# Supplementary material for: Characterization of interfragmentary motion associated with common osteosynthesis devices for rat fracture healing studies
Source: PLoS One. 2017 Apr 28;12(4):e0176735. doi: 10.1371/journal.pone.0176735 (PMC5409164; doi:10.1371/journal.pone.0176735)
Supplement: S1 Dataset — (ZIP) [file pone.0176735.s001.zip › S1_Dataset/RatNail/Specimen03/Nail_03W.txt]

%Tester: Sukopp Matthias
%Projekt: 
%Zeit: 12.03.2015 11:09:53
%Dateipfad: D:\Messungen\Fixator\Measurements\Fixator_20150312.txt
%Kommentar: Nail_03-W
%VI Version: D:\LVProjekte\Fixator\HauptVI\Fixator_v0.12.vi
%Virtueller Drehpunkt: 	0,0000	0,0000	0,0000
%Sensor zu Hexapod (Mitte): 	0,000000	0,000000	-26,500000
%Sensor zu Hexapod Trans (Mitte): 	-0,500000	-0,866025	0,000000	-0,866025	0,500000	0,000000	0,000000	0,000000	1,000000
%Hexapod zu Labor (Mitte): 	0,564046	3,314890	-0,090981
%Hexapod zu Labor Trans (Mitte): 	0,999934	0,008772	0,007402	-0,008744	0,999955	-0,003765	-0,007435	0,003700	0,999966
%Labor zu CR (Mitte): 	0,000000	0,000000	78,500000
%Labor zu CR Trans (Mitte): 	1,000000	0,000000	0,000000	0,000000	1,000000	0,000000	0,000000	0,000000	1,000000
%Zentrum Sensormasse: 	0,000000	0,000000	2,000000
%Sensormasse: 	200,000000E-3
--------------------------------------------------
Time	X	Y	Z	U	V	W	Exp_ Fx	Exp_ Fy	Exp_ Fz	Exp_ Mx	Exp_ My	Exp_ Mz	Sen_ Fx	Sen_ Fy	Sen_ Fz	Sen_ Mx	Sen_ My	Sen_ Mz	Hex_ Fx	Hex_ Fy	Hex_ Fz	Hex_ Mx	Hex_ My	Hex_ Mz	Lab_ Fx	Lab_ Fy	Lab_ Fz	Lab_ Mx	Lab_ My	Lab_ Mz	Laser
11:09:53,04	0,564046	3,314890	-0,090981	0,211986	0,425984	-0,501040	-0,054764	0,039821	-0,010950	1,589031	-0,017621	0,284416	-0,565949	-2,757880	-1,080406	-11,432993	11,358346	12,732467	-0,054764	0,039821	-0,010950	4,714961	4,281391	0,284416	-0,054764	0,039821	-0,010950	4,714961	4,281391	0,284416
11:09:53,09	0,564046	3,314890	-0,090981	0,211986	0,425984	-0,501040	-0,054764	0,039821	-0,010950	1,589031	-0,017621	0,284416	-0,571944	-2,759282	-1,080427	-11,461390	11,287546	12,724415	-0,054764	0,039821	-0,010950	4,714961	4,281391	0,284416	-0,054764	0,039821	-0,010950	4,714961	4,281391	0,284416
11:09:53,14	0,564046	3,314890	-0,090981	0,211986	0,425984	-0,501040	-0,056045	0,040526	-0,011706	1,572445	-0,075261	0,309554	-0,569033	-2,763081	-1,080430	-11,478564	11,255067	12,704111	-0,056045	0,040526	-0,011706	4,753722	4,324303	0,309554	-0,056045	0,040526	-0,011706	4,753722	4,324303	0,309554
11:09:53,19	0,564046	3,314890	-0,090981	0,211986	0,425984	-0,501040	-0,054211	0,036105	-0,011709	1,765594	0,021490	0,289251	-0,569757	-2,756148	-1,082810	-11,538159	11,315680	12,718708	-0,054211	0,036105	-0,011709	4,599865	4,277059	0,289251	-0,054211	0,036105	-0,011709	4,599865	4,277059	0,289251
11:09:53,24	0,564046	3,314890	-0,090981	0,211986	0,425984	-0,501040	-0,059854	0,040199	-0,014089	1,575426	-0,353839	0,303847	-0,577354	-2,758170	-1,080454	-11,518727	11,321038	12,739859	-0,059854	0,040199	-0,014089	4,731038	4,344671	0,303847	-0,059854	0,040199	-0,014089	4,731038	4,344671	0,303847
11:09:53,29	0,564046	3,314890	-0,090981	0,211986	0,425984	-0,501040	-0,054304	0,045767	-0,011734	1,300233	-0,051112	0,324999	-0,570846	-2,758463	-1,079278	-11,503089	11,301733	12,729755	-0,054304	0,045767	-0,011734	4,892953	4,211756	0,324999	-0,054304	0,045767	-0,011734	4,892953	4,211756	0,324999
11:09:53,34	0,564046	3,314890	-0,090981	0,211986	0,425984	-0,501040	-0,057686	0,036058	-0,013255	1,823628	-0,195929	0,317340	-0,567255	-2,760096	-1,081976	-11,482596	11,321572	12,732200	-0,057686	0,036058	-0,013255	4,654192	4,332390	0,317340	-0,057686	0,036058	-0,013255	4,654192	4,332390	0,317340
11:09:53,39	0,564046	3,314890	-0,090981	0,211986	0,425984	-0,501040	-0,057686	0,036058	-0,013255	1,823628	-0,195929	0,317340	-0,570221	-2,760945	-1,081207	-11,480318	11,273208	12,719831	-0,057686	0,036058	-0,013255	4,654192	4,332390	0,317340	-0,057686	0,036058	-0,013255	4,654192	4,332390	0,317340
11:09:53,44	0,564046	3,314890	-0,090981	0,211986	0,425984	-0,501040	-0,055467	0,038202	-0,012486	1,671410	-0,054405	0,304970	-0,566738	-2,755008	-1,082406	-11,504766	11,325106	12,719112	-0,055467	0,038202	-0,012486	4,670256	4,299751	0,304970	-0,055467	0,038202	-0,012486	4,670256	4,299751	0,304970
11:09:53,49	0,564046	3,314890	-0,090981	0,211986	0,425984	-0,501040	-0,062350	0,038154	-0,013686	1,706626	-0,459438	0,304251	-0,563824	-2,754652	-1,082412	-11,514494	11,311874	12,714502	-0,062350	0,038154	-0,013686	4,701705	4,435027	0,304251	-0,062350	0,038154	-0,013686	4,701705	4,435027	0,304251
11:09:53,54	0,564046	3,314890	-0,090981	0,211986	0,425984	-0,501040	-0,064115	0,035809	-0,013691	1,812259	-0,553053	0,299642	-0,567851	-2,761108	-1,081960	-11,458338	11,236698	12,733814	-0,064115	0,035809	-0,013691	4,623230	4,480004	0,299642	-0,064115	0,035809	-0,013691	4,623230	4,480004	0,299642
11:09:53,59	0,564046	3,314890	-0,090981	0,211986	0,425984	-0,501040	-0,056511	0,036068	-0,013239	1,761744	-0,071411	0,318954	-0,572687	-2,758327	-1,079662	-11,525029	11,277257	12,753358	-0,056511	0,036068	-0,013239	4,593079	4,364711	0,318954	-0,056511	0,036068	-0,013239	4,593079	4,364711	0,318954
11:09:53,64	0,564046	3,314890	-0,090981	0,211986	0,425984	-0,501040	-0,056501	0,041647	-0,010942	1,473427	-0,148930	0,338498	-0,567883	-2,753765	-1,079681	-11,493314	11,333644	12,727286	-0,056501	0,041647	-0,010942	4,742696	4,286413	0,338498	-0,056501	0,041647	-0,010942	4,742696	4,286413	0,338498
11:09:53,69	0,564046	3,314890	-0,090981	0,211986	0,425984	-0,501040	-0,062854	0,039768	-0,010960	1,635833	-0,480028	0,312426	-0,568348	-2,761769	-1,081570	-11,438924	11,291248	12,720405	-0,062854	0,039768	-0,010960	4,757589	4,454046	0,312426	-0,062854	0,039768	-0,010960	4,757589	4,454046	0,312426
11:09:53,74	0,564046	3,314890	-0,090981	0,211986	0,425984	-0,501040	-0,055689	0,036168	-0,012849	1,813486	-0,039138	0,305545	-0,571941	-2,760604	-1,081630	-11,467309	11,287505	12,671714	-0,055689	0,036168	-0,012849	4,652681	4,332471	0,305545	-0,055689	0,036168	-0,012849	4,652681	4,332471	0,305545
11:09:53,79	0,564046	3,314890	-0,090981	0,211986	0,425984	-0,501040	-0,063859	0,038319	-0,012511	1,682213	-0,501570	0,307430	-0,566126	-2,753619	-1,081232	-11,481199	11,293224	12,722291	-0,063859	0,038319	-0,012511	4,690254	4,511372	0,307430	-0,063859	0,038319	-0,012511	4,690254	4,511372	0,307430
11:09:53,84	0,564046	3,314890	-0,090981	0,211986	0,425984	-0,501040	-0,063859	0,038319	-0,012511	1,682213	-0,501570	0,307430	-0,566040	-2,760873	-1,080026	-11,469005	11,313125	12,725853	-0,063859	0,038319	-0,012511	4,690254	4,511372	0,307430	-0,063859	0,038319	-0,012511	4,690254	4,511372	0,307430
11:09:53,89	0,564046	3,314890	-0,090981	0,211986	0,425984	-0,501040	-0,057620	0,034617	-0,011305	1,898039	-0,176512	0,310992	-0,565528	-2,756411	-1,079284	-11,499722	11,326475	12,722050	-0,057620	0,034617	-0,011305	4,615487	4,346638	0,310992	-0,057620	0,034617	-0,011305	4,615487	4,346638	0,310992
11:09:53,94	0,564046	3,314890	-0,090981	0,211986	0,425984	-0,501040	-0,061740	0,036405	-0,010563	1,801286	-0,424063	0,307190	-0,568508	-2,761212	-1,082762	-11,498641	11,262030	12,725709	-0,061740	0,036405	-0,010563	4,659061	4,422560	0,307190	-0,061740	0,036405	-0,010563	4,659061	4,422560	0,307190
11:09:53,99	0,564046	3,314890	-0,090981	0,211986	0,425984	-0,501040	-0,056092	0,036585	-0,014042	1,736659	-0,097210	0,310849	-0,575541	-2,755778	-1,085133	-11,479575	11,303054	12,708479	-0,056092	0,036585	-0,014042	4,608559	4,306047	0,310849	-0,056092	0,036585	-0,014042	4,608559	4,306047	0,310849
11:09:54,04	0,564046	3,314890	-0,090981	0,211986	0,425984	-0,501040	-0,057282	0,045393	-0,016412	1,323692	-0,163055	0,293619	-0,562552	-2,755005	-1,077715	-11,470435	11,287276	12,725107	-0,057282	0,045393	-0,016412	4,887038	4,333564	0,293619	-0,057282	0,045393	-0,016412	4,887038	4,333564	0,293619
11:09:54,09	0,564046	3,314890	-0,090981	0,211986	0,425984	-0,501040	-0,064446	0,034530	-0,008995	1,879459	-0,519805	0,310247	-0,567244	-2,757992	-1,084274	-11,461933	11,321456	12,777302	-0,064446	0,034530	-0,008995	4,590083	4,539228	0,310247	-0,064446	0,034530	-0,008995	4,590083	4,539228	0,310247
11:09:54,14	0,564046	3,314890	-0,090981	0,211986	0,425984	-0,501040	-0,059513	0,037100	-0,015553	1,779664	-0,272985	0,362442	-0,574361	-2,760076	-1,080432	-11,487572	11,278725	12,733559	-0,059513	0,037100	-0,015553	4,692042	4,398761	0,362442	-0,059513	0,037100	-0,015553	4,692042	4,398761	0,362442
11:09:54,19	0,564046	3,314890	-0,090981	0,211986	0,425984	-0,501040	-0,054150	0,042222	-0,011711	1,463497	0,005043	0,318699	-0,570797	-2,760662	-1,083125	-11,462097	11,259599	12,744543	-0,054150	0,042222	-0,011711	4,777949	4,255808	0,318699	-0,054150	0,042222	-0,011711	4,777949	4,255808	0,318699
11:09:54,24	0,564046	3,314890	-0,090981	0,211986	0,425984	-0,501040	-0,055424	0,038843	-0,014405	1,635414	-0,029595	0,329683	-0,575594	-2,758737	-1,080842	-11,509785	11,280681	12,729240	-0,055424	0,038843	-0,014405	4,684561	4,321201	0,329683	-0,055424	0,038843	-0,014405	4,684561	4,321201	0,329683
11:09:54,29	0,564046	3,314890	-0,090981	0,211986	0,425984	-0,501040	-0,054693	0,043959	-0,012121	1,363781	-0,043415	0,314380	-0,568992	-2,759885	-1,080412	-11,470187	11,323049	12,740590	-0,054693	0,043959	-0,012121	4,814557	4,249985	0,314380	-0,054693	0,043959	-0,012121	4,814557	4,249985	0,314380
11:09:54,34	0,564046	3,314890	-0,090981	0,211986	0,425984	-0,501040	-0,056999	0,037667	-0,011692	1,747443	-0,150237	0,325729	-0,572556	-2,757496	-1,081612	-11,470336	11,299775	12,716089	-0,056999	0,037667	-0,011692	4,704316	4,324212	0,325729	-0,056999	0,037667	-0,011692	4,704316	4,324212	0,325729
11:09:54,39	0,564046	3,314890	-0,090981	0,211986	0,425984	-0,501040	-0,057286	0,041949	-0,012892	1,504569	-0,153651	0,301228	-0,569015	-2,754630	-1,082411	-11,463073	11,306403	12,693524	-0,057286	0,041949	-0,012892	4,797547	4,343326	0,301228	-0,057286	0,041949	-0,012892	4,797547	4,343326	0,301228
11:09:54,44	0,564046	3,314890	-0,090981	0,211986	0,425984	-0,501040	-0,061539	0,040315	-0,013690	1,598907	-0,371826	0,278664	-0,566059	-2,757135	-1,080836	-11,457352	11,277165	12,696555	-0,061539	0,040315	-0,013690	4,763619	4,459003	0,278664	-0,061539	0,040315	-0,013690	4,763619	4,459003	0,278664
11:09:54,49	0,564046	3,314890	-0,090981	0,211986	0,425984	-0,501040	-0,060848	0,036503	-0,012115	1,774669	-0,316300	0,281694	-0,568408	-2,759847	-1,083115	-11,447203	11,268448	12,750046	-0,060848	0,036503	-0,012115	4,640141	4,460255	0,281694	-0,060848	0,036503	-0,012115	4,640141	4,460255	0,281694
11:09:54,54	0,564046	3,314890	-0,090981	0,211986	0,425984	-0,501040	-0,057324	0,037181	-0,014394	1,736923	-0,119922	0,335185	-0,570912	-2,757706	-1,082031	-11,528034	11,298347	12,707453	-0,057324	0,037181	-0,014394	4,655641	4,380026	0,335185	-0,057324	0,037181	-0,014394	4,655641	4,380026	0,335185
11:09:54,59	0,564046	3,314890	-0,090981	0,211986	0,425984	-0,501040	-0,057927	0,040420	-0,013310	1,554005	-0,236197	0,292593	-0,571320	-2,760748	-1,080810	-11,456906	11,310913	12,720395	-0,057927	0,040420	-0,013310	4,726937	4,311037	0,292593	-0,057927	0,040420	-0,013310	4,726937	4,311037	0,292593
11:09:54,64	0,564046	3,314890	-0,090981	0,211986	0,425984	-0,501040	-0,055088	0,039253	-0,012089	1,661125	-0,033299	0,305535	-0,570281	-2,757768	-1,078927	-11,505212	11,263315	12,684927	-0,055088	0,039253	-0,012089	4,742463	4,291143	0,305535	-0,055088	0,039253	-0,012089	4,742463	4,291143	0,305535
11:09:54,69	0,564046	3,314890	-0,090981	0,211986	0,425984	-0,501040	-0,058189	0,039843	-0,010206	1,565071	-0,212543	0,270067	-0,568438	-2,750107	-1,082010	-11,459704	11,326283	12,733414	-0,058189	0,039843	-0,010206	4,692723	4,355263	0,270067	-0,058189	0,039843	-0,010206	4,692723	4,355263	0,270067
11:09:54,74	0,564046	3,314890	-0,090981	0,211986	0,425984	-0,501040	-0,065744	0,042076	-0,013289	1,526204	-0,597510	0,318553	-0,571975	-2,758025	-1,083167	-11,461270	11,264669	12,706149	-0,065744	0,042076	-0,013289	4,829203	4,563414	0,318553	-0,065744	0,042076	-0,013289	4,829203	4,563414	0,318553
11:09:54,79	0,564046	3,314890	-0,090981	0,211986	0,425984	-0,501040	-0,057119	0,041181	-0,014447	1,518625	-0,119544	0,291288	-0,570858	-2,757834	-1,083545	-11,488974	11,275642	12,736307	-0,057119	0,041181	-0,014447	4,751332	4,364295	0,291288	-0,057119	0,041181	-0,014447	4,751332	4,364295	0,291288
11:09:54,84	0,564046	3,314890	-0,090981	0,211986	0,425984	-0,501040	-0,057842	0,040309	-0,014825	1,559609	-0,186635	0,321447	-0,566651	-2,759685	-1,084306	-11,469502	11,318832	12,728716	-0,057842	0,040309	-0,014825	4,723879	4,353983	0,321447	-0,057842	0,040309	-0,014825	4,723879	4,353983	0,321447
11:09:54,89	0,564046	3,314890	-0,090981	0,211986	0,425984	-0,501040	-0,058343	0,035740	-0,015585	1,844326	-0,217421	0,313855	-0,569653	-2,756196	-1,082008	-11,464108	11,234571	12,705181	-0,058343	0,035740	-0,015585	4,649947	4,362529	0,313855	-0,058343	0,035740	-0,015585	4,649947	4,362529	0,313855
11:09:54,94	0,564046	3,314890	-0,090981	0,211986	0,425984	-0,501040	-0,059864	0,040084	-0,013287	1,548173	-0,249689	0,290321	-0,565017	-2,753560	-1,080469	-11,514957	11,294459	12,722413	-0,059864	0,040084	-0,013287	4,694782	4,449626	0,290321	-0,059864	0,040084	-0,013287	4,694782	4,449626	0,290321
11:09:54,99	0,564046	3,314890	-0,090981	0,211986	0,425984	-0,501040	-0,064465	0,037387	-0,011748	1,714855	-0,562908	0,307553	-0,568456	-2,760395	-1,084693	-11,472440	11,274903	12,732002	-0,064465	0,037387	-0,011748	4,649752	4,497565	0,307553	-0,064465	0,037387	-0,011748	4,649752	4,497565	0,307553
11:09:55,05	0,564046	3,314890	-0,090981	0,211986	0,425984	-0,501040	-0,061411	0,041742	-0,013667	1,491167	-0,395076	0,341488	-0,572546	-2,759306	-1,079653	-11,455504	11,248036	12,717665	-0,061411	0,041742	-0,013667	4,767893	4,425689	0,341488	-0,061411	0,041742	-0,013667	4,767893	4,425689	0,341488
11:09:55,10	0,564046	3,314890	-0,090981	0,211986	0,425984	-0,501040	-0,061411	0,041742	-0,013667	1,491167	-0,395076	0,341488	-0,567841	-2,764099	-1,082750	-11,477875	11,278978	12,711182	-0,061411	0,041742	-0,013667	4,767893	4,425689	0,341488	-0,061411	0,041742	-0,013667	4,767893	4,425689	0,341488
11:09:55,15	0,564046	3,314890	-0,090981	0,211986	0,425984	-0,501040	-0,053925	0,034564	-0,014029	1,866806	0,025000	0,296322	-0,573437	-2,762645	-1,076240	-11,658364	11,377518	12,711481	-0,053925	0,034564	-0,014029	4,580066	4,258124	0,296322	-0,053925	0,034564	-0,014029	4,580066	4,258124	0,296322
11:09:55,20	0,564046	3,314890	-0,090981	0,211986	0,425984	-0,501040	-0,052387	0,040137	-0,007519	1,572103	-0,100606	0,296621	-0,604516	-2,811817	-1,751103	-14,318516	12,982462	12,495357	-0,052387	0,040137	-0,007519	4,722844	4,011790	0,296621	-0,052387	0,040137	-0,007519	4,722844	4,011790	0,296621
11:09:55,25	0,564046	3,314890	-0,090981	0,211986	0,425984	-0,501040	0,005737	0,042467	-0,682382	1,510801	-0,184397	0,080497	-0,611458	-2,816395	-1,287852	-14,429269	13,222908	12,428777	0,005737	0,042467	-0,682382	4,844429	-0,634720	0,080497	0,005737	0,042467	-0,682382	4,844429	-0,634720	0,080497
11:09:55,30	0,563862	3,315060	-0,091011	0,212004	0,425996	-0,451097	0,013173	0,046189	-0,219131	1,470090	-0,013865	0,013916	-0,613368	-2,815209	-1,215495	-14,212194	13,578369	12,384059	0,013173	0,046189	-0,219131	5,095928	-1,047912	0,013916	0,013173	0,046189	-0,219131	5,095928	-1,047912	0,013916
11:09:55,35	0,563862	3,315060	-0,091011	0,212004	0,425996	-0,451097	0,013101	0,048436	-0,146774	1,769605	-0,007334	-0,030802	-0,615258	-2,817546	-1,217048	-14,239339	13,485870	12,391337	0,013101	0,048436	-0,146774	5,571859	-1,035749	-0,030802	0,013101	0,048436	-0,146774	5,571859	-1,035749	-0,030802
11:09:55,40	0,563862	3,315060	-0,091011	0,212004	0,425996	-0,451097	0,016070	0,048905	-0,148328	1,651564	0,169783	-0,023523	-0,619398	-2,811465	-1,212036	-14,245245	13,497659	12,384067	0,016070	0,048905	-0,148328	5,490596	-1,091679	-0,023523	0,016070	0,048905	-0,148328	5,490596	-1,091679	-0,023523
11:09:55,45	0,563862	3,315060	-0,091011	0,212004	0,425996	-0,451097	0,012873	0,055530	-0,143315	1,314313	-0,007442	-0,030793	-0,611006	-2,809000	-1,216247	-14,160975	13,502600	12,416809	0,012873	0,055530	-0,143315	5,673419	-1,017983	-0,030793	0,012873	0,055530	-0,143315	5,673419	-1,017983	-0,030793
11:09:55,50	0,563862	3,315060	-0,091011	0,212004	0,425996	-0,451097	0,006542	0,049495	-0,147526	1,674530	-0,266129	0,001948	-0,615820	-2,814891	-1,213143	-14,215609	13,462555	12,417338	0,006542	0,049495	-0,147526	5,559914	-0,779711	0,001948	0,006542	0,049495	-0,147526	5,559914	-0,779711	0,001948
11:09:55,55	0,563862	3,315060	-0,091011	0,212004	0,425996	-0,451097	0,014051	0,050719	-0,144422	1,548919	0,097037	0,002477	-0,608718	-2,810135	-1,212757	-14,182680	13,443540	12,408398	0,014051	0,050719	-0,144422	5,530335	-1,005985	0,002477	0,014051	0,050719	-0,144422	5,530335	-1,005985	0,002477
11:09:55,60	0,563862	3,315060	-0,091011	0,212004	0,425996	-0,451097	0,011977	0,053249	-0,145204	1,406443	0,031459	-0,002938	-0,614548	-2,818569	-1,213891	-14,193014	13,499611	12,418422	0,011977	0,053249	-0,145204	5,586461	-0,908702	-0,002938	0,011977	0,053249	-0,145204	5,586461	-0,908702	-0,002938
11:09:55,65	0,563862	3,315060	-0,091011	0,212004	0,425996	-0,451097	0,011977	0,053249	-0,145204	1,406443	0,031459	-0,002938	-0,607599	-2,809909	-1,213155	-14,186940	13,376597	12,397076	0,011977	0,053249	-0,145204	5,586461	-0,908702	-0,002938	0,011977	0,053249	-0,145204	5,586461	-0,908702	-0,002938
11:09:55,70	0,563862	3,315060	-0,091011	0,212004	0,425996	-0,451097	0,005626	0,046090	-0,144434	1,729495	-0,273263	-0,017784	-0,556939	-2,787547	-1,715272	-12,984654	10,499063	12,324287	0,005626	0,046090	-0,144434	5,347571	-0,714912	-0,017784	0,005626	0,046090	-0,144434	5,347571	-0,714912	-0,017784
11:09:55,75	0,563862	3,315060	-0,091011	0,212004	0,425996	-0,451097	-0,039070	0,013398	-0,646551	1,538588	-0,117474	-0,090573	-0,593454	-2,824552	-1,362983	-14,715791	12,459616	12,372522	-0,039070	0,013398	-0,646551	2,590370	2,949507	-0,090573	-0,039070	0,013398	-0,646551	2,590370	2,949507	-0,090573
11:09:55,80	0,563942	3,314998	-0,090993	0,211993	0,425983	-0,401011	0,011235	0,026519	-0,294262	1,688649	0,018882	-0,042338	-0,602418	-2,824030	-1,289582	-14,756320	12,776214	12,332099	0,011235	0,026519	-0,294262	3,770378	-0,863050	-0,042338	0,011235	0,026519	-0,294262	3,770378	-0,863050	-0,042338
11:09:55,85	0,563942	3,314998	-0,090993	0,211993	0,425983	-0,401011	0,015265	0,034543	-0,220862	1,525317	0,035040	-0,082761	-0,598259	-2,820774	-1,291132	-14,730419	12,783434	12,334209	0,015265	0,034543	-0,220862	4,236932	-1,163241	-0,082761	0,015265	0,034543	-0,220862	4,236932	-1,163241	-0,082761
11:09:55,90	0,563942	3,314998	-0,090993	0,211993	0,425983	-0,401011	0,010365	0,032569	-0,222411	1,647168	-0,200902	-0,080651	-0,600564	-2,826082	-1,297314	-14,703798	12,771430	12,340972	0,010365	0,032569	-0,222411	4,203824	-1,014589	-0,080651	0,010365	0,032569	-0,222411	4,203824	-1,014589	-0,080651
11:09:55,95	0,563942	3,314998	-0,090993	0,211993	0,425983	-0,401011	0,016115	0,031912	-0,228593	1,684266	0,127148	-0,073888	-0,603032	-2,821387	-1,295401	-14,750385	12,788322	12,360479	0,016115	0,031912	-0,228593	4,189319	-1,137905	-0,073888	0,016115	0,031912	-0,228593	4,189319	-1,137905	-0,073888
11:09:56,00	0,563942	3,314998	-0,090993	0,211993	0,425983	-0,401011	0,013283	0,036396	-0,226680	1,442422	-0,068939	-0,054382	-0,601852	-2,820187	-1,292664	-14,744815	12,776593	12,382988	0,013283	0,036396	-0,226680	4,299487	-1,111633	-0,054382	0,013283	0,036396	-0,226680	4,299487	-1,111633	-0,054382
11:09:56,05	0,563942	3,314998	-0,090993	0,211993	0,425983	-0,401011	0,011654	0,035974	-0,223943	1,456982	-0,142968	-0,031872	-0,601171	-2,825921	-1,295757	-14,708574	12,757905	12,349250	0,011654	0,035974	-0,223943	4,280937	-1,057770	-0,031872	0,011654	0,035974	-0,223943	4,280937	-1,057770	-0,031872
11:09:56,10	0,563942	3,314998	-0,090993	0,211993	0,425983	-0,401011	0,016279	0,032517	-0,227036	1,638680	0,138283	-0,065611	-0,597188	-2,822713	-1,296566	-14,762137	12,752209	12,351274	0,016279	0,032517	-0,227036	4,191263	-1,139614	-0,065611	0,016279	0,032517	-0,227036	4,191263	-1,139614	-0,065611
11:09:56,15	0,563942	3,314998	-0,090993	0,211993	0,425983	-0,401011	0,011509	0,030672	-0,227845	1,702916	-0,153273	-0,063586	-0,599452	-2,825223	-1,299291	-14,734013	12,778994	12,318821	0,011509	0,030672	-0,227845	4,110651	-1,056760	-0,063586	0,011509	0,030672	-0,227845	4,110651	-1,056760	-0,063586
11:09:56,20	0,563942	3,314998	-0,090993	0,211993	0,425983	-0,401011	0,014815	0,031378	-0,230570	1,703446	0,029589	-0,096039	-0,595440	-2,819169	-1,295806	-14,757176	12,731113	12,341223	0,014815	0,031378	-0,230570	4,166628	-1,133399	-0,096039	0,014815	0,031378	-0,230570	4,166628	-1,133399	-0,096039
11:09:56,25	0,563942	3,314998	-0,090993	0,211993	0,425983	-0,401011	0,007566	0,030930	-0,227086	1,673687	-0,343469	-0,073637	-0,600013	-2,823473	-1,296510	-14,691684	12,716836	12,382698	0,007566	0,030930	-0,227086	4,101712	-0,937424	-0,073637	0,007566	0,030930	-0,227086	4,101712	-0,937424	-0,073637
11:09:56,30	0,563942	3,314998	-0,090993	0,211993	0,425983	-0,401011	0,013580	0,032738	-0,227789	1,600043	0,033100	-0,032162	-0,601182	-2,820522	-1,299178	-14,748468	12,780846	12,335510	0,013580	0,032738	-0,227789	4,170009	-1,032931	-0,032162	0,013580	0,032738	-0,227789	4,170009	-1,032931	-0,032162
11:09:56,35	0,563942	3,314998	-0,090993	0,211993	0,425983	-0,401011	0,011608	0,035226	-0,230457	1,497711	-0,150624	-0,079350	-0,596438	-2,816616	-1,294586	-14,666197	12,736300	12,373834	0,011608	0,035226	-0,230457	4,262982	-1,061855	-0,079350	0,011608	0,035226	-0,230457	4,262982	-1,061855	-0,079350
11:09:56,40	0,563942	3,314998	-0,090993	0,211993	0,425983	-0,401011	0,005854	0,033071	-0,225865	1,612362	-0,356311	-0,041026	-0,602946	-2,827151	-1,295754	-14,708315	12,736709	12,348077	0,005854	0,033071	-0,225865	4,208416	-0,815852	-0,041026	0,005854	0,033071	-0,225865	4,208416	-0,815852	-0,041026
11:09:56,45	0,563942	3,314998	-0,090993	0,211993	0,425983	-0,401011	0,018232	0,033440	-0,227034	1,572474	0,250647	-0,066783	-0,597696	-2,829296	-1,298849	-14,724029	12,716232	12,354900	0,018232	0,033440	-0,227034	4,197487	-1,180540	-0,066783	0,018232	0,033440	-0,227034	4,197487	-1,180540	-0,066783
11:09:56,50	0,563942	3,314998	-0,090993	0,211993	0,425983	-0,401011	0,017464	0,027820	-0,230129	1,839102	0,207368	-0,059960	-0,601809	-2,823162	-1,296560	-14,712765	12,724672	12,334481	0,017464	0,027820	-0,230129	4,022977	-1,163572	-0,059960	0,017464	0,027820	-0,230129	4,022977	-1,163572	-0,059960
11:09:56,55	0,563942	3,314998	-0,090993	0,211993	0,425983	-0,401011	0,014208	0,034449	-0,227839	1,507322	0,043598	-0,080380	-0,598260	-2,818195	-1,296577	-14,701693	12,747442	12,326767	0,014208	0,034449	-0,227839	4,211595	-1,071756	-0,080380	0,014208	0,034449	-0,227839	4,211595	-1,071756	-0,080380
11:09:56,60	0,563942	3,314998	-0,090993	0,211993	0,425983	-0,401011	0,008132	0,033859	-0,227857	1,563265	-0,274166	-0,088093	-0,599347	-2,825137	-1,298071	-14,688467	12,798532	12,361874	0,008132	0,033859	-0,227857	4,221211	-0,912530	-0,088093	0,008132	0,033859	-0,227857	4,221211	-0,912530	-0,088093
11:09:56,65	0,563942	3,314998	-0,090993	0,211993	0,425983	-0,401011	0,014688	0,031330	-0,229350	1,745661	0,052666	-0,052986	-0,602990	-2,823216	-1,296526	-14,707412	12,720299	12,377659	0,014688	0,031330	-0,229350	4,205035	-1,100362	-0,052986	0,014688	0,031330	-0,229350	4,205035	-1,100362	-0,052986
11:09:56,70	0,563942	3,314998	-0,090993	0,211993	0,425983	-0,401011	0,014846	0,035445	-0,227805	1,454435	0,083554	-0,037201	-0,597623	-2,817637	-1,296176	-14,688027	12,777222	12,337219	0,014846	0,035445	-0,227805	4,236869	-1,081819	-0,037201	0,014846	0,035445	-0,227805	4,236869	-1,081819	-0,037201
11:09:56,75	0,563942	3,314998	-0,090993	0,211993	0,425983	-0,401011	0,007331	0,033587	-0,227456	1,610054	-0,318885	-0,077641	-0,595245	-2,819294	-1,294588	-14,667021	12,731135	12,354107	0,007331	0,033587	-0,227456	4,246615	-0,894353	-0,077641	0,007331	0,033587	-0,227456	4,246615	-0,894353	-0,077641
11:09:56,80	0,563942	3,314998	-0,090993	0,211993	0,425983	-0,401011	0,007576	0,030699	-0,225867	1,730813	-0,264876	-0,060754	-0,597029	-2,828506	-1,297267	-14,680608	12,697375	12,367655	0,007576	0,030699	-0,225867	4,140678	-0,859628	-0,060754	0,007576	0,030699	-0,225867	4,140678	-0,859628	-0,060754
11:09:56,85	0,563942	3,314998	-0,090993	0,211993	0,425983	-0,401011	0,016446	0,027638	-0,228547	1,853936	0,201461	-0,047205	-0,601125	-2,822049	-1,297285	-14,662608	12,734971	12,378625	0,016446	0,027638	-0,228547	4,023539	-1,089560	-0,047205	0,016446	0,027638	-0,228547	4,023539	-1,089560	-0,047205
11:09:56,90	0,563942	3,314998	-0,090993	0,211993	0,425983	-0,401011	0,012903	0,034414	-0,228564	1,543167	0,014018	-0,036235	-0,594688	-2,820062	-1,295359	-14,687767	12,751253	12,369951	0,012903	0,034414	-0,228564	4,244651	-0,998882	-0,036235	0,012903	0,034414	-0,228564	4,244651	-0,998882	-0,036235
11:09:56,95	0,563942	3,314998	-0,090993	0,211993	0,425983	-0,401011	0,007963	0,029833	-0,226638	1,782911	-0,272792	-0,044909	-0,597025	-2,824854	-1,296511	-14,686852	12,742591	12,364405	0,007963	0,029833	-0,226638	4,124770	-0,897901	-0,044909	0,007963	0,029833	-0,226638	4,124770	-0,897901	-0,044909
11:09:57,00	0,563942	3,314998	-0,090993	0,211993	0,425983	-0,401011	0,013282	0,029460	-0,227791	1,795220	0,008914	-0,050455	-0,596409	-2,825212	-1,296523	-14,677071	12,739925	12,340054	0,013282	0,029460	-0,227791	4,107863	-1,033728	-0,050455	0,013282	0,029460	-0,227791	4,107863	-1,033728	-0,050455
11:09:57,05	0,563942	3,314998	-0,090993	0,211993	0,425983	-0,401011	0,013283	0,028748	-0,227802	1,834850	0,018785	-0,074806	-0,597773	-2,821845	-1,296531	-14,746854	12,735407	12,394192	0,013283	0,028748	-0,227802	4,091564	-1,023959	-0,074806	0,013283	0,028748	-0,227802	4,091564	-1,023959	-0,074806
11:09:57,10	0,563942	3,314998	-0,090993	0,211993	0,425983	-0,401011	0,011050	0,031613	-0,227810	1,647082	-0,155532	-0,020669	-0,597559	-2,823248	-1,297665	-14,651192	12,735374	12,369501	0,011050	0,031613	-0,227810	4,128675	-1,022946	-0,020669	0,011050	0,031613	-0,227810	4,128675	-1,022946	-0,020669
11:09:57,15	0,563942	3,314998	-0,090993	0,211993	0,425983	-0,401011	0,012157	0,030726	-0,228944	1,741009	-0,015076	-0,045360	-0,602878	-2,822023	-1,296520	-14,650825	12,710445	12,357574	0,012157	0,030726	-0,228944	4,152971	-0,969435	-0,045360	0,012157	0,030726	-0,228944	4,152971	-0,969435	-0,045360
11:09:57,20	0,563942	3,314998	-0,090993	0,211993	0,425983	-0,401011	0,013756	0,035944	-0,227800	1,448225	0,080840	-0,057286	-0,599318	-2,826143	-1,298460	-14,664406	12,756373	12,340989	0,013756	0,035944	-0,227800	4,269864	-0,999018	-0,057286	0,013756	0,035944	-0,227800	4,269864	-0,999018	-0,057286
11:09:57,25	0,563942	3,314998	-0,090993	0,211993	0,425983	-0,401011	0,015544	0,030802	-0,229739	1,748639	0,139097	-0,073872	-0,598708	-2,826827	-1,294939	-14,650219	12,724697	12,357070	0,015544	0,030802	-0,229739	4,166562	-1,081129	-0,073872	0,015544	0,030802	-0,229739	4,166562	-1,081129	-0,073872
11:09:57,30	0,563942	3,314998	-0,090993	0,211993	0,425983	-0,401011	0,015832	0,029931	-0,226218	1,773553	0,182186	-0,057790	-0,571030	-2,802941	-1,670168	-13,837490	11,046050	12,289338	0,015832	0,029931	-0,226218	4,123162	-1,060631	-0,057790	0,015832	0,029931	-0,226218	4,123162	-1,060631	-0,057790
11:09:57,35	0,563942	3,314998	-0,090993	0,211993	0,425983	-0,401011	-0,018693	0,017905	-0,601447	1,351561	-0,069934	-0,125522	-0,563929	-2,794863	-1,348886	-13,347951	11,133485	12,297533	-0,018693	0,017905	-0,601447	2,757066	1,397442	-0,125522	-0,018693	0,017905	-0,601447	2,757066	1,397442	-0,125522
11:09:57,40	0,563918	3,314952	-0,090998	0,211993	0,425997	-0,350998	-0,029239	0,015794	-0,280166	1,781793	-0,238120	-0,117327	-0,576022	-2,792893	-1,242027	-13,359214	11,745714	12,294046	-0,029239	0,015794	-0,280166	3,021630	2,057162	-0,117327	-0,029239	0,015794	-0,280166	3,021630	2,057162	-0,117327
11:09:57,45	0,563918	3,314952	-0,090998	0,211993	0,425997	-0,350998	-0,024898	0,027252	-0,173306	1,710553	-0,328262	-0,120815	-0,578422	-2,789922	-1,244779	-13,379929	11,781983	12,287431	-0,024898	0,027252	-0,173306	3,849840	1,626259	-0,120815	-0,024898	0,027252	-0,173306	3,849840	1,626259	-0,120815
11:09:57,50	0,563918	3,314952	-0,090998	0,211993	0,425997	-0,350998	-0,017651	0,025023	-0,175609	1,861735	0,034802	-0,124506	-0,573731	-2,793612	-1,242800	-13,379501	11,718976	12,303848	-0,017651	0,025023	-0,175609	3,826074	1,420417	-0,124506	-0,017651	0,025023	-0,175609	3,826074	1,420417	-0,124506
11:09:57,55	0,563918	3,314952	-0,090998	0,211993	0,425997	-0,350998	-0,017651	0,025023	-0,175609	1,861735	0,034802	-0,124506	-0,578387	-2,796961	-1,244348	-13,366413	11,736993	12,294240	-0,017651	0,025023	-0,175609	3,826074	1,420417	-0,124506	-0,017651	0,025023	-0,175609	3,826074	1,420417	-0,124506
11:09:57,60	0,563918	3,314952	-0,090998	0,211993	0,425997	-0,350998	-0,020193	0,027266	-0,175627	1,698670	-0,085447	-0,120620	-0,582576	-2,798995	-1,244362	-13,392336	11,706952	12,287682	-0,020193	0,027266	-0,175627	3,839060	1,499688	-0,120620	-0,020193	0,027266	-0,175627	3,839060	1,499688	-0,120620
11:09:57,65	0,563918	3,314952	-0,090998	0,211993	0,425997	-0,350998	-0,016338	0,029877	-0,175641	1,523931	0,107592	-0,127178	-0,576098	-2,794196	-1,242047	-13,399139	11,745789	12,284574	-0,016338	0,029877	-0,175641	3,869269	1,390096	-0,127178	-0,016338	0,029877	-0,175641	3,869269	1,390096	-0,127178
11:09:57,70	0,563918	3,314952	-0,090998	0,211993	0,425997	-0,350998	-0,023732	0,026666	-0,173326	1,721122	-0,302243	-0,130286	-0,577319	-2,794349	-1,243195	-13,405472	11,721912	12,313410	-0,023732	0,026666	-0,173326	3,814416	1,560746	-0,130286	-0,023732	0,026666	-0,173326	3,814416	1,560746	-0,130286
11:09:57,75	0,563918	3,314952	-0,090998	0,211993	0,425997	-0,350998	-0,022989	0,027647	-0,174474	1,646262	-0,257152	-0,101450	-0,574792	-2,798063	-1,244676	-13,337800	11,747209	12,343383	-0,022989	0,027647	-0,174474	3,816569	1,547510	-0,101450	-0,022989	0,027647	-0,174474	3,816569	1,547510	-0,101450
11:09:57,80	0,563918	3,314952	-0,090998	0,211993	0,425997	-0,350998	-0,021036	0,023601	-0,175956	1,912394	-0,109633	-0,071478	-0,562410	-2,773612	-1,707145	-12,083903	10,908674	12,334017	-0,021036	0,023601	-0,175956	3,765096	1,541710	-0,071478	-0,021036	0,023601	-0,175956	3,765096	1,541710	-0,071478
11:09:57,85	0,563918	3,314952	-0,090998	0,211993	0,425997	-0,350998	-0,048403	0,025104	-0,638425	1,735025	-0,027534	-0,080843	-0,580029	-2,805653	-1,408611	-13,955286	12,067363	12,307507	-0,048403	0,025104	-0,638425	3,705666	3,772104	-0,080843	-0,048403	0,025104	-0,638425	3,705666	3,772104	-0,080843
11:09:57,90	0,564002	3,314934	-0,090979	0,211984	0,425994	-0,301014	-0,011845	0,024342	-0,339891	1,842381	-0,326534	-0,107354	-0,587667	-2,802782	-1,297498	-14,035147	12,519111	12,312435	-0,011845	0,024342	-0,339891	3,753251	0,603313	-0,107354	-0,011845	0,024342	-0,339891	3,753251	0,603313	-0,107354
11:09:57,95	0,564002	3,314934	-0,090979	0,211984	0,425994	-0,301014	-0,004436	0,039088	-0,225312	1,440264	-0,273249	-0,124503	-0,596504	-2,804696	-1,294033	-14,060477	12,549184	12,290358	-0,004436	0,039088	-0,225312	4,508693	0,074952	-0,124503	-0,004436	0,039088	-0,225312	4,508693	0,074952	-0,124503
11:09:58,00	0,564002	3,314934	-0,090979	0,211984	0,425994	-0,301014	-0,004436	0,039088	-0,225312	1,440264	-0,273249	-0,124503	-0,592428	-2,807122	-1,293996	-14,071574	12,511429	12,323501	-0,004436	0,039088	-0,225312	4,508693	0,074952	-0,124503	-0,004436	0,039088	-0,225312	4,508693	0,074952	-0,124503
11:09:58,05	0,564002	3,314934	-0,090979	0,211984	0,425994	-0,301014	-0,004374	0,034345	-0,225275	1,648669	-0,260749	-0,091360	-0,598863	-2,806975	-1,295578	-14,053662	12,517672	12,289473	-0,004374	0,034345	-0,225275	4,344751	0,082571	-0,091360	-0,004374	0,034345	-0,225275	4,344751	0,082571	-0,091360
11:09:58,10	0,564002	3,314934	-0,090979	0,211984	0,425994	-0,301014	-0,001283	0,039992	-0,226857	1,369391	-0,087667	-0,125387	-0,587022	-2,806605	-1,294736	-14,018465	12,510301	12,334070	-0,001283	0,039992	-0,226857	4,508757	0,013072	-0,125387	-0,001283	0,039992	-0,226857	4,508757	0,013072	-0,125387
11:09:58,15	0,564002	3,314934	-0,090979	0,211984	0,425994	-0,301014	-0,007524	0,029922	-0,226015	1,904263	-0,378006	-0,080790	-0,589917	-2,803623	-1,293225	-14,004687	12,536277	12,290177	-0,007524	0,029922	-0,226015	4,253108	0,212612	-0,080790	-0,007524	0,029922	-0,226015	4,253108	0,212612	-0,080790
11:09:58,20	0,564002	3,314934	-0,090979	0,211984	0,425994	-0,301014	-0,008658	0,033920	-0,224504	1,725721	-0,438059	-0,124683	-0,590538	-2,812498	-1,295136	-14,039662	12,542650	12,305015	-0,008658	0,033920	-0,224504	4,388457	0,241621	-0,124683	-0,008658	0,033920	-0,224504	4,388457	0,241621	-0,124683
11:09:58,25	0,564002	3,314934	-0,090979	0,211984	0,425994	-0,301014	-0,000662	0,030020	-0,226415	1,916545	-0,055742	-0,109846	-0,590499	-2,808765	-1,292819	-14,011004	12,523004	12,288706	-0,000662	0,030020	-0,226415	4,273142	-0,003749	-0,109846	-0,000662	0,030020	-0,226415	4,273142	-0,003749	-0,109846
11:09:58,30	0,564002	3,314934	-0,090979	0,211984	0,425994	-0,301014	-0,003915	0,031853	-0,224098	1,818570	-0,190224	-0,126154	-0,593477	-2,808104	-1,297083	-13,996499	12,471216	12,303612	-0,003915	0,031853	-0,224098	4,319019	0,117080	-0,126154	-0,003915	0,031853	-0,224098	4,319019	0,117080	-0,126154
11:09:58,35	0,564002	3,314934	-0,090979	0,211984	0,425994	-0,301014	-0,002998	0,034763	-0,228363	1,629631	-0,104118	-0,111249	-0,595922	-2,805087	-1,291299	-14,067869	12,549913	12,308217	-0,002998	0,034763	-0,228363	4,358547	0,131254	-0,111249	-0,002998	0,034763	-0,228363	4,358547	0,131254	-0,111249
11:09:58,40	0,564002	3,314934	-0,090979	0,211984	0,425994	-0,301014	-0,004389	0,038388	-0,222578	1,473592	-0,277576	-0,106644	-0,586957	-2,805318	-1,292778	-13,989882	12,516769	12,342685	-0,004389	0,038388	-0,222578	4,487083	0,066943	-0,106644	-0,004389	0,038388	-0,222578	4,487083	0,066943	-0,106644
11:09:58,45	0,564002	3,314934	-0,090979	0,211984	0,425994	-0,301014	-0,008671	0,030509	-0,224057	1,893589	-0,416145	-0,072176	-0,590004	-2,802920	-1,293994	-14,035605	12,529800	12,324760	-0,008671	0,030509	-0,224057	4,288580	0,264534	-0,072176	-0,008671	0,030509	-0,224057	4,288580	0,264534	-0,072176
11:09:58,50	0,564002	3,314934	-0,090979	0,211984	0,425994	-0,301014	-0,009224	0,034348	-0,225273	1,682426	-0,491023	-0,090100	-0,589920	-2,806997	-1,295138	-14,003135	12,520231	12,309691	-0,009224	0,034348	-0,225273	4,378716	0,233081	-0,090100	-0,009224	0,034348	-0,225273	4,378716	0,233081	-0,090100
11:09:58,55	0,564002	3,314934	-0,090979	0,211984	0,425994	-0,301014	-0,001081	0,030924	-0,224069	1,806813	0,003102	-0,109833	-0,592197	-2,807678	-1,293965	-13,977853	12,540578	12,304029	-0,001081	0,030924	-0,224069	4,234338	0,087969	-0,109833	-0,001081	0,030924	-0,224069	4,234338	0,087969	-0,109833
11:09:58,60	0,564002	3,314934	-0,090979	0,211984	0,425994	-0,301014	-0,004007	0,033867	-0,225244	1,745637	-0,175102	-0,110831	-0,596430	-2,809593	-1,293215	-14,031637	12,526780	12,297822	-0,004007	0,033867	-0,225244	4,404184	0,139451	-0,110831	-0,004007	0,033867	-0,225244	4,404184	0,139451	-0,110831
11:09:58,65	0,564002	3,314934	-0,090979	0,211984	0,425994	-0,301014	-0,000232	0,036576	-0,224494	1,565916	-0,018496	-0,117038	-0,592235	-2,807506	-1,293600	-14,005486	12,563269	12,290302	-0,000232	0,036576	-0,224494	4,437137	-0,000258	-0,117038	-0,000232	0,036576	-0,224494	4,437137	-0,000258	-0,117038
11:09:58,70	0,564002	3,314934	-0,090979	0,211984	0,425994	-0,301014	-0,004137	0,033986	-0,224880	1,745294	-0,217137	-0,124559	-0,589993	-2,805690	-1,294761	-14,031159	12,513709	12,319412	-0,004137	0,033986	-0,224880	4,413168	0,107618	-0,124559	-0,004137	0,033986	-0,224880	4,413168	0,107618	-0,124559
11:09:58,76	0,564002	3,314934	-0,090979	0,211984	0,425994	-0,301014	-0,006831	0,032953	-0,226040	1,743251	-0,354667	-0,095449	-0,595206	-2,806569	-1,293186	-13,983681	12,482425	12,320778	-0,006831	0,032953	-0,226040	4,330037	0,181549	-0,095449	-0,006831	0,032953	-0,226040	4,330037	0,181549	-0,095449
11:09:58,81	0,564002	3,314934	-0,090979	0,211984	0,425994	-0,301014	-0,007505	0,032550	-0,224509	1,796577	-0,373586	-0,144326	-0,589307	-2,805307	-1,293230	-14,000971	12,533697	12,270534	-0,007505	0,032550	-0,224509	4,351779	0,215572	-0,144326	-0,007505	0,032550	-0,224509	4,351779	0,215572	-0,144326
11:09:58,86	0,564002	3,314934	-0,090979	0,211984	0,425994	-0,301014	-0,007505	0,032550	-0,224509	1,796577	-0,373586	-0,144326	-0,588683	-2,809580	-1,294333	-13,986672	12,531339	12,318908	-0,007505	0,032550	-0,224509	4,351779	0,215572	-0,144326	-0,007505	0,032550	-0,224509	4,351779	0,215572	-0,144326
11:09:58,91	0,564002	3,314934	-0,090979	0,211984	0,425994	-0,301014	-0,004117	0,029873	-0,225613	1,940923	-0,183846	-0,095952	-0,591744	-2,810559	-1,294357	-14,018883	12,457031	12,306509	-0,004117	0,029873	-0,225613	4,285928	0,139350	-0,095952	-0,004117	0,029873	-0,225613	4,285928	0,139350	-0,095952
11:09:58,96	0,564002	3,314934	-0,090979	0,211984	0,425994	-0,301014	-0,001738	0,032035	-0,225636	1,748044	-0,050890	-0,108351	-0,589911	-2,805740	-1,292791	-13,997354	12,520259	12,332618	-0,001738	0,032035	-0,225636	4,262761	0,085571	-0,108351	-0,001738	0,032035	-0,225636	4,262761	0,085571	-0,108351
11:09:59,01	0,564002	3,314934	-0,090979	0,211984	0,425994	-0,301014	-0,006829	0,032857	-0,224071	1,770826	-0,328552	-0,082242	-0,593489	-2,808827	-1,293607	-14,016613	12,481054	12,282528	-0,006829	0,032857	-0,224071	4,350064	0,207493	-0,082242	-0,006829	0,032857	-0,224071	4,350064	0,207493	-0,082242
11:09:59,06	0,564002	3,314934	-0,090979	0,211984	0,425994	-0,301014	-0,002366	0,034412	-0,224886	1,646382	-0,093563	-0,132332	-0,597076	-2,808789	-1,293215	-14,044840	12,500216	12,311650	-0,002366	0,034412	-0,224886	4,347690	0,092152	-0,132332	-0,002366	0,034412	-0,224886	4,347690	0,092152	-0,132332
11:09:59,11	0,564002	3,314934	-0,090979	0,211984	0,425994	-0,301014	-0,000606	0,037537	-0,224494	1,486344	-0,036058	-0,103210	-0,585695	-2,801367	-1,292041	-13,949007	12,517657	12,284507	-0,000606	0,037537	-0,224494	4,432994	0,011480	-0,103210	-0,000606	0,037537	-0,224494	4,432994	0,011480	-0,103210
11:09:59,16	0,564002	3,314934	-0,090979	0,211984	0,425994	-0,301014	-0,012723	0,031392	-0,223321	1,868921	-0,591914	-0,130353	-0,592805	-2,805053	-1,297091	-13,983172	12,565688	12,302229	-0,012723	0,031392	-0,223321	4,333163	0,406877	-0,130353	-0,012723	0,031392	-0,223321	4,333163	0,406877	-0,130353
11:09:59,21	0,564002	3,314934	-0,090979	0,211984	0,425994	-0,301014	-0,005977	0,035707	-0,228370	1,669038	-0,294678	-0,112631	-0,599282	-2,808263	-1,295136	-13,968691	12,494437	12,301858	-0,005977	0,035707	-0,228370	4,472034	0,174481	-0,112631	-0,005977	0,035707	-0,228370	4,472034	0,174481	-0,112631
11:09:59,26	0,564002	3,314934	-0,090979	0,211984	0,425994	-0,301014	4,173308E-5	0,039711	-0,226415	1,406381	0,066439	-0,113002	-0,590510	-2,804052	-1,293996	-14,000925	12,522713	12,294852	4,173308E-5	0,039711	-0,226415	4,523666	0,063163	-0,113002	4,173308E-5	0,039711	-0,226415	4,523666	0,063163	-0,113002
11:09:59,31	0,564002	3,314934	-0,090979	0,211984	0,425994	-0,301014	-0,007990	0,034220	-0,225275	1,700285	-0,393290	-0,120008	-0,593957	-2,812312	-1,294308	-13,970498	12,506643	12,335999	-0,007990	0,034220	-0,225275	4,386525	0,233963	-0,120008	-0,007990	0,034220	-0,225275	4,386525	0,233963	-0,120008
11:09:59,36	0,564002	3,314934	-0,090979	0,211984	0,425994	-0,301014	0,000887	0,033075	-0,225587	1,761127	0,102705	-0,078861	-0,592874	-2,808574	-1,293592	-13,998429	12,468676	12,291770	0,000887	0,033075	-0,225587	4,357477	0,033106	-0,078861	0,000887	0,033075	-0,225587	4,357477	0,033106	-0,078861
11:09:59,41	0,564002	3,314934	-0,090979	0,211984	0,425994	-0,301014	-0,002892	0,034006	-0,224871	1,665864	-0,099013	-0,123090	-0,589954	-2,811334	-1,296690	-14,011295	12,468521	12,293878	-0,002892	0,034006	-0,224871	4,335305	0,128046	-0,123090	-0,002892	0,034006	-0,224871	4,335305	0,128046	-0,123090
11:09:59,46	0,564002	3,314934	-0,090979	0,211984	0,425994	-0,301014	-0,001963	0,030097	-0,227969	1,862545	-0,061738	-0,120983	-0,596541	-2,808281	-1,295949	-14,065380	12,503962	12,308967	-0,001963	0,030097	-0,227969	4,225160	0,092347	-0,120983	-0,001963	0,030097	-0,227969	4,225160	0,092347	-0,120983
11:09:59,51	0,564002	3,314934	-0,090979	0,211984	0,425994	-0,301014	-0,001312	0,037328	-0,227228	1,490192	-0,092478	-0,105893	-0,551782	-2,789030	-1,702887	-12,988924	10,209624	12,235518	-0,001312	0,037328	-0,227228	4,420427	0,010551	-0,105893	-0,001312	0,037328	-0,227228	4,420427	0,010551	-0,105893
11:09:59,56	0,564002	3,314934	-0,090979	0,211984	0,425994	-0,301014	-0,040364	0,008191	-0,634167	1,556604	-0,043753	-0,179343	-0,559563	-2,791902	-1,441097	-13,426906	10,620513	12,237468	-0,040364	0,008191	-0,634167	2,199563	3,124825	-0,179343	-0,040364	0,008191	-0,634167	2,199563	3,124825	-0,179343
11:09:59,61	0,564015	3,314950	-0,090982	0,211995	0,426003	-0,250959	-0,033986	0,013494	-0,372376	1,417694	-0,296864	-0,177393	-0,563903	-2,795022	-1,322150	-13,461684	11,328784	12,254754	-0,033986	0,013494	-0,372376	2,476944	2,371071	-0,177393	-0,033986	0,013494	-0,372376	2,476944	2,371071	-0,177393
11:09:59,66	0,564015	3,314950	-0,090982	0,211995	0,426003	-0,250959	-0,029114	0,015692	-0,253429	1,899369	-0,427769	-0,160106	-0,572765	-2,797856	-1,323681	-13,462935	11,297232	12,286652	-0,029114	0,015692	-0,253429	3,131192	1,857705	-0,160106	-0,029114	0,015692	-0,253429	3,131192	1,857705	-0,160106
11:09:59,71	0,564015	3,314950	-0,090982	0,211995	0,426003	-0,250959	-0,022229	0,021949	-0,254961	1,546038	-0,055055	-0,128208	-0,568780	-2,794657	-1,326841	-13,510842	11,281695	12,260662	-0,022229	0,021949	-0,254961	3,269060	1,689945	-0,128208	-0,022229	0,021949	-0,254961	3,269060	1,689945	-0,128208
11:09:59,76	0,564015	3,314950	-0,090982	0,211995	0,426003	-0,250959	-0,026993	0,020098	-0,258120	1,604913	-0,336463	-0,154198	-0,562826	-2,800529	-1,322896	-13,503756	11,288188	12,287625	-0,026993	0,020098	-0,258120	3,182585	1,782451	-0,154198	-0,026993	0,020098	-0,258120	3,182585	1,782451	-0,154198
11:09:59,81	0,564015	3,314950	-0,090982	0,211995	0,426003	-0,250959	-0,024884	0,012006	-0,254176	2,034868	-0,223903	-0,127235	-0,565726	-2,799177	-1,324828	-13,463384	11,255854	12,291895	-0,024884	0,012006	-0,254176	2,977310	1,729452	-0,127235	-0,024884	0,012006	-0,254176	2,977310	1,729452	-0,127235
11:09:59,86	0,564015	3,314950	-0,090982	0,211995	0,426003	-0,250959	-0,024605	0,015193	-0,256107	1,861285	-0,158271	-0,122966	-0,567659	-2,795649	-1,326473	-13,555268	11,318644	12,252435	-0,024605	0,015193	-0,256107	3,053971	1,773191	-0,122966	-0,024605	0,015193	-0,256107	3,053971	1,773191	-0,122966
11:09:59,91	0,564015	3,314950	-0,090982	0,211995	0,426003	-0,250959	-0,026694	0,018632	-0,257753	1,690932	-0,377877	-0,162426	-0,569905	-2,797578	-1,326447	-13,489894	11,261165	12,239541	-0,026694	0,018632	-0,257753	3,153520	1,717585	-0,162426	-0,026694	0,018632	-0,257753	3,153520	1,717585	-0,162426
11:09:59,96	0,564015	3,314950	-0,090982	0,211995	0,426003	-0,250959	-0,019223	0,022895	-0,253062	1,562800	0,025521	-0,175154	-0,575087	-2,799987	-1,321783	-13,495559	11,392230	12,239706	-0,019223	0,022895	-0,253062	3,360090	1,534525	-0,175154	-0,019223	0,022895	-0,253062	3,360090	1,534525	-0,175154
11:10:00,01	0,564015	3,314950	-0,090982	0,211995	0,426003	-0,250959	-0,019223	0,022895	-0,253062	1,562800	0,025521	-0,175154	-0,544260	-2,803620	-1,781054	-14,046324	10,215746	12,220604	-0,019223	0,022895	-0,253062	3,360090	1,534525	-0,175154	-0,019223	0,022895	-0,253062	3,360090	1,534525	-0,175154
11:10:00,06	0,564015	3,314950	-0,090982	0,211995	0,426003	-0,250959	-0,031489	-0,005618	-0,712334	1,751266	-0,501063	-0,194257	-0,557175	-2,812214	-1,405415	-14,454179	10,847624	12,124395	-0,031489	-0,005618	-0,712334	1,310229	1,970849	-0,194257	-0,031489	-0,005618	-0,712334	1,310229	1,970849	-0,194257
11:10:00,11	0,563901	3,315003	-0,090988	0,211979	0,425996	-0,200976	-0,017590	0,001269	-0,336695	1,736405	-0,447435	-0,290465	-0,563509	-2,813180	-1,343188	-14,378218	11,263732	12,131757	-0,017590	0,001269	-0,336695	1,836047	0,933358	-0,290465	-0,017590	0,001269	-0,336695	1,836047	0,933358	-0,290465
11:10:00,16	0,563901	3,315003	-0,090988	0,211979	0,425996	-0,200976	-0,013586	0,006271	-0,274467	1,874648	-0,381526	-0,283104	-0,567648	-2,821219	-1,343901	-14,386372	11,227611	12,182506	-0,013586	0,006271	-0,274467	2,366937	0,684998	-0,283104	-0,013586	0,006271	-0,274467	2,366937	0,684998	-0,283104
11:10:00,21	0,563901	3,315003	-0,090988	0,211979	0,425996	-0,200976	-0,004555	0,005836	-0,275180	1,861913	0,099117	-0,232354	-0,562975	-2,812029	-1,344732	-14,395868	11,267528	12,162333	-0,004555	0,005836	-0,275180	2,320048	0,456658	-0,232354	-0,004555	0,005836	-0,275180	2,320048	0,456658	-0,232354
11:10:00,26	0,563901	3,315003	-0,090988	0,211979	0,425996	-0,200976	-0,014850	0,006385	-0,276011	1,863193	-0,464423	-0,252527	-0,565356	-2,814444	-1,343187	-14,406449	11,232845	12,145086	-0,014850	0,006385	-0,276011	2,364414	0,701302	-0,252527	-0,014850	0,006385	-0,276011	2,364414	0,701302	-0,252527
11:10:00,31	0,563901	3,315003	-0,090988	0,211979	0,425996	-0,200976	-0,011568	0,007239	-0,274467	1,783458	-0,285580	-0,269775	-0,561713	-2,814307	-1,342384	-14,360622	11,242934	12,145099	-0,011568	0,007239	-0,274467	2,351719	0,622508	-0,269775	-0,011568	0,007239	-0,274467	2,351719	0,622508	-0,269775
11:10:00,36	0,563901	3,315003	-0,090988	0,211979	0,425996	-0,200976	-0,013509	0,004153	-0,273664	1,975575	-0,351848	-0,269761	-0,565219	-2,820536	-1,343187	-14,366012	11,233074	12,085655	-0,013509	0,004153	-0,273664	2,301593	0,708576	-0,269761	-0,013509	0,004153	-0,273664	2,301593	0,708576	-0,269761
11:10:00,41	0,563901	3,315003	-0,090988	0,211979	0,425996	-0,200976	-0,006361	0,004075	-0,274466	1,968404	0,020081	-0,329205	-0,568818	-2,812139	-1,343565	-14,355992	11,206378	12,148538	-0,006361	0,004075	-0,274466	2,288288	0,519431	-0,329205	-0,006361	0,004075	-0,274466	2,288288	0,519431	-0,329205
11:10:00,46	0,563901	3,315003	-0,090988	0,211979	0,425996	-0,200976	-0,011833	0,011390	-0,274844	1,569924	-0,242442	-0,266322	-0,562846	-2,814952	-1,346248	-14,329701	11,235182	12,156283	-0,011833	0,011390	-0,274844	2,464022	0,686467	-0,266322	-0,011833	0,011390	-0,274844	2,464022	0,686467	-0,266322
11:10:00,51	0,563901	3,315003	-0,090988	0,211979	0,425996	-0,200976	-0,012383	0,004812	-0,277527	1,950071	-0,262680	-0,258578	-0,564048	-2,815244	-1,344274	-14,330858	11,208171	12,197583	-0,012383	0,004812	-0,277527	2,327795	0,709410	-0,258578	-0,012383	0,004812	-0,277527	2,327795	0,709410	-0,258578
11:10:00,56	0,563901	3,315003	-0,090988	0,211979	0,425996	-0,200976	-0,011529	0,005707	-0,275553	1,879566	-0,205767	-0,217277	-0,569462	-2,817058	-1,344340	-14,395488	11,212537	12,148772	-0,011529	0,005707	-0,275553	2,327540	0,699282	-0,217277	-0,011529	0,005707	-0,275553	2,327540	0,699282	-0,217277
11:10:00,61	0,563901	3,315003	-0,090988	0,211979	0,425996	-0,200976	-0,007252	0,009489	-0,275619	1,654369	-0,041481	-0,266089	-0,569388	-2,815223	-1,343552	-14,352985	11,199462	12,147721	-0,007252	0,009489	-0,275619	2,399227	0,527769	-0,266089	-0,007252	0,009489	-0,275619	2,399227	0,527769	-0,266089
11:10:00,66	0,563901	3,315003	-0,090988	0,211979	0,425996	-0,200976	-0,008877	0,010341	-0,274831	1,619950	-0,082668	-0,267139	-0,566564	-2,811095	-1,346278	-14,397026	11,221702	12,185562	-0,008877	0,010341	-0,274831	2,431756	0,614195	-0,267139	-0,008877	0,010341	-0,274831	2,431756	0,614195	-0,267139
11:10:00,71	0,563901	3,315003	-0,090988	0,211979	0,425996	-0,200976	-0,013864	0,009960	-0,277558	1,637008	-0,391248	-0,229298	-0,567117	-2,810024	-1,347852	-14,380828	11,230675	12,157633	-0,013864	0,009960	-0,277558	2,418897	0,697088	-0,229298	-0,013864	0,009960	-0,277558	2,418897	0,697088	-0,229298
11:10:00,76	0,563901	3,315003	-0,090988	0,211979	0,425996	-0,200976	-0,014515	0,010974	-0,279132	1,600144	-0,415542	-0,257227	-0,562902	-2,809724	-1,345865	-14,334161	11,218723	12,180560	-0,014515	0,010974	-0,279132	2,461640	0,723871	-0,257227	-0,014515	0,010974	-0,279132	2,461640	0,723871	-0,257227
11:10:00,81	0,563901	3,315003	-0,090988	0,211979	0,425996	-0,200976	-0,016883	0,007474	-0,277145	1,795130	-0,492273	-0,234300	-0,564031	-2,817926	-1,346617	-14,326042	11,198473	12,164338	-0,016883	0,007474	-0,277145	2,381872	0,833008	-0,234300	-0,016883	0,007474	-0,277145	2,381872	0,833008	-0,234300
11:10:00,86	0,563901	3,315003	-0,090988	0,211979	0,425996	-0,200976	-0,009215	0,004350	-0,277896	1,944096	-0,076393	-0,250522	-0,564618	-2,820880	-1,344682	-14,345123	11,217533	12,148892	-0,009215	0,004350	-0,277896	2,285610	0,646967	-0,250522	-0,009215	0,004350	-0,277896	2,285610	0,646967	-0,250522
11:10:00,91	0,563901	3,315003	-0,090988	0,211979	0,425996	-0,200976	-0,012983	0,011423	-0,274867	1,556840	-0,316499	-0,280501	-0,565213	-2,815440	-1,345433	-14,314615	11,184238	12,197125	-0,012983	0,011423	-0,274867	2,453542	0,702703	-0,280501	-0,012983	0,011423	-0,274867	2,453542	0,702703	-0,280501
11:10:00,97	0,563901	3,315003	-0,090988	0,211979	0,425996	-0,200976	-0,012983	0,011423	-0,274867	1,556840	-0,316499	-0,280501	-0,567621	-2,816897	-1,346650	-14,343684	11,175321	12,143950	-0,012983	0,011423	-0,274867	2,453542	0,702703	-0,280501	-0,012983	0,011423	-0,274867	2,453542	0,702703	-0,280501
11:10:01,02	0,563901	3,315003	-0,090988	0,211979	0,425996	-0,200976	-0,008311	0,007975	-0,277929	1,726771	-0,033105	-0,270911	-0,567143	-2,813640	-1,342407	-14,408296	11,218066	12,158502	-0,008311	0,007975	-0,277929	2,352778	0,619318	-0,270911	-0,008311	0,007975	-0,277929	2,352778	0,619318	-0,270911
11:10:01,07	0,563901	3,315003	-0,090988	0,211979	0,425996	-0,200976	-0,011371	0,009189	-0,273686	1,668336	-0,269548	-0,256358	-0,568884	-2,816761	-1,346637	-14,382938	11,190416	12,188237	-0,011371	0,009189	-0,273686	2,389672	0,623078	-0,256358	-0,011371	0,009189	-0,273686	2,389672	0,623078	-0,256358
11:10:01,12	0,563901	3,315003	-0,090988	0,211979	0,425996	-0,200976	-0,007797	0,009136	-0,277916	1,659805	-0,047921	-0,226624	-0,564701	-2,810670	-1,346662	-14,355480	11,229910	12,166636	-0,007797	0,009136	-0,277916	2,377011	0,564155	-0,226624	-0,007797	0,009136	-0,277916	2,377011	0,564155	-0,226624
11:10:01,17	0,563901	3,315003	-0,090988	0,211979	0,425996	-0,200976	-0,015164	0,008559	-0,277941	1,737754	-0,426954	-0,248225	-0,562223	-2,809149	-1,346255	-14,303378	11,251670	12,162359	-0,015164	0,008559	-0,277941	2,409645	0,763404	-0,248225	-0,015164	0,008559	-0,277941	2,409645	0,763404	-0,248225
11:10:01,22	0,563901	3,315003	-0,090988	0,211979	0,425996	-0,200976	-0,017720	0,007173	-0,277535	1,854724	-0,525634	-0,252502	-0,565111	-2,815775	-1,346042	-14,333014	11,168953	12,171726	-0,017720	0,007173	-0,277535	2,417811	0,865385	-0,252502	-0,017720	0,007173	-0,277535	2,417811	0,865385	-0,252502
11:10:01,27	0,563901	3,315003	-0,090988	0,211979	0,425996	-0,200976	-0,010538	0,006361	-0,277322	1,810488	-0,136467	-0,243134	-0,568723	-2,815697	-1,347406	-14,298489	11,164297	12,153270	-0,010538	0,006361	-0,277322	2,309842	0,690749	-0,243134	-0,010538	0,006361	-0,277322	2,309842	0,690749	-0,243134
11:10:01,32	0,563901	3,315003	-0,090988	0,211979	0,425996	-0,200976	-0,008799	0,009529	-0,278685	1,658992	-0,013831	-0,261590	-0,568754	-2,815015	-1,343955	-14,329198	11,183759	12,113444	-0,008799	0,009529	-0,278685	2,407020	0,676903	-0,261590	-0,008799	0,009529	-0,278685	2,407020	0,676903	-0,261590
11:10:01,37	0,563901	3,315003	-0,090988	0,211979	0,425996	-0,200976	-0,009374	0,009896	-0,275234	1,641405	-0,080067	-0,301417	-0,565969	-2,810206	-1,347440	-14,381582	11,199513	12,185634	-0,009374	0,009896	-0,275234	2,418247	0,655821	-0,301417	-0,009374	0,009896	-0,275234	2,418247	0,655821	-0,301417
11:10:01,42	0,563901	3,315003	-0,090988	0,211979	0,425996	-0,200976	-0,014932	0,009889	-0,278720	1,629217	-0,422308	-0,229226	-0,565259	-2,810570	-1,345893	-14,337766	11,209823	12,145880	-0,014932	0,009889	-0,278720	2,405516	0,749855	-0,229226	-0,014932	0,009889	-0,278720	2,405516	0,749855	-0,229226
11:10:01,47	0,563901	3,315003	-0,090988	0,211979	0,425996	-0,200976	-0,014971	0,009093	-0,277172	1,701476	-0,391551	-0,268980	-0,564087	-2,811963	-1,346246	-14,332842	11,191688	12,179376	-0,014971	0,009093	-0,277172	2,415242	0,783683	-0,268980	-0,014971	0,009093	-0,277172	2,415242	0,783683	-0,268980
11:10:01,52	0,563901	3,315003	-0,090988	0,211979	0,425996	-0,200976	-0,014352	0,007381	-0,277525	1,777246	-0,346010	-0,235485	-0,564013	-2,816519	-1,346235	-14,319664	11,211367	12,159820	-0,014352	0,007381	-0,277525	2,356637	0,780600	-0,235485	-0,014352	0,007381	-0,277525	2,356637	0,780600	-0,235485
11:10:01,58	0,563901	3,315003	-0,090988	0,211979	0,425996	-0,200976	-0,009807	0,006017	-0,276361	1,876283	-0,110902	-0,270317	-0,560448	-2,813796	-1,344287	-14,301625	11,211631	12,164323	-0,009807	0,006017	-0,276361	2,348642	0,658959	-0,270317	-0,009807	0,006017	-0,276361	2,348642	0,658959	-0,270317
11:10:01,63	0,563901	3,315003	-0,090988	0,211979	0,425996	-0,200976	-0,009807	0,006017	-0,276361	1,876283	-0,110902	-0,270317	-0,569433	-2,813620	-1,345878	-14,368673	11,218818	12,174374	-0,009807	0,006017	-0,276361	2,348642	0,658959	-0,270317	-0,009807	0,006017	-0,276361	2,348642	0,658959	-0,270317
11:10:01,68	0,563901	3,315003	-0,090988	0,211979	0,425996	-0,200976	-0,010244	0,011182	-0,277157	1,585166	-0,176988	-0,240486	-0,565784	-2,808600	-1,354835	-14,289516	11,215303	12,126977	-0,010244	0,011182	-0,277157	2,462946	0,627141	-0,240486	-0,010244	0,011182	-0,277157	2,462946	0,627141	-0,240486
11:10:01,73	0,563901	3,315003	-0,090988	0,211979	0,425996	-0,200976	-0,016415	0,010532	-0,286114	1,655480	-0,427606	-0,287884	-0,514206	-2,793968	-1,812553	-12,849098	8,553226	11,977341	-0,016415	0,010532	-0,286114	2,482267	0,861001	-0,287884	-0,016415	0,010532	-0,286114	2,482267	0,861001	-0,287884
11:10:01,78	0,563901	3,315003	-0,090988	0,211979	0,425996	-0,200976	-0,054876	-0,026820	-0,743832	2,012581	0,150929	-0,437520	-0,542442	-2,782947	-1,474973	-12,948415	10,223273	11,886185	-0,054876	-0,026820	-0,743832	-0,092784	4,458679	-0,437520	-0,054876	-0,026820	-0,743832	-0,092784	4,458679	-0,437520
11:10:01,83	0,563986	3,314928	-0,090978	0,211992	0,425994	-0,150980	-0,050302	0,003144	-0,406253	1,851116	-0,532258	-0,528675	-0,554150	-2,789729	-1,427153	-12,934143	10,747414	11,875546	-0,050302	0,003144	-0,406253	2,097896	3,416433	-0,528675	-0,050302	0,003144	-0,406253	2,097896	3,416433	-0,528675
11:10:01,88	0,563986	3,314928	-0,090978	0,211992	0,425994	-0,150980	-0,038575	0,009892	-0,358432	1,961248	-0,172190	-0,539315	-0,549067	-2,784698	-1,428706	-12,996426	10,700735	11,935402	-0,038575	0,009892	-0,358432	2,737786	2,855969	-0,539315	-0,038575	0,009892	-0,358432	2,737786	2,855969	-0,539315
11:10:01,93	0,563986	3,314928	-0,090978	0,211992	0,425994	-0,150980	-0,045473	0,008006	-0,359985	1,987788	-0,561490	-0,479458	-0,553169	-2,784515	-1,426808	-13,000935	10,715946	11,885648	-0,045473	0,008006	-0,359985	2,616224	3,008170	-0,479458	-0,045473	0,008006	-0,359985	2,616224	3,008170	-0,479458
11:10:01,98	0,563986	3,314928	-0,090978	0,211992	0,425994	-0,150980	-0,043581	0,011649	-0,358088	1,809225	-0,474574	-0,529213	-0,550669	-2,791034	-1,425573	-12,957188	10,734987	11,908747	-0,043581	0,011649	-0,358088	2,723705	2,946501	-0,529213	-0,043581	0,011649	-0,358088	2,723705	2,946501	-0,529213
11:10:02,03	0,563986	3,314928	-0,090978	0,211992	0,425994	-0,150980	-0,039185	0,006225	-0,356852	2,129672	-0,217654	-0,506113	-0,553048	-2,789677	-1,427895	-12,956791	10,735727	11,934195	-0,039185	0,006225	-0,356852	2,618315	2,858391	-0,506113	-0,039185	0,006225	-0,356852	2,618315	2,858391	-0,506113
11:10:02,08	0,563986	3,314928	-0,090978	0,211992	0,425994	-0,150980	-0,039171	0,008963	-0,359174	1,988111	-0,216921	-0,480665	-0,549035	-2,784133	-1,430682	-12,976675	10,684340	11,882669	-0,039171	0,008963	-0,359174	2,691723	2,857978	-0,480665	-0,039171	0,008963	-0,359174	2,691723	2,857978	-0,480665
11:10:02,13	0,563986	3,314928	-0,090978	0,211992	0,425994	-0,150980	-0,045979	0,008260	-0,361961	1,970238	-0,562461	-0,532191	-0,550700	-2,784842	-1,427153	-12,957477	10,750815	11,911132	-0,045979	0,008260	-0,361961	2,618641	3,046861	-0,532191	-0,045979	0,008260	-0,361961	2,618641	3,046861	-0,532191
11:10:02,18	0,563986	3,314928	-0,090978	0,211992	0,425994	-0,150980	-0,042814	0,009813	-0,360765	1,997178	-0,510779	-0,470329	-0,551961	-2,786097	-1,429486	-13,020581	10,834024	11,944532	-0,042814	0,009813	-0,360765	2,767463	2,850140	-0,470329	-0,042814	0,009813	-0,360765	2,767463	2,850140	-0,470329
11:10:02,23	0,563986	3,314928	-0,090978	0,211992	0,425994	-0,150980	-0,042814	0,009813	-0,360765	1,997178	-0,510779	-0,470329	-0,520291	-2,794282	-1,850901	-13,093368	9,136266	11,802732	-0,042814	0,009813	-0,360765	2,767463	2,850140	-0,470329	-0,042814	0,009813	-0,360765	2,767463	2,850140	-0,470329
11:10:02,28	0,563986	3,314928	-0,090978	0,211992	0,425994	-0,150980	-0,051562	-0,021707	-0,782181	2,129510	-0,179794	-0,612128	-0,513037	-2,798129	-1,478344	-13,395823	8,909836	11,664631	-0,051562	-0,021707	-0,782181	0,425496	3,867786	-0,612128	-0,051562	-0,021707	-0,782181	0,425496	3,867786	-0,612128
11:10:02,33	0,564029	3,314924	-0,091016	0,211996	0,425987	-0,100983	-0,051857	-0,029913	-0,409623	2,208900	-0,343856	-0,750229	-0,522605	-2,791770	-1,438310	-13,366561	9,260368	11,698940	-0,051857	-0,029913	-0,409623	-0,139285	3,726887	-0,750229	-0,051857	-0,029913	-0,409623	-0,139285	3,726887	-0,750229
11:10:02,38	0,564029	3,314924	-0,091016	0,211996	0,425987	-0,100983	-0,052580	-0,018447	-0,369589	1,930861	-0,531410	-0,715921	-0,524934	-2,793222	-1,437111	-13,356143	9,261369	11,731433	-0,052580	-0,018447	-0,369589	0,482768	3,596139	-0,715921	-0,052580	-0,018447	-0,369589	0,482768	3,596139	-0,715921
11:10:02,43	0,564029	3,314924	-0,091016	0,211996	0,425987	-0,100983	-0,050158	-0,017157	-0,368390	1,869844	-0,396914	-0,683427	-0,525985	-2,799119	-1,438283	-13,326328	9,286304	11,673440	-0,050158	-0,017157	-0,368390	0,523036	3,540463	-0,683427	-0,050158	-0,017157	-0,368390	0,523036	3,540463	-0,683427
11:10:02,48	0,564029	3,314924	-0,091016	0,211996	0,425987	-0,100983	-0,044525	-0,019194	-0,369562	2,012291	-0,090662	-0,741420	-0,524358	-2,795195	-1,440612	-13,371155	9,287927	11,724685	-0,044525	-0,019194	-0,369562	0,505547	3,404549	-0,741420	-0,044525	-0,019194	-0,369562	0,505547	3,404549	-0,741420
11:10:02,53	0,564029	3,314924	-0,091016	0,211996	0,425987	-0,100983	-0,048737	-0,018642	-0,371891	1,962550	-0,349311	-0,690175	-0,521950	-2,793957	-1,440602	-13,337109	9,267538	11,719431	-0,048737	-0,018642	-0,371891	0,499182	3,476531	-0,690175	-0,048737	-0,018642	-0,371891	0,499182	3,476531	-0,690175
11:10:02,58	0,564029	3,314924	-0,091016	0,211996	0,425987	-0,100983	-0,051014	-0,020108	-0,371882	2,038165	-0,428025	-0,695429	-0,520795	-2,789222	-1,441392	-13,332614	9,265217	11,725538	-0,051014	-0,020108	-0,371882	0,459689	3,576545	-0,695429	-0,051014	-0,020108	-0,371882	0,459689	3,576545	-0,695429
11:10:02,63	0,564029	3,314924	-0,091016	0,211996	0,425987	-0,100983	-0,055691	-0,018741	-0,372671	1,967297	-0,666190	-0,689322	-0,523093	-2,800759	-1,441754	-13,333986	9,253680	11,699069	-0,055691	-0,018741	-0,372671	0,496164	3,705547	-0,689322	-0,055691	-0,018741	-0,372671	0,496164	3,705547	-0,689322
11:10:02,68	0,564029	3,314924	-0,091016	0,211996	0,425987	-0,100983	-0,044552	-0,022519	-0,373034	2,153104	-0,082371	-0,715792	-0,526510	-2,797702	-1,440595	-13,274408	9,249871	11,678111	-0,044552	-0,022519	-0,373034	0,385355	3,414938	-0,715792	-0,044552	-0,022519	-0,373034	0,385355	3,414938	-0,715792
11:10:02,73	0,564029	3,314924	-0,091016	0,211996	0,425987	-0,100983	-0,045490	-0,018032	-0,371874	1,946243	-0,077676	-0,736749	-0,518934	-2,791793	-1,439461	-13,298645	9,244411	11,669991	-0,045490	-0,018032	-0,371874	0,530764	3,493310	-0,736749	-0,045490	-0,018032	-0,371874	0,530764	3,493310	-0,736749
11:10:02,78	0,564029	3,314924	-0,091016	0,211996	0,425987	-0,100983	-0,054395	-0,021638	-0,370740	2,116922	-0,558997	-0,744869	-0,527251	-2,795096	-1,444499	-13,330878	9,258816	11,705838	-0,054395	-0,021638	-0,370740	0,418352	3,711034	-0,744869	-0,054395	-0,021638	-0,370740	0,418352	3,711034	-0,744869
11:10:02,83	0,564029	3,314924	-0,091016	0,211996	0,425987	-0,100983	-0,047376	-0,016087	-0,375779	1,824625	-0,229123	-0,709022	-0,522586	-2,789011	-1,443331	-13,331610	9,247149	11,735541	-0,047376	-0,016087	-0,375779	0,561813	3,489912	-0,709022	-0,047376	-0,016087	-0,375779	0,561813	3,489912	-0,709022
11:10:02,88	0,564029	3,314924	-0,091016	0,211996	0,425987	-0,100983	-0,054978	-0,017084	-0,374610	1,866027	-0,619241	-0,679319	-0,520780	-2,797182	-1,442905	-13,340686	9,262409	11,739809	-0,054978	-0,017084	-0,374610	0,524908	3,696571	-0,679319	-0,054978	-0,017084	-0,374610	0,524908	3,696571	-0,679319
11:10:02,93	0,564029	3,314924	-0,091016	0,211996	0,425987	-0,100983	-0,048805	-0,022734	-0,374184	2,168494	-0,313723	-0,675051	-0,521873	-2,800341	-1,439409	-13,309186	9,228971	11,701713	-0,048805	-0,022734	-0,374184	0,383866	3,517491	-0,675051	-0,048805	-0,022734	-0,374184	0,383866	3,517491	-0,675051
11:10:02,98	0,564029	3,314924	-0,091016	0,211996	0,425987	-0,100983	-0,045523	-0,023366	-0,370688	2,188155	-0,099045	-0,713147	-0,521252	-2,800458	-1,442116	-13,292983	9,242483	11,708562	-0,045523	-0,023366	-0,370688	0,353908	3,474508	-0,713147	-0,045523	-0,023366	-0,370688	0,353908	3,474508	-0,713147
11:10:03,03	0,564029	3,314924	-0,091016	0,211996	0,425987	-0,100983	-0,045732	-0,023963	-0,373395	2,239002	-0,102653	-0,706299	-0,528947	-2,797819	-1,443318	-13,297590	9,227974	11,693402	-0,045732	-0,023963	-0,373395	0,357890	3,487331	-0,706299	-0,045732	-0,023963	-0,373395	0,357890	3,487331	-0,706299
11:10:03,08	0,564029	3,314924	-0,091016	0,211996	0,425987	-0,100983	-0,044170	-0,015980	-0,374597	1,808984	-0,018170	-0,721459	-0,521318	-2,792646	-1,442906	-13,314530	9,293990	11,750822	-0,044170	-0,015980	-0,374597	0,554588	3,449205	-0,721459	-0,044170	-0,015980	-0,374597	0,554588	3,449205	-0,721459
11:10:03,13	0,564029	3,314924	-0,091016	0,211996	0,425987	-0,100983	-0,052465	-0,020000	-0,374185	2,066749	-0,497171	-0,664038	-0,519424	-2,794354	-1,442486	-13,259963	9,289383	11,745087	-0,052465	-0,020000	-0,374185	0,496748	3,621336	-0,664038	-0,052465	-0,020000	-0,374185	0,496748	3,621336	-0,664038
11:10:03,18	0,564029	3,314924	-0,091016	0,211996	0,425987	-0,100983	-0,051932	-0,022494	-0,373765	2,219727	-0,419911	-0,669773	-0,524862	-2,797877	-1,442929	-13,320767	9,241947	11,699394	-0,051932	-0,022494	-0,373765	0,453952	3,656780	-0,669773	-0,051932	-0,022494	-0,373765	0,453952	3,656780	-0,669773
11:10:03,23	0,564029	3,314924	-0,091016	0,211996	0,425987	-0,100983	-0,046163	-0,019546	-0,374208	1,994954	-0,148845	-0,715467	-0,523006	-2,797788	-1,443287	-13,292461	9,289163	11,720547	-0,046163	-0,019546	-0,374208	0,460589	3,474953	-0,715467	-0,046163	-0,019546	-0,374208	0,460589	3,474953	-0,715467
11:10:03,28	0,564029	3,314924	-0,091016	0,211996	0,425987	-0,100983	-0,047167	-0,021109	-0,374566	2,131283	-0,200164	-0,694313	-0,524309	-2,794259	-1,442930	-13,321283	9,229404	11,719010	-0,047167	-0,021109	-0,374566	0,474208	3,502473	-0,694313	-0,047167	-0,021109	-0,374566	0,474208	3,502473	-0,694313
11:10:03,33	0,564029	3,314924	-0,091016	0,211996	0,425987	-0,100983	-0,049572	-0,018216	-0,374209	1,914675	-0,320311	-0,695850	-0,521906	-2,793198	-1,441769	-13,316734	9,277170	11,710670	-0,049572	-0,018216	-0,374209	0,484712	3,571126	-0,695850	-0,049572	-0,018216	-0,374209	0,484712	3,571126	-0,695850
11:10:03,38	0,564029	3,314924	-0,091016	0,211996	0,425987	-0,100983	-0,051693	-0,019767	-0,373048	2,038956	-0,450498	-0,704190	-0,524730	-2,799574	-1,441703	-13,277862	9,290776	11,743148	-0,051693	-0,019767	-0,373048	0,487258	3,607365	-0,704190	-0,051693	-0,019767	-0,373048	0,487258	3,607365	-0,704190
11:10:03,43	0,564029	3,314924	-0,091016	0,211996	0,425987	-0,100983	-0,044759	-0,020509	-0,372982	2,108752	-0,063104	-0,671712	-0,525491	-2,799079	-1,442920	-13,331780	9,215495	11,712902	-0,044759	-0,020509	-0,372982	0,498818	3,450493	-0,671712	-0,044759	-0,020509	-0,372982	0,498818	3,450493	-0,671712
11:10:03,48	0,564029	3,314924	-0,091016	0,211996	0,425987	-0,100983	-0,044807	-0,019602	-0,374199	1,969452	-0,074667	-0,701958	-0,527233	-2,793186	-1,442536	-13,316465	9,255558	11,733749	-0,044807	-0,019602	-0,374199	0,430691	3,442718	-0,701958	-0,044807	-0,019602	-0,374199	0,430691	3,442718	-0,701958
11:10:03,53	0,564029	3,314924	-0,091016	0,211996	0,425987	-0,100983	-0,049040	-0,015148	-0,373816	1,780170	-0,301514	-0,681112	-0,524368	-2,797534	-1,441777	-13,364532	9,239352	11,708886	-0,049040	-0,015148	-0,373816	0,591087	3,548106	-0,681112	-0,049040	-0,015148	-0,373816	0,591087	3,548106	-0,681112
11:10:03,59	0,564029	3,314924	-0,091016	0,211996	0,425987	-0,100983	-0,046706	-0,019802	-0,373056	1,984158	-0,213709	-0,705975	-0,527809	-2,794108	-1,444861	-13,309452	9,258188	11,734939	-0,046706	-0,019802	-0,373056	0,429663	3,452750	-0,705975	-0,046706	-0,019802	-0,373056	0,429663	3,452750	-0,705975
11:10:03,64	0,564029	3,314924	-0,091016	0,211996	0,425987	-0,100983	-0,047953	-0,015109	-0,376141	1,783950	-0,240242	-0,679921	-0,520682	-2,793170	-1,441322	-13,288460	9,275222	11,768402	-0,047953	-0,015109	-0,376141	0,597892	3,524063	-0,679921	-0,047953	-0,015109	-0,376141	0,597892	3,524063	-0,679921
11:10:03,69	0,564029	3,314924	-0,091016	0,211996	0,425987	-0,100983	-0,052329	-0,020813	-0,372601	2,105785	-0,458129	-0,646458	-0,519003	-2,794442	-1,449526	-13,322972	9,276821	11,725450	-0,052329	-0,020813	-0,372601	0,471996	3,649688	-0,646458	-0,052329	-0,020813	-0,372601	0,471996	3,649688	-0,646458
11:10:03,74	0,564029	3,314924	-0,091016	0,211996	0,425987	-0,100983	-0,052067	-0,022903	-0,380805	2,198605	-0,475206	-0,689410	-0,483328	-2,764163	-1,814033	-11,718784	7,296015	11,495202	-0,052067	-0,022903	-0,380805	0,400734	3,612065	-0,689410	-0,052067	-0,022903	-0,380805	0,400734	3,612065	-0,689410
11:10:03,79	0,564029	3,314924	-0,091016	0,211996	0,425987	-0,100983	-0,096127	-0,038658	-0,745312	2,104549	-0,386626	-0,919658	-0,515649	-2,780417	-1,562192	-12,571240	9,079979	11,419250	-0,096127	-0,038658	-0,745312	-0,930116	7,159310	-0,919658	-0,096127	-0,038658	-0,745312	-0,930116	7,159310	-0,919658
11:10:03,84	0,563963	3,314949	-0,090978	0,211991	0,425997	-0,051016	-0,065890	-0,018795	-0,493472	2,190372	-0,444531	-0,995611	-0,527936	-2,780633	-1,498430	-12,566124	9,623124	11,458628	-0,065890	-0,018795	-0,493472	0,714998	4,727798	-0,995611	-0,065890	-0,018795	-0,493472	0,714998	4,727798	-0,995611
11:10:03,89	0,563963	3,314949	-0,090978	0,211991	0,425997	-0,051016	-0,059559	-0,008262	-0,429710	2,115624	-0,382480	-0,956232	-0,524235	-2,779223	-1,501866	-12,469290	9,607102	11,484284	-0,059559	-0,008262	-0,429710	1,467041	4,292895	-0,956232	-0,059559	-0,008262	-0,429710	1,467041	4,292895	-0,956232
11:10:03,94	0,563963	3,314949	-0,090978	0,211991	0,425997	-0,051016	-0,062631	-0,010762	-0,433145	2,280150	-0,450357	-0,930576	-0,526671	-2,783098	-1,503077	-12,526608	9,627539	11,441663	-0,062631	-0,010762	-0,433145	1,435340	4,466177	-0,930576	-0,062631	-0,010762	-0,433145	1,435340	4,466177	-0,930576
11:10:03,99	0,563963	3,314949	-0,090978	0,211991	0,425997	-0,051016	-0,058057	-0,010590	-0,434356	2,260277	-0,272357	-0,973197	-0,531449	-2,783442	-1,505774	-12,533706	9,587073	11,484810	-0,058057	-0,010590	-0,434356	1,428923	4,285104	-0,973197	-0,058057	-0,010590	-0,434356	1,428923	4,285104	-0,973197
11:10:04,04	0,563963	3,314949	-0,090978	0,211991	0,425997	-0,051016	-0,055370	-0,006624	-0,437053	2,015411	-0,118542	-0,930050	-0,521976	-2,780943	-1,507311	-12,505822	9,599749	11,487873	-0,055370	-0,006624	-0,437053	1,495448	4,227981	-0,930050	-0,055370	-0,006624	-0,437053	1,495448	4,227981	-0,930050
11:10:04,09	0,563963	3,314949	-0,090978	0,211991	0,425997	-0,051016	-0,062271	-0,013578	-0,438590	2,401971	-0,459595	-0,926987	-0,524376	-2,773456	-1,507355	-12,517109	9,629352	11,484815	-0,062271	-0,013578	-0,438590	1,336071	4,428673	-0,926987	-0,062271	-0,013578	-0,438590	1,336071	4,428673	-0,926987
11:10:04,14	0,563963	3,314949	-0,090978	0,211991	0,425997	-0,051016	-0,067554	-0,007757	-0,438634	2,119238	-0,758909	-0,930046	-0,522574	-2,782499	-1,508491	-12,518642	9,612151	11,469405	-0,067554	-0,007757	-0,438634	1,510338	4,544109	-0,930046	-0,067554	-0,007757	-0,438634	1,510338	4,544109	-0,930046
11:10:04,19	0,563963	3,314949	-0,090978	0,211991	0,425997	-0,051016	-0,060624	-0,013838	-0,439770	2,419807	-0,391273	-0,945455	-0,526351	-2,783605	-1,494948	-12,635734	9,537656	11,459165	-0,060624	-0,013838	-0,439770	1,333520	4,367734	-0,945455	-0,060624	-0,013838	-0,439770	1,333520	4,367734	-0,945455
11:10:04,24	0,563963	3,314949	-0,090978	0,211991	0,425997	-0,051016	-0,088525	-0,044327	-0,803007	1,970912	0,147838	-1,141165	-0,482220	-2,773581	-1,871728	-11,812474	6,855401	11,273695	-0,088525	-0,044327	-0,803007	-1,508774	7,097030	-1,141165	-0,088525	-0,044327	-0,803007	-1,508774	7,097030	-1,141165
11:10:04,29	0,563963	3,314949	-0,090978	0,211991	0,425997	-0,051016	-0,088525	-0,044327	-0,803007	1,970912	0,147838	-1,141165	-0,481870	-2,751587	-1,606388	-10,849113	7,159289	11,129931	-0,088525	-0,044327	-0,803007	-1,508774	7,097030	-1,141165	-0,088525	-0,044327	-0,803007	-1,508774	7,097030	-1,141165
11:10:04,34	0,563893	3,315018	-0,090979	0,211987	0,425997	-0,000978	-0,107747	-0,033634	-0,537668	2,159704	-0,169362	-1,284930	-0,488401	-2,751013	-1,556564	-10,783183	7,442111	11,199009	-0,107747	-0,033634	-0,537668	-0,480541	8,288768	-1,284930	-0,107747	-0,033634	-0,537668	-0,480541	8,288768	-1,284930
11:10:04,39	0,563893	3,315018	-0,090979	0,211987	0,425997	-0,000978	-0,104979	-0,027690	-0,487843	2,128546	-0,109725	-1,215851	-0,489048	-2,748985	-1,560477	-10,808280	7,470479	11,193055	-0,104979	-0,027690	-0,487843	-0,045146	8,131094	-1,215851	-0,104979	-0,027690	-0,487843	-0,045146	8,131094	-1,215851
11:10:04,44	0,563893	3,315018	-0,090979	0,211987	0,425997	-0,000978	-0,106411	-0,026115	-0,491756	2,058669	-0,220154	-1,221805	-0,482555	-2,747446	-1,560082	-10,784172	7,425101	11,182774	-0,106411	-0,026115	-0,491756	0,008608	8,133148	-1,221805	-0,106411	-0,026115	-0,491756	0,008608	8,133148	-1,221805
11:10:04,49	0,563893	3,315018	-0,090979	0,211987	0,425997	-0,000978	-0,110990	-0,030970	-0,491361	2,283839	-0,414673	-1,232086	-0,488436	-2,747183	-1,558147	-10,805805	7,496993	11,197680	-0,110990	-0,030970	-0,491361	-0,147271	8,298046	-1,232086	-0,110990	-0,030970	-0,491361	-0,147271	8,298046	-1,232086
11:10:04,54	0,563893	3,315018	-0,090979	0,211987	0,425997	-0,000978	-0,108278	-0,025745	-0,489426	2,063606	-0,328337	-1,217180	-0,482489	-2,748382	-1,561973	-10,760615	7,467336	11,233359	-0,108278	-0,025745	-0,489426	0,042624	8,171501	-1,217180	-0,108278	-0,025745	-0,489426	0,042624	8,171501	-1,217180
11:10:04,59	0,563893	3,315018	-0,090979	0,211987	0,425997	-0,000978	-0,110213	-0,031495	-0,493252	2,359502	-0,375006	-1,181501	-0,481767	-2,753063	-1,558452	-10,713556	7,445528	11,205239	-0,110213	-0,031495	-0,493252	-0,112832	8,276750	-1,181501	-0,110213	-0,031495	-0,493252	-0,112832	8,276750	-1,181501
11:10:04,64	0,563893	3,315018	-0,090979	0,211987	0,425997	-0,000978	-0,106520	-0,034461	-0,489732	2,518373	-0,131277	-1,209621	-0,486531	-2,748909	-1,560828	-10,734382	7,476082	11,193135	-0,106520	-0,034461	-0,489732	-0,186785	8,230526	-1,209621	-0,106520	-0,034461	-0,489732	-0,186785	8,230526	-1,209621
11:10:04,69	0,563893	3,315018	-0,090979	0,211987	0,425997	-0,000978	-0,107735	-0,028257	-0,492107	2,211847	-0,227800	-1,221725	-0,484838	-2,748221	-1,556969	-10,764860	7,442262	11,175876	-0,107735	-0,028257	-0,492107	-0,006349	8,229426	-1,221725	-0,107735	-0,028257	-0,492107	-0,006349	8,229426	-1,221725
11:10:04,74	0,563893	3,315018	-0,090979	0,211987	0,425997	-0,000978	-0,109177	-0,029380	-0,488248	2,225686	-0,312274	-1,238984	-0,480646	-2,750171	-1,559634	-10,734589	7,459529	11,212091	-0,109177	-0,029380	-0,488248	-0,080622	8,258157	-1,238984	-0,109177	-0,029380	-0,488248	-0,080622	8,258157	-1,238984
11:10:04,79	0,563893	3,315018	-0,090979	0,211987	0,425997	-0,000978	-0,109585	-0,033985	-0,490913	2,495246	-0,315888	-1,202769	-0,488993	-2,751197	-1,559655	-10,778599	7,447955	11,220281	-0,109585	-0,033985	-0,490913	-0,172572	8,286540	-1,202769	-0,109585	-0,033985	-0,490913	-0,172572	8,286540	-1,202769
11:10:04,84	0,563893	3,315018	-0,090979	0,211987	0,425997	-0,000978	-0,104523	-0,027269	-0,490935	2,114015	-0,084999	-1,194579	-0,487284	-2,747910	-1,560490	-10,809078	7,472200	11,179056	-0,104523	-0,027269	-0,490935	-0,026640	8,120075	-1,194579	-0,104523	-0,027269	-0,490935	-0,026640	8,120075	-1,194579
11:10:04,89	0,563893	3,315018	-0,090979	0,211987	0,425997	-0,000978	-0,108224	-0,027106	-0,491769	2,111274	-0,315979	-1,235805	-0,485359	-2,755989	-1,563133	-10,755609	7,490613	11,199219	-0,108224	-0,027106	-0,491769	-0,016553	8,179639	-1,235805	-0,108224	-0,027106	-0,491769	-0,016553	8,179639	-1,235805
11:10:04,94	0,563893	3,315018	-0,090979	0,211987	0,425997	-0,000978	-0,102191	-0,032813	-0,494412	2,450701	0,034883	-1,215641	-0,490713	-2,748768	-1,560438	-10,756269	7,468679	11,216410	-0,102191	-0,032813	-0,494412	-0,125098	8,056838	-1,215641	-0,102191	-0,032813	-0,494412	-0,125098	8,056838	-1,215641
11:10:04,99	0,563893	3,315018	-0,090979	0,211987	0,425997	-0,000978	-0,105767	-0,024566	-0,491718	2,002521	-0,140696	-1,198450	-0,480677	-2,746831	-1,562370	-10,730747	7,446287	11,208937	-0,105767	-0,024566	-0,491718	0,074127	8,162009	-1,198450	-0,105767	-0,024566	-0,491718	0,074127	8,162009	-1,198450
11:10:05,04	0,563893	3,315018	-0,090979	0,211987	0,425997	-0,000978	-0,112462	-0,032288	-0,493649	2,397460	-0,455540	-1,205923	-0,481177	-2,748634	-1,558434	-10,699213	7,452425	11,244822	-0,112462	-0,032288	-0,493649	-0,137150	8,372728	-1,205923	-0,112462	-0,032288	-0,493649	-0,137150	8,372728	-1,205923
11:10:05,09	0,563893	3,315018	-0,090979	0,211987	0,425997	-0,000978	-0,110651	-0,032756	-0,489713	2,442899	-0,337116	-1,170038	-0,487187	-2,751677	-1,563926	-10,741058	7,404213	11,197108	-0,110651	-0,032756	-0,489713	-0,128480	8,348970	-1,170038	-0,110651	-0,032756	-0,489713	-0,128480	8,348970	-1,170038
11:10:05,14	0,563893	3,315018	-0,090979	0,211987	0,425997	-0,000978	-0,105010	-0,029073	-0,495206	2,188711	-0,055948	-1,217752	-0,486596	-2,746875	-1,561212	-10,753548	7,472771	11,222821	-0,105010	-0,029073	-0,495206	-0,093557	8,187367	-1,217752	-0,105010	-0,029073	-0,495206	-0,093557	8,187367	-1,217752
11:10:05,19	0,563893	3,315018	-0,090979	0,211987	0,425997	-0,000978	-0,109464	-0,027185	-0,492492	2,143623	-0,332650	-1,192039	-0,484844	-2,747533	-1,556945	-10,761830	7,442278	11,209848	-0,109464	-0,027185	-0,492492	0,009623	8,260302	-1,192039	-0,109464	-0,027185	-0,492492	0,009623	8,260302	-1,192039
11:10:05,24	0,563893	3,315018	-0,090979	0,211987	0,425997	-0,000978	-0,109771	-0,029030	-0,488224	2,209034	-0,340504	-1,205013	-0,479407	-2,746132	-1,557304	-10,704833	7,473526	11,211629	-0,109771	-0,029030	-0,488224	-0,069828	8,276493	-1,205013	-0,109771	-0,029030	-0,488224	-0,069828	8,276493	-1,205013
11:10:05,29	0,563893	3,315018	-0,090979	0,211987	0,425997	-0,000978	-0,113703	-0,033039	-0,488584	2,473034	-0,511237	-1,203231	-0,481770	-2,753907	-1,560383	-10,729231	7,497457	11,227493	-0,113703	-0,033039	-0,488584	-0,120493	8,414430	-1,203231	-0,113703	-0,033039	-0,488584	-0,120493	8,414430	-1,203231
11:10:05,34	0,563893	3,315018	-0,090979	0,211987	0,425997	-0,000978	-0,105787	-0,034880	-0,491662	2,577291	-0,132731	-1,187367	-0,485353	-2,751229	-1,559249	-10,727712	7,435314	11,205195	-0,105787	-0,034880	-0,491662	-0,160752	8,171578	-1,187367	-0,105787	-0,034880	-0,491662	-0,160752	8,171578	-1,187367
11:10:05,39	0,563893	3,315018	-0,090979	0,211987	0,425997	-0,000978	-0,106315	-0,030438	-0,490528	2,293258	-0,127793	-1,209665	-0,483030	-2,745170	-1,560810	-10,717222	7,421142	11,221419	-0,106315	-0,030438	-0,490528	-0,096101	8,217953	-1,209665	-0,106315	-0,030438	-0,490528	-0,096101	8,217953	-1,209665
11:10:05,44	0,563893	3,315018	-0,090979	0,211987	0,425997	-0,000978	-0,112724	-0,029420	-0,492089	2,233322	-0,444874	-1,193442	-0,478741	-2,745904	-1,559994	-10,652819	7,448091	11,221756	-0,112724	-0,029420	-0,492089	-0,076167	8,403954	-1,193442	-0,112724	-0,029420	-0,492089	-0,076167	8,403954	-1,193442
11:10:05,49	0,563893	3,315018	-0,090979	0,211987	0,425997	-0,000978	-0,114233	-0,033502	-0,491273	2,501099	-0,481043	-1,193105	-0,486000	-2,749581	-1,560815	-10,742887	7,424864	11,210947	-0,114233	-0,033502	-0,491273	-0,128788	8,486243	-1,193105	-0,114233	-0,033502	-0,491273	-0,128788	8,486243	-1,193105
11:10:05,54	0,563893	3,315018	-0,090979	0,211987	0,425997	-0,000978	-0,107419	-0,029054	-0,492094	2,204652	-0,193105	-1,203914	-0,487198	-2,747567	-1,560440	-10,750695	7,433291	11,211160	-0,107419	-0,029054	-0,492094	-0,076063	8,239285	-1,203914	-0,107419	-0,029054	-0,492094	-0,076063	8,239285	-1,203914
11:10:05,59	0,563893	3,315018	-0,090979	0,211987	0,425997	-0,000978	-0,108564	-0,027009	-0,491719	2,101710	-0,263618	-1,203700	-0,486573	-2,751853	-1,558475	-10,753249	7,447167	11,214753	-0,108564	-0,027009	-0,491719	-0,018479	8,258651	-1,203700	-0,108564	-0,027009	-0,491719	-0,018479	8,258651	-1,203700
11:10:05,64	0,563893	3,315018	-0,090979	0,211987	0,425997	-0,000978	-0,105165	-0,029693	-0,489755	2,252041	-0,096040	-1,200107	-0,479425	-2,750916	-1,562315	-10,698404	7,431537	11,236780	-0,105165	-0,029693	-0,489755	-0,078877	8,159438	-1,200107	-0,105165	-0,029693	-0,489755	-0,078877	8,159438	-1,200107
11:10:05,70	0,563893	3,315018	-0,090979	0,211987	0,425997	-0,000978	-0,106914	-0,030846	-0,492470	2,324197	-0,123637	-1,228365	-0,482355	-2,748536	-1,561966	-10,698805	7,457540	11,203335	-0,106914	-0,030846	-0,492470	-0,097202	8,269148	-1,228365	-0,106914	-0,030846	-0,492470	-0,097202	8,269148	-1,228365
11:10:05,75	0,563893	3,315018	-0,090979	0,211987	0,425997	-0,000978	-0,106914	-0,030846	-0,492470	2,324197	-0,123637	-1,228365	-0,487224	-2,748787	-1,557324	-10,778989	7,459432	11,229588	-0,106914	-0,030846	-0,492470	-0,097202	8,269148	-1,228365	-0,106914	-0,030846	-0,492470	-0,097202	8,269148	-1,228365
11:10:05,80	0,563893	3,315018	-0,090979	0,211987	0,425997	-0,000978	-0,107494	-0,027596	-0,488603	2,140755	-0,245574	-1,185273	-0,487088	-2,752120	-1,552627	-10,743111	7,488923	11,231680	-0,107494	-0,027596	-0,488603	-0,025558	8,192734	-1,185273	-0,107494	-0,027596	-0,488603	-0,025558	8,192734	-1,185273
11:10:05,85	0,563893	3,315018	-0,090979	0,211987	0,425997	-0,000978	-0,104676	-0,029381	-0,483906	2,277053	-0,082693	-1,183181	-0,464288	-2,723080	-1,985424	-9,566665	6,395379	10,932885	-0,104676	-0,029381	-0,483906	-0,029381	8,134373	-1,183181	-0,104676	-0,029381	-0,483906	-0,029381	8,134373	-1,183181
11:10:05,90	0,563893	3,315018	-0,090979	0,211987	0,425997	-0,000978	-0,141226	-0,034607	-0,916703	2,189955	-0,417674	-1,481975	-0,486100	-2,752523	-1,741472	-10,857001	7,682944	10,874417	-0,141226	-0,034607	-0,916703	-0,526665	10,668543	-1,481975	-0,141226	-0,034607	-0,916703	-0,526665	10,668543	-1,481975
11:10:05,95	0,563961	3,314950	-0,090980	0,211984	0,425964	0,049018	-0,104821	-0,030438	-0,672752	2,443094	-0,285888	-1,540443	-0,487874	-2,749329	-1,706412	-10,734609	7,957001	10,923759	-0,104821	-0,030438	-0,672752	0,053693	7,942579	-1,540443	-0,104821	-0,030438	-0,672752	0,053693	7,942579	-1,540443
11:10:06,00	0,563961	3,314950	-0,090980	0,211984	0,425964	0,049018	-0,106700	-0,027304	-0,637692	2,578666	-0,414614	-1,491102	-0,493060	-2,756886	-1,705192	-10,689279	7,922856	10,933974	-0,106700	-0,027304	-0,637692	0,435279	7,961331	-1,491102	-0,106700	-0,027304	-0,637692	0,435279	7,961331	-1,491102
11:10:06,05	0,563961	3,314950	-0,090980	0,211984	0,425964	0,049018	-0,097562	-0,026592	-0,636471	2,534732	0,116867	-1,480886	-0,488954	-2,745806	-1,702894	-10,672791	7,923255	10,934773	-0,097562	-0,026592	-0,636471	0,447244	7,775515	-1,480886	-0,097562	-0,026592	-0,636471	0,447244	7,775515	-1,480886
11:10:06,10	0,563961	3,314950	-0,090980	0,211984	0,425964	0,049018	-0,109211	-0,024608	-0,634173	2,440121	-0,474802	-1,480087	-0,491222	-2,751431	-1,703631	-10,635902	7,898433	10,937665	-0,109211	-0,024608	-0,634173	0,508426	8,098295	-1,480087	-0,109211	-0,024608	-0,634173	0,508426	8,098295	-1,480087
11:10:06,15	0,563961	3,314950	-0,090980	0,211984	0,425964	0,049018	-0,103206	-0,025456	-0,634910	2,481188	-0,118145	-1,477195	-0,495409	-2,746417	-1,704032	-10,652769	7,913445	10,967655	-0,103206	-0,025456	-0,634910	0,482891	7,983500	-1,477195	-0,103206	-0,025456	-0,634910	0,482891	7,983500	-1,477195
11:10:06,20	0,563961	3,314950	-0,090980	0,211984	0,425964	0,049018	-0,105455	-0,019324	-0,635311	2,166867	-0,257210	-1,447205	-0,489809	-2,746833	-1,705504	-10,501736	7,886352	10,971882	-0,105455	-0,019324	-0,635311	0,649968	8,020986	-1,447205	-0,105455	-0,019324	-0,635311	0,649968	8,020986	-1,447205
11:10:06,25	0,563961	3,314950	-0,090980	0,211984	0,425964	0,049018	-0,107894	-0,024381	-0,636784	2,481912	-0,239730	-1,442978	-0,490506	-2,750134	-1,703985	-10,556072	7,853519	10,940783	-0,107894	-0,024381	-0,636784	0,567996	8,229984	-1,442978	-0,107894	-0,024381	-0,636784	0,567996	8,229984	-1,442978
11:10:06,30	0,563961	3,314950	-0,090980	0,211984	0,425964	0,049018	-0,104687	-0,025428	-0,635264	2,480755	-0,103578	-1,474077	-0,487555	-2,743324	-1,700115	-10,536129	7,833533	10,939104	-0,104687	-0,025428	-0,635264	0,484647	8,114344	-1,474077	-0,104687	-0,025428	-0,635264	0,484647	8,114344	-1,474077
11:10:06,35	0,563961	3,314950	-0,090980	0,211984	0,425964	0,049018	-0,112060	-0,024579	-0,631394	2,429249	-0,459714	-1,475757	-0,428928	-2,726051	-2,028156	-9,233224	4,805691	10,672796	-0,112060	-0,024579	-0,631394	0,499820	8,336995	-1,475757	-0,112060	-0,024579	-0,631394	0,499820	8,336995	-1,475757
11:10:06,40	0,563961	3,314950	-0,090980	0,211984	0,425964	0,049018	-0,156333	-0,066714	-0,959435	2,649567	-0,119650	-1,742064	-0,463682	-2,710771	-1,764905	-8,561167	6,225290	10,547438	-0,156333	-0,066714	-0,959435	-2,587508	12,152503	-1,742064	-0,156333	-0,066714	-0,959435	-2,587508	12,152503	-1,742064
11:10:06,45	0,564024	3,314956	-0,090977	0,211972	0,425992	0,099012	-0,152189	-0,028977	-0,696184	2,252643	-0,031933	-1,867423	-0,461748	-2,705081	-1,713193	-8,496415	6,808085	10,559378	-0,152189	-0,028977	-0,696184	-0,022022	11,914900	-1,867423	-0,152189	-0,028977	-0,696184	-0,022022	11,914900	-1,867423
11:10:06,50	0,564024	3,314956	-0,090977	0,211972	0,425992	0,099012	-0,158083	-0,027806	-0,644472	2,728860	-0,573756	-1,855482	-0,469433	-2,710936	-1,714310	-8,488514	6,726035	10,598758	-0,158083	-0,027806	-0,644472	0,546092	11,835779	-1,855482	-0,158083	-0,027806	-0,644472	0,546092	11,835779	-1,855482
11:10:06,55	0,564024	3,314956	-0,090977	0,211972	0,425992	0,099012	-0,149170	-0,024078	-0,645589	2,467917	-0,062392	-1,816102	-0,467081	-2,707417	-1,715135	-8,489521	6,737874	10,552127	-0,149170	-0,024078	-0,645589	0,577767	11,647441	-1,816102	-0,149170	-0,024078	-0,645589	0,577767	11,647441	-1,816102
11:10:06,60	0,564024	3,314956	-0,090977	0,211972	0,425992	0,099012	-0,153393	-0,024356	-0,646415	2,492097	-0,288798	-1,862734	-0,463977	-2,713465	-1,713539	-8,449307	6,776906	10,541942	-0,153393	-0,024356	-0,646415	0,580162	11,752568	-1,862734	-0,153393	-0,024356	-0,646415	0,580162	11,752568	-1,862734
11:10:06,65	0,564024	3,314956	-0,090977	0,211972	0,425992	0,099012	-0,149708	-0,030068	-0,644818	2,843035	-0,081876	-1,872919	-0,472324	-2,709260	-1,715095	-8,463860	6,742346	10,589563	-0,149708	-0,030068	-0,644818	0,482701	11,670231	-1,872919	-0,149708	-0,030068	-0,644818	0,482701	11,670231	-1,872919
11:10:06,70	0,564024	3,314956	-0,090977	0,211972	0,425992	0,099012	-0,149176	-0,020737	-0,646374	2,320602	-0,049530	-1,825297	-0,466445	-2,705196	-1,713182	-8,462295	6,731919	10,560597	-0,149176	-0,020737	-0,646374	0,692773	11,660806	-1,825297	-0,149176	-0,020737	-0,646374	0,692773	11,660806	-1,825297
11:10:06,75	0,564024	3,314956	-0,090977	0,211972	0,425992	0,099012	-0,155635	-0,023796	-0,644461	2,471451	-0,378804	-1,854263	-0,466893	-2,710351	-1,715055	-8,424052	6,796470	10,601331	-0,155635	-0,023796	-0,644461	0,603448	11,838526	-1,854263	-0,155635	-0,023796	-0,644461	0,603448	11,838526	-1,854263
11:10:06,80	0,564024	3,314956	-0,090977	0,211972	0,425992	0,099012	-0,150946	-0,025986	-0,646334	2,660343	-0,134163	-1,813530	-0,467525	-2,713002	-1,715471	-8,441440	6,757031	10,561236	-0,150946	-0,025986	-0,646334	0,620444	11,715126	-1,813530	-0,150946	-0,025986	-0,646334	0,620444	11,715126	-1,813530
11:10:06,85	0,564024	3,314956	-0,090977	0,211972	0,425992	0,099012	-0,148335	-0,026764	-0,646751	2,657935	0,006297	-1,853625	-0,474035	-2,706880	-1,715087	-8,436073	6,759871	10,599582	-0,148335	-0,026764	-0,646751	0,556986	11,650583	-1,853625	-0,148335	-0,026764	-0,646751	0,556986	11,650583	-1,853625
11:10:06,90	0,564024	3,314956	-0,090977	0,211972	0,425992	0,099012	-0,150382	-0,018065	-0,646366	2,210766	-0,096909	-1,815278	-0,466355	-2,708051	-1,714299	-8,441833	6,790476	10,596450	-0,150382	-0,018065	-0,646366	0,792634	11,708052	-1,815278	-0,150382	-0,018065	-0,646366	0,792634	11,708052	-1,815278
11:10:06,95	0,564024	3,314956	-0,090977	0,211972	0,425992	0,099012	-0,153208	-0,025301	-0,645578	2,610668	-0,264156	-1,818410	-0,465038	-2,704894	-1,710763	-8,370644	6,785115	10,618317	-0,153208	-0,025301	-0,645578	0,624502	11,762652	-1,818410	-0,153208	-0,025301	-0,645578	0,624502	11,762652	-1,818410
11:10:07,00	0,564024	3,314956	-0,090977	0,211972	0,425992	0,099012	-0,156600	-0,024864	-0,642042	2,618873	-0,376236	-1,796543	-0,463395	-2,713133	-1,717752	-8,425417	6,748289	10,611325	-0,156600	-0,024864	-0,642042	0,667045	11,916886	-1,796543	-0,156600	-0,024864	-0,642042	0,667045	11,916886	-1,796543
11:10:07,05	0,564024	3,314956	-0,090977	0,211972	0,425992	0,099012	-0,150286	-0,030405	-0,649031	2,847745	-0,076940	-1,803536	-0,465885	-2,706426	-1,717813	-8,474138	6,758484	10,603064	-0,150286	-0,030405	-0,649031	0,460921	11,720548	-1,803536	-0,150286	-0,030405	-0,649031	0,460921	11,720548	-1,803536
11:10:07,10	0,564024	3,314956	-0,090977	0,211972	0,425992	0,099012	-0,154850	-0,024896	-0,649093	2,545743	-0,361555	-1,811797	-0,463854	-2,704904	-1,716202	-8,348115	6,753710	10,606057	-0,154850	-0,024896	-0,649093	0,591379	11,794202	-1,811797	-0,154850	-0,024896	-0,649093	0,591379	11,794202	-1,811797
11:10:07,15	0,564024	3,314956	-0,090977	0,211972	0,425992	0,099012	-0,157183	-0,025894	-0,647481	2,656503	-0,371346	-1,808803	-0,466874	-2,713873	-1,716197	-8,411667	6,767451	10,605295	-0,157183	-0,025894	-0,647481	0,623816	11,967552	-1,808803	-0,157183	-0,025894	-0,647481	0,623816	11,967552	-1,808803
11:10:07,20	0,564024	3,314956	-0,090977	0,211972	0,425992	0,099012	-0,147906	-0,027763	-0,647476	2,733803	0,049154	-1,809566	-0,463897	-2,711351	-1,714647	-8,400297	6,786561	10,600890	-0,147906	-0,027763	-0,647476	0,554418	11,659802	-1,809566	-0,147906	-0,027763	-0,647476	0,554418	11,659802	-1,809566
11:10:07,25	0,564024	3,314956	-0,090977	0,211972	0,425992	0,099012	-0,148688	-0,025275	-0,647882	2,576450	0,048302	-1,830343	-0,468638	-2,711952	-1,716603	-8,391187	6,723324	10,584517	-0,148688	-0,025275	-0,647882	0,592375	11,720318	-1,830343	-0,148688	-0,025275	-0,647882	0,592375	11,720318	-1,830343
11:10:07,30	0,564024	3,314956	-0,090977	0,211972	0,425992	0,099012	-0,148688	-0,025275	-0,647882	2,576450	0,048302	-1,830343	-0,465770	-2,703399	-1,715858	-8,409051	6,735625	10,596097	-0,148688	-0,025275	-0,647882	0,592375	11,720318	-1,830343	-0,148688	-0,025275	-0,647882	0,592375	11,720318	-1,830343
11:10:07,35	0,564024	3,314956	-0,090977	0,211972	0,425992	0,099012	-0,157529	-0,023483	-0,647137	2,484973	-0,433031	-1,818764	-0,470412	-2,711280	-1,714665	-8,387801	6,698827	10,582311	-0,157529	-0,023483	-0,647137	0,641591	11,932974	-1,818764	-0,157529	-0,023483	-0,647137	0,641591	11,932974	-1,818764
11:10:07,40	0,564024	3,314956	-0,090977	0,211972	0,425992	0,099012	-0,148383	-0,023403	-0,645944	2,459595	0,079367	-1,832549	-0,465185	-2,706058	-1,715068	-8,432807	6,778594	10,611478	-0,148383	-0,023403	-0,645944	0,622455	11,727404	-1,832549	-0,148383	-0,023403	-0,645944	0,622455	11,727404	-1,832549
11:10:07,45	0,564024	3,314956	-0,090977	0,211972	0,425992	0,099012	-0,155519	-0,025319	-0,646347	2,605779	-0,370557	-1,803382	-0,465110	-2,704331	-1,715065	-8,385016	6,749262	10,595779	-0,155519	-0,025319	-0,646347	0,618272	11,837645	-1,803382	-0,155519	-0,025319	-0,646347	0,618272	11,837645	-1,803382
11:10:07,50	0,564024	3,314956	-0,090977	0,211972	0,425992	0,099012	-0,157052	-0,024519	-0,646344	2,562708	-0,394243	-1,819081	-0,468696	-2,707705	-1,713889	-8,394129	6,677782	10,601438	-0,157052	-0,024519	-0,646344	0,637947	11,934336	-1,819081	-0,157052	-0,024519	-0,646344	0,637947	11,934336	-1,819081
11:10:07,55	0,564024	3,314956	-0,090977	0,211972	0,425992	0,099012	-0,152337	-0,023101	-0,645168	2,422512	-0,121224	-1,813423	-0,474607	-2,706886	-1,713519	-8,418815	6,726885	10,606984	-0,152337	-0,023101	-0,645168	0,609065	11,837240	-1,813423	-0,152337	-0,023101	-0,645168	0,609065	11,837240	-1,813423
11:10:07,60	0,564024	3,314956	-0,090977	0,211972	0,425992	0,099012	-0,150090	-0,017573	-0,644798	2,165212	-0,050304	-1,807876	-0,461531	-2,705510	-1,715407	-8,362316	6,749731	10,630129	-0,150090	-0,017573	-0,644798	0,785751	11,731761	-1,807876	-0,150090	-0,017573	-0,644798	0,785751	11,731761	-1,807876
11:10:07,65	0,564024	3,314956	-0,090977	0,211972	0,425992	0,099012	-0,157821	-0,028209	-0,646686	2,766327	-0,414800	-1,784731	-0,464463	-2,707809	-1,718528	-8,361487	6,756460	10,607161	-0,157821	-0,028209	-0,646686	0,551926	11,974135	-1,784731	-0,157821	-0,028209	-0,646686	0,551926	11,974135	-1,784731
11:10:07,70	0,564024	3,314956	-0,090977	0,211972	0,425992	0,099012	-0,154363	-0,026819	-0,649807	2,700305	-0,237637	-1,807699	-0,465726	-2,712854	-1,715014	-8,406810	6,723259	10,627685	-0,154363	-0,026819	-0,649807	0,594997	11,879854	-1,807699	-0,154363	-0,026819	-0,649807	0,594997	11,879854	-1,807699
11:10:07,75	0,564024	3,314956	-0,090977	0,211972	0,425992	0,099012	-0,149363	-0,028248	-0,646294	2,723204	-0,000268	-1,787175	-0,469190	-2,711405	-1,714254	-8,388881	6,764954	10,608609	-0,149363	-0,028248	-0,646294	0,505709	11,724694	-1,787175	-0,149363	-0,028248	-0,646294	0,505709	11,724694	-1,787175
11:10:07,80	0,564024	3,314956	-0,090977	0,211972	0,425992	0,099012	-0,148885	-0,024523	-0,645534	2,574574	0,019254	-1,806251	-0,464498	-2,706117	-1,713880	-8,376069	6,737033	10,604106	-0,148885	-0,024523	-0,645534	0,649498	11,706713	-1,806251	-0,148885	-0,024523	-0,645534	0,649498	11,706713	-1,806251
11:10:07,85	0,564024	3,314956	-0,090977	0,211972	0,425992	0,099012	-0,155811	-0,025942	-0,645159	2,630584	-0,315852	-1,810755	-0,464375	-2,709144	-1,714622	-8,339172	6,779338	10,609951	-0,155811	-0,025942	-0,645159	0,594121	11,915313	-1,810755	-0,155811	-0,025942	-0,645159	0,594121	11,915313	-1,810755
11:10:07,90	0,564024	3,314956	-0,090977	0,211972	0,425992	0,099012	-0,153251	-0,027563	-0,645902	2,769937	-0,171927	-1,804909	-0,471550	-2,710931	-1,718134	-8,369655	6,733230	10,614264	-0,153251	-0,027563	-0,645902	0,606264	11,858272	-1,804909	-0,153251	-0,027563	-0,645902	0,606264	11,858272	-1,804909
11:10:07,95	0,564024	3,314956	-0,090977	0,211972	0,425992	0,099012	-0,148116	-0,022243	-0,649413	2,438139	0,091756	-1,800597	-0,468640	-2,708064	-1,715437	-8,379050	6,713424	10,598478	-0,148116	-0,022243	-0,649413	0,692064	11,718847	-1,800597	-0,148116	-0,022243	-0,649413	0,692064	11,718847	-1,800597
11:10:08,00	0,564024	3,314956	-0,090977	0,211972	0,425992	0,099012	-0,152053	-0,023329	-0,646717	2,472769	-0,111236	-1,816382	-0,471536	-2,703055	-1,716977	-8,339324	6,723098	10,628630	-0,152053	-0,023329	-0,646717	0,641431	11,824961	-1,816382	-0,152053	-0,023329	-0,646717	0,641431	11,824961	-1,816382
11:10:08,05	0,564024	3,314956	-0,090977	0,211972	0,425992	0,099012	-0,154944	-0,018317	-0,648256	2,240365	-0,231958	-1,786230	-0,468456	-2,712306	-1,716174	-8,325101	6,775234	10,594909	-0,154944	-0,018317	-0,648256	0,802500	11,931117	-1,786230	-0,154944	-0,018317	-0,648256	0,802500	11,931117	-1,786230
11:10:08,10	0,564024	3,314956	-0,090977	0,211972	0,425992	0,099012	-0,148472	-0,025609	-0,647453	2,671828	0,090799	-1,819951	-0,466272	-2,706299	-1,713883	-8,388357	6,764442	10,609623	-0,148472	-0,025609	-0,647453	0,661517	11,745876	-1,819951	-0,148472	-0,025609	-0,647453	0,661517	11,745876	-1,819951
11:10:08,15	0,564024	3,314956	-0,090977	0,211972	0,425992	0,099012	-0,154766	-0,024498	-0,645162	2,573063	-0,285869	-1,805237	-0,466806	-2,711105	-1,715810	-8,353207	6,702381	10,583416	-0,154766	-0,024498	-0,645162	0,649993	11,863280	-1,805237	-0,154766	-0,024498	-0,645162	0,649993	11,863280	-1,805237
11:10:08,20	0,564024	3,314956	-0,090977	0,211972	0,425992	0,099012	-0,150337	-0,026438	-0,647089	2,637770	0,005915	-1,831445	-0,463252	-2,708080	-1,714622	-8,345461	6,735094	10,618640	-0,150337	-0,026438	-0,647089	0,562414	11,807380	-1,831445	-0,150337	-0,026438	-0,647089	0,562414	11,807380	-1,831445
11:10:08,25	0,564024	3,314956	-0,090977	0,211972	0,425992	0,099012	-0,154734	-0,028003	-0,645901	2,751382	-0,232381	-1,796220	-0,469734	-2,708471	-1,714274	-8,335140	6,679774	10,566921	-0,154734	-0,028003	-0,645901	0,553129	11,914254	-1,796220	-0,154734	-0,028003	-0,645901	0,553129	11,914254	-1,796220
11:10:08,30	0,564024	3,314956	-0,090977	0,211972	0,425992	0,099012	-0,151155	-0,022585	-0,645554	2,426867	-0,009638	-1,847940	-0,471502	-2,706834	-1,716210	-8,350974	6,758964	10,599806	-0,151155	-0,022585	-0,645554	0,653974	11,855991	-1,847940	-0,151155	-0,022585	-0,645554	0,653974	11,855991	-1,847940
11:10:08,35	0,564024	3,314956	-0,090977	0,211972	0,425992	0,099012	-0,151688	-0,020236	-0,647490	2,365397	-0,090683	-1,815054	-0,464965	-2,709509	-1,715782	-8,335183	6,772246	10,615077	-0,151688	-0,020236	-0,647490	0,776879	11,816819	-1,815054	-0,151688	-0,020236	-0,647490	0,776879	11,816819	-1,815054
11:10:08,40	0,564024	3,314956	-0,090977	0,211972	0,425992	0,099012	-0,152639	-0,027235	-0,647061	2,748723	-0,133131	-1,799783	-0,469244	-2,702898	-1,715813	-8,372752	6,732051	10,643506	-0,152639	-0,027235	-0,647061	0,610814	11,849069	-1,799783	-0,152639	-0,027235	-0,647061	0,610814	11,849069	-1,799783
11:10:08,45	0,564024	3,314956	-0,090977	0,211972	0,425992	0,099012	-0,156225	-0,020223	-0,647092	2,330530	-0,332023	-1,771354	-0,466160	-2,708203	-1,714608	-8,340566	6,777529	10,638800	-0,156225	-0,020223	-0,647092	0,743024	11,931651	-1,771354	-0,156225	-0,020223	-0,647092	0,743024	11,931651	-1,771354
11:10:08,50	0,564024	3,314956	-0,090977	0,211972	0,425992	0,099012	-0,153174	-0,025547	-0,645887	2,662846	-0,168213	-1,776060	-0,472104	-2,703966	-1,715821	-8,343480	6,745259	10,613910	-0,153174	-0,025547	-0,645887	0,657422	11,855923	-1,776060	-0,153174	-0,025547	-0,645887	0,657422	11,855923	-1,776060
11:10:08,55	0,564024	3,314956	-0,090977	0,211972	0,425992	0,099012	-0,153871	-0,018281	-0,647100	2,255596	-0,190875	-1,800950	-0,464413	-2,702151	-1,713862	-8,324016	6,736811	10,618691	-0,153871	-0,018281	-0,647100	0,820574	11,888020	-1,800950	-0,153871	-0,018281	-0,647100	0,820574	11,888020	-1,800950
11:10:08,60	0,564024	3,314956	-0,090977	0,211972	0,425992	0,099012	-0,159288	-0,024033	-0,645141	2,557149	-0,451445	-1,796169	-0,463169	-2,708308	-1,717295	-8,313043	6,780492	10,660130	-0,159288	-0,024033	-0,645141	0,670546	12,052634	-1,796169	-0,159288	-0,024033	-0,645141	0,670546	12,052634	-1,796169
11:10:08,65	0,564024	3,314956	-0,090977	0,211972	0,425992	0,099012	-0,154578	-0,028189	-0,648575	2,816590	-0,218866	-1,754731	-0,463192	-2,705938	-1,714219	-8,318850	6,757699	10,633709	-0,154578	-0,028189	-0,648575	0,603720	11,915482	-1,754731	-0,154578	-0,028189	-0,648575	0,603720	11,915482	-1,754731
11:10:08,70	0,564024	3,314956	-0,090977	0,211972	0,425992	0,099012	-0,156619	-0,026984	-0,645498	2,731259	-0,318640	-1,781151	-0,465746	-2,707138	-1,711552	-8,403058	6,703542	10,611217	-0,156619	-0,026984	-0,645498	0,613024	11,975941	-1,781151	-0,156619	-0,026984	-0,645498	0,613024	11,975941	-1,781151
11:10:08,75	0,564024	3,314956	-0,090977	0,211972	0,425992	0,099012	-0,154303	-0,025372	-0,642831	2,558459	-0,244040	-1,803644	-0,461516	-2,701865	-1,716585	-8,328403	6,700807	10,614938	-0,154303	-0,025372	-0,642831	0,566722	11,868712	-1,803644	-0,154303	-0,025372	-0,642831	0,566722	11,868712	-1,803644
11:10:08,80	0,564024	3,314956	-0,090977	0,211972	0,425992	0,099012	-0,160984	-0,026399	-0,647864	2,646797	-0,525463	-1,799923	-0,466722	-2,709471	-1,717346	-8,317745	6,737926	10,595072	-0,160984	-0,026399	-0,647864	0,574477	12,111795	-1,799923	-0,160984	-0,026399	-0,647864	0,574477	12,111795	-1,799923
11:10:08,85	0,564024	3,314956	-0,090977	0,211972	0,425992	0,099012	-0,151794	-0,025694	-0,648626	2,647589	-0,056905	-1,819788	-0,464448	-2,704378	-1,713882	-8,339566	6,707705	10,588524	-0,151794	-0,025694	-0,648626	0,630647	11,858926	-1,819788	-0,151794	-0,025694	-0,648626	0,630647	11,858926	-1,819788
11:10:08,90	0,564024	3,314956	-0,090977	0,211972	0,425992	0,099012	-0,157342	-0,025116	-0,645161	2,580489	-0,349190	-1,826337	-0,465453	-2,703295	-1,718475	-8,255898	6,751770	10,640309	-0,157342	-0,025116	-0,645161	0,608862	12,002162	-1,826337	-0,157342	-0,025116	-0,645161	0,608862	12,002162	-1,826337
11:10:08,95	0,564024	3,314956	-0,090977	0,211972	0,425992	0,099012	-0,157778	-0,023705	-0,649754	2,587090	-0,321411	-1,774552	-0,464918	-2,707789	-1,713065	-8,281120	6,668371	10,585579	-0,157778	-0,023705	-0,649754	0,726260	12,064130	-1,774552	-0,157778	-0,023705	-0,649754	0,726260	12,064130	-1,774552
11:10:09,00	0,564024	3,314956	-0,090977	0,211972	0,425992	0,099012	-0,154152	-0,026415	-0,644345	2,643173	-0,113045	-1,829282	-0,470819	-2,704137	-1,714641	-8,293082	6,730239	10,597855	-0,154152	-0,026415	-0,644345	0,569608	11,987920	-1,829282	-0,154152	-0,026415	-0,644345	0,569608	11,987920	-1,829282
11:10:09,05	0,564024	3,314956	-0,090977	0,211972	0,425992	0,099012	-0,154365	-0,019479	-0,645920	2,330104	-0,165398	-1,817006	-0,468490	-2,706195	-1,715386	-8,296860	6,703601	10,626662	-0,154365	-0,019479	-0,645920	0,801009	11,952262	-1,817006	-0,154365	-0,019479	-0,645920	0,801009	11,952262	-1,817006
11:10:09,10	0,564024	3,314956	-0,090977	0,211972	0,425992	0,099012	-0,153748	-0,022525	-0,646665	2,463541	-0,123249	-1,788199	-0,461389	-2,706488	-1,715397	-8,292791	6,720510	10,594436	-0,153748	-0,022525	-0,646665	0,695330	11,945950	-1,788199	-0,153748	-0,022525	-0,646665	0,695330	11,945950	-1,788199
11:10:09,15	0,564024	3,314956	-0,090977	0,211972	0,425992	0,099012	-0,157044	-0,028821	-0,646677	2,807611	-0,299585	-1,820424	-0,467881	-2,706615	-1,718505	-8,304952	6,762505	10,616037	-0,157044	-0,028821	-0,646677	0,545162	12,028369	-1,820424	-0,157044	-0,028821	-0,646677	0,545162	12,028369	-1,820424
11:10:09,21	0,564024	3,314956	-0,090977	0,211972	0,425992	0,099012	-0,153688	-0,023262	-0,649784	2,548832	-0,156608	-1,798823	-0,464332	-2,710310	-1,715381	-8,298766	6,714492	10,602909	-0,153688	-0,023262	-0,649784	0,722764	11,907909	-1,798823	-0,153688	-0,023262	-0,649784	0,722764	11,907909	-1,798823
11:10:09,26	0,564024	3,314956	-0,090977	0,211972	0,425992	0,099012	-0,152263	-0,028183	-0,646660	2,766233	-0,053113	-1,811951	-0,463167	-2,699923	-1,718123	-8,280163	6,744246	10,621618	-0,152263	-0,028183	-0,646660	0,553872	11,899496	-1,811951	-0,152263	-0,028183	-0,646660	0,553872	11,899496	-1,811951
11:10:09,31	0,564024	3,314956	-0,090977	0,211972	0,425992	0,099012	-0,161841	-0,023999	-0,649402	2,583722	-0,549945	-1,793243	-0,471440	-2,708497	-1,713843	-8,318629	6,729946	10,616249	-0,161841	-0,023999	-0,649402	0,699823	12,154550	-1,793243	-0,161841	-0,023999	-0,649402	0,699823	12,154550	-1,793243
11:10:09,36	0,564024	3,314956	-0,090977	0,211972	0,425992	0,099012	-0,150279	-0,021121	-0,645123	2,402462	0,025082	-1,798612	-0,450651	-2,696685	-2,071575	-7,941075	5,454178	10,251868	-0,150279	-0,021121	-0,645123	0,744468	11,822013	-1,798612	-0,150279	-0,021121	-0,645123	0,744468	11,822013	-1,798612
11:10:09,41	0,564024	3,314956	-0,090977	0,211972	0,425992	0,099012	-0,170903	-0,033218	-1,002855	2,115438	-0,082487	-2,162993	-0,448745	-2,705545	-1,811712	-8,241347	5,748246	10,139180	-0,170903	-0,033218	-1,002855	-0,492174	13,333392	-2,162993	-0,170903	-0,033218	-1,002855	-0,492174	13,333392	-2,162993
11:10:09,46	0,564027	3,314968	-0,090995	0,211989	0,425982	0,149021	-0,164183	-0,039299	-0,742991	2,536197	-0,140148	-2,275680	-0,447900	-2,701004	-1,768423	-7,964295	5,895054	10,183346	-0,164183	-0,039299	-0,742991	-0,548794	12,748246	-2,275680	-0,164183	-0,039299	-0,742991	-0,548794	12,748246	-2,275680
11:10:09,51	0,564027	3,314968	-0,090995	0,211989	0,425982	0,149021	-0,168538	-0,037760	-0,699702	2,721839	-0,200036	-2,231514	-0,445517	-2,706356	-1,774559	-7,903420	5,764662	10,220656	-0,168538	-0,037760	-0,699702	-0,242346	13,030163	-2,231514	-0,168538	-0,037760	-0,699702	-0,242346	13,030163	-2,231514
11:10:09,56	0,564027	3,314968	-0,090995	0,211989	0,425982	0,149021	-0,165094	-0,042501	-0,705838	2,885852	0,096923	-2,194204	-0,445342	-2,701696	-1,775313	-7,837460	5,855188	10,238594	-0,165094	-0,042501	-0,705838	-0,450452	13,056835	-2,194204	-0,165094	-0,042501	-0,705838	-0,450452	13,056835	-2,194204
11:10:09,61	0,564027	3,314968	-0,090995	0,211989	0,425982	0,149021	-0,169218	-0,040322	-0,706592	2,883954	-0,105632	-2,176266	-0,450729	-2,697730	-1,775351	-7,858685	5,830091	10,232844	-0,169218	-0,040322	-0,706592	-0,281347	13,177964	-2,176266	-0,169218	-0,040322	-0,706592	-0,281347	13,177964	-2,176266
11:10:09,66	0,564027	3,314968	-0,090995	0,211989	0,425982	0,149021	-0,169959	-0,033674	-0,706631	2,505883	-0,149998	-2,182016	-0,450124	-2,701043	-1,778799	-7,828375	5,769200	10,261363	-0,169959	-0,033674	-0,706631	-0,137507	13,191769	-2,182016	-0,169959	-0,033674	-0,706631	-0,137507	13,191769	-2,182016
11:10:09,71	0,564027	3,314968	-0,090995	0,211989	0,425982	0,149021	-0,167392	-0,035854	-0,710078	2,581697	0,040159	-2,153497	-0,447184	-2,696374	-1,777666	-7,835628	5,804380	10,243696	-0,167392	-0,035854	-0,710078	-0,232872	13,180449	-2,153497	-0,167392	-0,035854	-0,710078	-0,232872	13,180449	-2,153497
11:10:09,76	0,564027	3,314968	-0,090995	0,211989	0,425982	0,149021	-0,172906	-0,036065	-0,708945	2,619506	-0,270403	-2,171165	-0,445809	-2,700623	-1,776030	-7,747218	5,783169	10,269790	-0,172906	-0,036065	-0,708945	-0,211621	13,302679	-2,171165	-0,172906	-0,036065	-0,708945	-0,211621	13,302679	-2,171165
11:10:09,81	0,564027	3,314968	-0,090995	0,211989	0,425982	0,149021	-0,169913	-0,039381	-0,707309	2,817759	-0,027634	-2,145070	-0,448172	-2,701311	-1,786536	-7,722147	5,744785	10,240269	-0,169913	-0,039381	-0,707309	-0,273652	13,310555	-2,145070	-0,169913	-0,039381	-0,707309	-0,273652	13,310555	-2,145070
11:10:09,86	0,564027	3,314968	-0,090995	0,211989	0,425982	0,149021	-0,168136	-0,037678	-0,717815	2,708511	0,105696	-2,174591	-0,403795	-2,665703	-2,050392	-5,961196	3,372409	9,893310	-0,168136	-0,037678	-0,717815	-0,249236	13,304357	-2,174591	-0,168136	-0,037678	-0,717815	-0,249236	13,304357	-2,174591
11:10:09,91	0,564027	3,314968	-0,090995	0,211989	0,425982	0,149021	-0,221162	-0,058306	-0,981671	2,607081	0,059571	-2,521550	-0,434446	-2,654990	-1,855281	-5,541817	5,028801	9,737260	-0,221162	-0,058306	-0,981671	-1,969926	17,420756	-2,521550	-0,221162	-0,058306	-0,981671	-1,969926	17,420756	-2,521550
11:10:09,96	0,563921	3,315008	-0,090990	0,211998	0,425988	0,199002	-0,215115	-0,026405	-0,786560	2,592424	-0,090989	-2,677600	-0,436057	-2,662033	-1,828467	-5,700228	5,505015	9,789800	-0,215115	-0,026405	-0,786560	0,519602	16,795508	-2,677600	-0,215115	-0,026405	-0,786560	0,519602	16,795508	-2,677600
11:10:10,01	0,563921	3,315008	-0,090990	0,211998	0,425988	0,199002	-0,208209	-0,028532	-0,759746	3,036210	-0,107213	-2,625060	-0,436140	-2,659325	-1,836624	-5,699482	5,465762	9,813266	-0,208209	-0,028532	-0,759746	0,796457	16,237225	-2,625060	-0,208209	-0,028532	-0,759746	0,796457	16,237225	-2,625060
11:10:10,06	0,563921	3,315008	-0,090990	0,211998	0,425988	0,199002	-0,210513	-0,027106	-0,767903	2,928436	-0,206744	-2,601594	-0,443891	-2,661571	-1,841678	-5,715002	5,399579	9,822399	-0,210513	-0,027106	-0,767903	0,800626	16,318550	-2,601594	-0,210513	-0,027106	-0,767903	0,800626	16,318550	-2,601594
11:10:10,11	0,563921	3,315008	-0,090990	0,211998	0,425988	0,199002	-0,204693	-0,021515	-0,772957	2,572655	0,115580	-2,592462	-0,438003	-2,656919	-1,846710	-5,700225	5,427947	9,856996	-0,204693	-0,021515	-0,772957	0,883697	16,183955	-2,592462	-0,204693	-0,021515	-0,772957	0,883697	16,183955	-2,592462
11:10:10,16	0,563921	3,315008	-0,090990	0,211998	0,425988	0,199002	-0,211665	-0,024289	-0,777990	2,748814	-0,248377	-2,557864	-0,436227	-2,656640	-1,845933	-5,693224	5,416772	9,851596	-0,211665	-0,024289	-0,777990	0,842165	16,367340	-2,557864	-0,211665	-0,024289	-0,777990	0,842165	16,367340	-2,557864
11:10:10,21	0,563921	3,315008	-0,090990	0,211998	0,425988	0,199002	-0,212795	-0,025688	-0,777212	2,815402	-0,295490	-2,563264	-0,437298	-2,664947	-1,847046	-5,651559	5,383554	9,849364	-0,212795	-0,025688	-0,777212	0,798905	16,408937	-2,563264	-0,212795	-0,025688	-0,777212	0,798905	16,408937	-2,563264
11:10:10,26	0,563921	3,315008	-0,090990	0,211998	0,425988	0,199002	-0,205065	-0,028914	-0,778325	2,975232	0,159167	-2,565496	-0,441446	-2,664203	-1,847834	-5,653611	5,366308	9,848706	-0,205065	-0,028914	-0,778325	0,705475	16,256781	-2,565496	-0,205065	-0,028914	-0,778325	0,705475	16,256781	-2,565496
11:10:10,31	0,563921	3,315008	-0,090990	0,211998	0,425988	0,199002	-0,203636	-0,024949	-0,779113	2,753096	0,240336	-2,566155	-0,442045	-2,661588	-1,849370	-5,653387	5,394773	9,889595	-0,203636	-0,024949	-0,779113	0,794583	16,225749	-2,566155	-0,203636	-0,024949	-0,779113	0,794583	16,225749	-2,566155
11:10:10,36	0,563921	3,315008	-0,090990	0,211998	0,425988	0,199002	-0,205601	-0,023123	-0,780649	2,682896	0,124113	-2,525265	-0,439750	-2,657535	-1,847875	-5,680133	5,396932	9,846421	-0,205601	-0,023123	-0,780649	0,867741	16,263786	-2,525265	-0,205601	-0,023123	-0,780649	0,867741	16,263786	-2,525265
11:10:10,41	0,563921	3,315008	-0,090990	0,211998	0,425988	0,199002	-0,210258	-0,023084	-0,779154	2,669383	-0,142320	-2,568439	-0,440277	-2,656493	-1,847464	-5,623891	5,324912	9,848195	-0,210258	-0,023084	-0,779154	0,857262	16,362969	-2,568439	-0,210258	-0,023084	-0,779154	0,857262	16,362969	-2,568439
11:10:10,46	0,563921	3,315008	-0,090990	0,211998	0,425988	0,199002	-0,210897	-0,022107	-0,778743	2,584294	-0,090781	-2,566666	-0,432664	-2,657844	-1,846662	-5,647395	5,326393	9,873337	-0,210897	-0,022107	-0,778743	0,848920	16,464594	-2,566666	-0,210897	-0,022107	-0,778743	0,848920	16,464594	-2,566666
11:10:10,51	0,563921	3,315008	-0,090990	0,211998	0,425988	0,199002	-0,213533	-0,029376	-0,777941	2,951804	-0,248998	-2,541524	-0,436732	-2,656768	-1,850167	-5,619908	5,344697	9,860695	-0,213533	-0,029376	-0,777941	0,645827	16,513378	-2,541524	-0,213533	-0,029376	-0,777941	0,645827	16,513378	-2,541524
11:10:10,56	0,563921	3,315008	-0,090990	0,211998	0,425988	0,199002	-0,212432	-0,025314	-0,781447	2,770197	-0,177056	-2,554166	-0,433711	-2,654224	-1,849773	-5,585823	5,363766	9,856770	-0,212432	-0,025314	-0,781447	0,783054	16,498834	-2,554166	-0,212432	-0,025314	-0,781447	0,783054	16,498834	-2,554166
11:10:10,61	0,563921	3,315008	-0,090990	0,211998	0,425988	0,199002	-0,216145	-0,026658	-0,781052	2,873667	-0,350165	-2,558091	-0,434906	-2,661987	-1,854814	-5,610147	5,375828	9,844580	-0,216145	-0,026658	-0,781052	0,780982	16,617221	-2,558091	-0,216145	-0,026658	-0,781052	0,780982	16,617221	-2,558091
11:10:10,66	0,563921	3,315008	-0,090990	0,211998	0,425988	0,199002	-0,208825	-0,029505	-0,786094	3,019980	0,003391	-2,570280	-0,434207	-2,659413	-1,850476	-5,541481	5,340786	9,898756	-0,208825	-0,029505	-0,786094	0,703827	16,396139	-2,570280	-0,208825	-0,029505	-0,786094	0,703827	16,396139	-2,570280
11:10:10,71	0,563921	3,315008	-0,090990	0,211998	0,425988	0,199002	-0,211403	-0,028824	-0,781755	2,988522	-0,053681	-2,516104	-0,433710	-2,662356	-1,852813	-5,583324	5,328537	9,899865	-0,211403	-0,028824	-0,781755	0,725876	16,541445	-2,516104	-0,211403	-0,028824	-0,781755	0,725876	16,541445	-2,516104
11:10:10,76	0,563921	3,315008	-0,090990	0,211998	0,425988	0,199002	-0,209103	-0,030726	-0,784092	3,055900	0,035819	-2,514995	-0,440147	-2,660344	-1,850543	-5,573623	5,337975	9,834886	-0,209103	-0,030726	-0,784092	0,643943	16,450376	-2,514995	-0,209103	-0,030726	-0,784092	0,643943	16,450376	-2,514995
11:10:10,81	0,563921	3,315008	-0,090990	0,211998	0,425988	0,199002	-0,207627	-0,024144	-0,781823	2,726698	0,116225	-2,579974	-0,442580	-2,657089	-1,849013	-5,604014	5,341942	9,844147	-0,207627	-0,024144	-0,781823	0,831369	16,414958	-2,579974	-0,207627	-0,024144	-0,781823	0,831369	16,414958	-2,579974
11:10:10,86	0,563921	3,315008	-0,090990	0,211998	0,425988	0,199002	-0,209229	-0,020410	-0,780293	2,520750	0,004608	-2,570713	-0,437186	-2,661905	-1,852838	-5,558307	5,324827	9,860210	-0,209229	-0,020410	-0,780293	0,918571	16,429114	-2,570713	-0,209229	-0,020410	-0,780293	0,918571	16,429114	-2,570713
11:10:10,91	0,563921	3,315008	-0,090990	0,211998	0,425988	0,199002	-0,207755	-0,027490	-0,784118	2,896925	0,129405	-2,554651	-0,435947	-2,658959	-1,850494	-5,539448	5,368113	9,880008	-0,207755	-0,027490	-0,784118	0,738991	16,438190	-2,554651	-0,207755	-0,027490	-0,784118	0,738991	16,438190	-2,554651
11:10:10,96	0,563921	3,315008	-0,090990	0,211998	0,425988	0,199002	-0,210926	-0,027090	-0,781773	2,923036	-0,040790	-2,534853	-0,440655	-2,659213	-1,850134	-5,540283	5,363276	9,849720	-0,210926	-0,027090	-0,781773	0,796509	16,516907	-2,534853	-0,210926	-0,027090	-0,781773	0,796509	16,516907	-2,534853
11:10:11,01	0,563921	3,315008	-0,090990	0,211998	0,425988	0,199002	-0,208352	-0,023140	-0,781413	2,713050	0,094743	-2,565140	-0,439030	-2,654227	-1,850926	-5,579953	5,338899	9,879921	-0,208352	-0,023140	-0,781413	0,896568	16,450397	-2,565140	-0,208352	-0,023140	-0,781413	0,896568	16,450397	-2,565140
11:10:11,06	0,563921	3,315008	-0,090990	0,211998	0,425988	0,199002	-0,213483	-0,022053	-0,782205	2,615607	-0,194244	-2,534940	-0,442533	-2,656262	-1,850933	-5,577813	5,354839	9,864970	-0,213483	-0,022053	-0,782205	0,884413	16,564205	-2,534940	-0,213483	-0,022053	-0,782205	0,884413	16,564205	-2,534940
11:10:11,12	0,563921	3,315008	-0,090990	0,211998	0,425988	0,199002	-0,209970	-0,020038	-0,782212	2,525661	-0,017645	-2,549890	-0,431861	-2,654810	-1,850482	-5,526136	5,320232	9,903877	-0,209970	-0,020038	-0,782212	0,952706	16,464975	-2,549890	-0,209970	-0,020038	-0,782212	0,952706	16,464975	-2,549890
11:10:11,17	0,563921	3,315008	-0,090990	0,211998	0,425988	0,199002	-0,216562	-0,028554	-0,781761	2,964377	-0,298412	-2,510983	-0,439012	-2,657010	-1,854419	-5,564252	5,309736	9,861160	-0,216562	-0,028554	-0,781761	0,722891	16,701740	-2,510983	-0,216562	-0,028554	-0,781761	0,722891	16,701740	-2,510983
11:10:11,22	0,563921	3,315008	-0,090990	0,211998	0,425988	0,199002	-0,211082	-0,023461	-0,785698	2,671382	-0,041176	-2,553700	-0,432753	-2,650014	-1,836517	-5,424033	5,344921	9,832692	-0,211082	-0,023461	-0,785698	0,829714	16,528740	-2,553700	-0,211082	-0,023461	-0,785698	0,829714	16,528740	-2,553700
11:10:11,27	0,563921	3,315008	-0,090990	0,211998	0,425988	0,199002	-0,220270	-0,025383	-0,767797	2,871935	-0,415117	-2,582168	-0,397275	-2,649593	-2,151568	-5,420466	3,208500	9,496985	-0,220270	-0,025383	-0,767797	0,879347	16,876065	-2,582168	-0,220270	-0,025383	-0,767797	0,879347	16,876065	-2,582168
11:10:11,32	0,563921	3,315008	-0,090990	0,211998	0,425988	0,199002	-0,238373	-0,055898	-1,082847	2,610274	-0,285198	-2,917875	-0,404291	-2,649575	-1,880596	-5,022904	3,737624	9,324374	-0,238373	-0,055898	-1,082847	-1,777695	18,427106	-2,917875	-0,238373	-0,055898	-1,082847	-1,777695	18,427106	-2,917875
11:10:11,37	0,563967	3,315001	-0,090995	0,212008	0,425985	0,249039	-0,234881	-0,049813	-0,811875	2,950871	-0,023881	-3,090486	-0,416912	-2,648040	-1,819834	-4,827694	4,121054	9,402317	-0,234881	-0,049813	-0,811875	-0,959429	18,414307	-3,090486	-0,234881	-0,049813	-0,811875	-0,959429	18,414307	-3,090486
11:10:11,42	0,563967	3,315001	-0,090995	0,212008	0,425985	0,249039	-0,229900	-0,038114	-0,751113	2,772222	0,212480	-3,012543	-0,406717	-2,642068	-1,823662	-4,710289	4,101636	9,424846	-0,229900	-0,038114	-0,751113	-0,219756	18,259648	-3,012543	-0,229900	-0,038114	-0,751113	-0,219756	18,259648	-3,012543
11:10:11,47	0,563967	3,315001	-0,090995	0,212008	0,425985	0,249039	-0,240170	-0,043958	-0,754941	3,117986	-0,210165	-2,990014	-0,407803	-2,644883	-1,824790	-4,666400	4,087585	9,433716	-0,240170	-0,043958	-0,754941	-0,332731	18,643183	-2,990014	-0,240170	-0,043958	-0,754941	-0,332731	18,643183	-2,990014
11:10:11,52	0,563967	3,315001	-0,090995	0,212008	0,425985	0,249039	-0,237189	-0,044425	-0,756069	3,152050	-0,010127	-2,981144	-0,408868	-2,640862	-1,825146	-4,602850	4,099139	9,463133	-0,237189	-0,044425	-0,756069	-0,335334	18,609225	-2,981144	-0,237189	-0,044425	-0,756069	-0,335334	18,609225	-2,981144
11:10:11,57	0,563967	3,315001	-0,090995	0,212008	0,425985	0,249039	-0,240139	-0,041492	-0,756426	3,041302	-0,114251	-2,951727	-0,406401	-2,643860	-1,824344	-4,548217	4,056272	9,441311	-0,240139	-0,041492	-0,756426	-0,215821	18,736650	-2,951727	-0,240139	-0,041492	-0,756426	-0,215821	18,736650	-2,951727
11:10:11,62	0,563967	3,315001	-0,090995	0,212008	0,425985	0,249039	-0,238775	-0,045128	-0,755623	3,220556	0,025393	-2,973549	-0,408829	-2,641710	-1,827864	-4,572592	4,066637	9,443935	-0,238775	-0,045128	-0,755623	-0,321977	18,769267	-2,973549	-0,238775	-0,045128	-0,755623	-0,321977	18,769267	-2,973549
11:10:11,67	0,563967	3,315001	-0,090995	0,212008	0,425985	0,249039	-0,239423	-0,041950	-0,759143	3,052105	-0,034582	-2,970925	-0,411182	-2,638000	-1,827463	-4,549830	4,041367	9,471862	-0,239423	-0,041950	-0,759143	-0,240979	18,760140	-2,970925	-0,239423	-0,041950	-0,759143	-0,240979	18,760140	-2,970925
11:10:11,72	0,563967	3,315001	-0,090995	0,212008	0,425985	0,249039	-0,241460	-0,038057	-0,758742	2,839157	-0,108128	-2,942998	-0,406946	-2,639443	-1,826271	-4,511262	4,061882	9,467070	-0,241460	-0,038057	-0,758742	-0,148314	18,846452	-2,942998	-0,241460	-0,038057	-0,758742	-0,148314	18,846452	-2,942998
11:10:11,77	0,563967	3,315001	-0,090995	0,212008	0,425985	0,249039	-0,242328	-0,042447	-0,757550	3,104484	-0,130141	-2,947790	-0,391757	-2,611404	-2,039339	-3,017250	3,253145	9,126181	-0,242328	-0,042447	-0,757550	-0,227596	18,892609	-2,947790	-0,242328	-0,042447	-0,757550	-0,227596	18,892609	-2,947790
11:10:11,82	0,563967	3,315001	-0,090995	0,212008	0,425985	0,249039	-0,250633	-0,042564	-0,851636	3,143669	0,477263	-3,500155	-0,405933	-2,628299	-1,875333	-3,736265	4,158680	8,946386	-0,250633	-0,042564	-0,851636	-0,197571	20,151951	-3,500155	-0,250633	-0,042564	-0,851636	-0,197571	20,151951	-3,500155
11:10:11,87	0,564012	3,315015	-0,090978	0,211980	0,425980	0,298990	-0,250633	-0,042564	-0,851636	3,143669	0,477263	-3,500155	-0,412695	-2,616752	-1,846429	-3,324408	4,111915	8,957528	-0,250633	-0,042564	-0,851636	-0,197571	20,151951	-3,500155	-0,250633	-0,042564	-0,851636	-0,197571	20,151951	-3,500155
11:10:11,91	0,564012	3,315015	-0,090978	0,211980	0,425980	0,298990	-0,259104	-0,026123	-0,777708	2,892412	0,000311	-3,457332	-0,408966	-2,616736	-1,846358	-3,228148	4,105801	8,986018	-0,259104	-0,026123	-0,777708	0,841737	20,340014	-3,457332	-0,259104	-0,026123	-0,777708	0,841737	20,340014	-3,457332
11:10:11,96	0,564012	3,315015	-0,090978	0,211980	0,425980	0,298990	-0,260983	-0,029344	-0,777637	3,102728	-0,010965	-3,428843	-0,411293	-2,617767	-1,847891	-3,198608	4,064495	8,994459	-0,260983	-0,029344	-0,777637	0,799220	20,476223	-3,428843	-0,260983	-0,029344	-0,777637	0,799220	20,476223	-3,428843
11:10:12,01	0,564012	3,315015	-0,090978	0,211980	0,425980	0,298990	-0,258927	-0,027844	-0,779171	3,003743	0,142205	-3,420401	-0,411091	-2,623509	-1,848221	-3,105476	4,022588	8,981853	-0,258927	-0,027844	-0,779171	0,817959	20,467962	-3,420401	-0,258927	-0,027844	-0,779171	0,817959	20,467962	-3,420401
11:10:12,06	0,564012	3,315015	-0,090978	0,211980	0,425980	0,298990	-0,254055	-0,030890	-0,779500	3,172412	0,497139	-3,433007	-0,404665	-2,614091	-1,848630	-3,108288	4,038421	8,999681	-0,254055	-0,030890	-0,779500	0,747512	20,440471	-3,433007	-0,254055	-0,030890	-0,779500	0,747512	20,440471	-3,433007
11:10:12,11	0,564012	3,315015	-0,090978	0,211980	0,425980	0,298990	-0,265425	-0,031747	-0,779909	3,229241	-0,104435	-3,415179	-0,404609	-2,613618	-1,850128	-3,060824	4,005981	9,047597	-0,265425	-0,031747	-0,779909	0,737129	20,731416	-3,415179	-0,265425	-0,031747	-0,779909	0,737129	20,731416	-3,415179
11:10:12,16	0,564012	3,315015	-0,090978	0,211980	0,425980	0,298990	-0,265862	-0,031559	-0,781408	3,215112	-0,069822	-3,367263	-0,409329	-2,618245	-1,850127	-3,058675	3,949510	9,029728	-0,265862	-0,031559	-0,781408	0,737743	20,800315	-3,367263	-0,265862	-0,031559	-0,781408	0,737743	20,800315	-3,367263
11:10:12,21	0,564012	3,315015	-0,090978	0,211980	0,425980	0,298990	-0,259495	-0,029785	-0,781406	3,075025	0,291346	-3,385133	-0,408592	-2,617005	-1,852067	-2,996544	3,979106	9,002458	-0,259495	-0,029785	-0,781406	0,736928	20,661693	-3,385133	-0,259495	-0,029785	-0,781406	0,736928	20,661693	-3,385133
11:10:12,26	0,564012	3,315015	-0,090978	0,211980	0,425980	0,298990	-0,260937	-0,029802	-0,783346	3,132641	0,255356	-3,412402	-0,411529	-2,619390	-1,847401	-2,989694	3,924449	8,992091	-0,260937	-0,029802	-0,783346	0,793156	20,738923	-3,412402	-0,260937	-0,029802	-0,783346	0,793156	20,738923	-3,412402
11:10:12,31	0,564012	3,315015	-0,090978	0,211980	0,425980	0,298990	-0,257404	-0,028452	-0,778680	3,018493	0,472364	-3,422769	-0,409220	-2,614291	-1,850104	-2,995334	3,949284	9,044196	-0,257404	-0,028452	-0,778680	0,785042	20,678543	-3,422769	-0,257404	-0,028452	-0,778680	0,785042	20,678543	-3,422769
11:10:12,36	0,564012	3,315015	-0,090978	0,211980	0,425980	0,298990	-0,262974	-0,027902	-0,781383	3,008614	0,165404	-3,370664	-0,408512	-2,614608	-1,852801	-2,934523	3,943303	9,035406	-0,262974	-0,027902	-0,781383	0,818287	20,808855	-3,370664	-0,262974	-0,027902	-0,781383	0,818287	20,808855	-3,370664
11:10:12,41	0,564012	3,315015	-0,090978	0,211980	0,425980	0,298990	-0,263053	-0,028674	-0,784080	3,073957	0,216941	-3,379454	-0,404324	-2,616492	-1,852401	-2,926479	3,986531	9,027219	-0,263053	-0,028674	-0,784080	0,823069	20,866607	-3,379454	-0,263053	-0,028674	-0,784080	0,823069	20,866607	-3,379454
11:10:12,46	0,564012	3,315015	-0,090978	0,211980	0,425980	0,298990	-0,263515	-0,033243	-0,783680	3,352998	0,178256	-3,387642	-0,413246	-2,613290	-1,853200	-2,945501	3,961130	9,045400	-0,263515	-0,033243	-0,783680	0,743452	20,864210	-3,387642	-0,263515	-0,033243	-0,783680	0,743452	20,864210	-3,387642
11:10:12,51	0,564012	3,315015	-0,090978	0,211980	0,425980	0,298990	-0,261827	-0,023914	-0,784479	2,836417	0,262251	-3,369460	-0,410296	-2,614973	-1,854343	-2,936239	3,938268	9,055218	-0,261827	-0,023914	-0,784479	0,959143	20,815709	-3,369460	-0,261827	-0,023914	-0,784479	0,959143	20,815709	-3,369460
11:10:12,56	0,564012	3,315015	-0,090978	0,211980	0,425980	0,298990	-0,261845	-0,027311	-0,785622	2,997886	0,280812	-3,359642	-0,409720	-2,609998	-1,852431	-2,936117	3,941860	9,040471	-0,261845	-0,027311	-0,785622	0,853958	20,835615	-3,359642	-0,261845	-0,027311	-0,785622	0,853958	20,835615	-3,359642
11:10:12,61	0,564012	3,315015	-0,090978	0,211980	0,425980	0,298990	-0,266441	-0,025322	-0,783710	2,897628	0,040111	-3,374389	-0,406695	-2,609435	-1,851630	-2,905443	3,964319	9,050685	-0,266441	-0,025322	-0,783710	0,909839	20,955729	-3,374389	-0,266441	-0,025322	-0,783710	0,909839	20,955729	-3,374389
11:10:12,66	0,564012	3,315015	-0,090978	0,211980	0,425980	0,298990	-0,268441	-0,027661	-0,782909	3,054026	-0,048567	-3,364176	-0,403183	-2,609961	-1,852796	-2,913656	3,958194	9,046966	-0,268441	-0,027661	-0,782909	0,882651	21,024070	-3,364176	-0,268441	-0,027661	-0,782909	0,882651	21,024070	-3,364176
11:10:12,72	0,564012	3,315015	-0,090978	0,211980	0,425980	0,298990	-0,269741	-0,030965	-0,784075	3,216428	-0,120229	-3,367895	-0,401242	-2,610949	-1,855081	-2,827600	3,950226	9,047406	-0,269741	-0,030965	-0,784075	0,785682	21,054476	-3,367895	-0,269741	-0,030965	-0,784075	0,785682	21,054476	-3,367895
11:10:12,77	0,564012	3,315015	-0,090978	0,211980	0,425980	0,298990	-0,269857	-0,033140	-0,786360	3,365666	-0,047721	-3,367455	-0,406513	-2,613552	-1,853118	-2,822226	3,951525	9,064281	-0,269857	-0,033140	-0,786360	0,764167	21,136045	-3,367455	-0,269857	-0,033140	-0,786360	0,764167	21,136045	-3,367455
11:10:12,82	0,564012	3,315015	-0,090978	0,211980	0,425980	0,298990	-0,264967	-0,029877	-0,784397	3,199780	0,210543	-3,350579	-0,403622	-2,617767	-1,855824	-2,847298	3,935258	9,070383	-0,264967	-0,029877	-0,784397	0,854459	21,010475	-3,350579	-0,264967	-0,029877	-0,784397	0,854459	21,010475	-3,350579
11:10:12,87	0,564012	3,315015	-0,090978	0,211980	0,425980	0,298990	-0,262762	-0,034488	-0,787103	3,412943	0,311651	-3,344477	-0,403039	-2,608789	-1,853535	-2,834583	3,941872	9,055969	-0,262762	-0,034488	-0,787103	0,705637	20,938449	-3,344477	-0,262762	-0,034488	-0,787103	0,705637	20,938449	-3,344477
11:10:12,92	0,564012	3,315015	-0,090978	0,211980	0,425980	0,298990	-0,270829	-0,030504	-0,784814	3,217865	-0,100163	-3,358891	-0,406015	-2,610044	-1,851988	-2,851370	3,929253	9,054095	-0,270829	-0,030504	-0,784814	0,823296	21,159947	-3,358891	-0,270829	-0,030504	-0,784814	0,823296	21,159947	-3,358891
11:10:12,97	0,564012	3,315015	-0,090978	0,211980	0,425980	0,298990	-0,268254	-0,028553	-0,783267	3,097112	0,025528	-3,360765	-0,401261	-2,609844	-1,855840	-2,816792	3,914502	9,070999	-0,268254	-0,028553	-0,783267	0,855664	21,083471	-3,360765	-0,268254	-0,028553	-0,783267	0,855664	21,083471	-3,360765
11:10:13,02	0,564012	3,315015	-0,090978	0,211980	0,425980	0,298990	-0,270804	-0,032571	-0,787119	3,310525	-0,069769	-3,343862	-0,405920	-2,607659	-1,855474	-2,806907	3,967928	9,057369	-0,270804	-0,032571	-0,787119	0,753722	21,188376	-3,343862	-0,270804	-0,032571	-0,787119	0,753722	21,188376	-3,343862
11:10:13,07	0,564012	3,315015	-0,090978	0,211980	0,425980	0,298990	-0,270367	-0,027444	-0,786753	3,095128	-0,065196	-3,357492	-0,402965	-2,614605	-1,856985	-2,810388	3,951852	9,071825	-0,270367	-0,027444	-0,786753	0,940799	21,158642	-3,357492	-0,270367	-0,027444	-0,786753	0,940799	21,158642	-3,357492
11:10:13,13	0,564012	3,315015	-0,090978	0,211980	0,425980	0,298990	-0,265829	-0,033476	-0,788264	3,393163	0,175821	-3,343036	-0,405917	-2,615588	-1,855058	-2,802877	3,893770	9,043833	-0,265829	-0,033476	-0,788264	0,765271	21,043399	-3,343036	-0,265829	-0,033476	-0,788264	0,765271	21,043399	-3,343036
11:10:13,18	0,564012	3,315015	-0,090978	0,211980	0,425980	0,298990	-0,263502	-0,031411	-0,786338	3,239212	0,332379	-3,371027	-0,406483	-2,612152	-1,852330	-2,781346	3,880095	9,061306	-0,263502	-0,031411	-0,786338	0,773462	21,017276	-3,371027	-0,263502	-0,031411	-0,786338	0,773462	21,017276	-3,371027
11:10:13,23	0,564012	3,315015	-0,090978	0,211980	0,425980	0,298990	-0,266194	-0,029203	-0,783609	3,123310	0,217856	-3,353554	-0,399660	-2,608374	-1,852752	-2,883560	3,883933	9,088702	-0,266194	-0,029203	-0,783609	0,830901	21,114109	-3,353554	-0,266194	-0,029203	-0,783609	0,830901	21,114109	-3,353554
11:10:13,28	0,564012	3,315015	-0,090978	0,211980	0,425980	0,298990	-0,272878	-0,033223	-0,784031	3,284566	-0,220116	-3,326159	-0,365602	-2,605004	-2,126130	-2,541155	1,794437	8,672554	-0,272878	-0,033223	-0,784031	0,676589	21,200778	-3,326159	-0,272878	-0,033223	-0,784031	0,676589	21,200778	-3,326159
11:10:13,33	0,564012	3,315015	-0,090978	0,211980	0,425980	0,298990	-0,292825	-0,061032	-1,057409	3,092322	0,083884	-3,742306	-0,384399	-2,591497	-1,847509	-1,420084	2,678597	8,508881	-0,292825	-0,061032	-1,057409	-1,698724	23,070671	-3,742306	-0,292825	-0,061032	-1,057409	-1,698724	23,070671	-3,742306
11:10:13,38	0,563908	3,314907	-0,090980	0,212010	0,425988	0,349013	-0,295124	-0,038001	-0,778789	3,220908	0,493132	-3,905980	-0,384344	-2,590506	-1,815179	-1,302722	3,038793	8,533613	-0,295124	-0,038001	-0,778789	0,237858	23,660390	-3,905980	-0,295124	-0,038001	-0,778789	0,237858	23,660390	-3,905980
11:10:13,43	0,563908	3,314907	-0,090980	0,212010	0,425988	0,349013	-0,296010	-0,037552	-0,746459	3,568212	0,368635	-3,881248	-0,383620	-2,589392	-1,819395	-1,195378	2,951636	8,551954	-0,296010	-0,037552	-0,746459	0,620360	23,605392	-3,881248	-0,296010	-0,037552	-0,746459	0,620360	23,605392	-3,881248
11:10:13,48	0,563908	3,314907	-0,090980	0,212010	0,425988	0,349013	-0,297337	-0,037623	-0,750674	3,550062	0,436146	-3,862906	-0,386568	-2,583290	-1,822112	-1,161816	2,922293	8,576944	-0,297337	-0,037623	-0,750674	0,596689	23,777112	-3,862906	-0,297337	-0,037623	-0,750674	0,596689	23,777112	-3,862906
11:10:13,53	0,563908	3,314907	-0,090980	0,212010	0,425988	0,349013	-0,301147	-0,032019	-0,753392	3,250027	0,281752	-3,837917	-0,381754	-2,580994	-1,823657	-1,111965	2,936621	8,564468	-0,301147	-0,032019	-0,753392	0,736562	23,921820	-3,837917	-0,301147	-0,032019	-0,753392	0,736562	23,921820	-3,837917
11:10:13,58	0,563908	3,314907	-0,090980	0,212010	0,425988	0,349013	-0,305543	-0,035040	-0,754936	3,444458	0,089191	-3,850393	-0,384672	-2,584403	-1,821313	-1,104443	2,911159	8,561138	-0,305543	-0,035040	-0,754936	0,693836	24,074310	-3,850393	-0,305543	-0,035040	-0,754936	0,693836	24,074310	-3,850393
11:10:13,63	0,563908	3,314907	-0,090980	0,212010	0,425988	0,349013	-0,301131	-0,034217	-0,752592	3,383377	0,337871	-3,853722	-0,390038	-2,580367	-1,819373	-1,119811	2,902395	8,598268	-0,301131	-0,034217	-0,752592	0,697353	23,976633	-3,853722	-0,301131	-0,034217	-0,752592	0,697353	23,976633	-3,853722
11:10:13,68	0,563908	3,314907	-0,090980	0,212010	0,425988	0,349013	-0,301944	-0,027551	-0,750653	3,021499	0,286664	-3,816593	-0,385705	-2,579360	-1,824395	-1,030895	2,958241	8,583716	-0,301944	-0,027551	-0,750653	0,858714	23,989252	-3,816593	-0,301944	-0,027551	-0,750653	0,858714	23,989252	-3,816593
11:10:13,73	0,563908	3,314907	-0,090980	0,212010	0,425988	0,349013	-0,304983	-0,030801	-0,755675	3,283289	0,177730	-3,831144	-0,381404	-2,578205	-1,823212	-0,928806	2,890956	8,541945	-0,304983	-0,030801	-0,755675	0,865427	24,118859	-3,831144	-0,304983	-0,030801	-0,755675	0,865427	24,118859	-3,831144
11:10:13,78	0,563908	3,314907	-0,090980	0,212010	0,425988	0,349013	-0,308133	-0,033948	-0,754492	3,439708	0,135953	-3,872915	-0,364266	-2,546838	-2,209975	0,770630	1,920689	8,169473	-0,308133	-0,033948	-0,754492	0,774805	24,324403	-3,872915	-0,308133	-0,033948	-0,754492	0,774805	24,324403	-3,872915
11:10:13,83	0,563908	3,314907	-0,090980	0,212010	0,425988	0,349013	-0,343867	-0,033107	-1,141254	3,405413	0,234688	-4,245387	-0,361288	-2,578965	-2,111063	-0,606187	1,914730	8,026937	-0,343867	-0,033107	-1,141254	0,806538	27,228234	-4,245387	-0,343867	-0,033107	-1,141254	0,806538	27,228234	-4,245387
11:10:13,88	0,563918	3,314948	-0,091003	0,211974	0,425991	0,399022	-0,317533	-0,051749	-1,042343	3,681258	0,414690	-4,387923	-0,370168	-2,570402	-2,064038	-0,491776	2,116628	8,013040	-0,317533	-0,051749	-1,042343	-0,381060	25,340999	-4,387923	-0,317533	-0,051749	-1,042343	-0,381060	25,340999	-4,387923
11:10:13,93	0,563918	3,314948	-0,091003	0,211974	0,425991	0,399022	-0,320509	-0,039777	-0,995317	3,290766	0,258050	-4,401820	-0,362237	-2,572001	-2,069372	-0,340751	2,075722	8,038783	-0,320509	-0,039777	-0,995317	0,168254	25,418008	-4,401820	-0,320509	-0,039777	-0,995317	0,168254	25,418008	-4,401820
11:10:13,98	0,563918	3,314948	-0,091003	0,211974	0,425991	0,399022	-0,323089	-0,047445	-1,000652	3,729593	0,275114	-4,376078	-0,369890	-2,566256	-2,070539	-0,302793	2,031895	8,061454	-0,323089	-0,047445	-1,000652	0,005137	25,637632	-4,376078	-0,323089	-0,047445	-1,000652	0,005137	25,637632	-4,376078
11:10:14,03	0,563918	3,314948	-0,091003	0,211974	0,425991	0,399022	-0,324238	-0,037945	-1,001819	3,216593	0,270172	-4,353406	-0,368015	-2,569265	-2,069716	-0,259892	2,030651	8,074885	-0,324238	-0,037945	-1,001819	0,237922	25,722857	-4,353406	-0,324238	-0,037945	-1,001819	0,237922	25,722857	-4,353406
11:10:14,08	0,563918	3,314948	-0,091003	0,211974	0,425991	0,399022	-0,322569	-0,041073	-1,000996	3,399656	0,394726	-4,339975	-0,363813	-2,564742	-2,073556	-0,194326	2,018326	8,116311	-0,322569	-0,041073	-1,000996	0,175387	25,716409	-4,339975	-0,322569	-0,041073	-1,000996	0,175387	25,716409	-4,339975
11:10:14,13	0,563918	3,314948	-0,091003	0,211974	0,425991	0,399022	-0,328588	-0,042451	-1,004835	3,493395	0,144684	-4,298549	-0,362527	-2,564534	-2,072384	-0,159506	2,051942	8,102035	-0,328588	-0,042451	-1,004835	0,160991	25,938855	-4,298549	-0,328588	-0,042451	-1,004835	0,160991	25,938855	-4,298549
11:10:14,18	0,563918	3,314948	-0,091003	0,211974	0,425991	0,399022	-0,329411	-0,043460	-1,003663	3,592409	0,115267	-4,312826	-0,369698	-2,564742	-2,073976	-0,176654	1,963578	8,074853	-0,329411	-0,043460	-1,003663	0,180763	25,973995	-4,312826	-0,329411	-0,043460	-1,003663	0,180763	25,973995	-4,312826
11:10:14,23	0,563918	3,314948	-0,091003	0,211974	0,425991	0,399022	-0,325646	-0,037354	-1,005255	3,189784	0,340380	-4,340007	-0,361637	-2,560980	-2,075430	-0,113670	1,970364	8,090987	-0,325646	-0,037354	-1,005255	0,257480	25,903554	-4,340007	-0,325646	-0,037354	-1,005255	0,257480	25,903554	-4,340007
11:10:14,28	0,563918	3,314948	-0,091003	0,211974	0,425991	0,399022	-0,332934	-0,042454	-1,006709	3,492366	0,012533	-4,323873	-0,367111	-2,570719	-2,073106	-0,085040	1,969592	8,102206	-0,332934	-0,042454	-1,006709	0,159692	26,147851	-4,323873	-0,332934	-0,042454	-1,006709	0,159692	26,147851	-4,323873
11:10:14,33	0,563918	3,314948	-0,091003	0,211974	0,425991	0,399022	-0,321763	-0,042583	-1,004385	3,512714	0,618613	-4,312654	-0,370665	-2,566761	-2,071953	-0,089614	1,985276	8,116563	-0,321763	-0,042583	-1,004385	0,169924	25,876995	-4,312654	-0,321763	-0,042583	-1,004385	0,169924	25,876995	-4,312654
11:10:14,38	0,563918	3,314948	-0,091003	0,211974	0,425991	0,399022	-0,323413	-0,037527	-1,003232	3,261073	0,521002	-4,298298	-0,367168	-2,565496	-2,072359	-0,095098	1,956342	8,097351	-0,323413	-0,037527	-1,003232	0,315216	25,908921	-4,298298	-0,323413	-0,037527	-1,003232	0,315216	25,908921	-4,298298
11:10:14,43	0,563918	3,314948	-0,091003	0,211974	0,425991	0,399022	-0,326257	-0,039923	-1,003638	3,357877	0,382827	-4,317510	-0,359436	-2,562312	-2,073880	-0,041200	1,937997	8,113479	-0,326257	-0,039923	-1,003638	0,223916	25,994007	-4,317510	-0,326257	-0,039923	-1,003638	0,223916	25,994007	-4,317510
11:10:14,48	0,563918	3,314948	-0,091003	0,211974	0,425991	0,399022	-0,332881	-0,045026	-1,005159	3,634297	0,094239	-4,301382	-0,359434	-2,561790	-2,073123	-0,038621	1,924974	8,088426	-0,332881	-0,045026	-1,005159	0,099748	26,225387	-4,301382	-0,332881	-0,045026	-1,005159	0,099748	26,225387	-4,301382
11:10:14,53	0,563918	3,314948	-0,091003	0,211974	0,425991	0,399022	-0,333334	-0,044768	-1,004402	3,610861	0,079441	-4,326434	-0,362961	-2,560453	-2,073101	-0,032610	1,940810	8,127209	-0,333334	-0,044768	-1,004402	0,096611	26,246130	-4,326434	-0,333334	-0,044768	-1,004402	0,096611	26,246130	-4,326434
11:10:14,58	0,563918	3,314948	-0,091003	0,211974	0,425991	0,399022	-0,332728	-0,041044	-1,004381	3,433957	0,108213	-4,287652	-0,368003	-2,566036	-2,072603	0,003214	1,934193	8,099188	-0,332728	-0,041044	-1,004381	0,212006	26,227373	-4,287652	-0,332728	-0,041044	-1,004381	0,212006	26,227373	-4,287652
11:10:14,63	0,563918	3,314948	-0,091003	0,211974	0,425991	0,399022	-0,325372	-0,039469	-1,003882	3,364258	0,525086	-4,315672	-0,367521	-2,566095	-2,073054	0,026906	1,933053	8,129540	-0,325372	-0,039469	-1,003882	0,265915	26,066757	-4,315672	-0,325372	-0,039469	-1,003882	0,265915	26,066757	-4,315672
11:10:14,68	0,563918	3,314948	-0,091003	0,211974	0,425991	0,399022	-0,325562	-0,039916	-1,004333	3,398356	0,536277	-4,285321	-0,366356	-2,559638	-2,072342	0,010777	1,992228	8,088721	-0,325562	-0,039916	-1,004333	0,264930	26,092888	-4,285321	-0,325562	-0,039916	-1,004333	0,264930	26,092888	-4,285321
11:10:14,73	0,563918	3,314948	-0,091003	0,211974	0,425991	0,399022	-0,331737	-0,037697	-1,003621	3,326131	0,171638	-4,326140	-0,366843	-2,560054	-2,071516	0,059857	1,991705	8,121467	-0,331737	-0,037697	-1,003621	0,366926	26,212962	-4,326140	-0,331737	-0,037697	-1,003621	0,366926	26,212962	-4,326140
11:10:14,78	0,563918	3,314948	-0,091003	0,211974	0,425991	0,399022	-0,331132	-0,037483	-1,002795	3,339102	0,245828	-4,293394	-0,366291	-2,564891	-2,073834	0,060849	1,911419	8,109983	-0,331132	-0,037483	-1,002795	0,396678	26,239715	-4,293394	-0,331132	-0,037483	-1,002795	0,396678	26,239715	-4,293394
11:10:14,83	0,563918	3,314948	-0,091003	0,211974	0,425991	0,399022	-0,327219	-0,040379	-1,005113	3,420671	0,490318	-4,304878	-0,371608	-2,561101	-2,074622	0,055329	1,947968	8,130714	-0,327219	-0,040379	-1,005113	0,250895	26,177016	-4,304878	-0,327219	-0,040379	-1,005113	0,250895	26,177016	-4,304878
11:10:14,88	0,563918	3,314948	-0,091003	0,211974	0,425991	0,399022	-0,327843	-0,033880	-1,005901	3,111614	0,434809	-4,284146	-0,360307	-2,564448	-2,073799	0,096418	1,943365	8,126255	-0,327843	-0,033880	-1,005901	0,452012	26,170500	-4,284146	-0,327843	-0,033880	-1,005901	0,452012	26,170500	-4,284146
11:10:14,93	0,563918	3,314948	-0,091003	0,211974	0,425991	0,399022	-0,330595	-0,045340	-1,005078	3,724099	0,329588	-4,288606	-0,360954	-2,565200	-2,076906	0,070022	1,958977	8,143229	-0,330595	-0,045340	-1,005078	0,164876	26,281314	-4,288606	-0,330595	-0,045340	-1,005078	0,164876	26,281314	-4,288606
11:10:14,98	0,563918	3,314948	-0,091003	0,211974	0,425991	0,399022	-0,329621	-0,045156	-1,008185	3,714837	0,349588	-4,271632	-0,362056	-2,561499	-2,074971	0,115551	1,941356	8,126842	-0,329621	-0,045156	-1,008185	0,170083	26,224830	-4,271632	-0,329621	-0,045156	-1,008185	0,170083	26,224830	-4,271632
11:10:15,03	0,563918	3,314948	-0,091003	0,211974	0,425991	0,399022	-0,332274	-0,042351	-1,006250	3,576469	0,259856	-4,288018	-0,365826	-2,561045	-2,082051	0,032835	1,888836	8,076437	-0,332274	-0,042351	-1,006250	0,251925	26,343382	-4,288018	-0,332274	-0,042351	-1,006250	0,251925	26,343382	-4,288018
11:10:15,08	0,563918	3,314948	-0,091003	0,211974	0,425991	0,399022	-0,376120	-0,057449	-1,178578	3,327486	0,266279	-4,737454	-0,327058	-2,531077	-2,247298	1,578575	-0,097384	7,677406	-0,376120	-0,057449	-1,178578	-1,182264	29,791672	-4,737454	-0,376120	-0,057449	-1,178578	-1,182264	29,791672	-4,737454
11:10:15,13	0,563918	3,314948	-0,091003	0,211974	0,425991	0,399022	-0,376120	-0,057449	-1,178578	3,327486	0,266279	-4,737454	-0,338617	-2,530088	-2,072330	2,069235	0,913906	7,475311	-0,376120	-0,057449	-1,178578	-1,182264	29,791672	-4,737454	-0,376120	-0,057449	-1,178578	-1,182264	29,791672	-4,737454
11:10:15,18	0,563936	3,314958	-0,090969	0,211996	0,426005	0,449030	-0,371196	-0,046944	-1,003610	3,902362	0,441562	-4,939549	-0,354310	-2,527818	-2,008114	2,148006	1,456627	7,576411	-0,371196	-0,046944	-1,003610	0,217249	29,580486	-4,939549	-0,371196	-0,046944	-1,003610	0,217249	29,580486	-4,939549
11:10:15,23	0,563936	3,314958	-0,090969	0,211996	0,426005	0,449030	-0,365316	-0,032219	-0,939394	3,646054	0,544180	-4,838450	-0,356722	-2,526156	-2,011658	2,144584	1,408559	7,533285	-0,365316	-0,032219	-0,939394	1,116859	29,221523	-4,838450	-0,365316	-0,032219	-0,939394	1,116859	29,221523	-4,838450
11:10:15,28	0,563936	3,314958	-0,090969	0,211996	0,426005	0,449030	-0,365550	-0,029299	-0,942937	3,450848	0,553123	-4,881575	-0,354830	-2,518587	-2,010481	2,224487	1,400211	7,537776	-0,365550	-0,029299	-0,942937	1,150913	29,248774	-4,881575	-0,365550	-0,029299	-0,942937	1,150913	29,248774	-4,881575
11:10:15,33	0,563936	3,314958	-0,090969	0,211996	0,426005	0,449030	-0,373051	-0,027153	-0,941761	3,372026	0,236443	-4,877084	-0,351726	-2,519402	-2,014655	2,287708	1,477859	7,624936	-0,373051	-0,027153	-0,941761	1,240481	29,520922	-4,877084	-0,373051	-0,027153	-0,941761	1,240481	29,520922	-4,877084
11:10:15,38	0,563936	3,314958	-0,090969	0,211996	0,426005	0,449030	-0,373897	-0,030249	-0,945934	3,631853	0,208377	-4,789925	-0,351768	-2,525846	-2,016623	2,270141	1,413216	7,565139	-0,373897	-0,030249	-0,945934	1,257303	29,559269	-4,789925	-0,373897	-0,030249	-0,945934	1,257303	29,559269	-4,789925
11:10:15,43	0,563936	3,314958	-0,090969	0,211996	0,426005	0,449030	-0,368295	-0,033434	-0,947902	3,732709	0,516747	-4,849722	-0,357107	-2,524474	-2,013910	2,254019	1,411078	7,582246	-0,368295	-0,033434	-0,947902	1,108133	29,427944	-4,849722	-0,368295	-0,033434	-0,947902	1,108133	29,427944	-4,849722
11:10:15,48	0,563936	3,314958	-0,090969	0,211996	0,426005	0,449030	-0,366814	-0,028125	-0,945189	3,446709	0,580918	-4,832614	-0,351175	-2,518223	-2,015100	2,287992	1,413406	7,555577	-0,366814	-0,028125	-0,945189	1,238918	29,375779	-4,832614	-0,366814	-0,028125	-0,945189	1,238918	29,375779	-4,832614
11:10:15,53	0,563936	3,314958	-0,090969	0,211996	0,426005	0,449030	-0,375194	-0,030136	-0,946379	3,570311	0,173408	-4,859283	-0,354510	-2,527829	-2,011501	2,352020	1,420210	7,599398	-0,375194	-0,030136	-0,946379	1,204616	29,626110	-4,859283	-0,375194	-0,030136	-0,946379	1,204616	29,626110	-4,859283
11:10:15,58	0,563936	3,314958	-0,090969	0,211996	0,426005	0,449030	-0,365207	-0,032051	-0,942781	3,707808	0,744765	-4,815463	-0,317805	-2,516308	-2,313338	2,604895	-0,599382	7,171476	-0,365207	-0,032051	-0,942781	1,191769	29,413511	-4,815463	-0,365207	-0,032051	-0,942781	1,191769	29,413511	-4,815463
11:10:15,63	0,563936	3,314958	-0,090969	0,211996	0,426005	0,449030	-0,393537	-0,058078	-1,244617	3,438592	0,500415	-5,243384	-0,330967	-2,511564	-2,073963	2,792885	0,402718	7,020500	-0,393537	-0,058078	-1,244617	-1,120506	31,393038	-5,243384	-0,393537	-0,058078	-1,244617	-1,120506	31,393038	-5,243384
11:10:15,68	0,563898	3,315004	-0,090998	0,211991	0,425992	0,499011	-0,391064	-0,044308	-1,005243	3,684396	0,290736	-5,394360	-0,335810	-2,508247	-2,047039	2,956542	0,446530	7,085861	-0,391064	-0,044308	-1,005243	0,206236	30,989273	-5,394360	-0,391064	-0,044308	-1,005243	0,206236	30,989273	-5,394360
11:10:15,73	0,563898	3,315004	-0,090998	0,211991	0,425992	0,499011	-0,391515	-0,038454	-0,978318	3,499790	0,387112	-5,329000	-0,332020	-2,510255	-2,051627	3,088879	0,420884	7,086828	-0,391515	-0,038454	-0,978318	0,481121	31,121048	-5,329000	-0,391515	-0,038454	-0,978318	0,481121	31,121048	-5,329000
11:10:15,78	0,563898	3,315004	-0,090998	0,211991	0,425992	0,499011	-0,391671	-0,042741	-0,982907	3,766672	0,506431	-5,328032	-0,336034	-2,507305	-2,053562	3,147667	0,432647	7,087522	-0,391671	-0,042741	-0,982907	0,411474	31,252611	-5,328032	-0,391671	-0,042741	-0,982907	0,411474	31,252611	-5,328032
11:10:15,83	0,563898	3,315004	-0,090998	0,211991	0,425992	0,499011	-0,392220	-0,037790	-0,984841	3,548777	0,522942	-5,327338	-0,331255	-2,505883	-2,055475	3,193629	0,414622	7,098364	-0,392220	-0,037790	-0,984841	0,582269	31,312176	-5,327338	-0,392220	-0,037790	-0,984841	0,582269	31,312176	-5,327338
11:10:15,88	0,563898	3,315004	-0,090998	0,211991	0,425992	0,499011	-0,395840	-0,041218	-0,986755	3,734387	0,383484	-5,316496	-0,334625	-2,509590	-2,053548	3,250921	0,407891	7,027422	-0,395840	-0,041218	-0,986755	0,498807	31,456940	-5,316496	-0,395840	-0,041218	-0,986755	0,498807	31,456940	-5,316496
11:10:15,93	0,563898	3,315004	-0,090998	0,211991	0,425992	0,499011	-0,390945	-0,040153	-0,984827	3,701855	0,691037	-5,387438	-0,337068	-2,506345	-2,050444	3,214788	0,415193	7,064959	-0,390945	-0,040153	-0,984827	0,549831	31,380188	-5,387438	-0,390945	-0,040153	-0,984827	0,549831	31,380188	-5,387438
11:10:15,98	0,563898	3,315004	-0,090998	0,211991	0,425992	0,499011	-0,392533	-0,036414	-0,981723	3,495697	0,573493	-5,349902	-0,335690	-2,504789	-2,051585	3,329919	0,361043	7,034134	-0,392533	-0,036414	-0,981723	0,637164	31,387340	-5,349902	-0,392533	-0,036414	-0,981723	0,637164	31,387340	-5,349902
11:10:16,03	0,563898	3,315004	-0,090998	0,211991	0,425992	0,499011	-0,394570	-0,036830	-0,982864	3,527966	0,594340	-5,380727	-0,330859	-2,508902	-2,055407	3,372842	0,395198	7,061563	-0,394570	-0,036830	-0,982864	0,636828	31,568106	-5,380727	-0,394570	-0,036830	-0,982864	0,636828	31,568106	-5,380727
11:10:16,08	0,563898	3,315004	-0,090998	0,211991	0,425992	0,499011	-0,393424	-0,043070	-0,986686	3,903480	0,674046	-5,353298	-0,335039	-2,505229	-2,052692	3,373156	0,338997	7,082155	-0,393424	-0,043070	-0,986686	0,522511	31,557823	-5,353298	-0,393424	-0,043070	-0,986686	0,522511	31,557823	-5,353298
11:10:16,13	0,563898	3,315004	-0,090998	0,211991	0,425992	0,499011	-0,394514	-0,037613	-0,983971	3,571227	0,645722	-5,332705	-0,329142	-2,499924	-2,058108	3,396565	0,364080	7,121736	-0,394514	-0,037613	-0,983971	0,618596	31,615089	-5,332705	-0,394514	-0,037613	-0,983971	0,618596	31,615089	-5,332705
11:10:16,18	0,563898	3,315004	-0,090998	0,211991	0,425992	0,499011	-0,402057	-0,040068	-0,989387	3,732292	0,261214	-5,293124	-0,328425	-2,503606	-2,054558	3,436448	0,381219	7,143518	-0,402057	-0,040068	-0,989387	0,586975	31,822712	-5,293124	-0,402057	-0,040068	-0,989387	0,586975	31,822712	-5,293124
11:10:16,23	0,563898	3,315004	-0,090998	0,211991	0,425992	0,499011	-0,399227	-0,042530	-0,985837	3,895104	0,434356	-5,271342	-0,332604	-2,500767	-2,056947	3,421290	0,370235	7,100869	-0,399227	-0,042530	-0,985837	0,556515	31,773681	-5,271342	-0,399227	-0,042530	-0,985837	0,556515	31,773681	-5,271342
11:10:16,28	0,563898	3,315004	-0,090998	0,211991	0,425992	0,499011	-0,399596	-0,037491	-0,988227	3,615995	0,407524	-5,313992	-0,330798	-2,497725	-2,055006	3,440819	0,378397	7,100512	-0,399596	-0,037491	-0,988227	0,672951	31,775828	-5,313992	-0,399596	-0,037491	-0,988227	0,672951	31,775828	-5,313992
11:10:16,33	0,563898	3,315004	-0,090998	0,211991	0,425992	0,499011	-0,403133	-0,037534	-0,986285	3,635081	0,236423	-5,314349	-0,326014	-2,502416	-2,055358	3,470411	0,354253	7,094934	-0,403133	-0,037534	-0,986285	0,688637	31,882395	-5,314349	-0,403133	-0,037534	-0,986285	0,688637	31,882395	-5,314349
11:10:16,38	0,563898	3,315004	-0,090998	0,211991	0,425992	0,499011	-0,401463	-0,044023	-0,986637	3,966394	0,360978	-5,319926	-0,332527	-2,502424	-2,056529	3,464978	0,334651	7,103638	-0,401463	-0,044023	-0,986637	0,510566	31,875831	-5,319926	-0,401463	-0,044023	-0,986637	0,510566	31,875831	-5,319926
11:10:16,43	0,563898	3,315004	-0,090998	0,211991	0,425992	0,499011	-0,398199	-0,038386	-0,987808	3,653582	0,535781	-5,311222	-0,328876	-2,508229	-2,053767	3,489374	0,361350	7,102332	-0,398199	-0,038386	-0,987808	0,640251	31,794442	-5,311222	-0,398199	-0,038386	-0,987808	0,640251	31,794442	-5,311222
11:10:16,48	0,563898	3,315004	-0,090998	0,211991	0,425992	0,499011	-0,394998	-0,044451	-0,985047	4,004277	0,710051	-5,312529	-0,334236	-2,503468	-2,056905	3,488578	0,339371	7,103325	-0,394998	-0,044451	-0,985047	0,514852	31,717373	-5,312529	-0,394998	-0,044451	-0,985047	0,514852	31,717373	-5,312529
11:10:16,54	0,563898	3,315004	-0,090998	0,211991	0,425992	0,499011	-0,396441	-0,037429	-0,988184	3,619664	0,645308	-5,311535	-0,332503	-2,504584	-2,058854	3,483570	0,305489	7,089076	-0,396441	-0,037429	-0,988184	0,681521	31,765917	-5,311535	-0,396441	-0,037429	-0,988184	0,681521	31,765917	-5,311535
11:10:16,59	0,563898	3,315004	-0,090998	0,211991	0,425992	0,499011	-0,396341	-0,039488	-0,990133	3,694884	0,663115	-5,325785	-0,332523	-2,498438	-2,057668	3,488682	0,324728	7,147968	-0,396341	-0,039488	-0,990133	0,595112	31,775868	-5,325785	-0,396341	-0,039488	-0,990133	0,595112	31,775868	-5,325785
11:10:16,64	0,563898	3,315004	-0,090998	0,211991	0,425992	0,499011	-0,394233	-0,038747	-0,990090	3,699351	0,772653	-5,286586	-0,329351	-2,505679	-2,057628	3,551690	0,379953	7,114623	-0,394233	-0,038747	-0,990090	0,657706	31,719933	-5,286586	-0,394233	-0,038747	-0,990090	0,657706	31,719933	-5,286586
11:10:16,69	0,563898	3,315004	-0,090998	0,211991	0,425992	0,499011	-0,394233	-0,038747	-0,990090	3,699351	0,772653	-5,286586	-0,331760	-2,505740	-2,056863	3,552070	0,299714	7,101468	-0,394233	-0,038747	-0,990090	0,657706	31,719933	-5,286586	-0,394233	-0,038747	-0,990090	0,657706	31,719933	-5,286586
11:10:16,74	0,563898	3,315004	-0,090998	0,211991	0,425992	0,499011	-0,398563	-0,034197	-0,986645	3,455102	0,557939	-5,322444	-0,331253	-2,499123	-2,055756	3,514105	0,335635	7,084024	-0,398563	-0,034197	-0,986645	0,770657	31,845149	-5,322444	-0,398563	-0,034197	-0,986645	0,770657	31,845149	-5,322444
11:10:16,79	0,563898	3,315004	-0,090998	0,211991	0,425992	0,499011	-0,406524	-0,041924	-0,985431	3,878651	0,179623	-5,287369	-0,326459	-2,498433	-2,057267	3,568093	0,311187	7,103917	-0,406524	-0,041924	-0,985431	0,587595	32,091720	-5,287369	-0,406524	-0,041924	-0,985431	0,587595	32,091720	-5,287369
11:10:16,84	0,563898	3,315004	-0,090998	0,211991	0,425992	0,499011	-0,400010	-0,042987	-0,987762	3,918173	0,527830	-5,316934	-0,327010	-2,503464	-2,056130	3,567872	0,317385	7,102584	-0,400010	-0,042987	-0,987762	0,543695	31,928624	-5,316934	-0,400010	-0,042987	-0,987762	0,543695	31,928624	-5,316934
11:10:16,89	0,563898	3,315004	-0,090998	0,211991	0,425992	0,499011	-0,397474	-0,036935	-0,988534	3,602414	0,651672	-5,288219	-0,324806	-2,498189	-2,057654	3,529544	0,280592	7,128116	-0,397474	-0,036935	-0,988534	0,703027	31,853420	-5,288219	-0,397474	-0,036935	-0,988534	0,703027	31,853420	-5,288219
11:10:16,94	0,563898	3,315004	-0,090998	0,211991	0,425992	0,499011	-0,405728	-0,042955	-0,988933	3,876625	0,227269	-5,286745	-0,332418	-2,501824	-2,059243	3,524415	0,321507	7,080139	-0,405728	-0,042955	-0,988933	0,504646	32,076880	-5,286745	-0,405728	-0,042955	-0,988933	0,504646	32,076880	-5,286745
11:10:16,99	0,563898	3,315004	-0,090998	0,211991	0,425992	0,499011	-0,398773	-0,038181	-0,990522	3,661224	0,563985	-5,334721	-0,296734	-2,455549	-2,198287	5,618376	-1,478363	6,658502	-0,398773	-0,038181	-0,990522	0,664037	31,867696	-5,334721	-0,398773	-0,038181	-0,990522	0,664037	31,867696	-5,334721
11:10:17,04	0,563898	3,315004	-0,090998	0,211991	0,425992	0,499011	-0,456691	-0,045947	-1,129566	3,553298	0,265611	-5,756358	-0,304175	-2,468811	-2,141119	5,551460	-0,909042	6,419337	-0,456691	-0,045947	-1,129566	-0,053511	36,115878	-5,756358	-0,456691	-0,045947	-1,129566	-0,053511	36,115878	-5,756358
11:10:17,09	0,563915	3,314943	-0,090994	0,211977	0,426006	0,549005	-0,441485	-0,046133	-1,072398	4,022594	0,713723	-5,995524	-0,307960	-2,464599	-2,112543	5,547145	-0,751960	6,461503	-0,441485	-0,046133	-1,072398	0,401130	35,370301	-5,995524	-0,441485	-0,046133	-1,072398	0,401130	35,370301	-5,995524
11:10:17,14	0,563915	3,314943	-0,090994	0,211977	0,426006	0,549005	-0,443240	-0,040750	-1,043823	3,876539	0,540177	-5,953357	-0,307897	-2,459213	-2,112904	5,594201	-0,745743	6,501009	-0,443240	-0,040750	-1,043823	0,677668	35,334535	-5,953357	-0,443240	-0,040750	-1,043823	0,677668	35,334535	-5,953357
11:10:17,19	0,563915	3,314943	-0,090994	0,211977	0,426006	0,549005	-0,447937	-0,038111	-1,044183	3,768246	0,333614	-5,913851	-0,304733	-2,465965	-2,112425	5,670756	-0,716383	6,529487	-0,447937	-0,038111	-1,044183	0,776503	35,496630	-5,913851	-0,447937	-0,038111	-1,044183	0,776503	35,496630	-5,913851
11:10:17,24	0,563915	3,314943	-0,090994	0,211977	0,426006	0,549005	-0,443671	-0,044227	-1,043704	4,149987	0,607019	-5,885373	-0,304130	-2,466428	-2,111637	5,680081	-0,731948	6,533294	-0,443671	-0,044227	-1,043704	0,678129	35,435223	-5,885373	-0,443671	-0,044227	-1,043704	0,678129	35,435223	-5,885373
11:10:17,29	0,563915	3,314943	-0,090994	0,211977	0,426006	0,549005	-0,443571	-0,044981	-1,042916	4,180340	0,628093	-5,881566	-0,309999	-2,460112	-2,114382	5,720492	-0,757884	6,523951	-0,443571	-0,044981	-1,042916	0,649350	35,448422	-5,881566	-0,443571	-0,044981	-1,042916	0,649350	35,448422	-5,881566
11:10:17,34	0,563915	3,314943	-0,090994	0,211977	0,426006	0,549005	-0,446107	-0,036740	-1,045661	3,749576	0,544200	-5,890909	-0,303495	-2,456873	-2,114377	5,740685	-0,757944	6,525343	-0,446107	-0,036740	-1,045661	0,865469	35,563584	-5,890909	-0,446107	-0,036740	-1,045661	0,865469	35,563584	-5,890909
11:10:17,39	0,563915	3,314943	-0,090994	0,211977	0,426006	0,549005	-0,452164	-0,040754	-1,045656	3,968336	0,246750	-5,889517	-0,307627	-2,464865	-2,115125	5,727160	-0,784407	6,532880	-0,452164	-0,040754	-1,045656	0,769150	35,741615	-5,889517	-0,452164	-0,040754	-1,045656	0,769150	35,741615	-5,889517
11:10:17,44	0,563915	3,314943	-0,090994	0,211977	0,426006	0,549005	-0,443177	-0,041171	-1,046405	3,960344	0,715599	-5,881980	-0,310770	-2,462205	-2,120210	5,648224	-0,764919	6,561487	-0,443177	-0,041171	-1,046405	0,728417	35,504975	-5,881980	-0,443177	-0,041171	-1,046405	0,728417	35,504975	-5,881980
11:10:17,49	0,563915	3,314943	-0,090994	0,211977	0,426006	0,549005	-0,443909	-0,037119	-1,051489	3,727041	0,599422	-5,853374	-0,278897	-2,465838	-2,295493	5,542564	-2,072966	6,143748	-0,443909	-0,037119	-1,051489	0,813208	35,446272	-5,853374	-0,443909	-0,037119	-1,051489	0,813208	35,446272	-5,853374
11:10:17,54	0,563915	3,314943	-0,090994	0,211977	0,426006	0,549005	-0,456699	-0,066539	-1,226772	4,071244	0,496849	-6,271112	-0,292933	-2,451491	-2,064093	6,300200	-1,303166	5,863666	-0,456699	-0,066539	-1,226772	-1,152051	36,347733	-6,271112	-0,456699	-0,066539	-1,226772	-1,152051	36,347733	-6,271112
11:10:17,59	0,563915	3,314996	-0,090970	0,212002	0,425988	0,599000	-0,462106	-0,047209	-0,995373	4,111588	0,486906	-6,551194	-0,299780	-2,449481	-2,055386	6,586176	-1,051440	5,920749	-0,462106	-0,047209	-0,995373	0,405669	36,762255	-6,551194	-0,462106	-0,047209	-0,995373	0,405669	36,762255	-6,551194
11:10:17,64	0,563915	3,314996	-0,090970	0,212002	0,425988	0,599000	-0,460423	-0,040274	-0,986665	4,111964	0,696217	-6,494112	-0,300900	-2,446474	-2,055736	6,639697	-1,088458	5,958239	-0,460423	-0,040274	-0,986665	0,950431	36,839457	-6,494112	-0,460423	-0,040274	-0,986665	0,950431	36,839457	-6,494112
11:10:17,69	0,563915	3,314996	-0,090970	0,212002	0,425988	0,599000	-0,462467	-0,037801	-0,987015	3,978068	0,654800	-6,456621	-0,301357	-2,437762	-2,058463	6,713044	-1,041011	5,957033	-0,462467	-0,037801	-0,987015	1,010669	36,958477	-6,456621	-0,462467	-0,037801	-0,987015	1,010669	36,958477	-6,456621
11:10:17,74	0,563915	3,314996	-0,090970	0,212002	0,425988	0,599000	-0,469784	-0,033050	-0,989742	3,808741	0,314114	-6,457827	-0,294724	-2,443138	-2,061249	6,801558	-1,089219	6,030512	-0,469784	-0,033050	-0,989742	1,214354	37,192174	-6,457827	-0,469784	-0,033050	-0,989742	1,214354	37,192174	-6,457827
11:10:17,79	0,563915	3,314996	-0,090970	0,212002	0,425988	0,599000	-0,468445	-0,041482	-0,992528	4,249736	0,484534	-6,384349	-0,296513	-2,441014	-2,064632	6,788640	-1,075145	5,949581	-0,468445	-0,041482	-0,992528	0,993402	37,257432	-6,384349	-0,468445	-0,041482	-0,992528	0,993402	37,257432	-6,384349
11:10:17,84	0,563915	3,314996	-0,090970	0,212002	0,425988	0,599000	-0,469390	-0,038870	-0,995911	4,119667	0,417170	-6,465279	-0,299796	-2,441873	-2,062223	6,898143	-1,059169	5,985568	-0,469390	-0,038870	-0,995911	1,068336	37,264251	-6,465279	-0,469390	-0,038870	-0,995911	1,068336	37,264251	-6,465279
11:10:17,89	0,563915	3,314996	-0,090970	0,212002	0,425988	0,599000	-0,467004	-0,036457	-0,993502	4,062747	0,628049	-6,429293	-0,296876	-2,445993	-2,060642	6,896717	-1,127225	5,992024	-0,467004	-0,036457	-0,993502	1,200883	37,287885	-6,429293	-0,467004	-0,036457	-0,993502	1,200883	37,287885	-6,429293
11:10:17,94	0,563915	3,314996	-0,090970	0,212002	0,425988	0,599000	-0,464895	-0,041045	-0,991921	4,241701	0,770510	-6,422837	-0,302771	-2,442533	-2,060296	6,884161	-1,078316	5,973623	-0,464895	-0,041045	-0,991921	1,019635	37,264790	-6,422837	-0,464895	-0,041045	-0,991921	1,019635	37,264790	-6,422837
11:10:17,99	0,563915	3,314996	-0,090970	0,212002	0,425988	0,599000	-0,464945	-0,034211	-0,991575	3,922365	0,732598	-6,441237	-0,301572	-2,438184	-2,061421	6,932406	-1,132465	6,021381	-0,464945	-0,034211	-0,991575	1,236838	37,230778	-6,441237	-0,464945	-0,034211	-0,991575	1,236838	37,230778	-6,441237
11:10:18,04	0,563915	3,314996	-0,090970	0,212002	0,425988	0,599000	-0,469310	-0,033075	-0,992700	3,840520	0,574452	-6,393479	-0,302249	-2,441067	-2,061433	6,879519	-1,119909	6,021790	-0,469310	-0,033075	-0,992700	1,244170	37,415319	-6,393479	-0,469310	-0,033075	-0,992700	1,244170	37,415319	-6,393479
11:10:18,09	0,563915	3,314996	-0,090970	0,212002	0,425988	0,599000	-0,466475	-0,033930	-0,992713	3,869441	0,669801	-6,393071	-0,300303	-2,443326	-2,060250	6,964582	-1,164271	5,976380	-0,466475	-0,033930	-0,992713	1,205928	37,288106	-6,393071	-0,466475	-0,033930	-0,992713	1,205928	37,288106	-6,393071
11:10:18,14	0,563915	3,314996	-0,090970	0,212002	0,425988	0,599000	-0,465492	-0,036744	-0,991529	4,019889	0,816786	-6,438480	-0,293836	-2,438253	-2,062928	6,977057	-1,140885	6,042277	-0,465492	-0,036744	-0,991529	1,135467	37,357894	-6,438480	-0,465492	-0,036744	-0,991529	1,135467	37,357894	-6,438480
11:10:18,19	0,563915	3,314996	-0,090970	0,212002	0,425988	0,599000	-0,473119	-0,039809	-0,994207	4,205733	0,419295	-6,372583	-0,297897	-2,444877	-2,060592	6,981231	-1,141461	6,014884	-0,473119	-0,039809	-0,994207	1,080748	37,559119	-6,372583	-0,473119	-0,039809	-0,994207	1,080748	37,559119	-6,372583
11:10:18,24	0,563915	3,314996	-0,090970	0,212002	0,425988	0,599000	-0,465352	-0,039604	-0,991871	4,196653	0,827055	-6,399977	-0,297798	-2,442668	-2,062510	7,030698	-1,118931	6,031144	-0,465352	-0,039604	-0,991871	1,087772	37,357210	-6,399977	-0,465352	-0,039604	-0,991871	1,087772	37,357210	-6,399977
11:10:18,29	0,563915	3,314996	-0,090970	0,212002	0,425988	0,599000	-0,467315	-0,038584	-0,993789	4,187883	0,756594	-6,383716	-0,302037	-2,439486	-2,064867	7,011572	-1,178502	6,035452	-0,467315	-0,038584	-0,993789	1,159036	37,440783	-6,383716	-0,467315	-0,038584	-0,993789	1,159036	37,440783	-6,383716
11:10:18,34	0,563915	3,314996	-0,090970	0,212002	0,425988	0,599000	-0,467950	-0,033323	-0,996146	3,853153	0,736752	-6,379409	-0,304941	-2,438280	-2,062145	7,011277	-1,123103	6,049785	-0,467950	-0,033323	-0,996146	1,237302	37,470855	-6,379409	-0,467950	-0,033323	-0,996146	1,237302	37,470855	-6,379409
11:10:18,39	0,563915	3,314996	-0,090970	0,212002	0,425988	0,599000	-0,467543	-0,030205	-0,993424	3,738856	0,729977	-6,365075	-0,294273	-2,435424	-2,063304	7,058103	-1,151445	6,027143	-0,467543	-0,030205	-0,993424	1,367752	37,432106	-6,365075	-0,467543	-0,030205	-0,993424	1,367752	37,432106	-6,365075
11:10:18,45	0,563915	3,314996	-0,090970	0,212002	0,425988	0,599000	-0,475350	-0,038015	-0,994583	4,143859	0,378719	-6,387717	-0,296112	-2,435236	-2,063348	7,025194	-1,163032	5,992931	-0,475350	-0,038015	-0,994583	1,159649	37,693725	-6,387717	-0,475350	-0,038015	-0,994583	1,159649	37,693725	-6,387717
11:10:18,50	0,563915	3,314996	-0,090970	0,212002	0,425988	0,599000	-0,474594	-0,036329	-0,994628	4,029681	0,395361	-6,421929	-0,303099	-2,438366	-2,059795	7,056603	-1,169910	6,041850	-0,474594	-0,036329	-0,994628	1,177846	37,650965	-6,421929	-0,474594	-0,036329	-0,994628	1,177846	37,650965	-6,421929
11:10:18,55	0,563915	3,314996	-0,090970	0,212002	0,425988	0,599000	-0,468389	-0,031843	-0,991074	3,806128	0,748621	-6,373010	-0,301372	-2,438633	-2,062934	7,044023	-1,184446	6,004922	-0,468389	-0,031843	-0,991074	1,306488	37,517193	-6,373010	-0,468389	-0,031843	-0,991074	1,306488	37,517193	-6,373010
11:10:18,60	0,563915	3,314996	-0,090970	0,212002	0,425988	0,599000	-0,469022	-0,033472	-0,994214	3,872003	0,712114	-6,409938	-0,294226	-2,436081	-2,062133	7,072132	-1,141662	6,021665	-0,469022	-0,033472	-0,994214	1,244418	37,530324	-6,409938	-0,469022	-0,033472	-0,994214	1,244418	37,530324	-6,409938
11:10:18,65	0,563915	3,314996	-0,090970	0,212002	0,425988	0,599000	-0,474805	-0,038385	-0,993412	4,178572	0,414352	-6,393195	-0,294698	-2,434020	-2,062092	7,144002	-1,168317	6,044498	-0,474805	-0,038385	-0,993412	1,165337	37,686521	-6,393195	-0,474805	-0,038385	-0,993412	1,165337	37,686521	-6,393195
11:10:18,70	0,563915	3,314996	-0,090970	0,212002	0,425988	0,599000	-0,476354	-0,036945	-0,993371	4,116528	0,409378	-6,370363	-0,296472	-2,438929	-2,061320	7,115949	-1,143891	6,029528	-0,476354	-0,036945	-0,993371	1,216355	37,803136	-6,370363	-0,476354	-0,036945	-0,993371	1,216355	37,803136	-6,370363
11:10:18,75	0,563915	3,314996	-0,090970	0,212002	0,425988	0,599000	-0,471215	-0,037863	-0,992599	4,171410	0,640084	-6,385332	-0,301552	-2,440041	-2,062121	7,085658	-1,161938	6,019016	-0,471215	-0,037863	-0,992599	1,199146	37,630452	-6,385332	-0,471215	-0,037863	-0,992599	1,199146	37,630452	-6,385332
11:10:18,80	0,563915	3,314996	-0,090970	0,212002	0,425988	0,599000	-0,467712	-0,034020	-0,993400	3,940773	0,805022	-6,395845	-0,298300	-2,440340	-2,062888	7,104207	-1,197569	6,013823	-0,467712	-0,034020	-0,993400	1,270224	37,520418	-6,395845	-0,467712	-0,034020	-0,993400	1,270224	37,520418	-6,395845
11:10:18,85	0,563915	3,314996	-0,090970	0,212002	0,425988	0,599000	-0,469080	-0,036986	-0,994167	4,073437	0,767776	-6,401037	-0,298978	-2,435674	-2,060968	7,057211	-1,149672	6,039473	-0,469080	-0,036986	-0,994167	1,170035	37,590544	-6,401037	-0,469080	-0,036986	-0,994167	1,170035	37,590544	-6,401037
11:10:18,90	0,563915	3,314996	-0,090970	0,212002	0,425988	0,599000	-0,472781	-0,034065	-0,992247	3,939546	0,510669	-6,375387	-0,300000	-2,437095	-2,066748	7,146963	-1,173681	6,045756	-0,472781	-0,034065	-0,992247	1,265414	37,623977	-6,375387	-0,472781	-0,034065	-0,992247	1,265414	37,623977	-6,375387
11:10:18,95	0,563915	3,314996	-0,090970	0,212002	0,425988	0,599000	-0,471039	-0,033891	-0,998027	3,954569	0,690959	-6,369104	-0,298878	-2,432977	-2,055897	7,092204	-1,117242	6,056865	-0,471039	-0,033891	-0,998027	1,294114	37,667559	-6,369104	-0,471039	-0,033891	-0,998027	1,294114	37,667559	-6,369104
11:10:19,00	0,563915	3,314996	-0,090970	0,212002	0,425988	0,599000	-0,475167	-0,032804	-0,987177	3,919513	0,400675	-6,357996	-0,268675	-2,413218	-2,221634	8,572547	-2,677530	5,524098	-0,475167	-0,032804	-0,987177	1,344433	37,701301	-6,357996	-0,475167	-0,032804	-0,987177	1,344433	37,701301	-6,357996
11:10:19,05	0,563915	3,314996	-0,090970	0,212002	0,425988	0,599000	-0,507381	-0,049081	-1,152913	4,154837	0,787732	-6,890762	-0,285259	-2,430038	-2,177440	7,611082	-2,048708	5,376515	-0,507381	-0,049081	-1,152913	0,302017	40,617116	-6,890762	-0,507381	-0,049081	-1,152913	0,302017	40,617116	-6,890762
11:10:19,10	0,563969	3,315052	-0,090990	0,211979	0,425999	0,649023	-0,484521	-0,043128	-1,108720	3,909170	0,829348	-7,038345	-0,288049	-2,424650	-2,144331	7,747871	-1,571721	5,423855	-0,484521	-0,043128	-1,108720	0,523593	38,864284	-7,038345	-0,484521	-0,043128	-1,108720	0,523593	38,864284	-7,038345
11:10:19,15	0,563969	3,315052	-0,090990	0,211979	0,425999	0,649023	-0,487793	-0,038019	-1,075610	4,124963	0,539213	-6,991005	-0,287826	-2,421341	-2,146626	7,864898	-1,572026	5,419724	-0,487793	-0,038019	-1,075610	1,140466	38,830939	-6,991005	-0,487793	-0,038019	-1,075610	1,140466	38,830939	-6,991005
11:10:19,20	0,563969	3,315052	-0,090990	0,211979	0,425999	0,649023	-0,490770	-0,036558	-1,077905	4,107213	0,485883	-6,995137	-0,281634	-2,423481	-2,144239	7,996965	-1,588638	5,388063	-0,490770	-0,036558	-1,077905	1,237445	39,011345	-6,995137	-0,490770	-0,036558	-1,077905	1,237445	39,011345	-6,995137
11:10:19,25	0,563969	3,315052	-0,090990	0,211979	0,425999	0,649023	-0,492012	-0,042989	-1,075518	4,493318	0,543967	-7,026797	-0,286342	-2,424621	-2,150776	8,042836	-1,661576	5,456082	-0,492012	-0,042989	-1,075518	1,118648	39,166942	-7,026797	-0,492012	-0,042989	-1,075518	1,118648	39,166942	-7,026797
11:10:19,30	0,563969	3,315052	-0,090990	0,211979	0,425999	0,649023	-0,488672	-0,039482	-1,082055	4,270709	0,793887	-6,958778	-0,289371	-2,421680	-2,146880	8,005263	-1,645076	5,512681	-0,488672	-0,039482	-1,082055	1,171360	39,154604	-6,958778	-0,488672	-0,039482	-1,082055	1,171360	39,154604	-6,958778
11:10:19,35	0,563969	3,315052	-0,090990	0,211979	0,425999	0,649023	-0,489704	-0,035388	-1,078159	4,053337	0,699389	-6,902179	-0,282118	-2,424124	-2,152658	8,101440	-1,667135	5,496012	-0,489704	-0,035388	-1,078159	1,275347	39,141186	-6,902179	-0,489704	-0,035388	-1,078159	1,275347	39,141186	-6,902179
11:10:19,40	0,563969	3,315052	-0,090990	0,211979	0,425999	0,649023	-0,491214	-0,042892	-1,083937	4,472484	0,715205	-6,918848	-0,293342	-2,422368	-2,150737	8,093012	-1,678594	5,502574	-0,491214	-0,042892	-1,083937	1,105500	39,275514	-6,918848	-0,491214	-0,042892	-1,083937	1,105500	39,275514	-6,918848
11:10:19,45	0,563969	3,315052	-0,090990	0,211979	0,425999	0,649023	-0,487123	-0,032294	-1,082016	3,907274	0,926370	-6,912287	-0,287926	-2,417721	-2,153920	8,090313	-1,495282	5,424823	-0,487123	-0,032294	-1,082016	1,372197	39,165533	-6,912287	-0,487123	-0,032294	-1,082016	1,372197	39,165533	-6,912287
11:10:19,50	0,563969	3,315052	-0,090990	0,211979	0,425999	0,649023	-0,493855	-0,034660	-1,085199	4,187715	0,482315	-6,990037	-0,263766	-2,419322	-2,255016	8,437277	-2,822479	5,109883	-0,493855	-0,034660	-1,085199	1,466898	39,249936	-6,990037	-0,493855	-0,034660	-1,085199	1,466898	39,249936	-6,990037
11:10:19,55	0,563969	3,315052	-0,090990	0,211979	0,425999	0,649023	-0,504549	-0,056384	-1,186296	4,341436	0,890326	-7,304978	-0,267729	-2,391743	-2,088057	9,598936	-2,798497	4,835790	-0,504549	-0,056384	-1,186296	-0,084680	40,497393	-7,304978	-0,504549	-0,056384	-1,186296	-0,084680	40,497393	-7,304978
11:10:19,60	0,563945	3,314916	-0,090986	0,211977	0,426008	0,699019	-0,526451	-0,039163	-1,019336	4,047541	0,745432	-7,579070	-0,271760	-2,389835	-2,058359	9,928743	-2,187114	4,862571	-0,526451	-0,039163	-1,019336	0,973276	42,071845	-7,579070	-0,526451	-0,039163	-1,019336	0,973276	42,071845	-7,579070
11:10:19,65	0,563945	3,314916	-0,090986	0,211977	0,426008	0,699019	-0,526088	-0,034717	-0,989639	4,510759	0,744230	-7,552289	-0,275797	-2,389437	-2,059105	9,993329	-2,243266	4,874459	-0,526088	-0,034717	-0,989639	1,785454	42,042158	-7,552289	-0,526088	-0,034717	-0,989639	1,785454	42,042158	-7,552289
11:10:19,70	0,563945	3,314916	-0,090986	0,211977	0,426008	0,699019	-0,524415	-0,031023	-0,990384	4,302319	0,915271	-7,540401	-0,269301	-2,383637	-2,057928	10,019595	-2,253140	4,894520	-0,524415	-0,031023	-0,990384	1,867018	42,081815	-7,540401	-0,524415	-0,031023	-0,990384	1,867018	42,081815	-7,540401
11:10:19,75	0,563945	3,314916	-0,090986	0,211977	0,426008	0,699019	-0,532685	-0,033748	-0,989207	4,448625	0,512885	-7,520340	-0,270841	-2,386092	-2,056296	10,116084	-2,241778	4,926185	-0,532685	-0,033748	-0,989207	1,799375	42,328669	-7,520340	-0,532685	-0,033748	-0,989207	1,799375	42,328669	-7,520340
11:10:19,80	0,563945	3,314916	-0,090986	0,211977	0,426008	0,699019	-0,529789	-0,033642	-0,987575	4,501190	0,741362	-7,488675	-0,274440	-2,387860	-2,058640	10,102714	-2,294009	4,915501	-0,529789	-0,033642	-0,987575	1,860271	42,329804	-7,488675	-0,529789	-0,033642	-0,987575	1,860271	42,329804	-7,488675
11:10:19,85	0,563945	3,314916	-0,090986	0,211977	0,426008	0,699019	-0,526459	-0,031409	-0,989919	4,333132	0,929076	-7,499359	-0,273164	-2,387557	-2,060163	10,143415	-2,263667	4,931783	-0,526459	-0,031409	-0,989919	1,867539	42,256087	-7,499359	-0,526459	-0,031409	-0,989919	1,867539	42,256087	-7,499359
11:10:19,90	0,563945	3,314916	-0,090986	0,211977	0,426008	0,699019	-0,527359	-0,032362	-0,991442	4,429346	0,902347	-7,483078	-0,270690	-2,387394	-2,059757	10,218269	-2,329442	4,904885	-0,527359	-0,032362	-0,991442	1,888896	42,300017	-7,483078	-0,527359	-0,032362	-0,991442	1,888896	42,300017	-7,483078
11:10:19,95	0,563945	3,314916	-0,090986	0,211977	0,426008	0,699019	-0,528737	-0,034424	-0,991036	4,517037	0,928404	-7,509975	-0,270061	-2,388189	-2,063217	10,242638	-2,322363	4,936028	-0,528737	-0,034424	-0,991036	1,814716	42,434247	-7,509975	-0,528737	-0,034424	-0,991036	1,814716	42,434247	-7,509975
11:10:20,00	0,563945	3,314916	-0,090986	0,211977	0,426008	0,699019	-0,528363	-0,035366	-0,994496	4,584328	0,965412	-7,478832	-0,272484	-2,380123	-2,059358	10,217071	-2,289386	4,964848	-0,528363	-0,035366	-0,994496	1,808074	42,441903	-7,478832	-0,528363	-0,035366	-0,994496	1,808074	42,441903	-7,478832
11:10:20,05	0,563945	3,314916	-0,090986	0,211977	0,426008	0,699019	-0,534137	-0,029234	-0,990637	4,281235	0,626537	-7,450012	-0,273147	-2,379676	-2,057473	10,247989	-2,353328	4,958057	-0,534137	-0,029234	-0,990637	1,986348	42,556282	-7,450012	-0,534137	-0,029234	-0,990637	1,986348	42,556282	-7,450012
11:10:20,10	0,563945	3,314916	-0,090986	0,211977	0,426008	0,699019	-0,534193	-0,028437	-0,988752	4,199865	0,682362	-7,456804	-0,270006	-2,380249	-2,059701	10,284513	-2,312935	4,978555	-0,534193	-0,028437	-0,988752	1,967558	42,616518	-7,456804	-0,534193	-0,028437	-0,988752	1,967558	42,616518	-7,456804
11:10:20,15	0,563945	3,314916	-0,090986	0,211977	0,426008	0,699019	-0,535267	-0,031444	-0,990980	4,409460	0,637944	-7,436306	-0,266417	-2,384850	-2,058557	10,286317	-2,309141	4,914912	-0,535267	-0,031444	-0,990980	1,941122	42,656415	-7,436306	-0,535267	-0,031444	-0,990980	1,941122	42,656415	-7,436306
11:10:20,20	0,563945	3,314916	-0,090986	0,211977	0,426008	0,699019	-0,533077	-0,036852	-0,989837	4,694880	0,751495	-7,499948	-0,270480	-2,386938	-2,059284	10,328027	-2,345642	4,951506	-0,533077	-0,036852	-0,989837	1,801989	42,598042	-7,499948	-0,533077	-0,036852	-0,989837	1,801989	42,598042	-7,499948
11:10:20,25	0,563945	3,314916	-0,090986	0,211977	0,426008	0,699019	-0,529237	-0,034378	-0,990563	4,555469	1,005549	-7,463354	-0,272339	-2,380637	-2,059306	10,305744	-2,347752	4,976520	-0,529237	-0,034378	-0,990563	1,856798	42,550655	-7,463354	-0,529237	-0,034378	-0,990563	1,856798	42,550655	-7,463354
11:10:20,30	0,563945	3,314916	-0,090986	0,211977	0,426008	0,699019	-0,533764	-0,029618	-0,990585	4,294963	0,751879	-7,438341	-0,268227	-2,377333	-2,056999	10,292302	-2,317737	4,962881	-0,533764	-0,029618	-0,990585	1,969978	42,652388	-7,438341	-0,533764	-0,029618	-0,990585	1,969978	42,652388	-7,438341
11:10:20,35	0,563945	3,314916	-0,090986	0,211977	0,426008	0,699019	-0,538682	-0,031526	-0,988278	4,413490	0,469508	-7,451979	-0,274671	-2,383358	-2,058125	10,304726	-2,336985	4,985040	-0,538682	-0,031526	-0,988278	1,938669	42,756060	-7,451979	-0,538682	-0,031526	-0,988278	1,938669	42,756060	-7,451979
11:10:20,40	0,563945	3,314916	-0,090986	0,211977	0,426008	0,699019	-0,530241	-0,028958	-0,989404	4,269498	0,928811	-7,429820	-0,266885	-2,373875	-2,063186	10,392795	-2,326672	4,961227	-0,530241	-0,028958	-0,989404	1,996263	42,552764	-7,429820	-0,530241	-0,028958	-0,989404	1,996263	42,552764	-7,429820
11:10:20,46	0,563945	3,314916	-0,090986	0,211977	0,426008	0,699019	-0,542348	-0,030959	-0,994465	4,426520	0,370391	-7,453634	-0,269173	-2,387994	-2,059217	10,379494	-2,311888	5,000538	-0,542348	-0,030959	-0,994465	1,996201	42,944697	-7,453634	-0,542348	-0,030959	-0,994465	1,996201	42,944697	-7,453634
11:10:20,51	0,563945	3,314916	-0,090986	0,211977	0,426008	0,699019	-0,528976	-0,036038	-0,990496	4,696748	1,046797	-7,414322	-0,267507	-2,376814	-2,062751	10,373538	-2,320507	5,018955	-0,528976	-0,036038	-0,990496	1,867776	42,571443	-7,414322	-0,528976	-0,036038	-0,990496	1,867776	42,571443	-7,414322
11:10:20,56	0,563945	3,314916	-0,090986	0,211977	0,426008	0,699019	-0,539491	-0,031890	-0,994030	4,470629	0,499182	-7,395905	-0,271629	-2,387057	-2,060430	10,350183	-2,359828	4,965840	-0,539491	-0,031890	-0,994030	1,967246	42,849234	-7,395905	-0,539491	-0,031890	-0,994030	1,967246	42,849234	-7,395905
11:10:20,61	0,563945	3,314916	-0,090986	0,211977	0,426008	0,699019	-0,528560	-0,033442	-0,991710	4,505594	1,067057	-7,449020	-0,272272	-2,374959	-2,061283	10,337054	-2,306028	4,945675	-0,528560	-0,033442	-0,991710	1,880393	42,558983	-7,449020	-0,528560	-0,033442	-0,991710	1,880393	42,558983	-7,449020
11:10:20,66	0,563945	3,314916	-0,090986	0,211977	0,426008	0,699019	-0,538715	-0,026836	-0,992562	4,202111	0,500721	-7,469185	-0,269106	-2,379977	-2,062344	10,438651	-2,318957	4,988271	-0,538715	-0,026836	-0,992562	2,095479	42,789824	-7,469185	-0,538715	-0,026836	-0,992562	2,095479	42,789824	-7,469185
11:10:20,71	0,563945	3,314916	-0,090986	0,211977	0,426008	0,699019	-0,535952	-0,032087	-0,993623	4,514760	0,738835	-7,426589	-0,267936	-2,383137	-2,062320	10,424047	-2,304564	5,007982	-0,535952	-0,032087	-0,993623	1,995932	42,811060	-7,426589	-0,535952	-0,032087	-0,993623	1,995932	42,811060	-7,426589
11:10:20,76	0,563945	3,314916	-0,090986	0,211977	0,426008	0,699019	-0,533801	-0,034680	-0,993599	4,654778	0,830824	-7,406878	-0,268857	-2,376695	-2,061245	10,435833	-2,346891	5,004225	-0,533801	-0,034680	-0,993599	1,932370	42,734224	-7,406878	-0,533801	-0,034680	-0,993599	1,932370	42,734224	-7,406878
11:10:20,81	0,563945	3,314916	-0,090986	0,211977	0,426008	0,699019	-0,538919	-0,030662	-0,992525	4,415053	0,596085	-7,410635	-0,272077	-2,379754	-2,061922	10,433980	-2,321877	5,040786	-0,538919	-0,030662	-0,992525	2,008096	42,901208	-7,410635	-0,538919	-0,030662	-0,992525	2,008096	42,901208	-7,410635
11:10:20,86	0,563945	3,314916	-0,090986	0,211977	0,426008	0,699019	-0,534660	-0,029402	-0,993202	4,370292	0,803428	-7,374074	-0,270919	-2,382928	-2,058066	10,420139	-2,372361	4,988242	-0,534660	-0,029402	-0,993202	2,062211	42,774240	-7,374074	-0,534660	-0,029402	-0,993202	2,062211	42,774240	-7,374074
11:10:20,91	0,563945	3,314916	-0,090986	0,211977	0,426008	0,699019	-0,532490	-0,031992	-0,989345	4,454336	0,929519	-7,426618	-0,272088	-2,381919	-2,058080	10,436392	-2,406094	4,967570	-0,532490	-0,031992	-0,989345	1,942932	42,729992	-7,426618	-0,532490	-0,031992	-0,989345	1,942932	42,729992	-7,426618
11:10:20,96	0,563945	3,314916	-0,090986	0,211977	0,426008	0,699019	-0,532779	-0,030476	-0,989359	4,354372	0,945437	-7,447290	-0,268556	-2,382993	-2,055746	10,391076	-2,295290	4,985152	-0,532779	-0,030476	-0,989359	1,962043	42,768591	-7,447290	-0,532779	-0,030476	-0,989359	1,962043	42,768591	-7,447290
11:10:21,01	0,563945	3,314916	-0,090986	0,211977	0,426008	0,699019	-0,533615	-0,034071	-0,987025	4,614655	0,807306	-7,429709	-0,228517	-2,360353	-2,424869	11,657380	-4,695571	4,456661	-0,533615	-0,034071	-0,987025	1,940055	42,696104	-7,429709	-0,533615	-0,034071	-0,987025	1,940055	42,696104	-7,429709
11:10:21,06	0,563945	3,314916	-0,090986	0,211977	0,426008	0,699019	-0,573242	-0,057426	-1,356148	4,383568	1,043512	-7,958200	-0,240836	-2,379338	-2,355862	10,652646	-3,935372	4,231216	-0,573242	-0,057426	-1,356148	-0,124407	46,043001	-7,958200	-0,573242	-0,057426	-1,356148	-0,124407	46,043001	-7,958200
11:10:21,11	0,563987	3,314949	-0,091004	0,211995	0,425997	0,749000	-0,550641	-0,056250	-1,287141	4,478373	0,968548	-8,183644	-0,241020	-2,380373	-2,313856	10,682823	-3,717486	4,241211	-0,550641	-0,056250	-1,287141	0,062755	44,193846	-8,183644	-0,550641	-0,056250	-1,287141	0,062755	44,193846	-8,183644
11:10:21,17	0,563987	3,314949	-0,091004	0,211995	0,425997	0,749000	-0,549652	-0,056608	-1,245135	4,700770	0,937136	-8,173650	-0,246152	-2,377621	-2,315317	10,785969	-3,726240	4,327493	-0,549652	-0,056608	-1,245135	0,257054	44,084845	-8,173650	-0,549652	-0,056608	-1,245135	0,257054	44,084845	-8,173650
11:10:21,22	0,563987	3,314949	-0,091004	0,211995	0,425997	0,749000	-0,549470	-0,050787	-1,246597	4,442095	1,040326	-8,087367	-0,247260	-2,370637	-2,316104	10,823184	-3,679214	4,334786	-0,549470	-0,050787	-1,246597	0,455289	44,173715	-8,087367	-0,549470	-0,050787	-1,246597	0,455289	44,173715	-8,087367
11:10:21,27	0,563987	3,314949	-0,091004	0,211995	0,425997	0,749000	-0,559872	-0,047077	-1,248146	4,361944	0,562859	-8,088346	-0,247032	-2,369796	-2,316431	10,952010	-3,731205	4,341850	-0,559872	-0,047077	-1,248146	0,666434	44,512846	-8,088346	-0,559872	-0,047077	-1,248146	0,666434	44,512846	-8,088346
11:10:21,32	0,563987	3,314949	-0,091004	0,211995	0,425997	0,749000	-0,559872	-0,047077	-1,248146	4,361944	0,562859	-8,088346	-0,243377	-2,375114	-2,319130	11,001410	-3,750155	4,303459	-0,559872	-0,047077	-1,248146	0,666434	44,512846	-8,088346	-0,559872	-0,047077	-1,248146	0,666434	44,512846	-8,088346
11:10:21,37	0,563987	3,314949	-0,091004	0,211995	0,425997	0,749000	-0,553028	-0,051938	-1,250409	4,588946	1,053834	-8,111402	-0,243993	-2,368623	-2,317188	10,996831	-3,721816	4,342850	-0,553028	-0,051938	-1,250409	0,511801	44,466543	-8,111402	-0,553028	-0,051938	-1,250409	0,511801	44,466543	-8,111402
11:10:21,42	0,563987	3,314949	-0,091004	0,211995	0,425997	0,749000	-0,558342	-0,048158	-1,248467	4,414649	0,759389	-8,072011	-0,245540	-2,369311	-2,318690	11,084003	-3,668500	4,358742	-0,558342	-0,048158	-1,248467	0,634220	44,589218	-8,072011	-0,558342	-0,048158	-1,248467	0,634220	44,589218	-8,072011
11:10:21,47	0,563987	3,314949	-0,091004	0,211995	0,425997	0,749000	-0,556972	-0,047163	-1,249970	4,452643	0,879459	-8,056119	-0,242326	-2,374111	-2,312052	10,977610	-3,688152	4,301713	-0,556972	-0,047163	-1,249970	0,750359	44,601751	-8,056119	-0,556972	-0,047163	-1,249970	0,750359	44,601751	-8,056119
11:10:21,52	0,563987	3,314949	-0,091004	0,211995	0,425997	0,749000	-0,554423	-0,052346	-1,243331	4,651959	0,929704	-8,113147	-0,214262	-2,339094	-2,397737	12,592617	-5,041501	3,877574	-0,554423	-0,052346	-1,243331	0,542786	44,451884	-8,113147	-0,554423	-0,052346	-1,243331	0,542786	44,451884	-8,113147
11:10:21,57	0,563987	3,314949	-0,091004	0,211995	0,425997	0,749000	-0,598780	-0,059141	-1,329017	4,640780	0,698427	-8,537286	-0,240508	-2,331998	-2,349697	13,063853	-3,987719	3,603654	-0,598780	-0,059141	-1,329017	-0,001819	47,702669	-8,537286	-0,598780	-0,059141	-1,329017	-0,001819	47,702669	-8,537286
11:10:21,62	0,563965	3,314994	-0,091008	0,211993	0,426009	0,799024	-0,591802	-0,032865	-1,280976	4,422604	0,942490	-8,811207	-0,248036	-2,331644	-2,327116	12,987468	-3,724949	3,586965	-0,591802	-0,032865	-1,280976	1,842737	47,398965	-8,811207	-0,591802	-0,032865	-1,280976	1,842737	47,398965	-8,811207
11:10:21,67	0,563965	3,314994	-0,091008	0,211993	0,426009	0,799024	-0,588345	-0,026168	-1,258395	4,263731	0,924732	-8,827895	-0,247779	-2,329160	-2,327791	13,129037	-3,741283	3,648798	-0,588345	-0,026168	-1,258395	2,209581	47,109811	-8,827895	-0,588345	-0,026168	-1,258395	2,209581	47,109811	-8,827895
11:10:21,72	0,563965	3,314994	-0,091008	0,211993	0,426009	0,799024	-0,590624	-0,025149	-1,259071	4,267402	0,936968	-8,766062	-0,239216	-2,329627	-2,330782	13,290791	-3,755625	3,688668	-0,590624	-0,025149	-1,259071	2,293213	47,300987	-8,766062	-0,590624	-0,025149	-1,259071	2,293213	47,300987	-8,766062
11:10:21,77	0,563965	3,314994	-0,091008	0,211993	0,426009	0,799024	-0,594501	-0,032798	-1,262062	4,733595	0,882616	-8,726192	-0,239262	-2,331450	-2,330413	13,254062	-3,732817	3,674738	-0,594501	-0,032798	-1,262062	2,158978	47,550982	-8,726192	-0,594501	-0,032798	-1,262062	2,158978	47,550982	-8,726192
11:10:21,82	0,563965	3,314994	-0,091008	0,211993	0,426009	0,799024	-0,592900	-0,033669	-1,261693	4,780299	0,922669	-8,740123	-0,246828	-2,327045	-2,327311	13,308736	-3,750559	3,671066	-0,592900	-0,033669	-1,261693	2,137272	47,465336	-8,740123	-0,592900	-0,033669	-1,261693	2,137272	47,465336	-8,740123
11:10:21,87	0,563965	3,314994	-0,091008	0,211993	0,426009	0,799024	-0,592932	-0,024915	-1,258590	4,337034	0,977244	-8,743795	-0,243331	-2,325315	-2,331170	13,304753	-3,740595	3,713396	-0,592932	-0,024915	-1,258590	2,381239	47,522394	-8,743795	-0,592932	-0,024915	-1,258590	2,381239	47,522394	-8,743795
11:10:21,92	0,563965	3,314994	-0,091008	0,211993	0,426009	0,799024	-0,596178	-0,027078	-1,262450	4,456167	0,799992	-8,701464	-0,242705	-2,324456	-2,327294	13,314574	-3,739969	3,696657	-0,596178	-0,027078	-1,262450	2,330548	47,599997	-8,701464	-0,596178	-0,027078	-1,262450	2,330548	47,599997	-8,701464
11:10:21,97	0,563965	3,314994	-0,091008	0,211993	0,426009	0,799024	-0,597236	-0,027190	-1,258574	4,467472	0,753211	-8,718203	-0,240655	-2,333830	-2,327985	13,436431	-3,783140	3,678870	-0,597236	-0,027190	-1,258574	2,333018	47,636205	-8,718203	-0,597236	-0,027190	-1,258574	2,333018	47,636205	-8,718203
11:10:22,02	0,563965	3,314994	-0,091008	0,211993	0,426009	0,799024	-0,590143	-0,033653	-1,259264	4,827068	1,249154	-8,735990	-0,245545	-2,326113	-2,328030	13,357926	-3,723423	3,720679	-0,590143	-0,033653	-1,259264	2,185300	47,575361	-8,735990	-0,590143	-0,033653	-1,259264	2,185300	47,575361	-8,735990
11:10:22,07	0,563965	3,314994	-0,091008	0,211993	0,426009	0,799024	-0,594380	-0,025560	-1,259310	4,418672	0,930974	-8,694182	-0,238805	-2,325613	-2,332227	13,495858	-3,739691	3,732223	-0,594380	-0,025560	-1,259310	2,412241	47,589801	-8,694182	-0,594380	-0,025560	-1,259310	2,412241	47,589801	-8,694182
11:10:22,12	0,563965	3,314994	-0,091008	0,211993	0,426009	0,799024	-0,595190	-0,025951	-1,260821	4,432743	1,006745	-8,696138	-0,246582	-2,324152	-2,326066	13,446829	-3,789607	3,706871	-0,595190	-0,025951	-1,260821	2,395611	47,729171	-8,696138	-0,595190	-0,025951	-1,260821	2,395611	47,729171	-8,696138
11:10:22,17	0,563965	3,314994	-0,091008	0,211993	0,426009	0,799024	-0,595560	-0,023681	-1,257345	4,308097	0,979693	-8,707989	-0,244721	-2,324322	-2,326829	13,485569	-3,774872	3,698015	-0,595560	-0,023681	-1,257345	2,449170	47,731158	-8,707989	-0,595560	-0,023681	-1,257345	2,449170	47,731158	-8,707989
11:10:22,22	0,563965	3,314994	-0,091008	0,211993	0,426009	0,799024	-0,596344	-0,025378	-1,258108	4,428470	0,965129	-8,716845	-0,240552	-2,320871	-2,329909	13,517751	-3,751442	3,730612	-0,596344	-0,025378	-1,258108	2,436331	47,778105	-8,716845	-0,596344	-0,025378	-1,258108	2,436331	47,778105	-8,716845
11:10:22,27	0,563965	3,314994	-0,091008	0,211993	0,426009	0,799024	-0,601417	-0,027263	-1,261188	4,562886	0,717462	-8,684248	-0,244031	-2,327526	-2,327182	13,533427	-3,800068	3,696575	-0,601417	-0,027263	-1,261188	2,422753	47,928708	-8,684248	-0,601417	-0,027263	-1,261188	2,422753	47,928708	-8,684248
11:10:22,32	0,563965	3,314994	-0,091008	0,211993	0,426009	0,799024	-0,593914	-0,027577	-1,258461	4,544943	1,145541	-8,718286	-0,237604	-2,322864	-2,326003	13,520307	-3,790369	3,736866	-0,593914	-0,027577	-1,258461	2,380158	47,767751	-8,718286	-0,593914	-0,027577	-1,258461	2,380158	47,767751	-8,718286
11:10:22,37	0,563965	3,314994	-0,091008	0,211993	0,426009	0,799024	-0,601165	-0,030812	-1,257282	4,715003	0,752263	-8,677994	-0,241015	-2,325858	-2,324826	13,540440	-3,715965	3,727603	-0,601165	-0,030812	-1,257282	2,296270	47,943698	-8,677994	-0,601165	-0,030812	-1,257282	2,296270	47,943698	-8,677994
11:10:22,42	0,563965	3,314994	-0,091008	0,211993	0,426009	0,799024	-0,596866	-0,029355	-1,256105	4,713729	0,956018	-8,687257	-0,245774	-2,325818	-2,325983	13,546752	-3,782404	3,744678	-0,596866	-0,029355	-1,256105	2,409389	47,810021	-8,687257	-0,596866	-0,029355	-1,256105	2,409389	47,810021	-8,687257
11:10:22,47	0,563965	3,314994	-0,091008	0,211993	0,426009	0,799024	-0,594521	-0,025213	-1,257262	4,444005	1,116634	-8,670183	-0,242368	-2,321416	-2,327950	13,498410	-3,766074	3,762672	-0,594521	-0,025213	-1,257262	2,464748	47,786570	-8,670183	-0,594521	-0,025213	-1,257262	2,464748	47,786570	-8,670183
11:10:22,52	0,563965	3,314994	-0,091008	0,211993	0,426009	0,799024	-0,600036	-0,025962	-1,259229	4,472899	0,779824	-8,652189	-0,242863	-2,325280	-2,327920	13,537619	-3,782700	3,756214	-0,600036	-0,025962	-1,259229	2,434884	47,882687	-8,652189	-0,600036	-0,025962	-1,259229	2,434884	47,882687	-8,652189
11:10:22,57	0,563965	3,314994	-0,091008	0,211993	0,426009	0,799024	-0,596443	-0,027466	-1,259200	4,556321	1,008949	-8,658646	-0,239203	-2,319915	-2,325556	13,607333	-3,779322	3,779822	-0,596443	-0,027466	-1,259200	2,400229	47,829731	-8,658646	-0,596443	-0,027466	-1,259200	2,400229	47,829731	-8,658646
11:10:22,62	0,563965	3,314994	-0,091008	0,211993	0,426009	0,799024	-0,602919	-0,027953	-1,256836	4,619414	0,730884	-8,635039	-0,241529	-2,325128	-2,327901	13,600527	-3,758853	3,742037	-0,602919	-0,027953	-1,256836	2,425114	48,060029	-8,635039	-0,602919	-0,027953	-1,256836	2,425114	48,060029	-8,635039
11:10:22,67	0,563965	3,314994	-0,091008	0,211993	0,426009	0,799024	-0,597241	-0,028545	-1,259180	4,664539	1,009991	-8,672823	-0,245575	-2,322074	-2,325961	13,654702	-3,802145	3,728977	-0,597241	-0,028545	-1,259180	2,423740	47,893445	-8,672823	-0,597241	-0,028545	-1,259180	2,423740	47,893445	-8,672823
11:10:22,72	0,563965	3,314994	-0,091008	0,211993	0,426009	0,799024	-0,597863	-0,023514	-1,257240	4,392505	1,046209	-8,685883	-0,237996	-2,321710	-2,327909	13,610367	-3,765178	3,738011	-0,597863	-0,023514	-1,257240	2,546666	47,978491	-8,685883	-0,597863	-0,023514	-1,257240	2,546666	47,978491	-8,685883
11:10:22,78	0,563965	3,314994	-0,091008	0,211993	0,426009	0,799024	-0,601968	-0,029895	-1,259189	4,734196	0,775905	-8,676849	-0,238557	-2,322829	-2,327088	13,627926	-3,775362	3,780348	-0,601968	-0,029895	-1,259189	2,387400	48,030376	-8,676849	-0,601968	-0,029895	-1,259189	2,387400	48,030376	-8,676849
11:10:22,83	0,563965	3,314994	-0,091008	0,211993	0,426009	0,799024	-0,600719	-0,029969	-1,258367	4,738003	0,861165	-8,634512	-0,236257	-2,320288	-2,324768	13,611319	-3,795726	3,784075	-0,600719	-0,029969	-1,258367	2,385400	48,017570	-8,634512	-0,600719	-0,029969	-1,258367	2,385400	48,017570	-8,634512
11:10:22,88	0,563965	3,314994	-0,091008	0,211993	0,426009	0,799024	-0,604069	-0,030690	-1,256047	4,749551	0,682724	-8,630786	-0,247376	-2,322515	-2,329856	13,652729	-3,826745	3,720512	-0,604069	-0,030690	-1,256047	2,340356	48,102165	-8,630786	-0,604069	-0,030690	-1,256047	2,340356	48,102165	-8,630786
11:10:22,93	0,563965	3,314994	-0,091008	0,211993	0,426009	0,799024	-0,596581	-0,022174	-1,261135	4,300553	1,123485	-8,694348	-0,206132	-2,312735	-2,564888	13,906127	-5,704157	3,203720	-0,596581	-0,022174	-1,261135	2,559876	47,955099	-8,694348	-0,596581	-0,022174	-1,261135	2,559876	47,955099	-8,694348
11:10:22,98	0,563965	3,314994	-0,091008	0,211993	0,426009	0,799024	-0,625673	-0,053003	-1,496167	4,404459	0,768878	-9,211140	-0,232375	-2,325608	-2,371734	13,788454	-4,430316	2,953791	-0,625673	-0,053003	-1,496167	0,243729	49,884180	-9,211140	-0,625673	-0,053003	-1,496167	0,243729	49,884180	-9,211140
11:10:23,03	0,563972	3,314986	-0,090987	0,211965	0,426003	0,849049	-0,601467	-0,034369	-1,292549	4,849702	1,356154	-9,380167	-0,234373	-2,324381	-2,361269	14,031743	-4,143700	3,034693	-0,601467	-0,034369	-1,292549	2,151728	48,571276	-9,380167	-0,601467	-0,034369	-1,292549	2,151728	48,571276	-9,380167
11:10:23,08	0,563972	3,314986	-0,090987	0,211965	0,426003	0,849049	-0,601467	-0,034369	-1,292549	4,849702	1,356154	-9,380167	-0,236576	-2,312209	-2,365135	14,166816	-4,205299	3,054490	-0,601467	-0,034369	-1,292549	2,151728	48,571276	-9,380167	-0,601467	-0,034369	-1,292549	2,151728	48,571276	-9,380167
11:10:23,13	0,563972	3,314986	-0,090987	0,211965	0,426003	0,849049	-0,610906	-0,026375	-1,296414	4,448182	1,013090	-9,360371	-0,236907	-2,314520	-2,363121	14,269550	-4,176543	3,072110	-0,610906	-0,026375	-1,296414	2,377770	48,969191	-9,360371	-0,610906	-0,026375	-1,296414	2,377770	48,969191	-9,360371
11:10:23,18	0,563972	3,314986	-0,090987	0,211965	0,426003	0,849049	-0,608740	-0,027243	-1,294400	4,569621	1,200326	-9,342750	-0,235723	-2,312945	-2,360767	14,265142	-4,142868	3,111001	-0,608740	-0,027243	-1,294400	2,431023	48,986379	-9,342750	-0,608740	-0,027243	-1,294400	2,431023	48,986379	-9,342750
11:10:23,23	0,563972	3,314986	-0,090987	0,211965	0,426003	0,849049	-0,610695	-0,027482	-1,292046	4,608998	1,077967	-9,303859	-0,230336	-2,307651	-2,360332	14,346116	-4,212317	3,143312	-0,610695	-0,027482	-1,292046	2,451654	49,017555	-9,303859	-0,610695	-0,027482	-1,292046	2,451654	49,017555	-9,303859
11:10:23,28	0,563972	3,314986	-0,090987	0,211965	0,426003	0,849049	-0,617974	-0,029499	-1,291611	4,694244	0,804350	-9,271549	-0,230226	-2,314353	-2,362243	14,383572	-4,218525	3,123535	-0,617974	-0,029499	-1,291611	2,378536	49,315277	-9,271549	-0,617974	-0,029499	-1,291611	2,378536	49,315277	-9,271549
11:10:23,33	0,563972	3,314986	-0,090987	0,211965	0,426003	0,849049	-0,612224	-0,032947	-1,293523	4,886846	1,138850	-9,291325	-0,235479	-2,313811	-2,366118	14,431679	-4,266256	3,123042	-0,612224	-0,032947	-1,293523	2,300539	49,198466	-9,291325	-0,612224	-0,032947	-1,293523	2,300539	49,198466	-9,291325
11:10:23,38	0,563972	3,314986	-0,090987	0,211965	0,426003	0,849049	-0,610067	-0,028126	-1,297398	4,618883	1,316580	-9,291818	-0,236760	-2,308443	-2,366942	14,370582	-4,180177	3,132349	-0,610067	-0,028126	-1,297398	2,411006	49,206811	-9,291818	-0,610067	-0,028126	-1,297398	2,411006	49,206811	-9,291818
11:10:23,43	0,563972	3,314986	-0,090987	0,211965	0,426003	0,849049	-0,614076	-0,024333	-1,298222	4,465649	1,012163	-9,282511	-0,191038	-2,277423	-2,465724	16,067612	-6,359357	2,628354	-0,614076	-0,024333	-1,298222	2,555517	49,217099	-9,282511	-0,614076	-0,024333	-1,298222	2,555517	49,217099	-9,282511
11:10:23,48	0,563972	3,314986	-0,090987	0,211965	0,426003	0,849049	-0,663800	-0,048419	-1,397003	4,679405	0,985736	-9,786506	-0,193362	-2,294663	-2,567184	15,633275	-6,343261	2,275430	-0,663800	-0,048419	-1,397003	0,878532	53,094065	-9,786506	-0,663800	-0,048419	-1,397003	0,878532	53,094065	-9,786506
11:10:23,53	0,563973	3,314944	-0,091004	0,211995	0,425988	0,899032	-0,647709	-0,055027	-1,498463	4,819785	1,438308	-10,139431	-0,203129	-2,283528	-2,562109	15,682794	-6,071707	2,358017	-0,647709	-0,055027	-1,498463	0,500195	52,283440	-10,139431	-0,647709	-0,055027	-1,498463	0,500195	52,283440	-10,139431
11:10:23,58	0,563973	3,314944	-0,091004	0,211995	0,425988	0,899032	-0,652468	-0,041000	-1,493388	4,350323	1,097930	-10,056843	-0,197593	-2,284396	-2,562061	15,786362	-6,066313	2,343389	-0,652468	-0,041000	-1,493388	1,131837	52,316672	-10,056843	-0,652468	-0,041000	-1,493388	1,131837	52,316672	-10,056843
11:10:23,63	0,563973	3,314944	-0,091004	0,211995	0,425988	0,899032	-0,654485	-0,046228	-1,493340	4,678666	1,080054	-10,071471	-0,200347	-2,284551	-2,560435	15,887966	-6,098442	2,378589	-0,654485	-0,046228	-1,493340	1,049735	52,457111	-10,071471	-0,654485	-0,046228	-1,493340	1,049735	52,457111	-10,071471
11:10:23,68	0,563973	3,314944	-0,091004	0,211995	0,425988	0,899032	-0,652973	-0,043921	-1,491715	4,581666	1,262711	-10,036272	-0,203866	-2,281265	-2,558514	15,891735	-6,076249	2,373126	-0,652973	-0,043921	-1,491715	1,133855	52,521111	-10,036272	-0,652973	-0,043921	-1,491715	1,133855	52,521111	-10,036272
11:10:23,73	0,563973	3,314944	-0,091004	0,211995	0,425988	0,899032	-0,655335	-0,048971	-1,491647	4,940707	1,198849	-10,020177	-0,194793	-2,285031	-2,560368	15,987242	-6,044370	2,394684	-0,655335	-0,048971	-1,491647	1,096508	52,642631	-10,020177	-0,655335	-0,048971	-1,491647	1,096508	52,642631	-10,020177
11:10:23,78	0,563973	3,314944	-0,091004	0,211995	0,425988	0,899032	-0,655335	-0,048971	-1,491647	4,940707	1,198849	-10,020177	-0,194726	-2,286771	-2,557998	16,024960	-6,083115	2,410747	-0,655335	-0,048971	-1,491647	1,096508	52,642631	-10,020177	-0,655335	-0,048971	-1,491647	1,096508	52,642631	-10,020177
11:10:23,83	0,563973	3,314944	-0,091004	0,211995	0,425988	0,899032	-0,653861	-0,049899	-1,489277	4,974277	1,327523	-10,004114	-0,197798	-2,279460	-2,559222	15,973056	-6,041136	2,413923	-0,653861	-0,049899	-1,489277	1,057216	52,655614	-10,004114	-0,653861	-0,049899	-1,489277	1,057216	52,655614	-10,004114
11:10:23,88	0,563973	3,314944	-0,091004	0,211995	0,425988	0,899032	-0,658601	-0,043821	-1,490474	4,702338	1,093074	-10,016664	-0,205342	-2,278094	-2,559199	16,030505	-6,036053	2,431761	-0,658601	-0,043821	-1,490474	1,262410	52,793251	-10,016664	-0,658601	-0,043821	-1,490474	1,262410	52,793251	-10,016664
11:10:23,93	0,563973	3,314944	-0,091004	0,211995	0,425988	0,899032	-0,656067	-0,036367	-1,490478	4,314137	1,194068	-9,983099	-0,198945	-2,278449	-2,557244	16,000538	-6,068240	2,450282	-0,656067	-0,036367	-1,490478	1,459345	52,695351	-9,983099	-0,656067	-0,036367	-1,490478	1,459345	52,695351	-9,983099
11:10:23,98	0,563973	3,314944	-0,091004	0,211995	0,425988	0,899032	-0,658959	-0,042084	-1,488524	4,568567	1,033846	-9,964578	-0,194477	-2,277101	-2,557975	16,148043	-6,025317	2,422487	-0,658959	-0,042084	-1,488524	1,264985	52,762119	-9,964578	-0,658959	-0,042084	-1,488524	1,264985	52,762119	-9,964578
11:10:24,03	0,563973	3,314944	-0,091004	0,211995	0,425988	0,899032	-0,662360	-0,045280	-1,489254	4,845670	0,963258	-9,992373	-0,198643	-2,284038	-2,555629	16,122645	-6,074465	2,422842	-0,662360	-0,045280	-1,489254	1,291224	52,958537	-9,992373	-0,662360	-0,045280	-1,489254	1,291224	52,958537	-9,992373
11:10:24,08	0,563973	3,314944	-0,091004	0,211995	0,425988	0,899032	-0,654269	-0,045140	-1,486908	4,783156	1,386563	-9,992018	-0,198137	-2,273993	-2,559557	16,111377	-6,051813	2,432497	-0,654269	-0,045140	-1,486908	1,239657	52,746707	-9,992018	-0,654269	-0,045140	-1,486908	1,239657	52,746707	-9,992018
11:10:24,13	0,563973	3,314944	-0,091004	0,211995	0,425988	0,899032	-0,663222	-0,040556	-1,490837	4,558774	0,899944	-9,982363	-0,191466	-2,279139	-2,557534	16,195630	-6,083788	2,444301	-0,663222	-0,040556	-1,490837	1,375113	52,962866	-9,982363	-0,663222	-0,040556	-1,490837	1,375113	52,962866	-9,982363
11:10:24,18	0,563973	3,314944	-0,091004	0,211995	0,425988	0,899032	-0,662101	-0,048906	-1,488813	5,007408	1,047204	-9,970560	-0,195564	-2,272681	-2,559891	16,219286	-6,056008	2,441786	-0,662101	-0,048906	-1,488813	1,168275	53,022104	-9,970560	-0,662101	-0,048906	-1,488813	1,168275	53,022104	-9,970560
11:10:24,23	0,563973	3,314944	-0,091004	0,211995	0,425988	0,899032	-0,665644	-0,042129	-1,491171	4,690862	0,869537	-9,973074	-0,194400	-2,277949	-2,557945	16,189618	-6,044731	2,430998	-0,665644	-0,042129	-1,491171	1,383765	53,122604	-9,973074	-0,665644	-0,042129	-1,491171	1,383765	53,122604	-9,973074
11:10:24,28	0,563973	3,314944	-0,091004	0,211995	0,425988	0,899032	-0,661665	-0,045770	-1,489224	4,875155	1,045146	-9,983863	-0,195671	-2,284552	-2,558699	16,203592	-6,061976	2,417448	-0,661665	-0,045770	-1,489224	1,282197	52,985812	-9,983863	-0,661665	-0,045770	-1,489224	1,282197	52,985812	-9,983863
11:10:24,33	0,563973	3,314944	-0,091004	0,211995	0,425988	0,899032	-0,655311	-0,047971	-1,489979	4,981663	1,396271	-9,997412	-0,200954	-2,275163	-2,560683	16,174107	-6,058032	2,446213	-0,655311	-0,047971	-1,489979	1,215921	52,838160	-9,997412	-0,655311	-0,047971	-1,489979	1,215921	52,838160	-9,997412
11:10:24,38	0,563973	3,314944	-0,091004	0,211995	0,425988	0,899032	-0,660799	-0,038701	-1,491962	4,488302	1,083346	-9,968648	-0,200864	-2,276740	-2,557536	16,212453	-6,070821	2,462656	-0,660799	-0,038701	-1,491962	1,450246	52,956107	-9,968648	-0,660799	-0,038701	-1,491962	1,450246	52,956107	-9,968648
11:10:24,43	0,563973	3,314944	-0,091004	0,211995	0,425988	0,899032	-0,659479	-0,039568	-1,488815	4,541459	1,191633	-9,952204	-0,196131	-2,273893	-2,557129	16,230877	-6,069377	2,482887	-0,659479	-0,039568	-1,488815	1,435381	52,960707	-9,952204	-0,659479	-0,039568	-1,488815	1,435381	52,960707	-9,952204
11:10:24,48	0,563973	3,314944	-0,091004	0,211995	0,425988	0,899032	-0,664311	-0,042244	-1,488409	4,691068	0,955586	-9,931974	-0,199732	-2,271925	-2,561424	16,217144	-6,079689	2,484980	-0,664311	-0,042244	-1,488409	1,374932	53,103997	-9,931974	-0,664311	-0,042244	-1,488409	1,374932	53,103997	-9,931974
11:10:24,53	0,563973	3,314944	-0,091004	0,211995	0,425988	0,899032	-0,664216	-0,038141	-1,492703	4,461910	0,953812	-9,929880	-0,195412	-2,273252	-2,559841	16,284515	-6,036504	2,465877	-0,664216	-0,038141	-1,492703	1,467866	53,094731	-9,929880	-0,664216	-0,038141	-1,492703	1,467866	53,094731	-9,929880
11:10:24,58	0,563973	3,314944	-0,091004	0,211995	0,425988	0,899032	-0,665226	-0,042545	-1,491120	4,762014	0,938023	-9,948983	-0,196585	-2,275482	-2,559455	16,285921	-6,057057	2,449901	-0,665226	-0,042545	-1,491120	1,422240	53,158260	-9,948983	-0,665226	-0,042545	-1,491120	1,422240	53,158260	-9,948983
11:10:24,63	0,563973	3,314944	-0,091004	0,211995	0,425988	0,899032	-0,662708	-0,042645	-1,490734	4,750116	1,080436	-9,964960	-0,198482	-2,280343	-2,559122	16,279216	-6,040832	2,484365	-0,662708	-0,042645	-1,490734	1,402495	53,103035	-9,964960	-0,662708	-0,042645	-1,490734	1,402495	53,103035	-9,964960
11:10:24,68	0,563973	3,314944	-0,091004	0,211995	0,425988	0,899032	-0,657550	-0,043433	-1,490401	4,801786	1,334749	-9,930495	-0,203730	-2,278269	-2,556325	16,262532	-6,115849	2,488311	-0,657550	-0,043433	-1,490401	1,392315	52,952421	-9,930495	-0,657550	-0,043433	-1,490401	1,392315	52,952421	-9,930495
11:10:24,73	0,563973	3,314944	-0,091004	0,211995	0,425988	0,899032	-0,656722	-0,037851	-1,487604	4,438210	1,400851	-9,926549	-0,200830	-2,274659	-2,559101	16,233206	-6,064525	2,449376	-0,656722	-0,037851	-1,487604	1,466929	52,953545	-9,926549	-0,656722	-0,037851	-1,487604	1,466929	52,953545	-9,926549
11:10:24,79	0,563973	3,314944	-0,091004	0,211995	0,425988	0,899032	-0,661298	-0,038557	-1,490380	4,504728	1,111843	-9,965484	-0,194889	-2,272183	-2,559433	16,260895	-6,035870	2,509747	-0,661298	-0,038557	-1,490380	1,477996	53,023749	-9,965484	-0,661298	-0,038557	-1,490380	1,477996	53,023749	-9,965484
11:10:24,84	0,563973	3,314944	-0,091004	0,211995	0,425988	0,899032	-0,666413	-0,042464	-1,490713	4,746542	0,855543	-9,905113	-0,198390	-2,274049	-2,557147	16,270080	-6,068620	2,438499	-0,666413	-0,042464	-1,490713	1,413125	53,168934	-9,905113	-0,666413	-0,042464	-1,490713	1,413125	53,168934	-9,905113
11:10:24,89	0,563973	3,314944	-0,091004	0,211995	0,425988	0,899032	-0,663047	-0,040364	-1,488427	4,613602	1,054890	-9,976361	-0,197641	-2,277416	-2,554785	16,311188	-6,012658	2,433216	-0,663047	-0,040364	-1,488427	1,444989	53,104072	-9,976361	-0,663047	-0,040364	-1,488427	1,444989	53,104072	-9,976361
11:10:24,94	0,563973	3,314944	-0,091004	0,211995	0,425988	0,899032	-0,660505	-0,042697	-1,486064	4,803931	1,194689	-9,981644	-0,170912	-2,267025	-2,648924	17,066159	-7,465585	1,880323	-0,660505	-0,042697	-1,486064	1,452186	53,044331	-9,981644	-0,660505	-0,042697	-1,486064	1,452186	53,044331	-9,981644
11:10:24,99	0,563973	3,314944	-0,091004	0,211995	0,425988	0,899032	-0,682869	-0,060649	-1,580203	4,856630	1,412058	-10,534537	-0,191989	-2,257642	-2,549143	17,451021	-6,615107	1,588696	-0,682869	-0,060649	-1,580203	0,095683	55,017260	-10,534537	-0,682869	-0,060649	-1,580203	0,095683	55,017260	-10,534537
11:10:25,04	0,563873	3,315033	-0,090991	0,211996	0,426000	0,949000	-0,680456	-0,037705	-1,480422	4,592489	1,445577	-10,826164	-0,194079	-2,251571	-2,545238	17,453742	-6,221982	1,652721	-0,680456	-0,037705	-1,480422	1,632675	54,861385	-10,826164	-0,680456	-0,037705	-1,480422	1,632675	54,861385	-10,826164
11:10:25,09	0,563873	3,315033	-0,090991	0,211996	0,426000	0,949000	-0,684669	-0,032860	-1,476517	4,682375	1,032318	-10,762140	-0,194397	-2,260035	-2,545915	17,562476	-6,225386	1,669976	-0,684669	-0,032860	-1,476517	2,102880	54,778812	-10,762140	-0,684669	-0,032860	-1,476517	2,102880	54,778812	-10,762140
11:10:25,14	0,563873	3,315033	-0,090991	0,211996	0,426000	0,949000	-0,677179	-0,036816	-1,477195	4,939520	1,517628	-10,744884	-0,192592	-2,248424	-2,553309	17,614688	-6,188749	1,691682	-0,677179	-0,036816	-1,477195	2,049457	54,676214	-10,744884	-0,677179	-0,036816	-1,477195	2,049457	54,676214	-10,744884
11:10:25,19	0,563873	3,315033	-0,090991	0,211996	0,426000	0,949000	-0,688137	-0,032573	-1,484588	4,776735	0,974707	-10,723178	-0,194684	-2,254955	-2,552822	17,709342	-6,145348	1,729234	-0,688137	-0,032573	-1,484588	2,219723	54,993501	-10,723178	-0,688137	-0,032573	-1,484588	2,219723	54,993501	-10,723178
11:10:25,24	0,563873	3,315033	-0,090991	0,211996	0,426000	0,949000	-0,681436	-0,034027	-1,484102	4,937238	1,383475	-10,685626	-0,194668	-2,256241	-2,553184	17,743606	-6,226368	1,736009	-0,681436	-0,034027	-1,484102	2,266114	54,876175	-10,685626	-0,681436	-0,034027	-1,484102	2,266114	54,876175	-10,685626
11:10:25,29	0,563873	3,315033	-0,090991	0,211996	0,426000	0,949000	-0,680330	-0,034684	-1,484463	4,918375	1,511148	-10,678851	-0,198243	-2,247800	-2,550503	17,742689	-6,227130	1,739842	-0,680330	-0,034684	-1,484463	2,195668	54,917061	-10,678851	-0,680330	-0,034684	-1,484463	2,195668	54,917061	-10,678851
11:10:25,34	0,563873	3,315033	-0,090991	0,211996	0,426000	0,949000	-0,685852	-0,027368	-1,481782	4,536816	1,223577	-10,675018	-0,199941	-2,245797	-2,551252	17,768439	-6,177130	1,775555	-0,685852	-0,027368	-1,481782	2,388428	55,062988	-10,675018	-0,685852	-0,027368	-1,481782	2,388428	55,062988	-10,675018
11:10:25,39	0,563873	3,315033	-0,090991	0,211996	0,426000	0,949000	-0,686738	-0,024896	-1,482532	4,464433	1,174828	-10,639305	-0,194561	-2,247813	-2,550068	17,787332	-6,152136	1,766382	-0,686738	-0,024896	-1,482532	2,510120	55,083755	-10,639305	-0,686738	-0,024896	-1,482532	2,510120	55,083755	-10,639305
11:10:25,44	0,563873	3,315033	-0,090991	0,211996	0,426000	0,949000	-0,687682	-0,030562	-1,481348	4,790196	1,129578	-10,648479	-0,166129	-2,237840	-2,754811	18,863124	-7,595254	1,248968	-0,687682	-0,030562	-1,481348	2,391044	55,112650	-10,648479	-0,687682	-0,030562	-1,481348	2,391044	55,112650	-10,648479
11:10:25,49	0,563873	3,315033	-0,090991	0,211996	0,426000	0,949000	-0,710536	-0,050200	-1,686091	5,099443	1,594436	-11,165893	-0,180767	-2,234316	-2,761053	18,645053	-6,921978	0,890992	-0,710536	-0,050200	-1,686091	1,158780	57,371479	-11,165893	-0,710536	-0,050200	-1,686091	1,158780	57,371479	-11,165893
11:10:25,54	0,563917	3,314939	-0,090970	0,211998	0,425990	0,999027	-0,706268	-0,035760	-1,692332	4,822615	1,290853	-11,523868	-0,183939	-2,230125	-2,758603	18,842543	-6,569286	0,957792	-0,706268	-0,035760	-1,692332	2,015472	56,732898	-11,523868	-0,706268	-0,035760	-1,692332	2,015472	56,732898	-11,523868
11:10:25,59	0,563917	3,314939	-0,090970	0,211998	0,425990	0,999027	-0,708311	-0,030918	-1,689882	4,975010	1,179315	-11,457068	-0,185997	-2,229865	-2,760817	19,008129	-6,607412	1,018886	-0,708311	-0,030918	-1,689882	2,547972	56,781717	-11,457068	-0,708311	-0,030918	-1,689882	2,547972	56,781717	-11,457068
11:10:25,64	0,563917	3,314939	-0,090970	0,211998	0,425990	0,999027	-0,707508	-0,029006	-1,692096	4,925353	1,383527	-11,395974	-0,191297	-2,224091	-2,758124	19,029353	-6,639045	1,011112	-0,707508	-0,029006	-1,692096	2,648419	56,922907	-11,395974	-0,707508	-0,029006	-1,692096	2,648419	56,922907	-11,395974
11:10:25,69	0,563917	3,314939	-0,090970	0,211998	0,425990	0,999027	-0,709858	-0,021529	-1,689403	4,519781	1,295505	-11,403749	-0,188924	-2,226483	-2,760021	19,035053	-6,626763	1,051417	-0,709858	-0,021529	-1,689403	2,829770	57,019388	-11,403749	-0,709858	-0,021529	-1,689403	2,829770	57,019388	-11,403749
11:10:25,74	0,563917	3,314939	-0,090970	0,211998	0,425990	0,999027	-0,708973	-0,024780	-1,691300	4,702333	1,340335	-11,363443	-0,184053	-2,222221	-2,761195	19,110975	-6,609352	1,009777	-0,708973	-0,024780	-1,691300	2,757098	56,994723	-11,363443	-0,708973	-0,024780	-1,691300	2,757098	56,994723	-11,363443
11:10:25,79	0,563917	3,314939	-0,090970	0,211998	0,425990	0,999027	-0,715100	-0,026867	-1,692475	4,863870	1,078796	-11,405083	-0,185062	-2,229026	-2,761120	19,176304	-6,613404	1,031972	-0,715100	-0,026867	-1,692475	2,754846	57,214124	-11,405083	-0,715100	-0,026867	-1,692475	2,754846	57,214124	-11,405083
11:10:25,84	0,563917	3,314939	-0,090970	0,211998	0,425990	0,999027	-0,708702	-0,029396	-1,692399	5,024553	1,470088	-11,382889	-0,184617	-2,224212	-2,759596	19,130421	-6,642178	1,045921	-0,708702	-0,029396	-1,692399	2,716973	57,103183	-11,382889	-0,708702	-0,029396	-1,692399	2,716973	57,103183	-11,382889
11:10:25,89	0,563917	3,314939	-0,090970	0,211998	0,425990	0,999027	-0,713093	-0,027374	-1,690875	4,871556	1,216397	-11,368940	-0,185662	-2,216253	-2,758431	19,206425	-6,627615	1,045898	-0,713093	-0,027374	-1,690875	2,722690	57,194201	-11,368940	-0,713093	-0,027374	-1,690875	2,722690	57,194201	-11,368940
11:10:25,94	0,563917	3,314939	-0,090970	0,211998	0,425990	0,999027	-0,719464	-0,022489	-1,689710	4,668167	0,943657	-11,368963	-0,180736	-2,220861	-2,756792	19,292937	-6,625744	1,068465	-0,719464	-0,022489	-1,689710	2,902748	57,421566	-11,368963	-0,719464	-0,022489	-1,689710	2,902748	57,421566	-11,368963
11:10:25,99	0,563917	3,314939	-0,090970	0,211998	0,425990	0,999027	-0,717936	-0,029060	-1,688072	5,054707	1,097091	-11,346396	-0,179267	-2,231696	-2,760614	19,283026	-6,654494	1,095266	-0,717936	-0,029060	-1,688072	2,773508	57,455063	-11,346396	-0,717936	-0,029060	-1,688072	2,773508	57,455063	-11,346396
11:10:26,04	0,563917	3,314939	-0,090970	0,211998	0,425990	0,999027	-0,709287	-0,035749	-1,691894	5,372699	1,552651	-11,319595	-0,190212	-2,220962	-2,762265	19,275537	-6,619305	1,055991	-0,709287	-0,035749	-1,691894	2,566386	57,231647	-11,319595	-0,709287	-0,035749	-1,691894	2,566386	57,231647	-11,319595
11:10:26,09	0,563917	3,314939	-0,090970	0,211998	0,425990	0,999027	-0,713110	-0,020903	-1,693544	4,627446	1,329747	-11,358869	-0,184821	-2,221181	-2,761408	19,325242	-6,626749	1,118607	-0,713110	-0,020903	-1,693544	2,986531	57,308891	-11,358869	-0,713110	-0,020903	-1,693544	2,986531	57,308891	-11,358869
11:10:26,14	0,563917	3,314939	-0,090970	0,211998	0,425990	0,999027	-0,715616	-0,025682	-1,692688	4,894323	1,246215	-11,296253	-0,184741	-2,222011	-2,759863	19,355705	-6,633218	1,083121	-0,715616	-0,025682	-1,692688	2,878312	57,422061	-11,296253	-0,715616	-0,025682	-1,692688	2,878312	57,422061	-11,296253
11:10:26,19	0,563917	3,314939	-0,090970	0,211998	0,425990	0,999027	-0,714937	-0,026167	-1,691142	4,929172	1,311125	-11,331740	-0,184851	-2,228326	-2,758732	19,293334	-6,671797	1,037276	-0,714937	-0,026167	-1,691142	2,875089	57,433691	-11,331740	-0,714937	-0,026167	-1,691142	2,875089	57,433691	-11,331740
11:10:26,24	0,563917	3,314939	-0,090970	0,211998	0,425990	0,999027	-0,709413	-0,029229	-1,690012	5,023799	1,563635	-11,377584	-0,184131	-2,224565	-2,762169	19,378162	-6,674698	1,087536	-0,709413	-0,029229	-1,690012	2,729350	57,252585	-11,377584	-0,709413	-0,029229	-1,690012	2,729350	57,252585	-11,377584
11:10:26,29	0,563917	3,314939	-0,090970	0,211998	0,425990	0,999027	-0,713030	-0,027972	-1,693448	4,998337	1,450472	-11,327324	-0,189547	-2,223540	-2,760620	19,320454	-6,647600	1,130877	-0,713030	-0,027972	-1,693448	2,802562	57,423346	-11,327324	-0,713030	-0,027972	-1,693448	2,802562	57,423346	-11,327324
11:10:26,34	0,563917	3,314939	-0,090970	0,211998	0,425990	0,999027	-0,711210	-0,022769	-1,691899	4,722419	1,481603	-11,283983	-0,187151	-2,220273	-2,759468	19,346796	-6,658363	1,111079	-0,711210	-0,022769	-1,691899	2,935044	57,311582	-11,283983	-0,711210	-0,022769	-1,691899	2,935044	57,311582	-11,283983
11:10:26,39	0,563917	3,314939	-0,090970	0,211998	0,425990	0,999027	-0,715237	-0,023211	-1,690747	4,749222	1,300364	-11,303781	-0,179417	-2,220898	-2,758660	19,400831	-6,725123	1,099447	-0,715237	-0,023211	-1,690747	2,927195	57,446507	-11,303781	-0,715237	-0,023211	-1,690747	2,927195	57,446507	-11,303781
11:10:26,44	0,563917	3,314939	-0,090970	0,211998	0,425990	0,999027	-0,718563	-0,030220	-1,689940	5,082935	1,207608	-11,315413	-0,182903	-2,219759	-2,759818	19,405575	-6,650957	1,121426	-0,718563	-0,030220	-1,689940	2,710637	57,614811	-11,315413	-0,718563	-0,030220	-1,689940	2,710637	57,614811	-11,315413
11:10:26,49	0,563917	3,314939	-0,090970	0,211998	0,425990	0,999027	-0,717806	-0,026633	-1,691097	4,962970	1,213984	-11,293435	-0,184659	-2,223640	-2,758656	19,399479	-6,662273	1,100159	-0,717806	-0,026633	-1,691097	2,872316	57,561783	-11,293435	-0,717806	-0,026633	-1,691097	2,872316	57,561783	-11,293435
11:10:26,54	0,563917	3,314939	-0,090970	0,211998	0,425990	0,999027	-0,713567	-0,027052	-1,689935	4,971914	1,434789	-11,314701	-0,190659	-2,221833	-2,761021	19,362542	-6,674922	1,100804	-0,713567	-0,027052	-1,689935	2,848362	57,449828	-11,314701	-0,713567	-0,027052	-1,689935	2,848362	57,449828	-11,314701
11:10:26,59	0,563917	3,314939	-0,090970	0,211998	0,425990	0,999027	-0,712133	-0,020952	-1,692300	4,625321	1,483736	-11,314057	-0,184686	-2,221477	-2,761011	19,392198	-6,652746	1,087753	-0,712133	-0,020952	-1,692300	2,980574	57,386142	-11,314057	-0,712133	-0,020952	-1,692300	2,980574	57,386142	-11,314057
11:10:26,64	0,563917	3,314939	-0,090970	0,211998	0,425990	0,999027	-0,715427	-0,025947	-1,692290	4,919060	1,327007	-11,327108	-0,184558	-2,216462	-2,757095	19,466325	-6,669136	1,109075	-0,715427	-0,025947	-1,692290	2,882257	57,488047	-11,327108	-0,715427	-0,025947	-1,692290	2,882257	57,488047	-11,327108
11:10:26,69	0,563917	3,314939	-0,090970	0,211998	0,425990	0,999027	-0,714052	-0,026988	-1,691527	4,943664	1,443860	-11,285981	-0,184472	-2,223188	-2,760247	19,416705	-6,701019	1,128880	-0,714052	-0,026988	-1,691527	2,825106	57,496973	-11,285981	-0,714052	-0,026988	-1,691527	2,825106	57,496973	-11,285981
11:10:26,74	0,563917	3,314939	-0,090970	0,211998	0,425990	0,999027	-0,714052	-0,026988	-1,691527	4,943664	1,443860	-11,285981	-0,185760	-2,221985	-2,760981	19,458280	-6,705842	1,085094	-0,714052	-0,026988	-1,691527	2,825106	57,496973	-11,285981	-0,714052	-0,026988	-1,691527	2,825106	57,496973	-11,285981
11:10:26,79	0,563917	3,314939	-0,090970	0,211998	0,425990	0,999027	-0,714450	-0,025271	-1,692260	4,871011	1,461579	-11,329767	-0,190572	-2,221225	-2,759060	19,399380	-6,668427	1,104391	-0,714450	-0,025271	-1,692260	2,887207	57,545938	-11,329767	-0,714450	-0,025271	-1,692260	2,887207	57,545938	-11,329767
11:10:26,84	0,563917	3,314939	-0,090970	0,211998	0,425990	0,999027	-0,712703	-0,020724	-1,690340	4,637492	1,482736	-11,310470	-0,181641	-2,227355	-2,762494	19,444761	-6,698080	1,110543	-0,712703	-0,020724	-1,690340	3,010669	57,429911	-11,310470	-0,712703	-0,020724	-1,690340	3,010669	57,429911	-11,310470
11:10:26,89	0,563917	3,314939	-0,090970	0,211998	0,425990	0,999027	-0,711859	-0,031523	-1,693773	5,196037	1,580733	-11,304318	-0,189307	-2,221324	-2,759603	19,458607	-6,714260	1,118998	-0,711859	-0,031523	-1,693773	2,721512	57,461681	-11,304318	-0,711859	-0,031523	-1,693773	2,721512	57,461681	-11,304318
11:10:26,94	0,563917	3,314939	-0,090970	0,211998	0,425990	0,999027	-0,713250	-0,021869	-1,690882	4,686949	1,528515	-11,295862	-0,187594	-2,218798	-2,761364	19,432890	-6,681807	1,130120	-0,713250	-0,021869	-1,690882	2,970249	57,518608	-11,295862	-0,713250	-0,021869	-1,690882	2,970249	57,518608	-11,295862
11:10:27,00	0,563917	3,314939	-0,090970	0,211998	0,425990	0,999027	-0,716293	-0,022089	-1,692643	4,713625	1,331739	-11,284741	-0,184380	-2,219727	-2,760575	19,460725	-6,679639	1,117728	-0,716293	-0,022089	-1,692643	2,979671	57,560770	-11,284741	-0,716293	-0,022089	-1,692643	2,979671	57,560770	-11,284741
11:10:27,05	0,563917	3,314939	-0,090970	0,211998	0,425990	0,999027	-0,717096	-0,025337	-1,691854	4,898360	1,313035	-11,297133	-0,182353	-2,218918	-2,759601	19,478399	-6,647944	1,110364	-0,717096	-0,025337	-1,691854	2,909371	57,605056	-11,297133	-0,717096	-0,025337	-1,691854	2,909371	57,605056	-11,297133
11:10:27,10	0,563917	3,314939	-0,090970	0,211998	0,425990	0,999027	-0,718810	-0,026688	-1,690880	5,004868	1,223346	-11,304496	-0,186988	-2,225262	-2,749304	19,415692	-6,729179	1,115741	-0,718810	-0,026688	-1,690880	2,909871	57,649946	-11,304496	-0,718810	-0,026688	-1,690880	2,909871	57,649946	-11,304496
11:10:27,15	0,563917	3,314939	-0,090970	0,211998	0,425990	0,999027	-0,710999	-0,025846	-1,680583	4,859379	1,615847	-11,299119	-0,166343	-2,210975	-2,711386	20,041498	-7,990768	0,537927	-0,710999	-0,025846	-1,680583	2,830480	57,429257	-11,299119	-0,710999	-0,025846	-1,680583	2,830480	57,429257	-11,299119
11:10:27,20	0,563917	3,314939	-0,090970	0,211998	0,425990	0,999027	-0,733694	-0,036581	-1,642665	4,637945	1,608478	-11,876934	-0,178831	-2,208615	-2,656982	20,158765	-7,300863	0,230777	-0,733694	-0,036581	-1,642665	1,766331	59,203426	-11,876934	-0,733694	-0,036581	-1,642665	1,766331	59,203426	-11,876934
11:10:27,25	0,564011	3,315054	-0,090980	0,211992	0,425998	1,049054	-0,729493	-0,024587	-1,588261	4,670342	1,583503	-12,184083	-0,179742	-2,206863	-2,655215	20,148734	-6,899080	0,274271	-0,729493	-0,024587	-1,588261	2,740293	58,848718	-12,184083	-0,729493	-0,024587	-1,588261	2,740293	58,848718	-12,184083
11:10:27,30	0,564011	3,315054	-0,090980	0,211992	0,425998	1,049054	-0,730555	-0,022922	-1,586494	4,926697	1,318705	-12,140589	-0,180078	-2,205734	-2,660565	20,283820	-6,893387	0,320036	-0,730555	-0,022922	-1,586494	3,127355	58,667280	-12,140589	-0,730555	-0,022922	-1,586494	3,127355	58,667280	-12,140589
11:10:27,35	0,564011	3,315054	-0,090980	0,211992	0,425998	1,049054	-0,731365	-0,022066	-1,591845	4,954681	1,390748	-12,094824	-0,181735	-2,207663	-2,661681	20,394002	-6,875055	0,311119	-0,731365	-0,022066	-1,591845	3,222502	58,802876	-12,094824	-0,731365	-0,022066	-1,591845	3,222502	58,802876	-12,094824
11:10:27,40	0,564011	3,315054	-0,090980	0,211992	0,425998	1,049054	-0,728867	-0,021596	-1,592961	5,001190	1,606903	-12,103741	-0,184626	-2,207858	-2,661658	20,387992	-6,969453	0,350009	-0,728867	-0,021596	-1,592961	3,305932	58,822931	-12,103741	-0,728867	-0,021596	-1,592961	3,305932	58,822931	-12,103741
11:10:27,45	0,564011	3,315054	-0,090980	0,211992	0,425998	1,049054	-0,727252	-0,019189	-1,592937	4,791310	1,732854	-12,064852	-0,180006	-2,201421	-2,664892	20,436425	-6,902063	0,355391	-0,727252	-0,019189	-1,592937	3,284942	58,822140	-12,064852	-0,727252	-0,019189	-1,592937	3,284942	58,822140	-12,064852
11:10:27,50	0,564011	3,315054	-0,090980	0,211992	0,425998	1,049054	-0,737891	-0,022190	-1,596394	5,058323	1,266520	-12,059892	-0,176707	-2,200144	-2,665115	20,518739	-6,916807	0,354968	-0,737891	-0,022190	-1,596394	3,316384	59,190987	-12,059892	-0,737891	-0,022190	-1,596394	3,316384	59,190987	-12,059892
11:10:27,55	0,564011	3,315054	-0,090980	0,211992	0,425998	1,049054	-0,737891	-0,022190	-1,596394	5,058323	1,266520	-12,059892	-0,180092	-2,202108	-2,665027	20,583223	-6,891024	0,426879	-0,737891	-0,022190	-1,596394	3,316384	59,190987	-12,059892	-0,737891	-0,022190	-1,596394	3,316384	59,190987	-12,059892
11:10:27,60	0,564011	3,315054	-0,090980	0,211992	0,425998	1,049054	-0,734499	-0,020241	-1,596306	5,011526	1,485889	-11,987982	-0,182754	-2,209294	-2,672493	20,408143	-6,825105	0,390200	-0,734499	-0,020241	-1,596306	3,422613	59,144036	-11,987982	-0,734499	-0,020241	-1,596306	3,422613	59,144036	-11,987982
11:10:27,65	0,564011	3,315054	-0,090980	0,211992	0,425998	1,049054	-0,726944	-0,021529	-1,603773	5,048045	1,694132	-12,024660	-0,158264	-2,185826	-2,955674	21,564994	-8,390024	-0,154769	-0,726944	-0,021529	-1,603773	3,358032	58,759263	-12,024660	-0,726944	-0,021529	-1,603773	3,358032	58,759263	-12,024660
11:10:27,70	0,564011	3,315054	-0,090980	0,211992	0,425998	1,049054	-0,759513	-0,031003	-1,886953	4,763881	1,784867	-12,569629	-0,171514	-2,187929	-2,913254	21,422809	-7,695205	-0,498625	-0,759513	-0,031003	-1,886953	2,330126	61,406662	-12,569629	-0,759513	-0,031003	-1,886953	2,330126	61,406662	-12,569629
11:10:27,75	0,563898	3,314959	-0,090991	0,211996	0,425989	1,099038	-0,751067	-0,020580	-1,844533	4,752523	1,753555	-12,913485	-0,170785	-2,187538	-2,911412	21,350079	-7,280363	-0,413656	-0,751067	-0,020580	-1,844533	3,136974	60,712276	-12,913485	-0,751067	-0,020580	-1,844533	3,136974	60,712276	-12,913485
11:10:27,80	0,563898	3,314959	-0,090991	0,211996	0,425989	1,099038	-0,751770	-0,021016	-1,842691	5,098075	1,446560	-12,828516	-0,179024	-2,188890	-2,912003	21,540846	-7,227621	-0,404290	-0,751770	-0,021016	-1,842691	3,448327	60,460515	-12,828516	-0,751770	-0,021016	-1,842691	3,448327	60,460515	-12,828516
11:10:27,85	0,563898	3,314959	-0,090991	0,211996	0,425989	1,099038	-0,746480	-0,014557	-1,843282	4,903293	1,860506	-12,819151	-0,178606	-2,184654	-2,908581	21,579390	-7,347285	-0,377197	-0,746480	-0,014557	-1,843282	3,760537	60,459153	-12,819151	-0,746480	-0,014557	-1,843282	3,760537	60,459153	-12,819151
11:10:27,90	0,563898	3,314959	-0,090991	0,211996	0,425989	1,099038	-0,750357	-0,012801	-1,839860	4,727576	1,752097	-12,792057	-0,174142	-2,187149	-2,908518	21,659930	-7,268796	-0,365457	-0,750357	-0,012801	-1,839860	3,722734	60,655114	-12,792057	-0,750357	-0,012801	-1,839860	3,722734	60,655114	-12,792057
11:10:27,95	0,563898	3,314959	-0,090991	0,211996	0,425989	1,099038	-0,750428	-0,017915	-1,839797	5,101755	1,778894	-12,780317	-0,178458	-2,186487	-2,908912	21,638782	-7,321223	-0,347946	-0,750428	-0,017915	-1,839797	3,695453	60,687510	-12,780317	-0,750428	-0,017915	-1,839797	3,695453	60,687510	-12,780317
11:10:28,00	0,563898	3,314959	-0,090991	0,211996	0,425989	1,099038	-0,748843	-0,013845	-1,840191	4,834177	1,869212	-12,762807	-0,173004	-2,188030	-2,911550	21,722082	-7,338468	-0,308275	-0,748843	-0,013845	-1,840191	3,747310	60,653407	-12,762807	-0,748843	-0,013845	-1,840191	3,747310	60,653407	-12,762807
11:10:28,05	0,563898	3,314959	-0,090991	0,211996	0,425989	1,099038	-0,750234	-0,019341	-1,842829	5,146645	1,877631	-12,723135	-0,174110	-2,188411	-2,909990	21,760390	-7,368840	-0,325374	-0,750234	-0,019341	-1,842829	3,628402	60,771036	-12,723135	-0,750234	-0,019341	-1,842829	3,628402	60,771036	-12,723135
11:10:28,10	0,563898	3,314959	-0,090991	0,211996	0,425989	1,099038	-0,749351	-0,018573	-1,841269	5,099600	1,971921	-12,740234	-0,170478	-2,180939	-2,907980	21,804225	-7,329181	-0,355534	-0,749351	-0,018573	-1,841269	3,641585	60,795992	-12,740234	-0,749351	-0,018573	-1,841269	3,641585	60,795992	-12,740234
11:10:28,15	0,563898	3,314959	-0,090991	0,211996	0,425989	1,099038	-0,754691	-0,012259	-1,838560	4,789327	1,790858	-12,762591	-0,176908	-2,180630	-2,907281	21,853096	-7,401477	-0,347730	-0,754691	-0,012259	-1,838560	3,827011	61,034099	-12,762591	-0,754691	-0,012259	-1,838560	3,827011	61,034099	-12,762591
11:10:28,20	0,563898	3,314959	-0,090991	0,211996	0,425989	1,099038	-0,754691	-0,012259	-1,838560	4,789327	1,790858	-12,762591	-0,172409	-2,178106	-2,907837	21,829194	-7,343548	-0,376439	-0,754691	-0,012259	-1,838560	3,827011	61,034099	-12,762591	-0,754691	-0,012259	-1,838560	3,827011	61,034099	-12,762591
11:10:28,25	0,563898	3,314959	-0,090991	0,211996	0,425989	1,099038	-0,759127	-0,014894	-1,839116	4,964570	1,510546	-12,791300	-0,175689	-2,183651	-2,908462	21,850464	-7,367764	-0,384903	-0,759127	-0,014894	-1,839116	3,795398	61,101978	-12,791300	-0,759127	-0,014894	-1,839116	3,795398	61,101978	-12,791300
11:10:28,30	0,563898	3,314959	-0,090991	0,211996	0,425989	1,099038	-0,752684	-0,014826	-1,839741	4,950700	1,876066	-12,799764	-0,174011	-2,177011	-2,907706	21,818113	-7,340311	-0,358651	-0,752684	-0,014826	-1,839741	3,786862	60,961789	-12,799764	-0,752684	-0,014826	-1,839741	3,786862	60,961789	-12,799764
11:10:28,35	0,563898	3,314959	-0,090991	0,211996	0,425989	1,099038	-0,759273	-0,012959	-1,838986	4,861206	1,491703	-12,773511	-0,176933	-2,185497	-2,906462	21,890345	-7,384312	-0,342732	-0,759273	-0,012959	-1,838986	3,843941	61,094651	-12,773511	-0,759273	-0,012959	-1,838986	3,843941	61,094651	-12,773511
11:10:28,40	0,563898	3,314959	-0,090991	0,211996	0,425989	1,099038	-0,750463	-0,014671	-1,837741	4,948248	2,034390	-12,757592	-0,173329	-2,177516	-2,909993	21,878154	-7,372169	-0,339473	-0,750463	-0,014671	-1,837741	3,796579	60,945733	-12,757592	-0,750463	-0,014671	-1,837741	3,796579	60,945733	-12,757592
11:10:28,45	0,563898	3,314959	-0,090991	0,211996	0,425989	1,099038	-0,759177	-0,013802	-1,841272	4,907478	1,564636	-12,754334	-0,173750	-2,182580	-2,909555	21,940100	-7,366016	-0,341003	-0,759177	-0,013802	-1,841272	3,824029	61,160024	-12,754334	-0,759177	-0,013802	-1,841272	3,824029	61,160024	-12,754334
11:10:28,50	0,563898	3,314959	-0,090991	0,211996	0,425989	1,099038	-0,754581	-0,015969	-1,840835	5,056489	1,854214	-12,755863	-0,180865	-2,179129	-2,904538	21,922456	-7,379777	-0,345033	-0,754581	-0,015969	-1,840835	3,802893	61,088792	-12,755863	-0,754581	-0,015969	-1,840835	3,802893	61,088792	-12,755863
11:10:28,55	0,563898	3,314959	-0,090991	0,211996	0,425989	1,099038	-0,754012	-0,008082	-1,835818	4,625593	1,875374	-12,759893	-0,173790	-2,181047	-2,903059	21,967168	-7,332889	-0,366967	-0,754012	-0,008082	-1,835818	3,991175	61,065329	-12,759893	-0,754012	-0,008082	-1,835818	3,991175	61,065329	-12,759893
11:10:28,60	0,563898	3,314959	-0,090991	0,211996	0,425989	1,099038	-0,755889	-0,015168	-1,834338	5,057063	1,793066	-12,781828	-0,171370	-2,183269	-2,907231	21,942735	-7,366787	-0,361541	-0,755889	-0,015168	-1,834338	3,866340	61,130337	-12,781828	-0,755889	-0,015168	-1,834338	3,866340	61,130337	-12,781828
11:10:28,65	0,563898	3,314959	-0,090991	0,211996	0,425989	1,099038	-0,755175	-0,018375	-1,838510	5,182230	1,825994	-12,776401	-0,173197	-2,175797	-2,905484	21,941485	-7,381054	-0,317437	-0,755175	-0,018375	-1,838510	3,739795	61,107200	-12,776401	-0,755175	-0,018375	-1,838510	3,739795	61,107200	-12,776401
11:10:28,70	0,563898	3,314959	-0,090991	0,211996	0,425989	1,099038	-0,760732	-0,013057	-1,836763	4,892690	1,543076	-12,732298	-0,172515	-2,180133	-2,904796	22,018686	-7,389815	-0,337625	-0,760732	-0,013057	-1,836763	3,867752	61,260514	-12,732298	-0,760732	-0,013057	-1,836763	3,867752	61,260514	-12,732298
11:10:28,75	0,563898	3,314959	-0,090991	0,211996	0,425989	1,099038	-0,757318	-0,015815	-1,836075	5,067163	1,791851	-12,752485	-0,172194	-2,181807	-2,905914	22,034293	-7,339506	-0,335687	-0,757318	-0,015815	-1,836075	3,825656	61,241278	-12,752485	-0,757318	-0,015815	-1,836075	3,825656	61,241278	-12,752485
11:10:28,80	0,563898	3,314959	-0,090991	0,211996	0,425989	1,099038	-0,756029	-0,016930	-1,837193	5,176512	1,847233	-12,750547	-0,178350	-2,178058	-2,903339	22,006883	-7,409879	-0,351846	-0,756029	-0,016930	-1,837193	3,847484	61,195485	-12,750547	-0,756029	-0,016930	-1,837193	3,847484	61,195485	-12,750547
11:10:28,85	0,563898	3,314959	-0,090991	0,211996	0,425989	1,099038	-0,756197	-0,009724	-1,834619	4,727156	1,849928	-12,766707	-0,168816	-2,177860	-2,905220	22,046519	-7,351618	-0,308805	-0,756197	-0,009724	-1,834619	3,963789	61,211394	-12,766707	-0,756197	-0,009724	-1,834619	3,963789	61,211394	-12,766707
11:10:28,90	0,563898	3,314959	-0,090991	0,211996	0,425989	1,099038	-0,761135	-0,017882	-1,836499	5,221643	1,598331	-12,723665	-0,177725	-2,180931	-2,906428	22,021930	-7,409203	-0,350418	-0,761135	-0,017882	-1,836499	3,817878	61,347455	-12,723665	-0,761135	-0,017882	-1,836499	3,817878	61,347455	-12,723665
11:10:28,95	0,563898	3,314959	-0,090991	0,211996	0,425989	1,099038	-0,754022	-0,011702	-1,837707	4,838101	1,975740	-12,765279	-0,168804	-2,177986	-2,906766	22,063007	-7,374361	-0,308778	-0,754022	-0,011702	-1,837707	3,919492	61,166440	-12,765279	-0,754022	-0,011702	-1,837707	3,919492	61,166440	-12,765279
11:10:29,01	0,563898	3,314959	-0,090991	0,211996	0,425989	1,099038	-0,761032	-0,017956	-1,838046	5,214029	1,629333	-12,723639	-0,177173	-2,182035	-2,906017	22,011247	-7,427936	-0,322156	-0,761032	-0,017956	-1,838046	3,804469	61,370378	-12,723639	-0,761032	-0,017956	-1,838046	3,804469	61,370378	-12,723639
11:10:29,06	0,563898	3,314959	-0,090991	0,211996	0,425989	1,099038	-0,753342	-0,012733	-1,837296	4,870122	2,011190	-12,737016	-0,172582	-2,175558	-2,908669	22,015628	-7,398208	-0,290425	-0,753342	-0,012733	-1,837296	3,870618	61,148548	-12,737016	-0,753342	-0,012733	-1,837296	3,870618	61,148548	-12,737016
11:10:29,11	0,563898	3,314959	-0,090991	0,211996	0,425989	1,099038	-0,761247	-0,013469	-1,839948	4,936380	1,589085	-12,705285	-0,175941	-2,180451	-2,905437	22,034010	-7,416294	-0,332824	-0,761247	-0,013469	-1,839948	3,879025	61,346947	-12,705285	-0,761247	-0,013469	-1,839948	3,879025	61,346947	-12,705285
11:10:29,16	0,563898	3,314959	-0,090991	0,211996	0,425989	1,099038	-0,755329	-0,013008	-1,836716	4,905889	1,921742	-12,747684	-0,151403	-2,147777	-2,892420	23,298603	-8,429935	-0,887882	-0,755329	-0,013008	-1,836716	3,884793	61,215104	-12,747684	-0,755329	-0,013008	-1,836716	3,884793	61,215104	-12,747684
11:10:29,21	0,563898	3,314959	-0,090991	0,211996	0,425989	1,099038	-0,795895	-0,017921	-1,823699	4,915862	1,414332	-13,302742	-0,180959	-2,162401	-2,958331	22,893393	-7,304729	-1,295323	-0,795895	-0,017921	-1,823699	3,509038	63,892076	-13,302742	-0,795895	-0,017921	-1,823699	3,509038	63,892076	-13,302742
11:10:29,26	0,563948	3,314964	-0,090997	0,211982	0,425990	1,148995	-0,768452	0,000363	-1,889610	4,736918	1,927845	-13,710183	-0,179735	-2,163095	-2,957663	22,877029	-6,905102	-1,176866	-0,768452	0,000363	-1,889610	4,765428	62,251311	-13,710183	-0,768452	0,000363	-1,889610	4,765428	62,251311	-13,710183
11:10:29,31	0,563948	3,314964	-0,090997	0,211982	0,425990	1,148995	-0,768463	-0,001043	-1,888942	5,147963	1,713295	-13,591726	-0,184213	-2,164234	-2,959533	23,002430	-6,939106	-1,154823	-0,768463	-0,001043	-1,888942	5,066059	62,037613	-13,591726	-0,768463	-0,001043	-1,888942	5,066059	62,037613	-13,591726
11:10:29,35	0,563948	3,314964	-0,090997	0,211982	0,425990	1,148995	-0,765238	0,002265	-1,890812	5,009195	2,006567	-13,569683	-0,178130	-2,162810	-2,959479	23,099417	-6,946170	-1,145126	-0,765238	0,002265	-1,890812	5,186977	62,077770	-13,569683	-0,765238	0,002265	-1,890812	5,186977	62,077770	-13,569683
11:10:29,40	0,563948	3,314964	-0,090997	0,211982	0,425990	1,148995	-0,769513	-0,002291	-1,890758	5,288485	1,871827	-13,559986	-0,188180	-2,159004	-2,958351	23,094644	-6,959830	-1,152218	-0,769513	-0,002291	-1,890758	5,108618	62,278563	-13,559986	-0,769513	-0,002291	-1,890758	5,108618	62,278563	-13,559986
11:10:29,45	0,563948	3,314964	-0,090997	0,211982	0,425990	1,148995	-0,767784	0,008316	-1,889630	4,722713	1,964424	-13,567079	-0,182192	-2,153307	-2,958698	23,154155	-6,941133	-1,111379	-0,767784	0,008316	-1,889630	5,375482	62,235445	-13,567079	-0,767784	0,008316	-1,889630	5,375482	62,235445	-13,567079
11:10:29,50	0,563948	3,314964	-0,090997	0,211982	0,425990	1,148995	-0,775712	0,005978	-1,889977	4,890199	1,594367	-13,526239	-0,181985	-2,159410	-2,959399	23,239648	-6,947310	-1,098363	-0,775712	0,005978	-1,889977	5,359492	62,487722	-13,526239	-0,775712	0,005978	-1,889977	5,359492	62,487722	-13,526239
11:10:29,55	0,563948	3,314964	-0,090997	0,211982	0,425990	1,148995	-0,770529	0,002748	-1,890678	5,095594	1,940996	-13,513223	-0,180368	-2,164245	-2,960962	23,189681	-7,036081	-1,109870	-0,770529	0,002748	-1,890678	5,311275	62,427508	-13,513223	-0,770529	0,002748	-1,890678	5,311275	62,427508	-13,513223
11:10:29,60	0,563948	3,314964	-0,090997	0,211982	0,425990	1,148995	-0,767151	-0,001070	-1,892241	5,192260	2,117754	-13,524730	-0,185647	-2,156167	-2,961009	23,192237	-6,954397	-1,116655	-0,767151	-0,001070	-1,892241	5,108241	62,339108	-13,524730	-0,767151	-0,001070	-1,892241	5,108241	62,339108	-13,524730
11:10:29,65	0,563948	3,314964	-0,090997	0,211982	0,425990	1,148995	-0,771507	0,007540	-1,892288	4,816521	1,852606	-13,531516	-0,153198	-2,138230	-3,060557	24,268050	-8,282099	-1,659802	-0,771507	0,007540	-1,892288	5,408443	62,415919	-13,531516	-0,771507	0,007540	-1,892288	5,408443	62,415919	-13,531516
11:10:29,70	0,563948	3,314964	-0,090997	0,211982	0,425990	1,148995	-0,782708	0,008103	-1,880552	5,313088	1,971537	-14,428545	-0,184245	-2,139307	-2,958410	24,141597	-6,816983	-2,018412	-0,782708	0,008103	-1,880552	5,949198	63,414111	-14,428545	-0,782708	0,008103	-1,880552	5,949198	63,414111	-14,428545
11:10:29,75	0,563977	3,314978	-0,090998	0,211997	0,426021	1,199010	-0,782708	0,008103	-1,880552	5,313088	1,971537	-14,428545	-0,193444	-2,140990	-2,960461	24,311379	-6,601508	-1,998099	-0,782708	0,008103	-1,880552	5,949198	63,414111	-14,428545	-0,782708	0,008103	-1,880552	5,949198	63,414111	-14,428545
11:10:29,80	0,563977	3,314978	-0,090998	0,211997	0,426021	1,199010	-0,780753	0,021881	-1,891740	4,935992	2,164600	-14,412960	-0,191972	-2,134840	-2,958440	24,481397	-6,649268	-1,967524	-0,780753	0,021881	-1,891740	6,653651	63,453685	-14,412960	-0,780753	0,021881	-1,891740	6,653651	63,453685	-14,412960
11:10:29,85	0,563977	3,314978	-0,090998	0,211997	0,426021	1,199010	-0,786814	0,023681	-1,889720	4,886025	2,020536	-14,382384	-0,196721	-2,134573	-2,958720	24,467021	-6,640255	-1,932571	-0,786814	0,023681	-1,889720	6,745006	63,785427	-14,382384	-0,786814	0,023681	-1,889720	6,745006	63,785427	-14,382384
11:10:29,90	0,563977	3,314978	-0,090998	0,211997	0,426021	1,199010	-0,784671	0,027927	-1,889999	4,665848	2,115002	-14,347431	-0,185677	-2,129187	-2,961059	24,606671	-6,644447	-1,887614	-0,784671	0,027927	-1,889999	6,858143	63,711687	-14,347431	-0,784671	0,027927	-1,889999	6,858143	63,711687	-14,347431
11:10:29,95	0,563977	3,314978	-0,090998	0,211997	0,426021	1,199010	-0,794857	0,021056	-1,892338	5,089362	1,708368	-14,302475	-0,187624	-2,137718	-2,964950	24,603874	-6,674261	-1,936227	-0,794857	0,021056	-1,892338	6,742243	64,104653	-14,302475	-0,794857	0,021056	-1,892338	6,742243	64,104653	-14,302475
11:10:30,00	0,563977	3,314978	-0,090998	0,211997	0,426021	1,199010	-0,786496	0,018477	-1,896229	5,196250	2,155634	-14,351087	-0,186990	-2,134757	-2,962287	24,680586	-6,672705	-1,873435	-0,786496	0,018477	-1,896229	6,646681	63,895566	-14,351087	-0,786496	0,018477	-1,896229	6,646681	63,895566	-14,351087
11:10:30,05	0,563977	3,314978	-0,090998	0,211997	0,426021	1,199010	-0,789377	0,019408	-1,893566	5,187526	2,071474	-14,288295	-0,192196	-2,132886	-2,964505	24,699846	-6,708480	-1,885356	-0,789377	0,019408	-1,893566	6,711065	64,037571	-14,288295	-0,789377	0,019408	-1,893566	6,711065	64,037571	-14,288295
11:10:30,10	0,563977	3,314978	-0,090998	0,211997	0,426021	1,199010	-0,788394	0,024852	-1,895785	4,883086	2,157145	-14,300217	-0,191882	-2,127926	-2,963468	24,702458	-6,664674	-1,900779	-0,788394	0,024852	-1,895785	6,833979	64,046095	-14,300217	-0,788394	0,024852	-1,895785	6,833979	64,046095	-14,300217
11:10:30,15	0,563977	3,314978	-0,090998	0,211997	0,426021	1,199010	-0,792846	0,027061	-1,894748	4,807480	1,905992	-14,315639	-0,190292	-2,127910	-2,965189	24,768458	-6,673997	-1,864093	-0,792846	0,027061	-1,894748	6,931750	64,144436	-14,315639	-0,792846	0,027061	-1,894748	6,931750	64,144436	-14,315639
11:10:30,20	0,563977	3,314978	-0,090998	0,211997	0,426021	1,199010	-0,793656	0,025692	-1,896469	4,903591	1,925729	-14,278953	-0,182626	-2,130531	-2,962117	24,766853	-6,692420	-1,855910	-0,793656	0,025692	-1,896469	6,920400	64,227702	-14,278953	-0,793656	0,025692	-1,896469	6,920400	64,227702	-14,278953
11:10:30,25	0,563977	3,314978	-0,090998	0,211997	0,426021	1,199010	-0,795219	0,017742	-1,893396	5,300229	1,852276	-14,270770	-0,184238	-2,126619	-2,966380	24,846733	-6,662173	-1,862556	-0,795219	0,017742	-1,893396	6,692971	64,276942	-14,270770	-0,795219	0,017742	-1,893396	6,692971	64,276942	-14,270770
11:10:30,30	0,563977	3,314978	-0,090998	0,211997	0,426021	1,199010	-0,797801	0,021093	-1,897660	5,192082	1,772069	-14,277416	-0,187783	-2,125563	-2,965593	24,851749	-6,678758	-1,839848	-0,797801	0,021093	-1,897660	6,847920	64,399418	-14,277416	-0,797801	0,021093	-1,897660	6,847920	64,399418	-14,277416
11:10:30,35	0,563977	3,314978	-0,090998	0,211997	0,426021	1,199010	-0,796943	0,024692	-1,896872	4,993130	1,829325	-14,254709	-0,186402	-2,132796	-2,966255	24,871491	-6,724102	-1,872218	-0,796943	0,024692	-1,896872	6,931414	64,389315	-14,254709	-0,796943	0,024692	-1,896872	6,931414	64,389315	-14,254709
11:10:30,40	0,563977	3,314978	-0,090998	0,211997	0,426021	1,199010	-0,791369	0,019880	-1,897534	5,213943	2,158928	-14,287078	-0,183760	-2,125425	-2,964485	24,855238	-6,697331	-1,840437	-0,791369	0,019880	-1,897534	6,774504	64,281381	-14,287078	-0,791369	0,019880	-1,897534	6,774504	64,281381	-14,287078
11:10:30,45	0,563977	3,314978	-0,090998	0,211997	0,426021	1,199010	-0,799074	0,021277	-1,895765	5,156342	1,730779	-14,255298	-0,190761	-2,131082	-2,962489	24,827147	-6,717064	-1,858580	-0,799074	0,021277	-1,895765	6,826591	64,458117	-14,255298	-0,799074	0,021277	-1,895765	6,826591	64,458117	-14,255298
11:10:30,50	0,563977	3,314978	-0,090998	0,211997	0,426021	1,199010	-0,790675	0,024511	-1,893768	4,957017	2,153107	-14,273441	-0,184677	-2,125453	-2,964777	24,888107	-6,695612	-1,816479	-0,790675	0,024511	-1,893768	6,881167	64,221061	-14,273441	-0,790675	0,024511	-1,893768	6,881167	64,221061	-14,273441
11:10:30,55	0,563977	3,314978	-0,090998	0,211997	0,426021	1,199010	-0,798591	0,022057	-1,896056	5,133696	1,783538	-14,231340	-0,189489	-2,129562	-2,965934	24,884711	-6,712755	-1,817731	-0,798591	0,022057	-1,896056	6,865189	64,472904	-14,231340	-0,798591	0,022057	-1,896056	6,865189	64,472904	-14,231340
11:10:30,61	0,563977	3,314978	-0,090998	0,211997	0,426021	1,199010	-0,792626	0,024170	-1,897214	5,007264	2,099320	-14,232591	-0,192454	-2,132844	-2,961197	24,907096	-6,727478	-1,834427	-0,792626	0,024170	-1,897214	6,904644	64,320477	-14,232591	-0,792626	0,024170	-1,897214	6,904644	64,320477	-14,232591
11:10:30,66	0,563977	3,314978	-0,090998	0,211997	0,426021	1,199010	-0,788302	0,025097	-1,892476	4,957545	2,350950	-14,249288	-0,193046	-2,129114	-2,965283	24,867056	-6,698557	-1,836208	-0,788302	0,025097	-1,892476	6,927629	64,232620	-14,249288	-0,788302	0,025097	-1,892476	6,927629	64,232620	-14,249288
11:10:30,71	0,563977	3,314978	-0,090998	0,211997	0,426021	1,199010	-0,791236	0,027475	-1,896563	4,838914	2,149229	-14,251069	-0,186502	-2,124418	-2,962846	24,902469	-6,690527	-1,832337	-0,791236	0,027475	-1,896563	6,995674	64,261243	-14,251069	-0,791236	0,027475	-1,896563	6,995674	64,261243	-14,251069
11:10:30,76	0,563977	3,314978	-0,090998	0,211997	0,426021	1,199010	-0,798574	0,024155	-1,894125	5,036203	1,794273	-14,247197	-0,188158	-2,127466	-2,962805	24,945233	-6,682425	-1,818744	-0,798574	0,024155	-1,894125	6,932360	64,482371	-14,247197	-0,798574	0,024155	-1,894125	6,932360	64,482371	-14,247197
11:10:30,81	0,563977	3,314978	-0,090998	0,211997	0,426021	1,199010	-0,795108	0,024065	-1,894084	5,069262	2,007535	-14,233605	-0,185158	-2,129815	-2,965127	24,974180	-6,705345	-1,842419	-0,795108	0,024065	-1,894084	6,958383	64,423482	-14,233605	-0,795108	0,024065	-1,894084	6,958383	64,423482	-14,233605
11:10:30,86	0,563977	3,314978	-0,090998	0,211997	0,426021	1,199010	-0,794573	0,020292	-1,896407	5,260083	2,071877	-14,257279	-0,189979	-2,129592	-2,965925	24,941573	-6,749088	-1,838955	-0,794573	0,020292	-1,896407	6,853023	64,445838	-14,257279	-0,794573	0,020292	-1,896407	6,853023	64,445838	-14,257279
11:10:30,91	0,563977	3,314978	-0,090998	0,211997	0,426021	1,199010	-0,792356	0,024579	-1,897204	4,982992	2,180806	-14,253815	-0,192955	-2,127111	-2,965232	24,940223	-6,759453	-1,802291	-0,792356	0,024579	-1,897204	6,912433	64,380714	-14,253815	-0,792356	0,024579	-1,897204	6,912433	64,380714	-14,253815
11:10:30,96	0,563977	3,314978	-0,090998	0,211997	0,426021	1,199010	-0,793015	0,028397	-1,896511	4,774777	2,150501	-14,217151	-0,191165	-2,122630	-2,963988	24,939042	-6,698683	-1,803749	-0,793015	0,028397	-1,896511	7,003972	64,402217	-14,217151	-0,793015	0,028397	-1,896511	7,003972	64,402217	-14,217151
11:10:31,02	0,563977	3,314978	-0,090998	0,211997	0,426021	1,199010	-0,797792	0,029087	-1,895267	4,790937	1,870718	-14,218609	-0,185456	-2,127968	-2,965680	24,978065	-6,687037	-1,792862	-0,797792	0,029087	-1,895267	7,074296	64,497384	-14,218609	-0,797792	0,029087	-1,895267	7,074296	64,497384	-14,218609
11:10:31,07	0,563977	3,314978	-0,090998	0,211997	0,426021	1,199010	-0,796024	0,021474	-1,896959	5,216414	1,990630	-14,207722	-0,187992	-2,124828	-2,963186	25,025313	-6,676172	-1,842941	-0,796024	0,021474	-1,896959	6,902145	64,478502	-14,207722	-0,796024	0,021474	-1,896959	6,902145	64,478502	-14,207722
11:10:31,12	0,563977	3,314978	-0,090998	0,211997	0,426021	1,199010	-0,797475	0,025241	-1,894466	5,053594	1,950640	-14,257801	-0,190628	-2,132921	-2,954035	24,956820	-6,760661	-1,821886	-0,797475	0,025241	-1,894466	7,034988	64,552451	-14,257801	-0,797475	0,025241	-1,894466	7,034988	64,552451	-14,257801
11:10:31,17	0,563977	3,314978	-0,090998	0,211997	0,426021	1,199010	-0,789148	0,023477	-1,885315	5,037908	2,366579	-14,236746	-0,152774	-2,116111	-2,987897	25,439972	-8,804941	-2,416252	-0,789148	0,023477	-1,885315	6,880825	64,314709	-14,236746	-0,789148	0,023477	-1,885315	6,880825	64,314709	-14,236746
11:10:31,22	0,563977	3,314978	-0,090998	0,211997	0,426021	1,199010	-0,822633	-0,000900	-1,919176	4,776688	2,065942	-14,831113	-0,161181	-2,135643	-3,166918	24,637579	-8,390752	-2,818277	-0,822633	-0,000900	-1,919176	4,706014	66,642613	-14,831113	-0,822633	-0,000900	-1,919176	4,706014	66,642613	-14,831113
11:10:31,27	0,563931	3,314982	-0,090983	0,211984	0,425991	1,249011	-0,801514	-0,003386	-2,098197	4,863470	2,262131	-15,233137	-0,162897	-2,137347	-3,181553	24,813302	-7,949108	-2,749129	-0,801514	-0,003386	-2,098197	4,597633	65,180980	-15,233137	-0,801514	-0,003386	-2,098197	4,597633	65,180980	-15,233137
11:10:31,32	0,563931	3,314982	-0,090983	0,211984	0,425991	1,249011	-0,799181	-0,002751	-2,112832	5,300788	2,314809	-15,163989	-0,160976	-2,137181	-3,179736	24,983969	-7,954995	-2,681566	-0,799181	-0,002751	-2,112832	5,084795	65,050512	-15,163989	-0,799181	-0,002751	-2,112832	5,084795	65,050512	-15,163989
11:10:31,37	0,563931	3,314982	-0,090983	0,211984	0,425991	1,249011	-0,800284	-0,004332	-2,111015	5,463220	2,408188	-15,096426	-0,161896	-2,125215	-3,183010	25,038238	-7,921663	-2,689560	-0,800284	-0,004332	-2,111015	5,123142	65,230492	-15,096426	-0,800284	-0,004332	-2,111015	5,123142	65,230492	-15,096426
11:10:31,42	0,563931	3,314982	-0,090983	0,211984	0,425991	1,249011	-0,810187	0,002447	-2,114289	5,166680	1,923552	-15,104420	-0,162346	-2,124351	-3,180242	25,116202	-7,959534	-2,668983	-0,810187	0,002447	-2,114289	5,358803	65,523259	-15,104420	-0,810187	0,002447	-2,114289	5,358803	65,523259	-15,104420
11:10:31,47	0,563931	3,314982	-0,090983	0,211984	0,425991	1,249011	-0,810711	0,003269	-2,111521	5,130152	1,982793	-15,083843	-0,164679	-2,129707	-3,182169	25,143355	-8,042817	-2,691335	-0,810711	0,003269	-2,111521	5,386755	65,623582	-15,083843	-0,810711	0,003269	-2,111521	5,386755	65,623582	-15,083843
11:10:31,52	0,563931	3,314982	-0,090983	0,211984	0,425991	1,249011	-0,804906	0,002611	-2,113449	5,105807	2,349804	-15,106196	-0,163261	-2,125199	-3,179078	25,109825	-7,996032	-2,671079	-0,804906	0,002611	-2,113449	5,310776	65,534910	-15,106196	-0,804906	0,002611	-2,113449	5,310776	65,534910	-15,106196
11:10:31,57	0,563931	3,314982	-0,090983	0,211984	0,425991	1,249011	-0,809520	0,003637	-2,110357	5,076196	2,057458	-15,085939	-0,167486	-2,128230	-3,181469	25,209753	-8,041052	-2,691442	-0,809520	0,003637	-2,110357	5,361722	65,604744	-15,085939	-0,809520	0,003637	-2,110357	5,361722	65,604744	-15,085939
11:10:31,62	0,563931	3,314982	-0,090983	0,211984	0,425991	1,249011	-0,804781	0,005781	-2,112748	4,975694	2,412896	-15,106302	-0,160151	-2,121251	-3,168818	25,213771	-8,090266	-2,643947	-0,804781	0,005781	-2,112748	5,429508	65,588231	-15,106302	-0,804781	0,005781	-2,112748	5,429508	65,588231	-15,106302
11:10:31,67	0,563931	3,314982	-0,090983	0,211984	0,425991	1,249011	-0,814493	0,002918	-2,100097	5,083973	1,935984	-15,058807	-0,134973	-2,086795	-3,151570	27,052642	-9,279124	-3,299529	-0,814493	0,002918	-2,100097	5,313021	65,873672	-15,058807	-0,814493	0,002918	-2,100097	5,313021	65,873672	-15,058807
11:10:31,72	0,563931	3,314982	-0,090983	0,211984	0,425991	1,249011	-0,856921	-0,001659	-2,082849	5,211801	1,916637	-15,714389	-0,162745	-2,093982	-3,086200	26,976231	-8,147555	-3,662642	-0,856921	-0,001659	-2,082849	5,081600	69,184966	-15,714389	-0,856921	-0,001659	-2,082849	5,081600	69,184966	-15,714389
11:10:31,77	0,563941	3,314948	-0,090989	0,212001	0,425989	1,298999	-0,836812	0,018800	-2,017480	5,089732	2,330374	-16,077503	-0,172635	-2,094441	-3,100205	26,868061	-7,577447	-3,592918	-0,836812	0,018800	-2,017480	6,565506	68,020106	-16,077503	-0,836812	0,018800	-2,017480	6,565506	68,020106	-16,077503
11:10:31,82	0,563941	3,314948	-0,090989	0,212001	0,425989	1,298999	-0,831469	0,027135	-2,031485	5,095939	2,229465	-16,007778	-0,168895	-2,089185	-3,100902	26,993864	-7,600067	-3,539788	-0,831469	0,027135	-2,031485	7,226034	67,499791	-16,007778	-0,831469	0,027135	-2,031485	7,226034	67,499791	-16,007778
11:10:31,87	0,563941	3,314948	-0,090989	0,212001	0,425989	1,298999	-0,837891	0,026524	-2,032181	5,171038	2,015798	-15,954649	-0,175177	-2,094572	-3,102781	27,082871	-7,616177	-3,527426	-0,837891	0,026524	-2,032181	7,253147	67,790222	-15,954649	-0,837891	0,026524	-2,032181	7,253147	67,790222	-15,954649
11:10:31,92	0,563941	3,314948	-0,090989	0,212001	0,425989	1,298999	-0,830085	0,029271	-2,034060	5,058736	2,506858	-15,942286	-0,176814	-2,092507	-3,104315	27,160467	-7,640883	-3,532903	-0,830085	0,029271	-2,034060	7,356500	67,668495	-15,942286	-0,830085	0,029271	-2,034060	7,356500	67,668495	-15,942286
11:10:31,97	0,563941	3,314948	-0,090989	0,212001	0,425989	1,298999	-0,831055	0,031720	-2,035594	4,948758	2,535973	-15,947763	-0,168475	-2,092024	-3,108543	27,213067	-7,635841	-3,514661	-0,831055	0,031720	-2,035594	7,438816	67,773753	-15,947763	-0,831055	0,031720	-2,035594	7,438816	67,773753	-15,947763
11:10:32,02	0,563941	3,314948	-0,090989	0,212001	0,425989	1,298999	-0,835642	0,024740	-2,039822	5,342389	2,340443	-15,929521	-0,170760	-2,094934	-3,105773	27,239626	-7,641204	-3,478856	-0,835642	0,024740	-2,039822	7,284510	67,938359	-15,929521	-0,835642	0,024740	-2,039822	7,284510	67,938359	-15,929521
11:10:32,07	0,563941	3,314948	-0,090989	0,212001	0,425989	1,298999	-0,831980	0,025265	-2,037053	5,323770	2,556569	-15,893717	-0,168953	-2,092942	-3,106541	27,282957	-7,694694	-3,484785	-0,831980	0,025265	-2,037053	7,307035	67,866988	-15,893717	-0,831980	0,025265	-2,037053	7,307035	67,866988	-15,893717
11:10:32,12	0,563941	3,314948	-0,090989	0,212001	0,425989	1,298999	-0,834608	0,024695	-2,037820	5,328706	2,484189	-15,899646	-0,174917	-2,086969	-3,107423	27,337330	-7,699616	-3,481476	-0,834608	0,024695	-2,037820	7,267294	68,000899	-15,899646	-0,834608	0,024695	-2,037820	7,267294	68,000899	-15,899646
11:10:32,17	0,563941	3,314948	-0,090989	0,212001	0,425989	1,298999	-0,836799	0,032847	-2,038702	4,927737	2,419782	-15,896337	-0,177074	-2,089256	-3,106527	27,351011	-7,687113	-3,471572	-0,836799	0,032847	-2,038702	7,506241	68,108522	-15,896337	-0,836799	0,032847	-2,038702	7,506241	68,108522	-15,896337
11:10:32,22	0,563941	3,314948	-0,090989	0,212001	0,425989	1,298999	-0,833740	0,033571	-2,037806	4,907772	2,584461	-15,886432	-0,169495	-2,091388	-3,109635	27,324045	-7,718177	-3,479095	-0,833740	0,033571	-2,037806	7,543087	68,033048	-15,886432	-0,833740	0,033571	-2,037806	7,543087	68,033048	-15,886432
11:10:32,27	0,563941	3,314948	-0,090989	0,212001	0,425989	1,298999	-0,835683	0,025942	-2,040914	5,264079	2,475577	-15,893955	-0,177149	-2,090495	-3,107571	27,318910	-7,698944	-3,467953	-0,835683	0,025942	-2,040914	7,300541	68,076730	-15,893955	-0,835683	0,025942	-2,040914	7,300541	68,076730	-15,893955
11:10:32,32	0,563941	3,314948	-0,090989	0,212001	0,425989	1,298999	-0,832629	0,033017	-2,038850	4,910277	2,620345	-15,882813	-0,169652	-2,091829	-3,106389	27,393249	-7,750815	-3,472018	-0,832629	0,033017	-2,038850	7,502114	67,981723	-15,882813	-0,832629	0,033017	-2,038850	7,502114	67,981723	-15,882813
11:10:32,37	0,563941	3,314948	-0,090989	0,212001	0,425989	1,298999	-0,835223	0,025858	-2,037668	5,274810	2,575772	-15,886878	-0,174052	-2,088856	-3,108827	27,397999	-7,700409	-3,460809	-0,835223	0,025858	-2,037668	7,304639	68,140780	-15,886878	-0,835223	0,025858	-2,037668	7,304639	68,140780	-15,886878
11:10:32,42	0,563941	3,314948	-0,090989	0,212001	0,425989	1,298999	-0,835597	0,031154	-2,040106	5,045416	2,535227	-15,875669	-0,169402	-2,084692	-3,109633	27,382855	-7,708842	-3,473547	-0,835597	0,031154	-2,040106	7,491026	68,129605	-15,875669	-0,835597	0,031154	-2,040106	7,491026	68,129605	-15,875669
11:10:32,47	0,563941	3,314948	-0,090989	0,212001	0,425989	1,298999	-0,841529	0,029209	-2,040912	5,131689	2,217871	-15,888407	-0,168041	-2,084087	-3,110254	27,448719	-7,632251	-3,434729	-0,841529	0,029209	-2,040912	7,424605	68,277900	-15,888407	-0,841529	0,029209	-2,040912	7,424605	68,277900	-15,888407
11:10:32,52	0,563941	3,314948	-0,090989	0,212001	0,425989	1,298999	-0,842733	0,028333	-2,041534	5,276507	2,174012	-15,849589	-0,170405	-2,090136	-3,110741	27,454391	-7,713035	-3,469878	-0,842733	0,028333	-2,041534	7,500650	68,328548	-15,849589	-0,842733	0,028333	-2,041534	7,500650	68,328548	-15,849589
11:10:32,57	0,563941	3,314948	-0,090989	0,212001	0,425989	1,298999	-0,836312	0,027356	-2,042020	5,260213	2,553181	-15,884739	-0,174026	-2,084952	-3,106868	27,421509	-7,703784	-3,432696	-0,836312	0,027356	-2,042020	7,407620	68,203710	-15,884739	-0,836312	0,027356	-2,042020	7,407620	68,203710	-15,884739
11:10:32,62	0,563941	3,314948	-0,090989	0,212001	0,425989	1,298999	-0,838992	0,033084	-2,038148	4,953915	2,380748	-15,847556	-0,169105	-2,083944	-3,107545	27,414464	-7,669716	-3,469689	-0,838992	0,033084	-2,038148	7,550990	68,241613	-15,847556	-0,838992	0,033084	-2,038148	7,550990	68,241613	-15,847556
11:10:32,67	0,563941	3,314948	-0,090989	0,212001	0,425989	1,298999	-0,842325	0,029326	-2,038824	5,175298	2,184285	-15,884549	-0,167033	-2,090306	-3,109391	27,475157	-7,718696	-3,418855	-0,842325	0,029326	-2,038824	7,477391	68,306808	-15,884549	-0,842325	0,029326	-2,038824	7,477391	68,306808	-15,884549
11:10:32,72	0,563941	3,314948	-0,090989	0,212001	0,425989	1,298999	-0,837851	0,024351	-2,040671	5,421951	2,493998	-15,833716	-0,170457	-2,087729	-3,108796	27,492205	-7,754868	-3,477288	-0,837851	0,024351	-2,040671	7,333470	68,265292	-15,833716	-0,837851	0,024351	-2,040671	7,333470	68,265292	-15,833716
11:10:32,77	0,563941	3,314948	-0,090989	0,212001	0,425989	1,298999	-0,838370	0,028604	-2,040075	5,177957	2,499829	-15,892148	-0,176345	-2,084584	-3,106446	27,451684	-7,728861	-3,400497	-0,838370	0,028604	-2,040075	7,423392	68,311912	-15,892148	-0,838370	0,028604	-2,040075	7,423392	68,311912	-15,892148
11:10:32,82	0,563941	3,314948	-0,090989	0,212001	0,425989	1,298999	-0,838150	0,035276	-2,037725	4,833287	2,463195	-15,815357	-0,173195	-2,082809	-3,111220	27,483524	-7,714647	-3,431783	-0,838150	0,035276	-2,037725	7,602454	68,257974	-15,815357	-0,838150	0,035276	-2,037725	7,602454	68,257974	-15,815357
11:10:32,87	0,563941	3,314948	-0,090989	0,212001	0,425989	1,298999	-0,841263	0,033436	-2,042500	4,957209	2,321799	-15,846643	-0,172795	-2,084620	-3,107610	27,468537	-7,754501	-3,414710	-0,841263	0,033436	-2,042500	7,581919	68,360930	-15,846643	-0,841263	0,033436	-2,042500	7,581919	68,360930	-15,846643
11:10:32,92	0,563941	3,314948	-0,090989	0,212001	0,425989	1,298999	-0,839895	0,032184	-2,038889	4,980315	2,399888	-15,829570	-0,165544	-2,090700	-3,111444	27,530888	-7,721153	-3,430979	-0,839895	0,032184	-2,038889	7,506727	68,331623	-15,829570	-0,839895	0,032184	-2,038889	7,506727	68,331623	-15,829570
11:10:32,97	0,563941	3,314948	-0,090989	0,212001	0,425989	1,298999	-0,838254	0,022864	-2,042723	5,524979	2,522517	-15,845840	-0,170851	-2,087016	-3,110261	27,559500	-7,775343	-3,395338	-0,838254	0,022864	-2,042723	7,319819	68,325474	-15,845840	-0,838254	0,022864	-2,042723	7,319819	68,325474	-15,845840
11:10:33,02	0,563941	3,314948	-0,090989	0,212001	0,425989	1,298999	-0,838791	0,029302	-2,041540	5,157594	2,546471	-15,810199	-0,170352	-2,085290	-3,112636	27,498782	-7,700300	-3,405059	-0,838791	0,029302	-2,041540	7,457795	68,391576	-15,810199	-0,838791	0,029302	-2,041540	7,457795	68,391576	-15,810199
11:10:33,07	0,563941	3,314948	-0,090989	0,212001	0,425989	1,298999	-0,840536	0,029733	-2,043915	5,169785	2,365636	-15,819919	-0,171027	-2,084199	-3,111187	27,477192	-7,748737	-3,396323	-0,840536	0,029733	-2,043915	7,503860	68,347709	-15,819919	-0,840536	0,029733	-2,043915	7,503860	68,347709	-15,819919
11:10:33,12	0,563941	3,314948	-0,090989	0,212001	0,425989	1,298999	-0,841143	0,030863	-2,042466	5,058324	2,339578	-15,811183	-0,170167	-2,079939	-3,108739	27,579907	-7,668110	-3,411252	-0,841143	0,030863	-2,042466	7,481041	68,369322	-15,811183	-0,841143	0,030863	-2,042466	7,481041	68,369322	-15,811183
11:10:33,17	0,563941	3,314948	-0,090989	0,212001	0,425989	1,298999	-0,845263	0,032249	-2,040019	5,107441	2,174013	-15,826112	-0,172045	-2,087765	-3,107564	27,539283	-7,766727	-3,416194	-0,845263	0,032249	-2,040019	7,638949	68,527126	-15,826112	-0,845263	0,032249	-2,040019	7,638949	68,527126	-15,826112
11:10:33,22	0,563941	3,314948	-0,090989	0,212001	0,425989	1,298999	-0,837546	0,029962	-2,038843	5,120630	2,589409	-15,831054	-0,167919	-2,081206	-3,107594	27,552030	-7,756435	-3,433671	-0,837546	0,029962	-2,038843	7,472637	68,336759	-15,831054	-0,837546	0,029962	-2,038843	7,472637	68,336759	-15,831054
11:10:33,27	0,563941	3,314948	-0,090989	0,212001	0,425989	1,298999	-0,845289	0,029668	-2,038873	5,151197	2,192662	-15,848532	-0,167300	-2,084539	-3,110940	27,605189	-7,722243	-3,370102	-0,845289	0,029668	-2,038873	7,480136	68,547845	-15,848532	-0,845289	0,029668	-2,038873	7,480136	68,547845	-15,848532
11:10:33,32	0,563941	3,314948	-0,090989	0,212001	0,425989	1,298999	-0,842712	0,027466	-2,042219	5,321911	2,355600	-15,784963	-0,174774	-2,084040	-3,109701	27,551231	-7,727072	-3,395900	-0,842712	0,027466	-2,042219	7,477964	68,508499	-15,784963	-0,842712	0,027466	-2,042219	7,477964	68,508499	-15,784963
11:10:33,37	0,563941	3,314948	-0,090989	0,212001	0,425989	1,298999	-0,839407	0,034187	-2,040980	4,941221	2,483156	-15,810760	-0,165891	-2,079010	-3,109841	27,669036	-7,696405	-3,382456	-0,839407	0,034187	-2,040980	7,624928	68,376595	-15,810760	-0,839407	0,034187	-2,040980	7,624928	68,376595	-15,810760
11:10:33,42	0,563941	3,314948	-0,090989	0,212001	0,425989	1,298999	-0,848204	0,029010	-2,041120	5,295917	2,112375	-15,797317	-0,164209	-2,079536	-3,108749	27,569288	-7,746312	-3,427087	-0,848204	0,029010	-2,041120	7,573183	68,696419	-15,797317	-0,848204	0,029010	-2,041120	7,573183	68,696419	-15,797317
11:10:33,47	0,563941	3,314948	-0,090989	0,212001	0,425989	1,298999	-0,848591	0,027290	-2,040029	5,292256	2,030848	-15,841948	-0,167241	-2,086361	-3,108353	27,620736	-7,724823	-3,396405	-0,848591	0,027290	-2,040029	7,434511	68,645228	-15,841948	-0,848591	0,027290	-2,040029	7,434511	68,645228	-15,841948
11:10:33,52	0,563941	3,314948	-0,090989	0,212001	0,425989	1,298999	-0,841164	0,026503	-2,039632	5,377491	2,450873	-15,811265	-0,167812	-2,085377	-3,109181	27,606680	-7,782166	-3,405621	-0,841164	0,026503	-2,039632	7,458002	68,482219	-15,811265	-0,841164	0,026503	-2,039632	7,458002	68,482219	-15,811265
11:10:33,57	0,563941	3,314948	-0,090989	0,212001	0,425989	1,298999	-0,841730	0,027490	-2,040460	5,269518	2,437904	-15,820481	-0,168856	-2,080606	-3,108412	27,571550	-7,734757	-3,407720	-0,841730	0,027490	-2,040460	7,427448	68,513734	-15,820481	-0,841730	0,027490	-2,040460	7,427448	68,513734	-15,820481
11:10:33,62	0,563941	3,314948	-0,090989	0,212001	0,425989	1,298999	-0,845340	0,030780	-2,039691	5,121929	2,196091	-15,822580	-0,167741	-2,084284	-3,108253	27,628156	-7,723730	-3,341373	-0,845340	0,030780	-2,039691	7,538126	68,555254	-15,822580	-0,845340	0,030780	-2,039691	7,538126	68,555254	-15,822580
11:10:33,67	0,563941	3,314948	-0,090989	0,212001	0,425989	1,298999	-0,842712	0,027975	-2,039532	5,305634	2,376222	-15,756234	-0,173653	-2,084873	-3,108694	27,626138	-7,768738	-3,401777	-0,842712	0,027975	-2,039532	7,501651	68,529138	-15,756234	-0,842712	0,027975	-2,039532	7,501651	68,529138	-15,756234
11:10:33,72	0,563941	3,314948	-0,090989	0,212001	0,425989	1,298999	-0,839246	0,032800	-2,039973	5,014731	2,577215	-15,816637	-0,165448	-2,083683	-3,107929	27,597138	-7,740906	-3,409148	-0,839246	0,032800	-2,039973	7,589534	68,458043	-15,816637	-0,839246	0,032800	-2,039973	7,589534	68,458043	-15,816637
11:10:33,77	0,563941	3,314948	-0,090989	0,212001	0,425989	1,298999	-0,844379	0,026289	-2,039208	5,362883	2,271287	-15,824009	-0,169523	-2,088259	-3,110222	27,621716	-7,761116	-3,390656	-0,844379	0,026289	-2,039208	7,426608	68,555027	-15,824009	-0,844379	0,026289	-2,039208	7,426608	68,555027	-15,824009
11:10:33,82	0,563941	3,314948	-0,090989	0,212001	0,425989	1,298999	-0,841980	0,035104	-2,040375	4,876930	2,444477	-15,811775	-0,169284	-2,076826	-3,108225	27,617126	-7,743549	-3,379833	-0,841980	0,035104	-2,040375	7,632631	68,539874	-15,811775	-0,841980	0,035104	-2,040375	7,632631	68,539874	-15,811775
11:10:33,87	0,563941	3,314948	-0,090989	0,212001	0,425989	1,298999	-0,848400	0,033040	-2,039504	5,019543	2,080840	-15,794694	-0,167130	-2,084775	-3,112178	27,648795	-7,758999	-3,408126	-0,848400	0,033040	-2,039504	7,613211	68,680208	-15,794694	-0,848400	0,033040	-2,039504	7,613211	68,680208	-15,794694
11:10:33,92	0,563941	3,314948	-0,090989	0,212001	0,425989	1,298999	-0,842592	0,027200	-2,043457	5,325680	2,417963	-15,822987	-0,170729	-2,079460	-3,108691	27,622055	-7,733552	-3,370230	-0,842592	0,027200	-2,043457	7,460903	68,561470	-15,822987	-0,842592	0,027200	-2,043457	7,460903	68,561470	-15,822987
11:10:33,97	0,563941	3,314948	-0,090989	0,212001	0,425989	1,298999	-0,845396	0,032974	-2,039971	5,034126	2,236299	-15,785090	-0,170059	-2,085867	-3,110577	27,655119	-7,752082	-3,351470	-0,845396	0,032974	-2,039971	7,622570	68,599882	-15,785090	-0,845396	0,032974	-2,039971	7,622570	68,599882	-15,785090
11:10:34,02	0,563941	3,314948	-0,090989	0,212001	0,425989	1,298999	-0,840182	0,029191	-2,041856	5,231330	2,545303	-15,766331	-0,168943	-2,088037	-3,109801	27,628384	-7,779915	-3,352688	-0,840182	0,029191	-2,041856	7,522802	68,499623	-15,766331	-0,840182	0,029191	-2,041856	7,522802	68,499623	-15,766331
11:10:34,07	0,563941	3,314948	-0,090989	0,212001	0,425989	1,298999	-0,838861	0,027139	-2,041080	5,300530	2,604781	-15,767549	-0,167137	-2,076009	-3,112168	27,671551	-7,749692	-3,358317	-0,838861	0,027139	-2,041080	7,430969	68,455367	-15,767549	-0,838861	0,027139	-2,041080	7,430969	68,455367	-15,767549
11:10:34,12	0,563941	3,314948	-0,090989	0,212001	0,425989	1,298999	-0,850180	0,031589	-2,043447	5,116900	2,038448	-15,773178	-0,166995	-2,079634	-3,109039	27,723377	-7,762443	-3,385901	-0,850180	0,031589	-2,043447	7,596645	68,777602	-15,773178	-0,850180	0,031589	-2,043447	7,596645	68,777602	-15,773178
11:10:34,17	0,563941	3,314948	-0,090989	0,212001	0,425989	1,298999	-0,847112	0,029654	-2,040318	5,232398	2,249241	-15,800762	-0,168356	-2,085129	-3,109831	27,636125	-7,792502	-3,381691	-0,847112	0,029654	-2,040318	7,560234	68,747559	-15,800762	-0,847112	0,029654	-2,040318	7,560234	68,747559	-15,800762
11:10:34,22	0,563941	3,314948	-0,090989	0,212001	0,425989	1,298999	-0,841673	0,028085	-2,041111	5,244343	2,471569	-15,796551	-0,166546	-2,077303	-3,108690	27,666048	-7,771676	-3,390242	-0,841673	0,028085	-2,041111	7,448991	68,542875	-15,796551	-0,841673	0,028085	-2,041111	7,448991	68,542875	-15,796551
11:10:34,27	0,563941	3,314948	-0,090989	0,212001	0,425989	1,298999	-0,849355	0,030431	-2,039969	5,155352	2,087578	-15,805103	-0,168366	-2,080414	-3,110102	27,692586	-7,726431	-3,361123	-0,849355	0,030431	-2,039969	7,544155	68,761964	-15,805103	-0,849355	0,030431	-2,039969	7,544155	68,761964	-15,805103
11:10:34,32	0,563941	3,314948	-0,090989	0,212001	0,425989	1,298999	-0,845751	0,030451	-2,041382	5,206752	2,275347	-15,775983	-0,170214	-2,077069	-3,109657	27,644241	-7,739155	-3,363146	-0,845751	0,030451	-2,041382	7,597142	68,666817	-15,775983	-0,845751	0,030451	-2,041382	7,597142	68,666817	-15,775983
11:10:34,37	0,563941	3,314948	-0,090989	0,212001	0,425989	1,298999	-0,847724	0,033724	-2,040937	5,001372	2,137236	-15,778006	-0,164077	-2,078440	-3,108645	27,711620	-7,752977	-3,370500	-0,847724	0,033724	-2,040937	7,648683	68,683601	-15,778006	-0,847724	0,033724	-2,040937	7,648683	68,683601	-15,778006
11:10:34,42	0,563941	3,314948	-0,090989	0,212001	0,425989	1,298999	-0,849606	0,027724	-2,039925	5,335085	2,104665	-15,785360	-0,166444	-2,079191	-3,111368	27,713896	-7,765151	-3,374622	-0,849606	0,027724	-2,039925	7,511405	68,798721	-15,785360	-0,849606	0,027724	-2,039925	7,511405	68,798721	-15,785360
11:10:34,47	0,563941	3,314948	-0,090989	0,212001	0,425989	1,298999	-0,847772	0,029398	-2,042648	5,238632	2,208075	-15,789482	-0,174727	-2,080904	-3,110990	27,695115	-7,773451	-3,371765	-0,847772	0,029398	-2,042648	7,546361	68,758186	-15,789482	-0,847772	0,029398	-2,042648	7,546361	68,758186	-15,789482
11:10:34,52	0,563941	3,314948	-0,090989	0,212001	0,425989	1,298999	-0,842147	0,035715	-2,042270	4,893568	2,488468	-15,786626	-0,167097	-2,083060	-3,109408	27,679412	-7,784889	-3,352554	-0,842147	0,035715	-2,042270	7,697184	68,597005	-15,786626	-0,842147	0,035715	-2,042270	7,697184	68,597005	-15,786626
11:10:34,57	0,563941	3,314948	-0,090989	0,212001	0,425989	1,298999	-0,844094	0,028029	-2,040687	5,275476	2,379336	-15,767414	-0,170613	-2,082139	-3,106708	27,689749	-7,804733	-3,374790	-0,844094	0,028029	-2,040687	7,475751	68,640724	-15,767414	-0,844094	0,028029	-2,040687	7,475751	68,640724	-15,767414
11:10:34,62	0,563941	3,314948	-0,090989	0,212001	0,425989	1,298999	-0,843134	0,031534	-2,037987	5,081193	2,448147	-15,789651	-0,171817	-2,083985	-3,110181	27,681056	-7,799385	-3,343828	-0,843134	0,031534	-2,037987	7,556620	68,634149	-15,789651	-0,843134	0,031534	-2,037987	7,556620	68,634149	-15,789651
11:10:34,67	0,563941	3,314948	-0,090989	0,212001	0,425989	1,298999	-0,840933	0,031654	-2,041460	5,075221	2,552397	-15,758688	-0,166513	-2,078140	-3,106342	27,679394	-7,781288	-3,382544	-0,840933	0,031654	-2,041460	7,560094	68,565621	-15,758688	-0,840933	0,031654	-2,041460	7,560094	68,565621	-15,758688
11:10:34,72	0,563941	3,314948	-0,090989	0,212001	0,425989	1,298999	-0,848647	0,029983	-2,037621	5,176981	2,140759	-15,797404	-0,165908	-2,080197	-3,110199	27,686640	-7,767669	-3,360655	-0,848647	0,029983	-2,037621	7,530640	68,759565	-15,797404	-0,848647	0,029983	-2,037621	7,530640	68,759565	-15,797404
11:10:34,77	0,563941	3,314948	-0,090989	0,212001	0,425989	1,298999	-0,847169	0,028431	-2,041478	5,273111	2,217115	-15,775515	-0,168222	-2,085976	-3,109378	27,705958	-7,808627	-3,344542	-0,847169	0,028431	-2,041478	7,504924	68,719847	-15,775515	-0,847169	0,028431	-2,041478	7,504924	68,719847	-15,775515
11:10:34,82	0,563941	3,314948	-0,090989	0,212001	0,425989	1,298999	-0,847037	0,030966	-2,039611	5,133095	2,229588	-15,780427	-0,167702	-2,085580	-3,110949	27,679363	-7,814571	-3,348199	-0,847037	0,030966	-2,039611	7,563944	68,722004	-15,780427	-0,847037	0,030966	-2,039611	7,563944	68,722004	-15,780427
11:10:34,87	0,563941	3,314948	-0,090989	0,212001	0,425989	1,298999	-0,847037	0,030966	-2,039611	5,133095	2,229588	-15,780427	-0,169468	-2,079365	-3,108670	27,685290	-7,806994	-3,382704	-0,847037	0,030966	-2,039611	7,563944	68,722004	-15,780427	-0,847037	0,030966	-2,039611	7,563944	68,722004	-15,780427
11:10:34,92	0,563941	3,314948	-0,090989	0,212001	0,425989	1,298999	-0,846109	0,031930	-2,039949	5,056439	2,290689	-15,797564	-0,168316	-2,079772	-3,108656	27,666154	-7,783016	-3,357383	-0,846109	0,031930	-2,039949	7,562913	68,710269	-15,797564	-0,846109	0,031930	-2,039949	7,562913	68,710269	-15,797564
11:10:34,97	0,563941	3,314948	-0,090989	0,212001	0,425989	1,298999	-0,846332	0,030729	-2,039936	5,130062	2,250542	-15,772243	-0,164614	-2,079145	-3,107836	27,748333	-7,792422	-3,353450	-0,846332	0,030729	-2,039936	7,542298	68,687613	-15,772243	-0,846332	0,030729	-2,039936	7,542298	68,687613	-15,772243
11:10:35,02	0,563941	3,314948	-0,090989	0,212001	0,425989	1,298999	-0,848726	0,027837	-2,039115	5,313414	2,201909	-15,768311	-0,167528	-2,080980	-3,110555	27,746744	-7,745944	-3,355911	-0,848726	0,027837	-2,039115	7,498591	68,826935	-15,768311	-0,848726	0,027837	-2,039115	7,498591	68,826935	-15,768311
11:10:35,07	0,563941	3,314948	-0,090989	0,212001	0,425989	1,298999	-0,845680	0,029443	-2,041835	5,269350	2,335693	-15,770771	-0,173016	-2,082676	-3,108627	27,713594	-7,790482	-3,355333	-0,845680	0,029443	-2,041835	7,580610	68,721597	-15,770771	-0,845680	0,029443	-2,041835	7,580610	68,721597	-15,770771
11:10:35,12	0,563941	3,314948	-0,090989	0,212001	0,425989	1,298999	-0,848024	0,028326	-2,040324	5,232926	2,176772	-15,777160	-0,163878	-2,079923	-3,111993	27,758697	-7,799015	-3,337902	-0,848024	0,028326	-2,040324	7,456544	68,746622	-15,777160	-0,848024	0,028326	-2,040324	7,456544	68,746622	-15,777160
11:10:35,17	0,563941	3,314948	-0,090989	0,212001	0,425989	1,298999	-0,848421	0,026809	-2,043273	5,366301	2,230070	-15,752762	-0,167581	-2,085189	-3,110945	27,714849	-7,756253	-3,361155	-0,848421	0,026809	-2,043273	7,470843	68,831110	-15,752762	-0,848421	0,026809	-2,043273	7,470843	68,831110	-15,752762
11:10:35,22	0,563941	3,314948	-0,090989	0,212001	0,425989	1,298999	-0,842009	0,027384	-2,042224	5,351558	2,504148	-15,776016	-0,172360	-2,079724	-3,106309	27,700648	-7,783925	-3,350196	-0,842009	0,027384	-2,042224	7,501165	68,601832	-15,776016	-0,842009	0,027384	-2,042224	7,501165	68,601832	-15,776016
11:10:35,27	0,563941	3,314948	-0,090989	0,212001	0,425989	1,298999	-0,844353	0,034255	-2,037588	4,963191	2,383808	-15,765057	-0,169086	-2,084892	-3,108624	27,712951	-7,807995	-3,371689	-0,844353	0,034255	-2,037588	7,652186	68,665481	-15,765057	-0,844353	0,034255	-2,037588	7,652186	68,665481	-15,765057
11:10:35,32	0,563941	3,314948	-0,090989	0,212001	0,425989	1,298999	-0,841514	0,028836	-2,039904	5,230286	2,554122	-15,786549	-0,172967	-2,085872	-3,108610	27,678029	-7,771226	-3,329794	-0,841514	0,028836	-2,039904	7,493887	68,612939	-15,786549	-0,841514	0,028836	-2,039904	7,493887	68,612939	-15,786549
11:10:35,37	0,563941	3,314948	-0,090989	0,212001	0,425989	1,298999	-0,838724	0,031707	-2,039889	5,095370	2,650577	-15,744654	-0,165345	-2,074908	-3,111041	27,767417	-7,784563	-3,337618	-0,838724	0,031707	-2,039889	7,584354	68,490374	-15,744654	-0,838724	0,031707	-2,039889	7,584354	68,490374	-15,744654
11:10:35,42	0,563941	3,314948	-0,090989	0,212001	0,425989	1,298999	-0,852030	0,030588	-2,042321	5,186688	2,042712	-15,752478	-0,163425	-2,081183	-3,108623	27,750456	-7,804147	-3,382536	-0,852030	0,030588	-2,042321	7,587852	68,927081	-15,752478	-0,852030	0,030588	-2,042321	7,587852	68,927081	-15,752478
11:10:35,47	0,563941	3,314948	-0,090989	0,212001	0,425989	1,298999	-0,847556	0,025787	-2,039903	5,410889	2,270450	-15,797396	-0,164034	-2,074336	-3,109586	27,793571	-7,757669	-3,355768	-0,847556	0,025787	-2,039903	7,435190	68,803630	-15,797396	-0,847556	0,025787	-2,039903	7,435190	68,803630	-15,797396
11:10:35,52	0,563941	3,314948	-0,090989	0,212001	0,425989	1,298999	-0,853181	0,029738	-2,040865	5,267236	1,992092	-15,770629	-0,170493	-2,084548	-3,109086	27,730687	-7,756795	-3,345917	-0,853181	0,029738	-2,040865	7,601705	68,966771	-15,770629	-0,853181	0,029738	-2,040865	7,601705	68,966771	-15,770629
11:10:35,57	0,563941	3,314948	-0,090989	0,212001	0,425989	1,298999	-0,841107	0,030226	-2,040365	5,211218	2,565002	-15,760777	-0,168708	-2,085446	-3,107812	27,765484	-7,851431	-3,362018	-0,841107	0,030226	-2,040365	7,583930	68,591936	-15,760777	-0,841107	0,030226	-2,040365	7,583930	68,591936	-15,760777
11:10:35,62	0,563941	3,314948	-0,090989	0,212001	0,425989	1,298999	-0,841223	0,028231	-2,039091	5,250376	2,636457	-15,776879	-0,168490	-2,083930	-3,109557	27,764344	-7,794042	-3,346731	-0,841223	0,028231	-2,039091	7,466515	68,672445	-15,776879	-0,841223	0,028231	-2,039091	7,466515	68,672445	-15,776879
11:10:35,67	0,563941	3,314948	-0,090989	0,212001	0,425989	1,298999	-0,842644	0,028801	-2,040836	5,269876	2,532847	-15,761592	-0,169976	-2,078043	-3,106685	27,736871	-7,836775	-3,351371	-0,842644	0,028801	-2,040836	7,530746	68,680439	-15,761592	-0,842644	0,028801	-2,040836	7,530746	68,680439	-15,761592
11:10:35,72	0,563941	3,314948	-0,090989	0,212001	0,425989	1,298999	-0,846999	0,033031	-2,037965	4,999174	2,303968	-15,766232	-0,168750	-2,076037	-3,108646	27,739800	-7,761172	-3,366657	-0,846999	0,033031	-2,037965	7,592095	68,793417	-15,766232	-0,846999	0,033031	-2,037965	7,592095	68,793417	-15,766232
11:10:35,77	0,563941	3,314948	-0,090989	0,212001	0,425989	1,298999	-0,849350	0,032972	-2,039926	5,069153	2,146468	-15,781518	-0,164042	-2,080551	-3,108927	27,774803	-7,768119	-3,365310	-0,849350	0,032972	-2,039926	7,657484	68,820445	-15,781518	-0,849350	0,032972	-2,039926	7,657484	68,820445	-15,781518
11:10:35,82	0,563941	3,314948	-0,090989	0,212001	0,425989	1,298999	-0,847795	0,026638	-2,040206	5,410035	2,261122	-15,780170	-0,169882	-2,080378	-3,112100	27,776824	-7,814108	-3,352936	-0,847795	0,026638	-2,040206	7,501105	68,813021	-15,780170	-0,847795	0,026638	-2,040206	7,501105	68,813021	-15,780170
11:10:35,87	0,563941	3,314948	-0,090989	0,212001	0,425989	1,298999	-0,845024	0,031782	-2,043379	5,103714	2,429936	-15,767797	-0,170592	-2,079696	-3,109612	27,717789	-7,817914	-3,362870	-0,845024	0,031782	-2,043379	7,598612	68,764345	-15,767797	-0,845024	0,031782	-2,043379	7,598612	68,764345	-15,767797
11:10:35,92	0,563941	3,314948	-0,090989	0,212001	0,425989	1,298999	-0,845261	0,032738	-2,040891	5,021214	2,368423	-15,777730	-0,170484	-2,081885	-3,112470	27,764088	-7,795129	-3,328074	-0,845261	0,032738	-2,040891	7,591118	68,721386	-15,777730	-0,845261	0,032738	-2,040891	7,591118	68,721386	-15,777730
11:10:35,97	0,563941	3,314948	-0,090989	0,212001	0,425989	1,298999	-0,843418	0,031550	-2,043749	5,125874	2,492922	-15,742935	-0,169063	-2,076347	-3,111519	27,753892	-7,796327	-3,320252	-0,843418	0,031550	-2,043749	7,602517	68,701270	-15,742935	-0,843418	0,031550	-2,043749	7,602517	68,701270	-15,742935
11:10:36,02	0,563941	3,314948	-0,090989	0,212001	0,425989	1,298999	-0,849259	0,028210	-2,040234	5,255176	2,183920	-15,781583	-0,164672	-2,078497	-3,108955	27,737334	-7,830883	-3,366722	-0,849259	0,028210	-2,040234	7,469685	68,850753	-15,781583	-0,849259	0,028210	-2,040234	7,469685	68,850753	-15,781583
11:10:36,07	0,563941	3,314948	-0,090989	0,212001	0,425989	1,298999	-0,849259	0,028210	-2,040234	5,255176	2,183920	-15,781583	-0,166932	-2,079136	-3,112464	27,782181	-7,801404	-3,322598	-0,849259	0,028210	-2,040234	7,469685	68,850753	-15,781583	-0,849259	0,028210	-2,040234	7,469685	68,850753	-15,781583
11:10:36,12	0,563941	3,314948	-0,090989	0,212001	0,425989	1,298999	-0,847575	0,029848	-2,043744	5,217960	2,295602	-15,737458	-0,167950	-2,083989	-3,111829	27,782777	-7,774718	-3,365023	-0,847575	0,029848	-2,043744	7,561042	68,830219	-15,737458	-0,847575	0,029848	-2,043744	7,561042	68,830219	-15,737458
11:10:36,17	0,563941	3,314948	-0,090989	0,212001	0,425989	1,298999	-0,842864	0,028303	-2,043108	5,321708	2,527745	-15,779883	-0,172832	-2,081927	-3,109765	27,781615	-7,859133	-3,356588	-0,842864	0,028303	-2,043108	7,543507	68,692551	-15,779883	-0,842864	0,028303	-2,043108	7,543507	68,692551	-15,779883
11:10:36,22	0,563941	3,314948	-0,090989	0,212001	0,425989	1,298999	-0,842208	0,033562	-2,041044	4,974546	2,603043	-15,771448	-0,168115	-2,084911	-3,106256	27,756434	-7,821609	-3,352045	-0,842208	0,033562	-2,041044	7,609189	68,716376	-15,771448	-0,842208	0,033562	-2,041044	7,609189	68,716376	-15,771448
11:10:36,27	0,563941	3,314948	-0,090989	0,212001	0,425989	1,298999	-0,841983	0,027985	-2,037535	5,284464	2,574188	-15,766906	-0,170991	-2,079083	-3,109572	27,772626	-7,840056	-3,339919	-0,841983	0,027985	-2,037535	7,481301	68,669838	-15,766906	-0,841983	0,027985	-2,037535	7,481301	68,669838	-15,766906
11:10:36,32	0,563941	3,314948	-0,090989	0,212001	0,425989	1,298999	-0,845592	0,033390	-2,040852	4,995533	2,409779	-15,754779	-0,164626	-2,077144	-3,108220	27,751742	-7,795765	-3,338528	-0,845592	0,033390	-2,040852	7,616650	68,788715	-15,754779	-0,845592	0,033390	-2,040852	7,616650	68,788715	-15,754779
11:10:36,37	0,563941	3,314948	-0,090989	0,212001	0,425989	1,298999	-0,850453	0,028848	-2,039499	5,259655	2,116733	-15,753389	-0,165998	-2,079902	-3,107604	27,796979	-7,813327	-3,335732	-0,850453	0,028848	-2,039499	7,524189	68,877322	-15,753389	-0,850453	0,028848	-2,039499	7,524189	68,877322	-15,753389
11:10:36,42	0,563941	3,314948	-0,090989	0,212001	0,425989	1,298999	-0,847379	0,028656	-2,038883	5,277003	2,324570	-15,750592	-0,164007	-2,076192	-3,109755	27,778699	-7,811462	-3,323591	-0,847379	0,028656	-2,038883	7,526533	68,843802	-15,750592	-0,847379	0,028656	-2,038883	7,526533	68,843802	-15,750592
11:10:36,47	0,563941	3,314948	-0,090989	0,212001	0,425989	1,298999	-0,851587	0,028787	-2,041034	5,262695	2,088981	-15,738451	-0,168984	-2,079097	-3,109066	27,784103	-7,812339	-3,322962	-0,851587	0,028787	-2,041034	7,522466	68,938556	-15,738451	-0,851587	0,028787	-2,041034	7,522466	68,938556	-15,738451
11:10:36,52	0,563941	3,314948	-0,090989	0,212001	0,425989	1,298999	-0,846583	0,031645	-2,040345	5,116005	2,354301	-15,737823	-0,171536	-2,081350	-3,108935	27,729076	-7,807961	-3,339261	-0,846583	0,031645	-2,040345	7,600154	68,811072	-15,737823	-0,846583	0,031645	-2,040345	7,600154	68,811072	-15,737823
11:10:36,57	0,563941	3,314948	-0,090989	0,212001	0,425989	1,298999	-0,843356	0,032728	-2,040214	5,035956	2,472248	-15,754122	-0,171065	-2,079454	-3,111319	27,763805	-7,773142	-3,332652	-0,843356	0,032728	-2,040214	7,605137	68,675719	-15,754122	-0,843356	0,032728	-2,040214	7,605137	68,675719	-15,754122
11:10:36,62	0,563941	3,314948	-0,090989	0,212001	0,425989	1,298999	-0,845234	0,033268	-2,042598	5,055393	2,387292	-15,747513	-0,172959	-2,079280	-3,110537	27,757206	-7,790683	-3,317774	-0,845234	0,033268	-2,042598	7,666967	68,738136	-15,747513	-0,845234	0,033268	-2,042598	7,666967	68,738136	-15,747513
11:10:36,67	0,563941	3,314948	-0,090989	0,212001	0,425989	1,298999	-0,844437	0,034996	-2,041816	4,947082	2,431797	-15,732634	-0,166968	-2,079352	-3,107048	27,753216	-7,804505	-3,340269	-0,844437	0,034996	-2,041816	7,694250	68,720067	-15,732634	-0,844437	0,034996	-2,041816	7,694250	68,720067	-15,732634
11:10:36,72	0,563941	3,314948	-0,090989	0,212001	0,425989	1,298999	-0,847370	0,029772	-2,038328	5,204768	2,282717	-15,755129	-0,168178	-2,079580	-3,110560	27,729098	-7,760377	-3,341559	-0,847370	0,029772	-2,038328	7,541848	68,801258	-15,755129	-0,847370	0,029772	-2,038328	7,541848	68,801258	-15,755129
11:10:36,77	0,563941	3,314948	-0,090989	0,212001	0,425989	1,298999	-0,846568	0,030705	-2,041839	5,182386	2,281473	-15,756419	-0,169373	-2,077955	-3,110188	27,736869	-7,800609	-3,357654	-0,846568	0,030705	-2,041839	7,592740	68,737054	-15,756419	-0,846568	0,030705	-2,041839	7,592740	68,737054	-15,756419
11:10:36,82	0,563941	3,314948	-0,090989	0,212001	0,425989	1,298999	-0,851663	0,030721	-2,039863	5,210833	2,114744	-15,753469	-0,169933	-2,077561	-3,110930	27,755489	-7,794710	-3,318483	-0,851663	0,030721	-2,039863	7,622397	68,970274	-15,753469	-0,851663	0,030721	-2,039863	7,622397	68,970274	-15,753469
11:10:36,87	0,563941	3,314948	-0,090989	0,212001	0,425989	1,298999	-0,851663	0,030721	-2,039863	5,210833	2,114744	-15,753469	-0,166920	-2,084063	-3,112858	27,782677	-7,833626	-3,358040	-0,851663	0,030721	-2,039863	7,622397	68,970274	-15,753469	-0,851663	0,030721	-2,039863	7,622397	68,970274	-15,753469
11:10:36,92	0,563941	3,314948	-0,090989	0,212001	0,425989	1,298999	-0,843315	0,027374	-2,044137	5,318942	2,533672	-15,772901	-0,163316	-2,083529	-3,108952	27,813598	-7,846167	-3,355589	-0,843315	0,027374	-2,044137	7,467828	68,733865	-15,772901	-0,843315	0,027374	-2,044137	7,467828	68,733865	-15,772901
11:10:36,97	0,563941	3,314948	-0,090989	0,212001	0,425989	1,298999	-0,845579	0,024520	-2,040231	5,471943	2,448974	-15,770450	-0,170968	-2,077077	-3,110550	27,776749	-7,799654	-3,337771	-0,845579	0,024520	-2,040231	7,396800	68,826919	-15,770450	-0,845579	0,024520	-2,040231	7,396800	68,826919	-15,770450
11:10:37,02	0,563941	3,314948	-0,090989	0,212001	0,425989	1,298999	-0,847340	0,034373	-2,041829	4,981479	2,302210	-15,752631	-0,170426	-2,085664	-3,110531	27,787026	-7,837103	-3,370146	-0,847340	0,034373	-2,041829	7,679743	68,818429	-15,752631	-0,847340	0,034373	-2,041829	7,679743	68,818429	-15,752631
11:10:37,07	0,563941	3,314948	-0,090989	0,212001	0,425989	1,298999	-0,840175	0,029610	-2,041810	5,201854	2,702456	-15,785007	-0,171037	-2,081825	-3,110900	27,787259	-7,818391	-3,320409	-0,840175	0,029610	-2,041810	7,526235	68,656161	-15,785007	-0,840175	0,029610	-2,041810	7,526235	68,656161	-15,785007
11:10:37,12	0,563941	3,314948	-0,090989	0,212001	0,425989	1,298999	-0,843194	0,032059	-2,042179	5,090840	2,536269	-15,735270	-0,163309	-2,083860	-3,110875	27,811701	-7,813725	-3,329183	-0,843194	0,032059	-2,042179	7,607449	68,727032	-15,735270	-0,843194	0,032059	-2,042179	7,607449	68,727032	-15,735270
11:10:37,17	0,563941	3,314948	-0,090989	0,212001	0,425989	1,298999	-0,845295	0,024348	-2,042154	5,508048	2,445852	-15,744043	-0,166309	-2,081650	-3,110502	27,793555	-7,816824	-3,319823	-0,845295	0,024348	-2,042154	7,419382	68,801543	-15,744043	-0,845295	0,024348	-2,042154	7,419382	68,801543	-15,744043
11:10:37,22	0,563941	3,314948	-0,090989	0,212001	0,425989	1,298999	-0,845709	0,028051	-2,041781	5,303731	2,410168	-15,734683	-0,166046	-2,073996	-3,111514	27,790473	-7,789426	-3,327614	-0,845709	0,028051	-2,041781	7,505758	68,798343	-15,734683	-0,845709	0,028051	-2,041781	7,505758	68,798343	-15,734683
11:10:37,27	0,563941	3,314948	-0,090989	0,212001	0,425989	1,298999	-0,852470	0,031651	-2,042793	5,138745	2,042244	-15,742475	-0,164524	-2,076525	-3,108572	27,805521	-7,799045	-3,319482	-0,852470	0,031651	-2,042793	7,623328	68,961133	-15,742475	-0,852470	0,031651	-2,042793	7,623328	68,961133	-15,742475
11:10:37,32	0,563941	3,314948	-0,090989	0,212001	0,425989	1,298999	-0,851040	0,029068	-2,039852	5,272242	2,134418	-15,734342	-0,171583	-2,079702	-3,109347	27,814155	-7,832064	-3,326693	-0,851040	0,029068	-2,039852	7,554080	68,941095	-15,734342	-0,851040	0,029068	-2,039852	7,554080	68,941095	-15,734342
11:10:37,37	0,563941	3,314948	-0,090989	0,212001	0,425989	1,298999	-0,844760	0,033593	-2,040626	5,012672	2,484991	-15,741553	-0,171058	-2,080383	-3,107047	27,759895	-7,785958	-3,340604	-0,844760	0,033593	-2,040626	7,649710	68,798648	-15,741553	-0,844760	0,033593	-2,040626	7,649710	68,798648	-15,741553
11:10:37,42	0,563941	3,314948	-0,090989	0,212001	0,425989	1,298999	-0,844432	0,032798	-2,038326	5,066811	2,431982	-15,755464	-0,168091	-2,078574	-3,110143	27,784915	-7,796108	-3,333676	-0,844432	0,032798	-2,038326	7,641442	68,719923	-15,755464	-0,844432	0,032798	-2,038326	7,641442	68,719923	-15,755464
11:10:37,47	0,563941	3,314948	-0,090989	0,212001	0,425989	1,298999	-0,847482	0,031133	-2,041423	5,157106	2,300155	-15,748536	-0,165915	-2,079332	-3,113084	27,831992	-7,762145	-3,318906	-0,847482	0,031133	-2,041423	7,601041	68,827476	-15,748536	-0,847482	0,031133	-2,041423	7,601041	68,827476	-15,748536
11:10:37,52	0,563941	3,314948	-0,090989	0,212001	0,425989	1,298999	-0,847914	0,028869	-2,044364	5,327769	2,301473	-15,733766	-0,165669	-2,079160	-3,112056	27,821746	-7,803449	-3,323104	-0,847914	0,028869	-2,044364	7,594005	68,862716	-15,733766	-0,847914	0,028869	-2,044364	7,594005	68,862716	-15,733766
11:10:37,57	0,563941	3,314948	-0,090989	0,212001	0,425989	1,298999	-0,848186	0,028742	-2,043335	5,293474	2,299110	-15,737964	-0,168098	-2,081157	-3,109727	27,801914	-7,870533	-3,322337	-0,848186	0,028742	-2,043335	7,549748	68,881701	-15,737964	-0,848186	0,028742	-2,043335	7,549748	68,881701	-15,737964
11:10:37,62	0,563941	3,314948	-0,090989	0,212001	0,425989	1,298999	-0,845242	0,029847	-2,041006	5,168016	2,468557	-15,737197	-0,166187	-2,079487	-3,109342	27,866272	-7,865660	-3,361259	-0,845242	0,029847	-2,041006	7,511012	68,820055	-15,737197	-0,845242	0,029847	-2,041006	7,511012	68,820055	-15,737197
11:10:37,67	0,563941	3,314948	-0,090989	0,212001	0,425989	1,298999	-0,847644	0,029027	-2,040622	5,247049	2,396961	-15,776120	-0,173350	-2,080210	-3,109742	27,817674	-7,846842	-3,337033	-0,847644	0,029027	-2,040622	7,525683	68,937003	-15,776120	-0,847644	0,029027	-2,040622	7,525683	68,937003	-15,776120
11:10:37,72	0,563941	3,314948	-0,090989	0,212001	0,425989	1,298999	-0,843436	0,034869	-2,041021	4,935284	2,564267	-15,751894	-0,171031	-2,081268	-3,112058	27,801178	-7,837911	-3,315544	-0,843436	0,034869	-2,041021	7,672485	68,774002	-15,751894	-0,843436	0,034869	-2,041021	7,672485	68,774002	-15,751894
11:10:37,77	0,563941	3,314948	-0,090989	0,212001	0,425989	1,298999	-0,843680	0,032332	-2,043337	5,066679	2,532849	-15,730404	-0,169866	-2,077830	-3,108583	27,788527	-7,814109	-3,320900	-0,843680	0,032332	-2,043337	7,604748	68,761706	-15,730404	-0,843680	0,032332	-2,043337	7,604748	68,761706	-15,730404
11:10:37,82	0,563941	3,314948	-0,090989	0,212001	0,425989	1,298999	-0,847240	0,033042	-2,039862	5,044059	2,324875	-15,735760	-0,170986	-2,078512	-3,109775	27,808197	-7,808906	-3,368956	-0,847240	0,033042	-2,039862	7,637845	68,833188	-15,735760	-0,847240	0,033042	-2,039862	7,637845	68,833188	-15,735760
11:10:37,87	0,563941	3,314948	-0,090989	0,212001	0,425989	1,298999	-0,846088	0,033671	-2,041054	5,025682	2,399190	-15,783817	-0,166374	-2,075135	-3,109340	27,789332	-7,836562	-3,286247	-0,846088	0,033671	-2,041054	7,668858	68,817103	-15,783817	-0,846088	0,033671	-2,041054	7,668858	68,817103	-15,783817
11:10:37,92	0,563941	3,314948	-0,090989	0,212001	0,425989	1,298999	-0,851320	0,031365	-2,040620	5,112199	2,124638	-15,701107	-0,169834	-2,077755	-3,107814	27,794529	-7,797903	-3,335429	-0,851320	0,031365	-2,040620	7,574372	68,953230	-15,701107	-0,851320	0,031365	-2,040620	7,574372	68,953230	-15,701107
11:10:37,97	0,563941	3,314948	-0,090989	0,212001	0,425989	1,298999	-0,851555	0,029392	-2,041817	5,239814	2,113400	-15,757780	-0,164547	-2,075918	-3,110537	27,802696	-7,815385	-3,342920	-0,851555	0,029392	-2,041817	7,547111	68,960445	-15,757780	-0,851555	0,029392	-2,041817	7,547111	68,960445	-15,757780
11:10:38,02	0,563941	3,314948	-0,090989	0,212001	0,425989	1,298999	-0,851555	0,029392	-2,041817	5,239814	2,113400	-15,757780	-0,170467	-2,078740	-3,110913	27,784253	-7,811475	-3,319593	-0,851555	0,029392	-2,041817	7,547111	68,960445	-15,757780	-0,851555	0,029392	-2,041817	7,547111	68,960445	-15,757780
11:10:38,07	0,563941	3,314948	-0,090989	0,212001	0,425989	1,298999	-0,846150	0,033107	-2,042192	5,040815	2,376495	-15,734453	-0,166239	-2,074314	-3,111302	27,844025	-7,814067	-3,338047	-0,846150	0,033107	-2,042192	7,639715	68,799304	-15,734453	-0,846150	0,033107	-2,042192	7,639715	68,799304	-15,734453
11:10:38,12	0,563941	3,314948	-0,090989	0,212001	0,425989	1,298999	-0,852098	0,031659	-2,042581	5,143755	2,120289	-15,752907	-0,167396	-2,080379	-3,110880	27,839064	-7,814893	-3,324843	-0,852098	0,031659	-2,042581	7,628983	69,009973	-15,752907	-0,852098	0,031659	-2,042581	7,628983	69,009973	-15,752907
11:10:38,17	0,563941	3,314948	-0,090989	0,212001	0,425989	1,298999	-0,846267	0,029628	-2,042159	5,246161	2,419620	-15,739703	-0,165144	-2,075294	-3,107613	27,858150	-7,804793	-3,359476	-0,846267	0,029628	-2,042159	7,571971	68,851566	-15,739703	-0,846267	0,029628	-2,042159	7,571971	68,851566	-15,739703
11:10:38,22	0,563941	3,314948	-0,090989	0,212001	0,425989	1,298999	-0,844878	0,030805	-2,042177	5,179429	2,524915	-15,779789	-0,164962	-2,074543	-3,113593	27,882148	-7,770725	-3,311243	-0,844878	0,030805	-2,042177	7,597649	68,847805	-15,779789	-0,844878	0,030805	-2,042177	7,597649	68,847805	-15,779789
11:10:38,27	0,563941	3,314948	-0,090989	0,212001	0,425989	1,298999	-0,844878	0,030805	-2,042177	5,179429	2,524915	-15,779789	-0,166223	-2,085466	-3,113164	27,855747	-7,888028	-3,302294	-0,844878	0,030805	-2,042177	7,597649	68,847805	-15,779789	-0,844878	0,030805	-2,042177	7,597649	68,847805	-15,779789
11:10:38,32	0,563941	3,314948	-0,090989	0,212001	0,425989	1,298999	-0,842448	0,026069	-2,044443	5,376218	2,669236	-15,717154	-0,166127	-2,080515	-3,109293	27,883860	-7,826610	-3,311910	-0,842448	0,026069	-2,044443	7,422671	68,801371	-15,717154	-0,842448	0,026069	-2,044443	7,422671	68,801371	-15,717154
11:10:38,37	0,563941	3,314948	-0,090989	0,212001	0,425989	1,298999	-0,846783	0,028461	-2,040572	5,319111	2,437417	-15,726771	-0,170343	-2,080211	-3,110889	27,839997	-7,821162	-3,330378	-0,846783	0,028461	-2,040572	7,553288	68,909905	-15,726771	-0,846783	0,028461	-2,040572	7,553288	68,909905	-15,726771
11:10:38,42	0,563941	3,314948	-0,090989	0,212001	0,425989	1,298999	-0,844939	0,032265	-2,042168	5,104081	2,492635	-15,745238	-0,171622	-2,078719	-3,111711	27,790065	-7,803020	-3,348163	-0,844939	0,032265	-2,042168	7,636885	68,820308	-15,745238	-0,844939	0,032265	-2,042168	7,636885	68,820308	-15,745238
11:10:38,47	0,563941	3,314948	-0,090989	0,212001	0,425989	1,298999	-0,845592	0,034118	-2,042990	4,998451	2,406364	-15,763024	-0,166885	-2,076121	-3,109359	27,813266	-7,824217	-3,329927	-0,845592	0,034118	-2,042990	7,676745	68,785300	-15,763024	-0,845592	0,034118	-2,042990	7,676745	68,785300	-15,763024
11:10:38,52	0,563941	3,314948	-0,090989	0,212001	0,425989	1,298999	-0,850209	0,031315	-2,040638	5,137465	2,196924	-15,744788	-0,167993	-2,075519	-3,107416	27,838801	-7,812458	-3,340788	-0,850209	0,031315	-2,040638	7,595701	68,938365	-15,744788	-0,850209	0,031315	-2,040638	7,595701	68,938365	-15,744788
11:10:38,57	0,563941	3,314948	-0,090989	0,212001	0,425989	1,298999	-0,850178	0,032575	-2,038695	5,094883	2,214807	-15,755648	-0,163811	-2,083551	-3,107748	27,841501	-7,794800	-3,321136	-0,850178	0,032575	-2,038695	7,652050	68,953760	-15,755648	-0,850178	0,032575	-2,038695	7,652050	68,953760	-15,755648
11:10:38,62	0,563941	3,314948	-0,090989	0,212001	0,425989	1,298999	-0,845312	0,024938	-2,039027	5,508693	2,461333	-15,735997	-0,164432	-2,088223	-3,112011	27,843071	-7,856890	-3,331038	-0,845312	0,024938	-2,039027	7,466288	68,818327	-15,735997	-0,845312	0,024938	-2,039027	7,466288	68,818327	-15,735997
11:10:38,67	0,563941	3,314948	-0,090989	0,212001	0,425989	1,298999	-0,840955	0,023139	-2,043290	5,549216	2,720287	-15,745899	-0,170345	-2,078373	-3,108564	27,842898	-7,830936	-3,331863	-0,840955	0,023139	-2,043290	7,365648	68,735279	-15,745899	-0,840955	0,023139	-2,043290	7,365648	68,735279	-15,745899
11:10:38,72	0,563941	3,314948	-0,090989	0,212001	0,425989	1,298999	-0,846529	0,033185	-2,039844	5,049209	2,417310	-15,746723	-0,166922	-2,074148	-3,110548	27,805303	-7,834109	-3,343688	-0,846529	0,033185	-2,039844	7,654260	68,869865	-15,746723	-0,846529	0,033185	-2,039844	7,654260	68,869865	-15,746723
11:10:38,77	0,563941	3,314948	-0,090989	0,212001	0,425989	1,298999	-0,851900	0,032334	-2,041827	5,071942	2,107061	-15,758548	-0,166771	-2,077430	-3,109704	27,863863	-7,817657	-3,310821	-0,851900	0,032334	-2,041827	7,610150	68,981217	-15,758548	-0,851900	0,032334	-2,041827	7,610150	68,981217	-15,758548
11:10:38,82	0,563941	3,314948	-0,090989	0,212001	0,425989	1,298999	-0,849133	0,030562	-2,040983	5,207620	2,293439	-15,725682	-0,163318	-2,076226	-3,109754	27,835579	-7,853103	-3,359312	-0,849133	0,030562	-2,040983	7,606717	68,950377	-15,725682	-0,849133	0,030562	-2,040983	7,606717	68,950377	-15,725682
11:10:38,87	0,563941	3,314948	-0,090989	0,212001	0,425989	1,298999	-0,851902	0,028173	-2,041033	5,286983	2,142677	-15,774172	-0,167495	-2,077010	-3,114007	27,814645	-7,831353	-3,313044	-0,851902	0,028173	-2,041033	7,498583	69,016985	-15,774172	-0,851902	0,028173	-2,041033	7,498583	69,016985	-15,774172
11:10:38,92	0,563941	3,314948	-0,090989	0,212001	0,425989	1,298999	-0,849135	0,031399	-2,045286	5,127613	2,257577	-15,727904	-0,173964	-2,079694	-3,108605	27,791636	-7,815030	-3,355848	-0,849135	0,031399	-2,045286	7,592433	68,914645	-15,727904	-0,849135	0,031399	-2,045286	7,592433	68,914645	-15,727904
11:10:38,97	0,563941	3,314948	-0,090989	0,212001	0,425989	1,298999	-0,843576	0,035659	-2,039885	4,908737	2,518536	-15,770709	-0,169748	-2,083592	-3,107790	27,836372	-7,856013	-3,362812	-0,843576	0,035659	-2,039885	7,707950	68,739254	-15,770709	-0,843576	0,035659	-2,039885	7,707950	68,739254	-15,770709
11:10:39,02	0,563941	3,314948	-0,090989	0,212001	0,425989	1,298999	-0,842308	0,030059	-2,039069	5,186810	2,643699	-15,777673	-0,166342	-2,081930	-3,110491	27,792472	-7,855703	-3,306576	-0,842308	0,030059	-2,039069	7,546426	68,764889	-15,777673	-0,842308	0,030059	-2,039069	7,546426	68,764889	-15,777673
11:10:39,07	0,563941	3,314948	-0,090989	0,212001	0,425989	1,298999	-0,845450	0,027940	-2,041770	5,275282	2,442130	-15,721436	-0,172085	-2,076719	-3,107812	27,850541	-7,816641	-3,356223	-0,845450	0,027940	-2,041770	7,468608	68,809985	-15,721436	-0,845450	0,027940	-2,041770	7,468608	68,809985	-15,721436
11:10:39,12	0,563941	3,314948	-0,090989	0,212001	0,425989	1,298999	-0,847092	0,035519	-2,039091	4,944051	2,387545	-15,771083	-0,168644	-2,077806	-3,110112	27,816859	-7,822666	-3,305785	-0,847092	0,035519	-2,039091	7,732308	68,884235	-15,771083	-0,847092	0,035519	-2,039091	7,732308	68,884235	-15,771083
11:10:39,17	0,563941	3,314948	-0,090989	0,212001	0,425989	1,298999	-0,847872	0,031996	-2,041391	5,105215	2,320828	-15,720645	-0,169138	-2,080660	-3,113227	27,849094	-7,807057	-3,347836	-0,847872	0,031996	-2,041391	7,616877	68,878749	-15,720645	-0,847872	0,031996	-2,041391	7,616877	68,878749	-15,720645
11:10:39,22	0,563941	3,314948	-0,090989	0,212001	0,425989	1,298999	-0,845153	0,030997	-2,044506	5,186806	2,482311	-15,762696	-0,167945	-2,079766	-3,112444	27,876212	-7,864284	-3,354930	-0,845153	0,030997	-2,044506	7,620033	68,826815	-15,762696	-0,845153	0,030997	-2,044506	7,620033	68,826815	-15,762696
11:10:39,27	0,563941	3,314948	-0,090989	0,212001	0,425989	1,298999	-0,860298	0,012281	-1,971653	5,389937	2,264973	-15,126581	-0,145357	-2,076901	-3,040373	27,957862	-8,759082	-2,711721	-0,860298	0,012281	-1,971653	6,353971	69,798370	-15,126581	-0,860298	0,012281	-1,971653	6,353971	69,798370	-15,126581
11:10:39,32	0,563941	3,314948	-0,090989	0,212001	0,425989	1,298999	-0,860298	0,012281	-1,971653	5,389937	2,264973	-15,126581	-0,122387	-2,074659	-3,053930	28,053850	-10,346021	-2,232559	-0,860298	0,012281	-1,971653	6,353971	69,798370	-15,126581	-0,860298	0,012281	-1,971653	6,353971	69,798370	-15,126581
11:10:39,37	0,564018	3,314948	-0,090974	0,211965	0,426003	1,249111	-0,873725	-0,006490	-1,985210	5,039676	2,443382	-14,647419	-0,112337	-2,070878	-3,054482	28,469199	-10,648071	-2,185728	-0,873725	-0,006490	-1,985210	4,530213	71,030774	-14,647419	-0,873725	-0,006490	-1,985210	4,530213	71,030774	-14,647419
11:10:39,42	0,564018	3,314948	-0,090974	0,211965	0,426003	1,249111	-0,882024	-0,013304	-1,985761	5,340088	2,522524	-14,600588	-0,112195	-2,068363	-3,049787	28,531825	-10,638356	-2,169139	-0,882024	-0,013304	-1,985761	4,295738	71,761444	-14,600588	-0,882024	-0,013304	-1,985761	4,295738	71,761444	-14,600588
11:10:39,47	0,564018	3,314948	-0,090974	0,211965	0,426003	1,249111	-0,884274	-0,012169	-1,981066	5,320814	2,454936	-14,584000	-0,115761	-2,071860	-3,045128	28,493474	-10,622163	-2,167351	-0,884274	-0,012169	-1,981066	4,365531	71,870431	-14,584000	-0,884274	-0,012169	-1,981066	4,365531	71,870431	-14,584000
11:10:39,52	0,564018	3,314948	-0,090974	0,211965	0,426003	1,249111	-0,879462	-0,010829	-1,976407	5,245996	2,663820	-14,582211	-0,111624	-2,063593	-3,048252	28,513562	-10,579579	-2,157506	-0,879462	-0,010829	-1,976407	4,395882	71,701620	-14,582211	-0,879462	-0,010829	-1,976407	4,395882	71,701620	-14,582211
11:10:39,57	0,564018	3,314948	-0,090974	0,211965	0,426003	1,249111	-0,888690	-0,010279	-1,979531	5,264274	2,180111	-14,572367	-0,113396	-2,070303	-3,044770	28,489142	-10,600429	-2,200105	-0,888690	-0,010279	-1,979531	4,457404	71,942245	-14,572367	-0,888690	-0,010279	-1,979531	4,457404	71,942245	-14,572367
11:10:39,62	0,564018	3,314948	-0,090974	0,211965	0,426003	1,249111	-0,881993	-0,012099	-1,976049	5,328676	2,517625	-14,614965	-0,112184	-2,067247	-3,047049	28,542751	-10,654530	-2,147043	-0,881993	-0,012099	-1,976049	4,378893	71,754054	-14,614965	-0,881993	-0,012099	-1,976049	4,378893	71,754054	-14,614965
11:10:39,67	0,564018	3,314948	-0,090974	0,211965	0,426003	1,249111	-0,885245	-0,011620	-1,978328	5,283733	2,421978	-14,561903	-0,116177	-2,066956	-3,042780	28,578275	-10,610044	-2,168608	-0,885245	-0,011620	-1,978328	4,371531	71,913719	-14,561903	-0,885245	-0,011620	-1,978328	4,371531	71,913719	-14,561903
11:10:39,72	0,564018	3,314948	-0,090974	0,211965	0,426003	1,249111	-0,883501	-0,008017	-1,974059	5,152645	2,521186	-14,583468	-0,110868	-2,065730	-3,038119	28,566757	-10,585112	-2,169427	-0,883501	-0,008017	-1,974059	4,523308	71,876025	-14,583468	-0,883501	-0,008017	-1,974059	4,523308	71,876025	-14,583468
11:10:39,77	0,564018	3,314948	-0,090974	0,211965	0,426003	1,249111	-0,887217	-0,012001	-1,969399	5,375667	2,305526	-14,584288	-0,151031	-2,078897	-2,874413	27,736217	-8,369366	-1,573399	-0,887217	-0,012001	-1,969399	4,433555	71,952053	-14,584288	-0,887217	-0,012001	-1,969399	4,433555	71,952053	-14,584288
11:10:39,82	0,564018	3,314948	-0,090974	0,211965	0,426003	1,249111	-0,851186	0,009610	-1,841500	5,262160	2,521613	-14,040469	-0,141409	-2,061351	-2,860668	28,981181	-9,055865	-1,040556	-0,851186	0,009610	-1,841500	6,016531	69,339698	-14,040469	-0,851186	0,009610	-1,841500	6,016531	69,339698	-14,040469
11:10:39,87	0,563972	3,315023	-0,090981	0,211997	0,426011	1,199038	-0,875739	0,016636	-1,791947	5,418076	2,496664	-13,455416	-0,136242	-2,054033	-2,862103	29,333941	-9,401960	-1,066951	-0,875739	0,016636	-1,791947	6,724037	71,242161	-13,455416	-0,875739	0,016636	-1,791947	6,724037	71,242161	-13,455416
11:10:39,92	0,563972	3,315023	-0,090981	0,211997	0,426011	1,199038	-0,884660	0,015822	-1,793382	5,337104	2,511299	-13,481812	-0,138041	-2,047957	-2,857864	29,327983	-9,407244	-1,073893	-0,884660	0,015822	-1,793382	6,579094	71,957124	-13,481812	-0,884660	0,015822	-1,793382	6,579094	71,957124	-13,481812
11:10:39,97	0,563972	3,315023	-0,090981	0,211997	0,426011	1,199038	-0,889022	0,020417	-1,789144	5,090571	2,281969	-13,488754	-0,133115	-2,048235	-2,857796	29,416937	-9,369981	-1,048619	-0,889022	0,020417	-1,789144	6,693326	72,070193	-13,488754	-0,889022	0,020417	-1,789144	6,693326	72,070193	-13,488754
11:10:40,02	0,563972	3,315023	-0,090981	0,211997	0,426011	1,199038	-0,891245	0,016012	-1,789075	5,396381	2,224775	-13,463480	-0,134309	-2,044965	-2,854336	29,403712	-9,355087	-1,069214	-0,891245	0,016012	-1,789075	6,653340	72,187509	-13,463480	-0,891245	0,016012	-1,789075	6,653340	72,187509	-13,463480
11:10:40,07	0,563972	3,315023	-0,090981	0,211997	0,426011	1,199038	-0,893480	0,018681	-1,785615	5,263871	2,089664	-13,484074	-0,136167	-2,043526	-2,853555	29,376408	-9,379587	-1,036385	-0,893480	0,018681	-1,785615	6,730359	72,227832	-13,484074	-0,893480	0,018681	-1,785615	6,730359	72,227832	-13,484074
11:10:40,12	0,563972	3,315023	-0,090981	0,211997	0,426011	1,199038	-0,893797	0,021009	-1,784834	5,107945	2,061792	-13,451245	-0,136704	-2,045906	-2,853569	29,388363	-9,376881	-1,075619	-0,893797	0,021009	-1,784834	6,757180	72,224832	-13,451245	-0,893797	0,021009	-1,784834	6,757180	72,224832	-13,451245
11:10:40,17	0,563972	3,315023	-0,090981	0,211997	0,426011	1,199038	-0,891467	0,020285	-1,784848	5,153917	2,191937	-13,490480	-0,137216	-2,049879	-2,849662	29,410262	-9,390149	-1,084170	-0,891467	0,020285	-1,784848	6,746315	72,172096	-13,490480	-0,891467	0,020285	-1,784848	6,746315	72,172096	-13,490480
11:10:40,22	0,563972	3,315023	-0,090981	0,211997	0,426011	1,199038	-0,887771	0,018742	-1,780941	5,233631	2,409731	-13,499030	-0,131310	-2,051762	-2,851985	29,395291	-9,328952	-1,084746	-0,887771	0,018742	-1,780941	6,704874	72,099749	-13,499030	-0,887771	0,018742	-1,780941	6,704874	72,099749	-13,499030
11:10:40,27	0,563972	3,315023	-0,090981	0,211997	0,426011	1,199038	-0,889093	0,012685	-1,783264	5,594087	2,297412	-13,499606	-0,133689	-2,050644	-2,852351	29,400465	-9,350830	-1,046762	-0,889093	0,012685	-1,783264	6,589887	72,091225	-13,499606	-0,889093	0,012685	-1,783264	6,589887	72,091225	-13,499606
11:10:40,32	0,563972	3,315023	-0,090981	0,211997	0,426011	1,199038	-0,888871	0,015305	-1,783630	5,441516	2,324381	-13,461622	-0,139557	-2,050926	-2,850414	29,405157	-9,347052	-1,048923	-0,888871	0,015305	-1,783630	6,642942	72,100758	-13,461622	-0,888871	0,015305	-1,783630	6,642942	72,100758	-13,461622
11:10:40,37	0,563972	3,315023	-0,090981	0,211997	0,426011	1,199038	-0,885693	0,020246	-1,781693	5,190201	2,491801	-13,463784	-0,134205	-2,048199	-2,849635	29,422929	-9,315840	-1,052096	-0,885693	0,020246	-1,781693	6,779497	72,018721	-13,463784	-0,885693	0,020246	-1,781693	6,779497	72,018721	-13,463784
11:10:40,42	0,563972	3,315023	-0,090981	0,211997	0,426011	1,199038	-0,890731	0,016975	-1,780914	5,396225	2,229613	-13,466956	-0,139005	-2,052147	-2,850060	29,388564	-9,375626	-1,093575	-0,890731	0,016975	-1,780914	6,728724	72,152011	-13,466956	-0,890731	0,016975	-1,780914	6,728724	72,152011	-13,466956
11:10:40,47	0,563972	3,315023	-0,090981	0,211997	0,426011	1,199038	-0,884912	0,019157	-1,781339	5,213778	2,532367	-13,508436	-0,134251	-2,050965	-2,851190	29,404714	-9,338428	-1,056949	-0,884912	0,019157	-1,781339	6,717601	71,997923	-13,508436	-0,884912	0,019157	-1,781339	6,717601	71,997923	-13,508436
11:10:40,52	0,563972	3,315023	-0,090981	0,211997	0,426011	1,199038	-0,888313	0,015631	-1,782469	5,437430	2,350886	-13,471810	-0,136518	-2,049826	-2,850793	29,449751	-9,344159	-1,062905	-0,888313	0,015631	-1,782469	6,664446	72,083444	-13,471810	-0,888313	0,015631	-1,782469	6,664446	72,083444	-13,471810
11:10:40,57	0,563972	3,315023	-0,090981	0,211997	0,426011	1,199038	-0,888165	0,018164	-1,782072	5,323270	2,400447	-13,477766	-0,135410	-2,049051	-2,849218	29,419109	-9,336379	-1,014542	-0,888165	0,018164	-1,782072	6,749125	72,121394	-13,477766	-0,888165	0,018164	-1,782072	6,749125	72,121394	-13,477766
11:10:40,62	0,563972	3,315023	-0,090981	0,211997	0,426011	1,199038	-0,889391	0,017592	-1,780497	5,344416	2,306287	-13,429402	-0,133097	-2,041340	-2,851255	29,403118	-9,305388	-1,088124	-0,889391	0,017592	-1,780497	6,725391	72,123446	-13,429402	-0,889391	0,017592	-1,780497	6,725391	72,123446	-13,429402
11:10:40,67	0,563972	3,315023	-0,090981	0,211997	0,426011	1,199038	-0,897225	0,019445	-1,782534	5,266931	1,869573	-13,502984	-0,138492	-2,043348	-2,851254	29,365889	-9,330094	-1,065538	-0,897225	0,019445	-1,782534	6,793325	72,301704	-13,502984	-0,897225	0,019445	-1,782534	6,793325	72,301704	-13,502984
11:10:40,73	0,563972	3,315023	-0,090981	0,211997	0,426011	1,199038	-0,892788	0,023112	-1,782533	5,036192	2,080380	-13,480398	-0,136586	-2,050541	-2,848468	29,412575	-9,344026	-1,054361	-0,892788	0,023112	-1,782533	6,850513	72,164249	-13,480398	-0,892788	0,023112	-1,782533	6,850513	72,164249	-13,480398
11:10:40,78	0,563972	3,315023	-0,090981	0,211997	0,426011	1,199038	-0,887512	0,017866	-1,779748	5,320298	2,402112	-13,469221	-0,140840	-2,045784	-2,850454	29,377794	-9,371244	-1,053697	-0,887512	0,017866	-1,779748	6,722753	72,071843	-13,469221	-0,887512	0,017866	-1,779748	6,722753	72,071843	-13,469221
11:10:40,83	0,563972	3,315023	-0,090981	0,211997	0,426011	1,199038	-0,889505	0,023928	-1,781733	4,964104	2,282004	-13,468557	-0,132424	-2,049626	-2,851584	29,421885	-9,301063	-1,069710	-0,889505	0,023928	-1,781733	6,842439	72,108124	-13,468557	-0,889505	0,023928	-1,781733	6,842439	72,108124	-13,468557
11:10:40,88	0,563972	3,315023	-0,090981	0,211997	0,426011	1,199038	-0,890385	0,014718	-1,782863	5,525820	2,239315	-13,484571	-0,134785	-2,047108	-2,848864	29,422182	-9,297022	-1,051893	-0,890385	0,014718	-1,782863	6,681211	72,134549	-13,484571	-0,890385	0,014718	-1,782863	6,681211	72,134549	-13,484571
11:10:40,94	0,563972	3,315023	-0,090981	0,211997	0,426011	1,199038	-0,891386	0,018022	-1,780143	5,357697	2,185520	-13,466753	-0,132516	-2,044046	-2,849273	29,408034	-9,349936	-1,057192	-0,891386	0,018022	-1,780143	6,772397	72,159302	-13,466753	-0,891386	0,018022	-1,780143	6,772397	72,159302	-13,466753
11:10:40,99	0,563972	3,315023	-0,090981	0,211997	0,426011	1,199038	-0,888301	0,012938	-1,781310	5,559683	2,341635	-13,482161	-0,132532	-2,043352	-2,850474	29,399923	-9,350066	-1,095043	-0,888301	0,012938	-1,781310	6,575280	72,073237	-13,482161	-0,888301	0,012938	-1,781310	6,575280	72,073237	-13,482161
11:10:41,04	0,563972	3,315023	-0,090981	0,211997	0,426011	1,199038	-0,895765	0,017949	-1,781754	5,304387	1,965045	-13,509903	-0,131526	-2,048520	-2,860156	29,318649	-9,309774	-1,029477	-0,895765	0,017949	-1,781754	6,713415	72,282597	-13,509903	-0,895765	0,017949	-1,781754	6,713415	72,282597	-13,509903
11:10:41,09	0,563972	3,315023	-0,090981	0,211997	0,426011	1,199038	-0,891793	0,014493	-1,791435	5,478362	2,081077	-13,444337	-0,146437	-2,066004	-2,995663	28,564853	-8,944943	-0,438554	-0,891793	0,014493	-1,791435	6,616085	72,086797	-13,444337	-0,891793	0,014493	-1,791435	6,616085	72,086797	-13,444337
11:10:41,14	0,563972	3,315023	-0,090981	0,211997	0,426011	1,199038	-0,884311	0,005544	-1,860400	5,397329	2,171858	-12,381052	-0,127516	-2,059475	-2,929121	28,787115	-9,633842	0,033809	-0,884311	0,005544	-1,860400	5,832499	71,590234	-12,381052	-0,884311	0,005544	-1,860400	5,832499	71,590234	-12,381052
11:10:41,19	0,563948	3,314964	-0,090997	0,211982	0,425990	1,148995	-0,884311	0,005544	-1,860400	5,397329	2,171858	-12,381052	-0,123018	-2,055116	-2,914621	29,070528	-9,989602	0,031481	-0,884311	0,005544	-1,860400	5,832499	71,590234	-12,381052	-0,884311	0,005544	-1,860400	5,832499	71,590234	-12,381052
11:10:41,24	0,563948	3,314964	-0,090997	0,211982	0,425990	1,148995	-0,890334	0,003828	-1,845900	5,320157	2,281945	-12,383379	-0,123591	-2,059240	-2,909911	29,074767	-10,025464	0,065473	-0,890334	0,003828	-1,845900	5,620642	72,173186	-12,383379	-0,890334	0,003828	-1,845900	5,620642	72,173186	-12,383379
11:10:41,29	0,563948	3,314964	-0,090997	0,211982	0,425990	1,148995	-0,886476	0,002262	-1,841190	5,372635	2,504177	-12,349387	-0,120013	-2,057543	-2,909546	29,082281	-9,989566	0,033278	-0,886476	0,002262	-1,841190	5,550213	72,092545	-12,349387	-0,886476	0,002262	-1,841190	5,550213	72,092545	-12,349387
11:10:41,34	0,563948	3,314964	-0,090997	0,211982	0,425990	1,148995	-0,889734	1,177563E-5	-1,840825	5,524500	2,323304	-12,381582	-0,121174	-2,052599	-2,909169	29,116499	-10,029980	0,027090	-0,889734	1,177563E-5	-1,840825	5,525424	72,167447	-12,381582	-0,889734	1,177563E-5	-1,840825	5,525424	72,167447	-12,381582
11:10:41,39	0,563948	3,314964	-0,090997	0,211982	0,425990	1,148995	-0,893436	0,003489	-1,840448	5,325805	2,180647	-12,387770	-0,125321	-2,049506	-2,908042	29,096625	-9,992187	0,013026	-0,893436	0,003489	-1,840448	5,599675	72,315389	-12,387770	-0,893436	0,003489	-1,840448	5,599675	72,315389	-12,387770
11:10:41,44	0,563948	3,314964	-0,090997	0,211982	0,425990	1,148995	-0,894041	0,008626	-1,839321	5,081438	2,113086	-12,401834	-0,121204	-2,049936	-2,906864	29,100400	-10,020348	0,016861	-0,894041	0,008626	-1,839321	5,758615	72,295309	-12,401834	-0,894041	0,008626	-1,839321	5,758615	72,295309	-12,401834
11:10:41,49	0,563948	3,314964	-0,090997	0,211982	0,425990	1,148995	-0,895728	0,004846	-1,838143	5,255496	2,042736	-12,397999	-0,124145	-2,047168	-2,906486	29,113234	-10,033237	0,015989	-0,895728	0,004846	-1,838143	5,635945	72,357351	-12,397999	-0,895728	0,004846	-1,838143	5,635945	72,357351	-12,397999
11:10:41,54	0,563948	3,314964	-0,090997	0,211982	0,425990	1,148995	-0,896653	0,008778	-1,837765	5,046327	2,012150	-12,398872	-0,120680	-2,047881	-2,899863	29,070397	-10,032576	0,051674	-0,896653	0,008778	-1,837765	5,735377	72,399446	-12,398872	-0,896653	0,008778	-1,837765	5,735377	72,399446	-12,398872
11:10:41,59	0,563948	3,314964	-0,090997	0,211982	0,425990	1,148995	-0,897769	0,005420	-1,831142	5,200067	1,916712	-12,363186	-0,148350	-2,059946	-2,736399	28,526064	-8,459512	0,646024	-0,897769	0,005420	-1,831142	5,625560	72,391581	-12,363186	-0,897769	0,005420	-1,831142	5,625560	72,391581	-12,363186
11:10:41,64	0,563948	3,314964	-0,090997	0,211982	0,425990	1,148995	-0,898104	0,000605	-1,764612	5,433514	2,049140	-11,351107	-0,116343	-2,049998	-2,833333	29,191686	-10,122143	1,063753	-0,898104	0,000605	-1,764612	5,481045	72,550269	-11,351107	-0,898104	0,000605	-1,764612	5,481045	72,550269	-11,351107
11:10:41,69	0,563975	3,315003	-0,090992	0,211997	0,425988	1,098981	-0,898104	0,000605	-1,764612	5,433514	2,049140	-11,351107	-0,120418	-2,052135	-2,823995	29,217106	-10,200599	1,054275	-0,898104	0,000605	-1,764612	5,481045	72,550269	-11,351107	-0,898104	0,000605	-1,764612	5,481045	72,550269	-11,351107
11:10:41,74	0,563975	3,315003	-0,090992	0,211997	0,425988	1,098981	-0,894216	0,003067	-1,755274	5,250304	2,312560	-11,360585	-0,117995	-2,049407	-2,821630	29,252100	-10,191758	1,087499	-0,894216	0,003067	-1,755274	5,491029	72,508478	-11,360585	-0,894216	0,003067	-1,755274	5,491029	72,508478	-11,360585
11:10:41,79	0,563975	3,315003	-0,090992	0,211997	0,425988	1,098981	-0,897790	0,002332	-1,752909	5,313655	2,152558	-11,327361	-0,121571	-2,052486	-2,816599	29,244830	-10,289164	1,051247	-0,897790	0,002332	-1,752909	5,496716	72,629093	-11,327361	-0,897790	0,002332	-1,752909	5,496716	72,629093	-11,327361
11:10:41,84	0,563975	3,315003	-0,090992	0,211997	0,425988	1,098981	-0,893336	0,003889	-1,747878	5,144688	2,426603	-11,363614	-0,119192	-2,051837	-2,817766	29,235882	-10,221954	1,054709	-0,893336	0,003889	-1,747878	5,449992	72,553455	-11,363614	-0,893336	0,003889	-1,747878	5,449992	72,553455	-11,363614
11:10:41,89	0,563975	3,315003	-0,090992	0,211997	0,425988	1,098981	-0,895087	0,002154	-1,749045	5,288671	2,294207	-11,360151	-0,121537	-2,048891	-2,814672	29,249732	-10,243919	1,047167	-0,895087	0,002154	-1,749045	5,457730	72,558497	-11,360151	-0,895087	0,002154	-1,749045	5,457730	72,558497	-11,360151
11:10:41,94	0,563975	3,315003	-0,090992	0,211997	0,425988	1,098981	-0,896466	0,005658	-1,745951	5,094343	2,245460	-11,367693	-0,125096	-2,047255	-2,815063	29,228565	-10,192445	1,073125	-0,896466	0,005658	-1,745951	5,538499	72,618026	-11,367693	-0,896466	0,005658	-1,745951	5,538499	72,618026	-11,367693
11:10:41,99	0,563975	3,315003	-0,090992	0,211997	0,425988	1,098981	-0,896103	0,009558	-1,746342	4,925542	2,220250	-11,341735	-0,125032	-2,049321	-2,815842	29,253245	-10,198895	1,043772	-0,896103	0,009558	-1,746342	5,675841	72,564347	-11,341735	-0,896103	0,009558	-1,746342	5,675841	72,564347	-11,341735
11:10:42,04	0,563975	3,315003	-0,090992	0,211997	0,425988	1,098981	-0,894345	0,008469	-1,747121	4,988921	2,336257	-11,371088	-0,120373	-2,049604	-2,816613	29,252145	-10,265439	1,042884	-0,894345	0,008469	-1,747121	5,653740	72,542362	-11,371088	-0,894345	0,008469	-1,747121	5,653740	72,542362	-11,371088
11:10:42,09	0,563975	3,315003	-0,090992	0,211997	0,425988	1,098981	-0,896430	0,004293	-1,747892	5,147893	2,260161	-11,371976	-0,114436	-2,047130	-2,813867	29,262979	-10,220527	1,073005	-0,896430	0,004293	-1,747892	5,484897	72,629931	-11,371976	-0,896430	0,004293	-1,747892	5,484897	72,629931	-11,371976
11:10:42,14	0,563975	3,315003	-0,090992	0,211997	0,425988	1,098981	-0,901541	0,000388	-1,745146	5,395276	1,981328	-11,341856	-0,119119	-2,047646	-2,812712	29,254907	-10,170149	1,068268	-0,901541	0,000388	-1,745146	5,425720	72,752294	-11,341856	-0,901541	0,000388	-1,745146	5,425720	72,752294	-11,341856
11:10:42,19	0,563975	3,315003	-0,090992	0,211997	0,425988	1,098981	-0,898753	0,004186	-1,743992	5,237381	2,094141	-11,346592	-0,113797	-2,045382	-2,815046	29,287912	-10,213619	1,049831	-0,898753	0,004186	-1,743992	5,565955	72,646223	-11,346592	-0,898753	0,004186	-1,743992	5,565955	72,646223	-11,346592
11:10:42,24	0,563975	3,315003	-0,090992	0,211997	0,425988	1,098981	-0,903375	0,000709	-1,746325	5,397033	1,904101	-11,365029	-0,117951	-2,052695	-2,813458	29,260476	-10,230292	1,075881	-0,903375	0,000709	-1,746325	5,452677	72,819032	-11,365029	-0,903375	0,000709	-1,746325	5,452677	72,819032	-11,365029
11:10:42,29	0,563975	3,315003	-0,090992	0,211997	0,425988	1,098981	-0,894964	0,000649	-1,744737	5,371971	2,326036	-11,338980	-0,115518	-2,043058	-2,811560	29,298618	-10,186286	1,043678	-0,894964	0,000649	-1,744737	5,422942	72,580723	-11,338980	-0,894964	0,000649	-1,744737	5,422942	72,580723	-11,338980
11:10:42,34	0,563975	3,315003	-0,090992	0,211997	0,425988	1,098981	-0,904527	0,003361	-1,742839	5,288127	1,839790	-11,371183	-0,121418	-2,050714	-2,814269	29,286639	-10,211413	1,032799	-0,904527	0,003361	-1,742839	5,551991	72,845171	-11,371183	-0,904527	0,003361	-1,742839	5,551991	72,845171	-11,371183
11:10:42,39	0,563975	3,315003	-0,090992	0,211997	0,425988	1,098981	-0,894947	0,004643	-1,745548	5,193713	2,340165	-11,382062	-0,120933	-2,051628	-2,815464	29,237093	-10,214036	1,019363	-0,894947	0,004643	-1,745548	5,558214	72,593478	-11,382062	-0,894947	0,004643	-1,745548	5,558214	72,593478	-11,382062
11:10:42,44	0,563975	3,315003	-0,090992	0,211997	0,425988	1,098981	-0,894397	0,003766	-1,746743	5,212279	2,327141	-11,395497	-0,122671	-2,050178	-2,814670	29,260852	-10,228854	1,037457	-0,894397	0,003766	-1,746743	5,507926	72,537320	-11,395497	-0,894397	0,003766	-1,746743	5,507926	72,537320	-11,395497
11:10:42,49	0,563975	3,315003	-0,090992	0,211997	0,425988	1,098981	-0,894784	0,005996	-1,745949	5,095385	2,334989	-11,377403	-0,122809	-2,049242	-2,815854	29,196843	-10,209417	1,058954	-0,894784	0,005996	-1,745949	5,566058	72,575567	-11,377403	-0,894784	0,005996	-1,745949	5,566058	72,575567	-11,377403
11:10:42,54	0,563975	3,315003	-0,090992	0,211997	0,425988	1,098981	-0,895525	0,006583	-1,747133	5,049673	2,231302	-11,355907	-0,123874	-2,048398	-2,811964	29,252221	-10,239813	1,035604	-0,895525	0,006583	-1,747133	5,566450	72,530053	-11,355907	-0,895525	0,006583	-1,747133	5,566450	72,530053	-11,355907
11:10:42,59	0,563975	3,315003	-0,090992	0,211997	0,425988	1,098981	-0,895724	0,007928	-1,743243	4,981122	2,284148	-11,379256	-0,118599	-2,044360	-2,810433	29,236369	-10,211891	1,027550	-0,895724	0,007928	-1,743243	5,603446	72,598465	-11,379256	-0,895724	0,007928	-1,743243	5,603446	72,598465	-11,379256
11:10:42,64	0,563975	3,315003	-0,090992	0,211997	0,425988	1,098981	-0,901859	0,005379	-1,741712	5,129899	1,937440	-11,387310	-0,118570	-2,043321	-2,813512	29,251964	-10,179548	1,064375	-0,901859	0,005379	-1,741712	5,552166	72,733352	-11,387310	-0,901859	0,005379	-1,741712	5,552166	72,733352	-11,387310
11:10:42,69	0,563975	3,315003	-0,090992	0,211997	0,425988	1,098981	-0,902773	0,005873	-1,744791	5,140039	1,887244	-11,350485	-0,118529	-2,052215	-2,812713	29,251326	-10,201762	1,042491	-0,902773	0,005873	-1,744791	5,601054	72,754908	-11,350485	-0,902773	0,005873	-1,744791	5,601054	72,754908	-11,350485
11:10:42,74	0,563975	3,315003	-0,090992	0,211997	0,425988	1,098981	-0,895091	0,001390	-1,743992	5,353591	2,297264	-11,372370	-0,117325	-2,055084	-2,811533	29,261107	-10,226326	1,035823	-0,895091	0,001390	-1,743992	5,462701	72,561889	-11,372370	-0,895091	0,001390	-1,743992	5,462701	72,561889	-11,372370
11:10:42,79	0,563975	3,315003	-0,090992	0,211997	0,425988	1,098981	-0,893208	-0,001086	-1,742812	5,465981	2,415899	-11,379038	-0,123936	-2,046346	-2,813172	29,227600	-10,239996	1,007809	-0,893208	-0,001086	-1,742812	5,380693	72,532759	-11,379038	-0,893208	-0,001086	-1,742812	5,380693	72,532759	-11,379038
11:10:42,84	0,563975	3,315003	-0,090992	0,211997	0,425988	1,098981	-0,899590	0,004087	-1,745580	5,185537	2,061231	-11,376062	-0,120905	-2,053230	-2,813892	29,252693	-10,239851	1,022033	-0,899590	0,004087	-1,745580	5,506379	72,679053	-11,376062	-0,899590	0,004087	-1,745580	5,506379	72,679053	-11,376062
11:10:42,89	0,563975	3,315003	-0,090992	0,211997	0,425988	1,098981	-0,899590	0,004087	-1,745580	5,185537	2,061231	-11,376062	-0,119688	-2,051403	-2,811181	29,272585	-10,251686	1,005745	-0,899590	0,004087	-1,745580	5,506379	72,679053	-11,376062	-0,899590	0,004087	-1,745580	5,506379	72,679053	-11,376062
11:10:42,94	0,563975	3,315003	-0,090992	0,211997	0,425988	1,098981	-0,895215	0,002800	-1,742460	5,247671	2,334188	-11,409115	-0,120468	-2,044940	-2,815855	29,222393	-10,268879	1,062675	-0,895215	0,002800	-1,742460	5,467457	72,608548	-11,409115	-0,895215	0,002800	-1,742460	5,467457	72,608548	-11,409115
11:10:42,99	0,563975	3,315003	-0,090992	0,211997	0,425988	1,098981	-0,900422	0,006707	-1,747134	5,004518	2,028557	-11,352186	-0,141878	-2,079838	-2,792730	27,577074	-9,177953	1,648773	-0,900422	0,006707	-1,747134	5,531008	72,711660	-11,352186	-0,900422	0,006707	-1,747134	5,531008	72,711660	-11,352186
11:10:43,04	0,563975	3,315003	-0,090992	0,211997	0,425988	1,098981	-0,859495	0,007800	-1,724009	5,069783	2,186418	-10,766087	-0,139074	-2,052473	-2,617360	28,974403	-9,253126	2,057958	-0,859495	0,007800	-1,724009	5,682087	69,656741	-10,766087	-0,859495	0,007800	-1,724009	5,682087	69,656741	-10,766087
11:10:43,09	0,563973	3,314935	-0,090988	0,212002	0,426002	1,048982	-0,884595	0,019054	-1,548639	5,118137	2,128877	-10,356902	-0,132549	-2,049538	-2,625843	29,136526	-9,587515	2,052305	-0,884595	0,019054	-1,548639	6,613881	71,569624	-10,356902	-0,884595	0,019054	-1,548639	6,613881	71,569624	-10,356902
11:10:43,14	0,563973	3,314935	-0,090988	0,212002	0,426002	1,048982	-0,897357	0,015415	-1,553682	5,118389	1,795011	-10,426291	-0,129542	-2,043240	-2,622403	29,165497	-9,581644	1,988570	-0,897357	0,015415	-1,553682	6,328500	72,237565	-10,426291	-0,897357	0,015415	-1,553682	6,328500	72,237565	-10,426291
11:10:43,19	0,563973	3,314935	-0,090988	0,212002	0,426002	1,048982	-0,897357	0,015415	-1,553682	5,118389	1,795011	-10,426291	-0,130135	-2,044231	-2,620051	29,155283	-9,569103	2,016466	-0,897357	0,015415	-1,553682	6,328500	72,237565	-10,426291	-0,897357	0,015415	-1,553682	6,328500	72,237565	-10,426291
11:10:43,24	0,563973	3,314935	-0,090988	0,212002	0,426002	1,048982	-0,896202	0,015434	-1,551330	5,123201	1,839989	-10,398394	-0,131162	-2,048040	-2,622306	29,216903	-9,544161	2,060868	-0,896202	0,015434	-1,551330	6,334733	72,191824	-10,398394	-0,896202	0,015434	-1,551330	6,334733	72,191824	-10,398394
11:10:43,29	0,563973	3,314935	-0,090988	0,212002	0,426002	1,048982	-0,892390	0,014418	-1,553585	5,228394	2,079102	-10,353992	-0,130571	-2,045076	-2,620021	29,213617	-9,537249	2,016668	-0,892390	0,014418	-1,553585	6,360245	72,131701	-10,353992	-0,892390	0,014418	-1,553585	6,360245	72,131701	-10,353992
11:10:43,34	0,563973	3,314935	-0,090988	0,212002	0,426002	1,048982	-0,895252	0,015388	-1,551300	5,182311	1,923947	-10,398192	-0,131221	-2,046980	-2,618853	29,188144	-9,563633	2,024670	-0,895252	0,015388	-1,551300	6,390285	72,201258	-10,398192	-0,895252	0,015388	-1,551300	6,390285	72,201258	-10,398192
11:10:43,39	0,563973	3,314935	-0,090988	0,212002	0,426002	1,048982	-0,893279	0,014999	-1,550132	5,166953	2,017713	-10,390191	-0,134168	-2,050161	-2,621962	29,190772	-9,586028	2,010301	-0,893279	0,014999	-1,550132	6,344391	72,140086	-10,390191	-0,893279	0,014999	-1,550132	6,344391	72,140086	-10,390191
11:10:43,44	0,563973	3,314935	-0,090988	0,212002	0,426002	1,048982	-0,889050	0,015962	-1,553241	5,098823	2,251066	-10,404560	-0,135893	-2,052062	-2,624671	29,193012	-9,532653	2,017900	-0,889050	0,015962	-1,553241	6,351817	72,041505	-10,404560	-0,889050	0,015962	-1,553241	6,351817	72,041505	-10,404560
11:10:43,49	0,563973	3,314935	-0,090988	0,212002	0,426002	1,048982	-0,886541	0,016505	-1,555950	5,117941	2,356796	-10,396960	-0,173799	-2,060067	-2,571388	28,422731	-7,777817	2,560299	-0,886541	0,016505	-1,555950	6,413545	71,950265	-10,396960	-0,886541	0,016505	-1,555950	6,413545	71,950265	-10,396960
11:10:43,54	0,563973	3,314935	-0,090988	0,212002	0,426002	1,048982	-0,860656	0,045329	-1,502668	4,753641	2,158326	-9,854561	-0,145432	-2,057068	-2,738436	28,785232	-9,185440	2,938258	-0,860656	0,045329	-1,502668	8,311995	69,719805	-9,854561	-0,860656	0,045329	-1,502668	8,311995	69,719805	-9,854561
11:10:43,59	0,563993	3,315039	-0,090997	0,211980	0,425989	0,998955	-0,877436	0,022263	-1,669716	4,915325	2,303489	-9,476603	-0,134256	-2,052606	-2,736864	28,938607	-9,641413	2,870416	-0,877436	0,022263	-1,669716	6,662939	71,182234	-9,476603	-0,877436	0,022263	-1,669716	6,662939	71,182234	-9,476603
11:10:43,64	0,563993	3,315039	-0,090997	0,211980	0,425989	0,998955	-0,886889	0,014814	-1,668143	4,984432	2,172774	-9,544445	-0,132493	-2,051596	-2,734149	28,931925	-9,636348	2,869449	-0,886889	0,014814	-1,668143	6,147367	71,793537	-9,544445	-0,886889	0,014814	-1,668143	6,147367	71,793537	-9,544445
11:10:43,69	0,563993	3,315039	-0,090997	0,211980	0,425989	0,998955	-0,888645	0,013793	-1,665428	5,038590	2,073146	-9,545412	-0,131273	-2,054349	-2,732156	28,947704	-9,644612	2,906373	-0,888645	0,013793	-1,665428	6,121346	71,831751	-9,545412	-0,888645	0,013793	-1,665428	6,121346	71,831751	-9,545412
11:10:43,74	0,563993	3,315039	-0,090997	0,211980	0,425989	0,998955	-0,886871	0,011360	-1,663435	5,165826	2,183187	-9,508487	-0,134216	-2,050643	-2,729490	28,936425	-9,608897	2,867291	-0,886871	0,011360	-1,663435	6,057610	71,802538	-9,508487	-0,886871	0,011360	-1,663435	6,057610	71,802538	-9,508487
11:10:43,79	0,563993	3,315039	-0,090997	0,211980	0,425989	0,998955	-0,888609	0,015761	-1,660770	4,962259	2,065188	-9,547569	-0,132401	-2,050303	-2,730669	28,960684	-9,616938	2,833950	-0,888609	0,015761	-1,660770	6,199531	71,820969	-9,547569	-0,888609	0,015761	-1,660770	6,199531	71,820969	-9,547569
11:10:43,84	0,563993	3,315039	-0,090997	0,211980	0,425989	0,998955	-0,889811	0,014360	-1,661949	5,040304	2,027681	-9,580911	-0,132479	-2,051026	-2,726771	28,917765	-9,613470	2,870770	-0,889811	0,014360	-1,661949	6,167556	71,877868	-9,580911	-0,889811	0,014360	-1,661949	6,167556	71,877868	-9,580911
11:10:43,89	0,563993	3,315039	-0,090997	0,211980	0,425989	0,998955	-0,889145	0,014066	-1,658050	5,037122	2,023419	-9,544090	-0,130067	-2,047816	-2,727918	28,966420	-9,643713	2,880583	-0,889145	0,014066	-1,658050	6,141315	71,821311	-9,544090	-0,889145	0,014066	-1,658050	6,141315	71,821311	-9,544090
11:10:43,94	0,563993	3,315039	-0,090997	0,211980	0,425989	0,998955	-0,893131	0,013582	-1,659197	5,060431	1,873402	-9,534278	-0,127637	-2,043734	-2,724032	28,996366	-9,621988	2,879632	-0,893131	0,013582	-1,659197	6,126624	71,984200	-9,534278	-0,893131	0,013582	-1,659197	6,126624	71,984200	-9,534278
11:10:43,99	0,563993	3,315039	-0,090997	0,211980	0,425989	0,998955	-0,897882	0,013519	-1,655312	5,097505	1,641449	-9,535228	-0,125729	-2,051493	-2,728233	29,062900	-9,655548	2,889299	-0,897882	0,013519	-1,655312	6,158737	72,125159	-9,535228	-0,897882	0,013519	-1,655312	6,158737	72,125159	-9,535228
11:10:44,04	0,563993	3,315039	-0,090997	0,211980	0,425989	0,998955	-0,892117	0,007987	-1,659513	5,389376	2,015623	-9,525562	-0,126291	-2,045221	-2,723996	29,074702	-9,636968	2,868647	-0,892117	0,007987	-1,659513	6,016341	72,046789	-9,525562	-0,892117	0,007987	-1,659513	6,016341	72,046789	-9,525562
11:10:44,09	0,563993	3,315039	-0,090997	0,211980	0,425989	0,998955	-0,897267	0,011610	-1,655275	5,222963	1,748730	-9,546214	-0,129895	-2,051644	-2,722863	29,028940	-9,669428	2,822206	-0,897267	0,011610	-1,655275	6,134345	72,184208	-9,546214	-0,897267	0,011610	-1,655275	6,134345	72,184208	-9,546214
11:10:44,14	0,563993	3,315039	-0,090997	0,211980	0,425989	0,998955	-0,889903	0,011519	-1,654142	5,176686	2,108288	-9,592655	-0,134664	-2,051006	-2,723682	28,997958	-9,654864	2,798534	-0,889903	0,011519	-1,654142	6,080950	71,965644	-9,592655	-0,889903	0,011519	-1,654142	6,080950	71,965644	-9,592655
11:10:44,19	0,563993	3,315039	-0,090997	0,211980	0,425989	0,998955	-0,888070	0,015968	-1,654961	4,942476	2,169461	-9,616327	-0,134614	-2,047295	-2,720943	29,008858	-9,593319	2,838046	-0,888070	0,015968	-1,654961	6,195962	71,882972	-9,616327	-0,888070	0,015968	-1,654961	6,195962	71,882972	-9,616327
11:10:44,24	0,563993	3,315039	-0,090997	0,211980	0,425989	0,998955	-0,891309	0,017780	-1,652222	4,906977	1,979725	-9,576814	-0,126320	-2,050735	-2,722826	29,049763	-9,656093	2,857065	-0,891309	0,017780	-1,652222	6,302741	71,947460	-9,576814	-0,891309	0,017780	-1,652222	6,302741	71,947460	-9,576814
11:10:44,29	0,563993	3,315039	-0,090997	0,211980	0,425989	0,998955	-0,892477	0,008877	-1,654105	5,336028	1,985798	-9,557795	-0,124610	-2,050959	-2,723207	29,025924	-9,657486	2,877140	-0,892477	0,008877	-1,654105	6,032899	72,045225	-9,557795	-0,892477	0,008877	-1,654105	6,032899	72,045225	-9,557795
11:10:44,34	0,563993	3,315039	-0,090997	0,211980	0,425989	0,998955	-0,893138	0,007285	-1,654486	5,405706	1,931464	-9,537720	-0,126396	-2,052239	-2,720091	29,014699	-9,672082	2,888929	-0,893138	0,007285	-1,654486	5,977574	72,042800	-9,537720	-0,893138	0,007285	-1,654486	5,977574	72,042800	-9,537720
11:10:44,39	0,563993	3,315039	-0,090997	0,211980	0,425989	0,998955	-0,891137	0,008191	-1,651370	5,340327	2,033089	-9,525932	-0,131036	-2,053223	-2,720505	29,044608	-9,683430	2,839111	-0,891137	0,008191	-1,651370	5,983337	71,987352	-9,525932	-0,891137	0,008191	-1,651370	5,983337	71,987352	-9,525932
11:10:44,45	0,563993	3,315039	-0,090997	0,211980	0,425989	0,998955	-0,887964	0,011718	-1,651785	5,162079	2,229655	-9,575750	-0,134539	-2,052193	-2,725179	29,054609	-9,638590	2,833145	-0,887964	0,011718	-1,651785	6,081915	71,934846	-9,575750	-0,887964	0,011718	-1,651785	6,081915	71,934846	-9,575750
11:10:44,50	0,563993	3,315039	-0,090997	0,211980	0,425989	0,998955	-0,887105	0,015266	-1,656459	5,021388	2,260594	-9,581715	-0,125019	-2,049564	-2,718536	29,100656	-9,654874	2,849524	-0,887105	0,015266	-1,656459	6,219785	71,898309	-9,581715	-0,887105	0,015266	-1,656459	6,219785	71,898309	-9,581715
11:10:44,55	0,563993	3,315039	-0,090997	0,211980	0,425989	0,998955	-0,894142	0,008336	-1,649815	5,390658	1,942677	-9,565336	-0,129971	-2,049027	-2,718215	28,989982	-9,659675	2,839846	-0,894142	0,008336	-1,649815	6,045066	72,132816	-9,565336	-0,894142	0,008336	-1,649815	6,045066	72,132816	-9,565336
11:10:44,60	0,563993	3,315039	-0,090997	0,211980	0,425989	0,998955	-0,892130	0,012894	-1,649494	5,094194	1,953836	-9,575015	-0,128693	-2,048627	-2,721303	29,031052	-9,622917	2,842761	-0,892130	0,012894	-1,649494	6,106334	71,986061	-9,575015	-0,892130	0,012894	-1,649494	6,106334	71,986061	-9,575015
11:10:44,65	0,563993	3,315039	-0,090997	0,211980	0,425989	0,998955	-0,893116	0,011987	-1,652583	5,193698	1,919753	-9,572100	-0,129296	-2,053365	-2,722822	29,038025	-9,681643	2,860305	-0,893116	0,011987	-1,652583	6,134682	72,029379	-9,572100	-0,893116	0,011987	-1,652583	6,134682	72,029379	-9,572100
11:10:44,70	0,563993	3,315039	-0,090997	0,211980	0,425989	0,998955	-0,888712	0,010140	-1,654101	5,242383	2,184183	-9,554555	-0,133987	-2,049770	-2,717024	29,043618	-9,680046	2,841959	-0,888712	0,010140	-1,654101	6,038358	71,948065	-9,554555	-0,888712	0,010140	-1,654101	6,038358	71,948065	-9,554555
11:10:44,75	0,563993	3,315039	-0,090997	0,211980	0,425989	0,998955	-0,889480	0,016000	-1,648304	4,941827	2,148306	-9,572902	-0,127505	-2,053186	-2,719723	29,044745	-9,692775	2,838950	-0,889480	0,016000	-1,648304	6,197835	71,972455	-9,572902	-0,889480	0,016000	-1,648304	6,197835	71,972455	-9,572902
11:10:44,80	0,563993	3,315039	-0,090997	0,211980	0,425989	0,998955	-0,889762	0,008679	-1,651002	5,312082	2,140947	-9,575911	-0,127455	-2,049688	-2,718555	29,066220	-9,663745	2,849166	-0,889762	0,008679	-1,651002	5,993357	71,987287	-9,575911	-0,889762	0,008679	-1,651002	5,993357	71,987287	-9,575911
11:10:44,85	0,563993	3,315039	-0,090997	0,211980	0,425989	0,998955	-0,892816	0,010384	-1,649834	5,259280	1,986214	-9,565695	-0,127412	-2,051044	-2,715834	29,071475	-9,650643	2,837992	-0,892816	0,010384	-1,649834	6,074428	72,072304	-9,565695	-0,892816	0,010384	-1,649834	6,074428	72,072304	-9,565695
11:10:44,90	0,563993	3,315039	-0,090997	0,211980	0,425989	0,998955	-0,891664	0,009669	-1,647113	5,310435	2,044150	-9,576868	-0,126333	-2,046333	-2,716615	29,047481	-9,662632	2,873131	-0,891664	0,009669	-1,647113	6,069454	72,039760	-9,576868	-0,891664	0,009669	-1,647113	6,069454	72,039760	-9,576868
11:10:44,95	0,563993	3,315039	-0,090997	0,211980	0,425989	0,998955	-0,896282	0,011090	-1,647894	5,214167	1,789196	-9,541729	-0,125886	-2,046857	-2,731027	29,010460	-9,678624	2,852697	-0,896282	0,011090	-1,647894	6,084729	72,147368	-9,541729	-0,896282	0,011090	-1,647894	6,084729	72,147368	-9,541729
11:10:45,00	0,563993	3,315039	-0,090997	0,211980	0,425989	0,998955	-0,896052	0,010441	-1,662306	5,215553	1,777112	-9,562163	-0,148202	-2,070772	-2,617661	27,687882	-8,788984	3,385284	-0,896052	0,010441	-1,662306	6,035172	72,117198	-9,562163	-0,896052	0,010441	-1,662306	6,035172	72,117198	-9,562163
11:10:45,05	0,563993	3,315039	-0,090997	0,211980	0,425989	0,998955	-0,864184	0,017809	-1,548940	4,941561	1,844052	-9,029577	-0,152906	-2,051621	-2,566467	28,722533	-8,597916	3,748949	-0,864184	0,017809	-1,548940	6,339595	69,682486	-9,029577	-0,864184	0,017809	-1,548940	6,339595	69,682486	-9,029577
11:10:45,10	0,563992	3,315004	-0,090974	0,212006	0,426004	0,948943	-0,878417	0,031459	-1,497746	4,914592	1,904439	-8,665911	-0,144297	-2,053515	-2,564165	28,686965	-8,841752	3,702549	-0,878417	0,031459	-1,497746	7,384096	70,860157	-8,665911	-0,878417	0,031459	-1,497746	7,384096	70,860157	-8,665911
11:10:45,15	0,563992	3,315004	-0,090974	0,212006	0,426004	0,948943	-0,881081	0,023056	-1,495444	5,122581	1,857020	-8,712312	-0,141422	-2,056781	-2,561831	28,655338	-8,883892	3,700116	-0,881081	0,023056	-1,495444	6,932472	71,021872	-8,712312	-0,881081	0,023056	-1,495444	6,932472	71,021872	-8,712312
11:10:45,20	0,563992	3,315004	-0,090974	0,212006	0,426004	0,948943	-0,879690	0,018933	-1,493110	5,284645	1,923023	-8,714744	-0,148018	-2,058855	-2,566138	28,617891	-8,929440	3,680835	-0,879690	0,018933	-1,493110	6,770917	70,978696	-8,714744	-0,879690	0,018933	-1,493110	6,770917	70,978696	-8,714744
11:10:45,25	0,563992	3,315004	-0,090974	0,212006	0,426004	0,948943	-0,874596	0,023608	-1,497417	4,983378	2,178237	-8,734026	-0,140200	-2,058109	-2,563011	28,672008	-8,889202	3,661746	-0,874596	0,023608	-1,497417	6,836634	70,834057	-8,734026	-0,874596	0,023608	-1,497417	6,836634	70,834057	-8,734026
11:10:45,30	0,563992	3,315004	-0,090974	0,212006	0,426004	0,948943	-0,879151	0,017211	-1,494290	5,377961	1,968128	-8,753115	-0,145688	-2,056443	-2,562270	28,612202	-8,956272	3,668750	-0,879151	0,017211	-1,494290	6,729002	70,981512	-8,753115	-0,879151	0,017211	-1,494290	6,729002	70,981512	-8,753115
11:10:45,35	0,563992	3,315004	-0,090974	0,212006	0,426004	0,948943	-0,877850	0,022797	-1,493549	4,999490	2,017546	-8,746110	-0,147981	-2,056598	-2,558380	28,628719	-8,942359	3,666240	-0,877850	0,022797	-1,493549	6,789051	70,928764	-8,746110	-0,877850	0,022797	-1,493549	6,789051	70,928764	-8,746110
11:10:45,40	0,563992	3,315004	-0,090974	0,212006	0,426004	0,948943	-0,876569	0,024705	-1,489659	4,920566	2,091495	-8,748621	-0,143868	-2,058719	-2,559542	28,618849	-8,941314	3,657787	-0,876569	0,024705	-1,489659	6,859927	70,902170	-8,748621	-0,876569	0,024705	-1,489659	6,859927	70,902170	-8,748621
11:10:45,45	0,563992	3,315004	-0,090974	0,212006	0,426004	0,948943	-0,876788	0,020083	-1,490821	5,156904	2,071024	-8,757073	-0,146225	-2,057579	-2,561079	28,635451	-8,963252	3,681837	-0,876788	0,020083	-1,490821	6,733402	70,898909	-8,757073	-0,876788	0,020083	-1,490821	6,733402	70,898909	-8,757073
11:10:45,50	0,563992	3,315004	-0,090974	0,212006	0,426004	0,948943	-0,838598	0,034510	-1,463523	4,853777	1,997762	-8,285503	-0,175458	-2,084579	-2,532244	27,059126	-7,524546	4,129357	-0,838598	0,034510	-1,463523	7,562822	67,827732	-8,285503	-0,838598	0,034510	-1,463523	7,562822	67,827732	-8,285503
11:10:45,55	0,563992	3,315004	-0,090974	0,212006	0,426004	0,948943	-0,838598	0,034510	-1,463523	4,853777	1,997762	-8,285503	-0,155864	-2,079817	-2,586317	27,296617	-8,342174	4,428430	-0,838598	0,034510	-1,463523	7,562822	67,827732	-8,285503	-0,838598	0,034510	-1,463523	7,562822	67,827732	-8,285503
11:10:45,60	0,563894	3,314955	-0,090978	0,211976	0,425986	0,898989	-0,852519	0,019922	-1,517596	5,023005	1,888375	-7,986430	-0,146563	-2,084285	-2,612440	27,135350	-8,741058	4,376009	-0,852519	0,019922	-1,517596	6,586902	68,811116	-7,986430	-0,852519	0,019922	-1,517596	6,586902	68,811116	-7,986430
11:10:45,65	0,563894	3,314955	-0,090978	0,211976	0,425986	0,898989	-0,853300	0,009634	-1,543720	5,131920	1,907527	-8,038851	-0,144275	-2,087737	-2,607362	27,120298	-8,835578	4,394155	-0,853300	0,009634	-1,543720	5,888187	68,891602	-8,038851	-0,853300	0,009634	-1,543720	5,888187	68,891602	-8,038851
11:10:45,70	0,563894	3,314955	-0,090978	0,211976	0,425986	0,898989	-0,851455	0,005926	-1,538641	5,235345	2,037683	-8,020705	-0,139612	-2,084447	-2,606635	27,107128	-8,860194	4,345902	-0,851455	0,005926	-1,538641	5,700545	68,876938	-8,020705	-0,851455	0,005926	-1,538641	5,700545	68,876938	-8,020705
11:10:45,75	0,563894	3,314955	-0,090978	0,211976	0,425986	0,898989	-0,856636	0,003533	-1,537914	5,331897	1,769193	-8,068959	-0,147305	-2,090203	-2,607020	27,069643	-8,838480	4,354724	-0,856636	0,003533	-1,537914	5,609217	69,015128	-8,068959	-0,856636	0,003533	-1,537914	5,609217	69,015128	-8,068959
11:10:45,80	0,563894	3,314955	-0,090978	0,211976	0,425986	0,898989	-0,847804	0,007317	-1,538299	5,135164	2,185126	-8,060137	-0,150247	-2,088138	-2,605467	27,079303	-8,851282	4,362758	-0,847804	0,007317	-1,538299	5,709570	68,737764	-8,060137	-0,847804	0,007317	-1,538299	5,709570	68,737764	-8,060137
11:10:45,85	0,563894	3,314955	-0,090978	0,211976	0,425986	0,898989	-0,848121	0,010897	-1,536746	4,942747	2,183407	-8,052103	-0,148016	-2,082727	-2,601654	27,019105	-8,839378	4,328710	-0,848121	0,010897	-1,536746	5,798184	68,760933	-8,052103	-0,848121	0,010897	-1,536746	5,798184	68,760933	-8,052103
11:10:45,90	0,563894	3,314955	-0,090978	0,211976	0,425986	0,898989	-0,853923	0,011671	-1,532933	4,882711	1,823641	-8,086150	-0,145138	-2,082469	-2,603581	27,008888	-8,878554	4,353494	-0,853923	0,011671	-1,532933	5,798903	68,856589	-8,086150	-0,853923	0,011671	-1,532933	5,798903	68,856589	-8,086150
11:10:45,95	0,563894	3,314955	-0,090978	0,211976	0,425986	0,898989	-0,855586	0,009308	-1,534860	4,966578	1,747918	-8,061367	-0,150385	-2,087372	-2,598497	27,021089	-8,899751	4,367343	-0,855586	0,009308	-1,534860	5,697234	68,911393	-8,061367	-0,855586	0,009308	-1,534860	5,697234	68,911393	-8,061367
11:10:46,00	0,563894	3,314955	-0,090978	0,211976	0,425986	0,898989	-0,850429	0,011087	-1,530580	4,843231	2,028807	-8,066228	-0,149257	-2,086045	-2,599301	27,004511	-8,911641	4,348632	-0,850429	0,011087	-1,530580	5,713533	68,787499	-8,066228	-0,850429	0,011087	-1,530580	5,713533	68,787499	-8,066228
11:10:46,05	0,563894	3,314955	-0,090978	0,211976	0,425986	0,898989	-0,850429	0,011087	-1,530580	4,843231	2,028807	-8,066228	-0,147988	-2,084222	-2,599297	27,029417	-8,848936	4,346027	-0,850429	0,011087	-1,530580	5,713533	68,787499	-8,066228	-0,850429	0,011087	-1,530580	5,713533	68,787499	-8,066228
11:10:46,10	0,563894	3,314955	-0,090978	0,211976	0,425986	0,898989	-0,852642	0,010899	-1,530577	4,919745	1,903937	-8,068833	-0,150407	-2,087687	-2,598155	27,014410	-8,935493	4,307866	-0,852642	0,010899	-1,530577	5,775318	68,836366	-8,068833	-0,852642	0,010899	-1,530577	5,775318	68,836366	-8,068833
11:10:46,15	0,563894	3,314955	-0,090978	0,211976	0,425986	0,898989	-0,848432	0,011262	-1,529434	4,818418	2,153166	-8,106995	-0,148011	-2,084917	-2,598948	27,038316	-8,933313	4,284771	-0,848432	0,011262	-1,529434	5,702467	68,755069	-8,106995	-0,848432	0,011262	-1,529434	5,702467	68,755069	-8,106995
11:10:46,20	0,563894	3,314955	-0,090978	0,211976	0,425986	0,898989	-0,852029	0,010572	-1,530227	4,868141	1,985715	-8,130089	-0,148047	-2,088899	-2,599319	27,014435	-8,936308	4,299085	-0,852029	0,010572	-1,530227	5,698022	68,870013	-8,130089	-0,852029	0,010572	-1,530227	5,698022	68,870013	-8,130089
11:10:46,25	0,563894	3,314955	-0,090978	0,211976	0,425986	0,898989	-0,848562	0,008612	-1,530598	4,955520	2,146804	-8,115775	-0,149361	-2,087019	-2,601285	26,943150	-8,879217	4,327120	-0,848562	0,008612	-1,530598	5,631551	68,758959	-8,115775	-0,848562	0,008612	-1,530598	5,631551	68,758959	-8,115775
11:10:46,30	0,563894	3,314955	-0,090978	0,211976	0,425986	0,898989	-0,849534	0,010690	-1,532564	4,861282	2,006029	-8,087740	-0,145210	-2,084703	-2,596250	26,948200	-8,875039	4,305819	-0,849534	0,010690	-1,532564	5,700408	68,694411	-8,087740	-0,849534	0,010690	-1,532564	5,700408	68,694411	-8,087740
11:10:46,35	0,563894	3,314955	-0,090978	0,211976	0,425986	0,898989	-0,853615	0,008253	-1,527529	4,994134	1,796093	-8,109041	-0,139874	-2,081254	-2,596598	26,997957	-8,931417	4,339063	-0,853615	0,008253	-1,527529	5,641979	68,804846	-8,109041	-0,853615	0,008253	-1,527529	5,641979	68,804846	-8,109041
11:10:46,40	0,563894	3,314955	-0,090978	0,211976	0,425986	0,898989	-0,859270	0,005356	-1,527877	5,120824	1,573315	-8,075797	-0,146359	-2,088914	-2,597781	26,963137	-8,901999	4,304911	-0,859270	0,005356	-1,527877	5,541267	69,025983	-8,075797	-0,859270	0,005356	-1,527877	5,541267	69,025983	-8,075797
11:10:46,46	0,563894	3,314955	-0,090978	0,211976	0,425986	0,898989	-0,849394	0,007142	-1,529061	5,035997	2,041994	-8,109950	-0,152853	-2,085942	-2,595104	26,942860	-8,860078	4,289616	-0,849394	0,007142	-1,529061	5,596674	68,719409	-8,109950	-0,849394	0,007142	-1,529061	5,596674	68,719409	-8,109950
11:10:46,51	0,563894	3,314955	-0,090978	0,211976	0,425986	0,898989	-0,848721	0,014252	-1,526383	4,692467	2,038484	-8,125245	-0,149318	-2,084702	-2,596630	26,965461	-8,898712	4,314095	-0,848721	0,014252	-1,526383	5,811242	68,663047	-8,125245	-0,848721	0,014252	-1,526383	5,811242	68,663047	-8,125245
11:10:46,56	0,563894	3,314955	-0,090978	0,211976	0,425986	0,898989	-0,851561	0,011811	-1,527909	4,797229	1,929654	-8,100765	-0,146916	-2,085327	-2,597018	26,985265	-8,902807	4,294938	-0,851561	0,011811	-1,527909	5,724405	68,777217	-8,100765	-0,851561	0,011811	-1,527909	5,724405	68,777217	-8,100765
11:10:46,61	0,563894	3,314955	-0,090978	0,211976	0,425986	0,898989	-0,852222	0,009418	-1,528297	4,928024	1,914517	-8,119922	-0,142337	-2,086382	-2,598196	26,923515	-8,904417	4,301718	-0,852222	0,009418	-1,528297	5,667343	68,813914	-8,119922	-0,852222	0,009418	-1,528297	5,667343	68,813914	-8,119922
11:10:46,66	0,563894	3,314955	-0,090978	0,211976	0,425986	0,898989	-0,853598	0,004925	-1,529475	5,129375	1,790291	-8,113142	-0,141637	-2,085652	-2,595818	26,983682	-8,926477	4,328247	-0,853598	0,004925	-1,529475	5,516018	68,797706	-8,113142	-0,853598	0,004925	-1,529475	5,516018	68,797706	-8,113142
11:10:46,71	0,563894	3,314955	-0,090978	0,211976	0,425986	0,898989	-0,854580	0,004684	-1,527097	5,152893	1,802352	-8,086614	-0,144524	-2,089577	-2,598504	27,016911	-8,955280	4,337226	-0,854580	0,004684	-1,527097	5,520607	68,886872	-8,086614	-0,854580	0,004684	-1,527097	5,520607	68,886872	-8,086614
11:10:46,76	0,563894	3,314955	-0,090978	0,211976	0,425986	0,898989	-0,849737	0,005222	-1,529783	5,116602	2,097377	-8,077635	-0,142838	-2,090159	-2,595819	26,951694	-8,901474	4,323655	-0,849737	0,005222	-1,529783	5,526526	68,801705	-8,077635	-0,849737	0,005222	-1,529783	5,526526	68,801705	-8,077635
11:10:46,81	0,563894	3,314955	-0,090978	0,211976	0,425986	0,898989	-0,850076	0,003471	-1,527098	5,221654	1,996359	-8,091205	-0,143916	-2,088207	-2,595054	26,994724	-8,889861	4,294152	-0,850076	0,003471	-1,527098	5,494108	68,727310	-8,091205	-0,850076	0,003471	-1,527098	5,494108	68,727310	-8,091205
11:10:46,86	0,563894	3,314955	-0,090978	0,211976	0,425986	0,898989	-0,851228	0,005380	-1,526333	5,153938	1,967911	-8,120708	-0,144033	-2,088998	-2,596229	26,951515	-8,919002	4,303930	-0,851228	0,005380	-1,526333	5,576279	68,789297	-8,120708	-0,851228	0,005380	-1,526333	5,576279	68,789297	-8,120708
11:10:46,91	0,563894	3,314955	-0,090978	0,211976	0,425986	0,898989	-0,850484	0,005086	-1,527508	5,122386	1,983743	-8,110930	-0,142859	-2,087652	-2,593508	26,946341	-8,911298	4,312668	-0,850484	0,005086	-1,527508	5,521647	68,746735	-8,110930	-0,850484	0,005086	-1,527508	5,521647	68,746735	-8,110930
11:10:46,96	0,563894	3,314955	-0,090978	0,211976	0,425986	0,898989	-0,856297	0,005658	-1,527124	5,106677	1,721007	-8,115472	-0,150012	-2,089241	-2,597419	26,916628	-8,931506	4,303543	-0,856297	0,005658	-1,527124	5,550814	68,940344	-8,115472	-0,856297	0,005658	-1,527124	5,550814	68,940344	-8,115472
11:10:47,01	0,563894	3,314955	-0,090978	0,211976	0,425986	0,898989	-0,856297	0,005658	-1,527124	5,106677	1,721007	-8,115472	-0,144011	-2,086925	-2,598560	26,972181	-8,919188	4,305442	-0,856297	0,005658	-1,527124	5,550814	68,940344	-8,115472	-0,856297	0,005658	-1,527124	5,550814	68,940344	-8,115472
11:10:47,06	0,563894	3,314955	-0,090978	0,211976	0,425986	0,898989	-0,852290	0,006103	-1,529839	5,079668	1,907802	-8,109419	-0,143402	-2,089266	-2,599295	26,984062	-8,928154	4,339154	-0,852290	0,006103	-1,529839	5,558772	68,812594	-8,109419	-0,852290	0,006103	-1,529839	5,558772	68,812594	-8,109419
11:10:47,11	0,563894	3,314955	-0,090978	0,211976	0,425986	0,898989	-0,810099	0,063844	-1,200164	4,654564	1,956196	-7,591554	-0,215111	-2,094593	-2,268885	26,402800	-5,614299	4,823307	-0,810099	0,063844	-1,200164	9,666333	65,548987	-7,591554	-0,810099	0,063844	-1,200164	9,666333	65,548987	-7,591554
11:10:47,16	0,563894	3,314955	-0,090978	0,211976	0,425986	0,898989	-0,810099	0,063844	-1,200164	4,654564	1,956196	-7,591554	-0,195717	-2,092077	-2,366621	26,460901	-5,988705	5,053184	-0,810099	0,063844	-1,200164	9,666333	65,548987	-7,591554	-0,810099	0,063844	-1,200164	9,666333	65,548987	-7,591554
11:10:47,21	0,563965	3,314974	-0,090996	0,211984	0,425992	0,849006	-0,821976	0,048306	-1,297900	5,167362	1,576137	-7,361677	-0,194509	-2,096172	-2,389624	26,329431	-6,275937	5,015326	-0,821976	0,048306	-1,297900	8,959373	66,101235	-7,361677	-0,821976	0,048306	-1,297900	8,959373	66,101235	-7,361677
11:10:47,26	0,563965	3,314974	-0,090996	0,211984	0,425992	0,849006	-0,819034	0,045212	-1,320903	5,013739	1,758884	-7,399534	-0,200612	-2,099196	-2,388113	26,254286	-6,382277	4,995734	-0,819034	0,045212	-1,320903	8,562910	66,053030	-7,399534	-0,819034	0,045212	-1,320903	8,562910	66,053030	-7,399534
11:10:47,31	0,563965	3,314974	-0,090996	0,211984	0,425992	0,849006	-0,813362	0,048986	-1,319392	4,687862	2,041882	-7,419127	-0,196024	-2,097097	-2,386984	26,201502	-6,393770	4,981790	-0,813362	0,048986	-1,319392	8,533237	65,890834	-7,419127	-0,813362	0,048986	-1,319392	8,533237	65,890834	-7,419127
11:10:47,36	0,563965	3,314974	-0,090996	0,211984	0,425992	0,849006	-0,817474	0,046062	-1,318264	4,803530	1,788101	-7,433070	-0,200129	-2,096939	-2,383900	26,196850	-6,378479	4,960384	-0,817474	0,046062	-1,318264	8,419424	65,959832	-7,433070	-0,817474	0,046062	-1,318264	8,419424	65,959832	-7,433070
11:10:47,41	0,563965	3,314974	-0,090996	0,211984	0,425992	0,849006	-0,815559	0,049696	-1,315179	4,625484	1,876026	-7,454476	-0,198934	-2,099965	-2,385446	26,217346	-6,435567	4,939663	-0,815559	0,049696	-1,315179	8,526638	65,897401	-7,454476	-0,815559	0,049696	-1,315179	8,526638	65,897401	-7,454476
11:10:47,46	0,563965	3,314974	-0,090996	0,211984	0,425992	0,849006	-0,813535	0,047148	-1,316725	4,718809	2,027539	-7,475198	-0,199614	-2,096778	-2,383139	26,169432	-6,403809	4,954660	-0,813535	0,047148	-1,316725	8,419914	65,890073	-7,475198	-0,813535	0,047148	-1,316725	8,419914	65,890073	-7,475198
11:10:47,51	0,563965	3,314974	-0,090996	0,211984	0,425992	0,849006	-0,815956	0,049331	-1,314418	4,608839	1,844288	-7,460201	-0,196695	-2,101395	-2,383503	26,165570	-6,458921	4,957820	-0,815956	0,049331	-1,314418	8,481310	65,896849	-7,460201	-0,815956	0,049331	-1,314418	8,481310	65,896849	-7,460201
11:10:47,56	0,563965	3,314974	-0,090996	0,211984	0,425992	0,849006	-0,813417	0,044494	-1,314782	4,810712	2,000536	-7,457040	-0,196656	-2,099068	-2,378837	26,187880	-6,478393	4,959325	-0,813417	0,044494	-1,314782	8,303465	65,853772	-7,457040	-0,813417	0,044494	-1,314782	8,303465	65,853772	-7,457040
11:10:47,61	0,563965	3,314974	-0,090996	0,211984	0,425992	0,849006	-0,815452	0,045624	-1,310116	4,746243	1,923789	-7,455536	-0,224692	-2,118498	-2,385998	25,007338	-5,102271	5,409471	-0,815452	0,045624	-1,310116	8,327703	65,936748	-7,455536	-0,815452	0,045624	-1,310116	8,327703	65,936748	-7,455536
11:10:47,66	0,563965	3,314974	-0,090996	0,211984	0,425992	0,849006	-0,784607	0,060188	-1,317277	4,590365	1,817296	-7,005390	-0,204872	-2,093222	-2,380365	26,101492	-5,912040	5,613445	-0,784607	0,060188	-1,317277	9,315153	63,408913	-7,005390	-0,784607	0,060188	-1,317277	9,315153	63,408913	-7,005390
11:10:47,71	0,563879	3,314903	-0,090989	0,211994	0,425996	0,798967	-0,816406	0,055662	-1,311644	4,671543	1,516166	-6,801415	-0,201807	-2,104460	-2,380041	25,944336	-6,196464	5,551319	-0,816406	0,055662	-1,311644	9,040995	65,604052	-6,801415	-0,816406	0,055662	-1,311644	9,040995	65,604052	-6,801415
11:10:47,76	0,563879	3,314903	-0,090989	0,211994	0,425996	0,798967	-0,808207	0,047388	-1,311320	4,776869	1,948653	-6,863542	-0,197203	-2,103836	-2,375795	25,890665	-6,211027	5,540018	-0,808207	0,047388	-1,311320	8,496851	65,392874	-6,863542	-0,808207	0,047388	-1,311320	8,496851	65,392874	-6,863542
11:10:47,81	0,563879	3,314903	-0,090989	0,211994	0,425996	0,798967	-0,811049	0,043713	-1,307074	4,928533	1,761667	-6,874842	-0,198465	-2,107805	-2,373099	25,827339	-6,192473	5,524281	-0,811049	0,043713	-1,307074	8,360010	65,428990	-6,874842	-0,811049	0,043713	-1,307074	8,360010	65,428990	-6,874842
11:10:47,86	0,563879	3,314903	-0,090989	0,211994	0,425996	0,798967	-0,806981	0,042822	-1,304378	4,959289	1,909082	-6,890580	-0,196714	-2,106877	-2,370773	25,820343	-6,200387	5,523124	-0,806981	0,042822	-1,304378	8,320794	65,257070	-6,890580	-0,806981	0,042822	-1,304378	8,320794	65,257070	-6,890580
11:10:47,91	0,563879	3,314903	-0,090989	0,211994	0,425996	0,798967	-0,808660	0,041769	-1,302052	5,003654	1,819648	-6,891737	-0,207613	-2,106575	-2,373199	25,691811	-6,221008	5,499196	-0,808660	0,041769	-1,302052	8,282559	65,299475	-6,891737	-0,808660	0,041769	-1,302052	8,282559	65,299475	-6,891737
11:10:47,96	0,563879	3,314903	-0,090989	0,211994	0,425996	0,798967	-0,803472	0,051360	-1,304478	4,422834	1,988453	-6,915665	-0,205265	-2,102376	-2,368956	25,676924	-6,186311	5,484372	-0,803472	0,051360	-1,304478	8,454577	65,060976	-6,915665	-0,803472	0,051360	-1,304478	8,454577	65,060976	-6,915665
11:10:48,01	0,563879	3,314903	-0,090989	0,211994	0,425996	0,798967	-0,808282	0,051426	-1,300235	4,442020	1,708071	-6,930488	-0,201840	-2,103918	-2,371262	25,652906	-6,250718	5,518238	-0,808282	0,051426	-1,300235	8,478925	65,158209	-6,930488	-0,808282	0,051426	-1,300235	8,478925	65,158209	-6,930488
11:10:48,06	0,563879	3,314903	-0,090989	0,211994	0,425996	0,798967	-0,808659	0,047688	-1,302541	4,568573	1,699877	-6,896622	-0,200550	-2,109366	-2,367382	25,673708	-6,242718	5,462038	-0,808659	0,047688	-1,302541	8,312099	65,179601	-6,896622	-0,808659	0,047688	-1,302541	8,312099	65,179601	-6,896622
11:10:48,11	0,563879	3,314903	-0,090989	0,211994	0,425996	0,798967	-0,804587	0,043847	-1,298662	4,785631	1,925649	-6,952822	-0,201181	-2,110426	-2,367764	25,657550	-6,252969	5,476377	-0,804587	0,043847	-1,298662	8,227643	65,085701	-6,952822	-0,804587	0,043847	-1,298662	8,227643	65,085701	-6,952822
11:10:48,16	0,563879	3,314903	-0,090989	0,211994	0,425996	0,798967	-0,803353	0,043863	-1,299043	4,767849	1,980944	-6,938483	-0,203055	-2,108154	-2,366236	25,611333	-6,251581	5,485670	-0,803353	0,043863	-1,299043	8,211107	65,044134	-6,938483	-0,803353	0,043863	-1,299043	8,211107	65,044134	-6,938483
11:10:48,21	0,563879	3,314903	-0,090989	0,211994	0,425996	0,798967	-0,804383	0,046622	-1,297515	4,602472	1,886638	-6,929190	-0,200140	-2,109870	-2,366973	25,609079	-6,280865	5,524215	-0,804383	0,046622	-1,297515	8,262314	65,030724	-6,929190	-0,804383	0,046622	-1,297515	8,262314	65,030724	-6,929190
11:10:48,26	0,563879	3,314903	-0,090989	0,211994	0,425996	0,798967	-0,804355	0,043240	-1,298253	4,751863	1,900778	-6,890646	-0,200689	-2,108736	-2,368936	25,625503	-6,265420	5,496737	-0,804355	0,043240	-1,298253	8,146196	65,042675	-6,890646	-0,804355	0,043240	-1,298253	8,146196	65,042675	-6,890646
11:10:48,31	0,563879	3,314903	-0,090989	0,211994	0,425996	0,798967	-0,805062	0,044283	-1,300215	4,719221	1,870511	-6,918123	-0,197066	-2,105819	-2,366616	25,655686	-6,232777	5,472894	-0,805062	0,044283	-1,300215	8,195421	65,067914	-6,918123	-0,805062	0,044283	-1,300215	8,195421	65,067914	-6,918123
11:10:48,36	0,563879	3,314903	-0,090989	0,211994	0,425996	0,798967	-0,809400	0,042604	-1,297895	4,849891	1,654758	-6,941967	-0,203014	-2,107505	-2,365109	25,620141	-6,241950	5,432009	-0,809400	0,042604	-1,297895	8,194288	65,192686	-6,941967	-0,809400	0,042604	-1,297895	8,194288	65,192686	-6,941967
11:10:48,41	0,563879	3,314903	-0,090989	0,211994	0,425996	0,798967	-0,804966	0,046911	-1,296388	4,600181	1,859133	-6,982851	-0,204380	-2,108361	-2,365100	25,548284	-6,275419	5,484604	-0,804966	0,046911	-1,296388	8,282723	65,048987	-6,982851	-0,804966	0,046911	-1,296388	8,282723	65,048987	-6,982851
11:10:48,46	0,563879	3,314903	-0,090989	0,211994	0,425996	0,798967	-0,803542	0,047666	-1,296380	4,496017	1,887720	-6,930256	-0,197738	-2,103065	-2,363147	25,623210	-6,249645	5,470869	-0,803542	0,047666	-1,296380	8,237812	64,965738	-6,930256	-0,803542	0,047666	-1,296380	8,237812	64,965738	-6,930256
11:10:48,51	0,563879	3,314903	-0,090989	0,211994	0,425996	0,798967	-0,811449	0,044563	-1,294426	4,717179	1,528524	-6,943992	-0,198396	-2,111975	-2,366628	25,576775	-6,256303	5,471815	-0,811449	0,044563	-1,294426	8,215355	65,227291	-6,943992	-0,811449	0,044563	-1,294426	8,215355	65,227291	-6,943992
11:10:48,57	0,563879	3,314903	-0,090989	0,211994	0,425996	0,798967	-0,803404	0,040677	-1,297907	4,890252	1,910003	-6,943045	-0,203775	-2,110642	-2,362406	25,532341	-6,255215	5,444781	-0,803404	0,040677	-1,297907	8,083401	64,977202	-6,943045	-0,803404	0,040677	-1,297907	8,083401	64,977202	-6,943045
11:10:48,62	0,563879	3,314903	-0,090989	0,211994	0,425996	0,798967	-0,801869	0,046002	-1,293686	4,592070	1,950801	-6,970080	-0,202572	-2,104204	-2,363178	25,549896	-6,208947	5,476786	-0,801869	0,046002	-1,293686	8,203241	64,897498	-6,970080	-0,801869	0,046002	-1,293686	8,203241	64,897498	-6,970080
11:10:48,67	0,563879	3,314903	-0,090989	0,211994	0,425996	0,798967	-0,808045	0,048179	-1,294457	4,527700	1,621700	-6,938075	-0,199027	-2,106250	-2,363984	25,552055	-6,231286	5,418706	-0,808045	0,048179	-1,294457	8,309785	65,053240	-6,938075	-0,808045	0,048179	-1,294457	8,309785	65,053240	-6,938075
11:10:48,72	0,563879	3,314903	-0,090989	0,211994	0,425996	0,798967	-0,808047	0,044086	-1,295264	4,722294	1,634659	-6,996154	-0,199534	-2,108590	-2,364662	25,597776	-6,234887	5,510156	-0,808047	0,044086	-1,295264	8,183041	65,066320	-6,996154	-0,808047	0,044086	-1,295264	8,183041	65,066320	-6,996154
11:10:48,77	0,563879	3,314903	-0,090989	0,211994	0,425996	0,798967	-0,805766	0,043355	-1,295941	4,780028	1,794635	-6,904704	-0,203236	-2,110385	-2,360855	25,510922	-6,264292	5,453588	-0,805766	0,043355	-1,295941	8,183421	65,047287	-6,904704	-0,805766	0,043355	-1,295941	8,183421	65,047287	-6,904704
11:10:48,82	0,563879	3,314903	-0,090989	0,211994	0,425996	0,798967	-0,802361	0,045664	-1,292134	4,591100	1,911213	-6,961273	-0,193778	-2,104966	-2,367060	25,546126	-6,242167	5,464994	-0,802361	0,045664	-1,292134	8,175701	64,896522	-6,961273	-0,802361	0,045664	-1,292134	8,175701	64,896522	-6,961273
11:10:48,87	0,563879	3,314903	-0,090989	0,211994	0,425996	0,798967	-0,811783	0,040182	-1,298339	4,912899	1,440667	-6,949866	-0,202022	-2,109927	-2,363546	25,523816	-6,224223	5,485725	-0,811783	0,040182	-1,298339	8,067206	65,165643	-6,949866	-0,811783	0,040182	-1,298339	8,067206	65,165643	-6,949866
11:10:48,92	0,563879	3,314903	-0,090989	0,211994	0,425996	0,798967	-0,803364	0,044842	-1,294825	4,674999	1,850147	-6,929136	-0,203202	-2,109035	-2,362772	25,539614	-6,270878	5,478680	-0,803364	0,044842	-1,294825	8,195062	64,914254	-6,929136	-0,803364	0,044842	-1,294825	8,195062	64,914254	-6,929136
11:10:48,97	0,563879	3,314903	-0,090989	0,211994	0,425996	0,798967	-0,803547	0,046309	-1,294051	4,566174	1,877640	-6,936180	-0,205003	-2,108465	-2,362417	25,508099	-6,230560	5,460472	-0,803547	0,046309	-1,294051	8,201451	64,956113	-6,936180	-0,803547	0,046309	-1,294051	8,201451	64,956113	-6,936180
11:10:49,02	0,563879	3,314903	-0,090989	0,211994	0,425996	0,798967	-0,803140	0,048154	-1,293696	4,489408	1,851382	-6,954388	-0,198651	-2,103873	-2,366719	25,477718	-6,256739	5,459497	-0,803140	0,048154	-1,293696	8,269495	64,897861	-6,954388	-0,803140	0,048154	-1,293696	8,269495	64,897861	-6,954388
11:10:49,07	0,563879	3,314903	-0,090989	0,211994	0,425996	0,798967	-0,810293	0,044949	-1,297998	4,618191	1,466203	-6,955363	-0,198002	-2,104184	-2,365149	25,498957	-6,246351	5,463568	-0,810293	0,044949	-1,297998	8,146707	65,074195	-6,955363	-0,810293	0,044949	-1,297998	8,146707	65,074195	-6,955363
11:10:49,12	0,563879	3,314903	-0,090989	0,211994	0,425996	0,798967	-0,810348	0,044231	-1,296428	4,675156	1,476541	-6,951293	-0,200922	-2,115383	-2,363937	25,482061	-6,251911	5,475195	-0,810348	0,044231	-1,296428	8,147289	65,088852	-6,951293	-0,810348	0,044231	-1,296428	8,147289	65,088852	-6,951293
11:10:49,17	0,563879	3,314903	-0,090989	0,211994	0,425996	0,798967	-0,799189	0,041161	-1,295216	4,821539	2,044934	-6,939665	-0,195605	-2,108842	-2,365101	25,511625	-6,256621	5,487029	-0,799189	0,041161	-1,295216	8,052669	64,781298	-6,939665	-0,799189	0,041161	-1,295216	8,052669	64,781298	-6,939665
11:10:49,22	0,563879	3,314903	-0,090989	0,211994	0,425996	0,798967	-0,807512	0,039827	-1,296380	4,901599	1,640090	-6,927832	-0,198661	-2,107914	-2,362840	25,448129	-6,243449	5,442730	-0,807512	0,039827	-1,296380	8,028025	65,029819	-6,927832	-0,807512	0,039827	-1,296380	8,028025	65,029819	-6,927832
11:10:49,27	0,563879	3,314903	-0,090989	0,211994	0,425996	0,798967	-0,806788	0,042938	-1,294119	4,719512	1,616163	-6,972130	-0,199213	-2,105566	-2,362045	25,470105	-6,234402	5,466790	-0,806788	0,042938	-1,294119	8,090114	64,949058	-6,972130	-0,806788	0,042938	-1,294119	8,090114	64,949058	-6,972130
11:10:49,32	0,563879	3,314903	-0,090989	0,211994	0,425996	0,798967	-0,808546	0,044589	-1,293325	4,652455	1,539286	-6,948071	-0,242747	-2,124827	-2,172111	24,364374	-4,036923	5,931331	-0,808546	0,044589	-1,293325	8,152702	65,010137	-6,948071	-0,808546	0,044589	-1,293325	8,152702	65,010137	-6,948071
11:10:49,37	0,563879	3,314903	-0,090989	0,211994	0,425996	0,798967	-0,770098	0,072660	-1,103391	4,542969	1,482257	-6,483530	-0,217060	-2,136581	-2,362650	23,706202	-5,370236	6,115771	-0,770098	0,072660	-1,103391	10,246791	61,934933	-6,483530	-0,770098	0,072660	-1,103391	10,246791	61,934933	-6,483530
11:10:49,42	0,563992	3,314960	-0,090995	0,211976	0,426007	0,748957	-0,772763	0,044538	-1,293929	4,521560	1,440352	-6,299090	-0,213497	-2,131088	-2,357437	24,165344	-5,857386	6,069480	-0,772763	0,044538	-1,293929	8,017781	62,102212	-6,299090	-0,772763	0,044538	-1,293929	8,017781	62,102212	-6,299090
11:10:49,47	0,563992	3,314960	-0,090995	0,211976	0,426007	0,748957	-0,779301	0,044198	-1,288716	4,346907	1,741550	-6,345381	-0,210610	-2,129897	-2,346560	24,131694	-5,886549	6,082329	-0,779301	0,044198	-1,288716	7,816467	62,916688	-6,345381	-0,779301	0,044198	-1,288716	7,816467	62,916688	-6,345381
11:10:49,52	0,563992	3,314960	-0,090995	0,211976	0,426007	0,748957	-0,781776	0,042294	-1,277839	4,403822	1,598289	-6,332531	-0,212282	-2,132458	-2,342261	24,159953	-5,881616	6,083757	-0,781776	0,042294	-1,277839	7,723937	62,967715	-6,332531	-0,781776	0,042294	-1,277839	7,723937	62,967715	-6,332531
11:10:49,57	0,563992	3,314960	-0,090995	0,211976	0,426007	0,748957	-0,778723	0,042461	-1,273540	4,413545	1,779079	-6,331103	-0,212372	-2,129323	-2,337246	24,117887	-5,888137	6,076534	-0,778723	0,042461	-1,273540	7,746761	62,908803	-6,331103	-0,778723	0,042461	-1,273540	7,746761	62,908803	-6,331103
11:10:49,62	0,563992	3,314960	-0,090995	0,211976	0,426007	0,748957	-0,781392	0,044106	-1,268526	4,301320	1,607114	-6,338327	-0,209973	-2,129459	-2,332246	24,117676	-5,885711	6,001288	-0,781392	0,044106	-1,268526	7,763676	62,946366	-6,338327	-0,781392	0,044106	-1,268526	7,763676	62,946366	-6,338327
11:10:49,67	0,563992	3,314960	-0,090995	0,211976	0,426007	0,748957	-0,782474	0,041961	-1,263526	4,414870	1,549463	-6,413572	-0,208182	-2,128850	-2,331425	24,125755	-5,857889	6,055293	-0,782474	0,041961	-1,263526	7,708820	62,973638	-6,413572	-0,782474	0,041961	-1,263526	7,708820	62,973638	-6,413572
11:10:49,72	0,563992	3,314960	-0,090995	0,211976	0,426007	0,748957	-0,783897	0,040715	-1,262704	4,507830	1,468530	-6,359567	-0,206258	-2,131085	-2,327912	24,172264	-5,826738	6,029451	-0,783897	0,040715	-1,262704	7,703919	63,004446	-6,359567	-0,783897	0,040715	-1,262704	7,703919	63,004446	-6,359567
11:10:49,77	0,563992	3,314960	-0,090995	0,211976	0,426007	0,748957	-0,782923	0,037931	-1,259191	4,702824	1,543857	-6,385410	-0,208132	-2,135796	-2,366890	23,870217	-5,708570	6,049345	-0,782923	0,037931	-1,259191	7,680378	63,003349	-6,385410	-0,782923	0,037931	-1,259191	7,680378	63,003349	-6,385410
11:10:49,82	0,563992	3,314960	-0,090995	0,211976	0,426007	0,748957	-0,777907	0,037199	-1,298169	4,692206	1,484074	-6,365515	-0,240594	-2,156580	-2,192764	22,987382	-4,229809	6,514415	-0,777907	0,037199	-1,298169	7,612291	62,549735	-6,365515	-0,777907	0,037199	-1,298169	7,612291	62,549735	-6,365515
11:10:49,87	0,563992	3,314960	-0,090995	0,211976	0,426007	0,748957	-0,746578	0,054784	-1,181368	4,245667	1,652544	-6,043982	-0,251111	-2,144732	-2,101215	23,408526	-4,123298	6,612777	-0,746578	0,054784	-1,181368	8,546229	60,258918	-6,043982	-0,746578	0,054784	-1,181368	8,546229	60,258918	-6,043982
11:10:49,92	0,563931	3,314949	-0,090978	0,211997	0,425985	0,698918	-0,748678	0,069951	-1,032495	4,131093	1,811466	-5,802083	-0,242505	-2,139192	-2,127692	23,427746	-4,316480	6,556979	-0,748678	0,069951	-1,032495	9,622283	60,582717	-5,802083	-0,748678	0,069951	-1,032495	9,622283	60,582717	-5,802083
11:10:49,97	0,563931	3,314949	-0,090978	0,211997	0,425985	0,698918	-0,757779	0,065268	-1,058972	4,216955	1,451492	-5,857881	-0,240859	-2,143032	-2,125375	23,365123	-4,343569	6,550215	-0,757779	0,065268	-1,058972	9,340475	60,937108	-5,857881	-0,757779	0,065268	-1,058972	9,340475	60,937108	-5,857881
11:10:50,02	0,563931	3,314949	-0,090978	0,211997	0,425985	0,698918	-0,755276	0,061922	-1,056654	4,336143	1,540932	-5,864646	-0,247403	-2,142848	-2,120349	23,315232	-4,311108	6,557296	-0,755276	0,061922	-1,056654	9,197051	60,830104	-5,864646	-0,755276	0,061922	-1,056654	9,197051	60,830104	-5,864646
11:10:50,07	0,563931	3,314949	-0,090978	0,211997	0,425985	0,698918	-0,752163	0,067682	-1,051629	4,039799	1,643364	-5,857564	-0,241620	-2,143363	-2,119611	23,261852	-4,321292	6,524076	-0,752163	0,067682	-1,051629	9,352853	60,688176	-5,857564	-0,752163	0,067682	-1,051629	9,352853	60,688176	-5,857564
11:10:50,12	0,563931	3,314949	-0,090978	0,211997	0,425985	0,698918	-0,754609	0,062416	-1,050891	4,278142	1,475045	-5,890784	-0,242815	-2,144774	-2,117280	23,244201	-4,315853	6,527443	-0,754609	0,062416	-1,050891	9,177784	60,711853	-5,890784	-0,754609	0,062416	-1,050891	9,177784	60,711853	-5,890784
11:10:50,17	0,563931	3,314949	-0,090978	0,211997	0,425985	0,698918	-0,752789	0,062745	-1,048560	4,256895	1,551663	-5,887418	-0,236982	-2,140618	-2,118470	23,234674	-4,332824	6,514810	-0,752789	0,062745	-1,048560	9,182400	60,645627	-5,887418	-0,752789	0,062745	-1,048560	9,182400	60,645627	-5,887418
11:10:50,22	0,563931	3,314949	-0,090978	0,211997	0,425985	0,698918	-0,759305	0,059772	-1,049750	4,392038	1,213081	-5,900050	-0,240439	-2,145278	-2,114173	23,236176	-4,290638	6,521933	-0,759305	0,059772	-1,049750	9,084150	60,818527	-5,900050	-0,759305	0,059772	-1,049750	9,084150	60,818527	-5,900050
11:10:50,27	0,563931	3,314949	-0,090978	0,211997	0,425985	0,698918	-0,753541	0,060436	-1,045452	4,394783	1,493032	-5,892927	-0,236357	-2,143240	-2,114953	23,245680	-4,354684	6,516421	-0,753541	0,060436	-1,045452	9,139037	60,645981	-5,892927	-0,753541	0,060436	-1,045452	9,139037	60,645981	-5,892927
11:10:50,32	0,563931	3,314949	-0,090978	0,211997	0,425985	0,698918	-0,757347	0,057920	-1,046232	4,474934	1,335372	-5,898439	-0,241729	-2,148333	-2,116126	23,199887	-4,350092	6,516068	-0,757347	0,057920	-1,046232	9,021633	60,787094	-5,898439	-0,757347	0,057920	-1,046232	9,021633	60,787094	-5,898439
11:10:50,37	0,563931	3,314949	-0,090978	0,211997	0,425985	0,698918	-0,750250	0,060026	-1,047405	4,346488	1,662435	-5,898792	-0,245322	-2,143773	-2,114990	23,181145	-4,344182	6,520660	-0,750250	0,060026	-1,047405	9,058529	60,557085	-5,898792	-0,750250	0,060026	-1,047405	9,058529	60,557085	-5,898792
11:10:50,42	0,563931	3,314949	-0,090978	0,211997	0,425985	0,698918	-0,752403	0,065417	-1,046269	4,061897	1,531315	-5,894200	-0,245361	-2,143734	-2,111883	23,153001	-4,327851	6,534117	-0,752403	0,065417	-1,046269	9,197141	60,594942	-5,894200	-0,752403	0,065417	-1,046269	9,197141	60,594942	-5,894200
11:10:50,47	0,563931	3,314949	-0,090978	0,211997	0,425985	0,698918	-0,752418	0,065470	-1,043163	4,059196	1,498015	-5,880744	-0,238326	-2,140875	-2,116978	23,131297	-4,275580	6,497147	-0,752418	0,065470	-1,043163	9,198626	60,562791	-5,880744	-0,752418	0,065470	-1,043163	9,198626	60,562791	-5,880744
11:10:50,52	0,563931	3,314949	-0,090978	0,211997	0,425985	0,698918	-0,758410	0,060807	-1,048257	4,336087	1,141463	-5,917713	-0,238356	-2,146556	-2,114229	23,111361	-4,310825	6,513083	-0,758410	0,060807	-1,048257	9,109473	60,676666	-5,917713	-0,758410	0,060807	-1,048257	9,109473	60,676666	-5,917713
11:10:50,57	0,563931	3,314949	-0,090978	0,211997	0,425985	0,698918	-0,753476	0,057993	-1,045508	4,441949	1,398423	-5,901777	-0,238341	-2,150012	-2,112305	23,101521	-4,313883	6,472645	-0,753476	0,057993	-1,045508	8,994397	60,546254	-5,901777	-0,753476	0,057993	-1,045508	8,994397	60,546254	-5,901777
11:10:50,62	0,563931	3,314949	-0,090978	0,211997	0,425985	0,698918	-0,750490	0,056252	-1,043584	4,524890	1,546668	-5,942216	-0,242467	-2,149655	-2,112261	23,102973	-4,295300	6,540370	-0,750490	0,056252	-1,043584	8,940704	60,460150	-5,942216	-0,750490	0,056252	-1,043584	8,940704	60,460150	-5,942216
11:10:50,67	0,563931	3,314949	-0,090978	0,211997	0,425985	0,698918	-0,748737	0,060004	-1,043540	4,346606	1,629821	-5,874491	-0,243016	-2,150631	-2,115755	23,126787	-4,302459	6,527246	-0,748737	0,060004	-1,043540	9,056951	60,405646	-5,874491	-0,748737	0,060004	-1,043540	9,056951	60,405646	-5,874491
11:10:50,72	0,563931	3,314949	-0,090978	0,211997	0,425985	0,698918	-0,747616	0,059992	-1,047034	4,352981	1,712273	-5,887614	-0,237194	-2,143182	-2,110365	23,098483	-4,293496	6,507276	-0,747616	0,059992	-1,047034	9,062319	60,400164	-5,887614	-0,747616	0,059992	-1,047034	9,062319	60,400164	-5,887614
11:10:50,78	0,563931	3,314949	-0,090978	0,211997	0,425985	0,698918	-0,756979	0,058674	-1,041644	4,415106	1,196422	-5,907584	-0,237150	-2,145168	-2,111902	23,117702	-4,296677	6,507625	-0,756979	0,058674	-1,041644	9,021011	60,619281	-5,907584	-0,756979	0,058674	-1,041644	9,021011	60,619281	-5,907584
11:10:50,83	0,563931	3,314949	-0,090978	0,211997	0,425985	0,698918	-0,755280	0,057643	-1,043181	4,475580	1,302997	-5,907236	-0,238383	-2,143936	-2,113097	23,100776	-4,310978	6,488657	-0,755280	0,057643	-1,043181	9,000542	60,592495	-5,907236	-0,755280	0,057643	-1,043181	9,000542	60,592495	-5,907236
11:10:50,88	0,563931	3,314949	-0,090978	0,211997	0,425985	0,698918	-0,755731	0,059326	-1,044377	4,367213	1,272040	-5,926203	-0,236641	-2,148517	-2,112289	23,091382	-4,351022	6,505981	-0,755731	0,059326	-1,044377	9,024295	60,596937	-5,926203	-0,755731	0,059326	-1,044377	9,024295	60,596937	-5,926203
11:10:50,93	0,563931	3,314949	-0,090978	0,211997	0,425985	0,698918	-0,752635	0,055527	-1,043568	4,525370	1,444923	-5,908880	-0,238384	-2,148590	-2,112700	23,085238	-4,307464	6,483152	-0,752635	0,055527	-1,043568	8,884253	60,526778	-5,908880	-0,752635	0,055527	-1,043568	8,884253	60,526778	-5,908880
11:10:50,98	0,563931	3,314949	-0,090978	0,211997	0,425985	0,698918	-0,751701	0,057000	-1,043979	4,483423	1,466419	-5,931709	-0,241899	-2,146747	-2,109967	23,093772	-4,298089	6,510438	-0,751701	0,057000	-1,043979	8,957938	60,474913	-5,931709	-0,751701	0,057000	-1,043979	8,957938	60,474913	-5,931709
11:10:51,03	0,563931	3,314949	-0,090978	0,211997	0,425985	0,698918	-0,751538	0,060966	-1,041246	4,289586	1,477553	-5,904422	-0,246846	-2,147590	-2,111564	22,993747	-4,319052	6,520476	-0,751538	0,060966	-1,041246	9,075419	60,473320	-5,904422	-0,751538	0,060966	-1,041246	9,075419	60,473320	-5,904422
11:10:51,08	0,563931	3,314949	-0,090978	0,211997	0,425985	0,698918	-0,748335	0,064829	-1,042843	4,020542	1,567971	-5,894384	-0,242579	-2,150615	-2,109624	23,042460	-4,321224	6,460873	-0,748335	0,064829	-1,042843	9,109621	60,312295	-5,894384	-0,748335	0,064829	-1,042843	9,109621	60,312295	-5,894384
11:10:51,13	0,563931	3,314949	-0,090978	0,211997	0,425985	0,698918	-0,747849	0,059621	-1,040903	4,313838	1,636553	-5,953988	-0,236688	-2,145744	-2,112293	23,075563	-4,341409	6,526238	-0,747849	0,059621	-1,040903	8,994083	60,342670	-5,953988	-0,747849	0,059621	-1,040903	8,994083	60,342670	-5,953988
11:10:51,18	0,563931	3,314949	-0,090978	0,211997	0,425985	0,698918	-0,755013	0,056955	-1,043572	4,451535	1,302765	-5,888623	-0,239563	-2,149505	-2,111904	23,063663	-4,246907	6,518405	-0,755013	0,056955	-1,043572	8,922507	60,571287	-5,888623	-0,755013	0,056955	-1,043572	8,922507	60,571287	-5,888623
11:10:51,23	0,563931	3,314949	-0,090978	0,211997	0,425985	0,698918	-0,750318	0,057564	-1,043183	4,495751	1,489325	-5,896455	-0,242097	-2,152391	-2,110769	23,005997	-4,352906	6,499510	-0,750318	0,057564	-1,043183	9,014541	60,389324	-5,896455	-0,750318	0,057564	-1,043183	9,014541	60,389324	-5,896455
11:10:51,28	0,563931	3,314949	-0,090978	0,211997	0,425985	0,698918	-0,746552	0,058315	-1,042048	4,336074	1,688256	-5,915350	-0,243771	-2,149842	-2,114273	23,051411	-4,325807	6,482752	-0,746552	0,058315	-1,042048	8,913809	60,292564	-5,915350	-0,746552	0,058315	-1,042048	8,913809	60,292564	-5,915350
11:10:51,33	0,563931	3,314949	-0,090978	0,211997	0,425985	0,698918	-0,747922	0,061040	-1,045552	4,240571	1,642757	-5,932109	-0,239143	-2,145528	-2,110795	23,008522	-4,298400	6,497930	-0,747922	0,061040	-1,045552	9,032186	60,354670	-5,932109	-0,747922	0,061040	-1,045552	9,032186	60,354670	-5,932109
11:10:51,38	0,563931	3,314949	-0,090978	0,211997	0,425985	0,698918	-0,753972	0,059189	-1,042074	4,339091	1,277315	-5,916931	-0,239033	-2,149222	-2,108799	23,059945	-4,330565	6,514008	-0,753972	0,059189	-1,042074	8,985436	60,464145	-5,916931	-0,753972	0,059189	-1,042074	8,985436	60,464145	-5,916931
11:10:51,43	0,563931	3,314949	-0,090978	0,211997	0,425985	0,698918	-0,750829	0,057246	-1,040078	4,437978	1,501408	-5,900852	-0,265084	-2,191848	-1,989682	20,787290	-2,793304	6,910293	-0,750829	0,057246	-1,040078	8,931805	60,441452	-5,900852	-0,750829	0,057246	-1,040078	8,931805	60,441452	-5,900852
11:10:51,48	0,563931	3,314949	-0,090978	0,211997	0,425985	0,698918	-0,700888	0,058494	-0,920961	4,568051	1,361531	-5,504567	-0,256300	-2,190901	-2,254911	20,996246	-3,493826	7,111741	-0,700888	0,058494	-0,920961	9,159860	56,381210	-5,504567	-0,700888	0,058494	-0,920961	9,159860	56,381210	-5,504567
11:10:51,53	0,563967	3,314905	-0,090989	0,211999	0,425997	0,648937	-0,706100	0,051361	-1,186190	4,436805	1,621707	-5,303120	-0,248828	-2,185287	-2,268938	21,045430	-3,781944	7,054524	-0,706100	0,051361	-1,186190	8,468630	57,050560	-5,303120	-0,706100	0,051361	-1,186190	8,468630	57,050560	-5,303120
11:10:51,58	0,563967	3,314905	-0,090989	0,211999	0,425997	0,648937	-0,714698	0,047697	-1,200217	4,402398	1,361272	-5,360337	-0,252130	-2,188874	-2,263177	20,876768	-3,836419	7,049904	-0,714698	0,047697	-1,200217	8,146613	57,465058	-5,360337	-0,714698	0,047697	-1,200217	8,146613	57,465058	-5,360337
11:10:51,63	0,563967	3,314905	-0,090989	0,211999	0,425997	0,648937	-0,709940	0,048763	-1,194457	4,215460	1,489860	-5,364956	-0,252588	-2,188270	-2,261999	20,918992	-3,785157	7,045560	-0,709940	0,048763	-1,194457	8,043354	57,220143	-5,364956	-0,709940	0,048763	-1,194457	8,043354	57,220143	-5,364956
11:10:51,68	0,563967	3,314905	-0,090989	0,211999	0,425997	0,648937	-0,710234	0,049461	-1,193278	4,244660	1,485499	-5,369300	-0,258708	-2,186754	-2,260879	20,830028	-3,826842	7,058161	-0,710234	0,049461	-1,193278	8,127362	57,238875	-5,369300	-0,710234	0,049461	-1,193278	8,127362	57,238875	-5,369300
11:10:51,73	0,563967	3,314905	-0,090989	0,211999	0,425997	0,648937	-0,708487	0,055519	-1,192158	3,849060	1,520150	-5,356700	-0,255790	-2,187854	-2,257006	20,808213	-3,836659	7,041519	-0,708487	0,055519	-1,192158	8,207317	57,136372	-5,356700	-0,708487	0,055519	-1,192158	8,207317	57,136372	-5,356700
11:10:51,78	0,563967	3,314905	-0,090989	0,211999	0,425997	0,648937	-0,708993	0,052442	-1,188285	3,989651	1,479829	-5,373341	-0,256545	-2,187767	-2,258584	20,723214	-3,798317	7,063845	-0,708993	0,052442	-1,188285	8,106369	57,135809	-5,373341	-0,708993	0,052442	-1,188285	8,106369	57,135809	-5,373341
11:10:51,83	0,563967	3,314905	-0,090989	0,211999	0,425997	0,648937	-0,708692	0,053140	-1,189864	3,944085	1,402733	-5,351016	-0,254661	-2,191045	-2,258178	20,776550	-3,832066	7,032736	-0,708692	0,053140	-1,189864	8,115559	57,035033	-5,351016	-0,708692	0,053140	-1,189864	8,115559	57,035033	-5,351016
11:10:51,88	0,563967	3,314905	-0,090989	0,211999	0,425997	0,648937	-0,706795	0,049869	-1,189457	4,111608	1,564414	-5,382124	-0,251992	-2,190635	-2,253975	20,665771	-3,916539	7,000063	-0,706795	0,049869	-1,189457	8,026324	57,047842	-5,382124	-0,706795	0,049869	-1,189457	8,026324	57,047842	-5,382124
11:10:51,93	0,563967	3,314905	-0,090989	0,211999	0,425997	0,648937	-0,708484	0,047763	-1,185254	4,092580	1,422895	-5,414797	-0,281013	-2,182651	-1,998636	21,018472	-2,427594	7,350064	-0,708484	0,047763	-1,185254	7,841967	57,038894	-5,414797	-0,708484	0,047763	-1,185254	7,841967	57,038894	-5,414797
11:10:51,98	0,563967	3,314905	-0,090989	0,211999	0,425997	0,648937	-0,700889	0,076888	-0,929915	4,043908	1,378834	-5,064796	-0,270379	-2,192927	-2,114801	20,679569	-3,143515	7,551813	-0,700889	0,076888	-0,929915	10,079587	56,398591	-5,064796	-0,700889	0,076888	-0,929915	10,079587	56,398591	-5,064796
11:10:52,03	0,563914	3,314995	-0,090996	0,212002	0,425988	0,598957	-0,697306	0,062540	-1,046080	4,000523	1,629614	-4,863048	-0,258513	-2,193445	-2,145288	20,366053	-3,562376	7,494311	-0,697306	0,062540	-1,046080	8,909920	56,368101	-4,863048	-0,697306	0,062540	-1,046080	8,909920	56,368101	-4,863048
11:10:52,08	0,563914	3,314995	-0,090996	0,212002	0,425988	0,598957	-0,702791	0,052005	-1,076567	4,028846	1,282303	-4,920550	-0,259223	-2,194324	-2,140646	20,288377	-3,530316	7,507594	-0,702791	0,052005	-1,076567	8,111237	56,451377	-4,920550	-0,702791	0,052005	-1,076567	8,111237	56,451377	-4,920550
11:10:52,13	0,563914	3,314995	-0,090996	0,212002	0,425988	0,598957	-0,701674	0,052181	-1,071925	4,008640	1,257081	-4,907267	-0,260935	-2,192235	-2,136413	20,304004	-3,525728	7,456567	-0,701674	0,052181	-1,071925	8,104818	56,338481	-4,907267	-0,701674	0,052181	-1,071925	8,104818	56,338481	-4,907267
11:10:52,18	0,563914	3,314995	-0,090996	0,212002	0,425988	0,598957	-0,702627	0,054707	-1,067692	3,889039	1,218740	-4,958293	-0,258117	-2,190176	-2,136418	20,244984	-3,500050	7,492708	-0,702627	0,054707	-1,067692	8,183563	56,374986	-4,958293	-0,702627	0,054707	-1,067692	8,183563	56,374986	-4,958293
11:10:52,23	0,563914	3,314995	-0,090996	0,212002	0,425988	0,598957	-0,705819	0,053297	-1,067698	3,955113	0,988817	-4,922153	-0,259382	-2,195855	-2,134084	20,196771	-3,533278	7,494502	-0,705819	0,053297	-1,067698	8,138912	56,395617	-4,922153	-0,705819	0,053297	-1,067698	8,138912	56,395617	-4,922153
11:10:52,28	0,563914	3,314995	-0,090996	0,212002	0,425988	0,598957	-0,700269	0,051553	-1,065363	3,992901	1,252293	-4,920358	-0,260636	-2,196412	-2,132574	20,172191	-3,592850	7,448023	-0,700269	0,051553	-1,065363	8,039822	56,223394	-4,920358	-0,700269	0,051553	-1,065363	8,039822	56,223394	-4,920358
11:10:52,33	0,563914	3,314995	-0,090996	0,212002	0,425988	0,598957	-0,699159	0,052361	-1,063854	3,887029	1,318493	-4,966838	-0,260687	-2,193222	-2,131048	20,129680	-3,521610	7,455123	-0,699159	0,052361	-1,063854	7,997340	56,202488	-4,966838	-0,699159	0,052361	-1,063854	7,997340	56,202488	-4,966838
11:10:52,38	0,563914	3,314995	-0,090996	0,212002	0,425988	0,598957	-0,701896	0,054000	-1,062327	3,842232	1,103718	-4,959738	-0,260774	-2,193837	-2,130305	20,081587	-3,515079	7,435887	-0,701896	0,054000	-1,062327	8,081219	56,202590	-4,959738	-0,701896	0,054000	-1,062327	8,081219	56,202590	-4,959738
11:10:52,43	0,563914	3,314995	-0,090996	0,212002	0,425988	0,598957	-0,701321	0,053767	-1,061584	3,835942	1,088750	-4,978973	-0,261289	-2,200622	-2,130250	20,090055	-3,482822	7,464775	-0,701321	0,053767	-1,061584	8,056661	56,142414	-4,978973	-0,701321	0,053767	-1,061584	8,056661	56,142414	-4,978973
11:10:52,48	0,563914	3,314995	-0,090996	0,212002	0,425988	0,598957	-0,695186	0,050821	-1,061530	4,021312	1,398926	-4,950085	-0,267259	-2,199906	-2,129559	20,060100	-3,527893	7,384771	-0,695186	0,050821	-1,061530	8,010758	55,971066	-4,950085	-0,695186	0,050821	-1,061530	8,010758	55,971066	-4,950085
11:10:52,53	0,563914	3,314995	-0,090996	0,212002	0,425988	0,598957	-0,692822	0,056348	-1,060838	3,679873	1,518487	-5,030090	-0,261398	-2,194352	-2,133012	20,056046	-3,467014	7,468223	-0,692822	0,056348	-1,060838	8,103226	55,904994	-5,030090	-0,692822	0,056348	-1,060838	8,103226	55,904994	-5,030090
11:10:52,58	0,563914	3,314995	-0,090996	0,212002	0,425988	0,598957	-0,700562	0,054050	-1,064291	3,850075	1,082017	-4,946637	-0,261282	-2,198600	-2,128728	20,088039	-3,469969	7,435511	-0,700562	0,054050	-1,064291	8,093019	56,076173	-4,946637	-0,700562	0,054050	-1,064291	8,093019	56,076173	-4,946637
11:10:52,63	0,563914	3,314995	-0,090996	0,212002	0,425988	0,598957	-0,696942	0,051825	-1,060007	3,979213	1,299489	-4,979349	-0,256713	-2,194626	-2,127206	20,038209	-3,497751	7,435587	-0,696942	0,051825	-1,060007	8,047494	56,009404	-4,979349	-0,696942	0,051825	-1,060007	8,047494	56,009404	-4,979349
11:10:52,68	0,563914	3,314995	-0,090996	0,212002	0,425988	0,598957	-0,702667	0,049855	-1,058486	4,032677	0,972479	-4,979273	-0,260854	-2,194465	-2,124893	20,022183	-3,488938	7,429090	-0,702667	0,049855	-1,058486	7,946315	56,131877	-4,979273	-0,702667	0,049855	-1,058486	7,946315	56,131877	-4,979273
11:10:52,73	0,563914	3,314995	-0,090996	0,212002	0,425988	0,598957	-0,700737	0,053522	-1,056172	3,841620	1,054601	-4,985771	-0,257925	-2,193221	-2,127614	20,021910	-3,486071	7,431531	-0,700737	0,053522	-1,056172	8,043105	56,062423	-4,985771	-0,700737	0,053522	-1,056172	8,043105	56,062423	-4,985771
11:10:52,78	0,563914	3,314995	-0,090996	0,212002	0,425988	0,598957	-0,703278	0,051608	-1,058893	3,943481	0,920763	-4,983330	-0,258520	-2,203164	-2,129524	20,010769	-3,528330	7,425031	-0,703278	0,051608	-1,058893	7,994738	56,128107	-4,983330	-0,703278	0,051608	-1,058893	7,994738	56,128107	-4,983330
11:10:52,83	0,563914	3,314995	-0,090996	0,212002	0,425988	0,598957	-0,694370	0,047152	-1,060804	4,133059	1,395484	-4,989829	-0,259681	-2,203024	-2,124471	19,994382	-3,480729	7,438005	-0,694370	0,047152	-1,060804	7,834468	55,903514	-4,989829	-0,694370	0,047152	-1,060804	7,834468	55,903514	-4,989829
11:10:52,89	0,563914	3,314995	-0,090996	0,212002	0,425988	0,598957	-0,693911	0,048227	-1,055751	4,110173	1,381363	-4,976855	-0,260868	-2,195385	-2,127576	20,011793	-3,453196	7,480287	-0,693911	0,048227	-1,055751	7,895994	55,853356	-4,976855	-0,693911	0,048227	-1,055751	7,895994	55,853356	-4,976855
11:10:52,94	0,563914	3,314995	-0,090996	0,212002	0,425988	0,598957	-0,699933	0,053075	-1,058855	3,890640	1,069534	-4,934574	-0,261373	-2,197831	-2,126431	20,034896	-3,450485	7,425692	-0,699933	0,053075	-1,058855	8,057009	56,014251	-4,934574	-0,699933	0,053075	-1,058855	8,057009	56,014251	-4,934574
11:10:52,99	0,563914	3,314995	-0,090996	0,212002	0,425988	0,598957	-0,697562	0,052289	-1,057710	3,945399	1,211454	-4,989168	-0,257444	-2,195185	-2,127619	19,955952	-3,449621	7,452552	-0,697562	0,052289	-1,057710	8,050086	55,970083	-4,989168	-0,697562	0,052289	-1,057710	8,050086	55,970083	-4,989168
11:10:53,04	0,563914	3,314995	-0,090996	0,212002	0,425988	0,598957	-0,701818	0,050210	-1,058898	4,014799	0,921365	-4,962309	-0,261444	-2,198608	-2,123718	19,997492	-3,456824	7,433785	-0,701818	0,050210	-1,058898	7,956260	56,014056	-4,962309	-0,701818	0,050210	-1,058898	7,956260	56,014056	-4,962309
11:10:53,09	0,563914	3,314995	-0,090996	0,212002	0,425988	0,598957	-0,696853	0,051962	-1,054997	3,938204	1,219092	-4,981075	-0,260359	-2,204566	-2,124104	19,941958	-3,465002	7,433633	-0,696853	0,051962	-1,054997	8,017232	55,922075	-4,981075	-0,696853	0,051962	-1,054997	8,017232	55,922075	-4,981075
11:10:53,14	0,563914	3,314995	-0,090996	0,212002	0,425988	0,598957	-0,692236	0,048043	-1,055384	4,107142	1,415175	-4,981227	-0,266931	-2,198741	-2,124503	19,934870	-3,507567	7,471074	-0,692236	0,048043	-1,055384	7,878530	55,755718	-4,981227	-0,692236	0,048043	-1,055384	7,878530	55,755718	-4,981227
11:10:53,19	0,563914	3,314995	-0,090996	0,212002	0,425988	0,598957	-0,693995	0,056647	-1,055782	3,619344	1,338872	-4,943786	-0,265067	-2,202414	-2,124907	19,963598	-3,508926	7,407772	-0,693995	0,056647	-1,055782	8,066121	55,817465	-4,943786	-0,693995	0,056647	-1,055782	8,066121	55,817465	-4,943786
11:10:53,24	0,563914	3,314995	-0,090996	0,212002	0,425988	0,598957	-0,691746	0,053197	-1,056187	3,811932	1,481366	-5,007088	-0,265153	-2,199288	-2,124139	19,915085	-3,453868	7,443932	-0,691746	0,053197	-1,056187	7,987883	55,783431	-5,007088	-0,691746	0,053197	-1,056187	7,987883	55,783431	-5,007088
11:10:53,29	0,563914	3,314995	-0,090996	0,212002	0,425988	0,598957	-0,694409	0,054834	-1,055418	3,750214	1,273327	-4,970929	-0,258033	-2,200385	-2,126449	19,943807	-3,466135	7,436027	-0,694409	0,054834	-1,055418	8,054699	55,784468	-4,970929	-0,694409	0,054834	-1,055418	8,054699	55,784468	-4,970929
11:10:53,34	0,563914	3,314995	-0,090996	0,212002	0,425988	0,598957	-0,697020	0,048120	-1,057728	4,103114	1,168609	-4,978834	-0,259221	-2,195046	-2,125710	19,945562	-3,454678	7,417132	-0,697020	0,048120	-1,057728	7,880497	55,884645	-4,978834	-0,697020	0,048120	-1,057728	7,880497	55,884645	-4,978834
11:10:53,39	0,563914	3,314995	-0,090996	0,212002	0,425988	0,598957	-0,701050	0,051818	-1,056989	3,921589	0,954841	-4,997728	-0,258577	-2,202076	-2,126440	19,958793	-3,463413	7,430764	-0,701050	0,051818	-1,056989	7,989307	55,987230	-4,997728	-0,701050	0,051818	-1,056989	7,989307	55,987230	-4,997728
11:10:53,44	0,563914	3,314995	-0,090996	0,212002	0,425988	0,598957	-0,695283	0,047745	-1,057719	4,132434	1,270524	-4,984096	-0,256871	-2,198350	-2,125305	19,936121	-3,461794	7,421516	-0,695283	0,047745	-1,057719	7,880425	55,850244	-4,984096	-0,695283	0,047745	-1,057719	7,880425	55,850244	-4,984096
11:10:53,49	0,563914	3,314995	-0,090996	0,212002	0,425988	0,598957	-0,693404	0,047450	-1,057360	4,112305	1,333783	-5,004019	-0,261024	-2,199158	-2,126485	19,909621	-3,423815	7,422885	-0,693404	0,047450	-1,057360	7,837143	55,765960	-5,004019	-0,693404	0,047450	-1,057360	7,837143	55,765960	-5,004019
11:10:53,54	0,563914	3,314995	-0,090996	0,212002	0,425988	0,598957	-0,693404	0,047450	-1,057360	4,112305	1,333783	-5,004019	-0,258670	-2,201585	-2,122985	19,910341	-3,473099	7,404681	-0,693404	0,047450	-1,057360	7,837143	55,765960	-5,004019	-0,693404	0,047450	-1,057360	7,837143	55,765960	-5,004019
11:10:53,59	0,563914	3,314995	-0,090996	0,212002	0,425988	0,598957	-0,695662	0,048071	-1,054265	4,082870	1,213689	-5,010179	-0,258116	-2,205024	-2,126844	19,894321	-3,469114	7,431133	-0,695662	0,048071	-1,054265	7,856449	55,823175	-5,010179	-0,695662	0,048071	-1,054265	7,856449	55,823175	-5,010179
11:10:53,64	0,563914	3,314995	-0,090996	0,212002	0,425988	0,598957	-0,692962	0,045872	-1,058123	4,192681	1,338253	-4,983727	-0,277114	-2,234730	-2,099286	18,041853	-2,537675	7,862542	-0,692962	0,045872	-1,058123	7,793605	55,735744	-4,983727	-0,692962	0,045872	-1,058123	7,793605	55,735744	-4,983727
11:10:53,69	0,563914	3,314995	-0,090996	0,212002	0,425988	0,598957	-0,657736	0,047472	-1,030565	3,989887	1,100004	-4,552319	-0,273250	-2,217615	-2,190586	18,876944	-3,008461	8,018768	-0,657736	0,047472	-1,030565	7,716425	52,732250	-4,552319	-0,657736	0,047472	-1,030565	7,716425	52,732250	-4,552319
11:10:53,74	0,563938	3,315004	-0,091004	0,211987	0,425978	0,548962	-0,674489	0,052683	-1,121865	3,728751	1,187414	-4,396092	-0,261848	-2,221749	-2,208467	18,870827	-3,444309	7,973502	-0,674489	0,052683	-1,121865	7,864348	54,134826	-4,396092	-0,674489	0,052683	-1,121865	7,864348	54,134826	-4,396092
11:10:53,79	0,563938	3,315004	-0,091004	0,211987	0,425978	0,548962	-0,676611	0,040742	-1,139747	3,969180	1,289720	-4,441358	-0,269848	-2,220549	-2,205482	18,683732	-3,383974	7,945265	-0,676611	0,040742	-1,139747	7,167393	54,403674	-4,441358	-0,676611	0,040742	-1,139747	7,167393	54,403674	-4,441358
11:10:53,84	0,563938	3,315004	-0,091004	0,211987	0,425978	0,548962	-0,673649	0,048270	-1,136761	3,536422	1,251516	-4,469595	-0,271146	-2,221731	-2,202389	18,610272	-3,352533	7,964126	-0,673649	0,048270	-1,136761	7,325592	54,133000	-4,469595	-0,673649	0,048270	-1,136761	7,325592	54,133000	-4,469595
11:10:53,89	0,563938	3,315004	-0,091004	0,211987	0,425978	0,548962	-0,671978	0,048802	-1,133668	3,499226	1,259116	-4,450734	-0,270614	-2,220383	-2,201270	18,565251	-3,306599	7,936601	-0,671978	0,048802	-1,133668	7,330205	54,009356	-4,450734	-0,671978	0,048802	-1,133668	7,330205	54,009356	-4,450734
11:10:53,94	0,563938	3,315004	-0,091004	0,211987	0,425978	0,548962	-0,673411	0,049016	-1,132549	3,505386	1,122638	-4,478260	-0,268311	-2,219721	-2,197394	18,534346	-3,304107	7,939981	-0,673411	0,049016	-1,132549	7,353136	53,985377	-4,478260	-0,673411	0,049016	-1,132549	7,353136	53,985377	-4,478260
11:10:53,99	0,563938	3,315004	-0,091004	0,211987	0,425978	0,548962	-0,675136	0,047352	-1,128673	3,578618	1,004935	-4,474879	-0,264676	-2,222984	-2,194238	18,564728	-3,293727	7,957605	-0,675136	0,047352	-1,128673	7,295746	54,003075	-4,474879	-0,675136	0,047352	-1,128673	7,295746	54,003075	-4,474879
11:10:54,04	0,563938	3,315004	-0,091004	0,211987	0,425978	0,548962	-0,674127	0,042573	-1,125517	3,851287	1,078489	-4,457255	-0,260698	-2,220860	-2,190785	18,506715	-3,331714	7,936506	-0,674127	0,042573	-1,125517	7,193293	53,997477	-4,457255	-0,674127	0,042573	-1,125517	7,193293	53,997477	-4,457255
11:10:54,09	0,563938	3,315004	-0,091004	0,211987	0,425978	0,548962	-0,677624	0,042515	-1,122452	3,926863	0,830839	-4,489001	-0,262877	-2,219984	-2,191172	18,544018	-3,198001	7,925859	-0,677624	0,042515	-1,122452	7,264295	54,024352	-4,489001	-0,677624	0,042515	-1,122452	7,264295	54,024352	-4,489001
11:10:54,14	0,563938	3,315004	-0,091004	0,211987	0,425978	0,548962	-0,677624	0,042515	-1,122452	3,926863	0,830839	-4,489001	-0,310151	-2,232396	-1,891263	17,645265	-0,886276	8,272087	-0,677624	0,042515	-1,122452	7,264295	54,024352	-4,489001	-0,677624	0,042515	-1,122452	7,264295	54,024352	-4,489001
11:10:54,19	0,563938	3,315004	-0,091004	0,211987	0,425978	0,548962	-0,643239	0,077249	-0,822542	3,673323	0,684656	-4,142773	-0,296783	-2,248825	-2,124189	16,933079	-1,798482	8,464470	-0,643239	0,077249	-0,822542	9,737385	51,178944	-4,142773	-0,643239	0,077249	-0,822542	9,737385	51,178944	-4,142773
11:10:54,24	0,564017	3,314976	-0,090981	0,212001	0,425996	0,498953	-0,635694	0,057458	-1,055468	3,556394	0,916324	-3,950390	-0,288795	-2,254035	-2,122627	16,922790	-2,172465	8,432873	-0,635694	0,057458	-1,055468	8,066824	50,818336	-3,950390	-0,635694	0,057458	-1,055468	8,066824	50,818336	-3,950390
11:10:54,29	0,564017	3,314976	-0,090981	0,212001	0,425996	0,498953	-0,635176	0,047935	-1,053906	3,722549	1,121345	-3,981988	-0,284920	-2,248326	-2,118016	16,818527	-2,181350	8,451751	-0,635176	0,047935	-1,053906	7,485450	50,982688	-3,981988	-0,635176	0,047935	-1,053906	7,485450	50,982688	-3,981988
11:10:54,34	0,564017	3,314976	-0,090981	0,212001	0,425996	0,498953	-0,642058	0,047433	-1,049295	3,688822	0,677631	-3,963109	-0,289202	-2,256301	-2,112628	16,680129	-2,097381	8,426436	-0,642058	0,047433	-1,049295	7,412324	51,079208	-3,963109	-0,642058	0,047433	-1,049295	7,412324	51,079208	-3,963109
11:10:54,39	0,564017	3,314976	-0,090981	0,212001	0,425996	0,498953	-0,633010	0,047155	-1,043908	3,706830	0,986277	-3,988424	-0,291008	-2,256380	-2,108757	16,663227	-2,125028	8,418200	-0,633010	0,047155	-1,043908	7,408460	50,677599	-3,988424	-0,633010	0,047155	-1,043908	7,408460	50,677599	-3,988424
11:10:54,44	0,564017	3,314976	-0,090981	0,212001	0,425996	0,498953	-0,632039	0,048679	-1,040037	3,595170	1,035967	-3,996660	-0,292380	-2,258715	-2,107623	16,579253	-2,168196	8,416406	-0,632039	0,048679	-1,040037	7,416462	50,651048	-3,996660	-0,632039	0,048679	-1,040037	7,416462	50,651048	-3,996660
11:10:54,49	0,564017	3,314976	-0,090981	0,212001	0,425996	0,498953	-0,629331	0,048700	-1,038902	3,514721	1,125651	-3,998454	-0,294763	-2,254944	-2,107305	16,545258	-2,096274	8,370562	-0,629331	0,048700	-1,038902	7,337640	50,528143	-3,998454	-0,629331	0,048700	-1,038902	7,337640	50,528143	-3,998454
11:10:54,54	0,564017	3,314976	-0,090981	0,212001	0,425996	0,498953	-0,631406	0,052649	-1,038584	3,354633	0,952359	-4,044298	-0,290037	-2,248761	-2,104938	16,567498	-2,088418	8,429021	-0,631406	0,052649	-1,038584	7,487592	50,517724	-4,044298	-0,631406	0,052649	-1,038584	7,487592	50,517724	-4,044298
11:10:54,59	0,564017	3,314976	-0,090981	0,212001	0,425996	0,498953	-0,639123	0,051648	-1,036218	3,424617	0,566387	-3,985839	-0,297170	-2,258679	-2,106134	16,522925	-2,134098	8,372743	-0,639123	0,051648	-1,036218	7,478984	50,737567	-3,985839	-0,639123	0,051648	-1,036218	7,478984	50,737567	-3,985839
11:10:54,64	0,564017	3,314976	-0,090981	0,212001	0,425996	0,498953	-0,626968	0,052866	-1,037413	3,299411	1,182717	-4,042118	-0,289002	-2,258049	-2,103018	16,468576	-2,086639	8,403501	-0,626968	0,052866	-1,037413	7,449426	50,399683	-4,042118	-0,626968	0,052866	-1,037413	7,449426	50,399683	-4,042118
11:10:54,69	0,564017	3,314976	-0,090981	0,212001	0,425996	0,498953	-0,631597	0,046108	-1,034297	3,664801	0,871196	-4,011359	-0,291257	-2,260212	-2,104156	16,515481	-2,095461	8,402719	-0,631597	0,046108	-1,034297	7,284241	50,451561	-4,011359	-0,631597	0,046108	-1,034297	7,284241	50,451561	-4,011359
11:10:54,74	0,564017	3,314976	-0,090981	0,212001	0,425996	0,498953	-0,628596	0,046979	-1,035436	3,635316	1,072281	-4,012141	-0,294390	-2,255986	-2,102653	16,438568	-2,098617	8,412269	-0,628596	0,046979	-1,035436	7,323138	50,417066	-4,012141	-0,628596	0,046979	-1,035436	7,323138	50,417066	-4,012141
11:10:54,79	0,564017	3,314976	-0,090981	0,212001	0,425996	0,498953	-0,630690	0,051805	-1,033932	3,343155	0,898352	-4,002591	-0,287777	-2,262729	-2,102619	16,475629	-2,088440	8,383265	-0,630690	0,051805	-1,033932	7,409847	50,407532	-4,002591	-0,630690	0,051805	-1,033932	7,409847	50,407532	-4,002591
11:10:54,84	0,564017	3,314976	-0,090981	0,212001	0,425996	0,498953	-0,628157	0,042707	-1,033898	3,843620	1,057086	-4,031595	-0,296590	-2,260735	-2,101874	16,485120	-2,081376	8,362333	-0,628157	0,042707	-1,033898	7,196081	50,367411	-4,031595	-0,628157	0,042707	-1,033898	7,196081	50,367411	-4,031595
11:10:54,89	0,564017	3,314976	-0,090981	0,212001	0,425996	0,498953	-0,625477	0,051336	-1,033153	3,405743	1,201144	-4,052527	-0,289560	-2,257537	-2,101094	16,465198	-2,048329	8,384191	-0,625477	0,051336	-1,033153	7,435629	50,301072	-4,052527	-0,625477	0,051336	-1,033153	7,435629	50,301072	-4,052527
11:10:54,94	0,564017	3,314976	-0,090981	0,212001	0,425996	0,498953	-0,631762	0,046846	-1,032373	3,657874	0,840547	-4,030669	-0,289006	-2,259178	-2,101087	16,446338	-2,050854	8,393843	-0,631762	0,046846	-1,032373	7,335307	50,433848	-4,030669	-0,631762	0,046846	-1,032373	7,335307	50,433848	-4,030669
11:10:54,99	0,564017	3,314976	-0,090981	0,212001	0,425996	0,498953	-0,630618	0,045546	-1,032366	3,713850	0,884973	-4,021017	-0,296704	-2,259387	-2,100730	16,434608	-2,081384	8,372026	-0,630618	0,045546	-1,032366	7,289244	50,388458	-4,021017	-0,630618	0,045546	-1,032366	7,289244	50,388458	-4,021017
11:10:55,04	0,564017	3,314976	-0,090981	0,212001	0,425996	0,498953	-0,626587	0,052108	-1,032009	3,340328	1,099665	-4,042834	-0,294479	-2,261922	-2,101514	16,371904	-2,088542	8,382617	-0,626587	0,052108	-1,032009	7,430828	50,286755	-4,042834	-0,626587	0,052108	-1,032009	7,430828	50,286755	-4,042834
11:10:55,10	0,564017	3,314976	-0,090981	0,212001	0,425996	0,498953	-0,625504	0,048914	-1,032793	3,468896	1,105248	-4,032243	-0,292777	-2,256215	-2,100786	16,352643	-2,090313	8,359230	-0,625504	0,048914	-1,032793	7,308621	50,207336	-4,032243	-0,625504	0,048914	-1,032793	7,308621	50,207336	-4,032243
11:10:55,15	0,564017	3,314976	-0,090981	0,212001	0,425996	0,498953	-0,631297	0,050294	-1,032065	3,385981	0,788214	-4,055630	-0,294566	-2,259148	-2,099211	16,327857	-2,069150	8,387531	-0,631297	0,050294	-1,032065	7,334023	50,345057	-4,055630	-0,631297	0,050294	-1,032065	7,334023	50,345057	-4,055630
11:10:55,20	0,564017	3,314976	-0,090981	0,212001	0,425996	0,498953	-0,627863	0,050376	-1,030490	3,387621	0,934754	-4,027329	-0,288522	-2,258361	-2,100742	16,404980	-2,079509	8,364274	-0,627863	0,050376	-1,030490	7,342145	50,221999	-4,027329	-0,627863	0,050376	-1,030490	7,342145	50,221999	-4,027329
11:10:55,25	0,564017	3,314976	-0,090981	0,212001	0,425996	0,498953	-0,631567	0,045536	-1,032022	3,668893	0,814125	-4,050586	-0,289105	-2,262552	-2,101116	16,391404	-2,060411	8,369376	-0,631567	0,045536	-1,032022	7,243475	50,392121	-4,050586	-0,631567	0,045536	-1,032022	7,243475	50,392121	-4,050586
11:10:55,30	0,564017	3,314976	-0,090981	0,212001	0,425996	0,498953	-0,627646	0,043945	-1,032395	3,761359	0,996709	-4,045485	-0,296277	-2,260403	-2,098443	16,350777	-2,083895	8,356803	-0,627646	0,043945	-1,032395	7,211073	50,266909	-4,045485	-0,627646	0,043945	-1,032395	7,211073	50,266909	-4,045485
11:10:55,35	0,564017	3,314976	-0,090981	0,212001	0,425996	0,498953	-0,625921	0,051231	-1,029722	3,341865	1,062943	-4,058057	-0,296906	-2,257207	-2,097678	16,331179	-2,055434	8,372352	-0,625921	0,051231	-1,029722	7,363486	50,197767	-4,058057	-0,625921	0,051231	-1,029722	7,363486	50,197767	-4,058057
11:10:55,40	0,564017	3,314976	-0,090981	0,212001	0,425996	0,498953	-0,628374	0,053373	-1,028957	3,245322	0,904179	-4,042509	-0,290500	-2,258603	-2,101162	16,307454	-2,074749	8,384688	-0,628374	0,053373	-1,028957	7,435102	50,231571	-4,042509	-0,628374	0,053373	-1,028957	7,435102	50,231571	-4,042509
11:10:55,45	0,564017	3,314976	-0,090981	0,212001	0,425996	0,498953	-0,630368	0,047128	-1,032442	3,541472	0,789626	-4,030173	-0,289802	-2,257001	-2,098823	16,354537	-2,067726	8,373673	-0,630368	0,047128	-1,032442	7,241020	50,273511	-4,030173	-0,630368	0,047128	-1,032442	7,241020	50,273511	-4,030173
11:10:55,50	0,564017	3,314976	-0,090981	0,212001	0,425996	0,498953	-0,632105	0,047324	-1,030102	3,560905	0,736588	-4,041187	-0,288758	-2,253675	-2,098850	16,307365	-2,082890	8,384053	-0,632105	0,047324	-1,030102	7,275836	50,356794	-4,041187	-0,632105	0,047324	-1,030102	7,275836	50,356794	-4,041187
11:10:55,55	0,564017	3,314976	-0,090981	0,212001	0,425996	0,498953	-0,635507	0,048083	-1,030129	3,484719	0,526364	-4,030808	-0,293417	-2,258533	-2,096120	16,308136	-2,067908	8,376492	-0,635507	0,048083	-1,030129	7,259231	50,413702	-4,030808	-0,635507	0,048083	-1,030129	7,259231	50,413702	-4,030808
11:10:55,60	0,564017	3,314976	-0,090981	0,212001	0,425996	0,498953	-0,628971	0,049689	-1,027399	3,414577	0,859458	-4,038368	-0,286976	-2,257426	-2,096506	16,301718	-2,090549	8,377346	-0,628971	0,049689	-1,027399	7,315146	50,233653	-4,038368	-0,628971	0,049689	-1,027399	7,315146	50,233653	-4,038368
11:10:55,65	0,564017	3,314976	-0,090981	0,212001	0,425996	0,498953	-0,633150	0,044664	-1,027786	3,653046	0,647895	-4,037514	-0,316375	-2,290126	-2,030880	14,537037	-0,614932	8,727201	-0,633150	0,044664	-1,027786	7,159174	50,350167	-4,037514	-0,633150	0,044664	-1,027786	7,159174	50,350167	-4,037514
11:10:55,70	0,564017	3,314976	-0,090981	0,212001	0,425996	0,498953	-0,611823	0,053511	-0,983280	3,453370	0,933837	-3,471726	-0,305301	-2,271472	-2,052001	15,719090	-1,453549	8,943134	-0,611823	0,053511	-0,983280	7,653951	48,961926	-3,471726	-0,611823	0,053511	-0,983280	7,653951	48,961926	-3,471726
11:10:55,75	0,563891	3,315030	-0,090988	0,211988	0,425998	0,448945	-0,611823	0,053511	-0,983280	3,453370	0,933837	-3,471726	-0,308881	-2,274081	-2,083266	15,502576	-1,564348	8,843546	-0,611823	0,053511	-0,983280	7,653951	48,961926	-3,471726	-0,611823	0,053511	-0,983280	7,653951	48,961926	-3,471726
11:10:55,80	0,563891	3,315030	-0,090988	0,211988	0,425998	0,448945	-0,607774	0,055307	-1,014545	3,155753	1,012279	-3,571315	-0,306919	-2,278578	-2,079432	15,300680	-1,561459	8,867278	-0,607774	0,055307	-1,014545	7,497341	48,722520	-3,571315	-0,607774	0,055307	-1,014545	7,497341	48,722520	-3,571315
11:10:55,85	0,563891	3,315030	-0,090988	0,211988	0,425998	0,448945	-0,604860	0,051359	-1,010711	3,262573	0,987512	-3,547583	-0,301023	-2,273663	-2,076718	15,305903	-1,545913	8,872664	-0,604860	0,051359	-1,010711	7,294287	48,469010	-3,547583	-0,604860	0,051359	-1,010711	7,294287	48,469010	-3,547583
11:10:55,90	0,563891	3,315030	-0,090988	0,211988	0,425998	0,448945	-0,612064	0,048711	-1,007997	3,416358	0,609621	-3,542197	-0,302924	-2,273180	-2,075981	15,234385	-1,521755	8,868622	-0,612064	0,048711	-1,007997	7,240183	48,656683	-3,542197	-0,612064	0,048711	-1,007997	7,240183	48,656683	-3,542197
11:10:55,95	0,563891	3,315030	-0,090988	0,211988	0,425998	0,448945	-0,611533	0,050599	-1,007260	3,303361	0,563268	-3,546238	-0,303413	-2,277692	-2,070122	15,253737	-1,508978	8,869359	-0,611533	0,050599	-1,007260	7,275368	48,568570	-3,546238	-0,611533	0,050599	-1,007260	7,275368	48,568570	-3,546238
11:10:56,00	0,563891	3,315030	-0,090988	0,211988	0,425998	0,448945	-0,607381	0,048766	-1,001401	3,419417	0,789542	-3,545502	-0,301060	-2,279995	-2,067817	15,220411	-1,461017	8,835984	-0,607381	0,048766	-1,001401	7,247536	48,468914	-3,545502	-0,607381	0,048766	-1,001401	7,247536	48,468914	-3,545502
11:10:56,05	0,563891	3,315030	-0,090988	0,211988	0,425998	0,448945	-0,606563	0,045577	-0,999097	3,610100	0,779236	-3,578876	-0,301772	-2,283082	-2,070536	15,172323	-1,490661	8,851138	-0,606563	0,045577	-0,999097	7,187909	48,394395	-3,578876	-0,606563	0,045577	-0,999097	7,187909	48,394395	-3,578876
11:10:56,10	0,563891	3,315030	-0,090988	0,211988	0,425998	0,448945	-0,603532	0,044650	-1,001816	3,608603	0,909979	-3,563723	-0,299443	-2,282467	-2,065479	15,152563	-1,488117	8,868219	-0,603532	0,044650	-1,001816	7,113620	48,287273	-3,563723	-0,603532	0,044650	-1,001816	7,113620	48,287273	-3,563723
11:10:56,15	0,563891	3,315030	-0,090988	0,211988	0,425998	0,448945	-0,605230	0,042941	-0,996758	3,689792	0,803308	-3,546641	-0,335809	-2,306733	-1,881989	13,732671	0,114551	9,180845	-0,605230	0,042941	-0,996758	7,060656	48,313880	-3,546641	-0,605230	0,042941	-0,996758	7,060656	48,313880	-3,546641
11:10:56,20	0,563891	3,315030	-0,090988	0,211988	0,425998	0,448945	-0,550280	0,040373	-1,075511	3,208623	0,971109	-2,992077	-0,324695	-2,331339	-2,144232	12,515953	-0,675652	9,422783	-0,550280	0,040373	-1,075511	6,377921	44,168101	-2,992077	-0,550280	0,040373	-1,075511	6,377921	44,168101	-2,992077
11:10:56,25	0,564002	3,314948	-0,090995	0,211975	0,426001	0,398979	-0,550280	0,040373	-1,075511	3,208623	0,971109	-2,992077	-0,321805	-2,328179	-2,185947	12,388169	-0,942594	9,349839	-0,550280	0,040373	-1,075511	6,377921	44,168101	-2,992077	-0,550280	0,040373	-1,075511	6,377921	44,168101	-2,992077
11:10:56,30	0,564002	3,314948	-0,090995	0,211975	0,426001	0,398979	-0,554461	0,039451	-1,117226	2,961521	0,776489	-3,065021	-0,316735	-2,327064	-2,175526	12,251789	-0,917474	9,332210	-0,554461	0,039451	-1,117226	6,058404	44,301712	-3,065021	-0,554461	0,039451	-1,117226	6,058404	44,301712	-3,065021
11:10:56,35	0,564002	3,314948	-0,090995	0,211975	0,426001	0,398979	-0,557962	0,035617	-1,106805	3,114430	0,463795	-3,082650	-0,313144	-2,329992	-2,171218	12,272694	-0,946015	9,338336	-0,557962	0,035617	-1,106805	5,910380	44,263807	-3,082650	-0,557962	0,035617	-1,106805	5,910380	44,263807	-3,082650
11:10:56,40	0,564002	3,314948	-0,090995	0,211975	0,426001	0,398979	-0,557222	0,031044	-1,102497	3,337984	0,534669	-3,076524	-0,316833	-2,332342	-2,172811	12,182415	-0,904095	9,335745	-0,557222	0,031044	-1,102497	5,774920	44,276561	-3,076524	-0,557222	0,031044	-1,102497	5,774920	44,276561	-3,076524
11:10:56,45	0,564002	3,314948	-0,090995	0,211975	0,426001	0,398979	-0,553342	0,033063	-1,104090	3,224141	0,637278	-3,079115	-0,313272	-2,329895	-2,166990	12,193890	-0,919952	9,322866	-0,553342	0,033063	-1,104090	5,819597	44,074601	-3,079115	-0,553342	0,033063	-1,104090	5,819597	44,074601	-3,079115
11:10:56,50	0,564002	3,314948	-0,090995	0,211975	0,426001	0,398979	-0,557242	0,031203	-1,098270	3,312861	0,452349	-3,091994	-0,322189	-2,335920	-2,163526	12,127250	-0,909090	9,299975	-0,557242	0,031203	-1,098270	5,762314	44,195815	-3,091994	-0,557242	0,031203	-1,098270	5,762314	44,195815	-3,091994
11:10:56,55	0,564002	3,314948	-0,090995	0,211975	0,426001	0,398979	-0,547565	0,035913	-1,094806	3,044065	0,892373	-3,114885	-0,323478	-2,335777	-2,165494	12,076767	-0,900600	9,301762	-0,547565	0,035913	-1,094806	5,863198	43,876251	-3,114885	-0,547565	0,035913	-1,094806	5,863198	43,876251	-3,114885
11:10:56,60	0,564002	3,314948	-0,090995	0,211975	0,426001	0,398979	-0,547045	0,037100	-1,096774	2,964402	0,871489	-3,113098	-0,316301	-2,337905	-2,164676	12,106224	-0,857560	9,312955	-0,547045	0,037100	-1,096774	5,876790	43,814485	-3,113098	-0,547045	0,037100	-1,096774	5,876790	43,814485	-3,113098
11:10:56,65	0,564002	3,314948	-0,090995	0,211975	0,426001	0,398979	-0,548790	0,029821	-1,095955	3,394933	0,784693	-3,101905	-0,321105	-2,335258	-2,159310	12,068157	-0,898121	9,259893	-0,548790	0,029821	-1,095955	5,735887	43,864743	-3,101905	-0,548790	0,029821	-1,095955	5,735887	43,864743	-3,101905
11:10:56,70	0,564002	3,314948	-0,090995	0,211975	0,426001	0,398979	-0,548681	0,035305	-1,090589	3,055624	0,777709	-3,154968	-0,322894	-2,336644	-2,160475	12,044572	-0,860932	9,271211	-0,548681	0,035305	-1,090589	5,827043	43,849150	-3,154968	-0,548681	0,035305	-1,090589	5,827043	43,849150	-3,154968
11:10:56,75	0,564002	3,314948	-0,090995	0,211975	0,426001	0,398979	-0,546586	0,036162	-1,091754	3,031477	0,847632	-3,143650	-0,319411	-2,332254	-2,158934	12,018922	-0,825060	9,287475	-0,546586	0,036162	-1,091754	5,870167	43,754612	-3,143650	-0,546586	0,036162	-1,091754	5,870167	43,754612	-3,143650
11:10:56,80	0,564002	3,314948	-0,090995	0,211975	0,426001	0,398979	-0,552129	0,035339	-1,090213	3,092480	0,519215	-3,127386	-0,313978	-2,330931	-2,161605	12,115762	-0,900908	9,291655	-0,552129	0,035339	-1,090213	5,866615	43,861367	-3,127386	-0,552129	0,035339	-1,090213	5,866615	43,861367	-3,127386
11:10:56,85	0,564002	3,314948	-0,090995	0,211975	0,426001	0,398979	-0,555991	0,031296	-1,092884	3,285456	0,440188	-3,123205	-0,314073	-2,333155	-2,163569	12,054249	-0,858652	9,289645	-0,555991	0,031296	-1,092884	5,742206	44,085495	-3,123205	-0,555991	0,031296	-1,092884	5,742206	44,085495	-3,123205
11:10:56,90	0,564002	3,314948	-0,090995	0,211975	0,426001	0,398979	-0,554018	0,030267	-1,094848	3,344837	0,468382	-3,125216	-0,318909	-2,341135	-2,158937	11,950050	-0,817467	9,272662	-0,554018	0,030267	-1,094848	5,720759	43,958812	-3,125216	-0,554018	0,030267	-1,094848	5,720759	43,958812	-3,125216
11:10:56,95	0,564002	3,314948	-0,090995	0,211975	0,426001	0,398979	-0,544689	0,030464	-1,090217	3,318124	0,842690	-3,142199	-0,323698	-2,335647	-2,158959	11,947159	-0,864726	9,285713	-0,544689	0,030464	-1,090217	5,709566	43,600746	-3,142199	-0,544689	0,030464	-1,090217	5,709566	43,600746	-3,142199
11:10:57,00	0,564002	3,314948	-0,090995	0,211975	0,426001	0,398979	-0,547047	0,037356	-1,090238	2,917373	0,741159	-3,129148	-0,317151	-2,332743	-2,158210	11,988935	-0,897286	9,227205	-0,547047	0,037356	-1,090238	5,849827	43,684381	-3,129148	-0,547047	0,037356	-1,090238	5,849827	43,684381	-3,129148
11:10:57,05	0,564002	3,314948	-0,090995	0,211975	0,426001	0,398979	-0,552836	0,033138	-1,089489	3,129381	0,492611	-3,187655	-0,314806	-2,334773	-2,160908	11,967684	-0,842893	9,255137	-0,552836	0,033138	-1,089489	5,730750	43,890237	-3,187655	-0,552836	0,033138	-1,089489	5,730750	43,890237	-3,187655
11:10:57,11	0,564002	3,314948	-0,090995	0,211975	0,426001	0,398979	-0,552250	0,030092	-1,092187	3,324259	0,477488	-3,159723	-0,315956	-2,337470	-2,158948	11,966770	-0,830905	9,263430	-0,552250	0,030092	-1,092187	5,686508	43,829106	-3,159723	-0,552250	0,030092	-1,092187	5,686508	43,829106	-3,159723
11:10:57,16	0,564002	3,314948	-0,090995	0,211975	0,426001	0,398979	-0,549340	0,029740	-1,090228	3,352509	0,622037	-3,151431	-0,323700	-2,336320	-2,158597	11,938529	-0,861487	9,251669	-0,549340	0,029740	-1,090228	5,687095	43,745197	-3,151431	-0,549340	0,029740	-1,090228	5,687095	43,745197	-3,151431
11:10:57,21	0,564002	3,314948	-0,090995	0,211975	0,426001	0,398979	-0,546463	0,037021	-1,089877	2,933298	0,762452	-3,163192	-0,314164	-2,337431	-2,159694	11,972187	-0,796635	9,299157	-0,546463	0,037021	-1,089877	5,839432	43,659802	-3,163192	-0,546463	0,037021	-1,089877	5,839432	43,659802	-3,163192
11:10:57,26	0,564002	3,314948	-0,090995	0,211975	0,426001	0,398979	-0,550270	0,028208	-1,090973	3,464581	0,561237	-3,115703	-0,320761	-2,337633	-2,160514	11,932126	-0,842196	9,278058	-0,550270	0,028208	-1,090973	5,678873	43,757397	-3,115703	-0,550270	0,028208	-1,090973	5,678873	43,757397	-3,115703
11:10:57,31	0,564002	3,314948	-0,090995	0,211975	0,426001	0,398979	-0,546796	0,033819	-1,091793	3,113286	0,729968	-3,136803	-0,315366	-2,337518	-2,156604	11,978217	-0,872392	9,270342	-0,546796	0,033819	-1,091793	5,768094	43,653425	-3,136803	-0,546796	0,033819	-1,091793	5,768094	43,653425	-3,136803
11:10:57,36	0,564002	3,314948	-0,090995	0,211975	0,426001	0,398979	-0,549593	0,029204	-1,087884	3,350150	0,639516	-3,144518	-0,324839	-2,335826	-2,158586	11,963577	-0,875694	9,255671	-0,549593	0,029204	-1,087884	5,642699	43,782569	-3,144518	-0,549593	0,029204	-1,087884	5,642699	43,782569	-3,144518
11:10:57,41	0,564002	3,314948	-0,090995	0,211975	0,426001	0,398979	-0,546322	0,038255	-1,089866	2,869365	0,798598	-3,159189	-0,325565	-2,337246	-2,162135	11,894605	-0,863360	9,224682	-0,546322	0,038255	-1,089866	5,872346	43,684852	-3,159189	-0,546322	0,038255	-1,089866	5,872346	43,684852	-3,159189
11:10:57,46	0,564002	3,314948	-0,090995	0,211975	0,426001	0,398979	-0,544729	0,038173	-1,093414	2,849799	0,815529	-3,190178	-0,320242	-2,334273	-2,158612	11,913815	-0,877442	9,252322	-0,544729	0,038173	-1,093414	5,846381	43,576742	-3,190178	-0,544729	0,038173	-1,093414	5,846381	43,576742	-3,190178
11:10:57,51	0,564002	3,314948	-0,090995	0,211975	0,426001	0,398979	-0,549965	0,035050	-1,089892	3,009611	0,566922	-3,162538	-0,315456	-2,334355	-2,154298	11,918590	-0,804341	9,291565	-0,549965	0,035050	-1,089892	5,761029	43,739180	-3,162538	-0,549965	0,035050	-1,089892	5,761029	43,739180	-3,162538
11:10:57,56	0,564002	3,314948	-0,090995	0,211975	0,426001	0,398979	-0,552287	0,030864	-1,085577	3,292964	0,413756	-3,123295	-0,354127	-2,333814	-1,838735	12,199461	0,981291	9,626926	-0,552287	0,030864	-1,085577	5,715801	43,768301	-3,123295	-0,552287	0,030864	-1,085577	5,715801	43,768301	-3,123295
11:10:57,61	0,564002	3,314948	-0,090995	0,211975	0,426001	0,398979	-0,533420	0,064625	-0,770014	3,224246	0,745298	-2,787934	-0,337453	-2,337120	-1,828163	12,030359	0,105011	9,775824	-0,533420	0,064625	-0,770014	8,297297	42,618735	-2,787934	-0,533420	0,064625	-0,770014	8,297297	42,618735	-2,787934
11:10:57,66	0,563864	3,314979	-0,090999	0,212001	0,425982	0,348927	-0,538894	0,048532	-0,759442	3,217657	0,752313	-2,639037	-0,326458	-2,338558	-1,902555	11,658881	-0,270064	9,775820	-0,538894	0,048532	-0,759442	7,027398	43,055504	-2,639037	-0,538894	0,048532	-0,759442	7,027398	43,055504	-2,639037
11:10:57,71	0,563864	3,314979	-0,090999	0,212001	0,425982	0,348927	-0,543147	0,038290	-0,833834	3,239642	0,397005	-2,639041	-0,329608	-2,339105	-1,893707	11,532266	-0,250114	9,732989	-0,543147	0,038290	-0,833834	6,245440	43,034026	-2,639041	-0,543147	0,038290	-0,833834	6,245440	43,034026	-2,639041
11:10:57,76	0,563864	3,314979	-0,090999	0,212001	0,425982	0,348927	-0,541097	0,040745	-0,824987	3,065969	0,383963	-2,681871	-0,330886	-2,336778	-1,891051	11,463452	-0,193016	9,704963	-0,541097	0,040745	-0,824987	6,264458	42,860083	-2,681871	-0,541097	0,040745	-0,824987	6,264458	42,860083	-2,681871
11:10:57,81	0,563864	3,314979	-0,090999	0,212001	0,425982	0,348927	-0,542474	0,043015	-0,822331	2,962963	0,224197	-2,709897	-0,335072	-2,341598	-1,887555	11,424976	-0,222787	9,705684	-0,542474	0,043015	-0,822331	6,339658	42,808439	-2,709897	-0,542474	0,043015	-0,822331	6,339658	42,808439	-2,709897
11:10:57,86	0,563864	3,314979	-0,090999	0,212001	0,425982	0,348927	-0,536206	0,044231	-0,818834	2,854719	0,531696	-2,709176	-0,327995	-2,339519	-1,888725	11,416788	-0,167069	9,704951	-0,536206	0,044231	-0,818834	6,326858	42,623902	-2,709176	-0,536206	0,044231	-0,818834	6,326858	42,623902	-2,709176
11:10:57,91	0,563864	3,314979	-0,090999	0,212001	0,425982	0,348927	-0,541545	0,039141	-0,820004	3,163549	0,219140	-2,709909	-0,332697	-2,340589	-1,886011	11,418011	-0,181490	9,697009	-0,541545	0,039141	-0,820004	6,236136	42,730425	-2,709909	-0,541545	0,039141	-0,820004	6,236136	42,730425	-2,709909
11:10:57,96	0,563864	3,314979	-0,090999	0,212001	0,425982	0,348927	-0,538268	0,042678	-0,817290	2,967753	0,397830	-2,717851	-0,328057	-2,346000	-1,886009	11,353178	-0,134181	9,699189	-0,538268	0,042678	-0,817290	6,317987	42,651845	-2,717851	-0,538268	0,042678	-0,817290	6,317987	42,651845	-2,717851
11:10:58,01	0,563864	3,314979	-0,090999	0,212001	0,425982	0,348927	-0,535901	0,035954	-0,817289	3,325942	0,441080	-2,715672	-0,325090	-2,342425	-1,880193	11,387263	-0,215596	9,674354	-0,535901	0,035954	-0,817289	6,148361	42,509335	-2,715672	-0,535901	0,035954	-0,817289	6,148361	42,509335	-2,715672
11:10:58,06	0,563864	3,314979	-0,090999	0,212001	0,425982	0,348927	-0,540482	0,035172	-0,811472	3,313139	0,273135	-2,740506	-0,373649	-2,384186	-1,705706	8,698338	2,052880	10,089957	-0,482760	0,052920	-0,632946	7,199792	38,184195	-2,390874	-0,482760	0,052920	-0,632946	7,199792	38,184195	-2,390874
11:10:58,11	0,563864	3,314979	-0,090999	0,212001	0,425982	0,348927	-0,482760	0,052920	-0,632946	3,045542	0,287560	-2,390874	-0,353166	-2,380192	-1,916437	9,221928	0,823191	10,196927	-0,482760	0,052920	-0,632946	7,199792	38,184195	-2,390874	-0,482760	0,052920	-0,632946	7,199792	38,184195	-2,390874
11:10:58,16	0,564004	3,314968	-0,090987	0,211981	0,425968	0,298919	-0,493737	0,040603	-0,847716	2,847683	0,309238	-2,217934	-0,349342	-2,383736	-1,942507	9,113362	0,849650	10,200353	-0,493737	0,040603	-0,847716	6,035040	39,067571	-2,217934	-0,493737	0,040603	-0,847716	6,035040	39,067571	-2,217934
11:10:58,21	0,564004	3,314968	-0,090987	0,211981	0,425968	0,298919	-0,492579	0,035520	-0,873787	3,080631	0,262189	-2,214507	-0,352289	-2,386016	-1,935577	9,092529	0,824130	10,117163	-0,492579	0,035520	-0,873787	5,868972	38,929641	-2,214507	-0,492579	0,035520	-0,873787	5,868972	38,929641	-2,214507
11:10:58,26	0,564004	3,314968	-0,090987	0,211981	0,425968	0,298919	-0,489131	0,036932	-0,866856	2,974720	0,436181	-2,297697	-0,351892	-2,388703	-1,933285	8,978109	0,860670	10,117785	-0,489131	0,036932	-0,866856	5,873856	38,832998	-2,297697	-0,489131	0,036932	-0,866856	5,873856	38,832998	-2,297697
11:10:58,31	0,564004	3,314968	-0,090987	0,211981	0,425968	0,298919	-0,487002	0,035245	-0,864564	3,036873	0,429539	-2,297076	-0,353160	-2,391280	-1,931740	8,920987	0,879153	10,127112	-0,487002	0,035245	-0,864564	5,803588	38,659214	-2,297076	-0,487002	0,035245	-0,864564	5,803588	38,659214	-2,297076
11:10:58,36	0,564004	3,314968	-0,090987	0,211981	0,425968	0,298919	-0,484136	0,035054	-0,863019	3,034225	0,519857	-2,287748	-0,359111	-2,382910	-1,928314	8,902922	0,885698	10,101411	-0,484136	0,035054	-0,863019	5,785985	38,524556	-2,287748	-0,484136	0,035054	-0,863019	5,785985	38,524556	-2,287748
11:10:58,41	0,564004	3,314968	-0,090987	0,211981	0,425968	0,298919	-0,488409	0,044393	-0,859594	2,545234	0,278739	-2,313450	-0,353227	-2,383295	-1,927523	8,895229	0,895019	10,111957	-0,488409	0,044393	-0,859594	6,030104	38,618876	-2,313450	-0,488409	0,044393	-0,859594	6,030104	38,618876	-2,313450
11:10:58,46	0,564004	3,314968	-0,090987	0,211981	0,425968	0,298919	-0,491018	0,039105	-0,858802	2,824444	0,131745	-2,302904	-0,351521	-2,381015	-1,922498	8,860469	0,900077	10,105207	-0,491018	0,039105	-0,858802	5,894193	38,676693	-2,302904	-0,491018	0,039105	-0,858802	5,894193	38,676693	-2,302904
11:10:58,51	0,564004	3,314968	-0,090987	0,211981	0,425968	0,298919	-0,493846	0,038768	-0,853777	2,828999	-0,047934	-2,309654	-0,356205	-2,386815	-1,925204	8,850822	0,937687	10,106487	-0,493846	0,038768	-0,853777	5,872248	38,718998	-2,309654	-0,493846	0,038768	-0,853777	5,872248	38,718998	-2,309654
11:10:58,56	0,564004	3,314968	-0,090987	0,211981	0,425968	0,298919	-0,486481	0,039924	-0,856483	2,796634	0,307896	-2,308373	-0,362804	-2,385809	-1,922903	8,810714	0,888935	10,107791	-0,486481	0,039924	-0,856483	5,930630	38,496661	-2,308373	-0,486481	0,039924	-0,856483	5,930630	38,496661	-2,308373
11:10:58,61	0,564004	3,314968	-0,090987	0,211981	0,425968	0,298919	-0,484052	0,046141	-0,854182	2,411029	0,423825	-2,307069	-0,351632	-2,384504	-1,924079	8,810734	0,867781	10,080883	-0,484052	0,046141	-0,854182	6,033130	38,421944	-2,307069	-0,484052	0,046141	-0,854182	6,033130	38,421944	-2,307069
11:10:58,66	0,564004	3,314968	-0,090987	0,211981	0,425968	0,298919	-0,490769	0,037119	-0,855358	2,861871	0,085152	-2,333977	-0,354454	-2,384614	-1,922484	8,849663	0,923239	10,114701	-0,490769	0,037119	-0,855358	5,775733	38,610531	-2,333977	-0,490769	0,037119	-0,855358	5,775733	38,610531	-2,333977
11:10:58,71	0,564004	3,314968	-0,090987	0,211981	0,425968	0,298919	-0,489263	0,039508	-0,853764	2,805134	0,169461	-2,300159	-0,350384	-2,385598	-1,920180	8,816946	0,914559	10,084843	-0,489263	0,039508	-0,853764	5,906534	38,576600	-2,300159	-0,489263	0,039508	-0,853764	5,906534	38,576600	-2,300159
11:10:58,76	0,564004	3,314968	-0,090987	0,211981	0,425968	0,298919	-0,490446	0,035491	-0,851459	2,990136	0,083972	-2,330017	-0,361057	-2,391340	-1,920601	8,768567	0,910510	10,058545	-0,490446	0,035491	-0,851459	5,776212	38,583946	-2,330017	-0,490446	0,035491	-0,851459	5,776212	38,583946	-2,330017
11:10:58,81	0,564004	3,314968	-0,090987	0,211981	0,425968	0,298919	-0,480136	0,041863	-0,851880	2,631112	0,580180	-2,356316	-0,359891	-2,389409	-1,923321	8,783022	0,882338	10,059637	-0,480136	0,041863	-0,851880	5,917366	38,270878	-2,356316	-0,480136	0,041863	-0,851880	5,917366	38,270878	-2,356316
11:10:58,86	0,564004	3,314968	-0,090987	0,211981	0,425968	0,298919	-0,482391	0,041819	-0,854600	2,616224	0,489527	-2,355224	-0,360000	-2,386302	-1,921745	8,728679	0,934249	10,138864	-0,482391	0,041819	-0,854600	5,899032	38,357238	-2,355224	-0,482391	0,041819	-0,854600	5,899032	38,357238	-2,355224
11:10:58,91	0,564004	3,314968	-0,090987	0,211981	0,425968	0,298919	-0,485028	0,043467	-0,853024	2,548310	0,279410	-2,275997	-0,355235	-2,391183	-1,923688	8,728743	0,965168	10,102374	-0,485028	0,043467	-0,853024	5,960490	38,354087	-2,275997	-0,485028	0,043467	-0,853024	5,960490	38,354087	-2,275997
11:10:58,96	0,564004	3,314968	-0,090987	0,211981	0,425968	0,298919	-0,483183	0,036900	-0,854968	2,916632	0,359924	-2,312486	-0,353410	-2,394030	-1,919031	8,750374	0,918531	10,058956	-0,483183	0,036900	-0,854968	5,813259	38,289803	-2,312486	-0,483183	0,036900	-0,854968	5,813259	38,289803	-2,312486
11:10:59,02	0,564004	3,314968	-0,090987	0,211981	0,425968	0,298919	-0,481630	0,033896	-0,850311	3,043273	0,482739	-2,355904	-0,352248	-2,393819	-1,918225	8,739728	0,939279	10,103078	-0,481630	0,033896	-0,850311	5,704076	38,290695	-2,355904	-0,481630	0,033896	-0,850311	5,704076	38,290695	-2,355904
11:10:59,07	0,564004	3,314968	-0,090987	0,211981	0,425968	0,298919	-0,482394	0,032995	-0,849504	3,102735	0,423422	-2,311782	-0,354654	-2,395127	-1,923276	8,727966	0,927098	10,110117	-0,482394	0,032995	-0,849504	5,692864	38,291345	-2,311782	-0,482394	0,032995	-0,849504	5,692864	38,291345	-2,311782
11:10:59,12	0,564004	3,314968	-0,090987	0,211981	0,425968	0,298919	-0,480058	0,034425	-0,854555	3,011967	0,540791	-2,304743	-0,351029	-2,387596	-1,919812	8,767946	0,959492	10,076464	-0,480058	0,034425	-0,854555	5,714317	38,225349	-2,304743	-0,480058	0,034425	-0,854555	5,714317	38,225349	-2,304743
11:10:59,17	0,564004	3,314968	-0,090987	0,211981	0,425968	0,298919	-0,488392	0,035051	-0,851092	3,027462	0,125847	-2,338396	-0,352870	-2,384219	-1,917881	8,749599	0,934884	10,094253	-0,488392	0,035051	-0,851092	5,778948	38,464629	-2,338396	-0,488392	0,035051	-0,851092	5,778948	38,464629	-2,338396
11:10:59,22	0,564004	3,314968	-0,090987	0,211981	0,425968	0,298919	-0,490397	0,038334	-0,849160	2,826253	0,018011	-2,320607	-0,354635	-2,385796	-1,919449	8,742362	0,949315	10,075824	-0,490397	0,038334	-0,849160	5,835467	38,514171	-2,320607	-0,490397	0,038334	-0,849160	5,835467	38,514171	-2,320607
11:10:59,27	0,564004	3,314968	-0,090987	0,211981	0,425968	0,298919	-0,488149	0,039074	-0,850728	2,796671	0,121431	-2,339036	-0,352962	-2,393534	-1,918292	8,678889	0,932121	10,054982	-0,488149	0,039074	-0,850728	5,863947	38,441113	-2,339036	-0,488149	0,039074	-0,850728	5,863947	38,441113	-2,339036
11:10:59,32	0,564004	3,314968	-0,090987	0,211981	0,425968	0,298919	-0,482283	0,033756	-0,849571	3,026564	0,380061	-2,359878	-0,358323	-2,391345	-1,918688	8,660622	0,933108	10,079066	-0,482283	0,033756	-0,849571	5,676402	38,239307	-2,359878	-0,482283	0,033756	-0,849571	5,676402	38,239307	-2,359878
11:10:59,37	0,564004	3,314968	-0,090987	0,211981	0,425968	0,298919	-0,481499	0,039493	-0,849967	2,719973	0,404551	-2,335794	-0,353564	-2,397396	-1,917872	8,672721	0,909087	10,077601	-0,481499	0,039493	-0,849967	5,820147	38,202200	-2,335794	-0,481499	0,039493	-0,849967	5,820147	38,202200	-2,335794
11:10:59,42	0,564004	3,314968	-0,090987	0,211981	0,425968	0,298919	-0,478638	0,032346	-0,849152	3,076836	0,575809	-2,337259	-0,355978	-2,396196	-1,917143	8,644437	0,906589	10,043213	-0,478638	0,032346	-0,849152	5,616011	38,148873	-2,337259	-0,478638	0,032346	-0,849152	5,616011	38,148873	-2,337259
[truncated: 169,232 more chars]
