# Supplementary material for: Characterization of interfragmentary motion associated with common osteosynthesis devices for rat fracture healing studies
Source: PLoS One. 2017 Apr 28;12(4):e0176735. doi: 10.1371/journal.pone.0176735 (PMC5409164; doi:10.1371/journal.pone.0176735)
Supplement: S1 Dataset — (ZIP) [file pone.0176735.s001.zip › S1_Dataset/RatNail/Specimen03/Nail_03X.txt]

%Tester: Sukopp Matthias
%Projekt: 
%Zeit: 12.03.2015 10:56:07
%Dateipfad: D:\Messungen\Fixator\Measurements\Fixator_20150312.txt
%Kommentar: Nail_03-X
%VI Version: D:\LVProjekte\Fixator\HauptVI\Fixator_v0.12.vi
%Virtueller Drehpunkt: 	0,0000	0,0000	0,0000
%Sensor zu Hexapod (Mitte): 	0,000000	0,000000	-26,500000
%Sensor zu Hexapod Trans (Mitte): 	-0,500000	-0,866025	0,000000	-0,866025	0,500000	0,000000	0,000000	0,000000	1,000000
%Hexapod zu Labor (Mitte): 	0,559880	3,291911	-0,091995
%Hexapod zu Labor Trans (Mitte): 	0,999928	0,009470	0,007399	-0,009442	0,999948	-0,003770	-0,007435	0,003700	0,999966
%Labor zu CR (Mitte): 	0,000000	0,000000	78,500000
%Labor zu CR Trans (Mitte): 	1,000000	0,000000	0,000000	0,000000	1,000000	0,000000	0,000000	0,000000	1,000000
%Zentrum Sensormasse: 	0,000000	0,000000	2,000000
%Sensormasse: 	200,000000E-3
--------------------------------------------------
Time	X	Y	Z	U	V	W	Exp_ Fx	Exp_ Fy	Exp_ Fz	Exp_ Mx	Exp_ My	Exp_ Mz	Sen_ Fx	Sen_ Fy	Sen_ Fz	Sen_ Mx	Sen_ My	Sen_ Mz	Hex_ Fx	Hex_ Fy	Hex_ Fz	Hex_ Mx	Hex_ My	Hex_ Mz	Lab_ Fx	Lab_ Fy	Lab_ Fz	Lab_ Mx	Lab_ My	Lab_ Mz	Laser
10:56:07,91	0,559880	3,291911	-0,091995	0,211983	0,425974	-0,541026	-0,047774	-0,064893	0,031593	-0,174852	1,577098	-0,020742	-0,484785	-2,819155	-1,037128	-14,017429	4,415868	12,394118	-0,047774	-0,064893	0,031593	-5,268936	5,327356	-0,020742	-0,047774	-0,064893	0,031593	-5,268936	5,327356	-0,020742
10:56:07,96	0,559880	3,291911	-0,091995	0,211983	0,425974	-0,541026	-0,047774	-0,064893	0,031593	-0,174852	1,577098	-0,020742	-0,482911	-2,814098	-1,035591	-13,965999	4,430332	12,365121	-0,047774	-0,064893	0,031593	-5,268936	5,327356	-0,020742	-0,047774	-0,064893	0,031593	-5,268936	5,327356	-0,020742
10:56:08,01	0,559880	3,291911	-0,091995	0,211983	0,425974	-0,541026	-0,053090	-0,063987	0,033130	-0,183710	1,337981	-0,049740	-0,484156	-2,812768	-1,036767	-13,988300	4,425806	12,375593	-0,053090	-0,063987	0,033130	-5,206692	5,505533	-0,049740	-0,053090	-0,063987	0,033130	-5,206692	5,505533	-0,049740
10:56:08,06	0,559880	3,291911	-0,091995	0,211983	0,425974	-0,541026	-0,053620	-0,062244	0,031954	-0,289412	1,293373	-0,039267	-0,487201	-2,816579	-1,037195	-14,045106	4,416484	12,341131	-0,053620	-0,062244	0,031954	-5,175575	5,502528	-0,039267	-0,053620	-0,062244	0,031954	-5,175575	5,502528	-0,039267
10:56:08,11	0,559880	3,291911	-0,091995	0,211983	0,425974	-0,541026	-0,048797	-0,061512	0,031525	-0,363939	1,499637	-0,073729	-0,487287	-2,816769	-1,038365	-14,097438	4,465177	12,368123	-0,048797	-0,061512	0,031525	-5,192660	5,330182	-0,073729	-0,048797	-0,061512	0,031525	-5,192660	5,330182	-0,073729
10:56:08,16	0,559880	3,291911	-0,091995	0,211983	0,425974	-0,541026	-0,048589	-0,061533	0,030356	-0,346864	1,440779	-0,046737	-0,491297	-2,816848	-1,037547	-14,035170	4,441543	12,389750	-0,048589	-0,061533	0,030356	-5,177203	5,255006	-0,046737	-0,048589	-0,061533	0,030356	-5,177203	5,255006	-0,046737
10:56:08,21	0,559880	3,291911	-0,091995	0,211983	0,425974	-0,541026	-0,046516	-0,058099	0,031173	-0,514740	1,614327	-0,025111	-0,489548	-2,817464	-1,037160	-14,032056	4,397969	12,378607	-0,046516	-0,058099	0,031173	-5,075548	5,265809	-0,025111	-0,046516	-0,058099	0,031173	-5,075548	5,265809	-0,025111
10:56:08,26	0,559880	3,291911	-0,091995	0,211983	0,425974	-0,541026	-0,046857	-0,059922	0,031561	-0,456141	1,621062	-0,036253	-0,487148	-2,825353	-1,035208	-14,045346	4,413801	12,348237	-0,046857	-0,059922	0,031561	-5,160027	5,299339	-0,036253	-0,046857	-0,059922	0,031561	-5,160027	5,299339	-0,036253
10:56:08,31	0,559880	3,291911	-0,091995	0,211983	0,425974	-0,541026	-0,041225	-0,065946	0,033513	-0,135853	1,894500	-0,066624	-0,490210	-2,815017	-1,036802	-14,066286	4,413463	12,374641	-0,041225	-0,065946	0,033513	-5,312585	5,130665	-0,066624	-0,041225	-0,065946	0,033513	-5,312585	5,130665	-0,066624
10:56:08,36	0,559880	3,291911	-0,091995	0,211983	0,425974	-0,541026	-0,048645	-0,058125	0,031919	-0,553266	1,490697	-0,040220	-0,486489	-2,819440	-1,036363	-14,001681	4,439999	12,369701	-0,048645	-0,058125	0,031919	-5,116112	5,309328	-0,040220	-0,048645	-0,058125	0,031919	-5,116112	5,309328	-0,040220
10:56:08,41	0,559880	3,291911	-0,091995	0,211983	0,425974	-0,541026	-0,046675	-0,063559	0,032358	-0,215419	1,635815	-0,045159	-0,495383	-2,813876	-1,036429	-14,027096	4,469553	12,346012	-0,046675	-0,063559	0,032358	-5,204828	5,299806	-0,045159	-0,046675	-0,063559	0,032358	-5,204828	5,299806	-0,045159
10:56:08,46	0,559880	3,291911	-0,091995	0,211983	0,425974	-0,541026	-0,047046	-0,053075	0,032291	-0,747723	1,579722	-0,068848	-0,485316	-2,819789	-1,038697	-14,009246	4,463860	12,367270	-0,047046	-0,053075	0,032291	-4,914103	5,272859	-0,068848	-0,047046	-0,053075	0,032291	-4,914103	5,272859	-0,068848
10:56:08,51	0,559880	3,291911	-0,091995	0,211983	0,425974	-0,541026	-0,046959	-0,064750	0,030023	-0,136637	1,602559	-0,047591	-0,484800	-2,812937	-1,036426	-14,028742	4,451124	12,337715	-0,046959	-0,064750	0,030023	-5,219492	5,288854	-0,047591	-0,046959	-0,064750	0,030023	-5,219492	5,288854	-0,047591
10:56:08,56	0,559880	3,291911	-0,091995	0,211983	0,425974	-0,541026	-0,053151	-0,061771	0,032295	-0,312318	1,270069	-0,077146	-0,486607	-2,815548	-1,038748	-14,034808	4,410496	12,342034	-0,053151	-0,061771	0,032295	-5,161328	5,442421	-0,077146	-0,053151	-0,061771	0,032295	-5,161328	5,442421	-0,077146
10:56:08,61	0,559880	3,291911	-0,091995	0,211983	0,425974	-0,541026	-0,049986	-0,061512	0,029972	-0,364011	1,449696	-0,072826	-0,490592	-2,817655	-1,035603	-13,976004	4,396744	12,347765	-0,049986	-0,061512	0,029972	-5,192678	5,373616	-0,072826	-0,049986	-0,061512	0,029972	-5,192678	5,373616	-0,072826
10:56:08,66	0,559880	3,291911	-0,091995	0,211983	0,425974	-0,541026	-0,046170	-0,059114	0,033117	-0,471209	1,705951	-0,067095	-0,486521	-2,821167	-1,037517	-13,997941	4,381692	12,373081	-0,046170	-0,059114	0,033117	-5,111641	5,330283	-0,067095	-0,046170	-0,059114	0,033117	-5,111641	5,330283	-0,067095
10:56:08,71	0,559880	3,291911	-0,091995	0,211983	0,425974	-0,541026	-0,045163	-0,064395	0,031204	-0,220567	1,746816	-0,041780	-0,484825	-2,812417	-1,037554	-14,020740	4,421951	12,385909	-0,045163	-0,064395	0,031204	-5,275609	5,292138	-0,041780	-0,045163	-0,064395	0,031204	-5,275609	5,292138	-0,041780
10:56:08,76	0,559880	3,291911	-0,091995	0,211983	0,425974	-0,541026	-0,053589	-0,061489	0,031167	-0,348246	1,268791	-0,028952	-0,493636	-2,819099	-1,037549	-14,028181	4,423020	12,373812	-0,053589	-0,061489	0,031167	-5,175118	5,475553	-0,028952	-0,053589	-0,061489	0,031167	-5,175118	5,475553	-0,028952
10:56:08,81	0,559880	3,291911	-0,091995	0,211983	0,425974	-0,541026	-0,043397	-0,057200	0,031171	-0,574055	1,791839	-0,041048	-0,493035	-2,819361	-1,034463	-14,040629	4,446385	12,348650	-0,043397	-0,057200	0,031171	-5,064262	5,198465	-0,041048	-0,043397	-0,057200	0,031171	-5,064262	5,198465	-0,041048
10:56:08,86	0,559880	3,291911	-0,091995	0,211983	0,425974	-0,541026	-0,043471	-0,057851	0,034258	-0,526191	1,765525	-0,066211	-0,485307	-2,819174	-1,039880	-14,000698	4,454021	12,343453	-0,043471	-0,057851	0,034258	-5,067502	5,177965	-0,066211	-0,043471	-0,057851	0,034258	-5,067502	5,177965	-0,066211
10:56:08,91	0,559880	3,291911	-0,091995	0,211983	0,425974	-0,541026	-0,047496	-0,064450	0,028841	-0,156471	1,586972	-0,071407	-0,483123	-2,814044	-1,039526	-14,050812	4,407537	12,353093	-0,047496	-0,064450	0,028841	-5,215795	5,315398	-0,071407	-0,047496	-0,064450	0,028841	-5,215795	5,315398	-0,071407
10:56:08,96	0,559880	3,291911	-0,091995	0,211983	0,425974	-0,541026	-0,053031	-0,063776	0,029194	-0,256822	1,278986	-0,061767	-0,490730	-2,816305	-1,037972	-14,055449	4,464760	12,357223	-0,053031	-0,063776	0,029194	-5,263252	5,441922	-0,061767	-0,053031	-0,063776	0,029194	-5,263252	5,441922	-0,061767
10:56:09,01	0,559880	3,291911	-0,091995	0,211983	0,425974	-0,541026	-0,047269	-0,058319	0,030749	-0,493348	1,545989	-0,057638	-0,491326	-2,816023	-1,037566	-14,054170	4,460949	12,381006	-0,047269	-0,058319	0,030749	-5,071403	5,256599	-0,057638	-0,047269	-0,058319	0,030749	-5,071403	5,256599	-0,057638
10:56:09,06	0,559880	3,291911	-0,091995	0,211983	0,425974	-0,541026	-0,047216	-0,057662	0,031154	-0,530176	1,551742	-0,033855	-0,490648	-2,819660	-1,036773	-14,002161	4,387108	12,348129	-0,047216	-0,057662	0,031154	-5,056653	5,258215	-0,033855	-0,047216	-0,057662	0,031154	-5,056653	5,258215	-0,033855
10:56:09,11	0,559880	3,291911	-0,091995	0,211983	0,425974	-0,541026	-0,044405	-0,060067	0,031948	-0,443055	1,779892	-0,066731	-0,489957	-2,824573	-1,038668	-13,991306	4,475541	12,375620	-0,044405	-0,060067	0,031948	-5,158330	5,265678	-0,066731	-0,044405	-0,060067	0,031948	-5,158330	5,265678	-0,066731
10:56:09,16	0,559880	3,291911	-0,091995	0,211983	0,425974	-0,541026	-0,040496	-0,063123	0,030052	-0,202139	1,948364	-0,039240	-0,486967	-2,817556	-1,035171	-13,959308	4,481499	12,389448	-0,040496	-0,063123	0,030052	-5,157298	5,127264	-0,039240	-0,040496	-0,063123	0,030052	-5,157298	5,127264	-0,039240
10:56:09,21	0,559880	3,291911	-0,091995	0,211983	0,425974	-0,541026	-0,048067	-0,062204	0,033549	-0,228796	1,579368	-0,025413	-0,492395	-2,814856	-1,035999	-14,003343	4,459690	12,374633	-0,048067	-0,062204	0,033549	-5,111772	5,352645	-0,025413	-0,048067	-0,062204	0,033549	-5,111772	5,352645	-0,025413
10:56:09,26	0,559880	3,291911	-0,091995	0,211983	0,425974	-0,541026	-0,047692	-0,056153	0,032721	-0,584325	1,571635	-0,040228	-0,487089	-2,821121	-1,037505	-14,003758	4,433016	12,394066	-0,047692	-0,056153	0,032721	-4,992338	5,315478	-0,040228	-0,047692	-0,056153	0,032721	-4,992338	5,315478	-0,040228
10:56:09,31	0,559880	3,291911	-0,091995	0,211983	0,425974	-0,541026	-0,044919	-0,063880	0,031216	-0,205822	1,728841	-0,020794	-0,485267	-2,814588	-1,037517	-13,968471	4,453890	12,390819	-0,044919	-0,063880	0,031216	-5,220415	5,254955	-0,020794	-0,044919	-0,063880	0,031216	-5,220415	5,254955	-0,020794
10:56:09,36	0,559880	3,291911	-0,091995	0,211983	0,425974	-0,541026	-0,051488	-0,062192	0,031204	-0,257911	1,407351	-0,024041	-0,488791	-2,819746	-1,037902	-13,963195	4,408363	12,368786	-0,051488	-0,062192	0,031204	-5,139946	5,449168	-0,024041	-0,051488	-0,062192	0,031204	-5,139946	5,449168	-0,024041
10:56:09,41	0,559880	3,291911	-0,091995	0,211983	0,425974	-0,541026	-0,045259	-0,061719	0,030818	-0,319289	1,758612	-0,046075	-0,483580	-2,815763	-1,034055	-14,013190	4,436363	12,359657	-0,045259	-0,061719	0,030818	-5,164204	5,311422	-0,046075	-0,045259	-0,061719	0,030818	-5,164204	5,311422	-0,046075
10:56:09,46	0,559880	3,291911	-0,091995	0,211983	0,425974	-0,541026	-0,051314	-0,064241	0,034665	-0,188890	1,386455	-0,055203	-0,486029	-2,814728	-1,037573	-14,030934	4,388401	12,355329	-0,051314	-0,064241	0,034665	-5,231787	5,414581	-0,055203	-0,051314	-0,064241	0,034665	-5,231787	5,414581	-0,055203
10:56:09,51	0,559880	3,291911	-0,091995	0,211983	0,425974	-0,541026	-0,050986	-0,061601	0,031148	-0,376546	1,412118	-0,059532	-0,491790	-2,819552	-1,035206	-13,996092	4,415151	12,362366	-0,050986	-0,061601	0,031148	-5,212253	5,414508	-0,059532	-0,050986	-0,061601	0,031148	-5,212253	5,414508	-0,059532
10:56:09,56	0,559880	3,291911	-0,091995	0,211983	0,425974	-0,541026	-0,043927	-0,059025	0,033514	-0,469952	1,795984	-0,052494	-0,486418	-2,817323	-1,036357	-13,969470	4,459326	12,370312	-0,043927	-0,059025	0,033514	-5,103380	5,244245	-0,052494	-0,043927	-0,059025	0,033514	-5,103380	5,244245	-0,052494
10:56:09,61	0,559880	3,291911	-0,091995	0,211983	0,425974	-0,541026	-0,048544	-0,062563	0,032364	-0,234400	1,556864	-0,044548	-0,489492	-2,815854	-1,036786	-14,019221	4,440014	12,360463	-0,048544	-0,062563	0,032364	-5,145574	5,367565	-0,044548	-0,048544	-0,062563	0,032364	-5,145574	5,367565	-0,044548
10:56:09,66	0,559880	3,291911	-0,091995	0,211983	0,425974	-0,541026	-0,048279	-0,059166	0,031934	-0,452621	1,537214	-0,054398	-0,491225	-2,818399	-1,035604	-14,007968	4,428656	12,363432	-0,048279	-0,059166	0,031934	-5,097166	5,327113	-0,054398	-0,048279	-0,059166	0,031934	-5,097166	5,327113	-0,054398
10:56:09,71	0,559880	3,291911	-0,091995	0,211983	0,425974	-0,541026	-0,045208	-0,058938	0,033117	-0,468709	1,712325	-0,051429	-0,483616	-2,816285	-1,038299	-14,015888	4,429860	12,400736	-0,045208	-0,058938	0,033117	-5,095322	5,261159	-0,051429	-0,045208	-0,058938	0,033117	-5,095322	5,261159	-0,051429
10:56:09,76	0,559880	3,291911	-0,091995	0,211983	0,425974	-0,541026	-0,050844	-0,064470	0,030422	-0,183930	1,411790	-0,014124	-0,491768	-2,818959	-1,034810	-13,982000	4,408643	12,366709	-0,050844	-0,064470	0,030422	-5,244854	5,403052	-0,014124	-0,050844	-0,064470	0,030422	-5,244854	5,403052	-0,014124
10:56:09,81	0,559880	3,291911	-0,091995	0,211983	0,425974	-0,541026	-0,044452	-0,058747	0,033910	-0,482972	1,784122	-0,048151	-0,487133	-2,813140	-1,035986	-14,006974	4,435852	12,394443	-0,044452	-0,058747	0,033910	-5,094617	5,273625	-0,048151	-0,044452	-0,058747	0,033910	-5,094617	5,273625	-0,048151
10:56:09,86	0,559880	3,291911	-0,091995	0,211983	0,425974	-0,541026	-0,051809	-0,059852	0,032735	-0,414460	1,366350	-0,020418	-0,489476	-2,820839	-1,035555	-14,007812	4,401488	12,410922	-0,051809	-0,059852	0,032735	-5,112810	5,433340	-0,020418	-0,051809	-0,059852	0,032735	-5,112810	5,433340	-0,020418
10:56:09,91	0,559880	3,291911	-0,091995	0,211983	0,425974	-0,541026	-0,043970	-0,061672	0,033166	-0,349982	1,790430	-0,003939	-0,487730	-2,815613	-1,035223	-14,018049	4,425645	12,369069	-0,043970	-0,061672	0,033166	-5,191228	5,242065	-0,003939	-0,043970	-0,061672	0,033166	-5,191228	5,242065	-0,003939
10:56:09,96	0,559880	3,291911	-0,091995	0,211983	0,425974	-0,541026	-0,049368	-0,060572	0,033498	-0,391398	1,488766	-0,045791	-0,487688	-2,821924	-1,037893	-13,990018	4,374048	12,382360	-0,049368	-0,060572	0,033498	-5,146267	5,364181	-0,045791	-0,049368	-0,060572	0,033498	-5,146267	5,364181	-0,045791
10:56:10,01	0,559880	3,291911	-0,091995	0,211983	0,425974	-0,541026	-0,043924	-0,063764	0,030828	-0,256076	1,821939	-0,032501	-0,485127	-2,819276	-1,035186	-13,932999	4,473579	12,340544	-0,043924	-0,063764	0,030828	-5,261527	5,269983	-0,032501	-0,043924	-0,063764	0,030828	-5,261527	5,269983	-0,032501
10:56:10,06	0,559880	3,291911	-0,091995	0,211983	0,425974	-0,541026	-0,047498	-0,064657	0,033535	-0,094917	1,635724	-0,074317	-0,489409	-2,818048	-1,037511	-13,972512	4,414198	12,388356	-0,047498	-0,064657	0,033535	-5,170494	5,364299	-0,074317	-0,047498	-0,064657	0,033535	-5,170494	5,364299	-0,074317
10:56:10,11	0,559880	3,291911	-0,091995	0,211983	0,425974	-0,541026	-0,046421	-0,060334	0,031209	-0,390872	1,687204	-0,026504	-0,485842	-2,816361	-1,035573	-13,970741	4,453432	12,384437	-0,046421	-0,060334	0,031209	-5,127128	5,331228	-0,026504	-0,046421	-0,060334	0,031209	-5,127128	5,331228	-0,026504
10:56:10,16	0,559880	3,291911	-0,091995	0,211983	0,425974	-0,541026	-0,049665	-0,062580	0,033148	-0,239217	1,500404	-0,030423	-0,487544	-2,815275	-1,035980	-13,948788	4,477445	12,356024	-0,049665	-0,062580	0,033148	-5,151785	5,399124	-0,030423	-0,049665	-0,062580	0,033148	-5,151785	5,399124	-0,030423
10:56:10,22	0,559880	3,291911	-0,091995	0,211983	0,425974	-0,541026	-0,049754	-0,060563	0,032741	-0,312357	1,502768	-0,058836	-0,482398	-2,812986	-1,035610	-14,000677	4,437373	12,365968	-0,049754	-0,060563	0,032741	-5,066547	5,408496	-0,058836	-0,049754	-0,060563	0,032741	-5,066547	5,408496	-0,058836
10:56:10,27	0,559880	3,291911	-0,091995	0,211983	0,425974	-0,541026	-0,054310	-0,063876	0,033111	-0,200738	1,240992	-0,048892	-0,487090	-2,816685	-1,034055	-14,000154	4,423062	12,353508	-0,054310	-0,063876	0,033111	-5,214985	5,504310	-0,048892	-0,054310	-0,063876	0,033111	-5,214985	5,504310	-0,048892
10:56:10,32	0,559880	3,291911	-0,091995	0,211983	0,425974	-0,541026	-0,048761	-0,061662	0,034666	-0,327991	1,537156	-0,061352	-0,491872	-2,818687	-1,037929	-14,026413	4,421563	12,384035	-0,048761	-0,061662	0,034666	-5,168450	5,364865	-0,061352	-0,048761	-0,061662	0,034666	-5,168450	5,364865	-0,061352
10:56:10,37	0,559880	3,291911	-0,091995	0,211983	0,425974	-0,541026	-0,044635	-0,058521	0,030792	-0,505734	1,729693	-0,030826	-0,489960	-2,818715	-1,037920	-13,975757	4,462227	12,360912	-0,044635	-0,058521	0,030792	-5,099649	5,233547	-0,030826	-0,044635	-0,058521	0,030792	-5,099649	5,233547	-0,030826
10:56:10,42	0,559880	3,291911	-0,091995	0,211983	0,425974	-0,541026	-0,045567	-0,060192	0,030800	-0,358333	1,704766	-0,053948	-0,481694	-2,820772	-1,035188	-13,968042	4,428646	12,344682	-0,045567	-0,060192	0,030800	-5,083368	5,281782	-0,053948	-0,045567	-0,060192	0,030800	-5,083368	5,281782	-0,053948
10:56:10,47	0,559880	3,291911	-0,091995	0,211983	0,425974	-0,541026	-0,047919	-0,068378	0,033533	0,042155	1,605960	-0,070178	-0,493022	-2,815938	-1,035664	-14,030697	4,455832	12,316175	-0,047919	-0,068378	0,033533	-5,325543	5,367569	-0,070178	-0,047919	-0,068378	0,033533	-5,325543	5,367569	-0,070178
10:56:10,52	0,559880	3,291911	-0,091995	0,211983	0,425974	-0,541026	-0,046441	-0,056150	0,033057	-0,601483	1,614917	-0,098685	-0,482836	-2,821999	-1,036705	-13,951183	4,440493	12,379348	-0,046441	-0,056150	0,033057	-5,009285	5,260571	-0,098685	-0,046441	-0,056150	0,033057	-5,009285	5,260571	-0,098685
10:56:10,57	0,559880	3,291911	-0,091995	0,211983	0,425974	-0,541026	-0,046285	-0,068003	0,032016	0,041330	1,699558	-0,035512	-0,487617	-2,818869	-1,035599	-13,981918	4,441979	12,344761	-0,046285	-0,068003	0,032016	-5,296908	5,332968	-0,035512	-0,046285	-0,068003	0,032016	-5,296908	5,332968	-0,035512
10:56:10,62	0,559880	3,291911	-0,091995	0,211983	0,425974	-0,541026	-0,046605	-0,062297	0,033122	-0,269454	1,655575	-0,070099	-0,490094	-2,815597	-1,034454	-14,029283	4,442722	12,368858	-0,046605	-0,062297	0,033122	-5,159785	5,314080	-0,070099	-0,046605	-0,062297	0,033122	-5,159785	5,314080	-0,070099
10:56:10,67	0,559880	3,291911	-0,091995	0,211983	0,425974	-0,541026	-0,048201	-0,058516	0,034266	-0,489140	1,531219	-0,046002	-0,493630	-2,818235	-1,033283	-14,046978	4,468505	12,377841	-0,048201	-0,058516	0,034266	-5,082609	5,314968	-0,046002	-0,048201	-0,058516	0,034266	-5,082609	5,314968	-0,046002
10:56:10,72	0,559880	3,291911	-0,091995	0,211983	0,425974	-0,541026	-0,046840	-0,064858	0,033541	-0,186905	1,686860	-0,048113	-0,485282	-2,819947	-1,035180	-13,969568	4,376381	12,366747	-0,046840	-0,064858	0,033541	-5,278291	5,363796	-0,048113	-0,046840	-0,064858	0,033541	-5,278291	5,363796	-0,048113
10:56:10,77	0,559880	3,291911	-0,091995	0,211983	0,425974	-0,541026	-0,046840	-0,064858	0,033541	-0,186905	1,686860	-0,048113	-0,485843	-2,817912	-1,034808	-13,971886	4,430796	12,358802	-0,046840	-0,064858	0,033541	-5,278291	5,363796	-0,048113	-0,046840	-0,064858	0,033541	-5,278291	5,363796	-0,048113
10:56:10,82	0,559880	3,291911	-0,091995	0,211983	0,425974	-0,541026	-0,048322	-0,063355	0,033913	-0,219102	1,580604	-0,056058	-0,486460	-2,816456	-1,036052	-13,977811	4,432697	12,371419	-0,048322	-0,063355	0,033913	-5,192492	5,373842	-0,056058	-0,048322	-0,063355	0,033913	-5,192492	5,373842	-0,056058
10:56:10,87	0,559880	3,291911	-0,091995	0,211983	0,425974	-0,541026	-0,049274	-0,062093	0,032668	-0,286071	1,524979	-0,043441	-0,486589	-2,816356	-1,035628	-14,032663	4,407394	12,349588	-0,049274	-0,062093	0,032668	-5,160352	5,393009	-0,043441	-0,049274	-0,062093	0,032668	-5,160352	5,393009	-0,043441
10:56:10,92	0,559880	3,291911	-0,091995	0,211983	0,425974	-0,541026	-0,049296	-0,061931	0,033092	-0,343836	1,489004	-0,065272	-0,436687	-2,746483	-1,091701	-10,368559	1,637477	12,334453	-0,049296	-0,061931	0,033092	-5,205397	5,358729	-0,065272	-0,049296	-0,061931	0,033092	-5,205397	5,358729	-0,065272
10:56:10,97	0,559880	3,291911	-0,091995	0,211983	0,425974	-0,541026	-0,134758	-0,070211	-0,022981	-0,480016	1,603111	-0,080407	0,059719	-1,960689	-0,957566	31,095557	-23,114335	11,623788	-0,134758	-0,070211	-0,022981	-5,991594	12,181653	-0,080407	-0,134758	-0,070211	-0,022981	-5,991594	12,181653	-0,080407
10:56:11,02	0,609819	3,291961	-0,091999	0,212000	0,425998	-0,540986	-1,063479	-0,107214	0,111154	0,740482	1,594521	-0,791073	0,115313	-1,883141	-0,898489	35,010191	-25,867135	11,611358	-1,063479	-0,107214	0,111154	-7,675791	85,077609	-0,791073	-1,063479	-0,107214	0,111154	-7,675791	85,077609	-0,791073
10:56:11,07	0,609819	3,291961	-0,091999	0,212000	0,425998	-0,540986	-1,158434	-0,116586	0,170232	0,801147	1,423408	-0,803503	0,107106	-1,893071	-0,893215	34,623881	-25,611435	11,583503	-1,158434	-0,116586	0,170232	-8,350824	92,360500	-0,803503	-1,158434	-0,116586	0,170232	-8,350824	92,360500	-0,803503
10:56:11,12	0,609819	3,291961	-0,091999	0,212000	0,425998	-0,540986	-1,145731	-0,114443	0,175505	0,718037	1,621586	-0,831358	0,104430	-1,885663	-0,893318	34,464453	-25,523368	11,593506	-1,145731	-0,114443	0,175505	-8,265766	91,561453	-0,831358	-1,145731	-0,114443	0,175505	-8,265766	91,561453	-0,831358
10:56:11,17	0,609819	3,291961	-0,091999	0,212000	0,425998	-0,540986	-1,150809	-0,108421	0,175403	0,401444	1,175417	-0,821354	0,100123	-1,894887	-0,891397	34,325784	-25,449094	11,603719	-1,150809	-0,108421	0,175403	-8,109627	91,513924	-0,821354	-1,150809	-0,108421	0,175403	-8,109627	91,513924	-0,821354
10:56:11,22	0,609819	3,291961	-0,091999	0,212000	0,425998	-0,540986	-1,140667	-0,109304	0,177324	0,442308	1,545574	-0,811141	0,105327	-1,897035	-0,890261	34,241685	-25,365676	11,592610	-1,140667	-0,109304	0,177324	-8,138017	91,087932	-0,811141	-1,140667	-0,109304	0,177324	-8,138017	91,087932	-0,811141
10:56:11,27	0,609819	3,291961	-0,091999	0,212000	0,425998	-0,540986	-1,141409	-0,114885	0,178459	0,762724	1,392446	-0,822250	0,097964	-1,897421	-0,889569	34,081160	-25,307926	11,589514	-1,141409	-0,114885	0,178459	-8,255727	90,993056	-0,822250	-1,141409	-0,114885	0,178459	-8,255727	90,993056	-0,822250
10:56:11,32	0,609819	3,291961	-0,091999	0,212000	0,425998	-0,540986	-1,137393	-0,108701	0,179151	0,410928	1,433398	-0,825347	0,105669	-1,896802	-0,890329	34,106357	-25,309908	11,586232	-1,137393	-0,108701	0,179151	-8,122111	90,718731	-0,825347	-1,137393	-0,108701	0,179151	-8,122111	90,718731	-0,825347
10:56:11,37	0,609819	3,291961	-0,091999	0,212000	0,425998	-0,540986	-1,141782	-0,115064	0,178391	0,752673	1,227975	-0,828628	0,100751	-1,902745	-0,889177	33,988559	-25,288311	11,614773	-1,141782	-0,115064	0,178391	-8,279843	90,857856	-0,828628	-1,141782	-0,115064	0,178391	-8,279843	90,857856	-0,828628
10:56:11,42	0,609819	3,291961	-0,091999	0,212000	0,425998	-0,540986	-1,134176	-0,113777	0,179544	0,645559	1,510686	-0,800088	0,140891	-1,838633	-0,894125	37,306219	-27,077504	11,557357	-1,134176	-0,113777	0,179544	-8,285935	90,543476	-0,800088	-1,134176	-0,113777	0,179544	-8,285935	90,543476	-0,800088
10:56:11,47	0,609819	3,291961	-0,091999	0,212000	0,425998	-0,540986	-1,209769	-0,116482	0,174596	0,895584	1,347630	-0,857504	0,751545	-0,895501	-0,835182	85,347748	-57,834289	11,378119	-1,209769	-0,116482	0,174596	-8,248284	96,314459	-0,857504	-1,209769	-0,116482	0,174596	-8,248284	96,314459	-0,857504
10:56:11,52	0,659973	3,291977	-0,091986	0,211998	0,425988	-0,541018	-2,331871	-0,173759	0,233539	1,258568	-0,018131	-1,036742	0,817256	-0,802386	-0,812964	90,364859	-60,918304	11,365390	-2,331871	-0,173759	0,233539	-12,381484	183,033727	-1,036742	-2,331871	-0,173759	0,233539	-12,381484	183,033727	-1,036742
10:56:11,57	0,659973	3,291977	-0,091986	0,211998	0,425988	-0,541018	-2,445367	-0,184108	0,255757	1,634471	-0,032970	-1,049471	0,807750	-0,803483	-0,806192	89,933741	-60,635047	11,343897	-2,445367	-0,184108	0,255757	-12,818029	191,928321	-1,049471	-2,445367	-0,184108	0,255757	-12,818029	191,928321	-1,049471
10:56:11,62	0,659973	3,291977	-0,091986	0,211998	0,425988	-0,541018	-2,439663	-0,176425	0,262529	1,264678	-0,251380	-1,070963	0,813907	-0,808616	-0,805458	89,733681	-60,530701	11,368532	-2,439663	-0,176425	0,262529	-12,584667	191,262193	-1,070963	-2,439663	-0,176425	0,262529	-12,584667	191,262193	-1,070963
10:56:11,67	0,659973	3,291977	-0,091986	0,211998	0,425988	-0,541018	-2,429570	-0,183555	0,261984	1,615825	-0,187340	-1,099985	0,808878	-0,815790	-0,806737	89,524856	-60,421630	11,314876	-2,429570	-0,183555	0,261984	-12,793233	190,533908	-1,099985	-2,429570	-0,183555	0,261984	-12,793233	190,533908	-1,099985
10:56:11,72	0,659973	3,291977	-0,091986	0,211998	0,425988	-0,541018	-2,429570	-0,183555	0,261984	1,615825	-0,187340	-1,099985	0,810465	-0,810044	-0,805237	89,425802	-60,338958	11,333291	-2,429570	-0,183555	0,261984	-12,793233	190,533908	-1,099985	-2,429570	-0,183555	0,261984	-12,793233	190,533908	-1,099985
10:56:11,77	0,659973	3,291977	-0,091986	0,211998	0,425988	-0,541018	-2,435339	-0,182056	0,263483	1,559952	-0,614451	-1,081569	0,807239	-0,823229	-0,803306	89,263910	-60,357296	11,345215	-2,435339	-0,182056	0,263483	-12,731444	190,559668	-1,081569	-2,435339	-0,182056	0,263483	-12,731444	190,559668	-1,081569
10:56:11,82	0,659973	3,291977	-0,091986	0,211998	0,425988	-0,541018	-2,422308	-0,185854	0,265414	1,660644	-0,067843	-1,069646	0,806683	-0,820474	-0,804488	89,241549	-60,218603	11,355764	-2,422308	-0,185854	0,265414	-12,928930	190,083298	-1,069646	-2,422308	-0,185854	0,265414	-12,928930	190,083298	-1,069646
10:56:11,87	0,659973	3,291977	-0,091986	0,211998	0,425988	-0,541018	-2,424415	-0,183996	0,264232	1,672925	-0,266167	-1,059096	0,801692	-0,817689	-0,803434	89,101366	-60,187869	11,318338	-2,424415	-0,183996	0,264232	-12,770744	190,050446	-1,059096	-2,424415	-0,183996	0,264232	-12,770744	190,050446	-1,059096
10:56:11,92	0,659973	3,291977	-0,091986	0,211998	0,425988	-0,541018	-2,424332	-0,178281	0,265286	1,332257	-0,398604	-1,096523	0,805812	-0,820923	-0,804603	89,080600	-60,157582	11,301084	-2,424332	-0,178281	0,265286	-12,662764	189,911470	-1,096523	-2,424332	-0,178281	0,265286	-12,662764	189,911470	-1,096523
10:56:11,97	0,659973	3,291977	-0,091986	0,211998	0,425988	-0,541018	-2,423591	-0,183466	0,264117	1,617749	-0,393177	-1,113776	0,806792	-0,820687	-0,802695	88,979519	-60,136814	11,316367	-2,423591	-0,183466	0,264117	-12,784334	189,858695	-1,113776	-2,423591	-0,183466	0,264117	-12,784334	189,858695	-1,113776
10:56:12,02	0,659973	3,291977	-0,091986	0,211998	0,425988	-0,541018	-2,424285	-0,184197	0,266026	1,623195	-0,527210	-1,098494	0,797916	-0,822166	-0,802721	88,961934	-60,155501	11,299676	-2,424285	-0,184197	0,266026	-12,836255	189,779174	-1,098494	-2,424285	-0,184197	0,266026	-12,836255	189,779174	-1,098494
10:56:12,07	0,659973	3,291977	-0,091986	0,211998	0,425988	-0,541018	-2,418567	-0,177250	0,265999	1,236978	-0,235727	-1,115184	0,803670	-0,828378	-0,804273	88,853269	-60,058284	11,324305	-2,418567	-0,177250	0,265999	-12,677137	189,621745	-1,115184	-2,418567	-0,177250	0,265999	-12,677137	189,621745	-1,115184
10:56:12,12	0,659973	3,291977	-0,091986	0,211998	0,425988	-0,541018	-2,416064	-0,185339	0,264448	1,687454	-0,248333	-1,090556	0,801924	-0,827910	-0,801565	88,844045	-60,017885	11,318968	-2,416064	-0,185339	0,264448	-12,861630	189,412724	-1,090556	-2,416064	-0,185339	0,264448	-12,861630	189,412724	-1,090556
10:56:12,17	0,659973	3,291977	-0,091986	0,211998	0,425988	-0,541018	-2,415596	-0,183592	0,267156	1,627018	-0,252153	-1,095892	0,804125	-0,823737	-0,803547	88,789232	-60,025470	11,321494	-2,415596	-0,183592	0,267156	-12,784976	189,372119	-1,095892	-2,415596	-0,183592	0,267156	-12,784976	189,372119	-1,095892
10:56:12,22	0,659973	3,291977	-0,091986	0,211998	0,425988	-0,541018	-2,420311	-0,183412	0,265174	1,583645	-0,541005	-1,093366	0,800008	-0,829614	-0,802373	88,774004	-60,026078	11,314488	-2,420311	-0,183412	0,265174	-12,814163	189,453386	-1,093366	-2,420311	-0,183412	0,265174	-12,814163	189,453386	-1,093366
10:56:12,27	0,659973	3,291977	-0,091986	0,211998	0,425988	-0,541018	-2,413162	-0,182785	0,266347	1,542933	-0,182159	-1,100372	0,799919	-0,829579	-0,803144	88,740054	-60,032525	11,344161	-2,413162	-0,182785	0,266347	-12,805705	189,251063	-1,100372	-2,413162	-0,182785	0,266347	-12,805705	189,251063	-1,100372
10:56:12,32	0,659973	3,291977	-0,091986	0,211998	0,425988	-0,541018	-2,413149	-0,182691	0,265577	1,515458	-0,207636	-1,070700	0,799091	-0,829357	-0,803589	88,610308	-59,974705	11,352352	-2,413149	-0,182691	0,265577	-12,825756	189,224528	-1,070700	-2,413149	-0,182691	0,265577	-12,825756	189,224528	-1,070700
10:56:12,37	0,659973	3,291977	-0,091986	0,211998	0,425988	-0,541018	-2,412927	-0,181862	0,265132	1,457575	-0,337380	-1,062508	0,796829	-0,830206	-0,800082	88,640680	-59,964020	11,344886	-2,412927	-0,181862	0,265132	-12,818600	189,077379	-1,062508	-2,412927	-0,181862	0,265132	-12,818600	189,077379	-1,062508
10:56:12,42	0,659973	3,291977	-0,091986	0,211998	0,425988	-0,541018	-2,411060	-0,180328	0,268639	1,402223	-0,219357	-1,069974	0,807333	-0,825632	-0,803618	88,610012	-59,963304	11,320799	-2,411060	-0,180328	0,268639	-12,753498	189,048876	-1,069974	-2,411060	-0,180328	0,268639	-12,753498	189,048876	-1,069974
10:56:12,47	0,659973	3,291977	-0,091986	0,211998	0,425988	-0,541018	-2,420273	-0,187138	0,265103	1,741648	-0,725358	-1,094062	0,803867	-0,828651	-0,802416	88,612940	-59,898549	11,354981	-2,420273	-0,187138	0,265103	-12,948686	189,266107	-1,094062	-2,420273	-0,187138	0,265103	-12,948686	189,266107	-1,094062
10:56:12,52	0,659973	3,291977	-0,091986	0,211998	0,425988	-0,541018	-2,415926	-0,185646	0,266304	1,721583	-0,529112	-1,059879	0,802772	-0,831323	-0,800482	88,629231	-59,876911	11,319828	-2,415926	-0,185646	0,266304	-12,851592	189,121047	-1,059879	-2,415926	-0,185646	0,266304	-12,851592	189,121047	-1,059879
10:56:12,57	0,659973	3,291977	-0,091986	0,211998	0,425988	-0,541018	-2,413065	-0,186033	0,268239	1,768625	-0,377054	-1,095032	0,803294	-0,831063	-0,802026	88,613380	-59,902264	11,344473	-2,413065	-0,186033	0,268239	-12,834981	189,048521	-1,095032	-2,413065	-0,186033	0,268239	-12,834981	189,048521	-1,095032
10:56:12,62	0,659973	3,291977	-0,091986	0,211998	0,425988	-0,541018	-2,413551	-0,186355	0,266695	1,755477	-0,403389	-1,070388	0,797175	-0,829738	-0,802481	88,506175	-59,888867	11,340575	-2,413551	-0,186355	0,266695	-12,873391	189,060355	-1,070388	-2,413551	-0,186355	0,266695	-12,873391	189,060355	-1,070388
10:56:12,67	0,659973	3,291977	-0,091986	0,211998	0,425988	-0,541018	-2,411639	-0,180394	0,266240	1,403494	-0,403499	-1,074286	0,801061	-0,835228	-0,803237	88,509183	-59,863609	11,328346	-2,411639	-0,180394	0,266240	-12,757419	188,910144	-1,074286	-2,411639	-0,180394	0,266240	-12,757419	188,910144	-1,074286
10:56:12,72	0,659973	3,291977	-0,091986	0,211998	0,425988	-0,541018	-2,408827	-0,186504	0,265484	1,744594	-0,267331	-1,086514	0,801260	-0,826743	-0,803692	88,474006	-59,829760	11,310770	-2,408827	-0,186504	0,265484	-12,895957	188,825619	-1,086514	-2,408827	-0,186504	0,265484	-12,895957	188,825619	-1,086514
10:56:12,77	0,659973	3,291977	-0,091986	0,211998	0,425988	-0,541018	-2,416275	-0,182434	0,265028	1,544703	-0,701996	-1,104090	0,793621	-0,829771	-0,800565	88,483496	-59,866492	11,325204	-2,416275	-0,182434	0,265028	-12,776387	188,975592	-1,104090	-2,416275	-0,182434	0,265028	-12,776387	188,975592	-1,104090
10:56:12,82	0,659973	3,291977	-0,091986	0,211998	0,425988	-0,541018	-2,409833	-0,177333	0,268156	1,252347	-0,340412	-1,089657	0,803598	-0,827839	-0,801736	88,451801	-59,804496	11,330239	-2,409833	-0,177333	0,268156	-12,668258	188,831455	-1,089657	-2,409833	-0,177333	0,268156	-12,668258	188,831455	-1,089657
10:56:12,87	0,659973	3,291977	-0,091986	0,211998	0,425988	-0,541018	-2,416495	-0,185006	0,266984	1,689209	-0,745287	-1,084621	0,798220	-0,826116	-0,805645	88,425553	-59,793873	11,337399	-2,416495	-0,185006	0,266984	-12,833762	188,949554	-1,084621	-2,416495	-0,185006	0,266984	-12,833762	188,949554	-1,084621
10:56:12,92	0,659973	3,291977	-0,091986	0,211998	0,425988	-0,541018	-2,405256	-0,185989	0,267350	1,707847	-0,208593	-1,130336	0,800736	-0,828618	-0,802891	88,476381	-59,762095	11,331437	-2,405256	-0,185989	0,267350	-12,892328	188,603964	-1,130336	-2,405256	-0,185989	0,267350	-12,892328	188,603964	-1,130336
10:56:12,97	0,659973	3,291977	-0,091986	0,211998	0,425988	-0,541018	-2,405256	-0,185989	0,267350	1,707847	-0,208593	-1,130336	0,792845	-0,830045	-0,801792	88,368375	-59,785999	11,315002	-2,405256	-0,185989	0,267350	-12,892328	188,603964	-1,130336	-2,405256	-0,185989	0,267350	-12,892328	188,603964	-1,130336
10:56:13,02	0,659973	3,291977	-0,091986	0,211998	0,425988	-0,541018	-2,409208	-0,176798	0,266929	1,236691	-0,447850	-1,099858	0,822152	-0,796702	-0,797826	90,396513	-60,812919	11,341538	-2,409208	-0,176798	0,266929	-12,641940	188,674945	-1,099858	-2,409208	-0,176798	0,266929	-12,641940	188,674945	-1,099858
10:56:13,07	0,659973	3,291977	-0,091986	0,211998	0,425988	-0,541018	-2,452737	-0,185507	0,270895	1,814287	-0,441503	-1,073323	1,474852	0,207719	-0,889238	141,257382	-93,248180	11,347294	-2,452737	-0,185507	0,270895	-12,747996	192,098354	-1,073323	-2,452737	-0,185507	0,270895	-12,747996	192,098354	-1,073323
10:56:13,12	0,709942	3,291975	-0,091982	0,211988	0,425995	-0,541022	-3,648941	-0,248550	0,179482	2,433218	-2,379694	-1,067566	1,640400	0,445839	-0,839430	153,742531	-102,102404	11,497099	-3,648941	-0,248550	0,179482	-17,077953	284,062174	-1,067566	-3,648941	-0,248550	0,179482	-17,077953	284,062174	-1,067566
10:56:13,17	0,709942	3,291975	-0,091982	0,211988	0,425995	-0,541022	-3,937932	-0,272859	0,229291	2,271876	-2,167669	-0,917762	1,637694	0,437333	-0,831458	153,192551	-101,879434	11,537229	-3,937932	-0,272859	0,229291	-19,147542	306,960001	-0,917762	-3,937932	-0,272859	0,229291	-19,147542	306,960001	-0,917762
10:56:13,22	0,709942	3,291975	-0,091982	0,211988	0,425995	-0,541022	-3,929213	-0,274769	0,237263	2,289291	-2,302058	-0,877631	1,637858	0,426854	-0,823778	152,894749	-101,718996	11,534385	-3,929213	-0,274769	0,237263	-19,280043	306,141163	-0,877631	-3,929213	-0,274769	0,237263	-19,280043	306,141163	-0,877631
10:56:13,27	0,709942	3,291975	-0,091982	0,211988	0,425995	-0,541022	-3,920220	-0,280151	0,244943	2,559198	-2,172543	-0,880476	1,637538	0,427414	-0,821132	152,692368	-101,569636	11,563892	-3,920220	-0,280151	0,244943	-19,432624	305,564726	-0,880476	-3,920220	-0,280151	0,244943	-19,432624	305,564726	-0,880476
10:56:13,32	0,709942	3,291975	-0,091982	0,211988	0,425995	-0,541022	-3,920545	-0,279593	0,247589	2,558358	-2,439384	-0,850968	1,635956	0,428284	-0,819703	152,492391	-101,551365	11,526758	-3,920545	-0,279593	0,247589	-19,389688	305,323387	-0,850968	-3,920545	-0,279593	0,247589	-19,389688	305,323387	-0,850968
10:56:13,37	0,709942	3,291975	-0,091982	0,211988	0,425995	-0,541022	-3,920508	-0,277788	0,249018	2,380345	-2,619762	-0,888102	1,630535	0,417773	-0,820104	152,381784	-101,471824	11,528191	-3,920508	-0,277788	0,249018	-19,426027	305,140077	-0,888102	-3,920508	-0,277788	0,249018	-19,426027	305,140077	-0,888102
10:56:13,42	0,709942	3,291975	-0,091982	0,211988	0,425995	-0,541022	-3,908694	-0,278349	0,248617	2,423083	-2,141020	-0,886670	1,633325	0,420683	-0,816261	152,286996	-101,403955	11,539605	-3,908694	-0,278349	0,248617	-19,427305	304,691462	-0,886670	-3,908694	-0,278349	0,248617	-19,427305	304,691462	-0,886670
10:56:13,47	0,709942	3,291975	-0,091982	0,211988	0,425995	-0,541022	-3,912610	-0,279310	0,252460	2,484444	-2,460654	-0,875256	1,633628	0,423857	-0,817495	152,165345	-101,406753	11,542040	-3,912610	-0,279310	0,252460	-19,441392	304,679201	-0,875256	-3,912610	-0,279310	0,252460	-19,441392	304,679201	-0,875256
10:56:13,52	0,709942	3,291975	-0,091982	0,211988	0,425995	-0,541022	-3,915510	-0,277985	0,251226	2,352308	-2,715438	-0,872821	1,641065	0,435626	-0,828141	152,787283	-101,761367	11,528952	-3,915510	-0,277985	0,251226	-19,469534	304,652113	-0,872821	-3,915510	-0,277985	0,251226	-19,469534	304,652113	-0,872821
10:56:13,57	0,709942	3,291975	-0,091982	0,211988	0,425995	-0,541022	-3,929420	-0,278541	0,240580	2,385093	-2,722838	-0,885908	2,628051	1,964572	-0,902565	235,940562	-154,316663	11,952988	-3,929420	-0,278541	0,240580	-19,480409	305,736649	-0,885908	-3,929420	-0,278541	0,240580	-19,480409	305,736649	-0,885908
10:56:13,62	0,759982	3,292007	-0,091996	0,211996	0,425990	-0,541040	-5,747019	-0,368823	0,166156	3,142166	1,052488	-0,461872	2,841375	2,299384	-0,916329	254,624581	-165,552514	12,091908	-5,747019	-0,368823	0,166156	-25,810427	452,193484	-0,461872	-5,747019	-0,368823	0,166156	-25,810427	452,193484	-0,461872
10:56:13,67	0,759982	3,292007	-0,091996	0,211996	0,425990	-0,541040	-6,143636	-0,386161	0,152392	3,655246	2,227154	-0,322953	2,820619	2,278477	-0,905769	253,785327	-165,129460	12,096125	-6,143636	-0,386161	0,152392	-26,658413	484,502591	-0,322953	-6,143636	-0,386161	0,152392	-26,658413	484,502591	-0,322953
10:56:13,72	0,759982	3,292007	-0,091996	0,211996	0,425990	-0,541040	-6,115152	-0,378639	0,162952	3,210834	2,769983	-0,318735	2,822261	2,269197	-0,900071	253,339179	-164,895854	12,137550	-6,115152	-0,378639	0,162952	-26,512324	482,809421	-0,318735	-6,115152	-0,378639	0,162952	-26,512324	482,809421	-0,318735
10:56:13,77	0,759982	3,292007	-0,091996	0,211996	0,425990	-0,541040	-6,107937	-0,384702	0,168650	3,505337	2,642004	-0,277311	2,821713	2,262674	-0,899813	253,008058	-164,736435	12,130305	-6,107937	-0,384702	0,168650	-26,693756	482,115035	-0,277311	-6,107937	-0,384702	0,168650	-26,693756	482,115035	-0,277311
10:56:13,82	0,759982	3,292007	-0,091996	0,211996	0,425990	-0,541040	-6,102014	-0,387488	0,168907	3,622715	2,583517	-0,284555	2,817171	2,260520	-0,899497	252,747644	-164,548958	12,190986	-6,102014	-0,387488	0,168907	-26,795087	481,591614	-0,284555	-6,102014	-0,387488	0,168907	-26,795087	481,591614	-0,284555
10:56:13,87	0,759982	3,292007	-0,091996	0,211996	0,425990	-0,541040	-6,097877	-0,384631	0,169224	3,506334	2,479356	-0,223874	2,817223	2,258246	-0,901927	252,481682	-164,502743	12,210886	-6,097877	-0,384631	0,169224	-26,687238	481,162731	-0,223874	-6,097877	-0,384631	0,169224	-26,687238	481,162731	-0,223874
10:56:13,92	0,759982	3,292007	-0,091996	0,211996	0,425990	-0,541040	-6,095934	-0,385814	0,166794	3,474861	2,326953	-0,203974	2,816974	2,258690	-0,900499	252,307394	-164,363293	12,153311	-6,095934	-0,385814	0,166794	-26,811529	480,857805	-0,203974	-6,095934	-0,385814	0,166794	-26,811529	480,857805	-0,203974
10:56:13,97	0,759982	3,292007	-0,091996	0,211996	0,425990	-0,541040	-6,096194	-0,385376	0,168222	3,485719	2,092801	-0,261549	2,815544	2,252824	-0,898954	252,143944	-164,266667	12,209326	-6,096194	-0,385376	0,168222	-26,766304	480,644017	-0,261549	-6,096194	-0,385376	0,168222	-26,766304	480,644017	-0,261549
10:56:14,02	0,759982	3,292007	-0,091996	0,211996	0,425990	-0,541040	-6,090398	-0,387071	0,169767	3,575790	2,204301	-0,205535	2,812901	2,244968	-0,899012	251,954551	-164,168014	12,208001	-6,090398	-0,387071	0,169767	-26,809254	480,300572	-0,205535	-6,090398	-0,387071	0,169767	-26,809254	480,300572	-0,205535
10:56:14,07	0,759982	3,292007	-0,091996	0,211996	0,425990	-0,541040	-6,082274	-0,388710	0,169709	3,651756	2,413418	-0,206860	2,811551	2,240069	-0,899451	251,841291	-164,117050	12,185878	-6,082274	-0,388710	0,169709	-26,861948	479,871933	-0,206860	-6,082274	-0,388710	0,169709	-26,861948	479,871933	-0,206860
10:56:14,12	0,759982	3,292007	-0,091996	0,211996	0,425990	-0,541040	-6,077356	-0,389990	0,169270	3,705824	2,545582	-0,228982	2,813066	2,245959	-0,902600	251,725597	-164,044181	12,236059	-6,077356	-0,389990	0,169270	-26,908362	479,618039	-0,228982	-6,077356	-0,389990	0,169270	-26,908362	479,618039	-0,228982
10:56:14,17	0,759982	3,292007	-0,091996	0,211996	0,425990	-0,541040	-6,083214	-0,388357	0,166121	3,626185	2,104325	-0,178801	2,810522	2,242253	-0,899945	251,600988	-163,991166	12,207363	-6,083214	-0,388357	0,166121	-26,859838	479,636656	-0,178801	-6,083214	-0,388357	0,166121	-26,859838	479,636656	-0,178801
10:56:14,22	0,759982	3,292007	-0,091996	0,211996	0,425990	-0,541040	-6,078733	-0,388007	0,168775	3,591604	2,202940	-0,207497	2,812130	2,235399	-0,900760	251,478467	-163,907892	12,191666	-6,078733	-0,388007	0,168775	-26,866961	479,383474	-0,207497	-6,078733	-0,388007	0,168775	-26,866961	479,383474	-0,207497
10:56:14,27	0,759982	3,292007	-0,091996	0,211996	0,425990	-0,541040	-6,073601	-0,392826	0,167961	3,853038	2,322037	-0,223195	2,804698	2,240438	-0,903571	251,314132	-163,860226	12,215436	-6,073601	-0,392826	0,167961	-26,983801	479,099744	-0,223195	-6,073601	-0,392826	0,167961	-26,983801	479,099744	-0,223195
10:56:14,32	0,759982	3,292007	-0,091996	0,211996	0,425990	-0,541040	-6,074250	-0,383871	0,165150	3,346480	2,122166	-0,199424	2,808127	2,238998	-0,904014	251,239218	-163,811178	12,174819	-6,074250	-0,383871	0,165150	-26,787376	478,950778	-0,199424	-6,074250	-0,383871	0,165150	-26,787376	478,950778	-0,199424
10:56:14,37	0,759982	3,292007	-0,091996	0,211996	0,425990	-0,541040	-6,074716	-0,387560	0,164707	3,543333	2,008498	-0,240041	2,809315	2,233335	-0,903586	251,218712	-163,773912	12,204400	-6,074716	-0,387560	0,164707	-26,880118	478,873742	-0,240041	-6,074716	-0,387560	0,164707	-26,880118	478,873742	-0,240041
10:56:14,42	0,759982	3,292007	-0,091996	0,211996	0,425990	-0,541040	-6,070406	-0,391421	0,165134	3,766117	2,196238	-0,210461	2,805418	2,227540	-0,906782	251,033549	-163,764272	12,177952	-6,070406	-0,391421	0,165134	-26,960410	478,723130	-0,210461	-6,070406	-0,391421	0,165134	-26,960410	478,723130	-0,210461
10:56:14,47	0,759982	3,292007	-0,091996	0,211996	0,425990	-0,541040	-6,063440	-0,390943	0,161939	3,657048	2,393327	-0,236909	2,799514	2,227641	-0,905624	251,011289	-163,718336	12,192477	-6,063440	-0,390943	0,161939	-27,031986	478,373338	-0,236909	-6,063440	-0,390943	0,161939	-27,031986	478,373338	-0,236909
10:56:14,53	0,759982	3,292007	-0,091996	0,211996	0,425990	-0,541040	-6,060575	-0,385780	0,163097	3,417228	2,500051	-0,222383	2,808918	2,229251	-0,906765	250,989355	-163,653629	12,231250	-6,060575	-0,385780	0,163097	-26,866517	478,255176	-0,222383	-6,060575	-0,385780	0,163097	-26,866517	478,255176	-0,222383
10:56:14,58	0,759982	3,292007	-0,091996	0,211996	0,425990	-0,541040	-6,066671	-0,393119	0,161956	3,843914	2,131722	-0,183610	2,805025	2,229573	-0,905337	250,798140	-163,605312	12,189663	-6,066671	-0,393119	0,161956	-27,015923	478,365364	-0,183610	-6,066671	-0,393119	0,161956	-27,015923	478,365364	-0,183610
10:56:14,63	0,759982	3,292007	-0,091996	0,211996	0,425990	-0,541040	-6,065004	-0,389587	0,163384	3,606474	2,028640	-0,225198	2,794389	2,226335	-0,906895	250,760619	-163,551085	12,209795	-6,065004	-0,389587	0,163384	-26,976083	478,131439	-0,225198	-6,065004	-0,389587	0,163384	-26,976083	478,131439	-0,225198
10:56:14,68	0,759982	3,292007	-0,091996	0,211996	0,425990	-0,541040	-6,056882	-0,381994	0,161826	3,239860	2,391392	-0,205065	2,803683	2,229426	-0,908477	250,711985	-163,557885	12,203415	-6,056882	-0,381994	0,161826	-26,746678	477,856591	-0,205065	-6,056882	-0,381994	0,161826	-26,746678	477,856591	-0,205065
10:56:14,73	0,759982	3,292007	-0,091996	0,211996	0,425990	-0,541040	-6,064205	-0,388497	0,160244	3,547829	1,971830	-0,211445	2,804794	2,227814	-0,906563	250,653413	-163,507889	12,189871	-6,064205	-0,388497	0,160244	-26,949222	478,011957	-0,211445	-6,064205	-0,388497	0,160244	-26,949222	478,011957	-0,211445
10:56:14,78	0,759982	3,292007	-0,091996	0,211996	0,425990	-0,541040	-6,063365	-0,390266	0,162158	3,653786	1,939810	-0,224989	2,807012	2,227090	-0,908150	250,599181	-163,541167	12,171224	-6,063365	-0,390266	0,162158	-26,982068	477,913962	-0,224989	-6,063365	-0,390266	0,162158	-26,982068	477,913962	-0,224989
10:56:14,83	0,759982	3,292007	-0,091996	0,211996	0,425990	-0,541040	-6,063847	-0,392548	0,160571	3,716552	1,884435	-0,243637	2,800430	2,223462	-0,906595	250,502702	-163,420929	12,221896	-6,063847	-0,392548	0,160571	-27,098496	477,896399	-0,243637	-6,063847	-0,392548	0,160571	-27,098496	477,896399	-0,243637
10:56:14,88	0,759982	3,292007	-0,091996	0,211996	0,425990	-0,541040	-6,057414	-0,388662	0,162125	3,570347	2,075279	-0,192964	2,803934	2,224050	-0,907754	250,505385	-163,456296	12,226979	-6,057414	-0,388662	0,162125	-26,939615	477,582253	-0,192964	-6,057414	-0,388662	0,162125	-26,939615	477,582253	-0,192964
10:56:14,93	0,759982	3,292007	-0,091996	0,211996	0,425990	-0,541040	-6,059675	-0,391403	0,160967	3,683594	1,977719	-0,187882	2,804433	2,216963	-0,910103	250,427282	-163,400218	12,210662	-6,053787	-0,395378	0,158618	-27,137372	477,410475	-0,204199	-6,053787	-0,395378	0,158618	-27,137372	477,410475	-0,204199
10:56:14,98	0,759982	3,292007	-0,091996	0,211996	0,425990	-0,541040	-6,053787	-0,395378	0,158618	3,899823	2,188193	-0,204199	2,798897	2,214549	-0,910926	250,314381	-163,402217	12,215789	-6,053787	-0,395378	0,158618	-27,137372	477,410475	-0,204199	-6,053787	-0,395378	0,158618	-27,137372	477,410475	-0,204199
10:56:15,03	0,759982	3,292007	-0,091996	0,211996	0,425990	-0,541040	-6,048928	-0,391791	0,157795	3,655117	2,344093	-0,199071	2,803683	2,218513	-0,911716	250,337603	-163,342552	12,199977	-6,048928	-0,391791	0,157795	-27,100497	477,184932	-0,199071	-6,048928	-0,391791	0,157795	-27,100497	477,184932	-0,199071
10:56:15,08	0,759982	3,292007	-0,091996	0,211996	0,425990	-0,541040	-6,050403	-0,397055	0,157036	3,933157	2,257408	-0,187859	2,794037	2,216301	-0,910619	250,220192	-163,329294	12,184410	-6,050403	-0,397055	0,157036	-27,235687	477,214007	-0,187859	-6,050403	-0,397055	0,157036	-27,235687	477,214007	-0,187859
10:56:15,13	0,759982	3,292007	-0,091996	0,211996	0,425990	-0,541040	-6,048016	-0,386706	0,158101	3,406755	2,273493	-0,230450	2,808887	2,230957	-0,905772	250,650542	-163,510272	12,219587	-6,048016	-0,386706	0,158101	-26,949686	477,042728	-0,230450	-6,048016	-0,386706	0,158101	-26,949686	477,042728	-0,230450
10:56:15,18	0,759982	3,292007	-0,091996	0,211996	0,425990	-0,541040	-6,068133	-0,392240	0,162949	3,752933	1,690584	-0,195273	3,843217	3,942965	-1,122421	345,184422	-219,462776	12,355595	-6,068133	-0,392240	0,162949	-27,037877	478,039016	-0,195273	-6,068133	-0,392240	0,162949	-27,037877	478,039016	-0,195273
10:56:15,23	0,809982	3,292079	-0,091983	0,211974	0,425980	-0,541000	-8,067940	-0,431991	-0,053700	4,630690	7,545589	-0,059266	3,995990	4,199408	-1,137528	360,345477	-228,128724	12,543317	-8,067940	-0,431991	-0,053700	-29,280621	640,878850	-0,059266	-8,067940	-0,431991	-0,053700	-29,280621	640,878850	-0,059266
10:56:15,28	0,809982	3,292079	-0,091983	0,211974	0,425980	-0,541000	-8,366412	-0,436074	-0,068807	4,918599	9,487849	0,128457	3,973627	4,173477	-1,121049	358,834512	-227,222328	12,536226	-8,366412	-0,436074	-0,068807	-29,313218	666,251197	0,128457	-8,366412	-0,436074	-0,068807	-29,313218	666,251197	0,128457
10:56:15,33	0,809982	3,292079	-0,091983	0,211974	0,425980	-0,541000	-8,332773	-0,429673	-0,052328	4,615208	9,475324	0,121366	3,968050	4,157379	-1,116335	357,930748	-226,722386	12,560154	-8,332773	-0,429673	-0,052328	-29,114103	663,598042	0,121366	-8,332773	-0,429673	-0,052328	-29,114103	663,598042	0,121366
10:56:15,38	0,809982	3,292079	-0,091983	0,211974	0,425980	-0,541000	-8,316044	-0,432892	-0,047614	4,763688	9,312579	0,145294	3,961866	4,142542	-1,109141	357,339777	-226,353494	12,594623	-8,316044	-0,432892	-0,047614	-29,218332	662,122071	0,145294	-8,316044	-0,432892	-0,047614	-29,218332	662,122071	0,145294
10:56:15,43	0,809982	3,292079	-0,091983	0,211974	0,425980	-0,541000	-8,300103	-0,434955	-0,040421	4,894974	9,445315	0,179763	3,952920	4,133490	-1,105440	356,900856	-226,127629	12,581848	-8,300103	-0,434955	-0,040421	-29,249031	661,003370	0,179763	-8,300103	-0,434955	-0,040421	-29,249031	661,003370	0,179763
10:56:15,48	0,809982	3,292079	-0,091983	0,211974	0,425980	-0,541000	-8,287790	-0,431733	-0,036720	4,703573	9,592508	0,166988	3,949251	4,135596	-1,106029	356,472277	-225,845159	12,600183	-8,287790	-0,431733	-0,036720	-29,187502	660,184043	0,166988	-8,287790	-0,431733	-0,036720	-29,187502	660,184043	0,166988
10:56:15,53	0,809982	3,292079	-0,091983	0,211974	0,425980	-0,541000	-8,287780	-0,427503	-0,037308	4,513931	9,080662	0,185322	3,943939	4,116170	-1,104189	356,082565	-225,689744	12,599402	-8,287780	-0,427503	-0,037308	-29,045062	659,671368	0,185322	-8,287780	-0,427503	-0,037308	-29,045062	659,671368	0,185322
10:56:15,58	0,809982	3,292079	-0,091983	0,211974	0,425980	-0,541000	-8,268301	-0,432616	-0,035468	4,719524	9,678360	0,184541	3,942243	4,115287	-1,097372	355,737456	-225,450616	12,572120	-8,268301	-0,432616	-0,035468	-29,240809	658,739968	0,184541	-8,268301	-0,432616	-0,035468	-29,240809	658,739968	0,184541
10:56:15,63	0,809982	3,292079	-0,091983	0,211974	0,425980	-0,541000	-8,266688	-0,431588	-0,028651	4,700639	9,343806	0,157260	3,957432	4,139308	-1,089815	357,040744	-226,035751	12,623940	-8,266688	-0,431588	-0,028651	-29,179047	658,278783	0,157260	-8,266688	-0,431588	-0,028651	-29,179047	658,278783	0,157260
10:56:15,68	0,809982	3,292079	-0,091983	0,211974	0,425980	-0,541000	-8,295085	-0,432732	-0,021094	4,905036	9,288388	0,209079	4,880907	5,654560	-1,258424	440,655468	-276,348739	12,660303	-8,295085	-0,432732	-0,021094	-29,064465	660,452561	0,209079	-8,295085	-0,432732	-0,021094	-29,064465	660,452561	0,209079
10:56:15,73	0,859958	3,291976	-0,091997	0,211983	0,425996	-0,541018	-10,069069	-0,474859	-0,189703	5,330679	14,610181	0,245442	5,022733	5,927973	-1,165185	456,015640	-283,417653	12,715550	-10,069069	-0,474859	-0,189703	-31,945765	805,032059	0,245442	-10,069069	-0,474859	-0,189703	-31,945765	805,032059	0,245442
10:56:15,78	0,859958	3,291976	-0,091997	0,211983	0,425996	-0,541018	-10,376764	-0,460977	-0,096464	6,167043	15,446752	0,300690	4,924063	5,841106	-1,045078	451,322482	-278,038387	12,716792	-10,376764	-0,460977	-0,096464	-30,019661	830,022747	0,300690	-10,376764	-0,460977	-0,096464	-30,019661	830,022747	0,300690
10:56:15,83	0,859958	3,291976	-0,091997	0,211983	0,425996	-0,541018	-10,252200	-0,418960	0,023643	6,294129	15,170072	0,301931	4,862869	5,789336	-0,976658	448,590140	-274,865091	12,684887	-10,252200	-0,418960	0,023643	-26,594196	819,967767	0,301931	-10,252200	-0,418960	0,023643	-26,594196	819,967767	0,301931
10:56:15,88	0,859958	3,291976	-0,091997	0,211983	0,425996	-0,541018	-10,176769	-0,391849	0,092063	6,266380	15,139552	0,270027	4,826757	5,765388	-0,934683	446,811024	-272,804899	12,675690	-10,176769	-0,391849	0,092063	-24,493793	814,015925	0,270027	-10,176769	-0,391849	0,092063	-24,493793	814,015925	0,270027
10:56:15,93	0,859958	3,291976	-0,091997	0,211983	0,425996	-0,541018	-10,137973	-0,372550	0,134038	6,157422	14,586069	0,260829	4,804681	5,738681	-0,907249	445,457602	-271,250202	12,666479	-10,137973	-0,372550	0,134038	-23,087735	810,416986	0,260829	-10,137973	-0,372550	0,134038	-23,087735	810,416986	0,260829
10:56:15,98	0,859958	3,291976	-0,091997	0,211983	0,425996	-0,541018	-10,103806	-0,366784	0,161472	6,527314	14,413319	0,251618	4,784551	5,725014	-0,886318	444,398322	-270,148735	12,684716	-10,103806	-0,366784	0,161472	-22,265253	807,562109	0,251618	-10,103806	-0,366784	0,161472	-22,265253	807,562109	0,251618
10:56:16,03	0,859958	3,291976	-0,091997	0,211983	0,425996	-0,541018	-10,081906	-0,356185	0,182402	6,400411	14,084019	0,269856	4,761758	5,707325	-0,868054	443,526116	-269,241647	12,642073	-10,081906	-0,356185	0,182402	-21,560115	805,513665	0,269856	-10,081906	-0,356185	0,182402	-21,560115	805,513665	0,269856
10:56:16,08	0,859958	3,291976	-0,091997	0,211983	0,425996	-0,541018	-10,055191	-0,345290	0,200667	6,183336	14,264342	0,227213	4,753233	5,694433	-0,854340	442,771567	-268,408004	12,679337	-10,055191	-0,345290	0,200667	-20,921945	803,596801	0,227213	-10,055191	-0,345290	0,200667	-20,921945	803,596801	0,227213
10:56:16,13	0,859958	3,291976	-0,091997	0,211983	0,425996	-0,541018	-10,039763	-0,344353	0,214381	6,479309	13,996306	0,264477	4,744148	5,674413	-0,846828	442,116619	-267,866787	12,636153	-10,039763	-0,344353	0,214381	-20,552440	802,117685	0,264477	-10,039763	-0,344353	0,214381	-20,552440	802,117685	0,264477
10:56:16,18	0,859958	3,291976	-0,091997	0,211983	0,425996	-0,541018	-10,017882	-0,346495	0,221892	6,731904	14,296273	0,221292	4,735223	5,667704	-0,838116	441,573234	-267,316519	12,646680	-10,017882	-0,346495	0,221892	-20,467958	800,700047	0,221292	-10,017882	-0,346495	0,221892	-20,467958	800,700047	0,221292
10:56:16,23	0,859958	3,291976	-0,091997	0,211983	0,425996	-0,541018	-10,007610	-0,342121	0,230604	6,709298	14,084726	0,231820	4,722798	5,661614	-0,834078	441,084245	-266,857666	12,622135	-10,007610	-0,342121	0,230604	-20,147188	799,682106	0,231820	-10,007610	-0,342121	0,230604	-20,147188	799,682106	0,231820
10:56:16,28	0,859958	3,291976	-0,091997	0,211983	0,425996	-0,541018	-9,996123	-0,334406	0,234643	6,460991	14,029147	0,207274	4,712661	5,656192	-0,827283	440,569860	-266,405989	12,659425	-9,996123	-0,334406	0,234643	-19,789852	798,724796	0,207274	-9,996123	-0,334406	0,234643	-19,789852	798,724796	0,207274
10:56:16,33	0,859958	3,291976	-0,091997	0,211983	0,425996	-0,541018	-9,986360	-0,328337	0,241438	6,279410	13,865536	0,244564	4,714634	5,653229	-0,823145	440,242425	-266,030202	12,657676	-9,986360	-0,328337	0,241438	-19,495070	797,794757	0,244564	-9,986360	-0,328337	0,241438	-19,495070	797,794757	0,244564
10:56:16,38	0,859958	3,291976	-0,091997	0,211983	0,425996	-0,541018	-9,984780	-0,331528	0,245575	6,607029	13,476212	0,242816	4,701666	5,645301	-0,817899	439,831282	-265,753470	12,630240	-9,984780	-0,331528	0,245575	-19,417890	797,281440	0,242816	-9,984780	-0,331528	0,245575	-19,417890	797,281440	0,242816
10:56:16,43	0,859958	3,291976	-0,091997	0,211983	0,425996	-0,541018	-9,971430	-0,324260	0,250822	6,263222	13,675997	0,215380	4,702513	5,635444	-0,816036	439,529142	-265,410965	12,651558	-9,971430	-0,324260	0,250822	-19,191225	796,433233	0,215380	-9,971430	-0,324260	0,250822	-19,191225	796,433233	0,215380
10:56:16,48	0,859958	3,291976	-0,091997	0,211983	0,425996	-0,541018	-9,963317	-0,329923	0,252685	6,703217	13,664929	0,236698	4,692638	5,632795	-0,811910	439,227255	-265,196434	12,642387	-9,963317	-0,329923	0,252685	-19,195731	795,785340	0,236698	-9,963317	-0,329923	0,252685	-19,195731	795,785340	0,236698
10:56:16,53	0,859958	3,291976	-0,091997	0,211983	0,425996	-0,541018	-9,956085	-0,322695	0,256811	6,362210	13,672280	0,227526	4,692813	5,621328	-0,813565	438,918277	-264,948632	12,633456	-9,956085	-0,322695	0,256811	-18,969345	795,224988	0,227526	-9,956085	-0,322695	0,256811	-18,969345	795,224988	0,227526
10:56:16,58	0,859958	3,291976	-0,091997	0,211983	0,425996	-0,541018	-9,946242	-0,328580	0,255156	6,728359	13,792658	0,218595	4,691232	5,623789	-0,807490	438,639304	-264,706457	12,630786	-9,946242	-0,328580	0,255156	-19,065192	794,572652	0,218595	-9,946242	-0,328580	0,255156	-19,065192	794,572652	0,218595
10:56:16,64	0,859958	3,291976	-0,091997	0,211983	0,425996	-0,541018	-9,947583	-0,325981	0,261231	6,663418	13,360241	0,215925	4,684408	5,621979	-0,807602	438,414899	-264,541003	12,622477	-9,947583	-0,325981	0,261231	-18,926057	794,245502	0,215925	-9,947583	-0,325981	0,261231	-18,926057	794,245502	0,215925
10:56:16,69	0,859958	3,291976	-0,091997	0,211983	0,425996	-0,541018	-9,942604	-0,320976	0,261118	6,434267	13,342090	0,207617	4,671170	5,613077	-0,804969	438,157725	-264,255153	12,638756	-9,942604	-0,320976	0,261118	-18,762352	793,836488	0,207617	-9,942604	-0,320976	0,261118	-18,762352	793,836488	0,207617
10:56:16,74	0,859958	3,291976	-0,091997	0,211983	0,425996	-0,541018	-9,928275	-0,313963	0,263752	6,188532	13,721529	0,223896	4,675990	5,608896	-0,804701	437,842339	-264,032069	12,639503	-9,928275	-0,313963	0,263752	-18,457529	793,091138	0,223896	-9,928275	-0,313963	0,263752	-18,457529	793,091138	0,223896
10:56:16,79	0,859958	3,291976	-0,091997	0,211983	0,425996	-0,541018	-9,927064	-0,320227	0,264020	6,549803	13,399855	0,224643	4,674681	5,601360	-0,801264	437,693940	-263,870582	12,608850	-9,927064	-0,320227	0,264020	-18,588042	792,674358	0,224643	-9,927064	-0,320227	0,264020	-18,588042	792,674358	0,224643
10:56:16,84	0,859958	3,291976	-0,091997	0,211983	0,425996	-0,541018	-9,919883	-0,322861	0,267457	6,752431	13,564006	0,193989	4,672581	5,596179	-0,800949	437,476788	-263,732520	12,619026	-9,919883	-0,322861	0,267457	-18,592194	792,274801	0,193989	-9,919883	-0,322861	0,267457	-18,592194	792,274801	0,193989
10:56:16,89	0,859958	3,291976	-0,091997	0,211983	0,425996	-0,541018	-9,914347	-0,323633	0,267772	6,803539	13,594800	0,204166	4,667989	5,600004	-0,801460	437,209718	-263,551931	12,651866	-9,914347	-0,323633	0,267772	-18,601650	791,871001	0,204166	-9,914347	-0,323633	0,267772	-18,601650	791,871001	0,204166
10:56:16,94	0,859958	3,291976	-0,091997	0,211983	0,425996	-0,541018	-9,915363	-0,317745	0,267261	6,520206	13,220383	0,237006	4,670875	5,601654	-0,801510	437,131225	-263,399820	12,638939	-9,915363	-0,317745	0,267261	-18,422750	791,576342	0,237006	-9,915363	-0,317745	0,267261	-18,422750	791,576342	0,237006
10:56:16,99	0,859958	3,291976	-0,091997	0,211983	0,425996	-0,541018	-9,918235	-0,319419	0,267211	6,699740	12,926986	0,224078	4,665920	5,590011	-0,798829	436,930090	-263,248124	12,651341	-9,918235	-0,319419	0,267211	-18,374627	791,508427	0,224078	-9,918235	-0,319419	0,267211	-18,374627	791,508427	0,224078
10:56:17,04	0,859958	3,291976	-0,091997	0,211983	0,425996	-0,541018	-9,905674	-0,320949	0,269892	6,810122	13,330119	0,236480	4,654400	5,588012	-0,798552	436,739579	-263,165333	12,629269	-9,905674	-0,320949	0,269892	-18,384375	790,925527	0,236480	-9,905674	-0,320949	0,269892	-18,384375	790,925527	0,236480
10:56:17,09	0,859958	3,291976	-0,091997	0,211983	0,425996	-0,541018	-9,898183	-0,311972	0,270168	6,319755	13,513266	0,214409	4,661282	5,588022	-0,798207	436,608186	-263,038036	12,640523	-9,898183	-0,311972	0,270168	-18,170038	790,520634	0,214409	-9,898183	-0,311972	0,270168	-18,170038	790,520634	0,214409
10:56:17,14	0,859958	3,291976	-0,091997	0,211983	0,425996	-0,541018	-9,893431	-0,317639	0,270475	6,664350	13,398611	0,238307	4,658126	5,578307	-0,799402	436,432509	-262,878261	12,660723	-9,893431	-0,317639	0,270475	-18,270285	790,032972	0,238307	-9,893431	-0,317639	0,270475	-18,270285	790,032972	0,238307
10:56:17,19	0,859958	3,291976	-0,091997	0,211983	0,425996	-0,541018	-9,893431	-0,317639	0,270475	6,664350	13,398611	0,238307	4,649029	5,582659	-0,796792	436,270662	-262,747942	12,654356	-9,893431	-0,317639	0,270475	-18,270285	790,032972	0,238307	-9,893431	-0,317639	0,270475	-18,270285	790,032972	0,238307
10:56:17,24	0,859958	3,291976	-0,091997	0,211983	0,425996	-0,541018	-9,890862	-0,309997	0,271928	6,344078	13,279167	0,239496	4,651641	5,583192	-0,796103	436,085473	-262,667039	12,649272	-9,890862	-0,309997	0,271928	-17,990692	789,711839	0,239496	-9,890862	-0,309997	0,271928	-17,990692	789,711839	0,239496
10:56:17,29	0,859958	3,291976	-0,091997	0,211983	0,425996	-0,541018	-9,892629	-0,311992	0,272617	6,425303	12,986467	0,234411	4,653998	5,574148	-0,795675	436,026381	-262,557010	12,681280	-9,892629	-0,311992	0,272617	-18,066098	789,557827	0,234411	-9,892629	-0,311992	0,272617	-18,066098	789,557827	0,234411
10:56:17,34	0,859958	3,291976	-0,091997	0,211983	0,425996	-0,541018	-9,887598	-0,312038	0,271421	6,538316	13,028748	0,256563	4,657352	5,576761	-0,797711	435,930254	-262,511489	12,627790	-9,887598	-0,312038	0,271421	-17,956703	789,205165	0,256563	-9,887598	-0,312038	0,271421	-17,956703	789,205165	0,256563
10:56:17,39	0,859958	3,291976	-0,091997	0,211983	0,425996	-0,541018	-9,887598	-0,312038	0,271421	6,538316	13,028748	0,256563	4,649408	5,575106	-0,791934	435,740934	-262,379440	12,677284	-9,887598	-0,312038	0,271421	-17,956703	789,205165	0,256563	-9,887598	-0,312038	0,271421	-17,956703	789,205165	0,256563
10:56:17,44	0,859958	3,291976	-0,091997	0,211983	0,425996	-0,541018	-9,884510	-0,314102	0,276786	6,611800	12,966446	0,262424	4,649556	5,573044	-0,796980	435,787658	-262,314665	12,647752	-9,884510	-0,314102	0,276786	-18,045204	788,900511	0,262424	-9,884510	-0,314102	0,276786	-18,045204	788,900511	0,262424
10:56:17,49	0,859958	3,291976	-0,091997	0,211983	0,425996	-0,541018	-9,882799	-0,315260	0,271741	6,751502	13,063538	0,232892	5,688004	7,267316	-0,958279	527,747578	-317,791546	12,392539	-9,882799	-0,315260	0,271741	-17,996446	788,863223	0,232892	-9,882799	-0,315260	0,271741	-17,996446	788,863223	0,232892
10:56:17,54	0,909970	3,291992	-0,091986	0,211981	0,426006	-0,541007	-11,869304	-0,367447	0,110442	7,400798	17,143273	-0,022321	5,661078	7,425077	-0,642947	536,400706	-316,118518	12,310042	-11,869304	-0,367447	0,110442	-21,443797	948,883654	-0,022321	-11,869304	-0,367447	0,110442	-21,443797	948,883654	-0,022321
10:56:17,59	0,909970	3,291992	-0,091986	0,211981	0,426006	-0,541007	-11,992466	-0,265248	0,425774	7,861886	17,396155	-0,104818	5,568455	7,331232	-0,525209	531,516976	-310,806786	12,327066	-11,992466	-0,265248	0,425774	-12,960069	958,804760	-0,104818	-11,992466	-0,265248	0,425774	-12,960069	958,804760	-0,104818
10:56:17,64	0,909970	3,291992	-0,091986	0,211981	0,426006	-0,541007	-11,864883	-0,231956	0,543512	8,288943	17,145214	-0,087794	5,527618	7,294444	-0,479854	529,378541	-308,639569	12,315367	-11,864883	-0,231956	0,543512	-9,919609	948,538492	-0,087794	-11,864883	-0,231956	0,543512	-9,919609	948,538492	-0,087794
10:56:17,69	0,909970	3,291992	-0,091986	0,211981	0,426006	-0,541007	-11,812605	-0,214985	0,588866	8,214077	16,928094	-0,099494	5,502026	7,259374	-0,449786	527,737805	-307,096910	12,324653	-11,812605	-0,214985	0,588866	-8,662221	944,217593	-0,099494	-11,812605	-0,214985	0,588866	-8,662221	944,217593	-0,099494
10:56:17,74	0,909970	3,291992	-0,091986	0,211981	0,426006	-0,541007	-11,769437	-0,210356	0,618935	8,489003	16,980596	-0,090207	5,484058	7,252331	-0,432417	526,652654	-306,123277	12,308669	-11,769437	-0,210356	0,618935	-8,023949	940,881386	-0,090207	-11,769437	-0,210356	0,618935	-8,023949	940,881386	-0,090207
10:56:17,79	0,909970	3,291992	-0,091986	0,211981	0,426006	-0,541007	-11,754354	-0,198317	0,636304	8,163588	16,338331	-0,106191	5,464639	7,223999	-0,418789	525,732331	-305,348300	12,264114	-11,754354	-0,198317	0,636304	-7,404301	939,055101	-0,106191	-11,754354	-0,198317	0,636304	-7,404301	939,055101	-0,106191
10:56:17,84	0,909970	3,291992	-0,091986	0,211981	0,426006	-0,541007	-11,720108	-0,195665	0,649932	8,236685	16,934596	-0,150746	5,451171	7,214081	-0,407051	524,929823	-304,646133	12,312984	-11,720108	-0,195665	0,649932	-7,123042	936,963079	-0,150746	-11,720108	-0,195665	0,649932	-7,123042	936,963079	-0,150746
10:56:17,89	0,909970	3,291992	-0,091986	0,211981	0,426006	-0,541007	-11,704785	-0,188961	0,661670	8,094894	16,685297	-0,101876	5,448015	7,199978	-0,401443	524,306806	-304,070018	12,326946	-11,704785	-0,188961	0,661670	-6,738533	935,510953	-0,101876	-11,704785	-0,188961	0,661670	-6,738533	935,510953	-0,101876
10:56:17,94	0,909970	3,291992	-0,091986	0,211981	0,426006	-0,541007	-11,690993	-0,193279	0,667278	8,506882	16,574897	-0,087914	5,439370	7,207659	-0,383210	524,330938	-303,926565	12,324690	-11,690993	-0,193279	0,667278	-6,665554	934,317848	-0,087914	-11,690993	-0,193279	0,667278	-6,665554	934,317848	-0,087914
10:56:17,99	0,909970	3,291992	-0,091986	0,211981	0,426006	-0,541007	-11,693323	-0,181952	0,685511	8,054166	16,402901	-0,090170	6,388581	8,866140	-0,367829	614,233892	-354,398771	12,045165	-11,693323	-0,181952	0,685511	-6,229082	934,328770	-0,090170	-11,693323	-0,181952	0,685511	-6,229082	934,328770	-0,090170
10:56:18,04	0,960084	3,291990	-0,091992	0,211970	0,425989	-0,541011	-13,604214	-0,174752	0,700892	8,921049	20,130880	-0,369696	6,299328	8,905721	-0,040620	616,503140	-349,454364	11,995794	-13,604214	-0,174752	0,700892	-4,796997	1088,061690	-0,369696	-13,604214	-0,174752	0,700892	-4,796997	1088,061690	-0,369696
10:56:18,09	0,960084	3,291990	-0,091992	0,211970	0,425989	-0,541011	-13,593866	-0,077666	1,028100	9,289197	20,161992	-0,419066	6,209118	8,801938	0,041169	611,180924	-345,063020	11,965053	-13,593866	-0,077666	1,028100	3,192378	1087,280492	-0,419066	-13,593866	-0,077666	1,028100	3,192378	1087,280492	-0,419066
10:56:18,14	0,960084	3,291990	-0,091992	0,211970	0,425989	-0,541011	-13,458882	-0,051434	1,109890	9,066988	20,376322	-0,449807	6,165388	8,744818	0,081519	608,132134	-342,713991	11,948683	-13,458882	-0,051434	1,109890	5,029458	1076,898569	-0,449807	-13,458882	-0,051434	1,109890	5,029458	1076,898569	-0,449807
10:56:18,19	0,960084	3,291990	-0,091992	0,211970	0,425989	-0,541011	-13,387550	-0,042122	1,150240	9,092736	20,270758	-0,466178	6,140549	8,711206	0,099718	606,038029	-341,150262	11,966028	-13,387550	-0,042122	1,150240	5,786124	1071,193421	-0,466178	-13,387550	-0,042122	1,150240	5,786124	1071,193421	-0,466178
10:56:18,24	0,960084	3,291990	-0,091992	0,211970	0,425989	-0,541011	-13,346022	-0,037417	1,168439	9,155238	19,834790	-0,448832	6,119699	8,674561	0,117033	604,613768	-340,144837	11,920620	-13,346022	-0,037417	1,168439	6,217989	1067,497523	-0,448832	-13,346022	-0,037417	1,168439	6,217989	1067,497523	-0,448832
10:56:18,29	0,960084	3,291990	-0,091992	0,211970	0,425989	-0,541011	-13,303861	-0,037683	1,185754	9,327640	20,291015	-0,494241	6,102957	8,659983	0,128917	603,289994	-339,224085	11,946587	-13,303861	-0,037683	1,185754	6,369544	1064,644092	-0,494241	-13,303861	-0,037683	1,185754	6,369544	1064,644092	-0,494241
10:56:18,34	0,960084	3,291990	-0,091992	0,211970	0,425989	-0,541011	-13,282865	-0,030473	1,197638	9,088245	19,776000	-0,468273	6,092842	8,633526	0,133299	602,389148	-338,569427	11,992703	-13,282865	-0,030473	1,197638	6,696107	1062,480907	-0,468273	-13,282865	-0,030473	1,197638	6,696107	1062,480907	-0,468273
10:56:18,39	0,960084	3,291990	-0,091992	0,211970	0,425989	-0,541011	-13,254895	-0,034942	1,202020	9,437131	20,122945	-0,422157	6,079036	8,618511	0,141448	601,444889	-337,954676	11,978612	-13,254895	-0,034942	1,202020	6,694220	1060,632222	-0,422157	-13,254895	-0,034942	1,202020	6,694220	1060,632222	-0,422157
10:56:18,44	0,960084	3,291990	-0,091992	0,211970	0,425989	-0,541011	-13,234989	-0,030492	1,210168	9,266040	20,032945	-0,436248	6,066017	8,602829	0,150030	600,628755	-337,456124	11,939875	-13,234989	-0,030492	1,210168	6,872381	1058,979579	-0,436248	-13,234989	-0,030492	1,210168	6,872381	1058,979579	-0,436248
10:56:18,49	0,960084	3,291990	-0,091992	0,211970	0,425989	-0,541011	-13,214899	-0,027059	1,218751	9,111197	20,121562	-0,474985	6,062076	8,591436	0,150954	599,984779	-337,033303	11,957105	-13,214899	-0,027059	1,218751	6,987057	1057,491123	-0,474985	-13,214899	-0,027059	1,218751	6,987057	1057,491123	-0,474985
10:56:18,54	0,960084	3,291990	-0,091992	0,211970	0,425989	-0,541011	-13,203062	-0,029343	1,219675	9,274124	19,967993	-0,457756	6,053583	8,588138	0,156546	599,434943	-336,628637	11,975204	-13,203062	-0,029343	1,219675	6,970730	1056,408324	-0,457756	-13,203062	-0,029343	1,219675	6,970730	1056,408324	-0,457756
10:56:18,59	0,960084	3,291990	-0,091992	0,211970	0,425989	-0,541011	-13,195959	-0,023637	1,225266	9,052946	19,658837	-0,439656	6,039190	8,573951	0,160619	598,887182	-336,316985	11,988591	-13,195959	-0,023637	1,225266	7,197472	1055,541593	-0,439656	-13,195959	-0,023637	1,225266	7,197472	1055,541593	-0,439656
10:56:18,64	0,960084	3,291990	-0,091992	0,211970	0,425989	-0,541011	-13,176476	-0,018265	1,229340	8,769655	20,041726	-0,426269	6,041934	8,561051	0,162753	598,355774	-335,971856	11,973300	-13,176476	-0,018265	1,229340	7,335829	1054,395107	-0,426269	-13,176476	-0,018265	1,229340	7,335829	1054,395107	-0,426269
10:56:18,69	0,960084	3,291990	-0,091992	0,211970	0,425989	-0,541011	-13,166676	-0,027091	1,231474	9,261789	19,918562	-0,441561	6,033482	8,559418	0,166406	597,876685	-335,700381	11,963614	-13,166676	-0,027091	1,231474	7,135130	1053,502622	-0,441561	-13,166676	-0,027091	1,231474	7,135130	1053,502622	-0,441561
10:56:18,74	0,960084	3,291990	-0,091992	0,211970	0,425989	-0,541011	-13,161108	-0,019884	1,232806	8,891319	19,667510	-0,440234	6,027060	8,545181	0,166308	597,515772	-335,478382	11,985807	-13,161108	-0,019884	1,232806	7,330450	1052,814464	-0,440234	-13,161108	-0,019884	1,232806	7,330450	1052,814464	-0,440234
10:56:18,79	0,960084	3,291990	-0,091992	0,211970	0,425989	-0,541011	-13,145495	-0,022145	1,235029	9,011953	20,045746	-0,429053	6,024679	8,546230	0,172346	597,128164	-335,213962	11,994331	-13,145495	-0,022145	1,235029	7,273560	1051,967140	-0,429053	-13,145495	-0,022145	1,235029	7,273560	1051,967140	-0,429053
10:56:18,84	0,960084	3,291990	-0,091992	0,211970	0,425989	-0,541011	-13,145213	-0,019559	1,241067	8,912665	19,592536	-0,420529	6,015214	8,533883	0,173312	596,725541	-335,027615	11,922861	-13,145213	-0,019559	1,241067	7,377282	1051,491772	-0,420529	-13,145213	-0,019559	1,241067	7,377282	1051,491772	-0,420529
10:56:18,89	0,960084	3,291990	-0,091992	0,211970	0,425989	-0,541011	-13,126981	-0,021501	1,242001	9,070942	19,761907	-0,413861	6,017245	8,529470	0,173280	596,482455	-334,775005	12,000999	-13,126981	-0,021501	1,242001	7,383112	1050,229952	-0,413861	-13,126981	-0,021501	1,242001	7,383112	1050,229952	-0,413861
10:56:18,95	0,960084	3,291990	-0,091992	0,211970	0,425989	-0,541011	-13,126981	-0,021501	1,242001	9,070942	19,761907	-0,413861	6,016257	8,520600	0,175142	596,208605	-334,599790	12,011652	-13,126981	-0,021501	1,242001	7,383112	1050,229952	-0,413861	-13,126981	-0,021501	1,242001	7,383112	1050,229952	-0,413861
10:56:19,00	0,960084	3,291990	-0,091992	0,211970	0,425989	-0,541011	-13,118806	-0,025080	1,243863	9,271868	19,862242	-0,403208	6,011257	8,511934	0,180840	595,764839	-334,428305	11,938567	-13,118806	-0,025080	1,243863	7,303084	1049,688545	-0,403208	-13,118806	-0,025080	1,243863	7,303084	1049,688545	-0,403208
10:56:19,05	0,960084	3,291990	-0,091992	0,211970	0,425989	-0,541011	-13,108802	-0,025083	1,249561	9,198659	19,912435	-0,476293	6,008552	8,507628	0,181396	595,433341	-334,173917	11,958369	-13,108802	-0,025083	1,249561	7,229627	1048,953364	-0,476293	-13,108802	-0,025083	1,249561	7,229627	1048,953364	-0,476293
10:56:19,10	0,960084	3,291990	-0,091992	0,211970	0,425989	-0,541011	-13,104192	-0,026132	1,249775	9,319927	19,814887	-0,443198	6,004487	8,505330	0,182091	595,193776	-334,011970	11,991200	-13,104192	-0,026132	1,249775	7,268539	1048,493975	-0,443198	-13,104192	-0,026132	1,249775	7,268539	1048,493975	-0,443198
10:56:19,15	0,960084	3,291990	-0,091992	0,211970	0,425989	-0,541011	-13,099697	-0,022522	1,250812	9,140500	19,683161	-0,423660	5,994772	8,502973	0,183901	594,934755	-333,888201	11,977739	-13,099697	-0,022522	1,250812	7,372525	1048,009364	-0,423660	-13,099697	-0,022522	1,250812	7,372525	1048,009364	-0,423660
10:56:19,20	0,960084	3,291990	-0,091992	0,211970	0,425989	-0,541011	-13,092798	-0,015287	1,252622	8,741957	19,755683	-0,437121	5,990873	8,495708	0,185340	594,674046	-333,703191	11,949802	-13,092798	-0,015287	1,252622	7,541928	1047,540350	-0,437121	-13,092798	-0,015287	1,252622	7,541928	1047,540350	-0,437121
10:56:19,25	0,960084	3,291990	-0,091992	0,211970	0,425989	-0,541011	-13,084557	-0,015543	1,254061	8,785152	19,865944	-0,465058	5,997681	8,488207	0,191507	594,474734	-333,575305	11,947413	-13,084557	-0,015543	1,254061	7,565006	1047,003671	-0,465058	-13,084557	-0,015543	1,254061	7,565006	1047,003671	-0,465058
10:56:19,30	0,960084	3,291990	-0,091992	0,211970	0,425989	-0,541011	-13,081465	-0,025189	1,260228	9,297830	19,790176	-0,467447	5,987138	8,491428	0,188268	594,205382	-333,459148	11,978755	-13,081465	-0,025189	1,260228	7,320488	1046,685180	-0,467447	-13,081465	-0,025189	1,260228	7,320488	1046,685180	-0,467447
10:56:19,35	0,960084	3,291990	-0,091992	0,211970	0,425989	-0,541011	-13,078982	-0,014448	1,256989	8,705219	19,627927	-0,436106	5,986334	8,478544	0,190948	594,027166	-333,355122	11,960857	-13,078982	-0,014448	1,256989	7,571043	1046,328047	-0,436106	-13,078982	-0,014448	1,256989	7,571043	1046,328047	-0,436106
10:56:19,40	0,960084	3,291990	-0,091992	0,211970	0,425989	-0,541011	-13,067423	-0,020194	1,259668	9,004994	20,022657	-0,454003	5,989457	8,484863	0,191955	593,782824	-333,176655	11,931189	-13,067423	-0,020194	1,259668	7,419754	1045,815374	-0,454003	-13,067423	-0,020194	1,259668	7,419754	1045,815374	-0,454003
10:56:19,45	0,960084	3,291990	-0,091992	0,211970	0,425989	-0,541011	-13,074457	-0,019739	1,260675	9,013694	19,356067	-0,483672	5,978572	8,475219	0,192684	593,596996	-333,092761	11,946566	-13,074457	-0,019739	1,260675	7,464211	1045,700926	-0,483672	-13,074457	-0,019739	1,260675	7,464211	1045,700926	-0,483672
10:56:19,50	0,960084	3,291990	-0,091992	0,211970	0,425989	-0,541011	-13,060663	-0,015134	1,261405	8,754005	19,870482	-0,468295	5,981731	8,474610	0,196884	593,360825	-332,936418	11,980972	-13,060663	-0,015134	1,261405	7,565968	1045,132502	-0,468295	-13,060663	-0,015134	1,261405	7,565968	1045,132502	-0,468295
10:56:19,55	0,960084	3,291990	-0,091992	0,211970	0,425989	-0,541011	-13,057585	-0,015517	1,267467	8,807060	19,549656	-0,445350	5,977365	8,472362	0,198746	593,197125	-332,823645	11,969510	-13,057585	-0,015517	1,267467	7,588938	1044,570093	-0,445350	-13,057585	-0,015517	1,267467	7,588938	1044,570093	-0,445350
10:56:19,60	0,960084	3,291990	-0,091992	0,211970	0,425989	-0,541011	-13,057585	-0,015517	1,267467	8,807060	19,549656	-0,445350	5,978308	8,464616	0,197540	593,036412	-332,731161	11,969027	-13,057585	-0,015517	1,267467	7,588938	1044,570093	-0,445350	-13,057585	-0,015517	1,267467	7,588938	1044,570093	-0,445350
10:56:19,65	0,960084	3,291990	-0,091992	0,211970	0,425989	-0,541011	-13,051348	-0,020208	1,266261	9,050679	19,688578	-0,445833	5,972726	8,466570	0,197836	592,863309	-332,597137	11,974244	-13,051348	-0,020208	1,266261	7,464388	1044,219377	-0,445833	-13,051348	-0,020208	1,266261	7,464388	1044,219377	-0,445833
10:56:19,70	0,960084	3,291990	-0,091992	0,211970	0,425989	-0,541011	-13,050249	-0,014396	1,266557	8,777997	19,528812	-0,440616	5,975417	8,453480	0,197792	592,689945	-332,551209	11,942131	-13,050249	-0,014396	1,266557	7,647910	1043,973326	-0,440616	-13,050249	-0,014396	1,266557	7,647910	1043,973326	-0,440616
10:56:19,75	0,960084	3,291990	-0,091992	0,211970	0,425989	-0,541011	-13,040259	-0,023272	1,266513	9,192618	19,875191	-0,472729	5,973450	8,461910	0,200052	592,580479	-332,446318	11,965533	-13,040259	-0,023272	1,266513	7,365801	1043,535490	-0,472729	-13,040259	-0,023272	1,266513	7,365801	1043,535490	-0,472729
10:56:19,80	0,960084	3,291990	-0,091992	0,211970	0,425989	-0,541011	-13,046575	-0,017353	1,268773	8,920968	19,399468	-0,449328	5,970799	8,458897	0,200754	592,390364	-332,321962	11,970138	-13,046575	-0,017353	1,268773	7,558743	1043,555641	-0,449328	-13,046575	-0,017353	1,268773	7,558743	1043,555641	-0,449328
10:56:19,85	0,960084	3,291990	-0,091992	0,211970	0,425989	-0,541011	-13,042641	-0,016564	1,269475	8,892559	19,377231	-0,444722	5,965911	8,447238	0,202653	592,246449	-332,254701	11,940971	-13,042641	-0,016564	1,269475	7,592299	1043,224559	-0,444722	-13,042641	-0,016564	1,269475	7,592299	1043,224559	-0,444722
10:56:19,90	0,960084	3,291990	-0,091992	0,211970	0,425989	-0,541011	-13,030099	-0,018160	1,271373	8,961850	19,871137	-0,473890	5,964977	8,450445	0,203351	592,062048	-332,158043	11,970077	-13,030099	-0,018160	1,271373	7,536294	1042,733937	-0,473890	-13,030099	-0,018160	1,271373	7,536294	1042,733937	-0,473890
10:56:19,95	0,960084	3,291990	-0,091992	0,211970	0,425989	-0,541011	-13,039202	-0,020116	1,271736	9,097620	19,236475	-0,404229	5,966115	8,448244	0,204512	591,988741	-332,017157	11,993888	-13,039202	-0,020116	1,271736	7,518552	1042,813812	-0,404229	-13,039202	-0,020116	1,271736	7,518552	1042,813812	-0,404229
10:56:20,00	0,960084	3,291990	-0,091992	0,211970	0,425989	-0,541011	-13,031074	-0,017834	1,273233	9,021761	19,478528	-0,420972	5,959262	8,446898	0,205192	591,789813	-331,961978	11,991058	-13,031074	-0,017834	1,273233	7,621798	1042,417799	-0,420972	-13,031074	-0,017834	1,273233	7,621798	1042,417799	-0,420972
10:56:20,05	0,960084	3,291990	-0,091992	0,211970	0,425989	-0,541011	-13,026481	-0,012572	1,273913	8,696487	19,517488	-0,423803	5,965079	8,440914	0,208671	591,705424	-331,890662	11,972829	-13,026481	-0,012572	1,273913	7,709550	1042,096224	-0,423803	-13,026481	-0,012572	1,273913	7,709550	1042,096224	-0,423803
10:56:20,10	0,960084	3,291990	-0,091992	0,211970	0,425989	-0,541011	-13,024207	-0,020602	1,277392	9,133589	19,526962	-0,442031	5,955852	8,439814	0,209737	591,484742	-331,792453	11,985527	-13,024207	-0,020602	1,277392	7,516334	1041,927239	-0,442031	-13,024207	-0,020602	1,277392	7,516334	1041,927239	-0,442031
10:56:20,15	0,960084	3,291990	-0,091992	0,211970	0,425989	-0,541011	-13,018641	-0,013161	1,278457	8,721373	19,576211	-0,429333	5,961615	8,429746	0,206624	591,392983	-331,766483	11,969318	-13,018641	-0,013161	1,278457	7,688229	1041,539499	-0,429333	-13,018641	-0,013161	1,278457	7,688229	1041,539499	-0,429333
10:56:20,20	0,960084	3,291990	-0,091992	0,211970	0,425989	-0,541011	-13,012803	-0,023185	1,275345	9,219249	19,787306	-0,445542	5,951417	8,438399	0,211184	591,285068	-331,663521	11,965627	-13,012803	-0,023185	1,275345	7,399196	1041,292358	-0,445542	-13,012803	-0,023185	1,275345	7,399196	1041,292358	-0,445542
10:56:20,25	0,960084	3,291990	-0,091992	0,211970	0,425989	-0,541011	-13,015198	-0,010028	1,279905	8,570262	19,517816	-0,449233	5,955884	8,433077	0,211160	591,141224	-331,616158	11,983155	-13,015198	-0,010028	1,279905	7,783084	1041,210893	-0,449233	-13,015198	-0,010028	1,279905	7,783084	1041,210893	-0,449233
10:56:20,30	0,960084	3,291990	-0,091992	0,211970	0,425989	-0,541011	-13,012822	-0,016557	1,279881	8,878866	19,493132	-0,431705	5,956306	8,436080	0,210714	591,046739	-331,544349	11,982371	-13,012822	-0,016557	1,279881	7,579160	1040,999666	-0,431705	-13,012822	-0,016557	1,279881	7,579160	1040,999666	-0,431705
10:56:20,35	0,960084	3,291990	-0,091992	0,211970	0,425989	-0,541011	-13,015634	-0,015421	1,279435	8,834741	19,229158	-0,432489	5,948451	8,424561	0,213401	590,897927	-331,486529	11,976206	-13,015634	-0,015421	1,279435	7,624209	1040,956463	-0,432489	-13,015634	-0,015421	1,279435	7,624209	1040,956463	-0,432489
10:56:20,40	0,960084	3,291990	-0,091992	0,211970	0,425989	-0,541011	-13,001731	-0,014378	1,282122	8,756170	19,794374	-0,438654	4,926322	6,686963	0,720878	497,300989	-276,944370	12,212394	-13,001731	-0,014378	1,282122	7,627518	1040,430225	-0,438654	-13,001731	-0,014378	1,282122	7,627518	1040,430225	-0,438654
10:56:20,45	0,910283	3,291992	-0,091986	0,211981	0,426006	-0,541007	-10,985863	0,002012	1,789599	8,340288	16,291115	-0,202467	4,616945	6,152781	0,778863	468,873294	-260,837157	12,329257	-10,985863	0,002012	1,789599	8,498260	878,681370	-0,202467	-10,985863	0,002012	1,789599	8,498260	878,681370	-0,202467
10:56:20,50	0,910283	3,291992	-0,091986	0,211981	0,426006	-0,541007	-10,368560	0,002849	1,847584	8,032161	15,718173	-0,085604	4,619418	6,163605	0,778124	469,071960	-261,166295	12,314310	-10,368560	0,002849	1,847584	8,255844	829,650137	-0,085604	-10,368560	0,002849	1,847584	8,255844	829,650137	-0,085604
10:56:20,55	0,910283	3,291992	-0,091986	0,211981	0,426006	-0,541007	-10,379170	0,006119	1,846845	7,676420	15,503078	-0,100551	4,626069	6,158622	0,775124	469,191191	-261,289206	12,345298	-10,379170	0,006119	1,846845	8,156787	830,267917	-0,100551	-10,379170	0,006119	1,846845	8,156787	830,267917	-0,100551
10:56:20,60	0,910283	3,291992	-0,091986	0,211981	0,426006	-0,541007	-10,378180	-0,002132	1,843845	8,058639	15,719286	-0,069562	4,628554	6,162801	0,773996	469,318793	-261,446052	12,335854	-10,378180	-0,002132	1,843845	7,891310	830,406388	-0,069562	-10,378180	-0,002132	1,843845	7,891310	830,406388	-0,069562
10:56:20,65	0,910283	3,291992	-0,091986	0,211981	0,426006	-0,541007	-10,383042	-0,002194	1,842717	7,989865	15,655372	-0,079007	4,630367	6,163385	0,774018	469,390335	-261,590277	12,321194	-10,383042	-0,002194	1,842717	7,817618	830,724170	-0,079007	-10,383042	-0,002194	1,842717	7,817618	830,724170	-0,079007
10:56:20,70	0,910283	3,291992	-0,091986	0,211981	0,426006	-0,541007	-10,384453	-0,003472	1,842739	7,967180	15,716047	-0,093666	4,633437	6,175790	0,772492	469,491987	-261,597717	12,361972	-10,384453	-0,003472	1,842739	7,694624	830,895642	-0,093666	-10,384453	-0,003472	1,842739	7,694624	830,895642	-0,093666
10:56:20,75	0,910283	3,291992	-0,091986	0,211981	0,426006	-0,541007	-10,396732	7,173211E-5	1,841212	7,827286	15,169321	-0,052888	4,629993	6,166052	0,776062	469,539143	-261,697968	12,378289	-10,396732	7,173211E-5	1,841212	7,832917	831,312775	-0,052888	-10,396732	7,173211E-5	1,841212	7,832917	831,312775	-0,052888
10:56:20,80	0,910283	3,291992	-0,091986	0,211981	0,426006	-0,541007	-10,386576	-0,001815	1,844783	7,862165	15,788375	-0,036571	4,636976	6,172825	0,773654	469,524705	-261,730216	12,313250	-10,386576	-0,001815	1,844783	7,719671	831,134616	-0,036571	-10,386576	-0,001815	1,844783	7,719671	831,134616	-0,036571
10:56:20,85	0,910283	3,291992	-0,091986	0,211981	0,426006	-0,541007	-10,395934	-0,004476	1,842375	7,965355	15,305396	-0,101611	4,631076	6,165828	0,774835	469,475546	-261,654672	12,332780	-10,395934	-0,004476	1,842375	7,614026	831,386215	-0,101611	-10,395934	-0,004476	1,842375	7,614026	831,386215	-0,101611
10:56:20,90	0,910283	3,291992	-0,091986	0,211981	0,426006	-0,541007	-10,386924	-0,002865	1,843555	7,922437	15,693561	-0,082081	3,534947	4,352738	1,108790	370,715235	-203,460772	12,670403	-10,386924	-0,002865	1,843555	7,697556	831,067110	-0,082081	-10,386924	-0,002865	1,843555	7,697556	831,067110	-0,082081
10:56:20,95	0,860072	3,291994	-0,091989	0,211992	0,425990	-0,541004	-8,268679	0,039865	2,177511	6,717688	11,216483	0,255543	3,303548	3,932523	1,124276	346,937241	-190,562640	12,843123	-8,268679	0,039865	2,177511	9,847120	660,307753	0,255543	-8,268679	0,039865	2,177511	9,847120	660,307753	0,255543
10:56:21,00	0,860072	3,291994	-0,091989	0,211992	0,425990	-0,541004	-7,789062	0,030155	2,192997	6,503747	9,115150	0,428262	3,313222	3,941238	1,114818	347,575002	-191,151408	12,826428	-7,789062	0,030155	2,192997	8,870897	620,556507	0,428262	-7,789062	0,030155	2,192997	8,870897	620,556507	0,428262
10:56:21,05	0,860072	3,291994	-0,091989	0,211992	0,425990	-0,541004	-7,801447	0,026135	2,183539	6,521761	9,317828	0,411568	3,314788	3,953763	1,109873	347,899918	-191,433320	12,838577	-7,801447	0,026135	2,183539	8,573369	621,731412	0,411568	-7,801447	0,026135	2,183539	8,573369	621,731412	0,411568
10:56:21,10	0,860072	3,291994	-0,091989	0,211992	0,425990	-0,541004	-7,813076	0,031040	2,178594	6,185003	9,135438	0,423716	3,327482	3,958458	1,108810	348,125932	-191,605939	12,839107	-7,813076	0,031040	2,178594	8,621675	622,461933	0,423716	-7,813076	0,031040	2,178594	8,621675	622,461933	0,423716
10:56:21,15	0,860072	3,291994	-0,091989	0,211992	0,425990	-0,541004	-7,823489	0,022395	2,177530	6,598068	8,876002	0,424246	3,323634	3,952962	1,103044	348,294422	-191,743107	12,796248	-7,823489	0,022395	2,177530	8,356090	623,019923	0,424246	-7,823489	0,022395	2,177530	8,356090	623,019923	0,424246
10:56:21,20	0,860072	3,291994	-0,091989	0,211992	0,425990	-0,541004	-7,816805	0,022979	2,171764	6,533143	9,438068	0,381388	3,322695	3,963116	1,102348	348,488807	-191,881118	12,844893	-7,816805	0,022979	2,171764	8,337026	623,057299	0,381388	-7,816805	0,022979	2,171764	8,337026	623,057299	0,381388
10:56:21,25	0,860072	3,291994	-0,091989	0,211992	0,425990	-0,541004	-7,825130	0,028870	2,171068	6,204507	9,242561	0,430033	3,329839	3,967656	1,101195	348,554883	-191,932609	12,835484	-7,825130	0,028870	2,171068	8,470798	623,515236	0,430033	-7,825130	0,028870	2,171068	8,470798	623,515236	0,430033
10:56:21,30	0,860072	3,291994	-0,091989	0,211992	0,425990	-0,541004	-7,832634	0,024954	2,169916	6,396606	8,935315	0,420624	3,331263	3,961552	1,102049	348,680671	-192,018682	12,820565	-7,832634	0,024954	2,169916	8,355458	623,797065	0,420624	-7,832634	0,024954	2,169916	8,355458	623,797065	0,420624
10:56:21,35	0,860072	3,291994	-0,091989	0,211992	0,425990	-0,541004	-7,828060	0,020668	2,170769	6,607807	9,325128	0,405705	3,335579	3,967982	1,100548	348,823642	-192,108967	12,833352	-7,828060	0,020668	2,170769	8,230243	623,827829	0,405705	-7,828060	0,020668	2,170769	8,230243	623,827829	0,405705
10:56:21,40	0,860072	3,291994	-0,091989	0,211992	0,425990	-0,541004	-7,835786	0,020145	2,169268	6,628284	9,092337	0,418492	3,328564	3,970749	1,098977	348,870768	-192,148869	12,812363	-7,835786	0,020145	2,169268	8,209688	624,201526	0,418492	-7,835786	0,020145	2,169268	8,209688	624,201526	0,418492
10:56:21,45	0,860072	3,291994	-0,091989	0,211992	0,425990	-0,541004	-7,834674	0,027604	2,167698	6,229443	9,210890	0,397502	3,338611	3,977785	1,094329	348,936634	-192,213783	12,815215	-7,834674	0,027604	2,167698	8,396348	624,232838	0,397502	-7,834674	0,027604	2,167698	8,396348	624,232838	0,397502
10:56:21,50	0,860072	3,291994	-0,091989	0,211992	0,425990	-0,541004	-7,845791	0,022421	2,163049	6,475671	8,722312	0,400355	3,335846	3,969816	1,094409	349,008136	-192,229307	12,836500	-7,845791	0,022421	2,163049	8,235716	624,616935	0,400355	-7,845791	0,022421	2,163049	8,235716	624,616935	0,400355
10:56:21,55	0,860072	3,291994	-0,091989	0,211992	0,425990	-0,541004	-7,837508	0,020831	2,163130	6,580668	9,222710	0,421640	3,329976	3,972021	1,096337	349,053232	-192,332749	12,811482	-7,837508	0,020831	2,163130	8,215882	624,467120	0,421640	-7,837508	0,020831	2,163130	8,215882	624,467120	0,421640
10:56:21,60	0,860072	3,291994	-0,091989	0,211992	0,425990	-0,541004	-7,836482	0,027017	2,165058	6,191964	9,366859	0,396621	3,333034	3,976933	1,097517	349,121023	-192,346233	12,810892	-7,836482	0,027017	2,165058	8,312775	624,530695	0,396621	-7,836482	0,027017	2,165058	8,312775	624,530695	0,396621
10:56:21,65	0,860072	3,291994	-0,091989	0,211992	0,425990	-0,541004	-7,842265	0,026825	2,166237	6,224153	9,131591	0,396032	3,338604	3,973285	1,094463	349,245980	-192,366750	12,777314	-7,842265	0,026825	2,166237	8,329912	624,749397	0,396032	-7,842265	0,026825	2,166237	8,329912	624,749397	0,396032
10:56:21,70	0,860072	3,291994	-0,091989	0,211992	0,425990	-0,541004	-7,841891	0,020177	2,163184	6,614568	9,269499	0,362454	3,333284	3,978162	1,093311	349,285770	-192,450271	12,808651	-7,841891	0,020177	2,163184	8,198445	624,857968	0,362454	-7,841891	0,020177	2,163184	8,198445	624,857968	0,362454
10:56:21,75	0,860072	3,291994	-0,091989	0,211992	0,425990	-0,541004	-7,843455	0,027223	2,162031	6,195748	9,264422	0,393791	3,342266	3,979608	1,096839	349,337336	-192,412069	12,808965	-7,843455	0,027223	2,162031	8,332724	624,975618	0,393791	-7,843455	0,027223	2,162031	8,332724	624,975618	0,393791
10:56:21,80	0,860072	3,291994	-0,091989	0,211992	0,425990	-0,541004	-7,849197	0,020167	2,165560	6,621514	8,991356	0,394104	3,342307	3,976853	1,091811	349,370065	-192,444501	12,805403	-7,849197	0,020167	2,165560	8,204613	625,153356	0,394104	-7,849197	0,020167	2,165560	8,204613	625,153356	0,394104
10:56:21,85	0,860072	3,291994	-0,091989	0,211992	0,425990	-0,541004	-7,846833	0,018754	2,160531	6,683276	9,158888	0,390542	3,342903	3,983457	1,094128	349,400547	-192,486387	12,803420	-7,846833	0,018754	2,160531	8,155442	625,135248	0,390542	-7,846833	0,018754	2,160531	8,155442	625,135248	0,390542
10:56:21,90	0,860072	3,291994	-0,091989	0,211992	0,425990	-0,541004	-7,852850	0,021540	2,162848	6,517348	8,893337	0,388560	3,335187	3,983431	1,091798	349,389323	-192,510439	12,827072	-7,852850	0,021540	2,162848	8,208250	625,342044	0,388560	-7,852850	0,021540	2,162848	8,208250	625,342044	0,388560
10:56:21,95	0,860072	3,291994	-0,091989	0,211992	0,425990	-0,541004	-7,848969	0,028209	2,160518	6,144107	9,097436	0,412211	3,338168	3,985495	1,093358	349,421643	-192,549692	12,820509	-7,848969	0,028209	2,160518	8,358542	625,241513	0,412211	-7,848969	0,028209	2,160518	8,358542	625,241513	0,412211
10:56:22,00	0,860072	3,291994	-0,091989	0,211992	0,425990	-0,541004	-7,852247	0,026659	2,162078	6,206875	8,974580	0,405649	3,341983	3,981527	1,091083	349,545144	-192,555751	12,791429	-7,852247	0,026659	2,162078	8,299632	625,376005	0,405649	-7,852247	0,026659	2,162078	8,299632	625,376005	0,405649
10:56:22,06	0,860072	3,291994	-0,091989	0,211992	0,425990	-0,541004	-7,850719	0,021371	2,159804	6,538347	9,164068	0,376569	3,340618	3,987216	1,091018	349,486412	-192,599436	12,776746	-7,850719	0,021371	2,159804	8,216007	625,445473	0,376569	-7,850719	0,021371	2,159804	8,216007	625,445473	0,376569
10:56:22,11	0,860072	3,291994	-0,091989	0,211992	0,425990	-0,541004	-7,854962	0,025398	2,159739	6,261755	8,914368	0,361885	3,339947	3,989314	1,090976	349,585046	-192,572081	12,802266	-7,854962	0,025398	2,159739	8,255518	625,528913	0,361885	-7,854962	0,025398	2,159739	8,255518	625,528913	0,361885
10:56:22,16	0,860072	3,291994	-0,091989	0,211992	0,425990	-0,541004	-7,856444	0,027028	2,159696	6,250015	8,909077	0,387406	3,339404	3,975769	1,085642	349,468102	-192,638993	12,810946	-7,856444	0,027028	2,159696	8,371715	625,639912	0,387406	-7,856444	0,027028	2,159696	8,371715	625,639912	0,387406
10:56:22,21	0,860072	3,291994	-0,091989	0,211992	0,425990	-0,541004	-7,844442	0,020726	2,154363	6,461315	9,465328	0,396086	2,276319	2,188356	1,422245	251,558054	-135,837618	13,122508	-7,844442	0,020726	2,154363	8,088284	625,254055	0,396086	-7,844442	0,020726	2,154363	8,088284	625,254055	0,396086
10:56:22,26	0,809989	3,292034	-0,091974	0,211974	0,425991	-0,540986	-5,764955	0,047678	2,490965	5,296199	4,405427	0,707647	2,026320	1,745466	1,493792	227,293119	-122,550068	13,097588	-5,764955	0,047678	2,490965	9,038898	456,954408	0,707647	-5,764955	0,047678	2,490965	9,038898	456,954408	0,707647
10:56:22,31	0,809989	3,292034	-0,091974	0,211974	0,425991	-0,540986	-5,256402	0,042738	2,562513	4,927967	3,192381	0,682728	2,034332	1,758978	1,491304	227,912321	-122,946112	13,088286	-5,256402	0,042738	2,562513	8,282868	415,819930	0,682728	-5,256402	0,042738	2,562513	8,282868	415,819930	0,682728
10:56:22,36	0,809989	3,292034	-0,091974	0,211974	0,425991	-0,540986	-5,272110	0,042556	2,560024	4,904037	3,109832	0,673426	2,033176	1,765963	1,492967	228,280151	-123,149564	13,048742	-5,272110	0,042556	2,560024	8,244668	416,970459	0,673426	-5,272110	0,042556	2,560024	8,244668	416,970459	0,673426
10:56:22,41	0,809989	3,292034	-0,091974	0,211974	0,425991	-0,540986	-5,277581	0,047049	2,561688	4,678106	3,245621	0,633882	2,034784	1,770201	1,490745	228,543862	-123,281734	13,053747	-5,277581	0,047049	2,561688	8,371462	417,535714	0,633882	-5,277581	0,047049	2,561688	8,371462	417,535714	0,633882
10:56:22,46	0,809989	3,292034	-0,091974	0,211974	0,425991	-0,540986	-5,282056	0,047775	2,559465	4,657733	3,307397	0,638887	2,031529	1,776666	1,489622	228,721333	-123,363663	13,045533	-5,282056	0,047775	2,559465	8,408100	417,948761	0,638887	-5,282056	0,047775	2,559465	8,408100	417,948761	0,638887
10:56:22,51	0,809989	3,292034	-0,091974	0,211974	0,425991	-0,540986	-5,286026	0,053827	2,558343	4,360819	3,295570	0,630673	2,034214	1,781649	1,490093	228,902874	-123,400485	13,067630	-5,286026	0,053827	2,558343	8,586258	418,248648	0,630673	-5,286026	0,053827	2,558343	8,586258	418,248648	0,630673
10:56:22,56	0,809989	3,292034	-0,091974	0,211974	0,425991	-0,540986	-5,293488	0,054036	2,555773	4,410891	3,280673	0,645286	2,035078	1,783232	1,487052	229,074919	-123,497436	13,060146	-5,293488	0,054036	2,555773	8,652740	418,819478	0,645286	-5,293488	0,054036	2,555773	8,652740	418,819478	0,645286
10:56:22,61	0,809989	3,292034	-0,091974	0,211974	0,425991	-0,540986	-5,293488	0,054036	2,555773	4,410891	3,280673	0,645286	2,036516	1,785591	1,483595	229,221852	-123,541966	13,035686	-5,293488	0,054036	2,555773	8,652740	418,819478	0,645286	-5,293488	0,054036	2,555773	8,652740	418,819478	0,645286
10:56:22,66	0,809989	3,292034	-0,091974	0,211974	0,425991	-0,540986	-5,296250	0,053971	2,552316	4,449213	3,286575	0,620826	2,039681	1,782462	1,487298	229,058934	-123,481889	13,040344	-5,296250	0,053971	2,552316	8,685899	419,042179	0,620826	-5,296250	0,053971	2,552316	8,685899	419,042179	0,620826
10:56:22,71	0,809989	3,292034	-0,091974	0,211974	0,425991	-0,540986	-5,295122	0,049665	2,556019	4,643662	3,174077	0,625484	1,052531	0,082202	1,719699	136,727188	-71,412350	13,151699	-5,295122	0,049665	2,556019	8,542375	418,841169	0,625484	-5,295122	0,049665	2,556019	8,542375	418,841169	0,625484
10:56:22,76	0,760025	3,291934	-0,091978	0,212005	0,425995	-0,541040	-3,329079	0,054432	2,788419	3,323452	-0,588047	0,736838	0,864077	-0,219467	1,670436	120,842827	-61,927920	12,907635	-3,329079	0,054432	2,788419	7,596338	260,744655	0,736838	-3,329079	0,054432	2,788419	7,596338	260,744655	0,736838
10:56:22,81	0,760025	3,291934	-0,091978	0,212005	0,425995	-0,541040	-2,973599	0,066803	2,739157	2,951703	-0,601553	0,492774	0,878579	-0,194346	1,657578	121,797648	-62,331976	12,913471	-2,973599	0,066803	2,739157	8,195758	232,825964	0,492774	-2,973599	0,066803	2,739157	8,195758	232,825964	0,492774
10:56:22,86	0,760025	3,291934	-0,091978	0,212005	0,425995	-0,541040	-3,002606	0,066805	2,726298	3,079113	-1,080977	0,498611	0,882354	-0,184413	1,652688	122,262890	-62,456374	12,895271	-3,002606	0,066805	2,726298	8,323285	234,623571	0,498611	-3,002606	0,066805	2,726298	8,323285	234,623571	0,498611
10:56:22,91	0,760025	3,291934	-0,091978	0,212005	0,425995	-0,541040	-3,013096	0,068502	2,721409	3,115762	-1,161371	0,480410	0,883937	-0,181390	1,650058	122,532921	-62,659898	12,864073	-3,013096	0,068502	2,721409	8,493143	235,366677	0,480410	-3,013096	0,068502	2,721409	8,493143	235,366677	0,480410
10:56:22,96	0,760025	3,291934	-0,091978	0,212005	0,425995	-0,541040	-3,016505	0,068642	2,718778	3,067220	-1,003019	0,449212	0,884441	-0,176948	1,646268	122,820101	-62,760949	12,841556	-3,016505	0,068642	2,718778	8,455622	235,792630	0,449212	-3,016505	0,068642	2,718778	8,455622	235,792630	0,449212
10:56:23,01	0,760025	3,291934	-0,091978	0,212005	0,425995	-0,541040	-3,020604	0,070427	2,714989	3,030474	-0,916927	0,426695	0,881362	-0,170113	1,645577	123,090132	-62,868867	12,836226	-3,020604	0,070427	2,714989	8,559004	236,200478	0,426695	-3,020604	0,070427	2,714989	8,559004	236,200478	0,426695
10:56:23,06	0,760025	3,291934	-0,091978	0,212005	0,425995	-0,541040	-3,024984	0,076511	2,714298	2,755694	-0,856888	0,421365	0,885880	-0,170485	1,637530	123,332391	-62,994693	12,830482	-3,024984	0,076511	2,714298	8,761770	236,604368	0,421365	-3,024984	0,076511	2,714298	8,761770	236,604368	0,421365
10:56:23,11	0,760025	3,291934	-0,091978	0,212005	0,425995	-0,541040	-3,026920	0,072412	2,706251	2,980990	-0,684855	0,415622	0,886088	-0,166077	1,638336	123,472275	-63,095557	12,806633	-3,026920	0,072412	2,706251	8,665314	236,928393	0,415622	-3,026920	0,072412	2,706251	8,665314	236,928393	0,415622
10:56:23,16	0,760025	3,291934	-0,091978	0,212005	0,425995	-0,541040	-3,030842	0,074436	2,707057	2,858320	-0,717223	0,391772	0,889932	-0,167376	1,633371	123,630445	-63,114769	12,812729	-3,030842	0,074436	2,707057	8,701548	237,203899	0,391772	-3,030842	0,074436	2,707057	8,701548	237,203899	0,391772
10:56:23,21	0,760025	3,291934	-0,091978	0,212005	0,425995	-0,541040	-3,031639	0,070457	2,702092	3,127653	-0,612061	0,397869	0,891436	-0,165032	1,632291	123,805581	-63,149448	12,830464	-3,031639	0,070457	2,702092	8,658562	237,371594	0,397869	-3,031639	0,070457	2,702092	8,658562	237,371594	0,397869
10:56:23,26	0,760025	3,291934	-0,091978	0,212005	0,425995	-0,541040	-3,034000	0,075568	2,701327	2,892322	-0,563787	0,346430	0,889122	-0,153538	1,629541	123,881047	-63,211009	12,816159	-3,034000	0,075568	2,701327	8,824399	237,605177	0,346430	-3,034000	0,075568	2,701327	8,824399	237,605177	0,346430
10:56:23,31	0,760025	3,291934	-0,091978	0,212005	0,425995	-0,541040	-3,043219	0,078078	2,698262	2,773351	-0,949063	0,401299	0,888210	-0,157418	1,625351	124,027974	-63,280271	12,819092	-3,043219	0,078078	2,698262	8,902456	237,943608	0,401299	-3,043219	0,078078	2,698262	8,902456	237,943608	0,401299
10:56:23,36	0,760025	3,291934	-0,091978	0,212005	0,425995	-0,541040	-3,039402	0,076927	2,694072	2,846658	-0,588717	0,404232	0,884311	-0,154299	1,631975	124,127815	-63,284545	12,803997	-3,039402	0,076927	2,694072	8,885449	238,004336	0,404232	-3,039402	0,076927	2,694072	8,885449	238,004336	0,404232
10:56:23,41	0,760025	3,291934	-0,091978	0,212005	0,425995	-0,541040	-3,040154	0,081864	2,700696	2,636145	-0,539217	0,389137	0,888592	-0,156123	1,629309	124,244748	-63,413353	12,786225	-3,040154	0,081864	2,700696	9,062502	238,112865	0,389137	-3,040154	0,081864	2,700696	9,062502	238,112865	0,389137
10:56:23,46	0,760025	3,291934	-0,091978	0,212005	0,425995	-0,541040	-3,040714	0,077245	2,698030	2,823282	-0,402680	0,371365	0,889334	-0,154013	1,623877	124,316248	-63,374163	12,766267	-3,040714	0,077245	2,698030	8,886998	238,293383	0,371365	-3,040714	0,077245	2,698030	8,886998	238,293383	0,371365
10:56:23,51	0,760025	3,291934	-0,091978	0,212005	0,425995	-0,541040	-3,042913	0,077657	2,692597	2,871554	-0,474671	0,351406	0,890055	-0,150712	1,623529	124,405173	-63,419170	12,784117	-3,042913	0,077657	2,692597	8,967602	238,393966	0,351406	-3,042913	0,077657	2,692597	8,967602	238,393966	0,351406
10:56:23,56	0,760025	3,291934	-0,091978	0,212005	0,425995	-0,541040	-3,046132	0,078683	2,692250	2,823659	-0,542563	0,369257	0,890158	-0,148622	1,627390	124,460721	-63,464705	12,726770	-3,046132	0,078683	2,692250	9,000290	238,578795	0,369257	-3,046132	0,078683	2,692250	9,000290	238,578795	0,369257
10:56:23,61	0,760025	3,291934	-0,091978	0,212005	0,425995	-0,541040	-3,047993	0,079638	2,696111	2,762338	-0,568481	0,311910	0,897967	-0,143014	1,625506	124,542225	-63,428023	12,774042	-3,047993	0,079638	2,696111	9,013938	238,698995	0,311910	-3,047993	0,079638	2,696111	9,013938	238,698995	0,311910
10:56:23,66	0,760025	3,291934	-0,091978	0,212005	0,425995	-0,541040	-3,056754	0,075680	2,694227	3,040682	-0,971814	0,359181	0,897619	-0,151060	1,623290	124,658648	-63,473626	12,810240	-3,056754	0,075680	2,694227	8,981565	238,983406	0,359181	-3,056754	0,075680	2,694227	8,981565	238,983406	0,359181
10:56:23,71	0,760025	3,291934	-0,091978	0,212005	0,425995	-0,541040	-3,049613	0,071958	2,692010	3,252937	-0,476844	0,395380	0,894169	-0,148428	1,622876	124,722346	-63,539125	12,759082	-3,049613	0,071958	2,692010	8,901655	238,917791	0,395380	-3,049613	0,071958	2,692010	8,901655	238,917791	0,395380
10:56:23,77	0,760025	3,291934	-0,091978	0,212005	0,425995	-0,541040	-3,056767	0,075944	2,691600	3,047471	-0,740783	0,355453	0,894048	-0,144142	1,620129	124,679239	-63,523177	12,776858	-3,056767	0,075944	2,691600	9,009067	239,215397	0,355453	-3,056767	0,075944	2,691600	9,009067	239,215397	0,355453
10:56:23,82	0,760025	3,291934	-0,091978	0,212005	0,425995	-0,541040	-3,056767	0,075944	2,691600	3,047471	-0,740783	0,355453	0,900830	-0,146051	1,621363	124,823717	-63,561923	12,754889	-3,056767	0,075944	2,691600	9,009067	239,215397	0,355453	-3,056767	0,075944	2,691600	9,009067	239,215397	0,355453
10:56:23,87	0,760025	3,291934	-0,091978	0,212005	0,425995	-0,541040	-3,055556	0,071682	2,690084	3,273348	-0,598774	0,340028	0,895931	-0,144710	1,620927	124,710287	-63,466197	12,778120	-3,055556	0,071682	2,690084	8,900412	239,262381	0,340028	-3,055556	0,071682	2,690084	8,900412	239,262381	0,340028
10:56:23,92	0,760025	3,291934	-0,091978	0,212005	0,425995	-0,541040	-3,054268	0,076595	2,689648	3,044063	-0,677881	0,363259	0,256468	-1,154219	1,528584	72,163699	-31,315921	12,341559	-3,054268	0,076595	2,689648	9,056790	239,082146	0,363259	-3,054268	0,076595	2,689648	9,056790	239,082146	0,363259
10:56:23,97	0,709949	3,291930	-0,091972	0,211988	0,426006	-0,541008	-1,860276	0,125632	2,597304	2,063822	-0,172108	-0,073302	0,163922	-1,274164	1,437438	65,687861	-26,830556	11,953288	-1,860276	0,125632	2,597304	11,925901	145,859568	-0,073302	-1,860276	0,125632	2,597304	11,925901	145,859568	-0,073302
10:56:24,02	0,709949	3,291930	-0,091972	0,211988	0,426006	-0,541008	-1,710128	0,145806	2,506159	1,661268	-0,215312	-0,461572	0,176071	-1,243753	1,423144	67,077836	-27,663119	11,884036	-1,710128	0,145806	2,506159	13,107045	134,029715	-0,461572	-1,710128	0,145806	2,506159	13,107045	134,029715	-0,461572
10:56:24,07	0,709949	3,291930	-0,091972	0,211988	0,426006	-0,541008	-1,742539	0,150491	2,491865	1,391632	-0,280674	-0,530824	0,187735	-1,234473	1,415254	67,716331	-27,954914	11,886010	-1,742539	0,150491	2,491865	13,205155	136,508655	-0,530824	-1,742539	0,150491	2,491865	13,205155	136,508655	-0,530824
10:56:24,12	0,709949	3,291930	-0,091972	0,211988	0,426006	-0,541008	-1,756408	0,145029	2,483975	1,742185	-0,303025	-0,528850	0,194936	-1,215674	1,413834	68,200322	-28,231798	11,862529	-1,756408	0,145029	2,483975	13,126966	137,575040	-0,528850	-1,756408	0,145029	2,483975	13,126966	137,575040	-0,528850
10:56:24,17	0,709949	3,291930	-0,091972	0,211988	0,426006	-0,541008	-1,780821	0,146259	2,479192	1,624368	-0,651532	-0,540106	0,198877	-1,212716	1,410471	68,486958	-28,462057	11,874754	-1,780821	0,146259	2,479192	13,105662	139,142930	-0,540106	-1,780821	0,146259	2,479192	13,105662	139,142930	-0,540106
10:56:24,22	0,709949	3,291930	-0,091972	0,211988	0,426006	-0,541008	-1,780821	0,146259	2,479192	1,624368	-0,651532	-0,540106	0,196985	-1,213094	1,408633	68,740995	-28,565162	11,859885	-1,780821	0,146259	2,479192	13,105662	139,142930	-0,540106	-1,780821	0,146259	2,479192	13,105662	139,142930	-0,540106
10:56:24,27	0,709949	3,291930	-0,091972	0,211988	0,426006	-0,541008	-1,779548	0,147708	2,477354	1,586710	-0,313776	-0,554975	0,206926	-1,208712	1,401388	69,067426	-28,737751	11,852933	-1,779548	0,147708	2,477354	13,181807	139,380748	-0,554975	-1,779548	0,147708	2,477354	13,181807	139,380748	-0,554975
10:56:24,32	0,709949	3,291930	-0,091972	0,211988	0,426006	-0,541008	-1,791446	0,149546	2,470159	1,516054	-0,343090	-0,567147	0,204967	-1,203844	1,403033	69,300147	-28,841010	11,861152	-1,791446	0,149546	2,470159	13,255404	140,285440	-0,567147	-1,791446	0,149546	2,470159	13,255404	140,285440	-0,567147
10:56:24,37	0,709949	3,291930	-0,091972	0,211988	0,426006	-0,541008	-1,791446	0,149546	2,470159	1,516054	-0,343090	-0,567147	0,204418	-1,216571	1,387768	68,985373	-28,694659	11,842465	-1,791446	0,149546	2,470159	13,255404	140,285440	-0,567147	-1,791446	0,149546	2,470159	13,255404	140,285440	-0,567147
10:56:24,42	0,709949	3,291930	-0,091972	0,211988	0,426006	-0,541008	-1,780253	0,139532	2,456489	2,021891	-0,074042	-0,572396	-0,214531	-1,815458	1,001551	36,586086	-7,421245	11,278464	-1,780253	0,139532	2,456489	12,975191	139,675812	-0,572396	-1,780253	0,139532	2,456489	12,975191	139,675812	-0,572396
10:56:24,47	0,659973	3,291977	-0,091986	0,211998	0,425988	-0,541018	-1,052127	0,202909	2,070272	0,949997	-0,906810	-1,136396	-0,288432	-1,899883	0,761173	31,174271	-3,559869	10,963413	-1,052127	0,202909	2,070272	16,878323	81,685185	-1,136396	-1,052127	0,202909	2,070272	16,878323	81,685185	-1,136396
10:56:24,52	0,659973	3,291977	-0,091986	0,211998	0,425988	-0,541018	-0,942063	0,224696	1,829893	0,455175	-1,800921	-1,451447	-0,284106	-1,888832	0,757231	32,015152	-4,018510	10,944865	-0,942063	0,224696	1,829893	18,093839	72,151025	-1,451447	-0,942063	0,224696	1,829893	18,093839	72,151025	-1,451447
10:56:24,57	0,659973	3,291977	-0,091986	0,211998	0,425988	-0,541018	-0,953796	0,226476	1,825951	0,385880	-1,453488	-1,469995	-0,272611	-1,878722	0,752575	32,472738	-4,220001	10,970310	-0,953796	0,226476	1,825951	18,164245	73,419493	-1,469995	-0,953796	0,226476	1,825951	18,164245	73,419493	-1,469995
10:56:24,62	0,659973	3,291977	-0,091986	0,211998	0,425988	-0,541018	-0,968299	0,221576	1,821296	0,694988	-1,710624	-1,444551	-0,268765	-1,869513	0,752502	32,773487	-4,388235	10,991765	-0,968299	0,221576	1,821296	18,088685	74,300851	-1,444551	-0,968299	0,221576	1,821296	18,088685	74,300851	-1,444551
10:56:24,67	0,659973	3,291977	-0,091986	0,211998	0,425988	-0,541018	-0,978197	0,222850	1,821222	0,633431	-1,880766	-1,423096	-0,271958	-1,866469	0,752575	32,998333	-4,557539	10,974195	-0,978197	0,222850	1,821222	18,127121	74,907731	-1,423096	-0,978197	0,222850	1,821222	18,127121	74,907731	-1,423096
10:56:24,72	0,659973	3,291977	-0,091986	0,211998	0,425988	-0,541018	-0,979237	0,227137	1,821296	0,376290	-1,655431	-1,440665	-0,266434	-1,861864	0,749534	33,149794	-4,636832	10,988123	-0,979237	0,227137	1,821296	18,206537	75,214644	-1,440665	-0,979237	0,227137	1,821296	18,206537	75,214644	-1,440665
10:56:24,77	0,659973	3,291977	-0,091986	0,211998	0,425988	-0,541018	-0,985987	0,224656	1,818254	0,512377	-1,835628	-1,426738	-0,259033	-1,858135	0,751894	33,343359	-4,756448	10,914865	-0,985987	0,224656	1,818254	18,147844	75,564342	-1,426738	-0,985987	0,224656	1,818254	18,147844	75,564342	-1,426738
10:56:24,82	0,659973	3,291977	-0,091986	0,211998	0,425988	-0,541018	-0,992917	0,220111	1,820615	0,741902	-1,968553	-1,499995	-0,268863	-1,857835	0,749254	33,458434	-4,802393	10,970305	-0,992917	0,220111	1,820615	18,020598	75,975429	-1,499995	-0,992917	0,220111	1,820615	18,020598	75,975429	-1,499995
10:56:24,87	0,659973	3,291977	-0,091986	0,211998	0,425988	-0,541018	-0,988261	0,228774	1,817974	0,309178	-1,603831	-1,444555	-0,268602	-1,855207	0,747716	33,583804	-4,796214	10,931824	-0,988261	0,228774	1,817974	18,267912	75,974686	-1,444555	-0,988261	0,228774	1,817974	18,267912	75,974686	-1,444555
10:56:24,92	0,659973	3,291977	-0,091986	0,211998	0,425988	-0,541018	-0,990668	0,229861	1,816437	0,320674	-1,623501	-1,483037	-0,260188	-1,859248	0,747446	33,701726	-4,923764	10,975997	-0,990668	0,229861	1,816437	18,364763	76,143950	-1,483037	-0,990668	0,229861	1,816437	18,364763	76,143950	-1,483037
10:56:24,97	0,659973	3,291977	-0,091986	0,211998	0,425988	-0,541018	-0,991375	0,220554	1,816166	0,753139	-1,494384	-1,438863	-0,260502	-1,851019	0,749013	33,841378	-4,908664	10,955877	-0,991375	0,220554	1,816166	18,066625	76,328593	-1,438863	-0,991375	0,220554	1,816166	18,066625	76,328593	-1,438863
10:56:25,02	0,659973	3,291977	-0,091986	0,211998	0,425988	-0,541018	-0,998345	0,224940	1,817734	0,607954	-1,743418	-1,458983	-0,261603	-1,853638	0,747521	33,932377	-5,071934	10,969422	-0,998345	0,224940	1,817734	18,265765	76,626683	-1,458983	-0,998345	0,224940	1,817734	18,265765	76,626683	-1,458983
10:56:25,07	0,659973	3,291977	-0,091986	0,211998	0,425988	-0,541018	-0,995526	0,224584	1,816242	0,530563	-1,436386	-1,445439	-0,254940	-1,849723	0,748313	34,018040	-5,055864	10,946081	-0,995526	0,224584	1,816242	18,160439	76,712422	-1,445439	-0,995526	0,224584	1,816242	18,160439	76,712422	-1,445439
10:56:25,12	0,659973	3,291977	-0,091986	0,211998	0,425988	-0,541018	-1,002249	0,220772	1,817033	0,785546	-1,719800	-1,468779	-0,265432	-1,849947	0,747157	34,091451	-5,115409	10,932586	-1,002249	0,220772	1,817033	18,116165	76,956717	-1,468779	-1,002249	0,220772	1,817033	18,116165	76,956717	-1,468779
10:56:25,17	0,659973	3,291977	-0,091986	0,211998	0,425988	-0,541018	-0,996808	0,229746	1,815877	0,304061	-1,343553	-1,482275	-0,257736	-1,850316	0,747223	34,129277	-5,159396	10,980475	-0,996808	0,229746	1,815877	18,339102	76,905895	-1,482275	-0,996808	0,229746	1,815877	18,339102	76,905895	-1,482275
10:56:25,22	0,659973	3,291977	-0,091986	0,211998	0,425988	-0,541018	-1,000337	0,222897	1,815944	0,641031	-1,472302	-1,434386	-0,260681	-1,840920	0,747161	34,155462	-5,175982	10,941836	-1,000337	0,222897	1,815944	18,138420	77,054162	-1,434386	-1,000337	0,222897	1,815944	18,138420	77,054162	-1,434386
10:56:25,27	0,659973	3,291977	-0,091986	0,211998	0,425988	-0,541018	-1,007002	0,230145	1,815882	0,262826	-1,787891	-1,473025	-0,262739	-1,841413	0,748391	34,300936	-5,204340	10,938255	-1,007002	0,230145	1,815882	18,329240	77,261743	-1,473025	-1,007002	0,230145	1,815882	18,329240	77,261743	-1,473025
10:56:25,32	0,659973	3,291977	-0,091986	0,211998	0,425988	-0,541018	-1,005546	0,231681	1,817111	0,231167	-1,572010	-1,476605	-0,253809	-1,841158	0,746099	34,370044	-5,263538	10,933779	-1,005546	0,231681	1,817111	18,418105	77,363320	-1,476605	-1,005546	0,231681	1,817111	18,418105	77,363320	-1,476605
10:56:25,38	0,659973	3,291977	-0,091986	0,211998	0,425988	-0,541018	-1,010231	0,224074	1,814819	0,609978	-1,726215	-1,481081	-0,253758	-1,840017	0,750396	34,392430	-5,266704	10,955237	-1,010231	0,224074	1,814819	18,199826	77,576937	-1,481081	-1,010231	0,224074	1,814819	18,199826	77,576937	-1,481081
10:56:25,43	0,659973	3,291977	-0,091986	0,211998	0,425988	-0,541018	-1,011245	0,224601	1,819117	0,591064	-1,757962	-1,459624	-0,257707	-1,843923	0,748107	34,471104	-5,277285	10,949375	-1,011245	0,224601	1,819117	18,222223	77,624772	-1,459624	-1,011245	0,224601	1,819117	18,222223	77,624772	-1,459624
10:56:25,48	0,659973	3,291977	-0,091986	0,211998	0,425988	-0,541018	-1,005888	0,226068	1,816828	0,544935	-1,405991	-1,465486	-0,254174	-1,844580	0,748516	34,502625	-5,377428	10,946107	-1,005888	0,226068	1,816828	18,291282	77,556245	-1,465486	-1,005888	0,226068	1,816828	18,291282	77,556245	-1,465486
10:56:25,53	0,659973	3,291977	-0,091986	0,211998	0,425988	-0,541018	-1,007086	0,222680	1,817237	0,650149	-1,390884	-1,468753	-0,253434	-1,841122	0,748154	34,563276	-5,315411	10,962867	-1,007086	0,222680	1,817237	18,130531	77,665344	-1,468753	-1,007086	0,222680	1,817237	18,130531	77,665344	-1,468753
10:56:25,58	0,659973	3,291977	-0,091986	0,211998	0,425988	-0,541018	-1,010450	0,223768	1,816875	0,677607	-1,544336	-1,451993	-0,250956	-1,839947	0,749731	34,625442	-5,332525	10,956478	-1,010450	0,223768	1,816875	18,243398	77,776028	-1,451993	-1,010450	0,223768	1,816875	18,243398	77,776028	-1,451993
10:56:25,63	0,659973	3,291977	-0,091986	0,211998	0,425988	-0,541018	-1,006381	0,223515	1,817647	0,622383	-1,305233	-1,470084	-0,249648	-1,840049	0,747834	34,698608	-5,354077	10,970936	-1,006381	0,223515	1,817647	18,168336	77,695678	-1,470084	-1,006381	0,223515	1,817647	18,168336	77,695678	-1,470084
10:56:25,68	0,659973	3,291977	-0,091986	0,211998	0,425988	-0,541018	-1,013272	0,221026	1,816555	0,854375	-1,554527	-1,443925	-0,255124	-1,842964	0,747010	34,629234	-5,414495	10,944610	-1,013272	0,221026	1,816555	18,204913	77,987335	-1,443925	-1,013272	0,221026	1,816555	18,204913	77,987335	-1,443925
10:56:25,73	0,659973	3,291977	-0,091986	0,211998	0,425988	-0,541018	-1,008010	0,224311	1,815731	0,596547	-1,310777	-1,470250	-0,679419	-2,481644	0,461325	0,836066	16,112750	11,333166	-1,008010	0,224311	1,815731	18,204954	77,818023	-1,470250	-1,008010	0,224311	1,815731	18,204954	77,818023	-1,470250
10:56:25,78	0,609933	3,291944	-0,091990	0,211991	0,425992	-0,541001	-0,242750	0,272421	1,530046	-0,158629	-1,546591	-1,081695	-0,739050	-2,582452	0,340557	-4,368778	19,001245	11,643694	-0,242750	0,272421	1,530046	21,226420	17,509273	-1,081695	-0,242750	0,272421	1,530046	21,226420	17,509273	-1,081695
10:56:25,83	0,609933	3,291944	-0,091990	0,211991	0,425992	-0,541001	-0,125632	0,273659	1,409278	-0,323909	-1,408236	-0,771166	-0,720469	-2,579647	0,334652	-3,811083	18,694504	11,698345	-0,125632	0,273659	1,409278	21,158309	8,453878	-0,771166	-0,125632	0,273659	1,409278	21,158309	8,453878	-0,771166
10:56:25,88	0,609933	3,291944	-0,091990	0,211991	0,425992	-0,541001	-0,137351	0,258970	1,403372	0,453124	-1,381281	-0,716516	-0,722733	-2,564879	0,330775	-3,663554	18,535446	11,710428	-0,137351	0,258970	1,403372	20,782251	9,400783	-0,716516	-0,137351	0,258970	1,403372	20,782251	9,400783	-0,716516
10:56:25,93	0,609933	3,291944	-0,091990	0,211991	0,425992	-0,541001	-0,149009	0,268314	1,399496	-0,096753	-1,780201	-0,704433	-0,724110	-2,569789	0,331636	-3,458214	18,413789	11,669014	-0,149009	0,268314	1,399496	20,965885	9,917010	-0,704433	-0,149009	0,268314	1,399496	20,965885	9,917010	-0,704433
10:56:25,98	0,609933	3,291944	-0,091990	0,211991	0,425992	-0,541001	-0,144068	0,267052	1,400357	-0,033810	-1,284617	-0,745847	-0,720349	-2,563235	0,327821	-3,309490	18,374758	11,704095	-0,144068	0,267052	1,400357	20,929751	10,024734	-0,745847	-0,144068	0,267052	1,400357	20,929751	10,024734	-0,745847
10:56:26,03	0,609933	3,291944	-0,091990	0,211991	0,425992	-0,541001	-0,151625	0,267071	1,396541	0,005741	-1,529237	-0,710766	-0,725532	-2,563993	0,330155	-3,232568	18,281787	11,663982	-0,151625	0,267071	1,396541	20,970825	10,373295	-0,710766	-0,151625	0,267071	1,396541	20,970825	10,373295	-0,710766
10:56:26,08	0,609933	3,291944	-0,091990	0,211991	0,425992	-0,541001	-0,148377	0,271181	1,398875	-0,250015	-1,247254	-0,750879	-0,715515	-2,553751	0,327852	-3,169026	18,207088	11,704349	-0,148377	0,271181	1,398875	21,037678	10,400333	-0,750879	-0,148377	0,271181	1,398875	21,037678	10,400333	-0,750879
10:56:26,13	0,609933	3,291944	-0,091990	0,211991	0,425992	-0,541001	-0,162255	0,267627	1,396572	-0,098155	-1,876525	-0,710512	-0,714627	-2,564603	0,330652	-3,053673	18,169361	11,674569	-0,162255	0,267627	1,396572	20,910590	10,860475	-0,710512	-0,162255	0,267627	1,396572	20,910590	10,860475	-0,710512
10:56:26,18	0,609933	3,291944	-0,091990	0,211991	0,425992	-0,541001	-0,153301	0,261432	1,399373	0,248981	-1,292189	-0,740292	-0,728533	-2,568492	0,321863	-3,642837	18,428210	11,723988	-0,153301	0,261432	1,399373	20,771430	10,741973	-0,740292	-0,153301	0,261432	1,399373	20,771430	10,741973	-0,740292
10:56:26,23	0,609933	3,291944	-0,091990	0,211991	0,425992	-0,541001	-0,142980	0,271530	1,390583	-0,346512	-1,395132	-0,690872	-0,945527	-2,861944	-0,015304	-18,965027	29,695730	12,445253	-0,142980	0,271530	1,390583	20,968607	9,828801	-0,690872	-0,142980	0,271530	1,390583	20,968607	9,828801	-0,690872
10:56:26,28	0,559928	3,291974	-0,091996	0,211992	0,425990	-0,541026	0,219654	0,312727	1,053417	-0,391890	-1,441324	0,030393	-0,944912	-2,815490	-0,057598	-16,677033	30,069469	12,447063	0,219654	0,312727	1,053417	24,157184	-18,684159	0,030393	0,219654	0,312727	1,053417	24,157184	-18,684159	0,030393
10:56:26,33	0,559928	3,291974	-0,091996	0,211992	0,425990	-0,541026	0,179115	0,335421	1,011123	-0,104310	-1,754740	0,032202	-0,945357	-2,808558	-0,053938	-16,212279	29,743409	12,416030	0,179115	0,335421	1,011123	26,226237	-15,815297	0,032202	0,179115	0,335421	1,011123	26,226237	-15,815297	0,032202
10:56:26,38	0,559928	3,291974	-0,091996	0,211992	0,425990	-0,541026	0,173335	0,339273	1,014783	-0,354592	-1,489794	0,001170	-0,940784	-2,800132	-0,052657	-15,900424	29,510294	12,416309	0,173335	0,339273	1,014783	26,278305	-15,096601	0,001170	0,173335	0,339273	1,014783	26,278305	-15,096601	0,001170
10:56:26,43	0,559928	3,291974	-0,091996	0,211992	0,425990	-0,541026	0,163752	0,339525	1,016064	-0,413693	-1,601508	0,001449	-0,934191	-2,798146	-0,050764	-15,684489	29,463037	12,473423	0,163752	0,339525	1,016064	26,239048	-14,456005	0,001449	0,163752	0,339525	1,016064	26,239048	-14,456005	0,001449
10:56:26,48	0,559928	3,291974	-0,091996	0,211992	0,425990	-0,541026	0,158735	0,334808	1,017957	-0,101358	-1,651743	0,058562	-0,939739	-2,799092	-0,051347	-15,634131	29,371353	12,447420	0,158735	0,334808	1,017957	26,181084	-14,112429	0,058562	0,158735	0,334808	1,017957	26,181084	-14,112429	0,058562
10:56:26,53	0,559928	3,291974	-0,091996	0,211992	0,425990	-0,541026	0,161447	0,333701	1,019957	-0,095022	-1,249359	-0,005333	-0,934588	-2,801048	-0,048764	-15,483744	29,287993	12,409528	0,161447	0,333701	1,019957	26,100533	-13,922918	-0,005333	0,161447	0,333701	1,019957	26,100533	-13,922918	-0,005333
10:56:26,58	0,559928	3,291974	-0,091996	0,211992	0,425990	-0,541026	0,161447	0,333701	1,019957	-0,095022	-1,249359	-0,005333	-0,929987	-2,794568	-0,046298	-15,376167	29,263798	12,420016	0,161447	0,333701	1,019957	26,100533	-13,922918	-0,005333	0,161447	0,333701	1,019957	26,100533	-13,922918	-0,005333
10:56:26,63	0,559928	3,291974	-0,091996	0,211992	0,425990	-0,541026	0,151892	0,338765	1,020941	-0,390599	-1,571570	-0,011359	-0,934196	-2,790242	-0,047780	-15,348666	29,172731	12,403501	0,151892	0,338765	1,020941	26,202432	-13,495118	-0,011359	0,151892	0,338765	1,020941	26,202432	-13,495118	-0,011359
10:56:26,68	0,559928	3,291974	-0,091996	0,211992	0,425990	-0,541026	0,151892	0,338765	1,020941	-0,390599	-1,571570	-0,011359	-0,934949	-2,793926	-0,044795	-15,227761	29,088180	12,401095	0,151892	0,338765	1,020941	26,202432	-13,495118	-0,011359	0,151892	0,338765	1,020941	26,202432	-13,495118	-0,011359
10:56:26,73	0,559928	3,291974	-0,091996	0,211992	0,425990	-0,541026	0,155460	0,337575	1,023925	-0,341490	-1,239091	-0,013766	-0,929385	-2,791857	-0,048301	-15,152992	29,139447	12,433634	0,155460	0,337575	1,023925	26,158126	-13,442668	-0,013766	0,155460	0,337575	1,023925	26,158126	-13,442668	-0,013766
10:56:26,78	0,559928	3,291974	-0,091996	0,211992	0,425990	-0,541026	0,150886	0,333791	1,020420	-0,062942	-1,437822	0,018773	-0,925172	-2,786005	-0,044253	-15,109398	29,089410	12,430716	0,150886	0,333791	1,020420	26,139635	-13,282337	0,018773	0,150886	0,333791	1,020420	26,139635	-13,282337	0,018773
10:56:26,83	0,559928	3,291974	-0,091996	0,211992	0,425990	-0,541026	0,143711	0,333068	1,024467	-0,046916	-1,748108	0,015856	-0,928141	-2,789207	-0,042303	-15,109192	29,021766	12,426372	0,143711	0,333068	1,024467	26,098957	-13,029450	0,015856	0,143711	0,333068	1,024467	26,098957	-13,029450	0,015856
10:56:26,88	0,559928	3,291974	-0,091996	0,211992	0,425990	-0,541026	0,147968	0,334039	1,026418	-0,155845	-1,492745	0,011512	-0,926943	-2,791085	-0,046040	-15,011389	28,970887	12,423517	0,147968	0,334039	1,026418	26,066189	-13,108260	0,011512	0,147968	0,334039	1,026418	26,066189	-13,108260	0,011512
10:56:26,93	0,559928	3,291974	-0,091996	0,211992	0,425990	-0,541026	0,148996	0,332062	1,022681	-0,048223	-1,329154	0,008656	-0,926892	-2,788432	-0,043306	-14,987943	28,983803	12,441809	0,148996	0,332062	1,022681	26,018647	-13,025359	0,008656	0,148996	0,332062	1,022681	26,018647	-13,025359	0,008656
10:56:26,98	0,559928	3,291974	-0,091996	0,211992	0,425990	-0,541026	0,146673	0,333344	1,025415	-0,091991	-1,436138	0,026949	-0,929740	-2,786554	-0,040602	-14,939187	28,961223	12,404810	0,146673	0,333344	1,025415	26,075536	-12,949935	0,026949	0,146673	0,333344	1,025415	26,075536	-12,949935	0,026949
10:56:27,03	0,559928	3,291974	-0,091996	0,211992	0,425990	-0,541026	0,146471	0,336749	1,028118	-0,264238	-1,393125	-0,010050	-0,924845	-2,783764	-0,042477	-14,836100	28,952867	12,439799	0,146471	0,336749	1,028118	26,170597	-12,891069	-0,010050	0,146471	0,336749	1,028118	26,170597	-12,891069	-0,010050
10:56:27,08	0,559928	3,291974	-0,091996	0,211992	0,425990	-0,541026	0,141607	0,333906	1,026244	-0,072067	-1,552579	0,024939	-0,923623	-2,783283	-0,040520	-14,811072	28,934631	12,442895	0,141607	0,333906	1,026244	26,139549	-12,668729	0,024939	0,141607	0,333906	1,026244	26,139549	-12,668729	0,024939
10:56:27,13	0,559928	3,291974	-0,091996	0,211992	0,425990	-0,541026	0,140579	0,333088	1,028201	-0,032793	-1,575227	0,028035	-0,924879	-2,784161	-0,042524	-14,843092	28,904146	12,380132	0,140579	0,333088	1,028201	26,114585	-12,610703	0,028035	0,140579	0,333088	1,028201	26,114585	-12,610703	0,028035
10:56:27,18	0,559928	3,291974	-0,091996	0,211992	0,425990	-0,541026	0,141968	0,333737	1,026197	-0,108959	-1,515502	-0,034728	-0,925967	-2,779004	-0,039397	-14,791102	28,905994	12,402558	0,141968	0,333737	1,026197	26,089377	-12,659992	-0,034728	0,141968	0,333737	1,026197	26,089377	-12,659992	-0,034728
10:56:27,23	0,559928	3,291974	-0,091996	0,211992	0,425990	-0,541026	0,138046	0,337257	1,029324	-0,264434	-1,675364	-0,012303	-0,928902	-2,785404	-0,040913	-14,768734	28,818986	12,408696	0,138046	0,337257	1,029324	26,210269	-12,511948	-0,012303	0,138046	0,337257	1,029324	26,210269	-12,511948	-0,012303
10:56:27,28	0,559928	3,291974	-0,091996	0,211992	0,425990	-0,541026	0,145055	0,336599	1,027808	-0,294382	-1,247999	-0,006164	-0,921682	-2,780916	-0,038173	-14,709009	28,868161	12,409904	0,145055	0,336599	1,027808	26,128661	-12,634823	-0,006164	0,145055	0,336599	1,027808	26,128661	-12,634823	-0,006164
10:56:27,33	0,559928	3,291974	-0,091996	0,211992	0,425990	-0,541026	0,137559	0,332591	1,030548	-0,013477	-1,610642	-0,004956	-0,929428	-2,781562	-0,038972	-14,745665	28,857136	12,413825	0,137559	0,332591	1,030548	26,094879	-12,409049	-0,004956	0,137559	0,332591	1,030548	26,094879	-12,409049	-0,004956
10:56:27,38	0,559928	3,291974	-0,091996	0,211992	0,425990	-0,541026	0,141991	0,338976	1,029748	-0,373388	-1,406429	-0,001035	-0,923388	-2,787104	-0,039304	-14,674481	28,808271	12,402261	0,141991	0,338976	1,029748	26,236213	-12,552721	-0,001035	0,141991	0,338976	1,029748	26,236213	-12,552721	-0,001035
10:56:27,43	0,559928	3,291974	-0,091996	0,211992	0,425990	-0,541026	0,143771	0,330974	1,029417	0,035971	-1,227776	-0,012599	-0,921572	-2,781468	-0,037351	-14,637451	28,806582	12,421169	0,143771	0,330974	1,029417	26,017443	-12,513818	-0,012599	0,143771	0,330974	1,029417	26,017443	-12,513818	-0,012599
10:56:27,48	0,559928	3,291974	-0,091996	0,211992	0,425990	-0,541026	0,137982	0,332219	1,031370	-0,011722	-1,495915	0,006308	-0,923352	-2,788681	-0,039660	-14,647541	28,775937	12,420318	0,137982	0,332219	1,031370	26,067491	-12,327483	0,006308	0,137982	0,332219	1,031370	26,067491	-12,327483	0,006308
10:56:27,53	0,559928	3,291974	-0,091996	0,211992	0,425990	-0,541026	0,145118	0,330155	1,029061	0,064043	-1,118231	0,005457	-0,922137	-2,780612	-0,036572	-14,622079	28,796216	12,420234	0,145118	0,330155	1,029061	25,981199	-12,510016	0,005457	0,145118	0,330155	1,029061	25,981199	-12,510016	0,005457
10:56:27,58	0,559928	3,291974	-0,091996	0,211992	0,425990	-0,541026	0,137523	0,333137	1,032149	-0,060740	-1,501280	0,005374	-0,928612	-2,778716	-0,035400	-14,607411	28,776582	12,442129	0,137523	0,333137	1,032149	26,090521	-12,296828	0,005374	0,137523	0,333137	1,032149	26,090521	-12,296828	0,005374
10:56:27,63	0,559928	3,291974	-0,091996	0,211992	0,425990	-0,541026	0,139119	0,339693	1,033321	-0,411294	-1,395780	0,027268	-0,922581	-2,785237	-0,039236	-14,546700	28,756859	12,423902	0,139119	0,339693	1,033321	26,254572	-12,316596	0,027268	0,139119	0,339693	1,033321	26,254572	-12,316596	0,027268
10:56:27,68	0,559928	3,291974	-0,091996	0,211992	0,425990	-0,541026	0,141750	0,331208	1,029485	0,043175	-1,196488	0,009041	-0,921258	-2,785333	-0,038630	-14,529903	28,707174	12,440153	0,141750	0,331208	1,029485	26,043008	-12,323900	0,009041	0,141750	0,331208	1,029485	26,043008	-12,323900	0,009041
10:56:27,73	0,559928	3,291974	-0,091996	0,211992	0,425990	-0,541026	0,141172	0,330015	1,030091	0,070610	-1,187168	0,025292	-0,922625	-2,777635	-0,037709	-14,534338	28,711060	12,422499	0,141172	0,330015	1,030091	25,976749	-12,269186	0,025292	0,141172	0,330015	1,030091	25,976749	-12,269186	0,025292
10:56:27,78	0,559928	3,291974	-0,091996	0,211992	0,425990	-0,541026	0,135189	0,335048	1,031012	-0,189968	-1,504085	0,007638	-0,927270	-2,784630	-0,034567	-14,526232	28,709977	12,428319	0,135189	0,335048	1,031012	26,111275	-12,116413	0,007638	0,135189	0,335048	1,031012	26,111275	-12,116413	0,007638
10:56:27,83	0,559928	3,291974	-0,091996	0,211992	0,425990	-0,541026	0,143569	0,335573	1,034154	-0,214174	-1,060741	0,013458	-0,926611	-2,781046	-0,038460	-14,470201	28,684265	12,405708	0,143569	0,335573	1,034154	26,128315	-12,330932	0,013458	0,143569	0,335573	1,034154	26,128315	-12,330932	0,013458
10:56:27,88	0,559928	3,291974	-0,091996	0,211992	0,425990	-0,541026	0,140136	0,336794	1,030261	-0,271922	-1,177897	-0,009152	-0,918852	-2,774427	-0,036100	-14,411998	28,698276	12,430671	0,140136	0,336794	1,030261	26,166421	-12,178567	-0,009152	0,140136	0,336794	1,030261	26,166421	-12,178567	-0,009152
10:56:27,93	0,559928	3,291974	-0,091996	0,211992	0,425990	-0,541026	0,130524	0,333384	1,032620	-0,053359	-1,634301	0,015811	-0,919494	-2,775262	-0,038840	-14,438618	28,707368	12,418133	0,130524	0,333384	1,032620	26,117288	-11,880459	0,015811	0,130524	0,333384	1,032620	26,117288	-11,880459	0,015811
10:56:27,98	0,559928	3,291974	-0,091996	0,211992	0,425990	-0,541026	0,131569	0,333523	1,029880	-0,066014	-1,607585	0,003273	-0,920707	-2,787308	-0,035681	-14,464597	28,632370	12,431459	0,131569	0,333523	1,029880	26,115530	-11,935740	0,003273	0,131569	0,333523	1,029880	26,115530	-11,935740	0,003273
10:56:28,03	0,559928	3,291974	-0,091996	0,211992	0,425990	-0,541026	0,142607	0,328550	1,033039	0,114636	-1,018589	0,016599	-0,923626	-2,776273	-0,033013	-14,442523	28,667698	12,417338	0,142607	0,328550	1,033039	25,905810	-12,213256	0,016599	0,142607	0,328550	1,033039	25,905810	-12,213256	0,016599
10:56:28,08	0,559928	3,291974	-0,091996	0,211992	0,425990	-0,541026	0,134510	0,336596	1,035708	-0,262127	-1,438197	0,002477	-0,925892	-2,776236	-0,034952	-14,402725	28,681414	12,403626	0,134510	0,336596	1,035708	26,160663	-11,997224	0,002477	0,134510	0,336596	1,035708	26,160663	-11,997224	0,002477
10:56:28,13	0,559928	3,291974	-0,091996	0,211992	0,425990	-0,541026	0,135611	0,338576	1,033769	-0,333325	-1,353335	-0,011234	-0,928240	-2,779375	-0,032978	-14,393994	28,640351	12,424374	0,135611	0,338576	1,033769	26,244918	-11,998795	-0,011234	0,135611	0,338576	1,033769	26,244918	-11,998795	-0,011234
10:56:28,18	0,559928	3,291974	-0,091996	0,211992	0,425990	-0,541026	0,139503	0,339041	1,035742	-0,388661	-1,122843	0,009514	-0,927089	-2,779068	-0,032972	-14,386654	28,586406	12,427657	0,138662	0,338197	1,035749	26,160633	-12,018229	0,012796	0,138662	0,338197	1,035749	26,160633	-12,018229	0,012796
10:56:28,23	0,559928	3,291974	-0,091996	0,211992	0,425990	-0,541026	0,138662	0,338197	1,035749	-0,387867	-1,133250	0,012796	-0,921631	-2,780672	-0,033352	-14,320291	28,578818	12,379217	0,138662	0,338197	1,035749	26,160633	-12,018229	0,012796	0,138662	0,338197	1,035749	26,160633	-12,018229	0,012796
10:56:28,28	0,559928	3,291974	-0,091996	0,211992	0,425990	-0,541026	0,137322	0,332668	1,035369	-0,073740	-1,141657	-0,035644	-0,922149	-2,781142	-0,033299	-14,306027	28,649686	12,439290	0,137322	0,332668	1,035369	26,040721	-11,921457	-0,035644	0,137322	0,332668	1,035369	26,040721	-11,921457	-0,035644
10:56:28,33	0,559928	3,291974	-0,091996	0,211992	0,425990	-0,541026	0,137988	0,332882	1,035422	-0,016355	-1,130124	0,024430	-0,916858	-2,774483	-0,031788	-14,280933	28,589817	12,394491	0,137988	0,332882	1,035422	26,114893	-11,962178	0,024430	0,137988	0,332882	1,035422	26,114893	-11,962178	0,024430
10:56:28,38	0,559928	3,291974	-0,091996	0,211992	0,425990	-0,541026	0,129576	0,331630	1,036933	0,009465	-1,515899	-0,020369	-0,916372	-2,771095	-0,033740	-14,322580	28,619434	12,426714	0,129576	0,331630	1,036933	26,042405	-11,687585	-0,020369	0,129576	0,331630	1,036933	26,042405	-11,687585	-0,020369
10:56:28,43	0,559928	3,291974	-0,091996	0,211992	0,425990	-0,541026	0,126399	0,332902	1,034980	-0,051870	-1,731979	0,011853	-0,928155	-2,776326	-0,033357	-14,334539	28,607703	12,418570	0,126399	0,332902	1,034980	26,080947	-11,654270	0,011853	0,126399	0,332902	1,034980	26,080947	-11,654270	0,011853
10:56:28,48	0,559928	3,291974	-0,091996	0,211992	0,425990	-0,541026	0,136820	0,340491	1,035364	-0,462647	-1,194566	0,003710	-0,920343	-2,778580	-0,032499	-14,260033	28,589748	12,451639	0,134867	0,332599	1,036221	26,078473	-11,809659	0,036779	0,134867	0,332599	1,036221	26,078473	-11,809659	0,036779
10:56:28,53	0,559928	3,291974	-0,091996	0,211992	0,425990	-0,541026	0,134867	0,332599	1,036221	-0,030531	-1,222637	0,036779	-0,917943	-2,774433	-0,031779	-14,287529	28,543390	12,412267	0,134867	0,332599	1,036221	26,078473	-11,809659	0,036779	0,134867	0,332599	1,036221	26,078473	-11,809659	0,036779
10:56:28,58	0,559928	3,291974	-0,091996	0,211992	0,425990	-0,541026	0,130075	0,332594	1,036942	-0,084201	-1,472449	-0,002593	-0,927995	-2,776204	-0,030995	-14,248488	28,559053	12,405046	0,130075	0,332594	1,036942	26,024463	-11,683307	-0,002593	0,130075	0,332594	1,036942	26,024463	-11,683307	-0,002593
10:56:28,63	0,559928	3,291974	-0,091996	0,211992	0,425990	-0,541026	0,136634	0,340414	1,037725	-0,457717	-1,105373	-0,009815	-0,920864	-2,779561	-0,035196	-14,196031	28,501517	12,439870	0,136634	0,340414	1,037725	26,264759	-11,831156	-0,009815	0,136634	0,340414	1,037725	26,264759	-11,831156	-0,009815
10:56:28,68	0,559928	3,291974	-0,091996	0,211992	0,425990	-0,541026	0,135977	0,332559	1,033525	-0,072896	-1,065362	0,025009	-0,921418	-2,780575	-0,034622	-14,209503	28,572329	12,430780	0,135977	0,332559	1,033525	26,033022	-11,739538	0,025009	0,135977	0,332559	1,033525	26,033022	-11,739538	0,025009
10:56:28,73	0,559928	3,291974	-0,091996	0,211992	0,425990	-0,541026	0,137132	0,332533	1,034098	-0,016907	-1,052382	0,015919	-0,916632	-2,776139	-0,032091	-14,163697	28,557472	12,426144	0,137132	0,332533	1,034098	26,086897	-11,817214	0,015919	0,137132	0,332533	1,034098	26,086897	-11,817214	0,015919
10:56:28,78	0,559928	3,291974	-0,091996	0,211992	0,425990	-0,541026	0,130896	0,330606	1,036630	0,093316	-1,329513	0,011284	-0,926161	-2,778541	-0,032542	-14,219471	28,547923	12,381077	0,137742	0,337656	1,036179	26,196561	-11,829810	-0,033784	0,137742	0,337656	1,036179	26,196561	-11,829810	-0,033784
10:56:28,83	0,559928	3,291974	-0,091996	0,211992	0,425990	-0,541026	0,137742	0,337656	1,036179	-0,309469	-1,017089	-0,033784	-0,927883	-2,774937	-0,031367	-14,191674	28,555696	12,399942	0,137742	0,337656	1,036179	26,196561	-11,829810	-0,033784	0,137742	0,337656	1,036179	26,196561	-11,829810	-0,033784
10:56:28,88	0,559928	3,291974	-0,091996	0,211992	0,425990	-0,541026	0,135481	0,340950	1,037354	-0,460119	-1,114432	-0,014918	-0,924926	-2,776847	-0,029412	-14,183148	28,519931	12,392902	0,135481	0,340950	1,037354	26,304477	-11,749729	-0,014918	0,135481	0,340950	1,037354	26,304477	-11,749729	-0,014918
10:56:28,93	0,559928	3,291974	-0,091996	0,211992	0,425990	-0,541026	0,135657	0,337434	1,039308	-0,303985	-1,080048	-0,021958	-0,922487	-2,774281	-0,032472	-14,114897	28,483218	12,427605	0,135657	0,337434	1,039308	26,184586	-11,729108	-0,021958	0,135657	0,337434	1,039308	26,184586	-11,729108	-0,021958
10:56:28,98	0,559928	3,291974	-0,091996	0,211992	0,425990	-0,541026	0,132215	0,336605	1,036249	-0,258556	-1,181551	0,012744	-0,923082	-2,776160	-0,031329	-14,123166	28,466484	12,392161	0,132215	0,336605	1,036249	26,164955	-11,560442	0,012744	0,132215	0,336605	1,036249	26,164955	-11,560442	0,012744
10:56:29,03	0,559928	3,291974	-0,091996	0,211992	0,425990	-0,541026	0,134140	0,336181	1,037392	-0,255123	-1,080276	-0,022700	-0,920672	-2,778102	-0,032840	-14,121443	28,540375	12,434318	0,134140	0,336181	1,037392	26,135085	-11,610232	-0,022700	0,134140	0,336181	1,037392	26,135085	-11,610232	-0,022700
10:56:29,08	0,559928	3,291974	-0,091996	0,211992	0,425990	-0,541026	0,134617	0,333123	1,035881	-0,031247	-1,090883	0,019458	-0,917778	-2,774370	-0,033288	-14,138354	28,533353	12,382297	0,134617	0,333123	1,035881	26,118898	-11,658349	0,019458	0,134617	0,333123	1,035881	26,118898	-11,658349	0,019458
10:56:29,13	0,559928	3,291974	-0,091996	0,211992	0,425990	-0,541026	0,129938	0,332482	1,035433	-0,012465	-1,345349	-0,032563	-0,920844	-2,773513	-0,032143	-14,190967	28,527130	12,396075	0,129938	0,332482	1,035433	26,087381	-11,545477	-0,032563	0,129938	0,332482	1,035433	26,087381	-11,545477	-0,032563
10:56:29,18	0,559928	3,291974	-0,091996	0,211992	0,425990	-0,541026	0,130728	0,335567	1,036577	-0,204554	-1,346697	-0,018785	-0,924173	-2,775971	-0,031682	-14,088555	28,497726	12,421931	0,130728	0,335567	1,036577	26,137425	-11,608877	-0,018785	0,130728	0,335567	1,036577	26,137425	-11,608877	-0,018785
10:56:29,23	0,559928	3,291974	-0,091996	0,211992	0,425990	-0,541026	0,134522	0,337220	1,037039	-0,264785	-1,046042	0,007070	-0,917118	-2,772043	-0,029376	-14,081827	28,465814	12,392167	0,134522	0,337220	1,037039	26,206979	-11,606011	0,007070	0,134522	0,337220	1,037039	26,206979	-11,606011	0,007070
10:56:29,28	0,559928	3,291974	-0,091996	0,211992	0,425990	-0,541026	0,127592	0,333075	1,039345	-0,073511	-1,384597	-0,022693	-0,918331	-2,771730	-0,029768	-14,109024	28,506782	12,408370	0,127592	0,333075	1,039345	26,072861	-11,400596	-0,022693	0,127592	0,333075	1,039345	26,072861	-11,400596	-0,022693
10:56:29,33	0,559928	3,291974	-0,091996	0,211992	0,425990	-0,541026	0,127928	0,334282	1,038953	-0,114383	-1,411158	-0,006490	-0,923008	-2,775871	-0,030140	-14,076209	28,427566	12,394609	0,127928	0,334282	1,038953	26,126722	-11,453539	-0,006490	0,127928	0,334282	1,038953	26,126722	-11,453539	-0,006490
10:56:29,38	0,559928	3,291974	-0,091996	0,211992	0,425990	-0,541026	0,133853	0,336261	1,038580	-0,269532	-1,035071	-0,020252	-0,917565	-2,781483	-0,028739	-14,092054	28,422173	12,415658	0,133853	0,336261	1,038580	26,126992	-11,542504	-0,020252	0,133853	0,336261	1,038580	26,126992	-11,542504	-0,020252
10:56:29,43	0,559928	3,291974	-0,091996	0,211992	0,425990	-0,541026	0,135991	0,328741	1,039982	0,108921	-0,934880	0,000797	-0,915356	-2,767885	-0,028199	-14,062776	28,438258	12,415520	0,135991	0,328741	1,039982	25,915116	-11,610208	0,000797	0,135991	0,328741	1,039982	25,915116	-11,610208	0,000797
10:56:29,48	0,559928	3,291974	-0,091996	0,211992	0,425990	-0,541026	0,123110	0,333627	1,040522	-0,116590	-1,587398	0,000660	-0,921681	-2,778942	-0,030075	-14,022550	28,461408	12,428791	0,123110	0,333627	1,040522	26,073168	-11,251538	0,000660	0,123110	0,333627	1,040522	26,073168	-11,251538	0,000660
10:56:29,53	0,559928	3,291974	-0,091996	0,211992	0,425990	-0,541026	0,135849	0,333576	1,038646	-0,073768	-0,901711	0,013931	-0,918080	-2,775526	-0,028165	-13,995562	28,471271	12,380346	0,135849	0,333576	1,038646	26,111973	-11,565859	0,013931	0,135849	0,333576	1,038646	26,111973	-11,565859	0,013931
10:56:29,58	0,559928	3,291974	-0,091996	0,211992	0,425990	-0,541026	0,131090	0,332166	1,040556	0,021598	-1,130757	-0,034515	-0,917296	-2,773150	-0,028765	-14,065973	28,440856	12,413249	0,131090	0,332166	1,040556	26,096639	-11,421295	-0,034515	0,131090	0,332166	1,040556	26,096639	-11,421295	-0,034515
10:56:29,63	0,559928	3,291974	-0,091996	0,211992	0,425990	-0,541026	0,128641	0,332675	1,039956	-0,066409	-1,303871	-0,001612	-0,927791	-2,773474	-0,030228	-14,033975	28,431382	12,403570	0,128641	0,332675	1,039956	26,048579	-11,402170	-0,001612	0,128641	0,332675	1,039956	26,048579	-11,402170	-0,001612
10:56:29,68	0,559928	3,291974	-0,091996	0,211992	0,425990	-0,541026	0,134169	0,341602	1,038492	-0,522816	-0,983963	-0,011291	-0,918142	-2,778318	-0,027761	-14,018527	28,437426	12,399014	0,134169	0,341602	1,038492	26,292937	-11,516214	-0,011291	0,134169	0,341602	1,038492	26,292937	-11,516214	-0,011291
10:56:29,73	0,559928	3,291974	-0,091996	0,211992	0,425990	-0,541026	0,133539	0,330824	1,040960	0,050617	-1,006354	-0,015846	-0,912229	-2,771066	-0,029682	-13,969595	28,402468	12,428922	0,133539	0,330824	1,040960	26,020269	-11,489170	-0,015846	0,133539	0,330824	1,040960	26,020269	-11,489170	-0,015846
10:56:29,78	0,559928	3,291974	-0,091996	0,211992	0,425990	-0,541026	0,124302	0,329329	1,039039	0,122505	-1,426830	0,014062	-0,920083	-2,778551	-0,029342	-13,991196	28,408412	12,434735	0,124302	0,329329	1,039039	25,974865	-11,184531	0,014062	0,124302	0,329329	1,039039	25,974865	-11,184531	0,014062
10:56:29,83	0,559928	3,291974	-0,091996	0,211992	0,425990	-0,541026	0,133632	0,341644	1,041350	-0,518522	-0,963762	0,015102	-0,918147	-2,772383	-0,028917	-13,998233	28,435486	12,433436	0,133632	0,341644	1,041350	26,300554	-11,453900	0,015102	0,133632	0,341644	1,041350	26,300554	-11,453900	0,015102
10:56:29,88	0,559928	3,291974	-0,091996	0,211992	0,425990	-0,541026	0,128402	0,333796	1,039803	-0,095468	-1,254939	0,018575	-0,924014	-2,774955	-0,028919	-13,981090	28,393907	12,415998	0,128402	0,333796	1,039803	26,107498	-11,334491	0,018575	0,128402	0,333796	1,039803	26,107498	-11,334491	0,018575
10:56:29,93	0,559928	3,291974	-0,091996	0,211992	0,425990	-0,541026	0,133562	0,337590	1,039801	-0,320225	-0,950955	0,001137	-0,916565	-2,777001	-0,029019	-13,955898	28,419903	12,415193	0,133562	0,337590	1,039801	26,180618	-11,435609	0,001137	0,133562	0,337590	1,039801	26,180618	-11,435609	0,001137
10:56:29,98	0,559928	3,291974	-0,091996	0,211992	0,425990	-0,541026	0,131610	0,330117	1,039702	0,103501	-1,043683	0,000333	-0,918611	-2,768441	-0,026962	-13,923233	28,405483	12,426174	0,131610	0,330117	1,039702	26,017681	-11,375041	0,000333	0,131610	0,330117	1,039702	26,017681	-11,375041	0,000333
10:56:30,03	0,559928	3,291974	-0,091996	0,211992	0,425990	-0,541026	0,125220	0,336168	1,041758	-0,207329	-1,340469	0,011313	-0,918619	-2,768459	-0,027739	-13,923320	28,398977	12,426435	0,125220	0,336168	1,041758	26,181890	-11,170205	0,011313	0,125220	0,336168	1,041758	26,181890	-11,170205	0,011313
10:56:30,08	0,559928	3,291974	-0,091996	0,211992	0,425990	-0,541026	0,125240	0,336166	1,040981	-0,212900	-1,336248	0,011575	-0,922438	-2,775074	-0,026301	-13,941744	28,392171	12,381495	0,125240	0,336166	1,040981	26,176158	-11,167558	0,011575	0,125240	0,336166	1,040981	26,176158	-11,167558	0,011575
10:56:30,13	0,559928	3,291974	-0,091996	0,211992	0,425990	-0,541026	0,132877	0,336166	1,042420	-0,227989	-0,951640	-0,033366	-0,922209	-2,768317	-0,030877	-13,951121	28,417970	12,414103	0,132877	0,336166	1,042420	26,161043	-11,382510	-0,033366	0,132877	0,336166	1,042420	26,161043	-11,382510	-0,033366
10:56:30,18	0,559928	3,291974	-0,091996	0,211992	0,425990	-0,541026	0,126911	0,339347	1,037844	-0,375735	-1,282885	-0,000757	-0,919818	-2,772434	-0,025815	-13,929427	28,333120	12,383659	0,126911	0,339347	1,037844	26,262987	-11,245435	-0,000757	0,126911	0,339347	1,037844	26,262987	-11,245435	-0,000757
10:56:30,23	0,559928	3,291974	-0,091996	0,211992	0,425990	-0,541026	0,129282	0,335218	1,042906	-0,223650	-1,098431	-0,031201	-0,917963	-2,777397	-0,024231	-13,935638	28,426076	12,395011	0,129282	0,335218	1,042906	26,090927	-11,247029	-0,031201	0,129282	0,335218	1,042906	26,090927	-11,247029	-0,031201
10:56:30,28	0,559928	3,291974	-0,091996	0,211992	0,425990	-0,541026	0,132651	0,331129	1,044490	0,066341	-0,975054	-0,019849	-0,913762	-2,773620	-0,027331	-13,878929	28,410494	12,387412	0,132651	0,331129	1,044490	26,059983	-11,388188	-0,019849	0,132651	0,331129	1,044490	26,059983	-11,388188	-0,019849
10:56:30,33	0,559928	3,291974	-0,091996	0,211992	0,425990	-0,541026	0,127280	0,329379	1,041390	0,172197	-1,197456	-0,027449	-0,923929	-2,768039	-0,025186	-13,928391	28,379501	12,391153	0,127280	0,329379	1,041390	26,028469	-11,188948	-0,027449	0,127280	0,329379	1,041390	26,028469	-11,188948	-0,027449
10:56:30,38	0,559928	3,291974	-0,091996	0,211992	0,425990	-0,541026	0,127530	0,340975	1,043534	-0,482371	-1,211789	-0,023707	-0,919421	-2,776714	-0,027740	-13,906778	28,378982	12,369753	0,127530	0,340975	1,043534	26,284193	-11,222915	-0,023707	0,127530	0,340975	1,043534	26,284193	-11,222915	-0,023707
10:56:30,43	0,559928	3,291974	-0,091996	0,211992	0,425990	-0,541026	0,132790	0,332733	1,040981	-0,043420	-0,919327	-0,045107	-0,918073	-2,768295	-0,028172	-13,939307	28,373540	12,377715	0,132790	0,332733	1,040981	26,076133	-11,343309	-0,045107	0,132790	0,332733	1,040981	26,076133	-11,343309	-0,045107
10:56:30,48	0,559928	3,291974	-0,091996	0,211992	0,425990	-0,541026	0,124824	0,335776	1,040548	-0,222623	-1,358972	-0,037145	-0,917972	-2,776672	-0,027723	-13,926810	28,416219	12,401681	0,124824	0,335776	1,040548	26,135790	-11,157679	-0,037145	0,124824	0,335776	1,040548	26,135790	-11,157679	-0,037145
10:56:30,53	0,559928	3,291974	-0,091996	0,211992	0,425990	-0,541026	0,132028	0,331499	1,040998	0,042981	-0,994888	-0,013179	-0,916693	-2,773007	-0,028057	-13,847649	28,368594	12,443916	0,132028	0,331499	1,040998	26,065664	-11,359098	-0,013179	0,132028	0,331499	1,040998	26,065664	-11,359098	-0,013179
10:56:30,58	0,559928	3,291974	-0,091996	0,211992	0,425990	-0,541026	0,128215	0,332224	1,040663	0,003600	-1,100814	0,029056	-0,918689	-2,769630	-0,024831	-13,895729	28,387555	12,393548	0,128215	0,332224	1,040663	26,083221	-11,165676	0,029056	0,128215	0,332224	1,040663	26,083221	-11,165676	0,029056
10:56:30,63	0,559928	3,291974	-0,091996	0,211992	0,425990	-0,541026	0,126289	0,335641	1,043889	-0,181686	-1,252096	-0,021312	-0,926022	-2,769810	-0,026292	-13,882227	28,396217	12,393282	0,126289	0,335641	1,043889	26,166143	-11,165751	-0,021312	0,126289	0,335641	1,043889	26,166143	-11,165751	-0,021312
10:56:30,68	0,559928	3,291974	-0,091996	0,211992	0,425990	-0,541026	0,130110	0,341902	1,042428	-0,493012	-1,045998	-0,021579	-0,916130	-2,777808	-0,028082	-13,857682	28,307758	12,388174	0,130110	0,341902	1,042428	26,346317	-11,259668	-0,021579	0,130110	0,341902	1,042428	26,346317	-11,259668	-0,021579
10:56:30,73	0,559928	3,291974	-0,091996	0,211992	0,425990	-0,541026	0,132091	0,329336	1,040639	0,096103	-0,877524	-0,026686	-0,917276	-2,774832	-0,028053	-13,844491	28,351869	12,438129	0,132091	0,329336	1,040639	25,948973	-11,246667	-0,026686	0,132091	0,329336	1,040639	25,948973	-11,246667	-0,026686
10:56:30,78	0,559928	3,291974	-0,091996	0,211992	0,425990	-0,541026	0,130087	0,331817	1,040668	0,011879	-0,992384	0,023268	-0,922075	-2,770795	-0,026578	-13,893913	28,385738	12,394987	0,130087	0,331817	1,040668	26,059519	-11,204182	0,023268	0,130087	0,331817	1,040668	26,059519	-11,204182	0,023268
10:56:30,83	0,559928	3,291974	-0,091996	0,211992	0,425990	-0,541026	0,128990	0,337991	1,042143	-0,304548	-1,109146	-0,019873	-0,922305	-2,774771	-0,026412	-13,855010	28,329979	12,396916	0,128990	0,337991	1,042143	26,227751	-11,234855	-0,019873	0,128990	0,337991	1,042143	26,227751	-11,234855	-0,019873
10:56:30,88	0,559928	3,291974	-0,091996	0,211992	0,425990	-0,541026	0,132549	0,336203	1,042309	-0,240392	-0,862521	-0,017945	-0,920027	-2,773584	-0,023834	-13,828178	28,329471	12,365343	0,132549	0,336203	1,042309	26,151522	-11,267591	-0,017945	0,132549	0,336203	1,042309	26,151522	-11,267591	-0,017945
10:56:30,93	0,559928	3,291974	-0,091996	0,211992	0,425990	-0,541026	0,130381	0,334823	1,044887	-0,155681	-0,951724	-0,049518	-0,913727	-2,766298	-0,026922	-13,811075	28,325784	12,413915	0,130381	0,334823	1,044887	26,127942	-11,186669	-0,049518	0,130381	0,334823	1,044887	26,127942	-11,186669	-0,049518
10:56:30,98	0,559928	3,291974	-0,091996	0,211992	0,425990	-0,541026	0,120922	0,333010	1,041799	-0,056036	-1,426957	-0,000945	-0,923829	-2,773098	-0,023830	-13,882775	28,346058	12,414299	0,120922	0,333010	1,041799	26,085251	-10,919341	-0,000945	0,120922	0,333010	1,041799	26,085251	-10,919341	-0,000945
10:56:31,03	0,559928	3,291974	-0,091996	0,211992	0,425990	-0,541026	0,131862	0,338358	1,044891	-0,352438	-0,930315	-0,000561	-0,921938	-2,770339	-0,023049	-13,806053	28,298188	12,384378	0,131862	0,338358	1,044891	26,208688	-11,281478	-0,000561	0,131862	0,338358	1,044891	26,208688	-11,281478	-0,000561
10:56:31,08	0,559928	3,291974	-0,091996	0,211992	0,425990	-0,541026	0,128527	0,338100	1,045672	-0,342124	-1,013353	-0,030482	-0,920233	-2,774810	-0,023808	-13,812592	28,334718	12,383287	0,128527	0,338100	1,045672	26,198758	-11,102724	-0,030482	0,128527	0,338100	1,045672	26,198758	-11,102724	-0,030482
10:56:31,13	0,559928	3,291974	-0,091996	0,211992	0,425990	-0,541026	0,131546	0,334388	1,044913	-0,120736	-0,880288	-0,031574	-0,915479	-2,765462	-0,026547	-13,801406	28,317428	12,398605	0,131546	0,334388	1,044913	26,128757	-11,206658	-0,031574	0,131546	0,334388	1,044913	26,128757	-11,206658	-0,031574
10:56:31,18	0,559928	3,291974	-0,091996	0,211992	0,425990	-0,541026	0,121074	0,334945	1,042174	-0,159080	-1,406504	-0,016255	-0,921295	-2,773317	-0,024191	-13,785687	28,295674	12,384453	0,121074	0,334945	1,042174	26,134137	-10,910815	-0,016255	0,121074	0,334945	1,042174	26,134137	-10,910815	-0,016255
10:56:31,23	0,559928	3,291974	-0,091996	0,211992	0,425990	-0,541026	0,130784	0,336055	1,044529	-0,227757	-0,877100	-0,030407	-0,917006	-2,762523	-0,026210	-13,749905	28,331890	12,446958	0,130784	0,336055	1,044529	26,152561	-11,143638	-0,030407	0,130784	0,336055	1,044529	26,152561	-11,143638	-0,030407
10:56:31,28	0,559928	3,291974	-0,091996	0,211992	0,425990	-0,541026	0,119292	0,337737	1,042511	-0,265972	-1,461781	0,032098	-0,921415	-2,770929	-0,022663	-13,825531	28,259929	12,387966	0,119292	0,337737	1,042511	26,246391	-10,826231	0,032098	0,119292	0,337737	1,042511	26,246391	-10,826231	0,032098
10:56:31,33	0,559928	3,291974	-0,091996	0,211992	0,425990	-0,541026	0,128776	0,337353	1,046058	-0,346134	-0,998131	-0,026894	-0,913835	-2,768109	-0,026410	-13,782376	28,332656	12,378518	0,128776	0,337353	1,046058	26,136081	-11,107068	-0,026894	0,128776	0,337353	1,046058	26,136081	-11,107068	-0,026894
10:56:31,38	0,559928	3,291974	-0,091996	0,211992	0,425990	-0,541026	0,122544	0,332199	1,042311	0,006462	-1,321202	-0,036343	-0,925982	-2,771279	-0,025274	-13,838897	28,319328	12,419825	0,131363	0,341132	1,043447	26,280992	-11,216894	0,004964	0,131363	0,341132	1,043447	26,280992	-11,216894	0,004964
10:56:31,43	0,559928	3,291974	-0,091996	0,211992	0,425990	-0,541026	0,131363	0,341132	1,043447	-0,497904	-0,904890	0,004964	-0,915267	-2,768939	-0,025334	-13,715124	28,317600	12,386817	0,131363	0,341132	1,043447	26,280992	-11,216894	0,004964	0,131363	0,341132	1,043447	26,280992	-11,216894	0,004964
10:56:31,48	0,559928	3,291974	-0,091996	0,211992	0,425990	-0,541026	0,123979	0,333023	1,043387	-0,015826	-1,180826	-0,028043	-0,920759	-2,767390	-0,022853	-13,807049	28,328447	12,401627	0,123979	0,333023	1,043387	26,126485	-10,913152	-0,028043	0,123979	0,333023	1,043387	26,126485	-10,913152	-0,028043
10:56:31,53	0,559928	3,291974	-0,091996	0,211992	0,425990	-0,541026	0,125384	0,338554	1,045868	-0,340017	-1,192781	-0,013234	-0,924818	-2,770087	-0,024585	-13,770892	28,298369	12,394188	0,125384	0,338554	1,045868	26,236491	-11,035426	-0,013234	0,125384	0,338554	1,045868	26,236491	-11,035426	-0,013234
10:56:31,58	0,559928	3,291974	-0,091996	0,211992	0,425990	-0,541026	0,129748	0,340721	1,044136	-0,460671	-0,919480	-0,020673	-0,923099	-2,768111	-0,025750	-13,790552	28,319533	12,415747	0,129748	0,340721	1,044136	26,285948	-11,104731	-0,020673	0,129748	0,340721	1,044136	26,285948	-11,104731	-0,020673
10:56:31,63	0,559928	3,291974	-0,091996	0,211992	0,425990	-0,541026	0,130982	0,340649	1,043759	-0,456965	-0,834858	-0,021215	-0,918265	-2,774841	-0,023770	-13,753137	28,305267	12,394157	0,130982	0,340649	1,043759	26,283973	-11,116946	-0,021215	0,130982	0,340649	1,043759	26,283973	-11,116946	-0,021215
10:56:31,68	0,559928	3,291974	-0,091996	0,211992	0,425990	-0,541026	0,130982	0,340649	1,043759	-0,456965	-0,834858	-0,021215	-0,917078	-2,772872	-0,025674	-13,727311	28,283666	12,438462	0,130982	0,340649	1,043759	26,283973	-11,116946	-0,021215	0,130982	0,340649	1,043759	26,283973	-11,116946	-0,021215
10:56:31,73	0,559928	3,291974	-0,091996	0,211992	0,425990	-0,541026	0,128291	0,332625	1,043046	-0,030621	-0,950180	0,023602	-0,913655	-2,768117	-0,024550	-13,767984	28,277311	12,429599	0,128291	0,332625	1,043046	26,080461	-11,021013	0,023602	0,128291	0,332625	1,043046	26,080461	-11,021013	0,023602
10:56:31,78	0,559928	3,291974	-0,091996	0,211992	0,425990	-0,541026	0,122461	0,332039	1,044171	-0,025963	-1,285374	0,014739	-0,917277	-2,770344	-0,024977	-13,811846	28,260814	12,399754	0,122461	0,332039	1,044171	26,039078	-10,898570	0,014739	0,122461	0,332039	1,044171	26,039078	-10,898570	0,014739
10:56:31,83	0,559928	3,291974	-0,091996	0,211992	0,425990	-0,541026	0,126201	0,334062	1,043744	-0,167402	-1,120649	-0,015106	-0,915696	-2,774867	-0,023741	-13,732444	28,274386	12,413566	0,126201	0,334062	1,043744	26,056483	-11,027407	-0,015106	0,126201	0,334062	1,043744	26,056483	-11,027407	-0,015106
10:56:31,88	0,559928	3,291974	-0,091996	0,211992	0,425990	-0,541026	0,129328	0,330431	1,044979	0,072901	-0,896078	-0,001294	-0,913528	-2,770658	-0,023358	-13,728650	28,306649	12,424210	0,129328	0,330431	1,044979	26,011697	-11,048290	-0,001294	0,129328	0,330431	1,044979	26,011697	-11,048290	-0,001294
10:56:31,93	0,559928	3,291974	-0,091996	0,211992	0,425990	-0,541026	0,124598	0,330658	1,045362	0,090886	-1,154865	0,009349	-0,913471	-2,768084	-0,025676	-13,682919	28,286972	12,429757	0,124598	0,330658	1,045362	26,047576	-10,935800	0,009349	0,124598	0,330658	1,045362	26,047576	-10,935800	0,009349
10:56:31,98	0,559928	3,291974	-0,091996	0,211992	0,425990	-0,541026	0,122340	0,331896	1,043044	0,032379	-1,222823	0,014896	-0,917620	-2,774544	-0,020832	-13,718879	28,271067	12,403190	0,122340	0,331896	1,043044	26,086184	-10,826528	0,014896	0,122340	0,331896	1,043044	26,086184	-10,826528	0,014896
10:56:32,03	0,559928	3,291974	-0,091996	0,211992	0,425990	-0,541026	0,130010	0,332259	1,047889	-0,018251	-0,847197	-0,011670	-0,915212	-2,766271	-0,023164	-13,721414	28,277031	12,362056	0,130010	0,332259	1,047889	26,064050	-11,052960	-0,011670	0,130010	0,332259	1,047889	26,064050	-11,052960	-0,011670
10:56:32,08	0,559928	3,291974	-0,091996	0,211992	0,425990	-0,541026	0,121641	0,334310	1,045556	-0,121018	-1,287551	-0,052804	-0,924307	-2,770248	-0,021332	-13,727415	28,260034	12,426936	0,121641	0,334310	1,045556	26,122306	-10,836365	-0,052804	0,121641	0,334310	1,045556	26,122306	-10,836365	-0,052804
10:56:32,13	0,559928	3,291974	-0,091996	0,211992	0,425990	-0,541026	0,129632	0,340197	1,047389	-0,444893	-0,868700	0,012076	-0,915796	-2,769269	-0,023751	-13,665087	28,245699	12,392586	0,129632	0,340197	1,047389	26,260606	-11,044835	0,012076	0,129632	0,340197	1,047389	26,260606	-11,044835	0,012076
10:56:32,18	0,559928	3,291974	-0,091996	0,211992	0,425990	-0,541026	0,124529	0,333317	1,044970	-0,068341	-1,072933	-0,022274	-0,915567	-2,764752	-0,023445	-13,658029	28,300780	12,390764	0,124529	0,333317	1,044970	26,097014	-10,848448	-0,022274	0,124529	0,333317	1,044970	26,097014	-10,848448	-0,022274
10:56:32,23	0,559928	3,291974	-0,091996	0,211992	0,425990	-0,541026	0,120502	0,335377	1,045276	-0,124236	-1,303737	-0,024097	-0,916504	-2,773739	-0,022969	-13,725036	28,225967	12,410689	0,120502	0,335377	1,045276	26,202837	-10,763176	-0,024097	0,120502	0,335377	1,045276	26,202837	-10,763176	-0,024097
10:56:32,28	0,559928	3,291974	-0,091996	0,211992	0,425990	-0,541026	0,128755	0,331695	1,045752	-0,031073	-0,895240	-0,004171	-0,915640	-2,766779	-0,021831	-13,685820	28,257704	12,388374	0,128755	0,331695	1,045752	26,006974	-11,002485	-0,004171	0,128755	0,331695	1,045752	26,006974	-11,002485	-0,004171
10:56:32,33	0,559928	3,291974	-0,091996	0,211992	0,425990	-0,541026	0,122295	0,334426	1,046890	-0,126014	-1,213056	-0,026486	-0,916217	-2,767750	-0,024720	-13,716510	28,255920	12,436579	0,122295	0,334426	1,046890	26,126451	-10,813207	-0,026486	0,122295	0,334426	1,046890	26,126451	-10,813207	-0,026486
10:56:32,38	0,559928	3,291974	-0,091996	0,211992	0,425990	-0,541026	0,123424	0,334441	1,044001	-0,143651	-1,180036	0,021719	-0,924637	-2,766517	-0,023011	-13,669224	28,262464	12,377060	0,123424	0,334441	1,044001	26,109941	-10,868811	0,021719	0,123424	0,334441	1,044001	26,109941	-10,868811	0,021719
10:56:32,43	0,559928	3,291974	-0,091996	0,211992	0,425990	-0,541026	0,126567	0,342349	1,045709	-0,525567	-0,978922	-0,037800	-0,915800	-2,766339	-0,022597	-13,674591	28,284496	12,398504	0,126567	0,342349	1,045709	26,348818	-10,914421	-0,037800	0,126567	0,342349	1,045709	26,348818	-10,914421	-0,037800
10:56:32,48	0,559928	3,291974	-0,091996	0,211992	0,425990	-0,541026	0,121994	0,334785	1,046123	-0,115875	-1,232392	-0,016357	-0,920012	-2,768047	-0,020203	-13,662855	28,234376	12,385457	0,121994	0,334785	1,046123	26,164786	-10,808896	-0,016357	0,121994	0,334785	1,046123	26,164786	-10,808896	-0,016357
10:56:32,53	0,559928	3,291974	-0,091996	0,211992	0,425990	-0,541026	0,122534	0,338312	1,047359	-0,369208	-1,180876	-0,030557	-0,918274	-2,767933	-0,021823	-13,645804	28,217132	12,371900	0,122534	0,338312	1,047359	26,188312	-10,799780	-0,030557	0,122534	0,338312	1,047359	26,188312	-10,799780	-0,030557
10:56:32,58	0,559928	3,291974	-0,091996	0,211992	0,425990	-0,541026	0,124611	0,336131	1,046898	-0,229763	-1,037664	-0,042960	-0,918737	-2,773266	-0,022167	-13,666058	28,223536	12,414046	0,124611	0,336131	1,046898	26,156485	-10,819650	-0,042960	0,124611	0,336131	1,046898	26,156485	-10,819650	-0,042960
10:56:32,63	0,559928	3,291974	-0,091996	0,211992	0,425990	-0,541026	0,129461	0,333864	1,046554	-0,116506	-0,806198	-0,000814	-0,916934	-2,765752	-0,021451	-13,610571	28,299422	12,424973	0,129461	0,333864	1,046554	26,091852	-10,968921	-0,000814	0,129461	0,333864	1,046554	26,091852	-10,968921	-0,000814
10:56:32,68	0,559928	3,291974	-0,091996	0,211992	0,425990	-0,541026	0,122052	0,336061	1,047270	-0,137252	-1,181367	0,010113	-0,921162	-2,767683	-0,021083	-13,708612	28,272678	12,367357	0,122052	0,336061	1,047270	26,243517	-10,762468	0,010113	0,122052	0,336061	1,047270	26,243517	-10,762468	0,010113
10:56:32,73	0,559928	3,291974	-0,091996	0,211992	0,425990	-0,541026	0,125838	0,338757	1,047637	-0,349631	-1,056026	-0,047504	-0,919344	-2,773071	-0,021786	-13,670691	28,209955	12,408506	0,125838	0,338757	1,047637	26,242782	-10,934331	-0,047504	0,125838	0,338757	1,047637	26,242782	-10,934331	-0,047504
10:56:32,78	0,559928	3,291974	-0,091996	0,211992	0,425990	-0,541026	0,129596	0,334488	1,046935	-0,163024	-0,796444	-0,006354	-0,910892	-2,763610	-0,020824	-13,619248	28,204202	12,402805	0,129596	0,334488	1,046935	26,094305	-10,969698	-0,006354	0,129596	0,334488	1,046935	26,094305	-10,969698	-0,006354
10:56:32,83	0,559928	3,291974	-0,091996	0,211992	0,425990	-0,541026	0,117176	0,331899	1,047897	-0,007627	-1,394819	-0,012056	-0,920975	-2,767018	-0,022783	-13,639292	28,217035	12,394290	0,117176	0,331899	1,047897	26,046421	-10,593160	-0,012056	0,117176	0,331899	1,047897	26,046421	-10,593160	-0,012056
10:56:32,88	0,559928	3,291974	-0,091996	0,211992	0,425990	-0,541026	0,125170	0,338927	1,045938	-0,372018	-1,002942	-0,020570	-0,912764	-2,764511	-0,020997	-13,603580	28,216098	12,419631	0,125170	0,338927	1,045938	26,233768	-10,828757	-0,020570	0,125170	0,338927	1,045938	26,233768	-10,828757	-0,020570
10:56:32,93	0,559928	3,291974	-0,091996	0,211992	0,425990	-0,541026	0,124514	0,334343	1,045969	-0,109018	-0,989512	-0,030823	-0,918705	-2,767164	-0,020253	-13,649567	28,249159	12,399909	0,124514	0,334343	1,045969	26,136887	-10,763898	-0,030823	0,124514	0,334343	1,045969	26,136887	-10,763898	-0,030823
10:56:32,98	0,559928	3,291974	-0,091996	0,211992	0,425990	-0,541026	0,124160	0,336888	1,048468	-0,243319	-1,080377	-0,014952	-0,913910	-2,773636	-0,021353	-13,622706	28,247848	12,424354	0,124160	0,336888	1,048468	26,202423	-10,826976	-0,014952	0,124160	0,336888	1,048468	26,202423	-10,826976	-0,014952
10:56:33,03	0,559928	3,291974	-0,091996	0,211992	0,425990	-0,541026	0,127368	0,329500	1,047368	0,153177	-0,889681	0,009494	-0,913819	-2,763510	-0,023254	-13,611830	28,221393	12,404266	0,127368	0,329500	1,047368	26,018924	-10,888050	0,009494	0,127368	0,329500	1,047368	26,018924	-10,888050	0,009494
10:56:33,08	0,559928	3,291974	-0,091996	0,211992	0,425990	-0,541026	0,118553	0,334484	1,045467	-0,123485	-1,325399	-0,010594	-0,918055	-2,766799	-0,022776	-13,652683	28,228165	12,407430	0,118553	0,334484	1,045467	26,133538	-10,631814	-0,010594	0,118553	0,334484	1,045467	26,133538	-10,631814	-0,010594
10:56:33,13	0,559928	3,291974	-0,091996	0,211992	0,425990	-0,541026	0,125779	0,333750	1,046182	-0,054059	-0,935433	-0,014598	-0,913015	-2,766527	-0,019343	-13,597112	28,226474	12,407646	0,125779	0,333750	1,046182	26,145284	-10,809062	-0,014598	0,125779	0,333750	1,046182	26,145284	-10,809062	-0,014598
10:56:33,18	0,559928	3,291974	-0,091996	0,211992	0,425990	-0,541026	0,125779	0,333750	1,046182	-0,054059	-0,935433	-0,014598	-0,917518	-2,767640	-0,021794	-13,646301	28,260093	12,410988	0,125779	0,333750	1,046182	26,145284	-10,809062	-0,014598	0,125779	0,333750	1,046182	26,145284	-10,809062	-0,014598
10:56:33,23	0,559928	3,291974	-0,091996	0,211992	0,425990	-0,541026	0,123980	0,335622	1,046927	-0,166374	-1,092408	-0,003872	-0,914554	-2,773080	-0,021747	-13,625476	28,188826	12,422703	0,123980	0,335622	1,046927	26,179971	-10,824828	-0,003872	0,123980	0,335622	1,046927	26,179971	-10,824828	-0,003872
10:56:33,28	0,559928	3,291974	-0,091996	0,211992	0,425990	-0,541026	0,127208	0,330335	1,046973	0,057234	-0,870859	0,007843	-0,914432	-2,766329	-0,024203	-13,568101	28,241006	12,392386	0,127208	0,330335	1,046973	25,988564	-10,856714	0,007843	0,127208	0,330335	1,046973	25,988564	-10,856714	0,007843
10:56:33,33	0,559928	3,291974	-0,091996	0,211992	0,425990	-0,541026	0,121301	0,333606	1,044518	-0,038940	-1,154451	-0,022474	-0,917534	-2,768392	-0,023077	-13,631488	28,199021	12,414391	0,121301	0,333606	1,044518	26,149101	-10,676568	-0,022474	0,121301	0,333606	1,044518	26,149101	-10,676568	-0,022474
10:56:33,38	0,559928	3,291974	-0,091996	0,211992	0,425990	-0,541026	0,126933	0,331801	1,048907	-0,028787	-0,847758	-0,013920	-0,915685	-2,772109	-0,019813	-13,597990	28,161628	12,400941	0,126933	0,331801	1,048907	26,017591	-10,812023	-0,013920	0,126933	0,331801	1,048907	26,017591	-10,812023	-0,013920
10:56:33,43	0,559928	3,291974	-0,091996	0,211992	0,425990	-0,541026	0,126933	0,331801	1,048907	-0,028787	-0,847758	-0,013920	-0,915112	-2,764167	-0,021004	-13,590376	28,187704	12,408545	0,126933	0,331801	1,048907	26,017591	-10,812023	-0,013920	0,126933	0,331801	1,048907	26,017591	-10,812023	-0,013920
10:56:33,48	0,559928	3,291974	-0,091996	0,211992	0,425990	-0,541026	0,119769	0,335276	1,047717	-0,183082	-1,226766	-0,006316	-0,916321	-2,770848	-0,021408	-13,626400	28,190069	12,374120	0,119769	0,335276	1,047717	26,136059	-10,628603	-0,006316	0,119769	0,335276	1,047717	26,136059	-10,628603	-0,006316
10:56:33,53	0,559928	3,291974	-0,091996	0,211992	0,425990	-0,541026	0,126159	0,332981	1,047313	-0,079733	-0,926824	-0,040740	-0,915174	-2,767959	-0,018345	-13,575181	28,220290	12,424199	0,126159	0,332981	1,047313	26,059292	-10,830339	-0,040740	0,126159	0,332981	1,047313	26,059292	-10,830339	-0,040740
10:56:33,58	0,559928	3,291974	-0,091996	0,211992	0,425990	-0,541026	0,123084	0,333433	1,050375	-0,051447	-1,057503	0,009339	-0,919801	-2,768119	-0,021375	-13,597124	28,215563	12,422871	0,123084	0,333433	1,050375	26,123047	-10,719593	0,009339	0,123084	0,333433	1,050375	26,123047	-10,719593	0,009339
10:56:33,63	0,559928	3,291974	-0,091996	0,211992	0,425990	-0,541026	0,125536	0,337360	1,047346	-0,270733	-0,946633	0,008010	-0,914477	-2,769698	-0,019491	-13,585272	28,183242	12,403487	0,125536	0,337360	1,047346	26,212057	-10,801214	0,008010	0,125536	0,337360	1,047346	26,212057	-10,801214	0,008010
10:56:33,68	0,559928	3,291974	-0,091996	0,211992	0,425990	-0,541026	0,124241	0,331959	1,049230	-0,011950	-0,987529	-0,011373	-0,920433	-2,767985	-0,020621	-13,613271	28,195489	12,402465	0,124241	0,331959	1,049230	26,046868	-10,740481	-0,011373	0,124241	0,331959	1,049230	26,046868	-10,740481	-0,011373
10:56:33,73	0,559928	3,291974	-0,091996	0,211992	0,425990	-0,541026	0,125736	0,337974	1,048099	-0,328083	-0,940185	-0,012395	-0,915870	-2,768283	-0,023698	-13,548446	28,215301	12,396571	0,125736	0,337974	1,048099	26,202852	-10,810458	-0,012395	0,125736	0,337974	1,048099	26,202852	-10,810458	-0,012395
10:56:33,78	0,559928	3,291974	-0,091996	0,211992	0,425990	-0,541026	0,123712	0,333874	1,045023	-0,065328	-0,999192	-0,018289	-0,923399	-2,767500	-0,021004	-13,628232	28,224924	12,427580	0,123712	0,333874	1,045023	26,143778	-10,710591	-0,018289	0,123712	0,333874	1,045023	26,143778	-10,710591	-0,018289
10:56:33,83	0,559928	3,291974	-0,091996	0,211992	0,425990	-0,541026	0,126798	0,340785	1,047716	-0,456282	-0,912613	0,012720	-0,915657	-2,774524	-0,021724	-13,592323	28,184454	12,426649	0,126798	0,340785	1,047716	26,295372	-10,866285	0,012720	0,126798	0,340785	1,047716	26,295372	-10,866285	0,012720
10:56:33,88	0,559928	3,291974	-0,091996	0,211992	0,425990	-0,541026	0,129011	0,330569	1,046996	0,057892	-0,746231	0,011788	-0,915469	-2,760749	-0,019207	-13,572812	28,197942	12,396738	0,129011	0,330569	1,046996	26,007537	-10,873584	0,011788	0,129011	0,330569	1,046996	26,007537	-10,873584	0,011788
10:56:33,93	0,559928	3,291974	-0,091996	0,211992	0,425990	-0,541026	0,116987	0,337293	1,049514	-0,270334	-1,361314	-0,018122	-0,915002	-2,771885	-0,019408	-13,551544	28,152469	12,395229	0,116987	0,337293	1,049514	26,207167	-10,544802	-0,018122	0,116987	0,337293	1,049514	26,207167	-10,544802	-0,018122
10:56:33,98	0,559928	3,291974	-0,091996	0,211992	0,425990	-0,541026	0,126398	0,331321	1,049313	0,011456	-0,830817	-0,019631	-0,915091	-2,761420	-0,020790	-13,509855	28,199519	12,401109	0,126398	0,331321	1,049313	26,020166	-10,753021	-0,019631	0,126398	0,331321	1,049313	26,020166	-10,753021	-0,019631
10:56:34,03	0,559928	3,291974	-0,091996	0,211992	0,425990	-0,541026	0,117380	0,336630	1,047930	-0,203034	-1,287160	-0,013751	-0,913415	-2,768551	-0,020086	-13,537727	28,181514	12,448073	0,117380	0,336630	1,047930	26,222452	-10,501474	-0,013751	0,117380	0,336630	1,047930	26,222452	-10,501474	-0,013751
10:56:34,08	0,559928	3,291974	-0,091996	0,211992	0,425990	-0,541026	0,122717	0,331614	1,048634	0,028302	-1,024764	0,033213	-0,916287	-2,765645	-0,020983	-13,585713	28,173640	12,426992	0,122717	0,331614	1,048634	26,059982	-10,658043	0,033213	0,122717	0,331614	1,048634	26,059982	-10,658043	0,033213
10:56:34,13	0,559928	3,291974	-0,091996	0,211992	0,425990	-0,541026	0,121637	0,335554	1,047738	-0,207408	-1,118555	0,012131	-0,918512	-2,767616	-0,019400	-13,514793	28,119445	12,413197	0,121637	0,335554	1,047738	26,133590	-10,667037	0,012131	0,121637	0,335554	1,047738	26,133590	-10,667037	0,012131
10:56:34,18	0,559928	3,291974	-0,091996	0,211992	0,425990	-0,541026	0,124455	0,336495	1,049320	-0,267811	-0,883470	-0,001664	-0,914377	-2,769333	-0,016687	-13,545724	28,191931	12,404955	0,124455	0,336495	1,049320	26,147050	-10,653215	-0,001664	0,124455	0,336495	1,049320	26,147050	-10,653215	-0,001664
10:56:34,23	0,559928	3,291974	-0,091996	0,211992	0,425990	-0,541026	0,123875	0,332055	1,052034	0,010366	-0,976681	-0,009905	-0,920330	-2,762042	-0,018654	-13,552176	28,201714	12,430810	0,123875	0,332055	1,052034	26,076706	-10,700864	-0,009905	0,123875	0,332055	1,052034	26,076706	-10,700864	-0,009905
10:56:34,28	0,559928	3,291974	-0,091996	0,211992	0,425990	-0,541026	0,128125	0,332997	1,052352	-0,078912	-0,716107	0,003977	-0,913851	-2,770060	-0,018163	-13,525472	28,183778	12,406174	0,128125	0,332997	1,052352	26,061357	-10,773920	0,003977	0,128125	0,332997	1,052352	26,061357	-10,773920	0,003977
10:56:34,33	0,559928	3,291974	-0,091996	0,211992	0,425990	-0,541026	0,128125	0,332997	1,052352	-0,078912	-0,716107	0,003977	-0,911447	-2,762433	-0,018850	-13,528568	28,183118	12,396037	0,128125	0,332997	1,052352	26,061357	-10,773920	0,003977	0,128125	0,332997	1,052352	26,061357	-10,773920	0,003977
10:56:34,38	0,559928	3,291974	-0,091996	0,211992	0,425990	-0,541026	0,116435	0,332968	1,049871	-0,036133	-1,344304	-0,018823	-0,917316	-2,766171	-0,020568	-13,502656	28,123767	12,409497	0,116435	0,332968	1,049871	26,101829	-10,484436	-0,018823	0,116435	0,332968	1,049871	26,101829	-10,484436	-0,018823
10:56:34,43	0,559928	3,291974	-0,091996	0,211992	0,425990	-0,541026	0,122607	0,336182	1,048152	-0,241720	-0,971244	-0,005364	-0,919608	-2,769900	-0,022517	-13,497170	28,166876	12,381987	0,122607	0,336182	1,048152	26,148565	-10,595879	-0,005364	0,122607	0,336182	1,048152	26,148565	-10,595879	-0,005364
10:56:34,48	0,559928	3,291974	-0,091996	0,211992	0,425990	-0,541026	0,126982	0,336303	1,046203	-0,207921	-0,760562	-0,032873	-0,918638	-2,764523	-0,017488	-13,586020	28,174521	12,434347	0,126982	0,336303	1,046203	26,191840	-10,728613	-0,032873	0,126982	0,336303	1,046203	26,191840	-10,728613	-0,032873
10:56:34,53	0,559928	3,291974	-0,091996	0,211992	0,425990	-0,541026	0,121840	0,338151	1,051233	-0,341815	-1,108688	0,019486	-0,918152	-2,765374	-0,017408	-13,562658	28,144131	12,390647	0,121840	0,338151	1,051233	26,203005	-10,673132	0,019486	0,121840	0,338151	1,051233	26,203005	-10,673132	0,019486
10:56:34,58	0,559928	3,291974	-0,091996	0,211992	0,425990	-0,541026	0,122334	0,337305	1,051313	-0,312473	-1,047578	-0,024213	-0,915852	-2,769509	-0,019806	-13,517725	28,114081	12,376335	0,122334	0,337305	1,051313	26,165955	-10,650794	-0,024213	0,122334	0,337305	1,051313	26,165955	-10,650794	-0,024213
10:56:34,63	0,559928	3,291974	-0,091996	0,211992	0,425990	-0,541026	0,124765	0,333246	1,048914	-0,104950	-0,867225	-0,038526	-0,912149	-2,764098	-0,021243	-13,500752	28,158096	12,418245	0,124765	0,333246	1,048914	26,054827	-10,661278	-0,038526	0,124765	0,333246	1,048914	26,054827	-10,661278	-0,038526
10:56:34,68	0,559928	3,291974	-0,091996	0,211992	0,425990	-0,541026	0,118228	0,332743	1,047478	-0,032217	-1,214477	0,003384	-0,919825	-2,765386	-0,018666	-13,584095	28,150600	12,414564	0,118228	0,332743	1,047478	26,088117	-10,495346	0,003384	0,118228	0,332743	1,047478	26,088117	-10,495346	0,003384
10:56:34,73	0,559928	3,291974	-0,091996	0,211992	0,425990	-0,541026	0,123181	0,338747	1,050055	-0,392584	-1,025344	-0,000297	-0,916784	-2,763725	-0,019828	-13,531181	28,137205	12,390844	0,123181	0,338747	1,050055	26,199057	-10,695033	-0,000297	0,123181	0,338747	1,050055	26,199057	-10,695033	-0,000297
10:56:34,78	0,559928	3,291974	-0,091996	0,211992	0,425990	-0,541026	0,120222	0,336944	1,048893	-0,283987	-1,126684	-0,024016	-0,922445	-2,766984	-0,018868	-13,520405	28,176091	12,360862	0,120222	0,336944	1,048893	26,166142	-10,564100	-0,024016	0,120222	0,336944	1,048893	26,166142	-10,564100	-0,024016
10:56:34,83	0,559928	3,291974	-0,091996	0,211992	0,425990	-0,541026	0,125875	0,340218	1,049853	-0,415136	-0,842857	-0,053998	-0,921741	-2,770650	-0,018185	-13,532316	28,146042	12,391485	0,125875	0,340218	1,049853	26,291949	-10,724006	-0,053998	0,125875	0,340218	1,049853	26,291949	-10,724006	-0,053998
10:56:34,88	0,559928	3,291974	-0,091996	0,211992	0,425990	-0,541026	0,128698	0,337775	1,050535	-0,320084	-0,691321	-0,023375	-0,912767	-2,762767	-0,019301	-13,459250	28,189705	12,399570	0,128698	0,337775	1,050535	26,195235	-10,794122	-0,023375	0,128698	0,337775	1,050535	26,195235	-10,794122	-0,023375
10:56:34,93	0,559928	3,291974	-0,091996	0,211992	0,425990	-0,541026	0,117384	0,333944	1,049419	-0,046554	-1,238211	-0,015290	-0,920320	-2,764984	-0,017478	-13,548327	28,172710	12,423846	0,117384	0,333944	1,049419	26,168074	-10,452851	-0,015290	0,117384	0,333944	1,049419	26,168074	-10,452851	-0,015290
10:56:34,98	0,559928	3,291974	-0,091996	0,211992	0,425990	-0,541026	0,123080	0,339377	1,051242	-0,388336	-1,010652	0,008986	-0,914992	-2,768129	-0,019425	-13,528518	28,123034	12,380083	0,123080	0,339377	1,051242	26,252797	-10,672447	0,008986	0,123080	0,339377	1,051242	26,252797	-10,672447	0,008986
10:56:35,03	0,559928	3,291974	-0,091996	0,211992	0,425990	-0,541026	0,123140	0,333191	1,049296	-0,099735	-0,965546	-0,034777	-0,920857	-2,763943	-0,019824	-13,520929	28,175172	12,396062	0,123140	0,333191	1,049296	26,055728	-10,632040	-0,034777	0,123140	0,333191	1,049296	26,055728	-10,632040	-0,034777
10:56:35,08	0,559928	3,291974	-0,091996	0,211992	0,425990	-0,541026	0,122447	0,340363	1,048896	-0,423748	-1,021073	-0,018799	-0,913385	-2,762912	-0,017223	-13,506705	28,140631	12,393055	0,122447	0,340363	1,048896	26,294742	-10,633176	-0,018799	0,122447	0,340363	1,048896	26,294742	-10,633176	-0,018799
10:56:35,13	0,559928	3,291974	-0,091996	0,211992	0,425990	-0,541026	0,117819	0,334407	1,051498	-0,136856	-1,232163	-0,021805	-0,918470	-2,769779	-0,018630	-13,501768	28,106560	12,382797	0,117819	0,334407	1,051498	26,114115	-10,480933	-0,021805	0,117819	0,334407	1,051498	26,114115	-10,480933	-0,021805
10:56:35,18	0,559928	3,291974	-0,091996	0,211992	0,425990	-0,541026	0,126308	0,335377	1,050090	-0,214331	-0,769389	-0,032064	-0,919714	-2,764754	-0,017876	-13,535828	28,157035	12,404216	0,126308	0,335377	1,050090	26,112782	-10,684598	-0,032064	0,126308	0,335377	1,050090	26,112782	-10,684598	-0,032064
10:56:35,23	0,559928	3,291974	-0,091996	0,211992	0,425990	-0,541026	0,122579	0,338967	1,050844	-0,374321	-1,018073	-0,010644	-0,915118	-2,772330	-0,019792	-13,516285	28,086615	12,377158	0,122579	0,338967	1,050844	26,234595	-10,640492	-0,010644	0,122579	0,338967	1,050844	26,234595	-10,640492	-0,010644
10:56:35,28	0,559928	3,291974	-0,091996	0,211992	0,425990	-0,541026	0,126841	0,331199	1,048929	-0,021583	-0,744295	-0,037702	-0,915276	-2,763896	-0,020744	-13,468956	28,152132	12,422969	0,126841	0,331199	1,048929	25,977522	-10,701311	-0,037702	0,126841	0,331199	1,048929	25,977522	-10,701311	-0,037702
10:56:35,33	0,559928	3,291974	-0,091996	0,211992	0,425990	-0,541026	0,119616	0,335553	1,047977	-0,167597	-1,111750	0,008109	-0,919046	-2,764462	-0,015900	-13,500498	28,160938	12,427160	0,119616	0,335553	1,047977	26,173311	-10,501627	0,008109	0,119616	0,335553	1,047977	26,173311	-10,501627	0,008109
10:56:35,38	0,559928	3,291974	-0,091996	0,211992	0,425990	-0,541026	0,121991	0,338535	1,052821	-0,330791	-1,019969	0,012299	-0,920749	-2,764531	-0,014747	-13,466367	28,129907	12,390893	0,121991	0,338535	1,052821	26,244182	-10,596284	0,012299	0,121991	0,338535	1,052821	26,244182	-10,596284	0,012299
10:56:35,43	0,559928	3,291974	-0,091996	0,211992	0,425990	-0,541026	0,122903	0,339975	1,053974	-0,415492	-0,927499	-0,023968	-0,917279	-2,762536	-0,016686	-13,474367	28,097705	12,406555	0,122903	0,339975	1,053974	26,272540	-10,575364	-0,023968	0,122903	0,339975	1,053974	26,272540	-10,575364	-0,023968
10:56:35,48	0,559928	3,291974	-0,091996	0,211992	0,425990	-0,541026	0,119440	0,337967	1,052035	-0,342985	-1,098372	-0,008306	-0,916564	-2,767216	-0,019002	-13,439299	28,134122	12,379128	0,119440	0,337967	1,052035	26,187451	-10,474437	-0,008306	0,119440	0,337967	1,052035	26,187451	-10,474437	-0,008306
10:56:35,53	0,559928	3,291974	-0,091996	0,211992	0,425990	-0,541026	0,123135	0,335008	1,049719	-0,140007	-0,894070	-0,035732	-0,920174	-2,767085	-0,018489	-13,473581	28,136514	12,399637	0,123135	0,335008	1,049719	26,158091	-10,560193	-0,035732	0,123135	0,335008	1,049719	26,158091	-10,560193	-0,035732
10:56:35,58	0,559928	3,291974	-0,091996	0,211992	0,425990	-0,541026	0,124827	0,338200	1,050231	-0,321059	-0,836993	-0,015224	-0,917912	-2,764588	-0,018243	-13,506653	28,126390	12,413184	0,124827	0,338200	1,050231	26,227609	-10,635904	-0,015224	0,124827	0,338200	1,050231	26,227609	-10,635904	-0,015224
10:56:35,63	0,559928	3,291974	-0,091996	0,211992	0,425990	-0,541026	0,115800	0,333119	1,051695	-0,011212	-1,284870	0,023852	-0,918707	-2,767855	-0,014938	-13,481520	28,119212	12,380992	0,115800	0,333119	1,051695	26,138667	-10,375196	0,023852	0,115800	0,333119	1,051695	26,138667	-10,375196	0,023852
10:56:35,68	0,559928	3,291974	-0,091996	0,211992	0,425990	-0,541026	0,124761	0,336544	1,053782	-0,253945	-0,838667	-0,033868	-0,914186	-2,765501	-0,016657	-13,443148	28,181941	12,404164	0,124761	0,336544	1,053782	26,164794	-10,632371	-0,033868	0,124761	0,336544	1,053782	26,164794	-10,632371	-0,033868
10:56:35,73	0,559928	3,291974	-0,091996	0,211992	0,425990	-0,541026	0,120461	0,333806	1,052064	-0,038053	-1,060387	-0,010697	-0,920212	-2,762581	-0,016691	-13,486131	28,149849	12,412680	0,120461	0,333806	1,052064	26,165746	-10,516562	-0,010697	0,120461	0,333806	1,052064	26,165746	-10,516562	-0,010697
10:56:35,78	0,559928	3,291974	-0,091996	0,211992	0,425990	-0,541026	0,120945	0,340485	1,052030	-0,434633	-1,056393	-0,002180	-0,915137	-2,764997	-0,017506	-13,426619	28,179234	12,388992	0,120945	0,340485	1,052030	26,293448	-10,550568	-0,002180	0,120945	0,340485	1,052030	26,293448	-10,550568	-0,002180
10:56:35,83	0,559928	3,291974	-0,091996	0,211992	0,425990	-0,541026	0,120500	0,334882	1,051214	-0,088058	-1,042691	-0,025869	-0,919629	-2,764100	-0,015925	-13,475546	28,085637	12,380853	0,120500	0,334882	1,051214	26,200166	-10,501927	-0,025869	0,120500	0,334882	1,051214	26,200166	-10,501927	-0,025869
10:56:35,88	0,559928	3,291974	-0,091996	0,211992	0,425990	-0,541026	0,121969	0,339220	1,052796	-0,419159	-0,961847	-0,034007	-0,915897	-2,762448	-0,016438	-13,535143	28,142172	12,384479	0,121969	0,339220	1,052796	26,209604	-10,536444	-0,034007	0,121969	0,339220	1,052796	26,209604	-10,536444	-0,034007
10:56:35,93	0,559928	3,291974	-0,091996	0,211992	0,425990	-0,541026	0,118673	0,336814	1,052283	-0,274896	-1,213151	-0,030381	-0,917846	-2,763972	-0,019002	-13,469847	28,119841	12,418006	0,118673	0,336814	1,052283	26,165012	-10,528964	-0,030381	0,118673	0,336814	1,052283	26,165012	-10,528964	-0,030381
10:56:35,98	0,559928	3,291974	-0,091996	0,211992	0,425990	-0,541026	0,120967	0,337741	1,049718	-0,309783	-1,026151	0,003145	-0,911826	-2,765044	-0,016632	-13,423964	28,142183	12,422535	0,120967	0,337741	1,049718	26,202883	-10,522039	0,003145	0,120967	0,337741	1,049718	26,202883	-10,522039	0,003145
10:56:36,03	0,559928	3,291974	-0,091996	0,211992	0,425990	-0,541026	0,118885	0,331991	1,052088	0,031510	-1,105842	0,007674	-0,921926	-2,763926	-0,017062	-13,452325	28,115661	12,410968	0,118885	0,331991	1,052088	26,092796	-10,438306	0,007674	0,118885	0,331991	1,052088	26,092796	-10,438306	0,007674
10:56:36,08	0,559928	3,291974	-0,091996	0,211992	0,425990	-0,541026	0,122967	0,341297	1,051659	-0,489560	-0,904881	-0,003893	-0,912279	-2,771166	-0,014572	-13,458930	28,093501	12,392446	0,122967	0,341297	1,051659	26,302262	-10,557780	-0,003893	0,122967	0,341297	1,051659	26,302262	-10,557780	-0,003893
10:56:36,13	0,559928	3,291974	-0,091996	0,211992	0,425990	-0,541026	0,124413	0,329322	1,054149	0,110635	-0,824297	-0,022415	-0,919471	-2,767249	-0,018820	-13,486107	28,126455	12,395704	0,124413	0,329322	1,054149	25,962436	-10,590755	-0,022415	0,124413	0,329322	1,054149	25,962436	-10,590755	-0,022415
10:56:36,18	0,559928	3,291974	-0,091996	0,211992	0,425990	-0,541026	0,127598	0,337416	1,052845	-0,281107	-0,687860	-0,003362	-0,914171	-2,769191	-0,013593	-13,440737	28,150883	12,405580	0,127598	0,337416	1,052845	26,206032	-10,704326	-0,003362	0,127598	0,337416	1,052845	26,206032	-10,704326	-0,003362
10:56:36,23	0,559928	3,291974	-0,091996	0,211992	0,425990	-0,541026	0,127598	0,337416	1,052845	-0,281107	-0,687860	-0,003362	-0,918459	-2,765109	-0,015911	-13,491799	28,119369	12,401525	0,127598	0,337416	1,052845	26,206032	-10,704326	-0,003362	0,127598	0,337416	1,052845	26,206032	-10,704326	-0,003362
10:56:36,28	0,559928	3,291974	-0,091996	0,211992	0,425990	-0,541026	0,122258	0,337703	1,052810	-0,319195	-0,977764	-0,013335	-0,913560	-2,767655	-0,017776	-13,401682	28,111303	12,426171	0,122258	0,337703	1,052810	26,190493	-10,575043	-0,013335	0,122258	0,337703	1,052810	26,190493	-10,575043	-0,013335
10:56:36,33	0,559928	3,291974	-0,091996	0,211992	0,425990	-0,541026	0,122014	0,332187	1,050944	0,005734	-0,908417	0,011310	-0,919483	-2,765758	-0,017824	-13,421157	28,127843	12,397116	0,122014	0,332187	1,050944	26,082379	-10,486478	0,011310	0,122014	0,332187	1,050944	26,082379	-10,486478	0,011310
10:56:36,38	0,559928	3,291974	-0,091996	0,211992	0,425990	-0,541026	0,123332	0,338265	1,050897	-0,305771	-0,864995	-0,017744	-0,912460	-2,763461	-0,017054	-13,439278	28,131718	12,398513	0,123332	0,338265	1,050897	26,248052	-10,546552	-0,017744	0,123332	0,338265	1,050897	26,248052	-10,546552	-0,017744
10:56:36,43	0,559928	3,291974	-0,091996	0,211992	0,425990	-0,541026	0,117831	0,333331	1,051667	-0,054917	-1,168658	-0,016348	-0,919606	-2,764254	-0,016685	-13,482416	28,147292	12,407568	0,117831	0,333331	1,051667	26,111601	-10,418417	-0,016348	0,117831	0,333331	1,051667	26,111601	-10,418417	-0,016348
10:56:36,48	0,559928	3,291974	-0,091996	0,211992	0,425990	-0,541026	0,122091	0,339124	1,052036	-0,364193	-0,992292	-0,007292	-0,917210	-2,763727	-0,016267	-13,451631	28,120507	12,426012	0,122091	0,339124	1,052036	26,257012	-10,576447	-0,007292	0,122091	0,339124	1,052036	26,257012	-10,576447	-0,007292
10:56:36,53	0,559928	3,291974	-0,091996	0,211992	0,425990	-0,541026	0,120436	0,337312	1,052454	-0,277812	-1,038290	0,011152	-0,914788	-2,767946	-0,017419	-13,419667	28,080896	12,395838	0,120436	0,337312	1,052454	26,201211	-10,492542	0,011152	0,120436	0,337312	1,052454	26,201211	-10,492542	0,011152
10:56:36,58	0,559928	3,291974	-0,091996	0,211992	0,425990	-0,541026	0,122879	0,333105	1,051301	-0,077364	-0,863766	-0,019023	-0,913557	-2,769143	-0,017401	-13,402599	28,095140	12,400988	0,122879	0,333105	1,051301	26,071399	-10,509795	-0,019023	0,122879	0,333105	1,051301	26,071399	-10,509795	-0,019023
10:56:36,63	0,559928	3,291974	-0,091996	0,211992	0,425990	-0,541026	0,123301	0,331441	1,051320	0,030071	-0,834190	-0,013873	-0,911122	-2,763858	-0,015828	-13,354992	28,102169	12,421967	0,117507	0,331975	1,052893	26,092195	-10,322046	0,007106	0,117507	0,331975	1,052893	26,092195	-10,322046	0,007106
10:56:36,68	0,559928	3,291974	-0,091996	0,211992	0,425990	-0,541026	0,117507	0,331975	1,052893	0,032196	-1,097769	0,007106	-0,911895	-2,762078	-0,015078	-13,432829	28,096694	12,444876	0,117507	0,331975	1,052893	26,092195	-10,322046	0,007106	0,117507	0,331975	1,052893	26,092195	-10,322046	0,007106
10:56:36,73	0,559928	3,291974	-0,091996	0,211992	0,425990	-0,541026	0,116351	0,333534	1,053643	-0,092550	-1,222520	0,030016	-0,910735	-2,770573	-0,015825	-13,404208	28,051710	12,415888	0,116351	0,333534	1,053643	26,089857	-10,356100	0,030016	0,116351	0,333534	1,053643	26,089857	-10,356100	0,030016
