# Supplementary material for: Characterization of interfragmentary motion associated with common osteosynthesis devices for rat fracture healing studies
Source: PLoS One. 2017 Apr 28;12(4):e0176735. doi: 10.1371/journal.pone.0176735 (PMC5409164; doi:10.1371/journal.pone.0176735)
Supplement: S1 Dataset — (ZIP) [file pone.0176735.s001.zip › S1_Dataset/RatNail/Specimen03/Nail_03Y.txt]

%Tester: Sukopp Matthias
%Projekt: 
%Zeit: 12.03.2015 11:00:13
%Dateipfad: D:\Messungen\Fixator\Measurements\Fixator_20150312.txt
%Kommentar: Nail_03-Y
%VI Version: D:\LVProjekte\Fixator\HauptVI\Fixator_v0.12.vi
%Virtueller Drehpunkt: 	0,0000	0,0000	0,0000
%Sensor zu Hexapod (Mitte): 	0,000000	0,000000	-26,500000
%Sensor zu Hexapod Trans (Mitte): 	-0,500000	-0,866025	0,000000	-0,866025	0,500000	0,000000	0,000000	0,000000	1,000000
%Hexapod zu Labor (Mitte): 	0,570025	3,314951	-0,090973
%Hexapod zu Labor Trans (Mitte): 	0,999926	0,009470	0,007574	-0,009442	0,999948	-0,003772	-0,007610	0,003700	0,999964
%Labor zu CR (Mitte): 	0,000000	0,000000	78,500000
%Labor zu CR Trans (Mitte): 	1,000000	0,000000	0,000000	0,000000	1,000000	0,000000	0,000000	0,000000	1,000000
%Zentrum Sensormasse: 	0,000000	0,000000	2,000000
%Sensormasse: 	200,000000E-3
--------------------------------------------------
Time	X	Y	Z	U	V	W	Exp_ Fx	Exp_ Fy	Exp_ Fz	Exp_ Mx	Exp_ My	Exp_ Mz	Sen_ Fx	Sen_ Fy	Sen_ Fz	Sen_ Mx	Sen_ My	Sen_ Mz	Hex_ Fx	Hex_ Fy	Hex_ Fz	Hex_ Mx	Hex_ My	Hex_ Mz	Lab_ Fx	Lab_ Fy	Lab_ Fz	Lab_ Mx	Lab_ My	Lab_ Mz	Laser
11:00:13,46	0,570025	3,314951	-0,090973	0,211995	0,436002	-0,541009	-0,058616	0,067522	-0,037294	1,593578	-0,814534	-0,089353	-0,594038	-2,743558	-1,106015	-11,273398	12,824378	12,325507	-0,058616	0,067522	-0,037294	6,894049	3,786809	-0,089353	-0,058616	0,067522	-0,037294	6,894049	3,786809	-0,089353
11:00:13,51	0,570025	3,314951	-0,090973	0,211995	0,436002	-0,541009	-0,058616	0,067522	-0,037294	1,593578	-0,814534	-0,089353	-0,591696	-2,737683	-1,106784	-11,275519	12,875148	12,367661	-0,058616	0,067522	-0,037294	6,894049	3,786809	-0,089353	-0,058616	0,067522	-0,037294	6,894049	3,786809	-0,089353
11:00:13,56	0,570025	3,314951	-0,090973	0,211995	0,436002	-0,541009	-0,064875	0,068431	-0,038064	1,589229	-1,167243	-0,047200	-0,598736	-2,743867	-1,106396	-11,286477	12,890971	12,351374	-0,064875	0,068431	-0,038064	6,961040	3,925460	-0,047200	-0,064875	0,068431	-0,038064	6,961040	3,925460	-0,047200
11:00:13,61	0,570025	3,314951	-0,090973	0,211995	0,436002	-0,541009	-0,055999	0,071435	-0,037675	1,441224	-0,723098	-0,063486	-0,593473	-2,739692	-1,111441	-11,285053	12,902537	12,375710	-0,055999	0,071435	-0,037675	7,048880	3,672848	-0,063486	-0,055999	0,071435	-0,037675	7,048880	3,672848	-0,063486
11:00:13,66	0,570025	3,314951	-0,090973	0,211995	0,436002	-0,541009	-0,062247	0,068965	-0,042720	1,580387	-1,052530	-0,039151	-0,592366	-2,740083	-1,107578	-11,314715	12,861689	12,357953	-0,062247	0,068965	-0,042720	6,994157	3,833864	-0,039151	-0,062247	0,068965	-0,042720	6,994157	3,833864	-0,039151
11:00:13,71	0,570025	3,314951	-0,090973	0,211995	0,436002	-0,541009	-0,062462	0,067811	-0,038857	1,590182	-1,068969	-0,056907	-0,592831	-2,748099	-1,110634	-11,283625	12,897129	12,364204	-0,062462	0,067811	-0,038857	6,913374	3,834295	-0,056907	-0,062462	0,067811	-0,038857	6,913374	3,834295	-0,056907
11:00:13,76	0,570025	3,314951	-0,090973	0,211995	0,436002	-0,541009	-0,055287	0,064206	-0,041913	1,823910	-0,686687	-0,050656	-0,592337	-2,743320	-1,106032	-11,323787	12,884579	12,333138	-0,055287	0,064206	-0,041913	6,864061	3,653372	-0,050656	-0,055287	0,064206	-0,041913	6,864061	3,653372	-0,050656
11:00:13,81	0,570025	3,314951	-0,090973	0,211995	0,436002	-0,541009	-0,059673	0,066168	-0,037311	1,690947	-0,943235	-0,081723	-0,598096	-2,745039	-1,108717	-11,252041	12,859105	12,336813	-0,059673	0,066168	-0,037311	6,885100	3,741080	-0,081723	-0,059673	0,066168	-0,037311	6,885100	3,741080	-0,081723
11:00:13,86	0,570025	3,314951	-0,090973	0,211995	0,436002	-0,541009	-0,055305	0,070296	-0,039996	1,490098	-0,641238	-0,078047	-0,590441	-2,742916	-1,107160	-11,259756	12,886319	12,343300	-0,055305	0,070296	-0,039996	7,008306	3,700204	-0,078047	-0,055305	0,070296	-0,039996	7,008306	3,700204	-0,078047
11:00:13,91	0,570025	3,314951	-0,090973	0,211995	0,436002	-0,541009	-0,060971	0,064728	-0,038439	1,799339	-0,956160	-0,071561	-0,591776	-2,742424	-1,105989	-11,319775	12,862521	12,390736	-0,060971	0,064728	-0,038439	6,880468	3,830066	-0,071561	-0,060971	0,064728	-0,038439	6,880468	3,830066	-0,071561
11:00:13,96	0,570025	3,314951	-0,090973	0,211995	0,436002	-0,541009	-0,060730	0,066130	-0,037268	1,675817	-0,983681	-0,024124	-0,598201	-2,744482	-1,106407	-11,300354	12,849434	12,340504	-0,060730	0,066130	-0,037268	6,867001	3,783586	-0,024124	-0,060730	0,066130	-0,037268	6,867001	3,783586	-0,024124
11:00:14,01	0,570025	3,314951	-0,090973	0,211995	0,436002	-0,541009	-0,055734	0,070665	-0,037686	1,438356	-0,700569	-0,074356	-0,591606	-2,745584	-1,109483	-11,254959	12,881952	12,339082	-0,055734	0,070665	-0,037686	6,985564	3,674577	-0,074356	-0,055734	0,070665	-0,037686	6,985564	3,674577	-0,074356
11:00:14,06	0,570025	3,314951	-0,090973	0,211995	0,436002	-0,541009	-0,058078	0,064402	-0,040762	1,814894	-0,799367	-0,075778	-0,591661	-2,738415	-1,108706	-11,250550	12,858928	12,377641	-0,058078	0,064402	-0,040762	6,870451	3,759729	-0,075778	-0,058078	0,064402	-0,040762	6,870451	3,759729	-0,075778
11:00:14,11	0,570025	3,314951	-0,090973	0,211995	0,436002	-0,541009	-0,064259	0,068035	-0,039985	1,608268	-1,105448	-0,037219	-0,593550	-2,739543	-1,106425	-11,317754	12,857228	12,347325	-0,064259	0,068035	-0,039985	6,948978	3,938855	-0,037219	-0,064259	0,068035	-0,039985	6,948978	3,938855	-0,037219
11:00:14,16	0,570025	3,314951	-0,090973	0,211995	0,436002	-0,541009	-0,062338	0,069106	-0,037704	1,517459	-1,062912	-0,067535	-0,595312	-2,741719	-1,108748	-11,322196	12,874955	12,353570	-0,062338	0,069106	-0,037704	6,942308	3,830602	-0,067535	-0,062338	0,069106	-0,037704	6,942308	3,830602	-0,067535
11:00:14,21	0,570025	3,314951	-0,090973	0,211995	0,436002	-0,541009	-0,059572	0,069544	-0,040027	1,507817	-0,931785	-0,061291	-0,592298	-2,746457	-1,105634	-11,297990	12,829586	12,311030	-0,059572	0,069544	-0,040027	6,967044	3,744589	-0,061291	-0,059572	0,069544	-0,040027	6,967044	3,744589	-0,061291
11:00:14,26	0,570025	3,314951	-0,090973	0,211995	0,436002	-0,541009	-0,056975	0,064565	-0,036913	1,739549	-0,753119	-0,103831	-0,590440	-2,741438	-1,107546	-11,258837	12,902458	12,353952	-0,056975	0,064565	-0,036913	6,807907	3,719429	-0,103831	-0,056975	0,064565	-0,036913	6,807907	3,719429	-0,103831
11:00:14,31	0,570025	3,314951	-0,090973	0,211995	0,436002	-0,541009	-0,062251	0,065465	-0,038826	1,775417	-1,030016	-0,060908	-0,592375	-2,738984	-1,110714	-11,327063	12,903675	12,337269	-0,062251	0,065465	-0,038826	6,914451	3,856722	-0,060908	-0,062251	0,065465	-0,038826	6,914451	3,856722	-0,060908
11:00:14,36	0,570025	3,314951	-0,090973	0,211995	0,436002	-0,541009	-0,063409	0,068368	-0,041993	1,591431	-1,149891	-0,077592	-0,597092	-2,743614	-1,106033	-11,336225	12,866839	12,346368	-0,063409	0,068368	-0,041993	6,958307	3,827699	-0,077592	-0,063409	0,068368	-0,041993	6,958307	3,827699	-0,077592
11:00:14,41	0,570025	3,314951	-0,090973	0,211995	0,436002	-0,541009	-0,057041	0,070138	-0,037312	1,462897	-0,808275	-0,068492	-0,594700	-2,748696	-1,107569	-11,336965	12,882448	12,337780	-0,057041	0,070138	-0,037312	6,968736	3,669432	-0,068492	-0,057041	0,070138	-0,037312	6,968736	3,669432	-0,068492
11:00:14,46	0,570025	3,314951	-0,090973	0,211995	0,436002	-0,541009	-0,053835	0,065526	-0,038848	1,715860	-0,650040	-0,077081	-0,592833	-2,744257	-1,107564	-11,282827	12,893702	12,333717	-0,053835	0,065526	-0,038848	6,859671	3,576044	-0,077081	-0,053835	0,065526	-0,038848	6,859671	3,576044	-0,077081
11:00:14,51	0,570025	3,314951	-0,090973	0,211995	0,436002	-0,541009	-0,058613	0,066128	-0,038843	1,721370	-0,857229	-0,081144	-0,591737	-2,741269	-1,107961	-11,291620	12,836367	12,342535	-0,058613	0,066128	-0,038843	6,912439	3,743914	-0,081144	-0,058613	0,066128	-0,038843	6,912439	3,743914	-0,081144
11:00:14,56	0,570025	3,314951	-0,090973	0,211995	0,436002	-0,541009	-0,061749	0,066674	-0,039240	1,638951	-0,999229	-0,072325	-0,597084	-2,740810	-1,106426	-11,329242	12,882892	12,352312	-0,061749	0,066674	-0,039240	6,872847	3,848060	-0,072325	-0,061749	0,066674	-0,039240	6,872847	3,848060	-0,072325
11:00:14,61	0,570025	3,314951	-0,090973	0,211995	0,436002	-0,541009	-0,059473	0,071533	-0,037705	1,407749	-0,936732	-0,062548	-0,599838	-2,742250	-1,104465	-11,244671	12,863714	12,319875	-0,059473	0,071533	-0,037705	7,023099	3,731907	-0,062548	-0,059473	0,071533	-0,037705	7,023099	3,731907	-0,062548
11:00:14,66	0,570025	3,314951	-0,090973	0,211995	0,436002	-0,541009	-0,056849	0,073199	-0,035745	1,346822	-0,717461	-0,094985	-0,589907	-2,744730	-1,107941	-11,279242	12,857813	12,338041	-0,056849	0,073199	-0,035745	7,092910	3,745204	-0,094985	-0,056849	0,073199	-0,035745	7,092910	3,745204	-0,094985
11:00:14,71	0,570025	3,314951	-0,090973	0,211995	0,436002	-0,541009	-0,059667	0,063358	-0,039221	1,836143	-0,890975	-0,076820	-0,592153	-2,741907	-1,105980	-11,238174	12,903962	12,357314	-0,059667	0,063358	-0,039221	6,809736	3,792888	-0,076820	-0,059667	0,063358	-0,039221	6,809736	3,792888	-0,076820
11:00:14,76	0,570025	3,314951	-0,090973	0,211995	0,436002	-0,541009	-0,060988	0,066715	-0,037259	1,722076	-0,947186	-0,057546	-0,592303	-2,739960	-1,107567	-11,291599	12,881132	12,358361	-0,060988	0,066715	-0,037259	6,959198	3,840391	-0,057546	-0,060988	0,066715	-0,037259	6,959198	3,840391	-0,057546
11:00:14,81	0,570025	3,314951	-0,090973	0,211995	0,436002	-0,541009	-0,062600	0,067818	-0,038846	1,618247	-1,065833	-0,056499	-0,597000	-2,741108	-1,104851	-11,285004	12,856984	12,350040	-0,062600	0,067818	-0,038846	6,941938	3,848241	-0,056499	-0,062600	0,067818	-0,038846	6,941938	3,848241	-0,056499
11:00:14,86	0,570025	3,314951	-0,090973	0,211995	0,436002	-0,541009	-0,059257	0,071312	-0,036130	1,418954	-0,874234	-0,064821	-0,598205	-2,743774	-1,107206	-11,302779	12,852578	12,316995	-0,059257	0,071312	-0,036130	7,016908	3,777449	-0,064821	-0,059257	0,071312	-0,036130	7,016908	3,777449	-0,064821
11:00:14,91	0,570025	3,314951	-0,090973	0,211995	0,436002	-0,541009	-0,056345	0,071022	-0,038486	1,421292	-0,736000	-0,097866	-0,592946	-2,747765	-1,108321	-11,327106	12,858278	12,366874	-0,056345	0,071022	-0,038486	6,996540	3,687089	-0,097866	-0,056345	0,071022	-0,038486	6,996540	3,687089	-0,097866
11:00:14,96	0,570025	3,314951	-0,090973	0,211995	0,436002	-0,541009	-0,055519	0,064472	-0,039600	1,754655	-0,716941	-0,047986	-0,588130	-2,738243	-1,105611	-11,266813	12,878808	12,362662	-0,055519	0,064472	-0,039600	6,815742	3,641270	-0,047986	-0,055519	0,064472	-0,039600	6,815742	3,641270	-0,047986
11:00:15,01	0,570025	3,314951	-0,090973	0,211995	0,436002	-0,541009	-0,066173	0,065063	-0,036890	1,771871	-1,229007	-0,052198	-0,591080	-2,747549	-1,108300	-11,275043	12,840580	12,361268	-0,066173	0,065063	-0,036890	6,879319	3,965555	-0,052198	-0,066173	0,065063	-0,036890	6,879319	3,965555	-0,052198
11:00:15,06	0,570025	3,314951	-0,090973	0,211995	0,436002	-0,541009	-0,056638	0,062965	-0,039579	1,843769	-0,721227	-0,053592	-0,588734	-2,742070	-1,106368	-11,272840	12,855717	12,371464	-0,056638	0,062965	-0,039579	6,786488	3,724878	-0,053592	-0,056638	0,062965	-0,039579	6,786488	3,724878	-0,053592
11:00:15,11	0,570025	3,314951	-0,090973	0,211995	0,436002	-0,541009	-0,062557	0,063672	-0,037647	1,821210	-1,034639	-0,043397	-0,592344	-2,738685	-1,107206	-11,308335	12,874559	12,338904	-0,062557	0,063672	-0,037647	6,819438	3,876053	-0,043397	-0,062557	0,063672	-0,037647	6,819438	3,876053	-0,043397
11:00:15,16	0,570025	3,314951	-0,090973	0,211995	0,436002	-0,541009	-0,063683	0,068491	-0,038486	1,569165	-1,133393	-0,075956	-0,593510	-2,740286	-1,106017	-11,298440	12,850801	12,356260	-0,063683	0,068491	-0,038486	6,945725	3,865752	-0,075956	-0,063683	0,068491	-0,038486	6,945725	3,865752	-0,075956
11:00:15,21	0,570025	3,314951	-0,090973	0,211995	0,436002	-0,541009	-0,063068	0,065981	-0,039210	1,705948	-1,042462	-0,052559	-0,445183	-2,844439	-1,230939	-16,532415	5,561491	12,379039	-0,063068	0,065981	-0,039210	6,885468	3,908375	-0,052559	-0,063068	0,065981	-0,039210	6,885468	3,908375	-0,052559
11:00:15,26	0,570025	3,314951	-0,090973	0,211995	0,436002	-0,541009	-0,046055	-1,161695	-0,109648	3,607636	-1,212095	1,041043	0,464214	-3,369045	-1,178369	-43,135980	-40,261752	13,455904	-0,046055	-1,161695	-0,109648	-87,585397	2,403218	1,041043	-0,046055	-1,161695	-0,109648	-87,585397	2,403218	1,041043
11:00:15,31	0,569937	3,364859	-0,090983	0,212004	0,435992	-0,541048	-0,046055	-1,161695	-0,109648	3,607636	-1,212095	1,041043	0,576732	-3,433351	-1,156608	-46,157634	-46,292224	13,644149	-0,046055	-1,161695	-0,109648	-87,585397	2,403218	1,041043	-0,046055	-1,161695	-0,109648	-87,585397	2,403218	1,041043
11:00:15,36	0,569937	3,364859	-0,090983	0,212004	0,435992	-0,541048	-0,046623	-1,291291	-0,087888	3,613288	-0,843233	1,229288	0,573028	-3,432370	-1,153463	-46,046496	-46,062954	13,638251	-0,046623	-1,291291	-0,087888	-97,753072	2,816683	1,229288	-0,046623	-1,291291	-0,087888	-97,753072	2,816683	1,229288
11:00:15,41	0,569937	3,364859	-0,090983	0,212004	0,435992	-0,541048	-0,045621	-1,287592	-0,084742	3,675075	-0,809513	1,223391	0,575707	-3,425320	-1,147997	-45,918242	-45,979792	13,628090	-0,045621	-1,287592	-0,084742	-97,400932	2,771742	1,223391	-0,045621	-1,287592	-0,084742	-97,400932	2,771742	1,223391
11:00:15,46	0,569937	3,364859	-0,090983	0,212004	0,435992	-0,541048	-0,053066	-1,286387	-0,079276	3,748562	-1,127140	1,213229	0,577747	-3,420711	-1,148300	-45,784330	-45,942550	13,682424	-0,053066	-1,286387	-0,079276	-97,232851	3,038513	1,213229	-0,053066	-1,286387	-0,079276	-97,232851	3,038513	1,213229
11:00:15,51	0,569937	3,364859	-0,090983	0,212004	0,435992	-0,541048	-0,058077	-1,285850	-0,079579	3,819820	-1,290395	1,267563	0,576542	-3,417250	-1,146021	-45,808159	-45,908256	13,648770	-0,058077	-1,285850	-0,079579	-97,119399	3,268671	1,267563	-0,058077	-1,285850	-0,079579	-97,119399	3,268671	1,267563
11:00:15,56	0,569937	3,364859	-0,090983	0,212004	0,435992	-0,541048	-0,060472	-1,283076	-0,077300	3,693370	-1,452705	1,233909	0,574393	-3,414573	-1,145188	-45,711056	-45,881589	13,682061	-0,060472	-1,283076	-0,077300	-97,028110	3,294348	1,233909	-0,060472	-1,283076	-0,077300	-97,028110	3,294348	1,233909
11:00:15,61	0,569937	3,364859	-0,090983	0,212004	0,435992	-0,541048	-0,061716	-1,279877	-0,076468	3,598645	-1,446615	1,267201	0,574503	-3,416989	-1,141711	-45,699408	-45,823068	13,632909	-0,061716	-1,279877	-0,076468	-96,871680	3,398065	1,267201	-0,061716	-1,279877	-0,076468	-96,871680	3,398065	1,267201
11:00:15,66	0,569937	3,364859	-0,090983	0,212004	0,435992	-0,541048	-0,059679	-1,281180	-0,072991	3,722900	-1,359865	1,218049	0,571670	-3,416523	-1,139775	-45,668958	-45,774203	13,613182	-0,059679	-1,281180	-0,072991	-96,849701	3,324913	1,218049	-0,059679	-1,281180	-0,072991	-96,849701	3,324913	1,218049
11:00:15,71	0,569937	3,364859	-0,090983	0,212004	0,435992	-0,541048	-0,058665	-1,278493	-0,071054	3,640757	-1,305235	1,198322	0,752362	-3,532770	-1,053591	-51,458644	-55,038849	13,880114	-0,058665	-1,278493	-0,071054	-96,720972	3,299998	1,198322	-0,058665	-1,278493	-0,071054	-96,720972	3,299998	1,198322
11:00:15,76	0,569937	3,364859	-0,090983	0,212004	0,435992	-0,541048	-0,048339	-1,493100	0,015130	3,882043	-1,149938	1,465253	1,819179	-4,091095	-0,641090	-81,519326	-110,294390	14,953847	-0,048339	-1,493100	0,015130	-113,326305	2,644651	1,465253	-0,048339	-1,493100	0,015130	-113,326305	2,644651	1,465253
11:00:15,81	0,570049	3,414932	-0,090985	0,212002	0,435988	-0,541030	-0,098224	-2,696153	0,427631	3,557786	-2,149508	2,538986	1,919669	-4,133786	-0,628930	-83,923368	-115,870302	15,070062	-0,098224	-2,696153	0,427631	-208,090234	5,561081	2,538986	-0,098224	-2,696153	0,427631	-208,090234	5,561081	2,538986
11:00:15,86	0,570049	3,414932	-0,090985	0,212002	0,435988	-0,541030	-0,111498	-2,804525	0,439791	3,162222	-2,133735	2,655201	1,910515	-4,127658	-0,618740	-83,629801	-115,575891	15,055066	-0,111498	-2,804525	0,439791	-216,992989	6,618826	2,655201	-0,111498	-2,804525	0,439791	-216,992989	6,618826	2,655201
11:00:15,91	0,570049	3,414932	-0,090985	0,212002	0,435988	-0,541030	-0,112228	-2,793534	0,449980	2,992428	-2,064678	2,640206	1,911577	-4,123566	-0,615559	-83,464742	-115,397103	15,072487	-0,112228	-2,793534	0,449980	-216,299970	6,745207	2,640206	-0,112228	-2,793534	0,449980	-216,299970	6,745207	2,640206
11:00:15,96	0,570049	3,414932	-0,090985	0,212002	0,435988	-0,541030	-0,116303	-2,792408	0,453162	3,171248	-2,223009	2,657627	1,909609	-4,124960	-0,616666	-83,324293	-115,289274	15,060089	-0,116303	-2,792408	0,453162	-216,032771	6,906737	2,657627	-0,116303	-2,792408	0,453162	-216,032771	6,906737	2,657627
11:00:16,01	0,570049	3,414932	-0,090985	0,212002	0,435988	-0,541030	-0,114111	-2,791401	0,452054	3,282473	-2,041340	2,645229	1,911020	-4,125426	-0,614687	-83,264800	-115,161522	15,067385	-0,114111	-2,791401	0,452054	-215,842469	6,916384	2,645229	-0,114111	-2,791401	0,452054	-215,842469	6,916384	2,645229
11:00:16,06	0,570049	3,414932	-0,090985	0,212002	0,435988	-0,541030	-0,114413	-2,792855	0,454034	3,498504	-2,069370	2,652525	1,911850	-4,119014	-0,616228	-83,168221	-115,060836	15,061960	-0,114413	-2,792855	0,454034	-215,740637	6,912020	2,652525	-0,114413	-2,792855	0,454034	-215,740637	6,912020	2,652525
11:00:16,11	0,570049	3,414932	-0,090985	0,212002	0,435988	-0,541030	-0,120381	-2,790368	0,452492	3,504659	-2,346437	2,647100	1,902540	-4,121238	-0,612735	-83,144014	-115,018388	15,044472	-0,120381	-2,790368	0,452492	-215,539242	7,103483	2,647100	-0,120381	-2,790368	0,452492	-215,539242	7,103483	2,647100
11:00:16,16	0,570049	3,414932	-0,090985	0,212002	0,435988	-0,541030	-0,113800	-2,783417	0,455985	3,192084	-2,004465	2,629611	1,903861	-4,119374	-0,613111	-83,096306	-114,949218	15,042085	-0,113800	-2,783417	0,455985	-215,306182	6,928816	2,629611	-0,113800	-2,783417	0,455985	-215,306182	6,928816	2,629611
11:00:16,21	0,570049	3,414932	-0,090985	0,212002	0,435988	-0,541030	-0,116074	-2,783629	0,455610	3,286869	-2,116006	2,627224	1,906953	-4,117533	-0,612703	-83,031392	-114,930131	15,032898	-0,116074	-2,783629	0,455610	-215,228046	6,995820	2,627224	-0,116074	-2,783629	0,455610	-215,228046	6,995820	2,627224
11:00:16,26	0,570049	3,414932	-0,090985	0,212002	0,435988	-0,541030	-0,119215	-2,785387	0,456018	3,427233	-2,232673	2,618038	1,899458	-4,115636	-0,611905	-82,977607	-114,850460	15,052778	-0,119215	-2,785387	0,456018	-215,225626	7,125735	2,618038	-0,119215	-2,785387	0,456018	-215,225626	7,125735	2,618038
11:00:16,31	0,570049	3,414932	-0,090985	0,212002	0,435988	-0,541030	-0,117110	-2,777947	0,456816	3,136238	-2,116468	2,637918	1,898342	-4,116641	-0,612669	-82,965491	-114,802975	15,059143	-0,117110	-2,777947	0,456816	-214,932574	7,076696	2,637918	-0,117110	-2,777947	0,456816	-214,932574	7,076696	2,637918
11:00:16,36	0,570049	3,414932	-0,090985	0,212002	0,435988	-0,541030	-0,115682	-2,777483	0,456052	3,159327	-2,055422	2,644283	1,899624	-4,114002	-0,609949	-82,948267	-114,707800	15,060973	-0,115682	-2,777483	0,456052	-214,873115	7,025583	2,644283	-0,115682	-2,777483	0,456052	-214,873115	7,025583	2,644283
11:00:16,41	0,570049	3,414932	-0,090985	0,212002	0,435988	-0,541030	-0,118608	-2,777274	0,458772	3,239502	-2,240287	2,646112	1,903883	-4,110688	-0,613407	-82,871250	-114,697389	15,078382	-0,118608	-2,777274	0,458772	-214,776545	7,070472	2,646112	-0,118608	-2,777274	0,458772	-214,776545	7,070472	2,646112
11:00:16,46	0,570049	3,414932	-0,090985	0,212002	0,435988	-0,541030	-0,123608	-2,779305	0,455314	3,392636	-2,438783	2,663522	1,904607	-4,112034	-0,613008	-82,832277	-114,648101	15,059862	-0,123608	-2,779305	0,455314	-214,782840	7,264460	2,663522	-0,123608	-2,779305	0,455314	-214,782840	7,264460	2,663522
11:00:16,51	0,570049	3,414932	-0,090985	0,212002	0,435988	-0,541030	-0,122804	-2,780605	0,455713	3,522392	-2,387883	2,645002	1,904120	-4,105659	-0,609521	-82,786160	-114,616565	15,054293	-0,122804	-2,780605	0,455713	-214,755110	7,252270	2,645002	-0,122804	-2,780605	0,455713	-214,755110	7,252270	2,645002
11:00:16,56	0,570049	3,414932	-0,090985	0,212002	0,435988	-0,541030	-0,128082	-2,776996	0,459200	3,385083	-2,638139	2,639433	1,903463	-4,110591	-0,610698	-82,831342	-114,613680	15,040186	-0,128082	-2,776996	0,459200	-214,609097	7,416292	2,639433	-0,128082	-2,776996	0,459200	-214,609097	7,416292	2,639433
11:00:16,61	0,570049	3,414932	-0,090985	0,212002	0,435988	-0,541030	-0,123482	-2,778893	0,458023	3,463646	-2,439522	2,625325	1,900501	-4,106481	-0,611852	-82,841434	-114,551999	15,091517	-0,123482	-2,778893	0,458023	-214,679467	7,253827	2,625325	-0,123482	-2,778893	0,458023	-214,679467	7,253827	2,625325
11:00:16,66	0,570049	3,414932	-0,090985	0,212002	0,435988	-0,541030	-0,125560	-2,774273	0,456868	3,271783	-2,587147	2,676656	1,900796	-4,108328	-0,614152	-82,719633	-114,522891	15,048768	-0,125560	-2,774273	0,456868	-214,508668	7,269307	2,676656	-0,125560	-2,774273	0,456868	-214,508668	7,269307	2,676656
11:00:16,71	0,570049	3,414932	-0,090985	0,212002	0,435988	-0,541030	-0,124108	-2,775452	0,454568	3,419184	-2,420706	2,633907	1,899575	-4,111512	-0,611520	-82,748128	-114,531919	15,061022	-0,124108	-2,775452	0,454568	-214,453794	7,321754	2,633907	-0,124108	-2,775452	0,454568	-214,453794	7,321754	2,633907
11:00:16,76	0,570049	3,414932	-0,090985	0,212002	0,435988	-0,541030	-0,120741	-2,775987	0,457200	3,424934	-2,265780	2,646161	1,900372	-4,106943	-0,611404	-82,668291	-114,448901	15,063605	-0,120741	-2,775987	0,457200	-214,490035	7,212362	2,646161	-0,120741	-2,775987	0,457200	-214,490035	7,212362	2,646161
11:00:16,81	0,570049	3,414932	-0,090985	0,212002	0,435988	-0,541030	-0,125096	-2,774392	0,457317	3,453810	-2,464624	2,648745	1,897498	-4,113126	-0,610212	-82,668251	-114,406117	15,067681	-0,125096	-2,774392	0,457317	-214,335956	7,355410	2,648745	-0,125096	-2,774392	0,457317	-214,335956	7,355410	2,648745
11:00:16,86	0,570049	3,414932	-0,090985	0,212002	0,435988	-0,541030	-0,118303	-2,774995	0,458509	3,522225	-2,132765	2,652820	1,904531	-4,110774	-0,612920	-82,669290	-114,412049	15,085250	-0,118303	-2,774995	0,458509	-214,314856	7,154047	2,652820	-0,118303	-2,774995	0,458509	-214,314856	7,154047	2,652820
11:00:16,91	0,570049	3,414932	-0,090985	0,212002	0,435988	-0,541030	-0,123857	-2,779910	0,455801	3,772148	-2,419496	2,670389	1,901546	-4,105284	-0,611017	-82,678015	-114,412084	15,074788	-0,123857	-2,779910	0,455801	-214,450761	7,303289	2,670389	-0,123857	-2,779910	0,455801	-214,450761	7,303289	2,670389
11:00:16,96	0,570049	3,414932	-0,090985	0,212002	0,435988	-0,541030	-0,127120	-2,774580	0,457704	3,490596	-2,596681	2,659928	1,898098	-4,113905	-0,613301	-82,660768	-114,395802	15,084338	-0,127120	-2,774580	0,457704	-214,313909	7,382205	2,659928	-0,127120	-2,774580	0,457704	-214,313909	7,382205	2,659928
11:00:17,01	0,570049	3,414932	-0,090985	0,212002	0,435988	-0,541030	-0,117929	-2,775904	0,455420	3,582180	-2,111973	2,669477	1,899819	-4,104113	-0,611807	-82,667123	-114,381571	15,061474	-0,117929	-2,775904	0,455420	-214,326276	7,145449	2,669477	-0,117929	-2,775904	0,455420	-214,326276	7,145449	2,669477
11:00:17,06	0,570049	3,414932	-0,090985	0,212002	0,435988	-0,541030	-0,127270	-2,772498	0,456914	3,414238	-2,610313	2,646614	1,900501	-4,106147	-0,613333	-82,637042	-114,348467	15,067816	-0,127270	-2,772498	0,456914	-214,226882	7,380362	2,646614	-0,127270	-2,772498	0,456914	-214,226882	7,380362	2,646614
11:00:17,11	0,570049	3,414932	-0,090985	0,212002	0,435988	-0,541030	-0,125849	-2,774106	0,455387	3,541545	-2,526944	2,652955	1,897145	-4,106772	-0,613695	-82,566261	-114,316414	15,062817	-0,125849	-2,774106	0,455387	-214,225776	7,352214	2,652955	-0,125849	-2,774106	0,455387	-214,225776	7,352214	2,652955
11:00:17,16	0,570049	3,414932	-0,090985	0,212002	0,435988	-0,541030	-0,123630	-2,771512	0,455025	3,469822	-2,366291	2,647957	1,896989	-4,104812	-0,612557	-82,630943	-114,326172	15,077276	-0,123630	-2,771512	0,455025	-214,093894	7,338686	2,647957	-0,123630	-2,771512	0,455025	-214,093894	7,338686	2,647957
11:00:17,21	0,570049	3,414932	-0,090985	0,212002	0,435988	-0,541030	-0,125250	-2,770397	0,456164	3,371042	-2,501650	2,662416	1,892412	-4,108358	-0,612221	-82,578763	-114,333005	15,049159	-0,125250	-2,770397	0,456164	-214,105133	7,330470	2,662416	-0,125250	-2,770397	0,456164	-214,105133	7,330470	2,662416
11:00:17,26	0,570049	3,414932	-0,090985	0,212002	0,435988	-0,541030	-0,119890	-2,768206	0,456500	3,277274	-2,174338	2,634298	1,898325	-4,105293	-0,614455	-82,559727	-114,308790	15,088106	-0,119890	-2,768206	0,456500	-214,026895	7,237042	2,634298	-0,119890	-2,768206	0,456500	-214,026895	7,237042	2,634298
11:00:17,31	0,570049	3,414932	-0,090985	0,212002	0,435988	-0,541030	-0,125501	-2,771794	0,454265	3,494355	-2,461745	2,673246	1,970963	-4,154771	-0,580629	-85,004574	-117,838307	15,120469	-0,125501	-2,771794	0,454265	-214,091497	7,390119	2,673246	-0,125501	-2,771794	0,454265	-214,091497	7,390119	2,673246
11:00:17,36	0,570049	3,414932	-0,090985	0,212002	0,435988	-0,541030	-0,120966	-2,792348	0,471210	3,696084	-2,364609	2,686131	3,201271	-4,830945	-0,415312	-120,948046	-182,088931	16,214920	-0,120966	-2,792348	0,471210	-215,503247	7,131251	2,686131	-0,120966	-2,792348	0,471210	-215,503247	7,131251	2,686131
11:00:17,41	0,569968	3,464942	-0,090978	0,211991	0,435991	-0,541011	-0,148542	-4,263005	0,653409	3,143830	-3,015015	3,800059	3,426904	-4,944540	-0,467795	-126,646587	-193,738543	16,477675	-0,148542	-4,263005	0,653409	-331,502024	8,645513	3,800059	-0,148542	-4,263005	0,653409	-331,502024	8,645513	3,800059
11:00:17,46	0,569968	3,464942	-0,090978	0,211991	0,435991	-0,541011	-0,162982	-4,515206	0,600926	3,320185	-2,876161	4,062814	3,418189	-4,935529	-0,467238	-126,153897	-193,350577	16,469995	-0,162982	-4,515206	0,600926	-351,123491	9,917897	4,062814	-0,162982	-4,515206	0,600926	-351,123491	9,917897	4,062814
11:00:17,51	0,569968	3,464942	-0,090978	0,211991	0,435991	-0,541011	-0,166428	-4,503153	0,601482	3,275762	-2,822684	4,055135	3,406349	-4,927059	-0,465278	-125,962824	-193,143214	16,448465	-0,166428	-4,503153	0,601482	-350,221752	10,241930	4,055135	-0,166428	-4,503153	0,601482	-350,221752	10,241930	4,055135
11:00:17,56	0,569968	3,464942	-0,090978	0,211991	0,435991	-0,541011	-0,167843	-4,488664	0,603443	2,797468	-2,834453	4,033604	3,406744	-4,921413	-0,467531	-125,802086	-193,007386	16,487357	-0,167843	-4,488664	0,603443	-349,562684	10,341210	4,033604	-0,167843	-4,488664	0,603443	-349,562684	10,341210	4,033604
11:00:17,61	0,569968	3,464942	-0,090978	0,211991	0,435991	-0,541011	-0,172930	-4,486183	0,601190	2,866437	-3,027712	4,072497	3,407717	-4,916734	-0,467515	-125,668198	-192,854733	16,452962	-0,172930	-4,486183	0,601190	-349,298929	10,547318	4,072497	-0,172930	-4,486183	0,601190	-349,298929	10,547318	4,072497
11:00:17,66	0,569968	3,464942	-0,090978	0,211991	0,435991	-0,541011	-0,177469	-4,484686	0,601206	2,987742	-3,224116	4,038102	3,402680	-4,915285	-0,465909	-125,577009	-192,749908	16,482821	-0,177469	-4,484686	0,601206	-349,060116	10,707225	4,038102	-0,177469	-4,484686	0,601206	-349,060116	10,707225	4,038102
11:00:17,71	0,569968	3,464942	-0,090978	0,211991	0,435991	-0,541011	-0,176205	-4,479600	0,602811	2,859622	-3,131811	4,067961	3,400520	-4,916442	-0,466658	-125,503101	-192,706911	16,473659	-0,176205	-4,479600	0,602811	-348,788947	10,700279	4,067961	-0,176205	-4,479600	0,602811	-348,788947	10,700279	4,067961
11:00:17,76	0,569968	3,464942	-0,090978	0,211991	0,435991	-0,541011	-0,174123	-4,478307	0,602063	2,866607	-2,981065	4,058799	3,400735	-4,911543	-0,471676	-125,413689	-192,603546	16,494404	-0,174123	-4,478307	0,602063	-348,680508	10,687627	4,058799	-0,174123	-4,478307	0,602063	-348,680508	10,687627	4,058799
11:00:17,81	0,569968	3,464942	-0,090978	0,211991	0,435991	-0,541011	-0,178474	-4,476044	0,597045	2,883161	-3,181520	4,079543	3,422316	-4,924309	-0,455581	-126,159491	-193,291458	16,525372	-0,178474	-4,476044	0,597045	-348,486320	10,828655	4,079543	-0,178474	-4,476044	0,597045	-348,486320	10,828655	4,079543
11:00:17,86	0,569968	3,464942	-0,090978	0,211991	0,435991	-0,541011	-0,178208	-4,501117	0,613140	3,218273	-3,469625	4,110512	4,769566	-5,725218	-0,417744	-167,495023	-263,264940	17,382237	-0,178208	-4,501117	0,613140	-350,119388	10,519684	4,110512	-0,178208	-4,501117	0,613140	-350,119388	10,519684	4,110512
11:00:17,91	0,569993	3,515015	-0,091008	0,211990	0,435976	-0,541036	-0,158226	-6,068324	0,650977	3,446484	-3,241413	4,967377	5,028804	-5,874046	-0,492556	-174,750612	-276,881054	17,573409	-0,158226	-6,068324	0,650977	-472,916923	9,179293	4,967377	-0,158226	-6,068324	0,650977	-472,916923	9,179293	4,967377
11:00:17,96	0,569993	3,515015	-0,091008	0,211990	0,435976	-0,541036	-0,158956	-6,367244	0,576165	3,570636	-2,754866	5,158548	5,018503	-5,856073	-0,499371	-174,184355	-276,343151	17,594698	-0,158956	-6,367244	0,576165	-496,257992	9,723188	5,158548	-0,158956	-6,367244	0,576165	-496,257992	9,723188	5,158548
11:00:18,01	0,569993	3,515015	-0,091008	0,211990	0,435976	-0,541036	-0,169371	-6,349336	0,569350	3,388426	-3,075013	5,179837	5,013374	-5,847464	-0,505907	-173,926422	-275,964003	17,594024	-0,169371	-6,349336	0,569350	-495,034485	10,220631	5,179837	-0,169371	-6,349336	0,569350	-495,034485	10,220631	5,179837
11:00:18,06	0,569993	3,515015	-0,091008	0,211990	0,435976	-0,541036	-0,174262	-6,340591	0,562814	3,390957	-3,295515	5,179164	5,015774	-5,845542	-0,508887	-173,663636	-275,832743	17,612577	-0,174262	-6,340591	0,562814	-494,345400	10,384031	5,179164	-0,174262	-6,340591	0,562814	-494,345400	10,384031	5,179164
11:00:18,11	0,569993	3,515015	-0,091008	0,211990	0,435976	-0,541036	-0,177127	-6,341708	0,559833	3,694139	-3,282550	5,197717	5,009703	-5,846717	-0,513510	-173,534002	-275,648156	17,594521	-0,177127	-6,341708	0,559833	-494,129950	10,621905	5,197717	-0,177127	-6,341708	0,559833	-494,129950	10,621905	5,197717
11:00:18,16	0,569993	3,515015	-0,091008	0,211990	0,435976	-0,541036	-0,173073	-6,337038	0,555211	3,675961	-3,051793	5,179660	5,004171	-5,839343	-0,516208	-173,387679	-275,518518	17,589259	-0,173073	-6,337038	0,555211	-493,781515	10,534458	5,179660	-0,173073	-6,337038	0,555211	-493,781515	10,534458	5,179660
11:00:18,21	0,569993	3,515015	-0,091008	0,211990	0,435976	-0,541036	-0,176694	-6,328560	0,552513	3,420550	-3,178156	5,174399	5,011047	-5,837144	-0,517269	-173,237211	-275,382314	17,637842	-0,176694	-6,328560	0,552513	-493,371423	10,692301	5,174399	-0,176694	-6,328560	0,552513	-493,371423	10,692301	5,174399
11:00:18,26	0,569993	3,515015	-0,091008	0,211990	0,435976	-0,541036	-0,182036	-6,333415	0,551452	3,866172	-3,393735	5,222981	5,005916	-5,840144	-0,520399	-173,177095	-275,355354	17,565983	-0,182036	-6,333415	0,551452	-493,306875	10,896072	5,222981	-0,182036	-6,333415	0,551452	-493,306875	10,896072	5,222981
11:00:18,31	0,569993	3,515015	-0,091008	0,211990	0,435976	-0,541036	-0,176872	-6,330472	0,548322	3,766569	-3,086646	5,151123	5,001399	-5,834639	-0,519598	-173,118746	-275,211232	17,603465	-0,176872	-6,330472	0,548322	-493,175494	10,797818	5,151123	-0,176872	-6,330472	0,548322	-493,175494	10,797818	5,151123
11:00:18,36	0,569993	3,515015	-0,091008	0,211990	0,435976	-0,541036	-0,179382	-6,323807	0,549123	3,573993	-3,238669	5,188604	5,005918	-5,829944	-0,522275	-172,962265	-275,087460	17,584702	-0,179382	-6,323807	0,549123	-492,844892	10,842791	5,188604	-0,179382	-6,323807	0,549123	-492,844892	10,842791	5,188604
11:00:18,41	0,569993	3,515015	-0,091008	0,211990	0,435976	-0,541036	-0,185707	-6,325374	0,546445	3,840875	-3,493940	5,169842	5,003702	-5,836232	-0,522216	-172,905749	-275,105730	17,596719	-0,185707	-6,325374	0,546445	-492,700972	11,084034	5,169842	-0,185707	-6,325374	0,546445	-492,700972	11,084034	5,169842
11:00:18,46	0,569993	3,515015	-0,091008	0,211990	0,435976	-0,541036	-0,179153	-6,326598	0,546505	3,916966	-3,095086	5,181859	4,994962	-5,832347	-0,521863	-172,882428	-275,024200	17,573717	-0,179153	-6,326598	0,546505	-492,720976	10,968450	5,181859	-0,179153	-6,326598	0,546505	-492,720976	10,968450	5,181859
11:00:18,51	0,569993	3,515015	-0,091008	0,211990	0,435976	-0,541036	-0,178148	-6,317087	0,546857	3,504657	-3,063361	5,158857	4,996802	-5,828848	-0,524579	-172,849965	-274,977270	17,577377	-0,178148	-6,317087	0,546857	-492,386665	10,921231	5,158857	-0,178148	-6,317087	0,546857	-492,386665	10,921231	5,158857
11:00:18,56	0,569993	3,515015	-0,091008	0,211990	0,435976	-0,541036	-0,182098	-6,316931	0,544141	3,553410	-3,264154	5,162516	5,003022	-5,825411	-0,524907	-172,716034	-274,890424	17,585411	-0,182098	-6,316931	0,544141	-492,325652	11,030577	5,162516	-0,182098	-6,316931	0,544141	-492,325652	11,030577	5,162516
11:00:18,61	0,569993	3,515015	-0,091008	0,211990	0,435976	-0,541036	-0,188185	-6,320599	0,543814	3,886334	-3,508091	5,170551	4,997852	-5,828045	-0,525278	-172,688670	-274,811386	17,586603	-0,188185	-6,320599	0,543814	-492,280683	11,264435	5,170551	-0,188185	-6,320599	0,543814	-492,280683	11,264435	5,170551
11:00:18,66	0,569993	3,515015	-0,091008	0,211990	0,435976	-0,541036	-0,183318	-6,317438	0,543442	3,804105	-3,270837	5,171743	4,998004	-5,832646	-0,522923	-172,647286	-274,781927	17,565651	-0,183318	-6,317438	0,543442	-492,114792	11,119643	5,171743	-0,183318	-6,317438	0,543442	-492,114792	11,119643	5,171743
11:00:18,71	0,569993	3,515015	-0,091008	0,211990	0,435976	-0,541036	-0,179409	-6,319870	0,545798	3,976787	-3,046464	5,150791	4,994573	-5,826207	-0,523309	-172,578095	-274,789174	17,570151	-0,179409	-6,319870	0,545798	-492,133042	11,037167	5,150791	-0,179409	-6,319870	0,545798	-492,133042	11,037167	5,150791
11:00:18,76	0,569993	3,515015	-0,091008	0,211990	0,435976	-0,541036	-0,183270	-6,313680	0,545412	3,683178	-3,183670	5,155290	4,994670	-5,825980	-0,524081	-172,543237	-274,756813	17,556814	-0,183270	-6,313680	0,545412	-491,940663	11,203018	5,155290	-0,183270	-6,313680	0,545412	-491,940663	11,203018	5,155290
11:00:18,82	0,569993	3,515015	-0,091008	0,211990	0,435976	-0,541036	-0,183516	-6,313651	0,544639	3,727129	-3,182457	5,141954	4,997671	-5,826611	-0,523692	-172,535059	-274,718110	17,543623	-0,183516	-6,313651	0,544639	-491,894443	11,223546	5,141954	-0,183516	-6,313651	0,544639	-491,894443	11,223546	5,141954
11:00:18,87	0,569993	3,515015	-0,091008	0,211990	0,435976	-0,541036	-0,184470	-6,316565	0,545029	3,916280	-3,244323	5,128762	4,993051	-5,823856	-0,524066	-172,494283	-274,680911	17,563613	-0,184470	-6,316565	0,545029	-491,934065	11,236552	5,128762	-0,184470	-6,316565	0,545029	-491,934065	11,236552	5,128762
11:00:18,92	0,569993	3,515015	-0,091008	0,211990	0,435976	-0,541036	-0,184545	-6,311187	0,544655	3,689213	-3,231547	5,148753	4,994271	-5,820799	-0,526370	-172,469488	-274,647461	17,600413	-0,184545	-6,311187	0,544655	-491,738937	11,255271	5,148753	-0,184545	-6,311187	0,544655	-491,738937	11,255271	5,148753
11:00:18,97	0,569993	3,515015	-0,091008	0,211990	0,435976	-0,541036	-0,187803	-6,310714	0,542350	3,706021	-3,396215	5,185552	4,992065	-5,819993	-0,524394	-172,414943	-274,601204	17,619250	-0,187803	-6,310714	0,542350	-491,685058	11,346356	5,185552	-0,187803	-6,310714	0,542350	-491,685058	11,346356	5,185552
11:00:19,02	0,569993	3,515015	-0,091008	0,211990	0,435976	-0,541036	-0,187398	-6,308401	0,544326	3,653050	-3,351034	5,204390	4,996310	-5,816105	-0,524432	-172,363258	-274,581130	17,552863	-0,187398	-6,308401	0,544326	-491,556416	11,359728	5,204390	-0,187398	-6,308401	0,544326	-491,556416	11,359728	5,204390
11:00:19,07	0,569993	3,515015	-0,091008	0,211990	0,435976	-0,541036	-0,192887	-6,310133	0,544289	3,786348	-3,601743	5,138003	4,997598	-5,818970	-0,525178	-172,337090	-274,524652	17,559500	-0,192887	-6,310133	0,544289	-491,559090	11,539911	5,138003	-0,192887	-6,310133	0,544289	-491,559090	11,539911	5,138003
11:00:19,12	0,569993	3,515015	-0,091008	0,211990	0,435976	-0,541036	-0,191050	-6,312681	0,543543	3,980837	-3,511798	5,144640	4,995410	-5,815384	-0,526332	-172,264304	-274,475437	17,556340	-0,191050	-6,312681	0,543543	-491,564616	11,485655	5,144640	-0,191050	-6,312681	0,543543	-491,564616	11,485655	5,144640
11:00:19,17	0,569993	3,515015	-0,091008	0,211990	0,435976	-0,541036	-0,193062	-6,308993	0,542389	3,868084	-3,577991	5,141479	4,997183	-5,818230	-0,527073	-172,266184	-274,470200	17,585932	-0,193062	-6,308993	0,542389	-491,387874	11,577398	5,141479	-0,193062	-6,308993	0,542389	-491,387874	11,577398	5,141479
11:00:19,22	0,569993	3,515015	-0,091008	0,211990	0,435976	-0,541036	-0,191483	-6,311951	0,541648	4,025509	-3,500141	5,171072	4,995525	-5,820672	-0,526641	-172,220615	-274,468602	17,603984	-0,191483	-6,311951	0,541648	-491,462672	11,531314	5,171072	-0,191483	-6,311951	0,541648	-491,462672	11,531314	5,171072
11:00:19,27	0,569993	3,515015	-0,091008	0,211990	0,435976	-0,541036	-0,188540	-6,311737	0,542079	4,038524	-3,308392	5,189124	4,992618	-5,824363	-0,523541	-172,231615	-274,438915	17,582731	-0,188540	-6,311737	0,542079	-491,432820	11,491964	5,189124	-0,188540	-6,311737	0,542079	-491,432820	11,491964	5,189124
11:00:19,32	0,569993	3,515015	-0,091008	0,211990	0,435976	-0,541036	-0,183890	-6,311064	0,545180	4,023756	-3,090969	5,167871	4,986080	-5,818483	-0,526688	-172,250347	-274,397279	17,590760	-0,183890	-6,311064	0,545180	-491,394786	11,344373	5,167871	-0,183890	-6,311064	0,545180	-491,394786	11,344373	5,167871
11:00:19,37	0,569993	3,515015	-0,091008	0,211990	0,435976	-0,541036	-0,185713	-6,302463	0,542033	3,603181	-3,222839	5,175900	4,993338	-5,822808	-0,528570	-172,174122	-274,386664	17,587230	-0,185713	-6,302463	0,542033	-491,140159	11,355660	5,175900	-0,185713	-6,302463	0,542033	-491,140159	11,355660	5,175900
11:00:19,42	0,569993	3,515015	-0,091008	0,211990	0,435976	-0,541036	-0,185597	-6,310911	0,540150	4,089788	-3,156062	5,172369	4,992250	-5,828316	-0,520971	-172,576220	-274,778429	17,568339	-0,185597	-6,310911	0,540150	-491,316730	11,413271	5,172369	-0,185597	-6,310911	0,540150	-491,316730	11,413271	5,172369
11:00:19,47	0,569993	3,515015	-0,091008	0,211990	0,435976	-0,541036	-0,180283	-6,312722	0,547749	3,643656	-3,032101	5,153479	6,376962	-6,664894	-0,440447	-216,028100	-345,859396	18,304317	-0,180283	-6,312722	0,547749	-491,905060	11,120116	5,153479	-0,180283	-6,312722	0,547749	-491,905060	11,120116	5,153479
11:00:19,52	0,569960	3,564999	-0,090993	0,211989	0,435996	-0,541032	-0,148141	-7,930207	0,628274	4,469009	-3,450656	5,889457	6,707781	-6,852323	-0,579689	-225,538457	-362,743567	18,590647	-0,148141	-7,930207	0,628274	-618,052231	8,178427	5,889457	-0,148141	-7,930207	0,628274	-618,052231	8,178427	5,889457
11:00:19,57	0,569960	3,564999	-0,090993	0,211989	0,435996	-0,541032	-0,151233	-8,310419	0,489031	4,862734	-3,405534	6,175787	6,692137	-6,842970	-0,583358	-224,988017	-362,291549	18,629456	-0,151233	-8,310419	0,489031	-647,505138	8,466229	6,175787	-0,151233	-8,310419	0,489031	-647,505138	8,466229	6,175787
11:00:19,62	0,569960	3,564999	-0,090993	0,211989	0,435996	-0,541032	-0,151511	-8,292194	0,485362	4,581742	-3,169310	6,214596	6,687152	-6,835790	-0,583289	-224,638817	-362,051747	18,561033	-0,151511	-8,292194	0,485362	-646,355511	8,724285	6,214596	-0,151511	-8,292194	0,485362	-646,355511	8,724285	6,214596
11:00:19,67	0,569960	3,564999	-0,090993	0,211989	0,435996	-0,541032	-0,155236	-8,284287	0,485432	4,552823	-3,180495	6,146172	6,685947	-6,831307	-0,588260	-224,427114	-361,843211	18,569019	-0,155236	-8,284287	0,485432	-645,763686	9,005513	6,146172	-0,155236	-8,284287	0,485432	-645,763686	9,005513	6,146172
11:00:19,72	0,569960	3,564999	-0,090993	0,211989	0,435996	-0,541032	-0,158515	-8,281002	0,480460	4,668450	-3,271958	6,154159	6,686571	-6,825513	-0,586603	-224,186393	-361,655455	18,591899	-0,158515	-8,281002	0,480460	-645,390183	9,171491	6,154159	-0,158515	-8,281002	0,480460	-645,390183	9,171491	6,154159
11:00:19,77	0,569960	3,564999	-0,090993	0,211989	0,435996	-0,541032	-0,163846	-8,278645	0,482118	4,828875	-3,434556	6,177038	6,685110	-6,828740	-0,586946	-224,082459	-361,572839	18,573574	-0,163846	-8,278645	0,482118	-645,044775	9,427345	6,177038	-0,163846	-8,278645	0,482118	-645,044775	9,427345	6,177038
11:00:19,82	0,569960	3,564999	-0,090993	0,211989	0,435996	-0,541032	-0,160321	-8,278994	0,481775	4,970501	-3,202538	6,158713	6,681338	-6,828306	-0,582611	-223,950185	-361,499165	18,581039	-0,160321	-8,278994	0,481775	-644,930490	9,382626	6,158713	-0,160321	-8,278994	0,481775	-644,930490	9,382626	6,158713
11:00:19,87	0,569960	3,564999	-0,090993	0,211989	0,435996	-0,541032	-0,158810	-8,275510	0,486110	4,919313	-3,046286	6,166179	6,684054	-6,823727	-0,585295	-223,793838	-361,425850	18,555492	-0,158810	-8,275510	0,486110	-644,708245	9,420317	6,166179	-0,158810	-8,275510	0,486110	-644,708245	9,420317	6,166179
11:00:19,92	0,569960	3,564999	-0,090993	0,211989	0,435996	-0,541032	-0,164134	-8,275573	0,483425	5,064225	-3,224370	6,140632	6,683751	-6,829299	-0,588800	-223,915508	-361,493628	18,589741	-0,164134	-8,275573	0,483425	-644,568231	9,660136	6,140632	-0,164134	-8,275573	0,483425	-644,568231	9,660136	6,140632
11:00:19,97	0,569960	3,564999	-0,090993	0,211989	0,435996	-0,541032	-0,159157	-8,278096	0,479921	5,075905	-3,037047	6,174881	8,145888	-7,711383	-0,540293	-269,339238	-436,951327	19,382097	-0,159157	-8,278096	0,479921	-644,754632	9,456765	6,174881	-0,159157	-8,278096	0,479921	-644,754632	9,456765	6,174881
11:00:20,02	0,569944	3,615000	-0,090978	0,211997	0,435978	-0,541013	-0,126318	-9,985386	0,528428	5,794843	-2,938668	6,967237	8,453549	-7,864597	-0,612258	-277,593138	-452,271395	19,704512	-0,126318	-9,985386	0,528428	-778,057924	6,977303	6,967237	-0,126318	-9,985386	0,528428	-778,057924	6,977303	6,967237
11:00:20,07	0,569944	3,615000	-0,090978	0,211997	0,435978	-0,541013	-0,147462	-10,328434	0,456462	6,238868	-3,526191	7,289652	8,434705	-7,859286	-0,605415	-276,953087	-451,735027	19,693947	-0,147462	-10,328434	0,456462	-804,543228	8,049561	7,289652	-0,147462	-10,328434	0,456462	-804,543228	8,049561	7,289652
11:00:20,12	0,569944	3,615000	-0,090978	0,211997	0,435978	-0,541013	-0,142639	-10,309459	0,463305	6,036702	-2,989311	7,279087	8,426467	-7,851867	-0,600986	-276,501071	-451,414358	19,682019	-0,142639	-10,309459	0,463305	-803,255857	8,207884	7,279087	-0,142639	-10,309459	0,463305	-803,255857	8,207884	7,279087
11:00:20,17	0,569944	3,615000	-0,090978	0,211997	0,435978	-0,541013	-0,144945	-10,298616	0,467735	5,976572	-2,878095	7,267159	8,427158	-7,840209	-0,601261	-276,228501	-451,165333	19,732818	-0,144945	-10,298616	0,467735	-802,464799	8,500114	7,267159	-0,144945	-10,298616	0,467735	-802,464799	8,500114	7,267159
11:00:20,22	0,569944	3,615000	-0,090978	0,211997	0,435978	-0,541013	-0,155387	-10,293385	0,467459	6,056501	-3,309505	7,317958	8,429644	-7,843477	-0,599599	-275,972250	-450,985095	19,696130	-0,155387	-10,293385	0,467459	-801,974227	8,888348	7,317958	-0,155387	-10,293385	0,467459	-801,974227	8,888348	7,317958
11:00:20,27	0,569944	3,615000	-0,090978	0,211997	0,435978	-0,541013	-0,153800	-10,297172	0,469121	6,537634	-3,095206	7,281270	8,422417	-7,838652	-0,598004	-275,808954	-450,850519	19,692413	-0,153800	-10,297172	0,469121	-801,790363	8,978107	7,281270	-0,153800	-10,297172	0,469121	-801,790363	8,978107	7,281270
11:00:20,32	0,569944	3,615000	-0,090978	0,211997	0,435978	-0,541013	-0,154365	-10,288501	0,470717	6,284922	-3,050431	7,277553	8,415217	-7,833373	-0,598700	-275,609568	-450,754910	19,722460	-0,154365	-10,288501	0,470717	-801,362381	9,067198	7,277553	-0,154365	-10,288501	0,470717	-801,362381	9,067198	7,277553
11:00:20,37	0,569944	3,615000	-0,090978	0,211997	0,435978	-0,541013	-0,155337	-10,279625	0,470021	6,005903	-2,976103	7,307600	8,417908	-7,833257	-0,598245	-275,490762	-450,645505	19,734639	-0,155337	-10,279625	0,470021	-800,944692	9,217823	7,307600	-0,155337	-10,279625	0,470021	-800,944692	9,217823	7,307600
11:00:20,42	0,569944	3,615000	-0,090978	0,211997	0,435978	-0,541013	-0,156782	-10,281898	0,470476	6,278237	-3,003083	7,319779	8,410103	-7,825966	-0,597414	-275,316409	-450,495438	19,756262	-0,156782	-10,281898	0,470476	-800,850771	9,304314	7,319779	-0,156782	-10,281898	0,470476	-800,850771	9,304314	7,319779
11:00:20,47	0,569944	3,615000	-0,090978	0,211997	0,435978	-0,541013	-0,159194	-10,271493	0,471307	5,954320	-3,052562	7,341402	8,414426	-7,822341	-0,593155	-275,260558	-450,400601	19,713813	-0,159194	-10,271493	0,471307	-800,357902	9,444201	7,341402	-0,159194	-10,271493	0,471307	-800,357902	9,444201	7,341402
11:00:20,52	0,569944	3,615000	-0,090978	0,211997	0,435978	-0,541013	-0,164495	-10,273424	0,475566	6,164793	-3,327249	7,298952	8,411831	-7,823210	-0,593089	-275,117334	-450,348486	19,713393	-0,164495	-10,273424	0,475566	-800,299020	9,585621	7,298952	-0,164495	-10,273424	0,475566	-800,299020	9,585621	7,298952
11:00:20,57	0,569944	3,615000	-0,090978	0,211997	0,435978	-0,541013	-0,162445	-10,271612	0,475632	6,187304	-3,122662	7,298533	8,412197	-7,817112	-0,595718	-274,954420	-450,245095	19,770895	-0,162445	-10,271612	0,475632	-800,134253	9,629268	7,298533	-0,162445	-10,271612	0,475632	-800,134253	9,629268	7,298533
11:00:20,62	0,569944	3,615000	-0,090978	0,211997	0,435978	-0,541013	-0,167909	-10,268880	0,473003	6,216227	-3,317420	7,356034	8,405255	-7,822182	-0,592997	-274,920360	-450,239057	19,733215	-0,167909	-10,268880	0,473003	-799,890854	9,863468	7,356034	-0,167909	-10,268880	0,473003	-799,890854	9,863468	7,356034
11:00:20,67	0,569944	3,615000	-0,090978	0,211997	0,435978	-0,541013	-0,160048	-10,265403	0,475723	6,057683	-2,882136	7,318354	8,406061	-7,817377	-0,593767	-274,830841	-450,170706	19,716424	-0,160048	-10,265403	0,475723	-799,776454	9,681611	7,318354	-0,160048	-10,265403	0,475723	-799,776454	9,681611	7,318354
11:00:20,72	0,569944	3,615000	-0,090978	0,211997	0,435978	-0,541013	-0,164612	-10,263699	0,474954	6,073018	-3,076117	7,301563	8,409928	-7,814511	-0,590599	-274,716518	-450,043955	19,733010	-0,164612	-10,263699	0,474954	-799,627340	9,845911	7,301563	-0,164612	-10,263699	0,474954	-799,627340	9,845911	7,301563
11:00:20,77	0,569944	3,615000	-0,090978	0,211997	0,435978	-0,541013	-0,169027	-10,265615	0,478121	6,339591	-3,270084	7,318150	8,410714	-7,819422	-0,587429	-274,653983	-450,010567	19,745451	-0,169027	-10,265615	0,478121	-799,511188	9,998548	7,318150	-0,169027	-10,265615	0,478121	-799,511188	9,998548	7,318150
11:00:20,82	0,569944	3,615000	-0,090978	0,211997	0,435978	-0,541013	-0,165167	-10,268751	0,481292	6,562836	-3,031896	7,330590	8,406171	-7,817811	-0,592473	-274,578930	-449,963773	19,729321	-0,165167	-10,268751	0,481292	-799,534104	9,933717	7,330590	-0,165167	-10,268751	0,481292	-799,534104	9,933717	7,330590
11:00:20,87	0,569944	3,615000	-0,090978	0,211997	0,435978	-0,541013	-0,164291	-10,264012	0,476247	6,394444	-2,944717	7,314461	8,405073	-7,816800	-0,588594	-274,545585	-449,974709	19,706847	-0,164291	-10,264012	0,476247	-799,330462	9,952090	7,314461	-0,164291	-10,264012	0,476247	-799,330462	9,952090	7,314461
11:00:20,93	0,569944	3,615000	-0,090978	0,211997	0,435978	-0,541013	-0,164617	-10,262554	0,480127	6,325862	-2,927341	7,291987	8,403524	-7,818939	-0,588182	-274,470443	-449,924562	19,682620	-0,164617	-10,262554	0,480127	-799,284639	9,995085	7,291987	-0,164617	-10,262554	0,480127	-799,284639	9,995085	7,291987
11:00:20,98	0,569944	3,615000	-0,090978	0,211997	0,435978	-0,541013	-0,161990	-10,262282	0,480539	6,392727	-2,750766	7,267759	8,407282	-7,808060	-0,586966	-274,370745	-449,814451	19,744787	-0,161990	-10,262282	0,480539	-799,196437	9,965486	7,267759	-0,161990	-10,262282	0,480539	-799,196437	9,965486	7,267759
11:00:21,03	0,569944	3,615000	-0,090978	0,211997	0,435978	-0,541013	-0,173290	-10,260098	0,481755	6,424332	-3,307081	7,329927	8,403302	-7,812717	-0,584982	-274,318014	-449,818365	19,746379	-0,173290	-10,260098	0,481755	-798,993335	10,296222	7,329927	-0,173290	-10,260098	0,481755	-798,993335	10,296222	7,329927
11:00:21,08	0,569944	3,615000	-0,090978	0,211997	0,435978	-0,541013	-0,167267	-10,258980	0,483739	6,389173	-2,946261	7,331519	8,405722	-7,805453	-0,586568	-274,291038	-449,754835	19,726372	-0,167267	-10,258980	0,483739	-798,940733	10,184235	7,331519	-0,167267	-10,258980	0,483739	-798,940733	10,184235	7,331519
11:00:21,13	0,569944	3,615000	-0,090978	0,211997	0,435978	-0,541013	-0,174769	-10,257443	0,482153	6,377755	-3,344729	7,311512	8,405936	-7,807032	-0,587291	-274,213675	-449,693153	19,742331	-0,174769	-10,257443	0,482153	-798,831496	10,374616	7,311512	-0,174769	-10,257443	0,482153	-798,831496	10,374616	7,311512
11:00:21,18	0,569944	3,615000	-0,090978	0,211997	0,435978	-0,541013	-0,173508	-10,258418	0,481430	6,520556	-3,242990	7,327470	8,396039	-7,807590	-0,583424	-274,187496	-449,644920	19,715235	-0,173508	-10,258418	0,481430	-798,765234	10,377351	7,327470	-0,173508	-10,258418	0,481430	-798,765234	10,377351	7,327470
11:00:21,23	0,569944	3,615000	-0,090978	0,211997	0,435978	-0,541013	-0,168077	-10,250126	0,485297	6,144254	-2,962032	7,300375	8,403271	-7,798574	-0,584968	-274,090088	-449,631819	19,708490	-0,168077	-10,250126	0,485297	-798,490646	10,231989	7,300375	-0,168077	-10,250126	0,485297	-798,490646	10,231989	7,300375
11:00:21,28	0,569944	3,615000	-0,090978	0,211997	0,435978	-0,541013	-0,179501	-10,251881	0,483753	6,295558	-3,478276	7,293630	8,402933	-7,805245	-0,583328	-274,013184	-449,567124	19,736797	-0,179501	-10,251881	0,483753	-798,477102	10,612534	7,293630	-0,179501	-10,251881	0,483753	-798,477102	10,612534	7,293630
11:00:21,33	0,569944	3,615000	-0,090978	0,211997	0,435978	-0,541013	-0,173554	-10,254923	0,485393	6,548231	-3,134798	7,321937	8,398738	-7,802834	-0,586092	-274,041896	-449,552101	19,719507	-0,173554	-10,254923	0,485393	-798,463240	10,489201	7,321937	-0,173554	-10,254923	0,485393	-798,463240	10,489201	7,321937
11:00:21,38	0,569944	3,615000	-0,090978	0,211997	0,435978	-0,541013	-0,173545	-10,250086	0,482629	6,295328	-3,166678	7,304647	8,403122	-7,802019	-0,584845	-273,936715	-449,492750	19,759208	-0,173545	-10,250086	0,482629	-798,336388	10,456573	7,304647	-0,173545	-10,250086	0,482629	-798,336388	10,456573	7,304647
11:00:21,43	0,569944	3,615000	-0,090978	0,211997	0,435978	-0,541013	-0,176443	-10,253474	0,483876	6,575517	-3,255970	7,344348	8,401396	-7,809339	-0,584436	-273,930112	-449,520106	19,742096	-0,176443	-10,253474	0,483876	-798,322192	10,594787	7,344348	-0,176443	-10,253474	0,483876	-798,322192	10,594787	7,344348
11:00:21,48	0,569944	3,615000	-0,090978	0,211997	0,435978	-0,541013	-0,169240	-10,255639	0,484285	6,667715	-2,862043	7,327235	8,394396	-7,801080	-0,583692	-273,903946	-449,443455	19,743845	-0,169240	-10,255639	0,484285	-798,399958	10,423317	7,327235	-0,169240	-10,255639	0,484285	-798,399958	10,423317	7,327235
11:00:21,53	0,569944	3,615000	-0,090978	0,211997	0,435978	-0,541013	-0,172893	-10,245448	0,485029	6,217245	-3,067626	7,328984	8,395635	-7,798738	-0,584078	-273,882236	-449,403483	19,745699	-0,172893	-10,245448	0,485029	-798,050430	10,504437	7,328984	-0,172893	-10,245448	0,485029	-798,050430	10,504437	7,328984
11:00:21,58	0,569944	3,615000	-0,090978	0,211997	0,435978	-0,541013	-0,175541	-10,245350	0,484643	6,257624	-3,206532	7,330838	8,399965	-7,794401	-0,583280	-273,777456	-449,406059	19,726065	-0,175541	-10,245350	0,484643	-798,002363	10,573438	7,330838	-0,175541	-10,245350	0,484643	-798,002363	10,573438	7,330838
11:00:21,63	0,569944	3,615000	-0,090978	0,211997	0,435978	-0,541013	-0,181462	-10,246931	0,485441	6,390009	-3,422380	7,311204	8,399002	-7,800527	-0,585525	-273,709681	-449,332347	19,766781	-0,181462	-10,246931	0,485441	-797,994108	10,822368	7,311204	-0,181462	-10,246931	0,485441	-797,994108	10,822368	7,311204
11:00:21,68	0,569944	3,615000	-0,090978	0,211997	0,435978	-0,541013	-0,175675	-10,249161	0,483196	6,603648	-3,099633	7,351921	8,388370	-7,800561	-0,582070	-273,726048	-449,352847	19,738122	-0,175675	-10,249161	0,483196	-797,955456	10,690858	7,351921	-0,175675	-10,249161	0,483196	-797,955456	10,690858	7,351921
11:00:21,73	0,569944	3,615000	-0,090978	0,211997	0,435978	-0,541013	-0,170329	-10,239970	0,486651	6,099809	-2,825549	7,323262	8,391418	-7,795922	-0,582854	-273,676811	-449,324227	19,720845	-0,170329	-10,239970	0,486651	-797,737846	10,545258	7,323262	-0,170329	-10,239970	0,486651	-797,737846	10,545258	7,323262
11:00:21,78	0,569944	3,615000	-0,090978	0,211997	0,435978	-0,541013	-0,175870	-10,240290	0,485867	6,165822	-3,085385	7,305984	8,394322	-7,795873	-0,583647	-273,705235	-449,295298	19,713365	-0,175870	-10,240290	0,485867	-797,696905	10,720442	7,305984	-0,175870	-10,240290	0,485867	-797,696905	10,720442	7,305984
11:00:21,83	0,569944	3,615000	-0,090978	0,211997	0,435978	-0,541013	-0,177365	-10,242781	0,485074	6,306211	-3,202188	7,298504	8,393256	-7,792951	-0,583624	-273,658181	-449,251247	19,733908	-0,177365	-10,242781	0,485074	-797,752085	10,720970	7,298504	-0,177365	-10,242781	0,485074	-797,752085	10,720970	7,298504
11:00:21,88	0,569944	3,615000	-0,090978	0,211997	0,435978	-0,541013	-0,179363	-10,240396	0,485097	6,243891	-3,287351	7,319048	8,397678	-7,794395	-0,582381	-273,534690	-449,221015	19,743091	-0,179363	-10,240396	0,485097	-797,627218	10,792638	7,319048	-0,179363	-10,240396	0,485097	-797,627218	10,792638	7,319048
11:00:21,93	0,569944	3,615000	-0,090978	0,211997	0,435978	-0,541013	-0,180323	-10,244948	0,486339	6,568492	-3,245432	7,328231	8,391818	-7,801188	-0,582393	-273,548434	-449,203996	19,707848	-0,180323	-10,244948	0,486339	-797,659903	10,909904	7,328231	-0,180323	-10,244948	0,486339	-797,659903	10,909904	7,328231
11:00:21,98	0,569944	3,615000	-0,090978	0,211997	0,435978	-0,541013	-0,171510	-10,243269	0,486328	6,489090	-2,807565	7,292988	8,388228	-7,792869	-0,582055	-273,573052	-449,146430	19,710354	-0,171510	-10,243269	0,486328	-797,607563	10,655945	7,292988	-0,171510	-10,243269	0,486328	-797,607563	10,655945	7,292988
11:00:22,03	0,569944	3,615000	-0,090978	0,211997	0,435978	-0,541013	-0,176919	-10,236001	0,486665	6,148658	-3,138958	7,295493	8,397211	-7,792899	-0,581219	-273,505551	-449,140624	19,730266	-0,176919	-10,236001	0,486665	-797,377396	10,749191	7,295493	-0,176919	-10,236001	0,486665	-797,377396	10,749191	7,295493
11:00:22,08	0,569944	3,615000	-0,090978	0,211997	0,435978	-0,541013	-0,181385	-10,243796	0,487502	6,592776	-3,315636	7,315405	8,396192	-7,798114	-0,584311	-273,450077	-449,122242	19,692455	-0,181385	-10,243796	0,487502	-797,545184	10,923095	7,315405	-0,181385	-10,243796	0,487502	-797,545184	10,923095	7,315405
11:00:22,13	0,569944	3,615000	-0,090978	0,211997	0,435978	-0,541013	-0,176360	-10,245520	0,484410	6,726117	-3,015471	7,277594	8,392690	-7,796108	-0,583115	-273,406445	-449,184278	19,722900	-0,176360	-10,245520	0,484410	-797,547233	10,828777	7,277594	-0,176360	-10,245520	0,484410	-797,547233	10,828777	7,277594
11:00:22,18	0,569944	3,615000	-0,090978	0,211997	0,435978	-0,541013	-0,176346	-10,241484	0,485606	6,484340	-2,945926	7,308039	8,387530	-7,790723	-0,585060	-273,348241	-449,108988	19,725804	-0,176346	-10,241484	0,485606	-797,472190	10,897204	7,308039	-0,176346	-10,241484	0,485606	-797,472190	10,897204	7,308039
11:00:22,23	0,569944	3,615000	-0,090978	0,211997	0,435978	-0,541013	-0,178429	-10,234324	0,483660	6,206280	-3,041493	7,310944	8,385786	-7,792095	-0,582337	-273,366021	-449,048998	19,735437	-0,178429	-10,234324	0,483660	-797,188121	10,965171	7,310944	-0,178429	-10,234324	0,483660	-797,188121	10,965171	7,310944
11:00:22,28	0,569944	3,615000	-0,090978	0,211997	0,435978	-0,541013	-0,176369	-10,233500	0,486384	6,206491	-2,979765	7,320576	8,391694	-7,789917	-0,579227	-273,361867	-449,039782	19,735141	-0,176369	-10,233500	0,486384	-797,123220	10,865187	7,320576	-0,176369	-10,233500	0,486384	-797,123220	10,865187	7,320576
11:00:22,33	0,569944	3,615000	-0,090978	0,211997	0,435978	-0,541013	-0,181209	-10,237526	0,489494	6,425945	-3,232457	7,320281	8,390071	-7,796486	-0,581912	-273,300973	-449,064058	19,709891	-0,181209	-10,237526	0,489494	-797,219873	10,992437	7,320281	-0,181209	-10,237526	0,489494	-797,219873	10,992437	7,320281
11:00:22,38	0,569944	3,615000	-0,090978	0,211997	0,435978	-0,541013	-0,174709	-10,239406	0,486808	6,533089	-2,829580	7,295030	8,393666	-7,789986	-0,582309	-273,271781	-449,015429	19,712975	-0,174709	-10,239406	0,486808	-797,260249	10,885059	7,295030	-0,174709	-10,239406	0,486808	-797,260249	10,885059	7,295030
11:00:22,43	0,569944	3,615000	-0,090978	0,211997	0,435978	-0,541013	-0,182136	-10,239268	0,486412	6,582656	-3,214806	7,298115	8,390229	-7,793598	-0,580341	-273,265884	-448,934437	19,727717	-0,182136	-10,239268	0,486412	-797,199900	11,082835	7,298115	-0,182136	-10,239268	0,486412	-797,199900	11,082835	7,298115
11:00:22,48	0,569944	3,615000	-0,090978	0,211997	0,435978	-0,541013	-0,177289	-10,238098	0,488380	6,594918	-2,998179	7,312857	8,386169	-7,793765	-0,582295	-273,220845	-448,980929	19,692312	-0,177289	-10,238098	0,488380	-797,095812	10,919016	7,312857	-0,177289	-10,238098	0,488380	-797,095812	10,919016	7,312857
11:00:22,53	0,569944	3,615000	-0,090978	0,211997	0,435978	-0,541013	-0,175115	-10,234666	0,486426	6,398670	-2,822850	7,277451	8,389106	-7,796269	-0,582632	-273,238515	-448,938766	19,752327	-0,175115	-10,234666	0,486426	-797,022587	10,923639	7,277451	-0,175115	-10,234666	0,486426	-797,022587	10,923639	7,277451
11:00:22,58	0,569944	3,615000	-0,090978	0,211997	0,435978	-0,541013	-0,174414	-10,238461	0,486089	6,623691	-2,822826	7,337466	8,384517	-7,792199	-0,583007	-273,180388	-448,901656	19,767492	-0,174414	-10,238461	0,486089	-797,095476	10,868702	7,337466	-0,174414	-10,238461	0,486089	-797,095476	10,868702	7,337466
11:00:22,63	0,569944	3,615000	-0,090978	0,211997	0,435978	-0,541013	-0,175644	-10,232452	0,485714	6,372423	-2,855000	7,352632	8,379321	-7,787276	-0,582270	-273,135059	-448,871742	19,723762	-0,175644	-10,232452	0,485714	-796,875035	10,933081	7,352632	-0,175644	-10,232452	0,485714	-796,875035	10,933081	7,352632
11:00:22,68	0,569944	3,615000	-0,090978	0,211997	0,435978	-0,541013	-0,177310	-10,225491	0,486450	6,059024	-2,917292	7,308902	8,388756	-7,790905	-0,583795	-273,135006	-448,878169	19,725576	-0,177310	-10,225491	0,486450	-796,642000	11,001508	7,308902	-0,177310	-10,225491	0,486450	-796,642000	11,001508	7,308902
11:00:22,73	0,569944	3,615000	-0,090978	0,211997	0,435978	-0,541013	-0,178884	-10,235476	0,484926	6,572707	-2,995914	7,310715	8,388208	-7,793753	-0,583382	-273,131145	-448,852631	19,740121	-0,178884	-10,235476	0,484926	-796,912142	11,046495	7,310715	-0,178884	-10,235476	0,484926	-796,912142	11,046495	7,310715
11:00:22,78	0,569944	3,615000	-0,090978	0,211997	0,435978	-0,541013	-0,176144	-10,236425	0,485339	6,646128	-2,862872	7,325261	8,381193	-7,788803	-0,581459	-273,096839	-448,853615	19,733244	-0,176144	-10,236425	0,485339	-796,913257	10,964466	7,325261	-0,176144	-10,236425	0,485339	-796,913257	10,964466	7,325261
11:00:22,83	0,569944	3,615000	-0,090978	0,211997	0,435978	-0,541013	-0,176923	-10,227876	0,487262	6,217853	-2,873158	7,318383	8,381836	-7,784910	-0,580683	-273,073612	-448,820781	19,739118	-0,176923	-10,227876	0,487262	-796,670394	11,015301	7,318383	-0,176923	-10,227876	0,487262	-796,670394	11,015301	7,318383
11:00:22,88	0,569944	3,615000	-0,090978	0,211997	0,435978	-0,541013	-0,180616	-10,226486	0,488038	6,185644	-3,061503	7,324258	8,383731	-7,789165	-0,581049	-273,030718	-448,812319	19,714642	-0,180616	-10,226486	0,488038	-796,593521	11,116867	7,324258	-0,180616	-10,226486	0,488038	-796,593521	11,116867	7,324258
11:00:22,93	0,569944	3,615000	-0,090978	0,211997	0,435978	-0,541013	-0,177879	-10,230254	0,487672	6,410351	-2,886243	7,299782	8,386744	-7,790279	-0,582203	-273,019290	-448,757397	19,712496	-0,177879	-10,230254	0,487672	-796,664595	11,077244	7,299782	-0,177879	-10,230254	0,487672	-796,664595	11,077244	7,299782
11:00:22,98	0,569944	3,615000	-0,090978	0,211997	0,435978	-0,541013	-0,178421	-10,233421	0,486518	6,628302	-2,931978	7,297636	8,383830	-7,789436	-0,581427	-273,003952	-448,757196	19,711494	-0,178421	-10,233421	0,486518	-796,695239	11,074036	7,297636	-0,178421	-10,233421	0,486518	-796,695239	11,074036	7,297636
11:00:23,03	0,569944	3,615000	-0,090978	0,211997	0,435978	-0,541013	-0,177694	-10,230476	0,487294	6,482997	-2,881018	7,296634	8,380907	-7,788753	-0,582193	-273,006857	-448,701842	19,737585	-0,177694	-10,230476	0,487294	-796,609348	11,067967	7,296634	-0,177694	-10,230476	0,487294	-796,609348	11,067967	7,296634
11:00:23,08	0,569944	3,615000	-0,090978	0,211997	0,435978	-0,541013	-0,176823	-10,227602	0,486528	6,380063	-2,865935	7,322725	8,382077	-7,787113	-0,579087	-272,999021	-448,739573	19,734852	-0,176823	-10,227602	0,486528	-796,486715	11,014700	7,322725	-0,176823	-10,227602	0,486528	-796,486715	11,014700	7,322725
11:00:23,13	0,569944	3,615000	-0,090978	0,211997	0,435978	-0,541013	-0,178829	-10,227796	0,489634	6,361393	-2,944567	7,319991	8,386818	-7,784353	-0,581028	-272,969568	-448,757698	19,726688	-0,178829	-10,227796	0,489634	-796,520616	11,093497	7,319991	-0,178829	-10,227796	0,489634	-796,520616	11,093497	7,319991
11:00:23,18	0,569944	3,615000	-0,090978	0,211997	0,435978	-0,541013	-0,183590	-10,230522	0,487692	6,502144	-3,157558	7,311828	8,376936	-7,785892	-0,578310	-272,948231	-448,670486	19,720827	-0,183590	-10,230522	0,487692	-796,593809	11,254227	7,311828	-0,183590	-10,230522	0,487692	-796,593809	11,254227	7,311828
11:00:23,23	0,569944	3,615000	-0,090978	0,211997	0,435978	-0,541013	-0,177316	-10,222733	0,490411	6,183338	-2,856457	7,305967	8,379983	-7,781910	-0,579824	-272,890829	-448,648251	19,756904	-0,177316	-10,222733	0,490411	-796,301217	11,062847	7,305967	-0,177316	-10,222733	0,490411	-796,301217	11,062847	7,305967
11:00:23,28	0,569944	3,615000	-0,090978	0,211997	0,435978	-0,541013	-0,182288	-10,223381	0,488897	6,264963	-3,076420	7,342044	8,383472	-7,789370	-0,580196	-272,919072	-448,686399	19,746005	-0,182288	-10,223381	0,488897	-796,270417	11,233207	7,342044	-0,182288	-10,223381	0,488897	-796,270417	11,233207	7,342044
11:00:23,33	0,569944	3,615000	-0,090978	0,211997	0,435978	-0,541013	-0,177572	-10,230132	0,488524	6,568885	-2,836567	7,331145	8,377167	-7,780872	-0,580984	-272,835119	-448,625449	19,742899	-0,177572	-10,230132	0,488524	-796,496492	11,102844	7,331145	-0,177572	-10,230132	0,488524	-796,496492	11,102844	7,331145
11:00:23,38	0,569944	3,615000	-0,090978	0,211997	0,435978	-0,541013	-0,181779	-10,220423	0,487737	6,158765	-3,013090	7,328039	8,380160	-7,784787	-0,581343	-272,807459	-448,670901	19,736469	-0,181779	-10,220423	0,487737	-796,144437	11,256556	7,328039	-0,181779	-10,220423	0,487737	-796,144437	11,256556	7,328039
11:00:23,43	0,569944	3,615000	-0,090978	0,211997	0,435978	-0,541013	-0,179885	-10,224972	0,487378	6,369801	-2,867911	7,321609	8,374265	-7,784775	-0,580193	-272,824345	-448,634717	19,736085	-0,179885	-10,224972	0,487378	-796,290529	11,253038	7,321609	-0,179885	-10,224972	0,487378	-796,290529	11,253038	7,321609
11:00:23,48	0,569944	3,615000	-0,090978	0,211997	0,435978	-0,541013	-0,176948	-10,219861	0,488527	6,126901	-2,747907	7,321225	8,376057	-7,784776	-0,579398	-272,824669	-448,597183	19,756497	-0,176948	-10,219861	0,488527	-796,132183	11,142494	7,321225	-0,176948	-10,219861	0,488527	-796,132183	11,142494	7,321225
11:00:23,53	0,569944	3,615000	-0,090978	0,211997	0,435978	-0,541013	-0,177843	-10,221414	0,489323	6,240008	-2,813519	7,341637	8,380345	-7,788684	-0,580911	-272,769231	-448,560399	19,748497	-0,177843	-10,221414	0,489323	-796,140998	11,147177	7,341637	-0,177843	-10,221414	0,489323	-796,140998	11,147177	7,341637
11:00:23,58	0,569944	3,615000	-0,090978	0,211997	0,435978	-0,541013	-0,176603	-10,227082	0,487810	6,594299	-2,719390	7,333637	8,384578	-7,782650	-0,579748	-272,719341	-448,520857	19,740480	-0,176603	-10,227082	0,487810	-796,231614	11,143920	7,333637	-0,176603	-10,227082	0,487810	-796,231614	11,143920	7,333637
11:00:23,63	0,569944	3,615000	-0,090978	0,211997	0,435978	-0,541013	-0,183945	-10,227731	0,488972	6,687229	-3,077739	7,325620	8,383592	-7,780205	-0,582054	-272,640633	-448,457426	19,743299	-0,183945	-10,227731	0,488972	-796,189620	11,361919	7,325620	-0,183945	-10,227731	0,488972	-796,189620	11,361919	7,325620
11:00:23,68	0,569944	3,615000	-0,090978	0,211997	0,435978	-0,541013	-0,185569	-10,225654	0,486666	6,673539	-3,125761	7,328438	6,936540	-6,823835	-0,466640	-223,981550	-374,299153	18,760879	-0,185569	-10,225654	0,486666	-796,040306	11,441412	7,328438	-0,185569	-10,225654	0,486666	-796,040306	11,441412	7,328438
11:00:23,73	0,570002	3,565344	-0,091005	0,211979	0,436002	-0,540989	-0,290283	-8,494286	0,602080	5,194833	-3,510016	6,346019	6,614735	-6,622516	-0,366726	-213,683918	-357,529330	18,480655	-0,290283	-8,494286	0,602080	-661,606580	19,277166	6,346019	-0,290283	-8,494286	0,602080	-661,606580	19,277166	6,346019
11:00:23,78	0,570002	3,565344	-0,091005	0,211979	0,436002	-0,540989	-0,303728	-8,114935	0,701994	5,140502	-3,676101	6,065794	6,618011	-6,617106	-0,370657	-213,738182	-357,655835	18,480920	-0,303728	-8,114935	0,701994	-631,881886	20,166575	6,065794	-0,303728	-8,114935	0,701994	-631,881886	20,166575	6,065794
11:00:23,83	0,570002	3,565344	-0,091005	0,211979	0,436002	-0,540989	-0,310051	-8,115067	0,698064	5,010705	-3,988643	6,066060	6,613258	-6,628731	-0,374126	-213,797240	-357,604899	18,497259	-0,310051	-8,115067	0,698064	-632,022087	20,350394	6,066060	-0,310051	-8,115067	0,698064	-632,022087	20,350394	6,066060
11:00:23,88	0,570002	3,565344	-0,091005	0,211979	0,436002	-0,540989	-0,297607	-8,116763	0,694595	5,113461	-3,418169	6,082399	6,617256	-6,619011	-0,379209	-213,775210	-357,734360	18,493266	-0,297607	-8,116763	0,694595	-632,052438	19,944015	6,082399	-0,297607	-8,116763	0,694595	-632,052438	19,944015	6,082399
11:00:23,93	0,570002	3,565344	-0,091005	0,211979	0,436002	-0,540989	-0,308533	-8,115622	0,686406	4,911897	-3,916475	6,104069	6,610705	-6,619618	-0,378827	-213,806078	-357,740888	18,511301	-0,308533	-8,115622	0,686406	-632,164445	20,303361	6,104069	-0,308533	-8,115622	0,686406	-632,164445	20,303361	6,104069
11:00:23,98	0,570002	3,565344	-0,091005	0,211979	0,436002	-0,540989	-0,308533	-8,115622	0,686406	4,911897	-3,916475	6,104069	6,614108	-6,623139	-0,382343	-213,850333	-357,805302	18,487672	-0,308533	-8,115622	0,686406	-632,164445	20,303361	6,104069	-0,308533	-8,115622	0,686406	-632,164445	20,303361	6,104069
11:00:24,03	0,570002	3,565344	-0,091005	0,211979	0,436002	-0,540989	-0,300407	-8,116813	0,684841	4,889821	-3,484908	6,072171	6,614701	-6,626332	-0,383880	-213,842109	-357,840242	18,487032	-0,300407	-8,116813	0,684841	-632,280014	20,097004	6,072171	-0,300407	-8,116813	0,684841	-632,280014	20,097004	6,072171
11:00:24,08	0,570002	3,565344	-0,091005	0,211979	0,436002	-0,540989	-0,300717	-8,114637	0,685990	4,769950	-3,469972	6,046223	6,612972	-6,624975	-0,382731	-213,818575	-357,861603	18,461083	-0,300717	-8,114637	0,685990	-632,229089	20,136284	6,046223	-0,300717	-8,114637	0,685990	-632,229089	20,136284	6,046223
11:00:24,13	0,570002	3,565344	-0,091005	0,211979	0,436002	-0,540989	-0,306281	-8,088983	0,678221	5,006120	-3,494562	6,093638	6,593537	-6,607330	-0,390500	-212,804216	-356,634158	18,508498	-0,306281	-8,088983	0,678221	-629,979081	20,548467	6,093638	-0,306281	-8,088983	0,678221	-629,979081	20,548467	6,093638
11:00:24,18	0,570002	3,565344	-0,091005	0,211979	0,436002	-0,540989	-0,306281	-8,088983	0,678221	5,006120	-3,494562	6,093638	5,222146	-5,738504	-0,499017	-168,087598	-285,960161	17,668856	-0,306281	-8,088983	0,678221	-629,979081	20,548467	6,093638	-0,306281	-8,088983	0,678221	-629,979081	20,548467	6,093638
11:00:24,23	0,570000	3,515152	-0,091000	0,211990	0,435988	-0,540993	-0,397964	-6,025723	0,670154	4,001160	-4,199125	5,017264	4,852542	-5,496299	-0,398567	-156,143255	-266,620461	17,432124	-0,397964	-6,025723	0,670154	-469,018082	27,041030	5,017264	-0,397964	-6,025723	0,670154	-469,018082	27,041030	5,017264
11:00:24,28	0,570000	3,515152	-0,091000	0,211990	0,435988	-0,540993	-0,397964	-6,025723	0,670154	4,001160	-4,199125	5,017264	4,853012	-5,502654	-0,400968	-156,386213	-266,897742	17,450564	-0,397964	-6,025723	0,670154	-469,018082	27,041030	5,017264	-0,397964	-6,025723	0,670154	-469,018082	27,041030	5,017264
11:00:24,33	0,570000	3,515152	-0,091000	0,211990	0,435988	-0,540993	-0,384559	-6,035699	0,666961	3,943492	-3,567928	5,015382	4,854478	-5,512896	-0,401760	-156,488513	-267,086717	17,430243	-0,384559	-6,035699	0,666961	-469,858864	26,619918	5,015382	-0,384559	-6,035699	0,666961	-469,858864	26,619918	5,015382
11:00:24,38	0,570000	3,515152	-0,091000	0,211990	0,435988	-0,540993	-0,384559	-6,035699	0,666961	3,943492	-3,567928	5,015382	4,852645	-5,508121	-0,401032	-156,477210	-267,189383	17,388025	-0,384559	-6,035699	0,666961	-469,858864	26,619918	5,015382	-0,384559	-6,035699	0,666961	-469,858864	26,619918	5,015382
11:00:24,43	0,570000	3,515152	-0,091000	0,211990	0,435988	-0,540993	-0,387777	-6,031724	0,667689	3,653531	-3,674147	4,973165	4,861734	-5,507081	-0,406845	-156,592127	-267,241412	17,470324	-0,387777	-6,031724	0,667689	-469,836785	26,766320	4,973165	-0,387777	-6,031724	0,667689	-469,836785	26,766320	4,973165
11:00:24,48	0,570000	3,515152	-0,091000	0,211990	0,435988	-0,540993	-0,393222	-6,039075	0,661876	3,933285	-4,030812	5,055464	4,861075	-5,516336	-0,411495	-156,622841	-267,296761	17,455674	-0,393222	-6,039075	0,661876	-470,134112	26,837115	5,055464	-0,393222	-6,039075	0,661876	-470,134112	26,837115	5,055464
11:00:24,53	0,570000	3,515152	-0,091000	0,211990	0,435988	-0,540993	-0,393149	-6,041033	0,658370	3,986395	-4,037147	5,056880	4,863394	-5,508124	-0,410351	-156,625256	-267,278545	17,471741	-0,393149	-6,041033	0,658370	-470,234730	26,825061	5,056880	-0,393149	-6,041033	0,658370	-470,234730	26,825061	5,056880
11:00:24,58	0,570000	3,515152	-0,091000	0,211990	0,435988	-0,540993	-0,393149	-6,041033	0,658370	3,986395	-4,037147	5,056880	4,865636	-5,518231	-0,412308	-156,664947	-267,402181	17,414970	-0,393149	-6,041033	0,658370	-470,234730	26,825061	5,056880	-0,393149	-6,041033	0,658370	-470,234730	26,825061	5,056880
11:00:24,63	0,570000	3,515152	-0,091000	0,211990	0,435988	-0,540993	-0,385517	-6,048029	0,656413	4,223258	-3,612820	5,000110	4,864432	-5,507950	-0,418923	-156,635524	-267,394369	17,449332	-0,385517	-6,048029	0,656413	-470,547036	26,650248	5,000110	-0,385517	-6,048029	0,656413	-470,547036	26,650248	5,000110
11:00:24,68	0,570000	3,515152	-0,091000	0,211990	0,435988	-0,540993	-0,393819	-6,041846	0,649798	3,923213	-4,022944	5,034471	4,860671	-5,510993	-0,417013	-156,739679	-267,430129	17,456684	-0,393819	-6,041846	0,649798	-470,361707	26,891823	5,034471	-0,393819	-6,041846	0,649798	-470,361707	26,891823	5,034471
11:00:24,73	0,570000	3,515152	-0,091000	0,211990	0,435988	-0,540993	-0,389303	-6,040110	0,651707	3,749907	-3,860434	5,041823	4,862378	-5,514279	-0,417407	-156,760066	-267,480058	17,440805	-0,389303	-6,040110	0,651707	-470,398756	26,699829	5,041823	-0,389303	-6,040110	0,651707	-470,398756	26,699829	5,041823
11:00:24,78	0,570000	3,515152	-0,091000	0,211990	0,435988	-0,540993	-0,387311	-6,043232	0,651314	3,858777	-3,749555	5,025945	4,864752	-5,518056	-0,420118	-156,760514	-267,474290	17,427959	-0,387311	-6,043232	0,651314	-470,534902	26,654356	5,025945	-0,387311	-6,043232	0,651314	-470,534902	26,654356	5,025945
11:00:24,83	0,570000	3,515152	-0,091000	0,211990	0,435988	-0,540993	-0,385226	-6,047176	0,648603	4,068646	-3,644416	5,013098	4,866991	-5,512934	-0,420952	-156,787910	-267,520886	17,394486	-0,385226	-6,047176	0,648603	-470,634651	26,595837	5,013098	-0,385226	-6,047176	0,648603	-470,634651	26,595837	5,013098
11:00:24,88	0,570000	3,515152	-0,091000	0,211990	0,435988	-0,540993	-0,390782	-6,046554	0,647769	3,982241	-3,933737	4,979626	4,871724	-5,520790	-0,423184	-156,778803	-267,541522	17,467419	-0,390782	-6,046554	0,647769	-470,672215	26,742634	4,979626	-0,390782	-6,046554	0,647769	-470,672215	26,742634	4,979626
11:00:24,93	0,570000	3,515152	-0,091000	0,211990	0,435988	-0,540993	-0,386344	-6,054581	0,645537	4,386327	-3,684791	5,052559	4,865687	-5,517289	-0,423241	-156,824667	-267,583416	17,451524	-0,386344	-6,054581	0,645537	-470,898248	26,643249	5,052559	-0,386344	-6,054581	0,645537	-470,898248	26,643249	5,052559
11:00:24,98	0,570000	3,515152	-0,091000	0,211990	0,435988	-0,540993	-0,386358	-6,047602	0,645480	3,964237	-3,704283	5,036663	4,873937	-5,515761	-0,419754	-156,829110	-267,581505	17,431781	-0,386358	-6,047602	0,645480	-470,772534	26,624845	5,036663	-0,386358	-6,047602	0,645480	-470,772534	26,624845	5,036663
11:00:25,03	0,570000	3,515152	-0,091000	0,211990	0,435988	-0,540993	-0,391806	-6,053983	0,648966	4,295488	-3,992378	5,016921	4,869586	-5,516552	-0,423651	-156,900465	-267,653796	17,465617	-0,391806	-6,053983	0,648966	-470,942200	26,764410	5,016921	-0,391806	-6,053983	0,648966	-470,942200	26,764410	5,016921
11:00:25,08	0,570000	3,515152	-0,091000	0,211990	0,435988	-0,540993	-0,388946	-6,050610	0,645070	4,021806	-3,869301	5,050756	4,868480	-5,521025	-0,422477	-156,869376	-267,696942	17,433275	-0,388946	-6,050610	0,645070	-470,951097	26,662967	5,050756	-0,388946	-6,050610	0,645070	-470,951097	26,662967	5,050756
11:00:25,13	0,570000	3,515152	-0,091000	0,211990	0,435988	-0,540993	-0,384519	-6,051889	0,646244	4,066500	-3,590617	5,018415	4,861326	-5,518354	-0,424866	-156,908127	-267,675206	17,410757	-0,384519	-6,051889	0,646244	-471,006815	26,594158	5,018415	-0,384519	-6,051889	0,646244	-471,006815	26,594158	5,018415
11:00:25,18	0,570000	3,515152	-0,091000	0,211990	0,435988	-0,540993	-0,383256	-6,044357	0,643855	3,674287	-3,569327	4,995897	4,866070	-5,518577	-0,425960	-156,863856	-267,735200	17,467975	-0,383256	-6,044357	0,643855	-470,807770	26,516239	4,995897	-0,383256	-6,044357	0,643855	-470,807770	26,516239	4,995897
11:00:25,23	0,570000	3,515152	-0,091000	0,211990	0,435988	-0,540993	-0,385434	-6,048578	0,642760	3,863917	-3,614276	5,053115	4,871360	-5,514494	-0,425579	-156,868281	-267,707292	17,475048	-0,385434	-6,048578	0,642760	-470,949427	26,642309	5,053115	-0,385434	-6,048578	0,642760	-470,949427	26,642309	5,053115
11:00:25,28	0,570000	3,515152	-0,091000	0,211990	0,435988	-0,540993	-0,391615	-6,051118	0,643142	4,017954	-3,953457	5,060187	4,864193	-5,517827	-0,424481	-156,916674	-267,753297	17,408683	-0,391615	-6,051118	0,643142	-470,994780	26,788310	5,060187	-0,391615	-6,051118	0,643142	-470,994780	26,788310	5,060187
11:00:25,33	0,570000	3,515152	-0,091000	0,211990	0,435988	-0,540993	-0,385145	-6,046577	0,644240	3,717826	-3,635956	4,993823	4,872982	-5,521745	-0,425990	-156,940722	-267,756999	17,444584	-0,385145	-6,046577	0,644240	-470,938503	26,597963	4,993823	-0,385145	-6,046577	0,644240	-470,938503	26,597963	4,993823
11:00:25,38	0,570000	3,515152	-0,091000	0,211990	0,435988	-0,540993	-0,386147	-6,056148	0,642731	4,200260	-3,706986	5,029723	4,875193	-5,517582	-0,426382	-156,989993	-267,761230	17,489799	-0,386147	-6,056148	0,642731	-471,207350	26,605517	5,029723	-0,386147	-6,056148	0,642731	-471,207350	26,605517	5,029723
11:00:25,44	0,570000	3,515152	-0,091000	0,211990	0,435988	-0,540993	-0,390857	-6,055981	0,642339	4,163286	-3,992484	5,074939	4,869869	-5,516536	-0,426352	-156,983276	-267,770396	17,456083	-0,390857	-6,055981	0,642339	-471,231229	26,689790	5,074939	-0,390857	-6,055981	0,642339	-471,231229	26,689790	5,074939
11:00:25,49	0,570000	3,515152	-0,091000	0,211990	0,435988	-0,540993	-0,389101	-6,050847	0,642369	3,891731	-3,890792	5,041223	4,872837	-5,524134	-0,426381	-156,990991	-267,818452	17,457526	-0,389101	-6,050847	0,642369	-471,099754	26,653666	5,041223	-0,389101	-6,050847	0,642369	-471,099754	26,653666	5,041223
11:00:25,54	0,570000	3,515152	-0,091000	0,211990	0,435988	-0,540993	-0,384005	-6,057216	0,642339	4,177470	-3,608439	5,042666	4,865679	-5,515153	-0,429446	-156,803892	-267,596656	17,469513	-0,384005	-6,057216	0,642339	-471,314021	26,535961	5,042666	-0,384005	-6,057216	0,642339	-471,314021	26,535961	5,042666
11:00:25,59	0,570000	3,515152	-0,091000	0,211990	0,435988	-0,540993	-0,388204	-6,046527	0,639275	3,907267	-3,775660	5,054653	3,570764	-4,694260	-0,562724	-114,307785	-200,356397	16,660775	-0,388204	-6,046527	0,639275	-470,745130	26,698372	5,054653	-0,388204	-6,046527	0,639275	-470,745130	26,698372	5,054653
11:00:25,64	0,569968	3,464942	-0,090978	0,211991	0,435991	-0,541011	-0,451660	-4,514653	0,505996	3,729576	-3,892806	4,245915	3,239791	-4,486923	-0,439449	-103,825437	-183,074502	16,370456	-0,451660	-4,514653	0,505996	-350,670648	31,562517	4,245915	-0,451660	-4,514653	0,505996	-350,670648	31,562517	4,245915
11:00:25,69	0,569968	3,464942	-0,090978	0,211991	0,435991	-0,541011	-0,465733	-4,124353	0,629272	3,641707	-4,187549	3,955596	3,238768	-4,500648	-0,436815	-104,185746	-183,517775	16,394906	-0,465733	-4,124353	0,629272	-320,119973	32,372467	3,955596	-0,465733	-4,124353	0,629272	-320,119973	32,372467	3,955596
11:00:25,74	0,569968	3,464942	-0,090978	0,211991	0,435991	-0,541011	-0,453335	-4,130330	0,631906	3,388465	-3,633273	3,980046	3,248980	-4,506974	-0,436843	-104,315763	-183,720609	16,380898	-0,453335	-4,130330	0,631906	-320,842401	31,953528	3,980046	-0,453335	-4,130330	0,631906	-320,842401	31,953528	3,980046
11:00:25,79	0,569968	3,464942	-0,090978	0,211991	0,435991	-0,541011	-0,452963	-4,142336	0,631878	3,772144	-3,625115	3,966038	3,251686	-4,503174	-0,435728	-104,388613	-183,811817	16,374233	-0,452963	-4,142336	0,631878	-321,401245	31,932492	3,966038	-0,452963	-4,142336	0,631878	-321,401245	31,932492	3,966038
11:00:25,84	0,569968	3,464942	-0,090978	0,211991	0,435991	-0,541011	-0,457606	-4,142780	0,632993	3,679795	-3,884048	3,959372	3,251295	-4,509836	-0,438099	-104,514210	-184,015794	16,359687	-0,457606	-4,142780	0,632993	-321,528412	32,038051	3,959372	-0,457606	-4,142780	0,632993	-321,528412	32,038051	3,959372
11:00:25,89	0,569968	3,464942	-0,090978	0,211991	0,435991	-0,541011	-0,451642	-4,145772	0,630621	3,595951	-3,580690	3,944826	3,255277	-4,513864	-0,436493	-104,560771	-184,089023	16,424765	-0,451642	-4,145772	0,630621	-321,847158	31,873218	3,944826	-0,451642	-4,145772	0,630621	-321,847158	31,873218	3,944826
11:00:25,94	0,569968	3,464942	-0,090978	0,211991	0,435991	-0,541011	-0,450144	-4,151234	0,632228	3,793291	-3,506485	4,009904	3,254423	-4,507664	-0,436593	-104,662584	-184,115932	16,391866	-0,450144	-4,151234	0,632228	-322,078607	31,829804	4,009904	-0,450144	-4,151234	0,632228	-322,078607	31,829804	4,009904
11:00:25,99	0,569968	3,464942	-0,090978	0,211991	0,435991	-0,541011	-0,455087	-4,147394	0,632128	3,519404	-3,838225	3,977006	3,254284	-4,506780	-0,435065	-104,680217	-184,258664	16,372117	-0,455087	-4,147394	0,632128	-322,051059	31,886067	3,977006	-0,455087	-4,147394	0,632128	-322,051059	31,886067	3,977006
11:00:26,04	0,569968	3,464942	-0,090978	0,211991	0,435991	-0,541011	-0,455783	-4,146832	0,633656	3,357732	-3,818351	3,957257	3,248331	-4,504407	-0,438870	-104,495022	-184,038540	16,393439	-0,454861	-4,140491	0,629851	-321,717307	31,986512	3,978579	-0,454861	-4,140491	0,629851	-321,717307	31,986512	3,978579
11:00:26,09	0,569968	3,464942	-0,090978	0,211991	0,435991	-0,541011	-0,454861	-4,140491	0,629851	3,311216	-3,720089	3,978579	1,984848	-3,739482	-0,477046	-64,277070	-118,100615	15,374837	-0,454861	-4,140491	0,629851	-321,717307	31,986512	3,978579	-0,454861	-4,140491	0,629851	-321,717307	31,986512	3,978579
11:00:26,14	0,570055	3,414942	-0,091002	0,211983	0,435999	-0,541030	-0,485564	-2,663820	0,591675	3,737209	-3,455853	2,959977	1,745860	-3,633678	-0,438740	-58,888303	-106,100939	15,039584	-0,485564	-2,663820	0,591675	-205,372666	34,660930	2,959977	-0,485564	-2,663820	0,591675	-205,372666	34,660930	2,959977
11:00:26,19	0,570055	3,414942	-0,091002	0,211983	0,435999	-0,541030	-0,457699	-2,403949	0,629981	3,310306	-3,339919	2,624724	1,762956	-3,645380	-0,439610	-59,308395	-106,528982	15,070700	-0,457699	-2,403949	0,629981	-185,399674	32,589484	2,624724	-0,457699	-2,403949	0,629981	-185,399674	32,589484	2,624724
11:00:26,24	0,570055	3,414942	-0,091002	0,211983	0,435999	-0,541030	-0,456113	-2,424605	0,629110	3,803671	-3,407206	2,655839	1,760990	-3,655883	-0,442429	-59,598380	-106,818203	15,059388	-0,456113	-2,424605	0,629110	-186,527798	32,397651	2,655839	-0,456113	-2,424605	0,629110	-186,527798	32,397651	2,655839
11:00:26,29	0,570055	3,414942	-0,091002	0,211983	0,435999	-0,541030	-0,446034	-2,428154	0,626291	3,592779	-2,989605	2,644527	1,760451	-3,656121	-0,446374	-59,780163	-106,986809	15,092043	-0,446034	-2,428154	0,626291	-187,017325	32,024025	2,644527	-0,446034	-2,428154	0,626291	-187,017325	32,024025	2,644527
11:00:26,34	0,570055	3,414942	-0,091002	0,211983	0,435999	-0,541030	-0,445558	-2,427806	0,622346	3,337768	-3,037989	2,677183	1,776145	-3,657374	-0,444082	-59,853566	-107,096964	15,046795	-0,445558	-2,427806	0,622346	-187,245008	31,938291	2,677183	-0,445558	-2,427806	0,622346	-187,245008	31,938291	2,677183
11:00:26,39	0,570055	3,414942	-0,091002	0,211983	0,435999	-0,541030	-0,452320	-2,442024	0,624638	3,945000	-3,398095	2,631934	1,770988	-3,659534	-0,444946	-60,026964	-107,208646	15,034623	-0,452320	-2,442024	0,624638	-187,753880	32,108988	2,631934	-0,452320	-2,442024	0,624638	-187,753880	32,108988	2,631934
11:00:26,44	0,570055	3,414942	-0,091002	0,211983	0,435999	-0,541030	-0,445978	-2,444912	0,620284	3,809474	-3,200769	2,644817	1,775475	-3,664311	-0,448437	-60,111132	-107,278175	15,059678	-0,445978	-2,444912	0,620284	-188,116136	31,808475	2,644817	-0,445978	-2,444912	0,620284	-188,116136	31,808475	2,644817
11:00:26,49	0,570055	3,414942	-0,091002	0,211983	0,435999	-0,541030	-0,445978	-2,444912	0,620284	3,809474	-3,200769	2,644817	1,771028	-3,665974	-0,450411	-60,225890	-107,373058	15,087075	-0,445978	-2,444912	0,620284	-188,116136	31,808475	2,644817	-0,445978	-2,444912	0,620284	-188,116136	31,808475	2,644817
11:00:26,54	0,570055	3,414942	-0,091002	0,211983	0,435999	-0,541030	-0,442314	-2,441893	0,618310	3,512920	-3,062204	2,672214	1,779821	-3,663770	-0,453160	-60,215720	-107,445396	15,039721	-0,442314	-2,441893	0,618310	-188,175675	31,659448	2,672214	-0,442314	-2,441893	0,618310	-188,175675	31,659448	2,672214
11:00:26,59	0,570055	3,414942	-0,091002	0,211983	0,435999	-0,541030	-0,448619	-2,448405	0,615560	3,793993	-3,345098	2,624860	1,777174	-3,670242	-0,456277	-60,329938	-107,528505	15,067782	-0,448619	-2,448405	0,615560	-188,405809	31,871512	2,624860	-0,448619	-2,448405	0,615560	-188,405809	31,871512	2,624860
11:00:26,64	0,570055	3,414942	-0,091002	0,211983	0,435999	-0,541030	-0,441691	-2,449349	0,612444	3,713989	-3,042172	2,652922	1,780465	-3,664877	-0,456727	-60,418813	-107,557610	15,064557	-0,441691	-2,449349	0,612444	-188,559905	31,630543	2,652922	-0,441691	-2,449349	0,612444	-188,559905	31,630543	2,652922
11:00:26,69	0,570055	3,414942	-0,091002	0,211983	0,435999	-0,541030	-0,447982	-2,449517	0,611993	3,653067	-3,431759	2,649697	1,778016	-3,672582	-0,458257	-60,459372	-107,608224	15,082098	-0,447982	-2,449517	0,611993	-188,633992	31,734858	2,649697	-0,447982	-2,449517	0,611993	-188,633992	31,734858	2,649697
11:00:26,74	0,570055	3,414942	-0,091002	0,211983	0,435999	-0,541030	-0,440085	-2,451249	0,610464	3,679032	-3,030907	2,667237	1,784487	-3,664455	-0,458673	-60,451045	-107,582633	15,075719	-0,440085	-2,451249	0,610464	-188,744009	31,515757	2,667237	-0,440085	-2,451249	0,610464	-188,744009	31,515757	2,667237
11:00:26,79	0,570055	3,414942	-0,091002	0,211983	0,435999	-0,541030	-0,443735	-2,450131	0,609206	3,506226	-3,291574	2,638805	1,779585	-3,673343	-0,457904	-60,530435	-107,680948	15,070752	-0,443735	-2,450131	0,609206	-188,829091	31,541624	2,638805	-0,443735	-2,450131	0,609206	-188,829091	31,541624	2,638805
11:00:26,84	0,570055	3,414942	-0,091002	0,211983	0,435999	-0,541030	-0,443735	-2,450131	0,609206	3,506226	-3,291574	2,638805	1,783076	-3,670613	-0,459838	-60,529489	-107,703457	15,091587	-0,443735	-2,450131	0,609206	-188,829091	31,541624	2,638805	-0,443735	-2,450131	0,609206	-188,829091	31,541624	2,638805
11:00:26,89	0,570055	3,414942	-0,091002	0,211983	0,435999	-0,541030	-0,444321	-2,454646	0,608883	3,738155	-3,264275	2,676726	1,776418	-3,670639	-0,457595	-60,619724	-107,713297	15,041228	-0,444321	-2,454646	0,608883	-188,951568	31,614899	2,676726	-0,444321	-2,454646	0,608883	-188,951568	31,614899	2,676726
11:00:26,94	0,570055	3,414942	-0,091002	0,211983	0,435999	-0,541030	-0,440969	-2,448893	0,611126	3,385374	-3,163198	2,626368	1,785883	-3,674107	-0,461796	-60,596590	-107,713255	15,088275	-0,440969	-2,448893	0,611126	-188,852760	31,452846	2,626368	-0,440969	-2,448893	0,611126	-188,852760	31,452846	2,626368
11:00:26,99	0,570055	3,414942	-0,091002	0,211983	0,435999	-0,541030	-0,442698	-2,458824	0,606925	3,913386	-3,233110	2,673415	1,781415	-3,670516	-0,463429	-60,709890	-107,814967	15,082091	-0,442698	-2,458824	0,606925	-189,104327	31,518687	2,673415	-0,442698	-2,458824	0,606925	-189,104327	31,518687	2,673415
11:00:27,04	0,570055	3,414942	-0,091002	0,211983	0,435999	-0,541030	-0,443574	-2,453159	0,605292	3,474074	-3,325909	2,667231	1,782594	-3,671960	-0,459913	-60,716362	-107,820043	15,099225	-0,443574	-2,453159	0,605292	-189,098941	31,494628	2,667231	-0,443574	-2,453159	0,605292	-189,098941	31,494628	2,667231
11:00:27,09	0,570055	3,414942	-0,091002	0,211983	0,435999	-0,541030	-0,442912	-2,454902	0,608808	3,557072	-3,294584	2,684365	1,778388	-3,673757	-0,464614	-60,747092	-107,840535	15,066836	-0,442912	-2,454902	0,608808	-189,152760	31,474035	2,684365	-0,442912	-2,454902	0,608808	-189,152760	31,474035	2,684365
11:00:27,14	0,570055	3,414942	-0,091002	0,211983	0,435999	-0,541030	-0,439254	-2,452158	0,604107	3,381269	-3,120721	2,651976	1,788345	-3,679911	-0,466512	-60,769786	-107,881862	15,087089	-0,439254	-2,452158	0,604107	-189,113152	31,360723	2,651976	-0,439254	-2,452158	0,604107	-189,113152	31,360723	2,651976
11:00:27,19	0,570055	3,414942	-0,091002	0,211983	0,435999	-0,541030	-0,438903	-2,463858	0,602209	3,942522	-3,101441	2,672228	1,788251	-3,669387	-0,468085	-60,767135	-107,914873	15,122422	-0,438903	-2,463858	0,602209	-189,470336	31,352423	2,672228	-0,438903	-2,463858	0,602209	-189,470336	31,352423	2,672228
11:00:27,24	0,570055	3,414942	-0,091002	0,211983	0,435999	-0,541030	-0,447969	-2,458514	0,600636	3,637384	-3,554110	2,707562	1,785280	-3,679441	-0,467711	-60,801164	-107,946561	15,071073	-0,447969	-2,458514	0,600636	-189,355989	31,611492	2,707562	-0,447969	-2,458514	0,600636	-189,355989	31,611492	2,707562
11:00:27,29	0,570055	3,414942	-0,091002	0,211983	0,435999	-0,541030	-0,437777	-2,460969	0,601010	3,720566	-3,037747	2,656212	1,785105	-3,674701	-0,465055	-60,881489	-107,933765	15,061675	-0,437777	-2,460969	0,601010	-189,465493	31,327776	2,656212	-0,437777	-2,460969	0,601010	-189,465493	31,327776	2,656212
11:00:27,35	0,570055	3,414942	-0,091002	0,211983	0,435999	-0,541030	-0,441794	-2,458447	0,603666	3,560340	-3,322592	2,646814	1,786945	-3,677615	-0,466204	-60,855192	-107,931862	15,047515	-0,441794	-2,458447	0,603666	-189,427740	31,358263	2,646814	-0,441794	-2,458447	0,603666	-189,427740	31,358263	2,646814
11:00:27,40	0,570055	3,414942	-0,091002	0,211983	0,435999	-0,541030	-0,440175	-2,463495	0,600223	3,811567	-3,207039	2,676978	1,788666	-3,678627	-0,468498	-60,859976	-107,959176	15,091839	-0,440175	-2,463495	0,600223	-189,572753	31,346682	2,676978	-0,440175	-2,463495	0,600223	-189,572753	31,346682	2,676978
11:00:27,45	0,570055	3,414942	-0,091002	0,211983	0,435999	-0,541030	-0,440175	-2,463495	0,600223	3,811567	-3,207039	2,676978	1,781424	-3,666975	-0,475464	-60,689128	-107,760320	15,110858	-0,440175	-2,463495	0,600223	-189,572753	31,346682	2,676978	-0,440175	-2,463495	0,600223	-189,572753	31,346682	2,676978
11:00:27,50	0,570055	3,414942	-0,091002	0,211983	0,435999	-0,541030	-0,446645	-2,451396	0,593257	3,440091	-3,494944	2,695998	0,703546	-3,164629	-0,752551	-33,940427	-51,954099	13,889598	-0,446645	-2,451396	0,593257	-188,994509	31,566665	2,695998	-0,446645	-2,451396	0,593257	-188,994509	31,566665	2,695998
11:00:27,55	0,569980	3,364932	-0,090991	0,211994	0,435998	-0,541005	-0,342750	-1,266754	0,316170	3,542628	-2,830462	1,474737	0,468884	-3,075518	-0,801565	-29,327314	-39,462960	13,595548	-0,342750	-1,266754	0,316170	-95,897556	24,075377	1,474737	-0,342750	-1,266754	0,316170	-95,897556	24,075377	1,474737
11:00:27,60	0,569980	3,364932	-0,090991	0,211994	0,435998	-0,541005	-0,302592	-1,018975	0,267156	3,782321	-2,992750	1,180688	0,476478	-3,087031	-0,807175	-29,768680	-39,926811	13,559173	-0,302592	-1,018975	0,267156	-76,207220	20,760694	1,180688	-0,302592	-1,018975	0,267156	-76,207220	20,760694	1,180688
11:00:27,65	0,569980	3,364932	-0,090991	0,211994	0,435998	-0,541005	-0,296418	-1,031309	0,261546	3,801283	-2,822011	1,144313	0,481996	-3,096907	-0,808743	-29,892066	-40,140780	13,549184	-0,296418	-1,031309	0,261546	-77,156452	20,446775	1,144313	-0,296418	-1,031309	0,261546	-77,156452	20,446775	1,144313
11:00:27,70	0,569980	3,364932	-0,090991	0,211994	0,435998	-0,541005	-0,290624	-1,041025	0,259978	4,059547	-2,520603	1,134324	0,485637	-3,093233	-0,813491	-30,044827	-40,295761	13,545008	-0,290624	-1,041025	0,259978	-77,660935	20,293368	1,134324	-0,290624	-1,041025	0,259978	-77,660935	20,293368	1,134324
11:00:27,75	0,569980	3,364932	-0,090991	0,211994	0,435998	-0,541005	-0,295626	-1,042341	0,255230	3,917384	-2,835521	1,130148	0,484302	-3,101276	-0,811557	-30,114819	-40,380773	13,530714	-0,295626	-1,042341	0,255230	-77,906409	20,371122	1,130148	-0,295626	-1,042341	0,255230	-77,906409	20,371122	1,130148
11:00:27,80	0,569980	3,364932	-0,090991	0,211994	0,435998	-0,541005	-0,287993	-1,045207	0,257164	3,957782	-2,456710	1,115853	0,486902	-3,095401	-0,812399	-30,223667	-40,478595	13,540222	-0,287993	-1,045207	0,257164	-78,090969	20,150737	1,115853	-0,287993	-1,045207	0,257164	-78,090969	20,150737	1,115853
11:00:27,85	0,569980	3,364932	-0,090991	0,211994	0,435998	-0,541005	-0,294381	-1,044521	0,256322	3,782956	-2,834241	1,125362	0,483213	-3,102624	-0,816254	-30,273299	-40,562897	13,577430	-0,294381	-1,044521	0,256322	-78,211924	20,274665	1,125362	-0,294381	-1,044521	0,256322	-78,211924	20,274665	1,125362
11:00:27,90	0,569980	3,364932	-0,090991	0,211994	0,435998	-0,541005	-0,286282	-1,044937	0,252467	3,706789	-2,413908	1,162570	0,487676	-3,100711	-0,815171	-30,377684	-40,603595	13,533989	-0,286282	-1,044937	0,252467	-78,320783	20,059202	1,162570	-0,286282	-1,044937	0,252467	-78,320783	20,059202	1,162570
11:00:27,95	0,569980	3,364932	-0,090991	0,211994	0,435998	-0,541005	-0,290169	-1,047847	0,253550	3,770654	-2,686128	1,119128	0,478221	-3,105497	-0,828293	-30,208973	-40,299368	13,547640	-0,290169	-1,047847	0,253550	-78,485327	20,092178	1,119128	-0,290169	-1,047847	0,253550	-78,485327	20,092178	1,119128
11:00:28,00	0,569980	3,364932	-0,090991	0,211994	0,435998	-0,541005	-0,281297	-1,042052	0,240428	3,817119	-2,230779	1,132780	-0,440256	-2,728602	-1,214343	-10,598546	6,183893	12,350772	-0,281297	-1,042052	0,240428	-77,983927	19,851060	1,132780	-0,281297	-1,042052	0,240428	-77,983927	19,851060	1,132780
11:00:28,05	0,569983	3,315024	-0,090991	0,211985	0,435997	-0,541009	-0,148460	-0,058180	-0,145623	2,716660	-1,581742	-0,064088	-0,652274	-2,675523	-1,022299	-7,542725	16,464208	12,304394	-0,148460	-0,058180	-0,145623	-1,850443	10,072357	-0,064088	-0,148460	-0,058180	-0,145623	-1,850443	10,072357	-0,064088
11:00:28,10	0,569983	3,315024	-0,090991	0,211985	0,435997	-0,541009	-0,088418	0,151973	0,046422	2,219660	-0,953318	-0,110467	-0,644170	-2,676991	-1,024325	-7,768972	16,136073	12,308314	-0,088418	0,151973	0,046422	14,149514	5,987514	-0,110467	-0,088418	0,151973	0,046422	14,149514	5,987514	-0,110467
11:00:28,15	0,569983	3,315024	-0,090991	0,211985	0,435997	-0,541009	-0,091199	0,144220	0,044396	2,225488	-1,129785	-0,106547	-0,640127	-2,674259	-1,027893	-7,976611	15,891068	12,349481	-0,091199	0,144220	0,044396	13,546779	6,029336	-0,106547	-0,091199	0,144220	0,044396	13,546779	6,029336	-0,106547
11:00:28,20	0,569983	3,315024	-0,090991	0,211985	0,435997	-0,541009	-0,095587	0,142085	0,040828	2,020517	-1,415271	-0,065379	-0,643295	-2,679820	-1,025987	-8,051807	15,745709	12,318840	-0,095587	0,142085	0,040828	13,174197	6,088295	-0,065379	-0,095587	0,142085	0,040828	13,174197	6,088295	-0,065379
11:00:28,25	0,569983	3,315024	-0,090991	0,211985	0,435997	-0,541009	-0,089186	0,142048	0,042734	1,858949	-1,074870	-0,096021	-0,635243	-2,679840	-1,030675	-8,108641	15,669686	12,306695	-0,089186	0,142048	0,042734	13,009739	5,926231	-0,096021	-0,089186	0,142048	0,042734	13,009739	5,926231	-0,096021
11:00:28,30	0,569983	3,315024	-0,090991	0,211985	0,435997	-0,541009	-0,093195	0,135065	0,038046	2,127828	-1,294570	-0,108166	-0,633660	-2,679655	-1,026380	-8,158176	15,561437	12,359566	-0,093195	0,135065	0,038046	12,730426	6,021274	-0,108166	-0,093195	0,135065	0,038046	12,730426	6,021274	-0,108166
11:00:28,35	0,569983	3,315024	-0,090991	0,211985	0,435997	-0,541009	-0,094147	0,133787	0,042341	2,075772	-1,332823	-0,055295	-0,638058	-2,683646	-1,033426	-8,261153	15,492414	12,341968	-0,094147	0,133787	0,042341	12,578044	6,057715	-0,055295	-0,094147	0,133787	0,042341	12,578044	6,057715	-0,055295
11:00:28,40	0,569983	3,315024	-0,090991	0,211985	0,435997	-0,541009	-0,088492	0,135600	0,035295	1,870229	-1,093414	-0,072893	-0,632733	-2,681417	-1,032243	-8,233946	15,458818	12,350833	-0,088492	0,135600	0,035295	12,514826	5,853179	-0,072893	-0,088492	0,135600	0,035295	12,514826	5,853179	-0,072893
11:00:28,45	0,569983	3,315024	-0,090991	0,211985	0,435997	-0,541009	-0,093084	0,132103	0,036478	2,036589	-1,291850	-0,064027	-0,635282	-2,682166	-1,033860	-8,293290	15,359067	12,305073	-0,093084	0,132103	0,036478	12,406660	6,015234	-0,064027	-0,093084	0,132103	0,036478	12,406660	6,015234	-0,064027
11:00:28,50	0,569983	3,315024	-0,090991	0,211985	0,435997	-0,541009	-0,091161	0,133936	0,034861	1,825200	-1,193392	-0,109787	-0,626607	-2,678558	-1,037358	-8,322295	15,280273	12,326392	-0,091161	0,133936	0,034861	12,339182	5,962766	-0,109787	-0,091161	0,133936	0,034861	12,339182	5,962766	-0,109787
11:00:28,55	0,569983	3,315024	-0,090991	0,211985	0,435997	-0,541009	-0,098623	0,128228	0,031362	2,039302	-1,567131	-0,088469	-0,632725	-2,681253	-1,036237	-8,442148	15,297209	12,335717	-0,098623	0,128228	0,031362	12,105167	6,174784	-0,088469	-0,098623	0,128228	0,031362	12,105167	6,174784	-0,088469
11:00:28,60	0,569983	3,315024	-0,090991	0,211985	0,435997	-0,541009	-0,093230	0,132178	0,032483	1,788642	-1,398970	-0,079143	-0,628456	-2,686512	-1,038869	-8,358448	15,236791	12,363552	-0,093230	0,132178	0,032483	12,164584	5,919611	-0,079143	-0,093230	0,132178	0,032483	12,164584	5,919611	-0,079143
11:00:28,65	0,569983	3,315024	-0,090991	0,211985	0,435997	-0,541009	-0,090810	0,125851	0,029851	2,107147	-1,170433	-0,051309	-0,631045	-2,684261	-1,037778	-8,449700	15,188881	12,337951	-0,090810	0,125851	0,029851	11,986457	5,958175	-0,051309	-0,090810	0,125851	0,029851	11,986457	5,958175	-0,051309
11:00:28,70	0,569983	3,315024	-0,090991	0,211985	0,435997	-0,541009	-0,091465	0,129219	0,030943	1,844902	-1,259551	-0,076909	-0,633434	-2,685602	-1,037026	-8,449469	15,118405	12,300706	-0,091465	0,129219	0,030943	11,988589	5,920454	-0,076909	-0,091465	0,129219	0,030943	11,988589	5,920454	-0,076909
11:00:28,75	0,569983	3,315024	-0,090991	0,211985	0,435997	-0,541009	-0,089110	0,130617	0,031695	1,711272	-1,101640	-0,114154	-0,622271	-2,688889	-1,039324	-8,459248	15,097547	12,312668	-0,089110	0,130617	0,031695	11,964724	5,893479	-0,114154	-0,089110	0,130617	0,031695	11,964724	5,893479	-0,114154
11:00:28,80	0,569983	3,315024	-0,090991	0,211985	0,435997	-0,541009	-0,091844	0,119307	0,029397	2,276458	-1,241866	-0,102192	-0,625866	-2,684957	-1,039730	-8,475282	15,100223	12,327664	-0,091844	0,119307	0,029397	11,642046	5,967899	-0,102192	-0,091844	0,119307	0,029397	11,642046	5,967899	-0,102192
11:00:28,85	0,569983	3,315024	-0,090991	0,211985	0,435997	-0,541009	-0,093452	0,124386	0,028990	2,006651	-1,340687	-0,087196	-0,628418	-2,685940	-1,040911	-8,547554	15,052507	12,351235	-0,093452	0,124386	0,028990	11,770941	5,995278	-0,087196	-0,093452	0,124386	0,028990	11,770941	5,995278	-0,087196
11:00:28,90	0,569983	3,315024	-0,090991	0,211985	0,435997	-0,541009	-0,091324	0,126105	0,027810	1,839809	-1,268781	-0,063625	-0,624816	-2,692599	-1,040097	-8,532590	15,043524	12,345088	-0,091324	0,126105	0,027810	11,739031	5,900163	-0,063625	-0,091324	0,126105	0,027810	11,739031	5,900163	-0,063625
11:00:28,96	0,569983	3,315024	-0,090991	0,211985	0,435997	-0,541009	-0,087359	0,119656	0,028623	2,174869	-1,045132	-0,069772	-0,623239	-2,685867	-1,041712	-8,580990	14,983283	12,331374	-0,087359	0,119656	0,028623	11,567830	5,812532	-0,069772	-0,087359	0,119656	0,028623	11,567830	5,812532	-0,069772
11:00:29,00	0,569983	3,315024	-0,090991	0,211985	0,435997	-0,541009	-0,090206	0,121660	0,023891	1,931978	-1,218718	-0,083466	-0,625128	-2,689131	-1,044829	-8,624035	14,936193	12,331395	-0,090206	0,121660	0,023891	11,482268	5,862456	-0,083466	-0,090206	0,121660	0,023891	11,482268	5,862456	-0,083466
11:00:29,05	0,569983	3,315024	-0,090991	0,211985	0,435997	-0,541009	-0,090206	0,121660	0,023891	1,931978	-1,218718	-0,083466	-0,629932	-2,690111	-1,043302	-8,667820	14,921757	12,324632	-0,090206	0,121660	0,023891	11,482268	5,862456	-0,083466	-0,090206	0,121660	0,023891	11,482268	5,862456	-0,083466
11:00:29,10	0,569983	3,315024	-0,090991	0,211985	0,435997	-0,541009	-0,086955	0,125330	0,025418	1,706737	-1,080387	-0,090228	-0,629771	-2,689565	-1,042853	-8,586008	14,915270	12,357335	-0,086955	0,125330	0,025418	11,545131	5,745614	-0,090228	-0,086955	0,125330	0,025418	11,545131	5,745614	-0,090228
11:00:29,15	0,569983	3,315024	-0,090991	0,211985	0,435997	-0,541009	-0,087509	0,125464	0,025867	1,735032	-1,035083	-0,057525	-0,631083	-2,692550	-1,044836	-8,638954	14,865501	12,322906	-0,087509	0,125464	0,025867	11,583984	5,834381	-0,057525	-0,087509	0,125464	0,025867	11,583984	5,834381	-0,057525
11:00:29,20	0,569983	3,315024	-0,090991	0,211985	0,435997	-0,541009	-0,084268	0,125107	0,023885	1,684040	-0,887497	-0,091955	-0,625787	-2,683088	-1,044874	-8,630180	14,899546	12,311713	-0,084268	0,125107	0,023885	11,504939	5,727515	-0,091955	-0,084268	0,125107	0,023885	11,504939	5,727515	-0,091955
11:00:29,25	0,569983	3,315024	-0,090991	0,211985	0,435997	-0,541009	-0,095110	0,125252	0,023846	1,710373	-1,460708	-0,103147	-0,626455	-2,687210	-1,043699	-8,659918	14,844099	12,318491	-0,095110	0,125252	0,023846	11,542651	6,005406	-0,103147	-0,095110	0,125252	0,023846	11,542651	6,005406	-0,103147
11:00:29,30	0,569983	3,315024	-0,090991	0,211985	0,435997	-0,541009	-0,091207	0,123770	0,025021	1,724549	-1,255779	-0,096369	-0,625828	-2,694673	-1,046779	-8,660181	14,854761	12,314865	-0,091207	0,123770	0,025021	11,440491	5,903945	-0,096369	-0,091207	0,123770	0,025021	11,440491	5,903945	-0,096369
11:00:29,35	0,569983	3,315024	-0,090991	0,211985	0,435997	-0,541009	-0,085057	0,119495	0,021942	1,955927	-0,941562	-0,099995	-0,624174	-2,687766	-1,047181	-8,679696	14,823791	12,344700	-0,085057	0,119495	0,021942	11,336318	5,735422	-0,099995	-0,085057	0,119495	0,021942	11,336318	5,735422	-0,099995
11:00:29,40	0,569983	3,315024	-0,090991	0,211985	0,435997	-0,541009	-0,091865	0,121517	0,021539	1,814239	-1,297012	-0,070160	-0,630018	-2,692998	-1,046035	-8,668906	14,792068	12,292638	-0,091865	0,121517	0,021539	11,353305	5,914430	-0,070160	-0,091865	0,121517	0,021539	11,353305	5,914430	-0,070160
11:00:29,45	0,569983	3,315024	-0,090991	0,211985	0,435997	-0,541009	-0,084412	0,123961	0,022686	1,665048	-0,884214	-0,122223	-0,619392	-2,687090	-1,049095	-8,631393	14,796069	12,350252	-0,084412	0,123961	0,022686	11,396006	5,742112	-0,122223	-0,084412	0,123961	0,022686	11,396006	5,742112	-0,122223
11:00:29,50	0,569983	3,315024	-0,090991	0,211985	0,435997	-0,541009	-0,094842	0,117713	0,019626	2,012173	-1,396074	-0,064609	-0,621878	-2,686660	-1,048356	-8,685825	14,774206	12,339605	-0,094842	0,117713	0,019626	11,252652	6,048987	-0,064609	-0,094842	0,117713	0,019626	11,252652	6,048987	-0,064609
11:00:29,55	0,569983	3,315024	-0,090991	0,211985	0,435997	-0,541009	-0,093971	0,120081	0,020365	1,842896	-1,387009	-0,075255	-0,627229	-2,694329	-1,047590	-8,714443	14,717315	12,306478	-0,093971	0,120081	0,020365	11,269250	5,989706	-0,075255	-0,093971	0,120081	0,020365	11,269250	5,989706	-0,075255
11:00:29,60	0,569983	3,315024	-0,090991	0,211985	0,435997	-0,541009	-0,084654	0,120880	0,021130	1,737748	-0,898870	-0,108383	-0,621323	-2,695386	-1,049499	-8,702627	14,713637	12,327645	-0,084654	0,120880	0,021130	11,226856	5,746472	-0,108383	-0,084654	0,120880	0,021130	11,226856	5,746472	-0,108383
11:00:29,65	0,569983	3,315024	-0,090991	0,211985	0,435997	-0,541009	-0,086692	0,115237	0,019221	2,033922	-0,992757	-0,087216	-0,619508	-2,689035	-1,049859	-8,746435	14,695315	12,341095	-0,086692	0,115237	0,019221	11,080031	5,812543	-0,087216	-0,086692	0,115237	0,019221	11,080031	5,812543	-0,087216
11:00:29,70	0,569983	3,315024	-0,090991	0,211985	0,435997	-0,541009	-0,093099	0,116841	0,018862	1,912770	-1,354734	-0,073765	-0,627395	-2,688758	-1,049965	-8,774287	14,726712	12,319327	-0,093099	0,116841	0,018862	11,084752	5,953567	-0,073765	-0,093099	0,116841	0,018862	11,084752	5,953567	-0,073765
11:00:29,75	0,569983	3,315024	-0,090991	0,211985	0,435997	-0,541009	-0,089396	0,123810	0,018756	1,563645	-1,201995	-0,095533	-0,624965	-2,690373	-1,048755	-8,730479	14,687090	12,336432	-0,089396	0,123810	0,018756	11,282697	5,815618	-0,095533	-0,089396	0,123810	0,018756	11,282697	5,815618	-0,095533
11:00:29,80	0,569983	3,315024	-0,090991	0,211985	0,435997	-0,541009	-0,089212	0,120897	0,019966	1,702675	-1,134655	-0,078428	-0,620253	-2,688896	-1,047192	-8,729548	14,688633	12,346245	-0,089212	0,120897	0,019966	11,193110	5,868481	-0,078428	-0,089212	0,120897	0,019966	11,193110	5,868481	-0,078428
11:00:29,85	0,569983	3,315024	-0,090991	0,211985	0,435997	-0,541009	-0,092847	0,117556	0,021529	1,878248	-1,323629	-0,068616	-0,620458	-2,689486	-1,050717	-8,811708	14,669167	12,358178	-0,092847	0,117556	0,021529	11,106356	5,964838	-0,068616	-0,092847	0,117556	0,021529	11,106356	5,964838	-0,068616
11:00:29,90	0,569983	3,315024	-0,090991	0,211985	0,435997	-0,541009	-0,092234	0,117438	0,018004	1,826424	-1,353165	-0,056683	-0,622668	-2,695051	-1,053395	-8,746275	14,647498	12,347543	-0,092234	0,117438	0,018004	11,045302	5,887169	-0,056683	-0,092234	0,117438	0,018004	11,045302	5,887169	-0,056683
11:00:29,95	0,569983	3,315024	-0,090991	0,211985	0,435997	-0,541009	-0,086310	0,116569	0,015326	1,885557	-0,977623	-0,067318	-0,618035	-2,688108	-1,050343	-8,782720	14,671437	12,324432	-0,094638	0,116029	0,018378	11,024420	5,974863	-0,090428	-0,094638	0,116029	0,018378	11,024420	5,974863	-0,090428
11:00:30,00	0,569983	3,315024	-0,090991	0,211985	0,435997	-0,541009	-0,094638	0,116029	0,018378	1,916159	-1,454239	-0,090428	-0,623970	-2,696149	-1,048773	-8,807405	14,614039	12,324518	-0,094638	0,116029	0,018378	11,024420	5,974863	-0,090428	-0,094638	0,116029	0,018378	11,024420	5,974863	-0,090428
11:00:30,05	0,569983	3,315024	-0,090991	0,211985	0,435997	-0,541009	-0,084707	0,117148	0,019948	1,795885	-0,930517	-0,090342	-0,624602	-2,689769	-1,053062	-8,795473	14,600005	12,337084	-0,084707	0,117148	0,019948	10,992041	5,719018	-0,090342	-0,084707	0,117148	0,019948	10,992041	5,719018	-0,090342
11:00:30,10	0,569983	3,315024	-0,090991	0,211985	0,435997	-0,541009	-0,089917	0,120885	0,015659	1,595397	-1,184059	-0,077777	-0,624056	-2,694293	-1,051921	-8,827140	14,578138	12,296676	-0,089917	0,120885	0,015659	11,084871	5,874420	-0,077777	-0,089917	0,120885	0,015659	11,084871	5,874420	-0,077777
11:00:30,15	0,569983	3,315024	-0,090991	0,211985	0,435997	-0,541009	-0,086272	0,118151	0,016800	1,702818	-1,011024	-0,118184	-0,622893	-2,691437	-1,051893	-8,825744	14,592233	12,346173	-0,086272	0,118151	0,016800	10,977637	5,761343	-0,118184	-0,086272	0,118151	0,016800	10,977637	5,761343	-0,118184
11:00:30,20	0,569983	3,315024	-0,090991	0,211985	0,435997	-0,541009	-0,089327	0,118571	0,016827	1,693841	-1,175695	-0,068688	-0,622344	-2,697544	-1,051890	-8,841844	14,531530	12,324200	-0,089327	0,118571	0,016827	11,001694	5,836448	-0,068688	-0,089327	0,118571	0,016827	11,001694	5,836448	-0,068688
11:00:30,25	0,569983	3,315024	-0,090991	0,211985	0,435997	-0,541009	-0,084312	0,115042	0,016831	1,816739	-0,898546	-0,090660	-0,617053	-2,689158	-1,054606	-8,832714	14,581861	12,363446	-0,084312	0,115042	0,016831	10,847549	5,719979	-0,090660	-0,084312	0,115042	0,016831	10,847549	5,719979	-0,090660
11:00:30,30	0,569983	3,315024	-0,090991	0,211985	0,435997	-0,541009	-0,094220	0,114654	0,014115	1,885100	-1,431006	-0,051415	-0,627670	-2,697092	-1,049974	-8,873779	14,581283	12,319258	-0,094220	0,114654	0,014115	10,885404	5,965275	-0,051415	-0,094220	0,114654	0,014115	10,885404	5,965275	-0,051415
11:00:30,35	0,569983	3,315024	-0,090991	0,211985	0,435997	-0,541009	-0,082041	0,119881	0,018746	1,592251	-0,832962	-0,095603	-0,618132	-2,693478	-1,052666	-8,800996	14,564649	12,316954	-0,082041	0,119881	0,018746	11,002893	5,607252	-0,095603	-0,082041	0,119881	0,018746	11,002893	5,607252	-0,095603
11:00:30,40	0,569983	3,315024	-0,090991	0,211985	0,435997	-0,541009	-0,089940	0,113428	0,016055	1,949797	-1,172338	-0,097906	-0,619465	-2,690958	-1,051937	-8,862974	14,547118	12,307039	-0,089940	0,113428	0,016055	10,853872	5,887913	-0,097906	-0,089940	0,113428	0,016055	10,853872	5,887913	-0,097906
11:00:30,45	0,569983	3,315024	-0,090991	0,211985	0,435997	-0,541009	-0,091456	0,115842	0,016784	1,778089	-1,296084	-0,107821	-0,618884	-2,698637	-1,051914	-8,857733	14,457313	12,288521	-0,091456	0,115842	0,016784	10,871676	5,883180	-0,107821	-0,091456	0,115842	0,016784	10,871676	5,883180	-0,107821
11:00:30,50	0,569983	3,315024	-0,090991	0,211985	0,435997	-0,541009	-0,085096	0,111499	0,016807	1,928748	-0,915955	-0,126340	-0,617105	-2,695539	-1,053039	-8,861454	14,536866	12,360391	-0,085096	0,111499	0,016807	10,681445	5,764098	-0,126340	-0,085096	0,111499	0,016807	10,681445	5,764098	-0,126340
11:00:30,55	0,569983	3,315024	-0,090991	0,211985	0,435997	-0,541009	-0,088668	0,111508	0,015682	1,995330	-1,144682	-0,054470	-0,620150	-2,695037	-1,053058	-8,887060	14,481948	12,358455	-0,088668	0,111508	0,015682	10,748711	5,815749	-0,054470	-0,088668	0,111508	0,015682	10,748711	5,815749	-0,054470
11:00:30,60	0,569983	3,315024	-0,090991	0,211985	0,435997	-0,541009	-0,087581	0,114395	0,015662	1,784827	-1,082865	-0,056406	-0,621272	-2,691141	-1,055427	-8,875381	14,555000	12,328584	-0,090394	0,117315	0,013294	10,911344	5,840360	-0,086276	-0,090394	0,117315	0,013294	10,911344	5,840360	-0,086276
11:00:30,65	0,569983	3,315024	-0,090991	0,211985	0,435997	-0,541009	-0,090394	0,117315	0,013294	1,702093	-1,255563	-0,086276	-0,616590	-2,691606	-1,054249	-8,865791	14,475539	12,325964	-0,090394	0,117315	0,013294	10,911344	5,840360	-0,086276	-0,090394	0,117315	0,013294	10,911344	5,840360	-0,086276
11:00:30,70	0,569983	3,315024	-0,090991	0,211985	0,435997	-0,541009	-0,092332	0,113028	0,014471	1,860991	-1,308309	-0,088897	-0,625413	-2,694748	-1,054666	-8,879875	14,502316	12,296158	-0,092332	0,113028	0,014471	10,733722	5,939756	-0,088897	-0,092332	0,113028	0,014471	10,733722	5,939756	-0,088897
11:00:30,75	0,569983	3,315024	-0,090991	0,211985	0,435997	-0,541009	-0,085200	0,119098	0,014055	1,561517	-0,963021	-0,118702	-0,618322	-2,695146	-1,054617	-8,865065	14,499885	12,335826	-0,085200	0,119098	0,014055	10,910715	5,725168	-0,118702	-0,085200	0,119098	0,014055	10,910715	5,725168	-0,118702
11:00:30,80	0,569983	3,315024	-0,090991	0,211985	0,435997	-0,541009	-0,088400	0,112758	0,014103	1,896517	-1,115397	-0,079034	-0,617818	-2,688056	-1,057772	-8,878170	14,490259	12,324175	-0,088400	0,112758	0,014103	10,747994	5,824017	-0,079034	-0,088400	0,112758	0,014103	10,747994	5,824017	-0,079034
11:00:30,85	0,569983	3,315024	-0,090991	0,211985	0,435997	-0,541009	-0,094792	0,115866	0,010949	1,719979	-1,454306	-0,090685	-0,621363	-2,691348	-1,056217	-8,904497	14,519328	12,328175	-0,094792	0,115866	0,010949	10,815484	5,986863	-0,090685	-0,094792	0,115866	0,010949	10,815484	5,986863	-0,090685
11:00:30,90	0,569983	3,315024	-0,090991	0,211985	0,435997	-0,541009	-0,090169	0,117290	0,012504	1,657936	-1,251222	-0,086685	-0,617859	-2,698507	-1,053838	-8,914101	14,445605	12,348233	-0,090169	0,117290	0,012504	10,865234	5,827008	-0,086685	-0,090169	0,117290	0,012504	10,865234	5,827008	-0,086685
11:00:30,95	0,569983	3,315024	-0,090991	0,211985	0,435997	-0,541009	-0,085721	0,110677	0,014883	1,933191	-0,991393	-0,066627	-0,614817	-2,693013	-1,056176	-8,866836	14,490362	12,337410	-0,085721	0,110677	0,014883	10,621328	5,737686	-0,066627	-0,085721	0,110677	0,014883	10,621328	5,737686	-0,066627
11:00:31,00	0,569983	3,315024	-0,090991	0,211985	0,435997	-0,541009	-0,092000	0,110789	0,012545	1,989754	-1,299350	-0,077451	-0,616210	-2,690758	-1,052727	-8,952441	14,447005	12,339741	-0,092000	0,110789	0,012545	10,686692	5,922635	-0,077451	-0,092000	0,110789	0,012545	10,686692	5,922635	-0,077451
11:00:31,05	0,569983	3,315024	-0,090991	0,211985	0,435997	-0,541009	-0,093256	0,113123	0,015994	1,788038	-1,417126	-0,075120	-0,614865	-2,698562	-1,053846	-8,903204	14,471275	12,325232	-0,093256	0,113123	0,015994	10,668191	5,903465	-0,075120	-0,093256	0,113123	0,015994	10,668191	5,903465	-0,075120
11:00:31,10	0,569983	3,315024	-0,090991	0,211985	0,435997	-0,541009	-0,095198	0,110752	0,014468	1,934749	-1,483490	-0,064239	-0,613185	-2,690262	-1,054252	-8,910739	14,449943	12,350621	-0,095198	0,110752	0,014468	10,628742	5,989587	-0,064239	-0,095198	0,110752	0,014468	10,628742	5,989587	-0,064239
11:00:31,15	0,569983	3,315024	-0,090991	0,211985	0,435997	-0,541009	-0,095198	0,110752	0,014468	1,934749	-1,483490	-0,064239	-0,613881	-2,688910	-1,053130	-8,949537	14,413596	12,325028	-0,095198	0,110752	0,014468	10,628742	5,989587	-0,064239	-0,095198	0,110752	0,014468	10,628742	5,989587	-0,064239
11:00:31,20	0,569983	3,315024	-0,090991	0,211985	0,435997	-0,541009	-0,096022	0,112030	0,015591	1,817381	-1,541717	-0,089833	-0,615518	-2,697570	-1,057742	-8,915756	14,451062	12,327119	-0,096022	0,112030	0,015591	10,611751	5,995972	-0,089833	-0,096022	0,112030	0,015591	10,611751	5,995972	-0,089833
11:00:31,25	0,569983	3,315024	-0,090991	0,211985	0,435997	-0,541009	-0,087702	0,109118	0,010979	2,018166	-1,098601	-0,087741	-0,616101	-2,694065	-1,055783	-8,899685	14,440633	12,359763	-0,087702	0,109118	0,010979	10,583909	5,786039	-0,087741	-0,087702	0,109118	0,010979	10,583909	5,786039	-0,087741
11:00:31,30	0,569983	3,315024	-0,090991	0,211985	0,435997	-0,541009	-0,090447	0,111375	0,012938	1,899774	-1,222183	-0,055098	-0,622721	-2,696067	-1,057405	-8,965046	14,417819	12,310798	-0,090447	0,111375	0,012938	10,642738	5,877900	-0,055098	-0,090447	0,111375	0,012938	10,642738	5,877900	-0,055098
11:00:31,35	0,569983	3,315024	-0,090991	0,211985	0,435997	-0,541009	-0,085404	0,116107	0,011316	1,601275	-1,005127	-0,104062	-0,614361	-2,694955	-1,055019	-8,920781	14,448980	12,345416	-0,085404	0,116107	0,011316	10,715697	5,699055	-0,104062	-0,085404	0,116107	0,011316	10,715697	5,699055	-0,104062
11:00:31,40	0,569983	3,315024	-0,090991	0,211985	0,435997	-0,541009	-0,090546	0,109423	0,013701	1,997972	-1,249793	-0,069445	-0,618479	-2,701567	-1,056174	-8,928012	14,428880	12,334166	-0,090546	0,109423	0,013701	10,587685	5,858090	-0,069445	-0,090546	0,109423	0,013701	10,587685	5,858090	-0,069445
11:00:31,45	0,569983	3,315024	-0,090991	0,211985	0,435997	-0,541009	-0,082761	0,109684	0,012546	1,963392	-0,841146	-0,080694	-0,612791	-2,694203	-1,056230	-8,990784	14,392339	12,330905	-0,082761	0,109684	0,012546	10,573572	5,655554	-0,080694	-0,082761	0,109684	0,012546	10,573572	5,655554	-0,080694
11:00:31,50	0,569983	3,315024	-0,090991	0,211985	0,435997	-0,541009	-0,091982	0,108440	0,012491	1,965033	-1,356779	-0,083956	-0,616220	-2,699158	-1,056200	-8,950793	14,379252	12,323883	-0,091982	0,108440	0,012491	10,477581	5,863846	-0,083956	-0,091982	0,108440	0,012491	10,477581	5,863846	-0,083956
11:00:31,55	0,569983	3,315024	-0,090991	0,211985	0,435997	-0,541009	-0,085977	0,108932	0,012521	1,948122	-1,003295	-0,090977	-0,617501	-2,690284	-1,058566	-8,972918	14,393747	12,346490	-0,085977	0,108932	0,012521	10,499276	5,745866	-0,090977	-0,085977	0,108932	0,012521	10,499276	5,745866	-0,090977
11:00:31,60	0,569983	3,315024	-0,090991	0,211985	0,435997	-0,541009	-0,093021	0,114478	0,010155	1,661236	-1,396015	-0,068370	-0,617419	-2,701792	-1,055791	-8,968540	14,387985	12,347725	-0,093021	0,114478	0,010155	10,647728	5,906135	-0,068370	-0,093021	0,114478	0,010155	10,647728	5,906135	-0,068370
11:00:31,65	0,569983	3,315024	-0,090991	0,211985	0,435997	-0,541009	-0,083096	0,108654	0,012929	1,961287	-0,873238	-0,067136	-0,614560	-2,692482	-1,057376	-8,983090	14,400189	12,365640	-0,083096	0,108654	0,012929	10,490588	5,649792	-0,067136	-0,083096	0,108654	0,012929	10,490588	5,649792	-0,067136
11:00:31,70	0,569983	3,315024	-0,090991	0,211985	0,435997	-0,541009	-0,092589	0,110832	0,011345	1,851295	-1,385562	-0,049220	-0,615753	-2,691852	-1,058555	-8,985847	14,395662	12,356438	-0,092589	0,110832	0,011345	10,551615	5,882647	-0,049220	-0,092589	0,110832	0,011345	10,551615	5,882647	-0,049220
11:00:31,75	0,569983	3,315024	-0,090991	0,211985	0,435997	-0,541009	-0,092537	0,112181	0,010166	1,775877	-1,383009	-0,058423	-0,613352	-2,697577	-1,058524	-8,960631	14,336740	12,344148	-0,092537	0,112181	0,010166	10,582049	5,881159	-0,058423	-0,092537	0,112181	0,010166	10,582049	5,881159	-0,058423
11:00:31,80	0,569983	3,315024	-0,090991	0,211985	0,435997	-0,541009	-0,088780	0,107238	0,010197	1,994466	-1,136336	-0,070713	-0,613936	-2,695209	-1,056984	-8,961141	14,352255	12,339118	-0,088780	0,107238	0,010197	10,412654	5,832891	-0,070713	-0,088780	0,107238	0,010197	10,412654	5,832891	-0,070713
11:00:31,85	0,569983	3,315024	-0,090991	0,211985	0,435997	-0,541009	-0,090539	0,108928	0,011736	1,919763	-1,235993	-0,075742	-0,622265	-2,694893	-1,058950	-8,987744	14,334053	12,343457	-0,090539	0,108928	0,011736	10,470623	5,871301	-0,075742	-0,090539	0,108928	0,011736	10,470623	5,871301	-0,075742
11:00:31,90	0,569983	3,315024	-0,090991	0,211985	0,435997	-0,541009	-0,086648	0,116299	0,009771	1,507412	-1,047586	-0,071403	-0,609251	-2,699986	-1,056955	-8,971553	14,311951	12,347708	-0,086648	0,116299	0,009771	10,636887	5,754245	-0,071403	-0,086648	0,116299	0,009771	10,636887	5,754245	-0,071403
11:00:31,95	0,569983	3,315024	-0,090991	0,211985	0,435997	-0,541009	-0,088744	0,102482	0,011766	2,214844	-1,131534	-0,067152	-0,617149	-2,699110	-1,058585	-9,080699	14,313793	12,334110	-0,088744	0,102482	0,011766	10,259693	5,834876	-0,067152	-0,088744	0,102482	0,011766	10,259693	5,834876	-0,067152
11:00:32,00	0,569983	3,315024	-0,090991	0,211985	0,435997	-0,541009	-0,085553	0,109760	0,010135	1,783399	-1,061057	-0,080750	-0,614600	-2,700963	-1,058914	-8,998697	14,329255	12,348663	-0,085553	0,109760	0,010135	10,399589	5,654877	-0,080750	-0,085553	0,109760	0,010135	10,399589	5,654877	-0,080750
11:00:32,05	0,569983	3,315024	-0,090991	0,211985	0,435997	-0,541009	-0,085223	0,106627	0,009807	2,000752	-0,980593	-0,066197	-0,614594	-2,694916	-1,059331	-8,982466	14,335361	12,335309	-0,085223	0,106627	0,009807	10,370933	5,709406	-0,066197	-0,085223	0,106627	0,009807	10,370933	5,709406	-0,066197
11:00:32,10	0,569983	3,315024	-0,090991	0,211985	0,435997	-0,541009	-0,090464	0,109644	0,009389	1,857227	-1,242111	-0,079551	-0,615768	-2,697634	-1,058540	-8,989153	14,337593	12,344052	-0,090464	0,109644	0,009389	10,464308	5,859291	-0,079551	-0,090464	0,109644	0,009389	10,464308	5,859291	-0,079551
11:00:32,15	0,569983	3,315024	-0,090991	0,211985	0,435997	-0,541009	-0,087522	0,109302	0,010181	1,873609	-1,096056	-0,070808	-0,613409	-2,694960	-1,056199	-8,982647	14,336696	12,362717	-0,087522	0,109302	0,010181	10,453831	5,774432	-0,070808	-0,087522	0,109302	0,010181	10,453831	5,774432	-0,070808
11:00:32,20	0,569983	3,315024	-0,090991	0,211985	0,435997	-0,541009	-0,091018	0,108596	0,012522	1,912807	-1,271732	-0,052143	-0,615889	-2,694303	-1,055088	-9,047511	14,347244	12,338488	-0,091018	0,108596	0,012522	10,437593	5,873143	-0,052143	-0,091018	0,108596	0,012522	10,437593	5,873143	-0,052143
11:00:32,25	0,569983	3,315024	-0,090991	0,211985	0,435997	-0,541009	-0,090347	0,111073	0,013633	1,760731	-1,298308	-0,076372	-0,620657	-2,693437	-1,058587	-9,043256	14,290412	12,347748	-0,090347	0,111073	0,013633	10,479924	5,793923	-0,076372	-0,090347	0,111073	0,013633	10,479924	5,793923	-0,076372
11:00:32,30	0,569983	3,315024	-0,090991	0,211985	0,435997	-0,541009	-0,088713	0,115635	0,010133	1,476403	-1,181221	-0,067112	-0,619378	-2,694199	-1,057412	-9,001263	14,285152	12,327161	-0,088713	0,115635	0,010133	10,553733	5,782713	-0,067112	-0,088713	0,115635	0,010133	10,553733	5,782713	-0,067112
11:00:32,35	0,569983	3,315024	-0,090991	0,211985	0,435997	-0,541009	-0,088692	0,114147	0,011309	1,570228	-1,141166	-0,087700	-0,620617	-2,698306	-1,059728	-9,025647	14,261450	12,341774	-0,088692	0,114147	0,011309	10,530738	5,821172	-0,087700	-0,088692	0,114147	0,011309	10,530738	5,821172	-0,087700
11:00:32,40	0,569983	3,315024	-0,090991	0,211985	0,435997	-0,541009	-0,084516	0,113166	0,008992	1,588528	-0,933280	-0,073087	-0,620556	-2,699096	-1,057400	-9,006386	14,261515	12,320673	-0,084516	0,113166	0,008992	10,472020	5,701241	-0,073087	-0,084516	0,113166	0,008992	10,472020	5,701241	-0,073087
11:00:32,45	0,569983	3,315024	-0,090991	0,211985	0,435997	-0,541009	-0,083862	0,112718	0,011321	1,621508	-0,882614	-0,094187	-0,620600	-2,698269	-1,058174	-9,025474	14,274462	12,341251	-0,083862	0,112718	0,011321	10,469836	5,700553	-0,094187	-0,083862	0,112718	0,011321	10,469836	5,700553	-0,094187
11:00:32,50	0,569983	3,315024	-0,090991	0,211985	0,435997	-0,541009	-0,084556	0,113170	0,010547	1,599670	-0,941721	-0,073609	-0,619434	-2,698281	-1,058950	-9,025544	14,262672	12,341546	-0,084556	0,113170	0,010547	10,483483	5,695947	-0,073609	-0,084556	0,113170	0,010547	10,483483	5,695947	-0,073609
11:00:32,55	0,569983	3,315024	-0,090991	0,211985	0,435997	-0,541009	-0,085129	0,112154	0,009771	1,642243	-0,965663	-0,073315	-0,611698	-2,698679	-1,058926	-9,005243	14,306183	12,343994	-0,085129	0,112154	0,009771	10,446322	5,716957	-0,073315	-0,085129	0,112154	0,009771	10,446322	5,716957	-0,073315
11:00:32,60	0,569983	3,315024	-0,090991	0,211985	0,435997	-0,541009	-0,088652	0,105255	0,009795	2,048819	-1,153039	-0,070866	-0,613610	-2,692497	-1,060167	-9,050497	14,284504	12,311191	-0,088652	0,105255	0,009795	10,311333	5,806144	-0,070866	-0,088652	0,105255	0,009795	10,311333	5,806144	-0,070866
11:00:32,65	0,569983	3,315024	-0,090991	0,211985	0,435997	-0,541009	-0,093050	0,110002	0,008553	1,760561	-1,410111	-0,103669	-0,622537	-2,697890	-1,058995	-9,103079	14,275884	12,337470	-0,093050	0,110002	0,008553	10,395732	5,894352	-0,103669	-0,093050	0,110002	0,008553	10,395732	5,894352	-0,103669
11:00:32,70	0,569983	3,315024	-0,090991	0,211985	0,435997	-0,541009	-0,083917	0,115037	0,009726	1,465010	-0,976375	-0,077390	-0,612956	-2,700811	-1,059700	-9,037559	14,285658	12,358142	-0,083917	0,115037	0,009726	10,495391	5,611076	-0,077390	-0,083917	0,115037	0,009726	10,495391	5,611076	-0,077390
11:00:32,75	0,569983	3,315024	-0,090991	0,211985	0,435997	-0,541009	-0,086177	0,105278	0,009021	2,013669	-1,042076	-0,056718	-0,608254	-2,695332	-1,060491	-9,024066	14,277155	12,354992	-0,086177	0,105278	0,009021	10,278019	5,722839	-0,056718	-0,086177	0,105278	0,009021	10,278019	5,722839	-0,056718
11:00:32,80	0,569983	3,315024	-0,090991	0,211985	0,435997	-0,541009	-0,093273	0,103946	0,008230	2,082349	-1,395101	-0,059868	-0,620693	-2,701160	-1,058984	-9,066717	14,238889	12,306667	-0,093273	0,103946	0,008230	10,242088	5,926805	-0,059868	-0,093273	0,103946	0,008230	10,242088	5,926805	-0,059868
11:00:32,85	0,569983	3,315024	-0,090991	0,211985	0,435997	-0,541009	-0,082006	0,111805	0,009737	1,619211	-0,827061	-0,108193	-0,618800	-2,697727	-1,060524	-9,011820	14,285843	12,309381	-0,082006	0,111805	0,009737	10,395889	5,610446	-0,108193	-0,082006	0,111805	0,009737	10,395889	5,610446	-0,108193
11:00:32,90	0,569983	3,315024	-0,090991	0,211985	0,435997	-0,541009	-0,085926	0,111881	0,008197	1,683360	-1,006799	-0,105480	-0,612951	-2,694158	-1,059727	-9,018524	14,285259	12,349247	-0,085926	0,111881	0,008197	10,466020	5,738372	-0,105480	-0,085926	0,111881	0,008197	10,466020	5,738372	-0,105480
11:00:32,95	0,569983	3,315024	-0,090991	0,211985	0,435997	-0,541009	-0,091941	0,108600	0,008994	1,850101	-1,325107	-0,065613	-0,614259	-2,693190	-1,058957	-9,059163	14,238673	12,371848	-0,091941	0,108600	0,008994	10,375223	5,892263	-0,065613	-0,091941	0,108600	0,008994	10,375223	5,892263	-0,065613
11:00:33,00	0,569983	3,315024	-0,090991	0,211985	0,435997	-0,541009	-0,092126	0,110218	0,009764	1,705324	-1,346616	-0,043013	-0,616146	-2,694207	-1,061310	-9,109144	14,227156	12,372947	-0,092126	0,110218	0,009764	10,357423	5,885258	-0,043013	-0,092126	0,110218	0,009764	10,357423	5,885258	-0,043013
11:00:33,05	0,569983	3,315024	-0,090991	0,211985	0,435997	-0,541009	-0,090301	0,111344	0,007411	1,611821	-1,289272	-0,041913	-0,613685	-2,701045	-1,060123	-9,077763	14,207205	12,336758	-0,090301	0,111344	0,007411	10,352291	5,799384	-0,041913	-0,090301	0,111344	0,007411	10,352291	5,799384	-0,041913
11:00:33,10	0,569983	3,315024	-0,090991	0,211985	0,435997	-0,541009	-0,085610	0,105793	0,008598	1,898873	-1,008183	-0,078102	-0,613604	-2,697075	-1,059730	-9,031309	14,210215	12,336741	-0,085610	0,105793	0,008598	10,203608	5,712223	-0,078102	-0,085610	0,105793	0,008598	10,203608	5,712223	-0,078102
11:00:33,15	0,569983	3,315024	-0,090991	0,211985	0,435997	-0,541009	-0,086807	0,111309	0,007404	1,625054	-1,103850	-0,071562	-0,616586	-2,702666	-1,059744	-9,073784	14,233454	12,317205	-0,086807	0,111309	0,007404	10,362786	5,710461	-0,071562	-0,086807	0,111309	0,007404	10,362786	5,710461	-0,071562
11:00:33,20	0,569983	3,315024	-0,090991	0,211985	0,435997	-0,541009	-0,082756	0,107495	0,008976	1,835090	-0,869417	-0,097655	-0,613085	-2,700490	-1,060129	-9,081070	14,233715	12,332986	-0,082756	0,107495	0,008976	10,273434	5,626895	-0,097655	-0,082756	0,107495	0,008976	10,273434	5,626895	-0,097655
11:00:33,25	0,569983	3,315024	-0,090991	0,211985	0,435997	-0,541009	-0,086391	0,105551	0,008592	1,932755	-1,064898	-0,081874	-0,610182	-2,702649	-1,060888	-9,102474	14,233623	12,353227	-0,086391	0,105551	0,008592	10,218504	5,716792	-0,081874	-0,086391	0,105551	0,008592	10,218504	5,716792	-0,081874
11:00:33,30	0,569983	3,315024	-0,090991	0,211985	0,435997	-0,541009	-0,085972	0,101957	0,007833	2,108871	-1,061628	-0,061634	-0,613753	-2,694291	-1,060179	-9,097960	14,216524	12,314063	-0,085972	0,101957	0,007833	10,112476	5,687213	-0,061634	-0,085972	0,101957	0,007833	10,112476	5,687213	-0,061634
11:00:33,35	0,569983	3,315024	-0,090991	0,211985	0,435997	-0,541009	-0,091425	0,109229	0,008542	1,718143	-1,332706	-0,100797	-0,616630	-2,702643	-1,060494	-9,085160	14,227023	12,361174	-0,091425	0,109229	0,008542	10,292649	5,844166	-0,100797	-0,091425	0,109229	0,008542	10,292649	5,844166	-0,100797
11:00:33,40	0,569983	3,315024	-0,090991	0,211985	0,435997	-0,541009	-0,088209	0,114070	0,005475	1,471917	-1,098421	-0,072464	-0,610143	-2,694121	-1,059359	-9,063423	14,226664	12,343254	-0,088209	0,114070	0,005475	10,426450	5,826011	-0,072464	-0,088209	0,114070	0,005475	10,426450	5,826011	-0,072464
11:00:33,45	0,569983	3,315024	-0,090991	0,211985	0,435997	-0,541009	-0,093377	0,106187	0,009361	1,902405	-1,409370	-0,071606	-0,620237	-2,700310	-1,059362	-9,108166	14,203847	12,350012	-0,093377	0,106187	0,009361	10,238072	5,920734	-0,071606	-0,093377	0,106187	0,009361	10,238072	5,920734	-0,071606
11:00:33,50	0,569983	3,315024	-0,090991	0,211985	0,435997	-0,541009	-0,082970	0,111834	0,009359	1,566606	-0,895547	-0,064848	-0,619637	-2,698695	-1,060546	-9,095061	14,191308	12,326314	-0,082970	0,111834	0,009359	10,345597	5,617609	-0,064848	-0,082970	0,111834	0,009359	10,345597	5,617609	-0,064848
11:00:33,55	0,569983	3,315024	-0,090991	0,211985	0,435997	-0,541009	-0,090804	0,111004	0,008128	1,610854	-1,335690	-0,105118	-0,615601	-2,693941	-1,060593	-9,136017	14,221184	12,309742	-0,090804	0,111004	0,008128	10,324692	5,792414	-0,105118	-0,090804	0,111004	0,008128	10,324692	5,792414	-0,105118
11:00:33,60	0,569983	3,315024	-0,090991	0,211985	0,435997	-0,541009	-0,090804	0,111004	0,008128	1,610854	-1,335690	-0,105118	-0,620350	-2,695235	-1,062519	-9,153384	14,235917	12,344468	-0,090804	0,111004	0,008128	10,324692	5,792414	-0,105118	-0,090804	0,111004	0,008128	10,324692	5,792414	-0,105118
11:00:33,65	0,569983	3,315024	-0,090991	0,211985	0,435997	-0,541009	-0,087309	0,114470	0,006202	1,434730	-1,176365	-0,070392	-0,612484	-2,698473	-1,060882	-9,049044	14,185560	12,356201	-0,087309	0,114470	0,006202	10,420600	5,677394	-0,070392	-0,087309	0,114470	0,006202	10,420600	5,677394	-0,070392
11:00:33,70	0,569983	3,315024	-0,090991	0,211985	0,435997	-0,541009	-0,088438	0,106039	0,007839	1,881692	-1,119511	-0,058659	-0,610827	-2,703994	-1,063218	-9,108372	14,177902	12,352609	-0,088438	0,106039	0,007839	10,205742	5,822841	-0,058659	-0,088438	0,106039	0,007839	10,205742	5,822841	-0,058659
11:00:33,75	0,569983	3,315024	-0,090991	0,211985	0,435997	-0,541009	-0,084485	0,101843	0,005503	2,063576	-0,961507	-0,062251	-0,610244	-2,693709	-1,059373	-9,095334	14,187743	12,347232	-0,084485	0,101843	0,005503	10,058260	5,670537	-0,062251	-0,084485	0,101843	0,005503	10,058260	5,670537	-0,062251
11:00:33,80	0,569983	3,315024	-0,090991	0,211985	0,435997	-0,541009	-0,093684	0,106480	0,009348	1,837478	-1,433478	-0,067628	-0,616272	-2,693789	-1,060964	-9,157941	14,191448	12,347909	-0,093684	0,106480	0,009348	10,196189	5,920678	-0,067628	-0,093684	0,106480	0,009348	10,196189	5,920678	-0,067628
11:00:33,85	0,569983	3,315024	-0,090991	0,211985	0,435997	-0,541009	-0,090600	0,111661	0,007757	1,539974	-1,329224	-0,066951	-0,611400	-2,695583	-1,062471	-9,087051	14,196290	12,348828	-0,090600	0,111661	0,007757	10,305388	5,782902	-0,066951	-0,090600	0,111661	0,007757	10,305388	5,782902	-0,066951
11:00:33,90	0,569983	3,315024	-0,090991	0,211985	0,435997	-0,541009	-0,091482	0,106545	0,006250	1,845659	-1,316117	-0,066032	-0,616728	-2,695475	-1,061725	-9,103266	14,197352	12,328289	-0,091482	0,106545	0,006250	10,209447	5,865246	-0,066032	-0,091482	0,106545	0,006250	10,209447	5,865246	-0,066032
11:00:33,95	0,569983	3,315024	-0,090991	0,211985	0,435997	-0,541009	-0,088912	0,111213	0,006996	1,595732	-1,197020	-0,086571	-0,611443	-2,703013	-1,063639	-9,120804	14,177193	12,323939	-0,088912	0,111213	0,006996	10,325961	5,782553	-0,086571	-0,088912	0,111213	0,006996	10,325961	5,782553	-0,086571
11:00:34,00	0,569983	3,315024	-0,090991	0,211985	0,435997	-0,541009	-0,085026	0,102867	0,005082	2,003490	-1,000094	-0,090922	-0,612694	-2,699721	-1,064398	-9,134238	14,166148	12,377754	-0,085026	0,102867	0,005082	10,078569	5,674484	-0,090922	-0,085026	0,102867	0,005082	10,078569	5,674484	-0,090922
11:00:34,05	0,569983	3,315024	-0,090991	0,211985	0,435997	-0,541009	-0,087252	0,105597	0,004323	1,845272	-1,121932	-0,037107	-0,615628	-2,695680	-1,059418	-9,137932	14,172671	12,312076	-0,087252	0,105597	0,004323	10,134620	5,727348	-0,037107	-0,087252	0,105597	0,004323	10,134620	5,727348	-0,037107
11:00:34,10	0,569983	3,315024	-0,090991	0,211985	0,435997	-0,541009	-0,089285	0,110158	0,009303	1,611898	-1,234094	-0,102785	-0,614983	-2,698826	-1,061697	-9,101308	14,140988	12,340787	-0,089285	0,110158	0,009303	10,259291	5,774753	-0,102785	-0,089285	0,110158	0,009303	10,259291	5,774753	-0,102785
11:00:34,15	0,569983	3,315024	-0,090991	0,211985	0,435997	-0,541009	-0,086882	0,108027	0,007024	1,713597	-1,061609	-0,074074	-0,615527	-2,697409	-1,061685	-9,066331	14,114353	12,344528	-0,086882	0,108027	0,007024	10,193686	5,758648	-0,074074	-0,086882	0,108027	0,007024	10,193686	5,758648	-0,074074
11:00:34,20	0,569983	3,315024	-0,090991	0,211985	0,435997	-0,541009	-0,087838	0,109206	0,007036	1,646717	-1,067679	-0,070332	-0,611486	-2,705346	-1,061260	-9,131268	14,138565	12,379149	-0,087838	0,109206	0,007036	10,219349	5,827574	-0,070332	-0,087838	0,109206	0,007036	10,219349	5,827574	-0,070332
11:00:34,25	0,569983	3,315024	-0,090991	0,211985	0,435997	-0,541009	-0,082984	0,101738	0,007461	2,023537	-0,883654	-0,035711	-0,619149	-2,697878	-1,060941	-9,125221	14,156214	12,340481	-0,082984	0,101738	0,007461	10,009954	5,630619	-0,035711	-0,082984	0,101738	0,007461	10,009954	5,630619	-0,035711
11:00:34,30	0,569983	3,315024	-0,090991	0,211985	0,435997	-0,541009	-0,085621	0,112108	0,007780	1,502571	-1,024350	-0,074379	-0,615056	-2,702174	-1,058582	-9,150528	14,147798	12,358487	-0,085621	0,112108	0,007780	10,303084	5,696905	-0,074379	-0,085621	0,112108	0,007780	10,303084	5,696905	-0,074379
11:00:34,35	0,569983	3,315024	-0,090991	0,211985	0,435997	-0,541009	-0,083946	0,106416	0,010139	1,778647	-0,954961	-0,056374	-0,616798	-2,695288	-1,061703	-9,107773	14,129289	12,360074	-0,083946	0,106416	0,010139	10,132286	5,634811	-0,056374	-0,083946	0,106416	0,010139	10,132286	5,634811	-0,056374
11:00:34,40	0,569983	3,315024	-0,090991	0,211985	0,435997	-0,541009	-0,089039	0,111367	0,007018	1,526510	-1,173492	-0,054786	-0,615553	-2,701281	-1,062480	-9,095354	14,127489	12,316081	-0,089039	0,111367	0,007018	10,268854	5,816044	-0,054786	-0,089039	0,111367	0,007018	10,268854	5,816044	-0,054786
11:00:34,45	0,569983	3,315024	-0,090991	0,211985	0,435997	-0,541009	-0,084472	0,107292	0,006240	1,743062	-0,924357	-0,098779	-0,613323	-2,694205	-1,061350	-9,148441	14,165259	12,337965	-0,084472	0,107292	0,006240	10,165515	5,706676	-0,098779	-0,084472	0,107292	0,006240	10,165515	5,706676	-0,098779
11:00:34,50	0,569983	3,315024	-0,090991	0,211985	0,435997	-0,541009	-0,091715	0,108899	0,007371	1,665683	-1,365856	-0,076895	-0,618598	-2,695637	-1,059405	-9,137543	14,146998	12,334960	-0,091715	0,108899	0,007371	10,214258	5,833758	-0,076895	-0,091715	0,108899	0,007371	10,214258	5,833758	-0,076895
11:00:34,55	0,569983	3,315024	-0,090991	0,211985	0,435997	-0,541009	-0,087837	0,112752	0,009316	1,454971	-1,145655	-0,079900	-0,611510	-2,696629	-1,062076	-9,119883	14,141277	12,371215	-0,087837	0,112752	0,009316	10,305992	5,749572	-0,079900	-0,087837	0,112752	0,009316	10,305992	5,749572	-0,079900
11:00:34,60	0,569983	3,315024	-0,090991	0,211985	0,435997	-0,541009	-0,090522	0,106118	0,006645	1,803823	-1,267113	-0,043646	-0,614546	-2,698899	-1,059784	-9,157897	14,086525	12,333679	-0,090522	0,106118	0,006645	10,134063	5,838875	-0,043646	-0,090522	0,106118	0,006645	10,134063	5,838875	-0,043646
11:00:34,65	0,569983	3,315024	-0,090991	0,211985	0,435997	-0,541009	-0,087038	0,107612	0,008937	1,659713	-1,091473	-0,081181	-0,616238	-2,700057	-1,061721	-9,146623	14,156075	12,331661	-0,087038	0,107612	0,008937	10,107228	5,740995	-0,081181	-0,087038	0,107612	0,008937	10,107228	5,740995	-0,081181
11:00:34,70	0,569983	3,315024	-0,090991	0,211985	0,435997	-0,541009	-0,085189	0,108498	0,007000	1,679518	-1,020337	-0,083200	-0,612224	-2,696344	-1,062143	-9,180721	14,134119	12,323119	-0,085189	0,108498	0,007000	10,196572	5,666984	-0,083200	-0,085189	0,108498	0,007000	10,196572	5,666984	-0,083200
11:00:34,75	0,569983	3,315024	-0,090991	0,211985	0,435997	-0,541009	-0,090412	0,106878	0,006578	1,727653	-1,310474	-0,091742	-0,612765	-2,701878	-1,062863	-9,172190	14,150086	12,361828	-0,090412	0,106878	0,006578	10,117601	5,786837	-0,091742	-0,090412	0,106878	0,006578	10,117601	5,786837	-0,091742
11:00:34,80	0,569983	3,315024	-0,090991	0,211985	0,435997	-0,541009	-0,085349	0,104579	0,005857	1,865290	-1,047793	-0,053033	-0,617556	-2,698436	-1,059011	-9,195573	14,116000	12,358315	-0,085349	0,104579	0,005857	10,074772	5,652072	-0,053033	-0,085349	0,104579	0,005857	10,074772	5,652072	-0,053033
11:00:34,85	0,569983	3,315024	-0,090991	0,211985	0,435997	-0,541009	-0,085934	0,110450	0,009709	1,518814	-1,081452	-0,056546	-0,617458	-2,698655	-1,059762	-9,139765	14,090022	12,357351	-0,085934	0,110450	0,009709	10,189130	5,664383	-0,056546	-0,085934	0,110450	0,009709	10,189130	5,664383	-0,056546
11:00:34,90	0,569983	3,315024	-0,090991	0,211985	0,435997	-0,541009	-0,085793	0,110255	0,008958	1,534348	-1,012807	-0,057510	-0,609277	-2,694490	-1,064820	-9,161305	14,127294	12,373566	-0,085793	0,110255	0,008958	10,189375	5,721971	-0,057510	-0,085793	0,110255	0,008958	10,189375	5,721971	-0,057510
11:00:34,95	0,569983	3,315024	-0,090991	0,211985	0,435997	-0,541009	-0,093491	0,105253	0,003900	1,815975	-1,450353	-0,041295	-0,612178	-2,703088	-1,059752	-9,177467	14,134622	12,359415	-0,093491	0,105253	0,003900	10,078323	5,888657	-0,041295	-0,093491	0,105253	0,003900	10,078323	5,888657	-0,041295
11:00:35,00	0,569983	3,315024	-0,090991	0,211985	0,435997	-0,541009	-0,084594	0,103466	0,008969	1,907135	-1,005379	-0,055445	-0,609107	-2,695741	-1,064027	-9,099018	14,153264	12,348893	-0,084594	0,103466	0,008969	10,029248	5,635231	-0,055445	-0,084594	0,103466	0,008969	10,029248	5,635231	-0,055445
11:00:35,05	0,569983	3,315024	-0,090991	0,211985	0,435997	-0,541009	-0,092492	0,104481	0,004693	1,909765	-1,357486	-0,065968	-0,612748	-2,702367	-1,060546	-9,156892	14,101469	12,329563	-0,092492	0,104481	0,004693	10,111494	5,903160	-0,065968	-0,092492	0,104481	0,004693	10,111494	5,903160	-0,065968
11:00:35,10	0,569983	3,315024	-0,090991	0,211985	0,435997	-0,541009	-0,084933	0,104320	0,008175	1,844311	-0,988650	-0,085298	-0,609289	-2,693941	-1,060951	-9,175583	14,130598	12,361853	-0,084933	0,104320	0,008175	10,033451	5,678628	-0,085298	-0,084933	0,104320	0,008175	10,033451	5,678628	-0,085298
11:00:35,15	0,569983	3,315024	-0,090991	0,211985	0,435997	-0,541009	-0,093960	0,105538	0,007770	1,796862	-1,488798	-0,053007	-0,616366	-2,696137	-1,061734	-9,185409	14,136459	12,361069	-0,093960	0,105538	0,007770	10,081606	5,887089	-0,053007	-0,093960	0,105538	0,007770	10,081606	5,887089	-0,053007
11:00:35,20	0,569983	3,315024	-0,090991	0,211985	0,435997	-0,541009	-0,088520	0,110568	0,006987	1,535456	-1,217348	-0,053791	-0,609723	-2,698321	-1,061726	-9,121747	14,136597	12,307942	-0,088520	0,110568	0,006987	10,215068	5,731484	-0,053791	-0,088520	0,110568	0,006987	10,215068	5,731484	-0,053791
11:00:35,25	0,569983	3,315024	-0,090991	0,211985	0,435997	-0,541009	-0,089950	0,103723	0,006995	1,923342	-1,236624	-0,106919	-0,611726	-2,693322	-1,063685	-9,201105	14,118375	12,367903	-0,089950	0,103723	0,006995	10,065629	5,824432	-0,106919	-0,089950	0,103723	0,006995	10,065629	5,824432	-0,106919
11:00:35,30	0,569983	3,315024	-0,090991	0,211985	0,435997	-0,541009	-0,093278	0,107958	0,005035	1,647695	-1,469316	-0,046957	-0,618710	-2,697773	-1,061334	-9,175616	14,111455	12,364122	-0,093278	0,107958	0,005035	10,122379	5,853020	-0,046957	-0,093278	0,107958	0,005035	10,122379	5,853020	-0,046957
11:00:35,35	0,569983	3,315024	-0,090991	0,211985	0,435997	-0,541009	-0,085931	0,111780	0,007386	1,455682	-1,061721	-0,050739	-0,610348	-2,700421	-1,064832	-9,142919	14,152267	12,314977	-0,085931	0,111780	0,007386	10,230425	5,683850	-0,050739	-0,085931	0,111780	0,007386	10,230425	5,683850	-0,050739
11:00:35,40	0,569983	3,315024	-0,090991	0,211985	0,435997	-0,541009	-0,087819	0,103215	0,003889	1,952745	-1,152000	-0,099883	-0,606465	-2,695663	-1,065234	-9,211813	14,081706	12,358653	-0,087819	0,103215	0,003889	10,055149	5,741799	-0,099883	-0,087819	0,103215	0,003889	10,055149	5,741799	-0,099883
11:00:35,45	0,569983	3,315024	-0,090991	0,211985	0,435997	-0,541009	-0,093881	0,102231	0,003486	1,908366	-1,491589	-0,056207	-0,608065	-2,699423	-1,062867	-9,155161	14,099601	12,351524	-0,093881	0,102231	0,003486	9,933515	5,878049	-0,056207	-0,093881	0,102231	0,003486	9,933515	5,878049	-0,056207
11:00:35,50	0,569983	3,315024	-0,090991	0,211985	0,435997	-0,541009	-0,089825	0,101737	0,005853	1,977902	-1,240570	-0,063336	-0,615194	-2,698835	-1,061748	-9,168703	14,043678	12,314130	-0,089825	0,101737	0,005853	9,964235	5,810684	-0,063336	-0,089825	0,101737	0,005853	9,964235	5,810684	-0,063336
11:00:35,55	0,569983	3,315024	-0,090991	0,211985	0,435997	-0,541009	-0,086769	0,108204	0,006973	1,586378	-1,065428	-0,100731	-0,609791	-2,703087	-1,061328	-9,160401	14,120692	12,316559	-0,086769	0,108204	0,006973	10,080429	5,745935	-0,100731	-0,086769	0,108204	0,006973	10,080429	5,745935	-0,100731
11:00:35,60	0,569983	3,315024	-0,090991	0,211985	0,435997	-0,541009	-0,085788	0,101400	0,007393	2,011072	-1,045754	-0,098302	-0,611731	-2,695599	-1,062899	-9,199910	14,086089	12,366039	-0,085788	0,101400	0,007393	9,970949	5,688632	-0,098302	-0,085788	0,101400	0,007393	9,970949	5,688632	-0,098302
11:00:35,65	0,569983	3,315024	-0,090991	0,211985	0,435997	-0,541009	-0,091304	0,106824	0,005822	1,679303	-1,349464	-0,048821	-0,610426	-2,701726	-1,063225	-9,148488	14,068169	12,378988	-0,091304	0,106824	0,005822	10,064964	5,817873	-0,048821	-0,091304	0,106824	0,005822	10,064964	5,817873	-0,048821
11:00:35,70	0,569983	3,315024	-0,090991	0,211985	0,435997	-0,541009	-0,086650	0,102630	0,005496	1,907546	-1,053979	-0,035873	-0,608663	-2,698997	-1,065193	-9,153372	14,102173	12,362653	-0,086650	0,102630	0,005496	9,964033	5,748043	-0,035873	-0,086650	0,102630	0,005496	9,964033	5,748043	-0,035873
11:00:35,75	0,569983	3,315024	-0,090991	0,211985	0,435997	-0,541009	-0,089894	0,102468	0,003528	1,943016	-1,243922	-0,052207	-0,614078	-2,695753	-1,062511	-9,194798	14,080456	12,365142	-0,089894	0,102468	0,003528	9,986727	5,812790	-0,052207	-0,089894	0,102468	0,003528	9,986727	5,812790	-0,052207
11:00:35,80	0,569983	3,315024	-0,090991	0,211985	0,435997	-0,541009	-0,089997	0,108779	0,006210	1,575295	-1,274256	-0,049718	-0,614571	-2,699690	-1,062104	-9,155816	14,057334	12,343703	-0,089997	0,108779	0,006210	10,114462	5,790481	-0,049718	-0,089997	0,108779	0,006210	10,114462	5,790481	-0,049718
11:00:35,85	0,569983	3,315024	-0,090991	0,211985	0,435997	-0,541009	-0,086340	0,107238	0,006617	1,654910	-1,038787	-0,071157	-0,609853	-2,698551	-1,062100	-9,162380	14,094527	12,350789	-0,086340	0,107238	0,006617	10,073084	5,738899	-0,071157	-0,086340	0,107238	0,006617	10,073084	5,738899	-0,071157
11:00:35,90	0,569983	3,315024	-0,090991	0,211985	0,435997	-0,541009	-0,089686	0,103721	0,006621	1,866692	-1,237076	-0,064071	-0,617553	-2,696542	-1,061766	-9,181132	14,093041	12,315782	-0,089686	0,103721	0,006621	10,008827	5,803295	-0,064071	-0,089686	0,103721	0,006621	10,008827	5,803295	-0,064071
11:00:35,95	0,569983	3,315024	-0,090991	0,211985	0,435997	-0,541009	-0,087576	0,111395	0,006955	1,457028	-1,142827	-0,099078	-0,611106	-2,700699	-1,060181	-9,205950	14,087003	12,334758	-0,087576	0,111395	0,006955	10,201502	5,731870	-0,099078	-0,087576	0,111395	0,006955	10,201502	5,731870	-0,099078
11:00:36,00	0,569983	3,315024	-0,090991	0,211985	0,435997	-0,541009	-0,087199	0,103732	0,008540	1,837839	-1,141710	-0,080103	-0,615609	-2,700152	-1,062967	-9,224084	14,052701	12,356647	-0,087199	0,103732	0,008540	9,980808	5,703413	-0,080103	-0,087199	0,103732	0,008540	9,980808	5,703413	-0,080103
11:00:36,05	0,569983	3,315024	-0,090991	0,211985	0,435997	-0,541009	-0,085422	0,107906	0,005754	1,582040	-1,047834	-0,058214	-0,615037	-2,703177	-1,062631	-9,200088	14,061452	12,339975	-0,085422	0,107906	0,005754	10,052634	5,657756	-0,058214	-0,085422	0,107906	0,005754	10,052634	5,657756	-0,058214
11:00:36,10	0,569983	3,315024	-0,090991	0,211985	0,435997	-0,541009	-0,083088	0,105898	0,006090	1,706013	-0,910066	-0,074885	-0,610024	-2,693392	-1,064891	-9,212329	14,051968	12,318457	-0,083088	0,105898	0,006090	10,019008	5,612313	-0,074885	-0,083088	0,105898	0,006090	10,019008	5,612313	-0,074885
11:00:36,15	0,569983	3,315024	-0,090991	0,211985	0,435997	-0,541009	-0,094068	0,106449	0,003830	1,663032	-1,486906	-0,096403	-0,614650	-2,703669	-1,064847	-9,196613	14,044483	12,315705	-0,094068	0,106449	0,003830	10,019273	5,897434	-0,096403	-0,094068	0,106449	0,003830	10,019273	5,897434	-0,096403
11:00:36,20	0,569983	3,315024	-0,090991	0,211985	0,435997	-0,541009	-0,086297	0,108036	0,008148	1,588220	-1,092077	-0,061654	-0,608674	-2,699398	-1,060544	-9,160390	14,073106	12,344368	-0,086297	0,108036	0,008148	10,069052	5,682250	-0,061654	-0,086297	0,108036	0,008148	10,069052	5,682250	-0,061654
11:00:36,25	0,569983	3,315024	-0,090991	0,211985	0,435997	-0,541009	-0,089542	0,102276	0,008177	1,924285	-1,217117	-0,070492	-0,614120	-2,701247	-1,062920	-9,225281	14,058001	12,325401	-0,089542	0,102276	0,008177	9,952973	5,811894	-0,070492	-0,089542	0,102276	0,008177	9,952973	5,811894	-0,070492
11:00:36,30	0,569983	3,315024	-0,090991	0,211985	0,435997	-0,541009	-0,085218	0,106069	0,005801	1,681546	-1,040913	-0,089459	-0,607506	-2,699312	-1,062884	-9,160090	14,067733	12,331297	-0,090200	0,101308	0,005836	9,922802	5,832290	-0,083564	-0,090200	0,101308	0,005836	9,922802	5,832290	-0,083564
11:00:36,35	0,569983	3,315024	-0,090991	0,211985	0,435997	-0,541009	-0,090200	0,101308	0,005836	1,970149	-1,248413	-0,083564	-0,617052	-2,700996	-1,063279	-9,212837	14,058270	12,363792	-0,090200	0,101308	0,005836	9,922802	5,832290	-0,083564	-0,090200	0,101308	0,005836	9,922802	5,832290	-0,083564
11:00:36,40	0,569983	3,315024	-0,090991	0,211985	0,435997	-0,541009	-0,083969	0,108733	0,005442	1,549467	-0,965333	-0,051068	-0,608737	-2,694833	-1,062128	-9,167825	14,050093	12,335648	-0,083969	0,108733	0,005442	10,085004	5,626212	-0,051068	-0,083969	0,108733	0,005442	10,085004	5,626212	-0,051068
11:00:36,45	0,569983	3,315024	-0,090991	0,211985	0,435997	-0,541009	-0,093464	0,104614	0,006592	1,779077	-1,416012	-0,079212	-0,615926	-2,699422	-1,063688	-9,239848	14,078839	12,360561	-0,093464	0,104614	0,006592	9,991275	5,920904	-0,079212	-0,093464	0,104614	0,006592	9,991275	5,920904	-0,079212
11:00:36,50	0,569983	3,315024	-0,090991	0,211985	0,435997	-0,541009	-0,085895	0,108545	0,005033	1,563552	-1,099192	-0,054300	-0,609271	-2,698282	-1,060976	-9,172280	14,091825	12,301809	-0,085895	0,108545	0,005033	10,084328	5,643590	-0,054300	-0,085895	0,108545	0,005033	10,084328	5,643590	-0,054300
11:00:36,55	0,569983	3,315024	-0,090991	0,211985	0,435997	-0,541009	-0,090209	0,103352	0,007745	1,878631	-1,271499	-0,113051	-0,613484	-2,702715	-1,063260	-9,180698	13,993837	12,352058	-0,090209	0,103352	0,007745	9,991737	5,809934	-0,113051	-0,090209	0,103352	0,007745	9,991737	5,809934	-0,113051
11:00:36,60	0,569983	3,315024	-0,090991	0,211985	0,435997	-0,541009	-0,084264	0,104784	0,005461	1,715083	-0,920650	-0,062803	-0,611067	-2,698577	-1,064025	-9,168258	14,083595	12,380528	-0,084264	0,104784	0,005461	9,940624	5,694093	-0,062803	-0,084264	0,104784	0,005461	9,940624	5,694093	-0,062803
11:00:36,65	0,569983	3,315024	-0,090991	0,211985	0,435997	-0,541009	-0,089056	0,104760	0,004695	1,800278	-1,203931	-0,034332	-0,614805	-2,699767	-1,063314	-9,252427	14,028160	12,344446	-0,089056	0,104760	0,004695	10,023944	5,786970	-0,034332	-0,089056	0,104760	0,004695	10,023944	5,786970	-0,034332
11:00:36,70	0,569983	3,315024	-0,090991	0,211985	0,435997	-0,541009	-0,086156	0,107402	0,005407	1,572831	-1,098328	-0,070414	-0,607041	-2,697821	-1,062918	-9,204104	14,035821	12,321359	-0,086156	0,107402	0,005407	10,003849	5,664957	-0,070414	-0,086156	0,107402	0,005407	10,003849	5,664957	-0,070414
11:00:36,75	0,569983	3,315024	-0,090991	0,211985	0,435997	-0,541009	-0,091724	0,101651	0,005803	1,902659	-1,349835	-0,093502	-0,612917	-2,702106	-1,061358	-9,212005	14,036576	12,318864	-0,091724	0,101651	0,005803	9,882253	5,850522	-0,093502	-0,091724	0,101651	0,005803	9,882253	5,850522	-0,093502
11:00:36,80	0,569983	3,315024	-0,090991	0,211985	0,435997	-0,541009	-0,085075	0,104597	0,007363	1,746163	-1,011302	-0,095997	-0,607617	-2,694719	-1,064844	-9,184501	14,041520	12,351943	-0,085075	0,104597	0,007363	9,957030	5,667102	-0,095997	-0,085075	0,104597	0,007363	9,957030	5,667102	-0,095997
11:00:36,85	0,569983	3,315024	-0,090991	0,211985	0,435997	-0,541009	-0,094123	0,103701	0,003877	1,810788	-1,460418	-0,062917	-0,614681	-2,700608	-1,064086	-9,193735	14,011889	12,309772	-0,094123	0,103701	0,003877	9,951320	5,928204	-0,062917	-0,094123	0,103701	0,003877	9,951320	5,928204	-0,062917
11:00:36,90	0,569983	3,315024	-0,090991	0,211985	0,435997	-0,541009	-0,085490	0,106874	0,004634	1,615537	-1,004710	-0,105088	-0,607711	-2,706243	-1,065220	-9,248190	14,009737	12,340393	-0,085490	0,106874	0,004634	10,005115	5,706262	-0,105088	-0,085490	0,106874	0,004634	10,005115	5,706262	-0,105088
11:00:36,95	0,569983	3,315024	-0,090991	0,211985	0,435997	-0,541009	-0,084096	0,098020	0,003501	2,046827	-0,978296	-0,074468	-0,608693	-2,699226	-1,062503	-9,171081	14,086000	12,331570	-0,084096	0,098020	0,003501	9,741406	5,623233	-0,074468	-0,084096	0,098020	0,003501	9,741406	5,623233	-0,074468
11:00:37,00	0,569983	3,315024	-0,090991	0,211985	0,435997	-0,541009	-0,089681	0,102379	0,006218	1,924775	-1,240095	-0,083290	-0,612370	-2,703894	-1,064806	-9,208952	13,995111	12,372728	-0,089681	0,102379	0,006218	9,961512	5,799895	-0,083290	-0,089681	0,102379	0,006218	9,961512	5,799895	-0,083290
11:00:37,05	0,569983	3,315024	-0,090991	0,211985	0,435997	-0,541009	-0,093377	0,108079	0,005013	1,580134	-1,444302	-0,073294	-0,611781	-2,693175	-1,063708	-9,205608	14,050219	12,341567	-0,093377	0,108079	0,005013	10,064305	5,885829	-0,073294	-0,093377	0,108079	0,005013	10,064305	5,885829	-0,073294
11:00:37,10	0,569983	3,315024	-0,090991	0,211985	0,435997	-0,541009	-0,093377	0,108079	0,005013	1,580134	-1,444302	-0,073294	-0,612931	-2,700097	-1,066786	-9,191685	14,010390	12,335950	-0,093377	0,108079	0,005013	10,064305	5,885829	-0,073294	-0,093377	0,108079	0,005013	10,064305	5,885829	-0,073294
11:00:37,15	0,569983	3,315024	-0,090991	0,211985	0,435997	-0,541009	-0,086808	0,105614	0,001934	1,680747	-1,070733	-0,078910	-0,613671	-2,699647	-1,062923	-9,274671	14,035887	12,359433	-0,086808	0,105614	0,001934	9,971470	5,743719	-0,078910	-0,086808	0,105614	0,001934	9,971470	5,743719	-0,078910
11:00:37,20	0,569983	3,315024	-0,090991	0,211985	0,435997	-0,541009	-0,086828	0,106480	0,005798	1,616305	-1,156359	-0,055427	-0,612985	-2,703630	-1,066039	-9,224500	13,987856	12,295816	-0,086828	0,106480	0,005798	9,975006	5,659617	-0,055427	-0,086828	0,106480	0,005798	9,975006	5,659617	-0,055427
11:00:37,25	0,569983	3,315024	-0,090991	0,211985	0,435997	-0,541009	-0,083722	0,103894	0,002682	1,734275	-0,927376	-0,119044	-0,610004	-2,703612	-1,062500	-9,224776	14,033197	12,344087	-0,083722	0,103894	0,002682	9,889962	5,644770	-0,119044	-0,083722	0,103894	0,002682	9,889962	5,644770	-0,119044
11:00:37,30	0,569983	3,315024	-0,090991	0,211985	0,435997	-0,541009	-0,085227	0,101321	0,006220	1,907185	-1,028583	-0,070773	-0,610556	-2,699294	-1,062123	-9,199388	14,038831	12,339477	-0,085227	0,101321	0,006220	9,860914	5,661761	-0,070773	-0,085227	0,101321	0,006220	9,860914	5,661761	-0,070773
11:00:37,35	0,569983	3,315024	-0,090991	0,211985	0,435997	-0,541009	-0,088691	0,103959	0,006598	1,787615	-1,189520	-0,075383	-0,614239	-2,700368	-1,065246	-9,243675	13,980099	12,348846	-0,088691	0,103959	0,006598	9,948376	5,772716	-0,075383	-0,088691	0,103959	0,006598	9,948376	5,772716	-0,075383
11:00:37,40	0,569983	3,315024	-0,090991	0,211985	0,435997	-0,541009	-0,084780	0,101779	0,007006	1,835019	-0,971242	-0,063634	-0,607024	-2,699714	-1,062487	-9,201603	14,048982	12,364821	-0,084780	0,101779	0,007006	9,824669	5,684012	-0,063634	-0,084780	0,101779	0,007006	9,824669	5,684012	-0,063634
11:00:37,45	0,569983	3,315024	-0,090991	0,211985	0,435997	-0,541009	-0,084780	0,101779	0,007006	1,835019	-0,971242	-0,063634	-0,607142	-2,696945	-1,062149	-9,228066	13,974195	12,328966	-0,084780	0,101779	0,007006	9,824669	5,684012	-0,063634	-0,084780	0,101779	0,007006	9,824669	5,684012	-0,063634
11:00:37,50	0,569983	3,315024	-0,090991	0,211985	0,435997	-0,541009	-0,092432	0,102177	0,006571	1,809969	-1,376574	-0,085894	-0,614151	-2,701809	-1,062126	-9,216073	13,986720	12,336987	-0,092432	0,102177	0,006571	9,830836	5,879338	-0,085894	-0,092432	0,102177	0,006571	9,830836	5,879338	-0,085894
11:00:37,55	0,569983	3,315024	-0,090991	0,211985	0,435997	-0,541009	-0,084715	0,105814	0,006594	1,637658	-0,971186	-0,077873	-0,613630	-2,702151	-1,061346	-9,245984	13,980919	12,356054	-0,084715	0,105814	0,006594	9,944075	5,678970	-0,077873	-0,084715	0,105814	0,006594	9,944075	5,678970	-0,077873
11:00:37,60	0,569983	3,315024	-0,090991	0,211985	0,435997	-0,541009	-0,084680	0,105192	0,007375	1,650019	-0,992348	-0,058806	-0,609426	-2,695385	-1,064056	-9,192954	14,007375	12,369426	-0,084680	0,105192	0,007375	9,907615	5,655029	-0,058806	-0,084680	0,105192	0,007375	9,907615	5,655029	-0,058806
11:00:37,65	0,569983	3,315024	-0,090991	0,211985	0,435997	-0,541009	-0,092641	0,104934	0,004664	1,712876	-1,373618	-0,045434	-0,609017	-2,697814	-1,061787	-9,288761	13,995179	12,329589	-0,092641	0,104934	0,004664	9,950198	5,898691	-0,045434	-0,092641	0,104934	0,004664	9,950198	5,898691	-0,045434
11:00:37,70	0,569983	3,315024	-0,090991	0,211985	0,435997	-0,541009	-0,090742	0,103366	0,006934	1,735949	-1,351738	-0,085272	-0,607081	-2,697384	-1,061356	-9,213270	14,009926	12,339111	-0,090742	0,103366	0,006934	9,850178	5,771491	-0,085272	-0,090742	0,103366	0,006934	9,850178	5,771491	-0,085272
11:00:37,75	0,569983	3,315024	-0,090991	0,211985	0,435997	-0,541009	-0,092083	0,101904	0,007365	1,862506	-1,363452	-0,075749	-0,608353	-2,698187	-1,064492	-9,245151	13,979479	12,320653	-0,092083	0,101904	0,007365	9,861944	5,865024	-0,075749	-0,092083	0,101904	0,007365	9,861944	5,865024	-0,075749
11:00:37,80	0,569983	3,315024	-0,090991	0,211985	0,435997	-0,541009	-0,090751	0,102605	0,004229	1,783746	-1,306594	-0,094208	-0,609784	-2,704029	-1,066212	-9,246522	14,007462	12,329571	-0,090751	0,102605	0,004229	9,838211	5,817350	-0,094208	-0,090751	0,102605	0,004229	9,838211	5,817350	-0,094208
11:00:37,85	0,569983	3,315024	-0,090991	0,211985	0,435997	-0,541009	-0,084976	0,100923	0,002509	1,894749	-1,021480	-0,085290	-0,605330	-2,696907	-1,062879	-9,211362	14,008483	12,379107	-0,084976	0,100923	0,002509	9,817192	5,649137	-0,085290	-0,084976	0,100923	0,002509	9,817192	5,649137	-0,085290
11:00:37,90	0,569983	3,315024	-0,090991	0,211985	0,435997	-0,541009	-0,093371	0,100626	0,005842	1,928649	-1,428094	-0,035753	-0,610646	-2,701222	-1,063285	-9,213391	13,951353	12,342070	-0,093371	0,100626	0,005842	9,827790	5,901549	-0,035753	-0,093371	0,100626	0,005842	9,827790	5,901549	-0,035753
11:00:37,95	0,569983	3,315024	-0,090991	0,211985	0,435997	-0,541009	-0,086976	0,103073	0,005436	1,750905	-1,068746	-0,072791	-0,607768	-2,699674	-1,064459	-9,252185	13,996448	12,359890	-0,086976	0,103073	0,005436	9,842150	5,758891	-0,072791	-0,086976	0,103073	0,005436	9,842150	5,758891	-0,072791
11:00:38,00	0,569983	3,315024	-0,090991	0,211985	0,435997	-0,541009	-0,089756	0,101355	0,004262	1,859933	-1,269427	-0,054971	-0,608938	-2,710051	-1,061706	-9,270788	13,966717	12,355712	-0,089756	0,101355	0,004262	9,816261	5,776405	-0,054971	-0,089756	0,101355	0,004262	9,816261	5,776405	-0,054971
11:00:38,05	0,569983	3,315024	-0,090991	0,211985	0,435997	-0,541009	-0,080185	0,097179	0,007015	2,042028	-0,772967	-0,059149	-0,616637	-2,700965	-1,062572	-9,285942	14,013436	12,314302	-0,080185	0,097179	0,007015	9,670551	5,521520	-0,059149	-0,080185	0,097179	0,007015	9,670551	5,521520	-0,059149
11:00:38,10	0,569983	3,315024	-0,090991	0,211985	0,435997	-0,541009	-0,084203	0,108389	0,006149	1,491954	-1,018396	-0,100558	-0,606418	-2,699825	-1,062078	-9,173441	13,991223	12,372211	-0,084203	0,108389	0,006149	10,000518	5,591521	-0,100558	-0,084203	0,108389	0,006149	10,000518	5,591521	-0,100558
11:00:38,15	0,569983	3,315024	-0,090991	0,211985	0,435997	-0,541009	-0,090300	0,100109	0,006643	1,959527	-1,226895	-0,042650	-0,607202	-2,697422	-1,065235	-9,247565	13,977457	12,369829	-0,090300	0,100109	0,006643	9,818113	5,861620	-0,042650	-0,090300	0,100109	0,006643	9,818113	5,861620	-0,042650
11:00:38,20	0,569983	3,315024	-0,090991	0,211985	0,435997	-0,541009	-0,091989	0,101990	0,003485	1,812749	-1,372047	-0,045032	-0,606517	-2,704613	-1,064449	-9,223411	13,962184	12,324058	-0,091989	0,101990	0,003485	9,818965	5,849076	-0,045032	-0,091989	0,101990	0,003485	9,818965	5,849076	-0,045032
11:00:38,25	0,569983	3,315024	-0,090991	0,211985	0,435997	-0,541009	-0,086104	0,097801	0,004272	2,029405	-1,037501	-0,090802	-0,610688	-2,699851	-1,063306	-9,258716	14,038873	12,350393	-0,088143	0,103794	0,005415	9,914386	5,706789	-0,064467	-0,088143	0,103794	0,005415	9,914386	5,706789	-0,064467
11:00:38,30	0,569983	3,315024	-0,090991	0,211985	0,435997	-0,541009	-0,088143	0,103794	0,005415	1,766551	-1,212415	-0,064467	-0,610233	-2,697811	-1,064525	-9,300096	13,987399	12,316377	-0,088143	0,103794	0,005415	9,914386	5,706789	-0,064467	-0,088143	0,103794	0,005415	9,914386	5,706789	-0,064467
11:00:38,35	0,569983	3,315024	-0,090991	0,211985	0,435997	-0,541009	-0,090136	0,104421	0,004196	1,668706	-1,326166	-0,098484	-0,614856	-2,698743	-1,064478	-9,253218	13,979438	12,353435	-0,090136	0,104421	0,004196	9,865719	5,749513	-0,098484	-0,090136	0,104421	0,004196	9,865719	5,749513	-0,098484
11:00:38,40	0,569983	3,315024	-0,090991	0,211985	0,435997	-0,541009	-0,087018	0,107958	0,004243	1,501288	-1,119462	-0,061425	-0,616655	-2,702335	-1,062155	-9,292236	14,007095	12,347620	-0,087018	0,107958	0,004243	9,976014	5,711468	-0,061425	-0,087018	0,107958	0,004243	9,976014	5,711468	-0,061425
11:00:38,45	0,569983	3,315024	-0,090991	0,211985	0,435997	-0,541009	-0,083008	0,107720	0,006566	1,518126	-0,958565	-0,067241	-0,613615	-2,702648	-1,064876	-9,242676	13,990504	12,309952	-0,083008	0,107720	0,006566	9,974140	5,557587	-0,067241	-0,083008	0,107720	0,006566	9,974140	5,557587	-0,067241
11:00:38,50	0,569983	3,315024	-0,090991	0,211985	0,435997	-0,541009	-0,084257	0,104931	0,003845	1,673563	-0,972261	-0,104908	-0,609418	-2,705419	-1,064823	-9,215947	14,001395	12,339380	-0,084257	0,104931	0,003845	9,910645	5,641882	-0,104908	-0,084257	0,104931	0,003845	9,910645	5,641882	-0,104908
11:00:38,55	0,569983	3,315024	-0,090991	0,211985	0,435997	-0,541009	-0,083956	0,099911	0,003897	1,957416	-0,938911	-0,075481	-0,610711	-2,702476	-1,064080	-9,247488	13,954645	12,333122	-0,083956	0,099911	0,003897	9,800402	5,651611	-0,075481	-0,083956	0,099911	0,003897	9,800402	5,651611	-0,075481
11:00:38,60	0,569983	3,315024	-0,090991	0,211985	0,435997	-0,541009	-0,085858	0,102502	0,004641	1,766424	-1,041764	-0,081739	-0,606016	-2,702162	-1,065219	-9,252113	13,962704	12,364050	-0,085858	0,102502	0,004641	9,812809	5,698078	-0,081739	-0,085858	0,102502	0,004641	9,812809	5,698078	-0,081739
11:00:38,65	0,569983	3,315024	-0,090991	0,211985	0,435997	-0,541009	-0,088477	0,098593	0,003501	1,974335	-1,185986	-0,050811	-0,607300	-2,697523	-1,066841	-9,287510	13,954664	12,326848	-0,088477	0,098593	0,003501	9,713899	5,759446	-0,050811	-0,088477	0,098593	0,003501	9,713899	5,759446	-0,050811
11:00:38,70	0,569983	3,315024	-0,090991	0,211985	0,435997	-0,541009	-0,090494	0,106722	0,003821	1,525481	-1,336487	-0,065176	-0,609025	-2,703107	-1,062917	-9,272776	13,907885	12,336219	-0,090494	0,106722	0,003821	9,903159	5,767298	-0,065176	-0,090494	0,106722	0,003821	9,903159	5,767298	-0,065176
11:00:38,75	0,569983	3,315024	-0,090991	0,211985	0,435997	-0,541009	-0,090494	0,106722	0,003821	1,525481	-1,336487	-0,065176	-0,607212	-2,705152	-1,063651	-9,259796	13,932539	12,371248	-0,090494	0,106722	0,003821	9,903159	5,767298	-0,065176	-0,090494	0,106722	0,003821	9,903159	5,767298	-0,065176
11:00:38,80	0,569983	3,315024	-0,090991	0,211985	0,435997	-0,541009	-0,085290	0,098134	0,005070	1,968254	-1,011819	-0,043612	-0,608941	-2,696618	-1,062553	-9,243548	13,978847	12,324412	-0,085290	0,098134	0,005070	9,671762	5,683413	-0,043612	-0,085290	0,098134	0,005070	9,671762	5,683413	-0,043612
11:00:38,85	0,569983	3,315024	-0,090991	0,211985	0,435997	-0,541009	-0,091816	0,103898	0,006168	1,716728	-1,360254	-0,090448	-0,612037	-2,696536	-1,064082	-9,288482	13,940249	12,391877	-0,091816	0,103898	0,006168	9,872748	5,847268	-0,090448	-0,091816	0,103898	0,006168	9,872748	5,847268	-0,090448
11:00:38,90	0,569983	3,315024	-0,090991	0,211985	0,435997	-0,541009	-0,090339	0,106620	0,004639	1,519316	-1,303095	-0,022983	-0,616319	-2,700466	-1,062995	-9,295852	13,965773	12,362523	-0,090339	0,106620	0,004639	9,888974	5,788528	-0,022983	-0,090339	0,106620	0,004639	9,888974	5,788528	-0,022983
11:00:38,95	0,569983	3,315024	-0,090991	0,211985	0,435997	-0,541009	-0,084795	0,108363	0,005726	1,447069	-1,033932	-0,052338	-0,613255	-2,699909	-1,062992	-9,241323	13,960565	12,330105	-0,084795	0,108363	0,005726	9,953599	5,622457	-0,052338	-0,084795	0,108363	0,005726	9,953599	5,622457	-0,052338
11:00:39,00	0,569983	3,315024	-0,090991	0,211985	0,435997	-0,541009	-0,086808	0,105989	0,005728	1,593319	-1,088814	-0,084755	-0,613172	-2,704591	-1,067189	-9,285453	13,929614	12,348399	-0,086808	0,105989	0,005728	9,913418	5,725647	-0,084755	-0,086808	0,105989	0,005728	9,913418	5,725647	-0,084755
11:00:39,05	0,569983	3,315024	-0,090991	0,211985	0,435997	-0,541009	-0,082796	0,103576	0,001531	1,669914	-0,902886	-0,066462	-0,607778	-2,697230	-1,063344	-9,252022	13,976793	12,305644	-0,082796	0,103576	0,001531	9,800610	5,596563	-0,066462	-0,082796	0,103576	0,001531	9,800610	5,596563	-0,066462
11:00:39,10	0,569983	3,315024	-0,090991	0,211985	0,435997	-0,541009	-0,091867	0,102584	0,005377	1,779034	-1,369247	-0,109216	-0,603128	-2,698518	-1,064091	-9,269394	13,949288	12,339925	-0,091867	0,102584	0,005377	9,831915	5,842324	-0,109216	-0,091867	0,102584	0,005377	9,831915	5,842324	-0,109216
11:00:39,15	0,569983	3,315024	-0,090991	0,211985	0,435997	-0,541009	-0,093077	0,097914	0,004630	1,989411	-1,433470	-0,074935	-0,615509	-2,699197	-1,064485	-9,277858	13,962664	12,357820	-0,093077	0,097914	0,004630	9,675633	5,873102	-0,074935	-0,093077	0,097914	0,004630	9,675633	5,873102	-0,074935
11:00:39,20	0,569983	3,315024	-0,090991	0,211985	0,435997	-0,541009	-0,086298	0,108297	0,004236	1,456853	-1,094960	-0,057040	-0,611912	-2,701329	-1,063291	-9,247811	13,937221	12,356276	-0,086298	0,108297	0,004236	9,958131	5,679429	-0,057040	-0,086298	0,108297	0,004236	9,958131	5,679429	-0,057040
11:00:39,25	0,569983	3,315024	-0,090991	0,211985	0,435997	-0,541009	-0,086250	0,104115	0,005429	1,667256	-1,053743	-0,058585	-0,607747	-2,704576	-1,064439	-9,246004	13,967523	12,353319	-0,086250	0,104115	0,005429	9,840323	5,716912	-0,058585	-0,086250	0,104115	0,005429	9,840323	5,716912	-0,058585
11:00:39,30	0,569983	3,315024	-0,090991	0,211985	0,435997	-0,541009	-0,085521	0,098885	0,004282	1,966382	-1,029385	-0,061541	-0,610303	-2,700488	-1,066827	-9,323773	13,968103	12,355755	-0,085521	0,098885	0,004282	9,728863	5,683989	-0,061541	-0,085521	0,098885	0,004282	9,728863	5,683989	-0,061541
11:00:39,35	0,569983	3,315024	-0,090991	0,211985	0,435997	-0,541009	-0,091923	0,100584	0,003466	1,874048	-1,359070	-0,079349	-0,610273	-2,700221	-1,064483	-9,299532	13,929226	12,357724	-0,091923	0,100584	0,003466	9,769861	5,856892	-0,079349	-0,091923	0,100584	0,003466	9,769861	5,856892	-0,079349
11:00:39,40	0,569983	3,315024	-0,090991	0,211985	0,435997	-0,541009	-0,088029	0,103250	0,004238	1,679480	-1,187041	-0,057137	-0,608953	-2,703112	-1,065610	-9,256476	13,982444	12,364316	-0,088029	0,103250	0,004238	9,784601	5,723260	-0,057137	-0,088029	0,103250	0,004238	9,784601	5,723260	-0,057137
11:00:39,45	0,569983	3,315024	-0,090991	0,211985	0,435997	-0,541009	-0,086186	0,100661	0,003111	1,881720	-1,080509	-0,050544	-0,610203	-2,698478	-1,063381	-9,297353	13,997139	12,281955	-0,086186	0,100661	0,003111	9,783611	5,685089	-0,050544	-0,086186	0,100661	0,003111	9,783611	5,685089	-0,050544
11:00:39,50	0,569983	3,315024	-0,090991	0,211985	0,435997	-0,541009	-0,089574	0,104061	0,005340	1,697226	-1,299441	-0,132906	-0,608376	-2,700354	-1,066015	-9,243677	13,947174	12,349275	-0,089574	0,104061	0,005340	9,865990	5,732128	-0,132906	-0,089574	0,104061	0,005340	9,865990	5,732128	-0,132906
11:00:39,55	0,569983	3,315024	-0,090991	0,211985	0,435997	-0,541009	-0,088863	0,101541	0,002706	1,811828	-1,190990	-0,065586	-0,604295	-2,696355	-1,063325	-9,270974	13,980417	12,340592	-0,088863	0,101541	0,002706	9,782780	5,784747	-0,065586	-0,088863	0,101541	0,002706	9,782780	5,784747	-0,065586
11:00:39,60	0,569983	3,315024	-0,090991	0,211985	0,435997	-0,541009	-0,094366	0,100006	0,005396	1,906783	-1,517434	-0,074269	-0,612029	-2,702450	-1,062936	-9,315369	13,960011	12,347607	-0,094366	0,100006	0,005396	9,757246	5,890329	-0,074269	-0,094366	0,100006	0,005396	9,757246	5,890329	-0,074269
11:00:39,65	0,569983	3,315024	-0,090991	0,211985	0,435997	-0,541009	-0,085221	0,103657	0,005785	1,677066	-1,070131	-0,067254	-0,608516	-2,698050	-1,065292	-9,318334	13,982750	12,336524	-0,085221	0,103657	0,005785	9,814124	5,619738	-0,067254	-0,085221	0,103657	0,005785	9,814124	5,619738	-0,067254
11:00:39,70	0,569983	3,315024	-0,090991	0,211985	0,435997	-0,541009	-0,090788	0,102814	0,003429	1,739111	-1,373564	-0,078336	-0,612588	-2,702383	-1,063330	-9,292141	13,930164	12,327185	-0,090788	0,102814	0,003429	9,809996	5,753333	-0,078336	-0,090788	0,102814	0,003429	9,809996	5,753333	-0,078336
11:00:39,75	0,569983	3,315024	-0,090991	0,211985	0,435997	-0,541009	-0,085000	0,104174	0,005391	1,635945	-1,023572	-0,087676	-0,607251	-2,697718	-1,062548	-9,271188	13,951560	12,338483	-0,085000	0,104174	0,005391	9,813592	5,648907	-0,087676	-0,085000	0,104174	0,005391	9,813592	5,648907	-0,087676
11:00:39,80	0,569983	3,315024	-0,090991	0,211985	0,435997	-0,541009	-0,083791	0,099297	0,005053	1,940985	-0,970145	-0,056894	-0,610968	-2,701534	-1,061692	-9,305251	13,911925	12,360868	-0,083791	0,099297	0,005053	9,735777	5,607479	-0,056894	-0,083791	0,099297	0,005053	9,735777	5,607479	-0,056894
11:00:39,85	0,569983	3,315024	-0,090991	0,211985	0,435997	-0,541009	-0,086545	0,103195	0,007028	1,664489	-1,106182	-0,053992	-0,606102	-2,705307	-1,064459	-9,282979	13,901259	12,342074	-0,086545	0,103195	0,007028	9,765306	5,687634	-0,053992	-0,086545	0,103195	0,007028	9,765306	5,687634	-0,053992
11:00:39,90	0,569983	3,315024	-0,090991	0,211985	0,435997	-0,541009	-0,085711	0,097095	0,004262	1,983593	-1,038154	-0,072786	-0,605540	-2,697486	-1,064498	-9,281419	13,917621	12,334173	-0,085711	0,097095	0,004262	9,605553	5,690135	-0,072786	-0,085711	0,097095	0,004262	9,605553	5,690135	-0,072786
11:00:39,95	0,569983	3,315024	-0,090991	0,211985	0,435997	-0,541009	-0,092764	0,100518	0,004223	1,820541	-1,411780	-0,080688	-0,609035	-2,707009	-1,064485	-9,290599	13,914511	12,307917	-0,092764	0,100518	0,004223	9,711214	5,870229	-0,080688	-0,092764	0,100518	0,004223	9,711214	5,870229	-0,080688
11:00:40,00	0,569983	3,315024	-0,090991	0,211985	0,435997	-0,541009	-0,091635	0,100454	0,004653	1,846532	-1,325728	-0,052284	-0,607920	-2,695425	-1,062939	-9,294760	13,941139	12,363080	-0,091635	0,100454	0,004653	9,732203	5,867602	-0,052284	-0,091635	0,100454	0,004653	9,732203	5,867602	-0,052284
11:00:40,05	0,569983	3,315024	-0,090991	0,211985	0,435997	-0,541009	-0,091635	0,100454	0,004653	1,846532	-1,325728	-0,052284	-0,614394	-2,702880	-1,062146	-9,305654	13,918749	12,359768	-0,091635	0,100454	0,004653	9,732203	5,867602	-0,052284	-0,091635	0,100454	0,004653	9,732203	5,867602	-0,052284
11:00:40,10	0,569983	3,315024	-0,090991	0,211985	0,435997	-0,541009	-0,083667	0,105489	0,006575	1,550907	-0,960246	-0,055093	-0,609567	-2,701775	-1,063695	-9,261327	13,952590	12,338111	-0,083667	0,105489	0,006575	9,831805	5,607585	-0,055093	-0,083667	0,105489	0,006575	9,831805	5,607585	-0,055093
11:00:40,15	0,569983	3,315024	-0,090991	0,211985	0,435997	-0,541009	-0,087036	0,101862	0,005026	1,790996	-1,114001	-0,076750	-0,606628	-2,693679	-1,067597	-9,241883	13,974501	12,347542	-0,087036	0,101862	0,005026	9,787154	5,718350	-0,076750	-0,087036	0,101862	0,005026	9,787154	5,718350	-0,076750
11:00:40,20	0,569983	3,315024	-0,090991	0,211985	0,435997	-0,541009	-0,095518	0,103365	0,001123	1,741542	-1,549160	-0,067319	-0,607878	-2,702031	-1,065255	-9,290937	13,941417	12,344106	-0,095518	0,103365	0,001123	9,855679	5,948995	-0,067319	-0,095518	0,103365	0,001123	9,855679	5,948995	-0,067319
11:00:40,25	0,569983	3,315024	-0,090991	0,211985	0,435997	-0,541009	-0,087659	0,100271	0,003465	1,849221	-1,166458	-0,070755	-0,616159	-2,698775	-1,061398	-9,292338	13,903722	12,339618	-0,087659	0,100271	0,003465	9,720523	5,714805	-0,070755	-0,087659	0,100271	0,003465	9,720523	5,714805	-0,070755
11:00:40,30	0,569983	3,315024	-0,090991	0,211985	0,435997	-0,541009	-0,086339	0,109070	0,007323	1,358345	-1,080161	-0,075243	-0,606076	-2,695641	-1,065302	-9,297538	13,916438	12,320435	-0,086339	0,109070	0,007323	9,920344	5,697447	-0,075243	-0,086339	0,109070	0,007323	9,920344	5,697447	-0,075243
11:00:40,35	0,569983	3,315024	-0,090991	0,211985	0,435997	-0,541009	-0,094094	0,101905	0,003419	1,739317	-1,494307	-0,094425	-0,611967	-2,703303	-1,068352	-9,262570	13,914480	12,343940	-0,094094	0,101905	0,003419	9,738893	5,892106	-0,094425	-0,094094	0,101905	0,003419	9,738893	5,892106	-0,094425
11:00:40,40	0,569983	3,315024	-0,090991	0,211985	0,435997	-0,541009	-0,084514	0,103176	0,000369	1,689013	-0,964841	-0,070920	-0,609012	-2,701337	-1,066399	-9,265208	13,946651	12,363993	-0,084514	0,103176	0,000369	9,788364	5,669476	-0,070920	-0,084514	0,103176	0,000369	9,788364	5,669476	-0,070920
11:00:40,45	0,569983	3,315024	-0,090991	0,211985	0,435997	-0,541009	-0,087694	0,101600	0,002322	1,797542	-1,148603	-0,050868	-0,610425	-2,702396	-1,064904	-9,365918	13,896910	12,342743	-0,087694	0,101600	0,002322	9,773124	5,735392	-0,050868	-0,087694	0,101600	0,002322	9,773124	5,735392	-0,050868
11:00:40,50	0,569983	3,315024	-0,090991	0,211985	0,435997	-0,541009	-0,086070	0,102294	0,003817	1,668010	-1,126479	-0,072118	-0,610244	-2,703096	-1,063305	-9,289768	13,909946	12,351022	-0,086070	0,102294	0,003817	9,698089	5,629998	-0,072118	-0,086070	0,102294	0,003817	9,698089	5,629998	-0,072118
11:00:40,55	0,569983	3,315024	-0,090991	0,211985	0,435997	-0,541009	-0,085554	0,101787	0,005416	1,743727	-1,040244	-0,063838	-0,606687	-2,696485	-1,066027	-9,271583	13,958536	12,370179	-0,085554	0,101787	0,005416	9,734024	5,675767	-0,063838	-0,085554	0,101787	0,005416	9,734024	5,675767	-0,063838
11:00:40,60	0,569983	3,315024	-0,090991	0,211985	0,435997	-0,541009	-0,093058	0,102013	0,002694	1,783158	-1,438997	-0,044681	-0,610381	-2,700225	-1,063729	-9,350508	13,926025	12,357667	-0,093058	0,102013	0,002694	9,791180	5,866077	-0,044681	-0,093058	0,102013	0,002694	9,791180	5,866077	-0,044681
11:00:40,65	0,569983	3,315024	-0,090991	0,211985	0,435997	-0,541009	-0,087972	0,103342	0,004992	1,646434	-1,226610	-0,057193	-0,608363	-2,698795	-1,066013	-9,242445	13,976292	12,360118	-0,087972	0,103342	0,004992	9,758781	5,679196	-0,057193	-0,087972	0,103342	0,004992	9,758781	5,679196	-0,057193
11:00:40,70	0,569983	3,315024	-0,090991	0,211985	0,435997	-0,541009	-0,090220	0,102309	0,002707	1,797700	-1,275039	-0,054743	-0,607914	-2,706612	-1,064486	-9,299920	13,870297	12,311695	-0,090220	0,102309	0,002707	9,828977	5,807212	-0,054743	-0,090220	0,102309	0,002707	9,828977	5,807212	-0,054743
11:00:40,75	0,569983	3,315024	-0,090991	0,211985	0,435997	-0,541009	-0,083674	0,098011	0,004234	1,900673	-0,931441	-0,103165	-0,607067	-2,699059	-1,064264	-9,301417	13,909018	12,391605	-0,083674	0,098011	0,004234	9,594544	5,636974	-0,103165	-0,083674	0,098011	0,004234	9,594544	5,636974	-0,103165
11:00:40,80	0,569983	3,315024	-0,090991	0,211985	0,435997	-0,541009	-0,090639	0,101054	0,004457	1,775210	-1,314265	-0,023255	-0,613854	-2,699598	-1,063721	-9,324953	13,941837	12,362244	-0,090639	0,101054	0,004457	9,707974	5,800884	-0,023255	-0,090639	0,101054	0,004457	9,707974	5,800884	-0,023255
11:00:40,85	0,569983	3,315024	-0,090991	0,211985	0,435997	-0,541009	-0,086778	0,106663	0,004999	1,500229	-1,150306	-0,052616	-0,610327	-2,702509	-1,064870	-9,315397	13,887188	12,356427	-0,086778	0,106663	0,004999	9,873250	5,661786	-0,052616	-0,086778	0,106663	0,004999	9,873250	5,661786	-0,052616
11:00:40,90	0,569983	3,315024	-0,090991	0,211985	0,435997	-0,541009	-0,086021	0,102153	0,003851	1,692196	-1,075335	-0,058434	-0,606180	-2,698028	-1,065252	-9,289488	13,884656	12,367384	-0,086021	0,102153	0,003851	9,711187	5,677321	-0,058434	-0,086021	0,102153	0,003851	9,711187	5,677321	-0,058434
11:00:40,95	0,569983	3,315024	-0,090991	0,211985	0,435997	-0,541009	-0,091975	0,100801	0,003469	1,773233	-1,361239	-0,047477	-0,613322	-2,698837	-1,064530	-9,338222	13,903414	12,332776	-0,091975	0,100801	0,003469	9,686135	5,858807	-0,047477	-0,091975	0,100801	0,003469	9,686135	5,858807	-0,047477
11:00:41,00	0,569983	3,315024	-0,090991	0,211985	0,435997	-0,541009	-0,087703	0,106583	0,004191	1,464477	-1,190695	-0,082085	-0,604463	-2,694929	-1,062190	-9,320618	13,902549	12,338099	-0,087703	0,106583	0,004191	9,831220	5,694022	-0,082085	-0,087703	0,106583	0,004191	9,831220	5,694022	-0,082085
11:00:41,05	0,569983	3,315024	-0,090991	0,211985	0,435997	-0,541009	-0,083071	0,103138	0,002683	1,645549	-0,915742	-0,073017	-0,612656	-2,704571	-1,066038	-9,307726	13,888084	12,341843	-0,083071	0,103138	0,002683	9,741920	5,605343	-0,073017	-0,083071	0,103138	0,002683	9,741920	5,605343	-0,073017
11:00:41,10	0,569983	3,315024	-0,090991	0,211985	0,435997	-0,541009	-0,083071	0,103138	0,002683	1,645549	-0,915742	-0,073017	-0,610912	-2,695412	-1,066445	-9,294486	13,895868	12,358400	-0,083071	0,103138	0,002683	9,741920	5,605343	-0,073017	-0,083071	0,103138	0,002683	9,741920	5,605343	-0,073017
11:00:41,15	0,569983	3,315024	-0,090991	0,211985	0,435997	-0,541009	-0,091874	0,106208	0,002275	1,499312	-1,365939	-0,056460	-0,606110	-2,704617	-1,066775	-9,274293	13,891458	12,362562	-0,091874	0,106208	0,002275	9,836615	5,846204	-0,056460	-0,091874	0,106208	0,002275	9,836615	5,846204	-0,056460
11:00:41,20	0,569983	3,315024	-0,090991	0,211985	0,435997	-0,541009	-0,086304	0,097447	0,001946	1,961165	-1,056608	-0,052299	-0,613914	-2,701852	-1,064546	-9,351874	13,906183	12,303394	-0,086304	0,097447	0,001946	9,610725	5,718293	-0,052299	-0,086304	0,097447	0,001946	9,610725	5,718293	-0,052299
11:00:41,25	0,569983	3,315024	-0,090991	0,211985	0,435997	-0,541009	-0,084796	0,105587	0,004175	1,511805	-1,052738	-0,111466	-0,606228	-2,697739	-1,065691	-9,327950	13,920251	12,325615	-0,084796	0,105587	0,004175	9,800417	5,603779	-0,111466	-0,084796	0,105587	0,004175	9,800417	5,603779	-0,111466
11:00:41,30	0,569983	3,315024	-0,090991	0,211985	0,435997	-0,541009	-0,092202	0,100988	0,003029	1,775142	-1,424128	-0,089245	-0,610847	-2,704217	-1,064491	-9,294723	13,893115	12,321914	-0,092202	0,100988	0,003029	9,702665	5,813704	-0,089245	-0,092202	0,100988	0,003029	9,702665	5,813704	-0,089245
11:00:41,35	0,569983	3,315024	-0,090991	0,211985	0,435997	-0,541009	-0,084282	0,101749	0,004230	1,728644	-0,969961	-0,092946	-0,607293	-2,694500	-1,064132	-9,273399	13,928604	12,319824	-0,084282	0,101749	0,004230	9,715965	5,646176	-0,092946	-0,084282	0,101749	0,004230	9,715965	5,646176	-0,092946
11:00:41,40	0,569983	3,315024	-0,090991	0,211985	0,435997	-0,541009	-0,094474	0,103530	0,004589	1,677444	-1,499233	-0,095036	-0,610345	-2,702763	-1,062576	-9,327505	13,867737	12,310886	-0,094474	0,103530	0,004589	9,804551	5,916992	-0,095036	-0,094474	0,103530	0,004589	9,804551	5,916992	-0,095036
11:00:41,45	0,569983	3,315024	-0,090991	0,211985	0,435997	-0,541009	-0,085792	0,102041	0,006144	1,675096	-1,064200	-0,103975	-0,613844	-2,702786	-1,065280	-9,305014	13,870558	12,326317	-0,085792	0,102041	0,006144	9,685332	5,670500	-0,103975	-0,085792	0,102041	0,006144	9,685332	5,670500	-0,103975
11:00:41,50	0,569983	3,315024	-0,090991	0,211985	0,435997	-0,541009	-0,086608	0,105392	0,003793	1,503603	-1,181196	-0,071632	-0,607919	-2,699651	-1,065638	-9,285579	13,899139	12,362656	-0,086608	0,105392	0,003793	9,776836	5,617564	-0,071632	-0,086608	0,105392	0,003793	9,776836	5,617564	-0,071632
11:00:41,55	0,569983	3,315024	-0,090991	0,211985	0,435997	-0,541009	-0,089700	0,101496	0,003083	1,751608	-1,246787	-0,052205	-0,612174	-2,702936	-1,063731	-9,356854	13,885440	12,346031	-0,089700	0,101496	0,003083	9,719041	5,794658	-0,052205	-0,089700	0,101496	0,003083	9,719041	5,794658	-0,052205
11:00:41,60	0,569983	3,315024	-0,090991	0,211985	0,435997	-0,541009	-0,084728	0,103539	0,004989	1,597852	-1,043107	-0,068829	-0,613307	-2,700032	-1,067249	-9,332490	13,909878	12,324713	-0,084728	0,103539	0,004989	9,725688	5,608017	-0,068829	-0,084728	0,103539	0,004989	9,725688	5,608017	-0,068829
11:00:41,65	0,569983	3,315024	-0,090991	0,211985	0,435997	-0,541009	-0,086676	0,105973	0,001472	1,504669	-1,135548	-0,090147	-0,612682	-2,702024	-1,064529	-9,318537	13,881435	12,302436	-0,085263	0,104434	0,004192	9,765094	5,657401	-0,112425	-0,085263	0,104434	0,004192	9,765094	5,657401	-0,112425
11:00:41,70	0,569983	3,315024	-0,090991	0,211985	0,435997	-0,541009	-0,085263	0,104434	0,004192	1,567005	-1,035779	-0,112425	-0,613311	-2,698789	-1,065304	-9,332395	13,906632	12,333299	-0,085263	0,104434	0,004192	9,765094	5,657401	-0,112425	-0,085263	0,104434	0,004192	9,765094	5,657401	-0,112425
11:00:41,75	0,569983	3,315024	-0,090991	0,211985	0,435997	-0,541009	-0,087751	0,106597	0,003416	1,469426	-1,189732	-0,081561	-0,609043	-2,704169	-1,065920	-9,322124	13,900409	12,330886	-0,087751	0,106597	0,003416	9,837303	5,698721	-0,081561	-0,087751	0,106597	0,003416	9,837303	5,698721	-0,081561
11:00:41,80	0,569983	3,315024	-0,090991	0,211985	0,435997	-0,541009	-0,085225	0,100211	0,002801	1,801254	-1,046386	-0,083975	-0,606326	-2,696102	-1,065276	-9,294961	13,909505	12,350342	-0,085225	0,100211	0,002801	9,667817	5,643795	-0,083975	-0,085225	0,100211	0,002801	9,667817	5,643795	-0,083975
11:00:41,85	0,569983	3,315024	-0,090991	0,211985	0,435997	-0,541009	-0,094214	0,100080	0,005020	1,796206	-1,473940	-0,043461	-0,611618	-2,702928	-1,066054	-9,374200	13,911967	12,367951	-0,094214	0,100080	0,005020	9,652479	5,921854	-0,043461	-0,094214	0,100080	0,005020	9,652479	5,921854	-0,043461
11:00:41,90	0,569983	3,315024	-0,090991	0,211985	0,435997	-0,541009	-0,094214	0,100080	0,005020	1,796206	-1,473940	-0,043461	-0,614541	-2,704384	-1,065644	-9,352154	13,870145	12,379949	-0,094214	0,100080	0,005020	9,652479	5,921854	-0,043461	-0,094214	0,100080	0,005020	9,652479	5,921854	-0,043461
11:00:41,95	0,569983	3,315024	-0,090991	0,211985	0,435997	-0,541009	-0,082290	0,104864	0,003077	1,518048	-0,904637	-0,034911	-0,607910	-2,703141	-1,067664	-9,333985	13,847609	12,391290	-0,082290	0,104864	0,003077	9,749909	5,555140	-0,034911	-0,082290	0,104864	0,003077	9,749909	5,555140	-0,034911
11:00:42,00	0,569983	3,315024	-0,090991	0,211985	0,435997	-0,541009	-0,086682	0,099744	0,001057	1,773898	-1,106034	-0,023570	-0,608495	-2,702093	-1,063695	-9,290881	13,898712	12,351363	-0,086682	0,099744	0,001057	9,603775	5,698540	-0,023570	-0,086682	0,099744	0,001057	9,603775	5,698540	-0,023570
11:00:42,05	0,569983	3,315024	-0,090991	0,211985	0,435997	-0,541009	-0,084904	0,098160	0,003857	1,876101	-1,032260	-0,058537	-0,605681	-2,696358	-1,066446	-9,321532	13,872158	12,358683	-0,084904	0,098160	0,003857	9,581643	5,632665	-0,058537	-0,084904	0,098160	0,003857	9,581643	5,632665	-0,058537
11:00:42,10	0,569983	3,315024	-0,090991	0,211985	0,435997	-0,541009	-0,093671	0,101204	0,002275	1,725436	-1,470929	-0,056177	-0,609728	-2,705575	-1,067183	-9,306718	13,865195	12,356690	-0,093671	0,101204	0,002275	9,669967	5,882246	-0,056177	-0,093671	0,101204	0,002275	9,669967	5,882246	-0,056177
11:00:42,15	0,569983	3,315024	-0,090991	0,211985	0,435997	-0,541009	-0,083665	0,100101	0,001537	1,784173	-0,934319	-0,058171	-0,605090	-2,698109	-1,066454	-9,323730	13,859854	12,338778	-0,083665	0,100101	0,001537	9,642111	5,633404	-0,058171	-0,083665	0,100101	0,001537	9,642111	5,633404	-0,058171
11:00:42,20	0,569983	3,315024	-0,090991	0,211985	0,435997	-0,541009	-0,092450	0,099818	0,002267	1,785771	-1,403199	-0,076083	-0,612772	-2,701317	-1,062583	-9,360710	13,888007	12,335901	-0,092450	0,099818	0,002267	9,621474	5,854144	-0,076083	-0,092450	0,099818	0,002267	9,621474	5,854144	-0,076083
11:00:42,25	0,569983	3,315024	-0,090991	0,211985	0,435997	-0,541009	-0,085831	0,104866	0,006138	1,529175	-1,105084	-0,078960	-0,611010	-2,700021	-1,066068	-9,355173	13,899399	12,353362	-0,085831	0,104866	0,006138	9,761132	5,632623	-0,078960	-0,085831	0,104866	0,006138	9,761132	5,632623	-0,078960
11:00:42,30	0,569983	3,315024	-0,090991	0,211985	0,435997	-0,541009	-0,087834	0,103988	0,002652	1,587426	-1,210167	-0,061498	-0,614501	-2,704464	-1,067210	-9,329751	13,857078	12,351177	-0,087834	0,103988	0,002652	9,750520	5,684815	-0,061498	-0,087834	0,103988	0,002652	9,750520	5,684815	-0,061498
11:00:42,35	0,569983	3,315024	-0,090991	0,211985	0,435997	-0,541009	-0,082241	0,104790	0,001511	1,521785	-0,876149	-0,063683	-0,605605	-2,703622	-1,064752	-9,300588	13,849903	12,359293	-0,082241	0,104790	0,001511	9,747831	5,579775	-0,063683	-0,082241	0,104790	0,001511	9,747831	5,579775	-0,063683
11:00:42,40	0,569983	3,315024	-0,090991	0,211985	0,435997	-0,541009	-0,087418	0,097507	0,003969	1,908916	-1,116525	-0,055567	-0,606313	-2,698893	-1,065730	-9,279184	13,869131	12,366920	-0,087418	0,097507	0,003969	9,563176	5,745816	-0,055567	-0,087418	0,097507	0,003969	9,563176	5,745816	-0,055567
11:00:42,45	0,569983	3,315024	-0,090991	0,211985	0,435997	-0,541009	-0,091159	0,100485	0,002991	1,781395	-1,302130	-0,047940	-0,611084	-2,700265	-1,064927	-9,384342	13,870242	12,337449	-0,091159	0,100485	0,002991	9,669456	5,853872	-0,047940	-0,091159	0,100485	0,002991	9,669456	5,853872	-0,047940
11:00:42,50	0,569983	3,315024	-0,090991	0,211985	0,435997	-0,541009	-0,087586	0,103931	0,003794	1,550604	-1,207922	-0,077412	-0,608528	-2,708133	-1,065259	-9,318342	13,886002	12,322216	-0,082050	0,097782	0,003462	9,592874	5,570132	-0,092644	-0,082050	0,097782	0,003462	9,592874	5,570132	-0,092644
11:00:42,55	0,569983	3,315024	-0,090991	0,211985	0,435997	-0,541009	-0,082050	0,097782	0,003462	1,916951	-0,870798	-0,092644	-0,606772	-2,700970	-1,065646	-9,302913	13,893921	12,352984	-0,082050	0,097782	0,003462	9,592874	5,570132	-0,092644	-0,082050	0,097782	0,003462	9,592874	5,570132	-0,092644
11:00:42,60	0,569983	3,315024	-0,090991	0,211985	0,435997	-0,541009	-0,089131	0,099843	0,003075	1,824369	-1,229628	-0,061876	-0,610433	-2,701706	-1,067220	-9,357232	13,887109	12,363230	-0,089131	0,099843	0,003075	9,662056	5,767190	-0,061876	-0,089131	0,099843	0,003075	9,662056	5,767190	-0,061876
11:00:42,65	0,569983	3,315024	-0,090991	0,211985	0,435997	-0,541009	-0,086664	0,102646	0,001501	1,645583	-1,144932	-0,051630	-0,605672	-2,698316	-1,064887	-9,330456	13,885286	12,357958	-0,086664	0,102646	0,001501	9,703261	5,658156	-0,051630	-0,086664	0,102646	0,001501	9,703261	5,658156	-0,051630
11:00:42,70	0,569983	3,315024	-0,090991	0,211985	0,435997	-0,541009	-0,091980	0,100218	0,003833	1,783623	-1,397282	-0,056902	-0,607995	-2,703342	-1,066032	-9,313422	13,847439	12,351275	-0,091980	0,100218	0,003833	9,650740	5,823139	-0,056902	-0,091980	0,100218	0,003833	9,650740	5,823139	-0,056902
11:00:42,75	0,569983	3,315024	-0,090991	0,211985	0,435997	-0,541009	-0,086465	0,099717	0,002689	1,785444	-1,076850	-0,063586	-0,607361	-2,700572	-1,065289	-9,312376	13,909472	12,319404	-0,086465	0,099717	0,002689	9,613191	5,710678	-0,063586	-0,086465	0,099717	0,002689	9,613191	5,710678	-0,063586
11:00:42,80	0,569983	3,315024	-0,090991	0,211985	0,435997	-0,541009	-0,089182	0,100553	0,003431	1,796194	-1,248206	-0,095457	-0,611052	-2,699794	-1,063362	-9,365019	13,854039	12,340700	-0,089182	0,100553	0,003431	9,689601	5,752548	-0,095457	-0,089182	0,100553	0,003431	9,689601	5,752548	-0,095457
11:00:42,85	0,569983	3,315024	-0,090991	0,211985	0,435997	-0,541009	-0,088009	0,104138	0,005358	1,535436	-1,205122	-0,074161	-0,612711	-2,703118	-1,064504	-9,311907	13,823154	12,324544	-0,088009	0,104138	0,005358	9,710281	5,703610	-0,074161	-0,088009	0,104138	0,005358	9,710281	5,703610	-0,074161
11:00:42,90	0,569983	3,315024	-0,090991	0,211985	0,435997	-0,541009	-0,084302	0,103913	0,004217	1,546969	-0,950884	-0,090316	-0,602116	-2,697191	-1,064479	-9,302536	13,843440	12,366554	-0,084302	0,103913	0,004217	9,704115	5,666796	-0,090316	-0,084302	0,103913	0,004217	9,704115	5,666796	-0,090316
11:00:42,95	0,569983	3,315024	-0,090991	0,211985	0,435997	-0,541009	-0,094732	0,097701	0,004242	1,892223	-1,495300	-0,048307	-0,608620	-2,700190	-1,066441	-9,327506	13,866116	12,352626	-0,094732	0,097701	0,004242	9,561762	5,941178	-0,048307	-0,094732	0,097701	0,004242	9,561762	5,941178	-0,048307
11:00:43,00	0,569983	3,315024	-0,090991	0,211985	0,435997	-0,541009	-0,088883	0,101834	0,002280	1,684473	-1,224086	-0,062234	-0,610433	-2,700089	-1,063762	-9,355010	13,857846	12,316800	-0,088883	0,101834	0,002280	9,678435	5,753202	-0,062234	-0,088883	0,101834	0,002280	9,678435	5,753202	-0,062234
11:00:43,05	0,569983	3,315024	-0,090991	0,211985	0,435997	-0,541009	-0,088064	0,103454	0,004958	1,579288	-1,201224	-0,098060	-0,608056	-2,710495	-1,066033	-9,368809	13,867310	12,341720	-0,088064	0,103454	0,004958	9,700465	5,711835	-0,098060	-0,088064	0,103454	0,004958	9,700465	5,711835	-0,098060
11:00:43,10	0,569983	3,315024	-0,090991	0,211985	0,435997	-0,541009	-0,080241	0,096193	0,002687	1,958192	-0,811082	-0,073141	-0,606888	-2,699229	-1,068022	-9,334390	13,845079	12,324356	-0,080241	0,096193	0,002687	9,509327	5,487829	-0,073141	-0,080241	0,096193	0,002687	9,509327	5,487829	-0,073141
11:00:43,15	0,569983	3,315024	-0,090991	0,211985	0,435997	-0,541009	-0,090581	0,100814	0,000699	1,715831	-1,307841	-0,090504	-0,612762	-2,706375	-1,062574	-9,355069	13,839607	12,314158	-0,090581	0,100814	0,000699	9,629754	5,802764	-0,090504	-0,090581	0,100814	0,000699	9,629754	5,802764	-0,090504
11:00:43,20	0,569983	3,315024	-0,090991	0,211985	0,435997	-0,541009	-0,081456	0,102328	0,006147	1,622022	-0,848503	-0,100702	-0,607388	-2,699023	-1,063704	-9,299360	13,854355	12,360371	-0,081456	0,102328	0,006147	9,654797	5,545773	-0,100702	-0,081456	0,102328	0,006147	9,654797	5,545773	-0,100702
11:00:43,25	0,569983	3,315024	-0,090991	0,211985	0,435997	-0,541009	-0,090510	0,101351	0,005017	1,713497	-1,278441	-0,054489	-0,608684	-2,699402	-1,065690	-9,363621	13,882309	12,343475	-0,090510	0,101351	0,005017	9,669512	5,826576	-0,054489	-0,090510	0,101351	0,005017	9,669512	5,826576	-0,054489
11:00:43,30	0,569983	3,315024	-0,090991	0,211985	0,435997	-0,541009	-0,089533	0,102283	0,003030	1,657062	-1,297285	-0,071385	-0,603881	-2,700777	-1,066428	-9,313268	13,854732	12,347994	-0,089533	0,102283	0,003030	9,686313	5,731068	-0,071385	-0,089533	0,102283	0,003030	9,686313	5,731068	-0,071385
11:00:43,35	0,569983	3,315024	-0,090991	0,211985	0,435997	-0,541009	-0,090744	0,097436	0,002292	1,910415	-1,302855	-0,066866	-0,609181	-2,698468	-1,063735	-9,325274	13,891418	12,342235	-0,090744	0,097436	0,002292	9,559154	5,820550	-0,066866	-0,090744	0,097436	0,002292	9,559154	5,820550	-0,066866
11:00:43,40	0,569983	3,315024	-0,090991	0,211985	0,435997	-0,541009	-0,090093	0,103181	0,004986	1,637458	-1,297762	-0,072625	-0,605706	-2,707174	-1,068783	-9,353643	13,843449	12,309455	-0,090093	0,103181	0,004986	9,737157	5,774567	-0,072625	-0,090093	0,103181	0,004986	9,737157	5,774567	-0,072625
11:00:43,45	0,569983	3,315024	-0,090991	0,211985	0,435997	-0,541009	-0,084292	0,095819	-6,224636E-5	1,964550	-0,996664	-0,105405	-0,608638	-2,696054	-1,065800	-9,329775	13,866667	12,325028	-0,084292	0,095819	-6,224636E-5	9,486340	5,620242	-0,105405	-0,084292	0,095819	-6,224636E-5	9,486340	5,620242	-0,105405
11:00:43,50	0,569983	3,315024	-0,090991	0,211985	0,435997	-0,541009	-0,092456	0,103918	0,002920	1,575456	-1,412139	-0,089832	-0,607641	-2,705596	-1,065916	-9,328147	13,812805	12,328170	-0,092456	0,103918	0,002920	9,732999	5,845653	-0,089832	-0,092456	0,103918	0,002920	9,732999	5,845653	-0,089832
11:00:43,55	0,569983	3,315024	-0,090991	0,211985	0,435997	-0,541009	-0,084691	0,098283	0,002805	1,822634	-0,980025	-0,086691	-0,606291	-2,696929	-1,064502	-9,329567	13,852190	12,361598	-0,084691	0,098283	0,002805	9,537844	5,668225	-0,086691	-0,084691	0,098283	0,002805	9,537844	5,668225	-0,086691
11:00:43,60	0,569983	3,315024	-0,090991	0,211985	0,435997	-0,541009	-0,092872	0,101448	0,004219	1,691447	-1,426334	-0,053262	-0,609297	-2,699401	-1,064519	-9,363337	13,846077	12,351183	-0,092872	0,101448	0,004219	9,655118	5,864087	-0,053262	-0,092872	0,101448	0,004219	9,655118	5,864087	-0,053262
11:00:43,65	0,569983	3,315024	-0,090991	0,211985	0,435997	-0,541009	-0,089228	0,102815	0,004202	1,598186	-1,263047	-0,063677	-0,609843	-2,706654	-1,067212	-9,345234	13,806860	12,335674	-0,089228	0,102815	0,004202	9,669163	5,741339	-0,063677	-0,089228	0,102815	0,004202	9,669163	5,741339	-0,063677
11:00:43,70	0,569983	3,315024	-0,090991	0,211985	0,435997	-0,541009	-0,082673	0,099661	0,001508	1,737286	-0,886915	-0,079187	-0,611615	-2,702183	-1,067613	-9,341983	13,830755	12,346697	-0,082673	0,099661	0,001508	9,560669	5,602924	-0,079187	-0,082673	0,099661	0,001508	9,560669	5,602924	-0,079187
11:00:43,75	0,569983	3,315024	-0,090991	0,211985	0,435997	-0,541009	-0,085659	0,103431	0,001107	1,563554	-1,051310	-0,068163	-0,606825	-2,697225	-1,065252	-9,302691	13,858092	12,381212	-0,085659	0,103431	0,001107	9,682899	5,672916	-0,068163	-0,085659	0,103431	0,001107	9,682899	5,672916	-0,068163
11:00:43,80	0,569983	3,315024	-0,090991	0,211985	0,435997	-0,541009	-0,092348	0,101762	0,003469	1,693661	-1,378801	-0,033649	-0,606233	-2,701562	-1,064505	-9,322302	13,862122	12,327250	-0,092348	0,101762	0,003469	9,681992	5,870546	-0,033649	-0,092348	0,101762	0,003469	9,681992	5,870546	-0,033649
11:00:43,85	0,569983	3,315024	-0,090991	0,211985	0,435997	-0,541009	-0,088888	0,099081	0,004216	1,826760	-1,217883	-0,087611	-0,615199	-2,702371	-1,067619	-9,388593	13,905056	12,373138	-0,088888	0,099081	0,004216	9,604628	5,759859	-0,087611	-0,088888	0,099081	0,004216	9,604628	5,759859	-0,087611
11:00:43,90	0,569983	3,315024	-0,090991	0,211985	0,435997	-0,541009	-0,083704	0,106441	0,001101	1,448065	-1,027186	-0,041722	-0,604472	-2,696526	-1,063730	-9,310737	13,860439	12,342193	-0,083704	0,106441	0,001101	9,803710	5,543603	-0,041722	-0,083704	0,106441	0,001101	9,803710	5,543603	-0,041722
11:00:43,95	0,569983	3,315024	-0,090991	0,211985	0,435997	-0,541009	-0,094130	0,100073	0,004991	1,779492	-1,479591	-0,072668	-0,612236	-2,705282	-1,063355	-9,378547	13,840161	12,329680	-0,094130	0,100073	0,004991	9,635247	5,909619	-0,072668	-0,094130	0,100073	0,004991	9,635247	5,909619	-0,072668
11:00:44,00	0,569983	3,315024	-0,090991	0,211985	0,435997	-0,541009	-0,082665	0,102419	0,005366	1,606033	-0,931992	-0,085180	-0,603424	-2,707692	-1,069126	-9,378993	13,839512	12,377948	-0,082665	0,102419	0,005366	9,645949	5,557208	-0,085180	-0,082665	0,102419	0,005366	9,645949	5,557208	-0,085180
11:00:44,05	0,569983	3,315024	-0,090991	0,211985	0,435997	-0,541009	-0,084984	0,093583	-0,000405	2,064756	-1,052637	-0,036912	-0,607990	-2,698144	-1,065286	-9,367746	13,855484	12,373000	-0,084984	0,093583	-0,000405	9,410991	5,618598	-0,036912	-0,084984	0,093583	-0,000405	9,410991	5,618598	-0,036912
11:00:44,10	0,569983	3,315024	-0,090991	0,211985	0,435997	-0,541009	-0,090969	0,102311	0,003435	1,630328	-1,362133	-0,041860	-0,607027	-2,698143	-1,066090	-9,385899	13,812697	12,347035	-0,090969	0,102311	0,003435	9,661753	5,778970	-0,041860	-0,090969	0,102311	0,003435	9,661753	5,778970	-0,041860
11:00:44,15	0,569983	3,315024	-0,090991	0,211985	0,435997	-0,541009	-0,091452	0,101478	0,002631	1,627538	-1,381578	-0,067825	-0,605710	-2,706382	-1,070688	-9,344646	13,846674	12,359194	-0,091452	0,101478	0,002631	9,593535	5,797442	-0,067825	-0,091452	0,101478	0,002631	9,593535	5,797442	-0,067825
11:00:44,20	0,569983	3,315024	-0,090991	0,211985	0,435997	-0,541009	-0,084976	0,096218	-0,001967	1,951085	-1,026055	-0,055667	-0,613329	-2,703389	-1,066035	-9,318979	13,822586	12,359299	-0,084976	0,096218	-0,001967	9,504209	5,644550	-0,055667	-0,084976	0,096218	-0,001967	9,504209	5,644550	-0,055667
11:00:44,25	0,569983	3,315024	-0,090991	0,211985	0,435997	-0,541009	-0,083758	0,104313	0,002685	1,522123	-0,928456	-0,055561	-0,602694	-2,705557	-1,064872	-9,323557	13,843244	12,326900	-0,083758	0,104313	0,002685	9,710696	5,646548	-0,055561	-0,083758	0,104313	0,002685	9,710696	5,646548	-0,055561
11:00:44,30	0,569983	3,315024	-0,090991	0,211985	0,435997	-0,541009	-0,087198	0,094019	0,003849	2,073037	-1,121606	-0,087960	-0,608752	-2,701529	-1,065707	-9,395832	13,862958	12,328334	-0,087198	0,094019	0,003849	9,453494	5,723404	-0,087960	-0,087198	0,094019	0,003849	9,453494	5,723404	-0,087960
11:00:44,35	0,569983	3,315024	-0,090991	0,211985	0,435997	-0,541009	-0,084386	0,102794	0,004215	1,571038	-1,023493	-0,050523	-0,611700	-2,703604	-1,064505	-9,388020	13,827725	12,364337	-0,084386	0,102794	0,004215	9,640374	5,600841	-0,050523	-0,084386	0,102794	0,004215	9,640374	5,600841	-0,050523
11:00:44,40	0,569983	3,315024	-0,090991	0,211985	0,435997	-0,541009	-0,084386	0,102794	0,004215	1,571038	-1,023493	-0,050523	-0,606440	-2,700580	-1,065276	-9,385673	13,797296	12,379700	-0,084386	0,102794	0,004215	9,640374	5,600841	-0,050523	-0,084386	0,102794	0,004215	9,640374	5,600841	-0,050523
11:00:44,45	0,569983	3,315024	-0,090991	0,211985	0,435997	-0,541009	-0,089635	0,099751	0,003445	1,704106	-1,279159	-0,035160	-0,606858	-2,705208	-1,064870	-9,344676	13,861765	12,351268	-0,089635	0,099751	0,003445	9,534550	5,757168	-0,035160	-0,089635	0,099751	0,003445	9,534550	5,757168	-0,035160
11:00:44,50	0,569983	3,315024	-0,090991	0,211985	0,435997	-0,541009	-0,085418	0,097799	0,003850	1,881950	-1,056642	-0,063593	-0,610534	-2,703543	-1,065658	-9,387863	13,822431	12,379614	-0,085418	0,097799	0,003850	9,559148	5,648706	-0,063593	-0,085418	0,097799	0,003850	9,559148	5,648706	-0,063593
11:00:44,55	0,569983	3,315024	-0,090991	0,211985	0,435997	-0,541009	-0,085022	0,101816	0,003062	1,617419	-1,053780	-0,035247	-0,604060	-2,698980	-1,066067	-9,378578	13,819017	12,362073	-0,085022	0,101816	0,003062	9,609936	5,620476	-0,035247	-0,085022	0,101816	0,003062	9,609936	5,620476	-0,035247
11:00:44,60	0,569983	3,315024	-0,090991	0,211985	0,435997	-0,541009	-0,092211	0,098490	0,002654	1,792047	-1,417827	-0,052788	-0,607518	-2,706308	-1,066041	-9,343391	13,757392	12,338656	-0,092211	0,098490	0,002654	9,523487	5,820717	-0,052788	-0,092211	0,098490	0,002654	9,523487	5,820717	-0,052788
11:00:44,65	0,569983	3,315024	-0,090991	0,211985	0,435997	-0,541009	-0,084136	0,097821	0,002680	1,791068	-0,936641	-0,076204	-0,609989	-2,702355	-1,064909	-9,416539	13,845678	12,365932	-0,084136	0,097821	0,002680	9,469979	5,668013	-0,076204	-0,084136	0,097821	0,002680	9,469979	5,668013	-0,076204
11:00:44,70	0,569983	3,315024	-0,090991	0,211985	0,435997	-0,541009	-0,086323	0,101937	0,003812	1,616898	-1,157876	-0,048928	-0,609255	-2,707660	-1,064880	-9,355429	13,814070	12,334543	-0,086323	0,101937	0,003812	9,618949	5,618488	-0,048928	-0,086323	0,101937	0,003812	9,618949	5,618488	-0,048928
11:00:44,75	0,569983	3,315024	-0,090991	0,211985	0,435997	-0,541009	-0,082096	0,098649	0,003840	1,791073	-0,869357	-0,080317	-0,611229	-2,700759	-1,064332	-9,395897	13,841575	12,357185	-0,082096	0,098649	0,003840	9,534990	5,575205	-0,080317	-0,082096	0,098649	0,003840	9,534990	5,575205	-0,080317
11:00:44,80	0,569983	3,315024	-0,090991	0,211985	0,435997	-0,541009	-0,087086	0,103809	0,004389	1,526321	-1,177627	-0,057676	-0,607511	-2,703403	-1,065285	-9,347295	13,792911	12,330116	-0,086655	0,099267	0,003436	9,537111	5,713638	-0,084745	-0,086655	0,099267	0,003436	9,537111	5,713638	-0,084745
11:00:44,85	0,569983	3,315024	-0,090991	0,211985	0,435997	-0,541009	-0,086655	0,099267	0,003436	1,744676	-1,088792	-0,084745	-0,603349	-2,700607	-1,065641	-9,329401	13,829444	12,371214	-0,086655	0,099267	0,003436	9,537111	5,713638	-0,084745	-0,086655	0,099267	0,003436	9,537111	5,713638	-0,084745
11:00:44,90	0,569983	3,315024	-0,090991	0,211985	0,435997	-0,541009	-0,091158	0,097061	0,003080	1,899963	-1,325685	-0,043647	-0,608693	-2,705404	-1,065282	-9,356408	13,798311	12,329880	-0,091158	0,097061	0,003080	9,519243	5,830180	-0,043647	-0,091158	0,097061	0,003080	9,519243	5,830180	-0,043647
11:00:44,95	0,569983	3,315024	-0,090991	0,211985	0,435997	-0,541009	-0,084331	0,099290	0,003439	1,743578	-0,978541	-0,084981	-0,605137	-2,707431	-1,067207	-9,366268	13,853898	12,342937	-0,084331	0,099290	0,003439	9,537851	5,641462	-0,084981	-0,084331	0,099290	0,003439	9,537851	5,641462	-0,084981
11:00:45,00	0,569983	3,315024	-0,090991	0,211985	0,435997	-0,541009	-0,084353	0,095197	0,001514	1,999611	-1,016024	-0,071924	-0,605722	-2,699838	-1,066837	-9,342920	13,849633	12,348206	-0,084353	0,095197	0,001514	9,472603	5,605717	-0,071924	-0,084353	0,095197	0,001514	9,472603	5,605717	-0,071924
11:00:45,05	0,569983	3,315024	-0,090991	0,211985	0,435997	-0,541009	-0,090637	0,099501	0,001884	1,783809	-1,320417	-0,066655	-0,609985	-2,703315	-1,066480	-9,403623	13,803467	12,331345	-0,090637	0,099501	0,001884	9,594627	5,794582	-0,066655	-0,090637	0,099501	0,001884	9,594627	5,794582	-0,066655
11:00:45,10	0,569983	3,315024	-0,090991	0,211985	0,435997	-0,541009	-0,085494	0,101454	0,002241	1,611919	-1,082477	-0,083515	-0,608664	-2,705000	-1,067200	-9,349359	13,840446	12,361460	-0,085494	0,101454	0,002241	9,576050	5,628811	-0,083515	-0,085494	0,101454	0,002241	9,576050	5,628811	-0,083515
11:00:45,15	0,569983	3,315024	-0,090991	0,211985	0,435997	-0,541009	-0,084695	0,099467	0,001520	1,774383	-1,012407	-0,053401	-0,606326	-2,703558	-1,066809	-9,354235	13,842799	12,371656	-0,084695	0,099467	0,001520	9,582559	5,636133	-0,053401	-0,084695	0,099467	0,001520	9,582559	5,636133	-0,053401
11:00:45,20	0,569983	3,315024	-0,090991	0,211985	0,435997	-0,541009	-0,087113	0,098163	0,001911	1,841800	-1,143551	-0,043205	-0,611027	-2,700963	-1,066852	-9,324643	13,776124	12,320363	-0,087113	0,098163	0,001911	9,547599	5,694815	-0,043205	-0,087113	0,098163	0,001911	9,547599	5,694815	-0,043205
11:00:45,25	0,569983	3,315024	-0,090991	0,211985	0,435997	-0,541009	-0,087010	0,103532	0,001869	1,519658	-1,079248	-0,094498	-0,606943	-2,705254	-1,067614	-9,373195	13,838982	12,337944	-0,087010	0,103532	0,001869	9,646935	5,751060	-0,094498	-0,087010	0,103532	0,001869	9,646935	5,751060	-0,094498
11:00:45,30	0,569983	3,315024	-0,090991	0,211985	0,435997	-0,541009	-0,085335	0,097850	0,001106	1,845307	-1,065627	-0,076917	-0,606959	-2,698768	-1,063739	-9,366099	13,832260	12,355637	-0,085335	0,097850	0,001106	9,526509	5,633197	-0,076917	-0,085335	0,097850	0,001106	9,526509	5,633197	-0,076917
11:00:45,35	0,569983	3,315024	-0,090991	0,211985	0,435997	-0,541009	-0,090945	0,101106	0,004982	1,673704	-1,347822	-0,059223	-0,612877	-2,701911	-1,066471	-9,368679	13,787399	12,335020	-0,090945	0,101106	0,004982	9,610530	5,791359	-0,059223	-0,090945	0,101106	0,004982	9,610530	5,791359	-0,059223
11:00:45,40	0,569983	3,315024	-0,090991	0,211985	0,435997	-0,541009	-0,085264	0,104660	0,002250	1,448750	-1,032222	-0,079841	-0,611706	-2,705640	-1,068015	-9,385946	13,808239	12,336453	-0,085264	0,104660	0,002250	9,664572	5,661013	-0,079841	-0,085264	0,104660	0,002250	9,664572	5,661013	-0,079841
11:00:45,45	0,569983	3,315024	-0,090991	0,211985	0,435997	-0,541009	-0,082620	0,101781	0,000706	1,607879	-0,920101	-0,078407	-0,608861	-2,700326	-1,066887	-9,429943	13,833701	12,338315	-0,082620	0,101781	0,000706	9,597690	5,565570	-0,078407	-0,082620	0,101781	0,000706	9,597690	5,565570	-0,078407
11:00:45,50	0,569983	3,315024	-0,090991	0,211985	0,435997	-0,541009	-0,088645	0,101975	0,001834	1,597860	-1,284218	-0,076545	-0,613461	-2,702785	-1,067247	-9,372781	13,803045	12,335804	-0,088645	0,101975	0,001834	9,602875	5,674390	-0,076545	-0,088645	0,101975	0,001834	9,602875	5,674390	-0,076545
11:00:45,55	0,569983	3,315024	-0,090991	0,211985	0,435997	-0,541009	-0,084215	0,104729	0,001474	1,456647	-0,989043	-0,079056	-0,603991	-2,702152	-1,064502	-9,370450	13,851649	12,351934	-0,084215	0,104729	0,001474	9,677906	5,621836	-0,079056	-0,084215	0,104729	0,001474	9,677906	5,621836	-0,079056
11:00:45,60	0,569983	3,315024	-0,090991	0,211985	0,435997	-0,541009	-0,089499	0,096844	0,004218	1,909942	-1,286071	-0,062927	-0,609343	-2,702976	-1,065685	-9,379438	13,807319	12,340588	-0,089499	0,096844	0,004218	9,512203	5,739566	-0,062927	-0,089499	0,096844	0,004218	9,512203	5,739566	-0,062927
11:00:45,65	0,569983	3,315024	-0,090991	0,211985	0,435997	-0,541009	-0,086108	0,101066	0,003036	1,647492	-1,095405	-0,074272	-0,605188	-2,706011	-1,067575	-9,353737	13,772767	12,369706	-0,086108	0,101066	0,003036	9,581211	5,664110	-0,074272	-0,086108	0,101066	0,003036	9,581211	5,664110	-0,074272
11:00:45,70	0,569983	3,315024	-0,090991	0,211985	0,435997	-0,541009	-0,085558	0,095952	0,001145	1,896393	-1,027253	-0,045154	-0,614622	-2,701305	-1,066869	-9,371793	13,830950	12,331632	-0,085558	0,095952	0,001145	9,428595	5,689059	-0,045154	-0,085558	0,095952	0,001145	9,428595	5,689059	-0,045154
11:00:45,75	0,569983	3,315024	-0,090991	0,211985	0,435997	-0,541009	-0,084916	0,106474	0,001852	1,390568	-1,038585	-0,083228	-0,605683	-2,701814	-1,068363	-9,323702	13,846477	12,363085	-0,088945	0,098478	0,000357	9,574399	5,767967	-0,051776	-0,088945	0,098478	0,000357	9,574399	5,767967	-0,051776
11:00:45,80	0,569983	3,315024	-0,090991	0,211985	0,435997	-0,541009	-0,088945	0,098478	0,000357	1,843867	-1,214213	-0,051776	-0,609949	-2,702072	-1,066843	-9,375300	13,790441	12,355274	-0,088945	0,098478	0,000357	9,574399	5,767967	-0,051776	-0,088945	0,098478	0,000357	9,574399	5,767967	-0,051776
11:00:45,85	0,569983	3,315024	-0,090991	0,211985	0,435997	-0,541009	-0,082306	0,101557	0,003825	1,602160	-0,869180	-0,081610	-0,605812	-2,704908	-1,066825	-9,377057	13,791570	12,355612	-0,082306	0,101557	0,003825	9,574399	5,591872	-0,081610	-0,082306	0,101557	0,003825	9,574399	5,591872	-0,081610
11:00:45,90	0,569983	3,315024	-0,090991	0,211985	0,435997	-0,541009	-0,082306	0,101557	0,003825	1,602160	-0,869180	-0,081610	-0,607641	-2,698887	-1,068414	-9,400921	13,834811	12,363631	-0,082306	0,101557	0,003825	9,574399	5,591872	-0,081610	-0,082306	0,101557	0,003825	9,574399	5,591872	-0,081610
11:00:45,95	0,569983	3,315024	-0,090991	0,211985	0,435997	-0,541009	-0,090501	0,101637	0,000307	1,630871	-1,356148	-0,051229	-0,609309	-2,703177	-1,066838	-9,351891	13,778098	12,340046	-0,090501	0,101637	0,000307	9,609409	5,748152	-0,051229	-0,090501	0,101637	0,000307	9,609409	5,748152	-0,051229
11:00:46,00	0,569983	3,315024	-0,090991	0,211985	0,435997	-0,541009	-0,085952	0,100937	0,001883	1,642680	-1,048778	-0,074814	-0,611170	-2,709359	-1,066053	-9,419872	13,802669	12,359196	-0,085952	0,100937	0,001883	9,566254	5,698419	-0,074814	-0,085952	0,100937	0,001883	9,566254	5,698419	-0,074814
11:00:46,05	0,569983	3,315024	-0,090991	0,211985	0,435997	-0,541009	-0,079668	0,099458	0,002668	1,706884	-0,793169	-0,055664	-0,602867	-2,700955	-1,067243	-9,376227	13,813765	12,333439	-0,079668	0,099458	0,002668	9,514345	5,460734	-0,055664	-0,079668	0,099458	0,002668	9,514345	5,460734	-0,055664
11:00:46,10	0,569983	3,315024	-0,090991	0,211985	0,435997	-0,541009	-0,091097	0,096469	0,001477	1,893745	-1,355259	-0,081422	-0,607069	-2,697558	-1,067622	-9,388956	13,789978	12,381267	-0,091097	0,096469	0,001477	9,466568	5,795868	-0,081422	-0,091097	0,096469	0,001477	9,466568	5,795868	-0,081422
11:00:46,15	0,569983	3,315024	-0,090991	0,211985	0,435997	-0,541009	-0,091938	0,101807	0,001098	1,589225	-1,398109	-0,033593	-0,611726	-2,707179	-1,067995	-9,387180	13,779169	12,354671	-0,091938	0,101807	0,001098	9,581051	5,819019	-0,033593	-0,091938	0,101807	0,001098	9,581051	5,819019	-0,033593
11:00:46,20	0,569983	3,315024	-0,090991	0,211985	0,435997	-0,541009	-0,081277	0,101029	0,000726	1,621177	-0,836795	-0,060189	-0,605763	-2,702185	-1,066444	-9,353327	13,804374	12,346269	-0,081277	0,101029	0,000726	9,551976	5,543446	-0,060189	-0,081277	0,101029	0,000726	9,551976	5,543446	-0,060189
