# Supplementary material for: Characterization of interfragmentary motion associated with common osteosynthesis devices for rat fracture healing studies
Source: PLoS One. 2017 Apr 28;12(4):e0176735. doi: 10.1371/journal.pone.0176735 (PMC5409164; doi:10.1371/journal.pone.0176735)
Supplement: S1 Dataset — (ZIP) [file pone.0176735.s001.zip › S1_Dataset/RatNail/Specimen03/Nail_03Z.txt]

%Tester: Sukopp Matthias
%Projekt: 
%Zeit: 12.03.2015 11:01:53
%Dateipfad: D:\Messungen\Fixator\Measurements\Fixator_20150312.txt
%Kommentar: Nail_03-Z
%VI Version: D:\LVProjekte\Fixator\HauptVI\Fixator_v0.12.vi
%Virtueller Drehpunkt: 	0,0000	0,0000	0,0000
%Sensor zu Hexapod (Mitte): 	0,000000	0,000000	-26,500000
%Sensor zu Hexapod Trans (Mitte): 	-0,500000	-0,866025	0,000000	-0,866025	0,500000	0,000000	0,000000	0,000000	1,000000
%Hexapod zu Labor (Mitte): 	0,570055	3,315025	-0,090921
%Hexapod zu Labor Trans (Mitte): 	0,999926	0,009470	0,007574	-0,009442	0,999948	-0,003772	-0,007609	0,003700	0,999964
%Labor zu CR (Mitte): 	0,000000	0,000000	78,500000
%Labor zu CR Trans (Mitte): 	1,000000	0,000000	0,000000	0,000000	1,000000	0,000000	0,000000	0,000000	1,000000
%Zentrum Sensormasse: 	0,000000	0,000000	2,000000
%Sensormasse: 	200,000000E-3
--------------------------------------------------
Time	X	Y	Z	U	V	W	Exp_ Fx	Exp_ Fy	Exp_ Fz	Exp_ Mx	Exp_ My	Exp_ Mz	Sen_ Fx	Sen_ Fy	Sen_ Fz	Sen_ Mx	Sen_ My	Sen_ Mz	Hex_ Fx	Hex_ Fy	Hex_ Fz	Hex_ Mx	Hex_ My	Hex_ Mz	Lab_ Fx	Lab_ Fy	Lab_ Fz	Lab_ Mx	Lab_ My	Lab_ Mz	Laser
11:01:53,38	0,570055	3,315025	-0,090921	0,211985	0,435986	-0,541009	-0,068477	0,090667	-0,136627	1,665236	-1,191242	-0,079821	-0,605080	-2,720447	-1,202168	-10,504500	13,893400	12,344044	-0,068477	0,090667	-0,136627	8,782608	4,184171	-0,079821	-0,068477	0,090667	-0,136627	8,782608	4,184171	-0,079821
11:01:53,42	0,570055	3,315025	-0,090921	0,211985	0,435986	-0,541009	-0,068477	0,090667	-0,136627	1,665236	-1,191242	-0,079821	-0,611016	-2,724992	-1,205646	-10,507861	13,832437	12,357078	-0,068477	0,090667	-0,136627	8,782608	4,184171	-0,079821	-0,068477	0,090667	-0,136627	8,782608	4,184171	-0,079821
11:01:53,47	0,570055	3,315025	-0,090921	0,211985	0,435986	-0,541009	-0,066206	0,091508	-0,136926	1,602082	-1,050277	-0,057782	-0,615778	-2,720456	-1,201819	-10,537873	13,856633	12,331457	-0,066206	0,091508	-0,136926	8,785450	4,146893	-0,057782	-0,066206	0,091508	-0,136926	8,785450	4,146893	-0,057782
11:01:53,52	0,570055	3,315025	-0,090921	0,211985	0,435986	-0,541009	-0,067753	0,097900	-0,133098	1,275642	-1,168832	-0,083404	-0,612179	-2,718788	-1,202965	-10,507961	13,879582	12,343141	-0,067753	0,097900	-0,133098	8,960788	4,149809	-0,083404	-0,067753	0,097900	-0,133098	8,960788	4,149809	-0,083404
11:01:53,57	0,570055	3,315025	-0,090921	0,211985	0,435986	-0,541009	-0,070997	0,095617	-0,134244	1,429168	-1,323076	-0,071719	-0,611692	-2,718889	-1,202573	-10,559679	13,899738	12,378065	-0,070997	0,095617	-0,134244	8,935129	4,250199	-0,071719	-0,070997	0,095617	-0,134244	8,935129	4,250199	-0,071719
11:01:53,62	0,570055	3,315025	-0,090921	0,211985	0,435986	-0,541009	-0,071153	0,095145	-0,133852	1,445305	-1,386052	-0,036795	-0,609902	-2,717236	-1,201837	-10,551983	13,898135	12,324745	-0,071153	0,095145	-0,133852	8,914220	4,199465	-0,036795	-0,071153	0,095145	-0,133852	8,914220	4,199465	-0,036795
11:01:53,67	0,570055	3,315025	-0,090921	0,211985	0,435986	-0,541009	-0,073480	0,094421	-0,133116	1,485410	-1,499560	-0,090116	-0,606279	-2,726245	-1,200582	-10,513567	13,843950	12,359901	-0,073480	0,094421	-0,133116	8,897495	4,268581	-0,090116	-0,073480	0,094421	-0,133116	8,897495	4,268581	-0,090116
11:01:53,72	0,570055	3,315025	-0,090921	0,211985	0,435986	-0,541009	-0,067489	0,086779	-0,131861	1,855086	-1,127677	-0,054959	-0,607405	-2,722339	-1,202939	-10,501889	13,917025	12,344561	-0,067489	0,086779	-0,131861	8,667259	4,170187	-0,054959	-0,067489	0,086779	-0,131861	8,667259	4,170187	-0,054959
11:01:53,77	0,570055	3,315025	-0,090921	0,211985	0,435986	-0,541009	-0,070309	0,089708	-0,134218	1,771936	-1,300746	-0,070299	-0,606433	-2,720583	-1,204681	-10,505180	13,878237	12,364221	-0,070309	0,089708	-0,134218	8,813985	4,218495	-0,070299	-0,070309	0,089708	-0,134218	8,813985	4,218495	-0,070299
11:01:53,82	0,570055	3,315025	-0,090921	0,211985	0,435986	-0,541009	-0,072315	0,089743	-0,135960	1,734847	-1,388540	-0,050639	-0,606663	-2,723703	-1,202726	-10,505027	13,863347	12,362050	-0,072315	0,089743	-0,135960	8,779691	4,288211	-0,050639	-0,072315	0,089743	-0,135960	8,779691	4,288211	-0,050639
11:01:53,87	0,570055	3,315025	-0,090921	0,211985	0,435986	-0,541009	-0,069499	0,088383	-0,134005	1,792772	-1,234504	-0,052810	-0,608648	-2,722453	-1,203250	-10,535011	13,924746	12,340261	-0,069499	0,088383	-0,134005	8,730820	4,221152	-0,052810	-0,069499	0,088383	-0,134005	8,730820	4,221152	-0,052810
11:01:53,92	0,570055	3,315025	-0,090921	0,211985	0,435986	-0,541009	-0,069588	0,090727	-0,134530	1,709071	-1,295827	-0,074599	-0,606972	-2,716658	-1,207639	-10,538434	13,884776	12,352526	-0,069588	0,090727	-0,134530	8,831115	4,166857	-0,074599	-0,069588	0,090727	-0,134530	8,831115	4,166857	-0,074599
11:01:53,97	0,570055	3,315025	-0,090921	0,211985	0,435986	-0,541009	-0,075445	0,092173	-0,138918	1,597522	-1,583378	-0,062335	-0,606271	-2,718407	-1,203720	-10,500967	13,895307	12,359646	-0,075445	0,092173	-0,138918	8,833124	4,339093	-0,062335	-0,075445	0,092173	-0,138918	8,833124	4,339093	-0,062335
11:01:54,02	0,570055	3,315025	-0,090921	0,211985	0,435986	-0,541009	-0,074281	0,090691	-0,134999	1,702457	-1,495630	-0,055215	-0,608687	-2,719414	-1,205296	-10,516574	13,853972	12,339494	-0,074281	0,090691	-0,134999	8,821695	4,335409	-0,055215	-0,074281	0,090691	-0,134999	8,821695	4,335409	-0,055215
11:01:54,07	0,570055	3,315025	-0,090921	0,211985	0,435986	-0,541009	-0,072201	0,092280	-0,136575	1,576205	-1,380324	-0,075367	-0,609812	-2,721882	-1,205288	-10,510978	13,888574	12,335134	-0,072201	0,092280	-0,136575	8,820214	4,287443	-0,075367	-0,072201	0,092280	-0,136575	8,820214	4,287443	-0,075367
11:01:54,13	0,570055	3,315025	-0,090921	0,211985	0,435986	-0,541009	-0,069500	0,092020	-0,136567	1,622489	-1,252359	-0,079727	-0,608596	-2,725904	-1,203313	-10,506635	13,890076	12,348085	-0,069500	0,092020	-0,136567	8,846089	4,203430	-0,079727	-0,069500	0,092020	-0,136567	8,846089	4,203430	-0,079727
11:01:54,18	0,570055	3,315025	-0,090921	0,211985	0,435986	-0,541009	-0,066626	0,088957	-0,134593	1,785278	-1,099882	-0,066776	-0,609103	-2,719852	-1,206070	-10,467989	13,937632	12,312937	-0,066626	0,088957	-0,134593	8,768370	4,130268	-0,066776	-0,066626	0,088957	-0,134593	8,768370	4,130268	-0,066776
11:01:54,23	0,570055	3,315025	-0,090921	0,211985	0,435986	-0,541009	-0,071614	0,092422	-0,137350	1,665601	-1,349553	-0,101923	-0,610422	-2,719954	-1,205708	-10,501767	13,839144	12,299976	-0,071614	0,092422	-0,137350	8,920704	4,272134	-0,101923	-0,071614	0,092422	-0,137350	8,920704	4,272134	-0,101923
11:01:54,28	0,570055	3,315025	-0,090921	0,211985	0,435986	-0,541009	-0,070866	0,093513	-0,136987	1,506672	-1,290653	-0,114885	-0,611672	-2,717550	-1,207232	-10,531017	13,880061	12,375332	-0,070866	0,093513	-0,136987	8,847440	4,272297	-0,114885	-0,070866	0,093513	-0,136987	8,847440	4,272297	-0,114885
11:01:54,33	0,570055	3,315025	-0,090921	0,211985	0,435986	-0,541009	-0,072322	0,095797	-0,138511	1,408720	-1,412193	-0,039528	-0,607640	-2,719126	-1,206078	-10,577913	13,871430	12,370454	-0,072322	0,095797	-0,138511	8,928773	4,265111	-0,039528	-0,072322	0,095797	-0,138511	8,928773	4,265111	-0,039528
11:01:54,38	0,570055	3,315025	-0,090921	0,211985	0,435986	-0,541009	-0,072973	0,091517	-0,137358	1,600339	-1,482342	-0,044407	-0,608011	-2,717703	-1,204527	-10,480409	13,867415	12,315229	-0,072973	0,091517	-0,137358	8,784440	4,246064	-0,044407	-0,072973	0,091517	-0,137358	8,784440	4,246064	-0,044407
11:01:54,43	0,570055	3,315025	-0,090921	0,211985	0,435986	-0,541009	-0,074021	0,092550	-0,135806	1,591904	-1,450367	-0,099631	-0,606316	-2,713707	-1,205316	-10,507860	13,891722	12,337037	-0,074021	0,092550	-0,135806	8,857087	4,360273	-0,099631	-0,074021	0,092550	-0,135806	8,857087	4,360273	-0,099631
11:01:54,48	0,570055	3,315025	-0,090921	0,211985	0,435986	-0,541009	-0,078329	0,093080	-0,136595	1,571680	-1,710321	-0,077824	-0,611003	-2,722238	-1,204510	-10,506617	13,851732	12,333177	-0,078329	0,093080	-0,136595	8,878451	4,438513	-0,077824	-0,078329	0,093080	-0,136595	8,878451	4,438513	-0,077824
11:01:54,53	0,570055	3,315025	-0,090921	0,211985	0,435986	-0,541009	-0,068597	0,092874	-0,135789	1,548386	-1,183175	-0,081684	-0,611653	-2,721853	-1,206457	-10,527630	13,847840	12,344088	-0,068597	0,092874	-0,135789	8,838979	4,201681	-0,081684	-0,068597	0,092874	-0,135789	8,838979	4,201681	-0,081684
11:01:54,58	0,570055	3,315025	-0,090921	0,211985	0,435986	-0,541009	-0,068605	0,093629	-0,137737	1,495229	-1,199857	-0,070772	-0,606361	-2,715949	-1,203398	-10,534752	13,869159	12,306012	-0,068605	0,093629	-0,137737	8,845119	4,185650	-0,070772	-0,068605	0,093629	-0,137737	8,845119	4,185650	-0,070772
11:01:54,63	0,570055	3,315025	-0,090921	0,211985	0,435986	-0,541009	-0,076365	0,091999	-0,134678	1,594914	-1,620185	-0,108848	-0,611659	-2,718815	-1,206859	-10,536766	13,893078	12,351170	-0,076365	0,091999	-0,134678	8,816814	4,374452	-0,108848	-0,076365	0,091999	-0,134678	8,816814	4,374452	-0,108848
11:01:54,68	0,570055	3,315025	-0,090921	0,211985	0,435986	-0,541009	-0,071233	0,095154	-0,138138	1,450570	-1,367042	-0,063691	-0,609357	-2,718253	-1,206472	-10,551129	13,866287	12,355551	-0,071233	0,095154	-0,138138	8,920124	4,224760	-0,063691	-0,071233	0,095154	-0,138138	8,920124	4,224760	-0,063691
11:01:54,73	0,570055	3,315025	-0,090921	0,211985	0,435986	-0,541009	-0,072871	0,093440	-0,137751	1,509270	-1,451274	-0,059310	-0,605712	-2,717911	-1,206449	-10,510220	13,899050	12,356846	-0,072871	0,093440	-0,137751	8,844344	4,269130	-0,059310	-0,072871	0,093440	-0,137751	8,844344	4,269130	-0,059310
11:01:54,78	0,570055	3,315025	-0,090921	0,211985	0,435986	-0,541009	-0,074990	0,090455	-0,137728	1,713329	-1,542398	-0,058014	-0,606408	-2,714616	-1,207271	-10,534494	13,846320	12,332050	-0,074990	0,090455	-0,137728	8,814063	4,344321	-0,058014	-0,074990	0,090455	-0,137728	8,814063	4,344321	-0,058014
11:01:54,83	0,570055	3,315025	-0,090921	0,211985	0,435986	-0,541009	-0,077495	0,092706	-0,138551	1,538500	-1,667335	-0,082810	-0,606952	-2,716631	-1,206095	-10,538260	13,897765	12,337473	-0,077495	0,092706	-0,138551	8,815899	4,416057	-0,082810	-0,077495	0,092706	-0,138551	8,815899	4,416057	-0,082810
11:01:54,88	0,570055	3,315025	-0,090921	0,211985	0,435986	-0,541009	-0,075479	0,092169	-0,137374	1,609079	-1,591447	-0,077387	-0,602048	-2,715333	-1,206183	-10,509738	13,882357	12,330512	-0,075479	0,092169	-0,137374	8,844345	4,333629	-0,077387	-0,075479	0,092169	-0,137374	8,844345	4,333629	-0,077387
11:01:54,93	0,570055	3,315025	-0,090921	0,211985	0,435986	-0,541009	-0,079054	0,088571	-0,137462	1,797086	-1,744969	-0,084348	-0,609270	-2,717651	-1,204147	-10,519889	13,875990	12,330005	-0,079054	0,088571	-0,137462	8,749920	4,460784	-0,084348	-0,079054	0,088571	-0,137462	8,749920	4,460784	-0,084348
11:01:54,98	0,570055	3,315025	-0,090921	0,211985	0,435986	-0,541009	-0,073437	0,093666	-0,135427	1,521545	-1,458467	-0,084856	-0,609370	-2,717590	-1,204521	-10,559440	13,872823	12,374135	-0,073437	0,093666	-0,135427	8,874354	4,306314	-0,084856	-0,073437	0,093666	-0,135427	8,874354	4,306314	-0,084856
11:01:55,03	0,570055	3,315025	-0,090921	0,211985	0,435986	-0,541009	-0,073439	0,093784	-0,135801	1,492928	-1,491252	-0,040725	-0,607589	-2,715776	-1,204155	-10,556891	13,887468	12,350706	-0,073439	0,093784	-0,135801	8,854943	4,273705	-0,040725	-0,073439	0,093784	-0,135801	8,854943	4,273705	-0,040725
11:01:55,08	0,570055	3,315025	-0,090921	0,211985	0,435986	-0,541009	-0,075901	0,093148	-0,135434	1,539922	-1,624386	-0,064154	-0,605059	-2,717447	-1,205714	-10,533106	13,838929	12,316129	-0,075901	0,093148	-0,135434	8,852064	4,333830	-0,064154	-0,075901	0,093148	-0,135434	8,852064	4,333830	-0,064154
11:01:55,13	0,570055	3,315025	-0,090921	0,211985	0,435986	-0,541009	-0,075718	0,090121	-0,136993	1,667176	-1,570027	-0,098732	-0,607447	-2,723870	-1,205639	-10,503155	13,874910	12,364014	-0,075718	0,090121	-0,136993	8,741710	4,373860	-0,098732	-0,075718	0,090121	-0,136993	8,741710	4,373860	-0,098732
11:01:55,18	0,570055	3,315025	-0,090921	0,211985	0,435986	-0,541009	-0,068962	0,088979	-0,136918	1,772744	-1,210752	-0,050846	-0,613999	-2,718487	-1,204912	-10,523618	13,871246	12,353640	-0,068962	0,088979	-0,136918	8,757558	4,202767	-0,050846	-0,068962	0,088979	-0,136918	8,757558	4,202767	-0,050846
11:01:55,23	0,570055	3,315025	-0,090921	0,211985	0,435986	-0,541009	-0,070348	0,097343	-0,136191	1,324370	-1,298687	-0,061220	-0,609273	-2,714689	-1,206886	-10,517996	13,901682	12,323223	-0,070348	0,097343	-0,136191	8,965819	4,223593	-0,061220	-0,070348	0,097343	-0,136191	8,965819	4,223593	-0,061220
11:01:55,28	0,570055	3,315025	-0,090921	0,211985	0,435986	-0,541009	-0,076000	0,095150	-0,138165	1,467613	-1,602966	-0,091637	-0,605645	-2,723469	-1,207598	-10,484355	13,870091	12,331313	-0,076000	0,095150	-0,138165	8,936856	4,363035	-0,091637	-0,076000	0,095150	-0,138165	8,936856	4,363035	-0,091637
11:01:55,33	0,570055	3,315025	-0,090921	0,211985	0,435986	-0,541009	-0,070210	0,087618	-0,138877	1,848715	-1,256947	-0,083547	-0,611648	-2,718377	-1,206474	-10,523215	13,867095	12,340341	-0,070210	0,087618	-0,138877	8,726732	4,254525	-0,083547	-0,070210	0,087618	-0,138877	8,726732	4,254525	-0,083547
11:01:55,38	0,570055	3,315025	-0,090921	0,211985	0,435986	-0,541009	-0,071619	0,095363	-0,137753	1,423949	-1,362365	-0,074520	-0,608184	-2,719451	-1,209217	-10,556664	13,867425	12,318578	-0,071619	0,095363	-0,137753	8,909950	4,259705	-0,074520	-0,071619	0,095363	-0,137753	8,909950	4,259705	-0,074520
11:01:55,43	0,570055	3,315025	-0,090921	0,211985	0,435986	-0,541009	-0,072421	0,091826	-0,140496	1,591414	-1,433198	-0,096282	-0,608075	-2,720808	-1,207187	-10,506353	13,874145	12,394380	-0,072421	0,091826	-0,140496	8,799792	4,251822	-0,096282	-0,072421	0,091826	-0,140496	8,799792	4,251822	-0,096282
11:01:55,48	0,570055	3,315025	-0,090921	0,211985	0,435986	-0,541009	-0,071299	0,091053	-0,138466	1,662602	-1,334665	-0,020480	-0,608616	-2,724870	-1,206035	-10,490397	13,838039	12,343211	-0,071299	0,091053	-0,138466	8,810274	4,262311	-0,020480	-0,071299	0,091053	-0,138466	8,810274	4,262311	-0,020480
11:01:55,53	0,570055	3,315025	-0,090921	0,211985	0,435986	-0,541009	-0,067511	0,089491	-0,137314	1,720553	-1,105810	-0,071649	-0,609758	-2,722095	-1,207592	-10,495446	13,937208	12,362137	-0,067511	0,089491	-0,137314	8,745580	4,193796	-0,071649	-0,067511	0,089491	-0,137314	8,745580	4,193796	-0,071649
11:01:55,58	0,570055	3,315025	-0,090921	0,211985	0,435986	-0,541009	-0,069343	0,091867	-0,138871	1,680362	-1,255060	-0,052723	-0,614027	-2,722663	-1,208417	-10,531181	13,832425	12,324912	-0,069343	0,091867	-0,138871	8,891902	4,188402	-0,052723	-0,069343	0,091867	-0,138871	8,891902	4,188402	-0,052723
11:01:55,63	0,570055	3,315025	-0,090921	0,211985	0,435986	-0,541009	-0,066717	0,095280	-0,139696	1,394241	-1,097039	-0,089948	-0,613946	-2,719050	-1,208020	-10,497965	13,874396	12,335914	-0,066717	0,095280	-0,139696	8,873750	4,140245	-0,089948	-0,066717	0,095280	-0,139696	8,873750	4,140245	-0,089948
11:01:55,68	0,570055	3,315025	-0,090921	0,211985	0,435986	-0,541009	-0,069886	0,097017	-0,139300	1,356909	-1,254067	-0,078946	-0,609861	-2,717200	-1,208400	-10,506759	13,872043	12,356521	-0,069886	0,097017	-0,139300	8,972720	4,232014	-0,078946	-0,069886	0,097017	-0,139300	8,972720	4,232014	-0,078946
11:01:55,73	0,570055	3,315025	-0,090921	0,211985	0,435986	-0,541009	-0,073532	0,094404	-0,139679	1,486350	-1,450072	-0,058339	-0,609271	-2,721198	-1,206833	-10,507677	13,833982	12,349021	-0,073532	0,094404	-0,139679	8,897040	4,322180	-0,058339	-0,073532	0,094404	-0,139679	8,897040	4,322180	-0,058339
11:01:55,78	0,570055	3,315025	-0,090921	0,211985	0,435986	-0,541009	-0,070364	0,091894	-0,138112	1,583448	-1,267081	-0,065839	-0,610523	-2,722679	-1,204912	-10,548214	13,826428	12,337901	-0,070364	0,091894	-0,138112	8,797106	4,256454	-0,065839	-0,070364	0,091894	-0,138112	8,797106	4,256454	-0,065839
11:01:55,83	0,570055	3,315025	-0,090921	0,211985	0,435986	-0,541009	-0,068456	0,092237	-0,136191	1,538774	-1,199202	-0,076960	-0,604520	-2,714554	-1,208010	-10,489300	13,890277	12,353159	-0,068456	0,092237	-0,136191	8,779398	4,174566	-0,076960	-0,068456	0,092237	-0,136191	8,779398	4,174566	-0,076960
11:01:55,88	0,570055	3,315025	-0,090921	0,211985	0,435986	-0,541009	-0,078493	0,091102	-0,139289	1,682580	-1,702067	-0,061701	-0,605155	-2,717652	-1,209561	-10,509041	13,870357	12,353098	-0,078493	0,091102	-0,139289	8,834054	4,459662	-0,061701	-0,078493	0,091102	-0,139289	8,834054	4,459662	-0,061701
11:01:55,93	0,570055	3,315025	-0,090921	0,211985	0,435986	-0,541009	-0,075492	0,090102	-0,140840	1,707416	-1,553154	-0,061762	-0,609871	-2,725605	-1,204114	-10,533276	13,840181	12,337381	-0,075492	0,090102	-0,140840	8,780455	4,373002	-0,061762	-0,075492	0,090102	-0,140840	8,780455	4,373002	-0,061762
11:01:55,98	0,570055	3,315025	-0,090921	0,211985	0,435986	-0,541009	-0,066248	0,090210	-0,135393	1,663555	-1,078326	-0,077479	-0,609334	-2,714947	-1,206869	-10,530367	13,862831	12,351117	-0,066248	0,090210	-0,135393	8,745063	4,122114	-0,077479	-0,066248	0,090210	-0,135393	8,745063	4,122114	-0,077479
11:01:56,03	0,570055	3,315025	-0,090921	0,211985	0,435986	-0,541009	-0,075746	0,095074	-0,138148	1,431725	-1,581028	-0,063743	-0,609826	-2,720583	-1,206838	-10,505086	13,875500	12,345478	-0,075746	0,095074	-0,138148	8,895014	4,365007	-0,063743	-0,075746	0,095074	-0,138148	8,895014	4,365007	-0,063743
11:01:56,08	0,570055	3,315025	-0,090921	0,211985	0,435986	-0,541009	-0,070619	0,092682	-0,138117	1,579707	-1,298891	-0,069382	-0,612225	-2,721704	-1,209976	-10,533021	13,898995	12,323620	-0,070619	0,092682	-0,138117	8,855246	4,244713	-0,069382	-0,070619	0,092682	-0,138117	8,855246	4,244713	-0,069382
11:01:56,13	0,570055	3,315025	-0,090921	0,211985	0,435986	-0,541009	-0,068449	0,094200	-0,141255	1,507177	-1,221975	-0,091240	-0,604603	-2,718728	-1,207623	-10,530836	13,864593	12,351894	-0,068449	0,094200	-0,141255	8,901839	4,151262	-0,091240	-0,068449	0,094200	-0,141255	8,901839	4,151262	-0,091240
11:01:56,18	0,570055	3,315025	-0,090921	0,211985	0,435986	-0,541009	-0,074837	0,089086	-0,138902	1,744385	-1,535054	-0,062966	-0,603341	-2,720693	-1,207610	-10,500140	13,869113	12,337107	-0,074837	0,089086	-0,138902	8,737628	4,339634	-0,062966	-0,074837	0,089086	-0,138902	8,737628	4,339634	-0,062966
11:01:56,23	0,570055	3,315025	-0,090921	0,211985	0,435986	-0,541009	-0,073766	0,087010	-0,138889	1,871584	-1,455059	-0,077754	-0,612255	-2,719018	-1,207231	-10,514622	13,824374	12,358525	-0,073766	0,087010	-0,138889	8,701884	4,335587	-0,077754	-0,073766	0,087010	-0,138889	8,701884	4,335587	-0,077754
11:01:56,28	0,570055	3,315025	-0,090921	0,211985	0,435986	-0,541009	-0,070760	0,095568	-0,138510	1,380584	-1,288893	-0,056335	-0,607511	-2,715676	-1,207620	-10,511321	13,887375	12,366907	-0,070760	0,095568	-0,138510	8,882684	4,265742	-0,056335	-0,070760	0,095568	-0,138510	8,882684	4,265742	-0,056335
11:01:56,33	0,570055	3,315025	-0,090921	0,211985	0,435986	-0,541009	-0,076026	0,093130	-0,138899	1,563560	-1,591409	-0,047953	-0,613989	-2,721223	-1,206856	-10,519031	13,855098	12,334474	-0,076026	0,093130	-0,138899	8,874294	4,376671	-0,047953	-0,076026	0,093130	-0,138899	8,874294	4,376671	-0,047953
11:01:56,38	0,570055	3,315025	-0,090921	0,211985	0,435986	-0,541009	-0,067983	0,095967	-0,138135	1,384262	-1,163711	-0,080386	-0,614088	-2,716984	-1,207681	-10,562190	13,877538	12,322215	-0,067983	0,095967	-0,138135	8,917650	4,172993	-0,080386	-0,067983	0,095967	-0,138135	8,917650	4,172993	-0,080386
11:01:56,43	0,570055	3,315025	-0,090921	0,211985	0,435986	-0,541009	-0,071605	0,098173	-0,138960	1,267406	-1,400629	-0,092646	-0,604524	-2,718636	-1,208385	-10,496520	13,877526	12,352447	-0,071605	0,098173	-0,138960	8,973961	4,220367	-0,092646	-0,071605	0,098173	-0,138960	8,973961	4,220367	-0,092646
11:01:56,48	0,570055	3,315025	-0,090921	0,211985	0,435986	-0,541009	-0,074957	0,089064	-0,139664	1,773903	-1,518045	-0,062414	-0,613417	-2,719480	-1,207248	-10,522502	13,858845	12,340071	-0,074957	0,089064	-0,139664	8,765395	4,366067	-0,062414	-0,074957	0,089064	-0,139664	8,765395	4,366067	-0,062414
11:01:56,53	0,570055	3,315025	-0,090921	0,211985	0,435986	-0,541009	-0,069779	0,096343	-0,138528	1,366189	-1,261948	-0,074789	-0,609402	-2,716125	-1,205326	-10,575493	13,885668	12,356033	-0,069779	0,096343	-0,138528	8,929138	4,215690	-0,074789	-0,069779	0,096343	-0,138528	8,929138	4,215690	-0,074789
11:01:56,58	0,570055	3,315025	-0,090921	0,211985	0,435986	-0,541009	-0,074692	0,094543	-0,136606	1,456516	-1,576731	-0,058828	-0,607437	-2,719662	-1,206042	-10,495480	13,900606	12,365629	-0,074692	0,094543	-0,136606	8,878176	4,286583	-0,058828	-0,074692	0,094543	-0,136606	8,878176	4,286583	-0,058828
11:01:56,63	0,570055	3,315025	-0,090921	0,211985	0,435986	-0,541009	-0,072611	0,091074	-0,137321	1,689867	-1,406719	-0,049231	-0,610433	-2,720527	-1,208406	-10,498918	13,835900	12,325623	-0,072611	0,091074	-0,137321	8,839181	4,293273	-0,049231	-0,072611	0,091074	-0,137321	8,839181	4,293273	-0,049231
11:01:56,68	0,570055	3,315025	-0,090921	0,211985	0,435986	-0,541009	-0,070364	0,093236	-0,139685	1,519693	-1,260478	-0,089237	-0,612317	-2,721308	-1,208035	-10,564988	13,866636	12,341155	-0,070364	0,093236	-0,139685	8,838714	4,263092	-0,089237	-0,070364	0,093236	-0,139685	8,838714	4,263092	-0,089237
11:01:56,73	0,570055	3,315025	-0,090921	0,211985	0,435986	-0,541009	-0,068746	0,094477	-0,139314	1,448753	-1,248923	-0,073705	-0,610541	-2,718142	-1,207278	-10,561976	13,884474	12,327476	-0,068746	0,094477	-0,139314	8,865179	4,147627	-0,073705	-0,068746	0,094477	-0,139314	8,865179	4,147627	-0,073705
11:01:56,78	0,570055	3,315025	-0,090921	0,211985	0,435986	-0,541009	-0,072375	0,094522	-0,138557	1,463379	-1,443966	-0,087384	-0,613537	-2,721574	-1,207265	-10,577288	13,839526	12,339694	-0,072375	0,094522	-0,138557	8,883320	4,237497	-0,087384	-0,072375	0,094522	-0,138557	8,883320	4,237497	-0,087384
11:01:56,83	0,570055	3,315025	-0,090921	0,211985	0,435986	-0,541009	-0,067905	0,095400	-0,138544	1,371122	-1,202299	-0,075166	-0,607481	-2,723875	-1,208761	-10,508872	13,858591	12,350908	-0,067905	0,095400	-0,138544	8,860015	4,128248	-0,075166	-0,067905	0,095400	-0,138544	8,860015	4,128248	-0,075166
11:01:56,88	0,570055	3,315025	-0,090921	0,211985	0,435986	-0,541009	-0,068940	0,089005	-0,140041	1,754373	-1,206407	-0,063953	-0,615177	-2,721871	-1,208802	-10,522025	13,853874	12,330503	-0,068940	0,089005	-0,140041	8,741270	4,205395	-0,063953	-0,068940	0,089005	-0,140041	8,741270	4,205395	-0,063953
11:01:56,93	0,570055	3,315025	-0,090921	0,211985	0,435986	-0,541009	-0,066828	0,096672	-0,140082	1,345020	-1,105594	-0,084357	-0,613526	-2,721107	-1,209588	-10,581297	13,888115	12,357312	-0,066828	0,096672	-0,140082	8,933788	4,140385	-0,084357	-0,066828	0,096672	-0,140082	8,933788	4,140385	-0,084357
11:01:56,98	0,570055	3,315025	-0,090921	0,211985	0,435986	-0,541009	-0,068316	0,095624	-0,140867	1,399541	-1,251418	-0,057548	-0,608757	-2,718228	-1,209587	-10,551358	13,895980	12,348816	-0,068316	0,095624	-0,140867	8,906029	4,111363	-0,057548	-0,068316	0,095624	-0,140867	8,906029	4,111363	-0,057548
11:01:57,03	0,570055	3,315025	-0,090921	0,211985	0,435986	-0,541009	-0,073193	0,092934	-0,140866	1,561227	-1,483044	-0,066044	-0,608057	-2,719161	-1,208761	-10,504751	13,909656	12,377327	-0,073193	0,092934	-0,140866	8,856512	4,262608	-0,066044	-0,073193	0,092934	-0,140866	8,856512	4,262608	-0,066044
11:01:57,08	0,570055	3,315025	-0,090921	0,211985	0,435986	-0,541009	-0,072735	0,091860	-0,140040	1,652180	-1,425697	-0,037534	-0,613480	-2,721372	-1,209597	-10,553889	13,858880	12,326997	-0,072735	0,091860	-0,140040	8,863220	4,283993	-0,037534	-0,072735	0,091860	-0,140040	8,863220	4,283993	-0,037534
11:01:57,13	0,570055	3,315025	-0,090921	0,211985	0,435986	-0,541009	-0,068109	0,095451	-0,140876	1,396907	-1,202296	-0,087863	-0,606402	-2,714177	-1,210383	-10,538589	13,888379	12,335399	-0,068109	0,095451	-0,140876	8,889838	4,144229	-0,087863	-0,068109	0,095451	-0,140876	8,889838	4,144229	-0,087863
11:01:57,18	0,570055	3,315025	-0,090921	0,211985	0,435986	-0,541009	-0,077879	0,092919	-0,141662	1,561764	-1,711862	-0,079462	-0,604563	-2,715849	-1,207248	-10,517852	13,896853	12,343309	-0,077879	0,092919	-0,141662	8,855940	4,401648	-0,079462	-0,077879	0,092919	-0,141662	8,855940	4,401648	-0,079462
11:01:57,23	0,570055	3,315025	-0,090921	0,211985	0,435986	-0,541009	-0,077350	0,090491	-0,138527	1,705744	-1,670617	-0,071551	-0,616396	-2,721799	-1,206499	-10,555643	13,878665	12,315506	-0,077350	0,090491	-0,138527	8,809296	4,401344	-0,071551	-0,077350	0,090491	-0,138527	8,809296	4,401344	-0,071551
11:01:57,28	0,570055	3,315025	-0,090921	0,211985	0,435986	-0,541009	-0,066281	0,097764	-0,137778	1,292931	-1,118676	-0,099354	-0,608205	-2,717328	-1,208430	-10,564143	13,883594	12,348076	-0,066281	0,097764	-0,137778	8,967368	4,084388	-0,099354	-0,066281	0,097764	-0,137778	8,967368	4,084388	-0,099354
11:01:57,33	0,570055	3,315025	-0,090921	0,211985	0,435986	-0,541009	-0,074249	0,092905	-0,139709	1,545579	-1,542811	-0,066784	-0,609345	-2,724440	-1,210327	-10,539616	13,824366	12,355519	-0,074249	0,092905	-0,139709	8,838643	4,285701	-0,066784	-0,074249	0,092905	-0,139709	8,838643	4,285701	-0,066784
11:01:57,38	0,570055	3,315025	-0,090921	0,211985	0,435986	-0,541009	-0,067519	0,090336	-0,141606	1,640132	-1,142043	-0,059341	-0,615217	-2,718309	-1,209217	-10,539956	13,879610	12,327441	-0,067519	0,090336	-0,141606	8,731538	4,158235	-0,059341	-0,067519	0,090336	-0,141606	8,731538	4,158235	-0,059341
11:01:57,43	0,570055	3,315025	-0,090921	0,211985	0,435986	-0,541009	-0,069893	0,098488	-0,140497	1,263915	-1,293378	-0,087419	-0,607001	-2,718220	-1,208032	-10,545352	13,852408	12,341872	-0,069893	0,098488	-0,140497	8,995231	4,193214	-0,087419	-0,069893	0,098488	-0,140497	8,995231	4,193214	-0,087419
11:01:57,48	0,570055	3,315025	-0,090921	0,211985	0,435986	-0,541009	-0,074077	0,091417	-0,139311	1,605353	-1,502044	-0,072988	-0,608069	-2,723199	-1,209562	-10,523027	13,903312	12,333591	-0,074077	0,091417	-0,139311	8,781594	4,313031	-0,072988	-0,074077	0,091417	-0,139311	8,781594	4,313031	-0,072988
11:01:57,53	0,570055	3,315025	-0,090921	0,211985	0,435986	-0,541009	-0,069232	0,089853	-0,140842	1,741948	-1,256185	-0,081269	-0,606352	-2,724387	-1,211889	-10,528350	13,856475	12,333682	-0,069232	0,089853	-0,140842	8,795383	4,178501	-0,081269	-0,069232	0,089853	-0,140842	8,795383	4,178501	-0,081269
11:01:57,58	0,570055	3,315025	-0,090921	0,211985	0,435986	-0,541009	-0,069062	0,087771	-0,143168	1,806959	-1,228556	-0,081178	-0,607060	-2,718918	-1,209984	-10,565531	13,836181	12,337789	-0,069062	0,087771	-0,143168	8,697003	4,192815	-0,081178	-0,069062	0,087771	-0,143168	8,697003	4,192815	-0,081178
11:01:57,63	0,570055	3,315025	-0,090921	0,211985	0,435986	-0,541009	-0,073444	0,091119	-0,141264	1,596710	-1,478483	-0,077071	-0,609937	-2,715259	-1,208444	-10,537436	13,862169	12,327751	-0,073444	0,091119	-0,141264	8,749552	4,286892	-0,077071	-0,073444	0,091119	-0,141264	8,749552	4,286892	-0,077071
11:01:57,68	0,570055	3,315025	-0,090921	0,211985	0,435986	-0,541009	-0,075174	0,095441	-0,139724	1,408541	-1,557114	-0,087109	-0,608232	-2,717514	-1,210359	-10,559258	13,847899	12,362560	-0,075174	0,095441	-0,139724	8,900629	4,344078	-0,087109	-0,075174	0,095441	-0,139724	8,900629	4,344078	-0,087109
11:01:57,73	0,570055	3,315025	-0,090921	0,211985	0,435986	-0,541009	-0,074074	0,092836	-0,141639	1,520732	-1,511638	-0,052301	-0,609258	-2,724200	-1,207634	-10,527212	13,876239	12,311859	-0,074074	0,092836	-0,141639	8,808327	4,303145	-0,052301	-0,074074	0,092836	-0,141639	8,808327	4,303145	-0,052301
11:01:57,78	0,570055	3,315025	-0,090921	0,211985	0,435986	-0,541009	-0,067771	0,090381	-0,138914	1,688925	-1,170299	-0,103001	-0,614565	-2,720526	-1,209958	-10,516246	13,890068	12,347148	-0,067771	0,090381	-0,138914	8,783851	4,149697	-0,103001	-0,067771	0,090381	-0,138914	8,783851	4,149697	-0,103001
11:01:57,83	0,570055	3,315025	-0,090921	0,211985	0,435986	-0,541009	-0,068299	0,096815	-0,141238	1,371840	-1,195177	-0,067713	-0,609817	-2,720432	-1,208803	-10,504489	13,888366	12,318033	-0,068299	0,096815	-0,141238	8,971801	4,166274	-0,067713	-0,068299	0,096815	-0,141238	8,971801	4,166274	-0,067713
11:01:57,88	0,570055	3,315025	-0,090921	0,211985	0,435986	-0,541009	-0,070755	0,092750	-0,140082	1,587636	-1,311846	-0,096828	-0,614651	-2,718837	-1,209188	-10,536634	13,847863	12,360307	-0,070755	0,092750	-0,140082	8,868477	4,242385	-0,096828	-0,070755	0,092750	-0,140082	8,868477	4,242385	-0,096828
11:01:57,93	0,570055	3,315025	-0,090921	0,211985	0,435986	-0,541009	-0,069719	0,097733	-0,140467	1,277346	-1,265569	-0,054553	-0,610631	-2,723573	-1,237552	-10,560144	13,893736	12,355044	-0,069719	0,097733	-0,140467	8,949389	4,207348	-0,054553	-0,069719	0,097733	-0,140467	8,949389	4,207348	-0,054553
11:01:57,98	0,570055	3,315025	-0,090921	0,211985	0,435986	-0,541009	-0,067627	0,091884	-0,168832	1,609450	-1,200103	-0,059816	-0,509904	-2,883419	-8,913878	-18,997554	7,545830	12,668427	-0,067627	0,091884	-0,168832	8,822371	4,108625	-0,059816	-0,067627	0,091884	-0,168832	8,822371	4,108625	-0,059816
11:01:58,03	0,569864	3,314926	-0,081031	0,212013	0,436000	-0,541027	0,020441	-0,075271	-7,845157	0,585376	-0,753638	0,253567	-0,506306	-2,880310	-9,200367	-19,016709	7,714637	12,679860	0,020441	-0,075271	-7,845157	-5,323394	-2,358225	0,253567	0,020441	-0,075271	-7,845157	-5,323394	-2,358225	0,253567
11:01:58,08	0,569864	3,314926	-0,081031	0,212013	0,436000	-0,541027	0,015949	-0,076833	-8,131646	0,803218	-1,088217	0,265000	-0,512154	-2,883411	-9,181722	-19,035143	7,693072	12,666543	0,015949	-0,076833	-8,131646	-5,228176	-2,340177	0,265000	0,015949	-0,076833	-8,131646	-5,228176	-2,340177	0,265000
11:01:58,13	0,569864	3,314926	-0,081031	0,212013	0,436000	-0,541027	0,021558	-0,073318	-8,113001	0,592554	-0,801687	0,251683	-0,509770	-2,890835	-9,172349	-19,063139	7,712424	12,694974	0,021558	-0,073318	-8,113001	-5,162926	-2,494020	0,251683	0,021558	-0,073318	-8,113001	-5,162926	-2,494020	0,251683
11:01:58,18	0,569864	3,314926	-0,081031	0,212013	0,436000	-0,541027	0,026795	-0,079095	-8,103628	0,895695	-0,563294	0,280113	-0,511564	-2,882511	-9,158794	-19,075298	7,697537	12,687299	0,026795	-0,079095	-8,103628	-5,313243	-2,666716	0,280113	0,026795	-0,079095	-8,103628	-5,313243	-2,666716	0,280113
11:01:58,23	0,569864	3,314926	-0,081031	0,212013	0,436000	-0,541027	0,020484	-0,073380	-8,090073	0,579532	-0,894573	0,272438	-0,508416	-2,886387	-9,156023	-19,019674	7,765684	12,692038	0,020484	-0,073380	-8,090073	-5,180762	-2,502551	0,272438	0,020484	-0,073380	-8,090073	-5,180762	-2,502551	0,272438
11:01:58,28	0,569864	3,314926	-0,081031	0,212013	0,436000	-0,541027	0,022266	-0,078044	-8,087302	0,908893	-0,787783	0,277178	-0,505470	-2,882987	-9,149811	-19,015174	7,745966	12,693439	0,022266	-0,078044	-8,087302	-5,217530	-2,535689	0,277178	0,022266	-0,078044	-8,087302	-5,217530	-2,535689	0,277178
11:01:58,33	0,569864	3,314926	-0,081031	0,212013	0,436000	-0,541027	0,017849	-0,078895	-8,081090	0,938355	-1,003725	0,278578	-0,513022	-2,886234	-9,145137	-18,995632	7,780603	12,689717	0,017849	-0,078895	-8,081090	-5,254927	-2,404876	0,278578	0,017849	-0,078895	-8,081090	-5,254927	-2,404876	0,278578
11:01:58,38	0,569864	3,314926	-0,081031	0,212013	0,436000	-0,541027	0,024437	-0,073979	-8,076416	0,722452	-0,661572	0,274856	-0,508519	-2,876915	-9,144038	-19,060752	7,749266	12,686029	0,024437	-0,073979	-8,076416	-5,084865	-2,579838	0,274856	0,024437	-0,073979	-8,076416	-5,084865	-2,579838	0,274856
11:01:58,43	0,569864	3,314926	-0,081031	0,212013	0,436000	-0,541027	0,014115	-0,073218	-8,075317	0,623226	-1,239030	0,271168	-0,510658	-2,884732	-9,138543	-18,988202	7,737664	12,670348	0,014115	-0,073218	-8,075317	-5,124420	-2,347039	0,271168	0,014115	-0,073218	-8,075317	-5,124420	-2,347039	0,271168
11:01:58,48	0,569864	3,314926	-0,081031	0,212013	0,436000	-0,541027	0,021954	-0,075275	-8,069822	0,756385	-0,762739	0,255488	-0,508948	-2,878113	-9,138532	-18,998067	7,758648	12,725689	0,021954	-0,075275	-8,069822	-5,152688	-2,486157	0,255488	0,021954	-0,075275	-8,069822	-5,152688	-2,486157	0,255488
11:01:58,53	0,569864	3,314926	-0,081031	0,212013	0,436000	-0,541027	0,015367	-0,073446	-8,069811	0,674538	-1,124322	0,310829	-0,512494	-2,883409	-9,135827	-19,010187	7,709950	12,687294	0,015367	-0,073446	-8,069811	-5,090989	-2,330626	0,310829	0,015367	-0,073446	-8,069811	-5,090989	-2,330626	0,310829
11:01:58,58	0,569864	3,314926	-0,081031	0,212013	0,436000	-0,541027	0,021726	-0,073023	-8,067107	0,604296	-0,779799	0,272433	-0,507130	-2,882329	-9,138539	-18,994633	7,770355	12,686961	0,021726	-0,073023	-8,067107	-5,128007	-2,485287	0,272433	0,021726	-0,073023	-8,067107	-5,128007	-2,485287	0,272433
11:01:58,63	0,569864	3,314926	-0,081031	0,212013	0,436000	-0,541027	0,018110	-0,077128	-8,069818	0,877861	-0,984581	0,272100	-0,505953	-2,884499	-9,133844	-18,975463	7,677769	12,700203	0,018110	-0,077128	-8,069818	-5,176709	-2,406187	0,272100	0,018110	-0,077128	-8,069818	-5,176709	-2,406187	0,272100
11:01:58,68	0,569864	3,314926	-0,081031	0,212013	0,436000	-0,541027	0,019399	-0,079233	-8,065123	0,916692	-0,854624	0,285343	-0,504282	-2,881943	-9,130384	-19,031888	7,708728	12,695493	0,019399	-0,079233	-8,065123	-5,303071	-2,377468	0,285343	0,019399	-0,079233	-8,065123	-5,303071	-2,377468	0,285343
11:01:58,73	0,569864	3,314926	-0,081031	0,212013	0,436000	-0,541027	0,016351	-0,079402	-8,061663	0,924090	-1,077499	0,280632	-0,513665	-2,879506	-9,131172	-19,009235	7,724889	12,699842	0,016351	-0,079402	-8,061663	-5,308958	-2,361023	0,280632	0,016351	-0,079402	-8,061663	-5,308958	-2,361023	0,280632
11:01:58,78	0,569864	3,314926	-0,081031	0,212013	0,436000	-0,541027	0,018932	-0,070058	-8,062451	0,463507	-0,931735	0,284981	-0,504108	-2,878370	-9,129592	-18,959122	7,753914	12,691425	0,018932	-0,070058	-8,062451	-5,036010	-2,417890	0,284981	0,018932	-0,070058	-8,062451	-5,036010	-2,417890	0,284981
11:01:58,83	0,569864	3,314926	-0,081031	0,212013	0,436000	-0,541027	0,013170	-0,077766	-8,060871	0,914543	-1,202485	0,276565	-0,511313	-2,882490	-9,127253	-19,011236	7,688685	12,720508	0,013170	-0,077766	-8,060871	-5,190094	-2,236304	0,276565	0,013170	-0,077766	-8,060871	-5,190094	-2,236304	0,276565
11:01:58,88	0,569864	3,314926	-0,081031	0,212013	0,436000	-0,541027	0,020339	-0,073586	-8,058533	0,614659	-0,842180	0,305648	-0,506480	-2,877836	-9,126856	-18,967923	7,758094	12,723570	0,020339	-0,073586	-8,058533	-5,161881	-2,438818	0,305648	0,020339	-0,073586	-8,058533	-5,161881	-2,438818	0,305648
11:01:58,94	0,569864	3,314926	-0,081031	0,212013	0,436000	-0,541027	0,013893	-0,075445	-8,058135	0,793052	-1,174564	0,308710	-0,508805	-2,879272	-9,124141	-18,968616	7,772040	12,712067	0,013893	-0,075445	-8,058135	-5,129357	-2,265194	0,308710	0,013893	-0,075445	-8,058135	-5,129357	-2,265194	0,308710
11:01:58,99	0,569864	3,314926	-0,081031	0,212013	0,436000	-0,541027	0,016299	-0,074149	-8,055421	0,737398	-1,057046	0,297206	-0,510049	-2,885065	-9,119872	-19,011510	7,735600	12,697978	0,016299	-0,074149	-8,055421	-5,083285	-2,336516	0,297206	0,016299	-0,074149	-8,055421	-5,083285	-2,336516	0,297206
11:01:59,04	0,569864	3,314926	-0,081031	0,212013	0,436000	-0,541027	0,021938	-0,075969	-8,051151	0,779024	-0,782758	0,283118	-0,507799	-2,879217	-9,119128	-19,035703	7,702032	12,697955	0,021938	-0,075969	-8,051151	-5,184516	-2,504870	0,283118	0,021938	-0,075969	-8,051151	-5,184516	-2,504870	0,283118
11:01:59,09	0,569864	3,314926	-0,081031	0,212013	0,436000	-0,541027	0,015749	-0,074993	-8,050407	0,687109	-1,108750	0,283095	-0,505307	-2,880754	-9,122578	-18,980912	7,740111	12,715449	0,015749	-0,074993	-8,050407	-5,199822	-2,345032	0,283095	0,015749	-0,074993	-8,050407	-5,199822	-2,345032	0,283095
11:01:59,14	0,569864	3,314926	-0,081031	0,212013	0,436000	-0,541027	0,015833	-0,077919	-8,053857	0,899660	-1,075948	0,300589	-0,510696	-2,879934	-9,116024	-19,044781	7,770502	12,697746	0,015833	-0,077919	-8,053857	-5,217002	-2,318858	0,300589	0,015833	-0,077919	-8,053857	-5,217002	-2,318858	0,300589
11:01:59,19	0,569864	3,314926	-0,081031	0,212013	0,436000	-0,541027	0,017818	-0,072843	-8,047303	0,630068	-1,043258	0,282885	-0,512396	-2,880910	-9,113657	-18,997708	7,710445	12,712839	0,017818	-0,072843	-8,047303	-5,088089	-2,441957	0,282885	0,017818	-0,072843	-8,047303	-5,088089	-2,441957	0,282885
11:01:59,24	0,569864	3,314926	-0,081031	0,212013	0,436000	-0,541027	0,019513	-0,071858	-8,044936	0,550385	-0,884308	0,297979	-0,511118	-2,883340	-9,113670	-18,974873	7,744128	12,665101	0,019513	-0,071858	-8,044936	-5,090467	-2,416086	0,297979	0,019513	-0,071858	-8,044936	-5,090467	-2,416086	0,297979
11:01:59,29	0,569864	3,314926	-0,081031	0,212013	0,436000	-0,541027	0,020979	-0,074181	-8,044949	0,711749	-0,805159	0,250240	-0,512374	-2,878167	-9,110930	-18,990921	7,733094	12,731628	0,020979	-0,074181	-8,044949	-5,111429	-2,451993	0,250240	0,020979	-0,074181	-8,044949	-5,111429	-2,451993	0,250240
11:01:59,34	0,569864	3,314926	-0,081031	0,212013	0,436000	-0,541027	0,013935	-0,073422	-8,044198	0,663822	-1,191495	0,261238	-0,512405	-2,883999	-9,109402	-19,011253	7,678246	12,674983	0,013935	-0,073422	-8,044198	-5,099783	-2,285362	0,261238	0,013935	-0,073422	-8,044198	-5,099783	-2,285362	0,261238
11:01:59,39	0,569864	3,314926	-0,081031	0,212013	0,436000	-0,541027	0,022192	-0,073395	-8,040681	0,595663	-0,740620	0,260122	-0,511678	-2,888411	-9,111285	-18,975334	7,747188	12,706510	0,022192	-0,073395	-8,040681	-5,165861	-2,482717	0,260122	0,022192	-0,073395	-8,040681	-5,165861	-2,482717	0,260122
11:01:59,44	0,569864	3,314926	-0,081031	0,212013	0,436000	-0,541027	0,025650	-0,076231	-8,042564	0,820790	-0,564165	0,291649	-0,511767	-2,879111	-9,108232	-19,000801	7,753235	12,701626	0,025650	-0,076231	-8,042564	-5,163345	-2,577719	0,291649	0,025650	-0,076231	-8,042564	-5,163345	-2,577719	0,291649
11:01:59,49	0,569864	3,314926	-0,081031	0,212013	0,436000	-0,541027	0,017641	-0,071504	-8,039511	0,567500	-1,005744	0,286766	-0,507486	-2,881845	-9,107047	-18,951094	7,783508	12,672628	0,017641	-0,071504	-8,039511	-5,045581	-2,390543	0,286766	0,017641	-0,071504	-8,039511	-5,045581	-2,390543	0,286766
11:01:59,54	0,569864	3,314926	-0,081031	0,212013	0,436000	-0,541027	0,017868	-0,076578	-8,038326	0,882428	-0,966018	0,257767	-0,507994	-2,880748	-9,186730	-18,995194	7,690563	12,708975	0,017868	-0,076578	-8,038326	-5,128977	-2,368652	0,257767	0,017868	-0,076578	-8,038326	-5,128977	-2,368652	0,257767
11:01:59,59	0,569864	3,314926	-0,081031	0,212013	0,436000	-0,541027	0,017171	-0,075590	-8,118010	0,728464	-0,993953	0,294114	-0,451099	-2,724986	-16,954897	-11,845879	4,194615	13,000195	0,017171	-0,075590	-8,118010	-5,205315	-2,341916	0,294114	0,017171	-0,075590	-8,118010	-5,205315	-2,341916	0,294114
11:01:59,64	0,569981	3,314988	-0,070992	0,212001	0,436003	-0,541002	-0,146169	-0,046981	-15,886176	-0,212107	-1,548217	0,585334	-0,448925	-2,717909	-17,035341	-11,755568	4,191175	13,005925	-0,146169	-0,046981	-15,886176	-3,900106	9,926076	0,585334	-0,146169	-0,046981	-15,886176	-3,900106	9,926076	0,585334
11:01:59,69	0,569981	3,314988	-0,070992	0,212001	0,436003	-0,541002	-0,153385	-0,045325	-15,966621	-0,256018	-1,843518	0,591065	-0,444856	-2,717967	-16,997660	-11,856205	4,206216	13,028814	-0,153385	-0,045325	-15,966621	-3,814058	10,197231	0,591065	-0,153385	-0,045325	-15,966621	-3,814058	10,197231	0,591065
11:01:59,74	0,569981	3,314988	-0,070992	0,212001	0,436003	-0,541002	-0,155370	-0,048878	-15,928939	-0,108563	-2,041393	0,613953	-0,446430	-2,717760	-16,973959	-11,825700	4,237413	13,000301	-0,155370	-0,048878	-15,928939	-3,945501	10,155149	0,613953	-0,155370	-0,048878	-15,928939	-3,945501	10,155149	0,613953
11:01:59,79	0,569981	3,314988	-0,070992	0,212001	0,436003	-0,541002	-0,154761	-0,047411	-15,905238	-0,142569	-1,998923	0,585441	-0,443705	-2,717601	-16,956915	-11,942864	4,182528	12,989870	-0,154761	-0,047411	-15,905238	-3,864360	10,149839	0,585441	-0,154761	-0,047411	-15,905238	-3,864360	10,149839	0,585441
11:01:59,84	0,569981	3,314988	-0,070992	0,212001	0,436003	-0,541002	-0,156262	-0,049692	-15,888194	-0,130089	-2,150985	0,575010	-0,439465	-2,717692	-16,945180	-11,897555	4,164437	13,050236	-0,156262	-0,049692	-15,888194	-4,030911	10,115583	0,575010	-0,156262	-0,049692	-15,888194	-4,030911	10,115583	0,575010
11:01:59,89	0,569981	3,314988	-0,070992	0,212001	0,436003	-0,541002	-0,158303	-0,053410	-15,876459	0,070210	-2,208839	0,635376	-0,451362	-2,719996	-16,933600	-11,980457	4,149566	13,002406	-0,158303	-0,053410	-15,876459	-4,122438	10,217957	0,635376	-0,158303	-0,053410	-15,876459	-4,122438	10,217957	0,635376
11:01:59,94	0,569981	3,314988	-0,070992	0,212001	0,436003	-0,541002	-0,150359	-0,044258	-15,864879	-0,459998	-1,860125	0,587546	-0,444267	-2,715293	-16,925419	-11,970324	4,156785	13,033396	-0,150359	-0,044258	-15,864879	-3,934252	9,943089	0,587546	-0,150359	-0,044258	-15,864879	-3,934252	9,943089	0,587546
11:01:59,99	0,569981	3,314988	-0,070992	0,212001	0,436003	-0,541002	-0,157980	-0,048051	-15,856699	-0,251433	-2,251225	0,618535	-0,453641	-2,717255	-16,913019	-11,989675	4,186482	13,000863	-0,157980	-0,048051	-15,856699	-4,023453	10,150198	0,618535	-0,157980	-0,048051	-15,856699	-4,023453	10,150198	0,618535
11:02:00,04	0,569981	3,314988	-0,070992	0,212001	0,436003	-0,541002	-0,151594	-0,040914	-15,844298	-0,606523	-1,950761	0,586003	-0,450117	-2,720898	-16,904046	-12,011602	4,167891	13,029018	-0,151594	-0,040914	-15,844298	-3,818277	9,949364	0,586003	-0,151594	-0,040914	-15,844298	-3,818277	9,949364	0,586003
11:02:00,09	0,569981	3,314988	-0,070992	0,212001	0,436003	-0,541002	-0,150201	-0,045788	-15,835326	-0,380164	-1,887999	0,614158	-0,450099	-2,720825	-16,895118	-12,010552	4,135670	13,012866	-0,150201	-0,045788	-15,835326	-3,974488	9,902744	0,614158	-0,150201	-0,045788	-15,835326	-3,974488	9,902744	0,614158
11:02:00,14	0,569981	3,314988	-0,070992	0,212001	0,436003	-0,541002	-0,150273	-0,045767	-15,826397	-0,408598	-1,874734	0,598006	-0,447057	-2,724311	-16,895852	-11,975670	4,145342	13,022963	-0,150273	-0,045767	-15,826397	-4,001330	9,921678	0,598006	-0,150273	-0,045767	-15,826397	-4,001330	9,921678	0,598006
11:02:00,19	0,569981	3,314988	-0,070992	0,212001	0,436003	-0,541002	-0,148775	-0,050144	-15,827132	-0,155199	-1,771491	0,608103	-0,443092	-2,719421	-16,886214	-12,060639	4,149520	12,990445	-0,148775	-0,050144	-15,827132	-4,091492	9,907366	0,608103	-0,148775	-0,050144	-15,827132	-4,091492	9,907366	0,608103
11:02:00,24	0,569981	3,314988	-0,070992	0,212001	0,436003	-0,541002	-0,154993	-0,051133	-15,817493	-0,142626	-2,170484	0,575585	-0,448392	-2,718898	-16,878824	-12,069070	4,147563	13,014205	-0,154993	-0,051133	-15,817493	-4,156572	9,996461	0,575585	-0,154993	-0,051133	-15,817493	-4,156572	9,996461	0,575585
11:02:00,29	0,569981	3,314988	-0,070992	0,212001	0,436003	-0,541002	-0,152795	-0,046282	-15,810103	-0,400806	-2,062538	0,599345	-0,448919	-2,722729	-16,881118	-12,035494	4,121171	13,023441	-0,152795	-0,046282	-15,810103	-4,033922	9,931904	0,599345	-0,152795	-0,046282	-15,810103	-4,033922	9,931904	0,599345
11:02:00,34	0,569981	3,314988	-0,070992	0,212001	0,436003	-0,541002	-0,149214	-0,047741	-15,812397	-0,331015	-1,834032	0,608581	-0,441770	-2,726064	-16,870962	-12,027941	4,135381	13,052295	-0,149214	-0,047741	-15,812397	-4,078650	9,879271	0,608581	-0,149214	-0,047741	-15,812397	-4,078650	9,879271	0,608581
11:02:00,39	0,569981	3,314988	-0,070992	0,212001	0,436003	-0,541002	-0,149901	-0,055599	-15,802241	0,093726	-1,870293	0,637435	-0,447080	-2,725569	-16,865961	-12,042000	4,123517	13,004566	-0,149901	-0,055599	-15,802241	-4,270826	9,896899	0,637435	-0,149901	-0,055599	-15,802241	-4,270826	9,896899	0,637435
11:02:00,44	0,569981	3,314988	-0,070992	0,212001	0,436003	-0,541002	-0,147674	-0,050753	-15,797240	-0,175593	-1,760735	0,589706	-0,445905	-2,725564	-16,863619	-12,047639	4,128050	13,018084	-0,147674	-0,050753	-15,797240	-4,159699	9,831641	0,589706	-0,147674	-0,050753	-15,797240	-4,159699	9,831641	0,589706
11:02:00,49	0,569981	3,314988	-0,070992	0,212001	0,436003	-0,541002	-0,148266	-0,051769	-15,794898	-0,121673	-1,798674	0,603223	-0,443441	-2,723592	-16,857778	-12,010185	4,146698	13,015461	-0,148266	-0,051769	-15,794898	-4,185507	9,840181	0,603223	-0,148266	-0,051769	-15,794898	-4,185507	9,840181	0,603223
11:02:00,55	0,569981	3,314988	-0,070992	0,212001	0,436003	-0,541002	-0,151206	-0,052916	-15,789058	-0,027106	-1,928446	0,600600	-0,448276	-2,719462	-16,856649	-12,041854	4,099542	13,018211	-0,151206	-0,052916	-15,789058	-4,181049	9,941207	0,600600	-0,151206	-0,052916	-15,789058	-4,181049	9,941207	0,600600
11:02:00,60	0,569981	3,314988	-0,070992	0,212001	0,436003	-0,541002	-0,152365	-0,046664	-15,787929	-0,408916	-1,992555	0,603350	-0,444787	-2,723400	-16,850809	-12,088108	4,113299	13,030127	-0,152365	-0,046664	-15,787929	-4,072028	9,968068	0,603350	-0,152365	-0,046664	-15,787929	-4,072028	9,968068	0,603350
11:02:00,65	0,569981	3,314988	-0,070992	0,212001	0,436003	-0,541002	-0,150699	-0,051655	-15,782088	-0,160603	-1,952855	0,615267	-0,444720	-2,726029	-16,847309	-12,054101	4,055095	12,996334	-0,150699	-0,051655	-15,782088	-4,215500	9,876981	0,615267	-0,150699	-0,051655	-15,782088	-4,215500	9,876981	0,615267
11:02:00,70	0,569981	3,314988	-0,070992	0,212001	0,436003	-0,541002	-0,148455	-0,053027	-15,778588	-0,122636	-1,777660	0,581474	-0,447087	-2,720618	-16,846574	-12,057737	4,081564	12,977785	-0,148455	-0,053027	-15,778588	-4,285273	9,876091	0,581474	-0,148455	-0,053027	-15,778588	-4,285273	9,876091	0,581474
11:02:00,75	0,569981	3,314988	-0,070992	0,212001	0,436003	-0,541002	-0,151958	-0,048272	-15,777853	-0,348809	-1,976174	0,562925	-0,441168	-2,727339	-16,839131	-12,071308	4,078490	13,012084	-0,151958	-0,048272	-15,777853	-4,138152	9,952525	0,562925	-0,151958	-0,048272	-15,777853	-4,138152	9,952525	0,562925
11:02:00,80	0,569981	3,314988	-0,070992	0,212001	0,436003	-0,541002	-0,149097	-0,056759	-15,770410	0,083050	-1,837636	0,597224	-0,441708	-2,724027	-16,838714	-12,050906	4,123182	13,057057	-0,149097	-0,056759	-15,770410	-4,372495	9,866501	0,597224	-0,149097	-0,056759	-15,770410	-4,372495	9,866501	0,597224
11:02:00,85	0,569981	3,314988	-0,070992	0,212001	0,436003	-0,541002	-0,151696	-0,054634	-15,769994	0,021493	-1,977420	0,642197	-0,441730	-2,723494	-16,837962	-12,059614	4,110163	13,032121	-0,151696	-0,054634	-15,769994	-4,267296	9,930677	0,642197	-0,151696	-0,054634	-15,769994	-4,267296	9,930677	0,642197
11:02:00,90	0,569981	3,314988	-0,070992	0,212001	0,436003	-0,541002	-0,152146	-0,054349	-15,769241	-0,008967	-2,001869	0,617261	-0,442341	-2,719455	-16,829457	-12,080360	4,116020	13,008460	-0,152146	-0,054349	-15,769241	-4,275367	9,941579	0,617261	-0,152146	-0,054349	-15,769241	-4,275367	9,941579	0,617261
11:02:00,95	0,569981	3,314988	-0,070992	0,212001	0,436003	-0,541002	-0,155338	-0,051801	-15,760736	-0,146784	-2,188773	0,593599	-0,443386	-2,718650	-16,830585	-12,020229	4,140694	13,028638	-0,155338	-0,051801	-15,760736	-4,213136	10,005284	0,593599	-0,155338	-0,051801	-15,760736	-4,213136	10,005284	0,593599
11:02:01,00	0,569981	3,314988	-0,070992	0,212001	0,436003	-0,541002	-0,155513	-0,050493	-15,761864	-0,163374	-2,158131	0,613778	-0,440614	-2,720598	-16,827139	-12,102365	4,098476	12,992307	-0,155212	-0,053868	-15,758418	-4,294117	9,991652	0,577447	-0,155212	-0,053868	-15,758418	-4,294117	9,991652	0,577447
11:02:01,05	0,569981	3,314988	-0,070992	0,212001	0,436003	-0,541002	-0,155212	-0,053868	-15,758418	-0,065478	-2,192491	0,577447	-0,445334	-2,718101	-16,825188	-12,102190	4,106602	13,024849	-0,155212	-0,053868	-15,758418	-4,294117	9,991652	0,577447	-0,155212	-0,053868	-15,758418	-4,294117	9,991652	0,577447
11:02:01,10	0,569981	3,314988	-0,070992	0,212001	0,436003	-0,541002	-0,155014	-0,048531	-15,756468	-0,335875	-2,186112	0,609989	-0,450028	-2,725916	-16,822831	-12,109029	4,079597	13,025495	-0,155014	-0,048531	-15,756468	-4,145562	9,982498	0,609989	-0,155014	-0,048531	-15,756468	-4,145562	9,982498	0,609989
11:02:01,15	0,569981	3,314988	-0,070992	0,212001	0,436003	-0,541002	-0,145899	-0,048374	-15,754110	-0,370872	-1,704545	0,610634	-0,442306	-2,726840	-16,820460	-12,079348	4,064839	13,039007	-0,145899	-0,048374	-15,754110	-4,168194	9,748526	0,610634	-0,145899	-0,048374	-15,754110	-4,168194	9,748526	0,610634
11:02:01,20	0,569981	3,314988	-0,070992	0,212001	0,436003	-0,541002	-0,148960	-0,055523	-15,751739	0,002957	-1,830637	0,624147	-0,444540	-2,722570	-16,818918	-12,037359	4,127057	13,025342	-0,148960	-0,055523	-15,751739	-4,355595	9,862728	0,624147	-0,148960	-0,055523	-15,751739	-4,355595	9,862728	0,624147
11:02:01,25	0,569981	3,314988	-0,070992	0,212001	0,436003	-0,541002	-0,151541	-0,051453	-15,750198	-0,133785	-1,959588	0,610482	-0,441152	-2,720818	-16,816262	-12,096981	4,085186	12,980237	-0,151541	-0,051453	-15,750198	-4,172873	9,936376	0,610482	-0,151541	-0,051453	-15,750198	-4,172873	9,936376	0,610482
11:02:01,30	0,569981	3,314988	-0,070992	0,212001	0,436003	-0,541002	-0,154753	-0,053511	-15,747541	-0,092842	-2,157313	0,565376	-0,447642	-2,721293	-16,813519	-12,110390	4,107942	13,026694	-0,154753	-0,053511	-15,747541	-4,293482	9,990796	0,565376	-0,154753	-0,053511	-15,747541	-4,293482	9,990796	0,565376
11:02:01,35	0,569981	3,314988	-0,070992	0,212001	0,436003	-0,541002	-0,151096	-0,048129	-15,744798	-0,359730	-1,990151	0,611833	-0,448160	-2,724723	-16,811172	-12,080259	4,071880	13,008667	-0,151096	-0,048129	-15,744798	-4,137844	9,870901	0,611833	-0,151096	-0,048129	-15,744798	-4,137844	9,870901	0,611833
11:02:01,40	0,569981	3,314988	-0,070992	0,212001	0,436003	-0,541002	-0,154190	-0,054632	-15,740873	0,000490	-2,114508	0,619880	-0,440463	-2,721866	-16,809593	-12,067741	4,108805	13,034740	-0,154190	-0,054632	-15,740873	-4,288097	9,989381	0,619880	-0,154190	-0,054632	-15,740873	-4,288097	9,989381	0,619880
11:02:01,45	0,569981	3,314988	-0,070992	0,212001	0,436003	-0,541002	-0,154190	-0,054632	-15,740873	0,000490	-2,114508	0,619880	-0,439854	-2,721746	-16,806097	-12,061266	4,096507	13,027430	-0,154190	-0,054632	-15,740873	-4,288097	9,989381	0,619880	-0,154190	-0,054632	-15,740873	-4,288097	9,989381	0,619880
11:02:01,50	0,569981	3,314988	-0,070992	0,212001	0,436003	-0,541002	-0,154598	-0,055100	-15,737376	0,017407	-2,123980	0,612570	-0,442952	-2,724111	-16,804184	-12,145613	4,106701	13,031418	-0,154598	-0,055100	-15,737376	-4,307908	10,011956	0,612570	-0,154598	-0,055100	-15,737376	-4,307908	10,011956	0,612570
11:02:01,55	0,569981	3,314988	-0,070992	0,212001	0,436003	-0,541002	-0,151000	-0,053599	-15,735463	-0,093952	-2,015048	0,616558	-0,444611	-2,728171	-16,805314	-12,090161	4,066142	13,024503	-0,151000	-0,053599	-15,735463	-4,301497	9,838476	0,616558	-0,151000	-0,053599	-15,735463	-4,301497	9,838476	0,616558
11:02:01,60	0,569981	3,314988	-0,070992	0,212001	0,436003	-0,541002	-0,146655	-0,054192	-15,736593	-0,070510	-1,720786	0,609642	-0,440461	-2,723879	-16,801060	-12,076101	4,063698	13,003665	-0,146655	-0,054192	-15,736593	-4,324613	9,791626	0,609642	-0,146655	-0,054192	-15,736593	-4,324613	9,791626	0,609642
11:02:01,65	0,569981	3,314988	-0,070992	0,212001	0,436003	-0,541002	-0,152447	-0,055641	-15,732339	0,009725	-2,008590	0,588805	-0,446420	-2,725987	-16,799135	-12,096297	3,999464	12,989611	-0,152447	-0,055641	-15,732339	-4,358084	9,958521	0,588805	-0,152447	-0,055641	-15,732339	-4,358084	9,958521	0,588805
11:02:01,70	0,569981	3,314988	-0,070992	0,212001	0,436003	-0,541002	-0,147642	-0,051534	-15,730415	-0,269544	-1,744090	0,574751	-0,442801	-2,726083	-16,797913	-12,074684	4,061568	13,044542	-0,147642	-0,051534	-15,730415	-4,314985	9,845809	0,574751	-0,147642	-0,051534	-15,730415	-4,314985	9,845809	0,574751
11:02:01,75	0,569981	3,314988	-0,070992	0,212001	0,436003	-0,541002	-0,149368	-0,054716	-15,729192	-0,039490	-1,846189	0,629681	-0,444043	-2,722502	-16,794452	-12,091873	4,027805	13,027313	-0,149368	-0,054716	-15,729192	-4,334719	9,879220	0,629681	-0,149368	-0,054716	-15,729192	-4,334719	9,879220	0,629681
11:02:01,80	0,569981	3,314988	-0,070992	0,212001	0,436003	-0,541002	-0,151849	-0,051850	-15,725732	-0,226374	-1,973195	0,612452	-0,445173	-2,727744	-16,795602	-12,087518	4,043065	13,017793	-0,151849	-0,051850	-15,725732	-4,296595	9,946956	0,612452	-0,151849	-0,051850	-15,725732	-4,296595	9,946956	0,612452
11:02:01,85	0,569981	3,314988	-0,070992	0,212001	0,436003	-0,541002	-0,146744	-0,053493	-15,726882	-0,125563	-1,711590	0,602933	-0,449292	-2,723746	-16,792917	-12,080205	4,035421	12,996340	-0,146744	-0,053493	-15,726882	-4,324733	9,807814	0,602933	-0,146744	-0,053493	-15,726882	-4,324733	9,807814	0,602933
11:02:01,90	0,569981	3,314988	-0,070992	0,212001	0,436003	-0,541002	-0,148147	-0,047925	-15,724197	-0,418016	-1,774391	0,581480	-0,440424	-2,725501	-16,792116	-12,083066	4,070520	13,003124	-0,148147	-0,047925	-15,724197	-4,180167	9,855149	0,581480	-0,148147	-0,047925	-15,724197	-4,180167	9,855149	0,581480
11:02:01,95	0,569981	3,314988	-0,070992	0,212001	0,436003	-0,541002	-0,151061	-0,056483	-15,723396	0,055955	-1,945942	0,588263	-0,439844	-2,723600	-16,789783	-12,097253	4,106790	13,022775	-0,151061	-0,056483	-15,723396	-4,377983	9,912340	0,588263	-0,151061	-0,056483	-15,723396	-4,377983	9,912340	0,588263
11:02:02,00	0,569981	3,314988	-0,070992	0,212001	0,436003	-0,541002	-0,152997	-0,056035	-15,721063	0,056949	-2,077058	0,607914	-0,445334	-2,722089	-16,786740	-12,192068	4,117613	13,011829	-0,152997	-0,056035	-15,721063	-4,341779	9,933235	0,607914	-0,152997	-0,056035	-15,721063	-4,341779	9,933235	0,607914
11:02:02,05	0,569981	3,314988	-0,070992	0,212001	0,436003	-0,541002	-0,151561	-0,050525	-15,718019	-0,267597	-2,089898	0,596969	-0,445857	-2,723458	-16,785541	-12,152701	4,081449	13,023779	-0,151561	-0,050525	-15,718019	-4,233804	9,807650	0,596969	-0,151561	-0,050525	-15,718019	-4,233804	9,807650	0,596969
11:02:02,10	0,569981	3,314988	-0,070992	0,212001	0,436003	-0,541002	-0,150114	-0,050757	-15,716821	-0,267150	-1,962453	0,608918	-0,445203	-2,724367	-16,785910	-12,099710	4,007456	13,011376	-0,150114	-0,050757	-15,716821	-4,251596	9,821466	0,608918	-0,150114	-0,050757	-15,716821	-4,251596	9,821466	0,608918
11:02:02,15	0,569981	3,314988	-0,070992	0,212001	0,436003	-0,541002	-0,149654	-0,051777	-15,717189	-0,251683	-1,855653	0,596515	-0,444081	-2,726979	-16,782424	-12,145565	4,021883	13,005150	-0,149654	-0,051777	-15,717189	-4,316216	9,892169	0,596515	-0,149654	-0,051777	-15,717189	-4,316216	9,892169	0,596515
11:02:02,20	0,569981	3,314988	-0,070992	0,212001	0,436003	-0,541002	-0,147952	-0,054055	-15,713704	-0,143684	-1,814105	0,590289	-0,440984	-2,719578	-16,782028	-12,072513	4,069859	13,007328	-0,147952	-0,054055	-15,713704	-4,387004	9,800157	0,590289	-0,147952	-0,054055	-15,713704	-4,387004	9,800157	0,590289
11:02:02,25	0,569981	3,314988	-0,070992	0,212001	0,436003	-0,541002	-0,155910	-0,053037	-15,713308	-0,118566	-2,188650	0,592468	-0,441707	-2,720712	-16,780887	-12,134187	4,053162	13,006440	-0,155910	-0,053037	-15,713308	-4,281942	10,050323	0,592468	-0,155910	-0,053037	-15,713308	-4,281942	10,050323	0,592468
11:02:02,30	0,569981	3,314988	-0,070992	0,212001	0,436003	-0,541002	-0,154567	-0,052978	-15,712167	-0,166905	-2,163863	0,591579	-0,437474	-2,718757	-16,783179	-12,074663	4,063696	13,027962	-0,154567	-0,052978	-15,712167	-4,325689	9,969664	0,591579	-0,154567	-0,052978	-15,712167	-4,325689	9,969664	0,591579
11:02:02,35	0,569981	3,314988	-0,070992	0,212001	0,436003	-0,541002	-0,158376	-0,055667	-15,714458	0,011779	-2,315657	0,613101	-0,447640	-2,723116	-16,776992	-12,161763	4,044199	13,031754	-0,158376	-0,055667	-15,714458	-4,358049	10,116890	0,613101	-0,158376	-0,055667	-15,714458	-4,358049	10,116890	0,613101
11:02:02,40	0,569981	3,314988	-0,070992	0,212001	0,436003	-0,541002	-0,149518	-0,049042	-15,708271	-0,393151	-1,920703	0,616894	-0,441137	-2,730699	-16,779682	-12,156795	4,012219	13,012934	-0,149518	-0,049042	-15,708271	-4,242923	9,816459	0,616894	-0,149518	-0,049042	-15,708271	-4,242923	9,816459	0,616894
11:02:02,45	0,569981	3,314988	-0,070992	0,212001	0,436003	-0,541002	-0,146203	-0,058465	-15,710961	0,071644	-1,728044	0,598074	-0,439780	-2,724680	-16,776574	-12,101522	4,120162	13,010215	-0,146203	-0,058465	-15,710961	-4,517850	9,748911	0,598074	-0,146203	-0,058465	-15,710961	-4,517850	9,748911	0,598074
11:02:02,50	0,569981	3,314988	-0,070992	0,212001	0,436003	-0,541002	-0,152094	-0,056631	-15,707853	0,097389	-2,040488	0,595355	-0,442226	-2,722414	-16,773478	-12,130482	4,088563	13,026910	-0,152094	-0,056631	-15,707853	-4,348129	9,898923	0,595355	-0,152094	-0,056631	-15,707853	-4,348129	9,898923	0,595355
11:02:02,55	0,569981	3,314988	-0,070992	0,212001	0,436003	-0,541002	-0,152833	-0,053379	-15,704757	-0,113543	-2,088189	0,612050	-0,441094	-2,721585	-16,772731	-12,131849	4,021575	12,990727	-0,152833	-0,053379	-15,704757	-4,303804	9,909222	0,612050	-0,152833	-0,053379	-15,704757	-4,303804	9,909222	0,612050
11:02:02,60	0,569981	3,314988	-0,070992	0,212001	0,436003	-0,541002	-0,154118	-0,053945	-15,704010	-0,142794	-2,122673	0,575866	-0,444576	-2,724636	-16,769212	-12,117047	4,008508	12,996651	-0,154118	-0,053945	-15,704010	-4,377508	9,975571	0,575866	-0,154118	-0,053945	-15,704010	-4,377508	9,975571	0,575866
11:02:02,65	0,569981	3,314988	-0,070992	0,212001	0,436003	-0,541002	-0,149734	-0,052455	-15,700492	-0,224196	-1,875346	0,581790	-0,445138	-2,725380	-16,770374	-12,115007	4,040350	12,998149	-0,149734	-0,052455	-15,700492	-4,341935	9,878745	0,581790	-0,149734	-0,052455	-15,700492	-4,341935	9,878745	0,581790
11:02:02,70	0,569981	3,314988	-0,070992	0,212001	0,436003	-0,541002	-0,148809	-0,052341	-15,701653	-0,201555	-1,841398	0,583289	-0,441572	-2,722307	-16,769961	-12,101434	4,076280	13,033897	-0,148809	-0,052341	-15,701653	-4,310304	9,840076	0,583289	-0,148809	-0,052341	-15,701653	-4,310304	9,840076	0,583289
11:02:02,75	0,569981	3,314988	-0,070992	0,212001	0,436003	-0,541002	-0,153253	-0,053892	-15,701240	-0,082993	-2,078730	0,619037	-0,439268	-2,721545	-16,769990	-12,126313	4,075371	13,010427	-0,153253	-0,053892	-15,701240	-4,313506	9,951650	0,619037	-0,153253	-0,053892	-15,701240	-4,313506	9,951650	0,619037
11:02:02,80	0,569981	3,314988	-0,070992	0,212001	0,436003	-0,541002	-0,155065	-0,055507	-15,701269	-0,012247	-2,194011	0,595567	-0,446998	-2,725179	-16,766108	-12,164917	4,045193	13,020156	-0,155065	-0,055507	-15,701269	-4,369527	9,978558	0,595567	-0,155065	-0,055507	-15,701269	-4,369527	9,978558	0,595567
11:02:02,85	0,569981	3,314988	-0,070992	0,212001	0,436003	-0,541002	-0,148053	-0,050629	-15,697387	-0,311308	-1,847767	0,605295	-0,442785	-2,731227	-16,768779	-12,136178	4,052913	13,026409	-0,148053	-0,050629	-15,697387	-4,285713	9,774416	0,605295	-0,148053	-0,050629	-15,697387	-4,285713	9,774416	0,605295
11:02:02,90	0,569981	3,314988	-0,070992	0,212001	0,436003	-0,541002	-0,144922	-0,057302	-15,700058	0,056704	-1,663900	0,611548	-0,441036	-2,730860	-16,765669	-12,151493	4,061287	13,034989	-0,144922	-0,057302	-15,700058	-4,441472	9,712460	0,611548	-0,144922	-0,057302	-15,700058	-4,441472	9,712460	0,611548
11:02:02,95	0,569981	3,314988	-0,070992	0,212001	0,436003	-0,541002	-0,146114	-0,058633	-15,696948	0,125540	-1,743350	0,620129	-0,439227	-2,722609	-16,764544	-12,113704	4,052856	13,001267	-0,146114	-0,058633	-15,696948	-4,477164	9,726606	0,620129	-0,146114	-0,058633	-15,696948	-4,477164	9,726606	0,620129
11:02:03,00	0,569981	3,314988	-0,070992	0,212001	0,436003	-0,541002	-0,154164	-0,056074	-15,695824	0,004047	-2,125008	0,586407	-0,442934	-2,719452	-16,762270	-12,189713	4,049154	12,995528	-0,154164	-0,056074	-15,695824	-4,397748	9,976873	0,586407	-0,154164	-0,056074	-15,695824	-4,397748	9,976873	0,586407
11:02:03,05	0,569981	3,314988	-0,070992	0,212001	0,436003	-0,541002	-0,155044	-0,051285	-15,693550	-0,286173	-2,234751	0,580668	-0,443991	-2,728585	-16,761780	-12,134792	3,999889	13,044847	-0,155044	-0,051285	-15,693550	-4,312060	9,936222	0,580668	-0,155044	-0,051285	-15,693550	-4,312060	9,936222	0,580668
11:02:03,10	0,569981	3,314988	-0,070992	0,212001	0,436003	-0,541002	-0,146607	-0,054936	-15,693060	-0,111532	-1,723808	0,629986	-0,447579	-2,724962	-16,762219	-12,169434	4,051185	13,027650	-0,146607	-0,054936	-15,693060	-4,424012	9,784824	0,629986	-0,146607	-0,054936	-15,693060	-4,424012	9,784824	0,629986
11:02:03,15	0,569981	3,314988	-0,070992	0,212001	0,436003	-0,541002	-0,147950	-0,050018	-15,693498	-0,340182	-1,849293	0,612789	-0,446876	-2,725203	-16,760684	-12,107547	3,993330	12,961325	-0,147950	-0,050018	-15,693498	-4,266574	9,764766	0,612789	-0,147950	-0,050018	-15,693498	-4,266574	9,764766	0,612789
11:02:03,20	0,569981	3,314988	-0,070992	0,212001	0,436003	-0,541002	-0,148093	-0,050747	-15,691963	-0,321434	-1,774220	0,546464	-0,443936	-2,727605	-16,760610	-12,124905	4,048518	13,050591	-0,148093	-0,050747	-15,691963	-4,305053	9,851085	0,546464	-0,148093	-0,050747	-15,691963	-4,305053	9,851085	0,546464
11:02:03,25	0,569981	3,314988	-0,070992	0,212001	0,436003	-0,541002	-0,147483	-0,054494	-15,691889	-0,087450	-1,785133	0,635730	-0,448063	-2,729693	-16,758306	-12,133907	4,028216	13,013692	-0,147483	-0,054494	-15,691889	-4,365246	9,792297	0,635730	-0,147483	-0,054494	-15,691889	-4,365246	9,792297	0,635730
11:02:03,30	0,569981	3,314988	-0,070992	0,212001	0,436003	-0,541002	-0,143612	-0,051964	-15,689585	-0,241118	-1,581452	0,598832	-0,445135	-2,729431	-16,756355	-12,138318	4,011818	13,022260	-0,143612	-0,051964	-15,689585	-4,320271	9,692054	0,598832	-0,143612	-0,051964	-15,689585	-4,320271	9,692054	0,598832
11:02:03,35	0,569981	3,314988	-0,070992	0,212001	0,436003	-0,541002	-0,145302	-0,054368	-15,687634	-0,132478	-1,664998	0,607400	-0,444233	-2,725653	-16,709329	-12,102072	4,091279	13,011069	-0,145302	-0,054368	-15,687634	-4,400404	9,741241	0,607400	-0,145302	-0,054368	-15,687634	-4,400404	9,741241	0,607400
11:02:03,40	0,569981	3,314988	-0,070992	0,212001	0,436003	-0,541002	-0,040830	-0,056684	-8,240253	0,779859	-2,481911	0,272783	-0,495366	-2,821064	-9,308974	-17,154569	7,822416	12,687644	-0,040830	-0,056684	-8,240253	-3,669809	0,723214	0,272783	-0,040830	-0,056684	-8,240253	-3,669809	0,723214	0,272783
11:02:03,45	0,569985	3,314866	-0,080908	0,212003	0,436005	-0,541027	-0,040830	-0,056684	-8,240253	0,779859	-2,481911	0,272783	-0,497667	-2,832037	-8,975089	-17,220172	7,724627	12,644729	-0,040830	-0,056684	-8,240253	-3,669809	0,723214	0,272783	-0,040830	-0,056684	-8,240253	-3,669809	0,723214	0,272783
11:02:03,50	0,569985	3,314866	-0,080908	0,212003	0,436005	-0,541027	-0,030177	-0,060178	-7,906368	0,844051	-1,935885	0,229869	-0,497919	-2,829122	-8,989895	-17,309972	7,756575	12,670609	-0,030177	-0,060178	-7,906368	-3,879885	0,432996	0,229869	-0,030177	-0,060178	-7,906368	-3,879885	0,432996	0,229869
11:02:03,55	0,569985	3,314866	-0,080908	0,212003	0,436005	-0,541027	-0,032575	-0,058501	-7,921174	0,739661	-2,154350	0,255749	-0,506092	-2,828941	-8,996896	-17,275382	7,793327	12,659770	-0,032575	-0,058501	-7,921174	-3,852701	0,402814	0,255749	-0,032575	-0,058501	-7,921174	-3,852701	0,402814	0,255749
11:02:03,60	0,569985	3,314866	-0,080908	0,212003	0,436005	-0,541027	-0,028645	-0,051334	-7,928175	0,416054	-1,938401	0,244910	-0,499086	-2,828868	-9,005045	-17,292904	7,810084	12,676358	-0,028645	-0,051334	-7,928175	-3,613628	0,310243	0,244910	-0,028645	-0,051334	-7,928175	-3,613628	0,310243	0,244910
11:02:03,65	0,569985	3,314866	-0,080908	0,212003	0,436005	-0,541027	-0,032212	-0,057364	-7,936325	0,735395	-2,147422	0,261497	-0,503419	-2,828055	-9,010951	-17,368340	7,769959	12,635207	-0,032212	-0,057364	-7,936325	-3,767688	0,381208	0,261497	-0,032212	-0,057364	-7,936325	-3,767688	0,381208	0,261497
11:02:03,70	0,569985	3,314866	-0,080908	0,212003	0,436005	-0,541027	-0,030749	-0,053205	-7,942231	0,446655	-2,116605	0,220346	-0,496202	-2,826936	-9,017883	-17,278896	7,767197	12,659211	-0,030749	-0,053205	-7,942231	-3,729939	0,297167	0,220346	-0,030749	-0,053205	-7,942231	-3,729939	0,297167	0,220346
11:02:03,75	0,569985	3,314866	-0,080908	0,212003	0,436005	-0,541027	-0,035327	-0,058896	-7,949163	0,784904	-2,275816	0,244351	-0,500403	-2,831154	-9,022521	-17,286489	7,688548	12,682466	-0,035327	-0,058896	-7,949163	-3,838414	0,497324	0,244351	-0,035327	-0,058896	-7,949163	-3,838414	0,497324	0,244351
11:02:03,80	0,569985	3,314866	-0,080908	0,212003	0,436005	-0,541027	-0,029573	-0,057367	-7,953800	0,633508	-1,943896	0,267605	-0,495649	-2,830345	-9,022555	-17,300373	7,774333	12,642712	-0,029573	-0,057367	-7,953800	-3,869814	0,377611	0,267605	-0,029573	-0,057367	-7,953800	-3,869814	0,377611	0,267605
11:02:03,85	0,569985	3,314866	-0,080908	0,212003	0,436005	-0,541027	-0,032651	-0,061079	-7,953834	0,893887	-2,158825	0,227852	-0,504048	-2,834888	-9,022921	-17,360401	7,730601	12,698167	-0,032651	-0,061079	-7,953834	-3,900835	0,404240	0,227852	-0,032651	-0,061079	-7,953834	-3,900835	0,404240	0,227852
11:02:03,90	0,569985	3,314866	-0,080908	0,212003	0,436005	-0,541027	-0,024517	-0,056077	-7,954200	0,565872	-1,766001	0,283307	-0,500512	-2,833635	-9,024907	-17,348854	7,698304	12,636032	-0,024517	-0,056077	-7,954200	-3,836156	0,158581	0,283307	-0,024517	-0,056077	-7,954200	-3,836156	0,158581	0,283307
11:02:03,95	0,569985	3,314866	-0,080908	0,212003	0,436005	-0,541027	-0,027370	-0,058512	-7,956186	0,670325	-1,888226	0,221172	-0,501736	-2,827494	-9,026495	-17,383889	7,797289	12,650920	-0,027370	-0,058512	-7,956186	-3,922895	0,260343	0,221172	-0,027370	-0,058512	-7,956186	-3,922895	0,260343	0,221172
11:02:04,00	0,569985	3,314866	-0,080908	0,212003	0,436005	-0,541027	-0,032076	-0,054382	-7,957774	0,523765	-2,212773	0,236059	-0,504082	-2,833247	-9,025294	-17,381458	7,759591	12,667078	-0,032076	-0,054382	-7,957774	-3,745241	0,305218	0,236059	-0,032076	-0,054382	-7,957774	-3,745241	0,305218	0,236059
11:02:04,05	0,569985	3,314866	-0,080908	0,212003	0,436005	-0,541027	-0,025921	-0,055227	-7,956573	0,536246	-1,871743	0,252217	-0,505355	-2,833844	-9,024155	-17,435169	7,774684	12,662267	-0,025921	-0,055227	-7,956573	-3,799052	0,163058	0,252217	-0,025921	-0,055227	-7,956573	-3,799052	0,163058	0,252217
11:02:04,10	0,569985	3,314866	-0,080908	0,212003	0,436005	-0,541027	-0,024768	-0,054423	-7,955435	0,480670	-1,865857	0,247407	-0,499963	-2,826959	-9,022972	-17,392978	7,828413	12,689013	-0,024768	-0,054423	-7,955435	-3,791540	0,078446	0,247407	-0,024768	-0,054423	-7,955435	-3,791540	0,078446	0,247407
11:02:04,15	0,569985	3,314866	-0,080908	0,212003	0,436005	-0,541027	-0,033427	-0,055650	-7,954251	0,612085	-2,306417	0,274153	-0,508836	-2,835110	-9,022994	-17,429597	7,810077	12,652157	-0,033427	-0,055650	-7,954251	-3,756421	0,317566	0,274153	-0,033427	-0,055650	-7,954251	-3,756421	0,317566	0,274153
11:02:04,20	0,569985	3,314866	-0,080908	0,212003	0,436005	-0,541027	-0,021930	-0,052042	-7,954273	0,390267	-1,731159	0,237296	-0,501119	-2,838183	-9,026449	-17,410257	7,834204	12,665402	-0,021930	-0,052042	-7,954273	-3,694991	-0,009628	0,237296	-0,021930	-0,052042	-7,954273	-3,694991	-0,009628	0,237296
11:02:04,25	0,569985	3,314866	-0,080908	0,212003	0,436005	-0,541027	-0,023128	-0,060261	-7,957728	0,848259	-1,788771	0,250541	-0,502513	-2,830423	-9,027667	-17,471040	7,790421	12,680811	-0,023128	-0,060261	-7,957728	-3,882250	0,026805	0,250541	-0,023128	-0,060261	-7,957728	-3,882250	0,026805	0,250541
11:02:04,30	0,569985	3,314866	-0,080908	0,212003	0,436005	-0,541027	-0,029151	-0,055174	-7,958946	0,515418	-2,132707	0,265950	-0,504810	-2,833220	-9,027677	-17,455253	7,791352	12,645957	-0,029151	-0,055174	-7,958946	-3,815749	0,155661	0,265950	-0,029151	-0,055174	-7,958946	-3,815749	0,155661	0,265950
11:02:04,35	0,569985	3,314866	-0,080908	0,212003	0,436005	-0,541027	-0,025581	-0,054583	-7,958957	0,493380	-1,933851	0,231096	-0,498855	-2,828814	-9,028471	-17,424149	7,816499	12,619538	-0,025581	-0,054583	-7,958957	-3,791384	0,074258	0,231096	-0,025581	-0,054583	-7,958957	-3,791384	0,074258	0,231096
11:02:04,40	0,569985	3,314866	-0,080908	0,212003	0,436005	-0,541027	-0,032374	-0,057537	-7,959751	0,684342	-2,272725	0,204677	-0,510070	-2,833826	-9,028798	-17,423929	7,776278	12,693286	-0,032374	-0,057537	-7,959751	-3,832348	0,268636	0,204677	-0,032374	-0,057537	-7,959751	-3,832348	0,268636	0,204677
11:02:04,45	0,569985	3,314866	-0,080908	0,212003	0,436005	-0,541027	-0,022426	-0,050331	-7,960077	0,274879	-1,735142	0,278426	-0,505406	-2,828464	-9,029234	-17,456678	7,839133	12,673277	-0,022426	-0,050331	-7,960077	-3,676097	0,025323	0,278426	-0,022426	-0,050331	-7,960077	-3,676097	0,025323	0,278426
11:02:04,50	0,569985	3,314866	-0,080908	0,212003	0,436005	-0,541027	-0,029401	-0,051689	-7,960513	0,383542	-2,157609	0,258417	-0,501228	-2,835081	-9,031904	-17,447631	7,856639	12,689645	-0,029401	-0,051689	-7,960513	-3,674017	0,150361	0,258417	-0,029401	-0,051689	-7,960513	-3,674017	0,150361	0,258417
11:02:04,55	0,569985	3,314866	-0,080908	0,212003	0,436005	-0,541027	-0,025760	-0,058616	-7,963183	0,763431	-1,969189	0,274785	-0,501338	-2,828374	-9,026121	-17,473041	7,798037	12,680641	-0,025760	-0,058616	-7,963183	-3,837899	0,052951	0,274785	-0,025760	-0,058616	-7,963183	-3,837899	0,052951	0,274785
11:02:04,60	0,569985	3,314866	-0,080908	0,212003	0,436005	-0,541027	-0,031513	-0,055167	-7,957400	0,520633	-2,261050	0,265781	-0,503679	-2,836299	-9,033482	-17,469694	7,786129	12,668589	-0,031513	-0,055167	-7,957400	-3,809960	0,212703	0,265781	-0,031513	-0,055167	-7,957400	-3,809960	0,212703	0,265781
11:02:04,65	0,569985	3,314866	-0,080908	0,212003	0,436005	-0,541027	-0,023479	-0,057102	-7,964762	0,612642	-1,834458	0,253729	-0,503031	-2,829671	-9,032347	-17,445310	7,831752	12,650824	-0,023479	-0,057102	-7,964762	-3,869891	0,008669	0,253729	-0,023479	-0,057102	-7,964762	-3,869891	0,008669	0,253729
11:02:04,70	0,569985	3,314866	-0,080908	0,212003	0,436005	-0,541027	-0,029543	-0,054349	-7,963626	0,521165	-2,151479	0,235963	-0,504210	-2,836850	-9,031923	-17,443639	7,772598	12,657075	-0,029543	-0,054349	-7,963626	-3,745222	0,167671	0,235963	-0,029543	-0,054349	-7,963626	-3,745222	0,167671	0,235963
11:02:04,75	0,569985	3,314866	-0,080908	0,212003	0,436005	-0,541027	-0,022737	-0,056918	-7,963202	0,604365	-1,766510	0,242215	-0,498832	-2,833617	-9,034252	-17,424048	7,855593	12,657514	-0,022737	-0,056918	-7,963202	-3,863696	0,018318	0,242215	-0,022737	-0,056918	-7,963202	-3,863696	0,018318	0,242215
11:02:04,80	0,569985	3,314866	-0,080908	0,212003	0,436005	-0,541027	-0,028226	-0,059959	-7,965532	0,844173	-2,076483	0,242654	-0,507815	-2,831745	-9,030789	-17,488706	7,846623	12,678734	-0,028226	-0,059959	-7,965532	-3,862613	0,139252	0,242654	-0,028226	-0,059959	-7,965532	-3,862613	0,139252	0,242654
11:02:04,85	0,569985	3,314866	-0,080908	0,212003	0,436005	-0,541027	-0,025355	-0,051243	-7,962068	0,350856	-1,978714	0,263874	-0,505434	-2,838657	-9,034612	-17,463533	7,784480	12,702423	-0,025355	-0,051243	-7,962068	-3,671744	0,011667	0,263874	-0,025355	-0,051243	-7,962068	-3,671744	0,011667	0,263874
11:02:04,90	0,569985	3,314866	-0,080908	0,212003	0,436005	-0,541027	-0,020560	-0,056761	-7,965892	0,596524	-1,676503	0,287563	-0,497704	-2,829109	-9,035431	-17,420407	7,820842	12,662789	-0,020560	-0,056761	-7,965892	-3,859183	-0,062527	0,287563	-0,020560	-0,056761	-7,965892	-3,859183	-0,062527	0,287563
11:02:04,95	0,569985	3,314866	-0,080908	0,212003	0,436005	-0,541027	-0,032694	-0,058682	-7,966710	0,749495	-2,288288	0,247929	-0,507852	-2,833925	-9,035053	-17,487261	7,801227	12,679531	-0,032694	-0,058682	-7,966710	-3,857048	0,278182	0,247929	-0,032694	-0,058682	-7,966710	-3,857048	0,278182	0,247929
11:02:05,00	0,569985	3,314866	-0,080908	0,212003	0,436005	-0,541027	-0,023450	-0,052301	-7,966333	0,367279	-1,855677	0,264670	-0,508398	-2,834514	-9,032708	-17,467035	7,784502	12,682023	-0,023450	-0,052301	-7,966333	-3,738371	-0,014880	0,264670	-0,023450	-0,052301	-7,966333	-3,738371	-0,014880	0,264670
11:02:05,06	0,569985	3,314866	-0,080908	0,212003	0,436005	-0,541027	-0,022666	-0,052123	-7,963987	0,353637	-1,789064	0,267163	-0,502532	-2,828989	-9,037795	-17,476628	7,841933	12,664665	-0,022666	-0,052123	-7,963987	-3,738018	-0,009760	0,267163	-0,022666	-0,052123	-7,963987	-3,738018	-0,009760	0,267163
11:02:05,11	0,569985	3,314866	-0,080908	0,212003	0,436005	-0,541027	-0,027679	-0,056888	-7,968620	0,698217	-2,037496	0,273302	-0,509625	-2,831005	-9,034690	-17,485155	7,802486	12,664920	-0,027679	-0,056888	-7,968620	-3,767507	0,135286	0,273302	-0,027679	-0,056888	-7,968620	-3,767507	0,135286	0,273302
11:02:05,16	0,569985	3,314866	-0,080908	0,212003	0,436005	-0,541027	-0,025092	-0,049306	-7,965969	0,213661	-1,939873	0,250059	-0,507537	-2,834822	-8,924336	-17,587951	7,882100	12,649623	-0,025092	-0,049306	-7,965969	-3,656849	0,029830	0,250059	-0,025092	-0,049306	-7,965969	-3,656849	0,029830	0,250059
11:02:05,21	0,569985	3,314866	-0,080908	0,212003	0,436005	-0,541027	-0,022829	-0,053022	-7,855615	0,424467	-1,951050	0,234762	-0,563925	-2,682948	-1,231757	-8,572122	11,837379	12,259933	-0,022829	-0,053022	-7,855615	-3,737787	-0,158959	0,234762	-0,022829	-0,053022	-7,855615	-3,737787	-0,158959	0,234762
11:02:05,26	0,569940	3,315006	-0,090982	0,211976	0,435991	-0,541023	-0,126162	0,071748	-0,163036	1,869671	-1,494077	-0,154927	-0,564927	-2,672666	-0,870231	-8,399459	12,025087	12,249035	-0,126162	0,071748	-0,163036	7,501925	8,409662	-0,154927	-0,126162	0,071748	-0,163036	7,501925	8,409662	-0,154927
11:02:05,31	0,569940	3,315006	-0,090982	0,211976	0,435991	-0,541023	-0,134566	0,077757	0,198490	1,806139	-1,875374	-0,165825	-0,571067	-2,679369	-0,893958	-8,481994	12,009121	12,252063	-0,134566	0,077757	0,198490	7,910032	8,688027	-0,165825	-0,134566	0,077757	0,198490	7,910032	8,688027	-0,165825
11:02:05,36	0,569940	3,315006	-0,090982	0,211976	0,435991	-0,541023	-0,125690	0,079723	0,174763	1,648816	-1,477360	-0,162797	-0,561314	-2,677106	-0,911087	-8,569459	12,025301	12,265925	-0,125690	0,079723	0,174763	7,907034	8,389341	-0,162797	-0,125690	0,079723	0,174763	7,907034	8,389341	-0,162797
11:02:05,41	0,569940	3,315006	-0,090982	0,211976	0,435991	-0,541023	-0,132527	0,072408	0,157634	1,999431	-1,916720	-0,148935	-0,572705	-2,678907	-0,922786	-8,634390	11,997471	12,265739	-0,132527	0,072408	0,157634	7,683489	8,486683	-0,148935	-0,132527	0,072408	0,157634	7,683489	8,486683	-0,148935
11:02:05,46	0,569940	3,315006	-0,090982	0,211976	0,435991	-0,541023	-0,125272	0,081372	0,145934	1,476740	-1,581760	-0,149121	-0,569842	-2,688119	-0,929775	-8,688214	12,004050	12,250503	-0,125272	0,081372	0,145934	7,864467	8,252100	-0,149121	-0,125272	0,081372	0,145934	7,864467	8,252100	-0,149121
11:02:05,51	0,569940	3,315006	-0,090982	0,211976	0,435991	-0,541023	-0,118726	0,074287	0,138945	1,823951	-1,291245	-0,164357	-0,571776	-2,679454	-0,936809	-8,728501	12,011363	12,280608	-0,118726	0,074287	0,138945	7,655497	8,028717	-0,164357	-0,118726	0,074287	0,138945	7,655497	8,028717	-0,164357
11:02:05,56	0,569940	3,315006	-0,090982	0,211976	0,435991	-0,541023	-0,125263	0,080295	0,131912	1,497759	-1,669729	-0,134252	-0,566513	-2,683924	-0,945747	-8,743809	12,010269	12,257345	-0,125263	0,080295	0,131912	7,800881	8,163407	-0,134252	-0,125263	0,080295	0,131912	7,800881	8,163407	-0,134252
11:02:05,61	0,569940	3,315006	-0,090982	0,211976	0,435991	-0,541023	-0,124023	0,073502	0,122974	1,842387	-1,617967	-0,157516	-0,562408	-2,681443	-0,949247	-8,732713	11,991533	12,254993	-0,124023	0,073502	0,122974	7,612268	8,117843	-0,157516	-0,124023	0,073502	0,122974	7,612268	8,117843	-0,157516
11:02:05,66	0,569940	3,315006	-0,090982	0,211976	0,435991	-0,541023	-0,128224	0,071186	0,119474	1,952099	-1,817439	-0,159868	-0,569559	-2,686847	-0,954700	-8,774337	11,987722	12,246889	-0,128224	0,071186	0,119474	7,540239	8,248144	-0,159868	-0,128224	0,071186	0,119474	7,540239	8,248144	-0,159868
11:02:05,71	0,569940	3,315006	-0,090982	0,211976	0,435991	-0,541023	-0,119969	0,074678	0,114020	1,746445	-1,422331	-0,167971	-0,572047	-2,684644	-0,965593	-8,798722	11,965483	12,267488	-0,119969	0,074678	0,114020	7,608642	7,995251	-0,167971	-0,119969	0,074678	0,114020	7,608642	7,995251	-0,167971
11:02:05,76	0,569940	3,315006	-0,090982	0,211976	0,435991	-0,541023	-0,120633	0,077934	0,103128	1,545682	-1,466831	-0,147373	-0,565648	-2,681602	-0,964069	-8,853401	12,027122	12,265809	-0,120633	0,077934	0,103128	7,663473	8,002835	-0,147373	-0,120633	0,077934	0,103128	7,663473	8,002835	-0,147373
11:02:05,81	0,569940	3,315006	-0,090982	0,211976	0,435991	-0,541023	-0,126467	0,073913	0,104652	1,780789	-1,848388	-0,149051	-0,568022	-2,685431	-0,970660	-8,830906	11,943650	12,256246	-0,126467	0,073913	0,104652	7,582972	8,079271	-0,149051	-0,126467	0,073913	0,104652	7,582972	8,079271	-0,149051
11:02:05,86	0,569940	3,315006	-0,090982	0,211976	0,435991	-0,541023	-0,121964	0,074055	0,098060	1,712388	-1,553012	-0,158614	-0,575256	-2,685949	-0,973019	-8,912770	11,975394	12,282438	-0,121964	0,074055	0,098060	7,525681	8,021156	-0,158614	-0,121964	0,074055	0,098060	7,525681	8,021156	-0,158614
11:02:05,91	0,569940	3,315006	-0,090982	0,211976	0,435991	-0,541023	-0,117898	0,080060	0,095702	1,386648	-1,428360	-0,132423	-0,571737	-2,693649	-0,976499	-8,936853	11,979333	12,269860	-0,117898	0,080060	0,095702	7,671394	7,826646	-0,132423	-0,117898	0,080060	0,095702	7,671394	7,826646	-0,132423
11:02:05,96	0,569940	3,315006	-0,090982	0,211976	0,435991	-0,541023	-0,112989	0,073163	0,092222	1,736679	-1,195896	-0,145001	-0,567723	-2,683306	-0,978100	-8,946402	11,947242	12,267287	-0,112989	0,073163	0,092222	7,479983	7,673720	-0,145001	-0,112989	0,073163	0,092222	7,479983	7,673720	-0,145001
11:02:06,01	0,569940	3,315006	-0,090982	0,211976	0,435991	-0,541023	-0,123953	0,074858	0,090621	1,615986	-1,758279	-0,147574	-0,567108	-2,694936	-0,984657	-8,942944	11,919126	12,263877	-0,123953	0,074858	0,090621	7,492327	7,972057	-0,147574	-0,123953	0,074858	0,090621	7,492327	7,972057	-0,147574
11:02:06,06	0,569940	3,315006	-0,090982	0,211976	0,435991	-0,541023	-0,114189	0,068510	0,084064	1,923429	-1,233506	-0,150984	-0,564748	-2,690794	-0,986210	-8,953165	12,002387	12,292842	-0,114189	0,068510	0,084064	7,301503	7,730368	-0,150984	-0,114189	0,068510	0,084064	7,301503	7,730368	-0,150984
11:02:06,11	0,569940	3,315006	-0,090982	0,211976	0,435991	-0,541023	-0,118956	0,068538	0,082511	1,989004	-1,531868	-0,122019	-0,568388	-2,685661	-0,985139	-8,997359	11,998434	12,229663	-0,118956	0,068538	0,082511	7,369222	7,806210	-0,122019	-0,118956	0,068538	0,082511	7,369222	7,806210	-0,122019
11:02:06,17	0,569940	3,315006	-0,090982	0,211976	0,435991	-0,541023	-0,121581	0,074257	0,083581	1,666100	-1,704662	-0,185197	-0,568257	-2,689964	-0,989729	-8,943845	12,027785	12,270992	-0,121581	0,074257	0,083581	7,495252	7,839475	-0,185197	-0,121581	0,074257	0,083581	7,495252	7,839475	-0,185197
11:02:06,22	0,569940	3,315006	-0,090982	0,211976	0,435991	-0,541023	-0,117921	0,071992	0,078992	1,836059	-1,482639	-0,143869	-0,570135	-2,693855	-0,990920	-8,995348	11,996969	12,250976	-0,117921	0,071992	0,078992	7,487404	7,774136	-0,143869	-0,117921	0,071992	0,078992	7,487404	7,774136	-0,143869
11:02:06,27	0,569940	3,315006	-0,090982	0,211976	0,435991	-0,541023	-0,113612	0,071673	0,077801	1,800195	-1,287778	-0,163884	-0,573186	-2,685446	-0,992507	-9,019471	12,006471	12,277440	-0,113612	0,071673	0,077801	7,426519	7,630758	-0,163884	-0,113612	0,071673	0,077801	7,426519	7,630758	-0,163884
11:02:06,32	0,569940	3,315006	-0,090982	0,211976	0,435991	-0,541023	-0,119368	0,078519	0,076214	1,440349	-1,612751	-0,137421	-0,566640	-2,687407	-0,997166	-8,989107	12,006514	12,242044	-0,119368	0,078519	0,076214	7,604116	7,757660	-0,137421	-0,119368	0,078519	0,076214	7,604116	7,757660	-0,137421
11:02:06,37	0,569940	3,315006	-0,090982	0,211976	0,435991	-0,541023	-0,120943	0,071870	0,071555	1,801356	-1,668363	-0,172817	-0,569637	-2,692312	-0,997130	-8,999739	11,942219	12,272742	-0,120943	0,071870	0,071555	7,443117	7,825665	-0,172817	-0,120943	0,071870	0,071555	7,443117	7,825665	-0,172817
11:02:06,42	0,569940	3,315006	-0,090982	0,211976	0,435991	-0,541023	-0,115197	0,072013	0,071590	1,732917	-1,346648	-0,142118	-0,563082	-2,686887	-0,997149	-8,963991	11,971172	12,246180	-0,115197	0,072013	0,071590	7,385913	7,696345	-0,142118	-0,115197	0,072013	0,071590	7,385913	7,696345	-0,142118
11:02:06,47	0,569940	3,315006	-0,090982	0,211976	0,435991	-0,541023	-0,123172	0,069049	0,071572	1,929999	-1,744868	-0,168680	-0,573866	-2,689626	-1,001459	-9,050115	11,983142	12,257491	-0,123172	0,069049	0,071572	7,350310	7,924164	-0,168680	-0,123172	0,069049	0,071572	7,350310	7,924164	-0,168680
11:02:06,52	0,569940	3,315006	-0,090982	0,211976	0,435991	-0,541023	-0,115409	0,077019	0,067262	1,482857	-1,421724	-0,157369	-0,570321	-2,685524	-1,003403	-9,025902	11,970243	12,259233	-0,115409	0,077019	0,067262	7,528824	7,637856	-0,157369	-0,115409	0,077019	0,067262	7,528824	7,637856	-0,157369
11:02:06,57	0,569940	3,315006	-0,090982	0,211976	0,435991	-0,541023	-0,120733	0,075999	0,065318	1,536799	-1,671177	-0,155627	-0,569195	-2,692467	-1,006480	-9,040434	11,910155	12,268186	-0,120733	0,075999	0,065318	7,502747	7,806372	-0,155627	-0,120733	0,075999	0,065318	7,502747	7,806372	-0,155627
11:02:06,62	0,569940	3,315006	-0,090982	0,211976	0,435991	-0,541023	-0,115284	0,071553	0,062241	1,708715	-1,370350	-0,146675	-0,569056	-2,687073	-1,007653	-8,993787	12,007085	12,262658	-0,115284	0,071553	0,062241	7,325610	7,679422	-0,146675	-0,115284	0,071553	0,062241	7,325610	7,679422	-0,146675
11:02:06,67	0,569940	3,315006	-0,090982	0,211976	0,435991	-0,541023	-0,120024	0,074129	0,061068	1,682002	-1,624924	-0,152202	-0,567466	-2,688059	-1,010022	-9,066290	11,979702	12,249561	-0,120024	0,074129	0,061068	7,501155	7,796978	-0,152202	-0,120024	0,074129	0,061068	7,501155	7,796978	-0,152202
11:02:06,72	0,569940	3,315006	-0,090982	0,211976	0,435991	-0,541023	-0,119966	0,072259	0,058699	1,719299	-1,670999	-0,165299	-0,572752	-2,691548	-1,007684	-9,064716	11,955084	12,245902	-0,119966	0,072259	0,058699	7,391623	7,746339	-0,165299	-0,119966	0,072259	0,058699	7,391623	7,746339	-0,165299
11:02:06,77	0,569940	3,315006	-0,090982	0,211976	0,435991	-0,541023	-0,114301	0,075093	0,061037	1,551410	-1,362737	-0,168958	-0,569244	-2,687030	-1,011583	-9,067313	11,984286	12,250514	-0,114301	0,075093	0,061037	7,446185	7,609884	-0,168958	-0,114301	0,075093	0,061037	7,446185	7,609884	-0,168958
11:02:06,82	0,569940	3,315006	-0,090982	0,211976	0,435991	-0,541023	-0,119968	0,074314	0,057137	1,615914	-1,674268	-0,164346	-0,573895	-2,692177	-1,013501	-9,033740	11,940770	12,243529	-0,119968	0,074314	0,057137	7,449530	7,743207	-0,164346	-0,119968	0,074314	0,057137	7,449530	7,743207	-0,164346
11:02:06,87	0,569940	3,315006	-0,090982	0,211976	0,435991	-0,541023	-0,113185	0,075768	0,055220	1,519403	-1,270728	-0,171331	-0,571109	-2,689886	-1,016244	-9,108909	11,982563	12,267512	-0,113185	0,075768	0,055220	7,467163	7,614297	-0,171331	-0,113185	0,075768	0,055220	7,467163	7,614297	-0,171331
11:02:06,92	0,569940	3,315006	-0,090982	0,211976	0,435991	-0,541023	-0,116562	0,074501	0,052476	1,583892	-1,532318	-0,147348	-0,565720	-2,697198	-1,013095	-9,079598	11,936540	12,249131	-0,116562	0,074501	0,052476	7,432199	7,617788	-0,147348	-0,116562	0,074501	0,052476	7,432199	7,617788	-0,147348
11:02:06,97	0,569940	3,315006	-0,090982	0,211976	0,435991	-0,541023	-0,112924	0,066178	0,055625	1,991493	-1,294752	-0,165729	-0,572376	-2,693135	-1,017416	-9,157807	11,988028	12,273047	-0,112924	0,066178	0,055625	7,186435	7,569779	-0,165729	-0,112924	0,066178	0,055625	7,186435	7,569779	-0,165729
11:02:07,02	0,569940	3,315006	-0,090982	0,211976	0,435991	-0,541023	-0,113115	0,073973	0,051304	1,591600	-1,398173	-0,141813	-0,572866	-2,692098	-1,013894	-9,095847	11,932303	12,273396	-0,113115	0,073973	0,051304	7,398507	7,481373	-0,141813	-0,113115	0,073973	0,051304	7,398507	7,481373	-0,141813
11:02:07,07	0,569940	3,315006	-0,090982	0,211976	0,435991	-0,541023	-0,113768	0,074916	0,054827	1,525298	-1,350608	-0,141464	-0,565864	-2,688676	-1,018203	-9,126262	11,971626	12,255082	-0,113768	0,074916	0,054827	7,406212	7,580199	-0,141464	-0,113768	0,074916	0,054827	7,406212	7,580199	-0,141464
11:02:07,12	0,569940	3,315006	-0,090982	0,211976	0,435991	-0,541023	-0,120232	0,070563	0,050518	1,770483	-1,732724	-0,159778	-0,571641	-2,694879	-1,017770	-9,092056	11,982194	12,267423	-0,120232	0,070563	0,050518	7,309713	7,705487	-0,159778	-0,120232	0,070563	0,050518	7,309713	7,705487	-0,159778
11:02:07,17	0,569940	3,315006	-0,090982	0,211976	0,435991	-0,541023	-0,111972	0,072464	0,050950	1,697888	-1,278879	-0,147437	-0,575926	-2,696471	-1,017010	-9,149805	11,919762	12,279112	-0,111972	0,072464	0,050950	7,386344	7,510942	-0,147437	-0,111972	0,072464	0,050950	7,386344	7,510942	-0,147437
11:02:07,22	0,569940	3,315006	-0,090982	0,211976	0,435991	-0,541023	-0,108450	0,075379	0,051711	1,463377	-1,114540	-0,135748	-0,566966	-2,689944	-1,020487	-9,086915	11,976959	12,289776	-0,108450	0,075379	0,051711	7,380643	7,398818	-0,135748	-0,108450	0,075379	0,051711	7,380643	7,398818	-0,135748
11:02:07,27	0,569940	3,315006	-0,090982	0,211976	0,435991	-0,541023	-0,118584	0,070883	0,048234	1,778135	-1,615601	-0,125084	-0,572950	-2,695605	-1,022056	-9,135086	11,951765	12,278854	-0,118584	0,070883	0,048234	7,342485	7,693215	-0,125084	-0,118584	0,070883	0,048234	7,342485	7,693215	-0,125084
11:02:07,32	0,569940	3,315006	-0,090982	0,211976	0,435991	-0,541023	-0,110688	0,073235	0,046665	1,609925	-1,234168	-0,136006	-0,568852	-2,689025	-1,022080	-9,133626	11,962084	12,276024	-0,110688	0,073235	0,046665	7,358910	7,454870	-0,136006	-0,110688	0,073235	0,046665	7,358910	7,454870	-0,136006
11:02:07,37	0,569940	3,315006	-0,090982	0,211976	0,435991	-0,541023	-0,118436	0,072977	0,046640	1,633052	-1,640937	-0,138836	-0,568782	-2,697556	-1,021658	-9,132955	11,985269	12,270405	-0,118436	0,072977	0,046640	7,361717	7,656285	-0,138836	-0,118436	0,072977	0,046640	7,361717	7,656285	-0,138836
11:02:07,42	0,569940	3,315006	-0,090982	0,211976	0,435991	-0,541023	-0,111083	0,068650	0,047062	1,878445	-1,269595	-0,144456	-0,573446	-2,694640	-1,023992	-9,085342	11,947770	12,264915	-0,111083	0,068650	0,047062	7,267478	7,450420	-0,144456	-0,111083	0,068650	0,047062	7,267478	7,450420	-0,144456
11:02:07,47	0,569940	3,315006	-0,090982	0,211976	0,435991	-0,541023	-0,115915	0,076325	0,046221	1,445743	-1,524268	-0,163540	-0,568839	-2,694873	-1,024402	-9,143432	11,972063	12,262457	-0,115915	0,076325	0,046221	7,437241	7,575061	-0,163540	-0,115915	0,076325	0,046221	7,437241	7,575061	-0,163540
11:02:07,52	0,569940	3,315006	-0,090982	0,211976	0,435991	-0,541023	-0,113378	0,070041	0,044319	1,789456	-1,391412	-0,152404	-0,572396	-2,691045	-1,025187	-9,137205	11,961752	12,277028	-0,113378	0,070041	0,044319	7,287655	7,508772	-0,152404	-0,113378	0,070041	0,044319	7,287655	7,508772	-0,152404
11:02:07,57	0,569940	3,315006	-0,090982	0,211976	0,435991	-0,541023	-0,114914	0,075036	0,043534	1,523904	-1,460737	-0,137832	-0,568353	-2,686652	-1,024449	-9,162497	11,949499	12,258417	-0,114914	0,075036	0,043534	7,414205	7,560024	-0,137832	-0,114914	0,075036	0,043534	7,414205	7,560024	-0,137832
11:02:07,62	0,569940	3,315006	-0,090982	0,211976	0,435991	-0,541023	-0,120741	0,073731	0,044272	1,568502	-1,779495	-0,156444	-0,571790	-2,689587	-1,027522	-9,136657	12,007618	12,280234	-0,120741	0,073731	0,044272	7,356367	7,698651	-0,156444	-0,120741	0,073731	0,044272	7,356367	7,698651	-0,156444
11:02:07,67	0,569940	3,315006	-0,090982	0,211976	0,435991	-0,541023	-0,116480	0,075240	0,041198	1,553287	-1,564610	-0,134626	-0,573112	-2,687788	-1,028720	-9,184954	11,973870	12,280417	-0,116480	0,075240	0,041198	7,459607	7,579056	-0,134626	-0,116480	0,075240	0,041198	7,459607	7,579056	-0,134626
11:02:07,72	0,569940	3,315006	-0,090982	0,211976	0,435991	-0,541023	-0,117377	0,077284	0,040000	1,393594	-1,636212	-0,134444	-0,574854	-2,691524	-1,027558	-9,190509	11,982006	12,259792	-0,117377	0,077284	0,040000	7,460415	7,577877	-0,134444	-0,117377	0,077284	0,040000	7,460415	7,577877	-0,134444
11:02:07,77	0,569940	3,315006	-0,090982	0,211976	0,435991	-0,541023	-0,113271	0,076925	0,041162	1,416555	-1,431574	-0,155069	-0,568236	-2,692809	-1,028686	-9,134423	12,001607	12,256637	-0,113271	0,076925	0,041162	7,455157	7,460186	-0,155069	-0,113271	0,076925	0,041162	7,455157	7,460186	-0,155069
11:02:07,82	0,569940	3,315006	-0,090982	0,211976	0,435991	-0,541023	-0,115467	0,070551	0,040034	1,793019	-1,507023	-0,158223	-0,569555	-2,695384	-1,029488	-9,179648	11,922684	12,239916	-0,115467	0,070551	0,040034	7,331264	7,557166	-0,158223	-0,115467	0,070551	0,040034	7,331264	7,557166	-0,158223
11:02:07,87	0,569940	3,315006	-0,090982	0,211976	0,435991	-0,541023	-0,112578	0,070405	0,039233	1,709626	-1,356467	-0,174944	-0,567742	-2,692672	-1,031809	-9,156359	11,953472	12,252481	-0,112578	0,070405	0,039233	7,236446	7,480887	-0,174944	-0,112578	0,070405	0,039233	7,236446	7,480887	-0,174944
11:02:07,92	0,569940	3,315006	-0,090982	0,211976	0,435991	-0,541023	-0,115832	0,070192	0,036912	1,759040	-1,520915	-0,162379	-0,565931	-2,691473	-1,032567	-9,134130	11,968177	12,268212	-0,115832	0,070192	0,036912	7,269093	7,571900	-0,162379	-0,115832	0,070192	0,036912	7,269093	7,571900	-0,162379
11:02:07,97	0,569940	3,315006	-0,090982	0,211976	0,435991	-0,541023	-0,117776	0,069222	0,036154	1,833309	-1,610127	-0,146649	-0,569556	-2,688472	-1,031449	-9,165390	11,944950	12,247547	-0,117776	0,069222	0,036154	7,267248	7,635326	-0,146649	-0,117776	0,069222	0,036154	7,267248	7,635326	-0,146649
11:02:08,02	0,569940	3,315006	-0,090982	0,211976	0,435991	-0,541023	-0,118563	0,073863	0,037272	1,556237	-1,666477	-0,167314	-0,570733	-2,701692	-1,030997	-9,203166	11,964033	12,280023	-0,118563	0,073863	0,037272	7,354487	7,640706	-0,167314	-0,118563	0,073863	0,037272	7,354487	7,640706	-0,167314
11:02:08,07	0,569940	3,315006	-0,090982	0,211976	0,435991	-0,541023	-0,106526	0,068272	0,037724	1,844608	-1,082819	-0,134838	-0,576061	-2,690265	-1,035344	-9,173496	11,941571	12,243657	-0,106526	0,068272	0,037724	7,203963	7,279474	-0,134838	-0,106526	0,068272	0,037724	7,203963	7,279474	-0,134838
11:02:08,12	0,569940	3,315006	-0,090982	0,211976	0,435991	-0,541023	-0,113758	0,078600	0,033377	1,302934	-1,421950	-0,171204	-0,565981	-2,692191	-1,034542	-9,154307	11,951903	12,235068	-0,113758	0,078600	0,033377	7,473038	7,508045	-0,171204	-0,113758	0,078600	0,033377	7,473038	7,508045	-0,171204
11:02:08,17	0,569940	3,315006	-0,090982	0,211976	0,435991	-0,541023	-0,117130	0,068907	0,034179	1,825497	-1,585822	-0,179792	-0,571948	-2,701160	-1,035682	-9,200667	11,930204	12,257407	-0,117130	0,068907	0,034179	7,234723	7,608846	-0,179792	-0,117130	0,068907	0,034179	7,234723	7,608846	-0,179792
11:02:08,22	0,569940	3,315006	-0,090982	0,211976	0,435991	-0,541023	-0,106379	0,069590	0,033039	1,748050	-1,056076	-0,157453	-0,566752	-2,691181	-1,032608	-9,234748	11,951402	12,278325	-0,106379	0,069590	0,033039	7,210830	7,294647	-0,157453	-0,106379	0,069590	0,033039	7,210830	7,294647	-0,157453
11:02:08,27	0,569940	3,315006	-0,090982	0,211976	0,435991	-0,541023	-0,117619	0,070080	0,036113	1,723884	-1,680672	-0,136535	-0,571944	-2,699691	-1,038419	-9,194092	11,936502	12,240045	-0,117619	0,070080	0,036113	7,225134	7,552394	-0,136535	-0,117619	0,070080	0,036113	7,225134	7,552394	-0,136535
11:02:08,32	0,569940	3,315006	-0,090982	0,211976	0,435991	-0,541023	-0,107653	0,070321	0,030302	1,718767	-1,119783	-0,174815	-0,564347	-2,693075	-1,038808	-9,198270	11,927767	12,266565	-0,107653	0,070321	0,030302	7,238950	7,330955	-0,174815	-0,107653	0,070321	0,030302	7,238950	7,330955	-0,174815
11:02:08,37	0,569940	3,315006	-0,090982	0,211976	0,435991	-0,541023	-0,117181	0,067050	0,029913	1,879198	-1,614499	-0,148295	-0,572686	-2,692865	-1,039261	-9,265341	11,990656	12,239064	-0,117181	0,067050	0,029913	7,142618	7,584202	-0,148295	-0,117181	0,067050	0,029913	7,142618	7,584202	-0,148295
11:02:08,42	0,569940	3,315006	-0,090982	0,211976	0,435991	-0,541023	-0,113193	0,074377	0,029460	1,519114	-1,496668	-0,175797	-0,565445	-2,692182	-1,036881	-9,182939	11,978410	12,242574	-0,113193	0,074377	0,029460	7,357716	7,388997	-0,175797	-0,113193	0,074377	0,029460	7,357716	7,388997	-0,175797
11:02:08,47	0,569940	3,315006	-0,090982	0,211976	0,435991	-0,541023	-0,117406	0,068448	0,031840	1,858041	-1,638230	-0,172286	-0,574981	-2,696741	-1,041168	-9,220297	11,926782	12,241588	-0,117406	0,068448	0,031840	7,231182	7,578113	-0,172286	-0,117406	0,068448	0,031840	7,231182	7,578113	-0,172286
11:02:08,52	0,569940	3,315006	-0,090982	0,211976	0,435991	-0,541023	-0,108689	0,074426	0,027553	1,483754	-1,191517	-0,173272	-0,573267	-2,692963	-1,038093	-9,248396	11,944668	12,231745	-0,108689	0,074426	0,027553	7,326229	7,340590	-0,173272	-0,108689	0,074426	0,027553	7,326229	7,340590	-0,173272
11:02:08,57	0,569940	3,315006	-0,090982	0,211976	0,435991	-0,541023	-0,112818	0,074831	0,030628	1,464182	-1,439497	-0,183115	-0,571964	-2,699271	-1,039984	-9,215216	11,981854	12,242726	-0,112818	0,074831	0,030628	7,338377	7,416727	-0,183115	-0,112818	0,074831	0,030628	7,338377	7,416727	-0,183115
11:02:08,62	0,569940	3,315006	-0,090982	0,211976	0,435991	-0,541023	-0,108006	0,070549	0,028737	1,735627	-1,179145	-0,172135	-0,576772	-2,693181	-1,040006	-9,220988	11,924840	12,260425	-0,108006	0,070549	0,028737	7,273705	7,299359	-0,172135	-0,108006	0,070549	0,028737	7,273705	7,299359	-0,172135
11:02:08,67	0,569940	3,315006	-0,090982	0,211976	0,435991	-0,541023	-0,110877	0,077757	0,028715	1,308536	-1,304906	-0,154435	-0,570826	-2,697773	-1,039973	-9,202353	11,908395	12,255188	-0,110877	0,077757	0,028715	7,412462	7,398936	-0,154435	-0,110877	0,077757	0,028715	7,412462	7,398936	-0,154435
11:02:08,72	0,569940	3,315006	-0,090982	0,211976	0,435991	-0,541023	-0,109873	0,070312	0,028748	1,690763	-1,228358	-0,159672	-0,573819	-2,693315	-1,039573	-9,216237	11,934430	12,309363	-0,109873	0,070312	0,028748	7,210239	7,396702	-0,159672	-0,109873	0,070312	0,028748	7,210239	7,396702	-0,159672
11:02:08,77	0,569940	3,315006	-0,090982	0,211976	0,435991	-0,541023	-0,112237	0,075133	0,029147	1,455667	-1,376321	-0,105498	-0,567908	-2,697710	-1,040363	-9,225092	11,940597	12,262050	-0,112237	0,075133	0,029147	7,353606	7,434303	-0,105498	-0,112237	0,075133	0,029147	7,353606	7,434303	-0,105498
11:02:08,82	0,569940	3,315006	-0,090982	0,211976	0,435991	-0,541023	-0,111386	0,067817	0,028357	1,837034	-1,342817	-0,152811	-0,570959	-2,694158	-1,043852	-9,242981	11,914683	12,311977	-0,111386	0,067817	0,028357	7,160634	7,400998	-0,152811	-0,111386	0,067817	0,028357	7,160634	7,400998	-0,152811
11:02:08,87	0,569940	3,315006	-0,090982	0,211976	0,435991	-0,541023	-0,112938	0,072235	0,024869	1,575888	-1,426022	-0,102883	-0,567882	-2,694772	-1,040768	-9,217567	11,976079	12,254105	-0,112938	0,072235	0,024869	7,246336	7,439574	-0,102883	-0,112938	0,072235	0,024869	7,246336	7,439574	-0,102883
11:02:08,92	0,569940	3,315006	-0,090982	0,211976	0,435991	-0,541023	-0,113944	0,069263	0,027953	1,796318	-1,487069	-0,160755	-0,567913	-2,700105	-1,041529	-9,241911	11,969891	12,258669	-0,113944	0,069263	0,027953	7,233451	7,457567	-0,160755	-0,113944	0,069263	0,027953	7,233451	7,457567	-0,160755
11:02:08,97	0,569940	3,315006	-0,090982	0,211976	0,435991	-0,541023	-0,109310	0,066623	0,027191	1,916066	-1,264070	-0,156191	-0,573857	-2,697877	-1,043124	-9,248322	11,934482	12,233649	-0,109310	0,066623	0,027191	7,145960	7,316767	-0,156191	-0,109310	0,066623	0,027191	7,145960	7,316767	-0,156191
11:02:09,02	0,569940	3,315006	-0,090982	0,211976	0,435991	-0,541023	-0,108268	0,072885	0,025597	1,556589	-1,197708	-0,181212	-0,567231	-2,694062	-1,043070	-9,192105	12,012286	12,280848	-0,108268	0,072885	0,025597	7,278024	7,301294	-0,181212	-0,108268	0,072885	0,025597	7,278024	7,301294	-0,181212
11:02:09,07	0,569940	3,315006	-0,090982	0,211976	0,435991	-0,541023	-0,114884	0,069054	0,025651	1,851244	-1,531986	-0,134013	-0,573911	-2,693678	-1,045455	-9,257795	11,943967	12,265153	-0,114884	0,069054	0,025651	7,272014	7,486415	-0,134013	-0,114884	0,069054	0,025651	7,272014	7,486415	-0,134013
11:02:09,12	0,569940	3,315006	-0,090982	0,211976	0,435991	-0,541023	-0,111877	0,075032	0,023265	1,448418	-1,398345	-0,149707	-0,571452	-2,694590	-1,045430	-9,228342	11,991826	12,271503	-0,111877	0,075032	0,023265	7,338399	7,383997	-0,149707	-0,111877	0,075032	0,023265	7,338399	7,383997	-0,149707
11:02:09,17	0,569940	3,315006	-0,090982	0,211976	0,435991	-0,541023	-0,112316	0,072446	0,023291	1,639055	-1,419614	-0,143358	-0,572718	-2,699202	-1,046977	-9,248889	11,906525	12,269020	-0,112316	0,072446	0,023291	7,326049	7,397218	-0,143358	-0,112316	0,072446	0,023291	7,326049	7,397218	-0,143358
11:02:09,22	0,569940	3,315006	-0,090982	0,211976	0,435991	-0,541023	-0,107690	0,071236	0,021744	1,617795	-1,154167	-0,145840	-0,566864	-2,693475	-1,044684	-9,268352	11,938203	12,251320	-0,107690	0,071236	0,021744	7,209854	7,299465	-0,145840	-0,107690	0,071236	0,021744	7,209854	7,299465	-0,145840
11:02:09,27	0,569940	3,315006	-0,090982	0,211976	0,435991	-0,541023	-0,115577	0,069029	0,024037	1,750262	-1,596987	-0,163540	-0,575671	-2,694518	-1,047774	-9,256174	11,961632	12,281219	-0,115577	0,069029	0,024037	7,169071	7,475777	-0,163540	-0,115577	0,069029	0,024037	7,169071	7,475777	-0,163540
11:02:09,32	0,569940	3,315006	-0,090982	0,211976	0,435991	-0,541023	-0,110270	0,076135	0,020947	1,407135	-1,322191	-0,133641	-0,566911	-2,693520	-1,044681	-9,285554	11,928507	12,265705	-0,110270	0,076135	0,020947	7,383756	7,333974	-0,133641	-0,110270	0,076135	0,020947	7,383756	7,333974	-0,133641
11:02:09,37	0,569940	3,315006	-0,090982	0,211976	0,435991	-0,541023	-0,115513	0,069048	0,024040	1,732301	-1,603753	-0,149155	-0,570918	-2,701278	-1,044681	-9,264046	11,947345	12,215793	-0,115513	0,069048	0,024040	7,152563	7,464054	-0,149155	-0,115513	0,069048	0,024040	7,152563	7,464054	-0,149155
11:02:09,42	0,569940	3,315006	-0,090982	0,211976	0,435991	-0,541023	-0,106792	0,068639	0,024040	1,780647	-1,141016	-0,199068	-0,576854	-2,694655	-1,048974	-9,256588	11,947361	12,237666	-0,106792	0,068639	0,024040	7,168789	7,242137	-0,199068	-0,106792	0,068639	0,024040	7,168789	7,242137	-0,199068
11:02:09,47	0,569940	3,315006	-0,090982	0,211976	0,435991	-0,541023	-0,109560	0,077091	0,019747	1,344872	-1,278499	-0,177194	-0,568132	-2,693221	-1,046215	-9,307239	11,959761	12,311302	-0,109560	0,077091	0,019747	7,396516	7,321938	-0,177194	-0,109560	0,077091	0,019747	7,396516	7,321938	-0,177194
11:02:09,52	0,569940	3,315006	-0,090982	0,211976	0,435991	-0,541023	-0,115162	0,070255	0,022506	1,685755	-1,619901	-0,103558	-0,570325	-2,697555	-1,046203	-9,241622	11,941281	12,265400	-0,115162	0,070255	0,022506	7,200777	7,420343	-0,103558	-0,115162	0,070255	0,022506	7,200777	7,420343	-0,103558
11:02:09,57	0,569940	3,315006	-0,090982	0,211976	0,435991	-0,541023	-0,110313	0,069988	0,022518	1,716462	-1,301648	-0,149460	-0,572175	-2,696633	-1,047389	-9,271360	11,929677	12,265873	-0,110313	0,069988	0,022518	7,210496	7,357891	-0,149460	-0,110313	0,069988	0,022518	7,210496	7,357891	-0,149460
11:02:09,62	0,569940	3,315006	-0,090982	0,211976	0,435991	-0,541023	-0,110185	0,072050	0,021332	1,584285	-1,314988	-0,148987	-0,567333	-2,699470	-1,049688	-9,228112	11,966987	12,258748	-0,110150	0,066439	0,019033	7,145466	7,352417	-0,156112	-0,110150	0,066439	0,019033	7,145466	7,352417	-0,156112
11:02:09,67	0,569940	3,315006	-0,090982	0,211976	0,435991	-0,541023	-0,110150	0,066439	0,019033	1,930026	-1,294324	-0,156112	-0,567974	-2,698214	-1,046577	-9,239020	11,927513	12,275159	-0,110150	0,066439	0,019033	7,145466	7,352417	-0,156112	-0,110150	0,066439	0,019033	7,145466	7,352417	-0,156112
11:02:09,72	0,569940	3,315006	-0,090982	0,211976	0,435991	-0,541023	-0,110917	0,067621	0,022144	1,828882	-1,323921	-0,139702	-0,575143	-2,695649	-1,048167	-9,278229	11,936350	12,280799	-0,110917	0,067621	0,022144	7,137169	7,383035	-0,139702	-0,110917	0,067621	0,022144	7,137169	7,383035	-0,139702
11:02:09,77	0,569940	3,315006	-0,090982	0,211976	0,435991	-0,541023	-0,109554	0,075113	0,020554	1,427391	-1,291429	-0,134061	-0,567998	-2,699946	-1,047393	-9,269692	11,959964	12,233143	-0,109554	0,075113	0,020554	7,323733	7,308546	-0,134061	-0,109554	0,075113	0,020554	7,323733	7,308546	-0,134061
11:02:09,82	0,569940	3,315006	-0,090982	0,211976	0,435991	-0,541023	-0,109406	0,066777	0,021328	1,885589	-1,288134	-0,181717	-0,571016	-2,696776	-1,051259	-9,283931	11,969752	12,294045	-0,109406	0,066777	0,021328	7,127545	7,300203	-0,181717	-0,109406	0,066777	0,021328	7,127545	7,300203	-0,181717
11:02:09,87	0,569940	3,315006	-0,090982	0,211976	0,435991	-0,541023	-0,110641	0,070975	0,017462	1,668608	-1,369623	-0,120815	-0,566294	-2,692187	-1,050903	-9,262863	11,941811	12,255453	-0,110641	0,070975	0,017462	7,240170	7,315727	-0,120815	-0,110641	0,070975	0,017462	7,240170	7,315727	-0,120815
11:02:09,92	0,569940	3,315006	-0,090982	0,211976	0,435991	-0,541023	-0,116977	0,069180	0,017818	1,748295	-1,666847	-0,159407	-0,575828	-2,692635	-1,048233	-9,321025	11,938769	12,238079	-0,116977	0,069180	0,017818	7,178934	7,515832	-0,159407	-0,116977	0,069180	0,017818	7,178934	7,515832	-0,159407
11:02:09,97	0,569940	3,315006	-0,090982	0,211976	0,435991	-0,541023	-0,111822	0,077213	0,020488	1,298875	-1,447622	-0,176781	-0,565136	-2,696169	-1,050892	-9,281039	11,936759	12,255081	-0,111822	0,077213	0,020488	7,360087	7,330369	-0,176781	-0,111822	0,077213	0,020488	7,360087	7,330369	-0,176781
11:02:10,02	0,569940	3,315006	-0,090982	0,211976	0,435991	-0,541023	-0,114107	0,066186	0,017828	1,890532	-1,530834	-0,159779	-0,573476	-2,697599	-1,054799	-9,321516	11,941315	12,261212	-0,114107	0,066186	0,017828	7,086124	7,426567	-0,159779	-0,114107	0,066186	0,017828	7,086124	7,426567	-0,159779
11:02:10,07	0,569940	3,315006	-0,090982	0,211976	0,435991	-0,541023	-0,108699	0,072694	0,013922	1,535822	-1,286946	-0,153649	-0,568590	-2,694525	-1,051662	-9,256829	11,994665	12,266493	-0,108699	0,072694	0,013922	7,242293	7,245922	-0,153649	-0,108699	0,072694	0,013922	7,242293	7,245922	-0,153649
11:02:10,12	0,569940	3,315006	-0,090982	0,211976	0,435991	-0,541023	-0,113804	0,070000	0,017058	1,754466	-1,523038	-0,148368	-0,571567	-2,700250	-1,054728	-9,271706	11,982239	12,305511	-0,113804	0,070000	0,017058	7,249443	7,410538	-0,148368	-0,113804	0,070000	0,017058	7,249443	7,410538	-0,148368
11:02:10,17	0,569940	3,315006	-0,090982	0,211976	0,435991	-0,541023	-0,112178	0,072560	0,016251	1,565149	-1,432400	-0,169221	-0,574615	-2,700146	-1,052464	-9,327488	11,975986	12,255543	-0,112178	0,072560	0,016251	7,261124	7,373546	-0,169221	-0,112178	0,072560	0,016251	7,261124	7,373546	-0,169221
11:02:10,22	0,569940	3,315006	-0,090982	0,211976	0,435991	-0,541023	-0,105923	0,072407	0,016256	1,577778	-1,165129	-0,159317	-0,572847	-2,691245	-1,048207	-9,309440	11,974175	12,268870	-0,105923	0,072407	0,016256	7,261732	7,149864	-0,159317	-0,105923	0,072407	0,016256	7,261732	7,149864	-0,159317
11:02:10,27	0,569940	3,315006	-0,090982	0,211976	0,435991	-0,541023	-0,114516	0,075326	0,020514	1,433435	-1,595407	-0,145990	-0,572258	-2,700635	-1,051285	-9,306644	11,907089	12,252739	-0,114516	0,075326	0,020514	7,346546	7,394104	-0,145990	-0,114516	0,075326	0,020514	7,346546	7,394104	-0,145990
11:02:10,32	0,569940	3,315006	-0,090982	0,211976	0,435991	-0,541023	-0,106679	0,070121	0,017436	1,647412	-1,151898	-0,162121	-0,567053	-2,692859	-1,053622	-9,340009	11,960742	12,301883	-0,106679	0,070121	0,017436	7,151904	7,222376	-0,162121	-0,106679	0,070121	0,017436	7,151904	7,222376	-0,162121
11:02:10,37	0,569940	3,315006	-0,090982	0,211976	0,435991	-0,541023	-0,116015	0,069502	0,015098	1,709378	-1,693133	-0,112978	-0,567597	-2,699479	-1,055137	-9,319016	11,921551	12,305102	-0,116015	0,069502	0,015098	7,165286	7,414081	-0,112978	-0,116015	0,069502	0,015098	7,165286	7,414081	-0,112978
11:02:10,42	0,569940	3,315006	-0,090982	0,211976	0,435991	-0,541023	-0,110011	0,066662	0,013584	1,833590	-1,343107	-0,109758	-0,572899	-2,694774	-1,052878	-9,319744	11,925567	12,245503	-0,110011	0,066662	0,013584	7,066594	7,292729	-0,109758	-0,110011	0,066662	0,013584	7,066594	7,292729	-0,109758
11:02:10,47	0,569940	3,315006	-0,090982	0,211976	0,435991	-0,541023	-0,111434	0,073606	0,015843	1,475617	-1,419741	-0,169357	-0,570956	-2,695350	-1,054008	-9,254780	11,975995	12,247389	-0,111434	0,073606	0,015843	7,253723	7,327799	-0,169357	-0,111434	0,073606	0,015843	7,253723	7,327799	-0,169357
11:02:10,52	0,569940	3,315006	-0,090982	0,211976	0,435991	-0,541023	-0,111907	0,071637	0,014713	1,654205	-1,413284	-0,167471	-0,570048	-2,696487	-1,054820	-9,379159	11,974085	12,268469	-0,111907	0,071637	0,014713	7,277675	7,371377	-0,167471	-0,111907	0,071637	0,014713	7,277675	7,371377	-0,167471
11:02:10,57	0,569940	3,315006	-0,090982	0,211976	0,435991	-0,541023	-0,111375	0,070281	0,013900	1,660842	-1,492421	-0,146391	-0,565261	-2,697335	-1,054263	-9,298977	11,962591	12,257949	-0,111375	0,070281	0,013900	7,177913	7,250539	-0,146391	-0,111375	0,070281	0,013900	7,177913	7,250539	-0,146391
11:02:10,62	0,569940	3,315006	-0,090982	0,211976	0,435991	-0,541023	-0,113035	0,065712	0,014458	1,928601	-1,503546	-0,156911	-0,568779	-2,694018	-1,054811	-9,322406	11,949162	12,257977	-0,113035	0,065712	0,014458	7,086955	7,369712	-0,156911	-0,113035	0,065712	0,014458	7,086955	7,369712	-0,156911
11:02:10,67	0,569940	3,315006	-0,090982	0,211976	0,435991	-0,541023	-0,114148	0,070416	0,013910	1,660615	-1,575013	-0,156883	-0,569859	-2,698291	-1,057115	-9,273692	11,915660	12,242450	-0,114148	0,070416	0,013910	7,188284	7,385639	-0,156883	-0,114148	0,070416	0,013910	7,188284	7,385639	-0,156883
11:02:10,72	0,569940	3,315006	-0,090982	0,211976	0,435991	-0,541023	-0,109908	0,069215	0,011606	1,718396	-1,295565	-0,172411	-0,568075	-2,697293	-1,055551	-9,292390	11,998580	12,269028	-0,109908	0,069215	0,011606	7,151808	7,332201	-0,172411	-0,109908	0,069215	0,011606	7,151808	7,332201	-0,172411
11:02:10,77	0,569940	3,315006	-0,090982	0,211976	0,435991	-0,541023	-0,111664	0,068170	0,013170	1,835239	-1,444521	-0,145832	-0,572932	-2,695131	-1,056361	-9,333101	11,945001	12,272549	-0,111664	0,068170	0,013170	7,186557	7,321079	-0,145832	-0,111664	0,068170	0,013170	7,186557	7,321079	-0,145832
11:02:10,82	0,569940	3,315006	-0,090982	0,211976	0,435991	-0,541023	-0,111108	0,073457	0,012360	1,493556	-1,424073	-0,142311	-0,567391	-2,699750	-1,058244	-9,241216	11,973265	12,259394	-0,111108	0,073457	0,012360	7,259907	7,297876	-0,142311	-0,111108	0,073457	0,012360	7,259907	7,297876	-0,142311
11:02:10,87	0,569940	3,315006	-0,090982	0,211976	0,435991	-0,541023	-0,109879	0,066348	0,010477	1,933611	-1,294729	-0,155467	-0,569401	-2,693548	-1,055979	-9,337418	11,961499	12,268890	-0,109879	0,066348	0,010477	7,141954	7,330753	-0,155467	-0,109879	0,066348	0,010477	7,141954	7,330753	-0,155467
11:02:10,92	0,569940	3,315006	-0,090982	0,211976	0,435991	-0,541023	-0,114244	0,071190	0,012742	1,623549	-1,599174	-0,145970	-0,570489	-2,700597	-1,056362	-9,306800	11,924913	12,217951	-0,114244	0,071190	0,012742	7,211972	7,369014	-0,145970	-0,114244	0,071190	0,012742	7,211972	7,369014	-0,145970
11:02:10,97	0,569940	3,315006	-0,090982	0,211976	0,435991	-0,541023	-0,107595	0,068608	0,012358	1,741426	-1,208618	-0,196909	-0,569357	-2,697618	-1,057520	-9,321921	11,948684	12,254126	-0,107595	0,068608	0,012358	7,127178	7,237625	-0,196909	-0,107595	0,068608	0,012358	7,127178	7,237625	-0,196909
11:02:11,02	0,569940	3,315006	-0,090982	0,211976	0,435991	-0,541023	-0,110742	0,069117	0,011201	1,727989	-1,397230	-0,160734	-0,572377	-2,696071	-1,055189	-9,354443	11,952206	12,286779	-0,110742	0,069117	0,011201	7,153690	7,296032	-0,160734	-0,110742	0,069117	0,011201	7,153690	7,296032	-0,160734
11:02:11,07	0,569940	3,315006	-0,090982	0,211976	0,435991	-0,541023	-0,110572	0,072506	0,013532	1,538556	-1,418290	-0,128082	-0,567605	-2,700033	-1,058658	-9,321623	11,921436	12,273268	-0,110572	0,072506	0,013532	7,230285	7,261589	-0,128082	-0,110572	0,072506	0,013532	7,230285	7,261589	-0,128082
11:02:11,12	0,569940	3,315006	-0,090982	0,211976	0,435991	-0,541023	-0,109527	0,066393	0,010063	1,846198	-1,320134	-0,141592	-0,568641	-2,698553	-1,055939	-9,275226	11,968818	12,253314	-0,109527	0,066393	0,010063	7,058051	7,277700	-0,141592	-0,109527	0,066393	0,010063	7,058051	7,277700	-0,141592
11:02:11,17	0,569940	3,315006	-0,090982	0,211976	0,435991	-0,541023	-0,110290	0,068029	0,012782	1,825343	-1,343360	-0,161546	-0,574131	-2,692704	-1,057170	-9,356345	12,002007	12,260725	-0,110290	0,068029	0,012782	7,165645	7,314430	-0,161546	-0,110290	0,068029	0,012782	7,165645	7,314430	-0,161546
11:02:11,22	0,569940	3,315006	-0,090982	0,211976	0,435991	-0,541023	-0,112611	0,075709	0,011551	1,414188	-1,550862	-0,154136	-0,570519	-2,697989	-1,057112	-9,300675	11,908606	12,266655	-0,112611	0,075709	0,011551	7,357337	7,289072	-0,154136	-0,112611	0,075709	0,011551	7,357337	7,289072	-0,154136
11:02:11,27	0,569940	3,315006	-0,090982	0,211976	0,435991	-0,541023	-0,109839	0,069938	0,011609	1,661221	-1,311830	-0,148205	-0,566392	-2,693938	-1,057129	-9,299515	11,938520	12,259236	-0,109839	0,069938	0,011609	7,151357	7,310539	-0,148205	-0,109839	0,069938	0,011609	7,151357	7,310539	-0,148205
11:02:11,32	0,569940	3,315006	-0,090982	0,211976	0,435991	-0,541023	-0,115411	0,068389	0,011592	1,768256	-1,615540	-0,155624	-0,575322	-2,697185	-1,057941	-9,353689	11,942631	12,243858	-0,115411	0,068389	0,011592	7,136793	7,444251	-0,155624	-0,115411	0,068389	0,011592	7,136793	7,444251	-0,155624
11:02:11,37	0,569940	3,315006	-0,090982	0,211976	0,435991	-0,541023	-0,108135	0,074500	0,010780	1,426980	-1,286127	-0,171002	-0,565211	-2,694575	-1,059056	-9,291189	11,926748	12,269746	-0,108135	0,074500	0,010780	7,275196	7,202449	-0,171002	-0,108135	0,074500	0,010780	7,275196	7,202449	-0,171002
11:02:11,42	0,569940	3,315006	-0,090982	0,211976	0,435991	-0,541023	-0,115450	0,067049	0,009665	1,831911	-1,604468	-0,145114	-0,566383	-2,693211	-1,057890	-9,290657	11,941730	12,279201	-0,115450	0,067049	0,009665	7,095247	7,458379	-0,145114	-0,115450	0,067049	0,009665	7,095247	7,458379	-0,145114
11:02:11,47	0,569940	3,315006	-0,090982	0,211976	0,435991	-0,541023	-0,116045	0,068745	0,010831	1,756970	-1,642435	-0,135659	-0,570583	-2,698541	-1,059081	-9,331598	11,911812	12,248800	-0,116045	0,068745	0,010831	7,153429	7,467115	-0,135659	-0,116045	0,068745	0,010831	7,153429	7,467115	-0,135659
11:02:11,52	0,569940	3,315006	-0,090982	0,211976	0,435991	-0,541023	-0,109330	0,069718	0,009640	1,659986	-1,313716	-0,166060	-0,566400	-2,700693	-1,057512	-9,318863	11,925893	12,238880	-0,109330	0,069718	0,009640	7,132835	7,268652	-0,166060	-0,109330	0,069718	0,009640	7,132835	7,268652	-0,166060
11:02:11,57	0,569940	3,315006	-0,090982	0,211976	0,435991	-0,541023	-0,109557	0,065019	0,011209	1,922862	-1,321572	-0,175981	-0,567098	-2,695632	-1,059868	-9,346911	11,918496	12,255530	-0,109557	0,065019	0,011209	7,026892	7,278677	-0,175981	-0,109557	0,065019	0,011209	7,026892	7,278677	-0,175981
11:02:11,62	0,569940	3,315006	-0,090982	0,211976	0,435991	-0,541023	-0,113591	0,068154	0,008853	1,739446	-1,551936	-0,159330	-0,574157	-2,693110	-1,057967	-9,352138	11,946823	12,230263	-0,113591	0,068154	0,008853	7,089522	7,364989	-0,159330	-0,113591	0,068154	0,008853	7,089522	7,364989	-0,159330
11:02:11,67	0,569940	3,315006	-0,090982	0,211976	0,435991	-0,541023	-0,112246	0,075528	0,010754	1,377918	-1,500655	-0,184598	-0,569275	-2,697348	-1,060588	-9,281411	11,971321	12,285427	-0,112246	0,075528	0,010754	7,306851	7,310639	-0,184598	-0,112246	0,075528	0,010754	7,306851	7,310639	-0,184598
11:02:11,72	0,569940	3,315006	-0,090982	0,211976	0,435991	-0,541023	-0,111016	0,069182	0,008133	1,764502	-1,387727	-0,129433	-0,568763	-2,695677	-1,058312	-9,324623	11,978331	12,246286	-0,111016	0,069182	0,008133	7,195255	7,327064	-0,129433	-0,111016	0,069182	0,008133	7,195255	7,327064	-0,129433
11:02:11,77	0,569940	3,315006	-0,090982	0,211976	0,435991	-0,541023	-0,112720	0,069574	0,010409	1,728571	-1,517235	-0,168574	-0,574161	-2,697435	-1,060256	-9,366629	11,976266	12,270867	-0,112720	0,069574	0,010409	7,190114	7,331279	-0,168574	-0,112720	0,069574	0,010409	7,190114	7,331279	-0,168574
11:02:11,82	0,569940	3,315006	-0,090982	0,211976	0,435991	-0,541023	-0,108498	0,073369	0,008464	1,508427	-1,333036	-0,143994	-0,572863	-2,700173	-1,060623	-9,316704	11,967830	12,250744	-0,108498	0,073369	0,008464	7,267896	7,184049	-0,143994	-0,108498	0,073369	0,008464	7,267896	7,184049	-0,143994
11:02:11,87	0,569940	3,315006	-0,090982	0,211976	0,435991	-0,541023	-0,106776	0,070876	0,008097	1,655702	-1,196058	-0,164116	-0,569514	-2,694567	-1,062607	-9,382097	11,964631	12,263622	-0,106776	0,070876	0,008097	7,219497	7,185882	-0,164116	-0,106776	0,070876	0,008097	7,219497	7,185882	-0,164116
11:02:11,92	0,569940	3,315006	-0,090982	0,211976	0,435991	-0,541023	-0,113305	0,070779	0,006114	1,625305	-1,590606	-0,151239	-0,567668	-2,701640	-1,064868	-9,346448	11,937616	12,292106	-0,113305	0,070779	0,006114	7,181448	7,303871	-0,151239	-0,113305	0,070779	0,006114	7,181448	7,303871	-0,151239
11:02:11,97	0,569940	3,315006	-0,090982	0,211976	0,435991	-0,541023	-0,108103	0,065643	0,003853	1,886785	-1,275714	-0,122754	-0,568757	-2,694338	-1,061387	-9,301705	11,962012	12,286360	-0,108103	0,065643	0,003853	7,039782	7,210394	-0,122754	-0,108103	0,065643	0,003853	7,039782	7,210394	-0,122754
11:02:12,02	0,569940	3,315006	-0,090982	0,211976	0,435991	-0,541023	-0,113882	0,070238	0,007334	1,691361	-1,549675	-0,128501	-0,572354	-2,697527	-1,061028	-9,327021	11,913140	12,249825	-0,113882	0,070238	0,007334	7,205040	7,390090	-0,128501	-0,113882	0,070238	0,007334	7,205040	7,390090	-0,128501
11:02:12,07	0,569940	3,315006	-0,090982	0,211976	0,435991	-0,541023	-0,107597	0,069984	0,006920	1,720427	-1,254678	-0,176880	-0,568794	-2,696350	-1,062176	-9,322174	11,955603	12,272004	-0,107597	0,069984	0,006920	7,214152	7,191652	-0,176880	-0,107597	0,069984	0,006920	7,214152	7,191652	-0,176880
11:02:12,12	0,569940	3,315006	-0,090982	0,211976	0,435991	-0,541023	-0,107597	0,069984	0,006920	1,720427	-1,254678	-0,176880	-0,570032	-2,695395	-1,065710	-9,352055	11,980175	12,250951	-0,107597	0,069984	0,006920	7,214152	7,191652	-0,176880	-0,107597	0,069984	0,006920	7,214152	7,191652	-0,176880
11:02:12,17	0,569940	3,315006	-0,090982	0,211976	0,435991	-0,541023	-0,112329	0,070813	0,003011	1,651994	-1,521605	-0,163909	-0,571214	-2,697458	-1,064162	-9,338093	11,901242	12,222601	-0,112329	0,070813	0,003011	7,210843	7,296251	-0,163909	-0,112329	0,070813	0,003011	7,210843	7,296251	-0,163909
11:02:12,22	0,569940	3,315006	-0,090982	0,211976	0,435991	-0,541023	-0,109952	0,070806	0,004559	1,591013	-1,346403	-0,192259	-0,570740	-2,694721	-1,063016	-9,399628	11,947194	12,248722	-0,109952	0,070806	0,004559	7,149265	7,284797	-0,192259	-0,109952	0,070806	0,004559	7,149265	7,284797	-0,192259
11:02:12,27	0,569940	3,315006	-0,090982	0,211976	0,435991	-0,541023	-0,112559	0,071764	0,005705	1,550237	-1,558272	-0,166138	-0,570557	-2,699441	-1,059840	-9,336127	11,963769	12,270225	-0,112559	0,071764	0,005705	7,183673	7,277636	-0,166138	-0,112559	0,071764	0,005705	7,183673	7,277636	-0,166138
11:02:12,32	0,569940	3,315006	-0,090982	0,211976	0,435991	-0,541023	-0,108563	0,069246	0,008881	1,727276	-1,303765	-0,144635	-0,568912	-2,695097	-1,064146	-9,361744	11,929545	12,268096	-0,108563	0,069246	0,008881	7,163052	7,218443	-0,144635	-0,108563	0,069246	0,008881	7,163052	7,218443	-0,144635
11:02:12,37	0,569940	3,315006	-0,090982	0,211976	0,435991	-0,541023	-0,113147	0,069993	0,004575	1,645969	-1,547219	-0,146765	-0,570627	-2,702229	-1,062563	-9,360115	11,931424	12,265822	-0,113147	0,069993	0,004575	7,140408	7,334852	-0,146765	-0,113147	0,069993	0,004575	7,140408	7,334852	-0,146765
11:02:12,42	0,569940	3,315006	-0,090982	0,211976	0,435991	-0,541023	-0,106114	0,067912	0,006157	1,756613	-1,180987	-0,149039	-0,569985	-2,697955	-1,064134	-9,346810	12,003076	12,259991	-0,106114	0,067912	0,006157	7,087709	7,148925	-0,149039	-0,106114	0,067912	0,006157	7,087709	7,148925	-0,149039
11:02:12,47	0,569940	3,315006	-0,090982	0,211976	0,435991	-0,541023	-0,110136	0,069493	0,004586	1,743132	-1,414450	-0,154870	-0,570022	-2,699922	-1,062593	-9,349492	11,928592	12,232171	-0,110136	0,069493	0,004586	7,198297	7,231213	-0,154870	-0,110136	0,069493	0,004586	7,198297	7,231213	-0,154870
11:02:12,52	0,569940	3,315006	-0,090982	0,211976	0,435991	-0,541023	-0,108414	0,068541	0,006128	1,726767	-1,289970	-0,182690	-0,564168	-2,693295	-1,064499	-9,348391	11,963495	12,309109	-0,108414	0,068541	0,006128	7,107235	7,220492	-0,182690	-0,108414	0,068541	0,006128	7,107235	7,220492	-0,182690
11:02:12,57	0,569940	3,315006	-0,090982	0,211976	0,435991	-0,541023	-0,117080	0,066785	0,004222	1,848851	-1,757149	-0,105751	-0,566415	-2,692124	-1,062923	-9,297581	11,967543	12,317233	-0,117080	0,066785	0,004222	7,091480	7,433668	-0,105751	-0,117080	0,066785	0,004222	7,091480	7,433668	-0,105751
11:02:12,62	0,569940	3,315006	-0,090982	0,211976	0,435991	-0,541023	-0,116971	0,069316	0,005798	1,746143	-1,709466	-0,097627	-0,567808	-2,696970	-1,063767	-9,404372	11,937369	12,268467	-0,116971	0,069316	0,005798	7,187466	7,472739	-0,097627	-0,116971	0,069316	0,005798	7,187466	7,472739	-0,097627
11:02:12,67	0,569940	3,315006	-0,090982	0,211976	0,435991	-0,541023	-0,112078	0,068100	0,004954	1,729881	-1,532442	-0,146394	-0,573073	-2,700327	-1,064154	-9,391000	11,919130	12,252037	-0,112078	0,068100	0,004954	7,075699	7,265686	-0,146394	-0,112078	0,068100	0,004954	7,075699	7,265686	-0,146394
11:02:12,72	0,569940	3,315006	-0,090982	0,211976	0,435991	-0,541023	-0,106538	0,070981	0,004566	1,570959	-1,223634	-0,162823	-0,570018	-2,700005	-1,066462	-9,356166	11,983675	12,260572	-0,106538	0,070981	0,004566	7,142936	7,139562	-0,162823	-0,106538	0,070981	0,004566	7,142936	7,139562	-0,162823
11:02:12,77	0,569940	3,315006	-0,090982	0,211976	0,435991	-0,541023	-0,108344	0,068496	0,002259	1,773466	-1,319700	-0,154289	-0,570643	-2,694486	-1,066493	-9,353515	11,966529	12,251035	-0,108344	0,068496	0,002259	7,150412	7,185340	-0,154289	-0,108344	0,068496	0,002259	7,150412	7,185340	-0,154289
11:02:12,82	0,569940	3,315006	-0,090982	0,211976	0,435991	-0,541023	-0,112811	0,071797	0,002228	1,588308	-1,541090	-0,163826	-0,575404	-2,694980	-1,065339	-9,366635	11,929347	12,248380	-0,112811	0,071797	0,002228	7,224357	7,314571	-0,163826	-0,112811	0,071797	0,002228	7,224357	7,314571	-0,163826
11:02:12,87	0,569940	3,315006	-0,090982	0,211976	0,435991	-0,541023	-0,110003	0,075673	0,003382	1,348004	-1,387839	-0,166480	-0,568236	-2,697795	-1,065300	-9,340295	11,965911	12,254923	-0,110003	0,075673	0,003382	7,288305	7,247386	-0,166480	-0,110003	0,075673	0,003382	7,288305	7,247386	-0,166480
11:02:12,92	0,569940	3,315006	-0,090982	0,211976	0,435991	-0,541023	-0,111149	0,068058	0,003421	1,788785	-1,442927	-0,159937	-0,565888	-2,691787	-1,065314	-9,324259	11,955000	12,255715	-0,111149	0,068058	0,003421	7,131361	7,282295	-0,159937	-0,111149	0,068058	0,003421	7,131361	7,282295	-0,159937
11:02:12,97	0,569940	3,315006	-0,090982	0,211976	0,435991	-0,541023	-0,117526	0,069028	0,003406	1,736910	-1,755168	-0,159145	-0,574204	-2,697392	-1,064169	-9,377805	11,963146	12,243870	-0,117526	0,069028	0,003406	7,155636	7,470620	-0,159145	-0,117526	0,069028	0,003406	7,155636	7,470620	-0,159145
11:02:13,02	0,569940	3,315006	-0,090982	0,211976	0,435991	-0,541023	-0,105389	0,072294	0,005731	1,525753	-1,159315	-0,173161	-0,574784	-2,700665	-1,062990	-9,375480	11,936812	12,241699	-0,105389	0,072294	0,005731	7,200804	7,113727	-0,173161	-0,105389	0,072294	0,005731	7,200804	7,113727	-0,173161
11:02:13,07	0,569940	3,315006	-0,090982	0,211976	0,435991	-0,541023	-0,105389	0,072294	0,005731	1,525753	-1,159315	-0,173161	-0,570102	-2,704345	-1,064496	-9,392699	11,941871	12,286825	-0,105389	0,072294	0,005731	7,200804	7,113727	-0,173161	-0,105389	0,072294	0,005731	7,200804	7,113727	-0,173161
11:02:13,12	0,569940	3,315006	-0,090982	0,211976	0,435991	-0,541023	-0,104544	0,066399	0,004225	1,828068	-1,132796	-0,128036	-0,563067	-2,693037	-1,066465	-9,358196	11,893244	12,284159	-0,104544	0,066399	0,004225	7,040357	7,073883	-0,128036	-0,104544	0,066399	0,004225	7,040357	7,073883	-0,128036
11:02:13,17	0,569940	3,315006	-0,090982	0,211976	0,435991	-0,541023	-0,105111	0,068737	0,002274	1,717030	-1,146591	-0,136747	-0,571843	-2,702684	-1,066447	-9,373802	11,943141	12,278114	-0,105111	0,068737	0,002274	7,112868	7,104660	-0,136747	-0,105111	0,068737	0,002274	7,112868	7,104660	-0,136747
11:02:13,22	0,569940	3,315006	-0,090982	0,211976	0,435991	-0,541023	-0,105111	0,068737	0,002274	1,717030	-1,146591	-0,136747	-0,567865	-2,696189	-1,066107	-9,423632	11,937281	12,275037	-0,105111	0,068737	0,002274	7,112868	7,104660	-0,136747	-0,105111	0,068737	0,002274	7,112868	7,104660	-0,136747
11:02:13,27	0,569940	3,315006	-0,090982	0,211976	0,435991	-0,541023	-0,111212	0,071429	0,002248	1,645693	-1,436039	-0,168681	-0,571124	-2,696055	-1,066473	-9,315414	11,988695	12,246180	-0,111212	0,071429	0,002248	7,252849	7,294116	-0,168681	-0,111212	0,071429	0,002248	7,252849	7,294116	-0,168681
11:02:13,32	0,569940	3,315006	-0,090982	0,211976	0,435991	-0,541023	-0,111212	0,071429	0,002248	1,645693	-1,436039	-0,168681	-0,570742	-2,697124	-1,066533	-9,410790	11,966647	12,217327	-0,111212	0,071429	0,002248	7,252849	7,294116	-0,168681	-0,111212	0,071429	0,002248	7,252849	7,294116	-0,168681
11:02:13,37	0,569940	3,315006	-0,090982	0,211976	0,435991	-0,541023	-0,110477	0,070563	0,002188	1,623909	-1,469378	-0,197533	-0,569440	-2,699787	-1,068017	-9,349441	11,958267	12,255922	-0,110477	0,070563	0,002188	7,163135	7,203058	-0,197533	-0,110477	0,070563	0,002188	7,163135	7,203058	-0,197533
11:02:13,42	0,569940	3,315006	-0,090982	0,211976	0,435991	-0,541023	-0,108083	0,072611	0,002216	1,515305	-1,355785	-0,154389	-0,573712	-2,698174	-1,066505	-9,421298	11,970261	12,260471	-0,108083	0,072611	0,002216	7,215275	7,128704	-0,154389	-0,108083	0,072611	0,002216	7,215275	7,128704	-0,154389
11:02:13,47	0,569940	3,315006	-0,090982	0,211976	0,435991	-0,541023	-0,111279	0,066115	0,001893	1,886569	-1,452596	-0,129764	-0,566488	-2,698654	-1,066827	-9,344452	11,964531	12,285097	-0,111279	0,066115	0,001893	7,076586	7,282831	-0,129764	-0,111279	0,066115	0,001893	7,076586	7,282831	-0,129764
11:02:13,52	0,569940	3,315006	-0,090982	0,211976	0,435991	-0,541023	-0,111279	0,066115	0,001893	1,886569	-1,452596	-0,129764	-0,574300	-2,699185	-1,066514	-9,425854	11,972937	12,245822	-0,111279	0,066115	0,001893	7,076586	7,282831	-0,129764	-0,111279	0,066115	0,001893	7,076586	7,282831	-0,129764
11:02:13,57	0,569940	3,315006	-0,090982	0,211976	0,435991	-0,541023	-0,106914	0,072614	0,002206	1,515171	-1,300288	-0,169038	-0,571275	-2,700541	-1,065670	-9,369550	11,917710	12,286888	-0,106914	0,072614	0,002206	7,215404	7,092445	-0,169038	-0,106914	0,072614	0,002206	7,215404	7,092445	-0,169038
11:02:13,62	0,569940	3,315006	-0,090982	0,211976	0,435991	-0,541023	-0,107252	0,069317	0,003051	1,666971	-1,241486	-0,127972	-0,574779	-2,699292	-1,067241	-9,352421	11,920436	12,267955	-0,107252	0,069317	0,003051	7,108341	7,177774	-0,127972	-0,107252	0,069317	0,003051	7,108341	7,177774	-0,127972
11:02:13,67	0,569940	3,315006	-0,090982	0,211976	0,435991	-0,541023	-0,108798	0,073597	-0,000475	1,496919	-1,353991	-0,138365	-0,572487	-2,700309	-1,070375	-9,385660	11,932524	12,246610	-0,108798	0,073597	-0,000475	7,274297	7,186624	-0,138365	-0,108798	0,073597	-0,000475	7,274297	7,186624	-0,138365
11:02:13,72	0,569940	3,315006	-0,090982	0,211976	0,435991	-0,541023	-0,106467	0,066145	0,001100	1,851153	-1,230639	-0,144913	-0,569448	-2,695675	-1,067609	-9,342224	11,971088	12,300226	-0,106467	0,066145	0,001100	7,043529	7,127009	-0,144913	-0,106467	0,066145	0,001100	7,043529	7,127009	-0,144913
11:02:13,77	0,569940	3,315006	-0,090982	0,211976	0,435991	-0,541023	-0,106467	0,066145	0,001100	1,851153	-1,230639	-0,144913	-0,568900	-2,698929	-1,068790	-9,356799	11,929637	12,270307	-0,106467	0,066145	0,001100	7,043529	7,127009	-0,144913	-0,106467	0,066145	0,001100	7,043529	7,127009	-0,144913
11:02:13,82	0,569940	3,315006	-0,090982	0,211976	0,435991	-0,541023	-0,109835	0,068066	-6,895875E-5	1,748720	-1,370749	-0,144553	-0,572533	-2,696030	-1,069238	-9,411674	11,971244	12,248053	-0,109835	0,068066	-6,895875E-5	7,091898	7,251315	-0,144553	-0,109835	0,068066	-6,895875E-5	7,091898	7,251315	-0,144553
11:02:13,87	0,569940	3,315006	-0,090982	0,211976	0,435991	-0,541023	-0,110529	0,072662	-0,000518	1,518345	-1,475142	-0,166807	-0,566061	-2,701851	-1,068034	-9,415463	11,923101	12,255762	-0,110529	0,072662	-0,000518	7,222276	7,201369	-0,166807	-0,110529	0,072662	-0,000518	7,222276	7,201369	-0,166807
11:02:13,92	0,569940	3,315006	-0,090982	0,211976	0,435991	-0,541023	-0,108724	0,064147	0,000687	1,917539	-1,360478	-0,159098	-0,567105	-2,697559	-1,069167	-9,350917	11,967053	12,286724	-0,108724	0,064147	0,000687	6,953041	7,174320	-0,159098	-0,108724	0,064147	0,000687	6,953041	7,174320	-0,159098
11:02:13,97	0,569940	3,315006	-0,090982	0,211976	0,435991	-0,541023	-0,111919	0,067197	-0,000446	1,829254	-1,492715	-0,128137	-0,568953	-2,701150	-1,066850	-9,383693	11,907121	12,268343	-0,111919	0,067197	-0,000446	7,104212	7,292920	-0,128137	-0,111919	0,067197	-0,000446	7,104212	7,292920	-0,128137
11:02:14,02	0,569940	3,315006	-0,090982	0,211976	0,435991	-0,541023	-0,107885	0,067002	0,001870	1,771123	-1,281356	-0,146517	-0,570663	-2,695713	-1,068806	-9,359299	11,966572	12,271698	-0,107885	0,067002	0,001870	7,030744	7,187595	-0,146517	-0,107885	0,067002	0,001870	7,030744	7,187595	-0,146517
11:02:14,07	0,569940	3,315006	-0,090982	0,211976	0,435991	-0,541023	-0,111739	0,071201	-8,573252E-5	1,616423	-1,490365	-0,143162	-0,576005	-2,697017	-1,068817	-9,376293	11,951508	12,270280	-0,111739	0,071201	-8,573252E-5	7,205719	7,281127	-0,143162	-0,111739	0,071201	-8,573252E-5	7,205719	7,281127	-0,143162
11:02:14,12	0,569940	3,315006	-0,090982	0,211976	0,435991	-0,541023	-0,104335	0,071817	0,001844	1,525150	-1,142012	-0,151245	-0,574899	-2,701817	-1,066876	-9,420671	11,933583	12,263615	-0,104335	0,071817	0,001844	7,162781	7,048265	-0,151245	-0,104335	0,071817	0,001844	7,162781	7,048265	-0,151245
11:02:14,17	0,569940	3,315006	-0,090982	0,211976	0,435991	-0,541023	-0,104335	0,071817	0,001844	1,525150	-1,142012	-0,151245	-0,568889	-2,700443	-1,069967	-9,375418	11,988056	12,258328	-0,104335	0,071817	0,001844	7,162781	7,048265	-0,151245	-0,104335	0,071817	0,001844	7,162781	7,048265	-0,151245
11:02:14,22	0,569940	3,315006	-0,090982	0,211976	0,435991	-0,541023	-0,108530	0,067299	-0,001246	1,829860	-1,348194	-0,156532	-0,565888	-2,696163	-1,066074	-9,344489	11,987684	12,266473	-0,108530	0,067299	-0,001246	7,112869	7,171385	-0,156532	-0,108530	0,067299	-0,001246	7,112869	7,171385	-0,156532
11:02:14,27	0,569940	3,315006	-0,090982	0,211976	0,435991	-0,541023	-0,113737	0,066840	0,002647	1,868871	-1,591990	-0,148387	-0,569676	-2,695280	-1,068872	-9,436339	11,922314	12,232586	-0,113737	0,066840	0,002647	7,115847	7,336344	-0,148387	-0,113737	0,066840	0,002647	7,115847	7,336344	-0,148387
11:02:14,32	0,569940	3,315006	-0,090982	0,211976	0,435991	-0,541023	-0,112607	0,070562	-0,000151	1,572789	-1,580127	-0,182274	-0,569463	-2,698332	-1,069572	-9,354296	11,964649	12,267025	-0,112607	0,070562	-0,000151	7,111944	7,259558	-0,182274	-0,112607	0,070562	-0,000151	7,111944	7,259558	-0,182274
11:02:14,37	0,569940	3,315006	-0,090982	0,211976	0,435991	-0,541023	-0,110071	0,068852	-0,000851	1,739408	-1,398338	-0,147835	-0,574298	-2,699354	-1,067651	-9,409596	11,943767	12,274458	-0,110071	0,068852	-0,000851	7,144306	7,242221	-0,147835	-0,110071	0,068852	-0,000851	7,144306	7,242221	-0,147835
11:02:14,42	0,569940	3,315006	-0,090982	0,211976	0,435991	-0,541023	-0,106768	0,072529	0,001070	1,502504	-1,264057	-0,140402	-0,573701	-2,696563	-1,066877	-9,391024	11,918278	12,273497	-0,106768	0,072529	0,001070	7,195996	7,117254	-0,140402	-0,106768	0,072529	0,001070	7,195996	7,117254	-0,140402
11:02:14,47	0,569940	3,315006	-0,090982	0,211976	0,435991	-0,541023	-0,109483	0,073406	0,001844	1,444064	-1,376415	-0,141363	-0,572563	-2,698530	-1,066865	-9,411392	11,913138	12,287975	-0,109483	0,073406	0,001844	7,206471	7,218033	-0,141363	-0,109483	0,073406	0,001844	7,206471	7,218033	-0,141363
11:02:14,52	0,569940	3,315006	-0,090982	0,211976	0,435991	-0,541023	-0,108349	0,071437	0,001856	1,531815	-1,332512	-0,126885	-0,571275	-2,703906	-1,069574	-9,396755	11,982628	12,262053	-0,108349	0,071437	0,001856	7,139658	7,172911	-0,126885	-0,108349	0,071437	0,001856	7,139658	7,172911	-0,126885
11:02:14,57	0,569940	3,315006	-0,090982	0,211976	0,435991	-0,541023	-0,104337	0,067634	-0,000853	1,797100	-1,145948	-0,152807	-0,567686	-2,697707	-1,069965	-9,357358	11,992349	12,263738	-0,104337	0,067634	-0,000853	7,106362	7,044519	-0,152807	-0,104337	0,067634	-0,000853	7,106362	7,044519	-0,152807
11:02:14,62	0,569940	3,315006	-0,090982	0,211976	0,435991	-0,541023	-0,111501	0,067625	-0,001244	1,825657	-1,489188	-0,151123	-0,571993	-2,698693	-1,068829	-9,423589	11,923393	12,265473	-0,111501	0,067625	-0,001244	7,134254	7,263608	-0,151123	-0,111501	0,067625	-0,001244	7,134254	7,263608	-0,151123
11:02:14,67	0,569940	3,315006	-0,090982	0,211976	0,435991	-0,541023	-0,108492	0,070863	-0,000109	1,564494	-1,355643	-0,149387	-0,575435	-2,698031	-1,068852	-9,392117	11,948858	12,226721	-0,108492	0,070863	-0,000109	7,127205	7,161012	-0,149387	-0,108492	0,070863	-0,000109	7,127205	7,161012	-0,149387
11:02:14,72	0,569940	3,315006	-0,090982	0,211976	0,435991	-0,541023	-0,107346	0,074175	-0,000131	1,430057	-1,281482	-0,188139	-0,567723	-2,696670	-1,068387	-9,358120	11,956719	12,300553	-0,107346	0,074175	-0,000131	7,252765	7,145142	-0,188139	-0,107346	0,074175	-0,000131	7,252765	7,145142	-0,188139
11:02:14,77	0,569940	3,315006	-0,090982	0,211976	0,435991	-0,541023	-0,112380	0,068176	0,000334	1,765773	-1,517755	-0,114308	-0,577265	-2,699442	-1,071577	-9,427161	11,973040	12,238678	-0,112380	0,068176	0,000334	7,117616	7,304064	-0,114308	-0,112380	0,068176	0,000334	7,117616	7,304064	-0,114308
11:02:14,82	0,569940	3,315006	-0,090982	0,211976	0,435991	-0,541023	-0,105208	0,075054	-0,002856	1,387744	-1,212769	-0,176182	-0,570798	-2,694430	-1,070005	-9,410070	11,947024	12,267645	-0,105208	0,075054	-0,002856	7,279490	7,046057	-0,176182	-0,105208	0,075054	-0,002856	7,279490	7,046057	-0,176182
11:02:14,87	0,569940	3,315006	-0,090982	0,211976	0,435991	-0,541023	-0,112782	0,071959	-0,001284	1,534711	-1,578810	-0,147215	-0,570176	-2,696524	-1,071930	-9,402877	11,967157	12,274030	-0,112782	0,071959	-0,001284	7,183482	7,274579	-0,147215	-0,112782	0,071959	-0,001284	7,183482	7,274579	-0,147215
11:02:14,92	0,569940	3,315006	-0,090982	0,211976	0,435991	-0,541023	-0,111280	0,070374	-0,003210	1,638175	-1,504550	-0,140831	-0,572501	-2,704472	-1,071138	-9,393194	11,906794	12,245708	-0,111280	0,070374	-0,003210	7,162506	7,230941	-0,140831	-0,111280	0,070374	-0,003210	7,162506	7,230941	-0,140831
11:02:14,97	0,569940	3,315006	-0,090982	0,211976	0,435991	-0,541023	-0,103234	0,068413	-0,002417	1,692683	-1,047563	-0,169153	-0,568914	-2,697992	-1,069972	-9,369744	11,958733	12,262538	-0,103234	0,068413	-0,002417	7,063120	7,056276	-0,169153	-0,103234	0,068413	-0,002417	7,063120	7,056276	-0,169153
11:02:15,02	0,569940	3,315006	-0,090982	0,211976	0,435991	-0,541023	-0,110640	0,068547	-0,001251	1,742456	-1,438344	-0,152323	-0,565494	-2,696643	-1,071924	-9,403350	11,926571	12,273522	-0,110640	0,068547	-0,001251	7,123359	7,246877	-0,152323	-0,110640	0,068547	-0,001251	7,123359	7,246877	-0,152323
11:02:15,07	0,569940	3,315006	-0,090982	0,211976	0,435991	-0,541023	-0,113518	0,066259	-0,003203	1,816735	-1,601033	-0,141338	-0,572051	-2,697063	-1,073099	-9,439222	11,936210	12,293100	-0,113518	0,066259	-0,003203	7,018090	7,310127	-0,141338	-0,113518	0,066259	-0,003203	7,018090	7,310127	-0,141338
11:02:15,12	0,569940	3,315006	-0,090982	0,211976	0,435991	-0,541023	-0,109875	0,071728	-0,004378	1,522792	-1,447494	-0,121761	-0,573214	-2,696184	-1,072737	-9,446638	11,973851	12,269865	-0,109875	0,071728	-0,004378	7,153414	7,177707	-0,121761	-0,109875	0,071728	-0,004378	7,153414	7,177707	-0,121761
11:02:15,17	0,569940	3,315006	-0,090982	0,211976	0,435991	-0,541023	-0,110055	0,073175	-0,004016	1,476445	-1,482087	-0,144995	-0,573144	-2,702377	-1,073464	-9,418121	11,948244	12,282823	-0,110055	0,073175	-0,004016	7,220646	7,157230	-0,144995	-0,110055	0,073175	-0,004016	7,220646	7,157230	-0,144995
11:02:15,22	0,569940	3,315006	-0,090982	0,211976	0,435991	-0,541023	-0,104727	0,070017	-0,004743	1,632702	-1,167549	-0,132037	-0,569519	-2,698043	-1,074221	-9,370393	11,974296	12,299432	-0,104727	0,070017	-0,004743	7,129062	7,053547	-0,132037	-0,104727	0,070017	-0,004743	7,129062	7,053547	-0,132037
11:02:15,27	0,569940	3,315006	-0,090982	0,211976	0,435991	-0,541023	-0,110293	0,069046	-0,005500	1,729658	-1,428652	-0,115428	-0,571266	-2,694506	-1,072309	-9,359709	11,978785	12,274300	-0,110293	0,069046	-0,005500	7,149737	7,229342	-0,115428	-0,110293	0,069046	-0,005500	7,149737	7,229342	-0,115428
11:02:15,32	0,569940	3,315006	-0,090982	0,211976	0,435991	-0,541023	-0,112482	0,072326	-0,003589	1,568280	-1,535494	-0,140560	-0,568944	-2,695115	-1,073490	-9,373852	11,968196	12,255755	-0,112482	0,072326	-0,003589	7,245911	7,294371	-0,140560	-0,112482	0,072326	-0,003589	7,245911	7,294371	-0,140560
11:02:15,37	0,569940	3,315006	-0,090982	0,211976	0,435991	-0,541023	-0,113115	0,070011	-0,004769	1,672433	-1,575365	-0,159105	-0,573670	-2,696308	-1,073094	-9,367516	11,924554	12,262748	-0,113115	0,070011	-0,004769	7,168314	7,304192	-0,159105	-0,113115	0,070011	-0,004769	7,168314	7,304192	-0,159105
11:02:15,42	0,569940	3,315006	-0,090982	0,211976	0,435991	-0,541023	-0,109720	0,073507	-0,004374	1,456012	-1,371475	-0,152113	-0,574370	-2,701463	-1,070361	-9,430553	11,911415	12,289496	-0,109720	0,073507	-0,004374	7,226331	7,241511	-0,152113	-0,109720	0,073507	-0,004374	7,226331	7,241511	-0,152113
11:02:15,47	0,569940	3,315006	-0,090982	0,211976	0,435991	-0,541023	-0,104905	0,071536	-0,001640	1,515605	-1,169136	-0,125364	-0,570692	-2,704543	-1,069574	-9,388057	11,941083	12,250949	-0,104905	0,071536	-0,001640	7,131204	7,065901	-0,125364	-0,104905	0,071536	-0,001640	7,131204	7,065901	-0,125364
11:02:15,52	0,569940	3,315006	-0,090982	0,211976	0,435991	-0,541023	-0,104077	0,066811	-0,000853	1,808281	-1,104115	-0,163911	-0,566671	-2,694497	-1,074275	-9,399361	11,941377	12,260965	-0,104077	0,066811	-0,000853	7,052915	7,065931	-0,163911	-0,104077	0,066811	-0,000853	7,052915	7,065931	-0,163911
11:02:15,57	0,569940	3,315006	-0,090982	0,211976	0,435991	-0,541023	-0,114788	0,068351	-0,005554	1,722761	-1,671001	-0,153895	-0,575517	-2,697092	-1,071952	-9,422211	11,961767	12,263371	-0,114788	0,068351	-0,005554	7,088350	7,339824	-0,153895	-0,114788	0,068351	-0,005554	7,088350	7,339824	-0,153895
11:02:15,62	0,569940	3,315006	-0,090982	0,211976	0,435991	-0,541023	-0,108117	0,074715	-0,003231	1,398083	-1,354117	-0,151489	-0,570241	-2,704111	-1,074240	-9,431659	11,918894	12,277893	-0,108117	0,074715	-0,003231	7,263220	7,133070	-0,151489	-0,108117	0,074715	-0,003231	7,263220	7,133070	-0,151489
11:02:15,67	0,569940	3,315006	-0,090982	0,211976	0,435991	-0,541023	-0,104676	0,066637	-0,005519	1,776315	-1,161946	-0,136967	-0,568496	-2,693548	-1,074656	-9,417728	11,936321	12,290121	-0,104676	0,066637	-0,005519	7,007285	7,055146	-0,136967	-0,104676	0,066637	-0,005519	7,007285	7,055146	-0,136967
11:02:15,72	0,569940	3,315006	-0,090982	0,211976	0,435991	-0,541023	-0,114697	0,070406	-0,005936	1,602348	-1,679654	-0,124740	-0,571466	-2,693834	-1,073112	-9,441688	11,962578	12,294558	-0,114697	0,070406	-0,005936	7,129241	7,324037	-0,124740	-0,114697	0,070406	-0,005936	7,129241	7,324037	-0,124740
11:02:15,77	0,569940	3,315006	-0,090982	0,211976	0,435991	-0,541023	-0,112964	0,072836	-0,004392	1,486783	-1,623435	-0,120302	-0,569662	-2,702885	-1,076600	-9,437564	11,935537	12,251134	-0,112964	0,072836	-0,004392	7,204376	7,244243	-0,120302	-0,112964	0,072836	-0,004392	7,204376	7,244243	-0,120302
11:02:15,82	0,569940	3,315006	-0,090982	0,211976	0,435991	-0,541023	-0,106028	0,066748	-0,007879	1,781992	-1,245651	-0,163726	-0,566103	-2,695456	-1,073864	-9,409503	11,942095	12,289869	-0,106028	0,066748	-0,007879	7,021694	7,077521	-0,163726	-0,106028	0,066748	-0,007879	7,021694	7,077521	-0,163726
11:02:15,87	0,569940	3,315006	-0,090982	0,211976	0,435991	-0,541023	-0,114241	0,067381	-0,005143	1,768798	-1,651718	-0,124991	-0,568405	-2,699681	-1,072677	-9,394551	11,933464	12,287692	-0,114241	0,067381	-0,005143	7,058172	7,316195	-0,124991	-0,114241	0,067381	-0,005143	7,058172	7,316195	-0,124991
11:02:15,92	0,569940	3,315006	-0,090982	0,211976	0,435991	-0,541023	-0,109431	0,067261	-0,003956	1,775007	-1,384343	-0,127168	-0,567313	-2,695294	-1,076216	-9,425897	11,957022	12,277227	-0,109431	0,067261	-0,003956	7,055009	7,206000	-0,127168	-0,109431	0,067261	-0,003956	7,055009	7,206000	-0,127168
11:02:15,97	0,569940	3,315006	-0,090982	0,211976	0,435991	-0,541023	-0,113777	0,068509	-0,007495	1,714846	-1,649249	-0,137634	-0,570851	-2,699441	-1,070766	-9,455907	11,979771	12,288256	-0,113777	0,068509	-0,007495	7,092807	7,282238	-0,137634	-0,113777	0,068509	-0,007495	7,092807	7,282238	-0,137634
11:02:16,02	0,569940	3,315006	-0,090982	0,211976	0,435991	-0,541023	-0,108415	0,069500	-0,002045	1,668029	-1,407820	-0,126604	-0,573223	-2,696548	-1,072343	-9,436660	11,928471	12,268014	-0,108415	0,069500	-0,002045	7,123755	7,102796	-0,126604	-0,108415	0,069500	-0,002045	7,123755	7,102796	-0,126604
11:02:16,07	0,569940	3,315006	-0,090982	0,211976	0,435991	-0,541023	-0,109735	0,073000	-0,003622	1,451212	-1,434129	-0,146847	-0,566559	-2,699928	-1,073454	-9,361724	11,938451	12,264044	-0,109735	0,073000	-0,003622	7,181707	7,180088	-0,146847	-0,109735	0,073000	-0,003622	7,181707	7,180088	-0,146847
11:02:16,12	0,569940	3,315006	-0,090982	0,211976	0,435991	-0,541023	-0,110140	0,065539	-0,004733	1,885275	-1,395277	-0,150816	-0,567925	-2,695059	-1,076637	-9,435988	11,946615	12,243266	-0,110140	0,065539	-0,004733	7,030113	7,250724	-0,150816	-0,110140	0,065539	-0,004733	7,030113	7,250724	-0,150816
11:02:16,17	0,569940	3,315006	-0,090982	0,211976	0,435991	-0,541023	-0,113674	0,069157	-0,007916	1,667084	-1,647440	-0,171594	-0,574507	-2,696344	-1,072360	-9,492573	11,953251	12,283736	-0,113674	0,069157	-0,007916	7,095925	7,275978	-0,171594	-0,113674	0,069157	-0,007916	7,095925	7,275978	-0,171594
11:02:16,22	0,569940	3,315006	-0,090982	0,211976	0,435991	-0,541023	-0,109270	0,074215	-0,003639	1,381548	-1,470763	-0,131124	-0,572021	-2,699062	-1,077378	-9,420033	11,919939	12,265622	-0,109270	0,074215	-0,003639	7,207403	7,106955	-0,131124	-0,109270	0,074215	-0,003639	7,207403	7,106955	-0,131124
11:02:16,27	0,569940	3,315006	-0,090982	0,211976	0,435991	-0,541023	-0,108159	0,070702	-0,008657	1,571608	-1,333487	-0,149238	-0,570797	-2,704199	-1,073070	-9,432243	11,960499	12,283256	-0,108159	0,070702	-0,008657	7,121748	7,156977	-0,149238	-0,108159	0,070702	-0,008657	7,121748	7,156977	-0,149238
11:02:16,32	0,569940	3,315006	-0,090982	0,211976	0,435991	-0,541023	-0,104323	0,067074	-0,004350	1,789327	-1,164889	-0,131604	-0,575519	-2,697794	-1,073118	-9,419729	11,952037	12,258794	-0,104323	0,067074	-0,004350	7,054607	7,024479	-0,131604	-0,104323	0,067074	-0,004350	7,054607	7,024479	-0,131604
11:02:16,37	0,569940	3,315006	-0,090982	0,211976	0,435991	-0,541023	-0,107509	0,074366	-0,004397	1,409060	-1,315474	-0,156066	-0,571435	-2,705597	-1,076586	-9,432625	11,894971	12,253912	-0,107509	0,074366	-0,004397	7,246779	7,123966	-0,156066	-0,107509	0,074366	-0,004397	7,246779	7,123966	-0,156066
11:02:16,42	0,569940	3,315006	-0,090982	0,211976	0,435991	-0,541023	-0,102793	0,066927	-0,007865	1,740019	-1,052868	-0,160949	-0,568964	-2,698246	-1,073060	-9,394075	11,991175	12,304421	-0,102793	0,066927	-0,007865	6,993777	7,016353	-0,160949	-0,102793	0,066927	-0,007865	6,993777	7,016353	-0,160949
11:02:16,47	0,569940	3,315006	-0,090982	0,211976	0,435991	-0,541023	-0,110395	0,068463	-0,004340	1,762749	-1,462893	-0,110439	-0,572671	-2,695369	-1,074684	-9,448482	11,935437	12,270053	-0,110395	0,068463	-0,004340	7,137064	7,203091	-0,110439	-0,110395	0,068463	-0,004340	7,137064	7,203091	-0,110439
11:02:16,52	0,569940	3,315006	-0,090982	0,211976	0,435991	-0,541023	-0,111033	0,073111	-0,005963	1,445538	-1,515320	-0,144807	-0,574938	-2,698137	-1,074629	-9,410126	11,936477	12,307617	-0,111033	0,073111	-0,005963	7,184784	7,200751	-0,144807	-0,111033	0,073111	-0,005963	7,184784	7,200751	-0,144807
11:02:16,57	0,569940	3,315006	-0,090982	0,211976	0,435991	-0,541023	-0,107502	0,073691	-0,005908	1,435471	-1,299019	-0,107243	-0,576737	-2,700149	-1,073883	-9,453455	11,989921	12,284485	-0,107502	0,073691	-0,005908	7,220225	7,139881	-0,107243	-0,107502	0,073691	-0,005908	7,220225	7,139881	-0,107243
11:02:16,62	0,569940	3,315006	-0,090982	0,211976	0,435991	-0,541023	-0,104860	0,074244	-0,005162	1,431366	-1,225896	-0,130375	-0,571437	-2,698925	-1,076591	-9,413591	11,894619	12,274078	-0,104860	0,074244	-0,005162	7,259482	7,005629	-0,130375	-0,104860	0,074244	-0,005162	7,259482	7,005629	-0,130375
11:02:16,67	0,569940	3,315006	-0,090982	0,211976	0,435991	-0,541023	-0,108570	0,070266	-0,007870	1,575619	-1,336642	-0,140782	-0,575582	-2,699456	-1,073092	-9,432792	11,903543	12,291017	-0,108570	0,070266	-0,007870	7,091465	7,186118	-0,140782	-0,108570	0,070266	-0,007870	7,091465	7,186118	-0,140782
11:02:16,72	0,569940	3,315006	-0,090982	0,211976	0,435991	-0,541023	-0,106037	0,073590	-0,004371	1,400901	-1,226024	-0,123843	-0,568393	-2,695839	-1,075427	-9,394457	11,988281	12,272312	-0,106037	0,073590	-0,004371	7,177677	7,097907	-0,123843	-0,106037	0,073590	-0,004371	7,177677	7,097907	-0,123843
11:02:16,77	0,569940	3,315006	-0,090982	0,211976	0,435991	-0,541023	-0,112765	0,069172	-0,006706	1,723183	-1,585033	-0,142548	-0,568901	-2,697069	-1,073864	-9,360147	11,974777	12,255770	-0,112765	0,069172	-0,006706	7,153156	7,267021	-0,142548	-0,112765	0,069172	-0,006706	7,153156	7,267021	-0,142548
11:02:16,82	0,569940	3,315006	-0,090982	0,211976	0,435991	-0,541023	-0,111445	0,068996	-0,005143	1,737751	-1,479947	-0,159090	-0,567265	-2,697570	-1,074266	-9,407641	11,934465	12,260265	-0,111445	0,068996	-0,005143	7,153975	7,268516	-0,159090	-0,111445	0,068996	-0,005143	7,153975	7,268516	-0,159090
11:02:16,87	0,569940	3,315006	-0,090982	0,211976	0,435991	-0,541023	-0,111829	0,067330	-0,005546	1,765762	-1,520879	-0,154595	-0,567896	-2,697788	-1,073874	-9,431428	11,950145	12,280012	-0,111829	0,067330	-0,005546	7,051149	7,257711	-0,154595	-0,111829	0,067330	-0,005546	7,051149	7,257711	-0,154595
11:02:16,92	0,569940	3,315006	-0,090982	0,211976	0,435991	-0,541023	-0,111325	0,067767	-0,005153	1,744722	-1,523108	-0,134848	-0,576161	-2,698590	-1,075059	-9,446265	11,967682	12,275055	-0,111325	0,067767	-0,005153	7,064416	7,215914	-0,134848	-0,111325	0,067767	-0,005153	7,064416	7,215914	-0,134848
11:02:16,97	0,569940	3,315006	-0,090982	0,211976	0,435991	-0,541023	-0,106498	0,074523	-0,006338	1,401145	-1,293722	-0,139805	-0,569624	-2,703414	-1,076961	-9,423169	11,951807	12,275881	-0,106498	0,074523	-0,006338	7,251236	7,066380	-0,139805	-0,106498	0,074523	-0,006338	7,251236	7,066380	-0,139805
11:02:17,02	0,569940	3,315006	-0,090982	0,211976	0,435991	-0,541023	-0,105589	0,066450	-0,008240	1,818749	-1,218487	-0,138980	-0,571440	-2,704353	-1,076981	-9,426874	11,881907	12,249013	-0,103868	0,067553	-0,008260	7,001943	7,056363	-0,165847	-0,103868	0,067553	-0,008260	7,001943	7,056363	-0,165847
11:02:17,07	0,569940	3,315006	-0,090982	0,211976	0,435991	-0,541023	-0,103868	0,067553	-0,008260	1,698999	-1,097276	-0,165847	-0,572062	-2,702231	-1,077763	-9,451627	11,936345	12,271075	-0,103868	0,067553	-0,008260	7,001943	7,056363	-0,165847	-0,103868	0,067553	-0,008260	7,001943	7,056363	-0,165847
11:02:17,12	0,569940	3,315006	-0,090982	0,211976	0,435991	-0,541023	-0,105395	0,069153	-0,009043	1,650575	-1,225331	-0,143785	-0,568440	-2,698317	-1,078128	-9,417365	11,994886	12,298253	-0,105395	0,069153	-0,009043	7,079107	7,048170	-0,143785	-0,105395	0,069153	-0,009043	7,079107	7,048170	-0,143785
11:02:17,17	0,569940	3,315006	-0,090982	0,211976	0,435991	-0,541023	-0,110595	0,067974	-0,009407	1,779722	-1,495331	-0,116608	-0,570949	-2,696891	-1,075855	-9,472555	11,937300	12,266299	-0,110595	0,067974	-0,009407	7,115687	7,186372	-0,116608	-0,110595	0,067974	-0,009407	7,115687	7,186372	-0,116608
11:02:17,22	0,569940	3,315006	-0,090982	0,211976	0,435991	-0,541023	-0,110576	0,070859	-0,007134	1,552222	-1,513346	-0,148561	-0,577410	-2,701513	-1,074666	-9,476381	11,937492	12,283200	-0,110576	0,070859	-0,007134	7,114680	7,166866	-0,148561	-0,110576	0,070859	-0,007134	7,114680	7,166866	-0,148561
11:02:17,27	0,569940	3,315006	-0,090982	0,211976	0,435991	-0,541023	-0,103342	0,074144	-0,005946	1,379668	-1,140610	-0,131661	-0,566664	-2,697044	-1,073460	-9,405492	11,957824	12,299444	-0,103342	0,074144	-0,005946	7,199980	6,971766	-0,131661	-0,103342	0,074144	-0,005946	7,199980	6,971766	-0,131661
11:02:17,32	0,569940	3,315006	-0,090982	0,211976	0,435991	-0,541023	-0,112585	0,067072	-0,004739	1,800473	-1,570020	-0,115416	-0,574327	-2,697539	-1,075045	-9,413203	11,969413	12,275236	-0,112585	0,067072	-0,004739	7,065621	7,267933	-0,115416	-0,112585	0,067072	-0,004739	7,065621	7,267933	-0,115416
11:02:17,37	0,569940	3,315006	-0,090982	0,211976	0,435991	-0,541023	-0,108325	0,073461	-0,006324	1,474407	-1,360964	-0,139625	-0,568440	-2,702265	-1,072694	-9,423339	11,943319	12,268544	-0,108325	0,073461	-0,006324	7,241120	7,142565	-0,139625	-0,108325	0,073461	-0,006324	7,241120	7,142565	-0,139625
11:02:17,42	0,569940	3,315006	-0,090982	0,211976	0,435991	-0,541023	-0,107176	0,065999	-0,003973	1,834761	-1,296957	-0,146316	-0,569633	-2,694202	-1,075077	-9,409259	11,948034	12,241920	-0,107176	0,065999	-0,003973	7,015713	7,116391	-0,146316	-0,107176	0,065999	-0,003973	7,015713	7,116391	-0,146316
11:02:17,47	0,569940	3,315006	-0,090982	0,211976	0,435991	-0,541023	-0,113563	0,071064	-0,006356	1,582518	-1,619212	-0,172941	-0,573069	-2,700224	-1,075374	-9,374569	11,961075	12,313352	-0,113563	0,071064	-0,006356	7,161051	7,295465	-0,172941	-0,113563	0,071064	-0,006356	7,161051	7,295465	-0,172941
11:02:17,52	0,569940	3,315006	-0,090982	0,211976	0,435991	-0,541023	-0,106629	0,071029	-0,006653	1,612996	-1,235124	-0,101509	-0,567357	-2,696828	-1,073497	-9,449672	11,940981	12,279913	-0,106629	0,071029	-0,006653	7,188753	7,135238	-0,101509	-0,106629	0,071029	-0,006653	7,188753	7,135238	-0,101509
11:02:17,57	0,569940	3,315006	-0,090982	0,211976	0,435991	-0,541023	-0,112426	0,067780	-0,004776	1,727000	-1,591564	-0,134948	-0,575035	-2,698171	-1,073908	-9,461099	11,933206	12,263969	-0,112426	0,067780	-0,004776	7,047696	7,233865	-0,134948	-0,112426	0,067780	-0,004776	7,047696	7,233865	-0,134948
11:02:17,62	0,569940	3,315006	-0,090982	0,211976	0,435991	-0,541023	-0,107424	0,073758	-0,005187	1,403670	-1,337474	-0,150891	-0,566683	-2,700081	-1,076571	-9,425288	11,980610	12,292126	-0,107424	0,073758	-0,005187	7,193680	7,095307	-0,150891	-0,107424	0,073758	-0,005187	7,193680	7,095307	-0,150891
11:02:17,67	0,569940	3,315006	-0,090982	0,211976	0,435991	-0,541023	-0,109946	0,065570	-0,007850	1,888407	-1,461318	-0,122734	-0,575063	-2,697944	-1,077022	-9,471649	11,946090	12,266414	-0,109946	0,065570	-0,007850	7,035655	7,169457	-0,122734	-0,109946	0,065570	-0,007850	7,035655	7,169457	-0,122734
11:02:17,72	0,569940	3,315006	-0,090982	0,211976	0,435991	-0,541023	-0,107607	0,073896	-0,008301	1,402397	-1,362576	-0,148446	-0,567911	-2,694265	-1,075811	-9,426959	11,962908	12,306300	-0,107607	0,073896	-0,008301	7,203210	7,084581	-0,148446	-0,107607	0,073896	-0,008301	7,203210	7,084581	-0,148446
11:02:17,77	0,569940	3,315006	-0,090982	0,211976	0,435991	-0,541023	-0,114369	0,069542	-0,007090	1,665693	-1,683891	-0,108561	-0,573280	-2,701132	-1,077801	-9,463320	11,912326	12,236486	-0,114369	0,069542	-0,007090	7,124749	7,294060	-0,108561	-0,114369	0,069542	-0,007090	7,124749	7,294060	-0,108561
11:02:17,82	0,569940	3,315006	-0,090982	0,211976	0,435991	-0,541023	-0,105737	0,070758	-0,009080	1,540474	-1,241254	-0,178375	-0,567855	-2,695084	-1,074270	-9,407784	11,956443	12,270930	-0,105737	0,070758	-0,009080	7,094988	7,059128	-0,178375	-0,105737	0,070758	-0,009080	7,094988	7,059128	-0,178375
11:02:17,87	0,569940	3,315006	-0,090982	0,211976	0,435991	-0,541023	-0,113688	0,069084	-0,005549	1,693518	-1,628633	-0,143930	-0,574432	-2,702051	-1,076208	-9,444707	11,891811	12,273093	-0,113688	0,069084	-0,005549	7,116591	7,295849	-0,143930	-0,113688	0,069084	-0,005549	7,116591	7,295849	-0,143930
11:02:17,92	0,569940	3,315006	-0,090982	0,211976	0,435991	-0,541023	-0,104365	0,071296	-0,007487	1,504061	-1,143525	-0,141767	-0,569171	-2,694437	-1,076274	-9,467061	11,945385	12,233512	-0,104365	0,071296	-0,007487	7,100773	7,049143	-0,141767	-0,104365	0,071296	-0,007487	7,100773	7,049143	-0,141767
11:02:17,97	0,569940	3,315006	-0,090982	0,211976	0,435991	-0,541023	-0,113590	0,070546	-0,007553	1,578239	-1,669374	-0,181348	-0,563163	-2,702347	-1,078130	-9,418386	11,922632	12,262348	-0,113590	0,070546	-0,007553	7,116139	7,247461	-0,181348	-0,113590	0,070546	-0,007553	7,116139	7,247461	-0,181348
11:02:18,02	0,569940	3,315006	-0,090982	0,211976	0,435991	-0,541023	-0,109743	0,061389	-0,009409	2,059086	-1,415806	-0,152512	-0,568527	-2,696142	-1,074684	-9,446514	11,946154	12,256442	-0,109743	0,061389	-0,009409	6,878086	7,199048	-0,152512	-0,109743	0,061389	-0,009409	6,878086	7,199048	-0,152512
11:02:18,07	0,569940	3,315006	-0,090982	0,211976	0,435991	-0,541023	-0,112435	0,069136	-0,005963	1,662518	-1,591897	-0,158418	-0,572090	-2,703828	-1,076980	-9,458688	11,904033	12,274239	-0,112435	0,069136	-0,005963	7,089703	7,234259	-0,158418	-0,112435	0,069136	-0,005963	7,089703	7,234259	-0,158418
11:02:18,12	0,569940	3,315006	-0,090982	0,211976	0,435991	-0,541023	-0,103997	0,068379	-0,008259	1,659338	-1,142617	-0,140621	-0,566751	-2,698535	-1,074654	-9,440443	11,928663	12,275134	-0,103997	0,068379	-0,008259	7,027068	7,021176	-0,140621	-0,103997	0,068379	-0,008259	7,027068	7,021176	-0,140621
11:02:18,17	0,569940	3,315006	-0,090982	0,211976	0,435991	-0,541023	-0,111251	0,066402	-0,005933	1,792596	-1,516306	-0,139727	-0,570916	-2,704111	-1,076988	-9,477281	11,947415	12,271141	-0,111251	0,066402	-0,005933	7,005129	7,216876	-0,139727	-0,111251	0,066402	-0,005933	7,005129	7,216876	-0,139727
11:02:18,22	0,569940	3,315006	-0,090982	0,211976	0,435991	-0,541023	-0,104339	0,067221	-0,008267	1,747808	-1,198187	-0,143719	-0,572107	-2,699326	-1,078170	-9,472592	11,962135	12,277632	-0,104339	0,067221	-0,008267	7,024665	6,992443	-0,143719	-0,104339	0,067221	-0,008267	7,024665	6,992443	-0,143719
11:02:18,27	0,569940	3,315006	-0,090982	0,211976	0,435991	-0,541023	-0,107888	0,070645	-0,009449	1,584875	-1,386000	-0,137228	-0,570288	-2,704488	-1,077760	-9,456300	11,938263	12,261465	-0,107888	0,070645	-0,009449	7,130482	7,083175	-0,137228	-0,107888	0,070645	-0,009449	7,130482	7,083175	-0,137228
11:02:18,32	0,569940	3,315006	-0,090982	0,211976	0,435991	-0,541023	-0,104327	0,066488	-0,009040	1,788476	-1,174815	-0,153396	-0,577922	-2,698547	-1,076248	-9,434427	11,936593	12,240447	-0,104327	0,066488	-0,009040	7,007811	7,014870	-0,153396	-0,104327	0,066488	-0,009040	7,007811	7,014870	-0,153396
11:02:18,37	0,569940	3,315006	-0,090982	0,211976	0,435991	-0,541023	-0,105655	0,076070	-0,007527	1,299700	-1,224059	-0,174413	-0,564394	-2,695545	-1,079327	-9,427174	11,937245	12,269276	-0,105655	0,076070	-0,007527	7,271226	7,069822	-0,174413	-0,105655	0,076070	-0,007527	7,271226	7,069822	-0,174413
11:02:18,42	0,569940	3,315006	-0,090982	0,211976	0,435991	-0,541023	-0,115018	0,065856	-0,010606	1,835058	-1,705010	-0,145584	-0,575102	-2,699170	-1,077012	-9,494375	11,955931	12,286149	-0,115018	0,065856	-0,010606	7,004725	7,323912	-0,145584	-0,115018	0,065856	-0,010606	7,004725	7,323912	-0,145584
11:02:18,47	0,569940	3,315006	-0,090982	0,211976	0,435991	-0,541023	-0,106525	0,073316	-0,008291	1,429679	-1,330907	-0,128711	-0,570422	-2,698344	-1,077421	-9,507706	11,950923	12,263080	-0,106525	0,073316	-0,008291	7,185018	7,031303	-0,128711	-0,106525	0,073316	-0,008291	7,185018	7,031303	-0,128711
11:02:18,52	0,569940	3,315006	-0,090982	0,211976	0,435991	-0,541023	-0,109580	0,069676	-0,008700	1,607961	-1,498834	-0,151780	-0,567887	-2,700773	-1,077368	-9,439710	11,979399	12,273030	-0,109580	0,069676	-0,008700	7,077554	7,103233	-0,151780	-0,109580	0,069676	-0,008700	7,077554	7,103233	-0,151780
11:02:18,57	0,569940	3,315006	-0,090982	0,211976	0,435991	-0,541023	-0,108745	0,066267	-0,008648	1,843904	-1,410729	-0,141831	-0,572157	-2,698102	-1,079749	-9,483900	11,939296	12,258771	-0,108745	0,066267	-0,008648	7,045866	7,125735	-0,141831	-0,108745	0,066267	-0,008648	7,045866	7,125735	-0,141831
11:02:18,62	0,569940	3,315006	-0,090982	0,211976	0,435991	-0,541023	-0,108922	0,071300	-0,011028	1,525378	-1,438183	-0,156090	-0,569695	-2,702574	-1,078185	-9,435784	11,883521	12,211693	-0,108922	0,071300	-0,011028	7,122407	7,112224	-0,156090	-0,108922	0,071300	-0,011028	7,122407	7,112224	-0,156090
11:02:18,67	0,569940	3,315006	-0,090982	0,211976	0,435991	-0,541023	-0,106280	0,066932	-0,009464	1,728242	-1,231248	-0,203167	-0,568453	-2,698470	-1,080479	-9,412249	11,965594	12,269596	-0,106280	0,066932	-0,009464	6,982425	7,111770	-0,203167	-0,106280	0,066932	-0,009464	6,982425	7,111770	-0,203167
11:02:18,72	0,569940	3,315006	-0,090982	0,211976	0,435991	-0,541023	-0,110456	0,067908	-0,011758	1,760345	-1,469016	-0,145264	-0,573871	-2,699308	-1,078171	-9,460896	11,931126	12,271373	-0,110456	0,067908	-0,011758	7,091128	7,201760	-0,145264	-0,110456	0,067908	-0,011758	7,091128	7,201760	-0,145264
11:02:18,77	0,569940	3,315006	-0,090982	0,211976	0,435991	-0,541023	-0,107021	0,072182	-0,009451	1,483947	-1,315329	-0,143488	-0,566148	-2,698413	-1,076994	-9,445959	11,974590	12,268517	-0,107021	0,072182	-0,009451	7,150204	7,085856	-0,143488	-0,107021	0,072182	-0,009451	7,150204	7,085856	-0,143488
11:02:18,82	0,569940	3,315006	-0,090982	0,211976	0,435991	-0,541023	-0,111658	0,065940	-0,008273	1,853620	-1,565206	-0,146343	-0,576874	-2,700136	-1,080154	-9,498750	11,957273	12,244093	-0,111658	0,065940	-0,008273	7,029910	7,199919	-0,146343	-0,111658	0,065940	-0,008273	7,029910	7,199919	-0,146343
11:02:18,87	0,569940	3,315006	-0,090982	0,211976	0,435991	-0,541023	-0,104802	0,074368	-0,011433	1,373966	-1,245789	-0,170768	-0,572116	-2,704450	-1,078164	-9,472865	11,904012	12,255627	-0,104802	0,074368	-0,011433	7,211862	6,981193	-0,170768	-0,104802	0,074368	-0,011433	7,211862	6,981193	-0,170768
11:02:18,92	0,569940	3,315006	-0,090982	0,211976	0,435991	-0,541023	-0,103445	0,068091	-0,009443	1,667202	-1,126162	-0,159233	-0,574417	-2,701203	-1,077382	-9,440992	11,911175	12,264828	-0,103445	0,068091	-0,009443	7,012332	6,994272	-0,159233	-0,103445	0,068091	-0,009443	7,012332	6,994272	-0,159233
11:02:18,97	0,569940	3,315006	-0,090982	0,211976	0,435991	-0,541023	-0,105107	0,071707	-0,008661	1,501325	-1,188559	-0,150032	-0,568050	-2,696293	-1,078572	-9,487148	11,940226	12,278476	-0,105107	0,071707	-0,008661	7,130288	7,062333	-0,150032	-0,105107	0,071707	-0,008661	7,130288	7,062333	-0,150032
11:02:19,02	0,569940	3,315006	-0,090982	0,211976	0,435991	-0,541023	-0,112543	0,068648	-0,009851	1,662464	-1,629720	-0,136384	-0,575078	-2,699294	-1,077428	-9,483399	11,942878	12,242251	-0,112543	0,068648	-0,009851	7,051310	7,204885	-0,136384	-0,112543	0,068648	-0,009851	7,051310	7,204885	-0,136384
11:02:19,07	0,569940	3,315006	-0,090982	0,211976	0,435991	-0,541023	-0,106430	0,073234	-0,008707	1,428156	-1,309947	-0,172610	-0,570885	-2,703320	-1,080461	-9,451253	11,947301	12,292487	-0,106430	0,073234	-0,008707	7,177014	7,044824	-0,172610	-0,106430	0,073234	-0,008707	7,177014	7,044824	-0,172610
11:02:19,12	0,569940	3,315006	-0,090982	0,211976	0,435991	-0,541023	-0,105039	0,067589	-0,011741	1,741577	-1,211999	-0,122374	-0,569247	-2,694454	-1,078969	-9,484296	11,922691	12,278193	-0,105039	0,067589	-0,011741	7,047336	7,033597	-0,122374	-0,105039	0,067589	-0,011741	7,047336	7,033597	-0,122374
11:02:19,17	0,569940	3,315006	-0,090982	0,211976	0,435991	-0,541023	-0,113537	0,070604	-0,010248	1,546959	-1,670194	-0,136667	-0,574436	-2,699758	-1,078948	-9,445846	11,917534	12,261401	-0,113537	0,070604	-0,010248	7,089401	7,242475	-0,136667	-0,113537	0,070604	-0,010248	7,089401	7,242475	-0,136667
11:02:19,22	0,569940	3,315006	-0,090982	0,211976	0,435991	-0,541023	-0,106349	0,072446	-0,010227	1,465950	-1,260537	-0,153460	-0,569229	-2,696288	-1,080902	-9,481510	11,935716	12,279489	-0,106349	0,072446	-0,010227	7,152965	7,087869	-0,153460	-0,106349	0,072446	-0,010227	7,152965	7,087869	-0,153460
11:02:19,27	0,569940	3,315006	-0,090982	0,211976	0,435991	-0,541023	-0,111958	0,069672	-0,012182	1,608128	-1,592153	-0,135372	-0,576282	-2,702017	-1,080498	-9,484605	11,922351	12,281623	-0,111958	0,069672	-0,012182	7,077360	7,196516	-0,135372	-0,111958	0,069672	-0,012182	7,077360	7,196516	-0,135372
11:02:19,32	0,569940	3,315006	-0,090982	0,211976	0,435991	-0,541023	-0,103470	0,072915	-0,011777	1,426373	-1,146791	-0,133237	-0,567949	-2,703079	-1,078532	-9,455662	11,930856	12,271994	-0,103470	0,072915	-0,011777	7,150176	6,975593	-0,133237	-0,103470	0,072915	-0,011777	7,150176	6,975593	-0,133237
11:02:19,37	0,569940	3,315006	-0,090982	0,211976	0,435991	-0,541023	-0,106716	0,065168	-0,009812	1,851048	-1,294802	-0,142866	-0,569765	-2,697821	-1,078167	-9,477240	11,970962	12,288280	-0,106716	0,065168	-0,009812	6,966721	7,082443	-0,142866	-0,106716	0,065168	-0,009812	6,966721	7,082443	-0,142866
11:02:19,42	0,569940	3,315006	-0,090982	0,211976	0,435991	-0,541023	-0,110362	0,069369	-0,009446	1,656514	-1,523117	-0,126581	-0,572691	-2,704632	-1,078524	-9,468250	11,922924	12,290195	-0,110362	0,069369	-0,009446	7,102004	7,140312	-0,126581	-0,110362	0,069369	-0,009446	7,102004	7,140312	-0,126581
11:02:19,47	0,569940	3,315006	-0,090982	0,211976	0,435991	-0,541023	-0,103000	0,068497	-0,009803	1,664745	-1,108498	-0,124665	-0,568578	-2,704148	-1,081265	-9,466163	11,910764	12,258318	-0,103000	0,068497	-0,009803	7,041792	6,977028	-0,124665	-0,103000	0,068497	-0,009803	7,041792	6,977028	-0,124665
11:02:19,52	0,569940	3,315006	-0,090982	0,211976	0,435991	-0,541023	-0,105476	0,065177	-0,012544	1,827905	-1,229358	-0,156542	-0,570267	-2,700754	-1,077355	-9,451033	11,990018	12,302140	-0,105476	0,065177	-0,012544	6,944321	7,050528	-0,156542	-0,105476	0,065177	-0,012544	6,944321	7,050528	-0,156542
11:02:19,57	0,569940	3,315006	-0,090982	0,211976	0,435991	-0,541023	-0,107571	0,068338	-0,008634	1,739761	-1,364799	-0,112720	-0,571571	-2,699066	-1,081298	-9,482698	11,933424	12,259471	-0,107571	0,068338	-0,008634	7,104275	7,079510	-0,112720	-0,107571	0,068338	-0,008634	7,104275	7,079510	-0,112720
11:02:19,62	0,569940	3,315006	-0,090982	0,211976	0,435991	-0,541023	-0,108381	0,070310	-0,012577	1,572352	-1,406036	-0,155389	-0,570335	-2,698299	-1,079732	-9,462276	11,950840	12,264038	-0,108381	0,070310	-0,012577	7,091698	7,101844	-0,155389	-0,108381	0,070310	-0,012577	7,091698	7,101844	-0,155389
11:02:19,67	0,569940	3,315006	-0,090982	0,211976	0,435991	-0,541023	-0,109663	0,069623	-0,011011	1,633362	-1,463733	-0,150822	-0,568547	-2,706991	-1,076583	-9,467570	11,911062	12,264768	-0,109663	0,069623	-0,011011	7,098792	7,144801	-0,150822	-0,109663	0,069623	-0,011011	7,098792	7,144801	-0,150822
11:02:19,72	0,569940	3,315006	-0,090982	0,211976	0,435991	-0,541023	-0,103030	0,063729	-0,007863	1,902772	-1,103494	-0,150093	-0,568556	-2,699049	-1,081667	-9,460288	11,965609	12,265865	-0,103030	0,063729	-0,007863	6,905496	6,984322	-0,150093	-0,103030	0,063729	-0,007863	6,905496	6,984322	-0,150093
11:02:19,77	0,569940	3,315006	-0,090982	0,211976	0,435991	-0,541023	-0,109903	0,067708	-0,012947	1,746720	-1,481888	-0,148995	-0,573235	-2,702417	-1,078173	-9,446583	11,918875	12,241412	-0,109903	0,067708	-0,012947	7,061831	7,145504	-0,148995	-0,109903	0,067708	-0,012947	7,061831	7,145504	-0,148995
11:02:19,82	0,569940	3,315006	-0,090982	0,211976	0,435991	-0,541023	-0,104647	0,070076	-0,009452	1,589971	-1,173322	-0,173448	-0,568001	-2,694798	-1,080489	-9,457915	11,953092	12,304210	-0,104647	0,070076	-0,009452	7,090959	7,041447	-0,173448	-0,104647	0,070076	-0,009452	7,090959	7,041447	-0,173448
11:02:19,87	0,569940	3,315006	-0,090982	0,211976	0,435991	-0,541023	-0,113862	0,069353	-0,011768	1,651554	-1,679460	-0,110650	-0,569683	-2,700912	-1,081268	-9,451887	11,993707	12,265965	-0,113862	0,069353	-0,011768	7,095755	7,258740	-0,110650	-0,113862	0,069353	-0,011768	7,095755	7,258740	-0,110650
11:02:19,92	0,569940	3,315006	-0,090982	0,211976	0,435991	-0,541023	-0,107726	0,067753	-0,012548	1,772961	-1,375438	-0,148896	-0,570387	-2,695415	-1,078575	-9,488982	11,979942	12,284341	-0,107726	0,067753	-0,012548	7,091534	7,081030	-0,148896	-0,107726	0,067753	-0,012548	7,091534	7,081030	-0,148896
11:02:19,97	0,569940	3,315006	-0,090982	0,211976	0,435991	-0,541023	-0,112135	0,071111	-0,009855	1,567868	-1,629957	-0,130519	-0,570460	-2,697072	-1,079775	-9,513186	11,931301	12,244742	-0,112135	0,071111	-0,009855	7,150057	7,172630	-0,130519	-0,112135	0,071111	-0,009855	7,150057	7,172630	-0,130519
11:02:20,02	0,569940	3,315006	-0,090982	0,211976	0,435991	-0,541023	-0,110663	0,070346	-0,011055	1,553414	-1,550054	-0,170118	-0,570339	-2,703044	-1,080473	-9,466929	11,934912	12,287548	-0,110663	0,070346	-0,011055	7,075562	7,136981	-0,170118	-0,110663	0,070346	-0,011055	7,075562	7,136981	-0,170118
11:02:20,07	0,569940	3,315006	-0,090982	0,211976	0,435991	-0,541023	-0,105552	0,067255	-0,011752	1,740402	-1,246032	-0,127312	-0,570960	-2,696799	-1,080526	-9,466617	11,927417	12,254240	-0,105552	0,067255	-0,011752	7,019907	7,039796	-0,127312	-0,105552	0,067255	-0,011752	7,019907	7,039796	-0,127312
11:02:20,12	0,569940	3,315006	-0,090982	0,211976	0,435991	-0,541023	-0,110649	0,070915	-0,011805	1,543750	-1,507075	-0,160620	-0,567974	-2,701588	-1,081264	-9,460374	11,937182	12,269279	-0,110649	0,070915	-0,011805	7,110559	7,178893	-0,160620	-0,110649	0,070915	-0,011805	7,110559	7,178893	-0,160620
11:02:20,17	0,569940	3,315006	-0,090982	0,211976	0,435991	-0,541023	-0,107995	0,065934	-0,012543	1,814326	-1,368533	-0,145581	-0,577991	-2,700253	-1,080153	-9,470819	11,952796	12,228916	-0,107995	0,065934	-0,012543	6,990148	7,109081	-0,145581	-0,107995	0,065934	-0,012543	6,990148	7,109081	-0,145581
11:02:20,22	0,569940	3,315006	-0,090982	0,211976	0,435991	-0,541023	-0,104142	0,075277	-0,011433	1,336789	-1,185042	-0,185944	-0,569705	-2,695999	-1,080121	-9,434767	11,944796	12,259404	-0,104142	0,075277	-0,011433	7,246038	6,990130	-0,185944	-0,104142	0,075277	-0,011433	7,246038	6,990130	-0,185944
11:02:20,27	0,569940	3,315006	-0,090982	0,211976	0,435991	-0,541023	-0,111970	0,070228	-0,011400	1,610436	-1,556872	-0,155457	-0,571428	-2,696708	-1,079355	-9,438171	11,998165	12,245744	-0,111970	0,070228	-0,011400	7,123337	7,232793	-0,155457	-0,111970	0,070228	-0,011400	7,123337	7,232793	-0,155457
11:02:20,32	0,569940	3,315006	-0,090982	0,211976	0,435991	-0,541023	-0,110495	0,071366	-0,010634	1,595763	-1,509767	-0,169117	-0,573298	-2,699509	-1,081674	-9,461980	11,928389	12,263807	-0,110495	0,071366	-0,010634	7,198018	7,164054	-0,169117	-0,110495	0,071366	-0,010634	7,198018	7,164054	-0,169117
11:02:20,37	0,569940	3,315006	-0,090982	0,211976	0,435991	-0,541023	-0,107134	0,071584	-0,012953	1,512094	-1,320738	-0,151054	-0,573985	-2,696441	-1,081294	-9,499094	11,934176	12,293550	-0,107134	0,071584	-0,012953	7,131464	7,089262	-0,151054	-0,107134	0,071584	-0,012953	7,131464	7,089262	-0,151054
11:02:20,42	0,569940	3,315006	-0,090982	0,211976	0,435991	-0,541023	-0,109447	0,073714	-0,012574	1,387797	-1,476075	-0,121311	-0,570416	-2,696174	-1,078993	-9,503613	11,966951	12,250296	-0,109447	0,073714	-0,012574	7,174359	7,115534	-0,121311	-0,109447	0,073714	-0,012574	7,174359	7,115534	-0,121311
11:02:20,47	0,569940	3,315006	-0,090982	0,211976	0,435991	-0,541023	-0,111463	0,070757	-0,010273	1,567701	-1,601185	-0,164564	-0,568727	-2,697346	-1,080950	-9,525822	11,923351	12,235901	-0,111463	0,070757	-0,010273	7,122115	7,148645	-0,164564	-0,111463	0,070757	-0,010273	7,122115	7,148645	-0,164564
11:02:20,52	0,569940	3,315006	-0,090982	0,211976	0,435991	-0,541023	-0,111293	0,068708	-0,012230	1,625376	-1,589772	-0,178959	-0,566899	-2,695646	-1,079372	-9,495471	11,928363	12,254738	-0,111293	0,068708	-0,012230	7,018957	7,146703	-0,178959	-0,111293	0,068708	-0,012230	7,018957	7,146703	-0,178959
11:02:20,57	0,569940	3,315006	-0,090982	0,211976	0,435991	-0,541023	-0,113679	0,067975	-0,010651	1,683023	-1,690056	-0,160122	-0,567982	-2,699988	-1,082819	-9,464688	11,963016	12,281024	-0,113679	0,067975	-0,010651	7,019041	7,233707	-0,160122	-0,113679	0,067975	-0,010651	7,019041	7,233707	-0,160122
11:02:20,62	0,569940	3,315006	-0,090982	0,211976	0,435991	-0,541023	-0,109377	0,066742	-0,014098	1,792553	-1,457050	-0,133837	-0,570353	-2,703759	-1,082040	-9,470132	11,921908	12,268629	-0,109377	0,066742	-0,014098	7,031763	7,129051	-0,133837	-0,109377	0,066742	-0,014098	7,031763	7,129051	-0,133837
11:02:20,67	0,569940	3,315006	-0,090982	0,211976	0,435991	-0,541023	-0,104926	0,066909	-0,013320	1,745496	-1,209732	-0,146231	-0,574456	-2,696202	-1,078983	-9,458090	11,946497	12,243619	-0,104926	0,066909	-0,013320	6,997891	7,026925	-0,146231	-0,104926	0,066909	-0,013320	6,997891	7,026925	-0,146231
11:02:20,72	0,569940	3,315006	-0,090982	0,211976	0,435991	-0,541023	-0,109419	0,074241	-0,010262	1,391558	-1,445234	-0,171241	-0,563886	-2,698720	-1,078941	-9,464153	11,908861	12,268129	-0,109419	0,074241	-0,010262	7,219500	7,144125	-0,171241	-0,109419	0,074241	-0,010262	7,219500	7,144125	-0,171241
11:02:20,77	0,569940	3,315006	-0,090982	0,211976	0,435991	-0,541023	-0,112523	0,063828	-0,010220	1,897412	-1,593123	-0,146731	-0,572180	-2,706269	-1,080890	-9,504026	11,910544	12,257535	-0,112523	0,063828	-0,010220	6,907929	7,239972	-0,146731	-0,112523	0,063828	-0,010220	6,907929	7,239972	-0,146731
11:02:20,82	0,569940	3,315006	-0,090982	0,211976	0,435991	-0,541023	-0,101838	0,067236	-0,012169	1,701727	-1,072855	-0,157325	-0,572188	-2,696665	-1,082081	-9,488841	11,939172	12,270135	-0,101838	0,067236	-0,012169	6,979756	6,921437	-0,157325	-0,101838	0,067236	-0,012169	6,979756	6,921437	-0,157325
11:02:20,87	0,569940	3,315006	-0,090982	0,211976	0,435991	-0,541023	-0,110151	0,072046	-0,013361	1,484017	-1,506312	-0,144726	-0,567451	-2,698555	-1,080910	-9,486182	11,937610	12,255348	-0,110151	0,072046	-0,013361	7,139594	7,140577	-0,144726	-0,110151	0,072046	-0,013361	7,139594	7,140577	-0,144726
11:02:20,92	0,569940	3,315006	-0,090982	0,211976	0,435991	-0,541023	-0,110883	0,066998	-0,012190	1,746444	-1,541265	-0,159513	-0,569763	-2,700229	-1,082059	-9,482803	11,987183	12,271487	-0,110883	0,066998	-0,012190	7,005822	7,163045	-0,159513	-0,110883	0,066998	-0,012190	7,005822	7,163045	-0,159513
11:02:20,97	0,569940	3,315006	-0,090982	0,211976	0,435991	-0,541023	-0,108278	0,068163	-0,013338	1,730497	-1,427658	-0,143373	-0,569244	-2,700072	-1,081673	-9,504622	11,958622	12,280365	-0,108278	0,068163	-0,013338	7,081309	7,072148	-0,143373	-0,108278	0,068163	-0,013338	7,081309	7,072148	-0,143373
11:02:21,02	0,569940	3,315006	-0,090982	0,211976	0,435991	-0,541023	-0,108673	0,067792	-0,012953	1,714163	-1,452832	-0,134495	-0,563287	-2,700562	-1,082828	-9,473024	11,951616	12,262095	-0,108673	0,067792	-0,012953	7,035824	7,078011	-0,134495	-0,108673	0,067792	-0,012953	7,035824	7,078011	-0,134495
11:02:21,07	0,569940	3,315006	-0,090982	0,211976	0,435991	-0,541023	-0,111227	0,062389	-0,014108	2,004861	-1,554751	-0,152765	-0,568587	-2,702759	-1,079336	-9,476813	11,926950	12,253132	-0,111227	0,062389	-0,014108	6,902371	7,176547	-0,152765	-0,111227	0,062389	-0,014108	6,902371	7,176547	-0,152765
11:02:21,12	0,569940	3,315006	-0,090982	0,211976	0,435991	-0,541023	-0,106675	0,065880	-0,010615	1,800070	-1,308989	-0,161728	-0,573338	-2,699496	-1,082435	-9,473355	11,921935	12,293245	-0,106675	0,065880	-0,010615	6,971628	7,064968	-0,161728	-0,106675	0,065880	-0,010615	6,971628	7,064968	-0,161728
11:02:21,17	0,569940	3,315006	-0,090982	0,211976	0,435991	-0,541023	-0,107125	0,071626	-0,013714	1,498668	-1,326912	-0,121615	-0,569278	-2,695846	-1,082461	-9,513922	11,981095	12,296817	-0,107125	0,071626	-0,013714	7,121281	7,082409	-0,121615	-0,107125	0,071626	-0,013714	7,121281	7,082409	-0,121615
11:02:21,22	0,569940	3,315006	-0,090982	0,211976	0,435991	-0,541023	-0,112316	0,069935	-0,013740	1,617549	-1,661538	-0,118044	-0,569768	-2,705781	-1,084751	-9,479686	11,945268	12,275771	-0,112316	0,069935	-0,013740	7,107422	7,155249	-0,118044	-0,112316	0,069935	-0,013740	7,107422	7,155249	-0,118044
11:02:21,27	0,569940	3,315006	-0,090982	0,211976	0,435991	-0,541023	-0,103466	0,065392	-0,016030	1,839862	-1,153813	-0,139089	-0,569818	-2,699100	-1,079358	-9,505736	11,970976	12,264874	-0,103466	0,065392	-0,016030	6,973130	6,968305	-0,139089	-0,103466	0,065392	-0,016030	6,973130	6,968305	-0,139089
11:02:21,32	0,569940	3,315006	-0,090982	0,211976	0,435991	-0,541023	-0,109228	0,068775	-0,010638	1,673175	-1,488827	-0,149987	-0,569790	-2,704763	-1,083221	-9,509260	11,997141	12,267263	-0,109228	0,068775	-0,010638	7,072023	7,085573	-0,149987	-0,109228	0,068775	-0,010638	7,072023	7,085573	-0,149987
11:02:21,37	0,569940	3,315006	-0,090982	0,211976	0,435991	-0,541023	-0,104338	0,065920	-0,014500	1,842559	-1,250657	-0,147598	-0,576341	-2,700190	-1,082104	-9,527609	11,977307	12,251147	-0,104338	0,065920	-0,014500	7,017250	6,939840	-0,147598	-0,104338	0,065920	-0,014500	7,017250	6,939840	-0,147598
11:02:21,42	0,569940	3,315006	-0,090982	0,211976	0,435991	-0,541023	-0,105022	0,073880	-0,013384	1,402287	-1,292223	-0,163713	-0,572824	-2,702058	-1,080153	-9,518640	11,899970	12,238031	-0,105022	0,073880	-0,013384	7,201839	6,952005	-0,163713	-0,105022	0,073880	-0,013384	7,201839	6,952005	-0,163713
11:02:21,47	0,569940	3,315006	-0,090982	0,211976	0,435991	-0,541023	-0,105164	0,069900	-0,011432	1,546756	-1,253145	-0,176829	-0,565122	-2,698157	-1,081295	-9,507413	11,972451	12,271913	-0,105164	0,069900	-0,011432	7,033876	7,002191	-0,176829	-0,105164	0,069900	-0,011432	7,033876	7,002191	-0,176829
11:02:21,52	0,569940	3,315006	-0,090982	0,211976	0,435991	-0,541023	-0,112393	0,065181	-0,012574	1,860525	-1,655572	-0,142947	-0,571545	-2,702461	-1,083217	-9,469858	11,917350	12,264338	-0,112393	0,065181	-0,012574	6,977208	7,167242	-0,142947	-0,112393	0,065181	-0,012574	6,977208	7,167242	-0,142947
11:02:21,57	0,569940	3,315006	-0,090982	0,211976	0,435991	-0,541023	-0,105453	0,068591	-0,014496	1,654258	-1,234666	-0,150523	-0,569851	-2,698476	-1,083277	-9,508506	11,948073	12,227879	-0,105453	0,068591	-0,014496	7,038636	7,043431	-0,150523	-0,105453	0,068591	-0,014496	7,038636	7,043431	-0,150523
11:02:21,62	0,569940	3,315006	-0,090982	0,211976	0,435991	-0,541023	-0,109752	0,069116	-0,014557	1,634243	-1,507005	-0,186982	-0,569731	-2,693903	-1,082462	-9,436675	11,944618	12,261148	-0,109752	0,069116	-0,014557	7,059831	7,108502	-0,186982	-0,109752	0,069116	-0,014557	7,059831	7,108502	-0,186982
11:02:21,67	0,569940	3,315006	-0,090982	0,211976	0,435991	-0,541023	-0,113772	0,071298	-0,013741	1,553670	-1,652116	-0,153712	-0,573329	-2,704848	-1,082072	-9,491923	11,925409	12,239238	-0,113772	0,071298	-0,013741	7,150593	7,278970	-0,153712	-0,113772	0,071298	-0,013741	7,150593	7,278970	-0,153712
11:02:21,72	0,569940	3,315006	-0,090982	0,211976	0,435991	-0,541023	-0,102494	0,068942	-0,013351	1,631945	-1,103933	-0,175623	-0,569254	-2,698682	-1,082085	-9,509616	11,964990	12,261695	-0,102494	0,068942	-0,013351	7,043888	6,941878	-0,175623	-0,102494	0,068942	-0,013351	7,043888	6,941878	-0,175623
11:02:21,77	0,569940	3,315006	-0,090982	0,211976	0,435991	-0,541023	-0,109872	0,068496	-0,013364	1,680551	-1,522686	-0,153166	-0,568046	-2,699367	-1,085545	-9,478889	11,940221	12,287024	-0,109872	0,068496	-0,013364	7,057510	7,102274	-0,153166	-0,109872	0,068496	-0,013364	7,057510	7,102274	-0,153166
11:02:21,82	0,569940	3,315006	-0,090982	0,211976	0,435991	-0,541023	-0,109883	0,067107	-0,016824	1,746698	-1,484241	-0,127836	-0,570934	-2,703694	-1,081267	-9,487149	11,979718	12,274940	-0,109883	0,067107	-0,016824	7,014611	7,141548	-0,127836	-0,109883	0,067107	-0,016824	7,014611	7,141548	-0,127836
11:02:21,87	0,569940	3,315006	-0,090982	0,211976	0,435991	-0,541023	-0,104692	0,067445	-0,012547	1,759203	-1,241208	-0,139920	-0,575739	-2,700932	-1,082055	-9,525698	12,003992	12,310088	-0,104692	0,067445	-0,012547	7,053641	6,977084	-0,139920	-0,104692	0,067445	-0,012547	7,053641	6,977084	-0,139920
11:02:21,92	0,569940	3,315006	-0,090982	0,211976	0,435991	-0,541023	-0,104681	0,072987	-0,013334	1,472758	-1,286171	-0,104772	-0,569759	-2,699067	-1,082826	-9,466079	11,961160	12,280812	-0,104681	0,072987	-0,013334	7,202256	6,931277	-0,104772	-0,104681	0,072987	-0,013334	7,202256	6,931277	-0,104772
11:02:21,97	0,569940	3,315006	-0,090982	0,211976	0,435991	-0,541023	-0,109286	0,068741	-0,014106	1,686293	-1,452592	-0,134048	-0,570408	-2,705526	-1,082826	-9,506722	11,944706	12,269942	-0,109286	0,068741	-0,014106	7,082438	7,126362	-0,134048	-0,109286	0,068741	-0,014106	7,082438	7,126362	-0,134048
11:02:22,02	0,569940	3,315006	-0,090982	0,211976	0,435991	-0,541023	-0,103368	0,066073	-0,014105	1,790437	-1,171803	-0,144918	-0,576284	-2,700636	-1,081660	-9,478401	11,922257	12,292158	-0,103368	0,066073	-0,014105	6,977177	6,942552	-0,144918	-0,103368	0,066073	-0,014105	6,977177	6,942552	-0,144918
11:02:22,07	0,569940	3,315006	-0,090982	0,211976	0,435991	-0,541023	-0,104665	0,073607	-0,012939	1,393385	-1,203516	-0,122703	-0,575139	-2,702978	-1,084006	-9,506348	11,946214	12,275110	-0,104665	0,073607	-0,012939	7,171547	7,012685	-0,122703	-0,104665	0,073607	-0,012939	7,171547	7,012685	-0,122703
11:02:22,12	0,569940	3,315006	-0,090982	0,211976	0,435991	-0,541023	-0,103209	0,071445	-0,015285	1,512604	-1,163964	-0,139751	-0,573997	-2,701786	-1,081312	-9,523349	11,934423	12,254261	-0,103209	0,071445	-0,015285	7,121018	6,937908	-0,139751	-0,103209	0,071445	-0,015285	7,121018	6,937908	-0,139751
11:02:22,17	0,569940	3,315006	-0,090982	0,211976	0,435991	-0,541023	-0,104812	0,071051	-0,012591	1,514362	-1,256182	-0,160599	-0,566886	-2,698179	-1,079756	-9,501458	11,944706	12,250338	-0,104812	0,071051	-0,012591	7,091874	6,971577	-0,160599	-0,104812	0,071051	-0,012591	7,091874	6,971577	-0,160599
11:02:22,22	0,569940	3,315006	-0,090982	0,211976	0,435991	-0,541023	-0,111492	0,066697	-0,011035	1,760634	-1,589712	-0,164522	-0,567442	-2,700296	-1,083199	-9,483171	11,957178	12,300686	-0,111492	0,066697	-0,011035	6,996338	7,162407	-0,164522	-0,111492	0,066697	-0,011035	6,996338	7,162407	-0,164522
11:02:22,27	0,569940	3,315006	-0,090982	0,211976	0,435991	-0,541023	-0,109380	0,066120	-0,014479	1,810590	-1,470312	-0,114174	-0,575166	-2,694614	-1,082104	-9,519455	12,000936	12,277076	-0,109380	0,066120	-0,014479	7,000988	7,116053	-0,114174	-0,109380	0,066120	-0,014479	7,000988	7,116053	-0,114174
11:02:22,32	0,569940	3,315006	-0,090982	0,211976	0,435991	-0,541023	-0,110439	0,075650	-0,013383	1,334770	-1,578634	-0,137784	-0,569829	-2,695767	-1,081714	-9,496206	11,960961	12,247000	-0,110439	0,075650	-0,013383	7,273293	7,090789	-0,137784	-0,110439	0,075650	-0,013383	7,273293	7,090789	-0,137784
11:02:22,37	0,569940	3,315006	-0,090982	0,211976	0,435991	-0,541023	-0,112109	0,070451	-0,012994	1,582102	-1,625393	-0,167860	-0,566832	-2,705931	-1,081641	-9,497475	11,967841	12,280115	-0,112109	0,070451	-0,012994	7,112536	7,175187	-0,167860	-0,112109	0,070451	-0,012994	7,112536	7,175187	-0,167860
11:02:22,42	0,569940	3,315006	-0,090982	0,211976	0,435991	-0,541023	-0,104805	0,062773	-0,012921	1,986680	-1,250105	-0,134745	-0,569117	-2,703801	-1,080085	-9,447596	11,923155	12,267455	-0,104805	0,062773	-0,012921	6,914393	6,977082	-0,134745	-0,104805	0,062773	-0,012921	6,914393	6,977082	-0,134745
11:02:22,47	0,569940	3,315006	-0,090982	0,211976	0,435991	-0,541023	-0,105507	0,065818	-0,011365	1,814608	-1,221060	-0,147405	-0,572273	-2,695904	-1,082875	-9,525130	11,942376	12,276037	-0,105507	0,065818	-0,011365	6,981311	7,061220	-0,147405	-0,105507	0,065818	-0,011365	6,981311	7,061220	-0,147405
11:02:22,52	0,569940	3,315006	-0,090982	0,211976	0,435991	-0,541023	-0,110769	0,072499	-0,014154	1,445049	-1,571442	-0,138824	-0,568704	-2,696997	-1,087524	-9,502090	11,936170	12,269194	-0,110769	0,072499	-0,014154	7,136250	7,123907	-0,138824	-0,110769	0,072499	-0,014154	7,136250	7,123907	-0,138824
11:02:22,57	0,569940	3,315006	-0,090982	0,211976	0,435991	-0,541023	-0,111606	0,068863	-0,018803	1,640301	-1,591920	-0,145666	-0,566869	-2,702718	-1,083600	-9,494087	11,941654	12,276059	-0,111606	0,068863	-0,018803	7,046024	7,169148	-0,145666	-0,111606	0,068863	-0,018803	7,046024	7,169148	-0,145666
11:02:22,62	0,569940	3,315006	-0,090982	0,211976	0,435991	-0,541023	-0,107569	0,064413	-0,014880	1,880448	-1,377811	-0,138802	-0,567432	-2,702897	-1,082831	-9,494984	11,970257	12,266702	-0,107569	0,064413	-0,014880	6,936851	7,066358	-0,138802	-0,107569	0,064413	-0,014880	6,936851	7,066358	-0,138802
11:02:22,67	0,569940	3,315006	-0,090982	0,211976	0,435991	-0,541023	-0,107132	0,064811	-0,014110	1,884082	-1,370188	-0,148159	-0,569250	-2,704780	-1,085931	-9,503477	11,932820	12,276573	-0,107132	0,064811	-0,014110	6,971717	7,039712	-0,148159	-0,107132	0,064811	-0,014110	6,971717	7,039712	-0,148159
11:02:22,72	0,569940	3,315006	-0,090982	0,211976	0,435991	-0,541023	-0,104592	0,065444	-0,017210	1,814494	-1,226736	-0,138287	-0,575222	-2,702041	-1,082871	-9,529994	11,897520	12,253846	-0,104592	0,065444	-0,017210	6,951826	6,983760	-0,138287	-0,104592	0,065444	-0,017210	6,951826	6,983760	-0,138287
11:02:22,77	0,569940	3,315006	-0,090982	0,211976	0,435991	-0,541023	-0,103979	0,071985	-0,014150	1,430539	-1,200154	-0,161014	-0,575080	-2,702461	-1,082461	-9,481109	11,939688	12,249562	-0,103979	0,071985	-0,014150	7,081330	6,962191	-0,161014	-0,103979	0,071985	-0,014150	7,081330	6,962191	-0,161014
11:02:22,82	0,569940	3,315006	-0,090982	0,211976	0,435991	-0,541023	-0,103686	0,071652	-0,013740	1,508788	-1,163679	-0,165298	-0,571097	-2,696898	-1,084059	-9,541239	11,976005	12,253830	-0,103686	0,071652	-0,013740	7,133481	6,975686	-0,165298	-0,103686	0,071652	-0,013740	7,133481	6,975686	-0,165298
11:02:22,87	0,569940	3,315006	-0,090982	0,211976	0,435991	-0,541023	-0,110495	0,070984	-0,015338	1,544912	-1,587997	-0,161030	-0,569754	-2,705140	-1,082806	-9,476709	11,951776	12,279708	-0,110495	0,070984	-0,015338	7,117165	7,085899	-0,161030	-0,110495	0,070984	-0,015338	7,117165	7,085899	-0,161030
