# Supplementary material for: Characterization of interfragmentary motion associated with common osteosynthesis devices for rat fracture healing studies
Source: PLoS One. 2017 Apr 28;12(4):e0176735. doi: 10.1371/journal.pone.0176735 (PMC5409164; doi:10.1371/journal.pone.0176735)
Supplement: S1 Dataset — (ZIP) [file pone.0176735.s001.zip › S1_Dataset/RatNail/Specimen04/Nail_04U.txt]

%Tester: Sukopp Matthias
%Projekt: 
%Zeit: 12.03.2015 11:24:23
%Dateipfad: D:\Messungen\Fixator\Measurements\Fixator_20150312.txt
%Kommentar: Nail_04-U
%VI Version: D:\LVProjekte\Fixator\HauptVI\Fixator_v0.12.vi
%Virtueller Drehpunkt: 	0,0000	0,0000	0,0000
%Sensor zu Hexapod (Mitte): 	0,000000	0,000000	-26,500000
%Sensor zu Hexapod Trans (Mitte): 	-0,500000	-0,866025	0,000000	-0,866025	0,500000	0,000000	0,000000	0,000000	1,000000
%Hexapod zu Labor (Mitte): 	0,518977	3,376959	-0,104987
%Hexapod zu Labor Trans (Mitte): 	0,999952	0,008406	0,004973	-0,008395	0,999962	-0,002171	-0,004991	0,002129	0,999985
%Labor zu CR (Mitte): 	0,000000	0,000000	78,500000
%Labor zu CR Trans (Mitte): 	1,000000	0,000000	0,000000	0,000000	1,000000	0,000000	0,000000	0,000000	1,000000
%Zentrum Sensormasse: 	0,000000	0,000000	2,000000
%Sensormasse: 	200,000000E-3
--------------------------------------------------
Time	X	Y	Z	U	V	W	Exp_ Fx	Exp_ Fy	Exp_ Fz	Exp_ Mx	Exp_ My	Exp_ Mz	Sen_ Fx	Sen_ Fy	Sen_ Fz	Sen_ Mx	Sen_ My	Sen_ Mz	Hex_ Fx	Hex_ Fy	Hex_ Fz	Hex_ Mx	Hex_ My	Hex_ Mz	Lab_ Fx	Lab_ Fy	Lab_ Fz	Lab_ Mx	Lab_ My	Lab_ Mz	Laser
11:24:23,23	0,518977	3,376959	-0,104987	0,121983	0,285991	-0,481031	0,029302	-0,007556	-0,116332	0,344914	0,268126	-0,127615	-0,607867	-2,922418	-1,194024	-17,305223	10,088962	12,712118	0,029302	-0,007556	-0,116332	-0,248202	-2,032119	-0,127615	0,029302	-0,007556	-0,116332	-0,248202	-2,032119	-0,127615
11:24:23,28	0,518977	3,376959	-0,104987	0,121983	0,285991	-0,481031	0,029302	-0,007556	-0,116332	0,344914	0,268126	-0,127615	-0,610891	-2,923139	-1,195237	-17,359651	10,131346	12,685073	0,029302	-0,007556	-0,116332	-0,248202	-2,032119	-0,127615	0,029302	-0,007556	-0,116332	-0,248202	-2,032119	-0,127615
11:24:23,33	0,518977	3,376959	-0,104987	0,121983	0,285991	-0,481031	0,034614	-0,009968	-0,115536	0,459881	0,546164	-0,134186	-0,606020	-2,913719	-1,190174	-17,277066	10,151958	12,693733	0,034614	-0,009968	-0,115536	-0,322617	-2,171058	-0,134186	0,034614	-0,009968	-0,115536	-0,322617	-2,171058	-0,134186
11:24:23,38	0,518977	3,376959	-0,104987	0,121983	0,285991	-0,481031	0,024021	-0,009476	-0,110473	0,493426	0,056534	-0,125526	-0,605550	-2,919187	-1,193291	-17,341870	10,152806	12,690748	0,024021	-0,009476	-0,110473	-0,250430	-1,829125	-0,125526	0,024021	-0,009476	-0,110473	-0,250430	-1,829125	-0,125526
11:24:23,43	0,518977	3,376959	-0,104987	0,121983	0,285991	-0,481031	0,028522	-0,012617	-0,113590	0,625092	0,234012	-0,128511	-0,603715	-2,921140	-1,195210	-17,322832	10,187103	12,697691	0,028522	-0,012617	-0,113590	-0,365334	-2,004933	-0,128511	0,028522	-0,012617	-0,113590	-0,365334	-2,004933	-0,128511
11:24:23,48	0,518977	3,376959	-0,104987	0,121983	0,285991	-0,481031	0,029296	-0,015183	-0,115509	0,797741	0,273594	-0,121568	-0,609009	-2,924013	-1,194810	-17,312798	10,146187	12,699537	0,029296	-0,015183	-0,115509	-0,394110	-2,026103	-0,121568	0,029296	-0,015183	-0,115509	-0,394110	-2,026103	-0,121568
11:24:23,53	0,518977	3,376959	-0,104987	0,121983	0,285991	-0,481031	0,034430	-0,012035	-0,115109	0,603616	0,569747	-0,119721	-0,606067	-2,920747	-1,194407	-17,309545	10,165285	12,729934	0,034430	-0,012035	-0,115109	-0,341100	-2,133026	-0,119721	0,034430	-0,012035	-0,115109	-0,341100	-2,133026	-0,119721
11:24:23,58	0,518977	3,376959	-0,104987	0,121983	0,285991	-0,481031	0,030131	-0,012950	-0,114706	0,669363	0,339454	-0,089324	-0,609072	-2,925375	-1,194050	-17,347264	10,143040	12,689425	0,030131	-0,012950	-0,114706	-0,347182	-2,025826	-0,089324	0,030131	-0,012950	-0,114706	-0,347182	-2,025826	-0,089324
11:24:23,63	0,518977	3,376959	-0,104987	0,121983	0,285991	-0,481031	0,035641	-0,012662	-0,114349	0,616259	0,604454	-0,129833	-0,609675	-2,921126	-1,194822	-17,333565	10,129240	12,714064	0,035641	-0,012662	-0,114349	-0,377673	-2,193396	-0,129833	0,035641	-0,012662	-0,114349	-0,377673	-2,193396	-0,129833
11:24:23,68	0,518977	3,376959	-0,104987	0,121983	0,285991	-0,481031	0,032263	-0,010014	-0,115121	0,473470	0,447537	-0,105194	-0,611511	-2,919522	-1,195603	-17,354586	10,120879	12,733789	0,032263	-0,010014	-0,115121	-0,312607	-2,085103	-0,105194	0,032263	-0,010014	-0,115121	-0,312607	-2,085103	-0,105194
11:24:23,73	0,518977	3,376959	-0,104987	0,121983	0,285991	-0,481031	0,031793	-0,007622	-0,115903	0,331355	0,409053	-0,085469	-0,605010	-2,917519	-1,194453	-17,351342	10,140346	12,710874	0,031793	-0,007622	-0,115903	-0,266980	-2,086662	-0,085469	0,031793	-0,007622	-0,115903	-0,266980	-2,086662	-0,085469
11:24:23,78	0,518977	3,376959	-0,104987	0,121983	0,285991	-0,481031	0,026807	-0,012250	-0,114752	0,590512	0,142882	-0,108384	-0,603197	-2,919777	-1,196758	-17,327787	10,132486	12,716606	0,026807	-0,012250	-0,114752	-0,371151	-1,961471	-0,108384	0,026807	-0,012250	-0,114752	-0,371151	-1,961471	-0,108384
11:24:23,83	0,518977	3,376959	-0,104987	0,121983	0,285991	-0,481031	0,027856	-0,014950	-0,117057	0,735854	0,221734	-0,102652	-0,606792	-2,923821	-1,196001	-17,374432	10,145336	12,701280	0,027856	-0,014950	-0,117057	-0,437717	-1,964925	-0,102652	0,027856	-0,014950	-0,117057	-0,437717	-1,964925	-0,102652
11:24:23,88	0,518977	3,376959	-0,104987	0,121983	0,285991	-0,481031	0,033155	-0,013859	-0,116300	0,666932	0,450503	-0,117978	-0,607210	-2,926991	-1,190923	-17,320612	10,161214	12,683068	0,033155	-0,013859	-0,116300	-0,421001	-2,152192	-0,117978	0,033155	-0,013859	-0,116300	-0,421001	-2,152192	-0,117978
11:24:23,93	0,518977	3,376959	-0,104987	0,121983	0,285991	-0,481031	0,036110	-0,015082	-0,111222	0,771175	0,642813	-0,136191	-0,605537	-2,925804	-1,196765	-17,343822	10,143350	12,686754	0,036110	-0,015082	-0,111222	-0,412743	-2,191818	-0,136191	0,036110	-0,015082	-0,111222	-0,412743	-2,191818	-0,136191
11:24:23,98	0,518977	3,376959	-0,104987	0,121983	0,285991	-0,481031	0,034246	-0,015937	-0,117064	0,788560	0,534718	-0,132505	-0,604899	-2,921437	-1,195195	-17,312645	10,153503	12,710788	0,034246	-0,015937	-0,117064	-0,462476	-2,153591	-0,132505	0,034246	-0,015937	-0,117064	-0,462476	-2,153591	-0,132505
11:24:24,03	0,518977	3,376959	-0,104987	0,121983	0,285991	-0,481031	0,030145	-0,014307	-0,115495	0,728172	0,343370	-0,108471	-0,607327	-2,923871	-1,192121	-17,351540	10,122093	12,678459	0,030145	-0,014307	-0,115495	-0,394896	-2,022982	-0,108471	0,030145	-0,014307	-0,115495	-0,394896	-2,022982	-0,108471
11:24:24,08	0,518977	3,376959	-0,104987	0,121983	0,285991	-0,481031	0,033466	-0,013420	-0,112420	0,635425	0,498099	-0,140800	-0,609830	-2,920648	-1,192756	-17,362508	10,132443	12,725364	0,033466	-0,013420	-0,112420	-0,418052	-2,128976	-0,140800	0,033466	-0,013420	-0,112420	-0,418052	-2,128976	-0,140800
11:24:24,13	0,518977	3,376959	-0,104987	0,121983	0,285991	-0,481031	0,027836	-0,013575	-0,115143	0,676111	0,198124	-0,127313	-0,606787	-2,920993	-1,192745	-17,326466	10,151644	12,709926	0,027836	-0,013575	-0,115143	-0,389532	-1,987013	-0,127313	0,027836	-0,013575	-0,115143	-0,389532	-1,987013	-0,127313
11:24:24,18	0,518977	3,376959	-0,104987	0,121983	0,285991	-0,481031	0,030704	-0,012449	-0,113044	0,623042	0,361416	-0,109332	-0,604383	-2,924312	-1,199870	-17,342918	10,141161	12,698675	0,030704	-0,012449	-0,113044	-0,354182	-2,048845	-0,109332	0,030704	-0,012449	-0,113044	-0,354182	-2,048845	-0,109332
11:24:24,23	0,518977	3,376959	-0,104987	0,121983	0,285991	-0,481031	0,032226	-0,010006	-0,112827	0,484404	0,426338	-0,149453	-0,605554	-2,918367	-1,193669	-17,343985	10,169000	12,711020	0,032226	-0,010006	-0,112827	-0,301071	-2,103396	-0,149453	0,032226	-0,010006	-0,112827	-0,301071	-2,103396	-0,149453
11:24:24,28	0,518977	3,376959	-0,104987	0,121983	0,285991	-0,481031	0,027814	-0,012204	-0,113968	0,616575	0,187272	-0,108239	-0,601979	-2,918442	-1,196355	-17,304732	10,130386	12,726156	0,027814	-0,012204	-0,113968	-0,341420	-1,996101	-0,108239	0,027814	-0,012204	-0,113968	-0,341420	-1,996101	-0,108239
11:24:24,33	0,518977	3,376959	-0,104987	0,121983	0,285991	-0,481031	0,026090	-0,015337	-0,116654	0,765679	0,150965	-0,093102	-0,605046	-2,917589	-1,194847	-17,362943	10,127372	12,710801	0,026090	-0,015337	-0,116654	-0,438259	-1,897135	-0,093102	0,026090	-0,015337	-0,116654	-0,438259	-1,897135	-0,093102
11:24:24,38	0,518977	3,376959	-0,104987	0,121983	0,285991	-0,481031	0,026886	-0,012255	-0,115146	0,573694	0,143424	-0,108458	-0,605139	-2,919701	-1,193590	-17,365659	10,177614	12,691963	0,026886	-0,012255	-0,115146	-0,388299	-1,967120	-0,108458	0,026886	-0,012255	-0,115146	-0,388299	-1,967120	-0,108458
11:24:24,43	0,518977	3,376959	-0,104987	0,121983	0,285991	-0,481031	0,028761	-0,013230	-0,113889	0,666554	0,213470	-0,127295	-0,607278	-2,925300	-1,194816	-17,318403	10,099393	12,683673	0,034679	-0,014178	-0,115115	-0,441222	-2,121087	-0,135586	0,034679	-0,014178	-0,115115	-0,441222	-2,121087	-0,135586
11:24:24,48	0,518977	3,376959	-0,104987	0,121983	0,285991	-0,481031	0,034679	-0,014178	-0,115115	0,671738	0,601253	-0,135586	-0,609692	-2,919516	-1,195627	-17,349078	10,161537	12,696603	0,034679	-0,014178	-0,115115	-0,441222	-2,121087	-0,135586	0,034679	-0,014178	-0,115115	-0,441222	-2,121087	-0,135586
11:24:24,53	0,518977	3,376959	-0,104987	0,121983	0,285991	-0,481031	0,030877	-0,009194	-0,115926	0,451074	0,345891	-0,122655	-0,605517	-2,921754	-1,194822	-17,331057	10,159408	12,701095	0,030877	-0,009194	-0,115926	-0,270678	-2,077961	-0,122655	0,030877	-0,009194	-0,115926	-0,270678	-2,077961	-0,122655
11:24:24,58	0,518977	3,376959	-0,104987	0,121983	0,285991	-0,481031	0,030728	-0,013929	-0,115121	0,704467	0,354793	-0,118164	-0,609162	-2,920823	-1,194452	-17,366129	10,120111	12,709170	0,030728	-0,013929	-0,115121	-0,388992	-2,057331	-0,118164	0,030728	-0,013929	-0,115121	-0,388992	-2,057331	-0,118164
11:24:24,63	0,518977	3,376959	-0,104987	0,121983	0,285991	-0,481031	0,031744	-0,010307	-0,114751	0,464544	0,396917	-0,110088	-0,615462	-2,920971	-1,195034	-17,364060	10,163114	12,720671	0,031744	-0,010307	-0,114751	-0,344572	-2,094988	-0,110088	0,031744	-0,010307	-0,114751	-0,344572	-2,094988	-0,110088
11:24:24,68	0,518977	3,376959	-0,104987	0,121983	0,285991	-0,481031	0,035022	-0,004925	-0,115333	0,222933	0,547684	-0,098588	-0,604296	-2,923877	-1,193626	-17,312331	10,144560	12,714131	0,035022	-0,004925	-0,115333	-0,163661	-2,201575	-0,098588	0,035022	-0,004925	-0,115333	-0,163661	-2,201575	-0,098588
11:24:24,73	0,518977	3,376959	-0,104987	0,121983	0,285991	-0,481031	0,031956	-0,016048	-0,113925	0,811142	0,442311	-0,105128	-0,606132	-2,920688	-1,196349	-17,332066	10,158779	12,745672	0,031956	-0,016048	-0,113925	-0,448633	-2,066244	-0,105128	0,031956	-0,016048	-0,113925	-0,448633	-2,066244	-0,105128
11:24:24,78	0,518977	3,376959	-0,104987	0,121983	0,285991	-0,481031	0,030113	-0,012863	-0,116648	0,647980	0,322247	-0,073586	-0,608458	-2,924595	-1,197138	-17,338549	10,182473	12,716925	0,030113	-0,012863	-0,116648	-0,361790	-2,041589	-0,073586	0,030113	-0,012863	-0,116648	-0,361790	-2,041589	-0,073586
11:24:24,83	0,518977	3,376959	-0,104987	0,121983	0,285991	-0,481031	0,034659	-0,012802	-0,117437	0,662086	0,541197	-0,102333	-0,609741	-2,920682	-1,195240	-17,353960	10,096740	12,689316	0,034659	-0,012802	-0,117437	-0,342895	-2,179530	-0,102333	0,034659	-0,012802	-0,117437	-0,342895	-2,179530	-0,102333
11:24:24,88	0,518977	3,376959	-0,104987	0,121983	0,285991	-0,481031	0,031912	-0,009735	-0,115540	0,420621	0,427851	-0,129942	-0,609788	-2,923352	-1,195363	-17,351236	10,135152	12,682113	0,031912	-0,009735	-0,115540	-0,343557	-2,077204	-0,129942	0,031912	-0,009735	-0,115540	-0,343557	-2,077204	-0,129942
11:24:24,93	0,518977	3,376959	-0,104987	0,121983	0,285991	-0,481031	0,034248	-0,011029	-0,115662	0,522573	0,532495	-0,137145	-0,612531	-2,923552	-1,194566	-17,375670	10,141900	12,683611	0,034248	-0,011029	-0,115662	-0,343240	-2,155964	-0,137145	0,034248	-0,011029	-0,115662	-0,343240	-2,155964	-0,137145
11:24:24,98	0,518977	3,376959	-0,104987	0,121983	0,285991	-0,481031	0,035793	-0,008754	-0,114865	0,397861	0,588283	-0,135648	-0,613859	-2,921664	-1,193706	-17,369682	10,128284	12,674161	0,035793	-0,008754	-0,114865	-0,289305	-2,221432	-0,135648	0,035793	-0,008754	-0,114865	-0,289305	-2,221432	-0,135648
11:24:25,03	0,518977	3,376959	-0,104987	0,121983	0,285991	-0,481031	0,034821	-0,006660	-0,114005	0,280172	0,549742	-0,145097	-0,609283	-2,918956	-1,194377	-17,340902	10,165217	12,719448	0,030188	-0,009269	-0,114676	-0,265372	-2,054454	-0,099810	0,030188	-0,009269	-0,114676	-0,265372	-2,054454	-0,099810
11:24:25,08	0,518977	3,376959	-0,104987	0,121983	0,285991	-0,481031	0,030188	-0,009269	-0,114676	0,462212	0,315287	-0,099810	-0,613816	-2,922841	-1,195632	-17,352576	10,141274	12,680252	0,030188	-0,009269	-0,114676	-0,265372	-2,054454	-0,099810	0,030188	-0,009269	-0,114676	-0,265372	-2,054454	-0,099810
11:24:25,13	0,518977	3,376959	-0,104987	0,121983	0,285991	-0,481031	0,035819	-0,007286	-0,115931	0,332545	0,609949	-0,139007	-0,612247	-2,921000	-1,196010	-17,340425	10,124403	12,694089	0,035819	-0,007286	-0,115931	-0,239407	-2,201808	-0,139007	0,035819	-0,007286	-0,115931	-0,239407	-2,201808	-0,139007
11:24:25,18	0,518977	3,376959	-0,104987	0,121983	0,285991	-0,481031	0,033440	-0,007724	-0,116309	0,346796	0,505236	-0,125170	-0,605128	-2,915926	-1,193597	-17,333951	10,128728	12,684582	0,033440	-0,007724	-0,116309	-0,259553	-2,119824	-0,125170	0,033440	-0,007724	-0,116309	-0,259553	-2,119824	-0,125170
11:24:25,23	0,518977	3,376959	-0,104987	0,121983	0,285991	-0,481031	0,025487	-0,011353	-0,113896	0,542452	0,095089	-0,134677	-0,608533	-2,920793	-1,193705	-17,371838	10,172563	12,671806	0,025487	-0,011353	-0,113896	-0,348722	-1,905608	-0,134677	0,025487	-0,011353	-0,113896	-0,348722	-1,905608	-0,134677
11:24:25,28	0,518977	3,376959	-0,104987	0,121983	0,285991	-0,481031	0,031404	-0,010837	-0,114004	0,534665	0,348044	-0,147452	-0,607295	-2,916456	-1,195356	-17,329746	10,188661	12,713320	0,031404	-0,010837	-0,114004	-0,316043	-2,117137	-0,147452	0,031404	-0,010837	-0,114004	-0,316043	-2,117137	-0,147452
11:24:25,33	0,518977	3,376959	-0,104987	0,121983	0,285991	-0,481031	0,027028	-0,009741	-0,115655	0,512648	0,148942	-0,105938	-0,608044	-2,922086	-1,195631	-17,394609	10,114864	12,700327	0,027028	-0,009741	-0,115655	-0,252005	-1,972793	-0,105938	0,027028	-0,009741	-0,115655	-0,252005	-1,972793	-0,105938
11:24:25,38	0,518977	3,376959	-0,104987	0,121983	0,285991	-0,481031	0,032279	-0,011907	-0,115930	0,528933	0,402672	-0,118931	-0,605508	-2,923242	-1,192845	-17,326432	10,146623	12,733132	0,032279	-0,011907	-0,115930	-0,405742	-2,131195	-0,118931	0,032279	-0,011907	-0,115930	-0,405742	-2,131195	-0,118931
11:24:25,43	0,518977	3,376959	-0,104987	0,121983	0,285991	-0,481031	0,032013	-0,014681	-0,113145	0,734788	0,432001	-0,086127	-0,606639	-2,920514	-1,194795	-17,297064	10,154917	12,724801	0,032013	-0,014681	-0,113145	-0,417668	-2,080981	-0,086127	0,032013	-0,014681	-0,113145	-0,417668	-2,080981	-0,086127
11:24:25,48	0,518977	3,376959	-0,104987	0,121983	0,285991	-0,481031	0,030215	-0,012338	-0,115094	0,634818	0,359823	-0,094457	-0,606726	-2,922635	-1,195193	-17,334962	10,132339	12,724379	0,030215	-0,012338	-0,115094	-0,333712	-2,012063	-0,094457	0,030215	-0,012338	-0,115094	-0,333712	-2,012063	-0,094457
11:24:25,53	0,518977	3,376959	-0,104987	0,121983	0,285991	-0,481031	0,030669	-0,006570	-0,115841	0,279515	0,312596	-0,103714	-0,608558	-2,918269	-1,194088	-17,365939	10,149737	12,690998	0,030669	-0,006570	-0,115841	-0,236226	-2,094884	-0,103714	0,030669	-0,006570	-0,115841	-0,236226	-2,094884	-0,103714
11:24:25,58	0,518977	3,376959	-0,104987	0,121983	0,285991	-0,481031	0,029230	-0,009553	-0,114387	0,451068	0,251549	-0,128261	-0,606665	-2,918358	-1,194446	-17,315599	10,177469	12,696746	0,029230	-0,009553	-0,114387	-0,298830	-2,043020	-0,128261	0,029230	-0,009553	-0,114387	-0,298830	-2,043020	-0,128261
11:24:25,63	0,518977	3,376959	-0,104987	0,121983	0,285991	-0,481031	0,028361	-0,011237	-0,114745	0,587844	0,236072	-0,122513	-0,607963	-2,915687	-1,196405	-17,354496	10,166384	12,717535	0,028361	-0,011237	-0,114745	-0,294279	-1,990252	-0,122513	0,028361	-0,011237	-0,114745	-0,294279	-1,990252	-0,122513
11:24:25,68	0,518977	3,376959	-0,104987	0,121983	0,285991	-0,481031	0,034841	-0,012193	-0,116281	0,610618	0,549988	-0,108397	-0,609077	-2,924448	-1,195982	-17,349010	10,165673	12,710861	0,034841	-0,012193	-0,116281	-0,346526	-2,185006	-0,108397	0,034841	-0,012193	-0,116281	-0,346526	-2,185006	-0,108397
11:24:25,73	0,518977	3,376959	-0,104987	0,121983	0,285991	-0,481031	0,034841	-0,012193	-0,116281	0,610618	0,549988	-0,108397	-0,609615	-2,923545	-1,195222	-17,327722	10,164984	12,681128	0,034841	-0,012193	-0,116281	-0,346526	-2,185006	-0,108397	0,034841	-0,012193	-0,116281	-0,346526	-2,185006	-0,108397
11:24:25,78	0,518977	3,376959	-0,104987	0,121983	0,285991	-0,481031	0,034328	-0,011275	-0,115521	0,572952	0,542109	-0,138130	-0,605260	-2,918214	-1,196471	-17,387301	10,128924	12,759200	0,034328	-0,011275	-0,115521	-0,312164	-2,152639	-0,138130	0,034328	-0,011275	-0,115521	-0,312164	-2,152639	-0,138130
11:24:25,83	0,518977	3,376959	-0,104987	0,121983	0,285991	-0,481031	0,027534	-0,012382	-0,116770	0,569472	0,155267	-0,060059	-0,606679	-2,922589	-1,195196	-17,317760	10,142035	12,709995	0,027534	-0,012382	-0,116770	-0,402504	-2,006171	-0,060059	0,027534	-0,012382	-0,116770	-0,402504	-2,006171	-0,060059
11:24:25,88	0,518977	3,376959	-0,104987	0,121983	0,285991	-0,481031	0,032032	-0,013341	-0,115495	0,665462	0,442825	-0,109264	-0,610339	-2,924175	-1,194840	-17,375706	10,122317	12,699184	0,032032	-0,013341	-0,115495	-0,381791	-2,071697	-0,109264	0,032032	-0,013341	-0,115495	-0,381791	-2,071697	-0,109264
11:24:25,93	0,518977	3,376959	-0,104987	0,121983	0,285991	-0,481031	0,035235	-0,010964	-0,115139	0,495814	0,569076	-0,120074	-0,609157	-2,920588	-1,196784	-17,365306	10,139496	12,711237	0,035235	-0,010964	-0,115139	-0,364852	-2,196909	-0,120074	0,035235	-0,010964	-0,115139	-0,364852	-2,196909	-0,120074
11:24:25,98	0,518977	3,376959	-0,104987	0,121983	0,285991	-0,481031	0,031538	-0,010194	-0,117083	0,475865	0,377245	-0,108022	-0,604407	-2,919308	-1,195490	-17,349863	10,158096	12,740968	0,031538	-0,010194	-0,117083	-0,324376	-2,098519	-0,108022	0,031538	-0,010194	-0,117083	-0,324376	-2,098519	-0,108022
11:24:26,03	0,518977	3,376959	-0,104987	0,121983	0,285991	-0,481031	0,028054	-0,013668	-0,115789	0,680311	0,200144	-0,078290	-0,607329	-2,920558	-1,196394	-17,354113	10,183452	12,702923	0,028054	-0,013668	-0,115789	-0,392593	-2,002116	-0,078290	0,028054	-0,013668	-0,115789	-0,392593	-2,002116	-0,078290
11:24:26,08	0,518977	3,376959	-0,104987	0,121983	0,285991	-0,481031	0,030598	-0,011762	-0,116693	0,601051	0,316055	-0,116336	-0,601566	-2,919560	-1,195074	-17,393103	10,112380	12,667472	0,030598	-0,011762	-0,116693	-0,322258	-2,085880	-0,116336	0,030598	-0,011762	-0,116693	-0,322258	-2,085880	-0,116336
11:24:26,13	0,518977	3,376959	-0,104987	0,121983	0,285991	-0,481031	0,026853	-0,016254	-0,115373	0,753608	0,123078	-0,151787	-0,602103	-2,919688	-1,196430	-17,302116	10,152229	12,747260	0,026853	-0,016254	-0,115373	-0,522352	-1,984865	-0,151787	0,026853	-0,016254	-0,115373	-0,522352	-1,984865	-0,151787
11:24:26,18	0,518977	3,376959	-0,104987	0,121983	0,285991	-0,481031	0,027232	-0,015853	-0,116729	0,812738	0,201683	-0,071999	-0,604980	-2,918637	-1,197159	-17,339697	10,156558	12,717605	0,027232	-0,015853	-0,116729	-0,431709	-1,936049	-0,071999	0,027232	-0,015853	-0,116729	-0,431709	-1,936049	-0,071999
11:24:26,23	0,518977	3,376959	-0,104987	0,121983	0,285991	-0,481031	0,027760	-0,012836	-0,117458	0,640810	0,194400	-0,101654	-0,608300	-2,921510	-1,195010	-17,328679	10,114982	12,713852	0,027760	-0,012836	-0,117458	-0,366799	-1,984736	-0,101654	0,027760	-0,012836	-0,117458	-0,366799	-1,984736	-0,101654
11:24:26,28	0,518977	3,376959	-0,104987	0,121983	0,285991	-0,481031	0,031908	-0,011397	-0,115309	0,535512	0,440436	-0,105406	-0,612144	-2,925248	-1,194859	-17,397480	10,120558	12,684356	0,031908	-0,011397	-0,115309	-0,359176	-2,064335	-0,105406	0,031908	-0,011397	-0,115309	-0,359176	-2,064335	-0,105406
11:24:26,33	0,518977	3,376959	-0,104987	0,121983	0,285991	-0,481031	0,037067	-0,009937	-0,115158	0,429991	0,646342	-0,134902	-0,611341	-2,921269	-1,194395	-17,389112	10,157951	12,714986	0,037067	-0,009937	-0,115158	-0,350043	-2,263424	-0,134902	0,037067	-0,009937	-0,115158	-0,350043	-2,263424	-0,134902
11:24:26,38	0,518977	3,376959	-0,104987	0,121983	0,285991	-0,481031	0,033220	-0,008643	-0,114694	0,399267	0,434837	-0,104273	-0,606149	-2,925989	-1,197532	-17,356180	10,158993	12,707097	0,034711	-0,015500	-0,117832	-0,443524	-2,184444	-0,112162	0,034711	-0,015500	-0,117832	-0,443524	-2,184444	-0,112162
11:24:26,43	0,518977	3,376959	-0,104987	0,121983	0,285991	-0,481031	0,034711	-0,015500	-0,117832	0,773197	0,540387	-0,112162	-0,604832	-2,923040	-1,197612	-17,326550	10,142781	12,684375	0,034711	-0,015500	-0,117832	-0,443524	-2,184444	-0,112162	0,034711	-0,015500	-0,117832	-0,443524	-2,184444	-0,112162
11:24:26,48	0,518977	3,376959	-0,104987	0,121983	0,285991	-0,481031	0,031500	-0,015166	-0,117911	0,756602	0,407152	-0,134883	-0,606905	-2,923061	-1,195688	-17,383249	10,151683	12,695824	0,032554	-0,013381	-0,115988	-0,407234	-2,147075	-0,123434	0,032554	-0,013381	-0,115988	-0,407234	-2,147075	-0,123434
11:24:26,53	0,518977	3,376959	-0,104987	0,121983	0,285991	-0,481031	0,032554	-0,013381	-0,115988	0,643140	0,408443	-0,123434	-0,609234	-2,914946	-1,197602	-17,396487	10,171598	12,709062	0,032554	-0,013381	-0,115988	-0,407234	-2,147075	-0,123434	0,032554	-0,013381	-0,115988	-0,407234	-2,147075	-0,123434
11:24:26,58	0,518977	3,376959	-0,104987	0,121983	0,285991	-0,481031	0,026690	-0,007306	-0,117901	0,337888	0,082097	-0,110196	-0,605440	-2,920882	-1,194421	-17,304596	10,191799	12,706604	0,026690	-0,007306	-0,117901	-0,235629	-2,013103	-0,110196	0,026690	-0,007306	-0,117901	-0,235629	-2,013103	-0,110196
11:24:26,63	0,518977	3,376959	-0,104987	0,121983	0,285991	-0,481031	0,029934	-0,013559	-0,114720	0,726505	0,320249	-0,112654	-0,607352	-2,923548	-1,196507	-17,368961	10,163307	12,674191	0,029934	-0,013559	-0,114720	-0,337904	-2,029582	-0,112654	0,029934	-0,013559	-0,114720	-0,337904	-2,029582	-0,112654
11:24:26,68	0,518977	3,376959	-0,104987	0,121983	0,285991	-0,481031	0,033199	-0,013237	-0,116806	0,652905	0,448546	-0,145067	-0,606703	-2,924944	-1,195579	-17,345781	10,177862	12,721000	0,033199	-0,013237	-0,116806	-0,386228	-2,157606	-0,145067	0,033199	-0,013237	-0,116806	-0,386228	-2,157606	-0,145067
11:24:26,73	0,518977	3,376959	-0,104987	0,121983	0,285991	-0,481031	0,034084	-0,014497	-0,115878	0,742626	0,507327	-0,098258	-0,610840	-2,920519	-1,193666	-17,330690	10,134502	12,703698	0,034084	-0,014497	-0,115878	-0,395426	-2,168245	-0,098258	0,034084	-0,014497	-0,115878	-0,395426	-2,168245	-0,098258
11:24:26,78	0,518977	3,376959	-0,104987	0,121983	0,285991	-0,481031	0,032319	-0,008702	-0,113966	0,411268	0,450337	-0,115560	-0,611788	-2,916356	-1,197477	-17,343091	10,138143	12,710349	0,032319	-0,008702	-0,113966	-0,271858	-2,086743	-0,115560	0,032319	-0,008702	-0,113966	-0,271858	-2,086743	-0,115560
11:24:26,83	0,518977	3,376959	-0,104987	0,121983	0,285991	-0,481031	0,029188	-0,005799	-0,117776	0,257267	0,274953	-0,108910	-0,606671	-2,919684	-1,194439	-17,321664	10,177554	12,701454	0,029188	-0,005799	-0,117776	-0,197977	-2,016326	-0,108910	0,029188	-0,005799	-0,117776	-0,197977	-2,016326	-0,108910
11:24:26,88	0,518977	3,376959	-0,104987	0,121983	0,285991	-0,481031	0,029513	-0,011895	-0,114739	0,619070	0,290673	-0,117804	-0,604446	-2,924782	-1,196369	-17,361625	10,092661	12,709639	0,032815	-0,016371	-0,116669	-0,526785	-2,105734	-0,109620	0,032815	-0,016371	-0,116669	-0,526785	-2,105734	-0,109620
11:24:26,93	0,518977	3,376959	-0,104987	0,121983	0,285991	-0,481031	0,032815	-0,016371	-0,116669	0,758343	0,470214	-0,109620	-0,602588	-2,920750	-1,193246	-17,332209	10,149475	12,729556	0,032815	-0,016371	-0,116669	-0,526785	-2,105734	-0,109620	0,032815	-0,016371	-0,116669	-0,526785	-2,105734	-0,109620
11:24:26,98	0,518977	3,376959	-0,104987	0,121983	0,285991	-0,481031	0,028394	-0,015964	-0,113546	0,801094	0,237415	-0,089703	-0,610294	-2,924766	-1,195316	-17,353087	10,129419	12,738150	0,028394	-0,015964	-0,113546	-0,452091	-1,991523	-0,089703	0,028394	-0,015964	-0,113546	-0,452091	-1,991523	-0,089703
11:24:27,03	0,518977	3,376959	-0,104987	0,121983	0,285991	-0,481031	0,035725	-0,011298	-0,115615	0,530655	0,610547	-0,081109	-0,606593	-2,924225	-1,195519	-17,350589	10,131692	12,678476	0,035725	-0,011298	-0,115615	-0,356251	-2,193832	-0,081109	0,035725	-0,011298	-0,115615	-0,356251	-2,193832	-0,081109
11:24:27,08	0,518977	3,376959	-0,104987	0,121983	0,285991	-0,481031	0,033406	-0,014233	-0,115818	0,686475	0,491025	-0,140783	-0,605539	-2,918966	-1,190954	-17,352358	10,191803	12,705253	0,033406	-0,014233	-0,115818	-0,430802	-2,131372	-0,140783	0,033406	-0,014233	-0,115818	-0,430802	-2,131372	-0,140783
11:24:27,13	0,518977	3,376959	-0,104987	0,121983	0,285991	-0,481031	0,028324	-0,012516	-0,111253	0,648381	0,195160	-0,114006	-0,606778	-2,922815	-1,196763	-17,346962	10,099857	12,709847	0,028324	-0,012516	-0,111253	-0,334136	-2,028280	-0,114006	0,028324	-0,012516	-0,111253	-0,334136	-2,028280	-0,114006
11:24:27,18	0,518977	3,376959	-0,104987	0,121983	0,285991	-0,481031	0,032278	-0,013368	-0,117062	0,615735	0,451387	-0,109412	-0,611295	-2,922117	-1,192765	-17,364368	10,130995	12,708720	0,032278	-0,013368	-0,117062	-0,433634	-2,082402	-0,109412	0,032278	-0,013368	-0,117062	-0,433634	-2,082402	-0,109412
11:24:27,23	0,518977	3,376959	-0,104987	0,121983	0,285991	-0,481031	0,033932	-0,009107	-0,113064	0,412415	0,506760	-0,110538	-0,602616	-2,921231	-1,194822	-17,351532	10,165655	12,711774	0,033932	-0,009107	-0,113064	-0,302448	-2,156879	-0,110538	0,033932	-0,009107	-0,113064	-0,302448	-2,156879	-0,110538
11:24:27,28	0,518977	3,376959	-0,104987	0,121983	0,285991	-0,481031	0,028825	-0,016180	-0,115121	0,816678	0,234988	-0,107484	-0,605557	-2,918504	-1,192903	-17,344438	10,156030	12,695586	0,028825	-0,016180	-0,115121	-0,453464	-2,027760	-0,107484	0,028825	-0,016180	-0,115121	-0,453464	-2,027760	-0,107484
11:24:27,33	0,518977	3,376959	-0,104987	0,121983	0,285991	-0,481031	0,027933	-0,012270	-0,113202	0,608544	0,199589	-0,123672	-0,607396	-2,917444	-1,194438	-17,339223	10,073096	12,727566	0,027933	-0,012270	-0,113202	-0,354625	-1,993182	-0,123672	0,027933	-0,012270	-0,113202	-0,354625	-1,993182	-0,123672
11:24:27,38	0,518977	3,376959	-0,104987	0,121983	0,285991	-0,481031	0,027935	-0,010147	-0,114737	0,428945	0,245668	-0,091693	-0,604462	-2,921228	-1,195996	-17,370155	10,121673	12,715798	0,027935	-0,010147	-0,114737	-0,367587	-1,947246	-0,091693	0,027935	-0,010147	-0,114737	-0,367587	-1,947246	-0,091693
11:24:27,43	0,518977	3,376959	-0,104987	0,121983	0,285991	-0,481031	0,029745	-0,014580	-0,116295	0,686049	0,288699	-0,103461	-0,597039	-2,929714	-1,217961	-17,893935	9,787019	12,709315	0,029745	-0,014580	-0,116295	-0,458452	-2,046282	-0,103461	0,029745	-0,014580	-0,116295	-0,458452	-2,046282	-0,103461
11:24:27,48	0,518977	3,376959	-0,104987	0,121983	0,285991	-0,481031	0,033383	-0,025251	-0,138260	0,689272	0,191599	-0,109943	-0,452436	-3,073393	-1,351026	-24,893979	2,357148	12,842305	0,033383	-0,025251	-0,138260	-1,292962	-2,428970	-0,109943	0,033383	-0,025251	-0,138260	-1,292962	-2,428970	-0,109943
11:24:27,53	0,518977	3,376959	-0,104987	0,121983	0,285991	-0,481031	0,099385	0,038241	-0,292868	2,388898	0,379615	-0,080806	-0,685026	-2,955127	-1,372569	-18,202755	15,740251	12,738453	0,099385	0,038241	-0,292868	5,390828	-7,422071	-0,080806	0,099385	0,038241	-0,292868	5,390828	-7,422071	-0,080806
11:24:27,58	0,518977	3,376959	-0,104987	0,121983	0,285991	-0,481031	0,099385	0,038241	-0,292868	2,388898	0,379615	-0,080806	-0,711083	-2,910723	-1,339191	-15,374308	17,807246	12,633816	0,099385	0,038241	-0,292868	5,390828	-7,422071	-0,080806	0,099385	0,038241	-0,292868	5,390828	-7,422071	-0,080806
11:24:27,63	0,518979	3,376850	-0,104977	0,171981	0,285952	-0,480989	0,073957	0,083009	-0,259490	3,265280	0,473417	-0,185442	-0,675021	-2,938979	-1,413920	-16,830230	16,052248	12,640075	0,073957	0,083009	-0,259490	9,781460	-5,332246	-0,185442	0,073957	0,083009	-0,259490	9,781460	-5,332246	-0,185442
11:24:27,68	0,518979	3,376850	-0,104977	0,171981	0,285952	-0,480989	0,080397	0,037651	-0,334219	3,376061	0,424922	-0,179183	-0,679182	-2,938662	-1,413925	-16,822533	15,983149	12,637114	0,080397	0,037651	-0,334219	6,331640	-5,886268	-0,179183	0,080397	0,037651	-0,334219	6,331640	-5,886268	-0,179183
11:24:27,73	0,518979	3,376850	-0,104977	0,171981	0,285952	-0,480989	0,082203	0,041412	-0,334224	3,124470	0,560022	-0,182144	-0,672763	-2,933460	-1,416282	-16,827362	15,963445	12,625312	0,082203	0,041412	-0,334224	6,375328	-5,892897	-0,182144	0,082203	0,041412	-0,334224	6,375328	-5,892897	-0,182144
11:24:27,78	0,518979	3,376850	-0,104977	0,171981	0,285952	-0,480989	0,074489	0,038454	-0,336581	3,258814	0,164563	-0,193946	-0,679410	-2,942994	-1,417928	-16,920284	15,950101	12,647293	0,074489	0,038454	-0,336581	6,277458	-5,682806	-0,193946	0,074489	0,038454	-0,336581	6,277458	-5,682806	-0,193946
11:24:27,83	0,518979	3,376850	-0,104977	0,171981	0,285952	-0,480989	0,086069	0,039444	-0,338227	3,149319	0,692940	-0,171966	-0,683408	-2,938514	-1,413193	-16,872592	15,978939	12,616959	0,086069	0,039444	-0,338227	6,245675	-6,063486	-0,171966	0,086069	0,039444	-0,338227	6,245675	-6,063486	-0,171966
11:24:27,88	0,518979	3,376850	-0,104977	0,171981	0,285952	-0,480989	0,084188	0,045146	-0,333492	2,901614	0,622003	-0,202300	-0,680249	-2,936514	-1,412598	-16,855011	15,966383	12,626547	0,084188	0,045146	-0,333492	6,445609	-5,986751	-0,202300	0,084188	0,045146	-0,333492	6,445609	-5,986751	-0,202300
11:24:27,93	0,518979	3,376850	-0,104977	0,171981	0,285952	-0,480989	0,080877	0,043411	-0,332898	2,989786	0,471335	-0,192711	-0,675631	-2,937318	-1,410532	-17,036440	15,818808	12,627952	0,080877	0,043411	-0,332898	6,397531	-5,877506	-0,192711	0,080877	0,043411	-0,332898	6,397531	-5,877506	-0,192711
11:24:27,98	0,518979	3,376850	-0,104977	0,171981	0,285952	-0,480989	0,079264	0,039009	-0,330832	3,000170	0,304111	-0,191307	-0,475022	-3,093034	-1,577417	-24,616705	5,198207	12,663695	0,079264	0,039009	-0,330832	6,062360	-5,918089	-0,191307	0,079264	0,039009	-0,330832	6,062360	-5,918089	-0,191307
11:24:28,03	0,518979	3,376850	-0,104977	0,171981	0,285952	-0,480989	0,113814	-0,212581	-0,497716	3,095009	0,846305	-0,155563	-0,676719	-2,936022	-1,304493	-16,092380	17,327451	12,480926	0,113814	-0,212581	-0,497716	-13,592611	-8,088059	-0,155563	0,113814	-0,212581	-0,497716	-13,592611	-8,088059	-0,155563
11:24:28,08	0,518979	3,376850	-0,104977	0,171981	0,285952	-0,480989	0,078685	0,040600	-0,224792	4,695987	0,337297	-0,338332	-0,747623	-2,921098	-1,486274	-14,712597	21,259295	12,446161	0,078685	0,040600	-0,224792	7,883077	-5,839506	-0,338332	0,078685	0,040600	-0,224792	7,883077	-5,839506	-0,338332
11:24:28,13	0,518915	3,376931	-0,104983	0,222009	0,285967	-0,480991	0,101212	0,109466	-0,406573	5,209908	0,737708	-0,373097	-0,711893	-2,950391	-1,571624	-16,262426	19,386566	12,465556	0,101212	0,109466	-0,406573	13,802999	-7,207469	-0,373097	0,101212	0,109466	-0,406573	13,802999	-7,207469	-0,373097
11:24:28,18	0,518915	3,376931	-0,104983	0,222009	0,285967	-0,480991	0,108716	0,063876	-0,491923	5,183851	0,722078	-0,353702	-0,705938	-2,943903	-1,572414	-16,227599	19,421348	12,454249	0,108716	0,063876	-0,491923	10,198116	-7,812145	-0,353702	0,108716	0,063876	-0,491923	10,198116	-7,812145	-0,353702
11:24:28,23	0,518915	3,376931	-0,104983	0,222009	0,285967	-0,480991	0,100120	0,061963	-0,492713	5,330848	0,287836	-0,365009	-0,704328	-2,948800	-1,577084	-16,295441	19,394147	12,456469	0,100120	0,061963	-0,492713	10,194964	-7,571571	-0,365009	0,100120	0,061963	-0,492713	10,194964	-7,571571	-0,365009
11:24:28,28	0,518915	3,376931	-0,104983	0,222009	0,285967	-0,480991	0,103556	0,058121	-0,497383	5,473176	0,421363	-0,362789	-0,706339	-2,950733	-1,575251	-16,330678	19,340468	12,452151	0,103556	0,058121	-0,497383	10,035662	-7,707780	-0,362789	0,103556	0,058121	-0,497383	10,035662	-7,707780	-0,362789
11:24:28,33	0,518915	3,376931	-0,104983	0,222009	0,285967	-0,480991	0,106236	0,058896	-0,495551	5,368781	0,557025	-0,367108	-0,706782	-2,950433	-1,578635	-16,325370	19,352917	12,475114	0,106236	0,058896	-0,495551	9,992089	-7,782466	-0,367108	0,106236	0,058896	-0,495551	9,992089	-7,782466	-0,367108
11:24:28,38	0,518915	3,376931	-0,104983	0,222009	0,285967	-0,480991	0,106197	0,059429	-0,498934	5,354474	0,553390	-0,344145	-0,705528	-2,953131	-1,577653	-16,292070	19,325055	12,450487	0,106197	0,059429	-0,498934	10,019661	-7,783070	-0,344145	0,106197	0,059429	-0,498934	10,019661	-7,783070	-0,344145
11:24:28,43	0,518915	3,376931	-0,104983	0,222009	0,285967	-0,480991	0,107907	0,056994	-0,497952	5,473633	0,685063	-0,368771	-0,704770	-2,950436	-1,580084	-16,280125	19,353970	12,455319	0,107907	0,056994	-0,497952	9,947646	-7,785608	-0,368771	0,107907	0,056994	-0,497952	9,947646	-7,785608	-0,368771
11:24:28,48	0,518915	3,376931	-0,104983	0,222009	0,285967	-0,480991	0,105194	0,057685	-0,500383	5,468678	0,539905	-0,363939	-0,706469	-2,950896	-1,577690	-16,277045	19,337361	12,406505	0,105194	0,057685	-0,500383	9,996989	-7,717841	-0,363939	0,105194	0,057685	-0,500383	9,996989	-7,717841	-0,363939
11:24:28,53	0,518915	3,376931	-0,104983	0,222009	0,285967	-0,480991	0,106442	0,058927	-0,497989	5,391275	0,615744	-0,412754	-0,710888	-2,948610	-1,576337	-16,310805	19,322654	12,438241	0,106442	0,058927	-0,497989	10,017045	-7,739927	-0,412754	0,106442	0,058927	-0,497989	10,017045	-7,739927	-0,412754
11:24:28,58	0,518915	3,376931	-0,104983	0,222009	0,285967	-0,480991	0,106671	0,063897	-0,496636	5,103217	0,605804	-0,381017	-0,703734	-2,945337	-1,575933	-16,279437	19,371858	12,445816	0,106671	0,063897	-0,496636	10,119135	-7,767898	-0,381017	0,106671	0,063897	-0,496636	10,119135	-7,767898	-0,381017
11:24:28,63	0,518915	3,376931	-0,104983	0,222009	0,285967	-0,480991	0,100260	0,059338	-0,496232	5,398604	0,274954	-0,373442	-0,709663	-2,949722	-1,579025	-16,287856	19,333601	12,459419	0,100260	0,059338	-0,496232	10,056605	-7,595421	-0,373442	0,100260	0,059338	-0,496232	10,056605	-7,595421	-0,373442
11:24:28,68	0,518915	3,376931	-0,104983	0,222009	0,285967	-0,480991	0,107022	0,062280	-0,499324	5,208268	0,638439	-0,359839	-0,711465	-2,951715	-1,578998	-16,308907	19,316170	12,414039	0,107022	0,062280	-0,499324	10,097233	-7,762790	-0,359839	0,107022	0,062280	-0,499324	10,097233	-7,762790	-0,359839
11:24:28,73	0,518915	3,376931	-0,104983	0,222009	0,285967	-0,480991	0,109649	0,062844	-0,499297	5,153306	0,765534	-0,405219	-0,709704	-2,948097	-1,575964	-16,302609	19,301092	12,413294	0,109649	0,062844	-0,499297	10,086565	-7,841922	-0,405219	0,109649	0,062844	-0,499297	10,086565	-7,841922	-0,405219
11:24:28,78	0,518915	3,376931	-0,104983	0,222009	0,285967	-0,480991	0,105635	0,063128	-0,496263	5,128652	0,569780	-0,405964	-0,707783	-2,950386	-1,577691	-16,293258	19,278003	12,420769	0,105635	0,063128	-0,496263	10,084170	-7,722549	-0,405964	0,105635	0,063128	-0,496263	10,084170	-7,722549	-0,405964
11:24:28,83	0,518915	3,376931	-0,104983	0,222009	0,285967	-0,480991	0,106657	0,060319	-0,497990	5,259364	0,642566	-0,398489	-0,712636	-2,951797	-1,577100	-16,302529	19,304788	12,437273	0,106657	0,060319	-0,497990	9,994429	-7,729988	-0,398489	0,106657	0,060319	-0,497990	9,994429	-7,729988	-0,398489
11:24:28,88	0,518915	3,376931	-0,104983	0,222009	0,285967	-0,480991	0,110305	0,063817	-0,497399	5,096032	0,810870	-0,381985	-0,706106	-2,944585	-1,575150	-16,264198	19,311059	12,452627	0,110305	0,063817	-0,497399	10,105687	-7,848098	-0,381985	0,110305	0,063817	-0,497399	10,105687	-7,848098	-0,381985
11:24:28,94	0,518915	3,376931	-0,104983	0,222009	0,285967	-0,480991	0,100795	0,061768	-0,495449	5,227202	0,346404	-0,366631	-0,704528	-2,946703	-1,581868	-16,263150	19,341804	12,462493	0,100795	0,061768	-0,495449	10,075970	-7,566018	-0,366631	0,100795	0,061768	-0,495449	10,075970	-7,566018	-0,366631
11:24:28,99	0,518915	3,376931	-0,104983	0,222009	0,285967	-0,480991	0,101840	0,059342	-0,502167	5,380477	0,386272	-0,356765	-0,710255	-2,948288	-1,578659	-16,281051	19,310183	12,434261	0,101840	0,059342	-0,502167	10,038845	-7,608173	-0,356765	0,101840	0,059342	-0,502167	10,038845	-7,608173	-0,356765
11:24:29,04	0,518915	3,376931	-0,104983	0,222009	0,285967	-0,480991	0,106076	0,063510	-0,498958	5,127443	0,606873	-0,384998	-0,711398	-2,950004	-1,577206	-16,270198	19,298539	12,414270	0,106076	0,063510	-0,498958	10,112943	-7,720130	-0,384998	0,106076	0,063510	-0,498958	10,112943	-7,720130	-0,384998
11:24:29,09	0,518915	3,376931	-0,104983	0,222009	0,285967	-0,480991	0,108134	0,063641	-0,497505	5,115938	0,729086	-0,404988	-0,701980	-2,951282	-1,578240	-16,278038	19,315548	12,439978	0,108134	0,063641	-0,497505	10,111775	-7,759433	-0,404988	0,108134	0,063641	-0,497505	10,111775	-7,759433	-0,404988
11:24:29,14	0,518915	3,376931	-0,104983	0,222009	0,285967	-0,480991	0,104531	0,054846	-0,498539	5,584080	0,526458	-0,379280	-0,704856	-2,948228	-1,577091	-16,252747	19,348040	12,425480	0,104531	0,054846	-0,498539	9,889522	-7,679259	-0,379280	0,104531	0,054846	-0,498539	9,889522	-7,679259	-0,379280
11:24:29,19	0,518915	3,376931	-0,104983	0,222009	0,285967	-0,480991	0,103324	0,058864	-0,497390	5,415954	0,469341	-0,393778	-0,707269	-2,946306	-1,580968	-16,255405	19,326013	12,456100	0,103324	0,058864	-0,497390	10,036770	-7,641612	-0,393778	0,103324	0,058864	-0,497390	10,036770	-7,641612	-0,393778
11:24:29,24	0,518915	3,376931	-0,104983	0,222009	0,285967	-0,480991	0,102867	0,061915	-0,501267	5,236911	0,454287	-0,363159	-0,703684	-2,947990	-1,577055	-16,228749	19,284409	12,457327	0,102867	0,061915	-0,501267	10,097210	-7,620790	-0,363159	0,102867	0,061915	-0,501267	10,097210	-7,620790	-0,363159
11:24:29,29	0,518915	3,376931	-0,104983	0,222009	0,285967	-0,480991	0,102532	0,057968	-0,497354	5,419445	0,480752	-0,361931	-0,702517	-2,946887	-1,577849	-16,246737	19,330928	12,450161	0,102532	0,057968	-0,497354	9,969916	-7,568025	-0,361931	0,102532	0,057968	-0,497354	9,969916	-7,568025	-0,361931
11:24:29,34	0,518915	3,376931	-0,104983	0,222009	0,285967	-0,480991	0,100993	0,057509	-0,498149	5,474615	0,361892	-0,369098	-0,709155	-2,952786	-1,575728	-16,268823	19,313161	12,419857	0,100993	0,057509	-0,498149	9,989041	-7,566081	-0,369098	0,100993	0,057509	-0,498149	9,989041	-7,566081	-0,369098
11:24:29,39	0,518915	3,376931	-0,104983	0,222009	0,285967	-0,480991	0,109421	0,060308	-0,496027	5,302630	0,789885	-0,399401	-0,703616	-2,948273	-1,576711	-16,298085	19,299768	12,438104	0,109421	0,060308	-0,496027	10,036788	-7,799657	-0,399401	0,109421	0,060308	-0,496027	10,036788	-7,799657	-0,399401
11:24:29,44	0,518915	3,376931	-0,104983	0,222009	0,285967	-0,480991	0,102744	0,057768	-0,497011	5,408485	0,424019	-0,381154	-0,705032	-2,955983	-1,579408	-16,321846	19,270638	12,443320	0,102744	0,057768	-0,497011	9,943246	-7,641353	-0,381154	0,102744	0,057768	-0,497011	9,943246	-7,641353	-0,381154
11:24:29,49	0,518915	3,376931	-0,104983	0,222009	0,285967	-0,480991	0,110129	0,055139	-0,499707	5,508068	0,802043	-0,375938	-0,705538	-2,952249	-1,578237	-16,282204	19,292550	12,448214	0,110129	0,055139	-0,499707	9,836478	-7,843076	-0,375938	0,110129	0,055139	-0,499707	9,836478	-7,843076	-0,375938
11:24:29,54	0,518915	3,376931	-0,104983	0,222009	0,285967	-0,480991	0,107148	0,057444	-0,498536	5,427019	0,670394	-0,371045	-0,711518	-2,946375	-1,576735	-16,312733	19,294355	12,441050	0,107148	0,057444	-0,498536	9,936352	-7,740699	-0,371045	0,107148	0,057444	-0,498536	9,936352	-7,740699	-0,371045
11:24:29,59	0,518915	3,376931	-0,104983	0,222009	0,285967	-0,480991	0,105051	0,065559	-0,497034	4,991300	0,534030	-0,378209	-0,709704	-2,948787	-1,577858	-16,288930	19,284946	12,466983	0,105051	0,065559	-0,497034	10,137717	-7,712481	-0,378209	0,105051	0,065559	-0,497034	10,137717	-7,712481	-0,378209
11:24:29,64	0,518915	3,376931	-0,104983	0,222009	0,285967	-0,480991	0,106233	0,062783	-0,498157	5,139421	0,620809	-0,352276	-0,710913	-2,949723	-1,576062	-16,261611	19,265282	12,422641	0,106233	0,062783	-0,498157	10,067898	-7,718483	-0,352276	0,106233	0,062783	-0,498157	10,067898	-7,718483	-0,352276
11:24:29,69	0,518915	3,376931	-0,104983	0,222009	0,285967	-0,480991	0,107647	0,063362	-0,496361	5,105953	0,727849	-0,396618	-0,707406	-2,945122	-1,580601	-16,306545	19,300048	12,465413	0,107647	0,063362	-0,496361	10,079866	-7,722475	-0,396618	0,107647	0,063362	-0,496361	10,079866	-7,722475	-0,396618
11:24:29,74	0,518915	3,376931	-0,104983	0,222009	0,285967	-0,480991	0,101910	0,062625	-0,500900	5,151908	0,373195	-0,353846	-0,704618	-2,953572	-1,576686	-16,307860	19,263951	12,448196	0,101910	0,062625	-0,500900	10,067982	-7,626725	-0,353846	0,101910	0,062625	-0,500900	10,067982	-7,626725	-0,353846
11:24:29,79	0,518915	3,376931	-0,104983	0,222009	0,285967	-0,480991	0,107834	0,055986	-0,496986	5,465213	0,698144	-0,371063	-0,704544	-2,949397	-1,578938	-16,265558	19,293396	12,466857	0,107834	0,055986	-0,496986	9,860133	-7,766796	-0,371063	0,107834	0,055986	-0,496986	9,860133	-7,766796	-0,371063
11:24:29,84	0,518915	3,376931	-0,104983	0,222009	0,285967	-0,480991	0,104181	0,058009	-0,499238	5,406701	0,530116	-0,352401	-0,701651	-2,951790	-1,558354	-16,532121	19,180062	12,415229	0,104181	0,058009	-0,499238	9,960377	-7,648087	-0,352401	0,104181	0,058009	-0,499238	9,960377	-7,648087	-0,352401
11:24:29,89	0,518915	3,376931	-0,104983	0,222009	0,285967	-0,480991	0,104807	0,054307	-0,478653	5,367748	0,388499	-0,404030	-0,482802	-3,076039	-1,500500	-22,587463	7,793780	12,519658	0,104807	0,054307	-0,478653	9,630855	-7,838866	-0,404030	0,104807	0,054307	-0,478653	9,630855	-7,838866	-0,404030
11:24:29,94	0,518915	3,376931	-0,104983	0,222009	0,285967	-0,480991	0,102985	-0,197346	-0,420799	5,565234	0,742793	-0,299600	-0,706155	-2,952539	-1,355621	-15,478652	20,402984	12,325381	0,102985	-0,197346	-0,420799	-9,926428	-7,341508	-0,299600	0,102985	-0,197346	-0,420799	-9,926428	-7,341508	-0,299600
11:24:29,99	0,518915	3,376931	-0,104983	0,222009	0,285967	-0,480991	0,107708	0,057833	-0,275920	6,770192	0,840204	-0,493878	-0,760145	-2,901338	-1,466087	-12,849025	24,074954	12,243239	0,107708	0,057833	-0,275920	11,310120	-7,614866	-0,493878	0,107708	0,057833	-0,275920	11,310120	-7,614866	-0,493878
11:24:30,04	0,518954	3,377034	-0,105001	0,272000	0,285986	-0,481037	0,090361	0,130191	-0,386386	7,502448	0,379493	-0,576019	-0,721508	-2,935274	-1,556916	-14,245872	21,985960	12,301695	0,090361	0,130191	-0,386386	17,722417	-6,713830	-0,576019	0,090361	0,130191	-0,386386	17,722417	-6,713830	-0,576019
11:24:30,09	0,518954	3,377034	-0,105001	0,272000	0,285986	-0,481037	0,100431	0,079762	-0,477215	7,617209	0,737962	-0,517563	-0,724180	-2,933504	-1,557540	-14,255595	21,989573	12,268176	0,100431	0,079762	-0,477215	13,878506	-7,145910	-0,517563	0,100431	0,079762	-0,477215	13,878506	-7,145910	-0,517563
11:24:30,14	0,518954	3,377034	-0,105001	0,272000	0,285986	-0,481037	0,095866	0,081231	-0,476117	7,501424	0,443420	-0,541052	-0,720498	-2,930585	-1,555818	-14,315065	21,980434	12,278206	0,095866	0,081231	-0,476117	13,878058	-7,082097	-0,541052	0,095866	0,081231	-0,476117	13,878058	-7,082097	-0,541052
11:24:30,19	0,518954	3,377034	-0,105001	0,272000	0,285986	-0,481037	0,095866	0,081231	-0,476117	7,501424	0,443420	-0,541052	-0,718730	-2,927392	-1,557743	-14,300801	21,985294	12,309237	0,095866	0,081231	-0,476117	13,878058	-7,082097	-0,541052	0,095866	0,081231	-0,476117	13,878058	-7,082097	-0,541052
11:24:30,24	0,518954	3,377034	-0,105001	0,272000	0,285986	-0,481037	0,092218	0,081297	-0,478042	7,509339	0,263602	-0,510022	-0,721012	-2,927192	-1,556597	-14,288605	22,034746	12,280563	0,092218	0,081297	-0,478042	13,891146	-6,975479	-0,510022	0,092218	0,081297	-0,478042	13,891146	-6,975479	-0,510022
11:24:30,29	0,518954	3,377034	-0,105001	0,272000	0,285986	-0,481037	0,093185	0,083373	-0,476897	7,450287	0,299741	-0,538696	-0,722802	-2,933877	-1,554639	-14,289975	21,942539	12,265440	0,093185	0,083373	-0,476897	13,995097	-7,015277	-0,538696	0,093185	0,083373	-0,476897	13,995097	-7,015277	-0,538696
11:24:30,34	0,518954	3,377034	-0,105001	0,272000	0,285986	-0,481037	0,099869	0,081581	-0,474938	7,462953	0,692234	-0,553819	-0,714046	-2,937019	-1,557046	-14,512929	21,676704	12,266573	0,099869	0,081581	-0,474938	13,867061	-7,147490	-0,553819	0,099869	0,081581	-0,474938	13,867061	-7,147490	-0,553819
11:24:30,39	0,518954	3,377034	-0,105001	0,272000	0,285986	-0,481037	0,098212	0,072427	-0,477345	7,597256	0,545916	-0,552685	-0,511316	-3,079351	-1,438686	-21,570090	11,250485	12,479993	0,098212	0,072427	-0,477345	13,282786	-7,163754	-0,552685	0,098212	0,072427	-0,477345	13,282786	-7,163754	-0,552685
11:24:30,44	0,518954	3,377034	-0,105001	0,272000	0,285986	-0,481037	0,120110	-0,174308	-0,358985	7,869536	0,786047	-0,339265	-0,734231	-2,941996	-1,404150	-14,043798	24,116285	12,350843	0,120110	-0,174308	-0,358985	-5,813642	-8,642620	-0,339265	0,120110	-0,174308	-0,358985	-5,813642	-8,642620	-0,339265
11:24:30,49	0,518954	3,377034	-0,105001	0,272000	0,285986	-0,481037	0,112615	0,087420	-0,324449	9,164953	0,481332	-0,468415	-0,771745	-2,903213	-1,565353	-11,727786	26,615456	12,250893	0,112615	0,087420	-0,324449	16,027389	-8,358929	-0,468415	0,112615	0,087420	-0,324449	16,027389	-8,358929	-0,468415
11:24:30,54	0,518979	3,376963	-0,104993	0,322021	0,286005	-0,481011	0,097785	0,139299	-0,485653	9,789555	0,466308	-0,568366	-0,745926	-2,938329	-1,643185	-13,218112	25,407792	12,269293	0,097785	0,139299	-0,485653	20,724554	-7,209794	-0,568366	0,097785	0,139299	-0,485653	20,724554	-7,209794	-0,568366
11:24:30,59	0,518979	3,376963	-0,104993	0,322021	0,286005	-0,481011	0,115287	0,099381	-0,563485	10,074261	0,689582	-0,549966	-0,750210	-2,934806	-1,648135	-13,218005	25,377194	12,263030	0,115287	0,099381	-0,563485	17,875697	-8,360423	-0,549966	0,115287	0,099381	-0,563485	17,875697	-8,360423	-0,549966
11:24:30,64	0,518979	3,376963	-0,104993	0,322021	0,286005	-0,481011	0,114378	0,104852	-0,568434	9,763344	0,657723	-0,556228	-0,750328	-2,933721	-1,649115	-13,260315	25,360942	12,283870	0,114378	0,104852	-0,568434	17,994223	-8,320951	-0,556228	0,114378	0,104852	-0,568434	17,994223	-8,320951	-0,556228
11:24:30,69	0,518979	3,376963	-0,104993	0,322021	0,286005	-0,481011	0,107034	0,104363	-0,569357	9,791086	0,219910	-0,520305	-0,746114	-2,928690	-1,649058	-13,265254	25,407158	12,298953	0,107034	0,104363	-0,569357	17,983596	-8,182225	-0,520305	0,107034	0,104363	-0,569357	17,983596	-8,182225	-0,520305
11:24:30,74	0,518979	3,376963	-0,104993	0,322021	0,286005	-0,481011	0,107034	0,104363	-0,569357	9,791086	0,219910	-0,520305	-0,746105	-2,937665	-1,648663	-13,277492	25,371946	12,262465	0,107034	0,104363	-0,569357	17,983596	-8,182225	-0,520305	0,107034	0,104363	-0,569357	17,983596	-8,182225	-0,520305
11:24:30,79	0,518979	3,376963	-0,104993	0,322021	0,286005	-0,481011	0,114801	0,099868	-0,568962	9,988236	0,630845	-0,556793	-0,750270	-2,932939	-1,650242	-13,272725	25,347966	12,262590	0,114801	0,099868	-0,568962	17,827853	-8,381064	-0,556793	0,114801	0,099868	-0,568962	17,827853	-8,381064	-0,556793
11:24:30,84	0,518979	3,376963	-0,104993	0,322021	0,286005	-0,481011	0,112791	0,105838	-0,570541	9,659412	0,542407	-0,556668	-0,750387	-2,931941	-1,649811	-13,289977	25,371589	12,248854	0,112791	0,105838	-0,570541	17,967674	-8,311662	-0,556668	0,112791	0,105838	-0,570541	17,967674	-8,311662	-0,556668
11:24:30,89	0,518979	3,376963	-0,104993	0,322021	0,286005	-0,481011	0,111986	0,106438	-0,570110	9,640016	0,473795	-0,570404	-0,752267	-2,935721	-1,651828	-13,387611	25,362568	12,278981	0,111986	0,106438	-0,570110	17,995421	-8,317082	-0,570404	0,111986	0,106438	-0,570110	17,995421	-8,317082	-0,570404
11:24:30,94	0,518979	3,376963	-0,104993	0,322021	0,286005	-0,481011	0,116199	0,106176	-0,572127	9,597007	0,612822	-0,540277	-0,745151	-2,933662	-1,649463	-13,349856	25,325963	12,296898	0,110858	0,101043	-0,569763	17,783000	-8,316235	-0,522361	0,110858	0,101043	-0,569763	17,783000	-8,316235	-0,522361
11:24:30,99	0,518979	3,376963	-0,104993	0,322021	0,286005	-0,481011	0,110858	0,101043	-0,569763	9,851103	0,386098	-0,522361	-0,745697	-2,936308	-1,652842	-13,277164	25,361677	12,268582	0,110858	0,101043	-0,569763	17,783000	-8,316235	-0,522361	0,110858	0,101043	-0,569763	17,783000	-8,316235	-0,522361
11:24:31,04	0,518979	3,376963	-0,104993	0,322021	0,286005	-0,481011	0,113422	0,100193	-0,573141	9,962600	0,564517	-0,550677	-0,746222	-2,937680	-1,651390	-13,317300	25,349214	12,278318	0,113422	0,100193	-0,573141	17,827739	-8,339083	-0,550677	0,113422	0,100193	-0,573141	17,827739	-8,339083	-0,550677
11:24:31,09	0,518979	3,376963	-0,104993	0,322021	0,286005	-0,481011	0,114873	0,099962	-0,571689	9,943738	0,611465	-0,540940	-0,749848	-2,936716	-1,652181	-13,340944	25,309879	12,286989	0,114873	0,099962	-0,571689	17,790763	-8,406073	-0,540940	0,114873	0,099962	-0,571689	17,790763	-8,406073	-0,540940
11:24:31,14	0,518979	3,376963	-0,104993	0,322021	0,286005	-0,481011	0,115851	0,103584	-0,572480	9,709491	0,661488	-0,532269	-0,746279	-2,936130	-1,652578	-13,344414	25,368560	12,275315	0,115851	0,103584	-0,572480	17,840868	-8,432787	-0,532269	0,115851	0,103584	-0,572480	17,840868	-8,432787	-0,532269
11:24:31,19	0,518979	3,376963	-0,104993	0,322021	0,286005	-0,481011	0,113559	0,100786	-0,572877	9,904108	0,509989	-0,543944	-0,749570	-2,937694	-1,653674	-13,349262	25,310730	12,281454	0,113559	0,100786	-0,572877	17,815785	-8,404411	-0,543944	0,113559	0,100786	-0,572877	17,815785	-8,404411	-0,543944
11:24:31,24	0,518979	3,376963	-0,104993	0,322021	0,286005	-0,481011	0,116559	0,102854	-0,573974	9,744035	0,690684	-0,537805	-0,746332	-2,935561	-1,652173	-13,358813	25,352384	12,308689	0,116559	0,102854	-0,573974	17,818097	-8,459183	-0,537805	0,116559	0,102854	-0,573974	17,818097	-8,459183	-0,537805
11:24:31,29	0,518979	3,376963	-0,104993	0,322021	0,286005	-0,481011	0,113093	0,101117	-0,572472	9,865689	0,481339	-0,510569	-0,746648	-2,929868	-1,653836	-13,354337	25,368769	12,325505	0,113093	0,101117	-0,572472	17,803348	-8,396424	-0,510569	0,113093	0,101117	-0,572472	17,803348	-8,396424	-0,510569
11:24:31,35	0,518979	3,376963	-0,104993	0,322021	0,286005	-0,481011	0,108321	0,104237	-0,574135	9,719877	0,228887	-0,493753	-0,745938	-2,939357	-1,652872	-13,368501	25,276751	12,266324	0,108321	0,104237	-0,574135	17,902456	-8,274288	-0,493753	0,108321	0,104237	-0,574135	17,902456	-8,274288	-0,493753
11:24:31,40	0,518979	3,376963	-0,104993	0,322021	0,286005	-0,481011	0,116184	0,098877	-0,573172	9,911793	0,671502	-0,552934	-0,745666	-2,940067	-1,651383	-13,333818	25,336992	12,282680	0,116184	0,098877	-0,573172	17,673661	-8,448912	-0,552934	0,116184	0,098877	-0,573172	17,673661	-8,448912	-0,552934
11:24:31,45	0,518979	3,376963	-0,104993	0,322021	0,286005	-0,481011	0,116662	0,098286	-0,571682	10,012038	0,696287	-0,536579	-0,745123	-2,936612	-1,656085	-13,323562	25,285316	12,245625	0,116662	0,098286	-0,571682	17,727509	-8,461670	-0,536579	0,116662	0,098286	-0,571682	17,727509	-8,461670	-0,536579
11:24:31,50	0,518979	3,376963	-0,104993	0,322021	0,286005	-0,481011	0,113398	0,099544	-0,576384	9,907021	0,561283	-0,573633	-0,746001	-2,933939	-1,653819	-13,386846	25,317091	12,341851	0,113398	0,099544	-0,576384	17,721209	-8,340457	-0,573633	0,113398	0,099544	-0,576384	17,721209	-8,340457	-0,573633
11:24:31,55	0,518979	3,376963	-0,104993	0,322021	0,286005	-0,481011	0,111523	0,101641	-0,574119	9,793838	0,393089	-0,477407	-0,748100	-2,936068	-1,654908	-13,349638	25,327789	12,284865	0,111523	0,101641	-0,574119	17,772664	-8,361460	-0,477407	0,111523	0,101641	-0,574119	17,772664	-8,361460	-0,477407
11:24:31,60	0,518979	3,376963	-0,104993	0,322021	0,286005	-0,481011	0,114416	0,102395	-0,575207	9,782525	0,570390	-0,534393	-0,744584	-2,938224	-1,652967	-13,359279	25,299118	12,268617	0,114416	0,102395	-0,575207	17,820501	-8,411248	-0,534393	0,114416	0,102395	-0,575207	17,820501	-8,411248	-0,534393
11:24:31,65	0,518979	3,376963	-0,104993	0,322021	0,286005	-0,481011	0,114525	0,098271	-0,573266	9,967320	0,582061	-0,550642	-0,745199	-2,933113	-1,652203	-13,364408	25,317735	12,283989	0,114525	0,098271	-0,573266	17,681565	-8,408158	-0,550642	0,114525	0,098271	-0,573266	17,681565	-8,408158	-0,550642
11:24:31,70	0,518979	3,376963	-0,104993	0,322021	0,286005	-0,481011	0,110406	0,101360	-0,572503	9,820236	0,354117	-0,535270	-0,748080	-2,932440	-1,654356	-13,349319	25,371349	12,264660	0,110406	0,101360	-0,572503	17,776990	-8,312752	-0,535270	0,110406	0,101360	-0,572503	17,776990	-8,312752	-0,535270
11:24:31,75	0,518979	3,376963	-0,104993	0,322021	0,286005	-0,481011	0,111263	0,104191	-0,574655	9,726998	0,384962	-0,554599	-0,744468	-2,935237	-1,653706	-13,306381	25,341126	12,304248	0,111263	0,104191	-0,574655	17,905988	-8,349212	-0,554599	0,111263	0,104191	-0,574655	17,905988	-8,349212	-0,554599
11:24:31,80	0,518979	3,376963	-0,104993	0,322021	0,286005	-0,481011	0,111880	0,099664	-0,574005	9,957679	0,469327	-0,515011	-0,746915	-2,939082	-1,654884	-13,363702	25,361634	12,305218	0,111880	0,099664	-0,574005	17,781326	-8,313258	-0,515011	0,111880	0,099664	-0,574005	17,781326	-8,313258	-0,515011
11:24:31,85	0,518979	3,376963	-0,104993	0,322021	0,286005	-0,481011	0,116434	0,099861	-0,575184	9,936559	0,646212	-0,514041	-0,744508	-2,939428	-1,655273	-13,325286	25,308848	12,274662	0,116434	0,099861	-0,575184	17,775634	-8,493819	-0,514041	0,116434	0,099861	-0,575184	17,775634	-8,493819	-0,514041
11:24:31,90	0,518979	3,376963	-0,104993	0,322021	0,286005	-0,481011	0,115529	0,097603	-0,575573	10,027444	0,658855	-0,544596	-0,741476	-2,929661	-1,654792	-13,324934	25,313162	12,318872	0,115529	0,097603	-0,575573	17,689304	-8,410197	-0,544596	0,115529	0,097603	-0,575573	17,689304	-8,410197	-0,544596
11:24:31,95	0,518979	3,376963	-0,104993	0,322021	0,286005	-0,481011	0,105555	0,099861	-0,575092	9,913955	0,138343	-0,500386	-0,745817	-2,941963	-1,655302	-13,399240	25,324028	12,270478	0,105555	0,099861	-0,575092	17,753045	-8,147731	-0,500386	0,105555	0,099861	-0,575092	17,753045	-8,147731	-0,500386
11:24:32,00	0,518979	3,376963	-0,104993	0,322021	0,286005	-0,481011	0,118379	0,097470	-0,575601	10,010542	0,735425	-0,548780	-0,746620	-2,937417	-1,652891	-13,338209	25,267718	12,235623	0,118379	0,097470	-0,575601	17,661943	-8,557361	-0,548780	0,118379	0,097470	-0,575601	17,661943	-8,557361	-0,548780
11:24:32,05	0,518979	3,376963	-0,104993	0,322021	0,286005	-0,481011	0,114844	0,100438	-0,573190	9,837972	0,632570	-0,583636	-0,748086	-2,933158	-1,653699	-13,347748	25,352500	12,271608	0,114844	0,100438	-0,573190	17,722337	-8,382651	-0,583636	0,114844	0,100438	-0,573190	17,722337	-8,382651	-0,583636
11:24:32,10	0,518979	3,376963	-0,104993	0,322021	0,286005	-0,481011	0,111889	0,103837	-0,573998	9,729883	0,428271	-0,547651	-0,746881	-2,936040	-1,653722	-13,332562	25,332281	12,298862	0,111889	0,103837	-0,573998	17,881060	-8,355001	-0,547651	0,111889	0,103837	-0,573998	17,881060	-8,355001	-0,547651
11:24:32,15	0,518979	3,376963	-0,104993	0,322021	0,286005	-0,481011	0,112680	0,099288	-0,576757	9,930279	0,514019	-0,548535	-0,752570	-2,937782	-1,650944	-13,396954	25,359178	12,285340	0,112680	0,099288	-0,576757	17,724375	-8,331355	-0,548535	0,112680	0,099288	-0,576757	17,724375	-8,331355	-0,548535
11:24:32,20	0,518979	3,376963	-0,104993	0,322021	0,286005	-0,481011	0,112680	0,099288	-0,576757	9,930279	0,514019	-0,548535	-0,750551	-2,936331	-1,655291	-13,379017	25,296259	12,312998	0,112680	0,099288	-0,576757	17,724375	-8,331355	-0,548535	0,112680	0,099288	-0,576757	17,724375	-8,331355	-0,548535
11:24:32,25	0,518979	3,376963	-0,104993	0,322021	0,286005	-0,481011	0,115869	0,104385	-0,575590	9,637026	0,636287	-0,506260	-0,737324	-2,935600	-1,658207	-13,364732	25,034096	12,281974	0,115869	0,104385	-0,575590	17,831251	-8,459439	-0,506260	0,115869	0,104385	-0,575590	17,831251	-8,459439	-0,506260
11:24:32,30	0,518979	3,376963	-0,104993	0,322021	0,286005	-0,481011	0,108622	0,093296	-0,578506	9,993773	0,402906	-0,537284	-0,537920	-3,094892	-1,635736	-21,018604	15,038248	12,546344	0,108622	0,093296	-0,578506	17,317488	-8,123946	-0,537284	0,108622	0,093296	-0,578506	17,317488	-8,123946	-0,537284
11:24:32,35	0,518979	3,376963	-0,104993	0,322021	0,286005	-0,481011	0,146872	-0,159039	-0,556035	10,631575	0,761356	-0,272914	-0,761567	-2,950577	-1,421240	-13,125855	27,607548	12,344591	0,146872	-0,159039	-0,556035	-1,852965	-10,768076	-0,272914	0,146872	-0,159039	-0,556035	-1,852965	-10,768076	-0,272914
11:24:32,40	0,518979	3,376963	-0,104993	0,322021	0,286005	-0,481011	0,133714	0,106803	-0,341539	11,639533	0,627823	-0,474667	-0,819117	-2,945914	-1,696172	-12,418972	30,998108	12,259968	0,133714	0,106803	-0,341539	20,023530	-9,868729	-0,474667	0,133714	0,106803	-0,341539	20,023530	-9,868729	-0,474667
11:24:32,45	0,519047	3,376977	-0,104989	0,372013	0,285991	-0,480985	0,158451	0,158974	-0,616472	12,216373	0,831066	-0,559291	-0,786632	-2,970271	-1,769866	-14,027242	29,265137	12,300937	0,158451	0,158974	-0,616472	24,695823	-11,607372	-0,559291	0,158451	0,158974	-0,616472	24,695823	-11,607372	-0,559291
11:24:32,50	0,519047	3,376977	-0,104989	0,372013	0,285991	-0,480985	0,163302	0,118663	-0,690165	12,007612	0,556990	-0,518321	-0,786270	-2,972254	-1,772109	-13,996748	29,266020	12,302592	0,163302	0,118663	-0,690165	21,322651	-12,262235	-0,518321	0,163302	0,118663	-0,690165	21,322651	-12,262235	-0,518321
11:24:32,55	0,519047	3,376977	-0,104989	0,372013	0,285991	-0,480985	0,164839	0,117358	-0,692408	12,091500	0,662874	-0,516666	-0,782229	-2,981198	-1,768681	-14,041369	29,198690	12,305448	0,164839	0,117358	-0,692408	21,304071	-12,276994	-0,516666	0,164839	0,117358	-0,692408	21,304071	-12,276994	-0,516666
11:24:32,60	0,519047	3,376977	-0,104989	0,372013	0,285991	-0,480985	0,170564	0,109386	-0,688980	12,425415	0,955576	-0,513810	-0,786351	-2,974244	-1,769412	-14,022145	29,191577	12,274293	0,170564	0,109386	-0,688980	21,012198	-12,433675	-0,513810	0,170564	0,109386	-0,688980	21,012198	-12,433675	-0,513810
11:24:32,65	0,519047	3,376977	-0,104989	0,372013	0,285991	-0,480985	0,166603	0,116433	-0,689711	12,062434	0,769803	-0,544965	-0,785241	-2,969078	-1,771772	-14,050060	29,234612	12,283198	0,166603	0,116433	-0,689711	21,202390	-12,308500	-0,544965	0,166603	0,116433	-0,689711	21,202390	-12,308500	-0,544965
11:24:32,70	0,519047	3,376977	-0,104989	0,372013	0,285991	-0,480985	0,161574	0,118055	-0,692071	12,001402	0,462624	-0,536061	-0,786135	-2,973726	-1,772759	-14,004960	29,198172	12,295859	0,161574	0,118055	-0,692071	21,268685	-12,220935	-0,536061	0,161574	0,118055	-0,692071	21,268685	-12,220935	-0,536061
11:24:32,75	0,519047	3,376977	-0,104989	0,372013	0,285991	-0,480985	0,166046	0,116505	-0,693058	12,072986	0,752452	-0,523400	-0,762108	-2,980187	-1,762168	-14,578674	28,485970	12,343523	0,166046	0,116505	-0,693058	21,218606	-12,282168	-0,523400	0,166046	0,116505	-0,693058	21,218606	-12,282168	-0,523400
11:24:32,80	0,519047	3,376977	-0,104989	0,372013	0,285991	-0,480985	0,159628	0,092466	-0,682467	12,419380	0,277953	-0,475735	-0,541377	-3,107741	-1,677692	-20,517262	16,997861	12,602764	0,159628	0,092466	-0,682467	19,677928	-12,252834	-0,475735	0,159628	0,092466	-0,682467	19,677928	-12,252834	-0,475735
11:24:32,85	0,519047	3,376977	-0,104989	0,372013	0,285991	-0,480985	0,159727	-0,162469	-0,597992	12,757701	0,884218	-0,216495	-0,754091	-2,974522	-1,606876	-13,308003	29,245956	12,364289	0,159727	-0,162469	-0,597992	0,003873	-11,654383	-0,216495	0,159727	-0,162469	-0,597992	0,003873	-11,654383	-0,216495
11:24:32,90	0,519047	3,376977	-0,104989	0,372013	0,285991	-0,480985	0,150713	0,088356	-0,527175	13,926606	0,534829	-0,454970	-0,786001	-2,916983	-1,726268	-9,953946	31,409859	12,317334	0,150713	0,088356	-0,527175	20,862513	-11,296154	-0,454970	0,150713	0,088356	-0,527175	20,862513	-11,296154	-0,454970
11:24:32,95	0,518983	3,376981	-0,104999	0,422027	0,285980	-0,481003	0,116838	0,144760	-0,646567	14,544621	0,596082	-0,501924	-0,762392	-2,943663	-1,816484	-11,412612	29,841818	12,310467	0,116838	0,144760	-0,646567	25,908242	-8,575725	-0,501924	0,116838	0,144760	-0,646567	25,908242	-8,575725	-0,501924
11:24:33,00	0,518983	3,376981	-0,104999	0,422027	0,285980	-0,481003	0,128139	0,110974	-0,736783	14,214158	0,704490	-0,508791	-0,757877	-2,943320	-1,814546	-11,507731	29,856506	12,355173	0,128139	0,110974	-0,736783	22,925636	-9,354411	-0,508791	0,128139	0,110974	-0,736783	22,925636	-9,354411	-0,508791
11:24:33,05	0,518983	3,376981	-0,104999	0,422027	0,285980	-0,481003	0,125585	0,107236	-0,734845	14,373726	0,481968	-0,464085	-0,755545	-2,945206	-1,813445	-11,477384	29,836176	12,320555	0,125585	0,107236	-0,734845	22,791724	-9,376451	-0,464085	0,125585	0,107236	-0,734845	22,791724	-9,376451	-0,464085
11:24:33,10	0,518983	3,376981	-0,104999	0,422027	0,285980	-0,481003	0,126052	0,104273	-0,733744	14,525336	0,542687	-0,498703	-0,758863	-2,949656	-1,811428	-11,445474	29,849130	12,293148	0,126052	0,104273	-0,733744	22,710789	-9,352375	-0,498703	0,126052	0,104273	-0,733744	22,710789	-9,352375	-0,498703
11:24:33,15	0,518983	3,376981	-0,104999	0,422027	0,285980	-0,481003	0,131565	0,104921	-0,731727	14,518826	0,850545	-0,526110	-0,752443	-2,947793	-1,817614	-11,437411	29,806884	12,330778	0,131565	0,104921	-0,731727	22,755128	-9,477324	-0,526110	0,131565	0,104921	-0,731727	22,755128	-9,477324	-0,526110
11:24:33,20	0,518983	3,376981	-0,104999	0,422027	0,285980	-0,481003	0,126741	0,100293	-0,737914	14,726912	0,627809	-0,488480	-0,759527	-2,947508	-1,814144	-11,452645	29,809460	12,318033	0,126741	0,100293	-0,737914	22,599939	-9,321386	-0,488480	0,126741	0,100293	-0,737914	22,599939	-9,321386	-0,488480
11:24:33,25	0,518983	3,376981	-0,104999	0,422027	0,285980	-0,481003	0,130037	0,106570	-0,734443	14,395124	0,784699	-0,501225	-0,753611	-2,948276	-1,813729	-11,456689	29,854483	12,339554	0,130037	0,106570	-0,734443	22,760893	-9,423200	-0,501225	0,130037	0,106570	-0,734443	22,760893	-9,423200	-0,501225
11:24:33,30	0,518983	3,376981	-0,104999	0,422027	0,285980	-0,481003	0,127743	0,101063	-0,734028	14,718499	0,639423	-0,479704	-0,748955	-2,943799	-1,813373	-11,458737	29,807122	12,315084	0,127743	0,101063	-0,734028	22,651905	-9,388436	-0,479704	0,127743	0,101063	-0,734028	22,651905	-9,388436	-0,479704
11:24:33,35	0,518983	3,376981	-0,104999	0,422027	0,285980	-0,481003	0,121539	0,099269	-0,733672	14,769705	0,338690	-0,504174	-0,758990	-2,947846	-1,812972	-11,476869	29,806910	12,336911	0,121539	0,099269	-0,733672	22,562346	-9,202106	-0,504174	0,121539	0,099269	-0,733672	22,562346	-9,202106	-0,504174
11:24:33,40	0,518983	3,376981	-0,104999	0,422027	0,285980	-0,481003	0,130061	0,105936	-0,733272	14,413782	0,766253	-0,482348	-0,757842	-2,943702	-1,813767	-11,480778	29,814349	12,338486	0,130061	0,105936	-0,733272	22,729766	-9,443545	-0,482348	0,130061	0,105936	-0,733272	22,729766	-9,443545	-0,482348
11:24:33,45	0,518983	3,376981	-0,104999	0,422027	0,285980	-0,481003	0,125898	0,107014	-0,734066	14,362231	0,542665	-0,480772	-0,759506	-2,950653	-1,813760	-11,492390	29,794631	12,318077	0,125898	0,107014	-0,734066	22,762811	-9,340326	-0,480772	0,125898	0,107014	-0,734066	22,762811	-9,340326	-0,480772
11:24:33,50	0,518983	3,376981	-0,104999	0,422027	0,285980	-0,481003	0,132749	0,104980	-0,734059	14,445121	0,898737	-0,501181	-0,757911	-2,942339	-1,811074	-11,519830	29,827325	12,333010	0,132749	0,104980	-0,734059	22,686026	-9,522084	-0,501181	0,132749	0,104980	-0,734059	22,686026	-9,522084	-0,501181
11:24:33,55	0,518983	3,376981	-0,104999	0,422027	0,285980	-0,481003	0,124752	0,107755	-0,731373	14,315398	0,442768	-0,486249	-0,760771	-2,945615	-1,811048	-11,483537	29,811512	12,331134	0,124752	0,107755	-0,731373	22,774166	-9,350267	-0,486249	0,124752	0,107755	-0,731373	22,774166	-9,350267	-0,486249
11:24:33,60	0,518983	3,376981	-0,104999	0,422027	0,285980	-0,481003	0,129019	0,108595	-0,731348	14,276191	0,703989	-0,488124	-0,754854	-2,944581	-1,812187	-11,467911	29,823952	12,352622	0,129019	0,108595	-0,731348	22,800867	-9,424006	-0,488124	0,129019	0,108595	-0,731348	22,800867	-9,424006	-0,488124
11:24:33,65	0,518983	3,376981	-0,104999	0,422027	0,285980	-0,481003	0,125165	0,103987	-0,732487	14,534385	0,510884	-0,466637	-0,755260	-2,945208	-1,811790	-11,453732	29,824353	12,353295	0,125165	0,103987	-0,732487	22,697345	-9,314557	-0,466637	0,125165	0,103987	-0,732487	22,697345	-9,314557	-0,466637
11:24:33,70	0,518983	3,376981	-0,104999	0,422027	0,285980	-0,481003	0,125911	0,104025	-0,732089	14,539836	0,561765	-0,465964	-0,753709	-2,944067	-1,809507	-11,487943	29,812168	12,312332	0,125911	0,104025	-0,732089	22,705794	-9,322252	-0,465964	0,125911	0,104025	-0,732089	22,705794	-9,322252	-0,465964
11:24:33,76	0,518983	3,376981	-0,104999	0,422027	0,285980	-0,481003	0,124147	0,103252	-0,729806	14,552379	0,446525	-0,506926	-0,755426	-2,946363	-1,812594	-11,464525	29,813653	12,318225	0,124147	0,103252	-0,729806	22,657650	-9,299053	-0,506926	0,124147	0,103252	-0,729806	22,657650	-9,299053	-0,506926
11:24:33,81	0,518983	3,376981	-0,104999	0,422027	0,285980	-0,481003	0,126994	0,103591	-0,732893	14,547718	0,614084	-0,501033	-0,754914	-2,943050	-1,810656	-11,477465	29,768750	12,335701	0,126994	0,103591	-0,732893	22,679642	-9,354948	-0,501033	0,126994	0,103591	-0,732893	22,679642	-9,354948	-0,501033
11:24:33,86	0,518983	3,376981	-0,104999	0,422027	0,285980	-0,481003	0,123869	0,104804	-0,730956	14,439301	0,462832	-0,483557	-0,750758	-2,941933	-1,807131	-11,466828	29,779519	12,363747	0,123869	0,104804	-0,730956	22,666421	-9,260893	-0,483557	0,123869	0,104804	-0,730956	22,666421	-9,260893	-0,483557
11:24:33,91	0,518983	3,376981	-0,104999	0,422027	0,285980	-0,481003	0,120824	0,101764	-0,727430	14,612032	0,308309	-0,455512	-0,754236	-2,948595	-1,810990	-11,451943	29,782655	12,359608	0,120824	0,101764	-0,727430	22,600504	-9,176367	-0,455512	0,120824	0,101764	-0,727430	22,600504	-9,176367	-0,455512
11:24:33,96	0,518983	3,376981	-0,104999	0,422027	0,285980	-0,481003	0,128333	0,101444	-0,731289	14,638819	0,710090	-0,459651	-0,759542	-2,952621	-1,809072	-11,469831	29,774226	12,322924	0,128333	0,101444	-0,731289	22,602188	-9,364028	-0,459651	0,128333	0,101444	-0,731289	22,602188	-9,364028	-0,459651
11:24:34,01	0,518983	3,376981	-0,104999	0,422027	0,285980	-0,481003	0,134472	0,104027	-0,729372	14,488277	1,018049	-0,496334	-0,754318	-2,943154	-1,808314	-11,489461	29,805132	12,355033	0,134472	0,104027	-0,729372	22,654385	-9,537992	-0,496334	0,134472	0,104027	-0,729372	22,654385	-9,537992	-0,496334
11:24:34,06	0,518983	3,376981	-0,104999	0,422027	0,285980	-0,481003	0,123661	0,104236	-0,728613	14,494365	0,423457	-0,464226	-0,754289	-2,948708	-1,812574	-11,469315	29,759878	12,330924	0,123661	0,104236	-0,728613	22,676870	-9,283971	-0,464226	0,123661	0,104236	-0,728613	22,676870	-9,283971	-0,464226
11:24:34,11	0,518983	3,376981	-0,104999	0,422027	0,285980	-0,481003	0,128457	0,101433	-0,732873	14,610964	0,712881	-0,488335	-0,757857	-2,945309	-1,810237	-11,458994	29,707531	12,356677	0,128457	0,101433	-0,732873	22,573492	-9,370969	-0,488335	0,128457	0,101433	-0,732873	22,573492	-9,370969	-0,488335
11:24:34,16	0,518983	3,376981	-0,104999	0,422027	0,285980	-0,481003	0,127297	0,106223	-0,730536	14,321732	0,687712	-0,462581	-0,753805	-2,942500	-1,807584	-11,514386	29,760249	12,309987	0,127297	0,106223	-0,730536	22,660244	-9,305137	-0,462581	0,127297	0,106223	-0,730536	22,660244	-9,305137	-0,462581
11:24:34,21	0,518983	3,376981	-0,104999	0,422027	0,285980	-0,481003	0,122838	0,104119	-0,727883	14,449128	0,381514	-0,509272	-0,754259	-2,948345	-1,812952	-11,468006	29,805277	12,347189	0,122838	0,104119	-0,727883	22,622432	-9,261304	-0,509272	0,122838	0,104119	-0,727883	22,622432	-9,261304	-0,509272
11:24:34,26	0,518983	3,376981	-0,104999	0,422027	0,285980	-0,481003	0,128128	0,101590	-0,733251	14,642805	0,674203	-0,472070	-0,751320	-2,942583	-1,811834	-11,464361	29,811169	12,309261	0,128128	0,101590	-0,733251	22,617607	-9,383814	-0,472070	0,128128	0,101590	-0,733251	22,617607	-9,383814	-0,472070
11:24:34,31	0,518983	3,376981	-0,104999	0,422027	0,285980	-0,481003	0,121667	0,101925	-0,732133	14,632291	0,338487	-0,509997	-0,755652	-2,943260	-1,811838	-11,510777	29,801014	12,335215	0,121667	0,101925	-0,732133	22,633419	-9,212411	-0,509997	0,121667	0,101925	-0,732133	22,633419	-9,212411	-0,509997
11:24:34,36	0,518983	3,376981	-0,104999	0,422027	0,285980	-0,481003	0,124420	0,105338	-0,732138	14,422823	0,446496	-0,484043	-0,756092	-2,946222	-1,810636	-11,492104	29,793710	12,355345	0,124420	0,105338	-0,732138	22,691856	-9,320471	-0,484043	0,124420	0,105338	-0,732138	22,691856	-9,320471	-0,484043
11:24:34,41	0,518983	3,376981	-0,104999	0,422027	0,285980	-0,481003	0,127205	0,104238	-0,730935	14,483030	0,611146	-0,463913	-0,759043	-2,946859	-1,809881	-11,494656	29,774502	12,329466	0,127205	0,104238	-0,730935	22,665719	-9,374453	-0,463913	0,127205	0,104238	-0,730935	22,665719	-9,374453	-0,463913
11:24:34,46	0,518983	3,376981	-0,104999	0,422027	0,285980	-0,481003	0,129233	0,106476	-0,730180	14,348741	0,723966	-0,489792	-0,750743	-2,943234	-1,810636	-11,455807	29,769727	12,341036	0,129233	0,106476	-0,730180	22,707117	-9,420788	-0,489792	0,129233	0,106476	-0,730180	22,707117	-9,420788	-0,489792
11:24:34,51	0,518983	3,376981	-0,104999	0,422027	0,285980	-0,481003	0,121943	0,101100	-0,730935	14,643573	0,380958	-0,478222	-0,752491	-2,942296	-1,809850	-11,445826	29,774396	12,354977	0,121943	0,101100	-0,730935	22,579946	-9,191591	-0,478222	0,121943	0,101100	-0,730935	22,579946	-9,191591	-0,478222
11:24:34,56	0,518983	3,376981	-0,104999	0,422027	0,285980	-0,481003	0,122005	0,103083	-0,730149	14,549493	0,390474	-0,464281	-0,753188	-2,948065	-1,809857	-11,506010	29,757920	12,349252	0,122005	0,103083	-0,730149	22,641529	-9,186915	-0,464281	0,122005	0,103083	-0,730149	22,641529	-9,186915	-0,464281
11:24:34,61	0,518983	3,376981	-0,104999	0,422027	0,285980	-0,481003	0,127349	0,100802	-0,730157	14,623768	0,624474	-0,470007	-0,753644	-2,945626	-1,809069	-11,449630	29,786359	12,344541	0,127349	0,100802	-0,730157	22,536710	-9,372412	-0,470007	0,127349	0,100802	-0,730157	22,536710	-9,372412	-0,470007
11:24:34,66	0,518983	3,376981	-0,104999	0,422027	0,285980	-0,481003	0,125465	0,102416	-0,729368	14,592631	0,561129	-0,474717	-0,757361	-2,944812	-1,811831	-11,531063	29,798893	12,351783	0,125465	0,102416	-0,729368	22,632314	-9,287887	-0,474717	0,125465	0,102416	-0,729368	22,632314	-9,287887	-0,474717
11:24:34,71	0,518983	3,376981	-0,104999	0,422027	0,285980	-0,481003	0,126619	0,106042	-0,732130	14,374216	0,544348	-0,467475	-0,748962	-2,946102	-1,809059	-11,463341	29,784734	12,355053	0,126619	0,106042	-0,732130	22,698541	-9,395259	-0,467475	0,126619	0,106042	-0,732130	22,698541	-9,395259	-0,467475
11:24:34,76	0,518983	3,376981	-0,104999	0,422027	0,285980	-0,481003	0,123536	0,098123	-0,729358	14,807606	0,449775	-0,464206	-0,754326	-2,942816	-1,809095	-11,476310	29,759664	12,344275	0,123536	0,098123	-0,729358	22,510286	-9,247838	-0,464206	0,123536	0,098123	-0,729358	22,510286	-9,247838	-0,464206
11:24:34,81	0,518983	3,376981	-0,104999	0,422027	0,285980	-0,481003	0,123372	0,104412	-0,729394	14,452380	0,442548	-0,474984	-0,757304	-2,950840	-1,808317	-11,506844	29,731162	12,322117	0,123372	0,104412	-0,729394	22,648750	-9,242187	-0,474984	0,123372	0,104412	-0,729394	22,648750	-9,242187	-0,474984
11:24:34,86	0,518983	3,376981	-0,104999	0,422027	0,285980	-0,481003	0,131811	0,102979	-0,728616	14,486959	0,869142	-0,497142	-0,760210	-2,947689	-1,809879	-11,486959	29,760361	12,323764	0,131811	0,102979	-0,728616	22,570818	-9,477992	-0,497142	0,131811	0,102979	-0,728616	22,570818	-9,477992	-0,497142
11:24:34,91	0,518983	3,376981	-0,104999	0,422027	0,285980	-0,481003	0,130535	0,107071	-0,730179	14,309425	0,805433	-0,495495	-0,757289	-2,943161	-1,808371	-11,500353	29,779321	12,290852	0,130535	0,107071	-0,730179	22,714475	-9,441568	-0,495495	0,130535	0,107071	-0,730179	22,714475	-9,441568	-0,495495
11:24:34,96	0,518983	3,376981	-0,104999	0,422027	0,285980	-0,481003	0,126212	0,102996	-0,728193	14,567996	0,596560	-0,463315	-0,754519	-2,945983	-1,807894	-11,449822	29,792825	12,355944	0,126212	0,102996	-0,728193	22,653176	-9,311075	-0,463315	0,126212	0,102996	-0,728193	22,653176	-9,311075	-0,463315
11:24:35,01	0,518983	3,376981	-0,104999	0,422027	0,285980	-0,481003	0,126212	0,102996	-0,728193	14,567996	0,596560	-0,463315	-0,750196	-2,946904	-1,809448	-11,483906	29,767374	12,364303	0,126212	0,102996	-0,728193	22,653176	-9,311075	-0,463315	0,126212	0,102996	-0,728193	22,653176	-9,311075	-0,463315
11:24:35,06	0,518983	3,376981	-0,104999	0,422027	0,285980	-0,481003	0,124848	0,098792	-0,729747	14,747528	0,508853	-0,454956	-0,750765	-2,946184	-1,807903	-11,468987	29,744039	12,347935	0,124848	0,098792	-0,729747	22,502684	-9,291727	-0,454956	0,124848	0,098792	-0,729747	22,502684	-9,291727	-0,454956
11:24:35,11	0,518983	3,376981	-0,104999	0,422027	0,285980	-0,481003	0,124509	0,099644	-0,728202	14,690480	0,515805	-0,471324	-0,756722	-2,946502	-1,808699	-11,492815	29,725057	12,346979	0,124509	0,099644	-0,728202	22,512509	-9,258153	-0,471324	0,124509	0,099644	-0,728202	22,512509	-9,258153	-0,471324
11:24:35,16	0,518983	3,376981	-0,104999	0,422027	0,285980	-0,481003	0,127763	0,104644	-0,728998	14,402107	0,673869	-0,472279	-0,753098	-2,948871	-1,807899	-11,469863	29,754749	12,342637	0,127763	0,104644	-0,728998	22,616668	-9,355528	-0,472279	0,127763	0,104644	-0,728998	22,616668	-9,355528	-0,472279
11:24:35,21	0,518983	3,376981	-0,104999	0,422027	0,285980	-0,481003	0,128003	0,100321	-0,728198	14,664083	0,691356	-0,476621	-0,750230	-2,942825	-1,809481	-11,493659	29,776855	12,350790	0,128003	0,100321	-0,728198	22,539303	-9,356845	-0,476621	0,128003	0,100321	-0,728198	22,539303	-9,356845	-0,476621
11:24:35,26	0,518983	3,376981	-0,104999	0,422027	0,285980	-0,481003	0,121332	0,100860	-0,729780	14,643299	0,312836	-0,468468	-0,753656	-2,948810	-1,809824	-11,464337	29,799530	12,364480	0,121332	0,100860	-0,729780	22,560835	-9,211740	-0,468468	0,121332	0,100860	-0,729780	22,560835	-9,211740	-0,468468
11:24:35,31	0,518983	3,376981	-0,104999	0,422027	0,285980	-0,481003	0,128229	0,100835	-0,730124	14,678934	0,685501	-0,454779	-0,759105	-2,945141	-1,810646	-11,498017	29,729028	12,357825	0,128229	0,100835	-0,730124	22,594450	-9,380438	-0,454779	0,128229	0,100835	-0,730124	22,594450	-9,380438	-0,454779
11:24:35,36	0,518983	3,376981	-0,104999	0,422027	0,285980	-0,481003	0,127776	0,107389	-0,730945	14,260235	0,668037	-0,461434	-0,754354	-2,941556	-1,807519	-11,481904	29,753214	12,382110	0,127776	0,107389	-0,730945	22,690233	-9,362355	-0,461434	0,127776	0,107389	-0,730945	22,690233	-9,362355	-0,461434
11:24:35,41	0,518983	3,376981	-0,104999	0,422027	0,285980	-0,481003	0,122295	0,105066	-0,727818	14,410008	0,384905	-0,437148	-0,753792	-2,948146	-1,809059	-11,494754	29,708729	12,371183	0,122295	0,105066	-0,727818	22,657688	-9,215255	-0,437148	0,122295	0,105066	-0,727818	22,657688	-9,215255	-0,437148
11:24:35,46	0,518983	3,376981	-0,104999	0,422027	0,285980	-0,481003	0,127721	0,101284	-0,729358	14,561707	0,678186	-0,448075	-0,753121	-2,947555	-1,811402	-11,463916	29,735113	12,339425	0,127721	0,101284	-0,729358	22,512522	-9,347939	-0,448075	0,127721	0,101284	-0,729358	22,512522	-9,347939	-0,448075
11:24:35,51	0,518983	3,376981	-0,104999	0,422027	0,285980	-0,481003	0,126874	0,100999	-0,731702	14,614798	0,647665	-0,479833	-0,753673	-2,951514	-1,808255	-11,453393	29,715391	12,360313	0,126874	0,100999	-0,731702	22,543238	-9,311983	-0,479833	0,126874	0,100999	-0,731702	22,543238	-9,311983	-0,479833
11:24:35,56	0,518983	3,376981	-0,104999	0,422027	0,285980	-0,481003	0,130579	0,099497	-0,728555	14,681087	0,859284	-0,458945	-0,757248	-2,948092	-1,809863	-11,471773	29,737447	12,328161	0,130579	0,099497	-0,728555	22,491614	-9,391184	-0,458945	0,130579	0,099497	-0,728555	22,491614	-9,391184	-0,458945
11:24:35,61	0,518983	3,376981	-0,104999	0,422027	0,285980	-0,481003	0,129402	0,104305	-0,730162	14,441015	0,771145	-0,491097	-0,760120	-2,948496	-1,807921	-11,450812	29,757190	12,317149	0,129402	0,104305	-0,730162	22,628920	-9,386944	-0,491097	0,129402	0,104305	-0,730162	22,628920	-9,386944	-0,491097
11:24:35,66	0,518983	3,376981	-0,104999	0,422027	0,285980	-0,481003	0,131189	0,106590	-0,728220	14,349740	0,872316	-0,502109	-0,759679	-2,944632	-1,809113	-11,507082	29,764087	12,338704	0,131189	0,106590	-0,728220	22,717068	-9,426000	-0,502109	0,131189	0,106590	-0,728220	22,717068	-9,426000	-0,502109
11:24:35,71	0,518983	3,376981	-0,104999	0,422027	0,285980	-0,481003	0,127622	0,108140	-0,729412	14,247010	0,634673	-0,480554	-0,760301	-2,949794	-1,810630	-11,519260	29,734599	12,367005	0,127622	0,108140	-0,729412	22,735965	-9,383665	-0,480554	0,127622	0,108140	-0,729412	22,735965	-9,383665	-0,480554
11:24:35,76	0,518983	3,376981	-0,104999	0,422027	0,285980	-0,481003	0,132403	0,106097	-0,730929	14,321589	0,887491	-0,452253	-0,752554	-2,949150	-1,807491	-11,488260	29,755441	12,376569	0,132403	0,106097	-0,730929	22,650214	-9,506169	-0,452253	0,132403	0,106097	-0,730929	22,650214	-9,506169	-0,452253
11:24:35,81	0,518983	3,376981	-0,104999	0,422027	0,285980	-0,481003	0,127972	0,099710	-0,727790	14,687276	0,673502	-0,442689	-0,755543	-2,951624	-1,806752	-11,521941	29,755786	12,336832	0,127972	0,099710	-0,727790	22,514501	-9,372320	-0,442689	0,127972	0,099710	-0,727790	22,514501	-9,372320	-0,442689
11:24:35,86	0,518983	3,376981	-0,104999	0,422027	0,285980	-0,481003	0,131610	0,101062	-0,727051	14,600417	0,833311	-0,482427	-0,754946	-2,948728	-1,812587	-11,486090	29,713870	12,324669	0,131610	0,101062	-0,727051	22,533795	-9,498056	-0,482427	0,131610	0,101062	-0,727051	22,533795	-9,498056	-0,482427
11:24:35,91	0,518983	3,376981	-0,104999	0,422027	0,285980	-0,481003	0,128803	0,101994	-0,732886	14,533611	0,739344	-0,494590	-0,759679	-2,948187	-1,809094	-11,506124	29,735105	12,342072	0,128803	0,101994	-0,732886	22,540102	-9,371659	-0,494590	0,128803	0,101994	-0,732886	22,540102	-9,371659	-0,494590
11:24:35,96	0,518983	3,376981	-0,104999	0,422027	0,285980	-0,481003	0,130701	0,106363	-0,729393	14,314793	0,810090	-0,477186	-0,750333	-2,945859	-1,811030	-11,524244	29,715391	12,359301	0,130701	0,106363	-0,729393	22,664254	-9,449933	-0,477186	0,130701	0,106363	-0,729393	22,664254	-9,449933	-0,477186
11:24:36,01	0,518983	3,376981	-0,104999	0,422027	0,285980	-0,481003	0,124012	0,099432	-0,731329	14,649030	0,456420	-0,459958	-0,751371	-2,943707	-1,807933	-11,480415	29,765974	12,329656	0,124012	0,099432	-0,731329	22,454472	-9,278506	-0,459958	0,124012	0,099432	-0,731329	22,454472	-9,278506	-0,459958
11:24:36,06	0,518983	3,376981	-0,104999	0,422027	0,285980	-0,481003	0,122667	0,101408	-0,728233	14,612043	0,399143	-0,489603	-0,751373	-2,945178	-1,810251	-11,470078	29,736810	12,334652	0,122667	0,101408	-0,728233	22,572534	-9,230196	-0,489603	0,122667	0,101408	-0,728233	22,572534	-9,230196	-0,489603
11:24:36,11	0,518983	3,376981	-0,104999	0,422027	0,285980	-0,481003	0,123942	0,100674	-0,730550	14,630085	0,488967	-0,484607	-0,752598	-2,950551	-1,809854	-11,505868	29,735942	12,338587	0,123942	0,100674	-0,730550	22,533013	-9,240445	-0,484607	0,123942	0,100674	-0,730550	22,533013	-9,240445	-0,484607
11:24:36,16	0,518983	3,376981	-0,104999	0,422027	0,285980	-0,481003	0,129207	0,099048	-0,730153	14,696012	0,732229	-0,480672	-0,752053	-2,944072	-1,807948	-11,521715	29,758932	12,334537	0,129207	0,099048	-0,730153	22,471268	-9,410550	-0,480672	0,129207	0,099048	-0,730153	22,471268	-9,410550	-0,480672
11:24:36,21	0,518983	3,376981	-0,104999	0,422027	0,285980	-0,481003	0,123324	0,101815	-0,728247	14,564080	0,401084	-0,484722	-0,757959	-2,947481	-1,806781	-11,519574	29,697993	12,325481	0,123324	0,101815	-0,728247	22,556597	-9,279865	-0,484722	0,123324	0,101815	-0,728247	22,556597	-9,279865	-0,484722
11:24:36,26	0,518983	3,376981	-0,104999	0,422027	0,285980	-0,481003	0,129229	0,105226	-0,727080	14,335035	0,740452	-0,493778	-0,754481	-2,944233	-1,810244	-11,533840	29,730629	12,392850	0,129229	0,105226	-0,727080	22,595267	-9,404015	-0,493778	0,129229	0,105226	-0,727080	22,595267	-9,404015	-0,493778
11:24:36,31	0,518983	3,376981	-0,104999	0,422027	0,285980	-0,481003	0,124677	0,103837	-0,730544	14,428377	0,475100	-0,426408	-0,759728	-2,948058	-1,808319	-11,533986	29,751370	12,356954	0,124677	0,103837	-0,730544	22,579598	-9,312073	-0,426408	0,124677	0,103837	-0,730544	22,579598	-9,312073	-0,426408
11:24:36,36	0,518983	3,376981	-0,104999	0,422027	0,285980	-0,481003	0,130614	0,106469	-0,728618	14,309396	0,773285	-0,462304	-0,757367	-2,947078	-1,809877	-11,506567	29,688771	12,336788	0,130614	0,106469	-0,728618	22,667240	-9,479879	-0,462304	0,130614	0,106469	-0,728618	22,667240	-9,479879	-0,462304
11:24:36,41	0,518983	3,376981	-0,104999	0,422027	0,285980	-0,481003	0,128584	0,104914	-0,730176	14,349747	0,722809	-0,482471	-0,754373	-2,946529	-1,807154	-11,498521	29,717754	12,331731	0,128584	0,104914	-0,730176	22,585532	-9,371059	-0,482471	0,128584	0,104914	-0,730176	22,585532	-9,371059	-0,482471
11:24:36,46	0,518983	3,376981	-0,104999	0,422027	0,285980	-0,481003	0,126612	0,102596	-0,727454	14,499432	0,612732	-0,487528	-0,757385	-2,946164	-1,812211	-11,513999	29,708130	12,343882	0,126612	0,102596	-0,727454	22,553215	-9,326320	-0,487528	0,126612	0,102596	-0,727454	22,553215	-9,326320	-0,487528
11:24:36,51	0,518983	3,376981	-0,104999	0,422027	0,285980	-0,481003	0,127802	0,105387	-0,732511	14,338224	0,665999	-0,475376	-0,755501	-2,950642	-1,805181	-11,488840	29,720096	12,344236	0,127802	0,105387	-0,732511	22,611104	-9,366436	-0,475376	0,127802	0,105387	-0,732511	22,611104	-9,366436	-0,475376
11:24:36,56	0,518983	3,376981	-0,104999	0,422027	0,285980	-0,481003	0,130737	0,101516	-0,725480	14,562436	0,834443	-0,475023	-0,750842	-2,948752	-1,805965	-11,520406	29,760489	12,357107	0,130737	0,101516	-0,725480	22,531476	-9,428418	-0,475023	0,130737	0,101516	-0,725480	22,531476	-9,428418	-0,475023
11:24:36,61	0,518983	3,376981	-0,104999	0,422027	0,285980	-0,481003	0,126771	0,098427	-0,726264	14,742274	0,580676	-0,462151	-0,753892	-2,943336	-1,808316	-11,535251	29,724721	12,377202	0,126771	0,098427	-0,726264	22,468810	-9,370851	-0,462151	0,126771	0,098427	-0,726264	22,468810	-9,370851	-0,462151
11:24:36,66	0,518983	3,376981	-0,104999	0,422027	0,285980	-0,481003	0,123606	0,103776	-0,728616	14,425740	0,421135	-0,442057	-0,750785	-2,945017	-1,808311	-11,469149	29,721228	12,328243	0,123606	0,103776	-0,728616	22,572153	-9,281957	-0,442057	0,123606	0,103776	-0,728616	22,572153	-9,281957	-0,442057
11:24:36,71	0,518983	3,376981	-0,104999	0,422027	0,285980	-0,481003	0,123508	0,100245	-0,728610	14,639356	0,475027	-0,491015	-0,758519	-2,951179	-1,807908	-11,508173	29,691117	12,349410	0,123508	0,100245	-0,728610	22,508619	-9,220365	-0,491015	0,123508	0,100245	-0,728610	22,508619	-9,220365	-0,491015
11:24:36,76	0,518983	3,376981	-0,104999	0,422027	0,285980	-0,481003	0,132712	0,103862	-0,728208	14,405727	0,934868	-0,469849	-0,758561	-2,944975	-1,806024	-11,530916	29,726457	12,321471	0,132712	0,103862	-0,728208	22,558859	-9,482998	-0,469849	0,132712	0,103862	-0,728208	22,558859	-9,482998	-0,469849
11:24:36,81	0,518983	3,376981	-0,104999	0,422027	0,285980	-0,481003	0,127360	0,107000	-0,726323	14,261753	0,619197	-0,497787	-0,750154	-2,947969	-1,809057	-11,454385	29,721993	12,342776	0,127360	0,107000	-0,726323	22,661265	-9,378535	-0,497787	0,127360	0,107000	-0,726323	22,661265	-9,378535	-0,497787
11:24:36,86	0,518983	3,376981	-0,104999	0,422027	0,285980	-0,481003	0,125749	0,098223	-0,729356	14,752580	0,603972	-0,476482	-0,756734	-2,949296	-1,808294	-11,499799	29,709027	12,355565	0,125749	0,098223	-0,729356	22,463062	-9,267353	-0,476482	0,125749	0,098223	-0,729356	22,463062	-9,267353	-0,476482
11:24:36,91	0,518983	3,376981	-0,104999	0,422027	0,285980	-0,481003	0,130188	0,103257	-0,728594	14,456839	0,801954	-0,463693	-0,753108	-2,948246	-1,807486	-11,467060	29,748292	12,376158	0,130188	0,103257	-0,728594	22,562547	-9,417833	-0,463693	0,130188	0,103257	-0,728594	22,562547	-9,417833	-0,463693
11:24:36,96	0,518983	3,376981	-0,104999	0,422027	0,285980	-0,481003	0,127466	0,100642	-0,727785	14,643209	0,669100	-0,443101	-0,755495	-2,949001	-1,809861	-11,481669	29,739307	12,328489	0,127466	0,100642	-0,727785	22,543615	-9,336965	-0,443101	0,127466	0,100642	-0,727785	22,543615	-9,336965	-0,443101
11:24:37,01	0,518983	3,376981	-0,104999	0,422027	0,285980	-0,481003	0,129314	0,102332	-0,730160	14,540251	0,757037	-0,490769	-0,757376	-2,942374	-1,806011	-11,513398	29,711322	12,340769	0,129314	0,102332	-0,730160	22,573310	-9,394096	-0,490769	0,129314	0,102332	-0,730160	22,573310	-9,394096	-0,490769
11:24:37,06	0,518983	3,376981	-0,104999	0,422027	0,285980	-0,481003	0,124515	0,107275	-0,726310	14,243119	0,493997	-0,478489	-0,752042	-2,946340	-1,807134	-11,509235	29,726689	12,361617	0,124515	0,107275	-0,726310	22,664197	-9,280405	-0,478489	0,124515	0,107275	-0,726310	22,664197	-9,280405	-0,478489
11:24:37,11	0,518983	3,376981	-0,104999	0,422027	0,285980	-0,481003	0,125282	0,100672	-0,727434	14,601882	0,529845	-0,457642	-0,751404	-2,952487	-1,810231	-11,503433	29,737243	12,338752	0,125282	0,100672	-0,727434	22,504599	-9,304831	-0,457642	0,125282	0,100672	-0,727434	22,504599	-9,304831	-0,457642
11:24:37,16	0,518983	3,376981	-0,104999	0,422027	0,285980	-0,481003	0,130287	0,097046	-0,730530	14,802450	0,789833	-0,480506	-0,756721	-2,945449	-1,807173	-11,487658	29,699034	12,311404	0,130287	0,097046	-0,730530	22,420564	-9,437705	-0,480506	0,130287	0,097046	-0,730530	22,420564	-9,437705	-0,480506
11:24:37,21	0,518983	3,376981	-0,104999	0,422027	0,285980	-0,481003	0,126851	0,105170	-0,727472	14,354820	0,643903	-0,507854	-0,759681	-2,946304	-1,808674	-11,491885	29,718858	12,385035	0,126851	0,105170	-0,727472	22,610636	-9,313872	-0,507854	0,126851	0,105170	-0,727472	22,610636	-9,313872	-0,507854
11:24:37,26	0,518983	3,376981	-0,104999	0,422027	0,285980	-0,481003	0,129071	0,107306	-0,728973	14,258781	0,745769	-0,434223	-0,753211	-2,950555	-1,808318	-11,511183	29,702918	12,317162	0,129071	0,107306	-0,728973	22,682307	-9,386275	-0,434223	0,129071	0,107306	-0,728973	22,682307	-9,386275	-0,434223
11:24:37,31	0,518983	3,376981	-0,104999	0,422027	0,285980	-0,481003	0,129518	0,099577	-0,728617	14,637240	0,760274	-0,502097	-0,754403	-2,944737	-1,807151	-11,495881	29,688486	12,345560	0,129518	0,099577	-0,728617	22,454033	-9,406864	-0,502097	0,129518	0,099577	-0,728617	22,454033	-9,406864	-0,502097
11:24:37,36	0,518983	3,376981	-0,104999	0,422027	0,285980	-0,481003	0,125075	0,103519	-0,727450	14,427433	0,549696	-0,473699	-0,757358	-2,951006	-1,807901	-11,518903	29,705313	12,364732	0,125075	0,103519	-0,727450	22,553636	-9,268652	-0,473699	0,125075	0,103519	-0,727450	22,553636	-9,268652	-0,473699
11:24:37,41	0,518983	3,376981	-0,104999	0,422027	0,285980	-0,481003	0,131982	0,102942	-0,728200	14,460448	0,880516	-0,454527	-0,756804	-2,947462	-1,807524	-11,519646	29,686273	12,369367	0,131982	0,102942	-0,728200	22,541431	-9,480042	-0,454527	0,131982	0,102942	-0,728200	22,541431	-9,480042	-0,454527
11:24:37,46	0,518983	3,376981	-0,104999	0,422027	0,285980	-0,481003	0,128636	0,104235	-0,727823	14,376362	0,715395	-0,449892	-0,751360	-2,943583	-1,806240	-11,502277	29,737320	12,333403	0,128636	0,104235	-0,727823	22,558831	-9,382494	-0,449892	0,128636	0,104235	-0,727823	22,558831	-9,382494	-0,449892
11:24:37,51	0,518983	3,376981	-0,104999	0,422027	0,285980	-0,481003	0,122554	0,101460	-0,726540	14,573551	0,388681	-0,485855	-0,755596	-2,942449	-1,808308	-11,502781	29,722852	12,376640	0,122554	0,101460	-0,726540	22,538188	-9,231819	-0,485855	0,122554	0,101460	-0,726540	22,538188	-9,231819	-0,485855
11:24:37,56	0,518983	3,376981	-0,104999	0,422027	0,285980	-0,481003	0,123690	0,105695	-0,728607	14,340552	0,454547	-0,442618	-0,752542	-2,945302	-1,808709	-11,470463	29,735630	12,318924	0,123690	0,105695	-0,728607	22,637631	-9,255123	-0,442618	0,123690	0,105695	-0,728607	22,637631	-9,255123	-0,442618
11:24:37,61	0,518983	3,376981	-0,104999	0,422027	0,285980	-0,481003	0,124634	0,101624	-0,729008	14,579481	0,525226	-0,500335	-0,752029	-2,947699	-1,810615	-11,492844	29,707216	12,367588	0,124634	0,101624	-0,729008	22,556969	-9,258536	-0,500335	0,124634	0,101624	-0,729008	22,556969	-9,258536	-0,500335
11:24:37,66	0,518983	3,376981	-0,104999	0,422027	0,285980	-0,481003	0,126453	0,099982	-0,730914	14,629096	0,614659	-0,451671	-0,747930	-2,951345	-1,820764	-11,655680	29,387733	12,379906	0,126453	0,099982	-0,730914	22,477644	-9,311925	-0,451671	0,126453	0,099982	-0,730914	22,477644	-9,311925	-0,451671
11:24:37,71	0,518983	3,376981	-0,104999	0,422027	0,285980	-0,481003	0,127561	0,094609	-0,741063	14,550384	0,690958	-0,439352	-0,522373	-3,098828	-1,884249	-18,707945	18,148081	12,608375	0,127561	0,094609	-0,741063	21,977166	-9,322547	-0,439352	0,127561	0,094609	-0,741063	21,977166	-9,322547	-0,439352
11:24:37,76	0,518983	3,376981	-0,104999	0,422027	0,285980	-0,481003	0,142506	-0,174471	-0,804548	15,282576	0,980510	-0,210884	-0,737988	-2,944932	-1,683725	-10,407811	30,541482	12,439605	0,142506	-0,174471	-0,804548	1,586603	-10,206213	-0,210884	0,142506	-0,174471	-0,804548	1,586603	-10,206213	-0,210884
11:24:37,81	0,518983	3,376981	-0,104999	0,422027	0,285980	-0,481003	0,117036	0,089205	-0,604024	16,454497	0,647480	-0,379653	-0,780421	-2,916686	-1,953683	-8,584246	33,253214	12,358760	0,117036	0,089205	-0,604024	23,457073	-8,539829	-0,379653	0,117036	0,089205	-0,604024	23,457073	-8,539829	-0,379653
11:24:37,86	0,518951	3,377007	-0,105011	0,472003	0,285985	-0,481021	0,113791	0,140076	-0,873982	17,069400	0,702156	-0,460498	-0,740897	-2,951657	-2,079090	-10,480860	31,327144	12,394508	0,113791	0,140076	-0,873982	28,065372	-8,230464	-0,460498	0,113791	0,140076	-0,873982	28,065372	-8,230464	-0,460498
11:24:37,91	0,518951	3,377007	-0,105011	0,472003	0,285985	-0,481021	0,124315	0,088362	-0,999389	17,142205	0,569915	-0,424750	-0,747952	-2,954042	-2,077561	-10,485593	31,323296	12,362859	0,124315	0,088362	-0,999389	24,078615	-9,188825	-0,424750	0,124315	0,088362	-0,999389	24,078615	-9,188825	-0,424750
11:24:37,96	0,518951	3,377007	-0,105011	0,472003	0,285985	-0,481021	0,129907	0,093279	-0,997860	16,880830	0,858522	-0,456399	-0,745538	-2,953312	-2,077167	-10,459638	31,325645	12,353263	0,129907	0,093279	-0,997860	24,203213	-9,339187	-0,456399	0,129907	0,093279	-0,997860	24,203213	-9,339187	-0,456399
11:24:38,01	0,518951	3,377007	-0,105011	0,472003	0,285985	-0,481021	0,128068	0,091553	-0,997467	16,985555	0,784192	-0,465995	-0,749238	-2,949559	-2,075253	-10,521644	31,308976	12,381190	0,128068	0,091553	-0,997467	24,172504	-9,269148	-0,465995	0,128068	0,091553	-0,997467	24,172504	-9,269148	-0,465995
11:24:38,06	0,518951	3,377007	-0,105011	0,472003	0,285985	-0,481021	0,126669	0,096634	-0,995552	16,675914	0,666064	-0,438069	-0,745670	-2,949766	-2,076797	-10,488445	31,260625	12,366290	0,126669	0,096634	-0,995552	24,261707	-9,277431	-0,438069	0,126669	0,096634	-0,995552	24,261707	-9,277431	-0,438069
11:24:38,11	0,518951	3,377007	-0,105011	0,472003	0,285985	-0,481021	0,125063	0,093441	-0,997097	16,816676	0,635511	-0,452968	-0,740924	-2,953709	-2,075581	-10,478225	31,249518	12,394396	0,125063	0,093441	-0,997097	24,151820	-9,181961	-0,452968	0,125063	0,093441	-0,997097	24,151820	-9,181961	-0,452968
11:24:38,16	0,518951	3,377007	-0,105011	0,472003	0,285985	-0,481021	0,126105	0,087359	-0,995881	17,128432	0,704092	-0,424863	-0,741250	-2,960070	-2,079211	-10,800165	30,916448	12,378554	0,126105	0,087359	-0,995881	23,986137	-9,195166	-0,424863	0,126105	0,087359	-0,995881	23,986137	-9,195166	-0,424863
11:24:38,21	0,518951	3,377007	-0,105011	0,472003	0,285985	-0,481021	0,131777	0,084460	-0,999511	16,829755	0,886753	-0,440704	-0,538300	-3,106186	-2,047958	-18,012132	20,897440	12,620328	0,131777	0,084460	-0,999511	23,459900	-9,457742	-0,440704	0,131777	0,084460	-0,999511	23,459900	-9,457742	-0,440704
11:24:38,26	0,518951	3,377007	-0,105011	0,472003	0,285985	-0,481021	0,156842	-0,164357	-0,968257	17,485566	0,953880	-0,198930	-0,760764	-2,966012	-1,758982	-10,179291	33,537296	12,441130	0,156842	-0,164357	-0,968257	4,583544	-11,358198	-0,198930	0,156842	-0,164357	-0,968257	4,583544	-11,358198	-0,198930
11:24:38,31	0,518951	3,377007	-0,105011	0,472003	0,285985	-0,481021	0,146680	0,098390	-0,679281	18,685587	0,888978	-0,378128	-0,801675	-2,927958	-1,993036	-7,928626	36,146052	12,342159	0,146680	0,098390	-0,679281	26,409185	-10,625404	-0,378128	0,146680	0,098390	-0,679281	26,409185	-10,625404	-0,378128
11:24:38,36	0,518915	3,377041	-0,104984	0,522010	0,286011	-0,481025	0,134180	0,152847	-0,913335	19,238388	0,883711	-0,477100	-0,761301	-2,954700	-2,093443	-9,492300	34,330327	12,383555	0,134180	0,152847	-0,913335	31,236884	-9,649388	-0,477100	0,134180	0,152847	-0,913335	31,236884	-9,649388	-0,477100
11:24:38,41	0,518915	3,377041	-0,104984	0,522010	0,286011	-0,481025	0,137152	0,104511	-1,013742	19,397583	0,591972	-0,435703	-0,759002	-2,951556	-2,095787	-9,489192	34,280594	12,379375	0,137152	0,104511	-1,013742	27,601668	-10,174483	-0,435703	0,137152	0,104511	-1,013742	27,601668	-10,174483	-0,435703
11:24:38,46	0,518915	3,377041	-0,104984	0,522010	0,286011	-0,481025	0,133279	0,104092	-1,016086	19,377845	0,418135	-0,439883	-0,766681	-2,951021	-2,093074	-9,497634	34,269597	12,390747	0,133279	0,104092	-1,016086	27,549052	-10,044290	-0,439883	0,133279	0,104092	-1,016086	27,549052	-10,044290	-0,439883
11:24:38,51	0,518915	3,377041	-0,104984	0,522010	0,286011	-0,481025	0,136656	0,111009	-1,013374	19,004385	0,591935	-0,428512	-0,765632	-2,955627	-2,095401	-9,529520	34,167227	12,388709	0,136656	0,111009	-1,013374	27,718626	-10,135598	-0,428512	0,136656	0,111009	-1,013374	27,718626	-10,135598	-0,428512
11:24:38,56	0,518915	3,377041	-0,104984	0,522010	0,286011	-0,481025	0,140120	0,107797	-1,015700	19,066818	0,795626	-0,430549	-0,761377	-2,958308	-2,090707	-9,502271	34,217105	12,387508	0,140120	0,107797	-1,015700	27,528905	-10,203819	-0,430549	0,140120	0,107797	-1,015700	27,528905	-10,203819	-0,430549
11:24:38,61	0,518915	3,377041	-0,104984	0,522010	0,286011	-0,481025	0,140315	0,102773	-1,011006	19,384927	0,804396	-0,431750	-0,759065	-2,951919	-2,091501	-9,513187	34,248350	12,404987	0,140315	0,102773	-1,011006	27,452568	-10,210313	-0,431750	0,140315	0,102773	-1,011006	27,452568	-10,210313	-0,431750
11:24:38,66	0,518915	3,377041	-0,104984	0,522010	0,286011	-0,481025	0,133625	0,103964	-1,011800	19,344547	0,431458	-0,414271	-0,760886	-2,957493	-2,093817	-9,521176	34,168962	12,402794	0,133625	0,103964	-1,011800	27,505757	-10,058113	-0,414271	0,133625	0,103964	-1,011800	27,505757	-10,058113	-0,414271
11:24:38,71	0,518915	3,377041	-0,104984	0,522010	0,286011	-0,481025	0,139364	0,102755	-1,014116	19,334712	0,762645	-0,416465	-0,761516	-2,949860	-2,091941	-9,531515	34,177652	12,364299	0,139364	0,102755	-1,014116	27,400949	-10,177413	-0,416465	0,139364	0,102755	-1,014116	27,400949	-10,177413	-0,416465
11:24:38,76	0,518915	3,377041	-0,104984	0,522010	0,286011	-0,481025	0,133068	0,107117	-1,012240	19,110224	0,421972	-0,454959	-0,763899	-2,952902	-2,096175	-9,545835	34,201338	12,415370	0,133068	0,107117	-1,012240	27,518909	-10,023876	-0,454959	0,133068	0,107117	-1,012240	27,518909	-10,023876	-0,454959
11:24:38,81	0,518915	3,377041	-0,104984	0,522010	0,286011	-0,481025	0,136894	0,107660	-1,016474	19,095365	0,596668	-0,403888	-0,763192	-2,957366	-2,093023	-9,480481	34,117909	12,404722	0,136894	0,107660	-1,016474	27,546639	-10,149504	-0,403888	0,136894	0,107660	-1,016474	27,546639	-10,149504	-0,403888
11:24:38,86	0,518915	3,377041	-0,104984	0,522010	0,286011	-0,481025	0,140406	0,104815	-1,013322	19,203700	0,877627	-0,414536	-0,761546	-2,957114	-2,090319	-9,535885	34,103594	12,413200	0,140406	0,104815	-1,013322	27,431687	-10,144271	-0,414536	0,140406	0,104815	-1,013322	27,431687	-10,144271	-0,414536
11:24:38,91	0,518915	3,377041	-0,104984	0,522010	0,286011	-0,481025	0,139365	0,103516	-1,010619	19,231149	0,782674	-0,406058	-0,763897	-2,956667	-2,091517	-9,527911	34,084848	12,374145	0,139365	0,103516	-1,010619	27,357164	-10,157509	-0,406058	0,139365	0,103516	-1,010619	27,357164	-10,157509	-0,406058
11:24:38,96	0,518915	3,377041	-0,104984	0,522010	0,286011	-0,481025	0,140154	0,105775	-1,011816	19,101426	0,839951	-0,445113	-0,763226	-2,958818	-2,092255	-9,498287	34,105030	12,394114	0,140154	0,105775	-1,011816	27,404784	-10,162124	-0,445113	0,140154	0,105775	-1,011816	27,404784	-10,162124	-0,445113
11:24:39,01	0,518915	3,377041	-0,104984	0,522010	0,286011	-0,481025	0,141680	0,104118	-1,012554	19,219871	0,934895	-0,425144	-0,762708	-2,958520	-2,092261	-9,525251	34,092669	12,403823	0,141680	0,104118	-1,012554	27,393168	-10,187012	-0,425144	0,141680	0,104118	-1,012554	27,393168	-10,187012	-0,425144
11:24:39,06	0,518915	3,377041	-0,104984	0,522010	0,286011	-0,481025	0,141163	0,103819	-1,012560	19,211256	0,890839	-0,415436	-0,763900	-2,955882	-2,090718	-9,530168	34,101098	12,408235	0,141163	0,103819	-1,012560	27,361045	-10,190483	-0,415436	0,141163	0,103819	-1,012560	27,361045	-10,190483	-0,415436
11:24:39,11	0,518915	3,377041	-0,104984	0,522010	0,286011	-0,481025	0,139475	0,106170	-1,011017	19,093841	0,794591	-0,411023	-0,762209	-2,958362	-2,091891	-9,558356	34,064088	12,398287	0,139475	0,106170	-1,011017	27,428190	-10,154224	-0,411023	0,139475	0,106170	-1,011017	27,428190	-10,154224	-0,411023
11:24:39,17	0,518915	3,377041	-0,104984	0,522010	0,286011	-0,481025	0,140777	0,103466	-1,012190	19,188313	0,856385	-0,420971	-0,765803	-2,953354	-2,093116	-9,592392	34,118521	12,377022	0,140777	0,103466	-1,012190	27,310384	-10,194632	-0,420971	0,140777	0,103466	-1,012190	27,310384	-10,194632	-0,420971
11:24:39,22	0,518915	3,377041	-0,104984	0,522010	0,286011	-0,481025	0,138237	0,109083	-1,013416	18,926362	0,667609	-0,442236	-0,762182	-2,956260	-2,093434	-9,537605	34,070431	12,414068	0,138237	0,109083	-1,013416	27,489351	-10,184013	-0,442236	0,138237	0,109083	-1,013416	27,489351	-10,184013	-0,442236
11:24:39,27	0,518915	3,377041	-0,104984	0,522010	0,286011	-0,481025	0,138944	0,104493	-1,013733	19,150750	0,775852	-0,405191	-0,759313	-2,955971	-2,092719	-9,575731	34,053896	12,351047	0,138944	0,104493	-1,013733	27,353482	-10,131249	-0,405191	0,138944	0,104493	-1,013733	27,353482	-10,131249	-0,405191
11:24:39,32	0,518915	3,377041	-0,104984	0,522010	0,286011	-0,481025	0,137258	0,102153	-1,013018	19,239047	0,663457	-0,468212	-0,757505	-2,950167	-2,091499	-9,538250	34,065246	12,428979	0,137258	0,102153	-1,013018	27,258089	-10,111335	-0,468212	0,137258	0,102153	-1,013018	27,258089	-10,111335	-0,468212
11:24:39,37	0,518915	3,377041	-0,104984	0,522010	0,286011	-0,481025	0,131329	0,103490	-1,011798	19,198138	0,381885	-0,390280	-0,758045	-2,953068	-2,092271	-9,528873	34,080976	12,414797	0,131329	0,103490	-1,011798	27,322067	-9,927407	-0,390280	0,131329	0,103490	-1,011798	27,322067	-9,927407	-0,390280
11:24:39,42	0,518915	3,377041	-0,104984	0,522010	0,286011	-0,481025	0,134111	0,102507	-1,012570	19,267546	0,526827	-0,404462	-0,757496	-2,952728	-2,092671	-9,544322	34,075061	12,410310	0,134111	0,102507	-1,012570	27,314338	-10,000887	-0,404462	0,134111	0,102507	-1,012570	27,314338	-10,000887	-0,404462
11:24:39,47	0,518915	3,377041	-0,104984	0,522010	0,286011	-0,481025	0,133542	0,102201	-1,012970	19,270594	0,486822	-0,408949	-0,761634	-2,948049	-2,090728	-9,534066	34,060950	12,437620	0,133542	0,102201	-1,012970	27,293390	-9,996231	-0,408949	0,133542	0,102201	-1,012970	27,293390	-9,996231	-0,408949
11:24:39,52	0,518915	3,377041	-0,104984	0,522010	0,286011	-0,481025	0,131559	0,108124	-1,011028	18,955503	0,399640	-0,381638	-0,763367	-2,953677	-2,093076	-9,537006	34,069052	12,389753	0,131559	0,108124	-1,011028	27,443260	-9,927743	-0,381638	0,131559	0,108124	-1,011028	27,443260	-9,927743	-0,381638
11:24:39,57	0,518915	3,377041	-0,104984	0,522010	0,286011	-0,481025	0,137299	0,106811	-1,013375	19,029323	0,691504	-0,429506	-0,764041	-2,951484	-2,088824	-9,577801	34,068473	12,397465	0,137299	0,106811	-1,013375	27,414013	-10,086441	-0,429506	0,137299	0,106811	-1,013375	27,414013	-10,086441	-0,429506
11:24:39,62	0,518915	3,377041	-0,104984	0,522010	0,286011	-0,481025	0,135737	0,108491	-1,009123	18,921083	0,575256	-0,421794	-0,762278	-2,954587	-2,090725	-9,569335	34,034769	12,426370	0,135737	0,108491	-1,009123	27,437623	-10,080096	-0,421794	0,135737	0,108491	-1,009123	27,437623	-10,080096	-0,421794
11:24:39,67	0,518915	3,377041	-0,104984	0,522010	0,286011	-0,481025	0,137543	0,105414	-1,011025	19,056151	0,693339	-0,392888	-0,762302	-2,955146	-2,092298	-9,583284	34,041221	12,408210	0,137543	0,105414	-1,011025	27,331118	-10,103765	-0,392888	0,137543	0,105414	-1,011025	27,331118	-10,103765	-0,392888
11:24:39,72	0,518915	3,377041	-0,104984	0,522010	0,286011	-0,481025	0,138039	0,105154	-1,012597	19,068238	0,703821	-0,411049	-0,761070	-2,951160	-2,089569	-9,553756	34,048769	12,421827	0,138039	0,105154	-1,012597	27,322864	-10,132213	-0,411049	0,138039	0,105154	-1,012597	27,322864	-10,132213	-0,411049
11:24:39,77	0,518915	3,377041	-0,104984	0,522010	0,286011	-0,481025	0,133970	0,106080	-1,009868	19,041387	0,514073	-0,397431	-0,759919	-2,952522	-2,090751	-9,565575	34,033767	12,397958	0,133970	0,106080	-1,009868	27,368703	-10,002608	-0,397431	0,133970	0,106080	-1,009868	27,368703	-10,002608	-0,397431
11:24:39,82	0,518915	3,377041	-0,104984	0,522010	0,286011	-0,481025	0,134575	0,104403	-1,011050	19,109720	0,542760	-0,421300	-0,757597	-2,955028	-2,091892	-9,582904	34,033088	12,423064	0,134575	0,104403	-1,011050	27,305345	-10,021355	-0,421300	0,134575	0,104403	-1,011050	27,305345	-10,021355	-0,421300
11:24:39,87	0,518915	3,377041	-0,104984	0,522010	0,286011	-0,481025	0,135585	0,101139	-1,012191	19,270193	0,580605	-0,396194	-0,760574	-2,948850	-2,091549	-9,582855	34,029710	12,403768	0,135585	0,101139	-1,012191	27,209599	-10,062784	-0,396194	0,135585	0,101139	-1,012191	27,209599	-10,062784	-0,396194
11:24:39,92	0,518915	3,377041	-0,104984	0,522010	0,286011	-0,481025	0,131722	0,106806	-1,011848	18,972614	0,381489	-0,415490	-0,756989	-2,953038	-2,092302	-9,556475	33,988093	12,388086	0,131722	0,106806	-1,011848	27,356871	-9,958698	-0,415490	0,131722	0,106806	-1,011848	27,356871	-9,958698	-0,415490
11:24:39,97	0,518915	3,377041	-0,104984	0,522010	0,286011	-0,481025	0,133557	0,101608	-1,012602	19,220064	0,520543	-0,431173	-0,761000	-2,959367	-2,090314	-9,534334	34,023231	12,405522	0,133557	0,101608	-1,012602	27,196270	-9,963661	-0,431173	0,133557	0,101608	-1,012602	27,196270	-9,963661	-0,431173
11:24:40,02	0,518915	3,377041	-0,104984	0,522010	0,286011	-0,481025	0,139413	0,100846	-1,010227	19,279472	0,837385	-0,414299	-0,759257	-2,958490	-2,089927	-9,535902	33,999051	12,404960	0,139413	0,100846	-1,010227	27,195849	-10,106503	-0,414299	0,139413	0,100846	-1,010227	27,195849	-10,106503	-0,414299
11:24:40,07	0,518915	3,377041	-0,104984	0,522010	0,286011	-0,481025	0,139413	0,100846	-1,010227	19,279472	0,837385	-0,414299	-0,759870	-2,958115	-2,088400	-9,556794	34,014662	12,385314	0,139413	0,100846	-1,010227	27,195849	-10,106503	-0,414299	0,139413	0,100846	-1,010227	27,195849	-10,106503	-0,414299
11:24:40,12	0,518915	3,377041	-0,104984	0,522010	0,286011	-0,481025	0,139394	0,101564	-1,008699	19,245205	0,810536	-0,433945	-0,758613	-2,956004	-2,091857	-9,502111	34,009193	12,416282	0,139394	0,101564	-1,008699	27,217952	-10,131918	-0,433945	0,139394	0,101564	-1,008699	27,217952	-10,131918	-0,433945
11:24:40,17	0,518915	3,377041	-0,104984	0,522010	0,286011	-0,481025	0,136938	0,101531	-1,012156	19,269526	0,732891	-0,402977	-0,766374	-2,955924	-2,090355	-9,558049	34,017617	12,395502	0,136938	0,101531	-1,012156	27,239683	-10,016730	-0,402977	0,136938	0,101531	-1,012156	27,239683	-10,016730	-0,402977
11:24:40,22	0,518915	3,377041	-0,104984	0,522010	0,286011	-0,481025	0,140749	0,108291	-1,010654	18,897289	0,878396	-0,423756	-0,759920	-2,957125	-2,088387	-9,557728	33,965997	12,408121	0,140749	0,108291	-1,010654	27,398171	-10,170371	-0,423756	0,140749	0,108291	-1,010654	27,398171	-10,170371	-0,423756
11:24:40,27	0,518915	3,377041	-0,104984	0,522010	0,286011	-0,481025	0,138562	0,102102	-1,008686	19,174595	0,790782	-0,411138	-0,764651	-2,954941	-2,086859	-9,581846	34,019492	12,408659	0,138562	0,102102	-1,008686	27,189608	-10,086339	-0,411138	0,138562	0,102102	-1,008686	27,189608	-10,086339	-0,411138
11:24:40,32	0,518915	3,377041	-0,104984	0,522010	0,286011	-0,481025	0,139036	0,107291	-1,007158	18,939057	0,767781	-0,410599	-0,757692	-2,954066	-2,090360	-9,612151	33,987672	12,416259	0,139036	0,107291	-1,007158	27,361374	-10,146527	-0,410599	0,139036	0,107291	-1,007158	27,361374	-10,146527	-0,410599
11:24:40,37	0,518915	3,377041	-0,104984	0,522010	0,286011	-0,481025	0,134798	0,101701	-1,010659	19,186986	0,537108	-0,402999	-0,760462	-2,958612	-2,089157	-9,547661	33,991393	12,404140	0,134798	0,101701	-1,010659	27,170552	-10,044574	-0,402999	0,134798	0,101701	-1,010659	27,170552	-10,044574	-0,402999
11:24:40,42	0,518915	3,377041	-0,104984	0,522010	0,286011	-0,481025	0,140120	0,101828	-1,009456	19,215857	0,867842	-0,415118	-0,759932	-2,957653	-2,091537	-9,594750	34,056711	12,374483	0,140120	0,101828	-1,009456	27,209381	-10,131617	-0,415118	0,140120	0,101828	-1,009456	27,209381	-10,131617	-0,415118
11:24:40,47	0,518915	3,377041	-0,104984	0,522010	0,286011	-0,481025	0,139025	0,101849	-1,011836	19,247812	0,737426	-0,444776	-0,758088	-2,954494	-2,089951	-9,528978	33,993516	12,390985	0,139025	0,101849	-1,011836	27,242947	-10,176020	-0,444776	0,139025	0,101849	-1,011836	27,242947	-10,176020	-0,444776
11:24:40,52	0,518915	3,377041	-0,104984	0,522010	0,286011	-0,481025	0,140472	0,105831	-1,010650	18,963404	0,875125	-0,415498	-0,757479	-2,958386	-2,089921	-9,518241	33,961914	12,399063	0,140472	0,105831	-1,010650	27,271102	-10,151892	-0,415498	0,140472	0,105831	-1,010650	27,271102	-10,151892	-0,415498
11:24:40,57	0,518915	3,377041	-0,104984	0,522010	0,286011	-0,481025	0,138433	0,099358	-1,010221	19,333496	0,820311	-0,420196	-0,758177	-2,958052	-2,091502	-9,562054	33,951534	12,395226	0,138433	0,099358	-1,010221	27,133097	-10,046681	-0,420196	0,138433	0,099358	-1,010221	27,133097	-10,046681	-0,420196
11:24:40,62	0,518915	3,377041	-0,104984	0,522010	0,286011	-0,481025	0,138493	0,100129	-1,011801	19,262483	0,790670	-0,424033	-0,763386	-2,957362	-2,089175	-9,524543	33,955831	12,378229	0,138493	0,100129	-1,011801	27,122646	-10,081021	-0,424033	0,138493	0,100129	-1,011801	27,122646	-10,081021	-0,424033
11:24:40,67	0,518915	3,377041	-0,104984	0,522010	0,286011	-0,481025	0,140500	0,104985	-1,009475	19,032478	0,925355	-0,441029	-0,762886	-2,959565	-2,089548	-9,568783	33,959865	12,412715	0,140500	0,104985	-1,009475	27,273791	-10,103861	-0,441029	0,140500	0,104985	-1,009475	27,273791	-10,103861	-0,441029
11:24:40,72	0,518915	3,377041	-0,104984	0,522010	0,286011	-0,481025	0,142158	0,103451	-1,009847	19,093619	0,971248	-0,406543	-0,762232	-2,957978	-2,088757	-9,533161	33,953904	12,416870	0,142158	0,103451	-1,009847	27,214514	-10,188132	-0,406543	0,142158	0,103451	-1,009847	27,214514	-10,188132	-0,406543
11:24:40,77	0,518915	3,377041	-0,104984	0,522010	0,286011	-0,481025	0,140457	0,103678	-1,009056	19,094470	0,916628	-0,402388	-0,765935	-2,955340	-2,089606	-9,634907	34,040959	12,406438	0,140457	0,103678	-1,009056	27,233174	-10,109226	-0,402388	0,140457	0,103678	-1,009056	27,233174	-10,109226	-0,402388
11:24:40,82	0,518915	3,377041	-0,104984	0,522010	0,286011	-0,481025	0,140023	0,108203	-1,009906	18,883661	0,762437	-0,412821	-0,762895	-2,957607	-2,091107	-9,559859	33,946738	12,413440	0,140023	0,108203	-1,009906	27,377619	-10,229377	-0,412821	0,140023	0,108203	-1,009906	27,377619	-10,229377	-0,412821
11:24:40,87	0,518915	3,377041	-0,104984	0,522010	0,286011	-0,481025	0,140467	0,104437	-1,011406	19,035431	0,897602	-0,405818	-0,752339	-2,955777	-2,088796	-9,591534	33,967236	12,395732	0,140467	0,104437	-1,011406	27,233740	-10,129025	-0,405818	0,140467	0,104437	-1,011406	27,233740	-10,129025	-0,405818
11:24:40,92	0,518915	3,377041	-0,104984	0,522010	0,286011	-0,481025	0,133604	0,096211	-1,009095	19,465087	0,503050	-0,423527	-0,755848	-2,953668	-2,092286	-9,570779	33,982892	12,412385	0,133604	0,096211	-1,009095	27,017672	-9,984838	-0,423527	0,133604	0,096211	-1,009095	27,017672	-9,984838	-0,423527
11:24:40,97	0,518915	3,377041	-0,104984	0,522010	0,286011	-0,481025	0,133532	0,100305	-1,012585	19,276174	0,509472	-0,406873	-0,764133	-2,952031	-2,091147	-9,585599	33,980900	12,410592	0,133532	0,100305	-1,012585	27,150078	-9,972794	-0,406873	0,133532	0,100305	-1,012585	27,150078	-9,972794	-0,406873
11:24:41,02	0,518915	3,377041	-0,104984	0,522010	0,286011	-0,481025	0,136256	0,108298	-1,011446	18,851384	0,639304	-0,408667	-0,761172	-2,956384	-2,091908	-9,582777	33,961413	12,400577	0,136256	0,108298	-1,011446	27,352768	-10,056829	-0,408667	0,136256	0,108298	-1,011446	27,352768	-10,056829	-0,408667
11:24:41,07	0,518915	3,377041	-0,104984	0,522010	0,286011	-0,481025	0,138546	0,103557	-1,012207	19,082433	0,770527	-0,418681	-0,761848	-2,952140	-2,091154	-9,608680	33,950890	12,410251	0,138546	0,103557	-1,012207	27,211674	-10,105304	-0,418681	0,138546	0,103557	-1,012207	27,211674	-10,105304	-0,418681
11:24:41,12	0,518915	3,377041	-0,104984	0,522010	0,286011	-0,481025	0,135209	0,106264	-1,011453	18,919607	0,579843	-0,409008	-0,764126	-2,955070	-2,088406	-9,582119	33,945480	12,416994	0,135209	0,106264	-1,011453	27,261344	-10,034051	-0,409008	0,135209	0,106264	-1,011453	27,261344	-10,034051	-0,409008
11:24:41,17	0,518915	3,377041	-0,104984	0,522010	0,286011	-0,481025	0,134508	0,100982	-1,007501	19,239366	0,617928	-0,397166	-0,763581	-2,956415	-2,093851	-9,599958	33,955745	12,415869	0,134508	0,100982	-1,007501	27,166428	-9,940962	-0,397166	0,134508	0,100982	-1,007501	27,166428	-9,940962	-0,397166
11:24:41,22	0,518915	3,377041	-0,104984	0,522010	0,286011	-0,481025	0,139778	0,105628	-1,014150	18,961266	0,822555	-0,403390	-0,759862	-2,955865	-2,089557	-9,523574	33,956119	12,388982	0,139778	0,105628	-1,014150	27,253045	-10,150003	-0,403390	0,139778	0,105628	-1,014150	27,253045	-10,150003	-0,403390
11:24:41,27	0,518915	3,377041	-0,104984	0,522010	0,286011	-0,481025	0,137441	0,102681	-1,009856	19,152989	0,767012	-0,430276	-0,762303	-2,955028	-2,090345	-9,565270	33,979642	12,409726	0,137441	0,102681	-1,009856	27,213484	-10,022117	-0,430276	0,137441	0,102681	-1,009856	27,213484	-10,022117	-0,430276
11:24:41,32	0,518915	3,377041	-0,104984	0,522010	0,286011	-0,481025	0,137937	0,105214	-1,010644	19,020813	0,744927	-0,409532	-0,758871	-2,956802	-2,089189	-9,595622	33,905539	12,397601	0,137937	0,105214	-1,010644	27,280123	-10,083130	-0,409532	0,137937	0,105214	-1,010644	27,280123	-10,083130	-0,409532
11:24:41,37	0,518915	3,377041	-0,104984	0,522010	0,286011	-0,481025	0,137758	0,101355	-1,009489	19,142136	0,746362	-0,421657	-0,758855	-2,953947	-2,087642	-9,594067	33,937860	12,402951	0,137758	0,101355	-1,009489	27,098507	-10,067609	-0,421657	0,137758	0,101355	-1,009489	27,098507	-10,067609	-0,421657
11:24:41,42	0,518915	3,377041	-0,104984	0,522010	0,286011	-0,481025	0,135276	0,102769	-1,007942	19,097403	0,602528	-0,416308	-0,761273	-2,955129	-2,091147	-9,622316	33,948422	12,409963	0,135276	0,102769	-1,007942	27,164732	-10,016671	-0,416308	0,135276	0,102769	-1,007942	27,164732	-10,016671	-0,416308
11:24:41,47	0,518915	3,377041	-0,104984	0,522010	0,286011	-0,481025	0,137509	0,104272	-1,011446	19,014249	0,688894	-0,409295	-0,761779	-2,958544	-2,088398	-9,586499	33,915635	12,406278	0,137509	0,104272	-1,011446	27,199594	-10,105590	-0,409295	0,137509	0,104272	-1,011446	27,199594	-10,105590	-0,409295
11:24:41,52	0,518915	3,377041	-0,104984	0,522010	0,286011	-0,481025	0,140720	0,103002	-1,008697	19,069803	0,903267	-0,412980	-0,759921	-2,954719	-2,089550	-9,535253	33,926910	12,412547	0,140720	0,103002	-1,008697	27,155453	-10,143263	-0,412980	0,140720	0,103002	-1,008697	27,155453	-10,143263	-0,412980
11:24:41,57	0,518915	3,377041	-0,104984	0,522010	0,286011	-0,481025	0,136478	0,103306	-1,009849	19,089371	0,721440	-0,406711	-0,759931	-2,959363	-2,088402	-9,561991	33,936887	12,377837	0,136478	0,103306	-1,009849	27,198902	-9,992115	-0,406711	0,136478	0,103306	-1,009849	27,198902	-9,992115	-0,406711
11:24:41,62	0,518915	3,377041	-0,104984	0,522010	0,286011	-0,481025	0,140505	0,100992	-1,008701	19,204959	0,902690	-0,441422	-0,758258	-2,954728	-2,087653	-9,603437	33,964432	12,389356	0,140505	0,100992	-1,008701	27,132859	-10,126969	-0,441422	0,140505	0,100992	-1,008701	27,132859	-10,126969	-0,441422
11:24:41,67	0,518915	3,377041	-0,104984	0,522010	0,286011	-0,481025	0,135654	0,101861	-1,007952	19,162927	0,600786	-0,429902	-0,761215	-2,952455	-2,089975	-9,593128	33,958027	12,414510	0,135654	0,101861	-1,007952	27,159006	-10,048091	-0,429902	0,135654	0,101861	-1,007952	27,159006	-10,048091	-0,429902
11:24:41,72	0,518915	3,377041	-0,104984	0,522010	0,286011	-0,481025	0,135165	0,105558	-1,010275	18,970274	0,587466	-0,404748	-0,754624	-2,949803	-2,087249	-9,524003	33,902866	12,382835	0,135165	0,105558	-1,010275	27,256594	-10,022990	-0,404748	0,135165	0,105558	-1,010275	27,256594	-10,022990	-0,404748
11:24:41,77	0,518915	3,377041	-0,104984	0,522010	0,286011	-0,481025	0,129572	0,101177	-1,007548	19,184905	0,384085	-0,436423	-0,763597	-2,956036	-2,090378	-9,609176	33,936319	12,389056	0,129572	0,101177	-1,007548	27,127274	-9,787337	-0,436423	0,129572	0,101177	-1,007548	27,127274	-9,787337	-0,436423
11:24:41,82	0,518915	3,377041	-0,104984	0,522010	0,286011	-0,481025	0,139457	0,105831	-1,010678	18,929279	0,807584	-0,430202	-0,762432	-2,954561	-2,089190	-9,613984	33,950509	12,428018	0,139457	0,105831	-1,010678	27,236992	-10,139761	-0,430202	0,139457	0,105831	-1,010678	27,236992	-10,139761	-0,430202
11:24:41,87	0,518915	3,377041	-0,104984	0,522010	0,286011	-0,481025	0,137597	0,105559	-1,009489	18,953291	0,699639	-0,391240	-0,756991	-2,958317	-2,087237	-9,562914	33,933380	12,377688	0,137597	0,105559	-1,009489	27,239677	-10,101748	-0,391240	0,137597	0,105559	-1,009489	27,239677	-10,101748	-0,391240
11:24:41,92	0,518915	3,377041	-0,104984	0,522010	0,286011	-0,481025	0,138129	0,098970	-1,007536	19,306640	0,780083	-0,441570	-0,757044	-2,958411	-2,092253	-9,557834	33,891161	12,422919	0,138129	0,098970	-1,007536	27,075759	-10,063047	-0,441570	0,138129	0,098970	-1,007536	27,075759	-10,063047	-0,441570
11:24:41,97	0,518915	3,377041	-0,104984	0,522010	0,286011	-0,481025	0,138237	0,098968	-1,012552	19,272696	0,811228	-0,396339	-0,753429	-2,956149	-2,087209	-9,541940	33,936907	12,407577	0,138237	0,098968	-1,012552	27,041696	-10,040410	-0,396339	0,138237	0,098968	-1,012552	27,041696	-10,040410	-0,396339
11:24:42,02	0,518915	3,377041	-0,104984	0,522010	0,286011	-0,481025	0,137251	0,105555	-1,011019	18,965840	0,787625	-0,416822	-0,761787	-2,957396	-2,089567	-9,575461	33,886337	12,401262	0,137251	0,105555	-1,011019	27,251940	-9,986548	-0,416822	0,137251	0,105555	-1,011019	27,251940	-9,986548	-0,416822
11:24:42,07	0,518915	3,377041	-0,104984	0,522010	0,286011	-0,481025	0,139730	0,103583	-1,009867	19,019716	0,875989	-0,417997	-0,764095	-2,957779	-2,088807	-9,577358	33,942321	12,382775	0,139730	0,103583	-1,009867	27,151007	-10,092818	-0,417997	0,139730	0,103583	-1,009867	27,151007	-10,092818	-0,417997
11:24:42,12	0,518915	3,377041	-0,104984	0,522010	0,286011	-0,481025	0,141216	0,105391	-1,009106	18,973268	0,923618	-0,436483	-0,759514	-2,952313	-2,089610	-9,614928	33,924135	12,394361	0,141216	0,105391	-1,009106	27,246437	-10,161826	-0,436483	0,141216	0,105391	-1,009106	27,246437	-10,161826	-0,436483
11:24:42,17	0,518915	3,377041	-0,104984	0,522010	0,286011	-0,481025	0,134191	0,104156	-1,009909	19,002915	0,534873	-0,424898	-0,758911	-2,954826	-2,087663	-9,614840	33,908696	12,382722	0,134191	0,104156	-1,009909	27,179195	-9,999106	-0,424898	0,134191	0,104156	-1,009909	27,179195	-9,999106	-0,424898
11:24:42,22	0,518915	3,377041	-0,104984	0,522010	0,286011	-0,481025	0,129410	0,101310	-1,009099	19,183837	0,353428	-0,420233	-0,761229	-2,957066	-2,090717	-9,579711	33,873958	12,425980	0,129410	0,101310	-1,009099	27,136694	-9,805238	-0,420233	0,129410	0,101310	-1,009099	27,136694	-9,805238	-0,420233
11:24:42,27	0,518915	3,377041	-0,104984	0,522010	0,286011	-0,481025	0,129410	0,101310	-1,009099	19,183837	0,353428	-0,420233	-0,763594	-2,954593	-2,089588	-9,608400	33,952515	12,413527	0,129410	0,101310	-1,009099	27,136694	-9,805238	-0,420233	0,129410	0,101310	-1,009099	27,136694	-9,805238	-0,420233
11:24:42,32	0,518915	3,377041	-0,104984	0,522010	0,286011	-0,481025	0,138206	0,106550	-1,009888	18,906289	0,735109	-0,405732	-0,762416	-2,956081	-2,086507	-9,620555	33,944094	12,372728	0,138206	0,106550	-1,009888	27,270467	-10,114037	-0,405732	0,138206	0,106550	-1,009888	27,270467	-10,114037	-0,405732
11:24:42,37	0,518915	3,377041	-0,104984	0,522010	0,286011	-0,481025	0,138906	0,104786	-1,006806	18,984651	0,765205	-0,446530	-0,755815	-2,952139	-2,089560	-9,540700	33,937457	12,409195	0,138906	0,104786	-1,006806	27,210349	-10,138909	-0,446530	0,138906	0,104786	-1,006806	27,210349	-10,138909	-0,446530
11:24:42,42	0,518915	3,377041	-0,104984	0,522010	0,286011	-0,481025	0,132191	0,101040	-1,009859	19,213615	0,488499	-0,410064	-0,765920	-2,953655	-2,089199	-9,581104	33,917612	12,406783	0,132191	0,101040	-1,009859	27,145264	-9,888486	-0,410064	0,132191	0,101040	-1,009859	27,145264	-9,888486	-0,410064
11:24:42,47	0,518915	3,377041	-0,104984	0,522010	0,286011	-0,481025	0,138557	0,109034	-1,009499	18,760567	0,794442	-0,412475	-0,765386	-2,955469	-2,089981	-9,600591	33,889106	12,401524	0,138557	0,109034	-1,009499	27,319702	-10,082244	-0,412475	0,138557	0,109034	-1,009499	27,319702	-10,082244	-0,412475
11:24:42,52	0,518915	3,377041	-0,104984	0,522010	0,286011	-0,481025	0,134553	0,102371	-1,008299	19,156198	0,603893	-0,406324	-0,755898	-2,953036	-2,088035	-9,578502	33,911586	12,388298	0,134553	0,102371	-1,008299	27,192327	-9,958535	-0,406324	0,134553	0,102371	-1,008299	27,192327	-9,958535	-0,406324
11:24:42,57	0,518915	3,377041	-0,104984	0,522010	0,286011	-0,481025	0,133010	0,100664	-1,008334	19,191886	0,511294	-0,430960	-0,762360	-2,958925	-2,089943	-9,576910	33,905288	12,411477	0,133010	0,100664	-1,008334	27,093981	-9,929996	-0,430960	0,133010	0,100664	-1,008334	27,093981	-9,929996	-0,430960
11:24:42,62	0,518915	3,377041	-0,104984	0,522010	0,286011	-0,481025	0,141340	0,103316	-1,010243	19,049316	0,948999	-0,407782	-0,758263	-2,953723	-2,086092	-9,592910	33,928751	12,396994	0,141340	0,103316	-1,010243	27,159605	-10,146222	-0,407782	0,141340	0,103316	-1,010243	27,159605	-10,146222	-0,407782
11:24:42,67	0,518915	3,377041	-0,104984	0,522010	0,286011	-0,481025	0,134787	0,102368	-1,006391	19,110897	0,582614	-0,422265	-0,759477	-2,951920	-2,088043	-9,590231	33,898204	12,397233	0,134787	0,102368	-1,006391	27,146819	-9,998135	-0,422265	0,134787	0,102368	-1,006391	27,146819	-9,998135	-0,422265
11:24:42,72	0,518915	3,377041	-0,104984	0,522010	0,286011	-0,481025	0,133832	0,104321	-1,008342	18,984251	0,550581	-0,422026	-0,760020	-2,953506	-2,092303	-9,563622	33,894318	12,394252	0,133832	0,104321	-1,008342	27,173447	-9,955252	-0,422026	0,133832	0,104321	-1,008342	27,173447	-9,955252	-0,422026
11:24:42,77	0,518915	3,377041	-0,104984	0,522010	0,286011	-0,481025	0,135477	0,103998	-1,012602	19,010981	0,661111	-0,425006	-0,757063	-2,952362	-2,086893	-9,580999	33,926553	12,363782	0,135477	0,103998	-1,012602	27,174828	-9,973858	-0,425006	0,135477	0,103998	-1,012602	27,174828	-9,973858	-0,425006
11:24:42,82	0,518915	3,377041	-0,104984	0,522010	0,286011	-0,481025	0,133008	0,102010	-1,007192	19,133596	0,501557	-0,455477	-0,756539	-2,951965	-2,089203	-9,596396	33,914169	12,403859	0,133008	0,102010	-1,007192	27,141368	-9,939595	-0,455477	0,133008	0,102010	-1,007192	27,141368	-9,939595	-0,455477
11:24:42,87	0,518915	3,377041	-0,104984	0,522010	0,286011	-0,481025	0,132402	0,101754	-1,009502	19,128479	0,462904	-0,415399	-0,754673	-2,951744	-2,089546	-9,538734	33,893263	12,427387	0,132402	0,101754	-1,009502	27,116164	-9,930680	-0,415399	0,132402	0,101754	-1,009502	27,116164	-9,930680	-0,415399
11:24:42,92	0,518915	3,377041	-0,104984	0,522010	0,286011	-0,481025	0,131278	0,100248	-1,009845	19,217489	0,464811	-0,391872	-0,755909	-2,951707	-2,091136	-9,566869	33,895224	12,399428	0,131278	0,100248	-1,009845	27,086995	-9,840487	-0,391872	0,131278	0,100248	-1,009845	27,086995	-9,840487	-0,391872
11:24:42,97	0,518915	3,377041	-0,104984	0,522010	0,286011	-0,481025	0,131864	0,101338	-1,011436	19,148482	0,469946	-0,419831	-0,757605	-2,957326	-2,086046	-9,569805	33,936072	12,420768	0,131864	0,101338	-1,011436	27,103490	-9,881367	-0,419831	0,131864	0,101338	-1,011436	27,103490	-9,881367	-0,419831
11:24:43,02	0,518915	3,377041	-0,104984	0,522010	0,286011	-0,481025	0,137578	0,099997	-1,006346	19,252122	0,744106	-0,398490	-0,916428	-2,810924	-1,936557	-2,453289	41,586833	12,132621	0,137578	0,099997	-1,006346	27,101860	-10,055753	-0,398490	0,137578	0,099997	-1,006346	27,101860	-10,055753	-0,398490
11:24:43,07	0,518915	3,377041	-0,104984	0,522010	0,286011	-0,481025	0,090201	0,310742	-0,856856	18,477365	0,618238	-0,686637	-0,712232	-2,913383	-2,097464	-8,477579	29,608233	12,219542	0,090201	0,310742	-0,856856	42,870624	-6,462580	-0,686637	0,090201	0,310742	-0,856856	42,870624	-6,462580	-0,686637
11:24:43,12	0,518915	3,377041	-0,104984	0,522010	0,286011	-0,481025	0,100336	-0,004806	-0,876434	16,307158	0,432856	-0,498056	-0,648222	-2,977475	-1,956134	-12,359580	25,853390	12,321203	0,100336	-0,004806	-0,876434	15,929903	-7,443518	-0,498056	0,100336	-0,004806	-0,876434	15,929903	-7,443518	-0,498056
11:24:43,17	0,518950	3,377042	-0,104986	0,472022	0,285985	-0,481035	0,100336	-0,004806	-0,876434	16,307158	0,432856	-0,498056	-0,681259	-2,943118	-1,839587	-10,397933	27,665929	12,336023	0,100336	-0,004806	-0,876434	15,929903	-7,443518	-0,498056	0,100336	-0,004806	-0,876434	15,929903	-7,443518	-0,498056
11:24:43,22	0,518950	3,377042	-0,104986	0,472022	0,285985	-0,481035	0,087100	0,040983	-0,759886	16,476675	0,537177	-0,483236	-0,684292	-2,941131	-1,840384	-10,445836	27,711492	12,357610	0,087100	0,040983	-0,759886	19,693830	-6,300212	-0,483236	0,087100	0,040983	-0,759886	19,693830	-6,300212	-0,483236
11:24:43,27	0,518950	3,377042	-0,104986	0,472022	0,285985	-0,481035	0,086897	0,044604	-0,760683	16,303897	0,462310	-0,461648	-0,686593	-2,939792	-1,838834	-10,428345	27,734981	12,352195	0,086897	0,044604	-0,760683	19,805290	-6,359076	-0,461648	0,086897	0,044604	-0,760683	19,805290	-6,359076	-0,461648
11:24:43,32	0,518950	3,377042	-0,104986	0,472022	0,285985	-0,481035	0,086888	0,047266	-0,759133	16,194549	0,465244	-0,467063	-0,683613	-2,941259	-1,839599	-10,418227	27,744526	12,348315	0,086888	0,047266	-0,759133	19,904927	-6,355435	-0,467063	0,086888	0,047266	-0,759133	19,904927	-6,355435	-0,467063
11:24:43,37	0,518950	3,377042	-0,104986	0,472022	0,285985	-0,481035	0,086668	0,043951	-0,759898	16,380244	0,457816	-0,470943	-0,681208	-2,942456	-1,839215	-10,406741	27,756695	12,324365	0,086668	0,043951	-0,759898	19,830410	-6,345626	-0,470943	0,086668	0,043951	-0,759898	19,830410	-6,345626	-0,470943
11:24:43,42	0,518950	3,377042	-0,104986	0,472022	0,285985	-0,481035	0,086502	0,041270	-0,759514	16,535927	0,453036	-0,494893	-0,689953	-2,943231	-1,838813	-10,364546	27,750957	12,326722	0,086502	0,041270	-0,759514	19,775650	-6,337359	-0,494893	0,086502	0,041270	-0,759514	19,775650	-6,337359	-0,494893
11:24:43,47	0,518950	3,377042	-0,104986	0,472022	0,285985	-0,481035	0,091546	0,048456	-0,759113	16,178389	0,754725	-0,492536	-0,688752	-2,940543	-1,835723	-10,386784	27,849399	12,328830	0,091546	0,048456	-0,759113	19,982205	-6,431609	-0,492536	0,091546	0,048456	-0,759113	19,982205	-6,431609	-0,492536
11:24:43,52	0,518950	3,377042	-0,104986	0,472022	0,285985	-0,481035	0,088617	0,048759	-0,756022	16,236764	0,533970	-0,490428	-0,924101	-2,773899	-1,802478	-2,051546	39,948974	12,071285	0,088617	0,048759	-0,756022	20,064370	-6,422487	-0,490428	0,088617	0,048759	-0,756022	20,064370	-6,422487	-0,490428
11:24:43,57	0,518950	3,377042	-0,104986	0,472022	0,285985	-0,481035	0,061974	0,335900	-0,722777	15,951584	0,317258	-0,747973	-0,724708	-2,935996	-2,077856	-10,831957	28,060705	12,225177	0,061974	0,335900	-0,722777	42,319761	-4,547703	-0,747973	0,061974	0,335900	-0,722777	42,319761	-4,547703	-0,747973
11:24:43,62	0,518950	3,377042	-0,104986	0,472022	0,285985	-0,481035	0,102657	0,082172	-0,998155	14,459699	0,772870	-0,594081	-0,674416	-2,962729	-1,691634	-12,594246	24,818225	12,311286	0,102657	0,082172	-0,998155	20,910224	-7,285732	-0,594081	0,102657	0,082172	-0,998155	20,910224	-7,285732	-0,594081
11:24:43,67	0,518959	3,376975	-0,104990	0,421998	0,286008	-0,481017	0,100663	0,025251	-0,611933	13,730370	0,764233	-0,507973	-0,706249	-2,923319	-1,572919	-10,939175	26,778412	12,323934	0,100663	0,025251	-0,611933	15,712607	-7,137837	-0,507973	0,100663	0,025251	-0,611933	15,712607	-7,137837	-0,507973
11:24:43,72	0,518959	3,376975	-0,104990	0,421998	0,286008	-0,481017	0,082449	0,072525	-0,493218	13,797255	0,270338	-0,495324	-0,706711	-2,928659	-1,573252	-10,907214	26,826776	12,348711	0,082449	0,072525	-0,493218	19,490461	-6,201923	-0,495324	0,082449	0,072525	-0,493218	19,490461	-6,201923	-0,495324
11:24:43,77	0,518959	3,376975	-0,104990	0,421998	0,286008	-0,481017	0,087305	0,070255	-0,493551	13,973167	0,526334	-0,470547	-0,707319	-2,929512	-1,570525	-10,904958	26,774407	12,349965	0,087305	0,070255	-0,493551	19,488168	-6,327103	-0,470547	0,087305	0,070255	-0,493551	19,488168	-6,327103	-0,470547
11:24:43,82	0,518959	3,376975	-0,104990	0,421998	0,286008	-0,481017	0,088348	0,070355	-0,490825	13,923740	0,608693	-0,469293	-0,707864	-2,933010	-1,568598	-10,915241	26,812921	12,315603	0,088348	0,070355	-0,490825	19,446595	-6,326596	-0,469293	0,088348	0,070355	-0,490825	19,446595	-6,326596	-0,469293
11:24:43,87	0,518959	3,376975	-0,104990	0,421998	0,286008	-0,481017	0,091650	0,069078	-0,488898	14,018345	0,752244	-0,503656	-0,711435	-2,930262	-1,575638	-10,914142	26,808910	12,280776	0,091650	0,069078	-0,488898	19,440973	-6,442266	-0,503656	0,091650	0,069078	-0,488898	19,440973	-6,442266	-0,503656
11:24:43,92	0,518959	3,376975	-0,104990	0,421998	0,286008	-0,481017	0,091055	0,073545	-0,495937	13,783164	0,724272	-0,538482	-0,706673	-2,930422	-1,571311	-10,886467	26,784714	12,321489	0,091055	0,073545	-0,495937	19,556410	-6,423548	-0,538482	0,091055	0,073545	-0,495937	19,556410	-6,423548	-0,538482
11:24:43,97	0,518959	3,376975	-0,104990	0,421998	0,286008	-0,481017	0,088813	0,069340	-0,491610	13,994660	0,643756	-0,497769	-0,709671	-2,925369	-1,572132	-10,903087	26,800844	12,308373	0,088813	0,069340	-0,491610	19,437884	-6,328070	-0,497769	0,088813	0,069340	-0,491610	19,437884	-6,328070	-0,497769
11:24:44,02	0,518959	3,376975	-0,104990	0,421998	0,286008	-0,481017	0,085936	0,074463	-0,492432	13,733952	0,471670	-0,510886	-0,711405	-2,925652	-1,570538	-10,893172	26,821875	12,356084	0,085936	0,074463	-0,492432	19,579288	-6,274277	-0,510886	0,085936	0,074463	-0,492432	19,579288	-6,274277	-0,510886
11:24:44,07	0,518959	3,376975	-0,104990	0,421998	0,286008	-0,481017	0,087048	0,075824	-0,490837	13,686358	0,527567	-0,463174	-0,707811	-2,929226	-1,570135	-10,863901	26,780236	12,330069	0,087048	0,075824	-0,490837	19,638521	-6,305674	-0,463174	0,087048	0,075824	-0,490837	19,638521	-6,305674	-0,463174
11:24:44,12	0,518959	3,376975	-0,104990	0,421998	0,286008	-0,481017	0,088346	0,070923	-0,490434	13,919751	0,641258	-0,489189	-0,706676	-2,926824	-1,570156	-10,892939	26,823480	12,332318	0,088346	0,070923	-0,490434	19,487239	-6,293916	-0,489189	0,088346	0,070923	-0,490434	19,487239	-6,293916	-0,489189
11:24:44,17	0,518959	3,376975	-0,104990	0,421998	0,286008	-0,481017	0,085699	0,071142	-0,490455	13,931306	0,456811	-0,486941	-0,712638	-2,925485	-1,570191	-10,932108	26,849831	12,327909	0,085699	0,071142	-0,490455	19,515967	-6,270523	-0,486941	0,085699	0,071142	-0,490455	19,515967	-6,270523	-0,486941
11:24:44,22	0,518959	3,376975	-0,104990	0,421998	0,286008	-0,481017	0,087520	0,076974	-0,490491	13,631262	0,504415	-0,491349	-0,706638	-2,927539	-1,570561	-10,879082	26,820205	12,298301	0,087520	0,076974	-0,490491	19,673759	-6,365880	-0,491349	0,087520	0,076974	-0,490491	19,673759	-6,365880	-0,491349
11:24:44,27	0,518959	3,376975	-0,104990	0,421998	0,286008	-0,481017	0,086298	0,070752	-0,490860	13,955708	0,501628	-0,520957	-0,703693	-2,923010	-1,569776	-10,869991	26,832745	12,323539	0,086298	0,070752	-0,490860	19,509709	-6,272774	-0,520957	0,086298	0,070752	-0,490860	19,509709	-6,272774	-0,520957
11:24:44,32	0,518959	3,376975	-0,104990	0,421998	0,286008	-0,481017	0,080903	0,070465	-0,490075	13,986005	0,222706	-0,495720	-0,707744	-2,930877	-1,567783	-10,860370	26,838792	12,344779	0,080903	0,070465	-0,490075	19,517525	-6,128211	-0,495720	0,080903	0,070465	-0,490075	19,517525	-6,128211	-0,495720
11:24:44,37	0,518959	3,376975	-0,104990	0,421998	0,286008	-0,481017	0,089742	0,070040	-0,488082	14,018152	0,687631	-0,474479	-0,710797	-2,934528	-1,573635	-10,905413	26,822852	12,327843	0,089742	0,070040	-0,488082	19,516311	-6,357130	-0,474479	0,089742	0,070040	-0,488082	19,516311	-6,357130	-0,474479
11:24:44,42	0,518959	3,376975	-0,104990	0,421998	0,286008	-0,481017	0,094431	0,070859	-0,493935	13,939273	0,900387	-0,491415	-0,710725	-2,929103	-1,568988	-10,880636	26,861569	12,321973	0,094431	0,070859	-0,493935	19,501671	-6,512409	-0,491415	0,094431	0,070859	-0,493935	19,501671	-6,512409	-0,491415
11:24:44,48	0,518959	3,376975	-0,104990	0,421998	0,286008	-0,481017	0,089696	0,073509	-0,489287	13,847379	0,656285	-0,497286	-0,708448	-2,925251	-1,569808	-10,896896	26,824778	12,293354	0,089696	0,073509	-0,489287	19,617820	-6,384844	-0,497286	0,089696	0,073509	-0,489287	19,617820	-6,384844	-0,497286
11:24:44,53	0,518959	3,376975	-0,104990	0,421998	0,286008	-0,481017	0,085222	0,073463	-0,490107	13,809745	0,427960	-0,525904	-0,708491	-2,929014	-1,570573	-10,931296	26,847712	12,308878	0,085222	0,073463	-0,490107	19,576626	-6,261973	-0,525904	0,085222	0,073463	-0,490107	19,576626	-6,261973	-0,525904
11:24:44,58	0,518959	3,376975	-0,104990	0,421998	0,286008	-0,481017	0,088502	0,071619	-0,490872	13,908340	0,557258	-0,510380	-0,710836	-2,925782	-1,571340	-10,910883	26,841891	12,333248	0,088502	0,071619	-0,490872	19,530398	-6,390148	-0,510380	0,088502	0,071619	-0,490872	19,530398	-6,390148	-0,510380
11:24:44,63	0,518959	3,376975	-0,104990	0,421998	0,286008	-0,481017	0,086876	0,075265	-0,491639	13,723882	0,493280	-0,486010	-0,703694	-2,930442	-1,570911	-10,881172	26,813685	12,327476	0,086876	0,075265	-0,491639	19,632199	-6,326464	-0,486010	0,086876	0,075265	-0,491639	19,632199	-6,326464	-0,486010
11:24:44,68	0,518959	3,376975	-0,104990	0,421998	0,286008	-0,481017	0,087341	0,066751	-0,491211	14,157054	0,557289	-0,491782	-0,706553	-2,925057	-1,571687	-10,845649	26,878472	12,344499	0,087341	0,066751	-0,491211	19,396999	-6,298951	-0,491782	0,087341	0,066751	-0,491211	19,396999	-6,298951	-0,491782
11:24:44,73	0,518959	3,376975	-0,104990	0,421998	0,286008	-0,481017	0,084106	0,071919	-0,491986	13,962166	0,387475	-0,474759	-0,709005	-2,928919	-1,572487	-10,879754	26,814615	12,318068	0,084106	0,071919	-0,491986	19,607829	-6,214872	-0,474759	0,084106	0,071919	-0,491986	19,607829	-6,214872	-0,474759
11:24:44,78	0,518959	3,376975	-0,104990	0,421998	0,286008	-0,481017	0,088677	0,072112	-0,492786	13,879815	0,627560	-0,501190	-0,710262	-2,925727	-1,568601	-10,910411	26,813410	12,354998	0,088677	0,072112	-0,492786	19,540569	-6,333610	-0,501190	0,088677	0,072112	-0,492786	19,540569	-6,333610	-0,501190
11:24:44,83	0,518959	3,376975	-0,104990	0,421998	0,286008	-0,481017	0,086541	0,074796	-0,488901	13,723876	0,490542	-0,464260	-0,713720	-2,927780	-1,568222	-10,891296	26,832573	12,325212	0,086541	0,074796	-0,488901	19,595323	-6,302954	-0,464260	0,086541	0,074796	-0,488901	19,595323	-6,302954	-0,464260
11:24:44,88	0,518959	3,376975	-0,104990	0,421998	0,286008	-0,481017	0,090559	0,077903	-0,493183	13,576172	0,694267	-0,476845	-0,714962	-2,927653	-1,572884	-10,907951	26,828029	12,342413	0,090559	0,077903	-0,493183	19,691565	-6,414594	-0,476845	0,090559	0,077903	-0,493183	19,691565	-6,414594	-0,476845
11:24:44,93	0,518959	3,376975	-0,104990	0,421998	0,286008	-0,481017	0,090559	0,077903	-0,493183	13,576172	0,694267	-0,476845	-0,710809	-2,927035	-1,568225	-10,916603	26,867999	12,336912	0,090559	0,077903	-0,493183	19,691565	-6,414594	-0,476845	0,090559	0,077903	-0,493183	19,691565	-6,414594	-0,476845
11:24:44,98	0,518959	3,376975	-0,104990	0,421998	0,286008	-0,481017	0,087947	0,074616	-0,488524	13,777391	0,530999	-0,482347	-0,705472	-2,927332	-1,570129	-10,884128	26,837722	12,357026	0,087947	0,074616	-0,488524	19,634746	-6,372871	-0,482347	0,087947	0,074616	-0,488524	19,634746	-6,372871	-0,482347
11:24:45,03	0,518959	3,376975	-0,104990	0,421998	0,286008	-0,481017	0,085536	0,069845	-0,490428	14,015481	0,448876	-0,462233	-0,714882	-2,930671	-1,567073	-10,892834	26,818534	12,289533	0,085536	0,069845	-0,490428	19,498340	-6,265709	-0,462233	0,085536	0,069845	-0,490428	19,498340	-6,265709	-0,462233
11:24:45,08	0,518959	3,376975	-0,104990	0,421998	0,286008	-0,481017	0,093132	0,076325	-0,487372	13,657576	0,845931	-0,529726	-0,709623	-2,927087	-1,569783	-10,905470	26,849676	12,322820	0,093132	0,076325	-0,487372	19,649077	-6,464954	-0,529726	0,093132	0,076325	-0,487372	19,649077	-6,464954	-0,529726
11:24:45,13	0,518959	3,376975	-0,104990	0,421998	0,286008	-0,481017	0,087399	0,073563	-0,490082	13,821833	0,521301	-0,496438	-0,706038	-2,925778	-1,570160	-10,871180	26,830476	12,318051	0,087399	0,073563	-0,490082	19,596545	-6,339544	-0,496438	0,087399	0,073563	-0,490082	19,596545	-6,339544	-0,496438
11:24:45,18	0,518959	3,376975	-0,104990	0,421998	0,286008	-0,481017	0,093546	0,069174	-0,493151	14,081723	0,874496	-0,515062	-0,710782	-2,929835	-1,569764	-10,900957	26,845398	12,331708	0,093546	0,069174	-0,493151	19,511868	-6,468873	-0,515062	0,093546	0,069174	-0,493151	19,511868	-6,468873	-0,515062
11:24:45,23	0,518959	3,376975	-0,104990	0,421998	0,286008	-0,481017	0,090358	0,073192	-0,490063	13,839668	0,681227	-0,487551	-0,704868	-2,927424	-1,574040	-10,879068	26,851134	12,321113	0,090358	0,073192	-0,490063	19,585270	-6,411915	-0,487551	0,090358	0,073192	-0,490063	19,585270	-6,411915	-0,487551
11:24:45,28	0,518959	3,376975	-0,104990	0,421998	0,286008	-0,481017	0,085314	0,069277	-0,494339	14,059202	0,434979	-0,498146	-0,711282	-2,930767	-1,570921	-10,865596	26,857753	12,317684	0,085314	0,069277	-0,494339	19,497413	-6,262137	-0,498146	0,085314	0,069277	-0,494339	19,497413	-6,262137	-0,498146
11:24:45,33	0,518959	3,376975	-0,104990	0,421998	0,286008	-0,481017	0,091416	0,073159	-0,491220	13,869780	0,760668	-0,501574	-0,947021	-2,792230	-1,633533	-4,181853	38,759599	12,081263	0,091416	0,073159	-0,491220	19,612767	-6,415496	-0,501574	0,091416	0,073159	-0,491220	19,612767	-6,415496	-0,501574
11:24:45,38	0,518959	3,376975	-0,104990	0,421998	0,286008	-0,481017	0,089309	0,346583	-0,553832	13,300883	0,488461	-0,737995	-0,748003	-2,917445	-1,781550	-11,219245	27,259553	12,235109	0,089309	0,346583	-0,553832	40,507680	-6,522291	-0,737995	0,089309	0,346583	-0,553832	40,507680	-6,522291	-0,737995
11:24:45,43	0,518959	3,376975	-0,104990	0,421998	0,286008	-0,481017	0,098239	0,111621	-0,701850	12,040891	0,608310	-0,584150	-0,695854	-2,974943	-1,610964	-14,776956	23,932829	12,337966	0,098239	0,111621	-0,701850	20,803159	-7,103481	-0,584150	0,098239	0,111621	-0,701850	20,803159	-7,103481	-0,584150
11:24:45,48	0,519011	3,376935	-0,104997	0,371966	0,285996	-0,481028	0,121960	0,037710	-0,531263	11,224395	0,424055	-0,481292	-0,736569	-2,947751	-1,521016	-13,185489	26,072007	12,332398	0,121960	0,037710	-0,531263	14,184630	-9,149771	-0,481292	0,121960	0,037710	-0,531263	14,184630	-9,149771	-0,481292
11:24:45,53	0,519011	3,376935	-0,104997	0,371966	0,285996	-0,481028	0,118768	0,086567	-0,441315	11,332170	0,566755	-0,486860	-0,740403	-2,939857	-1,512440	-13,052650	26,093479	12,336701	0,118768	0,086567	-0,441315	18,127642	-8,756533	-0,486860	0,118768	0,086567	-0,441315	18,127642	-8,756533	-0,486860
11:24:45,58	0,519011	3,376935	-0,104997	0,371966	0,285996	-0,481028	0,113848	0,093834	-0,432739	11,039288	0,415236	-0,482557	-0,743126	-2,947310	-1,506151	-12,978508	26,091043	12,344993	0,113848	0,093834	-0,432739	18,405239	-8,521855	-0,482557	0,113848	0,093834	-0,432739	18,405239	-8,521855	-0,482557
11:24:45,63	0,519011	3,376935	-0,104997	0,371966	0,285996	-0,481028	0,121664	0,092465	-0,426451	11,145412	0,887088	-0,474265	-0,737209	-2,940912	-1,502276	-12,943377	26,048120	12,333181	0,121664	0,092465	-0,426451	18,403936	-8,663548	-0,474265	0,121664	0,092465	-0,426451	18,403936	-8,663548	-0,474265
11:24:45,68	0,519011	3,376935	-0,104997	0,371966	0,285996	-0,481028	0,113165	0,090540	-0,422576	11,225912	0,497035	-0,486077	-0,733441	-2,938055	-1,495234	-12,856785	26,100395	12,350136	0,113165	0,090540	-0,422576	18,333312	-8,386445	-0,486077	0,113165	0,090540	-0,422576	18,333312	-8,386445	-0,486077
11:24:45,73	0,519011	3,376935	-0,104997	0,371966	0,285996	-0,481028	0,108807	0,088706	-0,415534	11,409865	0,319267	-0,469122	-0,733363	-2,938658	-1,497525	-12,814389	26,100390	12,375244	0,108807	0,088706	-0,415534	18,373270	-8,222102	-0,469122	0,108807	0,088706	-0,415534	18,373270	-8,222102	-0,469122
11:24:45,78	0,519011	3,376935	-0,104997	0,371966	0,285996	-0,481028	0,109290	0,088337	-0,417824	11,450256	0,381112	-0,444014	-0,740411	-2,943600	-1,494453	-12,836449	26,119405	12,323808	0,109290	0,088337	-0,417824	18,384681	-8,198187	-0,444014	0,109290	0,088337	-0,417824	18,384681	-8,198187	-0,444014
11:24:45,83	0,519011	3,376935	-0,104997	0,371966	0,285996	-0,481028	0,117095	0,091969	-0,414752	11,266801	0,758316	-0,495451	-0,958903	-2,788440	-1,564431	-5,194601	37,251123	12,101561	0,117095	0,091969	-0,414752	18,486381	-8,433610	-0,495451	0,117095	0,091969	-0,414752	18,486381	-8,433610	-0,495451
11:24:45,88	0,519011	3,376935	-0,104997	0,371966	0,285996	-0,481028	0,091968	0,358768	-0,484730	10,854515	0,503896	-0,717697	-0,751680	-2,901409	-1,697505	-11,752288	25,119482	12,243766	0,091968	0,358768	-0,484730	39,017828	-6,715577	-0,717697	0,091968	0,358768	-0,484730	39,017828	-6,715577	-0,717697
11:24:45,93	0,519011	3,376935	-0,104997	0,371966	0,285996	-0,481028	0,086190	0,122824	-0,617804	9,338450	0,590167	-0,575492	-0,666445	-2,938956	-1,546493	-13,886905	20,489469	12,368981	0,086190	0,122824	-0,617804	18,980167	-6,175776	-0,575492	0,086190	0,122824	-0,617804	18,980167	-6,175776	-0,575492
11:24:45,98	0,518980	3,377005	-0,104992	0,321944	0,286006	-0,481011	0,076090	0,030235	-0,466792	9,076078	0,531318	-0,450278	-0,709631	-2,906865	-1,416507	-12,105483	22,509474	12,280283	0,076090	0,030235	-0,466792	11,449535	-5,441737	-0,450278	0,076090	0,030235	-0,466792	11,449535	-5,441737	-0,450278
11:24:46,03	0,518980	3,377005	-0,104992	0,321944	0,286006	-0,481011	0,069890	0,083680	-0,336806	8,937015	0,741701	-0,538975	-0,710142	-2,897927	-1,412604	-12,053382	22,524737	12,322705	0,069890	0,083680	-0,336806	15,505918	-4,744700	-0,538975	0,069890	0,083680	-0,336806	15,505918	-4,744700	-0,538975
11:24:46,08	0,518980	3,377005	-0,104992	0,321944	0,286006	-0,481011	0,062406	0,088593	-0,332903	8,720849	0,389986	-0,496553	-0,713609	-2,902845	-1,414522	-12,024623	22,505116	12,316775	0,062406	0,088593	-0,332903	15,675360	-4,508866	-0,496553	0,062406	0,088593	-0,332903	15,675360	-4,508866	-0,496553
11:24:46,13	0,518980	3,377005	-0,104992	0,321944	0,286006	-0,481011	0,068398	0,089136	-0,334821	8,689995	0,736286	-0,502484	-0,704161	-2,904987	-1,415667	-12,023564	22,521311	12,314449	0,068398	0,089136	-0,334821	15,687139	-4,632937	-0,502484	0,068398	0,089136	-0,334821	15,687139	-4,632937	-0,502484
11:24:46,18	0,518980	3,377005	-0,104992	0,321944	0,286006	-0,481011	0,065530	0,079882	-0,335966	9,185742	0,579960	-0,504809	-0,709612	-2,901326	-1,414940	-12,091801	22,541695	12,319807	0,065530	0,079882	-0,335966	15,456470	-4,564111	-0,504809	0,065530	0,079882	-0,335966	15,456470	-4,564111	-0,504809
11:24:46,23	0,518980	3,377005	-0,104992	0,321944	0,286006	-0,481011	0,065085	0,086434	-0,335240	8,828584	0,487548	-0,499451	-0,709628	-2,903306	-1,414550	-12,106498	22,545066	12,319532	0,065085	0,086434	-0,335240	15,613627	-4,621613	-0,499451	0,065085	0,086434	-0,335240	15,613627	-4,621613	-0,499451
11:24:46,28	0,518980	3,377005	-0,104992	0,321944	0,286006	-0,481011	0,066807	0,085458	-0,334849	8,874903	0,562700	-0,499726	-0,711270	-2,901342	-1,411440	-12,046125	22,530200	12,297171	0,066807	0,085458	-0,334849	15,583336	-4,681670	-0,499726	0,066807	0,085458	-0,334849	15,583336	-4,681670	-0,499726
11:24:46,33	0,518980	3,377005	-0,104992	0,321944	0,286006	-0,481011	0,065927	0,087862	-0,331739	8,767204	0,576637	-0,522088	-0,707702	-2,907480	-1,414512	-12,052004	22,566526	12,309660	0,065927	0,087862	-0,331739	15,664356	-4,598622	-0,522088	0,065927	0,087862	-0,331739	15,664356	-4,598622	-0,522088
11:24:46,38	0,518980	3,377005	-0,104992	0,321944	0,286006	-0,481011	0,069459	0,081702	-0,334811	9,116013	0,737047	-0,509599	-0,705979	-2,903075	-1,415687	-12,054703	22,558340	12,320782	0,069459	0,081702	-0,334811	15,529651	-4,715474	-0,509599	0,069459	0,081702	-0,334811	15,529651	-4,715474	-0,509599
11:24:46,43	0,518980	3,377005	-0,104992	0,321944	0,286006	-0,481011	0,071694	0,085252	-0,333677	8,885470	0,853380	-0,531459	-0,705283	-2,904887	-1,413720	-12,011808	22,552581	12,313966	0,071694	0,085252	-0,333677	15,577744	-4,774577	-0,531459	0,071694	0,085252	-0,333677	15,577744	-4,774577	-0,531459
11:24:46,48	0,518980	3,377005	-0,104992	0,321944	0,286006	-0,481011	0,066003	0,080904	-0,334019	9,165557	0,599139	-0,505292	-0,706547	-2,905526	-1,414495	-12,048806	22,551449	12,338694	0,066003	0,080904	-0,334019	15,516512	-4,582117	-0,505292	0,066003	0,080904	-0,334019	15,516512	-4,582117	-0,505292
11:24:46,53	0,518980	3,377005	-0,104992	0,321944	0,286006	-0,481011	0,067189	0,081679	-0,334794	9,105760	0,629311	-0,480564	-0,709448	-2,903682	-1,414117	-12,011597	22,509379	12,317126	0,067189	0,081679	-0,334794	15,517580	-4,645010	-0,480564	0,067189	0,081679	-0,334794	15,517580	-4,645010	-0,480564
11:24:46,58	0,518980	3,377005	-0,104992	0,321944	0,286006	-0,481011	0,067042	0,085113	-0,334417	8,909361	0,674962	-0,502132	-0,710605	-2,903412	-1,414521	-12,016218	22,550292	12,304034	0,067042	0,085113	-0,334417	15,590752	-4,587874	-0,502132	0,067042	0,085113	-0,334417	15,590752	-4,587874	-0,502132
11:24:46,63	0,518980	3,377005	-0,104992	0,321944	0,286006	-0,481011	0,067388	0,086250	-0,334820	8,883369	0,668447	-0,515224	-0,713074	-2,901354	-1,414533	-12,063592	22,560812	12,333815	0,067388	0,086250	-0,334820	15,653999	-4,621475	-0,515224	0,067388	0,086250	-0,334820	15,653999	-4,621475	-0,515224
11:24:46,68	0,518980	3,377005	-0,104992	0,321944	0,286006	-0,481011	0,066840	0,089418	-0,334832	8,704082	0,593683	-0,485443	-0,709537	-2,904745	-1,414509	-12,062043	22,535429	12,337925	0,066840	0,089418	-0,334832	15,723360	-4,653251	-0,485443	0,066840	0,089418	-0,334832	15,723360	-4,653251	-0,485443
11:24:46,73	0,518980	3,377005	-0,104992	0,321944	0,286006	-0,481011	0,068008	0,084659	-0,334808	8,930315	0,668446	-0,481333	-0,714127	-2,904063	-1,411389	-12,024872	22,582544	12,341307	0,068008	0,084659	-0,334808	15,576055	-4,670166	-0,481333	0,068008	0,084659	-0,334808	15,576055	-4,670166	-0,481333
11:24:46,79	0,518980	3,377005	-0,104992	0,321944	0,286006	-0,481011	0,069712	0,088975	-0,331689	8,765273	0,765681	-0,477951	-0,706550	-2,906789	-1,414877	-12,054644	22,558007	12,343854	0,069712	0,088975	-0,331689	15,749815	-4,706686	-0,477951	0,069712	0,088975	-0,331689	15,749815	-4,706686	-0,477951
11:24:46,83	0,518980	3,377005	-0,104992	0,321944	0,286006	-0,481011	0,068284	0,081051	-0,335176	9,141208	0,677939	-0,475404	-0,705332	-2,899611	-1,413373	-12,021638	22,545779	12,295032	0,068284	0,081051	-0,335176	15,503682	-4,682373	-0,475404	0,068284	0,081051	-0,335176	15,503682	-4,682373	-0,475404
11:24:46,88	0,518980	3,377005	-0,104992	0,321944	0,286006	-0,481011	0,061460	0,083585	-0,333673	9,015359	0,357751	-0,524226	-0,708848	-2,904684	-1,414890	-12,033752	22,587882	12,329984	0,061460	0,083585	-0,333673	15,576744	-4,466820	-0,524226	0,061460	0,083585	-0,333673	15,576744	-4,466820	-0,524226
11:24:46,93	0,518980	3,377005	-0,104992	0,321944	0,286006	-0,481011	0,067610	0,084093	-0,335190	9,019330	0,646033	-0,489274	-0,705248	-2,904675	-1,413718	-12,005353	22,581756	12,314870	0,067610	0,084093	-0,335190	15,620620	-4,661350	-0,489274	0,067610	0,084093	-0,335190	15,620620	-4,661350	-0,489274
11:24:46,98	0,518980	3,377005	-0,104992	0,321944	0,286006	-0,481011	0,065803	0,080980	-0,334017	9,190095	0,579715	-0,504388	-0,712958	-2,903553	-1,411407	-12,022362	22,557731	12,316549	0,065803	0,080980	-0,334017	15,547022	-4,585801	-0,504388	0,065803	0,080980	-0,334017	15,547022	-4,585801	-0,504388
11:24:47,03	0,518980	3,377005	-0,104992	0,321944	0,286006	-0,481011	0,068686	0,088218	-0,331707	8,784411	0,726942	-0,502709	-0,711245	-2,907035	-1,413751	-12,055391	22,559653	12,298775	0,068686	0,088218	-0,331707	15,709517	-4,664934	-0,502709	0,068686	0,088218	-0,331707	15,709517	-4,664934	-0,502709
11:24:47,09	0,518980	3,377005	-0,104992	0,321944	0,286006	-0,481011	0,061083	0,082503	-0,335596	9,088640	0,293883	-0,482643	-0,713647	-2,900840	-1,413364	-12,067058	22,592662	12,343827	0,061083	0,082503	-0,335596	15,565150	-4,501134	-0,482643	0,061083	0,082503	-0,335596	15,565150	-4,501134	-0,482643
11:24:47,14	0,518980	3,377005	-0,104992	0,321944	0,286006	-0,481011	0,061083	0,082503	-0,335596	9,088640	0,293883	-0,482643	-0,702983	-2,899884	-1,411404	-12,040271	22,590487	12,334584	0,061083	0,082503	-0,335596	15,565150	-4,501134	-0,482643	0,061083	0,082503	-0,335596	15,565150	-4,501134	-0,482643
11:24:47,19	0,518980	3,377005	-0,104992	0,321944	0,286006	-0,481011	0,060521	0,081414	-0,331704	9,157645	0,270436	-0,484674	-0,714303	-2,900706	-1,417161	-11,886485	22,798852	12,355638	0,060521	0,081414	-0,331704	15,548618	-4,480429	-0,484674	0,060521	0,081414	-0,331704	15,548618	-4,480429	-0,484674
11:24:47,24	0,518980	3,377005	-0,104992	0,321944	0,286006	-0,481011	0,066893	0,090806	-0,337461	8,926570	0,630803	-0,463620	-0,941145	-2,755923	-1,448819	-4,552766	34,358375	12,065820	0,054928	0,359649	-0,369118	36,856879	-3,731803	-0,753438	0,054928	0,359649	-0,369118	36,856879	-3,731803	-0,753438
11:24:47,29	0,518980	3,377005	-0,104992	0,321944	0,286006	-0,481011	0,054928	0,359649	-0,369118	8,624470	0,580043	-0,753438	-0,725804	-2,907043	-1,596591	-13,098723	22,037725	12,251319	0,054928	0,359649	-0,369118	36,856879	-3,731803	-0,753438	0,054928	0,359649	-0,369118	36,856879	-3,731803	-0,753438
11:24:47,34	0,518980	3,377005	-0,104992	0,321944	0,286006	-0,481011	0,078132	0,097598	-0,516890	7,308144	0,545958	-0,567939	-0,655549	-2,932533	-1,413977	-14,736766	17,909659	12,328717	0,078132	0,097598	-0,516890	14,969563	-5,587392	-0,567939	0,078132	0,097598	-0,516890	14,969563	-5,587392	-0,567939
11:24:47,39	0,518925	3,376982	-0,104999	0,271972	0,286003	-0,481037	0,065078	0,024010	-0,334276	6,740652	0,512628	-0,490541	-0,694719	-2,889240	-1,308688	-12,599056	19,802221	12,317492	0,065078	0,024010	-0,334276	8,625470	-4,596030	-0,490541	0,065078	0,024010	-0,334276	8,625470	-4,596030	-0,490541
11:24:47,44	0,518925	3,376982	-0,104999	0,271972	0,286003	-0,481037	0,050654	0,079023	-0,226654	6,573791	0,612564	-0,483460	-0,695979	-2,892535	-1,306355	-12,653752	19,817536	12,335799	0,050654	0,079023	-0,226654	12,777071	-3,363781	-0,483460	0,050654	0,079023	-0,226654	12,777071	-3,363781	-0,483460
11:24:47,49	0,518925	3,376982	-0,104999	0,271972	0,286003	-0,481037	0,050654	0,079023	-0,226654	6,573791	0,612564	-0,483460	-0,693640	-2,892432	-1,308683	-12,653436	19,806903	12,337291	0,050654	0,079023	-0,226654	12,777071	-3,363781	-0,483460	0,050654	0,079023	-0,226654	12,777071	-3,363781	-0,483460
11:24:47,54	0,518925	3,376982	-0,104999	0,271972	0,286003	-0,481037	0,049396	0,077049	-0,228982	6,667384	0,552734	-0,481968	-0,697734	-2,893425	-1,307143	-12,657870	19,838442	12,322019	0,049396	0,077049	-0,228982	12,715711	-3,324852	-0,481968	0,049396	0,077049	-0,228982	12,715711	-3,324852	-0,481968
11:24:47,59	0,518925	3,376982	-0,104999	0,271972	0,286003	-0,481037	0,052303	0,080097	-0,227443	6,533960	0,684277	-0,497239	-0,697164	-2,894192	-1,304444	-12,689783	19,878067	12,307424	0,052303	0,080097	-0,227443	12,821593	-3,421491	-0,497239	0,052303	0,080097	-0,227443	12,821593	-3,421491	-0,497239
11:24:47,64	0,518925	3,376982	-0,104999	0,271972	0,286003	-0,481037	0,052682	0,079220	-0,224743	6,597924	0,656544	-0,511835	-0,694153	-2,894617	-1,304418	-12,652023	19,855144	12,311587	0,052682	0,079220	-0,224743	12,816712	-3,478990	-0,511835	0,052682	0,079220	-0,224743	12,816712	-3,478990	-0,511835
11:24:47,69	0,518925	3,376982	-0,104999	0,271972	0,286003	-0,481037	0,051544	0,076401	-0,224717	6,743564	0,641559	-0,507671	-0,705623	-2,883268	-1,299297	-12,393022	20,380298	12,332024	0,051544	0,076401	-0,224717	12,741025	-3,404684	-0,507671	0,051544	0,076401	-0,224717	12,741025	-3,404684	-0,507671
11:24:47,74	0,518925	3,376982	-0,104999	0,271972	0,286003	-0,481037	0,047451	0,092008	-0,219597	6,516275	0,390435	-0,487235	-0,919096	-2,775777	-1,488665	-7,087017	31,040137	12,146350	0,047451	0,092008	-0,219597	13,738918	-3,334489	-0,487235	0,047451	0,092008	-0,219597	13,738918	-3,334489	-0,487235
11:24:47,79	0,518925	3,376982	-0,104999	0,271972	0,286003	-0,481037	0,061098	0,330626	-0,408964	5,992842	0,365268	-0,672908	-0,713808	-2,860037	-1,535226	-12,060818	19,408467	12,297717	0,061098	0,330626	-0,408964	31,946978	-4,430909	-0,672908	0,061098	0,330626	-0,408964	31,946978	-4,430909	-0,672908
11:24:47,84	0,518925	3,376982	-0,104999	0,271972	0,286003	-0,481037	0,031424	0,110712	-0,455525	4,868162	0,330647	-0,521542	-0,669076	-2,947498	-1,515098	-16,715836	16,191714	12,360692	0,031424	0,110712	-0,455525	13,559034	-2,136163	-0,521542	0,031424	0,110712	-0,455525	13,559034	-2,136163	-0,521542
11:24:47,89	0,518963	3,376980	-0,104983	0,221962	0,285984	-0,481020	0,084802	0,028242	-0,435397	4,043268	0,683295	-0,458567	-0,697453	-2,917940	-1,427527	-15,259148	17,922393	12,366733	0,084802	0,028242	-0,435397	6,260301	-5,973654	-0,458567	0,084802	0,028242	-0,435397	6,260301	-5,973654	-0,458567
11:24:47,94	0,518963	3,376980	-0,104983	0,221962	0,285984	-0,481020	0,073393	0,067597	-0,347827	4,223987	0,486199	-0,452525	-0,697931	-2,920711	-1,423598	-15,237969	17,977224	12,394458	0,073393	0,067597	-0,347827	9,530351	-5,275118	-0,452525	0,073393	0,067597	-0,347827	9,530351	-5,275118	-0,452525
11:24:47,99	0,518963	3,376980	-0,104983	0,221962	0,285984	-0,481020	0,076032	0,066625	-0,343897	4,332597	0,614354	-0,424800	-0,701972	-2,918951	-1,423230	-15,212932	18,018279	12,370629	0,076032	0,066625	-0,343897	9,562671	-5,354126	-0,424800	0,076032	0,066625	-0,343897	9,562671	-5,354126	-0,424800
11:24:48,04	0,518963	3,376980	-0,104983	0,221962	0,285984	-0,481020	0,076528	0,071005	-0,343529	4,152918	0,641336	-0,448630	-0,696684	-2,914710	-1,422436	-15,193602	17,981344	12,394533	0,076528	0,071005	-0,343529	9,726811	-5,366132	-0,448630	0,076528	0,071005	-0,343529	9,726811	-5,366132	-0,448630
11:24:48,09	0,518963	3,376980	-0,104983	0,221962	0,285984	-0,481020	0,070212	0,068545	-0,342735	4,258494	0,348074	-0,424725	-0,696621	-2,915397	-1,422037	-15,168373	17,984617	12,389199	0,070212	0,068545	-0,342735	9,639310	-5,163531	-0,424725	0,070212	0,068545	-0,342735	9,639310	-5,163531	-0,424725
11:24:48,14	0,518963	3,376980	-0,104983	0,221962	0,285984	-0,481020	0,073195	0,068228	-0,338449	4,267952	0,466801	-0,402977	-0,697901	-2,917453	-1,418150	-15,228661	17,993434	12,416281	0,073195	0,068228	-0,338449	9,623835	-5,278997	-0,402977	0,073195	0,068228	-0,338449	9,623835	-5,278997	-0,402977
11:24:48,19	0,518963	3,376980	-0,104983	0,221962	0,285984	-0,481020	0,073195	0,068228	-0,338449	4,267952	0,466801	-0,402977	-0,701415	-2,919291	-1,417807	-15,219421	17,954146	12,346006	0,073195	0,068228	-0,338449	9,623835	-5,278997	-0,402977	0,073195	0,068228	-0,338449	9,623835	-5,278997	-0,402977
11:24:48,24	0,518963	3,376980	-0,104983	0,221962	0,285984	-0,481020	0,076544	0,070352	-0,338106	4,128094	0,668615	-0,473252	-0,698939	-2,914380	-1,418180	-15,157618	17,978950	12,352395	0,076544	0,070352	-0,338106	9,650718	-5,340110	-0,473252	0,076544	0,070352	-0,338106	9,650718	-5,340110	-0,473252
11:24:48,29	0,518963	3,376980	-0,104983	0,221962	0,285984	-0,481020	0,071053	0,070663	-0,338479	4,164302	0,424185	-0,466864	-0,698939	-2,919028	-1,418147	-15,167558	17,979256	12,376022	0,071053	0,070663	-0,338479	9,711344	-5,153468	-0,466864	0,071053	0,070663	-0,338479	9,711344	-5,153468	-0,466864
11:24:48,34	0,518963	3,376980	-0,104983	0,221962	0,285984	-0,481020	0,075079	0,068340	-0,338446	4,280408	0,624756	-0,443236	-0,703663	-2,916780	-1,415851	-15,168147	17,961364	12,349350	0,075079	0,068340	-0,338446	9,645071	-5,268908	-0,443236	0,075079	0,068340	-0,338446	9,645071	-5,268908	-0,443236
11:24:48,39	0,518963	3,376980	-0,104983	0,221962	0,285984	-0,481020	0,075493	0,073555	-0,336150	3,993433	0,654761	-0,469908	-0,698889	-2,918461	-1,417392	-15,147777	17,975928	12,336585	0,075493	0,073555	-0,336150	9,767482	-5,271464	-0,469908	0,075493	0,073555	-0,336150	9,767482	-5,271464	-0,469908
11:24:48,44	0,518963	3,376980	-0,104983	0,221962	0,285984	-0,481020	0,074563	0,068580	-0,337691	4,274933	0,616724	-0,482673	-0,697114	-2,919664	-1,420099	-15,153741	18,013425	12,349313	0,074563	0,068580	-0,337691	9,658442	-5,236442	-0,482673	0,074563	0,068580	-0,337691	9,658442	-5,236442	-0,482673
11:24:48,49	0,518963	3,376980	-0,104983	0,221962	0,285984	-0,481020	0,074717	0,066441	-0,340398	4,415639	0,600828	-0,469945	-0,699424	-2,920592	-1,417752	-15,135057	18,004653	12,356565	0,074717	0,066441	-0,340398	9,631257	-5,264441	-0,469945	0,074717	0,066441	-0,340398	9,631257	-5,264441	-0,469945
11:24:48,54	0,518963	3,376980	-0,104983	0,221962	0,285984	-0,481020	0,076675	0,067978	-0,338051	4,337483	0,723243	-0,462693	-0,694239	-2,915250	-1,416234	-15,184621	18,022802	12,358421	0,076675	0,067978	-0,338051	9,673721	-5,295777	-0,462693	0,076675	0,067978	-0,338051	9,673721	-5,295777	-0,462693
11:24:48,59	0,518963	3,376980	-0,104983	0,221962	0,285984	-0,481020	0,069457	0,066158	-0,336534	4,423024	0,295865	-0,460837	-0,696525	-2,909599	-1,415860	-15,130185	17,997337	12,342726	0,069457	0,066158	-0,336534	9,616444	-5,156476	-0,460837	0,069457	0,066158	-0,336534	9,616444	-5,156476	-0,460837
11:24:48,64	0,518963	3,376980	-0,104983	0,221962	0,285984	-0,481020	0,065705	0,070963	-0,336159	4,178325	0,160649	-0,476532	-0,704124	-2,916267	-1,415811	-15,115037	17,993184	12,374021	0,065705	0,070963	-0,336159	9,748943	-4,997179	-0,476532	0,065705	0,070963	-0,336159	9,748943	-4,997179	-0,476532
11:24:48,70	0,518963	3,376980	-0,104983	0,221962	0,285984	-0,481020	0,075279	0,074210	-0,336110	4,013462	0,673724	-0,445237	-0,701253	-2,914321	-1,412735	-15,162963	18,025358	12,364767	0,075279	0,074210	-0,336110	9,838963	-5,235712	-0,445237	0,075279	0,074210	-0,336110	9,838963	-5,235712	-0,445237
11:24:48,74	0,518963	3,376980	-0,104983	0,221962	0,285984	-0,481020	0,072159	0,072697	-0,333034	4,096073	0,453851	-0,454491	-0,699530	-2,922284	-1,413867	-15,182089	17,969225	12,372661	0,072159	0,072697	-0,333034	9,802752	-5,210603	-0,454491	0,072159	0,072697	-0,333034	9,802752	-5,210603	-0,454491
11:24:48,79	0,518963	3,376980	-0,104983	0,221962	0,285984	-0,481020	0,078194	0,067223	-0,334166	4,322503	0,779173	-0,446597	-0,698291	-2,920705	-1,415768	-15,146927	17,986554	12,413221	0,078194	0,067223	-0,334166	9,599537	-5,359027	-0,446597	0,078194	0,067223	-0,334166	9,599537	-5,359027	-0,446597
11:24:48,84	0,518963	3,376980	-0,104983	0,221962	0,285984	-0,481020	0,076207	0,066940	-0,336068	4,369843	0,697641	-0,406037	-0,700583	-2,916816	-1,414642	-15,117618	17,996848	12,369139	0,076207	0,066940	-0,336068	9,624609	-5,284587	-0,406037	0,076207	0,066940	-0,336068	9,624609	-5,284587	-0,406037
11:24:48,90	0,518963	3,376980	-0,104983	0,221962	0,285984	-0,481020	0,073984	0,070869	-0,334942	4,189080	0,602308	-0,450119	-0,698302	-2,915307	-1,414688	-15,156125	18,005617	12,336546	0,073984	0,070869	-0,334942	9,752308	-5,205457	-0,450119	0,073984	0,070869	-0,334942	9,752308	-5,205457	-0,450119
11:24:48,95	0,518963	3,376980	-0,104983	0,221962	0,285984	-0,481020	0,071538	0,069649	-0,334987	4,240893	0,437352	-0,482712	-0,695911	-2,916995	-1,415028	-15,147221	18,030880	12,381240	0,071538	0,069649	-0,334987	9,708302	-5,178354	-0,482712	0,071538	0,069649	-0,334987	9,708302	-5,178354	-0,482712
11:24:49,00	0,518963	3,376980	-0,104983	0,221962	0,285984	-0,481020	0,071803	0,066734	-0,335328	4,418766	0,446255	-0,438019	-0,703067	-2,916283	-1,407581	-14,950893	18,097698	12,361164	0,071803	0,066734	-0,335328	9,657404	-5,190318	-0,438019	0,071803	0,066734	-0,335328	9,657404	-5,190318	-0,438019
11:24:49,05	0,518963	3,376980	-0,104983	0,221962	0,285984	-0,481020	0,074765	0,073287	-0,327880	4,234030	0,736869	-0,458094	-0,894462	-2,768018	-1,277553	-7,267466	28,017737	12,291725	0,074765	0,073287	-0,327880	9,987093	-5,132182	-0,458094	0,074765	0,073287	-0,327880	9,987093	-5,132182	-0,458094
11:24:49,10	0,518963	3,376980	-0,104983	0,221962	0,285984	-0,481020	0,042061	0,313172	-0,197853	4,192754	0,730295	-0,527534	-0,697037	-2,915852	-1,541667	-15,978861	16,506038	12,480963	0,042061	0,313172	-0,197853	28,776747	-2,571514	-0,527534	0,042061	0,313172	-0,197853	28,776747	-2,571514	-0,527534
11:24:49,15	0,518963	3,376980	-0,104983	0,221962	0,285984	-0,481020	0,071377	0,068280	-0,461966	2,601995	0,466253	-0,338295	-0,624733	-2,940578	-1,333330	-17,504038	12,302576	12,578363	0,071377	0,068280	-0,461966	7,962006	-5,136805	-0,338295	0,071377	0,068280	-0,461966	7,962006	-5,136805	-0,338295
11:24:49,20	0,518997	3,376987	-0,104979	0,171981	0,285985	-0,480989	0,056638	-0,006699	-0,253630	2,098046	0,480745	-0,240896	-0,661161	-2,907474	-1,281485	-15,879629	14,033295	12,564794	0,056638	-0,006699	-0,253630	1,572154	-3,965347	-0,240896	0,056638	-0,006699	-0,253630	1,572154	-3,965347	-0,240896
11:24:49,25	0,518997	3,376987	-0,104979	0,171981	0,285985	-0,480989	0,046183	0,041400	-0,201784	1,907933	0,478522	-0,254464	-0,655220	-2,911178	-1,281844	-15,868481	14,042748	12,565678	0,046183	0,041400	-0,201784	5,157834	-3,146879	-0,254464	0,046183	0,041400	-0,201784	5,157834	-3,146879	-0,254464
11:24:49,30	0,518997	3,376987	-0,104979	0,171981	0,285985	-0,480989	0,046421	0,034403	-0,202143	2,285555	0,495791	-0,253581	-0,656351	-2,911939	-1,281448	-15,849183	14,041581	12,560048	0,046421	0,034403	-0,202143	4,986166	-3,148240	-0,253581	0,046421	0,034403	-0,202143	4,986166	-3,148240	-0,253581
11:24:49,35	0,518997	3,376987	-0,104979	0,171981	0,285985	-0,480989	0,047644	0,035001	-0,201748	2,263057	0,576716	-0,259210	-0,657019	-2,912297	-1,278357	-15,896052	14,050839	12,563622	0,047644	0,035001	-0,201748	5,010672	-3,163371	-0,259210	0,047644	0,035001	-0,201748	5,010672	-3,163371	-0,259210
11:24:49,40	0,518997	3,376987	-0,104979	0,171981	0,285985	-0,480989	0,048289	0,035401	-0,198656	2,226857	0,565033	-0,255636	-0,662882	-2,912311	-1,277588	-15,896050	14,083764	12,563193	0,048289	0,035401	-0,198656	5,005846	-3,225679	-0,255636	0,048289	0,035401	-0,198656	5,005846	-3,225679	-0,255636
11:24:49,45	0,518997	3,376987	-0,104979	0,171981	0,285985	-0,480989	0,051233	0,040472	-0,197887	1,991707	0,701625	-0,256065	-0,659331	-2,911638	-1,280291	-15,870425	14,054828	12,569206	0,051233	0,040472	-0,197887	5,168728	-3,320138	-0,256065	0,051233	0,040472	-0,197887	5,168728	-3,320138	-0,256065
11:24:49,50	0,518997	3,376987	-0,104979	0,171981	0,285985	-0,480989	0,048874	0,037733	-0,200590	2,121878	0,615643	-0,250052	-0,669896	-2,904535	-1,265395	-15,465187	14,483664	12,549562	0,048874	0,037733	-0,200590	5,083904	-3,220978	-0,250052	0,048874	0,037733	-0,200590	5,083904	-3,220978	-0,250052
11:24:49,55	0,518997	3,376987	-0,104979	0,171981	0,285985	-0,480989	0,048006	0,050434	-0,185695	2,035397	0,707003	-0,269697	-0,819766	-2,794596	-1,393446	-10,003555	22,853619	12,534311	0,048006	0,050434	-0,185695	5,994498	-3,061432	-0,269697	0,048006	0,050434	-0,185695	5,994498	-3,061432	-0,269697
11:24:49,60	0,518997	3,376987	-0,104979	0,171981	0,285985	-0,480989	0,027730	0,235195	-0,313745	2,407273	0,197626	-0,284947	-0,618573	-2,924908	-1,447342	-16,961427	11,111673	12,675235	0,027730	0,235195	-0,313745	20,870049	-1,979207	-0,284947	0,027730	0,235195	-0,313745	20,870049	-1,979207	-0,284947
11:24:49,65	0,518997	3,376987	-0,104979	0,171981	0,285985	-0,480989	0,039988	-0,004200	-0,367641	1,208021	0,680282	-0,144024	-0,568064	-2,966380	-1,406676	-19,694420	8,000929	12,765626	0,039988	-0,004200	-0,367641	0,878345	-2,458742	-0,144024	0,039988	-0,004200	-0,367641	0,878345	-2,458742	-0,144024
11:24:49,70	0,519027	3,376952	-0,104986	0,121954	0,286008	-0,481002	0,050649	-0,068677	-0,326975	0,500359	0,423192	-0,053632	-0,599419	-2,941731	-1,389629	-18,637166	9,608346	12,769889	0,050649	-0,068677	-0,326975	-4,890780	-3,552729	-0,053632	0,050649	-0,068677	-0,326975	-4,890780	-3,552729	-0,053632
11:24:49,75	0,519027	3,376952	-0,104986	0,121954	0,286008	-0,481002	0,044980	-0,029199	-0,309929	0,368211	0,240313	-0,049369	-0,605645	-2,945823	-1,377170	-18,546893	9,576248	12,729598	0,044980	-0,029199	-0,309929	-1,923931	-3,290605	-0,049369	0,044980	-0,029199	-0,309929	-1,923931	-3,290605	-0,049369
11:24:49,80	0,519027	3,376952	-0,104986	0,121954	0,286008	-0,481002	0,051636	-0,025853	-0,297469	0,211538	0,680659	-0,089661	-0,606218	-2,942709	-1,369821	-18,566567	9,630784	12,712903	0,051636	-0,025853	-0,297469	-1,817913	-3,372764	-0,089661	0,051636	-0,025853	-0,297469	-1,817913	-3,372764	-0,089661
11:24:49,85	0,519027	3,376952	-0,104986	0,121954	0,286008	-0,481002	0,049226	-0,023799	-0,290120	0,142153	0,511012	-0,106356	-0,607261	-2,941722	-1,369385	-18,488194	9,600352	12,735049	0,049226	-0,023799	-0,290120	-1,726105	-3,353195	-0,106356	0,049226	-0,023799	-0,290120	-1,726105	-3,353195	-0,106356
11:24:49,90	0,519027	3,376952	-0,104986	0,121954	0,286008	-0,481002	0,048893	-0,022403	-0,289684	0,082362	0,576788	-0,084210	-0,598199	-2,939788	-1,365823	-18,388990	9,619077	12,753695	0,048893	-0,022403	-0,289684	-1,676264	-3,261283	-0,084210	0,048893	-0,022403	-0,289684	-1,676264	-3,261283	-0,084210
11:24:49,95	0,519027	3,376952	-0,104986	0,121954	0,286008	-0,481002	0,042687	-0,029283	-0,286122	0,505971	0,330636	-0,065563	-0,601688	-2,934377	-1,364291	-18,369984	9,657351	12,749148	0,042687	-0,029283	-0,286122	-1,792781	-3,020279	-0,065563	0,042687	-0,029283	-0,286122	-1,792781	-3,020279	-0,065563
11:24:50,00	0,519027	3,376952	-0,104986	0,121954	0,286008	-0,481002	0,039745	-0,023557	-0,284590	0,250858	0,174995	-0,070110	-0,599924	-2,939430	-1,361544	-18,387296	9,653055	12,761608	0,039745	-0,023557	-0,284590	-1,598388	-2,945003	-0,070110	0,039745	-0,023557	-0,284590	-1,598388	-2,945003	-0,070110
11:24:50,05	0,519027	3,376952	-0,104986	0,121954	0,286008	-0,481002	0,043239	-0,027611	-0,281843	0,449267	0,343821	-0,057650	-0,603400	-2,940066	-1,361919	-18,367578	9,675425	12,771345	0,043239	-0,027611	-0,281843	-1,718184	-3,050430	-0,057650	0,043239	-0,027611	-0,281843	-1,718184	-3,050430	-0,057650
11:24:50,10	0,519027	3,376952	-0,104986	0,121954	0,286008	-0,481002	0,045528	-0,024919	-0,282218	0,338512	0,468753	-0,047914	-0,605178	-2,938017	-1,355723	-18,380497	9,676908	12,762907	0,045528	-0,024919	-0,282218	-1,617612	-3,105204	-0,047914	0,045528	-0,024919	-0,282218	-1,617612	-3,105204	-0,047914
11:24:50,15	0,519027	3,376952	-0,104986	0,121954	0,286008	-0,481002	0,044643	-0,022355	-0,276022	0,200014	0,410783	-0,056352	-0,602768	-2,941255	-1,357623	-18,355796	9,669737	12,782895	0,044643	-0,022355	-0,276022	-1,554845	-3,093671	-0,056352	0,044643	-0,022355	-0,276022	-1,554845	-3,093671	-0,056352
11:24:50,20	0,519027	3,376952	-0,104986	0,121954	0,286008	-0,481002	0,046242	-0,026060	-0,277922	0,398834	0,518941	-0,036363	-0,603906	-2,943614	-1,356428	-18,332272	9,636278	12,794844	0,046242	-0,026060	-0,277922	-1,646896	-3,111084	-0,036363	0,046242	-0,026060	-0,277922	-1,646896	-3,111084	-0,036363
11:24:50,25	0,519027	3,376952	-0,104986	0,121954	0,286008	-0,481002	0,048854	-0,026254	-0,276727	0,391707	0,691861	-0,024415	-0,603888	-2,934773	-1,357250	-18,309057	9,658413	12,772903	0,048854	-0,026254	-0,276727	-1,669252	-3,143197	-0,024415	0,048854	-0,026254	-0,276727	-1,669252	-3,143197	-0,024415
11:24:50,30	0,519027	3,376952	-0,104986	0,121954	0,286008	-0,481002	0,041188	-0,021850	-0,277549	0,193450	0,302258	-0,046355	-0,608602	-2,943927	-1,357628	-18,321991	9,618402	12,750431	0,041188	-0,021850	-0,277549	-1,521755	-2,931007	-0,046355	0,041188	-0,021850	-0,277549	-1,521755	-2,931007	-0,046355
11:24:50,35	0,519027	3,376952	-0,104986	0,121954	0,286008	-0,481002	0,051473	-0,022344	-0,277927	0,178020	0,845859	-0,068827	-0,608661	-2,935577	-1,353804	-18,357727	9,679648	12,737127	0,051473	-0,022344	-0,277927	-1,575964	-3,194743	-0,068827	0,051473	-0,022344	-0,277927	-1,575964	-3,194743	-0,068827
11:24:50,40	0,519027	3,376952	-0,104986	0,121954	0,286008	-0,481002	0,044271	-0,018118	-0,274103	-0,006529	0,409789	-0,082131	-0,606172	-2,938968	-1,351805	-18,305187	9,675819	12,754555	0,044271	-0,018118	-0,274103	-1,428817	-3,065463	-0,082131	0,044271	-0,018118	-0,274103	-1,428817	-3,065463	-0,082131
11:24:50,45	0,519027	3,376952	-0,104986	0,121954	0,286008	-0,481002	0,045963	-0,021969	-0,272104	0,216680	0,545223	-0,064703	-0,602035	-2,939855	-1,354096	-18,286822	9,657356	12,784824	0,045963	-0,021969	-0,272104	-1,507918	-3,062904	-0,064703	0,045963	-0,021969	-0,272104	-1,507918	-3,062904	-0,064703
11:24:50,51	0,519027	3,376952	-0,104986	0,121954	0,286008	-0,481002	0,044663	-0,025995	-0,274395	0,419230	0,502754	-0,034435	-0,599643	-2,933838	-1,352198	-18,264923	9,662636	12,741313	0,044663	-0,025995	-0,274395	-1,621415	-3,003314	-0,034435	0,044663	-0,025995	-0,274395	-1,621415	-3,003314	-0,034435
11:24:50,55	0,519027	3,376952	-0,104986	0,121954	0,286008	-0,481002	0,038256	-0,025059	-0,272497	0,386040	0,185902	-0,077946	-0,604969	-2,936685	-1,351417	-18,271776	9,624980	12,743204	0,038256	-0,025059	-0,272497	-1,581068	-2,817198	-0,077946	0,038256	-0,025059	-0,272497	-1,581068	-2,817198	-0,077946
11:24:50,60	0,519027	3,376952	-0,104986	0,121954	0,286008	-0,481002	0,043384	-0,021870	-0,271716	0,184165	0,465467	-0,076054	-0,604338	-2,943516	-1,350978	-18,274806	9,645485	12,771791	0,043384	-0,021870	-0,271716	-1,532593	-2,940205	-0,076054	0,043384	-0,021870	-0,271716	-1,532593	-2,940205	-0,076054
11:24:50,65	0,519027	3,376952	-0,104986	0,121954	0,286008	-0,481002	0,048985	-0,025832	-0,271277	0,406431	0,743803	-0,047467	-0,607891	-2,938572	-1,350626	-18,263194	9,615624	12,751240	0,048985	-0,025832	-0,271277	-1,621342	-3,101487	-0,047467	0,048985	-0,025832	-0,271277	-1,621342	-3,101487	-0,047467
11:24:50,70	0,519027	3,376952	-0,104986	0,121954	0,286008	-0,481002	0,046480	-0,020282	-0,270925	0,097815	0,638540	-0,068019	-0,601943	-2,940777	-1,347879	-18,262297	9,660770	12,761397	0,046480	-0,020282	-0,270925	-1,494342	-3,010124	-0,068019	0,046480	-0,020282	-0,270925	-1,494342	-3,010124	-0,068019
11:24:50,75	0,519027	3,376952	-0,104986	0,121954	0,286008	-0,481002	0,045415	-0,026536	-0,268178	0,462551	0,561392	-0,057862	-0,601932	-2,934734	-1,348672	-18,240466	9,663644	12,762645	0,045415	-0,026536	-0,268178	-1,620517	-3,003712	-0,057862	0,045415	-0,026536	-0,268178	-1,620517	-3,003712	-0,057862
11:24:50,80	0,519027	3,376952	-0,104986	0,121954	0,286008	-0,481002	0,040176	-0,023524	-0,268971	0,319337	0,306440	-0,056613	-0,604833	-2,938158	-1,351794	-18,239246	9,699611	12,730759	0,040176	-0,023524	-0,268971	-1,527298	-2,847413	-0,056613	0,040176	-0,023524	-0,268971	-1,527298	-2,847413	-0,056613
11:24:50,85	0,519027	3,376952	-0,104986	0,121954	0,286008	-0,481002	0,044593	-0,022724	-0,272093	0,309493	0,519151	-0,088499	-0,608954	-2,940744	-1,349835	-18,245142	9,695630	12,747785	0,044593	-0,022724	-0,272093	-1,474338	-2,981366	-0,088499	0,044593	-0,022724	-0,272093	-1,474338	-2,981366	-0,088499
11:24:50,90	0,519027	3,376952	-0,104986	0,121954	0,286008	-0,481002	0,048892	-0,020448	-0,270134	0,184728	0,739601	-0,071473	-0,604847	-2,937138	-1,349847	-18,234319	9,667185	12,738324	0,048892	-0,020448	-0,270134	-1,420411	-3,098415	-0,071473	0,048892	-0,020448	-0,270134	-1,420411	-3,098415	-0,071473
11:24:50,95	0,519027	3,376952	-0,104986	0,121954	0,286008	-0,481002	0,043716	-0,022202	-0,270146	0,256737	0,494043	-0,080934	-0,599520	-2,936887	-1,345542	-18,221778	9,650028	12,760210	0,043716	-0,022202	-0,270146	-1,486127	-2,937654	-0,080934	0,043716	-0,022202	-0,270146	-1,486127	-2,937654	-0,080934
11:24:51,00	0,519027	3,376952	-0,104986	0,121954	0,286008	-0,481002	0,040835	-0,026689	-0,265842	0,481490	0,363699	-0,059048	-0,602501	-2,934331	-1,348663	-18,233045	9,676006	12,772611	0,040835	-0,026689	-0,265842	-1,613628	-2,841882	-0,059048	0,040835	-0,026689	-0,265842	-1,613628	-2,841882	-0,059048
11:24:51,05	0,519027	3,376952	-0,104986	0,121954	0,286008	-0,481002	0,040112	-0,022830	-0,268962	0,297668	0,303334	-0,046647	-0,599489	-2,936460	-1,348648	-18,214586	9,692083	12,763442	0,040112	-0,022830	-0,268962	-1,494492	-2,845459	-0,046647	0,040112	-0,022830	-0,268962	-1,494492	-2,845459	-0,046647
11:24:51,10	0,519027	3,376952	-0,104986	0,121954	0,286008	-0,481002	0,040449	-0,026502	-0,268947	0,511778	0,328824	-0,055816	-0,600696	-2,938059	-1,347491	-18,227263	9,668286	12,751970	0,040449	-0,026502	-0,268947	-1,568654	-2,846450	-0,055816	0,040449	-0,026502	-0,268947	-1,568654	-2,846450	-0,055816
11:24:51,15	0,519027	3,376952	-0,104986	0,121954	0,286008	-0,481002	0,042438	-0,026257	-0,267790	0,472086	0,433136	-0,067288	-0,604862	-2,937349	-1,344779	-18,246399	9,660895	12,764200	0,042438	-0,026257	-0,267790	-1,589106	-2,898221	-0,067288	0,042438	-0,026257	-0,267790	-1,589106	-2,898221	-0,067288
11:24:51,20	0,519027	3,376952	-0,104986	0,121954	0,286008	-0,481002	0,043906	-0,022294	-0,265078	0,250050	0,496631	-0,055058	-0,607213	-2,935210	-1,347131	-18,242427	9,680985	12,751610	0,043906	-0,022294	-0,265078	-1,500061	-2,950018	-0,055058	0,043906	-0,022294	-0,265078	-1,500061	-2,950018	-0,055058
11:24:51,25	0,519027	3,376952	-0,104986	0,121954	0,286008	-0,481002	0,043229	-0,019189	-0,267431	0,107931	0,454825	-0,067649	-0,607179	-2,938627	-1,346733	-18,235240	9,674681	12,740900	0,043229	-0,019189	-0,267431	-1,398371	-2,938684	-0,067649	0,043229	-0,019189	-0,267431	-1,398371	-2,938684	-0,067649
11:24:51,30	0,519027	3,376952	-0,104986	0,121954	0,286008	-0,481002	0,046171	-0,020927	-0,267032	0,196444	0,617163	-0,078358	-0,605927	-2,934640	-1,346327	-18,188770	9,672431	12,755447	0,046171	-0,020927	-0,267032	-1,446296	-3,007261	-0,078358	0,046171	-0,020927	-0,267032	-1,446296	-3,007261	-0,078358
11:24:51,35	0,519027	3,376952	-0,104986	0,121954	0,286008	-0,481002	0,042093	-0,020017	-0,266626	0,170426	0,446471	-0,063812	-0,600000	-2,933702	-1,344770	-18,179024	9,688145	12,746376	0,042093	-0,020017	-0,266626	-1,400902	-2,857821	-0,063812	0,042093	-0,020017	-0,266626	-1,400902	-2,857821	-0,063812
11:24:51,40	0,519027	3,376952	-0,104986	0,121954	0,286008	-0,481002	0,038316	-0,024681	-0,265070	0,431421	0,250678	-0,072882	-0,602376	-2,937785	-1,345154	-18,197565	9,685966	12,745714	0,038316	-0,024681	-0,265070	-1,506009	-2,757162	-0,072882	0,038316	-0,024681	-0,265070	-1,506009	-2,757162	-0,072882
11:24:51,45	0,519027	3,376952	-0,104986	0,121954	0,286008	-0,481002	0,043041	-0,024665	-0,265453	0,419431	0,481373	-0,073545	-0,608316	-2,936934	-1,343611	-18,210238	9,657260	12,752776	0,043041	-0,024665	-0,265453	-1,516743	-2,897323	-0,073545	0,043041	-0,024665	-0,265453	-1,516743	-2,897323	-0,073545
11:24:51,50	0,519027	3,376952	-0,104986	0,121954	0,286008	-0,481002	0,045274	-0,019095	-0,263910	0,098616	0,600877	-0,066483	-0,606565	-2,936302	-1,345985	-18,224530	9,678355	12,706988	0,045274	-0,019095	-0,263910	-1,400345	-2,953125	-0,066483	0,045274	-0,019095	-0,263910	-1,400345	-2,953125	-0,066483
11:24:51,55	0,519027	3,376952	-0,104986	0,121954	0,286008	-0,481002	0,043851	-0,020296	-0,266284	0,172169	0,503959	-0,112271	-0,608901	-2,933013	-1,345176	-18,203948	9,685593	12,759896	0,043851	-0,020296	-0,266284	-1,421038	-2,938341	-0,112271	0,043851	-0,020296	-0,266284	-1,421038	-2,938341	-0,112271
11:24:51,60	0,519027	3,376952	-0,104986	0,121954	0,286008	-0,481002	0,042171	-0,016628	-0,265475	-0,001979	0,430796	-0,059362	-0,600017	-2,935534	-1,345135	-18,193269	9,704508	12,776065	0,042171	-0,016628	-0,265475	-1,307291	-2,879610	-0,059362	0,042171	-0,016628	-0,265475	-1,307291	-2,879610	-0,059362
11:24:51,65	0,519027	3,376952	-0,104986	0,121954	0,286008	-0,481002	0,039912	-0,025582	-0,265435	0,485355	0,313141	-0,043194	-0,598781	-2,934171	-1,345529	-18,164384	9,705580	12,757077	0,039912	-0,025582	-0,265435	-1,522854	-2,819968	-0,043194	0,039912	-0,025582	-0,265435	-1,522854	-2,819968	-0,043194
11:24:51,70	0,519027	3,376952	-0,104986	0,121954	0,286008	-0,481002	0,038113	-0,025971	-0,265829	0,520961	0,244078	-0,062181	-0,605853	-2,939085	-1,341659	-18,168832	9,643556	12,721759	0,038113	-0,025971	-0,265829	-1,517795	-2,747819	-0,062181	0,038113	-0,025971	-0,265829	-1,517795	-2,747819	-0,062181
11:24:51,75	0,519027	3,376952	-0,104986	0,121954	0,286008	-0,481002	0,045906	-0,022304	-0,261958	0,274301	0,676431	-0,097499	-0,607065	-2,935426	-1,344005	-18,180813	9,677784	12,734430	0,045906	-0,022304	-0,261958	-1,476540	-2,927151	-0,097499	0,045906	-0,022304	-0,261958	-1,476540	-2,927151	-0,097499
11:24:51,80	0,519027	3,376952	-0,104986	0,121954	0,286008	-0,481002	0,043342	-0,019425	-0,264304	0,148238	0,515648	-0,084829	-0,603467	-2,937955	-1,341268	-18,169744	9,694567	12,728589	0,043342	-0,019425	-0,264304	-1,376591	-2,886713	-0,084829	0,043342	-0,019425	-0,264304	-1,376591	-2,886713	-0,084829
11:24:51,85	0,519027	3,376952	-0,104986	0,121954	0,286008	-0,481002	0,043733	-0,023805	-0,261567	0,396092	0,537183	-0,090669	-0,601228	-2,940088	-1,345545	-18,202126	9,638616	12,729803	0,043733	-0,023805	-0,261567	-1,472604	-2,895883	-0,090669	0,043733	-0,023805	-0,261567	-1,472604	-2,895883	-0,090669
11:24:51,90	0,519027	3,376952	-0,104986	0,121954	0,286008	-0,481002	0,044461	-0,026811	-0,265844	0,487730	0,574940	-0,089455	-0,606445	-2,934761	-1,339338	-18,166074	9,655760	12,730939	0,044461	-0,026811	-0,265844	-1,616894	-2,915229	-0,089455	0,044461	-0,026811	-0,265844	-1,616894	-2,915229	-0,089455
11:24:51,95	0,519027	3,376952	-0,104986	0,121954	0,286008	-0,481002	0,042456	-0,019629	-0,259638	0,147185	0,493351	-0,088319	-0,606569	-2,934516	-1,344000	-18,210660	9,655692	12,763317	0,042456	-0,019629	-0,259638	-1,393723	-2,839457	-0,088319	0,042456	-0,019629	-0,259638	-1,393723	-2,839457	-0,088319
11:24:52,00	0,519027	3,376952	-0,104986	0,121954	0,286008	-0,481002	0,042307	-0,019399	-0,264299	0,112866	0,446992	-0,055941	-0,604708	-2,932543	-1,342069	-18,184824	9,702792	12,739774	0,042307	-0,019399	-0,264299	-1,409976	-2,874071	-0,055941	0,042307	-0,019399	-0,264299	-1,409976	-2,874071	-0,055941
11:24:52,05	0,519027	3,376952	-0,104986	0,121954	0,286008	-0,481002	0,039667	-0,020024	-0,262368	0,199067	0,308553	-0,079484	-0,607670	-2,933714	-1,343212	-18,184444	9,686894	12,768342	0,039667	-0,020024	-0,262368	-1,372827	-2,805294	-0,079484	0,039667	-0,020024	-0,262368	-1,372827	-2,805294	-0,079484
11:24:52,10	0,519027	3,376952	-0,104986	0,121954	0,286008	-0,481002	0,041744	-0,024701	-0,262735	0,460950	0,423067	-0,088784	-0,601697	-2,936680	-1,342435	-18,169861	9,715730	12,730474	0,041744	-0,024701	-0,262735	-1,478077	-2,853855	-0,088784	0,041744	-0,024701	-0,262735	-1,478077	-2,853855	-0,088784
11:24:52,15	0,519027	3,376952	-0,104986	0,121954	0,286008	-0,481002	0,041744	-0,024701	-0,262735	0,460950	0,423067	-0,088784	-0,603964	-2,936769	-1,344336	-18,119321	9,710060	12,759596	0,041744	-0,024701	-0,262735	-1,478077	-2,853855	-0,088784	0,041744	-0,024701	-0,262735	-1,478077	-2,853855	-0,088784
11:24:52,20	0,519027	3,376952	-0,104986	0,121954	0,286008	-0,481002	0,042955	-0,022782	-0,264636	0,381513	0,532632	-0,059663	-0,599695	-2,937346	-1,343488	-18,166891	9,631918	12,741971	0,042955	-0,022782	-0,264636	-1,406859	-2,839338	-0,059663	0,042955	-0,022782	-0,264636	-1,406859	-2,839338	-0,059663
11:24:52,25	0,519027	3,376952	-0,104986	0,121954	0,286008	-0,481002	0,041320	-0,026767	-0,263787	0,497288	0,445474	-0,077287	-0,598695	-2,935007	-1,342019	-18,133978	9,705697	12,749678	0,041320	-0,026767	-0,263787	-1,603927	-2,798130	-0,077287	0,041320	-0,026767	-0,263787	-1,603927	-2,798130	-0,077287
11:24:52,30	0,519027	3,376952	-0,104986	0,121954	0,286008	-0,481002	0,038795	-0,026464	-0,262318	0,561897	0,305777	-0,069580	-0,606412	-2,942059	-1,343965	-18,183073	9,724190	12,749579	0,038795	-0,026464	-0,262318	-1,515553	-2,739598	-0,069580	0,038795	-0,026464	-0,262318	-1,515553	-2,739598	-0,069580
11:24:52,35	0,519027	3,376952	-0,104986	0,121954	0,286008	-0,481002	0,048760	-0,023307	-0,264264	0,389160	0,772216	-0,069679	-0,601664	-2,933068	-1,339705	-18,136059	9,679930	12,742396	0,048760	-0,023307	-0,264264	-1,440404	-3,055446	-0,069679	0,048760	-0,023307	-0,264264	-1,440404	-3,055446	-0,069679
11:24:52,40	0,519027	3,376952	-0,104986	0,121954	0,286008	-0,481002	0,038600	-0,022924	-0,260005	0,354426	0,306724	-0,076862	-0,604506	-2,935326	-1,340457	-18,101111	9,706212	12,747355	0,041976	-0,021591	-0,260756	-1,369528	-2,795709	-0,071903	0,041976	-0,021591	-0,260756	-1,369528	-2,795709	-0,071903
11:24:52,45	0,519027	3,376952	-0,104986	0,121954	0,286008	-0,481002	0,041976	-0,021591	-0,260756	0,325357	0,499436	-0,071903	-0,603392	-2,937031	-1,341240	-18,114241	9,645857	12,736282	0,041976	-0,021591	-0,260756	-1,369528	-2,795709	-0,071903	0,041976	-0,021591	-0,260756	-1,369528	-2,795709	-0,071903
11:24:52,50	0,519027	3,376952	-0,104986	0,121954	0,286008	-0,481002	0,042896	-0,023408	-0,261539	0,361018	0,566059	-0,082976	-0,604701	-2,931178	-1,341276	-18,178675	9,709259	12,763865	0,042896	-0,023408	-0,261539	-1,476517	-2,801270	-0,082976	0,042896	-0,023408	-0,261539	-1,476517	-2,801270	-0,082976
11:24:52,55	0,519027	3,376952	-0,104986	0,121954	0,286008	-0,481002	0,038481	-0,019348	-0,261575	0,172581	0,248987	-0,055393	-0,601755	-2,933532	-1,339342	-18,189298	9,702685	12,738521	0,038481	-0,019348	-0,261575	-1,346233	-2,771781	-0,055393	0,038481	-0,019348	-0,261575	-1,346233	-2,771781	-0,055393
11:24:52,60	0,519027	3,376952	-0,104986	0,121954	0,286008	-0,481002	0,039047	-0,023076	-0,259642	0,355439	0,272502	-0,080737	-0,601644	-2,939805	-1,339296	-18,144034	9,673828	12,736192	0,039047	-0,023076	-0,259642	-1,456034	-2,792690	-0,080737	0,039047	-0,023076	-0,259642	-1,456034	-2,792690	-0,080737
11:24:52,65	0,519027	3,376952	-0,104986	0,121954	0,286008	-0,481002	0,044424	-0,026309	-0,259595	0,521211	0,605751	-0,083067	-0,609299	-2,933439	-1,339712	-18,137686	9,714302	12,746988	0,044424	-0,026309	-0,259595	-1,544074	-2,881561	-0,083067	0,044424	-0,026309	-0,259595	-1,544074	-2,881561	-0,083067
11:24:52,70	0,519027	3,376952	-0,104986	0,121954	0,286008	-0,481002	0,042738	-0,016497	-0,260011	0,049191	0,503338	-0,072270	-0,604040	-2,937084	-1,340102	-18,159972	9,687456	12,727582	0,042738	-0,016497	-0,260011	-1,245820	-2,851620	-0,072270	0,042738	-0,016497	-0,260011	-1,245820	-2,851620	-0,072270
11:24:52,75	0,519027	3,376952	-0,104986	0,121954	0,286008	-0,481002	0,043266	-0,022873	-0,260401	0,346348	0,524882	-0,091676	-0,602187	-2,937969	-1,340832	-18,118893	9,692564	12,757027	0,043266	-0,022873	-0,260401	-1,449175	-2,871472	-0,091676	0,043266	-0,022873	-0,260401	-1,449175	-2,871472	-0,091676
11:24:52,80	0,519027	3,376952	-0,104986	0,121954	0,286008	-0,481002	0,043106	-0,024921	-0,261131	0,477800	0,549599	-0,062231	-0,603966	-2,936840	-1,341244	-18,130802	9,716613	12,743496	0,043106	-0,024921	-0,261131	-1,478480	-2,834219	-0,062231	0,043106	-0,024921	-0,261131	-1,478480	-2,834219	-0,062231
11:24:52,85	0,519027	3,376952	-0,104986	0,121954	0,286008	-0,481002	0,043017	-0,022815	-0,261543	0,383171	0,522636	-0,075763	-0,600582	-2,932286	-1,340111	-18,177931	9,681106	12,748259	0,043017	-0,022815	-0,261543	-1,407804	-2,854200	-0,075763	0,043017	-0,022815	-0,261543	-1,407804	-2,854200	-0,075763
11:24:52,90	0,519027	3,376952	-0,104986	0,121954	0,286008	-0,481002	0,037381	-0,023469	-0,260410	0,362875	0,206496	-0,071000	-0,609311	-2,938275	-1,340852	-18,142652	9,685372	12,755777	0,037381	-0,023469	-0,260410	-1,479455	-2,727903	-0,071000	0,037381	-0,023469	-0,260410	-1,479455	-2,727903	-0,071000
11:24:52,95	0,519027	3,376952	-0,104986	0,121954	0,286008	-0,481002	0,046933	-0,018905	-0,261152	0,146853	0,731604	-0,063481	-0,606949	-2,939801	-1,337343	-18,143733	9,665260	12,758035	0,046933	-0,018905	-0,261152	-1,337160	-2,952604	-0,063481	0,046933	-0,018905	-0,261152	-1,337160	-2,952604	-0,063481
11:24:53,00	0,519027	3,376952	-0,104986	0,121954	0,286008	-0,481002	0,047073	-0,021713	-0,257642	0,274914	0,748047	-0,061223	-0,604643	-2,937217	-1,338930	-18,177758	9,719365	12,747330	0,047073	-0,021713	-0,257642	-1,429531	-2,947216	-0,061223	0,047073	-0,021713	-0,257642	-1,429531	-2,947216	-0,061223
11:24:53,05	0,519027	3,376952	-0,104986	0,121954	0,286008	-0,481002	0,043682	-0,022417	-0,259229	0,341400	0,515174	-0,071928	-0,604055	-2,929689	-1,340521	-18,148964	9,693504	12,724167	0,043682	-0,022417	-0,259229	-1,418361	-2,913862	-0,071928	0,043682	-0,022417	-0,259229	-1,418361	-2,913862	-0,071928
11:24:53,10	0,519027	3,376952	-0,104986	0,121954	0,286008	-0,481002	0,036869	-0,019163	-0,260820	0,164158	0,198740	-0,095091	-0,604691	-2,936101	-1,338955	-18,189434	9,690085	12,727305	0,036869	-0,019163	-0,260820	-1,340112	-2,695438	-0,095091	0,036869	-0,019163	-0,260820	-1,340112	-2,695438	-0,095091
11:24:53,15	0,519027	3,376952	-0,104986	0,121954	0,286008	-0,481002	0,042740	-0,021818	-0,259254	0,279028	0,470716	-0,091954	-0,601571	-2,934665	-1,340077	-18,115358	9,735137	12,743957	0,042740	-0,021818	-0,259254	-1,433668	-2,884371	-0,091954	0,042740	-0,021818	-0,259254	-1,433668	-2,884371	-0,091954
11:24:53,20	0,519027	3,376952	-0,104986	0,121954	0,286008	-0,481002	0,039936	-0,023803	-0,260376	0,458298	0,366551	-0,075302	-0,602191	-2,937290	-1,343159	-18,110207	9,682739	12,762985	0,039936	-0,023803	-0,260376	-1,410213	-2,768448	-0,075302	0,039936	-0,023803	-0,260376	-1,410213	-2,768448	-0,075302
11:24:53,25	0,519027	3,376952	-0,104986	0,121954	0,286008	-0,481002	0,042519	-0,024578	-0,263458	0,455787	0,531517	-0,056274	-0,605204	-2,933798	-1,340903	-18,144913	9,686009	12,708774	0,042519	-0,024578	-0,263458	-1,473550	-2,806231	-0,056274	0,042519	-0,024578	-0,263458	-1,473550	-2,806231	-0,056274
11:24:53,30	0,519027	3,376952	-0,104986	0,121954	0,286008	-0,481002	0,041002	-0,020222	-0,261202	0,214776	0,420947	-0,110484	-0,608153	-2,932395	-1,333923	-18,160795	9,699335	12,709661	0,041002	-0,020222	-0,261202	-1,372649	-2,797725	-0,110484	0,041002	-0,020222	-0,261202	-1,372649	-2,797725	-0,110484
11:24:53,35	0,519027	3,376952	-0,104986	0,121954	0,286008	-0,481002	0,041262	-0,016967	-0,254222	0,049110	0,414034	-0,109598	-0,601566	-2,937796	-1,338474	-18,100992	9,680275	12,779374	0,041262	-0,016967	-0,254222	-1,282788	-2,825025	-0,109598	0,041262	-0,016967	-0,254222	-1,282788	-2,825025	-0,109598
11:24:53,40	0,519027	3,376952	-0,104986	0,121954	0,286008	-0,481002	0,040068	-0,021212	-0,261552	0,329883	0,402364	-0,094770	-0,603880	-2,933485	-1,341253	-18,087152	9,726103	12,724488	0,040068	-0,021212	-0,261552	-1,335292	-2,743004	-0,094770	0,040068	-0,021212	-0,261552	-1,335292	-2,743004	-0,094770
11:24:53,45	0,519027	3,376952	-0,104986	0,121954	0,286008	-0,481002	0,040068	-0,021212	-0,261552	0,329883	0,402364	-0,094770	-0,601606	-2,933034	-1,338119	-18,113314	9,692980	12,770701	0,040068	-0,021212	-0,261552	-1,335292	-2,743004	-0,094770	0,040068	-0,021212	-0,261552	-1,335292	-2,743004	-0,094770
11:24:53,50	0,519027	3,376952	-0,104986	0,121954	0,286008	-0,481002	0,038541	-0,022956	-0,258418	0,378785	0,316843	-0,048558	-0,598707	-2,933045	-1,343202	-18,130654	9,695801	12,735801	0,038541	-0,022956	-0,258418	-1,423265	-2,708623	-0,048558	0,038541	-0,022956	-0,258418	-1,423265	-2,708623	-0,048558
11:24:53,55	0,519027	3,376952	-0,104986	0,121954	0,286008	-0,481002	0,037102	-0,025472	-0,263502	0,503398	0,225566	-0,083458	-0,601523	-2,937466	-1,341600	-18,088426	9,712556	12,753166	0,037102	-0,025472	-0,263502	-1,496170	-2,686905	-0,083458	0,037102	-0,025472	-0,263502	-1,496170	-2,686905	-0,083458
11:24:53,60	0,519027	3,376952	-0,104986	0,121954	0,286008	-0,481002	0,042338	-0,025245	-0,261899	0,527184	0,526059	-0,066092	-0,608197	-2,933399	-1,339726	-18,171530	9,709031	12,747372	0,042338	-0,025245	-0,261899	-1,454513	-2,797480	-0,066092	0,042338	-0,025245	-0,261899	-1,454513	-2,797480	-0,066092
11:24:53,65	0,519027	3,376952	-0,104986	0,121954	0,286008	-0,481002	0,042153	-0,017431	-0,260025	0,076263	0,446221	-0,071886	-0,600424	-2,934024	-1,333831	-18,111835	9,665176	12,776934	0,042153	-0,017431	-0,260025	-1,292053	-2,862780	-0,071886	0,042153	-0,017431	-0,260025	-1,292053	-2,862780	-0,071886
11:24:53,70	0,519027	3,376952	-0,104986	0,121954	0,286008	-0,481002	0,038808	-0,024475	-0,254131	0,434435	0,345908	-0,042325	-0,602831	-2,934851	-1,340080	-18,144405	9,711278	12,757783	0,038808	-0,024475	-0,254131	-1,486859	-2,700514	-0,042325	0,038808	-0,024475	-0,254131	-1,486859	-2,700514	-0,042325
11:24:53,75	0,519027	3,376952	-0,104986	0,121954	0,286008	-0,481002	0,040263	-0,022734	-0,259222	0,396990	0,441034	-0,116478	-0,603229	-2,938659	-1,338880	-18,070934	9,714100	12,736374	0,040263	-0,022734	-0,259222	-1,387602	-2,719593	-0,116478	0,040263	-0,022734	-0,259222	-1,387602	-2,719593	-0,116478
11:24:53,80	0,519027	3,376952	-0,104986	0,121954	0,286008	-0,481002	0,044224	-0,024363	-0,259180	0,491427	0,638500	-0,082884	-0,605699	-2,939062	-1,338889	-18,106453	9,666349	12,749263	0,044224	-0,024363	-0,259180	-1,421068	-2,833079	-0,082884	0,044224	-0,024363	-0,259180	-1,421068	-2,833079	-0,082884
11:24:53,85	0,519027	3,376952	-0,104986	0,121954	0,286008	-0,481002	0,045808	-0,022426	-0,259188	0,331601	0,713999	-0,069995	-0,602105	-2,931997	-1,337354	-18,080198	9,711738	12,741492	0,045808	-0,022426	-0,259188	-1,428857	-2,881949	-0,069995	0,045808	-0,022426	-0,259188	-1,428857	-2,881949	-0,069995
11:24:53,90	0,519027	3,376952	-0,104986	0,121954	0,286008	-0,481002	0,037893	-0,022006	-0,257653	0,362160	0,302448	-0,077766	-0,601558	-2,933558	-1,339689	-18,098774	9,709123	12,738038	0,037893	-0,022006	-0,257653	-1,365273	-2,672150	-0,077766	0,037893	-0,022006	-0,257653	-1,365273	-2,672150	-0,077766
11:24:53,95	0,519027	3,376952	-0,104986	0,121954	0,286008	-0,481002	0,038971	-0,023260	-0,259989	0,415856	0,343741	-0,081220	-0,607524	-2,933687	-1,339327	-18,138862	9,719359	12,737508	0,038971	-0,023260	-0,259989	-1,410077	-2,715507	-0,081220	0,038971	-0,023260	-0,259989	-1,410077	-2,715507	-0,081220
11:24:54,00	0,519027	3,376952	-0,104986	0,121954	0,286008	-0,481002	0,042066	-0,018157	-0,259627	0,139319	0,464830	-0,081751	-0,603988	-2,933902	-1,339315	-18,122692	9,674324	12,736471	0,042066	-0,018157	-0,259627	-1,286027	-2,837350	-0,081751	0,042066	-0,018157	-0,259627	-1,286027	-2,837350	-0,081751
11:24:54,05	0,519027	3,376952	-0,104986	0,121954	0,286008	-0,481002	0,040484	-0,021328	-0,259614	0,273263	0,419070	-0,082788	-0,603976	-2,932904	-1,338529	-18,129780	9,719729	12,757051	0,040484	-0,021328	-0,259614	-1,400959	-2,758898	-0,082788	0,040484	-0,021328	-0,259614	-1,400959	-2,758898	-0,082788
11:24:54,10	0,519027	3,376952	-0,104986	0,121954	0,286008	-0,481002	0,039614	-0,020839	-0,258829	0,283607	0,345006	-0,062208	-0,602085	-2,937496	-1,335374	-18,082478	9,699158	12,758476	0,039614	-0,020839	-0,258829	-1,352218	-2,764692	-0,062208	0,039614	-0,020839	-0,258829	-1,352218	-2,764692	-0,062208
11:24:54,15	0,519027	3,376952	-0,104986	0,121954	0,286008	-0,481002	0,042645	-0,024773	-0,255673	0,494014	0,553856	-0,060782	-0,603271	-2,933258	-1,336971	-18,085965	9,730062	12,731827	0,042645	-0,024773	-0,255673	-1,450636	-2,793757	-0,060782	0,042645	-0,024773	-0,255673	-1,450636	-2,793757	-0,060782
11:24:54,20	0,519027	3,376952	-0,104986	0,121954	0,286008	-0,481002	0,039568	-0,021627	-0,257270	0,355451	0,375390	-0,087432	-0,600456	-2,934602	-1,336181	-18,125871	9,665122	12,759034	0,039568	-0,021627	-0,257270	-1,342250	-2,730694	-0,087432	0,039568	-0,021627	-0,257270	-1,342250	-2,730694	-0,087432
11:24:54,25	0,519027	3,376952	-0,104986	0,121954	0,286008	-0,481002	0,039324	-0,024736	-0,256480	0,440951	0,360609	-0,060224	-0,605664	-2,934549	-1,337749	-18,079994	9,656344	12,724427	0,039324	-0,024736	-0,256480	-1,500845	-2,726315	-0,060224	0,039324	-0,024736	-0,256480	-1,500845	-2,726315	-0,060224
11:24:54,30	0,519027	3,376952	-0,104986	0,121954	0,286008	-0,481002	0,041882	-0,020199	-0,258048	0,220370	0,537741	-0,094831	-0,604442	-2,938090	-1,340426	-18,074006	9,696641	12,756042	0,041882	-0,020199	-0,258048	-1,365280	-2,749982	-0,094831	0,041882	-0,020199	-0,258048	-1,365280	-2,749982	-0,094831
11:24:54,35	0,519027	3,376952	-0,104986	0,121954	0,286008	-0,481002	0,044338	-0,023029	-0,260725	0,405385	0,650503	-0,063216	-0,606277	-2,932794	-1,335042	-18,100338	9,681678	12,728800	0,044338	-0,023029	-0,260725	-1,402365	-2,830036	-0,063216	0,044338	-0,023029	-0,260725	-1,402365	-2,830036	-0,063216
11:24:54,40	0,519027	3,376952	-0,104986	0,121954	0,286008	-0,481002	0,040669	-0,018791	-0,255342	0,158891	0,444390	-0,090458	-0,606308	-2,932300	-1,339298	-18,086765	9,636159	12,749241	0,040669	-0,018791	-0,255342	-1,316185	-2,748128	-0,090458	0,040669	-0,018791	-0,255342	-1,316185	-2,748128	-0,090458
11:24:54,45	0,519027	3,376952	-0,104986	0,121954	0,286008	-0,481002	0,040257	-0,018517	-0,259598	0,112031	0,457481	-0,070017	-0,603924	-2,939244	-1,336178	-18,118657	9,690928	12,739116	0,040257	-0,018517	-0,259598	-1,341570	-2,702696	-0,070017	0,040257	-0,018517	-0,259598	-1,341570	-2,702696	-0,070017
11:24:54,50	0,519027	3,376952	-0,104986	0,121954	0,286008	-0,481002	0,045078	-0,024054	-0,256477	0,431417	0,653177	-0,080143	-0,609163	-2,938993	-1,339307	-18,089073	9,698323	12,706169	0,045078	-0,024054	-0,256477	-1,456803	-2,885461	-0,080143	0,045078	-0,024054	-0,256477	-1,456803	-2,885461	-0,080143
11:24:54,55	0,519027	3,376952	-0,104986	0,121954	0,286008	-0,481002	0,047481	-0,019392	-0,259606	0,210182	0,800022	-0,113090	-0,609822	-2,933128	-1,338940	-18,113516	9,723390	12,727137	0,047481	-0,019392	-0,259606	-1,312060	-2,927199	-0,113090	0,047481	-0,019392	-0,259606	-1,312060	-2,927199	-0,113090
11:24:54,60	0,519027	3,376952	-0,104986	0,121954	0,286008	-0,481002	0,042730	-0,015887	-0,259240	0,037451	0,519316	-0,092122	-0,605653	-2,937715	-1,339311	-18,088871	9,672662	12,701298	0,042730	-0,015887	-0,259240	-1,209712	-2,835024	-0,092122	0,042730	-0,015887	-0,259240	-1,209712	-2,835024	-0,092122
11:24:54,65	0,519027	3,376952	-0,104986	0,121954	0,286008	-0,481002	0,044618	-0,021792	-0,259611	0,312868	0,664191	-0,117960	-0,605164	-2,934113	-1,338537	-18,117791	9,656934	12,735155	0,044618	-0,021792	-0,259611	-1,397786	-2,838345	-0,117960	0,044618	-0,021792	-0,259611	-1,397786	-2,838345	-0,117960
11:24:54,70	0,519027	3,376952	-0,104986	0,121954	0,286008	-0,481002	0,041254	-0,020415	-0,258836	0,213177	0,472087	-0,084103	-0,600420	-2,938243	-1,338521	-18,131411	9,704140	12,732160	0,042459	-0,026588	-0,258820	-1,518882	-2,833710	-0,087099	0,042459	-0,026588	-0,258820	-1,518882	-2,833710	-0,087099
11:24:54,75	0,519027	3,376952	-0,104986	0,121954	0,286008	-0,481002	0,042459	-0,026588	-0,258820	0,568237	0,499342	-0,087099	-0,603808	-2,937139	-1,336150	-18,063872	9,710270	12,754023	0,042459	-0,026588	-0,258820	-1,518882	-2,833710	-0,087099	0,042459	-0,026588	-0,258820	-1,518882	-2,833710	-0,087099
11:24:54,80	0,519027	3,376952	-0,104986	0,121954	0,286008	-0,481002	0,043198	-0,023102	-0,256449	0,426069	0,593157	-0,065235	-0,607463	-2,939407	-1,338523	-18,113593	9,677510	12,724890	0,043198	-0,023102	-0,256449	-1,387439	-2,797849	-0,065235	0,043198	-0,023102	-0,256449	-1,387439	-2,797849	-0,065235
11:24:54,85	0,519027	3,376952	-0,104986	0,121954	0,286008	-0,481002	0,046988	-0,021070	-0,258822	0,267191	0,763607	-0,094369	-0,606322	-2,931190	-1,337369	-18,116026	9,701034	12,755453	0,046988	-0,021070	-0,258822	-1,386831	-2,924990	-0,094369	0,046988	-0,021070	-0,258822	-1,386831	-2,924990	-0,094369
11:24:54,90	0,519027	3,376952	-0,104986	0,121954	0,286008	-0,481002	0,039303	-0,017950	-0,257668	0,124107	0,350071	-0,063805	-0,606891	-2,930687	-1,336211	-18,119491	9,732861	12,750935	0,039303	-0,017950	-0,257668	-1,284995	-2,735181	-0,063805	0,039303	-0,017950	-0,257668	-1,284995	-2,735181	-0,063805
11:24:54,95	0,519027	3,376952	-0,104986	0,121954	0,286008	-0,481002	0,039151	-0,017205	-0,256510	0,111193	0,323271	-0,068324	-0,599169	-2,931437	-1,338122	-18,083558	9,721199	12,752578	0,039151	-0,017205	-0,256510	-1,239419	-2,750077	-0,068324	0,039151	-0,017205	-0,256510	-1,239419	-2,750077	-0,068324
11:24:55,00	0,519027	3,376952	-0,104986	0,121954	0,286008	-0,481002	0,035940	-0,024268	-0,258422	0,486345	0,193257	-0,066680	-0,605097	-2,932271	-1,334658	-18,092142	9,660139	12,718384	0,035940	-0,024268	-0,258422	-1,418727	-2,628039	-0,066680	0,035940	-0,024268	-0,258422	-1,418727	-2,628039	-0,066680
11:24:55,05	0,519027	3,376952	-0,104986	0,121954	0,286008	-0,481002	0,039626	-0,019552	-0,254957	0,183911	0,407995	-0,100875	-0,597963	-2,931457	-1,338502	-18,066653	9,712655	12,752567	0,039626	-0,019552	-0,254957	-1,350908	-2,702608	-0,100875	0,039626	-0,019552	-0,254957	-1,350908	-2,702608	-0,100875
11:24:55,10	0,519027	3,376952	-0,104986	0,121954	0,286008	-0,481002	0,035354	-0,025323	-0,258801	0,542240	0,181683	-0,066691	-0,608695	-2,937220	-1,338522	-18,137836	9,702189	12,755112	0,035354	-0,025323	-0,258801	-1,445621	-2,593592	-0,066691	0,035354	-0,025323	-0,258801	-1,445621	-2,593592	-0,066691
11:24:55,15	0,519027	3,376952	-0,104986	0,121954	0,286008	-0,481002	0,045710	-0,018910	-0,258821	0,164114	0,663817	-0,064147	-0,606890	-2,934563	-1,336209	-18,108327	9,664925	12,723842	0,045710	-0,018910	-0,258821	-1,320335	-2,924456	-0,064147	0,045710	-0,018910	-0,258821	-1,320335	-2,924456	-0,064147
11:24:55,20	0,519027	3,376952	-0,104986	0,121954	0,286008	-0,481002	0,043268	-0,023835	-0,259178	0,449713	0,622626	-0,088730	-0,603208	-2,937567	-1,338879	-18,048750	9,684831	12,730528	0,043268	-0,023835	-0,259178	-1,421331	-2,773895	-0,088730	0,043268	-0,023835	-0,259178	-1,421331	-2,773895	-0,088730
11:24:55,25	0,519027	3,376952	-0,104986	0,121954	0,286008	-0,481002	0,043268	-0,023835	-0,259178	0,449713	0,622626	-0,088730	-0,603964	-2,936066	-1,338116	-18,138714	9,742656	12,776539	0,043268	-0,023835	-0,259178	-1,421331	-2,773895	-0,088730	0,043268	-0,023835	-0,259178	-1,421331	-2,773895	-0,088730
11:24:55,30	0,519027	3,376952	-0,104986	0,121954	0,286008	-0,481002	0,042346	-0,022431	-0,258416	0,381778	0,467872	-0,042719	-0,604587	-2,933971	-1,338531	-18,140250	9,712706	12,756670	0,042346	-0,022431	-0,258416	-1,379017	-2,856293	-0,042719	0,042346	-0,022431	-0,258416	-1,379017	-2,856293	-0,042719
11:24:55,36	0,519027	3,376952	-0,104986	0,121954	0,286008	-0,481002	0,040844	-0,020843	-0,258830	0,272538	0,403388	-0,062588	-0,606184	-2,932935	-1,335796	-18,049903	9,665427	12,728215	0,040844	-0,020843	-0,258830	-1,363663	-2,802833	-0,062588	0,040844	-0,020843	-0,258830	-1,363663	-2,802833	-0,062588
11:24:55,41	0,519027	3,376952	-0,104986	0,121954	0,286008	-0,481002	0,040745	-0,018942	-0,256095	0,177921	0,500126	-0,091043	-0,605675	-2,933541	-1,334629	-18,104025	9,711572	12,758608	0,040745	-0,018942	-0,256095	-1,309060	-2,698329	-0,091043	0,040745	-0,018942	-0,256095	-1,309060	-2,698329	-0,091043
11:24:55,46	0,519027	3,376952	-0,104986	0,121954	0,286008	-0,481002	0,041015	-0,019686	-0,254928	0,229466	0,444249	-0,060650	-0,606732	-2,936072	-1,335393	-18,064652	9,739631	12,739629	0,041015	-0,019686	-0,254928	-1,315852	-2,775440	-0,060650	0,041015	-0,019686	-0,254928	-1,315852	-2,775440	-0,060650
11:24:55,51	0,519027	3,376952	-0,104986	0,121954	0,286008	-0,481002	0,043735	-0,020036	-0,255692	0,291668	0,605761	-0,079630	-0,607917	-2,936334	-1,336555	-18,054323	9,705975	12,738908	0,043735	-0,020036	-0,255692	-1,281148	-2,827454	-0,079630	0,043735	-0,020036	-0,255692	-1,281148	-2,827454	-0,079630
11:24:55,56	0,519027	3,376952	-0,104986	0,121954	0,286008	-0,481002	0,044555	-0,019141	-0,256854	0,221166	0,674156	-0,080350	-0,604372	-2,928001	-1,336165	-18,033693	9,731868	12,770208	0,044555	-0,019141	-0,256854	-1,281425	-2,823401	-0,080350	0,044555	-0,019141	-0,256854	-1,281425	-2,823401	-0,080350
11:24:55,61	0,519027	3,376952	-0,104986	0,121954	0,286008	-0,481002	0,035566	-0,018044	-0,256464	0,196865	0,211651	-0,049051	-0,599692	-2,936585	-1,334589	-18,072871	9,724240	12,764097	0,035566	-0,018044	-0,256464	-1,219616	-2,580275	-0,049051	0,035566	-0,018044	-0,256464	-1,219616	-2,580275	-0,049051
11:24:55,66	0,519027	3,376952	-0,104986	0,121954	0,286008	-0,481002	0,040659	-0,026389	-0,254888	0,604589	0,446399	-0,055161	-0,601451	-2,939112	-1,336116	-18,061650	9,699861	12,782832	0,040659	-0,026389	-0,254888	-1,466943	-2,745368	-0,055161	0,040659	-0,026389	-0,254888	-1,466943	-2,745368	-0,055161
11:24:55,71	0,519027	3,376952	-0,104986	0,121954	0,286008	-0,481002	0,043727	-0,026130	-0,256415	0,575597	0,627828	-0,036427	-0,603799	-2,935007	-1,339261	-18,048666	9,713305	12,756175	0,043727	-0,026130	-0,256415	-1,475571	-2,804755	-0,036427	0,043727	-0,026130	-0,256415	-1,475571	-2,804755	-0,036427
11:24:55,76	0,519027	3,376952	-0,104986	0,121954	0,286008	-0,481002	0,041346	-0,022044	-0,259560	0,381277	0,508527	-0,063083	-0,606794	-2,935135	-1,338477	-18,083460	9,752559	12,790692	0,041346	-0,022044	-0,259560	-1,349165	-2,737131	-0,063083	0,041346	-0,022044	-0,259560	-1,349165	-2,737131	-0,063083
11:24:55,81	0,519027	3,376952	-0,104986	0,121954	0,286008	-0,481002	0,042954	-0,019514	-0,258776	0,266303	0,542405	-0,028566	-0,603278	-2,940149	-1,337327	-18,094568	9,698026	12,739773	0,042954	-0,019514	-0,258776	-1,265517	-2,829514	-0,028566	0,042954	-0,019514	-0,258776	-1,265517	-2,829514	-0,028566
11:24:55,86	0,519027	3,376952	-0,104986	0,121954	0,286008	-0,481002	0,045539	-0,025066	-0,257627	0,502233	0,694433	-0,079486	-0,605584	-2,937175	-1,335013	-18,063603	9,679251	12,718107	0,045539	-0,025066	-0,257627	-1,465429	-2,880350	-0,079486	0,045539	-0,025066	-0,257627	-1,465429	-2,880350	-0,079486
11:24:55,91	0,519027	3,376952	-0,104986	0,121954	0,286008	-0,481002	0,044116	-0,021582	-0,255313	0,320295	0,656672	-0,101151	-0,605058	-2,938198	-1,336961	-18,085289	9,660409	12,718851	0,044116	-0,021582	-0,255313	-1,373884	-2,806452	-0,101151	0,044116	-0,021582	-0,255313	-1,373884	-2,806452	-0,101151
11:24:55,96	0,519027	3,376952	-0,104986	0,121954	0,286008	-0,481002	0,044739	-0,022549	-0,257260	0,343427	0,679709	-0,100408	-0,607935	-2,936543	-1,336167	-18,055092	9,680050	12,737815	0,044739	-0,022549	-0,257260	-1,426675	-2,832322	-0,100408	0,044739	-0,022549	-0,257260	-1,426675	-2,832322	-0,100408
11:24:56,01	0,519027	3,376952	-0,104986	0,121954	0,286008	-0,481002	0,044744	-0,019230	-0,256466	0,202927	0,696296	-0,081443	-0,605743	-2,934189	-1,337372	-18,129662	9,698543	12,740635	0,044744	-0,019230	-0,256466	-1,306602	-2,816121	-0,081443	0,044744	-0,019230	-0,256466	-1,306602	-2,816121	-0,081443
11:24:56,06	0,519027	3,376952	-0,104986	0,121954	0,286008	-0,481002	0,041610	-0,019951	-0,257672	0,219164	0,459493	-0,078623	-0,607401	-2,936598	-1,335778	-18,089607	9,709902	12,758354	0,041610	-0,019951	-0,257672	-1,346986	-2,806891	-0,078623	0,041610	-0,019951	-0,257672	-1,346986	-2,806891	-0,078623
11:24:56,11	0,519027	3,376952	-0,104986	0,121954	0,286008	-0,481002	0,039076	-0,024171	-0,257232	0,488249	0,410605	-0,078971	-0,603319	-2,931361	-1,338913	-18,088642	9,703983	12,747009	0,039076	-0,024171	-0,257232	-1,409203	-2,656852	-0,078971	0,039076	-0,024171	-0,257232	-1,409203	-2,656852	-0,078971
11:24:56,16	0,519027	3,376952	-0,104986	0,121954	0,286008	-0,481002	0,039076	-0,024171	-0,257232	0,488249	0,410605	-0,078971	-0,605574	-2,937795	-1,335790	-18,060807	9,682500	12,713720	0,039076	-0,024171	-0,257232	-1,409203	-2,656852	-0,078971	0,039076	-0,024171	-0,257232	-1,409203	-2,656852	-0,078971
11:24:56,21	0,519027	3,376952	-0,104986	0,121954	0,286008	-0,481002	0,045773	-0,015677	-0,254924	0,039320	0,689711	-0,061516	-0,601439	-2,939634	-1,338458	-18,058485	9,709526	12,765078	0,045773	-0,015677	-0,254924	-1,191339	-2,903436	-0,061516	0,045773	-0,015677	-0,254924	-1,191339	-2,903436	-0,061516
11:24:56,26	0,519027	3,376952	-0,104986	0,121954	0,286008	-0,481002	0,045773	-0,015677	-0,254924	0,039320	0,689711	-0,061516	-0,607319	-2,937529	-1,335381	-18,048258	9,683968	12,737352	0,045773	-0,015677	-0,254924	-1,191339	-2,903436	-0,061516	0,045773	-0,015677	-0,254924	-1,191339	-2,903436	-0,061516
11:24:56,31	0,519027	3,376952	-0,104986	0,121954	0,286008	-0,481002	0,045291	-0,020256	-0,255681	0,263117	0,728689	-0,081906	-0,605548	-2,937835	-1,334972	-18,044063	9,679344	12,756554	0,045291	-0,020256	-0,255681	-1,326996	-2,826652	-0,081906	0,045291	-0,020256	-0,255681	-1,326996	-2,826652	-0,081906
11:24:56,36	0,519027	3,376952	-0,104986	0,121954	0,286008	-0,481002	0,044670	-0,021943	-0,255272	0,348918	0,702347	-0,062705	-0,606257	-2,934418	-1,338119	-18,096871	9,714168	12,760511	0,044670	-0,021943	-0,255272	-1,373601	-2,804253	-0,062705	0,044670	-0,021943	-0,255272	-1,373601	-2,804253	-0,062705
11:24:56,41	0,519027	3,376952	-0,104986	0,121954	0,286008	-0,481002	0,042066	-0,019620	-0,258419	0,231898	0,503769	-0,058747	-0,609179	-2,933639	-1,336216	-18,092958	9,714337	12,715322	0,042066	-0,019620	-0,258419	-1,308297	-2,798380	-0,058747	0,042066	-0,019620	-0,258419	-1,308297	-2,798380	-0,058747
11:24:56,46	0,519027	3,376952	-0,104986	0,121954	0,286008	-0,481002	0,042852	-0,016700	-0,256515	0,082162	0,547945	-0,103936	-0,600866	-2,936804	-1,336161	-18,062313	9,697010	12,734767	0,042852	-0,016700	-0,256515	-1,228816	-2,815904	-0,103936	0,042852	-0,016700	-0,256515	-1,228816	-2,815904	-0,103936
11:24:56,51	0,519027	3,376952	-0,104986	0,121954	0,286008	-0,481002	0,043085	-0,023044	-0,257227	0,434515	0,581211	-0,064332	-0,603801	-2,937013	-1,336927	-18,063418	9,723215	12,754926	0,043085	-0,023044	-0,257227	-1,374475	-2,800938	-0,064332	0,043085	-0,023044	-0,257227	-1,374475	-2,800938	-0,064332
11:24:56,56	0,519027	3,376952	-0,104986	0,121954	0,286008	-0,481002	0,043085	-0,023044	-0,257227	0,434515	0,581211	-0,064332	-0,600818	-2,935241	-1,338092	-18,038452	9,719580	12,746350	0,043085	-0,023044	-0,257227	-1,374475	-2,800938	-0,064332	0,043085	-0,023044	-0,257227	-1,374475	-2,800938	-0,064332
11:24:56,61	0,519027	3,376952	-0,104986	0,121954	0,286008	-0,481002	0,041602	-0,019286	-0,257275	0,193272	0,462361	-0,069108	-0,606315	-2,933849	-1,336976	-18,122468	9,704432	12,750150	0,041602	-0,019286	-0,257275	-1,320662	-2,803393	-0,069108	0,041602	-0,019286	-0,257275	-1,320662	-2,803393	-0,069108
11:24:56,66	0,519027	3,376952	-0,104986	0,121954	0,286008	-0,481002	0,038688	-0,020419	-0,255306	0,270089	0,350063	-0,055632	-0,603876	-2,931892	-1,335007	-18,079532	9,700298	12,763626	0,038688	-0,020419	-0,255306	-1,332806	-2,686910	-0,055632	0,038688	-0,020419	-0,255306	-1,332806	-2,686910	-0,055632
11:24:56,71	0,519027	3,376952	-0,104986	0,121954	0,286008	-0,481002	0,038688	-0,020419	-0,255306	0,270089	0,350063	-0,055632	-0,602026	-2,936519	-1,336918	-18,061336	9,734738	12,765339	0,038688	-0,020419	-0,255306	-1,332806	-2,686910	-0,055632	0,038688	-0,020419	-0,255306	-1,332806	-2,686910	-0,055632
11:24:56,76	0,519027	3,376952	-0,104986	0,121954	0,286008	-0,481002	0,041770	-0,024335	-0,257218	0,512630	0,508871	-0,053920	-0,602735	-2,930274	-1,336566	-18,095116	9,720852	12,775521	0,041770	-0,024335	-0,257218	-1,397648	-2,770047	-0,053920	0,041770	-0,024335	-0,257218	-1,397648	-2,770047	-0,053920
11:24:56,81	0,519027	3,376952	-0,104986	0,121954	0,286008	-0,481002	0,036715	-0,020599	-0,256865	0,289436	0,223732	-0,043738	-0,600751	-2,936218	-1,334206	-18,014186	9,703477	12,723707	0,036715	-0,020599	-0,256865	-1,327556	-2,658418	-0,043738	0,036715	-0,020599	-0,256865	-1,327556	-2,658418	-0,043738
11:24:56,86	0,519027	3,376952	-0,104986	0,121954	0,286008	-0,481002	0,040871	-0,025289	-0,254506	0,558752	0,518588	-0,095552	-0,598404	-2,936800	-1,334583	-18,016958	9,699437	12,733844	0,040871	-0,025289	-0,254506	-1,426433	-2,689762	-0,095552	0,040871	-0,025289	-0,254506	-1,426433	-2,689762	-0,095552
11:24:56,91	0,519027	3,376952	-0,104986	0,121954	0,286008	-0,481002	0,040201	-0,027612	-0,254882	0,674669	0,483405	-0,085414	-0,603066	-2,937027	-1,333403	-17,995134	9,701168	12,746653	0,040201	-0,027612	-0,254882	-1,492880	-2,672406	-0,085414	0,040201	-0,027612	-0,254882	-1,492880	-2,672406	-0,085414
11:24:56,96	0,519027	3,376952	-0,104986	0,121954	0,286008	-0,481002	0,042730	-0,023689	-0,253702	0,483056	0,632905	-0,072605	-0,601489	-2,934960	-1,335787	-18,082374	9,722278	12,740565	0,042730	-0,023689	-0,253702	-1,376496	-2,721369	-0,072605	0,042730	-0,023689	-0,253702	-1,376496	-2,721369	-0,072605
11:24:57,01	0,519027	3,376952	-0,104986	0,121954	0,286008	-0,481002	0,040151	-0,024020	-0,256086	0,474968	0,412709	-0,078693	-0,606771	-2,937116	-1,336159	-18,063481	9,684549	12,747847	0,040151	-0,024020	-0,256086	-1,410625	-2,739142	-0,078693	0,040151	-0,024020	-0,256086	-1,410625	-2,739142	-0,078693
11:24:57,06	0,519027	3,376952	-0,104986	0,121954	0,286008	-0,481002	0,044659	-0,020525	-0,256458	0,269972	0,682339	-0,071411	-0,606182	-2,932591	-1,334627	-18,065623	9,714119	12,743812	0,044659	-0,020525	-0,256458	-1,341220	-2,823371	-0,071411	0,044659	-0,020525	-0,256458	-1,341220	-2,823371	-0,071411
11:24:57,11	0,519027	3,376952	-0,104986	0,121954	0,286008	-0,481002	0,040446	-0,018772	-0,254926	0,203359	0,446613	-0,075446	-0,600190	-2,937805	-1,334599	-18,032817	9,707401	12,719279	0,040446	-0,018772	-0,254926	-1,270231	-2,728362	-0,075446	0,040446	-0,018772	-0,254926	-1,270231	-2,728362	-0,075446
11:24:57,16	0,519027	3,376952	-0,104986	0,121954	0,286008	-0,481002	0,041965	-0,026568	-0,254899	0,619367	0,557412	-0,099979	-0,607953	-2,936298	-1,336164	-18,071212	9,709257	12,753483	0,041965	-0,026568	-0,254899	-1,466256	-2,736868	-0,099979	0,041965	-0,026568	-0,254899	-1,466256	-2,736868	-0,099979
11:24:57,21	0,519027	3,376952	-0,104986	0,121954	0,286008	-0,481002	0,044542	-0,019092	-0,256463	0,213000	0,657197	-0,065775	-0,605587	-2,936149	-1,338511	-18,064980	9,708301	12,726177	0,044542	-0,019092	-0,256463	-1,285719	-2,839315	-0,065775	0,044542	-0,019092	-0,256463	-1,285719	-2,839315	-0,065775
11:24:57,26	0,519027	3,376952	-0,104986	0,121954	0,286008	-0,481002	0,043230	-0,021066	-0,258810	0,317944	0,594852	-0,093082	-0,605560	-2,936616	-1,333441	-18,049653	9,672799	12,736268	0,043230	-0,021066	-0,258810	-1,335747	-2,798674	-0,093082	0,043230	-0,021066	-0,258810	-1,335747	-2,798674	-0,093082
11:24:57,31	0,519027	3,376952	-0,104986	0,121954	0,286008	-0,481002	0,043620	-0,021323	-0,253740	0,308208	0,646191	-0,082991	-0,600768	-2,935232	-1,334579	-18,027048	9,739150	12,759267	0,043620	-0,021323	-0,253740	-1,365630	-2,778003	-0,082991	0,043620	-0,021323	-0,253740	-1,365630	-2,778003	-0,082991
11:24:57,36	0,519027	3,376952	-0,104986	0,121954	0,286008	-0,481002	0,040025	-0,024781	-0,254878	0,556813	0,445657	-0,059991	-0,607328	-2,934093	-1,339667	-18,032760	9,677162	12,735246	0,040025	-0,024781	-0,254878	-1,388516	-2,696336	-0,059991	0,040025	-0,024781	-0,254878	-1,388516	-2,696336	-0,059991
11:24:57,41	0,519027	3,376952	-0,104986	0,121954	0,286008	-0,481002	0,042319	-0,018530	-0,259966	0,175231	0,590963	-0,084013	-0,604916	-2,938255	-1,336919	-18,017567	9,660407	12,732680	0,042319	-0,018530	-0,259966	-1,279408	-2,731066	-0,084013	0,042319	-0,018530	-0,259966	-1,279408	-2,731066	-0,084013
11:24:57,46	0,519027	3,376952	-0,104986	0,121954	0,286008	-0,481002	0,044718	-0,022700	-0,257218	0,385157	0,737247	-0,086578	-0,602037	-2,933460	-1,336141	-18,047171	9,702162	12,773819	0,044718	-0,022700	-0,257218	-1,396827	-2,773105	-0,086578	0,044718	-0,022700	-0,257218	-1,396827	-2,773105	-0,086578
11:24:57,51	0,519027	3,376952	-0,104986	0,121954	0,286008	-0,481002	0,039125	-0,022796	-0,256440	0,411479	0,399923	-0,045439	-0,607406	-2,939661	-1,336946	-18,109458	9,739226	12,750062	0,039125	-0,022796	-0,256440	-1,377997	-2,671419	-0,045439	0,039125	-0,022796	-0,256440	-1,377997	-2,671419	-0,045439
11:24:57,56	0,519027	3,376952	-0,104986	0,121954	0,286008	-0,481002	0,047181	-0,021247	-0,257245	0,331877	0,746318	-0,069196	-0,606130	-2,934979	-1,333838	-18,036480	9,672074	12,726805	0,047181	-0,021247	-0,257245	-1,335988	-2,957356	-0,069196	0,047181	-0,021247	-0,257245	-1,335988	-2,957356	-0,069196
11:24:57,61	0,519027	3,376952	-0,104986	0,121954	0,286008	-0,481002	0,038575	-0,022287	-0,256121	0,347009	0,299054	-0,083374	-0,600251	-2,936625	-1,335769	-18,044355	9,678135	12,729027	0,038575	-0,022287	-0,256121	-1,402553	-2,729067	-0,083374	0,038575	-0,022287	-0,256121	-1,402553	-2,729067	-0,083374
11:24:57,66	0,519027	3,376952	-0,104986	0,121954	0,286008	-0,481002	0,040973	-0,025925	-0,256068	0,554816	0,510460	-0,090232	-0,606674	-2,932055	-1,335026	-18,006041	9,664729	12,698248	0,040973	-0,025925	-0,256068	-1,480330	-2,705934	-0,090232	0,040973	-0,025925	-0,256068	-1,480330	-2,705934	-0,090232
11:24:57,71	0,519027	3,376952	-0,104986	0,121954	0,286008	-0,481002	0,040227	-0,018078	-0,255325	0,154304	0,511550	-0,121010	-0,601992	-2,938066	-1,338086	-18,039851	9,705555	12,740445	0,040227	-0,018078	-0,255325	-1,264829	-2,646279	-0,121010	0,040227	-0,018078	-0,255325	-1,264829	-2,646279	-0,121010
11:24:57,76	0,519027	3,376952	-0,104986	0,121954	0,286008	-0,481002	0,043092	-0,025138	-0,258386	0,539874	0,610842	-0,078814	-0,600301	-2,932732	-1,335417	-18,083692	9,749289	12,727220	0,043092	-0,025138	-0,258386	-1,433468	-2,771899	-0,078814	0,043092	-0,025138	-0,258386	-1,433468	-2,771899	-0,078814
11:24:57,81	0,519027	3,376952	-0,104986	0,121954	0,286008	-0,481002	0,037627	-0,023935	-0,255716	0,493267	0,266818	-0,092039	-0,609066	-2,934026	-1,334633	-18,032060	9,678696	12,712554	0,037627	-0,023935	-0,255716	-1,385632	-2,686905	-0,092039	0,037627	-0,023935	-0,255716	-1,385632	-2,686905	-0,092039
11:24:57,86	0,519027	3,376952	-0,104986	0,121954	0,286008	-0,481002	0,043130	-0,016992	-0,254932	0,096895	0,633004	-0,106705	-0,604469	-2,931947	-1,335422	-18,096946	9,738576	12,740947	0,043130	-0,016992	-0,254932	-1,236953	-2,752732	-0,106705	0,043130	-0,016992	-0,254932	-1,236953	-2,752732	-0,106705
11:24:57,91	0,519027	3,376952	-0,104986	0,121954	0,286008	-0,481002	0,043491	-0,019900	-0,255693	0,251757	0,633540	-0,091028	-0,606728	-2,935793	-1,335394	-18,046041	9,690942	12,728230	0,043491	-0,019900	-0,255693	-1,310417	-2,780528	-0,091028	0,043491	-0,019900	-0,255693	-1,310417	-2,780528	-0,091028
11:24:57,96	0,519027	3,376952	-0,104986	0,121954	0,286008	-0,481002	0,043491	-0,019900	-0,255693	0,251757	0,633540	-0,091028	-0,602459	-2,936447	-1,335335	-17,987100	9,721159	12,758268	0,043491	-0,019900	-0,255693	-1,310417	-2,780528	-0,091028	0,043491	-0,019900	-0,255693	-1,310417	-2,780528	-0,091028
11:24:58,01	0,519027	3,376952	-0,104986	0,121954	0,286008	-0,481002	0,041923	-0,023924	-0,255635	0,516629	0,587939	-0,060990	-0,606791	-2,931371	-1,335404	-18,077289	9,739404	12,759826	0,041923	-0,023924	-0,255635	-1,361406	-2,703040	-0,060990	0,041923	-0,023924	-0,255635	-1,361406	-2,703040	-0,060990
11:24:58,06	0,519027	3,376952	-0,104986	0,121954	0,286008	-0,481002	0,039694	-0,017634	-0,255703	0,160266	0,384772	-0,059433	-0,608542	-2,935398	-1,334226	-18,072641	9,708656	12,752331	0,039694	-0,017634	-0,255703	-1,224019	-2,731184	-0,059433	0,039694	-0,017634	-0,255703	-1,224019	-2,731184	-0,059433
11:24:58,11	0,519027	3,376952	-0,104986	0,121954	0,286008	-0,481002	0,044056	-0,018131	-0,254525	0,161803	0,631023	-0,066927	-0,605620	-2,933967	-1,338504	-18,077918	9,727692	12,756315	0,044056	-0,018131	-0,254525	-1,261492	-2,827391	-0,066927	0,044056	-0,018131	-0,254525	-1,261492	-2,827391	-0,066927
11:24:58,16	0,519027	3,376952	-0,104986	0,121954	0,286008	-0,481002	0,041357	-0,019946	-0,258803	0,270035	0,476551	-0,062943	-0,603844	-2,934001	-1,335392	-18,066367	9,687403	12,748469	0,041357	-0,019946	-0,258803	-1,295747	-2,769938	-0,062943	0,041357	-0,019946	-0,258803	-1,295747	-2,769938	-0,062943
11:24:58,21	0,519027	3,376952	-0,104986	0,121954	0,286008	-0,481002	0,040497	-0,021502	-0,255691	0,321806	0,462019	-0,070789	-0,601948	-2,932686	-1,335759	-18,015335	9,724778	12,749888	0,040497	-0,021502	-0,255691	-1,366083	-2,717020	-0,070789	0,040497	-0,021502	-0,255691	-1,366083	-2,717020	-0,070789
11:24:58,26	0,519027	3,376952	-0,104986	0,121954	0,286008	-0,481002	0,038411	-0,022486	-0,256058	0,430852	0,379031	-0,069370	-0,606109	-2,935806	-1,334237	-18,051980	9,736967	12,719476	0,038411	-0,022486	-0,256058	-1,334272	-2,636222	-0,069370	0,038411	-0,022486	-0,256058	-1,334272	-2,636222	-0,069370
11:24:58,31	0,519027	3,376952	-0,104986	0,121954	0,286008	-0,481002	0,043193	-0,020442	-0,254536	0,316825	0,589898	-0,099782	-0,601991	-2,934121	-1,336946	-18,033085	9,705336	12,725724	0,043193	-0,020442	-0,254536	-1,287886	-2,800792	-0,099782	0,043193	-0,020442	-0,254536	-1,287886	-2,800792	-0,099782
11:24:58,36	0,519027	3,376952	-0,104986	0,121954	0,286008	-0,481002	0,039675	-0,023166	-0,257245	0,440520	0,439139	-0,093535	-0,604359	-2,934871	-1,334614	-18,047721	9,716028	12,733968	0,039675	-0,023166	-0,257245	-1,378015	-2,675385	-0,093535	0,039675	-0,023166	-0,257245	-1,378015	-2,675385	-0,093535
11:24:58,41	0,519027	3,376952	-0,104986	0,121954	0,286008	-0,481002	0,041508	-0,021490	-0,254913	0,355308	0,516432	-0,085291	-0,603126	-2,938393	-1,335358	-18,018345	9,684972	12,737659	0,041508	-0,021490	-0,254913	-1,331658	-2,741980	-0,085291	0,041508	-0,021490	-0,254913	-1,331658	-2,741980	-0,085291
11:24:58,46	0,519027	3,376952	-0,104986	0,121954	0,286008	-0,481002	0,043640	-0,022000	-0,255679	0,390488	0,591280	-0,064771	-0,606815	-2,932316	-1,334265	-18,086915	9,710246	12,724237	0,043640	-0,022000	-0,255679	-1,336516	-2,834435	-0,064771	0,043640	-0,022000	-0,255679	-1,336516	-2,834435	-0,064771
11:24:58,51	0,519027	3,376952	-0,104986	0,121954	0,286008	-0,481002	0,040524	-0,018087	-0,254564	0,153728	0,434178	-0,095021	-0,611515	-2,932085	-1,338921	-18,080506	9,740996	12,741747	0,040524	-0,018087	-0,254564	-1,266074	-2,746939	-0,095021	0,040524	-0,018087	-0,254564	-1,266074	-2,746939	-0,095021
11:24:58,56	0,519027	3,376952	-0,104986	0,121954	0,286008	-0,481002	0,042674	-0,013900	-0,259220	-0,034134	0,536189	-0,077511	-0,602992	-2,932301	-1,337132	-18,030835	9,761776	12,747100	0,042674	-0,013900	-0,259220	-1,125296	-2,813756	-0,077511	0,042674	-0,013900	-0,259220	-1,125296	-2,813756	-0,077511
11:24:58,61	0,519027	3,376952	-0,104986	0,121954	0,286008	-0,481002	0,038599	-0,021390	-0,257431	0,398157	0,356910	-0,072159	-0,602012	-2,928483	-1,336976	-18,041606	9,743935	12,723054	0,038599	-0,021390	-0,257431	-1,280940	-2,673140	-0,072159	0,038599	-0,021390	-0,257431	-1,280940	-2,673140	-0,072159
11:24:58,66	0,519027	3,376952	-0,104986	0,121954	0,286008	-0,481002	0,034803	-0,020329	-0,257276	0,322162	0,159073	-0,096204	-0,606162	-2,939898	-1,335785	-18,076260	9,714464	12,719331	0,034803	-0,020329	-0,257276	-1,273667	-2,572934	-0,096204	0,034803	-0,020329	-0,257276	-1,273667	-2,572934	-0,096204
11:24:58,71	0,519027	3,376952	-0,104986	0,121954	0,286008	-0,481002	0,046764	-0,022443	-0,256084	0,389255	0,765773	-0,099928	-0,608538	-2,936212	-1,334212	-18,064927	9,689255	12,761192	0,046764	-0,022443	-0,256084	-1,372545	-2,905178	-0,099928	0,046764	-0,022443	-0,256084	-1,372545	-2,905178	-0,099928
11:24:58,76	0,519027	3,376952	-0,104986	0,121954	0,286008	-0,481002	0,044759	-0,018542	-0,254512	0,170215	0,683956	-0,058066	-0,607394	-2,935668	-1,336580	-18,096864	9,742226	12,735865	0,044759	-0,018542	-0,254512	-1,285322	-2,829639	-0,058066	0,044759	-0,018542	-0,254512	-1,285322	-2,829639	-0,058066
11:24:58,81	0,519027	3,376952	-0,104986	0,121954	0,286008	-0,481002	0,043716	-0,019260	-0,256879	0,237473	0,575577	-0,083393	-0,604911	-2,938344	-1,338084	-18,035496	9,728515	12,745433	0,043716	-0,019260	-0,256879	-1,274452	-2,856143	-0,083393	0,043716	-0,019260	-0,256879	-1,274452	-2,856143	-0,083393
11:24:58,86	0,519027	3,376952	-0,104986	0,121954	0,286008	-0,481002	0,044793	-0,022750	-0,258383	0,437737	0,691549	-0,073825	-0,600783	-2,933439	-1,336159	-18,018663	9,706523	12,730290	0,044793	-0,022750	-0,258383	-1,348113	-2,824664	-0,073825	0,044793	-0,022750	-0,258383	-1,348113	-2,824664	-0,073825
11:24:58,91	0,519027	3,376952	-0,104986	0,121954	0,286008	-0,481002	0,038481	-0,023871	-0,256459	0,485439	0,388921	-0,088968	-0,603143	-2,930755	-1,335018	-18,023368	9,726685	12,720590	0,038481	-0,023871	-0,256459	-1,388468	-2,631834	-0,088968	0,038481	-0,023871	-0,256459	-1,388468	-2,631834	-0,088968
11:24:58,96	0,519027	3,376952	-0,104986	0,121954	0,286008	-0,481002	0,037336	-0,020486	-0,255317	0,324519	0,315234	-0,098668	-0,607329	-2,934634	-1,334652	-18,063446	9,719444	12,699868	0,037336	-0,020486	-0,255317	-1,283653	-2,615653	-0,098668	0,037336	-0,020486	-0,255317	-1,283653	-2,615653	-0,098668
11:24:59,01	0,519027	3,376952	-0,104986	0,121954	0,286008	-0,481002	0,042788	-0,018800	-0,254951	0,210532	0,567630	-0,119390	-0,601909	-2,930304	-1,337329	-18,004787	9,769982	12,738008	0,042788	-0,018800	-0,254951	-1,265282	-2,791208	-0,119390	0,042788	-0,018800	-0,254951	-1,265282	-2,791208	-0,119390
11:24:59,06	0,519027	3,376952	-0,104986	0,121954	0,286008	-0,481002	0,036328	-0,021329	-0,257628	0,415130	0,257256	-0,081251	-0,601367	-2,932836	-1,337322	-18,021847	9,738308	12,741727	0,036328	-0,021329	-0,257628	-1,259201	-2,594493	-0,081251	0,036328	-0,021329	-0,257628	-1,259201	-2,594493	-0,081251
11:24:59,11	0,519027	3,376952	-0,104986	0,121954	0,286008	-0,481002	0,038250	-0,023065	-0,257621	0,469414	0,358244	-0,077531	-0,602516	-2,936448	-1,335759	-18,015359	9,717870	12,729630	0,038250	-0,023065	-0,257621	-1,341151	-2,644355	-0,077531	0,038250	-0,023065	-0,257621	-1,341151	-2,644355	-0,077531
11:24:59,16	0,519027	3,376952	-0,104986	0,121954	0,286008	-0,481002	0,041953	-0,023875	-0,256058	0,497114	0,566663	-0,089628	-0,610916	-2,930960	-1,337360	-18,081150	9,761059	12,756252	0,041953	-0,023875	-0,256058	-1,377091	-2,726660	-0,089628	0,041953	-0,023875	-0,256058	-1,377091	-2,726660	-0,089628
11:24:59,21	0,519027	3,376952	-0,104986	0,121954	0,286008	-0,481002	0,041400	-0,013856	-0,257659	-0,019363	0,459342	-0,063006	-0,602648	-2,930587	-1,334637	-18,056474	9,698128	12,729585	0,041400	-0,013856	-0,257659	-1,107081	-2,790580	-0,063006	0,041400	-0,013856	-0,257659	-1,107081	-2,790580	-0,063006
11:24:59,26	0,519027	3,376952	-0,104986	0,121954	0,286008	-0,481002	0,036943	-0,020831	-0,254937	0,301160	0,280409	-0,089674	-0,600186	-2,936644	-1,335367	-18,016094	9,681378	12,728604	0,036943	-0,020831	-0,254937	-1,334073	-2,619631	-0,089674	0,036943	-0,020831	-0,254937	-1,334073	-2,619631	-0,089674
11:24:59,31	0,519027	3,376952	-0,104986	0,121954	0,286008	-0,481002	0,040957	-0,025991	-0,255666	0,575162	0,532478	-0,090654	-0,604318	-2,934271	-1,336906	-18,011089	9,696514	12,768373	0,040957	-0,025991	-0,255666	-1,465128	-2,682655	-0,090654	0,040957	-0,025991	-0,255666	-1,465128	-2,682655	-0,090654
11:24:59,36	0,519027	3,376952	-0,104986	0,121954	0,286008	-0,481002	0,040968	-0,021226	-0,257205	0,343017	0,529819	-0,050886	-0,602606	-2,935005	-1,333824	-18,059873	9,734115	12,753855	0,040968	-0,021226	-0,257205	-1,323257	-2,686181	-0,050886	0,040968	-0,021226	-0,257205	-1,323257	-2,686181	-0,050886
11:24:59,41	0,519027	3,376952	-0,104986	0,121954	0,286008	-0,481002	0,040748	-0,023076	-0,254123	0,447375	0,457335	-0,065403	-0,604360	-2,940049	-1,337689	-18,054583	9,719517	12,754633	0,040748	-0,023076	-0,254123	-1,364103	-2,741401	-0,065403	0,040748	-0,023076	-0,254123	-1,364103	-2,741401	-0,065403
11:24:59,46	0,519027	3,376952	-0,104986	0,121954	0,286008	-0,481002	0,045993	-0,024078	-0,257988	0,489490	0,741948	-0,064625	-0,603116	-2,938030	-1,333412	-18,033978	9,740169	12,752995	0,045993	-0,024078	-0,257988	-1,400658	-2,868511	-0,064625	0,045993	-0,024078	-0,257988	-1,400658	-2,868511	-0,064625
11:24:59,51	0,519027	3,376952	-0,104986	0,121954	0,286008	-0,481002	0,043623	-0,024147	-0,253711	0,521243	0,626218	-0,066263	-0,607314	-2,938099	-1,337688	-18,039723	9,683976	12,762811	0,043623	-0,024147	-0,253711	-1,374287	-2,798183	-0,066263	0,043623	-0,024147	-0,253711	-1,374287	-2,798183	-0,066263
11:24:59,56	0,519027	3,376952	-0,104986	0,121954	0,286008	-0,481002	0,045781	-0,020546	-0,257987	0,282435	0,761579	-0,056448	-0,604230	-2,935265	-1,333807	-18,004437	9,761475	12,744142	0,045781	-0,020546	-0,257987	-1,330389	-2,832260	-0,056448	0,045781	-0,020546	-0,257987	-1,330389	-2,832260	-0,056448
11:24:59,61	0,519027	3,376952	-0,104986	0,121954	0,286008	-0,481002	0,041785	-0,021800	-0,254106	0,432415	0,545599	-0,075117	-0,606054	-2,937349	-1,335753	-18,013611	9,704596	12,738128	0,041785	-0,021800	-0,254106	-1,278867	-2,734559	-0,075117	0,041785	-0,021800	-0,254106	-1,278867	-2,734559	-0,075117
11:24:59,66	0,519027	3,376952	-0,104986	0,121954	0,286008	-0,481002	0,044502	-0,021261	-0,256052	0,350574	0,707342	-0,081130	-0,608455	-2,934153	-1,335766	-18,021600	9,695542	12,747678	0,044502	-0,021261	-0,256052	-1,318446	-2,786047	-0,081130	0,044502	-0,021261	-0,256052	-1,318446	-2,786047	-0,081130
11:24:59,71	0,519027	3,376952	-0,104986	0,121954	0,286008	-0,481002	0,042935	-0,017584	-0,256066	0,147532	0,623469	-0,071580	-0,601979	-2,933265	-1,335769	-18,035027	9,734541	12,745473	0,042935	-0,017584	-0,256066	-1,232839	-2,746915	-0,071580	0,042935	-0,017584	-0,256066	-1,232839	-2,746915	-0,071580
11:24:59,76	0,519027	3,376952	-0,104986	0,121954	0,286008	-0,481002	0,038927	-0,022749	-0,256068	0,443145	0,383957	-0,073785	-0,600783	-2,934499	-1,334981	-18,035074	9,745572	12,750216	0,038927	-0,022749	-0,256068	-1,342636	-2,671847	-0,073785	0,038927	-0,022749	-0,256068	-1,342636	-2,671847	-0,073785
11:24:59,81	0,519027	3,376952	-0,104986	0,121954	0,286008	-0,481002	0,039399	-0,024401	-0,255280	0,538606	0,402918	-0,069042	-0,607240	-2,931335	-1,335376	-18,003227	9,712814	12,753278	0,039887	-0,017228	-0,255675	-1,199240	-2,658883	-0,065980	0,039887	-0,017228	-0,255675	-1,199240	-2,658883	-0,065980
11:24:59,86	0,519027	3,376952	-0,104986	0,121954	0,286008	-0,481002	0,039887	-0,017228	-0,255675	0,153124	0,472281	-0,065980	-0,608559	-2,932476	-1,333839	-18,082232	9,740971	12,773041	0,039887	-0,017228	-0,255675	-1,199240	-2,658883	-0,065980	0,039887	-0,017228	-0,255675	-1,199240	-2,658883	-0,065980
11:24:59,91	0,519027	3,376952	-0,104986	0,121954	0,286008	-0,481002	0,041534	-0,016656	-0,254138	0,108282	0,475413	-0,046218	-0,603231	-2,932729	-1,336170	-18,060814	9,717100	12,750132	0,041534	-0,016656	-0,254138	-1,199210	-2,785022	-0,046218	0,041534	-0,016656	-0,254138	-1,199210	-2,785022	-0,046218
11:24:59,96	0,519027	3,376952	-0,104986	0,121954	0,286008	-0,481002	0,039090	-0,021396	-0,256470	0,344817	0,378781	-0,069127	-0,607280	-2,936693	-1,336551	-18,033256	9,703328	12,728970	0,039090	-0,021396	-0,256470	-1,334793	-2,689757	-0,069127	0,039090	-0,021396	-0,256470	-1,334793	-2,689757	-0,069127
11:25:00,01	0,519027	3,376952	-0,104986	0,121954	0,286008	-0,481002	0,044547	-0,019872	-0,256850	0,267405	0,693307	-0,090288	-0,609021	-2,937168	-1,336506	-18,012768	9,691891	12,776446	0,044547	-0,019872	-0,256850	-1,292547	-2,803620	-0,090288	0,044547	-0,019872	-0,256850	-1,292547	-2,803620	-0,090288
11:25:00,06	0,519027	3,376952	-0,104986	0,121954	0,286008	-0,481002	0,045829	-0,018601	-0,256805	0,201677	0,783463	-0,042812	-0,603761	-2,932411	-1,337364	-18,036588	9,719603	12,702193	0,045829	-0,018601	-0,256805	-1,258539	-2,814147	-0,042812	0,045829	-0,018601	-0,256805	-1,258539	-2,814147	-0,042812
11:25:00,11	0,519027	3,376952	-0,104986	0,121954	0,286008	-0,481002	0,039079	-0,020779	-0,257663	0,326990	0,397970	-0,117065	-0,601939	-2,930029	-1,335397	-18,008805	9,727839	12,725869	0,039079	-0,020779	-0,257663	-1,304150	-2,669754	-0,117065	0,039079	-0,020779	-0,257663	-1,304150	-2,669754	-0,117065
11:25:00,16	0,519027	3,376952	-0,104986	0,121954	0,286008	-0,481002	0,036105	-0,021165	-0,255696	0,368089	0,263264	-0,093389	-0,602024	-2,931203	-1,336950	-18,048364	9,734401	12,746622	0,036105	-0,021165	-0,255696	-1,293356	-2,570999	-0,093389	0,036105	-0,021165	-0,255696	-1,293356	-2,570999	-0,093389
11:25:00,21	0,519027	3,376952	-0,104986	0,121954	0,286008	-0,481002	0,037165	-0,021679	-0,257249	0,380702	0,280813	-0,072636	-0,603146	-2,931945	-1,335777	-18,028979	9,739740	12,740731	0,037165	-0,021679	-0,257249	-1,321065	-2,636613	-0,072636	0,037165	-0,021679	-0,257249	-1,321065	-2,636613	-0,072636
11:25:00,26	0,519027	3,376952	-0,104986	0,121954	0,286008	-0,481002	0,038368	-0,021078	-0,256077	0,363775	0,357518	-0,078527	-0,607975	-2,935195	-1,333844	-18,077257	9,689791	12,746825	0,038368	-0,021078	-0,256077	-1,290827	-2,654390	-0,078527	0,038368	-0,021078	-0,256077	-1,290827	-2,654390	-0,078527
11:25:00,31	0,519027	3,376952	-0,104986	0,121954	0,286008	-0,481002	0,043598	-0,018521	-0,254143	0,163429	0,612615	-0,072434	-0,603762	-2,930355	-1,333832	-18,038664	9,739136	12,759138	0,043598	-0,018521	-0,254143	-1,290470	-2,809806	-0,072434	0,043598	-0,018521	-0,254143	-1,290470	-2,809806	-0,072434
11:25:00,36	0,519027	3,376952	-0,104986	0,121954	0,286008	-0,481002	0,037299	-0,019749	-0,254131	0,289318	0,293835	-0,060120	-0,605376	-2,936979	-1,335363	-17,977911	9,714869	12,718645	0,037299	-0,019749	-0,254131	-1,260983	-2,634142	-0,060120	0,037299	-0,019749	-0,254131	-1,260983	-2,634142	-0,060120
11:25:00,41	0,519027	3,376952	-0,104986	0,121954	0,286008	-0,481002	0,043842	-0,021663	-0,255662	0,398225	0,698836	-0,100613	-0,602596	-2,935871	-1,337335	-18,040988	9,695089	12,720504	0,043842	-0,021663	-0,255662	-1,302351	-2,742793	-0,100613	0,043842	-0,021663	-0,255662	-1,302351	-2,742793	-0,100613
11:25:00,46	0,519027	3,376952	-0,104986	0,121954	0,286008	-0,481002	0,041493	-0,023518	-0,257634	0,445998	0,531944	-0,098754	-0,607844	-2,935838	-1,333431	-18,023540	9,702779	12,741520	0,041493	-0,023518	-0,257634	-1,400169	-2,725276	-0,098754	0,041493	-0,023518	-0,257634	-1,400169	-2,725276	-0,098754
11:25:00,51	0,519027	3,376952	-0,104986	0,121954	0,286008	-0,481002	0,044089	-0,018956	-0,253731	0,224164	0,678166	-0,077739	-0,603710	-2,934897	-1,336905	-18,019920	9,742561	12,769950	0,044089	-0,018956	-0,253731	-1,263895	-2,782787	-0,077739	0,044089	-0,018956	-0,253731	-1,263895	-2,782787	-0,077739
11:25:00,56	0,519027	3,376952	-0,104986	0,121954	0,286008	-0,481002	0,041206	-0,022066	-0,257204	0,422142	0,511539	-0,049308	-0,604855	-2,932599	-1,334994	-17,997655	9,715259	12,729066	0,041206	-0,022066	-0,257204	-1,310045	-2,723167	-0,049308	0,041206	-0,022066	-0,257204	-1,310045	-2,723167	-0,049308
11:25:00,61	0,519027	3,376952	-0,104986	0,121954	0,286008	-0,481002	0,042796	-0,022958	-0,255663	0,419794	0,619852	-0,076487	-0,603732	-2,936720	-1,335364	-18,022060	9,687529	12,742772	0,042796	-0,022958	-0,255663	-1,382411	-2,739624	-0,076487	0,042796	-0,022958	-0,255663	-1,382411	-2,739624	-0,076487
11:25:00,66	0,519027	3,376952	-0,104986	0,121954	0,286008	-0,481002	0,042796	-0,022958	-0,255663	0,419794	0,619852	-0,076487	-0,601904	-2,939038	-1,334549	-17,998701	9,686263	12,761348	0,042796	-0,022958	-0,255663	-1,382411	-2,739624	-0,076487	0,042796	-0,022958	-0,255663	-1,382411	-2,739624	-0,076487
11:25:00,71	0,519027	3,376952	-0,104986	0,121954	0,286008	-0,481002	0,043890	-0,025701	-0,254848	0,572987	0,697616	-0,057911	-0,607315	-2,934191	-1,332291	-18,049953	9,700070	12,731656	0,043890	-0,025701	-0,254848	-1,444504	-2,747759	-0,057911	0,043890	-0,025701	-0,254848	-1,444504	-2,747759	-0,057911
11:25:00,76	0,519027	3,376952	-0,104986	0,121954	0,286008	-0,481002	0,042398	-0,018590	-0,252591	0,189583	0,568723	-0,087602	-0,610774	-2,935462	-1,333829	-18,021838	9,722434	12,737078	0,042398	-0,018590	-0,252591	-1,269749	-2,759500	-0,087602	0,042398	-0,018590	-0,252591	-1,269749	-2,759500	-0,087602
11:25:00,81	0,519027	3,376952	-0,104986	0,121954	0,286008	-0,481002	0,045228	-0,016231	-0,254128	0,100324	0,729041	-0,082181	-0,601350	-2,936422	-1,335735	-18,015344	9,712633	12,758724	0,045228	-0,016231	-0,254128	-1,173804	-2,821326	-0,082181	0,045228	-0,016231	-0,254128	-1,173804	-2,821326	-0,082181
11:25:00,86	0,519027	3,376952	-0,104986	0,121954	0,286008	-0,481002	0,041347	-0,024872	-0,256035	0,544427	0,537758	-0,060534	-0,604815	-2,935709	-1,334964	-17,995075	9,744655	12,748889	0,041347	-0,024872	-0,256035	-1,408037	-2,707957	-0,060534	0,041347	-0,024872	-0,256035	-1,408037	-2,707957	-0,060534
11:25:00,91	0,519027	3,376952	-0,104986	0,121954	0,286008	-0,481002	0,042462	-0,021515	-0,255263	0,407705	0,597304	-0,070369	-0,600733	-2,933145	-1,336507	-18,000696	9,742237	12,775120	0,042462	-0,021515	-0,255263	-1,281198	-2,735973	-0,070369	0,042462	-0,021515	-0,255263	-1,281198	-2,735973	-0,070369
11:25:00,96	0,519027	3,376952	-0,104986	0,121954	0,286008	-0,481002	0,038201	-0,023768	-0,256806	0,519977	0,372060	-0,044139	-0,602558	-2,930908	-1,331901	-18,041192	9,759850	12,739398	0,038201	-0,023768	-0,256806	-1,345816	-2,626709	-0,044139	0,038201	-0,023768	-0,256806	-1,345816	-2,626709	-0,044139
11:25:01,01	0,519027	3,376952	-0,104986	0,121954	0,286008	-0,481002	0,037176	-0,021069	-0,252200	0,374633	0,274895	-0,079861	-0,599573	-2,932827	-1,333020	-18,004525	9,707823	12,762492	0,037176	-0,021069	-0,252200	-1,279288	-2,643430	-0,079861	0,037176	-0,021069	-0,252200	-1,279288	-2,643430	-0,079861
11:25:01,06	0,519027	3,376952	-0,104986	0,121954	0,286008	-0,481002	0,037345	-0,024614	-0,253319	0,532222	0,341464	-0,056766	-0,609713	-2,930619	-1,335028	-18,062264	9,726603	12,744103	0,037345	-0,024614	-0,253319	-1,399939	-2,590146	-0,056766	0,037345	-0,024614	-0,253319	-1,399939	-2,590146	-0,056766
11:25:01,11	0,519027	3,376952	-0,104986	0,121954	0,286008	-0,481002	0,040504	-0,014728	-0,255327	0,005582	0,446297	-0,075155	-0,598972	-2,930443	-1,333052	-17,999274	9,714719	12,729220	0,040504	-0,014728	-0,255327	-1,150584	-2,733232	-0,075155	0,040504	-0,014728	-0,255327	-1,150584	-2,733232	-0,075155
11:25:01,16	0,519027	3,376952	-0,104986	0,121954	0,286008	-0,481002	0,034980	-0,023941	-0,253351	0,505872	0,219571	-0,090038	-0,604295	-2,937992	-1,334579	-18,033854	9,745420	12,753674	0,034980	-0,023941	-0,253351	-1,373532	-2,526369	-0,090038	0,034980	-0,023941	-0,253351	-1,373532	-2,526369	-0,090038
11:25:01,21	0,519027	3,376952	-0,104986	0,121954	0,286008	-0,481002	0,044179	-0,023106	-0,254878	0,471751	0,652629	-0,065584	-0,606714	-2,931595	-1,335807	-18,038366	9,716615	12,715315	0,044179	-0,023106	-0,254878	-1,342107	-2,815443	-0,065584	0,044179	-0,023106	-0,254878	-1,342107	-2,815443	-0,065584
11:25:01,26	0,519027	3,376952	-0,104986	0,121954	0,286008	-0,481002	0,039849	-0,017813	-0,256107	0,169295	0,437944	-0,103943	-0,606122	-2,930556	-1,335010	-18,033725	9,720467	12,744233	0,039849	-0,017813	-0,256107	-1,229035	-2,690193	-0,103943	0,039849	-0,017813	-0,256107	-1,229035	-2,690193	-0,103943
11:25:01,31	0,519027	3,376952	-0,104986	0,121954	0,286008	-0,481002	0,038653	-0,017806	-0,255309	0,174584	0,377855	-0,075026	-0,605386	-2,934350	-1,334205	-17,977210	9,714759	12,723163	0,038653	-0,017806	-0,255309	-1,223190	-2,656411	-0,075026	0,038653	-0,017806	-0,255309	-1,223190	-2,656411	-0,075026
11:25:01,36	0,519027	3,376952	-0,104986	0,121954	0,286008	-0,481002	0,041571	-0,020340	-0,254504	0,329681	0,581362	-0,096096	-0,603821	-2,931867	-1,335032	-18,062328	9,709947	12,720181	0,041571	-0,020340	-0,254504	-1,267035	-2,681928	-0,096096	0,041571	-0,020340	-0,254504	-1,267035	-2,681928	-0,096096
11:25:01,41	0,519027	3,376952	-0,104986	0,121954	0,286008	-0,481002	0,038638	-0,020454	-0,255331	0,288880	0,357571	-0,099078	-0,600683	-2,931239	-1,333034	-17,986107	9,751897	12,744386	0,038638	-0,020454	-0,255331	-1,316782	-2,675528	-0,099078	0,038638	-0,020454	-0,255331	-1,316782	-2,675528	-0,099078
11:25:01,46	0,519027	3,376952	-0,104986	0,121954	0,286008	-0,481002	0,036525	-0,022858	-0,253333	0,488325	0,292715	-0,074872	-0,605507	-2,934221	-1,332268	-18,039075	9,731094	12,752213	0,036525	-0,022858	-0,253333	-1,306045	-2,574491	-0,074872	0,036525	-0,022858	-0,253333	-1,306045	-2,574491	-0,074872
11:25:01,51	0,519027	3,376952	-0,104986	0,121954	0,286008	-0,481002	0,041520	-0,020172	-0,252568	0,304144	0,516983	-0,067046	-0,600177	-2,929080	-1,335372	-17,998860	9,710175	12,754702	0,041520	-0,020172	-0,252568	-1,279362	-2,742329	-0,067046	0,041520	-0,020172	-0,252568	-1,279362	-2,742329	-0,067046
11:25:01,56	0,519027	3,376952	-0,104986	0,121954	0,286008	-0,481002	0,034402	-0,022217	-0,255672	0,412455	0,192142	-0,064556	-0,608398	-2,931071	-1,335415	-18,013446	9,756935	12,711053	0,034402	-0,022217	-0,255672	-1,331554	-2,508419	-0,064556	0,034402	-0,022217	-0,255672	-1,331554	-2,508419	-0,064556
11:25:01,61	0,519027	3,376952	-0,104986	0,121954	0,286008	-0,481002	0,040237	-0,016093	-0,255714	0,127235	0,459573	-0,108205	-0,604265	-2,930145	-1,334194	-17,992323	9,728778	12,768185	0,040237	-0,016093	-0,255714	-1,136078	-2,699070	-0,108205	0,040237	-0,016093	-0,255714	-1,136078	-2,699070	-0,108205
11:25:01,66	0,519027	3,376952	-0,104986	0,121954	0,286008	-0,481002	0,037369	-0,019209	-0,254493	0,275431	0,342787	-0,051074	-0,600152	-2,934215	-1,333048	-18,022316	9,749414	12,729802	0,037369	-0,019209	-0,254493	-1,232468	-2,590685	-0,051074	0,037369	-0,019209	-0,254493	-1,232468	-2,590685	-0,051074
11:25:01,71	0,519027	3,376952	-0,104986	0,121954	0,286008	-0,481002	0,038837	-0,024806	-0,253347	0,569334	0,382834	-0,089456	-0,607337	-2,935382	-1,335782	-18,055594	9,700057	12,738502	0,038837	-0,024806	-0,253347	-1,377906	-2,665883	-0,089456	0,038837	-0,024806	-0,253347	-1,377906	-2,665883	-0,089456
11:25:01,76	0,519027	3,376952	-0,104986	0,121954	0,286008	-0,481002	0,043441	-0,019167	-0,256081	0,216766	0,618067	-0,080756	-0,604371	-2,931609	-1,331537	-18,055329	9,722384	12,713479	0,043441	-0,019167	-0,256081	-1,287878	-2,792012	-0,080756	0,043441	-0,019167	-0,256081	-1,287878	-2,792012	-0,080756
11:25:01,81	0,519027	3,376952	-0,104986	0,121954	0,286008	-0,481002	0,038690	-0,019849	-0,251837	0,271669	0,360095	-0,105780	-0,609080	-2,931363	-1,335808	-18,054520	9,756389	12,730916	0,038690	-0,019849	-0,251837	-1,286468	-2,677051	-0,105780	0,038690	-0,019849	-0,251837	-1,286468	-2,677051	-0,105780
11:25:01,86	0,519027	3,376952	-0,104986	0,121954	0,286008	-0,481002	0,040832	-0,015648	-0,256107	0,083080	0,455170	-0,088342	-0,603637	-2,935639	-1,335351	-17,994831	9,745844	12,749374	0,040832	-0,015648	-0,256107	-1,145292	-2,750113	-0,088342	0,040832	-0,015648	-0,256107	-1,145292	-2,750113	-0,088342
11:25:01,91	0,519027	3,376952	-0,104986	0,121954	0,286008	-0,481002	0,034845	-0,020397	-0,256491	0,331261	0,177413	-0,096961	-0,601975	-2,928554	-1,336191	-18,024860	9,740708	12,722297	0,034845	-0,020397	-0,256491	-1,269882	-2,557951	-0,096961	0,034845	-0,020397	-0,256491	-1,269882	-2,557951	-0,096961
11:25:01,96	0,519027	3,376952	-0,104986	0,121954	0,286008	-0,481002	0,034845	-0,020397	-0,256491	0,331261	0,177413	-0,096961	-0,603121	-2,938721	-1,334566	-18,031497	9,730463	12,762948	0,034845	-0,020397	-0,256491	-1,269882	-2,557951	-0,096961	0,034845	-0,020397	-0,256491	-1,269882	-2,557951	-0,096961
11:25:02,01	0,519027	3,376952	-0,104986	0,121954	0,286008	-0,481002	0,044224	-0,024488	-0,254865	0,531804	0,664490	-0,056311	-0,605362	-2,937496	-1,335729	-17,974803	9,731143	12,743508	0,044224	-0,024488	-0,254865	-1,390486	-2,807117	-0,056311	0,044224	-0,024488	-0,254865	-1,390486	-2,807117	-0,056311
11:25:02,06	0,519027	3,376952	-0,104986	0,121954	0,286008	-0,481002	0,044284	-0,021934	-0,256028	0,427958	0,716348	-0,075750	-0,604361	-2,930354	-1,334245	-18,032637	9,699545	12,724040	0,044284	-0,021934	-0,256028	-1,293882	-2,759938	-0,075750	0,044284	-0,021934	-0,256028	-1,293882	-2,759938	-0,075750
11:25:02,11	0,519027	3,376952	-0,104986	0,121954	0,286008	-0,481002	0,037598	-0,019230	-0,254545	0,231067	0,334371	-0,095218	-0,601929	-2,930615	-1,335011	-18,011523	9,740849	12,721148	0,037598	-0,019230	-0,254545	-1,278506	-2,617036	-0,095218	0,037598	-0,019230	-0,254545	-1,278506	-2,617036	-0,095218
11:25:02,16	0,519027	3,376952	-0,104986	0,121954	0,286008	-0,481002	0,036608	-0,021467	-0,255310	0,393704	0,280556	-0,098110	-0,604303	-2,937933	-1,331863	-18,021667	9,680600	12,740137	0,036608	-0,021467	-0,255310	-1,291453	-2,593185	-0,098110	0,036608	-0,021467	-0,255310	-1,291453	-2,593185	-0,098110
11:25:02,21	0,519027	3,376952	-0,104986	0,121954	0,286008	-0,481002	0,044132	-0,023070	-0,252162	0,419792	0,693143	-0,079122	-0,607223	-2,935000	-1,333047	-18,002549	9,683850	12,726160	0,044132	-0,023070	-0,252162	-1,391173	-2,771230	-0,079122	0,044132	-0,023070	-0,252162	-1,391173	-2,771230	-0,079122
11:25:02,26	0,519027	3,376952	-0,104986	0,121954	0,286008	-0,481002	0,043053	-0,019075	-0,253347	0,224434	0,651946	-0,093098	-0,601320	-2,931756	-1,334976	-17,994032	9,718852	12,749249	0,043053	-0,019075	-0,253347	-1,272935	-2,727696	-0,093098	0,043053	-0,019075	-0,253347	-1,272935	-2,727696	-0,093098
11:25:02,31	0,519027	3,376952	-0,104986	0,121954	0,286008	-0,481002	0,037292	-0,022565	-0,255275	0,440500	0,342246	-0,070009	-0,608406	-2,936197	-1,333070	-18,019375	9,708628	12,702533	0,037292	-0,022565	-0,255275	-1,330857	-2,585152	-0,070009	0,037292	-0,022565	-0,255275	-1,330857	-2,585152	-0,070009
11:25:02,36	0,519027	3,376952	-0,104986	0,121954	0,286008	-0,481002	0,044681	-0,018649	-0,253369	0,215339	0,709635	-0,116726	-0,607894	-2,932962	-1,334626	-18,044590	9,722040	12,733808	0,044681	-0,018649	-0,253369	-1,248606	-2,797795	-0,116726	0,044681	-0,018649	-0,253369	-1,248606	-2,797795	-0,116726
11:25:02,41	0,519027	3,376952	-0,104986	0,121954	0,286008	-0,481002	0,041623	-0,017475	-0,254925	0,153309	0,522089	-0,085451	-0,601880	-2,938636	-1,335728	-18,002850	9,734838	12,749192	0,041623	-0,017475	-0,254925	-1,218493	-2,745306	-0,085451	0,041623	-0,017475	-0,254925	-1,218493	-2,745306	-0,085451
11:25:02,46	0,519027	3,376952	-0,104986	0,121954	0,286008	-0,481002	0,043530	-0,025520	-0,256027	0,603585	0,650992	-0,070066	-0,605550	-2,938402	-1,333825	-18,057981	9,698840	12,737158	0,043530	-0,025520	-0,256027	-1,399724	-2,766088	-0,070066	0,043530	-0,025520	-0,256027	-1,399724	-2,766088	-0,070066
11:25:02,51	0,519027	3,376952	-0,104986	0,121954	0,286008	-0,481002	0,045162	-0,022225	-0,254124	0,373494	0,706139	-0,082100	-0,601944	-2,930654	-1,334225	-18,017352	9,737655	12,735155	0,045162	-0,022225	-0,254124	-1,371142	-2,839097	-0,082100	0,045162	-0,022225	-0,254124	-1,371142	-2,839097	-0,082100
11:25:02,56	0,519027	3,376952	-0,104986	0,121954	0,286008	-0,481002	0,036649	-0,021473	-0,254525	0,388339	0,279222	-0,084103	-0,603663	-2,935839	-1,331873	-18,012454	9,736200	12,732560	0,036649	-0,021473	-0,254525	-1,297295	-2,597714	-0,084103	0,036649	-0,021473	-0,254525	-1,297295	-2,597714	-0,084103
11:25:02,61	0,519027	3,376952	-0,104986	0,121954	0,286008	-0,481002	0,041999	-0,022578	-0,252172	0,446986	0,562403	-0,086698	-0,603095	-2,935532	-1,335759	-18,005447	9,710726	12,729336	0,041999	-0,022578	-0,252172	-1,325387	-2,734526	-0,086698	0,041999	-0,022578	-0,252172	-1,325387	-2,734526	-0,086698
11:25:02,66	0,519027	3,376952	-0,104986	0,121954	0,286008	-0,481002	0,041449	-0,022916	-0,256059	0,446022	0,552610	-0,089923	-0,600126	-2,932956	-1,335364	-17,993937	9,729827	12,740174	0,041449	-0,022916	-0,256059	-1,352911	-2,701146	-0,089923	0,041449	-0,022916	-0,256059	-1,352911	-2,701146	-0,089923
11:25:02,71	0,519027	3,376952	-0,104986	0,121954	0,286008	-0,481002	0,037734	-0,024199	-0,255664	0,535029	0,359826	-0,079084	-0,602511	-2,939452	-1,336535	-18,006081	9,672576	12,708731	0,037734	-0,024199	-0,255664	-1,364611	-2,602271	-0,079084	0,037734	-0,024199	-0,255664	-1,364611	-2,602271	-0,079084
11:25:02,76	0,519027	3,376952	-0,104986	0,121954	0,286008	-0,481002	0,044552	-0,025381	-0,256834	0,540840	0,732467	-0,110528	-0,603177	-2,930084	-1,335787	-18,031711	9,720176	12,740409	0,044552	-0,025381	-0,256834	-1,451587	-2,764838	-0,110528	0,044552	-0,025381	-0,256834	-1,451587	-2,764838	-0,110528
11:25:02,81	0,519027	3,376952	-0,104986	0,121954	0,286008	-0,481002	0,036772	-0,020120	-0,256086	0,295688	0,281945	-0,078849	-0,603579	-2,928841	-1,332631	-17,963937	9,777984	12,768830	0,036772	-0,020120	-0,256086	-1,283767	-2,604682	-0,078849	0,036772	-0,020120	-0,256086	-1,283767	-2,604682	-0,078849
11:25:02,86	0,519027	3,376952	-0,104986	0,121954	0,286008	-0,481002	0,035896	-0,019151	-0,252930	0,329203	0,266190	-0,050429	-0,600015	-2,930735	-1,333733	-18,016456	9,752606	12,739280	0,035896	-0,019151	-0,252930	-1,174115	-2,551681	-0,050429	0,035896	-0,019151	-0,252930	-1,174115	-2,551681	-0,050429
11:25:02,91	0,519027	3,376952	-0,104986	0,121954	0,286008	-0,481002	0,035755	-0,023184	-0,254032	0,490726	0,226028	-0,079978	-0,603682	-2,938089	-1,335369	-18,005549	9,687559	12,718186	0,035755	-0,023184	-0,254032	-1,329250	-2,580719	-0,079978	0,035755	-0,023184	-0,254032	-1,329250	-2,580719	-0,079978
11:25:02,96	0,519027	3,376952	-0,104986	0,121954	0,286008	-0,481002	0,043957	-0,023685	-0,255668	0,465899	0,694500	-0,101073	-0,605950	-2,935521	-1,335664	-18,023629	9,690063	12,742846	0,043957	-0,023685	-0,255668	-1,393405	-2,756102	-0,101073	0,043957	-0,023685	-0,255668	-1,393405	-2,756102	-0,101073
11:25:03,01	0,519027	3,376952	-0,104986	0,121954	0,286008	-0,481002	0,042867	-0,020437	-0,255963	0,290136	0,620944	-0,076412	-0,601863	-2,935933	-1,333062	-18,007346	9,757373	12,695445	0,042867	-0,020437	-0,255963	-1,314206	-2,744144	-0,076412	0,042867	-0,020437	-0,255963	-1,314206	-2,744144	-0,076412
11:25:03,06	0,519027	3,376952	-0,104986	0,121954	0,286008	-0,481002	0,041180	-0,024183	-0,253361	0,551341	0,513655	-0,123813	-0,607818	-2,934478	-1,334599	-18,006047	9,702656	12,737407	0,041180	-0,024183	-0,253361	-1,347031	-2,718987	-0,123813	0,041180	-0,024183	-0,253361	-1,347031	-2,718987	-0,123813
11:25:03,11	0,519027	3,376952	-0,104986	0,121954	0,286008	-0,481002	0,042898	-0,018299	-0,254898	0,198615	0,631463	-0,081851	-0,603676	-2,929539	-1,337331	-17,995432	9,748670	12,737038	0,042898	-0,018299	-0,254898	-1,237831	-2,736025	-0,081851	0,042898	-0,018299	-0,254898	-1,237831	-2,736025	-0,081851
11:25:03,16	0,519027	3,376952	-0,104986	0,121954	0,286008	-0,481002	0,036550	-0,019416	-0,257630	0,301878	0,287531	-0,082220	-0,607879	-2,933632	-1,333873	-18,047533	9,728530	12,699575	0,036550	-0,019416	-0,257630	-1,222287	-2,581606	-0,082220	0,036550	-0,019416	-0,257630	-1,222287	-2,581606	-0,082220
11:25:03,21	0,519027	3,376952	-0,104986	0,121954	0,286008	-0,481002	0,042196	-0,017823	-0,254172	0,175531	0,546098	-0,119684	-0,603125	-2,930084	-1,334624	-18,014650	9,729905	12,725312	0,042196	-0,017823	-0,254172	-1,223556	-2,766288	-0,119684	0,042196	-0,017823	-0,254172	-1,223556	-2,766288	-0,119684
11:25:03,26	0,519027	3,376952	-0,104986	0,121954	0,286008	-0,481002	0,036746	-0,020166	-0,254924	0,314996	0,290463	-0,093946	-0,609559	-2,934269	-1,332296	-18,004836	9,710574	12,702061	0,036746	-0,020166	-0,254924	-1,268010	-2,594061	-0,093946	0,036746	-0,020166	-0,254924	-1,268010	-2,594061	-0,093946
11:25:03,31	0,519027	3,376952	-0,104986	0,121954	0,286008	-0,481002	0,043587	-0,016686	-0,252595	0,122223	0,664398	-0,117197	-0,601521	-2,929683	-1,332709	-18,092173	9,728545	12,734926	0,043587	-0,016686	-0,252595	-1,187635	-2,757202	-0,117197	0,043587	-0,016686	-0,252595	-1,187635	-2,757202	-0,117197
11:25:03,36	0,519027	3,376952	-0,104986	0,121954	0,286008	-0,481002	0,035597	-0,021354	-0,253008	0,336843	0,164261	-0,084332	-0,607825	-2,932528	-1,333453	-18,008378	9,702554	12,722484	0,035597	-0,021354	-0,253008	-1,339437	-2,630070	-0,084332	0,035597	-0,021354	-0,253008	-1,339437	-2,630070	-0,084332
11:25:03,41	0,519027	3,376952	-0,104986	0,121954	0,286008	-0,481002	0,041212	-0,017317	-0,253752	0,146308	0,541848	-0,096775	-0,610776	-2,930062	-1,334227	-18,008641	9,728617	12,747873	0,041212	-0,017317	-0,253752	-1,213067	-2,693325	-0,096775	0,041212	-0,017317	-0,253752	-1,213067	-2,693325	-0,096775
11:25:03,46	0,519027	3,376952	-0,104986	0,121954	0,286008	-0,481002	0,040552	-0,013529	-0,254526	-0,028211	0,494267	-0,071385	-0,601928	-2,931459	-1,333445	-18,009552	9,724735	12,729224	0,040552	-0,013529	-0,254526	-1,090255	-2,689095	-0,071385	0,040552	-0,013529	-0,254526	-1,090255	-2,689095	-0,071385
11:25:03,51	0,519027	3,376952	-0,104986	0,121954	0,286008	-0,481002	0,037339	-0,021890	-0,253744	0,402737	0,328306	-0,090034	-0,607287	-2,941038	-1,333781	-18,035843	9,668040	12,769142	0,037339	-0,021890	-0,253744	-1,315635	-2,602779	-0,090034	0,037339	-0,021890	-0,253744	-1,315635	-2,602779	-0,090034
11:25:03,55	0,519027	3,376952	-0,104986	0,121954	0,286008	-0,481002	0,048313	-0,022039	-0,254080	0,348235	0,904573	-0,050116	-0,610189	-2,936318	-1,336932	-18,020269	9,723002	12,738942	0,048313	-0,022039	-0,254080	-1,381826	-2,888031	-0,050116	0,048313	-0,022039	-0,254080	-1,381826	-2,888031	-0,050116
11:25:03,60	0,519027	3,376952	-0,104986	0,121954	0,286008	-0,481002	0,045677	-0,017165	-0,257231	0,150174	0,753462	-0,080316	-0,604840	-2,932281	-1,331882	-18,013429	9,770490	12,743689	0,045677	-0,017165	-0,257231	-1,197280	-2,832148	-0,080316	0,045677	-0,017165	-0,257231	-1,197280	-2,832148	-0,080316
11:25:03,65	0,519027	3,376952	-0,104986	0,121954	0,286008	-0,481002	0,039506	-0,019779	-0,252181	0,330643	0,414777	-0,075570	-0,606644	-2,933601	-1,332295	-18,024770	9,736272	12,713382	0,039506	-0,019779	-0,252181	-1,222004	-2,686451	-0,075570	0,039506	-0,019779	-0,252181	-1,222004	-2,686451	-0,075570
11:25:03,70	0,519027	3,376952	-0,104986	0,121954	0,286008	-0,481002	0,041552	-0,018877	-0,252595	0,248450	0,528426	-0,105876	-0,607846	-2,933721	-1,334604	-18,019675	9,712358	12,742814	0,041552	-0,018877	-0,252595	-1,233412	-2,733367	-0,105876	0,041552	-0,018877	-0,252595	-1,233412	-2,733367	-0,105876
11:25:03,75	0,519027	3,376952	-0,104986	0,121954	0,286008	-0,481002	0,042256	-0,017896	-0,254903	0,179266	0,581416	-0,076444	-0,602459	-2,933131	-1,333398	-17,983282	9,727524	12,767436	0,042256	-0,017896	-0,254903	-1,225574	-2,735660	-0,076444	0,042256	-0,017896	-0,254903	-1,225574	-2,735660	-0,076444
11:25:03,80	0,519027	3,376952	-0,104986	0,121954	0,286008	-0,481002	0,039052	-0,022266	-0,253697	0,437836	0,438758	-0,051822	-0,606018	-2,932982	-1,333857	-17,987605	9,681598	12,683329	0,039052	-0,022266	-0,253697	-1,310047	-2,626827	-0,051822	0,039052	-0,022266	-0,253697	-1,310047	-2,626827	-0,051822
11:25:03,85	0,519027	3,376952	-0,104986	0,121954	0,286008	-0,481002	0,040702	-0,019109	-0,254157	0,231727	0,543773	-0,135930	-0,607250	-2,933227	-1,336561	-18,017554	9,722578	12,725106	0,040702	-0,019109	-0,254157	-1,268317	-2,651332	-0,135930	0,040702	-0,019109	-0,254157	-1,268317	-2,651332	-0,135930
11:25:03,90	0,519027	3,376952	-0,104986	0,121954	0,286008	-0,481002	0,041531	-0,018165	-0,256861	0,203150	0,540450	-0,094152	-0,604379	-2,934021	-1,334220	-18,061037	9,738732	12,754095	0,041531	-0,018165	-0,256861	-1,222782	-2,719724	-0,094152	0,041531	-0,018165	-0,256861	-1,222782	-2,719724	-0,094152
11:25:03,95	0,519027	3,376952	-0,104986	0,121954	0,286008	-0,481002	0,040783	-0,021048	-0,254519	0,345338	0,455819	-0,065163	-0,599487	-2,931487	-1,333046	-17,969969	9,717382	12,714221	0,040783	-0,021048	-0,254519	-1,306946	-2,745635	-0,065163	0,040783	-0,021048	-0,254519	-1,306946	-2,745635	-0,065163
11:25:04,00	0,519027	3,376952	-0,104986	0,121954	0,286008	-0,481002	0,036142	-0,024018	-0,253345	0,526811	0,304023	-0,105037	-0,603127	-2,933251	-1,332263	-18,034927	9,759399	12,758474	0,036142	-0,024018	-0,253345	-1,358601	-2,533104	-0,105037	0,036142	-0,024018	-0,253345	-1,358601	-2,533104	-0,105037
11:25:04,05	0,519027	3,376952	-0,104986	0,121954	0,286008	-0,481002	0,039489	-0,021747	-0,252562	0,412645	0,400838	-0,060785	-0,609583	-2,929581	-1,335043	-18,023744	9,784844	12,706998	0,039489	-0,021747	-0,252562	-1,294520	-2,699081	-0,060785	0,039489	-0,021747	-0,252562	-1,294520	-2,699081	-0,060785
11:25:04,10	0,519027	3,376952	-0,104986	0,121954	0,286008	-0,481002	0,039539	-0,014322	-0,255342	0,054131	0,400379	-0,112261	-0,602991	-2,935545	-1,332975	-17,960270	9,723847	12,785755	0,039539	-0,014322	-0,255342	-1,070109	-2,703434	-0,112261	0,039539	-0,014322	-0,255342	-1,070109	-2,703434	-0,112261
11:25:04,15	0,519027	3,376952	-0,104986	0,121954	0,286008	-0,481002	0,041408	-0,023012	-0,253274	0,484947	0,583041	-0,033503	-0,607252	-2,932133	-1,331522	-18,023567	9,716156	12,717213	0,041408	-0,023012	-0,253274	-1,321494	-2,667496	-0,033503	0,041408	-0,023012	-0,253274	-1,321494	-2,667496	-0,033503
11:25:04,20	0,519027	3,376952	-0,104986	0,121954	0,286008	-0,481002	0,040583	-0,017616	-0,251821	0,166068	0,489180	-0,102045	-0,601245	-2,933065	-1,333013	-17,971663	9,735191	12,753012	0,040583	-0,017616	-0,251821	-1,216820	-2,696610	-0,102045	0,040583	-0,017616	-0,251821	-1,216820	-2,696610	-0,102045
11:25:04,25	0,519027	3,376952	-0,104986	0,121954	0,286008	-0,481002	0,038387	-0,023284	-0,253312	0,503213	0,410425	-0,066246	-0,604947	-2,934636	-1,335758	-18,035328	9,699201	12,758156	0,038387	-0,023284	-0,253312	-1,324571	-2,602985	-0,066246	0,038387	-0,023284	-0,253312	-1,324571	-2,602985	-0,066246
11:25:04,30	0,519027	3,376952	-0,104986	0,121954	0,286008	-0,481002	0,041599	-0,020864	-0,256057	0,314363	0,540278	-0,061102	-0,600756	-2,931345	-1,334998	-18,009166	9,725892	12,730422	0,041599	-0,020864	-0,256057	-1,323437	-2,725229	-0,061102	0,041599	-0,020864	-0,256057	-1,323437	-2,725229	-0,061102
11:25:04,35	0,519027	3,376952	-0,104986	0,121954	0,286008	-0,481002	0,036653	-0,022848	-0,255297	0,453757	0,292418	-0,088837	-0,604817	-2,934362	-1,333053	-17,976908	9,673197	12,701844	0,036653	-0,022848	-0,255297	-1,339833	-2,584858	-0,088837	0,036653	-0,022848	-0,255297	-1,339833	-2,584858	-0,088837
11:25:04,40	0,519027	3,376952	-0,104986	0,121954	0,286008	-0,481002	0,041297	-0,020839	-0,253353	0,319780	0,588181	-0,117415	-0,601424	-2,929829	-1,333838	-18,036139	9,709062	12,748944	0,041297	-0,020839	-0,253353	-1,316099	-2,653635	-0,117415	0,041297	-0,020839	-0,253353	-1,316099	-2,653635	-0,117415
11:25:04,45	0,519027	3,376952	-0,104986	0,121954	0,286008	-0,481002	0,035674	-0,021512	-0,254137	0,356184	0,226561	-0,070314	-0,600818	-2,928014	-1,336177	-18,022353	9,715966	12,741130	0,035674	-0,021512	-0,254137	-1,332469	-2,573857	-0,070314	0,035674	-0,021512	-0,254137	-1,332469	-2,573857	-0,070314
11:25:04,50	0,519027	3,376952	-0,104986	0,121954	0,286008	-0,481002	0,033799	-0,021129	-0,256476	0,349152	0,137559	-0,078128	-0,606108	-2,932392	-1,333864	-18,047792	9,749749	12,715277	0,033799	-0,021129	-0,256476	-1,309455	-2,515688	-0,078128	0,033799	-0,021129	-0,256476	-1,309455	-2,515688	-0,078128
11:25:04,55	0,519027	3,376952	-0,104986	0,121954	0,286008	-0,481002	0,040236	-0,018737	-0,254163	0,241322	0,433363	-0,103981	-0,604804	-2,937955	-1,332259	-17,999306	9,728589	12,717370	0,040236	-0,018737	-0,254163	-1,229538	-2,725192	-0,103981	0,040236	-0,018737	-0,254163	-1,229538	-2,725192	-0,103981
11:25:04,60	0,519027	3,376952	-0,104986	0,121954	0,286008	-0,481002	0,044402	-0,022647	-0,252558	0,450558	0,702522	-0,101889	-0,606000	-2,933364	-1,332650	-17,989700	9,720659	12,737110	0,044402	-0,022647	-0,252558	-1,327234	-2,782999	-0,101889	0,044402	-0,022647	-0,252558	-1,327234	-2,782999	-0,101889
11:25:04,65	0,519027	3,376952	-0,104986	0,121954	0,286008	-0,481002	0,041024	-0,019316	-0,252949	0,275268	0,539192	-0,082149	-0,607755	-2,934534	-1,329941	-17,994782	9,722212	12,720551	0,041024	-0,019316	-0,252949	-1,241020	-2,681219	-0,082149	0,041024	-0,019316	-0,252949	-1,241020	-2,681219	-0,082149
11:25:04,70	0,519027	3,376952	-0,104986	0,121954	0,286008	-0,481002	0,042915	-0,018381	-0,250241	0,225462	0,632329	-0,098707	-0,610171	-2,933990	-1,332282	-18,009244	9,703512	12,726033	0,042915	-0,018381	-0,250241	-1,217444	-2,736500	-0,098707	0,042915	-0,018381	-0,250241	-1,217444	-2,736500	-0,098707
11:25:04,75	0,519027	3,376952	-0,104986	0,121954	0,286008	-0,481002	0,043651	-0,016017	-0,252581	0,079097	0,667436	-0,093225	-0,600703	-2,931372	-1,335363	-17,980993	9,722652	12,744791	0,043651	-0,016017	-0,252581	-1,178218	-2,759183	-0,093225	0,043651	-0,016017	-0,252581	-1,178218	-2,759183	-0,093225
11:25:04,80	0,519027	3,376952	-0,104986	0,121954	0,286008	-0,481002	0,036650	-0,022907	-0,255662	0,468117	0,318286	-0,074468	-0,598403	-2,931202	-1,333057	-18,019933	9,741319	12,730273	0,036650	-0,022907	-0,255662	-1,330121	-2,558762	-0,074468	0,036650	-0,022907	-0,255662	-1,330121	-2,558762	-0,074468
11:25:04,85	0,519027	3,376952	-0,104986	0,121954	0,286008	-0,481002	0,035354	-0,024814	-0,253356	0,563956	0,207806	-0,088985	-0,603188	-2,934079	-1,333814	-18,049961	9,726994	12,768091	0,035354	-0,024814	-0,253356	-1,383950	-2,567460	-0,088985	0,035354	-0,024814	-0,253356	-1,383950	-2,567460	-0,088985
11:25:04,90	0,519027	3,376952	-0,104986	0,121954	0,286008	-0,481002	0,040237	-0,022109	-0,254113	0,395868	0,442910	-0,051168	-0,603665	-2,939676	-1,334568	-18,018852	9,742858	12,748445	0,040237	-0,022109	-0,254113	-1,339682	-2,715717	-0,051168	0,040237	-0,022109	-0,254113	-1,339682	-2,715717	-0,051168
11:25:04,95	0,519027	3,376952	-0,104986	0,121954	0,286008	-0,481002	0,045323	-0,024495	-0,254867	0,549215	0,726381	-0,070814	-0,603726	-2,931061	-1,331886	-18,030464	9,745701	12,753136	0,045323	-0,024495	-0,254867	-1,373609	-2,831482	-0,070814	0,045323	-0,024495	-0,254867	-1,373609	-2,831482	-0,070814
11:25:05,00	0,519027	3,376952	-0,104986	0,121954	0,286008	-0,481002	0,037892	-0,020133	-0,252186	0,319081	0,328505	-0,066122	-0,607240	-2,933357	-1,332689	-18,023576	9,725908	12,708366	0,037892	-0,020133	-0,252186	-1,261378	-2,646045	-0,066122	0,037892	-0,020133	-0,252186	-1,261378	-2,646045	-0,066122
11:25:05,05	0,519027	3,376952	-0,104986	0,121954	0,286008	-0,481002	0,041638	-0,018239	-0,252988	0,206882	0,539143	-0,110893	-0,601333	-2,933209	-1,334192	-18,000551	9,705991	12,753055	0,041638	-0,018239	-0,252988	-1,224876	-2,729445	-0,110893	0,041638	-0,018239	-0,252988	-1,224876	-2,729445	-0,110893
11:25:05,10	0,519027	3,376952	-0,104986	0,121954	0,286008	-0,481002	0,038556	-0,023280	-0,254491	0,463280	0,408793	-0,066204	-0,602477	-2,929054	-1,332675	-17,992947	9,743463	12,724602	0,038556	-0,023280	-0,254491	-1,364200	-2,617882	-0,066204	0,038556	-0,023280	-0,254491	-1,364200	-2,617882	-0,066204
11:25:05,15	0,519027	3,376952	-0,104986	0,121954	0,286008	-0,481002	0,035530	-0,020212	-0,252974	0,340008	0,239263	-0,094657	-0,601934	-2,930035	-1,333433	-18,008862	9,734425	12,753956	0,035530	-0,020212	-0,252974	-1,246649	-2,549828	-0,094657	0,035530	-0,020212	-0,252974	-1,246649	-2,549828	-0,094657
11:25:05,20	0,519027	3,376952	-0,104986	0,121954	0,286008	-0,481002	0,036108	-0,021173	-0,253732	0,374177	0,260052	-0,065302	-0,603744	-2,935824	-1,332665	-18,046402	9,729707	12,733172	0,036108	-0,021173	-0,253732	-1,287892	-2,574407	-0,065302	0,036108	-0,021173	-0,253732	-1,287892	-2,574407	-0,065302
11:25:05,25	0,519027	3,376952	-0,104986	0,121954	0,286008	-0,481002	0,042026	-0,022500	-0,252965	0,420343	0,537669	-0,086087	-0,598965	-2,930384	-1,333816	-17,993447	9,717960	12,744274	0,042026	-0,022500	-0,252965	-1,345922	-2,761402	-0,086087	0,042026	-0,022500	-0,252965	-1,345922	-2,761402	-0,086087
11:25:05,30	0,519027	3,376952	-0,104986	0,121954	0,286008	-0,481002	0,034926	-0,023919	-0,254115	0,510406	0,220163	-0,074984	-0,605522	-2,935213	-1,336914	-18,044036	9,750523	12,774944	0,034926	-0,023919	-0,254115	-1,367207	-2,521499	-0,074984	0,034926	-0,023919	-0,254115	-1,367207	-2,521499	-0,074984
11:25:05,35	0,519027	3,376952	-0,104986	0,121954	0,286008	-0,481002	0,042387	-0,020655	-0,257213	0,343580	0,548037	-0,044315	-0,603760	-2,931033	-1,333845	-18,041695	9,739143	12,739697	0,042387	-0,020655	-0,257213	-1,277803	-2,779304	-0,044315	0,042387	-0,020655	-0,257213	-1,277803	-2,779304	-0,044315
11:25:05,40	0,519027	3,376952	-0,104986	0,121954	0,286008	-0,481002	0,037885	-0,020090	-0,254145	0,305554	0,321693	-0,079562	-0,601329	-2,930441	-1,332669	-18,004908	9,728541	12,729081	0,037885	-0,020090	-0,254145	-1,271535	-2,652307	-0,079562	0,037885	-0,020090	-0,254145	-1,271535	-2,652307	-0,079562
11:25:05,45	0,519027	3,376952	-0,104986	0,121954	0,286008	-0,481002	0,036157	-0,021900	-0,252969	0,408857	0,268960	-0,090177	-0,604784	-2,934857	-1,335747	-17,985673	9,767270	12,740435	0,036157	-0,021900	-0,252969	-1,310273	-2,569337	-0,090177	0,036157	-0,021900	-0,252969	-1,310273	-2,569337	-0,090177
11:25:05,50	0,519027	3,376952	-0,104986	0,121954	0,286008	-0,481002	0,041709	-0,021116	-0,256047	0,411266	0,554985	-0,078824	-0,607131	-2,932962	-1,336519	-17,971325	9,761511	12,754983	0,041709	-0,021116	-0,256047	-1,246350	-2,719185	-0,078824	0,041709	-0,021116	-0,256047	-1,246350	-2,719185	-0,078824
11:25:05,55	0,519027	3,376952	-0,104986	0,121954	0,286008	-0,481002	0,041242	-0,018135	-0,256818	0,258449	0,545980	-0,064275	-0,605995	-2,933906	-1,333429	-17,992277	9,733635	12,733101	0,041242	-0,018135	-0,256818	-1,165171	-2,691491	-0,064275	0,041242	-0,018135	-0,256818	-1,165171	-2,691491	-0,064275
11:25:05,60	0,519027	3,376952	-0,104986	0,121954	0,286008	-0,481002	0,041491	-0,019591	-0,253729	0,299534	0,554733	-0,086157	-0,605507	-2,932251	-1,332686	-18,035663	9,727680	12,723544	0,041491	-0,019591	-0,253729	-1,238366	-2,702302	-0,086157	0,041491	-0,019591	-0,253729	-1,238366	-2,702302	-0,086157
11:25:05,65	0,519027	3,376952	-0,104986	0,121954	0,286008	-0,481002	0,039814	-0,019186	-0,252985	0,251631	0,432923	-0,095715	-0,607248	-2,932064	-1,332274	-18,017742	9,719421	12,746797	0,039814	-0,019186	-0,252985	-1,254488	-2,692453	-0,095715	0,039814	-0,019186	-0,252985	-1,254488	-2,692453	-0,095715
11:25:05,70	0,519027	3,376952	-0,104986	0,121954	0,286008	-0,481002	0,040522	-0,017585	-0,252574	0,170186	0,489400	-0,072461	-0,605466	-2,935206	-1,334959	-17,998073	9,679184	12,761317	0,040522	-0,017585	-0,252574	-1,210254	-2,691570	-0,072461	0,040522	-0,017585	-0,252574	-1,210254	-2,691570	-0,072461
11:25:05,75	0,519027	3,376952	-0,104986	0,121954	0,286008	-0,481002	0,042352	-0,020700	-0,255258	0,307123	0,621727	-0,057941	-0,601929	-2,928210	-1,333834	-17,994705	9,711579	12,739059	0,042352	-0,020700	-0,255258	-1,317797	-2,702922	-0,057941	0,042352	-0,020700	-0,255258	-1,317797	-2,702922	-0,057941
11:25:05,80	0,519027	3,376952	-0,104986	0,121954	0,286008	-0,481002	0,034525	-0,020265	-0,254133	0,314256	0,201438	-0,080199	-0,604317	-2,929349	-1,332678	-18,028351	9,751453	12,744242	0,034525	-0,020265	-0,254133	-1,276538	-2,508784	-0,080199	0,034525	-0,020265	-0,254133	-1,276538	-2,508784	-0,080199
11:25:05,85	0,519027	3,376952	-0,104986	0,121954	0,286008	-0,481002	0,036705	-0,018766	-0,252977	0,254006	0,265738	-0,075016	-0,600087	-2,933492	-1,333021	-17,990797	9,759122	12,749272	0,036705	-0,018766	-0,252977	-1,219100	-2,615637	-0,075016	0,036705	-0,018766	-0,252977	-1,219100	-2,615637	-0,075016
11:25:05,90	0,519027	3,376952	-0,104986	0,121954	0,286008	-0,481002	0,034163	-0,022849	-0,254126	0,487764	0,174147	-0,088526	-0,599510	-2,929188	-1,333827	-17,982451	9,749696	12,730732	0,034163	-0,022849	-0,254126	-1,305878	-2,507627	-0,088526	0,034163	-0,022849	-0,254126	-1,305878	-2,507627	-0,088526
11:25:05,95	0,519027	3,376952	-0,104986	0,121954	0,286008	-0,481002	0,034163	-0,022849	-0,254126	0,487764	0,174147	-0,088526	-0,602500	-2,932811	-1,336128	-18,004805	9,753391	12,770188	0,034163	-0,022849	-0,254126	-1,305878	-2,507627	-0,088526	0,034163	-0,022849	-0,254126	-1,305878	-2,507627	-0,088526
11:25:06,00	0,519027	3,376952	-0,104986	0,121954	0,286008	-0,481002	0,038795	-0,022071	-0,256427	0,439331	0,393810	-0,049071	-0,604885	-2,937191	-1,336131	-18,018741	9,715536	12,753523	0,038795	-0,022071	-0,256427	-1,293238	-2,651585	-0,049071	0,038795	-0,022071	-0,256427	-1,293238	-2,651585	-0,049071
11:25:06,05	0,519027	3,376952	-0,104986	0,121954	0,286008	-0,481002	0,043781	-0,022195	-0,256430	0,406022	0,659925	-0,065736	-0,601852	-2,931435	-1,333454	-17,981061	9,734404	12,700192	0,043781	-0,022195	-0,256430	-1,336271	-2,776847	-0,065736	0,043781	-0,022195	-0,256430	-1,336271	-2,776847	-0,065736
11:25:06,10	0,519027	3,376952	-0,104986	0,121954	0,286008	-0,481002	0,037280	-0,021944	-0,253753	0,428137	0,345095	-0,119066	-0,603012	-2,933306	-1,333837	-17,984034	9,756000	12,700670	0,037280	-0,021944	-0,253753	-1,294435	-2,581385	-0,119066	0,037280	-0,021944	-0,253753	-1,294435	-2,581385	-0,119066
11:25:06,15	0,519027	3,376952	-0,104986	0,121954	0,286008	-0,481002	0,043911	-0,019601	-0,254892	0,283072	0,679398	-0,086322	-0,608395	-2,929205	-1,332303	-18,010460	9,753690	12,723838	0,043911	-0,019601	-0,254892	-1,255572	-2,767640	-0,086322	0,043911	-0,019601	-0,254892	-1,255572	-2,767640	-0,086322
11:25:06,20	0,519027	3,376952	-0,104986	0,121954	0,286008	-0,481002	0,038620	-0,015162	-0,252602	0,077519	0,379655	-0,095421	-0,610112	-2,935798	-1,332656	-17,994998	9,729544	12,726690	0,038620	-0,015162	-0,252602	-1,112730	-2,651990	-0,095421	0,038620	-0,015162	-0,252602	-1,112730	-2,651990	-0,095421
11:25:06,25	0,519027	3,376952	-0,104986	0,121954	0,286008	-0,481002	0,045188	-0,016972	-0,252955	0,158431	0,746687	-0,092568	-0,603018	-2,934023	-1,331464	-17,987351	9,756191	12,752455	0,045188	-0,016972	-0,252955	-1,173861	-2,800595	-0,092568	0,045188	-0,016972	-0,252955	-1,173861	-2,800595	-0,092568
11:25:06,30	0,519027	3,376952	-0,104986	0,121954	0,286008	-0,481002	0,040104	-0,022228	-0,251764	0,458637	0,475620	-0,066803	-0,601304	-2,932529	-1,333032	-17,991746	9,715694	12,742985	0,040104	-0,022228	-0,251764	-1,286242	-2,672571	-0,066803	0,040104	-0,022228	-0,251764	-1,286242	-2,672571	-0,066803
11:25:06,35	0,519027	3,376952	-0,104986	0,121954	0,286008	-0,481002	0,037953	-0,022966	-0,253332	0,459743	0,380173	-0,076273	-0,607762	-2,935145	-1,334177	-17,980820	9,705977	12,761134	0,037953	-0,022966	-0,253332	-1,343066	-2,599107	-0,076273	0,037953	-0,022966	-0,253332	-1,343066	-2,599107	-0,076273
11:25:06,40	0,519027	3,376952	-0,104986	0,121954	0,286008	-0,481002	0,043447	-0,018680	-0,254476	0,233951	0,680225	-0,058124	-0,611448	-2,932083	-1,334856	-17,972691	9,762477	12,739673	0,043447	-0,018680	-0,254476	-1,232457	-2,730400	-0,058124	0,043447	-0,018680	-0,254476	-1,232457	-2,730400	-0,058124
11:25:06,45	0,519027	3,376952	-0,104986	0,121954	0,286008	-0,481002	0,042639	-0,013958	-0,255156	0,041373	0,616963	-0,079585	-0,601433	-2,933407	-1,334232	-18,040866	9,676782	12,723440	0,042639	-0,013958	-0,255156	-1,054313	-2,730180	-0,079585	0,042639	-0,013958	-0,255156	-1,054313	-2,730180	-0,079585
11:25:06,50	0,519027	3,376952	-0,104986	0,121954	0,286008	-0,481002	0,038778	-0,023293	-0,254531	0,418500	0,400006	-0,095818	-0,605917	-2,935258	-1,332641	-17,964393	9,740190	12,722668	0,038778	-0,023293	-0,254531	-1,409997	-2,644062	-0,095818	0,038778	-0,023293	-0,254531	-1,409997	-2,644062	-0,095818
11:25:06,55	0,519027	3,376952	-0,104986	0,121954	0,286008	-0,481002	0,042622	-0,020335	-0,252940	0,357819	0,634440	-0,096591	-0,607183	-2,936134	-1,333799	-17,990959	9,706624	12,746447	0,042622	-0,020335	-0,252940	-1,238453	-2,711416	-0,096591	0,042622	-0,020335	-0,252940	-1,238453	-2,711416	-0,096591
11:25:06,60	0,519027	3,376952	-0,104986	0,121954	0,286008	-0,481002	0,044015	-0,019676	-0,254098	0,281235	0,700624	-0,072811	-0,604164	-2,932579	-1,331494	-17,980761	9,780794	12,719294	0,044015	-0,019676	-0,254098	-1,263359	-2,754540	-0,072811	0,044015	-0,019676	-0,254098	-1,263359	-2,754540	-0,072811
11:25:06,65	0,519027	3,376952	-0,104986	0,121954	0,286008	-0,481002	0,039426	-0,020514	-0,251794	0,394115	0,433757	-0,099964	-0,605362	-2,933478	-1,334966	-17,967810	9,737421	12,743769	0,039426	-0,020514	-0,251794	-1,216221	-2,661191	-0,099964	0,039426	-0,020514	-0,251794	-1,216221	-2,661191	-0,099964
11:25:06,70	0,519027	3,376952	-0,104986	0,121954	0,286008	-0,481002	0,040804	-0,019925	-0,255265	0,332412	0,538300	-0,075489	-0,604268	-2,930365	-1,336558	-18,010649	9,777331	12,737417	0,040804	-0,019925	-0,255265	-1,231704	-2,664799	-0,075489	0,040804	-0,019925	-0,255265	-1,231704	-2,664799	-0,075489
11:25:06,75	0,519027	3,376952	-0,104986	0,121954	0,286008	-0,481002	0,037561	-0,019316	-0,256857	0,313892	0,312618	-0,081841	-0,604833	-2,936340	-1,336898	-17,998053	9,738170	12,759482	0,037561	-0,019316	-0,256857	-1,202424	-2,635918	-0,081841	0,037561	-0,019316	-0,256857	-1,202424	-2,635918	-0,081841
11:25:06,80	0,519027	3,376952	-0,104986	0,121954	0,286008	-0,481002	0,043018	-0,021815	-0,257197	0,416192	0,626887	-0,059776	-0,603065	-2,935193	-1,333793	-17,980978	9,678345	12,746286	0,043018	-0,021815	-0,257197	-1,296248	-2,750048	-0,059776	0,043018	-0,021815	-0,257197	-1,296248	-2,750048	-0,059776
11:25:06,85	0,519027	3,376952	-0,104986	0,121954	0,286008	-0,481002	0,041140	-0,022772	-0,254092	0,422720	0,573920	-0,072972	-0,601255	-2,932105	-1,333043	-17,990121	9,774025	12,730379	0,041140	-0,022772	-0,254092	-1,364900	-2,655576	-0,072972	0,041140	-0,022772	-0,254092	-1,364900	-2,655576	-0,072972
11:25:06,90	0,519027	3,376952	-0,104986	0,121954	0,286008	-0,481002	0,037561	-0,022795	-0,253342	0,502209	0,332045	-0,088879	-0,604211	-2,931531	-1,331506	-17,987065	9,741810	12,713420	0,037561	-0,022795	-0,253342	-1,287222	-2,616485	-0,088879	0,037561	-0,022795	-0,253342	-1,287222	-2,616485	-0,088879
11:25:06,95	0,519027	3,376952	-0,104986	0,121954	0,286008	-0,481002	0,038542	-0,019949	-0,251805	0,327832	0,401837	-0,105839	-0,607266	-2,930620	-1,331501	-18,028251	9,735597	12,756854	0,038542	-0,019949	-0,251805	-1,238167	-2,623741	-0,105839	0,038542	-0,019949	-0,251805	-1,238167	-2,623741	-0,105839
11:25:07,00	0,519027	3,376952	-0,104986	0,121954	0,286008	-0,481002	0,039280	-0,016848	-0,251800	0,140588	0,407645	-0,062404	-0,610135	-2,932300	-1,332666	-18,001871	9,748826	12,737590	0,039280	-0,016848	-0,251800	-1,181955	-2,675857	-0,062404	0,039280	-0,016848	-0,251800	-1,181955	-2,675857	-0,062404
