# Supplementary material for: Characterization of interfragmentary motion associated with common osteosynthesis devices for rat fracture healing studies
Source: PLoS One. 2017 Apr 28;12(4):e0176735. doi: 10.1371/journal.pone.0176735 (PMC5409164; doi:10.1371/journal.pone.0176735)
Supplement: S1 Dataset — (ZIP) [file pone.0176735.s001.zip › S1_Dataset/RatNail/Specimen04/Nail_04V.txt]

%Tester: Sukopp Matthias
%Projekt: 
%Zeit: 12.03.2015 11:27:05
%Dateipfad: D:\Messungen\Fixator\Measurements\Fixator_20150312.txt
%Kommentar: Nail_04-V
%VI Version: D:\LVProjekte\Fixator\HauptVI\Fixator_v0.12.vi
%Virtueller Drehpunkt: 	0,0000	0,0000	0,0000
%Sensor zu Hexapod (Mitte): 	0,000000	0,000000	-26,500000
%Sensor zu Hexapod Trans (Mitte): 	-0,500000	-0,866025	0,000000	-0,866025	0,500000	0,000000	0,000000	0,000000	1,000000
%Hexapod zu Labor (Mitte): 	0,518946	3,377016	-0,105012
%Hexapod zu Labor Trans (Mitte): 	0,999953	0,008405	0,004800	-0,008394	0,999962	-0,002169	-0,004818	0,002129	0,999986
%Labor zu CR (Mitte): 	0,000000	0,000000	78,500000
%Labor zu CR Trans (Mitte): 	1,000000	0,000000	0,000000	0,000000	1,000000	0,000000	0,000000	0,000000	1,000000
%Zentrum Sensormasse: 	0,000000	0,000000	2,000000
%Sensormasse: 	200,000000E-3
--------------------------------------------------
Time	X	Y	Z	U	V	W	Exp_ Fx	Exp_ Fy	Exp_ Fz	Exp_ Mx	Exp_ My	Exp_ Mz	Sen_ Fx	Sen_ Fy	Sen_ Fz	Sen_ Mx	Sen_ My	Sen_ Mz	Hex_ Fx	Hex_ Fy	Hex_ Fz	Hex_ Mx	Hex_ My	Hex_ Mz	Lab_ Fx	Lab_ Fy	Lab_ Fz	Lab_ Mx	Lab_ My	Lab_ Mz	Laser
11:27:05,98	0,518946	3,377016	-0,105012	0,121984	0,276057	-0,480977	0,133140	-0,065105	-0,063132	0,863860	-0,235204	-0,086781	-0,620111	-3,044090	-1,142844	-23,746815	10,936706	12,710563	0,133140	-0,065105	-0,063132	-4,246858	-10,686696	-0,086781	0,133140	-0,065105	-0,063132	-4,246858	-10,686696	-0,086781
11:27:06,03	0,518946	3,377016	-0,105012	0,121984	0,276057	-0,480977	0,133140	-0,065105	-0,063132	0,863860	-0,235204	-0,086781	-0,614565	-3,040460	-1,144622	-23,712834	10,953466	12,748861	0,133140	-0,065105	-0,063132	-4,246858	-10,686696	-0,086781	0,133140	-0,065105	-0,063132	-4,246858	-10,686696	-0,086781
11:27:06,08	0,518946	3,377016	-0,105012	0,121984	0,276057	-0,480977	0,138055	-0,065446	-0,064921	0,880133	0,012000	-0,070398	-0,620911	-3,040590	-1,137709	-23,722209	10,971389	12,697776	0,138055	-0,065446	-0,064921	-4,257406	-10,825310	-0,070398	0,138055	-0,065446	-0,064921	-4,257406	-10,825310	-0,070398
11:27:06,13	0,518946	3,377016	-0,105012	0,121984	0,276057	-0,480977	0,141340	-0,060015	-0,058008	0,608553	0,165737	-0,121482	-0,617290	-3,039703	-1,144010	-23,777987	10,913568	12,750751	0,141340	-0,060015	-0,058008	-4,102649	-10,929441	-0,121482	0,141340	-0,060015	-0,058008	-4,102649	-10,929441	-0,121482
11:27:06,18	0,518946	3,377016	-0,105012	0,121984	0,276057	-0,480977	0,138761	-0,062708	-0,064309	0,670621	0,012254	-0,068507	-0,618825	-3,043235	-1,145901	-23,686596	10,944297	12,746313	0,138761	-0,062708	-0,064309	-4,251974	-10,880503	-0,068507	0,138761	-0,062708	-0,064309	-4,251974	-10,880503	-0,068507
11:27:06,23	0,518946	3,377016	-0,105012	0,121984	0,276057	-0,480977	0,142588	-0,063145	-0,066200	0,765631	0,275025	-0,072945	-0,622545	-3,039423	-1,146367	-23,759603	10,927473	12,717660	0,142588	-0,063145	-0,066200	-4,191236	-10,918127	-0,072945	0,142588	-0,063145	-0,066200	-4,191236	-10,918127	-0,072945
11:27:06,28	0,518946	3,377016	-0,105012	0,121984	0,276057	-0,480977	0,141146	-0,058017	-0,066666	0,447933	0,145227	-0,101599	-0,617980	-3,042633	-1,142378	-23,717673	10,955492	12,714397	0,141146	-0,058017	-0,066666	-4,106434	-10,934728	-0,101599	0,141146	-0,058017	-0,066666	-4,106434	-10,934728	-0,101599
11:27:06,33	0,518946	3,377016	-0,105012	0,121984	0,276057	-0,480977	0,141644	-0,063576	-0,062677	0,782189	0,193431	-0,104862	-0,618955	-3,036360	-1,145948	-23,734743	10,963399	12,753291	0,141644	-0,063576	-0,062677	-4,208496	-10,925624	-0,104862	0,141644	-0,063576	-0,062677	-4,208496	-10,925624	-0,104862
11:27:06,38	0,518946	3,377016	-0,105012	0,121984	0,276057	-0,480977	0,136699	-0,059595	-0,066248	0,573519	-0,082454	-0,065967	-0,620701	-3,041431	-1,147131	-23,740706	10,961780	12,709360	0,136699	-0,059595	-0,066248	-4,104701	-10,813314	-0,065967	0,136699	-0,059595	-0,066248	-4,104701	-10,813314	-0,065967
11:27:06,43	0,518946	3,377016	-0,105012	0,121984	0,276057	-0,480977	0,141963	-0,060618	-0,067430	0,622345	0,186933	-0,109899	-0,620928	-3,045886	-1,145933	-23,723190	10,963387	12,715877	0,141963	-0,060618	-0,067430	-4,136202	-10,957172	-0,109899	0,141963	-0,060618	-0,067430	-4,136202	-10,957172	-0,109899
11:27:06,48	0,518946	3,377016	-0,105012	0,121984	0,276057	-0,480977	0,145935	-0,062649	-0,066232	0,738081	0,407830	-0,103381	-0,621016	-3,043230	-1,142509	-23,741517	10,918835	12,771479	0,145935	-0,062649	-0,066232	-4,179860	-11,048058	-0,103381	0,145935	-0,062649	-0,066232	-4,179860	-11,048058	-0,103381
11:27:06,53	0,518946	3,377016	-0,105012	0,121984	0,276057	-0,480977	0,143679	-0,061245	-0,062808	0,617316	0,296941	-0,047779	-0,611663	-3,039174	-1,143025	-23,716014	10,896944	12,722578	0,143679	-0,061245	-0,062808	-4,190395	-10,981879	-0,047779	0,143679	-0,061245	-0,062808	-4,190395	-10,981879	-0,047779
11:27:06,58	0,518946	3,377016	-0,105012	0,121984	0,276057	-0,480977	0,137711	-0,068485	-0,065023	1,041716	0,023753	-0,062615	-0,618940	-3,037444	-1,144011	-23,722250	10,921310	12,731097	0,137711	-0,068485	-0,065023	-4,334369	-10,786590	-0,062615	0,137711	-0,068485	-0,065023	-4,334369	-10,786590	-0,062615
11:27:06,63	0,518946	3,377016	-0,105012	0,121984	0,276057	-0,480977	0,137711	-0,068485	-0,065023	1,041716	0,023753	-0,062615	-0,618919	-3,037385	-1,141304	-23,727591	10,944059	12,715710	0,137711	-0,068485	-0,065023	-4,334369	-10,786590	-0,062615	0,137711	-0,068485	-0,065023	-4,334369	-10,786590	-0,062615
11:27:06,68	0,518946	3,377016	-0,105012	0,121984	0,276057	-0,480977	0,137568	-0,060138	-0,061604	0,588569	-0,021396	-0,103548	-0,620073	-3,038726	-1,144373	-23,705531	10,933167	12,750520	0,137568	-0,060138	-0,061604	-4,132257	-10,820482	-0,103548	0,137568	-0,060138	-0,061604	-4,132257	-10,820482	-0,103548
11:27:06,73	0,518946	3,377016	-0,105012	0,121984	0,276057	-0,480977	0,139306	-0,059810	-0,064672	0,573105	0,093553	-0,068739	-0,614676	-3,040007	-1,142445	-23,688890	10,974293	12,702784	0,139306	-0,059810	-0,064672	-4,121966	-10,842001	-0,068739	0,139306	-0,059810	-0,064672	-4,121966	-10,842001	-0,068739
11:27:06,78	0,518946	3,377016	-0,105012	0,121984	0,276057	-0,480977	0,137718	-0,065124	-0,062744	0,893361	0,004802	-0,116474	-0,614605	-3,039828	-1,144640	-23,733596	10,961534	12,741355	0,137718	-0,065124	-0,062744	-4,218845	-10,806057	-0,116474	0,137718	-0,065124	-0,062744	-4,218845	-10,806057	-0,116474
11:27:06,83	0,518946	3,377016	-0,105012	0,121984	0,276057	-0,480977	0,137528	-0,065096	-0,064939	0,858502	-0,037439	-0,077903	-0,618967	-3,040746	-1,143239	-23,748611	10,927998	12,720927	0,137528	-0,065096	-0,064939	-4,251506	-10,833348	-0,077903	0,137528	-0,065096	-0,064939	-4,251506	-10,833348	-0,077903
11:27:06,88	0,518946	3,377016	-0,105012	0,121984	0,276057	-0,480977	0,140502	-0,061777	-0,063538	0,649402	0,121019	-0,098331	-0,620231	-3,038294	-1,144983	-23,719235	10,955644	12,726351	0,140502	-0,061777	-0,063538	-4,200122	-10,908418	-0,098331	0,140502	-0,061777	-0,063538	-4,200122	-10,908418	-0,098331
11:27:06,93	0,518946	3,377016	-0,105012	0,121984	0,276057	-0,480977	0,139012	-0,059457	-0,065282	0,567370	0,055128	-0,092907	-0,620143	-3,042892	-1,143220	-23,746980	10,913966	12,734463	0,139012	-0,059457	-0,065282	-4,100001	-10,857301	-0,092907	0,139012	-0,059457	-0,065282	-4,100001	-10,857301	-0,092907
11:27:06,98	0,518946	3,377016	-0,105012	0,121984	0,276057	-0,480977	0,142950	-0,061832	-0,063519	0,640896	0,256717	-0,084795	-0,621925	-3,042317	-1,145553	-23,755954	10,941277	12,746318	0,142950	-0,061832	-0,063519	-4,212902	-10,964847	-0,084795	0,142950	-0,061832	-0,063519	-4,212902	-10,964847	-0,084795
11:27:07,03	0,518946	3,377016	-0,105012	0,121984	0,276057	-0,480977	0,137726	-0,062344	-0,064686	0,744050	-0,011053	-0,090981	-0,614790	-3,042008	-1,144402	-23,737707	10,958160	12,703643	0,137726	-0,062344	-0,064686	-4,149972	-10,822555	-0,090981	0,137726	-0,062344	-0,064686	-4,149972	-10,822555	-0,090981
11:27:07,08	0,518946	3,377016	-0,105012	0,121984	0,276057	-0,480977	0,139508	-0,066026	-0,064701	0,901896	0,063661	-0,115615	-0,615524	-3,041383	-1,141381	-23,702485	10,928263	12,741635	0,139508	-0,066026	-0,064701	-4,281134	-10,887697	-0,115615	0,139508	-0,066026	-0,064701	-4,281134	-10,887697	-0,115615
11:27:07,13	0,518946	3,377016	-0,105012	0,121984	0,276057	-0,480977	0,139333	-0,065078	-0,061680	0,844306	0,100006	-0,077624	-0,536289	-2,868146	2,550297	-13,926842	6,862078	12,609439	0,139333	-0,065078	-0,061680	-4,264286	-10,837605	-0,077624	0,139333	-0,065078	-0,061680	-4,264286	-10,837605	-0,077624
11:27:07,18	0,518946	3,377016	-0,105012	0,121984	0,276057	-0,480977	-0,050312	-0,047078	3,629998	1,274744	0,737511	-0,209819	-0,560432	-2,998649	3,826834	-19,625209	7,807016	12,615525	-0,050312	-0,047078	3,629998	-2,420900	4,687030	-0,209819	-0,050312	-0,047078	3,629998	-2,420900	4,687030	-0,209819
11:27:07,23	0,518946	3,377016	-0,105012	0,121984	0,276057	-0,480977	0,074778	-0,091422	4,906534	1,549764	1,834815	-0,203734	-0,585842	-3,068377	-1,057232	-23,467911	8,584664	12,706939	0,074778	-0,091422	4,906534	-5,626846	-4,035263	-0,203734	0,074778	-0,091422	4,906534	-5,626846	-4,035263	-0,203734
11:27:07,28	0,518951	3,377039	-0,104969	0,122001	0,325971	-0,481002	0,147870	-0,104280	0,022469	0,970492	1,918875	-0,112320	-0,585546	-3,031271	-1,986514	-21,622503	8,580889	12,732360	0,147870	-0,104280	0,022469	-7,215472	-9,688889	-0,112320	0,147870	-0,104280	0,022469	-7,215472	-9,688889	-0,112320
11:27:07,33	0,518951	3,377039	-0,104969	0,122001	0,325971	-0,481002	0,115587	-0,085983	-0,906813	0,938500	1,840259	-0,086899	-0,581278	-3,028410	-1,968248	-21,603290	8,637300	12,724017	0,115587	-0,085983	-0,906813	-5,811175	-7,233354	-0,086899	0,115587	-0,085983	-0,906813	-5,811175	-7,233354	-0,086899
11:27:07,38	0,518951	3,377039	-0,104969	0,122001	0,325971	-0,481002	0,110975	-0,088249	-0,888548	1,114792	1,588865	-0,095241	-0,584241	-3,030463	-1,963570	-21,617934	8,621602	12,744228	0,110975	-0,088249	-0,888548	-5,812765	-7,122701	-0,095241	0,110975	-0,088249	-0,888548	-5,812765	-7,122701	-0,095241
11:27:07,43	0,518951	3,377039	-0,104969	0,122001	0,325971	-0,481002	0,114234	-0,086709	-0,883870	1,013799	1,753493	-0,075031	-0,582302	-3,028674	-1,953849	-21,575658	8,685148	12,730823	0,114234	-0,086709	-0,883870	-5,792874	-7,213894	-0,075031	0,114234	-0,086709	-0,883870	-5,792874	-7,213894	-0,075031
11:27:07,48	0,518951	3,377039	-0,104969	0,122001	0,325971	-0,481002	0,111716	-0,087494	-0,874148	1,130786	1,627370	-0,088435	-0,586267	-3,034422	-1,944712	-21,669414	8,690013	12,764414	0,111716	-0,087494	-0,874148	-5,737504	-7,142314	-0,088435	0,111716	-0,087494	-0,874148	-5,737504	-7,142314	-0,088435
11:27:07,53	0,518951	3,377039	-0,104969	0,122001	0,325971	-0,481002	0,118676	-0,086934	-0,865011	1,059018	1,905663	-0,054844	-0,587159	-3,026596	-1,938763	-21,672927	8,696855	12,712797	0,118676	-0,086934	-0,865011	-5,765337	-7,410382	-0,054844	0,118676	-0,086934	-0,865011	-5,765337	-7,410382	-0,054844
11:27:07,58	0,518951	3,377039	-0,104969	0,122001	0,325971	-0,481002	0,112345	-0,082249	-0,859063	0,819540	1,569991	-0,106461	-0,589026	-3,025004	-1,848023	-21,355174	8,757768	12,757930	0,112345	-0,082249	-0,859063	-5,637002	-7,249076	-0,106461	0,112345	-0,082249	-0,859063	-5,637002	-7,249076	-0,106461
11:27:07,63	0,518951	3,377039	-0,104969	0,122001	0,325971	-0,481002	0,111899	-0,079836	-0,768322	0,905691	1,791548	-0,061329	-0,483226	-2,823396	2,286607	-9,637128	3,286606	12,596395	0,111899	-0,079836	-0,768322	-5,361429	-6,992543	-0,061329	0,111899	-0,079836	-0,768322	-5,361429	-6,992543	-0,061329
11:27:07,68	0,518951	3,377039	-0,104969	0,122001	0,325971	-0,481002	-0,115598	-0,070657	3,366308	1,549261	2,845384	-0,222864	-0,551565	-2,930487	3,557684	-14,645389	6,628186	12,598177	-0,115598	-0,070657	3,366308	-3,997335	11,919840	-0,222864	-0,115598	-0,070657	3,366308	-3,997335	11,919840	-0,222864
11:27:07,73	0,518951	3,377039	-0,104969	0,122001	0,325971	-0,481002	0,011315	-0,065020	4,637385	1,645877	3,436803	-0,221082	-0,541902	-3,011982	-1,352083	-19,081292	5,664886	12,723324	0,011315	-0,065020	4,637385	-3,458182	2,548571	-0,221082	0,011315	-0,065020	4,637385	-3,458182	2,548571	-0,221082
11:27:07,78	0,518994	3,376948	-0,104981	0,121982	0,375992	-0,481027	0,077060	-0,114136	-0,272382	1,147701	3,495567	-0,095934	-0,546168	-2,972093	-2,305329	-17,199627	5,718350	12,759971	0,077060	-0,114136	-0,272382	-7,811942	-2,553614	-0,095934	0,077060	-0,114136	-0,272382	-7,811942	-2,553614	-0,095934
11:27:07,83	0,518994	3,376948	-0,104981	0,121982	0,375992	-0,481027	0,044648	-0,090496	-1,225628	0,905593	3,413008	-0,059287	-0,544820	-2,971124	-2,283563	-17,125011	5,800911	12,716276	0,044648	-0,090496	-1,225628	-6,198367	-0,091873	-0,059287	0,044648	-0,090496	-1,225628	-6,198367	-0,091873	-0,059287
11:27:07,88	0,518994	3,376948	-0,104981	0,121982	0,375992	-0,481027	0,043135	-0,091179	-1,203862	1,049923	3,357648	-0,102982	-0,545335	-2,966519	-2,275010	-17,092207	5,797040	12,725740	0,039405	-0,088431	-1,195309	-6,021780	0,100765	-0,093518	0,039405	-0,088431	-1,195309	-6,021780	0,100765	-0,093518
11:27:07,93	0,518994	3,376948	-0,104981	0,121982	0,375992	-0,481027	0,039405	-0,088431	-1,195309	0,920055	3,194028	-0,093518	-0,547209	-2,975672	-2,271800	-17,100846	5,774545	12,685135	0,039405	-0,088431	-1,195309	-6,021780	0,100765	-0,093518	0,039405	-0,088431	-1,195309	-6,021780	0,100765	-0,093518
11:27:07,98	0,518994	3,376948	-0,104981	0,121982	0,375992	-0,481027	0,048268	-0,091384	-1,192099	1,049811	3,658695	-0,134123	-0,542334	-2,966933	-2,269178	-17,082557	5,803446	12,713065	0,048268	-0,091384	-1,192099	-6,123836	-0,130353	-0,134123	0,048268	-0,091384	-1,192099	-6,123836	-0,130353	-0,134123
11:27:08,03	0,518994	3,376948	-0,104981	0,121982	0,375992	-0,481027	0,038263	-0,091236	-1,189477	1,076313	3,139798	-0,106194	-0,547672	-2,972345	-2,261827	-17,134934	5,811476	12,678591	0,038263	-0,091236	-1,189477	-6,085752	0,136182	-0,106194	0,038263	-0,091236	-1,189477	-6,085752	0,136182	-0,106194
11:27:08,08	0,518994	3,376948	-0,104981	0,121982	0,375992	-0,481027	0,045619	-0,089320	-1,182126	0,957406	3,472935	-0,140668	-0,543429	-2,972764	-2,259606	-17,066010	5,778536	12,735097	0,045619	-0,089320	-1,182126	-6,054192	-0,108128	-0,140668	0,045619	-0,089320	-1,182126	-6,054192	-0,108128	-0,140668
11:27:08,13	0,518994	3,376948	-0,104981	0,121982	0,375992	-0,481027	0,043860	-0,093204	-1,179905	1,165313	3,457640	-0,084162	-0,545788	-2,968773	-2,256337	-17,078937	5,819764	12,724247	0,043860	-0,093204	-1,179905	-6,151185	0,014640	-0,084162	0,043860	-0,093204	-1,179905	-6,151185	0,014640	-0,084162
11:27:08,18	0,518994	3,376948	-0,104981	0,121982	0,375992	-0,481027	0,041583	-0,089165	-1,176637	0,984541	3,307443	-0,095011	-0,548728	-2,970099	-2,254005	-17,078978	5,803918	12,721616	0,041583	-0,089165	-1,176637	-6,014918	0,043162	-0,095011	0,041583	-0,089165	-1,176637	-6,014918	0,043162	-0,095011
11:27:08,23	0,518994	3,376948	-0,104981	0,121982	0,375992	-0,481027	0,044201	-0,087282	-1,174305	0,872886	3,451474	-0,097642	-0,544477	-2,968188	-2,251661	-17,030762	5,833992	12,711985	0,044201	-0,087282	-1,174305	-5,978765	-0,018331	-0,097642	0,044201	-0,087282	-1,174305	-5,978765	-0,018331	-0,097642
11:27:08,28	0,518994	3,376948	-0,104981	0,121982	0,375992	-0,481027	0,040421	-0,090008	-1,171960	1,064784	3,281615	-0,107273	-0,544506	-2,968730	-2,248532	-17,056026	5,860125	12,749854	0,040421	-0,090008	-1,171960	-6,000847	0,108568	-0,107273	0,040421	-0,090008	-1,171960	-6,000847	0,108568	-0,107273
11:27:08,33	0,518994	3,376948	-0,104981	0,121982	0,375992	-0,481027	0,040904	-0,090254	-1,168831	1,087593	3,271801	-0,069404	-0,549205	-2,971716	-2,245364	-17,046204	5,802553	12,726153	0,040904	-0,090254	-1,168831	-5,997375	0,060815	-0,069404	0,040904	-0,090254	-1,168831	-5,997375	0,060815	-0,069404
11:27:08,38	0,518994	3,376948	-0,104981	0,121982	0,375992	-0,481027	0,045840	-0,087678	-1,165663	0,908693	3,565773	-0,093105	-0,539776	-2,969686	-2,247762	-17,037410	5,806568	12,714238	0,045840	-0,087678	-1,165663	-5,974058	-0,032702	-0,093105	0,045840	-0,087678	-1,165663	-5,974058	-0,032702	-0,093105
11:27:08,43	0,518994	3,376948	-0,104981	0,121982	0,375992	-0,481027	0,047172	-0,089127	-1,165330	1,000837	3,608626	-0,083564	-0,546792	-2,971326	-2,246200	-17,021911	5,812456	12,716707	0,047172	-0,089127	-1,165330	-5,995614	-0,094369	-0,083564	0,047172	-0,089127	-1,165330	-5,995614	-0,094369	-0,083564
11:27:08,48	0,518994	3,376948	-0,104981	0,121982	0,375992	-0,481027	0,044296	-0,089573	-1,166500	1,027924	3,501568	-0,102552	-0,546265	-2,975035	-2,243488	-17,067036	5,813348	12,710244	0,044296	-0,089573	-1,166500	-6,003538	0,024303	-0,102552	0,044296	-0,089573	-1,166500	-6,003538	0,024303	-0,102552
11:27:08,53	0,518994	3,376948	-0,104981	0,121982	0,375992	-0,481027	0,047245	-0,091884	-1,163787	1,126307	3,615371	-0,109014	-0,550647	-2,970257	-2,243620	-17,046537	5,832032	12,687650	0,047245	-0,091884	-1,163787	-6,086569	-0,093362	-0,109014	0,047245	-0,091884	-1,163787	-6,086569	-0,093362	-0,109014
11:27:08,59	0,518994	3,376948	-0,104981	0,121982	0,375992	-0,481027	0,045297	-0,085699	-1,163919	0,831154	3,522511	-0,131609	-0,541553	-2,966828	-2,241955	-17,052442	5,824220	12,711542	0,045297	-0,085699	-1,163919	-5,896255	-0,033340	-0,131609	0,045297	-0,085699	-1,163919	-5,896255	-0,033340	-0,131609
11:27:08,64	0,518994	3,376948	-0,104981	0,121982	0,375992	-0,481027	0,037781	-0,091860	-1,162254	1,141808	3,130458	-0,107717	-0,547452	-2,971661	-2,242696	-17,063096	5,825011	12,749152	0,037781	-0,091860	-1,162254	-6,069239	0,164631	-0,107717	0,037781	-0,091860	-1,162254	-6,069239	0,164631	-0,107717
11:27:08,69	0,518994	3,376948	-0,104981	0,121982	0,375992	-0,481027	0,044916	-0,089169	-1,162995	0,997191	3,491857	-0,070106	-0,545661	-2,967821	-2,238831	-17,062621	5,859118	12,739077	0,044916	-0,089169	-1,162995	-6,002547	-0,034068	-0,070106	0,044916	-0,089169	-1,162995	-6,002547	-0,034068	-0,070106
11:27:08,74	0,518994	3,376948	-0,104981	0,121982	0,375992	-0,481027	0,040695	-0,088799	-1,159130	1,007758	3,255702	-0,080182	-0,551154	-2,970663	-2,239885	-17,060054	5,833044	12,707607	0,040695	-0,088799	-1,159130	-5,962984	0,061157	-0,080182	0,040695	-0,088799	-1,159130	-5,962984	0,061157	-0,080182
11:27:08,79	0,518994	3,376948	-0,104981	0,121982	0,375992	-0,481027	0,045902	-0,085464	-1,160184	0,813009	3,541745	-0,111651	-0,548005	-2,972243	-2,237261	-17,059724	5,824566	12,735924	0,045902	-0,085464	-1,160184	-5,895887	-0,061579	-0,111651	0,045902	-0,085464	-1,160184	-5,895887	-0,061579	-0,111651
11:27:08,84	0,518994	3,376948	-0,104981	0,121982	0,375992	-0,481027	0,045696	-0,088980	-1,157560	0,988702	3,535565	-0,083335	-0,545708	-2,969039	-2,238566	-17,038731	5,843925	12,724267	0,045696	-0,088980	-1,157560	-5,996258	-0,051599	-0,083335	0,045696	-0,088980	-1,157560	-5,996258	-0,051599	-0,083335
11:27:08,89	0,518994	3,376948	-0,104981	0,121982	0,375992	-0,481027	0,041773	-0,089368	-1,158866	1,036123	3,340070	-0,094991	-0,546208	-2,970570	-2,238088	-17,046286	5,819652	12,668858	0,041773	-0,089368	-1,158866	-5,979270	0,060862	-0,094991	0,041773	-0,089368	-1,158866	-5,979270	0,060862	-0,094991
11:27:08,94	0,518994	3,376948	-0,104981	0,121982	0,375992	-0,481027	0,043349	-0,089700	-1,158387	1,028602	3,427612	-0,150400	-0,542011	-2,969952	-2,236475	-17,015512	5,843404	12,722435	0,043349	-0,089700	-1,158387	-6,012873	0,024693	-0,150400	0,043349	-0,089700	-1,158387	-6,012873	0,024693	-0,150400
11:27:08,99	0,518994	3,376948	-0,104981	0,121982	0,375992	-0,481027	0,040716	-0,093026	-1,156774	1,237469	3,305437	-0,096823	-0,549786	-2,970151	-2,237286	-17,055591	5,803150	12,715832	0,040716	-0,093026	-1,156774	-6,065034	0,109261	-0,096823	0,040716	-0,093026	-1,156774	-6,065034	0,109261	-0,096823
11:27:09,04	0,518994	3,376948	-0,104981	0,121982	0,375992	-0,481027	0,044775	-0,086392	-1,157585	0,837615	3,501960	-0,103426	-0,546203	-2,966517	-2,236900	-17,033610	5,829251	12,712521	0,044775	-0,086392	-1,157585	-5,944141	-0,012904	-0,103426	0,044775	-0,086392	-1,157585	-5,944141	-0,012904	-0,103426
11:27:09,09	0,518994	3,376948	-0,104981	0,121982	0,375992	-0,481027	0,039837	-0,087678	-1,157199	0,938107	3,251164	-0,106737	-0,545351	-2,970201	-2,197598	-16,974279	5,766230	12,709804	0,039837	-0,087678	-1,157199	-5,944637	0,123941	-0,106737	0,039837	-0,087678	-1,157199	-5,944637	0,123941	-0,106737
11:27:09,14	0,518994	3,376948	-0,104981	0,121982	0,375992	-0,481027	0,042601	-0,090258	-1,117897	1,047337	3,477798	-0,109455	-0,435120	-2,746785	2,367684	-4,124476	0,192768	12,564811	0,042601	-0,090258	-1,117897	-6,037912	0,133582	-0,109455	0,042601	-0,090258	-1,117897	-6,037912	0,133582	-0,109455
11:27:09,19	0,518994	3,376948	-0,104981	0,121982	0,375992	-0,481027	-0,205999	-0,074013	3,447385	1,800738	4,465578	-0,254447	-0,468138	-2,850106	3,592676	-9,050329	1,653948	12,560002	-0,205999	-0,074013	3,447385	-4,009274	20,636464	-0,254447	-0,205999	-0,074013	3,447385	-4,009274	20,636464	-0,254447
11:27:09,24	0,518994	3,376948	-0,104981	0,121982	0,375992	-0,481027	-0,100010	-0,097079	4,672377	1,802645	4,980469	-0,259256	-0,498795	-2,914235	-1,308689	-12,654978	2,757942	12,680834	-0,100010	-0,097079	4,672377	-5,818022	12,831271	-0,259256	-0,100010	-0,097079	4,672377	-5,818022	12,831271	-0,259256
11:27:09,29	0,518947	3,376982	-0,104988	0,121982	0,426032	-0,481010	-0,029145	-0,102593	-0,228989	1,243178	4,991767	-0,138425	-0,504964	-2,882632	-2,334657	-10,833185	2,662994	12,665188	-0,029145	-0,102593	-0,228989	-6,810402	7,279619	-0,138425	-0,029145	-0,102593	-0,228989	-6,810402	7,279619	-0,138425
11:27:09,34	0,518947	3,376982	-0,104988	0,121982	0,426032	-0,481010	-0,053429	-0,081450	-1,254957	0,972371	5,354172	-0,154070	-0,501225	-2,884370	-2,314783	-10,789453	2,696444	12,688021	-0,053429	-0,081450	-1,254957	-5,421423	9,548348	-0,154070	-0,053429	-0,081450	-1,254957	-5,421423	9,548348	-0,154070
11:27:09,39	0,518947	3,376982	-0,104988	0,121982	0,426032	-0,481010	-0,053794	-0,085556	-1,235082	1,236761	5,356349	-0,131237	-0,500017	-2,879206	-2,305057	-10,782656	2,713888	12,722328	-0,053794	-0,085556	-1,235082	-5,479420	9,579163	-0,131237	-0,053794	-0,085556	-1,235082	-5,479420	9,579163	-0,131237
11:27:09,44	0,518947	3,376982	-0,104988	0,121982	0,426032	-0,481010	-0,058870	-0,084020	-1,225356	1,175389	5,089558	-0,096930	-0,499899	-2,876335	-2,297303	-10,734932	2,700879	12,683233	-0,058870	-0,084020	-1,225356	-5,420208	9,710844	-0,096930	-0,058870	-0,084020	-1,225356	-5,420208	9,710844	-0,096930
11:27:09,49	0,518947	3,376982	-0,104988	0,121982	0,426032	-0,481010	-0,061415	-0,082687	-1,217602	1,118661	5,005027	-0,136026	-0,498610	-2,877477	-2,291466	-10,717486	2,754167	12,671572	-0,061415	-0,082687	-1,217602	-5,372284	9,826134	-0,136026	-0,061415	-0,082687	-1,217602	-5,372284	9,826134	-0,136026
11:27:09,54	0,518947	3,376982	-0,104988	0,121982	0,426032	-0,481010	-0,061071	-0,084375	-1,211766	1,261283	5,011403	-0,147686	-0,504592	-2,877180	-2,289537	-10,755453	2,738503	12,688677	-0,061071	-0,084375	-1,211766	-5,362131	9,805470	-0,147686	-0,061071	-0,084375	-1,211766	-5,362131	9,805470	-0,147686
11:27:09,59	0,518947	3,376982	-0,104988	0,121982	0,426032	-0,481010	-0,058337	-0,079046	-1,209836	0,951619	5,128525	-0,130581	-0,506610	-2,868868	-2,208563	-10,429349	2,668992	12,702544	-0,058337	-0,079046	-1,209836	-5,253456	9,707970	-0,130581	-0,058337	-0,079046	-1,209836	-5,253456	9,707970	-0,130581
11:27:09,64	0,518947	3,376982	-0,104988	0,121982	0,426032	-0,481010	-0,064527	-0,073142	-1,128862	0,747511	5,123831	-0,116715	-0,391140	-2,672810	2,188931	1,176275	-2,864106	12,513512	-0,064527	-0,073142	-1,128862	-4,994171	10,189166	-0,116715	-0,064527	-0,073142	-1,128862	-4,994171	10,189166	-0,116715
11:27:09,69	0,518947	3,376982	-0,104988	0,121982	0,426032	-0,481010	-0,292052	-0,075113	3,268632	1,861014	6,109796	-0,305746	-0,447517	-2,782514	3,446574	-4,236314	-0,296919	12,518226	-0,292052	-0,075113	3,268632	-4,035392	29,035911	-0,305746	-0,292052	-0,075113	3,268632	-4,035392	29,035911	-0,305746
11:27:09,74	0,518947	3,376982	-0,104988	0,121982	0,426032	-0,481010	-0,168857	-0,081141	4,526275	1,691420	6,544931	-0,301033	-0,446313	-2,856015	-1,976190	-8,058946	-1,072456	12,637605	-0,168857	-0,081141	4,526275	-4,678178	19,800199	-0,301033	-0,168857	-0,081141	4,526275	-4,678178	19,800199	-0,301033
11:27:09,79	0,519041	3,376999	-0,104981	0,121973	0,476018	-0,481050	-0,105806	-0,118935	-0,896489	1,073727	6,900863	-0,181653	-0,453167	-2,826358	-2,636878	-6,666777	-0,905196	12,646280	-0,105806	-0,118935	-0,896489	-8,262655	15,206618	-0,181653	-0,105806	-0,118935	-0,896489	-8,262655	15,206618	-0,181653
11:27:09,84	0,519041	3,376999	-0,104981	0,121973	0,476018	-0,481050	-0,128062	-0,098170	-1,557178	0,834885	6,865549	-0,172978	-0,447335	-2,828412	-2,619386	-6,596192	-0,896188	12,666589	-0,128062	-0,098170	-1,557178	-6,871447	16,918438	-0,172978	-0,128062	-0,098170	-1,557178	-6,871447	16,918438	-0,172978
11:27:09,89	0,519041	3,376999	-0,104981	0,121973	0,476018	-0,481050	-0,129200	-0,104248	-1,539685	1,194042	6,863026	-0,152670	-0,448750	-2,830293	-2,610002	-6,592769	-0,903316	12,643940	-0,129200	-0,104248	-1,539685	-6,989425	17,005205	-0,152670	-0,129200	-0,104248	-1,539685	-6,989425	17,005205	-0,152670
11:27:09,94	0,519041	3,376999	-0,104981	0,121973	0,476018	-0,481050	-0,126862	-0,103963	-1,530301	1,174752	6,991091	-0,175318	-0,450874	-2,826187	-2,600760	-6,556503	-0,906350	12,662315	-0,126862	-0,103963	-1,530301	-6,986330	16,949796	-0,175318	-0,126862	-0,103963	-1,530301	-6,986330	16,949796	-0,175318
11:27:09,99	0,519041	3,376999	-0,104981	0,121973	0,476018	-0,481050	-0,129357	-0,100070	-1,521059	0,987837	6,894286	-0,156943	-0,454039	-2,822330	-2,598362	-6,567463	-0,827337	12,655450	-0,129357	-0,100070	-1,521059	-6,867667	17,048833	-0,156943	-0,129357	-0,100070	-1,521059	-6,867667	17,048833	-0,156943
11:27:10,04	0,519041	3,376999	-0,104981	0,121973	0,476018	-0,481050	-0,131115	-0,095401	-1,518662	0,807969	6,753885	-0,163809	-0,447308	-2,823407	-2,595977	-6,510357	-0,801573	12,673005	-0,131115	-0,095401	-1,518662	-6,680977	17,046414	-0,163809	-0,131115	-0,095401	-1,518662	-6,680977	17,046414	-0,163809
11:27:10,09	0,519041	3,376999	-0,104981	0,121973	0,476018	-0,481050	-0,133547	-0,101769	-1,516276	1,189980	6,663978	-0,146253	-0,445527	-2,820566	-2,590557	-6,508450	-0,803055	12,655834	-0,133547	-0,101769	-1,516276	-6,798869	17,147445	-0,146253	-0,133547	-0,101769	-1,516276	-6,798869	17,147445	-0,146253
11:27:10,14	0,519041	3,376999	-0,104981	0,121973	0,476018	-0,481050	-0,136898	-0,101891	-1,510856	1,195980	6,492111	-0,163424	-0,447389	-2,828360	-2,591698	-6,560949	-0,823849	12,679150	-0,136898	-0,101891	-1,510856	-6,802425	17,238642	-0,163424	-0,136898	-0,101891	-1,510856	-6,802425	17,238642	-0,163424
11:27:10,19	0,519041	3,376999	-0,104981	0,121973	0,476018	-0,481050	-0,129218	-0,104175	-1,511997	1,270506	6,856427	-0,140109	-0,452932	-2,826604	-2,585397	-6,553256	-0,812275	12,631304	-0,129218	-0,104175	-1,511997	-6,907216	17,000041	-0,140109	-0,129218	-0,104175	-1,511997	-6,907216	17,000041	-0,140109
11:27:10,24	0,519041	3,376999	-0,104981	0,121973	0,476018	-0,481050	-0,127967	-0,098497	-1,505696	0,989120	6,922349	-0,187955	-0,452900	-2,826664	-2,582793	-6,544014	-0,806783	12,641909	-0,127967	-0,098497	-1,505696	-6,742880	16,967768	-0,187955	-0,127967	-0,098497	-1,505696	-6,742880	16,967768	-0,187955
11:27:10,29	0,519041	3,376999	-0,104981	0,121973	0,476018	-0,481050	-0,127931	-0,098555	-1,503092	1,001516	6,929485	-0,177349	-0,448333	-2,825255	-2,581976	-6,478355	-0,786122	12,654510	-0,127931	-0,098555	-1,503092	-6,735041	16,972068	-0,177349	-0,127931	-0,098555	-1,503092	-6,735041	16,972068	-0,177349
11:27:10,34	0,519041	3,376999	-0,104981	0,121973	0,476018	-0,481050	-0,131434	-0,101805	-1,502275	1,221244	6,793840	-0,164748	-0,450786	-2,826045	-2,582752	-6,515911	-0,801421	12,678563	-0,131434	-0,101805	-1,502275	-6,770445	17,111441	-0,164748	-0,131434	-0,101805	-1,502275	-6,770445	17,111441	-0,164748
11:27:10,39	0,519041	3,376999	-0,104981	0,121973	0,476018	-0,481050	-0,129523	-0,100076	-1,503051	1,099285	6,868341	-0,140695	-0,444801	-2,826199	-2,579828	-6,534966	-0,830818	12,689163	-0,129523	-0,100076	-1,503051	-6,756643	17,035922	-0,140695	-0,129523	-0,100076	-1,503051	-6,756643	17,035922	-0,140695
11:27:10,44	0,519041	3,376999	-0,104981	0,121973	0,476018	-0,481050	-0,132383	-0,105336	-1,500128	1,337841	6,717837	-0,130096	-0,449534	-2,828456	-2,580420	-6,510020	-0,757893	12,658956	-0,132383	-0,105336	-1,500128	-6,931030	17,109899	-0,130096	-0,132383	-0,105336	-1,500128	-6,931030	17,109899	-0,130096
11:27:10,49	0,519041	3,376999	-0,104981	0,121973	0,476018	-0,481050	-0,128062	-0,102365	-1,500719	1,258985	6,927690	-0,160303	-0,447990	-2,826876	-2,579555	-6,540007	-0,842236	12,627466	-0,128062	-0,102365	-1,500719	-6,776675	16,980523	-0,160303	-0,128062	-0,102365	-1,500719	-6,776675	16,980523	-0,160303
11:27:10,54	0,519041	3,376999	-0,104981	0,121973	0,476018	-0,481050	-0,130202	-0,102912	-1,499854	1,199399	6,832567	-0,191792	-0,453162	-2,822310	-2,575421	-6,538058	-0,787667	12,645843	-0,130202	-0,102912	-1,499854	-6,879211	17,053458	-0,191792	-0,130202	-0,102912	-1,499854	-6,879211	17,053458	-0,191792
11:27:10,60	0,519041	3,376999	-0,104981	0,121973	0,476018	-0,481050	-0,131570	-0,096150	-1,495720	0,896022	6,735856	-0,173415	-0,453693	-2,823252	-2,575021	-6,519727	-0,771997	12,645682	-0,131570	-0,096150	-1,495720	-6,651792	17,064103	-0,173415	-0,131570	-0,096150	-1,495720	-6,651792	17,064103	-0,173415
11:27:10,65	0,519041	3,376999	-0,104981	0,121973	0,476018	-0,481050	-0,130489	-0,096161	-1,495320	0,919315	6,800091	-0,173577	-0,445474	-2,823597	-2,576169	-6,527332	-0,779782	12,657269	-0,130489	-0,096161	-1,495320	-6,629340	17,043506	-0,173577	-0,130489	-0,096161	-1,495320	-6,629340	17,043506	-0,173577
11:27:10,70	0,519041	3,376999	-0,104981	0,121973	0,476018	-0,481050	-0,134300	-0,103452	-1,496468	1,287895	6,599240	-0,161990	-0,448934	-2,826948	-2,574995	-6,514196	-0,754005	12,646460	-0,134300	-0,103452	-1,496468	-6,833092	17,141797	-0,161990	-0,134300	-0,103452	-1,496468	-6,833092	17,141797	-0,161990
11:27:10,75	0,519041	3,376999	-0,104981	0,121973	0,476018	-0,481050	-0,129668	-0,102131	-1,495294	1,248066	6,838587	-0,172799	-0,447747	-2,826075	-2,570310	-6,498475	-0,798103	12,666595	-0,129668	-0,102131	-1,495294	-6,769180	17,017538	-0,172799	-0,129668	-0,102131	-1,495294	-6,769180	17,017538	-0,172799
11:27:10,80	0,519041	3,376999	-0,104981	0,121973	0,476018	-0,481050	-0,131018	-0,102723	-1,490609	1,248536	6,804074	-0,152663	-0,449545	-2,827518	-2,573051	-6,522230	-0,773973	12,649375	-0,131018	-0,102723	-1,490609	-6,815205	17,088964	-0,152663	-0,131018	-0,102723	-1,490609	-6,815205	17,088964	-0,152663
11:27:10,85	0,519041	3,376999	-0,104981	0,121973	0,476018	-0,481050	-0,128869	-0,101887	-1,493351	1,214078	6,883182	-0,169884	-0,454984	-2,821932	-2,568673	-6,493350	-0,812935	12,681393	-0,128869	-0,101887	-1,493351	-6,784028	16,999379	-0,169884	-0,128869	-0,101887	-1,493351	-6,784028	16,999379	-0,169884
11:27:10,90	0,519041	3,376999	-0,104981	0,121973	0,476018	-0,481050	-0,130987	-0,094383	-1,488972	0,804609	6,817505	-0,137865	-0,451295	-2,827281	-2,573431	-6,509767	-0,779034	12,658738	-0,130987	-0,094383	-1,488972	-6,604495	17,100015	-0,137865	-0,130987	-0,094383	-1,488972	-6,604495	17,100015	-0,137865
11:27:10,95	0,519041	3,376999	-0,104981	0,121973	0,476018	-0,481050	-0,128199	-0,100253	-1,493730	1,130974	6,931342	-0,160520	-0,452879	-2,828550	-2,571107	-6,566440	-0,781969	12,677942	-0,128199	-0,100253	-1,493730	-6,738886	16,994951	-0,160520	-0,128199	-0,100253	-1,493730	-6,738886	16,994951	-0,160520
11:27:11,00	0,519041	3,376999	-0,104981	0,121973	0,476018	-0,481050	-0,126308	-0,099515	-1,491406	1,061728	6,982059	-0,141316	-0,454941	-2,820049	-2,567655	-6,561552	-0,753670	12,666702	-0,126308	-0,099515	-1,491406	-6,750212	16,897227	-0,141316	-0,126308	-0,099515	-1,491406	-6,750212	16,897227	-0,141316
11:27:11,05	0,519041	3,376999	-0,104981	0,121973	0,476018	-0,481050	-0,132640	-0,093480	-1,487954	0,774827	6,642883	-0,152557	-0,449471	-2,826789	-2,569180	-6,507478	-0,741526	12,623802	-0,132640	-0,093480	-1,487954	-6,563317	17,055107	-0,152557	-0,132640	-0,093480	-1,487954	-6,563317	17,055107	-0,152557
11:27:11,10	0,519041	3,376999	-0,104981	0,121973	0,476018	-0,481050	-0,129537	-0,101587	-1,489479	1,233967	6,844987	-0,195456	-0,453467	-2,826354	-2,570627	-6,506862	-0,750474	12,647989	-0,129537	-0,101587	-1,489479	-6,740608	17,013640	-0,195456	-0,129537	-0,101587	-1,489479	-6,740608	17,013640	-0,195456
11:27:11,15	0,519041	3,376999	-0,104981	0,121973	0,476018	-0,481050	-0,127916	-0,097908	-1,490926	1,035230	6,934306	-0,171270	-0,451793	-2,826028	-2,569119	-6,487283	-0,721152	12,701444	-0,127916	-0,097908	-1,490926	-6,650563	16,975681	-0,171270	-0,127916	-0,097908	-1,490926	-6,650563	16,975681	-0,171270
11:27:11,20	0,519041	3,376999	-0,104981	0,121973	0,476018	-0,481050	-0,129036	-0,099195	-1,489418	1,137325	6,878361	-0,117815	-0,450027	-2,824100	-2,564851	-6,478064	-0,761520	12,693205	-0,129036	-0,099195	-1,489418	-6,649480	17,007656	-0,117815	-0,129036	-0,099195	-1,489418	-6,649480	17,007656	-0,117815
11:27:11,25	0,519041	3,376999	-0,104981	0,121973	0,476018	-0,481050	-0,131587	-0,099760	-1,485150	1,136373	6,773841	-0,126054	-0,451322	-2,825537	-2,566842	-6,529777	-0,782194	12,655088	-0,131587	-0,099760	-1,485150	-6,694811	17,103443	-0,126054	-0,131587	-0,099760	-1,485150	-6,694811	17,103443	-0,126054
11:27:11,30	0,519041	3,376999	-0,104981	0,121973	0,476018	-0,481050	-0,129696	-0,099358	-1,487141	1,071669	6,837749	-0,164171	-0,449455	-2,817404	-2,540964	-6,381865	-0,762691	12,646435	-0,129696	-0,099358	-1,487141	-6,727900	17,018872	-0,164171	-0,129696	-0,099358	-1,487141	-6,727900	17,018872	-0,164171
11:27:11,35	0,519041	3,376999	-0,104981	0,121973	0,476018	-0,481050	-0,137673	-0,096908	-1,461263	1,035114	6,541292	-0,172823	-0,359970	-2,594790	2,238845	6,640311	-5,629345	12,508794	-0,137673	-0,096908	-1,461263	-6,572127	17,348604	-0,172823	-0,137673	-0,096908	-1,461263	-6,572127	17,348604	-0,172823
11:27:11,40	0,519041	3,376999	-0,104981	0,121973	0,476018	-0,481050	-0,375205	-0,063097	3,318546	1,573418	7,900470	-0,310464	-0,402670	-2,716281	3,319488	0,639160	-3,601027	12,509673	-0,375205	-0,063097	3,318546	-3,379708	37,354067	-0,310464	-0,375205	-0,063097	3,318546	-3,379708	37,354067	-0,310464
11:27:11,45	0,519041	3,376999	-0,104981	0,121973	0,476018	-0,481050	-0,248640	-0,086864	4,399189	1,565278	8,270525	-0,309585	-0,414360	-2,763928	-1,917319	-1,887070	-3,181905	12,649851	-0,248640	-0,086864	4,399189	-5,253525	27,788799	-0,309585	-0,248640	-0,086864	4,399189	-5,253525	27,788799	-0,309585
11:27:11,50	0,519003	3,376977	-0,104986	0,121992	0,526017	-0,481019	-0,201532	-0,100563	-0,837618	1,377515	8,322822	-0,169407	-0,419985	-2,735167	-2,639057	-0,551908	-3,241441	12,655159	-0,201532	-0,100563	-0,837618	-6,516710	24,143088	-0,169407	-0,201532	-0,100563	-0,837618	-6,516710	24,143088	-0,169407
11:27:11,55	0,519003	3,376977	-0,104986	0,121992	0,526017	-0,481019	-0,223627	-0,081311	-1,559356	0,992401	8,359925	-0,164099	-0,421026	-2,739101	-2,618056	-0,551882	-3,206192	12,647591	-0,223627	-0,081311	-1,559356	-5,390494	25,914661	-0,164099	-0,223627	-0,081311	-1,559356	-5,390494	25,914661	-0,164099
11:27:11,60	0,519003	3,376977	-0,104986	0,121992	0,526017	-0,481019	-0,219700	-0,082376	-1,538356	1,078351	8,546548	-0,171667	-0,417878	-2,739344	-2,611810	-0,484942	-3,167377	12,635163	-0,219700	-0,082376	-1,538356	-5,388193	25,792983	-0,171667	-0,219700	-0,082376	-1,538356	-5,388193	25,792983	-0,171667
11:27:11,65	0,519003	3,376977	-0,104986	0,121992	0,526017	-0,481019	-0,221063	-0,085225	-1,532109	1,293540	8,514215	-0,184095	-0,421995	-2,737324	-2,603664	-0,497951	-3,148765	12,640215	-0,221063	-0,085225	-1,532109	-5,396584	25,867678	-0,184095	-0,221063	-0,085225	-1,532109	-5,396584	25,867678	-0,184095
11:27:11,70	0,519003	3,376977	-0,104986	0,121992	0,526017	-0,481019	-0,220754	-0,080650	-1,523963	1,065257	8,509730	-0,179044	-0,421347	-2,730120	-2,601325	-0,465306	-3,112797	12,669860	-0,220754	-0,080650	-1,523963	-5,265734	25,838907	-0,179044	-0,220754	-0,080650	-1,523963	-5,265734	25,838907	-0,179044
11:27:11,75	0,519003	3,376977	-0,104986	0,121992	0,526017	-0,481019	-0,227316	-0,077608	-1,521624	0,954565	8,178768	-0,149399	-0,419579	-2,731484	-2,592788	-0,482329	-3,126927	12,649955	-0,227316	-0,077608	-1,521624	-5,137660	26,023101	-0,149399	-0,227316	-0,077608	-1,521624	-5,137660	26,023101	-0,149399
11:27:11,80	0,519003	3,376977	-0,104986	0,121992	0,526017	-0,481019	-0,227019	-0,079821	-1,513087	1,048907	8,186528	-0,169303	-0,415878	-2,734441	-2,494221	-0,042740	-3,151063	12,652720	-0,227019	-0,079821	-1,513087	-5,217060	26,007555	-0,169303	-0,227019	-0,079821	-1,513087	-5,217060	26,007555	-0,169303
11:27:11,85	0,519003	3,376977	-0,104986	0,121992	0,526017	-0,481019	-0,226309	-0,084505	-1,414520	1,491330	8,616238	-0,166539	-0,318296	-2,572503	1,738463	9,071531	-8,289086	12,456802	-0,226309	-0,084505	-1,414520	-5,142275	26,381491	-0,166539	-0,226309	-0,084505	-1,414520	-5,142275	26,381491	-0,166539
11:27:11,90	0,519003	3,376977	-0,104986	0,121992	0,526017	-0,481019	-0,415343	-0,088044	2,818164	1,782859	9,248670	-0,362457	-0,377728	-2,654129	3,320491	5,093920	-5,382542	12,448813	-0,415343	-0,088044	2,818164	-5,128591	41,853089	-0,362457	-0,415343	-0,088044	2,818164	-5,128591	41,853089	-0,362457
11:27:11,95	0,519003	3,376977	-0,104986	0,121992	0,526017	-0,481019	-0,314937	-0,077388	4,400192	1,757069	9,571802	-0,370445	-0,380526	-2,727395	-2,127721	1,071084	-6,309294	12,628282	-0,314937	-0,077388	4,400192	-4,317865	34,294345	-0,370445	-0,314937	-0,077388	4,400192	-4,317865	34,294345	-0,370445
11:27:12,00	0,518995	3,377040	-0,104995	0,121984	0,576041	-0,480988	-0,250088	-0,111598	-1,048020	0,721982	9,923456	-0,190976	-0,374531	-2,697575	-2,934610	2,729895	-6,242316	12,647515	-0,250088	-0,111598	-1,048020	-8,038441	29,555342	-0,190976	-0,250088	-0,111598	-1,048020	-8,038441	29,555342	-0,190976
11:27:12,05	0,518995	3,377040	-0,104995	0,121984	0,576041	-0,480988	-0,278910	-0,101879	-1,854909	1,104037	9,827782	-0,171743	-0,374004	-2,697240	-2,913979	2,803448	-6,254490	12,642032	-0,278910	-0,101879	-1,854909	-6,893493	31,722215	-0,171743	-0,278910	-0,101879	-1,854909	-6,893493	31,722215	-0,171743
11:27:12,10	0,518995	3,377040	-0,104995	0,121984	0,576041	-0,480988	-0,279463	-0,102169	-1,834279	1,145320	9,868802	-0,177227	-0,372863	-2,694388	-2,908550	2,771048	-6,214339	12,660348	-0,279463	-0,102169	-1,834279	-6,874929	31,806660	-0,177227	-0,279463	-0,102169	-1,834279	-6,874929	31,806660	-0,177227
11:27:12,15	0,518995	3,377040	-0,104995	0,121984	0,576041	-0,480988	-0,282504	-0,101730	-1,828849	1,141080	9,662542	-0,158911	-0,373861	-2,694598	-2,896873	2,815852	-6,169840	12,654004	-0,282504	-0,101730	-1,828849	-6,844732	31,839109	-0,158911	-0,282504	-0,101730	-1,828849	-6,844732	31,839109	-0,158911
11:27:12,20	0,518995	3,377040	-0,104995	0,121984	0,576041	-0,480988	-0,281823	-0,100971	-1,817172	1,162544	9,714501	-0,165254	-0,376748	-2,699551	-2,892982	2,833603	-6,211436	12,624662	-0,281823	-0,100971	-1,817172	-6,763676	31,837616	-0,165254	-0,281823	-0,100971	-1,817172	-6,763676	31,837616	-0,165254
11:27:12,25	0,518995	3,377040	-0,104995	0,121984	0,576041	-0,480988	-0,276090	-0,100947	-1,813281	1,134173	10,048812	-0,194596	-0,372778	-2,701246	-2,889864	2,763534	-6,232901	12,661993	-0,276090	-0,100947	-1,813281	-6,790200	31,721851	-0,194596	-0,276090	-0,100947	-1,813281	-6,790200	31,721851	-0,194596
11:27:12,30	0,518995	3,377040	-0,104995	0,121984	0,576041	-0,480988	-0,276607	-0,105233	-1,810163	1,303399	9,971943	-0,157266	-0,373204	-2,696782	-2,885560	2,829127	-6,184981	12,685050	-0,276607	-0,105233	-1,810163	-6,957391	31,685620	-0,157266	-0,276607	-0,105233	-1,810163	-6,957391	31,685620	-0,157266
11:27:12,35	0,518995	3,377040	-0,104995	0,121984	0,576041	-0,480988	-0,280260	-0,102632	-1,805860	1,242446	9,814856	-0,134209	-0,373734	-2,695051	-2,884412	2,848388	-6,162995	12,660797	-0,280260	-0,102632	-1,805860	-6,814169	31,815258	-0,134209	-0,280260	-0,102632	-1,805860	-6,814169	31,815258	-0,134209
11:27:12,40	0,518995	3,377040	-0,104995	0,121984	0,576041	-0,480988	-0,281494	-0,101308	-1,804711	1,202249	9,756387	-0,158462	-0,376778	-2,691557	-2,881327	2,807849	-6,162825	12,678714	-0,281494	-0,101308	-1,804711	-6,750402	31,853640	-0,158462	-0,281494	-0,101308	-1,804711	-6,750402	31,853640	-0,158462
11:27:12,45	0,518995	3,377040	-0,104995	0,121984	0,576041	-0,480988	-0,282997	-0,096925	-1,801626	0,954212	9,642996	-0,140544	-0,378549	-2,692759	-2,880537	2,808193	-6,177492	12,691811	-0,282997	-0,096925	-1,801626	-6,654376	31,858299	-0,140544	-0,282997	-0,096925	-1,801626	-6,654376	31,858299	-0,140544
11:27:12,50	0,518995	3,377040	-0,104995	0,121984	0,576041	-0,480988	-0,281072	-0,095992	-1,800836	0,893161	9,750768	-0,127447	-0,376169	-2,695215	-2,875496	2,785644	-6,135918	12,670973	-0,281072	-0,095992	-1,800836	-6,642179	31,814897	-0,127447	-0,281072	-0,095992	-1,800836	-6,642179	31,814897	-0,127447
11:27:12,55	0,518995	3,377040	-0,104995	0,121984	0,576041	-0,480988	-0,280134	-0,099281	-1,795795	1,088926	9,759220	-0,148285	-0,379723	-2,693793	-2,873962	2,792699	-6,185001	12,653457	-0,280134	-0,099281	-1,795795	-6,704612	31,749729	-0,148285	-0,280134	-0,099281	-1,795795	-6,704612	31,749729	-0,148285
11:27:12,60	0,518995	3,377040	-0,104995	0,121984	0,576041	-0,480988	-0,279589	-0,095492	-1,794261	0,852937	9,818217	-0,165802	-0,372703	-2,691582	-2,874695	2,791061	-6,203776	12,713001	-0,279589	-0,095492	-1,794261	-6,643192	31,765935	-0,165802	-0,279589	-0,095492	-1,794261	-6,643192	31,765935	-0,165802
11:27:12,65	0,518995	3,377040	-0,104995	0,121984	0,576041	-0,480988	-0,285014	-0,100466	-1,794994	1,094515	9,544069	-0,106257	-0,376155	-2,692883	-2,870471	2,791069	-6,152177	12,643462	-0,285014	-0,100466	-1,794994	-6,792086	31,917675	-0,106257	-0,285014	-0,100466	-1,794994	-6,792086	31,917675	-0,106257
11:27:12,70	0,518995	3,377040	-0,104995	0,121984	0,576041	-0,480988	-0,282161	-0,098126	-1,790770	1,017537	9,666629	-0,175796	-0,380901	-2,695664	-2,872022	2,772784	-6,153607	12,653005	-0,282161	-0,098126	-1,790770	-6,685392	31,816280	-0,175796	-0,282161	-0,098126	-1,790770	-6,685392	31,816280	-0,175796
11:27:12,75	0,518995	3,377040	-0,104995	0,121984	0,576041	-0,480988	-0,277379	-0,095407	-1,792321	0,865750	9,900181	-0,166253	-0,375688	-2,692800	-2,870870	2,751962	-6,196963	12,652456	-0,277379	-0,095407	-1,792321	-6,623710	31,674433	-0,166253	-0,277379	-0,095407	-1,792321	-6,623710	31,674433	-0,166253
11:27:12,81	0,518995	3,377040	-0,104995	0,121984	0,576041	-0,480988	-0,282466	-0,098490	-1,791170	0,978088	9,639282	-0,166803	-0,378523	-2,695781	-2,870470	2,783738	-6,170642	12,637261	-0,282466	-0,098490	-1,791170	-6,753358	31,812895	-0,166803	-0,282466	-0,098490	-1,791170	-6,753358	31,812895	-0,166803
11:27:12,86	0,518995	3,377040	-0,104995	0,121984	0,576041	-0,480988	-0,278467	-0,097525	-1,790769	0,966603	9,861604	-0,181998	-0,377818	-2,695889	-2,866177	2,811464	-6,118034	12,641000	-0,278467	-0,097525	-1,790769	-6,689109	31,721271	-0,181998	-0,278467	-0,097525	-1,790769	-6,689109	31,721271	-0,181998
11:27:12,91	0,518995	3,377040	-0,104995	0,121984	0,576041	-0,480988	-0,278726	-0,098190	-1,786476	1,060594	9,845829	-0,178258	-0,369026	-2,691742	-2,863476	2,813591	-6,174071	12,620294	-0,278726	-0,098190	-1,786476	-6,647303	31,725849	-0,178258	-0,278726	-0,098190	-1,786476	-6,647303	31,725849	-0,178258
11:27:12,96	0,518995	3,377040	-0,104995	0,121984	0,576041	-0,480988	-0,286714	-0,103730	-1,783775	1,301223	9,460332	-0,198964	-0,378291	-2,697712	-2,864587	2,859941	-6,121741	12,648753	-0,286714	-0,103730	-1,783775	-6,841587	31,967383	-0,198964	-0,286714	-0,103730	-1,783775	-6,841587	31,967383	-0,198964
11:27:13,01	0,518995	3,377040	-0,104995	0,121984	0,576041	-0,480988	-0,276911	-0,098691	-1,784886	1,107696	9,984053	-0,170505	-0,373769	-2,692339	-2,864612	2,799341	-6,152840	12,674200	-0,276911	-0,098691	-1,784886	-6,639562	31,721584	-0,170505	-0,276911	-0,098691	-1,784886	-6,639562	31,721584	-0,170505
11:27:13,06	0,518995	3,377040	-0,104995	0,121984	0,576041	-0,480988	-0,283826	-0,099921	-1,784912	1,114433	9,587578	-0,145058	-0,373676	-2,699886	-2,862635	2,821827	-6,165364	12,661571	-0,283826	-0,099921	-1,784912	-6,729395	31,867881	-0,145058	-0,283826	-0,099921	-1,784912	-6,729395	31,867881	-0,145058
11:27:13,11	0,518995	3,377040	-0,104995	0,121984	0,576041	-0,480988	-0,277336	-0,103775	-1,782934	1,315237	9,950772	-0,157688	-0,375012	-2,691076	-2,865775	2,782413	-6,167071	12,698824	-0,277336	-0,103775	-1,782934	-6,831128	31,721643	-0,157688	-0,277336	-0,103775	-1,782934	-6,831128	31,721643	-0,157688
11:27:13,16	0,518995	3,377040	-0,104995	0,121984	0,576041	-0,480988	-0,271980	-0,103963	-1,784900	1,272805	10,169137	-0,162155	-0,373210	-2,696464	-2,863440	2,763380	-6,126006	12,679046	-0,271980	-0,103963	-1,784900	-6,888307	31,519576	-0,162155	-0,271980	-0,103963	-1,784900	-6,888307	31,519576	-0,162155
11:27:13,21	0,518995	3,377040	-0,104995	0,121984	0,576041	-0,480988	-0,280532	-0,102468	-1,783740	1,252137	9,714256	-0,140212	-0,375498	-2,693606	-2,802715	3,053648	-6,403397	12,635100	-0,280532	-0,102468	-1,783740	-6,791632	31,736056	-0,140212	-0,280532	-0,102468	-1,783740	-6,791632	31,736056	-0,140212
11:27:13,26	0,518995	3,377040	-0,104995	0,121984	0,576041	-0,480988	-0,281863	-0,099058	-1,723014	0,979707	10,035130	-0,184158	-0,270905	-2,457655	1,856415	16,236017	-11,645806	12,466510	-0,281863	-0,099058	-1,723014	-6,796353	32,161396	-0,184158	-0,281863	-0,099058	-1,723014	-6,796353	32,161396	-0,184158
11:27:13,31	0,518995	3,377040	-0,104995	0,121984	0,576041	-0,480988	-0,538499	-0,071662	2,936115	1,606219	10,727518	-0,352748	-0,330454	-2,604691	3,225535	9,083344	-8,577835	12,488968	-0,538499	-0,071662	2,936115	-4,019220	52,999718	-0,352748	-0,538499	-0,071662	2,936115	-4,019220	52,999718	-0,352748
11:27:13,36	0,518995	3,377040	-0,104995	0,121984	0,576041	-0,480988	-0,381388	-0,093609	4,305236	1,828093	11,168937	-0,330290	-0,365684	-2,650080	-2,190310	6,397408	-7,466305	12,609189	-0,381388	-0,093609	4,305236	-5,520226	41,107885	-0,330290	-0,381388	-0,093609	4,305236	-5,520226	41,107885	-0,330290
11:27:13,41	0,519020	3,377000	-0,105016	0,121995	0,626026	-0,481058	-0,324465	-0,085794	-1,110610	1,041352	11,247079	-0,210069	-0,363054	-2,619693	-2,988939	7,894495	-7,545616	12,607358	-0,324465	-0,085794	-1,110610	-5,693480	36,717572	-0,210069	-0,324465	-0,085794	-1,110610	-5,693480	36,717572	-0,210069
11:27:13,46	0,519020	3,377000	-0,105016	0,121995	0,626026	-0,481058	-0,352096	-0,072877	-1,909239	1,049538	11,146430	-0,211901	-0,362820	-2,629418	-2,972934	7,935761	-7,508964	12,616347	-0,352096	-0,072877	-1,909239	-4,671329	38,785969	-0,211901	-0,352096	-0,072877	-1,909239	-4,671329	38,785969	-0,211901
11:27:13,51	0,519020	3,377000	-0,105016	0,121995	0,626026	-0,481058	-0,343791	-0,077943	-1,893233	1,365333	11,595709	-0,202912	-0,363402	-2,629167	-2,962827	7,908819	-7,470345	12,635873	-0,343791	-0,077943	-1,893233	-4,753197	38,583293	-0,202912	-0,343791	-0,077943	-1,893233	-4,753197	38,583293	-0,202912
11:27:13,56	0,519020	3,377000	-0,105016	0,121995	0,626026	-0,481058	-0,343717	-0,077313	-1,883126	1,352545	11,556909	-0,183385	-0,363952	-2,621151	-2,954309	7,928839	-7,464705	12,626914	-0,343717	-0,077313	-1,883126	-4,716527	38,538693	-0,183385	-0,343717	-0,077313	-1,883126	-4,716527	38,538693	-0,183385
11:27:13,61	0,519020	3,377000	-0,105016	0,121995	0,626026	-0,481058	-0,350384	-0,072829	-1,874608	1,134268	11,224760	-0,192345	-0,360929	-2,622981	-2,948463	7,949084	-7,467946	12,618451	-0,350384	-0,072829	-1,874608	-4,582805	38,729878	-0,192345	-0,350384	-0,072829	-1,874608	-4,582805	38,729878	-0,192345
11:27:13,66	0,519020	3,377000	-0,105016	0,121995	0,626026	-0,481058	-0,350311	-0,076362	-1,868762	1,325280	11,247691	-0,200808	-0,365089	-2,624618	-2,947691	7,918956	-7,442826	12,627824	-0,350311	-0,076362	-1,868762	-4,669103	38,747106	-0,200808	-0,350311	-0,076362	-1,868762	-4,669103	38,747106	-0,200808
11:27:13,71	0,519020	3,377000	-0,105016	0,121995	0,626026	-0,481058	-0,346814	-0,073578	-1,867990	1,187226	11,390895	-0,191434	-0,364101	-2,620845	-2,904498	8,040560	-7,464014	12,634259	-0,346814	-0,073578	-1,867990	-4,588649	38,615777	-0,191434	-0,346814	-0,073578	-1,867990	-4,588649	38,615777	-0,191434
11:27:13,76	0,519020	3,377000	-0,105016	0,121995	0,626026	-0,481058	-0,350575	-0,072548	-1,824797	1,176099	11,311233	-0,184999	-0,278147	-2,448031	1,682602	17,862465	-12,335904	12,490021	-0,350575	-0,072548	-1,824797	-4,518890	38,831349	-0,184999	-0,350575	-0,072548	-1,824797	-4,518890	38,831349	-0,184999
11:27:13,81	0,519020	3,377000	-0,105016	0,121995	0,626026	-0,481058	-0,403601	-0,084618	4,064341	1,671399	12,650776	-0,396971	-0,327134	-2,580958	2,984640	11,522422	-9,627082	12,422288	-0,403601	-0,084618	4,064341	-4,971086	44,333460	-0,396971	-0,403601	-0,084618	4,064341	-4,971086	44,333460	-0,396971
11:27:13,86	0,519020	3,377000	-0,105016	0,121995	0,626026	-0,481058	-0,403601	-0,084618	4,064341	1,671399	12,650776	-0,396971	-0,315337	-2,637651	-2,527110	8,681753	-10,860454	12,653711	-0,403601	-0,084618	4,064341	-4,971086	44,333460	-0,396971	-0,403601	-0,084618	4,064341	-4,971086	44,333460	-0,396971
11:27:13,91	0,518902	3,377000	-0,104985	0,121977	0,676005	-0,480984	-0,360402	-0,123181	-1,447410	1,188221	13,053717	-0,165547	-0,321532	-2,604173	-3,257200	10,276338	-10,779696	12,622923	-0,360402	-0,123181	-1,447410	-8,481476	41,345284	-0,165547	-0,360402	-0,123181	-1,447410	-8,481476	41,345284	-0,165547
11:27:13,96	0,518902	3,377000	-0,104985	0,121977	0,676005	-0,480984	-0,386298	-0,101077	-2,177499	0,906046	13,047715	-0,196335	-0,321325	-2,604541	-3,235402	10,309369	-10,714208	12,640470	-0,386298	-0,101077	-2,177499	-7,028490	43,372090	-0,196335	-0,386298	-0,101077	-2,177499	-7,028490	43,372090	-0,196335
11:27:14,01	0,518902	3,377000	-0,104985	0,121977	0,676005	-0,480984	-0,386083	-0,101440	-2,155701	0,998169	13,054749	-0,178788	-0,315436	-2,598977	-3,221833	10,301418	-10,734118	12,618965	-0,386083	-0,101440	-2,155701	-6,964890	43,362258	-0,178788	-0,386083	-0,101440	-2,155701	-6,964890	43,362258	-0,178788
11:27:14,06	0,518902	3,377000	-0,104985	0,121977	0,676005	-0,480984	-0,393846	-0,103758	-2,142133	1,097489	12,654144	-0,200293	-0,321342	-2,602422	-3,218306	10,274459	-10,707325	12,664873	-0,393846	-0,103758	-2,142133	-7,047536	43,571046	-0,200293	-0,393846	-0,103758	-2,142133	-7,047536	43,571046	-0,200293
11:27:14,11	0,518902	3,377000	-0,104985	0,121977	0,676005	-0,480984	-0,387909	-0,100366	-2,138605	0,930813	12,926137	-0,154385	-0,317221	-2,598851	-3,213671	10,273973	-10,716206	12,638790	-0,387909	-0,100366	-2,138605	-6,947915	43,376965	-0,154385	-0,387909	-0,100366	-2,138605	-6,947915	43,376965	-0,154385
11:27:14,16	0,518902	3,377000	-0,104985	0,121977	0,676005	-0,480984	-0,393063	-0,102149	-2,133970	1,015622	12,662142	-0,180468	-0,317750	-2,597327	-3,207064	10,286840	-10,697259	12,640224	-0,393063	-0,102149	-2,133970	-7,003113	43,517569	-0,180468	-0,393063	-0,102149	-2,133970	-7,003113	43,517569	-0,180468
11:27:14,21	0,518902	3,377000	-0,104985	0,121977	0,676005	-0,480984	-0,394117	-0,100930	-2,127363	0,975036	12,608976	-0,179034	-0,318275	-2,599548	-3,205091	10,299278	-10,668469	12,658779	-0,394117	-0,100930	-2,127363	-6,947947	43,547184	-0,179034	-0,394117	-0,100930	-2,127363	-6,947947	43,547184	-0,179034
11:27:14,26	0,518902	3,377000	-0,104985	0,121977	0,676005	-0,480984	-0,391932	-0,101585	-2,125391	1,040281	12,718999	-0,160480	-0,317130	-2,597621	-3,200069	10,274281	-10,660769	12,642174	-0,391932	-0,101585	-2,125391	-6,934169	43,485644	-0,160480	-0,391932	-0,101585	-2,125391	-6,934169	43,485644	-0,160480
11:27:14,31	0,518902	3,377000	-0,104985	0,121977	0,676005	-0,480984	-0,394173	-0,101613	-2,120368	1,035906	12,576982	-0,177084	-0,318805	-2,598275	-3,195799	10,305724	-10,665723	12,614482	-0,394173	-0,101613	-2,120368	-6,940741	43,519527	-0,177084	-0,394173	-0,101613	-2,120368	-6,940741	43,519527	-0,177084
11:27:14,36	0,518902	3,377000	-0,104985	0,121977	0,676005	-0,480984	-0,392769	-0,100489	-2,116098	0,988894	12,679684	-0,204776	-0,316459	-2,599766	-3,191882	10,299041	-10,682532	12,645729	-0,392769	-0,100489	-2,116098	-6,899525	43,512035	-0,204776	-0,392769	-0,100489	-2,116098	-6,899525	43,512035	-0,204776
11:27:14,41	0,518902	3,377000	-0,104985	0,121977	0,676005	-0,480984	-0,392651	-0,103266	-2,112181	1,115397	12,688448	-0,173529	-0,321169	-2,597796	-3,191909	10,296784	-10,661532	12,631384	-0,392651	-0,103266	-2,112181	-6,991014	43,511520	-0,173529	-0,392651	-0,103266	-2,112181	-6,991014	43,511520	-0,173529
11:27:14,46	0,518902	3,377000	-0,104985	0,121977	0,676005	-0,480984	-0,392002	-0,098203	-2,112208	0,869165	12,709730	-0,187874	-0,318872	-2,597215	-3,189161	10,276763	-10,678459	12,678310	-0,392002	-0,098203	-2,112208	-6,839780	43,481872	-0,187874	-0,392002	-0,098203	-2,112208	-6,839780	43,481872	-0,187874
11:27:14,51	0,518902	3,377000	-0,104985	0,121977	0,676005	-0,480984	-0,393653	-0,099901	-2,109460	0,932811	12,614978	-0,140948	-0,316365	-2,600556	-3,186067	10,318421	-10,662940	12,608602	-0,393653	-0,099901	-2,109460	-6,909456	43,516761	-0,140948	-0,393653	-0,099901	-2,109460	-6,909456	43,516761	-0,140948
11:27:14,56	0,518902	3,377000	-0,104985	0,121977	0,676005	-0,480984	-0,392013	-0,103743	-2,106366	1,166853	12,728576	-0,210656	-0,321623	-2,599591	-3,183720	10,328524	-10,629385	12,636451	-0,392013	-0,103743	-2,106366	-6,976995	43,501619	-0,210656	-0,392013	-0,103743	-2,106366	-6,976995	43,501619	-0,210656
11:27:14,61	0,518902	3,377000	-0,104985	0,121977	0,676005	-0,480984	-0,390221	-0,098707	-2,104020	0,939066	12,813767	-0,182808	-0,318728	-2,601695	-3,185634	10,307260	-10,629487	12,671934	-0,390221	-0,098707	-2,104020	-6,809417	43,446083	-0,182808	-0,390221	-0,098707	-2,104020	-6,809417	43,446083	-0,182808
11:27:14,66	0,518902	3,377000	-0,104985	0,121977	0,676005	-0,480984	-0,389845	-0,102266	-2,105933	1,113418	12,814913	-0,147324	-0,324680	-2,597410	-3,185297	10,293231	-10,648742	12,646639	-0,389845	-0,102266	-2,105933	-6,914453	43,417777	-0,147324	-0,389845	-0,102266	-2,105933	-6,914453	43,417777	-0,147324
11:27:14,72	0,518902	3,377000	-0,104985	0,121977	0,676005	-0,480984	-0,390581	-0,094969	-2,105597	0,710286	12,774158	-0,172620	-0,324008	-2,603089	-3,182150	10,307045	-10,634756	12,653993	-0,390581	-0,094969	-2,105597	-6,744772	43,434739	-0,172620	-0,390581	-0,094969	-2,105597	-6,744772	43,434739	-0,172620
11:27:14,77	0,518902	3,377000	-0,104985	0,121977	0,676005	-0,480984	-0,385999	-0,098391	-2,102449	0,907239	13,017393	-0,165265	-0,319372	-2,597663	-3,177910	10,275140	-10,630131	12,648651	-0,385999	-0,098391	-2,102449	-6,816432	43,318286	-0,165265	-0,385999	-0,098391	-2,102449	-6,816432	43,318286	-0,165265
11:27:14,82	0,518902	3,377000	-0,104985	0,121977	0,676005	-0,480984	-0,393015	-0,099693	-2,098210	0,963006	12,622577	-0,170608	-0,321691	-2,600165	-3,179447	10,280546	-10,603234	12,659310	-0,393015	-0,099693	-2,098210	-6,862888	43,474288	-0,170608	-0,393015	-0,099693	-2,098210	-6,862888	43,474288	-0,170608
11:27:14,87	0,518902	3,377000	-0,104985	0,121977	0,676005	-0,480984	-0,389689	-0,098935	-2,099746	0,949590	12,786774	-0,159948	-0,318126	-2,598565	-3,174776	10,305248	-10,648254	12,655625	-0,389689	-0,098935	-2,099746	-6,816805	43,377376	-0,159948	-0,389689	-0,098935	-2,099746	-6,816805	43,377376	-0,159948
11:27:14,92	0,518902	3,377000	-0,104985	0,121977	0,676005	-0,480984	-0,392857	-0,101222	-2,095075	1,041878	12,665935	-0,163633	-0,319338	-2,600649	-3,177893	10,295790	-10,668900	12,641903	-0,392857	-0,101222	-2,095075	-6,904048	43,505233	-0,163633	-0,392857	-0,101222	-2,095075	-6,904048	43,505233	-0,163633
11:27:14,97	0,518902	3,377000	-0,104985	0,121977	0,676005	-0,480984	-0,390446	-0,101215	-2,098192	1,018912	12,793440	-0,177355	-0,318052	-2,598460	-3,177866	10,345219	-10,645114	12,657224	-0,390446	-0,101215	-2,098192	-6,926476	43,443474	-0,177355	-0,390446	-0,101215	-2,098192	-6,926476	43,443474	-0,177355
11:27:15,02	0,518902	3,377000	-0,104985	0,121977	0,676005	-0,480984	-0,392985	-0,101234	-2,098165	1,065205	12,692348	-0,162035	-0,316403	-2,600585	-3,175552	10,273082	-10,623630	12,662060	-0,392985	-0,101234	-2,098165	-6,881661	43,541660	-0,162035	-0,392985	-0,101234	-2,098165	-6,881661	43,541660	-0,162035
11:27:15,07	0,518902	3,377000	-0,104985	0,121977	0,676005	-0,480984	-0,391970	-0,103725	-2,095851	1,177257	12,671921	-0,157198	-0,325188	-2,602162	-3,175158	10,300417	-10,648784	12,658981	-0,391970	-0,103725	-2,095851	-6,965127	43,441544	-0,157198	-0,391970	-0,103725	-2,095851	-6,965127	43,441544	-0,157198
11:27:15,12	0,518902	3,377000	-0,104985	0,121977	0,676005	-0,480984	-0,386211	-0,096905	-2,095458	0,814499	13,007612	-0,160277	-0,324057	-2,599087	-3,174802	10,268811	-10,602340	12,651539	-0,386211	-0,096905	-2,095458	-6,792512	43,325194	-0,160277	-0,386211	-0,096905	-2,095458	-6,792512	43,325194	-0,160277
11:27:15,17	0,518902	3,377000	-0,104985	0,121977	0,676005	-0,480984	-0,389440	-0,096347	-2,095101	0,809922	12,789113	-0,167720	-0,322339	-2,600168	-3,176343	10,258201	-10,632919	12,666278	-0,389440	-0,096347	-2,095101	-6,753316	43,360168	-0,167720	-0,389440	-0,096347	-2,095101	-6,753316	43,360168	-0,167720
11:27:15,22	0,518902	3,377000	-0,104985	0,121977	0,676005	-0,480984	-0,389363	-0,098375	-2,096642	0,883584	12,799240	-0,152980	-0,322912	-2,598840	-3,171692	10,264668	-10,649709	12,653251	-0,389363	-0,098375	-2,096642	-6,838843	43,364216	-0,152980	-0,389363	-0,098375	-2,096642	-6,838843	43,364216	-0,152980
11:27:15,27	0,518902	3,377000	-0,104985	0,121977	0,676005	-0,480984	-0,390226	-0,097215	-2,091991	0,811957	12,768339	-0,166007	-0,318032	-2,600582	-3,171259	10,330131	-10,628600	12,653576	-0,390226	-0,097215	-2,091991	-6,819410	43,401093	-0,166007	-0,390226	-0,097215	-2,091991	-6,819410	43,401093	-0,166007
11:27:15,32	0,518902	3,377000	-0,104985	0,121977	0,676005	-0,480984	-0,391157	-0,102313	-2,091558	1,128057	12,766068	-0,165683	-0,320983	-2,597626	-3,169723	10,326705	-10,612273	12,653128	-0,391157	-0,102313	-2,091558	-6,903490	43,471900	-0,165683	-0,391157	-0,102313	-2,091558	-6,903490	43,471900	-0,165683
11:27:15,37	0,518902	3,377000	-0,104985	0,121977	0,676005	-0,480984	-0,392242	-0,098279	-2,090022	0,930724	12,698507	-0,166130	-0,321083	-2,604448	-3,168948	10,267440	-10,634554	12,646677	-0,392242	-0,098279	-2,090022	-6,784166	43,489527	-0,166130	-0,392242	-0,098279	-2,090022	-6,784166	43,489527	-0,166130
11:27:15,42	0,518902	3,377000	-0,104985	0,121977	0,676005	-0,480984	-0,386284	-0,101603	-2,089247	1,054669	12,968159	-0,172581	-0,323393	-2,600408	-3,171672	10,302769	-10,627544	12,648396	-0,386284	-0,101603	-2,089247	-6,921194	43,291446	-0,172581	-0,386284	-0,101603	-2,089247	-6,921194	43,291446	-0,172581
11:27:15,47	0,518902	3,377000	-0,104985	0,121977	0,676005	-0,480984	-0,388627	-0,097583	-2,091971	0,869343	12,873390	-0,170862	-0,319242	-2,602674	-3,171672	10,309418	-10,636221	12,624205	-0,388627	-0,097583	-2,091971	-6,790918	43,380638	-0,170862	-0,388627	-0,097583	-2,091971	-6,790918	43,380638	-0,170862
11:27:15,52	0,518902	3,377000	-0,104985	0,121977	0,676005	-0,480984	-0,388740	-0,102310	-2,091971	1,110972	12,877604	-0,195053	-0,325173	-2,604942	-3,168542	10,282296	-10,632215	12,664953	-0,388740	-0,102310	-2,091971	-6,920381	43,393733	-0,195053	-0,388740	-0,102310	-2,091971	-6,920381	43,393733	-0,195053
11:27:15,57	0,518902	3,377000	-0,104985	0,121977	0,676005	-0,480984	-0,383811	-0,098308	-2,088841	0,892756	13,108447	-0,154305	-0,322213	-2,605175	-3,167390	10,281224	-10,625960	12,640714	-0,383811	-0,098308	-2,088841	-6,824410	43,237610	-0,154305	-0,383811	-0,098308	-2,088841	-6,824410	43,237610	-0,154305
11:27:15,62	0,518902	3,377000	-0,104985	0,121977	0,676005	-0,480984	-0,385089	-0,100988	-2,087689	1,037015	13,037927	-0,178544	-0,320483	-2,598529	-3,165835	10,271533	-10,591987	12,681003	-0,385089	-0,100988	-2,087689	-6,890557	43,267425	-0,178544	-0,385089	-0,100988	-2,087689	-6,890557	43,267425	-0,178544
11:27:15,67	0,518902	3,377000	-0,104985	0,121977	0,676005	-0,480984	-0,391710	-0,099164	-2,086135	0,966725	12,668275	-0,138256	-0,320993	-2,600997	-3,168182	10,305804	-10,608830	12,627788	-0,391710	-0,099164	-2,086135	-6,817637	43,417492	-0,138256	-0,391710	-0,099164	-2,086135	-6,817637	43,417492	-0,138256
11:27:15,72	0,518902	3,377000	-0,104985	0,121977	0,676005	-0,480984	-0,389318	-0,099956	-2,088481	1,010448	12,830756	-0,191470	-0,319318	-2,598361	-3,128038	10,519060	-10,746201	12,650746	-0,389318	-0,099956	-2,088481	-6,836070	43,392207	-0,191470	-0,389318	-0,099956	-2,088481	-6,836070	43,392207	-0,191470
11:27:15,77	0,518902	3,377000	-0,104985	0,121977	0,676005	-0,480984	-0,392438	-0,100089	-2,048337	1,005027	12,921870	-0,168513	-0,225399	-2,367834	1,047384	23,383434	-15,708072	12,466313	-0,392438	-0,100089	-2,048337	-6,851934	43,728266	-0,168513	-0,392438	-0,100089	-2,048337	-6,851934	43,728266	-0,168513
11:27:15,82	0,518902	3,377000	-0,104985	0,121977	0,676005	-0,480984	-0,639040	-0,066161	2,127085	1,375888	13,720386	-0,352946	-0,311626	-2,580381	2,568163	12,708128	-11,224680	12,469760	-0,639040	-0,066161	2,127085	-3,817778	63,885016	-0,352946	-0,639040	-0,066161	2,127085	-3,817778	63,885016	-0,352946
11:27:15,87	0,518902	3,377000	-0,104985	0,121977	0,676005	-0,480984	-0,411855	-0,097760	3,647864	1,564104	14,047212	-0,349498	-0,318793	-2,615346	-2,541407	10,623952	-11,363784	12,570896	-0,411855	-0,097760	3,647864	-6,110070	46,377844	-0,349498	-0,411855	-0,097760	3,647864	-6,110070	46,377844	-0,349498
11:27:15,92	0,518938	3,376988	-0,104987	0,121980	0,726023	-0,481040	-0,377991	-0,109035	-1,461706	0,987835	14,072738	-0,248363	-0,318160	-2,581312	-3,474266	12,613094	-11,575910	12,641626	-0,377991	-0,109035	-1,461706	-7,571406	43,745055	-0,248363	-0,377991	-0,109035	-1,461706	-7,571406	43,745055	-0,248363
11:27:15,97	0,518938	3,376988	-0,104987	0,121980	0,726023	-0,481040	-0,407781	-0,092567	-2,394566	0,942369	14,352357	-0,177632	-0,317883	-2,573596	-3,444718	12,694989	-11,543146	12,644428	-0,407781	-0,092567	-2,394566	-6,324142	46,363204	-0,177632	-0,407781	-0,092567	-2,394566	-6,324142	46,363204	-0,177632
11:27:16,02	0,518938	3,376988	-0,104987	0,121980	0,726023	-0,481040	-0,414603	-0,088949	-2,365017	0,823548	14,052202	-0,174831	-0,316493	-2,571227	-3,430328	12,757360	-11,506068	12,627120	-0,414603	-0,088949	-2,365017	-6,158940	46,598504	-0,174831	-0,414603	-0,088949	-2,365017	-6,158940	46,598504	-0,174831
11:27:16,07	0,518938	3,376988	-0,104987	0,121980	0,726023	-0,481040	-0,417349	-0,088968	-2,350628	0,887842	13,944854	-0,192139	-0,317012	-2,570631	-3,422528	12,783171	-11,516194	12,650853	-0,417349	-0,088968	-2,350628	-6,096153	46,706766	-0,192139	-0,417349	-0,088968	-2,350628	-6,096153	46,706766	-0,192139
11:27:16,12	0,518938	3,376988	-0,104987	0,121980	0,726023	-0,481040	-0,417606	-0,088221	-2,342827	0,853105	13,958911	-0,168405	-0,319269	-2,574590	-3,413187	12,805542	-11,534377	12,633689	-0,417606	-0,088221	-2,342827	-6,072206	46,740990	-0,168405	-0,417606	-0,088221	-2,342827	-6,072206	46,740990	-0,168405
11:27:16,17	0,518938	3,376988	-0,104987	0,121980	0,726023	-0,481040	-0,413049	-0,088246	-2,333486	0,849846	14,224347	-0,185569	-0,323366	-2,575076	-3,409691	12,803543	-11,515758	12,636244	-0,413049	-0,088246	-2,333486	-6,077432	46,648691	-0,185569	-0,413049	-0,088246	-2,333486	-6,077432	46,648691	-0,185569
11:27:16,22	0,518938	3,376988	-0,104987	0,121980	0,726023	-0,481040	-0,410579	-0,084940	-2,329991	0,693087	14,341730	-0,183014	-0,314146	-2,569191	-3,363373	12,952236	-11,635595	12,643920	-0,410579	-0,084940	-2,329991	-5,974712	46,572203	-0,183014	-0,410579	-0,084940	-2,329991	-5,974712	46,572203	-0,183014
11:27:16,27	0,518938	3,376988	-0,104987	0,121980	0,726023	-0,481040	-0,420285	-0,089982	-2,283672	0,925846	14,025701	-0,175338	-0,196726	-2,362573	0,672785	24,412582	-17,579607	12,474416	-0,420285	-0,089982	-2,283672	-6,137765	47,018106	-0,175338	-0,420285	-0,089982	-2,283672	-6,137765	47,018106	-0,175338
11:27:16,32	0,518938	3,376988	-0,104987	0,121980	0,726023	-0,481040	-0,446935	-0,070646	3,663642	1,559920	15,456896	-0,378188	-0,317567	-2,536444	2,583941	16,211597	-11,624207	12,441070	-0,446935	-0,070646	3,663642	-3,985820	50,541326	-0,378188	-0,446935	-0,070646	3,663642	-3,985820	50,541326	-0,378188
11:27:16,37	0,518938	3,376988	-0,104987	0,121980	0,726023	-0,481040	-0,446935	-0,070646	3,663642	1,559920	15,456896	-0,378188	-0,298021	-2,589380	-2,618691	13,510035	-13,274970	12,544172	-0,446935	-0,070646	3,663642	-3,985820	50,541326	-0,378188	-0,446935	-0,070646	3,663642	-3,985820	50,541326	-0,378188
11:27:16,42	0,518902	3,376995	-0,104999	0,121992	0,776023	-0,480996	-0,410864	-0,114041	-1,538990	1,036068	15,818347	-0,275087	-0,286083	-2,546929	-3,601035	15,270643	-13,917236	12,622251	-0,410864	-0,114041	-1,538990	-7,916165	48,071207	-0,275087	-0,410864	-0,114041	-1,538990	-7,916165	48,071207	-0,275087
11:27:16,47	0,518902	3,376995	-0,104999	0,121992	0,776023	-0,480996	-0,453597	-0,103154	-2,521335	0,794042	15,442101	-0,197007	-0,288870	-2,550423	-3,578854	15,272557	-13,854557	12,638813	-0,453597	-0,103154	-2,521335	-7,303581	51,049491	-0,197007	-0,453597	-0,103154	-2,521335	-7,303581	51,049491	-0,197007
11:27:16,52	0,518902	3,376995	-0,104999	0,121992	0,776023	-0,480996	-0,449177	-0,102488	-2,499154	0,814606	15,642252	-0,180445	-0,294222	-2,549875	-3,568760	15,230296	-13,843457	12,661688	-0,449177	-0,102488	-2,499154	-7,230672	50,902683	-0,180445	-0,449177	-0,102488	-2,499154	-7,230672	50,902683	-0,180445
11:27:16,57	0,518902	3,376995	-0,104999	0,121992	0,776023	-0,480996	-0,446976	-0,097579	-2,489059	0,547843	15,714555	-0,157571	-0,288141	-2,552837	-3,559447	15,285393	-13,850156	12,578329	-0,446976	-0,097579	-2,489059	-7,112112	50,802207	-0,157571	-0,446976	-0,097579	-2,489059	-7,112112	50,802207	-0,157571
11:27:16,62	0,518902	3,376995	-0,104999	0,121992	0,776023	-0,480996	-0,447451	-0,104326	-2,479746	0,920452	15,740937	-0,240929	-0,293410	-2,549302	-3,553578	15,295910	-13,816575	12,652862	-0,447451	-0,104326	-2,479746	-7,269171	50,865851	-0,240929	-0,447451	-0,104326	-2,479746	-7,269171	50,865851	-0,240929
11:27:16,67	0,518902	3,376995	-0,104999	0,121992	0,776023	-0,480996	-0,447878	-0,097995	-2,473877	0,625571	15,711045	-0,166397	-0,288525	-2,546508	-3,546944	15,359633	-13,782577	12,655363	-0,447878	-0,097995	-2,473877	-7,067053	50,869487	-0,166397	-0,447878	-0,097995	-2,473877	-7,067053	50,869487	-0,166397
11:27:16,72	0,518902	3,376995	-0,104999	0,121992	0,776023	-0,480996	-0,452741	-0,100829	-2,467244	0,834241	15,496376	-0,163895	-0,288648	-2,550251	-3,544631	15,303333	-13,830947	12,642718	-0,452741	-0,100829	-2,467244	-7,080848	51,036532	-0,163895	-0,452741	-0,100829	-2,467244	-7,080848	51,036532	-0,163895
11:27:16,77	0,518902	3,376995	-0,104999	0,121992	0,776023	-0,480996	-0,449437	-0,102594	-2,464930	0,855997	15,643579	-0,176540	-0,286843	-2,551361	-3,540711	15,315358	-13,835422	12,669284	-0,449437	-0,102594	-2,464930	-7,197669	50,924420	-0,176540	-0,449437	-0,102594	-2,464930	-7,197669	50,924420	-0,176540
11:27:16,82	0,518902	3,376995	-0,104999	0,121992	0,776023	-0,480996	-0,449379	-0,104712	-2,461010	0,968271	15,659260	-0,149974	-0,296119	-2,551426	-3,535289	15,372592	-13,844992	12,624716	-0,449379	-0,104712	-2,461010	-7,251659	50,935529	-0,149974	-0,449379	-0,104712	-2,461010	-7,251659	50,935529	-0,149974
11:27:16,87	0,518902	3,376995	-0,104999	0,121992	0,776023	-0,480996	-0,444685	-0,096712	-2,455588	0,572576	15,957735	-0,194542	-0,292775	-2,551279	-3,536111	15,288175	-13,857615	12,611744	-0,444685	-0,096712	-2,455588	-7,019317	50,865470	-0,194542	-0,444685	-0,096712	-2,455588	-7,019317	50,865470	-0,194542
11:27:16,92	0,518902	3,376995	-0,104999	0,121992	0,776023	-0,480996	-0,446484	-0,099534	-2,456410	0,666180	15,797370	-0,207515	-0,294423	-2,551588	-3,531395	15,326382	-13,820297	12,657798	-0,446484	-0,099534	-2,456410	-7,147240	50,846358	-0,207515	-0,446484	-0,099534	-2,456410	-7,147240	50,846358	-0,207515
11:27:16,97	0,518902	3,376995	-0,104999	0,121992	0,776023	-0,480996	-0,445392	-0,098261	-2,451694	0,651421	15,868596	-0,161461	-0,288468	-2,553411	-3,530579	15,351858	-13,820632	12,672323	-0,445392	-0,098261	-2,451694	-7,062092	50,831844	-0,161461	-0,445392	-0,098261	-2,451694	-7,062092	50,831844	-0,161461
11:27:17,02	0,518902	3,376995	-0,104999	0,121992	0,776023	-0,480996	-0,446791	-0,104330	-2,450878	0,979433	15,818067	-0,146936	-0,289700	-2,554964	-3,530604	15,328036	-13,844481	12,647149	-0,446791	-0,104330	-2,450878	-7,210460	50,891154	-0,146936	-0,446791	-0,104330	-2,450878	-7,210460	50,891154	-0,146936
11:27:17,07	0,518902	3,376995	-0,104999	0,121992	0,776023	-0,480996	-0,444830	-0,104040	-2,450903	0,931784	15,911348	-0,172109	-0,287835	-2,552392	-3,526317	15,356620	-13,797299	12,656153	-0,444830	-0,104040	-2,450903	-7,235338	50,830474	-0,172109	-0,444830	-0,104040	-2,450903	-7,235338	50,830474	-0,172109
11:27:17,12	0,518902	3,376995	-0,104999	0,121992	0,776023	-0,480996	-0,447990	-0,104368	-2,446616	1,004028	15,748184	-0,163106	-0,295080	-2,549929	-3,527156	15,283097	-13,801418	12,646710	-0,447990	-0,104368	-2,446616	-7,188896	50,915382	-0,163106	-0,447990	-0,104368	-2,446616	-7,188896	50,915382	-0,163106
11:27:17,17	0,518902	3,376995	-0,104999	0,121992	0,776023	-0,480996	-0,446500	-0,096863	-2,447455	0,573434	15,764040	-0,172548	-0,289733	-2,547470	-3,525209	15,305560	-13,799353	12,641805	-0,446500	-0,096863	-2,447455	-7,030339	50,814288	-0,172548	-0,446500	-0,096863	-2,447455	-7,030339	50,814288	-0,172548
11:27:17,23	0,518902	3,376995	-0,104999	0,121992	0,776023	-0,480996	-0,451303	-0,100264	-2,445508	0,763293	15,532679	-0,177454	-0,285526	-2,554388	-3,524387	15,324930	-13,801227	12,640746	-0,451303	-0,100264	-2,445508	-7,107439	50,960001	-0,177454	-0,451303	-0,100264	-2,445508	-7,107439	50,960001	-0,177454
11:27:17,28	0,518902	3,376995	-0,104999	0,121992	0,776023	-0,480996	-0,447416	-0,107366	-2,444687	1,140648	15,752547	-0,178512	-0,290364	-2,550010	-3,522864	15,282827	-13,815925	12,658975	-0,447416	-0,107366	-2,444687	-7,287574	50,874691	-0,178512	-0,447416	-0,107366	-2,444687	-7,287574	50,874691	-0,178512
11:27:17,33	0,518902	3,376995	-0,104999	0,121992	0,776023	-0,480996	-0,448789	-0,100988	-2,443163	0,775209	15,652055	-0,160283	-0,292106	-2,548984	-3,523654	15,293179	-13,804863	12,645020	-0,448789	-0,100988	-2,443163	-7,152337	50,881955	-0,160283	-0,448789	-0,100988	-2,443163	-7,152337	50,881955	-0,160283
11:27:17,38	0,518902	3,376995	-0,104999	0,121992	0,776023	-0,480996	-0,448806	-0,098966	-2,443953	0,684835	15,654589	-0,174239	-0,287972	-2,552083	-3,520493	15,296055	-13,826272	12,686241	-0,448806	-0,098966	-2,443953	-7,084005	50,885847	-0,174239	-0,448806	-0,098966	-2,443953	-7,084005	50,885847	-0,174239
11:27:17,43	0,518902	3,376995	-0,104999	0,121992	0,776023	-0,480996	-0,448189	-0,104095	-2,440792	0,934457	15,699882	-0,133017	-0,291950	-2,551441	-3,519343	15,332857	-13,749479	12,653115	-0,448189	-0,104095	-2,440792	-7,237035	50,882684	-0,133017	-0,448189	-0,104095	-2,440792	-7,237035	50,882684	-0,133017
11:27:17,48	0,518902	3,376995	-0,104999	0,121992	0,776023	-0,480996	-0,446756	-0,100330	-2,439643	0,823551	15,767844	-0,166143	-0,289193	-2,547533	-3,518620	15,277437	-13,824518	12,632517	-0,446756	-0,100330	-2,439643	-7,052340	50,838200	-0,166143	-0,446756	-0,100330	-2,439643	-7,052340	50,838200	-0,166143
11:27:17,53	0,518902	3,376995	-0,104999	0,121992	0,776023	-0,480996	-0,451519	-0,100763	-2,438919	0,753386	15,509703	-0,186742	-0,287864	-2,548000	-3,517793	15,337397	-13,794064	12,656759	-0,451519	-0,100763	-2,438919	-7,156518	50,953938	-0,186742	-0,451519	-0,100763	-2,438919	-7,156518	50,953938	-0,186742
11:27:17,58	0,518902	3,376995	-0,104999	0,121992	0,776023	-0,480996	-0,451779	-0,102148	-2,438092	0,881749	15,532897	-0,162500	-0,289692	-2,548360	-3,516652	15,301854	-13,786089	12,646626	-0,451779	-0,102148	-2,438092	-7,136861	50,997521	-0,162500	-0,451779	-0,102148	-2,438092	-7,136861	50,997521	-0,162500
11:27:17,63	0,518902	3,376995	-0,104999	0,121992	0,776023	-0,480996	-0,450553	-0,100745	-2,436951	0,797926	15,561867	-0,172633	-0,286702	-2,554528	-3,517412	15,330850	-13,863906	12,609983	-0,450553	-0,100745	-2,436951	-7,110546	50,930269	-0,172633	-0,450553	-0,100745	-2,436951	-7,110546	50,930269	-0,172633
11:27:17,68	0,518902	3,376995	-0,104999	0,121992	0,776023	-0,480996	-0,446707	-0,106418	-2,437711	1,040054	15,825890	-0,209275	-0,292548	-2,554432	-3,515466	15,331251	-13,811473	12,624014	-0,446707	-0,106418	-2,437711	-7,313786	50,892365	-0,209275	-0,446707	-0,106418	-2,437711	-7,313786	50,892365	-0,209275
11:27:17,73	0,518902	3,376995	-0,104999	0,121992	0,776023	-0,480996	-0,443867	-0,101307	-2,435766	0,819853	15,947696	-0,195244	-0,288460	-2,550937	-3,517812	15,318372	-13,781567	12,627756	-0,443867	-0,101307	-2,435766	-7,132717	50,791238	-0,195244	-0,443867	-0,101307	-2,435766	-7,132717	50,791238	-0,195244
11:27:17,78	0,518902	3,376995	-0,104999	0,121992	0,776023	-0,480996	-0,448937	-0,103100	-2,438111	0,932574	15,657944	-0,191502	-0,290957	-2,555205	-3,513925	15,242516	-13,796525	12,653698	-0,448937	-0,103100	-2,438111	-7,160784	50,899490	-0,191502	-0,448937	-0,103100	-2,438111	-7,160784	50,899490	-0,191502
11:27:17,83	0,518902	3,376995	-0,104999	0,121992	0,776023	-0,480996	-0,443992	-0,103072	-2,434224	0,880230	15,856841	-0,165560	-0,295598	-2,553224	-3,515102	15,274261	-13,775571	12,639716	-0,443992	-0,103072	-2,434224	-7,210920	50,710247	-0,165560	-0,443992	-0,103072	-2,434224	-7,210920	50,710247	-0,165560
11:27:17,88	0,518902	3,376995	-0,104999	0,121992	0,776023	-0,480996	-0,443387	-0,098062	-2,435401	0,653723	15,905326	-0,179543	-0,293893	-2,552779	-3,517081	15,247912	-13,780373	12,607482	-0,443387	-0,098062	-2,435401	-7,044133	50,711225	-0,179543	-0,443387	-0,098062	-2,435401	-7,044133	50,711225	-0,179543
11:27:17,93	0,518902	3,376995	-0,104999	0,121992	0,776023	-0,480996	-0,444625	-0,099316	-2,437381	0,701597	15,820524	-0,211776	-0,284895	-2,545173	-3,510792	15,344864	-13,797499	12,667780	-0,444625	-0,099316	-2,437381	-7,094696	50,723619	-0,211776	-0,444625	-0,099316	-2,437381	-7,094696	50,723619	-0,211776
11:27:17,98	0,518902	3,376995	-0,104999	0,121992	0,776023	-0,480996	-0,455711	-0,103306	-2,431092	0,942708	15,336592	-0,151478	-0,287300	-2,548531	-3,514684	15,323865	-13,809554	12,659374	-0,455711	-0,103306	-2,431092	-7,166780	51,109916	-0,151478	-0,455711	-0,103306	-2,431092	-7,166780	51,109916	-0,151478
11:27:18,03	0,518902	3,376995	-0,104999	0,121992	0,776023	-0,480996	-0,451601	-0,102901	-2,434983	0,900749	15,538172	-0,159884	-0,292682	-2,556119	-3,512379	15,244030	-13,765829	12,638756	-0,451601	-0,102901	-2,434983	-7,177009	50,988834	-0,159884	-0,451601	-0,102901	-2,434983	-7,177009	50,988834	-0,159884
11:27:18,08	0,518902	3,376995	-0,104999	0,121992	0,776023	-0,480996	-0,442339	-0,102034	-2,432678	0,853614	15,928802	-0,180502	-0,290298	-2,554757	-3,511953	15,267100	-13,773165	12,677400	-0,442339	-0,102034	-2,432678	-7,156084	50,652385	-0,180502	-0,442339	-0,102034	-2,432678	-7,156084	50,652385	-0,180502
11:27:18,13	0,518902	3,376995	-0,104999	0,121992	0,776023	-0,480996	-0,444710	-0,103418	-2,432252	0,930752	15,829127	-0,141858	-0,287353	-2,553086	-3,511960	15,274723	-13,786487	12,667966	-0,444710	-0,103418	-2,432252	-7,187572	50,738879	-0,141858	-0,444710	-0,103418	-2,432252	-7,187572	50,738879	-0,141858
11:27:18,18	0,518902	3,376995	-0,104999	0,121992	0,776023	-0,480996	-0,447630	-0,105133	-2,432259	1,012184	15,690562	-0,151293	-0,288536	-2,546586	-3,509648	15,287545	-13,791236	12,671880	-0,447630	-0,105133	-2,432259	-7,240733	50,829516	-0,151293	-0,447630	-0,105133	-2,432259	-7,240733	50,829516	-0,151293
11:27:18,23	0,518902	3,376995	-0,104999	0,121992	0,776023	-0,480996	-0,452668	-0,100859	-2,429948	0,792231	15,442085	-0,147378	-0,288467	-2,550321	-3,512355	15,304264	-13,765181	12,659112	-0,452668	-0,100859	-2,429948	-7,125172	50,976491	-0,147378	-0,452668	-0,100859	-2,429948	-7,125172	50,976491	-0,147378
11:27:18,28	0,518902	3,376995	-0,104999	0,121992	0,776023	-0,480996	-0,449467	-0,102786	-2,432654	0,923356	15,609943	-0,160146	-0,287293	-2,546999	-3,510416	15,308100	-13,764100	12,668314	-0,449467	-0,102786	-2,432654	-7,145313	50,893140	-0,160146	-0,449467	-0,102786	-2,432654	-7,145313	50,893140	-0,160146
11:27:18,33	0,518902	3,376995	-0,104999	0,121992	0,776023	-0,480996	-0,452931	-0,102141	-2,430715	0,892707	15,432599	-0,150945	-0,287951	-2,552137	-3,508473	15,262180	-13,774072	12,666408	-0,452931	-0,102141	-2,430715	-7,125385	50,987715	-0,150945	-0,452931	-0,102141	-2,430715	-7,125385	50,987715	-0,150945
11:27:18,38	0,518902	3,376995	-0,104999	0,121992	0,776023	-0,480996	-0,448153	-0,104141	-2,428772	0,965104	15,646296	-0,152850	-0,293874	-2,550630	-3,509680	15,234982	-13,728331	12,648707	-0,448153	-0,104141	-2,428772	-7,209977	50,826305	-0,152850	-0,448153	-0,104141	-2,428772	-7,209977	50,826305	-0,152850
11:27:18,43	0,518902	3,376995	-0,104999	0,121992	0,776023	-0,480996	-0,446497	-0,098258	-2,429980	0,685170	15,686005	-0,170552	-0,289690	-2,553342	-3,506172	15,262700	-13,775821	12,620861	-0,446497	-0,098258	-2,429980	-7,028047	50,735985	-0,170552	-0,446497	-0,098258	-2,429980	-7,028047	50,735985	-0,170552
11:27:18,48	0,518902	3,376995	-0,104999	0,121992	0,776023	-0,480996	-0,446240	-0,103237	-2,426472	0,916857	15,747113	-0,198397	-0,296144	-2,554450	-3,509256	15,280285	-13,772687	12,650448	-0,446240	-0,103237	-2,426472	-7,187283	50,776927	-0,198397	-0,446240	-0,103237	-2,426472	-7,187283	50,776927	-0,198397
11:27:18,53	0,518902	3,376995	-0,104999	0,121992	0,776023	-0,480996	-0,442053	-0,098202	-2,429555	0,666522	15,978493	-0,168810	-0,293254	-2,553720	-3,509634	15,278106	-13,828085	12,664069	-0,442053	-0,098202	-2,429555	-7,042338	50,679637	-0,168810	-0,442053	-0,098202	-2,429555	-7,042338	50,679637	-0,168810
11:27:18,58	0,518902	3,376995	-0,104999	0,121992	0,776023	-0,480996	-0,444130	-0,100340	-2,429933	0,728613	15,896289	-0,155189	-0,285696	-2,550426	-3,506949	15,230627	-13,820381	12,650430	-0,444130	-0,100340	-2,429933	-7,148051	50,760495	-0,155189	-0,444130	-0,100340	-2,429933	-7,148051	50,760495	-0,155189
11:27:18,63	0,518902	3,376995	-0,104999	0,121992	0,776023	-0,480996	-0,450762	-0,105238	-2,427248	0,966276	15,506450	-0,168829	-0,292061	-2,550699	-3,506960	15,263421	-13,771902	12,626286	-0,450762	-0,105238	-2,427248	-7,294935	50,891276	-0,168829	-0,450762	-0,105238	-2,427248	-7,294935	50,891276	-0,168829
11:27:18,68	0,518902	3,376995	-0,104999	0,121992	0,776023	-0,480996	-0,447342	-0,099862	-2,427259	0,745107	15,688432	-0,192972	-0,295001	-2,551350	-3,507330	15,277667	-13,800804	12,644215	-0,447342	-0,099862	-2,427259	-7,094089	50,804816	-0,192972	-0,447342	-0,099862	-2,427259	-7,094089	50,804816	-0,192972
11:27:18,73	0,518902	3,376995	-0,104999	0,121992	0,776023	-0,480996	-0,445309	-0,097642	-2,427629	0,611751	15,820945	-0,175044	-0,290870	-2,548045	-3,507347	15,281167	-13,780588	12,631505	-0,445309	-0,097642	-2,427629	-7,053162	50,777725	-0,175044	-0,445309	-0,097642	-2,427629	-7,053162	50,777725	-0,175044
11:27:18,78	0,518902	3,376995	-0,104999	0,121992	0,776023	-0,480996	-0,450237	-0,099567	-2,427646	0,731110	15,557631	-0,187753	-0,296114	-2,550951	-3,508103	15,290474	-13,743676	12,646250	-0,450237	-0,099567	-2,427646	-7,084917	50,901231	-0,187753	-0,450237	-0,099567	-2,427646	-7,084917	50,901231	-0,187753
11:27:18,83	0,518902	3,376995	-0,104999	0,121992	0,776023	-0,480996	-0,445098	-0,096478	-2,428403	0,607111	15,814480	-0,173008	-0,290275	-2,557274	-3,504984	15,261992	-13,802101	12,628310	-0,445098	-0,096478	-2,428403	-6,966443	50,754643	-0,173008	-0,445098	-0,096478	-2,428403	-6,966443	50,754643	-0,173008
11:27:18,88	0,518902	3,376995	-0,104999	0,121992	0,776023	-0,480996	-0,442542	-0,104697	-2,425284	0,969618	15,951921	-0,190949	-0,291450	-2,555124	-3,505360	15,265924	-13,780686	12,658370	-0,442542	-0,104697	-2,425284	-7,249064	50,691464	-0,190949	-0,442542	-0,104697	-2,425284	-7,249064	50,691464	-0,190949
11:27:18,93	0,518902	3,376995	-0,104999	0,121992	0,776023	-0,480996	-0,443816	-0,102604	-2,425659	0,881316	15,878370	-0,160888	-0,289034	-2,549150	-3,508855	15,298175	-13,723568	12,672989	-0,443816	-0,102604	-2,425659	-7,173098	50,717923	-0,160888	-0,443816	-0,102604	-2,425659	-7,173098	50,717923	-0,160888
11:27:18,98	0,518902	3,376995	-0,104999	0,121992	0,776023	-0,480996	-0,450198	-0,101710	-2,429154	0,900398	15,545880	-0,146269	-0,290771	-2,549258	-3,504593	15,309535	-13,747996	12,649800	-0,450198	-0,101710	-2,429154	-7,083805	50,886416	-0,146269	-0,450198	-0,101710	-2,429154	-7,083805	50,886416	-0,146269
11:27:19,03	0,518902	3,376995	-0,104999	0,121992	0,776023	-0,480996	-0,449236	-0,100259	-2,424893	0,809500	15,617960	-0,169458	-0,287347	-2,550672	-3,504222	15,263520	-13,779969	12,639715	-0,449236	-0,100259	-2,424893	-7,060843	50,882974	-0,169458	-0,449236	-0,100259	-2,424893	-7,060843	50,882974	-0,169458
11:27:19,08	0,518902	3,376995	-0,104999	0,121992	0,776023	-0,480996	-0,449724	-0,103931	-2,424522	0,949757	15,568721	-0,179543	-0,289631	-2,551305	-3,501500	15,277687	-13,746607	12,633648	-0,449724	-0,103931	-2,424522	-7,208854	50,872041	-0,179543	-0,449724	-0,103931	-2,424522	-7,208854	50,872041	-0,179543
11:27:19,13	0,518902	3,376995	-0,104999	0,121992	0,776023	-0,480996	-0,448033	-0,102270	-2,421799	0,899323	15,652238	-0,185611	-0,286607	-2,550378	-3,503407	15,332853	-13,776134	12,648491	-0,448033	-0,102270	-2,421799	-7,128842	50,822819	-0,185611	-0,448033	-0,102270	-2,421799	-7,128842	50,822819	-0,185611
11:27:19,18	0,518902	3,376995	-0,104999	0,121992	0,776023	-0,480996	-0,450348	-0,104425	-2,423706	1,013427	15,594400	-0,170768	-0,288503	-2,547261	-3,503460	15,273378	-13,758653	12,635294	-0,450348	-0,104425	-2,423706	-7,183955	50,946704	-0,170768	-0,450348	-0,104425	-2,423706	-7,183955	50,946704	-0,170768
11:27:19,23	0,518902	3,376995	-0,104999	0,121992	0,776023	-0,480996	-0,452100	-0,101225	-2,423760	0,832408	15,443065	-0,183964	-0,286621	-2,550641	-3,505360	15,314298	-13,734007	12,646332	-0,452100	-0,101225	-2,423760	-7,113743	50,932876	-0,183964	-0,452100	-0,101225	-2,423760	-7,113743	50,932876	-0,183964
11:27:19,28	0,518902	3,376995	-0,104999	0,121992	0,776023	-0,480996	-0,450113	-0,104545	-2,425659	1,046835	15,569460	-0,172926	-0,283739	-2,549896	-3,505352	15,306518	-13,786150	12,659882	-0,450113	-0,104545	-2,425659	-7,159910	50,903357	-0,172926	-0,450113	-0,104545	-2,425659	-7,159910	50,903357	-0,172926
11:27:19,33	0,518902	3,376995	-0,104999	0,121992	0,776023	-0,480996	-0,452199	-0,106668	-2,425651	1,108199	15,480320	-0,159377	-0,290929	-2,552726	-3,503845	15,231571	-13,770466	12,639194	-0,452199	-0,106668	-2,425651	-7,265224	50,977971	-0,159377	-0,452199	-0,106668	-2,425651	-7,265224	50,977971	-0,159377
11:27:19,38	0,518902	3,376995	-0,104999	0,121992	0,776023	-0,480996	-0,446153	-0,101856	-2,424144	0,834100	15,721967	-0,180064	-0,292045	-2,554887	-3,503050	15,255864	-13,778024	12,637705	-0,446153	-0,101856	-2,424144	-7,161605	50,745002	-0,180064	-0,446153	-0,101856	-2,424144	-7,161605	50,745002	-0,180064
11:27:19,43	0,518902	3,376995	-0,104999	0,121992	0,776023	-0,480996	-0,443724	-0,101970	-2,423349	0,845628	15,873118	-0,181553	-0,294436	-2,549493	-3,503847	15,252053	-13,764520	12,648739	-0,443724	-0,101970	-2,423349	-7,159026	50,705438	-0,181553	-0,443724	-0,101970	-2,423349	-7,159026	50,705438	-0,181553
11:27:19,48	0,518902	3,376995	-0,104999	0,121992	0,776023	-0,480996	-0,447200	-0,097202	-2,424147	0,607483	15,682302	-0,170519	-0,293235	-2,552085	-3,500746	15,240288	-13,743657	12,628084	-0,447200	-0,097202	-2,424147	-7,022884	50,787506	-0,170519	-0,447200	-0,097202	-2,424147	-7,022884	50,787506	-0,170519
11:27:19,53	0,518902	3,376995	-0,104999	0,121992	0,776023	-0,480996	-0,445555	-0,099539	-2,421045	0,741193	15,747204	-0,191175	-0,291531	-2,550500	-3,499591	15,219264	-13,761354	12,632405	-0,445555	-0,099539	-2,421045	-7,072630	50,723303	-0,191175	-0,445555	-0,099539	-2,421045	-7,072630	50,723303	-0,191175
11:27:19,58	0,518902	3,376995	-0,104999	0,121992	0,776023	-0,480996	-0,447781	-0,100222	-2,419890	0,750844	15,622136	-0,186853	-0,288497	-2,551721	-3,501514	15,247266	-13,722671	12,630024	-0,447781	-0,100222	-2,419890	-7,116553	50,772911	-0,186853	-0,447781	-0,100222	-2,419890	-7,116553	50,772911	-0,186853
11:27:19,63	0,518902	3,376995	-0,104999	0,121992	0,776023	-0,480996	-0,448239	-0,103460	-2,421813	0,966753	15,603183	-0,189234	-0,293319	-2,550119	-3,501132	15,215208	-13,756692	12,657507	-0,448239	-0,103460	-2,421813	-7,154875	50,789980	-0,189234	-0,448239	-0,103460	-2,421813	-7,154875	50,789980	-0,189234
11:27:19,68	0,518902	3,376995	-0,104999	0,121992	0,776023	-0,480996	-0,447217	-0,098483	-2,421432	0,662449	15,645611	-0,161751	-0,292118	-2,550741	-3,498448	15,206854	-13,739243	12,608183	-0,447217	-0,098483	-2,421432	-7,068473	50,752126	-0,161751	-0,447217	-0,098483	-2,421432	-7,068473	50,752126	-0,161751
11:27:19,73	0,518902	3,376995	-0,104999	0,121992	0,776023	-0,480996	-0,447278	-0,099834	-2,418748	0,743646	15,626452	-0,211076	-0,292696	-2,551086	-3,501910	15,227784	-13,756086	12,643299	-0,447278	-0,099834	-2,418748	-7,093345	50,737798	-0,211076	-0,447278	-0,099834	-2,418748	-7,093345	50,737798	-0,211076
11:27:19,78	0,518902	3,376995	-0,104999	0,121992	0,776023	-0,480996	-0,446691	-0,099506	-2,422209	0,722434	15,683560	-0,175959	-0,291421	-2,548209	-3,501120	15,269045	-13,725844	12,648856	-0,446691	-0,099506	-2,422209	-7,088757	50,748770	-0,175959	-0,446691	-0,099506	-2,422209	-7,088757	50,748770	-0,175959
11:27:19,83	0,518902	3,376995	-0,104999	0,121992	0,776023	-0,480996	-0,449819	-0,099171	-2,421419	0,751868	15,541481	-0,170403	-0,292124	-2,551565	-3,496861	15,208824	-13,755310	12,645320	-0,449819	-0,099171	-2,421419	-7,033076	50,852293	-0,170403	-0,449819	-0,099171	-2,421419	-7,033076	50,852293	-0,170403
11:27:19,88	0,518902	3,376995	-0,104999	0,121992	0,776023	-0,480996	-0,446562	-0,100241	-2,417160	0,751849	15,673458	-0,173939	-0,293279	-2,552770	-3,499957	15,220139	-13,746793	12,651827	-0,446562	-0,100241	-2,417160	-7,117043	50,728545	-0,173939	-0,446562	-0,100241	-2,417160	-7,117043	50,728545	-0,173939
11:27:19,93	0,518902	3,376995	-0,104999	0,121992	0,776023	-0,480996	-0,444940	-0,099843	-2,420256	0,744209	15,763332	-0,167432	-0,293331	-2,552142	-3,501916	15,206026	-13,763106	12,643036	-0,444940	-0,099843	-2,420256	-7,093475	50,691109	-0,167432	-0,444940	-0,099843	-2,420256	-7,093475	50,691109	-0,167432
11:27:19,98	0,518902	3,376995	-0,104999	0,121992	0,776023	-0,480996	-0,445459	-0,099484	-2,422215	0,704340	15,732292	-0,176223	-0,291414	-2,557282	-3,499160	15,256438	-13,767473	12,625734	-0,445459	-0,099484	-2,422215	-7,105136	50,700789	-0,176223	-0,445459	-0,099484	-2,422215	-7,105136	50,700789	-0,176223
11:27:20,03	0,518902	3,376995	-0,104999	0,121992	0,776023	-0,480996	-0,441966	-0,103714	-2,419459	0,945726	15,959769	-0,193525	-0,292045	-2,555597	-3,499171	15,241435	-13,764912	12,630963	-0,441966	-0,103714	-2,419459	-7,195809	50,654066	-0,193525	-0,441966	-0,103714	-2,419459	-7,195809	50,654066	-0,193525
11:27:20,08	0,518902	3,376995	-0,104999	0,121992	0,776023	-0,480996	-0,443109	-0,102326	-2,419470	0,868262	15,886017	-0,188295	-0,292681	-2,548442	-3,496879	15,223003	-13,733414	12,631718	-0,443109	-0,102326	-2,419470	-7,164307	50,670104	-0,188295	-0,443109	-0,102326	-2,419470	-7,164307	50,670104	-0,188295
11:27:20,13	0,518902	3,376995	-0,104999	0,121992	0,776023	-0,480996	-0,448988	-0,098197	-2,417178	0,671639	15,548612	-0,187540	-0,295612	-2,549531	-3,499957	15,240639	-13,746131	12,661405	-0,448988	-0,098197	-2,417178	-7,036839	50,794178	-0,187540	-0,448988	-0,098197	-2,417178	-7,036839	50,794178	-0,187540
11:27:20,18	0,518902	3,376995	-0,104999	0,121992	0,776023	-0,480996	-0,446579	-0,096203	-2,420257	0,565737	15,695505	-0,157853	-0,287972	-2,549562	-3,498782	15,228887	-13,741508	12,667120	-0,446579	-0,096203	-2,420257	-6,986184	50,751975	-0,157853	-0,446579	-0,096203	-2,420257	-6,986184	50,751975	-0,157853
11:27:20,23	0,518902	3,376995	-0,104999	0,121992	0,776023	-0,480996	-0,450372	-0,102835	-2,419081	0,908733	15,485774	-0,152139	-0,293259	-2,547386	-3,494931	15,222114	-13,714540	12,645739	-0,450372	-0,102835	-2,419081	-7,163807	50,840004	-0,152139	-0,450372	-0,102835	-2,419081	-7,163807	50,840004	-0,152139
11:27:20,28	0,518902	3,376995	-0,104999	0,121992	0,776023	-0,480996	-0,449613	-0,097168	-2,415230	0,634043	15,505900	-0,173520	-0,283823	-2,554398	-3,498380	15,223721	-13,737037	12,652535	-0,449613	-0,097168	-2,415230	-6,993676	50,800537	-0,173520	-0,449613	-0,097168	-2,415230	-6,993676	50,800537	-0,173520
11:27:20,33	0,518902	3,376995	-0,104999	0,121992	0,776023	-0,480996	-0,448258	-0,108846	-2,418679	1,222607	15,588997	-0,166723	-0,288519	-2,549976	-3,495664	15,238453	-13,732272	12,670109	-0,448258	-0,108846	-2,418679	-7,321816	50,777270	-0,166723	-0,448258	-0,108846	-2,418679	-7,321816	50,777270	-0,166723
11:27:20,38	0,518902	3,376995	-0,104999	0,121992	0,776023	-0,480996	-0,449740	-0,102568	-2,415964	0,907654	15,522348	-0,149149	-0,285546	-2,548003	-3,498739	15,264012	-13,722924	12,706740	-0,449740	-0,102568	-2,415964	-7,143961	50,826900	-0,149149	-0,449740	-0,102568	-2,415964	-7,143961	50,826900	-0,149149
11:27:20,43	0,518902	3,376995	-0,104999	0,121992	0,776023	-0,480996	-0,452936	-0,104157	-2,419038	1,011135	15,373611	-0,112518	-0,295017	-2,551990	-3,496826	15,235211	-13,751763	12,678494	-0,452936	-0,104157	-2,419038	-7,165183	50,929058	-0,112518	-0,452936	-0,104157	-2,419038	-7,165183	50,929058	-0,112518
11:27:20,48	0,518902	3,376995	-0,104999	0,121992	0,776023	-0,480996	-0,444747	-0,097948	-2,417125	0,648912	15,788891	-0,140765	-0,297932	-2,553127	-3,497244	15,241596	-13,751549	12,634411	-0,444747	-0,097948	-2,417125	-7,040031	50,701538	-0,140765	-0,444747	-0,097948	-2,417125	-7,040031	50,701538	-0,140765
11:27:20,53	0,518902	3,376995	-0,104999	0,121992	0,776023	-0,480996	-0,442305	-0,095992	-2,417543	0,550552	15,921302	-0,184848	-0,287334	-2,550838	-3,496834	15,251699	-13,766765	12,650277	-0,442305	-0,095992	-2,417543	-6,984806	50,642246	-0,184848	-0,442305	-0,095992	-2,417543	-6,984806	50,642246	-0,184848
11:27:20,58	0,518902	3,376995	-0,104999	0,121992	0,776023	-0,480996	-0,449587	-0,104026	-2,417133	0,960198	15,559019	-0,168982	-0,286743	-2,548927	-3,496074	15,243256	-13,733830	12,641652	-0,449587	-0,104026	-2,417133	-7,205835	50,851565	-0,168982	-0,449587	-0,104026	-2,417133	-7,205835	50,851565	-0,168982
11:27:20,63	0,518902	3,376995	-0,104999	0,121992	0,776023	-0,480996	-0,451537	-0,103582	-2,416374	0,961401	15,433831	-0,177607	-0,290353	-2,551591	-3,499949	15,213983	-13,740581	12,667300	-0,451537	-0,103582	-2,416374	-7,169762	50,879465	-0,177607	-0,451537	-0,103582	-2,416374	-7,169762	50,879465	-0,177607
11:27:20,68	0,518902	3,376995	-0,104999	0,121992	0,776023	-0,480996	-0,447425	-0,101788	-2,420248	0,847623	15,625692	-0,151958	-0,287226	-2,549041	-3,497593	15,287788	-13,705263	12,662313	-0,447425	-0,101788	-2,420248	-7,142702	50,748515	-0,151958	-0,447425	-0,101788	-2,420248	-7,142702	50,748515	-0,151958
11:27:20,73	0,518902	3,376995	-0,104999	0,121992	0,776023	-0,480996	-0,451196	-0,103220	-2,417893	0,989605	15,475812	-0,156945	-0,286781	-2,549168	-3,494525	15,231060	-13,759717	12,639963	-0,451196	-0,103220	-2,417893	-7,113175	50,894728	-0,156945	-0,451196	-0,103220	-2,417893	-7,113175	50,894728	-0,156945
11:27:20,78	0,518902	3,376995	-0,104999	0,121992	0,776023	-0,480996	-0,451309	-0,103670	-2,414825	0,937485	15,448071	-0,179296	-0,286133	-2,548205	-3,494902	15,263791	-13,765680	12,639920	-0,451309	-0,103670	-2,414825	-7,200624	50,875803	-0,179296	-0,451309	-0,103670	-2,414825	-7,200624	50,875803	-0,179296
11:27:20,83	0,518902	3,376995	-0,104999	0,121992	0,776023	-0,480996	-0,452467	-0,103749	-2,415201	0,952809	15,419185	-0,179339	-0,292557	-2,547022	-3,494900	15,274700	-13,707479	12,655271	-0,452467	-0,103749	-2,415201	-7,191524	50,937816	-0,179339	-0,452467	-0,103749	-2,415201	-7,191524	50,937816	-0,179339
11:27:20,88	0,518902	3,376995	-0,104999	0,121992	0,776023	-0,480996	-0,450280	-0,097595	-2,415199	0,688615	15,513239	-0,163987	-0,293871	-2,548836	-3,498796	15,215174	-13,705388	12,672360	-0,450280	-0,097595	-2,415199	-6,972562	50,860217	-0,163987	-0,450280	-0,097595	-2,415199	-6,972562	50,860217	-0,163987
11:27:20,93	0,518902	3,376995	-0,104999	0,121992	0,776023	-0,480996	-0,448051	-0,097364	-2,419095	0,648664	15,576539	-0,146899	-0,292079	-2,552147	-3,498407	15,228735	-13,748848	12,641339	-0,448051	-0,097364	-2,419095	-6,994400	50,748557	-0,146899	-0,448051	-0,097364	-2,419095	-6,994400	50,748557	-0,146899
11:27:20,98	0,518902	3,376995	-0,104999	0,121992	0,776023	-0,480996	-0,446080	-0,100571	-2,418706	0,784593	15,712523	-0,177919	-0,295063	-2,554125	-3,494123	15,203031	-13,758069	12,662118	-0,446080	-0,100571	-2,418706	-7,110253	50,729790	-0,177919	-0,446080	-0,100571	-2,418706	-7,110253	50,729790	-0,177919
11:27:21,03	0,518902	3,376995	-0,104999	0,121992	0,776023	-0,480996	-0,442875	-0,098976	-2,414422	0,680798	15,861525	-0,157141	-0,292100	-2,549534	-3,495311	15,218094	-13,742414	12,645000	-0,442875	-0,098976	-2,414422	-7,088814	50,627212	-0,157141	-0,442875	-0,098976	-2,414422	-7,088814	50,627212	-0,157141
11:27:21,08	0,518902	3,376995	-0,104999	0,121992	0,776023	-0,480996	-0,448333	-0,099246	-2,415610	0,715944	15,582929	-0,174258	-0,290906	-2,548227	-3,493373	15,224121	-13,741245	12,639351	-0,448333	-0,099246	-2,415610	-7,074890	50,777065	-0,174258	-0,448333	-0,099246	-2,415610	-7,074890	50,777065	-0,174258
11:27:21,13	0,518902	3,376995	-0,104999	0,121992	0,776023	-0,480996	-0,450061	-0,099627	-2,413672	0,739781	15,497697	-0,179907	-0,291503	-2,549785	-3,492213	15,205645	-13,719025	12,634368	-0,450061	-0,099627	-2,413672	-7,080959	50,827498	-0,179907	-0,450061	-0,099627	-2,413672	-7,080959	50,827498	-0,179907
11:27:21,18	0,518902	3,376995	-0,104999	0,121992	0,776023	-0,480996	-0,448414	-0,099889	-2,412512	0,763393	15,556243	-0,184891	-0,292678	-2,552524	-3,495653	15,221325	-13,742787	12,688226	-0,448414	-0,099889	-2,412512	-7,077889	50,756736	-0,184891	-0,448414	-0,099889	-2,412512	-7,077889	50,756736	-0,184891
11:27:21,23	0,518902	3,376995	-0,104999	0,121992	0,776023	-0,480996	-0,445454	-0,100241	-2,415952	0,768946	15,735615	-0,131033	-0,294458	-2,552209	-3,495312	15,205931	-13,731700	12,639819	-0,445454	-0,100241	-2,415952	-7,099949	50,703760	-0,131033	-0,445454	-0,100241	-2,415952	-7,099949	50,703760	-0,131033
11:27:21,28	0,518902	3,376995	-0,104999	0,121992	0,776023	-0,480996	-0,444837	-0,098542	-2,415611	0,682522	15,748829	-0,179439	-0,290205	-2,552979	-3,496066	15,258874	-13,717782	12,626265	-0,444837	-0,098542	-2,415611	-7,053030	50,668532	-0,179439	-0,444837	-0,098542	-2,415611	-7,053030	50,668532	-0,179439
11:27:21,33	0,518902	3,376995	-0,104999	0,121992	0,776023	-0,480996	-0,446297	-0,102609	-2,416365	0,932549	15,711821	-0,192993	-0,290814	-2,554506	-3,494874	15,240396	-13,695492	12,664873	-0,446297	-0,102609	-2,416365	-7,122291	50,746103	-0,192993	-0,446297	-0,102609	-2,416365	-7,122291	50,746103	-0,192993
11:27:21,38	0,518902	3,376995	-0,104999	0,121992	0,776023	-0,480996	-0,444670	-0,102846	-2,415173	0,954915	15,769252	-0,154385	-0,289113	-2,549071	-3,493352	15,231425	-13,729641	12,654355	-0,444670	-0,102846	-2,415173	-7,118495	50,675853	-0,154385	-0,444670	-0,102846	-2,415173	-7,118495	50,675853	-0,154385
11:27:21,43	0,518902	3,376995	-0,104999	0,121992	0,776023	-0,480996	-0,450227	-0,101602	-2,413651	0,856146	15,489610	-0,164903	-0,284444	-2,553009	-3,492940	15,207698	-13,747266	12,668542	-0,450227	-0,101602	-2,413651	-7,119577	50,832410	-0,164903	-0,450227	-0,101602	-2,413651	-7,119577	50,832410	-0,164903
11:27:21,48	0,518902	3,376995	-0,104999	0,121992	0,776023	-0,480996	-0,449151	-0,107614	-2,413239	1,141673	15,533829	-0,150717	-0,290832	-2,552754	-3,496070	15,219738	-13,646995	12,648243	-0,449151	-0,107614	-2,413239	-7,306037	50,792159	-0,150717	-0,449151	-0,107614	-2,413239	-7,306037	50,792159	-0,150717
11:27:21,53	0,518902	3,376995	-0,104999	0,121992	0,776023	-0,480996	-0,446178	-0,101955	-2,416369	0,940239	15,648723	-0,171016	-0,288979	-2,555471	-3,492538	15,258707	-13,683875	12,649274	-0,446178	-0,101955	-2,416369	-7,063205	50,673661	-0,171016	-0,446178	-0,101955	-2,416369	-7,063205	50,673661	-0,171016
11:27:21,58	0,518902	3,376995	-0,104999	0,121992	0,776023	-0,480996	-0,444752	-0,104917	-2,412837	1,081831	15,775065	-0,169984	-0,292049	-2,554174	-3,496819	15,236469	-13,745405	12,669179	-0,444752	-0,104917	-2,412837	-7,154163	50,688060	-0,169984	-0,444752	-0,104917	-2,412837	-7,154163	50,688060	-0,169984
11:27:21,63	0,518902	3,376995	-0,104999	0,121992	0,776023	-0,480996	-0,444340	-0,101610	-2,417118	0,845478	15,807987	-0,150080	-0,293314	-2,555420	-3,494905	15,179812	-13,723776	12,659196	-0,444340	-0,101610	-2,417118	-7,130942	50,688653	-0,150080	-0,444340	-0,101610	-2,417118	-7,130942	50,688653	-0,150080
11:27:21,68	0,518902	3,376995	-0,104999	0,121992	0,776023	-0,480996	-0,442628	-0,101138	-2,415204	0,811293	15,837139	-0,160063	-0,294561	-2,554160	-3,492989	15,146030	-13,721749	12,653568	-0,442628	-0,101138	-2,415204	-7,128009	50,583400	-0,160063	-0,442628	-0,101138	-2,415204	-7,128009	50,583400	-0,160063
11:27:21,73	0,518902	3,376995	-0,104999	0,121992	0,776023	-0,480996	-0,443096	-0,099428	-2,413288	0,707248	15,782534	-0,165690	-0,290289	-2,556504	-3,494854	15,225826	-13,746625	12,687393	-0,443096	-0,099428	-2,413288	-7,097836	50,565532	-0,165690	-0,443096	-0,099428	-2,413288	-7,097836	50,565532	-0,165690
11:27:21,78	0,518902	3,376995	-0,104999	0,121992	0,776023	-0,480996	-0,443202	-0,104300	-2,415153	0,978946	15,858549	-0,131866	-0,293265	-2,551498	-3,493754	15,209153	-13,724003	12,644241	-0,443202	-0,104300	-2,415153	-7,208589	50,649893	-0,131866	-0,443202	-0,104300	-2,415153	-7,208589	50,649893	-0,131866
11:27:21,83	0,518902	3,376995	-0,104999	0,121992	0,776023	-0,480996	-0,446049	-0,099219	-2,414053	0,725987	15,684738	-0,175017	-0,288561	-2,548070	-3,491046	15,207754	-13,722563	12,639130	-0,446049	-0,099219	-2,414053	-7,062687	50,699596	-0,175017	-0,446049	-0,099219	-2,414053	-7,062687	50,699596	-0,175017
11:27:21,88	0,518902	3,376995	-0,104999	0,121992	0,776023	-0,480996	-0,451369	-0,101579	-2,411345	0,849253	15,406149	-0,180128	-0,286656	-2,547012	-3,492558	15,280417	-13,724108	12,654276	-0,451369	-0,101579	-2,411345	-7,124678	50,838653	-0,180128	-0,451369	-0,101579	-2,411345	-7,124678	50,838653	-0,180128
11:27:21,93	0,518902	3,376995	-0,104999	0,121992	0,776023	-0,480996	-0,453238	-0,102700	-2,412857	0,942551	15,372674	-0,164983	-0,290324	-2,553372	-3,491391	15,212077	-13,756466	12,666190	-0,453238	-0,102700	-2,412857	-7,119398	50,951877	-0,164983	-0,453238	-0,102700	-2,412857	-7,119398	50,951877	-0,164983
11:27:21,98	0,518902	3,376995	-0,104999	0,121992	0,776023	-0,480996	-0,445896	-0,102704	-2,411690	0,880564	15,711442	-0,153069	-0,295066	-2,548880	-3,492218	15,181219	-13,673993	12,654963	-0,445896	-0,102704	-2,411690	-7,181695	50,714313	-0,153069	-0,445896	-0,102704	-2,411690	-7,181695	50,714313	-0,153069
11:27:22,03	0,518902	3,376995	-0,104999	0,121992	0,776023	-0,480996	-0,447415	-0,096351	-2,412517	0,606189	15,564493	-0,164295	-0,293231	-2,552831	-3,493351	15,220062	-13,720671	12,648644	-0,447415	-0,096351	-2,412517	-6,957339	50,686607	-0,164295	-0,447415	-0,096351	-2,412517	-6,957339	50,686607	-0,164295
11:27:22,08	0,518902	3,376995	-0,104999	0,121992	0,776023	-0,480996	-0,444911	-0,099915	-2,413650	0,770535	15,751707	-0,170614	-0,294469	-2,551761	-3,492592	15,202539	-13,747861	12,642591	-0,444911	-0,099915	-2,413650	-7,072799	50,677215	-0,170614	-0,444911	-0,099915	-2,413650	-7,072799	50,677215	-0,170614
11:27:22,13	0,518902	3,376995	-0,104999	0,121992	0,776023	-0,480996	-0,445220	-0,098308	-2,412892	0,654654	15,734077	-0,176667	-0,287835	-2,547192	-3,487537	15,262951	-13,715481	12,622375	-0,445220	-0,098308	-2,412892	-7,062517	50,683814	-0,176667	-0,445220	-0,098308	-2,412892	-7,062517	50,683814	-0,176667
11:27:22,18	0,518902	3,376995	-0,104999	0,121992	0,776023	-0,480996	-0,452493	-0,101769	-2,407837	0,892878	15,392001	-0,196883	-0,287868	-2,549944	-3,492925	15,243973	-13,673192	12,689777	-0,452493	-0,101769	-2,407837	-7,095988	50,912680	-0,196883	-0,452493	-0,101769	-2,407837	-7,095988	50,912680	-0,196883
11:27:22,23	0,518902	3,376995	-0,104999	0,121992	0,776023	-0,480996	-0,450094	-0,103116	-2,413225	0,990057	15,479173	-0,129482	-0,287937	-2,553263	-3,496417	15,217406	-13,692537	12,695895	-0,450094	-0,103116	-2,413225	-7,104550	50,811525	-0,129482	-0,450094	-0,103116	-2,413225	-7,104550	50,811525	-0,129482
11:27:22,28	0,518902	3,376995	-0,104999	0,121992	0,776023	-0,480996	-0,447184	-0,104716	-2,416716	1,043245	15,617120	-0,123363	-0,289734	-2,551830	-3,489900	15,179199	-13,678153	12,610318	-0,447184	-0,104716	-2,416716	-7,176998	50,721094	-0,123363	-0,447184	-0,104716	-2,416716	-7,176998	50,721094	-0,123363
11:27:22,33	0,518902	3,376995	-0,104999	0,121992	0,776023	-0,480996	-0,447527	-0,102443	-2,410199	0,918390	15,558998	-0,208940	-0,290345	-2,548163	-3,493381	15,195748	-13,695220	12,646073	-0,447527	-0,102443	-2,410199	-7,123404	50,689907	-0,208940	-0,447527	-0,102443	-2,410199	-7,123404	50,689907	-0,208940
11:27:22,38	0,518902	3,376995	-0,104999	0,121992	0,776023	-0,480996	-0,450397	-0,100081	-2,413680	0,789037	15,432627	-0,173185	-0,289131	-2,550323	-3,491425	15,179831	-13,625712	12,656854	-0,450397	-0,100081	-2,413680	-7,067305	50,788824	-0,173185	-0,450397	-0,100081	-2,413680	-7,067305	50,788824	-0,173185
11:27:22,43	0,518902	3,376995	-0,104999	0,121992	0,776023	-0,480996	-0,449134	-0,102212	-2,411725	0,952097	15,449790	-0,162405	-0,292618	-2,553710	-3,494120	15,227264	-13,710313	12,649345	-0,449134	-0,102212	-2,411725	-7,071546	50,706804	-0,162405	-0,449134	-0,102212	-2,411725	-7,071546	50,706804	-0,162405
11:27:22,48	0,518902	3,376995	-0,104999	0,121992	0,776023	-0,480996	-0,444457	-0,100886	-2,414419	0,833601	15,776375	-0,169913	-0,366337	-2,775416	-6,974251	3,050622	-9,534206	12,785409	-0,444457	-0,100886	-2,414419	-7,085960	50,666241	-0,169913	-0,444457	-0,100886	-2,414419	-7,085960	50,666241	-0,169913
11:27:22,53	0,518902	3,376995	-0,104999	0,121992	0,776023	-0,480996	-0,215595	-0,147896	-5,894550	0,806408	15,043868	-0,033850	-0,245674	-2,627183	-8,165912	10,411654	-15,175293	12,657454	-0,215595	-0,147896	-5,894550	-10,803430	31,968068	-0,033850	-0,215595	-0,147896	-5,894550	-10,803430	31,968068	-0,033850
11:27:22,58	0,518902	3,376995	-0,104999	0,121992	0,776023	-0,480996	-0,373773	-0,170993	-7,528741	0,508404	14,475906	-0,095686	-0,253027	-2,491970	-3,345355	16,518178	-14,486703	12,507617	-0,373773	-0,170993	-7,528741	-12,914531	43,817076	-0,095686	-0,373773	-0,170993	-7,528741	-12,914531	43,817076	-0,095686
11:27:22,63	0,518980	3,377006	-0,104996	0,121990	0,726029	-0,481026	-0,517721	-0,104302	-2,265654	0,984332	13,472818	-0,311642	-0,270176	-2,506278	-2,445014	15,740937	-13,473010	12,537798	-0,517721	-0,104302	-2,265654	-7,203407	54,113889	-0,311642	-0,517721	-0,104302	-2,265654	-7,203407	54,113889	-0,311642
11:27:22,68	0,518980	3,377006	-0,104996	0,121990	0,726029	-0,481026	-0,496755	-0,096605	-1,365313	1,073327	13,383052	-0,281461	-0,271290	-2,500196	-2,462496	15,812983	-13,449104	12,544325	-0,496755	-0,096605	-1,365313	-6,510163	52,378355	-0,281461	-0,496755	-0,096605	-1,365313	-6,510163	52,378355	-0,281461
11:27:22,73	0,518980	3,377006	-0,104996	0,121990	0,726029	-0,481026	-0,501465	-0,092599	-1,382795	0,921761	13,188591	-0,274933	-0,271826	-2,508990	-2,470233	15,829236	-13,452687	12,532819	-0,501465	-0,092599	-1,382795	-6,347287	52,553601	-0,274933	-0,501465	-0,092599	-1,382795	-6,347287	52,553601	-0,274933
11:27:22,78	0,518980	3,377006	-0,104996	0,121990	0,726029	-0,481026	-0,493582	-0,096532	-1,390533	1,131277	13,614404	-0,286440	-0,271849	-2,505380	-2,477217	15,845241	-13,453039	12,561650	-0,493582	-0,096532	-1,390533	-6,446477	52,360553	-0,286440	-0,493582	-0,096532	-1,390533	-6,446477	52,360553	-0,286440
11:27:22,83	0,518980	3,377006	-0,104996	0,121990	0,726029	-0,481026	-0,496697	-0,094707	-1,397516	1,044088	13,466457	-0,257609	-0,268325	-2,506707	-2,477227	15,839229	-13,468852	12,537398	-0,496697	-0,094707	-1,397516	-6,390423	52,457140	-0,257609	-0,496697	-0,094707	-1,397516	-6,390423	52,457140	-0,257609
11:27:22,88	0,518980	3,377006	-0,104996	0,121990	0,726029	-0,481026	-0,497309	-0,098422	-1,397526	1,220577	13,437314	-0,281861	-0,273032	-2,506643	-2,479565	15,839443	-13,447783	12,538689	-0,497309	-0,098422	-1,397526	-6,505575	52,476068	-0,281861	-0,497309	-0,098422	-1,397526	-6,505575	52,476068	-0,281861
11:27:22,93	0,518980	3,377006	-0,104996	0,121990	0,726029	-0,481026	-0,503859	-0,090352	-1,419367	0,879427	12,982634	-0,277692	-0,272039	-2,497000	-2,499067	15,779681	-13,343840	12,541567	-0,503859	-0,090352	-1,419367	-6,213231	52,535568	-0,277692	-0,503859	-0,090352	-1,419367	-6,213231	52,535568	-0,277692
11:27:22,98	0,518980	3,377006	-0,104996	0,121990	0,726029	-0,481026	-0,503859	-0,090352	-1,419367	0,879427	12,982634	-0,277692	-0,353903	-2,741241	-6,681888	2,749097	-9,182166	12,701781	-0,503859	-0,090352	-1,419367	-6,213231	52,535568	-0,277692	-0,503859	-0,090352	-1,419367	-6,213231	52,535568	-0,277692
11:27:23,03	0,518980	3,377006	-0,104996	0,121990	0,726029	-0,481026	-0,251408	-0,141577	-5,602187	0,631923	12,744427	-0,117478	-0,275881	-2,601307	-8,207585	9,629193	-12,720594	12,734187	-0,251408	-0,141577	-5,602187	-10,481859	32,479974	-0,117478	-0,251408	-0,141577	-5,602187	-10,481859	32,479974	-0,117478
11:27:23,08	0,518980	3,377006	-0,104996	0,121990	0,726029	-0,481026	-0,411605	-0,139179	-7,127884	0,882893	12,141728	-0,085072	-0,248986	-2,480336	-2,978701	15,172784	-13,476430	12,497860	-0,411605	-0,139179	-7,127884	-10,042623	44,452745	-0,085072	-0,411605	-0,139179	-7,127884	-10,042623	44,452745	-0,085072
11:27:23,13	0,518895	3,376989	-0,104994	0,121997	0,675994	-0,481027	-0,529817	-0,101985	-1,899000	1,066055	11,173519	-0,321398	-0,262871	-2,488706	-2,261394	14,471155	-12,758895	12,572455	-0,529817	-0,101985	-1,899000	-6,939773	52,764165	-0,321398	-0,529817	-0,101985	-1,899000	-6,939773	52,764165	-0,321398
11:27:23,18	0,518895	3,376989	-0,104994	0,121997	0,675994	-0,481027	-0,515625	-0,094145	-1,181693	0,928981	10,945093	-0,246803	-0,262939	-2,490095	-2,282786	14,480946	-12,782153	12,540802	-0,515625	-0,094145	-1,181693	-6,461434	51,421688	-0,246803	-0,515625	-0,094145	-1,181693	-6,461434	51,421688	-0,246803
11:27:23,23	0,518895	3,376989	-0,104994	0,121997	0,675994	-0,481027	-0,514389	-0,094780	-1,203086	0,946748	11,029507	-0,278456	-0,258771	-2,489991	-2,291307	14,520479	-12,784666	12,551081	-0,514389	-0,094780	-1,203086	-6,493504	51,409025	-0,278456	-0,514389	-0,094780	-1,203086	-6,493504	51,409025	-0,278456
11:27:23,28	0,518895	3,376989	-0,104994	0,121997	0,675994	-0,481027	-0,516563	-0,098338	-1,211606	1,149337	10,951953	-0,268177	-0,261239	-2,490157	-2,298326	14,497094	-12,832665	12,539068	-0,516563	-0,098338	-1,211606	-6,570192	51,502128	-0,268177	-0,516563	-0,098338	-1,211606	-6,570192	51,502128	-0,268177
11:27:23,33	0,518895	3,376989	-0,104994	0,121997	0,675994	-0,481027	-0,515185	-0,096284	-1,218625	0,989279	11,027333	-0,280190	-0,264104	-2,490256	-2,301807	14,530361	-12,800089	12,546224	-0,515185	-0,096284	-1,218625	-6,569027	51,469373	-0,280190	-0,515185	-0,096284	-1,218625	-6,569027	51,469373	-0,280190
11:27:23,38	0,518895	3,376989	-0,104994	0,121997	0,675994	-0,481027	-0,513667	-0,093852	-1,222106	0,907667	11,118827	-0,273035	-0,259418	-2,485663	-2,306458	14,533607	-12,772906	12,580453	-0,513667	-0,093852	-1,222106	-6,459738	51,441648	-0,273035	-0,513667	-0,093852	-1,222106	-6,459738	51,441648	-0,273035
11:27:23,43	0,518895	3,376989	-0,104994	0,121997	0,675994	-0,481027	-0,519988	-0,095614	-1,226757	1,024435	10,779354	-0,238805	-0,262888	-2,487440	-2,306471	14,565646	-12,805683	12,539457	-0,519988	-0,095614	-1,226757	-6,481256	51,598374	-0,238805	-0,519988	-0,095614	-1,226757	-6,481256	51,598374	-0,238805
11:27:23,48	0,518895	3,376989	-0,104994	0,121997	0,675994	-0,481027	-0,516713	-0,093498	-1,226770	0,902017	10,993755	-0,279801	-0,264774	-2,490161	-2,308836	14,496364	-12,778200	12,527223	-0,516713	-0,093498	-1,226770	-6,437539	51,555740	-0,279801	-0,516713	-0,093498	-1,226770	-6,437539	51,555740	-0,279801
11:27:23,53	0,518895	3,376989	-0,104994	0,121997	0,675994	-0,481027	-0,513414	-0,093225	-1,229135	0,876986	11,091573	-0,292035	-0,261847	-2,484394	-2,311552	14,516774	-12,795024	12,548869	-0,513414	-0,093225	-1,229135	-6,441147	51,394569	-0,292035	-0,513414	-0,093225	-1,229135	-6,441147	51,394569	-0,292035
11:27:23,58	0,518895	3,376989	-0,104994	0,121997	0,675994	-0,481027	-0,519872	-0,092876	-1,231851	0,854501	10,781868	-0,270389	-0,262392	-2,488260	-2,310345	14,533266	-12,811561	12,570994	-0,519872	-0,092876	-1,231851	-6,436277	51,591782	-0,270389	-0,519872	-0,092876	-1,231851	-6,436277	51,591782	-0,270389
11:27:23,63	0,518895	3,376989	-0,104994	0,121997	0,675994	-0,481027	-0,516251	-0,094337	-1,230644	0,924392	10,992699	-0,248264	-0,263459	-2,488023	-2,315397	14,585105	-12,790277	12,544997	-0,516251	-0,094337	-1,230644	-6,481067	51,518383	-0,248264	-0,516251	-0,094337	-1,230644	-6,481067	51,518383	-0,248264
11:27:23,68	0,518895	3,376989	-0,104994	0,121997	0,675994	-0,481027	-0,515923	-0,093294	-1,235696	0,914528	11,043971	-0,274262	-0,261743	-2,489671	-2,315791	14,560576	-12,801360	12,540340	-0,515923	-0,093294	-1,235696	-6,409085	51,543960	-0,274262	-0,515923	-0,093294	-1,235696	-6,409085	51,543960	-0,274262
11:27:23,73	0,518895	3,376989	-0,104994	0,121997	0,675994	-0,481027	-0,515354	-0,095604	-1,236090	1,012767	11,057891	-0,278918	-0,264699	-2,485123	-2,315821	14,552838	-12,759222	12,537107	-0,515354	-0,095604	-1,236090	-6,492153	51,513164	-0,278918	-0,515354	-0,095604	-1,236090	-6,492153	51,513164	-0,278918
11:27:23,78	0,518895	3,376989	-0,104994	0,121997	0,675994	-0,481027	-0,517814	-0,090771	-1,236120	0,794076	10,902184	-0,282152	-0,255819	-2,492915	-2,315758	14,573988	-12,817862	12,545042	-0,517814	-0,090771	-1,236120	-6,331456	51,550591	-0,282152	-0,517814	-0,090771	-1,236120	-6,331456	51,550591	-0,282152
11:27:23,83	0,518895	3,376989	-0,104994	0,121997	0,675994	-0,481027	-0,515507	-0,102357	-1,236058	1,356329	11,069813	-0,274216	-0,263520	-2,489670	-2,320066	14,554539	-12,770832	12,548520	-0,515507	-0,102357	-1,236058	-6,678688	51,537078	-0,274216	-0,515507	-0,102357	-1,236058	-6,678688	51,537078	-0,274216
11:27:23,88	0,518895	3,376989	-0,104994	0,121997	0,675994	-0,481027	-0,514466	-0,094065	-1,240365	0,956152	11,083579	-0,270739	-0,256993	-2,491157	-2,322348	14,587108	-12,790112	12,574089	-0,514466	-0,094065	-1,240365	-6,427947	51,469138	-0,270739	-0,514466	-0,094065	-1,240365	-6,427947	51,469138	-0,270739
11:27:23,94	0,518895	3,376989	-0,104994	0,121997	0,675994	-0,481027	-0,516442	-0,100461	-1,242647	1,288356	11,018665	-0,245169	-0,259898	-2,488750	-2,321195	14,598079	-12,757561	12,569328	-0,516442	-0,100461	-1,242647	-6,597866	51,559351	-0,245169	-0,516442	-0,100461	-1,242647	-6,597866	51,559351	-0,245169
11:27:23,99	0,518895	3,376989	-0,104994	0,121997	0,675994	-0,481027	-0,521024	-0,095699	-1,245028	1,033424	10,772257	-0,262438	-0,262968	-2,484886	-2,320459	14,565147	-12,806167	12,562859	-0,521024	-0,095699	-1,245028	-6,478976	51,672619	-0,262438	-0,521024	-0,095699	-1,245028	-6,478976	51,672619	-0,262438
11:27:24,04	0,518895	3,376989	-0,104994	0,121997	0,675994	-0,481027	-0,521024	-0,095699	-1,245028	1,033424	10,772257	-0,262438	-0,255216	-2,484678	-2,324708	14,610850	-12,788774	12,557212	-0,521024	-0,095699	-1,245028	-6,478976	51,672619	-0,262438	-0,521024	-0,095699	-1,245028	-6,478976	51,672619	-0,262438
11:27:24,09	0,518895	3,376989	-0,104994	0,121997	0,675994	-0,481027	-0,522942	-0,098761	-1,245007	1,212946	10,700558	-0,262046	-0,263029	-2,491674	-2,323168	14,534252	-12,838283	12,557933	-0,522942	-0,098761	-1,245007	-6,539767	51,751493	-0,262046	-0,522942	-0,098761	-1,245007	-6,539767	51,751493	-0,262046
11:27:24,14	0,518895	3,376989	-0,104994	0,121997	0,675994	-0,481027	-0,512976	-0,095492	-1,243467	0,961812	11,177222	-0,261325	-0,261203	-2,487624	-2,324355	14,558094	-12,797867	12,536396	-0,512976	-0,095492	-1,243467	-6,534328	51,445806	-0,261325	-0,512976	-0,095492	-1,243467	-6,534328	51,445806	-0,261325
11:27:24,19	0,518895	3,376989	-0,104994	0,121997	0,675994	-0,481027	-0,517397	-0,095049	-1,244654	0,985675	10,947759	-0,282863	-0,263584	-2,490702	-2,323177	14,550080	-12,835727	12,543371	-0,517397	-0,095049	-1,244654	-6,475655	51,563407	-0,282863	-0,517397	-0,095049	-1,244654	-6,475655	51,563407	-0,282863
11:27:24,24	0,518895	3,376989	-0,104994	0,121997	0,675994	-0,481027	-0,519841	-0,094951	-1,245797	0,980651	10,812080	-0,237827	-0,260066	-2,485458	-2,325498	14,550685	-12,793498	12,581432	-0,519841	-0,094951	-1,245797	-6,472973	51,619567	-0,237827	-0,519841	-0,094951	-1,245797	-6,472973	51,619567	-0,237827
11:27:24,29	0,518895	3,376989	-0,104994	0,121997	0,675994	-0,481027	-0,519841	-0,094951	-1,245797	0,980651	10,812080	-0,237827	-0,264782	-2,489269	-2,325536	14,516308	-12,743017	12,538439	-0,519841	-0,094951	-1,245797	-6,472973	51,619567	-0,237827	-0,519841	-0,094951	-1,245797	-6,472973	51,619567	-0,237827
11:27:24,34	0,518895	3,376989	-0,104994	0,121997	0,675994	-0,481027	-0,519062	-0,096432	-1,248710	1,119080	10,882976	-0,279086	-0,261819	-2,483042	-2,326699	14,556043	-12,776067	12,548805	-0,519062	-0,096432	-1,248710	-6,450836	51,629368	-0,279086	-0,519062	-0,096432	-1,248710	-6,450836	51,629368	-0,279086
11:27:24,39	0,518895	3,376989	-0,104994	0,121997	0,675994	-0,481027	-0,519062	-0,096432	-1,248710	1,119080	10,882976	-0,279086	-0,258147	-2,486309	-2,327826	14,614711	-12,782075	12,539155	-0,519062	-0,096432	-1,248710	-6,450836	51,629368	-0,279086	-0,519062	-0,096432	-1,248710	-6,450836	51,629368	-0,279086
11:27:24,44	0,518895	3,376989	-0,104994	0,121997	0,675994	-0,481027	-0,520063	-0,097038	-1,248125	1,131103	10,850234	-0,280103	-0,257990	-2,491671	-2,365179	14,469151	-12,775617	12,548283	-0,520063	-0,097038	-1,248125	-6,486386	51,675207	-0,280103	-0,520063	-0,097038	-1,248125	-6,486386	51,675207	-0,280103
11:27:24,49	0,518895	3,376989	-0,104994	0,121997	0,675994	-0,481027	-0,515498	-0,099855	-1,285478	1,210379	10,958331	-0,270975	-0,377444	-2,766528	-6,694121	-0,311072	-6,841240	12,696404	-0,515498	-0,099855	-1,285478	-6,628213	51,424945	-0,270975	-0,515498	-0,099855	-1,285478	-6,628213	51,424945	-0,270975
11:27:24,54	0,518895	3,376989	-0,104994	0,121997	0,675994	-0,481027	-0,217738	-0,133833	-5,614420	0,726455	10,674607	-0,122855	-0,263795	-2,583588	-7,989524	8,021093	-11,925413	12,764499	-0,217738	-0,133833	-5,614420	-9,779429	27,767079	-0,122855	-0,217738	-0,133833	-5,614420	-9,779429	27,767079	-0,122855
11:27:24,59	0,518895	3,376989	-0,104994	0,121997	0,675994	-0,481027	-0,432993	-0,140786	-6,909823	0,851090	9,239327	-0,054759	-0,288108	-2,477152	-2,635248	13,329069	-10,418775	12,481846	-0,432993	-0,140786	-6,909823	-10,200630	43,229271	-0,054759	-0,432993	-0,140786	-6,909823	-10,200630	43,229271	-0,054759
11:27:24,64	0,518959	3,377027	-0,105006	0,121985	0,625988	-0,481043	-0,522184	-0,070391	-1,866688	1,286120	8,968416	-0,349581	-0,293315	-2,487613	-2,025555	12,782685	-9,795687	12,511897	-0,522184	-0,070391	-1,866688	-4,239570	49,959859	-0,349581	-0,522184	-0,070391	-1,866688	-4,239570	49,959859	-0,349581
11:27:24,69	0,518959	3,377027	-0,105006	0,121985	0,625988	-0,481043	-0,501350	-0,067233	-0,945854	1,251536	8,743539	-0,307361	-0,300424	-2,486036	-2,043425	12,811941	-9,816430	12,530501	-0,501350	-0,067233	-0,945854	-4,026289	48,099536	-0,307361	-0,501350	-0,067233	-0,945854	-4,026289	48,099536	-0,307361
11:27:24,74	0,518959	3,377027	-0,105006	0,121985	0,625988	-0,481043	-0,499161	-0,060288	-0,963724	0,887034	8,893085	-0,288757	-0,299326	-2,486773	-2,050437	12,773961	-9,782934	12,526622	-0,499161	-0,060288	-0,963724	-3,845570	48,077230	-0,288757	-0,499161	-0,060288	-0,963724	-3,845570	48,077230	-0,288757
11:27:24,79	0,518959	3,377027	-0,105006	0,121985	0,625988	-0,481043	-0,499072	-0,061608	-0,970737	0,965694	8,848093	-0,292636	-0,295820	-2,482990	-2,056666	12,779360	-9,773223	12,526990	-0,499072	-0,061608	-0,970737	-3,870532	48,025222	-0,292636	-0,499072	-0,061608	-0,970737	-3,870532	48,025222	-0,292636
11:27:24,84	0,518959	3,377027	-0,105006	0,121985	0,625988	-0,481043	-0,504102	-0,062753	-0,976965	1,036331	8,586363	-0,292269	-0,299287	-2,481738	-2,057830	12,813462	-9,767226	12,522281	-0,504102	-0,062753	-0,976965	-3,889758	48,158332	-0,292269	-0,504102	-0,062753	-0,976965	-3,889758	48,158332	-0,292269
11:27:24,89	0,518959	3,377027	-0,105006	0,121985	0,625988	-0,481043	-0,503451	-0,059124	-0,978129	0,869877	8,646708	-0,296978	-0,297442	-2,487581	-2,064368	12,842815	-9,742518	12,560117	-0,503451	-0,059124	-0,978129	-3,771351	48,167636	-0,296978	-0,503451	-0,059124	-0,978129	-3,771351	48,167636	-0,296978
11:27:24,94	0,518959	3,377027	-0,105006	0,121985	0,625988	-0,481043	-0,499314	-0,063643	-0,984667	1,140950	8,874926	-0,259141	-0,300038	-2,485506	-2,083490	12,766409	-9,735854	12,524159	-0,499314	-0,063643	-0,984667	-3,855034	48,071059	-0,259141	-0,499314	-0,063643	-0,984667	-3,855034	48,071059	-0,259141
11:27:24,99	0,518959	3,377027	-0,105006	0,121985	0,625988	-0,481043	-0,499813	-0,060357	-1,003789	0,937651	8,779450	-0,295099	-0,377875	-2,758091	-6,313843	-1,648750	-5,627652	12,698079	-0,499813	-0,060357	-1,003789	-3,800389	48,014794	-0,295099	-0,499813	-0,060357	-1,003789	-3,800389	48,014794	-0,295099
11:27:25,04	0,518959	3,377027	-0,105006	0,121985	0,625988	-0,481043	-0,224829	-0,129242	-5,234142	0,869874	8,540619	-0,121179	-0,292706	-2,639759	-8,088993	3,427597	-9,754837	12,792772	-0,224829	-0,129242	-5,234142	-9,275605	26,189735	-0,121179	-0,224829	-0,129242	-5,234142	-9,275605	26,189735	-0,121179
11:27:25,09	0,518959	3,377027	-0,105006	0,121985	0,625988	-0,481043	-0,458115	-0,095055	-1,728467	1,038953	7,025372	-0,242145	-0,290839	-2,538967	-2,808168	8,518008	-9,249474	12,577113	-0,458115	-0,095055	-1,728467	-6,422865	42,987368	-0,242145	-0,458115	-0,095055	-1,728467	-6,422865	42,987368	-0,242145
11:27:25,14	0,518958	3,377039	-0,104993	0,121983	0,575975	-0,480988	-0,458115	-0,095055	-1,728467	1,038953	7,025372	-0,242145	-0,312418	-2,552890	-1,982627	7,403182	-8,056435	12,603173	-0,458115	-0,095055	-1,728467	-6,422865	42,987368	-0,242145	-0,458115	-0,095055	-1,728467	-6,422865	42,987368	-0,242145
11:27:25,19	0,518958	3,377039	-0,104993	0,121983	0,575975	-0,480988	-0,435267	-0,083328	-0,902926	0,904940	6,651463	-0,216085	-0,317178	-2,553440	-1,999759	7,394108	-8,013073	12,575415	-0,435267	-0,083328	-0,902926	-5,636313	40,819917	-0,216085	-0,435267	-0,083328	-0,902926	-5,636313	40,819917	-0,216085
11:27:25,24	0,518958	3,377039	-0,104993	0,121983	0,575975	-0,480988	-0,432411	-0,079481	-0,920059	0,737910	6,770441	-0,243843	-0,316062	-2,554381	-2,008316	7,377989	-8,012048	12,571183	-0,432411	-0,079481	-0,920059	-5,501350	40,714692	-0,243843	-0,432411	-0,079481	-0,920059	-5,501350	40,714692	-0,243843
11:27:25,29	0,518958	3,377039	-0,104993	0,121983	0,575975	-0,480988	-0,432153	-0,080918	-0,928615	0,805460	6,769360	-0,248075	-0,316605	-2,555548	-2,014124	7,394761	-7,970564	12,585297	-0,432153	-0,080918	-0,928615	-5,546601	40,693395	-0,248075	-0,432153	-0,080918	-0,928615	-5,546601	40,693395	-0,248075
11:27:25,34	0,518958	3,377039	-0,104993	0,121983	0,575975	-0,480988	-0,430871	-0,081031	-0,934423	0,855659	6,829808	-0,233961	-0,313705	-2,559324	-2,018784	7,388896	-8,022631	12,567086	-0,430871	-0,081031	-0,934423	-5,505289	40,653204	-0,233961	-0,430871	-0,081031	-0,934423	-5,505289	40,653204	-0,233961
11:27:25,39	0,518958	3,377039	-0,104993	0,121983	0,575975	-0,480988	-0,429052	-0,085431	-0,939084	1,036425	6,945368	-0,252172	-0,316155	-2,557768	-2,022701	7,350429	-8,005757	12,565367	-0,429052	-0,085431	-0,939084	-5,669907	40,625947	-0,252172	-0,429052	-0,085431	-0,939084	-5,669907	40,625947	-0,252172
11:27:25,44	0,518958	3,377039	-0,104993	0,121983	0,575975	-0,480988	-0,429174	-0,082531	-0,943000	0,880993	6,897255	-0,253891	-0,322561	-2,554746	-2,022698	7,381181	-7,967128	12,580163	-0,429174	-0,082531	-0,943000	-5,597672	40,587439	-0,253891	-0,429174	-0,082531	-0,943000	-5,597672	40,587439	-0,253891
11:27:25,49	0,518958	3,377039	-0,104993	0,121983	0,575975	-0,480988	-0,428588	-0,075472	-0,942997	0,562760	6,935038	-0,239095	-0,316683	-2,556883	-2,025042	7,388573	-8,022751	12,536825	-0,428588	-0,075472	-0,942997	-5,361782	40,579230	-0,239095	-0,428588	-0,075472	-0,942997	-5,361782	40,579230	-0,239095
11:27:25,54	0,518958	3,377039	-0,104993	0,121983	0,575975	-0,480988	-0,429677	-0,081632	-0,945341	0,838589	6,912652	-0,282434	-0,318501	-2,556617	-2,025812	7,372775	-8,031030	12,561141	-0,429677	-0,081632	-0,945341	-5,569488	40,642287	-0,282434	-0,429677	-0,081632	-0,945341	-5,569488	40,642287	-0,282434
11:27:25,59	0,518958	3,377039	-0,104993	0,121983	0,575975	-0,480988	-0,430907	-0,083024	-0,947627	0,977658	6,824330	-0,230108	-0,314825	-2,557041	-2,030029	7,420864	-7,946390	12,600413	-0,430907	-0,083024	-0,947627	-5,539725	40,650532	-0,230108	-0,430907	-0,083024	-0,947627	-5,539725	40,650532	-0,230108
11:27:25,64	0,518958	3,377039	-0,104993	0,121983	0,575975	-0,480988	-0,430469	-0,083320	-0,950328	1,008639	6,861271	-0,218846	-0,315545	-2,562515	-2,029668	7,362404	-8,008319	12,568803	-0,430469	-0,083320	-0,950328	-5,531943	40,653050	-0,218846	-0,430469	-0,083320	-0,950328	-5,531943	40,653050	-0,218846
11:27:25,69	0,518958	3,377039	-0,104993	0,121983	0,575975	-0,480988	-0,425368	-0,085433	-0,949967	1,035668	7,106834	-0,250456	-0,317842	-2,555790	-2,031242	7,404348	-7,991719	12,560772	-0,425368	-0,085433	-0,949967	-5,670808	40,498223	-0,250456	-0,425368	-0,085433	-0,949967	-5,670808	40,498223	-0,250456
11:27:25,74	0,518958	3,377039	-0,104993	0,121983	0,575975	-0,480988	-0,430044	-0,080081	-0,951541	0,792735	6,891706	-0,258486	-0,319096	-2,562262	-2,030456	7,369590	-8,047659	12,557682	-0,430044	-0,080081	-0,951541	-5,493643	40,650162	-0,258486	-0,430044	-0,080081	-0,951541	-5,493643	40,650162	-0,258486
11:27:25,79	0,518958	3,377039	-0,104993	0,121983	0,575975	-0,480988	-0,423811	-0,082232	-0,950756	0,838729	7,213670	-0,261576	-0,316184	-2,553268	-2,032416	7,364604	-7,990029	12,586835	-0,423811	-0,082232	-0,950756	-5,616452	40,482867	-0,261576	-0,423811	-0,082232	-0,950756	-5,616452	40,482867	-0,261576
11:27:25,84	0,518958	3,377039	-0,104993	0,121983	0,575975	-0,480988	-0,433056	-0,080256	-0,952715	0,783422	6,699805	-0,232424	-0,317357	-2,558003	-2,036697	7,365734	-8,010593	12,553948	-0,433056	-0,080256	-0,952715	-5,516687	40,694722	-0,232424	-0,433056	-0,080256	-0,952715	-5,516687	40,694722	-0,232424
11:27:25,89	0,518958	3,377039	-0,104993	0,121983	0,575975	-0,480988	-0,428369	-0,081607	-0,956996	0,836440	6,954807	-0,265310	-0,317886	-2,552707	-2,036295	7,395234	-7,966041	12,584593	-0,428369	-0,081607	-0,956996	-5,569738	40,581768	-0,265310	-0,428369	-0,081607	-0,956996	-5,569738	40,581768	-0,265310
11:27:25,95	0,518958	3,377039	-0,104993	0,121983	0,575975	-0,480988	-0,432691	-0,078501	-0,956594	0,728252	6,733307	-0,234665	-0,314278	-2,555186	-2,036672	7,417787	-7,955857	12,565792	-0,432691	-0,078501	-0,956594	-5,434091	40,699587	-0,234665	-0,432691	-0,078501	-0,956594	-5,434091	40,699587	-0,234665
11:27:26,00	0,518958	3,377039	-0,104993	0,121983	0,575975	-0,480988	-0,432349	-0,082865	-0,956971	0,975280	6,765581	-0,253467	-0,318534	-2,555852	-2,039412	7,375322	-7,998995	12,570524	-0,432349	-0,082865	-0,956971	-5,529643	40,704938	-0,253467	-0,432349	-0,082865	-0,956971	-5,529643	40,704938	-0,253467
11:27:26,05	0,518958	3,377039	-0,104993	0,121983	0,575975	-0,480988	-0,435793	-0,082133	-0,958153	0,911795	6,572907	-0,242608	-0,312595	-2,552460	-2,037453	7,407714	-8,009334	12,579888	-0,435793	-0,082133	-0,958153	-5,535629	40,782631	-0,242608	-0,435793	-0,082133	-0,958153	-5,535629	40,782631	-0,242608
11:27:26,10	0,518958	3,377039	-0,104993	0,121983	0,575975	-0,480988	-0,435551	-0,082960	-0,957752	0,928858	6,617084	-0,239370	-0,311994	-2,551761	-2,040929	7,416115	-7,982880	12,607198	-0,435551	-0,082960	-0,957752	-5,583502	40,807810	-0,239370	-0,435551	-0,082960	-0,957752	-5,583502	40,807810	-0,239370
11:27:26,15	0,518958	3,377039	-0,104993	0,121983	0,575975	-0,480988	-0,436457	-0,083132	-0,961228	0,964891	6,564021	-0,212061	-0,314441	-2,553352	-2,042151	7,375218	-8,011244	12,553498	-0,436457	-0,083132	-0,961228	-5,560938	40,825867	-0,212061	-0,436457	-0,083132	-0,961228	-5,560938	40,825867	-0,212061
11:27:26,20	0,518958	3,377039	-0,104993	0,121983	0,575975	-0,480988	-0,433855	-0,081808	-0,962450	0,851036	6,678060	-0,265761	-0,313179	-2,551152	-2,042129	7,413360	-7,987454	12,568934	-0,433855	-0,081808	-0,962450	-5,570868	40,735693	-0,265761	-0,433855	-0,081808	-0,962450	-5,570868	40,735693	-0,265761
11:27:26,25	0,518958	3,377039	-0,104993	0,121983	0,575975	-0,480988	-0,436391	-0,081800	-0,962429	0,890304	6,567317	-0,250324	-0,318515	-2,553280	-2,044477	7,409736	-8,031760	12,548363	-0,436391	-0,081800	-0,962429	-5,530988	40,824038	-0,250324	-0,436391	-0,081800	-0,962429	-5,530988	40,824038	-0,250324
11:27:26,30	0,518958	3,377039	-0,104993	0,121983	0,575975	-0,480988	-0,431881	-0,078243	-0,964776	0,665172	6,820855	-0,270896	-0,320934	-2,555627	-2,042534	7,353451	-7,975539	12,573019	-0,431881	-0,078243	-0,964776	-5,476917	40,723536	-0,270896	-0,431881	-0,078243	-0,964776	-5,476917	40,723536	-0,270896
11:27:26,36	0,518958	3,377039	-0,104993	0,121983	0,575975	-0,480988	-0,428639	-0,077321	-0,962833	0,637776	6,912603	-0,246239	-0,311419	-2,555692	-2,045185	7,426648	-8,040560	12,602503	-0,428639	-0,077321	-0,962833	-5,431939	40,560759	-0,246239	-0,428639	-0,077321	-0,962833	-5,431939	40,560759	-0,246239
11:27:26,40	0,518958	3,377039	-0,104993	0,121983	0,575975	-0,480988	-0,427348	-0,078855	-0,966299	0,711260	7,052038	-0,251081	-0,320252	-2,557511	-2,045999	7,412942	-8,017120	12,568178	-0,427348	-0,078855	-0,966299	-5,478843	40,598863	-0,251081	-0,427348	-0,078855	-0,966299	-5,478843	40,598863	-0,251081
11:27:26,45	0,518958	3,377039	-0,104993	0,121983	0,575975	-0,480988	-0,427348	-0,078855	-0,966299	0,711260	7,052038	-0,251081	-0,319854	-2,561819	-2,119963	7,150824	-7,939738	12,559644	-0,427348	-0,078855	-0,966299	-5,478843	40,598863	-0,251081	-0,427348	-0,078855	-0,966299	-5,478843	40,598863	-0,251081
11:27:26,50	0,518958	3,377039	-0,104993	0,121983	0,575975	-0,480988	-0,423816	-0,081353	-1,040262	0,777124	6,969991	-0,259614	-0,413452	-2,810437	-6,581596	-6,180101	-2,920331	12,762353	-0,423816	-0,081353	-1,040262	-5,609092	40,239584	-0,259614	-0,423816	-0,081353	-1,040262	-5,609092	40,239584	-0,259614
11:27:26,55	0,518958	3,377039	-0,104993	0,121983	0,575975	-0,480988	-0,161708	-0,124604	-5,501895	0,707618	6,545010	-0,056905	-0,292792	-2,649074	-7,763515	0,893516	-8,385575	12,920023	-0,161708	-0,124604	-5,501895	-9,073759	19,239093	-0,056905	-0,161708	-0,124604	-5,501895	-9,073759	19,239093	-0,056905
11:27:26,60	0,518958	3,377039	-0,104993	0,121983	0,575975	-0,480988	-0,361782	-0,148417	-6,683814	0,749712	4,999700	0,100765	-0,353708	-2,563774	-2,481903	5,465067	-5,463272	12,560304	-0,361782	-0,148417	-6,683814	-10,901058	33,399611	0,100765	-0,361782	-0,148417	-6,683814	-10,901058	33,399611	0,100765
11:27:26,65	0,519020	3,376994	-0,105004	0,122002	0,525978	-0,481048	-0,405197	-0,053012	-1,402202	0,605200	5,240082	-0,258954	-0,374376	-2,590981	-1,665801	3,954911	-4,326115	12,602259	-0,405197	-0,053012	-1,402202	-3,556255	37,048017	-0,258954	-0,405197	-0,053012	-1,402202	-3,556255	37,048017	-0,258954
11:27:26,70	0,519020	3,376994	-0,105004	0,122002	0,525978	-0,481048	-0,371300	-0,048717	-0,586100	0,611571	5,126293	-0,217000	-0,378138	-2,598414	-1,686819	3,845968	-4,261728	12,597096	-0,371300	-0,048717	-0,586100	-3,212700	34,273346	-0,217000	-0,371300	-0,048717	-0,586100	-3,212700	34,273346	-0,217000
11:27:26,75	0,519020	3,376994	-0,105004	0,122002	0,525978	-0,481048	-0,362982	-0,049175	-0,607118	0,636685	5,432296	-0,222162	-0,366315	-2,594949	-1,699607	3,906048	-4,276189	12,611199	-0,362982	-0,049175	-0,607118	-3,223552	33,926374	-0,222162	-0,362982	-0,049175	-0,607118	-3,223552	33,926374	-0,222162
11:27:26,80	0,519020	3,376994	-0,105004	0,122002	0,525978	-0,481048	-0,371895	-0,057682	-0,619906	1,096565	5,028093	-0,208059	-0,374722	-2,594677	-1,706682	3,827769	-4,239441	12,572467	-0,371895	-0,057682	-0,619906	-3,431470	34,221824	-0,208059	-0,371895	-0,057682	-0,619906	-3,431470	34,221824	-0,208059
11:27:26,85	0,519020	3,376994	-0,105004	0,122002	0,525978	-0,481048	-0,367927	-0,050265	-0,626981	0,703546	5,148270	-0,246791	-0,371190	-2,592207	-1,712485	3,844075	-4,226351	12,606298	-0,367927	-0,050265	-0,626981	-3,242225	34,030502	-0,246791	-0,367927	-0,050265	-0,626981	-3,242225	34,030502	-0,246791
11:27:26,90	0,519020	3,376994	-0,105004	0,122002	0,525978	-0,481048	-0,371832	-0,052089	-0,632785	0,817900	4,952765	-0,212960	-0,368807	-2,596978	-1,716330	3,867599	-4,269178	12,616418	-0,371832	-0,052089	-0,632785	-3,271080	34,141572	-0,212960	-0,371832	-0,052089	-0,632785	-3,271080	34,141572	-0,212960
11:27:26,95	0,519020	3,376994	-0,105004	0,122002	0,525978	-0,481048	-0,368892	-0,056538	-0,636629	1,023929	5,147440	-0,202840	-0,377437	-2,598384	-1,756429	3,763083	-4,275330	12,606079	-0,368892	-0,056538	-0,636629	-3,414309	34,105444	-0,202840	-0,368892	-0,056538	-0,636629	-3,414309	34,105444	-0,202840
11:27:27,00	0,519020	3,376994	-0,105004	0,122002	0,525978	-0,481048	-0,363359	-0,049767	-0,676728	0,614269	5,347720	-0,213179	-0,450083	-2,863129	-6,247078	-10,408708	-0,282091	12,851895	-0,363359	-0,049767	-0,676728	-3,292474	33,871382	-0,213179	-0,363359	-0,049767	-0,676728	-3,292474	33,871382	-0,213179
11:27:27,05	0,519020	3,376994	-0,105004	0,122002	0,525978	-0,481048	-0,097760	-0,119227	-5,167377	0,598503	4,889112	0,032637	-0,367754	-2,721892	-7,512894	-3,922769	-3,861049	12,904282	-0,097760	-0,119227	-5,167377	-8,760795	12,563269	0,032637	-0,097760	-0,119227	-5,167377	-8,760795	12,563269	0,032637
11:27:27,10	0,519020	3,376994	-0,105004	0,122002	0,525978	-0,481048	-0,261239	-0,119907	-6,433193	0,777376	3,794655	0,085024	-0,394088	-2,667457	-2,226361	-1,010939	-2,164416	12,617667	-0,261239	-0,119907	-6,433193	-8,635319	24,301933	0,085024	-0,261239	-0,119907	-6,433193	-8,635319	24,301933	0,085024
11:27:27,15	0,518896	3,376970	-0,104980	0,121982	0,475968	-0,481021	-0,295214	-0,069883	-1,146661	1,101377	3,701354	-0,201592	-0,413329	-2,701299	-1,600366	-2,723390	-1,463437	12,704526	-0,295214	-0,069883	-1,146661	-4,384446	26,875672	-0,201592	-0,295214	-0,069883	-1,146661	-4,384446	26,875672	-0,201592
11:27:27,20	0,518896	3,376970	-0,104980	0,121982	0,475968	-0,481021	-0,256286	-0,070141	-0,520665	0,865629	3,892128	-0,114732	-0,408156	-2,695311	-1,629175	-2,731999	-1,417021	12,676962	-0,256286	-0,070141	-0,520665	-4,640440	24,010550	-0,114732	-0,256286	-0,070141	-0,520665	-4,640440	24,010550	-0,114732
11:27:27,25	0,518896	3,376970	-0,104980	0,121982	0,475968	-0,481021	-0,264058	-0,071627	-0,549474	0,978806	3,457320	-0,142296	-0,416486	-2,700113	-1,638919	-2,759523	-1,441687	12,646316	-0,264058	-0,071627	-0,549474	-4,643933	24,185844	-0,142296	-0,264058	-0,071627	-0,549474	-4,643933	24,185844	-0,142296
11:27:27,30	0,518896	3,376970	-0,104980	0,121982	0,475968	-0,481021	-0,255734	-0,066814	-0,559218	0,693411	3,878629	-0,172942	-0,416526	-2,702433	-1,646289	-2,770579	-1,435242	12,660460	-0,255734	-0,066814	-0,559218	-4,551514	23,953773	-0,172942	-0,255734	-0,066814	-0,559218	-4,551514	23,953773	-0,172942
11:27:27,35	0,518896	3,376970	-0,104980	0,121982	0,475968	-0,481021	-0,253705	-0,067940	-0,566588	0,751999	3,971344	-0,158798	-0,416627	-2,694491	-1,650228	-2,808587	-1,380645	12,661312	-0,253705	-0,067940	-0,566588	-4,581290	23,887204	-0,158798	-0,253705	-0,067940	-0,566588	-4,581290	23,887204	-0,158798
11:27:27,40	0,518896	3,376970	-0,104980	0,121982	0,475968	-0,481021	-0,260533	-0,063881	-0,570527	0,569198	3,556096	-0,157946	-0,414862	-2,702452	-1,656746	-2,782632	-1,462813	12,714800	-0,260533	-0,063881	-0,570527	-4,445442	24,007920	-0,157946	-0,260533	-0,063881	-0,570527	-4,445442	24,007920	-0,157946
11:27:27,45	0,518896	3,376970	-0,104980	0,121982	0,475968	-0,481021	-0,254521	-0,069390	-0,577045	0,797501	3,932287	-0,104458	-0,415963	-2,700389	-1,659891	-2,744864	-1,454596	12,658563	-0,254521	-0,069390	-0,577045	-4,649622	23,912162	-0,104458	-0,254521	-0,069390	-0,577045	-4,649622	23,912162	-0,104458
11:27:27,50	0,518896	3,376970	-0,104980	0,121982	0,475968	-0,481021	-0,258749	-0,066860	-0,581015	0,665243	3,679737	-0,168358	-0,413186	-2,694521	-1,664972	-2,815337	-1,393591	12,694754	-0,258749	-0,066860	-0,581015	-4,583264	23,991542	-0,168358	-0,258749	-0,066860	-0,581015	-4,583264	23,991542	-0,168358
11:27:27,55	0,518896	3,376970	-0,104980	0,121982	0,475968	-0,481021	-0,262227	-0,066876	-0,585271	0,710373	3,468635	-0,124504	-0,413085	-2,699655	-1,664547	-2,793592	-1,360860	12,699422	-0,262227	-0,066876	-0,585271	-4,539408	24,053439	-0,124504	-0,262227	-0,066876	-0,585271	-4,539408	24,053439	-0,124504
11:27:27,60	0,518896	3,376970	-0,104980	0,121982	0,475968	-0,481021	-0,257831	-0,069530	-0,584846	0,887599	3,699658	-0,119837	-0,418496	-2,698536	-1,670437	-2,810659	-1,434680	12,646751	-0,257831	-0,069530	-0,584846	-4,570521	23,939430	-0,119837	-0,257831	-0,069530	-0,584846	-4,570521	23,939430	-0,119837
11:27:27,65	0,518896	3,376970	-0,104980	0,121982	0,475968	-0,481021	-0,256094	-0,064285	-0,590737	0,542397	3,812114	-0,172507	-0,415408	-2,701863	-1,673093	-2,752608	-1,412081	12,672760	-0,256094	-0,064285	-0,590737	-4,503992	23,915527	-0,172507	-0,256094	-0,064285	-0,590737	-4,503992	23,915527	-0,172507
11:27:27,70	0,518896	3,376970	-0,104980	0,121982	0,475968	-0,481021	-0,254758	-0,068622	-0,593392	0,816527	3,920591	-0,146498	-0,411435	-2,695323	-1,673918	-2,802297	-1,417974	12,670396	-0,254758	-0,068622	-0,593392	-4,570330	23,919082	-0,146498	-0,254758	-0,068622	-0,593392	-4,570330	23,919082	-0,146498
11:27:27,75	0,518896	3,376970	-0,104980	0,121982	0,475968	-0,481021	-0,262408	-0,068793	-0,594217	0,795466	3,482693	-0,148862	-0,412049	-2,699344	-1,677381	-2,821053	-1,395673	12,706624	-0,262408	-0,068793	-0,594217	-4,604807	24,081727	-0,148862	-0,262408	-0,068793	-0,594217	-4,604807	24,081727	-0,148862
11:27:27,80	0,518896	3,376970	-0,104980	0,121982	0,475968	-0,481021	-0,257584	-0,068910	-0,596512	0,790223	3,770258	-0,135129	-0,413746	-2,699559	-1,676213	-2,776177	-1,446137	12,684129	-0,257584	-0,068910	-0,596512	-4,619239	23,990586	-0,135129	-0,257584	-0,068910	-0,596512	-4,619239	23,990586	-0,135129
11:27:27,85	0,518896	3,376970	-0,104980	0,121982	0,475968	-0,481021	-0,257584	-0,068910	-0,596512	0,790223	3,770258	-0,135129	-0,416778	-2,697090	-1,677051	-2,821585	-1,420151	12,651864	-0,257584	-0,068910	-0,596512	-4,619239	23,990586	-0,135129	-0,257584	-0,068910	-0,596512	-4,619239	23,990586	-0,135129
11:27:27,90	0,518896	3,376970	-0,104980	0,121982	0,475968	-0,481021	-0,258207	-0,065050	-0,597350	0,589269	3,685558	-0,167394	-0,416060	-2,699997	-1,680107	-2,761390	-1,419468	12,667356	-0,258207	-0,065050	-0,597350	-4,517131	23,954771	-0,167394	-0,258207	-0,065050	-0,597350	-4,517131	23,954771	-0,167394
11:27:27,96	0,518896	3,376970	-0,104980	0,121982	0,475968	-0,481021	-0,256048	-0,067125	-0,600406	0,727895	3,849605	-0,151903	-0,412626	-2,698402	-1,680909	-2,805341	-1,412714	12,664497	-0,256048	-0,067125	-0,600406	-4,541449	23,949352	-0,151903	-0,256048	-0,067125	-0,600406	-4,541449	23,949352	-0,151903
11:27:28,01	0,518896	3,376970	-0,104980	0,121982	0,475968	-0,481021	-0,259146	-0,069302	-0,601208	0,824947	3,647054	-0,154762	-0,412025	-2,704892	-1,683606	-2,800849	-1,447513	12,654428	-0,259146	-0,069302	-0,601208	-4,615253	23,990016	-0,154762	-0,259146	-0,069302	-0,601208	-4,615253	23,990016	-0,154762
11:27:28,06	0,518896	3,376970	-0,104980	0,121982	0,475968	-0,481021	-0,256123	-0,062932	-0,603151	0,516871	3,813572	-0,149573	-0,416677	-2,700208	-1,684003	-2,768178	-1,420172	12,659945	-0,256123	-0,062932	-0,603151	-4,423290	23,919215	-0,149573	-0,256123	-0,062932	-0,603151	-4,423290	23,919215	-0,149573
11:27:28,11	0,518896	3,376970	-0,104980	0,121982	0,475968	-0,481021	-0,255556	-0,066697	-0,604302	0,701600	3,869642	-0,159313	-0,413160	-2,703067	-1,685122	-2,787441	-1,387154	12,710517	-0,255556	-0,066697	-0,604302	-4,534093	23,930798	-0,159313	-0,255556	-0,066697	-0,604302	-4,534093	23,930798	-0,159313
11:27:28,16	0,518896	3,376970	-0,104980	0,121982	0,475968	-0,481021	-0,254839	-0,071171	-0,605422	0,953241	3,873735	-0,108741	-0,418410	-2,698840	-1,687078	-2,751093	-1,379907	12,706440	-0,254839	-0,071171	-0,605422	-4,633705	23,878606	-0,108741	-0,254839	-0,071171	-0,605422	-4,633705	23,878606	-0,108741
11:27:28,21	0,518896	3,376970	-0,104980	0,121982	0,475968	-0,481021	-0,255874	-0,064512	-0,607377	0,631406	3,847761	-0,112818	-0,411374	-2,693958	-1,688648	-2,746056	-1,395724	12,699087	-0,255874	-0,064512	-0,607377	-4,432783	23,933893	-0,112818	-0,255874	-0,064512	-0,607377	-4,432783	23,933893	-0,112818
11:27:28,26	0,518896	3,376970	-0,104980	0,121982	0,475968	-0,481021	-0,256719	-0,070840	-0,610090	0,954482	3,813811	-0,130273	-0,412507	-2,701273	-1,689791	-2,745425	-1,390076	12,688986	-0,256719	-0,070840	-0,610090	-4,606444	23,966280	-0,130273	-0,256719	-0,070840	-0,610090	-4,606444	23,966280	-0,130273
11:27:28,31	0,518896	3,376970	-0,104980	0,121982	0,475968	-0,481021	-0,256719	-0,070840	-0,610090	0,954482	3,813811	-0,130273	-0,412618	-2,695915	-1,690234	-2,783288	-1,393646	12,670925	-0,256719	-0,070840	-0,610090	-4,606444	23,966280	-0,130273	-0,256719	-0,070840	-0,610090	-4,606444	23,966280	-0,130273
11:27:28,37	0,518896	3,376970	-0,104980	0,121982	0,475968	-0,481021	-0,261303	-0,068065	-0,610533	0,788160	3,544432	-0,148333	-0,416123	-2,700052	-1,689421	-2,779415	-1,390470	12,698344	-0,261303	-0,068065	-0,610533	-4,554931	24,056753	-0,148333	-0,261303	-0,068065	-0,610533	-4,554931	24,056753	-0,148333
11:27:28,42	0,518896	3,376970	-0,104980	0,121982	0,475968	-0,481021	-0,255969	-0,067098	-0,609720	0,742592	3,823601	-0,120915	-0,414353	-2,705156	-1,690199	-2,785555	-1,414390	12,668592	-0,255969	-0,067098	-0,609720	-4,524633	23,917151	-0,120915	-0,255969	-0,067098	-0,609720	-4,524633	23,917151	-0,120915
11:27:28,47	0,518896	3,376970	-0,104980	0,121982	0,475968	-0,481021	-0,252433	-0,071183	-0,610498	0,931212	4,014103	-0,150667	-0,415485	-2,706603	-1,849473	-3,420758	-1,035049	12,667494	-0,252433	-0,071183	-0,610498	-4,656664	23,830096	-0,150667	-0,252433	-0,071183	-0,610498	-4,656664	23,830096	-0,150667
11:27:28,52	0,518896	3,376970	-0,104980	0,121982	0,475968	-0,481021	-0,250614	-0,070927	-0,769772	0,928797	3,368919	-0,151764	-0,485981	-2,944009	-6,126634	-16,316107	2,788782	12,914642	-0,250614	-0,070927	-0,769772	-4,638951	23,042120	-0,151764	-0,250614	-0,070927	-0,769772	-4,638951	23,042120	-0,151764
11:27:28,57	0,518896	3,376970	-0,104980	0,121982	0,475968	-0,481021	-0,009767	-0,128577	-5,046933	0,790490	2,813367	0,095383	-0,367068	-2,776495	-6,830399	-8,144486	-2,884531	13,006278	-0,009767	-0,128577	-5,046933	-9,302836	3,580058	0,095383	-0,009767	-0,128577	-5,046933	-9,302836	3,580058	0,095383
11:27:28,62	0,518896	3,376970	-0,104980	0,121982	0,475968	-0,481021	-0,214294	-0,147803	-5,750698	0,962787	2,091425	0,187019	-0,466545	-2,742197	-1,873661	-6,338509	1,906433	12,695416	-0,214294	-0,147803	-5,750698	-10,639727	18,913518	0,187019	-0,214294	-0,147803	-5,750698	-10,639727	18,913518	0,187019
11:27:28,67	0,519007	3,376982	-0,104988	0,121981	0,425999	-0,481010	-0,164140	-0,046144	-0,300808	0,777584	2,276064	-0,098787	-0,478398	-2,775251	-1,387841	-7,675780	2,724081	12,742872	-0,164140	-0,046144	-0,300808	-2,844727	15,161036	-0,098787	-0,164140	-0,046144	-0,300808	-2,844727	15,161036	-0,098787
11:27:28,72	0,519007	3,376982	-0,104988	0,121981	0,425999	-0,481010	-0,164140	-0,046144	-0,300808	0,777584	2,276064	-0,098787	-0,483926	-2,770507	-1,407760	-7,757280	2,785941	12,704264	-0,164140	-0,046144	-0,300808	-2,844727	15,161036	-0,098787	-0,164140	-0,046144	-0,300808	-2,844727	15,161036	-0,098787
11:27:28,77	0,519007	3,376982	-0,104988	0,121981	0,425999	-0,481010	-0,161051	-0,043607	-0,328060	0,648970	2,360167	-0,114994	-0,484480	-2,770545	-1,421309	-7,701448	2,762316	12,744992	-0,161051	-0,043607	-0,328060	-2,774160	15,002666	-0,114994	-0,161051	-0,043607	-0,328060	-2,774160	15,002666	-0,114994
11:27:28,82	0,519007	3,376982	-0,104988	0,121981	0,425999	-0,481010	-0,160741	-0,043146	-0,341608	0,632478	2,436431	-0,074266	-0,481070	-2,767353	-1,431452	-7,732832	2,758970	12,728217	-0,160741	-0,043146	-0,341608	-2,754499	15,054627	-0,074266	-0,160741	-0,043146	-0,341608	-2,754499	15,054627	-0,074266
11:27:28,87	0,519007	3,376982	-0,104988	0,121981	0,425999	-0,481010	-0,165210	-0,044503	-0,351751	0,684441	2,178541	-0,091042	-0,479807	-2,770032	-1,434615	-7,743460	2,770620	12,732060	-0,165210	-0,044503	-0,351751	-2,809044	15,147547	-0,091042	-0,165210	-0,044503	-0,351751	-2,809044	15,147547	-0,091042
11:27:28,92	0,519007	3,376982	-0,104988	0,121981	0,425999	-0,481010	-0,163522	-0,046937	-0,354914	0,815775	2,251310	-0,087199	-0,478087	-2,767065	-1,441156	-7,703920	2,781141	12,725402	-0,163522	-0,046937	-0,354914	-2,868765	15,087775	-0,087199	-0,163522	-0,046937	-0,354914	-2,868765	15,087775	-0,087199
11:27:28,97	0,519007	3,376982	-0,104988	0,121981	0,425999	-0,481010	-0,166951	-0,046942	-0,361455	0,844946	2,101950	-0,093856	-0,481456	-2,774117	-1,533813	-8,099514	3,020064	12,743423	-0,166951	-0,046942	-0,361455	-2,840032	15,207642	-0,093856	-0,166951	-0,046942	-0,361455	-2,840032	15,207642	-0,093856
11:27:29,02	0,519007	3,376982	-0,104988	0,121981	0,425999	-0,481010	-0,159160	-0,047550	-0,454112	0,885683	2,045052	-0,075836	-0,536585	-3,045429	-5,969748	-22,626911	5,909200	13,003809	-0,159160	-0,047550	-0,454112	-2,847029	14,539111	-0,075836	-0,159160	-0,047550	-0,454112	-2,847029	14,539111	-0,075836
11:27:29,07	0,519007	3,376982	-0,104988	0,121981	0,425999	-0,481010	0,103367	-0,135464	-4,890047	0,695528	1,670813	0,184551	-0,419500	-2,857882	-6,953015	-13,358094	0,259301	13,034772	0,103367	-0,135464	-4,890047	-9,938361	-6,443518	0,184551	0,103367	-0,135464	-4,890047	-9,938361	-6,443518	0,184551
11:27:29,12	0,519007	3,376982	-0,104988	0,121981	0,425999	-0,481010	-0,117595	-0,143089	-5,873314	0,833498	1,032755	0,215513	-0,500363	-2,820669	-1,821587	-11,162431	4,242369	12,673746	-0,117595	-0,143089	-5,873314	-10,398976	10,263958	0,215513	-0,117595	-0,143089	-5,873314	-10,398976	10,263958	0,215513
11:27:29,17	0,519012	3,376930	-0,104971	0,121972	0,375953	-0,481041	-0,109391	-0,054453	-0,741886	0,771692	1,369332	-0,145512	-0,516381	-2,844628	-1,283384	-12,602811	5,079456	12,720710	-0,109391	-0,054453	-0,741886	-3,502853	9,956514	-0,145512	-0,109391	-0,054453	-0,741886	-3,502853	9,956514	-0,145512
11:27:29,22	0,519012	3,376930	-0,104971	0,121972	0,375953	-0,481041	-0,080633	-0,052560	-0,203683	0,678039	1,198797	-0,098548	-0,517739	-2,846642	-1,312132	-12,642098	5,106856	12,758332	-0,080633	-0,052560	-0,203683	-3,447958	7,528479	-0,098548	-0,080633	-0,052560	-0,203683	-3,447958	7,528479	-0,098548
11:27:29,27	0,519012	3,376930	-0,104971	0,121972	0,375953	-0,481041	-0,078210	-0,052391	-0,232431	0,673300	1,277062	-0,060927	-0,515990	-2,844092	-1,324553	-12,631546	5,150385	12,787237	-0,078210	-0,052391	-0,232431	-3,439375	7,416550	-0,060927	-0,078210	-0,052391	-0,232431	-3,439375	7,416550	-0,060927
11:27:29,32	0,519012	3,376930	-0,104971	0,121972	0,375953	-0,481041	-0,081293	-0,052631	-0,244852	0,728759	1,104113	-0,032022	-0,520702	-2,844658	-1,332749	-12,622910	5,151794	12,742831	-0,081293	-0,052631	-0,244852	-3,402765	7,485628	-0,032022	-0,081293	-0,052631	-0,244852	-3,402765	7,485628	-0,032022
11:27:29,37	0,519012	3,376930	-0,104971	0,121972	0,375953	-0,481041	-0,078446	-0,048833	-0,253049	0,536822	1,258916	-0,076428	-0,516108	-2,845848	-1,337825	-12,662516	5,117600	12,721623	-0,078446	-0,048833	-0,253049	-3,296590	7,416965	-0,076428	-0,078446	-0,048833	-0,253049	-3,296590	7,416965	-0,076428
11:27:29,42	0,519012	3,376930	-0,104971	0,121972	0,375953	-0,481041	-0,079713	-0,053406	-0,258124	0,725198	1,175840	-0,097635	-0,516531	-2,846500	-1,342040	-12,586646	5,152615	12,753430	-0,079713	-0,053406	-0,258124	-3,467189	7,433332	-0,097635	-0,079713	-0,053406	-0,258124	-3,467189	7,433332	-0,097635
11:27:29,47	0,519012	3,376930	-0,104971	0,121972	0,375953	-0,481041	-0,078937	-0,053367	-0,262339	0,791407	1,264413	-0,065828	-0,515386	-2,844177	-1,347852	-12,582202	5,156825	12,786670	-0,078937	-0,053367	-0,262339	-3,397885	7,460954	-0,065828	-0,078937	-0,053367	-0,262339	-3,397885	7,460954	-0,065828
11:27:29,52	0,519012	3,376930	-0,104971	0,121972	0,375953	-0,481041	-0,081522	-0,053197	-0,268151	0,788432	1,131748	-0,032589	-0,517214	-2,852719	-1,349822	-12,626527	5,129435	12,732567	-0,081522	-0,053197	-0,268151	-3,387510	7,531193	-0,032589	-0,081522	-0,053197	-0,268151	-3,387510	7,531193	-0,032589
11:27:29,57	0,519012	3,376930	-0,104971	0,121972	0,375953	-0,481041	-0,073210	-0,055884	-0,270121	0,882310	1,539281	-0,086692	-0,517264	-2,849435	-1,353289	-12,617402	5,100054	12,787417	-0,073210	-0,055884	-0,270121	-3,504617	7,286234	-0,086692	-0,073210	-0,055884	-0,270121	-3,504617	7,286234	-0,086692
11:27:29,62	0,519012	3,376930	-0,104971	0,121972	0,375953	-0,481041	-0,076029	-0,054199	-0,273588	0,773795	1,415272	-0,031842	-0,519051	-2,849206	-1,353711	-12,627510	5,094931	12,753422	-0,076029	-0,054199	-0,273588	-3,480841	7,383538	-0,031842	-0,076029	-0,054199	-0,273588	-3,480841	7,383538	-0,031842
11:27:29,67	0,519012	3,376930	-0,104971	0,121972	0,375953	-0,481041	-0,075333	-0,052537	-0,274011	0,677889	1,445243	-0,065836	-0,521991	-2,844932	-1,356428	-12,631319	5,172752	12,791650	-0,075333	-0,052537	-0,274011	-3,446293	7,358916	-0,065836	-0,075333	-0,052537	-0,274011	-3,446293	7,358916	-0,065836
11:27:29,72	0,519012	3,376930	-0,104971	0,121972	0,375953	-0,481041	-0,077565	-0,047854	-0,276728	0,499837	1,287006	-0,027609	-0,519716	-2,848301	-1,361868	-12,652423	5,126550	12,783900	-0,077565	-0,047854	-0,276728	-3,256689	7,375837	-0,027609	-0,077565	-0,047854	-0,276728	-3,256689	7,375837	-0,027609
11:27:29,77	0,519012	3,376930	-0,104971	0,121972	0,375953	-0,481041	-0,075785	-0,051508	-0,282167	0,639314	1,384378	-0,035359	-0,516131	-2,842878	-1,359968	-12,627624	5,136301	12,735774	-0,075785	-0,051508	-0,282167	-3,404101	7,333498	-0,035359	-0,075785	-0,051508	-0,282167	-3,404101	7,333498	-0,035359
11:27:29,82	0,519012	3,376930	-0,104971	0,121972	0,375953	-0,481041	-0,082273	-0,051902	-0,280267	0,680609	1,063593	-0,083485	-0,520340	-2,846133	-1,362660	-12,653733	5,103095	12,779012	-0,082273	-0,051902	-0,280267	-3,393680	7,522035	-0,083485	-0,082273	-0,051902	-0,280267	-3,393680	7,522035	-0,083485
11:27:29,87	0,519012	3,376930	-0,104971	0,121972	0,375953	-0,481041	-0,077351	-0,049884	-0,282959	0,533881	1,313550	-0,040246	-0,514944	-2,843913	-1,366145	-12,610167	5,137449	12,773357	-0,077351	-0,049884	-0,282959	-3,382024	7,385584	-0,040246	-0,077351	-0,049884	-0,282959	-3,382024	7,385584	-0,040246
11:27:29,92	0,519012	3,376930	-0,104971	0,121972	0,375953	-0,481041	-0,081971	-0,053447	-0,286444	0,770681	1,093857	-0,045901	-0,517305	-2,851553	-1,365754	-12,627662	5,112747	12,746741	-0,081971	-0,053447	-0,286444	-3,424904	7,528568	-0,045901	-0,081971	-0,053447	-0,286444	-3,424904	7,528568	-0,045901
11:27:29,97	0,519012	3,376930	-0,104971	0,121972	0,375953	-0,481041	-0,077893	-0,052934	-0,287646	0,656107	1,307369	-0,082025	-0,516737	-2,849409	-1,364976	-12,623411	5,087316	12,755516	-0,077893	-0,052934	-0,287646	-3,499244	7,422006	-0,082025	-0,077893	-0,052934	-0,287646	-3,499244	7,422006	-0,082025
11:27:30,02	0,519012	3,376930	-0,104971	0,121972	0,375953	-0,481041	-0,077893	-0,052934	-0,287646	0,656107	1,307369	-0,082025	-0,517299	-2,845855	-1,368872	-12,613415	5,144788	12,760055	-0,077893	-0,052934	-0,287646	-3,499244	7,422006	-0,082025	-0,077893	-0,052934	-0,287646	-3,499244	7,422006	-0,082025
11:27:30,07	0,519012	3,376930	-0,104971	0,121972	0,375953	-0,481041	-0,074735	-0,053559	-0,289515	0,748249	1,499150	-0,032406	-0,516694	-2,844206	-1,369632	-12,594626	5,135571	12,779758	-0,074735	-0,053559	-0,289515	-3,456142	7,365845	-0,032406	-0,074735	-0,053559	-0,289515	-3,456142	7,365845	-0,032406
11:27:30,12	0,519012	3,376930	-0,104971	0,121972	0,375953	-0,481041	-0,080842	-0,052078	-0,289931	0,705652	1,166962	-0,039500	-0,523312	-2,846879	-1,373972	-12,651764	5,099739	12,727001	-0,080842	-0,052078	-0,289931	-3,382489	7,513049	-0,039500	-0,080842	-0,052078	-0,289931	-3,382489	7,513049	-0,039500
11:27:30,17	0,519012	3,376930	-0,104971	0,121972	0,375953	-0,481041	-0,075218	-0,047683	-0,294271	0,417509	1,427845	-0,092257	-0,517392	-2,843699	-1,375495	-12,632187	5,128287	12,764053	-0,075218	-0,047683	-0,294271	-3,325620	7,332445	-0,092257	-0,075218	-0,047683	-0,294271	-3,325620	7,332445	-0,092257
11:27:30,22	0,519012	3,376930	-0,104971	0,121972	0,375953	-0,481041	-0,080932	-0,051221	-0,295794	0,635961	1,133398	-0,055206	-0,523267	-2,846858	-1,372787	-12,634704	5,109515	12,740965	-0,080932	-0,051221	-0,295794	-3,384848	7,486545	-0,055206	-0,080932	-0,051221	-0,295794	-3,384848	7,486545	-0,055206
11:27:30,27	0,519012	3,376930	-0,104971	0,121972	0,375953	-0,481041	-0,075258	-0,047712	-0,293086	0,435986	1,435620	-0,078293	-0,513225	-2,848775	-1,375460	-12,615635	5,100343	12,762934	-0,075258	-0,047712	-0,293086	-3,309380	7,343407	-0,078293	-0,075258	-0,047712	-0,293086	-3,309380	7,343407	-0,078293
11:27:30,32	0,519012	3,376930	-0,104971	0,121972	0,375953	-0,481041	-0,078620	-0,057367	-0,295760	0,939658	1,281913	-0,056325	-0,519720	-2,846147	-1,373951	-12,620193	5,093572	12,732042	-0,078620	-0,057367	-0,295760	-3,563656	7,453591	-0,056325	-0,078620	-0,057367	-0,295760	-3,563656	7,453591	-0,056325
11:27:30,37	0,519012	3,376930	-0,104971	0,121972	0,375953	-0,481041	-0,077648	-0,050428	-0,294251	0,570690	1,331916	-0,087217	-0,515530	-2,851510	-1,376989	-12,594110	5,098057	12,772455	-0,077648	-0,050428	-0,294251	-3,387916	7,427262	-0,087217	-0,077648	-0,050428	-0,294251	-3,387916	7,427262	-0,087217
11:27:30,42	0,519012	3,376930	-0,104971	0,121972	0,375953	-0,481041	-0,075098	-0,056738	-0,297289	0,915752	1,484837	-0,046803	-0,599163	-3,071899	-5,108260	-24,858424	9,488641	12,946460	-0,075098	-0,056738	-0,297289	-3,538215	7,380045	-0,046803	-0,075098	-0,056738	-0,297289	-3,538215	7,380045	-0,046803
11:27:30,47	0,519012	3,376930	-0,104971	0,121972	0,375953	-0,481041	0,157580	-0,094504	-4,028560	0,549769	0,767615	0,127201	-0,447006	-2,935788	-6,847271	-18,254750	2,314778	13,084821	0,157580	-0,094504	-4,028560	-6,868808	-11,602425	0,127201	0,157580	-0,094504	-4,028560	-6,868808	-11,602425	0,127201
11:27:30,52	0,519012	3,376930	-0,104971	0,121972	0,375953	-0,481041	-0,036374	-0,158221	-5,767570	0,952134	-0,012112	0,265562	-0,531530	-2,881517	-1,814725	-15,340125	6,315009	12,706345	-0,036374	-0,158221	-5,767570	-11,468210	2,843234	0,265562	-0,036374	-0,158221	-5,767570	-11,468210	2,843234	0,265562
11:27:30,57	0,518964	3,376948	-0,104977	0,122001	0,325993	-0,481016	-0,041112	-0,057886	-0,735024	0,656325	0,265540	-0,112913	-0,560578	-2,917352	-1,076825	-17,121484	7,640735	12,787448	-0,041112	-0,057886	-0,735024	-3,887719	3,492810	-0,112913	-0,041112	-0,057886	-0,735024	-3,887719	3,492810	-0,112913
11:27:30,62	0,518964	3,376948	-0,104977	0,122001	0,325993	-0,481016	0,004446	-0,050647	0,002876	0,537327	0,428973	-0,031810	-0,560594	-2,916059	-1,103246	-17,088896	7,682099	12,790169	0,004446	-0,050647	0,002876	-3,438452	0,079968	-0,031810	0,004446	-0,050647	0,002876	-3,438452	0,079968	-0,031810
11:27:30,67	0,518964	3,376948	-0,104977	0,122001	0,325993	-0,481016	0,003335	-0,049987	-0,023545	0,555123	0,378725	-0,029090	-0,558275	-2,918567	-1,120333	-17,084392	7,693914	12,791236	0,003335	-0,049987	-0,023545	-3,368846	0,116957	-0,029090	0,003335	-0,049987	-0,023545	-3,368846	0,116957	-0,029090
11:27:30,72	0,518964	3,376948	-0,104977	0,122001	0,325993	-0,481016	0,004347	-0,053249	-0,040632	0,737221	0,429376	-0,028022	-0,559573	-2,917766	-1,128119	-17,115020	7,673024	12,800359	0,004347	-0,053249	-0,040632	-3,442800	0,088115	-0,028022	0,004347	-0,053249	-0,040632	-3,442800	0,088115	-0,028022
11:27:30,77	0,518964	3,376948	-0,104977	0,122001	0,325993	-0,481016	0,004303	-0,051724	-0,048418	0,624510	0,410970	-0,018899	-0,559656	-2,914936	-1,130895	-17,147527	7,679231	12,764226	0,004303	-0,051724	-0,048418	-3,435789	0,073221	-0,018899	0,004303	-0,051724	-0,048418	-3,435789	0,073221	-0,018899
11:27:30,82	0,518964	3,376948	-0,104977	0,122001	0,325993	-0,481016	0,001893	-0,050237	-0,051194	0,536320	0,254426	-0,055033	-0,563093	-2,915618	-1,143302	-17,094801	7,727214	12,776920	0,001893	-0,050237	-0,051194	-3,407268	0,105814	-0,055033	0,001893	-0,050237	-0,051194	-3,407268	0,105814	-0,055033
11:27:30,87	0,518964	3,376948	-0,104977	0,122001	0,325993	-0,481016	0,004202	-0,047602	-0,063601	0,467220	0,396137	-0,042338	-0,559834	-2,911290	-1,172484	-17,167769	7,768781	12,802809	0,004202	-0,047602	-0,063601	-3,269524	0,066311	-0,042338	0,004202	-0,047602	-0,063601	-3,269524	0,066311	-0,042338
11:27:30,92	0,518964	3,376948	-0,104977	0,122001	0,325993	-0,481016	-0,001175	-0,048260	-0,092783	0,500948	0,032552	-0,016449	-0,629726	-3,154986	-5,071984	-30,537159	11,642345	13,082583	-0,001175	-0,048260	-0,092783	-3,287446	0,124828	-0,016449	-0,001175	-0,048260	-0,092783	-3,287446	0,124828	-0,016449
11:27:30,97	0,518964	3,376948	-0,104977	0,122001	0,325993	-0,481016	0,244817	-0,109580	-3,992283	0,359511	-0,690824	0,263324	-0,499239	-2,991650	-6,703549	-22,135092	5,343336	13,053960	0,244817	-0,109580	-3,992283	-8,242526	-19,908992	0,263324	0,244817	-0,109580	-3,992283	-8,242526	-19,908992	0,263324
11:27:31,02	0,518964	3,376948	-0,104977	0,122001	0,325993	-0,481016	0,038120	-0,140917	-5,623848	0,734947	-1,013164	0,234702	-0,561063	-2,942162	-1,788740	-19,386428	8,522304	12,759654	0,038120	-0,140917	-5,623848	-10,327011	-4,005616	0,234702	0,038120	-0,140917	-5,623848	-10,327011	-4,005616	0,234702
11:27:31,07	0,518932	3,377043	-0,104995	0,121973	0,275963	-0,481005	0,026175	-0,062632	-0,709039	0,791518	-0,843405	-0,059605	-0,591719	-2,978098	-0,956081	-21,247383	9,744939	12,775475	0,026175	-0,062632	-0,709039	-4,125056	-2,898131	-0,059605	0,026175	-0,062632	-0,709039	-4,125056	-2,898131	-0,059605
11:27:31,12	0,518932	3,377043	-0,104995	0,121973	0,275963	-0,481005	0,072624	-0,054051	0,123619	0,473679	-0,651015	-0,043783	-0,591722	-2,984361	-0,978974	-21,203097	9,689507	12,766864	0,072624	-0,054051	0,123619	-3,769315	-6,351978	-0,043783	0,072624	-0,054051	0,123619	-3,769315	-6,351978	-0,043783
11:27:31,17	0,518932	3,377043	-0,104995	0,121973	0,275963	-0,481005	0,078049	-0,057179	0,100727	0,610491	-0,302815	-0,052394	-0,583476	-2,975878	-0,992959	-21,165768	9,729521	12,788646	0,078049	-0,057179	0,100727	-3,878079	-6,429687	-0,052394	0,078049	-0,057179	0,100727	-3,878079	-6,429687	-0,052394
11:27:31,22	0,518932	3,377043	-0,104995	0,121973	0,275963	-0,481005	0,066580	-0,060079	0,086741	0,814614	-0,886886	-0,030612	-0,587020	-2,978401	-0,997647	-21,177381	9,745341	12,757222	0,066580	-0,060079	0,086741	-3,901613	-6,113436	-0,030612	0,066580	-0,060079	0,086741	-3,901613	-6,113436	-0,030612
11:27:31,27	0,518932	3,377043	-0,104995	0,121973	0,275963	-0,481005	0,070537	-0,058271	0,082054	0,728489	-0,699090	-0,062037	-0,590103	-2,979974	-1,007357	-21,213221	9,716277	12,786027	0,070537	-0,058271	0,082054	-3,845806	-6,236264	-0,062037	0,070537	-0,058271	0,082054	-3,845806	-6,236264	-0,062037
11:27:31,32	0,518932	3,377043	-0,104995	0,121973	0,275963	-0,481005	0,073441	-0,056388	0,072344	0,587480	-0,564600	-0,033231	-0,585285	-2,975103	-1,007328	-21,151612	9,724065	12,806561	0,073441	-0,056388	0,072344	-3,838994	-6,329719	-0,033231	0,073441	-0,056388	0,072344	-3,838994	-6,329719	-0,033231
11:27:31,37	0,518932	3,377043	-0,104995	0,121973	0,275963	-0,481005	0,066814	-0,058125	0,072373	0,715337	-0,859754	-0,012697	-0,583595	-2,976216	-1,011649	-21,173537	9,680328	12,750000	0,066814	-0,058125	0,072373	-3,847469	-6,104638	-0,012697	0,066814	-0,058125	0,072373	-3,847469	-6,104638	-0,012697
11:27:31,42	0,518932	3,377043	-0,104995	0,121973	0,275963	-0,481005	0,066932	-0,060145	0,068052	0,771563	-0,850731	-0,069258	-0,584203	-2,978026	-1,018225	-21,182459	9,715393	12,788759	0,066932	-0,060145	0,068052	-3,949851	-6,104887	-0,069258	0,066932	-0,060145	0,068052	-3,949851	-6,104887	-0,069258
11:27:31,47	0,518932	3,377043	-0,104995	0,121973	0,275963	-0,481005	0,068804	-0,060524	0,061476	0,817133	-0,778622	-0,030499	-0,592525	-2,979567	-1,017482	-21,228872	9,729784	12,777888	0,068804	-0,060524	0,061476	-3,933967	-6,179766	-0,030499	0,068804	-0,060524	0,061476	-3,933967	-6,179766	-0,030499
11:27:31,52	0,518932	3,377043	-0,104995	0,121973	0,275963	-0,481005	0,074300	-0,054088	0,062219	0,471726	-0,540263	-0,041371	-0,585377	-2,984240	-1,019779	-21,187904	9,688506	12,758704	0,074300	-0,054088	0,062219	-3,774160	-6,372779	-0,041371	0,074300	-0,054088	0,062219	-3,774160	-6,372779	-0,041371
11:27:31,57	0,518932	3,377043	-0,104995	0,121973	0,275963	-0,481005	0,074773	-0,062614	0,059921	0,899849	-0,459541	-0,060554	-0,594876	-2,976685	-1,022550	-21,215985	9,746522	12,771706	0,074773	-0,062614	0,059921	-4,015380	-6,329199	-0,060554	0,074773	-0,062614	0,059921	-4,015380	-6,329199	-0,060554
11:27:31,62	0,518932	3,377043	-0,104995	0,121973	0,275963	-0,481005	0,072979	-0,050610	0,057151	0,311818	-0,606124	-0,047552	-0,592539	-2,977664	-1,023696	-21,203265	9,687341	12,780326	0,072979	-0,050610	0,057151	-3,661058	-6,335002	-0,047552	0,072979	-0,050610	0,057151	-3,661058	-6,335002	-0,047552
11:27:31,67	0,518932	3,377043	-0,104995	0,121973	0,275963	-0,481005	0,072659	-0,053124	0,056005	0,397658	-0,582192	-0,038932	-0,591433	-2,981381	-1,025277	-21,254391	9,708147	12,753049	0,072659	-0,053124	0,056005	-3,772574	-6,285897	-0,038932	0,072659	-0,053124	0,056005	-3,772574	-6,285897	-0,038932
11:27:31,72	0,518932	3,377043	-0,104995	0,121973	0,275963	-0,481005	0,075324	-0,055940	0,054424	0,536545	-0,498282	-0,066209	-0,592513	-2,982259	-1,026386	-21,196034	9,684298	12,790804	0,075324	-0,055940	0,054424	-3,854742	-6,411204	-0,066209	0,075324	-0,055940	0,054424	-3,854742	-6,411204	-0,066209
11:27:31,77	0,518932	3,377043	-0,104995	0,121973	0,275963	-0,481005	0,076625	-0,055443	0,053315	0,519236	-0,368166	-0,028454	-0,590663	-2,983086	-1,028740	-21,165869	9,695710	12,734348	0,076625	-0,055443	0,053315	-3,833052	-6,383218	-0,028454	0,076625	-0,055443	0,053315	-3,833052	-6,383218	-0,028454
11:27:31,82	0,518932	3,377043	-0,104995	0,121973	0,275963	-0,481005	0,076416	-0,057459	0,050960	0,649031	-0,358596	-0,084911	-0,585410	-2,978854	-1,029886	-21,181216	9,730133	12,786292	0,076416	-0,057459	0,050960	-3,861510	-6,357272	-0,084911	0,076416	-0,057459	0,050960	-3,861510	-6,357272	-0,084911
11:27:31,88	0,518932	3,377043	-0,104995	0,121973	0,275963	-0,481005	0,070125	-0,059892	0,049815	0,797673	-0,716268	-0,032966	-0,588889	-2,974543	-1,030273	-21,132949	9,703554	12,790064	0,070125	-0,059892	0,049815	-3,903840	-6,221043	-0,032966	0,070125	-0,059892	0,049815	-3,903840	-6,221043	-0,032966
11:27:31,93	0,518932	3,377043	-0,104995	0,121973	0,275963	-0,481005	0,068130	-0,054724	0,049428	0,530069	-0,764871	-0,029195	-0,590761	-2,978620	-1,029906	-21,179448	9,656570	12,768505	0,068130	-0,054724	0,049428	-3,765781	-6,113110	-0,029195	0,068130	-0,054724	0,049428	-3,765781	-6,113110	-0,029195
11:27:31,98	0,518932	3,377043	-0,104995	0,121973	0,275963	-0,481005	0,072597	-0,055142	0,049794	0,487833	-0,549376	-0,050754	-0,587732	-2,974923	-1,034526	-21,135088	9,711195	12,817288	0,072597	-0,055142	0,049794	-3,840780	-6,248258	-0,050754	0,072597	-0,055142	0,049794	-3,840780	-6,248258	-0,050754
11:27:32,03	0,518932	3,377043	-0,104995	0,121973	0,275963	-0,481005	0,067881	-0,055916	0,045175	0,597605	-0,783493	-0,001971	-0,590724	-2,983663	-1,035316	-21,168826	9,669689	12,776211	0,067881	-0,055916	0,045175	-3,791824	-6,112184	-0,001971	0,067881	-0,055916	0,045175	-3,791824	-6,112184	-0,001971
11:27:32,08	0,518932	3,377043	-0,104995	0,121973	0,275963	-0,481005	0,076946	-0,057695	0,044385	0,637279	-0,320599	-0,043048	-0,590107	-2,981772	-1,036902	-21,160325	9,692779	12,739454	0,076946	-0,057695	0,044385	-3,891771	-6,360861	-0,043048	0,076946	-0,057695	0,044385	-3,891771	-6,360861	-0,043048
11:27:32,13	0,518932	3,377043	-0,104995	0,121973	0,275963	-0,481005	0,075000	-0,057284	0,042799	0,640145	-0,425988	-0,079804	-0,591363	-2,982236	-1,034148	-21,179139	9,643127	12,794237	0,075000	-0,057284	0,042799	-3,856628	-6,313468	-0,079804	0,075000	-0,057284	0,042799	-3,856628	-6,313468	-0,079804
11:27:32,18	0,518932	3,377043	-0,104995	0,121973	0,275963	-0,481005	0,076030	-0,056428	0,045553	0,543234	-0,363895	-0,025022	-0,583639	-2,983982	-1,037610	-21,153734	9,667169	12,802773	0,076030	-0,056428	0,045553	-3,886354	-6,332230	-0,025022	0,076030	-0,056428	0,045553	-3,886354	-6,332230	-0,025022
11:27:32,23	0,518932	3,377043	-0,104995	0,121973	0,275963	-0,481005	0,077729	-0,057506	0,043609	0,673210	-0,309753	-0,040980	-0,591279	-2,984247	-1,036091	-21,171846	9,724238	12,778278	0,077729	-0,057506	0,043609	-3,841046	-6,411510	-0,040980	0,077729	-0,057506	0,043609	-3,841046	-6,411510	-0,040980
11:27:32,28	0,518932	3,377043	-0,104995	0,121973	0,275963	-0,481005	0,077729	-0,057506	0,043609	0,673210	-0,309753	-0,040980	-0,586571	-2,981393	-1,037666	-21,164652	9,719077	12,756008	0,077729	-0,057506	0,043609	-3,841046	-6,411510	-0,040980	0,077729	-0,057506	0,043609	-3,841046	-6,411510	-0,040980
11:27:32,33	0,518932	3,377043	-0,104995	0,121973	0,275963	-0,481005	0,072904	-0,060156	0,042035	0,810122	-0,551869	-0,063250	-0,591444	-2,979251	-1,039669	-21,239950	9,743291	12,743717	0,072904	-0,060156	0,042035	-3,912136	-6,274824	-0,063250	0,072904	-0,060156	0,042035	-3,912136	-6,274824	-0,063250
11:27:32,38	0,518932	3,377043	-0,104995	0,121973	0,275963	-0,481005	0,073486	-0,054865	0,040031	0,518322	-0,598938	-0,075541	-0,586666	-2,972917	-1,040419	-21,165582	9,676374	12,762412	0,073486	-0,054865	0,040031	-3,788609	-6,367556	-0,075541	0,073486	-0,054865	0,040031	-3,788609	-6,367556	-0,075541
11:27:32,43	0,518932	3,377043	-0,104995	0,121973	0,275963	-0,481005	0,065611	-0,055836	0,039282	0,548016	-0,910550	-0,056847	-0,590445	-2,978378	-1,039385	-21,201552	9,666420	12,756333	0,065611	-0,055836	0,039282	-3,835093	-6,061018	-0,056847	0,065611	-0,055836	0,039282	-3,835093	-6,061018	-0,056847
11:27:32,48	0,518932	3,377043	-0,104995	0,121973	0,275963	-0,481005	0,072230	-0,055294	0,040316	0,493224	-0,592564	-0,062926	-0,583685	-2,978331	-1,039985	-21,167886	9,695955	12,786736	0,072230	-0,055294	0,040316	-3,847334	-6,262581	-0,062926	0,072230	-0,055294	0,040316	-3,847334	-6,262581	-0,062926
11:27:32,53	0,518932	3,377043	-0,104995	0,121973	0,275963	-0,481005	0,068809	-0,061125	0,039715	0,838841	-0,756050	-0,032522	-0,588405	-2,980562	-1,042314	-21,166563	9,678233	12,786425	0,068809	-0,061125	0,039715	-3,959442	-6,157545	-0,032522	0,068809	-0,061125	0,039715	-3,959442	-6,157545	-0,032522
11:27:32,58	0,518932	3,377043	-0,104995	0,121973	0,275963	-0,481005	0,073101	-0,058153	0,037387	0,669606	-0,522831	-0,032833	-0,587754	-2,975171	-1,043487	-21,136676	9,723894	12,789207	0,073101	-0,058153	0,037387	-3,895368	-6,261291	-0,032833	0,073101	-0,058153	0,037387	-3,895368	-6,261291	-0,032833
11:27:32,63	0,518932	3,377043	-0,104995	0,121973	0,275963	-0,481005	0,068107	-0,056021	0,036214	0,613269	-0,779476	-0,030051	-0,585944	-2,978944	-1,041149	-21,131034	9,716208	12,767853	0,068107	-0,056021	0,036214	-3,784402	-6,125893	-0,030051	0,068107	-0,056021	0,036214	-3,784402	-6,125893	-0,030051
11:27:32,68	0,518932	3,377043	-0,104995	0,121973	0,275963	-0,481005	0,070469	-0,059475	0,038551	0,789034	-0,647922	-0,051406	-0,583061	-2,974081	-1,044283	-21,125796	9,666942	12,754812	0,070469	-0,059475	0,038551	-3,879766	-6,179757	-0,051406	0,070469	-0,059475	0,038551	-3,879766	-6,179757	-0,051406
11:27:32,73	0,518932	3,377043	-0,104995	0,121973	0,275963	-0,481005	0,064817	-0,059540	0,035417	0,752366	-0,912688	-0,064446	-0,586022	-2,981020	-1,044297	-21,163048	9,690239	12,725337	0,064817	-0,059540	0,035417	-3,921534	-6,000794	-0,064446	0,064817	-0,059540	0,035417	-3,921534	-6,000794	-0,064446
11:27:32,78	0,518932	3,377043	-0,104995	0,121973	0,275963	-0,481005	0,072306	-0,060445	0,035404	0,800995	-0,567139	-0,093921	-0,586640	-2,977272	-1,045065	-21,163128	9,695949	12,760354	0,072306	-0,060445	0,035404	-3,943976	-6,243177	-0,093921	0,072306	-0,060445	0,035404	-3,943976	-6,243177	-0,093921
11:27:32,83	0,518932	3,377043	-0,104995	0,121973	0,275963	-0,481005	0,069370	-0,058036	0,034636	0,680604	-0,722760	-0,058905	-0,585975	-2,975135	-1,043468	-21,113643	9,677053	12,797461	0,069370	-0,058036	0,034636	-3,875218	-6,168285	-0,058905	0,069370	-0,058036	0,034636	-3,875218	-6,168285	-0,058905
11:27:32,88	0,518932	3,377043	-0,104995	0,121973	0,275963	-0,481005	0,067186	-0,057544	0,036233	0,663382	-0,784012	-0,021797	-0,585325	-2,977356	-1,046184	-21,089875	9,680902	12,774550	0,067186	-0,057544	0,036233	-3,853793	-6,058113	-0,021797	0,067186	-0,057544	0,036233	-3,853793	-6,058113	-0,021797
11:27:32,93	0,518932	3,377043	-0,104995	0,121973	0,275963	-0,481005	0,068785	-0,059217	0,033516	0,765634	-0,682228	-0,044708	-0,590112	-2,979114	-1,042350	-21,136972	9,666515	12,732391	0,068785	-0,059217	0,033516	-3,882931	-6,081815	-0,044708	0,068785	-0,059217	0,033516	-3,882931	-6,081815	-0,044708
11:27:32,98	0,518932	3,377043	-0,104995	0,121973	0,275963	-0,481005	0,072701	-0,055950	0,037351	0,559740	-0,512162	-0,086868	-0,587316	-2,977047	-1,045075	-21,196023	9,679148	12,769767	0,072701	-0,055950	0,037351	-3,832361	-6,219197	-0,086868	0,072701	-0,055950	0,037351	-3,832361	-6,219197	-0,086868
11:27:33,03	0,518932	3,377043	-0,104995	0,121973	0,275963	-0,481005	0,069513	-0,057338	0,034626	0,613324	-0,735396	-0,049492	-0,587761	-2,971848	-1,045854	-21,127145	9,713857	12,756803	0,069513	-0,057338	0,034626	-3,887725	-6,192170	-0,049492	0,069513	-0,057338	0,034626	-3,887725	-6,192170	-0,049492
11:27:33,08	0,518932	3,377043	-0,104995	0,121973	0,275963	-0,481005	0,065233	-0,054353	0,033847	0,522611	-0,915670	-0,062455	-0,591927	-2,981822	-1,048943	-21,155397	9,677696	12,750771	0,065233	-0,054353	0,033847	-3,744131	-6,036449	-0,062455	0,065233	-0,054353	0,033847	-3,744131	-6,036449	-0,062455
11:27:33,13	0,518932	3,377043	-0,104995	0,121973	0,275963	-0,481005	0,075953	-0,055732	0,030757	0,548864	-0,364608	-0,068488	-0,585909	-2,982248	-1,047724	-21,100970	9,690270	12,775074	0,075953	-0,055732	0,030757	-3,826109	-6,326921	-0,068488	0,075953	-0,055732	0,030757	-3,826109	-6,326921	-0,068488
11:27:33,18	0,518932	3,377043	-0,104995	0,121973	0,275963	-0,481005	0,073314	-0,061157	0,031977	0,869077	-0,461000	-0,044184	-0,587145	-2,982140	-1,047352	-21,134534	9,708545	12,775581	0,073314	-0,061157	0,031977	-3,931774	-6,216132	-0,044184	0,073314	-0,061157	0,031977	-3,931774	-6,216132	-0,044184
11:27:33,23	0,518932	3,377043	-0,104995	0,121973	0,275963	-0,481005	0,074331	-0,056852	0,032728	0,596652	-0,425289	-0,041008	-0,583676	-2,980283	-1,046185	-21,148644	9,673191	12,789294	0,074331	-0,056852	0,032728	-3,866206	-6,260302	-0,041008	0,074331	-0,056852	0,032728	-3,866206	-6,260302	-0,041008
11:27:33,28	0,518932	3,377043	-0,104995	0,121973	0,275963	-0,481005	0,074331	-0,056852	0,032728	0,596652	-0,425289	-0,041008	-0,587819	-2,984708	-1,050882	-21,163013	9,662539	12,737289	0,074331	-0,056852	0,032728	-3,866206	-6,260302	-0,041008	0,074331	-0,056852	0,032728	-3,866206	-6,260302	-0,041008
11:27:33,33	0,518932	3,377043	-0,104995	0,121973	0,275963	-0,481005	0,076398	-0,060733	0,028819	0,791956	-0,340462	-0,081969	-0,588393	-2,985376	-1,049681	-21,143189	9,626376	12,768914	0,076398	-0,060733	0,028819	-3,975557	-6,337742	-0,081969	0,076398	-0,060733	0,028819	-3,975557	-6,337742	-0,081969
11:27:33,38	0,518932	3,377043	-0,104995	0,121973	0,275963	-0,481005	0,077265	-0,060570	0,030020	0,762118	-0,260178	-0,050344	-0,593116	-2,976609	-1,045827	-21,148556	9,679585	12,788193	0,077265	-0,060570	0,030020	-3,992666	-6,325443	-0,050344	0,077265	-0,060570	0,030020	-3,992666	-6,325443	-0,050344
11:27:33,43	0,518932	3,377043	-0,104995	0,121973	0,275963	-0,481005	0,072058	-0,061054	0,032762	0,863814	-0,553302	-0,014654	-0,585371	-2,981109	-1,046939	-21,124275	9,703859	12,804604	0,072058	-0,061054	0,032762	-3,928917	-6,209820	-0,014654	0,072058	-0,061054	0,032762	-3,928917	-6,209820	-0,014654
11:27:33,48	0,518932	3,377043	-0,104995	0,121973	0,275963	-0,481005	0,072058	-0,061054	0,032762	0,863814	-0,553302	-0,014654	-0,591888	-2,979706	-1,050084	-21,128960	9,687313	12,780892	0,072058	-0,061054	0,032762	-3,928917	-6,209820	-0,014654	0,072058	-0,061054	0,032762	-3,928917	-6,209820	-0,014654
11:27:33,53	0,518932	3,377043	-0,104995	0,121973	0,275963	-0,481005	0,074102	-0,054709	0,029617	0,517184	-0,442798	-0,038366	-0,585336	-2,977729	-1,051638	-21,091887	9,693724	12,758862	0,069113	-0,059394	0,028063	-3,877518	-6,098660	-0,060396	0,069113	-0,059394	0,028063	-3,877518	-6,098660	-0,060396
11:27:33,58	0,518932	3,377043	-0,104995	0,121973	0,275963	-0,481005	0,069113	-0,059394	0,028063	0,784925	-0,673325	-0,060396	-0,588897	-2,978155	-1,048515	-21,099132	9,667567	12,784591	0,069113	-0,059394	0,028063	-3,877518	-6,098660	-0,060396	0,069113	-0,059394	0,028063	-3,877518	-6,098660	-0,060396
11:27:33,63	0,518932	3,377043	-0,104995	0,121973	0,275963	-0,481005	0,071263	-0,056523	0,031186	0,609374	-0,554706	-0,034668	-0,589510	-2,980381	-1,053167	-21,103816	9,660492	12,791652	0,071263	-0,056523	0,031186	-3,827720	-6,148839	-0,034668	0,071263	-0,056523	0,031186	-3,827720	-6,148839	-0,034668
11:27:33,68	0,518932	3,377043	-0,104995	0,121973	0,275963	-0,481005	0,073496	-0,057105	0,026534	0,631163	-0,439080	-0,027606	-0,589562	-2,980009	-1,049738	-21,135605	9,641004	12,721482	0,073496	-0,057105	0,026534	-3,851609	-6,208548	-0,027606	0,073496	-0,057105	0,026534	-3,851609	-6,208548	-0,027606
11:27:33,73	0,518932	3,377043	-0,104995	0,121973	0,275963	-0,481005	0,073201	-0,056874	0,029963	0,586374	-0,472239	-0,097776	-0,588989	-2,982141	-1,054365	-21,134360	9,638416	12,757900	0,073201	-0,056874	0,029963	-3,878256	-6,218500	-0,097776	0,073201	-0,056874	0,029963	-3,878256	-6,218500	-0,097776
11:27:33,78	0,518932	3,377043	-0,104995	0,121973	0,275963	-0,481005	0,074760	-0,058437	0,025336	0,665997	-0,388776	-0,061358	-0,587854	-2,974023	-1,050906	-21,148360	9,661963	12,758095	0,074760	-0,058437	0,025336	-3,921276	-6,257453	-0,061358	0,074760	-0,058437	0,025336	-3,921276	-6,257453	-0,061358
11:27:33,83	0,518932	3,377043	-0,104995	0,121973	0,275963	-0,481005	0,067163	-0,055360	0,028794	0,519415	-0,807716	-0,061164	-0,588469	-2,976247	-1,050504	-21,169956	9,677755	12,777522	0,067163	-0,055360	0,028794	-3,826358	-6,080031	-0,061164	0,067163	-0,055360	0,028794	-3,826358	-6,080031	-0,061164
11:27:33,88	0,518932	3,377043	-0,104995	0,121973	0,275963	-0,481005	0,069432	-0,059513	0,028082	0,745540	-0,638478	-0,032881	-0,585392	-2,978065	-1,051618	-21,098885	9,645144	12,786378	0,069432	-0,059513	0,028082	-3,926241	-6,088900	-0,032881	0,069432	-0,059513	0,028082	-3,926241	-6,088900	-0,032881
11:27:33,93	0,518932	3,377043	-0,104995	0,121973	0,275963	-0,481005	0,069432	-0,059513	0,028082	0,745540	-0,638478	-0,032881	-0,586468	-2,980703	-1,050844	-21,071167	9,666744	12,751820	0,069432	-0,059513	0,028082	-3,926241	-6,088900	-0,032881	0,069432	-0,059513	0,028082	-3,926241	-6,088900	-0,032881
11:27:33,98	0,518932	3,377043	-0,104995	0,121973	0,275963	-0,481005	0,072254	-0,059901	0,028856	0,798258	-0,478521	-0,067438	-0,590715	-2,983684	-1,052022	-21,135794	9,675696	12,766847	0,072254	-0,059901	0,028856	-3,903945	-6,150483	-0,067438	0,072254	-0,059901	0,028856	-3,903945	-6,150483	-0,067438
11:27:34,03	0,518932	3,377043	-0,104995	0,121973	0,275963	-0,481005	0,076960	-0,057713	0,027679	0,659942	-0,294292	-0,052411	-0,588347	-2,979116	-1,050835	-21,109305	9,655217	12,800199	0,076960	-0,057713	0,027679	-3,870535	-6,335616	-0,052411	0,076960	-0,057713	0,027679	-3,870535	-6,335616	-0,052411
11:27:34,08	0,518932	3,377043	-0,104995	0,121973	0,275963	-0,481005	0,071684	-0,053334	0,026487	0,457402	-0,554171	-0,060364	-0,591870	-2,976926	-1,053214	-21,110720	9,690271	12,758894	0,071684	-0,053334	0,026487	-3,729336	-6,181399	-0,060364	0,071684	-0,053334	0,026487	-3,729336	-6,181399	-0,060364
11:27:34,13	0,518932	3,377043	-0,104995	0,121973	0,275963	-0,481005	0,071684	-0,053334	0,026487	0,457402	-0,554171	-0,060364	-0,589644	-2,979065	-1,053202	-21,160101	9,650705	12,787265	0,071684	-0,053334	0,026487	-3,729336	-6,181399	-0,060364	0,071684	-0,053334	0,026487	-3,729336	-6,181399	-0,060364
11:27:34,18	0,518932	3,377043	-0,104995	0,121973	0,275963	-0,481005	0,072424	-0,056331	0,026498	0,554296	-0,538681	-0,031993	-0,591360	-2,981474	-1,054371	-21,142650	9,648957	12,762861	0,072424	-0,056331	0,026498	-3,867716	-6,223987	-0,031993	0,072424	-0,056331	0,026498	-3,867716	-6,223987	-0,031993
11:27:34,23	0,518932	3,377043	-0,104995	0,121973	0,275963	-0,481005	0,075369	-0,056050	0,025330	0,546864	-0,369589	-0,056397	-0,589650	-2,978349	-1,051651	-21,168184	9,663690	12,791771	0,075369	-0,056050	0,025330	-3,853040	-6,286024	-0,056397	0,075369	-0,056050	0,025330	-3,853040	-6,286024	-0,056397
11:27:34,28	0,518932	3,377043	-0,104995	0,121973	0,275963	-0,481005	0,071807	-0,055968	0,028050	0,542593	-0,584261	-0,027488	-0,593123	-2,978225	-1,053225	-21,150663	9,695653	12,763919	0,071807	-0,055968	0,028050	-3,850876	-6,221127	-0,027488	0,071807	-0,055968	0,028050	-3,850876	-6,221127	-0,027488
11:27:34,33	0,518932	3,377043	-0,104995	0,121973	0,275963	-0,481005	0,073436	-0,052898	0,026476	0,419411	-0,500361	-0,055339	-0,587807	-2,977634	-1,052041	-21,119314	9,623212	12,761563	0,073436	-0,052898	0,026476	-3,733088	-6,265104	-0,055339	0,073436	-0,052898	0,026476	-3,733088	-6,265104	-0,055339
11:27:34,38	0,518932	3,377043	-0,104995	0,121973	0,275963	-0,481005	0,070266	-0,057207	0,027660	0,596403	-0,601839	-0,057696	-0,586539	-2,972991	-1,054385	-21,087370	9,695408	12,751346	0,070266	-0,057207	0,027660	-3,894331	-6,117726	-0,057696	0,070266	-0,057207	0,027660	-3,894331	-6,117726	-0,057696
11:27:34,43	0,518932	3,377043	-0,104995	0,121973	0,275963	-0,481005	0,065611	-0,055983	0,025316	0,611265	-0,852326	-0,067912	-0,589545	-2,976193	-1,054754	-21,113201	9,676413	12,779304	0,065611	-0,055983	0,025316	-3,783406	-6,002805	-0,067912	0,065611	-0,055983	0,025316	-3,783406	-6,002805	-0,067912
11:27:34,48	0,518932	3,377043	-0,104995	0,121973	0,275963	-0,481005	0,070529	-0,057940	0,026499	0,641756	-0,648311	-0,026257	-0,587303	-2,978228	-1,053202	-21,167781	9,659562	12,793002	0,070529	-0,057940	0,026499	-3,906504	-6,184844	-0,026257	0,070529	-0,057940	0,026499	-3,906504	-6,184844	-0,026257
11:27:34,53	0,518932	3,377043	-0,104995	0,121973	0,275963	-0,481005	0,070529	-0,057940	0,026499	0,641756	-0,648311	-0,026257	-0,589602	-2,976121	-1,055555	-21,141233	9,679620	12,765648	0,070529	-0,057940	0,026499	-3,906504	-6,184844	-0,026257	0,070529	-0,057940	0,026499	-3,906504	-6,184844	-0,026257
11:27:34,58	0,518932	3,377043	-0,104995	0,121973	0,275963	-0,481005	0,069854	-0,054895	0,024146	0,514102	-0,670442	-0,053611	-0,588279	-2,979602	-1,053930	-21,077739	9,668115	12,797266	0,069854	-0,054895	0,024146	-3,795188	-6,153998	-0,053611	0,069854	-0,054895	0,024146	-3,795188	-6,153998	-0,053611
11:27:34,63	0,518932	3,377043	-0,104995	0,121973	0,275963	-0,481005	0,072207	-0,057782	0,025771	0,685981	-0,487372	-0,021992	-0,585383	-2,983132	-1,055117	-21,110890	9,664763	12,764282	0,072207	-0,057782	0,025771	-3,849896	-6,155598	-0,021992	0,072207	-0,057782	0,025771	-3,849896	-6,155598	-0,021992
11:27:34,68	0,518932	3,377043	-0,104995	0,121973	0,275963	-0,481005	0,073816	-0,062055	0,024584	0,888687	-0,430729	-0,054976	-0,589536	-2,981183	-1,054759	-21,112932	9,637717	12,743410	0,073816	-0,062055	0,024584	-3,982603	-6,225275	-0,054976	0,073816	-0,062055	0,024584	-3,982603	-6,225275	-0,054976
11:27:34,73	0,518932	3,377043	-0,104995	0,121973	0,275963	-0,481005	0,074204	-0,057484	0,024942	0,626568	-0,398779	-0,075848	-0,586538	-2,981592	-1,057843	-21,098419	9,686092	12,761680	0,074204	-0,057484	0,024942	-3,885922	-6,223813	-0,075848	0,074204	-0,057484	0,024942	-3,885922	-6,223813	-0,075848
11:27:34,78	0,518932	3,377043	-0,104995	0,121973	0,275963	-0,481005	0,073060	-0,060285	0,021858	0,821365	-0,469903	-0,057579	-0,591276	-2,981566	-1,055915	-21,097673	9,635905	12,748386	0,073060	-0,060285	0,021858	-3,910996	-6,205106	-0,057579	0,073060	-0,060285	0,021858	-3,910996	-6,205106	-0,057579
11:27:34,83	0,518932	3,377043	-0,104995	0,121973	0,275963	-0,481005	0,075406	-0,056169	0,023785	0,564235	-0,322170	-0,070872	-0,589515	-2,977556	-1,055139	-21,102377	9,673215	12,769437	0,075406	-0,056169	0,023785	-3,845008	-6,241537	-0,070872	0,075406	-0,056169	0,023785	-3,845008	-6,241537	-0,070872
11:27:34,88	0,518932	3,377043	-0,104995	0,121973	0,275963	-0,481005	0,071053	-0,055688	0,024561	0,569201	-0,571261	-0,049821	-0,591881	-2,979078	-1,056674	-21,097904	9,651424	12,788373	0,071053	-0,055688	0,024561	-3,802312	-6,148909	-0,049821	0,071053	-0,055688	0,024561	-3,802312	-6,148909	-0,049821
11:27:34,93	0,518932	3,377043	-0,104995	0,121973	0,275963	-0,481005	0,073554	-0,054400	0,023026	0,485589	-0,426446	-0,030885	-0,590777	-2,979576	-1,054753	-21,145580	9,672179	12,783631	0,073554	-0,054400	0,023026	-3,784814	-6,200411	-0,030885	0,073554	-0,054400	0,023026	-3,784814	-6,200411	-0,030885
11:27:34,98	0,518932	3,377043	-0,104995	0,121973	0,275963	-0,481005	0,073433	-0,055605	0,024948	0,542392	-0,484364	-0,035628	-0,588322	-2,981037	-1,055116	-21,095489	9,648673	12,773101	0,073433	-0,055605	0,024948	-3,822615	-6,248893	-0,035628	0,073433	-0,055605	0,024948	-3,822615	-6,248893	-0,035628
11:27:35,03	0,518932	3,377043	-0,104995	0,121973	0,275963	-0,481005	0,077016	-0,058339	0,022627	0,655491	-0,285117	-0,045449	-0,590201	-2,984045	-1,057074	-21,148880	9,640523	12,773809	0,077016	-0,058339	0,022627	-3,924127	-6,330851	-0,045449	0,077016	-0,058339	0,022627	-3,924127	-6,330851	-0,045449
11:27:35,08	0,518932	3,377043	-0,104995	0,121973	0,275963	-0,481005	0,077016	-0,058339	0,022627	0,655491	-0,285117	-0,045449	-0,584829	-2,980152	-1,056671	-21,108697	9,648963	12,779773	0,077016	-0,058339	0,022627	-3,924127	-6,330851	-0,045449	0,077016	-0,058339	0,022627	-3,924127	-6,330851	-0,045449
11:27:35,13	0,518932	3,377043	-0,104995	0,121973	0,275963	-0,481005	0,070958	-0,061045	0,023029	0,823608	-0,569524	-0,039486	-0,589512	-2,981857	-1,055120	-21,099079	9,634536	12,767515	0,070958	-0,061045	0,023029	-3,968439	-6,139751	-0,039486	0,070958	-0,061045	0,023029	-3,968439	-6,139751	-0,039486
11:27:35,18	0,518932	3,377043	-0,104995	0,121973	0,275963	-0,481005	0,074776	-0,057841	0,024580	0,649309	-0,355448	-0,051743	-0,592523	-2,980060	-1,058659	-21,124977	9,647523	12,745872	0,074776	-0,057841	0,024580	-3,891214	-6,225382	-0,051743	0,074776	-0,057841	0,024580	-3,891214	-6,225382	-0,051743
11:27:35,23	0,518932	3,377043	-0,104995	0,121973	0,275963	-0,481005	0,074725	-0,054336	0,021042	0,465320	-0,387041	-0,073387	-0,591377	-2,977073	-1,056710	-21,145667	9,687594	12,780739	0,074725	-0,054336	0,021042	-3,800019	-6,252944	-0,073387	0,074725	-0,054336	0,021042	-3,800019	-6,252944	-0,073387
11:27:35,28	0,518932	3,377043	-0,104995	0,121973	0,275963	-0,481005	0,071566	-0,053835	0,022990	0,463645	-0,589278	-0,038519	-0,591843	-2,973485	-1,059432	-21,072593	9,676918	12,757528	0,071566	-0,053835	0,022990	-3,762396	-6,207176	-0,038519	0,071566	-0,053835	0,022990	-3,762396	-6,207176	-0,038519
11:27:35,33	0,518932	3,377043	-0,104995	0,121973	0,275963	-0,481005	0,068691	-0,051637	0,020269	0,376646	-0,670126	-0,061730	-0,588409	-2,974635	-1,060604	-21,117700	9,670860	12,763779	0,068691	-0,051637	0,020269	-3,676860	-6,062382	-0,061730	0,068691	-0,051637	0,020269	-3,676860	-6,062382	-0,061730
11:27:35,38	0,518932	3,377043	-0,104995	0,121973	0,275963	-0,481005	0,067971	-0,055186	0,019097	0,533380	-0,743628	-0,055480	-0,589629	-2,977614	-1,059041	-21,136670	9,640699	12,771094	0,071160	-0,055618	0,020660	-3,845773	-6,165197	-0,048164	0,071160	-0,055618	0,020660	-3,845773	-6,165197	-0,048164
11:27:35,43	0,518932	3,377043	-0,104995	0,121973	0,275963	-0,481005	0,071160	-0,055618	0,020660	0,520275	-0,579112	-0,048164	-0,588320	-2,974605	-1,057507	-21,094779	9,696828	12,733439	0,071160	-0,055618	0,020660	-3,845773	-6,165197	-0,048164	0,071160	-0,055618	0,020660	-3,845773	-6,165197	-0,048164
11:27:35,48	0,518932	3,377043	-0,104995	0,121973	0,275963	-0,481005	0,067899	-0,055248	0,022194	0,570542	-0,740464	-0,085819	-0,587192	-2,984785	-1,060924	-21,112961	9,643480	12,790823	0,076152	-0,061314	0,018777	-3,982455	-6,278344	-0,028435	0,076152	-0,061314	0,018777	-3,982455	-6,278344	-0,028435
11:27:35,53	0,518932	3,377043	-0,104995	0,121973	0,275963	-0,481005	0,076152	-0,061314	0,018777	0,830732	-0,300384	-0,028435	-0,587766	-2,979059	-1,057857	-21,109423	9,671786	12,766352	0,076152	-0,061314	0,018777	-3,982455	-6,278344	-0,028435	0,076152	-0,061314	0,018777	-3,982455	-6,278344	-0,028435
11:27:35,58	0,518932	3,377043	-0,104995	0,121973	0,275963	-0,481005	0,071480	-0,057954	0,021844	0,682289	-0,554452	-0,052906	-0,596017	-2,980831	-1,059023	-21,105801	9,650465	12,769497	0,071480	-0,057954	0,021844	-3,867130	-6,165606	-0,052906	0,071480	-0,057954	0,021844	-3,867130	-6,165606	-0,052906
11:27:35,63	0,518932	3,377043	-0,104995	0,121973	0,275963	-0,481005	0,077140	-0,051695	0,020678	0,340132	-0,246314	-0,049761	-0,593598	-2,978734	-1,060176	-21,068041	9,649464	12,770508	0,077140	-0,051695	0,020678	-3,717901	-6,301811	-0,049761	0,077140	-0,051695	0,020678	-3,717901	-6,301811	-0,049761
11:27:35,68	0,518932	3,377043	-0,104995	0,121973	0,275963	-0,481005	0,074115	-0,052742	0,019524	0,412595	-0,370433	-0,048750	-0,588957	-2,977902	-1,058642	-21,104002	9,651027	12,761230	0,074115	-0,052742	0,019524	-3,727638	-6,188436	-0,048750	0,074115	-0,052742	0,019524	-3,727638	-6,188436	-0,048750
11:27:35,73	0,518932	3,377043	-0,104995	0,121973	0,275963	-0,481005	0,071073	-0,056345	0,021058	0,583331	-0,560504	-0,058029	-0,586588	-2,976038	-1,060993	-21,107284	9,698644	12,745525	0,071073	-0,056345	0,021058	-3,839748	-6,139767	-0,058029	0,071073	-0,056345	0,021058	-3,839748	-6,139767	-0,058029
11:27:35,78	0,518932	3,377043	-0,104995	0,121973	0,275963	-0,481005	0,068274	-0,057464	0,018708	0,681140	-0,732715	-0,073734	-0,587687	-2,978530	-1,059364	-21,056044	9,649045	12,800000	0,068274	-0,057464	0,018708	-3,829817	-6,092238	-0,073734	0,068274	-0,057464	0,018708	-3,829817	-6,092238	-0,073734
11:27:35,83	0,518932	3,377043	-0,104995	0,121973	0,275963	-0,481005	0,070982	-0,057758	0,020337	0,679096	-0,522725	-0,019258	-0,587680	-2,979537	-1,058585	-21,072227	9,694543	12,805847	0,070982	-0,057758	0,020337	-3,854943	-6,094825	-0,019258	0,070982	-0,057758	0,020337	-3,854943	-6,094825	-0,019258
11:27:35,88	0,518932	3,377043	-0,104995	0,121973	0,275963	-0,481005	0,071851	-0,058268	0,021116	0,736902	-0,514329	-0,013411	-0,591844	-2,974181	-1,060961	-21,064513	9,663980	12,782083	0,071851	-0,058268	0,021116	-3,837134	-6,154603	-0,013411	0,071851	-0,058268	0,021116	-3,837134	-6,154603	-0,013411
11:27:35,93	0,518932	3,377043	-0,104995	0,121973	0,275963	-0,481005	0,069294	-0,051984	0,018740	0,387518	-0,625289	-0,037175	-0,587130	-2,977395	-1,060539	-21,068006	9,656044	12,801327	0,069294	-0,051984	0,018740	-3,693216	-6,064901	-0,037175	0,069294	-0,051984	0,018740	-3,693216	-6,064901	-0,037175
11:27:35,98	0,518932	3,377043	-0,104995	0,121973	0,275963	-0,481005	0,069465	-0,062198	0,017949	0,894777	-0,663383	-0,069246	-0,587421	-2,974295	-1,059088	-21,108562	9,657873	12,792446	0,069465	-0,062198	0,017949	-3,987789	-6,116348	-0,069246	0,069465	-0,062198	0,017949	-3,987789	-6,116348	-0,069246
11:27:36,03	0,518932	3,377043	-0,104995	0,121973	0,275963	-0,481005	0,069465	-0,062198	0,017949	0,894777	-0,663383	-0,069246	-0,588464	-2,979562	-1,060576	-21,140009	9,632267	12,786240	0,069465	-0,062198	0,017949	-3,987789	-6,116348	-0,069246	0,069465	-0,062198	0,017949	-3,987789	-6,116348	-0,069246
11:27:36,08	0,518932	3,377043	-0,104995	0,121973	0,275963	-0,481005	0,072264	-0,057602	0,019125	0,614429	-0,520375	-0,033018	-0,587874	-2,977963	-1,057482	-21,143903	9,636089	12,775169	0,072264	-0,057602	0,019125	-3,907300	-6,193132	-0,033018	0,072264	-0,057602	0,019125	-3,907300	-6,193132	-0,033018
11:27:36,13	0,518932	3,377043	-0,104995	0,121973	0,275963	-0,481005	0,070585	-0,057314	0,022219	0,600814	-0,612982	-0,044089	-0,590766	-2,979071	-1,059436	-21,120490	9,633034	12,746284	0,070585	-0,057314	0,022219	-3,898304	-6,153912	-0,044089	0,070585	-0,057314	0,022219	-3,898304	-6,153912	-0,044089
11:27:36,18	0,518932	3,377043	-0,104995	0,121973	0,275963	-0,481005	0,072990	-0,055363	0,020265	0,508442	-0,466108	-0,072974	-0,588333	-2,976508	-1,060573	-21,092395	9,690438	12,778398	0,072990	-0,055363	0,020265	-3,837551	-6,195846	-0,072974	0,072990	-0,055363	0,020265	-3,837551	-6,195846	-0,072974
11:27:36,23	0,518932	3,377043	-0,104995	0,121973	0,275963	-0,481005	0,069555	-0,056188	0,019128	0,615100	-0,649123	-0,040861	-0,586664	-2,973125	-1,059039	-21,116378	9,646705	12,781945	0,069555	-0,056188	0,019128	-3,795651	-6,109179	-0,040861	0,069555	-0,056188	0,019128	-3,795651	-6,109179	-0,040861
11:27:36,28	0,518932	3,377043	-0,104995	0,121973	0,275963	-0,481005	0,065790	-0,055942	0,020662	0,552441	-0,843791	-0,037313	-0,587203	-2,973275	-1,059804	-21,100247	9,672039	12,787787	0,065790	-0,055942	0,020662	-3,838997	-6,008317	-0,037313	0,065790	-0,055942	0,020662	-3,838997	-6,008317	-0,037313
11:27:36,33	0,518932	3,377043	-0,104995	0,121973	0,275963	-0,481005	0,066190	-0,055550	0,019896	0,562062	-0,821704	-0,031472	-0,592568	-2,981201	-1,061356	-21,141821	9,654067	12,781634	0,066190	-0,055550	0,019896	-3,798603	-6,017606	-0,031472	0,066190	-0,055550	0,019896	-3,798603	-6,017606	-0,031472
11:27:36,38	0,518932	3,377043	-0,104995	0,121973	0,275963	-0,481005	0,067444	-0,058328	0,017953	0,682971	-0,729621	-0,055777	-0,590105	-2,980488	-1,061316	-21,087694	9,653199	12,800938	0,067444	-0,058328	0,017953	-3,895764	-6,023962	-0,055777	0,067444	-0,058328	0,017953	-3,895764	-6,023962	-0,055777
11:27:36,43	0,518932	3,377043	-0,104995	0,121973	0,275963	-0,481005	0,067444	-0,058328	0,017953	0,682971	-0,729621	-0,055777	-0,594287	-2,980045	-1,062532	-21,125328	9,681325	12,768392	0,067444	-0,058328	0,017953	-3,895764	-6,023962	-0,055777	0,067444	-0,058328	0,017953	-3,895764	-6,023962	-0,055777
11:27:36,48	0,518932	3,377043	-0,104995	0,121973	0,275963	-0,481005	0,072188	-0,056422	0,018970	0,555530	-0,529861	-0,059453	-0,587531	-2,980615	-1,062819	-21,071359	9,680725	12,725470	0,072188	-0,056422	0,018970	-3,873597	-6,196586	-0,059453	0,072188	-0,056422	0,018970	-3,873597	-6,196586	-0,059453
11:27:36,53	0,518932	3,377043	-0,104995	0,121973	0,275963	-0,481005	0,072188	-0,056422	0,018970	0,555530	-0,529861	-0,059453	-0,588506	-2,976304	-1,063700	-21,136481	9,606047	12,782896	0,072188	-0,056422	0,018970	-3,873597	-6,196586	-0,059453	0,072188	-0,056422	0,018970	-3,873597	-6,196586	-0,059453
11:27:36,58	0,518932	3,377043	-0,104995	0,121973	0,275963	-0,481005	0,069464	-0,055936	0,016000	0,506849	-0,649833	-0,036362	-0,591292	-2,981178	-1,059382	-21,102085	9,665056	12,795136	0,069464	-0,055936	0,016000	-3,884092	-6,102753	-0,036362	0,069464	-0,055936	0,016000	-3,884092	-6,102753	-0,036362
11:27:36,63	0,518932	3,377043	-0,104995	0,121973	0,275963	-0,481005	0,075078	-0,055961	0,020319	0,576458	-0,357618	-0,024122	-0,589110	-2,978021	-1,062927	-21,149897	9,605560	12,777343	0,075078	-0,055961	0,020319	-3,816456	-6,251243	-0,024122	0,075078	-0,055961	0,020319	-3,816456	-6,251243	-0,024122
11:27:36,68	0,518932	3,377043	-0,104995	0,121973	0,275963	-0,481005	0,071253	-0,056271	0,016774	0,517171	-0,568184	-0,041915	-0,586062	-2,975085	-1,063722	-21,119960	9,673180	12,746732	0,071253	-0,056271	0,016774	-3,900115	-6,161535	-0,041915	0,071253	-0,056271	0,016774	-3,900115	-6,161535	-0,041915
11:27:36,73	0,518932	3,377043	-0,104995	0,121973	0,275963	-0,481005	0,067186	-0,057443	0,015979	0,651655	-0,787545	-0,072526	-0,586625	-2,977647	-1,063690	-21,103177	9,646800	12,764599	0,067186	-0,057443	0,015979	-3,857649	-6,061648	-0,072526	0,067186	-0,057443	0,015979	-3,857649	-6,061648	-0,072526
11:27:36,78	0,518932	3,377043	-0,104995	0,121973	0,275963	-0,481005	0,069686	-0,058237	0,016010	0,678451	-0,629811	-0,054660	-0,584301	-2,975613	-1,063311	-21,110934	9,639376	12,764913	0,069686	-0,058237	0,016010	-3,893125	-6,100178	-0,054660	0,069686	-0,058237	0,016010	-3,893125	-6,100178	-0,054660
11:27:36,83	0,518932	3,377043	-0,104995	0,121973	0,275963	-0,481005	0,066763	-0,059233	0,016390	0,719942	-0,784812	-0,054346	-0,588407	-2,976156	-1,061391	-21,113103	9,644937	12,738929	0,066763	-0,059233	0,016390	-3,929830	-6,025724	-0,054346	0,066763	-0,059233	0,016390	-3,929830	-6,025724	-0,054346
11:27:36,88	0,518932	3,377043	-0,104995	0,121973	0,275963	-0,481005	0,069287	-0,055948	0,018310	0,552873	-0,658244	-0,080329	-0,590180	-2,975200	-1,063314	-21,103155	9,636585	12,768636	0,069287	-0,055948	0,018310	-3,839057	-6,097259	-0,080329	0,069287	-0,055948	0,018310	-3,839057	-6,097259	-0,080329
11:27:36,93	0,518932	3,377043	-0,104995	0,121973	0,275963	-0,481005	0,069345	-0,053934	0,016386	0,445888	-0,642410	-0,050623	-0,582500	-2,971857	-1,064873	-21,082575	9,637658	12,756695	0,069345	-0,053934	0,016386	-3,787946	-6,086017	-0,050623	0,069345	-0,053934	0,016386	-3,787946	-6,086017	-0,050623
11:27:36,98	0,518932	3,377043	-0,104995	0,121973	0,275963	-0,481005	0,073122	-0,056941	0,017612	0,651248	-0,434338	-0,022065	-0,589465	-2,979974	-1,062089	-21,068513	9,673195	12,797193	0,073122	-0,056941	0,017612	-3,818590	-6,174398	-0,022065	0,073122	-0,056941	0,017612	-3,818590	-6,174398	-0,022065
11:27:37,03	0,518932	3,377043	-0,104995	0,121973	0,275963	-0,481005	0,073122	-0,056941	0,017612	0,651248	-0,434338	-0,022065	-0,585353	-2,978149	-1,064450	-21,065962	9,664204	12,760536	0,073122	-0,056941	0,017612	-3,818590	-6,174398	-0,022065	0,073122	-0,056941	0,017612	-3,818590	-6,174398	-0,022065
11:27:37,08	0,518932	3,377043	-0,104995	0,121973	0,275963	-0,481005	0,069485	-0,059589	0,015251	0,782455	-0,616736	-0,058723	-0,584216	-2,979472	-1,063248	-21,083440	9,659113	12,808273	0,069485	-0,059589	0,015251	-3,895283	-6,071324	-0,058723	0,069485	-0,059589	0,015251	-3,895283	-6,071324	-0,058723
11:27:37,13	0,518932	3,377043	-0,104995	0,121973	0,275963	-0,481005	0,070062	-0,061235	0,016452	0,854903	-0,599311	-0,010985	-0,590713	-2,981285	-1,067165	-21,091544	9,655687	12,775322	0,070062	-0,061235	0,016452	-3,952052	-6,099212	-0,010985	0,070062	-0,061235	0,016452	-3,952052	-6,099212	-0,010985
11:27:37,18	0,518932	3,377043	-0,104995	0,121973	0,275963	-0,481005	0,074881	-0,056515	0,012536	0,602431	-0,354040	-0,043936	-0,590779	-2,973575	-1,064869	-21,095756	9,626126	12,774154	0,074881	-0,056515	0,012536	-3,833985	-6,232214	-0,043936	0,074881	-0,056515	0,012536	-3,833985	-6,232214	-0,043936
11:27:37,23	0,518932	3,377043	-0,104995	0,121973	0,275963	-0,481005	0,068237	-0,052603	0,014831	0,371331	-0,688418	-0,045104	-0,584232	-2,976139	-1,064865	-21,085108	9,655539	12,746664	0,068237	-0,052603	0,014831	-3,758039	-6,045003	-0,045104	0,068237	-0,052603	0,014831	-3,758039	-6,045003	-0,045104
11:27:37,28	0,518932	3,377043	-0,104995	0,121973	0,275963	-0,481005	0,067184	-0,059555	0,014836	0,763623	-0,748634	-0,072594	-0,593105	-2,976532	-1,064098	-21,115155	9,692008	12,765463	0,067184	-0,059555	0,014836	-3,911467	-6,022597	-0,072594	0,067184	-0,059555	0,014836	-3,911467	-6,022597	-0,072594
11:27:37,33	0,518932	3,377043	-0,104995	0,121973	0,275963	-0,481005	0,071961	-0,052068	0,015603	0,390831	-0,544495	-0,053795	-0,587837	-2,974254	-1,063945	-21,075647	9,684223	12,775654	0,071961	-0,052068	0,015603	-3,696487	-6,193438	-0,053795	0,071961	-0,052068	0,015603	-3,696487	-6,193438	-0,053795
11:27:37,38	0,518932	3,377043	-0,104995	0,121973	0,275963	-0,481005	0,067354	-0,055490	0,015756	0,581810	-0,745951	-0,043605	-0,587222	-2,976553	-1,066014	-21,098356	9,649342	12,780639	0,067354	-0,055490	0,015756	-3,774170	-6,033246	-0,043605	0,067354	-0,055490	0,015756	-3,774170	-6,033246	-0,043605
11:27:37,43	0,518932	3,377043	-0,104995	0,121973	0,275963	-0,481005	0,069037	-0,057173	0,013687	0,627745	-0,660650	-0,038619	-0,589002	-2,976370	-1,062931	-21,114261	9,654069	12,759417	0,069037	-0,057173	0,013687	-3,860323	-6,080077	-0,038619	0,069037	-0,057173	0,013687	-3,860323	-6,080077	-0,038619
11:27:37,48	0,518932	3,377043	-0,104995	0,121973	0,275963	-0,481005	0,069770	-0,055540	0,016770	0,538963	-0,638702	-0,059842	-0,585451	-2,976757	-1,064455	-21,105047	9,664183	12,785355	0,069770	-0,055540	0,016770	-3,820903	-6,115624	-0,059842	0,069770	-0,055540	0,016770	-3,820903	-6,115624	-0,059842
11:27:37,53	0,518932	3,377043	-0,104995	0,121973	0,275963	-0,481005	0,068329	-0,058808	0,015245	0,722302	-0,710687	-0,033903	-0,586763	-2,975121	-1,062944	-21,153853	9,624005	12,769131	0,068329	-0,058808	0,015245	-3,894158	-6,074528	-0,033903	0,068329	-0,058808	0,015245	-3,894158	-6,074528	-0,033903
11:27:37,58	0,518932	3,377043	-0,104995	0,121973	0,275963	-0,481005	0,067568	-0,056854	0,016757	0,561497	-0,772440	-0,050127	-0,592530	-2,979833	-1,061757	-21,124241	9,660427	12,762730	0,067568	-0,056854	0,016757	-3,901575	-6,076538	-0,050127	0,067568	-0,056854	0,016757	-3,901575	-6,076538	-0,050127
11:27:37,63	0,518932	3,377043	-0,104995	0,121973	0,275963	-0,481005	0,074532	-0,054216	0,017944	0,470655	-0,402864	-0,056528	-0,583678	-2,976468	-1,063667	-21,098047	9,653031	12,794486	0,074532	-0,054216	0,017944	-3,785313	-6,253658	-0,056528	0,074532	-0,054216	0,017944	-3,785313	-6,253658	-0,056528
11:27:37,68	0,518932	3,377043	-0,104995	0,121973	0,275963	-0,481005	0,067192	-0,060199	0,016034	0,788475	-0,758171	-0,024772	-0,587775	-2,978161	-1,065632	-21,094343	9,665024	12,761153	0,067192	-0,060199	0,016034	-3,937176	-6,032760	-0,024772	0,067192	-0,060199	0,016034	-3,937176	-6,032760	-0,024772
11:27:37,73	0,518932	3,377043	-0,104995	0,121973	0,275963	-0,481005	0,070707	-0,057498	0,014069	0,660250	-0,578209	-0,058106	-0,584279	-2,975476	-1,066401	-21,093538	9,642547	12,781275	0,070707	-0,057498	0,014069	-3,853357	-6,128681	-0,058106	0,070707	-0,057498	0,014069	-3,853357	-6,128681	-0,058106
11:27:37,78	0,518932	3,377043	-0,104995	0,121973	0,275963	-0,481005	0,066634	-0,059183	0,013300	0,728805	-0,778074	-0,037983	-0,589507	-2,980807	-1,065599	-21,072203	9,634200	12,778606	0,066634	-0,059183	0,013300	-3,917071	-6,008809	-0,037983	0,066634	-0,059183	0,013300	-3,917071	-6,008809	-0,037983
11:27:37,83	0,518932	3,377043	-0,104995	0,121973	0,275963	-0,481005	0,073865	-0,057321	0,014101	0,635407	-0,379403	-0,040652	-0,590657	-2,982177	-1,065247	-21,072594	9,642726	12,724971	0,073865	-0,057321	0,014101	-3,864283	-6,177785	-0,040652	0,073865	-0,057321	0,014101	-3,864283	-6,177785	-0,040652
11:27:37,88	0,518932	3,377043	-0,104995	0,121973	0,275963	-0,481005	0,075626	-0,057010	0,014454	0,626448	-0,292437	-0,094288	-0,589604	-2,976777	-1,066020	-21,104845	9,630734	12,779668	0,075626	-0,057010	0,014454	-3,848866	-6,229051	-0,094288	0,075626	-0,057010	0,014454	-3,848866	-6,229051	-0,094288
11:27:37,93	0,518932	3,377043	-0,104995	0,121973	0,275963	-0,481005	0,070423	-0,055222	0,013681	0,506920	-0,584901	-0,039590	-0,588313	-2,974427	-1,067947	-21,054819	9,667409	12,782073	0,070423	-0,055222	0,013681	-3,827973	-6,113119	-0,039590	0,070423	-0,055222	0,013681	-3,827973	-6,113119	-0,039590
11:27:37,98	0,518932	3,377043	-0,104995	0,121973	0,275963	-0,481005	0,067742	-0,055164	0,011754	0,560726	-0,699320	-0,037185	-0,584202	-2,977529	-1,066778	-21,063172	9,639372	12,766264	0,067742	-0,055164	0,011754	-3,769686	-6,017090	-0,037185	0,067742	-0,055164	0,011754	-3,769686	-6,017090	-0,037185
11:27:38,03	0,518932	3,377043	-0,104995	0,121973	0,275963	-0,481005	0,068373	-0,060276	0,012923	0,798067	-0,659723	-0,052994	-0,588949	-2,978546	-1,065626	-21,078782	9,621672	12,759340	0,068373	-0,060276	0,012923	-3,933598	-6,027026	-0,052994	0,068373	-0,060276	0,012923	-3,933598	-6,027026	-0,052994
11:27:38,08	0,518932	3,377043	-0,104995	0,121973	0,275963	-0,481005	0,071628	-0,056673	0,014075	0,587601	-0,495152	-0,059918	-0,587129	-2,977329	-1,065607	-21,056467	9,642883	12,774809	0,071628	-0,056673	0,014075	-3,861264	-6,117942	-0,059918	0,071628	-0,056673	0,014075	-3,861264	-6,117942	-0,059918
11:27:38,13	0,518932	3,377043	-0,104995	0,121973	0,275963	-0,481005	0,069663	-0,057641	0,014094	0,667440	-0,588584	-0,044449	-0,587788	-2,981684	-1,067920	-21,087732	9,626294	12,794628	0,069663	-0,057641	0,014094	-3,857378	-6,057163	-0,044449	0,069663	-0,057641	0,014094	-3,857378	-6,057163	-0,044449
11:27:38,18	0,518932	3,377043	-0,104995	0,121973	0,275963	-0,481005	0,073764	-0,059248	0,011780	0,721011	-0,394131	-0,024631	-0,588323	-2,984736	-1,068312	-21,073209	9,625800	12,765085	0,073764	-0,059248	0,011780	-3,929965	-6,184614	-0,024631	0,073764	-0,059248	0,011780	-3,929965	-6,184614	-0,024631
11:27:38,23	0,518932	3,377043	-0,104995	0,121973	0,275963	-0,481005	0,076675	-0,060311	0,011389	0,783115	-0,229935	-0,054174	-0,580654	-2,979458	-1,065187	-21,060760	9,636691	12,794583	0,076675	-0,060311	0,011389	-3,951298	-6,248931	-0,054174	0,076675	-0,060311	0,011389	-3,951298	-6,248931	-0,054174
11:27:38,28	0,518932	3,377043	-0,104995	0,121973	0,275963	-0,481005	0,072650	-0,059330	0,012928	0,730763	-0,437109	-0,054403	-0,589010	-2,974201	-1,067973	-21,099001	9,650590	12,777072	0,072650	-0,059330	0,012928	-3,926634	-6,140128	-0,054403	0,072650	-0,059330	0,012928	-3,926634	-6,140128	-0,054403
11:27:38,33	0,518932	3,377043	-0,104995	0,121973	0,275963	-0,481005	0,072650	-0,059330	0,012928	0,730763	-0,437109	-0,054403	-0,588386	-2,977285	-1,067578	-21,090289	9,641617	12,761570	0,072650	-0,059330	0,012928	-3,926634	-6,140128	-0,054403	0,072650	-0,059330	0,012928	-3,926634	-6,140128	-0,054403
11:27:38,38	0,518932	3,377043	-0,104995	0,121973	0,275963	-0,481005	0,071320	-0,058516	0,011767	0,697327	-0,529676	-0,028463	-0,591931	-2,975286	-1,064867	-21,103787	9,670429	12,775201	0,071320	-0,058516	0,011767	-3,896194	-6,128284	-0,028463	0,071320	-0,058516	0,011767	-3,896194	-6,128284	-0,028463
11:27:38,43	0,518932	3,377043	-0,104995	0,121973	0,275963	-0,481005	0,070295	-0,052461	0,014834	0,398267	-0,610501	-0,044057	-0,587804	-2,975319	-1,067973	-21,098592	9,674543	12,768188	0,070295	-0,052461	0,014834	-3,719908	-6,128651	-0,044057	0,070295	-0,052461	0,014834	-3,719908	-6,128651	-0,044057
11:27:38,48	0,518932	3,377043	-0,104995	0,121973	0,275963	-0,481005	0,068260	-0,056052	0,011727	0,591160	-0,713849	-0,051071	-0,585482	-2,977408	-1,066428	-21,119310	9,657632	12,752474	0,068260	-0,056052	0,011727	-3,808910	-6,072297	-0,051071	0,068260	-0,056052	0,011727	-3,808910	-6,072297	-0,051071
11:27:38,53	0,518932	3,377043	-0,104995	0,121973	0,275963	-0,481005	0,068908	-0,059107	0,013273	0,725011	-0,689640	-0,066784	-0,591983	-2,977503	-1,068346	-21,108171	9,621839	12,790004	0,068908	-0,059107	0,013273	-3,914868	-6,098955	-0,066784	0,068908	-0,059107	0,013273	-3,914868	-6,098955	-0,066784
11:27:38,58	0,518932	3,377043	-0,104995	0,121973	0,275963	-0,481005	0,072241	-0,053525	0,011355	0,409324	-0,488799	-0,029254	-0,590813	-2,979400	-1,067201	-21,128136	9,636113	12,760820	0,072241	-0,053525	0,011355	-3,792377	-6,159727	-0,029254	0,072241	-0,053525	0,011355	-3,792377	-6,159727	-0,029254
11:27:38,63	0,518932	3,377043	-0,104995	0,121973	0,275963	-0,481005	0,073299	-0,055486	0,012499	0,513686	-0,458196	-0,058438	-0,588947	-2,973621	-1,066817	-21,073534	9,650536	12,751976	0,073299	-0,055486	0,012499	-3,841969	-6,212199	-0,058438	0,073299	-0,055486	0,012499	-3,841969	-6,212199	-0,058438
11:27:38,68	0,518932	3,377043	-0,104995	0,121973	0,275963	-0,481005	0,067361	-0,054212	0,012884	0,487244	-0,726923	-0,067282	-0,589561	-2,974639	-1,066008	-21,083921	9,650089	12,794926	0,067361	-0,054212	0,012884	-3,768423	-6,014753	-0,067282	0,067361	-0,054212	0,012884	-3,768423	-6,014753	-0,067282
11:27:38,73	0,518932	3,377043	-0,104995	0,121973	0,275963	-0,481005	0,068550	-0,054190	0,013693	0,480499	-0,673876	-0,024332	-0,593152	-2,980033	-1,067982	-21,125374	9,649929	12,756366	0,068550	-0,054190	0,013693	-3,773412	-6,055029	-0,024332	0,068550	-0,054190	0,013693	-3,773412	-6,055029	-0,024332
11:27:38,78	0,518932	3,377043	-0,104995	0,121973	0,275963	-0,481005	0,075017	-0,053777	0,011719	0,438168	-0,373422	-0,062893	-0,586504	-2,978466	-1,065180	-21,033289	9,624137	12,802721	0,075017	-0,053777	0,011719	-3,783337	-6,262219	-0,062893	0,075017	-0,053777	0,011719	-3,783337	-6,262219	-0,062893
11:27:38,83	0,518932	3,377043	-0,104995	0,121973	0,275963	-0,481005	0,070336	-0,058751	0,014520	0,720533	-0,524180	-0,016537	-0,585379	-2,976924	-1,069092	-21,049130	9,625127	12,786339	0,070336	-0,058751	0,014520	-3,891448	-6,045533	-0,016537	0,070336	-0,058751	0,014520	-3,891448	-6,045533	-0,016537
11:27:38,88	0,518932	3,377043	-0,104995	0,121973	0,275963	-0,481005	0,068437	-0,058954	0,010608	0,723998	-0,637105	-0,032919	-0,590238	-2,975691	-1,068387	-21,122595	9,633214	12,752351	0,068437	-0,058954	0,010608	-3,903876	-6,009442	-0,032919	0,068437	-0,058954	0,010608	-3,903876	-6,009442	-0,032919
11:27:38,93	0,518932	3,377043	-0,104995	0,121973	0,275963	-0,481005	0,069800	-0,054130	0,011314	0,443411	-0,633928	-0,066908	-0,590837	-2,975545	-1,067215	-21,121771	9,616433	12,760700	0,069800	-0,054130	0,011314	-3,805765	-6,113211	-0,066908	0,069800	-0,054130	0,011314	-3,805765	-6,113211	-0,066908
11:27:38,98	0,518932	3,377043	-0,104995	0,121973	0,275963	-0,481005	0,069972	-0,053538	0,012485	0,398552	-0,615857	-0,058558	-0,589003	-2,978763	-1,067176	-21,114226	9,667106	12,786287	0,069972	-0,053538	0,012485	-3,804219	-6,108676	-0,058558	0,069972	-0,053538	0,012485	-3,804219	-6,108676	-0,058558
11:27:39,03	0,518932	3,377043	-0,104995	0,121973	0,275963	-0,481005	0,071842	-0,056735	0,012525	0,612427	-0,537423	-0,032971	-0,586213	-2,974964	-1,069601	-21,081176	9,604810	12,788896	0,071842	-0,056735	0,012525	-3,841271	-6,177033	-0,032971	0,071842	-0,056735	0,012525	-3,841271	-6,177033	-0,032971
11:27:39,08	0,518932	3,377043	-0,104995	0,121973	0,275963	-0,481005	0,067157	-0,057252	0,010100	0,601871	-0,721256	-0,030362	-0,593102	-2,979387	-1,067969	-21,099768	9,649890	12,761043	0,067157	-0,057252	0,010100	-3,892389	-5,993117	-0,030362	0,067157	-0,057252	0,010100	-3,892389	-5,993117	-0,030362
11:27:39,13	0,518932	3,377043	-0,104995	0,121973	0,275963	-0,481005	0,074432	-0,053497	0,011732	0,436396	-0,381605	-0,058215	-0,593100	-2,978714	-1,068331	-21,091137	9,646651	12,795087	0,074432	-0,053497	0,011732	-3,763157	-6,224542	-0,058215	0,074432	-0,053497	0,011732	-3,763157	-6,224542	-0,058215
11:27:39,18	0,518932	3,377043	-0,104995	0,121973	0,275963	-0,481005	0,073848	-0,053162	0,011370	0,420471	-0,402899	-0,024171	-0,590764	-2,982745	-1,066425	-21,120635	9,642765	12,735770	0,073848	-0,053162	0,011370	-3,752762	-6,199963	-0,024171	0,073848	-0,053162	0,011370	-3,752762	-6,199963	-0,024171
11:27:39,23	0,518932	3,377043	-0,104995	0,121973	0,275963	-0,481005	0,076171	-0,057202	0,013276	0,612408	-0,305681	-0,083488	-0,588976	-2,978494	-1,069512	-21,078673	9,608595	12,761288	0,076171	-0,057202	0,013276	-3,877922	-6,285137	-0,083488	0,076171	-0,057202	0,013276	-3,877922	-6,285137	-0,083488
11:27:39,28	0,518932	3,377043	-0,104995	0,121973	0,275963	-0,481005	0,072863	-0,056991	0,008138	0,567600	-0,503545	-0,028914	-0,587411	-2,984301	-1,067804	-21,102381	9,617624	12,770688	0,072893	-0,053911	0,013684	-3,804188	-6,179927	-0,035590	0,072893	-0,053911	0,013684	-3,804188	-6,179927	-0,035590
11:27:39,33	0,518932	3,377043	-0,104995	0,121973	0,275963	-0,481005	0,072893	-0,053911	0,013684	0,427840	-0,457808	-0,035590	-0,593101	-2,983580	-1,069504	-21,096101	9,617650	12,760285	0,072893	-0,053911	0,013684	-3,804188	-6,179927	-0,035590	0,072893	-0,053911	0,013684	-3,804188	-6,179927	-0,035590
11:27:39,38	0,518932	3,377043	-0,104995	0,121973	0,275963	-0,481005	0,078063	-0,055595	0,010197	0,519379	-0,173518	-0,058973	-0,588436	-2,977607	-1,068757	-21,097144	9,592934	12,746206	0,078063	-0,055595	0,010197	-3,844828	-6,301458	-0,058973	0,078063	-0,055595	0,010197	-3,844828	-6,301458	-0,058973
11:27:39,43	0,518932	3,377043	-0,104995	0,121973	0,275963	-0,481005	0,070558	-0,056648	0,010943	0,552233	-0,552326	-0,073052	-0,587124	-2,980763	-1,066001	-21,060653	9,630054	12,749947	0,070558	-0,056648	0,010943	-3,894671	-6,091119	-0,073052	0,070558	-0,056648	0,010943	-3,894671	-6,091119	-0,073052
11:27:39,48	0,518932	3,377043	-0,104995	0,121973	0,275963	-0,481005	0,072634	-0,059363	0,013700	0,743773	-0,431306	-0,069311	-0,588949	-2,981755	-1,066778	-21,087888	9,631564	12,764821	0,072634	-0,059363	0,013700	-3,916210	-6,133105	-0,069311	0,072634	-0,059363	0,013700	-3,916210	-6,133105	-0,069311
11:27:39,53	0,518932	3,377043	-0,104995	0,121973	0,275963	-0,481005	0,074407	-0,058278	0,012923	0,675046	-0,363473	-0,054437	-0,586059	-2,975958	-1,068739	-21,089965	9,621231	12,771909	0,067941	-0,057882	0,010962	-3,899277	-6,029706	-0,047349	0,067941	-0,057882	0,010962	-3,899277	-6,029706	-0,047349
11:27:39,58	0,518932	3,377043	-0,104995	0,121973	0,275963	-0,481005	0,067941	-0,057882	0,010962	0,644499	-0,696330	-0,047349	-0,587182	-2,980617	-1,067180	-21,088459	9,639758	12,751273	0,067941	-0,057882	0,010962	-3,899277	-6,029706	-0,047349	0,067941	-0,057882	0,010962	-3,899277	-6,029706	-0,047349
11:27:39,63	0,518932	3,377043	-0,104995	0,121973	0,275963	-0,481005	0,072538	-0,059240	0,012521	0,731873	-0,465271	-0,067986	-0,587214	-2,981931	-1,069518	-21,100155	9,630030	12,742613	0,072538	-0,059240	0,012521	-3,918447	-6,159473	-0,067986	0,072538	-0,059240	0,012521	-3,918447	-6,159473	-0,067986
11:27:39,68	0,518932	3,377043	-0,104995	0,121973	0,275963	-0,481005	0,073691	-0,059869	0,010182	0,750299	-0,410545	-0,076645	-0,584265	-2,978070	-1,069475	-21,082898	9,636161	12,806675	0,073691	-0,059869	0,010182	-3,949383	-6,195310	-0,076645	0,073691	-0,059869	0,010182	-3,949383	-6,195310	-0,076645
11:27:39,73	0,518932	3,377043	-0,104995	0,121973	0,275963	-0,481005	0,068873	-0,060491	0,010226	0,796624	-0,649223	-0,012583	-0,587773	-2,976199	-1,068400	-21,085274	9,651769	12,704469	0,068873	-0,060491	0,010226	-3,951950	-6,055743	-0,012583	0,068873	-0,060491	0,010226	-3,951950	-6,055743	-0,012583
11:27:39,78	0,518932	3,377043	-0,104995	0,121973	0,275963	-0,481005	0,069007	-0,056519	0,011301	0,602376	-0,652122	-0,114789	-0,589624	-2,978110	-1,069120	-21,105341	9,614520	12,785684	0,069007	-0,056519	0,011301	-3,834347	-6,069153	-0,114789	0,069007	-0,056519	0,011301	-3,834347	-6,069153	-0,114789
11:27:39,83	0,518932	3,377043	-0,104995	0,121973	0,275963	-0,481005	0,071654	-0,052671	0,012133	0,403252	-0,470981	-0,059075	-0,587272	-2,976234	-1,068141	-21,032767	9,663052	12,756704	0,071654	-0,052671	0,012133	-3,731397	-6,095785	-0,059075	0,071654	-0,052671	0,012133	-3,731397	-6,095785	-0,059075
11:27:39,88	0,518932	3,377043	-0,104995	0,121973	0,275963	-0,481005	0,071654	-0,052671	0,012133	0,403252	-0,470981	-0,059075	-0,588414	-2,974512	-1,069906	-21,089167	9,641432	12,782756	0,071654	-0,052671	0,012133	-3,731397	-6,095785	-0,059075	0,071654	-0,052671	0,012133	-3,731397	-6,095785	-0,059075
11:27:39,93	0,518932	3,377043	-0,104995	0,121973	0,275963	-0,481005	0,067866	-0,055120	0,009795	0,518718	-0,709639	-0,036503	-0,594825	-2,978997	-1,067582	-21,086676	9,670763	12,756257	0,067866	-0,055120	0,009795	-3,808166	-6,037128	-0,036503	0,067866	-0,055120	0,009795	-3,808166	-6,037128	-0,036503
11:27:39,98	0,518932	3,377043	-0,104995	0,121973	0,275963	-0,481005	0,074956	-0,051811	0,012119	0,373295	-0,353461	-0,063002	-0,592490	-2,982480	-1,068340	-21,091144	9,634435	12,760332	0,074956	-0,051811	0,012119	-3,693830	-6,237524	-0,063002	0,074956	-0,051811	0,012119	-3,693830	-6,237524	-0,063002
11:27:40,03	0,518932	3,377043	-0,104995	0,121973	0,275963	-0,481005	0,076804	-0,055574	0,011361	0,535292	-0,243057	-0,058926	-0,588885	-2,981528	-1,071037	-21,053149	9,644398	12,767511	0,076804	-0,055574	0,011361	-3,827252	-6,272208	-0,058926	0,076804	-0,055574	0,011361	-3,827252	-6,272208	-0,058926
11:27:40,08	0,518932	3,377043	-0,104995	0,121973	0,275963	-0,481005	0,074178	-0,058220	0,008664	0,700521	-0,351721	-0,051747	-0,587221	-2,976030	-1,067596	-21,090121	9,626501	12,742102	0,074178	-0,058220	0,008664	-3,869751	-6,174679	-0,051747	0,074178	-0,058220	0,008664	-3,869751	-6,174679	-0,051747
11:27:40,13	0,518932	3,377043	-0,104995	0,121973	0,275963	-0,481005	0,068584	-0,056912	0,012104	0,598533	-0,665671	-0,077156	-0,590802	-2,975367	-1,068376	-21,109801	9,635848	12,761938	0,068584	-0,056912	0,012104	-3,869081	-6,049512	-0,077156	0,068584	-0,056912	0,012104	-3,869081	-6,049512	-0,077156
11:27:40,18	0,518932	3,377043	-0,104995	0,121973	0,275963	-0,481005	0,069801	-0,053479	0,011325	0,418245	-0,624125	-0,057320	-0,588356	-2,979112	-1,068745	-21,087416	9,661124	12,748074	0,069801	-0,053479	0,011325	-3,779839	-6,103469	-0,057320	0,069801	-0,053479	0,011325	-3,779839	-6,103469	-0,057320
11:27:40,23	0,518932	3,377043	-0,104995	0,121973	0,275963	-0,481005	0,070666	-0,056759	0,011731	0,557836	-0,521077	-0,074188	-0,584829	-2,977227	-1,070682	-21,067468	9,619162	12,748593	0,070666	-0,056759	0,011731	-3,897766	-6,068348	-0,074188	0,070666	-0,056759	0,011731	-3,897766	-6,068348	-0,074188
11:27:40,28	0,518932	3,377043	-0,104995	0,121973	0,275963	-0,481005	0,070666	-0,056759	0,011731	0,557836	-0,521077	-0,074188	-0,584209	-2,979325	-1,067189	-21,082785	9,665370	12,738210	0,070666	-0,056759	0,011731	-3,897766	-6,068348	-0,074188	0,070666	-0,056759	0,011731	-3,897766	-6,068348	-0,074188
11:27:40,33	0,518932	3,377043	-0,104995	0,121973	0,275963	-0,481005	0,069931	-0,061168	0,012512	0,857160	-0,608683	-0,081048	-0,585355	-2,977399	-1,069869	-21,045793	9,647827	12,782593	0,069931	-0,061168	0,012512	-3,944528	-6,098302	-0,081048	0,069931	-0,061168	0,012512	-3,944528	-6,098302	-0,081048
11:27:40,38	0,518932	3,377043	-0,104995	0,121973	0,275963	-0,481005	0,068836	-0,059213	0,009832	0,758786	-0,624822	-0,036665	-0,585381	-2,979568	-1,068313	-21,061172	9,631780	12,780964	0,068836	-0,059213	0,009832	-3,889408	-6,028473	-0,036665	0,068836	-0,059213	0,009832	-3,889408	-6,028473	-0,036665
11:27:40,43	0,518932	3,377043	-0,104995	0,121973	0,275963	-0,481005	0,070728	-0,060275	0,011388	0,792436	-0,531751	-0,038294	-0,591347	-2,975472	-1,070307	-21,093529	9,661149	12,768492	0,070728	-0,060275	0,011388	-3,939145	-6,083897	-0,038294	0,070728	-0,060275	0,011388	-3,939145	-6,083897	-0,038294
11:27:40,48	0,518932	3,377043	-0,104995	0,121973	0,275963	-0,481005	0,070164	-0,053060	0,009393	0,426519	-0,603791	-0,050766	-0,590810	-2,979968	-1,071848	-21,113944	9,626303	12,772794	0,070164	-0,053060	0,009393	-3,738695	-6,111656	-0,050766	0,070164	-0,053060	0,009393	-3,738695	-6,111656	-0,050766
11:27:40,53	0,518932	3,377043	-0,104995	0,121973	0,275963	-0,481005	0,072894	-0,054000	0,010559	0,449458	-0,485634	-0,046332	-0,591898	-2,978306	-1,069142	-21,127113	9,650591	12,772927	0,072894	-0,054000	0,010559	-3,789538	-6,207807	-0,046332	0,072894	-0,054000	0,010559	-3,789538	-6,207807	-0,046332
11:27:40,58	0,518932	3,377043	-0,104995	0,121973	0,275963	-0,481005	0,072894	-0,054000	0,010559	0,449458	-0,485634	-0,046332	-0,585409	-2,980155	-1,070674	-21,075207	9,631702	12,748534	0,072894	-0,054000	0,010559	-3,789538	-6,207807	-0,046332	0,072894	-0,054000	0,010559	-3,789538	-6,207807	-0,046332
11:27:40,63	0,518932	3,377043	-0,104995	0,121973	0,275963	-0,481005	0,071251	-0,060544	0,009027	0,799368	-0,516678	-0,070724	-0,593620	-2,977352	-1,068748	-21,050555	9,616667	12,740779	0,071251	-0,060544	0,009027	-3,953373	-6,109869	-0,070724	0,071251	-0,060544	0,009027	-3,953373	-6,109869	-0,070724
11:27:40,68	0,518932	3,377043	-0,104995	0,121973	0,275963	-0,481005	0,072929	-0,052031	0,010952	0,355979	-0,400546	-0,078479	-0,587215	-2,979948	-1,073004	-21,079890	9,610383	12,758726	0,072929	-0,052031	0,010952	-3,728465	-6,125474	-0,078479	0,072929	-0,052031	0,010952	-3,728465	-6,125474	-0,078479
11:27:40,73	0,518932	3,377043	-0,104995	0,121973	0,275963	-0,481005	0,071975	-0,058876	0,006697	0,691801	-0,472444	-0,060532	-0,587819	-2,981558	-1,071445	-21,098594	9,626153	12,767822	0,071975	-0,058876	0,006697	-3,929962	-6,122442	-0,060532	0,071975	-0,058876	0,006697	-3,929962	-6,122442	-0,060532
11:27:40,78	0,518932	3,377043	-0,104995	0,121973	0,275963	-0,481005	0,073671	-0,059158	0,008256	0,710775	-0,408296	-0,051437	-0,590680	-2,977829	-1,067187	-21,075840	9,674914	12,756928	0,073671	-0,059158	0,008256	-3,933132	-6,191489	-0,051437	0,073671	-0,059158	0,008256	-3,933132	-6,191489	-0,051437
11:27:40,83	0,518932	3,377043	-0,104995	0,121973	0,275963	-0,481005	0,071872	-0,054816	0,012514	0,538591	-0,506525	-0,062331	-0,591980	-2,981530	-1,071460	-21,109506	9,605720	12,761729	0,071872	-0,054816	0,012514	-3,764462	-6,148488	-0,062331	0,071872	-0,054816	0,012514	-3,764462	-6,148488	-0,062331
11:27:40,88	0,518932	3,377043	-0,104995	0,121973	0,275963	-0,481005	0,072349	-0,055086	0,006707	0,470633	-0,466710	-0,017501	-0,589539	-2,979409	-1,068731	-21,077229	9,627524	12,761171	0,072349	-0,055086	0,006707	-3,853635	-6,146095	-0,017501	0,072349	-0,055086	0,006707	-3,853635	-6,146095	-0,017501
11:27:40,93	0,518932	3,377043	-0,104995	0,121973	0,275963	-0,481005	0,072349	-0,055086	0,006707	0,470633	-0,466710	-0,017501	-0,588395	-2,980473	-1,071048	-21,093742	9,641739	12,782627	0,072349	-0,055086	0,006707	-3,853635	-6,146095	-0,017501	0,072349	-0,055086	0,006707	-3,853635	-6,146095	-0,017501
11:27:40,98	0,518932	3,377043	-0,104995	0,121973	0,275963	-0,481005	0,073019	-0,058117	0,008653	0,672558	-0,445824	-0,036632	-0,589670	-2,980174	-1,071849	-21,120382	9,591844	12,771923	0,073019	-0,058117	0,008653	-3,889616	-6,177784	-0,036632	0,073019	-0,058117	0,008653	-3,889616	-6,177784	-0,036632
11:27:41,03	0,518932	3,377043	-0,104995	0,121973	0,275963	-0,481005	0,072470	-0,057805	0,008636	0,635438	-0,448832	-0,062669	-0,588390	-2,979841	-1,071065	-21,082088	9,610845	12,756589	0,072470	-0,057805	0,008636	-3,902293	-6,137698	-0,062669	0,072470	-0,057805	0,008636	-3,902293	-6,137698	-0,062669
11:27:41,08	0,518932	3,377043	-0,104995	0,121973	0,275963	-0,481005	0,072470	-0,057805	0,008636	0,635438	-0,448832	-0,062669	-0,588426	-2,974627	-1,071458	-21,083967	9,618692	12,782899	0,072470	-0,057805	0,008636	-3,902293	-6,137698	-0,062669	0,072470	-0,057805	0,008636	-3,902293	-6,137698	-0,062669
11:27:41,13	0,518932	3,377043	-0,104995	0,121973	0,275963	-0,481005	0,067971	-0,055167	0,008243	0,504080	-0,688289	-0,036359	-0,585441	-2,976144	-1,070693	-21,079588	9,631478	12,749173	0,067971	-0,055167	0,008243	-3,826510	-6,024046	-0,036359	0,067971	-0,055167	0,008243	-3,826510	-6,024046	-0,036359
11:27:41,18	0,518932	3,377043	-0,104995	0,121973	0,275963	-0,481005	0,067793	-0,058511	0,009008	0,691227	-0,700157	-0,070085	-0,585953	-2,980154	-1,071820	-21,064222	9,673260	12,769736	0,067793	-0,058511	0,009008	-3,901862	-6,021924	-0,070085	0,067793	-0,058511	0,009008	-3,901862	-6,021924	-0,070085
11:27:41,23	0,518932	3,377043	-0,104995	0,121973	0,275963	-0,481005	0,071522	-0,060072	0,007881	0,816293	-0,513845	-0,049522	-0,590091	-2,982185	-1,073011	-21,067428	9,643132	12,734597	0,071522	-0,060072	0,007881	-3,899375	-6,128320	-0,049522	0,071522	-0,060072	0,007881	-3,899375	-6,128320	-0,049522
11:27:41,28	0,518932	3,377043	-0,104995	0,121973	0,275963	-0,481005	0,075350	-0,057505	0,006690	0,655086	-0,302512	-0,084662	-0,584812	-2,973351	-1,073008	-21,061690	9,677301	12,776614	0,075350	-0,057505	0,006690	-3,859030	-6,217469	-0,084662	0,075350	-0,057505	0,006690	-3,859030	-6,217469	-0,084662
11:27:41,33	0,518932	3,377043	-0,104995	0,121973	0,275963	-0,481005	0,065059	-0,057659	0,006693	0,695578	-0,849723	-0,042644	-0,591897	-2,980638	-1,072622	-21,077303	9,634800	12,753492	0,065059	-0,057659	0,006693	-3,830663	-5,956891	-0,042644	0,065059	-0,057659	0,006693	-3,830663	-5,956891	-0,042644
11:27:41,38	0,518932	3,377043	-0,104995	0,121973	0,275963	-0,481005	0,074913	-0,055166	0,007079	0,521343	-0,329592	-0,065766	-0,584843	-2,978723	-1,074569	-21,086119	9,664560	12,752379	0,074913	-0,055166	0,007079	-3,809219	-6,210290	-0,065766	0,074913	-0,055166	0,007079	-3,809219	-6,210290	-0,065766
11:27:41,43	0,518932	3,377043	-0,104995	0,121973	0,275963	-0,481005	0,069728	-0,060318	0,005132	0,810585	-0,621761	-0,066879	-0,585459	-2,978713	-1,071047	-21,091492	9,638169	12,788102	0,069728	-0,060318	0,005132	-3,924368	-6,095384	-0,066879	0,069728	-0,060318	0,005132	-3,924368	-6,095384	-0,066879
11:27:41,48	0,518932	3,377043	-0,104995	0,121973	0,275963	-0,481005	0,070027	-0,059780	0,008654	0,757070	-0,597670	-0,031156	-0,592303	-2,978008	-1,073959	-21,069286	9,636441	12,794973	0,070027	-0,059780	0,008654	-3,935655	-6,094765	-0,031156	0,070027	-0,059780	0,008654	-3,935655	-6,094765	-0,031156
11:27:41,53	0,518932	3,377043	-0,104995	0,121973	0,275963	-0,481005	0,072838	-0,053500	0,005742	0,440112	-0,431388	-0,024286	-0,588393	-2,976279	-1,074303	-21,070864	9,624090	12,771509	0,072838	-0,053500	0,005742	-3,759626	-6,149169	-0,024286	0,072838	-0,053500	0,005742	-3,759626	-6,149169	-0,024286
11:27:41,58	0,518932	3,377043	-0,104995	0,121973	0,275963	-0,481005	0,069386	-0,056021	0,005397	0,559745	-0,606071	-0,047749	-0,586001	-2,977460	-1,071082	-21,085867	9,679585	12,745879	0,069386	-0,056021	0,005397	-3,837931	-6,052889	-0,047749	0,069386	-0,056021	0,005397	-3,837931	-6,052889	-0,047749
11:27:41,63	0,518932	3,377043	-0,104995	0,121973	0,275963	-0,481005	0,069212	-0,058684	0,008619	0,738755	-0,655852	-0,073380	-0,586663	-2,978093	-1,070652	-21,099992	9,636976	12,807175	0,069212	-0,058684	0,008619	-3,867929	-6,089023	-0,073380	0,069212	-0,058684	0,008619	-3,867929	-6,089023	-0,073380
11:27:41,68	0,518932	3,377043	-0,104995	0,121973	0,275963	-0,481005	0,070092	-0,058427	0,009049	0,681443	-0,601045	-0,012083	-0,583626	-2,976394	-1,070276	-21,058192	9,636573	12,768520	0,070092	-0,058427	0,009049	-3,905089	-6,103259	-0,012083	0,070092	-0,058427	0,009049	-3,905089	-6,103259	-0,012083
11:27:41,73	0,518932	3,377043	-0,104995	0,121973	0,275963	-0,481005	0,067102	-0,060208	0,009425	0,794572	-0,720106	-0,050738	-0,588313	-2,980952	-1,071037	-21,067744	9,670936	12,778386	0,067102	-0,060208	0,009425	-3,931717	-5,987631	-0,050738	0,067102	-0,060208	0,009425	-3,931717	-5,987631	-0,050738
11:27:41,78	0,518932	3,377043	-0,104995	0,121973	0,275963	-0,481005	0,073393	-0,058427	0,008664	0,726964	-0,418459	-0,040872	-0,587161	-2,979134	-1,070254	-21,065000	9,642891	12,791988	0,073393	-0,058427	0,008664	-3,859548	-6,179781	-0,040872	0,073393	-0,058427	0,008664	-3,859548	-6,179781	-0,040872
11:27:41,83	0,518932	3,377043	-0,104995	0,121973	0,275963	-0,481005	0,071242	-0,058516	0,009446	0,708680	-0,513878	-0,027271	-0,587181	-2,981745	-1,073383	-21,076931	9,636419	12,759500	0,071242	-0,058516	0,009446	-3,884825	-6,106397	-0,027271	0,071242	-0,058516	0,009446	-3,884825	-6,106397	-0,027271
11:27:41,88	0,518932	3,377043	-0,104995	0,121973	0,275963	-0,481005	0,073514	-0,059804	0,006318	0,764111	-0,402844	-0,059759	-0,587308	-2,978362	-1,073800	-21,123893	9,633012	12,770297	0,073514	-0,059804	0,006318	-3,930540	-6,173695	-0,059759	0,073514	-0,059804	0,006318	-3,930540	-6,173695	-0,059759
11:27:41,93	0,518932	3,377043	-0,104995	0,121973	0,275963	-0,481005	0,070647	-0,058003	0,005901	0,644005	-0,590878	-0,048961	-0,588930	-2,982046	-1,074166	-21,072644	9,647566	12,750252	0,070647	-0,058003	0,005901	-3,909234	-6,136694	-0,048961	0,070647	-0,058003	0,005901	-3,909234	-6,136694	-0,048961
11:27:41,98	0,518932	3,377043	-0,104995	0,121973	0,275963	-0,481005	0,074649	-0,058440	0,005534	0,704963	-0,345708	-0,069006	-0,586465	-2,980208	-1,070639	-21,018789	9,636988	12,762447	0,074649	-0,058440	0,005534	-3,882588	-6,205622	-0,069006	0,074649	-0,058440	0,005534	-3,882588	-6,205622	-0,069006
11:27:42,03	0,518932	3,377043	-0,104995	0,121973	0,275963	-0,481005	0,071825	-0,059656	0,009062	0,785930	-0,440629	-0,056811	-0,593661	-2,977450	-1,074166	-21,068690	9,658766	12,784350	0,071825	-0,059656	0,009062	-3,897030	-6,078856	-0,056811	0,071825	-0,059656	0,009062	-3,897030	-6,078856	-0,056811
11:27:42,08	0,518932	3,377043	-0,104995	0,121973	0,275963	-0,481005	0,073034	-0,052045	0,005535	0,384097	-0,431858	-0,034908	-0,586561	-2,977173	-1,072610	-21,061959	9,669227	12,770402	0,073034	-0,052045	0,005535	-3,701444	-6,165003	-0,034908	0,073034	-0,052045	0,005535	-3,701444	-6,165003	-0,034908
11:27:42,13	0,518932	3,377043	-0,104995	0,121973	0,275963	-0,481005	0,069244	-0,058055	0,007091	0,709056	-0,628327	-0,048857	-0,587225	-2,982504	-1,072216	-21,097306	9,626787	12,768261	0,069244	-0,058055	0,007091	-3,848291	-6,063975	-0,048857	0,069244	-0,058055	0,007091	-3,848291	-6,063975	-0,048857
11:27:42,18	0,518932	3,377043	-0,104995	0,121973	0,275963	-0,481005	0,074193	-0,060146	0,007485	0,763320	-0,380370	-0,050998	-0,584829	-2,980357	-1,072576	-21,070749	9,632343	12,798188	0,074193	-0,060146	0,007485	-3,958108	-6,204515	-0,050998	0,074193	-0,060146	0,007485	-3,958108	-6,204515	-0,050998
11:27:42,23	0,518932	3,377043	-0,104995	0,121973	0,275963	-0,481005	0,071136	-0,061147	0,007125	0,833498	-0,519106	-0,021070	-0,591898	-2,976653	-1,073021	-21,064797	9,631316	12,754087	0,071136	-0,061147	0,007125	-3,966564	-6,103287	-0,021070	0,071136	-0,061147	0,007125	-3,966564	-6,103287	-0,021070
11:27:42,28	0,518932	3,377043	-0,104995	0,121973	0,275963	-0,481005	0,071462	-0,053174	0,006679	0,420952	-0,496483	-0,065172	-0,586652	-2,977274	-1,072614	-21,096363	9,649811	12,784641	0,071462	-0,053174	0,006679	-3,753173	-6,106259	-0,065172	0,071462	-0,053174	0,006679	-3,753173	-6,106259	-0,065172
11:27:42,33	0,518932	3,377043	-0,104995	0,121973	0,275963	-0,481005	0,069377	-0,058027	0,007087	0,673552	-0,641486	-0,034617	-0,584951	-2,973157	-1,075242	-21,047396	9,608536	12,812775	0,069377	-0,058027	0,007087	-3,881548	-6,087592	-0,034617	0,069377	-0,058027	0,007087	-3,881548	-6,087592	-0,034617
11:27:42,38	0,518932	3,377043	-0,104995	0,121973	0,275963	-0,481005	0,064961	-0,057442	0,004459	0,631865	-0,808074	-0,006483	-0,588268	-2,980401	-1,074139	-21,031195	9,644846	12,769461	0,064961	-0,057442	0,004459	-3,877306	-5,907523	-0,006483	0,064961	-0,057442	0,004459	-3,877306	-5,907523	-0,006483
11:27:42,43	0,518932	3,377043	-0,104995	0,121973	0,275963	-0,481005	0,072893	-0,058190	0,005562	0,710348	-0,399737	-0,049797	-0,590033	-2,982123	-1,069897	-21,055796	9,669151	12,733435	0,072893	-0,058190	0,005562	-3,857603	-6,121846	-0,049797	0,072893	-0,058190	0,005562	-3,857603	-6,121846	-0,049797
11:27:42,48	0,518932	3,377043	-0,104995	0,121973	0,275963	-0,481005	0,075267	-0,057523	0,009804	0,684393	-0,309743	-0,085823	-0,590095	-2,980433	-1,072189	-21,048044	9,610708	12,791260	0,075267	-0,057523	0,009804	-3,831169	-6,218215	-0,085823	0,075267	-0,057523	0,009804	-3,831169	-6,218215	-0,085823
11:27:42,53	0,518932	3,377043	-0,104995	0,121973	0,275963	-0,481005	0,073834	-0,056625	0,007512	0,590939	-0,348322	-0,027999	-0,589548	-2,973153	-1,073023	-21,060348	9,640027	12,764937	0,073834	-0,056625	0,007512	-3,854099	-6,144307	-0,027999	0,073834	-0,056625	0,007512	-3,854099	-6,144307	-0,027999
11:27:42,58	0,518932	3,377043	-0,104995	0,121973	0,275963	-0,481005	0,067256	-0,053459	0,006678	0,445545	-0,715688	-0,054322	-0,592079	-2,979775	-1,074476	-21,089078	9,639423	12,754987	0,067256	-0,053459	0,006678	-3,750960	-5,995308	-0,054322	0,067256	-0,053459	0,006678	-3,750960	-5,995308	-0,054322
11:27:42,63	0,518932	3,377043	-0,104995	0,121973	0,275963	-0,481005	0,074256	-0,054577	0,005225	0,488810	-0,376268	-0,064272	-0,590762	-2,977211	-1,072644	-21,090072	9,639051	12,749633	0,074256	-0,054577	0,005225	-3,795484	-6,205386	-0,064272	0,074256	-0,054577	0,005225	-3,795484	-6,205386	-0,064272
11:27:42,68	0,518932	3,377043	-0,104995	0,121973	0,275963	-0,481005	0,071377	-0,054436	0,007057	0,480662	-0,526656	-0,069626	-0,591368	-2,978422	-1,074969	-21,084142	9,602778	12,749540	0,071377	-0,054436	0,007057	-3,792568	-6,129765	-0,069626	0,071377	-0,054436	0,007057	-3,792568	-6,129765	-0,069626
11:27:42,73	0,518932	3,377043	-0,104995	0,121973	0,275963	-0,481005	0,066285	-0,062381	0,007845	0,902916	-0,801419	-0,067957	-0,589008	-2,971373	-1,073764	-21,069510	9,640616	12,828844	0,066285	-0,062381	0,007845	-3,994005	-6,004773	-0,067957	0,066285	-0,062381	0,007845	-3,994005	-6,004773	-0,067957
11:27:42,78	0,518932	3,377043	-0,104995	0,121973	0,275963	-0,481005	0,065445	-0,053036	0,005937	0,419513	-0,818126	0,009586	-0,589015	-2,981166	-1,073007	-21,090919	9,589191	12,757671	0,065445	-0,053036	0,005937	-3,743839	-5,955526	0,009586	0,065445	-0,053036	0,005937	-3,743839	-5,955526	0,009586
11:27:42,83	0,518932	3,377043	-0,104995	0,121973	0,275963	-0,481005	0,073930	-0,057927	0,006694	0,618571	-0,369731	-0,061588	-0,589575	-2,980333	-1,071066	-21,104504	9,666455	12,768821	0,073930	-0,057927	0,006694	-3,928672	-6,173209	-0,061588	0,073930	-0,057927	0,006694	-3,928672	-6,173209	-0,061588
11:27:42,88	0,518932	3,377043	-0,104995	0,121973	0,275963	-0,481005	0,073488	-0,057025	0,008635	0,631821	-0,443109	-0,050437	-0,587790	-2,974498	-1,073015	-21,078109	9,671121	12,775905	0,073488	-0,057025	0,008635	-3,844667	-6,211894	-0,050437	0,073488	-0,057025	0,008635	-3,844667	-6,211894	-0,050437
11:27:42,93	0,518932	3,377043	-0,104995	0,121973	0,275963	-0,481005	0,067542	-0,055653	0,006686	0,577699	-0,731758	-0,043354	-0,589422	-2,979157	-1,071725	-21,107415	9,626022	12,761698	0,067542	-0,055653	0,006686	-3,791062	-6,033809	-0,043354	0,067542	-0,055653	0,006686	-3,791062	-6,033809	-0,043354
11:27:42,98	0,518932	3,377043	-0,104995	0,121973	0,275963	-0,481005	0,072393	-0,056569	0,007976	0,571612	-0,482353	-0,057560	-0,590172	-2,979725	-1,074167	-21,078817	9,604104	12,768434	0,072393	-0,056569	0,007976	-3,869042	-6,165181	-0,057560	0,072393	-0,056569	0,007976	-3,869042	-6,165181	-0,057560
11:27:43,03	0,518932	3,377043	-0,104995	0,121973	0,275963	-0,481005	0,073260	-0,056204	0,005534	0,547958	-0,401552	-0,050824	-0,588968	-2,978904	-1,070693	-21,086394	9,637749	12,743580	0,073260	-0,056204	0,005534	-3,864056	-6,152427	-0,050824	0,073260	-0,056204	0,005534	-3,864056	-6,152427	-0,050824
11:27:43,08	0,518932	3,377043	-0,104995	0,121973	0,275963	-0,481005	0,071947	-0,056836	0,009008	0,606165	-0,493186	-0,075678	-0,590762	-2,978778	-1,074135	-21,068907	9,597030	12,811731	0,071947	-0,056836	0,009008	-3,855453	-6,141031	-0,075678	0,071947	-0,056836	0,009008	-3,855453	-6,141031	-0,075678
11:27:43,13	0,518932	3,377043	-0,104995	0,121973	0,275963	-0,481005	0,072735	-0,055220	0,005566	0,495620	-0,416721	-0,007528	-0,590120	-2,976508	-1,074556	-21,041395	9,590915	12,763505	0,072735	-0,055220	0,005566	-3,839152	-6,126402	-0,007528	0,072735	-0,055220	0,005566	-3,839152	-6,126402	-0,007528
11:27:43,18	0,518932	3,377043	-0,104995	0,121973	0,275963	-0,481005	0,070448	-0,054640	0,005144	0,473941	-0,508745	-0,055754	-0,589537	-2,977083	-1,076102	-21,055773	9,633702	12,780515	0,070448	-0,054640	0,005144	-3,815332	-6,038922	-0,055754	0,070448	-0,054640	0,005144	-3,815332	-6,038922	-0,055754
11:27:43,23	0,518932	3,377043	-0,104995	0,121973	0,275963	-0,481005	0,070654	-0,055433	0,003599	0,545005	-0,531864	-0,038744	-0,589032	-2,975956	-1,075735	-21,096050	9,643998	12,781290	0,070654	-0,055433	0,003599	-3,806461	-6,078232	-0,038744	0,070654	-0,055433	0,003599	-3,806461	-6,078232	-0,038744
11:27:43,28	0,518932	3,377043	-0,104995	0,121973	0,275963	-0,481005	0,069426	-0,055307	0,003965	0,527251	-0,635789	-0,037968	-0,588388	-2,974882	-1,074952	-21,074206	9,657523	12,781292	0,069426	-0,055307	0,003965	-3,814355	-6,085699	-0,037968	0,069426	-0,055307	0,003965	-3,814355	-6,085699	-0,037968
11:27:43,33	0,518932	3,377043	-0,104995	0,121973	0,275963	-0,481005	0,068174	-0,055327	0,004749	0,550915	-0,688741	-0,037966	-0,585515	-2,974523	-1,074989	-21,106507	9,644253	12,747856	0,068174	-0,055327	0,004749	-3,792244	-6,040364	-0,037966	0,068174	-0,055327	0,004749	-3,792244	-6,040364	-0,037966
11:27:43,38	0,518932	3,377043	-0,104995	0,121973	0,275963	-0,481005	0,066427	-0,057636	0,004711	0,643331	-0,800917	-0,071403	-0,582526	-2,976419	-1,074956	-21,075352	9,601964	12,756086	0,066427	-0,057636	0,004711	-3,881071	-6,015410	-0,071403	0,066427	-0,057636	0,004711	-3,881071	-6,015410	-0,071403
11:27:43,43	0,518932	3,377043	-0,104995	0,121973	0,275963	-0,481005	0,066574	-0,061172	0,004745	0,806179	-0,745133	-0,063172	-0,588995	-2,974123	-1,070300	-21,087432	9,650520	12,778381	0,066574	-0,061172	0,004745	-3,995833	-5,971188	-0,063172	0,066574	-0,061172	0,004745	-3,995833	-5,971188	-0,063172
11:27:43,48	0,518932	3,377043	-0,104995	0,121973	0,275963	-0,481005	0,067820	-0,054422	0,009401	0,491166	-0,715089	-0,040878	-0,591958	-2,980624	-1,073398	-21,099965	9,628326	12,768517	0,067820	-0,054422	0,009401	-3,780934	-6,038941	-0,040878	0,067820	-0,054422	0,009401	-3,780934	-6,038941	-0,040878
11:27:43,53	0,518932	3,377043	-0,104995	0,121973	0,275963	-0,481005	0,074931	-0,055107	0,006303	0,501308	-0,345046	-0,050741	-0,590164	-2,976748	-1,071449	-21,088150	9,655937	12,788360	0,074931	-0,055107	0,006303	-3,824578	-6,227154	-0,050741	0,074931	-0,055107	0,006303	-3,824578	-6,227154	-0,050741
11:27:43,58	0,518932	3,377043	-0,104995	0,121973	0,275963	-0,481005	0,072997	-0,057124	0,003273	0,560162	-0,440043	-0,064045	-0,589243	-2,979957	-1,076428	-21,118145	9,585645	12,755213	0,072997	-0,057124	0,003273	-3,924093	-6,170295	-0,064045	0,072997	-0,057124	0,003273	-3,924093	-6,170295	-0,064045
11:27:43,63	0,518932	3,377043	-0,104995	0,121973	0,275963	-0,481005	0,072997	-0,057124	0,003273	0,560162	-0,440043	-0,064045	-0,588389	-2,975758	-1,075280	-21,063741	9,615910	12,763771	0,072997	-0,057124	0,003273	-3,924093	-6,170295	-0,064045	0,072997	-0,057124	0,003273	-3,924093	-6,170295	-0,064045
11:27:43,68	0,518932	3,377043	-0,104995	0,121973	0,275963	-0,481005	0,068933	-0,055765	0,004421	0,542871	-0,619370	-0,055487	-0,590209	-2,982221	-1,072575	-21,107437	9,627089	12,821415	0,068933	-0,055765	0,004421	-3,834649	-6,030626	-0,055487	0,068933	-0,055765	0,004421	-3,834649	-6,030626	-0,055487
11:27:43,73	0,518932	3,377043	-0,104995	0,121973	0,275963	-0,481005	0,075440	-0,057420	0,007126	0,616777	-0,324466	0,002157	-0,594307	-2,980597	-1,074942	-21,094258	9,635629	12,783766	0,075440	-0,057420	0,007126	-3,890680	-6,246477	0,002157	0,075440	-0,057420	0,007126	-3,890680	-6,246477	0,002157
11:27:43,78	0,518932	3,377043	-0,104995	0,121973	0,275963	-0,481005	0,076082	-0,053059	0,004759	0,403983	-0,283909	-0,035493	-0,592529	-2,977646	-1,073416	-21,086327	9,630770	12,754274	0,076082	-0,053059	0,004759	-3,761125	-6,256362	-0,035493	0,076082	-0,053059	0,004759	-3,761125	-6,256362	-0,035493
11:27:43,83	0,518932	3,377043	-0,104995	0,121973	0,275963	-0,481005	0,072638	-0,053123	0,006284	0,407082	-0,453725	-0,064984	-0,590128	-2,975154	-1,071451	-21,052187	9,607157	12,772136	0,072638	-0,053123	0,006284	-3,763070	-6,155785	-0,064984	0,072638	-0,053123	0,006284	-3,763070	-6,155785	-0,064984
11:27:43,88	0,518932	3,377043	-0,104995	0,121973	0,275963	-0,481005	0,069279	-0,053956	0,008250	0,447038	-0,586995	-0,047122	-0,588488	-2,978563	-1,073011	-21,118993	9,615645	12,783512	0,069279	-0,053956	0,008250	-3,788533	-6,025413	-0,047122	0,069279	-0,053956	0,008250	-3,788533	-6,025413	-0,047122
11:27:43,93	0,518932	3,377043	-0,104995	0,121973	0,275963	-0,481005	0,071411	-0,057082	0,006690	0,583503	-0,538232	-0,035746	-0,582502	-2,974309	-1,074148	-21,060258	9,618147	12,799881	0,071411	-0,057082	0,006690	-3,897407	-6,144009	-0,035746	0,071411	-0,057082	0,006690	-3,897407	-6,144009	-0,035746
11:27:43,98	0,518932	3,377043	-0,104995	0,121973	0,275963	-0,481005	0,064734	-0,060138	0,005553	0,773978	-0,835814	-0,019377	-0,592575	-2,976394	-1,074208	-21,097550	9,614459	12,749682	0,064734	-0,060138	0,005553	-3,946871	-5,917457	-0,019377	0,064734	-0,060138	0,005553	-3,946871	-5,917457	-0,019377
11:27:44,03	0,518932	3,377043	-0,104995	0,121973	0,275963	-0,481005	0,071576	-0,052457	0,005493	0,352740	-0,510500	-0,069577	-0,590794	-2,974360	-1,072634	-21,099978	9,658411	12,784682	0,071576	-0,052457	0,005493	-3,765172	-6,129213	-0,069577	0,071576	-0,052457	0,005493	-3,765172	-6,129213	-0,069577
11:27:44,08	0,518932	3,377043	-0,104995	0,121973	0,275963	-0,481005	0,068925	-0,052983	0,007066	0,416933	-0,672444	-0,034576	-0,586420	-2,982622	-1,076546	-21,085948	9,645319	12,773109	0,068925	-0,052983	0,007066	-3,742258	-6,083034	-0,034576	0,068925	-0,052983	0,007066	-3,742258	-6,083034	-0,034576
11:27:44,13	0,518932	3,377043	-0,104995	0,121973	0,275963	-0,481005	0,073892	-0,060902	0,003154	0,824381	-0,395424	-0,046149	-0,590286	-2,979698	-1,076211	-21,039240	9,616827	12,783391	0,073892	-0,060902	0,003154	-3,956425	-6,195982	-0,046149	0,073892	-0,060902	0,003154	-3,956425	-6,195982	-0,046149
11:27:44,18	0,518932	3,377043	-0,104995	0,121973	0,275963	-0,481005	0,073294	-0,056091	0,003490	0,572910	-0,371863	-0,035868	-0,588433	-2,978498	-1,074577	-21,096048	9,622030	12,755382	0,073294	-0,056091	0,003490	-3,830266	-6,125419	-0,035868	0,073294	-0,056091	0,003490	-3,830266	-6,125419	-0,035868
11:27:44,23	0,518932	3,377043	-0,104995	0,121973	0,275963	-0,481005	0,071327	-0,057096	0,005124	0,601258	-0,525911	-0,063877	-0,593171	-2,975830	-1,072245	-21,112219	9,652867	12,788610	0,071327	-0,057096	0,005124	-3,880789	-6,125110	-0,063877	0,071327	-0,057096	0,005124	-3,880789	-6,125110	-0,063877
11:27:44,28	0,518932	3,377043	-0,104995	0,121973	0,275963	-0,481005	0,071386	-0,051659	0,007456	0,337127	-0,552287	-0,030648	-0,585399	-2,980445	-1,077217	-21,054509	9,644623	12,820507	0,071386	-0,051659	0,007456	-3,718074	-6,156085	-0,030648	0,071386	-0,051659	0,007456	-3,718074	-6,156085	-0,030648
11:27:44,33	0,518932	3,377043	-0,104995	0,121973	0,275963	-0,481005	0,071496	-0,060698	0,002484	0,828867	-0,492454	0,001249	-0,586571	-2,975843	-1,075711	-21,050327	9,652865	12,781531	0,071496	-0,060698	0,002484	-3,935891	-6,104907	0,001249	0,071496	-0,060698	0,002484	-3,935891	-6,104907	0,001249
11:27:44,38	0,518932	3,377043	-0,104995	0,121973	0,275963	-0,481005	0,068098	-0,057381	0,003990	0,665653	-0,669675	-0,037727	-0,585327	-2,979569	-1,072205	-21,027199	9,618642	12,753501	0,068098	-0,057381	0,003990	-3,838782	-6,015346	-0,037727	0,068098	-0,057381	0,003990	-3,838782	-6,015346	-0,037727
11:27:44,43	0,518932	3,377043	-0,104995	0,121973	0,275963	-0,481005	0,070702	-0,060322	0,007496	0,800503	-0,497117	-0,065758	-0,592459	-2,977503	-1,074969	-21,057470	9,646901	12,740937	0,070702	-0,060322	0,007496	-3,934788	-6,047217	-0,065758	0,070702	-0,060322	0,007496	-3,934788	-6,047217	-0,065758
11:27:44,48	0,518932	3,377043	-0,104995	0,121973	0,275963	-0,481005	0,072479	-0,053113	0,004732	0,434941	-0,445033	-0,078322	-0,593817	-2,979648	-1,075739	-21,129563	9,616712	12,784233	0,072479	-0,053113	0,004732	-3,734396	-6,134664	-0,078322	0,072479	-0,053113	0,004732	-3,734396	-6,134664	-0,078322
11:27:44,53	0,518932	3,377043	-0,104995	0,121973	0,275963	-0,481005	0,075015	-0,053009	0,003962	0,367368	-0,360510	-0,035025	-0,592441	-2,977948	-1,072216	-21,036489	9,601630	12,766604	0,075015	-0,053009	0,003962	-3,793845	-6,249203	-0,035025	0,075015	-0,053009	0,003962	-3,793845	-6,249203	-0,035025
11:27:44,58	0,518932	3,377043	-0,104995	0,121973	0,275963	-0,481005	0,067710	-0,057730	0,007074	0,648175	-0,720469	-0,044381	-0,589656	-2,980831	-1,074164	-21,106473	9,582101	12,782472	0,067710	-0,057730	0,007074	-3,883664	-6,035732	-0,044381	0,067710	-0,057730	0,007074	-3,883664	-6,035732	-0,044381
11:27:44,63	0,518932	3,377043	-0,104995	0,121973	0,275963	-0,481005	0,067710	-0,057730	0,007074	0,648175	-0,720469	-0,044381	-0,585895	-2,976908	-1,075897	-21,050383	9,632006	12,784973	0,067710	-0,057730	0,007074	-3,883664	-6,035732	-0,044381	0,067710	-0,057730	0,007074	-3,883664	-6,035732	-0,044381
11:27:44,68	0,518932	3,377043	-0,104995	0,121973	0,275963	-0,481005	0,068682	-0,058499	0,003804	0,705691	-0,628893	-0,034285	-0,589543	-2,976858	-1,076860	-21,060693	9,656423	12,810857	0,068682	-0,058499	0,003804	-3,886498	-6,020457	-0,034285	0,068682	-0,058499	0,003804	-3,886498	-6,020457	-0,034285
11:27:44,73	0,518932	3,377043	-0,104995	0,121973	0,275963	-0,481005	0,070462	-0,055315	0,002841	0,556116	-0,557463	-0,008401	-0,584975	-2,978515	-1,078028	-21,102033	9,576998	12,814838	0,070462	-0,055315	0,002841	-3,786133	-6,088768	-0,008401	0,070462	-0,055315	0,002841	-3,786133	-6,088768	-0,008401
11:27:44,78	0,518932	3,377043	-0,104995	0,121973	0,275963	-0,481005	0,069613	-0,060100	0,001673	0,715448	-0,597718	-0,004421	-0,586000	-2,983728	-1,075325	-21,074668	9,624685	12,745657	0,069613	-0,060100	0,001673	-4,002372	-6,062350	-0,004421	0,069613	-0,060100	0,001673	-4,002372	-6,062350	-0,004421
11:27:44,83	0,518932	3,377043	-0,104995	0,121973	0,275963	-0,481005	0,074641	-0,061819	0,004375	0,859823	-0,336427	-0,073601	-0,589325	-2,983404	-1,076238	-21,070344	9,636904	12,743610	0,074641	-0,061819	0,004375	-3,992949	-6,195727	-0,073601	0,074641	-0,061819	0,004375	-3,992949	-6,195727	-0,073601
11:27:44,88	0,518932	3,377043	-0,104995	0,121973	0,275963	-0,481005	0,076022	-0,058777	0,003463	0,714404	-0,266957	-0,075648	-0,588918	-2,979949	-1,073760	-21,063236	9,660476	12,779706	0,076022	-0,058777	0,003463	-3,899602	-6,234699	-0,075648	0,076022	-0,058777	0,003463	-3,899602	-6,234699	-0,075648
11:27:44,93	0,518932	3,377043	-0,104995	0,121973	0,275963	-0,481005	0,072627	-0,054424	0,002819	0,451740	-0,444606	-0,024774	-0,591359	-2,979565	-1,074163	-21,089581	9,628867	12,783689	0,072627	-0,054424	0,002819	-3,820530	-6,145864	-0,024774	0,072627	-0,054424	0,002819	-3,820530	-6,145864	-0,024774
11:27:44,98	0,518932	3,377043	-0,104995	0,121973	0,275963	-0,481005	0,073715	-0,055096	0,005538	0,506391	-0,399580	-0,035569	-0,587727	-2,975492	-1,078040	-21,020164	9,609389	12,771408	0,073715	-0,055096	0,005538	-3,818623	-6,186196	-0,035569	0,073715	-0,055096	0,005538	-3,818623	-6,186196	-0,035569
11:27:45,03	0,518932	3,377043	-0,104995	0,121973	0,275963	-0,481005	0,068371	-0,056205	0,001661	0,581926	-0,607586	-0,047851	-0,588977	-2,977789	-1,073026	-21,069843	9,598690	12,738897	0,068371	-0,056205	0,001661	-3,830186	-5,974738	-0,047851	0,068371	-0,056205	0,001661	-3,830186	-5,974738	-0,047851
11:27:45,08	0,518932	3,377043	-0,104995	0,121973	0,275963	-0,481005	0,067881	-0,056559	0,003175	0,643123	-0,715824	-0,069836	-0,587175	-2,975244	-1,076526	-21,070395	9,687839	12,749422	0,067881	-0,056559	0,003175	-3,796725	-6,044463	-0,069836	0,067881	-0,056559	0,003175	-3,796725	-6,044463	-0,069836
11:27:45,13	0,518932	3,377043	-0,104995	0,121973	0,275963	-0,481005	0,067881	-0,056559	0,003175	0,643123	-0,715824	-0,069836	-0,585560	-2,977742	-1,078054	-21,121475	9,637953	12,797639	0,067881	-0,056559	0,003175	-3,796725	-6,044463	-0,069836	0,067881	-0,056559	0,003175	-3,796725	-6,044463	-0,069836
11:27:45,18	0,518932	3,377043	-0,104995	0,121973	0,275963	-0,481005	0,069236	-0,059207	0,001647	0,712091	-0,664626	-0,021619	-0,588285	-2,980047	-1,074534	-21,023644	9,602634	12,758631	0,069236	-0,059207	0,001647	-3,935646	-6,099680	-0,021619	0,069236	-0,059207	0,001647	-3,935646	-6,099680	-0,021619
11:27:45,23	0,518932	3,377043	-0,104995	0,121973	0,275963	-0,481005	0,072595	-0,057999	0,005167	0,667636	-0,387582	-0,060627	-0,587865	-2,976342	-1,074951	-21,061884	9,648885	12,764612	0,072595	-0,057999	0,005167	-3,885324	-6,086306	-0,060627	0,072595	-0,057999	0,005167	-3,885324	-6,086306	-0,060627
11:27:45,28	0,518932	3,377043	-0,104995	0,121973	0,275963	-0,481005	0,069177	-0,056510	0,004749	0,611143	-0,621582	-0,054646	-0,583592	-2,976773	-1,076072	-21,032032	9,646202	12,796262	0,069177	-0,056510	0,004749	-3,824929	-6,051960	-0,054646	0,069177	-0,056510	0,004749	-3,824929	-6,051960	-0,054646
