# Supplementary material for: Characterization of interfragmentary motion associated with common osteosynthesis devices for rat fracture healing studies
Source: PLoS One. 2017 Apr 28;12(4):e0176735. doi: 10.1371/journal.pone.0176735 (PMC5409164; doi:10.1371/journal.pone.0176735)
Supplement: S1 Dataset — (ZIP) [file pone.0176735.s001.zip › S1_Dataset/RatNail/Specimen04/Nail_04W.txt]

%Tester: Sukopp Matthias
%Projekt: 
%Zeit: 12.03.2015 11:29:49
%Dateipfad: D:\Messungen\Fixator\Measurements\Fixator_20150312.txt
%Kommentar: Nail_04-W
%VI Version: D:\LVProjekte\Fixator\HauptVI\Fixator_v0.12.vi
%Virtueller Drehpunkt: 	0,0000	0,0000	0,0000
%Sensor zu Hexapod (Mitte): 	0,000000	0,000000	-26,500000
%Sensor zu Hexapod Trans (Mitte): 	-0,500000	-0,866025	0,000000	-0,866025	0,500000	0,000000	0,000000	0,000000	1,000000
%Hexapod zu Labor (Mitte): 	0,518979	3,372916	-0,104975
%Hexapod zu Labor Trans (Mitte): 	0,999934	0,010447	0,004795	-0,010436	0,999943	-0,002179	-0,004817	0,002129	0,999986
%Labor zu CR (Mitte): 	0,000000	0,000000	78,500000
%Labor zu CR Trans (Mitte): 	1,000000	0,000000	0,000000	0,000000	1,000000	0,000000	0,000000	0,000000	1,000000
%Zentrum Sensormasse: 	0,000000	0,000000	2,000000
%Sensormasse: 	200,000000E-3
--------------------------------------------------
Time	X	Y	Z	U	V	W	Exp_ Fx	Exp_ Fy	Exp_ Fz	Exp_ Mx	Exp_ My	Exp_ Mz	Sen_ Fx	Sen_ Fy	Sen_ Fz	Sen_ Mx	Sen_ My	Sen_ Mz	Hex_ Fx	Hex_ Fy	Hex_ Fz	Hex_ Mx	Hex_ My	Hex_ Mz	Lab_ Fx	Lab_ Fy	Lab_ Fz	Lab_ Mx	Lab_ My	Lab_ Mz	Laser
11:29:49,64	0,518979	3,372916	-0,104975	0,121981	0,276004	-0,597979	0,064201	0,015742	-0,136315	0,992681	0,723997	0,376848	-0,647949	-2,935907	-1,216016	-17,603194	12,430909	13,196107	0,064201	0,015742	-0,136315	2,228398	-4,315812	0,376848	0,064201	0,015742	-0,136315	2,228398	-4,315812	0,376848
11:29:49,69	0,518979	3,372916	-0,104975	0,121981	0,276004	-0,597979	0,064201	0,015742	-0,136315	0,992681	0,723997	0,376848	-0,648206	-2,940539	-1,219494	-17,646865	12,405828	13,149378	0,064201	0,015742	-0,136315	2,228398	-4,315812	0,376848	0,064201	0,015742	-0,136315	2,228398	-4,315812	0,376848
11:29:49,74	0,518979	3,372916	-0,104975	0,121981	0,276004	-0,597979	0,068340	0,013648	-0,139793	1,057986	0,913950	0,330120	-0,645768	-2,938017	-1,215594	-17,606865	12,398455	13,151998	0,068340	0,013648	-0,139793	2,129365	-4,450778	0,330120	0,068340	0,013648	-0,139793	2,129365	-4,450778	0,330120
11:29:49,79	0,518979	3,372916	-0,104975	0,121981	0,276004	-0,597979	0,064938	0,012798	-0,135893	1,115796	0,775326	0,332740	-0,643905	-2,939176	-1,218271	-17,573054	12,445686	13,179169	0,064938	0,012798	-0,135893	2,120456	-4,322272	0,332740	0,064938	0,012798	-0,135893	2,120456	-4,322272	0,332740
11:29:49,84	0,518979	3,372916	-0,104975	0,121981	0,276004	-0,597979	0,065010	0,010604	-0,138571	1,287680	0,784755	0,359910	-0,646963	-2,941895	-1,214790	-17,630364	12,420251	13,180738	0,065010	0,010604	-0,138571	2,120130	-4,318525	0,359910	0,065010	0,010604	-0,138571	2,120130	-4,318525	0,359910
11:29:49,89	0,518979	3,372916	-0,104975	0,121981	0,276004	-0,597979	0,068894	0,011893	-0,135090	1,169981	0,949792	0,361480	-0,642785	-2,940793	-1,220630	-17,585814	12,391724	13,140199	0,068894	0,011893	-0,135090	2,103602	-4,458356	0,361480	0,068894	0,011893	-0,135090	2,103602	-4,458356	0,361480
11:29:49,94	0,518979	3,372916	-0,104975	0,121981	0,276004	-0,597979	0,065851	0,008826	-0,140929	1,327047	0,844396	0,320941	-0,650473	-2,938022	-1,215579	-17,606935	12,419636	13,180925	0,065851	0,008826	-0,140929	2,019890	-4,324869	0,320941	0,065851	0,008826	-0,140929	2,019890	-4,324869	0,320941
11:29:49,99	0,518979	3,372916	-0,104975	0,121981	0,276004	-0,597979	0,067294	0,016870	-0,135878	0,922389	0,887233	0,361667	-0,643321	-2,938229	-1,217873	-17,568726	12,436536	13,193366	0,067294	0,016870	-0,135878	2,246659	-4,395381	0,361667	0,067294	0,016870	-0,135878	2,246659	-4,395381	0,361667
11:29:50,04	0,518979	3,372916	-0,104975	0,121981	0,276004	-0,597979	0,063898	0,010572	-0,138172	1,283590	0,735232	0,374107	-0,648105	-2,936927	-1,219081	-17,602362	12,447819	13,174794	0,063898	0,010572	-0,138172	2,113520	-4,280722	0,374107	0,063898	0,010572	-0,138172	2,113520	-4,280722	0,374107
11:29:50,09	0,518979	3,372916	-0,104975	0,121981	0,276004	-0,597979	0,065162	0,015366	-0,139380	1,027263	0,766202	0,355535	-0,645703	-2,942545	-1,218265	-17,582434	12,405155	13,177152	0,065162	0,015366	-0,139380	2,233510	-4,348997	0,355535	0,065162	0,015366	-0,139380	2,233510	-4,348997	0,355535
11:29:50,14	0,518979	3,372916	-0,104975	0,121981	0,276004	-0,597979	0,068827	0,010477	-0,138564	1,254503	0,995374	0,357894	-0,640981	-2,940137	-1,218243	-17,577562	12,432581	13,208212	0,068827	0,010477	-0,138564	2,076969	-4,407529	0,357894	0,068827	0,010477	-0,138564	2,076969	-4,407529	0,357894
11:29:50,19	0,518979	3,372916	-0,104975	0,121981	0,276004	-0,597979	0,064380	0,007592	-0,138542	1,430733	0,754650	0,388953	-0,640928	-2,936648	-1,219425	-17,550431	12,451771	13,190413	0,064380	0,007592	-0,138542	2,026694	-4,299185	0,388953	0,064380	0,007592	-0,138542	2,026694	-4,299185	0,388953
11:29:50,24	0,518979	3,372916	-0,104975	0,121981	0,276004	-0,597979	0,061332	0,009291	-0,139725	1,372569	0,610064	0,371155	-0,641658	-2,937064	-1,219073	-17,614532	12,438241	13,180546	0,061332	0,009291	-0,139725	2,101902	-4,204516	0,371155	0,061332	0,009291	-0,139725	2,101902	-4,204516	0,371155
11:29:50,29	0,518979	3,372916	-0,104975	0,121981	0,276004	-0,597979	0,062058	0,009715	-0,139372	1,306750	0,599048	0,361287	-0,643892	-2,940301	-1,215949	-17,589605	12,484721	13,169321	0,062058	0,009715	-0,139372	2,069372	-4,272492	0,361287	0,062058	0,009715	-0,139372	2,069372	-4,272492	0,361287
11:29:50,34	0,518979	3,372916	-0,104975	0,121981	0,276004	-0,597979	0,065978	0,010031	-0,136249	1,343026	0,801248	0,350063	-0,644551	-2,936295	-1,217903	-17,588134	12,431965	13,178976	0,065978	0,010031	-0,136249	2,130466	-4,378032	0,350063	0,065978	0,010031	-0,136249	2,130466	-4,378032	0,350063
11:29:50,39	0,518979	3,372916	-0,104975	0,121981	0,276004	-0,597979	0,062838	0,012605	-0,138202	1,164246	0,665632	0,359717	-0,648682	-2,937357	-1,219097	-17,598513	12,440713	13,150147	0,062838	0,012605	-0,138202	2,153715	-4,267176	0,359717	0,062838	0,012605	-0,138202	2,153715	-4,267176	0,359717
11:29:50,44	0,518979	3,372916	-0,104975	0,121981	0,276004	-0,597979	0,065823	0,015651	-0,139396	1,008228	0,807493	0,330888	-0,647546	-2,937910	-1,219083	-17,618189	12,445239	13,174826	0,065823	0,015651	-0,139396	2,236827	-4,359643	0,330888	0,065823	0,015651	-0,139396	2,236827	-4,359643	0,330888
11:29:50,49	0,518979	3,372916	-0,104975	0,121981	0,276004	-0,597979	0,065733	0,014391	-0,139383	1,067834	0,783513	0,355568	-0,642756	-2,941407	-1,216700	-17,583045	12,414650	13,191724	0,065733	0,014391	-0,139383	2,197516	-4,376563	0,355568	0,065733	0,014391	-0,139383	2,197516	-4,376563	0,355568
11:29:50,54	0,518979	3,372916	-0,104975	0,121981	0,276004	-0,597979	0,066367	0,008494	-0,136999	1,365563	0,862202	0,372466	-0,645108	-2,937458	-1,218256	-17,565059	12,411997	13,207116	0,066367	0,008494	-0,136999	2,032324	-4,347628	0,372466	0,066367	0,008494	-0,136999	2,032324	-4,347628	0,372466
11:29:50,59	0,518979	3,372916	-0,104975	0,121981	0,276004	-0,597979	0,064123	0,012506	-0,138555	1,163625	0,762420	0,387857	-0,650523	-2,938105	-1,218715	-17,618565	12,393571	13,153026	0,064123	0,012506	-0,138555	2,145342	-4,271262	0,387857	0,064123	0,012506	-0,138555	2,145342	-4,271262	0,387857
11:29:50,64	0,518979	3,372916	-0,104975	0,121981	0,276004	-0,597979	0,067391	0,016871	-0,139014	0,893913	0,895207	0,333768	-0,646364	-2,940696	-1,221001	-17,608214	12,414127	13,184375	0,067391	0,016871	-0,139014	2,218315	-4,394976	0,333768	0,067391	0,016871	-0,139014	2,218315	-4,394976	0,333768
11:29:50,69	0,518979	3,372916	-0,104975	0,121981	0,276004	-0,597979	0,067556	0,011974	-0,141300	1,171542	0,902492	0,365116	-0,645752	-2,936919	-1,219453	-17,596729	12,434020	13,189463	0,067556	0,011974	-0,141300	2,111519	-4,400672	0,365116	0,067556	0,011974	-0,141300	2,111519	-4,400672	0,365116
11:29:50,74	0,518979	3,372916	-0,104975	0,121981	0,276004	-0,597979	0,063978	0,013333	-0,139752	1,123862	0,716442	0,370205	-0,646345	-2,937627	-1,216727	-17,593932	12,401102	13,191359	0,063978	0,013333	-0,139752	2,170493	-4,305858	0,370205	0,063978	0,013333	-0,139752	2,170493	-4,305858	0,370205
11:29:50,79	0,518979	3,372916	-0,104975	0,121981	0,276004	-0,597979	0,064888	0,013493	-0,137026	1,088452	0,782634	0,372101	-0,645096	-2,941122	-1,219423	-17,582028	12,451076	13,194176	0,064888	0,013493	-0,137026	2,147615	-4,311087	0,372101	0,064888	0,013493	-0,137026	2,147615	-4,311087	0,372101
11:29:50,84	0,518979	3,372916	-0,104975	0,121981	0,276004	-0,597979	0,067291	0,010663	-0,139723	1,284819	0,892882	0,374917	-0,647041	-2,937519	-1,218706	-17,656127	12,445862	13,184842	0,067291	0,010663	-0,139723	2,121862	-4,389429	0,374917	0,067291	0,010663	-0,139723	2,121862	-4,389429	0,374917
11:29:50,89	0,518979	3,372916	-0,104975	0,121981	0,276004	-0,597979	0,065142	0,014149	-0,139005	1,061988	0,719612	0,365583	-0,645207	-2,934565	-1,219096	-17,614281	12,434475	13,170504	0,065142	0,014149	-0,139005	2,172672	-4,394066	0,365583	0,065142	0,014149	-0,139005	2,172672	-4,394066	0,365583
11:29:50,94	0,518979	3,372916	-0,104975	0,121981	0,276004	-0,597979	0,068074	0,009536	-0,140114	1,316043	0,956228	0,359354	-0,644511	-2,942364	-1,219815	-17,576135	12,416034	13,178612	0,068074	0,009536	-0,140114	2,064586	-4,387557	0,359354	0,068074	0,009536	-0,140114	2,064586	-4,387557	0,359354
11:29:50,99	0,518979	3,372916	-0,104975	0,121981	0,276004	-0,597979	0,068074	0,009536	-0,140114	1,316043	0,956228	0,359354	-0,641665	-2,936917	-1,221429	-17,619621	12,447856	13,153289	0,068074	0,009536	-0,140114	2,064586	-4,387557	0,359354	0,068074	0,009536	-0,140114	2,064586	-4,387557	0,359354
11:29:51,04	0,518979	3,372916	-0,104975	0,121981	0,276004	-0,597979	0,061934	0,009795	-0,141728	1,308382	0,583377	0,334031	-0,645182	-2,935073	-1,221036	-17,605430	12,447414	13,167092	0,061934	0,009795	-0,141728	2,077270	-4,278417	0,334031	0,061934	0,009795	-0,141728	2,077270	-4,278417	0,334031
11:29:51,09	0,518979	3,372916	-0,104975	0,121981	0,276004	-0,597979	0,062095	0,013763	-0,141335	1,108769	0,604287	0,347833	-0,642207	-2,934017	-1,222168	-17,578126	12,434152	13,196816	0,062095	0,013763	-0,141335	2,189129	-4,270188	0,347833	0,062095	0,013763	-0,141335	2,189129	-4,270188	0,347833
11:29:51,14	0,518979	3,372916	-0,104975	0,121981	0,276004	-0,597979	0,059693	0,011714	-0,142467	1,217476	0,509644	0,377558	-0,642849	-2,936499	-1,218262	-17,611974	12,430619	13,228112	0,059693	0,011714	-0,142467	2,137001	-4,176249	0,377558	0,059693	0,011714	-0,142467	2,137001	-4,176249	0,377558
11:29:51,19	0,518979	3,372916	-0,104975	0,121981	0,276004	-0,597979	0,062163	0,011029	-0,138562	1,233093	0,610555	0,408853	-0,643995	-2,937069	-1,218310	-17,614478	12,455291	13,165687	0,062163	0,011029	-0,138562	2,098873	-4,269260	0,408853	0,062163	0,011029	-0,138562	2,098873	-4,269260	0,408853
11:29:51,24	0,518979	3,372916	-0,104975	0,121981	0,276004	-0,597979	0,067506	0,007920	-0,138571	1,375510	0,893404	0,363779	-0,641623	-2,938540	-1,218279	-17,598477	12,425372	13,184118	0,067506	0,007920	-0,138571	1,997252	-4,405794	0,363779	0,067506	0,007920	-0,138571	1,997252	-4,405794	0,363779
11:29:51,29	0,518979	3,372916	-0,104975	0,121981	0,276004	-0,597979	0,063318	0,008947	-0,138578	1,343579	0,684898	0,364859	-0,646892	-2,939594	-1,217900	-17,568598	12,364837	13,156348	0,063318	0,008947	-0,138578	2,045897	-4,285540	0,364859	0,063318	0,008947	-0,138578	2,045897	-4,285540	0,364859
11:29:51,34	0,518979	3,372916	-0,104975	0,121981	0,276004	-0,597979	0,066865	0,012982	-0,138199	1,096246	0,925525	0,337090	-0,643948	-2,939333	-1,219429	-17,579370	12,416501	13,193508	0,066865	0,012982	-0,138199	2,115353	-4,323413	0,337090	0,066865	0,012982	-0,138199	2,115353	-4,323413	0,337090
11:29:51,39	0,518979	3,372916	-0,104975	0,121981	0,276004	-0,597979	0,065167	0,010563	-0,139728	1,261379	0,802056	0,374249	-0,644556	-2,941329	-1,218654	-17,611397	12,464704	13,199353	0,065167	0,010563	-0,139728	2,090612	-4,313569	0,374249	0,065167	0,010563	-0,139728	2,090612	-4,313569	0,374249
11:29:51,44	0,518979	3,372916	-0,104975	0,121981	0,276004	-0,597979	0,067200	0,010092	-0,138953	1,311612	0,855925	0,380095	-0,642208	-2,941066	-1,219440	-17,592837	12,398917	13,173753	0,067200	0,010092	-0,138953	2,103856	-4,419277	0,380095	0,067200	0,010092	-0,138953	2,103856	-4,419277	0,380095
11:29:51,49	0,518979	3,372916	-0,104975	0,121981	0,276004	-0,597979	0,057750	0,010832	-0,138994	1,220164	0,427552	0,350256	-0,640472	-2,932775	-1,218695	-17,583311	12,387291	13,169514	0,057750	0,010832	-0,138994	2,070452	-4,105821	0,350256	0,057750	0,010832	-0,138994	2,070452	-4,105821	0,350256
11:29:51,54	0,518979	3,372916	-0,104975	0,121981	0,276004	-0,597979	0,057750	0,010832	-0,138994	1,220164	0,427552	0,350256	-0,644553	-2,942421	-1,217483	-17,598992	12,416132	13,191951	0,057750	0,010832	-0,138994	2,070452	-4,105821	0,350256	0,057750	0,010832	-0,138994	2,070452	-4,105821	0,350256
11:29:51,59	0,518979	3,372916	-0,104975	0,121981	0,276004	-0,597979	0,068144	0,009544	-0,137782	1,304275	0,940058	0,372692	-0,644568	-2,936025	-1,221427	-17,598455	12,451276	13,152811	0,068144	0,009544	-0,137782	2,053458	-4,409273	0,372692	0,068144	0,009544	-0,137782	2,053458	-4,409273	0,372692
11:29:51,64	0,518979	3,372916	-0,104975	0,121981	0,276004	-0,597979	0,062613	0,012754	-0,141727	1,168026	0,635300	0,333553	-0,646934	-2,933389	-1,220250	-17,597790	12,461780	13,186323	0,062613	0,012754	-0,141727	2,169243	-4,279787	0,333553	0,062613	0,012754	-0,141727	2,169243	-4,279787	0,333553
11:29:51,69	0,518979	3,372916	-0,104975	0,121981	0,276004	-0,597979	0,063093	0,008315	-0,138174	1,413212	0,677317	0,370284	-0,642234	-2,938128	-1,221007	-17,602374	12,424670	13,180906	0,063093	0,008315	-0,138174	2,065926	-4,275517	0,370284	0,063093	0,008315	-0,138174	2,065926	-4,275517	0,370284
11:29:51,74	0,518979	3,372916	-0,104975	0,121981	0,276004	-0,597979	0,063266	0,009682	-0,141306	1,302811	0,679202	0,361647	-0,647561	-2,936855	-1,218313	-17,613121	12,412757	13,168573	0,063266	0,009682	-0,141306	2,062814	-4,287202	0,361647	0,063266	0,009682	-0,141306	2,062814	-4,287202	0,361647
11:29:51,79	0,518979	3,372916	-0,104975	0,121981	0,276004	-0,597979	0,064827	0,014931	-0,138612	1,014145	0,757025	0,349315	-0,647582	-2,939526	-1,219077	-17,625336	12,406422	13,178251	0,064827	0,014931	-0,138612	2,186236	-4,331920	0,349315	0,064827	0,014931	-0,138612	2,186236	-4,331920	0,349315
11:29:51,84	0,518979	3,372916	-0,104975	0,121981	0,276004	-0,597979	0,067151	0,013614	-0,139376	1,071026	0,870448	0,358993	-0,643293	-2,941989	-1,222139	-17,563466	12,449584	13,181237	0,067151	0,013614	-0,139376	2,139745	-4,400911	0,358993	0,067151	0,013614	-0,139376	2,139745	-4,400911	0,358993
11:29:51,89	0,518979	3,372916	-0,104975	0,121981	0,276004	-0,597979	0,067140	0,008668	-0,142439	1,396550	0,901879	0,361979	-0,641636	-2,939183	-1,217884	-17,607110	12,428682	13,193665	0,067140	0,008668	-0,142439	2,076982	-4,368620	0,361979	0,067140	0,008668	-0,142439	2,076982	-4,368620	0,361979
11:29:51,94	0,518979	3,372916	-0,104975	0,121981	0,276004	-0,597979	0,063881	0,008637	-0,138183	1,358257	0,705077	0,374407	-0,643404	-2,937614	-1,217911	-17,605468	12,426748	13,169304	0,063881	0,008637	-0,138183	2,036227	-4,309608	0,374407	0,063881	0,008637	-0,138183	2,036227	-4,309608	0,374407
11:29:51,99	0,518979	3,372916	-0,104975	0,121981	0,276004	-0,597979	0,063407	0,010952	-0,138210	1,237007	0,682791	0,350046	-0,646456	-2,941116	-1,218308	-17,643666	12,368807	13,167035	0,063407	0,010952	-0,138210	2,096729	-4,294644	0,350046	0,063407	0,010952	-0,138210	2,096729	-4,294644	0,350046
11:29:52,04	0,518979	3,372916	-0,104975	0,121981	0,276004	-0,597979	0,067965	0,011844	-0,138607	1,121324	0,915720	0,347777	-0,645740	-2,933701	-1,217535	-17,587536	12,430610	13,169191	0,067965	0,011844	-0,138607	2,051100	-4,419553	0,347777	0,067965	0,011844	-0,138607	2,051100	-4,419553	0,347777
11:29:52,09	0,518979	3,372916	-0,104975	0,121981	0,276004	-0,597979	0,061186	0,014931	-0,137834	1,042403	0,580913	0,349933	-0,645121	-2,938710	-1,220227	-17,576439	12,415201	13,169586	0,061186	0,014931	-0,137834	2,214487	-4,222197	0,349933	0,061186	0,014931	-0,137834	2,214487	-4,222197	0,349933
11:29:52,14	0,518979	3,372916	-0,104975	0,121981	0,276004	-0,597979	0,065214	0,011891	-0,140527	1,192675	0,807696	0,350327	-0,646344	-2,936048	-1,215964	-17,603899	12,436707	13,187527	0,065214	0,011891	-0,140527	2,126137	-4,311631	0,350327	0,065214	0,011891	-0,140527	2,126137	-4,311631	0,350327
11:29:52,19	0,518979	3,372916	-0,104975	0,121981	0,276004	-0,597979	0,063521	0,014281	-0,136263	1,073286	0,685084	0,368268	-0,649927	-2,937499	-1,220250	-17,616133	12,416840	13,179100	0,063521	0,014281	-0,136263	2,194368	-4,301280	0,368268	0,063521	0,014281	-0,136263	2,194368	-4,301280	0,368268
11:29:52,24	0,518979	3,372916	-0,104975	0,121981	0,276004	-0,597979	0,066569	0,016659	-0,140550	0,926343	0,842933	0,359841	-0,646934	-2,936943	-1,220232	-17,596832	12,432798	13,189691	0,066569	0,016659	-0,140550	2,234045	-4,382720	0,359841	0,066569	0,016659	-0,140550	2,234045	-4,382720	0,359841
11:29:52,29	0,518979	3,372916	-0,104975	0,121981	0,276004	-0,597979	0,064591	0,014345	-0,140531	1,070147	0,748825	0,370433	-0,646406	-2,942809	-1,217146	-17,645907	12,417559	13,153135	0,064591	0,014345	-0,140531	2,196191	-4,321573	0,370433	0,064591	0,014345	-0,140531	2,196191	-4,321573	0,370433
11:29:52,34	0,518979	3,372916	-0,104975	0,121981	0,276004	-0,597979	0,069406	0,010955	-0,137445	1,208688	0,964341	0,333876	-0,649341	-2,938356	-1,221014	-17,620219	12,427225	13,194448	0,069406	0,010955	-0,137445	2,068625	-4,484059	0,333876	0,069406	0,010955	-0,137445	2,068625	-4,484059	0,333876
11:29:52,39	0,518979	3,372916	-0,104975	0,121981	0,276004	-0,597979	0,062811	0,011398	-0,140156	1,192780	0,628446	0,370811	-0,643424	-2,935002	-1,219870	-17,599197	12,410315	13,160599	0,062811	0,011398	-0,140156	2,087497	-4,302253	0,370811	0,062811	0,011398	-0,140156	2,087497	-4,302253	0,370811
11:29:52,44	0,518979	3,372916	-0,104975	0,121981	0,276004	-0,597979	0,061154	0,012275	-0,140169	1,157117	0,579314	0,341340	-0,646397	-2,932672	-1,219893	-17,611201	12,423389	13,156142	0,061154	0,012275	-0,140169	2,120692	-4,221310	0,341340	0,061154	0,012275	-0,140169	2,120692	-4,221310	0,341340
11:29:52,49	0,518979	3,372916	-0,104975	0,121981	0,276004	-0,597979	0,060623	0,016015	-0,140192	0,967959	0,534771	0,336883	-0,644611	-2,936851	-1,220247	-17,613458	12,431939	13,175724	0,060623	0,016015	-0,140192	2,225122	-4,224172	0,336883	0,060623	0,016015	-0,140192	2,225122	-4,224172	0,336883
11:29:52,54	0,518979	3,372916	-0,104975	0,121981	0,276004	-0,597979	0,063350	0,012379	-0,140546	1,163323	0,670311	0,356465	-0,648042	-2,939896	-1,218270	-17,570339	12,415575	13,182199	0,063350	0,012379	-0,140546	2,135036	-4,302648	0,356465	0,063350	0,012379	-0,140546	2,135036	-4,302648	0,356465
11:29:52,59	0,518979	3,372916	-0,104975	0,121981	0,276004	-0,597979	0,067702	0,013828	-0,138569	1,095348	0,942124	0,362941	-0,642136	-2,936170	-1,217900	-17,564983	12,440817	13,164920	0,067702	0,013828	-0,138569	2,180829	-4,372446	0,362941	0,067702	0,013828	-0,138569	2,180829	-4,372446	0,362941
11:29:52,64	0,518979	3,372916	-0,104975	0,121981	0,276004	-0,597979	0,066078	0,014179	-0,139772	1,044470	0,845715	0,339330	-0,644006	-2,937988	-1,219837	-17,601566	12,413174	13,189222	0,066078	0,014179	-0,139772	2,157538	-4,341389	0,339330	0,066078	0,014179	-0,139772	2,157538	-4,341389	0,339330
11:29:52,69	0,518979	3,372916	-0,104975	0,121981	0,276004	-0,597979	0,064031	0,011286	-0,140136	1,209808	0,725436	0,369964	-0,639846	-2,939103	-1,218275	-17,583848	12,388267	13,173310	0,064031	0,011286	-0,140136	2,095789	-4,301029	0,369964	0,064031	0,011286	-0,140136	2,095789	-4,301029	0,369964
11:29:52,75	0,518979	3,372916	-0,104975	0,121981	0,276004	-0,597979	0,062918	0,007126	-0,138574	1,413424	0,695311	0,354051	-0,647559	-2,937320	-1,216755	-17,626727	12,445279	13,178429	0,062918	0,007126	-0,138574	1,972834	-4,243714	0,354051	0,062918	0,007126	-0,138574	1,972834	-4,243714	0,354051
11:29:52,80	0,518979	3,372916	-0,104975	0,121981	0,276004	-0,597979	0,065229	0,014697	-0,137054	1,047684	0,749880	0,359170	-0,640408	-2,933847	-1,219819	-17,560207	12,416556	13,204666	0,065229	0,014697	-0,137054	2,201391	-4,370614	0,359170	0,065229	0,014697	-0,137054	2,201391	-4,370614	0,359170
11:29:52,85	0,518979	3,372916	-0,104975	0,121981	0,276004	-0,597979	0,058646	0,010241	-0,140118	1,287797	0,479537	0,385408	-0,643369	-2,934874	-1,242005	-17,560642	12,497268	13,166795	0,058646	0,010241	-0,140118	2,091685	-4,124198	0,385408	0,058646	0,010241	-0,140118	2,091685	-4,124198	0,385408
11:29:52,90	0,518979	3,372916	-0,104975	0,121981	0,276004	-0,597979	0,061016	0,012292	-0,162304	1,250811	0,562022	0,347537	-0,660302	-2,941154	-1,873874	-17,746245	13,444746	12,998263	0,061016	0,012292	-0,162304	2,215725	-4,227724	0,347537	0,061016	0,012292	-0,162304	2,215725	-4,227724	0,347537
11:29:52,95	0,518979	3,372916	-0,104975	0,121981	0,276004	-0,597979	0,074921	0,023816	-0,794173	1,379304	0,650632	0,179005	-0,674953	-2,936069	-1,409201	-17,769559	14,162446	12,775727	0,074921	0,023816	-0,794173	3,248847	-5,230696	0,179005	0,074921	0,023816	-0,794173	3,248847	-5,230696	0,179005
11:29:53,00	0,518963	3,372941	-0,104991	0,121988	0,276002	-0,548110	0,077843	0,039046	-0,329500	1,197217	0,423506	-0,043531	-0,675715	-2,941558	-1,360216	-17,770690	14,402840	12,757531	0,077843	0,039046	-0,329500	4,262339	-5,687154	-0,043531	0,077843	0,039046	-0,329500	4,262339	-5,687154	-0,043531
11:29:53,05	0,518963	3,372941	-0,104991	0,121988	0,276002	-0,548110	0,082978	0,036961	-0,280515	1,513247	0,569349	-0,061727	-0,680523	-2,946479	-1,359454	-17,826840	14,391854	12,750887	0,082978	0,036961	-0,280515	4,414715	-5,944408	-0,061727	0,082978	0,036961	-0,280515	4,414715	-5,944408	-0,061727
11:29:53,10	0,518963	3,372941	-0,104991	0,121988	0,276002	-0,548110	0,089643	0,038665	-0,279753	1,387049	0,872820	-0,068371	-0,680503	-2,944443	-1,357529	-17,823170	14,407981	12,735965	0,089643	0,038665	-0,279753	4,422282	-6,164177	-0,068371	0,089643	0,038665	-0,279753	4,422282	-6,164177	-0,068371
11:29:53,15	0,518963	3,372941	-0,104991	0,121988	0,276002	-0,548110	0,087870	0,039666	-0,277828	1,350833	0,775726	-0,083294	-0,679324	-2,945212	-1,356715	-17,815356	14,389848	12,773659	0,087870	0,039666	-0,277828	4,464593	-6,122072	-0,083294	0,087870	0,039666	-0,277828	4,464593	-6,122072	-0,083294
11:29:53,20	0,518963	3,372941	-0,104991	0,121988	0,276002	-0,548110	0,087946	0,038260	-0,277014	1,412129	0,795533	-0,045600	-0,684116	-2,941316	-1,355588	-17,848434	14,401077	12,773422	0,087946	0,038260	-0,277014	4,415548	-6,108263	-0,045600	0,087946	0,038260	-0,277014	4,415548	-6,108263	-0,045600
11:29:53,25	0,518963	3,372941	-0,104991	0,121988	0,276002	-0,548110	0,086968	0,044359	-0,275887	1,088190	0,710410	-0,045836	-0,680037	-2,940898	-1,356746	-17,858005	14,382552	12,784090	0,086968	0,044359	-0,275887	4,570345	-6,116604	-0,045836	0,086968	0,044359	-0,275887	4,570345	-6,116604	-0,045836
11:29:53,30	0,518963	3,372941	-0,104991	0,121988	0,276002	-0,548110	0,084567	0,041035	-0,277045	1,240205	0,586508	-0,035169	-0,683547	-2,944951	-1,354404	-17,841802	14,320828	12,769623	0,084567	0,041035	-0,277045	4,461432	-6,051991	-0,035169	0,084567	0,041035	-0,277045	4,461432	-6,051991	-0,035169
11:29:53,35	0,518963	3,372941	-0,104991	0,121988	0,276002	-0,548110	0,079876	0,038197	-0,277020	1,398011	0,402890	-0,030388	-0,676587	-2,936079	-1,354838	-17,863861	14,304829	12,762429	0,079876	0,038197	-0,277020	4,396450	-5,867369	-0,030388	0,079876	0,038197	-0,277020	4,396450	-5,867369	-0,030388
11:29:53,40	0,518963	3,372941	-0,104991	0,121988	0,276002	-0,548110	0,078669	0,040457	-0,275137	1,200033	0,313601	-0,056829	-0,672878	-2,938385	-1,834381	-17,278405	13,838925	12,549070	0,078669	0,040457	-0,275137	4,375871	-5,861904	-0,056829	0,078669	0,040457	-0,275137	4,375871	-5,861904	-0,056829
11:29:53,45	0,518963	3,372941	-0,104991	0,121988	0,276002	-0,548110	0,078811	0,036092	-0,754680	1,316249	1,060965	-0,270189	-0,682992	-2,947262	-1,502097	-18,060112	14,774946	12,401211	0,078811	0,036092	-0,754680	4,149447	-5,125700	-0,270189	0,078811	0,036092	-0,754680	4,149447	-5,125700	-0,270189
11:29:53,50	0,519030	3,373012	-0,104979	0,121994	0,276003	-0,498042	0,091556	0,040412	-0,422396	1,511348	0,578732	-0,418047	-0,692658	-2,946530	-1,432578	-18,128055	15,051962	12,386300	0,091556	0,040412	-0,422396	4,683703	-6,608438	-0,418047	0,091556	0,040412	-0,422396	4,683703	-6,608438	-0,418047
11:29:53,55	0,519030	3,373012	-0,104979	0,121994	0,276003	-0,498042	0,095755	0,049149	-0,352877	1,262988	0,599728	-0,432958	-0,690264	-2,944738	-1,437614	-18,103423	15,076844	12,400278	0,095755	0,049149	-0,352877	5,121149	-6,917058	-0,432958	0,095755	0,049149	-0,352877	5,121149	-6,917058	-0,432958
11:29:53,60	0,519030	3,373012	-0,104979	0,121994	0,276003	-0,498042	0,093006	0,047972	-0,357913	1,358028	0,465675	-0,418980	-0,688548	-2,949039	-1,432185	-18,156904	15,095257	12,388082	0,093006	0,047972	-0,357913	5,123837	-6,835321	-0,418980	0,093006	0,047972	-0,357913	5,123837	-6,835321	-0,418980
11:29:53,65	0,519030	3,373012	-0,104979	0,121994	0,276003	-0,498042	0,095873	0,044335	-0,352484	1,536361	0,559204	-0,431176	-0,689808	-2,947813	-1,434901	-18,174005	15,068015	12,413228	0,095873	0,044335	-0,352484	5,016660	-6,966802	-0,431176	0,095873	0,044335	-0,352484	5,016660	-6,966802	-0,431176
11:29:53,70	0,519030	3,373012	-0,104979	0,121994	0,276003	-0,498042	0,095441	0,046039	-0,355201	1,415606	0,535574	-0,406030	-0,693849	-2,953946	-1,430239	-18,161707	15,057721	12,374411	0,095441	0,046039	-0,355201	5,029675	-6,956555	-0,406030	0,095441	0,046039	-0,355201	5,029675	-6,956555	-0,406030
11:29:53,75	0,519030	3,373012	-0,104979	0,121994	0,276003	-0,498042	0,097748	0,046034	-0,351712	1,432983	0,635287	-0,422293	-0,697352	-2,951752	-1,434697	-18,137833	15,079838	12,395476	0,097748	0,046034	-0,351712	5,046618	-7,037944	-0,422293	0,097748	0,046034	-0,351712	5,046618	-7,037944	-0,422293
11:29:53,80	0,519030	3,373012	-0,104979	0,121994	0,276003	-0,498042	0,102625	0,050603	-0,354996	1,206607	0,934526	-0,423782	-0,690916	-2,954213	-1,432136	-18,151842	15,038067	12,423753	0,102625	0,050603	-0,354996	5,178945	-7,121501	-0,423782	0,102625	0,050603	-0,354996	5,178945	-7,121501	-0,423782
11:29:53,85	0,519030	3,373012	-0,104979	0,121994	0,276003	-0,498042	0,101538	0,043799	-0,352435	1,517242	0,886789	-0,395506	-0,689723	-2,945332	-1,431793	-18,134125	15,064679	12,401513	0,101538	0,043799	-0,352435	4,955456	-7,083960	-0,395506	0,101538	0,043799	-0,352435	4,955456	-7,083960	-0,395506
11:29:53,90	0,519030	3,373012	-0,104979	0,121994	0,276003	-0,498042	0,093251	0,047206	-0,352092	1,371973	0,457868	-0,417746	-0,687855	-2,950868	-1,431734	-18,102898	15,076552	12,425263	0,093251	0,047206	-0,352092	5,077653	-6,862298	-0,417746	0,093251	0,047206	-0,352092	5,077653	-6,862298	-0,417746
11:29:53,95	0,519030	3,373012	-0,104979	0,121994	0,276003	-0,498042	0,097110	0,042820	-0,352033	1,625933	0,679678	-0,393995	-0,689692	-2,949202	-1,432165	-18,134889	15,081104	12,401704	0,097110	0,042820	-0,352033	4,987323	-6,943473	-0,393995	0,097110	0,042820	-0,352033	4,987323	-6,943473	-0,393995
11:29:54,00	0,519030	3,373012	-0,104979	0,121994	0,276003	-0,498042	0,096587	0,045244	-0,352464	1,487833	0,622465	-0,417554	-0,692594	-2,952397	-1,432913	-18,115344	15,068541	12,415116	0,096587	0,045244	-0,352464	5,039504	-6,959576	-0,417554	0,096587	0,045244	-0,352464	5,039504	-6,959576	-0,417554
11:29:54,05	0,519030	3,373012	-0,104979	0,121994	0,276003	-0,498042	0,100804	0,046160	-0,353213	1,439112	0,864974	-0,404142	-0,692671	-2,948379	-1,432590	-18,147896	15,071510	12,372325	0,100804	0,046160	-0,353213	5,062662	-7,048127	-0,404142	0,100804	0,046160	-0,353213	5,062662	-7,048127	-0,404142
11:29:54,10	0,519030	3,373012	-0,104979	0,121994	0,276003	-0,498042	0,097363	0,048236	-0,352889	1,317442	0,656370	-0,446933	-0,695040	-2,953870	-1,434078	-18,150332	15,050017	12,434330	0,097363	0,048236	-0,352889	5,103978	-6,986619	-0,446933	0,097363	0,048236	-0,352889	5,103978	-6,986619	-0,446933
11:29:54,15	0,519030	3,373012	-0,104979	0,121994	0,276003	-0,498042	0,103303	0,047542	-0,354377	1,333701	0,973897	-0,384928	-0,693890	-2,952693	-1,431770	-18,161732	15,034971	12,413554	0,103303	0,047542	-0,354377	5,065755	-7,135396	-0,384928	0,103303	0,047542	-0,354377	5,065755	-7,135396	-0,384928
11:29:54,20	0,519030	3,373012	-0,104979	0,121994	0,276003	-0,498042	0,101708	0,047134	-0,352069	1,336185	0,888616	-0,405704	-0,690270	-2,953015	-1,429050	-18,146397	15,080795	12,394407	0,101708	0,047134	-0,352069	5,036213	-7,095484	-0,405704	0,101708	0,047134	-0,352069	5,036213	-7,095484	-0,405704
11:29:54,25	0,519030	3,373012	-0,104979	0,121994	0,276003	-0,498042	0,100177	0,043838	-0,349350	1,554921	0,799358	-0,424852	-0,691375	-2,950333	-1,429818	-18,105884	15,089141	12,399777	0,100177	0,043838	-0,349350	4,996225	-7,064536	-0,424852	0,100177	0,043838	-0,349350	4,996225	-7,064536	-0,424852
11:29:54,30	0,519030	3,373012	-0,104979	0,121994	0,276003	-0,498042	0,098407	0,046136	-0,350117	1,462908	0,738212	-0,419481	-0,692003	-2,953617	-1,429813	-18,120619	15,053054	12,398173	0,098407	0,046136	-0,350117	5,084607	-6,986708	-0,419481	0,098407	0,046136	-0,350117	5,084607	-6,986708	-0,419481
11:29:54,35	0,519030	3,373012	-0,104979	0,121994	0,276003	-0,498042	0,101566	0,045039	-0,350112	1,481372	0,907759	-0,421085	-0,696830	-2,946768	-1,429867	-18,168834	15,093291	12,405017	0,101566	0,045039	-0,350112	5,016896	-7,065138	-0,421085	0,101566	0,045039	-0,350112	5,016896	-7,065138	-0,421085
11:29:54,40	0,519030	3,373012	-0,104979	0,121994	0,276003	-0,498042	0,098047	0,052643	-0,350166	1,096683	0,662930	-0,414241	-0,695642	-2,948196	-1,430628	-18,158308	15,071854	12,409525	0,098047	0,052643	-0,350166	5,229151	-7,033775	-0,414241	0,098047	0,052643	-0,350166	5,229151	-7,033775	-0,414241
11:29:54,45	0,519030	3,373012	-0,104979	0,121994	0,276003	-0,498042	0,098689	0,050900	-0,350927	1,174010	0,716151	-0,409734	-0,695605	-2,948300	-1,431006	-18,136048	15,058867	12,409101	0,098689	0,050900	-0,350927	5,169664	-7,030955	-0,409734	0,098689	0,050900	-0,350927	5,169664	-7,030955	-0,409734
11:29:54,50	0,519030	3,373012	-0,104979	0,121994	0,276003	-0,498042	0,098761	0,050816	-0,351305	1,178265	0,745647	-0,410158	-0,692694	-2,947666	-1,431430	-18,161666	15,081244	12,377020	0,098761	0,050816	-0,351305	5,167319	-7,007082	-0,410158	0,098761	0,050816	-0,351305	5,167319	-7,007082	-0,410158
11:29:54,55	0,519030	3,373012	-0,104979	0,121994	0,276003	-0,498042	0,096757	0,048612	-0,351729	1,299441	0,608075	-0,442239	-0,688532	-2,953287	-1,430964	-18,147835	15,066404	12,429301	0,096757	0,048612	-0,351729	5,115485	-6,987356	-0,442239	0,096757	0,048612	-0,351729	5,115485	-6,987356	-0,442239
11:29:54,60	0,519030	3,373012	-0,104979	0,121994	0,276003	-0,498042	0,099544	0,042197	-0,351264	1,627091	0,772397	-0,389957	-0,689835	-2,949317	-1,430264	-18,203207	15,068193	12,386259	0,099544	0,042197	-0,351264	4,939547	-7,041814	-0,389957	0,099544	0,042197	-0,351264	4,939547	-7,041814	-0,389957
11:29:54,65	0,519030	3,373012	-0,104979	0,121994	0,276003	-0,498042	0,096757	0,045311	-0,350564	1,439005	0,578625	-0,432999	-0,694932	-2,951797	-1,431760	-18,112486	15,079087	12,404717	0,096757	0,045311	-0,350564	4,995943	-7,016806	-0,432999	0,096757	0,045311	-0,350564	4,995943	-7,016806	-0,432999
11:29:54,70	0,519030	3,373012	-0,104979	0,121994	0,276003	-0,498042	0,101453	0,048485	-0,352059	1,328766	0,895936	-0,414541	-0,696178	-2,951447	-1,430604	-18,133268	15,045478	12,407833	0,101453	0,048485	-0,352059	5,134841	-7,068130	-0,414541	0,101453	0,048485	-0,352059	5,134841	-7,068130	-0,414541
11:29:54,75	0,519030	3,373012	-0,104979	0,121994	0,276003	-0,498042	0,101773	0,049739	-0,350903	1,224067	0,911395	-0,411426	-0,687465	-2,947047	-1,428313	-18,175521	15,015382	12,388687	0,101773	0,049739	-0,350903	5,128571	-7,077810	-0,411426	0,101773	0,049739	-0,350903	5,128571	-7,077810	-0,411426
11:29:54,80	0,519030	3,373012	-0,104979	0,121994	0,276003	-0,498042	0,093606	0,044393	-0,348612	1,454839	0,465152	-0,430572	-0,691521	-2,954227	-1,431350	-18,145958	14,998580	12,431533	0,093606	0,044393	-0,348612	4,939727	-6,882920	-0,430572	0,093606	0,044393	-0,348612	4,939727	-6,882920	-0,430572
11:29:54,86	0,519030	3,373012	-0,104979	0,121994	0,276003	-0,498042	0,095380	0,045983	-0,346659	1,402363	0,575450	-0,436874	-0,691433	-2,952073	-1,429790	-18,113574	15,030918	12,431621	0,095380	0,045983	-0,346659	5,012061	-6,911866	-0,436874	0,095380	0,045983	-0,346659	5,012061	-6,911866	-0,436874
11:29:54,91	0,519030	3,373012	-0,104979	0,121994	0,276003	-0,498042	0,095380	0,045983	-0,346659	1,402363	0,575450	-0,436874	-0,696176	-2,951555	-1,429050	-18,133637	15,039038	12,406669	0,095380	0,045983	-0,346659	5,012061	-6,911866	-0,436874	0,095380	0,045983	-0,346659	5,012061	-6,911866	-0,436874
11:29:54,96	0,519030	3,373012	-0,104979	0,121994	0,276003	-0,498042	0,098996	0,048281	-0,369594	1,229130	0,710860	-0,399546	-0,693527	-2,949771	-1,449295	-18,217259	15,012266	12,419712	0,098996	0,048281	-0,369594	5,019175	-7,060352	-0,399546	0,098996	0,048281	-0,369594	5,019175	-7,060352	-0,399546
11:29:55,01	0,519030	3,373012	-0,104979	0,121994	0,276003	-0,498042	0,098996	0,048281	-0,369594	1,229130	0,710860	-0,399546	-0,673247	-2,931176	-1,902220	-17,072246	13,848393	12,197082	0,098996	0,048281	-0,369594	5,019175	-7,060352	-0,399546	0,098996	0,048281	-0,369594	5,019175	-7,060352	-0,399546
11:29:55,06	0,519030	3,373012	-0,104979	0,121994	0,276003	-0,498042	0,072753	0,040015	-0,822519	1,223491	0,919738	-0,622176	-0,690273	-2,918295	-1,468402	-16,668625	15,157949	12,086161	0,072753	0,040015	-0,822519	4,364706	-4,791350	-0,622176	0,072753	0,040015	-0,822519	4,364706	-4,791350	-0,622176
11:29:55,11	0,518970	3,372973	-0,104996	0,121992	0,275988	-0,448002	0,070111	0,061201	-0,388702	1,457768	0,477128	-0,733098	-0,698409	-2,922622	-1,401922	-16,595596	15,471947	12,048122	0,070111	0,061201	-0,388702	6,262039	-5,026573	-0,733098	0,070111	0,061201	-0,388702	6,262039	-5,026573	-0,733098
11:29:55,16	0,518970	3,372973	-0,104996	0,121992	0,275988	-0,448002	0,077925	0,066083	-0,322221	1,512328	0,789729	-0,771136	-0,700136	-2,923013	-1,404567	-16,557940	15,457232	12,126040	0,077925	0,066083	-0,322221	6,699867	-5,327411	-0,771136	0,077925	0,066083	-0,322221	6,699867	-5,327411	-0,771136
11:29:55,21	0,518970	3,372973	-0,104996	0,121992	0,275988	-0,448002	0,079128	0,067383	-0,324866	1,450824	0,892225	-0,693219	-0,696640	-2,927245	-1,405350	-16,571335	15,405881	12,095914	0,079128	0,067383	-0,324866	6,740395	-5,319307	-0,693219	0,079128	0,067383	-0,324866	6,740395	-5,319307	-0,693219
11:29:55,26	0,518970	3,372973	-0,104996	0,121992	0,275988	-0,448002	0,081044	0,062240	-0,325649	1,667097	1,005954	-0,723344	-0,702469	-2,926896	-1,401463	-16,552378	15,416162	12,097573	0,081044	0,062240	-0,325649	6,552934	-5,356017	-0,723344	0,081044	0,062240	-0,325649	6,552934	-5,356017	-0,723344
11:29:55,31	0,518970	3,372973	-0,104996	0,121992	0,275988	-0,448002	0,083657	0,067463	-0,321762	1,413903	1,153070	-0,721686	-0,702547	-2,921492	-1,400325	-16,578784	15,425646	12,107934	0,083657	0,067463	-0,321762	6,709715	-5,413967	-0,721686	0,083657	0,067463	-0,321762	6,709715	-5,413967	-0,721686
11:29:55,36	0,518970	3,372973	-0,104996	0,121992	0,275988	-0,448002	0,079016	0,070232	-0,320624	1,264917	0,884158	-0,711324	-0,697807	-2,919724	-1,401102	-16,571114	15,456275	12,105545	0,079016	0,070232	-0,320624	6,778109	-5,318605	-0,711324	0,079016	0,070232	-0,320624	6,778109	-5,318605	-0,711324
11:29:55,41	0,518970	3,372973	-0,104996	0,121992	0,275988	-0,448002	0,075115	0,067011	-0,321401	1,462747	0,672627	-0,713713	-0,693670	-2,919987	-1,403825	-16,555400	15,434437	12,082792	0,075115	0,067011	-0,321401	6,723124	-5,223897	-0,713713	0,075115	0,067011	-0,321401	6,723124	-5,223897	-0,713713
11:29:55,46	0,518970	3,372973	-0,104996	0,121992	0,275988	-0,448002	0,073274	0,063297	-0,324125	1,644840	0,601442	-0,736466	-0,696420	-2,925291	-1,415521	-16,733420	15,454854	12,120201	0,073274	0,063297	-0,324125	6,613637	-5,150592	-0,736466	0,073274	0,063297	-0,324125	6,613637	-5,150592	-0,736466
11:29:55,51	0,518970	3,372973	-0,104996	0,121992	0,275988	-0,448002	0,079242	0,063027	-0,335821	1,587564	0,747384	-0,699057	-0,684846	-2,924817	-1,913893	-16,567777	15,026729	11,940130	0,079242	0,063027	-0,335821	6,535147	-5,473116	-0,699057	0,079242	0,063027	-0,335821	6,535147	-5,473116	-0,699057
11:29:55,56	0,518970	3,372973	-0,104996	0,121992	0,275988	-0,448002	0,073045	0,053240	-0,834192	1,808504	0,782649	-0,879128	-0,692249	-2,950685	-1,629107	-17,923873	15,118008	11,933630	0,073045	0,053240	-0,834192	5,987867	-4,951380	-0,879128	0,073045	0,053240	-0,834192	5,987867	-4,951380	-0,879128
11:29:55,61	0,518957	3,372963	-0,104990	0,121982	0,275989	-0,397993	0,099149	0,046717	-0,549406	1,548692	0,920012	-0,885628	-0,706061	-2,947021	-1,573931	-17,968059	15,419541	11,981003	0,099149	0,046717	-0,549406	5,216014	-6,863191	-0,885628	0,099149	0,046717	-0,549406	5,216014	-6,863191	-0,885628
11:29:55,66	0,518957	3,372963	-0,104990	0,121982	0,275989	-0,397993	0,102882	0,060511	-0,494230	1,070491	0,925094	-0,838255	-0,699511	-2,946731	-1,575850	-17,944689	15,461766	11,989303	0,102882	0,060511	-0,494230	5,820574	-7,151148	-0,838255	0,102882	0,060511	-0,494230	5,820574	-7,151148	-0,838255
11:29:55,71	0,518957	3,372963	-0,104990	0,121982	0,275989	-0,397993	0,099356	0,054983	-0,496149	1,406183	0,740863	-0,829955	-0,704167	-2,949690	-1,576239	-17,923878	15,450582	11,968343	0,099356	0,054983	-0,496149	5,722344	-7,058579	-0,829955	0,099356	0,054983	-0,496149	5,722344	-7,058579	-0,829955
11:29:55,76	0,518957	3,372963	-0,104990	0,121982	0,275989	-0,397993	0,104246	0,057536	-0,496538	1,274151	1,018774	-0,850915	-0,705346	-2,948345	-1,575850	-17,923431	15,459059	11,978060	0,104246	0,057536	-0,496538	5,790715	-7,164558	-0,850915	0,104246	0,057536	-0,496538	5,790715	-7,164558	-0,850915
11:29:55,81	0,518957	3,372963	-0,104990	0,121982	0,275989	-0,397993	0,103671	0,059230	-0,496149	1,193639	0,985027	-0,841199	-0,700057	-2,945060	-1,578147	-17,908890	15,454564	12,024172	0,103671	0,059230	-0,496149	5,843165	-7,153175	-0,841199	0,103671	0,059230	-0,496149	5,843165	-7,153175	-0,841199
11:29:55,86	0,518957	3,372963	-0,104990	0,121982	0,275989	-0,397993	0,098181	0,056292	-0,498447	1,349793	0,714377	-0,795086	-0,703572	-2,947454	-1,577385	-17,902371	15,428355	11,992768	0,098181	0,056292	-0,498447	5,768686	-6,992843	-0,795086	0,098181	0,056292	-0,498447	5,768686	-6,992843	-0,795086
11:29:55,91	0,518957	3,372963	-0,104990	0,121982	0,275989	-0,397993	0,102013	0,058139	-0,497684	1,234303	0,932370	-0,826490	-0,698754	-2,951548	-1,580446	-17,870648	15,468996	12,005522	0,102013	0,058139	-0,497684	5,798197	-7,075631	-0,826490	0,102013	0,058139	-0,497684	5,798197	-7,075631	-0,826490
11:29:55,96	0,518957	3,372963	-0,104990	0,121982	0,275989	-0,397993	0,103148	0,051919	-0,500745	1,608779	0,998575	-0,813736	-0,699374	-2,950376	-1,580449	-17,888142	15,491063	12,021012	0,103148	0,051919	-0,500745	5,684436	-7,098572	-0,813736	0,103148	0,051919	-0,500745	5,684436	-7,098572	-0,813736
11:29:56,01	0,518957	3,372963	-0,104990	0,121982	0,275989	-0,397993	0,102444	0,053042	-0,500748	1,560737	0,935771	-0,798246	-0,694709	-2,945134	-1,580054	-17,881247	15,453465	12,045307	0,102444	0,053042	-0,500748	5,724565	-7,106094	-0,798246	0,102444	0,053042	-0,500748	5,724565	-7,106094	-0,798246
11:29:56,06	0,518957	3,372963	-0,104990	0,121982	0,275989	-0,397993	0,095572	0,051624	-0,500354	1,605396	0,603179	-0,773951	-0,700617	-2,946537	-1,573087	-17,898119	15,421739	12,019615	0,095572	0,051624	-0,500354	5,657856	-6,899206	-0,773951	0,095572	0,051624	-0,500354	5,657856	-6,899206	-0,773951
11:29:56,11	0,518957	3,372963	-0,104990	0,121982	0,275989	-0,397993	0,099741	0,056038	-0,493386	1,339924	0,821213	-0,799644	-0,697611	-2,950282	-1,578130	-17,887422	15,463701	11,999656	0,099741	0,056038	-0,493386	5,738931	-7,008431	-0,799644	0,099741	0,056038	-0,493386	5,738931	-7,008431	-0,799644
11:29:56,16	0,518957	3,372963	-0,104990	0,121982	0,275989	-0,397993	0,101481	0,051563	-0,498429	1,614345	0,900013	-0,819603	-0,696483	-2,944865	-1,576208	-17,902437	15,474403	12,009672	0,101481	0,051563	-0,498429	5,662016	-7,066278	-0,819603	0,101481	0,051563	-0,498429	5,662016	-7,066278	-0,819603
11:29:56,21	0,518957	3,372963	-0,104990	0,121982	0,275989	-0,397993	0,096226	0,053294	-0,496507	1,526097	0,608369	-0,809586	-0,702996	-2,949278	-1,575430	-17,910540	15,412912	12,000687	0,096226	0,053294	-0,496507	5,709646	-6,945359	-0,809586	0,096226	0,053294	-0,496507	5,709646	-6,945359	-0,809586
11:29:56,26	0,518957	3,372963	-0,104990	0,121982	0,275989	-0,397993	0,103304	0,056728	-0,495730	1,290206	1,000146	-0,818571	-0,693982	-2,949046	-1,576121	-17,830844	15,444652	12,051349	0,103304	0,056728	-0,495730	5,743354	-7,109194	-0,818571	0,103304	0,056728	-0,495730	5,743354	-7,109194	-0,818571
11:29:56,31	0,518957	3,372963	-0,104990	0,121982	0,275989	-0,397993	0,098596	0,049038	-0,496421	1,757409	0,808485	-0,767909	-0,702353	-2,949431	-1,576945	-17,883193	15,426500	12,035767	0,098596	0,049038	-0,496421	5,606911	-6,931286	-0,767909	0,098596	0,049038	-0,496421	5,606911	-6,931286	-0,767909
11:29:56,36	0,518957	3,372963	-0,104990	0,121982	0,275989	-0,397993	0,103115	0,056094	-0,497244	1,348594	1,007199	-0,783491	-0,701646	-2,947917	-1,574613	-17,830736	15,423771	12,009843	0,103115	0,056094	-0,497244	5,752004	-7,087292	-0,783491	0,103115	0,056094	-0,497244	5,752004	-7,087292	-0,783491
11:29:56,41	0,518957	3,372963	-0,104990	0,121982	0,275989	-0,397993	0,101450	0,056239	-0,494913	1,364945	0,967442	-0,809415	-0,701169	-2,951455	-1,575007	-17,892326	15,427847	12,020094	0,101450	0,056239	-0,494913	5,779698	-6,996390	-0,809415	0,101450	0,056239	-0,494913	5,779698	-6,996390	-0,809415
11:29:56,46	0,518957	3,372963	-0,104990	0,121982	0,275989	-0,397993	0,104276	0,054057	-0,495306	1,451118	1,059028	-0,799165	-0,698271	-2,943981	-1,578509	-17,892803	15,453096	12,053719	0,104276	0,054057	-0,495306	5,694624	-7,126662	-0,799165	0,104276	0,054057	-0,495306	5,694624	-7,126662	-0,799165
11:29:56,51	0,518957	3,372963	-0,104990	0,121982	0,275989	-0,397993	0,096354	0,055285	-0,498808	1,408903	0,634025	-0,765539	-0,704126	-2,951019	-1,574599	-17,901828	15,454083	12,059099	0,096354	0,055285	-0,498808	5,748786	-6,929755	-0,765539	0,096354	0,055285	-0,498808	5,748786	-6,929755	-0,765539
11:29:56,56	0,518957	3,372963	-0,104990	0,121982	0,275989	-0,397993	0,105377	0,056836	-0,494898	1,324578	1,094917	-0,760160	-0,701118	-2,948936	-1,574585	-17,852480	15,411538	12,053204	0,105377	0,056836	-0,494898	5,786237	-7,177177	-0,760160	0,105377	0,056836	-0,494898	5,786237	-7,177177	-0,760160
11:29:56,61	0,518957	3,372963	-0,104990	0,121982	0,275989	-0,397993	0,102069	0,055272	-0,494885	1,393749	0,986895	-0,766054	-0,699958	-2,946753	-1,576536	-17,854057	15,419055	12,055173	0,102069	0,055272	-0,494885	5,732614	-7,025498	-0,766054	0,102069	0,055272	-0,494885	5,732614	-7,025498	-0,766054
11:29:56,66	0,518957	3,372963	-0,104990	0,121982	0,275989	-0,397993	0,099598	0,055360	-0,496835	1,394921	0,853295	-0,764086	-0,696930	-2,951696	-1,576123	-17,831294	15,419074	12,039942	0,099598	0,055360	-0,496835	5,740653	-6,965150	-0,764086	0,099598	0,055360	-0,496835	5,740653	-6,965150	-0,764086
11:29:56,71	0,518957	3,372963	-0,104990	0,121982	0,275989	-0,397993	0,102365	0,050266	-0,496422	1,671204	1,016893	-0,779316	-0,697622	-2,952218	-1,573808	-17,878790	15,402375	12,043135	0,102365	0,050266	-0,496422	5,617063	-7,018776	-0,779316	0,102365	0,050266	-0,496422	5,617063	-7,018776	-0,779316
11:29:56,76	0,518957	3,372963	-0,104990	0,121982	0,275989	-0,397993	0,103163	0,050604	-0,494108	1,615416	1,025597	-0,776123	-0,700002	-2,943147	-1,575777	-17,877504	15,454575	12,066307	0,103163	0,050604	-0,494108	5,587810	-7,072702	-0,776123	0,103163	0,050604	-0,494108	5,587810	-7,072702	-0,776123
11:29:56,81	0,518957	3,372963	-0,104990	0,121982	0,275989	-0,397993	0,096497	0,057200	-0,496076	1,318245	0,653982	-0,752951	-0,696963	-2,942366	-1,573458	-17,833958	15,431563	12,020746	0,096497	0,057200	-0,496076	5,808469	-6,921041	-0,752951	0,096497	0,057200	-0,496076	5,808469	-6,921041	-0,752951
11:29:56,86	0,518957	3,372963	-0,104990	0,121982	0,275989	-0,397993	0,094301	0,054960	-0,493757	1,436600	0,589016	-0,798512	-0,702356	-2,948188	-1,575000	-17,883098	15,423253	12,044353	0,094301	0,054960	-0,493757	5,750936	-6,813633	-0,798512	0,094301	0,054960	-0,493757	5,750936	-6,813633	-0,798512
11:29:56,91	0,518957	3,372963	-0,104990	0,121982	0,275989	-0,397993	0,102040	0,056719	-0,495299	1,313350	0,953015	-0,774905	-0,699977	-2,945241	-1,575776	-17,869939	15,444936	12,051078	0,102040	0,056719	-0,495299	5,765791	-7,057104	-0,774905	0,102040	0,056719	-0,495299	5,765791	-7,057104	-0,774905
11:29:56,96	0,518957	3,372963	-0,104990	0,121982	0,275989	-0,397993	0,098298	0,056132	-0,496075	1,369235	0,759003	-0,768180	-0,701656	-2,946341	-1,574981	-17,835193	15,449685	12,049936	0,098298	0,056132	-0,496075	5,775591	-6,957396	-0,768180	0,098298	0,056132	-0,496075	5,775591	-6,957396	-0,768180
11:29:57,01	0,518957	3,372963	-0,104990	0,121982	0,275989	-0,397993	0,100091	0,057036	-0,495280	1,343689	0,879934	-0,769323	-0,694009	-2,951248	-1,575729	-17,840709	15,418844	12,050053	0,100091	0,057036	-0,495280	5,821045	-6,977181	-0,769323	0,100091	0,057036	-0,495280	5,821045	-6,977181	-0,769323
11:29:57,07	0,518957	3,372963	-0,104990	0,121982	0,275989	-0,397993	0,100516	0,047960	-0,496028	1,786216	0,912712	-0,769205	-0,701155	-2,948028	-1,574232	-17,882452	15,443903	12,030237	0,100516	0,047960	-0,496028	5,551043	-6,977819	-0,769205	0,100516	0,047960	-0,496028	5,551043	-6,977819	-0,769205
11:29:57,11	0,518957	3,372963	-0,104990	0,121982	0,275989	-0,397993	0,101301	0,055759	-0,494531	1,381498	0,904837	-0,789022	-0,692841	-2,945797	-1,577291	-17,827354	15,419710	12,061595	0,101301	0,055759	-0,494531	5,758547	-7,047295	-0,789022	0,101301	0,055759	-0,494531	5,758547	-7,047295	-0,789022
11:29:57,16	0,518957	3,372963	-0,104990	0,121982	0,275989	-0,397993	0,095212	0,049674	-0,497590	1,704477	0,648024	-0,757663	-0,698823	-2,942648	-1,581600	-17,846884	15,400433	12,058389	0,095212	0,049674	-0,497590	5,603912	-6,826123	-0,757663	0,095212	0,049674	-0,497590	5,603912	-6,826123	-0,757663
11:29:57,21	0,518957	3,372963	-0,104990	0,121982	0,275989	-0,397993	0,095476	0,056429	-0,501899	1,326764	0,654489	-0,760870	-0,680728	-2,903645	-1,926481	-15,690500	14,281723	11,831549	0,095476	0,056429	-0,501899	5,756456	-6,840401	-0,760870	0,095476	0,056429	-0,501899	5,756456	-6,840401	-0,760870
11:29:57,26	0,518957	3,372963	-0,104990	0,121982	0,275989	-0,397993	0,052651	0,060260	-0,846780	1,236935	0,854393	-0,987709	-0,701405	-2,918927	-1,595917	-16,084707	15,711867	11,727723	0,052651	0,060260	-0,846780	5,967328	-3,278684	-0,987709	0,052651	0,060260	-0,846780	5,967328	-3,278684	-0,987709
11:29:57,31	0,519000	3,372970	-0,105005	0,121981	0,276017	-0,347969	0,076224	0,070526	-0,516216	1,744539	1,023737	-1,091535	-0,713910	-2,919683	-1,547361	-16,162289	16,274104	11,753472	0,076224	0,070526	-0,516216	7,280814	-4,959840	-1,091535	0,076224	0,070526	-0,516216	7,280814	-4,959840	-1,091535
11:29:57,36	0,519000	3,372970	-0,105005	0,121981	0,276017	-0,347969	0,083131	0,080977	-0,467660	1,649173	1,034623	-1,065786	-0,710431	-2,919291	-1,545405	-16,171631	16,225885	11,770874	0,083131	0,080977	-0,467660	8,005903	-5,491196	-1,065786	0,083131	0,080977	-0,467660	8,005903	-5,491196	-1,065786
11:29:57,41	0,519000	3,372970	-0,105005	0,121981	0,276017	-0,347969	0,081052	0,078160	-0,465705	1,749230	0,942491	-1,048385	-0,711632	-2,916106	-1,546944	-16,186019	16,286172	11,822605	0,081052	0,078160	-0,465705	7,884822	-5,420062	-1,048385	0,081052	0,078160	-0,465705	7,884822	-5,420062	-1,048385
11:29:57,46	0,519000	3,372970	-0,105005	0,121981	0,276017	-0,347969	0,078894	0,080793	-0,467243	1,657330	0,787693	-0,996653	-0,711566	-2,918777	-1,548114	-16,164143	16,286226	11,788793	0,078894	0,080793	-0,467243	7,999612	-5,405489	-0,996653	0,078894	0,080793	-0,467243	7,999612	-5,405489	-0,996653
11:29:57,51	0,519000	3,372970	-0,105005	0,121981	0,276017	-0,347969	0,081175	0,079400	-0,468413	1,740752	0,925213	-1,030465	-0,711776	-2,914588	-1,548889	-16,241711	16,289367	11,863425	0,081175	0,079400	-0,468413	7,973682	-5,447013	-1,030465	0,081175	0,079400	-0,468413	7,973682	-5,447013	-1,030465
11:29:57,56	0,519000	3,372970	-0,105005	0,121981	0,276017	-0,347969	0,077652	0,081677	-0,469188	1,586314	0,673278	-0,955833	-0,710623	-2,916205	-1,547761	-16,254351	16,254933	11,808429	0,077652	0,081677	-0,469188	7,997944	-5,422403	-0,955833	0,077652	0,081677	-0,469188	7,997944	-5,422403	-0,955833
11:29:57,61	0,519000	3,372970	-0,105005	0,121981	0,276017	-0,347969	0,078476	0,079869	-0,468061	1,644156	0,722380	-1,010830	-0,711830	-2,921007	-1,550460	-16,264880	16,228003	11,818086	0,078476	0,079869	-0,468061	7,913907	-5,437961	-1,010830	0,078476	0,079869	-0,468061	7,913907	-5,437961	-1,010830
11:29:57,66	0,519000	3,372970	-0,105005	0,121981	0,276017	-0,347969	0,083237	0,078514	-0,470760	1,686028	0,974341	-1,001173	-0,720061	-2,921680	-1,547378	-16,313702	16,368921	11,824548	0,083237	0,078514	-0,470760	7,849414	-5,559802	-1,001173	0,083237	0,078514	-0,470760	7,849414	-5,559802	-1,001173
11:29:57,71	0,519000	3,372970	-0,105005	0,121981	0,276017	-0,347969	0,087936	0,085306	-0,467677	1,430498	1,105924	-0,994710	-0,692439	-2,910473	-1,997483	-15,865274	15,124026	11,585560	0,087936	0,085306	-0,467677	8,127016	-5,797053	-0,994710	0,087936	0,085306	-0,467677	8,127016	-5,797053	-0,994710
11:29:57,76	0,519000	3,372970	-0,105005	0,121981	0,276017	-0,347969	0,064419	0,066988	-0,917783	1,529145	0,893834	-1,233699	-0,700332	-2,919136	-1,673227	-16,402593	16,022641	11,463517	0,064419	0,066988	-0,917783	6,787690	-4,163053	-1,233699	0,064419	0,066988	-0,917783	6,787690	-4,163053	-1,233699
11:29:57,81	0,518940	3,372930	-0,104979	0,121981	0,276002	-0,297975	0,075868	0,069492	-0,593527	1,908489	0,574549	-1,355741	-0,710597	-2,921398	-1,615333	-16,468070	16,331392	11,480349	0,075868	0,069492	-0,593527	7,363615	-5,381094	-1,355741	0,075868	0,069492	-0,593527	7,363615	-5,381094	-1,355741
11:29:57,86	0,518940	3,372930	-0,104979	0,121981	0,276002	-0,297975	0,082959	0,077250	-0,535632	1,739700	0,732205	-1,338909	-0,711299	-2,926121	-1,615320	-16,511987	16,275971	11,497576	0,082959	0,077250	-0,535632	7,803860	-5,780089	-1,338909	0,082959	0,077250	-0,535632	7,803860	-5,780089	-1,338909
11:29:57,91	0,518940	3,372930	-0,104979	0,121981	0,276002	-0,297975	0,087401	0,075497	-0,535619	1,760909	0,952845	-1,321683	-0,714243	-2,924557	-1,617689	-16,504705	16,269504	11,459697	0,087401	0,075497	-0,535619	7,687447	-5,908113	-1,321683	0,087401	0,075497	-0,535619	7,687447	-5,908113	-1,321683
11:29:57,96	0,518940	3,372930	-0,104979	0,121981	0,276002	-0,297975	0,087518	0,078828	-0,537988	1,585739	0,968498	-1,359561	-0,711278	-2,921021	-1,615723	-16,506112	16,330816	11,505123	0,087518	0,078828	-0,537988	7,773758	-5,901689	-1,359561	0,087518	0,078828	-0,537988	7,773758	-5,901689	-1,359561
11:29:58,01	0,518940	3,372930	-0,104979	0,121981	0,276002	-0,297975	0,082974	0,078028	-0,536022	1,679724	0,700315	-1,314136	-0,711231	-2,925127	-1,613747	-16,496414	16,327874	11,517661	0,082974	0,078028	-0,536022	7,804957	-5,813137	-1,314136	0,082974	0,078028	-0,536022	7,804957	-5,813137	-1,314136
11:29:58,06	0,518940	3,372930	-0,104979	0,121981	0,276002	-0,297975	0,086506	0,075935	-0,534047	1,790872	0,893864	-1,301597	-0,708862	-2,927097	-1,612582	-16,499703	16,327156	11,502545	0,086506	0,075935	-0,534047	7,751788	-5,896873	-1,301597	0,086506	0,075935	-0,534047	7,751788	-5,896873	-1,301597
11:29:58,11	0,518940	3,372930	-0,104979	0,121981	0,276002	-0,297975	0,087028	0,072899	-0,532882	1,946491	0,918493	-1,316714	-0,713106	-2,921230	-1,611466	-16,529155	16,286973	11,496173	0,087028	0,072899	-0,532882	7,669061	-5,913182	-1,316714	0,087028	0,072899	-0,532882	7,669061	-5,913182	-1,316714
11:29:58,16	0,518940	3,372930	-0,104979	0,121981	0,276002	-0,297975	0,084069	0,079508	-0,531765	1,553321	0,759235	-1,323086	-0,707198	-2,918105	-1,611851	-16,521005	16,315511	11,503567	0,084069	0,079508	-0,531765	7,794662	-5,840196	-1,323086	0,084069	0,079508	-0,531765	7,794662	-5,840196	-1,323086
11:29:58,21	0,518940	3,372930	-0,104979	0,121981	0,276002	-0,297975	0,078408	0,075953	-0,532150	1,766927	0,457632	-1,315691	-0,713703	-2,924898	-1,611838	-16,540241	16,286588	11,505543	0,078408	0,075953	-0,532150	7,729266	-5,697381	-1,315691	0,078408	0,075953	-0,532150	7,729266	-5,697381	-1,315691
11:29:58,26	0,518940	3,372930	-0,104979	0,121981	0,276002	-0,297975	0,087544	0,078190	-0,532137	1,615950	0,930499	-1,313715	-0,710162	-2,920719	-1,613784	-16,521401	16,283418	11,507665	0,087544	0,078190	-0,532137	7,753875	-5,941678	-1,313715	0,087544	0,078190	-0,532137	7,753875	-5,941678	-1,313715
11:29:58,31	0,518940	3,372930	-0,104979	0,121981	0,276002	-0,297975	0,082154	0,077214	-0,534083	1,673388	0,668137	-1,311594	-0,712568	-2,924527	-1,614131	-16,556065	16,310516	11,566261	0,082154	0,077214	-0,534083	7,734679	-5,780951	-1,311594	0,082154	0,077214	-0,534083	7,734679	-5,780951	-1,311594
11:29:58,36	0,518940	3,372930	-0,104979	0,121981	0,276002	-0,297975	0,086655	0,077393	-0,534430	1,670226	0,858618	-1,252997	-0,709474	-2,925193	-1,613710	-16,502740	16,349225	11,567133	0,086655	0,077393	-0,534430	7,745553	-5,943795	-1,252997	0,086655	0,077393	-0,534430	7,745553	-5,943795	-1,252997
11:29:58,41	0,518940	3,372930	-0,104979	0,121981	0,276002	-0,297975	0,085685	0,074380	-0,534009	1,887058	0,834987	-1,252126	-0,710119	-2,929760	-1,614125	-16,534597	16,319631	11,527214	0,085685	0,074380	-0,534009	7,725910	-5,891254	-1,252126	0,085685	0,074380	-0,534009	7,725910	-5,891254	-1,252126
11:29:58,46	0,518940	3,372930	-0,104979	0,121981	0,276002	-0,297975	0,089962	0,072655	-0,534424	1,935193	1,044625	-1,292044	-0,707807	-2,921043	-1,615340	-16,528863	16,308501	11,505005	0,089962	0,072655	-0,534424	7,638642	-6,017400	-1,292044	0,089962	0,072655	-0,534424	7,638642	-6,017400	-1,292044
11:29:58,51	0,518940	3,372930	-0,104979	0,121981	0,276002	-0,297975	0,081257	0,075012	-0,535639	1,805885	0,602498	-1,314253	-0,709583	-2,922060	-1,613766	-16,539180	16,319819	11,533130	0,081257	0,075012	-0,535639	7,694316	-5,776187	-1,314253	0,081257	0,075012	-0,535639	7,694316	-5,776187	-1,314253
11:29:58,56	0,518940	3,372930	-0,104979	0,121981	0,276002	-0,297975	0,083025	0,076042	-0,534066	1,756982	0,679858	-1,286129	-0,711946	-2,923770	-1,610666	-16,546556	16,298117	11,520271	0,083025	0,076042	-0,534066	7,726248	-5,837643	-1,286129	0,083025	0,076042	-0,534066	7,726248	-5,837643	-1,286129
11:29:58,61	0,518940	3,372930	-0,104979	0,121981	0,276002	-0,297975	0,085688	0,077233	-0,530965	1,672568	0,822774	-1,298987	-0,712558	-2,924762	-1,613384	-16,551144	16,287772	11,521388	0,085688	0,077233	-0,530965	7,735327	-5,903737	-1,298987	0,085688	0,077233	-0,530965	7,735327	-5,903737	-1,298987
11:29:58,67	0,518940	3,372930	-0,104979	0,121981	0,276002	-0,297975	0,086854	0,077267	-0,533684	1,659530	0,884588	-1,297870	-0,709571	-2,929229	-1,612949	-16,531805	16,258632	11,539225	0,086854	0,077267	-0,533684	7,724984	-5,933429	-1,297870	0,086854	0,077267	-0,533684	7,724984	-5,933429	-1,297870
11:29:58,72	0,518940	3,372930	-0,104979	0,121981	0,276002	-0,297975	0,089228	0,072447	-0,533249	1,894624	1,039381	-1,280033	-0,710146	-2,925867	-1,612600	-16,539345	16,312943	11,512159	0,089228	0,072447	-0,533249	7,581677	-5,965036	-1,280033	0,089228	0,072447	-0,533249	7,581677	-5,965036	-1,280033
11:29:58,77	0,518940	3,372930	-0,104979	0,121981	0,276002	-0,297975	0,086604	0,074625	-0,532900	1,824592	0,869243	-1,307100	-0,711899	-2,925303	-1,611432	-16,519386	16,272209	11,509718	0,086604	0,074625	-0,532900	7,682680	-5,929183	-1,307100	0,086604	0,074625	-0,532900	7,682680	-5,929183	-1,307100
11:29:58,82	0,518940	3,372930	-0,104979	0,121981	0,276002	-0,297975	0,086992	0,076425	-0,531731	1,705694	0,927089	-1,309540	-0,707187	-2,920728	-1,613373	-16,516107	16,312413	11,528182	0,086992	0,076425	-0,531731	7,705082	-5,901820	-1,309540	0,086992	0,076425	-0,531731	7,705082	-5,901820	-1,309540
11:29:58,87	0,518940	3,372930	-0,104979	0,121981	0,276002	-0,297975	0,080675	0,074633	-0,533673	1,835367	0,581299	-1,291076	-0,707254	-2,918202	-1,613788	-16,532780	16,289549	11,518547	0,080675	0,074633	-0,533673	7,694035	-5,751661	-1,291076	0,080675	0,074633	-0,533673	7,694035	-5,751661	-1,291076
11:29:58,92	0,518940	3,372930	-0,104979	0,121981	0,276002	-0,297975	0,078520	0,075953	-0,534087	1,738552	0,466244	-1,300712	-0,714233	-2,927530	-1,614517	-16,524358	16,325025	11,536830	0,078520	0,075953	-0,534087	7,700897	-5,697566	-1,300712	0,078520	0,075953	-0,534087	7,700897	-5,697566	-1,300712
11:29:58,97	0,518940	3,372930	-0,104979	0,121981	0,276002	-0,297975	0,090089	0,077333	-0,534816	1,701730	1,057371	-1,282428	-0,708923	-2,924994	-1,613719	-16,513043	16,327109	11,561815	0,090089	0,077333	-0,534816	7,772400	-6,014581	-1,282428	0,090089	0,077333	-0,534816	7,772400	-6,014581	-1,282428
11:29:59,02	0,518940	3,372930	-0,104979	0,121981	0,276002	-0,297975	0,085237	0,074003	-0,534018	1,882386	0,813863	-1,257443	-0,712462	-2,922278	-1,613381	-16,523223	16,355730	11,523661	0,088549	0,070717	-0,535970	7,606644	-5,977012	-1,290288	0,088549	0,070717	-0,535970	7,606644	-5,977012	-1,290288
11:29:59,07	0,518940	3,372930	-0,104979	0,121981	0,276002	-0,297975	0,088549	0,070717	-0,535970	2,055397	0,974060	-1,290288	-0,708962	-2,927601	-1,614888	-16,536317	16,327228	11,557531	0,088549	0,070717	-0,535970	7,606644	-5,977012	-1,290288	0,088549	0,070717	-0,535970	7,606644	-5,977012	-1,290288
11:29:59,12	0,518940	3,372930	-0,104979	0,121981	0,276002	-0,297975	0,087514	0,072733	-0,535187	1,936881	0,912034	-1,261728	-0,711385	-2,922259	-1,614563	-16,562840	16,340703	11,524495	0,087514	0,072733	-0,535187	7,646415	-5,957813	-1,261728	0,087514	0,072733	-0,535187	7,646415	-5,957813	-1,261728
11:29:59,18	0,518940	3,372930	-0,104979	0,121981	0,276002	-0,297975	0,089723	0,072844	-0,534435	1,881234	1,053102	-1,303209	-0,710768	-2,923003	-1,611863	-16,548736	16,302427	11,482716	0,089723	0,072844	-0,534435	7,599505	-5,990156	-1,303209	0,089723	0,072844	-0,534435	7,599505	-5,990156	-1,303209
11:29:59,23	0,518940	3,372930	-0,104979	0,121981	0,276002	-0,297975	0,089723	0,072844	-0,534435	1,881234	1,053102	-1,303209	-0,710733	-2,924896	-1,613756	-16,529292	16,305790	11,527107	0,089723	0,072844	-0,534435	7,599505	-5,990156	-1,303209	0,089723	0,072844	-0,534435	7,599505	-5,990156	-1,303209
11:29:59,28	0,518940	3,372930	-0,104979	0,121981	0,276002	-0,297975	0,086057	0,075619	-0,534055	1,771737	0,853065	-1,292151	-0,713108	-2,928383	-1,616099	-16,539372	16,287266	11,502890	0,086057	0,075619	-0,534055	7,707851	-5,902396	-1,292151	0,086057	0,075619	-0,534055	7,707851	-5,902396	-1,292151
11:29:59,33	0,518940	3,372930	-0,104979	0,121981	0,276002	-0,297975	0,090264	0,075933	-0,536398	1,734343	1,072394	-1,316369	-0,681758	-2,890967	-1,975818	-14,656223	14,855308	11,318669	0,090264	0,075933	-0,536398	7,695082	-6,013365	-1,316369	0,090264	0,075933	-0,536398	7,695082	-6,013365	-1,316369
11:29:59,38	0,518940	3,372930	-0,104979	0,121981	0,276002	-0,297975	0,077368	0,072345	-0,672564	1,805662	0,971333	-1,702711	-0,703553	-2,919008	-1,752265	-16,103730	15,902684	11,116547	0,077368	0,072345	-0,672564	7,484774	-5,102034	-1,702711	0,077368	0,072345	-0,672564	7,484774	-5,102034	-1,702711
11:29:59,43	0,519084	3,372953	-0,104983	0,121992	0,276003	-0,247982	0,077368	0,072345	-0,672564	1,805662	0,971333	-1,702711	-0,707768	-2,924068	-1,658205	-16,215158	16,341880	11,155415	0,077368	0,072345	-0,672564	7,484774	-5,102034	-1,702711	0,077368	0,072345	-0,672564	7,484774	-5,102034	-1,702711
11:29:59,48	0,519084	3,372953	-0,104983	0,121992	0,276003	-0,247982	0,078296	0,080882	-0,582448	1,718482	0,637682	-1,658443	-0,710680	-2,921048	-1,662861	-16,207775	16,422944	11,184940	0,078296	0,080882	-0,582448	8,067731	-5,508524	-1,658443	0,078296	0,080882	-0,582448	8,067731	-5,508524	-1,658443
11:29:59,53	0,519084	3,372953	-0,104983	0,121992	0,276003	-0,247982	0,078296	0,080882	-0,582448	1,718482	0,637682	-1,658443	-0,712634	-2,921787	-1,664054	-16,273148	16,362807	11,188809	0,078296	0,080882	-0,582448	8,067731	-5,508524	-1,658443	0,078296	0,080882	-0,582448	8,067731	-5,508524	-1,658443
11:29:59,58	0,519084	3,372953	-0,104983	0,121992	0,276003	-0,247982	0,084315	0,078821	-0,584353	1,782718	0,955819	-1,630450	-0,710837	-2,921102	-1,661740	-16,281551	16,413255	11,170135	0,084315	0,078821	-0,584353	7,970136	-5,662924	-1,630450	0,084315	0,078821	-0,584353	7,970136	-5,662924	-1,630450
11:29:59,63	0,519084	3,372953	-0,104983	0,121992	0,276003	-0,247982	0,082823	0,077606	-0,582039	1,885369	0,845743	-1,649124	-0,710789	-2,923936	-1,664426	-16,249105	16,380913	11,179678	0,082823	0,077606	-0,582039	7,977436	-5,655892	-1,649124	0,082823	0,077606	-0,582039	7,977436	-5,655892	-1,649124
11:29:59,68	0,519084	3,372953	-0,104983	0,121992	0,276003	-0,247982	0,085254	0,076148	-0,584726	1,949411	1,016408	-1,639580	-0,713160	-2,924823	-1,661329	-16,264195	16,378635	11,172489	0,085254	0,076148	-0,584726	7,927006	-5,676034	-1,639580	0,085254	0,076148	-0,584726	7,927006	-5,676034	-1,639580
11:29:59,73	0,519084	3,372953	-0,104983	0,121992	0,276003	-0,247982	0,087207	0,077758	-0,581628	1,856169	1,106018	-1,646770	-0,710854	-2,922644	-1,664435	-16,271530	16,371136	11,189471	0,087207	0,077758	-0,581628	7,960156	-5,739710	-1,646770	0,087207	0,077758	-0,581628	7,960156	-5,739710	-1,646770
11:29:59,78	0,519084	3,372953	-0,104983	0,121992	0,276003	-0,247982	0,084168	0,076850	-0,584734	1,893201	0,945389	-1,629787	-0,712153	-2,926381	-1,675369	-16,346085	16,441165	11,149904	0,084168	0,076850	-0,584734	7,925943	-5,661779	-1,629787	0,084168	0,076850	-0,584734	7,925943	-5,661779	-1,629787
11:29:59,83	0,519084	3,372953	-0,104983	0,121992	0,276003	-0,247982	0,088053	0,076107	-0,595668	1,955239	1,047826	-1,669355	-0,691906	-2,923192	-2,052644	-16,566867	15,468114	10,962087	0,088053	0,076107	-0,595668	7,929607	-5,864312	-1,669355	0,088053	0,076107	-0,595668	7,929607	-5,864312	-1,669355
11:29:59,88	0,519084	3,372953	-0,104983	0,121992	0,276003	-0,247982	0,075168	0,060166	-0,972943	1,831059	0,673134	-1,857171	-0,705144	-2,918112	-1,649346	-15,788473	16,145018	10,816045	0,075168	0,060166	-0,972943	6,554110	-5,227539	-1,857171	0,075168	0,060166	-0,972943	6,554110	-5,227539	-1,857171
11:29:59,93	0,518946	3,372959	-0,104963	0,121993	0,275989	-0,197960	0,077387	0,074171	-0,569645	2,078209	1,124213	-2,003213	-0,708338	-2,910418	-1,591481	-15,843094	16,499336	10,832097	0,077387	0,074171	-0,569645	7,900657	-4,950704	-2,003213	0,077387	0,074171	-0,569645	7,900657	-4,950704	-2,003213
11:29:59,98	0,518946	3,372959	-0,104963	0,121993	0,275989	-0,197960	0,072321	0,080784	-0,511780	2,013867	0,636319	-1,987162	-0,710724	-2,918184	-1,592224	-15,884434	16,533088	10,861562	0,072321	0,080784	-0,511780	8,355441	-5,040917	-1,987162	0,072321	0,080784	-0,511780	8,355441	-5,040917	-1,987162
11:30:00,03	0,518946	3,372959	-0,104963	0,121993	0,275989	-0,197960	0,080240	0,078968	-0,512524	2,116876	0,995397	-1,957697	-0,710084	-2,917636	-1,591834	-15,870768	16,562845	10,857484	0,080240	0,078968	-0,512524	8,315869	-5,303433	-1,957697	0,080240	0,078968	-0,512524	8,315869	-5,303433	-1,957697
11:30:00,08	0,518946	3,372959	-0,104963	0,121993	0,275989	-0,197960	0,079446	0,078687	-0,512133	2,164080	0,951050	-1,961775	-0,707242	-2,911360	-1,590319	-15,898723	16,542842	10,852786	0,079446	0,078687	-0,512133	8,341032	-5,285426	-1,961775	0,079446	0,078687	-0,512133	8,341032	-5,285426	-1,961775
11:30:00,13	0,518946	3,372959	-0,104963	0,121993	0,275989	-0,197960	0,072589	0,079364	-0,510618	2,097603	0,580289	-1,966473	-0,713223	-2,913330	-1,592673	-15,947397	16,559600	10,853929	0,072589	0,079364	-0,510618	8,327657	-5,117929	-1,966473	0,072589	0,079364	-0,510618	8,327657	-5,117929	-1,966473
11:30:00,18	0,518946	3,372959	-0,104963	0,121993	0,275989	-0,197960	0,077286	0,083559	-0,512972	1,869640	0,773988	-1,965330	-0,709677	-2,915469	-1,589938	-15,945665	16,537454	10,851833	0,077286	0,083559	-0,512972	8,428999	-5,292926	-1,965330	0,077286	0,083559	-0,512972	8,428999	-5,292926	-1,965330
11:30:00,23	0,518946	3,372959	-0,104963	0,121993	0,275989	-0,197960	0,077365	0,079419	-0,510237	2,066615	0,790718	-1,967425	-0,712652	-2,915147	-1,592683	-15,955509	16,537572	10,833761	0,077365	0,079419	-0,510237	8,300972	-5,282471	-1,967425	0,077365	0,079419	-0,510237	8,300972	-5,282471	-1,967425
11:30:00,28	0,518946	3,372959	-0,104963	0,121993	0,275989	-0,197960	0,078574	0,082156	-0,512982	1,919454	0,844976	-1,985497	-0,710841	-2,920149	-1,590303	-15,950021	16,539765	10,860969	0,078574	0,082156	-0,512982	8,368692	-5,323081	-1,985497	0,078574	0,082156	-0,512982	8,368692	-5,323081	-1,985497
11:30:00,33	0,518946	3,372959	-0,104963	0,121993	0,275989	-0,197960	0,081999	0,078086	-0,510602	2,135720	1,026759	-1,958289	-0,712604	-2,918585	-1,590705	-15,942779	16,534599	10,851211	0,081999	0,078086	-0,510602	8,265488	-5,410200	-1,958289	0,081999	0,078086	-0,510602	8,265488	-5,410200	-1,958289
11:30:00,38	0,518946	3,372959	-0,104963	0,121993	0,275989	-0,197960	0,081527	0,080396	-0,511004	2,014782	1,011038	-1,968048	-0,704306	-2,920355	-1,590687	-15,922727	16,526872	10,837382	0,081527	0,080396	-0,511004	8,325834	-5,388822	-1,968048	0,081527	0,080396	-0,511004	8,325834	-5,388822	-1,968048
11:30:00,43	0,518946	3,372959	-0,104963	0,121993	0,275989	-0,197960	0,078911	0,072324	-0,510986	2,437838	0,896239	-1,981876	-0,704925	-2,917349	-1,591080	-15,926065	16,526117	10,852506	0,078911	0,072324	-0,510986	8,115271	-5,298270	-1,981876	0,078911	0,072324	-0,510986	8,115271	-5,298270	-1,981876
11:30:00,48	0,518946	3,372959	-0,104963	0,121993	0,275989	-0,197960	0,076617	0,074364	-0,511379	2,329459	0,774449	-1,966753	-0,708517	-2,914866	-1,590312	-15,942931	16,519184	10,871118	0,076617	0,074364	-0,511379	8,166996	-5,239998	-1,966753	0,076617	0,074364	-0,511379	8,166996	-5,239998	-1,966753
11:30:00,53	0,518946	3,372959	-0,104963	0,121993	0,275989	-0,197960	0,076263	0,078715	-0,510611	2,088729	0,744891	-1,948141	-0,710284	-2,919611	-1,596913	-15,947877	16,530425	10,860000	0,076263	0,078715	-0,510611	8,267880	-5,241752	-1,948141	0,076263	0,078715	-0,510611	8,267880	-5,241752	-1,948141
11:30:00,58	0,518946	3,372959	-0,104963	0,121993	0,275989	-0,197960	0,081255	0,077873	-0,517212	2,139780	0,994579	-1,959258	-0,706672	-2,915323	-1,591840	-15,922889	16,576126	10,888452	0,081255	0,077873	-0,517212	8,252827	-5,383949	-1,959258	0,081255	0,077873	-0,517212	8,252827	-5,383949	-1,959258
11:30:00,63	0,518946	3,372959	-0,104963	0,121993	0,275989	-0,197960	0,075736	0,076889	-0,512139	2,243027	0,706397	-1,930806	-0,706134	-2,920357	-1,593785	-15,951481	16,557488	10,874143	0,075736	0,076889	-0,512139	8,278819	-5,238913	-1,930806	0,075736	0,076889	-0,512139	8,278819	-5,238913	-1,930806
11:30:00,68	0,518946	3,372959	-0,104963	0,121993	0,275989	-0,197960	0,079826	0,073906	-0,514084	2,367692	0,903634	-1,945115	-0,705523	-2,916851	-1,591443	-15,929705	16,545003	10,892101	0,079826	0,073906	-0,514084	8,169341	-5,362740	-1,945115	0,079826	0,073906	-0,514084	8,169341	-5,362740	-1,945115
11:30:00,73	0,518946	3,372959	-0,104963	0,121993	0,275989	-0,197960	0,076485	0,075130	-0,511743	2,304158	0,754976	-1,927158	-0,709745	-2,912723	-1,591486	-15,961659	16,534078	10,887143	0,076485	0,075130	-0,511743	8,201832	-5,249089	-1,927158	0,076485	0,075130	-0,511743	8,201832	-5,249089	-1,927158
11:30:00,78	0,518946	3,372959	-0,104963	0,121993	0,275989	-0,197960	0,075021	0,080851	-0,511785	1,981224	0,656629	-1,932116	-0,706692	-2,909859	-1,592643	-15,920751	16,588762	10,885285	0,075021	0,080851	-0,511785	8,328004	-5,232499	-1,932116	0,075021	0,080851	-0,511785	8,328004	-5,232499	-1,932116
11:30:00,83	0,518946	3,372959	-0,104963	0,121993	0,275989	-0,197960	0,071014	0,079638	-0,512942	2,112106	0,456370	-1,933973	-0,708520	-2,919406	-1,591833	-15,952503	16,525930	10,895909	0,071014	0,079638	-0,512942	8,363674	-5,118238	-1,933973	0,071014	0,079638	-0,512942	8,363674	-5,118238	-1,933973
11:30:00,88	0,518946	3,372959	-0,104963	0,121993	0,275989	-0,197960	0,080196	0,076447	-0,512132	2,207711	0,937737	-1,923349	-0,706708	-2,915394	-1,592234	-15,934490	16,563151	10,888379	0,080196	0,076447	-0,512132	8,208840	-5,357635	-1,923349	0,080196	0,076447	-0,512132	8,208840	-5,357635	-1,923349
11:30:00,93	0,518946	3,372959	-0,104963	0,121993	0,275989	-0,197960	0,075815	0,076885	-0,512533	2,226209	0,706939	-1,930880	-0,714995	-2,916360	-1,591856	-15,955611	16,564548	10,896525	0,075815	0,076885	-0,512533	8,261671	-5,244563	-1,930880	0,075815	0,076885	-0,512533	8,261671	-5,244563	-1,930880
11:30:00,98	0,518946	3,372959	-0,104963	0,121993	0,275989	-0,197960	0,080796	0,083578	-0,512155	1,868821	0,946938	-1,922733	-0,710256	-2,922907	-1,593002	-15,957235	16,553451	10,877351	0,080796	0,083578	-0,512155	8,429686	-5,395537	-1,922733	0,080796	0,083578	-0,512155	8,429686	-5,395537	-1,922733
11:30:01,03	0,518946	3,372959	-0,104963	0,121993	0,275989	-0,197960	0,084096	0,076201	-0,513302	2,241994	1,122703	-1,941907	-0,706136	-2,919255	-1,591449	-15,946240	16,538041	10,881898	0,084096	0,076201	-0,513302	8,223778	-5,478857	-1,941907	0,084096	0,076201	-0,513302	8,223778	-5,478857	-1,941907
11:30:01,08	0,518946	3,372959	-0,104963	0,121993	0,275989	-0,197960	0,078873	0,074459	-0,511748	2,324729	0,868332	-1,937360	-0,707322	-2,914872	-1,591461	-15,954930	16,591755	10,898697	0,078873	0,074459	-0,511748	8,169766	-5,323219	-1,937360	0,078873	0,074459	-0,511748	8,169766	-5,323219	-1,937360
11:30:01,13	0,518946	3,372959	-0,104963	0,121993	0,275989	-0,197960	0,075670	0,077677	-0,511761	2,199558	0,667401	-1,920562	-0,707415	-2,917293	-1,591854	-15,982623	16,530270	10,896875	0,075670	0,077677	-0,511761	8,297221	-5,272726	-1,920562	0,075670	0,077677	-0,511761	8,297221	-5,272726	-1,920562
11:30:01,18	0,518946	3,372959	-0,104963	0,121993	0,275989	-0,197960	0,077814	0,076547	-0,512153	2,191233	0,785622	-1,922383	-0,710337	-2,918557	-1,591495	-15,976693	16,517539	10,851889	0,077814	0,076547	-0,512153	8,200177	-5,322770	-1,922383	0,077814	0,076547	-0,512153	8,200177	-5,322770	-1,922383
11:30:01,23	0,518946	3,372959	-0,104963	0,121993	0,275989	-0,197960	0,080369	0,078446	-0,511794	2,084426	0,929979	-1,967369	-0,709790	-2,917816	-1,592620	-15,996524	16,553866	10,921977	0,080369	0,078446	-0,511794	8,242439	-5,378973	-1,967369	0,080369	0,078446	-0,511794	8,242439	-5,378973	-1,967369
11:30:01,28	0,518946	3,372959	-0,104963	0,121993	0,275989	-0,197960	0,079454	0,078342	-0,512919	2,111356	0,847093	-1,897281	-0,707974	-2,916706	-1,592647	-15,980119	16,565259	10,879062	0,079454	0,078342	-0,512919	8,261239	-5,390079	-1,897281	0,079454	0,078342	-0,512919	8,261239	-5,390079	-1,897281
11:30:01,33	0,518946	3,372959	-0,104963	0,121993	0,275989	-0,197960	0,077585	0,077325	-0,512946	2,182336	0,758405	-1,940196	-0,710353	-2,919653	-1,591871	-15,993277	16,543576	10,872338	0,077585	0,077325	-0,512946	8,252344	-5,332034	-1,940196	0,077585	0,077325	-0,512946	8,252344	-5,332034	-1,940196
11:30:01,39	0,518946	3,372959	-0,104963	0,121993	0,275989	-0,197960	0,081327	0,077912	-0,512170	2,126452	0,952417	-1,946921	-0,707324	-2,910817	-1,594215	-15,942139	16,588160	10,871655	0,081327	0,077912	-0,512170	8,242544	-5,431743	-1,946921	0,081327	0,077912	-0,512170	8,242544	-5,431743	-1,946921
11:30:01,43	0,518946	3,372959	-0,104963	0,121993	0,275989	-0,197960	0,072160	0,079707	-0,514514	2,097304	0,497748	-1,947603	-0,707499	-2,915974	-1,588011	-16,033103	16,543260	10,876272	0,072160	0,079707	-0,514514	8,354285	-5,166832	-1,947603	0,072160	0,079707	-0,514514	8,354285	-5,166832	-1,947603
11:30:01,48	0,518946	3,372959	-0,104963	0,121993	0,275989	-0,197960	0,076714	0,077280	-0,508310	2,139138	0,678198	-1,942986	-0,709883	-2,913730	-1,590725	-16,040192	16,569898	10,907842	0,076714	0,077280	-0,508310	8,205606	-5,343825	-1,942986	0,076714	0,077280	-0,508310	8,205606	-5,343825	-1,942986
11:30:01,53	0,518946	3,372959	-0,104963	0,121993	0,275989	-0,197960	0,054588	0,061115	-0,978018	2,348393	0,991088	-2,191291	-0,682437	-2,904895	-2,057719	-15,081405	15,264815	10,627967	0,054588	0,061115	-0,978018	7,145921	-3,294081	-2,191291	0,054588	0,061115	-0,978018	7,145921	-3,294081	-2,191291
11:30:01,58	0,518946	3,372959	-0,104963	0,121993	0,275989	-0,197960	0,054588	0,061115	-0,978018	2,348393	0,991088	-2,191291	-0,699929	-2,942691	-1,808685	-17,100273	16,416474	10,481836	0,054588	0,061115	-0,978018	7,145921	-3,294081	-2,191291	0,054588	0,061115	-0,978018	7,145921	-3,294081	-2,191291
11:30:01,63	0,519006	3,372945	-0,105008	0,121986	0,275979	-0,147996	0,096065	0,057365	-0,728984	2,531313	0,823687	-2,337423	-0,707785	-2,942050	-1,741833	-17,140712	16,701784	10,517281	0,096065	0,057365	-0,728984	7,034483	-6,717450	-2,337423	0,096065	0,057365	-0,728984	7,034483	-6,717450	-2,337423
11:30:01,68	0,519006	3,372945	-0,105008	0,121986	0,275979	-0,147996	0,099439	0,064489	-0,662132	2,387722	0,821450	-2,301977	-0,705329	-2,939147	-1,742605	-17,093692	16,723430	10,509126	0,099439	0,064489	-0,662132	7,450139	-6,984532	-2,301977	0,099439	0,064489	-0,662132	7,450139	-6,984532	-2,301977
11:30:01,73	0,519006	3,372945	-0,105008	0,121986	0,275979	-0,147996	0,095697	0,063814	-0,662904	2,465094	0,656764	-2,310133	-0,709660	-2,938180	-1,745314	-17,168790	16,709516	10,583173	0,095697	0,063814	-0,662904	7,474500	-6,855471	-2,310133	0,095697	0,063814	-0,662904	7,474500	-6,855471	-2,310133
11:30:01,78	0,519006	3,372945	-0,105008	0,121986	0,275979	-0,147996	0,097025	0,068048	-0,665614	2,195313	0,667725	-2,236086	-0,710166	-2,944850	-1,741813	-17,153418	16,693093	10,540520	0,097025	0,068048	-0,665614	7,537110	-6,948736	-2,236086	0,097025	0,068048	-0,665614	7,537110	-6,948736	-2,236086
11:30:01,83	0,519006	3,372945	-0,105008	0,121986	0,275979	-0,147996	0,103054	0,065151	-0,662112	2,339453	1,002773	-2,278738	-0,704908	-2,934111	-1,744569	-17,144525	16,704308	10,540122	0,103054	0,065151	-0,662112	7,453787	-7,086988	-2,278738	0,103054	0,065151	-0,662112	7,453787	-7,086988	-2,278738
11:30:01,88	0,519006	3,372945	-0,105008	0,121986	0,275979	-0,147996	0,091125	0,065968	-0,664869	2,311135	0,384535	-2,279136	-0,708951	-2,944149	-1,742589	-17,133253	16,690969	10,531341	0,091125	0,065968	-0,664869	7,489591	-6,768764	-2,279136	0,091125	0,065968	-0,664869	7,489591	-6,768764	-2,279136
11:30:01,93	0,519006	3,372945	-0,105008	0,121986	0,275979	-0,147996	0,101839	0,064449	-0,662888	2,384166	0,958110	-2,287917	-0,710224	-2,946954	-1,741417	-17,179944	16,677041	10,554251	0,101839	0,064449	-0,662888	7,443443	-7,036261	-2,287917	0,101839	0,064449	-0,662888	7,443443	-7,036261	-2,287917
11:30:01,98	0,519006	3,372945	-0,105008	0,121986	0,275979	-0,147996	0,104905	0,064150	-0,661716	2,364316	1,084068	-2,265008	-0,707639	-2,942127	-1,746610	-17,391707	16,854805	10,522838	0,104905	0,064150	-0,661716	7,400107	-7,150980	-2,265008	0,104905	0,064150	-0,661716	7,400107	-7,150980	-2,265008
11:30:02,03	0,519006	3,372945	-0,105008	0,121986	0,275979	-0,147996	0,099433	0,064324	-0,666909	2,403348	0,527221	-2,296421	-0,685210	-2,926959	-2,056644	-16,582768	15,554798	10,275204	0,099433	0,064324	-0,666909	7,452779	-7,278232	-2,296421	0,099433	0,064324	-0,666909	7,452779	-7,278232	-2,296421
11:30:02,08	0,519006	3,372945	-0,105008	0,121986	0,275979	-0,147996	0,075082	0,052484	-0,976943	2,297645	0,611555	-2,544055	-0,718816	-2,937477	-1,714087	-16,848460	17,379584	10,072125	0,075082	0,052484	-0,976943	6,417656	-5,282376	-2,544055	0,075082	0,052484	-0,976943	6,417656	-5,282376	-2,544055
11:30:02,13	0,519086	3,373013	-0,104978	0,121999	0,276003	-0,097975	0,100994	0,076328	-0,634386	2,505208	0,816505	-2,747134	-0,728803	-2,933683	-1,677875	-16,752111	17,778227	10,138228	0,100994	0,076328	-0,634386	8,496993	-7,111541	-2,747134	0,100994	0,076328	-0,634386	8,496993	-7,111541	-2,747134
11:30:02,18	0,519086	3,373013	-0,104978	0,121999	0,276003	-0,097975	0,102702	0,086875	-0,598174	2,350219	0,789418	-2,681030	-0,722529	-2,938389	-1,680209	-16,847574	17,759168	10,154941	0,102702	0,086875	-0,598174	9,169874	-7,272673	-2,681030	0,102702	0,086875	-0,598174	9,169874	-7,272673	-2,681030
11:30:02,23	0,519086	3,373013	-0,104978	0,121999	0,276003	-0,097975	0,103640	0,079088	-0,600508	2,690867	0,765049	-2,664317	-0,727194	-2,936001	-1,680596	-16,813794	17,747717	10,158856	0,103640	0,079088	-0,600508	8,899301	-7,370673	-2,664317	0,103640	0,079088	-0,600508	8,899301	-7,370673	-2,664317
11:30:02,28	0,519086	3,373013	-0,104978	0,121999	0,276003	-0,097975	0,103904	0,084323	-0,600895	2,425662	0,813788	-2,660403	-0,721265	-2,936620	-1,684861	-16,805985	17,792557	10,154049	0,103904	0,084323	-0,600895	9,044981	-7,342705	-2,660403	0,103904	0,084323	-0,600895	9,044981	-7,342705	-2,660403
11:30:02,33	0,519086	3,373013	-0,104978	0,121999	0,276003	-0,097975	0,101477	0,078878	-0,605160	2,751501	0,671897	-2,665209	-0,724292	-2,940418	-1,683287	-16,851564	17,789887	10,191149	0,101477	0,078878	-0,605160	8,943446	-7,294031	-2,665209	0,101477	0,078878	-0,605160	8,943446	-7,294031	-2,665209
11:30:02,38	0,519086	3,373013	-0,104978	0,121999	0,276003	-0,097975	0,106279	0,079601	-0,603586	2,688840	0,883487	-2,628109	-0,724246	-2,939702	-1,680573	-16,842585	17,812601	10,180557	0,106279	0,079601	-0,603586	8,937485	-7,459433	-2,628109	0,106279	0,079601	-0,603586	8,937485	-7,459433	-2,628109
11:30:02,43	0,519086	3,373013	-0,104978	0,121999	0,276003	-0,097975	0,105635	0,079919	-0,600872	2,696445	0,846425	-2,638701	-0,726667	-2,938481	-1,679821	-16,870870	17,810150	10,175229	0,105635	0,079919	-0,600872	8,970082	-7,445952	-2,638701	0,105635	0,079919	-0,600872	8,970082	-7,445952	-2,638701
11:30:02,48	0,519086	3,373013	-0,104978	0,121999	0,276003	-0,097975	0,105789	0,082626	-0,600120	2,539412	0,831140	-2,644029	-0,724388	-2,941647	-1,683700	-16,902548	17,796439	10,182245	0,105789	0,082626	-0,600120	9,025554	-7,473292	-2,644029	0,105789	0,082626	-0,600120	9,025554	-7,473292	-2,644029
11:30:02,53	0,519086	3,373013	-0,104978	0,121999	0,276003	-0,097975	0,107391	0,079070	-0,604000	2,696608	0,893881	-2,637013	-0,721336	-2,939122	-1,686391	-16,840322	17,799223	10,193924	0,107391	0,079070	-0,604000	8,903608	-7,536331	-2,637013	0,107391	0,079070	-0,604000	8,903608	-7,536331	-2,637013
11:30:02,58	0,519086	3,373013	-0,104978	0,121999	0,276003	-0,097975	0,103679	0,077689	-0,606690	2,801949	0,753328	-2,625334	-0,726736	-2,935030	-1,684883	-16,878034	17,796871	10,188148	0,103679	0,077689	-0,606690	8,900534	-7,385452	-2,625334	0,103679	0,077689	-0,606690	8,900534	-7,385452	-2,625334
11:30:02,63	0,519086	3,373013	-0,104978	0,121999	0,276003	-0,097975	0,102835	0,084411	-0,605182	2,431491	0,677960	-2,631110	-0,723749	-2,945000	-1,682121	-16,877860	17,758339	10,179423	0,102835	0,084411	-0,605182	9,057784	-7,394571	-2,631110	0,102835	0,084411	-0,605182	9,057784	-7,394571	-2,631110
11:30:02,68	0,519086	3,373013	-0,104978	0,121999	0,276003	-0,097975	0,109975	0,076840	-0,602420	2,791934	1,068688	-2,639835	-0,722023	-2,935531	-1,680199	-16,891768	17,814853	10,210981	0,109975	0,076840	-0,602420	8,823853	-7,564381	-2,639835	0,109975	0,076840	-0,602420	8,823853	-7,564381	-2,639835
11:30:02,73	0,519086	3,373013	-0,104978	0,121999	0,276003	-0,097975	0,100912	0,080079	-0,600498	2,665458	0,557078	-2,608278	-0,723799	-2,940036	-1,683675	-16,889588	17,784027	10,215956	0,100912	0,080079	-0,600498	8,951692	-7,364497	-2,608278	0,100912	0,080079	-0,600498	8,951692	-7,364497	-2,608278
11:30:02,78	0,519086	3,373013	-0,104978	0,121999	0,276003	-0,097975	0,105701	0,079365	-0,603974	2,677009	0,823435	-2,603302	-0,727312	-2,939793	-1,680988	-16,882282	17,764191	10,174278	0,105701	0,079365	-0,603974	8,907151	-7,474119	-2,603302	0,105701	0,079365	-0,603974	8,907151	-7,474119	-2,603302
11:30:02,83	0,519086	3,373013	-0,104978	0,121999	0,276003	-0,097975	0,107248	0,082529	-0,601287	2,498962	0,920104	-2,644980	-0,721393	-2,937282	-1,682514	-16,865738	17,792769	10,206419	0,107248	0,082529	-0,601287	8,977468	-7,498859	-2,644980	0,107248	0,082529	-0,601287	8,977468	-7,498859	-2,644980
11:30:02,88	0,519086	3,373013	-0,104978	0,121999	0,276003	-0,097975	0,102113	0,078659	-0,602813	2,733234	0,653144	-2,612840	-0,722540	-2,933641	-1,684458	-16,849458	17,830240	10,218667	0,102113	0,078659	-0,602813	8,907930	-7,362753	-2,612840	0,102113	0,078659	-0,602813	8,907930	-7,362753	-2,612840
11:30:02,93	0,519086	3,373013	-0,104978	0,121999	0,276003	-0,097975	0,099534	0,081472	-0,604758	2,627518	0,514380	-2,600592	-0,724447	-2,939028	-1,683716	-16,918908	17,786577	10,187330	0,099534	0,081472	-0,604758	9,023080	-7,299036	-2,600592	0,099534	0,081472	-0,604758	9,023080	-7,299036	-2,600592
11:30:02,99	0,519086	3,373013	-0,104978	0,121999	0,276003	-0,097975	0,105153	0,080430	-0,604015	2,609172	0,768260	-2,631928	-0,724905	-2,936303	-1,681734	-16,872876	17,854026	10,226898	0,105153	0,080430	-0,604015	8,922925	-7,486257	-2,631928	0,105153	0,080430	-0,604015	8,922925	-7,486257	-2,631928
11:30:03,04	0,519086	3,373013	-0,104978	0,121999	0,276003	-0,097975	0,103022	0,082189	-0,602033	2,599146	0,663567	-2,592360	-0,720745	-2,938088	-1,685229	-16,841279	17,806284	10,193709	0,103022	0,082189	-0,602033	9,050960	-7,423635	-2,592360	0,103022	0,082189	-0,602033	9,050960	-7,423635	-2,592360
11:30:03,09	0,519086	3,373013	-0,104978	0,121999	0,276003	-0,097975	0,102488	0,077694	-0,605528	2,807341	0,687046	-2,625549	-0,727432	-2,936813	-1,685291	-16,925711	17,776912	10,183017	0,102488	0,077694	-0,605528	8,906294	-7,358255	-2,625549	0,102488	0,077694	-0,605528	8,906294	-7,358255	-2,625549
11:30:03,14	0,519086	3,373013	-0,104978	0,121999	0,276003	-0,097975	0,104727	0,084123	-0,605590	2,405376	0,745068	-2,636242	-0,727325	-2,940230	-1,683713	-16,890178	17,780357	10,171623	0,104727	0,084123	-0,605590	9,009012	-7,476037	-2,636242	0,104727	0,084123	-0,605590	9,009012	-7,476037	-2,636242
11:30:03,19	0,519086	3,373013	-0,104978	0,121999	0,276003	-0,097975	0,107633	0,082321	-0,604012	2,519806	0,925204	-2,647635	-0,717216	-2,938958	-1,682492	-16,839397	17,774352	10,201173	0,107633	0,082321	-0,604012	8,982021	-7,523982	-2,647635	0,107633	0,082321	-0,604012	8,982021	-7,523982	-2,647635
11:30:03,24	0,519086	3,373013	-0,104978	0,121999	0,276003	-0,097975	0,101477	0,074203	-0,602792	2,962155	0,652060	-2,618085	-0,720795	-2,938661	-1,685619	-16,866659	17,812820	10,204013	0,101477	0,074203	-0,602792	8,787072	-7,313863	-2,618085	0,101477	0,074203	-0,602792	8,787072	-7,313863	-2,618085
11:30:03,29	0,519086	3,373013	-0,104978	0,121999	0,276003	-0,097975	0,103009	0,077451	-0,605918	2,812921	0,688885	-2,615245	-0,727923	-2,938359	-1,682534	-16,898868	17,812173	10,206104	0,103009	0,077451	-0,605918	8,892839	-7,397306	-2,615245	0,103009	0,077451	-0,605918	8,892839	-7,397306	-2,615245
11:30:03,34	0,519086	3,373013	-0,104978	0,121999	0,276003	-0,097975	0,106311	0,083775	-0,602833	2,467396	0,833036	-2,613154	-0,723774	-2,940991	-1,685594	-16,859788	17,738627	10,224916	0,106311	0,083775	-0,602833	9,043766	-7,512388	-2,613154	0,106311	0,083775	-0,602833	9,043766	-7,512388	-2,613154
11:30:03,39	0,519086	3,373013	-0,104978	0,121999	0,276003	-0,097975	0,106516	0,078866	-0,605893	2,678535	0,914306	-2,594342	-0,727925	-2,938390	-1,686037	-16,887698	17,792595	10,192954	0,106516	0,078866	-0,605893	8,869513	-7,447199	-2,594342	0,106516	0,078866	-0,605893	8,869513	-7,447199	-2,594342
11:30:03,44	0,519086	3,373013	-0,104978	0,121999	0,276003	-0,097975	0,106339	0,083761	-0,606336	2,456775	0,853969	-2,626305	-0,722545	-2,939898	-1,683636	-16,855171	17,798229	10,245342	0,106339	0,083761	-0,606336	9,032014	-7,493675	-2,626305	0,106339	0,083761	-0,606336	9,032014	-7,493675	-2,626305
11:30:03,49	0,519086	3,373013	-0,104978	0,121999	0,276003	-0,097975	0,104955	0,078348	-0,603935	2,759412	0,807317	-2,573917	-0,727957	-2,941496	-1,683315	-16,901418	17,747432	10,184680	0,104955	0,078348	-0,603935	8,909703	-7,431629	-2,573917	0,104955	0,078348	-0,603935	8,909703	-7,431629	-2,573917
11:30:03,54	0,519086	3,373013	-0,104978	0,121999	0,276003	-0,097975	0,109045	0,082236	-0,603614	2,490081	1,005355	-2,634578	-0,723150	-2,940776	-1,684064	-16,876158	17,817064	10,202580	0,109045	0,082236	-0,603614	8,945640	-7,554671	-2,634578	0,109045	0,082236	-0,603614	8,945640	-7,554671	-2,634578
11:30:03,59	0,519086	3,373013	-0,104978	0,121999	0,276003	-0,097975	0,106018	0,078433	-0,604363	2,760804	0,835023	-2,616679	-0,721426	-2,938489	-1,684067	-16,882721	17,799299	10,212408	0,106018	0,078433	-0,604363	8,917776	-7,487402	-2,616679	0,106018	0,078433	-0,604363	8,917776	-7,487402	-2,616679
11:30:03,64	0,519086	3,373013	-0,104978	0,121999	0,276003	-0,097975	0,105275	0,082317	-0,603216	2,525644	0,809989	-2,618600	-0,720811	-2,942153	-1,683665	-16,882416	17,800109	10,206904	0,105275	0,082317	-0,603216	8,987496	-7,454112	-2,618600	0,105275	0,082317	-0,603216	8,987496	-7,454112	-2,618600
11:30:03,69	0,519086	3,373013	-0,104978	0,121999	0,276003	-0,097975	0,106041	0,075719	-0,603965	2,884095	0,839273	-2,612355	-0,724128	-2,939407	-1,673948	-16,824380	17,887369	10,193333	0,106041	0,075719	-0,603965	8,828055	-7,484951	-2,612355	0,106041	0,075719	-0,603965	8,828055	-7,484951	-2,612355
11:30:03,74	0,519086	3,373013	-0,104978	0,121999	0,276003	-0,097975	0,105322	0,079964	-0,594247	2,767934	0,808489	-2,625925	-0,705236	-2,936441	-2,189629	-16,883021	16,928564	9,875071	0,105322	0,079964	-0,594247	9,045140	-7,459254	-2,625925	0,105322	0,079964	-0,594247	9,045140	-7,459254	-2,625925
11:30:03,79	0,519086	3,373013	-0,104978	0,121999	0,276003	-0,097975	0,093307	0,065086	-1,109928	2,681935	0,612357	-2,944187	-0,734517	-2,968801	-1,910901	-18,270301	18,455580	9,598890	0,093307	0,065086	-1,109928	7,791196	-6,712253	-2,944187	0,093307	0,065086	-1,109928	7,791196	-6,712253	-2,944187
11:30:03,84	0,518941	3,372880	-0,105000	0,122003	0,275978	-0,047998	0,135971	0,074265	-0,831200	2,833450	0,865967	-3,220368	-0,743532	-2,972984	-1,847182	-18,362009	18,885801	9,611423	0,135971	0,074265	-0,831200	8,663219	-9,807782	-3,220368	0,135971	0,074265	-0,831200	8,663219	-9,807782	-3,220368
11:30:03,89	0,518941	3,372880	-0,105000	0,122003	0,275978	-0,047998	0,144102	0,079980	-0,767481	2,862983	0,994236	-3,207835	-0,745958	-2,974598	-1,842884	-18,397476	18,873962	9,656586	0,144102	0,079980	-0,767481	9,141402	-10,317779	-3,207835	0,144102	0,079980	-0,767481	9,141402	-10,317779	-3,207835
11:30:03,94	0,518941	3,372880	-0,105000	0,122003	0,275978	-0,047998	0,146713	0,081274	-0,763184	2,767703	1,105205	-3,162672	-0,743614	-2,970483	-1,842485	-18,390224	18,876192	9,686426	0,146713	0,081274	-0,763184	9,147709	-10,411764	-3,162672	0,146713	0,081274	-0,763184	9,147709	-10,411764	-3,162672
11:30:03,99	0,518941	3,372880	-0,105000	0,122003	0,275978	-0,047998	0,141977	0,081301	-0,762784	2,771837	0,864115	-3,132832	-0,743673	-2,969205	-1,845219	-18,401392	18,853343	9,682808	0,141977	0,081301	-0,762784	9,153992	-10,281103	-3,132832	0,141977	0,081301	-0,762784	9,153992	-10,281103	-3,132832
11:30:04,04	0,518941	3,372880	-0,105000	0,122003	0,275978	-0,047998	0,140899	0,081991	-0,765518	2,710577	0,809809	-3,136451	-0,740068	-2,973683	-1,845966	-18,382337	18,860411	9,678406	0,140899	0,081991	-0,765518	9,146909	-10,250782	-3,136451	0,140899	0,081991	-0,765518	9,146909	-10,250782	-3,136451
11:30:04,09	0,518941	3,372880	-0,105000	0,122003	0,275978	-0,047998	0,142975	0,076631	-0,766266	3,004962	0,930735	-3,140852	-0,741272	-2,969402	-1,844805	-18,397082	18,904459	9,708760	0,142975	0,076631	-0,766266	9,020510	-10,292830	-3,140852	0,142975	0,076631	-0,766266	9,020510	-10,292830	-3,140852
11:30:04,14	0,518941	3,372880	-0,105000	0,122003	0,275978	-0,047998	0,139870	0,079814	-0,765104	2,870203	0,734442	-3,110498	-0,742514	-2,966814	-1,845235	-18,419144	18,896582	9,684940	0,139870	0,079814	-0,765104	9,135641	-10,245321	-3,110498	0,139870	0,079814	-0,765104	9,135641	-10,245321	-3,110498
11:30:04,19	0,518941	3,372880	-0,105000	0,122003	0,275978	-0,047998	0,138249	0,082184	-0,765534	2,729156	0,635013	-3,134319	-0,738771	-2,971143	-1,849177	-18,580584	18,836124	9,677376	0,138249	0,082184	-0,765534	9,180572	-10,217548	-3,134319	0,138249	0,082184	-0,765534	9,180572	-10,217548	-3,134319
11:30:04,24	0,518941	3,372880	-0,105000	0,122003	0,275978	-0,047998	0,140127	0,076777	-0,769477	2,877206	0,623091	-3,141883	-0,706217	-2,938086	-2,101774	-16,788089	17,012576	9,304484	0,140127	0,076777	-0,769477	8,904225	-10,376899	-3,141883	0,140127	0,076777	-0,769477	8,904225	-10,376899	-3,141883
11:30:04,29	0,518941	3,372880	-0,105000	0,122003	0,275978	-0,047998	0,095222	0,065113	-1,022073	2,800747	0,752112	-3,514774	-0,720218	-2,959186	-1,901375	-17,784941	17,910243	9,075484	0,095222	0,065113	-1,022073	7,912137	-6,722777	-3,514774	0,095222	0,065113	-1,022073	7,912137	-6,722777	-3,514774
11:30:04,34	0,518980	3,372986	-0,104967	0,121988	0,275997	0,002036	0,120495	0,066689	-0,821674	2,997785	0,754223	-3,743774	-0,726462	-2,958382	-1,873781	-17,832657	18,228731	9,116877	0,120495	0,066689	-0,821674	8,232870	-8,704668	-3,743774	0,120495	0,066689	-0,821674	8,232870	-8,704668	-3,743774
11:30:04,39	0,518980	3,372986	-0,104967	0,121988	0,275997	0,002036	0,122921	0,072498	-0,794080	2,947652	0,679794	-3,702381	-0,725535	-2,962170	-1,873434	-17,963390	18,236701	9,117863	0,122921	0,072498	-0,794080	8,638782	-8,969517	-3,702381	0,122921	0,072498	-0,794080	8,638782	-8,969517	-3,702381
11:30:04,44	0,518980	3,372986	-0,104967	0,121988	0,275997	0,002036	0,125739	0,069801	-0,793733	3,029440	0,709098	-3,701395	-0,725529	-2,963523	-1,878879	-17,946942	18,210641	9,095748	0,125739	0,069801	-0,793733	8,508843	-9,161383	-3,701395	0,125739	0,069801	-0,793733	8,508843	-9,161383	-3,701395
11:30:04,49	0,518980	3,372986	-0,104967	0,121988	0,275997	0,002036	0,126907	0,069119	-0,799178	3,050567	0,797124	-3,723511	-0,725501	-2,970029	-1,876121	-17,965406	18,243559	9,118579	0,126907	0,069119	-0,799178	8,476422	-9,165069	-3,723511	0,126907	0,069119	-0,799178	8,476422	-9,165069	-3,723511
11:30:04,54	0,518980	3,372986	-0,104967	0,121988	0,275997	0,002036	0,132527	0,065843	-0,796420	3,240226	1,056927	-3,700680	-0,725090	-2,964271	-1,876160	-18,029922	18,240654	9,139478	0,132527	0,065843	-0,796420	8,408868	-9,346455	-3,700680	0,132527	0,065843	-0,796420	8,408868	-9,346455	-3,700680
11:30:04,59	0,518980	3,372986	-0,104967	0,121988	0,275997	0,002036	0,127336	0,068366	-0,796459	3,074252	0,732555	-3,679780	-0,728028	-2,963132	-1,879250	-18,019308	18,257004	9,170505	0,127336	0,068366	-0,796459	8,440956	-9,263302	-3,679780	0,127336	0,068366	-0,796459	8,440956	-9,263302	-3,679780
11:30:04,64	0,518980	3,372986	-0,104967	0,121988	0,275997	0,002036	0,127818	0,071480	-0,799549	2,931792	0,758632	-3,648753	-0,720329	-2,962752	-1,877315	-18,000533	18,238844	9,136024	0,127818	0,071480	-0,799549	8,542942	-9,275056	-3,648753	0,127818	0,071480	-0,799549	8,542942	-9,275056	-3,648753
11:30:04,69	0,518980	3,372986	-0,104967	0,121988	0,275997	0,002036	0,123639	0,065001	-0,797614	3,262320	0,566687	-3,683234	-0,719750	-2,962546	-1,880037	-18,017109	18,291271	9,144506	0,123639	0,065001	-0,797614	8,364929	-9,138985	-3,683234	0,123639	0,065001	-0,797614	8,364929	-9,138985	-3,683234
11:30:04,74	0,518980	3,372986	-0,104967	0,121988	0,275997	0,002036	0,123171	0,064603	-0,800337	3,320128	0,501792	-3,674752	-0,726907	-2,968942	-1,875750	-18,050967	18,203487	9,156628	0,123171	0,064603	-0,800337	8,391500	-9,167157	-3,674752	0,123171	0,064603	-0,800337	8,391500	-9,167157	-3,674752
11:30:04,79	0,518980	3,372986	-0,104967	0,121988	0,275997	0,002036	0,132289	0,067604	-0,796049	3,071159	0,990467	-3,662630	-0,721037	-2,973078	-1,881960	-18,064719	18,212791	9,141867	0,132289	0,067604	-0,796049	8,378055	-9,394198	-3,662630	0,132289	0,067604	-0,796049	8,378055	-9,394198	-3,662630
11:30:04,84	0,518980	3,372986	-0,104967	0,121988	0,275997	0,002036	0,132935	0,060452	-0,802260	3,444230	1,007530	-3,677391	-0,722186	-2,967698	-1,877675	-18,051563	18,243888	9,179481	0,132935	0,060452	-0,802260	8,189717	-9,427895	-3,677391	0,132935	0,060452	-0,802260	8,189717	-9,427895	-3,677391
11:30:04,89	0,518980	3,372986	-0,104967	0,121988	0,275997	0,002036	0,128852	0,064137	-0,797974	3,286128	0,791018	-3,639777	-0,723405	-2,964171	-1,878880	-18,069597	18,268378	9,162116	0,128852	0,064137	-0,797974	8,320873	-9,323830	-3,639777	0,128852	0,064137	-0,797974	8,320873	-9,323830	-3,639777
11:30:04,94	0,518980	3,372986	-0,104967	0,121988	0,275997	0,002036	0,126406	0,066956	-0,799179	3,151723	0,635989	-3,657142	-0,731091	-2,967581	-1,878909	-18,090347	18,254223	9,130988	0,126406	0,066956	-0,799179	8,407773	-9,286887	-3,657142	0,126406	0,066956	-0,799179	8,407773	-9,286887	-3,657142
11:30:04,99	0,518980	3,372986	-0,104967	0,121988	0,275997	0,002036	0,133203	0,071907	-0,799208	2,871633	0,978511	-3,688270	-0,726367	-2,966978	-1,880049	-18,093890	18,301185	9,163199	0,133203	0,071907	-0,799208	8,516344	-9,477885	-3,688270	0,133203	0,071907	-0,799208	8,516344	-9,477885	-3,688270
11:30:05,04	0,518980	3,372986	-0,104967	0,121988	0,275997	0,002036	0,130318	0,068118	-0,800348	3,107577	0,801956	-3,656059	-0,722829	-2,964442	-1,880030	-18,070965	18,265754	9,182185	0,130318	0,068118	-0,800348	8,454825	-9,427988	-3,656059	0,130318	0,068118	-0,800348	8,454825	-9,427988	-3,656059
11:30:05,09	0,518980	3,372986	-0,104967	0,121988	0,275997	0,002036	0,126353	0,066322	-0,800329	3,181735	0,633341	-3,637073	-0,724778	-2,965550	-1,878890	-18,155232	18,254373	9,196028	0,126353	0,066322	-0,800329	8,388016	-9,285345	-3,637073	0,126353	0,066322	-0,800329	8,388016	-9,285345	-3,637073
11:30:05,14	0,518980	3,372986	-0,104967	0,121988	0,275997	0,002036	0,128287	0,067456	-0,799189	3,070788	0,666615	-3,623231	-0,726351	-2,971265	-1,879627	-18,084905	18,265780	9,175619	0,128287	0,067456	-0,799189	8,366071	-9,403879	-3,623231	0,128287	0,067456	-0,799189	8,366071	-9,403879	-3,623231
11:30:05,20	0,518980	3,372986	-0,104967	0,121988	0,275997	0,002036	0,134023	0,065961	-0,799927	3,193567	1,020113	-3,643640	-0,727048	-2,964654	-1,878512	-18,105360	18,219415	9,159990	0,134023	0,065961	-0,799927	8,371497	-9,500694	-3,643640	0,134023	0,065961	-0,799927	8,371497	-9,500694	-3,643640
11:30:05,25	0,518980	3,372986	-0,104967	0,121988	0,275997	0,002036	0,128646	0,069869	-0,798811	2,939945	0,745995	-3,659268	-0,724095	-2,963745	-1,880061	-18,113098	18,271001	9,173000	0,128646	0,069869	-0,798811	8,424692	-9,352745	-3,659268	0,128646	0,069869	-0,798811	8,424692	-9,352745	-3,659268
11:30:05,30	0,518980	3,372986	-0,104967	0,121988	0,275997	0,002036	0,126383	0,067767	-0,800360	3,090089	0,595782	-3,646259	-0,727640	-2,966702	-1,880401	-18,109476	18,244930	9,224579	0,126383	0,067767	-0,800360	8,409777	-9,325248	-3,646259	0,126383	0,067767	-0,800360	8,409777	-9,325248	-3,646259
11:30:05,35	0,518980	3,372986	-0,104967	0,121988	0,275997	0,002036	0,130716	0,069358	-0,800700	2,986579	0,837279	-3,594679	-0,728829	-2,967323	-1,880820	-18,123582	18,256675	9,191142	0,130716	0,069358	-0,800700	8,431178	-9,423905	-3,594679	0,130716	0,069358	-0,800700	8,431178	-9,423905	-3,594679
11:30:05,40	0,518980	3,372986	-0,104967	0,121988	0,275997	0,002036	0,131848	0,070077	-0,801120	2,952285	0,878047	-3,628116	-0,724632	-2,968169	-1,879280	-18,104780	18,270624	9,147453	0,131848	0,070077	-0,801120	8,453362	-9,471988	-3,628116	0,131848	0,070077	-0,801120	8,453362	-9,471988	-3,628116
11:30:05,45	0,518980	3,372986	-0,104967	0,121988	0,275997	0,002036	0,130482	0,066020	-0,799580	3,184766	0,816332	-3,671806	-0,724074	-2,966247	-1,882736	-18,102145	18,277616	9,213120	0,130482	0,066020	-0,799580	8,367314	-9,426485	-3,671806	0,130482	0,066020	-0,799580	8,367314	-9,426485	-3,671806
11:30:05,50	0,518980	3,372986	-0,104967	0,121988	0,275997	0,002036	0,128538	0,066498	-0,803035	3,167285	0,714067	-3,606138	-0,723573	-2,964335	-1,879675	-18,132575	18,232742	9,176588	0,128538	0,066498	-0,803035	8,387353	-9,376203	-3,606138	0,128538	0,066498	-0,803035	8,387353	-9,376203	-3,606138
11:30:05,55	0,518980	3,372986	-0,104967	0,121988	0,275997	0,002036	0,126632	0,067019	-0,799974	3,086079	0,611004	-3,642671	-0,721103	-2,966075	-1,882361	-18,084152	18,248128	9,178386	0,126632	0,067019	-0,799974	8,347101	-9,329591	-3,642671	0,126632	0,067019	-0,799974	8,347101	-9,329591	-3,642671
11:30:05,60	0,518980	3,372986	-0,104967	0,121988	0,275997	0,002036	0,126904	0,064010	-0,802660	3,280079	0,659381	-3,640872	-0,724112	-2,963675	-1,880830	-18,118558	18,274246	9,188170	0,126904	0,064010	-0,802660	8,304901	-9,302551	-3,640872	0,126904	0,064010	-0,802660	8,304901	-9,302551	-3,640872
11:30:05,65	0,518980	3,372986	-0,104967	0,121988	0,275997	0,002036	0,126330	0,067816	-0,801129	3,087599	0,586722	-3,631088	-0,721719	-2,962698	-1,877718	-18,119978	18,318850	9,193124	0,126330	0,067816	-0,801129	8,411168	-9,330219	-3,631088	0,126330	0,067816	-0,801129	8,411168	-9,330219	-3,631088
11:30:05,70	0,518980	3,372986	-0,104967	0,121988	0,275997	0,002036	0,124287	0,066233	-0,798017	3,207863	0,456952	-3,626134	-0,725299	-2,967144	-1,880429	-18,128591	18,263531	9,191812	0,124287	0,066233	-0,798017	8,407121	-9,299611	-3,626134	0,124287	0,066233	-0,798017	8,407121	-9,299611	-3,626134
11:30:05,75	0,518980	3,372986	-0,104967	0,121988	0,275997	0,002036	0,129928	0,067110	-0,800729	3,110007	0,770456	-3,627446	-0,719479	-2,964475	-1,879659	-18,144779	18,233755	9,196803	0,129928	0,067110	-0,800729	8,378166	-9,428881	-3,627446	0,129928	0,067110	-0,800729	8,378166	-9,428881	-3,627446
11:30:05,80	0,518980	3,372986	-0,104967	0,121988	0,275997	0,002036	0,124706	0,063404	-0,799958	3,268863	0,499803	-3,622455	-0,723522	-2,964845	-1,879998	-18,106896	18,249078	9,244809	0,124706	0,063404	-0,799958	8,246065	-9,289641	-3,622455	0,124706	0,063404	-0,799958	8,246065	-9,289641	-3,622455
11:30:05,85	0,518980	3,372986	-0,104967	0,121988	0,275997	0,002036	0,127048	0,066720	-0,800297	3,128614	0,646705	-3,574450	-0,723650	-2,962738	-1,882784	-18,159637	18,245596	9,203618	0,127048	0,066720	-0,800297	8,366164	-9,326544	-3,574450	0,127048	0,066720	-0,800297	8,366164	-9,326544	-3,574450
11:30:05,90	0,518980	3,372986	-0,104967	0,121988	0,275997	0,002036	0,125288	0,067884	-0,803083	3,038700	0,511254	-3,615640	-0,723712	-2,965793	-1,866080	-18,235236	18,268979	9,218742	0,125288	0,067884	-0,803083	8,367625	-9,323839	-3,615640	0,125288	0,067884	-0,803083	8,367625	-9,323839	-3,615640
11:30:05,95	0,518980	3,372986	-0,104967	0,121988	0,275997	0,002036	0,127964	0,066411	-0,786379	3,097774	0,573258	-3,600517	-0,705291	-2,977416	-2,280032	-18,525503	17,426604	8,808528	0,127964	0,066411	-0,786379	8,311027	-9,471923	-3,600517	0,127964	0,066411	-0,786379	8,311027	-9,471923	-3,600517
11:30:06,00	0,518980	3,372986	-0,104967	0,121988	0,275997	0,002036	0,128820	0,044646	-1,200331	3,354878	0,787578	-4,010731	-0,730254	-2,993799	-2,001800	-19,118066	18,631009	8,502727	0,128820	0,044646	-1,200331	6,859616	-9,324798	-4,010731	0,128820	0,044646	-1,200331	6,859616	-9,324798	-4,010731
11:30:06,05	0,518968	3,372972	-0,104988	0,121984	0,275999	0,051999	0,155489	0,058073	-0,922099	3,403435	1,058997	-4,316532	-0,733285	-2,988214	-1,916299	-19,164170	19,021916	8,551213	0,155489	0,058073	-0,922099	7,962195	-11,146906	-4,316532	0,155489	0,058073	-0,922099	7,962195	-11,146906	-4,316532
11:30:06,10	0,518968	3,372972	-0,104988	0,121984	0,275999	0,051999	0,152168	0,063491	-0,836598	3,437204	0,650901	-4,268045	-0,734666	-2,988411	-1,916315	-19,244281	18,988374	8,579775	0,152168	0,063491	-0,836598	8,421245	-11,294268	-4,268045	0,152168	0,063491	-0,836598	8,421245	-11,294268	-4,268045
11:30:06,15	0,518968	3,372972	-0,104988	0,121984	0,275999	0,051999	0,153029	0,064589	-0,836614	3,311026	0,643092	-4,239484	-0,734005	-2,989278	-1,918250	-19,214362	18,998666	8,566425	0,153029	0,064589	-0,836614	8,381227	-11,369705	-4,239484	0,153029	0,064589	-0,836614	8,381227	-11,369705	-4,239484
11:30:06,20	0,518968	3,372972	-0,104988	0,121984	0,275999	0,051999	0,153449	0,063583	-0,838549	3,387208	0,685683	-4,252834	-0,737011	-2,991152	-1,915172	-19,256582	18,999074	8,544821	0,153449	0,063583	-0,838549	8,378442	-11,360065	-4,252834	0,153449	0,063583	-0,838549	8,378442	-11,360065	-4,252834
11:30:06,25	0,518968	3,372972	-0,104988	0,121984	0,275999	0,051999	0,156575	0,065249	-0,835471	3,279784	0,811488	-4,274438	-0,735337	-2,989849	-1,918616	-19,279538	19,000869	8,634905	0,156575	0,065249	-0,835471	8,401853	-11,479681	-4,274438	0,156575	0,065249	-0,835471	8,401853	-11,479681	-4,274438
11:30:06,30	0,518968	3,372972	-0,104988	0,121984	0,275999	0,051999	0,154610	0,064451	-0,838915	3,311389	0,688501	-4,184353	-0,736481	-2,989852	-1,919811	-19,268124	19,006045	8,591876	0,154610	0,064451	-0,838915	8,370765	-11,448372	-4,184353	0,154610	0,064451	-0,838915	8,370765	-11,448372	-4,184353
11:30:06,35	0,518968	3,372972	-0,104988	0,121984	0,275999	0,051999	0,155184	0,065439	-0,840111	3,270167	0,725677	-4,227382	-0,734762	-2,991950	-1,922899	-19,260447	18,923573	8,600710	0,155184	0,065439	-0,840111	8,407155	-11,456302	-4,227382	0,155184	0,065439	-0,840111	8,407155	-11,456302	-4,227382
11:30:06,40	0,518968	3,372972	-0,104988	0,121984	0,275999	0,051999	0,156142	0,062902	-0,843198	3,334523	0,823369	-4,218548	-0,735426	-2,987592	-1,920594	-19,291551	18,935790	8,610241	0,156142	0,062902	-0,843198	8,272332	-11,433801	-4,218548	0,156142	0,062902	-0,843198	8,272332	-11,433801	-4,218548
11:30:06,45	0,518968	3,372972	-0,104988	0,121984	0,275999	0,051999	0,132983	0,047432	-1,197206	3,518350	1,064225	-4,633292	-0,709785	-2,979628	-2,276907	-18,319200	17,663532	8,185967	0,132983	0,047432	-1,197206	7,241777	-9,374902	-4,633292	0,132983	0,047432	-1,197206	7,241777	-9,374902	-4,633292
11:30:06,50	0,518968	3,372972	-0,104988	0,121984	0,275999	0,051999	0,132983	0,047432	-1,197206	3,518350	1,064225	-4,633292	-0,728497	-3,008752	-2,199996	-20,001092	18,789156	7,986304	0,132983	0,047432	-1,197206	7,241777	-9,374902	-4,633292	0,132983	0,047432	-1,197206	7,241777	-9,374902	-4,633292
11:30:06,55	0,519001	3,372919	-0,104994	0,122008	0,276008	0,102033	0,167560	0,049075	-1,120295	3,566776	0,842879	-4,832954	-0,739728	-3,013043	-2,128645	-20,394591	19,438449	7,999069	0,167560	0,049075	-1,120295	7,419195	-12,310576	-4,832954	0,167560	0,049075	-1,120295	7,419195	-12,310576	-4,832954
11:30:06,60	0,519001	3,372919	-0,104994	0,122008	0,276008	0,102033	0,176892	0,056656	-1,048944	3,538128	0,662698	-4,820189	-0,735661	-3,015239	-2,128992	-20,416207	19,426646	8,047953	0,176892	0,056656	-1,048944	7,985641	-13,223291	-4,820189	0,176892	0,056656	-1,048944	7,985641	-13,223291	-4,820189
11:30:06,65	0,519001	3,372919	-0,104994	0,122008	0,276008	0,102033	0,176760	0,052036	-1,049291	3,757334	0,643036	-4,771306	-0,739293	-3,013882	-2,134459	-20,444118	19,416336	8,045965	0,176760	0,052036	-1,049291	7,842184	-13,232623	-4,771306	0,176760	0,052036	-1,049291	7,842184	-13,232623	-4,771306
11:30:06,70	0,519001	3,372919	-0,104994	0,122008	0,276008	0,102033	0,177401	0,055860	-1,054758	3,535625	0,657345	-4,773294	-0,740524	-3,015833	-2,132939	-20,486918	19,434714	8,016496	0,177401	0,055860	-1,054758	7,920625	-13,268622	-4,773294	0,177401	0,055860	-1,054758	7,920625	-13,268622	-4,773294
11:30:06,75	0,519001	3,372919	-0,104994	0,122008	0,276008	0,102033	0,179706	0,055951	-1,053239	3,525427	0,730943	-4,802763	-0,739893	-3,016446	-2,134834	-20,444307	19,386687	8,049606	0,179706	0,055951	-1,053239	7,917542	-13,375956	-4,802763	0,179706	0,055951	-1,053239	7,917542	-13,375956	-4,802763
11:30:06,80	0,519001	3,372919	-0,104994	0,122008	0,276008	0,102033	0,179922	0,055097	-1,055134	3,549515	0,803084	-4,769652	-0,741061	-3,019820	-2,132904	-20,459538	19,398664	8,024044	0,179922	0,055097	-1,055134	7,874640	-13,320761	-4,769652	0,179922	0,055097	-1,055134	7,874640	-13,320761	-4,769652
11:30:06,85	0,519001	3,372919	-0,104994	0,122008	0,276008	0,102033	0,183427	0,054422	-1,053203	3,587393	0,966211	-4,795214	-0,742428	-3,023617	-2,136817	-20,550735	19,400856	8,026633	0,183427	0,054422	-1,053203	7,859499	-13,432846	-4,795214	0,183427	0,054422	-1,053203	7,859499	-13,432846	-4,795214
11:30:06,90	0,519001	3,372919	-0,104994	0,122008	0,276008	0,102033	0,187399	0,053707	-1,057116	3,580855	1,092667	-4,792626	-0,736901	-3,020577	-2,135581	-20,435031	19,396398	8,055026	0,187399	0,053707	-1,057116	7,796861	-13,618172	-4,792626	0,187399	0,053707	-1,057116	7,796861	-13,618172	-4,792626
11:30:06,95	0,519001	3,372919	-0,104994	0,122008	0,276008	0,102033	0,182003	0,050441	-1,055880	3,804686	0,914510	-4,764233	-0,735843	-3,016959	-2,136363	-20,481209	19,413678	8,096011	0,182003	0,050441	-1,055880	7,764299	-13,372749	-4,764233	0,182003	0,050441	-1,055880	7,764299	-13,372749	-4,764233
11:30:07,00	0,519001	3,372919	-0,104994	0,122008	0,276008	0,102033	0,178341	0,051334	-1,056663	3,750133	0,675430	-4,723248	-0,738117	-3,017929	-2,134044	-20,451235	19,404831	8,059555	0,178341	0,051334	-1,056663	7,779836	-13,324325	-4,723248	0,178341	0,051334	-1,056663	7,779836	-13,324325	-4,723248
11:30:07,05	0,519001	3,372919	-0,104994	0,122008	0,276008	0,102033	0,180318	0,052819	-1,054343	3,680247	0,808611	-4,759704	-0,737072	-3,017612	-2,135639	-20,518030	19,425441	8,047564	0,180318	0,052819	-1,054343	7,826509	-13,346331	-4,759704	0,180318	0,052819	-1,054343	7,826509	-13,346331	-4,759704
11:30:07,10	0,519001	3,372919	-0,104994	0,122008	0,276008	0,102033	0,179521	0,052071	-1,055938	3,703553	0,699019	-4,771694	-0,735935	-3,015023	-2,134459	-20,523229	19,410371	8,080914	0,179521	0,052071	-1,055938	7,791159	-13,393363	-4,771694	0,179521	0,052071	-1,055938	7,791159	-13,393363	-4,771694
11:30:07,15	0,519001	3,372919	-0,104994	0,122008	0,276008	0,102033	0,176710	0,052381	-1,054758	3,671803	0,555897	-4,738344	-0,738897	-3,020961	-2,133286	-20,544354	19,394755	8,073679	0,176710	0,052381	-1,054758	7,783713	-13,315847	-4,738344	0,176710	0,052381	-1,054758	7,783713	-13,315847	-4,738344
11:30:07,20	0,519001	3,372919	-0,104994	0,122008	0,276008	0,102033	0,183334	0,051977	-1,053586	3,668714	0,889838	-4,745579	-0,741824	-3,019628	-2,133671	-20,521011	19,365713	8,077280	0,183334	0,051977	-1,053586	7,748926	-13,501860	-4,745579	0,183334	0,051977	-1,053586	7,748926	-13,501860	-4,745579
11:30:07,25	0,519001	3,372919	-0,104994	0,122008	0,276008	0,102033	0,183643	0,055179	-1,053971	3,488727	0,940635	-4,741978	-0,735309	-3,017903	-2,134844	-20,519436	19,424072	8,066693	0,183643	0,055179	-1,053971	7,820301	-13,475308	-4,741978	0,183643	0,055179	-1,053971	7,820301	-13,475308	-4,741978
11:30:07,30	0,519001	3,372919	-0,104994	0,122008	0,276008	0,102033	0,178891	0,050399	-1,055143	3,788628	0,665740	-4,752565	-0,732860	-3,017375	-2,133263	-20,471590	19,407016	8,070040	0,178891	0,050399	-1,055143	7,744953	-13,377208	-4,752565	0,178891	0,050399	-1,055143	7,744953	-13,377208	-4,752565
11:30:07,35	0,519001	3,372919	-0,104994	0,122008	0,276008	0,102033	0,177209	0,048543	-1,053562	3,894317	0,628261	-4,749218	-0,735341	-3,019043	-2,134070	-20,547447	19,450123	8,072015	0,177209	0,048543	-1,053562	7,704909	-13,282682	-4,749218	0,177209	0,048543	-1,053562	7,704909	-13,282682	-4,749218
11:30:07,41	0,519001	3,372919	-0,104994	0,122008	0,276008	0,102033	0,179895	0,049857	-1,054369	3,825392	0,680651	-4,747243	-0,737048	-3,020759	-2,137163	-20,515623	19,441825	8,067910	0,179895	0,049857	-1,054369	7,739132	-13,441092	-4,747243	0,179895	0,049857	-1,054369	7,739132	-13,441092	-4,747243
11:30:07,46	0,519001	3,372919	-0,104994	0,122008	0,276008	0,102033	0,182234	0,050477	-1,057462	3,801830	0,834005	-4,751349	-0,741248	-3,021328	-2,137966	-20,546314	19,424649	8,057663	0,182234	0,050477	-1,057462	7,764313	-13,471374	-4,751349	0,182234	0,050477	-1,057462	7,764313	-13,471374	-4,751349
11:30:07,51	0,519001	3,372919	-0,104994	0,122008	0,276008	0,102033	0,184827	0,053830	-1,058265	3,597287	0,950845	-4,761595	-0,740018	-3,021558	-2,137924	-20,507605	19,390220	8,085386	0,184827	0,053830	-1,058265	7,822931	-13,558077	-4,761595	0,184827	0,053830	-1,058265	7,822931	-13,558077	-4,761595
11:30:07,56	0,519001	3,372919	-0,104994	0,122008	0,276008	0,102033	0,184411	0,052650	-1,058223	3,648160	0,979970	-4,733872	-0,735326	-3,019774	-2,136008	-20,533764	19,433883	8,067582	0,184411	0,052650	-1,058223	7,781211	-13,496326	-4,733872	0,184411	0,052650	-1,058223	7,781211	-13,496326	-4,733872
11:30:07,61	0,519001	3,372919	-0,104994	0,122008	0,276008	0,102033	0,180521	0,049479	-1,056307	3,837823	0,733167	-4,751676	-0,741800	-3,018907	-2,137549	-20,524111	19,440193	8,096704	0,180521	0,049479	-1,056307	7,721894	-13,437708	-4,751676	0,180521	0,049479	-1,056307	7,721894	-13,437708	-4,751676
11:30:07,66	0,519001	3,372919	-0,104994	0,122008	0,276008	0,102033	0,183006	0,055519	-1,057848	3,534038	0,867624	-4,722555	-0,734748	-3,017481	-2,134855	-20,534571	19,431135	8,062396	0,183006	0,055519	-1,057848	7,892243	-13,498371	-4,722555	0,183006	0,055519	-1,057848	7,892243	-13,498371	-4,722555
11:30:07,71	0,519001	3,372919	-0,104994	0,122008	0,276008	0,102033	0,178246	0,050124	-1,055154	3,801469	0,615541	-4,756862	-0,737147	-3,022425	-2,135205	-20,551315	19,399878	8,099393	0,178246	0,050124	-1,055154	7,736218	-13,376744	-4,756862	0,178246	0,050124	-1,055154	7,736218	-13,376744	-4,756862
11:30:07,76	0,519001	3,372919	-0,104994	0,122008	0,276008	0,102033	0,183727	0,049730	-1,055504	3,786541	0,901683	-4,719865	-0,733547	-3,016853	-2,133669	-20,520377	19,425872	8,081042	0,183727	0,049730	-1,055504	7,690323	-13,520864	-4,719865	0,183727	0,049730	-1,055504	7,690323	-13,520864	-4,719865
11:30:07,81	0,519001	3,372919	-0,104994	0,122008	0,276008	0,102033	0,177101	0,049398	-1,053968	3,841749	0,570924	-4,738217	-0,737759	-3,020985	-2,135219	-20,550197	19,373232	8,088954	0,177101	0,049398	-1,053968	7,719525	-13,331478	-4,738217	0,177101	0,049398	-1,053968	7,719525	-13,331478	-4,738217
11:30:07,86	0,519001	3,372919	-0,104994	0,122008	0,276008	0,102033	0,182785	0,050980	-1,055519	3,699003	0,867030	-4,730304	-0,738953	-3,017542	-2,136041	-20,557170	19,391222	8,056491	0,182785	0,050980	-1,055519	7,700942	-13,481631	-4,730304	0,182785	0,050980	-1,055519	7,700942	-13,481631	-4,730304
11:30:07,91	0,519001	3,372919	-0,104994	0,122008	0,276008	0,102033	0,180401	0,053736	-1,056341	3,567815	0,727997	-4,762767	-0,737108	-3,015594	-2,136392	-20,520310	19,418894	8,091736	0,180401	0,053736	-1,056341	7,786053	-13,433472	-4,762767	0,180401	0,053736	-1,056341	7,786053	-13,433472	-4,762767
11:30:07,96	0,519001	3,372919	-0,104994	0,122008	0,276008	0,102033	0,177791	0,053111	-1,056692	3,642666	0,610385	-4,727522	-0,739416	-3,020415	-2,134846	-20,519361	19,423229	8,055894	0,177791	0,053111	-1,056692	7,811908	-13,346232	-4,727522	0,177791	0,053111	-1,056692	7,811908	-13,346232	-4,727522
11:30:08,01	0,519001	3,372919	-0,104994	0,122008	0,276008	0,102033	0,183120	0,052700	-1,055146	3,668295	0,886145	-4,763364	-0,738883	-3,021936	-2,137139	-20,537942	19,420708	8,110562	0,183120	0,052700	-1,055146	7,805230	-13,488796	-4,763364	0,183120	0,052700	-1,055146	7,805230	-13,488796	-4,763364
11:30:08,06	0,519001	3,372919	-0,104994	0,122008	0,276008	0,102033	0,184171	0,051479	-1,057438	3,720329	0,925951	-4,708696	-0,737759	-3,022542	-2,135986	-20,569045	19,425225	8,105585	0,184171	0,051479	-1,057438	7,761393	-13,531471	-4,708696	0,184171	0,051479	-1,057438	7,761393	-13,531471	-4,708696
11:30:08,11	0,519001	3,372919	-0,104994	0,122008	0,276008	0,102033	0,184134	0,050202	-1,056285	3,775090	0,894815	-4,713674	-0,744211	-3,020785	-2,130979	-20,589213	19,496448	8,079946	0,184134	0,050202	-1,056285	7,715914	-13,559676	-4,713674	0,184134	0,050202	-1,056285	7,715914	-13,559676	-4,713674
11:30:08,16	0,519001	3,372919	-0,104994	0,122008	0,276008	0,102033	0,185838	0,056668	-1,051278	3,490433	0,930358	-4,739312	-0,728202	-3,012417	-2,446754	-20,105234	19,104405	7,614164	0,185838	0,056668	-1,051278	7,938871	-13,657915	-4,739312	0,185838	0,056668	-1,051278	7,938871	-13,657915	-4,739312
11:30:08,21	0,519001	3,372919	-0,104994	0,122008	0,276008	0,102033	0,170587	0,046987	-1,367053	3,896307	0,752472	-5,205095	-0,729551	-3,011319	-2,119416	-20,070181	19,465610	7,404319	0,170587	0,046987	-1,367053	7,584800	-12,638607	-5,205095	0,170587	0,046987	-1,367053	7,584800	-12,638607	-5,205095
11:30:08,26	0,518912	3,372950	-0,104970	0,122005	0,276012	0,152023	0,170310	0,048705	-1,039715	4,137316	0,587833	-5,414940	-0,735840	-3,013277	-2,079986	-20,171191	19,590951	7,434876	0,170310	0,048705	-1,039715	7,960663	-12,781519	-5,414940	0,170310	0,048705	-1,039715	7,960663	-12,781519	-5,414940
11:30:08,31	0,518912	3,372950	-0,104970	0,122005	0,276012	0,152023	0,175151	0,053172	-1,000285	3,963057	0,689387	-5,384383	-0,734787	-3,014409	-2,081145	-20,227621	19,595512	7,470237	0,175151	0,053172	-1,000285	8,137092	-13,059938	-5,384383	0,175151	0,053172	-1,000285	8,137092	-13,059938	-5,384383
11:30:08,36	0,518912	3,372950	-0,104970	0,122005	0,276012	0,152023	0,175604	0,051694	-1,001444	4,015647	0,661815	-5,349021	-0,738494	-3,014958	-2,081968	-20,315172	19,614646	7,466684	0,175604	0,051694	-1,001444	8,073659	-13,123103	-5,349021	0,175604	0,051694	-1,001444	8,073659	-13,123103	-5,349021
11:30:08,41	0,518912	3,372950	-0,104970	0,122005	0,276012	0,152023	0,177933	0,054630	-1,002267	3,835792	0,697540	-5,352575	-0,736162	-3,013000	-2,084665	-20,300702	19,581237	7,496870	0,177933	0,054630	-1,002267	8,124247	-13,270214	-5,352575	0,177933	0,054630	-1,002267	8,124247	-13,270214	-5,352575
11:30:08,46	0,518912	3,372950	-0,104970	0,122005	0,276012	0,152023	0,175072	0,053589	-1,004964	3,868217	0,577982	-5,322388	-0,741493	-3,018067	-2,084278	-20,335035	19,598836	7,495878	0,175072	0,053589	-1,004964	8,074967	-13,165150	-5,322388	0,175072	0,053589	-1,004964	8,074967	-13,165150	-5,322388
11:30:08,51	0,518912	3,372950	-0,104970	0,122005	0,276012	0,152023	0,182126	0,055673	-1,004577	3,757937	0,906254	-5,323380	-0,737995	-3,012506	-2,085078	-20,338218	19,605349	7,493191	0,182126	0,055673	-1,004577	8,128261	-13,390611	-5,323380	0,182126	0,055673	-1,004577	8,128261	-13,390611	-5,323380
11:30:08,56	0,518912	3,372950	-0,104970	0,122005	0,276012	0,152023	0,175560	0,055424	-1,005378	3,774945	0,558831	-5,326067	-0,738009	-3,023942	-2,085852	-20,373190	19,589707	7,453060	0,175560	0,055424	-1,005378	8,125706	-13,222637	-5,326067	0,175560	0,055424	-1,005378	8,125706	-13,222637	-5,326067
11:30:08,61	0,518912	3,372950	-0,104970	0,122005	0,276012	0,152023	0,185472	0,049718	-1,006152	4,040606	1,051769	-5,366199	-0,733421	-3,019437	-2,087782	-20,415604	19,610547	7,514941	0,185472	0,049718	-1,006152	7,943474	-13,507760	-5,366199	0,185472	0,049718	-1,006152	7,943474	-13,507760	-5,366199
11:30:08,66	0,518912	3,372950	-0,104970	0,122005	0,276012	0,152023	0,162218	0,046250	-1,337416	3,936981	0,638376	-5,733117	-0,723379	-3,005538	-2,417116	-19,826000	18,945888	7,086141	0,162218	0,046250	-1,337416	7,567600	-12,095752	-5,733117	0,162218	0,046250	-1,337416	7,567600	-12,095752	-5,733117
11:30:08,71	0,518912	3,372950	-0,104970	0,122005	0,276012	0,152023	0,162218	0,046250	-1,337416	3,936981	0,638376	-5,733117	-0,741835	-3,047831	-2,251018	-21,926483	20,195270	6,780424	0,162218	0,046250	-1,337416	7,567600	-12,095752	-5,733117	0,162218	0,046250	-1,337416	7,567600	-12,095752	-5,733117
11:30:08,76	0,519052	3,372944	-0,104981	0,121984	0,276004	0,202028	0,208072	0,041087	-1,171317	4,237221	0,579030	-6,038834	-0,744561	-3,049999	-2,210552	-21,952233	20,342776	6,842365	0,208072	0,041087	-1,171317	7,462530	-15,754648	-6,038834	0,208072	0,041087	-1,171317	7,462530	-15,754648	-6,038834
11:30:08,81	0,519052	3,372944	-0,104981	0,121984	0,276004	0,202028	0,211314	0,042364	-1,130851	4,285679	0,651536	-5,976893	-0,751167	-3,053189	-2,210203	-22,023174	20,346084	6,826838	0,211314	0,042364	-1,130851	7,611243	-15,936603	-5,976893	0,211314	0,042364	-1,130851	7,611243	-15,936603	-5,976893
11:30:08,86	0,519052	3,372944	-0,104981	0,121984	0,276004	0,202028	0,217379	0,046490	-1,130502	4,038510	0,903816	-5,992420	-0,747796	-3,050539	-2,212136	-22,067919	20,304187	6,876559	0,217379	0,046490	-1,130502	7,687982	-16,160411	-5,992420	0,217379	0,046490	-1,130502	7,687982	-16,160411	-5,992420
11:30:08,91	0,519052	3,372944	-0,104981	0,121984	0,276004	0,202028	0,213398	0,044895	-1,132435	4,062773	0,679016	-5,942699	-0,746633	-3,059008	-2,214046	-22,095439	20,312331	6,886900	0,213398	0,044895	-1,132435	7,587069	-16,072724	-5,942699	0,213398	0,044895	-1,132435	7,587069	-16,072724	-5,942699
11:30:08,96	0,519052	3,372944	-0,104981	0,121984	0,276004	0,202028	0,220151	0,039654	-1,134345	4,328630	1,002274	-5,932358	-0,749660	-3,058156	-2,214845	-22,125422	20,299538	6,886888	0,220151	0,039654	-1,134345	7,441459	-16,279586	-5,932358	0,220151	0,039654	-1,134345	7,441459	-16,279586	-5,932358
11:30:09,01	0,519052	3,372944	-0,104981	0,121984	0,276004	0,202028	0,220927	0,042701	-1,135144	4,144087	1,023069	-5,932371	-0,745459	-3,056076	-2,213266	-22,099327	20,342613	6,907454	0,220927	0,042701	-1,135144	7,496148	-16,319726	-5,932371	0,220927	0,042701	-1,135144	7,496148	-16,319726	-5,932371
11:30:09,06	0,519052	3,372944	-0,104981	0,121984	0,276004	0,202028	0,217025	0,040103	-1,133565	4,329552	0,821217	-5,911805	-0,745544	-3,050665	-2,216433	-22,120020	20,335694	6,876244	0,217025	0,040103	-1,133565	7,477644	-16,215257	-5,911805	0,217025	0,040103	-1,133565	7,477644	-16,215257	-5,911805
11:30:09,11	0,519052	3,372944	-0,104981	0,121984	0,276004	0,202028	0,212382	0,042882	-1,136732	4,168701	0,565292	-5,943015	-0,745011	-3,055011	-2,216014	-22,151237	20,326890	6,909391	0,212382	0,042882	-1,136732	7,534952	-16,106665	-5,943015	0,212382	0,042882	-1,136732	7,534952	-16,106665	-5,943015
11:30:09,16	0,519052	3,372944	-0,104981	0,121984	0,276004	0,202028	0,215879	0,040247	-1,136313	4,282490	0,724523	-5,909867	-0,747995	-3,056715	-2,214863	-22,181575	20,340230	6,903816	0,215879	0,040247	-1,136313	7,441890	-16,221978	-5,909867	0,215879	0,040247	-1,136313	7,441890	-16,221978	-5,909867
11:30:09,21	0,519052	3,372944	-0,104981	0,121984	0,276004	0,202028	0,218847	0,041980	-1,135162	4,188773	0,845909	-5,915443	-0,748574	-3,056569	-2,216015	-22,163808	20,313651	6,913095	0,218847	0,041980	-1,135162	7,484190	-16,333570	-5,915443	0,218847	0,041980	-1,135162	7,484190	-16,333570	-5,915443
11:30:09,26	0,519052	3,372944	-0,104981	0,121984	0,276004	0,202028	0,215810	0,042969	-1,137861	4,164460	0,727801	-5,899065	-0,747334	-3,053591	-2,217562	-22,133552	20,343832	6,920193	0,215810	0,042969	-1,137861	7,537537	-16,213315	-5,899065	0,215810	0,042969	-1,137861	7,537537	-16,213315	-5,899065
11:30:09,31	0,519052	3,372944	-0,104981	0,121984	0,276004	0,202028	0,215810	0,042969	-1,137861	4,164460	0,727801	-5,899065	-0,746763	-3,052444	-2,215995	-22,145484	20,363922	6,949346	0,215810	0,042969	-1,137861	7,537537	-16,213315	-5,899065	0,215810	0,042969	-1,137861	7,537537	-16,213315	-5,899065
11:30:09,36	0,519052	3,372944	-0,104981	0,121984	0,276004	0,202028	0,214532	0,043048	-1,136294	4,171792	0,640930	-5,869913	-0,746156	-3,055921	-2,219490	-22,144528	20,371083	6,931900	0,214532	0,043048	-1,136294	7,551060	-16,199809	-5,869913	0,214532	0,043048	-1,136294	7,551060	-16,199809	-5,869913
11:30:09,41	0,519052	3,372944	-0,104981	0,121984	0,276004	0,202028	0,217239	0,040785	-1,139789	4,296171	0,778976	-5,887358	-0,746940	-3,054880	-2,215628	-22,212867	20,299232	6,947351	0,217239	0,040785	-1,139789	7,497758	-16,274313	-5,887358	0,217239	0,040785	-1,139789	7,497758	-16,274313	-5,887358
11:30:09,46	0,519052	3,372944	-0,104981	0,121984	0,276004	0,202028	0,216730	0,041983	-1,135927	4,137444	0,729233	-5,871908	-0,751077	-3,054729	-2,213325	-22,228893	20,308021	6,926323	0,216730	0,041983	-1,135927	7,433130	-16,284075	-5,871908	0,216730	0,041983	-1,135927	7,433130	-16,284075	-5,871908
11:30:09,51	0,519052	3,372944	-0,104981	0,121984	0,276004	0,202028	0,218668	0,045642	-1,133624	3,946803	0,811727	-5,892936	-0,744579	-3,055356	-2,216803	-22,215182	20,308091	6,929330	0,218668	0,045642	-1,133624	7,529678	-16,353700	-5,892936	0,218668	0,045642	-1,133624	7,529678	-16,353700	-5,892936
11:30:09,56	0,519052	3,372944	-0,104981	0,121984	0,276004	0,202028	0,215962	0,039701	-1,137102	4,262637	0,682848	-5,889928	-0,746824	-3,054824	-2,216781	-22,161663	20,308882	6,933328	0,215962	0,039701	-1,137102	7,379163	-16,270149	-5,889928	0,215962	0,039701	-1,137102	7,379163	-16,270149	-5,889928
11:30:09,62	0,519052	3,372944	-0,104981	0,121984	0,276004	0,202028	0,216623	0,041912	-1,137080	4,175129	0,763201	-5,885930	-0,745783	-3,058364	-2,216012	-22,222951	20,271420	6,936790	0,216623	0,041912	-1,137080	7,465191	-16,241727	-5,885930	0,216623	0,041912	-1,137080	7,465191	-16,241727	-5,885930
11:30:09,67	0,519052	3,372944	-0,104981	0,121984	0,276004	0,202028	0,219169	0,039240	-1,136311	4,250985	0,861235	-5,882468	-0,749940	-3,059122	-2,218722	-22,243712	20,306157	6,968005	0,219169	0,039240	-1,136311	7,331295	-16,343536	-5,882468	0,219169	0,039240	-1,136311	7,331295	-16,343536	-5,882468
11:30:09,72	0,519052	3,372944	-0,104981	0,121984	0,276004	0,202028	0,221903	0,042461	-1,139021	4,103173	0,968066	-5,851253	-0,745027	-3,059769	-2,217157	-22,161576	20,307688	6,918559	0,221903	0,042461	-1,139021	7,436367	-16,451340	-5,851253	0,221903	0,042461	-1,139021	7,436367	-16,451340	-5,851253
11:30:09,77	0,519052	3,372944	-0,104981	0,121984	0,276004	0,202028	0,220008	0,037883	-1,137456	4,383648	0,939880	-5,900699	-0,746845	-3,051943	-2,214114	-22,188193	20,350902	6,894987	0,220008	0,037883	-1,137456	7,357430	-16,330751	-5,900699	0,220008	0,037883	-1,137456	7,357430	-16,330751	-5,900699
11:30:09,82	0,519052	3,372944	-0,104981	0,121984	0,276004	0,202028	0,214139	0,043370	-1,134413	4,122438	0,590022	-5,924272	-0,746279	-3,053636	-2,216032	-22,190339	20,332129	6,919647	0,214139	0,043370	-1,134413	7,526952	-16,219873	-5,924272	0,214139	0,043370	-1,134413	7,526952	-16,219873	-5,924272
11:30:09,87	0,519052	3,372944	-0,104981	0,121984	0,276004	0,202028	0,215323	0,042033	-1,136331	4,174608	0,659106	-5,899612	-0,746974	-3,057068	-2,214849	-22,228333	20,276679	6,945983	0,215323	0,042033	-1,136331	7,474203	-16,243715	-5,899612	0,215323	0,042033	-1,136331	7,474203	-16,243715	-5,899612
11:30:09,92	0,519052	3,372944	-0,104981	0,121984	0,276004	0,202028	0,218642	0,040919	-1,135148	4,165523	0,826525	-5,873275	-0,747453	-3,059201	-2,216760	-22,187296	20,302084	6,951984	0,218642	0,040919	-1,135148	7,377661	-16,336852	-5,873275	0,218642	0,040919	-1,135148	7,377661	-16,336852	-5,873275
11:30:09,97	0,519052	3,372944	-0,104981	0,121984	0,276004	0,202028	0,220729	0,040268	-1,137060	4,241916	0,957902	-5,867275	-0,746334	-3,057441	-2,218726	-22,219312	20,338820	6,950295	0,220729	0,040268	-1,137060	7,402918	-16,369330	-5,867275	0,220729	0,040268	-1,137060	7,402918	-16,369330	-5,867275
11:30:10,02	0,519052	3,372944	-0,104981	0,121984	0,276004	0,202028	0,218644	0,040178	-1,139026	4,262373	0,803409	-5,868963	-0,745810	-3,056558	-2,218363	-22,243470	20,319908	6,935403	0,218644	0,040178	-1,139026	7,416355	-16,360182	-5,868963	0,218644	0,040178	-1,139026	7,416355	-16,360182	-5,868963
11:30:10,07	0,519052	3,372944	-0,104981	0,121984	0,276004	0,202028	0,217618	0,040166	-1,138662	4,234545	0,738583	-5,883855	-0,747632	-3,056323	-2,217581	-22,265009	20,314916	6,958935	0,217618	0,040166	-1,138662	7,387578	-16,344455	-5,883855	0,217618	0,040166	-1,138662	7,387578	-16,344455	-5,883855
11:30:10,13	0,519052	3,372944	-0,104981	0,121984	0,276004	0,202028	0,211900	0,041327	-1,137088	4,191107	0,499941	-5,865371	-0,749221	-3,059603	-2,216370	-22,189065	20,303564	6,956292	0,211900	0,041327	-1,137088	7,435280	-16,134247	-5,865371	0,211900	0,041327	-1,137088	7,435280	-16,134247	-5,865371
11:30:10,18	0,519052	3,372944	-0,104981	0,121984	0,276004	0,202028	0,211900	0,041327	-1,137088	4,191107	0,499941	-5,865371	-0,748296	-3,062005	-2,218235	-22,236862	20,286055	6,945048	0,211900	0,041327	-1,137088	7,435280	-16,134247	-5,865371	0,211900	0,041327	-1,137088	7,435280	-16,134247	-5,865371
11:30:10,23	0,519052	3,372944	-0,104981	0,121984	0,276004	0,202028	0,223579	0,039596	-1,138534	4,238192	1,071169	-5,874211	-0,746489	-3,061548	-2,217192	-22,300223	20,322910	6,949048	0,223579	0,039596	-1,138534	7,346448	-16,479755	-5,874211	0,223579	0,039596	-1,138534	7,346448	-16,479755	-5,874211
11:30:10,28	0,519052	3,372944	-0,104981	0,121984	0,276004	0,202028	0,222279	0,038259	-1,137491	4,307949	0,930311	-5,870211	-0,725040	-3,039703	-2,401508	-21,367669	18,965149	6,370668	0,222279	0,038259	-1,137491	7,311256	-16,518625	-5,870211	0,222279	0,038259	-1,137491	7,311256	-16,518625	-5,870211
11:30:10,33	0,519052	3,372944	-0,104981	0,121984	0,276004	0,202028	0,192636	0,030606	-1,321807	3,996292	0,875349	-6,448590	-0,733582	-3,070401	-2,148705	-22,654621	19,760671	6,157461	0,192636	0,030606	-1,321807	6,398892	-14,246580	-6,448590	0,192636	0,030606	-1,321807	6,398892	-14,246580	-6,448590
11:30:10,38	0,518922	3,372991	-0,105006	0,121992	0,276002	0,252032	0,223492	0,022655	-1,069004	4,455218	0,967588	-6,661797	-0,738704	-3,071323	-2,081151	-22,885167	20,292421	6,197723	0,223492	0,022655	-1,069004	6,233653	-16,576568	-6,661797	0,223492	0,022655	-1,069004	6,233653	-16,576568	-6,661797
11:30:10,43	0,518922	3,372991	-0,105006	0,121992	0,276002	0,252032	0,226852	0,026630	-1,001450	4,593778	0,676750	-6,621535	-0,741191	-3,073843	-2,089292	-22,925374	20,273809	6,240452	0,226852	0,026630	-1,001450	6,684213	-17,131128	-6,621535	0,226852	0,026630	-1,001450	6,684213	-17,131128	-6,621535
11:30:10,48	0,518922	3,372991	-0,105006	0,121992	0,276002	0,252032	0,230278	0,027523	-1,009591	4,511090	0,829389	-6,578807	-0,741221	-3,079077	-2,086565	-22,966261	20,296903	6,244015	0,230278	0,027523	-1,009591	6,671670	-17,247433	-6,578807	0,230278	0,027523	-1,009591	6,671670	-17,247433	-6,578807
11:30:10,53	0,518922	3,372991	-0,105006	0,121992	0,276002	0,252032	0,234826	0,024932	-1,006864	4,645370	1,018917	-6,575243	-0,741228	-3,074827	-2,089263	-22,952934	20,312876	6,290268	0,234826	0,024932	-1,006864	6,602570	-17,414904	-6,575243	0,234826	0,024932	-1,006864	6,602570	-17,414904	-6,575243
11:30:10,58	0,518922	3,372991	-0,105006	0,121992	0,276002	0,252032	0,231148	0,027063	-1,009562	4,555055	0,831239	-6,528991	-0,741983	-3,078932	-2,090482	-23,022161	20,247559	6,240438	0,231148	0,027063	-1,009562	6,679538	-17,313894	-6,528991	0,231148	0,027063	-1,009562	6,679538	-17,313894	-6,528991
11:30:10,63	0,518922	3,372991	-0,105006	0,121992	0,276002	0,252032	0,235081	0,025665	-1,010781	4,536604	1,008453	-6,578821	-0,738921	-3,081575	-2,090426	-22,983621	20,283180	6,270356	0,235081	0,025665	-1,010781	6,551294	-17,445408	-6,578821	0,235081	0,025665	-1,010781	6,551294	-17,445408	-6,578821
11:30:10,68	0,518922	3,372991	-0,105006	0,121992	0,276002	0,252032	0,235839	0,021691	-1,010725	4,793354	1,063451	-6,548902	-0,742470	-3,075380	-2,090859	-22,989474	20,324597	6,257777	0,235839	0,021691	-1,010725	6,496111	-17,449937	-6,548902	0,235839	0,021691	-1,010725	6,496111	-17,449937	-6,548902
11:30:10,73	0,518922	3,372991	-0,105006	0,121992	0,276002	0,252032	0,232249	0,027863	-1,011158	4,505365	0,850951	-6,561481	-0,745321	-3,071032	-2,085808	-22,958230	20,370128	6,265684	0,232249	0,027863	-1,011158	6,692603	-17,380557	-6,561481	0,232249	0,027863	-1,011158	6,692603	-17,380557	-6,561481
11:30:10,78	0,518922	3,372991	-0,105006	0,121992	0,276002	0,252032	0,229908	0,032505	-1,006107	4,319020	0,733553	-6,553575	-0,725525	-3,083948	-2,449288	-23,320655	19,692509	5,811442	0,229908	0,032505	-1,006107	6,870677	-17,314249	-6,553575	0,229908	0,032505	-1,006107	6,870677	-17,314249	-6,553575
11:30:10,83	0,518922	3,372991	-0,105006	0,121992	0,276002	0,252032	0,231197	0,008904	-1,369587	4,778240	0,825485	-7,007817	-0,742751	-3,107302	-2,254838	-24,475593	20,661688	5,516408	0,231197	0,008904	-1,369587	5,477195	-17,323449	-7,007817	0,231197	0,008904	-1,369587	5,477195	-17,323449	-7,007817
11:30:10,88	0,518985	3,372919	-0,104998	0,122010	0,275995	0,302051	0,260034	0,012145	-1,175137	4,871561	0,840260	-7,302850	-0,759708	-3,109170	-2,203970	-24,647711	21,048045	5,573915	0,260034	0,012145	-1,175137	5,824951	-19,572448	-7,302850	0,260034	0,012145	-1,175137	5,824951	-19,572448	-7,302850
11:30:10,93	0,518985	3,372919	-0,104998	0,122010	0,275995	0,302051	0,270130	0,025896	-1,124269	4,405076	1,023003	-7,245343	-0,746847	-3,108013	-2,205921	-24,682589	21,031975	5,567650	0,270130	0,025896	-1,124269	6,437874	-20,182223	-7,245343	0,270130	0,025896	-1,124269	6,437874	-20,182223	-7,245343
11:30:10,98	0,518985	3,372919	-0,104998	0,122010	0,275995	0,302051	0,262698	0,015336	-1,126220	4,922795	0,614371	-7,251608	-0,753304	-3,113416	-2,203556	-24,684216	21,022527	5,593078	0,262698	0,015336	-1,126220	6,126700	-20,007446	-7,251608	0,262698	0,015336	-1,126220	6,126700	-20,007446	-7,251608
11:30:11,03	0,518985	3,372919	-0,104998	0,122010	0,275995	0,302051	0,270871	0,016115	-1,122293	4,824385	1,044810	-7,213652	-0,751607	-3,114702	-2,201994	-24,706850	20,979072	5,605607	0,270871	0,016115	-1,122293	6,089375	-20,218591	-7,213652	0,270871	0,016115	-1,122293	6,089375	-20,218591	-7,213652
11:30:11,08	0,518985	3,372919	-0,104998	0,122010	0,275995	0,302051	0,270871	0,016115	-1,122293	4,824385	1,044810	-7,213652	-0,752995	-3,107749	-2,205189	-24,788677	20,996852	5,585527	0,270871	0,016115	-1,122293	6,089375	-20,218591	-7,213652	0,270871	0,016115	-1,122293	6,089375	-20,218591	-7,213652
11:30:11,13	0,518985	3,372919	-0,104998	0,122010	0,275995	0,302051	0,265543	0,020792	-1,125488	4,555620	0,687998	-7,233731	-0,754101	-3,111266	-2,205159	-24,759249	20,982869	5,588891	0,265543	0,020792	-1,125488	6,187823	-20,157153	-7,233731	0,265543	0,020792	-1,125488	6,187823	-20,157153	-7,233731
11:30:11,18	0,518985	3,372919	-0,104998	0,122010	0,275995	0,302051	0,269142	0,019992	-1,125458	4,599828	0,907624	-7,230368	-0,754109	-3,117279	-2,205918	-24,775338	20,976707	5,588427	0,269142	0,019992	-1,125458	6,169226	-20,220049	-7,230368	0,269142	0,019992	-1,125458	6,169226	-20,220049	-7,230368
11:30:11,23	0,518985	3,372919	-0,104998	0,122010	0,275995	0,302051	0,274354	0,016993	-1,126217	4,742421	1,167760	-7,230831	-0,747683	-3,111103	-2,208642	-24,781741	20,992672	5,612069	0,274354	0,016993	-1,126217	6,076358	-20,369002	-7,230831	0,274354	0,016993	-1,126217	6,076358	-20,369002	-7,230831
11:30:11,28	0,518985	3,372919	-0,104998	0,122010	0,275995	0,302051	0,265792	0,014516	-1,128941	4,881850	0,709022	-7,207189	-0,748796	-3,115506	-2,205923	-24,790582	21,050138	5,592120	0,265792	0,014516	-1,128941	6,021341	-20,155644	-7,207189	0,265792	0,014516	-1,128941	6,021341	-20,155644	-7,207189
11:30:11,33	0,518985	3,372919	-0,104998	0,122010	0,275995	0,302051	0,270161	0,013278	-1,126222	4,991581	0,899848	-7,227138	-0,754219	-3,115053	-2,205915	-24,822138	20,996134	5,633446	0,270161	0,013278	-1,126222	6,033877	-20,307825	-7,227138	0,270161	0,013278	-1,126222	6,033877	-20,307825	-7,227138
11:30:11,38	0,518985	3,372919	-0,104998	0,122010	0,275995	0,302051	0,272481	0,018201	-1,126214	4,673023	1,020133	-7,185812	-0,750028	-3,112856	-2,205140	-24,806874	21,052113	5,625971	0,272481	0,018201	-1,126214	6,101797	-20,369618	-7,185812	0,272481	0,018201	-1,126214	6,101797	-20,369618	-7,185812
11:30:11,43	0,518985	3,372919	-0,104998	0,122010	0,275995	0,302051	0,268482	0,015670	-1,125440	4,860741	0,797426	-7,193287	-0,753692	-3,115301	-2,207075	-24,846080	20,993519	5,653749	0,268482	0,015670	-1,125440	6,090839	-20,278420	-7,193287	0,268482	0,015670	-1,125440	6,090839	-20,278420	-7,193287
11:30:11,48	0,518985	3,372919	-0,104998	0,122010	0,275995	0,302051	0,272432	0,017620	-1,127374	4,688986	0,998182	-7,165509	-0,754261	-3,112019	-2,204384	-24,853903	21,047919	5,639788	0,272432	0,017620	-1,127374	6,072171	-20,387758	-7,165509	0,272432	0,017620	-1,127374	6,072171	-20,387758	-7,165509
11:30:11,53	0,518985	3,372919	-0,104998	0,122010	0,275995	0,302051	0,269874	0,019754	-1,124683	4,621235	0,831177	-7,179470	-0,750076	-3,114977	-2,207845	-24,816544	21,019756	5,640893	0,269874	0,019754	-1,124683	6,171915	-20,353939	-7,179470	0,269874	0,019754	-1,124683	6,171915	-20,353939	-7,179470
11:30:11,58	0,518985	3,372919	-0,104998	0,122010	0,275995	0,302051	0,270343	0,014651	-1,128144	4,880866	0,901998	-7,178366	-0,747110	-3,111231	-2,205128	-24,805166	21,029114	5,645335	0,270343	0,014651	-1,128144	6,030982	-20,319931	-7,178366	0,270343	0,014651	-1,128144	6,030982	-20,319931	-7,178366
11:30:11,63	0,518985	3,372919	-0,104998	0,122010	0,275995	0,302051	0,265616	0,013956	-1,125427	4,930822	0,661375	-7,173923	-0,748281	-3,112414	-2,204748	-24,816306	21,057166	5,636049	0,265616	0,013956	-1,125427	6,026347	-20,189494	-7,173923	0,265616	0,013956	-1,125427	6,026347	-20,189494	-7,173923
11:30:11,68	0,518985	3,372919	-0,104998	0,122010	0,275995	0,302051	0,267226	0,014378	-1,125047	4,927609	0,721408	-7,183209	-0,754238	-3,112726	-2,205908	-24,834535	21,034977	5,664227	0,267226	0,014378	-1,125047	6,056250	-20,255826	-7,183209	0,267226	0,014378	-1,125047	6,056250	-20,255826	-7,183209
11:30:11,73	0,518985	3,372919	-0,104998	0,122010	0,275995	0,302051	0,270475	0,019380	-1,126207	4,639131	0,885664	-7,155032	-0,753048	-3,112542	-2,204743	-24,839491	21,058905	5,664568	0,270475	0,019380	-1,126207	6,160493	-20,346617	-7,155032	0,270475	0,019380	-1,126207	6,160493	-20,346617	-7,155032
11:30:11,78	0,518985	3,372919	-0,104998	0,122010	0,275995	0,302051	0,269721	0,018443	-1,125042	4,706136	0,830178	-7,154690	-0,751310	-3,110288	-2,207494	-24,834797	21,028021	5,631923	0,269721	0,018443	-1,125042	6,153889	-20,342881	-7,154690	0,269721	0,018443	-1,125042	6,153889	-20,342881	-7,154690
11:30:11,83	0,518985	3,372919	-0,104998	0,122010	0,275995	0,302051	0,266899	0,018064	-1,127793	4,701425	0,702979	-7,187335	-0,748945	-3,110801	-2,210208	-24,825998	21,023887	5,628839	0,266899	0,018064	-1,127793	6,119457	-20,248609	-7,187335	0,266899	0,018064	-1,127793	6,119457	-20,248609	-7,187335
11:30:11,88	0,518985	3,372919	-0,104998	0,122010	0,275995	0,302051	0,266162	0,015759	-1,130507	4,822085	0,674314	-7,190419	-0,756628	-3,116252	-2,207466	-24,850444	21,013259	5,654016	0,266162	0,015759	-1,130507	6,059203	-20,219378	-7,190419	0,266162	0,015759	-1,130507	6,059203	-20,219378	-7,190419
11:30:11,93	0,518985	3,372919	-0,104998	0,122010	0,275995	0,302051	0,274723	0,019688	-1,127765	4,596372	1,103659	-7,165243	-0,756670	-3,114027	-2,205545	-24,880095	21,048874	5,654616	0,274723	0,019688	-1,127765	6,141883	-20,462115	-7,165243	0,274723	0,019688	-1,127765	6,141883	-20,462115	-7,165243
11:30:11,98	0,518985	3,372919	-0,104998	0,122010	0,275995	0,302051	0,272817	0,020836	-1,125844	4,552685	0,961072	-7,164643	-0,747810	-3,116253	-2,205136	-24,867692	21,022336	5,644900	0,272817	0,020836	-1,125844	6,188327	-20,455098	-7,164643	0,272817	0,020836	-1,125844	6,188327	-20,455098	-7,164643
11:30:12,03	0,518985	3,372919	-0,104998	0,122010	0,275995	0,302051	0,270315	0,012050	-1,125435	4,992773	0,854980	-7,174359	-0,754321	-3,116973	-2,207483	-24,870642	20,992979	5,634496	0,270315	0,012050	-1,125435	5,938719	-20,364785	-7,174359	0,270315	0,012050	-1,125435	5,938719	-20,364785	-7,174359
11:30:12,08	0,518985	3,372919	-0,104998	0,122010	0,275995	0,302051	0,274194	0,017330	-1,127782	4,691352	1,068798	-7,184763	-0,748327	-3,111361	-2,205124	-24,817012	21,014974	5,659308	0,274194	0,017330	-1,127782	6,051721	-20,455449	-7,184763	0,274194	0,017330	-1,127782	6,051721	-20,455449	-7,184763
11:30:12,13	0,518985	3,372919	-0,104998	0,122010	0,275995	0,302051	0,266337	0,014945	-1,125423	4,861221	0,695681	-7,159951	-0,757243	-3,116611	-2,208266	-24,863340	21,009379	5,630126	0,266337	0,014945	-1,125423	6,034388	-20,211791	-7,159951	0,266337	0,014945	-1,125423	6,034388	-20,211791	-7,159951
11:30:12,18	0,518985	3,372919	-0,104998	0,122010	0,275995	0,302051	0,275342	0,020040	-1,128566	4,568239	1,126610	-7,189132	-0,751877	-3,111789	-2,204742	-24,841815	21,063318	5,669892	0,275342	0,020040	-1,128566	6,141414	-20,487744	-7,189132	0,275342	0,020040	-1,128566	6,141414	-20,487744	-7,189132
11:30:12,23	0,518985	3,372919	-0,104998	0,122010	0,275995	0,302051	0,268483	0,017805	-1,125041	4,741956	0,761620	-7,149367	-0,751331	-3,116408	-2,205114	-24,856999	21,018778	5,673102	0,268483	0,017805	-1,125041	6,139650	-20,314312	-7,149367	0,268483	0,017805	-1,125041	6,139650	-20,314312	-7,149367
11:30:12,28	0,518985	3,372919	-0,104998	0,122010	0,275995	0,302051	0,272210	0,015022	-1,125413	4,840517	0,964542	-7,146156	-0,757292	-3,119222	-2,208226	-24,886759	21,009625	5,683251	0,272210	0,015022	-1,125413	6,019731	-20,403955	-7,146156	0,272210	0,015022	-1,125413	6,019731	-20,403955	-7,146156
11:30:12,34	0,518985	3,372919	-0,104998	0,122010	0,275995	0,302051	0,277627	0,018777	-1,128525	4,622420	1,225046	-7,136008	-0,757244	-3,115907	-2,204386	-24,877078	21,032158	5,633585	0,277627	0,018777	-1,128525	6,096446	-20,568711	-7,136008	0,277627	0,018777	-1,128525	6,096446	-20,568711	-7,136008
11:30:12,39	0,518985	3,372919	-0,104998	0,122010	0,275995	0,302051	0,274733	0,020394	-1,124685	4,562727	1,071626	-7,185673	-0,750815	-3,111213	-2,207099	-24,878800	21,028752	5,661178	0,274733	0,020394	-1,124685	6,163634	-20,494876	-7,185673	0,274733	0,020394	-1,124685	6,163634	-20,494876	-7,185673
11:30:12,44	0,518985	3,372919	-0,104998	0,122010	0,275995	0,302051	0,267453	0,017173	-1,127398	4,726390	0,693308	-7,158081	-0,750321	-3,114074	-2,207463	-24,926073	21,032841	5,705283	0,267453	0,017173	-1,127398	6,074476	-20,301761	-7,158081	0,267453	0,017173	-1,127398	6,074476	-20,301761	-7,158081
11:30:12,49	0,518985	3,372919	-0,104998	0,122010	0,275995	0,302051	0,269684	0,015315	-1,127762	4,802935	0,766316	-7,113975	-0,708800	-3,078531	-2,416321	-23,304492	18,814397	5,185365	0,269684	0,015315	-1,127762	6,005130	-20,403856	-7,113975	0,269684	0,015315	-1,127762	6,005130	-20,403856	-7,113975
11:30:12,54	0,518985	3,372919	-0,104998	0,122010	0,275995	0,302051	0,218142	-0,002872	-1,336621	4,638220	0,599711	-7,633894	-0,715925	-3,122393	-2,289317	-25,018894	19,334551	4,829383	0,218142	-0,002872	-1,336621	4,412738	-16,524455	-7,633894	0,218142	-0,002872	-1,336621	4,412738	-16,524455	-7,633894
11:30:12,59	0,518884	3,372968	-0,105002	0,121972	0,275977	0,352042	0,259690	-0,018633	-1,209616	5,051037	1,015414	-7,989875	-0,718277	-3,125472	-2,254778	-25,191570	19,625240	4,847661	0,259690	-0,018633	-1,209616	3,588348	-19,370268	-7,989875	0,259690	-0,018633	-1,209616	3,588348	-19,370268	-7,989875
11:30:12,64	0,518884	3,372968	-0,105002	0,121972	0,275977	0,352042	0,263532	-0,018135	-1,175078	5,190562	0,920314	-7,971598	-0,722032	-3,125189	-2,256001	-25,303810	19,660552	4,850082	0,263532	-0,018135	-1,175078	3,766943	-19,766969	-7,971598	0,263532	-0,018135	-1,175078	3,766943	-19,766969	-7,971598
11:30:12,69	0,518884	3,372968	-0,105002	0,121972	0,275977	0,352042	0,265165	-0,014742	-1,176300	4,988556	0,890367	-7,969176	-0,719632	-3,122679	-2,256015	-25,298428	19,717928	4,838125	0,265165	-0,014742	-1,176300	3,831335	-19,925100	-7,969176	0,265165	-0,014742	-1,176300	3,831335	-19,925100	-7,969176
11:30:12,74	0,518884	3,372968	-0,105002	0,121972	0,275977	0,352042	0,261792	-0,015565	-1,176315	5,083760	0,690916	-7,981133	-0,726173	-3,126049	-2,259105	-25,313595	19,682283	4,866460	0,261792	-0,015565	-1,176315	3,861891	-19,859728	-7,981133	0,261792	-0,015565	-1,176315	3,861891	-19,859728	-7,981133
11:30:12,79	0,518884	3,372968	-0,105002	0,121972	0,275977	0,352042	0,267980	-0,011586	-1,179404	4,838389	1,017415	-7,952798	-0,726205	-3,125883	-2,256776	-25,341285	19,711561	4,880819	0,267980	-0,011586	-1,179404	3,928886	-20,019042	-7,952798	0,267980	-0,011586	-1,179404	3,928886	-20,019042	-7,952798
11:30:12,84	0,518884	3,372968	-0,105002	0,121972	0,275977	0,352042	0,267853	-0,011475	-1,177075	4,844134	0,972169	-7,938439	-0,720920	-3,127923	-2,260653	-25,345256	19,704001	4,873898	0,267853	-0,011475	-1,177075	3,943335	-20,054282	-7,938439	0,267853	-0,011475	-1,177075	3,943335	-20,054282	-7,938439
11:30:12,89	0,518884	3,372968	-0,105002	0,121972	0,275977	0,352042	0,266977	-0,017072	-1,180953	5,126647	0,926967	-7,945360	-0,718468	-3,125367	-2,261410	-25,311474	19,764633	4,891292	0,266977	-0,017072	-1,180953	3,786482	-20,030732	-7,945360	0,266977	-0,017072	-1,180953	3,786482	-20,030732	-7,945360
11:30:12,94	0,518884	3,372968	-0,105002	0,121972	0,275977	0,352042	0,263537	-0,017918	-1,181709	5,240019	0,747039	-7,927966	-0,722561	-3,127974	-2,259457	-25,306082	19,760624	4,893671	0,263537	-0,017918	-1,181709	3,833472	-19,940638	-7,927966	0,263537	-0,017918	-1,181709	3,833472	-19,940638	-7,927966
11:30:12,99	0,518884	3,372968	-0,105002	0,121972	0,275977	0,352042	0,267841	-0,015676	-1,179756	5,122693	0,977513	-7,925588	-0,707035	-3,135800	-2,591645	-25,947437	18,749191	4,388353	0,267841	-0,015676	-1,179756	3,892092	-20,048016	-7,925588	0,267841	-0,015676	-1,179756	3,892092	-20,048016	-7,925588
11:30:13,04	0,518884	3,372968	-0,105002	0,121972	0,275977	0,352042	0,266856	-0,033035	-1,511944	4,828739	0,876560	-8,430905	-0,718263	-3,153230	-2,321280	-26,692369	19,864059	4,020424	0,266856	-0,033035	-1,511944	2,235485	-20,071616	-8,430905	0,266856	-0,033035	-1,511944	2,235485	-20,071616	-8,430905
11:30:13,09	0,518966	3,373032	-0,105001	0,121991	0,276003	0,402060	0,287565	-0,032027	-1,241579	5,369340	0,750891	-8,798835	-0,731466	-3,151216	-2,267286	-26,732697	20,162955	4,034336	0,287565	-0,032027	-1,241579	2,855244	-21,822983	-8,798835	0,287565	-0,032027	-1,241579	2,855244	-21,822983	-8,798835
11:30:13,14	0,518966	3,373032	-0,105001	0,121991	0,276003	0,402060	0,292422	-0,019585	-1,187585	4,961061	0,819066	-8,784922	-0,726326	-3,161080	-2,271137	-26,823579	20,165676	4,071041	0,292422	-0,019585	-1,187585	3,423635	-22,136058	-8,784922	0,292422	-0,019585	-1,187585	3,423635	-22,136058	-8,784922
11:30:13,19	0,518966	3,373032	-0,105001	0,121991	0,276003	0,402060	0,298395	-0,028968	-1,191436	5,405913	1,049586	-8,748217	-0,731233	-3,155829	-2,271570	-26,895915	20,163872	4,096147	0,298395	-0,028968	-1,191436	3,131890	-22,374404	-8,748217	0,298395	-0,028968	-1,191436	3,131890	-22,374404	-8,748217
11:30:13,24	0,518966	3,373032	-0,105001	0,121991	0,276003	0,402060	0,296301	-0,022093	-1,191869	5,010679	0,878954	-8,723111	-0,726936	-3,160182	-2,273087	-26,848341	20,229866	4,084257	0,296301	-0,022093	-1,191869	3,276349	-22,380656	-8,723111	0,296301	-0,022093	-1,191869	3,276349	-22,380656	-8,723111
11:30:13,29	0,518966	3,373032	-0,105001	0,121991	0,276003	0,402060	0,297923	-0,027991	-1,193386	5,398303	0,971494	-8,735002	-0,724078	-3,157456	-2,275397	-26,876101	20,245734	4,140651	0,297923	-0,027991	-1,193386	3,200998	-22,415432	-8,735002	0,297923	-0,027991	-1,193386	3,200998	-22,415432	-8,735002
11:30:13,34	0,518966	3,373032	-0,105001	0,121991	0,276003	0,402060	0,294132	-0,029103	-1,195697	5,455997	0,742420	-8,678607	-0,733551	-3,160525	-2,275427	-26,906647	20,239505	4,119311	0,294132	-0,029103	-1,195697	3,171388	-22,346961	-8,678607	0,294132	-0,029103	-1,195697	3,171388	-22,346961	-8,678607
11:30:13,39	0,518966	3,373032	-0,105001	0,121991	0,276003	0,402060	0,301527	-0,022434	-1,195727	5,088548	1,103606	-8,699948	-0,724096	-3,161337	-2,276943	-26,893925	20,252406	4,141410	0,301527	-0,022434	-1,195727	3,327445	-22,566261	-8,699948	0,301527	-0,022434	-1,195727	3,327445	-22,566261	-8,699948
11:30:13,44	0,518966	3,373032	-0,105001	0,121991	0,276003	0,402060	0,297502	-0,031028	-1,197242	5,552965	0,898871	-8,677849	-0,723474	-3,162620	-2,279257	-26,888847	20,288709	4,153536	0,297502	-0,031028	-1,197242	3,117240	-22,455030	-8,677849	0,297502	-0,031028	-1,197242	3,117240	-22,455030	-8,677849
11:30:13,49	0,518966	3,373032	-0,105001	0,121991	0,276003	0,402060	0,298303	-0,032209	-1,199557	5,648328	0,926762	-8,665722	-0,730697	-3,157733	-2,274672	-26,956633	20,281334	4,131303	0,298303	-0,032209	-1,199557	3,119937	-22,490006	-8,665722	0,298303	-0,032209	-1,199557	3,119937	-22,490006	-8,665722
11:30:13,54	0,518966	3,373032	-0,105001	0,121991	0,276003	0,402060	0,297682	-0,023510	-1,194972	5,155724	0,839461	-8,687956	-0,726600	-3,160388	-2,279334	-26,969112	20,282311	4,120077	0,297682	-0,023510	-1,194972	3,310168	-22,528570	-8,687956	0,297682	-0,023510	-1,194972	3,310168	-22,528570	-8,687956
11:30:13,59	0,518966	3,373032	-0,105001	0,121991	0,276003	0,402060	0,297933	-0,028385	-1,199633	5,403839	0,841220	-8,699181	-0,733108	-3,161887	-2,275449	-26,986774	20,266180	4,130567	0,297933	-0,028385	-1,199633	3,175583	-22,546520	-8,699181	0,297933	-0,028385	-1,199633	3,175583	-22,546520	-8,699181
11:30:13,64	0,518966	3,373032	-0,105001	0,121991	0,276003	0,402060	0,302485	-0,023498	-1,195749	5,126917	1,070698	-8,688691	-0,734341	-3,161703	-2,278535	-27,003259	20,274695	4,176307	0,302485	-0,023498	-1,195749	3,282286	-22,674381	-8,688691	0,302485	-0,023498	-1,195749	3,282286	-22,674381	-8,688691
11:30:13,69	0,518966	3,373032	-0,105001	0,121991	0,276003	0,402060	0,302942	-0,022339	-1,198834	5,065732	1,075901	-8,642951	-0,727174	-3,159332	-2,278125	-26,958803	20,294745	4,177833	0,302942	-0,022339	-1,198834	3,312156	-22,705010	-8,642951	0,302942	-0,022339	-1,198834	3,312156	-22,705010	-8,642951
11:30:13,74	0,518966	3,373032	-0,105001	0,121991	0,276003	0,402060	0,297305	-0,027360	-1,198424	5,366450	0,811265	-8,641425	-0,731309	-3,161823	-2,278122	-26,970017	20,293930	4,181682	0,297305	-0,027360	-1,198424	3,218674	-22,527162	-8,641425	0,297305	-0,027360	-1,198424	3,218674	-22,527162	-8,641425
11:30:13,79	0,518966	3,373032	-0,105001	0,121991	0,276003	0,402060	0,301530	-0,025024	-1,198421	5,238678	1,021646	-8,637577	-0,736062	-3,161494	-2,276216	-26,990762	20,282632	4,155375	0,301530	-0,025024	-1,198421	3,274259	-22,648420	-8,637577	0,301530	-0,025024	-1,198421	3,274259	-22,648420	-8,637577
11:30:13,84	0,518966	3,373032	-0,105001	0,121991	0,276003	0,402060	0,303622	-0,020744	-1,196515	4,995948	1,118115	-8,663884	-0,728325	-3,158115	-2,278527	-26,941781	20,286937	4,158254	0,303622	-0,020744	-1,196515	3,367528	-22,716176	-8,663884	0,303622	-0,020744	-1,196515	3,367528	-22,716176	-8,663884
11:30:13,89	0,518966	3,373032	-0,105001	0,121991	0,276003	0,402060	0,296827	-0,025755	-1,198826	5,284726	0,805043	-8,661004	-0,732509	-3,158468	-2,277368	-26,977360	20,305527	4,177115	0,296827	-0,025755	-1,198826	3,262963	-22,495843	-8,661004	0,296827	-0,025755	-1,198826	3,262963	-22,495843	-8,661004
11:30:13,94	0,518966	3,373032	-0,105001	0,121991	0,276003	0,402060	0,299224	-0,022308	-1,197667	5,103784	0,889596	-8,642143	-0,727841	-3,156767	-2,279310	-26,992666	20,316703	4,189561	0,299224	-0,022308	-1,197667	3,352621	-22,599479	-8,642143	0,299224	-0,022308	-1,197667	3,352621	-22,599479	-8,642143
11:30:13,99	0,518966	3,373032	-0,105001	0,121991	0,276003	0,402060	0,295417	-0,025500	-1,199609	5,271786	0,672804	-8,629697	-0,727143	-3,159886	-2,276559	-26,955749	20,317535	4,187193	0,295417	-0,025500	-1,199609	3,270063	-22,517444	-8,629697	0,295417	-0,025500	-1,199609	3,270063	-22,517444	-8,629697
11:30:14,04	0,518966	3,373032	-0,105001	0,121991	0,276003	0,402060	0,297770	-0,027664	-1,196858	5,403518	0,826681	-8,632066	-0,730613	-3,160335	-2,280844	-26,960638	20,305282	4,182331	0,297770	-0,027664	-1,196858	3,231883	-22,548227	-8,632066	0,297770	-0,027664	-1,196858	3,231883	-22,548227	-8,632066
11:30:14,09	0,518966	3,373032	-0,105001	0,121991	0,276003	0,402060	0,299893	-0,024884	-1,201143	5,245875	0,939013	-8,636927	-0,731969	-3,158145	-2,280885	-26,987239	20,283288	4,159405	0,299893	-0,024884	-1,201143	3,292511	-22,602617	-8,636927	0,299893	-0,024884	-1,201143	3,292511	-22,602617	-8,636927
11:30:14,14	0,518966	3,373032	-0,105001	0,121991	0,276003	0,402060	0,298674	-0,022614	-1,201184	5,095485	0,863587	-8,659854	-0,727665	-3,160704	-2,279651	-26,925708	20,333102	4,189052	0,298674	-0,022614	-1,201184	3,320320	-22,582354	-8,659854	0,298674	-0,022614	-1,201184	3,320320	-22,582354	-8,659854
11:30:14,19	0,518966	3,373032	-0,105001	0,121991	0,276003	0,402060	0,298739	-0,027621	-1,199950	5,429792	0,895311	-8,630206	-0,730239	-3,157499	-2,278948	-27,018532	20,320814	4,169835	0,298739	-0,027621	-1,199950	3,261521	-22,555677	-8,630206	0,298739	-0,027621	-1,199950	3,261521	-22,555677	-8,630206
11:30:14,24	0,518966	3,373032	-0,105001	0,121991	0,276003	0,402060	0,297250	-0,023789	-1,199247	5,173462	0,743657	-8,649423	-0,731921	-3,160533	-2,281252	-26,981399	20,319103	4,170060	0,297250	-0,023789	-1,199247	3,306021	-22,590472	-8,649423	0,297250	-0,023789	-1,199247	3,306021	-22,590472	-8,649423
11:30:14,29	0,518966	3,373032	-0,105001	0,121991	0,276003	0,402060	0,300719	-0,023850	-1,201551	5,193721	0,957044	-8,649198	-0,732581	-3,164669	-2,280463	-27,005536	20,260401	4,176910	0,300719	-0,023850	-1,201551	3,321488	-22,649379	-8,649198	0,300719	-0,023850	-1,201551	3,321488	-22,649379	-8,649198
11:30:14,34	0,518966	3,373032	-0,105001	0,121991	0,276003	0,402060	0,304631	-0,025346	-1,200762	5,208623	1,168909	-8,642348	-0,726011	-3,163749	-2,278108	-26,984844	20,318928	4,188102	0,304631	-0,025346	-1,200762	3,218929	-22,744597	-8,642348	0,304631	-0,025346	-1,200762	3,218929	-22,744597	-8,642348
11:30:14,39	0,518966	3,373032	-0,105001	0,121991	0,276003	0,402060	0,300549	-0,030576	-1,198407	5,541606	0,945318	-8,631157	-0,730753	-3,157802	-2,279318	-26,985968	20,329943	4,174729	0,300549	-0,030576	-1,198407	3,141371	-22,647775	-8,631157	0,300549	-0,030576	-1,198407	3,141371	-22,647775	-8,631157
11:30:14,44	0,518966	3,373032	-0,105001	0,121991	0,276003	0,402060	0,297769	-0,023496	-1,199617	5,182389	0,794278	-8,644529	-0,726064	-3,160904	-2,277751	-27,011635	20,341476	4,179605	0,297769	-0,023496	-1,199617	3,337986	-22,580587	-8,644529	0,297769	-0,023496	-1,199617	3,337986	-22,580587	-8,644529
11:30:14,49	0,518966	3,373032	-0,105001	0,121991	0,276003	0,402060	0,298111	-0,029108	-1,198050	5,471371	0,784058	-8,639654	-0,731406	-3,157837	-2,280873	-27,020446	20,358539	4,196209	0,298111	-0,029108	-1,198050	3,186421	-22,617640	-8,639654	0,298111	-0,029108	-1,198050	3,186421	-22,617640	-8,639654
11:30:14,55	0,518966	3,373032	-0,105001	0,121991	0,276003	0,402060	0,298126	-0,022948	-1,201172	5,161423	0,768698	-8,623050	-0,726630	-3,160743	-2,278501	-26,988182	20,318172	4,203225	0,298126	-0,022948	-1,201172	3,360033	-22,634211	-8,623050	0,298126	-0,022948	-1,201172	3,360033	-22,634211	-8,623050
11:30:14,60	0,518966	3,373032	-0,105001	0,121991	0,276003	0,402060	0,298255	-0,028537	-1,198800	5,433227	0,823529	-8,616033	-0,731419	-3,163019	-2,280843	-27,015348	20,290735	4,202885	0,298255	-0,028537	-1,198800	3,193096	-22,589504	-8,616033	0,298255	-0,028537	-1,198800	3,193096	-22,589504	-8,616033
11:30:14,65	0,518966	3,373032	-0,105001	0,121991	0,276003	0,402060	0,302620	-0,025528	-1,201142	5,239423	1,040701	-8,616373	-0,726162	-3,159775	-2,288245	-26,977650	20,175692	4,165945	0,302620	-0,025528	-1,201142	3,235486	-22,714984	-8,616373	0,302620	-0,025528	-1,201142	3,235486	-22,714984	-8,616373
11:30:14,70	0,518966	3,373032	-0,105001	0,121991	0,276003	0,402060	0,297183	-0,028458	-1,208544	5,311028	0,848116	-8,653313	-0,705920	-3,146347	-2,580375	-26,243236	19,048302	3,477012	0,297183	-0,028458	-1,208544	3,077046	-22,480719	-8,653313	0,297183	-0,028458	-1,208544	3,077046	-22,480719	-8,653313
11:30:14,75	0,518966	3,373032	-0,105001	0,121991	0,276003	0,402060	0,275433	-0,039274	-1,500674	5,264323	0,916835	-9,342246	-0,737411	-3,190829	-2,455435	-28,297856	21,074248	3,218167	0,275433	-0,039274	-1,500674	2,181280	-20,704629	-9,342246	0,275433	-0,039274	-1,500674	2,181280	-20,704629	-9,342246
11:30:14,80	0,518997	3,372907	-0,104975	0,121983	0,276012	0,451993	0,330752	-0,029352	-1,373019	5,564192	0,872151	-9,549670	-0,743999	-3,188629	-2,451581	-28,384526	21,184461	3,253346	0,330752	-0,029352	-1,373019	3,260036	-25,091909	-9,549670	0,330752	-0,029352	-1,373019	3,260036	-25,091909	-9,549670
11:30:14,85	0,518997	3,372907	-0,104975	0,121983	0,276012	0,451993	0,330752	-0,029352	-1,373019	5,564192	0,872151	-9,549670	-0,746518	-3,193425	-2,453158	-28,462935	21,162850	3,248428	0,330752	-0,029352	-1,373019	3,260036	-25,091909	-9,549670	0,330752	-0,029352	-1,373019	3,260036	-25,091909	-9,549670
11:30:14,90	0,518997	3,372907	-0,104975	0,121983	0,276012	0,451993	0,336502	-0,027654	-1,373457	5,381479	1,112843	-9,570830	-0,747096	-3,191280	-2,455096	-28,464973	21,217246	3,270969	0,336502	-0,027654	-1,373457	3,210614	-25,302551	-9,570830	0,336502	-0,027654	-1,373457	3,210614	-25,302551	-9,570830
11:30:14,95	0,518997	3,372907	-0,104975	0,121983	0,276012	0,451993	0,334934	-0,026081	-1,375395	5,345756	1,002338	-9,548289	-0,741220	-3,186649	-2,457826	-28,467136	21,255365	3,275577	0,334934	-0,026081	-1,375395	3,298397	-25,289960	-9,548289	0,334934	-0,026081	-1,375395	3,298397	-25,289960	-9,548289
11:30:15,00	0,518997	3,372907	-0,104975	0,121983	0,276012	0,451993	0,327985	-0,028855	-1,378126	5,521913	0,620068	-9,543682	-0,748431	-3,192591	-2,457426	-28,527751	21,203166	3,306073	0,327985	-0,028855	-1,378126	3,256827	-25,126750	-9,543682	0,327985	-0,028855	-1,378126	3,256827	-25,126750	-9,543682
11:30:15,05	0,518997	3,372907	-0,104975	0,121983	0,276012	0,451993	0,336737	-0,025581	-1,377726	5,276173	1,048763	-9,513186	-0,747841	-3,190500	-2,456259	-28,541255	21,258855	3,327078	0,336737	-0,025581	-1,377726	3,268064	-25,385065	-9,513186	0,336737	-0,025581	-1,377726	3,268064	-25,385065	-9,513186
11:30:15,10	0,518997	3,372907	-0,104975	0,121983	0,276012	0,451993	0,334631	-0,025046	-1,376558	5,289836	0,899729	-9,492181	-0,743060	-3,192793	-2,456226	-28,523746	21,286508	3,337940	0,334631	-0,025046	-1,376558	3,323714	-25,368804	-9,492181	0,334631	-0,025046	-1,376558	3,323714	-25,368804	-9,492181
11:30:15,15	0,518997	3,372907	-0,104975	0,121983	0,276012	0,451993	0,334226	-0,030333	-1,376526	5,597466	0,879994	-9,481318	-0,742230	-3,199826	-2,444681	-28,730678	21,272180	3,268696	0,334226	-0,030333	-1,376526	3,216310	-25,356729	-9,481318	0,334226	-0,030333	-1,376526	3,216310	-25,356729	-9,481318
11:30:15,20	0,518997	3,372907	-0,104975	0,121983	0,276012	0,451993	0,339901	-0,034568	-1,364980	5,701825	1,003077	-9,550563	-0,720031	-3,184705	-2,637325	-28,131696	20,269336	2,636636	0,339901	-0,034568	-1,364980	2,988200	-25,679174	-9,550563	0,339901	-0,034568	-1,364980	2,988200	-25,679174	-9,550563
11:30:15,25	0,518997	3,372907	-0,104975	0,121983	0,276012	0,451993	0,315707	-0,046232	-1,557624	5,739356	0,765133	-10,182622	-0,730667	-3,193730	-2,491216	-28,619492	20,638880	2,328837	0,315707	-0,046232	-1,557624	2,110107	-24,017871	-10,182622	0,315707	-0,046232	-1,557624	2,110107	-24,017871	-10,182622
11:30:15,30	0,518898	3,373025	-0,104989	0,121985	0,275995	0,501998	0,328841	-0,041534	-1,411516	5,571184	0,840903	-10,490421	-0,738919	-3,199301	-2,487327	-28,708065	20,835304	2,370181	0,328841	-0,041534	-1,411516	2,310748	-24,973147	-10,490421	0,328841	-0,041534	-1,411516	2,310748	-24,973147	-10,490421
11:30:15,35	0,518898	3,373025	-0,104989	0,121985	0,275995	0,501998	0,337792	-0,037173	-1,407626	5,470218	1,131405	-10,449077	-0,738447	-3,199620	-2,486557	-28,760550	20,829512	2,389482	0,337792	-0,037173	-1,407626	2,552143	-25,385252	-10,449077	0,337792	-0,037173	-1,407626	2,552143	-25,385252	-10,449077
11:30:15,40	0,518898	3,373025	-0,104989	0,121985	0,275995	0,501998	0,337832	-0,037742	-1,406856	5,468531	1,090940	-10,429777	-0,734267	-3,200071	-2,491188	-28,734905	20,859587	2,408190	0,337832	-0,037742	-1,406856	2,505815	-25,428875	-10,429777	0,337832	-0,037742	-1,406856	2,505815	-25,428875	-10,429777
11:30:15,45	0,518898	3,373025	-0,104989	0,121985	0,275995	0,501998	0,336133	-0,041587	-1,411487	5,707355	1,009747	-10,411068	-0,736730	-3,196893	-2,488087	-28,776953	20,857165	2,445465	0,336133	-0,041587	-1,411487	2,442782	-25,376671	-10,411068	0,336133	-0,041587	-1,411487	2,442782	-25,376671	-10,411068
11:30:15,50	0,518898	3,373025	-0,104989	0,121985	0,275995	0,501998	0,334612	-0,037865	-1,408386	5,490676	0,895460	-10,373794	-0,736732	-3,200027	-2,491956	-28,780177	20,863736	2,452443	0,334612	-0,037865	-1,408386	2,518300	-25,371573	-10,373794	0,334612	-0,037865	-1,408386	2,518300	-25,371573	-10,373794
11:30:15,55	0,518898	3,373025	-0,104989	0,121985	0,275995	0,501998	0,337327	-0,039430	-1,412256	5,576153	1,030571	-10,366816	-0,740857	-3,195112	-2,492371	-28,797911	20,956561	2,465557	0,337327	-0,039430	-1,412256	2,480898	-25,449602	-10,366816	0,337327	-0,039430	-1,412256	2,480898	-25,449602	-10,366816
11:30:15,60	0,518898	3,373025	-0,104989	0,121985	0,275995	0,501998	0,335133	-0,033400	-1,412670	5,334134	0,854697	-10,353701	-0,740293	-3,199735	-2,489648	-28,818662	20,928297	2,452930	0,335133	-0,033400	-1,412670	2,712205	-25,453224	-10,353701	0,335133	-0,033400	-1,412670	2,712205	-25,453224	-10,353701
11:30:15,65	0,518898	3,373025	-0,104989	0,121985	0,275995	0,501998	0,338854	-0,036200	-1,409947	5,444873	1,044366	-10,366328	-0,734543	-3,196577	-2,490462	-28,855105	20,865989	2,433886	0,338854	-0,036200	-1,409947	2,603156	-25,555677	-10,366328	0,338854	-0,036200	-1,409947	2,603156	-25,555677	-10,366328
11:30:15,70	0,518898	3,373025	-0,104989	0,121985	0,275995	0,501998	0,333245	-0,039601	-1,410761	5,549532	0,752274	-10,385373	-0,735617	-3,200968	-2,493119	-28,818864	20,897444	2,474061	0,333245	-0,039601	-1,410761	2,440854	-25,407436	-10,385373	0,333245	-0,039601	-1,410761	2,440854	-25,407436	-10,385373
11:30:15,75	0,518898	3,373025	-0,104989	0,121985	0,275995	0,501998	0,337584	-0,040867	-1,413418	5,660720	0,993598	-10,345197	-0,733326	-3,198740	-2,491222	-28,859766	20,922449	2,445784	0,337584	-0,040867	-1,413418	2,452668	-25,506780	-10,345197	0,337584	-0,040867	-1,413418	2,452668	-25,506780	-10,345197
11:30:15,80	0,518898	3,373025	-0,104989	0,121985	0,275995	0,501998	0,334510	-0,041736	-1,411521	5,707128	0,785778	-10,373474	-0,733965	-3,199428	-2,495456	-28,874736	20,938094	2,506945	0,334510	-0,041736	-1,411521	2,430835	-25,473220	-10,373474	0,334510	-0,041736	-1,411521	2,430835	-25,473220	-10,373474
11:30:15,85	0,518898	3,373025	-0,104989	0,121985	0,275995	0,501998	0,335424	-0,041527	-1,415755	5,702295	0,812561	-10,312314	-0,739344	-3,197353	-2,491610	-28,915912	20,945647	2,499803	0,335424	-0,041527	-1,415755	2,442452	-25,518250	-10,312314	0,335424	-0,041527	-1,415755	2,442452	-25,518250	-10,312314
11:30:15,90	0,518898	3,373025	-0,104989	0,121985	0,275995	0,501998	0,336317	-0,035832	-1,411909	5,392101	0,819529	-10,319456	-0,738095	-3,196009	-2,492765	-28,875828	20,940232	2,495490	0,336317	-0,035832	-1,411909	2,579327	-25,581334	-10,319456	0,336317	-0,035832	-1,411909	2,579327	-25,581334	-10,319456
11:30:15,95	0,518898	3,373025	-0,104989	0,121985	0,275995	0,501998	0,334529	-0,036241	-1,413064	5,428744	0,763967	-10,323768	-0,739832	-3,203836	-2,492728	-28,877404	20,929154	2,503358	0,334529	-0,036241	-1,413064	2,583829	-25,496527	-10,323768	0,334529	-0,036241	-1,413064	2,583829	-25,496527	-10,323768
11:30:16,00	0,518898	3,373025	-0,104989	0,121985	0,275995	0,501998	0,342175	-0,038650	-1,413027	5,543651	1,165755	-10,315900	-0,735080	-3,200083	-2,493520	-28,860637	20,959643	2,486642	0,342175	-0,038650	-1,413027	2,509598	-25,694984	-10,315900	0,342175	-0,038650	-1,413027	2,509598	-25,694984	-10,315900
11:30:16,05	0,518898	3,373025	-0,104989	0,121985	0,275995	0,501998	0,336550	-0,040889	-1,413820	5,694851	0,872508	-10,332617	-0,732732	-3,197960	-2,491986	-28,867993	20,971680	2,472354	0,336550	-0,040889	-1,413820	2,485061	-25,546633	-10,332617	0,336550	-0,040889	-1,413820	2,485061	-25,546633	-10,332617
11:30:16,10	0,518898	3,373025	-0,104989	0,121985	0,275995	0,501998	0,333537	-0,041861	-1,412285	5,752122	0,703464	-10,346904	-0,736401	-3,196276	-2,491997	-28,911094	20,938852	2,500439	0,333537	-0,041861	-1,412285	2,466059	-25,479188	-10,346904	0,333537	-0,041861	-1,412285	2,466059	-25,479188	-10,346904
11:30:16,15	0,518898	3,373025	-0,104989	0,121985	0,275995	0,501998	0,333913	-0,037842	-1,412296	5,493161	0,702105	-10,318819	-0,735738	-3,195102	-2,490047	-28,888850	20,971862	2,500371	0,333913	-0,037842	-1,412296	2,522579	-25,510065	-10,318819	0,333913	-0,037842	-1,412296	2,522579	-25,510065	-10,318819
11:30:16,20	0,518898	3,373025	-0,104989	0,121985	0,275995	0,501998	0,332564	-0,037829	-1,410347	5,532190	0,634739	-10,318888	-0,735142	-3,204020	-2,495074	-28,895663	20,956596	2,487255	0,332564	-0,037829	-1,410347	2,562635	-25,471569	-10,318888	0,332564	-0,037829	-1,410347	2,562635	-25,471569	-10,318888
11:30:16,25	0,518898	3,373025	-0,104989	0,121985	0,275995	0,501998	0,339989	-0,042804	-1,415373	5,774274	1,022565	-10,332004	-0,738761	-3,205813	-2,491566	-28,931774	20,924060	2,517474	0,339989	-0,042804	-1,415373	2,414164	-25,666596	-10,332004	0,339989	-0,042804	-1,415373	2,414164	-25,666596	-10,332004
11:30:16,30	0,518898	3,373025	-0,104989	0,121985	0,275995	0,501998	0,343353	-0,040566	-1,411865	5,611677	1,182456	-10,301785	-0,732892	-3,197357	-2,495083	-28,916372	20,935989	2,522106	0,343353	-0,040566	-1,411865	2,427232	-25,770731	-10,301785	0,343353	-0,040566	-1,411865	2,427232	-25,770731	-10,301785
11:30:16,35	0,518898	3,373025	-0,104989	0,121985	0,275995	0,501998	0,333094	-0,041421	-1,415382	5,674154	0,656397	-10,297152	-0,734669	-3,198735	-2,495482	-28,939869	20,979660	2,518633	0,333094	-0,041421	-1,415382	2,422615	-25,491511	-10,297152	0,333094	-0,041421	-1,415382	2,422615	-25,491511	-10,297152
11:30:16,40	0,518898	3,373025	-0,104989	0,121985	0,275995	0,501998	0,335176	-0,040570	-1,415781	5,655994	0,722471	-10,300626	-0,742289	-3,203076	-2,493530	-28,925014	20,942930	2,509310	0,335176	-0,040570	-1,415781	2,471228	-25,588866	-10,300626	0,335176	-0,040570	-1,415781	2,471228	-25,588866	-10,300626
11:30:16,45	0,518898	3,373025	-0,104989	0,121985	0,275995	0,501998	0,342745	-0,036143	-1,413829	5,401371	1,147299	-10,309949	-0,736443	-3,196863	-2,492773	-28,930873	20,942133	2,510816	0,342745	-0,036143	-1,413829	2,564180	-25,758219	-10,309949	0,342745	-0,036143	-1,413829	2,564180	-25,758219	-10,309949
11:30:16,50	0,518898	3,373025	-0,104989	0,121985	0,275995	0,501998	0,334443	-0,038099	-1,413072	5,499467	0,710880	-10,308443	-0,739927	-3,200337	-2,493917	-28,912624	20,938688	2,514942	0,334443	-0,038099	-1,413072	2,508724	-25,542872	-10,308443	0,334443	-0,038099	-1,413072	2,508724	-25,542872	-10,308443
11:30:16,55	0,518898	3,373025	-0,104989	0,121985	0,275995	0,501998	0,339193	-0,036818	-1,414216	5,439015	0,975426	-10,304317	-0,739360	-3,201760	-2,494288	-28,930717	20,962111	2,540217	0,339193	-0,036818	-1,414216	2,548803	-25,651231	-10,304317	0,339193	-0,036818	-1,414216	2,548803	-25,651231	-10,304317
11:30:16,60	0,518898	3,373025	-0,104989	0,121985	0,275995	0,501998	0,340141	-0,038021	-1,414587	5,512816	0,997341	-10,279042	-0,740024	-3,198011	-2,494350	-28,964567	20,974222	2,502670	0,340141	-0,038021	-1,414587	2,528158	-25,703732	-10,279042	0,340141	-0,038021	-1,414587	2,528158	-25,703732	-10,279042
11:30:16,66	0,518898	3,373025	-0,104989	0,121985	0,275995	0,501998	0,337226	-0,035571	-1,414649	5,378999	0,810403	-10,316588	-0,737116	-3,198835	-2,492764	-28,985563	20,983885	2,546217	0,337226	-0,035571	-1,414649	2,586637	-25,661861	-10,316588	0,337226	-0,035571	-1,414649	2,586637	-25,661861	-10,316588
11:30:16,71	0,518898	3,373025	-0,104989	0,121985	0,275995	0,501998	0,336487	-0,038502	-1,413063	5,529250	0,748924	-10,273041	-0,735289	-3,197314	-2,493933	-28,944494	20,956326	2,521939	0,336487	-0,038502	-1,413063	2,506852	-25,665274	-10,273041	0,336487	-0,038502	-1,413063	2,506852	-25,665274	-10,273041
11:30:16,76	0,518898	3,373025	-0,104989	0,121985	0,275995	0,501998	0,334256	-0,039324	-1,414233	5,568661	0,682262	-10,297319	-0,736036	-3,200673	-2,502129	-29,040069	21,036810	2,520169	0,334256	-0,039324	-1,414233	2,481737	-25,556808	-10,297319	0,334256	-0,039324	-1,414233	2,481737	-25,556808	-10,297319
11:30:16,81	0,518898	3,373025	-0,104989	0,121985	0,275995	0,501998	0,337538	-0,040356	-1,422428	5,644263	0,729954	-10,299090	-0,704921	-3,183488	-2,801968	-28,183106	19,210137	1,838930	0,337538	-0,040356	-1,422428	2,476289	-25,766814	-10,299090	0,337538	-0,040356	-1,422428	2,476289	-25,766814	-10,299090
11:30:16,86	0,518898	3,373025	-0,104989	0,121985	0,275995	0,501998	0,307098	-0,058710	-1,722267	5,445215	0,802549	-10,980328	-0,736646	-3,216319	-2,642078	-29,783664	21,007536	1,325641	0,307098	-0,058710	-1,722267	0,836442	-23,304659	-10,980328	0,307098	-0,058710	-1,722267	0,836442	-23,304659	-10,980328
11:30:16,91	0,518962	3,372915	-0,104994	0,121988	0,275989	0,552031	0,351393	-0,047651	-1,562377	5,626419	0,821055	-11,493617	-0,740908	-3,222228	-2,619968	-30,073418	21,513705	1,416979	0,351393	-0,047651	-1,562377	1,885841	-26,763294	-11,493617	0,351393	-0,047651	-1,562377	1,885841	-26,763294	-11,493617
11:30:16,96	0,518962	3,372915	-0,104994	0,121988	0,275989	0,552031	0,358641	-0,046914	-1,540268	5,881601	0,693930	-11,402279	-0,740448	-3,221639	-2,619568	-30,133392	21,533858	1,471461	0,358641	-0,046914	-1,540268	2,198835	-27,459385	-11,402279	0,358641	-0,046914	-1,540268	2,198835	-27,459385	-11,402279
11:30:17,01	0,518962	3,372915	-0,104994	0,121988	0,275989	0,552031	0,357901	-0,047018	-1,539867	5,874478	0,593444	-11,347797	-0,744558	-3,220347	-2,621535	-30,139052	21,584638	1,459289	0,357901	-0,047018	-1,539867	2,183543	-27,501794	-11,347797	0,357901	-0,047018	-1,539867	2,183543	-27,501794	-11,347797
11:30:17,06	0,518962	3,372915	-0,104994	0,121988	0,275989	0,552031	0,358837	-0,042813	-1,541834	5,696956	0,611824	-11,359970	-0,745708	-3,224173	-2,619391	-30,192470	21,609270	1,479551	0,358837	-0,042813	-1,541834	2,336127	-27,556890	-11,359970	0,358837	-0,042813	-1,541834	2,336127	-27,556890	-11,359970
11:30:17,11	0,518962	3,372915	-0,104994	0,121988	0,275989	0,552031	0,362726	-0,043730	-1,539691	5,739254	0,755481	-11,339707	-0,749978	-3,228124	-2,622290	-30,208490	21,582978	1,497079	0,362726	-0,043730	-1,539691	2,306454	-27,718528	-11,339707	0,362726	-0,043730	-1,539691	2,306454	-27,718528	-11,339707
11:30:17,16	0,518962	3,372915	-0,104994	0,121988	0,275989	0,552031	0,368282	-0,042007	-1,542589	5,618884	1,043668	-11,322180	-0,747647	-3,227795	-2,620321	-30,230006	21,617931	1,541280	0,368282	-0,042007	-1,542589	2,321331	-27,866492	-11,322180	0,368282	-0,042007	-1,542589	2,321331	-27,866492	-11,322180
11:30:17,21	0,518962	3,372915	-0,104994	0,121988	0,275989	0,552031	0,366832	-0,043862	-1,540620	5,734830	0,932123	-11,277979	-0,750086	-3,226536	-2,623841	-30,252581	21,599148	1,537972	0,366832	-0,043862	-1,540620	2,291700	-27,864159	-11,277979	0,366832	-0,043862	-1,540620	2,291700	-27,864159	-11,277979
11:30:17,26	0,518962	3,372915	-0,104994	0,121988	0,275989	0,552031	0,366961	-0,041119	-1,544140	5,564687	0,928710	-11,281286	-0,751381	-3,227381	-2,612639	-30,346567	21,630704	1,498868	0,366961	-0,041119	-1,544140	2,336811	-27,877757	-11,281286	0,366961	-0,041119	-1,544140	2,336811	-27,877757	-11,281286
11:30:17,31	0,518962	3,372915	-0,104994	0,121988	0,275989	0,552031	0,368341	-0,040421	-1,532939	5,508717	0,903274	-11,320391	-0,705054	-3,207740	-2,742410	-29,231052	19,615404	0,911934	0,368341	-0,040421	-1,532939	2,335648	-28,011486	-11,320391	0,368341	-0,040421	-1,532939	2,335648	-28,011486	-11,320391
11:30:17,36	0,518962	3,372915	-0,104994	0,121988	0,275989	0,552031	0,328168	-0,070721	-1,662709	5,896737	0,788001	-11,907325	-0,728167	-3,230152	-2,621180	-30,352209	20,835662	0,426014	0,328168	-0,070721	-1,662709	0,345174	-24,973192	-11,907325	0,328168	-0,070721	-1,662709	0,345174	-24,973192	-11,907325
11:30:17,41	0,518911	3,373005	-0,104988	0,122000	0,275989	0,602022	0,359133	-0,061911	-1,541479	5,934814	0,817123	-12,393244	-0,739030	-3,232002	-2,581241	-30,660780	21,160311	0,495498	0,359133	-0,061911	-1,541479	1,074834	-27,374854	-12,393244	0,359133	-0,061911	-1,541479	1,074834	-27,374854	-12,393244
11:30:17,46	0,518911	3,373005	-0,104988	0,122000	0,275989	0,602022	0,366167	-0,053428	-1,501540	5,620593	0,753300	-12,323760	-0,738477	-3,236193	-2,583996	-30,691255	21,164246	0,443791	0,366167	-0,053428	-1,501540	1,426489	-27,990792	-12,323760	0,366167	-0,053428	-1,501540	1,426489	-27,990792	-12,323760
11:30:17,51	0,518911	3,373005	-0,104988	0,122000	0,275989	0,602022	0,369520	-0,056002	-1,504296	5,742625	0,899310	-12,375467	-0,737616	-3,238013	-2,588700	-30,824471	21,139566	0,461646	0,369520	-0,056002	-1,504296	1,346441	-28,108013	-12,375467	0,369520	-0,056002	-1,504296	1,346441	-28,108013	-12,375467
11:30:17,56	0,518911	3,373005	-0,104988	0,122000	0,275989	0,602022	0,370666	-0,057658	-1,508999	5,740726	0,855854	-12,357612	-0,735205	-3,239634	-2,589037	-30,809652	21,174552	0,506602	0,370666	-0,057658	-1,508999	1,214591	-28,241399	-12,357612	0,370666	-0,057658	-1,508999	1,214591	-28,241399	-12,357612
11:30:17,61	0,518911	3,373005	-0,104988	0,122000	0,275989	0,602022	0,370864	-0,060556	-1,509336	5,929120	0,861498	-12,312656	-0,732864	-3,241236	-2,589037	-30,834293	21,212736	0,508246	0,370864	-0,060556	-1,509336	1,175507	-28,251311	-12,312656	0,370864	-0,060556	-1,509336	1,175507	-28,251311	-12,312656
11:30:17,66	0,518911	3,373005	-0,104988	0,122000	0,275989	0,602022	0,371081	-0,063384	-1,509336	6,096960	0,832367	-12,311013	-0,735944	-3,234821	-2,590636	-30,878798	21,222336	0,520093	0,371081	-0,063384	-1,509336	1,121295	-28,297501	-12,311013	0,371081	-0,063384	-1,509336	1,121295	-28,297501	-12,311013
11:30:17,71	0,518911	3,373005	-0,104988	0,122000	0,275989	0,602022	0,367065	-0,057510	-1,510935	5,777552	0,580203	-12,299165	-0,736591	-3,237788	-2,591005	-30,909427	21,221952	0,549139	0,367065	-0,057510	-1,510935	1,263027	-28,234424	-12,299165	0,367065	-0,057510	-1,510935	1,263027	-28,234424	-12,299165
11:30:17,76	0,518911	3,373005	-0,104988	0,122000	0,275989	0,602022	0,369958	-0,058433	-1,511304	5,809897	0,704306	-12,270120	-0,736492	-3,242451	-2,592502	-30,868477	21,218953	0,573084	0,369958	-0,058433	-1,511304	1,222923	-28,337423	-12,270120	0,369958	-0,058433	-1,511304	1,222923	-28,337423	-12,270120
11:30:17,81	0,518911	3,373005	-0,104988	0,122000	0,275989	0,602022	0,373947	-0,060850	-1,512801	5,953479	0,948667	-12,246174	-0,736627	-3,238712	-2,593340	-30,936702	21,260883	0,556789	0,373947	-0,060850	-1,512801	1,176739	-28,406153	-12,246174	0,373947	-0,060850	-1,512801	1,176739	-28,406153	-12,246174
11:30:17,86	0,518911	3,373005	-0,104988	0,122000	0,275989	0,602022	0,370777	-0,058864	-1,513639	5,852412	0,703766	-12,262469	-0,735403	-3,237992	-2,593339	-30,916451	21,265264	0,547349	0,370777	-0,058864	-1,513639	1,231566	-28,402191	-12,262469	0,370777	-0,058864	-1,513639	1,231566	-28,402191	-12,262469
11:30:17,91	0,518911	3,373005	-0,104988	0,122000	0,275989	0,602022	0,369541	-0,059564	-1,513638	5,902696	0,654882	-12,271910	-0,733538	-3,238507	-2,593670	-30,856449	21,234685	0,580116	0,369541	-0,059564	-1,513638	1,226955	-28,354111	-12,271910	0,369541	-0,059564	-1,513638	1,226955	-28,354111	-12,271910
11:30:17,96	0,518911	3,373005	-0,104988	0,122000	0,275989	0,602022	0,369054	-0,061437	-1,513970	6,003615	0,696814	-12,239142	-0,733644	-3,243147	-2,591003	-30,934075	21,247944	0,530557	0,369054	-0,061437	-1,513970	1,180836	-28,273954	-12,239142	0,369054	-0,061437	-1,513970	1,180836	-28,273954	-12,239142
11:30:18,01	0,518911	3,373005	-0,104988	0,122000	0,275989	0,602022	0,373125	-0,063665	-1,511302	6,092143	0,834645	-12,288701	-0,735431	-3,238780	-2,592945	-30,925625	21,249122	0,556254	0,373125	-0,063665	-1,511302	1,094462	-28,455688	-12,288701	0,373125	-0,063665	-1,511302	1,094462	-28,455688	-12,288701
11:30:18,06	0,518911	3,373005	-0,104988	0,122000	0,275989	0,602022	0,370238	-0,059933	-1,513244	5,903357	0,691228	-12,263004	-0,736034	-3,239366	-2,591387	-30,928060	21,225900	0,559242	0,370238	-0,059933	-1,513244	1,198589	-28,372443	-12,263004	0,370238	-0,059933	-1,513244	1,198589	-28,372443	-12,263004
11:30:18,11	0,518911	3,373005	-0,104988	0,122000	0,275989	0,602022	0,371046	-0,059704	-1,511686	5,870096	0,742759	-12,260017	-0,741984	-3,240028	-2,591038	-30,970637	21,255594	0,539911	0,371046	-0,059704	-1,511686	1,183342	-28,384358	-12,260017	0,371046	-0,059704	-1,511686	1,183342	-28,384358	-12,260017
11:30:18,16	0,518911	3,373005	-0,104988	0,122000	0,275989	0,602022	0,374594	-0,054883	-1,511337	5,623812	0,875539	-12,279347	-0,734836	-3,246497	-2,592146	-30,943740	21,243691	0,549893	0,374594	-0,054883	-1,511337	1,315535	-28,530103	-12,279347	0,374594	-0,054883	-1,511337	1,315535	-28,530103	-12,279347
11:30:18,21	0,518911	3,373005	-0,104988	0,122000	0,275989	0,602022	0,376623	-0,064307	-1,512445	6,117011	1,010282	-12,269365	-0,737258	-3,234899	-2,595252	-30,936643	21,266607	0,621579	0,376623	-0,064307	-1,512445	1,068934	-28,554622	-12,269365	0,376623	-0,064307	-1,512445	1,068934	-28,554622	-12,269365
11:30:18,26	0,518911	3,373005	-0,104988	0,122000	0,275989	0,602022	0,367790	-0,056411	-1,515551	5,729842	0,545649	-12,197680	-0,742944	-3,235816	-2,592688	-30,936149	21,294796	0,547121	0,367790	-0,056411	-1,515551	1,301558	-28,325856	-12,197680	0,367790	-0,056411	-1,515551	1,301558	-28,325856	-12,197680
11:30:18,31	0,518911	3,373005	-0,104988	0,122000	0,275989	0,602022	0,371427	-0,051945	-1,512988	5,522277	0,721124	-12,272138	-0,739001	-3,242127	-2,593721	-30,952211	21,258673	0,561038	0,371427	-0,051945	-1,512988	1,444562	-28,435912	-12,272138	0,371427	-0,051945	-1,512988	1,444562	-28,435912	-12,272138
11:30:18,36	0,518911	3,373005	-0,104988	0,122000	0,275989	0,602022	0,374921	-0,058515	-1,514020	5,824602	0,906974	-12,258221	-0,733701	-3,239329	-2,592143	-30,956929	21,296470	0,601429	0,374921	-0,058515	-1,514020	1,231143	-28,524357	-12,258221	0,374921	-0,058515	-1,514020	1,231143	-28,524357	-12,258221
11:30:18,41	0,518911	3,373005	-0,104988	0,122000	0,275989	0,602022	0,369848	-0,061706	-1,512442	6,020903	0,620147	-12,217829	-0,734447	-3,240982	-2,594115	-31,026813	21,282960	0,597695	0,369848	-0,061706	-1,512442	1,176958	-28,412884	-12,217829	0,369848	-0,061706	-1,512442	1,176958	-28,412884	-12,217829
11:30:18,46	0,518911	3,373005	-0,104988	0,122000	0,275989	0,602022	0,371652	-0,061886	-1,514414	5,983614	0,660227	-12,221563	-0,733234	-3,239046	-2,595298	-31,000896	21,267748	0,569087	0,371652	-0,061886	-1,514414	1,125550	-28,514475	-12,221563	0,371652	-0,061886	-1,514414	1,125550	-28,514475	-12,221563
11:30:18,51	0,518911	3,373005	-0,104988	0,122000	0,275989	0,602022	0,369369	-0,061969	-1,515597	5,987723	0,571528	-12,250171	-0,737889	-3,241965	-2,594887	-30,980001	21,263116	0,576927	0,369369	-0,061969	-1,515597	1,123131	-28,423908	-12,250171	0,369369	-0,061969	-1,515597	1,123131	-28,423908	-12,250171
11:30:18,56	0,518911	3,373005	-0,104988	0,122000	0,275989	0,602022	0,374225	-0,059398	-1,515186	5,860431	0,844475	-12,242332	-0,739092	-3,241353	-2,591788	-30,999756	21,274950	0,580352	0,374225	-0,059398	-1,515186	1,197717	-28,532192	-12,242332	0,374225	-0,059398	-1,515186	1,197717	-28,532192	-12,242332
11:30:18,61	0,518911	3,373005	-0,104988	0,122000	0,275989	0,602022	0,374296	-0,058049	-1,512088	5,790684	0,825132	-12,238907	-0,739615	-3,246360	-2,593700	-30,977303	21,271326	0,580335	0,374296	-0,058049	-1,512088	1,233820	-28,557093	-12,238907	0,374296	-0,058049	-1,512088	1,233820	-28,557093	-12,238907
11:30:18,66	0,518911	3,373005	-0,104988	0,122000	0,275989	0,602022	0,378894	-0,060100	-1,514000	5,905406	1,085508	-12,238924	-0,734896	-3,243982	-2,592127	-30,978172	21,302041	0,610609	0,378894	-0,060100	-1,514000	1,187566	-28,657696	-12,238924	0,378894	-0,060100	-1,514000	1,187566	-28,657696	-12,238924
11:30:18,71	0,518911	3,373005	-0,104988	0,122000	0,275989	0,602022	0,374475	-0,062998	-1,512426	6,082256	0,839601	-12,208649	-0,732637	-3,239144	-2,593319	-31,007294	21,300922	0,617552	0,374475	-0,062998	-1,512426	1,136940	-28,556698	-12,208649	0,374475	-0,062998	-1,512426	1,136940	-28,556698	-12,208649
11:30:18,76	0,518911	3,373005	-0,104988	0,122000	0,275989	0,602022	0,369156	-0,062535	-1,513618	6,042683	0,538345	-12,201707	-0,736163	-3,237284	-2,594880	-30,993048	21,293918	0,617797	0,369156	-0,062535	-1,513618	1,133664	-28,440401	-12,201707	0,369156	-0,062535	-1,513618	1,133664	-28,440401	-12,201707
11:30:18,81	0,518911	3,373005	-0,104988	0,122000	0,275989	0,602022	0,369308	-0,058551	-1,515180	5,836566	0,562095	-12,201461	-0,737400	-3,237247	-2,596471	-31,021183	21,295879	0,589838	0,369308	-0,058551	-1,515180	1,240300	-28,428593	-12,201461	0,369308	-0,058551	-1,515180	1,240300	-28,428593	-12,201461
11:30:18,86	0,518911	3,373005	-0,104988	0,122000	0,275989	0,602022	0,369894	-0,057462	-1,516770	5,767559	0,567230	-12,229420	-0,736756	-3,236134	-2,594889	-30,999254	21,315957	0,618640	0,369894	-0,057462	-1,516770	1,256795	-28,469473	-12,229420	0,369894	-0,057462	-1,516770	1,256795	-28,469473	-12,229420
11:30:18,91	0,518911	3,373005	-0,104988	0,122000	0,275989	0,602022	0,368608	-0,057463	-1,515188	5,795964	0,509314	-12,200618	-0,741461	-3,239773	-2,594113	-31,004191	21,304869	0,606821	0,368608	-0,057463	-1,515188	1,285121	-28,426444	-12,200618	0,368608	-0,057463	-1,515188	1,285121	-28,426444	-12,200618
11:30:18,96	0,518911	3,373005	-0,104988	0,122000	0,275989	0,602022	0,374112	-0,055208	-1,514412	5,666636	0,796789	-12,212438	-0,741450	-3,241633	-2,594120	-31,012746	21,324413	0,592729	0,374112	-0,055208	-1,514412	1,332805	-28,571031	-12,212438	0,374112	-0,055208	-1,514412	1,332805	-28,571031	-12,212438
11:30:19,01	0,518911	3,373005	-0,104988	0,122000	0,275989	0,602022	0,375718	-0,056147	-1,514419	5,728115	0,863082	-12,226529	-0,741470	-3,239690	-2,593741	-31,015163	21,317828	0,592597	0,375718	-0,056147	-1,514419	1,320568	-28,630751	-12,226529	0,375718	-0,056147	-1,514419	1,320568	-28,630751	-12,226529
11:30:19,06	0,518911	3,373005	-0,104988	0,122000	0,275989	0,602022	0,374045	-0,055159	-1,514040	5,669821	0,777316	-12,226661	-0,734382	-3,244097	-2,594444	-31,007347	21,309143	0,646535	0,374045	-0,055159	-1,514040	1,339842	-28,585234	-12,226661	0,374045	-0,055159	-1,514040	1,339842	-28,585234	-12,226661
11:30:19,11	0,518911	3,373005	-0,104988	0,122000	0,275989	0,602022	0,374318	-0,063500	-1,514744	6,099953	0,802616	-12,172724	-0,739354	-3,242446	-2,593602	-30,995290	21,319310	0,615327	0,374318	-0,063500	-1,514744	1,115186	-28,581354	-12,172724	0,374318	-0,063500	-1,514744	1,115186	-28,581354	-12,172724
11:30:19,16	0,518911	3,373005	-0,104988	0,122000	0,275989	0,602022	0,375374	-0,058369	-1,513901	5,847964	0,862872	-12,203931	-0,735513	-3,240605	-2,594878	-30,991432	21,340080	0,599497	0,375374	-0,058369	-1,513901	1,265995	-28,603971	-12,203931	0,375374	-0,058369	-1,513901	1,265995	-28,603971	-12,203931
11:30:19,21	0,518911	3,373005	-0,104988	0,122000	0,275989	0,602022	0,371859	-0,060776	-1,515177	5,993022	0,673064	-12,219761	-0,739832	-3,239139	-2,594513	-31,069605	21,322913	0,632916	0,371859	-0,060776	-1,515177	1,222138	-28,517875	-12,219761	0,371859	-0,060776	-1,515177	1,222138	-28,517875	-12,219761
11:30:19,26	0,518911	3,373005	-0,104988	0,122000	0,275989	0,602022	0,372080	-0,056632	-1,516750	5,733409	0,641419	-12,190016	-0,739212	-3,238724	-2,596451	-31,050824	21,323424	0,629242	0,372080	-0,056632	-1,516750	1,287836	-28,566825	-12,190016	0,372080	-0,056632	-1,516750	1,287836	-28,566825	-12,190016
11:30:19,31	0,518911	3,373005	-0,104988	0,122000	0,275989	0,602022	0,372080	-0,056632	-1,516750	5,733409	0,641419	-12,190016	-0,744440	-3,244832	-2,594098	-31,032890	21,308668	0,620498	0,372080	-0,056632	-1,516750	1,287836	-28,566825	-12,190016	0,372080	-0,056632	-1,516750	1,287836	-28,566825	-12,190016
11:30:19,36	0,518911	3,373005	-0,104988	0,122000	0,275989	0,602022	0,379983	-0,055158	-1,514397	5,652956	1,075302	-12,198760	-0,740311	-3,244687	-2,595599	-31,090320	21,282147	0,591605	0,379983	-0,055158	-1,514397	1,323081	-28,753353	-12,198760	0,379983	-0,055158	-1,514397	1,323081	-28,753353	-12,198760
11:30:19,41	0,518911	3,373005	-0,104988	0,122000	0,275989	0,602022	0,377793	-0,058661	-1,515898	5,783443	0,924975	-12,227653	-0,739754	-3,242069	-2,594487	-31,031753	21,293863	0,626314	0,377793	-0,058661	-1,515898	1,178562	-28,731808	-12,227653	0,377793	-0,058661	-1,515898	1,178562	-28,731808	-12,227653
11:30:19,46	0,518911	3,373005	-0,104988	0,122000	0,275989	0,602022	0,375248	-0,057834	-1,514786	5,779864	0,837453	-12,192944	-0,739155	-3,242463	-2,596053	-31,022145	21,278186	0,602485	0,375248	-0,057834	-1,514786	1,239910	-28,619481	-12,192944	0,375248	-0,057834	-1,514786	1,239910	-28,619481	-12,192944
11:30:19,51	0,518911	3,373005	-0,104988	0,122000	0,275989	0,602022	0,375289	-0,058550	-1,516352	5,808352	0,855765	-12,216773	-0,714502	-3,231422	-2,253998	-30,423364	20,247330	1,262269	0,375289	-0,058550	-1,516352	1,212148	-28,604418	-12,216773	0,375289	-0,058550	-1,516352	1,212148	-28,604418	-12,216773
11:30:19,56	0,518911	3,373005	-0,104988	0,122000	0,275989	0,602022	0,326713	-0,075970	-1,340727	6,289531	0,656555	-10,732110	-0,699781	-3,209105	-2,420428	-29,219456	19,747061	2,087149	0,326713	-0,075970	-1,340727	0,325876	-24,990420	-10,732110	0,326713	-0,075970	-1,340727	0,325876	-24,990420	-10,732110
11:30:19,61	0,519000	3,373034	-0,104986	0,121978	0,275985	0,552103	0,326713	-0,075970	-1,340727	6,289531	0,656555	-10,732110	-0,697519	-3,206643	-2,454936	-29,054861	19,368912	2,109634	0,326713	-0,075970	-1,340727	0,325876	-24,990420	-10,732110	0,326713	-0,075970	-1,340727	0,325876	-24,990420	-10,732110
11:30:19,66	0,519000	3,373034	-0,104986	0,121978	0,275985	0,552103	0,323449	-0,076698	-1,375235	6,082172	0,818465	-10,709625	-0,698797	-3,204861	-2,455748	-29,086183	19,338388	2,094980	0,323449	-0,076698	-1,375235	0,061409	-24,572317	-10,709625	0,323449	-0,076698	-1,375235	0,061409	-24,572317	-10,709625
11:30:19,71	0,519000	3,373034	-0,104986	0,121978	0,275985	0,552103	0,322546	-0,074700	-1,376047	5,936216	0,759602	-10,724278	-0,703482	-3,204772	-2,454203	-29,091451	19,382263	2,094703	0,322546	-0,074700	-1,376047	0,072242	-24,560229	-10,724278	0,322546	-0,074700	-1,376047	0,072242	-24,560229	-10,724278
11:30:19,76	0,519000	3,373034	-0,104986	0,121978	0,275985	0,552103	0,324811	-0,070598	-1,374502	5,758278	0,850901	-10,724555	-0,696390	-3,204508	-2,453788	-29,079208	19,383009	2,110149	0,324811	-0,070598	-1,374502	0,216306	-24,646761	-10,724555	0,324811	-0,070598	-1,374502	0,216306	-24,646761	-10,724555
11:30:19,81	0,519000	3,373034	-0,104986	0,121978	0,275985	0,552103	0,321036	-0,076608	-1,374087	6,077562	0,664845	-10,709109	-0,694044	-3,204709	-2,456512	-29,091902	19,417787	2,108581	0,321036	-0,076608	-1,374087	0,063811	-24,536502	-10,709109	0,321036	-0,076608	-1,374087	0,063811	-24,536502	-10,709109
11:30:19,86	0,519000	3,373034	-0,104986	0,121978	0,275985	0,552103	0,320038	-0,078740	-1,376811	6,212208	0,584544	-10,710677	-0,704707	-3,206092	-2,454219	-29,120106	19,387617	2,085081	0,320038	-0,078740	-1,376811	0,031080	-24,538425	-10,710677	0,320038	-0,078740	-1,376811	0,031080	-24,538425	-10,710677
11:30:19,91	0,519000	3,373034	-0,104986	0,121978	0,275985	0,552103	0,326567	-0,070197	-1,374519	5,727726	0,914734	-10,734177	-0,699880	-3,206390	-2,458838	-29,059616	19,395558	2,098005	0,326567	-0,070197	-1,374519	0,217246	-24,720795	-10,734177	0,326567	-0,070197	-1,374519	0,217246	-24,720795	-10,734177
11:30:19,96	0,519000	3,373034	-0,104986	0,121978	0,275985	0,552103	0,324411	-0,074527	-1,379138	5,989976	0,851022	-10,721254	-0,699482	-3,202833	-2,474038	-29,106478	19,382588	2,093381	0,324411	-0,074527	-1,379138	0,139640	-24,615239	-10,721254	0,324411	-0,074527	-1,379138	0,139640	-24,615239	-10,721254
11:30:20,01	0,519000	3,373034	-0,104986	0,121978	0,275985	0,552103	0,321132	-0,073092	-1,394337	5,880731	0,646399	-10,725878	-0,722408	-3,236007	-2,327979	-30,584448	20,471092	2,724000	0,321132	-0,073092	-1,394337	0,142985	-24,562435	-10,725878	0,321132	-0,073092	-1,394337	0,142985	-24,562435	-10,725878
11:30:20,06	0,519000	3,373034	-0,104986	0,121978	0,275985	0,552103	0,361324	-0,069825	-1,248279	5,914535	0,912212	-10,095258	-0,712682	-3,209573	-2,391578	-29,498442	20,136441	3,419895	0,361324	-0,069825	-1,248279	0,433246	-27,451754	-10,095258	0,361324	-0,069825	-1,248279	0,433246	-27,451754	-10,095258
11:30:20,11	0,518934	3,372906	-0,104979	0,121995	0,275990	0,502012	0,333569	-0,065031	-1,311877	5,918419	0,576787	-9,399363	-0,710549	-3,206834	-2,428846	-29,395145	19,774425	3,430690	0,333569	-0,065031	-1,311877	0,813482	-25,608413	-9,399363	0,333569	-0,065031	-1,311877	0,813482	-25,608413	-9,399363
11:30:20,16	0,518934	3,372906	-0,104979	0,121995	0,275990	0,502012	0,330130	-0,065508	-1,349145	5,681378	0,668423	-9,388569	-0,705739	-3,209059	-2,426053	-29,342878	19,737321	3,471372	0,330130	-0,065508	-1,349145	0,538965	-25,246813	-9,388569	0,330130	-0,065508	-1,349145	0,538965	-25,246813	-9,388569
11:30:20,21	0,518934	3,372906	-0,104979	0,121995	0,275990	0,502012	0,329653	-0,070787	-1,346353	5,949852	0,707391	-9,347886	-0,706933	-3,209774	-2,422193	-29,368609	19,755698	3,450183	0,329653	-0,070787	-1,346353	0,393088	-25,170332	-9,347886	0,329653	-0,070787	-1,346353	0,393088	-25,170332	-9,347886
11:30:20,26	0,518934	3,372906	-0,104979	0,121995	0,275990	0,502012	0,330869	-0,070110	-1,342492	5,917732	0,739172	-9,369075	-0,706422	-3,207220	-2,420683	-29,413708	19,785374	3,431765	0,330869	-0,070110	-1,342492	0,414060	-25,234040	-9,369075	0,330869	-0,070110	-1,342492	0,414060	-25,234040	-9,369075
11:30:20,31	0,518934	3,372906	-0,104979	0,121995	0,275990	0,502012	0,328401	-0,069276	-1,340982	5,877508	0,556951	-9,387493	-0,709371	-3,210806	-2,420258	-29,401301	19,724240	3,457450	0,328401	-0,069276	-1,340982	0,439315	-25,222538	-9,387493	0,328401	-0,069276	-1,340982	0,439315	-25,222538	-9,387493
11:30:20,36	0,518934	3,372906	-0,104979	0,121995	0,275990	0,502012	0,332981	-0,068515	-1,340557	5,791165	0,836432	-9,361809	-0,708736	-3,213395	-2,420658	-29,407712	19,776825	3,430098	0,332981	-0,068515	-1,340557	0,412758	-25,302601	-9,361809	0,332981	-0,068515	-1,340557	0,412758	-25,302601	-9,361809
11:30:20,41	0,518934	3,372906	-0,104979	0,121995	0,275990	0,502012	0,334906	-0,070359	-1,340957	5,929415	0,904662	-9,389160	-0,711192	-3,210164	-2,417956	-29,449531	19,780853	3,453294	0,334906	-0,070359	-1,340957	0,406213	-25,385445	-9,389160	0,334906	-0,070359	-1,340957	0,406213	-25,385445	-9,389160
11:30:20,46	0,518934	3,372906	-0,104979	0,121995	0,275990	0,502012	0,333335	-0,066617	-1,338255	5,717375	0,784774	-9,365964	-0,706959	-3,215046	-2,421003	-29,398382	19,765800	3,468683	0,333335	-0,066617	-1,338255	0,487972	-25,382061	-9,365964	0,333335	-0,066617	-1,338255	0,487972	-25,382061	-9,365964
11:30:20,51	0,518934	3,372906	-0,104979	0,121995	0,275990	0,502012	0,335447	-0,072724	-1,341303	6,047480	0,946422	-9,350575	-0,708053	-3,208203	-2,417929	-29,367189	19,816132	3,444704	0,335447	-0,072724	-1,341303	0,338673	-25,386207	-9,350575	0,335447	-0,072724	-1,341303	0,338673	-25,386207	-9,350575
11:30:20,56	0,518934	3,372906	-0,104979	0,121995	0,275990	0,502012	0,330068	-0,068355	-1,338228	5,879506	0,668527	-9,374554	-0,712323	-3,212972	-2,418742	-29,433814	19,769994	3,418735	0,330068	-0,068355	-1,338228	0,513622	-25,241798	-9,374554	0,330068	-0,068355	-1,338228	0,513622	-25,241798	-9,374554
11:30:20,61	0,518934	3,372906	-0,104979	0,121995	0,275990	0,502012	0,336333	-0,067041	-1,339041	5,737910	0,959688	-9,400524	-0,706278	-3,213492	-2,419490	-29,362669	19,766227	3,399925	0,336333	-0,067041	-1,339041	0,475174	-25,442456	-9,400524	0,336333	-0,067041	-1,339041	0,475174	-25,442456	-9,400524
11:30:20,66	0,518934	3,372906	-0,104979	0,121995	0,275990	0,502012	0,333761	-0,072537	-1,339789	6,055979	0,889439	-9,419334	-0,705151	-3,216674	-2,418311	-29,399988	19,780661	3,419157	0,333761	-0,072537	-1,339789	0,361857	-25,310800	-9,419334	0,333761	-0,072537	-1,339789	0,361857	-25,310800	-9,419334
11:30:20,71	0,518934	3,372906	-0,104979	0,121995	0,275990	0,502012	0,335953	-0,075103	-1,338610	6,183296	0,963877	-9,400102	-0,710551	-3,211336	-2,417938	-29,420751	19,758804	3,452217	0,335953	-0,075103	-1,338610	0,287676	-25,408419	-9,400102	0,335953	-0,075103	-1,338610	0,287676	-25,408419	-9,400102
11:30:20,76	0,518934	3,372906	-0,104979	0,121995	0,275990	0,502012	0,334030	-0,067758	-1,338237	5,772026	0,856858	-9,367041	-0,707477	-3,206650	-2,418741	-29,365598	19,797101	3,406141	0,334030	-0,067758	-1,338237	0,453019	-25,364528	-9,367041	0,334030	-0,067758	-1,338237	0,453019	-25,364528	-9,367041
11:30:20,81	0,518934	3,372906	-0,104979	0,121995	0,275990	0,502012	0,328435	-0,068078	-1,339040	5,849390	0,594509	-9,413117	-0,707026	-3,208334	-2,417179	-29,429976	19,788200	3,444157	0,328435	-0,068078	-1,339040	0,505291	-25,187632	-9,413117	0,328435	-0,068078	-1,339040	0,505291	-25,187632	-9,413117
11:30:20,86	0,518934	3,372906	-0,104979	0,121995	0,275990	0,502012	0,329668	-0,069310	-1,337478	5,873563	0,607311	-9,375102	-0,711647	-3,214676	-2,416005	-29,407493	19,780473	3,412153	0,329668	-0,069310	-1,337478	0,432742	-25,271604	-9,375102	0,329668	-0,069310	-1,337478	0,432742	-25,271604	-9,375102
11:30:20,91	0,518934	3,372906	-0,104979	0,121995	0,275990	0,502012	0,337471	-0,068479	-1,336305	5,834888	1,036403	-9,407105	-0,715723	-3,211146	-2,416785	-29,374302	19,782523	3,417017	0,337471	-0,068479	-1,336305	0,459320	-25,455049	-9,407105	0,337471	-0,068479	-1,336305	0,459320	-25,455049	-9,407105
11:30:20,97	0,518934	3,372906	-0,104979	0,121995	0,275990	0,502012	0,336452	-0,063184	-1,337084	5,577950	1,011134	-9,402242	-0,714596	-3,212352	-2,416388	-29,402611	19,790335	3,436713	0,336452	-0,063184	-1,337084	0,617992	-25,400326	-9,402242	0,336452	-0,063184	-1,337084	0,617992	-25,400326	-9,402242
11:30:21,02	0,518934	3,372906	-0,104979	0,121995	0,275990	0,502012	0,336932	-0,064763	-1,336687	5,652650	1,007705	-9,382546	-0,706876	-3,211158	-2,415189	-29,369065	19,785156	3,451520	0,336932	-0,064763	-1,336687	0,568769	-25,441486	-9,382546	0,336932	-0,064763	-1,336687	0,568769	-25,441486	-9,382546
11:30:21,07	0,518934	3,372906	-0,104979	0,121995	0,275990	0,502012	0,332038	-0,070852	-1,335488	5,981582	0,784864	-9,367739	-0,706977	-3,210439	-2,417173	-29,411125	19,778556	3,428811	0,332038	-0,070852	-1,335488	0,419690	-25,280156	-9,367739	0,332038	-0,070852	-1,335488	0,419690	-25,280156	-9,367739
11:30:21,12	0,518934	3,372906	-0,104979	0,121995	0,275990	0,502012	0,331466	-0,070405	-1,337472	5,931577	0,721983	-9,390448	-0,709145	-3,213060	-2,414808	-29,349391	19,818486	3,422408	0,331466	-0,070405	-1,337472	0,404799	-25,298117	-9,390448	0,331466	-0,070405	-1,337472	0,404799	-25,298117	-9,390448
11:30:21,17	0,518934	3,372906	-0,104979	0,121995	0,275990	0,502012	0,334820	-0,069838	-1,335108	5,967534	0,929872	-9,396850	-0,704620	-3,206529	-2,417577	-29,393210	19,754754	3,414563	0,334820	-0,069838	-1,335108	0,485274	-25,353493	-9,396850	0,334820	-0,069838	-1,335108	0,485274	-25,353493	-9,396850
11:30:21,22	0,518934	3,372906	-0,104979	0,121995	0,275990	0,502012	0,326902	-0,070491	-1,337877	5,924394	0,512047	-9,404696	-0,707584	-3,212293	-2,415633	-29,424995	19,765100	3,407825	0,326902	-0,070491	-1,337877	0,390863	-25,149744	-9,404696	0,326902	-0,070491	-1,337877	0,390863	-25,149744	-9,404696
11:30:21,27	0,518934	3,372906	-0,104979	0,121995	0,275990	0,502012	0,333375	-0,070806	-1,335932	5,933868	0,815949	-9,411434	-0,710465	-3,218278	-2,419066	-29,413107	19,807819	3,458225	0,333375	-0,070806	-1,335932	0,375569	-25,353981	-9,411434	0,333375	-0,070806	-1,335932	0,375569	-25,353981	-9,411434
11:30:21,32	0,518934	3,372906	-0,104979	0,121995	0,275990	0,502012	0,339999	-0,071304	-1,339365	6,002670	1,149335	-9,361033	-0,711099	-3,208938	-2,414464	-29,415400	19,790558	3,431946	0,339999	-0,071304	-1,339365	0,405329	-25,540582	-9,361033	0,339999	-0,071304	-1,339365	0,405329	-25,540582	-9,361033
11:30:21,37	0,518934	3,372906	-0,104979	0,121995	0,275990	0,502012	0,332227	-0,066085	-1,334763	5,715177	0,751847	-9,387312	-0,704574	-3,215356	-2,415191	-29,393678	19,745622	3,435747	0,332227	-0,066085	-1,334763	0,527542	-25,327985	-9,387312	0,332227	-0,066085	-1,334763	0,527542	-25,327985	-9,387312
11:30:21,42	0,518934	3,372906	-0,104979	0,121995	0,275990	0,502012	0,334523	-0,074944	-1,335490	6,147841	0,912511	-9,383512	-0,710493	-3,209025	-2,416399	-29,410398	19,810579	3,438650	0,334523	-0,074944	-1,335490	0,264698	-25,347546	-9,383512	0,334523	-0,074944	-1,335490	0,264698	-25,347546	-9,383512
11:30:21,47	0,518934	3,372906	-0,104979	0,121995	0,275990	0,502012	0,332000	-0,066653	-1,336698	5,764570	0,734367	-9,380608	-0,704530	-3,208263	-2,417182	-29,372963	19,796992	3,400690	0,332000	-0,066653	-1,336698	0,532322	-25,327651	-9,380608	0,332000	-0,066653	-1,336698	0,532322	-25,327651	-9,380608
11:30:21,52	0,518934	3,372906	-0,104979	0,121995	0,275990	0,502012	0,328358	-0,071436	-1,337482	6,020235	0,584192	-9,418568	-0,711183	-3,212614	-2,414472	-29,448844	19,742113	3,420493	0,328358	-0,071436	-1,337482	0,412524	-25,191921	-9,418568	0,328358	-0,071436	-1,337482	0,412524	-25,191921	-9,418568
11:30:21,57	0,518934	3,372906	-0,104979	0,121995	0,275990	0,502012	0,335453	-0,067850	-1,334771	5,748286	0,914848	-9,398766	-0,713550	-3,213523	-2,408587	-29,352408	19,810133	3,432091	0,335453	-0,067850	-1,334771	0,422091	-25,418210	-9,398766	0,335453	-0,067850	-1,334771	0,422091	-25,418210	-9,398766
11:30:21,62	0,518934	3,372906	-0,104979	0,121995	0,275990	0,502012	0,337424	-0,066254	-1,328886	5,772447	1,066826	-9,387167	-0,749998	-3,244733	-2,139394	-31,125739	21,875254	3,999870	0,337424	-0,066254	-1,328886	0,571496	-25,420925	-9,387167	0,337424	-0,066254	-1,328886	0,571496	-25,420925	-9,387167
11:30:21,67	0,518934	3,372906	-0,104979	0,121995	0,275990	0,502012	0,382676	-0,050294	-1,059693	5,844313	0,851659	-8,819389	-0,732260	-3,231304	-2,329369	-30,678921	20,863159	4,588216	0,382676	-0,050294	-1,059693	1,896214	-29,188432	-8,819389	0,382676	-0,050294	-1,059693	1,896214	-29,188432	-8,819389
11:30:21,72	0,518991	3,372952	-0,104984	0,121983	0,276001	0,451979	0,362178	-0,058942	-1,249668	5,640894	0,678740	-8,231042	-0,720702	-3,225696	-2,395331	-30,455810	20,344406	4,617118	0,362178	-0,058942	-1,249668	1,013964	-27,752219	-8,231042	0,362178	-0,058942	-1,249668	1,013964	-27,752219	-8,231042
11:30:21,77	0,518991	3,372952	-0,104984	0,121983	0,276001	0,451979	0,351542	-0,066147	-1,315630	5,677860	0,578273	-8,202140	-0,724790	-3,230509	-2,391474	-30,460106	20,327507	4,559557	0,351542	-0,066147	-1,315630	0,485332	-27,017773	-8,202140	0,351542	-0,066147	-1,315630	0,485332	-27,017773	-8,202140
11:30:21,82	0,518991	3,372952	-0,104984	0,121983	0,276001	0,451979	0,357754	-0,065014	-1,311773	5,602144	0,906020	-8,259702	-0,718236	-3,234834	-2,388700	-30,434544	20,311757	4,576973	0,357754	-0,065014	-1,311773	0,498582	-27,177659	-8,259702	0,357754	-0,065014	-1,311773	0,498582	-27,177659	-8,259702
11:30:21,87	0,518991	3,372952	-0,104984	0,121983	0,276001	0,451979	0,358223	-0,072852	-1,308999	6,008903	0,960405	-8,242285	-0,719404	-3,231437	-2,388340	-30,430372	20,329799	4,558211	0,358223	-0,072852	-1,308999	0,289995	-27,160067	-8,242285	0,358223	-0,072852	-1,308999	0,289995	-27,160067	-8,242285
11:30:21,92	0,518991	3,372952	-0,104984	0,121983	0,276001	0,451979	0,355865	-0,070142	-1,308639	5,885671	0,832405	-8,261048	-0,722371	-3,226548	-2,386436	-30,436215	20,339518	4,543101	0,355865	-0,070142	-1,308639	0,379532	-27,103000	-8,261048	0,355865	-0,070142	-1,308639	0,379532	-27,103000	-8,261048
11:30:21,97	0,518991	3,372952	-0,104984	0,121983	0,276001	0,451979	0,353114	-0,065128	-1,306736	5,630460	0,679448	-8,276158	-0,722935	-3,226524	-2,387159	-30,402018	20,296805	4,595024	0,353114	-0,065128	-1,306736	0,517888	-27,040026	-8,276158	0,353114	-0,065128	-1,306736	0,517888	-27,040026	-8,276158
11:30:22,02	0,518991	3,372952	-0,104984	0,121983	0,276001	0,451979	0,353375	-0,064627	-1,307459	5,584492	0,743994	-8,224235	-0,719994	-3,225464	-2,386454	-30,413995	20,299635	4,508261	0,353375	-0,064627	-1,307459	0,511284	-26,995971	-8,224235	0,353375	-0,064627	-1,307459	0,511284	-26,995971	-8,224235
11:30:22,07	0,518991	3,372952	-0,104984	0,121983	0,276001	0,451979	0,354351	-0,065532	-1,292242	5,630236	0,947261	-8,237466	-0,722639	-3,227821	-2,371943	-30,270571	20,219375	4,581792	0,354351	-0,065532	-1,292242	0,485961	-26,869266	-8,237466	0,354351	-0,065532	-1,292242	0,485961	-26,869266	-8,237466
11:30:22,12	0,518991	3,372952	-0,104984	0,121983	0,276001	0,451979	0,354351	-0,065532	-1,292242	5,630236	0,947261	-8,237466	-0,721327	-3,227954	-2,098240	-30,185919	20,405977	5,108571	0,354351	-0,065532	-1,292242	0,485961	-26,869266	-8,237466	0,354351	-0,065532	-1,292242	0,485961	-26,869266	-8,237466
11:30:22,17	0,518991	3,372952	-0,104984	0,121983	0,276001	0,451979	0,333669	-0,058878	-1,071958	5,466513	0,800098	-7,281881	-0,718061	-3,206583	-2,151658	-29,375511	19,913127	5,537377	0,333669	-0,058878	-1,071958	0,844617	-25,392942	-7,281881	0,333669	-0,058878	-1,071958	0,844617	-25,392942	-7,281881
11:30:22,22	0,518965	3,372941	-0,105000	0,121991	0,276002	0,402003	0,333669	-0,058878	-1,071958	5,466513	0,800098	-7,281881	-0,715616	-3,200848	-2,184238	-29,214532	19,804034	5,563016	0,333669	-0,058878	-1,071958	0,844617	-25,392942	-7,281881	0,333669	-0,058878	-1,071958	0,844617	-25,392942	-7,281881
11:30:22,27	0,518965	3,372941	-0,105000	0,121991	0,276002	0,402003	0,327480	-0,058128	-1,104537	5,413537	0,672210	-7,256242	-0,712527	-3,201465	-2,181111	-29,149018	19,777900	5,535820	0,327480	-0,058128	-1,104537	0,850499	-25,034965	-7,256242	0,327480	-0,058128	-1,104537	0,850499	-25,034965	-7,256242
11:30:22,32	0,518965	3,372941	-0,105000	0,121991	0,276002	0,402003	0,326469	-0,061112	-1,101410	5,578825	0,689465	-7,283439	-0,717157	-3,203733	-2,180329	-29,119402	19,776441	5,519321	0,326469	-0,061112	-1,101410	0,781548	-24,938381	-7,283439	0,326469	-0,061112	-1,101410	0,781548	-24,938381	-7,283439
11:30:22,37	0,518965	3,372941	-0,105000	0,121991	0,276002	0,402003	0,330749	-0,058236	-1,100628	5,442841	0,938384	-7,299938	-0,716517	-3,200222	-2,176466	-29,097451	19,776897	5,493165	0,330749	-0,058236	-1,100628	0,871295	-25,025415	-7,299938	0,330749	-0,058236	-1,100628	0,871295	-25,025415	-7,299938
11:30:22,42	0,518965	3,372941	-0,105000	0,121991	0,276002	0,402003	0,327388	-0,057034	-1,096765	5,391694	0,782400	-7,326094	-0,714746	-3,198568	-2,177642	-29,113146	19,846695	5,496829	0,327388	-0,057034	-1,096765	0,914524	-24,917569	-7,326094	0,327388	-0,057034	-1,096765	0,914524	-24,917569	-7,326094
11:30:22,47	0,518965	3,372941	-0,105000	0,121991	0,276002	0,402003	0,325070	-0,057741	-1,097941	5,481058	0,613390	-7,322430	-0,717741	-3,201253	-2,178368	-29,119601	19,805005	5,558073	0,325070	-0,057741	-1,097941	0,948388	-24,904642	-7,322430	0,325070	-0,057741	-1,097941	0,948388	-24,904642	-7,322430
11:30:22,52	0,518965	3,372941	-0,105000	0,121991	0,276002	0,402003	0,328893	-0,056490	-1,098667	5,376685	0,827418	-7,261186	-0,712973	-3,200316	-2,178762	-29,098530	19,819436	5,535295	0,328893	-0,056490	-1,098667	0,942202	-24,990685	-7,261186	0,328893	-0,056490	-1,098667	0,942202	-24,990685	-7,261186
11:30:22,57	0,518965	3,372941	-0,105000	0,121991	0,276002	0,402003	0,325697	-0,060151	-1,099061	5,590056	0,672279	-7,283963	-0,710410	-3,205606	-2,178060	-29,084337	19,809304	5,519521	0,325697	-0,060151	-1,099061	0,868236	-24,894968	-7,283963	0,325697	-0,060151	-1,099061	0,868236	-24,894968	-7,283963
11:30:22,62	0,518965	3,372941	-0,105000	0,121991	0,276002	0,402003	0,328997	-0,065015	-1,098360	5,841352	0,861210	-7,299738	-0,714039	-3,203450	-2,177176	-29,044403	19,779498	5,527000	0,328997	-0,065015	-1,098360	0,737639	-24,965048	-7,299738	0,328997	-0,065015	-1,098360	0,737639	-24,965048	-7,299738
11:30:22,67	0,518965	3,372941	-0,105000	0,121991	0,276002	0,402003	0,328945	-0,060794	-1,097475	5,616016	0,907985	-7,292258	-0,714659	-3,198273	-2,173347	-29,071758	19,824076	5,497970	0,328945	-0,060794	-1,097475	0,843648	-24,914179	-7,292258	0,328945	-0,060794	-1,097475	0,843648	-24,914179	-7,292258
11:30:22,72	0,518965	3,372941	-0,105000	0,121991	0,276002	0,402003	0,324771	-0,057669	-1,093646	5,478411	0,644970	-7,321289	-0,711695	-3,203359	-2,177175	-29,049743	19,778658	5,527446	0,324771	-0,057669	-1,093646	0,951406	-24,849554	-7,321289	0,324771	-0,057669	-1,093646	0,951406	-24,849554	-7,321289
11:30:22,77	0,518965	3,372941	-0,105000	0,121991	0,276002	0,402003	0,327694	-0,062779	-1,097474	5,715800	0,838751	-7,291812	-0,714136	-3,199777	-2,177593	-29,090283	19,814993	5,539081	0,327694	-0,062779	-1,097474	0,787669	-24,885243	-7,291812	0,327694	-0,062779	-1,097474	0,787669	-24,885243	-7,291812
11:30:22,82	0,518965	3,372941	-0,105000	0,121991	0,276002	0,402003	0,325812	-0,058874	-1,097892	5,523943	0,687617	-7,280177	-0,714714	-3,203199	-2,173319	-29,094067	19,785483	5,520431	0,325812	-0,058874	-1,097892	0,902345	-24,888650	-7,280177	0,325812	-0,058874	-1,097892	0,902345	-24,888650	-7,280177
11:30:22,87	0,518965	3,372941	-0,105000	0,121991	0,276002	0,402003	0,329065	-0,060085	-1,093618	5,559460	0,868223	-7,298828	-0,717542	-3,203476	-2,176801	-29,038767	19,798576	5,512180	0,329065	-0,060085	-1,093618	0,842808	-24,963363	-7,298828	0,329065	-0,060085	-1,093618	0,842808	-24,963363	-7,298828
11:30:22,92	0,518965	3,372941	-0,105000	0,121991	0,276002	0,402003	0,330718	-0,057774	-1,097100	5,478296	0,995559	-7,307078	-0,715776	-3,197402	-2,178382	-29,034090	19,835657	5,505799	0,330718	-0,057774	-1,097100	0,943029	-24,965840	-7,307078	0,330718	-0,057774	-1,097100	0,943029	-24,965840	-7,307078
11:30:22,97	0,518965	3,372941	-0,105000	0,121991	0,276002	0,402003	0,324575	-0,056266	-1,098682	5,434351	0,661618	-7,313460	-0,712328	-3,206818	-2,181438	-29,071465	19,784652	5,539523	0,324575	-0,056266	-1,098682	1,017433	-24,817534	-7,313460	0,324575	-0,056266	-1,098682	1,017433	-24,817534	-7,313460
11:30:23,02	0,518965	3,372941	-0,105000	0,121991	0,276002	0,402003	0,331006	-0,063961	-1,101737	5,771585	0,989133	-7,279735	-0,717024	-3,197077	-2,176039	-29,055016	19,802129	5,537262	0,331006	-0,063961	-1,101737	0,750680	-24,994803	-7,279735	0,331006	-0,063961	-1,101737	0,750680	-24,994803	-7,279735
11:30:23,08	0,518965	3,372941	-0,105000	0,121991	0,276002	0,402003	0,324918	-0,055023	-1,096338	5,330169	0,678086	-7,281996	-0,718784	-3,202969	-2,179575	-29,058895	19,771248	5,459764	0,324918	-0,055023	-1,096338	1,010896	-24,827975	-7,281996	0,324918	-0,055023	-1,096338	1,010896	-24,827975	-7,281996
11:30:23,13	0,518965	3,372941	-0,105000	0,121991	0,276002	0,402003	0,330901	-0,056445	-1,099874	5,375438	1,001274	-7,359495	-0,716394	-3,199291	-2,179136	-29,036935	19,802750	5,529071	0,330901	-0,056445	-1,099874	0,944526	-24,974439	-7,359495	0,330901	-0,056445	-1,099874	0,944526	-24,974439	-7,359495
11:30:23,18	0,518965	3,372941	-0,105000	0,121991	0,276002	0,402003	0,326521	-0,056676	-1,099435	5,425709	0,776784	-7,290187	-0,718179	-3,205059	-2,177201	-29,068702	19,807788	5,507836	0,326521	-0,056676	-1,099435	0,976668	-24,855104	-7,290187	0,326521	-0,056676	-1,099435	0,976668	-24,855104	-7,290187
11:30:23,23	0,518965	3,372941	-0,105000	0,121991	0,276002	0,402003	0,332408	-0,058013	-1,097500	5,483742	1,052895	-7,311422	-0,717071	-3,201014	-2,179177	-29,084298	19,795723	5,495069	0,332408	-0,058013	-1,097500	0,929702	-25,041149	-7,311422	0,332408	-0,058013	-1,097500	0,929702	-25,041149	-7,311422
11:30:23,28	0,518965	3,372941	-0,105000	0,121991	0,276002	0,402003	0,328351	-0,056950	-1,099476	5,410218	0,834442	-7,324189	-0,714106	-3,199343	-2,179168	-29,065388	19,782420	5,500048	0,328351	-0,056950	-1,099476	0,939626	-24,941104	-7,324189	0,328351	-0,056950	-1,099476	0,939626	-24,941104	-7,324189
11:30:23,33	0,518965	3,372941	-0,105000	0,121991	0,276002	0,402003	0,325422	-0,058683	-1,099467	5,498259	0,705156	-7,319210	-0,717080	-3,200535	-2,178009	-29,081948	19,776274	5,498626	0,325422	-0,058683	-1,099467	0,891641	-24,840455	-7,319210	0,325422	-0,058683	-1,099467	0,891641	-24,840455	-7,319210
11:30:23,38	0,518965	3,372941	-0,105000	0,121991	0,276002	0,402003	0,327941	-0,056704	-1,098308	5,381728	0,824874	-7,320633	-0,711076	-3,204568	-2,177562	-29,044013	19,792272	5,518296	0,327941	-0,056704	-1,098308	0,930491	-24,918475	-7,320633	0,327941	-0,056704	-1,098308	0,930491	-24,918475	-7,320633
11:30:23,43	0,518965	3,372941	-0,105000	0,121991	0,276002	0,402003	0,327768	-0,056233	-1,096961	5,368080	0,828213	-7,344527	-0,713993	-3,199044	-2,179562	-29,030215	19,827737	5,472372	0,327768	-0,056233	-1,096961	0,953814	-24,901614	-7,344527	0,327768	-0,056233	-1,096961	0,953814	-24,901614	-7,344527
11:30:23,48	0,518965	3,372941	-0,105000	0,121991	0,276002	0,402003	0,325106	-0,058632	-1,099862	5,552419	0,696548	-7,346887	-0,720471	-3,197597	-2,179525	-29,017900	19,827623	5,534301	0,325106	-0,058632	-1,099862	0,949833	-24,824289	-7,346887	0,325106	-0,058632	-1,099862	0,949833	-24,824289	-7,346887
11:30:23,53	0,518965	3,372941	-0,105000	0,121991	0,276002	0,402003	0,327091	-0,052298	-1,099824	5,229107	0,810500	-7,284958	-0,742210	-3,229079	-2,011791	-30,444177	21,406678	6,022015	0,327091	-0,052298	-1,099824	1,123744	-24,866175	-7,284958	0,327091	-0,052298	-1,099824	1,123744	-24,866175	-7,284958
11:30:23,58	0,518965	3,372941	-0,105000	0,121991	0,276002	0,402003	0,365225	-0,049212	-0,932090	5,723008	0,768752	-6,797243	-0,713885	-3,188875	-2,168269	-28,798363	19,663553	6,442949	0,365225	-0,049212	-0,932090	1,859882	-27,901447	-6,797243	0,365225	-0,049212	-0,932090	1,859882	-27,901447	-6,797243
11:30:23,63	0,518930	3,372850	-0,105001	0,121982	0,275991	0,351927	0,316246	-0,053640	-1,088568	5,266599	0,518673	-6,376309	-0,707789	-3,193158	-2,220736	-28,483964	19,281164	6,396826	0,316246	-0,053640	-1,088568	1,055847	-24,306600	-6,376309	0,316246	-0,053640	-1,088568	1,055847	-24,306600	-6,376309
11:30:23,68	0,518930	3,372850	-0,105001	0,121982	0,275991	0,351927	0,316907	-0,061061	-1,141035	5,478530	1,016548	-6,422433	-0,704728	-3,184003	-2,220199	-28,408439	19,294489	6,422263	0,316907	-0,061061	-1,141035	0,685233	-23,860661	-6,422433	0,316907	-0,061061	-1,141035	0,685233	-23,860661	-6,422433
11:30:23,73	0,518930	3,372850	-0,105001	0,121982	0,275991	0,351927	0,307448	-0,059134	-1,140498	5,427629	0,583406	-6,396996	-0,710113	-3,187346	-2,216732	-28,462899	19,289353	6,404586	0,307448	-0,059134	-1,140498	0,785601	-23,551243	-6,396996	0,307448	-0,059134	-1,140498	0,785601	-23,551243	-6,396996
11:30:23,78	0,518930	3,372850	-0,105001	0,121982	0,275991	0,351927	0,313035	-0,056143	-1,137031	5,240398	0,829368	-6,414672	-0,707113	-3,183808	-2,212464	-28,435228	19,282516	6,392839	0,313035	-0,056143	-1,137031	0,833195	-23,743911	-6,414672	0,313035	-0,056143	-1,137031	0,833195	-23,743911	-6,414672
11:30:23,83	0,518930	3,372850	-0,105001	0,121982	0,275991	0,351927	0,308471	-0,056972	-1,132763	5,291422	0,619402	-6,426420	-0,708135	-3,186048	-2,213967	-28,383575	19,343039	6,418878	0,308471	-0,056972	-1,132763	0,819140	-23,595573	-6,426420	0,308471	-0,056972	-1,132763	0,819140	-23,595573	-6,426420
11:30:23,88	0,518930	3,372850	-0,105001	0,121982	0,275991	0,351927	0,310922	-0,057206	-1,134266	5,381865	0,761338	-6,400380	-0,706912	-3,190424	-2,209676	-28,345866	19,227783	6,387524	0,310922	-0,057206	-1,134266	0,891162	-23,646059	-6,400380	0,310922	-0,057206	-1,134266	0,891162	-23,646059	-6,400380
11:30:23,93	0,518930	3,372850	-0,105001	0,121982	0,275991	0,351927	0,314101	-0,060453	-1,129975	5,469746	1,016903	-6,431734	-0,707002	-3,182050	-2,210526	-28,381577	19,269423	6,361898	0,314101	-0,060453	-1,129975	0,724159	-23,640004	-6,431734	0,314101	-0,060453	-1,129975	0,724159	-23,640004	-6,431734
11:30:23,98	0,518930	3,372850	-0,105001	0,121982	0,275991	0,351927	0,307624	-0,060398	-1,133426	5,580293	0,748193	-6,412844	-0,703722	-3,184788	-2,213127	-28,230198	19,291980	6,406415	0,307624	-0,060398	-1,133426	0,839058	-23,400302	-6,412844	0,307624	-0,060398	-1,133426	0,839058	-23,400302	-6,412844
11:30:24,03	0,518930	3,372850	-0,105001	0,121982	0,275991	0,351927	0,307624	-0,060398	-1,133426	5,580293	0,748193	-6,412844	-0,748969	-3,182154	-1,875910	-28,353730	21,257298	6,863659	0,307624	-0,060398	-1,133426	0,839058	-23,400302	-6,412844	0,307624	-0,060398	-1,133426	0,839058	-23,400302	-6,412844
11:30:24,08	0,518930	3,372850	-0,105001	0,121982	0,275991	0,351927	0,327967	-0,019896	-0,796209	5,114460	0,716389	-5,955600	-0,739551	-3,169696	-2,000915	-27,629870	20,866811	7,199424	0,327967	-0,019896	-0,796209	3,552598	-25,029032	-5,955600	0,327967	-0,019896	-0,796209	3,552598	-25,029032	-5,955600
11:30:24,13	0,518982	3,372974	-0,105025	0,121991	0,275994	0,301951	0,312469	-0,021823	-0,921214	5,238431	0,732599	-5,619834	-0,729583	-3,162220	-2,067616	-27,288069	20,261742	7,219948	0,312469	-0,021823	-0,921214	3,525286	-23,796202	-5,619834	0,312469	-0,021823	-0,921214	3,525286	-23,796202	-5,619834
11:30:24,18	0,518982	3,372974	-0,105025	0,121991	0,275994	0,301951	0,301011	-0,026718	-0,987915	5,139845	0,735318	-5,599310	-0,731360	-3,159743	-2,066856	-27,270612	20,207893	7,203107	0,301011	-0,026718	-0,987915	3,042476	-22,894017	-5,599310	0,301011	-0,026718	-0,987915	3,042476	-22,894017	-5,599310
11:30:24,23	0,518982	3,372974	-0,105025	0,121991	0,275994	0,301951	0,299754	-0,023940	-0,987155	4,957499	0,711990	-5,616152	-0,728153	-3,163419	-2,067236	-27,168229	20,210925	7,124869	0,299754	-0,023940	-0,987155	3,078179	-22,818661	-5,616152	0,299754	-0,023940	-0,987155	3,078179	-22,818661	-5,616152
11:30:24,28	0,518982	3,372974	-0,105025	0,121991	0,275994	0,301951	0,301334	-0,028556	-0,987535	5,251313	0,881346	-5,694389	-0,728097	-3,160526	-2,067198	-27,138361	20,240020	7,174361	0,301334	-0,028556	-0,987535	3,009690	-22,773405	-5,694389	0,301334	-0,028556	-0,987535	3,009690	-22,773405	-5,694389
11:30:24,33	0,518982	3,372974	-0,105025	0,121991	0,275994	0,301951	0,298800	-0,027158	-0,987497	5,218761	0,760883	-5,644897	-0,724663	-3,160662	-2,067643	-27,178396	20,201385	7,116238	0,298800	-0,027158	-0,987497	3,086860	-22,694927	-5,644897	0,298800	-0,027158	-0,987497	3,086860	-22,694927	-5,644897
11:30:24,38	0,518982	3,372974	-0,105025	0,121991	0,275994	0,301951	0,297201	-0,030200	-0,987942	5,323468	0,662379	-5,703021	-0,730051	-3,159228	-2,066481	-27,211351	20,195990	7,148894	0,297201	-0,030200	-0,987942	2,952772	-22,667906	-5,703021	0,297201	-0,030200	-0,987942	2,952772	-22,667906	-5,703021
11:30:24,43	0,518982	3,372974	-0,105025	0,121991	0,275994	0,301951	0,298653	-0,024817	-0,986780	5,022383	0,712058	-5,670364	-0,731143	-3,157029	-2,068792	-27,167588	20,220554	7,165310	0,298653	-0,024817	-0,986780	3,074282	-22,732236	-5,670364	0,298653	-0,024817	-0,986780	3,074282	-22,732236	-5,670364
11:30:24,48	0,518982	3,372974	-0,105025	0,121991	0,275994	0,301951	0,297295	-0,022771	-0,989091	4,959171	0,667044	-5,653948	-0,728666	-3,165063	-2,067985	-27,136130	20,216885	7,134544	0,297295	-0,022771	-0,989091	3,171643	-22,670623	-5,653948	0,297295	-0,022771	-0,989091	3,171643	-22,670623	-5,653948
11:30:24,53	0,518982	3,372974	-0,105025	0,121991	0,275994	0,301951	0,303014	-0,028934	-0,988284	5,292191	0,993504	-5,684715	-0,732872	-3,159792	-2,069556	-27,140160	20,173450	7,153585	0,303014	-0,028934	-0,988284	3,020878	-22,793095	-5,684715	0,303014	-0,028934	-0,988284	3,020878	-22,793095	-5,684715
11:30:24,58	0,518982	3,372974	-0,105025	0,121991	0,275994	0,301951	0,300552	-0,022656	-0,989855	4,926091	0,883723	-5,665673	-0,731077	-3,164133	-2,069541	-27,137269	20,165752	7,143276	0,300552	-0,022656	-0,989855	3,147621	-22,709633	-5,665673	0,300552	-0,022656	-0,989855	3,147621	-22,709633	-5,665673
11:30:24,63	0,518982	3,372974	-0,105025	0,121991	0,275994	0,301951	0,303414	-0,026381	-0,989840	5,114566	1,038888	-5,675983	-0,729325	-3,161593	-2,065288	-27,159747	20,203204	7,137953	0,303414	-0,026381	-0,989840	3,043689	-22,779117	-5,675983	0,303414	-0,026381	-0,989840	3,043689	-22,779117	-5,675983
11:30:24,68	0,518982	3,372974	-0,105025	0,121991	0,275994	0,301951	0,300338	-0,026628	-0,985587	5,148608	0,840747	-5,681305	-0,729848	-3,158683	-2,069804	-27,170411	20,160252	7,102226	0,300338	-0,026628	-0,985587	3,058338	-22,735796	-5,681305	0,300338	-0,026628	-0,985587	3,058338	-22,735796	-5,681305
11:30:24,73	0,518982	3,372974	-0,105025	0,121991	0,275994	0,301951	0,298079	-0,024720	-0,990103	5,006883	0,735537	-5,717032	-0,724033	-3,157083	-2,068003	-27,139452	20,185598	7,150107	0,298079	-0,024720	-0,990103	3,066360	-22,663702	-5,717032	0,298079	-0,024720	-0,990103	3,066360	-22,663702	-5,717032
11:30:24,78	0,518982	3,372974	-0,105025	0,121991	0,275994	0,301951	0,293786	-0,028956	-0,988302	5,264574	0,526433	-5,669152	-0,721039	-3,160898	-2,064873	-27,128335	20,169429	7,142676	0,293786	-0,028956	-0,988302	2,991541	-22,535795	-5,669152	0,293786	-0,028956	-0,988302	2,991541	-22,535795	-5,669152
11:30:24,83	0,518982	3,372974	-0,105025	0,121991	0,275994	0,301951	0,295594	-0,033456	-0,985172	5,490143	0,638142	-5,676582	-0,732908	-3,159472	-2,068790	-27,144037	20,131275	7,142159	0,295594	-0,033456	-0,985172	2,863840	-22,565985	-5,676582	0,295594	-0,033456	-0,985172	2,863840	-22,565985	-5,676582
11:30:24,88	0,518982	3,372974	-0,105025	0,121991	0,275994	0,301951	0,300293	-0,022465	-0,989089	4,877702	0,887979	-5,677099	-0,729968	-3,159570	-2,065341	-27,172796	20,166737	7,088689	0,300293	-0,022465	-0,989089	3,114216	-22,685036	-5,677099	0,300293	-0,022465	-0,989089	3,114216	-22,685036	-5,677099
11:30:24,93	0,518982	3,372974	-0,105025	0,121991	0,275994	0,301951	0,298908	-0,025059	-0,985640	5,028952	0,773328	-5,730569	-0,732203	-3,161164	-2,064896	-27,111942	20,151487	7,120597	0,298908	-0,025059	-0,985640	3,061792	-22,690973	-5,730569	0,298908	-0,025059	-0,985640	3,061792	-22,690973	-5,730569
11:30:24,99	0,518982	3,372974	-0,105025	0,121991	0,275994	0,301951	0,301407	-0,023921	-0,985196	4,986964	0,963560	-5,698661	-0,730548	-3,161326	-2,066090	-27,163812	20,153277	7,112486	0,301407	-0,023921	-0,985196	3,109185	-22,696850	-5,698661	0,301407	-0,023921	-0,985196	3,109185	-22,696850	-5,698661
11:30:25,04	0,518982	3,372974	-0,105025	0,121991	0,275994	0,301951	0,300719	-0,025436	-0,986389	5,041350	0,881978	-5,706772	-0,728462	-3,159014	-2,067824	-27,108245	20,183180	7,107364	0,300719	-0,025436	-0,986389	3,044657	-22,724439	-5,706772	0,300719	-0,025436	-0,986389	3,044657	-22,724439	-5,706772
11:30:25,09	0,518982	3,372974	-0,105025	0,121991	0,275994	0,301951	0,297673	-0,026086	-0,988123	5,128860	0,756782	-5,711894	-0,725082	-3,158713	-2,064521	-27,095432	20,181227	7,093676	0,297673	-0,026086	-0,988123	3,081097	-22,610561	-5,711894	0,297673	-0,026086	-0,988123	3,081097	-22,610561	-5,711894
11:30:25,14	0,518982	3,372974	-0,105025	0,121991	0,275994	0,301951	0,295723	-0,028863	-0,984820	5,277961	0,667456	-5,725583	-0,721031	-3,160736	-2,065670	-27,104436	20,104458	7,102099	0,295723	-0,028863	-0,984820	3,012231	-22,546813	-5,725583	0,295723	-0,028863	-0,984820	3,012231	-22,546813	-5,725583
11:30:25,19	0,518982	3,372974	-0,105025	0,121991	0,275994	0,301951	0,295449	-0,033382	-0,985970	5,441996	0,683794	-5,717160	-0,725900	-3,156377	-2,066097	-27,181213	20,161095	7,133838	0,295449	-0,033382	-0,985970	2,821476	-22,508966	-5,717160	0,295449	-0,033382	-0,985970	2,821476	-22,508966	-5,717160
11:30:25,24	0,518982	3,372974	-0,105025	0,121991	0,275994	0,301951	0,294108	-0,026986	-0,986396	5,120038	0,519263	-5,685421	-0,731062	-3,161132	-2,064514	-27,128813	20,149462	7,120676	0,294108	-0,026986	-0,986396	3,001642	-22,568244	-5,685421	0,294108	-0,026986	-0,986396	3,001642	-22,568244	-5,685421
11:30:25,29	0,518982	3,372974	-0,105025	0,121991	0,275994	0,301951	0,300807	-0,024893	-0,984813	5,027357	0,918810	-5,698583	-0,723974	-3,164418	-2,063705	-27,121212	20,124459	7,124887	0,300807	-0,024893	-0,984813	3,073219	-22,694572	-5,698583	0,300807	-0,024893	-0,984813	3,073219	-22,694572	-5,698583
11:30:25,34	0,518982	3,372974	-0,105025	0,121991	0,275994	0,301951	0,300110	-0,032674	-0,984005	5,414113	0,901607	-5,694371	-0,729284	-3,161530	-2,066089	-27,119186	20,128478	7,082350	0,300110	-0,032674	-0,984005	2,849170	-22,656995	-5,694371	0,300110	-0,032674	-0,984005	2,849170	-22,656995	-5,694371
11:30:25,39	0,518982	3,372974	-0,105025	0,121991	0,275994	0,301951	0,300263	-0,026632	-0,986388	5,104405	0,909332	-5,736908	-0,726327	-3,161249	-2,067580	-27,118673	20,180207	7,162984	0,300263	-0,026632	-0,986388	3,013786	-22,661317	-5,736908	0,300263	-0,026632	-0,986388	3,013786	-22,661317	-5,736908
11:30:25,44	0,518982	3,372974	-0,105025	0,121991	0,275994	0,301951	0,298542	-0,029052	-0,987879	5,275316	0,794399	-5,656275	-0,726915	-3,163704	-2,066040	-27,129661	20,176506	7,137349	0,298542	-0,029052	-0,987879	2,994703	-22,641121	-5,656275	0,298542	-0,029052	-0,987879	2,994703	-22,641121	-5,656275
11:30:25,49	0,518982	3,372974	-0,105025	0,121991	0,275994	0,301951	0,300962	-0,029770	-0,986339	5,303949	0,912595	-5,681909	-0,730460	-3,161405	-2,062330	-27,123101	20,124680	7,089487	0,300962	-0,029770	-0,986339	2,966978	-22,712927	-5,681909	0,300962	-0,029770	-0,986339	2,966978	-22,712927	-5,681909
11:30:25,54	0,518982	3,372974	-0,105025	0,121991	0,275994	0,301951	0,300744	-0,025551	-0,982629	5,042940	0,932825	-5,729772	-0,723339	-3,161152	-2,066073	-27,100818	20,150681	7,083946	0,300744	-0,025551	-0,982629	3,037190	-22,675541	-5,729772	0,300744	-0,025551	-0,982629	3,037190	-22,675541	-5,729772
11:30:25,59	0,518982	3,372974	-0,105025	0,121991	0,275994	0,301951	0,296964	-0,031591	-0,986372	5,390704	0,742580	-5,735313	-0,730374	-3,159060	-2,059459	-27,113937	20,227920	7,125231	0,296964	-0,031591	-0,986372	2,910776	-22,569084	-5,735313	0,296964	-0,031591	-0,986372	2,910776	-22,569084	-5,735313
11:30:25,64	0,518982	3,372974	-0,105025	0,121991	0,275994	0,301951	0,298669	-0,024453	-0,979758	5,079841	0,781256	-5,694027	-0,748805	-3,188090	-1,895652	-28,811602	21,140006	7,600118	0,298669	-0,024453	-0,979758	3,160274	-22,664245	-5,694027	0,298669	-0,024453	-0,979758	3,160274	-22,664245	-5,694027
11:30:25,69	0,518982	3,372974	-0,105025	0,121991	0,275994	0,301951	0,333025	-0,023006	-0,815952	4,945670	0,641517	-5,219140	-0,722079	-3,149624	-1,989870	-26,848655	19,696289	7,910232	0,333025	-0,023006	-0,815952	3,139667	-25,500949	-5,219140	0,333025	-0,023006	-0,815952	3,139667	-25,500949	-5,219140
11:30:25,74	0,518986	3,372945	-0,104998	0,121992	0,275979	0,251961	0,286350	-0,026919	-0,910170	4,880304	0,636219	-4,909027	-0,717384	-3,143849	-2,046519	-26,354754	19,203165	7,895215	0,286350	-0,026919	-0,910170	2,767163	-21,842233	-4,909027	0,286350	-0,026919	-0,910170	2,767163	-21,842233	-4,909027
11:30:25,79	0,518986	3,372945	-0,104998	0,121992	0,275979	0,251961	0,279001	-0,028097	-0,966818	4,761447	0,928396	-4,924043	-0,709018	-3,142756	-2,046495	-26,304831	19,224462	7,887288	0,279001	-0,028097	-0,966818	2,555840	-20,973208	-4,924043	0,279001	-0,028097	-0,966818	2,555840	-20,973208	-4,924043
11:30:25,84	0,518986	3,372945	-0,104998	0,121992	0,275979	0,251961	0,273872	-0,034796	-0,966795	5,153198	0,694250	-4,931971	-0,715957	-3,141629	-2,049627	-26,242775	19,229964	7,839249	0,273872	-0,034796	-0,966795	2,421723	-20,804691	-4,931971	0,273872	-0,034796	-0,966795	2,421723	-20,804691	-4,931971
11:30:25,89	0,518986	3,372945	-0,104998	0,121992	0,275979	0,251961	0,276365	-0,028223	-0,969927	4,847192	0,874878	-4,980010	-0,710035	-3,135912	-2,041086	-26,221988	19,206683	7,834963	0,276365	-0,028223	-0,969927	2,631702	-20,819765	-4,980010	0,276365	-0,028223	-0,969927	2,631702	-20,819765	-4,980010
11:30:25,94	0,518986	3,372945	-0,104998	0,121992	0,275979	0,251961	0,268454	-0,030493	-0,961385	4,955481	0,493132	-4,984295	-0,713657	-3,142855	-2,041466	-26,270418	19,180787	7,842897	0,268454	-0,030493	-0,961385	2,561769	-20,580472	-4,984295	0,268454	-0,030493	-0,961385	2,561769	-20,580472	-4,984295
11:30:25,99	0,518986	3,372945	-0,104998	0,121992	0,275979	0,251961	0,276277	-0,030828	-0,961765	4,926238	0,870966	-4,976361	-0,710042	-3,137272	-2,042243	-26,222539	19,197007	7,840005	0,276277	-0,030828	-0,961765	2,506262	-20,816791	-4,976361	0,276277	-0,030828	-0,961765	2,506262	-20,816791	-4,976361
11:30:26,04	0,518986	3,372945	-0,104998	0,121992	0,275979	0,251961	0,267855	-0,032209	-0,963724	5,037063	0,484245	-5,007567	-0,708250	-3,136252	-2,043425	-26,206535	19,188939	7,811692	0,267855	-0,032209	-0,963724	2,508661	-20,542348	-5,007567	0,267855	-0,032209	-0,963724	2,508661	-20,542348	-5,007567
11:30:26,09	0,518986	3,372945	-0,104998	0,121992	0,275979	0,251961	0,267855	-0,032209	-0,963724	5,037063	0,484245	-5,007567	-0,713359	-3,138477	-2,056938	-26,057956	19,089215	7,838205	0,267855	-0,032209	-0,963724	2,508661	-20,542348	-5,007567	0,267855	-0,032209	-0,963724	2,508661	-20,542348	-5,007567
11:30:26,14	0,518986	3,372945	-0,104998	0,121992	0,275979	0,251961	0,272336	-0,028897	-0,977237	4,852770	0,895831	-4,981053	-0,736064	-3,141346	-1,797201	-26,547238	20,328359	8,272877	0,272336	-0,028897	-0,977237	2,584352	-20,482578	-4,981053	0,272336	-0,028897	-0,977237	2,584352	-20,482578	-4,981053
11:30:26,19	0,518986	3,372945	-0,104998	0,121992	0,275979	0,251961	0,286174	-0,010668	-0,717500	4,733356	0,572075	-4,546382	-0,721759	-3,137730	-2,075639	-26,428582	19,510256	8,543860	0,286174	-0,010668	-0,717500	3,895907	-21,892573	-4,546382	0,286174	-0,010668	-0,717500	3,895907	-21,892573	-4,546382
11:30:26,24	0,519008	3,372926	-0,104973	0,121975	0,275997	0,201928	0,275890	-0,021249	-0,995938	4,634397	0,549099	-4,275398	-0,713470	-3,125511	-2,136089	-25,829097	19,045134	8,480461	0,275890	-0,021249	-0,995938	2,966342	-21,108228	-4,275398	0,275890	-0,021249	-0,995938	2,966342	-21,108228	-4,275398
11:30:26,29	0,519008	3,372926	-0,104973	0,121975	0,275997	0,201928	0,261163	-0,022318	-1,056388	4,586915	0,535034	-4,338797	-0,713247	-3,124372	-2,125921	-25,721083	18,993441	8,500787	0,261163	-0,022318	-1,056388	2,834951	-19,966236	-4,338797	0,261163	-0,022318	-1,056388	2,834951	-19,966236	-4,338797
11:30:26,34	0,519008	3,372926	-0,104973	0,121975	0,275997	0,201928	0,260065	-0,021941	-1,046221	4,576558	0,597365	-4,318472	-0,710073	-3,125371	-2,122009	-25,634859	19,012738	8,469468	0,260065	-0,021941	-1,046221	2,854176	-19,817770	-4,318472	0,260065	-0,021941	-1,046221	2,854176	-19,817770	-4,318472
11:30:26,39	0,519008	3,372926	-0,104973	0,121975	0,275997	0,201928	0,259344	-0,025190	-1,042309	4,805320	0,624855	-4,349791	-0,716564	-3,127186	-2,120090	-25,630972	18,951086	8,435823	0,259344	-0,025190	-1,042309	2,827906	-19,733618	-4,349791	0,259344	-0,025190	-1,042309	2,827906	-19,733618	-4,349791
11:30:26,44	0,519008	3,372926	-0,104973	0,121975	0,275997	0,201928	0,264161	-0,020476	-1,040390	4,508741	0,909553	-4,383435	-0,713397	-3,130141	-2,115375	-25,553760	18,977052	8,433101	0,264161	-0,020476	-1,040390	2,901381	-19,827087	-4,383435	0,264161	-0,020476	-1,040390	2,901381	-19,827087	-4,383435
11:30:26,49	0,519008	3,372926	-0,104973	0,121975	0,275997	0,201928	0,265137	-0,024696	-1,035674	4,789289	1,014168	-4,386157	-0,713928	-3,127377	-2,111878	-25,523886	18,969886	8,430755	0,265137	-0,024696	-1,035674	2,850636	-19,799055	-4,386157	0,265137	-0,024696	-1,035674	2,850636	-19,799055	-4,386157
11:30:26,54	0,519008	3,372926	-0,104973	0,121975	0,275997	0,201928	0,263008	-0,022854	-1,032177	4,702219	0,932935	-4,388504	-0,710334	-3,121143	-2,111845	-25,478806	18,982927	8,475841	0,263008	-0,022854	-1,032177	2,908189	-19,713193	-4,388504	0,263008	-0,022854	-1,032177	2,908189	-19,713193	-4,388504
11:30:26,59	0,519008	3,372926	-0,104973	0,121975	0,275997	0,201928	0,255813	-0,022850	-1,032144	4,735827	0,591295	-4,343417	-0,709635	-3,123740	-2,110676	-25,433654	18,960918	8,434936	0,255813	-0,022850	-1,032144	2,942138	-19,489996	-4,343417	0,255813	-0,022850	-1,032144	2,942138	-19,489996	-4,343417
11:30:26,64	0,519008	3,372926	-0,104973	0,121975	0,275997	0,201928	0,257712	-0,024753	-1,030976	4,838347	0,740152	-4,384323	-0,714999	-3,121620	-2,110320	-25,457747	18,958640	8,429436	0,257712	-0,024753	-1,030976	2,895200	-19,490213	-4,384323	0,257712	-0,024753	-1,030976	2,895200	-19,490213	-4,384323
11:30:26,69	0,519008	3,372926	-0,104973	0,121975	0,275997	0,201928	0,258558	-0,019048	-1,030619	4,527636	0,764422	-4,389823	-0,711424	-3,117085	-2,106444	-25,431207	18,945852	8,417995	0,258558	-0,019048	-1,030619	3,032379	-19,532361	-4,389823	0,258558	-0,019048	-1,030619	3,032379	-19,532361	-4,389823
11:30:26,74	0,519008	3,372926	-0,104973	0,121975	0,275997	0,201928	0,252843	-0,019876	-1,026743	4,572912	0,496616	-4,401263	-0,714899	-3,127909	-2,108335	-25,423825	18,936327	8,426249	0,252843	-0,019876	-1,026743	3,012620	-19,351532	-4,401263	0,252843	-0,019876	-1,026743	3,012620	-19,351532	-4,401263
11:30:26,79	0,519008	3,372926	-0,104973	0,121975	0,275997	0,201928	0,263954	-0,022279	-1,028634	4,693302	1,085552	-4,393009	-0,710193	-3,121134	-2,107581	-25,410008	18,931027	8,417606	0,263954	-0,022279	-1,028634	2,944386	-19,634822	-4,393009	0,263954	-0,022279	-1,028634	2,944386	-19,634822	-4,393009
11:30:26,84	0,519008	3,372926	-0,104973	0,121975	0,275997	0,201928	0,255734	-0,022967	-1,027880	4,731377	0,672742	-4,401652	-0,708868	-3,123149	-2,103275	-25,362448	18,951894	8,415096	0,255734	-0,022967	-1,027880	2,928483	-19,402383	-4,401652	0,255734	-0,022967	-1,027880	2,928483	-19,402383	-4,401652
11:30:26,89	0,519008	3,372926	-0,104973	0,121975	0,275997	0,201928	0,256817	-0,025122	-1,023574	4,885320	0,759795	-4,404163	-0,711326	-3,120619	-2,101738	-25,401785	18,946192	8,433714	0,256817	-0,025122	-1,023574	2,913211	-19,400319	-4,404163	0,256817	-0,025122	-1,023574	2,913211	-19,400319	-4,404163
11:30:26,94	0,519008	3,372926	-0,104973	0,121975	0,275997	0,201928	0,255855	-0,021729	-1,022037	4,684256	0,678550	-4,385545	-0,711176	-3,123170	-2,102882	-25,345508	18,965708	8,414723	0,255855	-0,021729	-1,022037	2,978528	-19,406039	-4,385545	0,255855	-0,021729	-1,022037	2,978528	-19,406039	-4,385545
11:30:26,99	0,519008	3,372926	-0,104973	0,121975	0,275997	0,201928	0,257988	-0,023134	-1,023181	4,802353	0,828487	-4,404535	-0,713504	-3,124808	-2,101727	-25,335627	18,947163	8,388453	0,257988	-0,023134	-1,023181	2,986338	-19,423606	-4,404535	0,257988	-0,023134	-1,023181	2,986338	-19,423606	-4,404535
11:30:27,04	0,519008	3,372926	-0,104973	0,121975	0,275997	0,201928	0,260572	-0,021937	-1,022026	4,728980	0,980636	-4,430805	-0,711942	-3,116819	-2,102167	-25,412834	18,964791	8,410915	0,260572	-0,021937	-1,022026	3,006943	-19,474227	-4,430805	0,260572	-0,021937	-1,022026	3,006943	-19,474227	-4,430805
11:30:27,10	0,519008	3,372926	-0,104973	0,121975	0,275997	0,201928	0,252872	-0,019295	-1,022466	4,568296	0,504571	-4,408343	-0,712475	-3,121520	-2,100968	-25,388627	18,928805	8,412840	0,252872	-0,019295	-1,022466	3,053599	-19,345861	-4,408343	0,252872	-0,019295	-1,022466	3,053599	-19,345861	-4,408343
11:30:27,15	0,519008	3,372926	-0,104973	0,121975	0,275997	0,201928	0,257209	-0,021184	-1,021267	4,647430	0,769078	-4,406418	-0,709978	-3,125456	-2,102463	-25,327410	18,924903	8,427378	0,257209	-0,021184	-1,021267	2,984496	-19,421848	-4,406418	0,257209	-0,021184	-1,021267	2,984496	-19,421848	-4,406418
11:30:27,20	0,519008	3,372926	-0,104973	0,121975	0,275997	0,201928	0,259370	-0,025314	-1,022762	4,889441	0,936393	-4,391880	-0,710581	-3,119138	-2,097823	-25,332497	18,946789	8,435832	0,259370	-0,025314	-1,022762	2,902271	-19,424135	-4,391880	0,259370	-0,025314	-1,022762	2,902271	-19,424135	-4,391880
11:30:27,25	0,519008	3,372926	-0,104973	0,121975	0,275997	0,201928	0,254199	-0,021633	-1,018122	4,714447	0,652169	-4,383427	-0,713531	-3,120803	-2,099781	-25,340064	18,953525	8,417179	0,254199	-0,021633	-1,018122	3,016223	-19,302461	-4,383427	0,254199	-0,021633	-1,018122	3,016223	-19,302461	-4,383427
11:30:27,30	0,519008	3,372926	-0,104973	0,121975	0,275997	0,201928	0,257116	-0,019911	-1,020080	4,626927	0,793945	-4,402079	-0,707598	-3,119653	-2,098212	-25,306336	18,910845	8,410861	0,257116	-0,019911	-1,020080	3,063919	-19,389690	-4,402079	0,257116	-0,019911	-1,020080	3,063919	-19,389690	-4,402079
11:30:27,35	0,519008	3,372926	-0,104973	0,121975	0,275997	0,201928	0,253154	-0,024474	-1,018511	4,844099	0,638469	-4,408397	-0,716388	-3,121192	-2,096280	-25,290114	18,898683	8,392847	0,253154	-0,024474	-1,018511	2,922905	-19,234146	-4,408397	0,253154	-0,024474	-1,018511	2,922905	-19,234146	-4,408397
11:30:27,40	0,519008	3,372926	-0,104973	0,121975	0,275997	0,201928	0,258882	-0,017631	-1,016579	4,485873	0,956439	-4,426412	-0,711156	-3,120593	-2,096681	-25,321614	18,900816	8,389631	0,258882	-0,017631	-1,016579	3,101806	-19,365801	-4,426412	0,258882	-0,017631	-1,016579	3,101806	-19,365801	-4,426412
11:30:27,45	0,519008	3,372926	-0,104973	0,121975	0,275997	0,201928	0,255747	-0,021862	-1,016980	4,691986	0,765056	-4,429627	-0,711129	-3,121740	-2,097835	-25,315710	18,920316	8,395577	0,255747	-0,021862	-1,016980	2,975781	-19,311062	-4,429627	0,255747	-0,021862	-1,016980	2,975781	-19,311062	-4,429627
11:30:27,50	0,519008	3,372926	-0,104973	0,121975	0,275997	0,201928	0,256727	-0,022460	-1,018134	4,742905	0,811390	-4,423682	-0,712719	-3,126663	-2,095797	-25,307858	18,876775	8,361574	0,256727	-0,022460	-1,018134	2,979781	-19,341673	-4,423682	0,256727	-0,022460	-1,018134	2,979781	-19,341673	-4,423682
11:30:27,55	0,519008	3,372926	-0,104973	0,121975	0,275997	0,201928	0,261785	-0,023544	-1,016096	4,765470	1,103005	-4,457685	-0,711660	-3,120571	-2,095903	-25,304768	18,958590	8,381061	0,261785	-0,023544	-1,016096	2,917284	-19,447155	-4,457685	0,261785	-0,023544	-1,016096	2,917284	-19,447155	-4,457685
11:30:27,60	0,519008	3,372926	-0,104973	0,121975	0,275997	0,201928	0,255980	-0,021415	-1,016203	4,727181	0,762906	-4,438197	-0,714615	-3,120484	-2,097040	-25,292951	18,932902	8,419072	0,255980	-0,021415	-1,016203	3,046091	-19,331551	-4,438197	0,255980	-0,021415	-1,016203	3,046091	-19,331551	-4,438197
11:30:27,65	0,519008	3,372926	-0,104973	0,121975	0,275997	0,201928	0,257382	-0,018813	-1,017339	4,575515	0,858872	-4,400187	-0,713429	-3,118913	-2,095505	-25,273999	18,882108	8,387683	0,257382	-0,018813	-1,017339	3,098719	-19,345618	-4,400187	0,257382	-0,018813	-1,017339	3,098719	-19,345618	-4,400187
11:30:27,70	0,519008	3,372926	-0,104973	0,121975	0,275997	0,201928	0,255428	-0,019054	-1,015804	4,553559	0,799075	-4,431575	-0,714076	-3,121522	-2,095877	-25,291391	18,842763	8,405710	0,255428	-0,019054	-1,015804	3,057807	-19,252028	-4,431575	0,255428	-0,019054	-1,015804	3,057807	-19,252028	-4,431575
11:30:27,75	0,519008	3,372926	-0,104973	0,121975	0,275997	0,201928	0,258012	-0,019798	-1,016176	4,549489	0,938049	-4,413549	-0,710918	-3,123278	-2,093148	-25,237413	18,930180	8,367819	0,258012	-0,019798	-1,016176	2,995315	-19,315890	-4,413549	0,258012	-0,019798	-1,016176	2,995315	-19,315890	-4,413549
11:30:27,80	0,519008	3,372926	-0,104973	0,121975	0,275997	0,201928	0,257954	-0,023411	-1,013448	4,840043	0,938047	-4,451440	-0,712003	-3,120681	-2,097579	-25,302183	18,898807	8,390561	0,257954	-0,023411	-1,013448	3,002273	-19,311303	-4,451440	0,257954	-0,023411	-1,013448	3,002273	-19,311303	-4,451440
11:30:27,85	0,519008	3,372926	-0,104973	0,121975	0,275997	0,201928	0,256247	-0,021173	-1,017878	4,664123	0,808904	-4,428697	-0,728990	-3,126102	-1,833765	-25,722394	19,674219	8,834849	0,256247	-0,021173	-1,017878	3,002020	-19,306487	-4,428697	0,256247	-0,021173	-1,017878	3,002020	-19,306487	-4,428697
11:30:27,90	0,519008	3,372926	-0,104973	0,121975	0,275997	0,201928	0,269435	-0,009172	-0,754064	4,501498	0,743078	-3,984410	-0,716647	-3,103292	-1,914016	-24,560705	18,969020	9,025460	0,269435	-0,009172	-0,754064	3,781465	-20,407597	-3,984410	0,269435	-0,009172	-0,754064	3,781465	-20,407597	-3,984410
11:30:27,95	0,518905	3,372960	-0,104978	0,121986	0,276000	0,151980	0,243509	-0,008457	-0,834315	4,434405	0,753562	-3,793798	-0,704270	-3,092575	-2,006753	-24,162526	18,436778	9,035407	0,243509	-0,008457	-0,834315	3,770554	-18,361899	-3,793798	0,243509	-0,008457	-0,834315	3,770554	-18,361899	-3,793798
11:30:28,00	0,518905	3,372960	-0,104978	0,121986	0,276000	0,151980	0,228039	-0,013817	-0,927053	4,451299	0,560097	-3,783851	-0,701202	-3,091732	-2,003206	-24,101924	18,423634	9,061931	0,228039	-0,013817	-0,927053	3,366660	-17,341000	-3,783851	0,228039	-0,013817	-0,927053	3,366660	-17,341000	-3,783851
11:30:28,05	0,518905	3,372960	-0,104978	0,121986	0,276000	0,151980	0,225775	-0,016053	-0,923506	4,586470	0,501419	-3,757327	-0,704703	-3,091235	-2,004413	-24,088053	18,419872	9,008574	0,225775	-0,016053	-0,923506	3,326334	-17,221948	-3,757327	0,225775	-0,016053	-0,923506	3,326334	-17,221948	-3,757327
11:30:28,10	0,518905	3,372960	-0,104978	0,121986	0,276000	0,151980	0,227096	-0,012772	-0,924713	4,419538	0,583972	-3,810684	-0,706399	-3,099483	-2,002796	-24,057219	18,363462	9,028175	0,227096	-0,012772	-0,924713	3,416957	-17,243044	-3,810684	0,227096	-0,012772	-0,924713	3,416957	-17,243044	-3,810684
11:30:28,15	0,518905	3,372960	-0,104978	0,121986	0,276000	0,151980	0,235087	-0,015427	-0,923095	4,524194	1,054403	-3,791083	-0,704509	-3,096929	-2,003194	-24,006035	18,390981	8,995563	0,235087	-0,015427	-0,923095	3,313147	-17,399893	-3,791083	0,235087	-0,015427	-0,923095	3,313147	-17,399893	-3,791083
11:30:28,20	0,518905	3,372960	-0,104978	0,121986	0,276000	0,151980	0,231930	-0,015787	-0,923493	4,592325	0,920814	-3,823696	-0,705111	-3,097414	-1,998147	-24,025012	18,397041	8,997550	0,231930	-0,015787	-0,923493	3,353038	-17,285669	-3,823696	0,231930	-0,015787	-0,923493	3,353038	-17,285669	-3,823696
11:30:28,25	0,518905	3,372960	-0,104978	0,121986	0,276000	0,151980	0,232651	-0,015508	-0,918446	4,573596	0,938874	-3,821709	-0,709779	-3,098273	-2,002825	-23,994766	18,379113	8,964661	0,232651	-0,015508	-0,918446	3,356182	-17,324257	-3,821709	0,232651	-0,015508	-0,918446	3,356182	-17,324257	-3,821709
11:30:28,30	0,518905	3,372960	-0,104978	0,121986	0,276000	0,151980	0,235728	-0,011896	-0,923124	4,385319	1,134033	-3,854597	-0,706166	-3,089611	-1,994653	-23,955204	18,401947	8,995839	0,235728	-0,011896	-0,923124	3,451521	-17,370638	-3,854597	0,235728	-0,011896	-0,923124	3,451521	-17,370638	-3,854597
11:30:28,35	0,518905	3,372960	-0,104978	0,121986	0,276000	0,151980	0,226421	-0,010694	-0,914952	4,362382	0,672896	-3,823420	-0,732465	-3,111334	-1,767450	-25,059695	19,752505	9,345342	0,226421	-0,010694	-0,914952	3,522924	-17,101149	-3,823420	0,226421	-0,010694	-0,914952	3,522924	-17,101149	-3,823420
11:30:28,40	0,518905	3,372960	-0,104978	0,121986	0,276000	0,151980	0,258383	0,001221	-0,687750	4,360198	0,703112	-3,473916	-0,705368	-3,105711	-2,012417	-24,812447	18,163463	9,577295	0,258383	0,001221	-0,687750	4,456031	-19,579932	-3,473916	0,258383	0,001221	-0,687750	4,456031	-19,579932	-3,473916
11:30:28,45	0,518957	3,372957	-0,104986	0,121980	0,276002	0,101961	0,239965	-0,019434	-0,932716	4,181748	0,754042	-3,241963	-0,701048	-3,100910	-2,063205	-24,485082	17,805889	9,570614	0,239965	-0,019434	-0,932716	2,656140	-18,083222	-3,241963	0,239965	-0,019434	-0,932716	2,656140	-18,083222	-3,241963
11:30:28,50	0,518957	3,372957	-0,104986	0,121980	0,276002	0,101961	0,233647	-0,020775	-0,983504	4,105491	0,887805	-3,248644	-0,697987	-3,101058	-2,058804	-24,447791	17,816518	9,536100	0,233647	-0,020775	-0,983504	2,474619	-17,453504	-3,248644	0,233647	-0,020775	-0,983504	2,474619	-17,453504	-3,248644
11:30:28,55	0,518957	3,372957	-0,104986	0,121980	0,276002	0,101961	0,232244	-0,023500	-0,979103	4,275025	0,841818	-3,283159	-0,694941	-3,096196	-2,055870	-24,387736	17,803106	9,546628	0,232244	-0,023500	-0,979103	2,430266	-17,389338	-3,283159	0,232244	-0,023500	-0,979103	2,430266	-17,389338	-3,283159
11:30:28,60	0,518957	3,372957	-0,104986	0,121980	0,276002	0,101961	0,226511	-0,023707	-0,976169	4,304207	0,602435	-3,272631	-0,695459	-3,096241	-2,053869	-24,361264	17,801427	9,521570	0,226511	-0,023707	-0,976169	2,443189	-17,178708	-3,272631	0,226511	-0,023707	-0,976169	2,443189	-17,178708	-3,272631
11:30:28,65	0,518957	3,372957	-0,104986	0,121980	0,276002	0,101961	0,226809	-0,023280	-0,974168	4,293787	0,641685	-3,297689	-0,697131	-3,099398	-2,055004	-24,318900	17,790021	9,520703	0,226809	-0,023280	-0,974168	2,466286	-17,162836	-3,297689	0,226809	-0,023280	-0,974168	2,466286	-17,162836	-3,297689
11:30:28,70	0,518957	3,372957	-0,104986	0,121980	0,276002	0,101961	0,230379	-0,023411	-0,975304	4,311897	0,869733	-3,298556	-0,697767	-3,098690	-2,052309	-24,337983	17,766732	9,503972	0,230379	-0,023411	-0,975304	2,474123	-17,215057	-3,298556	0,230379	-0,023411	-0,975304	2,474123	-17,215057	-3,298556
11:30:28,75	0,518957	3,372957	-0,104986	0,121980	0,276002	0,101961	0,230084	-0,022506	-0,972608	4,235124	0,849484	-3,315286	-0,696522	-3,097660	-2,052286	-24,316652	17,810063	9,524876	0,230084	-0,022506	-0,972608	2,468395	-17,212108	-3,315286	0,230084	-0,022506	-0,972608	2,468395	-17,212108	-3,315286
11:30:28,80	0,518957	3,372957	-0,104986	0,121980	0,276002	0,101961	0,228569	-0,023069	-0,972585	4,312611	0,767523	-3,294382	-0,695826	-3,099379	-2,052306	-24,354535	17,780685	9,510473	0,228569	-0,023069	-0,972585	2,501657	-17,175158	-3,294382	0,228569	-0,023069	-0,972585	2,501657	-17,175158	-3,294382
11:30:28,85	0,518957	3,372957	-0,104986	0,121980	0,276002	0,101961	0,229711	-0,024532	-0,972605	4,344270	0,808764	-3,308785	-0,695952	-3,091646	-2,047650	-24,311517	17,787734	9,517433	0,229711	-0,024532	-0,972605	2,418520	-17,223528	-3,308785	0,229711	-0,024532	-0,972605	2,418520	-17,223528	-3,308785
11:30:28,90	0,518957	3,372957	-0,104986	0,121980	0,276002	0,101961	0,223076	-0,020557	-0,967949	4,165167	0,497494	-3,301826	-0,694171	-3,097902	-2,049973	-24,317439	17,780063	9,493815	0,223076	-0,020557	-0,967949	2,551481	-17,013979	-3,301826	0,223076	-0,020557	-0,967949	2,551481	-17,013979	-3,301826
11:30:28,95	0,518957	3,372957	-0,104986	0,121980	0,276002	0,101961	0,227603	-0,025227	-0,970272	4,398408	0,731613	-3,325443	-0,702465	-3,093503	-2,050417	-24,331047	17,784322	9,469355	0,227603	-0,025227	-0,970272	2,418118	-17,135243	-3,325443	0,227603	-0,025227	-0,970272	2,418118	-17,135243	-3,325443
11:30:29,00	0,518957	3,372957	-0,104986	0,121980	0,276002	0,101961	0,227941	-0,015845	-0,970717	3,907434	0,735237	-3,349903	-0,694121	-3,098065	-2,049572	-24,289720	17,763854	9,492751	0,227941	-0,015845	-0,970717	2,663623	-17,158095	-3,349903	0,227941	-0,015845	-0,970717	2,663623	-17,158095	-3,349903
11:30:29,05	0,518957	3,372957	-0,104986	0,121980	0,276002	0,101961	0,227720	-0,025352	-0,969871	4,404738	0,769799	-3,326507	-0,696493	-3,101981	-2,054613	-24,296409	17,761539	9,494822	0,227720	-0,025352	-0,969871	2,414624	-17,106228	-3,326507	0,227720	-0,025352	-0,969871	2,414624	-17,106228	-3,326507
11:30:29,10	0,518957	3,372957	-0,104986	0,121980	0,276002	0,101961	0,232296	-0,025255	-0,974912	4,394382	1,003135	-3,324436	-0,694677	-3,098961	-2,050353	-24,282534	17,779472	9,478889	0,232296	-0,025255	-0,974912	2,411826	-17,232139	-3,324436	0,232296	-0,025255	-0,974912	2,411826	-17,232139	-3,324436
11:30:29,15	0,518957	3,372957	-0,104986	0,121980	0,276002	0,101961	0,228774	-0,025318	-0,970652	4,420074	0,823001	-3,340370	-0,699601	-3,096530	-2,047474	-24,288959	17,773829	9,457959	0,228774	-0,025318	-0,970652	2,432651	-17,135735	-3,340370	0,228774	-0,025318	-0,970652	2,432651	-17,135735	-3,340370
11:30:29,20	0,518957	3,372957	-0,104986	0,121980	0,276002	0,101961	0,229130	-0,019838	-0,967773	4,127053	0,838811	-3,361300	-0,694118	-3,098812	-2,049571	-24,287379	17,754157	9,487461	0,229130	-0,019838	-0,967773	2,569751	-17,147933	-3,361300	0,229130	-0,019838	-0,967773	2,569751	-17,147933	-3,361300
11:30:29,25	0,518957	3,372957	-0,104986	0,121980	0,276002	0,101961	0,228365	-0,025728	-0,969870	4,417062	0,810194	-3,331797	-0,693256	-3,090777	-2,047950	-24,281903	17,761134	9,487983	0,228365	-0,025728	-0,969870	2,397433	-17,116434	-3,331797	0,228365	-0,025728	-0,969870	2,397433	-17,116434	-3,331797
11:30:29,31	0,518957	3,372957	-0,104986	0,121980	0,276002	0,101961	0,220976	-0,022457	-0,968249	4,255754	0,427230	-3,331276	-0,695279	-3,097571	-2,047237	-24,281614	17,759444	9,495824	0,220976	-0,022457	-0,968249	2,492894	-16,919378	-3,331276	0,220976	-0,022457	-0,968249	2,492894	-16,919378	-3,331276
11:30:29,36	0,518957	3,372957	-0,104986	0,121980	0,276002	0,101961	0,227871	-0,024102	-0,967536	4,339972	0,786888	-3,323434	-0,695808	-3,093693	-2,048813	-24,252747	17,787722	9,473651	0,227871	-0,024102	-0,967536	2,447983	-17,101012	-3,323434	0,227871	-0,024102	-0,967536	2,447983	-17,101012	-3,323434
11:30:29,41	0,518957	3,372957	-0,104986	0,121980	0,276002	0,101961	0,224777	-0,021705	-0,969112	4,254257	0,636854	-3,345608	-0,699445	-3,093419	-2,044965	-24,302019	17,767986	9,460905	0,224777	-0,021705	-0,969112	2,550423	-17,008156	-3,345608	0,224777	-0,021705	-0,969112	2,550423	-17,008156	-3,345608
11:30:29,46	0,518957	3,372957	-0,104986	0,121980	0,276002	0,101961	0,226358	-0,018418	-0,965264	4,041605	0,686274	-3,358353	-0,696121	-3,093310	-2,047447	-24,257990	17,778542	9,487117	0,226358	-0,018418	-0,965264	2,595801	-17,082862	-3,358353	0,226358	-0,018418	-0,965264	2,595801	-17,082862	-3,358353
11:30:29,51	0,518957	3,372957	-0,104986	0,121980	0,276002	0,101961	0,224602	-0,021242	-0,967746	4,219634	0,627770	-3,332141	-0,694151	-3,092333	-2,048063	-24,285912	17,737575	9,462726	0,224602	-0,021242	-0,967746	2,552108	-17,003453	-3,332141	0,224602	-0,021242	-0,967746	2,552108	-17,003453	-3,332141
11:30:29,56	0,518957	3,372957	-0,104986	0,121980	0,276002	0,101961	0,222771	-0,022460	-0,968362	4,233489	0,528867	-3,356532	-0,693999	-3,096929	-2,046071	-24,238929	17,763827	9,470907	0,222771	-0,022460	-0,968362	2,470414	-16,958632	-3,356532	0,222771	-0,022460	-0,968362	2,470414	-16,958632	-3,356532
11:30:29,61	0,518957	3,372957	-0,104986	0,121980	0,276002	0,101961	0,226675	-0,024889	-0,966370	4,406067	0,759432	-3,348351	-0,695760	-3,096428	-2,048010	-24,236843	17,784661	9,482193	0,226675	-0,024889	-0,966370	2,452248	-17,034523	-3,348351	0,226675	-0,024889	-0,966370	2,452248	-17,034523	-3,348351
11:30:29,66	0,518957	3,372957	-0,104986	0,121980	0,276002	0,101961	0,227121	-0,023114	-0,968309	4,332831	0,774048	-3,337065	-0,702382	-3,094403	-2,046518	-24,300868	17,777966	9,461505	0,227121	-0,023114	-0,968309	2,518384	-17,054970	-3,337065	0,227121	-0,023114	-0,968309	2,518384	-17,054970	-3,337065
11:30:29,72	0,518957	3,372957	-0,104986	0,121980	0,276002	0,101961	0,228678	-0,016366	-0,966817	3,944147	0,802908	-3,357754	-0,696595	-3,094961	-2,045397	-24,253418	17,758795	9,472751	0,228678	-0,016366	-0,966817	2,659382	-17,148329	-3,357754	0,228678	-0,016366	-0,966817	2,659382	-17,148329	-3,357754
11:30:29,77	0,518957	3,372957	-0,104986	0,121980	0,276002	0,101961	0,226269	-0,021657	-0,965697	4,226380	0,728293	-3,346507	-0,699943	-3,093650	-2,044956	-24,269141	17,790071	9,451459	0,226269	-0,021657	-0,965697	2,526305	-17,033798	-3,346507	0,226269	-0,021657	-0,965697	2,526305	-17,033798	-3,346507
11:30:29,82	0,518957	3,372957	-0,104986	0,121980	0,276002	0,101961	0,226808	-0,018102	-0,965255	4,060741	0,727073	-3,367800	-0,696457	-3,096898	-2,049565	-24,272944	17,754904	9,501748	0,226808	-0,018102	-0,965255	2,639738	-17,077339	-3,367800	0,226808	-0,018102	-0,965255	2,639738	-17,077339	-3,367800
11:30:29,87	0,518957	3,372957	-0,104986	0,121980	0,276002	0,101961	0,224332	-0,001846	-0,487777	4,332014	0,758402	-2,917476	-0,712783	-3,083378	-1,567477	-23,572215	18,677017	9,901782	0,224332	-0,001846	-0,487777	4,187101	-16,851643	-2,917476	0,224332	-0,001846	-0,487777	4,187101	-16,851643	-2,917476
11:30:29,92	0,518957	3,372957	-0,104986	0,121980	0,276002	0,101961	0,224332	-0,001846	-0,487777	4,332014	0,758402	-2,917476	-0,698395	-3,069886	-1,756627	-22,785848	17,586971	10,096266	0,224332	-0,001846	-0,487777	4,187101	-16,851643	-2,917476	0,224332	-0,001846	-0,487777	4,187101	-16,851643	-2,917476
11:30:29,97	0,518967	3,373062	-0,104990	0,121984	0,275999	0,051970	0,205453	-0,007561	-0,676927	4,078346	1,002737	-2,722992	-0,680513	-3,054724	-1,803156	-22,364739	17,018868	10,044405	0,205453	-0,007561	-0,676927	3,484842	-15,125317	-2,722992	0,205453	-0,007561	-0,676927	3,484842	-15,125317	-2,722992
11:30:30,02	0,518967	3,373062	-0,104990	0,121984	0,275999	0,051970	0,183381	-0,015466	-0,723455	4,207994	0,503752	-2,774853	-0,685716	-3,054604	-1,803136	-22,318693	17,023173	10,052867	0,183381	-0,015466	-0,723455	2,993910	-13,891674	-2,774853	0,183381	-0,015466	-0,723455	2,993910	-13,891674	-2,774853
11:30:30,07	0,518967	3,373062	-0,104990	0,121984	0,275999	0,051970	0,185878	-0,010900	-0,723436	3,997308	0,671327	-2,766391	-0,684521	-3,049580	-1,798829	-22,289926	16,995090	10,103299	0,185878	-0,010900	-0,723436	3,141663	-13,920123	-2,766391	0,185878	-0,010900	-0,723436	3,141663	-13,920123	-2,766391
11:30:30,12	0,518967	3,373062	-0,104990	0,121984	0,275999	0,051970	0,180931	-0,009423	-0,719129	3,910572	0,453013	-2,715959	-0,688546	-3,052970	-1,800436	-22,253817	16,971385	10,000200	0,180931	-0,009423	-0,719129	3,170864	-13,750062	-2,715959	0,180931	-0,009423	-0,719129	3,170864	-13,750062	-2,715959
11:30:30,17	0,518967	3,373062	-0,104990	0,121984	0,275999	0,051970	0,185879	-0,007632	-0,720735	3,814988	0,753439	-2,819058	-0,685530	-3,051052	-1,798870	-22,228279	17,000270	10,005561	0,185879	-0,007632	-0,720735	3,215840	-13,838062	-2,819058	0,185879	-0,007632	-0,720735	3,215840	-13,838062	-2,819058
11:30:30,22	0,518967	3,373062	-0,104990	0,121984	0,275999	0,051970	0,182709	-0,009285	-0,719169	3,938707	0,596288	-2,813698	-0,682495	-3,054770	-1,799613	-22,188564	16,980738	10,000107	0,182709	-0,009285	-0,719169	3,209829	-13,746391	-2,813698	0,182709	-0,009285	-0,719169	3,209829	-13,746391	-2,813698
11:30:30,27	0,518967	3,373062	-0,104990	0,121984	0,275999	0,051970	0,184412	-0,013773	-0,719912	4,175008	0,728979	-2,819152	-0,681388	-3,051146	-1,798857	-22,223281	17,010979	10,011391	0,184412	-0,013773	-0,719912	3,093848	-13,747348	-2,819152	0,184412	-0,013773	-0,719912	3,093848	-13,747348	-2,819152
11:30:30,32	0,518967	3,373062	-0,104990	0,121984	0,275999	0,051970	0,180721	-0,012919	-0,719156	4,139452	0,491852	-2,807867	-0,688260	-3,053468	-1,801048	-22,244614	17,077061	10,040176	0,180721	-0,012919	-0,719156	3,125300	-13,694718	-2,807867	0,180721	-0,012919	-0,719156	3,125300	-13,694718	-2,807867
11:30:30,37	0,518967	3,373062	-0,104990	0,121984	0,275999	0,051970	0,186167	-0,008129	-0,721347	3,936901	0,723556	-2,779082	-0,712451	-3,084665	-1,549338	-23,940934	18,265428	10,372191	0,186167	-0,008129	-0,721347	3,298814	-13,890566	-2,779082	0,186167	-0,008129	-0,721347	3,298814	-13,890566	-2,779082
11:30:30,42	0,518967	3,373062	-0,104990	0,121984	0,275999	0,051970	0,225280	-0,002778	-0,469637	3,839649	0,694173	-2,447067	-0,688934	-3,039758	-1,727565	-21,827137	16,706216	10,569896	0,225280	-0,002778	-0,469637	3,621608	-16,990290	-2,447067	0,225280	-0,002778	-0,469637	3,621608	-16,990290	-2,447067
11:30:30,47	0,518942	3,372958	-0,105002	0,121998	0,276002	0,001979	0,174631	-0,000690	-0,647864	3,437664	0,670660	-2,249363	-0,684766	-3,036617	-1,785644	-21,458514	16,434913	10,526111	0,174631	-0,000690	-0,647864	3,383517	-13,037899	-2,249363	0,174631	-0,000690	-0,647864	3,383517	-13,037899	-2,249363
11:30:30,52	0,518942	3,372958	-0,105002	0,121998	0,276002	0,001979	0,169827	-0,002729	-0,705943	3,493057	0,875733	-2,293147	-0,681981	-3,034006	-1,784578	-21,399885	16,451211	10,497180	0,169827	-0,002729	-0,705943	3,278835	-12,455701	-2,293147	0,169827	-0,002729	-0,705943	3,278835	-12,455701	-2,293147
11:30:30,57	0,518942	3,372958	-0,105002	0,121998	0,276002	0,001979	0,166173	-0,003836	-0,704877	3,594056	0,728343	-2,322078	-0,679535	-3,032169	-1,778726	-21,362972	16,450431	10,508446	0,166173	-0,003836	-0,704877	3,292928	-12,316241	-2,322078	0,166173	-0,003836	-0,704877	3,292928	-12,316241	-2,322078
11:30:30,62	0,518942	3,372958	-0,105002	0,121998	0,276002	0,001979	0,163359	-0,005035	-0,699025	3,674190	0,614366	-2,310813	-0,678123	-3,037031	-1,779932	-21,349212	16,429358	10,502233	0,163359	-0,005035	-0,699025	3,278932	-12,209309	-2,310813	0,163359	-0,005035	-0,699025	3,278932	-12,209309	-2,310813
11:30:30,67	0,518942	3,372958	-0,105002	0,121998	0,276002	0,001979	0,166863	-0,008689	-0,700231	3,852827	0,819041	-2,317025	-0,673515	-3,039230	-1,774807	-21,315389	16,398489	10,469985	0,166863	-0,008689	-0,700231	3,170731	-12,279719	-2,317025	0,166863	-0,008689	-0,700231	3,170731	-12,279719	-2,317025
11:30:30,72	0,518942	3,372958	-0,105002	0,121998	0,276002	0,001979	0,166464	-0,013779	-0,695106	4,107674	0,843005	-2,349274	-0,679270	-3,034308	-1,777835	-21,298532	16,391460	10,477221	0,166464	-0,013779	-0,695106	3,026031	-12,224413	-2,349274	0,166464	-0,013779	-0,695106	3,026031	-12,224413	-2,349274
11:30:30,77	0,518942	3,372958	-0,105002	0,121998	0,276002	0,001979	0,165079	-0,006334	-0,698135	3,722867	0,789094	-2,342037	-0,676959	-3,035874	-1,774799	-21,271791	16,423878	10,479938	0,165079	-0,006334	-0,698135	3,225668	-12,169595	-2,342037	0,165079	-0,006334	-0,698135	3,225668	-12,169595	-2,342037
11:30:30,82	0,518942	3,372958	-0,105002	0,121998	0,276002	0,001979	0,165279	-0,009119	-0,695098	3,909123	0,806477	-2,339320	-0,676976	-3,033694	-1,774036	-21,284641	16,449727	10,480755	0,165279	-0,009119	-0,695098	3,193315	-12,167962	-2,339320	0,165279	-0,009119	-0,695098	3,193315	-12,167962	-2,339320
11:30:30,87	0,518942	3,372958	-0,105002	0,121998	0,276002	0,001979	0,163400	-0,008013	-0,694335	3,867616	0,684698	-2,338504	-0,674510	-3,032153	-1,772869	-21,243739	16,477974	10,461803	0,163400	-0,008013	-0,694335	3,238564	-12,142213	-2,338504	0,163400	-0,008013	-0,694335	3,238564	-12,142213	-2,338504
11:30:30,92	0,518942	3,372958	-0,105002	0,121998	0,276002	0,001979	0,160833	-0,009379	-0,693168	3,983548	0,572517	-2,357456	-0,679418	-3,032958	-1,774078	-21,303347	16,382365	10,444586	0,160833	-0,009379	-0,693168	3,247285	-12,052891	-2,357456	0,160833	-0,009379	-0,693168	3,247285	-12,052891	-2,357456
11:30:30,97	0,518942	3,372958	-0,105002	0,121998	0,276002	0,001979	0,163984	-0,005531	-0,694378	3,670817	0,732529	-2,374673	-0,680615	-3,030599	-1,772535	-21,326875	16,439484	10,460396	0,163984	-0,005531	-0,694378	3,236669	-12,140199	-2,374673	0,163984	-0,005531	-0,694378	3,236669	-12,140199	-2,374673
11:30:31,02	0,518942	3,372958	-0,105002	0,121998	0,276002	0,001979	0,162540	-0,003315	-0,692834	3,593314	0,608502	-2,358862	-0,684663	-3,031349	-1,772127	-21,284612	16,412611	10,462887	0,162540	-0,003315	-0,692834	3,333082	-12,150865	-2,358862	0,162540	-0,003315	-0,692834	3,333082	-12,150865	-2,358862
11:30:31,07	0,518942	3,372958	-0,105002	0,121998	0,276002	0,001979	0,165213	-0,000184	-0,692426	3,428352	0,797541	-2,356371	-0,684123	-3,034911	-1,771755	-21,323540	16,423138	10,443582	0,165213	-0,000184	-0,692426	3,413917	-12,171666	-2,356371	0,165213	-0,000184	-0,692426	3,413917	-12,171666	-2,356371
11:30:31,12	0,518942	3,372958	-0,105002	0,121998	0,276002	0,001979	0,168028	-0,002433	-0,692054	3,534975	0,904953	-2,375676	-0,679274	-3,028486	-1,773683	-21,249355	16,453453	10,446756	0,168028	-0,002433	-0,692054	3,343959	-12,285244	-2,375676	0,168028	-0,002433	-0,692054	3,343959	-12,285244	-2,375676
11:30:31,17	0,518942	3,372958	-0,105002	0,121998	0,276002	0,001979	0,160039	-0,003420	-0,693982	3,649641	0,538613	-2,372503	-0,680875	-3,035259	-1,775730	-21,265007	16,420844	10,453912	0,160039	-0,003420	-0,693982	3,381152	-12,024448	-2,372503	0,160039	-0,003420	-0,693982	3,381152	-12,024448	-2,372503
11:30:31,22	0,518942	3,372958	-0,105002	0,121998	0,276002	0,001979	0,166705	-0,005420	-0,696029	3,717583	0,888009	-2,365347	-0,679820	-3,031933	-1,772129	-21,230596	16,410867	10,414577	0,166705	-0,005420	-0,696029	3,292081	-12,198354	-2,365347	0,166705	-0,005420	-0,696029	3,292081	-12,198354	-2,365347
11:30:31,27	0,518942	3,372958	-0,105002	0,121998	0,276002	0,001979	0,163297	-0,004670	-0,692428	3,687134	0,745584	-2,404682	-0,680509	-3,029527	-1,772116	-21,265144	16,413476	10,468542	0,163297	-0,004670	-0,692428	3,320528	-12,073253	-2,404682	0,163297	-0,004670	-0,692428	3,320528	-12,073253	-2,404682
11:30:31,32	0,518942	3,372958	-0,105002	0,121998	0,276002	0,001979	0,161558	-0,002871	-0,692415	3,578554	0,623927	-2,350717	-0,679306	-3,029303	-1,774076	-21,258615	16,430782	10,441392	0,161558	-0,002871	-0,692415	3,353197	-12,058391	-2,350717	0,161558	-0,002871	-0,692415	3,353197	-12,058391	-2,350717
11:30:31,37	0,518942	3,372958	-0,105002	0,121998	0,276002	0,001979	0,160762	-0,003800	-0,694375	3,645148	0,579551	-2,377866	-0,677512	-3,035920	-1,774014	-21,243332	16,384359	10,472954	0,160762	-0,003800	-0,694375	3,346813	-12,040303	-2,377866	0,160762	-0,003800	-0,694375	3,346813	-12,040303	-2,377866
11:30:31,42	0,518942	3,372958	-0,105002	0,121998	0,276002	0,001979	0,165596	-0,008663	-0,694313	3,865438	0,867326	-2,346304	-0,676144	-3,032559	-1,771530	-21,240824	16,430926	10,432460	0,165596	-0,008663	-0,694313	3,185393	-12,131936	-2,346304	0,165596	-0,008663	-0,694313	3,185393	-12,131936	-2,346304
11:30:31,47	0,518942	3,372958	-0,105002	0,121998	0,276002	0,001979	0,162001	-0,008167	-0,691829	3,881227	0,659297	-2,386798	-0,683419	-3,034252	-1,772078	-21,246745	16,378325	10,485380	0,162001	-0,008167	-0,691829	3,240121	-12,057793	-2,386798	0,162001	-0,008167	-0,691829	3,240121	-12,057793	-2,386798
11:30:31,52	0,518942	3,372958	-0,105002	0,121998	0,276002	0,001979	0,167105	-0,002713	-0,692377	3,549116	0,945892	-2,333878	-0,681605	-3,033108	-1,773282	-21,230198	16,389661	10,428647	0,167105	-0,002713	-0,692377	3,336131	-12,171882	-2,333878	0,167105	-0,002713	-0,692377	3,336131	-12,171882	-2,333878
11:30:31,57	0,518942	3,372958	-0,105002	0,121998	0,276002	0,001979	0,165207	-0,003712	-0,693581	3,619164	0,855823	-2,390611	-0,680506	-3,032702	-1,770949	-21,256462	16,355269	10,446027	0,165207	-0,003712	-0,693581	3,327744	-12,112907	-2,390611	0,165207	-0,003712	-0,693581	3,327744	-12,112907	-2,390611
11:30:31,62	0,518942	3,372958	-0,105002	0,121998	0,276002	0,001979	0,164306	-0,004461	-0,691248	3,615182	0,803429	-2,373232	-0,675682	-3,033988	-1,771688	-21,229011	16,425013	10,463607	0,164306	-0,004461	-0,691248	3,264987	-12,094582	-2,373232	0,164306	-0,004461	-0,691248	3,264987	-12,094582	-2,373232
11:30:31,67	0,518942	3,372958	-0,105002	0,121998	0,276002	0,001979	0,163008	-0,009282	-0,691987	3,939976	0,724837	-2,355651	-0,676839	-3,036570	-1,773248	-21,229500	16,436856	10,444977	0,163008	-0,009282	-0,691987	3,211368	-12,071285	-2,355651	0,163008	-0,009282	-0,691987	3,211368	-12,071285	-2,355651
11:30:31,72	0,518942	3,372958	-0,105002	0,121998	0,276002	0,001979	0,165823	-0,009571	-0,693547	3,965013	0,864872	-2,374282	-0,679746	-3,035098	-1,771668	-21,205672	16,433851	10,477306	0,165823	-0,009571	-0,693547	3,213722	-12,152228	-2,374282	0,165823	-0,009571	-0,693547	3,213722	-12,152228	-2,374282
11:30:31,77	0,518942	3,372958	-0,105002	0,121998	0,276002	0,001979	0,166001	-0,006317	-0,691967	3,805131	0,896290	-2,341952	-0,676847	-3,033341	-1,772073	-21,220396	16,427011	10,468557	0,166001	-0,006317	-0,691967	3,309257	-12,134820	-2,341952	0,166001	-0,006317	-0,691967	3,309257	-12,134820	-2,341952
11:30:31,82	0,518942	3,372958	-0,105002	0,121998	0,276002	0,001979	0,163030	-0,007949	-0,692373	3,876738	0,732449	-2,350702	-0,682196	-3,031556	-1,772859	-21,217484	16,376084	10,476404	0,163030	-0,007949	-0,692373	3,252709	-12,065409	-2,350702	0,163030	-0,007949	-0,692373	3,252709	-12,065409	-2,350702
11:30:31,87	0,518942	3,372958	-0,105002	0,121998	0,276002	0,001979	0,161906	-0,002652	-0,691536	3,590731	0,625225	-2,386731	-0,677469	-3,027653	-1,771707	-21,222805	16,432595	10,474119	0,161906	-0,002652	-0,691536	3,382515	-12,084371	-2,386731	0,161906	-0,002652	-0,691536	3,382515	-12,084371	-2,386731
11:30:31,92	0,518942	3,372958	-0,105002	0,121998	0,276002	0,001979	0,158415	-0,004566	-0,692007	3,704454	0,487584	-2,345139	-0,672711	-3,035718	-1,770910	-21,219801	16,408643	10,443391	0,158415	-0,004566	-0,692007	3,345990	-11,947987	-2,345139	0,158415	-0,004566	-0,692007	3,345990	-11,947987	-2,345139
11:30:31,97	0,518942	3,372958	-0,105002	0,121998	0,276002	0,001979	0,163021	-0,012720	-0,691209	4,109194	0,741673	-2,375868	-0,696587	-3,038015	-1,349799	-21,407250	17,451581	10,775208	0,163021	-0,012720	-0,691209	3,110681	-12,055469	-2,375868	0,163021	-0,012720	-0,691209	3,110681	-12,055469	-2,375868
11:30:32,02	0,518942	3,372958	-0,105002	0,121998	0,276002	0,001979	0,176948	0,006809	-0,270099	3,903194	0,782071	-2,044050	-0,688391	-3,015084	-1,634012	-20,797359	17,044328	10,945766	0,176948	0,006809	-0,270099	4,437674	-13,108337	-2,044050	0,176948	0,006809	-0,270099	4,437674	-13,108337	-2,044050
11:30:32,07	0,518989	3,372853	-0,105001	0,122012	0,275993	-0,048055	0,152991	0,011177	-0,554311	3,628320	0,268144	-1,873492	-0,690811	-3,020490	-1,661464	-20,670985	16,841342	10,949411	0,152991	0,011177	-0,554311	4,505676	-11,741685	-1,873492	0,152991	0,011177	-0,554311	4,505676	-11,741685	-1,873492
11:30:32,12	0,518989	3,372853	-0,105001	0,122012	0,275993	-0,048055	0,158883	0,010570	-0,581763	3,547256	0,785435	-1,869847	-0,693833	-3,021654	-1,659587	-20,620125	16,825740	10,914251	0,158883	0,010570	-0,581763	4,377000	-11,686873	-1,869847	0,158883	0,010570	-0,581763	4,377000	-11,686873	-1,869847
11:30:32,17	0,518989	3,372853	-0,105001	0,122012	0,275993	-0,048055	0,161402	0,012604	-0,579886	3,453384	0,968260	-1,905007	-0,688215	-3,016080	-1,656605	-20,598551	16,822041	10,926007	0,161402	0,012604	-0,579886	4,442830	-11,701773	-1,905007	0,161402	0,012604	-0,579886	4,442830	-11,701773	-1,905007
11:30:32,22	0,518989	3,372853	-0,105001	0,122012	0,275993	-0,048055	0,153766	0,010526	-0,576904	3,569022	0,591735	-1,893252	-0,689427	-3,018151	-1,655757	-20,513877	16,904403	10,914630	0,153766	0,010526	-0,576904	4,395347	-11,478893	-1,893252	0,153766	0,010526	-0,576904	4,395347	-11,478893	-1,893252
11:30:32,27	0,518989	3,372853	-0,105001	0,122012	0,275993	-0,048055	0,156165	0,010540	-0,576057	3,681977	0,748634	-1,904629	-0,686697	-3,014995	-1,656118	-20,578293	16,813134	10,874767	0,156165	0,010540	-0,576057	4,509374	-11,510319	-1,904629	0,156165	0,010540	-0,576057	4,509374	-11,510319	-1,904629
11:30:32,32	0,518989	3,372853	-0,105001	0,122012	0,275993	-0,048055	0,152067	0,009754	-0,576418	3,611619	0,525392	-1,944492	-0,688173	-3,017688	-1,658258	-20,589283	16,828742	10,866337	0,152067	0,009754	-0,576418	4,377285	-11,411876	-1,944492	0,152067	0,009754	-0,576418	4,377285	-11,411876	-1,944492
11:30:32,37	0,518989	3,372853	-0,105001	0,122012	0,275993	-0,048055	0,155137	0,009685	-0,578557	3,623197	0,667718	-1,952922	-0,696129	-3,016448	-1,656894	-20,590495	16,839283	10,893737	0,155137	0,009685	-0,578557	4,383495	-11,510557	-1,952922	0,155137	0,009685	-0,578557	4,383495	-11,510557	-1,952922
11:30:32,42	0,518989	3,372853	-0,105001	0,122012	0,275993	-0,048055	0,162226	0,011752	-0,572355	3,525831	1,039463	-1,913812	-0,693506	-3,022794	-1,652056	-20,581506	16,835907	10,905447	0,162226	0,011752	-0,572355	4,448351	-11,695244	-1,913812	0,162226	0,011752	-0,572355	4,448351	-11,695244	-1,913812
11:30:32,47	0,518989	3,372853	-0,105001	0,122012	0,275993	-0,048055	0,162226	0,011752	-0,572355	3,525831	1,039463	-1,913812	-0,716521	-3,042755	-1,388487	-22,020646	17,864729	11,147243	0,162226	0,011752	-0,572355	4,448351	-11,695244	-1,913812	0,162226	0,011752	-0,572355	4,448351	-11,695244	-1,913812
11:30:32,52	0,518989	3,372853	-0,105001	0,122012	0,275993	-0,048055	0,191020	0,021703	-0,308786	3,179809	0,776055	-1,672016	-0,685718	-3,001024	-1,491349	-19,576154	16,577205	11,310430	0,191020	0,021703	-0,308786	4,883462	-14,219051	-1,672016	0,191020	0,021703	-0,308786	4,883462	-14,219051	-1,672016
11:30:32,57	0,518994	3,373058	-0,104996	0,121999	0,275981	-0,098032	0,139478	0,015892	-0,411648	3,589203	0,856591	-1,508828	-0,679638	-3,002417	-1,566387	-19,571890	16,025891	11,262515	0,139478	0,015892	-0,411648	4,836686	-10,092418	-1,508828	0,139478	0,015892	-0,411648	4,836686	-10,092418	-1,508828
11:30:32,62	0,518994	3,373058	-0,104996	0,121999	0,275981	-0,098032	0,137644	0,009929	-0,486686	3,423909	1,040608	-1,556743	-0,676618	-2,992008	-1,562523	-19,524416	16,044603	11,257497	0,137644	0,009929	-0,486686	4,203373	-9,764485	-1,556743	0,137644	0,009929	-0,486686	4,203373	-9,764485	-1,556743
11:30:32,67	0,518994	3,373058	-0,104996	0,121999	0,275981	-0,098032	0,127120	0,012519	-0,482823	3,329189	0,525100	-1,561762	-0,675936	-2,992279	-1,566402	-19,474750	16,038570	11,235005	0,127120	0,012519	-0,482823	4,311940	-9,453833	-1,561762	0,127120	0,012519	-0,482823	4,311940	-9,453833	-1,561762
11:30:32,72	0,518994	3,373058	-0,104996	0,121999	0,275981	-0,098032	0,127014	0,011793	-0,486702	3,386575	0,565605	-1,584253	-0,678878	-2,993630	-1,562883	-19,474934	16,022804	11,260723	0,127014	0,011793	-0,486702	4,312297	-9,404990	-1,584253	0,127014	0,011793	-0,486702	4,312297	-9,404990	-1,584253
11:30:32,77	0,518994	3,373058	-0,104996	0,121999	0,275981	-0,098032	0,129655	0,013666	-0,483182	3,275437	0,710645	-1,558536	-0,682280	-2,996346	-1,563279	-19,465349	16,013987	11,235366	0,129655	0,013666	-0,483182	4,348183	-9,467244	-1,558536	0,129655	0,013666	-0,483182	4,348183	-9,467244	-1,558536
11:30:32,82	0,518994	3,373058	-0,104996	0,121999	0,275981	-0,098032	0,133708	0,015254	-0,483578	3,190010	0,934138	-1,583892	-0,678783	-2,996564	-1,559762	-19,442650	16,010030	11,238283	0,133708	0,015254	-0,483578	4,387427	-9,561953	-1,583892	0,133708	0,015254	-0,483578	4,387427	-9,561953	-1,583892
11:30:32,87	0,518994	3,373058	-0,104996	0,121999	0,275981	-0,098032	0,132148	0,012117	-0,480061	3,361066	0,874648	-1,580975	-0,678848	-2,995800	-1,562274	-19,446183	15,962126	11,263853	0,132148	0,012117	-0,480061	4,312214	-9,498975	-1,580975	0,132148	0,012117	-0,480061	4,312214	-9,498975	-1,580975
11:30:32,92	0,518994	3,373058	-0,104996	0,121999	0,275981	-0,098032	0,131520	0,012554	-0,482573	3,295048	0,862868	-1,555406	-0,678180	-2,997314	-1,560168	-19,422977	15,955455	11,197812	0,131520	0,012554	-0,482573	4,280564	-9,461431	-1,555406	0,131520	0,012554	-0,482573	4,280564	-9,461431	-1,555406
11:30:32,97	0,518994	3,373058	-0,104996	0,121999	0,275981	-0,098032	0,132496	0,011219	-0,480467	3,370308	0,937070	-1,621447	-0,682277	-2,995969	-1,560934	-19,422867	16,016062	11,228780	0,132496	0,011219	-0,480467	4,251004	-9,463872	-1,621447	0,132496	0,011219	-0,480467	4,251004	-9,463872	-1,621447
11:30:33,02	0,518994	3,373058	-0,104996	0,121999	0,275981	-0,098032	0,133380	0,015439	-0,481233	3,203409	0,952829	-1,590478	-0,681122	-2,993703	-1,559016	-19,417771	15,968497	11,202347	0,133380	0,015439	-0,481233	4,415377	-9,517506	-1,590478	0,133380	0,015439	-0,481233	4,415377	-9,517506	-1,590478
11:30:33,07	0,518994	3,373058	-0,104996	0,121999	0,275981	-0,098032	0,130840	0,015571	-0,479315	3,157881	0,848958	-1,616911	-0,674340	-2,990410	-1,559716	-19,405025	15,975768	11,217456	0,130840	0,015571	-0,479315	4,380240	-9,422006	-1,616911	0,130840	0,015571	-0,479315	4,380240	-9,422006	-1,616911
11:30:33,12	0,518994	3,373058	-0,104996	0,121999	0,275981	-0,098032	0,124597	0,011345	-0,480016	3,390338	0,531727	-1,601802	-0,676608	-2,989286	-1,558908	-19,437832	16,004612	11,246264	0,124597	0,011345	-0,480016	4,280903	-9,249164	-1,601802	0,124597	0,011345	-0,480016	4,280903	-9,249164	-1,601802
11:30:33,17	0,518994	3,373058	-0,104996	0,121999	0,275981	-0,098032	0,124758	0,013871	-0,479207	3,267540	0,497232	-1,572995	-0,671428	-2,994864	-1,561776	-19,413676	15,945248	11,251983	0,124758	0,013871	-0,479207	4,356430	-9,296248	-1,572995	0,124758	0,013871	-0,479207	4,356430	-9,296248	-1,572995
11:30:33,22	0,518994	3,373058	-0,104996	0,121999	0,275981	-0,098032	0,126998	0,006596	-0,482075	3,606495	0,664346	-1,567275	-0,675216	-2,995156	-1,561721	-19,419277	15,997228	11,205734	0,126998	0,006596	-0,482075	4,124315	-9,305022	-1,567275	0,126998	0,006596	-0,482075	4,124315	-9,305022	-1,567275
11:30:33,27	0,518994	3,373058	-0,104996	0,121999	0,275981	-0,098032	0,129146	0,009731	-0,482020	3,485730	0,745165	-1,613524	-0,675829	-2,991030	-1,559000	-19,417288	15,983531	11,228352	0,129146	0,009731	-0,482020	4,249588	-9,392767	-1,613524	0,129146	0,009731	-0,482020	4,249588	-9,392767	-1,613524
11:30:33,32	0,518994	3,373058	-0,104996	0,121999	0,275981	-0,098032	0,125879	0,012325	-0,479300	3,339959	0,583853	-1,590907	-0,672894	-2,991948	-1,559383	-19,421567	15,976852	11,228785	0,125879	0,012325	-0,479300	4,307469	-9,297621	-1,590907	0,125879	0,012325	-0,479300	4,307469	-9,297621	-1,590907
11:30:33,37	0,518994	3,373058	-0,104996	0,121999	0,275981	-0,098032	0,125206	0,009324	-0,479682	3,488066	0,548518	-1,590473	-0,676340	-2,988455	-1,558120	-19,414704	15,957469	11,207867	0,125206	0,009324	-0,479682	4,220031	-9,280166	-1,590473	0,125206	0,009324	-0,479682	4,220031	-9,280166	-1,590473
11:30:33,43	0,518994	3,373058	-0,104996	0,121999	0,275981	-0,098032	0,123904	0,014054	-0,478419	3,228752	0,496463	-1,611391	-0,677498	-2,994794	-1,558187	-19,383384	15,988446	11,236509	0,123904	0,014054	-0,478419	4,332020	-9,230036	-1,611391	0,123904	0,014054	-0,478419	4,332020	-9,230036	-1,611391
11:30:33,48	0,518994	3,373058	-0,104996	0,121999	0,275981	-0,098032	0,129973	0,011888	-0,478486	3,383889	0,823639	-1,582749	-0,680562	-2,989899	-1,557103	-19,434459	15,991629	11,193067	0,129973	0,011888	-0,478486	4,317099	-9,379204	-1,582749	0,129973	0,011888	-0,478486	4,317099	-9,379204	-1,582749
11:30:33,53	0,518994	3,373058	-0,104996	0,121999	0,275981	-0,098032	0,127265	0,016989	-0,477402	3,095841	0,637040	-1,626192	-0,677273	-2,988432	-1,557466	-19,398073	15,971340	11,207585	0,127265	0,016989	-0,477402	4,429502	-9,353288	-1,626192	0,127265	0,016989	-0,477402	4,429502	-9,353288	-1,626192
11:30:33,58	0,518994	3,373058	-0,104996	0,121999	0,275981	-0,098032	0,124350	0,014874	-0,477765	3,206438	0,527122	-1,611673	-0,675783	-2,990593	-1,560184	-19,386706	15,954208	11,189130	0,124350	0,014874	-0,477765	4,374079	-9,234388	-1,611673	0,124350	0,014874	-0,477765	4,374079	-9,234388	-1,611673
11:30:33,63	0,518994	3,373058	-0,104996	0,121999	0,275981	-0,098032	0,125477	0,012504	-0,480483	3,320572	0,604108	-1,630129	-0,672962	-2,993338	-1,560359	-19,441901	15,939614	11,226966	0,125477	0,012504	-0,480483	4,302097	-9,245829	-1,630129	0,125477	0,012504	-0,480483	4,302097	-9,245829	-1,630129
11:30:33,68	0,518994	3,373058	-0,104996	0,121999	0,275981	-0,098032	0,126444	0,008687	-0,480658	3,478775	0,613895	-1,592292	-0,679874	-2,996489	-1,556301	-19,401902	15,966621	11,166358	0,126444	0,008687	-0,480658	4,160733	-9,311961	-1,592292	0,126444	0,008687	-0,480658	4,160733	-9,311961	-1,592292
11:30:33,73	0,518994	3,373058	-0,104996	0,121999	0,275981	-0,098032	0,132629	0,013099	-0,476600	3,292764	0,956637	-1,652900	-0,673893	-2,991341	-1,558194	-19,345055	15,991813	11,217981	0,132629	0,013099	-0,476600	4,321027	-9,454718	-1,652900	0,132629	0,013099	-0,476600	4,321027	-9,454718	-1,652900
11:30:33,78	0,518994	3,373058	-0,104996	0,121999	0,275981	-0,098032	0,125181	0,010493	-0,478493	3,478530	0,605970	-1,601277	-0,677953	-2,995877	-1,561826	-19,367971	15,914051	11,164477	0,125181	0,010493	-0,478493	4,302201	-9,220708	-1,601277	0,125181	0,010493	-0,478493	4,302201	-9,220708	-1,601277
11:30:33,83	0,518994	3,373058	-0,104996	0,121999	0,275981	-0,098032	0,131138	0,011741	-0,482125	3,334837	0,934776	-1,654782	-0,677629	-2,994994	-1,559374	-19,429473	15,949527	11,236406	0,131138	0,011741	-0,482125	4,256470	-9,359537	-1,654782	0,131138	0,011741	-0,482125	4,256470	-9,359537	-1,654782
11:30:33,88	0,518994	3,373058	-0,104996	0,121999	0,275981	-0,098032	0,130522	0,014195	-0,481301	3,236109	0,818356	-1,585960	-0,680545	-2,992502	-1,560188	-19,423819	15,985220	11,203936	0,130522	0,014195	-0,481301	4,350414	-9,427599	-1,585960	0,130522	0,014195	-0,481301	4,350414	-9,427599	-1,585960
11:30:33,93	0,518994	3,373058	-0,104996	0,121999	0,275981	-0,098032	0,129512	0,015673	-0,480487	3,164075	0,766262	-1,615322	-0,673326	-2,992237	-1,558093	-19,394275	15,960674	11,203666	0,129512	0,015673	-0,480487	4,394381	-9,400392	-1,615322	0,129512	0,015673	-0,480487	4,394381	-9,400392	-1,615322
11:30:33,98	0,518994	3,373058	-0,104996	0,121999	0,275981	-0,098032	0,146202	0,008276	-0,169876	3,155954	0,694001	-1,315558	-0,682484	-3,010655	-1,249577	-20,434414	16,115166	11,503700	0,146202	0,008276	-0,169876	3,805602	-10,782869	-1,315558	0,146202	0,008276	-0,169876	3,805602	-10,782869	-1,315558
11:30:34,03	0,518994	3,373058	-0,104996	0,121999	0,275981	-0,098032	0,146202	0,008276	-0,169876	3,155954	0,694001	-1,315558	-0,664951	-3,002977	-1,597895	-20,258130	15,083410	11,614702	0,146202	0,008276	-0,169876	3,805602	-10,782869	-1,315558	0,146202	0,008276	-0,169876	3,805602	-10,782869	-1,315558
11:30:34,08	0,519011	3,372956	-0,104999	0,121967	0,275989	-0,148039	0,130786	-0,003070	-0,518195	2,940536	0,560900	-1,204557	-0,661885	-3,000045	-1,648798	-20,158489	14,663630	11,587352	0,130786	-0,003070	-0,518195	2,699561	-9,705792	-1,204557	0,130786	-0,003070	-0,518195	2,699561	-9,705792	-1,204557
11:30:34,13	0,519011	3,372956	-0,104999	0,121967	0,275989	-0,148039	0,126714	-0,004258	-0,569097	2,688622	0,645341	-1,231907	-0,655601	-3,001311	-1,644861	-20,063767	14,686130	11,577122	0,126714	-0,004258	-0,569097	2,354345	-9,301705	-1,231907	0,126714	-0,004258	-0,569097	2,354345	-9,301705	-1,231907
11:30:34,18	0,519011	3,372956	-0,104999	0,121967	0,275989	-0,148039	0,124669	-0,010334	-0,565160	3,071386	0,609779	-1,242136	-0,658508	-3,009155	-1,644836	-20,065359	14,680313	11,570426	0,124669	-0,010334	-0,565160	2,260196	-9,176729	-1,242136	0,124669	-0,010334	-0,565160	2,260196	-9,176729	-1,242136
11:30:34,23	0,519011	3,372956	-0,104999	0,121967	0,275989	-0,148039	0,132915	-0,011738	-0,565135	3,138564	1,040102	-1,248832	-0,660797	-3,005819	-1,641936	-20,028513	14,668831	11,551057	0,132915	-0,011738	-0,565135	2,217153	-9,393719	-1,248832	0,132915	-0,011738	-0,565135	2,217153	-9,393719	-1,248832
11:30:34,28	0,519011	3,372956	-0,104999	0,121967	0,275989	-0,148039	0,131170	-0,008088	-0,562235	2,957280	0,987031	-1,268202	-0,660173	-3,006014	-1,639784	-20,010805	14,652476	11,556388	0,131170	-0,008088	-0,562235	2,322340	-9,309835	-1,268202	0,131170	-0,008088	-0,562235	2,322340	-9,309835	-1,268202
11:30:34,33	0,519011	3,372956	-0,104999	0,121967	0,275989	-0,148039	0,131027	-0,008726	-0,560084	2,985101	1,003112	-1,262871	-0,660311	-3,004104	-1,640001	-20,022812	14,646304	11,545400	0,131027	-0,008726	-0,560084	2,300146	-9,282535	-1,262871	0,131027	-0,008726	-0,560084	2,300146	-9,282535	-1,262871
11:30:34,38	0,519011	3,372956	-0,104999	0,121967	0,275989	-0,148039	0,129442	-0,007651	-0,560300	2,917898	0,913342	-1,273859	-0,661998	-3,005111	-1,638261	-20,040511	14,653893	11,541095	0,129442	-0,007651	-0,560300	2,317261	-9,247825	-1,273859	0,129442	-0,007651	-0,560300	2,317261	-9,247825	-1,273859
11:30:34,43	0,519011	3,372956	-0,104999	0,121967	0,275989	-0,148039	0,131158	-0,006694	-0,558560	2,865829	0,983454	-1,278163	-0,657796	-3,003355	-1,635515	-20,033168	14,745691	11,572347	0,131158	-0,006694	-0,558560	2,340359	-9,312423	-1,278163	0,131158	-0,006694	-0,558560	2,340359	-9,312423	-1,278163
11:30:34,48	0,519011	3,372956	-0,104999	0,121967	0,275989	-0,148039	0,127536	-0,009455	-0,555815	3,092553	0,755575	-1,246911	-0,684234	-2,986106	-1,198119	-19,083899	16,216465	11,792140	0,127536	-0,009455	-0,555815	2,350373	-9,255982	-1,246911	0,127536	-0,009455	-0,555815	2,350373	-9,255982	-1,246911
11:30:34,53	0,519011	3,372956	-0,104999	0,121967	0,275989	-0,148039	0,125816	0,022066	-0,118419	3,201870	0,752868	-1,027118	-0,663702	-2,967304	-1,408444	-18,469847	14,921135	11,951332	0,125816	0,022066	-0,118419	4,934017	-9,123712	-1,027118	0,125816	0,022066	-0,118419	4,934017	-9,123712	-1,027118
11:30:34,58	0,518944	3,373049	-0,104992	0,121994	0,275988	-0,198031	0,099268	0,013685	-0,328743	2,822872	0,551791	-0,867926	-0,660154	-2,962964	-1,482243	-18,208198	14,607694	11,883017	0,099268	0,013685	-0,328743	3,897182	-7,240726	-0,867926	0,099268	0,013685	-0,328743	3,897182	-7,240726	-0,867926
11:30:34,63	0,518944	3,373049	-0,104992	0,121994	0,275988	-0,198031	0,093736	0,012783	-0,402542	2,729194	0,647449	-0,936241	-0,660034	-2,968478	-1,481794	-18,159589	14,591809	11,900319	0,093736	0,012783	-0,402542	3,732635	-6,710817	-0,936241	0,093736	0,012783	-0,402542	3,732635	-6,710817	-0,936241
11:30:34,68	0,518944	3,373049	-0,104992	0,121994	0,275988	-0,198031	0,098450	0,009921	-0,402094	2,888524	0,942646	-0,918939	-0,657220	-2,966944	-1,477720	-18,163939	14,613334	11,896866	0,098450	0,009921	-0,402094	3,667360	-6,785714	-0,918939	0,098450	0,009921	-0,402094	3,667360	-6,785714	-0,918939
11:30:34,73	0,518944	3,373049	-0,104992	0,121994	0,275988	-0,198031	0,095715	0,008251	-0,398020	2,991833	0,785867	-0,922393	-0,664268	-2,966085	-1,472875	-18,121272	14,556089	11,870367	0,095715	0,008251	-0,398020	3,639570	-6,727751	-0,922393	0,095715	0,008251	-0,398020	3,639570	-6,727751	-0,922393
11:30:34,78	0,518944	3,373049	-0,104992	0,121994	0,275988	-0,198031	0,098495	0,014785	-0,393174	2,623853	0,995995	-0,948892	-0,660627	-2,963834	-1,475222	-18,160589	14,581364	11,882046	0,098495	0,014785	-0,393174	3,784464	-6,735845	-0,948892	0,098495	0,014785	-0,393174	3,784464	-6,735845	-0,948892
11:30:34,83	0,518944	3,373049	-0,104992	0,121994	0,275988	-0,198031	0,094725	0,012758	-0,395521	2,731495	0,753284	-0,937212	-0,655252	-2,963506	-1,474812	-18,119449	14,560798	11,876848	0,094725	0,012758	-0,395521	3,732975	-6,682636	-0,937212	0,094725	0,012758	-0,395521	3,732975	-6,682636	-0,937212
11:30:34,88	0,518944	3,373049	-0,104992	0,121994	0,275988	-0,198031	0,091753	0,008266	-0,395111	2,967811	0,644665	-0,942410	-0,656417	-2,963573	-1,473294	-18,125204	14,569300	11,832438	0,091753	0,008266	-0,395111	3,616710	-6,557973	-0,942410	0,091753	0,008266	-0,395111	3,616710	-6,557973	-0,942410
11:30:34,93	0,518944	3,373049	-0,104992	0,121994	0,275988	-0,198031	0,092394	0,009242	-0,393594	2,921535	0,668759	-0,986820	-0,662247	-2,969000	-1,473321	-18,101712	14,563676	11,890785	0,092394	0,009242	-0,393594	3,647064	-6,584193	-0,986820	0,092394	0,009242	-0,393594	3,647064	-6,584193	-0,986820
11:30:34,98	0,518944	3,373049	-0,104992	0,121994	0,275988	-0,198031	0,100009	0,011577	-0,393620	2,806999	1,087902	-0,928474	-0,662266	-2,968623	-1,468317	-18,108912	14,528633	11,874631	0,100009	0,011577	-0,393620	3,715813	-6,762838	-0,928474	0,100009	0,011577	-0,393620	3,715813	-6,762838	-0,928474
11:30:35,03	0,518944	3,373049	-0,104992	0,121994	0,275988	-0,198031	0,099692	0,011782	-0,388616	2,762384	1,082700	-0,944627	-0,662946	-2,963010	-1,471313	-18,133719	14,546608	11,902226	0,099692	0,011782	-0,388616	3,687301	-6,743148	-0,944627	0,099692	0,011782	-0,388616	3,687301	-6,743148	-0,944627
11:30:35,08	0,518944	3,373049	-0,104992	0,121994	0,275988	-0,198031	0,095171	0,015178	-0,391613	2,588985	0,817131	-0,917032	-0,658389	-2,965335	-1,471574	-18,127472	14,556701	11,874823	0,095171	0,015178	-0,391613	3,780443	-6,653810	-0,917032	0,095171	0,015178	-0,391613	3,780443	-6,653810	-0,917032
11:30:35,13	0,518944	3,373049	-0,104992	0,121994	0,275988	-0,198031	0,094906	0,010069	-0,391873	2,866501	0,803727	-0,944435	-0,662268	-2,967508	-1,469757	-18,108637	14,537698	11,861425	0,094906	0,010069	-0,391873	3,656926	-6,646430	-0,944435	0,094906	0,010069	-0,391873	3,656926	-6,646430	-0,944435
11:30:35,18	0,518944	3,373049	-0,104992	0,121994	0,275988	-0,198031	0,098727	0,012341	-0,390057	2,741321	1,028230	-0,957834	-0,661120	-2,962799	-1,468620	-18,115482	14,541897	11,852144	0,098727	0,012341	-0,390057	3,710093	-6,721873	-0,957834	0,098727	0,012341	-0,390057	3,710093	-6,721873	-0,957834
11:30:35,23	0,518944	3,373049	-0,104992	0,121994	0,275988	-0,198031	0,094076	0,013702	-0,388920	2,670763	0,778316	-0,967114	-0,664465	-2,962140	-1,469520	-18,105378	14,569135	11,822698	0,094076	0,013702	-0,388920	3,746374	-6,606632	-0,967114	0,094076	0,013702	-0,388920	3,746374	-6,606632	-0,967114
11:30:35,28	0,518944	3,373049	-0,104992	0,121994	0,275988	-0,198031	0,095177	0,016928	-0,389819	2,531632	0,830729	-0,996560	-0,661133	-2,964850	-1,470931	-18,113552	14,522515	11,867139	0,095177	0,016928	-0,389819	3,860514	-6,640691	-0,996560	0,095177	0,016928	-0,389819	3,860514	-6,640691	-0,996560
11:30:35,33	0,518944	3,373049	-0,104992	0,121994	0,275988	-0,198031	0,095858	0,012687	-0,391231	2,707706	0,882346	-0,952119	-0,659361	-2,962555	-1,471737	-18,102998	14,507893	11,833783	0,095858	0,012687	-0,391231	3,703665	-6,642493	-0,952119	0,095858	0,012687	-0,391231	3,703665	-6,642493	-0,952119
11:30:35,38	0,518944	3,373049	-0,104992	0,121994	0,275988	-0,198031	0,092985	0,012301	-0,392036	2,720433	0,749421	-0,985476	-0,658795	-2,962219	-1,469041	-18,124015	14,518254	11,813458	0,092985	0,012301	-0,392036	3,686029	-6,549918	-0,985476	0,092985	0,012301	-0,392036	3,686029	-6,549918	-0,985476
11:30:35,44	0,518944	3,373049	-0,104992	0,121994	0,275988	-0,198031	0,092411	0,011978	-0,389341	2,735658	0,696162	-1,005801	-0,659260	-2,968563	-1,468991	-18,084972	14,526115	11,820735	0,092411	0,011978	-0,389341	3,675952	-6,558073	-1,005801	0,092411	0,011978	-0,389341	3,675952	-6,558073	-1,005801
11:30:35,49	0,518944	3,373049	-0,104992	0,121994	0,275988	-0,198031	0,098137	0,009209	-0,389290	2,905974	1,023840	-0,998524	-0,657013	-2,968174	-1,466544	-18,069005	14,524371	11,831585	0,098137	0,009209	-0,389290	3,628903	-6,679953	-0,998524	0,098137	0,009209	-0,389290	3,628903	-6,679953	-0,998524
11:30:35,54	0,518944	3,373049	-0,104992	0,121994	0,275988	-0,198031	0,096677	0,007458	-0,386844	3,003525	0,962603	-0,987673	-0,662187	-2,967264	-1,465087	-18,071641	14,511016	11,847708	0,096677	0,007458	-0,386844	3,588961	-6,626555	-0,987673	0,096677	0,007458	-0,386844	3,588961	-6,626555	-0,987673
11:30:35,59	0,518944	3,373049	-0,104992	0,121994	0,275988	-0,198031	0,098476	0,012394	-0,385386	2,733984	1,060515	-0,971551	-0,658002	-2,963789	-1,465860	-18,046320	14,551488	11,850453	0,098476	0,012394	-0,385386	3,706875	-6,669818	-0,971551	0,098476	0,012394	-0,385386	3,706875	-6,669818	-0,971551
11:30:35,64	0,518944	3,373049	-0,104992	0,121994	0,275988	-0,198031	0,093374	0,010507	-0,386159	2,879801	0,796917	-0,968805	-0,660685	-2,965125	-1,465083	-18,069403	14,565123	11,862105	0,093374	0,010507	-0,386159	3,704588	-6,532930	-0,968805	0,093374	0,010507	-0,386159	3,704588	-6,532930	-0,968805
11:30:35,69	0,518944	3,373049	-0,104992	0,121994	0,275988	-0,198031	0,095873	0,012162	-0,385382	2,794025	0,900042	-0,957153	-0,655808	-2,960861	-1,469609	-18,050209	14,529249	11,877101	0,095873	0,012162	-0,385382	3,748703	-6,625954	-0,957153	0,095873	0,012162	-0,385382	3,748703	-6,625954	-0,957153
11:30:35,74	0,518944	3,373049	-0,104992	0,121994	0,275988	-0,198031	0,089741	0,010070	-0,389908	2,881291	0,615784	-0,942157	-0,657501	-2,960006	-1,468602	-18,068901	14,545338	11,857650	0,089741	0,010070	-0,389908	3,671818	-6,428920	-0,942157	0,089741	0,010070	-0,389908	3,671818	-6,428920	-0,942157
11:30:35,79	0,518944	3,373049	-0,104992	0,121994	0,275988	-0,198031	0,089847	0,011964	-0,388901	2,787417	0,597042	-0,961609	-0,656193	-2,961355	-1,465427	-18,018989	14,534183	11,817727	0,089847	0,011964	-0,388901	3,726583	-6,455949	-0,961609	0,089847	0,011964	-0,388901	3,726583	-6,455949	-0,961609
11:30:35,84	0,518944	3,373049	-0,104992	0,121994	0,275988	-0,198031	0,090362	0,010157	-0,385726	2,896682	0,672598	-1,001531	-0,659479	-2,961921	-1,470485	-18,153914	14,501458	11,852793	0,090362	0,010157	-0,385726	3,693991	-6,420782	-1,001531	0,090362	0,010157	-0,385726	3,693991	-6,420782	-1,001531
11:30:35,89	0,518944	3,373049	-0,104992	0,121994	0,275988	-0,198031	0,092494	0,012719	-0,390785	2,667619	0,683005	-0,966466	-0,656940	-2,965189	-1,467435	-18,092315	14,523544	11,841275	0,092494	0,012719	-0,390785	3,666099	-6,577780	-0,966466	0,092494	0,012719	-0,390785	3,666099	-6,577780	-0,966466
11:30:35,94	0,518944	3,373049	-0,104992	0,121994	0,275988	-0,198031	0,094055	0,008887	-0,387735	2,916852	0,806472	-0,977983	-0,660012	-2,958993	-1,466110	-18,076681	14,541123	11,826724	0,094055	0,008887	-0,387735	3,614456	-6,576839	-0,977983	0,094055	0,008887	-0,387735	3,614456	-6,576839	-0,977983
11:30:35,99	0,518944	3,373049	-0,104992	0,121994	0,275988	-0,198031	0,090225	0,014645	-0,386409	2,640459	0,612063	-0,992534	-0,658201	-2,962265	-1,466064	-18,046984	14,562002	11,847075	0,090225	0,014645	-0,386409	3,790092	-6,470595	-0,992534	0,090225	0,014645	-0,386409	3,790092	-6,470595	-0,992534
11:30:36,04	0,518944	3,373049	-0,104992	0,121994	0,275988	-0,198031	0,092153	0,011441	-0,386364	2,840016	0,727618	-0,972183	-0,663949	-2,962478	-1,469008	-18,068632	14,561512	11,832705	0,092153	0,011441	-0,386364	3,738108	-6,506417	-0,972183	0,092153	0,011441	-0,386364	3,738108	-6,506417	-0,972183
11:30:36,09	0,518944	3,373049	-0,104992	0,121994	0,275988	-0,198031	0,095212	0,016312	-0,389307	2,575435	0,868170	-0,986553	-0,653406	-2,959127	-1,468223	-18,070433	14,510566	11,842624	0,095212	0,016312	-0,389307	3,855961	-6,605977	-0,986553	0,095212	0,016312	-0,389307	3,855961	-6,605977	-0,986553
11:30:36,14	0,518944	3,373049	-0,104992	0,121994	0,275988	-0,198031	0,087038	0,008858	-0,388522	2,918071	0,467032	-0,976634	-0,659228	-2,959148	-1,467058	-18,053458	14,546737	11,841890	0,087038	0,008858	-0,388522	3,613385	-6,365452	-0,976634	0,087038	0,008858	-0,388522	3,613385	-6,365452	-0,976634
11:30:36,19	0,518944	3,373049	-0,104992	0,121994	0,275988	-0,198031	0,089968	0,013889	-0,387357	2,696243	0,615990	-0,977369	-0,656864	-2,962659	-1,465118	-18,057892	14,523407	11,815669	0,089968	0,013889	-0,387357	3,786533	-6,446473	-0,977369	0,089968	0,013889	-0,387357	3,786533	-6,446473	-0,977369
11:30:36,24	0,518944	3,373049	-0,104992	0,121994	0,275988	-0,198031	0,091826	0,010086	-0,385417	2,871560	0,720448	-1,003589	-0,659215	-2,965626	-1,468583	-18,066211	14,563299	11,852210	0,091826	0,010086	-0,385417	3,663341	-6,487894	-1,003589	0,091826	0,010086	-0,385417	3,663341	-6,487894	-1,003589
11:30:36,29	0,518944	3,373049	-0,104992	0,121994	0,275988	-0,198031	0,095571	0,010639	-0,388882	2,873207	0,888038	-0,967048	-0,654284	-2,961870	-1,465113	-18,044966	14,528123	11,813825	0,095571	0,010639	-0,388882	3,708376	-6,614287	-0,967048	0,095571	0,010639	-0,388882	3,708376	-6,614287	-0,967048
11:30:36,34	0,518944	3,373049	-0,104992	0,121994	0,275988	-0,198031	0,089853	0,008246	-0,385412	2,977793	0,626700	-1,005434	-0,656191	-2,960906	-1,467656	-17,998131	14,507129	11,858446	0,089853	0,008246	-0,385412	3,625124	-6,426778	-1,005434	0,089853	0,008246	-0,385412	3,625124	-6,426778	-1,005434
11:30:36,39	0,518944	3,373049	-0,104992	0,121994	0,275988	-0,198031	0,089971	0,010380	-0,387955	2,872078	0,683895	-0,960813	-0,672661	-2,990689	-1,240082	-19,573194	15,270098	12,060192	0,089971	0,010380	-0,387955	3,686904	-6,378849	-0,960813	0,089971	0,010380	-0,387955	3,686904	-6,378849	-0,960813
11:30:36,44	0,518944	3,373049	-0,104992	0,121994	0,275988	-0,198031	0,123999	0,009752	-0,160381	2,777964	0,707829	-0,759067	-0,673848	-2,979653	-1,520466	-19,150693	14,946786	12,217536	0,123999	0,009752	-0,160381	3,543474	-9,026122	-0,759067	0,123999	0,009752	-0,160381	3,543474	-9,026122	-0,759067
11:30:36,49	0,518956	3,372879	-0,104984	0,122002	0,275986	-0,248067	0,115035	0,016297	-0,440765	2,368845	0,769247	-0,601723	-0,666689	-2,977559	-1,581790	-18,926957	14,580101	12,199958	0,115035	0,016297	-0,440765	3,648188	-8,261021	-0,601723	0,115035	0,016297	-0,440765	3,648188	-8,261021	-0,601723
11:30:36,54	0,518956	3,372879	-0,104984	0,122002	0,275986	-0,248067	0,109642	0,011144	-0,502089	2,431117	0,865915	-0,619300	-0,668344	-2,977312	-1,580489	-18,887633	14,541845	12,187193	0,109642	0,011144	-0,502089	3,305941	-7,741003	-0,619300	0,109642	0,011144	-0,502089	3,305941	-7,741003	-0,619300
11:30:36,59	0,518956	3,372879	-0,104984	0,122002	0,275986	-0,248067	0,110256	0,012701	-0,500788	2,336676	0,951031	-0,632065	-0,668463	-2,975663	-1,579480	-18,849549	14,525264	12,136622	0,110256	0,012701	-0,500788	3,333737	-7,704093	-0,632065	0,110256	0,012701	-0,500788	3,333737	-7,704093	-0,632065
11:30:36,64	0,518956	3,372879	-0,104984	0,122002	0,275986	-0,248067	0,108887	0,013630	-0,499779	2,293097	0,921123	-0,682636	-0,670180	-2,974013	-1,574032	-18,841932	14,559214	12,153645	0,108887	0,013630	-0,499779	3,363014	-7,626546	-0,682636	0,108887	0,013630	-0,499779	3,363014	-7,626546	-0,682636
11:30:36,69	0,518956	3,372879	-0,104984	0,122002	0,275986	-0,248067	0,108317	0,015941	-0,494331	2,206100	0,881086	-0,665614	-0,662295	-2,978718	-1,576241	-18,837549	14,575056	12,185995	0,108317	0,015941	-0,494331	3,457483	-7,621809	-0,665614	0,108317	0,015941	-0,494331	3,457483	-7,621809	-0,665614
11:30:36,74	0,518956	3,372879	-0,104984	0,122002	0,275986	-0,248067	0,108449	0,006760	-0,496540	2,699419	0,883813	-0,633264	-0,662468	-2,979368	-1,576336	-18,826995	14,554263	12,135893	0,108449	0,006760	-0,496540	3,230100	-7,629427	-0,633264	0,108449	0,006760	-0,496540	3,230100	-7,629427	-0,633264
11:30:36,79	0,518956	3,372879	-0,104984	0,122002	0,275986	-0,248067	0,109099	0,006585	-0,496636	2,695804	0,937134	-0,683366	-0,660581	-2,973753	-1,574484	-18,824147	14,553575	12,171001	0,109099	0,006585	-0,496636	3,212725	-7,627108	-0,683366	0,109099	0,006585	-0,496636	3,212725	-7,627108	-0,683366
11:30:36,84	0,518956	3,372879	-0,104984	0,122002	0,275986	-0,248067	0,103293	0,007758	-0,494783	2,635622	0,638045	-0,648258	-0,661308	-2,971147	-1,573635	-18,800439	14,503178	12,138605	0,103293	0,007758	-0,494783	3,244644	-7,470445	-0,648258	0,103293	0,007758	-0,494783	3,244644	-7,470445	-0,648258
11:30:36,89	0,518956	3,372879	-0,104984	0,122002	0,275986	-0,248067	0,101399	0,009690	-0,493934	2,503356	0,585292	-0,680653	-0,683155	-2,955870	-1,136290	-18,027757	15,522294	12,375349	0,101399	0,009690	-0,493934	3,264057	-7,374526	-0,680653	0,101399	0,009690	-0,493934	3,264057	-7,374526	-0,680653
11:30:36,94	0,518956	3,372879	-0,104984	0,122002	0,275986	-0,248067	0,099093	0,036249	-0,056590	2,391236	0,624962	-0,443910	-0,667329	-2,950570	-1,387577	-17,710437	14,391047	12,453516	0,099093	0,036249	-0,056590	5,236777	-7,153802	-0,443910	0,099093	0,036249	-0,056590	5,236777	-7,153802	-0,443910
11:30:36,99	0,519010	3,373020	-0,104990	0,121982	0,275990	-0,298047	0,086590	0,025194	-0,307876	2,145087	0,815248	-0,365743	-0,662286	-2,950935	-1,448553	-17,600101	14,060720	12,440960	0,086590	0,025194	-0,307876	4,122781	-5,982048	-0,365743	0,086590	0,025194	-0,307876	4,122781	-5,982048	-0,365743
11:30:37,04	0,519010	3,373020	-0,104990	0,121982	0,275990	-0,298047	0,084384	0,020643	-0,368852	2,150798	0,961275	-0,378298	-0,652707	-2,949323	-1,445011	-17,534922	14,074388	12,450158	0,084384	0,020643	-0,368852	3,771296	-5,662882	-0,378298	0,084384	0,020643	-0,368852	3,771296	-5,662882	-0,378298
11:30:37,09	0,519010	3,373020	-0,104990	0,121982	0,275990	-0,298047	0,078199	0,013154	-0,365310	2,584651	0,689244	-0,369100	-0,660432	-2,950030	-1,442713	-17,573117	14,072344	12,437957	0,078199	0,013154	-0,365310	3,617265	-5,449356	-0,369100	0,078199	0,013154	-0,365310	3,617265	-5,449356	-0,369100
11:30:37,14	0,519010	3,373020	-0,104990	0,121982	0,275990	-0,298047	0,082674	0,019491	-0,363012	2,234295	0,889886	-0,381302	-0,656337	-2,949576	-1,442317	-17,582515	14,066830	12,448101	0,082674	0,019491	-0,363012	3,764309	-5,599997	-0,381302	0,082674	0,019491	-0,363012	3,764309	-5,599997	-0,381302
11:30:37,19	0,519010	3,373020	-0,104990	0,121982	0,275990	-0,298047	0,080232	0,016171	-0,362617	2,397451	0,757543	-0,371157	-0,657891	-2,944963	-1,442608	-17,543113	14,081118	12,454803	0,080232	0,016171	-0,362617	3,666860	-5,540678	-0,371157	0,080232	0,016171	-0,362617	3,666860	-5,540678	-0,371157
11:30:37,24	0,519010	3,373020	-0,104990	0,121982	0,275990	-0,298047	0,077014	0,019823	-0,362907	2,239599	0,617176	-0,364455	-0,656717	-2,950132	-1,438775	-17,494166	14,069564	12,449822	0,077014	0,019823	-0,362907	3,795724	-5,428417	-0,364455	0,077014	0,019823	-0,362907	3,795724	-5,428417	-0,364455
11:30:37,29	0,519010	3,373020	-0,104990	0,121982	0,275990	-0,298047	0,080904	0,016222	-0,359074	2,441319	0,867651	-0,369436	-0,659184	-2,947146	-1,436510	-17,565652	14,128664	12,426863	0,080904	0,016222	-0,359074	3,714764	-5,483351	-0,369436	0,080904	0,016222	-0,359074	3,714764	-5,483351	-0,369436
11:30:37,34	0,519010	3,373020	-0,104990	0,121982	0,275990	-0,298047	0,079552	0,019851	-0,356809	2,268050	0,705846	-0,392396	-0,656515	-2,945234	-1,437902	-17,489796	14,090557	12,429685	0,079552	0,019851	-0,356809	3,826372	-5,538960	-0,392396	0,079552	0,019851	-0,356809	3,826372	-5,538960	-0,392396
11:30:37,39	0,519010	3,373020	-0,104990	0,121982	0,275990	-0,298047	0,076561	0,018496	-0,358202	2,343444	0,635064	-0,389574	-0,657739	-2,950364	-1,437704	-17,489407	14,061254	12,449856	0,076561	0,018496	-0,358202	3,795388	-5,374953	-0,389574	0,076561	0,018496	-0,358202	3,795388	-5,374953	-0,389574
11:30:37,44	0,519010	3,373020	-0,104990	0,121982	0,275990	-0,298047	0,081615	0,016991	-0,358003	2,396521	0,912893	-0,369402	-0,661510	-2,948822	-1,438572	-17,534219	14,074917	12,416539	0,081615	0,016991	-0,358003	3,730323	-5,493912	-0,369402	0,081615	0,016991	-0,358003	3,730323	-5,493912	-0,369402
11:30:37,49	0,519010	3,373020	-0,104990	0,121982	0,275990	-0,298047	0,082166	0,021028	-0,358871	2,176036	0,895864	-0,402719	-0,657906	-2,945782	-1,438280	-17,574970	14,105547	12,410760	0,082166	0,021028	-0,358871	3,826723	-5,554132	-0,402719	0,082166	0,021028	-0,358871	3,826723	-5,554132	-0,402719
11:30:37,54	0,519010	3,373020	-0,104990	0,121982	0,275990	-0,298047	0,077732	0,019427	-0,358579	2,265428	0,614697	-0,408498	-0,658506	-2,946442	-1,436944	-17,509329	14,091343	12,420729	0,077732	0,019427	-0,358579	3,790452	-5,487242	-0,408498	0,077732	0,019427	-0,358579	3,790452	-5,487242	-0,408498
11:30:37,59	0,519010	3,373020	-0,104990	0,121982	0,275990	-0,298047	0,078603	0,019617	-0,357243	2,276074	0,723945	-0,398530	-0,663042	-2,948159	-1,438250	-17,564374	14,092353	12,439252	0,078603	0,019617	-0,357243	3,816004	-5,446378	-0,398530	0,078603	0,019617	-0,357243	3,816004	-5,446378	-0,398530
11:30:37,64	0,519010	3,373020	-0,104990	0,121982	0,275990	-0,298047	0,080645	0,019042	-0,353686	2,296591	0,862330	-0,431175	-0,659700	-2,946447	-1,438033	-17,511306	14,089063	12,440512	0,080645	0,019042	-0,353686	3,791383	-5,468264	-0,431175	0,080645	0,019042	-0,353686	3,791383	-5,468264	-0,431175
11:30:37,69	0,519010	3,373020	-0,104990	0,121982	0,275990	-0,298047	0,079204	0,020648	-0,358332	2,219482	0,754635	-0,378746	-0,661500	-2,949680	-1,438053	-17,531430	14,067941	12,410193	0,079204	0,020648	-0,358332	3,840372	-5,462882	-0,378746	0,079204	0,020648	-0,358332	3,840372	-5,462882	-0,378746
11:30:37,74	0,519010	3,373020	-0,104990	0,121982	0,275990	-0,298047	0,082904	0,020591	-0,358353	2,194129	0,940179	-0,409065	-0,668793	-2,948066	-1,433882	-17,499396	14,057988	12,403564	0,082904	0,020591	-0,358353	3,810488	-5,567804	-0,409065	0,082904	0,020591	-0,358353	3,810488	-5,567804	-0,409065
11:30:37,79	0,519010	3,373020	-0,104990	0,121982	0,275990	-0,298047	0,085153	0,027714	-0,354181	1,831132	1,089818	-0,415695	-0,657773	-2,945928	-1,435698	-17,429084	14,042142	12,393547	0,085153	0,027714	-0,354181	4,006644	-5,594670	-0,415695	0,085153	0,027714	-0,354181	4,006644	-5,594670	-0,415695
11:30:37,85	0,519010	3,373020	-0,104990	0,121982	0,275990	-0,298047	0,077792	0,019239	-0,355997	2,293252	0,775861	-0,425712	-0,660258	-2,950439	-1,437650	-17,500811	14,056202	12,404514	0,077792	0,019239	-0,355997	3,803496	-5,330789	-0,425712	0,077792	0,019239	-0,355997	3,803496	-5,330789	-0,425712
11:30:37,90	0,519010	3,373020	-0,104990	0,121982	0,275990	-0,298047	0,082940	0,019135	-0,357949	2,274943	0,974430	-0,414744	-0,662928	-2,946046	-1,435831	-17,504702	14,063832	12,400248	0,082940	0,019135	-0,357949	3,777069	-5,536368	-0,414744	0,082940	0,019135	-0,357949	3,777069	-5,536368	-0,414744
11:30:37,95	0,519010	3,373020	-0,104990	0,121982	0,275990	-0,298047	0,080470	0,023644	-0,356131	2,045155	0,838824	-0,419010	-0,657872	-2,949621	-1,434924	-17,497172	14,078100	12,408898	0,080470	0,023644	-0,356131	3,901210	-5,478108	-0,419010	0,080470	0,023644	-0,356131	3,901210	-5,478108	-0,419010
11:30:38,00	0,519010	3,373020	-0,104990	0,121982	0,275990	-0,298047	0,081039	0,017478	-0,355223	2,381917	0,867763	-0,410360	-0,657702	-2,944631	-1,435827	-17,470047	14,064918	12,382868	0,081039	0,017478	-0,355223	3,753928	-5,493781	-0,410360	0,081039	0,017478	-0,355223	3,753928	-5,493781	-0,410360
11:30:38,05	0,519010	3,373020	-0,104990	0,121982	0,275990	-0,298047	0,076632	0,019826	-0,356127	2,261983	0,668693	-0,436390	-0,657290	-2,943000	-1,438057	-17,484281	14,097695	12,407538	0,076632	0,019826	-0,356127	3,818288	-5,346919	-0,436390	0,076632	0,019826	-0,356127	3,818288	-5,346919	-0,436390
11:30:38,10	0,519010	3,373020	-0,104990	0,121982	0,275990	-0,298047	0,075014	0,020285	-0,358356	2,259370	0,555849	-0,411721	-0,660285	-2,946936	-1,437285	-17,513283	14,078716	12,400811	0,075014	0,020285	-0,358356	3,851728	-5,332760	-0,411721	0,075014	0,020285	-0,358356	3,851728	-5,332760	-0,411721
11:30:38,15	0,519010	3,373020	-0,104990	0,121982	0,275990	-0,298047	0,079920	0,020910	-0,357584	2,195912	0,795335	-0,418447	-0,657458	-2,949386	-1,437560	-17,475443	14,065459	12,423708	0,079920	0,020910	-0,357584	3,837363	-5,478398	-0,418447	0,079920	0,020910	-0,357584	3,837363	-5,478398	-0,418447
11:30:38,20	0,519010	3,373020	-0,104990	0,121982	0,275990	-0,298047	0,080629	0,017237	-0,357859	2,394366	0,871588	-0,395550	-0,657806	-2,951014	-1,436065	-17,463862	14,068412	12,413590	0,080629	0,017237	-0,357859	3,747458	-5,457780	-0,395550	0,080629	0,017237	-0,357859	3,747458	-5,457780	-0,395550
11:30:38,25	0,519010	3,373020	-0,104990	0,121982	0,275990	-0,298047	0,082212	0,016724	-0,356364	2,429371	0,962476	-0,405669	-0,656996	-2,947507	-1,434864	-17,497303	14,069903	12,370305	0,082212	0,016724	-0,356364	3,742221	-5,491186	-0,405669	0,082212	0,016724	-0,356364	3,742221	-5,491186	-0,405669
11:30:38,30	0,519010	3,373020	-0,104990	0,121982	0,275990	-0,298047	0,078770	0,017777	-0,355163	2,359212	0,753773	-0,448954	-0,659442	-2,945065	-1,434379	-17,488491	14,076747	12,382191	0,078770	0,017777	-0,355163	3,754683	-5,429673	-0,448954	0,078770	0,017777	-0,355163	3,754683	-5,429673	-0,448954
11:30:38,35	0,519010	3,373020	-0,104990	0,121982	0,275990	-0,298047	0,077878	0,021115	-0,354679	2,195935	0,711612	-0,437068	-0,662134	-2,947237	-1,436300	-17,481875	14,068683	12,400415	0,077878	0,021115	-0,354679	3,853491	-5,401833	-0,437068	0,077878	0,021115	-0,354679	3,853491	-5,401833	-0,437068
11:30:38,40	0,519010	3,373020	-0,104990	0,121982	0,275990	-0,298047	0,081106	0,022361	-0,356600	2,127489	0,889190	-0,418843	-0,659428	-2,948345	-1,435308	-17,484725	14,076965	12,418578	0,081106	0,022361	-0,356600	3,882823	-5,477593	-0,418843	0,081106	0,022361	-0,356600	3,882823	-5,477593	-0,418843
11:30:38,45	0,519010	3,373020	-0,104990	0,121982	0,275990	-0,298047	0,080712	0,019464	-0,355607	2,283891	0,862122	-0,400680	-0,657691	-2,947119	-1,435333	-17,474310	14,069127	12,382379	0,080712	0,019464	-0,355607	3,811794	-5,473776	-0,400680	0,080712	0,019464	-0,355607	3,811794	-5,473776	-0,400680
11:30:38,50	0,519010	3,373020	-0,104990	0,121982	0,275990	-0,298047	0,078782	0,018572	-0,355632	2,328663	0,774697	-0,436880	-0,655468	-2,948411	-1,435703	-17,463212	14,051182	12,389375	0,078782	0,018572	-0,355632	3,786592	-5,409690	-0,436880	0,078782	0,018572	-0,355632	3,786592	-5,409690	-0,436880
11:30:38,55	0,519010	3,373020	-0,104990	0,121982	0,275990	-0,298047	0,078789	0,016001	-0,356002	2,452376	0,793641	-0,429883	-0,656774	-2,946501	-1,435724	-17,511110	14,036942	12,404017	0,078789	0,016001	-0,356002	3,708462	-5,391290	-0,429883	0,078789	0,016001	-0,356002	3,708462	-5,391290	-0,429883
11:30:38,60	0,519010	3,373020	-0,104990	0,121982	0,275990	-0,298047	0,077788	0,018087	-0,356023	2,307632	0,707253	-0,415241	-0,664929	-2,949283	-1,434177	-17,495236	14,077327	12,383004	0,077788	0,018087	-0,356023	3,727456	-5,399137	-0,415241	0,077788	0,018087	-0,356023	3,727456	-5,399137	-0,415241
11:30:38,65	0,519010	3,373020	-0,104990	0,121982	0,275990	-0,298047	0,084275	0,023759	-0,354476	2,055599	1,038108	-0,436255	-0,656889	-2,951358	-1,432077	-17,470007	14,093166	12,376595	0,084275	0,023759	-0,354476	3,920675	-5,577476	-0,436255	0,084275	0,023759	-0,354476	3,920675	-5,577476	-0,436255
11:30:38,70	0,519010	3,373020	-0,104990	0,121982	0,275990	-0,298047	0,082052	0,015758	-0,352376	2,497994	0,936438	-0,442663	-0,654306	-2,944293	-1,434554	-17,467176	14,065159	12,389976	0,082052	0,015758	-0,352376	3,734974	-5,504636	-0,442663	0,082052	0,015758	-0,352376	3,734974	-5,504636	-0,442663
11:30:38,75	0,519010	3,373020	-0,104990	0,121982	0,275990	-0,298047	0,074642	0,017054	-0,354853	2,407743	0,567585	-0,429282	-0,658477	-2,946821	-1,433782	-17,495504	14,061130	12,393418	0,074642	0,017054	-0,354853	3,746489	-5,291820	-0,429282	0,074642	0,017054	-0,354853	3,746489	-5,291820	-0,429282
11:30:38,80	0,519010	3,373020	-0,104990	0,121982	0,275990	-0,298047	0,078917	0,019402	-0,354081	2,267997	0,767351	-0,425840	-0,655503	-2,945736	-1,435726	-17,473656	14,051020	12,380192	0,078917	0,019402	-0,354081	3,791056	-5,427619	-0,425840	0,078917	0,019402	-0,354081	3,791056	-5,427619	-0,425840
11:30:38,85	0,519010	3,373020	-0,104990	0,121982	0,275990	-0,298047	0,076490	0,017369	-0,356025	2,375876	0,665135	-0,439066	-0,659060	-2,942412	-1,435752	-17,481120	14,066678	12,375820	0,076490	0,017369	-0,356025	3,739352	-5,339334	-0,439066	0,076490	0,017369	-0,356025	3,739352	-5,339334	-0,439066
11:30:38,90	0,519010	3,373020	-0,104990	0,121982	0,275990	-0,298047	0,075390	0,022111	-0,356051	2,139123	0,593630	-0,443439	-0,657400	-2,953785	-1,434306	-17,452473	14,019807	12,403237	0,075390	0,022111	-0,356051	3,874843	-5,324471	-0,443439	0,075390	0,022111	-0,356051	3,874843	-5,324471	-0,443439
11:30:38,95	0,519010	3,373020	-0,104990	0,121982	0,275990	-0,298047	0,084409	0,014987	-0,354605	2,483296	1,110850	-0,416022	-0,657912	-2,950982	-1,435332	-17,491393	13,987295	12,372053	0,084409	0,014987	-0,354605	3,659792	-5,515222	-0,416022	0,084409	0,014987	-0,354605	3,659792	-5,515222	-0,416022
11:30:39,00	0,519010	3,373020	-0,104990	0,121982	0,275990	-0,298047	0,082238	0,016832	-0,355631	2,339731	0,980505	-0,447205	-0,657886	-2,945821	-1,433783	-17,490947	14,058430	12,393536	0,082238	0,016832	-0,355631	3,661073	-5,475140	-0,447205	0,082238	0,016832	-0,355631	3,661073	-5,475140	-0,447205
11:30:39,05	0,519010	3,373020	-0,104990	0,121982	0,275990	-0,298047	0,077755	0,019390	-0,354083	2,268546	0,712226	-0,425722	-0,658406	-2,944241	-1,432994	-17,455342	14,057752	12,397658	0,077755	0,019390	-0,354083	3,790686	-5,391531	-0,425722	0,077755	0,019390	-0,354083	3,790686	-5,391531	-0,425722
11:30:39,10	0,519010	3,373020	-0,104990	0,121982	0,275990	-0,298047	0,076647	0,020631	-0,353293	2,221253	0,685768	-0,421601	-0,659913	-2,943889	-1,433402	-17,459099	14,022137	12,379637	0,076647	0,020631	-0,353293	3,840776	-5,330987	-0,421601	0,076647	0,020631	-0,353293	3,840776	-5,330987	-0,421601
11:30:39,15	0,519010	3,373020	-0,104990	0,121982	0,275990	-0,298047	0,077095	0,022111	-0,353701	2,111544	0,723660	-0,439621	-0,654273	-2,950805	-1,437226	-17,463129	14,071979	12,415044	0,077095	0,022111	-0,353701	3,847288	-5,328327	-0,439621	0,077095	0,022111	-0,353701	3,847288	-5,328327	-0,439621
11:30:39,20	0,519010	3,373020	-0,104990	0,121982	0,275990	-0,298047	0,080265	0,013769	-0,357525	2,586473	0,860070	-0,404214	-0,660171	-2,952158	-1,433373	-17,468517	14,033653	12,376391	0,080265	0,013769	-0,357525	3,667377	-5,440732	-0,404214	0,080265	0,013769	-0,357525	3,667377	-5,440732	-0,404214
11:30:39,25	0,519010	3,373020	-0,104990	0,121982	0,275990	-0,298047	0,084386	0,018201	-0,353672	2,320173	1,088842	-0,442867	-0,657824	-2,950832	-1,434517	-17,456906	14,013286	12,401144	0,084386	0,018201	-0,353672	3,748914	-5,535435	-0,442867	0,084386	0,018201	-0,353672	3,748914	-5,535435	-0,442867
11:30:39,30	0,519010	3,373020	-0,104990	0,121982	0,275990	-0,298047	0,082064	0,016831	-0,354816	2,379561	0,988329	-0,418114	-0,660727	-2,949526	-1,435700	-17,451176	14,065284	12,388627	0,082064	0,016831	-0,354816	3,700786	-5,453659	-0,418114	0,082064	0,016831	-0,354816	3,700786	-5,453659	-0,418114
11:30:39,35	0,519010	3,373020	-0,104990	0,121982	0,275990	-0,298047	0,081852	0,014279	-0,355216	2,511682	0,945535	-0,426543	-0,656171	-2,944186	-1,433403	-17,506143	14,043951	12,398381	0,081852	0,014279	-0,355216	3,632614	-5,479886	-0,426543	0,081852	0,014279	-0,355216	3,632614	-5,479886	-0,426543
11:30:39,40	0,519010	3,373020	-0,104990	0,121982	0,275990	-0,298047	0,081852	0,014279	-0,355216	2,511682	0,945535	-0,426543	-0,661419	-2,947932	-1,432219	-17,500464	14,067981	12,406599	0,081852	0,014279	-0,355216	3,632614	-5,479886	-0,426543	0,081852	0,014279	-0,355216	3,632614	-5,479886	-0,426543
11:30:39,45	0,519010	3,373020	-0,104990	0,121982	0,275990	-0,298047	0,081350	0,021394	-0,352518	2,167869	0,886156	-0,412659	-0,655557	-2,942010	-1,431449	-17,486175	14,030710	12,410316	0,081350	0,021394	-0,352518	3,847295	-5,499819	-0,412659	0,081350	0,021394	-0,352518	3,847295	-5,499819	-0,412659
11:30:39,50	0,519010	3,373020	-0,104990	0,121982	0,275990	-0,298047	0,073290	0,019278	-0,351749	2,252751	0,498053	-0,408942	-0,692641	-2,985533	-1,129288	-19,564818	15,732704	12,654068	0,073290	0,019278	-0,351749	3,766098	-5,255223	-0,408942	0,073290	0,019278	-0,351749	3,766098	-5,255223	-0,408942
11:30:39,55	0,519010	3,373020	-0,104990	0,121982	0,275990	-0,298047	0,129524	0,029633	-0,049587	2,148940	0,771067	-0,165190	-0,671150	-2,947415	-1,355903	-17,685388	14,663598	12,713852	0,129524	0,029633	-0,049587	4,475153	-9,396578	-0,165190	0,129524	0,029633	-0,049587	4,475153	-9,396578	-0,165190
11:30:39,60	0,518980	3,372924	-0,104979	0,121981	0,275983	-0,348041	0,085767	0,030080	-0,276202	2,139573	0,657908	-0,105407	-0,666379	-2,944007	-1,419572	-17,453967	14,251378	12,686255	0,085767	0,030080	-0,276202	4,500822	-6,074840	-0,105407	0,085767	0,030080	-0,276202	4,500822	-6,074840	-0,105407
11:30:39,65	0,518980	3,372924	-0,104979	0,121981	0,275983	-0,348041	0,080431	0,027652	-0,339871	2,024512	0,786923	-0,133003	-0,664772	-2,941753	-1,416149	-17,386776	14,236598	12,683621	0,080431	0,027652	-0,339871	4,195216	-5,526890	-0,133003	0,080431	0,027652	-0,339871	4,195216	-5,526890	-0,133003
11:30:39,70	0,518980	3,372924	-0,104979	0,121981	0,275983	-0,348041	0,077675	0,027387	-0,336448	2,059096	0,709215	-0,135638	-0,666430	-2,945334	-1,411800	-17,421059	14,222259	12,654613	0,077675	0,027387	-0,336448	4,208985	-5,388290	-0,135638	0,077675	0,027387	-0,336448	4,208985	-5,388290	-0,135638
11:30:39,75	0,518980	3,372924	-0,104979	0,121981	0,275983	-0,348041	0,081605	0,027033	-0,332100	2,047946	0,891057	-0,164645	-0,669918	-2,942067	-1,412963	-17,389148	14,228167	12,664754	0,081605	0,027033	-0,332100	4,170043	-5,514956	-0,164645	0,081605	0,027033	-0,332100	4,170043	-5,514956	-0,164645
11:30:39,80	0,518980	3,372924	-0,104979	0,121981	0,275983	-0,348041	0,080520	0,031687	-0,333263	1,827006	0,859292	-0,154504	-0,663947	-2,945514	-1,414485	-17,371404	14,266762	12,667254	0,080520	0,031687	-0,333263	4,314448	-5,461509	-0,154504	0,080520	0,031687	-0,333263	4,314448	-5,461509	-0,154504
11:30:39,85	0,518980	3,372924	-0,104979	0,121981	0,275983	-0,348041	0,080520	0,024793	-0,334784	2,227818	0,855385	-0,152004	-0,665653	-2,946311	-1,410970	-17,340590	14,235898	12,668242	0,080520	0,024793	-0,334784	4,174040	-5,465451	-0,152004	0,080520	0,024793	-0,334784	4,174040	-5,465451	-0,152004
11:30:39,90	0,518980	3,372924	-0,104979	0,121981	0,275983	-0,348041	0,082063	0,025872	-0,331270	2,160387	0,977731	-0,151016	-0,665717	-2,945160	-1,410588	-17,357869	14,209920	12,677205	0,082063	0,025872	-0,331270	4,191312	-5,464219	-0,151016	0,082063	0,025872	-0,331270	4,191312	-5,464219	-0,151016
11:30:39,95	0,518980	3,372924	-0,104979	0,121981	0,275983	-0,348041	0,081098	0,026502	-0,330887	2,096457	0,925595	-0,142053	-0,659783	-2,946115	-1,410914	-17,311152	14,141428	12,714374	0,081098	0,026502	-0,330887	4,176887	-5,440631	-0,142053	0,081098	0,026502	-0,330887	4,176887	-5,440631	-0,142053
11:30:40,00	0,518980	3,372924	-0,104979	0,121981	0,275983	-0,348041	0,096380	0,028098	0,087470	2,125068	0,422040	0,082215	-0,674740	-2,957597	-0,992231	-18,426341	14,955673	12,901473	0,096380	0,028098	0,087470	4,330786	-7,143794	0,082215	0,096380	0,028098	0,087470	4,330786	-7,143794	0,082215
11:30:40,05	0,518980	3,372924	-0,104979	0,121981	0,275983	-0,348041	0,096380	0,028098	0,087470	2,125068	0,422040	0,082215	-0,656683	-2,959250	-1,371036	-18,263129	13,705222	12,999442	0,096380	0,028098	0,087470	4,330786	-7,143794	0,082215	0,096380	0,028098	0,087470	4,330786	-7,143794	0,082215
11:30:40,10	0,518969	3,372963	-0,105000	0,121982	0,276010	-0,398036	0,088783	0,011634	-0,291336	1,979915	0,793588	0,180184	-0,644025	-2,950507	-1,417101	-17,953203	13,117854	12,959294	0,088783	0,011634	-0,291336	2,893157	-6,175913	0,180184	0,088783	0,011634	-0,291336	2,893157	-6,175913	0,180184
11:30:40,15	0,518969	3,372963	-0,105000	0,121982	0,276010	-0,398036	0,074883	0,005043	-0,337400	1,968895	0,632842	0,140036	-0,645407	-2,952393	-1,413662	-17,919116	13,116570	12,980517	0,074883	0,005043	-0,337400	2,364803	-5,245459	0,140036	0,074883	0,005043	-0,337400	2,364803	-5,245459	0,140036
11:30:40,20	0,518969	3,372963	-0,105000	0,121982	0,276010	-0,398036	0,077207	0,005297	-0,333961	1,971659	0,783873	0,161258	-0,649594	-2,948821	-1,412581	-17,947702	13,110469	12,913143	0,077207	0,005297	-0,333961	2,387444	-5,276894	0,161258	0,077207	0,005297	-0,333961	2,387444	-5,276894	0,161258
11:30:40,25	0,518969	3,372963	-0,105000	0,121982	0,276010	-0,398036	0,076207	0,010709	-0,332880	1,670616	0,710164	0,093885	-0,648840	-2,950878	-1,412723	-17,897319	13,050764	12,938887	0,076207	0,010709	-0,332880	2,511307	-5,272097	0,093885	0,076207	0,010709	-0,332880	2,511307	-5,272097	0,093885
11:30:40,30	0,518969	3,372963	-0,105000	0,121982	0,276010	-0,398036	0,077611	0,009028	-0,333022	1,731562	0,856672	0,119629	-0,652506	-2,950558	-1,411414	-17,944179	13,123796	12,907218	0,077611	0,009028	-0,333022	2,440222	-5,235825	0,119629	0,077611	0,009028	-0,333022	2,440222	-5,235825	0,119629
11:30:40,35	0,518969	3,372963	-0,105000	0,121982	0,276010	-0,398036	0,079168	0,012362	-0,331714	1,597972	0,860505	0,087959	-0,651292	-2,952144	-1,411415	-17,922818	13,089362	12,881645	0,079168	0,012362	-0,331714	2,568410	-5,354166	0,087959	0,079168	0,012362	-0,331714	2,568410	-5,354166	0,087959
11:30:40,40	0,518969	3,372963	-0,105000	0,121982	0,276010	-0,398036	0,079934	0,010518	-0,331714	1,674708	0,936066	0,062386	-0,649282	-2,949673	-1,408548	-17,886738	13,055632	12,892083	0,079934	0,010518	-0,331714	2,500410	-5,338757	0,062386	0,079934	0,010518	-0,331714	2,500410	-5,338757	0,062386
11:30:40,45	0,518969	3,372963	-0,105000	0,121982	0,276010	-0,398036	0,076789	0,010013	-0,328847	1,689840	0,820640	0,072825	-0,647659	-2,951521	-1,412148	-17,863387	13,066976	12,900864	0,076789	0,010013	-0,328847	2,475835	-5,207303	0,072825	0,076789	0,010013	-0,328847	2,475835	-5,207303	0,072825
11:30:40,50	0,518969	3,372963	-0,105000	0,121982	0,276010	-0,398036	0,077578	0,007684	-0,332447	1,832455	0,876199	0,081605	-0,648887	-2,952549	-1,409440	-17,884688	13,036713	12,893255	0,077578	0,007684	-0,332447	2,435613	-5,213653	0,081605	0,077578	0,007684	-0,332447	2,435613	-5,213653	0,081605
11:30:40,55	0,518969	3,372963	-0,105000	0,121982	0,276010	-0,398036	0,079082	0,008233	-0,329739	1,767042	0,951099	0,073997	-0,648835	-2,952475	-1,408655	-17,867401	13,052938	12,893140	0,079082	0,008233	-0,329739	2,413305	-5,256828	0,073997	0,079082	0,008233	-0,329739	2,413305	-5,256828	0,073997
11:30:40,60	0,518969	3,372963	-0,105000	0,121982	0,276010	-0,398036	0,078992	0,008225	-0,328954	1,790158	0,953272	0,073881	-0,647632	-2,952874	-1,410183	-17,858221	13,073620	12,919012	0,078992	0,008225	-0,328954	2,435786	-5,247581	0,073881	0,078992	0,008225	-0,328954	2,435786	-5,247581	0,073881
11:30:40,65	0,518969	3,372963	-0,105000	0,121982	0,276010	-0,398036	0,078737	0,006983	-0,330482	1,877208	0,937612	0,099753	-0,644766	-2,951364	-1,409414	-17,879541	13,037660	12,923176	0,078737	0,006983	-0,330482	2,425391	-5,243209	0,099753	0,078737	0,006983	-0,330482	2,425391	-5,243209	0,099753
11:30:40,70	0,518969	3,372963	-0,105000	0,121982	0,276010	-0,398036	0,075995	0,005256	-0,329713	1,925210	0,794576	0,103918	-0,648185	-2,947780	-1,411357	-17,829433	13,085662	12,920477	0,075995	0,005256	-0,329713	2,337824	-5,171047	0,103918	0,075995	0,005256	-0,329713	2,337824	-5,171047	0,103918
11:30:40,75	0,518969	3,372963	-0,105000	0,121982	0,276010	-0,398036	0,074601	0,010009	-0,331657	1,744693	0,741463	0,101218	-0,648238	-2,946402	-1,407106	-17,839496	13,024053	12,901680	0,074601	0,010009	-0,331657	2,530396	-5,114702	0,101218	0,074601	0,010009	-0,331657	2,530396	-5,114702	0,101218
11:30:40,80	0,518969	3,372963	-0,105000	0,121982	0,276010	-0,398036	0,073434	0,010744	-0,327405	1,648081	0,702890	0,082421	-0,643578	-2,947193	-1,410989	-17,866335	13,048289	12,910628	0,073434	0,010744	-0,327405	2,491489	-5,061698	0,082421	0,073434	0,010744	-0,327405	2,491489	-5,061698	0,082421
11:30:40,85	0,518969	3,372963	-0,105000	0,121982	0,276010	-0,398036	0,071789	0,006313	-0,331288	1,886048	0,581974	0,091369	-0,647498	-2,950456	-1,405523	-17,801506	13,073540	12,891747	0,071789	0,006313	-0,331288	2,381645	-5,053459	0,091369	0,071789	0,006313	-0,331288	2,381645	-5,053459	0,091369
11:30:40,90	0,518969	3,372963	-0,105000	0,121982	0,276010	-0,398036	0,076576	0,008076	-0,325822	1,848660	0,874397	0,072489	-0,646937	-2,955393	-1,409017	-17,818442	13,061339	12,878485	0,076576	0,008076	-0,325822	2,482644	-5,136787	0,072489	0,076576	0,008076	-0,325822	2,482644	-5,136787	0,072489
11:30:40,96	0,518969	3,372963	-0,105000	0,121982	0,276010	-0,398036	0,080570	0,005122	-0,329316	1,983224	1,073559	0,059227	-0,645941	-2,953603	-1,409795	-17,824528	13,054994	12,890157	0,080570	0,005122	-0,329316	2,385333	-5,251215	0,059227	0,080570	0,005122	-0,329316	2,385333	-5,251215	0,059227
11:30:41,01	0,518969	3,372963	-0,105000	0,121982	0,276010	-0,398036	0,078522	0,005154	-0,330094	1,973026	0,964926	0,070899	-0,650658	-2,950200	-1,410178	-17,836918	13,032398	12,847089	0,078522	0,005154	-0,330094	2,377641	-5,199022	0,070899	0,078522	0,005154	-0,330094	2,377641	-5,199022	0,070899
11:30:41,06	0,518969	3,372963	-0,105000	0,121982	0,276010	-0,398036	0,077933	0,010941	-0,330477	1,646372	0,934882	0,027831	-0,645149	-2,953097	-1,407091	-17,807857	13,059785	12,858424	0,077933	0,010941	-0,330477	2,505217	-5,182853	0,027831	0,077933	0,010941	-0,330477	2,505217	-5,182853	0,027831
11:30:41,11	0,518969	3,372963	-0,105000	0,121982	0,276010	-0,398036	0,077687	0,004721	-0,327390	2,008025	0,933574	0,039166	-0,643404	-2,951127	-1,408615	-17,810632	13,077736	12,909000	0,077687	0,004721	-0,327390	2,378652	-5,164865	0,039166	0,077687	0,004721	-0,327390	2,378652	-5,164865	0,039166
11:30:41,16	0,518969	3,372963	-0,105000	0,121982	0,276010	-0,398036	0,075109	0,004196	-0,328914	2,049519	0,788140	0,089742	-0,648286	-2,949656	-1,408255	-17,865805	13,024249	12,921545	0,075109	0,004196	-0,328914	2,378881	-5,107928	0,089742	0,075109	0,004196	-0,328914	2,378881	-5,107928	0,089742
11:30:41,21	0,518969	3,372963	-0,105000	0,121982	0,276010	-0,398036	0,076276	0,009158	-0,328555	1,717565	0,827804	0,102287	-0,649875	-2,945765	-1,406731	-17,802746	13,083773	12,868882	0,076276	0,009158	-0,328555	2,436477	-5,159899	0,102287	0,076276	0,009158	-0,328555	2,436477	-5,159899	0,102287
11:30:41,26	0,518969	3,372963	-0,105000	0,121982	0,276010	-0,398036	0,073701	0,012480	-0,327030	1,627893	0,718747	0,049624	-0,649927	-2,951258	-1,406294	-17,827775	13,058237	12,915683	0,073701	0,012480	-0,327030	2,607593	-5,066811	0,049624	0,073701	0,012480	-0,327030	2,607593	-5,066811	0,049624
11:30:41,31	0,518969	3,372963	-0,105000	0,121982	0,276010	-0,398036	0,078484	0,009779	-0,326593	1,733725	0,958549	0,096425	-0,644549	-2,947384	-1,408254	-17,781935	13,056812	12,879102	0,078484	0,009779	-0,326593	2,501381	-5,202465	0,096425	0,078484	0,009779	-0,326593	2,501381	-5,202465	0,096425
11:30:41,36	0,518969	3,372963	-0,105000	0,121982	0,276010	-0,398036	0,072440	0,007058	-0,328553	1,896897	0,684661	0,059843	-0,640961	-2,951336	-1,406284	-17,771644	13,057447	12,877852	0,072440	0,007058	-0,328553	2,450964	-5,001883	0,059843	0,072440	0,007058	-0,328553	2,450964	-5,001883	0,059843
11:30:41,41	0,518969	3,372963	-0,105000	0,121982	0,276010	-0,398036	0,074068	0,001975	-0,326583	2,166910	0,777927	0,058593	-0,642873	-2,949098	-1,408666	-17,823664	13,035986	12,859769	0,074068	0,001975	-0,326583	2,321960	-5,036437	0,058593	0,074068	0,001975	-0,326583	2,321960	-5,036437	0,058593
11:30:41,46	0,518969	3,372963	-0,105000	0,121982	0,276010	-0,398036	0,073087	0,004750	-0,328966	1,978006	0,692559	0,040511	-0,647491	-2,953646	-1,408238	-17,804870	13,080121	12,883482	0,073087	0,004750	-0,328966	2,350906	-5,044743	0,040511	0,073087	0,004750	-0,328966	2,350906	-5,044743	0,040511
11:30:41,51	0,518969	3,372963	-0,105000	0,121982	0,276010	-0,398036	0,079334	0,006476	-0,328537	1,935899	1,011632	0,064224	-0,642250	-2,948826	-1,407874	-17,805394	13,030114	12,868750	0,079334	0,006476	-0,328537	2,444250	-5,216089	0,064224	0,079334	0,006476	-0,328537	2,444250	-5,216089	0,064224
11:30:41,56	0,518969	3,372963	-0,105000	0,121982	0,276010	-0,398036	0,072540	0,004346	-0,328173	2,003059	0,682889	0,049491	-0,643993	-2,949067	-1,411761	-17,789624	13,034686	12,861072	0,072540	0,004346	-0,328173	2,344252	-5,011496	0,049491	0,072540	0,004346	-0,328173	2,344252	-5,011496	0,049491
11:30:41,61	0,518969	3,372963	-0,105000	0,121982	0,276010	-0,398036	0,073619	0,005736	-0,332060	1,942668	0,750392	0,041814	-0,680057	-2,966137	-1,034237	-18,923311	14,767279	13,130647	0,073619	0,005736	-0,332060	2,392907	-5,028731	0,041814	0,073619	0,005736	-0,332060	2,392907	-5,028731	0,041814
11:30:41,66	0,518969	3,372963	-0,105000	0,121982	0,276010	-0,398036	0,106435	0,028433	0,045464	1,696027	0,608683	0,311388	-0,660720	-2,929871	-1,234842	-17,039856	13,780808	13,137801	0,106435	0,028433	0,045464	3,928015	-7,746431	0,311388	0,106435	0,028433	0,045464	3,928015	-7,746431	0,311388
11:30:41,71	0,518969	3,373064	-0,104997	0,121992	0,275987	-0,448031	0,065358	0,029819	-0,155141	1,711362	0,597075	0,318542	-0,657873	-2,929150	-1,316765	-16,777462	13,343559	13,098869	0,065358	0,029819	-0,155141	4,052170	-4,533556	0,318542	0,065358	0,029819	-0,155141	4,052170	-4,533556	0,318542
11:30:41,76	0,518969	3,373064	-0,104997	0,121992	0,275987	-0,448031	0,063311	0,027714	-0,237064	1,573344	0,936497	0,279611	-0,652360	-2,929125	-1,315149	-16,692724	13,381441	13,118565	0,063311	0,027714	-0,237064	3,748918	-4,033448	0,279611	0,063311	0,027714	-0,237064	3,748918	-4,033448	0,279611
11:30:41,81	0,518969	3,373064	-0,104997	0,121992	0,275987	-0,448031	0,060533	0,022952	-0,235448	1,896145	0,846481	0,299307	-0,655262	-2,929540	-1,316704	-16,671881	13,381634	13,109050	0,060533	0,022952	-0,235448	3,697900	-3,905384	0,299307	0,060533	0,022952	-0,235448	3,697900	-3,905384	0,299307
11:30:41,86	0,518969	3,373064	-0,104997	0,121992	0,275987	-0,448031	0,062343	0,025259	-0,237003	1,786810	0,958560	0,289791	-0,656429	-2,925392	-1,313212	-16,646805	13,338122	13,110532	0,062343	0,025259	-0,237003	3,769604	-3,935398	0,289791	0,062343	0,025259	-0,237003	3,769604	-3,935398	0,289791
11:30:41,91	0,518969	3,373064	-0,104997	0,121992	0,275987	-0,448031	0,059334	0,028343	-0,233511	1,601266	0,845560	0,291274	-0,661113	-2,928658	-1,312064	-16,661632	13,378896	13,085772	0,059334	0,028343	-0,233511	3,826202	-3,812185	0,291274	0,059334	0,028343	-0,233511	3,826202	-3,812185	0,291274
11:30:41,96	0,518969	3,373064	-0,104997	0,121992	0,275987	-0,448031	0,064505	0,030766	-0,232363	1,503157	1,081228	0,266514	-0,651042	-2,925988	-1,312987	-16,611524	13,347622	13,116025	0,064505	0,030766	-0,232363	3,918315	-3,982446	0,266514	0,064505	0,030766	-0,232363	3,918315	-3,982446	0,266514
11:30:42,01	0,518969	3,373064	-0,104997	0,121992	0,275987	-0,448031	0,057157	0,023379	-0,233286	1,885255	0,758156	0,296767	-0,656419	-2,925454	-1,309353	-16,658200	13,351157	13,079641	0,057157	0,023379	-0,233286	3,720527	-3,728688	0,296767	0,057157	0,023379	-0,233286	3,720527	-3,728688	0,296767
11:30:42,06	0,518969	3,373064	-0,104997	0,121992	0,275987	-0,448031	0,059383	0,028304	-0,229653	1,608910	0,831715	0,260382	-0,655914	-2,931543	-1,302341	-16,713842	13,319914	13,098354	0,059383	0,028304	-0,229653	3,830747	-3,829865	0,260382	0,059383	0,028304	-0,229653	3,830747	-3,829865	0,260382
11:30:42,11	0,518969	3,373064	-0,104997	0,121992	0,275987	-0,448031	0,064404	0,024822	-0,222640	1,735088	1,060233	0,279096	-0,668696	-2,954054	-0,871309	-18,010773	13,972814	13,208776	0,064404	0,024822	-0,222640	3,683600	-3,995484	0,279096	0,064404	0,024822	-0,222640	3,683600	-3,995484	0,279096
11:30:42,16	0,518969	3,373064	-0,104997	0,121992	0,275987	-0,448031	0,090290	0,024635	0,208392	1,661761	0,956654	0,389518	-0,645386	-2,947763	-1,260395	-18,064895	12,846900	13,245403	0,090290	0,024635	0,208392	3,595614	-6,131073	0,389518	0,090290	0,024635	0,208392	3,595614	-6,131073	0,389518
11:30:42,21	0,519024	3,372931	-0,104987	0,121975	0,275992	-0,498056	0,073187	0,007594	-0,180695	1,545767	0,583411	0,426145	-0,639000	-2,948556	-1,323669	-17,883113	12,540404	13,229599	0,073187	0,007594	-0,180695	2,141894	-5,161772	0,426145	0,073187	0,007594	-0,180695	2,141894	-5,161772	0,426145
11:30:42,26	0,519024	3,372931	-0,104987	0,121975	0,275992	-0,498056	0,070680	0,001667	-0,243969	1,679430	0,763743	0,410340	-0,641282	-2,947139	-1,320950	-17,836407	12,495781	13,211315	0,070680	0,001667	-0,243969	1,810285	-4,784671	0,410340	0,070680	0,001667	-0,243969	1,810285	-4,784671	0,410340
11:30:42,31	0,519024	3,372931	-0,104987	0,121975	0,275992	-0,498056	0,070594	0,004352	-0,241249	1,524526	0,822027	0,392057	-0,642971	-2,947336	-1,319004	-17,791445	12,451823	13,188559	0,070594	0,004352	-0,241249	1,866143	-4,719630	0,392057	0,070594	0,004352	-0,241249	1,866143	-4,719630	0,392057
11:30:42,36	0,519024	3,372931	-0,104987	0,121975	0,275992	-0,498056	0,071609	0,005716	-0,239303	1,437987	0,935723	0,369301	-0,637654	-2,944211	-1,315862	-17,777381	12,453966	13,231560	0,071609	0,005716	-0,239303	1,886713	-4,685609	0,369301	0,071609	0,005716	-0,239303	1,886713	-4,685609	0,369301
11:30:42,41	0,519024	3,372931	-0,104987	0,121975	0,275992	-0,498056	0,066245	0,002673	-0,236161	1,605103	0,667862	0,412301	-0,641157	-2,946178	-1,315882	-17,780612	12,479610	13,202458	0,066245	0,002673	-0,236161	1,814964	-4,532334	0,412301	0,066245	0,002673	-0,236161	1,814964	-4,532334	0,412301
11:30:42,46	0,519024	3,372931	-0,104987	0,121975	0,275992	-0,498056	0,069700	0,004724	-0,236181	1,519069	0,831924	0,383200	-0,642822	-2,942256	-1,312746	-17,717060	12,454974	13,223628	0,069700	0,004724	-0,236181	1,889896	-4,639523	0,383200	0,069700	0,004724	-0,236181	1,889896	-4,639523	0,383200
11:30:42,51	0,519024	3,372931	-0,104987	0,121975	0,275992	-0,498056	0,067135	0,008127	-0,233045	1,352556	0,765914	0,404370	-0,642847	-2,947418	-1,311955	-17,723162	12,393656	13,215630	0,067135	0,008127	-0,233045	1,990516	-4,504202	0,404370	0,067135	0,008127	-0,233045	1,990516	-4,504202	0,404370
11:30:42,56	0,519024	3,372931	-0,104987	0,121975	0,275992	-0,498056	0,071618	0,005567	-0,232254	1,429518	1,024417	0,396371	-0,646949	-2,941598	-1,310072	-17,724905	12,447485	13,177620	0,071618	0,005567	-0,232254	1,866524	-4,597634	0,396371	0,071618	0,005567	-0,232254	1,866524	-4,597634	0,396371
11:30:42,61	0,519024	3,372931	-0,104987	0,121975	0,275992	-0,498056	0,068629	0,012030	-0,230371	1,139206	0,840547	0,358361	-0,643398	-2,944273	-1,308481	-17,720152	12,435107	13,200649	0,068629	0,012030	-0,230371	2,083529	-4,546840	0,358361	0,068629	0,012030	-0,230371	2,083529	-4,546840	0,358361
11:30:42,66	0,519024	3,372931	-0,104987	0,121975	0,275992	-0,498056	0,069171	0,007616	-0,228780	1,360344	0,879010	0,381390	-0,646158	-2,948624	-1,308808	-17,649381	12,455038	13,219017	0,069171	0,007616	-0,228780	1,958239	-4,550884	0,381390	0,069171	0,007616	-0,228780	1,958239	-4,550884	0,381390
11:30:42,71	0,519024	3,372931	-0,104987	0,121975	0,275992	-0,498056	0,074318	0,007832	-0,229107	1,401781	1,198018	0,399759	-0,640446	-2,938949	-1,310811	-17,701919	12,450744	13,218215	0,074318	0,007832	-0,229107	2,016597	-4,635976	0,399759	0,074318	0,007832	-0,229107	2,016597	-4,635976	0,399759
11:30:42,76	0,519024	3,372931	-0,104987	0,121975	0,275992	-0,498056	0,063083	0,007723	-0,231110	1,377490	0,570431	0,398957	-0,640921	-2,944297	-1,310014	-17,657940	12,421206	13,186386	0,063083	0,007723	-0,231110	1,983707	-4,381594	0,398957	0,063083	0,007723	-0,231110	1,983707	-4,381594	0,398957
11:30:42,81	0,519024	3,372931	-0,104987	0,121975	0,275992	-0,498056	0,067953	0,005460	-0,230313	1,491548	0,876498	0,367128	-0,644501	-2,945254	-1,307676	-17,679049	12,408030	13,208223	0,067953	0,005460	-0,230313	1,920160	-4,457779	0,367128	0,067953	0,005460	-0,230313	1,920160	-4,457779	0,367128
11:30:42,86	0,519024	3,372931	-0,104987	0,121975	0,275992	-0,498056	0,070572	0,008082	-0,227975	1,333239	1,001007	0,388965	-0,644939	-2,946839	-1,309610	-17,618318	12,423602	13,175048	0,070572	0,008082	-0,227975	1,967678	-4,538882	0,388965	0,070572	0,008082	-0,227975	1,967678	-4,538882	0,388965
11:30:42,91	0,519024	3,372931	-0,104987	0,121975	0,275992	-0,498056	0,072163	0,007669	-0,229909	1,398585	1,128573	0,355790	-0,639132	-2,946433	-1,307667	-17,638912	12,364796	13,178103	0,072163	0,007669	-0,229909	2,000574	-4,536247	0,355790	0,072163	0,007669	-0,229909	2,000574	-4,536247	0,355790
11:30:42,96	0,519024	3,372931	-0,104987	0,121975	0,275992	-0,498056	0,068907	0,002842	-0,227967	1,588322	0,970836	0,358844	-0,640917	-2,943525	-1,311941	-17,648941	12,424384	13,207064	0,068907	0,002842	-0,227967	1,811456	-4,438399	0,358844	0,068907	0,002842	-0,227967	1,811456	-4,438399	0,358844
11:30:43,01	0,519024	3,372931	-0,104987	0,121975	0,275992	-0,498056	0,067282	0,005842	-0,232241	1,478914	0,847851	0,387805	-0,639741	-2,945570	-1,308441	-17,663816	12,429043	13,205136	0,067282	0,005842	-0,232241	1,937546	-4,433812	0,387805	0,067282	0,005842	-0,232241	1,937546	-4,433812	0,387805
11:30:43,07	0,519024	3,372931	-0,104987	0,121975	0,275992	-0,498056	0,068465	0,003801	-0,228740	1,581644	0,894125	0,385877	-0,639238	-2,941543	-1,309268	-17,679126	12,380699	13,171016	0,068465	0,003801	-0,228740	1,880056	-4,480359	0,385877	0,068465	0,003801	-0,228740	1,880056	-4,480359	0,385877
11:30:43,12	0,519024	3,372931	-0,104987	0,121975	0,275992	-0,498056	0,064727	0,005379	-0,229567	1,450074	0,710652	0,351758	-0,643924	-2,943272	-1,306529	-17,669650	12,366352	13,187107	0,064727	0,005379	-0,229567	1,872346	-4,370383	0,351758	0,064727	0,005379	-0,229567	1,872346	-4,370383	0,351758
11:30:43,17	0,519024	3,372931	-0,104987	0,121975	0,275992	-0,498056	0,068567	0,008573	-0,226828	1,276292	0,925738	0,367848	-0,643271	-2,947434	-1,310380	-17,643553	12,370326	13,193650	0,068567	0,008573	-0,226828	1,949304	-4,456776	0,367848	0,068567	0,008573	-0,226828	1,949304	-4,456776	0,367848
11:30:43,22	0,519024	3,372931	-0,104987	0,121975	0,275992	-0,498056	0,071844	0,005926	-0,230679	1,430436	1,116766	0,374392	-0,642136	-2,947493	-1,310397	-17,660736	12,355300	13,179007	0,071844	0,005926	-0,230679	1,895645	-4,523008	0,374392	0,071844	0,005926	-0,230679	1,895645	-4,523008	0,374392
11:30:43,27	0,519024	3,372931	-0,104987	0,121975	0,275992	-0,498056	0,071329	0,004914	-0,230696	1,461451	1,082581	0,359749	-0,636822	-2,948841	-1,308789	-17,661616	12,373892	13,232649	0,071329	0,004914	-0,230696	1,847224	-4,516710	0,359749	0,071329	0,004914	-0,230696	1,847224	-4,516710	0,359749
11:30:43,32	0,519024	3,372931	-0,104987	0,121975	0,275992	-0,498056	0,069838	-0,000362	-0,229088	1,751460	0,995028	0,413390	-0,639714	-2,943424	-1,307653	-17,625278	12,367311	13,207451	0,069838	-0,000362	-0,229088	1,723074	-4,487275	0,413390	0,069838	-0,000362	-0,229088	1,723074	-4,487275	0,413390
11:30:43,37	0,519024	3,372931	-0,104987	0,121975	0,275992	-0,498056	0,066593	0,004851	-0,227952	1,492849	0,861042	0,388193	-0,642158	-2,943500	-1,306123	-17,670828	12,371455	13,206687	0,066593	0,004851	-0,227952	1,873690	-4,366519	0,388193	0,066593	0,004851	-0,227952	1,873690	-4,366519	0,388193
11:30:43,42	0,519024	3,372931	-0,104987	0,121975	0,275992	-0,498056	0,067881	0,006930	-0,226422	1,365589	0,886486	0,387429	-0,640323	-2,944472	-1,308478	-17,641204	12,363415	13,149589	0,067881	0,006930	-0,226422	1,909580	-4,442166	0,387429	0,067881	0,006930	-0,226422	1,909580	-4,442166	0,387429
11:30:43,47	0,519024	3,372931	-0,104987	0,121975	0,275992	-0,498056	0,067805	0,004854	-0,228777	1,481367	0,912223	0,330331	-0,642673	-2,946653	-1,309988	-17,628477	12,341698	13,192558	0,067805	0,004854	-0,228777	1,862427	-4,410483	0,330331	0,067805	0,004854	-0,228777	1,862427	-4,410483	0,330331
11:30:43,52	0,519024	3,372931	-0,104987	0,121975	0,275992	-0,498056	0,070869	0,005800	-0,230287	1,419769	1,093432	0,373300	-0,639099	-2,945053	-1,310397	-17,615677	12,361362	13,160245	0,070869	0,005800	-0,230287	1,875032	-4,469799	0,373300	0,070869	0,005800	-0,230287	1,875032	-4,469799	0,373300
11:30:43,57	0,519024	3,372931	-0,104987	0,121975	0,275992	-0,498056	0,067696	0,003504	-0,230696	1,562567	0,929689	0,340986	-0,642047	-2,945091	-1,307286	-17,615482	12,342236	13,166912	0,067696	0,003504	-0,230696	1,837630	-4,384461	0,340986	0,067696	0,003504	-0,230696	1,837630	-4,384461	0,340986
11:30:43,62	0,519024	3,372931	-0,104987	0,121975	0,275992	-0,498056	0,069203	0,006038	-0,227585	1,414321	1,017784	0,347654	-0,639000	-2,947879	-1,307230	-17,577483	12,358406	13,196189	0,069203	0,006038	-0,227585	1,888321	-4,414664	0,347654	0,069203	0,006038	-0,227585	1,888321	-4,414664	0,347654
11:30:43,67	0,519024	3,372931	-0,104987	0,121975	0,275992	-0,498056	0,063644	0,003699	-0,225661	1,581953	0,740780	0,314676	-0,645645	-2,946306	-1,306526	-17,660746	12,374420	13,171989	0,063644	0,003699	-0,225661	1,872309	-4,255250	0,314676	0,063644	0,003699	-0,225661	1,872309	-4,255250	0,314676
11:30:43,72	0,519024	3,372931	-0,104987	0,121975	0,275992	-0,498056	0,063644	0,003699	-0,225661	1,581953	0,740780	0,314676	-0,635620	-2,940997	-1,310014	-17,625608	12,348566	13,175442	0,063644	0,003699	-0,225661	1,872309	-4,255250	0,314676	0,063644	0,003699	-0,225661	1,872309	-4,255250	0,314676
11:30:43,77	0,519024	3,372931	-0,104987	0,121975	0,275992	-0,498056	0,062445	0,002519	-0,230313	1,597716	0,654414	0,356184	-0,637329	-2,943633	-1,308085	-17,608893	12,333915	13,134180	0,062445	0,002519	-0,230313	1,795492	-4,247502	0,356184	0,062445	0,002519	-0,230313	1,795492	-4,247502	0,356184
11:30:43,82	0,519024	3,372931	-0,104987	0,121975	0,275992	-0,498056	0,065582	0,002682	-0,228384	1,584949	0,839329	0,314921	-0,641747	-2,937617	-0,810300	-17,410537	12,696857	13,369120	0,065582	0,002682	-0,228384	1,795461	-4,308826	0,314921	0,065582	0,002682	-0,228384	1,795461	-4,308826	0,314921
11:30:43,87	0,519024	3,372931	-0,104987	0,121975	0,275992	-0,498056	0,062580	0,009515	0,269401	1,643097	0,673568	0,549861	-0,626287	-2,924927	-1,100773	-16,682224	11,708516	13,336855	0,062580	0,009515	0,269401	2,390047	-4,238979	0,549861	0,062580	0,009515	0,269401	2,390047	-4,238979	0,549861
11:30:43,92	0,518965	3,372941	-0,104989	0,121988	0,276003	-0,548024	0,043861	0,002471	-0,021072	1,517616	0,825052	0,517596	-0,617351	-2,920080	-1,220012	-16,482214	11,182700	13,349169	0,043861	0,002471	-0,021072	1,711608	-2,618000	0,517596	0,043861	0,002471	-0,021072	1,711608	-2,618000	0,517596
11:30:43,97	0,518965	3,372941	-0,104989	0,121988	0,276003	-0,548024	0,035195	-0,002844	-0,140311	1,438642	0,810568	0,529910	-0,620748	-2,923688	-1,214585	-16,423937	11,117683	13,279075	0,035195	-0,002844	-0,140311	1,215390	-1,952243	0,529910	0,035195	-0,002844	-0,140311	1,215390	-1,952243	0,529910
11:30:44,02	0,518965	3,372941	-0,104989	0,121988	0,276003	-0,548024	0,040019	-0,001706	-0,134884	1,352282	1,144392	0,459817	-0,621877	-2,922268	-1,215751	-16,400547	11,132568	13,275192	0,040019	-0,001706	-0,134884	1,218387	-1,997099	0,459817	0,040019	-0,001706	-0,134884	1,218387	-1,997099	0,459817
11:30:44,07	0,518965	3,372941	-0,104989	0,121988	0,276003	-0,548024	0,039353	-1,800450E-5	-0,136050	1,289109	1,122594	0,455933	-0,619488	-2,918914	-1,212251	-16,385234	11,141373	13,283787	0,039353	-1,800450E-5	-0,136050	1,287696	-1,966646	0,455933	0,039353	-1,800450E-5	-0,136050	1,287696	-1,966646	0,455933
11:30:44,12	0,518965	3,372941	-0,104989	0,121988	0,276003	-0,548024	0,035254	-0,000410	-0,132550	1,324770	0,918298	0,464528	-0,618922	-2,920337	-1,210726	-16,391222	11,093375	13,237664	0,035254	-0,000410	-0,132550	1,292592	-1,849161	0,464528	0,035254	-0,000410	-0,132550	1,292592	-1,849161	0,464528
11:30:44,17	0,518965	3,372941	-0,104989	0,121988	0,276003	-0,548024	0,036203	-0,001612	-0,131025	1,342703	0,986435	0,418406	-0,618799	-2,919925	-1,207943	-16,326894	11,077258	13,283326	0,036203	-0,001612	-0,131025	1,216184	-1,855484	0,418406	0,036203	-0,001612	-0,131025	1,216184	-1,855484	0,418406
11:30:44,22	0,518965	3,372941	-0,104989	0,121988	0,276003	-0,548024	0,035785	-0,001512	-0,128242	1,355733	1,028478	0,464068	-0,621796	-2,920487	-1,208753	-16,375095	11,142368	13,271264	0,035785	-0,001512	-0,128242	1,237028	-1,780645	0,464068	0,035785	-0,001512	-0,128242	1,237028	-1,780645	0,464068
11:30:44,27	0,518965	3,372941	-0,104989	0,121988	0,276003	-0,548024	0,037770	0,000802	-0,129053	1,267694	1,057414	0,452006	-0,617953	-2,918336	-1,201035	-16,477727	11,033189	13,265108	0,037770	0,000802	-0,129053	1,330634	-1,907553	0,452006	0,037770	0,000802	-0,129053	1,330634	-1,907553	0,452006
11:30:44,32	0,518965	3,372941	-0,104989	0,121988	0,276003	-0,548024	0,033986	-0,001451	-0,121334	1,238960	0,826325	0,445850	-0,636796	-2,953182	-0,816006	-18,227130	12,134429	13,414812	0,033986	-0,001451	-0,121334	1,125073	-1,841555	0,445850	0,033986	-0,001451	-0,121334	1,125073	-1,841555	0,445850
11:30:44,37	0,518965	3,372941	-0,104989	0,121988	0,276003	-0,548024	0,073585	-0,002555	0,263694	1,375384	0,819832	0,595554	-0,620468	-2,933815	-1,142945	-17,271722	11,119278	13,378457	0,073585	-0,002555	0,263694	1,174807	-4,956578	0,595554	0,073585	-0,002555	0,263694	1,174807	-4,956578	0,595554
11:30:44,42	0,518942	3,372888	-0,105011	0,121991	0,276008	-0,598036	0,048649	-0,007012	-0,063244	1,205711	0,858127	0,559199	-0,608531	-2,930956	-1,245849	-17,062615	10,532136	13,378998	0,048649	-0,007012	-0,063244	0,655252	-2,960783	0,559199	0,048649	-0,007012	-0,063244	0,655252	-2,960783	0,559199
11:30:44,47	0,518942	3,372888	-0,105011	0,121991	0,276008	-0,598036	0,040205	-0,015920	-0,166149	1,264984	0,893709	0,559739	-0,606692	-2,933300	-1,245431	-17,033654	10,527592	13,383116	0,040205	-0,015920	-0,166149	0,015274	-2,262357	0,559739	0,040205	-0,015920	-0,166149	0,015274	-2,262357	0,559739
11:30:44,52	0,518942	3,372888	-0,105011	0,121991	0,276008	-0,598036	0,041315	-0,018685	-0,165731	1,419319	0,978781	0,563857	-0,607242	-2,930363	-1,243893	-17,014471	10,533320	13,367971	0,041315	-0,018685	-0,165731	-0,047459	-2,264419	0,563857	0,041315	-0,018685	-0,165731	-0,047459	-2,264419	0,563857
11:30:44,57	0,518942	3,372888	-0,105011	0,121991	0,276008	-0,598036	0,039046	-0,016740	-0,164192	1,332738	0,874569	0,548712	-0,607748	-2,931249	-1,241161	-16,995881	10,568507	13,367026	0,039046	-0,016740	-0,164192	0,018632	-2,190556	0,548712	0,039046	-0,016740	-0,164192	0,018632	-2,190556	0,548712
11:30:44,62	0,518942	3,372888	-0,105011	0,121991	0,276008	-0,598036	0,040067	-0,016745	-0,161460	1,372744	0,926142	0,547767	-0,605321	-2,933030	-1,240712	-16,941415	10,502947	13,398164	0,040067	-0,016745	-0,161460	0,058279	-2,219093	0,547767	0,040067	-0,016745	-0,161460	0,058279	-2,219093	0,547767
11:30:44,67	0,518942	3,372888	-0,105011	0,121991	0,276008	-0,598036	0,040395	-0,019737	-0,161011	1,498795	1,023149	0,578906	-0,603527	-2,924890	-1,238424	-16,909681	10,484825	13,363467	0,040395	-0,019737	-0,161011	-0,050559	-2,147837	0,578906	0,040395	-0,019737	-0,161011	-0,050559	-2,147837	0,578906
11:30:44,72	0,518942	3,372888	-0,105011	0,121991	0,276008	-0,598036	0,032449	-0,017221	-0,158724	1,368129	0,646501	0,544209	-0,605281	-2,929760	-1,239177	-16,920707	10,506006	13,378226	0,032449	-0,017221	-0,158724	0,016292	-1,900725	0,544209	0,032449	-0,017221	-0,158724	0,016292	-1,900725	0,544209
11:30:44,77	0,518942	3,372888	-0,105011	0,121991	0,276008	-0,598036	0,037544	-0,018137	-0,159476	1,428584	0,891299	0,558968	-0,604026	-2,929914	-1,239967	-16,881539	10,484405	13,334200	0,037544	-0,018137	-0,159476	0,004852	-2,055880	0,558968	0,037544	-0,018137	-0,159476	0,004852	-2,055880	0,558968
11:30:44,82	0,518942	3,372888	-0,105011	0,121991	0,276008	-0,598036	0,037050	-0,019301	-0,160266	1,489980	0,910336	0,514942	-0,610589	-2,927655	-1,237305	-16,933336	10,516641	13,313966	0,037050	-0,019301	-0,160266	-0,025113	-1,998071	0,514942	0,037050	-0,019301	-0,160266	-0,025113	-1,998071	0,514942
11:30:44,87	0,518942	3,372888	-0,105011	0,121991	0,276008	-0,598036	0,038375	-0,012487	-0,157604	1,137701	0,918266	0,494707	-0,606436	-2,929422	-1,238438	-16,907397	10,478763	13,323321	0,038375	-0,012487	-0,157604	0,157461	-2,094162	0,494707	0,038375	-0,012487	-0,157604	0,157461	-2,094162	0,494707
11:30:44,92	0,518942	3,372888	-0,105011	0,121991	0,276008	-0,598036	0,037828	-0,016967	-0,158737	1,350842	0,931225	0,504063	-0,609380	-2,933985	-1,238046	-16,916630	10,466280	13,311902	0,037828	-0,016967	-0,158737	0,018900	-2,038264	0,504063	0,037828	-0,016967	-0,158737	0,018900	-2,038264	0,504063
11:30:44,97	0,518942	3,372888	-0,105011	0,121991	0,276008	-0,598036	0,043252	-0,016699	-0,158345	1,321477	1,211528	0,492643	-0,609980	-2,931722	-1,238047	-16,911940	10,459078	13,321546	0,043252	-0,016699	-0,158345	0,010576	-2,183758	0,492643	0,043252	-0,016699	-0,158345	0,010576	-2,183758	0,492643
11:30:45,02	0,518942	3,372888	-0,105011	0,121991	0,276008	-0,598036	0,041592	-0,015048	-0,158347	1,231720	1,132850	0,502288	-0,610588	-2,932155	-1,236870	-16,919521	10,452080	13,339894	0,041592	-0,015048	-0,158347	0,050442	-2,132096	0,502288	0,041592	-0,015048	-0,158347	0,050442	-2,132096	0,502288
11:30:45,07	0,518942	3,372888	-0,105011	0,121991	0,276008	-0,598036	0,042271	-0,014738	-0,157169	1,205762	1,165127	0,520636	-0,603486	-2,933856	-1,239587	-16,904889	10,446297	13,313116	0,042271	-0,014738	-0,157169	0,048799	-2,153173	0,520636	0,042271	-0,014738	-0,157169	0,048799	-2,153173	0,520636
11:30:45,12	0,518942	3,372888	-0,105011	0,121991	0,276008	-0,598036	0,040193	-0,021739	-0,159886	1,572097	1,072642	0,493858	-0,608802	-2,934861	-1,239587	-16,920802	10,470159	13,327512	0,040193	-0,021739	-0,159886	-0,134407	-2,082547	0,493858	0,040193	-0,021739	-0,159886	-0,134407	-2,082547	0,493858
11:30:45,17	0,518942	3,372888	-0,105011	0,121991	0,276008	-0,598036	0,043722	-0,017637	-0,159886	1,371532	1,230394	0,508253	-0,604721	-2,926978	-1,238446	-16,924707	10,480454	13,333908	0,043722	-0,017637	-0,159886	-0,013010	-2,201755	0,508253	0,043722	-0,017637	-0,159886	-0,013010	-2,201755	0,508253
11:30:45,22	0,518942	3,372888	-0,105011	0,121991	0,276008	-0,598036	0,034854	-0,017231	-0,158745	1,357342	0,760752	0,514649	-0,606375	-2,933874	-1,236876	-16,881891	10,433588	13,290941	0,034854	-0,017231	-0,158745	0,004733	-1,975294	0,514649	0,034854	-0,017231	-0,158745	0,004733	-1,975294	0,514649
11:30:45,28	0,518942	3,372888	-0,105011	0,121991	0,276008	-0,598036	0,041653	-0,019246	-0,157175	1,442954	1,174810	0,471683	-0,611130	-2,931242	-1,236099	-16,898234	10,451414	13,324692	0,041653	-0,019246	-0,157175	-0,067849	-2,094954	0,471683	0,041653	-0,019246	-0,157175	-0,067849	-2,094954	0,471683
11:30:45,33	0,518942	3,372888	-0,105011	0,121991	0,276008	-0,598036	0,041752	-0,013812	-0,156398	1,167681	1,156876	0,505433	-0,610645	-2,928635	-1,238475	-16,943224	10,468012	13,308222	0,041752	-0,013812	-0,156398	0,083403	-2,120636	0,505433	0,041752	-0,013812	-0,156398	0,083403	-2,120636	0,505433
11:30:45,38	0,518942	3,372888	-0,105011	0,121991	0,276008	-0,598036	0,039251	-0,012929	-0,158774	1,113620	0,979591	0,488963	-0,607560	-2,934773	-1,234538	-16,885764	10,419541	13,298460	0,039251	-0,012929	-0,158774	0,098695	-2,101635	0,488963	0,039251	-0,012929	-0,158774	0,098695	-2,101635	0,488963
11:30:45,43	0,518942	3,372888	-0,105011	0,121991	0,276008	-0,598036	0,043024	-0,018670	-0,154837	1,398894	1,249759	0,479202	-0,605194	-2,932195	-1,238052	-16,885873	10,467094	13,288379	0,043024	-0,018670	-0,154837	-0,066684	-2,127609	0,479202	0,043024	-0,018670	-0,154837	-0,066684	-2,127609	0,479202
11:30:45,48	0,518942	3,372888	-0,105011	0,121991	0,276008	-0,598036	0,039609	-0,019430	-0,158351	1,479534	1,048309	0,469120	-0,605209	-2,931006	-1,234969	-16,897204	10,463837	13,267308	0,039609	-0,019430	-0,158351	-0,045692	-2,060983	0,469120	0,039609	-0,019430	-0,158351	-0,045692	-2,060983	0,469120
11:30:45,53	0,518942	3,372888	-0,105011	0,121991	0,276008	-0,598036	0,038587	-0,018822	-0,155268	1,439445	0,986969	0,448049	-0,606942	-2,926536	-1,237677	-16,865725	10,477953	13,293674	0,038587	-0,018822	-0,155268	-0,038073	-2,042079	0,448049	0,038587	-0,018822	-0,155268	-0,038073	-2,042079	0,448049
11:30:45,58	0,518942	3,372888	-0,105011	0,121991	0,276008	-0,598036	0,035582	-0,015086	-0,157976	1,273154	0,850910	0,474416	-0,605901	-2,926868	-1,235756	-16,917907	10,430599	13,291655	0,035582	-0,015086	-0,157976	0,088887	-1,942242	0,474416	0,035582	-0,015086	-0,157976	0,088887	-1,942242	0,474416
11:30:45,63	0,518942	3,372888	-0,105011	0,121991	0,276008	-0,598036	0,035348	-0,016154	-0,156055	1,261566	0,817264	0,472397	-0,609340	-2,928138	-1,239617	-16,872851	10,443164	13,298006	0,035348	-0,016154	-0,156055	-0,006505	-1,957573	0,472397	0,035348	-0,016154	-0,156055	-0,006505	-1,957573	0,472397
11:30:45,68	0,518942	3,372888	-0,105011	0,121991	0,276008	-0,598036	0,038168	-0,013811	-0,159916	1,173140	0,996638	0,478748	-0,608790	-2,934503	-1,236120	-16,918731	10,450705	13,286052	0,038168	-0,013811	-0,159916	0,088995	-1,999565	0,478748	0,038168	-0,013811	-0,159916	0,088995	-1,999565	0,478748
11:30:45,73	0,518942	3,372888	-0,105011	0,121991	0,276008	-0,598036	0,043405	-0,017469	-0,156419	1,346984	1,225446	0,466794	-0,605163	-2,930457	-1,235731	-16,866311	10,447564	13,271867	0,043405	-0,017469	-0,156419	-0,024371	-2,181843	0,466794	0,043405	-0,017469	-0,156419	-0,024371	-2,181843	0,466794
11:30:45,78	0,518942	3,372888	-0,105011	0,121991	0,276008	-0,598036	0,038088	-0,018587	-0,156030	1,428606	0,995915	0,452609	-0,603398	-2,930650	-1,236501	-16,867347	10,452612	13,277630	0,038088	-0,018587	-0,156030	-0,030506	-1,993967	0,452609	0,038088	-0,018587	-0,156030	-0,030506	-1,993967	0,452609
11:30:45,83	0,518942	3,372888	-0,105011	0,121991	0,276008	-0,598036	0,037372	-0,020213	-0,156800	1,516970	0,955283	0,458372	-0,605180	-2,934411	-1,236899	-16,884363	10,447740	13,257644	0,037372	-0,020213	-0,156800	-0,069721	-1,978425	0,458372	0,037372	-0,020213	-0,156800	-0,069721	-1,978425	0,458372
11:30:45,88	0,518942	3,372888	-0,105011	0,121991	0,276008	-0,598036	0,041521	-0,020550	-0,157198	1,521766	1,158711	0,438386	-0,604590	-2,925589	-1,235761	-16,884204	10,512758	13,270134	0,041521	-0,020550	-0,157198	-0,091377	-2,100663	0,438386	0,041521	-0,020550	-0,157198	-0,091377	-2,100663	0,438386
11:30:45,93	0,518942	3,372888	-0,105011	0,121991	0,276008	-0,598036	0,033586	-0,016650	-0,156060	1,375356	0,713736	0,450876	-0,608783	-2,932819	-1,236130	-16,899429	10,411658	13,270324	0,033586	-0,016650	-0,156060	0,068358	-1,922766	0,450876	0,033586	-0,016650	-0,156060	0,068358	-1,922766	0,450876
11:30:45,98	0,518942	3,372888	-0,105011	0,121991	0,276008	-0,598036	0,041944	-0,016633	-0,156429	1,279344	1,185715	0,451066	-0,606990	-2,930712	-1,238859	-16,890231	10,448931	13,264016	0,041944	-0,016633	-0,156429	-0,026379	-2,106887	0,451066	0,041944	-0,016633	-0,156429	-0,026379	-2,106887	0,451066
11:30:46,03	0,518942	3,372888	-0,105011	0,121991	0,276008	-0,598036	0,039222	-0,017133	-0,159158	1,342193	1,033501	0,444758	-0,609290	-2,932074	-1,237244	-16,868213	10,462952	13,325644	0,039222	-0,017133	-0,159158	-0,002737	-2,045424	0,444758	0,039222	-0,017133	-0,159158	-0,002737	-2,045424	0,444758
11:30:46,08	0,518942	3,372888	-0,105011	0,121991	0,276008	-0,598036	0,041552	-0,015822	-0,157544	1,297162	1,166712	0,506386	-0,604614	-2,926448	-1,238067	-16,876751	10,473863	13,294309	0,041552	-0,015822	-0,157544	0,055162	-2,095109	0,506386	0,041552	-0,015822	-0,157544	0,055162	-2,095109	0,506386
11:30:46,13	0,518942	3,372888	-0,105011	0,121991	0,276008	-0,598036	0,034342	-0,017058	-0,158367	1,366641	0,778960	0,475051	-0,609285	-2,930222	-1,236118	-16,865169	10,453075	13,281281	0,034342	-0,017058	-0,158367	0,027574	-1,916902	0,475051	0,034342	-0,017058	-0,158367	0,027574	-1,916902	0,475051
11:30:46,18	0,518942	3,372888	-0,105011	0,121991	0,276008	-0,598036	0,039945	-0,014900	-0,156418	1,242189	1,090749	0,462022	-0,603381	-2,928598	-1,234929	-16,858080	10,465554	13,306371	0,039945	-0,014900	-0,156418	0,072562	-2,044962	0,462022	0,039945	-0,014900	-0,156418	0,072562	-2,044962	0,462022
11:30:46,23	0,518942	3,372888	-0,105011	0,121991	0,276008	-0,598036	0,035587	-0,019202	-0,155228	1,480235	0,864010	0,487113	-0,605168	-2,930305	-1,236111	-16,871458	10,463789	13,287228	0,035587	-0,019202	-0,155228	-0,027085	-1,929564	0,487113	0,035587	-0,019202	-0,155228	-0,027085	-1,929564	0,487113
11:30:46,28	0,518942	3,372888	-0,105011	0,121991	0,276008	-0,598036	0,037959	-0,018507	-0,156410	1,435910	0,976662	0,467970	-0,604633	-2,928169	-1,236116	-16,878580	10,431856	13,296381	0,037959	-0,018507	-0,156410	-0,016901	-2,003130	0,467970	0,037959	-0,018507	-0,156410	-0,016901	-2,003130	0,467970
11:30:46,33	0,518942	3,372888	-0,105011	0,121991	0,276008	-0,598036	0,035841	-0,017903	-0,156415	1,373256	0,876336	0,477123	-0,607602	-2,932648	-1,236107	-16,898873	10,425873	13,300060	0,035841	-0,017903	-0,156415	-0,032095	-1,937210	0,477123	0,035841	-0,017903	-0,156415	-0,032095	-1,937210	0,477123
11:30:46,38	0,518942	3,372888	-0,105011	0,121991	0,276008	-0,598036	0,041205	-0,017571	-0,156406	1,340674	1,140642	0,480802	-0,610479	-2,929770	-1,232650	-16,879776	10,448660	13,254814	0,041205	-0,017571	-0,156406	-0,038630	-2,093920	0,480802	0,041205	-0,017571	-0,156406	-0,038630	-2,093920	0,480802
11:30:46,43	0,518942	3,372888	-0,105011	0,121991	0,276008	-0,598036	0,040152	-0,013640	-0,152950	1,165554	1,091031	0,435556	-0,608775	-2,931958	-1,234579	-16,906970	10,444095	13,275471	0,040152	-0,013640	-0,152950	0,094819	-2,060871	0,435556	0,040152	-0,013640	-0,152950	0,094819	-2,060871	0,435556
11:30:46,48	0,518942	3,372888	-0,105011	0,121991	0,276008	-0,598036	0,041194	-0,016210	-0,154878	1,281657	1,123969	0,456213	-0,610542	-2,933236	-1,236126	-16,895598	10,409883	13,274705	0,041194	-0,016210	-0,154878	0,009156	-2,109763	0,456213	0,041194	-0,016210	-0,154878	0,009156	-2,109763	0,456213
11:30:46,53	0,518942	3,372888	-0,105011	0,121991	0,276008	-0,598036	0,043184	-0,015318	-0,156425	1,211334	1,254425	0,455446	-0,610580	-2,928157	-1,236129	-16,912527	10,458311	13,311095	0,043184	-0,015318	-0,156425	0,008851	-2,135554	0,455446	0,043184	-0,015318	-0,156425	0,008851	-2,135554	0,455446
11:30:46,58	0,518942	3,372888	-0,105011	0,121991	0,276008	-0,598036	0,038805	-0,012746	-0,156428	1,111047	0,987822	0,491836	-0,607533	-2,935998	-1,237290	-16,880028	10,425935	13,246807	0,038805	-0,012746	-0,156428	0,110493	-2,058375	0,491836	0,038805	-0,012746	-0,156428	0,110493	-2,058375	0,491836
11:30:46,63	0,518942	3,372888	-0,105011	0,121991	0,276008	-0,598036	0,044072	-0,019305	-0,157589	1,440333	1,306021	0,427548	-0,609223	-2,931717	-1,237670	-16,832170	10,430361	13,256721	0,044072	-0,019305	-0,157589	-0,075113	-2,153609	0,427548	0,044072	-0,019305	-0,157589	-0,075113	-2,153609	0,427548
11:30:46,68	0,518942	3,372888	-0,105011	0,121991	0,276008	-0,598036	0,041209	-0,015701	-0,157969	1,280681	1,196399	0,437463	-0,600465	-2,928026	-1,234547	-16,849425	10,397159	13,289912	0,041209	-0,015701	-0,157969	0,048158	-2,038517	0,437463	0,041209	-0,015701	-0,157969	0,048158	-2,038517	0,437463
11:30:46,73	0,518942	3,372888	-0,105011	0,121991	0,276008	-0,598036	0,033634	-0,021440	-0,154846	1,541734	0,804147	0,470653	-0,604016	-2,926517	-1,235745	-16,865302	10,432329	13,272161	0,033634	-0,021440	-0,154846	-0,141310	-1,836117	0,470653	0,033634	-0,021440	-0,154846	-0,141310	-1,836117	0,470653
11:30:46,78	0,518942	3,372888	-0,105011	0,121991	0,276008	-0,598036	0,034103	-0,017610	-0,156045	1,365112	0,797183	0,452902	-0,604496	-2,928187	-1,236875	-16,816315	10,435029	13,281791	0,034103	-0,017610	-0,156045	-0,017305	-1,879871	0,452902	0,034103	-0,017610	-0,156045	-0,017305	-1,879871	0,452902
11:30:46,83	0,518942	3,372888	-0,105011	0,121991	0,276008	-0,598036	0,035789	-0,018030	-0,157174	1,413742	0,925928	0,462532	-0,612274	-2,927433	-1,233411	-16,880565	10,450012	13,294126	0,035789	-0,018030	-0,157174	-0,001582	-1,883476	0,462532	0,035789	-0,018030	-0,157174	-0,001582	-1,883476	0,462532
11:30:46,88	0,518942	3,372888	-0,105011	0,121991	0,276008	-0,598036	0,039025	-0,010917	-0,153710	1,024748	1,031083	0,474868	-0,604604	-2,927031	-1,233810	-16,867422	10,422062	13,260808	0,039025	-0,010917	-0,153710	0,167747	-2,032372	0,474868	0,039025	-0,010917	-0,153710	0,167747	-2,032372	0,474868
11:30:46,93	0,518942	3,372888	-0,105011	0,121991	0,276008	-0,598036	0,034841	-0,017358	-0,154109	1,342060	0,838892	0,441549	-0,609902	-2,930367	-1,237688	-16,882985	10,471893	13,273203	0,034841	-0,017358	-0,154109	-0,020580	-1,896148	0,441549	0,034841	-0,017358	-0,154109	-0,020580	-1,896148	0,441549
11:30:46,98	0,518942	3,372888	-0,105011	0,121991	0,276008	-0,598036	0,040379	-0,014438	-0,157987	1,225583	1,088473	0,453945	-0,613468	-2,930018	-1,235378	-16,898027	10,458585	13,261271	0,040379	-0,014438	-0,157987	0,092179	-2,081297	0,453945	0,040379	-0,014438	-0,157987	0,092179	-2,081297	0,453945
11:30:47,03	0,518942	3,372888	-0,105011	0,121991	0,276008	-0,598036	0,041860	-0,011176	-0,155677	1,036879	1,159123	0,442013	-0,609272	-2,931974	-1,234183	-16,855709	10,411017	13,254175	0,041860	-0,011176	-0,155677	0,159593	-2,126923	0,442013	0,041860	-0,011176	-0,155677	0,159593	-2,126923	0,442013
11:30:47,08	0,518942	3,372888	-0,105011	0,121991	0,276008	-0,598036	0,041456	-0,015787	-0,154482	1,256659	1,198519	0,434917	-0,606346	-2,924414	-1,236905	-16,850185	10,452494	13,287802	0,041456	-0,015787	-0,154482	0,017343	-2,055770	0,434917	0,041456	-0,015787	-0,154482	0,017343	-2,055770	0,434917
11:30:47,13	0,518942	3,372888	-0,105011	0,121991	0,276008	-0,598036	0,033446	-0,014541	-0,157204	1,230535	0,766038	0,468543	-0,611119	-2,930809	-1,235350	-16,890281	10,428639	13,284729	0,033446	-0,014541	-0,157204	0,089052	-1,859457	0,468543	0,033446	-0,014541	-0,157204	0,089052	-1,859457	0,468543
11:30:47,19	0,518942	3,372888	-0,105011	0,121991	0,276008	-0,598036	0,041371	-0,013605	-0,155649	1,141165	1,155360	0,465471	-0,603995	-2,926632	-1,233811	-16,859983	10,429116	13,256277	0,041371	-0,013605	-0,155649	0,073144	-2,092275	0,465471	0,041371	-0,013605	-0,155649	0,073144	-2,092275	0,465471
11:30:47,23	0,518942	3,372888	-0,105011	0,121991	0,276008	-0,598036	0,034191	-0,017687	-0,154110	1,368950	0,807995	0,437019	-0,610487	-2,929147	-1,237292	-16,860062	10,419338	13,275968	0,034191	-0,017687	-0,154110	-0,019446	-1,876002	0,437019	0,034191	-0,017687	-0,154110	-0,019446	-1,876002	0,437019
11:30:47,28	0,518942	3,372888	-0,105011	0,121991	0,276008	-0,598036	0,039616	-0,013321	-0,157592	1,133438	1,094891	0,456710	-0,606840	-2,926235	-1,235331	-16,812994	10,448768	13,281141	0,039616	-0,013321	-0,157592	0,087730	-2,014931	0,456710	0,039616	-0,013321	-0,157592	0,087730	-2,014931	0,456710
11:30:47,33	0,518942	3,372888	-0,105011	0,121991	0,276008	-0,598036	0,035270	-0,015024	-0,155630	1,271028	0,894982	0,461883	-0,617612	-2,922966	-0,702853	-16,294877	10,617230	13,445188	0,035270	-0,015024	-0,155630	0,091616	-1,873734	0,461883	0,035270	-0,015024	-0,155630	0,091616	-1,873734	0,461883
11:30:47,38	0,518942	3,372888	-0,105011	0,121991	0,276008	-0,598036	0,037825	-0,004061	0,376848	1,105894	1,392319	0,625929	-0,600275	-2,920349	-0,992360	-16,192777	9,927980	13,470788	0,037825	-0,004061	0,376848	0,787091	-1,576972	0,625929	0,037825	-0,004061	0,376848	0,787091	-1,576972	0,625929
11:30:47,43	0,518985	3,372935	-0,105002	0,121976	0,275992	-0,648034	0,026890	-0,017766	0,087341	1,272709	1,256708	0,651530	-0,590914	-2,918818	-1,150171	-16,084588	9,602893	13,402089	0,026890	-0,017766	0,087341	-0,121955	-0,854131	0,651530	0,026890	-0,017766	0,087341	-0,121955	-0,854131	0,651530
11:30:47,48	0,518985	3,372935	-0,105002	0,121976	0,275992	-0,648034	0,020883	-0,025108	-0,070470	1,427015	1,200623	0,582831	-0,587312	-2,916339	-1,143155	-16,056054	9,596835	13,417704	0,020883	-0,025108	-0,070470	-0,543938	-0,438728	0,582831	0,020883	-0,025108	-0,070470	-0,543938	-0,438728	0,582831
11:30:47,53	0,518985	3,372935	-0,105002	0,121976	0,275992	-0,648034	0,016936	-0,026988	-0,063454	1,533797	1,023098	0,598445	-0,586722	-2,916147	-1,145107	-16,043728	9,568148	13,398596	0,016936	-0,026988	-0,063454	-0,584738	-0,306382	0,598445	0,016936	-0,026988	-0,063454	-0,584738	-0,306382	0,598445
11:30:47,58	0,518985	3,372935	-0,105002	0,121976	0,275992	-0,648034	0,016475	-0,027402	-0,065406	1,536670	1,024118	0,579337	-0,591464	-2,915696	-1,144353	-16,058419	9,566564	13,387794	0,016475	-0,027402	-0,065406	-0,614403	-0,269133	0,579337	0,016475	-0,027402	-0,065406	-0,614403	-0,269133	0,579337
11:30:47,63	0,518985	3,372935	-0,105002	0,121976	0,275992	-0,648034	0,018456	-0,023070	-0,064652	1,302698	1,115205	0,568536	-0,592075	-2,918026	-1,143580	-16,051425	9,488238	13,364911	0,018456	-0,023070	-0,064652	-0,508327	-0,333563	0,568536	0,018456	-0,023070	-0,064652	-0,508327	-0,333563	0,568536
11:30:47,68	0,518985	3,372935	-0,105002	0,121976	0,275992	-0,648034	0,020778	-0,023706	-0,063879	1,271417	1,281195	0,545653	-0,583805	-2,914991	-1,145512	-16,055569	9,571062	13,385198	0,020778	-0,023706	-0,063879	-0,589506	-0,349890	0,545653	0,020778	-0,023706	-0,063879	-0,589506	-0,349890	0,545653
11:30:47,73	0,518985	3,372935	-0,105002	0,121976	0,275992	-0,648034	0,014015	-0,029351	-0,065811	1,634618	0,884505	0,565939	-0,595019	-2,915122	-1,143229	-16,049335	9,494758	13,335736	0,014015	-0,029351	-0,065811	-0,669446	-0,215665	0,565939	0,014015	-0,029351	-0,065811	-0,669446	-0,215665	0,565939
11:30:47,78	0,518985	3,372935	-0,105002	0,121976	0,275992	-0,648034	0,019736	-0,019705	-0,063528	1,070070	1,225534	0,516478	-0,595619	-2,914655	-1,142041	-16,058717	9,516932	13,374547	0,019736	-0,019705	-0,063528	-0,476795	-0,323713	0,516478	0,019736	-0,019705	-0,063528	-0,476795	-0,323713	0,516478
11:30:47,83	0,518985	3,372935	-0,105002	0,121976	0,275992	-0,648034	0,019631	-0,018952	-0,062340	1,045390	1,200877	0,555288	-0,607418	-2,958280	-0,682298	-18,530176	10,587207	13,494822	0,019631	-0,018952	-0,062340	-0,442310	-0,340150	0,555288	0,019631	-0,018952	-0,062340	-0,442310	-0,340150	0,555288
11:30:47,88	0,518985	3,372935	-0,105002	0,121976	0,275992	-0,648034	0,063311	-0,030546	0,397402	1,339443	0,796748	0,675564	-0,582804	-2,935239	-1,060250	-17,020128	9,156534	13,516081	0,063311	-0,030546	0,397402	-1,058401	-4,173149	0,675564	0,063311	-0,030546	0,397402	-1,058401	-4,173149	0,675564
11:30:47,93	0,518907	3,372989	-0,104989	0,121990	0,275970	-0,698062	0,031050	-0,040342	0,019451	1,364866	1,142248	0,696823	-0,579711	-2,930682	-1,162489	-16,871524	8,712611	13,432937	0,031050	-0,040342	0,019451	-1,801972	-1,295156	0,696823	0,031050	-0,040342	0,019451	-1,801972	-1,295156	0,696823
11:30:47,98	0,518907	3,372989	-0,104989	0,121990	0,275970	-0,698062	0,025557	-0,040742	-0,082788	1,075537	1,207270	0,613679	-0,576613	-2,926033	-1,159759	-16,810883	8,760801	13,428576	0,025557	-0,040742	-0,082788	-2,122727	-0,798937	0,613679	0,025557	-0,040742	-0,082788	-2,122727	-0,798937	0,613679
11:30:48,03	0,518907	3,372989	-0,104989	0,121990	0,275970	-0,698062	0,019982	-0,041100	-0,080058	1,166218	0,945805	0,609318	-0,576552	-2,931116	-1,155061	-16,793980	8,732027	13,433569	0,019982	-0,041100	-0,080058	-2,060166	-0,622784	0,609318	0,019982	-0,041100	-0,080058	-2,060166	-0,622784	0,609318
11:30:48,08	0,518907	3,372989	-0,104989	0,121990	0,275970	-0,698062	0,024353	-0,043695	-0,075360	1,284666	1,202136	0,614310	-0,574301	-2,925125	-1,157787	-16,806465	8,698403	13,464628	0,024353	-0,043695	-0,075360	-2,145389	-0,709597	0,614310	0,024353	-0,043695	-0,075360	-2,145389	-0,709597	0,614310
11:30:48,13	0,518907	3,372989	-0,104989	0,121990	0,275970	-0,698062	0,018039	-0,042649	-0,078086	1,194902	0,879796	0,645369	-0,574744	-2,927156	-1,153906	-16,752893	8,684940	13,412455	0,018039	-0,042649	-0,078086	-2,153027	-0,536270	0,645369	0,018039	-0,042649	-0,078086	-2,153027	-0,536270	0,645369
11:30:48,18	0,518907	3,372989	-0,104989	0,121990	0,275970	-0,698062	0,020020	-0,043280	-0,074205	1,242865	1,035920	0,593197	-0,576545	-2,923869	-1,154708	-16,772139	8,725101	13,414604	0,020020	-0,043280	-0,074205	-2,154634	-0,535633	0,593197	0,020020	-0,043280	-0,074205	-2,154634	-0,535633	0,593197
11:30:48,23	0,518907	3,372989	-0,104989	0,121990	0,275970	-0,698062	0,018073	-0,040077	-0,075007	1,101470	0,897964	0,595345	-0,575258	-2,932073	-1,153079	-16,735783	8,704136	13,440643	0,018073	-0,040077	-0,075007	-2,044597	-0,520804	0,595345	0,018073	-0,040077	-0,075007	-2,044597	-0,520804	0,595345
11:30:48,28	0,518907	3,372989	-0,104989	0,121990	0,275970	-0,698062	0,024535	-0,045294	-0,073378	1,372742	1,275954	0,621385	-0,575314	-2,924882	-1,150410	-16,748086	8,697289	13,420603	0,024535	-0,045294	-0,073378	-2,182811	-0,650079	0,621385	0,024535	-0,045294	-0,073378	-2,182811	-0,650079	0,621385
11:30:48,33	0,518907	3,372989	-0,104989	0,121990	0,275970	-0,698062	0,018336	-0,041650	-0,070709	1,171168	0,946332	0,601345	-0,573558	-2,927147	-1,152774	-16,758387	8,689347	13,368564	0,018336	-0,041650	-0,070709	-2,098323	-0,493013	0,601345	0,018336	-0,041650	-0,070709	-2,098323	-0,493013	0,601345
11:30:48,38	0,518907	3,372989	-0,104989	0,121990	0,275970	-0,698062	0,019419	-0,044303	-0,073073	1,297100	0,997715	0,549305	-0,577658	-2,927825	-1,151567	-16,738615	8,669059	13,414618	0,019419	-0,044303	-0,073073	-2,180658	-0,526672	0,549305	0,019419	-0,044303	-0,073073	-2,180658	-0,526672	0,549305
11:30:48,43	0,518907	3,372989	-0,104989	0,121990	0,275970	-0,698062	0,022056	-0,041091	-0,071866	1,122414	1,162116	0,595360	-0,580635	-2,924754	-1,151226	-16,758558	8,695038	13,386318	0,022056	-0,041091	-0,071866	-2,103235	-0,569290	0,595360	0,022056	-0,041091	-0,071866	-2,103235	-0,569290	0,595360
11:30:48,48	0,518907	3,372989	-0,104989	0,121990	0,275970	-0,698062	0,020886	-0,036978	-0,071526	0,921036	1,070985	0,567060	-0,579357	-2,927614	-1,154651	-16,692322	8,650940	13,424867	0,020886	-0,036978	-0,071526	-1,981698	-0,568531	0,567060	0,020886	-0,036978	-0,071526	-1,981698	-0,568531	0,567060
11:30:48,53	0,518907	3,372989	-0,104989	0,121990	0,275970	-0,698062	0,022723	-0,039515	-0,074950	1,047894	1,245919	0,605608	-0,576993	-2,924655	-1,151222	-16,712816	8,698575	13,357532	0,022723	-0,039515	-0,074950	-2,054004	-0,537800	0,605608	0,022723	-0,039515	-0,074950	-2,054004	-0,537800	0,605608
11:30:48,58	0,518907	3,372989	-0,104989	0,121990	0,275970	-0,698062	0,018979	-0,040082	-0,071522	1,108413	1,009680	0,538274	-0,573545	-2,923289	-1,152381	-16,735049	8,672937	13,382669	0,018979	-0,040082	-0,071522	-2,038039	-0,480157	0,538274	0,018979	-0,040082	-0,071522	-2,038039	-0,480157	0,538274
11:30:48,63	0,518907	3,372989	-0,104989	0,121990	0,275970	-0,698062	0,016071	-0,042386	-0,072680	1,194872	0,852050	0,563411	-0,576436	-2,929782	-1,151950	-16,724892	8,670332	13,400136	0,016071	-0,042386	-0,072680	-2,132399	-0,409542	0,563411	0,016071	-0,042386	-0,072680	-2,132399	-0,409542	0,563411
11:30:48,68	0,518907	3,372989	-0,104989	0,121990	0,275970	-0,698062	0,023140	-0,043128	-0,072249	1,236292	1,229743	0,580878	-0,574032	-2,929003	-1,152347	-16,704396	8,675879	13,376651	0,023140	-0,043128	-0,072249	-2,149246	-0,586774	0,580878	0,023140	-0,043128	-0,072249	-2,149246	-0,586774	0,580878
11:30:48,73	0,518907	3,372989	-0,104989	0,121990	0,275970	-0,698062	0,021263	-0,044820	-0,072646	1,339358	1,147096	0,557392	-0,577069	-2,924183	-1,149268	-16,738870	8,675963	13,389860	0,021263	-0,044820	-0,072646	-2,179048	-0,522047	0,557392	0,021263	-0,044820	-0,072646	-2,179048	-0,522047	0,557392
11:30:48,79	0,518907	3,372989	-0,104989	0,121990	0,275970	-0,698062	0,018607	-0,039780	-0,069568	1,060095	0,979103	0,570602	-0,575256	-2,925200	-1,152343	-16,703964	8,651806	13,405296	0,018607	-0,039780	-0,069568	-2,062642	-0,481569	0,570602	0,018607	-0,039780	-0,069568	-2,062642	-0,481569	0,570602
11:30:48,84	0,518907	3,372989	-0,104989	0,121990	0,275970	-0,698062	0,018582	-0,041859	-0,072642	1,164729	1,020111	0,586038	-0,578094	-2,929016	-1,150366	-16,670217	8,662038	13,412708	0,018582	-0,041859	-0,072642	-2,121200	-0,438599	0,586038	0,018582	-0,041859	-0,072642	-2,121200	-0,438599	0,586038
11:30:48,89	0,518907	3,372989	-0,104989	0,121990	0,275970	-0,698062	0,023305	-0,041309	-0,070665	1,161862	1,289812	0,593449	-0,576463	-2,925543	-1,151596	-16,739704	8,702519	13,387194	0,023305	-0,041309	-0,070665	-2,080890	-0,539646	0,593449	0,023305	-0,041309	-0,070665	-2,080890	-0,539646	0,593449
11:30:48,94	0,518907	3,372989	-0,104989	0,121990	0,275970	-0,698062	0,019483	-0,040985	-0,071896	1,145352	1,010623	0,567935	-0,576971	-2,925607	-1,150426	-16,694270	8,666223	13,365374	0,019483	-0,040985	-0,071896	-2,072002	-0,518768	0,567935	0,019483	-0,040985	-0,071896	-2,072002	-0,518768	0,567935
11:30:48,99	0,518907	3,372989	-0,104989	0,121990	0,275970	-0,698062	0,019792	-0,040577	-0,070725	1,115404	1,084211	0,546116	-0,574108	-2,924874	-1,149262	-16,742294	8,701714	13,391125	0,019792	-0,040577	-0,070725	-2,069898	-0,469474	0,546116	0,019792	-0,040577	-0,070725	-2,069898	-0,469474	0,546116
11:30:49,04	0,518907	3,372989	-0,104989	0,121990	0,275970	-0,698062	0,017725	-0,042690	-0,069561	1,232012	0,917407	0,571867	-0,581126	-2,924570	-1,151985	-16,706615	8,681402	13,380907	0,017725	-0,042690	-0,069561	-2,119171	-0,474041	0,571867	0,017725	-0,042690	-0,069561	-2,119171	-0,474041	0,571867
11:30:49,09	0,518907	3,372989	-0,104989	0,121990	0,275970	-0,698062	0,020971	-0,036460	-0,072285	0,908292	1,127244	0,561649	-0,577521	-2,927990	-1,151571	-16,676804	8,659239	13,370064	0,020971	-0,036460	-0,072285	-1,953824	-0,519001	0,561649	0,020971	-0,036460	-0,072285	-1,953824	-0,519001	0,561649
11:30:49,14	0,518907	3,372989	-0,104989	0,121990	0,275970	-0,698062	0,022130	-0,041292	-0,071870	1,155285	1,224398	0,550806	-0,574693	-2,924960	-1,150423	-16,719694	8,645933	13,384853	0,022130	-0,041292	-0,071870	-2,086169	-0,512808	0,550806	0,022130	-0,041292	-0,071870	-2,086169	-0,512808	0,550806
11:30:49,19	0,518907	3,372989	-0,104989	0,121990	0,275970	-0,698062	0,018093	-0,042226	-0,070722	1,170887	0,983982	0,565595	-0,571669	-2,927075	-1,150006	-16,695548	8,665284	13,390025	0,018093	-0,042226	-0,070722	-2,143890	-0,436318	0,565595	0,018093	-0,042226	-0,070722	-2,143890	-0,436318	0,565595
11:30:49,24	0,518907	3,372989	-0,104989	0,121990	0,275970	-0,698062	0,018412	-0,045903	-0,070305	1,390880	1,011816	0,570767	-0,576471	-2,927282	-1,152745	-16,724677	8,644208	13,390456	0,018412	-0,045903	-0,070305	-2,212477	-0,433542	0,570767	0,018412	-0,045903	-0,070305	-2,212477	-0,433542	0,570767
11:30:49,29	0,518907	3,372989	-0,104989	0,121990	0,275970	-0,698062	0,020992	-0,041848	-0,073045	1,147228	1,131276	0,571198	-0,578172	-2,927073	-1,152750	-16,695238	8,642347	13,370453	0,020992	-0,041848	-0,073045	-2,137849	-0,516595	0,571198	0,020992	-0,041848	-0,073045	-2,137849	-0,516595	0,571198
11:30:49,34	0,518907	3,372989	-0,104989	0,121990	0,275970	-0,698062	0,021662	-0,040270	-0,073049	1,078277	1,192546	0,551195	-0,572223	-2,923815	-1,150790	-16,680916	8,700149	13,391857	0,021662	-0,040270	-0,073049	-2,082923	-0,507926	0,551195	0,021662	-0,040270	-0,073049	-2,082923	-0,507926	0,551195
11:30:49,39	0,518907	3,372989	-0,104989	0,121990	0,275970	-0,698062	0,015866	-0,043793	-0,071089	1,318701	0,874652	0,572599	-0,575163	-2,929193	-1,150384	-16,682435	8,668265	13,389299	0,015866	-0,043793	-0,071089	-2,119067	-0,370828	0,572599	0,015866	-0,043793	-0,071089	-2,119067	-0,370828	0,572599
11:30:49,44	0,518907	3,372989	-0,104989	0,121990	0,275970	-0,698062	0,021993	-0,043936	-0,070684	1,297749	1,207888	0,570040	-0,574683	-2,925190	-1,150040	-16,709174	8,619981	13,369113	0,021993	-0,043936	-0,070684	-2,151222	-0,518570	0,570040	0,021993	-0,043936	-0,070684	-2,151222	-0,518570	0,570040
11:30:49,49	0,518907	3,372989	-0,104989	0,121990	0,275970	-0,698062	0,018287	-0,042350	-0,070339	1,160087	1,016145	0,549855	-0,577049	-2,924296	-1,149674	-16,727895	8,662933	13,360492	0,018287	-0,042350	-0,070339	-2,164374	-0,419367	0,549855	0,018287	-0,042350	-0,070339	-2,164374	-0,419367	0,549855
11:30:49,54	0,518907	3,372989	-0,104989	0,121990	0,275970	-0,698062	0,018695	-0,039854	-0,069973	1,058156	0,999692	0,541234	-0,576946	-2,927412	-1,150415	-16,668096	8,607917	13,353277	0,018695	-0,039854	-0,069973	-2,070405	-0,467877	0,541234	0,018695	-0,039854	-0,069973	-2,070405	-0,467877	0,541234
11:30:49,59	0,518907	3,372989	-0,104989	0,121990	0,275970	-0,698062	0,021342	-0,041502	-0,070714	1,126068	1,216639	0,534018	-0,568644	-2,923482	-1,150800	-16,645051	8,645281	13,351644	0,021342	-0,041502	-0,070714	-2,131803	-0,458733	0,534018	0,021342	-0,041502	-0,070714	-2,131803	-0,458733	0,534018
11:30:49,64	0,518907	3,372989	-0,104989	0,121990	0,275970	-0,698062	0,013788	-0,046726	-0,071099	1,441598	0,825081	0,532385	-0,575856	-2,923479	-1,152385	-16,713049	8,664021	13,367197	0,013788	-0,046726	-0,071099	-2,226360	-0,257263	0,532385	0,013788	-0,046726	-0,071099	-2,226360	-0,257263	0,532385
11:30:49,69	0,518907	3,372989	-0,104989	0,121990	0,275970	-0,698062	0,017392	-0,040479	-0,072684	1,099031	0,944216	0,547938	-0,577641	-2,924089	-1,151606	-16,715587	8,639576	13,370412	0,017392	-0,040479	-0,072684	-2,078608	-0,421019	0,547938	0,017392	-0,040479	-0,072684	-2,078608	-0,421019	0,547938
11:30:49,74	0,518907	3,372989	-0,104989	0,121990	0,275970	-0,698062	0,018812	-0,039238	-0,071905	1,012055	1,028130	0,551153	-0,576311	-2,926299	-1,151589	-16,675012	8,702477	13,352521	0,018812	-0,039238	-0,071905	-2,068157	-0,448650	0,551153	0,018812	-0,039238	-0,071905	-2,068157	-0,448650	0,551153
11:30:49,79	0,518907	3,372989	-0,104989	0,121990	0,275970	-0,698062	0,020061	-0,041495	-0,071889	1,204149	1,096762	0,533263	-0,574589	-2,930137	-1,151172	-16,692434	8,668879	13,375324	0,020061	-0,041495	-0,071889	-2,053190	-0,478058	0,533263	0,020061	-0,041495	-0,071889	-2,053190	-0,478058	0,533263
11:30:49,84	0,518907	3,372989	-0,104989	0,121990	0,275970	-0,698062	0,022524	-0,044905	-0,071471	1,343685	1,226534	0,556066	-0,574659	-2,924855	-1,151206	-16,707951	8,658851	13,371109	0,022524	-0,044905	-0,071471	-2,181374	-0,541608	0,556066	0,022524	-0,044905	-0,071471	-2,181374	-0,541608	0,556066
11:30:49,89	0,518907	3,372989	-0,104989	0,121990	0,275970	-0,698062	0,017985	-0,042204	-0,071505	1,186773	0,982059	0,551851	-0,575772	-2,927722	-1,151951	-16,675577	8,638331	13,379645	0,017985	-0,042204	-0,071505	-2,126233	-0,429737	0,551851	0,017985	-0,042204	-0,071505	-2,126233	-0,429737	0,551851
11:30:49,94	0,518907	3,372989	-0,104989	0,121990	0,275970	-0,698062	0,021024	-0,042673	-0,072250	1,209590	1,178418	0,560386	-0,575615	-2,923662	-1,149240	-16,611660	8,670531	13,349929	0,021024	-0,042673	-0,072250	-2,140252	-0,471991	0,560386	0,021024	-0,042673	-0,072250	-2,140252	-0,471991	0,560386
11:30:49,99	0,518907	3,372989	-0,104989	0,121990	0,275970	-0,698062	0,017429	-0,040779	-0,069539	1,170931	1,030736	0,530670	-0,577047	-2,925007	-1,150850	-16,725412	8,653179	13,341384	0,017429	-0,040779	-0,069539	-2,030209	-0,337472	0,530670	0,017429	-0,040779	-0,069539	-2,030209	-0,337472	0,530670
11:30:50,04	0,518907	3,372989	-0,104989	0,121990	0,275970	-0,698062	0,019310	-0,040212	-0,071149	1,069548	1,038707	0,522126	-0,571510	-2,921717	-1,148090	-16,625653	8,690870	13,341332	0,019310	-0,040212	-0,071149	-2,087088	-0,477152	0,522126	0,019310	-0,040212	-0,071149	-2,087088	-0,477152	0,522126
11:30:50,09	0,518907	3,372989	-0,104989	0,121990	0,275970	-0,698062	0,013692	-0,043361	-0,068389	1,315840	0,814124	0,522074	-0,576311	-2,928689	-1,149623	-16,668586	8,660521	13,364096	0,013692	-0,043361	-0,068389	-2,088028	-0,260729	0,522074	0,013692	-0,043361	-0,068389	-2,088028	-0,260729	0,522074
11:30:50,14	0,518907	3,372989	-0,104989	0,121990	0,275970	-0,698062	0,022131	-0,042690	-0,069923	1,233193	1,230905	0,544837	-0,576332	-2,928714	-1,153507	-16,663104	8,637715	13,365664	0,022131	-0,042690	-0,069923	-2,117994	-0,506349	0,544837	0,022131	-0,042690	-0,069923	-2,117994	-0,506349	0,544837
11:30:50,19	0,518907	3,372989	-0,104989	0,121990	0,275970	-0,698062	0,022163	-0,042684	-0,073806	1,215860	1,248751	0,546406	-0,574054	-2,924691	-1,148875	-16,701335	8,646520	13,364512	0,022163	-0,042684	-0,073806	-2,134837	-0,491062	0,546406	0,022163	-0,042684	-0,073806	-2,134837	-0,491062	0,546406
11:30:50,24	0,518907	3,372989	-0,104989	0,121990	0,275970	-0,698062	0,017540	-0,042645	-0,069174	1,202342	0,970834	0,545253	-0,581633	-2,922705	-1,147352	-16,669166	8,654774	13,328587	0,017540	-0,042645	-0,069174	-2,145295	-0,406060	0,545253	0,017540	-0,042645	-0,069174	-2,145295	-0,406060	0,545253
11:30:50,29	0,518907	3,372989	-0,104989	0,121990	0,275970	-0,698062	0,019610	-0,035089	-0,067651	0,832643	1,102184	0,509329	-0,578142	-2,928862	-1,148883	-16,685832	8,606804	13,327844	0,019610	-0,035089	-0,067651	-1,921818	-0,437171	0,509329	0,019610	-0,035089	-0,067651	-1,921818	-0,437171	0,509329
11:30:50,34	0,518907	3,372989	-0,104989	0,121990	0,275970	-0,698062	0,023196	-0,041191	-0,069182	1,100081	1,298220	0,508585	-0,582222	-2,928329	-1,148505	-16,683520	8,657700	13,323749	0,023196	-0,041191	-0,069182	-2,133402	-0,522654	0,508585	0,023196	-0,041191	-0,069182	-2,133402	-0,522654	0,508585
11:30:50,39	0,518907	3,372989	-0,104989	0,121990	0,275970	-0,698062	0,024775	-0,037390	-0,068804	0,947684	1,356871	0,504490	-0,579911	-2,922138	-1,148883	-16,683919	8,663064	13,369079	0,024775	-0,037390	-0,068804	-1,987454	-0,587937	0,504490	0,024775	-0,037390	-0,068804	-1,987454	-0,587937	0,504490
11:30:50,44	0,518907	3,372989	-0,104989	0,121990	0,275970	-0,698062	0,018258	-0,036297	-0,069182	0,895258	1,014981	0,549821	-0,575259	-2,923401	-1,150818	-16,701148	8,635480	13,375012	0,018258	-0,036297	-0,069182	-1,954025	-0,418275	0,549821	0,018258	-0,036297	-0,069182	-1,954025	-0,418275	0,549821
11:30:50,49	0,518907	3,372989	-0,104989	0,121990	0,275970	-0,698062	0,017025	-0,040957	-0,071117	1,105117	0,949750	0,555753	-0,573340	-2,929643	-1,150397	-16,655976	8,650559	13,349955	0,017025	-0,040957	-0,071117	-2,110040	-0,386736	0,555753	0,017025	-0,040957	-0,071117	-2,110040	-0,386736	0,555753
11:30:50,54	0,518907	3,372989	-0,104989	0,121990	0,275970	-0,698062	0,021471	-0,045740	-0,070697	1,389466	1,212529	0,530696	-0,575819	-2,922384	-1,151992	-16,685179	8,638003	13,361162	0,021471	-0,045740	-0,070697	-2,201138	-0,472979	0,530696	0,021471	-0,045740	-0,070697	-2,201138	-0,472979	0,530696
11:30:50,59	0,518907	3,372989	-0,104989	0,121990	0,275970	-0,698062	0,016424	-0,039964	-0,072292	1,063614	0,931058	0,541903	-0,574621	-2,923828	-1,150800	-16,674709	8,623128	13,379225	0,016424	-0,039964	-0,072292	-2,073537	-0,358238	0,541903	0,016424	-0,039964	-0,072292	-2,073537	-0,358238	0,541903
11:30:50,64	0,518907	3,372989	-0,104989	0,121990	0,275970	-0,698062	0,017076	-0,041723	-0,071099	1,147444	0,981438	0,559967	-0,576435	-2,926933	-1,151613	-16,705664	8,614933	13,335396	0,017076	-0,041723	-0,071099	-2,127801	-0,358997	0,559967	0,017076	-0,041723	-0,071099	-2,127801	-0,358997	0,559967
11:30:50,69	0,518907	3,372989	-0,104989	0,121990	0,275970	-0,698062	0,020672	-0,041705	-0,071913	1,123928	1,145756	0,516137	-0,571639	-2,926542	-1,148091	-16,687195	8,661994	13,349992	0,020672	-0,041705	-0,071913	-2,149897	-0,477019	0,516137	0,020672	-0,041705	-0,071913	-2,149897	-0,477019	0,516137
11:30:50,74	0,518907	3,372989	-0,104989	0,121990	0,275970	-0,698062	0,017935	-0,045663	-0,068390	1,379728	0,995885	0,530734	-0,578779	-2,926075	-1,150054	-16,713240	8,657960	13,355006	0,017935	-0,045663	-0,068390	-2,204790	-0,412020	0,530734	0,017935	-0,045663	-0,068390	-2,204790	-0,412020	0,530734
11:30:50,79	0,518907	3,372989	-0,104989	0,121990	0,275970	-0,698062	0,021101	-0,039246	-0,070354	1,029538	1,139963	0,535748	-0,577517	-2,927190	-1,151971	-16,678917	8,675385	13,361275	0,021101	-0,039246	-0,070354	-2,051261	-0,516449	0,535748	0,021101	-0,039246	-0,070354	-2,051261	-0,516449	0,535748
11:30:50,84	0,518907	3,372989	-0,104989	0,121990	0,275970	-0,698062	0,021436	-0,040896	-0,072270	1,147600	1,178400	0,542017	-0,573355	-2,924283	-1,147670	-16,654264	8,663365	13,388241	0,021436	-0,040896	-0,072270	-2,062738	-0,504317	0,542017	0,021436	-0,040896	-0,072270	-2,062738	-0,504317	0,542017
11:30:50,89	0,518907	3,372989	-0,104989	0,121990	0,275970	-0,698062	0,016838	-0,043047	-0,067969	1,261342	0,966644	0,568983	-0,575142	-2,924082	-1,149620	-16,653259	8,645273	13,383714	0,016838	-0,043047	-0,067969	-2,117809	-0,355100	0,568983	0,016838	-0,043047	-0,067969	-2,117809	-0,355100	0,568983
11:30:50,94	0,518907	3,372989	-0,104989	0,121990	0,275970	-0,698062	0,017557	-0,041399	-0,069919	1,160488	1,013966	0,564455	-0,577569	-2,926377	-1,149651	-16,686044	8,617016	13,353334	0,017557	-0,041399	-0,069919	-2,089307	-0,364246	0,564455	0,017557	-0,041399	-0,069919	-2,089307	-0,364246	0,564455
11:30:50,99	0,518907	3,372989	-0,104989	0,121990	0,275970	-0,698062	0,020758	-0,040444	-0,069950	1,069995	1,166152	0,534075	-0,573438	-2,924379	-1,151224	-16,682866	8,634006	13,331587	0,020758	-0,040444	-0,069950	-2,104880	-0,463336	0,534075	0,020758	-0,040444	-0,069950	-2,104880	-0,463336	0,534075
11:30:51,04	0,518907	3,372989	-0,104989	0,121990	0,275970	-0,698062	0,016961	-0,043023	-0,071523	1,220374	0,962995	0,512329	-0,575814	-2,925141	-1,150034	-16,691990	8,634984	13,369225	0,016961	-0,043023	-0,071523	-2,156904	-0,368473	0,512329	0,016961	-0,043023	-0,071523	-2,156904	-0,368473	0,512329
11:30:51,09	0,518907	3,372989	-0,104989	0,121990	0,275970	-0,698062	0,018809	-0,041346	-0,070333	1,129488	1,050702	0,549967	-0,575179	-2,922109	-1,150809	-16,661222	8,635381	13,369953	0,018809	-0,041346	-0,070333	-2,116195	-0,425836	0,549967	0,018809	-0,041346	-0,070333	-2,116195	-0,425836	0,549967
11:30:51,14	0,518907	3,372989	-0,104989	0,121990	0,275970	-0,698062	0,015866	-0,040380	-0,071108	1,094964	0,924103	0,550695	-0,576951	-2,931279	-1,151559	-16,680235	8,617864	13,368377	0,015866	-0,040380	-0,071108	-2,074858	-0,321394	0,550695	0,015866	-0,040380	-0,071108	-2,074858	-0,321394	0,550695
11:30:51,19	0,518907	3,372989	-0,104989	0,121990	0,275970	-0,698062	0,024694	-0,043430	-0,071858	1,228918	1,375434	0,549118	-0,573921	-2,931403	-1,153121	-16,646936	8,630490	13,331134	0,024694	-0,043430	-0,071858	-2,180376	-0,563035	0,549118	0,024694	-0,043430	-0,071858	-2,180376	-0,563035	0,549118
11:30:51,24	0,518907	3,372989	-0,104989	0,121990	0,275970	-0,698062	0,023286	-0,046117	-0,073421	1,396192	1,324762	0,511876	-0,581129	-2,927558	-1,152375	-16,702938	8,639363	13,359935	0,023286	-0,046117	-0,073421	-2,223979	-0,503207	0,511876	0,023286	-0,046117	-0,073421	-2,223979	-0,503207	0,511876
11:30:51,29	0,518907	3,372989	-0,104989	0,121990	0,275970	-0,698062	0,023561	-0,037952	-0,072674	0,951291	1,286112	0,540677	-0,572176	-2,924182	-1,151949	-16,642622	8,651449	13,376027	0,023561	-0,037952	-0,072674	-2,027921	-0,563423	0,540677	0,023561	-0,037952	-0,072674	-2,027921	-0,563423	0,540677
11:30:51,34	0,518907	3,372989	-0,104989	0,121990	0,275970	-0,698062	0,016160	-0,044017	-0,072248	1,307312	0,947469	0,556768	-0,576287	-2,923241	-1,152381	-16,643817	8,666563	13,332609	0,016160	-0,044017	-0,072248	-2,148028	-0,321113	0,556768	0,016160	-0,044017	-0,072248	-2,148028	-0,321113	0,556768
11:30:51,39	0,518907	3,372989	-0,104989	0,121990	0,275970	-0,698062	0,017401	-0,039987	-0,072680	1,110233	1,003393	0,513350	-0,581008	-2,927581	-1,151186	-16,652016	8,649103	13,359018	0,017401	-0,039987	-0,072680	-2,028736	-0,362583	0,513350	0,017401	-0,039987	-0,072680	-2,028736	-0,362583	0,513350
11:30:51,44	0,518907	3,372989	-0,104989	0,121990	0,275970	-0,698062	0,023520	-0,038068	-0,071485	0,991257	1,323213	0,539759	-0,573396	-2,924182	-1,151608	-16,670811	8,659926	13,332563	0,023520	-0,038068	-0,071485	-1,997119	-0,523109	0,539759	0,023520	-0,038068	-0,071485	-1,997119	-0,523109	0,539759
11:30:51,49	0,518907	3,372989	-0,104989	0,121990	0,275970	-0,698062	0,016770	-0,042961	-0,071907	1,245639	0,950507	0,513305	-0,575194	-2,925407	-1,148907	-16,693094	8,651760	13,315859	0,016770	-0,042961	-0,071907	-2,126792	-0,365913	0,513305	0,016770	-0,042961	-0,071907	-2,126792	-0,365913	0,513305
11:30:51,54	0,518907	3,372989	-0,104989	0,121990	0,275970	-0,698062	0,018730	-0,042016	-0,069206	1,178289	1,037250	0,496601	-0,572185	-2,926918	-1,151569	-16,654977	8,645100	13,355931	0,018730	-0,042016	-0,069206	-2,119966	-0,433087	0,496601	0,018730	-0,042016	-0,069206	-2,119966	-0,433087	0,496601
11:30:51,59	0,518907	3,372989	-0,104989	0,121990	0,275970	-0,698062	0,018534	-0,045377	-0,071868	1,366371	1,063388	0,536673	-0,573405	-2,921580	-1,151976	-16,658998	8,646847	13,366548	0,018534	-0,045377	-0,071868	-2,195752	-0,391547	0,536673	0,018534	-0,045377	-0,071868	-2,195752	-0,391547	0,536673
11:30:51,64	0,518907	3,372989	-0,104989	0,121990	0,275970	-0,698062	0,014522	-0,041652	-0,072276	1,172147	0,850382	0,547289	-0,577561	-2,927558	-1,149645	-16,691568	8,636552	13,358684	0,014522	-0,041652	-0,072276	-2,097522	-0,289572	0,547289	0,014522	-0,041652	-0,072276	-2,097522	-0,289572	0,547289
11:30:51,69	0,518907	3,372989	-0,104989	0,121990	0,275970	-0,698062	0,021777	-0,041042	-0,069944	1,115237	1,204587	0,539425	-0,572773	-2,923027	-1,151582	-16,654428	8,676720	13,362267	0,021777	-0,041042	-0,069944	-2,106564	-0,504891	0,539425	0,021777	-0,041042	-0,069944	-2,106564	-0,504891	0,539425
11:30:51,74	0,518907	3,372989	-0,104989	0,121990	0,275970	-0,698062	0,015459	-0,042923	-0,071881	1,266398	0,888123	0,543009	-0,578736	-2,926688	-1,150049	-16,699071	8,667710	13,350241	0,015459	-0,042923	-0,071881	-2,103049	-0,325379	0,543009	0,015459	-0,042923	-0,071881	-2,103049	-0,325379	0,543009
11:30:51,79	0,518907	3,372989	-0,104989	0,121990	0,275970	-0,698062	0,021610	-0,039589	-0,070348	1,062904	1,173843	0,530982	-0,577577	-2,926436	-1,148888	-16,691871	8,613774	13,338280	0,021610	-0,039589	-0,070348	-2,044822	-0,522550	0,530982	0,021610	-0,039589	-0,070348	-2,044822	-0,522550	0,530982
11:30:51,84	0,518907	3,372989	-0,104989	0,121990	0,275970	-0,698062	0,020812	-0,040467	-0,069187	1,065460	1,165561	0,519021	-0,579917	-2,924995	-1,153171	-16,703032	8,705245	13,348585	0,020812	-0,040467	-0,069187	-2,111205	-0,468206	0,519021	0,020812	-0,040467	-0,069187	-2,111205	-0,468206	0,519021
11:30:51,89	0,518907	3,372989	-0,104989	0,121990	0,275970	-0,698062	0,020735	-0,037721	-0,073470	0,996277	1,106135	0,529327	-0,573329	-2,926809	-1,152342	-16,643252	8,663325	13,356684	0,020735	-0,037721	-0,073470	-1,964787	-0,521555	0,529327	0,020735	-0,037721	-0,073470	-1,964787	-0,521555	0,529327
11:30:51,94	0,518907	3,372989	-0,104989	0,121990	0,275970	-0,698062	0,019012	-0,044333	-0,072642	1,333697	1,089256	0,537425	-0,576301	-2,927679	-1,150011	-16,646716	8,618273	13,358060	0,019012	-0,044333	-0,072642	-2,146423	-0,403158	0,537425	0,019012	-0,044333	-0,072642	-2,146423	-0,403158	0,537425
11:30:51,99	0,518907	3,372989	-0,104989	0,121990	0,275970	-0,698062	0,021251	-0,042193	-0,070310	1,181685	1,225225	0,538801	-0,578756	-2,925588	-1,150444	-16,693861	8,635195	13,344701	0,021251	-0,042193	-0,070310	-2,130470	-0,442973	0,538801	0,021251	-0,042193	-0,070310	-2,130470	-0,442973	0,538801
11:30:52,04	0,518907	3,372989	-0,104989	0,121990	0,275970	-0,698062	0,020668	-0,039022	-0,070743	1,007867	1,145602	0,525442	-0,575088	-2,930781	-1,152319	-16,638463	8,632568	13,364432	0,020668	-0,039022	-0,070743	-2,055351	-0,476804	0,525442	0,020668	-0,039022	-0,070743	-2,055351	-0,476804	0,525442
11:30:52,09	0,518907	3,372989	-0,104989	0,121990	0,275970	-0,698062	0,023331	-0,044795	-0,072619	1,333471	1,333383	0,545174	-0,573273	-2,927934	-1,151172	-16,608272	8,614722	13,334517	0,023331	-0,044795	-0,072619	-2,182905	-0,498092	0,545174	0,023331	-0,044795	-0,072619	-2,182905	-0,498092	0,545174
11:30:52,14	0,518907	3,372989	-0,104989	0,121990	0,275970	-0,698062	0,019958	-0,044943	-0,071471	1,340824	1,193064	0,515259	-0,573360	-2,922308	-1,147713	-16,656451	8,663183	13,344970	0,019958	-0,044943	-0,071471	-2,187194	-0,373642	0,515259	0,019958	-0,044943	-0,071471	-2,187194	-0,373642	0,515259
11:30:52,19	0,518907	3,372989	-0,104989	0,121990	0,275970	-0,698062	0,015129	-0,042055	-0,068012	1,208517	0,876020	0,525711	-0,581034	-2,929160	-1,151226	-16,664532	8,619919	13,304701	0,015129	-0,042055	-0,068012	-2,092779	-0,311638	0,525711	0,015129	-0,042055	-0,068012	-2,092779	-0,311638	0,525711
11:30:52,24	0,518907	3,372989	-0,104989	0,121990	0,275970	-0,698062	0,024900	-0,038835	-0,071525	0,999607	1,398725	0,485442	-0,575798	-2,929998	-1,151180	-16,685668	8,606026	13,363367	0,024900	-0,038835	-0,071525	-2,048976	-0,555926	0,485442	0,024900	-0,038835	-0,071525	-2,048976	-0,555926	0,485442
11:30:52,29	0,518907	3,372989	-0,104989	0,121990	0,275970	-0,698062	0,023008	-0,043789	-0,071479	1,234589	1,288991	0,544109	-0,573922	-2,926005	-1,151180	-16,639394	8,646490	13,355414	0,023008	-0,043789	-0,071479	-2,202843	-0,517150	0,544109	0,023008	-0,043789	-0,071479	-2,202843	-0,517150	0,544109
11:30:52,34	0,518907	3,372989	-0,104989	0,121990	0,275970	-0,698062	0,018612	-0,043417	-0,071479	1,273433	1,080212	0,536156	-0,576921	-2,928244	-1,151188	-16,677997	8,669579	13,360550	0,018612	-0,043417	-0,071479	-2,134809	-0,380799	0,536156	0,018612	-0,043417	-0,071479	-2,134809	-0,380799	0,536156
11:30:52,39	0,518907	3,372989	-0,104989	0,121990	0,275970	-0,698062	0,022050	-0,041939	-0,071487	1,197269	1,214052	0,541292	-0,580526	-2,926623	-1,151232	-16,698520	8,636649	13,330280	0,022050	-0,041939	-0,071487	-2,094947	-0,516901	0,541292	0,022050	-0,041939	-0,071487	-2,094947	-0,516901	0,541292
11:30:52,44	0,518907	3,372989	-0,104989	0,121990	0,275970	-0,698062	0,022449	-0,038007	-0,071532	0,954019	1,233482	0,511022	-0,576890	-2,931830	-1,151186	-16,665750	8,640546	13,334741	0,022449	-0,038007	-0,071532	-2,029525	-0,528778	0,511022	0,022449	-0,038007	-0,071532	-2,029525	-0,528778	0,511022
11:30:52,49	0,518907	3,372989	-0,104989	0,121990	0,275970	-0,698062	0,025141	-0,043759	-0,071485	1,272908	1,399864	0,515482	-0,575700	-2,930943	-1,151196	-16,667533	8,664387	13,326176	0,025141	-0,043759	-0,071485	-2,162207	-0,573668	0,515482	0,025141	-0,043759	-0,071485	-2,162207	-0,573668	0,515482
11:30:52,54	0,518907	3,372989	-0,104989	0,121990	0,275970	-0,698062	0,023055	-0,036987	-0,072300	0,899888	1,265494	0,525780	-0,581712	-2,926638	-1,152000	-16,698624	8,635451	13,345038	0,023055	-0,036987	-0,072300	-2,003585	-0,544323	0,525780	0,023055	-0,036987	-0,072300	-2,003585	-0,544323	0,525780
11:30:52,59	0,518907	3,372989	-0,104989	0,121990	0,275970	-0,698062	0,021139	-0,042825	-0,071843	1,222943	1,226255	0,559206	-0,575698	-2,927897	-1,151544	-16,636570	8,622117	13,378464	0,021139	-0,042825	-0,071843	-2,138811	-0,433135	0,559206	0,021139	-0,042825	-0,071843	-2,138811	-0,433135	0,559206
11:30:52,64	0,518907	3,372989	-0,104989	0,121990	0,275970	-0,698062	0,021139	-0,042825	-0,071843	1,222943	1,226255	0,559206	-0,575075	-2,927988	-1,150384	-16,637136	8,658415	13,369330	0,021139	-0,042825	-0,071843	-2,138811	-0,433135	0,559206	0,021139	-0,042825	-0,071843	-2,138811	-0,433135	0,559206
11:30:52,69	0,518907	3,372989	-0,104989	0,121990	0,275970	-0,698062	0,020906	-0,043410	-0,070683	1,284515	1,195522	0,550072	-0,574592	-2,924592	-1,148090	-16,672335	8,626452	13,358170	0,020906	-0,043410	-0,070683	-2,123161	-0,445610	0,550072	0,020906	-0,043410	-0,070683	-2,123161	-0,445610	0,550072
11:30:52,74	0,518907	3,372989	-0,104989	0,121990	0,275970	-0,698062	0,017723	-0,042130	-0,068389	1,172673	1,015517	0,538911	-0,578644	-2,924321	-1,150816	-16,637047	8,631838	13,339597	0,017723	-0,042130	-0,068389	-2,134521	-0,375769	0,538911	0,017723	-0,042130	-0,068389	-2,134521	-0,375769	0,538911
11:30:52,79	0,518907	3,372989	-0,104989	0,121990	0,275970	-0,698062	0,019515	-0,038485	-0,071115	1,005465	1,136543	0,520339	-0,572179	-2,923582	-1,151194	-16,645416	8,648154	13,351353	0,019515	-0,038485	-0,071115	-2,015633	-0,395377	0,520339	0,019515	-0,038485	-0,071115	-2,015633	-0,395377	0,520339
11:30:52,84	0,518907	3,372989	-0,104989	0,121990	0,275970	-0,698062	0,015642	-0,043715	-0,071493	1,287372	0,919762	0,532095	-0,569858	-2,924928	-1,152363	-16,657219	8,627891	13,342048	0,015642	-0,043715	-0,071493	-2,144284	-0,308159	0,532095	0,015642	-0,043715	-0,071493	-2,144284	-0,308159	0,532095
11:30:52,89	0,518907	3,372989	-0,104989	0,121990	0,275970	-0,698062	0,015647	-0,046398	-0,072662	1,403433	0,919916	0,522790	-0,575746	-2,928831	-1,150410	-16,657483	8,592963	13,342992	0,015647	-0,046398	-0,072662	-2,238829	-0,308373	0,522790	0,015647	-0,046398	-0,072662	-2,238829	-0,308373	0,522790
11:30:52,94	0,518907	3,372989	-0,104989	0,121990	0,275970	-0,698062	0,021971	-0,043251	-0,070709	1,209381	1,266010	0,523734	-0,573250	-2,925449	-1,152347	-16,608698	8,672931	13,337474	0,021971	-0,043251	-0,070709	-2,185800	-0,458730	0,523734	0,021971	-0,043251	-0,070709	-2,185800	-0,458730	0,523734
11:30:52,99	0,518907	3,372989	-0,104989	0,121990	0,275970	-0,698062	0,017794	-0,043720	-0,072646	1,327456	1,051072	0,518215	-0,573299	-2,928167	-1,148856	-16,620381	8,595317	13,318037	0,017794	-0,043720	-0,072646	-2,104602	-0,345775	0,518215	0,017794	-0,043720	-0,072646	-2,104602	-0,345775	0,518215
11:30:53,04	0,518907	3,372989	-0,104989	0,121990	0,275970	-0,698062	0,020173	-0,045038	-0,069156	1,322894	1,203455	0,498778	-0,578044	-2,926970	-1,152338	-16,643862	8,665032	13,370439	0,020173	-0,045038	-0,069156	-2,212566	-0,380122	0,498778	0,020173	-0,045038	-0,069156	-2,212566	-0,380122	0,498778
11:30:53,09	0,518907	3,372989	-0,104989	0,121990	0,275970	-0,698062	0,021508	-0,040329	-0,072637	1,126688	1,217701	0,551180	-0,581013	-2,927816	-1,148854	-16,652839	8,629717	13,356951	0,021508	-0,040329	-0,072637	-2,039157	-0,470701	0,551180	0,021508	-0,040329	-0,072637	-2,039157	-0,470701	0,551180
11:30:53,14	0,518907	3,372989	-0,104989	0,121990	0,275970	-0,698062	0,023726	-0,038182	-0,069154	0,979935	1,342885	0,537693	-0,582783	-2,925284	-1,152730	-16,641603	8,643920	13,383944	0,023726	-0,038182	-0,069154	-2,017315	-0,519578	0,537693	0,023726	-0,038182	-0,069154	-2,017315	-0,519578	0,537693
11:30:53,19	0,518907	3,372989	-0,104989	0,121990	0,275970	-0,698062	0,022418	-0,035383	-0,073029	0,852319	1,277509	0,564686	-0,575034	-2,925079	-1,149664	-16,606305	8,615967	13,290133	0,022418	-0,035383	-0,073029	-1,925230	-0,482292	0,564686	0,022418	-0,035383	-0,073029	-1,925230	-0,482292	0,564686
11:30:53,24	0,518907	3,372989	-0,104989	0,121990	0,275970	-0,698062	0,018661	-0,046850	-0,069165	1,436663	1,082585	0,500741	-0,573402	-2,923879	-1,148872	-16,663457	8,624332	13,349107	0,018661	-0,046850	-0,069165	-2,241023	-0,382340	0,500741	0,018661	-0,046850	-0,069165	-2,241023	-0,382340	0,500741
11:30:53,29	0,518907	3,372989	-0,104989	0,121990	0,275970	-0,698062	0,018661	-0,046850	-0,069165	1,436663	1,082585	0,500741	-0,572217	-2,922562	-1,148524	-16,662973	8,622148	13,300769	0,018661	-0,046850	-0,069165	-2,241023	-0,382340	0,500741	0,018661	-0,046850	-0,069165	-2,241023	-0,382340	0,500741
11:30:53,34	0,518907	3,372989	-0,104989	0,121990	0,275970	-0,698062	0,014778	-0,043172	-0,068823	1,227800	0,872617	0,481511	-0,574589	-2,924641	-1,148900	-16,672418	8,619876	13,314840	0,014778	-0,043172	-0,068823	-2,161176	-0,287457	0,481511	0,014778	-0,043172	-0,068823	-2,161176	-0,287457	0,481511
11:30:53,39	0,518907	3,372989	-0,104989	0,121990	0,275970	-0,698062	0,017764	-0,042157	-0,069199	1,168349	1,020852	0,495581	-0,575784	-2,927353	-1,148489	-16,684793	8,618881	13,338302	0,017764	-0,042157	-0,069199	-2,140978	-0,373634	0,495581	0,017764	-0,042157	-0,069199	-2,140978	-0,373634	0,495581
11:30:53,44	0,518907	3,372989	-0,104989	0,121990	0,275970	-0,698062	0,020710	-0,042479	-0,068788	1,178018	1,163819	0,519044	-0,575738	-2,931954	-1,150799	-16,671875	8,619066	13,334060	0,020710	-0,042479	-0,068788	-2,156547	-0,461919	0,519044	0,020710	-0,042479	-0,068788	-2,156547	-0,461919	0,519044
11:30:53,49	0,518907	3,372989	-0,104989	0,121990	0,275970	-0,698062	0,024672	-0,044818	-0,071098	1,306308	1,380932	0,514802	-0,575122	-2,931218	-1,150825	-16,651196	8,587112	13,289450	0,024672	-0,044818	-0,071098	-2,211934	-0,555814	0,514802	0,024672	-0,044818	-0,071098	-2,211934	-0,555814	0,514802
11:30:53,54	0,518907	3,372989	-0,104989	0,121990	0,275970	-0,698062	0,023726	-0,044985	-0,071124	1,297615	1,365649	0,470192	-0,572673	-2,925364	-1,151160	-16,602484	8,641163	13,360008	0,023726	-0,044985	-0,071124	-2,233670	-0,496872	0,470192	0,023726	-0,044985	-0,071124	-2,233670	-0,496872	0,470192
11:30:53,59	0,518907	3,372989	-0,104989	0,121990	0,275970	-0,698062	0,021385	-0,038146	-0,073069	0,961003	1,228662	0,510933	-0,579874	-2,925771	-1,152770	-16,654902	8,611197	13,330191	0,021385	-0,038146	-0,073069	-2,033436	-0,450085	0,510933	0,021385	-0,038146	-0,073069	-2,033436	-0,450085	0,510933
11:30:53,64	0,518907	3,372989	-0,104989	0,121990	0,275970	-0,698062	0,021385	-0,038146	-0,073069	0,961003	1,228662	0,510933	-0,579786	-2,926297	-1,149254	-16,634701	8,650245	13,338722	0,021385	-0,038146	-0,073069	-2,033436	-0,450085	0,510933	0,021385	-0,038146	-0,073069	-2,033436	-0,450085	0,510933
11:30:53,69	0,518907	3,372989	-0,104989	0,121990	0,275970	-0,698062	0,021796	-0,038484	-0,069553	1,022533	1,248004	0,519464	-0,576240	-2,929775	-1,149238	-16,627778	8,615111	13,327922	0,021796	-0,038484	-0,069553	-1,998496	-0,463006	0,519464	0,021796	-0,038484	-0,069553	-1,998496	-0,463006	0,519464
11:30:53,74	0,518907	3,372989	-0,104989	0,121990	0,275970	-0,698062	0,023036	-0,043294	-0,069537	1,245685	1,336048	0,508664	-0,571585	-2,925303	-1,152753	-16,641872	8,632561	13,332233	0,023036	-0,043294	-0,069537	-2,152923	-0,472304	0,508664	0,023036	-0,043294	-0,069537	-2,152923	-0,472304	0,508664
11:30:53,79	0,518907	3,372989	-0,104989	0,121990	0,275970	-0,698062	0,016836	-0,045089	-0,073052	1,347086	0,992676	0,512975	-0,575742	-2,928768	-1,150799	-16,657256	8,599436	13,343444	0,016836	-0,045089	-0,073052	-2,192425	-0,328915	0,512975	0,016836	-0,045089	-0,073052	-2,192425	-0,328915	0,512975
11:30:53,84	0,518907	3,372989	-0,104989	0,121990	0,275970	-0,698062	0,021915	-0,043222	-0,071098	1,213604	1,260037	0,524185	-0,573909	-2,923145	-1,149258	-16,643439	8,682042	13,346161	0,021915	-0,043222	-0,071098	-2,179318	-0,460275	0,524185	0,021915	-0,043222	-0,071098	-2,179318	-0,460275	0,524185
11:30:53,89	0,518907	3,372989	-0,104989	0,121990	0,275970	-0,698062	0,016129	-0,041998	-0,069557	1,228389	0,929813	0,526903	-0,575651	-2,927784	-1,151560	-16,624740	8,641518	13,349928	0,016129	-0,041998	-0,069557	-2,068427	-0,336275	0,526903	0,016129	-0,041998	-0,069557	-2,068427	-0,336275	0,526903
11:30:53,94	0,518907	3,372989	-0,104989	0,121990	0,275970	-0,698062	0,021017	-0,042809	-0,071860	1,244815	1,220483	0,530670	-0,573966	-2,925284	-1,152740	-16,653195	8,643180	13,361344	0,021017	-0,042809	-0,071860	-2,115665	-0,429371	0,530670	0,021017	-0,042809	-0,071860	-2,115665	-0,429371	0,530670
11:30:53,99	0,518907	3,372989	-0,104989	0,121990	0,275970	-0,698062	0,018010	-0,043019	-0,073039	1,242943	1,038606	0,542085	-0,574637	-2,925115	-1,150856	-16,697429	8,632829	13,311778	0,018010	-0,043019	-0,073039	-2,134016	-0,375140	0,542085	0,018010	-0,043019	-0,073039	-2,134016	-0,375140	0,542085
11:30:54,04	0,518907	3,372989	-0,104989	0,121990	0,275970	-0,698062	0,018199	-0,042352	-0,071155	1,177219	1,015337	0,492519	-0,573936	-2,930168	-1,151943	-16,646928	8,620761	13,354512	0,018199	-0,042352	-0,071155	-2,147443	-0,413297	0,492519	0,018199	-0,042352	-0,071155	-2,147443	-0,413297	0,492519
11:30:54,09	0,518907	3,372989	-0,104989	0,121990	0,275970	-0,698062	0,022225	-0,045486	-0,072242	1,354962	1,274427	0,535253	-0,570966	-2,923648	-1,148067	-16,634309	8,649461	13,364114	0,022225	-0,045486	-0,072242	-2,215682	-0,470202	0,535253	0,022225	-0,045486	-0,072242	-2,215682	-0,470202	0,535253
11:30:54,14	0,518907	3,372989	-0,104989	0,121990	0,275970	-0,698062	0,015093	-0,044799	-0,068366	1,350391	0,900164	0,544856	-0,571652	-2,924852	-1,148481	-16,673581	8,619720	13,348984	0,015093	-0,044799	-0,068366	-2,166306	-0,284636	0,544856	0,015093	-0,044799	-0,068366	-2,166306	-0,284636	0,544856
11:30:54,19	0,518907	3,372989	-0,104989	0,121990	0,275970	-0,698062	0,016478	-0,044806	-0,068780	1,305375	0,953066	0,529726	-0,574582	-2,922533	-1,150823	-16,657355	8,622992	13,345340	0,016478	-0,044806	-0,068780	-2,211890	-0,340490	0,529726	0,016478	-0,044806	-0,068780	-2,211890	-0,340490	0,529726
11:30:54,24	0,518907	3,372989	-0,104989	0,121990	0,275970	-0,698062	0,015935	-0,041109	-0,071122	1,124074	0,937231	0,526081	-0,576957	-2,924715	-1,149270	-16,672768	8,617512	13,343644	0,015935	-0,041109	-0,071122	-2,102971	-0,313678	0,526081	0,015935	-0,041109	-0,071122	-2,102971	-0,313678	0,526081
11:30:54,29	0,518907	3,372989	-0,104989	0,121990	0,275970	-0,698062	0,019012	-0,040144	-0,069569	1,061436	1,086628	0,524385	-0,579298	-2,926577	-1,149269	-16,681357	8,647647	13,344015	0,019012	-0,040144	-0,069569	-2,089848	-0,405826	0,524385	0,019012	-0,040144	-0,069569	-2,089848	-0,405826	0,524385
11:30:54,34	0,518907	3,372989	-0,104989	0,121990	0,275970	-0,698062	0,021796	-0,039047	-0,069568	1,026211	1,208874	0,524757	-0,569309	-2,926702	-1,148876	-16,687788	8,625446	13,335148	0,021796	-0,039047	-0,069568	-2,038982	-0,502101	0,524757	0,021796	-0,039047	-0,069568	-2,038982	-0,502101	0,524757
11:30:54,39	0,518907	3,372989	-0,104989	0,121990	0,275970	-0,698062	0,016910	-0,047760	-0,069175	1,456844	0,960319	0,515890	-0,579241	-2,927961	-1,149660	-16,659246	8,644422	13,319502	0,016910	-0,047760	-0,069175	-2,292319	-0,367083	0,515890	0,016910	-0,047760	-0,069175	-2,292319	-0,367083	0,515890
11:30:54,44	0,518907	3,372989	-0,104989	0,121990	0,275970	-0,698062	0,022966	-0,039789	-0,069959	1,073043	1,290458	0,500243	-0,581545	-2,926150	-1,152372	-16,616895	8,622364	13,319881	0,022966	-0,039789	-0,069959	-2,050375	-0,512335	0,500243	0,022966	-0,039789	-0,069959	-2,050375	-0,512335	0,500243
11:30:54,49	0,518907	3,372989	-0,104989	0,121990	0,275970	-0,698062	0,022549	-0,036888	-0,072671	0,924275	1,316505	0,500622	-0,573298	-2,929128	-1,151583	-16,630768	8,630965	13,311112	0,022549	-0,036888	-0,072671	-1,971431	-0,453591	0,500622	0,022549	-0,036888	-0,072671	-1,971431	-0,453591	0,500622
11:30:54,54	0,518907	3,372989	-0,104989	0,121990	0,275970	-0,698062	0,021004	-0,045519	-0,071883	1,373575	1,219875	0,491854	-0,573412	-2,926540	-1,151209	-16,669930	8,614662	13,330509	0,021004	-0,045519	-0,071883	-2,199629	-0,428976	0,491854	0,021004	-0,045519	-0,071883	-2,199629	-0,428976	0,491854
11:30:54,59	0,518907	3,372989	-0,104989	0,121990	0,275970	-0,698062	0,018821	-0,044126	-0,071509	1,267453	1,080553	0,511251	-0,572140	-2,924649	-1,151959	-16,639198	8,680632	13,357489	0,018821	-0,044126	-0,071509	-2,196421	-0,396869	0,511251	0,018821	-0,044126	-0,071509	-2,196421	-0,396869	0,511251
11:30:54,64	0,518907	3,372989	-0,104989	0,121990	0,275970	-0,698062	0,018598	-0,038656	-0,070371	1,052742	1,050533	0,488003	-0,578038	-2,923612	-1,150072	-16,651012	8,684263	13,307261	0,018598	-0,038656	-0,070371	-1,981728	-0,409373	0,488003	0,018598	-0,038656	-0,070371	-1,981728	-0,409373	0,488003
11:30:54,69	0,518907	3,372989	-0,104989	0,121990	0,275970	-0,698062	0,018598	-0,038656	-0,070371	1,052742	1,050533	0,488003	-0,577538	-2,924047	-1,153161	-16,670068	8,645952	13,342048	0,018598	-0,038656	-0,070371	-1,981728	-0,409373	0,488003	0,018598	-0,038656	-0,070371	-1,981728	-0,409373	0,488003
11:30:54,74	0,518907	3,372989	-0,104989	0,121990	0,275970	-0,698062	0,018724	-0,039306	-0,073460	1,043858	1,059754	0,522790	-0,582154	-2,926476	-1,152749	-16,624107	8,621806	13,339393	0,018724	-0,039306	-0,073460	-2,041670	-0,410069	0,522790	0,018724	-0,039306	-0,073460	-2,041670	-0,410069	0,522790
11:30:54,79	0,518907	3,372989	-0,104989	0,121990	0,275970	-0,698062	0,023136	-0,036523	-0,073048	0,901192	1,341057	0,520135	-0,581063	-2,923109	-1,152415	-16,659676	8,619546	13,306255	0,023136	-0,036523	-0,073048	-1,965842	-0,475111	0,520135	0,023136	-0,036523	-0,073048	-1,965842	-0,475111	0,520135
11:30:54,84	0,518907	3,372989	-0,104989	0,121990	0,275970	-0,698062	0,019675	-0,035785	-0,072714	0,843071	1,131406	0,486997	-0,575691	-2,925947	-1,151983	-16,633156	8,618657	13,320734	0,019675	-0,035785	-0,072714	-1,966024	-0,413065	0,486997	0,019675	-0,035785	-0,072714	-1,966024	-0,413065	0,486997
11:30:54,89	0,518907	3,372989	-0,104989	0,121990	0,275970	-0,698062	0,019446	-0,041856	-0,072282	1,171261	1,142938	0,501476	-0,575713	-2,928121	-1,150802	-16,642936	8,599378	13,333708	0,019446	-0,041856	-0,072282	-2,114421	-0,383600	0,501476	0,019446	-0,041856	-0,072282	-2,114421	-0,383600	0,501476
11:30:54,94	0,518907	3,372989	-0,104989	0,121990	0,275970	-0,698062	0,021340	-0,042924	-0,071101	1,205223	1,242574	0,514449	-0,570936	-2,925005	-1,148817	-16,617886	8,643055	13,383380	0,021340	-0,042924	-0,071101	-2,164315	-0,432610	0,514449	0,021340	-0,042924	-0,071101	-2,164315	-0,432610	0,514449
11:30:54,99	0,518907	3,372989	-0,104989	0,121990	0,275970	-0,698062	0,016253	-0,045503	-0,069116	1,389679	0,977917	0,564122	-0,570993	-2,924332	-1,151942	-16,631859	8,626710	13,375302	0,016253	-0,045503	-0,069116	-2,182307	-0,297956	0,564122	0,016253	-0,045503	-0,069116	-2,182307	-0,297956	0,564122
11:30:55,04	0,518907	3,372989	-0,104989	0,121990	0,275970	-0,698062	0,015698	-0,045117	-0,072241	1,348463	0,945124	0,556043	-0,572201	-2,930176	-1,151207	-16,681109	8,658214	13,317153	0,015698	-0,045117	-0,072241	-2,193219	-0,287174	0,556043	0,015698	-0,045117	-0,072241	-2,193219	-0,287174	0,556043
11:30:55,09	0,518907	3,372989	-0,104989	0,121990	0,275970	-0,698062	0,021364	-0,046993	-0,071507	1,448659	1,181347	0,497894	-0,577573	-2,922142	-1,151997	-16,678315	8,636173	13,355923	0,021364	-0,046993	-0,071507	-2,240267	-0,495724	0,497894	0,021364	-0,046993	-0,071507	-2,240267	-0,495724	0,497894
11:30:55,14	0,518907	3,372989	-0,104989	0,121990	0,275970	-0,698062	0,017092	-0,038324	-0,072296	0,980199	0,972653	0,536664	-0,571510	-2,927628	-1,152337	-16,601216	8,597008	13,330091	0,017092	-0,038324	-0,072296	-2,028238	-0,369081	0,536664	0,017092	-0,038324	-0,072296	-2,028238	-0,369081	0,536664
11:30:55,19	0,518907	3,372989	-0,104989	0,121990	0,275970	-0,698062	0,018812	-0,046318	-0,072636	1,400493	1,148419	0,510833	-0,574487	-2,927158	-1,150782	-16,627518	8,632985	13,354349	0,018812	-0,046318	-0,072636	-2,235435	-0,328296	0,510833	0,018812	-0,046318	-0,072636	-2,235435	-0,328296	0,510833
11:30:55,24	0,518907	3,372989	-0,104989	0,121990	0,275970	-0,698062	0,019893	-0,043504	-0,071081	1,272189	1,163871	0,535090	-0,576333	-2,924311	-1,151220	-16,653986	8,618000	13,325440	0,019893	-0,043504	-0,071081	-2,142867	-0,397713	0,535090	0,019893	-0,043504	-0,071081	-2,142867	-0,397713	0,535090
11:30:55,29	0,518907	3,372989	-0,104989	0,121990	0,275970	-0,698062	0,018350	-0,040482	-0,071519	1,088847	1,068223	0,506181	-0,573448	-2,925801	-1,151992	-16,683644	8,617858	13,336178	0,018350	-0,040482	-0,071519	-2,089002	-0,372261	0,506181	0,018350	-0,040482	-0,071519	-2,089002	-0,372261	0,506181
11:30:55,34	0,518907	3,372989	-0,104989	0,121990	0,275970	-0,698062	0,018199	-0,043725	-0,072291	1,242533	1,034726	0,516919	-0,580390	-2,925368	-1,151599	-16,630419	8,633288	13,325060	0,018199	-0,043725	-0,072291	-2,189896	-0,393857	0,516919	0,018199	-0,043725	-0,072291	-2,189896	-0,393857	0,516919
11:30:55,39	0,518907	3,372989	-0,104989	0,121990	0,275970	-0,698062	0,021294	-0,037497	-0,071898	0,958641	1,234075	0,505802	-0,573943	-2,923191	-1,150839	-16,654896	8,668988	13,317740	0,021294	-0,037497	-0,071898	-1,984872	-0,437511	0,505802	0,021294	-0,037497	-0,071898	-1,984872	-0,437511	0,505802
11:30:55,44	0,518907	3,372989	-0,104989	0,121990	0,275970	-0,698062	0,016185	-0,041992	-0,071138	1,211054	0,929346	0,498481	-0,575682	-2,927932	-1,151952	-16,630967	8,618815	13,349475	0,016185	-0,041992	-0,071138	-2,085308	-0,341164	0,498481	0,016185	-0,041992	-0,071138	-2,085308	-0,341164	0,498481
11:30:55,49	0,518907	3,372989	-0,104989	0,121990	0,275970	-0,698062	0,021161	-0,042856	-0,072251	1,224501	1,233935	0,530217	-0,574492	-2,928732	-1,151170	-16,623150	8,600612	13,343578	0,021161	-0,042856	-0,072251	-2,139693	-0,427232	0,530217	0,021161	-0,042856	-0,072251	-2,139693	-0,427232	0,530217
11:30:55,54	0,518907	3,372989	-0,104989	0,121990	0,275970	-0,698062	0,021258	-0,044287	-0,071469	1,287044	1,254856	0,524320	-0,572128	-2,923507	-1,152749	-16,622472	8,654561	13,337753	0,021258	-0,044287	-0,071469	-2,189463	-0,413934	0,524320	0,021258	-0,044287	-0,071469	-2,189463	-0,413934	0,524320
11:30:55,59	0,518907	3,372989	-0,104989	0,121990	0,275970	-0,698062	0,015552	-0,043721	-0,073048	1,304711	0,931711	0,518495	-0,575760	-2,927123	-1,152780	-16,672626	8,631677	13,312165	0,015552	-0,043721	-0,073048	-2,127424	-0,289089	0,518495	0,015552	-0,043721	-0,073048	-2,127424	-0,289089	0,518495
11:30:55,64	0,518907	3,372989	-0,104989	0,121990	0,275970	-0,698062	0,020500	-0,042384	-0,073079	1,190276	1,157011	0,492907	-0,581609	-2,923982	-1,150444	-16,652461	8,648279	13,334749	0,020500	-0,042384	-0,073079	-2,136881	-0,452201	0,492907	0,020500	-0,042384	-0,073079	-2,136881	-0,452201	0,492907
11:30:55,69	0,518907	3,372989	-0,104989	0,121990	0,275970	-0,698062	0,020704	-0,035748	-0,070743	0,869651	1,176804	0,515490	-0,570978	-2,925844	-1,151963	-16,627175	8,607269	13,335661	0,020704	-0,035748	-0,070743	-1,936560	-0,448456	0,515490	0,020704	-0,035748	-0,070743	-1,936560	-0,448456	0,515490
11:30:55,74	0,518907	3,372989	-0,104989	0,121990	0,275970	-0,698062	0,017001	-0,045886	-0,072262	1,373943	1,026659	0,516402	-0,577540	-2,928275	-1,152781	-16,677741	8,620209	13,311372	0,017001	-0,045886	-0,072262	-2,228084	-0,307927	0,516402	0,017001	-0,045886	-0,072262	-2,228084	-0,307927	0,516402
11:30:55,79	0,518907	3,372989	-0,104989	0,121990	0,275970	-0,698062	0,022387	-0,041418	-0,073080	1,127566	1,256465	0,492114	-0,578733	-2,925598	-1,152779	-16,676918	8,625374	13,331099	0,022387	-0,041418	-0,073080	-2,123777	-0,500916	0,492114	0,022387	-0,041418	-0,073080	-2,123777	-0,500916	0,492114
11:30:55,84	0,518907	3,372989	-0,104989	0,121990	0,275970	-0,698062	0,020665	-0,039047	-0,073078	1,009115	1,165030	0,511841	-0,574523	-2,926112	-1,153535	-16,651381	8,668502	13,333330	0,020665	-0,039047	-0,073078	-2,056039	-0,457141	0,511841	0,020665	-0,039047	-0,073078	-2,056039	-0,457141	0,511841
11:30:55,89	0,518907	3,372989	-0,104989	0,121990	0,275970	-0,698062	0,019005	-0,042950	-0,073834	1,262191	1,079271	0,514072	-0,578085	-2,924149	-1,152378	-16,665052	8,684302	13,347484	0,019005	-0,042950	-0,073834	-2,109350	-0,412605	0,514072	0,019005	-0,042950	-0,073834	-2,109350	-0,412605	0,514072
11:30:55,94	0,518907	3,372989	-0,104989	0,121990	0,275970	-0,698062	0,019086	-0,038883	-0,072677	1,057596	1,063748	0,528225	-0,576831	-2,923839	-1,152386	-16,617934	8,639997	13,307087	0,019086	-0,038883	-0,072677	-1,994748	-0,434493	0,528225	0,019086	-0,038883	-0,072677	-1,994748	-0,434493	0,528225
11:30:55,99	0,518907	3,372989	-0,104989	0,121990	0,275970	-0,698062	0,018191	-0,039815	-0,072685	1,091229	1,080154	0,487828	-0,572688	-2,928440	-1,151574	-16,604719	8,589353	13,309713	0,018191	-0,039815	-0,072685	-2,034246	-0,347811	0,487828	0,018191	-0,039815	-0,072685	-2,034246	-0,347811	0,487828
11:30:56,04	0,518907	3,372989	-0,104989	0,121990	0,275970	-0,698062	0,020103	-0,045703	-0,071874	1,360139	1,216386	0,490455	-0,568697	-2,926413	-1,152377	-16,663806	8,603194	13,317088	0,020103	-0,045703	-0,071874	-2,227521	-0,361734	0,490455	0,020103	-0,045703	-0,071874	-2,227521	-0,361734	0,490455
11:30:56,09	0,518907	3,372989	-0,104989	0,121990	0,275970	-0,698062	0,016353	-0,048146	-0,072676	1,469617	0,963265	0,497829	-0,574555	-2,920867	-1,151620	-16,655666	8,665008	13,328024	0,016353	-0,048146	-0,072676	-2,309817	-0,320435	0,497829	0,016353	-0,048146	-0,072676	-2,309817	-0,320435	0,497829
11:30:56,14	0,518907	3,372989	-0,104989	0,121990	0,275970	-0,698062	0,014479	-0,040300	-0,071919	1,119222	0,841980	0,508766	-0,575710	-2,927254	-1,151216	-16,650421	8,625228	13,310768	0,014479	-0,040300	-0,071919	-2,044293	-0,294643	0,508766	0,014479	-0,040300	-0,071919	-2,044293	-0,294643	0,508766
11:30:56,19	0,518907	3,372989	-0,104989	0,121990	0,275970	-0,698062	0,020587	-0,042493	-0,071515	1,201449	1,184039	0,491509	-0,575618	-2,931585	-1,150790	-16,607574	8,589787	13,308306	0,020587	-0,042493	-0,071515	-2,134245	-0,432077	0,491509	0,020587	-0,042493	-0,071515	-2,134245	-0,432077	0,491509
11:30:56,24	0,518907	3,372989	-0,104989	0,121990	0,275970	-0,698062	0,024292	-0,044738	-0,071089	1,308927	1,431522	0,489048	-0,573238	-2,927087	-1,152330	-16,593271	8,634105	13,340665	0,024292	-0,044738	-0,071089	-2,203011	-0,475431	0,489048	0,024292	-0,044738	-0,071089	-2,203011	-0,475431	0,489048
11:30:56,29	0,518907	3,372989	-0,104989	0,121990	0,275970	-0,698062	0,019207	-0,044550	-0,072629	1,344696	1,157310	0,521407	-0,574488	-2,921202	-1,151599	-16,611600	8,626088	13,326274	0,019207	-0,044550	-0,072629	-2,152504	-0,350440	0,521407	0,019207	-0,044550	-0,072629	-2,152504	-0,350440	0,521407
[truncated: 33,001 more chars]
