# Supplementary material for: Characterization of interfragmentary motion associated with common osteosynthesis devices for rat fracture healing studies
Source: PLoS One. 2017 Apr 28;12(4):e0176735. doi: 10.1371/journal.pone.0176735 (PMC5409164; doi:10.1371/journal.pone.0176735)
Supplement: S1 Dataset — (ZIP) [file pone.0176735.s001.zip › S1_Dataset/RatNail/Specimen04/Nail_04X.txt]

%Tester: Sukopp Matthias
%Projekt: 
%Zeit: 12.03.2015 11:18:09
%Dateipfad: D:\Messungen\Fixator\Measurements\Fixator_20150312.txt
%Kommentar: Nail_04-X
%VI Version: D:\LVProjekte\Fixator\HauptVI\Fixator_v0.12.vi
%Virtueller Drehpunkt: 	0,0000	0,0000	0,0000
%Sensor zu Hexapod (Mitte): 	0,000000	0,000000	-26,500000
%Sensor zu Hexapod Trans (Mitte): 	-0,500000	-0,866025	0,000000	-0,866025	0,500000	0,000000	0,000000	0,000000	1,000000
%Hexapod zu Labor (Mitte): 	0,499102	3,366964	-0,105976
%Hexapod zu Labor Trans (Mitte): 	0,999947	0,008758	0,005493	-0,008744	0,999959	-0,002526	-0,005515	0,002478	0,999982
%Labor zu CR (Mitte): 	0,000000	0,000000	78,500000
%Labor zu CR Trans (Mitte): 	1,000000	0,000000	0,000000	0,000000	1,000000	0,000000	0,000000	0,000000	1,000000
%Zentrum Sensormasse: 	0,000000	0,000000	2,000000
%Sensormasse: 	200,000000E-3
--------------------------------------------------
Time	X	Y	Z	U	V	W	Exp_ Fx	Exp_ Fy	Exp_ Fz	Exp_ Mx	Exp_ My	Exp_ Mz	Sen_ Fx	Sen_ Fy	Sen_ Fz	Sen_ Mx	Sen_ My	Sen_ Mz	Hex_ Fx	Hex_ Fy	Hex_ Fz	Hex_ Mx	Hex_ My	Hex_ Mz	Lab_ Fx	Lab_ Fy	Lab_ Fz	Lab_ Mx	Lab_ My	Lab_ Mz	Laser
11:18:09,84	0,499102	3,366964	-0,105976	0,141992	0,315992	-0,500998	0,026197	-0,024057	0,001473	0,809210	0,182688	-0,077361	-0,599501	-2,930205	-1,077972	-17,517612	9,729916	12,770907	0,026197	-0,024057	0,001473	-1,079232	-1,873750	-0,077361	0,026197	-0,024057	0,001473	-1,079232	-1,873750	-0,077361
11:18:09,89	0,499102	3,366964	-0,105976	0,141992	0,315992	-0,500998	0,026197	-0,024057	0,001473	0,809210	0,182688	-0,077361	-0,595551	-2,929584	-1,077779	-17,455210	9,771243	12,764633	0,026197	-0,024057	0,001473	-1,079232	-1,873750	-0,077361	0,026197	-0,024057	0,001473	-1,079232	-1,873750	-0,077361
11:18:09,94	0,499102	3,366964	-0,105976	0,141992	0,315992	-0,500998	0,032525	-0,026475	0,001922	0,958614	0,534831	-0,054626	-0,597967	-2,924529	-1,077047	-17,465843	9,749085	12,744539	0,032525	-0,026475	0,001922	-1,119695	-2,018405	-0,054626	0,032525	-0,026475	0,001922	-1,119695	-2,018405	-0,054626
11:18:09,99	0,499102	3,366964	-0,105976	0,141992	0,315992	-0,500998	0,029356	-0,021856	0,002654	0,693887	0,371908	-0,074720	-0,599797	-2,925020	-1,075504	-17,496241	9,740883	12,748105	0,029356	-0,021856	0,002654	-1,021779	-1,932552	-0,074720	0,029356	-0,021856	0,002654	-1,021779	-1,932552	-0,074720
11:18:10,04	0,499102	3,366964	-0,105976	0,141992	0,315992	-0,500998	0,030697	-0,020516	0,004197	0,601929	0,419389	-0,071153	-0,592116	-2,924356	-1,075106	-17,487846	9,748665	12,744607	0,030697	-0,020516	0,004197	-1,008585	-1,990300	-0,071153	0,030697	-0,020516	0,004197	-1,008585	-1,990300	-0,071153
11:18:10,09	0,499102	3,366964	-0,105976	0,141992	0,315992	-0,500998	0,026281	-0,026836	0,004594	0,941494	0,193158	-0,074651	-0,592099	-2,928941	-1,077046	-17,491814	9,752086	12,725880	0,026281	-0,026836	0,004594	-1,165121	-1,869907	-0,074651	0,026281	-0,026836	0,004594	-1,165121	-1,869907	-0,074651
11:18:10,14	0,499102	3,366964	-0,105976	0,141992	0,315992	-0,500998	0,030243	-0,029143	0,002655	1,062449	0,394054	-0,093379	-0,599173	-2,926412	-1,076264	-17,491531	9,770747	12,759067	0,030243	-0,029143	0,002655	-1,225285	-1,980057	-0,093379	0,030243	-0,029143	0,002655	-1,225285	-1,980057	-0,093379
11:18:10,19	0,499102	3,366964	-0,105976	0,141992	0,315992	-0,500998	0,031590	-0,021752	0,003437	0,694416	0,455006	-0,060191	-0,593336	-2,935902	-1,078178	-17,517723	9,709132	12,748438	0,031590	-0,021752	0,003437	-1,013120	-2,024834	-0,060191	0,031590	-0,021752	0,003437	-1,013120	-2,024834	-0,060191
11:18:10,24	0,499102	3,366964	-0,105976	0,141992	0,315992	-0,500998	0,036890	-0,031552	0,001523	1,137557	0,738715	-0,070820	-0,599239	-2,928782	-1,077040	-17,507710	9,715730	12,757580	0,036890	-0,031552	0,001523	-1,339274	-2,157152	-0,070820	0,036890	-0,031552	0,001523	-1,339274	-2,157152	-0,070820
11:18:10,29	0,499102	3,366964	-0,105976	0,141992	0,315992	-0,500998	0,033675	-0,022880	0,002661	0,697338	0,576906	-0,061678	-0,597430	-2,926413	-1,075475	-17,485613	9,720692	12,766915	0,033675	-0,022880	0,002661	-1,098747	-2,066582	-0,061678	0,033675	-0,022880	0,002661	-1,098747	-2,066582	-0,061678
11:18:10,34	0,499102	3,366964	-0,105976	0,141992	0,315992	-0,500998	0,030719	-0,023262	0,004225	0,732556	0,439855	-0,052344	-0,594543	-2,932254	-1,078195	-17,535358	9,753153	12,760063	0,030719	-0,023262	0,004225	-1,093529	-1,971595	-0,052344	0,030719	-0,023262	0,004225	-1,093529	-1,971595	-0,052344
11:18:10,39	0,499102	3,366964	-0,105976	0,141992	0,315992	-0,500998	0,034334	-0,028683	0,001506	1,017686	0,568528	-0,059195	-0,598650	-2,924475	-1,076462	-17,499495	9,725850	12,769515	0,034334	-0,028683	0,001506	-1,233945	-2,126706	-0,059195	0,034334	-0,028683	0,001506	-1,233945	-2,126706	-0,059195
11:18:10,44	0,499102	3,366964	-0,105976	0,141992	0,315992	-0,500998	0,029650	-0,021237	0,003239	0,624761	0,369685	-0,049744	-0,600391	-2,932575	-1,077041	-17,519464	9,750398	12,743515	0,029650	-0,021237	0,003239	-1,042330	-1,957878	-0,049744	0,029650	-0,021237	0,003239	-1,042330	-1,957878	-0,049744
11:18:10,49	0,499102	3,366964	-0,105976	0,141992	0,315992	-0,500998	0,037537	-0,023779	0,002660	0,768239	0,750192	-0,075743	-0,593441	-2,926493	-1,075094	-17,548566	9,724977	12,787525	0,037537	-0,023779	0,002660	-1,098428	-2,196425	-0,075743	0,037537	-0,023779	0,002660	-1,098428	-2,196425	-0,075743
11:18:10,54	0,499102	3,366964	-0,105976	0,141992	0,315992	-0,500998	0,028794	-0,026757	0,004607	0,886516	0,283111	-0,031733	-0,592080	-2,928266	-1,074677	-17,483153	9,761915	12,773219	0,028794	-0,026757	0,004607	-1,213904	-1,977252	-0,031733	0,028794	-0,026757	0,004607	-1,213904	-1,977252	-0,031733
11:18:10,59	0,499102	3,366964	-0,105976	0,141992	0,315992	-0,500998	0,029648	-0,028822	0,005024	1,058599	0,365700	-0,046039	-0,599900	-2,928741	-1,075519	-17,564415	9,770312	12,749188	0,029648	-0,028822	0,005024	-1,203935	-1,961703	-0,046039	0,029648	-0,028822	0,005024	-1,203935	-1,961703	-0,046039
11:18:10,64	0,499102	3,366964	-0,105976	0,141992	0,315992	-0,500998	0,033971	-0,022287	0,004182	0,685438	0,515883	-0,070071	-0,595626	-2,922956	-1,077058	-17,475863	9,767616	12,741035	0,033971	-0,022287	0,004182	-1,064126	-2,150816	-0,070071	0,033971	-0,022287	0,004182	-1,064126	-2,150816	-0,070071
11:18:10,69	0,499102	3,366964	-0,105976	0,141992	0,315992	-0,500998	0,026823	-0,023096	0,002643	0,769438	0,222254	-0,078224	-0,597433	-2,928876	-1,076628	-17,497060	9,740281	12,777686	0,026823	-0,023096	0,002643	-1,043618	-1,883374	-0,078224	0,026823	-0,023096	0,002643	-1,043618	-1,883374	-0,078224
11:18:10,74	0,499102	3,366964	-0,105976	0,141992	0,315992	-0,500998	0,032854	-0,024491	0,003073	0,807676	0,531139	-0,041573	-0,594141	-2,927565	-1,076442	-17,478486	9,758884	12,757543	0,032854	-0,024491	0,003073	-1,114842	-2,047866	-0,041573	0,032854	-0,024491	0,003073	-1,114842	-2,047866	-0,041573
11:18:10,79	0,499102	3,366964	-0,105976	0,141992	0,315992	-0,500998	0,030072	-0,026687	0,003259	0,947267	0,393301	-0,061715	-0,598001	-2,932671	-1,077791	-17,491570	9,723612	12,757761	0,030072	-0,026687	0,003259	-1,147638	-1,967380	-0,061715	0,030072	-0,026687	0,003259	-1,147638	-1,967380	-0,061715
11:18:10,84	0,499102	3,366964	-0,105976	0,141992	0,315992	-0,500998	0,029580	-0,023939	0,002686	0,753322	0,392275	-0,032346	-0,595096	-2,928002	-1,080144	-17,498942	9,739265	12,756120	0,029580	-0,023939	0,002686	-1,125870	-1,929773	-0,032346	0,029580	-0,023939	0,002686	-1,125870	-1,929773	-0,032346
11:18:10,89	0,499102	3,366964	-0,105976	0,141992	0,315992	-0,500998	0,030928	-0,026079	-0,000443	0,888428	0,429904	-0,063138	-0,588168	-2,917543	-1,071948	-16,813737	9,337524	12,770309	0,030928	-0,026079	-0,000443	-1,158743	-1,997969	-0,063138	0,030928	-0,026079	-0,000443	-1,158743	-1,997969	-0,063138
11:18:10,94	0,499102	3,366964	-0,105976	0,141992	0,315992	-0,500998	0,018407	-0,026848	0,007753	0,923132	0,573076	-0,048950	-0,178314	-2,241911	-0,579844	22,408482	-14,067472	12,571983	0,018407	-0,026848	0,007753	-1,184453	-0,871882	-0,048950	0,018407	-0,026848	0,007753	-1,184453	-0,871882	-0,048950
11:18:10,99	0,548812	3,367032	-0,106009	0,141980	0,316004	-0,500996	-0,771634	-0,043977	0,499857	1,155615	5,160839	-0,247275	-0,094883	-2,097499	-0,316429	30,853020	-19,168182	12,521985	-0,771634	-0,043977	0,499857	-2,296561	65,734138	-0,247275	-0,771634	-0,043977	0,499857	-2,296561	65,734138	-0,247275
11:18:11,04	0,548812	3,367032	-0,106009	0,141980	0,316004	-0,500996	-0,938414	-0,044024	0,763272	0,962991	6,351820	-0,297273	-0,097735	-2,109597	-0,323668	30,200023	-18,799474	12,537779	-0,938414	-0,044024	0,763272	-2,492883	80,017342	-0,297273	-0,938414	-0,044024	0,763272	-2,492883	80,017342	-0,297273
11:18:11,09	0,548812	3,367032	-0,106009	0,141980	0,316004	-0,500996	-0,926511	-0,047603	0,756033	1,141895	6,220904	-0,281479	-0,103542	-2,119958	-0,331177	29,873533	-18,583850	12,525844	-0,926511	-0,047603	0,756033	-2,594906	78,952050	-0,281479	-0,926511	-0,047603	0,756033	-2,594906	78,952050	-0,281479
11:18:11,14	0,548812	3,367032	-0,106009	0,141980	0,316004	-0,500996	-0,914635	-0,047754	0,748524	1,173260	6,447930	-0,293414	-0,106306	-2,126848	-0,335555	29,631616	-18,472407	12,503994	-0,914635	-0,047754	0,748524	-2,575429	78,246758	-0,293414	-0,914635	-0,047754	0,748524	-2,575429	78,246758	-0,293414
11:18:11,19	0,548812	3,367032	-0,106009	0,141980	0,316004	-0,500996	-0,907286	-0,048806	0,744146	1,203518	6,564843	-0,315264	-0,104897	-2,125072	-0,336799	29,423171	-18,324652	12,536359	-0,907286	-0,048806	0,744146	-2,627753	77,786785	-0,315264	-0,907286	-0,048806	0,744146	-2,627753	77,786785	-0,315264
11:18:11,24	0,548812	3,367032	-0,106009	0,141980	0,316004	-0,500996	-0,909528	-0,049138	0,742902	1,244527	6,193832	-0,282899	-0,110504	-2,127639	-0,339577	29,263767	-18,274764	12,554471	-0,909528	-0,049138	0,742902	-2,612818	77,591819	-0,282899	-0,909528	-0,049138	0,742902	-2,612818	77,591819	-0,282899
11:18:11,29	0,548812	3,367032	-0,106009	0,141980	0,316004	-0,500996	-0,904502	-0,045566	0,740124	1,022262	6,292209	-0,264787	-0,107689	-2,130628	-0,342320	29,181543	-18,222981	12,553842	-0,904502	-0,045566	0,740124	-2,554645	77,295629	-0,264787	-0,904502	-0,045566	0,740124	-2,554645	77,295629	-0,264787
11:18:11,34	0,548812	3,367032	-0,106009	0,141980	0,316004	-0,500996	-0,903321	-0,049497	0,737381	1,230445	6,256534	-0,265417	-0,106258	-2,130403	-0,341627	29,006543	-18,175702	12,547324	-0,903321	-0,049497	0,737381	-2,655102	77,167226	-0,265417	-0,903321	-0,049497	0,737381	-2,655102	77,167226	-0,265417
11:18:11,39	0,548812	3,367032	-0,106009	0,141980	0,316004	-0,500996	-0,904232	-0,050625	0,738074	1,242516	6,033982	-0,271934	-0,097999	-2,110810	-0,355942	30,159164	-18,865118	12,540974	-0,904232	-0,050625	0,738074	-2,731535	77,016166	-0,271934	-0,904232	-0,050625	0,738074	-2,731535	77,016166	-0,271934
11:18:11,44	0,548812	3,367032	-0,106009	0,141980	0,316004	-0,500996	-0,925329	-0,047981	0,723759	1,084273	6,279815	-0,278285	0,189105	-1,644554	0,252619	58,047125	-35,927995	12,279939	-0,925329	-0,047981	0,723759	-2,682203	78,918158	-0,278285	-0,925329	-0,047981	0,723759	-2,682203	78,918158	-0,278285
11:18:11,49	0,598942	3,366927	-0,105998	0,141995	0,315997	-0,501051	-1,472671	-0,063492	1,332320	1,057973	10,501178	-0,539320	0,222031	-1,624349	0,391385	59,823222	-37,760316	12,262905	-1,472671	-0,063492	1,332320	-3,926155	126,105813	-0,539320	-1,472671	-0,063492	1,332320	-3,926155	126,105813	-0,539320
11:18:11,54	0,598942	3,366927	-0,105998	0,141995	0,315997	-0,501051	-1,506631	-0,081904	1,471085	1,316599	11,189530	-0,556354	0,212711	-1,642070	0,372696	58,842924	-37,225675	12,224561	-1,506631	-0,081904	1,471085	-5,112855	129,460075	-0,556354	-1,506631	-0,081904	1,471085	-5,112855	129,460075	-0,556354
11:18:11,59	0,598942	3,366927	-0,105998	0,141995	0,315997	-0,501051	-1,486625	-0,082693	1,452397	1,330507	11,113583	-0,594697	0,204643	-1,649249	0,365089	58,269580	-36,924295	12,256813	-1,486625	-0,082693	1,452397	-5,160909	127,813620	-0,594697	-1,486625	-0,082693	1,452397	-5,160909	127,813620	-0,594697
11:18:11,64	0,598942	3,366927	-0,105998	0,141995	0,315997	-0,501051	-1,476373	-0,079296	1,444790	1,128170	10,999438	-0,562446	0,196374	-1,654631	0,359128	57,920712	-36,743677	12,282119	-1,476373	-0,079296	1,444790	-5,096545	126,894736	-0,562446	-1,476373	-0,079296	1,444790	-5,096545	126,894736	-0,562446
11:18:11,69	0,598942	3,366927	-0,105998	0,141995	0,315997	-0,501051	-1,467578	-0,074825	1,438828	0,877677	11,064349	-0,537139	0,196651	-1,663352	0,352060	57,709591	-36,590279	12,268031	-1,467578	-0,074825	1,438828	-4,996084	126,269227	-0,537139	-1,467578	-0,074825	1,438828	-4,996084	126,269227	-0,537139
11:18:11,74	0,598942	3,366927	-0,105998	0,141995	0,315997	-0,501051	-1,460163	-0,079426	1,431761	1,144198	11,190387	-0,551227	0,196267	-1,670422	0,348883	57,489599	-36,508783	12,273721	-1,460163	-0,079426	1,431761	-5,090716	125,813199	-0,551227	-1,460163	-0,079426	1,431761	-5,090716	125,813199	-0,551227
11:18:11,79	0,598942	3,366927	-0,105998	0,141995	0,315997	-0,501051	-1,453849	-0,082628	1,428584	1,271293	11,287454	-0,545537	0,194131	-1,673580	0,344922	57,304782	-36,474763	12,273438	-1,453849	-0,082628	1,428584	-5,214994	125,414608	-0,545537	-1,453849	-0,082628	1,428584	-5,214994	125,414608	-0,545537
11:18:11,84	0,598942	3,366927	-0,105998	0,141995	0,315997	-0,501051	-1,450046	-0,082358	1,424622	1,194300	11,308146	-0,545820	0,195845	-1,671688	0,343749	57,155740	-36,361476	12,278274	-1,450046	-0,082358	1,424622	-5,270781	125,136761	-0,545820	-1,450046	-0,082358	1,424622	-5,270781	125,136761	-0,545820
11:18:11,89	0,598942	3,366927	-0,105998	0,141995	0,315997	-0,501051	-1,452541	-0,082895	1,423450	1,245844	10,992667	-0,540984	0,191842	-1,671431	0,339701	57,007185	-36,285391	12,251747	-1,452541	-0,082895	1,423450	-5,261439	125,017172	-0,540984	-1,452541	-0,082895	1,423450	-5,261439	125,017172	-0,540984
11:18:11,94	0,598942	3,366927	-0,105998	0,141995	0,315997	-0,501051	-1,450762	-0,079301	1,419402	1,050541	10,918500	-0,567512	0,188615	-1,674435	0,334223	56,862493	-36,229889	12,281567	-1,450762	-0,079301	1,419402	-5,174569	124,803323	-0,567512	-1,450762	-0,079301	1,419402	-5,174569	124,803323	-0,567512
11:18:11,99	0,598942	3,366927	-0,105998	0,141995	0,315997	-0,501051	-1,446548	-0,078008	1,413924	0,959041	10,984583	-0,537691	0,188013	-1,679156	0,333065	56,835052	-36,197810	12,282777	-1,446548	-0,078008	1,413924	-5,164593	124,538588	-0,537691	-1,446548	-0,078008	1,413924	-5,164593	124,538588	-0,537691
11:18:12,04	0,598942	3,366927	-0,105998	0,141995	0,315997	-0,501051	-1,442158	-0,079847	1,412766	1,068751	11,173056	-0,536481	0,190769	-1,680336	0,330696	56,738582	-36,172059	12,281491	-1,442158	-0,079847	1,412766	-5,199277	124,382450	-0,536481	-1,442158	-0,079847	1,412766	-5,199277	124,382450	-0,536481
11:18:12,09	0,598942	3,366927	-0,105998	0,141995	0,315997	-0,501051	-1,442514	-0,082824	1,410397	1,197599	11,058129	-0,537767	0,187009	-1,683928	0,331034	56,602948	-36,113775	12,283364	-1,442514	-0,082824	1,410397	-5,304090	124,295460	-0,537767	-1,442514	-0,082824	1,410397	-5,304090	124,295460	-0,537767
11:18:12,14	0,598942	3,366927	-0,105998	0,141995	0,315997	-0,501051	-1,437524	-0,081364	1,410735	1,104324	11,171008	-0,535894	0,183427	-1,686065	0,328282	56,553127	-36,042749	12,267509	-1,437524	-0,081364	1,410735	-5,282734	124,016620	-0,535894	-1,437524	-0,081364	1,410735	-5,282734	124,016620	-0,535894
11:18:12,19	0,598942	3,366927	-0,105998	0,141995	0,315997	-0,501051	-1,433881	-0,079330	1,407983	1,035158	11,281766	-0,551749	0,188052	-1,687570	0,330210	56,489232	-35,998853	12,268975	-1,433881	-0,079330	1,407983	-5,192235	123,841431	-0,551749	-1,433881	-0,079330	1,407983	-5,192235	123,841431	-0,551749
11:18:12,24	0,598942	3,366927	-0,105998	0,141995	0,315997	-0,501051	-1,434891	-0,084088	1,409911	1,288629	11,151978	-0,550284	0,189079	-1,687109	0,325129	56,422859	-35,978319	12,273652	-1,434891	-0,084088	1,409911	-5,312248	123,790905	-0,550284	-1,434891	-0,084088	1,409911	-5,312248	123,790905	-0,550284
11:18:12,29	0,598942	3,366927	-0,105998	0,141995	0,315997	-0,501051	-1,435804	-0,084746	1,404830	1,307477	11,036757	-0,545606	0,181232	-1,682838	0,325857	56,340418	-35,957094	12,298240	-1,435804	-0,084746	1,404830	-5,345106	123,747350	-0,545606	-1,435804	-0,084746	1,404830	-5,345106	123,747350	-0,545606
11:18:12,34	0,598942	3,366927	-0,105998	0,141995	0,315997	-0,501051	-1,435579	-0,075816	1,405558	0,820249	10,966418	-0,521019	0,183483	-1,683678	0,323463	56,273947	-35,919084	12,248565	-1,435579	-0,075816	1,405558	-5,131286	123,659395	-0,521019	-1,435579	-0,075816	1,405558	-5,131286	123,659395	-0,521019
11:18:12,40	0,598942	3,366927	-0,105998	0,141995	0,315997	-0,501051	-1,435977	-0,078185	1,403164	0,943138	10,869176	-0,570694	0,184084	-1,693237	0,321563	56,258530	-35,917972	12,258291	-1,435977	-0,078185	1,403164	-5,194392	123,593359	-0,570694	-1,435977	-0,078185	1,403164	-5,194392	123,593359	-0,570694
11:18:12,45	0,598942	3,366927	-0,105998	0,141995	0,315997	-0,501051	-1,427999	-0,083485	1,401263	1,211975	11,270120	-0,560967	0,185197	-1,684313	0,320745	56,219084	-35,813464	12,278594	-1,427999	-0,083485	1,401263	-5,341578	123,368038	-0,560967	-1,427999	-0,083485	1,401263	-5,341578	123,368038	-0,560967
11:18:12,50	0,598942	3,366927	-0,105998	0,141995	0,315997	-0,501051	-1,436284	-0,079987	1,400445	1,100878	10,752892	-0,540664	0,185698	-1,691592	0,319603	56,180398	-35,864335	12,291599	-1,436284	-0,079987	1,400445	-5,178106	123,501170	-0,540664	-1,436284	-0,079987	1,400445	-5,178106	123,501170	-0,540664
11:18:12,55	0,598942	3,366927	-0,105998	0,141995	0,315997	-0,501051	-1,430231	-0,084060	1,399304	1,249295	11,059586	-0,527660	0,182585	-1,688894	0,319543	56,090467	-35,812328	12,289242	-1,430231	-0,084060	1,399304	-5,349450	123,332695	-0,527660	-1,430231	-0,084060	1,399304	-5,349450	123,332695	-0,527660
11:18:12,60	0,598942	3,366927	-0,105998	0,141995	0,315997	-0,501051	-1,431011	-0,080015	1,399244	1,039001	10,915149	-0,530016	0,183781	-1,692708	0,318382	56,084261	-35,797988	12,275577	-1,431011	-0,080015	1,399244	-5,242168	123,249474	-0,530016	-1,431011	-0,080015	1,399244	-5,242168	123,249474	-0,530016
11:18:12,65	0,598942	3,366927	-0,105998	0,141995	0,315997	-0,501051	-1,428305	-0,082958	1,398083	1,201347	11,043267	-0,543681	0,187327	-1,690091	0,317634	56,084196	-35,742581	12,322416	-1,428305	-0,082958	1,398083	-5,310840	123,165246	-0,543681	-1,428305	-0,082958	1,398083	-5,310840	123,165246	-0,543681
11:18:12,70	0,598942	3,366927	-0,105998	0,141995	0,315997	-0,501051	-1,432344	-0,084720	1,397334	1,340959	10,805479	-0,496842	0,178883	-1,693300	0,316003	55,996519	-35,786582	12,272513	-1,432344	-0,084720	1,397334	-5,309598	123,244521	-0,496842	-1,432344	-0,084720	1,397334	-5,309598	123,244521	-0,496842
11:18:12,75	0,598942	3,366927	-0,105998	0,141995	0,315997	-0,501051	-1,425344	-0,079013	1,395704	0,962205	11,115596	-0,546745	0,185925	-1,692492	0,313669	55,971120	-35,730808	12,277318	-1,425344	-0,079013	1,395704	-5,240285	123,005067	-0,546745	-1,425344	-0,079013	1,395704	-5,240285	123,005067	-0,546745
11:18:12,80	0,598942	3,366927	-0,105998	0,141995	0,315997	-0,501051	-1,429564	-0,084706	1,393370	1,293890	10,846236	-0,541940	0,179907	-1,694382	0,314037	55,923345	-35,778842	12,279571	-1,429564	-0,084706	1,393370	-5,355570	123,067032	-0,541940	-1,429564	-0,084706	1,393370	-5,355570	123,067032	-0,541940
11:18:12,85	0,598942	3,366927	-0,105998	0,141995	0,315997	-0,501051	-1,424919	-0,080440	1,393738	1,006528	11,070427	-0,539688	0,182248	-1,698987	0,309765	55,890336	-35,717910	12,274492	-1,424919	-0,080440	1,393738	-5,307986	122,926578	-0,539688	-1,424919	-0,080440	1,393738	-5,307986	122,926578	-0,539688
11:18:12,90	0,598942	3,366927	-0,105998	0,141995	0,315997	-0,501051	-1,422101	-0,084770	1,389466	1,267979	11,157896	-0,544766	0,189242	-1,690135	0,318438	56,192569	-35,870581	12,287966	-1,422101	-0,084770	1,389466	-5,386480	122,792855	-0,544766	-1,422101	-0,084770	1,389466	-5,386480	122,792855	-0,544766
11:18:12,95	0,598942	3,366927	-0,105998	0,141995	0,315997	-0,501051	-1,433265	-0,086401	1,398139	1,371675	10,915487	-0,531292	0,477525	-1,266521	0,994089	82,576526	-53,277984	11,969871	-1,433265	-0,086401	1,398139	-5,410795	123,426756	-0,531292	-1,433265	-0,086401	1,398139	-5,410795	123,426756	-0,531292
11:18:13,00	0,648875	3,367041	-0,106014	0,141982	0,315987	-0,501020	-1,944266	-0,124254	2,073789	1,456772	15,896267	-0,849387	0,513131	-1,229726	1,104750	84,995338	-55,424965	12,009474	-1,944266	-0,124254	2,073789	-8,297171	168,521169	-0,849387	-1,944266	-0,124254	2,073789	-8,297171	168,521169	-0,849387
11:18:13,05	0,648875	3,367041	-0,106014	0,141982	0,315987	-0,501020	-1,993935	-0,136693	2,184451	1,453652	16,481755	-0,809784	0,504973	-1,249390	1,092296	83,983534	-54,862842	11,997524	-1,993935	-0,136693	2,184451	-9,276730	173,005624	-0,809784	-1,993935	-0,136693	2,184451	-9,276730	173,005624	-0,809784
11:18:13,10	0,648875	3,367041	-0,106014	0,141982	0,315987	-0,501020	-1,972826	-0,139459	2,171997	1,578421	16,422088	-0,821734	0,491479	-1,256689	1,086208	83,359117	-54,592761	12,022573	-1,972826	-0,139459	2,171997	-9,369132	171,288938	-0,821734	-1,972826	-0,139459	2,171997	-9,369132	171,288938	-0,821734
11:18:13,15	0,648875	3,367041	-0,106014	0,141982	0,315987	-0,501020	-1,959758	-0,131423	2,165909	1,082207	16,425828	-0,796685	0,491366	-1,264560	1,081775	82,959180	-54,426277	12,014147	-1,959758	-0,131423	2,165909	-9,234474	170,266833	-0,796685	-1,959758	-0,131423	2,165909	-9,234474	170,266833	-0,796685
11:18:13,20	0,648875	3,367041	-0,106014	0,141982	0,315987	-0,501020	-1,952885	-0,135261	2,161476	1,225985	16,353614	-0,805112	0,491048	-1,277045	1,072823	82,753458	-54,295936	12,053047	-1,952885	-0,135261	2,161476	-9,391966	169,655107	-0,805112	-1,952885	-0,135261	2,161476	-9,391966	169,655107	-0,805112
11:18:13,25	0,648875	3,367041	-0,106014	0,141982	0,315987	-0,501020	-1,941914	-0,141227	2,152523	1,546277	16,680803	-0,766211	0,487567	-1,275491	1,070337	82,464997	-54,166023	12,041934	-1,941914	-0,141227	2,152523	-9,540070	169,121031	-0,766211	-1,941914	-0,141227	2,152523	-9,540070	169,121031	-0,766211
11:18:13,30	0,648875	3,367041	-0,106014	0,141982	0,315987	-0,501020	-1,941519	-0,137436	2,150037	1,317404	16,386578	-0,777324	0,485064	-1,280929	1,069144	82,360428	-54,096756	12,044714	-1,941519	-0,137436	2,150037	-9,471321	168,795790	-0,777324	-1,941519	-0,137436	2,150037	-9,471321	168,795790	-0,777324
11:18:13,35	0,648875	3,367041	-0,106014	0,141982	0,315987	-0,501020	-1,935558	-0,137988	2,148845	1,353788	16,571353	-0,774544	0,488328	-1,282799	1,064813	82,191964	-53,963338	12,058487	-1,935558	-0,137988	2,148845	-9,478234	168,512632	-0,774544	-1,935558	-0,137988	2,148845	-9,478234	168,512632	-0,774544
11:18:13,40	0,648875	3,367041	-0,106014	0,141982	0,315987	-0,501020	-1,935571	-0,141749	2,144514	1,580674	16,358063	-0,760772	0,485586	-1,272276	1,068680	82,308486	-53,976665	12,026526	-1,943313	-0,134113	2,148381	-9,297527	168,613127	-0,792733	-1,943313	-0,134113	2,148381	-9,297527	168,613127	-0,792733
11:18:13,45	0,648875	3,367041	-0,106014	0,141982	0,315987	-0,501020	-1,943313	-0,134113	2,148381	1,230338	16,063034	-0,792733	0,916921	-0,736533	1,214849	114,210574	-77,984975	11,692375	-1,943313	-0,134113	2,148381	-9,297527	168,613127	-0,792733	-1,943313	-0,134113	2,148381	-9,297527	168,613127	-0,792733
11:18:13,50	0,698970	3,367055	-0,106005	0,141988	0,315986	-0,501046	-2,622947	-0,239788	2,294550	1,884669	20,354236	-1,126883	0,984692	-0,673373	1,202787	118,134450	-81,565838	11,556074	-2,622947	-0,239788	2,294550	-16,938658	226,255584	-1,126883	-2,622947	-0,239788	2,294550	-16,938658	226,255584	-1,126883
11:18:13,55	0,698970	3,367055	-0,106005	0,141988	0,315986	-0,501046	-2,711530	-0,266900	2,282488	2,155312	20,936521	-1,263185	0,977196	-0,691335	1,187880	116,834349	-80,833866	11,568923	-2,711530	-0,266900	2,282488	-18,796305	233,791642	-1,263185	-2,711530	-0,266900	2,282488	-18,796305	233,791642	-1,263185
11:18:13,60	0,698970	3,367055	-0,106005	0,141988	0,315986	-0,501046	-2,692227	-0,269389	2,267580	2,268635	20,448374	-1,250335	0,961926	-0,702693	1,178294	116,191163	-80,536271	11,586575	-2,692227	-0,269389	2,267580	-18,878427	231,788206	-1,250335	-2,692227	-0,269389	2,267580	-18,878427	231,788206	-1,250335
11:18:13,65	0,698970	3,367055	-0,106005	0,141988	0,315986	-0,501046	-2,674756	-0,261844	2,257995	1,812389	20,651038	-1,232683	0,962446	-0,708990	1,174652	115,763301	-80,210254	11,622168	-2,674756	-0,261844	2,257995	-18,742334	230,619418	-1,232683	-2,674756	-0,261844	2,257995	-18,742334	230,619418	-1,232683
11:18:13,70	0,698970	3,367055	-0,106005	0,141988	0,315986	-0,501046	-2,669563	-0,265442	2,254353	2,067923	20,387561	-1,197090	0,955337	-0,717911	1,170200	115,393011	-80,050999	11,577936	-2,669563	-0,265442	2,254353	-18,769288	229,948239	-1,197090	-2,669563	-0,265442	2,254353	-18,769288	229,948239	-1,197090
11:18:13,75	0,698970	3,367055	-0,106005	0,141988	0,315986	-0,501046	-2,658282	-0,263747	2,249901	1,932527	20,573840	-1,241323	0,957921	-0,721527	1,167016	115,177042	-79,924528	11,586055	-2,658282	-0,263747	2,249901	-18,771582	229,248998	-1,241323	-2,658282	-0,263747	2,249901	-18,771582	229,248998	-1,241323
11:18:13,80	0,698970	3,367055	-0,106005	0,141988	0,315986	-0,501046	-2,656443	-0,267792	2,246716	2,144439	20,419217	-1,233204	0,955754	-0,722198	1,163431	114,963483	-79,828978	11,602708	-2,656443	-0,267792	2,246716	-18,877247	228,949985	-1,233204	-2,656443	-0,267792	2,246716	-18,877247	228,949985	-1,233204
11:18:13,85	0,698970	3,367055	-0,106005	0,141988	0,315986	-0,501046	-2,654778	-0,266250	2,243131	2,040235	20,273058	-1,216551	0,946605	-0,730924	1,161405	114,776286	-79,775906	11,575618	-2,654778	-0,266250	2,243131	-18,860421	228,673147	-1,216551	-2,654778	-0,266250	2,243131	-18,860421	228,673147	-1,216551
11:18:13,90	0,698970	3,367055	-0,106005	0,141988	0,315986	-0,501046	-2,642647	-0,262690	2,241106	1,807477	20,715247	-1,243641	0,952257	-0,725844	1,159016	114,627917	-79,607965	11,609932	-2,642647	-0,262690	2,241106	-18,813716	228,163007	-1,243641	-2,642647	-0,262690	2,241106	-18,813716	228,163007	-1,243641
11:18:13,95	0,698970	3,367055	-0,106005	0,141988	0,315986	-0,501046	-2,649872	-0,265046	2,238716	2,001204	20,127056	-1,209326	0,953105	-0,730719	1,156234	114,457996	-79,587041	11,603775	-2,649872	-0,265046	2,238716	-18,804872	228,142024	-1,209326	-2,649872	-0,265046	2,238716	-18,804872	228,142024	-1,209326
11:18:14,00	0,698970	3,367055	-0,106005	0,141988	0,315986	-0,501046	-2,646074	-0,268218	2,235935	2,099311	20,166928	-1,215484	0,943450	-0,736267	1,155799	114,307721	-79,498976	11,620449	-2,646074	-0,268218	2,235935	-18,955772	227,883761	-1,215484	-2,646074	-0,268218	2,235935	-18,955772	227,883761	-1,215484
11:18:14,05	0,698970	3,367055	-0,106005	0,141988	0,315986	-0,501046	-2,636442	-0,262630	2,235500	1,809871	20,493647	-1,198810	0,945050	-0,734143	1,153406	114,226396	-79,468166	11,600093	-2,636442	-0,262630	2,235500	-18,806565	227,454324	-1,198810	-2,636442	-0,262630	2,235500	-18,806565	227,454324	-1,198810
11:18:14,10	0,698970	3,367055	-0,106005	0,141988	0,315986	-0,501046	-2,639081	-0,262953	2,233107	1,812719	20,270565	-1,219165	0,941950	-0,739972	1,152981	114,114475	-79,399471	11,592612	-2,639081	-0,262953	2,233107	-18,829121	227,438433	-1,219165	-2,639081	-0,262953	2,233107	-18,829121	227,438433	-1,219165
11:18:14,15	0,698970	3,367055	-0,106005	0,141988	0,315986	-0,501046	-2,632483	-0,263183	2,232682	1,828199	20,482388	-1,226647	0,947148	-0,744501	1,147542	114,036066	-79,312810	11,609420	-2,632483	-0,263183	2,232682	-18,831678	227,132312	-1,226647	-2,632483	-0,263183	2,232682	-18,831678	227,132312	-1,226647
11:18:14,20	0,698970	3,367055	-0,106005	0,141988	0,315986	-0,501046	-2,631160	-0,269949	2,227243	2,215886	20,439944	-1,209838	0,945819	-0,744045	1,145548	113,952805	-79,265427	11,598310	-2,631160	-0,269949	2,227243	-18,975136	226,986020	-1,209838	-2,631160	-0,269949	2,227243	-18,975136	226,986020	-1,209838
11:18:14,25	0,698970	3,367055	-0,106005	0,141988	0,315986	-0,501046	-2,630891	-0,268571	2,225249	2,143599	20,358143	-1,220949	0,942571	-0,739567	1,146235	113,814539	-79,245912	11,595195	-2,630891	-0,268571	2,225249	-18,939198	226,883089	-1,220949	-2,630891	-0,268571	2,225249	-18,939198	226,883089	-1,220949
11:18:14,30	0,698970	3,367055	-0,106005	0,141988	0,315986	-0,501046	-2,633144	-0,263519	2,225936	1,828675	20,111473	-1,224063	0,936047	-0,744496	1,143134	113,780612	-79,223105	11,610838	-2,633144	-0,263519	2,225936	-18,857558	226,813302	-1,224063	-2,633144	-0,263519	2,225936	-18,857558	226,813302	-1,224063
11:18:14,35	0,698970	3,367055	-0,106005	0,141988	0,315986	-0,501046	-2,625614	-0,260333	2,222835	1,665792	20,462280	-1,208420	0,941245	-0,751426	1,140389	113,697431	-79,171985	11,580955	-2,625614	-0,260333	2,222835	-18,770342	226,572955	-1,208420	-2,625614	-0,260333	2,222835	-18,770342	226,572955	-1,208420
11:18:14,41	0,698970	3,367055	-0,106005	0,141988	0,315986	-0,501046	-2,622212	-0,268299	2,220090	2,082732	20,541593	-1,238303	0,944611	-0,743032	1,139966	113,638966	-79,152567	11,613334	-2,622212	-0,268299	2,220090	-18,978773	226,385203	-1,238303	-2,622212	-0,268299	2,220090	-18,978773	226,385203	-1,238303
11:18:14,46	0,698970	3,367055	-0,106005	0,141988	0,315986	-0,501046	-2,631164	-0,267018	2,219667	2,003690	20,015748	-1,205925	0,941588	-0,752075	1,139192	113,551885	-79,067463	11,625252	-2,631164	-0,267018	2,219667	-18,957236	226,562089	-1,205925	-2,631164	-0,267018	2,219667	-18,957236	226,562089	-1,205925
11:18:14,51	0,698970	3,367055	-0,106005	0,141988	0,315986	-0,501046	-2,621821	-0,268922	2,218893	2,132843	20,383613	-1,194007	0,937825	-0,747973	1,137548	113,451613	-79,055132	11,598566	-2,621821	-0,268922	2,218893	-18,977522	226,196537	-1,194007	-2,621821	-0,268922	2,218893	-18,977522	226,196537	-1,194007
11:18:14,56	0,698970	3,367055	-0,106005	0,141988	0,315986	-0,501046	-2,623492	-0,263612	2,217248	1,817261	20,203684	-1,220693	0,939512	-0,752238	1,137575	113,409353	-79,062743	11,632314	-2,623492	-0,263612	2,217248	-18,876261	226,147831	-1,220693	-2,623492	-0,263612	2,217248	-18,876261	226,147831	-1,220693
11:18:14,61	0,698970	3,367055	-0,106005	0,141988	0,315986	-0,501046	-2,620642	-0,267205	2,217276	1,976393	20,319128	-1,186944	0,939499	-0,753814	1,136770	113,379221	-79,010816	11,605470	-2,620642	-0,267205	2,217276	-18,999206	226,039494	-1,186944	-2,620642	-0,267205	2,217276	-18,999206	226,039494	-1,186944
11:18:14,66	0,698970	3,367055	-0,106005	0,141988	0,315986	-0,501046	-2,619270	-0,267982	2,216471	2,046702	20,338376	-1,213788	0,935808	-0,753617	1,133622	113,306270	-78,991783	11,608136	-2,619270	-0,267982	2,216471	-18,989893	225,951097	-1,213788	-2,619270	-0,267982	2,216471	-18,989893	225,951097	-1,213788
11:18:14,71	0,698970	3,367055	-0,106005	0,141988	0,315986	-0,501046	-2,617596	-0,264687	2,213323	1,855354	20,352761	-1,211122	0,937532	-0,758779	1,134020	113,253970	-78,937746	11,619385	-2,617596	-0,264687	2,213323	-18,922560	225,834027	-1,211122	-2,617596	-0,264687	2,213323	-18,922560	225,834027	-1,211122
11:18:14,76	0,698970	3,367055	-0,106005	0,141988	0,315986	-0,501046	-2,613987	-0,268761	2,213721	2,087866	20,468113	-1,199873	0,941016	-0,754892	1,133980	113,220285	-78,885722	11,603220	-2,613987	-0,268761	2,213721	-19,009882	225,666079	-1,199873	-2,613987	-0,268761	2,213721	-19,009882	225,666079	-1,199873
11:18:14,81	0,698970	3,367055	-0,106005	0,141988	0,315986	-0,501046	-2,619095	-0,269834	2,213681	2,171892	20,147292	-1,216038	0,941502	-0,750338	1,131635	113,189762	-78,878897	11,630165	-2,619095	-0,269834	2,213681	-19,010114	225,746268	-1,216038	-2,619095	-0,269834	2,213681	-19,010114	225,746268	-1,216038
11:18:14,86	0,698970	3,367055	-0,106005	0,141988	0,315986	-0,501046	-2,623282	-0,267979	2,211336	2,066041	19,899713	-1,189093	0,936045	-0,756113	1,131219	113,101249	-78,877480	11,624728	-2,623282	-0,267979	2,211336	-18,970288	225,827382	-1,189093	-2,623282	-0,267979	2,211336	-18,970288	225,827382	-1,189093
11:18:14,91	0,698970	3,367055	-0,106005	0,141988	0,315986	-0,501046	-2,615552	-0,266140	2,210919	1,927394	20,224345	-1,194530	0,935503	-0,760040	1,130448	113,094356	-78,822758	11,616655	-2,615552	-0,266140	2,210919	-18,964588	225,545156	-1,194530	-2,615552	-0,266140	2,210919	-18,964588	225,545156	-1,194530
11:18:14,96	0,698970	3,367055	-0,106005	0,141988	0,315986	-0,501046	-2,611881	-0,267634	2,210149	2,049036	20,381903	-1,202604	0,938005	-0,761669	1,128004	113,028616	-78,830526	11,623604	-2,611881	-0,267634	2,210149	-18,960240	225,414545	-1,202604	-2,611881	-0,267634	2,210149	-18,960240	225,414545	-1,202604
11:18:15,01	0,698970	3,367055	-0,106005	0,141988	0,315986	-0,501046	-2,611721	-0,270615	2,207705	2,164461	20,337178	-1,195654	0,948450	-0,737306	1,133017	113,829464	-79,217702	11,585960	-2,611721	-0,270615	2,207705	-19,078840	225,357254	-1,195654	-2,611721	-0,270615	2,207705	-19,078840	225,357254	-1,195654
11:18:15,06	0,698970	3,367055	-0,106005	0,141988	0,315986	-0,501046	-2,638042	-0,267480	2,212718	2,066537	19,855590	-1,233299	1,521723	0,126977	1,303257	161,543278	-110,006273	10,867745	-2,638042	-0,267480	2,212718	-18,930629	226,941924	-1,233299	-2,638042	-0,267480	2,212718	-18,930629	226,941924	-1,233299
11:18:15,11	0,748953	3,366960	-0,105985	0,141984	0,315991	-0,501015	-3,673170	-0,331806	2,382958	2,604753	22,744619	-1,951513	1,609045	0,247965	1,208911	167,811805	-114,504846	10,783582	-3,673170	-0,331806	2,382958	-23,442048	311,088435	-1,951513	-3,673170	-0,331806	2,382958	-23,442048	311,088435	-1,951513
11:18:15,16	0,748953	3,366960	-0,105985	0,141984	0,315991	-0,501015	-3,821609	-0,346936	2,288612	2,629885	22,703743	-2,035677	1,596409	0,224908	1,192769	166,295638	-113,751358	10,817829	-3,821609	-0,346936	2,288612	-24,604599	322,700073	-2,035677	-3,821609	-0,346936	2,288612	-24,604599	322,700073	-2,035677
11:18:15,21	0,748953	3,366960	-0,105985	0,141984	0,315991	-0,501015	-3,795323	-0,347521	2,272469	2,554774	22,380822	-2,001429	1,582940	0,206430	1,187057	165,608376	-113,370409	10,801585	-3,795323	-0,347521	2,272469	-24,725652	320,313716	-2,001429	-3,795323	-0,347521	2,272469	-24,725652	320,313716	-2,001429
11:18:15,26	0,748953	3,366960	-0,105985	0,141984	0,315991	-0,501015	-3,772586	-0,345096	2,266758	2,414938	22,777526	-2,017673	1,579721	0,190455	1,176410	165,096920	-113,115730	10,828243	-3,772586	-0,345096	2,266758	-24,675102	318,925506	-2,017673	-3,772586	-0,345096	2,266758	-24,675102	318,925506	-2,017673
11:18:15,31	0,748953	3,366960	-0,105985	0,141984	0,315991	-0,501015	-3,757142	-0,350295	2,256111	2,650119	23,010317	-1,991016	1,581502	0,192234	1,175497	164,774952	-112,938140	10,852904	-3,757142	-0,350295	2,256111	-24,848045	317,945978	-1,991016	-3,757142	-0,350295	2,256111	-24,848045	317,945978	-1,991016
11:18:15,36	0,748953	3,366960	-0,105985	0,141984	0,315991	-0,501015	-3,759573	-0,350948	2,255198	2,676886	22,516278	-1,966355	1,573242	0,190670	1,172209	164,432484	-112,764227	10,833265	-3,759573	-0,350948	2,255198	-24,872536	317,642773	-1,966355	-3,759573	-0,350948	2,255198	-24,872536	317,642773	-1,966355
11:18:15,41	0,748953	3,366960	-0,105985	0,141984	0,315991	-0,501015	-3,754088	-0,344577	2,251910	2,324994	22,417954	-1,985994	1,569892	0,181691	1,170979	164,198358	-112,692047	10,846511	-3,754088	-0,344577	2,251910	-24,724336	317,113879	-1,985994	-3,754088	-0,344577	2,251910	-24,724336	317,113879	-1,985994
11:18:15,46	0,748953	3,366960	-0,105985	0,141984	0,315991	-0,501015	-3,744637	-0,346166	2,250680	2,353038	22,670542	-1,972748	1,573694	0,179717	1,166227	163,995295	-112,535353	10,837492	-3,744637	-0,346166	2,250680	-24,820982	316,624585	-1,972748	-3,744637	-0,346166	2,250680	-24,820982	316,624585	-1,972748
11:18:15,51	0,748953	3,366960	-0,105985	0,141984	0,315991	-0,501015	-3,744829	-0,350444	2,245928	2,609697	22,406377	-1,981766	1,586410	0,209762	1,172793	165,689219	-113,586338	10,791498	-3,744829	-0,350444	2,245928	-24,900197	316,375458	-1,981766	-3,744829	-0,350444	2,245928	-24,900197	316,375458	-1,981766
11:18:15,56	0,748953	3,366960	-0,105985	0,141984	0,315991	-0,501015	-3,777206	-0,346435	2,252494	2,337990	22,715230	-2,027760	2,274196	1,222900	1,089078	219,945827	-149,137808	10,255790	-3,777206	-0,346435	2,252494	-24,857165	319,225929	-2,027760	-3,777206	-0,346435	2,252494	-24,857165	319,225929	-2,027760
11:18:15,61	0,799013	3,367002	-0,106003	0,141981	0,315994	-0,501027	-4,998502	-0,435506	2,168779	3,309499	23,971149	-2,563469	2,415466	1,438504	0,999594	230,640784	-156,455763	10,216111	-4,998502	-0,435506	2,168779	-30,877690	416,353589	-2,563469	-4,998502	-0,435506	2,168779	-30,877690	416,353589	-2,563469
11:18:15,66	0,799013	3,367002	-0,106003	0,141981	0,315994	-0,501027	-5,255856	-0,450047	2,079295	3,075615	23,509821	-2,603147	2,407702	1,409388	0,985841	229,182037	-155,713302	10,247904	-5,255856	-0,450047	2,079295	-32,253100	436,094546	-2,603147	-5,255856	-0,450047	2,079295	-32,253100	436,094546	-2,603147
11:18:15,71	0,799013	3,367002	-0,106003	0,141981	0,315994	-0,501027	-5,226759	-0,457881	2,065542	3,396606	23,388323	-2,571355	2,399406	1,404922	0,978543	228,478910	-155,330948	10,269723	-5,226759	-0,457881	2,065542	-32,547088	433,688933	-2,571355	-5,226759	-0,457881	2,065542	-32,547088	433,688933	-2,571355
11:18:15,76	0,799013	3,367002	-0,106003	0,141981	0,315994	-0,501027	-5,218744	-0,452930	2,058244	3,118688	23,005040	-2,549535	2,392028	1,388086	0,971351	227,947174	-155,106342	10,253915	-5,218744	-0,452930	2,058244	-32,436307	432,676413	-2,549535	-5,218744	-0,452930	2,058244	-32,436307	432,676413	-2,549535
11:18:15,81	0,799013	3,367002	-0,106003	0,141981	0,315994	-0,501027	-5,200474	-0,454958	2,051052	3,152778	23,382268	-2,565343	2,393735	1,378676	0,965399	227,545094	-154,853623	10,283199	-5,200474	-0,454958	2,051052	-32,561396	431,619465	-2,565343	-5,200474	-0,454958	2,051052	-32,561396	431,619465	-2,565343
11:18:15,86	0,799013	3,367002	-0,106003	0,141981	0,315994	-0,501027	-5,193178	-0,461141	2,045100	3,492154	23,287062	-2,536059	2,388416	1,379363	0,963683	227,212911	-154,699456	10,286934	-5,193178	-0,461141	2,045100	-32,707444	430,951564	-2,536059	-5,193178	-0,461141	2,045100	-32,707444	430,951564	-2,536059
11:18:15,91	0,799013	3,367002	-0,106003	0,141981	0,315994	-0,501027	-5,191114	-0,456191	2,043383	3,202167	23,029668	-2,532325	2,385691	1,371168	0,960495	226,981989	-154,578152	10,283755	-5,191114	-0,456191	2,043383	-32,608844	430,532085	-2,532325	-5,191114	-0,456191	2,043383	-32,608844	430,532085	-2,532325
11:18:15,96	0,799013	3,367002	-0,106003	0,141981	0,315994	-0,501027	-5,182653	-0,457929	2,040196	3,282128	23,208957	-2,535503	2,381731	1,366139	0,955716	226,714108	-154,396646	10,274420	-5,182653	-0,457929	2,040196	-32,665307	430,047256	-2,535503	-5,182653	-0,457929	2,040196	-32,665307	430,047256	-2,535503
11:18:16,01	0,799013	3,367002	-0,106003	0,141981	0,315994	-0,501027	-5,176319	-0,457014	2,035417	3,257801	23,215631	-2,544839	2,380177	1,367559	0,954471	226,521633	-154,323248	10,298830	-5,176319	-0,457014	2,035417	-32,617814	429,556635	-2,544839	-5,176319	-0,457014	2,035417	-32,617814	429,556635	-2,544839
11:18:16,06	0,799013	3,367002	-0,106003	0,141981	0,315994	-0,501027	-5,176771	-0,454958	2,034171	3,118208	22,988697	-2,520429	2,373949	1,361610	0,948183	226,335222	-154,251179	10,300076	-5,176771	-0,454958	2,034171	-32,595998	429,365247	-2,520429	-5,176771	-0,454958	2,034171	-32,595998	429,365247	-2,520429
11:18:16,11	0,799013	3,367002	-0,106003	0,141981	0,315994	-0,501027	-5,168505	-0,452539	2,027884	2,961625	23,221070	-2,519183	2,378305	1,361147	0,948111	226,145423	-154,184626	10,309732	-5,168505	-0,452539	2,027884	-32,562685	428,948721	-2,519183	-5,168505	-0,452539	2,027884	-32,562685	428,948721	-2,519183
11:18:16,16	0,799013	3,367002	-0,106003	0,141981	0,315994	-0,501027	-5,170282	-0,456544	2,027811	3,132603	22,931020	-2,509527	2,381105	1,354090	0,944223	226,027076	-154,064479	10,335980	-5,170282	-0,456544	2,027811	-32,706071	428,798164	-2,509527	-5,170282	-0,456544	2,027811	-32,706071	428,798164	-2,509527
11:18:16,21	0,799013	3,367002	-0,106003	0,141981	0,315994	-0,501027	-5,165571	-0,462497	2,023924	3,487043	23,013451	-2,483278	2,379077	1,359040	0,941020	225,901848	-154,004998	10,322124	-5,165571	-0,462497	2,023924	-32,818952	428,510745	-2,483278	-5,165571	-0,462497	2,023924	-32,818952	428,510745	-2,483278
11:18:16,26	0,799013	3,367002	-0,106003	0,141981	0,315994	-0,501027	-5,168843	-0,458265	2,020721	3,255916	22,705078	-2,497134	2,373581	1,348380	0,943275	225,745588	-153,931940	10,264026	-5,168843	-0,458265	2,020721	-32,717925	428,459282	-2,497134	-5,168843	-0,458265	2,020721	-32,717925	428,459282	-2,497134
11:18:16,31	0,799013	3,367002	-0,106003	0,141981	0,315994	-0,501027	-5,156863	-0,458835	2,022976	3,270691	23,156178	-2,555233	2,376996	1,345227	0,939445	225,679192	-153,872945	10,356263	-5,156863	-0,458835	2,022976	-32,747889	427,969960	-2,555233	-5,156863	-0,458835	2,022976	-32,747889	427,969960	-2,555233
11:18:16,36	0,799013	3,367002	-0,106003	0,141981	0,315994	-0,501027	-5,155840	-0,463369	2,019146	3,524353	23,122391	-2,462995	2,372486	1,348732	0,938173	225,490833	-153,815679	10,360548	-5,155840	-0,463369	2,019146	-32,850146	427,855845	-2,462995	-5,155840	-0,463369	2,019146	-32,850146	427,855845	-2,462995
11:18:16,41	0,799013	3,367002	-0,106003	0,141981	0,315994	-0,501027	-5,156621	-0,457711	2,017874	3,185529	22,890013	-2,458710	2,371288	1,344884	0,935825	225,467534	-153,800548	10,332853	-5,156621	-0,457711	2,017874	-32,744783	427,684790	-2,458710	-5,156621	-0,457711	2,017874	-32,744783	427,684790	-2,458710
11:18:16,46	0,799013	3,367002	-0,106003	0,141981	0,315994	-0,501027	-5,152690	-0,458598	2,015525	3,233109	23,066681	-2,486406	2,372337	1,349730	0,934583	225,387009	-153,708847	10,309202	-5,152690	-0,458598	2,015525	-32,766835	427,552875	-2,486406	-5,152690	-0,458598	2,015525	-32,766835	427,552875	-2,486406
11:18:16,52	0,799013	3,367002	-0,106003	0,141981	0,315994	-0,501027	-5,157411	-0,457084	2,014284	3,193509	22,705635	-2,510056	2,373796	1,346921	0,935329	225,238029	-153,709995	10,339149	-5,157411	-0,457084	2,014284	-32,687550	427,562378	-2,510056	-5,157411	-0,457084	2,014284	-32,687550	427,562378	-2,510056
11:18:16,57	0,799013	3,367002	-0,106003	0,141981	0,315994	-0,501027	-5,155708	-0,459751	2,015030	3,256744	22,665741	-2,480109	2,367407	1,341632	0,935593	225,146829	-153,646406	10,297275	-5,155708	-0,459751	2,015030	-32,833727	427,388804	-2,480109	-5,155708	-0,459751	2,015030	-32,833727	427,388804	-2,480109
11:18:16,62	0,799013	3,367002	-0,106003	0,141981	0,315994	-0,501027	-5,147933	-0,456863	2,015294	3,116005	22,959249	-2,521983	2,370567	1,337345	0,931745	225,052219	-153,628236	10,290584	-5,147933	-0,456863	2,015294	-32,747709	427,071998	-2,521983	-5,147933	-0,456863	2,015294	-32,747709	427,071998	-2,521983
11:18:16,67	0,799013	3,367002	-0,106003	0,141981	0,315994	-0,501027	-5,145800	-0,461743	2,011446	3,338192	22,979146	-2,528675	2,367584	1,337571	0,932124	225,007448	-153,543626	10,312422	-5,145800	-0,461743	2,011446	-32,908596	426,924455	-2,528675	-5,145800	-0,461743	2,011446	-32,908596	426,924455	-2,528675
11:18:16,72	0,799013	3,367002	-0,106003	0,141981	0,315994	-0,501027	-5,144505	-0,459046	2,011825	3,248866	22,965438	-2,506836	2,366667	1,338006	0,930497	224,862051	-153,553967	10,309636	-5,144505	-0,459046	2,011825	-32,786251	426,809044	-2,506836	-5,144505	-0,459046	2,011825	-32,786251	426,809044	-2,506836
11:18:16,77	0,799013	3,367002	-0,106003	0,141981	0,315994	-0,501027	-5,144423	-0,458035	2,010198	3,114635	22,848933	-2,509622	2,364331	1,334999	0,926988	224,853736	-153,514169	10,288056	-5,144423	-0,458035	2,010198	-32,841112	426,686136	-2,509622	-5,144423	-0,458035	2,010198	-32,841112	426,686136	-2,509622
11:18:16,82	0,799013	3,367002	-0,106003	0,141981	0,315994	-0,501027	-5,140650	-0,457516	2,006689	3,117944	23,018009	-2,531202	2,371436	1,339314	0,924972	224,798610	-153,434786	10,366937	-5,140650	-0,457516	2,006689	-32,797043	426,559061	-2,531202	-5,140650	-0,457516	2,006689	-32,797043	426,559061	-2,531202
11:18:16,87	0,799013	3,367002	-0,106003	0,141981	0,315994	-0,501027	-5,147940	-0,461511	2,004673	3,366880	22,551501	-2,452321	2,368081	1,337761	0,923805	224,667023	-153,432241	10,314975	-5,147940	-0,461511	2,004673	-32,861733	426,664811	-2,452321	-5,147940	-0,461511	2,004673	-32,861733	426,664811	-2,452321
11:18:16,92	0,799013	3,367002	-0,106003	0,141981	0,315994	-0,501027	-5,144918	-0,459382	2,003506	3,192591	22,593434	-2,504284	2,363365	1,335302	0,923418	224,644307	-153,385006	10,325467	-5,144918	-0,459382	2,003506	-32,868908	426,469488	-2,504284	-5,144918	-0,459382	2,003506	-32,868908	426,469488	-2,504284
11:18:16,97	0,799013	3,367002	-0,106003	0,141981	0,315994	-0,501027	-5,140430	-0,456527	2,003119	3,073681	22,783495	-2,493791	2,368760	1,337927	0,919495	224,565137	-153,384368	10,331222	-5,140430	-0,456527	2,003119	-32,763703	426,307279	-2,493791	-5,140430	-0,456527	2,003119	-32,763703	426,307279	-2,493791
11:18:17,02	0,799013	3,367002	-0,106003	0,141981	0,315994	-0,501027	-5,145401	-0,459887	1,999195	3,209367	22,456154	-2,488037	2,371333	1,333595	0,921823	224,494011	-153,327797	10,340629	-5,145401	-0,459887	1,999195	-32,891775	426,370111	-2,488037	-5,145401	-0,459887	1,999195	-32,891775	426,370111	-2,488037
11:18:17,07	0,799013	3,367002	-0,106003	0,141981	0,315994	-0,501027	-5,142936	-0,464281	2,001524	3,451290	22,494440	-2,478630	2,366618	1,328037	0,919886	224,485859	-153,342090	10,330104	-5,142936	-0,464281	2,001524	-32,994789	426,214912	-2,478630	-5,142936	-0,464281	2,001524	-32,994789	426,214912	-2,478630
11:18:17,12	0,799013	3,367002	-0,106003	0,141981	0,315994	-0,501027	-5,135765	-0,462977	1,999587	3,367040	22,867435	-2,489154	2,375117	1,345358	0,913116	224,863967	-153,530453	10,311384	-5,135765	-0,462977	1,999587	-32,976693	426,024960	-2,489154	-5,135765	-0,462977	1,999587	-32,976693	426,024960	-2,489154
11:18:17,17	0,799013	3,367002	-0,106003	0,141981	0,315994	-0,501027	-5,155015	-0,461677	1,992817	3,325334	22,288037	-2,507874	3,188553	2,604804	0,552981	292,023432	-195,965120	9,712013	-5,155015	-0,461677	1,992817	-32,916300	426,956733	-2,507874	-5,155015	-0,461677	1,992817	-32,916300	426,956733	-2,507874
11:18:17,22	0,848989	3,366988	-0,105986	0,141996	0,315987	-0,501025	-6,652445	-0,536410	1,632682	4,041705	23,800794	-3,107246	3,330307	2,820609	0,407251	302,975785	-203,064185	9,672277	-6,652445	-0,536410	1,632682	-38,066476	546,017732	-3,107246	-6,652445	-0,536410	1,632682	-38,066476	546,017732	-3,107246
11:18:17,27	0,848989	3,366988	-0,105986	0,141996	0,315987	-0,501025	-6,910214	-0,551270	1,486952	4,142614	23,431340	-3,146982	3,319034	2,795466	0,396200	301,523924	-202,293056	9,703256	-6,910214	-0,551270	1,486952	-39,132048	565,883161	-3,146982	-6,910214	-0,551270	1,486952	-39,132048	565,883161	-3,146982
11:18:17,32	0,848989	3,366988	-0,105986	0,141996	0,315987	-0,501025	-6,882803	-0,554078	1,475901	4,230545	23,213811	-3,116002	3,305577	2,785970	0,389620	300,641139	-201,901699	9,738055	-6,882803	-0,554078	1,475901	-39,264587	563,513851	-3,116002	-6,882803	-0,554078	1,475901	-39,264587	563,513851	-3,116002
11:18:17,37	0,848989	3,366988	-0,105986	0,141996	0,315987	-0,501025	-6,867851	-0,547172	1,469321	3,768976	23,031127	-3,081203	3,304844	2,767341	0,384397	300,104305	-201,592903	9,735987	-6,867851	-0,547172	1,469321	-39,184051	562,157428	-3,081203	-6,867851	-0,547172	1,469321	-39,184051	562,157428	-3,081203
11:18:17,42	0,848989	3,366988	-0,105986	0,141996	0,315987	-0,501025	-6,851351	-0,555852	1,464098	4,219322	23,269828	-3,083272	3,302928	2,769853	0,381479	299,706365	-201,406048	9,738189	-6,851351	-0,555852	1,464098	-39,415052	561,100863	-3,083272	-6,851351	-0,555852	1,464098	-39,415052	561,100863	-3,083272
11:18:17,47	0,848989	3,366988	-0,105986	0,141996	0,315987	-0,501025	-6,852569	-0,552937	1,461180	4,030579	22,768440	-3,081070	3,298844	2,756818	0,380570	299,374370	-201,298600	9,699350	-6,852569	-0,552937	1,461180	-39,374947	560,695086	-3,081070	-6,852569	-0,552937	1,461180	-39,374947	560,695086	-3,081070
11:18:17,52	0,848989	3,366988	-0,105986	0,141996	0,315987	-0,501025	-6,839238	-0,555918	1,460271	4,112648	23,120408	-3,119908	3,293605	2,754847	0,376190	299,057643	-201,069684	9,755012	-6,839238	-0,555918	1,460271	-39,526889	560,000576	-3,119908	-6,839238	-0,555918	1,460271	-39,526889	560,000576	-3,119908
11:18:17,57	0,848989	3,366988	-0,105986	0,141996	0,315987	-0,501025	-6,834911	-0,552366	1,455891	3,967835	22,956656	-3,064247	3,290942	2,747517	0,372406	298,796695	-200,963678	9,756999	-6,834911	-0,552366	1,455891	-39,392881	559,497162	-3,064247	-6,834911	-0,552366	1,455891	-39,392881	559,497162	-3,064247
11:18:17,62	0,848989	3,366988	-0,105986	0,141996	0,315987	-0,501025	-6,827232	-0,553725	1,452107	3,999853	23,076971	-3,062259	3,299177	2,764321	0,379312	299,181634	-201,144699	9,738883	-6,827232	-0,553725	1,452107	-39,467575	559,014680	-3,062259	-6,827232	-0,553725	1,452107	-39,467575	559,014680	-3,062259
11:18:17,67	0,848989	3,366988	-0,105986	0,141996	0,315987	-0,501025	-6,845902	-0,552454	1,459013	3,969465	22,529990	-3,080375	4,161763	4,149267	0,071701	371,793602	-245,727486	9,407919	-6,845902	-0,552454	1,459013	-39,398194	559,933320	-3,080375	-6,845902	-0,552454	1,459013	-39,398194	559,933320	-3,080375
11:18:17,72	0,899008	3,367012	-0,105986	0,141983	0,315984	-0,501008	-8,476593	-0,607003	1,151402	4,502157	22,909228	-3,411339	4,287804	4,320474	-0,023921	380,333330	-251,740453	9,542993	-8,476593	-0,607003	1,151402	-43,147551	688,321806	-3,411339	-8,476593	-0,607003	1,151402	-43,147551	688,321806	-3,411339
11:18:17,77	0,899008	3,367012	-0,105986	0,141983	0,315984	-0,501008	-8,687883	-0,630553	1,055780	4,789274	22,324246	-3,276265	4,261877	4,272011	-0,035137	377,576615	-250,480700	9,534157	-8,687883	-0,630553	1,055780	-44,709159	704,323094	-3,276265	-8,687883	-0,630553	1,055780	-44,709159	704,323094	-3,276265
11:18:17,82	0,899008	3,367012	-0,105986	0,141983	0,315984	-0,501008	-8,632949	-0,632332	1,044564	4,594394	22,163562	-3,285102	4,250101	4,248121	-0,048088	376,221920	-249,849782	9,570592	-8,632949	-0,632332	1,044564	-45,043678	699,850079	-3,285102	-8,632949	-0,632332	1,044564	-45,043678	699,850079	-3,285102
11:18:17,87	0,899008	3,367012	-0,105986	0,141983	0,315984	-0,501008	-8,606372	-0,634078	1,031613	4,554245	22,056945	-3,248667	4,237693	4,226940	-0,052357	375,146997	-249,307640	9,625388	-8,606372	-0,634078	1,031613	-45,220911	697,657111	-3,248667	-8,606372	-0,634078	1,031613	-45,220911	697,657111	-3,248667
11:18:17,92	0,899008	3,367012	-0,105986	0,141983	0,315984	-0,501008	-8,581825	-0,633923	1,027344	4,478234	22,131373	-3,193870	4,237587	4,214644	-0,057321	374,420018	-249,020202	9,604484	-8,581825	-0,633923	1,027344	-45,284758	695,804652	-3,193870	-8,581825	-0,633923	1,027344	-45,284758	695,804652	-3,193870
11:18:17,97	0,899008	3,367012	-0,105986	0,141983	0,315984	-0,501008	-8,571123	-0,639980	1,022380	4,678605	21,914588	-3,214774	4,232754	4,202190	-0,061104	373,734709	-248,718052	9,670085	-8,571123	-0,639980	1,022380	-45,559813	694,747741	-3,214774	-8,571123	-0,639980	1,022380	-45,559813	694,747741	-3,214774
11:18:18,02	0,899008	3,367012	-0,105986	0,141983	0,315984	-0,501008	-8,557921	-0,642020	1,018596	4,703731	21,856517	-3,149174	4,224923	4,184819	-0,068607	373,202988	-248,438766	9,669788	-8,557921	-0,642020	1,018596	-45,694875	693,653321	-3,149174	-8,557921	-0,642020	1,018596	-45,694875	693,653321	-3,149174
11:18:18,07	0,899008	3,367012	-0,105986	0,141983	0,315984	-0,501008	-8,538962	-0,643924	1,011094	4,778734	22,242258	-3,149470	4,218151	4,175836	-0,073486	372,713172	-248,265859	9,646911	-8,538962	-0,643924	1,011094	-45,769316	692,550782	-3,149470	-8,538962	-0,643924	1,011094	-45,769316	692,550782	-3,149470
11:18:18,12	0,899008	3,367012	-0,105986	0,141983	0,315984	-0,501008	-8,527796	-0,642551	1,006215	4,612174	22,312243	-3,172348	4,213874	4,170318	-0,077172	372,290013	-248,074506	9,633849	-8,527796	-0,642551	1,006215	-45,828098	691,744236	-3,172348	-8,527796	-0,642551	1,006215	-45,828098	691,744236	-3,172348
11:18:18,17	0,899008	3,367012	-0,105986	0,141983	0,315984	-0,501008	-8,520879	-0,641607	1,002528	4,517196	22,209775	-3,185409	4,214400	4,161842	-0,078836	371,892560	-247,848840	9,683770	-8,520879	-0,641607	1,002528	-45,848932	691,098797	-3,185409	-8,520879	-0,641607	1,002528	-45,848932	691,098797	-3,185409
11:18:18,22	0,899008	3,367012	-0,105986	0,141983	0,315984	-0,501008	-8,513802	-0,646300	1,000865	4,757951	22,120757	-3,135489	4,207990	4,160892	-0,084402	371,621044	-247,741310	9,692143	-8,513802	-0,646300	1,000865	-45,976597	690,454212	-3,135489	-8,513802	-0,646300	1,000865	-45,976597	690,454212	-3,135489
11:18:18,27	0,899008	3,367012	-0,105986	0,141983	0,315984	-0,501008	-8,509774	-0,641223	0,995298	4,451321	22,041305	-3,127115	4,205043	4,153951	-0,086117	371,259506	-247,548666	9,667618	-8,509774	-0,641223	0,995298	-45,884695	690,058567	-3,127115	-8,509774	-0,641223	0,995298	-45,884695	690,058567	-3,127115
11:18:18,32	0,899008	3,367012	-0,105986	0,141983	0,315984	-0,501008	-8,502289	-0,642142	0,993583	4,485193	22,021090	-3,151640	4,202197	4,150192	-0,088935	370,997977	-247,463232	9,683398	-8,502289	-0,642142	0,993583	-45,922992	689,450798	-3,151640	-8,502289	-0,642142	0,993583	-45,922992	689,450798	-3,151640
11:18:18,37	0,899008	3,367012	-0,105986	0,141983	0,315984	-0,501008	-8,497611	-0,641557	0,990766	4,397967	21,995136	-3,135860	4,205767	4,141342	-0,092514	370,684356	-247,344929	9,711274	-8,497611	-0,641557	0,990766	-45,964252	689,057624	-3,135860	-8,497611	-0,641557	0,990766	-45,964252	689,057624	-3,135860
11:18:18,42	0,899008	3,367012	-0,105986	0,141983	0,315984	-0,501008	-8,491732	-0,649074	0,987187	4,734483	21,970130	-3,107985	4,204240	4,132963	-0,091048	370,452887	-247,228801	9,690748	-8,491732	-0,649074	0,987187	-46,217804	688,571055	-3,107985	-8,491732	-0,649074	0,987187	-46,217804	688,571055	-3,107985
11:18:18,47	0,899008	3,367012	-0,105986	0,141983	0,315984	-0,501008	-8,483712	-0,651941	0,988653	4,868394	22,128638	-3,128511	4,201476	4,135695	-0,095840	370,226242	-247,082223	9,681236	-8,483712	-0,651941	0,988653	-46,308938	688,100008	-3,128511	-8,483712	-0,651941	0,988653	-46,308938	688,100008	-3,128511
11:18:18,52	0,899008	3,367012	-0,105986	0,141983	0,315984	-0,501008	-8,484696	-0,648181	0,983860	4,686513	21,807872	-3,138023	4,194505	4,130812	-0,096706	369,982950	-247,068997	9,697293	-8,484696	-0,648181	0,983860	-46,195692	687,856529	-3,138023	-8,484696	-0,648181	0,983860	-46,195692	687,856529	-3,138023
11:18:18,57	0,899008	3,367012	-0,105986	0,141983	0,315984	-0,501008	-8,476982	-0,644586	0,982994	4,389368	21,991713	-3,121965	4,198854	4,129797	-0,104721	369,807164	-247,005837	9,730826	-8,476982	-0,644586	0,982994	-46,210610	687,434787	-3,121965	-8,476982	-0,644586	0,982994	-46,210610	687,434787	-3,121965
11:18:18,63	0,899008	3,367012	-0,105986	0,141983	0,315984	-0,501008	-8,478277	-0,648859	0,974980	4,578386	21,740568	-3,088432	4,194269	4,123981	-0,100912	369,652713	-246,863965	9,696647	-8,478277	-0,648859	0,974980	-46,357048	687,285285	-3,088432	-8,478277	-0,648859	0,974980	-46,357048	687,285285	-3,088432
11:18:18,68	0,899008	3,367012	-0,105986	0,141983	0,315984	-0,501008	-8,470948	-0,647797	0,978789	4,568780	21,916952	-3,122611	4,195883	4,120113	-0,103922	369,398860	-246,748094	9,702082	-8,470948	-0,647797	0,978789	-46,283254	686,886386	-3,122611	-8,470948	-0,647797	0,978789	-46,283254	686,886386	-3,122611
11:18:18,73	0,899008	3,367012	-0,105986	0,141983	0,315984	-0,501008	-8,468405	-0,651128	0,975779	4,715456	21,771402	-3,117176	4,197343	4,119085	-0,109404	369,228603	-246,635970	9,744775	-8,468405	-0,651128	0,975779	-46,398128	686,541223	-3,117176	-8,468405	-0,651128	0,975779	-46,398128	686,541223	-3,117176
11:18:18,78	0,899008	3,367012	-0,105986	0,141983	0,315984	-0,501008	-8,468245	-0,652906	0,970297	4,819886	21,576239	-3,074483	4,192935	4,112376	-0,110656	369,061945	-246,597671	9,703113	-8,468245	-0,652906	0,970297	-46,433271	686,333460	-3,074483	-8,468245	-0,652906	0,970297	-46,433271	686,333460	-3,074483
11:18:18,83	0,899008	3,367012	-0,105986	0,141983	0,315984	-0,501008	-8,460231	-0,652444	0,969045	4,745668	21,829493	-3,116145	4,189974	4,110110	-0,111395	368,885276	-246,513403	9,725400	-8,460231	-0,652444	0,969045	-46,471172	685,957607	-3,116145	-8,460231	-0,652444	0,969045	-46,471172	685,957607	-3,116145
11:18:18,88	0,899008	3,367012	-0,105986	0,141983	0,315984	-0,501008	-8,456788	-0,651012	0,968305	4,655857	21,813398	-3,093859	4,184659	4,107019	-0,112724	368,725122	-246,481817	9,728700	-8,456788	-0,651012	0,968305	-46,448586	685,671232	-3,093859	-8,456788	-0,651012	0,968305	-46,448586	685,671232	-3,093859
11:18:18,93	0,899008	3,367012	-0,105986	0,141983	0,315984	-0,501008	-8,451453	-0,647955	0,966977	4,444148	21,936298	-3,090558	4,184372	4,104777	-0,113176	368,572944	-246,445966	9,726460	-8,451453	-0,647955	0,966977	-46,420286	685,375378	-3,090558	-8,451453	-0,647955	0,966977	-46,420286	685,375378	-3,090558
11:18:18,98	0,899008	3,367012	-0,105986	0,141983	0,315984	-0,501008	-8,449368	-0,648827	0,966525	4,444460	21,895005	-3,092798	4,187667	4,103374	-0,115578	368,418205	-246,325543	9,714351	-8,449368	-0,648827	0,966525	-46,488440	685,170409	-3,092798	-8,449368	-0,648827	0,966525	-46,488440	685,170409	-3,092798
11:18:19,03	0,899008	3,367012	-0,105986	0,141983	0,315984	-0,501008	-8,449800	-0,652383	0,964123	4,656282	21,678321	-3,104908	4,183376	4,107017	-0,117010	368,310040	-246,301901	9,715678	-8,449800	-0,652383	0,964123	-46,555749	684,987638	-3,104908	-8,449800	-0,652383	0,964123	-46,555749	684,987638	-3,104908
11:18:19,08	0,899008	3,367012	-0,105986	0,141983	0,315984	-0,501008	-8,450811	-0,646845	0,962691	4,334719	21,520289	-3,103580	4,187170	4,100710	-0,119575	368,144305	-246,202129	9,723070	-8,450811	-0,646845	0,962691	-46,442611	684,908918	-3,103580	-8,450811	-0,646845	0,962691	-46,442611	684,908918	-3,103580
11:18:19,13	0,899008	3,367012	-0,105986	0,141983	0,315984	-0,501008	-8,447245	-0,653284	0,960126	4,673097	21,512279	-3,096189	4,193597	4,111491	-0,123708	368,500233	-246,391543	9,743602	-8,447245	-0,653284	0,960126	-46,609713	684,621015	-3,096189	-8,447245	-0,653284	0,960126	-46,609713	684,621015	-3,096189
11:18:19,18	0,899008	3,367012	-0,105986	0,141983	0,315984	-0,501008	-8,459795	-0,653459	0,955993	4,696117	21,262628	-3,075656	5,043764	5,451430	-0,374503	438,518877	-289,961489	9,308017	-8,459795	-0,653459	0,955993	-46,600421	685,356540	-3,075656	-8,459795	-0,653459	0,955993	-46,600421	685,356540	-3,075656
11:18:19,23	0,948961	3,366935	-0,106003	0,141989	0,316004	-0,501006	-10,045300	-0,719756	0,705198	5,420209	21,239259	-3,511241	5,173302	5,597907	-0,488740	445,485048	-296,387558	9,279868	-10,045300	-0,719756	0,705198	-51,080626	809,795281	-3,511241	-10,045300	-0,719756	0,705198	-51,080626	809,795281	-3,511241
11:18:19,28	0,948961	3,366935	-0,106003	0,141989	0,316004	-0,501006	-10,236921	-0,758700	0,590961	5,363271	20,520851	-3,539390	5,134521	5,540694	-0,489250	442,232784	-294,862590	9,312137	-10,236921	-0,758700	0,590961	-54,194705	824,119164	-3,539390	-10,236921	-0,758700	0,590961	-54,194705	824,119164	-3,539390
11:18:19,33	0,948961	3,366935	-0,106003	0,141989	0,316004	-0,501006	-10,167983	-0,753722	0,590451	4,798909	20,526611	-3,507121	5,124984	5,505670	-0,491201	440,260875	-293,968613	9,298453	-10,167983	-0,753722	0,590451	-54,368243	818,713277	-3,507121	-10,167983	-0,753722	0,590451	-54,368243	818,713277	-3,507121
11:18:19,38	0,948961	3,366935	-0,106003	0,141989	0,316004	-0,501006	-10,132883	-0,762974	0,588500	5,068275	20,197118	-3,520805	5,115920	5,479380	-0,494990	439,064984	-293,380909	9,340945	-10,132883	-0,762974	0,588500	-54,825174	815,628406	-3,520805	-10,132883	-0,762974	0,588500	-54,825174	815,628406	-3,520805
11:18:19,43	0,948961	3,366935	-0,106003	0,141989	0,316004	-0,501006	-10,105583	-0,768270	0,584710	5,254714	20,287202	-3,478313	5,104778	5,459797	-0,494713	438,049995	-292,911633	9,380790	-10,105583	-0,768270	0,584710	-55,054510	813,575429	-3,478313	-10,105583	-0,768270	0,584710	-55,054510	813,575429	-3,478313
11:18:19,48	0,948961	3,366935	-0,106003	0,141989	0,316004	-0,501006	-10,083052	-0,768412	0,584988	5,161003	20,345131	-3,438468	5,092650	5,444964	-0,497683	437,202733	-292,509630	9,336092	-10,083052	-0,768412	0,584988	-55,159360	811,864734	-3,438468	-10,083052	-0,768412	0,584988	-55,159360	811,864734	-3,438468
11:18:19,53	0,948961	3,366935	-0,106003	0,141989	0,316004	-0,501006	-10,064143	-0,765325	0,582018	4,924976	20,393685	-3,483166	5,088181	5,436117	-0,497999	436,623272	-292,275541	9,401758	-10,064143	-0,765325	0,582018	-55,153033	810,428875	-3,483166	-10,064143	-0,765325	0,582018	-55,153033	810,428875	-3,483166
11:18:19,58	0,948961	3,366935	-0,106003	0,141989	0,316004	-0,501006	-10,054247	-0,765879	0,581702	4,866765	20,289388	-3,417501	5,084771	5,421809	-0,503245	436,000238	-291,965588	9,452486	-10,054247	-0,765879	0,581702	-55,254710	809,547768	-3,417501	-10,054247	-0,765879	0,581702	-55,254710	809,547768	-3,417501
11:18:19,63	0,948961	3,366935	-0,106003	0,141989	0,316004	-0,501006	-10,040150	-0,770080	0,576455	5,042138	20,327863	-3,366772	5,078391	5,423083	-0,503957	435,641187	-291,797976	9,393233	-10,040150	-0,770080	0,576455	-55,409131	808,479672	-3,366772	-10,040150	-0,770080	0,576455	-55,409131	808,479672	-3,366772
11:18:19,68	0,948961	3,366935	-0,106003	0,141989	0,316004	-0,501006	-11,539517	-0,836825	0,181564	5,253088	19,768298	-3,745477	5,892259	6,686927	-0,898137	501,407228	-333,492445	9,073781	-11,539517	-0,836825	0,181564	-60,437681	925,620413	-3,745477	-11,539517	-0,836825	0,181564	-60,437681	925,620413	-3,745477
11:18:19,73	0,998937	3,366976	-0,105988	0,141986	0,315995	-0,501018	-11,539517	-0,836825	0,181564	5,253088	19,768298	-3,745477	5,981807	6,770228	-0,974826	505,826052	-337,949037	9,086080	-11,539517	-0,836825	0,181564	-60,437681	925,620413	-3,745477	-11,539517	-0,836825	0,181564	-60,437681	925,620413	-3,745477
11:18:19,78	0,998937	3,366976	-0,105988	0,141986	0,315995	-0,501018	-11,656433	-0,872726	0,104875	5,469804	19,743815	-3,733178	5,929656	6,686014	-0,966888	501,023109	-335,535974	9,159757	-11,656433	-0,872726	0,104875	-63,039152	934,773774	-3,733178	-11,656433	-0,872726	0,104875	-63,039152	934,773774	-3,733178
11:18:19,83	0,998937	3,366976	-0,105988	0,141986	0,315995	-0,501018	-11,557426	-0,869668	0,112813	4,999118	19,526167	-3,659501	5,904834	6,639765	-0,961366	498,471091	-334,232331	9,196277	-11,557426	-0,869668	0,112813	-63,269828	926,784095	-3,659501	-11,557426	-0,869668	0,112813	-63,269828	926,784095	-3,659501
11:18:19,88	0,998937	3,366976	-0,105988	0,141986	0,315995	-0,501018	-11,504961	-0,871297	0,118335	4,936775	19,392380	-3,622982	5,895321	6,607634	-0,956346	496,829603	-333,334514	9,221137	-11,504961	-0,871297	0,118335	-63,460003	922,531857	-3,622982	-11,504961	-0,871297	0,118335	-63,460003	922,531857	-3,622982
11:18:19,93	0,998937	3,366976	-0,105988	0,141986	0,315995	-0,501018	-11,472380	-0,879123	0,123355	5,300562	19,216164	-3,598122	5,878670	6,579855	-0,952421	495,399827	-332,568999	9,247736	-11,472380	-0,879123	0,123355	-63,710627	919,797957	-3,598122	-11,472380	-0,879123	0,123355	-63,710627	919,797957	-3,598122
11:18:19,98	0,998937	3,366976	-0,105988	0,141986	0,315995	-0,501018	-11,439997	-0,878593	0,127280	5,221043	19,279094	-3,571522	5,864520	6,559727	-0,944323	494,308023	-332,031744	9,227047	-11,439997	-0,878593	0,127280	-63,748501	917,318832	-3,571522	-11,439997	-0,878593	0,127280	-63,748501	917,318832	-3,571522
11:18:20,03	0,998937	3,366976	-0,105988	0,141986	0,315995	-0,501018	-11,415490	-0,876403	0,135378	5,026531	19,339259	-3,592211	5,849345	6,539571	-0,937300	493,298034	-331,494016	9,278683	-11,415490	-0,876403	0,135378	-63,771091	915,455261	-3,592211	-11,415490	-0,876403	0,135378	-63,771091	915,455261	-3,592211
11:18:20,08	0,998937	3,366976	-0,105988	0,141986	0,315995	-0,501018	-11,390447	-0,873338	0,142401	4,827873	19,497991	-3,540576	5,850932	6,523132	-0,932183	492,429284	-330,978763	9,284303	-11,390447	-0,873338	0,142401	-63,729191	913,648063	-3,540576	-11,390447	-0,873338	0,142401	-63,729191	913,648063	-3,540576
11:18:20,13	0,998937	3,366976	-0,105988	0,141986	0,315995	-0,501018	-11,377004	-0,882932	0,147518	5,338605	19,187008	-3,534955	5,842046	6,506568	-0,925073	491,689231	-330,667292	9,293568	-11,377004	-0,882932	0,147518	-63,971584	912,281854	-3,534955	-11,377004	-0,882932	0,147518	-63,971584	912,281854	-3,534955
11:18:20,18	0,998937	3,366976	-0,105988	0,141986	0,315995	-0,501018	-11,358216	-0,883518	0,154627	5,268797	19,367351	-3,525691	5,830241	6,495676	-0,920310	490,951750	-330,265129	9,322011	-11,358216	-0,883518	0,154627	-64,087400	910,987330	-3,525691	-11,358216	-0,883518	0,154627	-64,087400	910,987330	-3,525691
11:18:20,23	0,998937	3,366976	-0,105988	0,141986	0,315995	-0,501018	-11,342881	-0,878741	0,159391	4,999920	19,325034	-3,497248	5,823461	6,486191	-0,913200	490,316341	-329,886295	9,305508	-11,342881	-0,878741	0,159391	-63,981259	909,741182	-3,497248	-11,342881	-0,878741	0,159391	-63,981259	909,741182	-3,497248
11:18:20,28	0,998937	3,366976	-0,105988	0,141986	0,315995	-0,501018	-11,331276	-0,877612	0,166501	4,951605	19,188773	-3,513751	5,817103	6,480174	-0,909048	489,736900	-329,565375	9,345489	-11,331276	-0,877612	0,166501	-63,940975	908,693965	-3,513751	-11,331276	-0,877612	0,166501	-63,940975	908,693965	-3,513751
11:18:20,33	0,998937	3,366976	-0,105988	0,141986	0,315995	-0,501018	-11,322887	-0,875115	0,170653	4,809955	18,962760	-3,473769	5,815138	6,464583	-0,900758	489,206593	-329,259542	9,367574	-11,322887	-0,875115	0,170653	-63,886594	907,809371	-3,473769	-11,322887	-0,875115	0,170653	-63,886594	907,809371	-3,473769
11:18:20,38	0,998937	3,366976	-0,105988	0,141986	0,315995	-0,501018	-11,308402	-0,881208	0,178943	5,126488	19,103800	-3,451684	5,811452	6,458084	-0,895905	488,750814	-329,028375	9,350884	-11,308402	-0,881208	0,178943	-64,048350	906,813345	-3,451684	-11,308402	-0,881208	0,178943	-64,048350	906,813345	-3,451684
11:18:20,43	0,998937	3,366976	-0,105988	0,141986	0,315995	-0,501018	-11,300931	-0,881266	0,183796	5,101799	18,981989	-3,468374	5,804919	6,446688	-0,890650	488,312341	-328,761043	9,319176	-11,300931	-0,881266	0,183796	-64,077574	906,105066	-3,468374	-11,300931	-0,881266	0,183796	-64,077574	906,105066	-3,468374
11:18:20,48	0,998937	3,366976	-0,105988	0,141986	0,315995	-0,501018	-11,287795	-0,881306	0,189051	5,116167	19,151679	-3,500083	5,801161	6,439904	-0,885011	487,809547	-328,484348	9,342655	-11,287795	-0,881306	0,189051	-64,066357	905,243561	-3,500083	-11,287795	-0,881306	0,189051	-64,066357	905,243561	-3,500083
11:18:20,53	0,998937	3,366976	-0,105988	0,141986	0,315995	-0,501018	-11,280041	-0,881444	0,194690	5,111559	18,981078	-3,476604	5,786945	6,436218	-0,878391	487,376502	-328,193515	9,371194	-11,280041	-0,881444	0,194690	-64,081781	904,464316	-3,476604	-11,280041	-0,881444	0,194690	-64,081781	904,464316	-3,476604
11:18:20,58	0,998937	3,366976	-0,105988	0,141986	0,315995	-0,501018	-11,269741	-0,870975	0,201309	4,602536	18,996231	-3,448065	5,792728	6,428915	-0,871364	486,946731	-327,993965	9,365530	-11,269741	-0,870975	0,201309	-63,769016	903,670922	-3,448065	-11,269741	-0,870975	0,201309	-63,769016	903,670922	-3,448065
11:18:20,64	0,998937	3,366976	-0,105988	0,141986	0,315995	-0,501018	-11,266308	-0,879635	0,208337	5,010758	18,702805	-3,453729	5,791112	6,426298	-0,866977	486,741383	-327,838475	9,369284	-11,266308	-0,879635	0,208337	-64,040561	903,107968	-3,453729	-11,266308	-0,879635	0,208337	-64,040561	903,107968	-3,453729
11:18:20,69	0,998937	3,366976	-0,105988	0,141986	0,315995	-0,501018	-11,263233	-0,879544	0,212724	5,038024	18,607097	-3,449974	5,786888	6,415675	-0,862707	486,215381	-327,556397	9,373977	-11,263233	-0,879544	0,212724	-64,006173	902,770912	-3,449974	-11,263233	-0,879544	0,212724	-64,006173	902,770912	-3,449974
11:18:20,74	0,998937	3,366976	-0,105988	0,141986	0,315995	-0,501018	-11,251921	-0,881198	0,216994	5,105300	18,598744	-3,445282	5,779322	6,400246	-0,856208	485,861007	-327,361344	9,371471	-11,251921	-0,881198	0,216994	-64,068710	901,874578	-3,445282	-11,251921	-0,881198	0,216994	-64,068710	901,874578	-3,445282
11:18:20,79	0,998937	3,366976	-0,105988	0,141986	0,315995	-0,501018	-11,234777	-0,882360	0,223492	5,157464	19,085828	-3,447787	5,778888	6,404806	-0,853336	485,534882	-327,173872	9,413598	-11,234777	-0,882360	0,223492	-64,107773	901,015829	-3,447787	-11,234777	-0,882360	0,223492	-64,107773	901,015829	-3,447787
11:18:20,84	0,998937	3,366976	-0,105988	0,141986	0,315995	-0,501018	-11,238509	-0,879704	0,226365	5,018642	18,515603	-3,405661	5,775960	6,395912	-0,844818	485,221612	-326,970474	9,387253	-11,238509	-0,879704	0,226365	-64,038093	900,738554	-3,405661	-11,238509	-0,879704	0,226365	-64,038093	900,738554	-3,405661
11:18:20,89	0,998937	3,366976	-0,105988	0,141986	0,315995	-0,501018	-11,229342	-0,881615	0,234883	5,137525	18,619277	-3,432005	5,767303	6,388394	-0,840804	484,849351	-326,787153	9,412894	-11,229342	-0,881615	0,234883	-64,069222	900,122636	-3,432005	-11,229342	-0,881615	0,234883	-64,069222	900,122636	-3,432005
11:18:20,94	0,998937	3,366976	-0,105988	0,141986	0,315995	-0,501018	-11,218503	-0,877876	0,238897	4,915757	18,768856	-3,406365	5,767961	6,380441	-0,837275	484,611131	-326,629343	9,381653	-11,218503	-0,877876	0,238897	-63,997524	899,421355	-3,406365	-11,218503	-0,877876	0,238897	-63,997524	899,421355	-3,406365
11:18:20,99	0,998937	3,366976	-0,105988	0,141986	0,315995	-0,501018	-11,211945	-0,882423	0,242426	5,169758	18,824674	-3,437606	5,766718	6,379842	-0,834361	484,290890	-326,391367	9,446209	-11,211945	-0,882423	0,242426	-64,100462	898,962353	-3,437606	-11,211945	-0,882423	0,242426	-64,100462	898,962353	-3,437606
11:18:21,04	0,998937	3,366976	-0,105988	0,141986	0,315995	-0,501018	-11,210804	-0,881646	0,245340	5,175311	18,487695	-3,373049	5,764087	6,375105	-0,830498	484,023636	-326,255331	9,428002	-11,210804	-0,881646	0,245340	-64,033889	898,535785	-3,373049	-11,210804	-0,881646	0,245340	-64,033889	898,535785	-3,373049
11:18:21,09	0,998937	3,366976	-0,105988	0,141986	0,315995	-0,501018	-11,205387	-0,881735	0,249203	5,164153	18,469921	-3,391256	5,753013	6,370178	-0,823627	483,711583	-326,061212	9,445138	-11,205387	-0,881735	0,249203	-64,052080	898,092763	-3,391256	-11,205387	-0,881735	0,249203	-64,052080	898,092763	-3,391256
11:18:21,14	0,998937	3,366976	-0,105988	0,141986	0,315995	-0,501018	-11,195583	-0,874609	0,256074	4,805673	18,612424	-3,374121	5,749667	6,357975	-0,818261	483,440185	-325,943271	9,446052	-11,195583	-0,874609	0,256074	-63,851149	897,465652	-3,374121	-11,195583	-0,874609	0,256074	-63,851149	897,465652	-3,374121
11:18:21,19	0,998937	3,366976	-0,105988	0,141986	0,315995	-0,501018	-11,183341	-0,877813	0,261440	4,938699	18,954977	-3,373207	5,748768	6,357289	-0,814878	483,238168	-325,813978	9,416038	-11,183341	-0,877813	0,261440	-63,969602	896,847243	-3,373207	-11,183341	-0,877813	0,261440	-63,969602	896,847243	-3,373207
11:18:21,24	0,998937	3,366976	-0,105988	0,141986	0,315995	-0,501018	-11,182298	-0,877378	0,264823	4,927030	18,769602	-3,403221	5,750086	6,356230	-0,808665	483,004103	-325,593084	9,414541	-11,182298	-0,877378	0,264823	-63,947106	896,580011	-3,403221	-11,182298	-0,877378	0,264823	-63,947106	896,580011	-3,403221
11:18:21,29	0,998937	3,366976	-0,105988	0,141986	0,315995	-0,501018	-11,182039	-0,879048	0,271036	5,088175	18,469903	-3,404717	5,746983	6,348428	-0,805307	482,799397	-325,483387	9,443071	-11,182039	-0,879048	0,271036	-63,917115	896,260002	-3,404717	-11,182039	-0,879048	0,271036	-63,917115	896,260002	-3,404717
11:18:21,34	0,998937	3,366976	-0,105988	0,141986	0,315995	-0,501018	-11,173732	-0,880262	0,274394	5,143924	18,669786	-3,376187	5,740561	6,345515	-0,799232	482,473849	-325,317039	9,446507	-11,173732	-0,880262	0,274394	-63,956624	895,807713	-3,376187	-11,173732	-0,880262	0,274394	-63,956624	895,807713	-3,376187
11:18:21,39	0,998937	3,366976	-0,105988	0,141986	0,315995	-0,501018	-11,167998	-0,876157	0,280468	4,911771	18,602840	-3,372751	5,737821	6,342326	-0,795818	482,243448	-325,208778	9,463854	-11,167998	-0,876157	0,280468	-63,866564	895,290659	-3,372751	-11,167998	-0,876157	0,280468	-63,866564	895,290659	-3,372751
11:18:21,44	0,998937	3,366976	-0,105988	0,141986	0,315995	-0,501018	-11,163866	-0,875378	0,283883	4,849826	18,564012	-3,355404	5,733928	6,338051	-0,792833	482,002365	-325,059589	9,429226	-11,163866	-0,875378	0,283883	-63,867368	894,927512	-3,355404	-11,163866	-0,875378	0,283883	-63,867368	894,927512	-3,355404
11:18:21,49	0,998937	3,366976	-0,105988	0,141986	0,315995	-0,501018	-11,158217	-0,874145	0,286868	4,794361	18,574386	-3,390032	5,731315	6,334917	-0,788540	481,834651	-324,962129	9,456384	-11,158217	-0,874145	0,286868	-63,826029	894,494433	-3,390032	-11,158217	-0,874145	0,286868	-63,826029	894,494433	-3,390032
11:18:21,54	0,998937	3,366976	-0,105988	0,141986	0,315995	-0,501018	-11,154197	-0,873449	0,291161	4,758686	18,589479	-3,362875	5,734046	6,325869	-0,787806	481,643593	-324,789660	9,416123	-11,154197	-0,873449	0,291161	-63,807024	894,193913	-3,362875	-11,154197	-0,873449	0,291161	-63,807024	894,193913	-3,362875
11:18:21,59	0,998937	3,366976	-0,105988	0,141986	0,315995	-0,501018	-11,147726	-0,880338	0,291895	5,170771	18,674233	-3,403136	5,729788	6,328978	-0,782222	481,442316	-324,651659	9,453259	-11,147726	-0,880338	0,291895	-63,935762	893,770759	-3,403136	-11,147726	-0,880338	0,291895	-63,935762	893,770759	-3,403136
11:18:21,64	0,998937	3,366976	-0,105988	0,141986	0,315995	-0,501018	-11,148289	-0,875096	0,297479	4,917051	18,401642	-3,365999	5,731597	6,325204	-0,774836	481,221578	-324,549988	9,479076	-11,148289	-0,875096	0,297479	-63,777969	893,542368	-3,365999	-11,148289	-0,875096	0,297479	-63,777969	893,542368	-3,365999
11:18:21,69	0,998937	3,366976	-0,105988	0,141986	0,315995	-0,501018	-11,145926	-0,878550	0,304865	5,074338	18,282560	-3,340182	5,724771	6,321745	-0,772618	480,995659	-324,413586	9,458500	-11,145926	-0,878550	0,304865	-63,891819	893,237727	-3,340182	-11,145926	-0,878550	0,304865	-63,891819	893,237727	-3,340182
11:18:21,74	0,998937	3,366976	-0,105988	0,141986	0,315995	-0,501018	-11,139517	-0,874367	0,307083	4,862011	18,351963	-3,360759	5,721999	6,312126	-0,769805	480,840188	-324,351732	9,453616	-11,139517	-0,874367	0,307083	-63,775811	892,804043	-3,360759	-11,139517	-0,874367	0,307083	-63,775811	892,804043	-3,360759
11:18:21,79	0,998937	3,366976	-0,105988	0,141986	0,315995	-0,501018	-11,129801	-0,876776	0,309896	4,963112	18,691607	-3,365642	5,723714	6,311947	-0,766836	480,649483	-324,168528	9,423570	-11,129801	-0,876776	0,309896	-63,863821	892,381010	-3,365642	-11,129801	-0,876776	0,309896	-63,863821	892,381010	-3,365642
11:18:21,84	0,998937	3,366976	-0,105988	0,141986	0,315995	-0,501018	-11,130503	-0,878351	0,312865	5,108304	18,398347	-3,395689	5,719952	6,310739	-0,762689	480,496026	-324,046942	9,476563	-11,130503	-0,878351	0,312865	-63,842242	892,142855	-3,395689	-11,130503	-0,878351	0,312865	-63,842242	892,142855	-3,395689
11:18:21,89	0,998937	3,366976	-0,105988	0,141986	0,315995	-0,501018	-11,127576	-0,875698	0,317012	4,998902	18,356861	-3,342696	5,719065	6,306597	-0,758095	480,324180	-324,014697	9,466108	-11,127576	-0,875698	0,317012	-63,743363	891,871598	-3,342696	-11,127576	-0,875698	0,317012	-63,743363	891,871598	-3,342696
11:18:21,94	0,998937	3,366976	-0,105988	0,141986	0,315995	-0,501018	-11,123546	-0,877000	0,321606	5,008630	18,401510	-3,353150	5,714133	6,297793	-0,753393	480,144857	-323,892341	9,455949	-11,123546	-0,877000	0,321606	-63,835876	891,599841	-3,353150	-11,123546	-0,877000	0,321606	-63,835876	891,599841	-3,353150
11:18:21,99	0,998937	3,366976	-0,105988	0,141986	0,315995	-0,501018	-11,113455	-0,877130	0,326308	5,031711	18,709752	-3,363309	5,710483	6,297668	-0,749399	480,011835	-323,814574	9,470860	-11,113455	-0,877130	0,326308	-63,823029	891,115959	-3,363309	-11,113455	-0,877130	0,326308	-63,823029	891,115959	-3,363309
11:18:22,04	0,998937	3,366976	-0,105988	0,141986	0,315995	-0,501018	-11,111522	-0,874033	0,330302	4,871461	18,656173	-3,348399	5,706499	6,293893	-0,748595	479,794837	-323,704475	9,452269	-11,111522	-0,874033	0,330302	-63,740099	890,910658	-3,348399	-11,111522	-0,874033	0,330302	-63,740099	890,910658	-3,348399
11:18:22,09	0,998937	3,366976	-0,105988	0,141986	0,315995	-0,501018	-11,106260	-0,872469	0,331106	4,777028	18,686809	-3,366990	5,708630	6,290211	-0,744767	479,630051	-323,584936	9,450439	-11,106260	-0,872469	0,331106	-63,711826	890,528245	-3,366990	-11,106260	-0,872469	0,331106	-63,711826	890,528245	-3,366990
11:18:22,14	0,998937	3,366976	-0,105988	0,141986	0,315995	-0,501018	-11,104137	-0,876156	0,334934	4,989852	18,594739	-3,368819	5,702008	6,293617	-0,743998	479,465276	-323,481246	9,443446	-11,104137	-0,876156	0,334934	-63,788386	890,269502	-3,368819	-11,104137	-0,876156	0,334934	-63,788386	890,269502	-3,368819
11:18:22,19	0,998937	3,366976	-0,105988	0,141986	0,315995	-0,501018	-11,103776	-0,868718	0,335702	4,610516	18,418969	-3,375813	5,702532	6,286256	-0,740275	479,320298	-323,412280	9,486273	-11,103776	-0,868718	0,335702	-63,583882	890,065390	-3,375813	-11,103776	-0,868718	0,335702	-63,583882	890,065390	-3,375813
11:18:22,24	0,998937	3,366976	-0,105988	0,141986	0,315995	-0,501018	-11,097663	-0,872853	0,339426	4,812736	18,576805	-3,332986	5,701642	6,284120	-0,737725	479,201395	-323,306023	9,494932	-11,097663	-0,872853	0,339426	-63,706204	889,743359	-3,332986	-11,097663	-0,872853	0,339426	-63,706204	889,743359	-3,332986
11:18:22,29	0,998937	3,366976	-0,105988	0,141986	0,315995	-0,501018	-11,095368	-0,873150	0,341976	4,860739	18,540039	-3,324326	5,695968	6,282440	-0,734119	479,031707	-323,158098	9,484667	-11,095368	-0,873150	0,341976	-63,681499	889,526443	-3,324326	-11,095368	-0,873150	0,341976	-63,681499	889,526443	-3,324326
11:18:22,34	0,998937	3,366976	-0,105988	0,141986	0,315995	-0,501018	-11,091077	-0,869076	0,345582	4,692167	18,542285	-3,334591	5,695965	6,276819	-0,730617	478,841552	-323,087642	9,444729	-11,091077	-0,869076	0,345582	-63,530283	889,191799	-3,334591	-11,091077	-0,869076	0,345582	-63,530283	889,191799	-3,334591
11:18:22,39	0,998937	3,366976	-0,105988	0,141986	0,315995	-0,501018	-11,086207	-0,871884	0,349084	4,804138	18,595579	-3,374529	5,698170	6,278930	-0,724679	478,690133	-322,995793	9,474572	-11,086207	-0,871884	0,349084	-63,638763	888,862856	-3,374529	-11,086207	-0,871884	0,349084	-63,638763	888,862856	-3,374529
11:18:22,44	0,998937	3,366976	-0,105988	0,141986	0,315995	-0,501018	-11,089138	-0,872738	0,355022	4,852353	18,266129	-3,344687	5,698825	6,276033	-0,724976	478,581706	-322,881282	9,472758	-11,089138	-0,872738	0,355022	-63,657547	888,763462	-3,344687	-11,089138	-0,872738	0,355022	-63,657547	888,763462	-3,344687
11:18:22,49	0,998937	3,366976	-0,105988	0,141986	0,315995	-0,501018	-11,086956	-0,874754	0,354725	5,002158	18,228416	-3,346500	5,695103	6,268910	-0,719981	478,441636	-322,822715	9,447109	-11,086956	-0,874754	0,354725	-63,666023	888,554493	-3,346500	-11,086956	-0,874754	0,354725	-63,666023	888,554493	-3,346500
11:18:22,54	0,998937	3,366976	-0,105988	0,141986	0,315995	-0,501018	-11,078926	-0,875092	0,359720	5,000401	18,495388	-3,372149	5,694363	6,266842	-0,719612	478,329416	-322,709577	9,480298	-11,078926	-0,875092	0,359720	-63,694286	888,191111	-3,372149	-11,078926	-0,875092	0,359720	-63,694286	888,191111	-3,372149
11:18:22,59	0,998937	3,366976	-0,105988	0,141986	0,315995	-0,501018	-11,076766	-0,875485	0,360089	5,062727	18,453966	-3,338960	5,687570	6,269543	-0,712400	478,169198	-322,680365	9,505578	-11,076766	-0,875485	0,360089	-63,662839	887,980110	-3,338960	-11,076766	-0,875485	0,360089	-63,662839	887,980110	-3,338960
11:18:22,64	0,998937	3,366976	-0,105988	0,141986	0,315995	-0,501018	-11,075708	-0,868252	0,367301	4,631792	18,355623	-3,313680	5,690978	6,266130	-0,711580	478,053703	-322,559784	9,477507	-11,075708	-0,868252	0,367301	-63,525972	887,798714	-3,313680	-11,075708	-0,868252	0,367301	-63,525972	887,798714	-3,313680
11:18:22,69	0,998937	3,366976	-0,105988	0,141986	0,315995	-0,501018	-11,074457	-0,872910	0,368120	4,920680	18,260364	-3,341751	5,689637	6,260094	-0,711577	477,940602	-322,485938	9,518667	-11,074457	-0,872910	0,368120	-63,602727	887,605251	-3,341751	-11,074457	-0,872910	0,368120	-63,602727	887,605251	-3,341751
11:18:22,74	0,998937	3,366976	-0,105988	0,141986	0,315995	-0,501018	-11,068559	-0,874766	0,368124	5,024627	18,432192	-3,300591	5,687165	6,256462	-0,710462	477,850223	-322,426495	9,490785	-11,068559	-0,874766	0,368124	-63,644525	887,314081	-3,300591	-11,068559	-0,874766	0,368124	-63,644525	887,314081	-3,300591
11:18:22,79	0,998937	3,366976	-0,105988	0,141986	0,315995	-0,501018	-11,064178	-0,874441	0,369239	5,013994	18,552036	-3,328474	5,684693	6,254476	-0,706267	477,673567	-322,312515	9,485709	-11,064178	-0,874441	0,369239	-63,629613	887,089979	-3,328474	-11,064178	-0,874441	0,369239	-63,629613	887,089979	-3,328474
11:18:22,84	0,998937	3,366976	-0,105988	0,141986	0,315995	-0,501018	-11,061222	-0,873293	0,373434	4,964711	18,495739	-3,333549	5,680061	6,256878	-0,702472	477,471615	-322,212189	9,510048	-11,061222	-0,873293	0,373434	-63,588823	886,801683	-3,333549	-11,061222	-0,873293	0,373434	-63,588823	886,801683	-3,333549
11:18:22,89	0,998937	3,366976	-0,105988	0,141986	0,315995	-0,501018	-9,362745	-0,824971	1,140267	4,113796	18,528585	-2,801030	4,793606	4,807713	0,060566	402,044830	-276,729292	10,018228	-9,362745	-0,824971	1,140267	-60,646443	753,504037	-2,801030	-9,362745	-0,824971	1,140267	-60,646443	753,504037	-2,801030
11:18:22,94	0,949154	3,366963	-0,105995	0,141979	0,315998	-0,500992	-9,362745	-0,824971	1,140267	4,113796	18,528585	-2,801030	4,536716	4,385230	0,184151	380,955263	-263,689860	10,174848	-9,362745	-0,824971	1,140267	-60,646443	753,504037	-2,801030	-9,362745	-0,824971	1,140267	-60,646443	753,504037	-2,801030
11:18:22,99	0,949154	3,366963	-0,105995	0,141979	0,315998	-0,500992	-8,868420	-0,813740	1,263851	4,277452	19,449681	-2,644411	4,534957	4,399749	0,192480	381,360452	-263,863983	10,148159	-8,868420	-0,813740	1,263851	-59,601118	715,620615	-2,644411	-8,868420	-0,813740	1,263851	-59,601118	715,620615	-2,644411
11:18:23,04	0,949154	3,366963	-0,105995	0,141979	0,315998	-0,500992	-8,880114	-0,804956	1,272181	3,872508	19,279551	-2,671100	4,541608	4,399557	0,197851	381,643653	-263,994067	10,209593	-8,880114	-0,804956	1,272181	-59,316556	716,368475	-2,671100	-8,880114	-0,804956	1,272181	-59,316556	716,368475	-2,671100
11:18:23,09	0,949154	3,366963	-0,105995	0,141979	0,315998	-0,500992	-8,883273	-0,810813	1,277552	4,205988	19,425564	-2,609666	4,544066	4,406980	0,199585	381,777083	-264,019100	10,146115	-8,883273	-0,810813	1,277552	-59,442807	716,762499	-2,609666	-8,883273	-0,810813	1,277552	-59,442807	716,762499	-2,609666
11:18:23,14	0,949154	3,366963	-0,105995	0,141979	0,315998	-0,500992	-8,890930	-0,809229	1,279285	4,168691	19,155452	-2,673144	4,546095	4,410568	0,200840	381,941242	-264,105044	10,180555	-8,890930	-0,809229	1,279285	-59,355814	717,093490	-2,673144	-8,890930	-0,809229	1,279285	-59,355814	717,093490	-2,673144
11:18:23,19	0,949154	3,366963	-0,105995	0,141979	0,315998	-0,500992	-8,895052	-0,809193	1,280541	4,174461	19,126251	-2,638704	4,542868	4,408605	0,201257	382,085926	-264,144361	10,123409	-8,895052	-0,809193	1,280541	-59,347206	717,387858	-2,638704	-8,895052	-0,809193	1,280541	-59,347206	717,387858	-2,638704
11:18:23,24	0,949154	3,366963	-0,105995	0,141979	0,315998	-0,500992	-8,891739	-0,807380	1,280957	4,118478	19,443512	-2,695849	4,545851	4,414688	0,205452	382,210179	-264,158022	10,142363	-8,891739	-0,807380	1,280957	-59,260869	717,445008	-2,695849	-8,891739	-0,807380	1,280957	-59,260869	717,445008	-2,695849
11:18:23,29	0,949154	3,366963	-0,105995	0,141979	0,315998	-0,500992	-8,898498	-0,806922	1,285153	4,144931	19,206464	-2,676896	4,547922	4,415442	0,205826	382,270242	-264,172243	10,171814	-8,898498	-0,806922	1,285153	-59,198422	717,738567	-2,676896	-8,898498	-0,806922	1,285153	-59,198422	717,738567	-2,676896
11:18:23,34	0,949154	3,366963	-0,105995	0,141979	0,315998	-0,500992	-8,900187	-0,808338	1,285527	4,236305	19,177785	-2,647444	4,546702	4,410711	0,203293	382,225629	-264,124591	10,165949	-8,900187	-0,808338	1,285527	-59,218245	717,842441	-2,647444	-8,900187	-0,808338	1,285527	-59,218245	717,842441	-2,647444
11:18:23,39	0,949154	3,366963	-0,105995	0,141979	0,315998	-0,500992	-8,895480	-0,809647	1,282994	4,323341	19,360097	-2,653310	3,575166	2,846091	0,511955	300,892351	-214,631015	10,749414	-8,895480	-0,809647	1,282994	-59,233974	717,655239	-2,653310	-8,895480	-0,809647	1,282994	-59,233974	717,655239	-2,653310
11:18:23,44	0,899092	3,366922	-0,105976	0,141983	0,315995	-0,501023	-7,054712	-0,750583	1,591656	3,448030	19,896563	-2,069844	3,346771	2,501804	0,586216	283,081367	-203,507638	10,891412	-7,054712	-0,750583	1,591656	-55,472735	573,691461	-2,069844	-7,054712	-0,750583	1,591656	-55,472735	573,691461	-2,069844
11:18:23,49	0,899092	3,366922	-0,105976	0,141983	0,315995	-0,501023	-6,642353	-0,724930	1,665917	2,841727	20,352795	-1,927846	3,351574	2,514110	0,599740	283,865747	-203,841342	10,879201	-6,642353	-0,724930	1,665917	-54,065310	541,777497	-1,927846	-6,642353	-0,724930	1,665917	-54,065310	541,777497	-1,927846
11:18:23,54	0,899092	3,366922	-0,105976	0,141983	0,315995	-0,501023	-6,655412	-0,722937	1,679440	2,841270	20,519853	-1,940058	3,357368	2,515406	0,602856	284,231646	-204,026699	10,917251	-6,655412	-0,722937	1,679440	-53,909295	542,969715	-1,940058	-6,655412	-0,722937	1,679440	-53,909295	542,969715	-1,940058
11:18:23,59	0,899092	3,366922	-0,105976	0,141983	0,315995	-0,501023	-6,659431	-0,727307	1,682557	3,090904	20,720429	-1,902007	3,366854	2,520994	0,610279	284,572045	-204,135528	10,902161	-6,659431	-0,727307	1,682557	-54,002657	543,485771	-1,902007	-6,659431	-0,727307	1,682557	-54,002657	543,485771	-1,902007
11:18:23,64	0,899092	3,366922	-0,105976	0,141983	0,315995	-0,501023	-6,669013	-0,732728	1,689980	3,448748	20,571377	-1,917097	3,369743	2,527900	0,618948	284,809967	-204,229221	10,903058	-6,669013	-0,732728	1,689980	-54,070363	544,088900	-1,917097	-6,669013	-0,732728	1,689980	-54,070363	544,088900	-1,917097
11:18:23,69	0,899092	3,366922	-0,105976	0,141983	0,315995	-0,501023	-6,676439	-0,731777	1,698649	3,437126	20,438133	-1,916200	3,366639	2,530067	0,619232	284,951016	-204,316103	10,867751	-6,676439	-0,731777	1,698649	-54,007347	544,538575	-1,916200	-6,676439	-0,731777	1,698649	-54,007347	544,538575	-1,916200
11:18:23,74	0,899092	3,366922	-0,105976	0,141983	0,315995	-0,501023	-6,676764	-0,728005	1,698933	3,236291	20,586828	-1,951507	3,370287	2,532723	0,620681	285,116287	-204,353918	10,891633	-6,676764	-0,728005	1,698933	-53,912120	544,712779	-1,951507	-6,676764	-0,728005	1,698933	-53,912120	544,712779	-1,951507
11:18:23,79	0,899092	3,366922	-0,105976	0,141983	0,315995	-0,501023	-6,680888	-0,729837	1,700382	3,381415	20,534422	-1,927626	3,370666	2,532982	0,625582	285,214477	-204,416348	10,888168	-6,680888	-0,729837	1,700382	-53,910766	544,984098	-1,927626	-6,680888	-0,729837	1,700382	-53,910766	544,984098	-1,927626
11:18:23,84	0,899092	3,366922	-0,105976	0,141983	0,315995	-0,501023	-6,681301	-0,730036	1,705283	3,386782	20,629158	-1,931090	3,369291	2,536911	0,628389	285,408329	-204,424834	10,908767	-6,681301	-0,730036	1,705283	-53,921006	545,111312	-1,931090	-6,681301	-0,730036	1,705283	-53,921006	545,111312	-1,931090
11:18:23,89	0,899092	3,366922	-0,105976	0,141983	0,315995	-0,501023	-6,684017	-0,726880	1,708090	3,312279	20,660085	-1,910492	3,366587	2,537390	0,630755	285,524343	-204,450586	10,890378	-6,684017	-0,726880	1,708090	-53,747812	545,355392	-1,910492	-6,684017	-0,726880	1,708090	-53,747812	545,355392	-1,910492
11:18:23,94	0,899092	3,366922	-0,105976	0,141983	0,315995	-0,501023	-6,683079	-0,724298	1,710456	3,213716	20,822173	-1,928881	3,368412	2,539344	0,634259	285,561964	-204,487745	10,882429	-6,683079	-0,724298	1,710456	-53,643682	545,443899	-1,928881	-6,683079	-0,724298	1,710456	-53,643682	545,443899	-1,928881
11:18:23,99	0,899092	3,366922	-0,105976	0,141983	0,315995	-0,501023	-6,685683	-0,724902	1,713960	3,231761	20,737920	-1,936830	3,365911	2,538331	0,634799	285,635161	-204,513682	10,864592	-6,685683	-0,724902	1,713960	-53,673061	545,564068	-1,936830	-6,685683	-0,724902	1,713960	-53,673061	545,564068	-1,936830
11:18:24,04	0,899092	3,366922	-0,105976	0,141983	0,315995	-0,501023	-6,683556	-0,723243	1,714500	3,159594	20,924927	-1,954667	3,368204	2,536713	0,635545	285,765982	-204,582273	10,900321	-6,683556	-0,723243	1,714500	-53,614944	545,584040	-1,954667	-6,683556	-0,723243	1,714500	-53,614944	545,584040	-1,954667
11:18:24,09	0,899092	3,366922	-0,105976	0,141983	0,315995	-0,501023	-6,683301	-0,726037	1,715245	3,310927	21,085755	-1,918937	3,368912	2,538085	0,638267	285,823584	-204,601203	10,873567	-6,683301	-0,726037	1,715245	-53,682993	545,724882	-1,918937	-6,683301	-0,726037	1,715245	-53,682993	545,724882	-1,918937
11:18:24,14	0,899092	3,366922	-0,105976	0,141983	0,315995	-0,501023	-6,684844	-0,725965	1,717968	3,319559	21,064880	-1,945692	3,371478	2,540990	0,639082	285,915925	-204,566538	10,878952	-6,684844	-0,725965	1,717968	-53,668662	545,825117	-1,945692	-6,684844	-0,725965	1,717968	-53,668662	545,825117	-1,945692
11:18:24,19	0,899092	3,366922	-0,105976	0,141983	0,315995	-0,501023	-6,688642	-0,726734	1,718783	3,435755	20,929987	-1,940307	3,374549	2,546329	0,639978	285,946170	-204,634152	10,913591	-6,688642	-0,726734	1,718783	-53,612858	545,988418	-1,940307	-6,688642	-0,726734	1,718783	-53,612858	545,988418	-1,940307
11:18:24,24	0,899092	3,366922	-0,105976	0,141983	0,315995	-0,501023	-6,694801	-0,726724	1,719679	3,391813	20,669727	-1,905667	3,371940	2,542332	0,638866	285,984821	-204,651617	10,900154	-6,694801	-0,726724	1,719679	-53,656033	546,211627	-1,905667	-6,694801	-0,726724	1,719679	-53,656033	546,211627	-1,905667
11:18:24,29	0,899092	3,366922	-0,105976	0,141983	0,315995	-0,501023	-6,690036	-0,726463	1,718567	3,382437	20,959744	-1,919104	3,372903	2,540539	0,643063	286,067721	-204,685221	10,905262	-6,690036	-0,726463	1,718567	-53,644912	546,127544	-1,919104	-6,690036	-0,726463	1,718567	-53,644912	546,127544	-1,919104
11:18:24,35	0,899092	3,366922	-0,105976	0,141983	0,315995	-0,501023	-6,688965	-0,728194	1,722764	3,484802	21,104038	-1,913996	3,375359	2,549330	0,641488	286,136032	-204,680176	10,883183	-6,688965	-0,728194	1,722764	-53,678439	546,187755	-1,913996	-6,688965	-0,728194	1,722764	-53,678439	546,187755	-1,913996
11:18:24,40	0,899092	3,366922	-0,105976	0,141983	0,315995	-0,501023	-6,697806	-0,725926	1,721189	3,405360	20,700938	-1,936075	3,370176	2,543177	0,642700	286,182054	-204,704678	10,889070	-6,697806	-0,725926	1,721189	-53,579796	546,478680	-1,936075	-6,697806	-0,725926	1,721189	-53,579796	546,478680	-1,936075
11:18:24,45	0,899092	3,366922	-0,105976	0,141983	0,315995	-0,501023	-6,689885	-0,724513	1,722401	3,333696	21,164909	-1,930189	3,373813	2,547078	0,642367	286,256417	-204,733691	10,932393	-6,689885	-0,724513	1,722401	-53,540571	546,320895	-1,930189	-6,689885	-0,724513	1,722401	-53,540571	546,320895	-1,930189
11:18:24,50	0,899092	3,366922	-0,105976	0,141983	0,315995	-0,501023	-6,689511	-0,726863	1,724010	3,429320	21,264192	-1,904589	3,376816	2,551265	0,645015	286,281579	-204,743984	10,839275	-6,689511	-0,726863	1,724010	-53,629410	546,390780	-1,904589	-6,689511	-0,726863	1,724010	-53,629410	546,390780	-1,904589
11:18:24,55	0,899092	3,366922	-0,105976	0,141983	0,315995	-0,501023	-6,700209	-0,726220	1,724715	3,438167	20,733892	-1,979983	3,366390	2,547967	0,646416	286,288053	-204,736519	10,889601	-6,700209	-0,726220	1,724715	-53,570076	546,700332	-1,979983	-6,700209	-0,726220	1,724715	-53,570076	546,700332	-1,979983
11:18:24,60	0,899092	3,366922	-0,105976	0,141983	0,315995	-0,501023	-6,693253	-0,718862	1,725178	3,073048	21,184913	-1,930848	3,366965	2,548920	0,645477	286,367670	-204,773479	10,888411	-6,693253	-0,718862	1,725178	-53,357585	546,605300	-1,930848	-6,693253	-0,718862	1,725178	-53,357585	546,605300	-1,930848
11:18:24,65	0,899092	3,366922	-0,105976	0,141983	0,315995	-0,501023	-6,693253	-0,718862	1,725178	3,073048	21,184913	-1,930848	3,372877	2,551796	0,647037	286,380597	-204,767582	10,893811	-6,693253	-0,718862	1,725178	-53,357585	546,605300	-1,930848	-6,693253	-0,718862	1,725178	-53,357585	546,605300	-1,930848
11:18:24,70	0,899092	3,366922	-0,105976	0,141983	0,315995	-0,501023	-6,698700	-0,722543	1,726738	3,276060	20,909917	-1,925448	3,377647	2,549118	0,647952	286,406591	-204,786099	10,906145	-6,698700	-0,722543	1,726738	-53,443575	546,757891	-1,925448	-6,698700	-0,722543	1,726738	-53,443575	546,757891	-1,925448
11:18:24,75	0,899092	3,366922	-0,105976	0,141983	0,315995	-0,501023	-6,698767	-0,728013	1,727653	3,557454	20,938245	-1,913113	3,368951	2,545280	0,647864	286,476304	-204,839590	10,868992	-6,698767	-0,728013	1,727653	-53,591566	546,791415	-1,913113	-6,698767	-0,728013	1,727653	-53,591566	546,791415	-1,913113
11:18:24,80	0,899092	3,366922	-0,105976	0,141983	0,315995	-0,501023	-6,691094	-0,722401	1,727564	3,254161	21,424345	-1,950267	3,376692	2,550697	0,646722	286,528867	-204,825616	10,886271	-6,691094	-0,722401	1,727564	-53,454316	546,675207	-1,950267	-6,691094	-0,722401	1,727564	-53,454316	546,675207	-1,950267
11:18:24,85	0,899092	3,366922	-0,105976	0,141983	0,315995	-0,501023	-6,699656	-0,726397	1,726423	3,500322	21,017656	-1,932987	3,370212	2,549177	0,650601	286,522492	-204,841775	10,882113	-6,699656	-0,726397	1,726423	-53,521819	546,940632	-1,932987	-6,699656	-0,726397	1,726423	-53,521819	546,940632	-1,932987
11:18:24,90	0,899092	3,366922	-0,105976	0,141983	0,315995	-0,501023	-6,695099	-0,721545	1,730301	3,230839	21,257158	-1,937145	3,372786	2,546257	0,646548	286,557104	-204,848104	10,877976	-6,695099	-0,721545	1,730301	-53,410423	546,822442	-1,937145	-6,695099	-0,721545	1,730301	-53,410423	546,822442	-1,937145
11:18:24,95	0,899092	3,366922	-0,105976	0,141983	0,315995	-0,501023	-6,693857	-0,725234	1,726249	3,434488	21,354864	-1,941283	3,362085	2,531983	0,651374	285,470727	-204,159329	10,924893	-6,693857	-0,725234	1,726249	-53,496355	546,822676	-1,941283	-6,693857	-0,725234	1,726249	-53,496355	546,822676	-1,941283
11:18:25,00	0,899092	3,366922	-0,105976	0,141983	0,315995	-0,501023	-6,676146	-0,723103	1,731075	3,377002	20,990649	-1,894365	2,474445	1,079689	0,927178	209,793586	-158,497027	11,335045	-6,676146	-0,723103	1,731075	-53,386585	545,068103	-1,894365	-6,676146	-0,723103	1,731075	-53,386585	545,068103	-1,894365
11:18:25,05	0,849002	3,366988	-0,105994	0,141996	0,316009	-0,500982	-4,974603	-0,680531	2,006878	2,869407	21,101456	-1,484213	2,238090	0,706658	1,046509	190,961622	-146,923063	11,410762	-4,974603	-0,680531	2,006878	-50,552315	411,607757	-1,484213	-4,974603	-0,680531	2,006878	-50,552315	411,607757	-1,484213
11:18:25,10	0,849002	3,366988	-0,105994	0,141996	0,316009	-0,500982	-4,533371	-0,662357	2,126210	2,531716	21,949560	-1,408496	2,249711	0,725923	1,052023	191,896540	-147,332550	11,407717	-4,533371	-0,662357	2,126210	-49,463343	377,819188	-1,408496	-4,533371	-0,662357	2,126210	-49,463343	377,819188	-1,408496
11:18:25,15	0,849002	3,366988	-0,105994	0,141996	0,316009	-0,500982	-4,555865	-0,662789	2,131724	2,667001	21,794262	-1,411541	2,247714	0,736074	1,061418	192,397947	-147,482079	11,379086	-4,555865	-0,662789	2,131724	-49,361950	379,429693	-1,411541	-4,555865	-0,662789	2,131724	-49,361950	379,429693	-1,411541
11:18:25,20	0,849002	3,366988	-0,105994	0,141996	0,316009	-0,500982	-4,563658	-0,655985	2,141119	2,434372	21,898039	-1,440172	2,249583	0,740733	1,060802	192,788534	-147,636998	11,377151	-4,563658	-0,655985	2,141119	-49,060423	380,145195	-1,440172	-4,563658	-0,655985	2,141119	-49,060423	380,145195	-1,440172
11:18:25,25	0,849002	3,366988	-0,105994	0,141996	0,316009	-0,500982	-4,568627	-0,655274	2,140503	2,458529	22,055360	-1,442107	2,255331	0,741434	1,068323	193,048049	-147,813129	11,389589	-4,568627	-0,655274	2,140503	-48,980451	380,692596	-1,442107	-4,568627	-0,655274	2,140503	-48,980451	380,692596	-1,442107
11:18:25,30	0,849002	3,366988	-0,105994	0,141996	0,316009	-0,500982	-4,572109	-0,659901	2,148024	2,676380	22,187139	-1,429670	2,260374	0,743806	1,067647	193,307268	-147,901194	11,369991	-4,572109	-0,659901	2,148024	-49,125855	381,097666	-1,429670	-4,572109	-0,659901	2,148024	-49,125855	381,097666	-1,429670
11:18:25,35	0,849002	3,366988	-0,105994	0,141996	0,316009	-0,500982	-4,576684	-0,663082	2,147348	2,895141	22,217729	-1,449267	2,258042	0,751370	1,068060	193,519203	-147,947641	11,405151	-4,576684	-0,663082	2,147348	-49,156811	381,487441	-1,449267	-4,576684	-0,663082	2,147348	-49,156811	381,487441	-1,449267
11:18:25,40	0,849002	3,366988	-0,105994	0,141996	0,316009	-0,500982	-4,582068	-0,657281	2,147760	2,659228	22,144523	-1,414108	2,263293	0,753849	1,073607	193,686954	-147,996815	11,361394	-4,582068	-0,657281	2,147760	-48,937340	381,836883	-1,414108	-4,582068	-0,657281	2,147760	-48,937340	381,836883	-1,414108
11:18:25,45	0,849002	3,366988	-0,105994	0,141996	0,316009	-0,500982	-4,586841	-0,660589	2,153308	2,872528	22,066185	-1,457865	2,255554	0,751445	1,068111	193,485267	-147,892286	11,413283	-4,586841	-0,660589	2,153308	-48,983710	382,133234	-1,457865	-4,586841	-0,660589	2,153308	-48,983710	382,133234	-1,457865
11:18:25,50	0,849002	3,366988	-0,105994	0,141996	0,316009	-0,500982	-4,580890	-0,655089	2,147812	2,576206	22,148749	-1,405975	1,425559	-0,564093	1,297334	124,216823	-105,216362	11,744721	-4,580890	-0,655089	2,147812	-48,848276	381,748581	-1,405975	-4,580890	-0,655089	2,147812	-48,848276	381,748581	-1,405975
11:18:25,55	0,798984	3,366929	-0,105975	0,141990	0,316011	-0,500984	-3,026604	-0,594061	2,377035	1,726973	21,645431	-1,074537	1,225800	-0,871337	1,375481	108,271956	-94,663725	11,758817	-3,026604	-0,594061	2,377035	-44,906853	259,233848	-1,074537	-3,026604	-0,594061	2,377035	-44,906853	259,233848	-1,074537
11:18:25,60	0,798984	3,366929	-0,105975	0,141990	0,316011	-0,500984	-2,660643	-0,574687	2,455182	1,885906	21,590449	-1,060442	1,230373	-0,849292	1,383238	109,499360	-95,204339	11,787982	-2,660643	-0,574687	2,455182	-43,227012	230,450900	-1,060442	-2,660643	-0,574687	2,455182	-43,227012	230,450900	-1,060442
11:18:25,65	0,798984	3,366929	-0,105975	0,141990	0,316011	-0,500984	-2,682021	-0,567625	2,462939	1,664195	21,812060	-1,031276	1,244233	-0,832155	1,386656	110,293740	-95,571422	11,781818	-2,682021	-0,567625	2,462939	-42,894350	232,350688	-1,031276	-2,682021	-0,567625	2,462939	-42,894350	232,350688	-1,031276
11:18:25,70	0,798984	3,366929	-0,105975	0,141990	0,316011	-0,500984	-2,703792	-0,571060	2,466357	1,922091	21,551455	-1,037440	1,241499	-0,832293	1,386887	110,809471	-95,782151	11,775191	-2,703792	-0,571060	2,466357	-42,906085	233,799118	-1,037440	-2,703792	-0,571060	2,466357	-42,906085	233,799118	-1,037440
11:18:25,75	0,798984	3,366929	-0,105975	0,141990	0,316011	-0,500984	-2,702305	-0,568761	2,466588	1,877949	22,180754	-1,044068	1,243882	-0,826514	1,390122	111,172626	-95,980240	11,747456	-2,702305	-0,568761	2,466588	-42,769811	234,311725	-1,044068	-2,702305	-0,568761	2,466588	-42,769811	234,311725	-1,044068
11:18:25,80	0,798984	3,366929	-0,105975	0,141990	0,316011	-0,500984	-2,708502	-0,567936	2,469823	1,845036	22,272097	-1,071803	1,251536	-0,822606	1,391066	111,520066	-96,161444	11,763634	-2,708502	-0,567936	2,469823	-42,737901	234,889470	-1,071803	-2,708502	-0,567936	2,469823	-42,737901	234,889470	-1,071803
11:18:25,85	0,798984	3,366929	-0,105975	0,141990	0,316011	-0,500984	-2,715713	-0,572610	2,470767	2,104891	22,288610	-1,055625	1,252038	-0,815517	1,389212	111,808033	-96,256098	11,745373	-2,715713	-0,572610	2,470767	-42,844975	235,472061	-1,055625	-2,715713	-0,572610	2,470767	-42,844975	235,472061	-1,055625
11:18:25,90	0,798984	3,366929	-0,105975	0,141990	0,316011	-0,500984	-2,722103	-0,569500	2,468913	2,005172	22,253008	-1,073885	1,252437	-0,807594	1,390851	112,037339	-96,321438	11,760552	-2,722103	-0,569500	2,468913	-42,700546	235,938127	-1,073885	-2,722103	-0,569500	2,468913	-42,700546	235,938127	-1,073885
11:18:25,95	0,798984	3,366929	-0,105975	0,141990	0,316011	-0,500984	-2,729164	-0,565884	2,470551	1,875237	22,117100	-1,058707	1,256555	-0,800325	1,390346	112,300710	-96,440681	11,737953	-2,729164	-0,565884	2,470551	-42,546669	236,356493	-1,058707	-2,729164	-0,565884	2,470551	-42,546669	236,356493	-1,058707
11:18:26,00	0,798984	3,366929	-0,105975	0,141990	0,316011	-0,500984	-2,737518	-0,565816	2,470047	1,900119	21,970387	-1,081306	1,253152	-0,808973	1,390230	112,440670	-96,542166	11,710871	-2,737518	-0,565816	2,470047	-42,516450	236,865589	-1,081306	-2,737518	-0,565816	2,470047	-42,516450	236,865589	-1,081306
11:18:26,05	0,798984	3,366929	-0,105975	0,141990	0,316011	-0,500984	-2,728328	-0,567192	2,469930	1,953779	22,620239	-1,108387	1,257540	-0,797642	1,389904	112,617094	-96,593759	11,743959	-2,728328	-0,567192	2,469930	-42,570830	236,793994	-1,108387	-2,728328	-0,567192	2,469930	-42,570830	236,793994	-1,108387
11:18:26,10	0,798984	3,366929	-0,105975	0,141990	0,316011	-0,500984	-2,740335	-0,565328	2,469605	1,900334	22,174484	-1,075300	1,251767	-0,802424	1,389896	112,755404	-96,615483	11,716721	-2,740335	-0,565328	2,469605	-42,477878	237,290751	-1,075300	-2,740335	-0,565328	2,469605	-42,477878	237,290751	-1,075300
11:18:26,15	0,798984	3,366929	-0,105975	0,141990	0,316011	-0,500984	-2,733307	-0,562718	2,469596	1,814997	22,670581	-1,102537	1,255681	-0,796395	1,392306	112,884725	-96,719625	11,682282	-2,733307	-0,562718	2,469596	-42,358394	237,235151	-1,102537	-2,733307	-0,562718	2,469596	-42,358394	237,235151	-1,102537
11:18:26,20	0,798984	3,366929	-0,105975	0,141990	0,316011	-0,500984	-2,740485	-0,563093	2,472007	1,808975	22,461379	-1,136976	1,259489	-0,795969	1,393153	113,022798	-96,748504	11,684989	-2,740485	-0,563093	2,472007	-42,393864	237,589441	-1,136976	-2,740485	-0,563093	2,472007	-42,393864	237,589441	-1,136976
11:18:26,25	0,798984	3,366929	-0,105975	0,141990	0,316011	-0,500984	-2,742758	-0,566179	2,472853	2,013432	22,477170	-1,134269	1,254919	-0,795096	1,390469	113,112063	-96,789137	11,693433	-2,742758	-0,566179	2,472853	-42,431595	237,783704	-1,134269	-2,742758	-0,566179	2,472853	-42,431595	237,783704	-1,134269
11:18:26,30	0,798984	3,366929	-0,105975	0,141990	0,316011	-0,500984	-2,741229	-0,561784	2,470170	1,794365	22,654339	-1,125826	1,257492	-0,789008	1,391326	113,259123	-96,861633	11,738877	-2,741229	-0,561784	2,470170	-42,305699	237,840787	-1,125826	-2,741229	-0,561784	2,470170	-42,305699	237,840787	-1,125826
11:18:26,35	0,798984	3,366929	-0,105975	0,141990	0,316011	-0,500984	-2,747788	-0,560969	2,471027	1,762714	22,476853	-1,080381	1,258222	-0,791087	1,391116	113,365905	-96,867575	11,724615	-2,747788	-0,560969	2,471027	-42,273346	238,178218	-1,080381	-2,747788	-0,560969	2,471027	-42,273346	238,178218	-1,080381
11:18:26,40	0,798984	3,366929	-0,105975	0,141990	0,316011	-0,500984	-2,746353	-0,562640	2,470817	1,897856	22,646939	-1,094644	1,258449	-0,788810	1,393720	113,447742	-96,932464	11,704337	-2,746353	-0,562640	2,470817	-42,269385	238,235629	-1,094644	-2,746353	-0,562640	2,470817	-42,269385	238,235629	-1,094644
11:18:26,46	0,798984	3,366929	-0,105975	0,141990	0,316011	-0,500984	-2,748438	-0,561699	2,473421	1,833630	22,641810	-1,114922	1,256748	-0,785944	1,389868	113,506076	-96,957212	11,734490	-2,748438	-0,561699	2,473421	-42,259717	238,394212	-1,114922	-2,748438	-0,561699	2,473421	-42,259717	238,394212	-1,114922
11:18:26,51	0,798984	3,366929	-0,105975	0,141990	0,316011	-0,500984	-2,750069	-0,558793	2,469569	1,690256	22,619888	-1,084768	1,270006	-0,785329	1,391125	113,661800	-97,005663	11,737801	-2,750069	-0,558793	2,469569	-42,174975	238,500328	-1,084768	-2,750069	-0,558793	2,469569	-42,174975	238,500328	-1,084768
11:18:26,56	0,798984	3,366929	-0,105975	0,141990	0,316011	-0,500984	-2,757231	-0,569967	2,470825	2,307205	22,406579	-1,081457	1,256868	-0,784992	1,395265	113,706801	-97,015963	11,686240	-2,757231	-0,569967	2,470825	-42,435183	238,849192	-1,081457	-2,757231	-0,569967	2,470825	-42,435183	238,849192	-1,081457
11:18:26,61	0,798984	3,366929	-0,105975	0,141990	0,316011	-0,500984	-2,750954	-0,558421	2,474966	1,720398	22,777103	-1,133019	1,266345	-0,780926	1,393244	113,819596	-97,079664	11,734962	-2,750954	-0,558421	2,474966	-42,115636	238,726974	-1,133019	-2,750954	-0,558421	2,474966	-42,115636	238,726974	-1,133019
11:18:26,66	0,798984	3,366929	-0,105975	0,141990	0,316011	-0,500984	-2,759214	-0,564595	2,472945	2,042669	22,477123	-1,084296	1,263947	-0,778863	1,393929	113,901901	-97,090486	11,750202	-2,759214	-0,564595	2,472945	-42,278012	239,075395	-1,084296	-2,759214	-0,564595	2,472945	-42,278012	239,075395	-1,084296
11:18:26,71	0,798984	3,366929	-0,105975	0,141990	0,316011	-0,500984	-2,759801	-0,561487	2,473630	1,912842	22,523255	-1,069056	1,259487	-0,782256	1,395863	113,946640	-97,131492	11,698738	-2,759801	-0,561487	2,473630	-42,163874	239,167657	-1,069056	-2,759801	-0,561487	2,473630	-42,163874	239,167657	-1,069056
11:18:26,76	0,798984	3,366929	-0,105975	0,141990	0,316011	-0,500984	-2,754633	-0,559321	2,475564	1,787060	22,851250	-1,120521	1,262386	-0,776629	1,395866	114,014889	-97,154135	11,687743	-2,754633	-0,559321	2,475564	-42,119615	239,089947	-1,120521	-2,754633	-0,559321	2,475564	-42,119615	239,089947	-1,120521
11:18:26,81	0,798984	3,366929	-0,105975	0,141990	0,316011	-0,500984	-2,760955	-0,559017	2,475567	1,785788	22,592917	-1,131515	1,269578	-0,775883	1,396695	114,080458	-97,169636	11,706803	-2,760955	-0,559017	2,475567	-42,097053	239,327915	-1,131515	-2,760955	-0,559017	2,475567	-42,097053	239,327915	-1,131515
11:18:26,86	0,798984	3,366929	-0,105975	0,141990	0,316011	-0,500984	-2,765197	-0,564872	2,476396	2,109629	22,436863	-1,112456	1,262461	-0,776241	1,394940	114,125765	-97,233256	11,681474	-2,765197	-0,564872	2,476396	-42,232862	239,504866	-1,112456	-2,765197	-0,564872	2,476396	-42,232862	239,504866	-1,112456
11:18:26,91	0,798984	3,366929	-0,105975	0,141990	0,316011	-0,500984	-2,761329	-0,558888	2,474640	1,765995	22,709070	-1,137785	1,269260	-0,775881	1,392108	114,233552	-97,215816	11,716177	-2,761329	-0,558888	2,474640	-42,106717	239,473398	-1,137785	-2,761329	-0,558888	2,474640	-42,106717	239,473398	-1,137785
11:18:26,96	0,798984	3,366929	-0,105975	0,141990	0,316011	-0,500984	-2,765040	-0,564597	2,471809	2,131833	22,600718	-1,103081	1,263647	-0,776303	1,396946	114,229595	-97,261942	11,698651	-2,765040	-0,564597	2,471809	-42,188995	239,656369	-1,103081	-2,765040	-0,564597	2,471809	-42,188995	239,656369	-1,103081
11:18:27,01	0,798984	3,366929	-0,105975	0,141990	0,316011	-0,500984	-2,761868	-0,559947	2,476647	1,848118	22,785286	-1,120608	1,264058	-0,771732	1,396398	114,304236	-97,273253	11,725252	-2,761868	-0,559947	2,476647	-42,107699	239,591953	-1,120608	-2,761868	-0,559947	2,476647	-42,107699	239,591953	-1,120608
11:18:27,06	0,798984	3,366929	-0,105975	0,141990	0,316011	-0,500984	-2,766032	-0,558017	2,476099	1,775301	22,639077	-1,094007	1,264794	-0,768683	1,397595	114,374724	-97,256583	11,739448	-2,766032	-0,558017	2,476099	-42,029039	239,772585	-1,094007	-2,766032	-0,558017	2,476099	-42,029039	239,772585	-1,094007
11:18:27,11	0,798984	3,366929	-0,105975	0,141990	0,316011	-0,500984	-2,769041	-0,557130	2,477296	1,778873	22,535335	-1,079810	1,269917	-0,776549	1,394117	114,426881	-97,312861	11,679591	-2,769041	-0,557130	2,477296	-41,955860	239,905024	-1,079810	-2,769041	-0,557130	2,477296	-41,955860	239,905024	-1,079810
11:18:27,16	0,798984	3,366929	-0,105975	0,141990	0,316011	-0,500984	-2,764790	-0,565499	2,473818	2,191392	22,829667	-1,139668	1,269058	-0,769467	1,397612	114,456571	-97,323780	11,698304	-2,764790	-0,565499	2,473818	-42,200294	239,865695	-1,139668	-2,764790	-0,565499	2,473818	-42,200294	239,865695	-1,139668
11:18:27,21	0,798984	3,366929	-0,105975	0,141990	0,316011	-0,500984	-2,770494	-0,561214	2,477312	1,973967	22,564243	-1,120955	1,264424	-0,772222	1,396460	114,483749	-97,312271	11,693039	-2,770494	-0,561214	2,477312	-42,081356	240,048016	-1,120955	-2,770494	-0,561214	2,477312	-42,081356	240,048016	-1,120955
11:18:27,26	0,798984	3,366929	-0,105975	0,141990	0,316011	-0,500984	-2,765791	-0,558579	2,476160	1,860486	22,826579	-1,126219	1,244848	-0,805444	1,388743	112,625700	-96,321217	11,725730	-2,765791	-0,558579	2,476160	-41,987964	239,941171	-1,126219	-2,765791	-0,558579	2,476160	-41,987964	239,941171	-1,126219
11:18:27,31	0,798984	3,366929	-0,105975	0,141990	0,316011	-0,500984	-2,766554	-0,561487	2,471098	2,054016	22,718099	-1,124929	0,656272	-1,667004	1,124203	64,617147	-64,169396	12,366511	-2,766554	-0,561487	2,471098	-42,022732	239,892574	-1,124929	-2,766554	-0,561487	2,471098	-42,022732	239,892574	-1,124929
11:18:27,36	0,748953	3,366960	-0,105985	0,141984	0,315991	-0,501015	-1,686811	-0,479295	2,203903	1,506987	19,176372	-0,452747	0,615412	-1,650346	0,887804	63,821310	-61,528576	12,443494	-1,686811	-0,479295	2,203903	-36,117686	151,591041	-0,452747	-1,686811	-0,479295	2,203903	-36,117686	151,591041	-0,452747
11:18:27,41	0,748953	3,366960	-0,105985	0,141984	0,315991	-0,501015	-1,680808	-0,435580	1,967505	1,122910	17,478930	-0,375764	0,632720	-1,620053	0,888952	65,687570	-62,398753	12,446832	-1,680808	-0,435580	1,967505	-33,070145	149,422324	-0,375764	-1,680808	-0,435580	1,967505	-33,070145	149,422324	-0,375764
11:18:27,46	0,748953	3,366960	-0,105985	0,141984	0,315991	-0,501015	-1,715696	-0,435423	1,968653	1,294285	17,716040	-0,372426	0,632823	-1,598346	0,893154	66,561984	-62,780002	12,452155	-1,715696	-0,435423	1,968653	-32,886451	152,398188	-0,372426	-1,715696	-0,435423	1,968653	-32,886451	152,398188	-0,372426
11:18:27,51	0,748953	3,366960	-0,105985	0,141984	0,315991	-0,501015	-1,734546	-0,424658	1,972854	0,841542	17,683729	-0,367104	0,645800	-1,587196	0,895332	67,139292	-63,022643	12,449096	-1,734546	-0,424658	1,972854	-32,494142	153,845602	-0,367104	-1,734546	-0,424658	1,972854	-32,494142	153,845602	-0,367104
11:18:27,56	0,748953	3,366960	-0,105985	0,141984	0,315991	-0,501015	-1,750691	-0,430322	1,975033	1,214568	17,465459	-0,370163	0,646025	-1,589789	0,898902	67,498676	-63,201399	12,437158	-1,750691	-0,430322	1,975033	-32,565706	154,894734	-0,370163	-1,750691	-0,430322	1,975033	-32,565706	154,894734	-0,370163
11:18:27,61	0,748953	3,366960	-0,105985	0,141984	0,315991	-0,501015	-1,748558	-0,431814	1,978603	1,317014	17,977013	-0,382101	0,652283	-1,571696	0,899153	67,891608	-63,380646	12,406765	-1,748558	-0,431814	1,978603	-32,580347	155,238811	-0,382101	-1,748558	-0,431814	1,978603	-32,580347	155,238811	-0,382101
11:18:27,66	0,748953	3,366960	-0,105985	0,141984	0,315991	-0,501015	-1,767356	-0,428186	1,978854	1,169632	17,429423	-0,412494	0,647039	-1,570972	0,899583	68,124959	-63,502734	12,417565	-1,767356	-0,428186	1,978854	-32,442992	156,166874	-0,412494	-1,767356	-0,428186	1,978854	-32,442992	156,166874	-0,412494
11:18:27,71	0,748953	3,366960	-0,105985	0,141984	0,315991	-0,501015	-1,765361	-0,423284	1,979284	0,925638	17,796297	-0,401694	0,653958	-1,564379	0,899346	68,442752	-63,566459	12,449702	-1,765361	-0,423284	1,979284	-32,302128	156,377137	-0,401694	-1,765361	-0,423284	1,979284	-32,302128	156,377137	-0,401694
11:18:27,76	0,748953	3,366960	-0,105985	0,141984	0,315991	-0,501015	-1,774530	-0,425978	1,979047	1,169464	17,626587	-0,369556	0,649355	-1,570954	0,899789	68,492553	-63,609809	12,460297	-1,774530	-0,425978	1,979047	-32,269824	156,927196	-0,369556	-1,774530	-0,425978	1,979047	-32,269824	156,927196	-0,369556
11:18:27,81	0,748953	3,366960	-0,105985	0,141984	0,315991	-0,501015	-1,766534	-0,425280	1,979489	1,120507	18,107164	-0,358961	0,267581	-2,049558	0,182236	38,159181	-41,483140	12,691124	-1,766534	-0,425280	1,979489	-32,263960	156,780115	-0,358961	-1,766534	-0,425280	1,979489	-32,263960	156,780115	-0,358961
11:18:27,86	0,698940	3,366982	-0,106004	0,141998	0,316002	-0,501046	-1,161164	-0,333956	1,261937	0,367227	12,253627	-0,128135	0,215426	-2,075742	0,103433	36,460628	-38,526618	12,717210	-1,161164	-0,333956	1,261937	-25,848314	103,405009	-0,128135	-1,161164	-0,333956	1,261937	-25,848314	103,405009	-0,128135
11:18:27,91	0,698940	3,366982	-0,106004	0,141998	0,316002	-0,501046	-1,112411	-0,301881	1,183134	0,410454	11,839528	-0,102048	0,227654	-2,048086	0,126164	37,910769	-39,230123	12,724644	-1,112411	-0,301881	1,183134	-23,287172	99,163806	-0,102048	-1,112411	-0,301881	1,183134	-23,287172	99,163806	-0,102048
11:18:27,96	0,698940	3,366982	-0,106004	0,141998	0,316002	-0,501046	-1,142476	-0,298642	1,205865	0,357891	11,883775	-0,094614	0,238900	-2,030756	0,145731	38,628872	-39,487260	12,709711	-1,142476	-0,298642	1,205865	-23,085544	101,568131	-0,094614	-1,142476	-0,298642	1,205865	-23,085544	101,568131	-0,094614
11:18:28,01	0,698940	3,366982	-0,106004	0,141998	0,316002	-0,501046	-1,163107	-0,299716	1,225432	0,550089	11,561398	-0,109548	0,236886	-2,027476	0,152306	39,097135	-39,710313	12,743957	-1,163107	-0,299716	1,225432	-22,977633	102,865331	-0,109548	-1,163107	-0,299716	1,225432	-22,977633	102,865331	-0,109548
11:18:28,06	0,698940	3,366982	-0,106004	0,141998	0,316002	-0,501046	-1,164941	-0,296332	1,232007	0,415082	11,983107	-0,075301	0,235386	-2,023201	0,162899	39,413319	-39,900672	12,706736	-1,164941	-0,296332	1,232007	-22,846995	103,430975	-0,075301	-1,164941	-0,296332	1,232007	-22,846995	103,430975	-0,075301
11:18:28,11	0,698940	3,366982	-0,106004	0,141998	0,316002	-0,501046	-1,167893	-0,292896	1,242600	0,229640	12,198584	-0,112522	0,247287	-2,015235	0,166599	39,742823	-39,986926	12,709649	-1,167893	-0,292896	1,242600	-22,762701	103,878217	-0,112522	-1,167893	-0,292896	1,242600	-22,762701	103,878217	-0,112522
11:18:28,16	0,698940	3,366982	-0,106004	0,141998	0,316002	-0,501046	-1,180742	-0,299219	1,246300	0,648500	11,858928	-0,109609	0,248239	-2,017825	0,170469	39,998945	-40,136250	12,727922	-1,180742	-0,299219	1,246300	-22,840212	104,547196	-0,109609	-1,180742	-0,299219	1,246300	-22,840212	104,547196	-0,109609
11:18:28,21	0,698940	3,366982	-0,106004	0,141998	0,316002	-0,501046	-1,178976	-0,301339	1,250170	0,757457	12,247261	-0,091336	0,244096	-2,009190	0,173676	40,165394	-40,211843	12,683642	-1,178976	-0,301339	1,250170	-22,897636	104,796852	-0,091336	-1,178976	-0,301339	1,250170	-22,897636	104,796852	-0,091336
11:18:28,26	0,698940	3,366982	-0,106004	0,141998	0,316002	-0,501046	-1,184381	-0,293434	1,253377	0,364153	12,148108	-0,135616	0,251492	-2,002133	0,178805	40,339416	-40,240601	12,704362	-1,184381	-0,293434	1,253377	-22,670393	105,122049	-0,135616	-1,184381	-0,293434	1,253377	-22,670393	105,122049	-0,135616
11:18:28,31	0,698940	3,366982	-0,106004	0,141998	0,316002	-0,501046	-1,194192	-0,296310	1,258506	0,575801	11,803068	-0,114896	0,248906	-2,001868	0,180072	40,528122	-40,295521	12,728556	-1,194192	-0,296310	1,258506	-22,684497	105,547105	-0,114896	-1,194192	-0,296310	1,258506	-22,684497	105,547105	-0,114896
11:18:28,36	0,698940	3,366982	-0,106004	0,141998	0,316002	-0,501046	-1,193128	-0,293938	1,259773	0,499276	12,049274	-0,090702	0,250906	-2,002043	0,188268	40,653163	-40,400626	12,690166	-1,193128	-0,293938	1,259773	-22,574861	105,709796	-0,090702	-1,193128	-0,293938	1,259773	-22,574861	105,709796	-0,090702
11:18:28,41	0,698940	3,366982	-0,106004	0,141998	0,316002	-0,501046	-1,193976	-0,295758	1,267968	0,565416	12,165997	-0,129093	0,252244	-1,993502	0,189435	40,748893	-40,406417	12,680094	-1,193976	-0,295758	1,267968	-22,651596	105,893120	-0,129093	-1,193976	-0,295758	1,267968	-22,651596	105,893120	-0,129093
11:18:28,46	0,698940	3,366982	-0,106004	0,141998	0,316002	-0,501046	-1,202042	-0,292646	1,269136	0,446439	11,832378	-0,139164	0,254816	-1,994500	0,187985	40,874709	-40,459098	12,731589	-1,202042	-0,292646	1,269136	-22,526276	106,192663	-0,139164	-1,202042	-0,292646	1,269136	-22,526276	106,192663	-0,139164
11:18:28,51	0,698940	3,366982	-0,106004	0,141998	0,316002	-0,501046	-1,202464	-0,295372	1,267686	0,605498	11,945737	-0,087670	0,255079	-1,994157	0,193435	41,007666	-40,540220	12,661417	-1,202464	-0,295372	1,267686	-22,581242	106,339144	-0,087670	-1,202464	-0,295372	1,267686	-22,581242	106,339144	-0,087670
11:18:28,56	0,698940	3,366982	-0,106004	0,141998	0,316002	-0,501046	-1,202892	-0,295428	1,273136	0,604599	12,079154	-0,157841	0,251093	-1,994386	0,192309	41,092022	-40,589876	12,668612	-1,202892	-0,295428	1,273136	-22,586484	106,506208	-0,157841	-1,202892	-0,295428	1,273136	-22,586484	106,506208	-0,157841
11:18:28,61	0,698940	3,366982	-0,106004	0,141998	0,316002	-0,501046	-1,200701	-0,292091	1,272009	0,430251	12,291012	-0,150646	0,249315	-1,991902	0,197759	41,098166	-40,624067	12,693270	-1,200701	-0,292091	1,272009	-22,498879	106,546007	-0,150646	-1,200701	-0,292091	1,272009	-22,498879	106,546007	-0,150646
11:18:28,66	0,698940	3,366982	-0,106004	0,141998	0,316002	-0,501046	-1,201963	-0,289309	1,277460	0,259042	12,247760	-0,125989	0,252691	-1,993596	0,200543	41,233907	-40,666226	12,678260	-1,201963	-0,289309	1,277460	-22,451691	106,601889	-0,125989	-1,201963	-0,289309	1,277460	-22,451691	106,601889	-0,125989
11:18:28,71	0,698940	3,366982	-0,106004	0,141998	0,316002	-0,501046	-1,202184	-0,293080	1,280244	0,486521	12,374934	-0,140998	0,251493	-1,989417	0,199036	41,313779	-40,671067	12,718587	-1,202184	-0,293080	1,280244	-22,520276	106,746364	-0,140998	-1,202184	-0,293080	1,280244	-22,520276	106,746364	-0,140998
11:18:28,77	0,698940	3,366982	-0,106004	0,141998	0,316002	-0,501046	-1,205204	-0,289952	1,278737	0,359609	12,289455	-0,100672	0,255252	-1,988270	0,199062	41,426853	-40,696817	12,683488	-1,205204	-0,289952	1,278737	-22,401641	106,898001	-0,100672	-1,205204	-0,289952	1,278737	-22,401641	106,898001	-0,100672
11:18:28,81	0,698940	3,366982	-0,106004	0,141998	0,316002	-0,501046	-1,208077	-0,292635	1,278763	0,533368	12,250883	-0,135771	0,257755	-1,987335	0,201873	41,516279	-40,742969	12,747783	-1,208077	-0,292635	1,278763	-22,438507	107,084923	-0,135771	-1,208077	-0,292635	1,278763	-22,438507	107,084923	-0,135771
11:18:28,86	0,698940	3,366982	-0,106004	0,141998	0,316002	-0,501046	-1,210138	-0,294335	1,281573	0,626483	12,244213	-0,071475	0,253076	-1,982527	0,201448	41,555735	-40,783812	12,712317	-1,210138	-0,294335	1,281573	-22,478797	107,240070	-0,071475	-1,210138	-0,294335	1,281573	-22,478797	107,240070	-0,071475
11:18:28,91	0,698940	3,366982	-0,106004	0,141998	0,316002	-0,501046	-1,211963	-0,287879	1,281149	0,275119	12,203916	-0,106942	0,256821	-1,980855	0,206531	41,654389	-40,806178	12,693853	-1,211963	-0,287879	1,281149	-22,323352	107,343019	-0,106942	-1,211963	-0,287879	1,281149	-22,323352	107,343019	-0,106942
11:18:28,96	0,698940	3,366982	-0,106004	0,141998	0,316002	-0,501046	-1,215283	-0,290286	1,286231	0,430282	12,127908	-0,125405	0,261047	-1,984676	0,205759	41,699496	-40,840792	12,644462	-1,215283	-0,290286	1,286231	-22,357202	107,527612	-0,125405	-1,215283	-0,290286	1,286231	-22,357202	107,527612	-0,125405
11:18:29,01	0,698940	3,366982	-0,106004	0,141998	0,316002	-0,501046	-1,214087	-0,295856	1,285460	0,712477	12,246460	-0,174796	0,255777	-1,987760	0,208920	41,725678	-40,897776	12,687528	-1,214087	-0,295856	1,285460	-22,512218	107,552295	-0,174796	-1,214087	-0,295856	1,285460	-22,512218	107,552295	-0,174796
11:18:29,06	0,698940	3,366982	-0,106004	0,141998	0,316002	-0,501046	-1,208781	-0,292835	1,288621	0,519107	12,573537	-0,131731	0,257719	-1,979371	0,210881	41,820527	-40,880201	12,697193	-1,208781	-0,292835	1,288621	-22,468411	107,462853	-0,131731	-1,208781	-0,292835	1,288621	-22,468411	107,462853	-0,131731
11:18:29,11	0,698940	3,366982	-0,106004	0,141998	0,316002	-0,501046	-1,217017	-0,290322	1,290582	0,451076	12,218635	-0,122065	0,254210	-1,984593	0,208561	41,842518	-40,942000	12,675638	-1,217017	-0,290322	1,290582	-22,339172	107,754453	-0,122065	-1,217017	-0,290322	1,290582	-22,339172	107,754453	-0,122065
11:18:29,16	0,698940	3,366982	-0,106004	0,141998	0,316002	-0,501046	-1,210741	-0,289894	1,288261	0,386307	12,594925	-0,143621	0,259085	-1,981702	0,210159	41,917777	-40,921093	12,695213	-1,210741	-0,289894	1,288261	-22,370358	107,638086	-0,143621	-1,210741	-0,289894	1,288261	-22,370358	107,638086	-0,143621
11:18:29,21	0,698940	3,366982	-0,106004	0,141998	0,316002	-0,501046	-1,215682	-0,292670	1,289860	0,586401	12,392721	-0,124045	0,260382	-1,981926	0,209415	41,984889	-40,952359	12,694166	-1,215682	-0,292670	1,289860	-22,388190	107,823742	-0,124045	-1,215682	-0,292670	1,289860	-22,388190	107,823742	-0,124045
11:18:29,26	0,698940	3,366982	-0,106004	0,141998	0,316002	-0,501046	-1,216136	-0,293905	1,289115	0,657103	12,442855	-0,125093	0,252140	-1,980518	0,214423	41,980708	-40,960776	12,660605	-1,216136	-0,293905	1,289115	-22,414441	107,909533	-0,125093	-1,216136	-0,293905	1,289115	-22,414441	107,909533	-0,125093
11:18:29,31	0,698940	3,366982	-0,106004	0,141998	0,316002	-0,501046	-1,213235	-0,286064	1,294124	0,239989	12,594313	-0,158653	0,255714	-1,978051	0,212887	42,026035	-41,009251	12,665350	-1,213235	-0,286064	1,294124	-22,216033	107,833235	-0,158653	-1,213235	-0,286064	1,294124	-22,216033	107,833235	-0,158653
11:18:29,37	0,698940	3,366982	-0,106004	0,141998	0,316002	-0,501046	-1,217158	-0,287925	1,292588	0,317468	12,453813	-0,153908	0,261195	-1,976862	0,212964	42,116121	-41,003870	12,709279	-1,217158	-0,287925	1,292588	-22,284679	108,000683	-0,153908	-1,217158	-0,287925	1,292588	-22,284679	108,000683	-0,153908
11:18:29,42	0,698940	3,366982	-0,106004	0,141998	0,316002	-0,501046	-1,218657	-0,290603	1,296902	0,456933	12,447848	-0,148108	0,255921	-1,979244	0,215690	42,134279	-41,054502	12,699702	-1,218657	-0,290603	1,296902	-22,355401	108,112448	-0,148108	-1,218657	-0,290603	1,296902	-22,355401	108,112448	-0,148108
11:18:29,47	0,698940	3,366982	-0,106004	0,141998	0,316002	-0,501046	-1,216228	-0,288701	1,295391	0,372724	12,618512	-0,119556	0,261763	-1,983750	0,219955	42,085397	-41,044889	12,678878	-1,216228	-0,288701	1,295391	-22,290294	108,092422	-0,119556	-1,216228	-0,288701	1,295391	-22,290294	108,092422	-0,119556
11:18:29,52	0,698940	3,366982	-0,106004	0,141998	0,316002	-0,501046	-1,215247	-0,296013	1,299656	0,736852	12,622391	-0,140380	-0,120264	-2,501706	-0,368912	11,233773	-19,291304	12,939215	-1,215247	-0,296013	1,299656	-22,500188	108,019281	-0,140380	-1,215247	-0,296013	1,299656	-22,500188	108,019281	-0,140380
11:18:29,57	0,648918	3,366968	-0,105996	0,141991	0,315992	-0,501020	-0,575671	-0,224147	0,710789	0,413134	8,285284	0,119957	-0,155024	-2,506452	-0,434506	10,659577	-17,336727	12,953716	-0,575671	-0,224147	0,710789	-17,182391	53,475442	0,119957	-0,575671	-0,224147	0,710789	-17,182391	53,475442	0,119957
11:18:29,62	0,648918	3,366968	-0,105996	0,141991	0,315992	-0,501020	-0,554181	-0,196417	0,645194	0,376790	7,928223	0,134458	-0,138086	-2,478936	-0,414616	12,283013	-17,941178	12,945280	-0,554181	-0,196417	0,645194	-15,041932	51,431393	0,134458	-0,554181	-0,196417	0,645194	-15,041932	51,431393	0,134458
11:18:29,67	0,648918	3,366968	-0,105996	0,141991	0,315992	-0,501020	-0,586479	-0,197327	0,665084	0,712374	7,956857	0,126022	-0,141338	-2,469494	-0,397425	12,983497	-18,208085	12,950191	-0,586479	-0,197327	0,665084	-14,777808	53,995468	0,126022	-0,586479	-0,197327	0,665084	-14,777808	53,995468	0,126022
11:18:29,72	0,648918	3,366968	-0,105996	0,141991	0,315992	-0,501020	-0,593030	-0,189790	0,682276	0,439553	8,356307	0,130933	-0,134372	-2,458803	-0,388640	13,560769	-18,387535	12,955334	-0,593030	-0,189790	0,682276	-14,458987	54,909153	0,130933	-0,593030	-0,189790	0,682276	-14,458987	54,909153	0,130933
11:18:29,77	0,648918	3,366968	-0,105996	0,141991	0,315992	-0,501020	-0,605772	-0,190477	0,691061	0,608472	8,283396	0,136076	-0,131951	-2,456416	-0,379932	13,918946	-18,567408	12,951056	-0,605772	-0,190477	0,691061	-14,343949	55,836466	0,136076	-0,605772	-0,190477	0,691061	-14,343949	55,836466	0,136076
11:18:29,82	0,648918	3,366968	-0,105996	0,141991	0,315992	-0,501020	-0,609049	-0,191381	0,699769	0,678785	8,513077	0,131797	-0,126029	-2,445132	-0,375146	14,265853	-18,669671	12,953690	-0,609049	-0,191381	0,699769	-14,344586	56,323453	0,131797	-0,609049	-0,191381	0,699769	-14,344586	56,323453	0,131797
11:18:29,87	0,648918	3,366968	-0,105996	0,141991	0,315992	-0,501020	-0,621783	-0,190867	0,704555	0,736991	8,202506	0,134432	-0,123809	-2,439559	-0,370402	14,501579	-18,726548	12,942924	-0,621783	-0,190867	0,704555	-14,246096	57,012448	0,134432	-0,621783	-0,190867	0,704555	-14,246096	57,012448	0,134432
11:18:29,92	0,648918	3,366968	-0,105996	0,141991	0,315992	-0,501020	-0,627719	-0,190003	0,709299	0,760663	8,126421	0,123665	-0,132371	-2,438169	-0,367262	14,668052	-18,855693	12,904821	-0,627719	-0,190003	0,709299	-14,154591	57,402333	0,123665	-0,627719	-0,190003	0,709299	-14,154591	57,402333	0,123665
11:18:29,97	0,648918	3,366968	-0,105996	0,141991	0,315992	-0,501020	-0,624642	-0,181892	0,712439	0,310298	8,495157	0,085562	-0,138108	-2,459566	-0,361032	13,585494	-18,099081	12,956452	-0,624642	-0,181892	0,712439	-13,968263	57,529540	0,085562	-0,624642	-0,181892	0,712439	-13,968263	57,529540	0,085562
11:18:30,02	0,648918	3,366968	-0,105996	0,141991	0,315992	-0,501020	-0,603243	-0,187623	0,718669	0,722252	8,292086	0,137194	-0,469695	-2,872333	-0,899129	-10,736825	0,936492	13,128724	-0,603243	-0,187623	0,718669	-14,006156	55,646634	0,137194	-0,603243	-0,187623	0,718669	-14,006156	55,646634	0,137194
11:18:30,07	0,598978	3,366955	-0,105989	0,141985	0,315992	-0,501036	-0,079983	-0,106845	0,180572	0,845897	4,920079	0,309465	-0,503132	-2,834606	-0,951927	-9,234369	2,894789	13,106208	-0,079983	-0,106845	0,180572	-7,541405	11,198723	0,309465	-0,079983	-0,106845	0,180572	-7,541405	11,198723	0,309465
11:18:30,12	0,598978	3,366955	-0,105989	0,141985	0,315992	-0,501036	-0,095937	-0,059023	0,127774	0,806342	4,412471	0,286950	-0,481909	-2,802976	-0,929122	-7,548670	2,139618	13,073712	-0,095937	-0,059023	0,127774	-3,826974	11,943528	0,286950	-0,095937	-0,059023	0,127774	-3,826974	11,943528	0,286950
11:18:30,17	0,598978	3,366955	-0,105989	0,141985	0,315992	-0,501036	-0,133941	-0,061588	0,150578	1,128568	4,273699	0,254454	-0,483068	-2,789012	-0,917956	-6,835793	1,753759	13,092708	-0,133941	-0,061588	0,150578	-3,706091	14,788080	0,254454	-0,133941	-0,061588	0,150578	-3,706091	14,788080	0,254454
11:18:30,22	0,598978	3,366955	-0,105989	0,141985	0,315992	-0,501036	-0,145454	-0,053602	0,161745	0,735569	4,485335	0,273450	-0,471432	-2,792102	-0,907211	-6,298198	1,502061	13,054754	-0,145454	-0,053602	0,161745	-3,472184	15,903467	0,273450	-0,145454	-0,053602	0,161745	-3,472184	15,903467	0,273450
11:18:30,27	0,598978	3,366955	-0,105989	0,141985	0,315992	-0,501036	-0,148596	-0,065224	0,172490	1,390731	4,913354	0,235496	-0,475601	-2,777484	-0,902835	-5,946574	1,314790	13,063308	-0,148596	-0,065224	0,172490	-3,729346	16,578158	0,235496	-0,148596	-0,065224	0,172490	-3,729346	16,578158	0,235496
11:18:30,32	0,598978	3,366955	-0,105989	0,141985	0,315992	-0,501036	-0,159171	-0,054305	0,176866	0,836582	4,761601	0,244049	-0,465031	-2,771470	-0,895682	-5,640800	1,201555	13,098510	-0,159171	-0,054305	0,176866	-3,426366	17,256549	0,244049	-0,159171	-0,054305	0,176866	-3,426366	17,256549	0,244049
11:18:30,37	0,598978	3,366955	-0,105989	0,141985	0,315992	-0,501036	-0,169665	-0,060452	0,184019	1,211021	4,537358	0,279252	-0,461065	-2,773453	-0,889377	-5,416303	1,072308	13,054702	-0,169665	-0,060452	0,184019	-3,534426	17,856054	0,279252	-0,169665	-0,060452	0,184019	-3,534426	17,856054	0,279252
11:18:30,42	0,598978	3,366955	-0,105989	0,141985	0,315992	-0,501036	-0,169930	-0,064878	0,190324	1,441525	4,782610	0,235443	-0,463604	-2,768343	-0,887371	-5,182299	0,965143	13,028582	-0,169930	-0,064878	0,190324	-3,651414	18,122127	0,235443	-0,169930	-0,064878	0,190324	-3,651414	18,122127	0,235443
11:18:30,47	0,598978	3,366955	-0,105989	0,141985	0,315992	-0,501036	-0,173086	-0,060124	0,192330	1,218496	4,874736	0,209323	-0,460949	-2,757879	-0,880366	-5,009027	0,895658	12,988408	-0,173086	-0,060124	0,192330	-3,501231	18,461996	0,209323	-0,173086	-0,060124	0,192330	-3,501231	18,461996	0,209323
11:18:30,52	0,598978	3,366955	-0,105989	0,141985	0,315992	-0,501036	-0,183475	-0,057191	0,199335	1,092460	4,519294	0,169150	-0,460654	-2,765084	-0,880206	-4,860384	0,837755	13,066278	-0,183475	-0,057191	0,199335	-3,397055	18,922112	0,169150	-0,183475	-0,057191	0,199335	-3,397055	18,922112	0,169150
11:18:30,57	0,598978	3,366955	-0,105989	0,141985	0,315992	-0,501036	-0,177384	-0,061050	0,199494	1,317265	4,993740	0,247020	-0,463475	-2,755949	-0,875967	-4,755199	0,730433	13,011595	-0,177384	-0,061050	0,199494	-3,475123	18,918362	0,247020	-0,177384	-0,061050	0,199494	-3,475123	18,918362	0,247020
11:18:30,62	0,598978	3,366955	-0,105989	0,141985	0,315992	-0,501036	-0,183884	-0,054039	0,203734	0,912354	4,800467	0,192337	-0,456683	-2,751709	-0,874740	-4,594178	0,710818	13,005524	-0,183884	-0,054039	0,203734	-3,329690	19,235380	0,192337	-0,183884	-0,054039	0,203734	-3,329690	19,235380	0,192337
11:18:30,67	0,598978	3,366955	-0,105989	0,141985	0,315992	-0,501036	-0,190953	-0,057801	0,204961	1,171511	4,582154	0,186265	-0,456486	-2,756083	-0,873876	-4,471683	0,591060	13,018668	-0,190953	-0,057801	0,204961	-3,365864	19,571955	0,186265	-0,190953	-0,057801	0,204961	-3,365864	19,571955	0,186265
11:18:30,72	0,598978	3,366955	-0,105989	0,141985	0,315992	-0,501036	-0,187263	-0,060158	0,205825	1,251632	4,939979	0,199410	-0,459761	-2,755366	-0,869923	-4,343245	0,561549	13,037764	-0,187263	-0,060158	0,205825	-3,470802	19,640142	0,199410	-0,187263	-0,060158	0,205825	-3,470802	19,640142	0,199410
11:18:30,77	0,598978	3,366955	-0,105989	0,141985	0,315992	-0,501036	-0,186246	-0,056964	0,209778	1,124196	5,118853	0,218505	-0,459039	-2,750482	-0,865636	-4,252241	0,487335	13,023002	-0,186246	-0,056964	0,209778	-3,347495	19,739174	0,218505	-0,186246	-0,056964	0,209778	-3,347495	19,739174	0,218505
11:18:30,82	0,598978	3,366955	-0,105989	0,141985	0,315992	-0,501036	-0,190837	-0,055147	0,214065	1,010939	4,996050	0,203743	-0,456514	-2,752040	-0,865596	-4,168516	0,457344	13,011671	-0,190837	-0,055147	0,214065	-3,318111	19,976750	0,203743	-0,190837	-0,055147	0,214065	-3,318111	19,976750	0,203743
11:18:30,87	0,598978	3,366955	-0,105989	0,141985	0,315992	-0,501036	-0,190750	-0,058113	0,214105	1,181046	5,088077	0,192412	-0,455856	-2,744576	-0,865619	-4,111602	0,434757	12,987372	-0,190750	-0,058113	0,214105	-3,380813	20,061949	0,192412	-0,190750	-0,058113	0,214105	-3,380813	20,061949	0,192412
11:18:30,92	0,598978	3,366955	-0,105989	0,141985	0,315992	-0,501036	-0,197543	-0,054950	0,214081	1,025498	4,795414	0,168114	-0,451479	-2,745456	-0,860851	-3,979263	0,377539	13,030355	-0,197543	-0,054950	0,214081	-3,288113	20,302550	0,168114	-0,197543	-0,054950	0,214081	-3,288113	20,302550	0,168114
11:18:30,98	0,598978	3,366955	-0,105989	0,141985	0,315992	-0,501036	-0,198970	-0,059181	0,218850	1,262107	4,864450	0,211097	-0,452569	-2,747145	-0,860092	-3,941189	0,350400	12,974897	-0,198970	-0,059181	0,218850	-3,383607	20,483572	0,211097	-0,198970	-0,059181	0,218850	-3,383607	20,483572	0,211097
11:18:31,03	0,598978	3,366955	-0,105989	0,141985	0,315992	-0,501036	-0,196962	-0,059082	0,219609	1,252484	5,015420	0,155638	-0,450574	-2,743639	-0,860398	-3,811932	0,329318	13,022395	-0,196962	-0,059082	0,219609	-3,385446	20,476898	0,155638	-0,196962	-0,059082	0,219609	-3,385446	20,476898	0,155638
11:18:31,08	0,598978	3,366955	-0,105989	0,141985	0,315992	-0,501036	-0,200995	-0,059056	0,219303	1,297512	4,928151	0,203137	-0,448247	-2,739980	-0,860003	-3,795015	0,273166	13,035663	-0,200995	-0,059056	0,219303	-3,338390	20,706269	0,203137	-0,200995	-0,059056	0,219303	-3,338390	20,706269	0,203137
11:18:31,13	0,598978	3,366955	-0,105989	0,141985	0,315992	-0,501036	-0,205328	-0,059243	0,219697	1,267036	4,745585	0,216405	-0,454573	-2,743202	-0,855702	-3,723839	0,221387	13,019394	-0,205328	-0,059243	0,219697	-3,383502	20,863808	0,216405	-0,205328	-0,059243	0,219697	-3,383502	20,863808	0,216405
11:18:31,18	0,598978	3,366955	-0,105989	0,141985	0,315992	-0,501036	-0,199375	-0,055374	0,223999	1,056628	5,142670	0,200136	-0,449248	-2,734740	-0,856493	-3,685405	0,210064	13,016448	-0,199375	-0,055374	0,223999	-3,290244	20,793584	0,200136	-0,199375	-0,055374	0,223999	-3,290244	20,793584	0,200136
11:18:31,23	0,598978	3,366955	-0,105989	0,141985	0,315992	-0,501036	-0,209366	-0,055755	0,223208	1,085834	4,662083	0,197190	-0,448992	-2,743647	-0,852142	-3,572187	0,129520	12,994245	-0,209366	-0,055755	0,223208	-3,290921	21,097292	0,197190	-0,209366	-0,055755	0,223208	-3,290921	21,097292	0,197190
11:18:31,28	0,598978	3,366955	-0,105989	0,141985	0,315992	-0,501036	-0,201779	-0,060430	0,227559	1,315801	5,194890	0,174986	-0,451746	-2,738741	-0,851735	-3,476079	0,145664	12,993778	-0,201779	-0,060430	0,227559	-3,427958	21,034578	0,174986	-0,201779	-0,060430	0,227559	-3,427958	21,034578	0,174986
11:18:31,33	0,598978	3,366955	-0,105989	0,141985	0,315992	-0,501036	-0,204652	-0,055592	0,227966	1,126268	5,120701	0,174520	-0,448782	-2,736432	-0,850172	-3,459878	0,135619	13,002883	-0,204652	-0,055592	0,227966	-3,237719	21,185849	0,174520	-0,204652	-0,055592	0,227966	-3,237719	21,185849	0,174520
11:18:31,38	0,598978	3,366955	-0,105989	0,141985	0,315992	-0,501036	-0,208132	-0,057005	0,229529	1,199109	4,958745	0,183625	-0,446459	-2,734103	-0,852486	-3,437771	0,066503	13,021978	-0,208132	-0,057005	0,229529	-3,275745	21,297146	0,183625	-0,208132	-0,057005	0,229529	-3,275745	21,297146	0,183625
11:18:31,43	0,598978	3,366955	-0,105989	0,141985	0,315992	-0,501036	-0,211312	-0,057852	0,227215	1,194393	4,847121	0,202720	-0,446308	-2,731602	-0,848177	-3,369545	0,072962	13,038639	-0,211312	-0,057852	0,227215	-3,347015	21,435103	0,202720	-0,211312	-0,057852	0,227215	-3,347015	21,435103	0,202720
11:18:31,48	0,598978	3,366955	-0,105989	0,141985	0,315992	-0,501036	-0,213552	-0,056732	0,231524	1,175846	4,786469	0,219381	-0,450059	-2,745586	-0,853657	-3,524498	0,141362	13,009119	-0,213552	-0,056732	0,231524	-3,277620	21,550333	0,219381	-0,213552	-0,056732	0,231524	-3,277620	21,550333	0,219381
11:18:31,53	0,598978	3,366955	-0,105989	0,141985	0,315992	-0,501036	-0,199567	-0,060476	0,226044	1,352284	5,345301	0,189861	-0,732230	-3,173089	-1,441413	-29,549470	17,024413	13,127749	-0,199567	-0,060476	0,226044	-3,395072	21,011335	0,189861	-0,199567	-0,060476	0,226044	-3,395072	21,011335	0,189861
11:18:31,58	0,548962	3,366987	-0,105991	0,141979	0,315992	-0,501024	0,311747	-0,029860	-0,361713	1,368906	0,953853	0,308491	-0,753989	-3,170590	-1,376027	-30,079608	18,236382	13,109463	0,311747	-0,029860	-0,361713	-0,975088	-23,518301	0,308491	0,311747	-0,029860	-0,361713	-0,975088	-23,518301	0,308491
11:18:31,63	0,548962	3,366987	-0,105991	0,141979	0,315992	-0,501024	0,320462	-0,009767	-0,296326	1,108611	0,341918	0,290204	-0,735228	-3,151436	-1,354127	-28,762731	17,512657	13,065504	0,320462	-0,009767	-0,296326	0,341896	-24,814337	0,290204	0,320462	-0,009767	-0,296326	0,341896	-24,814337	0,290204
11:18:31,68	0,548962	3,366987	-0,105991	0,141979	0,315992	-0,501024	0,294494	-0,016437	-0,274427	1,487126	0,493886	0,246245	-0,734402	-3,140625	-1,343437	-28,257500	17,200792	13,074634	0,294494	-0,016437	-0,274427	0,196815	-22,623871	0,246245	0,294494	-0,016437	-0,274427	0,196815	-22,623871	0,246245
11:18:31,73	0,548962	3,366987	-0,105991	0,141979	0,315992	-0,501024	0,284718	-0,011748	-0,263736	1,225801	0,579029	0,255375	-0,725904	-3,127385	-1,336639	-27,776492	17,016523	13,092154	0,284718	-0,011748	-0,263736	0,303621	-21,771341	0,255375	0,284718	-0,011748	-0,263736	0,303621	-21,771341	0,255375
11:18:31,78	0,548962	3,366987	-0,105991	0,141979	0,315992	-0,501024	0,269003	-0,012486	-0,256938	1,345131	0,270552	0,272896	-0,728256	-3,130378	-1,329884	-27,459787	16,841822	13,078343	0,269003	-0,012486	-0,256938	0,364971	-20,846197	0,272896	0,269003	-0,012486	-0,256938	0,364971	-20,846197	0,272896
11:18:31,83	0,548962	3,366987	-0,105991	0,141979	0,315992	-0,501024	0,272771	-0,011947	-0,250184	1,324138	0,828106	0,259085	-0,718616	-3,123065	-1,325163	-27,312583	16,740845	13,088009	0,272771	-0,011947	-0,250184	0,386321	-20,584420	0,259085	0,272771	-0,011947	-0,250184	0,386321	-20,584420	0,259085
11:18:31,88	0,548962	3,366987	-0,105991	0,141979	0,315992	-0,501024	0,261618	-0,016639	-0,245462	1,554273	0,426108	0,268750	-0,721741	-3,123795	-1,321200	-27,093669	16,623726	13,054722	0,261618	-0,016639	-0,245462	0,248139	-20,110887	0,268750	0,261618	-0,016639	-0,245462	0,248139	-20,110887	0,268750
11:18:31,93	0,548962	3,366987	-0,105991	0,141979	0,315992	-0,501024	0,263812	-0,014297	-0,241500	1,440535	0,788372	0,235464	-0,722679	-3,115629	-1,318047	-26,925147	16,508571	13,058122	0,263812	-0,014297	-0,241500	0,318222	-19,920901	0,235464	0,263812	-0,014297	-0,241500	0,318222	-19,920901	0,235464
11:18:31,98	0,548962	3,366987	-0,105991	0,141979	0,315992	-0,501024	0,257210	-0,009401	-0,238346	1,170500	0,648570	0,238863	-0,721020	-3,118730	-1,309111	-27,030294	16,604949	13,095441	0,257210	-0,009401	-0,238346	0,432488	-19,542416	0,238863	0,257210	-0,009401	-0,238346	0,432488	-19,542416	0,238863
11:18:32,03	0,548962	3,366987	-0,105991	0,141979	0,315992	-0,501024	0,865697	0,043249	-0,376709	1,216612	-2,736110	0,372995	-1,072520	-3,616270	-1,456409	-55,866627	36,432536	13,192254	0,865697	0,043249	-0,376709	4,611625	-70,693361	0,372995	0,865697	0,043249	-0,376709	4,611625	-70,693361	0,372995
11:18:32,08	0,498987	3,366946	-0,105984	0,141983	0,315997	-0,501012	0,865697	0,043249	-0,376709	1,216612	-2,736110	0,372995	-1,097793	-3,626516	-1,427836	-57,089193	38,177234	13,169599	0,865697	0,043249	-0,376709	4,611625	-70,693361	0,372995	0,865697	0,043249	-0,376709	4,611625	-70,693361	0,372995
11:18:32,13	0,498987	3,366946	-0,105984	0,141983	0,315997	-0,501012	0,887208	0,060013	-0,348135	1,244556	-3,548705	0,350341	-1,091869	-3,603596	-1,402820	-55,726560	37,508280	13,152439	0,887208	0,060013	-0,348135	5,955539	-73,194502	0,350341	0,887208	0,060013	-0,348135	5,955539	-73,194502	0,350341
11:18:32,18	0,498987	3,366946	-0,105984	0,141983	0,315997	-0,501012	0,864396	0,066343	-0,323119	1,017380	-3,220372	0,333181	-1,077029	-3,593954	-1,392010	-54,988652	37,135596	13,144870	0,864396	0,066343	-0,323119	6,225270	-71,075435	0,333181	0,864396	0,066343	-0,323119	6,225270	-71,075435	0,333181
11:18:32,23	0,498987	3,366946	-0,105984	0,141983	0,315997	-0,501012	0,848626	0,058312	-0,312309	1,481160	-3,214999	0,325612	-1,079865	-3,581322	-1,381384	-54,566080	36,897862	13,137520	0,848626	0,058312	-0,312309	6,058666	-69,832154	0,325612	0,848626	0,058312	-0,312309	6,058666	-69,832154	0,325612
11:18:32,28	0,498987	3,366946	-0,105984	0,141983	0,315997	-0,501012	0,839104	0,067084	-0,301683	1,030448	-3,225312	0,318261	-1,075226	-3,579513	-1,375019	-54,261683	36,697704	13,144557	0,839104	0,067084	-0,301683	6,296511	-69,094998	0,318261	0,839104	0,067084	-0,301683	6,296511	-69,094998	0,318261
11:18:32,33	0,498987	3,366946	-0,105984	0,141983	0,315997	-0,501012	0,835218	0,063971	-0,295318	1,171142	-3,063695	0,325299	-1,075962	-3,572301	-1,370280	-54,000890	36,566355	13,126038	0,835218	0,063971	-0,295318	6,192893	-68,628322	0,325299	0,835218	0,063971	-0,295318	6,192893	-68,628322	0,325299
11:18:32,38	0,498987	3,366946	-0,105984	0,141983	0,315997	-0,501012	0,829341	0,068214	-0,290579	0,967165	-3,077791	0,306780	-1,067931	-3,563229	-1,367472	-53,777812	36,486102	13,141581	0,829341	0,068214	-0,290579	6,321969	-68,181044	0,306780	0,829341	0,068214	-0,290579	6,321969	-68,181044	0,306780
11:18:32,43	0,498987	3,366946	-0,105984	0,141983	0,315997	-0,501012	0,817468	0,065795	-0,287772	1,134984	-3,461866	0,322323	-1,066991	-3,564416	-1,365022	-53,561073	36,318124	13,156693	0,817468	0,065795	-0,287772	6,299907	-67,633094	0,322323	0,817468	0,065795	-0,287772	6,299907	-67,633094	0,322323
11:18:32,48	0,498987	3,366946	-0,105984	0,141983	0,315997	-0,501012	0,818027	0,064388	-0,285321	1,171048	-3,161120	0,337435	-1,067319	-3,560173	-1,357234	-53,433223	36,278462	13,120872	0,818027	0,064388	-0,285321	6,225517	-67,376210	0,337435	0,818027	0,064388	-0,285321	6,225517	-67,376210	0,337435
11:18:32,53	0,498987	3,366946	-0,105984	0,141983	0,315997	-0,501012	0,814516	0,066794	-0,277533	1,075537	-3,213115	0,301614	-1,061733	-3,554982	-1,359483	-53,250696	36,195907	13,138837	0,814516	0,066794	-0,277533	6,318841	-67,152630	0,301614	0,814516	0,066794	-0,277533	6,318841	-67,152630	0,301614
11:18:32,58	0,498987	3,366946	-0,105984	0,141983	0,315997	-0,501012	0,807227	0,064551	-0,279782	1,211927	-3,392807	0,319578	-1,064407	-3,557785	-1,355119	-53,103885	36,099088	13,154918	0,807227	0,064551	-0,279782	6,279178	-66,760113	0,319578	0,807227	0,064551	-0,279782	6,279178	-66,760113	0,319578
11:18:32,63	0,498987	3,366946	-0,105984	0,141983	0,315997	-0,501012	0,810992	0,065465	-0,275418	1,153932	-3,021455	0,335660	-1,064888	-3,554974	-1,350468	-53,033507	36,023759	13,110525	0,810992	0,065465	-0,275418	6,292969	-66,684344	0,335660	0,810992	0,065465	-0,275418	6,292969	-66,684344	0,335660
11:18:32,68	0,498987	3,366946	-0,105984	0,141983	0,315997	-0,501012	0,808798	0,067287	-0,270767	1,029161	-3,036943	0,291266	-1,058147	-3,553487	-1,348070	-52,901957	35,994628	13,113011	0,808798	0,067287	-0,270767	6,311193	-66,527582	0,291266	0,808798	0,067287	-0,270767	6,311193	-66,527582	0,291266
11:18:32,73	0,498987	3,366946	-0,105984	0,141983	0,315997	-0,501012	0,804139	0,062193	-0,268369	1,334572	-3,150695	0,293753	-1,059160	-3,549058	-1,345301	-52,784722	35,905666	13,131979	0,804139	0,062193	-0,268369	6,216761	-66,275641	0,293753	0,804139	0,062193	-0,268369	6,216761	-66,275641	0,293753
11:18:32,78	0,498987	3,366946	-0,105984	0,141983	0,315997	-0,501012	0,800811	0,065285	-0,265600	1,155381	-3,177787	0,312721	-1,057993	-3,549741	-1,348793	-52,776568	35,880858	13,128481	0,800811	0,065285	-0,265600	6,280263	-66,041417	0,312721	0,800811	0,065285	-0,265600	6,280263	-66,041417	0,312721
11:18:32,83	0,498987	3,366946	-0,105984	0,141983	0,315997	-0,501012	0,800819	0,063933	-0,269093	1,208310	-3,157902	0,309223	-1,055326	-3,545608	-1,344069	-52,615596	35,840928	13,128592	0,800819	0,063933	-0,269093	6,227012	-66,022165	0,309223	0,800819	0,063933	-0,269093	6,227012	-66,022165	0,309223
11:18:32,88	0,498987	3,366946	-0,105984	0,141983	0,315997	-0,501012	0,795906	0,063689	-0,264368	1,266854	-3,253985	0,309334	-1,060556	-3,547512	-1,339013	-52,578028	35,780576	13,107474	0,795906	0,063689	-0,264368	6,266477	-65,732611	0,309334	0,795906	0,063689	-0,264368	6,266477	-65,732611	0,309334
11:18:32,93	0,498987	3,366946	-0,105984	0,141983	0,315997	-0,501012	0,800169	0,067267	-0,259312	1,047342	-2,969582	0,288216	-1,053820	-3,543685	-1,341260	-52,436278	35,770695	13,142716	0,800169	0,067267	-0,259312	6,327798	-65,782876	0,288216	0,800169	0,067267	-0,259312	6,327798	-65,782876	0,288216
11:18:32,99	0,498987	3,366946	-0,105984	0,141983	0,315997	-0,501012	0,793487	0,063347	-0,261559	1,313501	-3,189342	0,323458	-1,057411	-3,547327	-1,338916	-52,440700	35,670069	13,146641	0,793487	0,063347	-0,261559	6,286235	-65,478108	0,323458	0,793487	0,063347	-0,261559	6,286235	-65,478108	0,323458
11:18:33,04	0,498987	3,366946	-0,105984	0,141983	0,315997	-0,501012	0,798437	0,064636	-0,259215	1,157139	-2,885495	0,327383	-1,058443	-3,543094	-1,337374	-52,358590	35,639379	13,105565	0,798437	0,064636	-0,259215	6,231027	-65,562781	0,327383	0,798437	0,064636	-0,259215	6,231027	-65,562781	0,327383
11:18:33,09	0,498987	3,366946	-0,105984	0,141983	0,315997	-0,501012	0,795287	0,067646	-0,257673	1,015061	-2,962821	0,286306	-1,051853	-3,538749	-1,335803	-52,293466	35,623053	13,100355	0,795287	0,067646	-0,257673	6,325286	-65,392861	0,286306	0,795287	0,067646	-0,257673	6,325286	-65,392861	0,286306
11:18:33,14	0,498987	3,366946	-0,105984	0,141983	0,315997	-0,501012	0,788229	0,064111	-0,256102	1,217297	-3,265283	0,281096	-1,054083	-3,543313	-1,334970	-52,228849	35,572270	13,111030	0,788229	0,064111	-0,256102	6,250036	-65,141258	0,281096	0,788229	0,064111	-0,256102	6,250036	-65,141258	0,281096
11:18:33,19	0,498987	3,366946	-0,105984	0,141983	0,315997	-0,501012	0,793297	0,063760	-0,255269	1,223880	-2,920404	0,291772	-1,058148	-3,538434	-1,334604	-52,195106	35,583972	13,096321	0,793297	0,063760	-0,255269	6,229063	-65,194203	0,291772	0,793297	0,063760	-0,255269	6,229063	-65,194203	0,291772
11:18:33,24	0,498987	3,366946	-0,105984	0,141983	0,315997	-0,501012	0,791104	0,069720	-0,254903	0,940976	-3,011059	0,277063	-1,058626	-3,542529	-1,332591	-52,139835	35,544771	13,131344	0,791104	0,069720	-0,254903	6,414003	-65,112723	0,277063	0,791104	0,069720	-0,254903	6,414003	-65,112723	0,277063
11:18:33,29	0,498987	3,366946	-0,105984	0,141983	0,315997	-0,501012	0,794889	0,068087	-0,252890	1,019582	-2,746791	0,312086	-1,054964	-3,538061	-1,331447	-52,068175	35,518851	13,077080	0,794889	0,068087	-0,252890	6,364414	-65,145551	0,312086	0,794889	0,068087	-0,252890	6,364414	-65,145551	0,312086
11:18:33,34	0,498987	3,366946	-0,105984	0,141983	0,315997	-0,501012	0,789188	0,067150	-0,251747	1,081711	-2,968186	0,257822	-1,048242	-3,537562	-1,330980	-51,952842	35,522198	13,101179	0,789188	0,067150	-0,251747	6,352954	-64,919473	0,257822	0,789188	0,067150	-0,251747	6,352954	-64,919473	0,257822
11:18:33,39	0,498987	3,366946	-0,105984	0,141983	0,315997	-0,501012	0,785395	0,061578	-0,251279	1,432023	-3,067226	0,281921	-1,051298	-3,542989	-1,332125	-51,994311	35,467637	13,128292	0,785395	0,061578	-0,251279	6,265859	-64,720744	0,281921	0,785395	0,061578	-0,251279	6,265859	-64,720744	0,281921
11:18:33,44	0,498987	3,366946	-0,105984	0,141983	0,315997	-0,501012	0,791623	0,061511	-0,252424	1,367505	-2,751988	0,309034	-1,049454	-3,534231	-1,331352	-51,925858	35,436507	13,127739	0,791623	0,061511	-0,252424	6,196107	-64,894427	0,309034	0,791623	0,061511	-0,252424	6,196107	-64,894427	0,309034
11:18:33,49	0,498987	3,366946	-0,105984	0,141983	0,315997	-0,501012	0,783117	0,064293	-0,251651	1,230119	-3,119470	0,308480	-1,049224	-3,540246	-1,326663	-51,833515	35,388189	13,068240	0,783117	0,064293	-0,251651	6,277091	-64,594162	0,308480	0,783117	0,064293	-0,251651	6,277091	-64,594162	0,308480
11:18:33,54	0,498987	3,366946	-0,105984	0,141983	0,315997	-0,501012	0,788211	0,061086	-0,246962	1,401202	-2,750438	0,248981	-1,047500	-3,535909	-1,327825	-51,830842	35,370298	13,093513	0,788211	0,061086	-0,246962	6,196436	-64,625030	0,248981	0,788211	0,061086	-0,246962	6,196436	-64,625030	0,248981
11:18:33,59	0,498987	3,366946	-0,105984	0,141983	0,315997	-0,501012	0,783594	0,061762	-0,248124	1,351900	-2,979305	0,274255	-1,047283	-3,536579	-1,324291	-51,748832	35,399573	13,086551	0,783594	0,061762	-0,248124	6,200190	-64,491397	0,274255	0,783594	0,061762	-0,248124	6,200190	-64,491397	0,274255
11:18:33,64	0,498987	3,366946	-0,105984	0,141983	0,315997	-0,501012	0,784065	0,061238	-0,244590	1,445471	-2,898425	0,267292	-1,047366	-3,530305	-1,323905	-51,748310	35,344150	13,119367	0,784065	0,061238	-0,244590	6,252679	-64,447495	0,267292	0,784065	0,061238	-0,244590	6,252679	-64,447495	0,267292
11:18:33,69	0,498987	3,366946	-0,105984	0,141983	0,315997	-0,501012	0,778672	0,064448	-0,244204	1,230855	-3,150658	0,300109	-1,050760	-3,536880	-1,324665	-51,687061	35,295384	13,072470	0,778672	0,064448	-0,244204	6,289986	-64,276436	0,300109	0,778672	0,064448	-0,244204	6,289986	-64,276436	0,300109
11:18:33,74	0,498987	3,366946	-0,105984	0,141983	0,315997	-0,501012	0,786064	0,064099	-0,244964	1,237380	-2,688858	0,253212	-1,050143	-3,534586	-1,320765	-51,676551	35,305724	13,094993	0,786064	0,064099	-0,244964	6,269138	-64,394894	0,253212	0,786064	0,064099	-0,244964	6,269138	-64,394894	0,253212
11:18:33,79	0,498987	3,366946	-0,105984	0,141983	0,315997	-0,501012	0,783769	0,064712	-0,241065	1,219710	-2,804264	0,275735	-1,052494	-3,531349	-1,323497	-51,656082	35,293317	13,091276	0,783769	0,064712	-0,241065	6,299593	-64,330144	0,275735	0,783769	0,064712	-0,241065	6,299593	-64,330144	0,275735
11:18:33,84	0,498987	3,366946	-0,105984	0,141983	0,315997	-0,501012	0,782140	0,068366	-0,243796	1,029164	-2,865031	0,272018	-1,049563	-3,529890	-1,323490	-51,643627	35,250839	13,095352	0,782140	0,068366	-0,243796	6,395929	-64,263052	0,272018	0,782140	0,068366	-0,243796	6,395929	-64,263052	0,272018
11:18:33,89	0,498987	3,366946	-0,105984	0,141983	0,315997	-0,501012	0,779412	0,066558	-0,243790	1,092667	-2,974892	0,276093	-1,048165	-3,534718	-1,320702	-51,557848	35,249120	13,101934	0,779412	0,066558	-0,243790	6,317433	-64,158720	0,276093	0,779412	0,066558	-0,243790	6,317433	-64,158720	0,276093
11:18:33,94	0,498987	3,366946	-0,105984	0,141983	0,315997	-0,501012	0,782894	0,062933	-0,241001	1,322520	-2,718679	0,282675	-1,053512	-3,526568	-1,323864	-51,548854	35,236644	13,084270	0,782894	0,062933	-0,241001	6,262796	-64,175848	0,282675	0,782894	0,062933	-0,241001	6,262796	-64,175848	0,282675
11:18:33,99	0,498987	3,366946	-0,105984	0,141983	0,315997	-0,501012	0,778509	0,071639	-0,244163	0,863547	-2,932649	0,265012	-1,046902	-3,532012	-1,320283	-51,482713	35,169082	13,108653	0,778509	0,071639	-0,244163	6,487173	-64,045630	0,265012	0,778509	0,071639	-0,244163	6,487173	-64,045630	0,265012
11:18:34,04	0,498987	3,366946	-0,105984	0,141983	0,315997	-0,501012	0,779919	0,063192	-0,240582	1,277328	-2,768262	0,289394	-1,047534	-3,525671	-1,317977	-51,493432	35,181178	13,118269	0,779919	0,063192	-0,240582	6,237900	-63,991937	0,289394	0,779919	0,063192	-0,240582	6,237900	-63,991937	0,289394
11:18:34,09	0,498987	3,366946	-0,105984	0,141983	0,315997	-0,501012	0,774744	0,066910	-0,238276	1,089118	-3,052733	0,299011	-1,042678	-3,526236	-1,317941	-51,428133	35,179500	13,113433	0,774744	0,066910	-0,238276	6,341538	-63,870110	0,299011	0,774744	0,066910	-0,238276	6,341538	-63,870110	0,299011
11:18:34,14	0,498987	3,366946	-0,105984	0,141983	0,315997	-0,501012	0,772805	0,062422	-0,238241	1,353678	-3,096154	0,294174	-1,045004	-3,527837	-1,321042	-51,401256	35,144642	13,103597	0,772805	0,062422	-0,238241	6,253809	-63,761345	0,294174	0,772805	0,062422	-0,238241	6,253809	-63,761345	0,294174
11:18:34,19	0,498987	3,366946	-0,105984	0,141983	0,315997	-0,501012	0,775355	0,063636	-0,241341	1,273803	-2,922852	0,284338	-1,047342	-3,531246	-1,317145	-51,387745	35,080891	13,093289	0,775355	0,063636	-0,241341	6,269229	-63,788213	0,284338	0,775355	0,063636	-0,241341	6,269229	-63,788213	0,284338
11:18:34,24	0,498987	3,366946	-0,105984	0,141983	0,315997	-0,501012	0,779475	0,063956	-0,237444	1,208704	-2,665009	0,274031	-1,047814	-3,523871	-1,315952	-51,331861	35,141576	13,138552	0,779475	0,063956	-0,237444	6,229257	-63,853831	0,274031	0,779475	0,063956	-0,237444	6,229257	-63,853831	0,274031
11:18:34,29	0,498987	3,366946	-0,105984	0,141983	0,315997	-0,501012	0,773325	0,068053	-0,236251	1,076170	-2,966796	0,319294	-1,050215	-3,526392	-1,315209	-51,348440	35,090617	13,092243	0,773325	0,068053	-0,236251	6,418317	-63,672781	0,319294	0,773325	0,068053	-0,236251	6,418317	-63,672781	0,319294
11:18:34,34	0,498987	3,366946	-0,105984	0,141983	0,315997	-0,501012	0,776708	0,068872	-0,235508	0,981174	-2,779731	0,272984	-1,047703	-3,527154	-1,315960	-51,272514	35,073521	13,072312	0,776708	0,068872	-0,235508	6,387592	-63,751322	0,272984	0,776708	0,068872	-0,235508	6,387592	-63,751322	0,272984
11:18:34,39	0,498987	3,366946	-0,105984	0,141983	0,315997	-0,501012	0,776112	0,066315	-0,236259	1,137298	-2,736416	0,253054	-1,045292	-3,531343	-1,317079	-51,240553	35,033980	13,085729	0,776112	0,066315	-0,236259	6,342988	-63,661229	0,253054	0,776112	0,066315	-0,236259	6,342988	-63,661229	0,253054
11:18:34,44	0,498987	3,366946	-0,105984	0,141983	0,315997	-0,501012	0,778535	0,062133	-0,237378	1,336499	-2,563007	0,266470	-1,043452	-3,524411	-1,313565	-51,191913	35,035513	13,113557	0,778535	0,062133	-0,237378	6,213902	-63,677970	0,266470	0,778535	0,062133	-0,237378	6,213902	-63,677970	0,266470
11:18:34,49	0,498987	3,366946	-0,105984	0,141983	0,315997	-0,501012	0,771611	0,064004	-0,233864	1,264810	-2,881651	0,294299	-1,041631	-3,524533	-1,316265	-51,164406	35,043736	13,120322	0,771611	0,064004	-0,233864	6,289153	-63,453151	0,294299	0,771611	0,064004	-0,233864	6,289153	-63,453151	0,294299
11:18:34,54	0,498987	3,366946	-0,105984	0,141983	0,315997	-0,501012	0,770807	0,062367	-0,236564	1,370826	-2,903769	0,301064	-1,045099	-3,528752	-1,313939	-51,154983	35,050102	13,088718	0,770807	0,062367	-0,236564	6,266640	-63,412125	0,301064	0,770807	0,062367	-0,236564	6,266640	-63,412125	0,301064
11:18:34,59	0,498987	3,366946	-0,105984	0,141983	0,315997	-0,501012	0,776195	0,063261	-0,234238	1,334564	-2,618645	0,269459	-1,047544	-3,524486	-1,312812	-51,174790	35,011802	13,077529	0,776195	0,063261	-0,234238	6,300554	-63,549915	0,269459	0,776195	0,063261	-0,234238	6,300554	-63,549915	0,269459
11:18:34,64	0,498987	3,366946	-0,105984	0,141983	0,315997	-0,501012	0,773722	0,067511	-0,233111	1,070499	-2,745223	0,258271	-1,042745	-3,521619	-1,311205	-51,128021	35,023041	13,126137	0,773722	0,067511	-0,233111	6,370104	-63,482394	0,258271	0,773722	0,067511	-0,233111	6,370104	-63,482394	0,258271
11:18:34,69	0,498987	3,366946	-0,105984	0,141983	0,315997	-0,501012	0,768840	0,064788	-0,231504	1,245193	-2,964216	0,306878	-1,045094	-3,527407	-1,315482	-51,114363	34,959156	13,086526	0,768840	0,064788	-0,231504	6,331071	-63,318131	0,306878	0,768840	0,064788	-0,231504	6,331071	-63,318131	0,306878
11:18:34,74	0,498987	3,366946	-0,105984	0,141983	0,315997	-0,501012	0,775028	0,063929	-0,235781	1,241382	-2,598670	0,267268	-1,046857	-3,520480	-1,312766	-51,099721	34,970047	13,114866	0,775028	0,063929	-0,235781	6,259802	-63,438341	0,267268	0,775028	0,063929	-0,235781	6,259802	-63,438341	0,267268
11:18:34,79	0,498987	3,366946	-0,105984	0,141983	0,315997	-0,501012	0,769910	0,068920	-0,233065	0,998617	-2,857561	0,295607	-1,049199	-3,523855	-1,311201	-51,109371	34,984099	13,118403	0,769910	0,068920	-0,233065	6,408809	-63,295485	0,295607	0,769910	0,068920	-0,233065	6,408809	-63,295485	0,295607
11:18:34,84	0,498987	3,366946	-0,105984	0,141983	0,315997	-0,501012	0,774003	0,069260	-0,231500	0,988246	-2,660079	0,299144	-1,037273	-3,524427	-1,309973	-51,032824	34,950771	13,127468	0,774003	0,069260	-0,231500	6,425182	-63,419348	0,299144	0,774003	0,069260	-0,231500	6,425182	-63,419348	0,299144
11:18:34,89	0,498987	3,366946	-0,105984	0,141983	0,315997	-0,501012	0,768536	0,058646	-0,230273	1,549627	-2,861442	0,308210	-1,040732	-3,521361	-1,311550	-50,984565	34,933898	13,093332	0,768536	0,058646	-0,230273	6,153299	-63,191499	0,308210	0,768536	0,058646	-0,230273	6,153299	-63,191499	0,308210
11:18:34,94	0,498987	3,366946	-0,105984	0,141983	0,315997	-0,501012	0,767610	0,063174	-0,231849	1,323668	-2,859338	0,274074	-1,044876	-3,526064	-1,307695	-51,016810	34,926759	13,050914	0,767610	0,063174	-0,231849	6,282819	-63,116742	0,274074	0,767610	0,063174	-0,231849	6,282819	-63,116742	0,274074
11:18:34,99	0,498987	3,366946	-0,105984	0,141983	0,315997	-0,501012	0,773755	0,064412	-0,227994	1,236984	-2,564176	0,231655	-1,041238	-3,526015	-1,310371	-50,954442	34,907589	13,066458	0,773755	0,064412	-0,227994	6,293322	-63,303929	0,231655	0,773755	0,064412	-0,227994	6,293322	-63,303929	0,231655
11:18:35,04	0,498987	3,366946	-0,105984	0,141983	0,315997	-0,501012	0,771894	0,061285	-0,230670	1,414154	-2,597345	0,247200	-1,040670	-3,527355	-1,307612	-50,954662	34,869489	13,107067	0,771894	0,061285	-0,230670	6,225048	-63,191018	0,247200	0,771894	0,061285	-0,230670	6,225048	-63,191018	0,247200
11:18:35,09	0,498987	3,366946	-0,105984	0,141983	0,315997	-0,501012	0,772770	0,060123	-0,227911	1,441462	-2,532944	0,287809	-1,043095	-3,519822	-1,308838	-50,977094	34,899039	13,090308	0,772770	0,060123	-0,227911	6,161154	-63,195368	0,287809	0,772770	0,060123	-0,227911	6,161154	-63,195368	0,287809
11:18:35,14	0,498987	3,366946	-0,105984	0,141983	0,315997	-0,501012	0,767459	0,065990	-0,229137	1,150772	-2,843290	0,271050	-1,041774	-3,524294	-1,308388	-50,929726	34,926470	13,114217	0,767459	0,065990	-0,229137	6,330996	-63,088842	0,271050	0,767459	0,065990	-0,229137	6,330996	-63,088842	0,271050
11:18:35,19	0,498987	3,366946	-0,105984	0,141983	0,315997	-0,501012	0,770671	0,062610	-0,228687	1,373955	-2,648984	0,294958	-1,044167	-3,519449	-1,307235	-50,918555	34,878426	13,121857	0,770671	0,062610	-0,228687	6,288874	-63,146642	0,294958	0,770671	0,062610	-0,228687	6,288874	-63,146642	0,294958
11:18:35,24	0,498987	3,366946	-0,105984	0,141983	0,315997	-0,501012	0,767672	0,067105	-0,227534	1,104206	-2,771207	0,302598	-1,044109	-3,522134	-1,309546	-50,891167	34,868766	13,117439	0,767672	0,067105	-0,227534	6,371963	-63,033486	0,302598	0,767672	0,067105	-0,227534	6,371963	-63,033486	0,302598
11:18:35,29	0,498987	3,366946	-0,105984	0,141983	0,315997	-0,501012	0,769968	0,065713	-0,229845	1,181953	-2,623274	0,298180	-1,045815	-3,518316	-1,307228	-50,844899	34,827835	13,095133	0,769968	0,065713	-0,229845	6,340386	-63,065778	0,298180	0,769968	0,065713	-0,229845	6,340386	-63,065778	0,298180
11:18:35,34	0,498987	3,366946	-0,105984	0,141983	0,315997	-0,501012	0,767514	0,069098	-0,227527	0,993571	-2,690341	0,275875	-1,041114	-3,515268	-1,305669	-50,854023	34,858500	13,115905	0,767514	0,069098	-0,227527	6,417800	-62,940215	0,275875	0,767514	0,069098	-0,227527	6,417800	-62,940215	0,275875
11:18:35,39	0,498987	3,366946	-0,105984	0,141983	0,315997	-0,501012	0,762525	0,066552	-0,225968	1,147992	-2,973016	0,296647	-1,044051	-3,519104	-1,308378	-50,848740	34,839410	13,110966	0,762525	0,066552	-0,225968	6,372308	-62,831234	0,296647	0,762525	0,066552	-0,225968	6,372308	-62,831234	0,296647
11:18:35,44	0,498987	3,366946	-0,105984	0,141983	0,315997	-0,501012	0,767315	0,067177	-0,228678	1,101564	-2,709832	0,291708	-1,042155	-3,516596	-1,305271	-50,803353	34,876779	13,091125	0,767315	0,067177	-0,228678	6,374998	-62,944041	0,291708	0,767315	0,067177	-0,228678	6,374998	-62,944041	0,291708
11:18:35,49	0,498987	3,366946	-0,105984	0,141983	0,315997	-0,501012	0,764195	0,066789	-0,225570	1,176820	-2,851444	0,271867	-1,043902	-3,525494	-1,305642	-50,798068	34,813799	13,063431	0,764195	0,066789	-0,225570	6,419761	-62,840743	0,271867	0,764195	0,066789	-0,225570	6,419761	-62,840743	0,271867
11:18:35,54	0,498987	3,366946	-0,105984	0,141983	0,315997	-0,501012	0,772774	0,063853	-0,225941	1,277575	-2,369247	0,244173	-1,040903	-3,516734	-1,306415	-50,758588	34,851994	13,090763	0,772774	0,063853	-0,225941	6,290065	-63,032031	0,244173	0,772774	0,063853	-0,225941	6,290065	-63,032031	0,244173
11:18:35,59	0,498987	3,366946	-0,105984	0,141983	0,315997	-0,501012	0,763689	0,065636	-0,226714	1,237696	-2,826586	0,271504	-1,042173	-3,515632	-1,305639	-50,787399	34,824855	13,113888	0,763689	0,065636	-0,226714	6,390123	-62,776178	0,271504	0,763689	0,065636	-0,226714	6,390123	-62,776178	0,271504
11:18:35,64	0,498987	3,366946	-0,105984	0,141983	0,315997	-0,501012	0,763369	0,067287	-0,225939	1,113960	-2,854610	0,294629	-1,040918	-3,522590	-1,306022	-50,762121	34,787429	13,063395	0,763369	0,067287	-0,225939	6,395953	-62,779079	0,294629	0,763369	0,067287	-0,225939	6,395953	-62,779079	0,294629
11:18:35,69	0,498987	3,366946	-0,105984	0,141983	0,315997	-0,501012	0,768767	0,062721	-0,226322	1,331621	-2,533288	0,244137	-1,043187	-3,521627	-1,307554	-50,729726	34,833595	13,084604	0,768767	0,062721	-0,226322	6,255180	-62,881531	0,244137	0,768767	0,062721	-0,226322	6,255180	-62,881531	0,244137
11:18:35,74	0,498987	3,366946	-0,105984	0,141983	0,315997	-0,501012	0,769068	0,065167	-0,227853	1,260557	-2,512668	0,265346	-1,043713	-3,518585	-1,301717	-50,686898	34,787557	13,084344	0,769068	0,065167	-0,227853	6,376204	-62,884534	0,265346	0,769068	0,065167	-0,227853	6,376204	-62,884534	0,265346
11:18:35,79	0,498987	3,366946	-0,105984	0,141983	0,315997	-0,501012	0,766696	0,067143	-0,222017	1,139353	-2,575898	0,265085	-1,037243	-3,518131	-1,306368	-50,668064	34,748605	13,082072	0,766696	0,067143	-0,222017	6,410110	-62,761570	0,265085	0,766696	0,067143	-0,222017	6,410110	-62,761570	0,265085
11:18:35,84	0,498987	3,366946	-0,105984	0,141983	0,315997	-0,501012	0,763068	0,061768	-0,226667	1,394580	-2,728798	0,262814	-1,044900	-3,517432	-1,305218	-50,670222	34,753749	13,080340	0,763068	0,061768	-0,226667	6,243334	-62,629626	0,262814	0,763068	0,061768	-0,226667	6,243334	-62,629626	0,262814
11:18:35,89	0,498987	3,366946	-0,105984	0,141983	0,315997	-0,501012	0,766292	0,068749	-0,225517	1,034930	-2,565609	0,261081	-1,036714	-3,514708	-1,303254	-50,680605	34,723210	13,114008	0,766292	0,068749	-0,225517	6,431713	-62,719493	0,261081	0,766292	0,068749	-0,225517	6,431713	-62,719493	0,261081
11:18:35,94	0,498987	3,366946	-0,105984	0,141983	0,315997	-0,501012	0,759840	0,063022	-0,223553	1,301111	-2,894836	0,294750	-1,038870	-3,513832	-1,302468	-50,608714	34,779083	13,090113	0,759840	0,063022	-0,223553	6,248300	-62,542238	0,294750	0,759840	0,063022	-0,223553	6,248300	-62,542238	0,294750
11:18:35,99	0,498987	3,366946	-0,105984	0,141983	0,315997	-0,501012	0,760159	0,065327	-0,222767	1,265583	-2,843899	0,270854	-1,035404	-3,513915	-1,304036	-50,626036	34,740478	13,076060	0,760159	0,065327	-0,222767	6,393716	-62,516382	0,270854	0,760159	0,065327	-0,222767	6,393716	-62,516382	0,270854
11:18:36,04	0,498987	3,366946	-0,105984	0,141983	0,315997	-0,501012	0,758498	0,062283	-0,224336	1,381744	-2,925968	0,256801	-1,043102	-3,514013	-1,303258	-50,637456	34,722997	13,098024	0,758498	0,062283	-0,224336	6,270972	-62,468065	0,256801	0,758498	0,062283	-0,224336	6,270972	-62,468065	0,256801
11:18:36,09	0,498987	3,366946	-0,105984	0,141983	0,315997	-0,501012	0,762431	0,068901	-0,223557	1,016770	-2,722584	0,278766	-1,038207	-3,517820	-1,300451	-50,570088	34,744355	13,140195	0,762431	0,068901	-0,223557	6,425495	-62,573448	0,278766	0,762431	0,068901	-0,223557	6,425495	-62,573448	0,278766
11:18:36,14	0,498987	3,366946	-0,105984	0,141983	0,315997	-0,501012	0,763281	0,062758	-0,220750	1,388390	-2,630725	0,320937	-1,034685	-3,517137	-1,302419	-50,566948	34,721863	13,102589	0,763281	0,062758	-0,220750	6,314884	-62,548307	0,320937	0,763281	0,062758	-0,220750	6,314884	-62,548307	0,320937
11:18:36,19	0,498987	3,366946	-0,105984	0,141983	0,315997	-0,501012	0,760928	0,060049	-0,222718	1,511329	-2,739116	0,283331	-1,039505	-3,516564	-1,300516	-50,597571	34,652184	13,079385	0,760928	0,060049	-0,222718	6,225198	-62,471987	0,283331	0,760928	0,060049	-0,222718	6,225198	-62,471987	0,283331
11:18:36,24	0,498987	3,366946	-0,105984	0,141983	0,315997	-0,501012	0,762842	0,064510	-0,220815	1,203704	-2,631285	0,260127	-1,041823	-3,513602	-1,302839	-50,578740	34,691737	13,101292	0,762842	0,064510	-0,220815	6,267757	-62,514381	0,260127	0,762842	0,064510	-0,220815	6,267757	-62,514381	0,260127
11:18:36,29	0,498987	3,366946	-0,105984	0,141983	0,315997	-0,501012	0,761437	0,067999	-0,223139	1,065975	-2,707836	0,282033	-1,040604	-3,510506	-1,302450	-50,541756	34,660319	13,095493	0,761437	0,067999	-0,223139	6,403870	-62,480605	0,282033	0,761437	0,067999	-0,223139	6,403870	-62,480605	0,282033
11:18:36,34	0,498987	3,366946	-0,105984	0,141983	0,315997	-0,501012	0,758145	0,068491	-0,222749	1,031656	-2,831245	0,276235	-1,045255	-3,513900	-1,302832	-50,528810	34,678368	13,085173	0,758145	0,068491	-0,222749	6,408200	-62,345648	0,276235	0,758145	0,068491	-0,222749	6,408200	-62,345648	0,276235
11:18:36,39	0,498987	3,366946	-0,105984	0,141983	0,315997	-0,501012	0,763410	0,070822	-0,223131	0,932542	-2,555294	0,265915	-1,036947	-3,511695	-1,301624	-50,490708	34,670512	13,114629	0,763410	0,070822	-0,223131	6,492079	-62,482975	0,265915	0,763410	0,070822	-0,223131	6,492079	-62,482975	0,265915
11:18:36,44	0,498987	3,366946	-0,105984	0,141983	0,315997	-0,501012	0,757347	0,064729	-0,221923	1,261607	-2,833632	0,295370	-1,033979	-3,513250	-1,302414	-50,486502	34,670286	13,081425	0,757347	0,064729	-0,221923	6,342872	-62,285387	0,295370	0,757347	0,064729	-0,221923	6,342872	-62,285387	0,295370
11:18:36,49	0,498987	3,366946	-0,105984	0,141983	0,315997	-0,501012	0,757209	0,061381	-0,222713	1,437613	-2,837059	0,262167	-1,038631	-3,512401	-1,299294	-50,453837	34,649292	13,087531	0,757209	0,061381	-0,222713	6,256056	-62,277971	0,262167	0,757209	0,061381	-0,222713	6,256056	-62,277971	0,262167
11:18:36,54	0,498987	3,366946	-0,105984	0,141983	0,315997	-0,501012	0,758800	0,065835	-0,219594	1,204180	-2,715552	0,268273	-1,038011	-3,511490	-1,299288	-50,432620	34,636859	13,087153	0,758800	0,065835	-0,219594	6,372225	-62,281341	0,268273	0,758800	0,065835	-0,219594	6,372225	-62,281341	0,268273
11:18:36,59	0,498987	3,366946	-0,105984	0,141983	0,315997	-0,501012	0,757701	0,065754	-0,219587	1,208257	-2,748117	0,267895	-1,039217	-3,514077	-1,302385	-50,444571	34,635742	13,098223	0,757701	0,065754	-0,219587	6,369909	-62,227623	0,267895	0,757701	0,065754	-0,219587	6,369909	-62,227623	0,267895
11:18:36,64	0,498987	3,366946	-0,105984	0,141983	0,315997	-0,501012	0,760544	0,065504	-0,222684	1,214298	-2,610035	0,278964	-1,041556	-3,515267	-1,298511	-50,438082	34,601035	13,074725	0,760544	0,065504	-0,222684	6,356349	-62,312772	0,278964	0,760544	0,065504	-0,222684	6,356349	-62,312772	0,278964
11:18:36,69	0,498987	3,366946	-0,105984	0,141983	0,315997	-0,501012	0,762745	0,066935	-0,218810	1,113056	-2,472637	0,255467	-1,038708	-3,509917	-1,299299	-50,470739	34,620001	13,106505	0,762745	0,066935	-0,218810	6,367467	-62,348112	0,255467	0,762745	0,066935	-0,218810	6,367467	-62,348112	0,255467
11:18:36,74	0,498987	3,366946	-0,105984	0,141983	0,315997	-0,501012	0,756688	0,067144	-0,219598	1,102312	-2,825377	0,287246	-1,040393	-3,510616	-1,299673	-50,422613	34,585755	13,095056	0,756688	0,067144	-0,219598	6,373088	-62,225361	0,287246	0,756688	0,067144	-0,219598	6,373088	-62,225361	0,287246
11:18:36,79	0,498987	3,366946	-0,105984	0,141983	0,315997	-0,501012	0,758135	0,068254	-0,219972	1,039003	-2,691328	0,275797	-1,042723	-3,511331	-1,300826	-50,408879	34,586612	13,104825	0,758135	0,068254	-0,219972	6,396905	-62,204907	0,275797	0,758135	0,068254	-0,219972	6,396905	-62,204907	0,275797
11:18:36,84	0,498987	3,366946	-0,105984	0,141983	0,315997	-0,501012	0,759919	0,069913	-0,221125	0,960301	-2,587080	0,285567	-1,042164	-3,513491	-1,299707	-50,447027	34,613241	13,051869	0,759919	0,069913	-0,221125	6,448500	-62,240725	0,285567	0,759919	0,069913	-0,221125	6,448500	-62,240725	0,285567
11:18:36,89	0,498987	3,366946	-0,105984	0,141983	0,315997	-0,501012	0,761511	0,068350	-0,220006	1,045596	-2,550656	0,232610	-1,033817	-3,516055	-1,298490	-50,402202	34,595888	13,060865	0,761511	0,068350	-0,220006	6,411051	-62,329260	0,232610	0,761511	0,068350	-0,220006	6,411051	-62,329260	0,232610
11:18:36,94	0,498987	3,366946	-0,105984	0,141983	0,315997	-0,501012	0,759557	0,059839	-0,218790	1,495542	-2,604747	0,241606	-1,041430	-3,508168	-1,296931	-50,354576	34,584464	13,097676	0,759557	0,059839	-0,218790	6,192899	-62,229994	0,241606	0,759557	0,059839	-0,218790	6,192899	-62,229994	0,241606
11:18:36,99	0,498987	3,366946	-0,105984	0,141983	0,315997	-0,501012	0,756534	0,070375	-0,217230	0,961586	-2,715005	0,278417	-1,034302	-3,514397	-1,300011	-50,343742	34,595159	13,080708	0,756534	0,070375	-0,217230	6,486024	-62,102917	0,278417	0,756534	0,070375	-0,217230	6,486024	-62,102917	0,278417
11:18:37,04	0,498987	3,366946	-0,105984	0,141983	0,315997	-0,501012	0,758365	0,061088	-0,220310	1,459186	-2,615778	0,261450	-1,038451	-3,515165	-1,299236	-50,346854	34,561831	13,083215	0,758365	0,061088	-0,220310	6,254600	-62,147393	0,261450	0,758365	0,061088	-0,220310	6,254600	-62,147393	0,261450
11:18:37,09	0,498987	3,366946	-0,105984	0,141983	0,315997	-0,501012	0,761104	0,064297	-0,219535	1,261905	-2,459372	0,263957	-1,037191	-3,513739	-1,300002	-50,306457	34,569395	13,079093	0,761104	0,064297	-0,219535	6,309216	-62,206013	0,263957	0,761104	0,064297	-0,219535	6,309216	-62,206013	0,263957
11:18:37,14	0,498987	3,366946	-0,105984	0,141983	0,315997	-0,501012	0,759239	0,063918	-0,220301	1,308342	-2,525127	0,259834	-1,037901	-3,510735	-1,296910	-50,360740	34,578507	13,107455	0,759239	0,063918	-0,220301	6,325932	-62,125397	0,259834	0,759239	0,063918	-0,220301	6,325932	-62,125397	0,259834
11:18:37,19	0,498987	3,366946	-0,105984	0,141983	0,315997	-0,501012	0,756992	0,066036	-0,217209	1,178990	-2,693547	0,288197	-1,034304	-3,506984	-1,296156	-50,315001	34,539671	13,062854	0,756992	0,066036	-0,217209	6,362791	-62,117415	0,288197	0,756992	0,066036	-0,217209	6,362791	-62,117415	0,288197
11:18:37,24	0,498987	3,366946	-0,105984	0,141983	0,315997	-0,501012	0,751945	0,064796	-0,216456	1,232682	-2,896937	0,243596	-1,041390	-3,510458	-1,296123	-50,330808	34,552193	13,110109	0,751945	0,064796	-0,216456	6,319180	-61,924652	0,243596	0,751945	0,064796	-0,216456	6,319180	-61,924652	0,243596
11:18:37,29	0,498987	3,366946	-0,105984	0,141983	0,315997	-0,501012	0,758497	0,069196	-0,216422	1,006827	-2,576221	0,290850	-1,034171	-3,511468	-1,298814	-50,262082	34,556086	13,088037	0,758497	0,069196	-0,216422	6,438720	-62,118212	0,290850	0,758497	0,069196	-0,216422	6,438720	-62,118212	0,290850
11:18:37,34	0,498987	3,366946	-0,105984	0,141983	0,315997	-0,501012	0,755762	0,062438	-0,219113	1,395958	-2,660844	0,268778	-1,041332	-3,508627	-1,295726	-50,293992	34,535868	13,109247	0,755762	0,062438	-0,219113	6,297376	-61,988174	0,268778	0,755762	0,062438	-0,219113	6,297376	-61,988174	0,268778
11:18:37,39	0,498987	3,366946	-0,105984	0,141983	0,315997	-0,501012	0,756882	0,070061	-0,216025	0,966110	-2,620124	0,289989	-1,035910	-3,511595	-1,293729	-50,245266	34,528530	13,122329	0,756882	0,070061	-0,216025	6,465916	-62,035383	0,289989	0,756882	0,070061	-0,216025	6,465916	-62,035383	0,289989
11:18:37,44	0,498987	3,366946	-0,105984	0,141983	0,315997	-0,501012	0,756742	0,063881	-0,214028	1,305473	-2,581562	0,303070	-1,031724	-3,506317	-1,296080	-50,204439	34,538804	13,096104	0,756742	0,063881	-0,214028	6,320156	-61,985794	0,303070	0,756742	0,063881	-0,214028	6,320156	-61,985794	0,303070
11:18:37,49	0,498987	3,366946	-0,105984	0,141983	0,315997	-0,501012	0,750078	0,062895	-0,216379	1,386058	-2,897886	0,276846	-1,037667	-3,511557	-1,295294	-50,227828	34,494209	13,102323	0,750078	0,062895	-0,216379	6,323338	-61,778970	0,276846	0,750078	0,062895	-0,216379	6,323338	-61,778970	0,276846
11:18:37,54	0,498987	3,366946	-0,105984	0,141983	0,315997	-0,501012	0,757587	0,065422	-0,215593	1,204339	-2,505336	0,283065	-1,034193	-3,511096	-1,296847	-50,260189	34,523737	13,119751	0,757587	0,065422	-0,215593	6,339988	-61,975937	0,283065	0,757587	0,065422	-0,215593	6,339988	-61,975937	0,283065
11:18:37,59	0,498987	3,366946	-0,105984	0,141983	0,315997	-0,501012	0,755451	0,062644	-0,217147	1,358192	-2,659208	0,300493	-1,037602	-3,509188	-1,294518	-50,211649	34,549226	13,103810	0,755451	0,062644	-0,217147	6,275760	-61,962116	0,300493	0,755451	0,062644	-0,217147	6,275760	-61,962116	0,300493
11:18:37,64	0,498987	3,366946	-0,105984	0,141983	0,315997	-0,501012	0,755503	0,066550	-0,214817	1,201417	-2,627235	0,284552	-1,040123	-3,506953	-1,296104	-50,257786	34,488301	13,108039	0,755503	0,066550	-0,214817	6,425616	-61,934189	0,284552	0,755503	0,066550	-0,214817	6,425616	-61,934189	0,284552
11:18:37,69	0,498987	3,366946	-0,105984	0,141983	0,315997	-0,501012	0,754828	0,069851	-0,216403	0,953949	-2,671801	0,288780	-1,035395	-3,506679	-1,292217	-50,268032	34,519151	13,107625	0,754828	0,069851	-0,216403	6,437255	-61,925809	0,288780	0,754828	0,069851	-0,216403	6,437255	-61,925809	0,288780
11:18:37,74	0,498987	3,366946	-0,105984	0,141983	0,315997	-0,501012	0,752227	0,065893	-0,212516	1,181372	-2,831373	0,288366	-1,037048	-3,513781	-1,296817	-50,215491	34,498166	13,122408	0,752227	0,065893	-0,212516	6,353955	-61,881171	0,288366	0,752227	0,065893	-0,212516	6,353955	-61,881171	0,288366
11:18:37,79	0,498987	3,366946	-0,105984	0,141983	0,315997	-0,501012	0,759204	0,063774	-0,217116	1,299668	-2,412565	0,303149	-1,032877	-3,507420	-1,296870	-50,180707	34,488927	13,060464	0,759204	0,063774	-0,217116	6,305892	-62,010071	0,303149	0,759204	0,063774	-0,217116	6,305892	-62,010071	0,303149
11:18:37,84	0,498987	3,366946	-0,105984	0,141983	0,315997	-0,501012	0,751610	0,063342	-0,217169	1,331513	-2,772727	0,241206	-1,033413	-3,508556	-1,295679	-50,157459	34,481946	13,073551	0,751610	0,063342	-0,217169	6,303839	-61,774079	0,241206	0,751610	0,063342	-0,217169	6,303839	-61,774079	0,241206
11:18:37,89	0,498987	3,366946	-0,105984	0,141983	0,315997	-0,501012	0,752861	0,063239	-0,215978	1,342449	-2,684008	0,254293	-1,037625	-3,511807	-1,295656	-50,194823	34,461790	13,115672	0,752861	0,063239	-0,215978	6,306689	-61,783628	0,254293	0,752861	0,063239	-0,215978	6,306689	-61,783628	0,254293
11:18:37,94	0,498987	3,366946	-0,105984	0,141983	0,315997	-0,501012	0,757782	0,065260	-0,215955	1,201186	-2,450392	0,296413	-1,033969	-3,513817	-1,293713	-50,152858	34,462229	13,070799	0,757782	0,065260	-0,215955	6,324124	-61,936316	0,296413	0,757782	0,065260	-0,215955	6,324124	-61,936316	0,296413
11:18:37,99	0,498987	3,366946	-0,105984	0,141983	0,315997	-0,501012	0,757695	0,061089	-0,214012	1,439447	-2,418796	0,251541	-1,037587	-3,512030	-1,293751	-50,184128	34,448779	13,055818	0,757695	0,061089	-0,214012	6,234953	-61,897887	0,251541	0,757695	0,061089	-0,214012	6,234953	-61,897887	0,251541
11:18:38,04	0,498987	3,366946	-0,105984	0,141983	0,315997	-0,501012	0,757957	0,065116	-0,214051	1,202773	-2,425555	0,236559	-1,039921	-3,506601	-1,292962	-50,165193	34,475333	13,095157	0,757957	0,065116	-0,214051	6,314378	-61,925170	0,236559	0,757957	0,065116	-0,214051	6,314378	-61,925170	0,236559
11:18:38,09	0,498987	3,366946	-0,105984	0,141983	0,315997	-0,501012	0,754422	0,069852	-0,213262	0,988987	-2,606253	0,275899	-1,034036	-3,505926	-1,293349	-50,156475	34,445605	13,085777	0,754422	0,069852	-0,213262	6,472334	-61,828373	0,275899	0,754422	0,069852	-0,213262	6,472334	-61,828373	0,275899
11:18:38,14	0,498987	3,366946	-0,105984	0,141983	0,315997	-0,501012	0,750895	0,065093	-0,213648	1,215029	-2,767244	0,266519	-1,033435	-3,505048	-1,292182	-50,146686	34,433210	13,084804	0,750895	0,065093	-0,213648	6,324854	-61,712492	0,266519	0,750895	0,065093	-0,213648	6,324854	-61,712492	0,266519
11:18:38,19	0,498987	3,366946	-0,105984	0,141983	0,315997	-0,501012	0,749835	0,065012	-0,212481	1,213430	-2,807708	0,265545	-1,031655	-3,513273	-1,296427	-50,150365	34,419135	13,076371	0,749835	0,065012	-0,212481	6,316854	-61,669718	0,265545	0,749835	0,065012	-0,212481	6,316854	-61,669718	0,265545
11:18:38,24	0,498987	3,366946	-0,105984	0,141983	0,315997	-0,501012	0,756067	0,059358	-0,216727	1,493408	-2,479752	0,257113	-1,038144	-3,510714	-1,293304	-50,144008	34,406037	13,116850	0,756067	0,059358	-0,216727	6,152995	-61,831035	0,257113	0,756067	0,059358	-0,216727	6,152995	-61,831035	0,257113
11:18:38,29	0,498987	3,366946	-0,105984	0,141983	0,315997	-0,501012	0,757096	0,066256	-0,213603	1,126512	-2,414230	0,297592	-1,034089	-3,506736	-1,294122	-50,171422	34,419706	13,095133	0,757096	0,066256	-0,213603	6,327645	-61,846229	0,297592	0,757096	0,066256	-0,213603	6,327645	-61,846229	0,297592
11:18:38,34	0,498987	3,366946	-0,105984	0,141983	0,315997	-0,501012	0,751623	0,064734	-0,214422	1,203823	-2,729393	0,275875	-1,037426	-3,505529	-1,291780	-50,092053	34,445212	13,073930	0,751623	0,064734	-0,214422	6,285424	-61,731775	0,275875	0,751623	0,064734	-0,214422	6,285424	-61,731775	0,275875
11:18:38,39	0,498987	3,366946	-0,105984	0,141983	0,315997	-0,501012	0,752246	0,068227	-0,212079	1,083941	-2,640979	0,254672	-1,030998	-3,506372	-1,293328	-50,107427	34,422654	13,075294	0,752246	0,068227	-0,212079	6,439772	-61,692320	0,254672	0,752246	0,068227	-0,212079	6,439772	-61,692320	0,254672
11:18:38,44	0,498987	3,366946	-0,105984	0,141983	0,315997	-0,501012	0,749762	0,062239	-0,213627	1,368108	-2,772206	0,256036	-1,033812	-3,507372	-1,294057	-50,049756	34,439165	13,104109	0,749762	0,062239	-0,213627	6,253860	-61,628517	0,256036	0,749762	0,062239	-0,213627	6,253860	-61,628517	0,256036
11:18:38,49	0,498987	3,366946	-0,105984	0,141983	0,315997	-0,501012	0,752036	0,064176	-0,214356	1,310511	-2,612278	0,284851	-1,036190	-3,508195	-1,293661	-50,030149	34,345993	13,100150	0,752036	0,064176	-0,214356	6,348328	-61,647084	0,284851	0,752036	0,064176	-0,214356	6,348328	-61,647084	0,284851
11:18:38,54	0,498987	3,366946	-0,105984	0,141983	0,315997	-0,501012	0,753937	0,065823	-0,213960	1,153965	-2,449843	0,280891	-1,040382	-3,507696	-1,290977	-50,084554	34,396977	13,095213	0,753937	0,065823	-0,213960	6,321097	-61,633903	0,280891	0,753937	0,065823	-0,213960	6,321097	-61,633903	0,280891
11:18:38,59	0,498987	3,366946	-0,105984	0,141983	0,315997	-0,501012	0,755601	0,069704	-0,211276	0,969142	-2,435945	0,275955	-1,036308	-3,506006	-1,291004	-50,099487	34,378356	13,071516	0,755601	0,069704	-0,211276	6,440874	-61,750596	0,275955	0,755601	0,069704	-0,211276	6,440874	-61,750596	0,275955
11:18:38,64	0,498987	3,366946	-0,105984	0,141983	0,315997	-0,501012	0,752100	0,067020	-0,211303	1,085085	-2,621604	0,252257	-1,036268	-3,510304	-1,290577	-50,079215	34,342947	13,083818	0,752100	0,067020	-0,211303	6,346172	-61,661449	0,252257	0,752100	0,067020	-0,211303	6,346172	-61,661449	0,252257
11:18:38,69	0,498987	3,366946	-0,105984	0,141983	0,315997	-0,501012	0,755803	0,064837	-0,210876	1,178099	-2,393796	0,264560	-1,034889	-3,500270	-1,291744	-49,988752	34,434321	13,083407	0,755803	0,064837	-0,210876	6,267779	-61,724314	0,264560	0,755803	0,064837	-0,210876	6,267779	-61,724314	0,264560
11:18:38,74	0,498987	3,366946	-0,105984	0,141983	0,315997	-0,501012	0,746423	0,068660	-0,212043	1,103665	-2,848893	0,264149	-1,034922	-3,510595	-1,293642	-50,007317	34,379747	13,096002	0,746423	0,068660	-0,212043	6,493453	-61,443091	0,264149	0,746423	0,068660	-0,212043	6,493453	-61,443091	0,264149
11:18:38,79	0,498987	3,366946	-0,105984	0,141983	0,315997	-0,501012	0,755382	0,063526	-0,213941	1,314082	-2,371810	0,276744	-1,033184	-3,512857	-1,291706	-50,034618	34,388212	13,085651	0,755382	0,063526	-0,213941	6,300861	-61,669298	0,276744	0,755382	0,063526	-0,213941	6,300861	-61,669298	0,276744
11:18:38,84	0,498987	3,366946	-0,105984	0,141983	0,315997	-0,501012	0,756471	0,060889	-0,212005	1,444853	-2,343065	0,266393	-1,038600	-3,506323	-1,290953	-50,055458	34,350074	13,113290	0,756471	0,060889	-0,212005	6,224678	-61,726029	0,266393	0,756471	0,060889	-0,212005	6,224678	-61,726029	0,266393
11:18:38,89	0,498987	3,366946	-0,105984	0,141983	0,315997	-0,501012	0,753521	0,068847	-0,211253	0,987614	-2,495455	0,294031	-1,038439	-3,508300	-1,289399	-50,002029	34,372833	13,068652	0,753521	0,068847	-0,211253	6,392103	-61,646827	0,294031	0,753521	0,068847	-0,211253	6,392103	-61,646827	0,294031
11:18:38,93	0,498987	3,366946	-0,105984	0,141983	0,315997	-0,501012	0,755153	0,067719	-0,209698	1,092690	-2,375693	0,249393	-1,030174	-3,506577	-1,295576	-49,966427	34,351832	13,097282	0,755153	0,067719	-0,209698	6,408639	-61,655188	0,249393	0,755153	0,067719	-0,209698	6,408639	-61,655188	0,249393
11:18:38,98	0,498987	3,366946	-0,105984	0,141983	0,315997	-0,501012	0,749528	0,061423	-0,215875	1,419696	-2,626864	0,278023	-1,040821	-3,504256	-1,291326	-49,995105	34,376705	13,113672	0,749528	0,061423	-0,215875	6,241408	-61,464790	0,278023	0,749528	0,061423	-0,215875	6,241408	-61,464790	0,278023
11:18:39,03	0,498987	3,366946	-0,105984	0,141983	0,315997	-0,501012	0,752841	0,071803	-0,211625	0,887120	-2,491842	0,294414	-1,035026	-3,503483	-1,292133	-50,031307	34,353443	13,090680	0,752841	0,071803	-0,211625	6,523688	-61,589866	0,294414	0,752841	0,071803	-0,211625	6,523688	-61,589866	0,294414
11:18:39,08	0,498987	3,366946	-0,105984	0,141983	0,315997	-0,501012	0,749274	0,067172	-0,212432	1,089704	-2,697041	0,271422	-1,039059	-3,504054	-1,290562	-49,994017	34,355783	13,093479	0,749274	0,067172	-0,212432	6,362711	-61,515065	0,271422	0,749274	0,067172	-0,212432	6,362711	-61,515065	0,271422
11:18:39,13	0,498987	3,366946	-0,105984	0,141983	0,315997	-0,501012	0,751786	0,070379	-0,210861	0,943603	-2,535326	0,274221	-1,034333	-3,502572	-1,290948	-49,981743	34,350759	13,089619	0,751786	0,070379	-0,210861	6,468372	-61,550492	0,274221	0,751786	0,070379	-0,210861	6,468372	-61,550492	0,274221
11:18:39,18	0,498987	3,366946	-0,105984	0,141983	0,315997	-0,501012	0,748139	0,067027	-0,211247	1,119697	-2,711808	0,270360	-1,033586	-3,505055	-1,291691	-49,936866	34,419570	13,091575	0,748139	0,067027	-0,211247	6,381328	-61,440715	0,270360	0,748139	0,067027	-0,211247	6,381328	-61,440715	0,270360
11:18:39,23	0,498987	3,366946	-0,105984	0,141983	0,315997	-0,501012	0,749916	0,065138	-0,211991	1,299957	-2,614945	0,272317	-1,036627	-3,506878	-1,292473	-49,950163	34,319350	13,088181	0,749916	0,065138	-0,211991	6,413300	-61,483346	0,272317	0,749916	0,065138	-0,211991	6,413300	-61,483346	0,272317
11:18:39,28	0,498987	3,366946	-0,105984	0,141983	0,315997	-0,501012	0,753015	0,066861	-0,212773	1,116944	-2,415183	0,268923	-1,033082	-3,503380	-1,289753	-49,945666	34,335822	13,097829	0,753015	0,066861	-0,212773	6,365506	-61,526885	0,268923	0,753015	0,066861	-0,212773	6,365506	-61,526885	0,268923
11:18:39,33	0,498987	3,366946	-0,105984	0,141983	0,315997	-0,501012	0,748213	0,065539	-0,210053	1,202171	-2,669239	0,278571	-1,034236	-3,502013	-1,288196	-49,939446	34,354055	13,107096	0,748213	0,065539	-0,210053	6,347001	-61,403968	0,278571	0,748213	0,065539	-0,210053	6,347001	-61,403968	0,278571
11:18:39,38	0,498987	3,366946	-0,105984	0,141983	0,315997	-0,501012	0,747607	0,067223	-0,208495	1,133527	-2,704491	0,287837	-1,035297	-3,507029	-1,290109	-49,882705	34,314107	13,086089	0,747607	0,067223	-0,208495	6,410516	-61,391634	0,287837	0,747607	0,067223	-0,208495	6,410516	-61,391634	0,287837
11:18:39,43	0,498987	3,366946	-0,105984	0,141983	0,315997	-0,501012	0,752481	0,065634	-0,210408	1,209929	-2,381931	0,266830	-1,028797	-3,503110	-1,292430	-49,853825	34,304223	13,093438	0,752481	0,065634	-0,210408	6,362181	-61,451681	0,266830	0,752481	0,065634	-0,210408	6,362181	-61,451681	0,266830
11:18:39,48	0,498987	3,366946	-0,105984	0,141983	0,315997	-0,501012	0,745837	0,061963	-0,212730	1,406677	-2,697464	0,274179	-1,035923	-3,500594	-1,289743	-49,887456	34,329388	13,096941	0,745837	0,061963	-0,212730	6,270792	-61,245663	0,274179	0,745837	0,061963	-0,212730	6,270792	-61,245663	0,274179
11:18:39,53	0,498987	3,366946	-0,105984	0,141983	0,315997	-0,501012	0,747221	0,069393	-0,210042	1,025321	-2,667192	0,277683	-1,034199	-3,509554	-1,288190	-49,910662	34,247357	13,053814	0,747221	0,069393	-0,210042	6,472653	-61,324054	0,277683	0,747221	0,069393	-0,210042	6,472653	-61,324054	0,277683
11:18:39,58	0,498987	3,366946	-0,105984	0,141983	0,315997	-0,501012	0,754118	0,063420	-0,208489	1,253274	-2,287624	0,234556	-1,034771	-3,508298	-1,287396	-49,910870	34,285673	13,083719	0,754118	0,063420	-0,208489	6,231724	-61,485908	0,234556	0,754118	0,063420	-0,208489	6,231724	-61,485908	0,234556
11:18:39,63	0,498987	3,366946	-0,105984	0,141983	0,315997	-0,501012	0,753317	0,064543	-0,207696	1,227932	-2,348627	0,264461	-1,032964	-3,501842	-1,287422	-49,881496	34,296800	13,065679	0,753317	0,064543	-0,207696	6,294575	-61,484013	0,264461	0,753317	0,064543	-0,207696	6,294575	-61,484013	0,264461
11:18:39,68	0,498987	3,366946	-0,105984	0,141983	0,315997	-0,501012	0,746822	0,066207	-0,207721	1,165738	-2,666488	0,246421	-1,030592	-3,504696	-1,292441	-49,878091	34,321969	13,088871	0,746822	0,066207	-0,207721	6,362988	-61,292023	0,246421	0,746822	0,066207	-0,207721	6,362988	-61,292023	0,246421
11:18:39,73	0,498987	3,366946	-0,105984	0,141983	0,315997	-0,501012	0,748108	0,062725	-0,212740	1,370277	-2,609250	0,269613	-1,032363	-3,499870	-1,290505	-49,867258	34,316720	13,102359	0,748108	0,062725	-0,212740	6,294228	-61,335738	0,269613	0,748108	0,062725	-0,212740	6,294228	-61,335738	0,269613
11:18:39,78	0,498987	3,366946	-0,105984	0,141983	0,315997	-0,501012	0,744814	0,066672	-0,210805	1,165907	-2,768551	0,283101	-1,037103	-3,503507	-1,288161	-49,889226	34,308970	13,118932	0,744814	0,066672	-0,210805	6,399691	-61,236431	0,283101	0,744814	0,066672	-0,210805	6,399691	-61,236431	0,283101
11:18:39,83	0,498987	3,366946	-0,105984	0,141983	0,315997	-0,501012	0,750334	0,068958	-0,208461	1,029345	-2,496654	0,299674	-1,037707	-3,503248	-1,288169	-49,893632	34,301861	13,113844	0,750334	0,068958	-0,208461	6,442572	-61,397864	0,299674	0,750334	0,068958	-0,208461	6,442572	-61,397864	0,299674
11:18:39,88	0,498987	3,366946	-0,105984	0,141983	0,315997	-0,501012	0,750412	0,069611	-0,208468	0,987050	-2,492873	0,294585	-1,031621	-3,506282	-1,290848	-49,811445	34,311145	13,091302	0,750412	0,069611	-0,208468	6,451507	-61,400186	0,294585	0,750412	0,069611	-0,208468	6,451507	-61,400186	0,294585
11:18:39,93	0,498987	3,366946	-0,105984	0,141983	0,315997	-0,501012	0,749996	0,062823	-0,211147	1,389133	-2,447942	0,272044	-1,037625	-3,502735	-1,289323	-49,845851	34,282305	13,103828	0,749996	0,062823	-0,211147	6,320772	-61,322643	0,272044	0,749996	0,062823	-0,211147	6,320772	-61,322643	0,272044
11:18:39,98	0,498987	3,366946	-0,105984	0,141983	0,315997	-0,501012	0,749926	0,069796	-0,209622	0,984377	-2,466967	0,284570	-1,029930	-3,502589	-1,289292	-49,834347	34,306362	13,125194	0,749926	0,069796	-0,209622	6,463368	-61,336159	0,284570	0,749926	0,069796	-0,209622	6,463368	-61,336159	0,284570
11:18:40,03	0,498987	3,366946	-0,105984	0,141983	0,315997	-0,501012	0,745952	0,063205	-0,209591	1,353676	-2,675686	0,305935	-1,034099	-3,505054	-1,287012	-49,850344	34,237386	13,057689	0,745952	0,063205	-0,209591	6,315301	-61,232912	0,305935	0,745952	0,063205	-0,209591	6,315301	-61,232912	0,305935
11:18:40,08	0,498987	3,366946	-0,105984	0,141983	0,315997	-0,501012	0,750171	0,065583	-0,207312	1,162285	-2,435671	0,238430	-1,037050	-3,502408	-1,287378	-49,855669	34,286203	13,112708	0,750171	0,065583	-0,207312	6,310586	-61,324077	0,238430	0,750171	0,065583	-0,207312	6,310586	-61,324077	0,238430
11:18:40,13	0,498987	3,366946	-0,105984	0,141983	0,315997	-0,501012	0,749355	0,069462	-0,207677	1,000226	-2,507097	0,293450	-1,031128	-3,502267	-1,287761	-49,838154	34,275953	13,098942	0,749355	0,069462	-0,207677	6,452976	-61,331486	0,293450	0,749355	0,069462	-0,207677	6,452976	-61,331486	0,293450
11:18:40,18	0,498987	3,366946	-0,105984	0,141983	0,315997	-0,501012	0,746272	0,064404	-0,208060	1,263130	-2,647117	0,279684	-1,033291	-3,507399	-1,288099	-49,776754	34,322456	13,103716	0,746272	0,064404	-0,208060	6,318816	-61,229495	0,279684	0,746272	0,064404	-0,208060	6,318816	-61,229495	0,279684
11:18:40,23	0,498987	3,366946	-0,105984	0,141983	0,315997	-0,501012	0,751798	0,063712	-0,208398	1,370090	-2,329851	0,284458	-1,032768	-3,507326	-1,287347	-49,798798	34,287375	13,083082	0,751798	0,063712	-0,208398	6,371449	-61,346007	0,284458	0,751798	0,063712	-0,208398	6,371449	-61,346007	0,284458
11:18:40,28	0,498987	3,366946	-0,105984	0,141983	0,315997	-0,501012	0,751473	0,063295	-0,207646	1,350363	-2,348308	0,263824	-1,035820	-3,500329	-1,286221	-49,834867	34,300259	13,098226	0,751473	0,063295	-0,207646	6,318999	-61,338941	0,263824	0,751473	0,063295	-0,207646	6,318999	-61,338941	0,263824
11:18:40,33	0,498987	3,366946	-0,105984	0,141983	0,315997	-0,501012	0,746939	0,069436	-0,206520	1,024128	-2,621739	0,278968	-1,028622	-3,505026	-1,286168	-49,776981	34,268790	13,092293	0,746939	0,069436	-0,206520	6,474874	-61,256477	0,278968	0,746939	0,069436	-0,206520	6,474874	-61,256477	0,278968
11:18:40,38	0,498987	3,366946	-0,105984	0,141983	0,315997	-0,501012	0,747408	0,060854	-0,206467	1,472076	-2,531490	0,273035	-1,035100	-3,500314	-1,289318	-49,755217	34,252039	13,063959	0,747408	0,060854	-0,206467	6,249144	-61,203038	0,273035	0,747408	0,060854	-0,206467	6,249144	-61,203038	0,273035
11:18:40,43	0,498987	3,366946	-0,105984	0,141983	0,315997	-0,501012	0,746567	0,068821	-0,209617	1,054198	-2,548024	0,244700	-1,036357	-3,501536	-1,286992	-49,806189	34,276966	13,082847	0,746567	0,068821	-0,209617	6,456628	-61,153515	0,244700	0,746567	0,068821	-0,209617	6,456628	-61,153515	0,244700
11:18:40,48	0,498987	3,366946	-0,105984	0,141983	0,315997	-0,501012	0,748254	0,069298	-0,207291	1,025479	-2,516900	0,263589	-1,029850	-3,495934	-1,289323	-49,758006	34,228034	13,074469	0,748254	0,069298	-0,207291	6,465378	-61,254830	0,263589	0,748254	0,069298	-0,207291	6,465378	-61,254830	0,263589
11:18:40,53	0,498987	3,366946	-0,105984	0,141983	0,315997	-0,501012	0,740149	0,066464	-0,209622	1,154587	-2,872164	0,255210	-1,034509	-3,504029	-1,289272	-49,755228	34,239940	13,101855	0,740149	0,066464	-0,209622	6,371981	-60,973856	0,255210	0,740149	0,066464	-0,209622	6,371981	-60,973856	0,255210
11:18:40,58	0,498987	3,366946	-0,105984	0,141983	0,315997	-0,501012	0,749489	0,066451	-0,209572	1,166942	-2,390041	0,282597	-1,033363	-3,506016	-1,289283	-49,775594	34,234753	13,087273	0,749489	0,066451	-0,209572	6,383346	-61,224908	0,282597	0,749489	0,066451	-0,209572	6,383346	-61,224908	0,282597
11:18:40,63	0,498987	3,366946	-0,105984	0,141983	0,315997	-0,501012	0,750637	0,064465	-0,209582	1,255523	-2,345395	0,268014	-1,035728	-3,502869	-1,286620	-49,783547	34,238651	13,037466	0,750637	0,064465	-0,209582	6,316051	-61,270371	0,268014	0,750637	0,064465	-0,209582	6,316051	-61,270371	0,268014
11:18:40,68	0,498987	3,366946	-0,105984	0,141983	0,315997	-0,501012	0,749094	0,068086	-0,206919	1,066633	-2,434470	0,218207	-1,029710	-3,498529	-1,287716	-49,707614	34,250942	13,097572	0,749094	0,068086	-0,206919	6,411404	-61,238316	0,218207	0,749094	0,068086	-0,206919	6,411404	-61,238316	0,218207
11:18:40,73	0,498987	3,366946	-0,105984	0,141983	0,315997	-0,501012	0,742326	0,065045	-0,208015	1,273406	-2,726773	0,278313	-1,030875	-3,504335	-1,287334	-49,705249	34,201361	13,055903	0,742326	0,065045	-0,208015	6,379413	-60,999360	0,278313	0,742326	0,065045	-0,208015	6,379413	-60,999360	0,278313
11:18:40,78	0,498987	3,366946	-0,105984	0,141983	0,315997	-0,501012	0,747936	0,063151	-0,207633	1,330123	-2,408199	0,236645	-1,032064	-3,503597	-1,288466	-49,702096	34,206651	13,105084	0,747936	0,063151	-0,207633	6,287474	-61,121193	0,236645	0,747936	0,063151	-0,207633	6,287474	-61,121193	0,236645
11:18:40,83	0,498987	3,366946	-0,105984	0,141983	0,315997	-0,501012	0,747892	0,064549	-0,208766	1,263564	-2,410391	0,285826	-1,031533	-3,499497	-1,289681	-49,734706	34,252372	13,084097	0,747892	0,064549	-0,208766	6,330690	-61,119947	0,285826	0,747892	0,064549	-0,208766	6,330690	-61,119947	0,285826
11:18:40,88	0,498987	3,366946	-0,105984	0,141983	0,315997	-0,501012	0,744076	0,066140	-0,209980	1,204162	-2,659949	0,264839	-1,030263	-3,503116	-1,286112	-49,694382	34,227986	13,128864	0,744076	0,066140	-0,209980	6,396122	-61,069913	0,264839	0,744076	0,066140	-0,209980	6,396122	-61,069913	0,264839
11:18:40,93	0,498987	3,366946	-0,105984	0,141983	0,315997	-0,501012	0,746576	0,063230	-0,206411	1,354480	-2,482855	0,309606	-1,033249	-3,499847	-1,288501	-49,690373	34,182480	13,075492	0,746576	0,063230	-0,206411	6,318073	-61,089038	0,309606	0,746576	0,063230	-0,206411	6,318073	-61,089038	0,309606
11:18:40,98	0,498987	3,366946	-0,105984	0,141983	0,315997	-0,501012	0,745237	0,067451	-0,208801	1,097621	-2,526237	0,256233	-1,030876	-3,504784	-1,286129	-49,713257	34,230698	13,109422	0,745237	0,067451	-0,208801	6,392506	-61,027340	0,256233	0,745237	0,067451	-0,208801	6,392506	-61,027340	0,256233
11:18:41,03	0,498987	3,366946	-0,105984	0,141983	0,315997	-0,501012	0,748326	0,062928	-0,206429	1,363143	-2,409523	0,290163	-1,030310	-3,499866	-1,285794	-49,713306	34,221231	13,066136	0,748326	0,062928	-0,206429	6,302956	-61,153132	0,290163	0,748326	0,062928	-0,206429	6,302956	-61,153132	0,290163
11:18:41,08	0,498987	3,366946	-0,105984	0,141983	0,315997	-0,501012	0,743784	0,064896	-0,206093	1,252573	-2,641040	0,246878	-1,027854	-3,499629	-1,287677	-49,661617	34,233353	13,111205	0,743784	0,064896	-0,206093	6,346890	-61,028066	0,246878	0,743784	0,064896	-0,206093	6,346890	-61,028066	0,246878
11:18:41,13	0,498987	3,366946	-0,105984	0,141983	0,315997	-0,501012	0,742351	0,062888	-0,207976	1,393331	-2,676829	0,291946	-1,030813	-3,500777	-1,287668	-49,666749	34,227193	13,124909	0,742351	0,062888	-0,207976	6,330022	-60,951400	0,291946	0,742351	0,062888	-0,207976	6,330022	-60,951400	0,291946
11:18:41,18	0,498987	3,366946	-0,105984	0,141983	0,315997	-0,501012	0,744824	0,064876	-0,207968	1,282062	-2,549584	0,305650	-1,032708	-3,495334	-1,285803	-49,715231	34,212116	13,085508	0,744824	0,064876	-0,207968	6,374798	-61,018306	0,305650	0,744824	0,064876	-0,207968	6,374798	-61,018306	0,305650
11:18:41,23	0,498987	3,366946	-0,105984	0,141983	0,315997	-0,501012	0,741058	0,069239	-0,206103	1,017891	-2,779885	0,266250	-1,034435	-3,496066	-1,286190	-49,713122	34,255747	13,086712	0,741058	0,069239	-0,206103	6,453118	-60,952944	0,266250	0,741058	0,069239	-0,206103	6,453118	-60,952944	0,266250
11:18:41,28	0,498987	3,366946	-0,105984	0,141983	0,315997	-0,501012	0,742556	0,070369	-0,206489	0,997958	-2,721995	0,267453	-1,028433	-3,501499	-1,286507	-49,658600	34,216661	13,104705	0,742556	0,070369	-0,206489	6,521911	-61,012623	0,267453	0,742556	0,070369	-0,206489	6,521911	-61,012623	0,267453
11:18:41,33	0,498987	3,366946	-0,105984	0,141983	0,315997	-0,501012	0,744259	0,062454	-0,206806	1,402958	-2,566647	0,285446	-1,026663	-3,502088	-1,284577	-49,655312	34,186075	13,078509	0,744259	0,062454	-0,206806	6,305570	-60,991008	0,285446	0,744259	0,062454	-0,206806	6,305570	-60,991008	0,285446
11:18:41,38	0,498987	3,366946	-0,105984	0,141983	0,315997	-0,501012	0,743885	0,060627	-0,204876	1,473113	-2,567982	0,259251	-1,032566	-3,502401	-1,282234	-49,662136	34,183431	13,105074	0,743885	0,060627	-0,204876	6,232313	-60,962942	0,259251	0,743885	0,060627	-0,204876	6,232313	-60,962942	0,259251
11:18:41,43	0,498987	3,366946	-0,105984	0,141983	0,315997	-0,501012	0,747108	0,065582	-0,202534	1,209720	-2,404984	0,285815	-1,034897	-3,499878	-1,283047	-49,644752	34,177548	13,066411	0,747108	0,065582	-0,202534	6,357935	-61,052935	0,285815	0,747108	0,065582	-0,202534	6,357935	-61,052935	0,285815
11:18:41,48	0,498987	3,366946	-0,105984	0,141983	0,315997	-0,501012	0,746088	0,068863	-0,203347	1,042744	-2,439989	0,247153	-1,036690	-3,500792	-1,288474	-49,643476	34,169189	13,083523	0,746088	0,068863	-0,203347	6,448458	-61,007927	0,247153	0,746088	0,068863	-0,203347	6,448458	-61,007927	0,247153
11:18:41,53	0,498987	3,366946	-0,105984	0,141983	0,315997	-0,501012	0,747776	0,069958	-0,208773	0,979177	-2,346952	0,264264	-1,031325	-3,502879	-1,287668	-49,624897	34,181228	13,088689	0,747776	0,069958	-0,208773	6,470888	-61,047363	0,264264	0,747776	0,069958	-0,208773	6,470888	-61,047363	0,264264
11:18:41,58	0,498987	3,366946	-0,105984	0,141983	0,315997	-0,501012	0,746901	0,064269	-0,207967	1,294731	-2,382380	0,269431	-1,036037	-3,499143	-1,287333	-49,618824	34,176141	13,044394	0,746901	0,064269	-0,207967	6,339840	-61,014106	0,269431	0,746901	0,064269	-0,207967	6,339840	-61,014106	0,269431
11:18:41,63	0,498987	3,366946	-0,105984	0,141983	0,315997	-0,501012	0,746022	0,070217	-0,207632	0,984044	-2,420303	0,225135	-1,031311	-3,501244	-1,281833	-49,617048	34,161849	13,099218	0,746022	0,070217	-0,207632	6,496103	-60,983000	0,225135	0,746022	0,070217	-0,207632	6,496103	-60,983000	0,225135
11:18:41,68	0,498987	3,366946	-0,105984	0,141983	0,315997	-0,501012	0,745478	0,065074	-0,202132	1,239992	-2,439911	0,279959	-1,034846	-3,500780	-1,287689	-49,597781	34,128799	13,062221	0,745478	0,065074	-0,202132	6,348325	-60,959897	0,279959	0,745478	0,065074	-0,202132	6,348325	-60,959897	0,279959
11:18:41,73	0,498987	3,366946	-0,105984	0,141983	0,315997	-0,501012	0,746844	0,068368	-0,207988	1,049741	-2,335663	0,242963	-1,031909	-3,499022	-1,285348	-49,601187	34,135046	13,081181	0,746844	0,068368	-0,207988	6,416614	-60,962889	0,242963	0,746844	0,068368	-0,207988	6,416614	-60,962889	0,242963
11:18:41,78	0,498987	3,366946	-0,105984	0,141983	0,315997	-0,501012	0,743852	0,066703	-0,205647	1,140030	-2,497285	0,261922	-1,030692	-3,498049	-1,284578	-49,596969	34,175116	13,072617	0,743852	0,066703	-0,205647	6,376197	-60,889692	0,261922	0,743852	0,066703	-0,205647	6,376197	-60,889692	0,261922
11:18:41,83	0,498987	3,366946	-0,105984	0,141983	0,315997	-0,501012	0,742401	0,066135	-0,204877	1,206373	-2,589116	0,253358	-1,028865	-3,500540	-1,281820	-49,574206	34,160938	13,089577	0,742401	0,066135	-0,204877	6,397959	-60,867624	0,253358	0,742401	0,066135	-0,204877	6,397959	-60,867624	0,253358
11:18:41,88	0,498987	3,366946	-0,105984	0,141983	0,315997	-0,501012	0,743645	0,063308	-0,202119	1,352468	-2,497654	0,270319	-1,034276	-3,505872	-1,283783	-49,626538	34,129825	13,074052	0,743645	0,063308	-0,202119	6,322152	-60,873773	0,270319	0,743645	0,063308	-0,202119	6,322152	-60,873773	0,270319
11:18:41,93	0,498987	3,366946	-0,105984	0,141983	0,315997	-0,501012	0,750969	0,065328	-0,204083	1,194330	-2,146574	0,254793	-1,032466	-3,496813	-1,280708	-49,596519	34,147380	13,059555	0,750969	0,065328	-0,204083	6,322564	-61,097622	0,254793	0,750969	0,065328	-0,204083	6,322564	-61,097622	0,254793
11:18:41,98	0,498987	3,366946	-0,105984	0,141983	0,315997	-0,501012	0,742218	0,068290	-0,201007	1,070511	-2,584377	0,240297	-1,030118	-3,496163	-1,288441	-49,588732	34,178807	13,109296	0,742218	0,068290	-0,201007	6,431274	-60,848516	0,240297	0,742218	0,068290	-0,201007	6,431274	-60,848516	0,240297
11:18:42,03	0,498987	3,366946	-0,105984	0,141983	0,315997	-0,501012	0,740481	0,066582	-0,208740	1,190450	-2,683702	0,290038	-1,033040	-3,499714	-1,284966	-49,587261	34,143583	13,061400	0,740481	0,066582	-0,208740	6,417115	-60,811438	0,290038	0,740481	0,066582	-0,208740	6,417115	-60,811438	0,290038
11:18:42,08	0,498987	3,366946	-0,105984	0,141983	0,315997	-0,501012	0,745018	0,067336	-0,205265	1,121443	-2,428897	0,242142	-1,031854	-3,497221	-1,283399	-49,570112	34,122008	13,079535	0,745018	0,067336	-0,205265	6,407342	-60,912782	0,242142	0,745018	0,067336	-0,205265	6,407342	-60,912782	0,242142
11:18:42,13	0,498987	3,366946	-0,105984	0,141983	0,315997	-0,501012	0,742265	0,067556	-0,203698	1,099933	-2,546371	0,260276	-1,028821	-3,499781	-1,282986	-49,553830	34,170570	13,080816	0,742265	0,067556	-0,203698	6,403041	-60,814210	0,260276	0,742265	0,067556	-0,203698	6,403041	-60,814210	0,260276
11:18:42,18	0,498987	3,366946	-0,105984	0,141983	0,315997	-0,501012	0,742966	0,063649	-0,203286	1,353260	-2,520127	0,261558	-1,031850	-3,497695	-1,284192	-49,578061	34,144689	13,061375	0,742966	0,063649	-0,203286	6,349720	-60,842953	0,261558	0,742966	0,063649	-0,203286	6,349720	-60,842953	0,261558
11:18:42,23	0,498987	3,366946	-0,105984	0,141983	0,315997	-0,501012	0,742674	0,067315	-0,204491	1,128112	-2,543368	0,242117	-1,030709	-3,497968	-1,284179	-49,579128	34,100526	13,074656	0,742674	0,067315	-0,204491	6,412334	-60,843252	0,242117	0,742674	0,067315	-0,204491	6,412334	-60,843252	0,242117
11:18:42,28	0,498987	3,366946	-0,105984	0,141983	0,315997	-0,501012	0,742340	0,066190	-0,204478	1,147807	-2,539569	0,255397	-1,025936	-3,499610	-1,287261	-49,553017	34,111826	13,077206	0,742340	0,066190	-0,204478	6,343754	-60,813248	0,255397	0,742340	0,066190	-0,204478	6,343754	-60,813248	0,255397
11:18:42,33	0,498987	3,366946	-0,105984	0,141983	0,315997	-0,501012	0,741375	0,061236	-0,207560	1,428270	-2,572794	0,257948	-1,030603	-3,500742	-1,281412	-49,540705	34,104019	13,096521	0,741375	0,061236	-0,207560	6,235307	-60,770709	0,257948	0,741375	0,061236	-0,207560	6,235307	-60,770709	0,257948
11:18:42,38	0,498987	3,366946	-0,105984	0,141983	0,315997	-0,501012	0,744689	0,064712	-0,201711	1,246933	-2,385911	0,277263	-1,031284	-3,497379	-1,285728	-49,576711	34,129055	13,086165	0,744689	0,064712	-0,201711	6,326807	-60,843959	0,277263	0,744689	0,064712	-0,201711	6,326807	-60,843959	0,277263
11:18:42,43	0,498987	3,366946	-0,105984	0,141983	0,315997	-0,501012	0,742117	0,066983	-0,206027	1,132509	-2,563309	0,266907	-1,026555	-3,494640	-1,285367	-49,564198	34,120682	13,048012	0,742117	0,066983	-0,206027	6,390673	-60,819524	0,266907	0,742117	0,066983	-0,206027	6,390673	-60,819524	0,266907
11:18:42,48	0,498987	3,366946	-0,105984	0,141983	0,315997	-0,501012	0,737380	0,064257	-0,205667	1,273258	-2,794612	0,228754	-1,029958	-3,500305	-1,282182	-49,516151	34,114287	13,092398	0,737380	0,064257	-0,205667	6,317442	-60,678969	0,228754	0,737380	0,064257	-0,205667	6,317442	-60,678969	0,228754
11:18:42,53	0,498987	3,366946	-0,105984	0,141983	0,315997	-0,501012	0,743988	0,064371	-0,202481	1,285797	-2,406193	0,273139	-1,032942	-3,500140	-1,282598	-49,532191	34,104748	13,072638	0,743988	0,064371	-0,202481	6,338959	-60,809272	0,273139	0,743988	0,064371	-0,202481	6,338959	-60,809272	0,273139
11:18:42,58	0,498987	3,366946	-0,105984	0,141983	0,315997	-0,501012	0,745337	0,067039	-0,202897	1,130811	-2,345173	0,253380	-1,031295	-3,500180	-1,282619	-49,594949	34,126051	13,079103	0,745337	0,067039	-0,202897	6,393364	-60,854139	0,253380	0,745337	0,067039	-0,202897	6,393364	-60,854139	0,253380
11:18:42,63	0,498987	3,366946	-0,105984	0,141983	0,315997	-0,501012	0,744548	0,065592	-0,202919	1,193122	-2,451193	0,259844	-1,028817	-3,502281	-1,284521	-49,530862	34,099307	13,078861	0,744548	0,065592	-0,202919	6,342089	-60,898237	0,259844	0,744548	0,065592	-0,202919	6,342089	-60,898237	0,259844
11:18:42,68	0,498987	3,366946	-0,105984	0,141983	0,315997	-0,501012	0,745129	0,062396	-0,204820	1,368187	-2,352143	0,259603	-1,032329	-3,497245	-1,280283	-49,518819	34,101975	13,057003	0,745129	0,062396	-0,204820	6,266283	-60,844742	0,259603	0,745129	0,062396	-0,204820	6,266283	-60,844742	0,259603
11:18:42,73	0,498987	3,366946	-0,105984	0,141983	0,315997	-0,501012	0,742524	0,067956	-0,200582	1,087424	-2,478510	0,237745	-1,027013	-3,499867	-1,284122	-49,508623	34,104236	13,088908	0,742524	0,067956	-0,200582	6,421942	-60,766612	0,237745	0,742524	0,067956	-0,200582	6,421942	-60,766612	0,237745
11:18:42,78	0,498987	3,366946	-0,105984	0,141983	0,315997	-0,501012	0,742136	0,062041	-0,204422	1,402057	-2,490946	0,269650	-1,034648	-3,498648	-1,282199	-49,496917	34,096376	13,076536	0,742136	0,062041	-0,204422	6,272252	-60,748652	0,269650	0,742136	0,062041	-0,204422	6,272252	-60,748652	0,269650
11:18:42,83	0,498987	3,366946	-0,105984	0,141983	0,315997	-0,501012	0,744898	0,069262	-0,202498	1,025580	-2,333274	0,257278	-1,030891	-3,491811	-1,281669	-49,510998	34,078791	13,047177	0,744898	0,069262	-0,202498	6,462671	-60,807766	0,257278	0,744898	0,069262	-0,202498	6,462671	-60,807766	0,257278
11:18:42,88	0,498987	3,366946	-0,105984	0,141983	0,315997	-0,501012	0,737099	0,069427	-0,201968	0,994749	-2,742226	0,227918	-1,028735	-3,500963	-1,285699	-49,490793	34,099129	13,045454	0,737099	0,069427	-0,201968	6,444764	-60,604495	0,227918	0,737099	0,069427	-0,201968	6,444764	-60,604495	0,227918
11:18:42,93	0,498987	3,366946	-0,105984	0,141983	0,315997	-0,501012	0,743947	0,062984	-0,205999	1,357517	-2,378798	0,226196	-1,034200	-3,499062	-1,282220	-49,555401	34,074331	13,081305	0,743947	0,062984	-0,205999	6,301732	-60,778639	0,226196	0,743947	0,062984	-0,205999	6,301732	-60,778639	0,226196
11:18:42,98	0,498987	3,366946	-0,105984	0,141983	0,315997	-0,501012	0,745033	0,068667	-0,202519	1,008217	-2,365889	0,262047	-1,027005	-3,493927	-1,282986	-49,492761	34,103901	13,074390	0,745033	0,068667	-0,202519	6,398554	-60,850966	0,262047	0,745033	0,068667	-0,202519	6,398554	-60,850966	0,262047
11:18:43,03	0,498987	3,366946	-0,105984	0,141983	0,315997	-0,501012	0,736988	0,065003	-0,203285	1,255656	-2,744737	0,255131	-1,034142	-3,497728	-1,283767	-49,521021	34,070949	13,077148	0,736988	0,065003	-0,203285	6,358396	-60,598325	0,255131	0,736988	0,065003	-0,203285	6,358396	-60,598325	0,255131
11:18:43,08	0,498987	3,366946	-0,105984	0,141983	0,315997	-0,501012	0,743849	0,069283	-0,204067	0,990419	-2,396004	0,257890	-1,027024	-3,493961	-1,281825	-49,504189	34,103938	13,073794	0,743849	0,069283	-0,204067	6,429154	-60,788119	0,257890	0,743849	0,069283	-0,204067	6,429154	-60,788119	0,257890
11:18:43,13	0,498987	3,366946	-0,105984	0,141983	0,315997	-0,501012	0,737027	0,065003	-0,202124	1,249980	-2,752637	0,254536	-1,028073	-3,496071	-1,283721	-49,440153	34,093069	13,087982	0,737027	0,065003	-0,202124	6,352711	-60,609269	0,254536	0,737027	0,065003	-0,202124	6,352711	-60,609269	0,254536
11:18:43,18	0,498987	3,366946	-0,105984	0,141983	0,315997	-0,501012	0,739379	0,064857	-0,204020	1,280197	-2,569471	0,268724	-1,029320	-3,499705	-1,284505	-49,467786	34,053126	13,077019	0,739379	0,064857	-0,204020	6,371437	-60,610691	0,268724	0,739379	0,064857	-0,204020	6,371437	-60,610691	0,268724
11:18:43,23	0,498987	3,366946	-0,105984	0,141983	0,315997	-0,501012	0,743149	0,064120	-0,204804	1,270112	-2,377344	0,257761	-1,029396	-3,495293	-1,281046	-49,492673	34,033504	13,065493	0,743149	0,064120	-0,204804	6,303499	-60,714579	0,257761	0,743149	0,064120	-0,204804	6,303499	-60,714579	0,257761
11:18:43,28	0,498987	3,366946	-0,105984	0,141983	0,315997	-0,501012	0,739366	0,066391	-0,201345	1,122544	-2,585818	0,246234	-1,031251	-3,493377	-1,281838	-49,535186	34,064055	13,086734	0,739366	0,066391	-0,201345	6,334264	-60,626062	0,246234	0,739366	0,066391	-0,201345	6,334264	-60,626062	0,246234
11:18:43,33	0,498987	3,366946	-0,105984	0,141983	0,315997	-0,501012	0,738635	0,068955	-0,202137	0,994414	-2,675938	0,267476	-1,026884	-3,498208	-1,280604	-49,444056	34,084746	13,085747	0,738635	0,068955	-0,202137	6,407413	-60,658775	0,267476	0,738635	0,068955	-0,202137	6,407413	-60,658775	0,267476
11:18:43,38	0,498987	3,366946	-0,105984	0,141983	0,315997	-0,501012	0,740635	0,062758	-0,200903	1,380158	-2,503352	0,266489	-1,024465	-3,495335	-1,283309	-49,402895	34,090153	13,092833	0,740635	0,062758	-0,200903	6,306667	-60,643205	0,266489	0,740635	0,062758	-0,200903	6,306667	-60,643205	0,266489
11:18:43,43	0,498987	3,366946	-0,105984	0,141983	0,315997	-0,501012	0,736937	0,062099	-0,203609	1,439676	-2,662684	0,273575	-1,033455	-3,496944	-1,281805	-49,471911	34,055319	13,075184	0,736937	0,062099	-0,203609	6,314474	-60,512277	0,273575	0,736937	0,062099	-0,203609	6,314474	-60,512277	0,273575
11:18:43,48	0,498987	3,366946	-0,105984	0,141983	0,315997	-0,501012	0,742826	0,069081	-0,202104	1,011966	-2,398824	0,255925	-1,033984	-3,496341	-1,279465	-49,463690	34,106650	13,085008	0,742826	0,069081	-0,202104	6,434807	-60,710680	0,255925	0,742826	0,069081	-0,202104	6,434807	-60,710680	0,255925
11:18:43,53	0,498987	3,366946	-0,105984	0,141983	0,315997	-0,501012	0,742569	0,069840	-0,199764	1,021026	-2,430758	0,265749	-1,033483	-3,496080	-1,281025	-49,490827	34,081277	13,095239	0,742569	0,069840	-0,199764	6,503503	-60,722403	0,265749	0,742569	0,069840	-0,199764	6,503503	-60,722403	0,265749
11:18:43,58	0,498987	3,366946	-0,105984	0,141983	0,315997	-0,501012	0,742092	0,069537	-0,201324	1,001269	-2,466373	0,275981	-1,026861	-3,496622	-1,281372	-49,408180	34,029484	13,084315	0,742092	0,069537	-0,201324	6,459917	-60,720580	0,275981	0,742092	0,069537	-0,201324	6,459917	-60,720580	0,275981
11:18:43,63	0,498987	3,366946	-0,105984	0,141983	0,315997	-0,501012	0,739250	0,063531	-0,201671	1,310059	-2,516674	0,265057	-1,033438	-3,498214	-1,281807	-49,472061	34,065104	13,065624	0,739250	0,063531	-0,201671	6,297223	-60,547802	0,265057	0,739250	0,063531	-0,201671	6,297223	-60,547802	0,265057
11:18:43,68	0,498987	3,366946	-0,105984	0,141983	0,315997	-0,501012	0,743917	0,068432	-0,202106	1,054128	-2,347109	0,246366	-1,029827	-3,494596	-1,281791	-49,433193	34,087970	13,076799	0,743917	0,068432	-0,202106	6,426001	-60,744617	0,246366	0,743917	0,068432	-0,202106	6,426001	-60,744617	0,246366
11:18:43,73	0,498987	3,366946	-0,105984	0,141983	0,315997	-0,501012	0,738979	0,067112	-0,202091	1,161955	-2,581688	0,257540	-1,028551	-3,500987	-1,278251	-49,399622	34,053932	13,072481	0,738979	0,067112	-0,202091	6,430281	-60,591517	0,257540	0,738979	0,067112	-0,202091	6,430281	-60,591517	0,257540
11:18:43,78	0,498987	3,366946	-0,105984	0,141983	0,315997	-0,501012	0,743875	0,062812	-0,198550	1,372889	-2,280995	0,253223	-1,032147	-3,498673	-1,280220	-49,405772	34,014452	13,062510	0,743875	0,062812	-0,198550	6,303627	-60,675173	0,253223	0,743875	0,062812	-0,198550	6,303627	-60,675173	0,253223
11:18:43,83	0,498987	3,366946	-0,105984	0,141983	0,315997	-0,501012	0,743669	0,067083	-0,200519	1,113509	-2,277303	0,243251	-1,029161	-3,498036	-1,277489	-49,403100	34,053187	13,072362	0,743669	0,067083	-0,200519	6,379553	-60,655295	0,243251	0,743669	0,067083	-0,200519	6,379553	-60,655295	0,243251
11:18:43,88	0,498987	3,366946	-0,105984	0,141983	0,315997	-0,501012	0,741624	0,064816	-0,197788	1,266274	-2,400660	0,253104	-1,027415	-3,496034	-1,282905	-49,394478	34,058033	13,110239	0,741624	0,064816	-0,197788	6,354359	-60,618174	0,253104	0,741624	0,064816	-0,197788	6,354359	-60,618174	0,253104
11:18:43,93	0,498987	3,366946	-0,105984	0,141983	0,315997	-0,501012	0,739018	0,064305	-0,203204	1,301370	-2,531134	0,290980	-1,026205	-3,497080	-1,279786	-49,376196	34,020440	13,102158	0,739018	0,064305	-0,203204	6,349317	-60,544068	0,290980	0,739018	0,064305	-0,203204	6,349317	-60,544068	0,290980
11:18:43,98	0,498987	3,366946	-0,105984	0,141983	0,315997	-0,501012	0,739319	0,062735	-0,200085	1,359616	-2,480889	0,282899	-1,030931	-3,497798	-1,277884	-49,401923	34,048106	13,067312	0,739319	0,062735	-0,200085	6,284286	-60,517397	0,282899	0,739319	0,062735	-0,200085	6,284286	-60,517397	0,282899
11:18:44,03	0,498987	3,366946	-0,105984	0,141983	0,315997	-0,501012	0,742304	0,066468	-0,198184	1,176561	-2,361780	0,248054	-1,029142	-3,494509	-1,277123	-49,369555	33,997799	13,041476	0,742304	0,066468	-0,198184	6,394325	-60,632614	0,248054	0,742304	0,066468	-0,198184	6,394325	-60,632614	0,248054
11:18:44,08	0,498987	3,366946	-0,105984	0,141983	0,315997	-0,501012	0,738561	0,066562	-0,197422	1,144283	-2,503226	0,222218	-1,033360	-3,496278	-1,280608	-49,429246	34,065055	13,093824	0,738561	0,066562	-0,197422	6,369436	-60,480242	0,222218	0,738561	0,066562	-0,197422	6,369436	-60,480242	0,222218
11:18:44,13	0,498987	3,366946	-0,105984	0,141983	0,315997	-0,501012	0,742201	0,069332	-0,200907	1,028671	-2,399233	0,274566	-1,026258	-3,491628	-1,281007	-49,391030	34,029783	13,070236	0,742201	0,069332	-0,200907	6,471227	-60,662042	0,274566	0,742201	0,069332	-0,200907	6,471227	-60,662042	0,274566
11:18:44,18	0,498987	3,366946	-0,105984	0,141983	0,315997	-0,501012	0,734624	0,065506	-0,201306	1,216204	-2,742540	0,250978	-1,028567	-3,495839	-1,279435	-49,381678	34,024407	13,067987	0,734624	0,065506	-0,201306	6,358390	-60,410501	0,250978	0,734624	0,065506	-0,201306	6,358390	-60,410501	0,250978
11:18:44,23	0,498987	3,366946	-0,105984	0,141983	0,315997	-0,501012	0,739425	0,065401	-0,199734	1,221686	-2,482101	0,248729	-1,026751	-3,499444	-1,279415	-49,369841	34,026401	13,062851	0,739425	0,065401	-0,199734	6,355626	-60,526941	0,248729	0,739425	0,065401	-0,199734	6,355626	-60,526941	0,248729
11:18:44,28	0,498987	3,366946	-0,105984	0,141983	0,315997	-0,501012	0,741639	0,062025	-0,199714	1,404861	-2,357680	0,243593	-1,030378	-3,494778	-1,280979	-49,393990	34,029042	13,098118	0,741639	0,062025	-0,199714	6,273819	-60,576378	0,243593	0,741639	0,062025	-0,199714	6,273819	-60,576378	0,243593
11:18:44,33	0,498987	3,366946	-0,105984	0,141983	0,315997	-0,501012	0,739412	0,067499	-0,201279	1,110446	-2,495764	0,278859	-1,028552	-3,501716	-1,280943	-49,386027	34,031234	13,097370	0,739412	0,067499	-0,201279	6,409082	-60,539572	0,278859	0,739412	0,067499	-0,201279	6,409082	-60,539572	0,278859
11:18:44,38	0,498987	3,366946	-0,105984	0,141983	0,315997	-0,501012	0,744507	0,062449	-0,201243	1,378918	-2,225002	0,278112	-1,026856	-3,494658	-1,279825	-49,404825	34,032656	13,083733	0,744507	0,062449	-0,201243	6,281140	-60,668801	0,278112	0,744507	0,062449	-0,201243	6,281140	-60,668801	0,278112
11:18:44,43	0,498987	3,366946	-0,105984	0,141983	0,315997	-0,501012	0,737546	0,064509	-0,200124	1,263634	-2,603945	0,264475	-1,027358	-3,498573	-1,281736	-49,360188	33,999763	13,077871	0,737546	0,064509	-0,200124	6,327561	-60,501335	0,264475	0,737546	0,064509	-0,200124	6,327561	-60,501335	0,264475
11:18:44,48	0,498987	3,366946	-0,105984	0,141983	0,315997	-0,501012	0,741189	0,062986	-0,202035	1,336642	-2,359443	0,258612	-1,032012	-3,495546	-1,277099	-49,340285	34,011077	13,055471	0,741189	0,062986	-0,202035	6,281045	-60,542753	0,258612	0,741189	0,062986	-0,202035	6,281045	-60,542753	0,258612
11:18:44,53	0,498987	3,366946	-0,105984	0,141983	0,315997	-0,501012	0,740894	0,068530	-0,197398	1,068103	-2,363193	0,236213	-1,025663	-3,492145	-1,279820	-49,381934	34,007769	13,088122	0,740894	0,068530	-0,197398	6,447711	-60,523361	0,236213	0,740894	0,068530	-0,197398	6,447711	-60,523361	0,236213
11:18:44,58	0,498987	3,366946	-0,105984	0,141983	0,315997	-0,501012	0,734774	0,064732	-0,200119	1,241919	-2,715864	0,268864	-1,026687	-3,494595	-1,280180	-49,330961	34,048827	13,083746	0,734774	0,064732	-0,200119	6,323370	-60,395587	0,268864	0,734774	0,064732	-0,200119	6,323370	-60,395587	0,268864
11:18:44,63	0,498987	3,366946	-0,105984	0,141983	0,315997	-0,501012	0,737408	0,064394	-0,200479	1,320523	-2,555267	0,264488	-1,033806	-3,493947	-1,282903	-49,321822	33,979889	13,091657	0,737408	0,064394	-0,200479	6,375464	-60,441781	0,264488	0,737408	0,064394	-0,200479	6,375464	-60,441781	0,264488
11:18:44,68	0,498987	3,366946	-0,105984	0,141983	0,315997	-0,501012	0,740406	0,070883	-0,203202	0,927964	-2,357000	0,272399	-1,030910	-3,498080	-1,279426	-49,374690	34,005907	13,066580	0,740406	0,070883	-0,203202	6,492289	-60,478838	0,272399	0,740406	0,070883	-0,203202	6,492289	-60,478838	0,272399
11:18:44,73	0,498987	3,366946	-0,105984	0,141983	0,315997	-0,501012	0,742537	0,066308	-0,199725	1,161955	-2,304960	0,247322	-1,030397	-3,493222	-1,277889	-49,392084	33,986847	13,080558	0,742537	0,066308	-0,199725	6,367154	-60,594114	0,247322	0,742537	0,066308	-0,199725	6,367154	-60,594114	0,247322
11:18:44,78	0,498987	3,366946	-0,105984	0,141983	0,315997	-0,501012	0,738073	0,068293	-0,198188	1,033527	-2,542605	0,261300	-1,023121	-3,493320	-1,279396	-49,308099	34,029664	13,078381	0,738073	0,068293	-0,198188	6,394555	-60,481361	0,261300	0,738073	0,068293	-0,198188	6,394555	-60,481361	0,261300
11:18:44,83	0,498987	3,366946	-0,105984	0,141983	0,315997	-0,501012	0,734521	0,061943	-0,199695	1,442828	-2,676016	0,259123	-1,026735	-3,497739	-1,276672	-49,350510	34,000469	13,089480	0,734521	0,061943	-0,199695	6,305339	-60,335892	0,259123	0,734521	0,061943	-0,199695	6,305339	-60,335892	0,259123
11:18:44,88	0,498987	3,366946	-0,105984	0,141983	0,315997	-0,501012	0,740154	0,062863	-0,196971	1,348464	-2,405215	0,270221	-1,028479	-3,497447	-1,279791	-49,332162	33,992040	13,071280	0,740154	0,062863	-0,196971	6,283248	-60,507306	0,270221	0,740154	0,062863	-0,196971	6,283248	-60,507306	0,270221
11:18:44,93	0,498987	3,366946	-0,105984	0,141983	0,315997	-0,501012	0,740774	0,064520	-0,200090	1,264222	-2,352881	0,252022	-1,024333	-3,493138	-1,278230	-49,306848	33,976595	13,080621	0,740774	0,064520	-0,200090	6,329009	-60,503627	0,252022	0,740774	0,064520	-0,200090	6,329009	-60,503627	0,252022
11:18:44,98	0,498987	3,366946	-0,105984	0,141983	0,315997	-0,501012	0,734969	0,063084	-0,198529	1,338161	-2,625087	0,261363	-1,027273	-3,504097	-1,278991	-49,339807	33,993633	13,065299	0,734969	0,063084	-0,198529	6,290243	-60,320154	0,261363	0,734969	0,063084	-0,198529	6,290243	-60,320154	0,261363
11:18:45,03	0,498987	3,366946	-0,105984	0,141983	0,315997	-0,501012	0,745929	0,060151	-0,199290	1,488945	-2,092210	0,246041	-1,029616	-3,498334	-1,278618	-49,313319	33,977928	13,064748	0,745929	0,060151	-0,199290	6,210799	-60,647665	0,246041	0,745929	0,060151	-0,199290	6,210799	-60,647665	0,246041
11:18:45,08	0,498987	3,366946	-0,105984	0,141983	0,315997	-0,501012	0,742110	0,065061	-0,198918	1,233278	-2,260009	0,245489	-1,027845	-3,492333	-1,280562	-49,297671	34,002073	13,087120	0,742110	0,065061	-0,198918	6,340551	-60,515669	0,245489	0,742110	0,065061	-0,198918	6,340551	-60,515669	0,245489
11:18:45,13	0,498987	3,366946	-0,105984	0,141983	0,315997	-0,501012	0,736027	0,066528	-0,200861	1,185733	-2,574848	0,267861	-1,027931	-3,494381	-1,278997	-49,341000	33,995809	13,115164	0,736027	0,066528	-0,200861	6,408158	-60,352990	0,267861	0,736027	0,066528	-0,200861	6,408158	-60,352990	0,267861
11:18:45,18	0,498987	3,366946	-0,105984	0,141983	0,315997	-0,501012	0,737845	0,065579	-0,199296	1,208001	-2,514733	0,295906	-1,028992	-3,496730	-1,279797	-49,288927	33,965385	13,040933	0,737845	0,065579	-0,199296	6,355917	-60,435543	0,295906	0,737845	0,065579	-0,199296	6,355917	-60,435543	0,295906
11:18:45,23	0,498987	3,366946	-0,105984	0,141983	0,315997	-0,501012	0,740409	0,065322	-0,200097	1,221017	-2,321070	0,221674	-1,032562	-3,496828	-1,280962	-49,300666	33,961780	13,055551	0,740409	0,065322	-0,200097	6,348812	-60,443195	0,221674	0,740409	0,065322	-0,200097	6,348812	-60,443195	0,221674
11:18:45,28	0,498987	3,366946	-0,105984	0,141983	0,315997	-0,501012	0,742279	0,068365	-0,201262	1,053781	-2,232191	0,236292	-1,028518	-3,495075	-1,277469	-49,338058	33,962788	13,074181	0,742279	0,068365	-0,201262	6,420464	-60,501115	0,236292	0,742279	0,068365	-0,201262	6,420464	-60,501115	0,236292
11:18:45,33	0,498987	3,366946	-0,105984	0,141983	0,315997	-0,501012	0,738739	0,065740	-0,197768	1,172489	-2,449178	0,254923	-1,028355	-3,497474	-1,281316	-49,269985	33,988731	13,071481	0,738739	0,065740	-0,197768	6,333064	-60,440181	0,254923	0,738739	0,065740	-0,197768	6,333064	-60,440181	0,254923
11:18:45,38	0,498987	3,366946	-0,105984	0,141983	0,315997	-0,501012	0,740734	0,064399	-0,201616	1,298722	-2,299439	0,252222	-1,029678	-3,493877	-1,278649	-49,321122	33,948475	13,054863	0,740734	0,064399	-0,201616	6,354032	-60,447076	0,252222	0,740734	0,064399	-0,201616	6,354032	-60,447076	0,252222
11:18:45,43	0,498987	3,366946	-0,105984	0,141983	0,315997	-0,501012	0,738281	0,067343	-0,198948	1,085194	-2,451179	0,235605	-1,024851	-3,496249	-1,278581	-49,275668	33,966439	13,094174	0,738281	0,067343	-0,198948	6,371621	-60,406216	0,235605	0,738281	0,067343	-0,198948	6,371621	-60,406216	0,235605
11:18:45,48	0,498987	3,366946	-0,105984	0,141983	0,315997	-0,501012	0,737922	0,061976	-0,198880	1,402546	-2,439445	0,274915	-1,029525	-3,494565	-1,280551	-49,273907	34,029557	13,077437	0,737922	0,061976	-0,198880	6,267688	-60,366330	0,274915	0,737922	0,061976	-0,198880	6,267688	-60,366330	0,274915
11:18:45,53	0,498987	3,366946	-0,105984	0,141983	0,315997	-0,501012	0,738801	0,066867	-0,200850	1,203771	-2,423800	0,258179	-1,023581	-3,494767	-1,277771	-49,235100	33,987061	13,118590	0,738801	0,066867	-0,200850	6,452836	-60,419643	0,258179	0,738801	0,066867	-0,200850	6,452836	-60,419643	0,258179
11:18:45,58	0,498987	3,366946	-0,105984	0,141983	0,315997	-0,501012	0,736004	0,061619	-0,198071	1,459294	-2,514385	0,299331	-1,030200	-3,493533	-1,274374	-49,308123	33,977141	13,048163	0,736004	0,061619	-0,198071	6,296351	-60,290668	0,299331	0,736004	0,061619	-0,198071	6,296351	-60,290668	0,299331
11:18:45,63	0,498987	3,366946	-0,105984	0,141983	0,315997	-0,501012	0,738245	0,067967	-0,194674	1,084075	-2,456134	0,228904	-1,024742	-3,489046	-1,278947	-49,197481	33,953056	13,118477	0,738245	0,067967	-0,194674	6,419481	-60,408334	0,228904	0,738245	0,067967	-0,194674	6,419481	-60,408334	0,228904
11:18:45,68	0,498987	3,366946	-0,105984	0,141983	0,315997	-0,501012	0,731630	0,065484	-0,199246	1,247654	-2,692254	0,299219	-1,027767	-3,497485	-1,275094	-49,275308	33,970054	13,076941	0,731630	0,065484	-0,199246	6,388144	-60,125174	0,299219	0,731630	0,065484	-0,199246	6,388144	-60,125174	0,299219
11:18:45,73	0,498987	3,366946	-0,105984	0,141983	0,315997	-0,501012	0,740451	0,063884	-0,195393	1,306672	-2,309457	0,257683	-1,025918	-3,499321	-1,276645	-49,232512	33,939413	13,042595	0,740451	0,063884	-0,195393	6,321545	-60,434832	0,257683	0,740451	0,063884	-0,195393	6,321545	-60,434832	0,257683
11:18:45,78	0,498987	3,366946	-0,105984	0,141983	0,315997	-0,501012	0,741116	0,061365	-0,196944	1,432522	-2,222470	0,223336	-1,025928	-3,493097	-1,277046	-49,227029	33,965021	13,059060	0,741116	0,061365	-0,196944	6,249655	-60,400085	0,223336	0,741116	0,061365	-0,196944	6,249655	-60,400085	0,223336
11:18:45,83	0,498987	3,366946	-0,105984	0,141983	0,315997	-0,501012	0,735731	0,064486	-0,197345	1,295158	-2,510549	0,239801	-1,029519	-3,496609	-1,276260	-49,259898	33,958432	13,076947	0,735731	0,064486	-0,197345	6,357275	-60,265436	0,239801	0,735731	0,064486	-0,197345	6,357275	-60,265436	0,239801
11:18:45,88	0,498987	3,366946	-0,105984	0,141983	0,315997	-0,501012	0,740568	0,065840	-0,196559	1,202592	-2,284191	0,257688	-1,028954	-3,494290	-1,277050	-49,260650	33,949146	13,072735	0,740568	0,065840	-0,196559	6,371024	-60,418790	0,257688	0,740568	0,065840	-0,196559	6,371024	-60,418790	0,257688
11:18:45,93	0,498987	3,366946	-0,105984	0,141983	0,315997	-0,501012	0,738277	0,066510	-0,197349	1,159320	-2,399349	0,253476	-1,031255	-3,495094	-1,278195	-49,230256	33,940270	13,082008	0,738277	0,066510	-0,197349	6,380367	-60,354077	0,253476	0,738277	0,066510	-0,197349	6,380367	-60,354077	0,253476
11:18:45,98	0,498987	3,366946	-0,105984	0,141983	0,315997	-0,501012	0,740124	0,068100	-0,198494	1,084145	-2,272540	0,262749	-1,027694	-3,496319	-1,274308	-49,235837	33,957010	13,070980	0,740124	0,068100	-0,198494	6,430016	-60,372265	0,262749	0,740124	0,068100	-0,198494	6,430016	-60,372265	0,262749
11:18:46,03	0,498987	3,366946	-0,105984	0,141983	0,315997	-0,501012	0,739404	0,064404	-0,194607	1,288072	-2,323158	0,251722	-1,028306	-3,492195	-1,276643	-49,216937	33,920447	13,081231	0,739404	0,064404	-0,194607	6,343764	-60,366401	0,251722	0,739404	0,064404	-0,194607	6,343764	-60,366401	0,251722
11:18:46,08	0,498987	3,366946	-0,105984	0,141983	0,315997	-0,501012	0,736138	0,066996	-0,196942	1,131060	-2,458353	0,261973	-1,026616	-3,492746	-1,275509	-49,276412	33,970965	13,068446	0,736138	0,066996	-0,196942	6,390244	-60,245196	0,261973	0,736138	0,066996	-0,196942	6,390244	-60,245196	0,261973
11:18:46,13	0,498987	3,366946	-0,105984	0,141983	0,315997	-0,501012	0,735771	0,065257	-0,195808	1,235492	-2,554187	0,249187	-1,027140	-3,492496	-1,277428	-49,235616	33,957323	13,078394	0,735771	0,065257	-0,195808	6,358177	-60,312245	0,249187	0,735771	0,065257	-0,195808	6,358177	-60,312245	0,249187
11:18:46,18	0,498987	3,366946	-0,105984	0,141983	0,315997	-0,501012	0,735816	0,065836	-0,197727	1,213960	-2,509703	0,259136	-1,025303	-3,488636	-1,277433	-49,201170	33,978340	13,069916	0,735816	0,065836	-0,197727	6,382109	-60,271283	0,259136	0,735816	0,065836	-0,197727	6,382109	-60,271283	0,259136
11:18:46,23	0,498987	3,366946	-0,105984	0,141983	0,315997	-0,501012	0,731555	0,066175	-0,197732	1,231763	-2,711966	0,250658	-1,031234	-3,495001	-1,274325	-49,241110	33,972780	13,066288	0,731555	0,066175	-0,197732	6,426513	-60,139037	0,250658	0,731555	0,066175	-0,197732	6,426513	-60,139037	0,250658
11:18:46,28	0,498987	3,366946	-0,105984	0,141983	0,315997	-0,501012	0,740033	0,068129	-0,194624	1,105390	-2,302923	0,247030	-1,023692	-3,486804	-1,279793	-49,261005	33,970285	13,077105	0,740033	0,068129	-0,194624	6,453499	-60,395510	0,247030	0,740033	0,068129	-0,194624	6,453499	-60,395510	0,247030
11:18:46,33	0,498987	3,366946	-0,105984	0,141983	0,315997	-0,501012	0,729163	0,065696	-0,200092	1,219794	-2,884155	0,257846	-1,024225	-3,491499	-1,278958	-49,231200	33,931091	13,108162	0,729163	0,065696	-0,200092	6,376918	-60,123433	0,257846	0,729163	0,065696	-0,200092	6,376918	-60,123433	0,257846
11:18:46,38	0,498987	3,366946	-0,105984	0,141983	0,315997	-0,501012	0,733495	0,063810	-0,199258	1,298825	-2,613455	0,288904	-1,030031	-3,494381	-1,275490	-49,221259	33,957677	13,056919	0,733495	0,063810	-0,199258	6,307899	-60,192835	0,288904	0,733495	0,063810	-0,199258	6,307899	-60,192835	0,288904
11:18:46,43	0,498987	3,366946	-0,105984	0,141983	0,315997	-0,501012	0,738894	0,067397	-0,195789	1,140309	-2,337392	0,237660	-1,028937	-3,489633	-1,277056	-49,239425	33,948883	13,078051	0,738894	0,067397	-0,195789	6,430941	-60,340592	0,237660	0,738894	0,067397	-0,195789	6,430941	-60,340592	0,237660
11:18:46,48	0,498987	3,366946	-0,105984	0,141983	0,315997	-0,501012	0,734235	0,068824	-0,197355	1,049407	-2,591012	0,258793	-1,026501	-3,496351	-1,277429	-49,218962	33,935375	13,043143	0,734235	0,068824	-0,197355	6,452058	-60,228455	0,258793	0,734235	0,068824	-0,197355	6,452058	-60,228455	0,258793
11:18:46,53	0,498987	3,366946	-0,105984	0,141983	0,315997	-0,501012	0,738836	0,063355	-0,197728	1,332309	-2,327300	0,223885	-1,030050	-3,496100	-1,275878	-49,217432	33,905853	13,045507	0,738836	0,063355	-0,197728	6,305673	-60,325899	0,223885	0,738836	0,063355	-0,197728	6,305673	-60,325899	0,223885
11:18:46,58	0,498987	3,366946	-0,105984	0,141983	0,315997	-0,501012	0,740393	0,066554	-0,196177	1,141147	-2,230240	0,226248	-1,034086	-3,494659	-1,271210	-49,187901	33,924380	13,047318	0,740393	0,066554	-0,196177	6,365650	-60,351077	0,226248	0,740393	0,066554	-0,196177	6,365650	-60,351077	0,226248
11:18:46,63	0,498987	3,366946	-0,105984	0,141983	0,315997	-0,501012	0,741163	0,070770	-0,191509	0,952739	-2,173890	0,228060	-1,027610	-3,494463	-1,278161	-49,170738	33,924367	13,086435	0,741163	0,070770	-0,191509	6,508178	-60,355171	0,228060	0,741163	0,070770	-0,191509	6,508178	-60,355171	0,228060
11:18:46,68	0,498987	3,366946	-0,105984	0,141983	0,315997	-0,501012	0,737754	0,065259	-0,198461	1,247878	-2,336256	0,267177	-1,031778	-3,496475	-1,276268	-49,202085	33,910523	13,035691	0,737754	0,065259	-0,198461	6,370708	-60,249978	0,267177	0,737754	0,065259	-0,198461	6,370708	-60,249978	0,267177
11:18:46,73	0,498987	3,366946	-0,105984	0,141983	0,315997	-0,501012	0,741581	0,067863	-0,196567	1,084800	-2,157480	0,216433	-1,024723	-3,490571	-1,276639	-49,198452	33,943409	13,077790	0,741581	0,067863	-0,196567	6,412055	-60,371619	0,216433	0,741581	0,067863	-0,196567	6,412055	-60,371619	0,216433
11:18:46,78	0,498987	3,366946	-0,105984	0,141983	0,315997	-0,501012	0,732940	0,064705	-0,196938	1,279325	-2,620124	0,258531	-1,027574	-3,495565	-1,277011	-49,175859	33,963341	13,062653	0,732940	0,064705	-0,196938	6,358659	-60,155921	0,258531	0,732940	0,064705	-0,196938	6,358659	-60,155921	0,258531
11:18:46,83	0,498987	3,366946	-0,105984	0,141983	0,315997	-0,501012	0,738691	0,064677	-0,197310	1,309316	-2,311493	0,243395	-1,027036	-3,498465	-1,276985	-49,177342	33,883056	13,079124	0,738691	0,064677	-0,197310	6,386487	-60,298712	0,243395	0,738691	0,064677	-0,197310	6,386487	-60,298712	0,243395
11:18:46,88	0,498987	3,366946	-0,105984	0,141983	0,315997	-0,501012	0,740934	0,062761	-0,197285	1,338679	-2,155981	0,259866	-1,027091	-3,487508	-1,277819	-49,184266	33,914839	13,072647	0,740934	0,062761	-0,197285	6,265441	-60,319301	0,259866	0,740934	0,062761	-0,197285	6,265441	-60,319301	0,259866
11:18:46,93	0,498987	3,366946	-0,105984	0,141983	0,315997	-0,501012	0,731472	0,068287	-0,198118	1,075383	-2,669908	0,253388	-1,028864	-3,491676	-1,277422	-49,209060	33,945731	13,077570	0,731472	0,068287	-0,198118	6,435947	-60,090439	0,253388	0,731472	0,068287	-0,198118	6,435947	-60,090439	0,253388
11:18:46,98	0,498987	3,366946	-0,105984	0,141983	0,315997	-0,501012	0,735968	0,067739	-0,197722	1,118252	-2,473033	0,258312	-1,022322	-3,488927	-1,275084	-49,162283	33,897074	13,061111	0,735968	0,067739	-0,197722	6,435772	-60,246502	0,258312	0,735968	0,067739	-0,197722	6,435772	-60,246502	0,258312
11:18:47,03	0,498987	3,366946	-0,105984	0,141983	0,315997	-0,501012	0,730316	0,063448	-0,195383	1,322642	-2,702061	0,241852	-1,024064	-3,494314	-1,278542	-49,164545	33,924712	13,087249	0,730316	0,063448	-0,195383	6,303308	-60,031904	0,241852	0,730316	0,063448	-0,195383	6,303308	-60,031904	0,241852
11:18:47,08	0,498987	3,366946	-0,105984	0,141983	0,315997	-0,501012	0,735852	0,062263	-0,198841	1,407054	-2,429974	0,267991	-1,030004	-3,494418	-1,278195	-49,169901	33,857027	13,045122	0,735852	0,062263	-0,198841	6,294715	-60,194383	0,267991	0,735852	0,062263	-0,198841	6,294715	-60,194383	0,267991
11:18:47,13	0,498987	3,366946	-0,105984	0,141983	0,315997	-0,501012	0,738913	0,067356	-0,198495	1,080948	-2,241636	0,225864	-1,031815	-3,494735	-1,275864	-49,199673	33,874805	13,063599	0,738913	0,067356	-0,198495	6,368372	-60,246276	0,225864	0,738913	0,067356	-0,198495	6,368372	-60,246276	0,225864
11:18:47,18	0,498987	3,366946	-0,105984	0,141983	0,315997	-0,501012	0,740093	0,068765	-0,196163	1,008163	-2,214914	0,244341	-1,030534	-3,498854	-1,272746	-49,172895	33,876262	13,032013	0,740093	0,068765	-0,196163	6,406235	-60,312236	0,244341	0,740093	0,068765	-0,196163	6,406235	-60,312236	0,244341
11:18:47,23	0,498987	3,366946	-0,105984	0,141983	0,315997	-0,501012	0,743020	0,065596	-0,193045	1,187594	-2,040267	0,212755	-1,025197	-3,488140	-1,278217	-49,147701	33,961988	13,030651	0,743020	0,065596	-0,193045	6,336911	-60,367329	0,212755	0,743020	0,065596	-0,193045	6,336911	-60,367329	0,212755
11:18:47,28	0,498987	3,366946	-0,105984	0,141983	0,315997	-0,501012	0,731072	0,066331	-0,198517	1,236219	-2,682602	0,211393	-1,023492	-3,487431	-1,276660	-49,161239	33,918417	13,043382	0,731072	0,066331	-0,198517	6,443223	-60,071754	0,211393	0,731072	0,066331	-0,198517	6,443223	-60,071754	0,211393
11:18:47,33	0,498987	3,366946	-0,105984	0,141983	0,315997	-0,501012	0,729606	0,065209	-0,196959	1,250059	-2,748763	0,224123	-1,031749	-3,494516	-1,275079	-49,181845	33,910482	13,064125	0,729606	0,065209	-0,196959	6,368988	-60,022849	0,224123	0,729606	0,065209	-0,196959	6,368988	-60,022849	0,224123
11:18:47,38	0,498987	3,366946	-0,105984	0,141983	0,315997	-0,501012	0,739870	0,068817	-0,195378	1,045295	-2,228907	0,244867	-1,025833	-3,488296	-1,278187	-49,142446	33,896591	13,067112	0,739870	0,068817	-0,195378	6,447412	-60,308725	0,244867	0,739870	0,068817	-0,195378	6,447412	-60,308725	0,244867
11:18:47,43	0,498987	3,366946	-0,105984	0,141983	0,315997	-0,501012	0,731525	0,066804	-0,198486	1,157651	-2,621783	0,247854	-1,025961	-3,489320	-1,275472	-49,221035	33,938972	13,101367	0,731525	0,066804	-0,198486	6,401731	-60,046516	0,247854	0,731525	0,066804	-0,198486	6,401731	-60,046516	0,247854
11:18:47,48	0,498987	3,366946	-0,105984	0,141983	0,315997	-0,501012	0,732476	0,066403	-0,195772	1,175903	-2,661599	0,282109	-1,031750	-3,489994	-1,275075	-49,161161	33,890791	13,083331	0,732476	0,066403	-0,195772	6,388518	-60,160960	0,282109	0,732476	0,066403	-0,195772	6,388518	-60,160960	0,282109
11:18:47,53	0,498987	3,366946	-0,105984	0,141983	0,315997	-0,501012	0,735954	0,071079	-0,195374	0,920949	-2,404775	0,264072	-1,023470	-3,489656	-1,276256	-49,148529	33,892600	13,041853	0,735954	0,071079	-0,195374	6,500648	-60,177197	0,264072	0,735954	0,071079	-0,195374	6,500648	-60,177197	0,264072
11:18:47,58	0,498987	3,366946	-0,105984	0,141983	0,315997	-0,501012	0,731522	0,064077	-0,196556	1,292914	-2,625232	0,222594	-1,031755	-3,494744	-1,275452	-49,171413	33,878071	13,077707	0,731522	0,064077	-0,196556	6,322989	-60,049700	0,222594	0,731522	0,064077	-0,196556	6,322989	-60,049700	0,222594
11:18:47,63	0,498987	3,366946	-0,105984	0,141983	0,315997	-0,501012	0,740070	0,068708	-0,195751	1,028093	-2,193267	0,258449	-1,027588	-3,488789	-1,273126	-49,150153	33,907954	13,083479	0,740070	0,068708	-0,195751	6,421679	-60,288787	0,258449	0,740070	0,068708	-0,195751	6,421679	-60,288787	0,258449
11:18:47,68	0,498987	3,366946	-0,105984	0,141983	0,315997	-0,501012	0,732830	0,068078	-0,193425	1,097386	-2,566280	0,264221	-1,025756	-3,491019	-1,276227	-49,120768	33,903263	13,060674	0,732830	0,068078	-0,193425	6,441480	-60,093454	0,264221	0,732830	0,068078	-0,193425	6,441480	-60,093454	0,264221
11:18:47,73	0,498987	3,366946	-0,105984	0,141983	0,315997	-0,501012	0,733845	0,065376	-0,196526	1,248509	-2,485722	0,241416	-1,028722	-3,489016	-1,274302	-49,122621	33,883969	13,053843	0,733845	0,065376	-0,196526	6,380515	-60,092550	0,241416	0,733845	0,065376	-0,196526	6,380515	-60,092550	0,241416
11:18:47,78	0,498987	3,366946	-0,105984	0,141983	0,315997	-0,501012	0,733594	0,068945	-0,194601	1,045261	-2,490748	0,234585	-1,025814	-3,491186	-1,275071	-49,144024	33,883853	13,059553	0,733594	0,068945	-0,194601	6,457470	-60,077849	0,234585	0,733594	0,068945	-0,194601	6,457470	-60,077849	0,234585
11:18:47,83	0,498987	3,366946	-0,105984	0,141983	0,315997	-0,501012	0,734019	0,065343	-0,195370	1,221792	-2,487106	0,240295	-1,027494	-3,494295	-1,274658	-49,112774	33,885463	13,058281	0,734019	0,065343	-0,195370	6,351200	-60,107599	0,240295	0,734019	0,065343	-0,195370	6,351200	-60,107599	0,240295
11:18:47,88	0,498987	3,366946	-0,105984	0,141983	0,315997	-0,501012	0,737552	0,065243	-0,194957	1,244019	-2,277151	0,239022	-1,031703	-3,490685	-1,275067	-49,141619	33,890813	13,078186	0,737552	0,065243	-0,194957	6,365566	-60,174954	0,239022	0,737552	0,065243	-0,194957	6,365566	-60,174954	0,239022
11:18:47,93	0,498987	3,366946	-0,105984	0,141983	0,315997	-0,501012	0,736529	0,070693	-0,195366	0,950818	-2,357985	0,258928	-1,019898	-3,489621	-1,275442	-49,125820	33,883293	13,070519	0,736529	0,070693	-0,195366	6,500207	-60,175510	0,258928	0,736529	0,070693	-0,195366	6,500207	-60,175510	0,258928
11:18:47,98	0,498987	3,366946	-0,105984	0,141983	0,315997	-0,501012	0,729705	0,061002	-0,195741	1,456135	-2,695380	0,251260	-1,028134	-3,494453	-1,273889	-49,118717	33,826506	13,051006	0,729705	0,061002	-0,195741	6,244783	-59,977236	0,251260	0,729705	0,061002	-0,195741	6,244783	-59,977236	0,251260
11:18:48,03	0,498987	3,366946	-0,105984	0,141983	0,315997	-0,501012	0,738008	0,065718	-0,194188	1,165244	-2,229090	0,231748	-1,022693	-3,489634	-1,271900	-49,057590	33,877144	13,091206	0,738008	0,065718	-0,194188	6,324145	-60,162715	0,231748	0,738008	0,065718	-0,194188	6,324145	-60,162715	0,231748
11:18:48,08	0,498987	3,366946	-0,105984	0,141983	0,315997	-0,501012	0,731114	0,063416	-0,192199	1,359413	-2,559941	0,271948	-1,024592	-3,495114	-1,275037	-49,133713	33,888540	13,073741	0,731114	0,063416	-0,192199	6,337536	-59,952415	0,271948	0,731114	0,063416	-0,192199	6,337536	-59,952415	0,271948
11:18:48,13	0,498987	3,366946	-0,105984	0,141983	0,315997	-0,501012	0,736809	0,062320	-0,195336	1,388182	-2,335419	0,254482	-1,023981	-3,495660	-1,274622	-49,113416	33,860016	13,091771	0,736809	0,062320	-0,195336	6,280316	-60,174958	0,254482	0,736809	0,062320	-0,195336	6,280316	-60,174958	0,254482
11:18:48,19	0,498987	3,366946	-0,105984	0,141983	0,315997	-0,501012	0,736977	0,061518	-0,194921	1,415350	-2,294871	0,272513	-1,024482	-3,490954	-1,278133	-49,069635	33,901171	13,076007	0,736977	0,061518	-0,194921	6,244499	-60,147556	0,272513	0,736977	0,061518	-0,194921	6,244499	-60,147556	0,272513
11:18:48,24	0,498987	3,366946	-0,105984	0,141983	0,315997	-0,501012	0,733152	0,064305	-0,198433	1,327937	-2,476439	0,256749	-1,029294	-3,493505	-1,274279	-49,120306	33,867411	13,057356	0,733152	0,064305	-0,198433	6,375897	-60,028852	0,256749	0,733152	0,064305	-0,198433	6,375897	-60,028852	0,256749
11:18:48,29	0,498987	3,366946	-0,105984	0,141983	0,315997	-0,501012	0,737767	0,067197	-0,194578	1,123016	-2,263463	0,238097	-1,027583	-3,492613	-1,274679	-49,162063	33,924326	13,069970	0,737767	0,067197	-0,194578	6,397944	-60,178152	0,238097	0,737767	0,067197	-0,194578	6,397944	-60,178152	0,238097
11:18:48,34	0,498987	3,366946	-0,105984	0,141983	0,315997	-0,501012	0,736139	0,066161	-0,194979	1,205290	-2,412716	0,250711	-1,027548	-3,490560	-1,277771	-49,130197	33,917653	13,086156	0,736139	0,066161	-0,194979	6,398906	-60,199642	0,250711	0,736139	0,066161	-0,194979	6,398906	-60,199642	0,250711
11:18:48,39	0,498987	3,366946	-0,105984	0,141983	0,315997	-0,501012	0,734344	0,067158	-0,198070	1,163611	-2,475156	0,266897	-1,030990	-3,492526	-1,273871	-49,087524	33,878544	13,071515	0,734344	0,067158	-0,198070	6,435475	-60,121124	0,266897	0,734344	0,067158	-0,198070	6,435475	-60,121124	0,266897
11:18:48,44	0,498987	3,366946	-0,105984	0,141983	0,315997	-0,501012	0,737767	0,069155	-0,194171	1,047207	-2,240617	0,252256	-1,026446	-3,490164	-1,275449	-49,156460	33,883238	13,089005	0,737767	0,069155	-0,194171	6,475877	-60,155339	0,252256	0,737767	0,069155	-0,194171	6,475877	-60,155339	0,252256
11:18:48,49	0,498987	3,366946	-0,105984	0,141983	0,315997	-0,501012	0,733450	0,066400	-0,195748	1,160044	-2,527179	0,269746	-1,027549	-3,487986	-1,275458	-49,129637	33,917553	13,075431	0,733450	0,066400	-0,195748	6,372476	-60,102970	0,269746	0,733450	0,066400	-0,195748	6,372476	-60,102970	0,269746
11:18:48,54	0,498987	3,366946	-0,105984	0,141983	0,315997	-0,501012	0,732115	0,068445	-0,195757	1,096830	-2,590506	0,256172	-1,027500	-3,490532	-1,275794	-49,084237	33,846361	13,101590	0,732115	0,068445	-0,195757	6,469799	-60,061532	0,256172	0,732115	0,068445	-0,195757	6,469799	-60,061532	0,256172
11:18:48,59	0,498987	3,366946	-0,105984	0,141983	0,315997	-0,501012	0,734295	0,067129	-0,196094	1,126323	-2,402210	0,282332	-1,023938	-3,493634	-1,275031	-49,092803	33,866322	13,063247	0,734295	0,067129	-0,196094	6,395964	-60,044400	0,282332	0,734295	0,067129	-0,196094	6,395964	-60,044400	0,282332
11:18:48,64	0,498987	3,366946	-0,105984	0,141983	0,315997	-0,501012	0,735201	0,062494	-0,195331	1,380382	-2,372537	0,243989	-1,023943	-3,496368	-1,277731	-49,088304	33,843716	13,073403	0,735201	0,062494	-0,195331	6,286122	-60,085787	0,243989	0,735201	0,062494	-0,195331	6,286122	-60,085787	0,243989
11:18:48,69	0,498987	3,366946	-0,105984	0,141983	0,315997	-0,501012	0,737571	0,061132	-0,198030	1,433872	-2,234085	0,254145	-1,026879	-3,486079	-1,272739	-49,080831	33,879145	13,053062	0,737571	0,061132	-0,198030	6,232704	-60,133400	0,254145	0,737571	0,061132	-0,198030	6,232704	-60,133400	0,254145
11:18:48,74	0,498987	3,366946	-0,105984	0,141983	0,315997	-0,501012	0,730128	0,068818	-0,193038	1,068601	-2,632353	0,233804	-1,027460	-3,491644	-1,274655	-49,089358	33,885312	13,063278	0,730128	0,068818	-0,193038	6,470811	-59,947408	0,233804	0,730128	0,068818	-0,193038	6,470811	-59,947408	0,233804
11:18:48,79	0,498987	3,366946	-0,105984	0,141983	0,315997	-0,501012	0,735239	0,066539	-0,194954	1,188176	-2,377074	0,244019	-1,030354	-3,492380	-1,274626	-49,052766	33,849928	13,080521	0,735239	0,066539	-0,194954	6,411500	-60,093305	0,244019	0,735239	0,066539	-0,194954	6,411500	-60,093305	0,244019
11:18:48,84	0,498987	3,366946	-0,105984	0,141983	0,315997	-0,501012	0,737323	0,068677	-0,194925	1,064646	-2,219285	0,261263	-1,032754	-3,490392	-1,272706	-49,077619	33,866931	13,080034	0,737323	0,068677	-0,194925	6,455814	-60,099169	0,261263	0,737323	0,068677	-0,194925	6,455814	-60,099169	0,261263
11:18:48,89	0,498987	3,366946	-0,105984	0,141983	0,315997	-0,501012	0,736801	0,071750	-0,193005	0,907157	-2,276471	0,260775	-1,030463	-3,487635	-1,272756	-49,104688	33,865887	13,042353	0,736801	0,071750	-0,193005	6,539542	-60,115353	0,260775	0,736801	0,071750	-0,193005	6,539542	-60,115353	0,260775
11:18:48,94	0,498987	3,366946	-0,105984	0,141983	0,315997	-0,501012	0,733268	0,071144	-0,193055	0,924248	-2,483119	0,223094	-1,027460	-3,490970	-1,273121	-49,068623	33,810653	13,025924	0,733268	0,071144	-0,193055	6,509035	-60,044642	0,223094	0,733268	0,071144	-0,193055	6,509035	-60,044642	0,223094
11:18:48,99	0,498987	3,366946	-0,105984	0,141983	0,315997	-0,501012	0,734655	0,066876	-0,193421	1,116384	-2,352146	0,206665	-1,024489	-3,492844	-1,270768	-49,083226	33,865759	13,046023	0,734655	0,066876	-0,193421	6,366131	-60,022547	0,206665	0,734655	0,066876	-0,193421	6,366131	-60,022547	0,206665
11:18:49,04	0,498987	3,366946	-0,105984	0,141983	0,315997	-0,501012	0,734793	0,063366	-0,191068	1,339320	-2,385183	0,226765	-1,022713	-3,490939	-1,273472	-49,069198	33,873898	13,067755	0,734793	0,063366	-0,191068	6,313541	-60,066397	0,226765	0,734793	0,063366	-0,191068	6,313541	-60,066397	0,226765
11:18:49,09	0,498987	3,366946	-0,105984	0,141983	0,315997	-0,501012	0,732255	0,062780	-0,193772	1,383825	-2,509064	0,248497	-1,024494	-3,492934	-1,274247	-49,066685	33,836500	13,061554	0,732255	0,062780	-0,193772	6,312090	-59,991069	0,248497	0,732255	0,062780	-0,193772	6,312090	-59,991069	0,248497
11:18:49,14	0,498987	3,366946	-0,105984	0,141983	0,315997	-0,501012	0,734872	0,063325	-0,194546	1,324372	-2,352084	0,242296	-1,028564	-3,492229	-1,273054	-49,034933	33,825827	13,088632	0,734872	0,063325	-0,194546	6,295391	-60,039555	0,242296	0,734872	0,063325	-0,194546	6,295391	-60,039555	0,242296
11:18:49,19	0,498987	3,366946	-0,105984	0,141983	0,315997	-0,501012	0,736297	0,067202	-0,193354	1,129397	-2,245171	0,269374	-1,025621	-3,494797	-1,273848	-49,058284	33,864598	13,061654	0,736297	0,067202	-0,193354	6,404767	-60,044471	0,269374	0,736297	0,067202	-0,193354	6,404767	-60,044471	0,269374
