# Supplementary material for: Characterization of interfragmentary motion associated with common osteosynthesis devices for rat fracture healing studies
Source: PLoS One. 2017 Apr 28;12(4):e0176735. doi: 10.1371/journal.pone.0176735 (PMC5409164; doi:10.1371/journal.pone.0176735)
Supplement: S1 Dataset — (ZIP) [file pone.0176735.s001.zip › S1_Dataset/RatNail/Specimen04/Nail_04Y.txt]

%Tester: Sukopp Matthias
%Projekt: 
%Zeit: 12.03.2015 11:20:52
%Dateipfad: D:\Messungen\Fixator\Measurements\Fixator_20150312.txt
%Kommentar: Nail_04-Y
%VI Version: D:\LVProjekte\Fixator\HauptVI\Fixator_v0.12.vi
%Virtueller Drehpunkt: 	0,0000	0,0000	0,0000
%Sensor zu Hexapod (Mitte): 	0,000000	0,000000	-26,500000
%Sensor zu Hexapod Trans (Mitte): 	-0,500000	-0,866025	0,000000	-0,866025	0,500000	0,000000	0,000000	0,000000	1,000000
%Hexapod zu Labor (Mitte): 	0,519012	3,376653	-0,106001
%Hexapod zu Labor Trans (Mitte): 	0,999947	0,008758	0,005493	-0,008745	0,999959	-0,002526	-0,005515	0,002478	0,999982
%Labor zu CR (Mitte): 	0,000000	0,000000	78,500000
%Labor zu CR Trans (Mitte): 	1,000000	0,000000	0,000000	0,000000	1,000000	0,000000	0,000000	0,000000	1,000000
%Zentrum Sensormasse: 	0,000000	0,000000	2,000000
%Sensormasse: 	200,000000E-3
--------------------------------------------------
Time	X	Y	Z	U	V	W	Exp_ Fx	Exp_ Fy	Exp_ Fz	Exp_ Mx	Exp_ My	Exp_ Mz	Sen_ Fx	Sen_ Fy	Sen_ Fz	Sen_ Mx	Sen_ My	Sen_ Mz	Hex_ Fx	Hex_ Fy	Hex_ Fz	Hex_ Mx	Hex_ My	Hex_ Mz	Lab_ Fx	Lab_ Fy	Lab_ Fz	Lab_ Mx	Lab_ My	Lab_ Mz	Laser
11:20:52,85	0,519012	3,376653	-0,106001	0,141994	0,315996	-0,501037	0,013789	0,021888	-0,091683	2,074802	-0,384300	-0,265448	-0,628066	-2,889176	-1,171384	-15,591910	12,888269	12,553811	0,013789	0,021888	-0,091683	3,793002	-1,466744	-0,265448	0,013789	0,021888	-0,091683	3,793002	-1,466744	-0,265448
11:20:52,90	0,519012	3,376653	-0,106001	0,141994	0,315996	-0,501037	0,013789	0,021888	-0,091683	2,074802	-0,384300	-0,265448	-0,632794	-2,892466	-1,164845	-15,623004	12,867482	12,470658	0,013789	0,021888	-0,091683	3,793002	-1,466744	-0,265448	0,013789	0,021888	-0,091683	3,793002	-1,466744	-0,265448
11:20:52,95	0,519012	3,376653	-0,106001	0,141994	0,315996	-0,501037	0,019003	0,024337	-0,085144	1,913901	-0,129737	-0,348600	-0,633305	-2,893201	-1,169888	-15,586993	12,886211	12,459223	0,019003	0,024337	-0,085144	3,824353	-1,621435	-0,348600	0,019003	0,024337	-0,085144	3,824353	-1,621435	-0,348600
11:20:53,00	0,519012	3,376653	-0,106001	0,141994	0,315996	-0,501037	0,019895	0,024413	-0,090187	1,944193	-0,061525	-0,360035	-0,629232	-2,889707	-1,170649	-15,605616	12,919475	12,505772	0,019895	0,024413	-0,090187	3,860582	-1,623253	-0,360035	0,019895	0,024413	-0,090187	3,860582	-1,623253	-0,360035
11:20:53,05	0,519012	3,376653	-0,106001	0,141994	0,315996	-0,501037	0,014831	0,022632	-0,090948	2,056288	-0,357575	-0,313486	-0,627442	-2,893465	-1,171395	-15,594408	12,895536	12,514786	0,014831	0,022632	-0,090948	3,832889	-1,521837	-0,313486	0,014831	0,022632	-0,090948	3,832889	-1,521837	-0,313486
11:20:53,10	0,519012	3,376653	-0,106001	0,141994	0,315996	-0,501037	0,017192	0,019203	-0,091694	2,219461	-0,213139	-0,304472	-0,631682	-2,894424	-1,171050	-15,661050	12,917340	12,500549	0,017192	0,019203	-0,091694	3,726897	-1,562720	-0,304472	0,017192	0,019203	-0,091694	3,726897	-1,562720	-0,304472
11:20:53,15	0,519012	3,376653	-0,106001	0,141994	0,315996	-0,501037	0,020142	0,022395	-0,091349	2,039047	-0,128349	-0,318710	-0,628704	-2,892350	-1,169478	-15,628731	12,878111	12,508517	0,020142	0,022395	-0,091349	3,797042	-1,709515	-0,318710	0,020142	0,022395	-0,091349	3,797042	-1,709515	-0,318710
11:20:53,20	0,519012	3,376653	-0,106001	0,141994	0,315996	-0,501037	0,016857	0,020853	-0,089778	2,101399	-0,251577	-0,310742	-0,628598	-2,893153	-1,167128	-15,586897	12,878191	12,501713	0,016857	0,020853	-0,089778	3,738374	-1,574853	-0,310742	0,016857	0,020853	-0,089778	3,738374	-1,574853	-0,310742
11:20:53,25	0,519012	3,376653	-0,106001	0,141994	0,315996	-0,501037	0,017499	0,020360	-0,087428	2,148012	-0,181979	-0,317545	-0,630991	-2,896040	-1,167132	-15,605514	12,859730	12,495629	0,017499	0,020360	-0,087428	3,746301	-1,555688	-0,317545	0,017499	0,020360	-0,087428	3,746301	-1,555688	-0,317545
11:20:53,30	0,519012	3,376653	-0,106001	0,141994	0,315996	-0,501037	0,021196	0,020988	-0,087431	2,090054	0,003345	-0,323630	-0,632729	-2,894946	-1,168675	-15,589337	12,874057	12,511258	0,021196	0,020988	-0,087431	3,737650	-1,660538	-0,323630	0,021196	0,020988	-0,087431	3,737650	-1,660538	-0,323630
11:20:53,35	0,519012	3,376653	-0,106001	0,141994	0,315996	-0,501037	0,015765	0,022845	-0,091349	1,995482	-0,296689	-0,324580	-0,628621	-2,890895	-1,166369	-15,605120	12,913768	12,502909	0,015765	0,022845	-0,091349	3,788789	-1,534278	-0,324580	0,015765	0,022845	-0,091349	3,788789	-1,534278	-0,324580
11:20:53,40	0,519012	3,376653	-0,106001	0,141994	0,315996	-0,501037	0,015555	0,021509	-0,086668	2,110001	-0,316667	-0,316349	-0,630979	-2,899000	-1,171815	-15,613653	12,888904	12,460298	0,015555	0,021509	-0,086668	3,798430	-1,537727	-0,316349	0,015555	0,021509	-0,086668	3,798430	-1,537727	-0,316349
11:20:53,45	0,519012	3,376653	-0,106001	0,141994	0,315996	-0,501037	0,023754	0,019499	-0,092114	2,188718	0,114715	-0,358961	-0,631591	-2,895405	-1,169863	-15,614243	12,888207	12,493437	0,023754	0,019499	-0,092114	3,719367	-1,749956	-0,358961	0,023754	0,019499	-0,092114	3,719367	-1,749956	-0,358961
11:20:53,50	0,519012	3,376653	-0,106001	0,141994	0,315996	-0,501037	0,020946	0,021826	-0,090162	2,066799	-0,031428	-0,325821	-0,631018	-2,891756	-1,168684	-15,608987	12,885445	12,527134	0,020946	0,021826	-0,090162	3,780143	-1,675724	-0,325821	0,020946	0,021826	-0,090162	3,780143	-1,675724	-0,325821
11:20:53,55	0,519012	3,376653	-0,106001	0,141994	0,315996	-0,501037	0,017499	0,023154	-0,088983	1,997974	-0,204770	-0,292124	-0,630264	-2,899367	-1,168272	-15,620986	12,880954	12,519807	0,017499	0,023154	-0,088983	3,815572	-1,578430	-0,292124	0,017499	0,023154	-0,088983	3,815572	-1,578430	-0,292124
11:20:53,60	0,519012	3,376653	-0,106001	0,141994	0,315996	-0,501037	0,023714	0,018695	-0,088571	2,219951	0,110269	-0,299451	-0,626947	-2,889073	-1,173371	-15,619783	12,886113	12,511839	0,023714	0,018695	-0,088571	3,687522	-1,751275	-0,299451	0,023714	0,018695	-0,088571	3,687522	-1,751275	-0,299451
11:20:53,65	0,519012	3,376653	-0,106001	0,141994	0,315996	-0,501037	0,013140	0,020970	-0,093670	2,106722	-0,441092	-0,307419	-0,632778	-2,895849	-1,172589	-15,622155	12,909657	12,490749	0,013140	0,020970	-0,093670	3,752877	-1,472615	-0,307419	0,013140	0,020970	-0,093670	3,752877	-1,472615	-0,307419
11:20:53,70	0,519012	3,376653	-0,106001	0,141994	0,315996	-0,501037	0,021924	0,022632	-0,092888	2,039499	0,001835	-0,328510	-0,629854	-2,891558	-1,169864	-15,619575	12,899560	12,514108	0,021924	0,022632	-0,092888	3,816125	-1,719209	-0,328510	0,021924	0,022632	-0,092888	3,816125	-1,719209	-0,328510
11:20:53,75	0,519012	3,376653	-0,106001	0,141994	0,315996	-0,501037	0,016746	0,022245	-0,090163	2,052178	-0,260132	-0,305150	-0,628036	-2,891355	-1,168676	-15,590227	12,881927	12,522554	0,016746	0,022245	-0,090163	3,798412	-1,574712	-0,305150	0,016746	0,022245	-0,090163	3,798412	-1,574712	-0,305150
11:20:53,80	0,519012	3,376653	-0,106001	0,141994	0,315996	-0,501037	0,024528	0,022523	-0,093439	2,009649	0,157214	-0,297322	-0,626913	-2,893929	-1,171786	-15,613430	12,870223	12,519277	0,024528	0,022523	-0,093439	3,777700	-1,768217	-0,297322	0,024528	0,022523	-0,093439	3,777700	-1,768217	-0,297322
11:20:53,85	0,519012	3,376653	-0,106001	0,141994	0,315996	-0,501037	0,024528	0,022523	-0,093439	2,009649	0,157214	-0,297322	-0,631420	-2,899336	-1,169878	-15,592696	12,905324	12,523098	0,024528	0,022523	-0,093439	3,777700	-1,768217	-0,297322	0,024528	0,022523	-0,093439	3,777700	-1,768217	-0,297322
11:20:53,90	0,519012	3,376653	-0,106001	0,141994	0,315996	-0,501037	0,024265	0,019712	-0,090177	2,202326	0,151231	-0,296160	-0,628570	-2,897578	-1,169421	-15,584726	12,897878	12,527291	0,024265	0,019712	-0,090177	3,749718	-1,753559	-0,296160	0,024265	0,019712	-0,090177	3,749718	-1,753559	-0,296160
11:20:53,95	0,519012	3,376653	-0,106001	0,141994	0,315996	-0,501037	0,021317	0,018123	-0,089720	2,282465	0,008572	-0,291967	-0,629184	-2,888456	-1,170245	-15,577205	12,912932	12,514909	0,021317	0,018123	-0,089720	3,705158	-1,664818	-0,291967	0,021317	0,018123	-0,089720	3,705158	-1,664818	-0,291967
11:20:54,00	0,519012	3,376653	-0,106001	0,141994	0,315996	-0,501037	0,013724	0,023216	-0,090544	2,034472	-0,387272	-0,304349	-0,626607	-2,890630	-1,171264	-15,602279	12,851586	12,449746	0,013724	0,023216	-0,090544	3,856897	-1,464621	-0,304349	0,013724	0,023216	-0,090544	3,856897	-1,464621	-0,304349
11:20:54,05	0,519012	3,376653	-0,106001	0,141994	0,315996	-0,501037	0,014319	0,019897	-0,091564	2,141350	-0,347390	-0,369512	-0,631560	-2,892885	-1,169458	-15,585683	12,871879	12,512134	0,014319	0,019897	-0,091564	3,703303	-1,471421	-0,369512	0,014319	0,019897	-0,091564	3,703303	-1,471421	-0,369512
11:20:54,10	0,519012	3,376653	-0,106001	0,141994	0,315996	-0,501037	0,018748	0,023059	-0,089757	2,002822	-0,112840	-0,307124	-0,629165	-2,895935	-1,169460	-15,588439	12,900365	12,488812	0,018748	0,023059	-0,089757	3,812957	-1,584571	-0,307124	0,018748	0,023059	-0,089757	3,812957	-1,584571	-0,307124
11:20:54,15	0,519012	3,376653	-0,106001	0,141994	0,315996	-0,501037	0,020192	0,019460	-0,089759	2,213271	-0,054414	-0,330446	-0,631650	-2,894623	-1,167148	-15,650414	12,910985	12,512373	0,020192	0,019460	-0,089759	3,740869	-1,639450	-0,330446	0,020192	0,019460	-0,089759	3,740869	-1,639450	-0,330446
11:20:54,20	0,519012	3,376653	-0,106001	0,141994	0,315996	-0,501037	0,020298	0,022268	-0,087447	2,045476	-0,107839	-0,306885	-0,628682	-2,898627	-1,171002	-15,617500	12,836255	12,507060	0,020298	0,022268	-0,087447	3,793486	-1,701266	-0,306885	0,020298	0,022268	-0,087447	3,793486	-1,701266	-0,306885
11:20:54,25	0,519012	3,376653	-0,106001	0,141994	0,315996	-0,501037	0,022282	0,017696	-0,091301	2,234956	0,061159	-0,312198	-0,629264	-2,893202	-1,169086	-15,627060	12,903513	12,508851	0,022282	0,017696	-0,091301	3,624068	-1,687953	-0,312198	0,022282	0,017696	-0,091301	3,624068	-1,687953	-0,312198
11:20:54,30	0,519012	3,376653	-0,106001	0,141994	0,315996	-0,501037	0,017875	0,020912	-0,089385	2,121165	-0,209903	-0,310407	-0,630426	-2,894150	-1,169881	-15,614074	12,873091	12,473970	0,019276	0,021445	-0,090180	3,757036	-1,623765	-0,345289	0,019276	0,021445	-0,090180	3,757036	-1,623765	-0,345289
11:20:54,35	0,519012	3,376653	-0,106001	0,141994	0,315996	-0,501037	0,019276	0,021445	-0,090180	2,073612	-0,110562	-0,345289	-0,631041	-2,894738	-1,169454	-15,610997	12,840178	12,520882	0,019276	0,021445	-0,090180	3,757036	-1,623765	-0,345289	0,019276	0,021445	-0,090180	3,757036	-1,623765	-0,345289
11:20:54,40	0,519012	3,376653	-0,106001	0,141994	0,315996	-0,501037	0,020093	0,021683	-0,089753	2,034260	-0,048990	-0,298377	-0,628888	-2,893805	-1,168810	-15,637826	12,833440	12,489567	0,020093	0,021683	-0,089753	3,736383	-1,626278	-0,298377	0,020093	0,021683	-0,089753	3,736383	-1,626278	-0,298377
11:20:54,45	0,519012	3,376653	-0,106001	0,141994	0,315996	-0,501037	0,018209	0,020286	-0,089110	2,087674	-0,166827	-0,329691	-0,632125	-2,894172	-1,171373	-15,557407	12,829148	12,525887	0,018209	0,020286	-0,089110	3,680103	-1,596215	-0,329691	0,018209	0,020286	-0,089110	3,680103	-1,596215	-0,329691
11:20:54,50	0,519012	3,376653	-0,106001	0,141994	0,315996	-0,501037	0,020145	0,022905	-0,091672	1,987978	0,005670	-0,293372	-0,628513	-2,892934	-1,168667	-15,552126	12,904069	12,503169	0,020145	0,022905	-0,091672	3,785999	-1,575745	-0,293372	0,020145	0,022905	-0,091672	3,785999	-1,575745	-0,293372
11:20:54,55	0,519012	3,376653	-0,106001	0,141994	0,315996	-0,501037	0,017267	0,020396	-0,088966	2,185977	-0,176917	-0,316090	-0,628702	-2,891052	-1,170273	-15,622752	12,871496	12,489539	0,017267	0,020396	-0,088966	3,787031	-1,532343	-0,316090	0,017267	0,020396	-0,088966	3,787031	-1,532343	-0,316090
11:20:54,60	0,519012	3,376653	-0,106001	0,141994	0,315996	-0,501037	0,015732	0,021500	-0,090572	2,065018	-0,301586	-0,329719	-0,626973	-2,891912	-1,169477	-15,643850	12,879914	12,518784	0,015732	0,021500	-0,090572	3,752780	-1,536557	-0,329719	0,015732	0,021500	-0,090572	3,752780	-1,536557	-0,329719
11:20:54,65	0,519012	3,376653	-0,106001	0,141994	0,315996	-0,501037	0,018370	0,017548	-0,091508	2,288080	-0,167844	-0,314400	-0,628684	-2,897152	-1,168309	-15,633436	12,868651	12,487461	0,018370	0,017548	-0,091508	3,665622	-1,609920	-0,314400	0,018370	0,017548	-0,091508	3,665622	-1,609920	-0,314400
11:20:54,70	0,519012	3,376653	-0,106001	0,141994	0,315996	-0,501037	0,021005	0,018435	-0,088609	2,216604	-0,035229	-0,331797	-0,625859	-2,896958	-1,169226	-15,602944	12,840732	12,538202	0,021005	0,018435	-0,088609	3,663746	-1,684118	-0,331797	0,021005	0,018435	-0,088609	3,663746	-1,684118	-0,331797
11:20:54,75	0,519012	3,376653	-0,106001	0,141994	0,315996	-0,501037	0,019425	0,016086	-0,089525	2,329830	-0,077003	-0,281057	-0,631061	-2,895251	-1,169935	-15,640028	12,886657	12,499464	0,019425	0,016086	-0,089525	3,592559	-1,601892	-0,281057	0,019425	0,016086	-0,089525	3,592559	-1,601892	-0,281057
11:20:54,81	0,519012	3,376653	-0,106001	0,141994	0,315996	-0,501037	0,020547	0,021444	-0,090234	2,072410	-0,073730	-0,319795	-0,636312	-2,893127	-1,169119	-15,609090	12,867028	12,467550	0,020547	0,021444	-0,090234	3,755794	-1,686706	-0,319795	0,020547	0,021444	-0,090234	3,755794	-1,686706	-0,319795
11:20:54,86	0,519012	3,376653	-0,106001	0,141994	0,315996	-0,501037	0,021334	0,027054	-0,089418	1,779203	0,003761	-0,351709	-0,633325	-2,892766	-1,168310	-15,584873	12,860335	12,491390	0,021334	0,027054	-0,089418	3,902905	-1,670934	-0,351709	0,021334	0,027054	-0,089418	3,902905	-1,670934	-0,351709
11:20:54,91	0,519012	3,376653	-0,106001	0,141994	0,315996	-0,501037	0,019527	0,024647	-0,088609	1,910649	-0,065863	-0,327869	-0,624612	-2,898146	-1,174981	-15,841330	12,646454	12,516167	0,019527	0,024647	-0,088609	3,845449	-1,598739	-0,327869	0,019527	0,024647	-0,088609	3,845449	-1,598739	-0,327869
11:20:54,96	0,519012	3,376653	-0,106001	0,141994	0,315996	-0,501037	0,019831	0,014412	-0,095280	2,129436	-0,165224	-0,303092	0,615597	-3,712138	-1,168649	-58,389828	-53,628710	13,221683	0,019831	0,014412	-0,095280	3,260755	-1,721947	-0,303092	0,019831	0,014412	-0,095280	3,260755	-1,721947	-0,303092
11:20:55,01	0,519030	3,426870	-0,105996	0,141981	0,316003	-0,500994	0,104664	-1,466637	-0,088949	0,473747	0,535607	0,402424	0,988185	-3,958527	-1,278234	-70,963719	-73,423655	13,557506	0,104664	-1,466637	-0,088949	-114,657222	-7,680501	0,402424	0,104664	-1,466637	-0,088949	-114,657222	-7,680501	0,402424
11:20:55,06	0,519030	3,426870	-0,105996	0,141981	0,316003	-0,500994	0,131749	-1,912501	-0,198533	0,228846	0,952185	0,738247	0,987031	-3,951199	-1,269908	-70,856871	-73,154647	13,583456	0,131749	-1,912501	-0,198533	-149,902497	-9,390080	0,738247	0,131749	-1,912501	-0,198533	-149,902497	-9,390080	0,738247
11:20:55,11	0,519030	3,426870	-0,105996	0,141981	0,316003	-0,500994	0,125979	-1,907838	-0,190207	0,272760	0,610212	0,764198	0,984695	-3,950871	-1,269285	-70,823075	-72,980595	13,536269	0,125979	-1,907838	-0,190207	-149,492535	-9,279164	0,764198	0,125979	-1,907838	-0,190207	-149,492535	-9,279164	0,764198
11:20:55,16	0,519030	3,426870	-0,105996	0,141981	0,316003	-0,500994	0,126863	-1,905651	-0,189585	0,326653	0,598427	0,717011	0,978960	-3,952964	-1,264204	-70,781445	-72,931220	13,547564	0,126863	-1,905651	-0,189585	-149,266941	-9,360351	0,717011	0,126863	-1,905651	-0,189585	-149,266941	-9,360351	0,717011
11:20:55,21	0,519030	3,426870	-0,105996	0,141981	0,316003	-0,500994	0,131543	-1,901730	-0,184503	0,186365	0,853121	0,728306	0,981147	-3,954263	-1,264681	-70,749274	-72,855518	13,571130	0,131543	-1,901730	-0,184503	-149,099475	-9,472991	0,728306	0,131543	-1,901730	-0,184503	-149,099475	-9,472991	0,728306
11:20:55,26	0,519030	3,426870	-0,105996	0,141981	0,316003	-0,500994	0,131575	-1,904274	-0,184980	0,400286	0,844800	0,751871	0,976768	-3,948468	-1,265753	-70,744962	-72,768510	13,563323	0,131575	-1,904274	-0,184980	-149,085240	-9,483831	0,751871	0,131575	-1,904274	-0,184980	-149,085240	-9,483831	0,751871
11:20:55,31	0,519030	3,426870	-0,105996	0,141981	0,316003	-0,500994	0,128745	-1,897584	-0,186052	0,129927	0,657885	0,744064	0,972171	-3,950523	-1,259914	-70,725802	-72,717927	13,560094	0,128745	-1,897584	-0,186052	-148,830453	-9,448613	0,744064	0,128745	-1,897584	-0,186052	-148,830453	-9,448613	0,744064
11:20:55,36	0,519030	3,426870	-0,105996	0,141981	0,316003	-0,500994	0,132824	-1,894631	-0,180213	0,029721	0,861264	0,740835	0,981022	-3,949529	-1,261837	-70,721940	-72,686292	13,573605	0,132824	-1,894631	-0,180213	-148,698796	-9,565389	0,740835	0,132824	-1,894631	-0,180213	-148,698796	-9,565389	0,740835
11:20:55,41	0,519030	3,426870	-0,105996	0,141981	0,316003	-0,500994	0,127538	-1,901800	-0,182137	0,431833	0,573918	0,754347	0,996027	-3,965603	-1,258878	-71,713739	-73,932142	13,594384	0,127538	-1,901800	-0,182137	-148,859444	-9,437783	0,754347	0,127538	-1,901800	-0,182137	-148,859444	-9,437783	0,754347
11:20:55,46	0,519030	3,426870	-0,105996	0,141981	0,316003	-0,500994	0,133955	-1,922831	-0,179177	-0,049389	0,671631	0,775126	2,340631	-4,820232	-1,166034	-115,578132	-144,382504	14,673228	0,133955	-1,922831	-0,179177	-150,991603	-9,843844	0,775126	0,133955	-1,922831	-0,179177	-150,991603	-9,843844	0,775126
11:20:55,51	0,519003	3,476958	-0,105991	0,141997	0,316004	-0,501023	0,201784	-3,514606	-0,086333	-0,221046	1,436243	1,853970	2,694315	-5,045357	-1,247694	-127,221178	-162,964876	15,035756	0,201784	-3,514606	-0,086333	-276,117619	-14,403785	1,853970	0,201784	-3,514606	-0,086333	-276,117619	-14,403785	1,853970
11:20:55,56	0,519003	3,476958	-0,105991	0,141997	0,316004	-0,501023	0,219906	-3,933468	-0,167993	-0,354565	1,586609	2,216498	2,689683	-5,040319	-1,245651	-126,944227	-162,572464	15,039338	0,219906	-3,933468	-0,167993	-309,131773	-15,676003	2,216498	0,219906	-3,933468	-0,167993	-309,131773	-15,676003	2,216498
11:20:55,61	0,519003	3,476958	-0,105991	0,141997	0,316004	-0,501023	0,217858	-3,926938	-0,165950	-0,215800	1,523770	2,220080	2,677267	-5,033631	-1,244107	-126,847398	-162,348598	15,028885	0,217858	-3,926938	-0,165950	-308,480420	-15,578099	2,220080	0,217858	-3,926938	-0,165950	-308,480420	-15,578099	2,220080
11:20:55,66	0,519003	3,476958	-0,105991	0,141997	0,316004	-0,501023	0,218274	-3,912840	-0,164406	-0,706576	1,517329	2,209627	2,683439	-5,028113	-1,242540	-126,772473	-162,158038	15,020616	0,218274	-3,912840	-0,164406	-307,864551	-15,617202	2,209627	0,218274	-3,912840	-0,164406	-307,864551	-15,617202	2,209627
11:20:55,71	0,519003	3,476958	-0,105991	0,141997	0,316004	-0,501023	0,210409	-3,915427	-0,162839	-0,369605	1,077951	2,201358	2,675861	-5,032151	-1,248175	-126,678238	-162,050315	15,041576	0,210409	-3,915427	-0,162839	-307,730591	-15,439169	2,201358	0,210409	-3,915427	-0,162839	-307,730591	-15,439169	2,201358
11:20:55,76	0,519003	3,476958	-0,105991	0,141997	0,316004	-0,501023	0,217695	-3,910883	-0,168474	-0,465449	1,484578	2,222318	2,676966	-5,028503	-1,245152	-126,577417	-161,896147	15,056484	0,217695	-3,910883	-0,168474	-307,469786	-15,604504	2,222318	0,217695	-3,910883	-0,168474	-307,469786	-15,604504	2,222318
11:20:55,81	0,519003	3,476958	-0,105991	0,141997	0,316004	-0,501023	0,213983	-3,910016	-0,165452	-0,326610	1,301777	2,237226	2,673580	-5,030985	-1,245553	-126,537763	-161,844588	15,008567	0,213983	-3,910016	-0,165452	-307,262886	-15,495903	2,237226	0,213983	-3,910016	-0,165452	-307,262886	-15,495903	2,237226
11:20:55,86	0,519003	3,476958	-0,105991	0,141997	0,316004	-0,501023	0,217826	-3,908325	-0,165852	-0,350072	1,510163	2,189309	2,675943	-5,022827	-1,248133	-126,505508	-161,708171	15,048095	0,217826	-3,908325	-0,165852	-307,153592	-15,589174	2,189309	0,217826	-3,908325	-0,165852	-307,153592	-15,589174	2,189309
11:20:55,91	0,519003	3,476958	-0,105991	0,141997	0,316004	-0,501023	0,209579	-3,906292	-0,168432	-0,321506	1,041070	2,228837	2,665197	-5,026481	-1,247994	-126,512549	-161,654165	15,021169	0,209579	-3,906292	-0,168432	-306,965455	-15,410917	2,228837	0,209579	-3,906292	-0,168432	-306,965455	-15,410917	2,228837
11:20:55,96	0,519003	3,476958	-0,105991	0,141997	0,316004	-0,501023	0,218117	-3,898813	-0,168293	-0,667198	1,451908	2,201911	2,674905	-5,022738	-1,247506	-126,467828	-161,583833	15,000673	0,218117	-3,898813	-0,168293	-306,723995	-15,670256	2,201911	0,218117	-3,898813	-0,168293	-306,723995	-15,670256	2,201911
11:20:56,01	0,519003	3,476958	-0,105991	0,141997	0,316004	-0,501023	0,210022	-3,905349	-0,167805	-0,244057	1,034548	2,181414	2,668820	-5,025740	-1,248981	-126,403113	-161,431994	15,061202	0,210022	-3,905349	-0,167805	-306,813930	-15,452184	2,181414	0,210022	-3,905349	-0,167805	-306,813930	-15,452184	2,181414
11:20:56,06	0,519003	3,476958	-0,105991	0,141997	0,316004	-0,501023	0,215664	-3,901580	-0,169280	-0,276180	1,308056	2,241944	2,664106	-5,021090	-1,247479	-126,399498	-161,428979	15,025499	0,215664	-3,901580	-0,169280	-306,550202	-15,621570	2,241944	0,215664	-3,901580	-0,169280	-306,550202	-15,621570	2,241944
11:20:56,11	0,519003	3,476958	-0,105991	0,141997	0,316004	-0,501023	0,213993	-3,895173	-0,167778	-0,604940	1,222808	2,206241	2,668965	-5,023351	-1,248590	-126,352844	-161,370541	15,048260	0,213993	-3,895173	-0,167778	-306,375991	-15,575676	2,206241	0,213993	-3,895173	-0,167778	-306,375991	-15,575676	2,206241
11:20:56,16	0,519003	3,476958	-0,105991	0,141997	0,316004	-0,501023	0,213523	-3,900511	-0,168889	-0,253391	1,209509	2,229002	2,664982	-5,027234	-1,245079	-126,313567	-161,351789	15,025676	0,213523	-3,900511	-0,168889	-306,443531	-15,552015	2,229002	0,213523	-3,900511	-0,168889	-306,443531	-15,552015	2,229002
11:20:56,21	0,519003	3,476958	-0,105991	0,141997	0,316004	-0,501023	0,218877	-3,899003	-0,165378	-0,295925	1,512583	2,206417	2,667454	-5,023020	-1,248138	-126,266986	-161,262063	15,084282	0,218877	-3,899003	-0,165378	-306,367693	-15,669271	2,206417	0,218877	-3,899003	-0,165378	-306,367693	-15,669271	2,206417
11:20:56,26	0,519003	3,476958	-0,105991	0,141997	0,316004	-0,501023	0,213992	-3,899037	-0,168437	-0,193184	1,254010	2,265023	2,660613	-5,026674	-1,246431	-126,279468	-161,240806	15,028224	0,213992	-3,899037	-0,168437	-306,267586	-15,544326	2,265023	0,213992	-3,899037	-0,168437	-306,267586	-15,544326	2,265023
11:20:56,31	0,519003	3,476958	-0,105991	0,141997	0,316004	-0,501023	0,220576	-3,894939	-0,166730	-0,394099	1,574977	2,208965	2,663989	-5,021187	-1,245855	-126,246932	-161,246360	15,024721	0,220576	-3,894939	-0,166730	-306,146828	-15,740259	2,208965	0,220576	-3,894939	-0,166730	-306,146828	-15,740259	2,208965
11:20:56,36	0,519003	3,476958	-0,105991	0,141997	0,316004	-0,501023	0,214136	-3,895119	-0,166154	-0,373281	1,271052	2,205462	2,668265	-5,022753	-1,248558	-126,203747	-161,170837	15,004622	0,214136	-3,895119	-0,166154	-306,140140	-15,538645	2,205462	0,214136	-3,895119	-0,166154	-306,140140	-15,538645	2,205462
11:20:56,41	0,519003	3,476958	-0,105991	0,141997	0,316004	-0,501023	0,213355	-3,899606	-0,168858	-0,052985	1,230076	2,185364	2,660741	-5,019798	-1,248069	-126,234586	-161,141278	15,016839	0,213355	-3,899606	-0,168858	-306,172035	-15,518310	2,185364	0,213355	-3,899606	-0,168858	-306,172035	-15,518310	2,185364
11:20:56,46	0,519003	3,476958	-0,105991	0,141997	0,316004	-0,501023	0,214558	-3,891613	-0,168368	-0,458451	1,251117	2,197580	2,665987	-5,016105	-1,248555	-126,179702	-161,073036	15,037169	0,214558	-3,891613	-0,168368	-305,950037	-15,591662	2,197580	0,214558	-3,891613	-0,168368	-305,950037	-15,591662	2,197580
11:20:56,51	0,519003	3,476958	-0,105991	0,141997	0,316004	-0,501023	0,208736	-3,894309	-0,168855	-0,231679	0,961817	2,217911	2,659556	-5,022264	-1,248524	-126,162045	-161,102003	15,043706	0,208736	-3,894309	-0,168855	-305,934959	-15,423985	2,217911	0,208736	-3,894309	-0,168855	-305,934959	-15,423985	2,217911
11:20:56,56	0,519003	3,476958	-0,105991	0,141997	0,316004	-0,501023	0,217286	-3,891820	-0,168823	-0,377404	1,436152	2,224448	2,661388	-5,020100	-1,245451	-126,163754	-161,025706	15,006174	0,217286	-3,891820	-0,168823	-305,885238	-15,620766	2,224448	0,217286	-3,891820	-0,168823	-305,885238	-15,620766	2,224448
11:20:56,61	0,519003	3,476958	-0,105991	0,141997	0,316004	-0,501023	0,214496	-3,892324	-0,165750	-0,285977	1,251458	2,186916	2,662841	-5,014327	-1,249787	-126,078286	-161,022355	15,033375	0,214496	-3,892324	-0,165750	-305,833373	-15,586468	2,186916	0,214496	-3,892324	-0,165750	-305,833373	-15,586468	2,186916
11:20:56,66	0,519003	3,476958	-0,105991	0,141997	0,316004	-0,501023	0,208769	-3,890695	-0,170086	-0,325013	1,026009	2,214117	2,664543	-5,016964	-1,249320	-126,119036	-160,956940	15,015320	0,208769	-3,890695	-0,170086	-305,744586	-15,362366	2,214117	0,208769	-3,890695	-0,170086	-305,744586	-15,362366	2,214117
11:20:56,71	0,519003	3,476958	-0,105991	0,141997	0,316004	-0,501023	0,210202	-3,893488	-0,169619	-0,143518	1,032544	2,196061	2,662713	-5,016372	-1,247768	-126,096149	-160,982647	15,004206	0,210202	-3,893488	-0,169619	-305,782316	-15,468347	2,196061	0,210202	-3,893488	-0,169619	-305,782316	-15,468347	2,196061
11:20:56,76	0,519003	3,476958	-0,105991	0,141997	0,316004	-0,501023	0,210604	-3,891607	-0,168067	-0,252149	1,086116	2,184947	2,663344	-5,019681	-1,248510	-126,094623	-160,942920	15,029758	0,210604	-3,891607	-0,168067	-305,743290	-15,446324	2,184947	0,210604	-3,891607	-0,168067	-305,743290	-15,446324	2,184947
11:20:56,82	0,519003	3,476958	-0,105991	0,141997	0,316004	-0,501023	0,213155	-3,893808	-0,168810	-0,102510	1,200191	2,210500	2,659850	-5,018787	-1,249192	-126,111735	-160,915704	15,035594	0,213155	-3,893808	-0,168810	-305,766458	-15,532448	2,210500	0,213155	-3,893808	-0,168810	-305,766458	-15,532448	2,210500
11:20:56,87	0,519003	3,476958	-0,105991	0,141997	0,316004	-0,501023	0,214128	-3,890335	-0,169492	-0,268113	1,222369	2,216336	2,655166	-5,017452	-1,248537	-126,084562	-160,867170	15,016479	0,214128	-3,890335	-0,169492	-305,659399	-15,586666	2,216336	0,214128	-3,890335	-0,169492	-305,659399	-15,586666	2,216336
11:20:56,92	0,519003	3,476958	-0,105991	0,141997	0,316004	-0,501023	0,215313	-3,885611	-0,168837	-0,458116	1,283279	2,197221	2,678023	-5,029521	-1,248998	-126,505553	-161,464274	15,062261	0,215313	-3,885611	-0,168837	-305,478609	-15,618814	2,197221	0,215313	-3,885611	-0,168837	-305,478609	-15,618814	2,197221
11:20:56,97	0,519003	3,476958	-0,105991	0,141997	0,316004	-0,501023	0,214337	-3,911440	-0,169297	0,157392	1,166462	2,243003	4,069132	-5,911164	-1,176745	-171,893777	-234,400815	16,048867	0,214337	-3,911440	-0,169297	-306,890682	-15,658973	2,243003	0,214337	-3,911440	-0,169297	-306,890682	-15,658973	2,243003
11:20:57,02	0,518929	3,526949	-0,105967	0,141984	0,315990	-0,501037	0,282307	-5,556997	-0,097044	-0,132663	1,861849	3,229608	4,429834	-6,131011	-1,322141	-183,373419	-253,150080	16,343399	0,282307	-5,556997	-0,097044	-436,356903	-20,299251	3,229608	0,282307	-5,556997	-0,097044	-436,356903	-20,299251	3,229608
11:20:57,07	0,518929	3,526949	-0,105967	0,141984	0,315990	-0,501037	0,292626	-5,970934	-0,238836	-0,133837	1,897371	3,529813	4,422452	-6,127069	-1,318537	-183,090689	-252,792260	16,349071	0,292626	-5,970934	-0,238836	-468,852144	-21,073797	3,529813	0,292626	-5,970934	-0,238836	-468,852144	-21,073797	3,529813
11:20:57,12	0,518929	3,526949	-0,105967	0,141984	0,315990	-0,501037	0,292626	-5,970934	-0,238836	-0,133837	1,897371	3,529813	4,415513	-6,125873	-1,316081	-183,054798	-252,598532	16,340279	0,292626	-5,970934	-0,238836	-468,852144	-21,073797	3,529813	0,292626	-5,970934	-0,238836	-468,852144	-21,073797	3,529813
11:20:57,17	0,518929	3,526949	-0,105967	0,141984	0,315990	-0,501037	0,295060	-5,964326	-0,236380	-0,291709	1,958128	3,521021	4,416403	-6,118538	-1,317993	-182,894683	-252,463458	16,325178	0,295060	-5,964326	-0,236380	-468,491326	-21,204064	3,521021	0,295060	-5,964326	-0,236380	-468,491326	-21,204064	3,521021
11:20:57,22	0,518929	3,526949	-0,105967	0,141984	0,315990	-0,501037	0,291154	-5,956230	-0,237654	-0,346856	1,752785	3,494011	4,410454	-6,118442	-1,317355	-182,873787	-252,280555	16,313269	0,291154	-5,956230	-0,237654	-467,910881	-21,102782	3,494011	0,291154	-5,956230	-0,237654	-467,910881	-21,102782	3,494011
11:20:57,27	0,518929	3,526949	-0,105967	0,141984	0,315990	-0,501037	0,291154	-5,956230	-0,237654	-0,346856	1,752785	3,494011	4,410063	-6,123750	-1,320012	-182,755466	-252,190349	16,296323	0,291154	-5,956230	-0,237654	-467,910881	-21,102782	3,494011	0,291154	-5,956230	-0,237654	-467,910881	-21,102782	3,494011
11:20:57,32	0,518929	3,526949	-0,105967	0,141984	0,315990	-0,501037	0,287005	-5,955543	-0,241110	-0,130831	1,569568	3,477606	4,411935	-6,114505	-1,320810	-182,719750	-252,078835	16,296864	0,287005	-5,955543	-0,241110	-467,640982	-20,960290	3,477606	0,287005	-5,955543	-0,241110	-467,640982	-20,960290	3,477606
11:20:57,37	0,518929	3,526949	-0,105967	0,141984	0,315990	-0,501037	0,287005	-5,955543	-0,241110	-0,130831	1,569568	3,477606	4,405743	-6,119545	-1,319950	-182,612429	-252,033255	16,323951	0,287005	-5,955543	-0,241110	-467,640982	-20,960290	3,477606	0,287005	-5,955543	-0,241110	-467,640982	-20,960290	3,477606
11:20:57,42	0,518929	3,526949	-0,105967	0,141984	0,315990	-0,501037	0,294464	-5,952701	-0,240249	-0,185481	2,027628	3,504693	4,414983	-6,121966	-1,314999	-182,899840	-252,288563	16,331487	0,294464	-5,952701	-0,240249	-467,472534	-21,087820	3,504693	0,294464	-5,952701	-0,240249	-467,472534	-21,087820	3,504693
11:20:57,47	0,518929	3,526949	-0,105967	0,141984	0,315990	-0,501037	0,291941	-5,961914	-0,235298	-0,071251	1,775190	3,512229	5,936969	-7,112669	-1,310223	-233,589021	-331,782321	17,181763	0,291941	-5,961914	-0,235298	-468,081470	-21,142216	3,512229	0,291941	-5,961914	-0,235298	-468,081470	-21,142216	3,512229
11:20:57,52	0,519024	3,576975	-0,105987	0,141990	0,315998	-0,501022	0,388922	-7,775343	-0,230522	0,038897	2,666971	4,362504	6,218894	-7,298941	-1,407362	-243,184863	-346,200667	17,367898	0,388922	-7,775343	-0,230522	-610,325516	-27,863426	4,362504	0,388922	-7,775343	-0,230522	-610,325516	-27,863426	4,362504
11:20:57,57	0,519024	3,576975	-0,105987	0,141990	0,315998	-0,501022	0,409276	-8,112634	-0,327662	0,293456	2,624284	4,548640	6,217401	-7,289064	-1,416964	-242,911070	-345,688262	17,417619	0,409276	-8,112634	-0,327662	-636,548295	-29,503858	4,548640	0,409276	-8,112634	-0,327662	-636,548295	-29,503858	4,548640
11:20:57,62	0,519024	3,576975	-0,105987	0,141990	0,315998	-0,501022	0,401468	-8,106402	-0,337263	0,550065	2,199211	4,598360	6,208405	-7,289198	-1,424696	-242,765448	-345,497099	17,401150	0,401468	-8,106402	-0,337263	-635,802506	-29,316054	4,598360	0,401468	-8,106402	-0,337263	-635,802506	-29,316054	4,598360
11:20:57,67	0,519024	3,576975	-0,105987	0,141990	0,315998	-0,501022	0,406083	-8,098678	-0,344996	0,386762	2,469697	4,581892	6,210174	-7,280009	-1,421910	-242,566451	-345,217486	17,417726	0,406083	-8,098678	-0,344996	-635,359447	-29,407808	4,581892	0,406083	-8,098678	-0,344996	-635,359447	-29,407808	4,581892
11:20:57,72	0,519024	3,576975	-0,105987	0,141990	0,315998	-0,501022	0,397240	-8,095616	-0,342209	0,569190	2,042394	4,598467	6,202620	-7,282101	-1,427347	-242,559822	-345,082627	17,423669	0,397240	-8,095616	-0,342209	-634,936654	-29,140941	4,598467	0,397240	-8,095616	-0,342209	-634,936654	-29,140941	4,598467
11:20:57,77	0,519024	3,576975	-0,105987	0,141990	0,315998	-0,501022	0,402829	-8,090120	-0,347646	0,403490	2,271353	4,604411	6,202738	-7,282400	-1,425032	-242,398641	-344,890109	17,387179	0,402829	-8,090120	-0,347646	-634,670897	-29,350748	4,604411	0,402829	-8,090120	-0,347646	-634,670897	-29,350748	4,604411
11:20:57,82	0,519024	3,576975	-0,105987	0,141990	0,315998	-0,501022	0,403029	-8,090371	-0,345331	0,663881	2,325064	4,567920	6,196555	-7,286030	-1,427270	-242,335144	-344,823551	17,378319	0,403029	-8,090371	-0,345331	-634,430245	-29,312711	4,567920	0,403029	-8,090371	-0,345331	-634,430245	-29,312711	4,567920
11:20:57,87	0,519024	3,576975	-0,105987	0,141990	0,315998	-0,501022	0,409264	-8,086832	-0,347569	0,569257	2,671007	4,559060	6,200033	-7,277248	-1,428014	-242,256780	-344,645591	17,420698	0,409264	-8,086832	-0,347569	-634,247079	-29,456234	4,559060	0,409264	-8,086832	-0,347569	-634,247079	-29,456234	4,559060
11:20:57,92	0,519024	3,576975	-0,105987	0,141990	0,315998	-0,501022	0,399919	-8,085453	-0,348313	0,690833	2,163963	4,601439	6,192995	-7,277768	-1,427574	-242,213587	-344,614564	17,386578	0,399919	-8,085453	-0,348313	-634,017229	-29,229712	4,601439	0,399919	-8,085453	-0,348313	-634,017229	-29,229712	4,601439
11:20:57,97	0,519024	3,576975	-0,105987	0,141990	0,315998	-0,501022	0,403889	-8,079618	-0,347873	0,435893	2,392279	4,567319	6,194527	-7,279592	-1,431082	-242,137969	-344,479752	17,401130	0,403889	-8,079618	-0,347873	-633,814141	-29,313015	4,567319	0,403889	-8,079618	-0,347873	-633,814141	-29,313015	4,567319
11:20:58,02	0,519024	3,576975	-0,105987	0,141990	0,315998	-0,501022	0,404703	-8,081857	-0,351381	0,706854	2,432666	4,581872	6,193395	-7,273764	-1,431481	-242,123165	-344,409930	17,413817	0,404703	-8,081857	-0,351381	-633,718901	-29,336494	4,581872	0,404703	-8,081857	-0,351381	-633,718901	-29,336494	4,581872
11:20:58,07	0,519024	3,576975	-0,105987	0,141990	0,315998	-0,501022	0,400221	-8,077963	-0,351780	0,572225	2,177554	4,594559	6,191639	-7,279416	-1,425217	-242,045649	-344,307016	17,396828	0,400221	-8,077963	-0,351780	-633,547836	-29,239833	4,594559	0,400221	-8,077963	-0,351780	-633,547836	-29,239833	4,594559
11:20:58,12	0,519024	3,576975	-0,105987	0,141990	0,315998	-0,501022	0,405995	-8,079268	-0,345516	0,767976	2,493425	4,577570	6,191908	-7,267886	-1,430297	-242,029080	-344,266126	17,417352	0,405995	-8,079268	-0,345516	-633,454537	-29,377144	4,577570	0,405995	-8,079268	-0,345516	-633,454537	-29,377144	4,577570
11:20:58,17	0,519024	3,576975	-0,105987	0,141990	0,315998	-0,501022	0,395874	-8,073736	-0,350597	0,524004	1,961071	4,598093	6,188745	-7,275129	-1,428289	-241,903437	-344,204506	17,390965	0,395874	-8,073736	-0,350597	-633,264241	-29,115051	4,598093	0,395874	-8,073736	-0,350597	-633,264241	-29,115051	4,598093
11:20:58,22	0,519024	3,576975	-0,105987	0,141990	0,315998	-0,501022	0,403728	-8,074618	-0,348588	0,686059	2,447487	4,571707	6,187519	-7,269740	-1,432018	-241,931933	-344,125827	17,394212	0,403728	-8,074618	-0,348588	-633,171430	-29,245187	4,571707	0,403728	-8,074618	-0,348588	-633,171430	-29,245187	4,571707
11:20:58,27	0,519024	3,576975	-0,105987	0,141990	0,315998	-0,501022	0,399675	-8,070861	-0,352317	0,544602	2,172686	4,574954	6,191776	-7,271730	-1,427875	-241,894597	-344,078371	17,434452	0,399675	-8,070861	-0,352317	-633,017989	-29,201785	4,574954	0,399675	-8,070861	-0,352317	-633,017989	-29,201785	4,574954
11:20:58,32	0,519024	3,576975	-0,105987	0,141990	0,315998	-0,501022	0,399269	-8,075543	-0,348174	0,847815	2,160217	4,615193	6,187096	-7,267667	-1,431795	-241,870446	-344,060869	17,407873	0,399269	-8,075543	-0,348174	-633,082288	-29,182439	4,615193	0,399269	-8,075543	-0,348174	-633,082288	-29,182439	4,615193
11:20:58,37	0,519024	3,576975	-0,105987	0,141990	0,315998	-0,501022	0,398091	-8,069458	-0,352094	0,558661	2,111112	4,588614	6,192026	-7,268028	-1,431360	-241,781718	-344,030126	17,403634	0,398091	-8,069458	-0,352094	-632,893819	-29,139052	4,588614	0,398091	-8,069458	-0,352094	-632,893819	-29,139052	4,588614
11:20:58,42	0,519024	3,576975	-0,105987	0,141990	0,315998	-0,501022	0,395938	-8,073909	-0,351660	0,861079	2,060634	4,584376	6,187396	-7,268569	-1,429360	-241,811673	-343,976341	17,416488	0,395938	-8,073909	-0,351660	-632,940770	-29,020532	4,584376	0,395938	-8,073909	-0,351660	-632,940770	-29,020532	4,584376
11:20:58,47	0,519024	3,576975	-0,105987	0,141990	0,315998	-0,501022	0,398722	-8,070170	-0,349660	0,698231	2,152549	4,597230	6,186522	-7,273311	-1,429979	-241,764569	-344,005517	17,400460	0,398722	-8,070170	-0,349660	-632,810075	-29,147133	4,597230	0,398722	-8,070170	-0,349660	-632,810075	-29,147133	4,597230
11:20:58,52	0,519024	3,576975	-0,105987	0,141990	0,315998	-0,501022	0,403266	-8,071783	-0,350278	0,780417	2,444203	4,581201	6,187483	-7,270725	-1,429783	-241,754835	-343,908260	17,409962	0,403266	-8,071783	-0,350278	-632,854548	-29,212160	4,581201	0,403266	-8,071783	-0,350278	-632,854548	-29,212160	4,581201
11:20:58,57	0,519024	3,576975	-0,105987	0,141990	0,315998	-0,501022	0,400546	-8,071323	-0,350083	0,845577	2,262562	4,590704	6,182737	-7,268126	-1,428076	-241,739023	-343,870644	17,369155	0,400546	-8,071323	-0,350083	-632,753256	-29,180277	4,590704	0,400546	-8,071323	-0,350083	-632,753256	-29,180277	4,590704
11:20:58,62	0,519024	3,576975	-0,105987	0,141990	0,315998	-0,501022	0,400668	-8,065913	-0,348375	0,604764	2,263794	4,549896	6,177900	-7,268309	-1,428695	-241,701995	-343,870235	17,392527	0,400668	-8,065913	-0,348375	-632,569422	-29,188626	4,549896	0,400668	-8,065913	-0,348375	-632,569422	-29,188626	4,549896
11:20:58,67	0,519024	3,576975	-0,105987	0,141990	0,315998	-0,501022	0,403245	-8,061816	-0,348994	0,410563	2,429680	4,573268	6,184833	-7,270610	-1,432837	-241,635790	-343,833559	17,417394	0,403245	-8,061816	-0,348994	-632,441969	-29,225064	4,573268	0,403245	-8,061816	-0,348994	-632,441969	-29,225064	4,573268
11:20:58,72	0,519024	3,576975	-0,105987	0,141990	0,315998	-0,501022	0,399685	-8,065880	-0,349238	0,774201	2,276605	4,612663	6,183200	-7,267258	-1,428939	-241,598083	-343,754361	17,431922	0,399685	-8,065880	-0,349238	-632,397362	-29,098666	4,612663	0,399685	-8,065880	-0,349238	-632,397362	-29,098666	4,612663
11:20:58,77	0,519024	3,576975	-0,105987	0,141990	0,315998	-0,501022	0,399685	-8,065880	-0,349238	0,774201	2,276605	4,612663	6,179571	-7,269685	-1,428211	-241,642626	-343,790300	17,386192	0,399685	-8,065880	-0,349238	-632,397362	-29,098666	4,612663	0,399685	-8,065880	-0,349238	-632,397362	-29,098666	4,612663
11:20:58,82	0,519024	3,576975	-0,105987	0,141990	0,315998	-0,501022	0,403601	-8,063951	-0,348510	0,620509	2,459621	4,566933	6,180954	-7,268741	-1,428934	-241,553658	-343,753500	17,406656	0,403601	-8,063951	-0,348510	-632,399645	-29,223040	4,566933	0,403601	-8,063951	-0,348510	-632,399645	-29,223040	4,566933
11:20:58,87	0,519024	3,576975	-0,105987	0,141990	0,315998	-0,501022	0,402092	-8,064676	-0,349233	0,734570	2,439790	4,587398	6,177381	-7,268602	-1,428977	-241,587028	-343,718231	17,378487	0,402092	-8,064676	-0,349233	-632,342508	-29,124398	4,587398	0,402092	-8,064676	-0,349233	-632,342508	-29,124398	4,587398
11:20:58,93	0,519024	3,576975	-0,105987	0,141990	0,315998	-0,501022	0,403517	-8,060766	-0,349244	0,577768	2,479720	4,589513	6,181551	-7,265218	-1,432043	-241,549474	-343,704505	17,425235	0,403517	-8,060766	-0,349244	-632,192390	-29,196372	4,589513	0,403517	-8,060766	-0,349244	-632,192390	-29,196372	4,589513
11:20:58,98	0,519024	3,576975	-0,105987	0,141990	0,315998	-0,501022	0,403517	-8,060766	-0,349244	0,577768	2,479720	4,589513	6,184065	-7,266903	-1,427327	-241,506417	-343,646716	17,453030	0,403517	-8,060766	-0,349244	-632,192390	-29,196372	4,589513	0,403517	-8,060766	-0,349244	-632,192390	-29,196372	4,589513
11:20:59,03	0,519024	3,576975	-0,105987	0,141990	0,315998	-0,501022	0,398944	-8,066451	-0,347626	0,942980	2,263646	4,633771	6,220414	-7,293266	-1,393978	-242,854060	-345,917927	17,419812	0,398944	-8,066451	-0,347626	-632,273453	-29,053472	4,633771	0,398944	-8,066451	-0,347626	-632,273453	-29,053472	4,633771
11:20:59,08	0,519024	3,576975	-0,105987	0,141990	0,315998	-0,501022	0,403601	-8,111112	-0,314278	0,624579	2,474321	4,600554	7,618925	-8,230371	-1,273003	-290,835873	-418,465911	18,146071	0,403601	-8,111112	-0,314278	-636,097703	-29,208369	4,600554	0,403601	-8,111112	-0,314278	-636,097703	-29,208369	4,600554
11:20:59,13	0,518992	3,626984	-0,105991	0,141986	0,315990	-0,501022	0,515902	-9,790810	-0,193302	1,149594	3,034510	5,326813	7,973288	-8,466868	-1,394973	-302,751510	-436,456139	18,375266	0,515902	-9,790810	-0,193302	-767,428972	-37,463801	5,326813	0,515902	-9,790810	-0,193302	-767,428972	-37,463801	5,326813
11:20:59,18	0,518992	3,626984	-0,105991	0,141986	0,315990	-0,501022	0,543533	-10,215946	-0,315272	1,718862	3,147169	5,556008	7,966842	-8,461724	-1,391445	-302,570736	-436,132870	18,347350	0,543533	-10,215946	-0,315272	-800,232881	-39,520134	5,556008	0,543533	-10,215946	-0,315272	-800,232881	-39,520134	5,556008
11:20:59,23	0,518992	3,626984	-0,105991	0,141986	0,315990	-0,501022	0,542301	-10,207792	-0,311744	1,665191	3,078073	5,528091	7,970745	-8,455747	-1,392229	-302,345624	-435,838924	18,358913	0,542301	-10,207792	-0,311744	-799,646451	-39,492589	5,528091	0,542301	-10,207792	-0,311744	-799,646451	-39,492589	5,528091
11:20:59,28	0,518992	3,626984	-0,105991	0,141986	0,315990	-0,501022	0,535173	-10,208183	-0,312529	2,052656	2,755374	5,539655	7,968282	-8,449790	-1,389395	-302,292203	-435,701598	18,388144	0,535173	-10,208183	-0,312529	-799,289696	-39,255706	5,539655	0,535173	-10,208183	-0,312529	-799,289696	-39,255706	5,539655
11:20:59,33	0,518992	3,626984	-0,105991	0,141986	0,315990	-0,501022	0,531245	-10,203071	-0,309694	1,932499	2,528744	5,568886	7,953575	-8,450123	-1,389804	-302,214752	-435,520826	18,339923	0,531245	-10,203071	-0,309694	-799,008605	-39,174026	5,568886	0,531245	-10,203071	-0,309694	-799,008605	-39,174026	5,568886
11:20:59,38	0,518992	3,626984	-0,105991	0,141986	0,315990	-0,501022	0,538888	-10,190501	-0,310103	1,474124	2,902830	5,520664	7,955968	-8,456945	-1,392815	-302,105062	-435,419515	18,360233	0,538888	-10,190501	-0,310103	-798,480215	-39,399856	5,520664	0,538888	-10,190501	-0,310103	-798,480215	-39,399856	5,520664
11:20:59,43	0,518992	3,626984	-0,105991	0,141986	0,315990	-0,501022	0,543599	-10,195985	-0,313114	1,901874	3,192143	5,540974	7,949700	-8,450676	-1,391260	-302,037270	-435,290247	18,367422	0,543599	-10,195985	-0,313114	-798,482958	-39,480361	5,540974	0,543599	-10,195985	-0,313114	-798,482958	-39,480361	5,540974
11:20:59,48	0,518992	3,626984	-0,105991	0,141986	0,315990	-0,501022	0,541305	-10,187422	-0,311560	1,602447	3,066918	5,548164	7,955208	-8,451343	-1,390799	-301,950051	-435,262071	18,397071	0,541305	-10,187422	-0,311560	-798,110194	-39,425488	5,548164	0,541305	-10,187422	-0,311560	-798,110194	-39,425488	5,548164
11:20:59,53	0,518992	3,626984	-0,105991	0,141986	0,315990	-0,501022	0,539128	-10,192525	-0,311098	1,935809	3,015172	5,577813	7,997837	-8,476000	-1,374856	-303,302009	-437,145431	18,394713	0,539128	-10,192525	-0,311098	-798,177411	-39,306358	5,577813	0,539128	-10,192525	-0,311098	-798,177411	-39,306358	5,577813
11:20:59,58	0,518992	3,626984	-0,105991	0,141986	0,315990	-0,501022	0,539167	-10,241772	-0,295156	2,189632	2,788057	5,575454	9,456174	-9,466413	-1,377957	-353,743367	-512,421513	18,748774	0,539167	-10,241772	-0,295156	-801,789470	-39,536544	5,575454	0,539167	-10,241772	-0,295156	-801,789470	-39,536544	5,575454
11:20:59,63	0,518966	3,676949	-0,105994	0,141983	0,315994	-0,501007	0,667721	-11,999935	-0,298256	3,202450	3,427445	5,929515	9,771650	-9,677478	-1,519380	-364,465270	-528,478121	18,841511	0,667721	-11,999935	-0,298256	-938,792433	-48,988670	5,929515	0,667721	-11,999935	-0,298256	-938,792433	-48,988670	5,929515
11:20:59,68	0,518966	3,676949	-0,105994	0,141983	0,315994	-0,501007	0,692770	-12,378677	-0,439680	3,630684	3,472862	6,022252	9,756197	-9,666590	-1,515421	-364,145893	-527,944272	18,837329	0,692770	-12,378677	-0,439680	-968,095484	-50,909600	6,022252	0,692770	-12,378677	-0,439680	-968,095484	-50,909600	6,022252
11:20:59,73	0,518966	3,676949	-0,105994	0,141983	0,315994	-0,501007	0,691068	-12,359850	-0,435720	3,273705	3,394018	6,018070	9,752870	-9,665473	-1,516464	-363,910915	-527,527003	18,872731	0,691068	-12,359850	-0,435720	-966,974559	-50,854832	6,018070	0,691068	-12,359850	-0,435720	-966,974559	-50,854832	6,018070
11:20:59,78	0,518966	3,676949	-0,105994	0,141983	0,315994	-0,501007	0,691764	-12,356411	-0,436763	3,573710	3,425057	6,053472	9,743146	-9,656807	-1,517670	-363,850011	-527,249165	18,852273	0,691764	-12,356411	-0,436763	-966,404559	-50,878406	6,053472	0,691764	-12,356411	-0,436763	-966,404559	-50,878406	6,053472
11:20:59,83	0,518966	3,676949	-0,105994	0,141983	0,315994	-0,501007	0,689120	-12,343657	-0,437969	3,181557	3,201421	6,033015	9,734318	-9,657660	-1,516446	-363,662091	-527,012348	18,826460	0,689120	-12,343657	-0,437969	-965,795506	-50,894527	6,033015	0,689120	-12,343657	-0,437969	-965,795506	-50,894527	6,033015
11:20:59,88	0,518966	3,676949	-0,105994	0,141983	0,315994	-0,501007	0,694273	-12,336438	-0,436746	3,105211	3,513712	6,007202	9,735909	-9,655779	-1,514103	-363,541038	-526,823216	18,777106	0,694273	-12,336438	-0,436746	-965,305149	-50,986747	6,007202	0,694273	-12,336438	-0,436746	-965,305149	-50,986747	6,007202
11:20:59,93	0,518966	3,676949	-0,105994	0,141983	0,315994	-0,501007	0,691849	-12,336876	-0,434402	3,352303	3,397901	5,957847	9,728501	-9,652649	-1,516012	-363,459513	-526,678822	18,805465	0,691849	-12,336876	-0,434402	-965,092435	-50,912226	5,957847	0,691849	-12,336876	-0,434402	-965,092435	-50,912226	5,957847
11:20:59,98	0,518966	3,676949	-0,105994	0,141983	0,315994	-0,501007	0,692842	-12,328895	-0,436311	3,103115	3,447945	5,986206	9,730586	-9,655938	-1,515148	-363,367827	-526,534088	18,842421	0,692842	-12,328895	-0,436311	-964,715134	-50,940136	5,986206	0,692842	-12,328895	-0,436311	-964,715134	-50,940136	5,986206
11:21:00,03	0,518966	3,676949	-0,105994	0,141983	0,315994	-0,501007	0,694648	-12,332345	-0,435447	3,453724	3,548909	6,023163	9,728278	-9,656840	-1,515805	-363,266402	-526,381994	18,810990	0,694648	-12,332345	-0,435447	-964,635383	-50,980968	6,023163	0,694648	-12,332345	-0,435447	-964,635383	-50,980968	6,023163
11:21:00,08	0,518966	3,676949	-0,105994	0,141983	0,315994	-0,501007	0,696584	-12,330797	-0,436104	3,555634	3,661344	5,991732	9,728814	-9,653812	-1,515074	-363,172368	-526,299950	18,838186	0,696584	-12,330797	-0,436104	-964,411920	-51,020469	5,991732	0,696584	-12,330797	-0,436104	-964,411920	-51,020469	5,991732
11:21:00,13	0,518966	3,676949	-0,105994	0,141983	0,315994	-0,501007	0,693693	-12,329747	-0,435373	3,619125	3,551450	6,018927	9,724815	-9,646608	-1,516263	-363,140234	-526,165155	18,838429	0,693693	-12,329747	-0,435373	-964,266037	-50,903456	6,018927	0,693693	-12,329747	-0,435373	-964,266037	-50,903456	6,018927
11:21:00,18	0,518966	3,676949	-0,105994	0,141983	0,315994	-0,501007	0,689454	-12,322682	-0,436562	3,384533	3,291443	6,019171	9,724996	-9,640934	-1,513343	-363,042055	-526,053143	18,817494	0,689454	-12,322682	-0,436562	-963,946004	-50,830685	6,019171	0,689454	-12,322682	-0,436562	-963,946004	-50,830685	6,019171
11:21:00,23	0,518966	3,676949	-0,105994	0,141983	0,315994	-0,501007	0,684449	-12,320002	-0,433642	3,391283	3,060219	5,998236	9,724085	-9,644536	-1,515425	-363,001649	-525,949202	18,848439	0,684449	-12,320002	-0,433642	-963,728897	-50,669043	5,998236	0,684449	-12,320002	-0,433642	-963,728897	-50,669043	5,998236
11:21:00,28	0,518966	3,676949	-0,105994	0,141983	0,315994	-0,501007	0,688024	-12,321014	-0,435724	3,554095	3,229138	6,029181	9,722511	-9,645351	-1,513529	-362,893365	-525,872072	18,889434	0,688024	-12,321014	-0,435724	-963,645482	-50,780756	6,029181	0,688024	-12,321014	-0,435724	-963,645482	-50,780756	6,029181
11:21:00,33	0,518966	3,676949	-0,105994	0,141983	0,315994	-0,501007	0,689517	-12,320058	-0,433828	3,625336	3,361965	6,070176	9,718094	-9,641881	-1,514209	-362,837327	-525,754939	18,841901	0,689517	-12,320058	-0,433828	-963,499216	-50,765098	6,070176	0,689517	-12,320058	-0,433828	-963,499216	-50,765098	6,070176
11:21:00,38	0,518966	3,676949	-0,105994	0,141983	0,315994	-0,501007	0,688720	-12,314498	-0,434508	3,465693	3,310503	6,022643	9,720643	-9,643493	-1,511439	-362,777013	-525,693993	18,856285	0,688720	-12,314498	-0,434508	-963,222426	-50,754023	6,022643	0,688720	-12,314498	-0,434508	-963,222426	-50,754023	6,022643
11:21:00,43	0,518966	3,676949	-0,105994	0,141983	0,315994	-0,501007	0,688842	-12,317511	-0,431738	3,705298	3,338614	6,037027	9,715983	-9,641161	-1,511827	-362,766676	-525,627574	18,872619	0,688842	-12,317511	-0,431738	-963,219328	-50,735499	6,037027	0,688842	-12,317511	-0,431738	-963,219328	-50,735499	6,037027
11:21:00,48	0,518966	3,676949	-0,105994	0,141983	0,315994	-0,501007	0,689153	-12,312310	-0,432127	3,497516	3,330497	6,053360	9,709649	-9,640684	-1,513771	-362,713593	-525,575944	18,854506	0,689153	-12,312310	-0,432127	-963,018803	-50,767982	6,053360	0,689153	-12,312310	-0,432127	-963,018803	-50,767982	6,053360
11:21:00,53	0,518966	3,676949	-0,105994	0,141983	0,315994	-0,501007	0,691906	-12,306586	-0,434071	3,271153	3,493855	6,035247	9,709982	-9,642358	-1,511231	-362,673064	-525,542653	18,838076	0,691906	-12,306586	-0,434071	-962,795879	-50,820804	6,035247	0,691906	-12,306586	-0,434071	-962,795879	-50,820804	6,035247
11:21:00,58	0,518966	3,676949	-0,105994	0,141983	0,315994	-0,501007	0,693190	-12,307711	-0,431530	3,378737	3,579045	6,018817	9,714227	-9,638123	-1,515656	-362,561618	-525,377416	18,847086	0,693190	-12,307711	-0,431530	-962,776590	-50,836360	6,018817	0,693190	-12,307711	-0,431530	-962,776590	-50,836360	6,018817
11:21:00,63	0,518966	3,676949	-0,105994	0,141983	0,315994	-0,501007	0,687399	-12,309270	-0,435956	3,658629	3,291807	6,027827	9,707750	-9,639970	-1,513326	-362,575489	-525,357901	18,854732	0,687399	-12,309270	-0,435956	-962,619082	-50,669001	6,027827	0,687399	-12,309270	-0,435956	-962,619082	-50,669001	6,027827
11:21:00,68	0,518966	3,676949	-0,105994	0,141983	0,315994	-0,501007	0,692237	-12,304585	-0,433625	3,424939	3,521623	6,035474	9,713826	-9,636146	-1,511858	-362,537350	-525,345021	18,812678	0,692237	-12,304585	-0,433625	-962,484947	-50,818983	6,035474	0,692237	-12,304585	-0,433625	-962,484947	-50,818983	6,035474
11:21:00,73	0,518966	3,676949	-0,105994	0,141983	0,315994	-0,501007	0,685888	-12,307935	-0,432157	3,629363	3,218044	5,993420	9,707201	-9,636304	-1,514074	-362,434373	-525,292647	18,829628	0,685888	-12,307935	-0,432157	-962,543497	-50,624136	5,993420	0,685888	-12,307935	-0,432157	-962,543497	-50,624136	5,993420
11:21:00,78	0,518966	3,676949	-0,105994	0,141983	0,315994	-0,501007	0,689337	-12,302275	-0,434373	3,431937	3,460416	6,010370	9,708771	-9,641863	-1,512862	-362,437751	-525,191832	18,858249	0,689337	-12,302275	-0,434373	-962,296686	-50,652556	6,010370	0,689337	-12,302275	-0,434373	-962,296686	-50,652556	6,010370
11:21:00,83	0,518966	3,676949	-0,105994	0,141983	0,315994	-0,501007	0,693367	-12,306415	-0,433161	3,732825	3,616615	6,038991	9,708377	-9,636342	-1,512462	-362,362018	-525,108439	18,860650	0,693367	-12,306415	-0,433161	-962,320771	-50,812668	6,038991	0,693367	-12,306415	-0,433161	-962,320771	-50,812668	6,038991
11:21:00,88	0,518966	3,676949	-0,105994	0,141983	0,315994	-0,501007	0,688783	-12,303313	-0,432761	3,681599	3,402130	6,041391	9,710273	-9,633165	-1,511692	-362,307943	-525,080918	18,832235	0,688783	-12,303313	-0,432761	-962,128478	-50,667298	6,041391	0,688783	-12,303313	-0,432761	-962,128478	-50,667298	6,041391
11:21:00,93	0,518966	3,676949	-0,105994	0,141983	0,315994	-0,501007	0,685083	-12,303367	-0,431991	3,735258	3,242806	6,012977	9,708652	-9,634436	-1,510770	-362,299669	-525,051161	18,842572	0,685083	-12,303367	-0,431991	-962,079026	-50,536182	6,012977	0,685083	-12,303367	-0,431991	-962,079026	-50,536182	6,012977
11:21:00,98	0,518966	3,676949	-0,105994	0,141983	0,315994	-0,501007	0,686993	-12,302598	-0,431070	3,725217	3,334456	6,023314	9,700446	-9,632076	-1,513010	-362,239540	-524,996340	18,872268	0,686993	-12,302598	-0,431070	-962,028761	-50,594532	6,023314	0,686993	-12,302598	-0,431070	-962,028761	-50,594532	6,023314
11:21:01,03	0,518966	3,676949	-0,105994	0,141983	0,315994	-0,501007	0,689053	-12,294312	-0,433309	3,371879	3,466231	6,053009	9,701058	-9,630933	-1,512849	-362,258852	-524,912321	18,846264	0,689053	-12,294312	-0,433309	-961,731638	-50,624456	6,053009	0,689053	-12,294312	-0,433309	-961,731638	-50,624456	6,053009
11:21:01,08	0,518966	3,676949	-0,105994	0,141983	0,315994	-0,501007	0,687757	-12,294270	-0,433148	3,432811	3,340076	6,027006	9,702483	-9,635182	-1,511206	-362,176683	-524,845943	18,884923	0,687757	-12,294270	-0,433148	-961,667422	-50,648831	6,027006	0,687757	-12,294270	-0,433148	-961,667422	-50,648831	6,027006
11:21:01,13	0,518966	3,676949	-0,105994	0,141983	0,315994	-0,501007	0,690725	-12,297629	-0,431506	3,706032	3,532384	6,065665	9,703130	-9,628867	-1,515131	-362,125182	-524,862116	18,838862	0,690725	-12,297629	-0,431506	-961,657858	-50,689512	6,065665	0,690725	-12,297629	-0,431506	-961,657858	-50,689512	6,065665
11:21:01,18	0,518966	3,676949	-0,105994	0,141983	0,315994	-0,501007	0,684932	-12,295032	-0,435430	3,582721	3,283835	6,019603	9,703318	-9,630034	-1,512958	-362,111077	-524,792659	18,870164	0,684932	-12,295032	-0,435430	-961,577288	-50,483309	6,019603	0,684932	-12,295032	-0,435430	-961,577288	-50,483309	6,019603
11:21:01,23	0,518966	3,676949	-0,105994	0,141983	0,315994	-0,501007	0,685849	-12,295778	-0,433257	3,688745	3,309002	6,050906	9,695035	-9,633949	-1,510025	-362,114679	-524,738687	18,888322	0,685849	-12,295778	-0,433257	-961,529867	-50,530121	6,050906	0,685849	-12,295778	-0,433257	-961,529867	-50,530121	6,050906
11:21:01,28	0,518966	3,676949	-0,105994	0,141983	0,315994	-0,501007	0,693381	-12,290563	-0,430325	3,462456	3,670559	6,069063	9,695093	-9,625544	-1,511257	-362,082086	-524,705250	18,830500	0,693381	-12,290563	-0,430325	-961,346705	-50,759824	6,069063	0,693381	-12,290563	-0,430325	-961,346705	-50,759824	6,069063
11:21:01,33	0,518966	3,676949	-0,105994	0,141983	0,315994	-0,501007	0,686073	-12,286409	-0,431556	3,291751	3,302044	6,011242	9,695217	-9,629482	-1,512760	-362,032190	-524,698579	18,845088	0,686073	-12,286409	-0,431556	-961,191394	-50,554651	6,011242	0,686073	-12,286409	-0,431556	-961,191394	-50,554651	6,011242
11:21:01,38	0,518966	3,676949	-0,105994	0,141983	0,315994	-0,501007	0,689421	-12,288486	-0,433060	3,430449	3,516032	6,025830	9,698347	-9,629455	-1,510016	-361,981505	-524,614451	18,839677	0,689421	-12,288486	-0,433060	-961,215694	-50,603505	6,025830	0,689421	-12,288486	-0,433060	-961,215694	-50,603505	6,025830
11:21:01,43	0,518966	3,676949	-0,105994	0,141983	0,315994	-0,501007	0,687833	-12,291183	-0,430316	3,668901	3,435280	6,020419	9,698439	-9,630931	-1,515032	-361,937648	-524,595039	18,854002	0,687833	-12,291183	-0,430316	-961,188969	-50,559590	6,020419	0,687833	-12,291183	-0,430316	-961,188969	-50,559590	6,020419
11:21:01,48	0,518966	3,676949	-0,105994	0,141983	0,315994	-0,501007	0,689065	-12,292001	-0,435331	3,750183	3,527629	6,034744	9,696118	-9,634380	-1,513074	-361,936238	-524,587464	18,856971	0,689065	-12,292001	-0,435331	-961,171909	-50,563967	6,034744	0,689065	-12,292001	-0,435331	-961,171909	-50,563967	6,034744
11:21:01,53	0,518966	3,676949	-0,105994	0,141983	0,315994	-0,501007	0,693212	-12,291716	-0,433373	3,742613	3,740737	6,037713	9,696915	-9,629386	-1,512685	-361,862978	-524,489896	18,840605	0,693212	-12,291716	-0,433373	-961,157084	-50,676444	6,037713	0,693212	-12,291716	-0,433373	-961,157084	-50,676444	6,037713
11:21:01,58	0,518966	3,676949	-0,105994	0,141983	0,315994	-0,501007	0,688489	-12,289909	-0,432984	3,769784	3,509780	6,021347	9,694950	-9,632708	-1,513361	-361,890832	-524,496523	18,847526	0,688489	-12,289909	-0,432984	-960,988077	-50,536612	6,021347	0,688489	-12,289909	-0,432984	-960,988077	-50,536612	6,021347
11:21:01,63	0,518966	3,676949	-0,105994	0,141983	0,315994	-0,501007	0,692349	-12,289868	-0,433660	3,748008	3,689670	6,028267	9,690840	-9,626812	-1,513534	-361,861757	-524,447064	18,857156	0,692349	-12,289868	-0,433660	-961,006668	-50,659701	6,028267	0,692349	-12,289868	-0,433660	-961,006668	-50,659701	6,028267
11:21:01,68	0,518966	3,676949	-0,105994	0,141983	0,315994	-0,501007	0,689297	-12,283361	-0,433833	3,466979	3,531428	6,037898	9,694720	-9,629380	-1,511893	-361,800575	-524,463144	18,825425	0,689297	-12,283361	-0,433833	-960,776845	-50,578378	6,037898	0,689297	-12,283361	-0,433833	-960,776845	-50,578378	6,037898
11:21:01,73	0,518966	3,676949	-0,105994	0,141983	0,315994	-0,501007	0,689582	-12,288005	-0,432193	3,725124	3,607257	6,006167	9,696739	-9,625277	-1,507530	-361,786589	-524,357529	18,824545	0,689582	-12,288005	-0,432193	-960,883240	-50,524897	6,006167	0,689582	-12,288005	-0,432193	-960,883240	-50,524897	6,006167
11:21:01,78	0,518966	3,676949	-0,105994	0,141983	0,315994	-0,501007	0,685019	-12,287702	-0,427829	3,807826	3,329292	6,005286	9,687717	-9,624824	-1,511531	-361,797206	-524,350607	18,828241	0,685019	-12,287702	-0,427829	-960,776753	-50,444678	6,005286	0,685019	-12,287702	-0,427829	-960,776753	-50,444678	6,005286
11:21:01,83	0,518966	3,676949	-0,105994	0,141983	0,315994	-0,501007	0,689137	-12,279663	-0,431830	3,390484	3,530800	6,008982	9,688437	-9,621783	-1,514597	-361,744452	-524,272376	18,871406	0,689137	-12,279663	-0,431830	-960,563034	-50,566473	6,008982	0,689137	-12,279663	-0,431830	-960,563034	-50,566473	6,008982
11:21:01,88	0,518966	3,676949	-0,105994	0,141983	0,315994	-0,501007	0,686144	-12,278765	-0,434896	3,437955	3,381703	6,052148	9,686097	-9,626081	-1,510725	-361,757955	-524,277725	18,838905	0,686144	-12,278765	-0,434896	-960,445129	-50,480572	6,052148	0,686144	-12,278765	-0,434896	-960,445129	-50,480572	6,052148
11:21:01,93	0,518966	3,676949	-0,105994	0,141983	0,315994	-0,501007	0,691036	-12,278887	-0,431024	3,432914	3,627088	6,019647	9,685066	-9,622418	-1,512646	-361,690612	-524,230548	18,850949	0,691036	-12,278887	-0,431024	-960,459746	-50,619239	6,019647	0,691036	-12,278887	-0,431024	-960,459746	-50,619239	6,019647
11:21:01,98	0,518966	3,676949	-0,105994	0,141983	0,315994	-0,501007	0,688379	-12,276164	-0,432945	3,365816	3,523672	6,031690	9,694020	-9,622324	-1,512994	-361,639629	-524,215066	18,857539	0,688379	-12,276164	-0,432945	-960,313043	-50,514105	6,031690	0,688379	-12,276164	-0,432945	-960,313043	-50,514105	6,031690
11:21:02,03	0,518966	3,676949	-0,105994	0,141983	0,315994	-0,501007	0,683821	-12,283871	-0,433293	3,805473	3,323052	6,038280	9,691661	-9,619714	-1,511475	-361,644561	-524,201400	18,832857	0,683821	-12,283871	-0,433293	-960,478376	-50,356899	6,038280	0,683821	-12,283871	-0,433293	-960,478376	-50,356899	6,038280
11:21:02,08	0,518966	3,676949	-0,105994	0,141983	0,315994	-0,501007	0,682740	-12,280523	-0,431774	3,640746	3,255710	6,013598	9,685332	-9,625343	-1,507167	-361,619162	-524,136232	18,839823	0,682740	-12,280523	-0,431774	-960,380285	-50,339343	6,013598	0,682740	-12,280523	-0,431774	-960,380285	-50,339343	6,013598
11:21:02,13	0,518966	3,676949	-0,105994	0,141983	0,315994	-0,501007	0,690779	-12,277856	-0,427466	3,571223	3,663158	6,020565	9,687765	-9,626202	-1,511027	-361,589599	-524,101449	18,848121	0,690779	-12,277856	-0,427466	-960,240485	-50,562968	6,020565	0,690779	-12,277856	-0,427466	-960,240485	-50,562968	6,020565
11:21:02,18	0,518966	3,676949	-0,105994	0,141983	0,315994	-0,501007	0,690307	-12,280393	-0,431326	3,748023	3,646825	6,028862	9,690804	-9,621124	-1,509102	-361,543752	-524,089014	18,819084	0,690307	-12,280393	-0,431326	-960,262797	-50,542249	6,028862	0,690307	-12,280393	-0,431326	-960,262797	-50,542249	6,028862
11:21:02,23	0,518966	3,676949	-0,105994	0,141983	0,315994	-0,501007	0,684389	-12,280486	-0,429401	3,786582	3,372609	5,999826	9,690769	-9,618761	-1,511027	-361,556096	-524,056687	18,865369	0,684389	-12,280486	-0,429401	-960,231585	-50,351953	5,999826	0,684389	-12,280486	-0,429401	-960,231585	-50,351953	5,999826
11:21:02,28	0,518966	3,676949	-0,105994	0,141983	0,315994	-0,501007	0,682360	-12,279274	-0,431326	3,745356	3,240238	6,046110	9,682591	-9,620607	-1,510636	-361,524354	-524,074756	18,852849	0,682360	-12,279274	-0,431326	-960,177628	-50,325032	6,046110	0,682360	-12,279274	-0,431326	-960,177628	-50,325032	6,046110
11:21:02,33	0,518966	3,676949	-0,105994	0,141983	0,315994	-0,501007	0,688048	-12,273115	-0,430936	3,425308	3,572519	6,033590	9,685090	-9,622765	-1,511784	-361,483621	-524,017171	18,835704	0,688048	-12,273115	-0,430936	-960,014191	-50,439231	6,033590	0,688048	-12,273115	-0,430936	-960,014191	-50,439231	6,033590
11:21:02,38	0,518966	3,676949	-0,105994	0,141983	0,315994	-0,501007	0,688668	-12,276358	-0,432083	3,664200	3,611236	6,016446	9,686924	-9,626341	-1,507506	-361,482865	-523,989139	18,814397	0,688668	-12,276358	-0,432083	-960,029903	-50,449174	6,016446	0,688668	-12,276358	-0,432083	-960,029903	-50,449174	6,016446
11:21:02,43	0,518966	3,676949	-0,105994	0,141983	0,315994	-0,501007	0,690848	-12,279734	-0,427805	3,864397	3,711246	5,995138	9,687031	-9,619381	-1,509786	-361,411949	-523,960328	18,880016	0,690848	-12,279734	-0,427805	-960,094709	-50,520312	5,995138	0,690848	-12,279734	-0,427805	-960,094709	-50,520312	5,995138
11:21:02,48	0,518966	3,676949	-0,105994	0,141983	0,315994	-0,501007	0,684767	-12,276347	-0,430085	3,748690	3,442034	6,060758	9,687262	-9,619217	-1,508526	-361,418837	-523,914762	18,838853	0,684767	-12,276347	-0,430085	-959,944548	-50,312151	6,060758	0,684767	-12,276347	-0,430085	-959,944548	-50,312151	6,060758
11:21:02,53	0,518966	3,676949	-0,105994	0,141983	0,315994	-0,501007	0,684509	-12,276465	-0,428825	3,790828	3,399866	6,019594	9,683082	-9,617107	-1,508405	-361,418333	-523,923250	18,803773	0,684509	-12,276465	-0,428825	-959,911651	-50,334060	6,019594	0,684509	-12,276465	-0,428825	-959,911651	-50,334060	6,019594
11:21:02,58	0,518966	3,676949	-0,105994	0,141983	0,315994	-0,501007	0,684772	-12,271790	-0,428704	3,540623	3,418231	5,984514	9,685965	-9,617572	-1,507843	-361,350205	-523,862289	18,855583	0,684772	-12,271790	-0,428704	-959,794858	-50,336354	5,984514	0,684772	-12,271790	-0,428704	-959,794858	-50,336354	5,984514
11:21:02,63	0,518966	3,676949	-0,105994	0,141983	0,315994	-0,501007	0,683733	-12,274519	-0,428142	3,769407	3,392732	6,036324	9,682562	-9,616309	-1,509787	-361,353442	-523,783735	18,870220	0,683733	-12,274519	-0,428142	-959,780329	-50,280304	6,036324	0,683733	-12,274519	-0,428142	-959,780329	-50,280304	6,036324
11:21:02,68	0,518966	3,676949	-0,105994	0,141983	0,315994	-0,501007	0,684340	-12,270940	-0,430086	3,649715	3,382238	6,050962	9,677868	-9,614714	-1,509416	-361,334435	-523,808121	18,853907	0,684340	-12,270940	-0,430086	-959,619077	-50,338481	6,050962	0,684340	-12,270940	-0,430086	-959,619077	-50,338481	6,050962
11:21:02,73	0,518966	3,676949	-0,105994	0,141983	0,315994	-0,501007	0,685307	-12,266078	-0,429715	3,385275	3,461130	6,034649	9,676149	-9,617404	-1,508243	-361,341250	-523,751361	18,854386	0,685307	-12,266078	-0,429715	-959,501848	-50,335430	6,034649	0,685307	-12,266078	-0,429715	-959,501848	-50,335430	6,034649
11:21:02,78	0,518966	3,676949	-0,105994	0,141983	0,315994	-0,501007	0,688495	-12,265934	-0,428542	3,423531	3,592667	6,035128	9,685710	-9,623143	-1,508957	-361,288398	-523,760915	18,854772	0,688495	-12,265934	-0,428542	-959,452282	-50,454216	6,035128	0,688495	-12,265934	-0,428542	-959,452282	-50,454216	6,035128
11:21:02,83	0,518966	3,676949	-0,105994	0,141983	0,315994	-0,501007	0,688685	-12,277083	-0,429257	4,021456	3,653080	6,035514	9,680548	-9,617990	-1,511213	-361,260311	-523,800603	18,849612	0,688685	-12,277083	-0,429257	-959,729591	-50,408696	6,035514	0,688685	-12,277083	-0,429257	-959,729591	-50,408696	6,035514
11:21:02,88	0,518966	3,676949	-0,105994	0,141983	0,315994	-0,501007	0,686803	-12,270037	-0,431512	3,634706	3,599381	6,030354	9,679931	-9,614296	-1,507810	-361,236836	-523,696059	18,860781	0,686803	-12,270037	-0,431512	-959,563183	-50,314653	6,030354	0,686803	-12,270037	-0,431512	-959,563183	-50,314653	6,030354
11:21:02,93	0,518966	3,676949	-0,105994	0,141983	0,315994	-0,501007	0,683912	-12,267655	-0,428109	3,613135	3,417123	6,041522	9,678719	-9,613315	-1,508200	-361,261001	-523,655122	18,881895	0,683912	-12,267655	-0,428109	-959,397795	-50,269992	6,041522	0,683912	-12,267655	-0,428109	-959,397795	-50,269992	6,041522
11:21:02,98	0,518966	3,676949	-0,105994	0,141983	0,315994	-0,501007	0,683669	-12,266115	-0,428499	3,556442	3,363075	6,062636	9,676418	-9,618925	-1,507828	-361,252197	-523,670268	18,826566	0,683669	-12,266115	-0,428499	-959,333624	-50,304940	6,062636	0,683669	-12,266115	-0,428499	-959,333624	-50,304940	6,062636
11:21:03,03	0,518966	3,676949	-0,105994	0,141983	0,315994	-0,501007	0,689678	-12,266928	-0,428127	3,589967	3,690759	6,007307	9,681766	-9,614105	-1,507034	-361,230703	-523,629396	18,853036	0,689678	-12,266928	-0,428127	-959,363864	-50,448990	6,007307	0,689678	-12,266928	-0,428127	-959,363864	-50,448990	6,007307
11:21:03,08	0,518966	3,676949	-0,105994	0,141983	0,315994	-0,501007	0,682830	-12,269149	-0,427333	3,751611	3,332829	6,033778	9,673062	-9,614649	-1,508193	-361,176310	-523,609271	18,842552	0,682830	-12,269149	-0,427333	-959,376583	-50,269333	6,033778	0,682830	-12,269149	-0,427333	-959,376583	-50,269333	6,033778
11:21:03,13	0,518966	3,676949	-0,105994	0,141983	0,315994	-0,501007	0,687653	-12,261883	-0,428492	3,418405	3,620650	6,023293	9,679622	-9,613249	-1,507010	-361,147612	-523,580010	18,843816	0,687653	-12,261883	-0,428492	-959,139408	-50,360091	6,023293	0,687653	-12,261883	-0,428492	-959,139408	-50,360091	6,023293
11:21:03,18	0,518966	3,676949	-0,105994	0,141983	0,315994	-0,501007	0,683160	-12,266864	-0,427309	3,717121	3,397267	6,024557	9,676110	-9,620826	-1,509697	-361,142356	-523,605962	18,847679	0,683160	-12,266864	-0,427309	-959,231722	-50,230819	6,024557	0,683160	-12,266864	-0,427309	-959,231722	-50,230819	6,024557
11:21:03,23	0,518966	3,676949	-0,105994	0,141983	0,315994	-0,501007	0,691479	-12,267611	-0,429996	3,736124	3,847340	6,028421	9,673826	-9,620830	-1,507772	-361,125241	-523,579183	18,817724	0,691479	-12,267611	-0,429996	-959,271368	-50,433723	6,028421	0,691479	-12,267611	-0,429996	-959,271368	-50,433723	6,028421
11:21:03,28	0,518966	3,676949	-0,105994	0,141983	0,315994	-0,501007	0,692624	-12,265636	-0,428071	3,665130	3,908334	5,998465	9,678019	-9,617076	-1,508125	-361,103234	-523,503776	18,865016	0,692624	-12,265636	-0,428071	-959,187260	-50,462644	5,998465	0,692624	-12,265636	-0,428071	-959,187260	-50,462644	5,998465
11:21:03,33	0,518966	3,676949	-0,105994	0,141983	0,315994	-0,501007	0,687276	-12,267389	-0,428425	3,832630	3,611619	6,045758	9,679622	-9,619430	-1,509184	-361,112640	-523,510117	18,867904	0,687276	-12,267389	-0,428425	-959,157425	-50,339580	6,045758	0,687276	-12,267389	-0,428425	-959,157425	-50,339580	6,045758
11:21:03,38	0,518966	3,676949	-0,105994	0,141983	0,315994	-0,501007	0,688513	-12,269955	-0,429483	3,955833	3,670950	6,048646	9,682146	-9,611395	-1,507753	-361,083000	-523,519359	18,855948	0,688513	-12,269955	-0,429483	-959,235601	-50,377326	6,048646	0,688513	-12,269955	-0,429483	-959,235601	-50,377326	6,048646
11:21:03,43	0,518966	3,676949	-0,105994	0,141983	0,315994	-0,501007	0,680293	-12,268123	-0,428052	3,867386	3,273779	6,036690	9,673034	-9,611326	-1,507754	-361,097054	-523,444316	18,881158	0,680293	-12,268123	-0,428052	-959,180238	-50,129197	6,036690	0,680293	-12,268123	-0,428052	-959,180238	-50,129197	6,036690
11:21:03,48	0,518966	3,676949	-0,105994	0,141983	0,315994	-0,501007	0,684789	-12,260198	-0,428053	3,513247	3,457903	6,061900	9,673665	-9,609918	-1,506149	-361,043292	-523,425029	18,836151	0,684789	-12,260198	-0,428053	-958,912261	-50,298045	6,061900	0,684789	-12,260198	-0,428053	-958,912261	-50,298045	6,061900
11:21:03,54	0,518966	3,676949	-0,105994	0,141983	0,315994	-0,501007	0,687335	-12,263582	-0,423762	3,703535	3,663514	6,013890	9,675988	-9,612600	-1,506922	-360,975553	-523,405916	18,866419	0,687335	-12,263582	-0,423762	-958,987629	-50,292293	6,013890	0,687335	-12,263582	-0,423762	-958,987629	-50,292293	6,013890
11:21:03,59	0,518966	3,676949	-0,105994	0,141983	0,315994	-0,501007	0,687335	-12,263582	-0,423762	3,703535	3,663514	6,013890	9,677020	-9,610799	-1,505788	-361,029471	-523,440437	18,865623	0,687335	-12,263582	-0,423762	-958,987629	-50,292293	6,013890	0,687335	-12,263582	-0,423762	-958,987629	-50,292293	6,013890
11:21:03,64	0,518966	3,676949	-0,105994	0,141983	0,315994	-0,501007	0,682340	-12,263386	-0,426087	3,716190	3,387128	6,046365	9,666921	-9,599605	-1,501430	-360,651425	-523,014771	18,829030	0,682340	-12,263386	-0,426087	-958,959602	-50,176550	6,046365	0,682340	-12,263386	-0,426087	-958,959602	-50,176550	6,046365
11:21:03,69	0,518966	3,676949	-0,105994	0,141983	0,315994	-0,501007	0,677695	-12,249043	-0,421730	3,527997	3,260151	6,009772	8,244028	-8,612915	-1,302763	-310,195821	-450,037079	18,509034	0,677695	-12,249043	-0,421730	-958,021843	-49,938891	6,009772	0,677695	-12,249043	-0,421730	-958,021843	-49,938891	6,009772
11:21:03,74	0,518991	3,627312	-0,105994	0,141967	0,315990	-0,500993	0,534643	-10,523437	-0,223062	2,224834	3,028449	5,689776	7,871905	-8,369348	-1,180194	-297,652201	-431,122090	18,384201	0,534643	-10,523437	-0,223062	-823,864996	-38,941062	5,689776	0,534643	-10,523437	-0,223062	-823,864996	-38,941062	5,689776
11:21:03,79	0,518991	3,627312	-0,105994	0,141967	0,315990	-0,500993	0,509770	-10,079386	-0,100493	1,786831	3,140600	5,564943	7,880014	-8,373703	-1,182524	-297,688817	-431,227008	18,368854	0,509770	-10,079386	-0,100493	-789,444976	-36,876310	5,564943	0,509770	-10,079386	-0,100493	-789,444976	-36,876310	5,564943
11:21:03,84	0,518991	3,627312	-0,105994	0,141967	0,315990	-0,500993	0,509486	-10,088586	-0,102823	2,156057	3,146612	5,549596	7,882811	-8,366585	-1,185060	-297,712155	-431,277912	18,406077	0,509486	-10,088586	-0,102823	-789,797943	-36,848052	5,549596	0,509486	-10,088586	-0,102823	-789,797943	-36,848052	5,549596
11:21:03,89	0,518991	3,627312	-0,105994	0,141967	0,315990	-0,500993	0,501924	-10,087449	-0,105359	2,041191	2,758604	5,586819	7,878532	-8,366154	-1,187247	-297,767461	-431,319513	18,384973	0,501924	-10,087449	-0,105359	-789,823570	-36,642405	5,586819	0,501924	-10,087449	-0,105359	-789,823570	-36,642405	5,586819
11:21:03,94	0,518991	3,627312	-0,105994	0,141967	0,315990	-0,500993	0,503690	-10,083528	-0,107546	1,773595	2,823359	5,565714	7,883408	-8,373288	-1,184562	-297,758646	-431,382146	18,410097	0,503690	-10,083528	-0,107546	-789,783332	-36,716310	5,565714	0,503690	-10,083528	-0,107546	-789,783332	-36,716310	5,565714
11:21:03,99	0,518991	3,627312	-0,105994	0,141967	0,315990	-0,500993	0,507430	-10,091318	-0,104861	2,128849	3,056778	5,590839	7,885624	-8,370668	-1,185240	-297,736711	-431,412497	18,410084	0,507430	-10,091318	-0,104861	-790,039605	-36,776463	5,590839	0,507430	-10,091318	-0,104861	-790,039605	-36,776463	5,590839
11:21:04,04	0,518991	3,627312	-0,105994	0,141967	0,315990	-0,500993	0,504053	-10,091927	-0,105540	2,145190	2,915365	5,590826	7,888421	-8,368850	-1,188965	-297,780874	-431,454284	18,400106	0,504053	-10,091927	-0,105540	-790,071057	-36,652811	5,590826	0,504053	-10,091927	-0,105540	-790,071057	-36,652811	5,590826
11:21:04,09	0,518991	3,627312	-0,105994	0,141967	0,315990	-0,500993	0,501080	-10,093439	-0,109264	2,165574	2,743410	5,580847	7,877843	-8,370430	-1,188397	-297,763269	-431,491803	18,379357	0,501080	-10,093439	-0,109264	-790,169411	-36,591376	5,580847	0,501080	-10,093439	-0,109264	-790,169411	-36,591376	5,580847
11:21:04,14	0,518991	3,627312	-0,105994	0,141967	0,315990	-0,500993	0,507738	-10,085069	-0,108696	1,706641	3,123625	5,560099	7,872882	-8,362908	-1,185660	-297,661916	-431,280294	18,393374	0,507738	-10,085069	-0,108696	-789,971294	-36,733804	5,560099	0,507738	-10,085069	-0,108696	-789,971294	-36,733804	5,560099
11:21:04,19	0,518991	3,627312	-0,105994	0,141967	0,315990	-0,500993	0,503704	-10,077012	-0,105959	1,521522	2,895882	5,574115	6,393111	-7,377661	-1,271819	-247,065657	-354,583135	17,719630	0,503704	-10,077012	-0,105959	-789,523933	-36,644885	5,574115	0,503704	-10,077012	-0,105959	-789,523933	-36,644885	5,574115
11:21:04,24	0,519024	3,577157	-0,105989	0,141990	0,315998	-0,500994	0,390341	-8,302869	-0,192118	0,985885	2,470073	4,900371	6,069357	-7,151958	-1,194424	-235,741544	-337,511740	17,508795	0,390341	-8,302869	-0,192118	-650,789363	-28,171732	4,900371	0,390341	-8,302869	-0,192118	-650,789363	-28,171732	4,900371
11:21:04,29	0,519024	3,577157	-0,105989	0,141990	0,315998	-0,500994	0,356753	-7,909639	-0,114723	0,984209	1,994749	4,689536	6,063540	-7,156857	-1,199911	-235,887063	-337,786130	17,517643	0,356753	-7,909639	-0,114723	-619,922443	-26,010375	4,689536	0,356753	-7,909639	-0,114723	-619,922443	-26,010375	4,689536
11:21:04,34	0,519024	3,577157	-0,105989	0,141990	0,315998	-0,500994	0,363904	-7,907051	-0,120211	0,539234	2,377787	4,698385	6,066837	-7,162545	-1,208443	-235,923722	-337,989964	17,526099	0,363904	-7,907051	-0,120211	-620,164243	-26,188711	4,698385	0,363904	-7,907051	-0,120211	-620,164243	-26,188711	4,698385
11:21:04,39	0,519024	3,577157	-0,105989	0,141990	0,315998	-0,500994	0,367182	-7,912750	-0,128742	0,640761	2,618368	4,706840	6,076088	-7,161709	-1,212121	-235,920913	-338,072471	17,530618	0,367182	-7,912750	-0,128742	-620,510138	-26,205385	4,706840	0,367182	-7,912750	-0,128742	-620,510138	-26,205385	4,706840
11:21:04,44	0,519024	3,577157	-0,105989	0,141990	0,315998	-0,500994	0,361832	-7,920343	-0,132421	0,965538	2,383895	4,711360	6,077179	-7,156651	-1,212369	-235,987549	-338,089813	17,528607	0,361832	-7,920343	-0,132421	-620,781397	-26,019946	4,711360	0,361832	-7,920343	-0,132421	-620,781397	-26,019946	4,711360
11:21:04,49	0,519024	3,577157	-0,105989	0,141990	0,315998	-0,500994	0,356906	-7,918760	-0,132668	0,834854	2,078698	4,709348	6,073483	-7,159244	-1,217034	-236,027327	-338,180927	17,542448	0,356906	-7,918760	-0,132668	-620,787767	-25,938440	4,709348	0,356906	-7,918760	-0,132668	-620,787767	-25,938440	4,709348
11:21:04,54	0,519024	3,577157	-0,105989	0,141990	0,315998	-0,500994	0,361000	-7,916855	-0,137333	0,637009	2,302682	4,723189	6,084590	-7,158728	-1,218223	-236,053453	-338,221493	17,510220	0,361000	-7,916855	-0,137333	-620,836086	-26,035816	4,723189	0,361000	-7,916855	-0,137333	-620,836086	-26,035816	4,723189
11:21:04,59	0,519024	3,577157	-0,105989	0,141990	0,315998	-0,500994	0,356079	-7,921865	-0,143193	0,766851	2,039963	4,725407	6,080282	-7,157487	-1,222894	-236,098597	-338,290686	17,544665	0,356079	-7,921865	-0,143193	-621,099547	-25,912259	4,725407	0,356079	-7,921865	-0,143193	-621,099547	-25,912259	4,725407
11:21:04,64	0,519024	3,577157	-0,105989	0,141990	0,315998	-0,500994	0,356079	-7,921865	-0,143193	0,766851	2,039963	4,725407	6,076178	-7,161649	-1,218966	-236,094495	-338,317204	17,578819	0,356079	-7,921865	-0,143193	-621,099547	-25,912259	4,725407	0,356079	-7,921865	-0,143193	-621,099547	-25,912259	4,725407
11:21:04,69	0,519024	3,577157	-0,105989	0,141990	0,315998	-0,500994	0,361736	-7,920392	-0,139266	0,669325	2,350903	4,759560	6,083778	-7,159843	-1,218213	-236,114663	-338,335442	17,555339	0,361736	-7,920392	-0,139266	-621,081418	-26,045340	4,759560	0,361736	-7,920392	-0,139266	-621,081418	-26,045340	4,759560
11:21:04,74	0,519024	3,577157	-0,105989	0,141990	0,315998	-0,500994	0,356372	-7,926071	-0,138512	0,938768	2,063626	4,736081	6,084891	-7,167072	-1,220900	-236,124591	-338,431182	17,562819	0,356372	-7,926071	-0,138512	-621,257797	-25,911541	4,736081	0,356372	-7,926071	-0,138512	-621,257797	-25,911541	4,736081
11:21:04,79	0,519024	3,577157	-0,105989	0,141990	0,315998	-0,500994	0,364271	-7,925546	-0,140769	0,849786	2,525317	4,668855	6,079375	-7,166422	-1,220470	-236,101408	-338,414351	17,488113	0,364271	-7,925546	-0,140769	-621,305608	-26,069935	4,668855	0,364271	-7,925546	-0,140769	-621,305608	-26,069935	4,668855
11:21:04,84	0,519024	3,577157	-0,105989	0,141990	0,315998	-0,500994	0,364271	-7,925546	-0,140769	0,849786	2,525317	4,668855	6,078880	-7,158662	-1,221778	-236,159518	-338,441008	17,510310	0,364271	-7,925546	-0,140769	-621,305608	-26,069935	4,668855	0,364271	-7,925546	-0,140769	-621,305608	-26,069935	4,668855
11:21:04,89	0,519024	3,577157	-0,105989	0,141990	0,315998	-0,500994	0,357797	-7,921238	-0,142077	0,573630	2,151698	4,691052	6,080666	-7,163113	-1,221339	-236,151484	-338,464837	17,542761	0,357797	-7,921238	-0,142077	-621,243587	-25,935382	4,691052	0,357797	-7,921238	-0,142077	-621,243587	-25,935382	4,691052
11:21:04,94	0,519024	3,577157	-0,105989	0,141990	0,315998	-0,500994	0,360760	-7,925010	-0,141638	0,753139	2,324630	4,723503	6,078136	-7,164849	-1,222139	-236,215728	-338,519024	17,546323	0,360760	-7,925010	-0,141638	-621,360157	-25,995022	4,723503	0,360760	-7,925010	-0,141638	-621,360157	-25,995022	4,723503
11:21:04,99	0,519024	3,577157	-0,105989	0,141990	0,315998	-0,500994	0,363528	-7,923688	-0,142438	0,605335	2,440020	4,727065	6,079450	-7,167202	-1,224462	-236,170038	-338,485391	17,514306	0,363528	-7,923688	-0,142438	-621,404167	-26,096916	4,727065	0,363528	-7,923688	-0,142438	-621,404167	-26,096916	4,727065
11:21:05,04	0,519024	3,577157	-0,105989	0,141990	0,315998	-0,500994	0,364909	-7,926002	-0,144762	0,777636	2,534595	4,695048	6,083418	-7,163564	-1,224068	-236,215881	-338,520194	17,563100	0,364909	-7,926002	-0,144762	-621,413517	-26,110766	4,695048	0,364909	-7,926002	-0,144762	-621,413517	-26,110766	4,695048
11:21:05,09	0,519024	3,577157	-0,105989	0,141990	0,315998	-0,500994	0,359774	-7,927619	-0,144367	0,808639	2,245265	4,743841	6,082174	-7,168023	-1,224110	-236,246998	-338,573123	17,502731	0,359774	-7,927619	-0,144367	-621,509420	-25,996983	4,743841	0,359774	-7,927619	-0,144367	-621,509420	-25,996983	4,743841
11:21:05,14	0,519024	3,577157	-0,105989	0,141990	0,315998	-0,500994	0,364258	-7,928771	-0,144409	0,807175	2,477940	4,683473	6,084602	-7,157492	-1,222968	-236,210744	-338,506427	17,505782	0,364258	-7,928771	-0,144409	-621,601358	-26,116288	4,683473	0,364258	-7,928771	-0,144409	-621,601358	-26,116288	4,683473
11:21:05,19	0,519024	3,577157	-0,105989	0,141990	0,315998	-0,500994	0,361558	-7,925157	-0,143617	0,612950	2,356539	4,721445	6,080394	-7,163878	-1,223318	-236,233685	-338,588056	17,540703	0,361558	-7,925157	-0,143617	-621,511853	-26,025744	4,721445	0,361558	-7,925157	-0,143617	-621,511853	-26,025744	4,721445
11:21:05,24	0,519024	3,577157	-0,105989	0,141990	0,315998	-0,500994	0,361558	-7,925157	-0,143617	0,612950	2,356539	4,721445	6,086907	-7,159712	-1,226830	-236,209494	-338,568840	17,520725	0,361558	-7,925157	-0,143617	-621,511853	-26,025744	4,721445	0,361558	-7,925157	-0,143617	-621,511853	-26,025744	4,721445
11:21:05,29	0,519024	3,577157	-0,105989	0,141990	0,315998	-0,500994	0,354693	-7,928715	-0,147129	0,826695	2,010921	4,701466	6,082682	-7,162439	-1,226805	-236,244367	-338,608480	17,567115	0,354693	-7,928715	-0,147129	-621,577398	-25,832489	4,701466	0,354693	-7,928715	-0,147129	-621,577398	-25,832489	4,701466
11:21:05,35	0,519024	3,577157	-0,105989	0,141990	0,315998	-0,500994	0,359168	-7,926420	-0,147104	0,655594	2,233218	4,747856	6,084018	-7,169309	-1,225820	-236,262932	-338,603483	17,553965	0,359168	-7,926420	-0,147104	-621,568348	-25,961446	4,747856	0,359168	-7,926420	-0,147104	-621,568348	-25,961446	4,747856
11:21:05,40	0,519024	3,577157	-0,105989	0,141990	0,315998	-0,500994	0,364449	-7,931012	-0,146119	0,889422	2,489294	4,734707	6,084441	-7,167620	-1,228335	-236,245222	-338,648587	17,566305	0,364449	-7,931012	-0,146119	-621,694991	-26,119990	4,734707	0,364449	-7,931012	-0,146119	-621,694991	-26,119990	4,734707
11:21:05,45	0,519024	3,577157	-0,105989	0,141990	0,315998	-0,500994	0,362775	-7,930533	-0,148634	0,834316	2,440105	4,747047	6,075952	-7,154687	-1,229153	-236,130523	-338,421709	17,534582	0,362775	-7,930533	-0,148634	-621,712508	-26,037725	4,747047	0,362775	-7,930533	-0,148634	-621,712508	-26,037725	4,747047
11:21:05,50	0,519024	3,577157	-0,105989	0,141990	0,315998	-0,500994	0,355819	-7,916715	-0,149452	0,369625	2,064278	4,715324	4,611043	-6,180038	-1,203604	-185,897821	-262,052633	16,665957	0,355819	-7,916715	-0,149452	-621,092507	-25,867493	4,715324	0,355819	-7,916715	-0,149452	-621,092507	-25,867493	4,715324
11:21:05,55	0,518970	3,527057	-0,105978	0,141993	0,315995	-0,501051	0,244203	-6,160743	-0,123903	0,312933	1,578516	3,846699	4,277186	-5,965062	-1,065852	-174,366502	-244,543039	16,426965	0,244203	-6,160743	-0,123903	-483,305355	-17,591447	3,846699	0,244203	-6,160743	-0,123903	-483,305355	-17,591447	3,846699
11:21:05,60	0,518970	3,527057	-0,105978	0,141993	0,315995	-0,501051	0,218680	-5,769485	0,011857	0,629421	1,495933	3,618836	4,281870	-5,959835	-1,067103	-174,533903	-244,839481	16,436071	0,218680	-5,769485	0,011857	-452,275157	-15,670444	3,618836	0,218680	-5,769485	0,011857	-452,275157	-15,670444	3,618836
11:21:05,65	0,518970	3,527057	-0,105978	0,141993	0,315995	-0,501051	0,218680	-5,769485	0,011857	0,629421	1,495933	3,618836	4,283394	-5,969490	-1,070599	-174,622784	-244,963675	16,433965	0,218680	-5,769485	0,011857	-452,275157	-15,670444	3,618836	0,218680	-5,769485	0,011857	-452,275157	-15,670444	3,618836
11:21:05,70	0,518970	3,527057	-0,105978	0,141993	0,315995	-0,501051	0,225688	-5,771716	0,009101	0,520558	1,835687	3,614706	4,292611	-5,963558	-1,072190	-174,675081	-245,038727	16,435539	0,225688	-5,771716	0,009101	-452,559179	-15,880797	3,614706	0,225688	-5,771716	0,009101	-452,559179	-15,880797	3,614706
11:21:05,75	0,518970	3,527057	-0,105978	0,141993	0,315995	-0,501051	0,215942	-5,776732	0,007511	0,690243	1,321169	3,616280	4,292961	-5,966198	-1,070653	-174,748619	-245,174109	16,440381	0,215942	-5,776732	0,007511	-452,783248	-15,630313	3,616280	0,215942	-5,776732	0,007511	-452,783248	-15,630313	3,616280
11:21:05,80	0,518970	3,527057	-0,105978	0,141993	0,315995	-0,501051	0,218054	-5,778355	0,009048	0,620626	1,434973	3,621123	4,291796	-5,969319	-1,072590	-174,728470	-245,233608	16,419403	0,218054	-5,778355	0,009048	-452,980269	-15,682263	3,621123	0,218054	-5,778355	0,009048	-452,980269	-15,682263	3,621123
11:21:05,85	0,518970	3,527057	-0,105978	0,141993	0,315995	-0,501051	0,221339	-5,778907	0,007110	0,607868	1,653006	3,600144	4,296940	-5,965609	-1,074923	-174,768414	-245,277039	16,455197	0,221339	-5,778907	0,007110	-453,036346	-15,722124	3,600144	0,221339	-5,778907	0,007110	-453,036346	-15,722124	3,600144
11:21:05,90	0,518970	3,527057	-0,105978	0,141993	0,315995	-0,501051	0,215554	-5,781507	0,004778	0,685462	1,339317	3,635938	4,293887	-5,975172	-1,077628	-174,811587	-245,354158	16,452870	0,215554	-5,781507	0,004778	-453,162819	-15,581701	3,635938	0,215554	-5,781507	0,004778	-453,162819	-15,581701	3,635938
11:21:05,95	0,518970	3,527057	-0,105978	0,141993	0,315995	-0,501051	0,225362	-5,783645	0,002073	0,708254	1,850476	3,633611	4,267579	-5,946293	-1,087848	-173,810234	-243,755288	16,431918	0,225362	-5,783645	0,002073	-453,307844	-15,840429	3,633611	0,225362	-5,783645	0,002073	-453,307844	-15,840429	3,633611
11:21:06,00	0,518970	3,527057	-0,105978	0,141993	0,315995	-0,501051	0,213506	-5,746422	-0,008147	0,658009	1,301746	3,612660	2,832572	-5,024706	-1,064586	-125,829541	-169,044618	15,415717	0,213506	-5,746422	-0,008147	-450,436105	-15,458493	3,612660	0,213506	-5,746422	-0,008147	-450,436105	-15,458493	3,612660
11:21:06,05	0,519003	3,476958	-0,105991	0,141997	0,316004	-0,501023	0,132893	-4,042876	0,015115	0,765286	1,306982	2,596459	2,507890	-4,819736	-0,940069	-114,924462	-152,069480	15,111208	0,132893	-4,042876	0,015115	-316,600488	-9,125089	2,596459	0,132893	-4,042876	0,015115	-316,600488	-9,125089	2,596459
11:21:06,10	0,519003	3,476958	-0,105991	0,141997	0,316004	-0,501023	0,117724	-3,659209	0,139632	0,968024	1,474724	2,291950	2,518160	-4,814701	-0,942929	-115,205903	-152,444236	15,106359	0,117724	-3,659209	0,139632	-286,279873	-7,766622	2,291950	0,117724	-3,659209	0,139632	-286,279873	-7,766622	2,291950
11:21:06,15	0,519003	3,476958	-0,105991	0,141997	0,316004	-0,501023	0,108229	-3,665585	0,136771	0,834319	0,924637	2,287100	2,521524	-4,819149	-0,945259	-115,230973	-152,625312	15,092465	0,108229	-3,665585	0,136771	-286,914112	-7,571366	2,287100	0,108229	-3,665585	0,136771	-286,914112	-7,571366	2,287100
11:21:06,20	0,519003	3,476958	-0,105991	0,141997	0,316004	-0,501023	0,110399	-3,670722	0,134442	0,932088	1,106298	2,273206	2,522829	-4,822133	-0,947617	-115,397174	-152,759467	15,139544	0,110399	-3,670722	0,134442	-287,219592	-7,560042	2,273206	0,110399	-3,670722	0,134442	-287,219592	-7,560042	2,273206
11:21:06,25	0,519003	3,476958	-0,105991	0,141997	0,316004	-0,501023	0,112331	-3,673345	0,132084	0,869176	1,129869	2,320286	2,529744	-4,820566	-0,949969	-115,423718	-152,869168	15,124627	0,112331	-3,673345	0,132084	-287,488370	-7,688078	2,320286	0,112331	-3,673345	0,132084	-287,488370	-7,688078	2,320286
11:21:06,30	0,519003	3,476958	-0,105991	0,141997	0,316004	-0,501023	0,107516	-3,678550	0,129732	1,031574	0,911385	2,305368	2,525925	-4,825563	-0,949602	-115,524988	-152,995665	15,134527	0,107516	-3,678550	0,129732	-287,734586	-7,528634	2,305368	0,107516	-3,678550	0,129732	-287,734586	-7,528634	2,305368
11:21:06,35	0,519003	3,476958	-0,105991	0,141997	0,316004	-0,501023	0,113753	-3,677741	0,130098	0,829309	1,211257	2,315268	2,529251	-4,822209	-0,952003	-115,600330	-153,031248	15,102778	0,113753	-3,677741	0,130098	-287,873326	-7,718369	2,315268	0,113753	-3,677741	0,130098	-287,873326	-7,718369	2,315268
11:21:06,40	0,519003	3,476958	-0,105991	0,141997	0,316004	-0,501023	0,110592	-3,680252	0,125772	0,761594	1,045567	2,309475	2,536277	-4,826837	-0,955051	-115,575784	-153,166518	15,129646	0,110592	-3,680252	0,125772	-288,138180	-7,635891	2,309475	0,110592	-3,680252	0,125772	-288,138180	-7,635891	2,309475
11:21:06,45	0,519003	3,476958	-0,105991	0,141997	0,316004	-0,501023	0,110592	-3,680252	0,125772	0,761594	1,045567	2,309475	2,532000	-4,831670	-0,956631	-115,665939	-153,141269	15,130887	0,110592	-3,680252	0,125772	-288,138180	-7,635891	2,309475	0,110592	-3,680252	0,125772	-288,138180	-7,635891	2,309475
11:21:06,50	0,519003	3,476958	-0,105991	0,141997	0,316004	-0,501023	0,116004	-3,686055	0,123070	1,065108	1,279041	2,311629	2,530129	-4,826048	-0,958240	-115,667982	-153,234299	15,095502	0,116004	-3,686055	0,123070	-288,290241	-7,827285	2,311629	0,116004	-3,686055	0,123070	-288,290241	-7,827285	2,311629
11:21:06,55	0,519003	3,476958	-0,105991	0,141997	0,316004	-0,501023	0,112071	-3,681624	0,121460	0,753104	1,119269	2,276244	2,531238	-4,830214	-0,955121	-115,709470	-153,252198	15,107566	0,112071	-3,681624	0,121460	-288,254404	-7,678314	2,276244	0,112071	-3,681624	0,121460	-288,254404	-7,678314	2,276244
11:21:06,60	0,519003	3,476958	-0,105991	0,141997	0,316004	-0,501023	0,115124	-3,684668	0,124580	0,875126	1,251059	2,288307	2,531022	-4,828593	-0,958279	-115,775437	-153,326962	15,093438	0,115124	-3,684668	0,124580	-288,371306	-7,786205	2,288307	0,115124	-3,684668	0,124580	-288,371306	-7,786205	2,288307
11:21:06,65	0,519003	3,476958	-0,105991	0,141997	0,316004	-0,501023	0,113828	-3,683670	0,121422	0,725512	1,163907	2,274180	2,534515	-4,834812	-0,960160	-115,781132	-153,387845	15,135979	0,113828	-3,683670	0,121422	-288,442596	-7,771601	2,274180	0,113828	-3,683670	0,121422	-288,442596	-7,771601	2,274180
11:21:06,70	0,519003	3,476958	-0,105991	0,141997	0,316004	-0,501023	0,117468	-3,689805	0,119540	0,988934	1,378674	2,316720	2,533765	-4,827185	-0,958662	-115,836935	-153,392046	15,141353	0,117468	-3,689805	0,119540	-288,660735	-7,842541	2,316720	0,117468	-3,689805	0,119540	-288,660735	-7,842541	2,316720
11:21:06,75	0,519003	3,476958	-0,105991	0,141997	0,316004	-0,501023	0,111237	-3,685342	0,121039	0,725310	1,008473	2,322094	2,534256	-4,829658	-0,962182	-115,870771	-153,433585	15,118004	0,111237	-3,685342	0,121039	-288,574001	-7,723665	2,322094	0,111237	-3,685342	0,121039	-288,574001	-7,723665	2,322094
11:21:06,80	0,519003	3,476958	-0,105991	0,141997	0,316004	-0,501023	0,113134	-3,687003	0,117519	0,758836	1,098554	2,298746	2,539026	-4,829559	-0,961374	-115,842130	-153,438476	15,132436	0,113134	-3,687003	0,117519	-288,670933	-7,782454	2,298746	0,113134	-3,687003	0,117519	-288,670933	-7,782454	2,298746
11:21:06,85	0,519003	3,476958	-0,105991	0,141997	0,316004	-0,501023	0,110664	-3,691084	0,118327	0,981137	0,997357	2,313177	2,534050	-4,831681	-0,962989	-115,936062	-153,537266	15,105819	0,110664	-3,691084	0,118327	-288,768996	-7,689746	2,313177	0,110664	-3,691084	0,118327	-288,768996	-7,689746	2,313177
11:21:06,90	0,519003	3,476958	-0,105991	0,141997	0,316004	-0,501023	0,114989	-3,687836	0,116712	0,679702	1,190324	2,286561	2,537055	-4,834321	-0,963721	-115,920183	-153,508142	15,136233	0,114989	-3,687836	0,116712	-288,815435	-7,836321	2,286561	0,114989	-3,687836	0,116712	-288,815435	-7,836321	2,286561
11:21:06,95	0,519003	3,476958	-0,105991	0,141997	0,316004	-0,501023	0,115772	-3,691759	0,115980	0,916833	1,230239	2,316974	2,539865	-4,830167	-0,964155	-115,957720	-153,554043	15,117134	0,115772	-3,691759	0,115980	-288,886218	-7,857885	2,316974	0,115772	-3,691759	0,115980	-288,886218	-7,857885	2,316974
11:21:07,00	0,519003	3,476958	-0,105991	0,141997	0,316004	-0,501023	0,110770	-3,692116	0,115546	0,876881	0,960573	2,297876	2,531675	-4,834075	-0,965347	-115,935244	-153,585077	15,061342	0,110770	-3,692116	0,115546	-288,954202	-7,734888	2,297876	0,110770	-3,692116	0,115546	-288,954202	-7,734888	2,297876
11:21:07,05	0,519003	3,476958	-0,105991	0,141997	0,316004	-0,501023	0,118250	-3,686976	0,114353	0,593985	1,384499	2,242084	2,538613	-4,824916	-0,964603	-115,978939	-153,562085	15,084014	0,118250	-3,686976	0,114353	-288,833642	-7,898118	2,242084	0,118250	-3,686976	0,114353	-288,833642	-7,898118	2,242084
11:21:07,10	0,519003	3,476958	-0,105991	0,141997	0,316004	-0,501023	0,111988	-3,696209	0,114010	1,060198	1,044301	2,297682	2,536745	-4,832909	-0,964590	-116,032119	-153,602321	15,091445	0,111988	-3,696209	0,114010	-289,092221	-7,746779	2,297682	0,111988	-3,696209	0,114010	-289,092221	-7,746779	2,297682
11:21:07,15	0,519003	3,476958	-0,105991	0,141997	0,316004	-0,501023	0,114705	-3,690784	0,115111	0,728632	1,124896	2,272186	2,534429	-4,833897	-0,966534	-116,002350	-153,637201	15,071277	0,114705	-3,690784	0,115111	-288,997926	-7,879455	2,272186	0,114705	-3,690784	0,115111	-288,997926	-7,879455	2,272186
11:21:07,20	0,519003	3,476958	-0,105991	0,141997	0,316004	-0,501023	0,116719	-3,689272	0,113167	0,634700	1,272835	2,252018	2,542583	-4,834145	-0,968825	-116,032391	-153,644940	15,127401	0,116719	-3,689272	0,113167	-288,973187	-7,889601	2,252018	0,116719	-3,689272	0,113167	-288,973187	-7,889601	2,252018
11:21:07,26	0,519003	3,476958	-0,105991	0,141997	0,316004	-0,501023	0,112994	-3,695902	0,110881	0,954894	1,085808	2,302441	2,543700	-4,832410	-0,965368	-116,058101	-153,669727	15,096147	0,112994	-3,695902	0,110881	-289,173410	-7,784230	2,302441	0,112994	-3,695902	0,110881	-289,173410	-7,784230	2,302441
11:21:07,31	0,519003	3,476958	-0,105991	0,141997	0,316004	-0,501023	0,112994	-3,695902	0,110881	0,954894	1,085808	2,302441	2,538342	-4,832869	-0,967699	-116,077155	-153,675136	15,115975	0,112994	-3,695902	0,110881	-289,173410	-7,784230	2,302441	0,112994	-3,695902	0,110881	-289,173410	-7,784230	2,302441
11:21:07,36	0,519003	3,476958	-0,105991	0,141997	0,316004	-0,501023	0,113872	-3,692147	0,112001	0,713901	1,078961	2,296717	2,530258	-4,826524	-0,970711	-115,788790	-153,428501	15,122289	0,113872	-3,692147	0,112001	-289,119608	-7,859963	2,296717	0,113872	-3,692147	0,112001	-289,119608	-7,859963	2,296717
11:21:07,41	0,519003	3,476958	-0,105991	0,141997	0,316004	-0,501023	0,112419	-3,681974	0,108989	0,542680	1,129827	2,303030	1,111658	-3,916110	-0,959109	-68,138307	-78,390441	13,866600	0,112419	-3,681974	0,108989	-288,492249	-7,695049	2,303030	0,112419	-3,681974	0,108989	-288,492249	-7,695049	2,303030
11:21:07,46	0,518987	3,426978	-0,105989	0,141991	0,315998	-0,501008	0,033278	-1,998223	0,120591	1,797749	0,761986	1,047342	0,824545	-3,732360	-0,861948	-59,065584	-63,817316	13,591803	0,033278	-1,998223	0,120591	-155,062792	-1,850340	1,047342	0,033278	-1,998223	0,120591	-155,062792	-1,850340	1,047342
11:21:07,51	0,518987	3,426978	-0,105989	0,141991	0,315998	-0,501008	0,017702	-1,657701	0,217752	1,247643	0,522674	0,772545	0,837389	-3,744562	-0,867020	-59,284189	-64,191996	13,604924	0,017702	-1,657701	0,217752	-128,881901	-0,866932	0,772545	0,017702	-1,657701	0,217752	-128,881901	-0,866932	0,772545
11:21:07,56	0,518987	3,426978	-0,105989	0,141991	0,315998	-0,501008	0,021847	-1,674926	0,212681	1,709523	0,736253	0,785666	0,832818	-3,743582	-0,867879	-59,425865	-64,374612	13,595564	0,021847	-1,674926	0,212681	-129,772129	-0,978760	0,785666	0,021847	-1,674926	0,212681	-129,772129	-0,978760	0,785666
11:21:07,61	0,518987	3,426978	-0,105989	0,141991	0,315998	-0,501008	0,023284	-1,670477	0,211822	1,249216	0,779595	0,776305	0,841336	-3,741257	-0,868320	-59,516695	-64,524636	13,579241	0,023284	-1,670477	0,211822	-129,883233	-1,048230	0,776305	0,023284	-1,670477	0,211822	-129,883233	-1,048230	0,776305
11:21:07,66	0,518987	3,426978	-0,105989	0,141991	0,315998	-0,501008	0,017012	-1,676692	0,211381	1,397047	0,449779	0,759983	0,844630	-3,748365	-0,872591	-59,599857	-64,634201	13,588391	0,017012	-1,676692	0,211381	-130,223265	-0,885659	0,759983	0,017012	-1,676692	0,211381	-130,223265	-0,885659	0,759983
11:21:07,71	0,518987	3,426978	-0,105989	0,141991	0,315998	-0,501008	0,021520	-1,683099	0,207110	1,593725	0,666953	0,769132	0,848601	-3,749212	-0,872221	-59,642939	-64,727229	13,576499	0,021520	-1,683099	0,207110	-130,529509	-1,022356	0,769132	0,021520	-1,683099	0,207110	-130,529509	-1,022356	0,769132
11:21:07,76	0,518987	3,426978	-0,105989	0,141991	0,315998	-0,501008	0,020269	-1,686961	0,207479	1,692481	0,611089	0,757241	0,843099	-3,753084	-0,873787	-59,705229	-64,832958	13,587715	0,020269	-1,686961	0,207479	-130,733976	-0,979993	0,757241	0,020269	-1,686961	0,207479	-130,733976	-0,979993	0,757241
11:21:07,81	0,518987	3,426978	-0,105989	0,141991	0,315998	-0,501008	0,026373	-1,684132	0,205914	1,422647	0,927417	0,768457	0,851154	-3,750115	-0,878085	-59,765740	-64,866943	13,596542	0,026373	-1,684132	0,205914	-130,781709	-1,142829	0,768457	0,026373	-1,684132	0,205914	-130,781709	-1,142829	0,768457
11:21:07,86	0,518987	3,426978	-0,105989	0,141991	0,315998	-0,501008	0,024945	-1,647328	0,185142	0,973809	0,914078	0,756922	0,811940	-3,733446	-0,894559	-58,920006	-63,594705	13,576180	0,024945	-1,647328	0,185142	-128,341433	-1,044101	0,756922	0,024945	-1,647328	0,185142	-128,341433	-1,044101	0,756922
11:21:07,91	0,518987	3,426978	-0,105989	0,141991	0,315998	-0,501008	0,024945	-1,647328	0,185142	0,973809	0,914078	0,756922	-0,474996	-2,953409	-0,937242	-18,062601	4,708204	12,511407	0,024945	-1,647328	0,185142	-128,341433	-1,044101	0,756922	0,024945	-1,647328	0,185142	-128,341433	-1,044101	0,756922
11:21:07,96	0,518970	3,376998	-0,105996	0,141984	0,315991	-0,500994	-0,007118	-0,142792	0,142459	2,318664	0,478865	-0,307851	-0,726715	-2,786657	-0,905440	-9,610702	18,255737	12,369787	-0,007118	-0,142792	0,142459	-8,890498	1,037656	-0,307851	-0,007118	-0,142792	0,142459	-8,890498	1,037656	-0,307851
11:21:08,01	0,518970	3,376998	-0,105996	0,141984	0,315991	-0,500994	-0,025671	0,158580	0,174261	2,605795	0,059938	-0,449471	-0,716588	-2,800038	-0,912494	-9,935741	17,710084	12,393622	-0,025671	0,158580	0,174261	15,054299	2,075080	-0,449471	-0,025671	0,158580	0,174261	15,054299	2,075080	-0,449471
11:21:08,06	0,518970	3,376998	-0,105996	0,141984	0,315991	-0,500994	-0,019146	0,143119	0,167207	2,774683	0,390575	-0,425636	-0,717894	-2,800176	-0,921504	-10,139096	17,394800	12,424766	-0,019146	0,143119	0,167207	14,009522	1,893500	-0,425636	-0,019146	0,143119	0,167207	14,009522	1,893500	-0,425636
11:21:08,11	0,518970	3,376998	-0,105996	0,141984	0,315991	-0,500994	-0,018373	0,144181	0,158197	2,344726	0,412277	-0,394493	-0,705856	-2,806368	-0,922332	-10,263150	17,245570	12,374475	-0,018373	0,144181	0,158197	13,662949	1,854561	-0,394493	-0,018373	0,144181	0,158197	13,662949	1,854561	-0,394493
11:21:08,16	0,518970	3,376998	-0,105996	0,141984	0,315991	-0,500994	-0,019029	0,130660	0,157369	2,856570	0,345325	-0,444784	-0,705758	-2,805866	-0,926652	-10,407369	17,041821	12,406066	-0,019029	0,130660	0,157369	13,113371	1,839137	-0,444784	-0,019029	0,130660	0,157369	13,113371	1,839137	-0,444784
11:21:08,21	0,518970	3,376998	-0,105996	0,141984	0,315991	-0,500994	-0,019514	0,130826	0,153049	2,599371	0,297131	-0,413192	-0,709666	-2,806251	-0,929052	-10,527219	16,892259	12,393545	-0,019514	0,130826	0,153049	12,869212	1,828941	-0,413192	-0,019514	0,130826	0,153049	12,869212	1,828941	-0,413192
11:21:08,26	0,518970	3,376998	-0,105996	0,141984	0,315991	-0,500994	-0,017226	0,134018	0,150649	2,243940	0,387074	-0,425714	-0,704660	-2,807316	-0,932176	-10,634163	16,823151	12,424109	-0,017226	0,134018	0,150649	12,764349	1,739307	-0,425714	-0,017226	0,134018	0,150649	12,764349	1,739307	-0,425714
11:21:08,31	0,518970	3,376998	-0,105996	0,141984	0,315991	-0,500994	-0,018806	0,129150	0,147525	2,383763	0,246829	-0,395149	-0,699502	-2,814385	-0,934118	-10,671456	16,686182	12,396904	-0,018806	0,129150	0,147525	12,522021	1,723127	-0,395149	-0,018806	0,129150	0,147525	12,522021	1,723127	-0,395149
11:21:08,36	0,518970	3,376998	-0,105996	0,141984	0,315991	-0,500994	-0,015264	0,121149	0,145583	2,662561	0,467223	-0,422354	-0,704452	-2,811095	-0,934974	-10,746418	16,603309	12,366103	-0,015264	0,121149	0,145583	12,172724	1,665440	-0,422354	-0,015264	0,121149	0,145583	12,172724	1,665440	-0,422354
11:21:08,41	0,518970	3,376998	-0,105996	0,141984	0,315991	-0,500994	-0,015638	0,127080	0,144726	2,244874	0,424282	-0,453156	-0,700410	-2,811337	-0,937271	-10,764797	16,575128	12,415900	-0,015638	0,127080	0,144726	12,220657	1,651875	-0,453156	-0,015638	0,127080	0,144726	12,220657	1,651875	-0,453156
11:21:08,46	0,518970	3,376998	-0,105996	0,141984	0,315991	-0,500994	-0,017450	0,123459	0,142430	2,399595	0,328257	-0,403358	-0,701217	-2,815113	-0,941183	-10,826735	16,448151	12,399614	-0,017450	0,123459	0,142430	12,091094	1,698054	-0,403358	-0,017450	0,123459	0,142430	12,091094	1,698054	-0,403358
11:21:08,51	0,518970	3,376998	-0,105996	0,141984	0,315991	-0,500994	-0,013775	0,122270	0,138518	2,320473	0,529173	-0,419644	-0,699152	-2,814512	-0,941210	-10,942997	16,408467	12,433917	-0,013775	0,122270	0,138518	11,918659	1,610532	-0,419644	-0,013775	0,122270	0,138518	11,918659	1,610532	-0,419644
11:21:08,56	0,518970	3,376998	-0,105996	0,141984	0,315991	-0,500994	-0,015329	0,120782	0,138491	2,305330	0,367527	-0,385341	-0,697993	-2,818217	-0,945516	-10,936849	16,338299	12,366045	-0,015329	0,120782	0,138491	11,786739	1,570866	-0,385341	-0,015329	0,120782	0,138491	11,786739	1,570866	-0,385341
11:21:08,61	0,518970	3,376998	-0,105996	0,141984	0,315991	-0,500994	-0,012699	0,117925	0,134185	2,396208	0,544679	-0,453213	-0,696974	-2,817758	-0,943177	-10,996976	16,303967	12,412835	-0,012699	0,117925	0,134185	11,653332	1,541587	-0,453213	-0,012699	0,117925	0,134185	11,653332	1,541587	-0,453213
11:21:08,66	0,518970	3,376998	-0,105996	0,141984	0,315991	-0,500994	-0,013607	0,117273	0,136524	2,370322	0,462586	-0,406423	-0,693480	-2,814937	-0,943972	-11,006915	16,300900	12,404655	-0,013607	0,117273	0,136524	11,576255	1,530729	-0,406423	-0,013607	0,117273	0,136524	11,576255	1,530729	-0,406423
11:21:08,71	0,518970	3,376998	-0,105996	0,141984	0,315991	-0,500994	-0,017797	0,115658	0,135729	2,446700	0,237646	-0,414603	-0,693704	-2,819602	-0,944756	-11,084336	16,197413	12,416418	-0,017797	0,115658	0,135729	11,525819	1,634684	-0,414603	-0,017797	0,115658	0,135729	11,525819	1,634684	-0,414603
11:21:08,76	0,518970	3,376998	-0,105996	0,141984	0,315991	-0,500994	-0,013645	0,113518	0,134945	2,429602	0,438248	-0,402841	-0,691404	-2,819740	-0,947875	-11,090561	16,151075	12,402737	-0,013645	0,113518	0,134945	11,340800	1,509348	-0,402841	-0,013645	0,113518	0,134945	11,340800	1,509348	-0,402841
11:21:08,81	0,518970	3,376998	-0,105996	0,141984	0,315991	-0,500994	-0,014675	0,111458	0,131826	2,493502	0,402434	-0,416522	-0,690396	-2,815634	-0,950225	-11,145707	16,135842	12,434100	-0,014675	0,111458	0,131826	11,242957	1,554438	-0,416522	-0,014675	0,111458	0,131826	11,242957	1,554438	-0,416522
11:21:08,86	0,518970	3,376998	-0,105996	0,141984	0,315991	-0,500994	-0,018735	0,112638	0,129476	2,391361	0,151196	-0,385158	-0,687478	-2,821350	-0,950210	-11,166065	16,113226	12,428387	-0,018735	0,112638	0,129476	11,233469	1,621874	-0,385158	-0,018735	0,112638	0,129476	11,233469	1,621874	-0,385158
11:21:08,91	0,518970	3,376998	-0,105996	0,141984	0,315991	-0,500994	-0,015244	0,107252	0,129491	2,641661	0,326406	-0,390872	-0,692433	-2,817836	-0,951824	-11,245946	16,053073	12,427928	-0,015244	0,107252	0,129491	11,060979	1,523040	-0,390872	-0,015244	0,107252	0,129491	11,060979	1,523040	-0,390872
11:21:08,96	0,518970	3,376998	-0,105996	0,141984	0,315991	-0,500994	-0,015810	0,113301	0,127877	2,235086	0,257866	-0,391330	-0,696658	-2,819899	-0,953772	-11,277730	16,006794	12,436612	-0,015810	0,113301	0,127877	11,129239	1,498939	-0,391330	-0,015810	0,113301	0,127877	11,129239	1,498939	-0,391330
11:21:09,01	0,518970	3,376998	-0,105996	0,141984	0,315991	-0,500994	-0,011910	0,115929	0,125929	2,042492	0,456259	-0,382647	-0,689544	-2,822317	-0,956440	-11,249474	15,991403	12,462548	-0,011910	0,115929	0,125929	11,142893	1,391214	-0,382647	-0,011910	0,115929	0,125929	11,142893	1,391214	-0,382647
11:21:09,06	0,518970	3,376998	-0,105996	0,141984	0,315991	-0,500994	-0,013374	0,108559	0,123261	2,426514	0,412335	-0,356710	-0,686747	-2,820192	-0,957294	-11,301791	15,942297	12,399844	-0,013374	0,108559	0,123261	10,948396	1,462157	-0,356710	-0,013374	0,108559	0,123261	10,948396	1,462157	-0,356710
11:21:09,11	0,518970	3,376998	-0,105996	0,141984	0,315991	-0,500994	-0,016612	0,107199	0,122407	2,428558	0,223157	-0,419414	-0,692657	-2,819504	-0,955366	-11,298031	15,897363	12,391429	-0,016612	0,107199	0,122407	10,843665	1,527232	-0,419414	-0,016612	0,107199	0,122407	10,843665	1,527232	-0,419414
11:21:09,16	0,518970	3,376998	-0,105996	0,141984	0,315991	-0,500994	-0,020108	0,109263	0,123937	2,324534	0,021585	-0,419181	-0,686840	-2,821730	-0,958453	-11,331372	15,903479	12,418746	-0,020108	0,109263	0,123937	10,901706	1,600043	-0,419181	-0,020108	0,109263	0,123937	10,901706	1,600043	-0,419181
11:21:09,21	0,518970	3,376998	-0,105996	0,141984	0,315991	-0,500994	-0,015233	0,106511	0,121248	2,415938	0,288665	-0,400512	-0,690495	-2,819030	-0,958502	-11,387016	15,919185	12,409930	-0,015233	0,106511	0,121248	10,777018	1,484476	-0,400512	-0,015233	0,106511	0,121248	10,777018	1,484476	-0,400512
11:21:09,26	0,518970	3,376998	-0,105996	0,141984	0,315991	-0,500994	-0,015744	0,111026	0,121199	2,166909	0,206040	-0,409329	-0,690579	-2,819955	-0,958504	-11,413706	15,880345	12,418500	-0,015744	0,111026	0,121199	10,882461	1,441980	-0,409329	-0,015744	0,111026	0,121199	10,882461	1,441980	-0,409329
11:21:09,31	0,518970	3,376998	-0,105996	0,141984	0,315991	-0,500994	-0,014901	0,110636	0,121197	2,140232	0,246185	-0,400759	-0,689392	-2,824400	-0,958842	-11,394046	15,813718	12,444986	-0,014901	0,110636	0,121197	10,825132	1,415946	-0,400759	-0,014901	0,110636	0,121197	10,825132	1,415946	-0,400759
11:21:09,36	0,518970	3,376998	-0,105996	0,141984	0,315991	-0,500994	-0,011645	0,107385	0,120859	2,261387	0,465847	-0,374273	-0,684124	-2,822921	-0,959238	-11,416058	15,844995	12,447585	-0,011645	0,107385	0,120859	10,691124	1,379997	-0,374273	-0,011645	0,107385	0,120859	10,691124	1,379997	-0,374273
11:21:09,41	0,518970	3,376998	-0,105996	0,141984	0,315991	-0,500994	-0,015560	0,103563	0,120463	2,476217	0,227553	-0,371674	-0,685984	-2,824311	-0,960062	-11,450286	15,797784	12,402791	-0,015560	0,103563	0,120463	10,605919	1,449048	-0,371674	-0,015560	0,103563	0,120463	10,605919	1,449048	-0,371674
11:21:09,46	0,518970	3,376998	-0,105996	0,141984	0,315991	-0,500994	-0,013427	0,104479	0,119639	2,370597	0,332464	-0,416467	-0,684796	-2,822110	-0,961219	-11,440491	15,811827	12,418912	-0,013427	0,104479	0,119639	10,572187	1,386470	-0,416467	-0,013427	0,104479	0,119639	10,572187	1,386470	-0,416467
11:21:09,51	0,518970	3,376998	-0,105996	0,141984	0,315991	-0,500994	-0,015927	0,104550	0,118482	2,383948	0,203923	-0,400346	-0,686711	-2,817061	-0,961618	-11,462372	15,728710	12,451051	-0,015927	0,104550	0,118482	10,591135	1,454183	-0,400346	-0,015927	0,104550	0,118482	10,591135	1,454183	-0,400346
11:21:09,56	0,518970	3,376998	-0,105996	0,141984	0,315991	-0,500994	-0,019342	0,108733	0,118083	2,083507	0,048971	-0,368207	-0,684959	-2,818679	-0,960077	-11,481040	15,733866	12,431153	-0,019342	0,108733	0,118083	10,619065	1,567280	-0,368207	-0,019342	0,108733	0,118083	10,619065	1,567280	-0,368207
11:21:09,61	0,518970	3,376998	-0,105996	0,141984	0,315991	-0,500994	-0,018816	0,106407	0,119624	2,199599	0,057536	-0,388105	-0,681478	-2,822603	-0,961245	-11,510327	15,718195	12,417147	-0,009821	0,104635	0,117722	10,464190	1,307406	-0,370582	-0,009821	0,104635	0,117722	10,464190	1,307406	-0,370582
11:21:09,66	0,518970	3,376998	-0,105996	0,141984	0,315991	-0,500994	-0,009821	0,104635	0,117722	2,250312	0,536495	-0,370582	-0,686828	-2,823111	-0,962786	-11,523923	15,709587	12,450865	-0,009821	0,104635	0,117722	10,464190	1,307406	-0,370582	-0,009821	0,104635	0,117722	10,464190	1,307406	-0,370582
11:21:09,71	0,518970	3,376998	-0,105996	0,141984	0,315991	-0,500994	-0,014044	0,105809	0,116915	2,188209	0,280695	-0,368394	-0,685799	-2,824628	-0,960511	-11,598514	15,684958	12,410649	-0,014044	0,105809	0,116915	10,494247	1,383155	-0,368394	-0,014044	0,105809	0,116915	10,494247	1,383155	-0,368394
11:21:09,76	0,518970	3,376998	-0,105996	0,141984	0,315991	-0,500994	-0,013244	0,104160	0,119190	2,215358	0,270011	-0,408609	-0,682775	-2,827045	-0,965882	-11,536054	15,636096	12,445791	-0,013244	0,104160	0,119190	10,391911	1,309672	-0,408609	-0,013244	0,104160	0,119190	10,391911	1,309672	-0,408609
11:21:09,81	0,518970	3,376998	-0,105996	0,141984	0,315991	-0,500994	-0,012664	0,100332	0,113819	2,403307	0,378703	-0,373468	-0,688808	-2,820215	-0,966356	-11,601257	15,678324	12,423847	-0,012664	0,100332	0,113819	10,279394	1,372820	-0,373468	-0,012664	0,100332	0,113819	10,279394	1,372820	-0,373468
11:21:09,86	0,518970	3,376998	-0,105996	0,141984	0,315991	-0,500994	-0,015562	0,108973	0,113345	1,957983	0,150413	-0,395412	-0,686980	-2,826095	-0,962818	-11,588195	15,661101	12,430142	-0,015562	0,108973	0,113345	10,512329	1,372041	-0,395412	-0,015562	0,108973	0,113345	10,512329	1,372041	-0,395412
11:21:09,91	0,518970	3,376998	-0,105996	0,141984	0,315991	-0,500994	-0,011384	0,104449	0,116882	2,184840	0,387626	-0,389116	-0,680491	-2,821661	-0,962434	-11,568078	15,644759	12,426112	-0,011384	0,104449	0,116882	10,384062	1,281231	-0,389116	-0,011384	0,104449	0,116882	10,384062	1,281231	-0,389116
11:21:09,96	0,518970	3,376998	-0,105996	0,141984	0,315991	-0,500994	-0,018468	0,101047	0,117267	2,357631	0,044805	-0,393146	-0,681829	-2,823460	-0,962463	-11,626845	15,582044	12,414536	-0,018468	0,101047	0,117267	10,289825	1,494573	-0,393146	-0,018468	0,101047	0,117267	10,289825	1,494573	-0,393146
11:21:10,01	0,518970	3,376998	-0,105996	0,141984	0,315991	-0,500994	-0,016241	0,101306	0,117238	2,260460	0,141092	-0,404722	-0,686548	-2,825754	-0,965143	-11,614552	15,551409	12,457510	-0,016241	0,101306	0,117238	10,212995	1,416012	-0,404722	-0,016241	0,101306	0,117238	10,212995	1,416012	-0,404722
11:21:10,06	0,518970	3,376998	-0,105996	0,141984	0,315991	-0,500994	-0,011895	0,104246	0,114558	2,087210	0,393041	-0,361749	-0,687627	-2,827148	-0,962424	-11,586739	15,569763	12,431538	-0,011895	0,104246	0,114558	10,270514	1,326810	-0,361749	-0,011895	0,104246	0,114558	10,270514	1,326810	-0,361749
11:21:10,11	0,518970	3,376998	-0,105996	0,141984	0,315991	-0,500994	-0,010148	0,104483	0,117277	2,104684	0,498814	-0,387720	-0,685346	-2,827465	-0,967862	-11,611293	15,572072	12,445211	-0,010148	0,104483	0,117277	10,306598	1,295415	-0,387720	-0,010148	0,104483	0,117277	10,306598	1,295415	-0,387720
11:21:10,16	0,518970	3,376998	-0,105996	0,141984	0,315991	-0,500994	-0,011014	0,102349	0,111839	2,205384	0,431345	-0,374047	-0,682938	-2,826795	-0,964365	-11,596821	15,580997	12,434046	-0,011014	0,102349	0,111839	10,239765	1,295953	-0,374047	-0,011014	0,102349	0,111839	10,239765	1,295953	-0,374047
11:21:10,21	0,518970	3,376998	-0,105996	0,141984	0,315991	-0,500994	-0,012798	0,100599	0,115336	2,311351	0,346647	-0,385213	-0,687186	-2,827649	-0,963208	-11,639938	15,531508	12,450719	-0,012798	0,100599	0,115336	10,208353	1,351301	-0,385213	-0,012798	0,100599	0,115336	10,208353	1,351301	-0,385213
11:21:10,26	0,518970	3,376998	-0,105996	0,141984	0,315991	-0,500994	-0,009935	0,103851	0,116492	2,077838	0,482957	-0,368539	-0,687274	-2,822692	-0,967146	-11,668582	15,547317	12,430411	-0,009935	0,103851	0,116492	10,230110	1,262820	-0,368539	-0,009935	0,103851	0,116492	10,230110	1,262820	-0,368539
11:21:10,31	0,518970	3,376998	-0,105996	0,141984	0,315991	-0,500994	-0,014184	0,106406	0,112555	1,944335	0,229292	-0,388848	-0,683023	-2,828416	-0,965896	-11,615430	15,529218	12,467171	-0,014184	0,106406	0,112555	10,297193	1,342711	-0,388848	-0,014184	0,106406	0,112555	10,297193	1,342711	-0,388848
11:21:10,36	0,518970	3,376998	-0,105996	0,141984	0,315991	-0,500994	-0,011352	0,099861	0,113804	2,295547	0,431628	-0,352087	-0,684339	-2,831921	-0,965922	-11,682211	15,505522	12,456676	-0,011352	0,099861	0,113804	10,134668	1,322747	-0,352087	-0,011352	0,099861	0,113804	10,134668	1,322747	-0,352087
11:21:10,41	0,518970	3,376998	-0,105996	0,141984	0,315991	-0,500994	-0,007659	0,099249	0,113779	2,273456	0,577670	-0,362582	-0,679038	-2,829408	-0,965537	-11,676581	15,504308	12,452789	-0,007659	0,099249	0,113779	10,064539	1,178901	-0,362582	-0,007659	0,099249	0,113779	10,064539	1,178901	-0,362582
11:21:10,46	0,518970	3,376998	-0,105996	0,141984	0,315991	-0,500994	-0,012485	0,095914	0,114164	2,448646	0,332191	-0,366470	-0,686805	-2,825503	-0,964821	-11,714953	15,486542	12,432035	-0,012485	0,095914	0,114164	9,977923	1,312278	-0,366470	-0,012485	0,095914	0,114164	9,977923	1,312278	-0,366470
11:21:10,51	0,518970	3,376998	-0,105996	0,141984	0,315991	-0,500994	-0,011984	0,104594	0,114880	1,962728	0,333907	-0,387224	-0,683231	-2,825130	-0,967528	-11,696650	15,506269	12,434799	-0,011984	0,104594	0,114880	10,173364	1,274647	-0,387224	-0,011984	0,104594	0,114880	10,173364	1,274647	-0,387224
11:21:10,56	0,518970	3,376998	-0,105996	0,141984	0,315991	-0,500994	-0,014094	0,101685	0,112173	2,140250	0,230169	-0,384459	-0,678455	-2,823744	-0,967526	-11,662028	15,494740	12,415723	-0,014094	0,101685	0,112173	10,122501	1,336552	-0,384459	-0,014094	0,101685	0,112173	10,122501	1,336552	-0,384459
11:21:10,61	0,518970	3,376998	-0,105996	0,141984	0,315991	-0,500994	-0,017682	0,098242	0,112175	2,326585	0,079334	-0,403536	-0,679136	-2,830278	-0,968294	-11,708672	15,462081	12,419382	-0,017682	0,098242	0,112175	10,038603	1,467385	-0,403536	-0,017682	0,098242	0,112175	10,038603	1,467385	-0,403536
11:21:10,66	0,518970	3,376998	-0,105996	0,141984	0,315991	-0,500994	-0,011683	0,095565	0,111407	2,414222	0,367231	-0,399877	-0,686331	-2,826951	-0,967914	-11,761566	15,487229	12,473046	-0,011683	0,095565	0,111407	9,916037	1,284340	-0,399877	-0,011683	0,095565	0,111407	9,916037	1,284340	-0,399877
11:21:10,71	0,518970	3,376998	-0,105996	0,141984	0,315991	-0,500994	-0,010967	0,103459	0,111787	1,999055	0,346093	-0,346212	-0,678610	-2,824431	-0,968323	-11,727497	15,478587	12,425925	-0,010967	0,103459	0,111787	10,120565	1,206978	-0,346212	-0,010967	0,103459	0,111787	10,120565	1,206978	-0,346212
11:21:10,76	0,518970	3,376998	-0,105996	0,141984	0,315991	-0,500994	-0,017010	0,098032	0,111378	2,290778	0,065670	-0,393333	-0,678116	-2,820522	-0,966022	-11,748919	15,427137	12,418917	-0,017010	0,098032	0,111378	9,986315	1,400950	-0,393333	-0,017010	0,098032	0,111378	9,986315	1,400950	-0,393333
11:21:10,81	0,518970	3,376998	-0,105996	0,141984	0,315991	-0,500994	-0,020642	0,099559	0,113679	2,156123	-0,116004	-0,400341	-0,684029	-2,824095	-0,969112	-11,753765	15,408302	12,438072	-0,020642	0,099559	0,113679	9,971505	1,504362	-0,400341	-0,020642	0,099559	0,113679	9,971505	1,504362	-0,400341
11:21:10,86	0,518970	3,376998	-0,105996	0,141984	0,315991	-0,500994	-0,014591	0,102894	0,110589	1,963983	0,203827	-0,381186	-0,678095	-2,825810	-0,967526	-11,744863	15,424205	12,452832	-0,014591	0,102894	0,110589	10,041139	1,349252	-0,381186	-0,014591	0,102894	0,110589	10,041139	1,349252	-0,381186
11:21:10,91	0,518970	3,376998	-0,105996	0,141984	0,315991	-0,500994	-0,016073	0,096897	0,112175	2,294038	0,126517	-0,366426	-0,680998	-2,828088	-0,965982	-11,720614	15,372649	12,415236	-0,016073	0,096897	0,112175	9,900450	1,388285	-0,366426	-0,016073	0,096897	0,112175	9,900450	1,388285	-0,366426
11:21:10,96	0,518970	3,376998	-0,105996	0,141984	0,315991	-0,500994	-0,012649	0,098272	0,113719	2,190000	0,351378	-0,404022	-0,682291	-2,824452	-0,969920	-11,766627	15,393831	12,399719	-0,012649	0,098272	0,113719	9,904370	1,344310	-0,404022	-0,012649	0,098272	0,113719	9,904370	1,344310	-0,404022
11:21:11,01	0,518970	3,376998	-0,105996	0,141984	0,315991	-0,500994	-0,015151	0,101210	0,109781	2,032553	0,170825	-0,419539	-0,680496	-2,828602	-0,970225	-11,757600	15,402470	12,477306	-0,015151	0,101210	0,109781	9,977569	1,360178	-0,419539	-0,015151	0,101210	0,109781	9,977569	1,360178	-0,419539
11:21:11,06	0,518970	3,376998	-0,105996	0,141984	0,315991	-0,500994	-0,012455	0,097581	0,109476	2,233280	0,314529	-0,341953	-0,686464	-2,827435	-0,967579	-11,808562	15,422348	12,427546	-0,012455	0,097581	0,109476	9,893384	1,292225	-0,341953	-0,012455	0,097581	0,109476	9,893384	1,292225	-0,341953
11:21:11,11	0,518970	3,376998	-0,105996	0,141984	0,315991	-0,500994	-0,011562	0,097748	0,111378	2,197457	0,373520	-0,397538	-0,681087	-2,829291	-0,968323	-11,760258	15,372681	12,421720	-0,011562	0,097748	0,111378	9,870688	1,281172	-0,397538	-0,011562	0,097748	0,111378	9,870688	1,281172	-0,397538
11:21:11,16	0,518970	3,376998	-0,105996	0,141984	0,315991	-0,500994	-0,011562	0,097748	0,111378	2,197457	0,373520	-0,397538	-0,681804	-2,823767	-0,967573	-11,797298	15,352377	12,441070	-0,011562	0,097748	0,111378	9,870688	1,281172	-0,397538	-0,011562	0,097748	0,111378	9,870688	1,281172	-0,397538
11:21:11,21	0,518970	3,376998	-0,105996	0,141984	0,315991	-0,500994	-0,015988	0,101131	0,112128	1,985445	0,121468	-0,378188	-0,678304	-2,825256	-0,972595	-11,810386	15,372210	12,474351	-0,015988	0,101131	0,112128	9,924230	1,376522	-0,378188	-0,015988	0,101131	0,112128	9,924230	1,376522	-0,378188
11:21:11,26	0,518970	3,376998	-0,105996	0,141984	0,315991	-0,500994	-0,016449	0,097355	0,107105	2,192438	0,076267	-0,344907	-0,682440	-2,827997	-0,969908	-11,828020	15,355194	12,432469	-0,016449	0,097355	0,107105	9,834792	1,367477	-0,344907	-0,016449	0,097355	0,107105	9,834792	1,367477	-0,344907
11:21:11,31	0,518970	3,376998	-0,105996	0,141984	0,315991	-0,500994	-0,012006	0,099567	0,109793	2,053864	0,300499	-0,386789	-0,675321	-2,825008	-0,971468	-11,797678	15,358908	12,410674	-0,012006	0,099567	0,109793	9,869855	1,242995	-0,386789	-0,012006	0,099567	0,109793	9,869855	1,242995	-0,386789
11:21:11,36	0,518970	3,376998	-0,105996	0,141984	0,315991	-0,500994	-0,018155	0,094896	0,108232	2,315130	0,005194	-0,408584	-0,684190	-2,831249	-0,967942	-11,825628	15,340672	12,444534	-0,018155	0,094896	0,108232	9,764469	1,430352	-0,408584	-0,018155	0,094896	0,108232	9,764469	1,430352	-0,408584
11:21:11,41	0,518970	3,376998	-0,105996	0,141984	0,315991	-0,500994	-0,008315	0,099456	0,111758	2,048232	0,501762	-0,374724	-0,674196	-2,826841	-0,972614	-11,823278	15,363487	12,440774	-0,012104	0,093498	0,110225	9,693136	1,258684	-0,358188	-0,012104	0,093498	0,110225	9,693136	1,258684	-0,358188
11:21:11,46	0,518970	3,376998	-0,105996	0,141984	0,315991	-0,500994	-0,012104	0,093498	0,110225	2,353573	0,308523	-0,358188	-0,683024	-2,829860	-0,970703	-11,824948	15,331916	12,397882	-0,012104	0,093498	0,110225	9,693136	1,258684	-0,358188	-0,012104	0,093498	0,110225	9,693136	1,258684	-0,358188
11:21:11,51	0,518970	3,376998	-0,105996	0,141984	0,315991	-0,500994	-0,010101	0,099141	0,108998	2,057404	0,413893	-0,421376	-0,681969	-2,827924	-0,970318	-11,867126	15,310384	12,426933	-0,010101	0,099141	0,108998	9,839938	1,206795	-0,421376	-0,010101	0,099141	0,108998	9,839938	1,206795	-0,421376
11:21:11,56	0,518970	3,376998	-0,105996	0,141984	0,315991	-0,500994	-0,012305	0,099195	0,109382	2,014830	0,273523	-0,392326	-0,677686	-2,830086	-0,970645	-11,797902	15,317952	12,446463	-0,012305	0,099195	0,109382	9,801647	1,239440	-0,392326	-0,012305	0,099195	0,109382	9,801647	1,239440	-0,392326
11:21:11,61	0,518970	3,376998	-0,105996	0,141984	0,315991	-0,500994	-0,012575	0,094405	0,109056	2,305077	0,315650	-0,372796	-0,680709	-2,829708	-0,972237	-11,835834	15,327840	12,428291	-0,012575	0,094405	0,109056	9,715877	1,302759	-0,372796	-0,012575	0,094405	0,109056	9,715877	1,302759	-0,372796
11:21:11,66	0,518970	3,376998	-0,105996	0,141984	0,315991	-0,500994	-0,011390	0,097212	0,107464	2,148712	0,339448	-0,390967	-0,675368	-2,823531	-0,969522	-11,796174	15,297276	12,422246	-0,011390	0,097212	0,107464	9,779859	1,233577	-0,390967	-0,011390	0,097212	0,107464	9,779859	1,233577	-0,390967
11:21:11,71	0,518970	3,376998	-0,105996	0,141984	0,315991	-0,500994	-0,019410	0,095675	0,110179	2,222016	-0,027976	-0,397012	-0,684312	-2,829669	-0,968365	-11,857701	15,278940	12,428821	-0,019410	0,095675	0,110179	9,732481	1,495742	-0,397012	-0,019410	0,095675	0,110179	9,732481	1,495742	-0,397012
11:21:11,76	0,518970	3,376998	-0,105996	0,141984	0,315991	-0,500994	-0,009623	0,100351	0,111336	1,932180	0,436876	-0,390437	-0,680226	-2,831167	-0,971845	-11,864800	15,260460	12,440594	-0,009623	0,100351	0,111336	9,809772	1,192248	-0,390437	-0,009623	0,100351	0,111336	9,809772	1,192248	-0,390437
11:21:11,81	0,518970	3,376998	-0,105996	0,141984	0,315991	-0,500994	-0,010368	0,096064	0,107856	2,135570	0,401209	-0,378664	-0,679754	-2,825459	-0,969930	-11,906796	15,264085	12,460286	-0,010368	0,096064	0,107856	9,676604	1,215092	-0,378664	-0,010368	0,096064	0,107856	9,676604	1,215092	-0,378664
11:21:11,86	0,518970	3,376998	-0,105996	0,141984	0,315991	-0,500994	-0,015548	0,098509	0,109771	1,990563	0,093671	-0,358973	-0,681994	-2,827477	-0,971069	-11,859350	15,274714	12,460145	-0,015548	0,098509	0,109771	9,723541	1,314178	-0,358973	-0,015548	0,098509	0,109771	9,723541	1,314178	-0,358973
11:21:11,91	0,518970	3,376998	-0,105996	0,141984	0,315991	-0,500994	-0,012680	0,099440	0,108632	1,975095	0,278590	-0,359113	-0,676145	-2,831667	-0,971060	-11,872626	15,219325	12,444356	-0,012680	0,099440	0,108632	9,781133	1,273947	-0,359113	-0,012680	0,099440	0,108632	9,781133	1,273947	-0,359113
11:21:11,96	0,518970	3,376998	-0,105996	0,141984	0,315991	-0,500994	-0,011976	0,092280	0,108641	2,292810	0,331401	-0,374903	-0,676684	-2,822971	-0,970688	-11,844623	15,273385	12,456461	-0,011976	0,092280	0,108641	9,536786	1,271486	-0,374903	-0,011976	0,092280	0,108641	9,536786	1,271486	-0,374903
11:21:12,01	0,518970	3,376998	-0,105996	0,141984	0,315991	-0,500994	-0,019237	0,097095	0,109012	2,103238	-0,048978	-0,362798	-0,677259	-2,830426	-0,971060	-11,867446	15,302384	12,451800	-0,019237	0,097095	0,109012	9,725207	1,461137	-0,362798	-0,019237	0,097095	0,109012	9,725207	1,461137	-0,362798
11:21:12,06	0,518970	3,376998	-0,105996	0,141984	0,315991	-0,500994	-0,012494	0,093865	0,108641	2,284913	0,267410	-0,367459	-0,678418	-2,830004	-0,970687	-11,853911	15,281661	12,426407	-0,012494	0,093865	0,108641	9,653308	1,248174	-0,367459	-0,012494	0,093865	0,108641	9,653308	1,248174	-0,367459
11:21:12,11	0,518970	3,376998	-0,105996	0,141984	0,315991	-0,500994	-0,012280	0,095080	0,109014	2,210563	0,300621	-0,392852	-0,679819	-2,830194	-0,971084	-11,939709	15,244891	12,469688	-0,012280	0,095080	0,109014	9,674322	1,264587	-0,392852	-0,012280	0,095080	0,109014	9,674322	1,264587	-0,392852
11:21:12,16	0,518970	3,376998	-0,105996	0,141984	0,315991	-0,500994	-0,011414	0,096198	0,108617	2,077672	0,289725	-0,349571	-0,682075	-2,828271	-0,971473	-11,891184	15,252051	12,455015	-0,011414	0,096198	0,108617	9,629213	1,185724	-0,349571	-0,011414	0,096198	0,108617	9,629213	1,185724	-0,349571
11:21:12,21	0,518970	3,376998	-0,105996	0,141984	0,315991	-0,500994	-0,011951	0,099113	0,108228	1,956552	0,300225	-0,364243	-0,679809	-2,829721	-0,971875	-11,926016	15,218852	12,445041	-0,011951	0,099113	0,108228	9,736925	1,238409	-0,364243	-0,011951	0,099113	0,108228	9,736925	1,238409	-0,364243
11:21:12,26	0,518970	3,376998	-0,105996	0,141984	0,315991	-0,500994	-0,011829	0,096426	0,107825	2,050119	0,293021	-0,374218	-0,676745	-2,831385	-0,969916	-11,882545	15,221953	12,424403	-0,011829	0,096426	0,107825	9,619547	1,221601	-0,374218	-0,011829	0,096426	0,107825	9,619547	1,221601	-0,374218
11:21:12,31	0,518970	3,376998	-0,105996	0,141984	0,315991	-0,500994	-0,011920	0,092941	0,109785	2,255775	0,324398	-0,394855	-0,676754	-2,831787	-0,974557	-11,879101	15,231623	12,451666	-0,011920	0,092941	0,109785	9,551609	1,260103	-0,394855	-0,011920	0,092941	0,109785	9,551609	1,260103	-0,394855
11:21:12,36	0,518970	3,376998	-0,105996	0,141984	0,315991	-0,500994	-0,011567	0,092748	0,105144	2,275894	0,340874	-0,367593	-0,679262	-2,827866	-0,971124	-11,951660	15,242068	12,436270	-0,011567	0,092748	0,105144	9,556597	1,248911	-0,367593	-0,011567	0,092748	0,105144	9,556597	1,248911	-0,367593
11:21:12,41	0,518970	3,376998	-0,105996	0,141984	0,315991	-0,500994	-0,013709	0,096880	0,108577	2,033778	0,161439	-0,382988	-0,681102	-2,827095	-0,972669	-11,965054	15,207800	12,465117	-0,013709	0,096880	0,108577	9,638870	1,237608	-0,382988	-0,013709	0,096880	0,108577	9,638870	1,237608	-0,382988
11:21:12,46	0,518970	3,376998	-0,105996	0,141984	0,315991	-0,500994	-0,013457	0,098859	0,107032	1,894504	0,180109	-0,354141	-0,673943	-2,830811	-0,972640	-11,936914	15,215192	12,451198	-0,013457	0,098859	0,107032	9,654935	1,236448	-0,354141	-0,013457	0,098859	0,107032	9,654935	1,236448	-0,354141
11:21:12,51	0,518970	3,376998	-0,105996	0,141984	0,315991	-0,500994	-0,013819	0,090801	0,107061	2,334008	0,181955	-0,368060	-0,678094	-2,829292	-0,971901	-11,952420	15,220612	12,426364	-0,013819	0,090801	0,107061	9,461862	1,266717	-0,368060	-0,013819	0,090801	0,107061	9,461862	1,266717	-0,368060
11:21:12,56	0,518970	3,376998	-0,105996	0,141984	0,315991	-0,500994	-0,015502	0,093702	0,107869	2,213539	0,137966	-0,339736	-0,675614	-2,827902	-0,971832	-11,883976	15,219755	12,479522	-0,015502	0,093702	0,107869	9,569180	1,354899	-0,339736	-0,015502	0,093702	0,107869	9,569180	1,354899	-0,339736
11:21:12,61	0,518970	3,376998	-0,105996	0,141984	0,315991	-0,500994	-0,015502	0,093702	0,107869	2,213539	0,137966	-0,339736	-0,682249	-2,830617	-0,969967	-11,969452	15,206803	12,424005	-0,015502	0,093702	0,107869	9,569180	1,354899	-0,339736	-0,015502	0,093702	0,107869	9,569180	1,354899	-0,339736
11:21:12,66	0,518970	3,376998	-0,105996	0,141984	0,315991	-0,500994	-0,009833	0,098091	0,109734	1,931375	0,365206	-0,395253	-0,679311	-2,825510	-0,971919	-11,951986	15,196493	12,425948	-0,009833	0,098091	0,109734	9,631523	1,137123	-0,395253	-0,009833	0,098091	0,109734	9,631523	1,137123	-0,395253
11:21:12,71	0,518970	3,376998	-0,105996	0,141984	0,315991	-0,500994	-0,015725	0,098100	0,107781	1,930698	0,079138	-0,393310	-0,675710	-2,837240	-0,973395	-11,949172	15,207255	12,455115	-0,015725	0,098100	0,107781	9,631572	1,313523	-0,393310	-0,015725	0,098100	0,107781	9,631572	1,313523	-0,393310
11:21:12,76	0,518970	3,376998	-0,105996	0,141984	0,315991	-0,500994	-0,007367	0,089116	0,106306	2,408591	0,510802	-0,364143	-0,679322	-2,829995	-0,974595	-11,961418	15,203229	12,465983	-0,007367	0,089116	0,106306	9,404225	1,089097	-0,364143	-0,007367	0,089116	0,106306	9,404225	1,089097	-0,364143
11:21:12,81	0,518970	3,376998	-0,105996	0,141984	0,315991	-0,500994	-0,011835	0,095868	0,105106	2,047916	0,269860	-0,353275	-0,672934	-2,828888	-0,976144	-11,984897	15,170859	12,481934	-0,011835	0,095868	0,105106	9,573523	1,198914	-0,353275	-0,011835	0,095868	0,105106	9,573523	1,198914	-0,353275
11:21:12,86	0,518970	3,376998	-0,105996	0,141984	0,315991	-0,500994	-0,015988	0,090888	0,103557	2,267077	0,049780	-0,337324	-0,678664	-2,832371	-0,972252	-11,943815	15,210488	12,454680	-0,015988	0,090888	0,103557	9,401794	1,304808	-0,337324	-0,015988	0,090888	0,103557	9,401794	1,304808	-0,337324
11:21:12,91	0,518970	3,376998	-0,105996	0,141984	0,315991	-0,500994	-0,010107	0,094110	0,107449	2,154417	0,371346	-0,364578	-0,678766	-2,824658	-0,970727	-11,959402	15,174449	12,468420	-0,010107	0,094110	0,107449	9,542025	1,164729	-0,364578	-0,010107	0,094110	0,107449	9,542025	1,164729	-0,364578
11:21:12,96	0,518970	3,376998	-0,105996	0,141984	0,315991	-0,500994	-0,016736	0,098054	0,108973	1,910307	0,031166	-0,350838	-0,675732	-2,831556	-0,973435	-11,934250	15,167961	12,425496	-0,016736	0,098054	0,108973	9,607547	1,344915	-0,350838	-0,016736	0,098054	0,108973	9,607547	1,344915	-0,350838
11:21:13,01	0,518970	3,376998	-0,105996	0,141984	0,315991	-0,500994	-0,012279	0,091978	0,106266	2,233225	0,287963	-0,393762	-0,674074	-2,831112	-0,974976	-11,972118	15,156808	12,465580	-0,012279	0,091978	0,106266	9,453486	1,251827	-0,393762	-0,012279	0,091978	0,106266	9,453486	1,251827	-0,393762
11:21:13,06	0,518970	3,376998	-0,105996	0,141984	0,315991	-0,500994	-0,013492	0,090764	0,104724	2,267774	0,197624	-0,353679	-0,681126	-2,830042	-0,974615	-11,966922	15,162477	12,445047	-0,013492	0,090764	0,104724	9,392715	1,256777	-0,353679	-0,013492	0,090764	0,104724	9,392715	1,256777	-0,353679
11:21:13,11	0,518970	3,376998	-0,105996	0,141984	0,315991	-0,500994	-0,010892	0,097406	0,105085	1,929859	0,334509	-0,374211	-0,680576	-2,828011	-0,973831	-11,992028	15,205215	12,480509	-0,010892	0,097406	0,105085	9,576255	1,189531	-0,374211	-0,010892	0,097406	0,105085	9,576255	1,189531	-0,374211
11:21:13,16	0,518970	3,376998	-0,105996	0,141984	0,315991	-0,500994	-0,012926	0,097945	0,105870	1,926288	0,185645	-0,338749	-0,674593	-2,830354	-0,970730	-11,951252	15,156194	12,419178	-0,012926	0,097945	0,105870	9,614999	1,200313	-0,338749	-0,012926	0,097945	0,105870	9,614999	1,200313	-0,338749
11:21:13,21	0,518970	3,376998	-0,105996	0,141984	0,315991	-0,500994	-0,013889	0,091593	0,108971	2,234567	0,195373	-0,400080	-0,680611	-2,831182	-0,975775	-11,989064	15,130713	12,459419	-0,010163	0,096390	0,103926	9,510742	1,166921	-0,359840	-0,010163	0,096390	0,103926	9,510742	1,166921	-0,359840
11:21:13,26	0,518970	3,376998	-0,105996	0,141984	0,315991	-0,500994	-0,010163	0,096390	0,103926	1,944129	0,369121	-0,359840	-0,677691	-2,830944	-0,974237	-11,999160	15,111017	12,439115	-0,010163	0,096390	0,103926	9,510742	1,166921	-0,359840	-0,010163	0,096390	0,103926	9,510742	1,166921	-0,359840
11:21:13,31	0,518970	3,376998	-0,105996	0,141984	0,315991	-0,500994	-0,011829	0,093981	0,105464	2,047303	0,283602	-0,380144	-0,675792	-2,833591	-0,973052	-11,966148	15,161613	12,425075	-0,011829	0,093981	0,105464	9,424794	1,212170	-0,380144	-0,011829	0,093981	0,105464	9,424794	1,212170	-0,380144
11:21:13,36	0,518970	3,376998	-0,105996	0,141984	0,315991	-0,500994	-0,010486	0,091012	0,106648	2,261999	0,356721	-0,394183	-0,680117	-2,830839	-0,974623	-12,032830	15,128117	12,468910	-0,010486	0,091012	0,106648	9,406446	1,179876	-0,394183	-0,010486	0,091012	0,106648	9,406446	1,179876	-0,394183
11:21:13,41	0,518970	3,376998	-0,105996	0,141984	0,315991	-0,500994	-0,010707	0,096134	0,105078	1,933334	0,304256	-0,350348	-0,678324	-2,830450	-0,972668	-12,025429	15,136450	12,477970	-0,010707	0,096134	0,105078	9,479816	1,144718	-0,350348	-0,010707	0,096134	0,105078	9,479816	1,144718	-0,350348
11:21:13,46	0,518970	3,376998	-0,105996	0,141984	0,315991	-0,500994	-0,011940	0,094775	0,107033	2,014872	0,242358	-0,341289	-0,672969	-2,833470	-0,975375	-11,993879	15,099739	12,449524	-0,011940	0,094775	0,107033	9,454743	1,179648	-0,341289	-0,011940	0,094775	0,107033	9,454743	1,179648	-0,341289
11:21:13,51	0,518970	3,376998	-0,105996	0,141984	0,315991	-0,500994	-0,012002	0,088628	0,104326	2,318528	0,284797	-0,369735	-0,678352	-2,830535	-0,973448	-12,031430	15,120221	12,477969	-0,012002	0,088628	0,104326	9,275814	1,226977	-0,369735	-0,012002	0,088628	0,104326	9,275814	1,226977	-0,369735
11:21:13,56	0,518970	3,376998	-0,105996	0,141984	0,315991	-0,500994	-0,011852	0,094757	0,106253	1,998780	0,249836	-0,341290	-0,672458	-2,828894	-0,976552	-12,018629	15,116321	12,476018	-0,011852	0,094757	0,106253	9,437197	1,180242	-0,341290	-0,011852	0,094757	0,106253	9,437197	1,180242	-0,341290
11:21:13,61	0,518970	3,376998	-0,105996	0,141984	0,315991	-0,500994	-0,016221	0,090473	0,103149	2,224546	0,035713	-0,343240	-0,672350	-2,831185	-0,973826	-11,977712	15,100238	12,444032	-0,016221	0,090473	0,103149	9,326705	1,309041	-0,343240	-0,016221	0,090473	0,103149	9,326705	1,309041	-0,343240
11:21:13,66	0,518970	3,376998	-0,105996	0,141984	0,315991	-0,500994	-0,014291	0,089235	0,105875	2,295497	0,179538	-0,375227	-0,679630	-2,830842	-0,973900	-12,072073	15,083270	12,419070	-0,014291	0,089235	0,105875	9,300406	1,301379	-0,375227	-0,014291	0,089235	0,105875	9,300406	1,301379	-0,375227
11:21:13,71	0,518970	3,376998	-0,105996	0,141984	0,315991	-0,500994	-0,010948	0,095710	0,105801	1,896894	0,280148	-0,400188	-0,677812	-2,830854	-0,973100	-12,061109	15,120800	12,439365	-0,010948	0,095710	0,105801	9,410133	1,139550	-0,400188	-0,010948	0,095710	0,105801	9,410133	1,139550	-0,400188
11:21:13,76	0,518970	3,376998	-0,105996	0,141984	0,315991	-0,500994	-0,011846	0,094130	0,106601	2,017026	0,224188	-0,379893	-0,671162	-2,829692	-0,973445	-11,976690	15,117575	12,439926	-0,011846	0,094130	0,106601	9,406252	1,154074	-0,379893	-0,011846	0,094130	0,106601	9,406252	1,154074	-0,379893
11:21:13,81	0,518970	3,376998	-0,105996	0,141984	0,315991	-0,500994	-0,005834	0,091901	0,104717	2,123823	0,600606	-0,367131	-0,681285	-2,828995	-0,971159	-12,035458	15,133341	12,437998	-0,005834	0,091901	0,104717	9,338022	1,058549	-0,367131	-0,005834	0,091901	0,104717	9,338022	1,058549	-0,367131
11:21:13,86	0,518970	3,376998	-0,105996	0,141984	0,315991	-0,500994	-0,011720	0,098067	0,108542	1,835994	0,246680	-0,381261	-0,671824	-2,832101	-0,974988	-12,004686	15,097653	12,459424	-0,011720	0,098067	0,108542	9,534267	1,166681	-0,381261	-0,011720	0,098067	0,108542	9,534267	1,166681	-0,381261
11:21:13,91	0,518970	3,376998	-0,105996	0,141984	0,315991	-0,500994	-0,013760	0,088321	0,104712	2,327280	0,185074	-0,359835	-0,678360	-2,830163	-0,973066	-12,023792	15,084514	12,466877	-0,013760	0,088321	0,104712	9,260470	1,265244	-0,359835	-0,013760	0,088321	0,104712	9,260470	1,265244	-0,359835
11:21:13,96	0,518970	3,376998	-0,105996	0,141984	0,315991	-0,500994	-0,012170	0,094950	0,106635	1,961639	0,257770	-0,352381	-0,672962	-2,830804	-0,972663	-11,993006	15,112641	12,453519	-0,012170	0,094950	0,106635	9,415207	1,213135	-0,352381	-0,012170	0,094950	0,106635	9,415207	1,213135	-0,352381
11:21:14,01	0,518970	3,376998	-0,105996	0,141984	0,315991	-0,500994	-0,014314	0,089955	0,107038	2,261126	0,158882	-0,365739	-0,674735	-2,838037	-0,974993	-12,003094	15,081949	12,423607	-0,014314	0,089955	0,107038	9,322594	1,282549	-0,365739	-0,014314	0,089955	0,107038	9,322594	1,282549	-0,365739
11:21:14,06	0,518970	3,376998	-0,105996	0,141984	0,315991	-0,500994	-0,007164	0,087874	0,104708	2,337723	0,537309	-0,395651	-0,677783	-2,830581	-0,973460	-12,025613	15,068898	12,456983	-0,007164	0,087874	0,104708	9,235819	1,099675	-0,395651	-0,007164	0,087874	0,104708	9,235819	1,099675	-0,395651
11:21:14,11	0,518970	3,376998	-0,105996	0,141984	0,315991	-0,500994	-0,012097	0,094242	0,106241	1,984035	0,267811	-0,362275	-0,676078	-2,832419	-0,972688	-12,050824	15,038396	12,450972	-0,012097	0,094242	0,106241	9,382003	1,217425	-0,362275	-0,012097	0,094242	0,106241	9,382003	1,217425	-0,362275
11:21:14,16	0,518970	3,376998	-0,105996	0,141984	0,315991	-0,500994	-0,011358	0,091846	0,107013	2,069605	0,299650	-0,368286	-0,671260	-2,832426	-0,974999	-12,017480	15,095019	12,449836	-0,011358	0,091846	0,107013	9,279489	1,191263	-0,368286	-0,011358	0,091846	0,107013	9,279489	1,191263	-0,368286
11:21:14,21	0,518970	3,376998	-0,105996	0,141984	0,315991	-0,500994	-0,013761	0,087670	0,104701	2,352446	0,175270	-0,369422	-0,675748	-2,833526	-0,974291	-12,038129	15,052776	12,458631	-0,013761	0,087670	0,104701	9,234544	1,255502	-0,369422	-0,013761	0,087670	0,104701	9,234544	1,255502	-0,369422
11:21:14,26	0,518970	3,376998	-0,105996	0,141984	0,315991	-0,500994	-0,010565	0,091006	0,105410	2,132054	0,344714	-0,360627	-0,670783	-2,828865	-0,976154	-12,040973	15,063047	12,498818	-0,010565	0,091006	0,105410	9,276047	1,174040	-0,360627	-0,010565	0,091006	0,105410	9,276047	1,174040	-0,360627
11:21:14,31	0,518970	3,376998	-0,105996	0,141984	0,315991	-0,500994	-0,017083	0,089037	0,103547	2,241924	-0,001828	-0,320440	-0,677284	-2,834051	-0,972694	-12,057987	15,004838	12,439834	-0,017083	0,089037	0,103547	9,231337	1,339173	-0,320440	-0,017083	0,089037	0,103547	9,231337	1,339173	-0,320440
11:21:14,36	0,518970	3,376998	-0,105996	0,141984	0,315991	-0,500994	-0,009341	0,092074	0,107007	2,025068	0,415120	-0,379425	-0,670760	-2,831526	-0,975005	-12,047327	15,072904	12,464194	-0,009341	0,092074	0,107007	9,252907	1,148383	-0,379425	-0,009341	0,092074	0,107007	9,252907	1,148383	-0,379425
11:21:14,41	0,518970	3,376998	-0,105996	0,141984	0,315991	-0,500994	-0,014790	0,087687	0,104695	2,317490	0,106985	-0,355065	-0,677941	-2,827346	-0,974268	-12,078803	15,042788	12,467328	-0,014790	0,087687	0,104695	9,200917	1,267974	-0,355065	-0,014790	0,087687	0,104695	9,200917	1,267974	-0,355065
11:21:14,46	0,518970	3,376998	-0,105996	0,141984	0,315991	-0,500994	-0,014820	0,095996	0,105433	1,843615	0,093228	-0,351930	-0,669618	-2,830294	-0,973852	-12,058587	15,057848	12,458661	-0,014820	0,095996	0,105433	9,379280	1,256565	-0,351930	-0,014820	0,095996	0,105433	9,379280	1,256565	-0,351930
11:21:14,51	0,518970	3,376998	-0,105996	0,141984	0,315991	-0,500994	-0,016428	0,087314	0,105848	2,318211	0,019580	-0,360598	-0,677812	-2,832217	-0,973475	-12,032758	15,030033	12,431348	-0,016428	0,087314	0,105848	9,172367	1,309159	-0,360598	-0,016428	0,087314	0,105848	9,172367	1,309159	-0,360598
11:21:14,56	0,518970	3,376998	-0,105996	0,141984	0,315991	-0,500994	-0,015654	0,090969	0,106185	2,122032	0,050159	-0,409595	-0,673170	-2,829137	-0,973516	-12,069999	15,057352	12,409664	-0,015654	0,090969	0,106185	9,263081	1,279030	-0,409595	-0,015654	0,090969	0,106185	9,263081	1,279030	-0,409595
11:21:14,61	0,518970	3,376998	-0,105996	0,141984	0,315991	-0,500994	-0,015654	0,090969	0,106185	2,122032	0,050159	-0,409595	-0,672500	-2,832641	-0,972279	-12,017680	14,996607	12,449630	-0,015654	0,090969	0,106185	9,263081	1,279030	-0,409595	-0,015654	0,090969	0,106185	9,263081	1,279030	-0,409595
11:21:14,66	0,518970	3,376998	-0,105996	0,141984	0,315991	-0,500994	-0,012954	0,088636	0,107422	2,216870	0,266258	-0,369629	-0,676066	-2,837668	-0,974255	-12,063423	15,045079	12,412731	-0,012954	0,088636	0,107422	9,174825	1,283154	-0,369629	-0,012954	0,088636	0,107422	9,174825	1,283154	-0,369629
11:21:14,71	0,518970	3,376998	-0,105996	0,141984	0,315991	-0,500994	-0,006818	0,089211	0,105446	2,206069	0,521469	-0,406527	-0,676663	-2,835933	-0,968813	-12,054921	14,995883	12,417602	-0,006818	0,089211	0,105446	9,209171	1,056704	-0,406527	-0,006818	0,089211	0,105446	9,209171	1,056704	-0,406527
11:21:14,76	0,518970	3,376998	-0,105996	0,141984	0,315991	-0,500994	-0,008022	0,090596	0,110887	2,095744	0,490822	-0,401657	-0,673705	-2,831251	-0,973072	-12,028379	15,005032	12,445645	-0,008022	0,090596	0,110887	9,207497	1,120571	-0,401657	-0,008022	0,090596	0,110887	9,207497	1,120571	-0,401657
11:21:14,81	0,518970	3,376998	-0,105996	0,141984	0,315991	-0,500994	-0,013556	0,090375	0,106629	2,128401	0,221478	-0,373613	-0,672514	-2,830889	-0,974214	-12,027140	15,038665	12,476735	-0,013556	0,090375	0,106629	9,222849	1,285628	-0,373613	-0,013556	0,090375	0,106629	9,222849	1,285628	-0,373613
11:21:14,86	0,518970	3,376998	-0,105996	0,141984	0,315991	-0,500994	-0,014465	0,089524	0,105487	2,202400	0,158487	-0,342523	-0,675505	-2,832933	-0,973857	-12,047358	15,006545	12,440960	-0,014465	0,089524	0,105487	9,230043	1,293962	-0,342523	-0,014465	0,089524	0,105487	9,230043	1,293962	-0,342523
11:21:14,91	0,518970	3,376998	-0,105996	0,141984	0,315991	-0,500994	-0,011200	0,091092	0,105844	2,082934	0,326822	-0,378298	-0,673765	-2,834949	-0,974242	-12,073837	15,034419	12,447206	-0,011200	0,091092	0,105844	9,233672	1,205988	-0,378298	-0,011200	0,091092	0,105844	9,233672	1,205988	-0,378298
11:21:14,96	0,518970	3,376998	-0,105996	0,141984	0,315991	-0,500994	-0,010323	0,088577	0,105459	2,224611	0,335523	-0,372052	-0,674368	-2,835154	-0,975032	-12,086193	15,050015	12,438489	-0,010323	0,088577	0,105459	9,177927	1,145896	-0,372052	-0,010323	0,088577	0,105459	9,177927	1,145896	-0,372052
11:21:15,01	0,518970	3,376998	-0,105996	0,141984	0,315991	-0,500994	-0,009844	0,088998	0,104669	2,210079	0,341936	-0,380770	-0,677926	-2,833648	-0,973865	-12,078913	15,007452	12,450484	-0,009844	0,088998	0,104669	9,196395	1,114703	-0,380770	-0,009844	0,088998	0,104669	9,196395	1,114703	-0,380770
11:21:15,06	0,518970	3,376998	-0,105996	0,141984	0,315991	-0,500994	-0,009369	0,092832	0,105836	1,977482	0,394216	-0,368774	-0,679115	-2,829474	-0,975073	-12,082627	15,031884	12,423383	-0,009369	0,092832	0,105836	9,264780	1,129705	-0,368774	-0,009369	0,092832	0,105836	9,264780	1,129705	-0,368774
11:21:15,11	0,518970	3,376998	-0,105996	0,141984	0,315991	-0,500994	-0,012390	0,095949	0,104628	1,834696	0,221724	-0,395875	-0,672597	-2,836297	-0,975761	-12,068772	15,016252	12,481415	-0,012390	0,095949	0,104628	9,366683	1,194313	-0,395875	-0,012390	0,095949	0,104628	9,366683	1,194313	-0,395875
11:21:15,16	0,518970	3,376998	-0,105996	0,141984	0,315991	-0,500994	-0,009740	0,086892	0,103940	2,299033	0,379312	-0,337844	-0,674422	-2,832987	-0,975401	-12,076004	14,978582	12,470548	-0,009740	0,086892	0,103940	9,120071	1,143916	-0,337844	-0,009740	0,086892	0,103940	9,120071	1,143916	-0,337844
11:21:15,21	0,518970	3,376998	-0,105996	0,141984	0,315991	-0,500994	-0,011693	0,090128	0,104300	2,094537	0,290312	-0,348710	-0,674447	-2,828233	-0,973926	-12,093835	15,000954	12,403420	-0,011693	0,090128	0,104300	9,169579	1,208251	-0,348710	-0,011693	0,090128	0,104300	9,169579	1,208251	-0,348710
11:21:15,26	0,518970	3,376998	-0,105996	0,141984	0,315991	-0,500994	-0,015799	0,092527	0,105775	1,980265	0,050202	-0,415839	-0,673762	-2,830827	-0,975408	-12,060877	15,043906	12,463234	-0,015799	0,092527	0,105775	9,243602	1,290416	-0,415839	-0,015799	0,092527	0,105775	9,243602	1,290416	-0,415839
11:21:15,31	0,518970	3,376998	-0,105996	0,141984	0,315991	-0,500994	-0,013894	0,090636	0,104293	2,132251	0,156314	-0,356024	-0,674497	-2,831618	-0,974673	-12,114999	14,984972	12,436985	-0,013894	0,090636	0,104293	9,247179	1,247008	-0,356024	-0,013894	0,090636	0,104293	9,247179	1,247008	-0,356024
11:21:15,36	0,518970	3,376998	-0,105996	0,141984	0,315991	-0,500994	-0,012842	0,090877	0,105028	2,041615	0,193627	-0,382273	-0,670257	-2,832992	-0,974233	-12,070605	15,008752	12,461777	-0,012842	0,090877	0,105028	9,175469	1,201718	-0,382273	-0,012842	0,090877	0,105028	9,175469	1,201718	-0,382273
11:21:15,41	0,518970	3,376998	-0,105996	0,141984	0,315991	-0,500994	-0,013772	0,086518	0,105468	2,311061	0,171834	-0,357481	-0,673840	-2,827926	-0,972726	-12,081167	14,998383	12,441389	-0,013772	0,086518	0,105468	9,102753	1,252915	-0,357481	-0,013772	0,086518	0,105468	9,102753	1,252915	-0,357481
11:21:15,46	0,518970	3,376998	-0,105996	0,141984	0,315991	-0,500994	-0,016368	0,092154	0,106975	2,003761	0,032852	-0,377870	-0,676103	-2,832480	-0,974655	-12,056681	15,022086	12,422623	-0,016368	0,092154	0,106975	9,237830	1,317759	-0,377870	-0,016368	0,092154	0,106975	9,237830	1,317759	-0,377870
11:21:15,51	0,518970	3,376998	-0,105996	0,141984	0,315991	-0,500994	-0,011293	0,091837	0,105045	2,052996	0,306120	-0,396635	-0,672145	-2,829639	-0,975462	-12,105954	14,967759	12,422985	-0,011293	0,091837	0,105045	9,262209	1,192619	-0,396635	-0,011293	0,091837	0,105045	9,262209	1,192619	-0,396635
11:21:15,56	0,518970	3,376998	-0,105996	0,141984	0,315991	-0,500994	-0,015732	0,089830	0,104239	2,085702	0,059806	-0,396273	-0,667973	-2,828340	-0,976192	-12,077779	14,981667	12,468106	-0,015732	0,089830	0,104239	9,137326	1,294733	-0,396273	-0,015732	0,089830	0,104239	9,137326	1,294733	-0,396273
11:21:15,61	0,518970	3,376998	-0,105996	0,141984	0,315991	-0,500994	-0,018943	0,086866	0,103509	2,265948	-0,089731	-0,351153	-0,676909	-2,833729	-0,973905	-12,147159	14,982719	12,436046	-0,018943	0,086866	0,103509	9,084919	1,397277	-0,351153	-0,018943	0,086866	0,103509	9,084919	1,397277	-0,351153
11:21:15,66	0,518970	3,376998	-0,105996	0,141984	0,315991	-0,500994	-0,009808	0,091910	0,105796	1,969879	0,324683	-0,383212	-0,670980	-2,828272	-0,975059	-12,105475	14,965692	12,447299	-0,009808	0,091910	0,105796	9,184806	1,094587	-0,383212	-0,009808	0,091910	0,105796	9,184806	1,094587	-0,383212
11:21:15,71	0,518970	3,376998	-0,105996	0,141984	0,315991	-0,500994	-0,017499	0,089504	0,104642	2,101063	-0,030637	-0,371959	-0,671547	-2,826424	-0,976601	-12,091621	14,984432	12,468252	-0,017499	0,089504	0,104642	9,127157	1,343012	-0,371959	-0,017499	0,089504	0,104642	9,127157	1,343012	-0,371959
11:21:15,76	0,518970	3,376998	-0,105996	0,141984	0,315991	-0,500994	-0,018815	0,090920	0,103100	2,050627	-0,096442	-0,351007	-0,672627	-2,836229	-0,975765	-12,056617	14,938387	12,469112	-0,018815	0,090920	0,103100	9,187816	1,380513	-0,351007	-0,018815	0,090920	0,103100	9,187816	1,380513	-0,351007
11:21:15,81	0,518970	3,376998	-0,105996	0,141984	0,315991	-0,500994	-0,009784	0,086952	0,103936	2,234584	0,426515	-0,350146	-0,678706	-2,832265	-0,973888	-12,146061	14,961427	12,469165	-0,009784	0,086952	0,103936	9,060293	1,194524	-0,350146	-0,009784	0,086952	0,103936	9,060293	1,194524	-0,350146
11:21:15,86	0,518970	3,376998	-0,105996	0,141984	0,315991	-0,500994	-0,010177	0,094199	0,105812	1,832951	0,317077	-0,350093	-0,672071	-2,835255	-0,974273	-12,109187	15,026487	12,423356	-0,010177	0,094199	0,105812	9,227580	1,115969	-0,350093	-0,010177	0,094199	0,105812	9,227580	1,115969	-0,350093
11:21:15,91	0,518970	3,376998	-0,105996	0,141984	0,315991	-0,500994	-0,010905	0,086958	0,105428	2,284288	0,278625	-0,395903	-0,669150	-2,837223	-0,975780	-12,095409	14,961514	12,461024	-0,010905	0,086958	0,105428	9,110461	1,134664	-0,395903	-0,010905	0,086958	0,105428	9,110461	1,134664	-0,395903
11:21:15,96	0,518970	3,376998	-0,105996	0,141984	0,315991	-0,500994	-0,010661	0,083444	0,103921	2,417619	0,335713	-0,358234	-0,673361	-2,831819	-0,974299	-12,127037	14,953745	12,421512	-0,010661	0,083444	0,103921	8,967970	1,172628	-0,358234	-0,010661	0,083444	0,103921	8,967970	1,172628	-0,358234
11:21:16,01	0,518970	3,376998	-0,105996	0,141984	0,315991	-0,500994	-0,013236	0,089793	0,105402	2,064911	0,178324	-0,397746	-0,669180	-2,828593	-0,975020	-12,084393	14,957832	12,480986	-0,013236	0,089793	0,105402	9,113686	1,217350	-0,397746	-0,013236	0,089793	0,105402	9,113686	1,217350	-0,397746
11:21:16,06	0,518970	3,376998	-0,105996	0,141984	0,315991	-0,500994	-0,018120	0,087785	0,104681	2,194199	-0,040764	-0,338272	-0,675164	-2,835110	-0,974295	-12,141789	14,922942	12,419875	-0,018120	0,087785	0,104681	9,085330	1,381666	-0,338272	-0,018120	0,087785	0,104681	9,085330	1,381666	-0,338272
11:21:16,11	0,518970	3,376998	-0,105996	0,141984	0,315991	-0,500994	-0,009484	0,089709	0,105406	2,035231	0,376034	-0,399384	-0,675764	-2,834710	-0,973093	-12,145799	14,935411	12,472836	-0,009484	0,089709	0,105406	9,077405	1,120557	-0,399384	-0,009484	0,089709	0,105406	9,077405	1,120557	-0,399384
11:21:16,16	0,518970	3,376998	-0,105996	0,141984	0,315991	-0,500994	-0,009531	0,090428	0,106608	2,006638	0,363914	-0,346422	-0,673366	-2,836563	-0,975040	-12,131690	14,937817	12,445022	-0,009531	0,090428	0,106608	9,105251	1,112079	-0,346422	-0,009531	0,090428	0,106608	9,105251	1,112079	-0,346422
11:21:16,21	0,518970	3,376998	-0,105996	0,141984	0,315991	-0,500994	-0,009125	0,087425	0,104661	2,171951	0,396025	-0,374237	-0,678137	-2,830136	-0,975097	-12,141751	14,929364	12,420793	-0,009125	0,087425	0,104661	9,034801	1,112345	-0,374237	-0,009125	0,087425	0,104661	9,034801	1,112345	-0,374237
11:21:16,26	0,518970	3,376998	-0,105996	0,141984	0,315991	-0,500994	-0,012306	0,094770	0,104603	1,777635	0,226137	-0,398466	-0,674518	-2,832581	-0,973449	-12,107972	14,946246	12,502613	-0,012306	0,094770	0,104603	9,217104	1,192150	-0,398466	-0,012306	0,094770	0,104603	9,217104	1,192150	-0,398466
11:21:16,31	0,518970	3,376998	-0,105996	0,141984	0,315991	-0,500994	-0,011997	0,090414	0,106251	2,035697	0,262993	-0,316645	-0,674052	-2,832933	-0,975443	-12,160485	14,927316	12,465027	-0,011997	0,090414	0,106251	9,133160	1,204786	-0,316645	-0,011997	0,090414	0,106251	9,133160	1,204786	-0,316645
11:21:16,36	0,518970	3,376998	-0,105996	0,141984	0,315991	-0,500994	-0,011926	0,089834	0,104257	2,023182	0,230703	-0,354231	-0,670993	-2,832436	-0,973482	-12,118664	14,949780	12,459881	-0,011926	0,089834	0,104257	9,075152	1,166877	-0,354231	-0,011926	0,089834	0,104257	9,075152	1,166877	-0,354231
11:21:16,41	0,518970	3,376998	-0,105996	0,141984	0,315991	-0,500994	-0,013885	0,087434	0,106218	2,188369	0,153802	-0,359377	-0,675728	-2,831649	-0,972754	-12,120116	14,909187	12,408999	-0,013885	0,087434	0,106218	9,051906	1,243785	-0,359377	-0,013885	0,087434	0,106218	9,051906	1,243785	-0,359377
11:21:16,46	0,518970	3,376998	-0,105996	0,141984	0,315991	-0,500994	-0,013026	0,089791	0,105009	2,019612	0,175358	-0,383697	-0,673464	-2,832001	-0,974692	-12,161754	14,921351	12,435561	-0,013026	0,089791	0,105009	9,068215	1,197925	-0,383697	-0,013026	0,089791	0,105009	9,068215	1,197925	-0,383697
11:21:16,51	0,518970	3,376998	-0,105996	0,141984	0,315991	-0,500994	-0,013026	0,089791	0,105009	2,019612	0,175358	-0,383697	-0,676879	-2,835075	-0,973487	-12,107435	14,898477	12,442181	-0,013026	0,089791	0,105009	9,068215	1,197925	-0,383697	-0,013026	0,089791	0,105009	9,068215	1,197925	-0,383697
11:21:16,56	0,518970	3,376998	-0,105996	0,141984	0,315991	-0,500994	-0,008657	0,091212	0,106214	1,953091	0,461044	-0,377078	-0,673388	-2,827217	-0,974313	-12,123013	14,943762	12,426683	-0,008657	0,091212	0,106214	9,113211	1,140615	-0,377078	-0,008657	0,091212	0,106214	9,113211	1,140615	-0,377078
11:21:16,61	0,518970	3,376998	-0,105996	0,141984	0,315991	-0,500994	-0,017208	0,092117	0,105388	1,937453	-0,019733	-0,392576	-0,673344	-2,833390	-0,972695	-12,111440	14,928001	12,467772	-0,017208	0,092117	0,105388	9,168627	1,331078	-0,392576	-0,017208	0,092117	0,105388	9,168627	1,331078	-0,392576
11:21:16,66	0,518970	3,376998	-0,105996	0,141984	0,315991	-0,500994	-0,011884	0,088993	0,107006	2,092047	0,275006	-0,351486	-0,676457	-2,833221	-0,972737	-12,184143	14,912033	12,462676	-0,011884	0,088993	0,107006	9,077972	1,207902	-0,351486	-0,011884	0,088993	0,107006	9,077972	1,207902	-0,351486
11:21:16,71	0,518970	3,376998	-0,105996	0,141984	0,315991	-0,500994	-0,010474	0,091773	0,106964	1,897301	0,293370	-0,356583	-0,678142	-2,828632	-0,975826	-12,135236	14,942341	12,489639	-0,010474	0,091773	0,106964	9,101465	1,115546	-0,356583	-0,010474	0,091773	0,106964	9,101465	1,115546	-0,356583
11:21:16,76	0,518970	3,376998	-0,105996	0,141984	0,315991	-0,500994	-0,013605	0,095527	0,103874	1,752778	0,157731	-0,329619	-0,669817	-2,833068	-0,975035	-12,115938	14,941239	12,455788	-0,013605	0,095527	0,103874	9,251655	1,225732	-0,329619	-0,013605	0,095527	0,103874	9,251655	1,225732	-0,329619
11:21:16,81	0,518970	3,376998	-0,105996	0,141984	0,315991	-0,500994	-0,013926	0,086099	0,104666	2,251712	0,158310	-0,363470	-0,671035	-2,833198	-0,975031	-12,127784	14,927099	12,469760	-0,013926	0,086099	0,104666	9,010517	1,251499	-0,363470	-0,013926	0,086099	0,104666	9,010517	1,251499	-0,363470
11:21:16,86	0,518970	3,376998	-0,105996	0,141984	0,315991	-0,500994	-0,013205	0,087089	0,104670	2,182112	0,192616	-0,349498	-0,677557	-2,836021	-0,975080	-12,151397	14,897859	12,414254	-0,013205	0,087089	0,104670	9,018559	1,229202	-0,349498	-0,013205	0,087089	0,104670	9,018559	1,229202	-0,349498
11:21:16,91	0,518970	3,376998	-0,105996	0,141984	0,315991	-0,500994	-0,007499	0,091326	0,104621	1,924655	0,483490	-0,405004	-0,669300	-2,828891	-0,976226	-12,125108	14,909139	12,451443	-0,007499	0,091326	0,104621	9,093712	1,072168	-0,405004	-0,007499	0,091326	0,104621	9,093712	1,072168	-0,405004
11:21:16,96	0,518970	3,376998	-0,105996	0,141984	0,315991	-0,500994	-0,017802	0,087739	0,103475	2,134055	-0,035137	-0,367815	-0,672843	-2,835953	-0,973883	-12,145558	14,886528	12,442998	-0,017802	0,087739	0,103475	9,021588	1,362324	-0,367815	-0,017802	0,087739	0,103475	9,021588	1,362324	-0,367815
11:21:17,01	0,518970	3,376998	-0,105996	0,141984	0,315991	-0,500994	-0,009915	0,087277	0,105818	2,128269	0,368592	-0,376260	-0,673450	-2,835797	-0,971962	-12,155932	14,876210	12,422143	-0,009915	0,087277	0,105818	8,979540	1,146909	-0,376260	-0,009915	0,087277	0,105818	8,979540	1,146909	-0,376260
11:21:17,06	0,518970	3,376998	-0,105996	0,141984	0,315991	-0,500994	-0,009746	0,087880	0,107739	2,082787	0,373534	-0,397116	-0,672316	-2,834225	-0,975825	-12,160490	14,877290	12,463765	-0,009746	0,087880	0,107739	8,981399	1,138615	-0,397116	-0,009746	0,087880	0,107739	8,981399	1,138615	-0,397116
11:21:17,11	0,518970	3,376998	-0,105996	0,141984	0,315991	-0,500994	-0,011675	0,087685	0,103876	2,091615	0,268773	-0,355493	-0,678722	-2,834598	-0,977018	-12,139381	14,906266	12,425279	-0,008149	0,093046	0,102683	9,152596	1,095597	-0,393980	-0,008149	0,093046	0,102683	9,152596	1,095597	-0,393980
11:21:17,16	0,518970	3,376998	-0,105996	0,141984	0,315991	-0,500994	-0,008149	0,093046	0,102683	1,848472	0,455890	-0,393980	-0,672909	-2,829760	-0,973895	-12,162877	14,905695	12,473776	-0,008149	0,093046	0,102683	9,152596	1,095597	-0,393980	-0,008149	0,093046	0,102683	9,152596	1,095597	-0,393980
11:21:17,21	0,518970	3,376998	-0,105996	0,141984	0,315991	-0,500994	-0,015246	0,090431	0,105806	1,972219	0,066811	-0,345483	-0,669804	-2,833268	-0,976204	-12,099677	14,911999	12,440833	-0,015246	0,090431	0,105806	9,071051	1,263591	-0,345483	-0,015246	0,090431	0,105806	9,071051	1,263591	-0,345483
11:21:17,26	0,518970	3,376998	-0,105996	0,141984	0,315991	-0,500994	-0,013760	0,085988	0,103497	2,240291	0,195656	-0,378425	-0,671000	-2,833485	-0,972738	-12,117316	14,907616	12,409455	-0,013760	0,085988	0,103497	8,990384	1,275797	-0,378425	-0,013760	0,085988	0,103497	8,990384	1,275797	-0,378425
11:21:17,31	0,518970	3,376998	-0,105996	0,141984	0,315991	-0,500994	-0,012974	0,086915	0,106963	2,179476	0,223425	-0,409803	-0,676446	-2,837225	-0,975438	-12,179794	14,899212	12,463272	-0,012974	0,086915	0,106963	9,002331	1,241893	-0,409803	-0,012974	0,086915	0,106963	9,002331	1,241893	-0,409803
11:21:17,36	0,518970	3,376998	-0,105996	0,141984	0,315991	-0,500994	-0,007012	0,089762	0,104263	1,992953	0,483538	-0,355987	-0,669948	-2,832600	-0,976219	-12,158995	14,902290	12,460596	-0,007012	0,089762	0,104263	9,039241	1,033996	-0,355987	-0,007012	0,089762	0,104263	9,039241	1,033996	-0,355987
11:21:17,41	0,518970	3,376998	-0,105996	0,141984	0,315991	-0,500994	-0,014266	0,086446	0,103482	2,178413	0,122798	-0,358662	-0,673486	-2,829487	-0,975085	-12,155853	14,898502	12,440222	-0,014266	0,086446	0,103482	8,964450	1,242704	-0,358662	-0,014266	0,086446	0,103482	8,964450	1,242704	-0,358662
11:21:17,46	0,518970	3,376998	-0,105996	0,141984	0,315991	-0,500994	-0,015193	0,091067	0,104615	1,936431	0,079235	-0,379036	-0,668730	-2,835357	-0,976202	-12,143160	14,887416	12,454903	-0,015193	0,091067	0,104615	9,085187	1,271872	-0,379036	-0,015193	0,091067	0,104615	9,085187	1,271872	-0,379036
11:21:17,51	0,518970	3,376998	-0,105996	0,141984	0,315991	-0,500994	-0,012488	0,084013	0,103499	2,299977	0,236422	-0,364355	-0,670506	-2,834046	-0,975050	-12,136827	14,856360	12,443339	-0,012488	0,084013	0,103499	8,895007	1,216729	-0,364355	-0,012488	0,084013	0,103499	8,895007	1,216729	-0,364355
11:21:17,56	0,518970	3,376998	-0,105996	0,141984	0,315991	-0,500994	-0,012735	0,086207	0,104651	2,162146	0,244593	-0,375919	-0,670614	-2,832610	-0,975482	-12,186970	14,862745	12,425136	-0,012735	0,086207	0,104651	8,929425	1,244286	-0,375919	-0,012735	0,086207	0,104651	8,929425	1,244286	-0,375919
11:21:17,61	0,518970	3,376998	-0,105996	0,141984	0,315991	-0,500994	-0,015651	0,086511	0,105416	2,153410	0,103007	-0,385564	-0,669311	-2,831368	-0,974284	-12,124594	14,857411	12,433695	-0,015651	0,086511	0,105416	8,944485	1,331639	-0,385564	-0,015651	0,086511	0,105416	8,944485	1,331639	-0,385564
11:21:17,66	0,518970	3,376998	-0,105996	0,141984	0,315991	-0,500994	-0,015651	0,086511	0,105416	2,153410	0,103007	-0,385564	-0,672336	-2,836730	-0,978168	-12,177708	14,887076	12,445925	-0,015651	0,086511	0,105416	8,944485	1,331639	-0,385564	-0,015651	0,086511	0,105416	8,944485	1,331639	-0,385564
11:21:17,71	0,518970	3,376998	-0,105996	0,141984	0,315991	-0,500994	-0,009495	0,086450	0,101533	2,155698	0,362306	-0,373333	-0,668740	-2,834358	-0,973538	-12,149429	14,861383	12,389672	-0,009495	0,086450	0,101533	8,942011	1,107667	-0,373333	-0,009495	0,086450	0,101533	8,942011	1,107667	-0,373333
11:21:17,76	0,518970	3,376998	-0,105996	0,141984	0,315991	-0,500994	-0,013348	0,084522	0,106163	2,247844	0,199300	-0,429587	-0,670571	-2,832448	-0,974689	-12,175056	14,888722	12,439929	-0,013348	0,084522	0,106163	8,882808	1,247101	-0,429587	-0,013348	0,084522	0,106163	8,882808	1,247101	-0,429587
11:21:17,81	0,518970	3,376998	-0,105996	0,141984	0,315991	-0,500994	-0,014086	0,087062	0,105012	2,126634	0,125025	-0,379329	-0,668787	-2,834146	-0,978923	-12,148956	14,854863	12,465435	-0,014086	0,087062	0,105012	8,960976	1,230814	-0,379329	-0,014086	0,087062	0,105012	8,960976	1,230814	-0,379329
11:21:17,86	0,518970	3,376998	-0,105996	0,141984	0,315991	-0,500994	-0,013508	0,084669	0,100778	2,234805	0,194653	-0,353823	-0,677626	-2,837074	-0,974289	-12,167255	14,846092	12,436335	-0,013508	0,084669	0,100778	8,881285	1,255009	-0,353823	-0,013508	0,084669	0,100778	8,881285	1,255009	-0,353823
11:21:17,91	0,518970	3,376998	-0,105996	0,141984	0,315991	-0,500994	-0,006553	0,090859	0,105412	1,896141	0,544861	-0,382924	-0,676462	-2,835995	-0,973896	-12,185385	14,892692	12,457516	-0,006553	0,090859	0,105412	9,028595	1,059234	-0,382924	-0,006553	0,090859	0,105412	9,028595	1,059234	-0,382924
11:21:17,96	0,518970	3,376998	-0,105996	0,141984	0,315991	-0,500994	-0,008069	0,090390	0,105805	1,951828	0,427010	-0,361742	-0,673614	-2,832901	-0,977799	-12,205450	14,866243	12,460202	-0,008069	0,090390	0,105805	9,047454	1,060417	-0,361742	-0,008069	0,090390	0,105805	9,047454	1,060417	-0,361742
11:21:18,01	0,518970	3,376998	-0,105996	0,141984	0,315991	-0,500994	-0,012173	0,089471	0,101901	1,966709	0,209454	-0,359056	-0,667007	-2,828440	-0,975415	-12,134328	14,866218	12,498584	-0,012173	0,089471	0,101901	8,990148	1,165019	-0,359056	-0,012173	0,089471	0,101901	8,990148	1,165019	-0,359056
11:21:18,06	0,518970	3,376998	-0,105996	0,141984	0,315991	-0,500994	-0,019339	0,085979	0,104285	2,183790	-0,101602	-0,320674	-0,669364	-2,834477	-0,975450	-12,161648	14,877040	12,439788	-0,019339	0,085979	0,104285	8,933169	1,416539	-0,320674	-0,019339	0,085979	0,104285	8,933169	1,416539	-0,320674
11:21:18,11	0,518970	3,376998	-0,105996	0,141984	0,315991	-0,500994	-0,012933	0,085002	0,104251	2,230302	0,202474	-0,379470	-0,672419	-2,831138	-0,972375	-12,202727	14,857734	12,442534	-0,012933	0,085002	0,104251	8,902993	1,217691	-0,379470	-0,012933	0,085002	0,104251	8,902993	1,217691	-0,379470
11:21:18,16	0,518970	3,376998	-0,105996	0,141984	0,315991	-0,500994	-0,014297	0,089317	0,107325	1,968663	0,105621	-0,376725	-0,669873	-2,831755	-0,975450	-12,109317	14,850292	12,424174	-0,014297	0,089317	0,107325	8,980082	1,227916	-0,376725	-0,014297	0,089317	0,107325	8,980082	1,227916	-0,376725
11:21:18,21	0,518970	3,376998	-0,105996	0,141984	0,315991	-0,500994	-0,015035	0,086804	0,104251	2,139636	0,151825	-0,395085	-0,673498	-2,836439	-0,977393	-12,159028	14,850176	12,434232	-0,015035	0,086804	0,104251	8,953728	1,332107	-0,395085	-0,015035	0,086804	0,104251	8,953728	1,332107	-0,395085
11:21:18,26	0,518970	3,376998	-0,105996	0,141984	0,315991	-0,500994	-0,009166	0,087601	0,102308	2,073214	0,414027	-0,385026	-0,668189	-2,831826	-0,976227	-12,149589	14,865103	12,445196	-0,009166	0,087601	0,102308	8,949904	1,133583	-0,385026	-0,009166	0,087601	0,102308	8,949904	1,133583	-0,385026
11:21:18,31	0,518970	3,376998	-0,105996	0,141984	0,315991	-0,500994	-0,015816	0,085310	0,103474	2,210009	0,068958	-0,374062	-0,672955	-2,835696	-0,973908	-12,178010	14,828131	12,431805	-0,015816	0,085310	0,103474	8,906832	1,310509	-0,374062	-0,015816	0,085310	0,103474	8,906832	1,310509	-0,374062
11:21:18,36	0,518970	3,376998	-0,105996	0,141984	0,315991	-0,500994	-0,014567	0,086791	0,105798	2,105214	0,069611	-0,340966	-0,667686	-2,830255	-0,974255	-12,176461	14,849566	12,507082	-0,014567	0,086791	0,105798	8,918319	1,213143	-0,340966	-0,014567	0,086791	0,105798	8,918319	1,213143	-0,340966
11:21:18,41	0,518970	3,376998	-0,105996	0,141984	0,315991	-0,500994	-0,010214	0,085533	0,104271	2,154549	0,361005	-0,357397	-0,674175	-2,831598	-0,973545	-12,193381	14,846174	12,432717	-0,010214	0,085533	0,104271	8,868879	1,162795	-0,357397	-0,010214	0,085533	0,104271	8,868879	1,162795	-0,357397
11:21:18,46	0,518970	3,376998	-0,105996	0,141984	0,315991	-0,500994	-0,012416	0,089516	0,104245	1,954063	0,256783	-0,371851	-0,673531	-2,832667	-0,975456	-12,158633	14,827335	12,447407	-0,012416	0,089516	0,104245	8,981062	1,231474	-0,371851	-0,012416	0,089516	0,104245	8,981062	1,231474	-0,371851
11:21:18,51	0,518970	3,376998	-0,105996	0,141984	0,315991	-0,500994	-0,012416	0,089516	0,104245	1,954063	0,256783	-0,371851	-0,671255	-2,832621	-0,975468	-12,192460	14,816780	12,447824	-0,012416	0,089516	0,104245	8,981062	1,231474	-0,371851	-0,012416	0,089516	0,104245	8,981062	1,231474	-0,371851
11:21:18,56	0,518970	3,376998	-0,105996	0,141984	0,315991	-0,500994	-0,013595	0,087568	0,104233	2,029278	0,171504	-0,371434	-0,671204	-2,830470	-0,974315	-12,177048	14,845848	12,433688	-0,013595	0,087568	0,104233	8,903399	1,238676	-0,371434	-0,013595	0,087568	0,104233	8,903399	1,238676	-0,371434
11:21:18,61	0,518970	3,376998	-0,105996	0,141984	0,315991	-0,500994	-0,015483	0,088600	0,105386	2,008532	0,072115	-0,385570	-0,676586	-2,832961	-0,975857	-12,211027	14,837361	12,467320	-0,015483	0,088600	0,105386	8,963608	1,287533	-0,385570	-0,015483	0,088600	0,105386	8,963608	1,287533	-0,385570
11:21:18,66	0,518970	3,376998	-0,105996	0,141984	0,315991	-0,500994	-0,010635	0,092015	0,103844	1,806595	0,299054	-0,351939	-0,675981	-2,832590	-0,976646	-12,203674	14,837886	12,448520	-0,010635	0,092015	0,103844	9,029774	1,133865	-0,351939	-0,010635	0,092015	0,103844	9,029774	1,133865	-0,351939
11:21:18,71	0,518970	3,376998	-0,105996	0,141984	0,315991	-0,500994	-0,011258	0,091677	0,103055	1,828330	0,272750	-0,370738	-0,670609	-2,831450	-0,973910	-12,175902	14,846539	12,447945	-0,011258	0,091677	0,103055	9,024935	1,156487	-0,370738	-0,011258	0,091677	0,103055	9,024935	1,156487	-0,370738
11:21:18,76	0,518970	3,376998	-0,105996	0,141984	0,315991	-0,500994	-0,014932	0,087594	0,105791	2,062010	0,101422	-0,371314	-0,668291	-2,829230	-0,975087	-12,188664	14,855282	12,449802	-0,014932	0,087594	0,105791	8,938123	1,273575	-0,371314	-0,014932	0,087594	0,105791	8,938123	1,273575	-0,371314
11:21:18,81	0,518970	3,376998	-0,105996	0,141984	0,315991	-0,500994	-0,018013	0,086696	0,104614	2,109872	-0,074213	-0,369456	-0,666460	-2,833528	-0,976205	-12,163059	14,847590	12,469032	-0,018013	0,086696	0,104614	8,915530	1,339798	-0,369456	-0,018013	0,086696	0,104614	8,915530	1,339798	-0,369456
11:21:18,86	0,518970	3,376998	-0,105996	0,141984	0,315991	-0,500994	-0,015206	0,082962	0,103495	2,310217	0,097759	-0,350226	-0,668285	-2,836710	-0,977772	-12,188730	14,823207	12,454146	-0,015206	0,082962	0,103495	8,822700	1,291439	-0,350226	-0,015206	0,082962	0,103495	8,822700	1,291439	-0,350226
11:21:18,91	0,518970	3,376998	-0,105996	0,141984	0,315991	-0,500994	-0,011538	0,082951	0,101929	2,276804	0,278463	-0,365113	-0,670065	-2,830601	-0,974694	-12,183260	14,817886	12,447799	-0,011538	0,082951	0,101929	8,788475	1,184193	-0,365113	-0,011538	0,082951	0,101929	8,788475	1,184193	-0,365113
11:21:18,96	0,518970	3,376998	-0,105996	0,141984	0,315991	-0,500994	-0,015939	0,087547	0,105007	2,035947	0,057033	-0,371459	-0,667602	-2,828381	-0,975853	-12,133671	14,836308	12,434805	-0,015939	0,087547	0,105007	8,908391	1,308205	-0,371459	-0,015939	0,087547	0,105007	8,908391	1,308205	-0,371459
11:21:19,01	0,518970	3,376998	-0,105996	0,141984	0,315991	-0,500994	-0,019092	0,086525	0,103848	2,129866	-0,073231	-0,384454	-0,670612	-2,835839	-0,972315	-12,172974	14,801466	12,473919	-0,019092	0,086525	0,103848	8,922043	1,425515	-0,384454	-0,019092	0,086525	0,103848	8,922043	1,425515	-0,384454
11:21:19,06	0,518970	3,376998	-0,105996	0,141984	0,315991	-0,500994	-0,011130	0,085402	0,107386	2,138411	0,324217	-0,345339	-0,675342	-2,838656	-0,974273	-12,185656	14,796735	12,454474	-0,011130	0,085402	0,107386	8,842472	1,197885	-0,345339	-0,011130	0,085402	0,107386	8,842472	1,197885	-0,345339
11:21:19,11	0,518970	3,376998	-0,105996	0,141984	0,315991	-0,500994	-0,006325	0,088090	0,105428	1,988182	0,565448	-0,364785	-0,670052	-2,832284	-0,977007	-12,185620	14,847135	12,464456	-0,006325	0,088090	0,105428	8,903272	1,061942	-0,364785	-0,006325	0,088090	0,105428	8,903272	1,061942	-0,364785
11:21:19,16	0,518970	3,376998	-0,105996	0,141984	0,315991	-0,500994	-0,014487	0,086695	0,102694	2,104419	0,115820	-0,354802	-0,671184	-2,837978	-0,972717	-12,182825	14,830129	12,450542	-0,014487	0,086695	0,102694	8,909954	1,253083	-0,354802	-0,014487	0,086695	0,102694	8,909954	1,253083	-0,354802
11:21:19,21	0,518970	3,376998	-0,105996	0,141984	0,315991	-0,500994	-0,008991	0,084828	0,106984	2,188159	0,412547	-0,368716	-0,670575	-2,838639	-0,978935	-12,169230	14,843550	12,440087	-0,008991	0,084828	0,106984	8,847156	1,118357	-0,368716	-0,008991	0,084828	0,106984	8,847156	1,118357	-0,368716
11:21:19,26	0,518970	3,376998	-0,105996	0,141984	0,315991	-0,500994	-0,008723	0,083970	0,100766	2,251198	0,431541	-0,379171	-0,671831	-2,832350	-0,974319	-12,191092	14,819404	12,427755	-0,008723	0,083970	0,100766	8,842837	1,116321	-0,379171	-0,008723	0,083970	0,100766	8,842837	1,116321	-0,379171
11:21:19,31	0,518970	3,376998	-0,105996	0,141984	0,315991	-0,500994	-0,013541	0,088202	0,105382	1,999267	0,174152	-0,391503	-0,674729	-2,834215	-0,972359	-12,176737	14,819805	12,435340	-0,013541	0,088202	0,105382	8,923157	1,237134	-0,391503	-0,013541	0,088202	0,105382	8,923157	1,237134	-0,391503
11:21:19,36	0,518970	3,376998	-0,105996	0,141984	0,315991	-0,500994	-0,010477	0,089779	0,107342	1,924785	0,345718	-0,383918	-0,668930	-2,828646	-0,974693	-12,191349	14,802790	12,462420	-0,010477	0,089779	0,107342	8,972473	1,168166	-0,383918	-0,010477	0,089779	0,107342	8,972473	1,168166	-0,383918
11:21:19,41	0,518970	3,376998	-0,105996	0,141984	0,315991	-0,500994	-0,018199	0,087542	0,105008	2,019084	-0,059984	-0,356838	-0,667718	-2,835163	-0,975034	-12,192940	14,814120	12,486476	-0,018199	0,087542	0,105008	8,891143	1,368658	-0,356838	-0,018199	0,087542	0,105008	8,891143	1,368658	-0,356838
11:21:19,46	0,518970	3,376998	-0,105996	0,141984	0,315991	-0,500994	-0,013162	0,083234	0,104666	2,252149	0,194934	-0,332783	-0,668274	-2,836058	-0,975816	-12,185754	14,829738	12,472613	-0,013162	0,083234	0,104666	8,785982	1,228116	-0,332783	-0,013162	0,083234	0,104666	8,785982	1,228116	-0,332783
11:21:19,51	0,518970	3,376998	-0,105996	0,141984	0,315991	-0,500994	-0,012108	0,083268	0,103885	2,267486	0,248136	-0,346645	-0,667223	-2,830670	-0,975861	-12,229201	14,824163	12,469044	-0,012108	0,083268	0,103885	8,804009	1,198609	-0,346645	-0,012108	0,083268	0,103885	8,804009	1,198609	-0,346645
11:21:19,56	0,518970	3,376998	-0,105996	0,141984	0,315991	-0,500994	-0,017300	0,085052	0,103840	2,148166	-0,056713	-0,350214	-0,667789	-2,833267	-0,973913	-12,223757	14,804280	12,456993	-0,017300	0,085052	0,103840	8,824732	1,301372	-0,350214	-0,017300	0,085052	0,103840	8,824732	1,301372	-0,350214
11:21:19,61	0,518970	3,376998	-0,105996	0,141984	0,315991	-0,500994	-0,014768	0,084244	0,105788	2,175688	0,089644	-0,362266	-0,675395	-2,832595	-0,973128	-12,197742	14,806183	12,469629	-0,014768	0,084244	0,105788	8,788820	1,248911	-0,362266	-0,014768	0,084244	0,105788	8,788820	1,248911	-0,362266
11:21:19,66	0,518970	3,376998	-0,105996	0,141984	0,315991	-0,500994	-0,011547	0,091166	0,106573	1,830398	0,278701	-0,349629	-0,668975	-2,831419	-0,973544	-12,220818	14,793227	12,441918	-0,011547	0,091166	0,106573	8,986911	1,185139	-0,349629	-0,011547	0,091166	0,106573	8,986911	1,185139	-0,349629
11:21:19,71	0,518970	3,376998	-0,105996	0,141984	0,315991	-0,500994	-0,015775	0,086194	0,106157	2,066170	0,045321	-0,377340	-0,666511	-2,833252	-0,974290	-12,178364	14,805428	12,442480	-0,015775	0,086194	0,106157	8,832402	1,283684	-0,377340	-0,015775	0,086194	0,106157	8,832402	1,283684	-0,377340
11:21:19,76	0,518970	3,376998	-0,105996	0,141984	0,315991	-0,500994	-0,015420	0,083144	0,105411	2,256568	0,094487	-0,376778	-0,673573	-2,838082	-0,976606	-12,183291	14,808168	12,451781	-0,015420	0,083144	0,105411	8,783368	1,304922	-0,376778	-0,015420	0,083144	0,105411	8,783368	1,304922	-0,376778
11:21:19,81	0,518970	3,376998	-0,105996	0,141984	0,315991	-0,500994	-0,007706	0,086845	0,103094	2,064017	0,489976	-0,367477	-0,673694	-2,828517	-0,975128	-12,230421	14,840092	12,434407	-0,007706	0,086845	0,103094	8,881358	1,094866	-0,367477	-0,007706	0,086845	0,103094	8,881358	1,094866	-0,367477
11:21:19,86	0,518970	3,376998	-0,105996	0,141984	0,315991	-0,500994	-0,015929	0,091732	0,104572	1,813985	0,005573	-0,384852	-0,667149	-2,837687	-0,975846	-12,204168	14,785571	12,432597	-0,015929	0,091732	0,104572	9,014939	1,256012	-0,384852	-0,015929	0,091732	0,104572	9,014939	1,256012	-0,384852
11:21:19,91	0,518970	3,376998	-0,105996	0,141984	0,315991	-0,500994	-0,011260	0,081479	0,103855	2,313044	0,298372	-0,386661	-0,670762	-2,830335	-0,976260	-12,221701	14,797802	12,458114	-0,011260	0,081479	0,103855	8,709149	1,182272	-0,386661	-0,011260	0,081479	0,103855	8,709149	1,182272	-0,386661
11:21:19,96	0,518970	3,376998	-0,105996	0,141984	0,315991	-0,500994	-0,016110	0,083496	0,103891	2,256840	0,077835	-0,341876	-0,666470	-2,832478	-0,975810	-12,152391	14,811876	12,477382	-0,016110	0,083496	0,103891	8,811263	1,342498	-0,341876	-0,016110	0,083496	0,103891	8,811263	1,342498	-0,341876
11:21:20,01	0,518970	3,376998	-0,105996	0,141984	0,315991	-0,500994	-0,016110	0,083496	0,103891	2,256840	0,077835	-0,341876	-0,668398	-2,831022	-0,974691	-12,219154	14,790572	12,466898	-0,016110	0,083496	0,103891	8,811263	1,342498	-0,341876	-0,016110	0,083496	0,103891	8,811263	1,342498	-0,341876
11:21:20,06	0,518970	3,376998	-0,105996	0,141984	0,315991	-0,500994	-0,016408	0,085893	0,105009	2,080360	0,015187	-0,352360	-0,674889	-2,835627	-0,975473	-12,234211	14,784183	12,455829	-0,016408	0,085893	0,105009	8,822955	1,303220	-0,352360	-0,016408	0,085893	0,105009	8,822955	1,303220	-0,352360
11:21:20,11	0,518970	3,376998	-0,105996	0,141984	0,315991	-0,500994	-0,009175	0,089212	0,104228	1,894695	0,381482	-0,363430	-0,668992	-2,828564	-0,975483	-12,219382	14,806021	12,463294	-0,009175	0,089212	0,104228	8,897856	1,101688	-0,363430	-0,009175	0,089212	0,104228	8,897856	1,101688	-0,363430
11:21:20,16	0,518970	3,376998	-0,105996	0,141984	0,315991	-0,500994	-0,018240	0,087636	0,104217	2,002961	-0,087975	-0,355964	-0,667126	-2,836385	-0,976988	-12,181304	14,775767	12,457167	-0,018240	0,087636	0,104217	8,882424	1,343835	-0,355964	-0,018240	0,087636	0,104217	8,882424	1,343835	-0,355964
11:21:20,21	0,518970	3,376998	-0,105996	0,141984	0,315991	-0,500994	-0,012399	0,082110	0,102712	2,283168	0,263836	-0,362092	-0,673036	-2,836880	-0,975471	-12,217567	14,834669	12,438027	-0,012399	0,082110	0,102712	8,728815	1,237164	-0,362092	-0,012399	0,082110	0,102712	8,728815	1,237164	-0,362092
11:21:20,26	0,518970	3,376998	-0,105996	0,141984	0,315991	-0,500994	-0,009015	0,086981	0,104230	2,062769	0,378944	-0,381231	-0,670137	-2,837116	-0,975455	-12,206887	14,743646	12,445149	-0,009015	0,086981	0,104230	8,890769	1,086634	-0,381231	-0,009015	0,086981	0,104230	8,890769	1,086634	-0,381231
11:21:20,31	0,518970	3,376998	-0,105996	0,141984	0,315991	-0,500994	-0,010261	0,084352	0,104246	2,125968	0,368927	-0,374110	-0,671865	-2,832210	-0,975856	-12,202013	14,825895	12,458097	-0,010261	0,084352	0,104246	8,747622	1,174407	-0,374110	-0,010261	0,084352	0,104246	8,747622	1,174407	-0,374110
11:21:20,36	0,518970	3,376998	-0,105996	0,141984	0,315991	-0,500994	-0,013645	0,088301	0,103845	1,994287	0,156031	-0,361162	-0,670159	-2,828517	-0,975885	-12,219171	14,817754	12,449182	-0,013645	0,088301	0,103845	8,925938	1,227192	-0,361162	-0,013645	0,088301	0,103845	8,925938	1,227192	-0,361162
11:21:20,41	0,518970	3,376998	-0,105996	0,141984	0,315991	-0,500994	-0,008034	0,084464	0,105039	2,126083	0,451653	-0,345050	-0,668944	-2,829998	-0,972760	-12,208754	14,809395	12,451741	-0,008034	0,084464	0,105039	8,756524	1,082296	-0,345050	-0,008034	0,084464	0,105039	8,756524	1,082296	-0,345050
11:21:20,46	0,518970	3,376998	-0,105996	0,141984	0,315991	-0,500994	-0,008034	0,084464	0,105039	2,126083	0,451653	-0,345050	-0,668428	-2,833266	-0,972019	-12,245958	14,774468	12,406552	-0,008034	0,084464	0,105039	8,756524	1,082296	-0,345050	-0,008034	0,084464	0,105039	8,756524	1,082296	-0,345050
11:21:20,51	0,518970	3,376998	-0,105996	0,141984	0,315991	-0,500994	-0,014450	0,084797	0,107682	2,109996	0,101845	-0,412707	-0,667195	-2,835692	-0,971958	-12,229044	14,798592	12,460263	-0,014450	0,084797	0,107682	8,766567	1,236171	-0,412707	-0,014450	0,084797	0,107682	8,766567	1,236171	-0,412707
11:21:20,56	0,518970	3,376998	-0,105996	0,141984	0,315991	-0,500994	-0,012965	0,082517	0,107743	2,257932	0,181650	-0,358995	-0,666676	-2,832085	-0,974716	-12,240876	14,772938	12,437641	-0,012965	0,082517	0,107743	8,735482	1,199406	-0,358995	-0,012965	0,082517	0,107743	8,735482	1,199406	-0,358995
11:21:20,61	0,518970	3,376998	-0,105996	0,141984	0,315991	-0,500994	-0,016348	0,083871	0,104984	2,159386	0,008336	-0,381618	-0,667197	-2,836460	-0,975450	-12,215534	14,769340	12,456353	-0,016348	0,083871	0,104984	8,743232	1,291623	-0,381618	-0,016348	0,083871	0,104984	8,743232	1,291623	-0,381618
11:21:20,66	0,518970	3,376998	-0,105996	0,141984	0,315991	-0,500994	-0,012299	0,082135	0,104251	2,259220	0,242607	-0,362906	-0,670789	-2,834373	-0,975477	-12,245722	14,794816	12,457185	-0,012299	0,082135	0,104251	8,706780	1,208083	-0,362906	-0,012299	0,082135	0,104251	8,706780	1,208083	-0,362906
11:21:20,71	0,518970	3,376998	-0,105996	0,141984	0,315991	-0,500994	-0,012310	0,086289	0,104224	2,050165	0,203142	-0,362074	-0,666719	-2,835881	-0,976645	-12,269762	14,786111	12,453498	-0,012310	0,086289	0,104224	8,823838	1,169498	-0,362074	-0,012310	0,086289	0,104224	8,823838	1,169498	-0,362074
11:21:20,76	0,518970	3,376998	-0,105996	0,141984	0,315991	-0,500994	-0,013039	0,082009	0,103056	2,253137	0,148791	-0,365760	-0,667286	-2,836463	-0,977020	-12,249567	14,756341	12,457226	-0,013039	0,082009	0,103056	8,690874	1,172338	-0,365760	-0,013039	0,082009	0,103056	8,690874	1,172338	-0,365760
11:21:20,81	0,518970	3,376998	-0,105996	0,141984	0,315991	-0,500994	-0,012252	0,082210	0,102681	2,227006	0,222093	-0,362033	-0,668361	-2,834234	-0,975072	-12,216886	14,806942	12,457471	-0,012252	0,082210	0,102681	8,680514	1,183854	-0,362033	-0,012252	0,082210	0,102681	8,680514	1,183854	-0,362033
11:21:20,86	0,518970	3,376998	-0,105996	0,141984	0,315991	-0,500994	-0,013645	0,084256	0,104629	2,180816	0,152669	-0,361788	-0,663687	-2,831626	-0,975472	-12,216290	14,772662	12,448114	-0,013645	0,084256	0,104629	8,794875	1,223766	-0,361788	-0,013645	0,084256	0,104629	8,794875	1,223766	-0,361788
11:21:20,91	0,518970	3,376998	-0,105996	0,141984	0,315991	-0,500994	-0,018240	0,081511	0,104228	2,294123	-0,068642	-0,371144	-0,671949	-2,837226	-0,978583	-12,230265	14,764464	12,437939	-0,018240	0,081511	0,104228	8,692766	1,363204	-0,371144	-0,018240	0,081511	0,104228	8,692766	1,363204	-0,371144
11:21:20,96	0,518970	3,376998	-0,105996	0,141984	0,315991	-0,500994	-0,009259	0,085866	0,101117	2,053572	0,390346	-0,381319	-0,670708	-2,841332	-0,976226	-12,214862	14,759465	12,435792	-0,009259	0,085866	0,101117	8,794087	1,117215	-0,381319	-0,009259	0,085866	0,101117	8,794087	1,117215	-0,381319
11:21:21,01	0,518970	3,376998	-0,105996	0,141984	0,315991	-0,500994	-0,006324	0,082739	0,103475	2,219577	0,558819	-0,383467	-0,672536	-2,838510	-0,975460	-12,230186	14,744579	12,449644	-0,006324	0,082739	0,103475	8,714580	1,055268	-0,383467	-0,006324	0,082739	0,103475	8,714580	1,055268	-0,383467
11:21:21,06	0,518970	3,376998	-0,105996	0,141984	0,315991	-0,500994	-0,007854	0,085732	0,104241	2,043361	0,473459	-0,369614	-0,664340	-2,831345	-0,975491	-12,243270	14,765562	12,443259	-0,007854	0,085732	0,104241	8,773354	1,089970	-0,369614	-0,007854	0,085732	0,104241	8,773354	1,089970	-0,369614
11:21:21,11	0,518970	3,376998	-0,105996	0,141984	0,315991	-0,500994	-0,018158	0,082217	0,104210	2,237779	-0,084164	-0,375999	-0,667223	-2,831825	-0,974301	-12,217024	14,769118	12,461190	-0,018158	0,082217	0,104210	8,691832	1,341201	-0,375999	-0,018158	0,082217	0,104210	8,691832	1,341201	-0,375999
11:21:21,16	0,518970	3,376998	-0,105996	0,141984	0,315991	-0,500994	-0,016300	0,084474	0,105400	2,136606	0,033393	-0,358068	-0,666003	-2,827223	-0,972771	-12,190234	14,766808	12,436578	-0,016300	0,084474	0,105400	8,767852	1,312921	-0,358068	-0,016300	0,084474	0,105400	8,767852	1,312921	-0,358068
11:21:21,21	0,518970	3,376998	-0,105996	0,141984	0,315991	-0,500994	-0,020895	0,085718	0,106930	2,083313	-0,181221	-0,382681	-0,666658	-2,835566	-0,977399	-12,222750	14,740654	12,456920	-0,020895	0,085718	0,106930	8,812212	1,459059	-0,382681	-0,020895	0,085718	0,106930	8,812212	1,459059	-0,382681
11:21:21,26	0,518970	3,376998	-0,105996	0,141984	0,315991	-0,500994	-0,013342	0,082115	0,102302	2,231809	0,196465	-0,362338	-0,671297	-2,831412	-0,977434	-12,198168	14,790685	12,429035	-0,013342	0,082115	0,102302	8,677799	1,243815	-0,362338	-0,013342	0,082115	0,102302	8,677799	1,243815	-0,362338
11:21:21,31	0,518970	3,376998	-0,105996	0,141984	0,315991	-0,500994	-0,014621	0,088209	0,102267	1,970508	0,126257	-0,390224	-0,668319	-2,841684	-0,975823	-12,211092	14,791106	12,446572	-0,014621	0,088209	0,102267	8,894926	1,273968	-0,390224	-0,014621	0,088209	0,102267	8,894926	1,273968	-0,390224
11:21:21,36	0,518970	3,376998	-0,105996	0,141984	0,315991	-0,500994	-0,007214	0,080494	0,103878	2,365602	0,499991	-0,372686	-0,671948	-2,837434	-0,973124	-12,236659	14,761424	12,463626	-0,007214	0,080494	0,103878	8,684375	1,066294	-0,372686	-0,007214	0,080494	0,103878	8,684375	1,066294	-0,372686
11:21:21,41	0,518970	3,376998	-0,105996	0,141984	0,315991	-0,500994	-0,009080	0,085762	0,106577	2,053183	0,395649	-0,355632	-0,666667	-2,837911	-0,980095	-12,233830	14,766707	12,483385	-0,009080	0,085762	0,106577	8,785486	1,108447	-0,355632	-0,009080	0,085762	0,106577	8,785486	1,108447	-0,355632
11:21:21,46	0,518970	3,376998	-0,105996	0,141984	0,315991	-0,500994	-0,011307	0,080950	0,099606	2,309390	0,279652	-0,335873	-0,669585	-2,835099	-0,976658	-12,231934	14,779751	12,423463	-0,011307	0,080950	0,099606	8,663960	1,167272	-0,335873	-0,011307	0,080950	0,099606	8,663960	1,167272	-0,335873
11:21:21,51	0,518970	3,376998	-0,105996	0,141984	0,315991	-0,500994	-0,010051	0,086412	0,105745	1,982543	0,333595	-0,403962	-0,672657	-2,832533	-0,975127	-12,270846	14,737760	12,435971	-0,010051	0,086412	0,105745	8,765910	1,122614	-0,403962	-0,010051	0,086412	0,105745	8,765910	1,122614	-0,403962
11:21:21,56	0,518970	3,376998	-0,105996	0,141984	0,315991	-0,500994	-0,012970	0,088826	0,104574	1,856269	0,175630	-0,383287	-0,666631	-2,834281	-0,975849	-12,211140	14,743853	12,451310	-0,012970	0,088826	0,104574	8,829094	1,193739	-0,383287	-0,012970	0,088826	0,104574	8,829094	1,193739	-0,383287
11:21:21,61	0,518970	3,376998	-0,105996	0,141984	0,315991	-0,500994	-0,014469	0,082733	0,103852	2,208229	0,146331	-0,367948	-0,667800	-2,834616	-0,975059	-12,224309	14,794627	12,476565	-0,014469	0,082733	0,103852	8,702761	1,282129	-0,367948	-0,014469	0,082733	0,103852	8,702761	1,282129	-0,367948
11:21:21,66	0,518970	3,376998	-0,105996	0,141984	0,315991	-0,500994	-0,013594	0,083578	0,104642	2,201655	0,155031	-0,342693	-0,667845	-2,834711	-0,975866	-12,241595	14,778355	12,447620	-0,013594	0,083578	0,104642	8,762552	1,222153	-0,342693	-0,013594	0,083578	0,104642	8,762552	1,222153	-0,342693
11:21:21,71	0,518970	3,376998	-0,105996	0,141984	0,315991	-0,500994	-0,013490	0,083570	0,103835	2,179370	0,153601	-0,371639	-0,669673	-2,837459	-0,975098	-12,265056	14,734556	12,435577	-0,013490	0,083570	0,103835	8,739588	1,212566	-0,371639	-0,013490	0,083570	0,103835	8,739588	1,212566	-0,371639
11:21:21,76	0,518970	3,376998	-0,105996	0,141984	0,315991	-0,500994	-0,010196	0,083779	0,104602	2,118814	0,326490	-0,383681	-0,675455	-2,834803	-0,975857	-12,213325	14,764056	12,455227	-0,010196	0,083779	0,104602	8,695478	1,126846	-0,383681	-0,010196	0,083779	0,104602	8,695478	1,126846	-0,383681
11:21:21,81	0,518970	3,376998	-0,105996	0,141984	0,315991	-0,500994	-0,009605	0,090114	0,103844	1,840834	0,387274	-0,364031	-0,671508	-2,834490	-0,976688	-12,285470	14,729285	12,422173	-0,009605	0,090114	0,103844	8,914756	1,141234	-0,364031	-0,009605	0,090114	0,103844	8,914756	1,141234	-0,364031
11:21:21,86	0,518970	3,376998	-0,105996	0,141984	0,315991	-0,500994	-0,011849	0,086852	0,103012	1,944230	0,225460	-0,397085	-0,672042	-2,832564	-0,975485	-12,265673	14,770840	12,471214	-0,011849	0,086852	0,103012	8,762150	1,155623	-0,397085	-0,011849	0,086852	0,103012	8,762150	1,155623	-0,397085
11:21:21,91	0,518970	3,376998	-0,105996	0,141984	0,315991	-0,500994	-0,013250	0,088278	0,104215	1,915973	0,148966	-0,348044	-0,667799	-2,836806	-0,975848	-12,222744	14,768735	12,446804	-0,013250	0,088278	0,104215	8,845820	1,189121	-0,348044	-0,013250	0,088278	0,104215	8,845820	1,189121	-0,348044
11:21:21,96	0,518970	3,376998	-0,105996	0,141984	0,315991	-0,500994	-0,011698	0,082483	0,103853	2,236968	0,267901	-0,372454	-0,670807	-2,831942	-0,975504	-12,240047	14,765447	12,432334	-0,011698	0,082483	0,103853	8,711886	1,186222	-0,372454	-0,011698	0,082483	0,103853	8,711886	1,186222	-0,372454
11:21:22,01	0,518970	3,376998	-0,105996	0,141984	0,315991	-0,500994	-0,010841	0,084226	0,105000	2,094012	0,350643	-0,397405	-0,667306	-2,831238	-0,975866	-12,242653	14,746361	12,466595	-0,010841	0,084226	0,105000	8,705715	1,201636	-0,397405	-0,010841	0,084226	0,105000	8,705715	1,201636	-0,397405
11:21:22,06	0,518970	3,376998	-0,105996	0,141984	0,315991	-0,500994	-0,010841	0,084226	0,105000	2,094012	0,350643	-0,397405	-0,667226	-2,837989	-0,974680	-12,227966	14,746733	12,445366	-0,010841	0,084226	0,105000	8,705715	1,201636	-0,397405	-0,010841	0,084226	0,105000	8,705715	1,201636	-0,397405
11:21:22,11	0,518970	3,376998	-0,105996	0,141984	0,315991	-0,500994	-0,010960	0,081395	0,105021	2,271895	0,312783	-0,373893	-0,666064	-2,833899	-0,975058	-12,220818	14,747741	12,475433	-0,010960	0,081395	0,105021	8,661380	1,173130	-0,373893	-0,010960	0,081395	0,105021	8,661380	1,173130	-0,373893
11:21:22,16	0,518970	3,376998	-0,105996	0,141984	0,315991	-0,500994	-0,015083	0,082434	0,104642	2,222314	0,104077	-0,343825	-0,670911	-2,837588	-0,975111	-12,288189	14,720397	12,435136	-0,015083	0,082434	0,104642	8,693361	1,288075	-0,343825	-0,015083	0,082434	0,104642	8,693361	1,288075	-0,343825
11:21:22,21	0,518970	3,376998	-0,105996	0,141984	0,315991	-0,500994	-0,009465	0,084786	0,104590	2,042605	0,351516	-0,384123	-0,670078	-2,832897	-0,974684	-12,182152	14,779095	12,446197	-0,009465	0,084786	0,104590	8,698344	1,094537	-0,384123	-0,009465	0,084786	0,104590	8,698344	1,094537	-0,384123
11:21:22,26	0,518970	3,376998	-0,105996	0,141984	0,315991	-0,500994	-0,013944	0,086411	0,105017	2,061984	0,181106	-0,373062	-0,674940	-2,836863	-0,971994	-12,250575	14,725939	12,432442	-0,013944	0,086411	0,105017	8,845244	1,275704	-0,373062	-0,013944	0,086411	0,105017	8,845244	1,275704	-0,373062
11:21:22,31	0,518970	3,376998	-0,105996	0,141984	0,315991	-0,500994	-0,008078	0,088639	0,107706	1,865899	0,453446	-0,386817	-0,672109	-2,832253	-0,973162	-12,286579	14,731981	12,473650	-0,008078	0,088639	0,107706	8,824032	1,087583	-0,386817	-0,008078	0,088639	0,107706	8,824032	1,087583	-0,386817
11:21:22,36	0,518970	3,376998	-0,105996	0,141984	0,315991	-0,500994	-0,013486	0,088492	0,106539	1,860766	0,138015	-0,345608	-0,670291	-2,832199	-0,977430	-12,264076	14,756349	12,467428	-0,013486	0,088492	0,106539	8,807370	1,196701	-0,345608	-0,013486	0,088492	0,106539	8,807370	1,196701	-0,345608
11:21:22,41	0,518970	3,376998	-0,105996	0,141984	0,315991	-0,500994	-0,014442	0,086945	0,102271	1,973568	0,095633	-0,351830	-0,669083	-2,840330	-0,976618	-12,267039	14,738571	12,465398	-0,014442	0,086945	0,102271	8,798728	1,229326	-0,351830	-0,014442	0,086945	0,102271	8,798728	1,229326	-0,351830
11:21:22,46	0,518970	3,376998	-0,105996	0,141984	0,315991	-0,500994	-0,008004	0,081833	0,103083	2,222525	0,436724	-0,353861	-0,669622	-2,836568	-0,977406	-12,238628	14,753926	12,456852	-0,008004	0,081833	0,103083	8,646378	1,065046	-0,353861	-0,008004	0,081833	0,103083	8,646378	1,065046	-0,353861
11:21:22,51	0,518970	3,376998	-0,105996	0,141984	0,315991	-0,500994	-0,010992	0,084180	0,102294	2,127948	0,298263	-0,362407	-0,667931	-2,834991	-0,977017	-12,259739	14,729747	12,475965	-0,010992	0,084180	0,102294	8,736095	1,161161	-0,362407	-0,010992	0,084180	0,102294	8,736095	1,161161	-0,362407
11:21:22,56	0,518970	3,376998	-0,105996	0,141984	0,315991	-0,500994	-0,013204	0,083504	0,102684	2,131613	0,177045	-0,343294	-0,665469	-2,834462	-0,971967	-12,223060	14,732199	12,448871	-0,013204	0,083504	0,102684	8,686681	1,213587	-0,343294	-0,013204	0,083504	0,102684	8,686681	1,213587	-0,343294
11:21:22,61	0,518970	3,376998	-0,105996	0,141984	0,315991	-0,500994	-0,014894	0,081637	0,107734	2,249169	0,119747	-0,370387	-0,673147	-2,835592	-0,975861	-12,228151	14,734073	12,449858	-0,014894	0,081637	0,107734	8,657664	1,288888	-0,370387	-0,014894	0,081637	0,107734	8,657664	1,288888	-0,370387
11:21:22,66	0,518970	3,376998	-0,105996	0,141984	0,315991	-0,500994	-0,010075	0,087720	0,103840	1,931901	0,364951	-0,369400	-0,664336	-2,839174	-0,971586	-12,255782	14,720686	12,428723	-0,010075	0,087720	0,103840	8,817956	1,155860	-0,369400	-0,010075	0,087720	0,103840	8,817956	1,155860	-0,369400
11:21:22,71	0,518970	3,376998	-0,105996	0,141984	0,315991	-0,500994	-0,011379	0,078299	0,108115	2,396395	0,279941	-0,390535	-0,673222	-2,831644	-0,973184	-12,260987	14,737155	12,434703	-0,011379	0,078299	0,108115	8,542886	1,173162	-0,390535	-0,011379	0,078299	0,108115	8,542886	1,173162	-0,390535
11:21:22,76	0,518970	3,376998	-0,105996	0,141984	0,315991	-0,500994	-0,013457	0,089760	0,106517	1,812096	0,159109	-0,384555	-0,672067	-2,839702	-0,973912	-12,280785	14,716145	12,462752	-0,013457	0,089760	0,106517	8,858255	1,215504	-0,384555	-0,013457	0,089760	0,106517	8,858255	1,215504	-0,384555
11:21:22,81	0,518970	3,376998	-0,105996	0,141984	0,315991	-0,500994	-0,007056	0,084730	0,105788	2,045552	0,485337	-0,356507	-0,674322	-2,834052	-0,978603	-12,226966	14,755383	12,432842	-0,007056	0,084730	0,105788	8,696870	1,039229	-0,356507	-0,007056	0,084730	0,105788	8,696870	1,039229	-0,356507
11:21:22,86	0,518970	3,376998	-0,105996	0,141984	0,315991	-0,500994	-0,010822	0,089508	0,101098	1,857971	0,316496	-0,386416	-0,666124	-2,840059	-0,976225	-12,254421	14,718857	12,460104	-0,010822	0,089508	0,101098	8,884386	1,166017	-0,386416	-0,010822	0,089508	0,101098	8,884386	1,166017	-0,386416
11:21:22,91	0,518970	3,376998	-0,105996	0,141984	0,315991	-0,500994	-0,009718	0,079405	0,103476	2,337984	0,368385	-0,359155	-0,672626	-2,836749	-0,974328	-12,261546	14,715310	12,434050	-0,009718	0,079405	0,103476	8,571290	1,131250	-0,359155	-0,009718	0,079405	0,103476	8,571290	1,131250	-0,359155
11:21:22,96	0,518970	3,376998	-0,105996	0,141984	0,315991	-0,500994	-0,009334	0,086691	0,105373	1,952468	0,383965	-0,385208	-0,664397	-2,832496	-0,974718	-12,253753	14,704020	12,435900	-0,009334	0,086691	0,105373	8,757738	1,116671	-0,385208	-0,009334	0,086691	0,105373	8,757738	1,116671	-0,385208
11:21:23,01	0,518970	3,376998	-0,105996	0,141984	0,315991	-0,500994	-0,017132	0,081691	0,104982	2,206600	-0,009140	-0,383359	-0,668489	-2,839969	-0,975834	-12,265429	14,742431	12,474874	-0,017132	0,081691	0,104982	8,619351	1,335714	-0,383359	-0,017132	0,081691	0,104982	8,619351	1,335714	-0,383359
11:21:23,06	0,518970	3,376998	-0,105996	0,141984	0,315991	-0,500994	-0,008614	0,081498	0,103867	2,244049	0,404493	-0,344384	-0,666721	-2,831683	-0,973578	-12,255726	14,743722	12,411991	-0,008614	0,081498	0,103867	8,641670	1,080663	-0,344384	-0,008614	0,081498	0,103867	8,641670	1,080663	-0,344384
11:21:23,11	0,518970	3,376998	-0,105996	0,141984	0,315991	-0,500994	-0,016674	0,084111	0,106123	2,114182	-0,006882	-0,407267	-0,666745	-2,840540	-0,976612	-12,262173	14,698824	12,464444	-0,016674	0,084111	0,106123	8,716864	1,302017	-0,407267	-0,016674	0,084111	0,106123	8,716864	1,302017	-0,407267
11:21:23,16	0,518970	3,376998	-0,105996	0,141984	0,315991	-0,500994	-0,008991	0,079702	0,103088	2,301300	0,409475	-0,354814	-0,669723	-2,839751	-0,975860	-12,275323	14,689287	12,448883	-0,008991	0,079702	0,103088	8,557942	1,115295	-0,354814	-0,008991	0,079702	0,103088	8,557942	1,115295	-0,354814
11:21:23,21	0,518970	3,376998	-0,105996	0,141984	0,315991	-0,500994	-0,008185	0,082676	0,103840	2,131841	0,444761	-0,370375	-0,673889	-2,838032	-0,976292	-12,301434	14,714130	12,425519	-0,008185	0,082676	0,103840	8,621907	1,087321	-0,370375	-0,008185	0,082676	0,103840	8,621907	1,087321	-0,370375
11:21:23,26	0,518970	3,376998	-0,105996	0,141984	0,315991	-0,500994	-0,007591	0,087144	0,103409	1,907974	0,440614	-0,393739	-0,673291	-2,835946	-0,972004	-12,291692	14,698545	12,446949	-0,007591	0,087144	0,103409	8,748763	1,036546	-0,393739	-0,007591	0,087144	0,103409	8,748763	1,036546	-0,393739
11:21:23,31	0,518970	3,376998	-0,105996	0,141984	0,315991	-0,500994	-0,015658	0,086360	0,105356	1,939573	0,054631	-0,374792	-0,667323	-2,838815	-0,977002	-12,254374	14,707850	12,469891	-0,015658	0,086360	0,105356	8,718831	1,283800	-0,374792	-0,015658	0,086360	0,105356	8,718831	1,283800	-0,374792
11:21:23,36	0,518970	3,376998	-0,105996	0,141984	0,315991	-0,500994	-0,015658	0,086360	0,105356	1,939573	0,054631	-0,374792	-0,672640	-2,834217	-0,973944	-12,255559	14,698967	12,438450	-0,015658	0,086360	0,105356	8,718831	1,283800	-0,374792	-0,015658	0,086360	0,105356	8,718831	1,283800	-0,374792
11:21:23,41	0,518970	3,376998	-0,105996	0,141984	0,315991	-0,500994	-0,011520	0,087969	0,105757	1,874857	0,283621	-0,380808	-0,670980	-2,836324	-0,975907	-12,310699	14,704091	12,430660	-0,011520	0,087969	0,105757	8,780442	1,187972	-0,380808	-0,011520	0,087969	0,105757	8,780442	1,187972	-0,380808
11:21:23,46	0,518970	3,376998	-0,105996	0,141984	0,315991	-0,500994	-0,010525	0,085479	0,103794	1,981239	0,285090	-0,388599	-0,664382	-2,830369	-0,975864	-12,238603	14,713642	12,466138	-0,010525	0,085479	0,103794	8,691308	1,111268	-0,388599	-0,010525	0,085479	0,103794	8,691308	1,111268	-0,388599
11:21:23,51	0,518970	3,376998	-0,105996	0,141984	0,315991	-0,500994	-0,018981	0,082741	0,103837	2,167895	-0,096981	-0,353120	-0,666158	-2,839541	-0,975875	-12,268814	14,702564	12,420826	-0,018981	0,082741	0,103837	8,663090	1,393024	-0,353120	-0,018981	0,082741	0,103837	8,663090	1,393024	-0,353120
11:21:23,56	0,518970	3,376998	-0,105996	0,141984	0,315991	-0,500994	-0,010150	0,079694	0,103826	2,301641	0,341592	-0,398432	-0,668531	-2,838609	-0,974683	-12,258637	14,664518	12,457267	-0,010150	0,079694	0,103826	8,557644	1,138384	-0,398432	-0,010150	0,079694	0,103826	8,557644	1,138384	-0,398432
11:21:23,61	0,518970	3,376998	-0,105996	0,141984	0,315991	-0,500994	-0,009770	0,082215	0,105017	2,142699	0,389196	-0,361991	-0,667296	-2,831429	-0,974684	-12,232049	14,726961	12,479654	-0,009770	0,082215	0,105017	8,596586	1,156148	-0,361991	-0,009770	0,082215	0,105017	8,596586	1,156148	-0,361991
11:21:23,66	0,518970	3,376998	-0,105996	0,141984	0,315991	-0,500994	-0,016607	0,084735	0,105017	2,079015	0,025501	-0,339604	-0,671474	-2,835044	-0,973966	-12,259113	14,674215	12,403871	-0,016607	0,084735	0,105017	8,730746	1,329120	-0,339604	-0,016607	0,084735	0,105017	8,730746	1,329120	-0,339604
11:21:23,71	0,518970	3,376998	-0,105996	0,141984	0,315991	-0,500994	-0,011387	0,086546	0,105734	1,925636	0,299855	-0,415388	-0,667390	-2,833721	-0,972399	-12,281741	14,697911	12,433882	-0,011387	0,086546	0,105734	8,719523	1,193734	-0,415388	-0,011387	0,086546	0,105734	8,719523	1,193734	-0,415388
11:21:23,76	0,518970	3,376998	-0,105996	0,141984	0,315991	-0,500994	-0,009409	0,081989	0,103450	2,175827	0,393162	-0,379627	-0,666780	-2,833322	-0,972400	-12,274302	14,704965	12,429351	-0,009409	0,081989	0,103450	8,611962	1,131804	-0,379627	-0,009409	0,081989	0,103450	8,611962	1,131804	-0,379627
11:21:23,81	0,518970	3,376998	-0,105996	0,141984	0,315991	-0,500994	-0,009409	0,081989	0,103450	2,175827	0,393162	-0,379627	-0,669697	-2,835885	-0,974701	-12,251897	14,679360	12,448197	-0,009409	0,081989	0,103450	8,611962	1,131804	-0,379627	-0,009409	0,081989	0,103450	8,611962	1,131804	-0,379627
11:21:23,86	0,518970	3,376998	-0,105996	0,141984	0,315991	-0,500994	-0,011546	0,084587	0,105000	2,035600	0,295246	-0,371062	-0,673856	-2,836893	-0,974726	-12,279078	14,697896	12,433681	-0,011546	0,084587	0,105000	8,675656	1,201635	-0,371062	-0,011546	0,084587	0,105000	8,675656	1,201635	-0,371062
11:21:23,91	0,518970	3,376998	-0,105996	0,141984	0,315991	-0,500994	-0,013667	0,085830	0,104605	2,009842	0,142267	-0,353982	-0,666171	-2,831439	-0,975492	-12,254690	14,715134	12,451122	-0,013667	0,085830	0,104605	8,747472	1,215132	-0,353982	-0,013667	0,085830	0,104605	8,747472	1,215132	-0,353982
11:21:23,96	0,518970	3,376998	-0,105996	0,141984	0,315991	-0,500994	-0,017161	0,083756	0,104209	2,108370	-0,017000	-0,368137	-0,665707	-2,834595	-0,975492	-12,308644	14,683527	12,464811	-0,017161	0,083756	0,104209	8,683232	1,330106	-0,368137	-0,017161	0,083756	0,104209	8,683232	1,330106	-0,368137
11:21:24,01	0,518970	3,376998	-0,105996	0,141984	0,315991	-0,500994	-0,014659	0,081776	0,104209	2,156987	0,082149	-0,354447	-0,669743	-2,837239	-0,973914	-12,275078	14,676255	12,467028	-0,014659	0,081776	0,104209	8,576410	1,232898	-0,354447	-0,014659	0,081776	0,104209	8,576410	1,232898	-0,354447
11:21:24,06	0,518970	3,376998	-0,105996	0,141984	0,315991	-0,500994	-0,010351	0,083950	0,105787	2,054436	0,338861	-0,352230	-0,669739	-2,832890	-0,973968	-12,283747	14,724592	12,425738	-0,010351	0,083950	0,105787	8,644500	1,151446	-0,352230	-0,010351	0,083950	0,105787	8,644500	1,151446	-0,352230
11:21:24,11	0,518970	3,376998	-0,105996	0,141984	0,315991	-0,500994	-0,010539	0,082638	0,102291	2,139342	0,349345	-0,369471	-0,667988	-2,832753	-0,974685	-12,266177	14,681067	12,492755	-0,010539	0,082638	0,102291	8,626453	1,176684	-0,369471	-0,010539	0,082638	0,102291	8,626453	1,176684	-0,369471
11:21:24,16	0,518970	3,376998	-0,105996	0,141984	0,315991	-0,500994	-0,010539	0,082638	0,102291	2,139342	0,349345	-0,369471	-0,670930	-2,837995	-0,974306	-12,278440	14,668591	12,461894	-0,010539	0,082638	0,102291	8,626453	1,176684	-0,369471	-0,010539	0,082638	0,102291	8,626453	1,176684	-0,369471
11:21:24,21	0,518970	3,376998	-0,105996	0,141984	0,315991	-0,500994	-0,009103	0,084600	0,105394	2,012319	0,404704	-0,357365	-0,668511	-2,839810	-0,975438	-12,252961	14,677569	12,477292	-0,009103	0,084600	0,105394	8,653406	1,119280	-0,357365	-0,009103	0,084600	0,105394	8,653406	1,119280	-0,357365
11:21:24,26	0,518970	3,376998	-0,105996	0,141984	0,315991	-0,500994	-0,008740	0,081597	0,104263	2,188980	0,441131	-0,341966	-0,665662	-2,831444	-0,972413	-12,288304	14,680122	12,429179	-0,008740	0,081597	0,104263	8,594347	1,127251	-0,341966	-0,008740	0,081597	0,104263	8,594347	1,127251	-0,341966
11:21:24,31	0,518970	3,376998	-0,105996	0,141984	0,315991	-0,500994	-0,017411	0,083313	0,107287	2,084315	-0,041605	-0,390079	-0,669682	-2,838419	-0,972745	-12,263540	14,705520	12,457281	-0,017411	0,083313	0,107287	8,624347	1,325127	-0,390079	-0,017411	0,083313	0,107287	8,624347	1,325127	-0,390079
11:21:24,36	0,518970	3,376998	-0,105996	0,141984	0,315991	-0,500994	-0,009359	0,083307	0,106956	2,118986	0,385814	-0,361977	-0,673932	-2,838970	-0,975534	-12,316748	14,681744	12,404650	-0,009359	0,083307	0,106956	8,658574	1,120512	-0,361977	-0,009359	0,083307	0,106956	8,658574	1,120512	-0,361977
11:21:24,41	0,518970	3,376998	-0,105996	0,141984	0,315991	-0,500994	-0,006757	0,086712	0,104167	1,894723	0,486934	-0,414608	-0,667365	-2,834257	-0,975867	-12,261777	14,697881	12,459936	-0,006757	0,086712	0,104167	8,701617	1,017365	-0,414608	-0,006757	0,086712	0,104167	8,701617	1,017365	-0,414608
11:21:24,46	0,518970	3,376998	-0,105996	0,141984	0,315991	-0,500994	-0,014123	0,083381	0,103834	2,109388	0,143468	-0,359323	-0,669256	-2,834031	-0,976274	-12,311664	14,683118	12,469621	-0,014123	0,083381	0,103834	8,654809	1,252086	-0,359323	-0,014123	0,083381	0,103834	8,654809	1,252086	-0,359323
11:21:24,51	0,518970	3,376998	-0,105996	0,141984	0,315991	-0,500994	-0,013373	0,085131	0,103426	1,980642	0,146628	-0,349638	-0,666193	-2,837530	-0,973925	-12,282349	14,709042	12,449350	-0,013373	0,085131	0,103426	8,663464	1,196400	-0,349638	-0,013373	0,085131	0,103426	8,663464	1,196400	-0,349638
11:21:24,56	0,518970	3,376998	-0,105996	0,141984	0,315991	-0,500994	-0,011874	0,080730	0,105776	2,246634	0,236989	-0,369909	-0,667412	-2,837088	-0,974693	-12,285876	14,678637	12,468115	-0,011874	0,080730	0,105776	8,583930	1,169108	-0,369909	-0,011874	0,080730	0,105776	8,583930	1,169108	-0,369909
11:21:24,61	0,518970	3,376998	-0,105996	0,141984	0,315991	-0,500994	-0,011647	0,082007	0,105008	2,152146	0,260939	-0,351143	-0,667357	-2,833775	-0,974307	-12,253741	14,681682	12,463303	-0,011647	0,082007	0,105008	8,589670	1,175241	-0,351143	-0,011647	0,082007	0,105008	8,589670	1,175241	-0,351143
11:21:24,66	0,518970	3,376998	-0,105996	0,141984	0,315991	-0,500994	-0,014544	0,083615	0,105393	2,087196	0,136616	-0,355955	-0,663345	-2,834329	-0,977043	-12,307701	14,698851	12,466684	-0,014544	0,083615	0,105393	8,651007	1,278311	-0,355955	-0,014544	0,083615	0,105393	8,651007	1,278311	-0,355955
11:21:24,71	0,518970	3,376998	-0,105996	0,141984	0,315991	-0,500994	-0,016070	0,079864	0,102658	2,270167	0,001931	-0,352575	-0,669747	-2,838897	-0,975091	-12,294237	14,715222	12,454408	-0,016070	0,079864	0,102658	8,539478	1,263445	-0,352575	-0,016070	0,079864	0,102658	8,539478	1,263445	-0,352575
11:21:24,76	0,518970	3,376998	-0,105996	0,141984	0,315991	-0,500994	-0,008913	0,083124	0,104609	2,121559	0,377584	-0,364851	-0,671539	-2,838501	-0,975091	-12,280592	14,645279	12,451776	-0,008913	0,083124	0,104609	8,646776	1,077251	-0,364851	-0,008913	0,083124	0,104609	8,646776	1,077251	-0,364851
11:21:24,81	0,518970	3,376998	-0,105996	0,141984	0,315991	-0,500994	-0,008360	0,084874	0,104610	1,976777	0,453102	-0,367482	-0,666924	-2,835930	-0,975894	-12,331699	14,685626	12,455261	-0,008360	0,084874	0,104610	8,639418	1,109399	-0,367482	-0,008360	0,084874	0,104610	8,639418	1,109399	-0,367482
11:21:24,86	0,518970	3,376998	-0,105996	0,141984	0,315991	-0,500994	-0,012894	0,082163	0,103806	2,127162	0,152917	-0,363997	-0,666925	-2,832714	-0,977446	-12,311338	14,662709	12,465430	-0,012894	0,082163	0,103806	8,576952	1,165108	-0,363997	-0,012894	0,082163	0,103806	8,576952	1,165108	-0,363997
11:21:24,91	0,518970	3,376998	-0,105996	0,141984	0,315991	-0,500994	-0,015679	0,083772	0,102255	2,033836	0,037206	-0,353829	-0,669174	-2,832933	-0,971265	-12,289185	14,686317	12,403635	-0,015679	0,083772	0,102255	8,609919	1,267993	-0,353829	-0,015679	0,083772	0,102255	8,609919	1,267993	-0,353829
11:21:24,96	0,518970	3,376998	-0,105996	0,141984	0,315991	-0,500994	-0,014365	0,085610	0,108435	1,969791	0,112889	-0,415624	-0,669852	-2,831286	-0,973977	-12,310136	14,666157	12,438897	-0,014365	0,085610	0,108435	8,690143	1,240566	-0,415624	-0,014365	0,085610	0,108435	8,690143	1,240566	-0,415624
11:21:25,01	0,518970	3,376998	-0,105996	0,141984	0,315991	-0,500994	-0,015452	0,087021	0,105723	1,868486	0,048340	-0,380361	-0,664460	-2,833036	-0,977416	-12,273479	14,700809	12,476311	-0,015452	0,087021	0,105723	8,699600	1,261288	-0,380361	-0,015452	0,087021	0,105723	8,699600	1,261288	-0,380361
11:21:25,06	0,518970	3,376998	-0,105996	0,141984	0,315991	-0,500994	-0,016632	0,081476	0,102285	2,205157	0,001360	-0,342947	-0,669253	-2,833431	-0,976259	-12,303260	14,673382	12,488683	-0,016632	0,081476	0,102285	8,600999	1,306997	-0,342947	-0,016632	0,081476	0,102285	8,600999	1,306997	-0,342947
11:21:25,11	0,518970	3,376998	-0,105996	0,141984	0,315991	-0,500994	-0,013894	0,085430	0,103442	1,960910	0,131679	-0,330575	-0,665593	-2,836612	-0,974298	-12,266819	14,693383	12,463691	-0,013894	0,085430	0,103442	8,667136	1,222353	-0,330575	-0,013894	0,085430	0,103442	8,667136	1,222353	-0,330575
11:21:25,16	0,518970	3,376998	-0,105996	0,141984	0,315991	-0,500994	-0,012969	0,080669	0,105402	2,243998	0,201338	-0,355567	-0,668032	-2,840115	-0,975867	-12,305302	14,671673	12,453714	-0,012969	0,080669	0,105402	8,576522	1,219398	-0,355567	-0,012969	0,080669	0,105402	8,576522	1,219398	-0,355567
11:21:25,21	0,518970	3,376998	-0,105996	0,141984	0,315991	-0,500994	-0,008716	0,081030	0,103834	2,187191	0,400029	-0,365544	-0,665679	-2,834962	-0,974327	-12,287292	14,644625	12,448052	-0,008716	0,081030	0,103834	8,548044	1,084218	-0,365544	-0,008716	0,081030	0,103834	8,548044	1,084218	-0,365544
11:21:25,26	0,518970	3,376998	-0,105996	0,141984	0,315991	-0,500994	-0,014355	0,081569	0,105374	2,144765	0,135909	-0,371207	-0,669865	-2,833700	-0,975921	-12,327041	14,688945	12,435778	-0,014355	0,081569	0,105374	8,547896	1,262779	-0,371207	-0,014355	0,081569	0,105374	8,547896	1,262779	-0,371207
11:21:25,31	0,518970	3,376998	-0,105996	0,141984	0,315991	-0,500994	-0,013355	0,085825	0,103780	1,941947	0,131307	-0,383480	-0,665661	-2,833582	-0,975472	-12,269801	14,644549	12,473000	-0,013355	0,085825	0,103780	8,679195	1,179705	-0,383480	-0,013355	0,085825	0,103780	8,679195	1,179705	-0,383480
11:21:25,36	0,518970	3,376998	-0,105996	0,141984	0,315991	-0,500994	-0,015559	0,082243	0,104229	2,118384	0,088464	-0,346259	-0,664515	-2,832756	-0,975125	-12,294383	14,661879	12,435156	-0,015559	0,082243	0,104229	8,574443	1,309882	-0,346259	-0,015559	0,082243	0,104229	8,574443	1,309882	-0,346259
11:21:25,41	0,518970	3,376998	-0,105996	0,141984	0,315991	-0,500994	-0,016848	0,081664	0,104576	2,151196	-0,008477	-0,384102	-0,669242	-2,835677	-0,973554	-12,307491	14,657317	12,457164	-0,016848	0,081664	0,104576	8,561824	1,314066	-0,384102	-0,016848	0,081664	0,104576	8,561824	1,314066	-0,384102
11:21:25,46	0,518970	3,376998	-0,105996	0,141984	0,315991	-0,500994	-0,011955	0,084297	0,106147	2,003763	0,236897	-0,362095	-0,669248	-2,839080	-0,973915	-12,311680	14,644559	12,475893	-0,011955	0,084297	0,106147	8,621099	1,175327	-0,362095	-0,011955	0,084297	0,106147	8,621099	1,175327	-0,362095
11:21:25,51	0,518970	3,376998	-0,105996	0,141984	0,315991	-0,500994	-0,009004	0,082601	0,105786	2,078851	0,393060	-0,343366	-0,672808	-2,836283	-0,974335	-12,327321	14,676449	12,467440	-0,009004	0,082601	0,105786	8,562992	1,099897	-0,343366	-0,009004	0,082601	0,105786	8,562992	1,099897	-0,343366
11:21:25,56	0,518970	3,376998	-0,105996	0,141984	0,315991	-0,500994	-0,009647	0,087081	0,105366	1,865637	0,330159	-0,351818	-0,669839	-2,834862	-0,972380	-12,303634	14,640505	12,470425	-0,009647	0,087081	0,105366	8,701535	1,087433	-0,351818	-0,009647	0,087081	0,105366	8,701535	1,087433	-0,351818
11:21:25,61	0,518970	3,376998	-0,105996	0,141984	0,315991	-0,500994	-0,012361	0,085221	0,107321	1,943084	0,227482	-0,348834	-0,669213	-2,833484	-0,973957	-12,297625	14,683102	12,443929	-0,012361	0,085221	0,107321	8,632955	1,197857	-0,348834	-0,012361	0,085221	0,107321	8,632955	1,197857	-0,348834
11:21:25,66	0,518970	3,376998	-0,105996	0,141984	0,315991	-0,500994	-0,013868	0,085368	0,105743	1,975372	0,133041	-0,375329	-0,666926	-2,832149	-0,975514	-12,314274	14,659469	12,454574	-0,013868	0,085368	0,105743	8,676725	1,221690	-0,375329	-0,013868	0,085368	0,105743	8,676725	1,221690	-0,375329
11:21:25,71	0,518970	3,376998	-0,105996	0,141984	0,315991	-0,500994	-0,016167	0,084055	0,104186	2,014829	0,010881	-0,364684	-0,665089	-2,832972	-0,974309	-12,289910	14,680848	12,483541	-0,016167	0,084055	0,104186	8,613154	1,280016	-0,364684	-0,016167	0,084055	0,104186	8,613154	1,280016	-0,364684
11:21:25,76	0,518970	3,376998	-0,105996	0,141984	0,315991	-0,500994	-0,016374	0,082052	0,105392	2,149671	0,010569	-0,335717	-0,665669	-2,838651	-0,974307	-12,304404	14,683784	12,463460	-0,016374	0,082052	0,105392	8,590776	1,295890	-0,335717	-0,016374	0,082052	0,105392	8,590776	1,295890	-0,335717
11:21:25,81	0,518970	3,376998	-0,105996	0,141984	0,315991	-0,500994	-0,011165	0,079716	0,105394	2,266476	0,267380	-0,355799	-0,668677	-2,843376	-0,974725	-12,336837	14,645305	12,422833	-0,011165	0,079716	0,105394	8,524149	1,143850	-0,355799	-0,011165	0,079716	0,105394	8,524149	1,143850	-0,355799
11:21:25,86	0,518970	3,376998	-0,105996	0,141984	0,315991	-0,500994	-0,014945	0,084093	0,102226	1,990233	0,062452	-0,378505	-0,667571	-2,833189	-0,977475	-12,335976	14,645888	12,440754	-0,014945	0,084093	0,102226	8,591552	1,235613	-0,378505	-0,014945	0,084093	0,102226	8,591552	1,235613	-0,378505
11:21:25,91	0,518970	3,376998	-0,105996	0,141984	0,315991	-0,500994	-0,014945	0,084093	0,102226	1,990233	0,062452	-0,378505	-0,668082	-2,831418	-0,972796	-12,316600	14,687495	12,458596	-0,014945	0,084093	0,102226	8,591552	1,235613	-0,378505	-0,014945	0,084093	0,102226	8,591552	1,235613	-0,378505
11:21:25,96	0,518970	3,376998	-0,105996	0,141984	0,315991	-0,500994	-0,016223	0,085422	0,106904	1,966850	-0,008041	-0,360663	-0,665705	-2,836740	-0,975846	-12,301396	14,660979	12,492983	-0,016223	0,085422	0,106904	8,672488	1,265464	-0,360663	-0,016223	0,085422	0,106904	8,672488	1,265464	-0,360663
11:21:26,01	0,518970	3,376998	-0,105996	0,141984	0,315991	-0,500994	-0,012803	0,080702	0,103854	2,196936	0,196248	-0,326275	-0,667390	-2,838470	-0,973515	-12,280795	14,678751	12,471994	-0,012803	0,080702	0,103854	8,532044	1,201246	-0,326275	-0,012803	0,080702	0,103854	8,532044	1,201246	-0,326275
11:21:26,06	0,518970	3,376998	-0,105996	0,141984	0,315991	-0,500994	-0,010461	0,081296	0,106185	2,191744	0,326944	-0,347265	-0,669829	-2,838691	-0,974309	-12,309945	14,653646	12,471518	-0,010461	0,081296	0,106185	8,573475	1,148160	-0,347265	-0,010461	0,081296	0,106185	8,573475	1,148160	-0,347265
11:21:26,11	0,518970	3,376998	-0,105996	0,141984	0,315991	-0,500994	-0,009051	0,083298	0,105392	2,051299	0,387611	-0,347741	-0,666853	-2,837112	-0,977023	-12,274405	14,617543	12,462706	-0,009051	0,083298	0,105392	8,590224	1,098084	-0,347741	-0,009051	0,083298	0,105392	8,590224	1,098084	-0,347741
11:21:26,16	0,518970	3,376998	-0,105996	0,141984	0,315991	-0,500994	-0,011906	0,081510	0,102678	2,130794	0,287947	-0,356553	-0,668611	-2,837190	-0,975485	-12,291893	14,667668	12,453550	-0,011906	0,081510	0,102678	8,529338	1,222587	-0,356553	-0,011906	0,081510	0,102678	8,529338	1,222587	-0,356553
11:21:26,21	0,518970	3,376998	-0,105996	0,141984	0,315991	-0,500994	-0,010960	0,082993	0,104215	2,088326	0,296951	-0,365708	-0,672212	-2,836980	-0,973556	-12,313164	14,631681	12,455696	-0,010960	0,082993	0,104215	8,603312	1,157302	-0,365708	-0,010960	0,082993	0,104215	8,603312	1,157302	-0,365708
11:21:26,26	0,518970	3,376998	-0,105996	0,141984	0,315991	-0,500994	-0,009341	0,086217	0,106145	1,878893	0,380681	-0,363563	-0,671624	-2,837102	-0,971990	-12,325246	14,661557	12,475288	-0,009341	0,086217	0,106145	8,646938	1,113986	-0,363563	-0,009341	0,086217	0,106145	8,646938	1,113986	-0,363563
11:21:26,31	0,518970	3,376998	-0,105996	0,141984	0,315991	-0,500994	-0,009529	0,085647	0,107710	1,928386	0,345526	-0,343970	-0,668133	-2,836930	-0,973982	-12,347170	14,658534	12,419116	-0,009529	0,085647	0,107710	8,651655	1,093555	-0,343970	-0,009529	0,085647	0,107710	8,651655	1,093555	-0,343970
11:21:26,36	0,518970	3,376998	-0,105996	0,141984	0,315991	-0,500994	-0,011424	0,082710	0,105718	2,067530	0,229523	-0,400142	-0,665175	-2,833258	-0,975097	-12,313653	14,635448	12,482753	-0,011424	0,082710	0,105718	8,560244	1,126292	-0,400142	-0,011424	0,082710	0,105718	8,560244	1,126292	-0,400142
11:21:26,41	0,518970	3,376998	-0,105996	0,141984	0,315991	-0,500994	-0,016083	0,081984	0,104604	2,102019	0,027820	-0,336505	-0,669817	-2,840062	-0,974721	-12,310406	14,650406	12,432707	-0,016083	0,081984	0,104604	8,537785	1,290327	-0,336505	-0,016083	0,081984	0,104604	8,537785	1,290327	-0,336505
11:21:26,46	0,518970	3,376998	-0,105996	0,141984	0,315991	-0,500994	-0,007869	0,082602	0,104980	2,084498	0,450264	-0,386551	-0,663403	-2,834100	-0,975092	-12,317635	14,647032	12,483343	-0,007869	0,082602	0,104980	8,568721	1,067997	-0,386551	-0,007869	0,082602	0,104980	8,568721	1,067997	-0,386551
11:21:26,51	0,518970	3,376998	-0,105996	0,141984	0,315991	-0,500994	-0,016239	0,080028	0,104609	2,211775	0,010454	-0,335915	-0,664640	-2,832763	-0,974763	-12,351046	14,655428	12,435289	-0,016239	0,080028	0,104609	8,493991	1,285228	-0,335915	-0,016239	0,080028	0,104609	8,493991	1,285228	-0,335915
11:21:26,56	0,518970	3,376998	-0,105996	0,141984	0,315991	-0,500994	-0,016779	0,081768	0,104938	2,111852	-0,050761	-0,383970	-0,667545	-2,833704	-0,976711	-12,338380	14,671852	12,421693	-0,016779	0,081768	0,104938	8,530671	1,266406	-0,383970	-0,016779	0,081768	0,104938	8,530671	1,266406	-0,383970
11:21:26,61	0,518970	3,376998	-0,105996	0,141984	0,315991	-0,500994	-0,009920	0,085928	0,103791	1,875437	0,343515	-0,381606	-0,671672	-2,836623	-0,975909	-12,328557	14,619203	12,437652	-0,009920	0,085928	0,103791	8,620767	1,122220	-0,381606	-0,009920	0,085928	0,103791	8,620767	1,122220	-0,381606
11:21:26,66	0,518970	3,376998	-0,105996	0,141984	0,315991	-0,500994	-0,011295	0,081907	0,104973	2,100374	0,277970	-0,381516	-0,667503	-2,837443	-0,974728	-12,315445	14,629972	12,437742	-0,011295	0,081907	0,104973	8,530112	1,164637	-0,381516	-0,011295	0,081907	0,104973	8,530112	1,164637	-0,381516
11:21:26,71	0,518970	3,376998	-0,105996	0,141984	0,315991	-0,500994	-0,011295	0,081907	0,104973	2,100374	0,277970	-0,381516	-0,666305	-2,835933	-0,971230	-12,319992	14,663633	12,446860	-0,011295	0,081907	0,104973	8,530112	1,164637	-0,381516	-0,011295	0,081907	0,104973	8,530112	1,164637	-0,381516
11:21:26,76	0,518970	3,376998	-0,105996	0,141984	0,315991	-0,500994	-0,009277	0,079992	0,104638	2,236578	0,379812	-0,337091	-0,666853	-2,840148	-0,975063	-12,299827	14,663214	12,482168	-0,009277	0,079992	0,104638	8,515948	1,108063	-0,337091	-0,009277	0,079992	0,104638	8,515948	1,108063	-0,337091
11:21:26,81	0,518970	3,376998	-0,105996	0,141984	0,315991	-0,500994	-0,009277	0,079992	0,104638	2,236578	0,379812	-0,337091	-0,673951	-2,835817	-0,975112	-12,302359	14,655712	12,457173	-0,009277	0,079992	0,104638	8,515948	1,108063	-0,337091	-0,009277	0,079992	0,104638	8,515948	1,108063	-0,337091
11:21:26,86	0,518970	3,376998	-0,105996	0,141984	0,315991	-0,500994	-0,009478	0,088305	0,104589	1,796549	0,370897	-0,362085	-0,672220	-2,838901	-0,973929	-12,322034	14,638294	12,470475	-0,009478	0,088305	0,104589	8,728475	1,114959	-0,362085	-0,009478	0,088305	0,104589	8,728475	1,114959	-0,362085
11:21:26,91	0,518970	3,376998	-0,105996	0,141984	0,315991	-0,500994	-0,011236	0,087942	0,105350	1,819454	0,284284	-0,381552	-0,672758	-2,834476	-0,974351	-12,296190	14,656826	12,437707	-0,011236	0,087942	0,105350	8,722915	1,166324	-0,381552	-0,011236	0,087942	0,105350	8,722915	1,166324	-0,381552
11:21:26,96	0,518970	3,376998	-0,105996	0,141984	0,315991	-0,500994	-0,010189	0,080518	0,106163	2,189291	0,349846	-0,372665	-0,666852	-2,839095	-0,973537	-12,294670	14,637191	12,446593	-0,010189	0,080518	0,106163	8,509917	1,149719	-0,372665	-0,010189	0,080518	0,106163	8,509917	1,149719	-0,372665
11:21:27,01	0,518970	3,376998	-0,105996	0,141984	0,315991	-0,500994	-0,010189	0,080518	0,106163	2,189291	0,349846	-0,372665	-0,662733	-2,835725	-0,974698	-12,291031	14,657421	12,463657	-0,010189	0,080518	0,106163	8,509917	1,149719	-0,372665	-0,010189	0,080518	0,106163	8,509917	1,149719	-0,372665
11:21:27,06	0,518970	3,376998	-0,105996	0,141984	0,315991	-0,500994	-0,015167	0,078636	0,105003	2,306472	0,084036	-0,355601	-0,668654	-2,836465	-0,973174	-12,293646	14,599547	12,430699	-0,015167	0,078636	0,105003	8,479395	1,274668	-0,355601	-0,015167	0,078636	0,105003	8,479395	1,274668	-0,355601
11:21:27,11	0,518970	3,376998	-0,105996	0,141984	0,315991	-0,500994	-0,013169	0,082288	0,104974	2,099119	0,179191	-0,375846	-0,666895	-2,835629	-0,974727	-12,307315	14,646693	12,443413	-0,013169	0,082288	0,104974	8,558748	1,212984	-0,375846	-0,013169	0,082288	0,104974	8,558748	1,212984	-0,375846
11:21:27,16	0,518970	3,376998	-0,105996	0,141984	0,315991	-0,500994	-0,013169	0,082288	0,104974	2,099119	0,179191	-0,375846	-0,668652	-2,839203	-0,975535	-12,323560	14,667699	12,395459	-0,013169	0,082288	0,104974	8,558748	1,212984	-0,375846	-0,013169	0,082288	0,104974	8,558748	1,212984	-0,375846
11:21:27,21	0,518970	3,376998	-0,105996	0,141984	0,315991	-0,500994	-0,009196	0,082023	0,104166	2,122986	0,361223	-0,423799	-0,674603	-2,837512	-0,974349	-12,338349	14,655234	12,451854	-0,009196	0,082023	0,104166	8,561786	1,083125	-0,423799	-0,009196	0,082023	0,104166	8,561786	1,083125	-0,423799
11:21:27,26	0,518970	3,376998	-0,105996	0,141984	0,315991	-0,500994	-0,009953	0,084583	0,104568	1,944973	0,338618	-0,386745	-0,670491	-2,837267	-0,975133	-12,331486	14,620456	12,432513	-0,009953	0,084583	0,104568	8,584759	1,119941	-0,386745	-0,009953	0,084583	0,104568	8,584759	1,119941	-0,386745
11:21:27,31	0,518970	3,376998	-0,105996	0,141984	0,315991	-0,500994	-0,009953	0,084583	0,104568	1,944973	0,338618	-0,386745	-0,670431	-2,839217	-0,975115	-12,312094	14,630288	12,432339	-0,009953	0,084583	0,104568	8,584759	1,119941	-0,386745	-0,009953	0,084583	0,104568	8,584759	1,119941	-0,386745
11:21:27,36	0,518970	3,376998	-0,105996	0,141984	0,315991	-0,500994	-0,008294	0,083556	0,104585	2,016588	0,436752	-0,386919	-0,669857	-2,836873	-0,975493	-12,307161	14,624299	12,456999	-0,008294	0,083556	0,104585	8,575752	1,087862	-0,386919	-0,008294	0,083556	0,104585	8,575752	1,087862	-0,386919
11:21:27,41	0,518970	3,376998	-0,105996	0,141984	0,315991	-0,500994	-0,010611	0,084231	0,104208	1,978783	0,323566	-0,362260	-0,668615	-2,833093	-0,974725	-12,290273	14,683674	12,454190	-0,010611	0,084231	0,104208	8,590912	1,156513	-0,362260	-0,010611	0,084231	0,104208	8,590912	1,156513	-0,362260
11:21:27,46	0,518970	3,376998	-0,105996	0,141984	0,315991	-0,500994	-0,014505	0,085046	0,104976	1,996276	0,105993	-0,365068	-0,670447	-2,839142	-0,976248	-12,311956	14,630325	12,476643	-0,014505	0,085046	0,104976	8,672369	1,244653	-0,365068	-0,014505	0,085046	0,104976	8,672369	1,244653	-0,365068
11:21:27,51	0,518970	3,376998	-0,105996	0,141984	0,315991	-0,500994	-0,008351	0,083608	0,103452	2,013994	0,433885	-0,342615	-0,674614	-2,832800	-0,973186	-12,333926	14,664759	12,471484	-0,008351	0,083608	0,103452	8,577227	1,089475	-0,342615	-0,008351	0,083608	0,103452	8,577227	1,089475	-0,342615
11:21:27,56	0,518970	3,376998	-0,105996	0,141984	0,315991	-0,500994	-0,011760	0,090387	0,106514	1,680314	0,220400	-0,347774	-0,666859	-2,838372	-0,974690	-12,291498	14,637150	12,466747	-0,011760	0,090387	0,106514	8,775711	1,143556	-0,347774	-0,011760	0,090387	0,106514	8,775711	1,143556	-0,347774
11:21:27,61	0,518970	3,376998	-0,105996	0,141984	0,315991	-0,500994	-0,010812	0,080885	0,105011	2,171708	0,320235	-0,352511	-0,663917	-2,835921	-0,973534	-12,291730	14,643286	12,462269	-0,010812	0,080885	0,105011	8,521219	1,168987	-0,352511	-0,010812	0,080885	0,105011	8,521219	1,168987	-0,352511
11:21:27,66	0,518970	3,376998	-0,105996	0,141984	0,315991	-0,500994	-0,014405	0,079563	0,106167	2,245659	0,130117	-0,356989	-0,668659	-2,834271	-0,972009	-12,300811	14,628671	12,445857	-0,014405	0,079563	0,106167	8,491379	1,260940	-0,356989	-0,014405	0,079563	0,106167	8,491379	1,260940	-0,356989
11:21:27,71	0,518970	3,376998	-0,105996	0,141984	0,315991	-0,500994	-0,013463	0,084495	0,107691	1,972015	0,178549	-0,373402	-0,670456	-2,837469	-0,973946	-12,309595	14,601053	12,445456	-0,013463	0,084495	0,107691	8,604871	1,235418	-0,373402	-0,013463	0,084495	0,107691	8,604871	1,235418	-0,373402
11:21:27,76	0,518970	3,376998	-0,105996	0,141984	0,315991	-0,500994	-0,009796	0,084452	0,105755	1,945937	0,375469	-0,373803	-0,671745	-2,835311	-0,975896	-12,350984	14,609473	12,476506	-0,009796	0,084452	0,105755	8,575423	1,144427	-0,373803	-0,009796	0,084452	0,105755	8,575423	1,144427	-0,373803
11:21:27,81	0,518970	3,376998	-0,105996	0,141984	0,315991	-0,500994	-0,011020	0,086647	0,103805	1,818396	0,271753	-0,342752	-0,663983	-2,833501	-0,974734	-12,303115	14,604165	12,437986	-0,011020	0,086647	0,103805	8,620188	1,136816	-0,342752	-0,011020	0,086647	0,103805	8,620188	1,136816	-0,342752
11:21:27,86	0,518970	3,376998	-0,105996	0,141984	0,315991	-0,500994	-0,016468	0,080830	0,104967	2,140193	0,032564	-0,381273	-0,668169	-2,833282	-0,974347	-12,330375	14,606490	12,461639	-0,016468	0,080830	0,104967	8,485387	1,325299	-0,381273	-0,016468	0,080830	0,104967	8,485387	1,325299	-0,381273
11:21:27,91	0,518970	3,376998	-0,105996	0,141984	0,315991	-0,500994	-0,014565	0,084565	0,105354	1,934363	0,106759	-0,357619	-0,666385	-2,831359	-0,976274	-12,316261	14,621135	12,483110	-0,014565	0,084565	0,105354	8,572744	1,250094	-0,357619	-0,014565	0,084565	0,105354	8,572744	1,250094	-0,357619
11:21:27,96	0,518970	3,376998	-0,105996	0,141984	0,315991	-0,500994	-0,017123	0,083982	0,103427	1,984439	-0,021343	-0,336148	-0,665113	-2,836734	-0,975503	-12,295263	14,622564	12,428597	-0,017123	0,083982	0,103427	8,577025	1,322775	-0,336148	-0,017123	0,083982	0,103427	8,577025	1,322775	-0,336148
