# Supplementary material for: Characterization of interfragmentary motion associated with common osteosynthesis devices for rat fracture healing studies
Source: PLoS One. 2017 Apr 28;12(4):e0176735. doi: 10.1371/journal.pone.0176735 (PMC5409164; doi:10.1371/journal.pone.0176735)
Supplement: S1 Dataset — (ZIP) [file pone.0176735.s001.zip › S1_Dataset/RatNail/Specimen04/Nail_04Z.txt]

%Tester: Sukopp Matthias
%Projekt: 
%Zeit: 12.03.2015 11:22:22
%Dateipfad: D:\Messungen\Fixator\Measurements\Fixator_20150312.txt
%Kommentar: Nail_04-Z
%VI Version: D:\LVProjekte\Fixator\HauptVI\Fixator_v0.12.vi
%Virtueller Drehpunkt: 	0,0000	0,0000	0,0000
%Sensor zu Hexapod (Mitte): 	0,000000	0,000000	-26,500000
%Sensor zu Hexapod Trans (Mitte): 	-0,500000	-0,866025	0,000000	-0,866025	0,500000	0,000000	0,000000	0,000000	1,000000
%Hexapod zu Labor (Mitte): 	0,518891	3,376964	-0,105054
%Hexapod zu Labor Trans (Mitte): 	0,999947	0,008758	0,005493	-0,008744	0,999959	-0,002526	-0,005515	0,002478	0,999982
%Labor zu CR (Mitte): 	0,000000	0,000000	78,500000
%Labor zu CR Trans (Mitte): 	1,000000	0,000000	0,000000	0,000000	1,000000	0,000000	0,000000	0,000000	1,000000
%Zentrum Sensormasse: 	0,000000	0,000000	2,000000
%Sensormasse: 	200,000000E-3
--------------------------------------------------
Time	X	Y	Z	U	V	W	Exp_ Fx	Exp_ Fy	Exp_ Fz	Exp_ Mx	Exp_ My	Exp_ Mz	Sen_ Fx	Sen_ Fy	Sen_ Fz	Sen_ Mx	Sen_ My	Sen_ Mz	Hex_ Fx	Hex_ Fy	Hex_ Fz	Hex_ Mx	Hex_ My	Hex_ Mz	Lab_ Fx	Lab_ Fy	Lab_ Fz	Lab_ Mx	Lab_ My	Lab_ Mz	Laser
11:22:22,47	0,518891	3,376964	-0,105054	0,141985	0,315991	-0,501024	0,071832	0,015139	0,011937	2,119789	1,618164	-0,266695	-0,651243	-2,942817	-1,067764	-16,624578	13,131187	12,552563	0,071832	0,015139	0,011937	3,308192	-4,020661	-0,266695	0,071832	0,015139	0,011937	3,308192	-4,020661	-0,266695
11:22:22,52	0,518891	3,376964	-0,105054	0,141985	0,315991	-0,501024	0,071832	0,015139	0,011937	2,119789	1,618164	-0,266695	-0,657805	-2,939507	-1,067586	-16,700562	13,131367	12,497226	0,071832	0,015139	0,011937	3,308192	-4,020661	-0,266695	0,071832	0,015139	0,011937	3,308192	-4,020661	-0,266695
11:22:22,57	0,518891	3,376964	-0,105054	0,141985	0,315991	-0,501024	0,072247	0,022477	0,012114	1,700394	1,573826	-0,322033	-0,658417	-2,939858	-1,066775	-16,707918	13,130889	12,545086	0,072247	0,022477	0,012114	3,464805	-4,097540	-0,322033	0,072247	0,022477	0,012114	3,464805	-4,097540	-0,322033
11:22:22,62	0,518891	3,376964	-0,105054	0,141985	0,315991	-0,501024	0,072856	0,022832	0,012925	1,677828	1,599387	-0,274172	-0,653597	-2,940855	-1,066766	-16,673055	13,158406	12,522063	0,072856	0,022832	0,012925	3,470127	-4,119822	-0,274172	0,072856	0,022832	0,012925	3,470127	-4,119822	-0,274172
11:22:22,67	0,518891	3,376964	-0,105054	0,141985	0,315991	-0,501024	0,071310	0,018159	0,012935	1,962088	1,535446	-0,297196	-0,651801	-2,945338	-1,066360	-16,665018	13,134507	12,510923	0,071310	0,018159	0,012935	3,387554	-4,062428	-0,297196	0,071310	0,018159	0,012935	3,387554	-4,062428	-0,297196
11:22:22,72	0,518891	3,376964	-0,105054	0,141985	0,315991	-0,501024	0,074294	0,014362	0,013341	2,142845	1,709492	-0,308336	-0,656576	-2,938687	-1,064835	-16,685655	13,158592	12,530521	0,074294	0,014362	0,013341	3,270259	-4,122579	-0,308336	0,074294	0,014362	0,013341	3,270259	-4,122579	-0,308336
11:22:22,77	0,518891	3,376964	-0,105054	0,141985	0,315991	-0,501024	0,071139	0,015536	0,012581	2,103515	1,523748	-0,262646	-0,650020	-2,938710	-1,070214	-16,629626	13,142398	12,567744	0,071139	0,015536	0,012581	3,323094	-4,060673	-0,262646	0,071139	0,015536	0,012581	3,323094	-4,060673	-0,262646
11:22:22,82	0,518891	3,376964	-0,105054	0,141985	0,315991	-0,501024	0,067664	0,016133	0,009487	2,075258	1,391453	-0,251514	-0,651227	-2,947817	-1,067475	-16,659366	13,102862	12,558713	0,067664	0,016133	0,009487	3,341732	-3,920186	-0,251514	0,067664	0,016133	0,009487	3,341732	-3,920186	-0,251514
11:22:22,87	0,518891	3,376964	-0,105054	0,141985	0,315991	-0,501024	0,076154	0,012625	0,012226	2,208583	1,826917	-0,260546	-0,654153	-2,944564	-1,067904	-16,661653	13,151507	12,531461	0,076154	0,012625	0,012226	3,199653	-4,151145	-0,260546	0,076154	0,012625	0,012226	3,199653	-4,151145	-0,260546
11:22:22,92	0,518891	3,376964	-0,105054	0,141985	0,315991	-0,501024	0,074800	0,016786	0,011797	2,033196	1,730234	-0,287797	-0,654114	-2,942165	-1,068671	-16,622205	13,115666	12,535582	0,074800	0,016786	0,011797	3,350903	-4,141581	-0,287797	0,074800	0,016786	0,011797	3,350903	-4,141581	-0,287797
11:22:22,97	0,518891	3,376964	-0,105054	0,141985	0,315991	-0,501024	0,074383	0,020568	0,011320	1,807809	1,658765	-0,350099	-0,647704	-2,939733	-1,064416	-16,656442	13,112536	12,529868	0,074383	0,020568	0,011320	3,422416	-4,180298	-0,350099	0,074383	0,020568	0,011320	3,422416	-4,180298	-0,350099
11:22:23,02	0,518891	3,376964	-0,105054	0,141985	0,315991	-0,501024	0,067392	0,013616	0,015284	2,166871	1,368983	-0,289390	-0,649367	-2,942599	-1,065568	-16,624281	13,140014	12,515871	0,067392	0,013616	0,015284	3,235763	-3,921254	-0,289390	0,067392	0,013616	0,015284	3,235763	-3,921254	-0,289390
11:22:23,07	0,518891	3,376964	-0,105054	0,141985	0,315991	-0,501024	0,070705	0,013623	0,014132	2,206406	1,555418	-0,303387	-0,651129	-2,944730	-1,069796	-16,617385	13,151268	12,566564	0,070705	0,013623	0,014132	3,275815	-3,994958	-0,303387	0,070705	0,013623	0,014132	3,275815	-3,994958	-0,303387
11:22:23,12	0,518891	3,376964	-0,105054	0,141985	0,315991	-0,501024	0,073432	0,014084	0,009905	2,195623	1,697549	-0,252695	-0,654163	-2,937420	-1,064037	-16,651524	13,144732	12,539536	0,073432	0,014084	0,009905	3,301229	-4,066869	-0,252695	0,073432	0,014084	0,009905	3,301229	-4,066869	-0,252695
11:22:23,17	0,518891	3,376964	-0,105054	0,141985	0,315991	-0,501024	0,068618	0,020367	0,015663	1,846187	1,420923	-0,279723	-0,652984	-2,944196	-1,067531	-16,653998	13,110493	12,505873	0,068618	0,020367	0,015663	3,444993	-3,965595	-0,279723	0,068618	0,020367	0,015663	3,444993	-3,965595	-0,279723
11:22:23,22	0,518891	3,376964	-0,105054	0,141985	0,315991	-0,501024	0,073896	0,015957	0,012170	2,044614	1,710377	-0,313386	-0,657150	-2,940734	-1,067152	-16,660724	13,102889	12,524642	0,073896	0,015957	0,012170	3,297242	-4,090496	-0,313386	0,073896	0,015957	0,012170	3,297242	-4,090496	-0,313386
11:22:23,27	0,518891	3,376964	-0,105054	0,141985	0,315991	-0,501024	0,072982	0,021296	0,012549	1,757016	1,660792	-0,294617	-0,651217	-2,936041	-1,066769	-16,651255	13,167027	12,528088	0,072982	0,021296	0,012549	3,428788	-4,068281	-0,294617	0,072982	0,021296	0,012549	3,428788	-4,068281	-0,294617
11:22:23,32	0,518891	3,376964	-0,105054	0,141985	0,315991	-0,501024	0,065950	0,018504	0,012932	1,962480	1,271291	-0,291171	-0,653480	-2,938429	-1,065565	-16,605174	13,138843	12,539769	0,065950	0,018504	0,012932	3,415080	-3,905817	-0,291171	0,065950	0,018504	0,012932	3,415080	-3,905817	-0,291171
11:22:23,37	0,518891	3,376964	-0,105054	0,141985	0,315991	-0,501024	0,069150	0,019271	0,014135	1,921258	1,491676	-0,279490	-0,655349	-2,944479	-1,067496	-16,643830	13,082224	12,547997	0,069150	0,019271	0,014135	3,434022	-3,936611	-0,279490	0,069150	0,019271	0,014135	3,434022	-3,936611	-0,279490
11:22:23,42	0,518891	3,376964	-0,105054	0,141985	0,315991	-0,501024	0,075324	0,017864	0,012204	1,926070	1,807572	-0,271261	-0,653612	-2,946711	-1,066374	-16,676588	13,093841	12,494695	0,075324	0,017864	0,012204	3,328371	-4,105397	-0,271261	0,075324	0,017864	0,012204	3,328371	-4,105397	-0,271261
11:22:23,47	0,518891	3,376964	-0,105054	0,141985	0,315991	-0,501024	0,076389	0,015243	0,013327	2,056013	1,828743	-0,324563	-0,655969	-2,941344	-1,065212	-16,669166	13,113903	12,519170	0,076389	0,015243	0,013327	3,252611	-4,167781	-0,324563	0,076389	0,015243	0,013327	3,252611	-4,167781	-0,324563
11:22:23,52	0,518891	3,376964	-0,105054	0,141985	0,315991	-0,501024	0,072920	0,019968	0,014488	1,831395	1,644739	-0,300089	-0,651228	-2,940632	-1,070230	-16,655399	13,157506	12,553474	0,072920	0,019968	0,014488	3,398910	-4,079450	-0,300089	0,072920	0,019968	0,014488	3,398910	-4,079450	-0,300089
11:22:23,57	0,518891	3,376964	-0,105054	0,141985	0,315991	-0,501024	0,069932	0,016218	0,009471	2,071047	1,479514	-0,265784	-0,648854	-2,942284	-1,068267	-16,639992	13,114651	12,555759	0,069932	0,016218	0,009471	3,344177	-4,010162	-0,265784	0,069932	0,016218	0,009471	3,344177	-4,010162	-0,265784
11:22:23,62	0,518891	3,376964	-0,105054	0,141985	0,315991	-0,501024	0,070176	0,013336	0,011434	2,191495	1,526959	-0,263500	-0,653975	-2,945023	-1,067181	-16,665555	13,135561	12,545048	0,070176	0,013336	0,011434	3,238397	-3,981851	-0,263500	0,070176	0,013336	0,011434	3,238397	-3,981851	-0,263500
11:22:23,67	0,518891	3,376964	-0,105054	0,141985	0,315991	-0,501024	0,075109	0,016402	0,012520	2,037396	1,750886	-0,274210	-0,658398	-2,942475	-1,064453	-16,719786	13,150530	12,524658	0,075109	0,016402	0,012520	3,324970	-4,145172	-0,274210	0,075109	0,016402	0,012520	3,324970	-4,145172	-0,274210
11:22:23,72	0,518891	3,376964	-0,105054	0,141985	0,315991	-0,501024	0,075114	0,021506	0,015248	1,757823	1,696671	-0,294600	-0,654135	-2,938821	-1,065222	-16,640785	13,134981	12,500870	0,075114	0,021506	0,015248	3,446080	-4,199741	-0,294600	0,075114	0,021506	0,015248	3,446080	-4,199741	-0,294600
11:22:23,77	0,518891	3,376964	-0,105054	0,141985	0,315991	-0,501024	0,069817	0,019641	0,014479	1,880839	1,497448	-0,318389	-0,650601	-2,943508	-1,066743	-16,639558	13,106397	12,510473	0,069817	0,019641	0,014479	3,422692	-3,983194	-0,318389	0,069817	0,019641	0,014479	3,422692	-3,983194	-0,318389
11:22:23,82	0,518891	3,376964	-0,105054	0,141985	0,315991	-0,501024	0,072109	0,014238	0,012958	2,137677	1,631996	-0,308786	-0,652373	-2,940667	-1,067534	-16,655382	13,175788	12,523145	0,072109	0,014238	0,012958	3,255359	-4,028582	-0,308786	0,072109	0,014238	0,012958	3,255359	-4,028582	-0,308786
11:22:23,87	0,518891	3,376964	-0,105054	0,141985	0,315991	-0,501024	0,070535	0,017193	0,012167	2,036223	1,501731	-0,296114	-0,654223	-2,939142	-1,065989	-16,687972	13,167497	12,541561	0,070535	0,017193	0,012167	3,385837	-4,035261	-0,296114	0,070535	0,017193	0,012167	3,385837	-4,035261	-0,296114
11:22:23,92	0,518891	3,376964	-0,105054	0,141985	0,315991	-0,501024	0,071742	0,016441	0,011823	2,077897	1,594738	-0,262885	-0,650035	-2,940910	-1,068691	-16,645002	13,126280	12,522524	0,071742	0,016441	0,011823	3,368530	-4,037025	-0,262885	0,071742	0,016441	0,011823	3,368530	-4,037025	-0,262885
11:22:23,97	0,518891	3,376964	-0,105054	0,141985	0,315991	-0,501024	0,069577	0,015046	0,011010	2,110154	1,485639	-0,296734	-0,654753	-2,943110	-1,067516	-16,654850	13,128136	12,535364	0,069577	0,015046	0,011010	3,291270	-3,976121	-0,296734	0,069577	0,015046	0,011010	3,291270	-3,976121	-0,296734
11:22:24,02	0,518891	3,376964	-0,105054	0,141985	0,315991	-0,501024	0,073841	0,018033	0,012184	1,951540	1,697924	-0,283894	-0,651113	-2,940787	-1,067900	-16,610530	13,157508	12,522521	0,073841	0,018033	0,012184	3,367096	-4,098581	-0,283894	0,073841	0,018033	0,012184	3,367096	-4,098581	-0,283894
11:22:24,07	0,518891	3,376964	-0,105054	0,141985	0,315991	-0,501024	0,070009	0,016042	0,011801	2,102671	1,522368	-0,296738	-0,650582	-2,939349	-1,066355	-16,626425	13,128894	12,525978	0,070009	0,016042	0,011801	3,361931	-3,973343	-0,296738	0,070009	0,016042	0,011801	3,361931	-3,973343	-0,296738
11:22:24,12	0,518891	3,376964	-0,105054	0,141985	0,315991	-0,501024	0,068498	0,016301	0,013346	2,056458	1,444346	-0,293281	-0,651824	-2,938691	-1,067908	-16,646158	13,121168	12,546142	0,068498	0,016301	0,013346	3,336075	-3,932765	-0,293281	0,068498	0,016301	0,013346	3,336075	-3,932765	-0,293281
11:22:24,17	0,518891	3,376964	-0,105054	0,141985	0,315991	-0,501024	0,068550	0,017705	0,011793	1,966888	1,433788	-0,273117	-0,652439	-2,947060	-1,068708	-16,684152	13,117702	12,492264	0,068550	0,017705	0,011793	3,356725	-3,947350	-0,273117	0,068550	0,017705	0,011793	3,356725	-3,947350	-0,273117
11:22:24,22	0,518891	3,376964	-0,105054	0,141985	0,315991	-0,501024	0,076105	0,014053	0,010993	2,134795	1,795486	-0,326995	-0,651104	-2,940167	-1,069447	-16,596384	13,144461	12,527837	0,076105	0,014053	0,010993	3,237947	-4,178733	-0,326995	0,076105	0,014053	0,010993	3,237947	-4,178733	-0,326995
11:22:24,27	0,518891	3,376964	-0,105054	0,141985	0,315991	-0,501024	0,069467	0,016344	0,010254	2,082733	1,512975	-0,291421	-0,654762	-2,945596	-1,067926	-16,648679	13,066568	12,489601	0,069467	0,016344	0,010254	3,365712	-3,940214	-0,291421	0,069467	0,016344	0,010254	3,365712	-3,940214	-0,291421
11:22:24,32	0,518891	3,376964	-0,105054	0,141985	0,315991	-0,501024	0,075998	0,016797	0,011775	1,965533	1,846215	-0,329658	-0,658274	-2,941832	-1,068316	-16,648921	13,137373	12,516286	0,075998	0,016797	0,011775	3,284130	-4,119613	-0,329658	0,075998	0,016797	0,011775	3,284130	-4,119613	-0,329658
11:22:24,37	0,518891	3,376964	-0,105054	0,141985	0,315991	-0,501024	0,074494	0,021721	0,011385	1,770726	1,732402	-0,302972	-0,654154	-2,942934	-1,067515	-16,642579	13,106011	12,529813	0,074494	0,021721	0,011385	3,475792	-4,115373	-0,302972	0,074494	0,021721	0,011385	3,475792	-4,115373	-0,302972
11:22:24,42	0,518891	3,376964	-0,105054	0,141985	0,315991	-0,501024	0,069219	0,018720	0,011772	1,901615	1,455928	-0,287826	-0,657140	-2,946042	-1,066355	-16,673608	13,109708	12,528567	0,069219	0,018720	0,011772	3,371164	-3,977777	-0,287826	0,069219	0,018720	0,011772	3,371164	-3,977777	-0,287826
11:22:24,47	0,518891	3,376964	-0,105054	0,141985	0,315991	-0,501024	0,077574	0,018634	0,013346	1,894929	1,885001	-0,290692	-0,648853	-2,944909	-1,068311	-16,657490	13,124432	12,492902	0,077574	0,018634	0,013346	3,357695	-4,204533	-0,290692	0,077574	0,018634	0,013346	3,357695	-4,204533	-0,290692
11:22:24,52	0,518891	3,376964	-0,105054	0,141985	0,315991	-0,501024	0,072449	0,012023	0,011390	2,259520	1,625111	-0,326356	-0,650600	-2,945975	-1,068271	-16,645406	13,122754	12,535846	0,072449	0,012023	0,011390	3,203310	-4,062130	-0,326356	0,072449	0,012023	0,011390	3,203310	-4,062130	-0,326356
11:22:24,57	0,518891	3,376964	-0,105054	0,141985	0,315991	-0,501024	0,074246	0,013004	0,011430	2,213108	1,729845	-0,283412	-0,651220	-2,945480	-1,070626	-16,660275	13,135012	12,518411	0,074246	0,013004	0,011430	3,233889	-4,098440	-0,283412	0,074246	0,013004	0,011430	3,233889	-4,098440	-0,283412
11:22:24,62	0,518891	3,376964	-0,105054	0,141985	0,315991	-0,501024	0,074127	0,013787	0,009075	2,175526	1,704675	-0,300848	-0,656605	-2,940351	-1,066378	-16,681688	13,106758	12,534352	0,074127	0,013787	0,009075	3,257843	-4,114304	-0,300848	0,074127	0,013787	0,009075	3,257843	-4,114304	-0,300848
11:22:24,67	0,518891	3,376964	-0,105054	0,141985	0,315991	-0,501024	0,072377	0,021016	0,013323	1,764492	1,609258	-0,284907	-0,652467	-2,944673	-1,068324	-16,678706	13,081906	12,496022	0,072377	0,021016	0,013323	3,414212	-4,072346	-0,284907	0,072377	0,021016	0,013323	3,414212	-4,072346	-0,284907
11:22:24,72	0,518891	3,376964	-0,105054	0,141985	0,315991	-0,501024	0,074051	0,015271	0,011376	2,043168	1,711309	-0,323236	-0,650022	-2,940194	-1,069463	-16,636142	13,129467	12,527959	0,074051	0,015271	0,011376	3,241955	-4,101697	-0,323236	0,074051	0,015271	0,011376	3,241955	-4,101697	-0,323236
11:22:24,77	0,518891	3,376964	-0,105054	0,141985	0,315991	-0,501024	0,068950	0,015393	0,010238	2,099284	1,459115	-0,291299	-0,649960	-2,938730	-1,069073	-16,612563	13,152080	12,523586	0,068950	0,015393	0,010238	3,307664	-3,953427	-0,291299	0,068950	0,015393	0,010238	3,307664	-3,953427	-0,291299
11:22:24,82	0,518891	3,376964	-0,105054	0,141985	0,315991	-0,501024	0,067651	0,016071	0,010628	2,095396	1,400714	-0,295672	-0,654118	-2,945309	-1,066757	-16,653537	13,151520	12,496660	0,067651	0,016071	0,010628	3,357006	-3,909906	-0,295672	0,067651	0,016071	0,010628	3,357006	-3,909906	-0,295672
11:22:24,87	0,518891	3,376964	-0,105054	0,141985	0,315991	-0,501024	0,075427	0,016383	0,012943	2,058219	1,769868	-0,322598	-0,655380	-2,941469	-1,068702	-16,664337	13,120913	12,526396	0,075427	0,016383	0,012943	3,344293	-4,151178	-0,322598	0,075427	0,016383	0,012943	3,344293	-4,151178	-0,322598
11:22:24,92	0,518891	3,376964	-0,105054	0,141985	0,315991	-0,501024	0,072733	0,019396	0,010999	1,869647	1,635700	-0,292862	-0,657777	-2,942865	-1,066367	-16,693293	13,131664	12,544376	0,072733	0,019396	0,010999	3,392226	-4,073822	-0,292862	0,072733	0,019396	0,010999	3,392226	-4,073822	-0,292862
11:22:24,97	0,518891	3,376964	-0,105054	0,141985	0,315991	-0,501024	0,075141	0,020774	0,013334	1,792816	1,730457	-0,274882	-0,649353	-2,945373	-1,069050	-16,608581	13,110874	12,511641	0,075141	0,020774	0,013334	3,423579	-4,168082	-0,274882	0,075141	0,020774	0,013334	3,423579	-4,168082	-0,274882
11:22:25,02	0,518891	3,376964	-0,105054	0,141985	0,315991	-0,501024	0,073100	0,012224	0,010650	2,261765	1,708114	-0,307618	-0,653636	-2,943802	-1,067128	-16,680667	13,116442	12,544799	0,073100	0,012224	0,010650	3,221358	-4,030254	-0,307618	0,073100	0,012224	0,010650	3,221358	-4,030254	-0,307618
11:22:25,07	0,518891	3,376964	-0,105054	0,141985	0,315991	-0,501024	0,073882	0,016719	0,012573	1,996818	1,683547	-0,274459	-0,653605	-2,940311	-1,063272	-16,681733	13,158478	12,524953	0,073882	0,016719	0,012573	3,309247	-4,116180	-0,274459	0,073882	0,016719	0,012573	3,309247	-4,116180	-0,274459
11:22:25,12	0,518891	3,376964	-0,105054	0,141985	0,315991	-0,501024	0,070843	0,018438	0,016429	1,943287	1,503565	-0,294306	-0,655984	-2,940233	-1,065623	-16,692771	13,168961	12,511897	0,070843	0,018438	0,016429	3,390679	-4,057581	-0,294306	0,070843	0,018438	0,016429	3,390679	-4,057581	-0,294306
11:22:25,17	0,518891	3,376964	-0,105054	0,141985	0,315991	-0,501024	0,071965	0,020537	0,014078	1,837694	1,547105	-0,307361	-0,655948	-2,938321	-1,068323	-16,655760	13,146087	12,527253	0,071965	0,020537	0,014078	3,449864	-4,102113	-0,307361	0,071965	0,020537	0,014078	3,449864	-4,102113	-0,307361
11:22:25,22	0,518891	3,376964	-0,105054	0,141985	0,315991	-0,501024	0,070291	0,021462	0,011378	1,788295	1,503546	-0,292005	-0,652994	-2,946009	-1,069459	-16,662499	13,123546	12,521816	0,070291	0,021462	0,011378	3,473070	-4,014263	-0,292005	0,070291	0,021462	0,011378	3,473070	-4,014263	-0,292005
11:22:25,27	0,518891	3,376964	-0,105054	0,141985	0,315991	-0,501024	0,075472	0,015059	0,010242	2,098343	1,778395	-0,297442	-0,652433	-2,946040	-1,069085	-16,662283	13,075477	12,500758	0,075472	0,015059	0,010242	3,280508	-4,146126	-0,297442	0,075472	0,015059	0,010242	3,280508	-4,146126	-0,297442
11:22:25,32	0,518891	3,376964	-0,105054	0,141985	0,315991	-0,501024	0,075218	0,014558	0,010616	2,082871	1,789434	-0,318500	-0,649989	-2,938953	-1,066747	-16,624673	13,132698	12,521636	0,075218	0,014558	0,010616	3,225713	-4,115187	-0,318500	0,075218	0,014558	0,010616	3,225713	-4,115187	-0,318500
11:22:25,37	0,518891	3,376964	-0,105054	0,141985	0,315991	-0,501024	0,067859	0,015985	0,012954	2,077051	1,410734	-0,297622	-0,650588	-2,944528	-1,068690	-16,644485	13,138823	12,502908	0,067859	0,015985	0,012954	3,331876	-3,916216	-0,297622	0,067859	0,015985	0,012954	3,331876	-3,916216	-0,297622
11:22:25,42	0,518891	3,376964	-0,105054	0,141985	0,315991	-0,501024	0,072986	0,013716	0,011010	2,190433	1,657104	-0,316351	-0,651277	-2,939415	-1,069106	-16,677961	13,147692	12,518963	0,072986	0,013716	0,011010	3,267148	-4,072295	-0,316351	0,072986	0,013716	0,011010	3,267148	-4,072295	-0,316351
11:22:25,47	0,518891	3,376964	-0,105054	0,141985	0,315991	-0,501024	0,068903	0,016869	0,010595	2,017431	1,411363	-0,300295	-0,650615	-2,940166	-1,066748	-16,635685	13,106223	12,520614	0,068903	0,016869	0,010595	3,341639	-3,997521	-0,300295	0,068903	0,016869	0,010595	3,341639	-3,997521	-0,300295
11:22:25,52	0,518891	3,376964	-0,105054	0,141985	0,315991	-0,501024	0,069222	0,015921	0,012952	2,051965	1,485283	-0,298644	-0,654177	-2,944760	-1,069845	-16,656766	13,115789	12,531414	0,069222	0,015921	0,012952	3,301736	-3,948620	-0,298644	0,069222	0,015921	0,012952	3,301736	-3,948620	-0,298644
11:22:25,57	0,518891	3,376964	-0,105054	0,141985	0,315991	-0,501024	0,074982	0,016708	0,009856	2,008764	1,761778	-0,287844	-0,652934	-2,944570	-1,067881	-16,639063	13,146238	12,545791	0,074982	0,016708	0,009856	3,320346	-4,124308	-0,287844	0,074982	0,016708	0,009856	3,320346	-4,124308	-0,287844
11:22:25,62	0,518891	3,376964	-0,105054	0,141985	0,315991	-0,501024	0,074196	0,015728	0,011820	2,094973	1,721003	-0,273467	-0,655985	-2,943118	-1,067942	-16,683126	13,130130	12,506692	0,074196	0,015728	0,011820	3,329584	-4,103366	-0,273467	0,074196	0,015728	0,011820	3,329584	-4,103366	-0,273467
11:22:25,67	0,518891	3,376964	-0,105054	0,141985	0,315991	-0,501024	0,074463	0,019095	0,011759	1,883881	1,704811	-0,312566	-0,656522	-2,942986	-1,065994	-16,659639	13,119824	12,500017	0,074463	0,019095	0,011759	3,382841	-4,140563	-0,312566	0,074463	0,019095	0,011759	3,382841	-4,140563	-0,312566
11:22:25,72	0,518891	3,376964	-0,105054	0,141985	0,315991	-0,501024	0,074618	0,019627	0,013707	1,859056	1,738337	-0,319241	-0,653525	-2,946247	-1,070233	-16,640995	13,139129	12,512748	0,074618	0,019627	0,013707	3,399745	-4,119163	-0,319241	0,074618	0,019627	0,013707	3,399745	-4,119163	-0,319241
11:22:25,77	0,518891	3,376964	-0,105054	0,141985	0,315991	-0,501024	0,075943	0,015400	0,009468	2,104884	1,813762	-0,306511	-0,655938	-2,945281	-1,067911	-16,658903	13,110806	12,520028	0,075943	0,015400	0,009468	3,313780	-4,147797	-0,306511	0,075943	0,015400	0,009468	3,313780	-4,147797	-0,306511
11:22:25,82	0,518891	3,376964	-0,105054	0,141985	0,315991	-0,501024	0,076313	0,017974	0,011790	1,937568	1,831649	-0,299230	-0,654131	-2,944920	-1,069068	-16,634646	13,102811	12,515748	0,076313	0,017974	0,011790	3,348500	-4,158947	-0,299230	0,076313	0,017974	0,011790	3,348500	-4,158947	-0,299230
11:22:25,87	0,518891	3,376964	-0,105054	0,141985	0,315991	-0,501024	0,075097	0,016589	0,010633	2,014782	1,793399	-0,303511	-0,654773	-2,937572	-1,068697	-16,652485	13,147269	12,547179	0,075097	0,016589	0,010633	3,317009	-4,101707	-0,303511	0,075097	0,016589	0,010633	3,317009	-4,101707	-0,303511
11:22:25,92	0,518891	3,376964	-0,105054	0,141985	0,315991	-0,501024	0,069055	0,020818	0,011004	1,824426	1,441553	-0,272079	-0,654815	-2,941834	-1,067172	-16,682872	13,121544	12,501494	0,069055	0,020818	0,011004	3,458674	-3,979279	-0,272079	0,069055	0,020818	0,011004	3,458674	-3,979279	-0,272079
11:22:25,97	0,518891	3,376964	-0,105054	0,141985	0,315991	-0,501024	0,071556	0,020125	0,009805	1,823440	1,560415	-0,311155	-0,652364	-2,947096	-1,066353	-16,655947	13,127506	12,505398	0,071556	0,020125	0,009805	3,403245	-4,056753	-0,311155	0,071556	0,020125	0,009805	3,403245	-4,056753	-0,311155
11:22:26,02	0,518891	3,376964	-0,105054	0,141985	0,315991	-0,501024	0,071556	0,020125	0,009805	1,823440	1,560415	-0,311155	-0,656388	-2,942678	-1,068818	-16,635812	13,124719	12,521097	0,071556	0,020125	0,009805	3,403245	-4,056753	-0,311155	0,071556	0,020125	0,009805	3,403245	-4,056753	-0,311155
11:22:26,07	0,518891	3,376964	-0,105054	0,141985	0,315991	-0,501024	0,074284	0,019664	0,010882	1,873241	1,739182	-0,298161	-0,656733	-2,940736	-1,068059	-16,676305	13,108131	12,490466	0,074284	0,019664	0,010882	3,416902	-4,092138	-0,298161	0,074284	0,019664	0,010882	3,416902	-4,092138	-0,298161
11:22:26,12	0,518891	3,376964	-0,105054	0,141985	0,315991	-0,501024	0,072775	0,020934	0,011642	1,772621	1,633902	-0,328792	-0,651800	-2,945060	-1,067517	-16,669710	13,163677	12,527186	0,074053	0,014500	0,012184	3,296827	-4,134831	-0,292072	0,074053	0,014500	0,012184	3,296827	-4,134831	-0,292072
11:22:26,17	0,518891	3,376964	-0,105054	0,141985	0,315991	-0,501024	0,074053	0,014500	0,012184	2,158594	1,678292	-0,292072	-0,657133	-2,942741	-1,064803	-16,664189	13,112818	12,537807	0,074053	0,014500	0,012184	3,296827	-4,134831	-0,292072	0,074053	0,014500	0,012184	3,296827	-4,134831	-0,292072
11:22:26,22	0,518891	3,376964	-0,105054	0,141985	0,315991	-0,501024	0,074711	0,020278	0,014898	1,816863	1,742756	-0,281452	-0,652989	-2,938044	-1,068294	-16,637543	13,123165	12,551092	0,074711	0,020278	0,014898	3,408654	-4,122076	-0,281452	0,074711	0,020278	0,014898	3,408654	-4,122076	-0,281452
11:22:26,27	0,518891	3,376964	-0,105054	0,141985	0,315991	-0,501024	0,068572	0,019037	0,011407	1,903650	1,441400	-0,268167	-0,654820	-2,940974	-1,069091	-16,679246	13,134472	12,537081	0,068572	0,019037	0,011407	3,398067	-3,941474	-0,268167	0,068572	0,019037	0,011407	3,398067	-3,941474	-0,268167
11:22:26,32	0,518891	3,376964	-0,105054	0,141985	0,315991	-0,501024	0,072024	0,019158	0,010610	1,886296	1,579156	-0,282177	-0,652904	-2,940971	-1,068485	-16,618876	13,152465	12,526502	0,072024	0,019158	0,010610	3,390215	-4,074732	-0,282177	0,072024	0,019158	0,010610	3,390215	-4,074732	-0,282177
11:22:26,37	0,518891	3,376964	-0,105054	0,141985	0,315991	-0,501024	0,071064	0,017501	0,011216	2,018252	1,572537	-0,292756	-0,656607	-2,941514	-1,070665	-16,681500	13,109915	12,512661	0,071064	0,017501	0,011216	3,392060	-4,006015	-0,292756	0,071064	0,017501	0,011216	3,392060	-4,006015	-0,292756
11:22:26,42	0,518891	3,376964	-0,105054	0,141985	0,315991	-0,501024	0,073386	0,020436	0,009036	1,797455	1,660309	-0,306598	-0,652529	-2,939549	-1,067169	-16,712436	13,140099	12,532195	0,073386	0,020436	0,009036	3,401684	-4,100499	-0,306598	0,073386	0,020436	0,009036	3,401684	-4,100499	-0,306598
11:22:26,47	0,518891	3,376964	-0,105054	0,141985	0,315991	-0,501024	0,069645	0,017887	0,012532	1,940701	1,423897	-0,287063	-0,651283	-2,941546	-1,069074	-16,676314	13,128399	12,547063	0,069645	0,017887	0,012532	3,344794	-4,043249	-0,287063	0,069645	0,017887	0,012532	3,344794	-4,043249	-0,287063
11:22:26,52	0,518891	3,376964	-0,105054	0,141985	0,315991	-0,501024	0,070751	0,015809	0,010626	2,056654	1,518526	-0,272195	-0,653046	-2,939446	-1,066732	-16,666551	13,116843	12,569400	0,070751	0,015809	0,010626	3,297671	-4,035416	-0,272195	0,070751	0,015809	0,010626	3,297671	-4,035416	-0,272195
11:22:26,57	0,518891	3,376964	-0,105054	0,141985	0,315991	-0,501024	0,069814	0,018386	0,012969	1,917537	1,484052	-0,249858	-0,654509	-2,940033	-1,068989	-16,666420	13,126615	12,540462	0,069814	0,018386	0,012969	3,360828	-3,996362	-0,249858	0,069814	0,018386	0,012969	3,360828	-3,996362	-0,249858
11:22:26,62	0,518891	3,376964	-0,105054	0,141985	0,315991	-0,501024	0,071054	0,019360	0,010712	1,875413	1,543752	-0,278796	-0,655886	-2,943126	-1,067847	-16,628230	13,106335	12,511785	0,074421	0,019006	0,011853	3,387316	-4,079994	-0,307474	0,074421	0,019006	0,011853	3,387316	-4,079994	-0,307474
11:22:26,68	0,518891	3,376964	-0,105054	0,141985	0,315991	-0,501024	0,074421	0,019006	0,011853	1,895362	1,762031	-0,307474	-0,648594	-2,942298	-1,067528	-16,669812	13,136822	12,522453	0,074421	0,019006	0,011853	3,387316	-4,079994	-0,307474	0,074421	0,019006	0,011853	3,387316	-4,079994	-0,307474
11:22:26,73	0,518891	3,376964	-0,105054	0,141985	0,315991	-0,501024	0,070058	0,013105	0,012173	2,207818	1,483924	-0,296806	-0,648214	-2,941413	-1,069043	-16,607574	13,095685	12,540995	0,070058	0,013105	0,012173	3,236556	-4,015641	-0,296806	0,070058	0,013105	0,012173	3,236556	-4,015641	-0,296806
11:22:26,78	0,518891	3,376964	-0,105054	0,141985	0,315991	-0,501024	0,069101	0,013218	0,010657	2,197441	1,508638	-0,278264	-0,651420	-2,945851	-1,190029	-16,769647	13,038360	12,492102	0,069101	0,013218	0,010657	3,235041	-3,915816	-0,278264	0,069101	0,013218	0,010657	3,235041	-3,915816	-0,278264
11:22:26,83	0,518891	3,376964	-0,105054	0,141985	0,315991	-0,501024	0,074548	0,013776	-0,110328	2,037751	1,680182	-0,327157	-0,521316	-3,047745	-9,185841	-22,494811	6,612785	13,017115	0,074548	0,013776	-0,110328	3,119142	-4,171857	-0,327157	0,074548	0,013776	-0,110328	3,119142	-4,171857	-0,327157
11:22:26,88	0,518857	3,376877	-0,095013	0,141993	0,315995	-0,500998	0,097739	-0,149845	-8,106140	2,118717	1,140748	0,197857	-0,524643	-3,056659	-9,311816	-22,700439	6,542761	13,052982	0,097739	-0,149845	-8,106140	-9,644087	-6,531757	0,197857	0,097739	-0,149845	-8,106140	-9,644087	-6,531757	0,197857
11:22:26,93	0,518857	3,376877	-0,095013	0,141993	0,315995	-0,500998	0,107122	-0,151421	-8,232116	2,037215	1,485605	0,233724	-0,522168	-3,052165	-9,290798	-22,690845	6,610428	13,106343	0,107122	-0,151421	-8,232116	-9,849308	-6,923478	0,233724	0,107122	-0,151421	-8,232116	-9,849308	-6,923478	0,233724
11:22:26,98	0,518857	3,376877	-0,095013	0,141993	0,315995	-0,500998	0,101993	-0,151317	-8,211097	2,095231	1,193355	0,287084	-0,522608	-3,056808	-9,274084	-22,659750	6,578019	13,060134	0,101993	-0,151317	-8,211097	-9,783168	-6,813075	0,287084	0,101993	-0,151317	-8,211097	-9,783168	-6,813075	0,287084
11:22:27,03	0,518857	3,376877	-0,095013	0,141993	0,315995	-0,500998	0,106233	-0,153258	-8,194383	2,183609	1,456987	0,240876	-0,523775	-3,053697	-9,260128	-22,690364	6,622417	13,048794	0,106233	-0,153258	-8,194383	-9,847106	-6,882312	0,240876	0,106233	-0,153258	-8,194383	-9,847106	-6,882312	0,240876
11:22:27,08	0,518857	3,376877	-0,095013	0,141993	0,315995	-0,500998	0,104123	-0,150691	-8,180428	2,073303	1,298549	0,229535	-0,522016	-3,053001	-9,256236	-22,715799	6,676228	13,073043	0,104123	-0,150691	-8,180428	-9,755955	-6,875105	0,229535	0,104123	-0,150691	-8,180428	-9,755955	-6,875105	0,229535
11:22:27,13	0,518857	3,376877	-0,095013	0,141993	0,315995	-0,500998	0,102640	-0,151867	-8,176535	2,168304	1,172522	0,253785	-0,525500	-3,055767	-9,247289	-22,704896	6,640569	13,065332	0,102640	-0,151867	-8,176535	-9,753217	-6,884748	0,253785	0,102640	-0,151867	-8,176535	-9,753217	-6,884748	0,253785
11:22:27,18	0,518857	3,376877	-0,095013	0,141993	0,315995	-0,500998	0,106778	-0,150233	-8,167588	2,057921	1,414947	0,246074	-0,519574	-3,054050	-9,242229	-22,708662	6,685557	13,074703	0,106778	-0,150233	-8,167588	-9,735355	-6,967122	0,246074	0,106778	-0,150233	-8,167588	-9,735355	-6,967122	0,246074
11:22:27,23	0,518857	3,376877	-0,095013	0,141993	0,315995	-0,500998	0,102329	-0,154506	-8,162529	2,317211	1,157826	0,255444	-0,521847	-3,056434	-9,232517	-22,701946	6,699728	13,053896	0,102329	-0,154506	-8,162529	-9,811519	-6,874970	0,255444	0,102329	-0,154506	-8,162529	-9,811519	-6,874970	0,255444
11:22:27,28	0,518857	3,376877	-0,095013	0,141993	0,315995	-0,500998	0,105529	-0,153730	-8,152816	2,292489	1,322996	0,234637	-0,519597	-3,055348	-9,229821	-22,742046	6,663233	13,047203	0,105529	-0,153730	-8,152816	-9,775325	-6,961059	0,234637	0,105529	-0,153730	-8,152816	-9,775325	-6,961059	0,234637
11:22:27,33	0,518857	3,376877	-0,095013	0,141993	0,315995	-0,500998	0,103464	-0,155135	-8,150120	2,313910	1,199108	0,227945	-0,518241	-3,059994	-9,226657	-22,683900	6,684230	13,054588	0,103464	-0,155135	-8,150120	-9,864221	-6,922803	0,227945	0,103464	-0,155135	-8,150120	-9,864221	-6,922803	0,227945
11:22:27,38	0,518857	3,376877	-0,095013	0,141993	0,315995	-0,500998	0,106809	-0,158632	-8,146956	2,543005	1,412915	0,235330	-0,521222	-3,056350	-9,222034	-22,712436	6,716811	13,043447	0,106809	-0,158632	-8,146956	-9,909632	-6,971593	0,235330	0,106809	-0,158632	-8,146956	-9,909632	-6,971593	0,235330
11:22:27,43	0,518857	3,376877	-0,095013	0,141993	0,315995	-0,500998	0,105144	-0,154229	-8,142334	2,327980	1,285311	0,224189	-0,524165	-3,057879	-9,221262	-22,701903	6,668474	13,026050	0,105144	-0,154229	-8,142334	-9,778996	-6,968463	0,224189	0,105144	-0,154229	-8,142334	-9,778996	-6,968463	0,224189
11:22:27,48	0,518857	3,376877	-0,095013	0,141993	0,315995	-0,500998	0,107939	-0,152445	-8,141562	2,198607	1,463973	0,206792	-0,523618	-3,056084	-9,215807	-22,733488	6,701643	13,072930	0,107939	-0,152445	-8,141562	-9,768309	-7,009256	0,206792	0,107939	-0,152445	-8,141562	-9,768309	-7,009256	0,206792
11:22:27,53	0,518857	3,376877	-0,095013	0,141993	0,315995	-0,500998	0,106473	-0,154422	-8,136477	2,354828	1,377781	0,234688	-0,521719	-3,057598	-9,216178	-22,683838	6,719686	13,053946	0,106473	-0,154422	-8,136477	-9,767333	-6,980369	0,234688	0,106473	-0,154422	-8,136477	-9,767333	-6,980369	0,234688
11:22:27,58	0,518857	3,376877	-0,095013	0,141993	0,315995	-0,500998	0,106473	-0,154422	-8,136477	2,354828	1,377781	0,234688	-0,521762	-3,058179	-9,208028	-22,708481	6,681022	13,047908	0,106473	-0,154422	-8,136477	-9,767333	-6,980369	0,234688	0,106473	-0,154422	-8,136477	-9,767333	-6,980369	0,234688
11:22:27,63	0,518857	3,376877	-0,095013	0,141993	0,315995	-0,500998	0,106998	-0,154675	-8,128327	2,322180	1,403078	0,228650	-0,518295	-3,052174	-9,207656	-22,744046	6,745983	13,075844	0,106998	-0,154675	-8,128327	-9,819844	-6,996295	0,228650	0,106998	-0,154675	-8,128327	-9,819844	-6,996295	0,228650
11:22:27,68	0,518857	3,376877	-0,095013	0,141993	0,315995	-0,500998	0,106288	-0,149525	-8,123679	2,105563	1,320607	0,242413	-0,526987	-3,061338	-9,203744	-22,699965	6,711569	13,044821	0,106288	-0,149525	-8,123679	-9,632161	-7,023024	0,242413	0,106288	-0,149525	-8,123679	-9,632161	-7,023024	0,242413
11:22:27,73	0,518857	3,376877	-0,095013	0,141993	0,315995	-0,500998	0,106288	-0,149525	-8,123679	2,105563	1,320607	0,242413	-0,523541	-3,053528	-9,202227	-22,738401	6,756976	13,057192	0,106288	-0,149525	-8,123679	-9,632161	-7,023024	0,242413	0,106288	-0,149525	-8,123679	-9,632161	-7,023024	0,242413
11:22:27,78	0,518857	3,376877	-0,095013	0,141993	0,315995	-0,500998	0,103859	-0,150809	-8,122527	2,171941	1,175963	0,237934	-0,526557	-3,054208	-9,202224	-22,758244	6,721613	13,075020	0,103859	-0,150809	-8,122527	-9,666565	-6,977001	0,237934	0,103859	-0,150809	-8,122527	-9,666565	-6,977001	0,237934
11:22:27,83	0,518857	3,376877	-0,095013	0,141993	0,315995	-0,500998	0,105956	-0,148538	-8,122523	2,013290	1,285495	0,255761	-0,518798	-3,052389	-9,198711	-22,716032	6,726146	13,064514	0,105956	-0,148538	-8,122523	-9,646923	-7,032070	0,255761	0,105956	-0,148538	-8,122523	-9,646923	-7,032070	0,255761
11:22:27,88	0,518857	3,376877	-0,095013	0,141993	0,315995	-0,500998	0,100502	-0,154348	-8,119011	2,340448	1,036158	0,245256	-0,517564	-3,063040	-9,197881	-22,719297	6,727986	13,072425	0,100502	-0,154348	-8,119011	-9,775860	-6,853239	0,245256	0,100502	-0,154348	-8,119011	-9,775860	-6,853239	0,245256
11:22:27,93	0,518857	3,376877	-0,095013	0,141993	0,315995	-0,500998	0,109108	-0,160742	-8,118180	2,672897	1,479936	0,253167	-0,525865	-3,054077	-9,194068	-22,734590	6,738594	13,051116	0,109108	-0,160742	-8,118180	-9,945340	-7,085052	0,253167	0,109108	-0,160742	-8,118180	-9,945340	-7,085052	0,253167
11:22:27,98	0,518857	3,376877	-0,095013	0,141993	0,315995	-0,500998	0,105497	-0,149071	-8,114367	2,067574	1,273631	0,231858	-0,527031	-3,053675	-9,192133	-22,726797	6,721183	13,039469	0,105497	-0,149071	-8,114367	-9,634532	-7,007917	0,231858	0,105497	-0,149071	-8,114367	-9,634532	-7,007917	0,231858
11:22:28,03	0,518857	3,376877	-0,095013	0,141993	0,315995	-0,500998	0,105732	-0,147861	-8,112432	1,993430	1,301286	0,220210	-0,515725	-3,050754	-9,192860	-22,668799	6,742174	13,066601	0,105732	-0,147861	-8,112432	-9,613628	-6,998680	0,220210	0,105732	-0,147861	-8,112432	-9,613628	-6,998680	0,220210
11:22:28,08	0,518857	3,376877	-0,095013	0,141993	0,315995	-0,500998	0,097549	-0,156191	-8,113159	2,473813	0,915513	0,247342	-0,522946	-3,054932	-9,192515	-22,755584	6,748187	13,051072	0,097549	-0,156191	-8,113159	-9,787218	-6,742103	0,247342	0,097549	-0,156191	-8,113159	-9,787218	-6,742103	0,247342
11:22:28,13	0,518857	3,376877	-0,095013	0,141993	0,315995	-0,500998	0,104778	-0,152027	-8,112814	2,219071	1,213266	0,231813	-0,526353	-3,062676	-9,188959	-22,716859	6,735389	13,065743	0,104778	-0,152027	-8,112814	-9,715043	-7,011841	0,231813	0,104778	-0,152027	-8,112814	-9,715043	-7,011841	0,231813
11:22:28,18	0,518857	3,376877	-0,095013	0,141993	0,315995	-0,500998	0,113188	-0,152948	-8,109258	2,275264	1,690490	0,246484	-0,524624	-3,052685	-9,186279	-22,728188	6,778879	13,072248	0,113188	-0,152948	-8,109258	-9,731181	-7,194754	0,246484	0,113188	-0,152948	-8,109258	-9,731181	-7,194754	0,246484
11:22:28,23	0,518857	3,376877	-0,095013	0,141993	0,315995	-0,500998	0,103671	-0,149450	-8,106579	2,125353	1,164083	0,252990	-0,526902	-3,059003	-9,187431	-22,700016	6,750790	13,041358	0,103671	-0,149450	-8,106579	-9,606478	-6,974127	0,252990	0,103671	-0,149450	-8,106579	-9,606478	-6,974127	0,252990
11:22:28,28	0,518857	3,376877	-0,095013	0,141993	0,315995	-0,500998	0,110282	-0,150636	-8,107731	2,176774	1,546255	0,222100	-0,520403	-3,050255	-9,184324	-22,683168	6,786220	13,067076	0,110282	-0,150636	-8,107731	-9,648141	-7,110855	0,222100	0,110282	-0,150636	-8,107731	-9,648141	-7,110855	0,222100
11:22:28,33	0,518857	3,376877	-0,095013	0,141993	0,315995	-0,500998	0,099456	-0,151890	-8,104623	2,281116	0,980189	0,247817	-0,525118	-3,058409	-9,181176	-22,685632	6,717113	13,080328	0,099456	-0,151890	-8,104623	-9,642279	-6,827095	0,247817	0,099456	-0,151890	-8,104623	-9,642279	-6,827095	0,247817
11:22:28,38	0,518857	3,376877	-0,095013	0,141993	0,315995	-0,500998	0,108875	-0,151885	-8,101475	2,219744	1,502405	0,261069	-0,528677	-3,056081	-9,182013	-22,714821	6,774916	13,039113	0,108875	-0,151885	-8,101475	-9,703210	-7,044283	0,261069	0,108875	-0,151885	-8,101475	-9,703210	-7,044283	0,261069
11:22:28,43	0,518857	3,376877	-0,095013	0,141993	0,315995	-0,500998	0,108639	-0,147638	-8,102313	2,034398	1,435943	0,219854	-0,521583	-3,059486	-9,181557	-22,719692	6,814868	13,099028	0,108639	-0,147638	-8,102313	-9,555218	-7,092204	0,219854	0,108639	-0,147638	-8,102313	-9,555218	-7,092204	0,219854
11:22:28,48	0,518857	3,376877	-0,095013	0,141993	0,315995	-0,500998	0,106583	-0,155244	-8,104228	2,412263	1,321553	0,241204	-0,521062	-3,058104	-9,183928	-22,730102	6,763379	13,060462	0,106583	-0,155244	-8,104228	-9,774401	-7,045179	0,241204	0,106583	-0,155244	-8,104228	-9,774401	-7,045179	0,241204
11:22:28,53	0,518857	3,376877	-0,095013	0,141993	0,315995	-0,500998	0,106583	-0,155244	-8,104228	2,412263	1,321553	0,241204	-0,521628	-3,052202	-9,177332	-22,708379	6,743164	13,066046	0,106583	-0,155244	-8,104228	-9,774401	-7,045179	0,241204	0,106583	-0,155244	-8,104228	-9,774401	-7,045179	0,241204
11:22:28,58	0,518857	3,376877	-0,095013	0,141993	0,315995	-0,500998	0,101754	-0,151804	-8,097632	2,226706	1,099407	0,246788	-0,524608	-3,056059	-9,178887	-22,725812	6,724115	13,060628	0,101754	-0,151804	-8,097632	-9,689870	-6,888312	0,246788	0,101754	-0,151804	-8,097632	-9,689870	-6,888312	0,246788
11:22:28,63	0,518857	3,376877	-0,095013	0,141993	0,315995	-0,500998	0,106585	-0,151151	-8,099186	2,167578	1,345040	0,241370	-0,526377	-3,055371	-9,177328	-22,745643	6,783984	13,085823	0,106585	-0,151151	-8,099186	-9,697800	-7,021903	0,241370	0,106585	-0,151151	-8,099186	-9,697800	-7,021903	0,241370
11:22:28,68	0,518857	3,376877	-0,095013	0,141993	0,315995	-0,500998	0,106873	-0,149275	-8,097627	2,111954	1,312905	0,266565	-0,518611	-3,053639	-9,176163	-22,692401	6,768947	13,046924	0,106873	-0,149275	-8,097627	-9,606151	-7,076641	0,266565	0,106873	-0,149275	-8,097627	-9,606151	-7,076641	0,266565
11:22:28,73	0,518857	3,376877	-0,095013	0,141993	0,315995	-0,500998	0,101490	-0,155135	-8,096462	2,430255	1,086625	0,227665	-0,522216	-3,051062	-9,177352	-22,714585	6,765180	13,052359	0,101490	-0,155135	-8,096462	-9,747833	-6,880370	0,227665	0,101490	-0,155135	-8,096462	-9,747833	-6,880370	0,227665
11:22:28,78	0,518857	3,376877	-0,095013	0,141993	0,315995	-0,500998	0,101062	-0,150724	-8,097651	2,186519	1,046997	0,233100	-0,528124	-3,057510	-9,176201	-22,737808	6,743302	13,020147	0,101062	-0,150724	-8,097651	-9,645291	-6,886333	0,233100	0,101062	-0,150724	-8,097651	-9,645291	-6,886333	0,233100
11:22:28,83	0,518857	3,376877	-0,095013	0,141993	0,315995	-0,500998	0,109600	-0,148832	-8,096500	2,057586	1,481812	0,200889	-0,520369	-3,058208	-9,171840	-22,701730	6,764352	13,091712	0,109600	-0,148832	-8,096500	-9,625716	-7,121769	0,200889	0,109600	-0,148832	-8,096500	-9,625716	-7,121769	0,200889
11:22:28,88	0,518857	3,376877	-0,095013	0,141993	0,315995	-0,500998	0,106327	-0,155896	-8,092139	2,461210	1,332342	0,272453	-0,525022	-3,061466	-9,172250	-22,699528	6,801810	13,053089	0,106327	-0,155896	-8,092139	-9,776657	-7,014318	0,272453	0,106327	-0,155896	-8,092139	-9,776657	-7,014318	0,272453
11:22:28,93	0,518857	3,376877	-0,095013	0,141993	0,315995	-0,500998	0,111475	-0,153496	-8,092549	2,369919	1,583217	0,233831	-0,527561	-3,056917	-9,170760	-22,774914	6,795961	13,043316	0,111475	-0,153496	-8,092549	-9,679501	-7,167563	0,233831	0,111475	-0,153496	-8,092549	-9,679501	-7,167563	0,233831
11:22:28,98	0,518857	3,376877	-0,095013	0,141993	0,315995	-0,500998	0,108805	-0,149022	-8,091059	2,094543	1,382022	0,224058	-0,526262	-3,061693	-9,170696	-22,723029	6,781234	13,066014	0,108805	-0,149022	-8,091059	-9,603714	-7,159174	0,224058	0,108805	-0,149022	-8,091059	-9,603714	-7,159174	0,224058
11:22:29,03	0,518857	3,376877	-0,095013	0,141993	0,315995	-0,500998	0,108476	-0,150184	-8,088713	2,127455	1,386068	0,236176	-0,522081	-3,052988	-9,169949	-22,689270	6,817363	13,049003	0,108476	-0,150184	-8,088713	-9,661979	-7,129322	0,236176	0,108476	-0,150184	-8,088713	-9,661979	-7,129322	0,236176
11:22:29,08	0,518857	3,376877	-0,095013	0,141993	0,315995	-0,500998	0,102662	-0,151804	-8,090248	2,300552	1,126027	0,229745	-0,522109	-3,060183	-9,170691	-22,693355	6,743169	13,055738	0,102662	-0,151804	-8,090248	-9,616074	-6,932901	0,229745	0,102662	-0,151804	-8,090248	-9,616074	-6,932901	0,229745
11:22:29,13	0,518857	3,376877	-0,095013	0,141993	0,315995	-0,500998	0,108907	-0,155377	-8,090990	2,420027	1,484340	0,236480	-0,525072	-3,061192	-9,167994	-22,720488	6,769466	13,040021	0,108907	-0,155377	-8,090990	-9,777043	-7,064841	0,236480	0,108907	-0,155377	-8,090990	-9,777043	-7,064841	0,236480
11:22:29,18	0,518857	3,376877	-0,095013	0,141993	0,315995	-0,500998	0,111262	-0,153315	-8,088294	2,322046	1,570169	0,220763	-0,522088	-3,054599	-9,166081	-22,701898	6,801303	13,021799	0,111262	-0,153315	-8,088294	-9,713210	-7,163902	0,220763	0,111262	-0,153315	-8,088294	-9,713210	-7,163902	0,220763
11:22:29,23	0,518857	3,376877	-0,095013	0,141993	0,315995	-0,500998	0,104060	-0,152604	-8,086380	2,321908	1,195860	0,202541	-0,520271	-3,051496	-9,167982	-22,659687	6,796450	13,066747	0,104060	-0,152604	-8,086380	-9,657485	-6,972876	0,202541	0,104060	-0,152604	-8,086380	-9,657485	-6,972876	0,202541
11:22:29,28	0,518857	3,376877	-0,095013	0,141993	0,315995	-0,500998	0,100465	-0,152626	-8,088281	2,339959	1,047883	0,247489	-0,521467	-3,062282	-9,164842	-22,703043	6,799213	13,073254	0,100465	-0,152626	-8,088281	-9,641168	-6,838617	0,247489	0,100465	-0,152626	-8,088281	-9,641168	-6,838617	0,247489
11:22:29,33	0,518857	3,376877	-0,095013	0,141993	0,315995	-0,500998	0,110404	-0,156983	-8,085141	2,547222	1,525794	0,253995	-0,518585	-3,056364	-9,165631	-22,716007	6,808392	13,094918	0,110404	-0,156983	-8,085141	-9,775906	-7,140934	0,253995	0,110404	-0,156983	-8,085141	-9,775906	-7,140934	0,253995
11:22:29,38	0,518857	3,376877	-0,095013	0,141993	0,315995	-0,500998	0,103837	-0,156519	-8,085930	2,524600	1,168499	0,275659	-0,526890	-3,056105	-9,165686	-22,742662	6,796659	13,054692	0,103837	-0,156519	-8,085930	-9,762162	-6,982729	0,275659	0,103837	-0,156519	-8,085930	-9,762162	-6,982729	0,275659
11:22:29,43	0,518857	3,376877	-0,095013	0,141993	0,315995	-0,500998	0,102927	-0,153231	-8,083250	2,340179	1,109425	0,249740	-0,527416	-3,056488	-9,161389	-22,727323	6,815675	13,071761	0,102927	-0,153231	-8,083250	-9,688451	-6,970381	0,249740	0,102927	-0,153231	-8,083250	-9,688451	-6,970381	0,249740
11:22:29,48	0,518857	3,376877	-0,095013	0,141993	0,315995	-0,500998	0,102927	-0,153231	-8,083250	2,340179	1,109425	0,249740	-0,522095	-3,059200	-9,162158	-22,728608	6,824442	13,058505	0,102927	-0,153231	-8,083250	-9,688451	-6,970381	0,249740	0,102927	-0,153231	-8,083250	-9,688451	-6,970381	0,249740
11:22:29,53	0,518857	3,376877	-0,095013	0,141993	0,315995	-0,500998	0,108049	-0,154898	-8,082457	2,447908	1,368562	0,239247	-0,525155	-3,055883	-9,162576	-22,758518	6,785582	13,062630	0,108049	-0,154898	-8,082457	-9,711607	-7,113273	0,239247	0,108049	-0,154898	-8,082457	-9,711607	-7,113273	0,239247
11:22:29,59	0,518857	3,376877	-0,095013	0,141993	0,315995	-0,500998	0,106706	-0,150589	-8,082875	2,175234	1,292270	0,243372	-0,520911	-3,053356	-9,162170	-22,701842	6,799358	13,058505	0,106706	-0,150589	-8,082875	-9,646028	-7,084164	0,243372	0,106706	-0,150589	-8,082875	-9,646028	-7,084164	0,243372
11:22:29,64	0,518857	3,376877	-0,095013	0,141993	0,315995	-0,500998	0,102395	-0,153001	-8,082469	2,340897	1,110302	0,239247	-0,525720	-3,053872	-9,163357	-22,755323	6,830260	13,069550	0,102395	-0,153001	-8,082469	-9,669662	-6,927734	0,239247	0,102395	-0,153001	-8,082469	-9,669662	-6,927734	0,239247
11:22:29,69	0,518857	3,376877	-0,095013	0,141993	0,315995	-0,500998	0,105247	-0,149094	-8,083656	2,137777	1,196799	0,250291	-0,522231	-3,060499	-9,276865	-22,813630	6,718263	13,052882	0,105247	-0,149094	-8,083656	-9,566118	-7,065058	0,250291	0,105247	-0,149094	-8,083656	-9,566118	-7,065058	0,250291
11:22:29,74	0,518857	3,376877	-0,095013	0,141993	0,315995	-0,500998	0,099403	-0,256629	-17,299980	1,678727	0,829039	0,611217	-0,429670	-3,102578	-18,379681	-25,836099	1,621993	13,430475	0,099403	-0,256629	-17,299980	-18,466676	-6,974098	0,611217	0,099403	-0,256629	-17,299980	-18,466676	-6,974098	0,611217
11:22:29,79	0,518894	3,376936	-0,085009	0,141982	0,315988	-0,500972	0,099403	-0,256629	-17,299980	1,678727	0,829039	0,611217	-0,441351	-3,108025	-18,502031	-25,681953	1,953952	13,453004	0,099403	-0,256629	-17,299980	-18,466676	-6,974098	0,611217	0,099403	-0,256629	-17,299980	-18,466676	-6,974098	0,611217
11:22:29,84	0,518894	3,376936	-0,085009	0,141982	0,315988	-0,500972	0,109960	-0,249236	-17,422330	1,658855	1,345511	0,633746	-0,434430	-3,103118	-18,462307	-25,561969	2,032731	13,495034	0,109960	-0,249236	-17,422330	-17,906207	-7,286342	0,633746	0,109960	-0,249236	-17,422330	-17,906207	-7,286342	0,633746
11:22:29,89	0,518894	3,376936	-0,085009	0,141982	0,315988	-0,500972	0,102250	-0,252777	-17,382607	1,971171	1,009127	0,675776	-0,445929	-3,099379	-18,432004	-25,486195	2,047183	13,470001	0,102250	-0,252777	-17,382607	-17,871811	-7,017515	0,675776	0,102250	-0,252777	-17,382607	-17,871811	-7,017515	0,675776
11:22:29,94	0,518894	3,376936	-0,085009	0,141982	0,315988	-0,500972	0,104762	-0,240949	-17,352304	1,406540	1,198127	0,650743	-0,439278	-3,099848	-18,413715	-25,459535	2,093219	13,465998	0,104762	-0,240949	-17,352304	-17,507977	-7,025676	0,650743	0,104762	-0,240949	-17,352304	-17,507977	-7,025676	0,650743
11:22:29,99	0,518894	3,376936	-0,085009	0,141982	0,315988	-0,500972	0,101843	-0,246944	-17,334014	1,771442	1,046401	0,646740	-0,441402	-3,101449	-18,397350	-25,380735	2,075092	13,463735	0,101843	-0,246944	-17,334014	-17,613628	-6,948249	0,646740	0,101843	-0,246944	-17,334014	-17,613628	-6,948249	0,646740
11:22:30,04	0,518894	3,376936	-0,085009	0,141982	0,315988	-0,500972	0,104291	-0,245904	-17,317649	1,741084	1,251011	0,644477	-0,439931	-3,103560	-18,382910	-25,270459	2,054045	13,457927	0,104291	-0,245904	-17,317649	-17,562376	-6,935819	0,644477	0,104291	-0,245904	-17,317649	-17,562376	-6,935819	0,644477
11:22:30,09	0,518894	3,376936	-0,085009	0,141982	0,315988	-0,500972	0,105384	-0,248234	-17,303209	1,899150	1,413877	0,638669	-0,437419	-3,095682	-18,372009	-25,205967	2,085502	13,482313	0,105384	-0,248234	-17,303209	-17,587208	-6,858760	0,638669	0,105384	-0,248234	-17,303209	-17,587208	-6,858760	0,638669
11:22:30,14	0,518894	3,376936	-0,085009	0,141982	0,315988	-0,500972	0,097305	-0,246470	-17,292308	1,866931	1,033913	0,663054	-0,445006	-3,100162	-18,363465	-25,197103	2,065146	13,455014	0,097305	-0,246470	-17,292308	-17,480984	-6,604553	0,663054	0,097305	-0,246470	-17,292308	-17,480984	-6,604553	0,663054
11:22:30,19	0,518894	3,376936	-0,085009	0,141982	0,315988	-0,500972	0,104978	-0,242139	-17,283764	1,628530	1,450745	0,635756	-0,443680	-3,099102	-18,352924	-25,146604	2,079578	13,487691	0,104978	-0,242139	-17,283764	-17,379413	-6,790024	0,635756	0,104978	-0,242139	-17,283764	-17,379413	-6,790024	0,635756
11:22:30,24	0,518894	3,376936	-0,085009	0,141982	0,315988	-0,500972	0,103397	-0,242758	-17,273224	1,698445	1,405077	0,668433	-0,439494	-3,092936	-18,344776	-25,118184	2,080391	13,479260	0,103397	-0,242758	-17,273224	-17,358058	-6,711623	0,668433	0,103397	-0,242758	-17,273224	-17,358058	-6,711623	0,668433
11:22:30,29	0,518894	3,376936	-0,085009	0,141982	0,315988	-0,500972	0,095965	-0,243300	-17,265075	1,741559	1,042786	0,660002	-0,442919	-3,098042	-18,339311	-25,089958	2,073947	13,469244	0,095965	-0,243300	-17,265075	-17,357515	-6,490454	0,660002	0,095965	-0,243300	-17,265075	-17,357515	-6,490454	0,660002
11:22:30,34	0,518894	3,376936	-0,085009	0,141982	0,315988	-0,500972	0,102099	-0,242887	-17,259610	1,728586	1,389407	0,649985	-0,437479	-3,091850	-18,331545	-25,027432	2,075913	13,446416	0,102099	-0,242887	-17,259610	-17,338023	-6,625331	0,649985	0,102099	-0,242887	-17,259610	-17,338023	-6,625331	0,649985
11:22:30,39	0,518894	3,376936	-0,085009	0,141982	0,315988	-0,500972	0,094017	-0,244502	-17,251844	1,845555	1,022307	0,627158	-0,439307	-3,093923	-18,326085	-25,059174	2,051741	13,480784	0,094017	-0,244502	-17,251844	-17,347867	-6,357991	0,627158	0,094017	-0,244502	-17,251844	-17,347867	-6,357991	0,627158
11:22:30,44	0,518894	3,376936	-0,085009	0,141982	0,315988	-0,500972	0,096726	-0,243955	-17,246384	1,780316	1,147786	0,661525	-0,446762	-3,095954	-18,317929	-25,005501	2,096060	13,441183	0,096726	-0,243955	-17,246384	-17,370181	-6,445190	0,661525	0,096726	-0,243955	-17,246384	-17,370181	-6,445190	0,661525
11:22:30,49	0,518894	3,376936	-0,085009	0,141982	0,315988	-0,500972	0,102212	-0,238515	-17,238228	1,562629	1,457383	0,621925	-0,441491	-3,091895	-18,312880	-25,003708	2,055987	13,448012	0,102212	-0,238515	-17,238228	-17,160790	-6,566247	0,621925	0,102212	-0,238515	-17,238228	-17,160790	-6,566247	0,621925
11:22:30,54	0,518894	3,376936	-0,085009	0,141982	0,315988	-0,500972	0,096061	-0,241051	-17,233179	1,660690	1,159135	0,628754	-0,444284	-3,097631	-18,310113	-24,961771	2,082560	13,455106	0,096061	-0,241051	-17,233179	-17,261801	-6,381665	0,628754	0,096061	-0,241051	-17,233179	-17,261801	-6,381665	0,628754
11:22:30,59	0,518894	3,376936	-0,085009	0,141982	0,315988	-0,500972	0,102425	-0,241499	-17,230412	1,727986	1,513097	0,635847	-0,441844	-3,096066	-18,302729	-24,925766	2,055841	13,435505	0,102425	-0,241499	-17,230412	-17,229701	-6,527279	0,635847	0,102425	-0,241499	-17,230412	-17,229701	-6,527279	0,635847
11:22:30,64	0,518894	3,376936	-0,085009	0,141982	0,315988	-0,500972	0,099851	-0,242830	-17,223028	1,792059	1,423755	0,616246	-0,439547	-3,091161	-18,298848	-24,954598	2,087331	13,469489	0,099851	-0,242830	-17,223028	-17,270108	-6,414510	0,616246	0,099851	-0,242830	-17,223028	-17,270108	-6,414510	0,616246
11:22:30,69	0,518894	3,376936	-0,085009	0,141982	0,315988	-0,500972	0,094454	-0,242367	-17,219147	1,780856	1,102406	0,650231	-0,444160	-3,095715	-18,294559	-24,923756	2,066631	13,449891	0,094454	-0,242367	-17,219147	-17,244993	-6,312208	0,650231	0,094454	-0,242367	-17,219147	-17,244993	-6,312208	0,650231
11:22:30,74	0,518894	3,376936	-0,085009	0,141982	0,315988	-0,500972	0,100704	-0,240649	-17,214858	1,688969	1,464489	0,630633	-0,437455	-3,094449	-18,288276	-24,838875	2,109028	13,476971	0,100704	-0,240649	-17,214858	-17,201948	-6,440785	0,630633	0,100704	-0,240649	-17,214858	-17,201948	-6,440785	0,630633
11:22:30,79	0,518894	3,376936	-0,085009	0,141982	0,315988	-0,500972	0,096255	-0,245822	-17,208576	2,037160	1,285437	0,657713	-0,443440	-3,094774	-18,286359	-24,856429	2,015502	13,462216	0,096255	-0,245822	-17,208576	-17,259895	-6,270568	0,657713	0,096255	-0,245822	-17,208576	-17,259895	-6,270568	0,657713
11:22:30,84	0,518894	3,376936	-0,085009	0,141982	0,315988	-0,500972	0,099529	-0,240802	-17,206658	1,686307	1,487272	0,642958	-0,446248	-3,095164	-18,282851	-24,812721	2,048249	13,450448	0,099529	-0,240802	-17,206658	-17,216617	-6,325783	0,642958	0,099529	-0,240802	-17,206658	-17,216617	-6,325783	0,642958
11:22:30,89	0,518894	3,376936	-0,085009	0,141982	0,315988	-0,500972	0,101271	-0,238565	-17,203151	1,620222	1,599304	0,631190	-0,437993	-3,086839	-18,277808	-24,803332	2,072571	13,465259	0,101271	-0,238565	-17,203151	-17,107136	-6,350451	0,631190	0,101271	-0,238565	-17,203151	-17,107136	-6,350451	0,631190
11:22:30,94	0,518894	3,376936	-0,085009	0,141982	0,315988	-0,500972	0,089933	-0,241552	-17,198107	1,801296	1,005713	0,646001	-0,437583	-3,089142	-18,277799	-24,819474	2,061008	13,472046	0,089933	-0,241552	-17,198107	-17,160529	-6,054031	0,646001	0,089933	-0,241552	-17,198107	-17,160529	-6,054031	0,646001
11:22:30,99	0,518894	3,376936	-0,085009	0,141982	0,315988	-0,500972	0,091723	-0,243058	-17,198098	1,861549	1,090573	0,652788	-0,443298	-3,092198	-18,271579	-24,832997	2,080630	13,474855	0,091723	-0,243058	-17,198098	-17,218535	-6,109653	0,652788	0,091723	-0,243058	-17,198098	-17,218535	-6,109653	0,652788
11:22:31,04	0,518894	3,376936	-0,085009	0,141982	0,315988	-0,500972	0,097227	-0,239637	-17,191878	1,693843	1,355285	0,655597	-0,433685	-3,089542	-18,269607	-24,735862	2,054398	13,449647	0,097227	-0,239637	-17,191878	-17,117625	-6,277045	0,655597	0,097227	-0,239637	-17,191878	-17,117625	-6,277045	0,655597
11:22:31,09	0,518894	3,376936	-0,085009	0,141982	0,315988	-0,500972	0,090121	-0,246634	-17,189907	2,083569	1,082989	0,630388	-0,444315	-3,089724	-18,267293	-24,764786	2,092326	13,462422	0,090121	-0,246634	-17,189907	-17,277211	-5,991488	0,630388	0,090121	-0,246634	-17,189907	-17,277211	-5,991488	0,630388
11:22:31,14	0,518894	3,376936	-0,085009	0,141982	0,315988	-0,500972	0,095593	-0,237519	-17,187592	1,627983	1,323539	0,643164	-0,437778	-3,095670	-18,266472	-24,735027	2,031168	13,455060	0,095593	-0,237519	-17,187592	-17,017284	-6,180519	0,643164	0,095593	-0,237519	-17,187592	-17,017284	-6,180519	0,643164
11:22:31,19	0,518894	3,376936	-0,085009	0,141982	0,315988	-0,500972	0,097474	-0,246153	-17,186771	2,038870	1,477723	0,635802	-0,434297	-3,093533	-18,257938	-24,781907	2,067358	13,466962	0,097474	-0,246153	-17,186771	-17,284172	-6,174024	0,635802	0,097474	-0,246153	-17,186771	-17,284172	-6,174024	0,635802
11:22:31,24	0,518894	3,376936	-0,085009	0,141982	0,315988	-0,500972	0,093883	-0,248100	-17,178237	2,147981	1,232257	0,647704	-0,438452	-3,084838	-18,257963	-24,764689	2,046457	13,481238	0,093883	-0,248100	-17,178237	-17,327849	-6,137537	0,647704	0,093883	-0,248100	-17,178237	-17,327849	-6,137537	0,647704
11:22:31,29	0,518894	3,376936	-0,085009	0,141982	0,315988	-0,500972	0,088430	-0,240153	-17,178262	1,725271	0,974088	0,661980	-0,436515	-3,094071	-18,255576	-24,710210	2,029335	13,463107	0,088430	-0,240153	-17,178262	-17,126757	-5,967684	0,661980	0,088430	-0,240153	-17,178262	-17,126757	-5,967684	0,661980
11:22:31,34	0,518894	3,376936	-0,085009	0,141982	0,315988	-0,500972	0,095457	-0,246448	-17,175875	2,065004	1,395239	0,643849	-0,440189	-3,097492	-18,254415	-24,706883	1,990087	13,440586	0,095457	-0,246448	-17,175875	-17,281155	-6,098160	0,643849	0,095457	-0,246448	-17,175875	-17,281155	-6,098160	0,643849
11:22:31,39	0,518894	3,376936	-0,085009	0,141982	0,315988	-0,500972	0,100258	-0,244977	-17,174714	1,956181	1,667370	0,621328	-0,438266	-3,093091	-18,249381	-24,699295	1,982185	13,433332	0,100258	-0,244977	-17,174714	-17,274496	-6,202868	0,621328	0,100258	-0,244977	-17,174714	-17,274496	-6,202868	0,621328
11:22:31,44	0,518894	3,376936	-0,085009	0,141982	0,315988	-0,500972	0,095484	-0,244441	-17,169680	1,925261	1,429673	0,614073	-0,436999	-3,092426	-18,246634	-24,691170	2,077523	13,464019	0,095484	-0,244441	-17,169680	-17,263342	-6,065850	0,614073	0,095484	-0,244441	-17,169680	-17,263342	-6,065850	0,614073
11:22:31,49	0,518894	3,376936	-0,085009	0,141982	0,315988	-0,500972	0,094275	-0,245205	-17,166933	2,051651	1,326154	0,644761	-0,434028	-3,087409	-18,245082	-24,639397	1,989438	13,451289	0,094275	-0,245205	-17,166933	-17,196979	-6,074433	0,644761	0,094275	-0,245205	-17,166933	-17,196979	-6,074433	0,644761
11:22:31,54	0,518894	3,376936	-0,085009	0,141982	0,315988	-0,500972	0,088445	-0,245270	-17,165382	2,004617	1,111850	0,632031	-0,442356	-3,088545	-18,244690	-24,695791	2,049303	13,500391	0,088445	-0,245270	-17,165382	-17,249091	-5,831049	0,632031	0,088445	-0,245270	-17,165382	-17,249091	-5,831049	0,632031
11:22:31,59	0,518894	3,376936	-0,085009	0,141982	0,315988	-0,500972	0,093592	-0,238626	-17,164989	1,682781	1,300765	0,681132	-0,445062	-3,088229	-18,236930	-24,614413	2,073918	13,438270	0,093592	-0,238626	-17,164989	-17,049379	-6,046237	0,681132	0,093592	-0,238626	-17,164989	-17,049379	-6,046237	0,681132
11:22:31,64	0,518894	3,376936	-0,085009	0,141982	0,315988	-0,500972	0,094672	-0,236124	-17,157229	1,614696	1,415077	0,619012	-0,436869	-3,091583	-18,240023	-24,635743	2,054888	13,439469	0,094672	-0,236124	-17,157229	-16,921076	-6,016681	0,619012	0,094672	-0,236124	-17,157229	-16,921076	-6,016681	0,619012
11:22:31,69	0,518894	3,376936	-0,085009	0,141982	0,315988	-0,500972	0,093480	-0,244897	-17,160322	2,043734	1,344147	0,620210	-0,437385	-3,088735	-18,239215	-24,588702	2,044444	13,467563	0,093480	-0,244897	-17,160322	-17,180700	-5,994055	0,620210	0,093480	-0,244897	-17,160322	-17,180700	-5,994055	0,620210
11:22:31,74	0,518894	3,376936	-0,085009	0,141982	0,315988	-0,500972	0,091272	-0,243026	-17,159514	1,960888	1,275254	0,648305	-0,439881	-3,085966	-18,234988	-24,666699	2,080955	13,471787	0,091272	-0,243026	-17,159514	-17,116627	-5,889563	0,648305	0,091272	-0,243026	-17,159514	-17,116627	-5,889563	0,648305
11:22:31,79	0,518894	3,376936	-0,085009	0,141982	0,315988	-0,500972	0,090122	-0,239481	-17,155287	1,769170	1,129661	0,652529	-0,442766	-3,090638	-18,228383	-24,641593	2,003718	13,429928	0,090122	-0,239481	-17,155287	-17,030065	-5,944897	0,652529	0,090122	-0,239481	-17,155287	-17,030065	-5,944897	0,652529
11:22:31,84	0,518894	3,376936	-0,085009	0,141982	0,315988	-0,500972	0,095610	-0,239318	-17,148682	1,706353	1,475411	0,610670	-0,442289	-3,087161	-18,232667	-24,682958	2,033269	13,463576	0,095610	-0,239318	-17,148682	-17,080078	-6,029974	0,610670	0,095610	-0,239318	-17,148682	-17,080078	-6,029974	0,610670
11:22:31,89	0,518894	3,376936	-0,085009	0,141982	0,315988	-0,500972	0,092360	-0,237992	-17,152967	1,642323	1,255826	0,644318	-0,437361	-3,092727	-18,227544	-24,600441	2,015795	13,463922	0,092360	-0,237992	-17,152967	-17,040037	-5,994454	0,644318	0,092360	-0,237992	-17,152967	-17,040037	-5,994454	0,644318
11:22:31,94	0,518894	3,376936	-0,085009	0,141982	0,315988	-0,500972	0,094716	-0,245043	-17,147844	2,035125	1,458543	0,644664	-0,442684	-3,093367	-18,224458	-24,619971	2,016977	13,451577	0,094716	-0,245043	-17,147844	-17,200775	-5,976694	0,644664	0,094716	-0,245043	-17,147844	-17,200775	-5,976694	0,644664
11:22:31,99	0,518894	3,376936	-0,085009	0,141982	0,315988	-0,500972	0,097932	-0,240753	-17,144757	1,803299	1,608260	0,632319	-0,438976	-3,091239	-18,222872	-24,542387	2,033447	13,451299	0,097932	-0,240753	-17,144757	-17,095830	-6,079416	0,632319	0,097932	-0,240753	-17,144757	-17,095830	-6,079416	0,632319
11:22:32,04	0,518894	3,376936	-0,085009	0,141982	0,315988	-0,500972	0,094235	-0,242900	-17,143171	1,967989	1,474986	0,632040	-0,438368	-3,085475	-18,222094	-24,521893	2,046741	13,471382	0,094235	-0,242900	-17,143171	-17,099665	-5,922499	0,632040	0,094235	-0,242900	-17,143171	-17,099665	-5,922499	0,632040
11:22:32,09	0,518894	3,376936	-0,085009	0,141982	0,315988	-0,500972	0,088939	-0,240545	-17,142393	1,867276	1,210696	0,652123	-0,437901	-3,086564	-18,221737	-24,577722	2,027954	13,456520	0,088939	-0,240545	-17,142393	-17,015491	-5,771054	0,652123	0,088939	-0,240545	-17,142393	-17,015491	-5,771054	0,652123
11:22:32,14	0,518894	3,376936	-0,085009	0,141982	0,315988	-0,500972	0,089649	-0,241494	-17,142036	1,872446	1,208655	0,637261	-0,439739	-3,086584	-18,216322	-24,617025	2,013328	13,447995	0,089649	-0,241494	-17,142036	-17,084826	-5,828822	0,637261	0,089649	-0,241494	-17,142036	-17,084826	-5,828822	0,637261
11:22:32,19	0,518894	3,376936	-0,085009	0,141982	0,315988	-0,500972	0,090585	-0,239912	-17,136621	1,757879	1,230600	0,628736	-0,441326	-3,092512	-18,217046	-24,541868	1,995579	13,441095	0,090585	-0,239912	-17,136621	-17,075230	-5,880349	0,628736	0,090585	-0,239912	-17,136621	-17,075230	-5,880349	0,628736
11:22:32,24	0,518894	3,376936	-0,085009	0,141982	0,315988	-0,500972	0,096513	-0,241502	-17,137345	1,862730	1,612802	0,621837	-0,439051	-3,094647	-18,213157	-24,585443	1,978790	13,453251	0,096513	-0,241502	-17,137345	-17,095138	-5,963470	0,621837	0,096513	-0,241502	-17,137345	-17,095138	-5,963470	0,621837
11:22:32,29	0,518894	3,376936	-0,085009	0,141982	0,315988	-0,500972	0,097225	-0,244540	-17,133456	1,984397	1,620469	0,633993	-0,435373	-3,089967	-18,213922	-24,530718	2,053445	13,456875	0,097225	-0,244540	-17,133456	-17,211982	-6,011673	0,633993	0,097225	-0,244540	-17,133456	-17,211982	-6,011673	0,633993
11:22:32,34	0,518894	3,376936	-0,085009	0,141982	0,315988	-0,500972	0,091333	-0,245384	-17,134221	2,120322	1,324147	0,637617	-0,435374	-3,085512	-18,213904	-24,504663	2,024049	13,490232	0,091333	-0,245384	-17,134221	-17,142343	-5,845469	0,637617	0,091333	-0,245384	-17,134221	-17,142343	-5,845469	0,637617
11:22:32,39	0,518894	3,376936	-0,085009	0,141982	0,315988	-0,500972	0,087475	-0,243157	-17,134203	1,992065	1,160817	0,670974	-0,435310	-3,089018	-18,213498	-24,480817	2,008014	13,479026	0,087475	-0,243157	-17,134203	-17,095746	-5,705981	0,670974	0,087475	-0,243157	-17,134203	-17,095746	-5,705981	0,670974
11:22:32,44	0,518894	3,376936	-0,085009	0,141982	0,315988	-0,500972	0,090480	-0,244965	-17,133797	2,084106	1,345715	0,659768	-0,437815	-3,086546	-18,208890	-24,554209	2,008849	13,467247	0,090480	-0,244965	-17,133797	-17,145616	-5,756929	0,659768	0,090480	-0,244965	-17,133797	-17,145616	-5,756929	0,659768
11:22:32,49	0,518894	3,376936	-0,085009	0,141982	0,315988	-0,500972	0,089591	-0,241559	-17,129189	1,871067	1,235543	0,647989	-0,443759	-3,087321	-18,207362	-24,591555	2,028871	13,461355	0,089591	-0,241559	-17,129189	-17,091354	-5,797364	0,647989	0,089591	-0,241559	-17,129189	-17,091354	-5,797364	0,647989
11:22:32,54	0,518894	3,376936	-0,085009	0,141982	0,315988	-0,500972	0,093234	-0,236800	-17,127661	1,622219	1,382613	0,642097	-0,441892	-3,086369	-18,207352	-24,541832	2,020847	13,446509	0,093234	-0,236800	-17,127661	-16,966549	-5,936251	0,642097	0,093234	-0,236800	-17,127661	-16,966549	-5,936251	0,642097
11:22:32,59	0,518894	3,376936	-0,085009	0,141982	0,315988	-0,500972	0,091477	-0,237940	-17,127651	1,699424	1,338303	0,627251	-0,440688	-3,086420	-18,203839	-24,536325	2,025409	13,459198	0,091477	-0,237940	-17,127651	-16,978854	-5,842608	0,627251	0,091477	-0,237940	-17,127651	-16,978854	-5,842608	0,627251
11:22:32,64	0,518894	3,376936	-0,085009	0,141982	0,315988	-0,500972	0,090918	-0,239009	-17,124139	1,761717	1,311768	0,639939	-0,441183	-3,089250	-18,201461	-24,486504	1,979631	13,474647	0,090918	-0,239009	-17,124139	-17,000478	-5,825329	0,639939	0,090918	-0,239009	-17,124139	-17,000478	-5,825329	0,639939
11:22:32,69	0,518894	3,376936	-0,085009	0,141982	0,315988	-0,500972	0,093617	-0,239995	-17,121760	1,798265	1,518129	0,655388	-0,442952	-3,087964	-18,204201	-24,492217	2,013338	13,462803	0,093617	-0,239995	-17,121760	-17,041346	-5,830805	0,655388	0,093617	-0,239995	-17,121760	-17,041346	-5,830805	0,655388
11:22:32,74	0,518894	3,376936	-0,085009	0,141982	0,315988	-0,500972	0,093388	-0,237819	-17,124501	1,711461	1,484404	0,643544	-0,438704	-3,085654	-18,198346	-24,441934	2,024052	13,469834	0,093388	-0,237819	-17,124501	-16,957354	-5,846529	0,643544	0,093388	-0,237819	-17,124501	-16,957354	-5,846529	0,643544
11:22:32,79	0,518894	3,376936	-0,085009	0,141982	0,315988	-0,500972	0,089263	-0,240344	-17,118646	1,877150	1,308110	0,650575	-0,441844	-3,085298	-18,199962	-24,530928	2,024234	13,451867	0,089263	-0,240344	-17,118646	-16,989831	-5,699036	0,650575	0,089263	-0,240344	-17,118646	-16,989831	-5,699036	0,650575
11:22:32,84	0,518894	3,376936	-0,085009	0,141982	0,315988	-0,500972	0,090525	-0,237447	-17,120261	1,682167	1,296560	0,632608	-0,435197	-3,086409	-18,197545	-24,445371	1,995333	13,493181	0,090525	-0,237447	-17,120261	-16,957401	-5,809635	0,632608	0,090525	-0,237447	-17,120261	-16,957401	-5,809635	0,632608
11:22:32,89	0,518894	3,376936	-0,085009	0,141982	0,315988	-0,500972	0,088163	-0,243758	-17,117844	2,028126	1,262312	0,673923	-0,442340	-3,086721	-18,194877	-24,491670	2,001147	13,461868	0,088163	-0,243758	-17,117844	-17,106912	-5,658514	0,673923	0,088163	-0,243758	-17,117844	-17,106912	-5,658514	0,673923
11:22:32,94	0,518894	3,376936	-0,085009	0,141982	0,315988	-0,500972	0,092005	-0,237728	-17,115177	1,696451	1,419069	0,642610	-0,441745	-3,083508	-18,192937	-24,494191	2,034077	13,476883	0,092005	-0,237728	-17,115177	-16,965231	-5,803317	0,642610	0,092005	-0,237728	-17,115177	-16,965231	-5,803317	0,642610
11:22:32,99	0,518894	3,376936	-0,085009	0,141982	0,315988	-0,500972	0,088925	-0,236637	-17,113236	1,666945	1,240288	0,657625	-0,441701	-3,089270	-18,193322	-24,474694	1,982425	13,435655	0,088925	-0,236637	-17,113236	-16,909046	-5,740359	0,657625	0,088925	-0,236637	-17,113236	-16,909046	-5,740359	0,657625
11:22:33,04	0,518894	3,376936	-0,085009	0,141982	0,315988	-0,500972	0,093893	-0,239556	-17,113622	1,783780	1,541314	0,616396	-0,440999	-3,091471	-18,193254	-24,428325	1,999427	13,483927	0,093893	-0,239556	-17,113622	-17,021397	-5,829290	0,616396	0,093893	-0,239556	-17,113622	-17,021397	-5,829290	0,616396
11:22:33,09	0,518894	3,376936	-0,085009	0,141982	0,315988	-0,500972	0,095449	-0,241264	-17,113553	1,910493	1,653854	0,664669	-0,442806	-3,089506	-18,190178	-24,441589	1,974863	13,462003	0,095449	-0,241264	-17,113553	-17,028745	-5,838854	0,664669	0,095449	-0,241264	-17,113553	-17,028745	-5,838854	0,664669
11:22:33,14	0,518894	3,376936	-0,085009	0,141982	0,315988	-0,500972	0,094650	-0,238717	-17,110477	1,750127	1,613139	0,642745	-0,437998	-3,092455	-18,188990	-24,421338	2,012281	13,452974	0,094650	-0,238717	-17,110477	-16,989145	-5,816904	0,642745	0,094650	-0,238717	-17,110477	-16,989145	-5,816904	0,642745
11:22:33,19	0,518894	3,376936	-0,085009	0,141982	0,315988	-0,500972	0,094800	-0,244355	-17,109289	2,085862	1,619757	0,633716	-0,439235	-3,083453	-18,191726	-24,426036	2,042992	13,490709	0,094800	-0,244355	-17,109289	-17,096037	-5,822044	0,633716	0,094800	-0,244355	-17,109289	-17,096037	-5,822044	0,633716
11:22:33,24	0,518894	3,376936	-0,085009	0,141982	0,315988	-0,500972	0,087622	-0,238783	-17,112025	1,820328	1,227086	0,671450	-0,438083	-3,087491	-18,184741	-24,443648	1,979706	13,459987	0,087622	-0,238783	-17,112025	-16,924113	-5,651256	0,671450	0,087622	-0,238783	-17,112025	-16,924113	-5,651256	0,671450
11:22:33,29	0,518894	3,376936	-0,085009	0,141982	0,315988	-0,500972	0,090543	-0,241800	-17,105040	1,913612	1,395371	0,640728	-0,438193	-3,083791	-18,187101	-24,489473	2,008663	13,473041	0,090543	-0,241800	-17,105040	-17,067683	-5,712273	0,640728	0,090543	-0,241800	-17,105040	-17,067683	-5,712273	0,640728
11:22:33,34	0,518894	3,376936	-0,085009	0,141982	0,315988	-0,500972	0,087394	-0,239855	-17,107400	1,814620	1,177472	0,653783	-0,443363	-3,085746	-18,186302	-24,435776	2,009833	13,466012	0,087394	-0,239855	-17,107400	-17,013967	-5,682995	0,653783	0,087394	-0,239855	-17,107400	-17,013967	-5,682995	0,653783
11:22:33,39	0,518894	3,376936	-0,085009	0,141982	0,315988	-0,500972	0,091673	-0,236355	-17,106602	1,660494	1,445846	0,646754	-0,440929	-3,090594	-18,183188	-24,417926	1,996313	13,429286	0,091673	-0,236355	-17,106602	-16,893361	-5,750445	0,646754	0,091673	-0,236355	-17,106602	-16,893361	-5,750445	0,646754
11:22:33,44	0,518894	3,376936	-0,085009	0,141982	0,315988	-0,500972	0,094653	-0,240887	-17,103487	1,893370	1,623075	0,610028	-0,437322	-3,086713	-18,183131	-24,383894	2,048452	13,499603	0,094653	-0,240887	-17,103487	-17,016241	-5,807223	0,610028	0,094653	-0,240887	-17,103487	-17,016241	-5,807223	0,610028
11:22:33,49	0,518894	3,376936	-0,085009	0,141982	0,315988	-0,500972	0,089489	-0,242070	-17,103430	2,017048	1,357934	0,680345	-0,440269	-3,088204	-18,180821	-24,384475	2,013107	13,467270	0,089489	-0,242070	-17,103430	-16,985417	-5,666965	0,680345	0,089489	-0,242070	-17,103430	-16,985417	-5,666965	0,680345
11:22:33,54	0,518894	3,376936	-0,085009	0,141982	0,315988	-0,500972	0,092254	-0,240263	-17,101120	1,892207	1,518875	0,648011	-0,438476	-3,088312	-18,180811	-24,379510	2,034384	13,473034	0,092254	-0,240263	-17,101120	-16,968443	-5,723063	0,648011	0,092254	-0,240263	-17,101120	-16,968443	-5,723063	0,648011
11:22:33,59	0,518894	3,376936	-0,085009	0,141982	0,315988	-0,500972	0,091451	-0,241870	-17,101111	1,996663	1,470764	0,653775	-0,438034	-3,083395	-18,180478	-24,430623	2,015257	13,459014	0,091451	-0,241870	-17,101111	-16,990112	-5,708115	0,653775	0,091451	-0,241870	-17,101111	-16,990112	-5,708115	0,653775
11:22:33,64	0,518894	3,376936	-0,085009	0,141982	0,315988	-0,500972	0,086972	-0,239795	-17,100777	1,846646	1,203156	0,639755	-0,438062	-3,086399	-18,177345	-24,444032	1,983120	13,479991	0,086972	-0,239795	-17,100777	-16,977246	-5,624124	0,639755	0,086972	-0,239795	-17,100777	-16,977246	-5,624124	0,639755
11:22:33,69	0,518894	3,376936	-0,085009	0,141982	0,315988	-0,500972	0,089587	-0,241272	-17,097644	1,888915	1,343605	0,660733	-0,440278	-3,093095	-18,175013	-24,417690	2,013492	13,429446	0,089587	-0,241272	-17,097644	-17,050923	-5,688971	0,660733	0,089587	-0,241272	-17,097644	-17,050923	-5,688971	0,660733
11:22:33,74	0,518894	3,376936	-0,085009	0,141982	0,315988	-0,500972	0,096494	-0,242700	-17,095312	2,002666	1,710391	0,610188	-0,434542	-3,083648	-18,174595	-24,368362	2,015064	13,481195	0,096494	-0,242700	-17,095312	-17,049302	-5,864379	0,610188	0,096494	-0,242700	-17,095312	-17,049302	-5,864379	0,610188
11:22:33,80	0,518894	3,376936	-0,085009	0,141982	0,315988	-0,500972	0,085445	-0,242945	-17,094895	2,041399	1,177786	0,661937	-0,437341	-3,081384	-18,174617	-24,381475	2,002943	13,479191	0,085445	-0,242945	-17,094895	-17,029753	-5,529652	0,661937	0,085445	-0,242945	-17,094895	-17,029753	-5,529652	0,661937
11:22:33,85	0,518894	3,376936	-0,085009	0,141982	0,315988	-0,500972	0,084884	-0,239389	-17,094916	1,839453	1,143311	0,659933	-0,441418	-3,087263	-18,175751	-24,368474	1,992556	13,487529	0,084884	-0,239389	-17,094916	-16,952582	-5,520076	0,659933	0,084884	-0,239389	-17,094916	-16,952582	-5,520076	0,659933
11:22:33,90	0,518894	3,376936	-0,085009	0,141982	0,315988	-0,500972	0,092013	-0,238797	-17,096050	1,806182	1,530493	0,668270	-0,442676	-3,086766	-18,155170	-24,319664	2,012553	13,434625	0,092013	-0,238797	-17,096050	-16,939394	-5,692554	0,668270	0,092013	-0,238797	-17,096050	-16,939394	-5,692554	0,668270
11:22:33,95	0,518894	3,376936	-0,085009	0,141982	0,315988	-0,500972	0,164992	-0,136387	-8,221790	2,754579	1,692659	0,366026	-0,566597	-3,099259	-9,301491	-24,377639	9,242099	13,185285	0,164992	-0,136387	-8,221790	-7,951833	-11,259189	0,366026	0,164992	-0,136387	-8,221790	-7,951833	-11,259189	0,366026
11:22:34,00	0,518941	3,376878	-0,094926	0,141993	0,316006	-0,500998	0,164992	-0,136387	-8,221790	2,754579	1,692659	0,366026	-0,572082	-3,095185	-9,074559	-24,352337	9,254218	13,105125	0,164992	-0,136387	-8,221790	-7,951833	-11,259189	0,366026	0,164992	-0,136387	-8,221790	-7,951833	-11,259189	0,366026
11:22:34,05	0,518941	3,376878	-0,094926	0,141993	0,316006	-0,500998	0,164206	-0,129601	-7,994858	2,424821	1,667660	0,285867	-0,576289	-3,095728	-9,102122	-24,316177	9,197434	13,133434	0,164206	-0,129601	-7,994858	-7,748841	-11,222517	0,285867	0,164206	-0,129601	-7,994858	-7,748841	-11,222517	0,285867
11:22:34,10	0,518941	3,376878	-0,094926	0,141993	0,316006	-0,500998	0,166779	-0,126229	-8,022421	2,218381	1,861181	0,314176	-0,575780	-3,104818	-9,117249	-24,318200	9,107316	13,123977	0,166779	-0,126229	-8,022421	-7,690580	-11,231004	0,314176	0,166779	-0,126229	-8,022421	-7,690580	-11,231004	0,314176
11:22:34,15	0,518941	3,376878	-0,094926	0,141993	0,316006	-0,500998	0,174397	-0,131214	-8,037548	2,398566	2,300617	0,304719	-0,572911	-3,094849	-9,126976	-24,295951	9,080343	13,150159	0,174397	-0,131214	-8,037548	-7,901748	-11,389570	0,304719	0,174397	-0,131214	-8,037548	-7,901748	-11,389570	0,304719
11:22:34,20	0,518941	3,376878	-0,094926	0,141993	0,316006	-0,500998	0,164329	-0,128715	-8,047276	2,256357	1,809828	0,330900	-0,569923	-3,093411	-9,134380	-24,267169	9,092724	13,111888	0,164329	-0,128715	-8,047276	-7,847746	-11,090009	0,330900	0,164329	-0,128715	-8,047276	-7,847746	-11,090009	0,330900
11:22:34,25	0,518941	3,376878	-0,094926	0,141993	0,316006	-0,500998	0,161590	-0,130583	-8,054679	2,378643	1,686142	0,292629	-0,568647	-3,097254	-9,141683	-24,205806	9,074537	13,158375	0,161590	-0,130583	-8,054679	-7,872154	-10,998693	0,292629	0,161590	-0,130583	-8,054679	-7,872154	-10,998693	0,292629
11:22:34,30	0,518941	3,376878	-0,094926	0,141993	0,316006	-0,500998	0,164281	-0,133609	-8,061982	2,550923	1,888281	0,339117	-0,575827	-3,096262	-9,145262	-24,246188	9,047624	13,096025	0,164281	-0,133609	-8,061982	-7,937411	-11,007754	0,339117	0,164281	-0,133609	-8,061982	-7,937411	-11,007754	0,339117
11:22:34,35	0,518941	3,376878	-0,094926	0,141993	0,316006	-0,500998	0,167012	-0,126895	-8,065561	2,158303	2,008778	0,276766	-0,569305	-3,099294	-9,150640	-24,226812	9,070543	13,139271	0,167012	-0,126895	-8,065561	-7,802991	-11,101641	0,276766	0,167012	-0,126895	-8,065561	-7,802991	-11,101641	0,276766
11:22:34,40	0,518941	3,376878	-0,094926	0,141993	0,316006	-0,500998	0,166376	-0,134060	-8,070939	2,560401	1,981053	0,320012	-0,576458	-3,095699	-9,154180	-24,238408	9,033821	13,125129	0,166376	-0,134060	-8,070939	-7,963318	-11,079480	0,320012	0,166376	-0,134060	-8,070939	-7,963318	-11,079480	0,320012
11:22:34,45	0,518941	3,376878	-0,094926	0,141993	0,316006	-0,500998	0,166839	-0,126068	-8,074479	2,107196	2,013421	0,305871	-0,571690	-3,099589	-9,154948	-24,222215	9,025804	13,096350	0,166839	-0,126068	-8,074479	-7,789119	-11,083418	0,305871	0,166839	-0,126068	-8,074479	-7,789119	-11,083418	0,305871
11:22:34,50	0,518941	3,376878	-0,094926	0,141993	0,316006	-0,500998	0,167824	-0,132142	-8,075247	2,424215	2,082699	0,277091	-0,574161	-3,096564	-9,154936	-24,247949	8,987650	13,148703	0,167824	-0,132142	-8,075247	-7,948935	-11,091503	0,277091	0,167824	-0,132142	-8,075247	-7,948935	-11,091503	0,277091
11:22:34,55	0,518941	3,376878	-0,094926	0,141993	0,316006	-0,500998	0,166440	-0,128489	-8,075235	2,188366	2,007484	0,329445	-0,572295	-3,098357	-9,155296	-24,199382	8,966814	13,142967	0,166440	-0,128489	-8,075235	-7,898048	-11,058017	0,329445	0,166440	-0,128489	-8,075235	-7,898048	-11,058017	0,329445
11:22:34,60	0,518941	3,376878	-0,094926	0,141993	0,316006	-0,500998	0,167060	-0,131002	-8,075596	2,325254	2,092223	0,323709	-0,567541	-3,095953	-9,153764	-24,194334	9,007158	13,115383	0,167060	-0,131002	-8,075596	-7,958391	-11,021979	0,323709	0,167060	-0,131002	-8,075596	-7,958391	-11,021979	0,323709
11:22:34,65	0,518941	3,376878	-0,094926	0,141993	0,316006	-0,500998	0,162601	-0,133917	-8,074063	2,514286	1,844544	0,296124	-0,574722	-3,093296	-9,152631	-24,250172	9,038796	13,134814	0,162601	-0,133917	-8,074063	-7,998169	-10,919610	0,296124	0,162601	-0,133917	-8,074063	-7,998169	-10,919610	0,296124
11:22:34,70	0,518941	3,376878	-0,094926	0,141993	0,316006	-0,500998	0,163890	-0,126370	-8,072930	2,121341	1,847416	0,315556	-0,573062	-3,099896	-9,155456	-24,230315	8,979014	13,071946	0,163890	-0,126370	-8,072930	-7,798703	-11,017954	0,315556	0,163890	-0,126370	-8,072930	-7,798703	-11,017954	0,315556
11:22:34,75	0,518941	3,376878	-0,094926	0,141993	0,316006	-0,500998	0,168776	-0,131107	-8,075755	2,325837	2,148573	0,252688	-0,574711	-3,097115	-9,151053	-24,238837	8,983918	13,136260	0,168776	-0,131107	-8,075755	-7,966085	-11,100345	0,252688	0,168776	-0,131107	-8,075755	-7,966085	-11,100345	0,252688
11:22:34,80	0,518941	3,376878	-0,094926	0,141993	0,316006	-0,500998	0,167192	-0,128289	-8,071352	2,179257	2,056377	0,317002	-0,569955	-3,098698	-9,154175	-24,229383	9,004879	13,095715	0,167192	-0,128289	-8,071352	-7,891408	-11,068202	0,317002	0,167192	-0,128289	-8,071352	-7,891408	-11,068202	0,317002
11:22:34,85	0,518941	3,376878	-0,094926	0,141993	0,316006	-0,500998	0,166185	-0,133198	-8,074474	2,457438	2,001706	0,276457	-0,577080	-3,095402	-9,158459	-24,237104	9,010380	13,122061	0,166185	-0,133198	-8,074474	-7,998633	-11,043804	0,276457	0,166185	-0,133198	-8,074474	-7,998633	-11,043804	0,276457
11:22:34,90	0,518941	3,376878	-0,094926	0,141993	0,316006	-0,500998	0,166893	-0,125380	-8,078758	2,051791	2,029075	0,302802	-0,572954	-3,101601	-9,159605	-24,248508	9,001925	13,112707	0,166893	-0,125380	-8,078758	-7,790546	-11,071998	0,302802	0,166893	-0,125380	-8,078758	-7,790546	-11,071998	0,302802
11:22:34,95	0,518941	3,376878	-0,094926	0,141993	0,316006	-0,500998	0,170199	-0,132053	-8,079904	2,385749	2,195341	0,293449	-0,575431	-3,096393	-9,157701	-24,292603	8,999311	13,121953	0,170199	-0,132053	-8,079904	-7,980397	-11,165257	0,293449	0,170199	-0,132053	-8,079904	-7,980397	-11,165257	0,293449
11:22:35,00	0,518941	3,376878	-0,094926	0,141993	0,316006	-0,500998	0,166927	-0,127304	-8,078000	2,114484	1,988306	0,302695	-0,572959	-3,102750	-9,161905	-24,248378	9,011715	13,148164	0,166927	-0,127304	-8,078000	-7,878857	-11,115424	0,302695	0,166927	-0,127304	-8,078000	-7,878857	-11,115424	0,302695
11:22:35,05	0,518941	3,376878	-0,094926	0,141993	0,316006	-0,500998	0,171196	-0,132624	-8,082204	2,423969	2,242437	0,328905	-0,571337	-3,094463	-9,162007	-24,295370	8,993510	13,086649	0,171196	-0,132624	-8,082204	-7,986978	-11,196478	0,328905	0,171196	-0,132624	-8,082204	-7,986978	-11,196478	0,328905
11:22:35,10	0,518941	3,376878	-0,094926	0,141993	0,316006	-0,500998	0,163208	-0,129884	-8,082306	2,242269	1,795467	0,267390	-0,572479	-3,096426	-9,163513	-24,276171	8,995684	13,130555	0,163208	-0,129884	-8,082306	-7,953651	-11,016389	0,267390	0,163208	-0,129884	-8,082306	-7,953651	-11,016389	0,267390
11:22:35,15	0,518941	3,376878	-0,094926	0,141993	0,316006	-0,500998	0,165479	-0,129877	-8,083812	2,253352	1,929089	0,311297	-0,568837	-3,097554	-9,165807	-24,224926	8,999282	13,136847	0,165479	-0,129877	-8,083812	-7,941965	-11,061025	0,311297	0,165479	-0,129877	-8,083812	-7,941965	-11,061025	0,311297
11:22:35,20	0,518941	3,376878	-0,094926	0,141993	0,316006	-0,500998	0,164635	-0,133595	-8,086106	2,475453	1,927790	0,317588	-0,567103	-3,096668	-9,164670	-24,237693	8,981565	13,107079	0,164635	-0,133595	-8,086106	-8,011767	-10,996083	0,317588	0,164635	-0,133595	-8,086106	-8,011767	-10,996083	0,317588
11:22:35,25	0,518941	3,376878	-0,094926	0,141993	0,316006	-0,500998	0,163001	-0,134654	-8,084970	2,508780	1,840604	0,287821	-0,574206	-3,099375	-9,166216	-24,261385	9,000454	13,131465	0,163001	-0,134654	-8,084970	-8,061550	-10,954970	0,287821	0,163001	-0,134654	-8,084970	-8,061550	-10,954970	0,287821
11:22:35,30	0,518941	3,376878	-0,094926	0,141993	0,316006	-0,500998	0,168896	-0,129856	-8,086515	2,263786	2,117200	0,312206	-0,573635	-3,099987	-9,165820	-24,258288	8,962187	13,134819	0,168896	-0,129856	-8,086515	-7,929885	-11,141159	0,312206	0,168896	-0,129856	-8,086515	-7,929885	-11,141159	0,312206
11:22:35,35	0,518941	3,376878	-0,094926	0,141993	0,316006	-0,500998	0,169141	-0,130656	-8,086119	2,273824	2,151725	0,315561	-0,577210	-3,097434	-9,169729	-24,257928	8,945343	13,126725	0,169141	-0,130656	-8,086119	-7,982692	-11,125821	0,315561	0,169141	-0,130656	-8,086119	-7,982692	-11,125821	0,315561
11:22:35,40	0,518941	3,376878	-0,094926	0,141993	0,316006	-0,500998	0,168718	-0,126284	-8,090028	2,032062	2,138461	0,307467	-0,572501	-3,102545	-9,170867	-24,270149	8,943940	13,132399	0,168718	-0,126284	-8,090028	-7,881236	-11,105877	0,307467	0,168718	-0,126284	-8,090028	-7,881236	-11,105877	0,307467
11:22:35,45	0,518941	3,376878	-0,094926	0,141993	0,316006	-0,500998	0,170790	-0,132917	-8,091167	2,369650	2,236321	0,313141	-0,575465	-3,095834	-9,168181	-24,290794	9,018490	13,143539	0,170790	-0,132917	-8,091167	-8,064335	-11,170666	0,313141	0,170790	-0,132917	-8,091167	-8,064335	-11,170666	0,313141
11:22:35,50	0,518941	3,376878	-0,094926	0,141993	0,316006	-0,500998	0,166459	-0,126995	-8,088480	2,115955	1,955996	0,324280	-0,570707	-3,101500	-9,173237	-24,254002	8,935793	13,075737	0,166459	-0,126995	-8,088480	-7,853167	-11,111069	0,324280	0,166459	-0,126995	-8,088480	-7,853167	-11,111069	0,324280
11:22:35,55	0,518941	3,376878	-0,094926	0,141993	0,316006	-0,500998	0,168988	-0,133949	-8,093536	2,424334	2,160667	0,256479	-0,570231	-3,094807	-9,171678	-24,297574	8,975109	13,145404	0,168988	-0,133949	-8,093536	-8,090667	-11,104852	0,256479	0,168988	-0,133949	-8,093536	-8,090667	-11,104852	0,256479
11:22:35,60	0,518941	3,376878	-0,094926	0,141993	0,316006	-0,500998	0,162953	-0,131014	-8,091978	2,283996	1,789479	0,326145	-0,572504	-3,090871	-9,174781	-24,239985	8,969132	13,146699	0,162953	-0,131014	-8,091978	-8,000636	-11,002329	0,326145	0,162953	-0,131014	-8,091978	-8,000636	-11,002329	0,326145
11:22:35,65	0,518941	3,376878	-0,094926	0,141993	0,316006	-0,500998	0,160681	-0,127078	-8,095080	2,102925	1,724208	0,327441	-0,574852	-3,100792	-9,170508	-24,261853	8,928420	13,102381	0,160681	-0,127078	-8,095080	-7,872705	-10,889264	0,327441	0,160681	-0,127078	-8,095080	-7,872705	-10,889264	0,327441
11:22:35,70	0,518941	3,376878	-0,094926	0,141993	0,316006	-0,500998	0,170447	-0,130004	-8,090808	2,208907	2,233441	0,283123	-0,575407	-3,100209	-9,171677	-24,253749	8,960177	13,099171	0,170447	-0,130004	-8,090808	-7,996446	-11,146638	0,283123	0,170447	-0,130004	-8,090808	-7,996446	-11,146638	0,283123
11:22:35,75	0,518941	3,376878	-0,094926	0,141993	0,316006	-0,500998	0,170220	-0,129233	-8,091976	2,200322	2,212788	0,279913	-0,575392	-3,103375	-9,173979	-24,251428	8,970056	13,119778	0,170220	-0,129233	-8,091976	-7,944436	-11,149488	0,279913	0,170220	-0,129233	-8,091976	-7,944436	-11,149488	0,279913
11:22:35,80	0,518941	3,376878	-0,094926	0,141993	0,316006	-0,500998	0,172953	-0,130829	-8,094278	2,293028	2,351996	0,300520	-0,564183	-3,092048	-9,174367	-24,205841	8,954897	13,137213	0,172953	-0,130829	-8,094278	-7,977014	-11,224852	0,300520	0,172953	-0,130829	-8,094278	-7,977014	-11,224852	0,300520
11:22:35,85	0,518941	3,376878	-0,094926	0,141993	0,316006	-0,500998	0,157540	-0,134872	-8,094666	2,512962	1,597547	0,317955	-0,574830	-3,095091	-9,173235	-24,241918	8,963713	13,115506	0,157540	-0,134872	-8,094666	-8,074505	-10,769333	0,317955	0,157540	-0,134872	-8,094666	-8,074505	-10,769333	0,317955
11:22:35,90	0,518941	3,376878	-0,094926	0,141993	0,316006	-0,500998	0,165498	-0,127173	-8,093534	2,102213	1,975738	0,296248	-0,573095	-3,098815	-9,176321	-24,247629	8,929988	13,125800	0,165498	-0,127173	-8,093534	-7,880887	-11,015886	0,296248	0,165498	-0,127173	-8,093534	-7,880887	-11,015886	0,296248
11:22:35,95	0,518941	3,376878	-0,094926	0,141993	0,316006	-0,500998	0,167856	-0,130539	-8,096620	2,245146	2,110276	0,306541	-0,572434	-3,098728	-9,172429	-24,228232	8,946887	13,119863	0,167856	-0,130539	-8,096620	-8,002128	-11,066459	0,306541	0,167856	-0,130539	-8,096620	-8,002128	-11,066459	0,306541
11:22:36,00	0,518941	3,376878	-0,094926	0,141993	0,316006	-0,500998	0,167450	-0,131067	-8,092728	2,296936	2,097498	0,300604	-0,570098	-3,100173	-9,175909	-24,237112	8,959041	13,136379	0,167450	-0,131067	-8,092728	-7,991787	-11,047344	0,300604	0,167450	-0,131067	-8,092728	-7,991787	-11,047344	0,300604
11:22:36,05	0,518941	3,376878	-0,094926	0,141993	0,316006	-0,500998	0,167533	-0,133812	-8,096209	2,445790	2,088062	0,317120	-0,573666	-3,098627	-9,179040	-24,252935	8,987695	13,134131	0,167533	-0,133812	-8,096209	-8,058458	-11,063317	0,317120	0,167533	-0,133812	-8,096209	-8,058458	-11,063317	0,317120
11:22:36,10	0,518941	3,376878	-0,094926	0,141993	0,316006	-0,500998	0,167979	-0,129949	-8,099339	2,261833	2,083194	0,314873	-0,576019	-3,095429	-9,174741	-24,293684	8,975602	13,126770	0,167979	-0,129949	-8,099339	-7,939193	-11,103152	0,314873	0,167979	-0,129949	-8,099339	-7,939193	-11,103152	0,314873
11:22:36,15	0,518941	3,376878	-0,094926	0,141993	0,316006	-0,500998	0,166386	-0,126313	-8,095040	2,041882	1,971123	0,307511	-0,576140	-3,097865	-9,178702	-24,288529	8,923592	13,098007	0,166386	-0,126313	-8,095040	-7,873671	-11,090185	0,307511	0,166386	-0,126313	-8,095040	-7,873671	-11,090185	0,307511
11:22:36,20	0,518941	3,376878	-0,094926	0,141993	0,316006	-0,500998	0,168556	-0,127426	-8,099001	2,057284	2,114437	0,278749	-0,570103	-3,099531	-9,179035	-24,228509	8,942663	13,113536	0,168556	-0,127426	-8,099001	-7,945624	-11,117222	0,278749	0,168556	-0,127426	-8,099001	-7,945624	-11,117222	0,278749
11:22:36,25	0,518941	3,376878	-0,094926	0,141993	0,316006	-0,500998	0,166980	-0,133488	-8,099334	2,419037	2,074944	0,294278	-0,570176	-3,091494	-9,178687	-24,242872	8,945471	13,114742	0,166980	-0,133488	-8,099334	-8,059743	-11,033024	0,294278	0,166980	-0,133488	-8,099334	-8,059743	-11,033024	0,294278
11:22:36,31	0,518941	3,376878	-0,094926	0,141993	0,316006	-0,500998	0,160056	-0,129406	-8,098987	2,202028	1,701049	0,295483	-0,576064	-3,094983	-9,177919	-24,258572	8,959122	13,103647	0,160056	-0,129406	-8,098987	-7,956322	-10,863377	0,295483	0,160056	-0,129406	-8,098987	-7,956322	-10,863377	0,295483
11:22:36,36	0,518941	3,376878	-0,094926	0,141993	0,316006	-0,500998	0,161720	-0,134458	-8,098566	2,453459	1,792733	0,309403	-0,575407	-3,094958	-9,176374	-24,224093	8,930502	13,067637	0,161720	-0,134458	-8,098566	-8,101483	-10,902308	0,309403	0,161720	-0,134458	-8,098566	-8,101483	-10,902308	0,309403
11:22:36,41	0,518941	3,376878	-0,094926	0,141993	0,316006	-0,500998	0,165672	-0,126607	-8,096673	2,052930	2,016820	0,248379	-0,566959	-3,094194	-9,148700	-24,209031	9,037045	13,147687	0,165672	-0,126607	-8,096673	-7,885735	-10,988450	0,248379	0,165672	-0,126607	-8,096673	-7,885735	-10,988450	0,248379
11:22:36,46	0,518941	3,376878	-0,094926	0,141993	0,316006	-0,500998	0,160786	-0,133542	-8,068999	2,513336	1,722535	0,328429	-0,697858	-3,011844	-1,236805	-19,297043	15,440191	12,552365	0,160786	-0,133542	-8,068999	-7,969706	-10,899205	0,328429	0,160786	-0,133542	-8,068999	-7,969706	-10,899205	0,328429
11:22:36,51	0,518934	3,376982	-0,104958	0,141994	0,315996	-0,501010	0,154918	0,020995	-0,157104	2,478681	2,469729	-0,266894	-0,695691	-2,994808	-1,171705	-18,782978	15,072291	12,576108	0,154918	0,020995	-0,157104	4,126808	-9,691371	-0,266894	0,154918	0,020995	-0,157104	4,126808	-9,691371	-0,266894
11:22:36,56	0,518934	3,376982	-0,104958	0,141994	0,315996	-0,501010	0,139081	0,027637	-0,092004	2,071717	2,275341	-0,243151	-0,694435	-2,987327	-1,196931	-18,641939	14,971804	12,583271	0,139081	0,027637	-0,092004	4,241245	-8,642544	-0,243151	0,139081	0,027637	-0,092004	4,241245	-8,642544	-0,243151
11:22:36,61	0,518934	3,376982	-0,104958	0,141994	0,315996	-0,501010	0,131975	0,030290	-0,117230	1,917277	2,078174	-0,235987	-0,690898	-2,995842	-1,209377	-18,629997	14,920299	12,510897	0,131975	0,030290	-0,117230	4,295033	-8,281826	-0,235987	0,131975	0,030290	-0,117230	4,295033	-8,281826	-0,235987
11:22:36,66	0,518934	3,376982	-0,104958	0,141994	0,315996	-0,501010	0,137580	0,022969	-0,129676	2,259328	2,405763	-0,308361	-0,695110	-2,988900	-1,222990	-18,604292	14,863463	12,531933	0,137580	0,022969	-0,129676	4,062397	-8,394283	-0,308361	0,137580	0,022969	-0,129676	4,062397	-8,394283	-0,308361
11:22:36,71	0,518934	3,376982	-0,104958	0,141994	0,315996	-0,501010	0,133675	0,030088	-0,143289	1,852779	2,253354	-0,287325	-0,689215	-2,993985	-1,231483	-18,582644	14,824159	12,555265	0,133675	0,030088	-0,143289	4,214678	-8,240106	-0,287325	0,133675	0,030088	-0,143289	4,214678	-8,240106	-0,287325
11:22:36,76	0,518934	3,376982	-0,104958	0,141994	0,315996	-0,501010	0,135131	0,022440	-0,151782	2,227271	2,367480	-0,263994	-0,694631	-2,989338	-1,237361	-18,624114	14,857261	12,555236	0,135131	0,022440	-0,151782	3,988786	-8,240298	-0,263994	0,135131	0,022440	-0,151782	3,988786	-8,240298	-0,263994
11:22:36,81	0,518934	3,376982	-0,104958	0,141994	0,315996	-0,501010	0,133814	0,029454	-0,157660	1,870464	2,246549	-0,264022	-0,686839	-2,988920	-1,243166	-18,537398	14,812920	12,523950	0,133814	0,029454	-0,157660	4,182595	-8,257872	-0,264022	0,133814	0,029454	-0,157660	4,182595	-8,257872	-0,264022
11:22:36,86	0,518934	3,376982	-0,104958	0,141994	0,315996	-0,501010	0,129556	0,022915	-0,163465	2,215463	2,122387	-0,295309	-0,687445	-2,990303	-1,252838	-18,521601	14,802470	12,567789	0,129556	0,022915	-0,163465	4,014262	-8,047758	-0,295309	0,129556	0,022915	-0,163465	4,014262	-8,047758	-0,295309
11:22:36,91	0,518934	3,376982	-0,104958	0,141994	0,315996	-0,501010	0,131057	0,022748	-0,173137	2,222962	2,219362	-0,251469	-0,690572	-2,990180	-1,256786	-18,588820	14,763651	12,535200	0,131057	0,022748	-0,173137	4,008703	-8,068638	-0,251469	0,131057	0,022748	-0,173137	4,008703	-8,068638	-0,251469
11:22:36,96	0,518934	3,376982	-0,104958	0,141994	0,315996	-0,501010	0,132514	0,025518	-0,177085	2,011713	2,256314	-0,284058	-0,685272	-2,987315	-1,260276	-18,581999	14,788286	12,549074	0,132514	0,025518	-0,177085	4,014870	-8,146049	-0,284058	0,132514	0,025518	-0,177085	4,014870	-8,146049	-0,284058
11:22:37,01	0,518934	3,376982	-0,104958	0,141994	0,315996	-0,501010	0,127383	0,022360	-0,180575	2,200684	1,983066	-0,270184	-0,689299	-2,986040	-1,266504	-18,536801	14,822693	12,523924	0,127383	0,022360	-0,180575	3,955923	-8,016475	-0,270184	0,127383	0,022360	-0,180575	3,955923	-8,016475	-0,270184
11:22:37,06	0,518934	3,376982	-0,104958	0,141994	0,315996	-0,501010	0,128292	0,026485	-0,186804	2,038565	2,052296	-0,295334	-0,689974	-2,992753	-1,268420	-18,567185	14,760841	12,541689	0,128292	0,026485	-0,186804	4,117641	-8,018635	-0,295334	0,128292	0,026485	-0,186804	4,117641	-8,018635	-0,295334
11:22:37,11	0,518934	3,376982	-0,104958	0,141994	0,315996	-0,501010	0,134444	0,023713	-0,188719	2,113950	2,376796	-0,277570	-0,686420	-2,986910	-1,274634	-18,535489	14,780179	12,556935	0,127606	0,023557	-0,194933	4,003880	-7,978055	-0,262323	0,127606	0,023557	-0,194933	4,003880	-7,978055	-0,262323
11:22:37,16	0,518934	3,376982	-0,104958	0,141994	0,315996	-0,501010	0,127606	0,023557	-0,194933	2,154670	2,039000	-0,262323	-0,694797	-2,989324	-1,274276	-18,597077	14,762199	12,554968	0,127606	0,023557	-0,194933	4,003880	-7,978055	-0,262323	0,127606	0,023557	-0,194933	4,003880	-7,978055	-0,262323
11:22:37,21	0,518934	3,376982	-0,104958	0,141994	0,315996	-0,501010	0,133885	0,029604	-0,194575	1,793834	2,321183	-0,264290	-0,685290	-2,987555	-1,280074	-18,538568	14,748837	12,554528	0,133885	0,029604	-0,194575	4,117774	-8,188805	-0,264290	0,133885	0,029604	-0,194575	4,117774	-8,188805	-0,264290
11:22:37,26	0,518934	3,376982	-0,104958	0,141994	0,315996	-0,501010	0,127600	0,022255	-0,200374	2,193656	2,051702	-0,264731	-0,685351	-2,986301	-1,281621	-18,549879	14,726068	12,579257	0,127600	0,022255	-0,200374	3,940713	-7,964895	-0,264731	0,127600	0,022255	-0,200374	3,940713	-7,964895	-0,264731
11:22:37,31	0,518934	3,376982	-0,104958	0,141994	0,315996	-0,501010	0,126544	0,022936	-0,201920	2,132913	1,998404	-0,240001	-0,686475	-2,991735	-1,280850	-18,546117	14,728368	12,539061	0,126544	0,022936	-0,201920	3,933363	-7,935335	-0,240001	0,126544	0,022936	-0,201920	3,933363	-7,935335	-0,240001
11:22:37,36	0,518934	3,376982	-0,104958	0,141994	0,315996	-0,501010	0,131813	0,021192	-0,201150	2,227457	2,274451	-0,280197	-0,687711	-2,990633	-1,283983	-18,552242	14,688073	12,520309	0,131813	0,021192	-0,201150	3,891028	-8,072831	-0,280197	0,131813	0,021192	-0,201150	3,891028	-8,072831	-0,280197
11:22:37,41	0,518934	3,376982	-0,104958	0,141994	0,315996	-0,501010	0,131476	0,022814	-0,204283	2,105178	2,271782	-0,298949	-0,693623	-2,991890	-1,286322	-18,569397	14,714515	12,526392	0,131476	0,022814	-0,204283	3,896040	-8,049063	-0,298949	0,131476	0,022814	-0,204283	3,896040	-8,049063	-0,298949
11:22:37,46	0,518934	3,376982	-0,104958	0,141994	0,315996	-0,501010	0,135521	0,027305	-0,206621	1,885964	2,454039	-0,292866	-0,689476	-2,989809	-1,288245	-18,554707	14,738044	12,548572	0,135521	0,027305	-0,206621	4,029376	-8,184331	-0,292866	0,135521	0,027305	-0,206621	4,029376	-8,184331	-0,292866
11:22:37,51	0,518934	3,376982	-0,104958	0,141994	0,315996	-0,501010	0,131645	0,024753	-0,208545	2,046345	2,253445	-0,270687	-0,690158	-2,987875	-1,290208	-18,568245	14,675658	12,543231	0,131645	0,024753	-0,208545	3,989493	-8,080660	-0,270687	0,131645	0,024753	-0,208545	3,989493	-8,080660	-0,270687
11:22:37,56	0,518934	3,376982	-0,104958	0,141994	0,315996	-0,501010	0,130311	0,026312	-0,210507	1,904506	2,203546	-0,276028	-0,690699	-2,986087	-1,292555	-18,543189	14,687818	12,520736	0,130311	0,026312	-0,210507	3,969996	-8,025841	-0,276028	0,130311	0,026312	-0,210507	3,969996	-8,025841	-0,276028
11:22:37,61	0,518934	3,376982	-0,104958	0,141994	0,315996	-0,501010	0,129033	0,027673	-0,212854	1,856770	2,152730	-0,298522	-0,687679	-2,984556	-1,295227	-18,508521	14,729646	12,567701	0,129033	0,027673	-0,212854	4,029132	-7,976364	-0,298522	0,129033	0,027673	-0,212854	4,029132	-7,976364	-0,298522
11:22:37,66	0,518934	3,376982	-0,104958	0,141994	0,315996	-0,501010	0,126198	0,025824	-0,215526	2,006491	2,014399	-0,251557	-0,685326	-2,986504	-1,297980	-18,511697	14,715780	12,510941	0,126198	0,025824	-0,215526	4,033685	-7,892117	-0,251557	0,126198	0,025824	-0,215526	4,033685	-7,892117	-0,251557
11:22:37,71	0,518934	3,376982	-0,104958	0,141994	0,315996	-0,501010	0,126707	0,022812	-0,218279	2,149519	2,045080	-0,308317	-0,690579	-2,987239	-1,298725	-18,504042	14,772078	12,555708	0,126707	0,022812	-0,218279	3,940270	-7,901439	-0,308317	0,126707	0,022812	-0,218279	3,940270	-7,901439	-0,308317
11:22:37,76	0,518934	3,376982	-0,104958	0,141994	0,315996	-0,501010	0,129971	0,026994	-0,219024	1,984634	2,193279	-0,263550	-0,689028	-2,983876	-1,299554	-18,573431	14,708821	12,545976	0,129971	0,026994	-0,219024	4,103678	-8,009449	-0,263550	0,129971	0,026994	-0,219024	4,103678	-8,009449	-0,263550
11:22:37,81	0,518934	3,376982	-0,104958	0,141994	0,315996	-0,501010	0,126283	0,027332	-0,219853	1,877581	1,973039	-0,273282	-0,686026	-2,985552	-1,302238	-18,535853	14,682663	12,556346	0,126283	0,027332	-0,219853	4,023159	-7,940182	-0,273282	0,126283	0,027332	-0,219853	4,023159	-7,940182	-0,273282
11:22:37,86	0,518934	3,376982	-0,104958	0,141994	0,315996	-0,501010	0,126234	0,023894	-0,222537	2,052478	2,016087	-0,262913	-0,689591	-2,981516	-1,302689	-18,551341	14,704697	12,513861	0,126234	0,023894	-0,222537	3,928195	-7,893247	-0,262913	0,126234	0,023894	-0,222537	3,928195	-7,893247	-0,262913
11:22:37,91	0,518934	3,376982	-0,104958	0,141994	0,315996	-0,501010	0,124521	0,029000	-0,222988	1,798349	1,902585	-0,305397	-0,684265	-2,985071	-1,304971	-18,533801	14,681093	12,538933	0,124521	0,029000	-0,222988	4,074818	-7,872286	-0,305397	0,124521	0,029000	-0,222988	4,074818	-7,872286	-0,305397
11:22:37,96	0,518934	3,376982	-0,104958	0,141994	0,315996	-0,501010	0,124936	0,022610	-0,225270	2,118934	1,951179	-0,280326	-0,687339	-2,984736	-1,303845	-18,600190	14,694334	12,534027	0,124936	0,022610	-0,225270	3,893825	-7,856301	-0,280326	0,124936	0,022610	-0,225270	3,893825	-7,856301	-0,280326
11:22:38,01	0,518934	3,376982	-0,104958	0,141994	0,315996	-0,501010	0,126182	0,025440	-0,224144	1,950074	1,951871	-0,285231	-0,690823	-2,984224	-1,305389	-18,569435	14,687406	12,538748	0,126182	0,025440	-0,224144	3,947078	-7,953443	-0,285231	0,126182	0,025440	-0,224144	3,947078	-7,953443	-0,285231
11:22:38,06	0,518934	3,376982	-0,104958	0,141994	0,315996	-0,501010	0,127481	0,028713	-0,225688	1,789231	2,049525	-0,280511	-0,684822	-2,985926	-1,307293	-18,520874	14,693447	12,540385	0,127481	0,028713	-0,225688	4,043203	-7,957772	-0,280511	0,127481	0,028713	-0,225688	4,043203	-7,957772	-0,280511
11:22:38,11	0,518934	3,376982	-0,104958	0,141994	0,315996	-0,501010	0,125955	0,022665	-0,227592	2,133234	2,009194	-0,278873	-0,685364	-2,983394	-1,307300	-18,503814	14,725121	12,536666	0,125955	0,022665	-0,227592	3,912445	-7,878291	-0,278873	0,125955	0,022665	-0,227592	3,912445	-7,878291	-0,278873
11:22:38,16	0,518934	3,376982	-0,104958	0,141994	0,315996	-0,501010	0,125374	0,023657	-0,229544	2,086160	1,994722	-0,292462	-0,685391	-2,984927	-1,309245	-18,504992	14,689464	12,526797	0,125374	0,023657	-0,229544	3,943216	-7,847146	-0,292462	0,125374	0,023657	-0,229544	3,943216	-7,847146	-0,292462
11:22:38,21	0,518934	3,376982	-0,104958	0,141994	0,315996	-0,501010	0,125374	0,023657	-0,229544	2,086160	1,994722	-0,292462	-0,685343	-2,985055	-1,308292	-18,543611	14,660472	12,524463	0,125374	0,023657	-0,229544	3,943216	-7,847146	-0,292462	0,125374	0,023657	-0,229544	3,943216	-7,847146	-0,292462
11:22:38,26	0,518934	3,376982	-0,104958	0,141994	0,315996	-0,501010	0,129780	0,026604	-0,230726	1,901144	2,223671	-0,308161	-0,690146	-2,987269	-1,310426	-18,521010	14,662032	12,511097	0,129780	0,026604	-0,230726	3,989548	-7,964058	-0,308161	0,129780	0,026604	-0,230726	3,989548	-7,964058	-0,308161
11:22:38,31	0,518934	3,376982	-0,104958	0,141994	0,315996	-0,501010	0,129780	0,026604	-0,230726	1,901144	2,223671	-0,308161	-0,691309	-2,987930	-1,310028	-18,518373	14,670621	12,520494	0,129780	0,026604	-0,230726	3,989548	-7,964058	-0,308161	0,129780	0,026604	-0,230726	3,989548	-7,964058	-0,308161
11:22:38,36	0,518934	3,376982	-0,104958	0,141994	0,315996	-0,501010	0,130170	0,025040	-0,237682	1,975124	2,261413	-0,270579	-0,688987	-2,988389	-1,317383	-18,509554	14,646951	12,548679	0,130170	0,025040	-0,237682	3,940777	-7,956931	-0,270579	0,130170	0,025040	-0,237682	3,940777	-7,956931	-0,270579
11:22:38,41	0,518934	3,376982	-0,104958	0,141994	0,315996	-0,501010	0,130170	0,025040	-0,237682	1,975124	2,261413	-0,270579	-0,689722	-2,988252	-1,315565	-18,523020	14,668093	12,521634	0,130170	0,025040	-0,237682	3,940777	-7,956931	-0,270579	0,130170	0,025040	-0,237682	3,940777	-7,956931	-0,270579
11:22:38,46	0,518934	3,376982	-0,104958	0,141994	0,315996	-0,501010	0,130420	0,025745	-0,235864	1,950038	2,252166	-0,297625	-0,686926	-2,986429	-1,316087	-18,585656	14,662895	12,517126	0,130420	0,025745	-0,235864	3,971039	-7,985782	-0,297625	0,130420	0,025745	-0,235864	3,971039	-7,985782	-0,297625
11:22:38,51	0,518934	3,376982	-0,104958	0,141994	0,315996	-0,501010	0,127443	0,024235	-0,236386	1,992743	2,045719	-0,302132	-0,686156	-2,982808	-1,317042	-18,547874	14,639107	12,535396	0,127443	0,024235	-0,236386	3,895201	-7,958539	-0,302132	0,127443	0,024235	-0,236386	3,895201	-7,958539	-0,302132
11:22:38,56	0,518934	3,376982	-0,104958	0,141994	0,315996	-0,501010	0,123921	0,025379	-0,237341	1,931549	1,907215	-0,283862	-0,684551	-2,983383	-1,315580	-18,508138	14,681166	12,511412	0,123921	0,025379	-0,237341	3,923805	-7,820604	-0,283862	0,123921	0,025379	-0,237341	3,923805	-7,820604	-0,283862
11:22:38,61	0,518934	3,376982	-0,104958	0,141994	0,315996	-0,501010	0,123617	0,023701	-0,235879	2,075091	1,904802	-0,307847	-0,686064	-2,985766	-1,316041	-18,533357	14,696071	12,548153	0,123617	0,023701	-0,235879	3,935632	-7,799171	-0,307847	0,123617	0,023701	-0,235879	3,935632	-7,799171	-0,307847
11:22:38,66	0,518934	3,376982	-0,104958	0,141994	0,315996	-0,501010	0,126438	0,023821	-0,236340	2,069179	2,022155	-0,271106	-0,685152	-2,984450	-1,320858	-18,435479	14,688471	12,550187	0,126438	0,023821	-0,236340	3,939096	-7,903197	-0,271106	0,126438	0,023821	-0,236340	3,939096	-7,903197	-0,271106
11:22:38,71	0,518934	3,376982	-0,104958	0,141994	0,315996	-0,501010	0,124842	0,023689	-0,241157	2,118401	2,027734	-0,269071	-0,686022	-2,990607	-1,319900	-18,520244	14,700290	12,549790	0,124842	0,023689	-0,241157	3,977956	-7,772341	-0,269071	0,124842	0,023689	-0,241157	3,977956	-7,772341	-0,269071
11:22:38,76	0,518934	3,376982	-0,104958	0,141994	0,315996	-0,501010	0,130609	0,021363	-0,240199	2,207173	2,248327	-0,269468	-0,691228	-2,991572	-1,319419	-18,531243	14,654566	12,553160	0,130609	0,021363	-0,240199	3,884187	-8,004499	-0,269468	0,130609	0,021363	-0,240199	3,884187	-8,004499	-0,269468
11:22:38,81	0,518934	3,376982	-0,104958	0,141994	0,315996	-0,501010	0,134047	0,025390	-0,239719	1,952700	2,440440	-0,266099	-0,689145	-2,987617	-1,320456	-18,584129	14,660591	12,519135	0,134047	0,025390	-0,239719	3,945790	-8,082270	-0,266099	0,134047	0,025390	-0,239719	3,945790	-8,082270	-0,266099
11:22:38,86	0,518934	3,376982	-0,104958	0,141994	0,315996	-0,501010	0,129581	0,025563	-0,240755	1,922453	2,159394	-0,300123	-0,689598	-2,992731	-1,320863	-18,518103	14,630298	12,554446	0,129581	0,025563	-0,240755	3,929163	-8,012733	-0,300123	0,129581	0,025563	-0,240755	3,929163	-8,012733	-0,300123
11:22:38,91	0,518934	3,376982	-0,104958	0,141994	0,315996	-0,501010	0,134236	0,023398	-0,241162	2,041812	2,473789	-0,264812	-0,691398	-2,988117	-1,323272	-18,536826	14,666996	12,494667	0,134236	0,023398	-0,241162	3,878568	-8,063768	-0,264812	0,134236	0,023398	-0,241162	3,878568	-8,063768	-0,264812
11:22:38,96	0,518934	3,376982	-0,104958	0,141994	0,315996	-0,501010	0,132552	0,022303	-0,241946	2,149798	2,347890	-0,266627	-0,686626	-2,984025	-1,322206	-18,542138	14,675044	12,551482	0,132552	0,022303	-0,241946	3,900573	-8,057450	-0,266627	0,132552	0,022303	-0,241946	3,900573	-8,057450	-0,266627
11:22:39,01	0,518934	3,376982	-0,104958	0,141994	0,315996	-0,501010	0,132552	0,022303	-0,241946	2,149798	2,347890	-0,266627	-0,689589	-2,987255	-1,320508	-18,510190	14,652667	12,536299	0,132552	0,022303	-0,241946	3,900573	-8,057450	-0,266627	0,132552	0,022303	-0,241946	3,900573	-8,057450	-0,266627
11:22:39,06	0,518934	3,376982	-0,104958	0,141994	0,315996	-0,501010	0,129490	0,026128	-0,240807	1,923174	2,222629	-0,282959	-0,689885	-2,984940	-1,321922	-18,564657	14,627199	12,512970	0,129490	0,026128	-0,240807	3,974245	-7,942313	-0,282959	0,129490	0,026128	-0,240807	3,974245	-7,942313	-0,282959
11:22:39,11	0,518934	3,376982	-0,104958	0,141994	0,315996	-0,501010	0,127632	0,027542	-0,242221	1,800350	2,091593	-0,306288	-0,686134	-2,983095	-1,323671	-18,530982	14,639683	12,495630	0,127632	0,027542	-0,242221	3,962430	-7,927519	-0,306288	0,127632	0,027542	-0,242221	3,962430	-7,927519	-0,306288
11:22:39,16	0,518934	3,376982	-0,104958	0,141994	0,315996	-0,501010	0,124159	0,025217	-0,243971	1,948918	1,933932	-0,323629	-0,684590	-2,987174	-1,324262	-18,511927	14,681253	12,576731	0,124159	0,025217	-0,243971	3,928456	-7,812570	-0,323629	0,124159	0,025217	-0,243971	3,928456	-7,812570	-0,323629
11:22:39,21	0,518934	3,376982	-0,104958	0,141994	0,315996	-0,501010	0,126920	0,021840	-0,244561	2,170046	2,073191	-0,242527	-0,691994	-2,986496	-1,325767	-18,510481	14,620878	12,530106	0,126920	0,021840	-0,244561	3,884497	-7,890004	-0,242527	0,126920	0,021840	-0,244561	3,884497	-7,890004	-0,242527
11:22:39,26	0,518934	3,376982	-0,104958	0,141994	0,315996	-0,501010	0,130035	0,028591	-0,246066	1,767431	2,266601	-0,289153	-0,690258	-2,984615	-1,324411	-18,538170	14,671304	12,549525	0,130035	0,028591	-0,246066	4,011835	-7,941107	-0,289153	0,130035	0,028591	-0,246066	4,011835	-7,941107	-0,289153
11:22:39,31	0,518934	3,376982	-0,104958	0,141994	0,315996	-0,501010	0,127538	0,028028	-0,244710	1,826541	2,087598	-0,269734	-0,681631	-2,992279	-1,327189	-18,506728	14,643839	12,522507	0,127538	0,028028	-0,244710	4,026736	-7,924147	-0,269734	0,127538	0,028028	-0,244710	4,026736	-7,924147	-0,269734
11:22:39,36	0,518934	3,376982	-0,104958	0,141994	0,315996	-0,501010	0,129861	0,016725	-0,247488	2,406250	2,249356	-0,296751	-0,685511	-2,992133	-1,324798	-18,532533	14,627790	12,494718	0,129861	0,016725	-0,247488	3,719133	-7,944743	-0,296751	0,129861	0,016725	-0,247488	3,719133	-7,944743	-0,296751
11:22:39,41	0,518934	3,376982	-0,104958	0,141994	0,315996	-0,501010	0,131675	0,020158	-0,245098	2,200927	2,329359	-0,324541	-0,686790	-2,985098	-1,329489	-18,557559	14,652059	12,518810	0,131675	0,020158	-0,245098	3,783309	-8,007136	-0,324541	0,131675	0,020158	-0,245098	3,783309	-8,007136	-0,324541
11:22:39,46	0,518934	3,376982	-0,104958	0,141994	0,315996	-0,501010	0,126222	0,024783	-0,249788	1,968912	2,011964	-0,300449	-0,684624	-2,988209	-1,331085	-18,502361	14,624302	12,536406	0,126222	0,024783	-0,249788	3,914386	-7,896424	-0,300449	0,126222	0,024783	-0,249788	3,914386	-7,896424	-0,300449
11:22:39,51	0,518934	3,376982	-0,104958	0,141994	0,315996	-0,501010	0,127834	0,021352	-0,251385	2,150896	2,157474	-0,282852	-0,692067	-2,985899	-1,327272	-18,555167	14,653203	12,498273	0,127834	0,021352	-0,251385	3,827020	-7,877463	-0,282852	0,127834	0,021352	-0,251385	3,827020	-7,877463	-0,282852
11:22:39,56	0,518934	3,376982	-0,104958	0,141994	0,315996	-0,501010	0,129553	0,028953	-0,247571	1,754287	2,186728	-0,320986	-0,691052	-2,989686	-1,328038	-18,534608	14,621992	12,519348	0,129553	0,028953	-0,247571	4,027064	-7,983222	-0,320986	0,129553	0,028953	-0,247571	4,027064	-7,983222	-0,320986
11:22:39,61	0,518934	3,376982	-0,104958	0,141994	0,315996	-0,501010	0,132326	0,026180	-0,248338	1,881728	2,364315	-0,299910	-0,685581	-2,982898	-1,330630	-18,536478	14,666120	12,549344	0,132326	0,026180	-0,248338	3,936832	-8,023288	-0,299910	0,132326	0,026180	-0,248338	3,936832	-8,023288	-0,299910
11:22:39,66	0,518934	3,376982	-0,104958	0,141994	0,315996	-0,501010	0,123712	0,024836	-0,250929	1,988873	1,892703	-0,269914	-0,685469	-2,986733	-1,328243	-18,479909	14,617754	12,564592	0,123712	0,024836	-0,250929	3,938510	-7,818700	-0,269914	0,123712	0,024836	-0,250929	3,938510	-7,818700	-0,269914
11:22:39,71	0,518934	3,376982	-0,104958	0,141994	0,315996	-0,501010	0,126978	0,022821	-0,248542	2,080040	2,135678	-0,254667	-0,684657	-2,985562	-1,330936	-18,516388	14,641741	12,543462	0,126978	0,022821	-0,248542	3,871516	-7,832060	-0,254667	0,126978	0,022821	-0,248542	3,871516	-7,832060	-0,254667
11:22:39,76	0,518934	3,376982	-0,104958	0,141994	0,315996	-0,501010	0,125557	0,022704	-0,251235	2,088659	2,018239	-0,275796	-0,689009	-2,989988	-1,331571	-18,493824	14,632026	12,529783	0,125557	0,022704	-0,251235	3,870949	-7,838008	-0,275796	0,125557	0,022704	-0,251235	3,870949	-7,838008	-0,275796
11:22:39,81	0,518934	3,376982	-0,104958	0,141994	0,315996	-0,501010	0,121201	0,020942	-0,250448	2,177175	1,814287	-0,306122	-0,689164	-2,987374	-1,331790	-18,550832	14,614088	12,547247	0,121201	0,020942	-0,250448	3,821115	-7,699964	-0,306122	0,121201	0,020942	-0,250448	3,821115	-7,699964	-0,306122
11:22:39,86	0,518934	3,376982	-0,104958	0,141994	0,315996	-0,501010	0,121201	0,020942	-0,250448	2,177175	1,814287	-0,306122	-0,685444	-2,990920	-1,331753	-18,493713	14,666498	12,533898	0,121201	0,020942	-0,250448	3,821115	-7,699964	-0,306122	0,121201	0,020942	-0,250448	3,821115	-7,699964	-0,306122
11:22:39,91	0,518934	3,376982	-0,104958	0,141994	0,315996	-0,501010	0,130591	0,020707	-0,252052	2,225295	2,287235	-0,285361	-0,693533	-2,989242	-1,334983	-18,528213	14,619320	12,549304	0,130591	0,020707	-0,252052	3,850799	-7,964136	-0,285361	0,130591	0,020707	-0,252052	3,850799	-7,964136	-0,285361
11:22:39,96	0,518934	3,376982	-0,104958	0,141994	0,315996	-0,501010	0,133182	0,028551	-0,255282	1,759287	2,415697	-0,269954	-0,682423	-2,980910	-1,330148	-18,497545	14,646421	12,525846	0,133182	0,028551	-0,255282	4,000564	-8,039094	-0,269954	0,133182	0,028551	-0,255282	4,000564	-8,039094	-0,269954
11:22:40,01	0,518934	3,376982	-0,104958	0,141994	0,315996	-0,501010	0,120412	0,023095	-0,250448	2,081814	1,764637	-0,293413	-0,691356	-2,987978	-1,331609	-18,550672	14,625627	12,530078	0,120412	0,023095	-0,250448	3,894779	-7,687666	-0,293413	0,120412	0,023095	-0,250448	3,894779	-7,687666	-0,293413
11:22:40,06	0,518934	3,376982	-0,104958	0,141994	0,315996	-0,501010	0,130999	0,027297	-0,251908	1,818724	2,279562	-0,289180	-0,683846	-2,989460	-1,333511	-18,479749	14,612859	12,519063	0,130999	0,027297	-0,251908	3,961567	-8,003841	-0,289180	0,130999	0,027297	-0,251908	3,961567	-8,003841	-0,289180
11:22:40,11	0,518934	3,376982	-0,104958	0,141994	0,315996	-0,501010	0,131047	0,027300	-0,253382	1,804407	2,281908	-0,306780	-0,691382	-2,988018	-1,333083	-18,557887	14,613402	12,512478	0,131047	0,027300	-0,253382	3,947434	-8,005242	-0,306780	0,131047	0,027300	-0,253382	3,947434	-8,005242	-0,306780
11:22:40,16	0,518934	3,376982	-0,104958	0,141994	0,315996	-0,501010	0,131047	0,027300	-0,253382	1,804407	2,281908	-0,306780	-0,686765	-2,982112	-1,334138	-18,533039	14,671251	12,541829	0,131047	0,027300	-0,253382	3,947434	-8,005242	-0,306780	0,131047	0,027300	-0,253382	3,947434	-8,005242	-0,306780
11:22:40,21	0,518934	3,376982	-0,104958	0,141994	0,315996	-0,501010	0,127848	0,023769	-0,256741	2,028561	2,147591	-0,283071	-0,686101	-2,987905	-1,331386	-18,490723	14,584637	12,521665	0,127848	0,023769	-0,256741	3,894415	-7,888513	-0,283071	0,127848	0,023769	-0,256741	3,894415	-7,888513	-0,283071
11:22:40,26	0,518934	3,376982	-0,104958	0,141994	0,315996	-0,501010	0,128308	0,022783	-0,251685	2,047934	2,212058	-0,297593	-0,691307	-2,986311	-1,330639	-18,528875	14,633647	12,523721	0,128308	0,022783	-0,251685	3,836419	-7,860125	-0,297593	0,128308	0,022783	-0,251685	3,836419	-7,860125	-0,297593
11:22:40,31	0,518934	3,376982	-0,104958	0,141994	0,315996	-0,501010	0,129531	0,028088	-0,250938	1,795435	2,218099	-0,295538	-0,687500	-2,985749	-1,334922	-18,577432	14,580040	12,539174	0,129531	0,028088	-0,250938	4,000374	-7,950075	-0,295538	0,129531	0,028088	-0,250938	4,000374	-7,950075	-0,295538
11:22:40,36	0,518934	3,376982	-0,104958	0,141994	0,315996	-0,501010	0,122462	0,022666	-0,255297	2,123618	1,906659	-0,315537	-0,683878	-2,981343	-1,335493	-18,492866	14,681278	12,523794	0,122462	0,022666	-0,255297	3,902870	-7,706641	-0,315537	0,122462	0,022666	-0,255297	3,902870	-7,706641	-0,315537
11:22:40,41	0,518934	3,376982	-0,104958	0,141994	0,315996	-0,501010	0,121515	0,024139	-0,255792	2,060064	1,808622	-0,295464	-0,685327	-2,985874	-1,337890	-18,470796	14,631316	12,528560	0,121515	0,024139	-0,255792	3,954965	-7,730275	-0,295464	0,121515	0,024139	-0,255792	3,954965	-7,730275	-0,295464
11:22:40,46	0,518934	3,376982	-0,104958	0,141994	0,315996	-0,501010	0,126162	0,023128	-0,258190	2,080374	2,094383	-0,290699	-0,686842	-2,987858	-1,339355	-18,479574	14,589328	12,515527	0,126162	0,023128	-0,258190	3,895954	-7,809339	-0,290699	0,126162	0,023128	-0,258190	3,895954	-7,809339	-0,290699
11:22:40,51	0,518934	3,376982	-0,104958	0,141994	0,315996	-0,501010	0,128638	0,023448	-0,259654	2,023019	2,236529	-0,303731	-0,690680	-2,985244	-1,339878	-18,567278	14,662515	12,543041	0,128638	0,023448	-0,259654	3,863664	-7,861561	-0,303731	0,128638	0,023448	-0,259654	3,863664	-7,861561	-0,303731
11:22:40,56	0,518934	3,376982	-0,104958	0,141994	0,315996	-0,501010	0,128294	0,028079	-0,260177	1,801728	2,106075	-0,276217	-0,684785	-2,986516	-1,338718	-18,554099	14,617291	12,551675	0,128294	0,028079	-0,260177	4,005920	-7,964982	-0,276217	0,128294	0,028079	-0,260177	4,005920	-7,964982	-0,276217
11:22:40,61	0,518934	3,376982	-0,104958	0,141994	0,315996	-0,501010	0,126448	0,022338	-0,259017	2,067687	2,044116	-0,267583	-0,689915	-2,985531	-1,337438	-18,532535	14,582238	12,532661	0,126448	0,022338	-0,259017	3,821206	-7,882042	-0,267583	0,126448	0,022338	-0,259017	3,821206	-7,882042	-0,267583
11:22:40,66	0,518934	3,376982	-0,104958	0,141994	0,315996	-0,501010	0,128160	0,027273	-0,257737	1,791466	2,169332	-0,286597	-0,687408	-2,983823	-1,338815	-18,546518	14,644651	12,524216	0,128160	0,027273	-0,257737	3,932423	-7,891204	-0,286597	0,128160	0,027273	-0,257737	3,932423	-7,891204	-0,286597
11:22:40,71	0,518934	3,376982	-0,104958	0,141994	0,315996	-0,501010	0,125427	0,025956	-0,259114	1,907039	1,983892	-0,295042	-0,690329	-2,983066	-1,338803	-18,525894	14,628642	12,537627	0,125427	0,025956	-0,259114	3,944567	-7,862092	-0,295042	0,125427	0,025956	-0,259114	3,944567	-7,862092	-0,295042
11:22:40,76	0,518934	3,376982	-0,104958	0,141994	0,315996	-0,501010	0,126231	0,028864	-0,259102	1,752251	2,051610	-0,281632	-0,685070	-2,983223	-1,339198	-18,543766	14,621074	12,529004	0,126231	0,028864	-0,259102	4,018087	-7,857555	-0,281632	0,126231	0,028864	-0,259102	4,018087	-7,857555	-0,281632
11:22:40,81	0,518934	3,376982	-0,104958	0,141994	0,315996	-0,501010	0,123738	0,024230	-0,259497	1,977713	1,910274	-0,290255	-0,689688	-2,980555	-1,336126	-18,520070	14,668011	12,489231	0,123738	0,024230	-0,259497	3,879804	-7,803181	-0,290255	0,123738	0,024230	-0,259497	3,879804	-7,803181	-0,290255
11:22:40,86	0,518934	3,376982	-0,104958	0,141994	0,315996	-0,501010	0,123736	0,029565	-0,256425	1,752823	1,907233	-0,330027	-0,685338	-2,979910	-1,339393	-18,464911	14,643052	12,500390	0,123736	0,029565	-0,256425	4,073661	-7,806080	-0,330027	0,123736	0,029565	-0,256425	4,073661	-7,806080	-0,330027
11:22:40,91	0,518934	3,376982	-0,104958	0,141994	0,315996	-0,501010	0,133052	0,021765	-0,259633	2,096027	2,458076	-0,292582	-0,687591	-2,992522	-1,339334	-18,493715	14,580756	12,526677	0,133052	0,021765	-0,259633	3,804578	-7,986483	-0,292582	0,133052	0,021765	-0,259633	3,804578	-7,986483	-0,292582
11:22:40,96	0,518934	3,376982	-0,104958	0,141994	0,315996	-0,501010	0,133052	0,021765	-0,259633	2,096027	2,458076	-0,292582	-0,687356	-2,990652	-1,341112	-18,526578	14,615768	12,518634	0,133052	0,021765	-0,259633	3,804578	-7,986483	-0,292582	0,133052	0,021765	-0,259633	3,804578	-7,986483	-0,292582
11:22:41,01	0,518934	3,376982	-0,104958	0,141994	0,315996	-0,501010	0,131315	0,022496	-0,261412	2,071887	2,321820	-0,300624	-0,687431	-2,985889	-1,339188	-18,555929	14,631812	12,538354	0,131315	0,022496	-0,261412	3,837849	-7,986435	-0,300624	0,131315	0,022496	-0,261412	3,837849	-7,986435	-0,300624
11:22:41,06	0,518934	3,376982	-0,104958	0,141994	0,315996	-0,501010	0,127227	0,024943	-0,259488	1,943876	2,075802	-0,280905	-0,689715	-2,984090	-1,341156	-18,513489	14,616190	12,494880	0,127227	0,024943	-0,259488	3,901906	-7,911544	-0,280905	0,127227	0,024943	-0,259488	3,901906	-7,911544	-0,280905
11:22:41,11	0,518934	3,376982	-0,104958	0,141994	0,315996	-0,501010	0,126811	0,027821	-0,261456	1,801925	2,098743	-0,324378	-0,684730	-2,982631	-1,342287	-18,520144	14,639922	12,544715	0,126811	0,027821	-0,261456	3,985856	-7,855958	-0,324378	0,126811	0,027821	-0,261456	3,985856	-7,855958	-0,324378
11:22:41,16	0,518934	3,376982	-0,104958	0,141994	0,315996	-0,501010	0,123055	0,024233	-0,262587	2,005704	1,885794	-0,274543	-0,681451	-2,984838	-1,343442	-18,506244	14,637620	12,532117	0,123055	0,024233	-0,262587	3,908010	-7,774049	-0,274543	0,123055	0,024233	-0,262587	3,908010	-7,774049	-0,274543
11:22:41,21	0,518934	3,376982	-0,104958	0,141994	0,315996	-0,501010	0,123327	0,020290	-0,263742	2,215708	1,913111	-0,287142	-0,686895	-2,991633	-1,343706	-18,511430	14,613805	12,542943	0,123327	0,020290	-0,263742	3,808472	-7,768061	-0,287142	0,123327	0,020290	-0,263742	3,808472	-7,768061	-0,287142
11:22:41,26	0,518934	3,376982	-0,104958	0,141994	0,315996	-0,501010	0,131934	0,021607	-0,264005	2,124027	2,368082	-0,276316	-0,687985	-2,981569	-1,341151	-18,524886	14,627628	12,520259	0,131934	0,021607	-0,264005	3,820145	-7,988726	-0,276316	0,131934	0,021607	-0,264005	3,820145	-7,988726	-0,276316
11:22:41,31	0,518934	3,376982	-0,104958	0,141994	0,315996	-0,501010	0,123763	0,027582	-0,261450	1,818530	1,924641	-0,298999	-0,687978	-2,984195	-1,339595	-18,536841	14,640787	12,514623	0,123763	0,027582	-0,261450	3,983746	-7,790766	-0,298999	0,123763	0,027582	-0,261450	3,983746	-7,790766	-0,298999
11:22:41,36	0,518934	3,376982	-0,104958	0,141994	0,315996	-0,501010	0,126034	0,026263	-0,259894	1,892538	2,025774	-0,304635	-0,683831	-2,981087	-1,343859	-18,500226	14,615506	12,517210	0,126034	0,026263	-0,259894	3,954209	-7,867868	-0,304635	0,126034	0,026263	-0,259894	3,954209	-7,867868	-0,304635
11:22:41,41	0,518934	3,376982	-0,104958	0,141994	0,315996	-0,501010	0,132585	0,021234	-0,264025	2,148692	2,386769	-0,300144	-0,686898	-2,992383	-1,343726	-18,521935	14,625974	12,519115	0,132585	0,021234	-0,264025	3,815555	-8,021168	-0,300144	0,132585	0,021234	-0,264025	3,815555	-8,021168	-0,300144
11:22:41,46	0,518934	3,376982	-0,104958	0,141994	0,315996	-0,501010	0,132585	0,021234	-0,264025	2,148692	2,386769	-0,300144	-0,689143	-2,984564	-1,343866	-18,504283	14,581075	12,500183	0,132585	0,021234	-0,264025	3,815555	-8,021168	-0,300144	0,132585	0,021234	-0,264025	3,815555	-8,021168	-0,300144
11:22:41,51	0,518934	3,376982	-0,104958	0,141994	0,315996	-0,501010	0,126936	0,027088	-0,264165	1,814218	2,130727	-0,319075	-0,686265	-2,984528	-1,343476	-18,544137	14,610087	12,521168	0,126936	0,027088	-0,264165	3,940633	-7,833716	-0,319075	0,126936	0,027088	-0,264165	3,940633	-7,833716	-0,319075
11:22:41,56	0,518934	3,376982	-0,104958	0,141994	0,315996	-0,501010	0,125466	0,024613	-0,263775	1,948099	2,005282	-0,298090	-0,689189	-2,989595	-1,344649	-18,550118	14,613775	12,491734	0,125466	0,024613	-0,263775	3,880252	-7,843791	-0,298090	0,125466	0,024613	-0,263775	3,880252	-7,843791	-0,298090
11:22:41,61	0,518934	3,376982	-0,104958	0,141994	0,315996	-0,501010	0,131316	0,024612	-0,264948	1,948366	2,302460	-0,327525	-0,688566	-2,991566	-1,342646	-18,524969	14,578939	12,542252	0,131316	0,024612	-0,264948	3,880423	-8,005840	-0,327525	0,131316	0,024612	-0,264948	3,880423	-8,005840	-0,327525
11:22:41,66	0,518934	3,376982	-0,104958	0,141994	0,315996	-0,501010	0,132712	0,023087	-0,262945	2,010078	2,414243	-0,277006	-0,683316	-2,985334	-1,345021	-18,542360	14,613099	12,522577	0,132712	0,023087	-0,262945	3,822412	-8,003633	-0,277006	0,132712	0,023087	-0,262945	3,822412	-8,003633	-0,277006
11:22:41,71	0,518934	3,376982	-0,104958	0,141994	0,315996	-0,501010	0,124689	0,021656	-0,265321	2,105379	1,964937	-0,296681	-0,686733	-2,992245	-1,346512	-18,494439	14,596884	12,545082	0,124689	0,021656	-0,265321	3,805379	-7,823181	-0,296681	0,124689	0,021656	-0,265321	3,805379	-7,823181	-0,296681
11:22:41,76	0,518934	3,376982	-0,104958	0,141994	0,315996	-0,501010	0,132383	0,021160	-0,266811	2,141087	2,414601	-0,274177	-0,687906	-2,990634	-1,344951	-18,504340	14,644325	12,570016	0,132383	0,021160	-0,266811	3,802153	-7,977447	-0,274177	0,132383	0,021160	-0,266811	3,802153	-7,977447	-0,274177
11:22:41,81	0,518934	3,376982	-0,104958	0,141994	0,315996	-0,501010	0,131574	0,022981	-0,265251	2,082516	2,340250	-0,249243	-0,686232	-2,986053	-1,344552	-18,533338	14,623681	12,538885	0,131574	0,022981	-0,265251	3,886551	-7,988308	-0,249243	0,131574	0,022981	-0,265251	3,886551	-7,988308	-0,249243
11:22:41,86	0,518934	3,376982	-0,104958	0,141994	0,315996	-0,501010	0,126770	0,023822	-0,264852	2,006403	2,075655	-0,280373	-0,682047	-2,984728	-1,346149	-18,488650	14,598030	12,541918	0,126770	0,023822	-0,264852	3,876463	-7,875797	-0,280373	0,126770	0,023822	-0,264852	3,876463	-7,875797	-0,280373
11:22:41,91	0,518934	3,376982	-0,104958	0,141994	0,315996	-0,501010	0,123530	0,020861	-0,266448	2,160540	1,958679	-0,277340	-0,684963	-2,989456	-1,344188	-18,510408	14,656995	12,556167	0,123530	0,020861	-0,266448	3,798108	-7,738399	-0,277340	0,123530	0,020861	-0,266448	3,798108	-7,738399	-0,277340
11:22:41,96	0,518934	3,376982	-0,104958	0,141994	0,315996	-0,501010	0,129083	0,021022	-0,264488	2,192332	2,199132	-0,263091	-0,692603	-2,986994	-1,346842	-18,532768	14,633334	12,515115	0,129083	0,021022	-0,264488	3,842572	-7,933889	-0,263091	0,129083	0,021022	-0,264488	3,842572	-7,933889	-0,263091
11:22:42,01	0,518934	3,376982	-0,104958	0,141994	0,315996	-0,501010	0,130771	0,028870	-0,267142	1,752596	2,279356	-0,304143	-0,685356	-2,985770	-1,344687	-18,463483	14,610859	12,531975	0,130771	0,028870	-0,267142	4,018857	-7,986146	-0,304143	0,130771	0,028870	-0,267142	4,018857	-7,986146	-0,304143
11:22:42,06	0,518934	3,376982	-0,104958	0,141994	0,315996	-0,501010	0,126087	0,023206	-0,264987	2,062302	2,107034	-0,287283	-0,689901	-2,987458	-1,350062	-18,513708	14,598196	12,522207	0,126087	0,023206	-0,264987	3,883940	-7,790783	-0,287283	0,126087	0,023206	-0,264987	3,883940	-7,790783	-0,287283
11:22:42,11	0,518934	3,376982	-0,104958	0,141994	0,315996	-0,501010	0,129822	0,026298	-0,270361	1,865433	2,264079	-0,297051	-0,684943	-2,988147	-1,346139	-18,464185	14,562747	12,524987	0,129822	0,026298	-0,270361	3,929802	-7,926921	-0,297051	0,129822	0,026298	-0,270361	3,929802	-7,926921	-0,297051
11:22:42,16	0,518934	3,376982	-0,104958	0,141994	0,315996	-0,501010	0,127939	0,021659	-0,266439	2,100707	2,226787	-0,294271	-0,686778	-2,984733	-1,344917	-18,555506	14,614945	12,506856	0,127939	0,021659	-0,266439	3,800938	-7,816413	-0,294271	0,127939	0,021659	-0,266439	3,800938	-7,816413	-0,294271
11:22:42,21	0,518934	3,376982	-0,104958	0,141994	0,315996	-0,501010	0,125900	0,024955	-0,265216	1,928873	2,015575	-0,312403	-0,683274	-2,989217	-1,346173	-18,536089	14,625435	12,515772	0,125900	0,024955	-0,265216	3,887820	-7,867566	-0,312403	0,125900	0,024955	-0,265216	3,887820	-7,867566	-0,312403
11:22:42,26	0,518934	3,376982	-0,104958	0,141994	0,315996	-0,501010	0,128031	0,019679	-0,266472	2,222018	2,137952	-0,303487	-0,686208	-2,985973	-1,346557	-18,505399	14,584132	12,526454	0,128031	0,019679	-0,266472	3,766799	-7,912464	-0,303487	0,128031	0,019679	-0,266472	3,766799	-7,912464	-0,303487
11:22:42,31	0,518934	3,376982	-0,104958	0,141994	0,315996	-0,501010	0,126307	0,028148	-0,264926	1,763717	2,094332	-0,289289	-0,686983	-2,987533	-1,347605	-18,521129	14,581064	12,557072	0,126307	0,028148	-0,264926	3,973325	-7,820791	-0,289289	0,126307	0,028148	-0,264926	3,973325	-7,820791	-0,289289
11:22:42,36	0,518934	3,376982	-0,104958	0,141994	0,315996	-0,501010	0,128428	0,023733	-0,267904	1,980253	2,193730	-0,262187	-0,682074	-2,982564	-1,348503	-18,495931	14,607557	12,529512	0,128428	0,023733	-0,267904	3,843289	-7,887840	-0,262187	0,128428	0,023733	-0,267904	3,843289	-7,887840	-0,262187
11:22:42,41	0,518934	3,376982	-0,104958	0,141994	0,315996	-0,501010	0,121670	0,021966	-0,268803	2,107685	1,850897	-0,289747	-0,688626	-2,984240	-1,347471	-18,491932	14,610141	12,523507	0,121670	0,021966	-0,268803	3,832003	-7,700180	-0,289747	0,121670	0,021966	-0,268803	3,832003	-7,700180	-0,289747
11:22:42,46	0,518934	3,376982	-0,104958	0,141994	0,315996	-0,501010	0,126398	0,026802	-0,267771	1,860422	2,098910	-0,295752	-0,690692	-2,991468	-1,347133	-18,545914	14,577519	12,537532	0,126398	0,026802	-0,267771	3,964409	-7,823294	-0,295752	0,126398	0,026802	-0,267771	3,964409	-7,823294	-0,295752
11:22:42,51	0,518934	3,376982	-0,104958	0,141994	0,315996	-0,501010	0,133690	0,024977	-0,267432	1,900104	2,447656	-0,281727	-0,686882	-2,990650	-1,347613	-18,500001	14,617648	12,515191	0,133690	0,024977	-0,267432	3,860791	-8,046972	-0,281727	0,133690	0,024977	-0,267432	3,860791	-8,046972	-0,281727
11:22:42,56	0,518934	3,376982	-0,104958	0,141994	0,315996	-0,501010	0,131076	0,022087	-0,267912	2,108107	2,331476	-0,304067	-0,685695	-2,986159	-1,348754	-18,505717	14,626757	12,533258	0,131076	0,022087	-0,267912	3,841908	-7,958029	-0,304067	0,131076	0,022087	-0,267912	3,841908	-7,958029	-0,304067
11:22:42,61	0,518934	3,376982	-0,104958	0,141994	0,315996	-0,501010	0,126593	0,023304	-0,269053	2,049815	2,088838	-0,286000	-0,687398	-2,987992	-1,347332	-18,514599	14,583026	12,526479	0,126593	0,023304	-0,269053	3,879209	-7,848725	-0,286000	0,126593	0,023304	-0,269053	3,879209	-7,848725	-0,286000
11:22:42,66	0,518934	3,376982	-0,104958	0,141994	0,315996	-0,501010	0,129032	0,023863	-0,267631	1,978471	2,229844	-0,292779	-0,688109	-2,985622	-1,350473	-18,554861	14,569247	12,523747	0,129032	0,023863	-0,267631	3,851691	-7,899188	-0,292779	0,129032	0,023863	-0,267631	3,851691	-7,899188	-0,292779
11:22:42,71	0,518934	3,376982	-0,104958	0,141994	0,315996	-0,501010	0,127336	0,025663	-0,270773	1,852766	2,113647	-0,295511	-0,685451	-2,983909	-1,346631	-18,497770	14,618877	12,564309	0,127336	0,025663	-0,270773	3,867347	-7,882208	-0,295511	0,127336	0,025663	-0,270773	3,867347	-7,882208	-0,295511
11:22:42,76	0,518934	3,376982	-0,104958	0,141994	0,315996	-0,501010	0,124523	0,024217	-0,266930	1,999484	1,992002	-0,254949	-0,681423	-2,984820	-1,350044	-18,472305	14,611462	12,520419	0,124523	0,024217	-0,266930	3,900555	-7,783040	-0,254949	0,124523	0,024217	-0,266930	3,900555	-7,783040	-0,254949
11:22:42,81	0,518934	3,376982	-0,104958	0,141994	0,315996	-0,501010	0,128787	0,022603	-0,272260	2,060782	2,237461	-0,265716	-0,686185	-2,988410	-1,351960	-18,488563	14,587404	12,553542	0,128787	0,022603	-0,272260	3,835119	-7,872335	-0,265716	0,128787	0,022603	-0,272260	3,835119	-7,872335	-0,265716
11:22:42,86	0,518934	3,376982	-0,104958	0,141994	0,315996	-0,501010	0,128787	0,022603	-0,272260	2,060782	2,237461	-0,265716	-0,686184	-2,983737	-1,349084	-18,494615	14,617997	12,533339	0,128787	0,022603	-0,272260	3,835119	-7,872335	-0,265716	0,128787	0,022603	-0,272260	3,835119	-7,872335	-0,265716
11:22:42,91	0,518934	3,376982	-0,104958	0,141994	0,315996	-0,501010	0,124740	0,024939	-0,269383	1,962786	2,006457	-0,285919	-0,688497	-2,992277	-1,348480	-18,506129	14,637158	12,523154	0,124740	0,024939	-0,269383	3,920489	-7,785616	-0,285919	0,124740	0,024939	-0,269383	3,920489	-7,785616	-0,285919
11:22:42,96	0,518934	3,376982	-0,104958	0,141994	0,315996	-0,501010	0,133292	0,022672	-0,268779	2,091495	2,431629	-0,296104	-0,686846	-2,988353	-1,349636	-18,516368	14,560941	12,561150	0,133292	0,022672	-0,268779	3,871256	-8,031807	-0,296104	0,133292	0,022672	-0,268779	3,871256	-8,031807	-0,296104
11:22:43,01	0,518934	3,376982	-0,104958	0,141994	0,315996	-0,501010	0,129068	0,023204	-0,269935	1,992702	2,241239	-0,258108	-0,680294	-2,980824	-1,350075	-18,483790	14,603502	12,506553	0,129068	0,023204	-0,269935	3,814230	-7,890637	-0,258108	0,129068	0,023204	-0,269935	3,814230	-7,890637	-0,258108
11:22:43,06	0,518934	3,376982	-0,104958	0,141994	0,315996	-0,501010	0,119273	0,021295	-0,270374	2,145146	1,738781	-0,312705	-0,686208	-2,983779	-1,350714	-18,499497	14,604426	12,521823	0,119273	0,021295	-0,270374	3,816776	-7,624111	-0,312705	0,119273	0,021295	-0,270374	3,816776	-7,624111	-0,312705
11:22:43,11	0,518934	3,376982	-0,104958	0,141994	0,315996	-0,501010	0,124788	0,024939	-0,271013	1,948599	2,011538	-0,297435	-0,682746	-2,982456	-1,349310	-18,523537	14,574476	12,509746	0,124788	0,024939	-0,271013	3,906291	-7,784345	-0,297435	0,124788	0,024939	-0,271013	3,906291	-7,784345	-0,297435
11:22:43,16	0,518934	3,376982	-0,104958	0,141994	0,315996	-0,501010	0,121912	0,022602	-0,269609	2,032169	1,856135	-0,309513	-0,687437	-2,987846	-1,350834	-18,525463	14,582932	12,528734	0,121912	0,022602	-0,269609	3,806400	-7,713972	-0,309513	0,121912	0,022602	-0,269609	3,806400	-7,713972	-0,309513
11:22:43,21	0,518934	3,376982	-0,104958	0,141994	0,315996	-0,501010	0,128926	0,023969	-0,271133	1,967403	2,214935	-0,290524	-0,686872	-2,985392	-1,349312	-18,542615	14,602871	12,509704	0,128926	0,023969	-0,271133	3,849008	-7,905722	-0,290524	0,128926	0,023969	-0,271133	3,849008	-7,905722	-0,290524
11:22:43,26	0,518934	3,376982	-0,104958	0,141994	0,315996	-0,501010	0,126518	0,024707	-0,269611	1,937731	2,064926	-0,309555	-0,685165	-2,982456	-1,351660	-18,470122	14,624269	12,543297	0,126518	0,024707	-0,269611	3,877251	-7,866749	-0,309555	0,126518	0,024707	-0,269611	3,877251	-7,866749	-0,309555
11:22:43,31	0,518934	3,376982	-0,104958	0,141994	0,315996	-0,501010	0,128335	0,027974	-0,271344	1,792870	2,197685	-0,308315	-0,690610	-2,985333	-1,351044	-18,496958	14,605380	12,510943	0,128335	0,027974	-0,271344	3,988817	-7,876609	-0,308315	0,128335	0,027974	-0,271344	3,988817	-7,876609	-0,308315
11:22:43,36	0,518934	3,376982	-0,104958	0,141994	0,315996	-0,501010	0,128335	0,027974	-0,271344	1,792870	2,197685	-0,308315	-0,683339	-2,983237	-1,350441	-18,527415	14,596665	12,554573	0,128335	0,027974	-0,271344	3,988817	-7,876609	-0,308315	0,128335	0,027974	-0,271344	3,988817	-7,876609	-0,308315
11:22:43,41	0,518934	3,376982	-0,104958	0,141994	0,315996	-0,501010	0,122884	0,022725	-0,270741	2,043043	1,892226	-0,264685	-0,686171	-2,984915	-1,351199	-18,484061	14,613164	12,549533	0,129551	0,022850	-0,270737	3,826027	-7,892550	-0,305941	0,129551	0,022850	-0,270737	3,826027	-7,892550	-0,305941
11:22:43,46	0,518934	3,376982	-0,104958	0,141994	0,315996	-0,501010	0,129551	0,022850	-0,270737	2,032263	2,277197	-0,305941	-0,680897	-2,982454	-1,350431	-18,489946	14,605482	12,545312	0,129551	0,022850	-0,270737	3,826027	-7,892550	-0,305941	0,129551	0,022850	-0,270737	3,826027	-7,892550	-0,305941
11:22:43,51	0,518934	3,376982	-0,104958	0,141994	0,315996	-0,501010	0,120986	0,021002	-0,270730	2,159016	1,821574	-0,273947	-0,684686	-2,986296	-1,351006	-18,477962	14,595263	12,533489	0,120986	0,021002	-0,270730	3,807648	-7,675846	-0,273947	0,120986	0,021002	-0,270730	3,807648	-7,675846	-0,273947
11:22:43,56	0,518934	3,376982	-0,104958	0,141994	0,315996	-0,501010	0,126207	0,022362	-0,271305	2,085407	2,108545	-0,285770	-0,686822	-2,981220	-1,350845	-18,506854	14,618845	12,540480	0,126207	0,022362	-0,271305	3,840846	-7,798711	-0,285770	0,126207	0,022362	-0,271305	3,840846	-7,798711	-0,285770
11:22:43,61	0,518934	3,376982	-0,104958	0,141994	0,315996	-0,501010	0,122879	0,026750	-0,271144	1,863227	1,898675	-0,278779	-0,685601	-2,989063	-1,352764	-18,508765	14,626902	12,526437	0,122879	0,026750	-0,271144	3,963095	-7,747330	-0,278779	0,122879	0,026750	-0,271144	3,963095	-7,747330	-0,278779
11:22:43,66	0,518934	3,376982	-0,104958	0,141994	0,315996	-0,501010	0,129847	0,028364	-0,273610	1,738590	2,246329	-0,285105	-0,691703	-2,986447	-1,353311	-18,539903	14,590923	12,534153	0,129847	0,028364	-0,273610	3,965162	-7,946631	-0,285105	0,129847	0,028364	-0,273610	3,965162	-7,946631	-0,285105
11:22:43,71	0,518934	3,376982	-0,104958	0,141994	0,315996	-0,501010	0,129847	0,028364	-0,273610	1,738590	2,246329	-0,285105	-0,682632	-2,983453	-1,351989	-18,477490	14,610150	12,531298	0,129847	0,028364	-0,273610	3,965162	-7,946631	-0,285105	0,129847	0,028364	-0,273610	3,965162	-7,946631	-0,285105
11:22:43,76	0,518934	3,376982	-0,104958	0,141994	0,315996	-0,501010	0,122718	0,022004	-0,272288	2,117142	1,920068	-0,287960	-0,684402	-2,987061	-1,357430	-18,477054	14,601887	12,514118	0,122718	0,022004	-0,272288	3,844493	-7,713280	-0,287960	0,122718	0,022004	-0,272288	3,844493	-7,713280	-0,287960
11:22:43,81	0,518934	3,376982	-0,104958	0,141994	0,315996	-0,501010	0,126727	0,021733	-0,277730	2,124297	2,133074	-0,305140	-0,687238	-2,984766	-1,354258	-18,513692	14,603439	12,552033	0,126727	0,021733	-0,277730	3,830373	-7,815024	-0,305140	0,126727	0,021733	-0,277730	3,830373	-7,815024	-0,305140
11:22:43,86	0,518934	3,376982	-0,104958	0,141994	0,315996	-0,501010	0,126158	0,025337	-0,274557	1,919943	2,070982	-0,267225	-0,685722	-2,988336	-1,354253	-18,506353	14,605107	12,531552	0,126158	0,025337	-0,274557	3,908889	-7,832451	-0,267225	0,126158	0,025337	-0,274557	3,908889	-7,832451	-0,267225
11:22:43,91	0,518934	3,376982	-0,104958	0,141994	0,315996	-0,501010	0,128493	0,022240	-0,274552	2,086119	2,197881	-0,287707	-0,685169	-2,983170	-1,351657	-18,549436	14,565565	12,505785	0,128493	0,022240	-0,274552	3,831924	-7,888786	-0,287707	0,128493	0,022240	-0,274552	3,831924	-7,888786	-0,287707
11:22:43,96	0,518934	3,376982	-0,104958	0,141994	0,315996	-0,501010	0,123742	0,024343	-0,271956	1,920941	1,933305	-0,313473	-0,683834	-2,984704	-1,355082	-18,483377	14,608970	12,552190	0,123742	0,024343	-0,271956	3,831886	-7,780433	-0,313473	0,123742	0,024343	-0,271956	3,831886	-7,780433	-0,313473
11:22:44,01	0,518934	3,376982	-0,104958	0,141994	0,315996	-0,501010	0,125995	0,026582	-0,272966	1,828131	2,077172	-0,297494	-0,684695	-2,982651	-1,351993	-18,470826	14,595023	12,530510	0,125995	0,026582	-0,272966	3,914807	-7,813463	-0,297494	0,125995	0,026582	-0,272966	3,914807	-7,813463	-0,297494
11:22:44,06	0,518934	3,376982	-0,104958	0,141994	0,315996	-0,501010	0,123055	0,024192	-0,272292	1,993601	1,950930	-0,288749	-0,687677	-2,988001	-1,354279	-18,499826	14,589513	12,498412	0,123055	0,024192	-0,272292	3,892704	-7,708877	-0,288749	0,123055	0,024192	-0,272292	3,892704	-7,708877	-0,288749
11:22:44,11	0,518934	3,376982	-0,104958	0,141994	0,315996	-0,501010	0,129180	0,024100	-0,274578	1,979139	2,247072	-0,320846	-0,686253	-2,982152	-1,353962	-18,511197	14,609666	12,527551	0,129180	0,024100	-0,274578	3,870981	-7,893551	-0,320846	0,129180	0,024100	-0,274578	3,870981	-7,893551	-0,320846
11:22:44,16	0,518934	3,376982	-0,104958	0,141994	0,315996	-0,501010	0,123403	0,025791	-0,274261	1,902972	1,926726	-0,291707	-0,686174	-2,983729	-1,355912	-18,496040	14,661543	12,500953	0,123403	0,025791	-0,274261	3,927562	-7,760374	-0,291707	0,123403	0,025791	-0,274261	3,927562	-7,760374	-0,291707
11:22:44,21	0,518934	3,376982	-0,104958	0,141994	0,315996	-0,501010	0,124728	0,024934	-0,276211	2,000029	1,982828	-0,318306	-0,689736	-2,989228	-1,350843	-18,508985	14,593529	12,504081	0,124728	0,024934	-0,276211	3,957363	-7,808306	-0,318306	0,124728	0,024934	-0,276211	3,957363	-7,808306	-0,318306
11:22:44,26	0,518934	3,376982	-0,104958	0,141994	0,315996	-0,501010	0,131272	0,025269	-0,271142	1,917220	2,345908	-0,315177	-0,688094	-2,986438	-1,353200	-18,564706	14,624346	12,517464	0,131272	0,025269	-0,271142	3,900874	-7,958924	-0,315177	0,131272	0,025269	-0,271142	3,900874	-7,958924	-0,315177
11:22:44,31	0,518934	3,376982	-0,104958	0,141994	0,315996	-0,501010	0,128034	0,025242	-0,273500	1,917464	2,113899	-0,301795	-0,686137	-2,983288	-1,353951	-18,466783	14,621841	12,507949	0,128034	0,025242	-0,273500	3,898980	-7,936798	-0,301795	0,128034	0,025242	-0,273500	3,898980	-7,936798	-0,301795
11:22:44,36	0,518934	3,376982	-0,104958	0,141994	0,315996	-0,501010	0,124328	0,025123	-0,274250	1,970461	2,007227	-0,311309	-0,688619	-2,985159	-1,352406	-18,518896	14,584761	12,520186	0,124328	0,025123	-0,274250	3,942610	-7,752524	-0,311309	0,124328	0,025123	-0,274250	3,942610	-7,752524	-0,311309
11:22:44,41	0,518934	3,376982	-0,104958	0,141994	0,315996	-0,501010	0,127189	0,026337	-0,272705	1,849162	2,129427	-0,299073	-0,687505	-2,987745	-1,356657	-18,536587	14,563343	12,546303	0,127189	0,026337	-0,272705	3,916614	-7,854941	-0,299073	0,127189	0,026337	-0,272705	3,916614	-7,854941	-0,299073
11:22:44,46	0,518934	3,376982	-0,104958	0,141994	0,315996	-0,501010	0,128872	0,024079	-0,276956	1,939208	2,212317	-0,272955	-0,684209	-2,981973	-1,356903	-18,574262	14,587537	12,528449	0,128872	0,024079	-0,276956	3,829371	-7,904145	-0,272955	0,128872	0,024079	-0,276956	3,829371	-7,904145	-0,272955
11:22:44,51	0,518934	3,376982	-0,104958	0,141994	0,315996	-0,501010	0,122225	0,024110	-0,277202	1,939675	1,821965	-0,290810	-0,684437	-2,982973	-1,355112	-18,492464	14,621209	12,528620	0,122225	0,024110	-0,277202	3,832325	-7,772732	-0,290810	0,122225	0,024110	-0,277202	3,832325	-7,772732	-0,290810
11:22:44,56	0,518934	3,376982	-0,104958	0,141994	0,315996	-0,501010	0,123205	0,023808	-0,275411	2,025429	1,926910	-0,290638	-0,690359	-2,987625	-1,353566	-18,507359	14,573314	12,510050	0,123205	0,023808	-0,275411	3,894387	-7,744689	-0,290638	0,123205	0,023808	-0,275411	3,894387	-7,744689	-0,290638
11:22:44,61	0,518934	3,376982	-0,104958	0,141994	0,315996	-0,501010	0,130194	0,026610	-0,273865	1,830794	2,301405	-0,309209	-0,690456	-2,984091	-1,355932	-18,542437	14,582791	12,507816	0,130194	0,026610	-0,273865	3,919716	-7,918861	-0,309209	0,130194	0,026610	-0,273865	3,919716	-7,918861	-0,309209
11:22:44,66	0,518934	3,376982	-0,104958	0,141994	0,315996	-0,501010	0,127183	0,028461	-0,276231	1,725226	2,109695	-0,311443	-0,685612	-2,986567	-1,356258	-18,486009	14,587749	12,532289	0,127183	0,028461	-0,276231	3,959429	-7,874176	-0,311443	0,127183	0,028461	-0,276231	3,959429	-7,874176	-0,311443
11:22:44,71	0,518934	3,376982	-0,104958	0,141994	0,315996	-0,501010	0,126905	0,023029	-0,276558	2,040224	2,141646	-0,286970	-0,693340	-2,987814	-1,357057	-18,519783	14,586479	12,531561	0,126905	0,023029	-0,276558	3,847975	-7,820428	-0,286970	0,126905	0,023029	-0,276558	3,847975	-7,820428	-0,286970
11:22:44,76	0,518934	3,376982	-0,104958	0,141994	0,315996	-0,501010	0,131849	0,029098	-0,277356	1,706654	2,370088	-0,287698	-0,686232	-2,982650	-1,355891	-18,502347	14,622629	12,538669	0,131849	0,029098	-0,277356	3,990814	-7,980043	-0,287698	0,131849	0,029098	-0,277356	3,990814	-7,980043	-0,287698
11:22:44,81	0,518934	3,376982	-0,104958	0,141994	0,315996	-0,501010	0,131543	0,022406	-0,276547	2,069803	2,361624	-0,282616	-0,690177	-2,992271	-1,356218	-18,523957	14,576395	12,498354	0,131543	0,022406	-0,276547	3,828706	-7,964511	-0,282616	0,131543	0,022406	-0,276547	3,828706	-7,964511	-0,282616
11:22:44,86	0,518934	3,376982	-0,104958	0,141994	0,315996	-0,501010	0,134128	0,024130	-0,276517	1,954158	2,490027	-0,320904	-0,683388	-2,983877	-1,358213	-18,524855	14,560813	12,553178	0,134128	0,024130	-0,276517	3,848348	-8,039011	-0,320904	0,134128	0,024130	-0,276517	3,848348	-8,039011	-0,320904
11:22:44,91	0,518934	3,376982	-0,104958	0,141994	0,315996	-0,501010	0,123464	0,022448	-0,278512	2,027694	1,942495	-0,266080	-0,689698	-2,987999	-1,355558	-18,518813	14,587542	12,535312	0,123464	0,022448	-0,278512	3,789824	-7,749392	-0,266080	0,123464	0,022448	-0,278512	3,789824	-7,749392	-0,266080
11:22:44,96	0,518934	3,376982	-0,104958	0,141994	0,315996	-0,501010	0,130188	0,025851	-0,275857	1,876869	2,284029	-0,283946	-0,688582	-2,986156	-1,359325	-18,564990	14,599389	12,516718	0,130188	0,025851	-0,275857	3,906192	-7,935719	-0,283946	0,130188	0,025851	-0,275857	3,906192	-7,935719	-0,283946
11:22:45,01	0,518934	3,376982	-0,104958	0,141994	0,315996	-0,501010	0,128034	0,025806	-0,279624	1,866406	2,126115	-0,302541	-0,690715	-2,984583	-1,357206	-18,526909	14,594397	12,524836	0,128034	0,025806	-0,279624	3,892158	-7,924556	-0,302541	0,128034	0,025806	-0,279624	3,892158	-7,924556	-0,302541
11:22:45,06	0,518934	3,376982	-0,104958	0,141994	0,315996	-0,501010	0,127738	0,028440	-0,277505	1,744125	2,146207	-0,294423	-0,685618	-2,990016	-1,354715	-18,501537	14,581464	12,506569	0,127738	0,028440	-0,277505	3,976691	-7,881241	-0,294423	0,127738	0,028440	-0,277505	3,976691	-7,881241	-0,294423
11:22:45,11	0,518934	3,376982	-0,104958	0,141994	0,315996	-0,501010	0,129895	0,021309	-0,275014	2,116452	2,286805	-0,312689	-0,688643	-2,986979	-1,357440	-18,521829	14,581514	12,537436	0,129895	0,021309	-0,275014	3,789191	-7,909959	-0,312689	0,129895	0,021309	-0,275014	3,789191	-7,909959	-0,312689
11:22:45,16	0,518934	3,376982	-0,104958	0,141994	0,315996	-0,501010	0,122468	0,022860	-0,279083	2,070438	1,914628	-0,275999	-0,690996	-2,985357	-1,356679	-18,508388	14,549817	12,521118	0,122468	0,022860	-0,279083	3,864982	-7,699127	-0,275999	0,122468	0,022860	-0,279083	3,864982	-7,699127	-0,275999
11:22:45,21	0,518934	3,376982	-0,104958	0,141994	0,315996	-0,501010	0,122468	0,022860	-0,279083	2,070438	1,914628	-0,275999	-0,685502	-2,988790	-1,356341	-18,506129	14,586439	12,550363	0,122468	0,022860	-0,279083	3,864982	-7,699127	-0,275999	0,122468	0,022860	-0,279083	3,864982	-7,699127	-0,275999
11:22:45,26	0,518934	3,376982	-0,104958	0,141994	0,315996	-0,501010	0,128775	0,021821	-0,276641	2,091807	2,222093	-0,268896	-0,688647	-2,991165	-1,355222	-18,505029	14,610327	12,523295	0,128775	0,021821	-0,276641	3,804789	-7,886740	-0,268896	0,128775	0,021821	-0,276641	3,804789	-7,886740	-0,268896
11:22:45,31	0,518934	3,376982	-0,104958	0,141994	0,315996	-0,501010	0,132405	0,023358	-0,275521	2,033149	2,399846	-0,295964	-0,689248	-2,982030	-1,353967	-18,527466	14,593701	12,536401	0,132405	0,023358	-0,275521	3,866743	-7,993919	-0,295964	0,132405	0,023358	-0,275521	3,866743	-7,993919	-0,295964
11:22:45,36	0,518934	3,376982	-0,104958	0,141994	0,315996	-0,501010	0,124794	0,028446	-0,274266	1,742932	1,992975	-0,282857	-0,686219	-2,984011	-1,357031	-18,491611	14,612973	12,558124	0,124794	0,028446	-0,274266	3,975969	-7,803356	-0,282857	0,124794	0,028446	-0,274266	3,975969	-7,803356	-0,282857
11:22:45,41	0,518934	3,376982	-0,104958	0,141994	0,315996	-0,501010	0,124995	0,024832	-0,277330	1,965490	2,024832	-0,261134	-0,686222	-2,988908	-1,356653	-18,502316	14,587260	12,522537	0,124995	0,024832	-0,277330	3,914808	-7,787261	-0,261134	0,124995	0,024832	-0,277330	3,914808	-7,787261	-0,261134
11:22:45,46	0,518934	3,376982	-0,104958	0,141994	0,315996	-0,501010	0,127792	0,028763	-0,277385	1,711037	2,158142	-0,306433	-0,689217	-2,984212	-1,358835	-18,513481	14,594444	12,503797	0,127792	0,028763	-0,277385	3,968914	-7,873538	-0,306433	0,127792	0,028763	-0,277385	3,968914	-7,873538	-0,306433
11:22:45,51	0,518934	3,376982	-0,104958	0,141994	0,315996	-0,501010	0,126668	0,027328	-0,279134	1,808718	2,102177	-0,315461	-0,691662	-2,988699	-1,355884	-18,517151	14,577452	12,530689	0,126668	0,027328	-0,279134	3,953970	-7,841284	-0,315461	0,126668	0,027328	-0,279134	3,953970	-7,841284	-0,315461
11:22:45,56	0,518934	3,376982	-0,104958	0,141994	0,315996	-0,501010	0,131777	0,027202	-0,276184	1,798738	2,373125	-0,288569	-0,689164	-2,980966	-1,357071	-18,494667	14,635693	12,529780	0,131777	0,027202	-0,276184	3,934071	-7,971335	-0,288569	0,131777	0,027202	-0,276184	3,934071	-7,971335	-0,288569
11:22:45,61	0,518934	3,376982	-0,104958	0,141994	0,315996	-0,501010	0,123831	0,028905	-0,277371	1,771863	1,950288	-0,289478	-0,686140	-2,983990	-1,359755	-18,451866	14,609592	12,530211	0,123831	0,028905	-0,277371	4,040881	-7,770417	-0,289478	0,123831	0,028905	-0,277371	4,040881	-7,770417	-0,289478
11:22:45,66	0,518934	3,376982	-0,104958	0,141994	0,315996	-0,501010	0,124937	0,024775	-0,280054	1,985425	2,057961	-0,289048	-0,685087	-2,988472	-1,359779	-18,500152	14,536424	12,498825	0,124937	0,024775	-0,280054	3,930230	-7,749631	-0,289048	0,124937	0,024775	-0,280054	3,930230	-7,749631	-0,289048
11:22:45,71	0,518934	3,376982	-0,104958	0,141994	0,315996	-0,501010	0,128292	0,021622	-0,280079	2,061873	2,227173	-0,320434	-0,685028	-2,982104	-1,356678	-18,482722	14,601029	12,514318	0,128292	0,021622	-0,280079	3,759166	-7,843763	-0,320434	0,128292	0,021622	-0,280079	3,759166	-7,843763	-0,320434
11:22:45,76	0,518934	3,376982	-0,104958	0,141994	0,315996	-0,501010	0,122748	0,024755	-0,276977	1,963611	1,921669	-0,304940	-0,692143	-2,985701	-1,358223	-18,504614	14,590770	12,532772	0,122748	0,024755	-0,276977	3,906861	-7,714052	-0,304940	0,122748	0,024755	-0,276977	3,906861	-7,714052	-0,304940
11:22:45,81	0,518934	3,376982	-0,104958	0,141994	0,315996	-0,501010	0,129421	0,029117	-0,278522	1,716924	2,254828	-0,286487	-0,689174	-2,986547	-1,360551	-18,491636	14,587249	12,519795	0,129421	0,029117	-0,278522	4,002640	-7,904712	-0,286487	0,129421	0,029117	-0,278522	4,002640	-7,904712	-0,286487
11:22:45,86	0,518934	3,376982	-0,104958	0,141994	0,315996	-0,501010	0,128669	0,026123	-0,280851	1,876072	2,228726	-0,299464	-0,691326	-2,987160	-1,357850	-18,484344	14,612617	12,490566	0,128669	0,026123	-0,280851	3,926728	-7,871785	-0,299464	0,128669	0,026123	-0,280851	3,926728	-7,871785	-0,299464
11:22:45,91	0,518934	3,376982	-0,104958	0,141994	0,315996	-0,501010	0,130276	0,027680	-0,278149	1,820708	2,305921	-0,328693	-0,688671	-2,979920	-1,359433	-18,529603	14,623193	12,516881	0,130276	0,027680	-0,278149	3,993612	-7,920739	-0,328693	0,130276	0,027680	-0,278149	3,993612	-7,920739	-0,328693
11:22:45,96	0,518934	3,376982	-0,104958	0,141994	0,315996	-0,501010	0,122678	0,029001	-0,279733	1,738538	1,866333	-0,302377	-0,689359	-2,982522	-1,360202	-18,563968	14,580601	12,535213	0,122678	0,029001	-0,279733	4,015152	-7,763871	-0,302377	0,122678	0,029001	-0,279733	4,015152	-7,763871	-0,302377
11:22:46,01	0,518934	3,376982	-0,104958	0,141994	0,315996	-0,501010	0,130448	0,023460	-0,281023	1,971588	2,326154	-0,280041	-0,680976	-2,983742	-1,358199	-18,501706	14,569688	12,553653	0,130448	0,023460	-0,281023	3,813199	-7,914050	-0,280041	0,130448	0,023460	-0,281023	3,813199	-7,914050	-0,280041
11:22:46,06	0,518934	3,376982	-0,104958	0,141994	0,315996	-0,501010	0,130448	0,023460	-0,281023	1,971588	2,326154	-0,280041	-0,683778	-2,984500	-1,359754	-18,454323	14,618507	12,526008	0,130448	0,023460	-0,281023	3,813199	-7,914050	-0,280041	0,130448	0,023460	-0,281023	3,813199	-7,914050	-0,280041
11:22:46,11	0,518934	3,376982	-0,104958	0,141994	0,315996	-0,501010	0,124199	0,022474	-0,280053	2,111550	2,012956	-0,293250	-0,687388	-2,988393	-1,361691	-18,471645	14,550215	12,528821	0,124199	0,022474	-0,280053	3,875755	-7,736637	-0,293250	0,124199	0,022474	-0,280053	3,875755	-7,736637	-0,293250
11:22:46,16	0,518934	3,376982	-0,104958	0,141994	0,315996	-0,501010	0,129375	0,023654	-0,281990	1,982404	2,301268	-0,290437	-0,686008	-2,987570	-1,359416	-18,518054	14,589466	12,529973	0,129375	0,023654	-0,281990	3,839212	-7,854664	-0,290437	0,129375	0,023654	-0,281990	3,839212	-7,854664	-0,290437
11:22:46,21	0,518934	3,376982	-0,104958	0,141994	0,315996	-0,501010	0,127972	0,022870	-0,279715	2,033962	2,168480	-0,289286	-0,684416	-2,989176	-1,357013	-18,481007	14,585849	12,542146	0,127972	0,022870	-0,279715	3,829223	-7,877293	-0,289286	0,127972	0,022870	-0,279715	3,829223	-7,877293	-0,289286
11:22:46,26	0,518934	3,376982	-0,104958	0,141994	0,315996	-0,501010	0,128566	0,020688	-0,277312	2,162793	2,233301	-0,277113	-0,685760	-2,992140	-1,358769	-18,519166	14,591708	12,541507	0,128566	0,020688	-0,277312	3,786804	-7,859163	-0,277113	0,128566	0,020688	-0,277312	3,786804	-7,859163	-0,277113
11:22:46,31	0,518934	3,376982	-0,104958	0,141994	0,315996	-0,501010	0,131805	0,020370	-0,279068	2,165319	2,365724	-0,277751	-0,685107	-2,979273	-1,360193	-18,504032	14,600796	12,521920	0,131805	0,020370	-0,279068	3,764373	-7,980959	-0,277751	0,131805	0,020370	-0,279068	3,764373	-7,980959	-0,277751
11:22:46,36	0,518934	3,376982	-0,104958	0,141994	0,315996	-0,501010	0,120336	0,026238	-0,280492	1,875628	1,777883	-0,297338	-0,687808	-2,980788	-1,356912	-18,540410	14,603936	12,510016	0,120336	0,026238	-0,280492	3,935309	-7,668460	-0,297338	0,120336	0,026238	-0,280492	3,935309	-7,668460	-0,297338
11:22:46,41	0,518934	3,376982	-0,104958	0,141994	0,315996	-0,501010	0,122998	0,027820	-0,277211	1,777901	1,883261	-0,309242	-0,686198	-2,983918	-1,360556	-18,479898	14,612799	12,516554	0,122998	0,027820	-0,277211	3,961759	-7,772091	-0,309242	0,122998	0,027820	-0,277211	3,961759	-7,772091	-0,309242
11:22:46,46	0,518934	3,376982	-0,104958	0,141994	0,315996	-0,501010	0,124904	0,024861	-0,280855	1,969717	2,030341	-0,302704	-0,683290	-2,990141	-1,360912	-18,508436	14,606462	12,535821	0,124904	0,024861	-0,280855	3,921268	-7,774625	-0,302704	0,124904	0,024861	-0,280855	3,921268	-7,774625	-0,302704
11:22:46,51	0,518934	3,376982	-0,104958	0,141994	0,315996	-0,501010	0,128839	0,019230	-0,281211	2,242727	2,213412	-0,283437	-0,686252	-2,983094	-1,360726	-18,482625	14,569029	12,554965	0,128839	0,019230	-0,281211	3,752313	-7,900446	-0,283437	0,128839	0,019230	-0,281211	3,752313	-7,900446	-0,283437
11:22:46,56	0,518934	3,376982	-0,104958	0,141994	0,315996	-0,501010	0,124218	0,025319	-0,281025	1,906590	2,014178	-0,264293	-0,685065	-2,986962	-1,358987	-18,493462	14,562343	12,523557	0,124218	0,025319	-0,281025	3,894158	-7,736915	-0,264293	0,124218	0,025319	-0,281025	3,894158	-7,736915	-0,264293
11:22:46,61	0,518934	3,376982	-0,104958	0,141994	0,315996	-0,501010	0,126974	0,022357	-0,279286	2,049404	2,151441	-0,295701	-0,685193	-2,985754	-1,359122	-18,471097	14,594470	12,510060	0,126974	0,022357	-0,279286	3,804456	-7,815986	-0,295701	0,126974	0,022357	-0,279286	3,804456	-7,815986	-0,295701
11:22:46,66	0,518934	3,376982	-0,104958	0,141994	0,315996	-0,501010	0,125992	0,023072	-0,279421	2,051241	2,103698	-0,309198	-0,682615	-2,983137	-1,361326	-18,453786	14,609831	12,507705	0,125992	0,023072	-0,279421	3,862403	-7,786668	-0,309198	0,125992	0,023072	-0,279421	3,862403	-7,786668	-0,309198
11:22:46,71	0,518934	3,376982	-0,104958	0,141994	0,315996	-0,501010	0,122436	0,022148	-0,281625	2,121239	1,926096	-0,311554	-0,690672	-2,985924	-1,356414	-18,521151	14,609299	12,490261	0,122436	0,022148	-0,281625	3,859880	-7,685120	-0,311554	0,122436	0,022148	-0,281625	3,859880	-7,685120	-0,311554
11:22:46,76	0,518934	3,376982	-0,104958	0,141994	0,315996	-0,501010	0,128878	0,027732	-0,276713	1,796738	2,203012	-0,328998	-0,689827	-2,984183	-1,360566	-18,514894	14,589784	12,530052	0,128878	0,027732	-0,276713	3,973708	-7,913910	-0,328998	0,128878	0,027732	-0,276713	3,973708	-7,913910	-0,328998
11:22:46,81	0,518934	3,376982	-0,104958	0,141994	0,315996	-0,501010	0,126948	0,027871	-0,280865	1,775763	2,117836	-0,289207	-0,684571	-2,981825	-1,358623	-18,526834	14,572434	12,539385	0,126948	0,027871	-0,280865	3,963606	-7,847593	-0,289207	0,126948	0,027871	-0,280865	3,963606	-7,847593	-0,289207
11:22:46,86	0,518934	3,376982	-0,104958	0,141994	0,315996	-0,501010	0,122278	0,024499	-0,278923	1,930117	1,873316	-0,279873	-0,685779	-2,986583	-1,358484	-18,517375	14,594073	12,522024	0,122278	0,024499	-0,278923	3,853250	-7,725497	-0,279873	0,122278	0,024499	-0,278923	3,853250	-7,725497	-0,279873
11:22:46,91	0,518934	3,376982	-0,104958	0,141994	0,315996	-0,501010	0,127002	0,023166	-0,278783	2,022899	2,116352	-0,297235	-0,683921	-2,979989	-1,359778	-18,495989	14,589113	12,545535	0,127002	0,023166	-0,278783	3,841396	-7,853318	-0,297235	0,127002	0,023166	-0,278783	3,841396	-7,853318	-0,297235
11:22:46,96	0,518934	3,376982	-0,104958	0,141994	0,315996	-0,501010	0,120362	0,024853	-0,280077	1,941563	1,792088	-0,273723	-0,688036	-2,988514	-1,360540	-18,512004	14,582109	12,534273	0,120362	0,024853	-0,280077	3,892505	-7,656366	-0,273723	0,120362	0,024853	-0,280077	3,892505	-7,656366	-0,273723
11:22:47,01	0,518934	3,376982	-0,104958	0,141994	0,315996	-0,501010	0,129803	0,024154	-0,280839	1,963823	2,272629	-0,284986	-0,691726	-2,985957	-1,360605	-18,579475	14,578345	12,510401	0,129803	0,024154	-0,280839	3,859915	-7,916907	-0,284986	0,129803	0,024154	-0,280839	3,859915	-7,916907	-0,284986
11:22:47,06	0,518934	3,376982	-0,104958	0,141994	0,315996	-0,501010	0,129434	0,028628	-0,280904	1,694168	2,196891	-0,308857	-0,685092	-2,983989	-1,361730	-18,502856	14,588039	12,516892	0,129434	0,028628	-0,280904	3,941486	-7,963677	-0,308857	0,129434	0,028628	-0,280904	3,941486	-7,963677	-0,308857
11:22:47,11	0,518934	3,376982	-0,104958	0,141994	0,315996	-0,501010	0,124413	0,023867	-0,282030	1,988448	1,997290	-0,302366	-0,684820	-2,988185	-1,363180	-18,517732	14,574753	12,512081	0,124413	0,023867	-0,282030	3,862024	-7,769106	-0,302366	0,124413	0,023867	-0,282030	3,862024	-7,769106	-0,302366
11:22:47,16	0,518934	3,376982	-0,104958	0,141994	0,315996	-0,501010	0,127910	0,021534	-0,283479	2,090825	2,172923	-0,307177	-0,687269	-2,982331	-1,360111	-18,512284	14,603116	12,535738	0,127910	0,021534	-0,283479	3,781252	-7,868031	-0,307177	0,127910	0,021534	-0,283479	3,781252	-7,868031	-0,307177
11:22:47,21	0,518934	3,376982	-0,104958	0,141994	0,315996	-0,501010	0,124065	0,026581	-0,280410	1,855654	1,963485	-0,283521	-0,682608	-2,987766	-1,360516	-18,463639	14,616642	12,531071	0,124065	0,026581	-0,280410	3,942293	-7,775584	-0,283521	0,124065	0,026581	-0,280410	3,942293	-7,775584	-0,283521
11:22:47,26	0,518934	3,376982	-0,104958	0,141994	0,315996	-0,501010	0,126441	0,019827	-0,280815	2,242916	2,122446	-0,288187	-0,690207	-2,983190	-1,361091	-18,501753	14,575775	12,518564	0,126441	0,019827	-0,280815	3,799339	-7,803207	-0,288187	0,126441	0,019827	-0,280815	3,799339	-7,803207	-0,288187
11:22:47,31	0,518934	3,376982	-0,104958	0,141994	0,315996	-0,501010	0,126278	0,028696	-0,281390	1,727279	2,101391	-0,300694	-0,683265	-2,986844	-1,363660	-18,482017	14,593165	12,503373	0,126278	0,028696	-0,281390	3,979918	-7,811459	-0,300694	0,126278	0,028696	-0,281390	3,979918	-7,811459	-0,300694
11:22:47,36	0,518934	3,376982	-0,104958	0,141994	0,315996	-0,501010	0,125971	0,020857	-0,283959	2,159820	2,093806	-0,315885	-0,683322	-2,981441	-1,362505	-18,497136	14,602668	12,528148	0,125971	0,020857	-0,283959	3,797120	-7,794917	-0,315885	0,125971	0,020857	-0,283959	3,797120	-7,794917	-0,315885
11:22:47,41	0,518934	3,376982	-0,104958	0,141994	0,315996	-0,501010	0,121321	0,023608	-0,282804	2,017442	1,834174	-0,291110	-0,688063	-2,982299	-1,360968	-18,517806	14,607674	12,521794	0,121321	0,023608	-0,282804	3,870690	-7,689544	-0,291110	0,121321	0,023608	-0,282804	3,870690	-7,689544	-0,291110
11:22:47,46	0,518934	3,376982	-0,104958	0,141994	0,315996	-0,501010	0,124434	0,027285	-0,281267	1,820266	1,975642	-0,297465	-0,689263	-2,985010	-1,362157	-18,535722	14,603302	12,488036	0,124434	0,027285	-0,281267	3,962118	-7,792440	-0,297465	0,124434	0,027285	-0,281267	3,962118	-7,792440	-0,297465
11:22:47,51	0,518934	3,376982	-0,104958	0,141994	0,315996	-0,501010	0,127383	0,026969	-0,282457	1,823952	2,115627	-0,331223	-0,693350	-2,986613	-1,361384	-18,537362	14,638113	12,482908	0,127383	0,026969	-0,282457	3,940999	-7,883902	-0,331223	0,127383	0,026969	-0,282457	3,940999	-7,883902	-0,331223
11:22:47,56	0,518934	3,376982	-0,104958	0,141994	0,315996	-0,501010	0,130814	0,029707	-0,281683	1,710882	2,275248	-0,336351	-0,685708	-2,983632	-1,361719	-18,512637	14,590705	12,541244	0,130814	0,029707	-0,281683	4,042895	-7,993666	-0,336351	0,130814	0,029707	-0,281683	4,042895	-7,993666	-0,336351
11:22:47,61	0,518934	3,376982	-0,104958	0,141994	0,315996	-0,501010	0,124411	0,024580	-0,282018	1,948819	1,987419	-0,278015	-0,686747	-2,984898	-1,364297	-18,486266	14,573911	12,536791	0,124411	0,024580	-0,282018	3,878323	-7,778875	-0,278015	0,124411	0,024580	-0,282018	3,878323	-7,778875	-0,278015
11:22:47,66	0,518934	3,376982	-0,104958	0,141994	0,315996	-0,501010	0,126027	0,024846	-0,284596	1,933601	2,102658	-0,282467	-0,685619	-2,985042	-1,362491	-18,473638	14,584221	12,516685	0,126027	0,024846	-0,284596	3,884026	-7,790450	-0,282467	0,126027	0,024846	-0,284596	3,884026	-7,790450	-0,282467
11:22:47,71	0,518934	3,376982	-0,104958	0,141994	0,315996	-0,501010	0,125587	0,023797	-0,282790	2,003401	2,085591	-0,302573	-0,685789	-2,981742	-1,364443	-18,526688	14,558125	12,556804	0,125587	0,023797	-0,282790	3,871466	-7,773024	-0,302573	0,125587	0,023797	-0,282790	3,871466	-7,773024	-0,302573
11:22:47,76	0,518934	3,376982	-0,104958	0,141994	0,315996	-0,501010	0,122815	0,025595	-0,284742	1,860802	1,908512	-0,262455	-0,688669	-2,987078	-1,360206	-18,527771	14,558652	12,480287	0,122815	0,025595	-0,284742	3,869977	-7,732441	-0,262455	0,122815	0,025595	-0,284742	3,869977	-7,732441	-0,262455
11:22:47,81	0,518934	3,376982	-0,104958	0,141994	0,315996	-0,501010	0,128876	0,025420	-0,280505	1,869781	2,222503	-0,338971	-0,687521	-2,981554	-1,359822	-18,531131	14,575813	12,505881	0,128876	0,025420	-0,280505	3,865273	-7,894270	-0,338971	0,128876	0,025420	-0,280505	3,865273	-7,894270	-0,338971
11:22:47,86	0,518934	3,376982	-0,104958	0,141994	0,315996	-0,501010	0,123518	0,027188	-0,280121	1,791017	1,932413	-0,313377	-0,687506	-2,983877	-1,361350	-18,536438	14,611622	12,531896	0,123518	0,027188	-0,280121	3,925311	-7,763782	-0,313377	0,123518	0,027188	-0,280121	3,925311	-7,763782	-0,313377
11:22:47,91	0,518934	3,376982	-0,104958	0,141994	0,315996	-0,501010	0,125522	0,026014	-0,281649	1,880466	2,014095	-0,287362	-0,684829	-2,981170	-1,360790	-18,528451	14,631174	12,507527	0,125522	0,026014	-0,281649	3,922537	-7,839375	-0,287362	0,125522	0,026014	-0,281649	3,922537	-7,839375	-0,287362
11:22:47,96	0,518934	3,376982	-0,104958	0,141994	0,315996	-0,501010	0,121840	0,025050	-0,281089	1,951526	1,819755	-0,311731	-0,687509	-2,983242	-1,361772	-18,539090	14,608270	12,493405	0,121840	0,025050	-0,281089	3,917913	-7,744653	-0,311731	0,121840	0,025050	-0,281089	3,917913	-7,744653	-0,311731
11:22:48,01	0,518934	3,376982	-0,104958	0,141994	0,315996	-0,501010	0,124974	0,026334	-0,282071	1,859594	1,985008	-0,325853	-0,688050	-2,990462	-1,364041	-18,515303	14,572375	12,521298	0,124974	0,026334	-0,282071	3,926789	-7,825489	-0,325853	0,124974	0,026334	-0,282071	3,926789	-7,825489	-0,325853
11:22:48,06	0,518934	3,376982	-0,104958	0,141994	0,315996	-0,501010	0,131497	0,023192	-0,284340	2,003745	2,362741	-0,297960	-0,687730	-2,989071	-1,360426	-18,504887	14,562394	12,505206	0,131497	0,023192	-0,284340	3,824354	-7,959795	-0,297960	0,131497	0,023192	-0,284340	3,824354	-7,959795	-0,297960
11:22:48,11	0,518934	3,376982	-0,104958	0,141994	0,315996	-0,501010	0,130132	0,023610	-0,280725	1,978580	2,305779	-0,314053	-0,685683	-2,985967	-1,364816	-18,483385	14,535583	12,526184	0,130132	0,023610	-0,280725	3,831992	-7,909616	-0,314053	0,130132	0,023610	-0,280725	3,831992	-7,909616	-0,314053
11:22:48,16	0,518934	3,376982	-0,104958	0,141994	0,315996	-0,501010	0,126421	0,023390	-0,285115	1,977557	2,144792	-0,293074	-0,688099	-2,982301	-1,361375	-18,534779	14,604404	12,507569	0,126421	0,023390	-0,285115	3,813691	-7,779225	-0,293074	0,126421	0,023390	-0,285115	3,813691	-7,779225	-0,293074
11:22:48,21	0,518934	3,376982	-0,104958	0,141994	0,315996	-0,501010	0,124455	0,027315	-0,281674	1,807360	1,963646	-0,311689	-0,693941	-2,986542	-1,363288	-18,514310	14,595348	12,521129	0,124455	0,027315	-0,281674	3,951609	-7,806048	-0,311689	0,124455	0,027315	-0,281674	3,951609	-7,806048	-0,311689
11:22:48,26	0,518934	3,376982	-0,104958	0,141994	0,315996	-0,501010	0,131048	0,030254	-0,283588	1,656958	2,328762	-0,298129	-0,686362	-2,983361	-1,361009	-18,550814	14,590021	12,478122	0,131048	0,030254	-0,283588	4,031866	-7,958521	-0,298129	0,131048	0,030254	-0,283588	4,031866	-7,958521	-0,298129
11:22:48,31	0,518934	3,376982	-0,104958	0,141994	0,315996	-0,501010	0,124504	0,025281	-0,281308	1,892683	1,959511	-0,341136	-0,685757	-2,985863	-1,361077	-18,504828	14,604757	12,515850	0,124504	0,025281	-0,281308	3,877219	-7,814049	-0,341136	0,124504	0,025281	-0,281308	3,877219	-7,814049	-0,341136
11:22:48,36	0,518934	3,376982	-0,104958	0,141994	0,315996	-0,501010	0,126368	0,023506	-0,281376	2,020707	2,088923	-0,303408	-0,685648	-2,987591	-1,362083	-18,496741	14,597398	12,540939	0,126368	0,023506	-0,281376	3,865952	-7,831001	-0,303408	0,126368	0,023506	-0,281376	3,865952	-7,831001	-0,303408
11:22:48,41	0,518934	3,376982	-0,104958	0,141994	0,315996	-0,501010	0,127810	0,022548	-0,282382	2,068207	2,174577	-0,278319	-0,686220	-2,989647	-1,359356	-18,488721	14,564538	12,532896	0,127810	0,022548	-0,282382	3,838228	-7,858524	-0,278319	0,127810	0,022548	-0,282382	3,838228	-7,858524	-0,278319
11:22:48,46	0,518934	3,376982	-0,104958	0,141994	0,315996	-0,501010	0,129876	0,022015	-0,279655	2,071462	2,305394	-0,286362	-0,682702	-2,983739	-1,363651	-18,485026	14,600128	12,533251	0,129876	0,022015	-0,279655	3,799663	-7,889902	-0,286362	0,129876	0,022015	-0,279655	3,799663	-7,889902	-0,286362
11:22:48,51	0,518934	3,376982	-0,104958	0,141994	0,315996	-0,501010	0,123001	0,021922	-0,283950	2,108964	1,933289	-0,286008	-0,691707	-2,986652	-1,364665	-18,522394	14,585159	12,500290	0,123001	0,021922	-0,283950	3,829869	-7,722304	-0,286008	0,123001	0,021922	-0,283950	3,829869	-7,722304	-0,286008
11:22:48,56	0,518934	3,376982	-0,104958	0,141994	0,315996	-0,501010	0,130026	0,028265	-0,284964	1,747523	2,273703	-0,318968	-0,690427	-2,983756	-1,365231	-18,507449	14,582539	12,527697	0,130026	0,028265	-0,284964	3,966291	-7,933341	-0,318968	0,130026	0,028265	-0,284964	3,966291	-7,933341	-0,318968
11:22:48,61	0,518934	3,376982	-0,104958	0,141994	0,315996	-0,501010	0,126878	0,028603	-0,285530	1,735101	2,124259	-0,291562	-0,686830	-2,988346	-1,365585	-18,520835	14,547078	12,548657	0,126878	0,028603	-0,285530	3,980476	-7,835664	-0,291562	0,126878	0,028603	-0,285530	3,980476	-7,835664	-0,291562
11:22:48,66	0,518934	3,376982	-0,104958	0,141994	0,315996	-0,501010	0,129055	0,023194	-0,285884	1,978994	2,243583	-0,270601	-0,688651	-2,984219	-1,364078	-18,503706	14,564898	12,502404	0,129055	0,023194	-0,285884	3,799721	-7,887208	-0,270601	0,129055	0,023194	-0,285884	3,799721	-7,887208	-0,270601
11:22:48,71	0,518934	3,376982	-0,104958	0,141994	0,315996	-0,501010	0,126391	0,026834	-0,284377	1,813702	2,110978	-0,316855	-0,680991	-2,981392	-1,364434	-18,497049	14,585585	12,543719	0,126391	0,026834	-0,284377	3,920182	-7,810688	-0,316855	0,126391	0,026834	-0,284377	3,920182	-7,810688	-0,316855
11:22:48,76	0,518934	3,376982	-0,104958	0,141994	0,315996	-0,501010	0,120113	0,021614	-0,284733	2,106397	1,779945	-0,275539	-0,682765	-2,985028	-1,363269	-18,519265	14,603476	12,538120	0,120113	0,021614	-0,284733	3,803090	-7,648899	-0,275539	0,120113	0,021614	-0,284733	3,803090	-7,648899	-0,275539
11:22:48,81	0,518934	3,376982	-0,104958	0,141994	0,315996	-0,501010	0,124149	0,021333	-0,283568	2,125415	1,961651	-0,281138	-0,688696	-2,988319	-1,361321	-18,533699	14,558798	12,543830	0,124149	0,021333	-0,283568	3,800020	-7,784049	-0,281138	0,124149	0,021333	-0,283568	3,800020	-7,784049	-0,281138
11:22:48,86	0,518934	3,376982	-0,104958	0,141994	0,315996	-0,501010	0,129964	0,024823	-0,281621	1,897997	2,273865	-0,275429	-0,685754	-2,980700	-1,364004	-18,486211	14,612491	12,518454	0,129964	0,024823	-0,281621	3,846610	-7,928304	-0,275429	0,129964	0,024823	-0,281621	3,846610	-7,928304	-0,275429
11:22:48,91	0,518934	3,376982	-0,104958	0,141994	0,315996	-0,501010	0,121895	0,026085	-0,284304	1,902635	1,868564	-0,300804	-0,684552	-2,983521	-1,363663	-18,517938	14,588611	12,542630	0,121895	0,026085	-0,284304	3,950286	-7,700202	-0,300804	0,121895	0,026085	-0,284304	3,950286	-7,700202	-0,300804
11:22:48,96	0,518934	3,376982	-0,104958	0,141994	0,315996	-0,501010	0,123737	0,023634	-0,283962	1,993540	1,948815	-0,276628	-0,686940	-2,985603	-1,364430	-18,533070	14,583088	12,556890	0,123737	0,023634	-0,283962	3,848792	-7,764552	-0,276628	0,123737	0,023634	-0,283962	3,848792	-7,764552	-0,276628
11:22:49,01	0,518934	3,376982	-0,104958	0,141994	0,315996	-0,501010	0,126735	0,024661	-0,284730	1,927792	2,094335	-0,262369	-0,689315	-2,980540	-1,362246	-18,546728	14,614474	12,531610	0,126735	0,024661	-0,284730	3,863657	-7,854326	-0,262369	0,126735	0,024661	-0,284730	3,863657	-7,854326	-0,262369
11:22:49,06	0,518934	3,376982	-0,104958	0,141994	0,315996	-0,501010	0,123537	0,029249	-0,282546	1,709554	1,900567	-0,287648	-0,685145	-2,984520	-1,366001	-18,516839	14,581493	12,529028	0,123537	0,029249	-0,282546	4,005598	-7,797125	-0,287648	0,123537	0,029249	-0,282546	4,005598	-7,797125	-0,287648
11:22:49,11	0,518934	3,376982	-0,104958	0,141994	0,315996	-0,501010	0,124899	0,023647	-0,286300	1,987215	2,013717	-0,290231	-0,685615	-2,986252	-1,363272	-18,479247	14,597228	12,507766	0,124899	0,023647	-0,286300	3,843540	-7,790818	-0,290231	0,124899	0,023647	-0,286300	3,843540	-7,790818	-0,290231
11:22:49,16	0,518934	3,376982	-0,104958	0,141994	0,315996	-0,501010	0,125361	0,022918	-0,285932	2,048687	2,068307	-0,345640	-0,689964	-2,983455	-1,363684	-18,562730	14,573498	12,551384	0,125361	0,022918	-0,285932	3,847762	-7,772500	-0,345640	0,125361	0,022918	-0,285932	3,847762	-7,772500	-0,345640
11:22:49,21	0,518934	3,376982	-0,104958	0,141994	0,315996	-0,501010	0,125361	0,022918	-0,285932	2,048687	2,068307	-0,345640	-0,685148	-2,989411	-1,365987	-18,521945	14,552573	12,522574	0,125361	0,022918	-0,285932	3,847762	-7,772500	-0,345640	0,125361	0,022918	-0,285932	3,847762	-7,772500	-0,345640
11:22:49,26	0,518934	3,376982	-0,104958	0,141994	0,315996	-0,501010	0,129136	0,021205	-0,286286	2,086640	2,244107	-0,296685	-0,690719	-2,986103	-1,363033	-18,519900	14,586199	12,515708	0,129136	0,021205	-0,286286	3,751208	-7,893074	-0,296685	0,129136	0,021205	-0,286286	3,751208	-7,893074	-0,296685
11:22:49,31	0,518934	3,376982	-0,104958	0,141994	0,315996	-0,501010	0,129057	0,027684	-0,283333	1,779878	2,224963	-0,303551	-0,683847	-2,982396	-1,364831	-18,467549	14,605265	12,514574	0,129057	0,027684	-0,283333	3,953044	-7,906025	-0,303551	0,129057	0,027684	-0,283333	3,953044	-7,906025	-0,303551
11:22:49,36	0,518934	3,376982	-0,104958	0,141994	0,315996	-0,501010	0,122410	0,023585	-0,285130	2,035686	1,915121	-0,304684	-0,683938	-2,984127	-1,363636	-18,449986	14,615806	12,531901	0,122410	0,023585	-0,285130	3,887122	-7,694075	-0,304684	0,122410	0,023585	-0,285130	3,887122	-7,694075	-0,304684
11:22:49,41	0,518934	3,376982	-0,104958	0,141994	0,315996	-0,501010	0,123955	0,022799	-0,283935	2,094475	2,005388	-0,287357	-0,683282	-2,987933	-1,366740	-18,487347	14,606177	12,539470	0,123955	0,022799	-0,283935	3,884199	-7,725072	-0,287357	0,123955	0,022799	-0,283935	3,884199	-7,725072	-0,287357
11:22:49,46	0,518934	3,376982	-0,104958	0,141994	0,315996	-0,501010	0,126923	0,020328	-0,287039	2,195966	2,132214	-0,279788	-0,688649	-2,988662	-1,364824	-18,518564	14,587878	12,527313	0,126923	0,020328	-0,287039	3,791688	-7,831280	-0,279788	0,126923	0,020328	-0,287039	3,791688	-7,831280	-0,279788
11:22:49,51	0,518934	3,376982	-0,104958	0,141994	0,315996	-0,501010	0,130238	0,024611	-0,285123	1,941751	2,286694	-0,291945	-0,688056	-2,985554	-1,366009	-18,510142	14,594733	12,514196	0,130238	0,024611	-0,285123	3,873754	-7,937005	-0,291945	0,130238	0,024611	-0,285123	3,873754	-7,937005	-0,291945
11:22:49,56	0,518934	3,376982	-0,104958	0,141994	0,315996	-0,501010	0,127250	0,025652	-0,286308	1,897818	2,135190	-0,305063	-0,686337	-2,981882	-1,364458	-18,521756	14,589922	12,533440	0,127250	0,025652	-0,286308	3,911463	-7,853960	-0,305063	0,127250	0,025652	-0,286308	3,911463	-7,853960	-0,305063
11:22:49,61	0,518934	3,376982	-0,104958	0,141994	0,315996	-0,501010	0,123211	0,025999	-0,284758	1,869801	1,917469	-0,285818	-0,692777	-2,984336	-1,364087	-18,521401	14,612602	12,508234	0,123211	0,025999	-0,284758	3,910685	-7,754559	-0,285818	0,123211	0,025999	-0,284758	3,910685	-7,754559	-0,285818
11:22:49,66	0,518934	3,376982	-0,104958	0,141994	0,315996	-0,501010	0,128556	0,030349	-0,284386	1,663389	2,184376	-0,311024	-0,684635	-2,984240	-1,366784	-18,543890	14,562627	12,538998	0,128556	0,030349	-0,284386	4,045794	-7,907234	-0,311024	0,128556	0,030349	-0,284386	4,045794	-7,907234	-0,311024
11:22:49,71	0,518934	3,376982	-0,104958	0,141994	0,315996	-0,501010	0,124794	0,020269	-0,286663	2,164775	2,024800	-0,280411	-0,682167	-2,986118	-1,366364	-18,501576	14,574861	12,538847	0,124794	0,020269	-0,286663	3,755902	-7,771505	-0,280411	0,124794	0,020269	-0,286663	3,755902	-7,771505	-0,280411
11:22:49,76	0,518934	3,376982	-0,104958	0,141994	0,315996	-0,501010	0,124794	0,020269	-0,286663	2,164775	2,024800	-0,280411	-0,685077	-2,986457	-1,364843	-18,502959	14,601039	12,499460	0,124794	0,020269	-0,286663	3,755902	-7,771505	-0,280411	0,124794	0,020269	-0,286663	3,755902	-7,771505	-0,280411
11:22:49,81	0,518934	3,376982	-0,104958	0,141994	0,315996	-0,501010	0,126542	0,022620	-0,285142	2,064505	2,101437	-0,319799	-0,685108	-2,992197	-1,367124	-18,500613	14,533246	12,531711	0,126542	0,022620	-0,285142	3,840181	-7,832129	-0,319799	0,126542	0,022620	-0,285142	3,840181	-7,832129	-0,319799
11:22:49,86	0,518934	3,376982	-0,104958	0,141994	0,315996	-0,501010	0,131529	0,019777	-0,287423	2,154799	2,396679	-0,287547	-0,685762	-2,981382	-1,366796	-18,525322	14,596915	12,530451	0,131529	0,019777	-0,287423	3,707307	-7,928351	-0,287547	0,131529	0,019777	-0,287423	3,707307	-7,928351	-0,287547
11:22:49,91	0,518934	3,376982	-0,104958	0,141994	0,315996	-0,501010	0,122490	0,025750	-0,287095	1,886971	1,873417	-0,288807	-0,686976	-2,983850	-1,364486	-18,541712	14,553708	12,498184	0,122490	0,025750	-0,287095	3,908385	-7,742050	-0,288807	0,122490	0,025750	-0,287095	3,908385	-7,742050	-0,288807
11:22:49,96	0,518934	3,376982	-0,104958	0,141994	0,315996	-0,501010	0,125234	0,025568	-0,284786	1,850846	2,023506	-0,321075	-0,683316	-2,981381	-1,365609	-18,485654	14,596092	12,529718	0,125234	0,025568	-0,284786	3,857936	-7,807352	-0,321075	0,125234	0,025568	-0,284786	3,857936	-7,807352	-0,321075
11:22:50,01	0,518934	3,376982	-0,104958	0,141994	0,315996	-0,501010	0,121266	0,023633	-0,285908	2,016200	1,844541	-0,289541	-0,685645	-2,988862	-1,365555	-18,485724	14,587675	12,561820	0,121266	0,023633	-0,285908	3,871393	-7,674851	-0,289541	0,121266	0,023633	-0,285908	3,871393	-7,674851	-0,289541
11:22:50,06	0,518934	3,376982	-0,104958	0,141994	0,315996	-0,501010	0,128909	0,021909	-0,285854	2,098502	2,246110	-0,257438	-0,681075	-2,984766	-1,371426	-18,467352	14,586182	12,512045	0,128909	0,021909	-0,285854	3,818395	-7,873236	-0,257438	0,128909	0,021909	-0,285854	3,818395	-7,873236	-0,257438
11:22:50,11	0,518934	3,376982	-0,104958	0,141994	0,315996	-0,501010	0,123077	0,020000	-0,291726	2,205684	1,959530	-0,307213	-0,684041	-2,981557	-1,367952	-18,543333	14,598740	12,551050	0,123077	0,020000	-0,291726	3,775688	-7,702045	-0,307213	0,123077	0,020000	-0,291726	3,775688	-7,702045	-0,307213
11:22:50,16	0,518934	3,376982	-0,104958	0,141994	0,315996	-0,501010	0,121781	0,024173	-0,288251	1,961599	1,820046	-0,268208	-0,682172	-2,984064	-1,367148	-18,497939	14,577967	12,539690	0,121781	0,024173	-0,288251	3,859144	-7,739775	-0,268208	0,121781	0,024173	-0,288251	3,859144	-7,739775	-0,268208
11:22:50,21	0,518934	3,376982	-0,104958	0,141994	0,315996	-0,501010	0,123017	0,021300	-0,287447	2,115654	1,934023	-0,279568	-0,685115	-2,990750	-1,365220	-18,516635	14,559113	12,497843	0,123017	0,021300	-0,287447	3,787741	-7,722833	-0,279568	0,123017	0,021300	-0,287447	3,787741	-7,722833	-0,279568
11:22:50,26	0,518934	3,376982	-0,104958	0,141994	0,315996	-0,501010	0,130279	0,020506	-0,285519	2,131291	2,304883	-0,321415	-0,683895	-2,984444	-1,367913	-18,476993	14,579405	12,544477	0,130279	0,020506	-0,285519	3,741011	-7,922040	-0,321415	0,130279	0,020506	-0,285519	3,741011	-7,922040	-0,321415
11:22:50,31	0,518934	3,376982	-0,104958	0,141994	0,315996	-0,501010	0,124208	0,022603	-0,288212	2,059619	2,013348	-0,274781	-0,683352	-2,987452	-1,365620	-18,518856	14,586670	12,499786	0,124208	0,022603	-0,288212	3,833988	-7,736960	-0,274781	0,124208	0,022603	-0,288212	3,833988	-7,736960	-0,274781
11:22:50,36	0,518934	3,376982	-0,104958	0,141994	0,315996	-0,501010	0,126541	0,020629	-0,285919	2,147650	2,094806	-0,319472	-0,687529	-2,984966	-1,366031	-18,547310	14,621256	12,510774	0,126541	0,020629	-0,285919	3,767025	-7,838686	-0,319472	0,126541	0,020629	-0,285919	3,767025	-7,838686	-0,319472
11:22:50,41	0,518934	3,376982	-0,104958	0,141994	0,315996	-0,501010	0,126477	0,025490	-0,286330	1,910628	2,049521	-0,308485	-0,686409	-2,981676	-1,368757	-18,549365	14,593031	12,521921	0,126477	0,025490	-0,286330	3,911555	-7,878914	-0,308485	0,126477	0,025490	-0,286330	3,911555	-7,878914	-0,308485
11:22:50,46	0,518934	3,376982	-0,104958	0,141994	0,315996	-0,501010	0,123068	0,026165	-0,289056	1,850050	1,884592	-0,297337	-0,689215	-2,987103	-1,365219	-18,500018	14,577424	12,517472	0,123068	0,026165	-0,289056	3,903974	-7,776246	-0,297337	0,123068	0,026165	-0,289056	3,903974	-7,776246	-0,297337
11:22:50,51	0,518934	3,376982	-0,104958	0,141994	0,315996	-0,501010	0,129170	0,025881	-0,285518	1,875981	2,252461	-0,301787	-0,686932	-2,986255	-1,368710	-18,519104	14,566759	12,539351	0,129170	0,025881	-0,285518	3,907603	-7,887423	-0,301787	0,129170	0,025881	-0,285518	3,907603	-7,887423	-0,301787
11:22:50,56	0,518934	3,376982	-0,104958	0,141994	0,315996	-0,501010	0,127295	0,024328	-0,289009	1,937942	2,143718	-0,279907	-0,684524	-2,986751	-1,364821	-18,515756	14,598475	12,533464	0,127295	0,024328	-0,289009	3,847678	-7,848908	-0,279907	0,127295	0,024328	-0,289009	3,847678	-7,848908	-0,279907
11:22:50,61	0,518934	3,376982	-0,104958	0,141994	0,315996	-0,501010	0,126521	0,021994	-0,285120	2,088425	2,090518	-0,285795	-0,689775	-2,988904	-1,366386	-18,485432	14,560639	12,497750	0,126521	0,021994	-0,285120	3,814980	-7,841359	-0,285795	0,126521	0,021994	-0,285120	3,814980	-7,841359	-0,285795
11:22:50,66	0,518934	3,376982	-0,104958	0,141994	0,315996	-0,501010	0,131010	0,025465	-0,286685	1,890352	2,369162	-0,321509	-0,690389	-2,988728	-1,364443	-18,495808	14,550368	12,505955	0,131010	0,025465	-0,286685	3,889345	-7,915156	-0,321509	0,131010	0,025465	-0,286685	3,889345	-7,915156	-0,321509
11:22:50,71	0,518934	3,376982	-0,104958	0,141994	0,315996	-0,501010	0,131165	0,026085	-0,284742	1,844040	2,373361	-0,313303	-0,688738	-2,988665	-1,366887	-18,508296	14,585566	12,534026	0,131165	0,026085	-0,284742	3,891687	-7,923109	-0,313303	0,131165	0,026085	-0,284742	3,891687	-7,923109	-0,313303
11:22:50,76	0,518934	3,376982	-0,104958	0,141994	0,315996	-0,501010	0,130285	0,024687	-0,287187	1,940981	2,299153	-0,285232	-0,693417	-2,981826	-1,366441	-18,538461	14,624771	12,505648	0,130285	0,024687	-0,287187	3,878875	-7,928187	-0,285232	0,130285	0,024687	-0,287187	3,878875	-7,928187	-0,285232
11:22:50,81	0,518934	3,376982	-0,104958	0,141994	0,315996	-0,501010	0,126701	0,032158	-0,286740	1,571320	2,067095	-0,313610	-0,686431	-2,981874	-1,368357	-18,550135	14,567130	12,535359	0,126701	0,032158	-0,286740	4,095746	-7,878955	-0,313610	0,126701	0,032158	-0,286740	4,095746	-7,878955	-0,313610
11:22:50,86	0,518934	3,376982	-0,104958	0,141994	0,315996	-0,501010	0,123250	0,026085	-0,288656	1,831395	1,906360	-0,283900	-0,681842	-2,985043	-1,370753	-18,473304	14,570663	12,549383	0,123250	0,026085	-0,288656	3,879038	-7,768795	-0,283900	0,123250	0,026085	-0,288656	3,879038	-7,768795	-0,283900
11:22:50,91	0,518934	3,376982	-0,104958	0,141994	0,315996	-0,501010	0,123700	0,020525	-0,291052	2,161960	1,994521	-0,269875	-0,682186	-2,987212	-1,371420	-18,506848	14,581264	12,532327	0,123700	0,020525	-0,291052	3,773189	-7,715945	-0,269875	0,123700	0,020525	-0,291052	3,773189	-7,715945	-0,269875
11:22:50,96	0,518934	3,376982	-0,104958	0,141994	0,315996	-0,501010	0,125751	0,019739	-0,291719	2,195249	2,066790	-0,286931	-0,691601	-2,987078	-1,367171	-18,511284	14,581457	12,518495	0,125751	0,019739	-0,291719	3,744764	-7,804630	-0,286931	0,125751	0,019739	-0,291719	3,744764	-7,804630	-0,286931
11:22:51,01	0,518934	3,376982	-0,104958	0,141994	0,315996	-0,501010	0,130342	0,027959	-0,287470	1,765750	2,301603	-0,300763	-0,688134	-2,985119	-1,367194	-18,530624	14,555751	12,504239	0,130342	0,027959	-0,287470	3,960547	-7,930240	-0,300763	0,130342	0,027959	-0,287470	3,960547	-7,930240	-0,300763
11:22:51,06	0,518934	3,376982	-0,104958	0,141994	0,315996	-0,501010	0,126912	0,025937	-0,287493	1,838983	2,119353	-0,315019	-0,682630	-2,984654	-1,365209	-18,443621	14,567631	12,498693	0,126912	0,025937	-0,287493	3,875022	-7,843244	-0,315019	0,126912	0,025937	-0,287493	3,875022	-7,843244	-0,315019
11:22:51,11	0,518934	3,376982	-0,104958	0,141994	0,315996	-0,501010	0,123758	0,021403	-0,285508	2,128554	2,024733	-0,320566	-0,685674	-2,985251	-1,366745	-18,497828	14,616629	12,559281	0,123758	0,021403	-0,285508	3,808654	-7,690246	-0,320566	0,123758	0,021403	-0,285508	3,808654	-7,690246	-0,320566
11:22:51,16	0,518934	3,376982	-0,104958	0,141994	0,315996	-0,501010	0,125796	0,023740	-0,287044	2,022347	2,059289	-0,259977	-0,683480	-2,987973	-1,368719	-18,566843	14,580216	12,540620	0,125796	0,023740	-0,287044	3,885922	-7,815708	-0,259977	0,125796	0,023740	-0,287044	3,885922	-7,815708	-0,259977
11:22:51,21	0,518934	3,376982	-0,104958	0,141994	0,315996	-0,501010	0,127057	0,020479	-0,289018	2,125861	2,083288	-0,278638	-0,689316	-2,983598	-1,368373	-18,535181	14,580373	12,500968	0,127057	0,020479	-0,289018	3,733471	-7,890682	-0,278638	0,127057	0,020479	-0,289018	3,733471	-7,890682	-0,278638
11:22:51,26	0,518934	3,376982	-0,104958	0,141994	0,315996	-0,501010	0,126186	0,027721	-0,288672	1,765258	2,065344	-0,318290	-0,683360	-2,983870	-1,368321	-18,508561	14,602673	12,541128	0,126186	0,027721	-0,288672	3,941343	-7,840262	-0,318290	0,126186	0,027721	-0,288672	3,941343	-7,840262	-0,318290
11:22:51,31	0,518934	3,376982	-0,104958	0,141994	0,315996	-0,501010	0,123443	0,022427	-0,288620	2,073155	1,934615	-0,278131	-0,687298	-2,983395	-1,364990	-18,517199	14,586782	12,505770	0,123443	0,022427	-0,288620	3,833682	-7,755670	-0,278131	0,123443	0,022427	-0,288620	3,833682	-7,755670	-0,278131
11:22:51,36	0,518934	3,376982	-0,104958	0,141994	0,315996	-0,501010	0,125001	0,026074	-0,285289	1,865418	2,016086	-0,313489	-0,683844	-2,983599	-1,368316	-18,461904	14,605248	12,521304	0,125001	0,026074	-0,285289	3,912252	-7,796487	-0,313489	0,125001	0,026074	-0,285289	3,912252	-7,796487	-0,313489
11:22:51,41	0,518934	3,376982	-0,104958	0,141994	0,315996	-0,501010	0,123450	0,022981	-0,288615	2,069893	1,974117	-0,297954	-0,682858	-2,984039	-1,369500	-18,549162	14,609767	12,547396	0,123450	0,022981	-0,288615	3,873927	-7,716746	-0,297954	0,123450	0,022981	-0,288615	3,873927	-7,716746	-0,297954
11:22:51,46	0,518934	3,376982	-0,104958	0,141994	0,315996	-0,501010	0,123339	0,021908	-0,289799	2,086006	1,890475	-0,271862	-0,683938	-2,985110	-1,367948	-18,502597	14,579398	12,510739	0,123339	0,021908	-0,289799	3,805761	-7,791610	-0,271862	0,123339	0,021908	-0,289799	3,805761	-7,791610	-0,271862
11:22:51,51	0,518934	3,376982	-0,104958	0,141994	0,315996	-0,501010	0,121054	0,024440	-0,290187	1,988828	1,827862	-0,291326	-0,683909	-2,980794	-1,369888	-18,483268	14,611553	12,527932	0,121054	0,024440	-0,290187	3,907357	-7,674903	-0,291326	0,121054	0,024440	-0,290187	3,907357	-7,674903	-0,291326
11:22:51,56	0,518934	3,376982	-0,104958	0,141994	0,315996	-0,501010	0,121054	0,024440	-0,290187	1,988828	1,827862	-0,291326	-0,686308	-2,984883	-1,368025	-18,495741	14,552696	12,538555	0,121054	0,024440	-0,290187	3,907357	-7,674903	-0,291326	0,121054	0,024440	-0,290187	3,907357	-7,674903	-0,291326
11:22:51,61	0,518934	3,376982	-0,104958	0,141994	0,315996	-0,501010	0,125795	0,024473	-0,288324	1,929875	2,093000	-0,280703	-0,682264	-2,983321	-1,368719	-18,534314	14,574665	12,545853	0,125795	0,024473	-0,288324	3,851038	-7,781902	-0,280703	0,125795	0,024473	-0,288324	3,851038	-7,781902	-0,280703
11:22:51,66	0,518934	3,376982	-0,104958	0,141994	0,315996	-0,501010	0,122420	0,021752	-0,289018	2,071116	1,873114	-0,273405	-0,691703	-2,990124	-1,369887	-18,565172	14,597830	12,540138	0,122420	0,021752	-0,289018	3,778666	-7,736856	-0,273405	0,122420	0,021752	-0,289018	3,778666	-7,736856	-0,273405
11:22:51,71	0,518934	3,376982	-0,104958	0,141994	0,315996	-0,501010	0,133031	0,026525	-0,290186	1,827558	2,386579	-0,279121	-0,682174	-2,986210	-1,366764	-18,501889	14,561859	12,524127	0,133031	0,026525	-0,290186	3,909780	-8,056353	-0,279121	0,133031	0,026525	-0,290186	3,909780	-8,056353	-0,279121
11:22:51,76	0,518934	3,376982	-0,104958	0,141994	0,315996	-0,501010	0,127306	0,029791	-0,288678	1,672466	2,108759	-0,317978	-0,688070	-2,992967	-1,366384	-18,532522	14,582160	12,503458	0,127306	0,029791	-0,288678	4,011084	-7,884775	-0,317978	0,127306	0,029791	-0,288678	4,011084	-7,884775	-0,317978
11:22:51,81	0,518934	3,376982	-0,104958	0,141994	0,315996	-0,501010	0,127306	0,029791	-0,288678	1,672466	2,108759	-0,317978	-0,681505	-2,984736	-1,369874	-18,472938	14,610910	12,513092	0,127306	0,029791	-0,288678	4,011084	-7,884775	-0,317978	0,127306	0,029791	-0,288678	4,011084	-7,884775	-0,317978
11:22:51,86	0,518934	3,376982	-0,104958	0,141994	0,315996	-0,501010	0,123266	0,020387	-0,290173	2,204194	1,952130	-0,306166	-0,686420	-2,983700	-1,367201	-18,564203	14,596435	12,520934	0,123266	0,020387	-0,290173	3,804559	-7,724241	-0,306166	0,123266	0,020387	-0,290173	3,804559	-7,724241	-0,306166
11:22:51,91	0,518934	3,376982	-0,104958	0,141994	0,315996	-0,501010	0,124827	0,025162	-0,287500	1,897717	1,961497	-0,298325	-0,688073	-2,980903	-1,369138	-18,494634	14,578151	12,506406	0,124827	0,025162	-0,287500	3,872933	-7,837406	-0,298325	0,124827	0,025162	-0,287500	3,872933	-7,837406	-0,298325
11:22:51,96	0,518934	3,376982	-0,104958	0,141994	0,315996	-0,501010	0,123230	0,027991	-0,289437	1,769533	1,947873	-0,312853	-0,680370	-2,983596	-1,369121	-18,484511	14,582852	12,492838	0,123230	0,027991	-0,289437	3,966865	-7,725710	-0,312853	0,123230	0,027991	-0,289437	3,966865	-7,725710	-0,312853
