# Supplementary material for: Characterization of interfragmentary motion associated with common osteosynthesis devices for rat fracture healing studies
Source: PLoS One. 2017 Apr 28;12(4):e0176735. doi: 10.1371/journal.pone.0176735 (PMC5409164; doi:10.1371/journal.pone.0176735)
Supplement: S1 Dataset — (ZIP) [file pone.0176735.s001.zip › S1_Dataset/RatNail/Specimen05/Nail_05U.txt]

%Tester: Sukopp Matthias
%Projekt: 
%Zeit: 09.03.2015 14:58:26
%Dateipfad: D:\Messungen\Fixator\Measurements\Fixator_20150309.txt
%Kommentar: Nail_01-U
%VI Version: D:\LVProjekte\Fixator\HauptVI\Fixator_v0.12.vi
%Virtueller Drehpunkt: 	0,0000	0,0000	0,0000
%Sensor zu Hexapod (Mitte): 	0,000000	0,000000	-26,500000
%Sensor zu Hexapod Trans (Mitte): 	-0,500000	-0,866025	0,000000	-0,866025	0,500000	0,000000	0,000000	0,000000	1,000000
%Hexapod zu Labor (Mitte): 	0,504902	3,276039	-0,049011
%Hexapod zu Labor Trans (Mitte): 	0,999871	0,002818	-0,015843	-0,002792	0,999995	0,001667	0,015847	-0,001623	0,999873
%Labor zu CR (Mitte): 	0,000000	0,000000	78,500000
%Labor zu CR Trans (Mitte): 	1,000000	0,000000	0,000000	0,000000	1,000000	0,000000	0,000000	0,000000	1,000000
%Zentrum Sensormasse: 	0,000000	0,000000	2,000000
%Sensormasse: 	200,000000E-3
--------------------------------------------------
Time	X	Y	Z	U	V	W	Exp_ Fx	Exp_ Fy	Exp_ Fz	Exp_ Mx	Exp_ My	Exp_ Mz	Sen_ Fx	Sen_ Fy	Sen_ Fz	Sen_ Mx	Sen_ My	Sen_ Mz	Hex_ Fx	Hex_ Fy	Hex_ Fz	Hex_ Mx	Hex_ My	Hex_ Mz	Lab_ Fx	Lab_ Fy	Lab_ Fz	Lab_ Mx	Lab_ My	Lab_ Mz	Laser
14:58:26,91	0,504902	3,276039	-0,049011	-0,092980	-0,908015	-0,159996	0,073110	0,011351	-0,774080	-2,240021	-1,710177	-0,190151	-0,647214	-2,781679	-1,947246	-14,425978	10,119307	11,973690	0,073110	0,011351	-0,774080	-3,131076	4,028953	-0,190151	0,073110	0,011351	-0,774080	-3,131076	4,028953	-0,190151
14:58:26,95	0,504902	3,276039	-0,049011	-0,092980	-0,908015	-0,159996	0,073110	0,011351	-0,774080	-2,240021	-1,710177	-0,190151	-0,645394	-2,779826	-1,939098	-14,405580	10,091990	11,948856	0,073110	0,011351	-0,774080	-3,131076	4,028953	-0,190151	0,073110	0,011351	-0,774080	-3,131076	4,028953	-0,190151
14:58:27,00	0,504902	3,276039	-0,049011	-0,092980	-0,908015	-0,159996	0,070595	0,010701	-0,765932	-2,260345	-1,610744	-0,214985	-0,645913	-2,783252	-1,943326	-14,376241	10,107713	11,975258	0,070595	0,010701	-0,765932	-3,100401	3,930993	-0,214985	0,070595	0,010701	-0,765932	-3,100401	3,930993	-0,214985
14:58:27,05	0,504902	3,276039	-0,049011	-0,092980	-0,908015	-0,159996	0,073823	0,009438	-0,770160	-2,354332	-1,796104	-0,188582	-0,645435	-2,780878	-1,945711	-14,416398	10,095109	11,943237	0,073823	0,009438	-0,770160	-3,095205	3,998966	-0,188582	0,073823	0,009438	-0,770160	-3,095205	3,998966	-0,188582
14:58:27,10	0,504902	3,276039	-0,049011	-0,092980	-0,908015	-0,159996	0,071527	0,010210	-0,772544	-2,283173	-1,648267	-0,220603	-0,647851	-2,781293	-1,945724	-14,458158	10,134923	11,954161	0,071527	0,010210	-0,772544	-3,084680	3,966612	-0,220603	0,071527	0,010210	-0,772544	-3,084680	3,966612	-0,220603
14:58:27,15	0,504902	3,276039	-0,049011	-0,092980	-0,908015	-0,159996	0,073094	0,012096	-0,772557	-2,198730	-1,673676	-0,209680	-0,648901	-2,777586	-1,942991	-14,389970	10,123822	11,951810	0,073094	0,012096	-0,772557	-3,148244	4,064209	-0,209680	0,073094	0,012096	-0,772557	-3,148244	4,064209	-0,209680
14:58:27,20	0,504902	3,276039	-0,049011	-0,092980	-0,908015	-0,159996	0,070409	0,014858	-0,769824	-2,079567	-1,598656	-0,212031	-0,646577	-2,777834	-1,942199	-14,390933	10,080881	11,964863	0,070409	0,014858	-0,769824	-3,245928	3,928452	-0,212031	0,070409	0,014858	-0,769824	-3,245928	3,928452	-0,212031
14:58:27,25	0,504902	3,276039	-0,049011	-0,092980	-0,908015	-0,159996	0,069462	0,012722	-0,769033	-2,152977	-1,570072	-0,198978	-0,648315	-2,778053	-1,942594	-14,386332	10,105007	11,955806	0,069462	0,012722	-0,769033	-3,151650	3,882731	-0,198978	0,069462	0,012722	-0,769033	-3,151650	3,882731	-0,198978
14:58:27,30	0,504902	3,276039	-0,049011	-0,092980	-0,908015	-0,159996	0,070521	0,014117	-0,769428	-2,103622	-1,617014	-0,208035	-0,650663	-2,780818	-1,940264	-14,398777	10,115787	11,949200	0,070521	0,014117	-0,769428	-3,211816	3,918849	-0,208035	0,070521	0,014117	-0,769428	-3,211816	3,918849	-0,208035
14:58:27,35	0,504902	3,276039	-0,049011	-0,092980	-0,908015	-0,159996	0,071119	0,011701	-0,768640	-2,224281	-1,661641	-0,213754	-0,646522	-2,779780	-1,941807	-14,377141	10,093944	11,950086	0,071119	0,011701	-0,768640	-3,142801	3,921225	-0,213754	0,071119	0,011701	-0,768640	-3,142801	3,921225	-0,213754
14:58:27,40	0,504902	3,276039	-0,049011	-0,092980	-0,908015	-0,159996	0,071119	0,011701	-0,768640	-2,224281	-1,661641	-0,213754	-0,643040	-2,777173	-1,940249	-14,387905	10,071538	11,968900	0,071119	0,011701	-0,768640	-3,142801	3,921225	-0,213754	0,071119	0,011701	-0,768640	-3,142801	3,921225	-0,213754
14:58:27,45	0,504902	3,276039	-0,049011	-0,092980	-0,908015	-0,159996	0,067121	0,009989	-0,767083	-2,288507	-1,455630	-0,194940	-0,647170	-2,779967	-1,942982	-14,406472	10,106317	11,956204	0,067121	0,009989	-0,767083	-3,072652	3,813398	-0,194940	0,067121	0,009989	-0,767083	-3,072652	3,813398	-0,194940
14:58:27,50	0,504902	3,276039	-0,049011	-0,092980	-0,908015	-0,159996	0,071605	0,012169	-0,769815	-2,196011	-1,655315	-0,207636	-0,647897	-2,778701	-1,941543	-14,383746	10,124953	11,969482	0,071605	0,012169	-0,769815	-3,151244	3,965686	-0,207636	0,071605	0,012169	-0,769815	-3,151244	3,965686	-0,207636
14:58:27,55	0,504902	3,276039	-0,049011	-0,092980	-0,908015	-0,159996	0,070873	0,013431	-0,768376	-2,157858	-1,627619	-0,194358	-0,646031	-2,781230	-1,944145	-14,423666	10,101089	11,961776	0,070873	0,013431	-0,768376	-3,212206	3,935928	-0,194358	0,070873	0,013431	-0,768376	-3,212206	3,935928	-0,194358
14:58:27,60	0,504902	3,276039	-0,049011	-0,092980	-0,908015	-0,159996	0,072130	0,010551	-0,770978	-2,267009	-1,670350	-0,202065	-0,647152	-2,779328	-1,943752	-14,392239	10,099776	11,961260	0,072130	0,010551	-0,770978	-3,095250	3,991881	-0,202065	0,072130	0,010551	-0,770978	-3,095250	3,991881	-0,202065
14:58:27,65	0,504902	3,276039	-0,049011	-0,092980	-0,908015	-0,159996	0,071043	0,012473	-0,770585	-2,181644	-1,641701	-0,202580	-0,647165	-2,779966	-1,943721	-14,395274	10,099877	11,999940	0,071043	0,012473	-0,770585	-3,160757	3,935204	-0,202580	0,071043	0,012473	-0,770585	-3,160757	3,935204	-0,202580
14:58:27,70	0,504902	3,276039	-0,049011	-0,092980	-0,908015	-0,159996	0,071602	0,012165	-0,770555	-2,196218	-1,668072	-0,163900	-0,648904	-2,783570	-1,942962	-14,405974	10,124190	11,965615	0,071602	0,012165	-0,770555	-3,151171	3,952687	-0,163900	0,071602	0,012165	-0,770555	-3,151171	3,952687	-0,163900
14:58:27,75	0,504902	3,276039	-0,049011	-0,092980	-0,908015	-0,159996	0,075593	0,011869	-0,769795	-2,227315	-1,854200	-0,198225	-0,642956	-2,781149	-1,940244	-14,366321	10,081434	11,939346	0,075593	0,011869	-0,769795	-3,159034	4,079881	-0,198225	0,075593	0,011869	-0,769795	-3,159034	4,079881	-0,198225
14:58:27,81	0,504902	3,276039	-0,049011	-0,092980	-0,908015	-0,159996	0,070523	0,007928	-0,767077	-2,415024	-1,646246	-0,224494	-0,650679	-2,779236	-1,942596	-14,403177	10,135116	11,961205	0,070523	0,007928	-0,767077	-3,037407	3,889791	-0,224494	0,070523	0,007928	-0,767077	-3,037407	3,889791	-0,224494
14:58:27,86	0,504902	3,276039	-0,049011	-0,092980	-0,908015	-0,159996	0,072727	0,015573	-0,769430	-2,045552	-1,702122	-0,202635	-0,647776	-2,780196	-1,942584	-14,418971	10,121992	11,975835	0,072727	0,015573	-0,769430	-3,268058	4,006970	-0,202635	0,072727	0,015573	-0,769430	-3,268058	4,006970	-0,202635
14:58:27,94	0,504902	3,276039	-0,049011	-0,092980	-0,908015	-0,159996	0,072107	0,012579	-0,769418	-2,181996	-1,662737	-0,188005	-0,647139	-2,779382	-1,943336	-14,381181	10,093345	11,989753	0,072107	0,012579	-0,769418	-3,169445	3,997641	-0,188005	0,072107	0,012579	-0,769418	-3,169445	3,997641	-0,188005
14:58:27,99	0,504902	3,276039	-0,049011	-0,092980	-0,908015	-0,159996	0,071084	0,012434	-0,770169	-2,183614	-1,656582	-0,174088	-0,644769	-2,777931	-1,944503	-14,369027	10,092383	11,986086	0,071084	0,012434	-0,770169	-3,159693	3,923477	-0,174088	0,071084	0,012434	-0,770169	-3,159693	3,923477	-0,174088
14:58:28,04	0,504902	3,276039	-0,049011	-0,092980	-0,908015	-0,159996	0,068642	0,011107	-0,771336	-2,257850	-1,540646	-0,177754	-0,647183	-2,779443	-1,942980	-14,403981	10,086834	11,960474	0,068642	0,011107	-0,771336	-3,129777	3,847779	-0,177754	0,068642	0,011107	-0,771336	-3,129777	3,847779	-0,177754
14:58:28,09	0,504902	3,276039	-0,049011	-0,092980	-0,908015	-0,159996	0,071159	0,012442	-0,769813	-2,166174	-1,643995	-0,203366	-0,644149	-2,778969	-1,942187	-14,367933	10,099542	11,955778	0,071159	0,012442	-0,769813	-3,142859	3,941956	-0,203366	0,071159	0,012442	-0,769813	-3,142859	3,941956	-0,203366
14:58:28,14	0,504902	3,276039	-0,049011	-0,092980	-0,908015	-0,159996	0,069231	0,010052	-0,769021	-2,319492	-1,568599	-0,208062	-0,645973	-2,777385	-1,943730	-14,377754	10,084695	11,990178	0,069231	0,010052	-0,769021	-3,108548	3,865997	-0,208062	0,069231	0,010052	-0,769021	-3,108548	3,865997	-0,208062
14:58:28,19	0,504902	3,276039	-0,049011	-0,092980	-0,908015	-0,159996	0,068771	0,012423	-0,770563	-2,178415	-1,543616	-0,173663	-0,647155	-2,778158	-1,941430	-14,392370	10,090033	11,954864	0,068771	0,012423	-0,770563	-3,153620	3,854898	-0,173663	0,068771	0,012423	-0,770563	-3,153620	3,854898	-0,173663
14:58:28,24	0,504902	3,276039	-0,049011	-0,092980	-0,908015	-0,159996	0,070032	0,013060	-0,768263	-2,142593	-1,593862	-0,208976	-0,646506	-2,778759	-1,939870	-14,389741	10,149087	11,955802	0,070032	0,013060	-0,768263	-3,167821	3,903642	-0,208976	0,070032	0,013060	-0,768263	-3,167821	3,903642	-0,208976
14:58:28,29	0,504902	3,276039	-0,049011	-0,092980	-0,908015	-0,159996	0,070228	0,012198	-0,766703	-2,239884	-1,576792	-0,208038	-0,644285	-2,780257	-1,942984	-14,430520	10,093143	11,961331	0,070228	0,012198	-0,766703	-3,197430	3,936080	-0,208038	0,070228	0,012198	-0,766703	-3,197430	3,936080	-0,208038
14:58:28,34	0,504902	3,276039	-0,049011	-0,092980	-0,908015	-0,159996	0,070414	0,009525	-0,769817	-2,310026	-1,579163	-0,202509	-0,645987	-2,779835	-1,941418	-14,411656	10,123796	11,970625	0,070414	0,009525	-0,769817	-3,057766	3,948374	-0,202509	0,070414	0,009525	-0,769817	-3,057766	3,948374	-0,202509
14:58:28,39	0,504902	3,276039	-0,049011	-0,092980	-0,908015	-0,159996	0,070900	0,011210	-0,768251	-2,258378	-1,605430	-0,193215	-0,645997	-2,778579	-1,944142	-14,400250	10,100938	11,966773	0,070900	0,011210	-0,768251	-3,138399	3,960235	-0,193215	0,070900	0,011210	-0,768251	-3,138399	3,960235	-0,193215
14:58:28,44	0,504902	3,276039	-0,049011	-0,092980	-0,908015	-0,159996	0,069817	0,011847	-0,770975	-2,211166	-1,570427	-0,197068	-0,644804	-2,780018	-1,942574	-14,395379	10,089295	11,970234	0,069817	0,011847	-0,770975	-3,141185	3,910232	-0,197068	0,069817	0,011847	-0,770975	-3,141185	3,910232	-0,197068
14:58:28,49	0,504902	3,276039	-0,049011	-0,092980	-0,908015	-0,159996	0,070467	0,010094	-0,769407	-2,294685	-1,614243	-0,193607	-0,644168	-2,780973	-1,940609	-14,382773	10,102993	11,983851	0,070467	0,010094	-0,769407	-3,087078	3,917405	-0,193607	0,070467	0,010094	-0,769407	-3,087078	3,917405	-0,193607
14:58:28,54	0,504902	3,276039	-0,049011	-0,092980	-0,908015	-0,159996	0,070975	0,009066	-0,767443	-2,366328	-1,644760	-0,179989	-0,643605	-2,778120	-1,942971	-14,375291	10,070889	11,955632	0,070975	0,009066	-0,767443	-3,077990	3,926816	-0,179989	0,070975	0,009066	-0,767443	-3,077990	3,926816	-0,179989
14:58:28,59	0,504902	3,276039	-0,049011	-0,092980	-0,908015	-0,159996	0,068224	0,010005	-0,769804	-2,293429	-1,524209	-0,208208	-0,646566	-2,779232	-1,939084	-14,397193	10,087538	11,967884	0,068224	0,010005	-0,769804	-3,078817	3,831367	-0,208208	0,068224	0,010005	-0,769804	-3,078817	3,831367	-0,208208
14:58:28,64	0,504902	3,276039	-0,049011	-0,092980	-0,908015	-0,159996	0,070667	0,012013	-0,765917	-2,192469	-1,623958	-0,195956	-0,644547	-2,776907	-1,939776	-14,410829	10,091936	11,970492	0,070667	0,012013	-0,765917	-3,135502	3,923401	-0,195956	0,070667	0,012013	-0,765917	-3,135502	3,923401	-0,195956
14:58:28,69	0,504902	3,276039	-0,049011	-0,092980	-0,908015	-0,159996	0,067644	0,011427	-0,766609	-2,219935	-1,452730	-0,193348	-0,647721	-2,778423	-1,942163	-14,376783	10,095986	12,003655	0,067644	0,011427	-0,766609	-3,116962	3,857287	-0,193348	0,067644	0,011427	-0,766609	-3,116962	3,857287	-0,193348
14:58:28,74	0,504902	3,276039	-0,049011	-0,092980	-0,908015	-0,159996	0,070544	0,013418	-0,768996	-2,136952	-1,631000	-0,160185	-0,647174	-2,781441	-1,939881	-14,418645	10,103226	11,944433	0,070544	0,013418	-0,768996	-3,190244	3,906683	-0,160185	0,070544	0,013418	-0,768996	-3,190244	3,906683	-0,160185
14:58:28,79	0,504902	3,276039	-0,049011	-0,092980	-0,908015	-0,159996	0,072884	0,011435	-0,766714	-2,225398	-1,712830	-0,219407	-0,646587	-2,778744	-1,940662	-14,423689	10,142594	11,956414	0,072884	0,011435	-0,766714	-3,123039	4,008579	-0,219407	0,072884	0,011435	-0,766714	-3,123039	4,008579	-0,219407
14:58:28,84	0,504902	3,276039	-0,049011	-0,092980	-0,908015	-0,159996	0,070255	0,012276	-0,767496	-2,213241	-1,552058	-0,207426	-0,648890	-2,776940	-1,940671	-14,392592	10,133562	11,941144	0,070255	0,012276	-0,767496	-3,176896	3,962956	-0,207426	0,070255	0,012276	-0,767496	-3,176896	3,962956	-0,207426
14:58:28,89	0,504902	3,276039	-0,049011	-0,092980	-0,908015	-0,159996	0,069844	0,015172	-0,767504	-2,070353	-1,562136	-0,222696	-0,647716	-2,779706	-1,942566	-14,382619	10,102497	11,979754	0,069844	0,015172	-0,767504	-3,261377	3,920620	-0,222696	0,069844	0,015172	-0,767504	-3,261377	3,920620	-0,222696
14:58:28,94	0,504902	3,276039	-0,049011	-0,092980	-0,908015	-0,159996	0,071653	0,012772	-0,769400	-2,173231	-1,680372	-0,184086	-0,648382	-2,779411	-1,941460	-14,426397	10,105091	11,931091	0,071653	0,012772	-0,769400	-3,175863	3,944388	-0,184086	0,071653	0,012772	-0,769400	-3,175863	3,944388	-0,184086
14:58:29,00	0,504902	3,276039	-0,049011	-0,092980	-0,908015	-0,159996	0,071730	0,013496	-0,768293	-2,115954	-1,645157	-0,232749	-0,648255	-2,778664	-1,939858	-14,372132	10,127825	11,964335	0,071730	0,013496	-0,768293	-3,175400	3,985634	-0,232749	0,071730	0,013496	-0,768293	-3,175400	3,985634	-0,232749
14:58:29,05	0,504902	3,276039	-0,049011	-0,092980	-0,908015	-0,159996	0,071019	0,013760	-0,766691	-2,149061	-1,643834	-0,199505	-0,644797	-2,777923	-1,941429	-14,397168	10,108645	11,955952	0,071019	0,013760	-0,766691	-3,229210	3,931176	-0,199505	0,071019	0,013760	-0,766691	-3,229210	3,931176	-0,199505
14:58:29,10	0,504902	3,276039	-0,049011	-0,092980	-0,908015	-0,159996	0,068648	0,011136	-0,768262	-2,256395	-1,508461	-0,207889	-0,650437	-2,776729	-1,942579	-14,341721	10,300349	11,961425	0,068648	0,011136	-0,768262	-3,130537	3,880441	-0,207889	0,068648	0,011136	-0,768262	-3,130537	3,880441	-0,207889
14:58:29,15	0,504902	3,276039	-0,049011	-0,092980	-0,908015	-0,159996	0,070435	0,016618	-0,769412	-2,165078	-1,553535	-0,202416	-0,765781	-2,672139	-1,939610	-9,068846	15,808952	11,980558	0,070435	0,016618	-0,769412	-3,469554	3,975622	-0,202416	0,070435	0,016618	-0,769412	-3,469554	3,975622	-0,202416
14:58:29,20	0,504902	3,276039	-0,049011	-0,092980	-0,908015	-0,159996	0,037530	0,168803	-0,766443	-1,658463	-1,654610	-0,183283	-0,751964	-2,701519	-2,035652	-11,233155	14,029518	12,026498	0,037530	0,168803	-0,766443	-14,909492	1,291496	-0,183283	0,037530	0,168803	-0,766443	-14,909492	1,291496	-0,183283
14:58:29,25	0,504902	3,276039	-0,049011	-0,092980	-0,908015	-0,159996	0,056065	0,142147	-0,862485	-0,421371	-1,633806	-0,137342	-0,729407	-2,748425	-1,881610	-14,189441	12,105701	12,111651	0,056065	0,142147	-0,862485	-11,579927	2,767305	-0,137342	0,056065	0,142147	-0,862485	-11,579927	2,767305	-0,137342
14:58:29,30	0,504902	3,276039	-0,049011	-0,092980	-0,908015	-0,159996	0,085408	0,099159	-0,708443	0,487444	-1,561313	-0,052190	-0,666390	-2,834128	-1,686303	-19,046525	8,523016	12,100568	0,085408	0,099159	-0,708443	-7,296515	5,143194	-0,052190	0,085408	0,099159	-0,708443	-7,296515	5,143194	-0,052190
14:58:29,35	0,504943	3,276026	-0,048988	-0,193002	-0,908006	-0,160075	0,128121	0,001733	-0,513137	0,952560	-1,367374	-0,063272	-0,721824	-2,789027	-1,493068	-16,667334	11,142433	12,117073	0,128121	0,001733	-0,513137	0,816495	8,690101	-0,063272	0,128121	0,001733	-0,513137	0,816495	8,690101	-0,063272
14:58:29,40	0,504943	3,276026	-0,048988	-0,193002	-0,908006	-0,160075	0,116779	0,072291	-0,319901	1,163478	-1,528326	-0,046767	-0,720100	-2,787448	-1,491533	-16,682670	11,127964	12,106675	0,116779	0,072291	-0,319901	-4,511357	7,638812	-0,046767	0,116779	0,072291	-0,319901	-4,511357	7,638812	-0,046767
14:58:29,45	0,504943	3,276026	-0,048988	-0,193002	-0,908006	-0,160075	0,114549	0,071588	-0,318366	1,147114	-1,406346	-0,057166	-0,718779	-2,789162	-1,489545	-16,610845	11,090371	12,108342	0,114549	0,071588	-0,318366	-4,472525	7,585777	-0,057166	0,114549	0,071588	-0,318366	-4,472525	7,585777	-0,057166
14:58:29,50	0,504943	3,276026	-0,048988	-0,193002	-0,908006	-0,160075	0,115374	0,069586	-0,316378	1,039690	-1,530211	-0,055498	-0,721740	-2,788019	-1,489937	-16,622773	11,119751	12,123837	0,115374	0,069586	-0,316378	-4,422846	7,526623	-0,055498	0,115374	0,069586	-0,316378	-4,422846	7,526623	-0,055498
14:58:29,55	0,504943	3,276026	-0,048988	-0,193002	-0,908006	-0,160075	0,115864	0,072723	-0,316770	1,183294	-1,530668	-0,040003	-0,717114	-2,788744	-1,490745	-16,654310	11,082379	12,090232	0,115864	0,072723	-0,316770	-4,525436	7,564626	-0,040003	0,115864	0,072723	-0,316770	-4,525436	7,564626	-0,040003
14:58:29,60	0,504943	3,276026	-0,048988	-0,193002	-0,908006	-0,160075	0,114179	0,068353	-0,317578	1,004205	-1,434423	-0,073608	-0,719452	-2,788070	-1,489968	-16,651226	11,099421	12,094815	0,114179	0,068353	-0,317578	-4,361507	7,528600	-0,073608	0,114179	0,068353	-0,317578	-4,361507	7,528600	-0,073608
14:58:29,65	0,504943	3,276026	-0,048988	-0,193002	-0,908006	-0,160075	0,114765	0,070715	-0,316802	1,110744	-1,459041	-0,069026	-0,720584	-2,784665	-1,489565	-16,624482	11,117525	12,119410	0,114765	0,070715	-0,316802	-4,440409	7,549977	-0,069026	0,114765	0,070715	-0,316802	-4,440409	7,549977	-0,069026
14:58:29,70	0,504943	3,276026	-0,048988	-0,193002	-0,908006	-0,160075	0,112381	0,073398	-0,316399	1,221173	-1,349228	-0,044430	-0,721781	-2,787168	-1,489559	-16,647375	11,142435	12,129551	0,112381	0,073398	-0,316399	-4,540540	7,472716	-0,044430	0,112381	0,073398	-0,316399	-4,540540	7,472716	-0,044430
14:58:29,75	0,504943	3,276026	-0,048988	-0,193002	-0,908006	-0,160075	0,115147	0,073183	-0,316392	1,199873	-1,460775	-0,034289	-0,719365	-2,786452	-1,483758	-16,643929	11,170834	12,088658	0,115147	0,073183	-0,316392	-4,544972	7,578293	-0,034289	0,115147	0,073183	-0,316392	-4,544972	7,578293	-0,034289
14:58:29,80	0,504943	3,276026	-0,048988	-0,193002	-0,908006	-0,160075	0,113319	0,071449	-0,310591	1,083386	-1,354507	-0,075182	-0,720521	-2,789349	-1,480643	-16,645524	11,163381	12,081066	0,113319	0,071449	-0,310591	-4,525338	7,541068	-0,075182	0,113319	0,071449	-0,310591	-4,525338	7,541068	-0,075182
14:58:29,85	0,504943	3,276026	-0,048988	-0,193002	-0,908006	-0,160075	0,116406	0,071002	-0,307477	1,067390	-1,517347	-0,082774	-0,720013	-2,788151	-1,483369	-16,674320	11,167124	12,097941	0,116406	0,071002	-0,307477	-4,506237	7,620514	-0,082774	0,116406	0,071002	-0,307477	-4,506237	7,620514	-0,082774
14:58:29,90	0,504943	3,276026	-0,048988	-0,193002	-0,908006	-0,160075	0,115115	0,071160	-0,310203	1,086802	-1,423417	-0,065899	-0,718110	-2,788040	-1,483726	-16,599997	11,136439	12,091912	0,115115	0,071160	-0,310203	-4,499288	7,613118	-0,065899	0,115115	0,071160	-0,310203	-4,499288	7,613118	-0,065899
14:58:29,95	0,504943	3,276026	-0,048988	-0,193002	-0,908006	-0,160075	0,114067	0,069568	-0,310559	0,993433	-1,448628	-0,071928	-0,719925	-2,788599	-1,483754	-16,619279	11,115174	12,066823	0,114067	0,069568	-0,310559	-4,467690	7,505637	-0,071928	0,114067	0,069568	-0,310559	-4,467690	7,505637	-0,071928
14:58:30,00	0,504943	3,276026	-0,048988	-0,193002	-0,908006	-0,160075	0,115459	0,070860	-0,310587	1,088677	-1,514946	-0,097017	-0,722214	-2,788809	-1,482205	-16,620549	11,197139	12,063248	0,115459	0,070860	-0,310587	-4,473872	7,548591	-0,097017	0,115459	0,070860	-0,310587	-4,473872	7,548591	-0,097017
14:58:30,05	0,504943	3,276026	-0,048988	-0,193002	-0,908006	-0,160075	0,116785	0,072738	-0,309038	1,115953	-1,541816	-0,100592	-0,718755	-2,788520	-1,485286	-16,642338	11,194246	12,109501	0,116785	0,072738	-0,309038	-4,593971	7,625812	-0,100592	0,116785	0,072738	-0,309038	-4,593971	7,625812	-0,100592
14:58:30,10	0,504943	3,276026	-0,048988	-0,193002	-0,908006	-0,160075	0,114806	0,069886	-0,312119	0,981065	-1,421459	-0,054339	-0,722275	-2,785512	-1,482207	-16,633877	11,187269	12,087774	0,114806	0,069886	-0,312119	-4,505002	7,590780	-0,054339	0,114806	0,069886	-0,312119	-4,505002	7,590780	-0,054339
14:58:30,15	0,504943	3,276026	-0,048988	-0,193002	-0,908006	-0,160075	0,113961	0,074439	-0,309040	1,219625	-1,388337	-0,076066	-0,716477	-2,785977	-1,485323	-16,664576	11,164046	12,085330	0,113961	0,074439	-0,309040	-4,623840	7,557573	-0,076066	0,113961	0,074439	-0,309040	-4,623840	7,557573	-0,076066
14:58:30,20	0,504943	3,276026	-0,048988	-0,193002	-0,908006	-0,160075	0,111464	0,069186	-0,312156	0,981902	-1,243515	-0,078511	-0,721140	-2,789345	-1,485308	-16,657231	11,185374	12,089468	0,111464	0,069186	-0,312156	-4,449161	7,506374	-0,078511	0,111464	0,069186	-0,312156	-4,449161	7,506374	-0,078511
14:58:30,25	0,504943	3,276026	-0,048988	-0,193002	-0,908006	-0,160075	0,116713	0,071539	-0,312141	1,082158	-1,512158	-0,074372	-0,720447	-2,786492	-1,486067	-16,593143	11,166307	12,089203	0,116713	0,071539	-0,312141	-4,533680	7,649775	-0,074372	0,116713	0,071539	-0,312141	-4,533680	7,649775	-0,074372
14:58:30,30	0,504943	3,276026	-0,048988	-0,193002	-0,908006	-0,160075	0,113895	0,072366	-0,312901	1,109625	-1,430680	-0,074637	-0,720532	-2,783614	-1,485693	-16,631223	11,188907	12,109884	0,113895	0,072366	-0,312901	-4,571125	7,510074	-0,074637	0,113895	0,072366	-0,312901	-4,571125	7,510074	-0,074637
14:58:30,35	0,504943	3,276026	-0,048988	-0,193002	-0,908006	-0,160075	0,111445	0,073878	-0,312527	1,187715	-1,259025	-0,053956	-0,719873	-2,786338	-1,487234	-16,586645	11,134426	12,084102	0,111445	0,073878	-0,312527	-4,611724	7,489439	-0,053956	0,111445	0,073878	-0,312527	-4,611724	7,489439	-0,053956
14:58:30,40	0,504943	3,276026	-0,048988	-0,193002	-0,908006	-0,160075	0,113474	0,071946	-0,314067	1,112117	-1,430365	-0,079738	-0,719381	-2,786980	-1,487621	-16,640939	11,167558	12,115018	0,113474	0,071946	-0,314067	-4,535619	7,477354	-0,079738	0,113474	0,071946	-0,314067	-4,535619	7,477354	-0,079738
14:58:30,45	0,504943	3,276026	-0,048988	-0,193002	-0,908006	-0,160075	0,113785	0,071198	-0,314454	1,071713	-1,382929	-0,048822	-0,718753	-2,790884	-1,486848	-16,630113	11,142392	12,079243	0,113785	0,071198	-0,314454	-4,517363	7,549171	-0,048822	0,113785	0,071198	-0,314454	-4,517363	7,549171	-0,048822
14:58:30,50	0,504943	3,276026	-0,048988	-0,193002	-0,908006	-0,160075	0,116852	0,068703	-0,313681	0,958314	-1,564369	-0,084597	-0,720535	-2,788585	-1,484937	-16,642154	11,156698	12,059315	0,116852	0,068703	-0,313681	-4,434843	7,608487	-0,084597	0,116852	0,068703	-0,313681	-4,434843	7,608487	-0,084597
14:58:30,55	0,504943	3,276026	-0,048988	-0,193002	-0,908006	-0,160075	0,115751	0,071396	-0,311771	1,091994	-1,489567	-0,104525	-0,717539	-2,789791	-1,481410	-16,619136	11,133933	12,071077	0,115751	0,071396	-0,311771	-4,512584	7,596906	-0,104525	0,115751	0,071396	-0,311771	-4,512584	7,596906	-0,104525
14:58:30,60	0,504943	3,276026	-0,048988	-0,193002	-0,908006	-0,160075	0,115298	0,068198	-0,308243	0,933930	-1,497303	-0,092763	-0,721725	-2,788946	-1,485691	-16,655497	11,194485	12,099623	0,115298	0,068198	-0,308243	-4,419643	7,553573	-0,092763	0,115298	0,068198	-0,308243	-4,419643	7,553573	-0,092763
14:58:30,65	0,504943	3,276026	-0,048988	-0,193002	-0,908006	-0,160075	0,116659	0,072246	-0,312524	1,110125	-1,506337	-0,064217	-0,720488	-2,784865	-1,487242	-16,614344	11,195400	12,100992	0,116659	0,072246	-0,312524	-4,561153	7,651418	-0,064217	0,116659	0,072246	-0,312524	-4,561153	7,651418	-0,064217
14:58:30,70	0,504943	3,276026	-0,048988	-0,193002	-0,908006	-0,160075	0,112507	0,073215	-0,314075	1,139150	-1,325576	-0,062848	-0,721144	-2,789714	-1,485289	-16,641654	11,136762	12,102219	0,112507	0,073215	-0,314075	-4,608204	7,506189	-0,062848	0,112507	0,073215	-0,314075	-4,608204	7,506189	-0,062848
14:58:30,75	0,504943	3,276026	-0,048988	-0,193002	-0,908006	-0,160075	0,117034	0,071359	-0,312123	1,107079	-1,566680	-0,061621	-0,721106	-2,789527	-1,486061	-16,629642	11,159429	12,103326	0,117034	0,071359	-0,312123	-4,494584	7,620503	-0,061621	0,117034	0,071359	-0,312123	-4,494584	7,620503	-0,061621
14:58:30,80	0,504943	3,276026	-0,048988	-0,193002	-0,908006	-0,160075	0,116853	0,071419	-0,312894	1,084600	-1,556302	-0,060514	-0,717637	-2,788896	-1,483361	-16,660658	11,146855	12,092601	0,116853	0,071419	-0,312894	-4,521830	7,616619	-0,060514	0,116853	0,071419	-0,312894	-4,521830	7,616619	-0,060514
14:58:30,85	0,504943	3,276026	-0,048988	-0,193002	-0,908006	-0,160075	0,114572	0,068730	-0,310194	0,971165	-1,417140	-0,071239	-0,720635	-2,787582	-1,488442	-16,683307	11,176061	12,082003	0,114572	0,068730	-0,310194	-4,424172	7,576758	-0,071239	0,114572	0,068730	-0,310194	-4,424172	7,576758	-0,071239
14:58:30,90	0,504943	3,276026	-0,048988	-0,193002	-0,908006	-0,160075	0,114933	0,071983	-0,315276	1,126353	-1,401679	-0,081837	-0,719369	-2,787708	-1,486844	-16,638512	11,164367	12,109466	0,114933	0,071983	-0,315276	-4,524345	7,620534	-0,081837	0,114933	0,071983	-0,315276	-4,524345	7,620534	-0,081837
14:58:30,95	0,504943	3,276026	-0,048988	-0,193002	-0,908006	-0,160075	0,114409	0,070824	-0,313677	1,053818	-1,419104	-0,054374	-0,722977	-2,787284	-1,484944	-16,675900	11,157517	12,083689	0,114409	0,070824	-0,313677	-4,505903	7,562025	-0,054374	0,114409	0,070824	-0,313677	-4,505903	7,562025	-0,054374
14:58:31,00	0,504943	3,276026	-0,048988	-0,193002	-0,908006	-0,160075	0,115846	0,074161	-0,311777	1,251932	-1,464850	-0,080151	-0,721102	-2,789490	-1,484145	-16,640711	11,175651	12,073729	0,115846	0,074161	-0,311777	-4,569688	7,629047	-0,080151	0,115846	0,074161	-0,311777	-4,569688	7,629047	-0,080151
14:58:31,05	0,504943	3,276026	-0,048988	-0,193002	-0,908006	-0,160075	0,116819	0,071435	-0,310979	1,076867	-1,536842	-0,090111	-0,717640	-2,793475	-1,485680	-16,670314	11,147048	12,088593	0,116819	0,071435	-0,310979	-4,530742	7,633418	-0,090111	0,116819	0,071435	-0,310979	-4,530742	7,633418	-0,090111
14:58:31,11	0,504943	3,276026	-0,048988	-0,193002	-0,908006	-0,160075	0,118539	0,066444	-0,312514	0,856923	-1,614949	-0,075247	-0,722398	-2,787453	-1,484995	-16,614491	11,171768	12,105423	0,118539	0,066444	-0,312514	-4,358916	7,690335	-0,075247	0,118539	0,066444	-0,312514	-4,358916	7,690335	-0,075247
14:58:31,16	0,504943	3,276026	-0,048988	-0,193002	-0,908006	-0,160075	0,115703	0,073575	-0,311828	1,178418	-1,503458	-0,058417	-0,718065	-2,789935	-1,486450	-16,647123	11,139909	12,106004	0,115703	0,073575	-0,311828	-4,597209	7,579195	-0,058417	0,115703	0,073575	-0,311828	-4,597209	7,579195	-0,058417
14:58:31,21	0,504943	3,276026	-0,048988	-0,193002	-0,908006	-0,160075	0,115686	0,068582	-0,313283	0,962686	-1,490276	-0,057836	-0,721705	-2,787424	-1,486071	-16,619849	11,132751	12,097740	0,115686	0,068582	-0,313283	-4,420986	7,591091	-0,057836	0,115686	0,068582	-0,313283	-4,420986	7,591091	-0,057836
14:58:31,26	0,504943	3,276026	-0,048988	-0,193002	-0,908006	-0,160075	0,115331	0,072989	-0,312904	1,184446	-1,498988	-0,066100	-0,876077	-2,677923	-1,479553	-10,958601	19,251113	12,062329	0,115331	0,072989	-0,312904	-4,545226	7,554471	-0,066100	0,115331	0,072989	-0,312904	-4,545226	7,554471	-0,066100
14:58:31,31	0,504943	3,276026	-0,048988	-0,193002	-0,908006	-0,160075	0,097686	0,261430	-0,306387	1,122012	-1,425085	-0,101511	-0,854906	-2,735247	-1,630550	-14,475481	17,067955	12,047746	0,097686	0,261430	-0,306387	-19,400223	6,243296	-0,101511	0,097686	0,261430	-0,306387	-19,400223	6,243296	-0,101511
14:58:31,36	0,504943	3,276026	-0,048988	-0,193002	-0,908006	-0,160075	0,136745	0,214434	-0,457384	2,327332	-1,502011	-0,116095	-0,808816	-2,756742	-1,631801	-15,959116	14,294153	12,100808	0,136745	0,214434	-0,457384	-14,505720	9,232478	-0,116095	0,136745	0,214434	-0,457384	-14,505720	9,232478	-0,116095
14:58:31,41	0,504943	3,276026	-0,048988	-0,193002	-0,908006	-0,160075	0,132316	0,163771	-0,458634	2,836846	-1,373718	-0,063032	-0,712176	-2,829741	-1,348483	-19,827686	9,186036	12,217411	0,132316	0,163771	-0,458634	-10,019147	9,013064	-0,063032	0,132316	0,163771	-0,458634	-10,019147	9,013064	-0,063032
14:58:31,46	0,504955	3,275961	-0,048985	-0,293048	-0,907999	-0,160025	0,147214	0,043579	-0,175316	2,944918	-1,352221	0,053571	-0,768442	-2,807804	-1,338485	-19,107548	11,936621	12,225000	0,147214	0,043579	-0,175316	-0,476024	10,204093	0,053571	0,147214	0,043579	-0,175316	-0,476024	10,204093	0,053571
14:58:31,51	0,504955	3,275961	-0,048985	-0,293048	-0,907999	-0,160025	0,156349	0,103275	-0,165318	3,306957	-1,075610	0,061160	-0,769450	-2,810348	-1,344478	-19,152196	11,902159	12,195957	0,156349	0,103275	-0,165318	-4,800108	11,197808	0,061160	0,156349	0,103275	-0,165318	-4,800108	11,197808	0,061160
14:58:31,56	0,504955	3,275961	-0,048985	-0,293048	-0,907999	-0,160025	0,159056	0,102876	-0,171311	3,338377	-1,194925	0,032117	-0,768356	-2,813386	-1,348360	-19,165822	11,825591	12,190900	0,159056	0,102876	-0,171311	-4,737365	11,290973	0,032117	0,159056	0,102876	-0,171311	-4,737365	11,290973	0,032117
14:58:31,61	0,504955	3,275961	-0,048985	-0,293048	-0,907999	-0,160025	0,161140	0,100409	-0,175193	3,283253	-1,329774	0,027060	-0,767287	-2,819320	-1,347611	-19,238155	11,827131	12,161470	0,161140	0,100409	-0,175193	-4,598885	11,319713	0,027060	0,161140	0,100409	-0,175193	-4,598885	11,319713	0,027060
14:58:31,66	0,504955	3,275961	-0,048985	-0,293048	-0,907999	-0,160025	0,165744	0,096517	-0,174444	3,115665	-1,505792	-0,002370	-0,767906	-2,815364	-1,353838	-19,231841	11,835880	12,170800	0,165744	0,096517	-0,174444	-4,460896	11,505143	-0,002370	0,165744	0,096517	-0,174444	-4,460896	11,505143	-0,002370
14:58:31,71	0,504955	3,275961	-0,048985	-0,293048	-0,907999	-0,160025	0,162629	0,099031	-0,180672	3,235668	-1,344868	0,006960	-0,761993	-2,813858	-1,349949	-19,201817	11,764036	12,152533	0,162629	0,099031	-0,180672	-4,538256	11,421483	0,006960	0,162629	0,099031	-0,180672	-4,538256	11,421483	0,006960
14:58:31,76	0,504955	3,275961	-0,048985	-0,293048	-0,907999	-0,160025	0,158367	0,094663	-0,176782	3,055743	-1,185206	-0,011307	-0,769663	-2,812441	-1,353084	-19,224048	11,840391	12,156000	0,158367	0,094663	-0,176782	-4,375299	11,246636	-0,011307	0,158367	0,094663	-0,176782	-4,375299	11,246636	-0,011307
14:58:31,81	0,504955	3,275961	-0,048985	-0,293048	-0,907999	-0,160025	0,160975	0,102014	-0,179917	3,382988	-1,263388	-0,007840	-0,768555	-2,812642	-1,354595	-19,230663	11,793014	12,213773	0,160975	0,102014	-0,179917	-4,625111	11,373176	-0,007840	0,160975	0,102014	-0,179917	-4,625111	11,373176	-0,007840
14:58:31,86	0,504955	3,275961	-0,048985	-0,293048	-0,907999	-0,160025	0,160596	0,100954	-0,181428	3,372184	-1,261605	0,049933	-0,761473	-2,811558	-1,356159	-19,226077	11,806577	12,192271	0,160596	0,100954	-0,181428	-4,552673	11,345155	0,049933	0,160596	0,100954	-0,181428	-4,552673	11,345155	0,049933
14:58:31,91	0,504955	3,275961	-0,048985	-0,293048	-0,907999	-0,160025	0,156116	0,095362	-0,182992	3,067400	-1,025827	0,028431	-0,764408	-2,813994	-1,358514	-19,225701	11,800337	12,153870	0,156116	0,095362	-0,182992	-4,418544	11,229240	0,028431	0,156116	0,095362	-0,182992	-4,418544	11,229240	0,028431
14:58:31,96	0,504955	3,275961	-0,048985	-0,293048	-0,907999	-0,160025	0,159693	0,096686	-0,185347	3,141453	-1,215308	-0,009970	-0,767318	-2,816644	-1,355768	-19,214834	11,787846	12,170172	0,159693	0,096686	-0,185347	-4,448409	11,320602	-0,009970	0,159693	0,096686	-0,185347	-4,448409	11,320602	-0,009970
14:58:32,01	0,504955	3,275961	-0,048985	-0,293048	-0,907999	-0,160025	0,163443	0,097881	-0,182601	3,208976	-1,425936	0,006332	-0,763905	-2,817753	-1,358497	-19,265487	11,778504	12,177325	0,163443	0,097881	-0,182601	-4,474692	11,404306	0,006332	0,163443	0,097881	-0,182601	-4,474692	11,404306	0,006332
14:58:32,06	0,504955	3,275961	-0,048985	-0,293048	-0,907999	-0,160025	0,162591	0,098520	-0,184937	3,245931	-1,316867	0,043334	-0,766867	-2,816988	-1,358881	-19,261837	11,759249	12,191041	0,162591	0,098520	-0,184937	-4,487891	11,446495	0,043334	0,162591	0,098520	-0,184937	-4,487891	11,446495	0,043334
14:58:32,11	0,504955	3,275961	-0,048985	-0,293048	-0,907999	-0,160025	0,162591	0,098520	-0,184937	3,245931	-1,316867	0,043334	-0,766844	-2,815351	-1,360466	-19,260234	11,794736	12,159457	0,162591	0,098520	-0,184937	-4,487891	11,446495	0,043334	0,162591	0,098520	-0,184937	-4,487891	11,446495	0,043334
14:58:32,16	0,504955	3,275961	-0,048985	-0,293048	-0,907999	-0,160025	0,162086	0,098118	-0,187300	3,238003	-1,312657	-0,004383	-0,766870	-2,814595	-1,358132	-19,279518	11,814255	12,178348	0,162086	0,098118	-0,187300	-4,464224	11,411131	-0,004383	0,162086	0,098118	-0,187300	-4,464224	11,411131	-0,004383
14:58:32,21	0,504955	3,275961	-0,048985	-0,293048	-0,907999	-0,160025	0,161445	0,098518	-0,184965	3,251576	-1,252834	0,014508	-0,766257	-2,813844	-1,358512	-19,253242	11,779116	12,177401	0,161445	0,098518	-0,184965	-4,482103	11,420589	0,014508	0,161445	0,098518	-0,184965	-4,482103	11,420589	0,014508
14:58:32,26	0,504955	3,275961	-0,048985	-0,293048	-0,907999	-0,160025	0,160935	0,095419	-0,185766	3,115513	-1,241716	-0,029219	-0,763931	-2,815703	-1,358933	-19,278734	11,784799	12,134621	0,160935	0,095419	-0,185766	-4,374846	11,391665	-0,029219	0,160935	0,095419	-0,185766	-4,374846	11,391665	-0,029219
14:58:32,31	0,504955	3,275961	-0,048985	-0,293048	-0,907999	-0,160025	0,163134	0,096851	-0,186127	3,166663	-1,342669	0,005197	-0,766271	-2,816892	-1,359294	-19,278693	11,811695	12,169037	0,163134	0,096851	-0,186127	-4,436107	11,463360	0,005197	0,163134	0,096851	-0,186127	-4,436107	11,463360	0,005197
14:58:32,36	0,504955	3,275961	-0,048985	-0,293048	-0,907999	-0,160025	0,160298	0,097076	-0,191925	3,188476	-1,266738	0,026688	-0,765048	-2,814323	-1,365092	-19,221778	11,767203	12,190528	0,160298	0,097076	-0,191925	-4,432016	11,316672	0,026688	0,160298	0,097076	-0,191925	-4,432016	11,316672	0,026688
14:58:32,41	0,504955	3,275961	-0,048985	-0,293048	-0,907999	-0,160025	0,160790	0,096197	-0,188823	3,147110	-1,237840	0,040556	-0,764533	-2,815189	-1,361990	-19,271121	11,790683	12,204396	0,160790	0,096197	-0,188823	-4,404387	11,384178	0,040556	0,160790	0,096197	-0,188823	-4,404387	11,384178	0,040556
14:58:32,46	0,504955	3,275961	-0,048985	-0,293048	-0,907999	-0,160025	0,160850	0,096982	-0,188572	3,184260	-1,245781	-0,013003	-0,765243	-2,814848	-1,361738	-19,265103	11,791451	12,150837	0,160850	0,096982	-0,188572	-4,428865	11,380937	-0,013003	0,160850	0,096982	-0,188572	-4,428865	11,380937	-0,013003
14:58:32,51	0,504955	3,275961	-0,048985	-0,293048	-0,907999	-0,160025	0,160850	0,096982	-0,188572	3,184260	-1,245781	-0,013003	-0,765737	-2,819236	-1,363184	-19,295102	11,786372	12,160816	0,160850	0,096982	-0,188572	-4,428865	11,380937	-0,013003	0,160850	0,096982	-0,188572	-4,428865	11,380937	-0,013003
14:58:32,56	0,504955	3,275961	-0,048985	-0,293048	-0,907999	-0,160025	0,164897	0,095216	-0,190017	3,111784	-1,432799	-0,003024	-0,761645	-2,816768	-1,362031	-19,306603	11,787229	12,156489	0,164897	0,095216	-0,190017	-4,362648	11,511630	-0,003024	0,164897	0,095216	-0,190017	-4,362648	11,511630	-0,003024
14:58:32,61	0,504955	3,275961	-0,048985	-0,293048	-0,907999	-0,160025	0,160714	0,092906	-0,188865	2,996712	-1,204867	-0,007352	-0,764547	-2,816401	-1,365502	-19,276761	11,790623	12,182181	0,160714	0,092906	-0,188865	-4,296444	11,411155	-0,007352	0,160714	0,092906	-0,188865	-4,296444	11,411155	-0,007352
14:58:32,66	0,504955	3,275961	-0,048985	-0,293048	-0,907999	-0,160025	0,160607	0,093632	-0,192726	3,025610	-1,215978	0,018976	-0,762220	-2,816313	-1,365893	-19,287787	11,786532	12,182816	0,160607	0,093632	-0,192726	-4,324463	11,391692	0,018976	0,160607	0,093632	-0,192726	-4,324463	11,391692	0,018976
14:58:32,71	0,504955	3,275961	-0,048985	-0,293048	-0,907999	-0,160025	0,159804	0,097521	-0,189247	3,244058	-1,178282	0,016271	-0,765187	-2,813673	-1,362414	-19,292350	11,770495	12,180112	0,159804	0,097521	-0,189247	-4,411377	11,366342	0,016271	0,159804	0,097521	-0,189247	-4,411377	11,366342	0,016271
14:58:32,76	0,504955	3,275961	-0,048985	-0,293048	-0,907999	-0,160025	0,161824	0,095579	-0,191553	3,106502	-1,293359	0,017963	-0,764515	-2,816393	-1,364720	-19,265388	11,797124	12,181803	0,161824	0,095579	-0,191553	-4,396441	11,409837	0,017963	0,161824	0,095579	-0,191553	-4,396441	11,409837	0,017963
14:58:32,81	0,504955	3,275961	-0,048985	-0,293048	-0,907999	-0,160025	0,164127	0,091632	-0,191215	2,936259	-1,366806	-0,040219	-0,762248	-2,820362	-1,364381	-19,323005	11,789963	12,123621	0,164127	0,091632	-0,191215	-4,256831	11,517188	-0,040219	0,164127	0,091632	-0,191215	-4,256831	11,517188	-0,040219
14:58:32,86	0,504955	3,275961	-0,048985	-0,293048	-0,907999	-0,160025	0,158556	0,095476	-0,189247	3,129810	-1,128723	0,001954	-0,762791	-2,813614	-1,362414	-19,275114	11,769624	12,165794	0,158556	0,095476	-0,189247	-4,365025	11,317894	0,001954	0,158556	0,095476	-0,189247	-4,365025	11,317894	0,001954
14:58:32,91	0,504955	3,275961	-0,048985	-0,293048	-0,907999	-0,160025	0,158556	0,095476	-0,189247	3,129810	-1,128723	0,001954	-0,766395	-2,815387	-1,367889	-19,311729	11,788643	12,140154	0,158556	0,095476	-0,189247	-4,365025	11,317894	0,001954	0,158556	0,095476	-0,189247	-4,365025	11,317894	0,001954
14:58:32,96	0,504955	3,275961	-0,048985	-0,293048	-0,907999	-0,160025	0,161893	0,097711	-0,194723	3,247879	-1,261040	-0,023686	-0,765223	-2,815440	-1,365523	-19,311997	11,783496	12,182354	0,161893	0,097711	-0,194723	-4,422423	11,447550	-0,023686	0,161893	0,097711	-0,194723	-4,422423	11,447550	-0,023686
14:58:33,01	0,504955	3,275961	-0,048985	-0,293048	-0,907999	-0,160025	0,161352	0,096669	-0,192357	3,198285	-1,235268	0,018514	-0,765196	-2,818172	-1,367076	-19,301723	11,770599	12,162999	0,161352	0,096669	-0,192357	-4,390217	11,430881	0,018514	0,161352	0,096669	-0,192357	-4,390217	11,430881	0,018514
14:58:33,06	0,504955	3,275961	-0,048985	-0,293048	-0,907999	-0,160025	0,163705	0,095280	-0,193909	3,132096	-1,372959	-0,000842	-0,762860	-2,817396	-1,369027	-19,303974	11,763167	12,154799	0,163705	0,095280	-0,193909	-4,347380	11,477884	-0,000842	0,163705	0,095280	-0,193909	-4,347380	11,477884	-0,000842
14:58:33,11	0,504955	3,275961	-0,048985	-0,293048	-0,907999	-0,160025	0,161866	0,093645	-0,195860	3,054635	-1,279078	-0,009041	-0,766372	-2,818350	-1,365135	-19,302335	11,762970	12,161350	0,161866	0,093645	-0,195860	-4,296489	11,427375	-0,009041	0,161866	0,093645	-0,195860	-4,296489	11,427375	-0,009041
14:58:33,16	0,504955	3,275961	-0,048985	-0,293048	-0,907999	-0,160025	0,164447	0,096209	-0,191968	3,187338	-1,414820	-0,002490	-0,765738	-2,818492	-1,368239	-19,280531	11,773203	12,153740	0,164447	0,096209	-0,191968	-4,365096	11,494260	-0,002490	0,164447	0,096209	-0,191968	-4,365096	11,494260	-0,002490
14:58:33,21	0,504955	3,275961	-0,048985	-0,293048	-0,907999	-0,160025	0,164253	0,095590	-0,195072	3,135349	-1,418520	-0,010100	-0,765213	-2,818275	-1,363562	-19,313435	11,770749	12,190038	0,164253	0,095590	-0,195072	-4,368438	11,475364	-0,010100	0,164253	0,095590	-0,195072	-4,368438	11,475364	-0,010100
14:58:33,26	0,504955	3,275961	-0,048985	-0,293048	-0,907999	-0,160025	0,163803	0,095243	-0,190396	3,135908	-1,367821	0,026198	-0,765749	-2,815795	-1,367094	-19,285203	11,782798	12,144107	0,163803	0,095243	-0,190396	-4,340679	11,490691	0,026198	0,163803	0,095243	-0,190396	-4,340679	11,490691	0,026198
14:58:33,31	0,504955	3,275961	-0,048985	-0,293048	-0,907999	-0,160025	0,161923	0,096947	-0,193927	3,199981	-1,288508	-0,019733	-0,764010	-2,818084	-1,366686	-19,301392	11,778294	12,163222	0,161923	0,096947	-0,193927	-4,410393	11,422458	-0,019733	0,161923	0,096947	-0,193927	-4,410393	11,422458	-0,019733
14:58:33,36	0,504955	3,275961	-0,048985	-0,293048	-0,907999	-0,160025	0,163036	0,094297	-0,193519	3,074158	-1,334602	-0,000618	-0,767551	-2,817395	-1,365906	-19,309613	11,800648	12,182419	0,163036	0,094297	-0,193519	-4,328164	11,463713	-0,000618	0,163036	0,094297	-0,193519	-4,328164	11,463713	-0,000618
14:58:33,42	0,504955	3,275961	-0,048985	-0,293048	-0,907999	-0,160025	0,164210	0,097708	-0,192739	3,236280	-1,377359	0,018579	-0,765770	-2,816418	-1,366677	-19,293838	11,786154	12,182715	0,164210	0,097708	-0,192739	-4,433804	11,513123	0,018579	0,164210	0,097708	-0,192739	-4,433804	11,513123	0,018579
14:58:33,47	0,504955	3,275961	-0,048985	-0,293048	-0,907999	-0,160025	0,162995	0,094303	-0,194305	3,068793	-1,335937	-0,014625	-0,765809	-2,814905	-1,365933	-19,321006	11,812016	12,164207	0,162995	0,094303	-0,194305	-4,334006	11,459184	-0,014625	0,162995	0,094303	-0,194305	-4,334006	11,459184	-0,014625
14:58:33,52	0,504955	3,275961	-0,048985	-0,293048	-0,907999	-0,160025	0,161182	0,097445	-0,192767	3,218429	-1,204372	0,000367	-0,768664	-2,815167	-1,366706	-19,288248	11,838162	12,154955	0,161182	0,097445	-0,192767	-4,430968	11,448442	0,000367	0,161182	0,097445	-0,192767	-4,430968	11,448442	0,000367
14:58:33,57	0,504955	3,275961	-0,048985	-0,293048	-0,907999	-0,160025	0,162837	0,099786	-0,193539	3,301153	-1,305716	-0,008885	-0,929504	-2,713170	-1,485020	-13,765382	20,203797	12,100867	0,162837	0,099786	-0,193539	-4,532034	11,476997	-0,008885	0,162837	0,099786	-0,193539	-4,532034	11,476997	-0,008885
14:58:33,62	0,504955	3,275961	-0,048985	-0,293048	-0,907999	-0,160025	0,154924	0,290075	-0,311853	3,189930	-1,494382	-0,062973	-0,886329	-2,773951	-1,606446	-17,456216	17,065858	12,163912	0,154924	0,290075	-0,311853	-19,580991	10,667191	-0,062973	0,154924	0,290075	-0,311853	-19,580991	10,667191	-0,062973
14:58:33,67	0,504955	3,275961	-0,048985	-0,293048	-0,907999	-0,160025	0,185975	0,222294	-0,433279	4,228263	-1,481637	7,216110E-5	-0,851177	-2,817064	-1,505547	-20,020796	14,611087	12,151669	0,185975	0,222294	-0,433279	-13,221841	13,117420	7,216110E-5	0,185975	0,222294	-0,433279	-13,221841	13,117420	7,216110E-5
14:58:33,72	0,504955	3,275961	-0,048985	-0,293048	-0,907999	-0,160025	0,205736	0,170295	-0,332380	4,932501	-1,515572	-0,012171	-0,745818	-2,864588	-1,299572	-22,975292	8,962179	12,366580	0,205736	0,170295	-0,332380	-8,435686	14,634675	-0,012171	0,205736	0,170295	-0,332380	-8,435686	14,634675	-0,012171
14:58:33,77	0,504974	3,275957	-0,048996	-0,393038	-0,908003	-0,160004	0,194214	0,055290	-0,126405	5,321582	-1,182222	0,202740	-0,789184	-2,828211	-1,212999	-20,985514	11,223416	12,339560	0,194214	0,055290	-0,126405	0,981291	14,063560	0,202740	0,194214	0,055290	-0,126405	0,981291	14,063560	0,202740
14:58:33,82	0,504974	3,275957	-0,048996	-0,393038	-0,908003	-0,160004	0,184394	0,111035	-0,039833	5,267103	-1,264163	0,175720	-0,790042	-2,829473	-1,221973	-21,093787	11,219472	12,355362	0,184394	0,111035	-0,039833	-3,449106	13,210752	0,175720	0,184394	0,111035	-0,039833	-3,449106	13,210752	0,175720
14:58:33,87	0,504974	3,275957	-0,048996	-0,393038	-0,908003	-0,160004	0,185915	0,111146	-0,048807	5,330469	-1,251493	0,191522	-0,790182	-2,833793	-1,227830	-21,164827	11,229293	12,339925	0,185915	0,111146	-0,048807	-3,394518	13,342870	0,191522	0,185915	0,111146	-0,048807	-3,394518	13,342870	0,191522
14:58:33,92	0,504974	3,275957	-0,048996	-0,393038	-0,908003	-0,160004	0,189727	0,109108	-0,054663	5,251480	-1,383250	0,176085	-0,787931	-2,832647	-1,231733	-21,211091	11,254265	12,348980	0,189727	0,109108	-0,054663	-3,313480	13,510303	0,176085	0,189727	0,109108	-0,054663	-3,313480	13,510303	0,176085
14:58:33,97	0,504974	3,275957	-0,048996	-0,393038	-0,908003	-0,160004	0,187608	0,107731	-0,058567	5,181417	-1,220526	0,185140	-0,787920	-2,832977	-1,232500	-21,189685	11,208847	12,347725	0,187608	0,107731	-0,058567	-3,275502	13,506710	0,185140	0,187608	0,107731	-0,058567	-3,275502	13,506710	0,185140
14:58:34,02	0,504974	3,275957	-0,048996	-0,393038	-0,908003	-0,160004	0,187889	0,107557	-0,059334	5,200972	-1,276383	0,183884	-0,789180	-2,832075	-1,234050	-21,225538	11,230328	12,383556	0,187889	0,107557	-0,059334	-3,242248	13,472909	0,183884	0,187889	0,107557	-0,059334	-3,242248	13,472909	0,183884
14:58:34,07	0,504974	3,275957	-0,048996	-0,393038	-0,908003	-0,160004	0,187738	0,109099	-0,060884	5,280469	-1,226727	0,219716	-0,787981	-2,832389	-1,235676	-21,238384	11,270281	12,294060	0,187738	0,109099	-0,060884	-3,283782	13,510689	0,219716	0,187738	0,109099	-0,060884	-3,283782	13,510689	0,219716
14:58:34,12	0,504974	3,275957	-0,048996	-0,393038	-0,908003	-0,160004	0,187410	0,107903	-0,062509	5,190127	-1,178570	0,130220	-0,786303	-2,835326	-1,236411	-21,274668	11,256127	12,352423	0,187410	0,107903	-0,062509	-3,280280	13,533100	0,130220	0,187410	0,107903	-0,062509	-3,280280	13,533100	0,130220
14:58:34,17	0,504974	3,275957	-0,048996	-0,393038	-0,908003	-0,160004	0,189115	0,104982	-0,063244	5,068622	-1,242889	0,188583	-0,786178	-2,829895	-1,238359	-21,204664	11,268681	12,334738	0,189115	0,104982	-0,063244	-3,172467	13,602630	0,188583	0,189115	0,104982	-0,063244	-3,172467	13,602630	0,188583
14:58:34,22	0,504974	3,275957	-0,048996	-0,393038	-0,908003	-0,160004	0,184349	0,107589	-0,065192	5,158330	-1,049391	0,170898	-0,788650	-2,831261	-1,238015	-21,267424	11,272836	12,310451	0,184349	0,107589	-0,065192	-3,287436	13,421977	0,170898	0,184349	0,107589	-0,065192	-3,287436	13,421977	0,170898
14:58:34,27	0,504974	3,275957	-0,048996	-0,393038	-0,908003	-0,160004	0,186768	0,109047	-0,064848	5,261906	-1,118776	0,146611	-0,788647	-2,832677	-1,235677	-21,273771	11,272987	12,313734	0,186768	0,109047	-0,064848	-3,298279	13,542522	0,146611	0,186768	0,109047	-0,064848	-3,298279	13,542522	0,146611
14:58:34,32	0,504974	3,275957	-0,048996	-0,393038	-0,908003	-0,160004	0,187993	0,108336	-0,062510	5,227985	-1,176882	0,149894	-0,789870	-2,835160	-1,240720	-21,291040	11,275059	12,326157	0,187993	0,108336	-0,062510	-3,276400	13,580545	0,149894	0,187993	0,108336	-0,062510	-3,276400	13,580545	0,149894
14:58:34,37	0,504974	3,275957	-0,048996	-0,393038	-0,908003	-0,160004	0,190755	0,108154	-0,067553	5,225366	-1,304523	0,162317	-0,786326	-2,835646	-1,239940	-21,293393	11,285196	12,321727	0,190755	0,108154	-0,067553	-3,264739	13,669734	0,162317	0,190755	0,108154	-0,067553	-3,264739	13,669734	0,162317
14:58:34,42	0,504974	3,275957	-0,048996	-0,393038	-0,908003	-0,160004	0,187879	0,106493	-0,066410	5,163659	-1,138755	0,152520	-0,786300	-2,831780	-1,238780	-21,269968	11,275268	12,321040	0,187879	0,106493	-0,066410	-3,196024	13,609722	0,152520	0,187879	0,106493	-0,066410	-3,196024	13,609722	0,152520
14:58:34,47	0,504974	3,275957	-0,048996	-0,393038	-0,908003	-0,160004	0,187879	0,106493	-0,066410	5,163659	-1,138755	0,152520	-0,789320	-2,836022	-1,239550	-21,317755	11,291991	12,340765	0,187879	0,106493	-0,066410	-3,196024	13,609722	0,152520	0,187879	0,106493	-0,066410	-3,196024	13,609722	0,152520
14:58:34,52	0,504974	3,275957	-0,048996	-0,393038	-0,908003	-0,160004	0,191226	0,107247	-0,066384	5,176870	-1,297397	0,176925	-0,789365	-2,832308	-1,240346	-21,340833	11,333951	12,353064	0,191226	0,107247	-0,066384	-3,241997	13,713809	0,176925	0,191226	0,107247	-0,066384	-3,241997	13,713809	0,176925
14:58:34,57	0,504974	3,275957	-0,048996	-0,393038	-0,908003	-0,160004	0,188032	0,109143	-0,067179	5,250671	-1,090359	0,189224	-0,789913	-2,833632	-1,240329	-21,312610	11,297735	12,351312	0,188032	0,109143	-0,067179	-3,317045	13,670142	0,189224	0,188032	0,109143	-0,067179	-3,317045	13,670142	0,189224
14:58:34,62	0,504974	3,275957	-0,048996	-0,393038	-0,908003	-0,160004	0,189452	0,108956	-0,067162	5,258181	-1,206772	0,187472	-0,787919	-2,833522	-1,243153	-21,341487	11,294307	12,315625	0,189452	0,108956	-0,067162	-3,294827	13,665236	0,187472	0,189452	0,108956	-0,067162	-3,294827	13,665236	0,187472
14:58:34,67	0,504974	3,275957	-0,048996	-0,393038	-0,908003	-0,160004	0,188360	0,107283	-0,069986	5,188620	-1,126679	0,151785	-0,785243	-2,834731	-1,243087	-21,334754	11,292731	12,300405	0,188360	0,107283	-0,069986	-3,233099	13,659583	0,151785	0,188360	0,107283	-0,069986	-3,233099	13,659583	0,151785
14:58:34,72	0,504974	3,275957	-0,048996	-0,393038	-0,908003	-0,160004	0,188069	0,104362	-0,069920	5,034718	-1,118172	0,136565	-0,787000	-2,838566	-1,243830	-21,329512	11,274943	12,323587	0,188069	0,104362	-0,069920	-3,157690	13,645256	0,136565	0,188069	0,104362	-0,069920	-3,157690	13,645256	0,136565
14:58:34,77	0,504974	3,275957	-0,048996	-0,393038	-0,908003	-0,160004	0,186412	0,107943	-0,069145	5,193155	-1,065799	0,131119	-0,789390	-2,834172	-1,245814	-21,349449	11,327360	12,312382	0,186412	0,107943	-0,069145	-3,280339	13,567525	0,131119	0,186412	0,107943	-0,069145	-3,280339	13,567525	0,131119
14:58:34,82	0,504974	3,275957	-0,048996	-0,393038	-0,908003	-0,160004	0,186412	0,107943	-0,069145	5,193155	-1,065799	0,131119	-0,786989	-2,832456	-1,242297	-21,318709	11,297338	12,324169	0,186412	0,107943	-0,069145	-3,280339	13,567525	0,131119	0,186412	0,107943	-0,069145	-3,280339	13,567525	0,131119
14:58:34,87	0,504974	3,275957	-0,048996	-0,393038	-0,908003	-0,160004	0,186972	0,107011	-0,069130	5,160439	-1,072715	0,160328	-0,784749	-2,833926	-1,246208	-21,353658	11,244565	12,301160	0,186972	0,107011	-0,069130	-3,239893	13,604591	0,160328	0,186972	0,107011	-0,069130	-3,239893	13,604591	0,160328
14:58:34,92	0,504974	3,275957	-0,048996	-0,393038	-0,908003	-0,160004	0,187125	0,104336	-0,073041	5,084517	-1,076793	0,137320	-0,785249	-2,832530	-1,244627	-21,330664	11,308830	12,331212	0,187125	0,104336	-0,073041	-3,105829	13,612527	0,137320	0,187125	0,104336	-0,073041	-3,105829	13,612527	0,137320
14:58:34,97	0,504974	3,275957	-0,048996	-0,393038	-0,908003	-0,160004	0,186166	0,105468	-0,071460	5,076223	-1,014706	0,167372	-0,788240	-2,834355	-1,243062	-21,355858	11,306016	12,353867	0,186166	0,105468	-0,071460	-3,202976	13,599332	0,167372	0,186166	0,105468	-0,071460	-3,202976	13,599332	0,167372
14:58:35,02	0,504974	3,275957	-0,048996	-0,393038	-0,908003	-0,160004	0,189242	0,107145	-0,069896	5,178491	-1,154231	0,190027	-0,788316	-2,836187	-1,246191	-21,392705	11,309273	12,341433	0,189242	0,107145	-0,069896	-3,232397	13,701250	0,190027	0,189242	0,107145	-0,069896	-3,232397	13,701250	0,190027
14:58:35,07	0,504974	3,275957	-0,048996	-0,393038	-0,908003	-0,160004	0,190867	0,106294	-0,073024	5,149847	-1,205194	0,177593	-0,787131	-2,839163	-1,243472	-21,394579	11,278250	12,319188	0,190867	0,106294	-0,073024	-3,194246	13,777853	0,177593	0,190867	0,106294	-0,073024	-3,194246	13,777853	0,177593
14:58:35,12	0,504974	3,275957	-0,048996	-0,393038	-0,908003	-0,160004	0,192851	0,103781	-0,070306	5,046941	-1,322274	0,155347	-0,784825	-2,837025	-1,245038	-21,407654	11,274015	12,320855	0,192851	0,103781	-0,070306	-3,099830	13,816553	0,155347	0,192851	0,103781	-0,070306	-3,099830	13,816553	0,155347
14:58:35,17	0,504974	3,275957	-0,048996	-0,393038	-0,908003	-0,160004	0,189847	0,102852	-0,071871	5,008872	-1,156832	0,157015	-0,788319	-2,837106	-1,243508	-21,402158	11,293103	12,290792	0,189847	0,102852	-0,071871	-3,065024	13,746138	0,157015	0,189847	0,102852	-0,071871	-3,065024	13,746138	0,157015
14:58:35,22	0,504974	3,275957	-0,048996	-0,393038	-0,908003	-0,160004	0,191664	0,105837	-0,070341	5,144828	-1,246531	0,126952	-0,788940	-2,833918	-1,245833	-21,404901	11,305284	12,322061	0,191664	0,105837	-0,070341	-3,163413	13,799072	0,126952	0,191664	0,105837	-0,070341	-3,163413	13,799072	0,126952
14:58:35,27	0,504974	3,275957	-0,048996	-0,393038	-0,908003	-0,160004	0,189214	0,107970	-0,072666	5,246524	-1,110671	0,158221	-0,785376	-2,834365	-1,246578	-21,390228	11,312175	12,347360	0,189214	0,107970	-0,072666	-3,229093	13,742617	0,158221	0,189214	0,107970	-0,072666	-3,229093	13,742617	0,158221
14:58:35,32	0,504974	3,275957	-0,048996	-0,393038	-0,908003	-0,160004	0,187819	0,104660	-0,073411	5,061111	-1,047375	0,183520	-0,790616	-2,834359	-1,247386	-21,361466	11,300161	12,297815	0,187819	0,104660	-0,073411	-3,154689	13,696379	0,183520	0,187819	0,104660	-0,073411	-3,154689	13,696379	0,183520
14:58:35,37	0,504974	3,275957	-0,048996	-0,393038	-0,908003	-0,160004	0,190433	0,109201	-0,074220	5,293252	-1,214263	0,133975	-0,788250	-2,832758	-1,246593	-21,360114	11,325240	12,322994	0,190433	0,109201	-0,074220	-3,278994	13,734756	0,133975	0,190433	0,109201	-0,074220	-3,278994	13,734756	0,133975
14:58:35,42	0,504974	3,275957	-0,048996	-0,393038	-0,908003	-0,160004	0,187864	0,107952	-0,073426	5,205936	-1,069297	0,159154	-0,791811	-2,833375	-1,247385	-21,379944	11,344349	12,318740	0,187864	0,107952	-0,073426	-3,268305	13,678042	0,159154	0,187864	0,107952	-0,073426	-3,268305	13,678042	0,159154
14:58:35,47	0,504974	3,275957	-0,048996	-0,393038	-0,908003	-0,160004	0,190179	0,110728	-0,074219	5,343647	-1,162931	0,154900	-0,790201	-2,834811	-1,245912	-21,380680	11,317761	12,327966	0,190179	0,110728	-0,074219	-3,348499	13,766107	0,154900	0,190179	0,110728	-0,074219	-3,348499	13,766107	0,154900
14:58:35,52	0,504974	3,275957	-0,048996	-0,393038	-0,908003	-0,160004	0,190618	0,108615	-0,072746	5,257176	-1,198417	0,164126	-0,790631	-2,840782	-1,247742	-21,391021	11,326512	12,322450	0,190618	0,108615	-0,072746	-3,269117	13,765086	0,164126	0,190618	0,108615	-0,072746	-3,269117	13,765086	0,164126
14:58:35,57	0,504974	3,275957	-0,048996	-0,393038	-0,908003	-0,160004	0,196003	0,106002	-0,074576	5,118883	-1,465131	0,158610	-0,788023	-2,834145	-1,246067	-21,396795	11,334878	12,347419	0,196003	0,106002	-0,074576	-3,202275	13,921131	0,158610	0,196003	0,106002	-0,074576	-3,202275	13,921131	0,158610
14:58:35,63	0,504974	3,275957	-0,048996	-0,393038	-0,908003	-0,160004	0,188952	0,107062	-0,072900	5,169653	-1,089263	0,183579	-0,791294	-2,837307	-1,244671	-21,420237	11,316062	12,311257	0,188952	0,107062	-0,072900	-3,234728	13,743447	0,183579	0,188952	0,107062	-0,072900	-3,234728	13,743447	0,183579
14:58:35,68	0,504974	3,275957	-0,048996	-0,393038	-0,908003	-0,160004	0,193326	0,108314	-0,071504	5,262777	-1,305810	0,147417	-0,792388	-2,836736	-1,249711	-21,389892	11,376305	12,315838	0,193326	0,108314	-0,071504	-3,239892	13,870247	0,147417	0,193326	0,108314	-0,071504	-3,239892	13,870247	0,147417
14:58:35,73	0,504974	3,275957	-0,048996	-0,393038	-0,908003	-0,160004	0,193378	0,109546	-0,076544	5,259487	-1,304702	0,151997	-0,792285	-2,836364	-1,245402	-21,342590	11,363434	12,331771	0,193378	0,109546	-0,076544	-3,339879	13,875482	0,151997	0,193378	0,109546	-0,076544	-3,339879	13,875482	0,151997
14:58:35,78	0,504974	3,275957	-0,048996	-0,393038	-0,908003	-0,160004	0,193004	0,109643	-0,072236	5,252029	-1,332653	0,167931	-0,965627	-2,753379	-1,405100	-17,210896	20,465345	12,292160	0,193004	0,109643	-0,072236	-3,354954	13,818171	0,167931	0,193004	0,109643	-0,072236	-3,354954	13,818171	0,167931
14:58:35,83	0,504974	3,275957	-0,048996	-0,393038	-0,908003	-0,160004	0,207808	0,301255	-0,231933	5,267509	-1,129646	0,128320	-0,902369	-2,758471	-1,470147	-17,759559	16,378777	12,279641	0,207808	0,301255	-0,231933	-18,380995	15,183278	0,128320	0,207808	0,301255	-0,231933	-18,380995	15,183278	0,128320
14:58:35,88	0,504974	3,275957	-0,048996	-0,393038	-0,908003	-0,160004	0,180589	0,243925	-0,296981	6,099763	-1,282409	0,115801	-0,868942	-2,793046	-1,394116	-20,106552	14,119638	12,372319	0,180589	0,243925	-0,296981	-13,048354	12,893857	0,115801	0,180589	0,243925	-0,296981	-13,048354	12,893857	0,115801
14:58:35,93	0,504974	3,275957	-0,048996	-0,393038	-0,908003	-0,160004	0,193818	0,197689	-0,220950	6,825465	-1,067327	0,208478	-0,780197	-2,890468	-1,287709	-25,586158	8,880855	12,596687	0,193818	0,197689	-0,220950	-8,693138	14,147407	0,208478	0,193818	0,197689	-0,220950	-8,693138	14,147407	0,208478
14:58:35,98	0,504961	3,275997	-0,049004	-0,493058	-0,908011	-0,160011	0,233815	0,072123	-0,114542	7,572730	-1,021097	0,432846	-0,825734	-2,848399	-1,198259	-23,247584	11,216579	12,601102	0,233815	0,072123	-0,114542	1,911093	17,333417	0,432846	0,233815	0,072123	-0,114542	1,911093	17,333417	0,432846
14:58:36,03	0,504961	3,275997	-0,049004	-0,493058	-0,908011	-0,160011	0,219117	0,133393	-0,034446	7,637312	-1,109231	0,436797	-0,819564	-2,848921	-1,211129	-23,352611	11,167777	12,594903	0,219117	0,133393	-0,034446	-2,834036	16,091432	0,436797	0,219117	0,133393	-0,034446	-2,834036	16,091432	0,436797
14:58:36,08	0,504961	3,275997	-0,049004	-0,493058	-0,908011	-0,160011	0,219117	0,133393	-0,034446	7,637312	-1,109231	0,436797	-0,824335	-2,845563	-1,210390	-23,382580	11,195234	12,590469	0,219117	0,133393	-0,034446	-2,834036	16,091432	0,436797	0,219117	0,133393	-0,034446	-2,834036	16,091432	0,436797
14:58:36,13	0,504961	3,275997	-0,049004	-0,493058	-0,908011	-0,160011	0,216996	0,132800	-0,037223	7,621860	-0,897639	0,426629	-0,822654	-2,850659	-1,213466	-23,411557	11,151899	12,619856	0,216996	0,132800	-0,037223	-2,802959	16,136533	0,426629	0,216996	0,132800	-0,037223	-2,802959	16,136533	0,426629
14:58:36,18	0,504961	3,275997	-0,049004	-0,493058	-0,908011	-0,160011	0,220569	0,128796	-0,040299	7,465663	-1,080013	0,456016	-0,825615	-2,852870	-1,216594	-23,427388	11,168361	12,597384	0,220569	0,128796	-0,040299	-2,644830	16,234647	0,456016	0,220569	0,128796	-0,040299	-2,644830	16,234647	0,456016
14:58:36,23	0,504961	3,275997	-0,049004	-0,493058	-0,908011	-0,160011	0,223964	0,130256	-0,043428	7,535213	-1,234615	0,433544	-0,822741	-2,851034	-1,217019	-23,458770	11,171229	12,574601	0,223964	0,130256	-0,043428	-2,689847	16,346557	0,433544	0,223964	0,130256	-0,043428	-2,689847	16,346557	0,433544
14:58:36,28	0,504961	3,275997	-0,049004	-0,493058	-0,908011	-0,160011	0,220937	0,128684	-0,043852	7,466719	-1,048584	0,410760	-0,820432	-2,852588	-1,216199	-23,465800	11,128420	12,621423	0,220937	0,128684	-0,043852	-2,635004	16,294946	0,410760	0,220937	0,128684	-0,043852	-2,635004	16,294946	0,410760
14:58:36,33	0,504961	3,275997	-0,049004	-0,493058	-0,908011	-0,160011	0,221128	0,125908	-0,043032	7,362914	-1,073859	0,457582	-0,826325	-2,855793	-1,218552	-23,486135	11,164655	12,598505	0,221128	0,125908	-0,043032	-2,520830	16,284704	0,457582	0,221128	0,125908	-0,043032	-2,520830	16,284704	0,457582
14:58:36,38	0,504961	3,275997	-0,049004	-0,493058	-0,908011	-0,160011	0,226850	0,129408	-0,045386	7,523731	-1,335690	0,434664	-0,819818	-2,851117	-1,217393	-23,470764	11,183999	12,595234	0,226850	0,129408	-0,045386	-2,634808	16,472074	0,434664	0,226850	0,129408	-0,045386	-2,634808	16,472074	0,434664
14:58:36,43	0,504961	3,275997	-0,049004	-0,493058	-0,908011	-0,160011	0,224895	0,127827	-0,048853	7,437617	-1,242620	0,471103	-0,823978	-2,854890	-1,222020	-23,476734	11,163728	12,634944	0,224895	0,127827	-0,048853	-2,596808	16,411654	0,471103	0,224895	0,127827	-0,048853	-2,596808	16,411654	0,471103
14:58:36,48	0,504961	3,275997	-0,049004	-0,493058	-0,908011	-0,160011	0,224895	0,127827	-0,048853	7,437617	-1,242620	0,471103	-0,822803	-2,853758	-1,220870	-23,471334	11,138917	12,614384	0,224895	0,127827	-0,048853	-2,596808	16,411654	0,471103	0,224895	0,127827	-0,048853	-2,596808	16,411654	0,471103
14:58:36,53	0,504961	3,275997	-0,049004	-0,493058	-0,908011	-0,160011	0,223327	0,127376	-0,047703	7,432952	-1,178147	0,450544	-0,821136	-2,853095	-1,224390	-23,513976	11,150334	12,612871	0,223327	0,127376	-0,047703	-2,566070	16,353009	0,450544	0,223327	0,127376	-0,047703	-2,566070	16,353009	0,450544
14:58:36,58	0,504961	3,275997	-0,049004	-0,493058	-0,908011	-0,160011	0,221919	0,126264	-0,051223	7,386562	-1,062316	0,449031	-0,821068	-2,853330	-1,220879	-23,486452	11,140697	12,610121	0,221919	0,126264	-0,051223	-2,525168	16,358346	0,449031	0,221919	0,126264	-0,051223	-2,525168	16,358346	0,449031
14:58:36,63	0,504961	3,275997	-0,049004	-0,493058	-0,908011	-0,160011	0,222089	0,126088	-0,047713	7,371967	-1,099785	0,446280	-0,820508	-2,852629	-1,224388	-23,500623	11,167113	12,608603	0,222089	0,126088	-0,047713	-2,525906	16,334183	0,446280	0,222089	0,126088	-0,047713	-2,525906	16,334183	0,446280
14:58:36,68	0,504961	3,275997	-0,049004	-0,493058	-0,908011	-0,160011	0,221201	0,125952	-0,051221	7,349152	-1,028162	0,444763	-0,821718	-2,850590	-1,223616	-23,514032	11,178818	12,623275	0,221201	0,125952	-0,051221	-2,538118	16,336148	0,444763	0,221201	0,125952	-0,051221	-2,538118	16,336148	0,444763
14:58:36,73	0,504961	3,275997	-0,049004	-0,493058	-0,908011	-0,160011	0,220041	0,128020	-0,050449	7,453235	-0,950341	0,459435	-0,822280	-2,854392	-1,222814	-23,508599	11,168734	12,631437	0,220041	0,128020	-0,050449	-2,596342	16,322855	0,459435	0,220041	0,128020	-0,050449	-2,596342	16,322855	0,459435
14:58:36,78	0,504961	3,275997	-0,049004	-0,493058	-0,908011	-0,160011	0,223614	0,126606	-0,049647	7,385730	-1,145918	0,467597	-0,821700	-2,851230	-1,224415	-23,511234	11,182020	12,589827	0,223614	0,126606	-0,049647	-2,552858	16,407810	0,467597	0,223614	0,126606	-0,049647	-2,552858	16,407810	0,467597
14:58:36,83	0,504961	3,275997	-0,049004	-0,493058	-0,908011	-0,160011	0,220586	0,127685	-0,051248	7,431634	-0,979534	0,425987	-0,825288	-2,854752	-1,223640	-23,544102	11,175407	12,593184	0,220586	0,127685	-0,051248	-2,591632	16,336491	0,425987	0,220586	0,127685	-0,051248	-2,591632	16,336491	0,425987
14:58:36,88	0,504961	3,275997	-0,049004	-0,493058	-0,908011	-0,160011	0,225430	0,129031	-0,050473	7,523785	-1,206263	0,429343	-0,822943	-2,852017	-1,224418	-23,537399	11,167915	12,599005	0,225430	0,129031	-0,050473	-2,605139	16,490016	0,429343	0,225430	0,129031	-0,050473	-2,605139	16,490016	0,429343
14:58:36,93	0,504961	3,275997	-0,049004	-0,493058	-0,908011	-0,160011	0,221889	0,128368	-0,051251	7,492438	-1,031675	0,435165	-0,820469	-2,854120	-1,223241	-23,490166	11,157428	12,568512	0,221889	0,128368	-0,051251	-2,584429	16,386624	0,435165	0,221889	0,128368	-0,051251	-2,584429	16,386624	0,435165
14:58:36,98	0,504961	3,275997	-0,049004	-0,493058	-0,908011	-0,160011	0,222473	0,125174	-0,050074	7,311804	-1,108192	0,404671	-0,822961	-2,858080	-1,222063	-23,564972	11,168353	12,611502	0,222473	0,125174	-0,050074	-2,514317	16,355951	0,404671	0,222473	0,125174	-0,050074	-2,514317	16,355951	0,404671
14:58:37,03	0,504961	3,275997	-0,049004	-0,493058	-0,908011	-0,160011	0,227149	0,125352	-0,048896	7,349019	-1,281072	0,447662	-0,822866	-2,855170	-1,222076	-23,529185	11,207053	12,588604	0,227149	0,125352	-0,048896	-2,491100	16,550099	0,447662	0,227149	0,125352	-0,048896	-2,491100	16,550099	0,447662
14:58:37,08	0,504961	3,275997	-0,049004	-0,493058	-0,908011	-0,160011	0,224581	0,126724	-0,048910	7,368973	-1,159211	0,424764	-0,823552	-2,853656	-1,223647	-23,556189	11,177156	12,593831	0,224581	0,126724	-0,048910	-2,578877	16,470422	0,424764	0,224581	0,126724	-0,048910	-2,578877	16,470422	0,424764
14:58:37,13	0,504961	3,275997	-0,049004	-0,493058	-0,908011	-0,160011	0,223613	0,128075	-0,050480	7,478620	-1,100415	0,429991	-0,825296	-2,853151	-1,225195	-23,548416	11,201241	12,604928	0,223613	0,128075	-0,050480	-2,575285	16,453195	0,429991	0,223613	0,128075	-0,050480	-2,575285	16,453195	0,429991
14:58:37,18	0,504961	3,275997	-0,049004	-0,493058	-0,908011	-0,160011	0,224048	0,129838	-0,052028	7,545558	-1,117746	0,441088	-0,824680	-2,859742	-1,223232	-23,549862	11,176302	12,592388	0,224048	0,129838	-0,052028	-2,646754	16,470045	0,441088	0,224048	0,129838	-0,052028	-2,646754	16,470045	0,441088
14:58:37,23	0,504961	3,275997	-0,049004	-0,493058	-0,908011	-0,160011	0,229448	0,126009	-0,050065	7,368775	-1,409769	0,428548	-0,823506	-2,852614	-1,226335	-23,534907	11,212750	12,630467	0,229448	0,126009	-0,050065	-2,522967	16,601930	0,428548	0,229448	0,126009	-0,050065	-2,522967	16,601930	0,428548
14:58:37,28	0,504961	3,275997	-0,049004	-0,493058	-0,908011	-0,160011	0,222688	0,128557	-0,053168	7,462182	-1,052934	0,466627	-0,822339	-2,853135	-1,225988	-23,554265	11,230137	12,582684	0,222688	0,128557	-0,053168	-2,629506	16,428041	0,466627	0,222688	0,128557	-0,053168	-2,629506	16,428041	0,466627
14:58:37,33	0,504961	3,275997	-0,049004	-0,493058	-0,908011	-0,160011	0,222556	0,127285	-0,052821	7,390706	-1,020619	0,418844	-0,821140	-2,855557	-1,225542	-23,525423	11,169923	12,623642	0,222556	0,127285	-0,052821	-2,601201	16,450006	0,418844	0,222556	0,127285	-0,052821	-2,601201	16,450006	0,418844
14:58:37,38	0,504961	3,275997	-0,049004	-0,493058	-0,908011	-0,160011	0,224054	0,125036	-0,052375	7,311441	-1,153600	0,459802	-0,825953	-2,852470	-1,224042	-23,567674	11,164964	12,603251	0,224054	0,125036	-0,052375	-2,503855	16,434618	0,459802	0,224054	0,125036	-0,052375	-2,503855	16,434618	0,459802
14:58:37,43	0,504961	3,275997	-0,049004	-0,493058	-0,908011	-0,160011	0,223786	0,130748	-0,050876	7,633888	-1,105566	0,439410	-0,822874	-2,856388	-1,223624	-23,534882	11,213578	12,594477	0,223786	0,130748	-0,050876	-2,629804	16,461632	0,439410	0,223786	0,130748	-0,050876	-2,629804	16,461632	0,439410
14:58:37,48	0,504961	3,275997	-0,049004	-0,493058	-0,908011	-0,160011	0,225640	0,126122	-0,050457	7,334872	-1,206087	0,430636	-0,824093	-2,855243	-1,225567	-23,535235	11,183087	12,604335	0,225640	0,126122	-0,050457	-2,565730	16,506683	0,430636	0,225640	0,126122	-0,050457	-2,565730	16,506683	0,430636
14:58:37,53	0,504961	3,275997	-0,049004	-0,493058	-0,908011	-0,160011	0,225258	0,127750	-0,052400	7,446113	-1,201169	0,440495	-0,825361	-2,855845	-1,224803	-23,583347	11,194948	12,614127	0,225258	0,127750	-0,052400	-2,582289	16,481623	0,440495	0,225258	0,127750	-0,052400	-2,582289	16,481623	0,440495
14:58:37,58	0,504961	3,275997	-0,049004	-0,493058	-0,908011	-0,160011	0,226413	0,128548	-0,051637	7,501378	-1,213619	0,450287	-0,821743	-2,853050	-1,227125	-23,531109	11,188571	12,606148	0,226413	0,128548	-0,051637	-2,589644	16,559821	0,450287	0,226413	0,128548	-0,051637	-2,589644	16,559821	0,450287
14:58:37,63	0,504961	3,275997	-0,049004	-0,493058	-0,908011	-0,160011	0,222184	0,126812	-0,053958	7,390500	-1,042121	0,442308	-0,821818	-2,854314	-1,226346	-23,570950	11,195198	12,625476	0,222184	0,126812	-0,053958	-2,564231	16,399315	0,442308	0,222184	0,126812	-0,053958	-2,564231	16,399315	0,442308
14:58:37,68	0,504961	3,275997	-0,049004	-0,493058	-0,908011	-0,160011	0,223316	0,126245	-0,053179	7,375191	-1,063175	0,461636	-0,823049	-2,854892	-1,228338	-23,601888	11,203640	12,578527	0,223316	0,126245	-0,053179	-2,535022	16,467134	0,461636	0,223316	0,126245	-0,053179	-2,535022	16,467134	0,461636
14:58:37,73	0,504961	3,275997	-0,049004	-0,493058	-0,908011	-0,160011	0,224432	0,127021	-0,055172	7,423739	-1,090195	0,414687	-0,822400	-2,853930	-1,226375	-23,574813	11,207494	12,591968	0,224432	0,127021	-0,055172	-2,547447	16,527723	0,414687	0,224432	0,127021	-0,055172	-2,547447	16,527723	0,414687
14:58:37,78	0,504961	3,275997	-0,049004	-0,493058	-0,908011	-0,160011	0,223275	0,126940	-0,053209	7,402639	-1,051533	0,428128	-0,821177	-2,855063	-1,224004	-23,539960	11,153710	12,612713	0,223275	0,126940	-0,053209	-2,562169	16,475532	0,428128	0,223275	0,126940	-0,053209	-2,562169	16,475532	0,428128
14:58:37,84	0,504961	3,275997	-0,049004	-0,493058	-0,908011	-0,160011	0,223644	0,125315	-0,050838	7,347267	-1,127816	0,448873	-0,820641	-2,854986	-1,226357	-23,573964	11,189922	12,606068	0,223644	0,125315	-0,050838	-2,489943	16,428245	0,448873	0,223644	0,125315	-0,050838	-2,489943	16,428245	0,448873
14:58:37,89	0,504961	3,275997	-0,049004	-0,493058	-0,908011	-0,160011	0,224410	0,129046	-0,056326	7,514218	-1,098923	0,429864	-0,825948	-2,856583	-1,225606	-23,598193	11,230002	12,586609	0,224410	0,129046	-0,056326	-2,615863	16,517247	0,429864	0,224410	0,129046	-0,056326	-2,615863	16,517247	0,429864
14:58:37,94	0,504961	3,275997	-0,049004	-0,493058	-0,908011	-0,160011	0,227346	0,128687	-0,052440	7,485658	-1,231723	0,422769	-0,824046	-2,855906	-1,216637	-23,549373	11,228761	12,595574	0,227346	0,128687	-0,052440	-2,616256	16,614916	0,422769	0,227346	0,128687	-0,052440	-2,616256	16,614916	0,422769
14:58:37,99	0,504961	3,275997	-0,049004	-0,493058	-0,908011	-0,160011	0,225809	0,127378	-0,043470	7,394278	-1,194716	0,431734	-0,989828	-2,754810	-1,327819	-18,553782	19,957121	12,533817	0,225809	0,127378	-0,043470	-2,604915	16,531294	0,431734	0,225809	0,127378	-0,043470	-2,604915	16,531294	0,431734
14:58:38,04	0,504961	3,275997	-0,049004	-0,493058	-0,908011	-0,160011	0,221148	0,321497	-0,154653	7,431703	-0,914454	0,369977	-0,940623	-2,799326	-1,328352	-21,286887	16,095642	12,610019	0,221148	0,321497	-0,154653	-17,805846	16,445642	0,369977	0,221148	0,321497	-0,154653	-17,805846	16,445642	0,369977
14:58:38,09	0,504961	3,275997	-0,049004	-0,493058	-0,908011	-0,160011	0,235097	0,256627	-0,155186	8,769124	-1,203622	0,446178	-0,892168	-2,839652	-1,290962	-23,781669	12,791149	12,858299	0,235097	0,256627	-0,155186	-11,376088	17,251497	0,446178	0,235097	0,256627	-0,155186	-11,376088	17,251497	0,446178
14:58:38,14	0,504961	3,275997	-0,049004	-0,493058	-0,908011	-0,160011	0,245794	0,194501	-0,117796	9,647734	-1,251544	0,694459	-0,776372	-2,924663	-1,359441	-29,011505	6,504332	13,235253	0,245794	0,194501	-0,117796	-5,620583	18,043252	0,694459	0,245794	0,194501	-0,117796	-5,620583	18,043252	0,694459
14:58:38,19	0,504962	3,275927	-0,048989	-0,593040	-0,908018	-0,159989	0,261517	0,051713	-0,186274	10,282227	-0,683384	1,071413	-0,835093	-2,873203	-1,294122	-26,092667	9,373428	13,196064	0,261517	0,051713	-0,186274	6,222753	19,845674	1,071413	0,261517	0,051713	-0,186274	6,222753	19,845674	1,071413
14:58:38,24	0,504962	3,275927	-0,048989	-0,593040	-0,908018	-0,159989	0,246312	0,128296	-0,120955	10,320431	-0,985972	1,032224	-0,833786	-2,873651	-1,293131	-26,187506	9,411227	13,188116	0,246312	0,128296	-0,120955	0,249167	18,349508	1,032224	0,246312	0,128296	-0,120955	0,249167	18,349508	1,032224
14:58:38,29	0,504962	3,275927	-0,048989	-0,593040	-0,908018	-0,159989	0,246046	0,126940	-0,119965	10,264611	-0,871132	1,024276	-0,836714	-2,874911	-1,289969	-26,194897	9,423494	13,175470	0,246046	0,126940	-0,119965	0,299783	18,443504	1,024276	0,246046	0,126940	-0,119965	0,299783	18,443504	1,024276
14:58:38,34	0,504962	3,275927	-0,048989	-0,593040	-0,908018	-0,159989	0,248602	0,128847	-0,116802	10,356815	-0,991471	1,011630	-0,838645	-2,876967	-1,288903	-26,287454	9,448902	13,176755	0,248602	0,128847	-0,116802	0,242336	18,523752	1,011630	0,248602	0,128847	-0,116802	0,242336	18,523752	1,011630
14:58:38,39	0,504962	3,275927	-0,048989	-0,593040	-0,908018	-0,159989	0,251348	0,129491	-0,115736	10,414559	-1,041410	1,012915	-0,836913	-2,875324	-1,288495	-26,291365	9,434466	13,210544	0,251348	0,129491	-0,115736	0,249552	18,689386	1,012915	0,251348	0,129491	-0,115736	0,249552	18,689386	1,012915
14:58:38,44	0,504962	3,275927	-0,048989	-0,593040	-0,908018	-0,159989	0,249059	0,128813	-0,115328	10,393765	-0,926213	1,046704	-0,837463	-2,877679	-1,288113	-26,285011	9,440451	13,185768	0,249059	0,128813	-0,115328	0,281975	18,624896	1,046704	0,249059	0,128813	-0,115328	0,281975	18,624896	1,046704
14:58:38,49	0,504962	3,275927	-0,048989	-0,593040	-0,908018	-0,159989	0,251373	0,128111	-0,114946	10,348936	-1,049051	1,021927	-0,838138	-2,881908	-1,288141	-26,343961	9,453046	13,161824	0,251373	0,128111	-0,114946	0,292200	18,683706	1,021927	0,251373	0,128111	-0,114946	0,292200	18,683706	1,021927
14:58:38,54	0,504962	3,275927	-0,048989	-0,593040	-0,908018	-0,159989	0,255374	0,126582	-0,114974	10,287958	-1,199745	0,997984	-0,837513	-2,876744	-1,289702	-26,314929	9,466277	13,163774	0,255374	0,126582	-0,114974	0,351305	18,847079	0,997984	0,255374	0,126582	-0,114974	0,351305	18,847079	0,997984
14:58:38,59	0,504962	3,275927	-0,048989	-0,593040	-0,908018	-0,159989	0,250589	0,128622	-0,116535	10,368106	-0,969460	0,999934	-0,836411	-2,878720	-1,287394	-26,363524	9,470893	13,148378	0,250589	0,128622	-0,116535	0,271248	18,701753	0,999934	0,250589	0,128622	-0,116535	0,271248	18,701753	0,999934
14:58:38,64	0,504962	3,275927	-0,048989	-0,593040	-0,908018	-0,159989	0,251749	0,126680	-0,114227	10,287381	-0,985399	0,984538	-0,837502	-2,876026	-1,285420	-26,322980	9,492330	13,181574	0,251749	0,126680	-0,114227	0,343033	18,776891	0,984538	0,251749	0,126680	-0,114227	0,343033	18,776891	0,984538
14:58:38,69	0,504962	3,275927	-0,048989	-0,593040	-0,908018	-0,159989	0,249961	0,128972	-0,112253	10,367736	-0,916820	1,017734	-0,835213	-2,878652	-1,287765	-26,351993	9,472101	13,163277	0,249961	0,128972	-0,112253	0,243454	18,705119	1,017734	0,249961	0,128972	-0,112253	0,243454	18,705119	1,017734
14:58:38,74	0,504962	3,275927	-0,048989	-0,593040	-0,908018	-0,159989	0,251091	0,125676	-0,114598	10,228405	-0,960543	0,999437	-0,837023	-2,876888	-1,290484	-26,361131	9,476649	13,184500	0,251091	0,125676	-0,114598	0,362805	18,750061	0,999437	0,251091	0,125676	-0,114598	0,362805	18,750061	0,999437
14:58:38,79	0,504962	3,275927	-0,048989	-0,593040	-0,908018	-0,159989	0,250469	0,128126	-0,117317	10,356398	-0,918013	1,020660	-0,837008	-2,878189	-1,286594	-26,372678	9,499540	13,187640	0,250469	0,128126	-0,117317	0,298530	18,743767	1,020660	0,250469	0,128126	-0,117317	0,298530	18,743767	1,020660
14:58:38,84	0,504962	3,275927	-0,048989	-0,593040	-0,908018	-0,159989	0,251588	0,127462	-0,113428	10,307839	-0,954768	1,023800	-0,837614	-2,877716	-1,287371	-26,382003	9,515128	13,198364	0,251588	0,127462	-0,113428	0,302066	18,794872	1,023800	0,251588	0,127462	-0,113428	0,302066	18,794872	1,023800
14:58:38,89	0,504962	3,275927	-0,048989	-0,593040	-0,908018	-0,159989	0,251481	0,128224	-0,114204	10,338607	-0,933323	1,034524	-0,838004	-2,876483	-1,287154	-26,381827	9,509178	13,149704	0,251481	0,128224	-0,114204	0,273045	18,807901	1,034524	0,251481	0,128224	-0,114204	0,273045	18,807901	1,034524
14:58:38,94	0,504962	3,275927	-0,048989	-0,593040	-0,908018	-0,159989	0,250608	0,129178	-0,113988	10,393298	-0,891074	0,985863	-0,838818	-2,878408	-1,288168	-26,396425	9,513917	13,179267	0,250608	0,129178	-0,113988	0,252818	18,781649	0,985863	0,250608	0,129178	-0,113988	0,252818	18,781649	0,985863
14:58:38,99	0,504962	3,275927	-0,048989	-0,593040	-0,908018	-0,159989	0,252682	0,128921	-0,115001	10,383110	-0,983913	1,015427	-0,837707	-2,876560	-1,285890	-26,427366	9,498802	13,134575	0,252682	0,128921	-0,115001	0,262833	18,851623	1,015427	0,252682	0,128921	-0,115001	0,262833	18,851623	1,015427
14:58:39,04	0,504962	3,275927	-0,048989	-0,593040	-0,908018	-0,159989	0,250526	0,128882	-0,112724	10,409664	-0,852585	0,970734	-0,837057	-2,880215	-1,287785	-26,398833	9,489857	13,158944	0,250526	0,128882	-0,112724	0,292417	18,813738	0,970734	0,250526	0,128882	-0,112724	0,292417	18,813738	0,970734
14:58:39,09	0,504962	3,275927	-0,048989	-0,593040	-0,908018	-0,159989	0,253367	0,126492	-0,114619	10,278854	-1,029453	0,995104	-0,835866	-2,878794	-1,290106	-26,381183	9,484441	13,170108	0,253367	0,126492	-0,114619	0,349238	18,859818	0,995104	0,253367	0,126492	-0,114619	0,349238	18,859818	0,995104
14:58:39,14	0,504962	3,275927	-0,048989	-0,593040	-0,908018	-0,159989	0,251540	0,126171	-0,116939	10,258022	-0,952465	1,006268	-0,838862	-2,881746	-1,288950	-26,422959	9,507594	13,169620	0,251540	0,126171	-0,116939	0,353612	18,793421	1,006268	0,251540	0,126171	-0,116939	0,353612	18,793421	1,006268
14:58:39,19	0,504962	3,275927	-0,048989	-0,593040	-0,908018	-0,159989	0,255594	0,127289	-0,115784	10,317017	-1,115543	1,005780	-0,842316	-2,882151	-1,288561	-26,407985	9,565626	13,165586	0,255594	0,127289	-0,115784	0,324810	18,948620	1,005780	0,255594	0,127289	-0,115784	0,324810	18,948620	1,005780
14:58:39,24	0,504962	3,275927	-0,048989	-0,593040	-0,908018	-0,159989	0,257672	0,130078	-0,115394	10,404274	-1,207551	1,001746	-0,837630	-2,876989	-1,287409	-26,395629	9,524759	13,160180	0,257672	0,130078	-0,115394	0,193172	19,019736	1,001746	0,257672	0,130078	-0,115394	0,193172	19,019736	1,001746
14:58:39,29	0,504962	3,275927	-0,048989	-0,593040	-0,908018	-0,159989	0,250859	0,128601	-0,114243	10,356709	-0,884390	0,996339	-0,838254	-2,881239	-1,290506	-26,415151	9,521088	13,166254	0,250859	0,128601	-0,114243	0,261513	18,808047	0,996339	0,250859	0,128601	-0,114243	0,261513	18,808047	0,996339
14:58:39,34	0,504962	3,275927	-0,048989	-0,593040	-0,908018	-0,159989	0,254851	0,127017	-0,117339	10,287252	-1,076921	1,002413	-0,838866	-2,881708	-1,287412	-26,434072	9,520586	13,154684	0,254851	0,127017	-0,117339	0,316444	18,928916	1,002413	0,254851	0,127017	-0,117339	0,316444	18,928916	1,002413
14:58:39,39	0,504962	3,275927	-0,048989	-0,593040	-0,908018	-0,159989	0,255564	0,127312	-0,114246	10,312485	-1,097822	0,990844	-0,839974	-2,879904	-1,287039	-26,397271	9,509498	13,124728	0,255564	0,127312	-0,114246	0,318523	18,963925	0,990844	0,255564	0,127312	-0,114246	0,318523	18,963925	0,990844
14:58:39,44	0,504962	3,275927	-0,048989	-0,593040	-0,908018	-0,159989	0,254556	0,129174	-0,113872	10,400515	-1,082825	0,960888	-0,839980	-2,877637	-1,286252	-26,404209	9,545118	13,154868	0,254556	0,129174	-0,113872	0,260380	18,899800	0,960888	0,254556	0,129174	-0,113872	0,260380	18,899800	0,960888
14:58:39,49	0,504962	3,275927	-0,048989	-0,593040	-0,908018	-0,159989	0,252595	0,130312	-0,113085	10,432333	-0,957045	0,991028	-0,837702	-2,879702	-1,285455	-26,436302	9,521776	13,183124	0,252595	0,130312	-0,113085	0,202833	18,871657	0,991028	0,252595	0,130312	-0,113085	0,202833	18,871657	0,991028
14:58:39,54	0,504962	3,275927	-0,048989	-0,593040	-0,908018	-0,159989	0,253245	0,127307	-0,112289	10,312324	-0,974708	1,019284	-0,838861	-2,879670	-1,286243	-26,430490	9,530254	13,169084	0,253245	0,127307	-0,112289	0,318732	18,904998	1,019284	0,253245	0,127307	-0,112289	0,318732	18,904998	1,019284
14:58:39,59	0,504962	3,275927	-0,048989	-0,593040	-0,908018	-0,159989	0,253797	0,128327	-0,113076	10,355103	-1,004205	1,005244	-0,838533	-2,880321	-1,289738	-26,413830	9,538580	13,157942	0,253797	0,128327	-0,113076	0,281461	18,918832	1,005244	0,253797	0,128327	-0,113076	0,281461	18,918832	1,005244
14:58:39,64	0,504962	3,275927	-0,048989	-0,593040	-0,908018	-0,159989	0,254196	0,127716	-0,116572	10,307825	-1,035258	0,994102	-0,841804	-2,879830	-1,285459	-26,442710	9,569476	13,188837	0,254196	0,127716	-0,116572	0,282094	18,919159	0,994102	0,254196	0,127716	-0,116572	0,282094	18,919159	0,994102
14:58:39,69	0,504962	3,275927	-0,048989	-0,593040	-0,908018	-0,159989	0,255407	0,130795	-0,112293	10,455612	-1,057758	1,024997	-0,836485	-2,880777	-1,285866	-26,435665	9,552155	13,145630	0,255407	0,130795	-0,112293	0,188186	18,991703	1,024997	0,255407	0,130795	-0,112293	0,188186	18,991703	1,024997
14:58:39,74	0,504962	3,275927	-0,048989	-0,593040	-0,908018	-0,159989	0,253568	0,125716	-0,112699	10,202947	-0,976865	0,981790	-0,836540	-2,880099	-1,287015	-26,449695	9,542419	13,180169	0,253568	0,125716	-0,112699	0,334274	18,928194	0,981790	0,253568	0,125716	-0,112699	0,334274	18,928194	0,981790
14:58:39,79	0,504962	3,275927	-0,048989	-0,593040	-0,908018	-0,159989	0,253008	0,126102	-0,113849	10,238491	-0,940488	1,016329	-0,840100	-2,880478	-1,287424	-26,479956	9,593962	13,176863	0,253008	0,126102	-0,113849	0,339480	18,920650	1,016329	0,253008	0,126102	-0,113849	0,339480	18,920650	1,016329
14:58:39,84	0,504962	3,275927	-0,048989	-0,593040	-0,908018	-0,159989	0,255116	0,128995	-0,114257	10,359415	-0,998110	1,013023	-0,836579	-2,880307	-1,286643	-26,461749	9,516476	13,164662	0,255116	0,128995	-0,114257	0,233311	19,028482	1,013023	0,255116	0,128995	-0,114257	0,233311	19,028482	1,013023
14:58:39,89	0,504962	3,275927	-0,048989	-0,593040	-0,908018	-0,159989	0,253207	0,126032	-0,113476	10,263340	-0,953348	1,000822	-0,834727	-2,880287	-1,286248	-26,439269	9,560427	13,156231	0,253207	0,126032	-0,113476	0,369833	18,923380	1,000822	0,253207	0,126032	-0,113476	0,369833	18,923380	1,000822
14:58:39,94	0,504962	3,275927	-0,048989	-0,593040	-0,908018	-0,159989	0,252264	0,124438	-0,113081	10,131130	-0,901810	0,992391	-0,835318	-2,879345	-1,288191	-26,429302	9,546744	13,156911	0,252264	0,124438	-0,113081	0,362781	18,900901	0,992391	0,252264	0,124438	-0,113081	0,362781	18,900901	0,992391
14:58:39,99	0,504962	3,275927	-0,048989	-0,593040	-0,908018	-0,159989	0,251743	0,125421	-0,115025	10,189140	-0,890224	0,993070	-0,835902	-2,879741	-1,281250	-26,459075	9,578705	13,100561	0,251743	0,125421	-0,115025	0,343583	18,871637	0,993070	0,251743	0,125421	-0,115025	0,343583	18,871637	0,993070
14:58:40,05	0,504962	3,275927	-0,048989	-0,593040	-0,908018	-0,159989	0,252379	0,125728	-0,108083	10,192296	-0,881485	0,936720	-0,838897	-2,880534	-1,285887	-26,474392	9,591915	13,146934	0,252379	0,125728	-0,108083	0,322663	18,930233	0,936720	0,252379	0,125728	-0,108083	0,322663	18,930233	0,936720
14:58:40,10	0,504962	3,275927	-0,048989	-0,593040	-0,908018	-0,159989	0,254562	0,127926	-0,112721	10,302795	-0,975159	0,983094	-0,837165	-2,878226	-1,287453	-26,475213	9,570839	13,143017	0,254562	0,127926	-0,112721	0,260641	19,007966	0,983094	0,254562	0,127926	-0,112721	0,260641	19,007966	0,983094
14:58:40,15	0,504962	3,275927	-0,048989	-0,593040	-0,908018	-0,159989	0,251698	0,127580	-0,114286	10,303494	-0,836059	0,979176	-0,841248	-2,877261	-1,282401	-26,476348	9,612136	13,155250	0,251698	0,127580	-0,114286	0,288460	18,922244	0,979176	0,251698	0,127580	-0,114286	0,288460	18,922244	0,979176
14:58:40,20	0,504962	3,275927	-0,048989	-0,593040	-0,908018	-0,159989	0,252904	0,131598	-0,109235	10,477256	-0,877119	0,991410	-0,997375	-2,761662	-1,312657	-20,191917	17,900833	13,069191	0,252904	0,131598	-0,109235	0,146775	18,975824	0,991410	0,252904	0,131598	-0,109235	0,146775	18,975824	0,991410
14:58:40,25	0,504962	3,275927	-0,048989	-0,593040	-0,908018	-0,159989	0,230856	0,324607	-0,139490	10,193275	-1,028761	0,905351	-0,959396	-2,817280	-1,253516	-23,479604	15,019614	13,113523	0,230856	0,324607	-0,139490	-15,288390	17,093432	0,905351	0,230856	0,324607	-0,139490	-15,288390	17,093432	0,905351
14:58:40,30	0,504962	3,275927	-0,048989	-0,593040	-0,908018	-0,159989	0,260032	0,263908	-0,080349	11,175970	-1,139320	0,949683	-0,893440	-2,884219	-1,119267	-27,924048	10,059830	13,419157	0,260032	0,263908	-0,080349	-9,540812	19,273215	0,949683	0,260032	0,263908	-0,080349	-9,540812	19,273215	0,949683
14:58:40,35	0,504962	3,275927	-0,048989	-0,593040	-0,908018	-0,159989	0,285025	0,173319	0,053900	12,982847	-1,069842	1,255317	-0,748760	-2,977693	-1,131769	-33,197236	2,267000	13,639777	0,285025	0,173319	0,053900	-0,622678	21,304633	1,255317	0,285025	0,173319	0,053900	-0,622678	21,304633	1,255317
14:58:40,40	0,504986	3,275918	-0,048987	-0,693045	-0,908002	-0,160024	0,293636	0,001285	0,041398	13,422489	-0,847306	1,475936	-0,815797	-2,935971	-1,113603	-31,146022	5,425784	13,664667	0,293636	0,001285	0,041398	13,321587	22,203117	1,475936	0,293636	0,001285	0,041398	13,321587	22,203117	1,475936
14:58:40,45	0,504986	3,275918	-0,048987	-0,693045	-0,908002	-0,160024	0,291023	0,080202	0,059564	13,764935	-0,908433	1,500827	-0,811845	-2,934190	-1,107437	-31,239816	5,439812	13,653586	0,291023	0,080202	0,059564	7,469117	21,936859	1,500827	0,291023	0,080202	0,059564	7,469117	21,936859	1,500827
14:58:40,50	0,504986	3,275918	-0,048987	-0,693045	-0,908002	-0,160024	0,287505	0,077670	0,065730	13,668027	-0,637243	1,489746	-0,813628	-2,935232	-1,103937	-31,261474	5,457650	13,666323	0,287505	0,077670	0,065730	7,570959	21,931867	1,489746	0,287505	0,077670	0,065730	7,570959	21,931867	1,489746
14:58:40,55	0,504986	3,275918	-0,048987	-0,693045	-0,908002	-0,160024	0,289299	0,078693	0,069230	13,716620	-0,702855	1,502483	-0,816634	-2,937208	-1,102009	-31,292807	5,438593	13,659203	0,289299	0,078693	0,069230	7,539222	22,007083	1,502483	0,289299	0,078693	0,069230	7,539222	22,007083	1,502483
14:58:40,60	0,504986	3,275918	-0,048987	-0,693045	-0,908002	-0,160024	0,292512	0,080309	0,071158	13,832801	-0,852354	1,495363	-0,817270	-2,938916	-1,101658	-31,352011	5,522409	13,637694	0,292512	0,080309	0,071158	7,528580	22,109850	1,495363	0,292512	0,080309	0,071158	7,528580	22,109850	1,495363
14:58:40,65	0,504986	3,275918	-0,048987	-0,693045	-0,908002	-0,160024	0,294309	0,080005	0,071509	13,774049	-0,852615	1,473854	-0,816712	-2,937845	-1,098948	-31,346554	5,454893	13,624391	0,294309	0,080005	0,071509	7,493630	22,250649	1,473854	0,294309	0,080005	0,071509	7,493630	22,250649	1,473854
14:58:40,70	0,504986	3,275918	-0,048987	-0,693045	-0,908002	-0,160024	0,293102	0,080057	0,074219	13,832483	-0,828353	1,460551	-0,814417	-2,940421	-1,100901	-31,389842	5,484969	13,619734	0,293102	0,080057	0,074219	7,548000	22,180189	1,460551	0,293102	0,080057	0,074219	7,548000	22,180189	1,460551
14:58:40,75	0,504986	3,275918	-0,048987	-0,693045	-0,908002	-0,160024	0,294187	0,076782	0,072266	13,657779	-0,832203	1,455894	-0,814524	-2,939393	-1,100120	-31,433405	5,483389	13,656129	0,294187	0,076782	0,072266	7,630385	22,261445	1,455894	0,294187	0,076782	0,072266	7,630385	22,261445	1,455894
14:58:40,80	0,504986	3,275918	-0,048987	-0,693045	-0,908002	-0,160024	0,293349	0,077389	0,073046	13,712463	-0,751726	1,492289	-0,815624	-2,940360	-1,101670	-31,415461	5,534069	13,648488	0,293349	0,077389	0,073046	7,637465	22,276193	1,492289	0,293349	0,077389	0,073046	7,637465	22,276193	1,492289
14:58:40,85	0,504986	3,275918	-0,048987	-0,693045	-0,908002	-0,160024	0,294737	0,077858	0,071497	13,684009	-0,814105	1,484647	-0,816868	-2,939986	-1,101702	-31,436101	5,500381	13,623255	0,294737	0,077858	0,071497	7,572165	22,322777	1,484647	0,294737	0,077858	0,071497	7,572165	22,322777	1,484647
14:58:40,90	0,504986	3,275918	-0,048987	-0,693045	-0,908002	-0,160024	0,295035	0,079122	0,071465	13,789225	-0,828555	1,459415	-0,816845	-2,941731	-1,100157	-31,449856	5,542664	13,609020	0,295035	0,079122	0,071465	7,578167	22,331696	1,459415	0,295035	0,079122	0,071465	7,578167	22,331696	1,459415
14:58:40,95	0,504986	3,275918	-0,048987	-0,693045	-0,908002	-0,160024	0,296535	0,078230	0,073010	13,713109	-0,873498	1,445180	-0,816369	-2,938566	-1,102107	-31,486671	5,543101	13,640222	0,296535	0,078230	0,073010	7,572059	22,404498	1,445180	0,296535	0,078230	0,073010	7,572059	22,404498	1,445180
14:58:41,00	0,504986	3,275918	-0,048987	-0,693045	-0,908002	-0,160024	0,293556	0,079400	0,071060	13,791956	-0,686494	1,476381	-0,813424	-2,936472	-1,099791	-31,476838	5,510340	13,619101	0,293556	0,079400	0,071060	7,559094	22,357659	1,476381	0,293556	0,079400	0,071060	7,559094	22,357659	1,476381
14:58:41,05	0,504986	3,275918	-0,048987	-0,693045	-0,908002	-0,160024	0,290269	0,077896	0,073376	13,737251	-0,540485	1,455261	-0,813389	-2,939609	-1,102889	-31,468687	5,523389	13,611171	0,290269	0,077896	0,073376	7,622382	22,245666	1,455261	0,290269	0,077896	0,073376	7,622382	22,245666	1,455261
14:58:41,10	0,504986	3,275918	-0,048987	-0,693045	-0,908002	-0,160024	0,292969	0,076298	0,070277	13,638764	-0,681399	1,447331	-0,819966	-2,940002	-1,100214	-31,532614	5,555795	13,600353	0,292969	0,076298	0,070277	7,649360	22,316672	1,447331	0,292969	0,076298	0,070277	7,649360	22,316672	1,447331
14:58:41,15	0,504986	3,275918	-0,048987	-0,693045	-0,908002	-0,160024	0,296598	0,081797	0,072953	13,928591	-0,798532	1,436512	-0,813467	-2,941752	-1,098629	-31,517896	5,520399	13,608657	0,296598	0,081797	0,072953	7,507545	22,484401	1,436512	0,296598	0,081797	0,072953	7,507545	22,484401	1,436512
14:58:41,20	0,504986	3,275918	-0,048987	-0,693045	-0,908002	-0,160024	0,294864	0,075293	0,074538	13,613697	-0,738826	1,444817	-0,818703	-2,942269	-1,098594	-31,486170	5,524785	13,641385	0,294864	0,075293	0,074538	7,703187	22,408014	1,444817	0,294864	0,075293	0,074538	7,703187	22,408014	1,444817
14:58:41,25	0,504986	3,275918	-0,048987	-0,693045	-0,908002	-0,160024	0,297929	0,079570	0,074572	13,816418	-0,923493	1,477545	-0,816358	-2,941548	-1,099391	-31,488562	5,517362	13,617943	0,297929	0,079570	0,074572	7,570196	22,463958	1,477545	0,297929	0,079570	0,074572	7,570196	22,463958	1,477545
14:58:41,30	0,504986	3,275918	-0,048987	-0,693045	-0,908002	-0,160024	0,296133	0,077900	0,073776	13,737194	-0,831736	1,454102	-0,816962	-2,942149	-1,100976	-31,514240	5,565367	13,591444	0,296133	0,077900	0,073776	7,622080	22,414721	1,454102	0,296133	0,077900	0,073776	7,622080	22,414721	1,454102
14:58:41,35	0,504986	3,275918	-0,048987	-0,693045	-0,908002	-0,160024	0,296955	0,078122	0,072191	13,720051	-0,828243	1,427604	-0,817658	-2,940298	-1,102144	-31,557051	5,577679	13,627060	0,296955	0,078122	0,072191	7,587439	22,482746	1,427604	0,296955	0,078122	0,072191	7,587439	22,482746	1,427604
14:58:41,40	0,504986	3,275918	-0,048987	-0,693045	-0,908002	-0,160024	0,295701	0,079650	0,071023	13,810247	-0,719782	1,463220	-0,815835	-2,941413	-1,100183	-31,533681	5,566613	13,625422	0,295701	0,079650	0,071023	7,557691	22,492735	1,463220	0,295701	0,079650	0,071023	7,557691	22,492735	1,463220
14:58:41,45	0,504986	3,275918	-0,048987	-0,693045	-0,908002	-0,160024	0,295754	0,077514	0,072984	13,697036	-0,748327	1,461582	-0,815860	-2,944962	-1,099806	-31,549609	5,540843	13,599774	0,295754	0,077514	0,072984	7,612212	22,468376	1,461582	0,295754	0,077514	0,072984	7,612212	22,468376	1,461582
14:58:41,50	0,504986	3,275918	-0,048987	-0,693045	-0,908002	-0,160024	0,298840	0,075761	0,073361	13,636173	-0,907899	1,435934	-0,813540	-2,940496	-1,100218	-31,569307	5,585160	13,602710	0,298840	0,075761	0,073361	7,688942	22,551070	1,435934	0,298840	0,075761	0,073361	7,688942	22,551070	1,435934
14:58:41,55	0,504986	3,275918	-0,048987	-0,693045	-0,908002	-0,160024	0,293812	0,075985	0,072949	13,619298	-0,607228	1,438870	-0,816473	-2,943207	-1,097099	-31,569953	5,566177	13,604147	0,293812	0,075985	0,072949	7,654471	22,457045	1,438870	0,293812	0,075985	0,072949	7,654471	22,457045	1,438870
14:58:41,60	0,504986	3,275918	-0,048987	-0,693045	-0,908002	-0,160024	0,297628	0,077170	0,076067	13,697652	-0,814549	1,440307	-0,817103	-2,941210	-1,099445	-31,589505	5,597852	13,611822	0,297628	0,077170	0,076067	7,639846	22,549216	1,440307	0,297628	0,077170	0,076067	7,639846	22,549216	1,440307
14:58:41,65	0,504986	3,275918	-0,048987	-0,693045	-0,908002	-0,160024	0,296213	0,078714	0,073722	13,760299	-0,708215	1,447982	-0,818424	-2,944658	-1,098064	-31,579273	5,542408	13,614418	0,296213	0,078714	0,073722	7,581268	22,544497	1,447982	0,296213	0,078714	0,073722	7,581268	22,544497	1,447982
14:58:41,70	0,504986	3,275918	-0,048987	-0,693045	-0,908002	-0,160024	0,299859	0,078134	0,075103	13,773034	-0,934410	1,450577	-0,821227	-2,941671	-1,101362	-31,580282	5,590425	13,645791	0,299859	0,078134	0,075103	7,639540	22,604542	1,450577	0,299859	0,078134	0,075103	7,639540	22,604542	1,450577
14:58:41,75	0,504986	3,275918	-0,048987	-0,693045	-0,908002	-0,160024	0,298674	0,082055	0,071805	13,935843	-0,847885	1,481951	-0,814726	-2,944501	-1,100222	-31,587516	5,590653	13,587741	0,298674	0,082055	0,071805	7,494557	22,598011	1,481951	0,298674	0,082055	0,071805	7,494557	22,598011	1,481951
14:58:41,80	0,504986	3,275918	-0,048987	-0,693045	-0,908002	-0,160024	0,297874	0,075010	0,072945	13,572934	-0,799938	1,423901	-0,814206	-2,943603	-1,100212	-31,606076	5,568557	13,616512	0,297874	0,075010	0,072945	7,684663	22,583205	1,423901	0,297874	0,075010	0,072945	7,684663	22,583205	1,423901
14:58:41,85	0,504986	3,275918	-0,048987	-0,693045	-0,908002	-0,160024	0,296836	0,075008	0,072955	13,601281	-0,740933	1,452672	-0,815362	-2,942241	-1,098290	-31,605455	5,589999	13,596645	0,296836	0,075008	0,072955	7,713114	22,560722	1,452672	0,296836	0,075008	0,072955	7,713114	22,560722	1,452672
14:58:41,90	0,504986	3,275918	-0,048987	-0,693045	-0,908002	-0,160024	0,296235	0,076690	0,074876	13,669820	-0,699488	1,432805	-0,816511	-2,943175	-1,098683	-31,586784	5,562851	13,576105	0,296235	0,076690	0,074876	7,649684	22,554974	1,432805	0,296235	0,076690	0,074876	7,649684	22,554974	1,432805
14:58:41,95	0,504986	3,275918	-0,048987	-0,693045	-0,908002	-0,160024	0,297619	0,077218	0,074483	13,711491	-0,801173	1,412265	-0,813524	-2,945526	-1,097081	-31,569236	5,553107	13,608721	0,297619	0,077218	0,074483	7,649847	22,561892	1,412265	0,297619	0,077218	0,074483	7,649847	22,561892	1,412265
14:58:42,00	0,504986	3,275918	-0,048987	-0,693045	-0,908002	-0,160024	0,298161	0,073456	0,076085	13,515518	-0,849440	1,444881	-0,814777	-2,942628	-1,100976	-31,590337	5,564654	13,631271	0,298161	0,073456	0,076085	7,749211	22,556194	1,444881	0,298161	0,073456	0,076085	7,749211	22,556194	1,444881
14:58:42,05	0,504986	3,275918	-0,048987	-0,693045	-0,908002	-0,160024	0,296278	0,075990	0,072191	13,647838	-0,727471	1,467431	-0,815441	-2,942367	-1,098692	-31,634257	5,567305	13,596426	0,296278	0,075990	0,072191	7,682609	22,530339	1,467431	0,296278	0,075990	0,072191	7,682609	22,530339	1,467431
14:58:42,10	0,504986	3,275918	-0,048987	-0,693045	-0,908002	-0,160024	0,296384	0,076696	0,074475	13,704183	-0,693636	1,432586	-0,812447	-2,944665	-1,097489	-31,616482	5,564010	13,614963	0,296384	0,076696	0,074475	7,683581	22,572517	1,432586	0,296384	0,076696	0,074475	7,683581	22,572517	1,432586
14:58:42,15	0,504986	3,275918	-0,048987	-0,693045	-0,908002	-0,160024	0,296877	0,072954	0,075677	13,503573	-0,736302	1,451123	-0,820652	-2,940613	-1,099064	-31,598039	5,607204	13,616298	0,296877	0,072954	0,075677	7,776705	22,568534	1,451123	0,296877	0,072954	0,075677	7,776705	22,568534	1,451123
14:58:42,20	0,504986	3,275918	-0,048987	-0,693045	-0,908002	-0,160024	0,297470	0,082086	0,074103	13,931799	-0,761538	1,452458	-0,816226	-2,943229	-1,102468	-31,609044	5,641743	13,596951	0,297470	0,082086	0,074103	7,488084	22,589886	1,452458	0,297470	0,082086	0,074103	7,488084	22,589886	1,452458
14:58:42,25	0,504986	3,275918	-0,048987	-0,693045	-0,908002	-0,160024	0,297523	0,076944	0,070699	13,640033	-0,737453	1,433111	-0,814160	-2,944225	-1,100217	-31,591906	5,578284	13,597216	0,297523	0,076944	0,070699	7,599924	22,618069	1,433111	0,297523	0,076944	0,070699	7,599924	22,618069	1,433111
14:58:42,30	0,504986	3,275918	-0,048987	-0,693045	-0,908002	-0,160024	0,297353	0,074657	0,072950	13,567500	-0,775185	1,433376	-0,815449	-2,945483	-1,100200	-31,643139	5,583740	13,645949	0,297353	0,074657	0,072950	7,706917	22,566994	1,433376	0,297353	0,074657	0,072950	7,706917	22,566994	1,433376
14:58:42,35	0,504986	3,275918	-0,048987	-0,693045	-0,908002	-0,160024	0,299086	0,075145	0,072967	13,613762	-0,818228	1,482109	-0,816005	-2,943276	-1,100615	-31,621559	5,573209	13,611958	0,299086	0,075145	0,072967	7,714878	22,660028	1,482109	0,299086	0,075145	0,072967	7,714878	22,660028	1,482109
14:58:42,40	0,504986	3,275918	-0,048987	-0,693045	-0,908002	-0,160024	0,297453	0,076730	0,072552	13,694521	-0,757252	1,448118	-0,817125	-2,943747	-1,097896	-31,618121	5,620743	13,606682	0,297453	0,076730	0,072552	7,671202	22,592792	1,448118	0,297453	0,076730	0,072552	7,671202	22,592792	1,448118
14:58:42,45	0,504986	3,275918	-0,048987	-0,693045	-0,908002	-0,160024	0,298421	0,077464	0,075271	13,689818	-0,786788	1,442842	-0,814234	-2,943655	-1,099828	-31,617591	5,562088	13,616177	0,298421	0,077464	0,075271	7,608859	22,639228	1,442842	0,298421	0,077464	0,075271	7,608859	22,639228	1,442842
14:58:42,50	0,504986	3,275918	-0,048987	-0,693045	-0,908002	-0,160024	0,296895	0,075006	0,073339	13,612528	-0,737254	1,452337	-0,817726	-2,944624	-1,099063	-31,627910	5,633138	13,607656	0,296895	0,075006	0,073339	7,724530	22,569019	1,452337	0,296895	0,075006	0,073339	7,724530	22,569019	1,452337
14:58:42,55	0,504986	3,275918	-0,048987	-0,693045	-0,908002	-0,160024	0,299481	0,077546	0,074104	13,688219	-0,827252	1,443816	-0,815260	-2,944340	-1,097776	-31,611163	5,587507	13,582289	0,299481	0,077546	0,074104	7,600858	22,682003	1,443816	0,299481	0,077546	0,074104	7,600858	22,682003	1,443816
14:58:42,60	0,504986	3,275918	-0,048987	-0,693045	-0,908002	-0,160024	0,298002	0,075552	0,075390	13,615680	-0,787653	1,418449	-0,813030	-2,944838	-1,097100	-31,623066	5,589386	13,620325	0,298002	0,075552	0,075390	7,684840	22,605485	1,418449	0,298002	0,075552	0,075390	7,684840	22,605485	1,418449
14:58:42,65	0,504986	3,275918	-0,048987	-0,693045	-0,908002	-0,160024	0,297318	0,073372	0,076067	13,506652	-0,740838	1,456485	-0,814829	-2,945811	-1,099423	-31,633273	5,587604	13,635867	0,297318	0,073372	0,076067	7,746931	22,598607	1,456485	0,297318	0,073372	0,076067	7,746931	22,598607	1,456485
14:58:42,70	0,504986	3,275918	-0,048987	-0,693045	-0,908002	-0,160024	0,299060	0,074443	0,073743	13,568976	-0,823507	1,472027	-0,818418	-2,946692	-1,096348	-31,670952	5,590595	13,614348	0,299060	0,074443	0,073743	7,725204	22,652735	1,472027	0,299060	0,074443	0,073743	7,725204	22,652735	1,472027
14:58:42,75	0,504986	3,275918	-0,048987	-0,693045	-0,908002	-0,160024	0,301618	0,077112	0,076818	13,723996	-0,922349	1,450507	-0,815438	-2,946680	-1,099840	-31,654260	5,606462	13,607636	0,301618	0,077112	0,076818	7,670733	22,754626	1,450507	0,301618	0,077112	0,076818	7,670733	22,754626	1,450507
14:58:42,80	0,504986	3,275918	-0,048987	-0,693045	-0,908002	-0,160024	0,300117	0,074536	0,073327	13,567999	-0,850842	1,443795	-0,818984	-2,944082	-1,101429	-31,653640	5,609112	13,584227	0,300117	0,074536	0,073327	7,716889	22,708338	1,443795	0,300117	0,074536	0,073327	7,716889	22,708338	1,443795
14:58:42,85	0,504986	3,275918	-0,048987	-0,693045	-0,908002	-0,160024	0,299641	0,078906	0,071738	13,792634	-0,825287	1,420387	-0,815481	-2,943521	-1,099060	-31,656757	5,583642	13,631142	0,299641	0,078906	0,071738	7,598479	22,696505	1,420387	0,299641	0,078906	0,071738	7,598479	22,696505	1,420387
14:58:42,90	0,504986	3,275918	-0,048987	-0,693045	-0,908002	-0,160024	0,297403	0,076153	0,074107	13,673093	-0,718961	1,467302	-0,814875	-2,943297	-1,099094	-31,649856	5,571175	13,582379	0,297403	0,076153	0,074107	7,695049	22,627169	1,467302	0,297403	0,076153	0,074107	7,695049	22,627169	1,467302
14:58:42,95	0,504986	3,275918	-0,048987	-0,693045	-0,908002	-0,160024	0,296906	0,075741	0,074073	13,658974	-0,705346	1,418539	-0,815524	-2,946859	-1,099842	-31,683290	5,577318	13,621496	0,296906	0,075741	0,074073	7,713335	22,601799	1,418539	0,296906	0,075741	0,074073	7,713335	22,601799	1,418539
14:58:43,00	0,504986	3,275918	-0,048987	-0,693045	-0,908002	-0,160024	0,300315	0,074522	0,073324	13,607001	-0,850591	1,457655	-0,811935	-2,944757	-1,100255	-31,656711	5,577473	13,578805	0,300315	0,074522	0,073324	7,757026	22,724166	1,457655	0,300315	0,074522	0,073324	7,757026	22,724166	1,457655
14:58:43,05	0,504986	3,275918	-0,048987	-0,693045	-0,908002	-0,160024	0,296700	0,072465	0,072912	13,486601	-0,685551	1,414964	-0,814856	-2,945630	-1,100632	-31,655162	5,606960	13,593864	0,296700	0,072465	0,072912	7,798120	22,605428	1,414964	0,296700	0,072465	0,072912	7,798120	22,605428	1,414964
14:58:43,10	0,504986	3,275918	-0,048987	-0,693045	-0,908002	-0,160024	0,298917	0,074557	0,072534	13,569110	-0,787399	1,430024	-0,814885	-2,943034	-1,098313	-31,665889	5,606888	13,597786	0,298917	0,074557	0,072534	7,716351	22,677562	1,430024	0,298917	0,074557	0,072534	7,716351	22,677562	1,430024
14:58:43,15	0,504986	3,275918	-0,048987	-0,693045	-0,908002	-0,160024	0,296684	0,075880	0,074853	13,643330	-0,662026	1,433946	-0,816048	-2,944538	-1,098689	-31,655625	5,589546	13,601775	0,296684	0,075880	0,074853	7,686720	22,627640	1,433946	0,296684	0,075880	0,074853	7,686720	22,627640	1,433946
14:58:43,20	0,504986	3,275918	-0,048987	-0,693045	-0,908002	-0,160024	0,298567	0,076136	0,074477	13,666514	-0,777545	1,437934	-0,815979	-2,947487	-1,099441	-31,617859	5,553991	13,595434	0,298567	0,076136	0,074477	7,689829	22,660001	1,437934	0,298567	0,076136	0,074477	7,689829	22,660001	1,437934
14:58:43,25	0,504986	3,275918	-0,048987	-0,693045	-0,908002	-0,160024	0,301087	0,074602	0,073726	13,598634	-0,959022	1,431594	-0,813724	-2,946987	-1,099855	-31,678324	5,598548	13,598199	0,301087	0,074602	0,073726	7,742400	22,676274	1,431594	0,301087	0,074602	0,073726	7,742400	22,676274	1,431594
14:58:43,30	0,504986	3,275918	-0,048987	-0,693045	-0,908002	-0,160024	0,299526	0,072899	0,073312	13,501714	-0,803224	1,434358	-0,814893	-2,941117	-1,098331	-31,662706	5,597024	13,583196	0,299526	0,072899	0,073312	7,779178	22,709559	1,434358	0,299526	0,072899	0,073312	7,779178	22,709559	1,434358
14:58:43,35	0,504986	3,275918	-0,048987	-0,693045	-0,908002	-0,160024	0,295027	0,076846	0,074836	13,700481	-0,583568	1,419356	-0,814286	-2,945258	-1,099853	-31,664838	5,610825	13,603457	0,295027	0,076846	0,074836	7,668087	22,576050	1,419356	0,295027	0,076846	0,074836	7,668087	22,576050	1,419356
14:58:43,40	0,504986	3,275918	-0,048987	-0,693045	-0,908002	-0,160024	0,298310	0,074250	0,073314	13,554609	-0,745517	1,439617	-0,817824	-2,947080	-1,099879	-31,661288	5,568332	13,562432	0,298310	0,074250	0,073314	7,725993	22,671786	1,439617	0,298310	0,074250	0,073314	7,725993	22,671786	1,439617
14:58:43,45	0,504986	3,275918	-0,048987	-0,693045	-0,908002	-0,160024	0,301656	0,076403	0,073288	13,701596	-0,943873	1,398592	-0,813186	-2,942705	-1,100244	-31,681496	5,582724	13,622915	0,301656	0,076403	0,073288	7,703960	22,736155	1,398592	0,301656	0,076403	0,073288	7,703960	22,736155	1,398592
14:58:43,50	0,504986	3,275918	-0,048987	-0,693045	-0,908002	-0,160024	0,295548	0,074574	0,072923	13,604110	-0,601556	1,459075	-0,816072	-2,947000	-1,099858	-31,678358	5,609116	13,598132	0,295548	0,074574	0,072923	7,750078	22,598988	1,459075	0,295548	0,074574	0,072923	7,750078	22,598988	1,459075
14:58:43,55	0,504986	3,275918	-0,048987	-0,693045	-0,908002	-0,160024	0,300711	0,074926	0,073309	13,598002	-0,859549	1,434292	-0,814889	-2,944331	-1,099858	-31,666213	5,603685	13,603279	0,300711	0,074926	0,073309	7,716318	22,746284	1,434292	0,300711	0,074926	0,073309	7,716318	22,746284	1,434292
14:58:43,60	0,504986	3,275918	-0,048987	-0,693045	-0,908002	-0,160024	0,297808	0,075235	0,073308	13,612725	-0,721812	1,439439	-0,817251	-2,943714	-1,099074	-31,669043	5,611027	13,622130	0,297808	0,075235	0,073308	7,706748	22,656113	1,439439	0,297808	0,075235	0,073308	7,706748	22,656113	1,439439
14:58:43,65	0,504986	3,275918	-0,048987	-0,693045	-0,908002	-0,160024	0,298455	0,077590	0,074093	13,730199	-0,749315	1,458290	-0,814897	-2,948373	-1,101035	-31,678890	5,594110	13,574146	0,298455	0,077590	0,074093	7,639419	22,679372	1,458290	0,298455	0,077590	0,074093	7,639419	22,679372	1,458290
14:58:43,70	0,504986	3,275918	-0,048987	-0,693045	-0,908002	-0,160024	0,301313	0,073222	0,072132	13,522645	-0,897888	1,410306	-0,813719	-2,943046	-1,099089	-31,665959	5,595098	13,598080	0,301313	0,073222	0,072132	7,774741	22,755191	1,410306	0,301313	0,073222	0,072132	7,774741	22,755191	1,410306
14:58:43,75	0,504986	3,275918	-0,048987	-0,693045	-0,908002	-0,160024	0,296111	0,074865	0,074078	13,600756	-0,638085	1,434240	-0,816735	-2,948811	-1,098307	-31,714805	5,595715	13,606440	0,296111	0,074865	0,074078	7,723882	22,606631	1,434240	0,296111	0,074865	0,074078	7,723882	22,606631	1,434240
14:58:43,80	0,504986	3,275918	-0,048987	-0,693045	-0,908002	-0,160024	0,302611	0,074594	0,074860	13,610590	-0,933469	1,442600	-0,818472	-2,947020	-1,098320	-31,706708	5,622980	13,597514	0,302611	0,074594	0,074860	7,754933	22,821488	1,442600	0,302611	0,074594	0,074860	7,754933	22,821488	1,442600
14:58:43,85	0,504986	3,275918	-0,048987	-0,693045	-0,908002	-0,160024	0,301929	0,076994	0,074847	13,707718	-0,891387	1,433673	-0,817335	-2,942985	-1,101030	-31,699818	5,604470	13,628365	0,301929	0,076994	0,074847	7,663679	22,810037	1,433673	0,301929	0,076994	0,074847	7,663679	22,810037	1,433673
14:58:43,90	0,504986	3,275918	-0,048987	-0,693045	-0,908002	-0,160024	0,297866	0,078027	0,072136	13,774011	-0,695342	1,464525	-0,813769	-2,944428	-1,099090	-31,689225	5,585464	13,602643	0,297866	0,078027	0,072136	7,648893	22,687151	1,464525	0,297866	0,078027	0,072136	7,648893	22,687151	1,464525
14:58:43,95	0,504986	3,275918	-0,048987	-0,693045	-0,908002	-0,160024	0,297333	0,074217	0,074077	13,587075	-0,686292	1,438803	-0,815533	-2,946040	-1,099481	-31,696603	5,599952	13,598032	0,297333	0,074217	0,074077	7,761010	22,654343	1,438803	0,297333	0,074217	0,074077	7,761010	22,654343	1,438803
14:58:44,00	0,504986	3,275918	-0,048987	-0,693045	-0,908002	-0,160024	0,299611	0,074939	0,073686	13,615725	-0,791093	1,434192	-0,811423	-2,944206	-1,099491	-31,699708	5,600802	13,589389	0,299611	0,074939	0,073686	7,733039	22,728333	1,434192	0,299611	0,074939	0,073686	7,733039	22,728333	1,434192
14:58:44,05	0,504986	3,275918	-0,048987	-0,693045	-0,908002	-0,160024	0,295968	0,072297	0,073675	13,479156	-0,598547	1,425549	-0,816116	-2,947451	-1,100661	-31,708882	5,631805	13,580206	0,295968	0,072297	0,073675	7,803869	22,634910	1,425549	0,295968	0,072297	0,073675	7,803869	22,634910	1,425549
14:58:44,10	0,504986	3,275918	-0,048987	-0,693045	-0,908002	-0,160024	0,297768	0,075981	0,072529	13,654014	-0,703624	1,449900	-0,815514	-2,943924	-1,100638	-31,681452	5,609550	13,613740	0,297768	0,075981	0,072529	7,689542	22,671194	1,449900	0,297768	0,075981	0,072529	7,689542	22,671194	1,449900
14:58:44,15	0,504986	3,275918	-0,048987	-0,693045	-0,908002	-0,160024	0,297768	0,075981	0,072529	13,654014	-0,703624	1,449900	-0,813806	-2,946440	-1,099879	-31,709694	5,579055	13,588288	0,297768	0,075981	0,072529	7,689542	22,671194	1,449900	0,297768	0,075981	0,072529	7,689542	22,671194	1,449900
14:58:44,20	0,504986	3,275918	-0,048987	-0,693045	-0,908002	-0,160024	0,299094	0,073243	0,073288	13,552208	-0,763321	1,424448	-0,815938	-2,946434	-1,100383	-31,706130	5,616868	13,609590	0,299094	0,073243	0,073288	7,802608	22,715522	1,424448	0,299094	0,073243	0,073288	7,802608	22,715522	1,424448
14:58:44,25	0,504986	3,275918	-0,048987	-0,693045	-0,908002	-0,160024	0,300154	0,075092	0,072784	13,613833	-0,802643	1,445750	-0,817300	-2,944963	-1,101817	-31,691798	5,607753	13,599508	0,300154	0,075092	0,072784	7,719078	22,759444	1,445750	0,300154	0,075092	0,072784	7,719078	22,759444	1,445750
14:58:44,30	0,504986	3,275918	-0,048987	-0,693045	-0,908002	-0,160024	0,299561	0,077008	0,071349	13,714159	-0,788788	1,435668	-0,812568	-2,943700	-1,101809	-31,669005	5,576801	13,594438	0,299561	0,077008	0,071349	7,669049	22,726765	1,435668	0,299561	0,077008	0,071349	7,669049	22,726765	1,435668
14:58:44,35	0,504986	3,275918	-0,048987	-0,693045	-0,908002	-0,160024	0,296101	0,073541	0,071357	13,549281	-0,644098	1,430598	-0,812598	-2,949464	-1,102190	-31,706814	5,603078	13,595040	0,296101	0,073541	0,071357	7,776335	22,599867	1,430598	0,296101	0,073541	0,071357	7,776335	22,599867	1,430598
14:58:44,40	0,504986	3,275918	-0,048987	-0,693045	-0,908002	-0,160024	0,301108	0,070685	0,070977	13,396926	-0,858571	1,431199	-0,816174	-2,947714	-1,101020	-31,715653	5,589722	13,622703	0,301108	0,070685	0,070977	7,848162	22,778430	1,431199	0,301108	0,070685	0,070977	7,848162	22,778430	1,431199
14:58:44,45	0,504986	3,275918	-0,048987	-0,693045	-0,908002	-0,160024	0,301381	0,074657	0,072147	13,619449	-0,871752	1,458863	-0,813816	-2,946244	-1,101425	-31,714699	5,595247	13,604362	0,301381	0,074657	0,072147	7,758894	22,786622	1,458863	0,301381	0,074657	0,072147	7,758894	22,786622	1,458863
14:58:44,50	0,504986	3,275918	-0,048987	-0,693045	-0,908002	-0,160024	0,298929	0,073350	0,071742	13,546252	-0,742315	1,440521	-0,816134	-2,945286	-1,104494	-31,693766	5,628453	13,655271	0,298929	0,073350	0,071742	7,788254	22,723582	1,440521	0,298929	0,073350	0,071742	7,788254	22,723582	1,440521
14:58:44,55	0,504986	3,275918	-0,048987	-0,693045	-0,908002	-0,160024	0,299258	0,075837	0,068673	13,636312	-0,760981	1,491430	-0,815686	-2,947292	-1,102210	-31,759136	5,587037	13,619090	0,299258	0,075837	0,068673	7,683145	22,730792	1,491430	0,299258	0,075837	0,068673	7,683145	22,730792	1,491430
14:58:44,60	0,504986	3,275918	-0,048987	-0,693045	-0,908002	-0,160024	0,300771	0,074445	0,070957	13,632525	-0,803754	1,455250	-0,816101	-2,945784	-1,098718	-31,689635	5,599321	13,578035	0,300771	0,074445	0,070957	7,788562	22,806791	1,455250	0,300771	0,074445	0,070957	7,788562	22,806791	1,455250
14:58:44,65	0,504986	3,275918	-0,048987	-0,693045	-0,908002	-0,160024	0,299673	0,075558	0,074449	13,645009	-0,800677	1,414195	-0,815584	-2,942694	-1,102598	-31,698448	5,583483	13,609598	0,299673	0,075558	0,074449	7,713680	22,723631	1,414195	0,299673	0,075558	0,074449	7,713680	22,723631	1,414195
14:58:44,71	0,504986	3,275918	-0,048987	-0,693045	-0,908002	-0,160024	0,296738	0,076656	0,070569	13,720223	-0,648354	1,445757	-0,813740	-2,946326	-1,102219	-31,680922	5,588658	13,560681	0,296738	0,076656	0,070569	7,702708	22,645572	1,445757	0,296738	0,076656	0,070569	7,702708	22,645572	1,445757
14:58:44,76	0,504986	3,275918	-0,048987	-0,693045	-0,908002	-0,160024	0,298962	0,073243	0,070947	13,529504	-0,776605	1,396841	-0,814459	-2,947815	-1,104154	-31,738980	5,594665	13,601064	0,298962	0,073243	0,070947	7,779907	22,691924	1,396841	0,298962	0,073243	0,070947	7,779907	22,691924	1,396841
14:58:44,81	0,504986	3,275918	-0,048987	-0,693045	-0,908002	-0,160024	0,300611	0,073121	0,069013	13,546998	-0,809055	1,437223	-0,813260	-2,946594	-1,099509	-31,738834	5,599132	13,579387	0,300611	0,073121	0,069013	7,806961	22,788898	1,437223	0,300611	0,073121	0,069013	7,806961	22,788898	1,437223
14:58:44,86	0,504986	3,275918	-0,048987	-0,693045	-0,908002	-0,160024	0,298953	0,072693	0,073658	13,520777	-0,720763	1,415547	-0,815589	-2,944592	-1,101819	-31,712831	5,599832	13,609513	0,298953	0,072693	0,073658	7,814373	22,747085	1,415547	0,298953	0,072693	0,073658	7,814373	22,747085	1,415547
14:58:44,91	0,504986	3,275918	-0,048987	-0,693045	-0,908002	-0,160024	0,298384	0,075711	0,071348	13,664110	-0,713312	1,445673	-0,817334	-2,944299	-1,099883	-31,711395	5,614270	13,603679	0,298384	0,075711	0,071348	7,720786	22,709821	1,445673	0,298384	0,075711	0,071348	7,720786	22,709821	1,445673
14:58:44,96	0,504986	3,275918	-0,048987	-0,693045	-0,908002	-0,160024	0,299003	0,077369	0,073284	13,737110	-0,739530	1,439839	-0,817307	-2,943476	-1,101454	-31,702079	5,630355	13,580956	0,299003	0,077369	0,073284	7,663625	22,732202	1,439839	0,299003	0,077369	0,073284	7,663625	22,732202	1,439839
14:58:45,01	0,504986	3,275918	-0,048987	-0,693045	-0,908002	-0,160024	0,298277	0,077757	0,071713	13,738704	-0,701804	1,417116	-0,816463	-2,945068	-1,098805	-31,728082	5,624397	13,576907	0,298277	0,077757	0,071713	7,634751	22,712938	1,417116	0,298277	0,077757	0,071713	7,634751	22,712938	1,417116
14:58:45,06	0,504986	3,275918	-0,048987	-0,693045	-0,908002	-0,160024	0,299234	0,076230	0,074362	13,677437	-0,732012	1,413067	-0,813782	-2,944409	-1,098329	-31,700425	5,591951	13,587968	0,299234	0,076230	0,074362	7,693391	22,757830	1,413067	0,299234	0,076230	0,074362	7,693391	22,757830	1,413067
14:58:45,11	0,504986	3,275918	-0,048987	-0,693045	-0,908002	-0,160024	0,297322	0,074238	0,074838	13,588113	-0,672792	1,424128	-0,816733	-2,945364	-1,096771	-31,716131	5,618257	13,601908	0,297322	0,074238	0,074838	7,760455	22,667002	1,424128	0,297322	0,074238	0,074838	7,760455	22,667002	1,424128
14:58:45,16	0,504986	3,275918	-0,048987	-0,693045	-0,908002	-0,160024	0,301375	0,075293	0,072913	13,638214	-0,878078	1,439128	-0,816722	-2,947391	-1,100253	-31,702771	5,598815	13,602968	0,301375	0,075293	0,072913	7,727720	22,779868	1,439128	0,301375	0,075293	0,072913	7,727720	22,779868	1,439128
14:58:45,21	0,504986	3,275918	-0,048987	-0,693045	-0,908002	-0,160024	0,301375	0,075293	0,072913	13,638214	-0,878078	1,439128	-0,814464	-2,946783	-1,098725	-31,745221	5,581770	13,592719	0,301375	0,075293	0,072913	7,727720	22,779868	1,439128	0,301375	0,075293	0,072913	7,727720	22,779868	1,439128
14:58:45,26	0,504986	3,275918	-0,048987	-0,693045	-0,908002	-0,160024	0,299720	0,073641	0,074441	13,588303	-0,763757	1,428879	-0,810896	-2,948016	-1,097929	-31,733947	5,582229	13,597412	0,299720	0,073641	0,074441	7,807481	22,764240	1,428879	0,299720	0,073641	0,074441	7,807481	22,764240	1,428879
14:58:45,31	0,504986	3,275918	-0,048987	-0,693045	-0,908002	-0,160024	0,299003	0,069935	0,075238	13,389529	-0,736045	1,433572	-0,812659	-2,948182	-1,102210	-31,729237	5,593278	13,590302	0,299003	0,069935	0,075238	7,899669	22,735725	1,433572	0,299003	0,069935	0,075238	7,899669	22,735725	1,433572
14:58:45,36	0,504986	3,275918	-0,048987	-0,693045	-0,908002	-0,160024	0,300029	0,071379	0,070957	13,452721	-0,787923	1,426462	-0,814353	-2,944327	-1,101834	-31,700443	5,633401	13,581652	0,300029	0,071379	0,070957	7,849466	22,764345	1,426462	0,300029	0,071379	0,070957	7,849466	22,764345	1,426462
14:58:45,41	0,504986	3,275918	-0,048987	-0,693045	-0,908002	-0,160024	0,297537	0,074773	0,071333	13,580077	-0,663211	1,417812	-0,816765	-2,944026	-1,102593	-31,704530	5,588852	13,614273	0,297537	0,074773	0,071333	7,710374	22,693431	1,417812	0,297537	0,074773	0,071333	7,710374	22,693431	1,417812
14:58:45,46	0,504986	3,275918	-0,048987	-0,693045	-0,908002	-0,160024	0,298482	0,077013	0,070574	13,737142	-0,731118	1,450432	-0,816158	-2,949273	-1,101031	-31,734413	5,648174	13,610011	0,298482	0,077013	0,070574	7,691658	22,699754	1,450432	0,298482	0,077013	0,070574	7,691658	22,699754	1,450432
14:58:45,51	0,504986	3,275918	-0,048987	-0,693045	-0,908002	-0,160024	0,302722	0,073864	0,072135	13,536962	-0,896060	1,446171	-0,817454	-2,947626	-1,101833	-31,766277	5,598221	13,609247	0,302722	0,073864	0,072135	7,738673	22,867655	1,446171	0,302722	0,073864	0,072135	7,738673	22,867655	1,446171
14:58:45,56	0,504986	3,275918	-0,048987	-0,693045	-0,908002	-0,160024	0,301945	0,075810	0,071334	13,697350	-0,852991	1,445406	-0,816148	-2,947990	-1,102212	-31,722833	5,638304	13,591106	0,301945	0,075810	0,071334	7,746294	22,849661	1,445406	0,301945	0,075810	0,071334	7,746294	22,849661	1,445406
14:58:45,61	0,504986	3,275918	-0,048987	-0,693045	-0,908002	-0,160024	0,301606	0,074496	0,070955	13,572616	-0,852987	1,427266	-0,818598	-2,945747	-1,100268	-31,746280	5,596968	13,622665	0,301606	0,074496	0,070955	7,724666	22,823116	1,427266	0,301606	0,074496	0,070955	7,724666	22,823116	1,427266
14:58:45,66	0,504986	3,275918	-0,048987	-0,693045	-0,908002	-0,160024	0,300890	0,077740	0,072898	13,788807	-0,816071	1,458825	-0,815568	-2,947847	-1,101050	-31,721990	5,616216	13,584959	0,300890	0,077740	0,072898	7,686230	22,803756	1,458825	0,300890	0,077740	0,072898	7,686230	22,803756	1,458825
14:58:45,71	0,504986	3,275918	-0,048987	-0,693045	-0,908002	-0,160024	0,301193	0,074065	0,072117	13,568915	-0,843267	1,421119	-0,812117	-2,946769	-1,101062	-31,739531	5,561385	13,579301	0,301193	0,074065	0,072117	7,754792	22,800389	1,421119	0,301193	0,074065	0,072117	7,754792	22,800389	1,421119
14:58:45,76	0,504986	3,275918	-0,048987	-0,693045	-0,908002	-0,160024	0,298534	0,071616	0,072105	13,497791	-0,717208	1,415461	-0,816783	-2,946076	-1,099110	-31,730709	5,598775	13,597898	0,298534	0,071616	0,072105	7,875962	22,717693	1,415461	0,298534	0,071616	0,072105	7,875962	22,717693	1,415461
14:58:45,81	0,504986	3,275918	-0,048987	-0,693045	-0,908002	-0,160024	0,300267	0,076003	0,074057	13,689164	-0,796274	1,434057	-0,816155	-2,946843	-1,101042	-31,717451	5,618824	13,599574	0,300267	0,076003	0,074057	7,722894	22,774674	1,434057	0,300267	0,076003	0,074057	7,722894	22,774674	1,434057
14:58:45,86	0,504986	3,275918	-0,048987	-0,693045	-0,908002	-0,160024	0,300617	0,075076	0,072125	13,616926	-0,815933	1,435734	-0,818550	-2,942951	-1,100265	-31,722323	5,616269	13,628304	0,300617	0,075076	0,072125	7,723491	22,782493	1,435734	0,300617	0,075076	0,072125	7,723491	22,782493	1,435734
14:58:45,91	0,504986	3,275918	-0,048987	-0,693045	-0,908002	-0,160024	0,298444	0,079096	0,072901	13,830633	-0,699981	1,464464	-0,815068	-2,945754	-1,099921	-31,751825	5,584278	13,564572	0,298444	0,079096	0,072901	7,621600	22,727842	1,464464	0,298444	0,079096	0,072901	7,621600	22,727842	1,464464
14:58:45,96	0,504986	3,275918	-0,048987	-0,693045	-0,908002	-0,160024	0,299130	0,074680	0,073246	13,643439	-0,726134	1,400732	-0,814431	-2,947339	-1,102214	-31,725256	5,581694	13,589712	0,299130	0,074680	0,073246	7,781088	22,755594	1,400732	0,299130	0,074680	0,073246	7,781088	22,755594	1,400732
14:58:46,01	0,504986	3,275918	-0,048987	-0,693045	-0,908002	-0,160024	0,300185	0,073335	0,070952	13,562477	-0,805290	1,425872	-0,814495	-2,948134	-1,101048	-31,732934	5,637349	13,590735	0,300185	0,073335	0,070952	7,805672	22,759246	1,425872	0,300185	0,073335	0,070952	7,805672	22,759246	1,425872
14:58:46,06	0,504986	3,275918	-0,048987	-0,693045	-0,908002	-0,160024	0,300905	0,072993	0,072119	13,500325	-0,808251	1,426895	-0,813864	-2,949437	-1,099884	-31,757634	5,618173	13,594427	0,300905	0,072993	0,072119	7,770379	22,812802	1,426895	0,300905	0,072993	0,072119	7,770379	22,812802	1,426895
14:58:46,11	0,504986	3,275918	-0,048987	-0,693045	-0,908002	-0,160024	0,301718	0,071795	0,073283	13,466975	-0,838722	1,430587	-0,812099	-2,944478	-1,101446	-31,735040	5,596945	13,595507	0,301718	0,071795	0,073283	7,831089	22,846149	1,430587	0,301718	0,071795	0,073283	7,831089	22,846149	1,430587
14:58:46,16	0,504986	3,275918	-0,048987	-0,693045	-0,908002	-0,160024	0,296541	0,072746	0,071720	13,523517	-0,599700	1,431666	-0,816257	-2,946183	-1,100661	-31,759796	5,612360	13,619031	0,296541	0,072746	0,071720	7,812973	22,678778	1,431666	0,296541	0,072746	0,071720	7,812973	22,678778	1,431666
14:58:46,21	0,504986	3,275918	-0,048987	-0,693045	-0,908002	-0,160024	0,300097	0,075495	0,072506	13,665482	-0,755441	1,455191	-0,812785	-2,949527	-1,099512	-31,797620	5,596705	13,594097	0,300097	0,075495	0,072506	7,739158	22,802147	1,455191	0,300097	0,075495	0,072506	7,739158	22,802147	1,455191
14:58:46,26	0,504986	3,275918	-0,048987	-0,693045	-0,908002	-0,160024	0,301257	0,070816	0,073655	13,454647	-0,790836	1,430257	-0,810851	-2,945606	-1,098710	-31,723314	5,633962	13,599800	0,301257	0,070816	0,073655	7,895619	22,857818	1,430257	0,301257	0,070816	0,073655	7,895619	22,857818	1,430257
14:58:46,31	0,504986	3,275918	-0,048987	-0,693045	-0,908002	-0,160024	0,296894	0,071102	0,074456	13,400096	-0,609677	1,435960	-0,814528	-2,944437	-1,101443	-31,768937	5,607572	13,624851	0,296894	0,071102	0,074456	7,818624	22,696472	1,435960	0,296894	0,071102	0,074456	7,818624	22,696472	1,435960
14:58:46,36	0,504986	3,275918	-0,048987	-0,693045	-0,908002	-0,160024	0,297720	0,074870	0,071723	13,641708	-0,626327	1,461011	-0,813274	-2,945193	-1,099909	-31,743829	5,605524	13,575247	0,297720	0,074870	0,071723	7,764433	22,744685	1,461011	0,297720	0,074870	0,071723	7,764433	22,744685	1,461011
14:58:46,41	0,504986	3,275918	-0,048987	-0,693045	-0,908002	-0,160024	0,297748	0,073406	0,073257	13,554804	-0,650537	1,411407	-0,816211	-2,948889	-1,100670	-31,749349	5,612452	13,584623	0,297748	0,073406	0,073257	7,792447	22,722651	1,411407	0,297748	0,073406	0,073257	7,792447	22,722651	1,411407
14:58:46,46	0,504986	3,275918	-0,048987	-0,693045	-0,908002	-0,160024	0,302416	0,074101	0,072496	13,587736	-0,885062	1,420783	-0,816200	-2,943515	-1,099126	-31,736206	5,625174	13,594445	0,302416	0,074101	0,072496	7,770773	22,854614	1,420783	0,302416	0,074101	0,072496	7,770773	22,854614	1,420783
14:58:46,51	0,504986	3,275918	-0,048987	-0,693045	-0,908002	-0,160024	0,297757	0,076778	0,074041	13,709353	-0,647820	1,430605	-0,815754	-2,946798	-1,101043	-31,745854	5,650931	13,615506	0,297757	0,076778	0,074041	7,682243	22,726132	1,430605	0,297757	0,076778	0,074041	7,682243	22,726132	1,430605
14:58:46,56	0,504986	3,275918	-0,048987	-0,693045	-0,908002	-0,160024	0,300378	0,074751	0,072124	13,586438	-0,762840	1,451666	-0,814422	-2,945816	-1,100297	-31,735364	5,617307	13,570637	0,300378	0,074751	0,072124	7,718490	22,816804	1,451666	0,300378	0,074751	0,072124	7,718490	22,816804	1,451666
14:58:46,61	0,504986	3,275918	-0,048987	-0,693045	-0,908002	-0,160024	0,298861	0,074089	0,072870	13,575880	-0,709864	1,406797	-0,815106	-2,947512	-1,100680	-31,777129	5,607119	13,594829	0,298861	0,074089	0,072870	7,759911	22,750712	1,406797	0,298861	0,074089	0,072870	7,759911	22,750712	1,406797
14:58:46,66	0,504986	3,275918	-0,048987	-0,693045	-0,908002	-0,160024	0,300672	0,073833	0,072487	13,592306	-0,772972	1,430989	-0,816286	-2,949762	-1,098732	-31,781466	5,589878	13,592598	0,300672	0,073833	0,072487	7,796385	22,829786	1,430989	0,300672	0,073833	0,072487	7,796385	22,829786	1,430989
14:58:46,71	0,504986	3,275918	-0,048987	-0,693045	-0,908002	-0,160024	0,303210	0,073729	0,074435	13,603998	-0,909830	1,428758	-0,815047	-2,946989	-1,099499	-31,746291	5,597385	13,598415	0,303210	0,073729	0,074435	7,816239	22,892186	1,428758	0,303210	0,073729	0,074435	7,816239	22,892186	1,428758
14:58:46,76	0,504986	3,275918	-0,048987	-0,693045	-0,908002	-0,160024	0,300189	0,074043	0,073668	13,596226	-0,779450	1,434574	-0,811620	-2,947490	-1,101446	-31,788453	5,584790	13,609838	0,300189	0,074043	0,073668	7,783836	22,785423	1,434574	0,300189	0,074043	0,073668	7,783836	22,785423	1,434574
14:58:46,81	0,504986	3,275918	-0,048987	-0,693045	-0,908002	-0,160024	0,298910	0,070825	0,071720	13,460884	-0,682682	1,445997	-0,816859	-2,945765	-1,099544	-31,780460	5,634398	13,570776	0,298910	0,070825	0,071720	7,901099	22,781722	1,445997	0,298910	0,070825	0,071720	7,901099	22,781722	1,445997
14:58:46,86	0,504986	3,275918	-0,048987	-0,693045	-0,908002	-0,160024	0,300036	0,076225	0,073623	13,694694	-0,723362	1,406936	-0,816254	-2,945310	-1,101439	-31,761683	5,635003	13,625224	0,300036	0,076225	0,073623	7,711057	22,829448	1,406936	0,300036	0,076225	0,073623	7,711057	22,829448	1,406936
14:58:46,91	0,504986	3,275918	-0,048987	-0,693045	-0,908002	-0,160024	0,299339	0,075928	0,071728	13,669360	-0,703099	1,461384	-0,818530	-2,948148	-1,099892	-31,740350	5,639218	13,589468	0,299339	0,075928	0,071728	7,709003	22,795030	1,461384	0,299339	0,075928	0,071728	7,709003	22,795030	1,461384
14:58:46,96	0,504986	3,275918	-0,048987	-0,693045	-0,908002	-0,160024	0,302935	0,076480	0,073275	13,683753	-0,906422	1,425628	-0,812136	-2,947578	-1,102585	-31,760808	5,616616	13,630544	0,302935	0,076480	0,073275	7,680056	22,873939	1,425628	0,302935	0,076480	0,073275	7,680056	22,873939	1,425628
14:58:47,01	0,504986	3,275918	-0,048987	-0,693045	-0,908002	-0,160024	0,299244	0,071228	0,070582	13,440431	-0,708075	1,466704	-0,815703	-2,942004	-1,101445	-31,751994	5,583529	13,628910	0,299244	0,071228	0,070582	7,849047	22,782544	1,466704	0,299244	0,071228	0,070582	7,849047	22,782544	1,466704
14:58:47,06	0,504986	3,275918	-0,048987	-0,693045	-0,908002	-0,160024	0,300157	0,075521	0,070544	13,689530	-0,751887	1,441489	-0,816311	-2,946222	-1,102623	-31,776942	5,596079	13,605329	0,300157	0,075521	0,070544	7,761130	22,810462	1,441489	0,300157	0,075521	0,070544	7,761130	22,810462	1,441489
14:58:47,11	0,504986	3,275918	-0,048987	-0,693045	-0,908002	-0,160024	0,297386	0,073444	0,072084	13,583084	-0,633491	1,409943	-0,813127	-2,944861	-1,101083	-31,755463	5,581894	13,573783	0,297386	0,073444	0,072084	7,817710	22,711338	1,409943	0,297386	0,073444	0,072084	7,817710	22,711338	1,409943
14:58:47,16	0,504986	3,275918	-0,048987	-0,693045	-0,908002	-0,160024	0,299704	0,071703	0,076770	13,507860	-0,723827	1,442662	-0,812778	-2,947739	-1,096396	-31,789261	5,583733	13,606502	0,299704	0,071703	0,076770	7,879152	22,802949	1,442662	0,299704	0,071703	0,076770	7,879152	22,802949	1,442662
14:58:47,21	0,504986	3,275918	-0,048987	-0,693045	-0,908002	-0,160024	0,300340	0,076269	0,071123	13,721926	-0,781855	1,426142	-0,817049	-2,946007	-1,102044	-31,755980	5,591463	13,589982	0,300340	0,076269	0,071123	7,734833	22,794845	1,426142	0,300340	0,076269	0,071123	7,734833	22,794845	1,426142
14:58:47,26	0,504986	3,275918	-0,048987	-0,693045	-0,908002	-0,160024	0,300340	0,076269	0,071123	13,721926	-0,781855	1,426142	-0,815827	-2,945549	-1,100089	-31,761019	5,598179	13,607508	0,300340	0,076269	0,071123	7,734833	22,794845	1,426142	0,300340	0,076269	0,071123	7,734833	22,794845	1,426142
14:58:47,31	0,504986	3,275918	-0,048987	-0,693045	-0,908002	-0,160024	0,299333	0,075439	0,073077	13,675480	-0,721737	1,443668	-0,813326	-2,944412	-1,102988	-31,751892	5,598996	13,625552	0,299333	0,075439	0,073077	7,753527	22,775865	1,443668	0,299333	0,075439	0,073077	7,753527	22,775865	1,443668
14:58:47,36	0,504986	3,275918	-0,048987	-0,693045	-0,908002	-0,160024	0,300131	0,073571	0,071455	13,575197	-0,749972	1,434934	-0,814609	-2,947175	-1,101711	-31,770955	5,607577	13,598774	0,300131	0,073571	0,071455	7,799845	22,810339	1,434934	0,300131	0,073571	0,071455	7,799845	22,810339	1,434934
14:58:47,41	0,504986	3,275918	-0,048987	-0,693045	-0,908002	-0,160024	0,300653	0,075105	0,072916	13,629731	-0,804575	1,464388	-0,816198	-2,946860	-1,100251	-31,734568	5,615657	13,628228	0,300653	0,075105	0,072916	7,734025	22,796692	1,464388	0,300653	0,075105	0,072916	7,734025	22,796692	1,464388
14:58:47,46	0,504986	3,275918	-0,048987	-0,693045	-0,908002	-0,160024	0,303796	0,077490	0,073263	13,788443	-0,927940	1,439309	-0,819835	-2,948389	-1,099903	-31,786599	5,605639	13,603149	0,303796	0,077490	0,073263	7,705512	22,920023	1,439309	0,303796	0,077490	0,073263	7,705512	22,920023	1,439309
14:58:47,51	0,504986	3,275918	-0,048987	-0,693045	-0,908002	-0,160024	0,303647	0,074127	0,075205	13,600364	-0,917453	1,419401	-0,816848	-2,949941	-1,097962	-31,782362	5,618481	13,583241	0,303647	0,074127	0,075205	7,781373	22,918833	1,419401	0,303647	0,074127	0,075205	7,781373	22,918833	1,419401
14:58:47,56	0,504986	3,275918	-0,048987	-0,693045	-0,908002	-0,160024	0,303647	0,074127	0,075205	13,600364	-0,917453	1,419401	-0,812161	-2,947918	-1,101055	-31,767630	5,580954	13,599415	0,303647	0,074127	0,075205	7,781373	22,918833	1,419401	0,303647	0,074127	0,075205	7,781373	22,918833	1,419401
14:58:47,61	0,504986	3,275918	-0,048987	-0,693045	-0,908002	-0,160024	0,299551	0,071079	0,072112	13,467012	-0,735968	1,435575	-0,815738	-2,948192	-1,103409	-31,803210	5,635686	13,597463	0,299551	0,071079	0,072112	7,887273	22,778759	1,435575	0,299551	0,071079	0,072112	7,887273	22,778759	1,435575
14:58:47,66	0,504986	3,275918	-0,048987	-0,693045	-0,908002	-0,160024	0,299083	0,072044	0,073647	13,524092	-0,707451	1,420082	-0,812763	-2,947031	-1,099520	-31,774745	5,577079	13,583922	0,299083	0,072044	0,073647	7,868621	22,770603	1,420082	0,299083	0,072044	0,073647	7,868621	22,770603	1,420082
14:58:47,71	0,504986	3,275918	-0,048987	-0,693045	-0,908002	-0,160024	0,302895	0,075952	0,070129	13,687511	-0,868751	1,403547	-0,818053	-2,948378	-1,103038	-31,786809	5,630002	13,567388	0,302895	0,075952	0,070129	7,725257	22,908523	1,403547	0,302895	0,075952	0,070129	7,725257	22,908523	1,403547
14:58:47,76	0,504986	3,275918	-0,048987	-0,693045	-0,908002	-0,160024	0,302895	0,075952	0,070129	13,687511	-0,868751	1,403547	-0,817490	-2,950068	-1,102241	-31,800210	5,624278	13,590929	0,302895	0,075952	0,070129	7,725257	22,908523	1,403547	0,302895	0,075952	0,070129	7,725257	22,908523	1,403547
14:58:47,81	0,504986	3,275918	-0,048987	-0,693045	-0,908002	-0,160024	0,304078	0,074620	0,070926	13,629876	-0,921495	1,427089	-0,813907	-2,944102	-1,102640	-31,755981	5,604796	13,577063	0,304078	0,074620	0,070926	7,772227	22,948602	1,427089	0,304078	0,074620	0,070926	7,772227	22,948602	1,427089
14:58:47,86	0,504986	3,275918	-0,048987	-0,693045	-0,908002	-0,160024	0,297119	0,074500	0,070526	13,618416	-0,607702	1,413222	-0,817461	-2,945642	-1,099524	-31,774122	5,607880	13,593990	0,297119	0,074500	0,070526	7,770153	22,716159	1,413222	0,297119	0,074500	0,070526	7,770153	22,716159	1,413222
14:58:47,91	0,504986	3,275918	-0,048987	-0,693045	-0,908002	-0,160024	0,300230	0,076808	0,073642	13,744813	-0,752219	1,430149	-0,816194	-2,946916	-1,098357	-31,745906	5,622106	13,569249	0,300230	0,076808	0,073642	7,715400	22,815852	1,430149	0,300230	0,076808	0,073642	7,715400	22,815852	1,430149
14:58:47,96	0,504986	3,275918	-0,048987	-0,693045	-0,908002	-0,160024	0,300699	0,075073	0,074810	13,628175	-0,793941	1,405409	-0,817463	-2,948743	-1,102231	-31,782859	5,624212	13,600634	0,300699	0,075073	0,074810	7,734944	22,810964	1,405409	0,300699	0,075073	0,074810	7,734944	22,810964	1,405409
14:58:48,01	0,504986	3,275918	-0,048987	-0,693045	-0,908002	-0,160024	0,302916	0,075259	0,070936	13,654493	-0,876173	1,436794	-0,816020	-2,948666	-1,099133	-31,758643	5,619686	13,568738	0,302916	0,075259	0,070936	7,746672	22,902772	1,436794	0,302916	0,075259	0,070936	7,746672	22,902772	1,436794
14:58:48,06	0,504986	3,275918	-0,048987	-0,693045	-0,908002	-0,160024	0,302128	0,074047	0,074034	13,583302	-0,858393	1,404897	-0,816398	-2,952222	-1,101835	-31,832635	5,593241	13,618961	0,302128	0,074047	0,074034	7,770590	22,858635	1,404897	0,302128	0,074047	0,074034	7,770590	22,858635	1,404897
14:58:48,11	0,504986	3,275918	-0,048987	-0,693045	-0,908002	-0,160024	0,305397	0,072597	0,071332	13,567804	-0,977514	1,455121	-0,815081	-2,948724	-1,099105	-31,777108	5,629963	13,613807	0,305397	0,072597	0,071332	7,868910	22,996114	1,455121	0,305397	0,072597	0,071332	7,868910	22,996114	1,455121
14:58:48,16	0,504986	3,275918	-0,048987	-0,693045	-0,908002	-0,160024	0,301709	0,073205	0,074061	13,539833	-0,815503	1,449967	-0,812807	-2,949692	-1,097949	-31,803903	5,580565	13,607201	0,301709	0,073205	0,074061	7,793244	22,868675	1,449967	0,301709	0,073205	0,074061	7,793244	22,868675	1,449967
14:58:48,21	0,504986	3,275918	-0,048987	-0,693045	-0,908002	-0,160024	0,301410	0,070752	0,075218	13,468459	-0,801447	1,443361	-0,815718	-2,947339	-1,101451	-31,776250	5,583800	13,604152	0,301410	0,070752	0,075218	7,914424	22,859257	1,443361	0,301410	0,070752	0,075218	7,914424	22,859257	1,443361
14:58:48,26	0,504986	3,275918	-0,048987	-0,693045	-0,908002	-0,160024	0,300828	0,074449	0,071715	13,644083	-0,793511	1,440312	-0,814545	-2,946248	-1,099917	-31,799892	5,640113	13,595940	0,300828	0,074449	0,071715	7,799821	22,821501	1,440312	0,300828	0,074449	0,071715	7,799821	22,821501	1,440312
14:58:48,31	0,504986	3,275918	-0,048987	-0,693045	-0,908002	-0,160024	0,299297	0,073980	0,073250	13,582721	-0,665247	1,432100	-0,816825	-2,944912	-1,103406	-31,754204	5,640756	13,592573	0,299297	0,073980	0,073250	7,775315	22,829551	1,432100	0,299297	0,073980	0,073250	7,775315	22,829551	1,432100
14:58:48,36	0,504986	3,275918	-0,048987	-0,693045	-0,908002	-0,160024	0,299279	0,076622	0,069761	13,696702	-0,703577	1,428733	-0,816056	-2,945428	-1,101414	-31,777378	5,665414	13,580333	0,299279	0,076622	0,069761	7,681903	22,789838	1,428733	0,299279	0,076622	0,069761	7,681903	22,789838	1,428733
14:58:48,41	0,504986	3,275918	-0,048987	-0,693045	-0,908002	-0,160024	0,299342	0,075698	0,071752	13,638888	-0,674446	1,416492	-0,812887	-2,947436	-1,098145	-31,762301	5,564837	13,593385	0,299342	0,075698	0,071752	7,696621	22,823902	1,416492	0,299342	0,075698	0,071752	7,696621	22,823902	1,416492
14:58:48,46	0,504986	3,275918	-0,048987	-0,693045	-0,908002	-0,160024	0,299497	0,071949	0,075022	13,523532	-0,745840	1,429545	-0,808070	-2,952012	-1,094915	-31,977047	5,281378	13,588335	0,299497	0,071949	0,075022	7,875519	22,764658	1,429545	0,299497	0,071949	0,075022	7,875519	22,764658	1,429545
14:58:48,51	0,504986	3,275918	-0,048987	-0,693045	-0,908002	-0,160024	0,301051	0,065490	0,078251	13,540521	-0,782400	1,424495	-0,639236	-3,079763	-1,261406	-38,430925	-3,305619	13,689789	0,301051	0,065490	0,078251	8,399537	22,850084	1,424495	0,301051	0,065490	0,078251	8,399537	22,850084	1,424495
14:58:48,56	0,504986	3,275918	-0,048987	-0,693045	-0,908002	-0,160024	0,327270	-0,144600	-0,088239	13,279301	-0,850079	1,525949	-0,677285	-3,031825	-1,431763	-35,346092	-0,325750	13,581560	0,327270	-0,144600	-0,088239	24,630431	24,840614	1,525949	0,327270	-0,144600	-0,088239	24,630431	24,840614	1,525949
14:58:48,61	0,504986	3,275918	-0,048987	-0,693045	-0,908002	-0,160024	0,304778	-0,087680	-0,258597	12,116124	-0,862122	1,417720	-0,759114	-2,973006	-1,482765	-31,331438	5,213647	13,350900	0,304778	-0,087680	-0,258597	18,998974	23,062978	1,417720	0,304778	-0,087680	-0,258597	18,998974	23,062978	1,417720
14:58:48,66	0,504986	3,275918	-0,048987	-0,693045	-0,908002	-0,160024	0,294754	0,012595	-0,309598	10,525844	-1,047932	1,187060	-0,898764	-2,881893	-1,478810	-26,499864	13,572344	13,043190	0,294754	0,012595	-0,309598	9,537101	22,090233	1,187060	0,294754	0,012595	-0,309598	9,537101	22,090233	1,187060
14:58:48,71	0,504968	3,275915	-0,048979	-0,593020	-0,908007	-0,159946	0,285673	0,179092	-0,305643	9,529051	-0,580668	0,879349	-0,846224	-2,941004	-1,465858	-29,334615	10,822084	13,024301	0,285673	0,179092	-0,305643	-4,529692	21,844688	0,879349	0,285673	0,179092	-0,305643	-4,529692	21,844688	0,879349
14:58:48,76	0,504968	3,275915	-0,048979	-0,593020	-0,908007	-0,159946	0,310594	0,104036	-0,292692	9,425294	-0,796725	0,860461	-0,846215	-2,941622	-1,468975	-29,326164	10,815515	13,006429	0,310594	0,104036	-0,292692	1,258470	23,584929	0,860461	0,310594	0,104036	-0,292692	1,258470	23,584929	0,860461
14:58:48,81	0,504968	3,275915	-0,048979	-0,593020	-0,908007	-0,159946	0,311126	0,103720	-0,295808	9,410300	-0,834950	0,842589	-0,843326	-2,943374	-1,474024	-29,357435	10,847702	13,015938	0,311126	0,103720	-0,295808	1,268319	23,588402	0,842589	0,311126	0,103720	-0,295808	1,268319	23,588402	0,842589
14:58:48,86	0,504968	3,275915	-0,048979	-0,593020	-0,908007	-0,159946	0,311198	0,100341	-0,300857	9,222373	-0,795570	0,852098	-0,848607	-2,940702	-1,474022	-29,333662	10,832421	13,029222	0,311198	0,100341	-0,300857	1,345613	23,633511	0,852098	0,311198	0,100341	-0,300857	1,345613	23,633511	0,852098
14:58:48,91	0,504968	3,275915	-0,048979	-0,593020	-0,908007	-0,159946	0,311525	0,106250	-0,300855	9,531016	-0,840783	0,865382	-0,845108	-2,947415	-1,470925	-29,375414	10,823478	12,993173	0,311525	0,106250	-0,300855	1,190358	23,613938	0,865382	0,311525	0,106250	-0,300855	1,190358	23,613938	0,865382
14:58:48,96	0,504968	3,275915	-0,048979	-0,593020	-0,908007	-0,159946	0,315589	0,099864	-0,297758	9,227551	-1,020422	0,829333	-0,847953	-2,943322	-1,475576	-29,368284	10,811410	13,034421	0,315589	0,099864	-0,297758	1,388215	23,753320	0,829333	0,315589	0,099864	-0,297758	1,388215	23,753320	0,829333
14:58:49,01	0,504968	3,275915	-0,048979	-0,593020	-0,908007	-0,159946	0,313467	0,104375	-0,302410	9,468991	-0,922268	0,870580	-0,842194	-2,938692	-1,470934	-29,346807	10,770870	13,007533	0,313467	0,104375	-0,302410	1,275568	23,684869	0,870580	0,313467	0,104375	-0,302410	1,275568	23,684869	0,870580
14:58:49,06	0,504968	3,275915	-0,048979	-0,593020	-0,908007	-0,159946	0,306578	0,101702	-0,297767	9,354373	-0,602930	0,843693	-0,845709	-2,942460	-1,475950	-29,341687	10,793333	13,039156	0,306578	0,101702	-0,297767	1,370769	23,463451	0,843693	0,306578	0,101702	-0,297767	1,370769	23,463451	0,843693
14:58:49,11	0,504968	3,275915	-0,048979	-0,593020	-0,908007	-0,159946	0,311598	0,102862	-0,302783	9,392663	-0,857171	0,875316	-0,845811	-2,942125	-1,477561	-29,373768	10,741307	12,985536	0,311598	0,102862	-0,302783	1,318024	23,603278	0,875316	0,311598	0,102862	-0,302783	1,318024	23,603278	0,875316
14:58:49,16	0,504968	3,275915	-0,048979	-0,593020	-0,908007	-0,159946	0,311359	0,103118	-0,304395	9,467070	-0,842991	0,821695	-0,845790	-2,937400	-1,478320	-29,346717	10,744308	13,020436	0,311359	0,103118	-0,304395	1,372337	23,598723	0,821695	0,311359	0,103118	-0,304395	1,372337	23,598723	0,821695
14:58:49,21	0,504968	3,275915	-0,048979	-0,593020	-0,908007	-0,159946	0,307256	0,105462	-0,305154	9,572864	-0,651548	0,856596	-0,845828	-2,942089	-1,479493	-29,373714	10,734792	13,001040	0,307256	0,105462	-0,305154	1,294080	23,468061	0,856596	0,307256	0,105462	-0,305154	1,294080	23,468061	0,856596
14:58:49,26	0,504968	3,275915	-0,048979	-0,593020	-0,908007	-0,159946	0,311336	0,103151	-0,306327	9,474404	-0,845088	0,837200	-0,843443	-2,941297	-1,480635	-29,353307	10,733903	13,021406	0,311336	0,103151	-0,306327	1,377077	23,594803	0,837200	0,311336	0,103151	-0,306327	1,377077	23,594803	0,837200
14:58:49,31	0,504968	3,275915	-0,048979	-0,593020	-0,908007	-0,159946	0,309458	0,101481	-0,307468	9,378154	-0,765546	0,857566	-0,842356	-2,941290	-1,480227	-29,387381	10,722230	13,064930	0,309458	0,101481	-0,307468	1,411885	23,526917	0,857566	0,309458	0,101481	-0,307468	1,411885	23,526917	0,857566
14:58:49,36	0,504968	3,275915	-0,048979	-0,593020	-0,908007	-0,159946	0,308908	0,100544	-0,307060	9,356552	-0,713287	0,901090	-0,844172	-2,941781	-1,480269	-29,412036	10,710669	13,025690	0,308908	0,100544	-0,307060	1,463875	23,536022	0,901090	0,308908	0,100544	-0,307060	1,463875	23,536022	0,901090
14:58:49,41	0,504968	3,275915	-0,048979	-0,593020	-0,908007	-0,159946	0,310242	0,101870	-0,307102	9,447885	-0,767067	0,861850	-0,842895	-2,942508	-1,480270	-29,369900	10,705352	12,991285	0,310242	0,101870	-0,307102	1,451054	23,586935	0,861850	0,310242	0,101870	-0,307102	1,451054	23,586935	0,861850
14:58:49,46	0,504968	3,275915	-0,048979	-0,593020	-0,908007	-0,159946	0,310233	0,100401	-0,307104	9,354992	-0,805740	0,827445	-0,841679	-2,939613	-1,478281	-29,351358	10,735729	13,054484	0,310233	0,100401	-0,307104	1,473540	23,547544	0,827445	0,310233	0,100401	-0,307104	1,473540	23,547544	0,827445
14:58:49,51	0,504968	3,275915	-0,048979	-0,593020	-0,908007	-0,159946	0,307118	0,100795	-0,305115	9,339921	-0,644624	0,890643	-0,846464	-2,942496	-1,478674	-29,386985	10,724613	13,063168	0,307118	0,100795	-0,305115	1,427511	23,464124	0,890643	0,307118	0,100795	-0,305115	1,427511	23,464124	0,890643
14:58:49,56	0,504968	3,275915	-0,048979	-0,593020	-0,908007	-0,159946	0,312006	0,103498	-0,305507	9,507905	-0,873534	0,899328	-0,844074	-2,944233	-1,479085	-29,389362	10,749739	13,020797	0,312006	0,103498	-0,305507	1,383328	23,618967	0,899328	0,312006	0,103498	-0,305507	1,383328	23,618967	0,899328
14:58:49,61	0,504968	3,275915	-0,048979	-0,593020	-0,908007	-0,159946	0,312316	0,100560	-0,305918	9,334564	-0,875015	0,856957	-0,845941	-2,942600	-1,480939	-29,407178	10,695933	13,034839	0,312316	0,100560	-0,305918	1,440610	23,641795	0,856957	0,312316	0,100560	-0,305918	1,440610	23,641795	0,856957
14:58:49,66	0,504968	3,275915	-0,048979	-0,593020	-0,908007	-0,159946	0,311836	0,102993	-0,307772	9,516567	-0,861503	0,870999	-0,843559	-2,940611	-1,482197	-29,395597	10,720901	13,041837	0,311836	0,102993	-0,307772	1,431651	23,617587	0,870999	0,311836	0,102993	-0,307772	1,431651	23,617587	0,870999
14:58:49,71	0,504968	3,275915	-0,048979	-0,593020	-0,908007	-0,159946	0,308922	0,101925	-0,309030	9,433629	-0,707523	0,877997	-0,842939	-2,943863	-1,477144	-29,398737	10,712065	13,023601	0,308922	0,101925	-0,309030	1,432534	23,542822	0,877997	0,308922	0,101925	-0,309030	1,432534	23,542822	0,877997
14:58:49,76	0,504968	3,275915	-0,048979	-0,593020	-0,908007	-0,159946	0,311428	0,099762	-0,303977	9,330380	-0,839579	0,859761	-0,844658	-2,943478	-1,477132	-29,380046	10,729706	13,033417	0,311428	0,099762	-0,303977	1,499074	23,607556	0,859761	0,311428	0,099762	-0,303977	1,499074	23,607556	0,859761
14:58:49,81	0,504968	3,275915	-0,048979	-0,593020	-0,908007	-0,159946	0,311954	0,101443	-0,303965	9,393169	-0,874288	0,869577	-0,841170	-2,941098	-1,479871	-29,368978	10,661713	13,009522	0,311954	0,101443	-0,303965	1,429904	23,614123	0,869577	0,311954	0,101443	-0,303965	1,429904	23,614123	0,869577
14:58:49,86	0,504968	3,275915	-0,048979	-0,593020	-0,908007	-0,159946	0,308149	0,099612	-0,306704	9,351296	-0,719992	0,845682	-0,842892	-2,941060	-1,479844	-29,363526	10,718339	13,044888	0,308149	0,099612	-0,306704	1,531780	23,469701	0,845682	0,308149	0,099612	-0,306704	1,531780	23,469701	0,845682
14:58:49,91	0,504968	3,275915	-0,048979	-0,593020	-0,908007	-0,159946	0,308977	0,101122	-0,306678	9,378086	-0,739458	0,881048	-0,846472	-2,942593	-1,478709	-29,392896	10,714819	13,019315	0,308977	0,101122	-0,306678	1,439981	23,515235	0,881048	0,308977	0,101122	-0,306678	1,439981	23,515235	0,881048
14:58:49,96	0,504968	3,275915	-0,048979	-0,593020	-0,908007	-0,159946	0,312095	0,103456	-0,305543	9,517179	-0,877907	0,855475	-0,845281	-2,941768	-1,479070	-29,383707	10,725748	13,054034	0,312095	0,103456	-0,305543	1,395868	23,621530	0,855475	0,312095	0,103456	-0,305543	1,395868	23,621530	0,855475
14:58:50,01	0,504968	3,275915	-0,048979	-0,593020	-0,908007	-0,159946	0,310785	0,102837	-0,305903	9,470943	-0,812284	0,890194	-0,842018	-2,940719	-1,483698	-29,398831	10,691635	13,025139	0,310785	0,102837	-0,305903	1,398207	23,584324	0,890194	0,310785	0,102837	-0,305903	1,398207	23,584324	0,890194
14:58:50,06	0,504968	3,275915	-0,048979	-0,593020	-0,908007	-0,159946	0,308245	0,100536	-0,310531	9,388394	-0,684166	0,861299	-0,842949	-2,945047	-1,479868	-29,404291	10,718533	13,015656	0,308245	0,100536	-0,310531	1,496289	23,513057	0,861299	0,308245	0,100536	-0,310531	1,496289	23,513057	0,861299
14:58:50,11	0,504968	3,275915	-0,048979	-0,593020	-0,908007	-0,159946	0,312458	0,099178	-0,306701	9,297211	-0,885075	0,851815	-0,846540	-2,942637	-1,478722	-29,421384	10,705104	13,019286	0,312458	0,099178	-0,306701	1,511712	23,642885	0,851815	0,312458	0,099178	-0,306701	1,511712	23,642885	0,851815
14:58:50,16	0,504968	3,275915	-0,048979	-0,593020	-0,908007	-0,159946	0,312167	0,103493	-0,305556	9,541748	-0,861861	0,855446	-0,842341	-2,944573	-1,482586	-29,390970	10,722267	13,012622	0,312167	0,103493	-0,305556	1,417551	23,643265	0,855446	0,312167	0,103493	-0,305556	1,417551	23,643265	0,855446
14:58:50,21	0,504968	3,275915	-0,048979	-0,593020	-0,908007	-0,159946	0,311744	0,098889	-0,309420	9,272290	-0,857610	0,848782	-0,845306	-2,944011	-1,477136	-29,399313	10,703204	13,037423	0,311744	0,098889	-0,309420	1,509476	23,614291	0,848782	0,311744	0,098889	-0,309420	1,509476	23,614291	0,848782
14:58:50,26	0,504968	3,275915	-0,048979	-0,593020	-0,908007	-0,159946	0,312740	0,101738	-0,303969	9,441100	-0,911700	0,873583	-0,844716	-2,940370	-1,479892	-29,382656	10,687242	13,000299	0,312740	0,101738	-0,303969	1,454668	23,638374	0,873583	0,312740	0,101738	-0,303969	1,454668	23,638374	0,873583
14:58:50,31	0,504968	3,275915	-0,048979	-0,593020	-0,908007	-0,159946	0,309292	0,103047	-0,306726	9,514661	-0,754803	0,836458	-0,845905	-2,944394	-1,479073	-29,395410	10,689606	13,042811	0,309292	0,103047	-0,306726	1,425475	23,524593	0,836458	0,309292	0,103047	-0,306726	1,425475	23,524593	0,836458
14:58:50,36	0,504968	3,275915	-0,048979	-0,593020	-0,908007	-0,159946	0,313371	0,102064	-0,305906	9,467884	-0,954716	0,878970	-0,846474	-2,943964	-1,477537	-29,399102	10,714937	13,023310	0,313371	0,102064	-0,305906	1,455849	23,644930	0,878970	0,313371	0,102064	-0,305906	1,455849	23,644930	0,878970
14:58:50,41	0,504968	3,275915	-0,048979	-0,593020	-0,908007	-0,159946	0,313283	0,102772	-0,304370	9,484606	-0,934261	0,859470	-0,842462	-2,942293	-1,480452	-29,386885	10,688591	13,018596	0,313283	0,102772	-0,304370	1,416998	23,658452	0,859470	0,313283	0,102772	-0,304370	1,416998	23,658452	0,859470
14:58:50,46	0,504968	3,275915	-0,048979	-0,593020	-0,908007	-0,159946	0,309830	0,100134	-0,307285	9,364110	-0,778454	0,854755	-0,843480	-2,946295	-1,477498	-29,375812	10,701882	13,042181	0,309830	0,100134	-0,307285	1,503626	23,543193	0,854755	0,309830	0,100134	-0,307285	1,503626	23,543193	0,854755
14:58:50,51	0,504968	3,275915	-0,048979	-0,593020	-0,908007	-0,159946	0,313805	0,099014	-0,304331	9,288839	-0,988083	0,878341	-0,844627	-2,942687	-1,480605	-29,354017	10,729591	13,054763	0,313805	0,099014	-0,304331	1,516252	23,645578	0,878341	0,313805	0,099014	-0,304331	1,516252	23,645578	0,878341
14:58:50,57	0,504968	3,275915	-0,048979	-0,593020	-0,908007	-0,159946	0,311254	0,101811	-0,307439	9,399400	-0,860476	0,890923	-0,845369	-2,944703	-1,478714	-29,425091	10,690208	13,018738	0,311254	0,101811	-0,307439	1,407232	23,572969	0,890923	0,311254	0,101811	-0,307439	1,407232	23,572969	0,890923
14:58:50,62	0,504968	3,275915	-0,048979	-0,593020	-0,908007	-0,159946	0,313371	0,101446	-0,305547	9,450054	-0,928696	0,854897	-0,846505	-2,942453	-1,480247	-29,403816	10,721310	13,049656	0,313371	0,101446	-0,305547	1,486552	23,670928	0,854897	0,313371	0,101446	-0,305547	1,486552	23,670928	0,854897
14:58:50,67	0,504968	3,275915	-0,048979	-0,593020	-0,908007	-0,159946	0,311991	0,103555	-0,307080	9,522159	-0,859786	0,885816	-0,845526	-2,946028	-1,491955	-29,482929	10,706157	13,013141	0,311991	0,103555	-0,307080	1,393087	23,631473	0,885816	0,311991	0,103555	-0,307080	1,393087	23,631473	0,885816
14:58:50,72	0,504968	3,275915	-0,048979	-0,593020	-0,908007	-0,159946	0,314597	0,100920	-0,318789	9,437795	-0,934391	0,849301	-0,655745	-3,062771	-1,444055	-35,541564	1,145815	13,172184	0,314597	0,100920	-0,318789	1,515606	23,761484	0,849301	0,314597	0,100920	-0,318789	1,515606	23,761484	0,849301
14:58:50,77	0,504968	3,275915	-0,048979	-0,593020	-0,908007	-0,159946	0,320808	-0,121807	-0,270888	9,164819	-0,790621	1,008344	-0,697669	-3,007570	-1,497752	-32,195756	4,548861	13,017977	0,320808	-0,121807	-0,270888	18,726675	24,392842	1,008344	0,320808	-0,121807	-0,270888	18,726675	24,392842	1,008344
14:58:50,82	0,504968	3,275915	-0,048979	-0,593020	-0,908007	-0,159946	0,293965	-0,057899	-0,324586	7,868007	-0,590806	0,854137	-0,768858	-2,956588	-1,558332	-28,662060	9,482974	12,810466	0,293965	-0,057899	-0,324586	12,413088	22,485467	0,854137	0,293965	-0,057899	-0,324586	12,413088	22,485467	0,854137
14:58:50,87	0,504968	3,275915	-0,048979	-0,593020	-0,908007	-0,159946	0,285408	0,029243	-0,385166	6,359505	-0,739038	0,646626	-0,885368	-2,902682	-1,504544	-25,404864	15,652517	12,481571	0,285408	0,029243	-0,385166	4,063897	21,665485	0,646626	0,285408	0,029243	-0,385166	4,063897	21,665485	0,646626
14:58:50,92	0,504957	3,275997	-0,048987	-0,492981	-0,908023	-0,159982	0,296979	0,157097	-0,331377	6,036297	-1,076795	0,317731	-0,827006	-2,943373	-1,509186	-27,589577	13,021818	12,456914	0,296979	0,157097	-0,331377	-6,295789	22,236088	0,317731	0,296979	0,157097	-0,331377	-6,295789	22,236088	0,317731
14:58:50,97	0,504957	3,275997	-0,048987	-0,492981	-0,908023	-0,159982	0,303037	0,086208	-0,336019	5,720703	-0,815141	0,293074	-0,831170	-2,939062	-1,505770	-27,492036	13,094128	12,450012	0,303037	0,086208	-0,336019	-1,046637	22,973290	0,293074	0,303037	0,086208	-0,336019	-1,046637	22,973290	0,293074
14:58:51,02	0,504957	3,275997	-0,048987	-0,492981	-0,908023	-0,159982	0,301386	0,091969	-0,332603	5,908899	-0,777569	0,286172	-0,831746	-2,940583	-1,506265	-27,527196	13,072096	12,451663	0,301386	0,091969	-0,332603	-1,310705	22,881201	0,286172	0,301386	0,091969	-0,332603	-1,310705	22,881201	0,286172
14:58:51,07	0,504957	3,275997	-0,048987	-0,492981	-0,908023	-0,159982	0,302991	0,091709	-0,333098	5,931988	-0,841607	0,287823	-0,828767	-2,940505	-1,505607	-27,512747	13,072407	12,451650	0,302991	0,091709	-0,333098	-1,267129	22,943172	0,287823	0,302991	0,091709	-0,333098	-1,267129	22,943172	0,287823
14:58:51,12	0,504957	3,275997	-0,048987	-0,492981	-0,908023	-0,159982	0,301434	0,089168	-0,332440	5,792365	-0,773012	0,287810	-0,831804	-2,941182	-1,507438	-27,524535	13,114676	12,438271	0,301434	0,089168	-0,332440	-1,207288	22,889561	0,287810	0,301434	0,089168	-0,332440	-1,207288	22,889561	0,287810
14:58:51,17	0,504957	3,275997	-0,048987	-0,492981	-0,908023	-0,159982	0,304827	0,093380	-0,328796	5,960360	-0,918806	0,314726	-0,834107	-2,942648	-1,503894	-27,508485	13,125490	12,484132	0,304827	0,093380	-0,328796	-1,369975	23,010128	0,314726	0,304827	0,093380	-0,328796	-1,369975	23,010128	0,314726
14:58:51,22	0,504957	3,275997	-0,048987	-0,492981	-0,908023	-0,159982	0,304827	0,093380	-0,328796	5,960360	-0,918806	0,314726	-0,829395	-2,941072	-1,506236	-27,501529	13,123632	12,467094	0,304827	0,093380	-0,328796	-1,369975	23,010128	0,314726	0,304827	0,093380	-0,328796	-1,369975	23,010128	0,314726
14:58:51,27	0,504957	3,275997	-0,048987	-0,492981	-0,908023	-0,159982	0,302239	0,089428	-0,333070	5,755941	-0,798976	0,303254	-0,832434	-2,941045	-1,504709	-27,540740	13,101211	12,460483	0,302239	0,089428	-0,333070	-1,264162	22,926790	0,303254	0,302239	0,089428	-0,333070	-1,264162	22,926790	0,303254
14:58:51,32	0,504957	3,275997	-0,048987	-0,492981	-0,908023	-0,159982	0,303735	0,092073	-0,331542	5,932489	-0,854020	0,296643	-0,832137	-2,941058	-1,505594	-27,501352	13,128405	12,464767	0,303735	0,092073	-0,331542	-1,295226	22,989181	0,296643	0,303735	0,092073	-0,331542	-1,295226	22,989181	0,296643
14:58:51,37	0,504957	3,275997	-0,048987	-0,492981	-0,908023	-0,159982	0,305427	0,090253	-0,330360	5,805848	-0,983080	0,271172	-0,832374	-2,942046	-1,503132	-27,534263	13,153231	12,480366	0,305427	0,090253	-0,330360	-1,279040	22,992911	0,271172	0,305427	0,090253	-0,330360	-1,279040	22,992911	0,271172
14:58:51,42	0,504957	3,275997	-0,048987	-0,492981	-0,908023	-0,159982	0,305427	0,090253	-0,330360	5,805848	-0,983080	0,271172	-0,835213	-2,942890	-1,506275	-27,561455	13,111975	12,452357	0,305427	0,090253	-0,330360	-1,279040	22,992911	0,271172	0,305427	0,090253	-0,330360	-1,279040	22,992911	0,271172
14:58:51,47	0,504957	3,275997	-0,048987	-0,492981	-0,908023	-0,159982	0,306722	0,093557	-0,333109	6,010714	-0,986042	0,288517	-0,828293	-2,941066	-1,505074	-27,535515	13,118417	12,481296	0,306722	0,093557	-0,333109	-1,333527	23,091668	0,288517	0,306722	0,093557	-0,333109	-1,333527	23,091668	0,288517
14:58:51,52	0,504957	3,275997	-0,048987	-0,492981	-0,908023	-0,159982	0,301683	0,088476	-0,331907	5,727937	-0,743240	0,317455	-0,830635	-2,939680	-1,505461	-27,529258	13,135396	12,491502	0,301683	0,088476	-0,331907	-1,217421	22,938882	0,317455	0,301683	0,088476	-0,331907	-1,217421	22,938882	0,317455
14:58:51,57	0,504957	3,275997	-0,048987	-0,492981	-0,908023	-0,159982	0,301653	0,091198	-0,332294	5,851644	-0,738618	0,327662	-0,829205	-2,940364	-1,505602	-27,507737	13,131364	12,457467	0,301653	0,091198	-0,332294	-1,307384	22,941162	0,327662	0,301653	0,091198	-0,332294	-1,307384	22,941162	0,327662
14:58:51,62	0,504957	3,275997	-0,048987	-0,492981	-0,908023	-0,159982	0,301531	0,089617	-0,332435	5,762197	-0,752913	0,293627	-0,832349	-2,942303	-1,505861	-27,506887	13,110951	12,451286	0,301531	0,089617	-0,332435	-1,272773	22,917268	0,293627	0,301531	0,089617	-0,332435	-1,272773	22,917268	0,293627
14:58:51,67	0,504957	3,275997	-0,048987	-0,492981	-0,908023	-0,159982	0,304783	0,091370	-0,332694	5,870603	-0,932938	0,287445	-0,835592	-2,939587	-1,504335	-27,522931	13,162661	12,444753	0,304783	0,091370	-0,332694	-1,301973	22,992493	0,287445	0,304783	0,091370	-0,332694	-1,301973	22,992493	0,287445
14:58:51,72	0,504957	3,275997	-0,048987	-0,492981	-0,908023	-0,159982	0,304052	0,095537	-0,331168	6,050497	-0,855182	0,280913	-0,833297	-2,939546	-1,503326	-27,465814	13,112232	12,454453	0,304052	0,095537	-0,331168	-1,449144	23,012874	0,280913	0,304052	0,095537	-0,331168	-1,449144	23,012874	0,280913
14:58:51,77	0,504957	3,275997	-0,048987	-0,492981	-0,908023	-0,159982	0,302869	0,093570	-0,330159	5,963332	-0,868365	0,290612	-0,831783	-2,940248	-1,504774	-27,447905	13,117774	12,449428	0,302869	0,093570	-0,330159	-1,381905	22,906855	0,290612	0,302869	0,093570	-0,330159	-1,381905	22,906855	0,290612
14:58:51,82	0,504957	3,275997	-0,048987	-0,492981	-0,908023	-0,159982	0,302719	0,091907	-0,331607	5,863130	-0,873322	0,285588	-0,831755	-2,943277	-1,508160	-27,494486	13,098616	12,481191	0,302719	0,091907	-0,331607	-1,351604	22,890150	0,285588	0,302719	0,091907	-0,331607	-1,351604	22,890150	0,285588
14:58:51,87	0,504957	3,275997	-0,048987	-0,492981	-0,908023	-0,159982	0,305328	0,090369	-0,334993	5,823006	-0,978213	0,317351	-0,831777	-2,942843	-1,503502	-27,509220	13,088998	12,483106	0,305328	0,090369	-0,334993	-1,270951	22,990044	0,317351	0,305328	0,090369	-0,334993	-1,270951	22,990044	0,317351
14:58:51,92	0,504957	3,275997	-0,048987	-0,492981	-0,908023	-0,159982	0,304964	0,090605	-0,330335	5,850980	-0,951342	0,319266	-0,829774	-2,942151	-1,503953	-27,529796	13,082438	12,499174	0,304964	0,090605	-0,330335	-1,261511	22,988351	0,319266	0,304964	0,090605	-0,330335	-1,261511	22,988351	0,319266
14:58:51,97	0,504957	3,275997	-0,048987	-0,492981	-0,908023	-0,159982	0,305468	0,091676	-0,328813	5,890680	-0,949246	0,290145	-0,832956	-2,942744	-1,501979	-27,525722	13,116978	12,453985	0,305468	0,091676	-0,328813	-1,305867	23,029978	0,290145	0,305468	0,091676	-0,328813	-1,305867	23,029978	0,290145
14:58:52,02	0,504957	3,275997	-0,048987	-0,492981	-0,908023	-0,159982	0,304134	0,092488	-0,333052	5,929685	-0,879212	0,346337	-0,833494	-2,942863	-1,506637	-27,498194	13,129207	12,447127	0,304134	0,092488	-0,333052	-1,330613	22,995312	0,346337	0,304134	0,092488	-0,333052	-1,330613	22,995312	0,346337
14:58:52,07	0,504957	3,275997	-0,048987	-0,492981	-0,908023	-0,159982	0,304641	0,090102	-0,330735	5,793558	-0,903232	0,311413	-0,831180	-2,942815	-1,503902	-27,520704	13,131740	12,475253	0,304641	0,090102	-0,330735	-1,279459	23,011110	0,311413	0,304641	0,090102	-0,330735	-1,279459	23,011110	0,311413
14:58:52,12	0,504957	3,275997	-0,048987	-0,492981	-0,908023	-0,159982	0,304184	0,093186	-0,330839	5,950309	-0,884569	0,271727	-0,833622	-2,940878	-1,504006	-27,514487	13,132298	12,435567	0,304184	0,093186	-0,330839	-1,364763	22,993893	0,271727	0,304184	0,093186	-0,330839	-1,364763	22,993893	0,271727
14:58:52,17	0,504957	3,275997	-0,048987	-0,492981	-0,908023	-0,159982	0,303385	0,089875	-0,333075	5,773863	-0,892580	0,274389	-0,830355	-2,941840	-1,506241	-27,469396	13,111210	12,438229	0,303385	0,089875	-0,333075	-1,281310	22,923107	0,274389	0,303385	0,089875	-0,333075	-1,281310	22,923107	0,274389
14:58:52,22	0,504957	3,275997	-0,048987	-0,492981	-0,908023	-0,159982	0,302287	0,092094	-0,330762	5,876848	-0,791667	0,282902	-0,831728	-2,939780	-1,503928	-27,501152	13,143884	12,446742	0,302287	0,092094	-0,330762	-1,352540	22,937859	0,282902	0,302287	0,092094	-0,330762	-1,352540	22,937859	0,282902
14:58:52,27	0,504957	3,275997	-0,048987	-0,492981	-0,908023	-0,159982	0,301289	0,092463	-0,330461	5,891894	-0,798626	0,311410	-0,831548	-2,938731	-1,503627	-27,448108	13,118012	12,475250	0,301289	0,092463	-0,330461	-1,366421	22,852530	0,311410	0,301289	0,092463	-0,330461	-1,366421	22,852530	0,311410
14:58:52,32	0,504957	3,275997	-0,048987	-0,492981	-0,908023	-0,159982	0,301289	0,092463	-0,330461	5,891894	-0,798626	0,311410	-0,833542	-2,941138	-1,504295	-27,507124	13,100033	12,474178	0,301289	0,092463	-0,330461	-1,366421	22,852530	0,311410	0,301289	0,092463	-0,330461	-1,366421	22,852530	0,311410
14:58:52,37	0,504957	3,275997	-0,048987	-0,492981	-0,908023	-0,159982	0,304370	0,092986	-0,331129	5,964199	-0,916739	0,310338	-0,831938	-2,942768	-1,504798	-27,523104	13,105786	12,449431	0,304370	0,092986	-0,331129	-1,335219	22,976306	0,310338	0,304370	0,092986	-0,331129	-1,335219	22,976306	0,310338
14:58:52,42	0,504957	3,275997	-0,048987	-0,492981	-0,908023	-0,159982	0,306155	0,091232	-0,328027	5,869257	-1,007982	0,284098	-0,832916	-2,943561	-1,501194	-27,506635	13,104055	12,447938	0,306155	0,091232	-0,328027	-1,292462	23,025202	0,284098	0,306155	0,091232	-0,328027	-1,292462	23,025202	0,284098
14:58:52,47	0,504957	3,275997	-0,048987	-0,492981	-0,908023	-0,159982	0,306155	0,091232	-0,328027	5,869257	-1,007982	0,284098	-0,828957	-2,941151	-1,504249	-27,487552	13,084485	12,515425	0,302089	0,089009	-0,331082	-1,226142	22,891123	0,351585	0,302089	0,089009	-0,331082	-1,226142	22,891123	0,351585
14:58:52,52	0,504957	3,275997	-0,048987	-0,492981	-0,908023	-0,159982	0,302089	0,089009	-0,331082	5,761061	-0,822825	0,351585	-0,831811	-2,942073	-1,508177	-27,511537	13,079088	12,476075	0,304314	0,091020	-0,335010	-1,262766	22,968171	0,312235	0,304314	0,091020	-0,335010	-1,262766	22,968171	0,312235
14:58:52,57	0,504957	3,275997	-0,048987	-0,492981	-0,908023	-0,159982	0,304314	0,091020	-0,335010	5,882297	-0,920475	0,312235	-0,833350	-2,941780	-1,505260	-27,497551	13,132621	12,474437	0,304314	0,091020	-0,335010	-1,262766	22,968171	0,312235	0,304314	0,091020	-0,335010	-1,262766	22,968171	0,312235
14:58:52,62	0,504957	3,275997	-0,048987	-0,492981	-0,908023	-0,159982	0,304830	0,092499	-0,332093	5,905859	-0,932652	0,310597	-0,830182	-2,939633	-1,505278	-27,489905	13,089772	12,451657	0,304830	0,092499	-0,332093	-1,355318	22,996498	0,310597	0,304830	0,092499	-0,332093	-1,355318	22,996498	0,310597
14:58:52,68	0,504957	3,275997	-0,048987	-0,492981	-0,908023	-0,159982	0,301386	0,090829	-0,332111	5,852279	-0,781603	0,287816	-0,834078	-2,939322	-1,505854	-27,481981	13,118722	12,465953	0,301386	0,090829	-0,332111	-1,277765	22,877182	0,287816	0,301386	0,090829	-0,332111	-1,277765	22,877182	0,287816
14:58:52,73	0,504957	3,275997	-0,048987	-0,492981	-0,908023	-0,159982	0,303065	0,094358	-0,332687	6,006779	-0,861329	0,302113	-0,828175	-2,941224	-1,505458	-27,479391	13,105370	12,451461	0,303065	0,094358	-0,332687	-1,400329	22,929305	0,302113	0,303065	0,094358	-0,332687	-1,400329	22,929305	0,302113
14:58:52,78	0,504957	3,275997	-0,048987	-0,492981	-0,908023	-0,159982	0,301761	0,088295	-0,332291	5,701779	-0,802434	0,287620	-0,825266	-2,941626	-1,515071	-27,715358	12,804974	12,467514	0,301761	0,088295	-0,332291	-1,229395	22,885827	0,287620	0,301761	0,088295	-0,332291	-1,229395	22,885827	0,287620
14:58:52,83	0,504957	3,275997	-0,048987	-0,492981	-0,908023	-0,159982	0,300654	0,085575	-0,341904	5,938468	-0,690713	0,303674	-0,659164	-3,050015	-1,615387	-33,151315	4,132864	12,573633	0,300654	0,085575	-0,341904	-0,779179	22,910646	0,303674	0,300654	0,085575	-0,341904	-0,779179	22,910646	0,303674
14:58:52,88	0,504957	3,275997	-0,048987	-0,492981	-0,908023	-0,159982	0,311471	-0,112468	-0,442221	5,868456	-0,881546	0,409793	-0,689511	-3,003919	-1,609894	-30,001405	6,991672	12,473617	0,311471	-0,112468	-0,442221	14,697212	23,568900	0,409793	0,311471	-0,112468	-0,442221	14,697212	23,568900	0,409793
14:58:52,93	0,504957	3,275997	-0,048987	-0,492981	-0,908023	-0,159982	0,286724	-0,063139	-0,436728	4,382810	-0,893211	0,309777	-0,752696	-2,962023	-1,634386	-27,430625	11,025053	12,314054	0,286724	-0,063139	-0,436728	9,339240	21,614613	0,309777	0,286724	-0,063139	-0,436728	9,339240	21,614613	0,309777
14:58:52,98	0,504957	3,275997	-0,048987	-0,492981	-0,908023	-0,159982	0,282034	0,012529	-0,461219	3,539161	-0,858997	0,150213	-0,849978	-2,917371	-1,702264	-24,643412	16,353289	12,133907	0,282034	0,012529	-0,461219	2,555632	21,280657	0,150213	0,282034	0,012529	-0,461219	2,555632	21,280657	0,150213
14:58:53,03	0,504974	3,275913	-0,048996	-0,392962	-0,908004	-0,160003	0,292005	0,119104	-0,529098	3,073041	-1,127183	-0,029933	-0,796270	-2,951227	-1,745946	-26,465330	13,632001	12,140716	0,292005	0,119104	-0,529098	-6,276584	21,795219	-0,029933	0,292005	0,119104	-0,529098	-6,276584	21,795219	-0,029933
14:58:53,08	0,504974	3,275913	-0,048996	-0,392962	-0,908004	-0,160003	0,294471	0,055663	-0,572779	3,041789	-1,038251	-0,023124	-0,799433	-2,948789	-1,747553	-26,423187	13,579915	12,151520	0,294471	0,055663	-0,572779	-1,327744	22,077760	-0,023124	0,294471	0,055663	-0,572779	-1,327744	22,077760	-0,023124
14:58:53,13	0,504974	3,275913	-0,048996	-0,392962	-0,908004	-0,160003	0,293941	0,059622	-0,574386	3,271679	-1,073221	-0,012320	-0,796345	-2,950904	-1,744985	-26,422315	13,589616	12,102028	0,293941	0,059622	-0,574386	-1,408613	22,001170	-0,012320	0,293941	0,059622	-0,574386	-1,408613	22,001170	-0,012320
14:58:53,18	0,504974	3,275913	-0,048996	-0,392962	-0,908004	-0,160003	0,294229	0,055890	-0,571818	3,068779	-1,084066	-0,061812	-0,794993	-2,949475	-1,744640	-26,426364	13,592631	12,138740	0,294229	0,055890	-0,571818	-1,318553	22,012880	-0,061812	0,294229	0,055890	-0,571818	-1,318553	22,012880	-0,061812
14:58:53,23	0,504974	3,275913	-0,048996	-0,392962	-0,908004	-0,160003	0,292315	0,055433	-0,571473	3,044459	-0,979561	-0,025100	-0,796894	-2,951238	-1,744949	-26,401268	13,592323	12,135648	0,292315	0,055433	-0,571473	-1,307046	21,967191	-0,025100	0,292315	0,055433	-0,571473	-1,307046	21,967191	-0,025100
14:58:53,28	0,504974	3,275913	-0,048996	-0,392962	-0,908004	-0,160003	0,294793	0,056198	-0,571783	3,071931	-1,130265	-0,028192	-0,793996	-2,952359	-1,742983	-26,417659	13,566311	12,163192	0,294793	0,056198	-0,571783	-1,339586	22,010950	-0,028192	0,294793	0,056198	-0,571783	-1,339586	22,010950	-0,028192
14:58:53,33	0,504974	3,275913	-0,048996	-0,392962	-0,908004	-0,160003	0,294314	0,053127	-0,569817	2,943000	-1,104206	-0,000648	-0,797712	-2,949135	-1,741988	-26,325508	13,603188	12,164272	0,294314	0,053127	-0,569817	-1,227501	21,999464	-0,000648	0,294314	0,053127	-0,569817	-1,227501	21,999464	-0,000648
14:58:53,38	0,504974	3,275913	-0,048996	-0,392962	-0,908004	-0,160003	0,293381	0,057958	-0,568821	3,116185	-1,117033	0,000431	-0,794584	-2,948800	-1,741507	-26,333120	13,540220	12,158593	0,293381	0,057958	-0,568821	-1,433527	21,913361	0,000431	0,293381	0,057958	-0,568821	-1,433527	21,913361	0,000431
14:58:53,43	0,504974	3,275913	-0,048996	-0,392962	-0,908004	-0,160003	0,291526	0,055416	-0,568340	3,042349	-1,045464	-0,005247	-0,799802	-2,947225	-1,742220	-26,371366	13,579457	12,157586	0,291526	0,055416	-0,568340	-1,307830	21,839312	-0,005247	0,291526	0,055416	-0,568340	-1,307830	21,839312	-0,005247
14:58:53,48	0,504974	3,275913	-0,048996	-0,392962	-0,908004	-0,160003	0,292771	0,060723	-0,569053	3,303437	-1,057490	-0,006254	-0,798809	-2,949706	-1,742015	-26,380006	13,599532	12,160419	0,292771	0,060723	-0,569053	-1,463315	21,925059	-0,006254	0,292771	0,060723	-0,569053	-1,463315	21,925059	-0,006254
14:58:53,53	0,504974	3,275913	-0,048996	-0,392962	-0,908004	-0,160003	0,294424	0,058623	-0,568848	3,181156	-1,125907	-0,003421	-0,798589	-2,949830	-1,742583	-26,360677	13,580809	12,167254	0,294424	0,058623	-0,568848	-1,420721	21,986374	-0,003421	0,294424	0,058623	-0,568848	-1,420721	21,986374	-0,003421
14:58:53,58	0,504974	3,275913	-0,048996	-0,392962	-0,908004	-0,160003	0,294421	0,058370	-0,569416	3,174570	-1,151861	0,003414	-0,798250	-2,947824	-1,741028	-26,343056	13,597247	12,167817	0,294421	0,058370	-0,569416	-1,407476	21,960197	0,003414	0,294421	0,058370	-0,569416	-1,407476	21,960197	0,003414
14:58:53,63	0,504974	3,275913	-0,048996	-0,392962	-0,908004	-0,160003	0,292514	0,059079	-0,567861	3,188383	-1,059747	0,003977	-0,797433	-2,946477	-1,742211	-26,362386	13,578583	12,162826	0,292514	0,059079	-0,567861	-1,449308	21,902625	0,003977	0,292514	0,059079	-0,567861	-1,449308	21,902625	0,003977
14:58:53,68	0,504974	3,275913	-0,048996	-0,392962	-0,908004	-0,160003	0,290939	0,059045	-0,569045	3,212449	-0,970421	-0,001014	-0,796845	-2,948224	-1,739504	-26,375839	13,579327	12,141803	0,290939	0,059045	-0,569045	-1,422580	21,868287	-0,001014	0,290939	0,059045	-0,569045	-1,422580	21,868287	-0,001014
14:58:53,73	0,504974	3,275913	-0,048996	-0,392962	-0,908004	-0,160003	0,292158	0,057663	-0,566337	3,146649	-1,021811	-0,022038	-0,798254	-2,947964	-1,742967	-26,343859	13,605320	12,173280	0,292158	0,057663	-0,566337	-1,379866	21,912626	-0,022038	0,292158	0,057663	-0,566337	-1,379866	21,912626	-0,022038
14:58:53,78	0,504974	3,275913	-0,048996	-0,392962	-0,908004	-0,160003	0,292637	0,059013	-0,569800	3,178370	-1,061389	0,009440	-0,799234	-2,948940	-1,740720	-26,352789	13,604395	12,147435	0,292637	0,059013	-0,569800	-1,454153	21,910605	0,009440	0,292637	0,059013	-0,569800	-1,454153	21,910605	0,009440
14:58:53,83	0,504974	3,275913	-0,048996	-0,392962	-0,908004	-0,160003	0,293972	0,059374	-0,567554	3,202395	-1,123557	-0,016405	-0,794946	-2,949230	-1,738658	-26,312556	13,578010	12,184381	0,293972	0,059374	-0,567554	-1,458446	21,953264	-0,016405	0,293972	0,059374	-0,567554	-1,458446	21,953264	-0,016405
14:58:53,88	0,504974	3,275913	-0,048996	-0,392962	-0,908004	-0,160003	0,292080	0,055514	-0,565491	3,004440	-1,073185	0,020541	-0,797771	-2,947552	-1,739407	-26,351237	13,600495	12,175217	0,292080	0,055514	-0,565491	-1,353439	21,855079	0,020541	0,292080	0,055514	-0,565491	-1,353439	21,855079	0,020541
14:58:53,93	0,504974	3,275913	-0,048996	-0,392962	-0,908004	-0,160003	0,292039	0,058800	-0,566240	3,175176	-1,026306	0,011377	-0,794464	-2,952681	-1,740628	-26,373776	13,588480	12,166734	0,292039	0,058800	-0,566240	-1,440648	21,898730	0,011377	0,292039	0,058800	-0,566240	-1,440648	21,898730	0,011377
14:58:53,98	0,504974	3,275913	-0,048996	-0,392962	-0,908004	-0,160003	0,294827	0,053372	-0,567461	2,914561	-1,157789	0,002894	-0,800277	-2,948376	-1,737912	-26,331112	13,588768	12,169132	0,294827	0,053372	-0,567461	-1,275114	21,986134	0,002894	0,294827	0,053372	-0,567461	-1,275114	21,986134	0,002894
14:58:54,03	0,504974	3,275913	-0,048996	-0,392962	-0,908004	-0,160003	0,294006	0,060558	-0,564745	3,266690	-1,151887	0,005292	-0,797959	-2,948696	-1,742579	-26,344292	13,597556	12,167897	0,294006	0,060558	-0,564745	-1,487145	21,927566	0,005292	0,294006	0,060558	-0,564745	-1,487145	21,927566	0,005292
14:58:54,08	0,504974	3,275913	-0,048996	-0,392962	-0,908004	-0,160003	0,293124	0,058391	-0,569412	3,152980	-1,090220	0,004056	-0,798591	-2,948416	-1,742581	-26,359986	13,590475	12,177455	0,293124	0,058391	-0,569412	-1,430736	21,920004	0,004056	0,293124	0,058391	-0,569412	-1,430736	21,920004	0,004056
14:58:54,13	0,504974	3,275913	-0,048996	-0,392962	-0,908004	-0,160003	0,293197	0,059079	-0,569414	3,202715	-1,083979	0,013615	-0,796747	-2,948722	-1,740993	-26,327444	13,595598	12,195972	0,293197	0,059079	-0,569414	-1,434978	21,931996	0,013615	0,293197	0,059079	-0,569414	-1,434978	21,931996	0,013615
14:58:54,18	0,504974	3,275913	-0,048996	-0,392962	-0,908004	-0,160003	0,292540	0,057329	-0,567827	3,090997	-1,075434	0,032132	-0,797245	-2,949021	-1,738780	-26,343589	13,595620	12,134097	0,292540	0,057329	-0,567827	-1,409307	21,888965	0,032132	0,292540	0,057329	-0,567827	-1,409307	21,888965	0,032132
14:58:54,23	0,504974	3,275913	-0,048996	-0,392962	-0,908004	-0,160003	0,293049	0,057611	-0,565613	3,113708	-1,087893	-0,029743	-0,796212	-2,946357	-1,742226	-26,350539	13,592699	12,134324	0,293049	0,057611	-0,565613	-1,408723	21,916438	-0,029743	0,293049	0,057611	-0,565613	-1,408723	21,916438	-0,029743
14:58:54,28	0,504974	3,275913	-0,048996	-0,392962	-0,908004	-0,160003	0,290225	0,058048	-0,569060	3,142433	-0,936487	-0,029517	-0,794439	-2,945459	-1,739071	-26,340792	13,581653	12,190531	0,290225	0,058048	-0,569060	-1,414297	21,846160	-0,029517	0,290225	0,058048	-0,569060	-1,414297	21,846160	-0,029517
14:58:54,33	0,504974	3,275913	-0,048996	-0,392962	-0,908004	-0,160003	0,288560	0,056961	-0,565904	3,090632	-0,863906	0,026691	-0,794862	-2,947733	-1,742033	-26,375943	13,622309	12,137868	0,288560	0,056961	-0,565904	-1,380814	21,788091	0,026691	0,288560	0,056961	-0,565904	-1,380814	21,788091	0,026691
14:58:54,38	0,504974	3,275913	-0,048996	-0,392962	-0,908004	-0,160003	0,290741	0,056190	-0,568867	3,032914	-0,926542	-0,025973	-0,792697	-2,947295	-1,737892	-26,349030	13,554421	12,198745	0,290741	0,056190	-0,568867	-1,378020	21,896655	-0,025973	0,290741	0,056190	-0,568867	-1,378020	21,896655	-0,025973
14:58:54,43	0,504974	3,275913	-0,048996	-0,392962	-0,908004	-0,160003	0,289279	0,054535	-0,564725	2,992156	-0,907740	0,034905	-0,797841	-2,946666	-1,739834	-26,295389	13,620219	12,181307	0,289279	0,054535	-0,564725	-1,288809	21,800645	0,034905	0,289279	0,054535	-0,564725	-1,288809	21,800645	0,034905
14:58:54,48	0,504974	3,275913	-0,048996	-0,392962	-0,908004	-0,160003	0,291307	0,059304	-0,566667	3,156359	-1,026769	0,017466	-0,797746	-2,947832	-1,741679	-26,323946	13,557156	12,150668	0,291307	0,059304	-0,566667	-1,498999	21,840840	0,017466	0,291307	0,059304	-0,566667	-1,498999	21,840840	0,017466
14:58:54,53	0,504974	3,275913	-0,048996	-0,392962	-0,908004	-0,160003	0,292269	0,058639	-0,568512	3,190692	-1,083573	-0,013172	-0,798794	-2,950138	-1,739407	-26,362711	13,556392	12,169324	0,292269	0,058639	-0,568512	-1,412494	21,859522	-0,013172	0,292269	0,058639	-0,568512	-1,412494	21,859522	-0,013172
14:58:54,58	0,504974	3,275913	-0,048996	-0,392962	-0,908004	-0,160003	0,294790	0,058393	-0,566240	3,197949	-1,181503	0,005484	-0,800327	-2,948743	-1,741422	-26,355754	13,608161	12,167234	0,294790	0,058393	-0,566240	-1,385934	21,959533	0,005484	0,294790	0,058393	-0,566240	-1,385934	21,959533	0,005484
14:58:54,63	0,504974	3,275913	-0,048996	-0,392962	-0,908004	-0,160003	0,294348	0,060419	-0,568255	3,254945	-1,138646	0,003394	-0,802613	-2,948778	-1,741013	-26,333389	13,641461	12,184380	0,294348	0,060419	-0,568255	-1,487912	21,967672	0,003394	0,294348	0,060419	-0,568255	-1,487912	21,967672	0,003394
14:58:54,68	0,504974	3,275913	-0,048996	-0,392962	-0,908004	-0,160003	0,295522	0,062381	-0,567846	3,316947	-1,202404	0,020539	-0,796775	-2,946413	-1,739868	-26,327823	13,556515	12,155616	0,295522	0,062381	-0,567846	-1,579926	21,996060	0,020539	0,295522	0,062381	-0,567846	-1,579926	21,996060	0,020539
14:58:54,73	0,504974	3,275913	-0,048996	-0,392962	-0,908004	-0,160003	0,290555	0,058507	-0,566701	3,186328	-0,991409	-0,008224	-0,795533	-2,947986	-1,742946	-26,307138	13,593418	12,172976	0,290555	0,058507	-0,566701	-1,406507	21,817139	-0,008224	0,290555	0,058507	-0,566701	-1,406507	21,817139	-0,008224
14:58:54,78	0,504974	3,275913	-0,048996	-0,392962	-0,908004	-0,160003	0,291295	0,056646	-0,569780	3,047217	-1,029391	0,009135	-0,801929	-2,946098	-1,740061	-26,342182	13,609648	12,177331	0,291295	0,056646	-0,569780	-1,399472	21,837306	0,009135	0,291295	0,056646	-0,569780	-1,399472	21,837306	0,009135
14:58:54,83	0,504974	3,275913	-0,048996	-0,392962	-0,908004	-0,160003	0,292858	0,063128	-0,566895	3,387781	-1,072186	0,013491	-0,798900	-2,945288	-1,740035	-26,296023	13,596384	12,183116	0,292858	0,063128	-0,566895	-1,567796	21,917182	0,013491	0,292858	0,063128	-0,566895	-1,567796	21,917182	0,013491
14:58:54,89	0,504974	3,275913	-0,048996	-0,392962	-0,908004	-0,160003	0,290643	0,060910	-0,566868	3,260856	-1,003615	0,019276	-0,794577	-2,946832	-1,741022	-26,338581	13,580686	12,172056	0,290643	0,060910	-0,566868	-1,520613	21,811879	0,019276	0,290643	0,060910	-0,566868	-1,520613	21,811879	0,019276
14:58:54,94	0,504974	3,275913	-0,048996	-0,392962	-0,908004	-0,160003	0,292280	0,059790	-0,563991	3,240741	-1,048859	-0,010874	-0,797901	-2,944716	-1,739852	-26,314781	13,610387	12,181481	0,292280	0,059790	-0,563991	-1,452797	21,895091	-0,010874	0,292280	0,059790	-0,563991	-1,452797	21,895091	-0,010874
14:58:54,99	0,504974	3,275913	-0,048996	-0,392962	-0,908004	-0,160003	0,289648	0,060331	-0,566685	3,227975	-0,928635	0,017640	-0,788343	-2,951508	-1,734738	-26,493610	13,433921	12,183678	0,289648	0,060331	-0,566685	-1,508005	21,808761	0,017640	0,289648	0,060331	-0,566685	-1,508005	21,808761	0,017640
14:58:55,04	0,504974	3,275913	-0,048996	-0,392962	-0,908004	-0,160003	0,290751	0,048658	-0,561571	2,863211	-0,919323	0,019838	-0,625594	-3,034501	-1,696132	-30,984651	4,860332	12,240253	0,290751	0,048658	-0,561571	-0,956429	21,904612	0,019838	0,290751	0,048658	-0,561571	-0,956429	21,904612	0,019838
14:58:55,09	0,504974	3,275913	-0,048996	-0,392962	-0,908004	-0,160003	0,281251	-0,133783	-0,522965	3,046743	-0,822759	0,076413	-0,672035	-2,988465	-1,666500	-27,934650	8,046698	12,241275	0,281251	-0,133783	-0,522965	13,548720	21,255419	0,076413	0,281251	-0,133783	-0,522965	13,548720	21,255419	0,076413
14:58:55,14	0,504974	3,275913	-0,048996	-0,392962	-0,908004	-0,160003	0,264603	-0,070547	-0,493333	2,050573	-1,005276	0,077435	-0,716787	-2,967526	-1,662349	-26,451899	10,812192	12,163325	0,264603	-0,070547	-0,493333	7,588478	19,766063	0,077435	0,264603	-0,070547	-0,493333	7,588478	19,766063	0,077435
14:58:55,19	0,504974	3,275913	-0,048996	-0,392962	-0,908004	-0,160003	0,268845	-0,021321	-0,489182	1,473943	-1,127184	-0,000515	-0,797720	-2,870104	-1,853308	-20,985134	15,472775	12,004860	0,268845	-0,021321	-0,489182	3,147635	19,977110	-0,000515	0,268845	-0,021321	-0,489182	3,147635	19,977110	-0,000515
14:58:55,24	0,504962	3,275963	-0,048976	-0,292972	-0,907989	-0,160039	0,224942	0,097480	-0,680142	0,882034	-1,248307	-0,158980	-0,747917	-2,909083	-1,908745	-22,937904	12,859136	12,031063	0,224942	0,097480	-0,680142	-6,770157	16,409624	-0,158980	0,224942	0,097480	-0,680142	-6,770157	16,409624	-0,158980
14:58:55,29	0,504962	3,275963	-0,048976	-0,292972	-0,907989	-0,160039	0,233797	0,034860	-0,735579	0,865651	-1,324468	-0,132777	-0,751808	-2,904092	-1,896320	-22,875146	12,952216	12,011371	0,233797	0,034860	-0,735579	-1,870862	17,028623	-0,132777	0,233797	0,034860	-0,735579	-1,870862	17,028623	-0,132777
14:58:55,34	0,504962	3,275963	-0,048976	-0,292972	-0,907989	-0,160039	0,231421	0,040725	-0,723154	1,058664	-1,208688	-0,152469	-0,747990	-2,906289	-1,891738	-22,892170	12,949101	12,022316	0,231421	0,040725	-0,723154	-2,138284	16,957830	-0,152469	0,231421	0,040725	-0,723154	-2,138284	16,957830	-0,152469
14:58:55,39	0,504962	3,275963	-0,048976	-0,292972	-0,907989	-0,160039	0,231413	0,036320	-0,718571	0,840792	-1,195128	-0,141524	-0,753406	-2,904685	-1,888920	-22,820784	12,973300	11,996931	0,231413	0,036320	-0,718571	-2,010331	16,970824	-0,141524	0,231413	0,036320	-0,718571	-2,010331	16,970824	-0,141524
14:58:55,44	0,504962	3,275963	-0,048976	-0,292972	-0,907989	-0,160039	0,232732	0,041813	-0,715754	1,069761	-1,313439	-0,166909	-0,752201	-2,905433	-1,884598	-22,812852	12,974741	12,047659	0,232732	0,041813	-0,715754	-2,212537	16,956056	-0,166909	0,232732	0,041813	-0,715754	-2,212537	16,956056	-0,166909
14:58:55,49	0,504962	3,275963	-0,048976	-0,292972	-0,907989	-0,160039	0,232778	0,040395	-0,711431	0,990820	-1,321965	-0,116181	-0,755135	-2,906187	-1,884745	-22,822949	13,007967	12,032147	0,232778	0,040395	-0,711431	-2,180178	16,951119	-0,116181	0,232778	0,040395	-0,711431	-2,180178	16,951119	-0,116181
14:58:55,54	0,504962	3,275963	-0,048976	-0,292972	-0,907989	-0,160039	0,234898	0,042559	-0,711578	1,079650	-1,406827	-0,131693	-0,753283	-2,905193	-1,883010	-22,783669	13,022250	12,076834	0,234898	0,042559	-0,711578	-2,261264	17,032645	-0,131693	0,234898	0,042559	-0,711578	-2,261264	17,032645	-0,131693
14:58:55,59	0,504962	3,275963	-0,048976	-0,292972	-0,907989	-0,160039	0,233112	0,041452	-0,709843	0,990067	-1,340821	-0,087006	-0,754467	-2,899831	-1,881119	-22,787428	13,043445	12,043076	0,233112	0,041452	-0,709843	-2,263934	16,958436	-0,087006	0,233112	0,041452	-0,709843	-2,263934	16,958436	-0,087006
14:58:55,64	0,504962	3,275963	-0,048976	-0,292972	-0,907989	-0,160039	0,229060	0,045159	-0,707952	1,166333	-1,116269	-0,120764	-0,751417	-2,902071	-1,880982	-22,787569	12,981923	12,076346	0,229060	0,045159	-0,707952	-2,378633	16,864912	-0,120764	0,229060	0,045159	-0,707952	-2,378633	16,864912	-0,120764
14:58:55,69	0,504962	3,275963	-0,048976	-0,292972	-0,907989	-0,160039	0,229474	0,041397	-0,707816	1,024072	-1,168446	-0,087494	-0,752572	-2,904882	-1,877907	-22,783824	13,021418	12,056916	0,229474	0,041397	-0,707816	-2,225597	16,845251	-0,087494	0,229474	0,041397	-0,707816	-2,225597	16,845251	-0,087494
14:58:55,74	0,504962	3,275963	-0,048976	-0,292972	-0,907989	-0,160039	0,232486	0,040992	-0,704741	0,966958	-1,308591	-0,106925	-0,757909	-2,903546	-1,878096	-22,751372	13,011695	12,019323	0,232486	0,040992	-0,704741	-2,250952	16,941585	-0,106925	0,232486	0,040992	-0,704741	-2,250952	16,941585	-0,106925
14:58:55,79	0,504962	3,275963	-0,048976	-0,292972	-0,907989	-0,160039	0,233997	0,046282	-0,704929	1,234210	-1,420133	-0,144517	-0,754396	-2,902218	-1,875259	-22,763910	13,024284	12,052849	0,233997	0,046282	-0,704929	-2,398932	16,948664	-0,144517	0,233997	0,046282	-0,704929	-2,398932	16,948664	-0,144517
14:58:55,84	0,504962	3,275963	-0,048976	-0,292972	-0,907989	-0,160039	0,231091	0,043904	-0,702093	1,105907	-1,251869	-0,110991	-0,754939	-2,908711	-1,871757	-22,770572	13,027345	12,025601	0,231091	0,043904	-0,702093	-2,340541	16,888808	-0,110991	0,231091	0,043904	-0,702093	-2,340541	16,888808	-0,110991
14:58:55,89	0,504962	3,275963	-0,048976	-0,292972	-0,907989	-0,160039	0,236986	0,041127	-0,698590	0,962215	-1,551075	-0,138239	-0,753534	-2,905043	-1,871770	-22,793687	13,036785	12,041472	0,236986	0,041127	-0,698590	-2,266287	17,052308	-0,138239	0,236986	0,041127	-0,698590	-2,266287	17,052308	-0,138239
14:58:55,94	0,504962	3,275963	-0,048976	-0,292972	-0,907989	-0,160039	0,233106	0,041744	-0,698603	0,997685	-1,324593	-0,122369	-0,754787	-2,900674	-1,873190	-22,689026	13,075514	12,055045	0,233106	0,041744	-0,698603	-2,279258	16,974234	-0,122369	0,233106	0,041744	-0,698603	-2,279258	16,974234	-0,122369
14:58:55,99	0,504962	3,275963	-0,048976	-0,292972	-0,907989	-0,160039	0,229949	0,045015	-0,700023	1,081867	-1,231722	-0,108795	-0,753795	-2,905226	-1,870203	-22,783170	13,044655	12,050280	0,229949	0,045015	-0,700023	-2,451788	16,819308	-0,108795	0,229949	0,045015	-0,700023	-2,451788	16,819308	-0,108795
14:58:56,04	0,504962	3,275963	-0,048976	-0,292972	-0,907989	-0,160039	0,233396	0,041879	-0,697036	0,992584	-1,344826	-0,113560	-0,756074	-2,899877	-1,872565	-22,736088	13,054784	12,018041	0,233396	0,041879	-0,697036	-2,294885	16,976736	-0,113560	0,233396	0,041879	-0,697036	-2,294885	16,976736	-0,113560
14:58:56,09	0,504962	3,275963	-0,048976	-0,292972	-0,907989	-0,160039	0,229903	0,046527	-0,699398	1,202007	-1,198915	-0,145799	-0,754892	-2,900058	-1,868666	-22,736722	13,043149	12,030016	0,229903	0,046527	-0,699398	-2,450390	16,848469	-0,145799	0,229903	0,046527	-0,699398	-2,450390	16,848469	-0,145799
14:58:56,14	0,504962	3,275963	-0,048976	-0,292972	-0,907989	-0,160039	0,229469	0,045413	-0,695499	1,154458	-1,181611	-0,133824	-0,754411	-2,904630	-1,867887	-22,758497	13,049326	12,018870	0,229469	0,045413	-0,695499	-2,410469	16,831699	-0,133824	0,229469	0,045413	-0,695499	-2,410469	16,831699	-0,133824
14:58:56,19	0,504962	3,275963	-0,048976	-0,292972	-0,907989	-0,160039	0,233187	0,042711	-0,694720	1,019477	-1,353032	-0,144970	-0,753081	-2,901470	-1,867482	-22,732050	13,074268	12,040038	0,233187	0,042711	-0,694720	-2,333319	16,952186	-0,144970	0,233187	0,042711	-0,694720	-2,333319	16,952186	-0,144970
14:58:56,24	0,504962	3,275963	-0,048976	-0,292972	-0,907989	-0,160039	0,229786	0,043139	-0,694315	1,006908	-1,186597	-0,123802	-0,755832	-2,901419	-1,868515	-22,729909	13,074686	12,048265	0,229786	0,043139	-0,694315	-2,379485	16,851619	-0,123802	0,229786	0,043139	-0,694315	-2,379485	16,851619	-0,123802
14:58:56,29	0,504962	3,275963	-0,048976	-0,292972	-0,907989	-0,160039	0,231118	0,045547	-0,695348	1,130682	-1,257473	-0,115575	-0,755554	-2,901516	-1,868349	-22,706529	13,046544	12,038981	0,231118	0,045547	-0,695348	-2,444725	16,885255	-0,115575	0,231118	0,045547	-0,695348	-2,444725	16,885255	-0,115575
14:58:56,34	0,504962	3,275963	-0,048976	-0,292972	-0,907989	-0,160039	0,231062	0,045258	-0,695182	1,128335	-1,288916	-0,124860	-0,754842	-2,899663	-1,867864	-22,729642	13,098329	12,060361	0,231062	0,045258	-0,695182	-2,424384	16,849472	-0,124860	0,231062	0,045258	-0,695182	-2,424384	16,849472	-0,124860
14:58:56,39	0,504962	3,275963	-0,048976	-0,292972	-0,907989	-0,160039	0,229102	0,045568	-0,694698	1,111164	-1,141056	-0,103479	-0,757835	-2,903520	-1,869353	-22,751077	13,060571	12,015582	0,229102	0,045568	-0,694698	-2,465890	16,843424	-0,103479	0,229102	0,045568	-0,694698	-2,465890	16,843424	-0,103479
14:58:56,44	0,504962	3,275963	-0,048976	-0,292972	-0,907989	-0,160039	0,233938	0,046231	-0,696186	1,189060	-1,392859	-0,148258	-0,753789	-2,898335	-1,863307	-22,687280	13,060458	12,069239	0,233938	0,046231	-0,696186	-2,440044	16,971271	-0,148258	0,233938	0,046231	-0,696186	-2,440044	16,971271	-0,148258
14:58:56,49	0,504962	3,275963	-0,048976	-0,292972	-0,907989	-0,160039	0,226963	0,048736	-0,695097	1,261157	-1,085482	-0,128295	-0,755606	-2,902160	-1,866866	-22,738040	13,071037	12,087534	0,226963	0,048736	-0,695097	-2,564605	16,731091	-0,128295	0,226963	0,048736	-0,695097	-2,564605	16,731091	-0,128295
14:58:56,54	0,504962	3,275963	-0,048976	-0,292972	-0,907989	-0,160039	0,226963	0,048736	-0,695097	1,261157	-1,085482	-0,128295	-0,754220	-2,899771	-1,867064	-22,695793	13,043822	12,067562	0,226963	0,048736	-0,695097	-2,564605	16,731091	-0,128295	0,226963	0,048736	-0,695097	-2,564605	16,731091	-0,128295
14:58:56,59	0,504962	3,275963	-0,048976	-0,292972	-0,907989	-0,160039	0,228884	0,044975	-0,693898	1,110617	-1,186280	-0,096278	-0,753643	-2,902091	-1,867055	-22,706398	13,041323	12,072186	0,228884	0,044975	-0,693898	-2,419899	16,781076	-0,096278	0,228884	0,044975	-0,693898	-2,419899	16,781076	-0,096278
14:58:56,64	0,504962	3,275963	-0,048976	-0,292972	-0,907989	-0,160039	0,230605	0,043315	-0,693888	1,031796	-1,267844	-0,091654	-0,755937	-2,899573	-1,864757	-22,683296	13,051735	12,032099	0,230605	0,043315	-0,693888	-2,368459	16,834621	-0,091654	0,230605	0,043315	-0,693888	-2,368459	16,834621	-0,091654
14:58:56,69	0,504962	3,275963	-0,048976	-0,292972	-0,907989	-0,160039	0,229570	0,046561	-0,691590	1,179985	-1,228866	-0,131741	-0,755972	-2,898018	-1,866292	-22,693525	13,067892	12,072642	0,229570	0,046561	-0,691590	-2,475029	16,792412	-0,131741	0,229570	0,046561	-0,691590	-2,475029	16,792412	-0,131741
14:58:56,74	0,504962	3,275963	-0,048976	-0,292972	-0,907989	-0,160039	0,228242	0,047368	-0,693126	1,213110	-1,142863	-0,091198	-0,755367	-2,901606	-1,865154	-22,709791	13,084869	12,023782	0,228242	0,047368	-0,693126	-2,505312	16,774154	-0,091198	0,228242	0,047368	-0,693126	-2,505312	16,774154	-0,091198
14:58:56,79	0,504962	3,275963	-0,048976	-0,292972	-0,907989	-0,160039	0,231046	0,045051	-0,691987	1,086037	-1,266101	-0,140058	-0,755387	-2,902408	-1,865146	-22,713365	13,065472	12,032759	0,231046	0,045051	-0,691987	-2,450471	16,871037	-0,140058	0,231046	0,045051	-0,691987	-2,450471	16,871037	-0,140058
14:58:56,84	0,504962	3,275963	-0,048976	-0,292972	-0,907989	-0,160039	0,231752	0,044667	-0,691979	1,084649	-1,309383	-0,131081	-0,757100	-2,902633	-1,865899	-22,691879	13,086386	12,052719	0,231752	0,044667	-0,691979	-2,421707	16,883126	-0,131081	0,231752	0,044667	-0,691979	-2,421707	16,883126	-0,131081
14:58:56,89	0,504962	3,275963	-0,048976	-0,292972	-0,907989	-0,160039	0,232802	0,046038	-0,692733	1,127083	-1,372170	-0,111122	-0,756330	-2,904917	-1,863673	-22,745301	13,044738	12,015650	0,232802	0,046038	-0,692733	-2,486892	16,902818	-0,111122	0,232802	0,046038	-0,692733	-2,486892	16,902818	-0,111122
14:58:56,94	0,504962	3,275963	-0,048976	-0,292972	-0,907989	-0,160039	0,234396	0,044229	-0,690507	1,095804	-1,429589	-0,148191	-0,754780	-2,900589	-1,865509	-22,699636	13,078985	12,067563	0,234396	0,044229	-0,690507	-2,376178	16,970486	-0,148191	0,234396	0,044229	-0,690507	-2,376178	16,970486	-0,148191
14:58:56,99	0,504962	3,275963	-0,048976	-0,292972	-0,907989	-0,160039	0,229872	0,045050	-0,692342	1,086008	-1,216797	-0,096277	-0,754761	-2,899330	-1,863000	-22,696563	13,083815	12,049392	0,229872	0,045050	-0,692342	-2,450428	16,828194	-0,096277	0,229872	0,045050	-0,692342	-2,450428	16,828194	-0,096277
14:58:57,04	0,504962	3,275963	-0,048976	-0,292972	-0,907989	-0,160039	0,228773	0,045664	-0,689833	1,112219	-1,159848	-0,114448	-0,758915	-2,902449	-1,861248	-22,724814	13,094452	12,059889	0,228773	0,045664	-0,689833	-2,472421	16,798800	-0,114448	0,228773	0,045664	-0,689833	-2,472421	16,798800	-0,114448
14:58:57,10	0,504962	3,275963	-0,048976	-0,292972	-0,907989	-0,160039	0,233551	0,047702	-0,688081	1,223099	-1,378539	-0,103951	-0,753305	-2,901953	-1,861677	-22,703744	13,063922	12,072111	0,233551	0,047702	-0,688081	-2,521509	16,955211	-0,103951	0,233551	0,047702	-0,688081	-2,521509	16,955211	-0,103951
14:58:57,15	0,504962	3,275963	-0,048976	-0,292972	-0,907989	-0,160039	0,230316	0,043091	-0,688510	0,999233	-1,243831	-0,091729	-0,754214	-2,900559	-1,863183	-22,704849	13,047206	12,060441	0,230316	0,043091	-0,688510	-2,383413	16,835971	-0,091729	0,230316	0,043091	-0,688510	-2,383413	16,835971	-0,091729
14:58:57,20	0,504962	3,275963	-0,048976	-0,292972	-0,907989	-0,160039	0,229563	0,044576	-0,690017	1,091480	-1,212088	-0,103399	-0,753717	-2,901851	-1,860900	-22,749984	13,015456	12,014786	0,229563	0,044576	-0,690017	-2,407736	16,808622	-0,103399	0,229563	0,044576	-0,690017	-2,407736	16,808622	-0,103399
14:58:57,25	0,504962	3,275963	-0,048976	-0,292972	-0,907989	-0,160039	0,230434	0,043499	-0,687733	1,085553	-1,234140	-0,149054	-0,599087	-2,995258	-1,643967	-27,629904	5,066594	12,104233	0,230434	0,043499	-0,687733	-2,329137	16,854903	-0,149054	0,230434	0,043499	-0,687733	-2,329137	16,854903	-0,149054
14:58:57,30	0,504962	3,275963	-0,048976	-0,292972	-0,907989	-0,160039	0,234011	-0,137117	-0,470800	1,017360	-1,168483	-0,059607	-0,648290	-2,943068	-1,586474	-24,538912	8,476163	12,125345	0,234011	-0,137117	-0,470800	11,781077	17,201416	-0,059607	0,234011	-0,137117	-0,470800	11,781077	17,201416	-0,059607
14:58:57,35	0,504962	3,275963	-0,048976	-0,292972	-0,907989	-0,160039	0,213416	-0,068412	-0,413308	0,091789	-1,069591	-0,038495	-0,687001	-2,898166	-1,666775	-21,626394	10,945462	12,023883	0,213416	-0,068412	-0,413308	5,462107	15,683534	-0,038495	0,213416	-0,068412	-0,413308	5,462107	15,683534	-0,038495
14:58:57,40	0,504962	3,275963	-0,048976	-0,292972	-0,907989	-0,160039	0,193885	-0,012436	-0,493608	-0,592222	-1,341642	-0,139957	-0,744498	-2,812247	-1,787196	-17,077174	14,079718	11,946076	0,193885	-0,012436	-0,493608	0,384025	13,878299	-0,139957	0,193885	-0,012436	-0,493608	0,384025	13,878299	-0,139957
14:58:57,45	0,504980	3,276087	-0,048980	-0,192991	-0,908011	-0,160032	0,148225	0,080317	-0,614029	-0,758005	-1,339967	-0,217764	-0,699439	-2,855458	-1,931782	-19,049314	11,671177	11,964014	0,148225	0,080317	-0,614029	-7,062891	10,295716	-0,217764	0,148225	0,080317	-0,614029	-7,062891	10,295716	-0,217764
14:58:57,50	0,504980	3,276087	-0,048980	-0,192991	-0,908011	-0,160032	0,163117	0,019690	-0,758615	-0,838684	-1,610700	-0,199826	-0,701108	-2,848160	-1,917512	-18,954450	11,774525	11,974611	0,163117	0,019690	-0,758615	-2,384349	11,194007	-0,199826	0,163117	0,019690	-0,758615	-2,384349	11,194007	-0,199826
14:58:57,55	0,504980	3,276087	-0,048980	-0,192991	-0,908011	-0,160032	0,157631	0,024784	-0,744345	-0,710750	-1,355904	-0,189229	-0,704526	-2,849214	-1,913763	-18,935630	11,839680	11,952481	0,157631	0,024784	-0,744345	-2,656264	11,018144	-0,189229	0,157631	0,024784	-0,744345	-2,656264	11,018144	-0,189229
14:58:57,60	0,504980	3,276087	-0,048980	-0,192991	-0,908011	-0,160032	0,160253	0,027216	-0,740596	-0,650076	-1,475981	-0,211359	-0,703217	-2,846678	-1,908680	-18,878588	11,847366	11,969031	0,160253	0,027216	-0,740596	-2,786571	11,103913	-0,211359	0,160253	0,027216	-0,740596	-2,786571	11,103913	-0,211359
14:58:57,65	0,504980	3,276087	-0,048980	-0,192991	-0,908011	-0,160032	0,157403	0,027352	-0,735513	-0,678220	-1,373295	-0,194809	-0,704438	-2,849489	-1,903641	-18,919472	11,856192	11,961195	0,157403	0,027352	-0,735513	-2,825333	10,982808	-0,194809	0,157403	0,027352	-0,735513	-2,825333	10,982808	-0,194809
14:58:57,70	0,504980	3,276087	-0,048980	-0,192991	-0,908011	-0,160032	0,160447	0,027003	-0,730474	-0,683558	-1,491802	-0,202645	-0,706711	-2,848065	-1,901312	-18,895981	11,895911	11,955781	0,160447	0,027003	-0,730474	-2,803291	11,103314	-0,202645	0,160447	0,027003	-0,730474	-2,803291	11,103314	-0,202645
14:58:57,75	0,504980	3,276087	-0,048980	-0,192991	-0,908011	-0,160032	0,160351	0,029684	-0,728145	-0,590301	-1,487257	-0,208059	-0,706712	-2,849537	-1,901289	-18,891300	11,876564	11,974262	0,160351	0,029684	-0,728145	-2,920475	11,100267	-0,208059	0,160351	0,029684	-0,728145	-2,920475	11,100267	-0,208059
14:58:57,80	0,504980	3,276087	-0,048980	-0,192991	-0,908011	-0,160032	0,161626	0,028948	-0,728122	-0,614119	-1,567306	-0,189578	-0,704278	-2,850326	-1,898952	-18,860718	11,866057	11,953112	0,161626	0,028948	-0,728122	-2,886576	11,120338	-0,189578	0,161626	0,028948	-0,728122	-2,886576	11,120338	-0,189578
14:58:57,85	0,504980	3,276087	-0,048980	-0,192991	-0,908011	-0,160032	0,161092	0,026447	-0,725785	-0,750412	-1,571298	-0,210729	-0,709584	-2,847701	-1,899837	-18,878908	11,945649	11,975240	0,161092	0,026447	-0,725785	-2,826467	11,074460	-0,210729	0,161092	0,026447	-0,725785	-2,826467	11,074460	-0,210729
14:58:57,90	0,504980	3,276087	-0,048980	-0,192991	-0,908011	-0,160032	0,161472	0,032353	-0,726671	-0,503091	-1,535476	-0,188600	-0,700670	-2,847302	-1,894262	-18,841567	11,918316	11,986723	0,161472	0,032353	-0,726671	-3,042831	11,140063	-0,188600	0,161472	0,032353	-0,726671	-3,042831	11,140063	-0,188600
14:58:57,95	0,504980	3,276087	-0,048980	-0,192991	-0,908011	-0,160032	0,156669	0,024834	-0,721095	-0,889108	-1,331745	-0,177117	-0,704515	-2,847905	-1,894003	-18,900499	11,861915	11,982188	0,156669	0,024834	-0,721095	-2,838561	10,966788	-0,177117	0,156669	0,024834	-0,721095	-2,838561	10,966788	-0,177117
14:58:58,00	0,504980	3,276087	-0,048980	-0,192991	-0,908011	-0,160032	0,159114	0,027862	-0,720836	-0,653340	-1,436040	-0,181652	-0,704649	-2,847625	-1,891578	-18,880586	11,936002	11,966749	0,159114	0,027862	-0,720836	-2,840493	11,054412	-0,181652	0,159114	0,027862	-0,720836	-2,840493	11,054412	-0,181652
14:58:58,05	0,504980	3,276087	-0,048980	-0,192991	-0,908011	-0,160032	0,158939	0,028118	-0,718411	-0,714117	-1,407132	-0,197091	-0,704348	-2,845906	-1,892076	-18,849021	11,926627	11,940490	0,158939	0,028118	-0,718411	-2,921410	11,069569	-0,197091	0,158939	0,028118	-0,718411	-2,921410	11,069569	-0,197091
14:58:58,10	0,504980	3,276087	-0,048980	-0,192991	-0,908011	-0,160032	0,157300	0,028717	-0,718909	-0,690656	-1,353942	-0,223350	-0,705630	-2,849000	-1,889941	-18,877197	11,913522	11,980775	0,157300	0,028717	-0,718909	-2,944935	10,994118	-0,223350	0,157300	0,028717	-0,718909	-2,944935	10,994118	-0,223350
14:58:58,15	0,504980	3,276087	-0,048980	-0,192991	-0,908011	-0,160032	0,160620	0,028280	-0,716775	-0,687929	-1,508723	-0,183065	-0,707672	-2,843975	-1,891962	-18,826248	11,969311	11,966703	0,160620	0,028280	-0,716775	-2,907925	11,099941	-0,183065	0,160620	0,028280	-0,716775	-2,907925	11,099941	-0,183065
14:58:58,20	0,504980	3,276087	-0,048980	-0,192991	-0,908011	-0,160032	0,157289	0,032561	-0,718795	-0,539099	-1,351740	-0,197138	-0,707206	-2,849215	-1,889626	-18,889580	11,937886	11,978764	0,157289	0,032561	-0,718795	-3,095163	10,995441	-0,197138	0,157289	0,032561	-0,718795	-3,095163	10,995441	-0,197138
14:58:58,25	0,504980	3,276087	-0,048980	-0,192991	-0,908011	-0,160032	0,161594	0,029538	-0,716459	-0,637457	-1,536481	-0,185076	-0,708001	-2,846359	-1,889627	-18,846336	11,951383	11,969349	0,161594	0,029538	-0,716459	-2,956151	11,148668	-0,185076	0,161594	0,029538	-0,716459	-2,956151	11,148668	-0,185076
14:58:58,30	0,504980	3,276087	-0,048980	-0,192991	-0,908011	-0,160032	0,159518	0,031654	-0,716460	-0,560717	-1,459214	-0,194492	-0,707669	-2,846233	-1,890398	-18,824967	11,943531	11,964578	0,159518	0,031654	-0,716460	-3,045546	11,062942	-0,194492	0,159518	0,031654	-0,716460	-3,045546	11,062942	-0,194492
14:58:58,35	0,504980	3,276087	-0,048980	-0,192991	-0,908011	-0,160032	0,159243	0,031429	-0,717231	-0,576278	-1,467371	-0,199263	-0,706513	-2,845452	-1,887285	-18,844148	11,964272	11,983241	0,159243	0,031429	-0,717231	-3,043480	11,033236	-0,199263	0,159243	0,031429	-0,717231	-3,043480	11,033236	-0,199263
14:58:58,40	0,504980	3,276087	-0,048980	-0,192991	-0,908011	-0,160032	0,157989	0,030818	-0,714118	-0,616420	-1,375165	-0,180599	-0,704733	-2,843134	-1,887677	-18,827909	11,952948	11,978757	0,157989	0,030818	-0,714118	-3,035660	11,026977	-0,180599	0,157989	0,030818	-0,714118	-3,035660	11,026977	-0,180599
14:58:58,45	0,504980	3,276087	-0,048980	-0,192991	-0,908011	-0,160032	0,155091	0,030436	-0,714510	-0,634614	-1,244212	-0,185084	-0,708309	-2,846681	-1,887299	-18,855176	11,943057	11,967655	0,155091	0,030436	-0,714510	-3,023841	10,930464	-0,185084	0,155091	0,030436	-0,714510	-3,023841	10,930464	-0,185084
14:58:58,50	0,504980	3,276087	-0,048980	-0,192991	-0,908011	-0,160032	0,159951	0,031759	-0,714132	-0,543605	-1,478249	-0,196185	-0,709414	-2,847073	-1,887012	-18,835527	11,987861	11,992690	0,159951	0,031759	-0,714132	-3,036708	11,077915	-0,196185	0,159951	0,031759	-0,714132	-3,036708	11,077915	-0,196185
14:58:58,55	0,504980	3,276087	-0,048980	-0,192991	-0,908011	-0,160032	0,160843	0,032521	-0,713845	-0,552637	-1,519260	-0,171150	-0,706523	-2,844871	-1,887307	-18,847028	11,954470	11,958829	0,160843	0,032521	-0,713845	-3,105512	11,106945	-0,171150	0,160843	0,032521	-0,713845	-3,105512	11,106945	-0,171150
14:58:58,60	0,504980	3,276087	-0,048980	-0,192991	-0,908011	-0,160032	0,157491	0,031118	-0,714141	-0,590910	-1,351679	-0,205011	-0,708013	-2,848866	-1,886717	-18,869478	11,963763	11,961782	0,157491	0,031118	-0,714141	-3,033673	11,011376	-0,205011	0,157491	0,031118	-0,714141	-3,033673	11,011376	-0,205011
14:58:58,65	0,504980	3,276087	-0,048980	-0,192991	-0,908011	-0,160032	0,161695	0,030411	-0,713550	-0,624511	-1,546202	-0,202058	-0,708253	-2,849714	-1,887256	-18,846683	11,982200	12,002271	0,161695	0,030411	-0,713550	-3,011752	11,146872	-0,202058	0,161695	0,030411	-0,713550	-3,011752	11,146872	-0,202058
14:58:58,70	0,504980	3,276087	-0,048980	-0,192991	-0,908011	-0,160032	0,162550	0,030194	-0,714089	-0,663129	-1,601165	-0,161569	-0,710063	-2,844011	-1,888470	-18,854653	11,989737	11,979641	0,162550	0,030194	-0,714089	-3,033382	11,158996	-0,161569	0,162550	0,030194	-0,714089	-3,033382	11,158996	-0,161569
14:58:58,75	0,504980	3,276087	-0,048980	-0,192991	-0,908011	-0,160032	0,158516	0,034613	-0,715303	-0,435886	-1,380738	-0,184199	-0,704742	-2,846606	-1,887286	-18,837924	11,936925	11,967901	0,158516	0,034613	-0,715303	-3,153026	11,062773	-0,184199	0,158516	0,034613	-0,715303	-3,153026	11,062773	-0,184199
14:58:58,80	0,504980	3,276087	-0,048980	-0,192991	-0,908011	-0,160032	0,158103	0,028708	-0,714119	-0,705583	-1,400155	-0,195939	-0,708192	-2,847793	-1,885720	-18,820751	11,985316	11,972395	0,158103	0,028708	-0,714119	-2,959168	11,010934	-0,195939	0,158103	0,028708	-0,714119	-2,959168	11,010934	-0,195939
14:58:58,85	0,504980	3,276087	-0,048980	-0,192991	-0,908011	-0,160032	0,160855	0,031102	-0,712553	-0,631583	-1,533939	-0,191445	-0,707072	-2,846339	-1,885716	-18,842619	11,989730	11,997393	0,160855	0,031102	-0,712553	-3,073106	11,093188	-0,191445	0,160855	0,031102	-0,712553	-3,073106	11,093188	-0,191445
14:58:58,90	0,504980	3,276087	-0,048980	-0,192991	-0,908011	-0,160032	0,159036	0,030859	-0,712549	-0,637118	-1,418220	-0,166447	-0,706565	-2,846130	-1,885432	-18,873478	11,955692	11,963457	0,159036	0,030859	-0,712549	-3,059550	11,066136	-0,166447	0,159036	0,030859	-0,712549	-3,059550	11,066136	-0,166447
14:58:58,95	0,504980	3,276087	-0,048980	-0,192991	-0,908011	-0,160032	0,158602	0,030525	-0,712265	-0,609571	-1,385930	-0,200383	-0,707906	-2,843826	-1,883787	-18,818196	11,987888	11,979180	0,158602	0,030525	-0,712265	-3,005795	11,064332	-0,200383	0,158602	0,030525	-0,712265	-3,005795	11,064332	-0,200383
14:58:59,00	0,504980	3,276087	-0,048980	-0,192991	-0,908011	-0,160032	0,157277	0,032838	-0,710620	-0,544826	-1,348818	-0,184660	-0,707438	-2,842582	-1,884780	-18,829139	11,997732	11,964327	0,157277	0,032838	-0,710620	-3,122609	10,997448	-0,184660	0,157277	0,032838	-0,710620	-3,122609	10,997448	-0,184660
14:58:59,05	0,504980	3,276087	-0,048980	-0,192991	-0,908011	-0,160032	0,155966	0,033055	-0,711613	-0,536605	-1,266253	-0,199513	-0,705341	-2,848959	-1,883751	-18,854344	11,949607	12,014324	0,155966	0,033055	-0,711613	-3,131408	10,977108	-0,199513	0,155966	0,033055	-0,711613	-3,131408	10,977108	-0,199513
14:58:59,10	0,504980	3,276087	-0,048980	-0,192991	-0,908011	-0,160032	0,160440	0,028050	-0,710584	-0,742553	-1,501115	-0,149516	-0,706467	-2,848383	-1,881825	-18,831548	11,937011	11,982123	0,160440	0,028050	-0,710584	-2,944513	11,093425	-0,149516	0,160440	0,028050	-0,710584	-2,944513	11,093425	-0,149516
14:58:59,15	0,504980	3,276087	-0,048980	-0,192991	-0,908011	-0,160032	0,160504	0,029314	-0,708658	-0,677361	-1,530479	-0,181717	-0,707071	-2,846306	-1,884553	-18,848133	11,999491	11,997060	0,160504	0,029314	-0,708658	-2,978474	11,069078	-0,181717	0,160504	0,029314	-0,708658	-2,978474	11,069078	-0,181717
14:58:59,20	0,504980	3,276087	-0,048980	-0,192991	-0,908011	-0,160032	0,159008	0,030875	-0,711386	-0,641962	-1,407063	-0,166780	-0,704894	-2,845412	-1,883758	-18,790125	11,986929	11,985185	0,159008	0,030875	-0,711386	-3,065681	11,075027	-0,166780	0,159008	0,030875	-0,711386	-3,065681	11,075027	-0,166780
14:58:59,25	0,504980	3,276087	-0,048980	-0,192991	-0,908011	-0,160032	0,157145	0,029436	-0,710591	-0,734930	-1,366721	-0,178655	-0,707394	-2,849419	-1,881818	-18,827120	11,990123	11,985479	0,157145	0,029436	-0,710591	-3,045664	10,969148	-0,178655	0,157145	0,029436	-0,710591	-3,045664	10,969148	-0,178655
14:58:59,30	0,504980	3,276087	-0,048980	-0,192991	-0,908011	-0,160032	0,161865	0,029599	-0,708651	-0,710750	-1,578528	-0,178361	-0,707070	-2,842429	-1,883398	-18,835995	11,989568	11,996490	0,161865	0,029599	-0,708651	-3,034238	11,127865	-0,178361	0,161865	0,029599	-0,708651	-3,034238	11,127865	-0,178361
14:58:59,35	0,504980	3,276087	-0,048980	-0,192991	-0,908011	-0,160032	0,155649	0,032813	-0,710231	-0,538697	-1,247897	-0,167350	-0,707605	-2,851476	-1,883772	-18,837474	11,989418	11,966222	0,155649	0,032813	-0,710231	-3,114496	10,970554	-0,167350	0,155649	0,032813	-0,710231	-3,114496	10,970554	-0,167350
14:58:59,41	0,504980	3,276087	-0,048980	-0,192991	-0,908011	-0,160032	0,163751	0,028752	-0,710605	-0,748964	-1,668009	-0,197618	-0,710517	-2,844667	-1,882201	-18,800677	11,986123	12,008896	0,163751	0,028752	-0,710605	-3,006027	11,186471	-0,197618	0,163751	0,028752	-0,710605	-3,006027	11,186471	-0,197618
14:58:59,46	0,504980	3,276087	-0,048980	-0,192991	-0,908011	-0,160032	0,159311	0,034679	-0,709035	-0,456323	-1,470626	-0,154944	-0,705791	-2,845200	-1,882605	-18,797498	11,981169	11,975772	0,159311	0,034679	-0,709035	-3,178629	11,035287	-0,154944	0,159311	0,034679	-0,709035	-3,178629	11,035287	-0,154944
14:58:59,51	0,504980	3,276087	-0,048980	-0,192991	-0,908011	-0,160032	0,157409	0,030320	-0,709438	-0,680295	-1,376975	-0,188068	-0,696991	-2,854857	-1,859052	-19,280228	11,542001	11,986338	0,157409	0,030320	-0,709438	-3,060412	10,979665	-0,188068	0,157409	0,030320	-0,709438	-3,060412	10,979665	-0,188068
14:58:59,56	0,504980	3,276087	-0,048980	-0,192991	-0,908011	-0,160032	0,161373	0,017870	-0,685885	-0,705982	-1,384618	-0,177502	-0,563250	-2,936694	-1,799465	-23,723285	4,488392	12,027876	0,161373	0,017870	-0,685885	-2,108800	11,283177	-0,177502	0,161373	0,017870	-0,685885	-2,108800	11,283177	-0,177502
14:58:59,61	0,504980	3,276087	-0,048980	-0,192991	-0,908011	-0,160032	0,165375	-0,138871	-0,626298	-0,526425	-1,271723	-0,135965	-0,615916	-2,897458	-1,593277	-21,094445	8,387357	12,026077	0,165375	-0,138871	-0,626298	10,374988	11,710222	-0,135965	0,165375	-0,138871	-0,626298	10,374988	11,710222	-0,135965
14:58:59,66	0,504980	3,276087	-0,048980	-0,192991	-0,908011	-0,160032	0,157729	-0,073643	-0,420111	-1,825581	-1,201289	-0,137763	-0,626244	-2,835707	-1,670922	-17,492983	9,297337	11,967048	0,157729	-0,073643	-0,420111	3,955420	11,180444	-0,137763	0,157729	-0,073643	-0,420111	3,955420	11,180444	-0,137763
14:58:59,71	0,504980	3,276087	-0,048980	-0,192991	-0,908011	-0,160032	0,109415	-0,033823	-0,497755	-2,343740	-1,352933	-0,196793	-0,673741	-2,745116	-1,898743	-12,361441	11,774892	11,899307	0,109415	-0,033823	-0,497755	0,311395	7,236160	-0,196793	0,109415	-0,033823	-0,497755	0,311395	7,236160	-0,196793
14:58:59,76	0,504950	3,276012	-0,048985	-0,092971	-0,907999	-0,160010	0,054710	0,052606	-0,725577	-2,560833	-1,713516	-0,264533	-0,632394	-2,781205	-2,023010	-14,317092	9,552221	11,925616	0,054710	0,052606	-0,725577	-6,690366	2,581199	-0,264533	0,054710	0,052606	-0,725577	-6,690366	2,581199	-0,264533
14:58:59,81	0,504950	3,276012	-0,048985	-0,092971	-0,907999	-0,160010	0,065290	-0,001247	-0,849843	-2,458444	-1,681358	-0,238224	-0,635638	-2,776717	-2,011303	-14,211324	9,616782	11,953494	0,065290	-0,001247	-0,849843	-2,360563	3,443871	-0,238224	0,065290	-0,001247	-0,849843	-2,360563	3,443871	-0,238224
14:58:59,86	0,504950	3,276012	-0,048985	-0,092971	-0,907999	-0,160010	0,063025	0,003806	-0,838136	-2,304468	-1,622933	-0,210346	-0,634243	-2,776793	-2,004684	-14,137747	9,647271	11,920846	0,063025	0,003806	-0,838136	-2,603270	3,324550	-0,210346	0,063025	0,003806	-0,838136	-2,603270	3,324550	-0,210346
14:58:59,91	0,504950	3,276012	-0,048985	-0,092971	-0,907999	-0,160010	0,062393	0,002561	-0,831517	-2,432436	-1,638540	-0,242994	-0,637712	-2,778576	-1,998834	-14,145978	9,721805	11,947965	0,062393	0,002561	-0,831517	-2,633454	3,259325	-0,242994	0,062393	0,002561	-0,831517	-2,633454	3,259325	-0,242994
14:58:59,96	0,504950	3,276012	-0,048985	-0,092971	-0,907999	-0,160010	0,065672	0,004673	-0,825667	-2,383008	-1,764634	-0,215875	-0,638322	-2,776474	-1,996142	-14,153083	9,708153	11,926789	0,065672	0,004673	-0,825667	-2,749873	3,390604	-0,215875	0,065672	0,004673	-0,825667	-2,749873	3,390604	-0,215875
14:59:00,01	0,504950	3,276012	-0,048985	-0,092971	-0,907999	-0,160010	0,064157	0,006252	-0,822975	-2,285530	-1,686525	-0,237051	-0,637694	-2,778077	-1,994158	-14,143511	9,721929	11,964556	0,064157	0,006252	-0,822975	-2,776339	3,349783	-0,237051	0,064157	0,006252	-0,822975	-2,776339	3,349783	-0,237051
14:59:00,06	0,504950	3,276012	-0,048985	-0,092971	-0,907999	-0,160010	0,065231	0,004908	-0,820991	-2,372163	-1,743786	-0,199284	-0,638553	-2,776540	-1,990690	-14,154937	9,772080	11,941235	0,065231	0,004908	-0,820991	-2,757424	3,376848	-0,199284	0,065231	0,004908	-0,820991	-2,757424	3,376848	-0,199284
14:59:00,11	0,504950	3,276012	-0,048985	-0,092971	-0,907999	-0,160010	0,064330	0,006420	-0,817524	-2,331267	-1,661948	-0,222605	-0,639963	-2,774846	-1,986799	-14,115992	9,734074	11,935239	0,064330	0,006420	-0,817524	-2,835207	3,387935	-0,222605	0,064330	0,006420	-0,817524	-2,835207	3,387935	-0,222605
14:59:00,16	0,504950	3,276012	-0,048985	-0,092971	-0,907999	-0,160010	0,063567	0,008488	-0,813632	-2,210265	-1,675023	-0,228601	-0,641483	-2,775154	-1,989728	-14,141251	9,756841	11,933664	0,063567	0,008488	-0,813632	-2,876580	3,314996	-0,228601	0,063567	0,008488	-0,813632	-2,876580	3,314996	-0,228601
14:59:00,21	0,504950	3,276012	-0,048985	-0,092971	-0,907999	-0,160010	0,064594	0,009650	-0,816561	-2,156947	-1,695171	-0,230176	-0,638171	-2,773344	-1,985235	-14,104477	9,740713	11,945412	0,064594	0,009650	-0,816561	-2,914450	3,375471	-0,230176	0,064594	0,009650	-0,816561	-2,914450	3,375471	-0,230176
14:59:00,26	0,504950	3,276012	-0,048985	-0,092971	-0,907999	-0,160010	0,061371	0,007687	-0,812068	-2,263440	-1,567458	-0,218428	-0,636312	-2,774812	-1,985203	-14,071716	9,762062	11,955534	0,061371	0,007687	-0,812068	-2,866851	3,250135	-0,218428	0,061371	0,007687	-0,812068	-2,866851	3,250135	-0,218428
14:59:00,31	0,504950	3,276012	-0,048985	-0,092971	-0,907999	-0,160010	0,061712	0,005343	-0,812037	-2,420195	-1,602904	-0,208307	-0,636876	-2,772734	-1,983658	-14,079549	9,826262	11,961786	0,061712	0,005343	-0,812037	-2,839606	3,241483	-0,208307	0,061712	0,005343	-0,812037	-2,839606	3,241483	-0,208307
14:59:00,36	0,504950	3,276012	-0,048985	-0,092971	-0,907999	-0,160010	0,060195	0,006871	-0,810491	-2,392426	-1,485119	-0,202054	-0,638151	-2,773607	-1,983702	-14,122913	9,802367	11,927227	0,060195	0,006871	-0,810491	-2,931777	3,240157	-0,202054	0,060195	0,006871	-0,810491	-2,931777	3,240157	-0,202054
14:59:00,41	0,504950	3,276012	-0,048985	-0,092971	-0,907999	-0,160010	0,061588	0,007539	-0,810535	-2,315323	-1,531981	-0,236613	-0,636925	-2,771685	-1,986009	-14,080198	9,777460	11,942427	0,061588	0,007539	-0,810535	-2,907100	3,302695	-0,236613	0,061588	0,007539	-0,810535	-2,907100	3,302695	-0,236613
14:59:00,46	0,504950	3,276012	-0,048985	-0,092971	-0,907999	-0,160010	0,059310	0,007437	-0,812843	-2,320366	-1,462975	-0,221413	-0,640397	-2,777053	-1,985983	-14,070646	9,793616	11,946279	0,059310	0,007437	-0,812843	-2,904209	3,192885	-0,221413	0,059310	0,007437	-0,812843	-2,904209	3,192885	-0,221413
14:59:00,51	0,504950	3,276012	-0,048985	-0,092971	-0,907999	-0,160010	0,065695	0,007761	-0,812817	-2,322325	-1,795195	-0,217561	-0,644563	-2,774067	-1,983318	-14,102175	9,824950	11,916637	0,065695	0,007761	-0,812817	-2,931543	3,361895	-0,217561	0,065695	0,007761	-0,812817	-2,931543	3,361895	-0,217561
14:59:00,56	0,504950	3,276012	-0,048985	-0,092971	-0,907999	-0,160010	0,065193	0,012861	-0,810152	-2,068474	-1,726080	-0,247203	-0,642775	-2,773633	-1,982530	-14,094633	9,833250	11,926409	0,065193	0,012861	-0,810152	-3,078075	3,391544	-0,247203	0,065193	0,012861	-0,810152	-3,078075	3,391544	-0,247203
14:59:00,61	0,504950	3,276012	-0,048985	-0,092971	-0,907999	-0,160010	0,063923	0,011530	-0,809363	-2,148663	-1,662429	-0,237431	-0,638086	-2,775568	-1,981355	-14,109176	9,821992	11,926007	0,063923	0,011530	-0,809363	-3,053753	3,355512	-0,237431	0,063923	0,011530	-0,809363	-3,053753	3,355512	-0,237431
14:59:00,66	0,504950	3,276012	-0,048985	-0,092971	-0,907999	-0,160010	0,063254	0,006501	-0,808189	-2,393130	-1,620710	-0,237833	-0,643315	-2,774096	-1,980961	-14,073953	9,829471	11,929805	0,063254	0,006501	-0,808189	-2,903474	3,344767	-0,237833	0,063254	0,006501	-0,808189	-2,903474	3,344767	-0,237833
14:59:00,71	0,504950	3,276012	-0,048985	-0,092971	-0,907999	-0,160010	0,064593	0,011766	-0,807795	-2,143467	-1,717096	-0,234035	-0,642732	-2,775508	-1,983645	-14,075104	9,843119	11,970539	0,064593	0,011766	-0,807795	-3,067070	3,353482	-0,234035	0,064593	0,011766	-0,807795	-3,067070	3,353482	-0,234035
14:59:00,76	0,504950	3,276012	-0,048985	-0,092971	-0,907999	-0,160010	0,065524	0,010555	-0,810478	-2,217685	-1,757695	-0,193301	-0,638610	-2,776791	-1,980912	-14,069356	9,798821	11,967920	0,065524	0,010555	-0,810478	-3,046222	3,385978	-0,193301	0,065524	0,010555	-0,810478	-3,046222	3,385978	-0,193301
14:59:00,81	0,504950	3,276012	-0,048985	-0,092971	-0,907999	-0,160010	0,064575	0,006343	-0,807745	-2,401192	-1,735467	-0,195920	-0,638318	-2,774977	-1,979997	-14,083693	9,824904	11,911735	0,064575	0,006343	-0,807745	-2,899129	3,333699	-0,195920	0,064575	0,006343	-0,807745	-2,899129	3,333699	-0,195920
14:59:00,86	0,504950	3,276012	-0,048985	-0,092971	-0,907999	-0,160010	0,062858	0,006998	-0,806830	-2,382582	-1,620729	-0,252105	-0,638666	-2,776688	-1,978210	-14,108559	9,821606	11,967414	0,062858	0,006998	-0,806830	-2,931891	3,313658	-0,252105	0,062858	0,006998	-0,806830	-2,931891	3,313658	-0,252105
14:59:00,91	0,504950	3,276012	-0,048985	-0,092971	-0,907999	-0,160010	0,064514	0,006443	-0,805043	-2,396105	-1,686914	-0,196426	-0,639781	-2,773921	-1,980945	-14,073362	9,833094	11,945077	0,064514	0,006443	-0,805043	-2,901919	3,377407	-0,196426	0,064514	0,006443	-0,805043	-2,901919	3,377407	-0,196426
14:59:00,96	0,504950	3,276012	-0,048985	-0,092971	-0,907999	-0,160010	0,062676	0,008793	-0,807779	-2,301501	-1,616070	-0,218763	-0,642757	-2,773592	-1,979000	-14,094518	9,852871	11,968504	0,062676	0,008793	-0,807779	-2,991717	3,303960	-0,218763	0,062676	0,008793	-0,807779	-2,991717	3,303960	-0,218763
14:59:01,01	0,504950	3,276012	-0,048985	-0,092971	-0,907999	-0,160010	0,063878	0,011534	-0,805833	-2,165477	-1,650404	-0,195336	-0,642095	-2,774075	-1,977071	-14,068131	9,846988	11,928153	0,063878	0,011534	-0,805833	-3,070923	3,364044	-0,195336	0,063878	0,011534	-0,805833	-3,070923	3,364044	-0,195336
14:59:01,06	0,504950	3,276012	-0,048985	-0,092971	-0,907999	-0,160010	0,063966	0,010719	-0,803905	-2,215969	-1,680739	-0,235687	-0,640942	-2,771493	-1,979008	-14,085288	9,903187	11,960961	0,063966	0,010719	-0,803905	-3,057418	3,340565	-0,235687	0,063966	0,010719	-0,803905	-3,057418	3,340565	-0,235687
14:59:01,11	0,504950	3,276012	-0,048985	-0,092971	-0,907999	-0,160010	0,061153	0,011012	-0,805841	-2,240815	-1,491501	-0,202879	-0,642611	-2,773181	-1,977040	-14,040245	9,881240	11,959270	0,061153	0,011012	-0,805841	-3,105278	3,308977	-0,202879	0,061153	0,011012	-0,805841	-3,105278	3,308977	-0,202879
14:59:01,16	0,504950	3,276012	-0,048985	-0,092971	-0,907999	-0,160010	0,063449	0,011614	-0,803873	-2,213053	-1,660922	-0,204570	-0,641537	-2,774420	-1,975520	-14,086667	9,847665	11,932311	0,063449	0,011614	-0,803873	-3,124732	3,319862	-0,204570	0,063449	0,011614	-0,803873	-3,124732	3,319862	-0,204570
14:59:01,21	0,504950	3,276012	-0,048985	-0,092971	-0,907999	-0,160010	0,063986	0,010064	-0,802353	-2,241340	-1,665380	-0,231529	-0,639733	-2,772424	-1,977808	-14,061040	9,868826	11,983177	0,063986	0,010064	-0,802353	-3,031383	3,357483	-0,231529	0,063986	0,010064	-0,802353	-3,031383	3,357483	-0,231529
14:59:01,26	0,504950	3,276012	-0,048985	-0,092971	-0,907999	-0,160010	0,061355	0,009500	-0,804641	-2,301833	-1,540214	-0,180663	-0,641568	-2,771047	-1,977093	-14,088339	9,844185	11,928824	0,061355	0,009500	-0,804641	-3,047563	3,276164	-0,180663	0,061355	0,009500	-0,804641	-3,047563	3,276164	-0,180663
14:59:01,31	0,504950	3,276012	-0,048985	-0,092971	-0,907999	-0,160010	0,061080	0,011778	-0,803926	-2,148399	-1,514571	-0,235016	-0,637940	-2,773494	-1,976290	-14,060014	9,864149	11,924103	0,061080	0,011778	-0,803926	-3,072935	3,280186	-0,235016	0,061080	0,011778	-0,803926	-3,072935	3,280186	-0,235016
14:59:01,36	0,504950	3,276012	-0,048985	-0,092971	-0,907999	-0,160010	0,061384	0,007412	-0,803123	-2,406879	-1,544968	-0,239737	-0,642645	-2,772655	-1,977840	-14,062055	9,901444	11,944954	0,061384	0,007412	-0,803123	-2,988690	3,273714	-0,239737	0,061384	0,007412	-0,803123	-2,988690	3,273714	-0,239737
14:59:01,41	0,504950	3,276012	-0,048985	-0,092971	-0,907999	-0,160010	0,063011	0,011906	-0,804674	-2,204438	-1,609125	-0,218886	-0,642105	-2,774448	-1,975130	-14,092710	9,892493	11,938315	0,063011	0,011906	-0,804674	-3,139075	3,337230	-0,218886	0,063011	0,011906	-0,804674	-3,139075	3,337230	-0,218886
14:59:01,46	0,504950	3,276012	-0,048985	-0,092971	-0,907999	-0,160010	0,064294	0,010542	-0,801963	-2,252278	-1,653749	-0,225525	-0,638733	-2,772959	-1,975118	-14,050667	9,827140	11,930933	0,064294	0,010542	-0,801963	-3,079853	3,393292	-0,225525	0,064294	0,010542	-0,801963	-3,079853	3,393292	-0,225525
14:59:01,51	0,504950	3,276012	-0,048985	-0,092971	-0,907999	-0,160010	0,061318	0,008366	-0,801951	-2,329863	-1,568096	-0,232907	-0,640371	-2,775314	-1,979764	-14,091298	9,874812	11,969796	0,061318	0,008366	-0,801951	-2,986610	3,245346	-0,232907	0,061318	0,008366	-0,801951	-2,986610	3,245346	-0,232907
14:59:01,56	0,504950	3,276012	-0,048985	-0,092971	-0,907999	-0,160010	0,064176	0,008607	-0,806597	-2,338299	-1,657706	-0,194044	-0,638544	-2,775445	-1,973924	-14,063055	9,837836	11,960219	0,064176	0,008607	-0,806597	-3,013967	3,380117	-0,194044	0,064176	0,008607	-0,806597	-3,013967	3,380117	-0,194044
14:59:01,61	0,504950	3,276012	-0,048985	-0,092971	-0,907999	-0,160010	0,063376	0,006959	-0,800757	-2,406087	-1,659046	-0,203621	-0,642587	-2,772270	-1,973553	-14,037327	9,888558	11,946591	0,063376	0,006959	-0,800757	-2,952398	3,315966	-0,203621	0,063376	0,006959	-0,800757	-2,952398	3,315966	-0,203621
14:59:01,66	0,504950	3,276012	-0,048985	-0,092971	-0,907999	-0,160010	0,062649	0,012048	-0,800387	-2,198263	-1,618145	-0,217250	-0,640831	-2,771950	-1,974333	-14,035871	9,874099	11,942092	0,062649	0,012048	-0,800387	-3,144039	3,299771	-0,217250	0,062649	0,012048	-0,800387	-3,144039	3,299771	-0,217250
14:59:01,71	0,504950	3,276012	-0,048985	-0,092971	-0,907999	-0,160010	0,061493	0,010688	-0,801166	-2,257206	-1,566565	-0,221748	-0,641157	-2,776674	-1,973152	-14,063022	9,870879	11,950483	0,061493	0,010688	-0,801166	-3,096197	3,260668	-0,221748	0,061493	0,010688	-0,801166	-3,096197	3,260668	-0,221748
14:59:01,76	0,504950	3,276012	-0,048985	-0,092971	-0,907999	-0,160010	0,065747	0,008608	-0,799986	-2,348999	-1,765865	-0,213357	-0,640889	-2,774524	-1,972014	-14,081602	9,893776	11,936545	0,065747	0,008608	-0,799986	-3,024714	3,395299	-0,213357	0,065747	0,008608	-0,799986	-3,024714	3,395299	-0,213357
14:59:01,81	0,504950	3,276012	-0,048985	-0,092971	-0,907999	-0,160010	0,063751	0,009451	-0,798848	-2,315712	-1,634523	-0,227295	-0,637396	-2,775921	-1,973158	-14,088017	9,858549	11,955955	0,063751	0,009451	-0,798848	-3,057589	3,369940	-0,227295	0,063751	0,009451	-0,798848	-3,057589	3,369940	-0,227295
14:59:01,86	0,504950	3,276012	-0,048985	-0,092971	-0,907999	-0,160010	0,063215	0,005728	-0,799991	-2,475591	-1,618679	-0,207885	-0,641489	-2,773230	-1,970412	-14,064198	9,851076	11,997099	0,063215	0,005728	-0,799991	-2,925216	3,343663	-0,207885	0,063215	0,005728	-0,799991	-2,925216	3,343663	-0,207885
14:59:01,91	0,504950	3,276012	-0,048985	-0,092971	-0,907999	-0,160010	0,062931	0,010618	-0,797245	-2,226750	-1,628297	-0,166742	-0,639077	-2,772186	-1,974692	-14,037137	9,872720	11,976464	0,062931	0,010618	-0,797245	-3,060237	3,311783	-0,166742	0,062931	0,010618	-0,797245	-3,060237	3,311783	-0,166742
14:59:01,96	0,504950	3,276012	-0,048985	-0,092971	-0,907999	-0,160010	0,060820	0,009051	-0,801526	-2,340517	-1,531162	-0,187376	-0,640963	-2,773383	-1,970058	-14,104624	9,871133	11,973784	0,060820	0,009051	-0,801526	-3,050983	3,243240	-0,187376	0,060820	0,009051	-0,801526	-3,050983	3,243240	-0,187376
14:59:02,01	0,504950	3,276012	-0,048985	-0,092971	-0,907999	-0,160010	0,062800	0,010086	-0,796892	-2,251573	-1,576459	-0,190056	-0,638497	-2,771239	-1,973555	-14,044006	9,870011	11,946926	0,062800	0,010086	-0,796892	-3,043295	3,353357	-0,190056	0,062800	0,010086	-0,796892	-3,043295	3,353357	-0,190056
14:59:02,06	0,504950	3,276012	-0,048985	-0,092971	-0,907999	-0,160010	0,059711	0,009022	-0,800388	-2,336220	-1,468881	-0,216914	-0,642635	-2,771009	-1,971994	-14,054207	9,882088	11,970013	0,059711	0,009022	-0,800388	-3,044445	3,218436	-0,216914	0,059711	0,009022	-0,800388	-3,044445	3,218436	-0,216914
14:59:02,11	0,504950	3,276012	-0,048985	-0,092971	-0,907999	-0,160010	0,061581	0,012720	-0,798827	-2,149283	-1,551223	-0,193828	-0,636794	-2,774798	-1,974311	-14,077406	9,865563	11,971579	0,061581	0,012720	-0,798827	-3,147801	3,282851	-0,193828	0,061581	0,012720	-0,798827	-3,147801	3,282851	-0,193828
14:59:02,16	0,504950	3,276012	-0,048985	-0,092971	-0,907999	-0,160010	0,061942	0,005768	-0,801145	-2,484897	-1,558173	-0,192261	-0,642658	-2,772628	-1,972389	-14,084568	9,927589	11,971778	0,061942	0,005768	-0,801145	-2,937652	3,304249	-0,192261	0,061942	0,005768	-0,801145	-2,937652	3,304249	-0,192261
14:59:02,21	0,504950	3,276012	-0,048985	-0,092971	-0,907999	-0,160010	0,062994	0,011931	-0,799222	-2,214537	-1,575701	-0,192062	-0,644401	-2,772232	-1,972382	-14,077164	9,945234	11,981711	0,062994	0,011931	-0,799222	-3,151115	3,369363	-0,192062	0,062994	0,011931	-0,799222	-3,151115	3,369363	-0,192062
14:59:02,26	0,504950	3,276012	-0,048985	-0,092971	-0,907999	-0,160010	0,063523	0,013639	-0,799215	-2,144723	-1,600758	-0,182129	-0,639135	-2,778040	-1,975489	-14,086544	9,885976	11,947932	0,063523	0,013639	-0,799215	-3,215351	3,385771	-0,182129	0,063523	0,013639	-0,799215	-3,215351	3,385771	-0,182129
14:59:02,31	0,504950	3,276012	-0,048985	-0,092971	-0,907999	-0,160010	0,065920	0,006174	-0,802322	-2,476884	-1,746920	-0,215908	-0,644377	-2,771926	-1,970840	-14,058379	9,909533	11,955260	0,065920	0,006174	-0,802322	-2,961525	3,427793	-0,215908	0,065920	0,006174	-0,802322	-2,961525	3,427793	-0,215908
14:59:02,36	0,504950	3,276012	-0,048985	-0,092971	-0,907999	-0,160010	0,063246	0,013770	-0,797673	-2,116370	-1,620468	-0,208581	-0,644411	-2,772562	-1,973165	-14,067044	9,899797	11,966042	0,063246	0,013770	-0,797673	-3,197305	3,344310	-0,208581	0,063246	0,013770	-0,797673	-3,197305	3,344310	-0,208581
14:59:02,41	0,504950	3,276012	-0,048985	-0,092971	-0,907999	-0,160010	0,063813	0,013482	-0,799998	-2,118559	-1,647336	-0,197798	-0,641412	-2,773783	-1,969284	-14,049625	9,880217	11,934140	0,063813	0,013482	-0,799998	-3,176921	3,361982	-0,197798	0,063813	0,013482	-0,799998	-3,176921	3,361982	-0,197798
14:59:02,46	0,504950	3,276012	-0,048985	-0,092971	-0,907999	-0,160010	0,063371	0,010274	-0,796118	-2,277142	-1,649250	-0,229700	-0,641443	-2,773356	-1,968472	-14,047591	9,847859	11,981098	0,063371	0,010274	-0,796118	-3,083654	3,325404	-0,229700	0,063371	0,010274	-0,796118	-3,083654	3,325404	-0,229700
14:59:02,51	0,504950	3,276012	-0,048985	-0,092971	-0,907999	-0,160010	0,063017	0,010515	-0,795306	-2,237612	-1,648761	-0,182742	-0,639686	-2,774673	-1,966937	-14,076464	9,891922	11,962600	0,063017	0,010515	-0,795306	-3,063030	3,298073	-0,182742	0,063017	0,010515	-0,795306	-3,063030	3,298073	-0,182742
14:59:02,56	0,504950	3,276012	-0,048985	-0,092971	-0,907999	-0,160010	0,063279	0,008335	-0,793770	-2,374714	-1,615342	-0,201240	-0,640759	-2,774795	-1,969619	-14,014706	9,874435	11,977369	0,063279	0,008335	-0,793770	-3,028974	3,352049	-0,201240	0,063279	0,008335	-0,793770	-3,028974	3,352049	-0,201240
14:59:02,61	0,504950	3,276012	-0,048985	-0,092971	-0,907999	-0,160010	0,063922	0,009203	-0,796452	-2,345290	-1,710989	-0,186471	-0,636800	-2,775668	-1,970819	-14,086775	9,855969	11,964268	0,063922	0,009203	-0,796452	-3,067724	3,306851	-0,186471	0,063922	0,009203	-0,796452	-3,067724	3,306851	-0,186471
14:59:02,66	0,504950	3,276012	-0,048985	-0,092971	-0,907999	-0,160010	0,062698	0,005338	-0,797652	-2,494240	-1,594174	-0,199573	-0,642032	-2,776731	-1,971200	-14,063225	9,876541	11,963854	0,062698	0,005338	-0,797652	-2,913276	3,327604	-0,199573	0,062698	0,005338	-0,797652	-2,913276	3,327604	-0,199573
14:59:02,71	0,504950	3,276012	-0,048985	-0,092971	-0,907999	-0,160010	0,066234	0,009337	-0,798033	-2,315890	-1,788188	-0,199986	-0,642051	-2,772010	-1,969287	-14,070001	9,892529	11,954279	0,066234	0,009337	-0,798033	-3,048836	3,411216	-0,199986	0,066234	0,009337	-0,798033	-3,048836	3,411216	-0,199986
14:59:02,76	0,504950	3,276012	-0,048985	-0,092971	-0,907999	-0,160010	0,062155	0,011714	-0,796121	-2,202758	-1,562217	-0,209561	-0,639053	-2,772732	-1,970037	-14,050938	9,911790	11,970103	0,062155	0,011714	-0,796121	-3,122278	3,316984	-0,209561	0,062155	0,011714	-0,796121	-3,122278	3,316984	-0,209561
14:59:02,81	0,504950	3,276012	-0,048985	-0,092971	-0,907999	-0,160010	0,061282	0,008757	-0,796870	-2,382738	-1,523673	-0,193737	-0,638481	-2,773881	-1,970045	-14,056018	9,889732	11,954846	0,061282	0,008757	-0,796870	-3,070128	3,286957	-0,193737	0,061282	0,008757	-0,796870	-3,070128	3,286957	-0,193737
14:59:02,86	0,504950	3,276012	-0,048985	-0,092971	-0,907999	-0,160010	0,061991	0,007687	-0,796878	-2,416732	-1,567174	-0,208994	-0,642552	-2,773606	-1,970811	-14,032074	9,901707	11,964477	0,061991	0,007687	-0,796878	-3,020131	3,299117	-0,208994	0,061991	0,007687	-0,796878	-3,020131	3,299117	-0,208994
14:59:02,91	0,504950	3,276012	-0,048985	-0,092971	-0,907999	-0,160010	0,063787	0,011350	-0,797644	-2,248587	-1,675338	-0,199363	-0,642046	-2,775331	-1,971600	-14,068220	9,882933	11,959714	0,063787	0,011350	-0,797644	-3,139549	3,331974	-0,199363	0,063787	0,011350	-0,797644	-3,139549	3,331974	-0,199363
14:59:02,96	0,504950	3,276012	-0,048985	-0,092971	-0,907999	-0,160010	0,065029	0,010050	-0,798433	-2,281863	-1,717962	-0,204126	-0,641126	-2,773332	-1,969279	-14,066828	9,927558	11,954520	0,065029	0,010050	-0,798433	-3,070763	3,386782	-0,204126	0,065029	0,010050	-0,798433	-3,070763	3,386782	-0,204126
14:59:03,01	0,504950	3,276012	-0,048985	-0,092971	-0,907999	-0,160010	0,062838	0,010252	-0,796112	-2,310675	-1,582951	-0,209321	-0,643134	-2,774707	-1,967750	-14,048110	9,910889	11,904668	0,062838	0,010252	-0,796112	-3,115473	3,349842	-0,209321	0,062838	0,010252	-0,796112	-3,115473	3,349842	-0,209321
14:59:03,06	0,504950	3,276012	-0,048985	-0,092971	-0,907999	-0,160010	0,065032	0,011303	-0,794583	-2,250942	-1,721582	-0,259172	-0,641406	-2,775035	-1,966185	-14,066630	9,906306	11,923390	0,065032	0,011303	-0,794583	-3,138249	3,383436	-0,259172	0,065032	0,011303	-0,794583	-3,138249	3,383436	-0,259172
14:59:03,11	0,504950	3,276012	-0,048985	-0,092971	-0,907999	-0,160010	0,064452	0,009643	-0,793019	-2,324042	-1,677689	-0,240450	-0,640820	-2,769959	-1,969657	-14,038087	9,893617	11,969264	0,064452	0,009643	-0,793019	-3,081026	3,381822	-0,240450	0,064452	0,009643	-0,793019	-3,081026	3,381822	-0,240450
14:59:03,16	0,504950	3,276012	-0,048985	-0,092971	-0,907999	-0,160010	0,059763	0,011674	-0,796490	-2,221712	-1,464924	-0,194577	-0,640219	-2,772794	-1,968884	-14,051095	9,917084	11,954826	0,059763	0,011674	-0,796490	-3,138130	3,226500	-0,194577	0,059763	0,011674	-0,796490	-3,138130	3,226500	-0,194577
14:59:03,21	0,504950	3,276012	-0,048985	-0,092971	-0,907999	-0,160010	0,061918	0,009735	-0,795717	-2,336357	-1,553960	-0,209014	-0,639640	-2,773783	-1,968506	-14,061234	9,917731	11,940139	0,061918	0,009735	-0,795717	-3,100566	3,306592	-0,209014	0,061918	0,009735	-0,795717	-3,100566	3,306592	-0,209014
14:59:03,26	0,504950	3,276012	-0,048985	-0,092971	-0,907999	-0,160010	0,062485	0,008739	-0,795339	-2,383641	-1,574358	-0,223701	-0,641953	-2,771319	-1,969278	-14,027193	9,902186	11,944572	0,062485	0,008739	-0,795339	-3,069663	3,330732	-0,223701	0,062485	0,008739	-0,795339	-3,069663	3,330732	-0,223701
14:59:03,31	0,504950	3,276012	-0,048985	-0,092971	-0,907999	-0,160010	0,061508	0,011975	-0,796111	-2,218946	-1,560799	-0,219268	-0,639065	-2,768829	-1,970825	-14,038745	9,895329	11,970507	0,061508	0,011975	-0,796111	-3,158965	3,267584	-0,219268	0,061508	0,011975	-0,796111	-3,158965	3,267584	-0,219268
14:59:03,36	0,504950	3,276012	-0,048985	-0,092971	-0,907999	-0,160010	0,057907	0,010719	-0,797658	-2,272554	-1,366975	-0,193333	-0,641969	-2,770581	-1,970044	-14,029621	9,905401	11,964654	0,057907	0,010719	-0,797658	-3,113961	3,178735	-0,193333	0,057907	0,010719	-0,797658	-3,113961	3,178735	-0,193333
14:59:03,41	0,504950	3,276012	-0,048985	-0,092971	-0,907999	-0,160010	0,060877	0,012357	-0,796878	-2,200636	-1,524252	-0,199186	-0,641440	-2,774895	-1,967723	-14,077551	9,912797	11,953732	0,060877	0,012357	-0,796878	-3,170666	3,254560	-0,199186	0,060877	0,012357	-0,796878	-3,170666	3,254560	-0,199186
14:59:03,46	0,504950	3,276012	-0,048985	-0,092971	-0,907999	-0,160010	0,064348	0,009742	-0,794556	-2,319062	-1,659569	-0,210108	-0,643218	-2,774140	-1,966152	-14,073939	9,894820	11,981038	0,064348	0,009742	-0,794556	-3,083807	3,391764	-0,210108	0,064348	0,009742	-0,794556	-3,083807	3,391764	-0,210108
14:59:03,51	0,504950	3,276012	-0,048985	-0,092971	-0,907999	-0,160010	0,064583	0,011659	-0,792985	-2,205600	-1,683917	-0,182802	-0,641459	-2,775385	-1,970048	-14,085674	9,922513	11,965156	0,064583	0,011659	-0,792985	-3,120852	3,385882	-0,182802	0,064583	0,011659	-0,792985	-3,120852	3,385882	-0,182802
14:59:03,56	0,504950	3,276012	-0,048985	-0,092971	-0,907999	-0,160010	0,064783	0,009514	-0,796882	-2,335268	-1,670270	-0,198685	-0,640857	-2,772401	-1,970065	-14,072020	9,919674	11,950946	0,064783	0,009514	-0,796882	-3,082119	3,415172	-0,198685	0,064783	0,009514	-0,796882	-3,082119	3,415172	-0,198685
14:59:03,61	0,504950	3,276012	-0,048985	-0,092971	-0,907999	-0,160010	0,061896	0,010484	-0,796898	-2,289186	-1,533428	-0,212894	-0,641474	-2,774688	-1,969274	-14,093843	9,928993	11,969922	0,061896	0,010484	-0,796898	-3,112197	3,325441	-0,212894	0,061896	0,010484	-0,796898	-3,112197	3,325441	-0,212894
14:59:03,66	0,504950	3,276012	-0,048985	-0,092971	-0,907999	-0,160010	0,064186	0,009876	-0,796107	-2,317994	-1,628911	-0,193918	-0,641978	-2,772368	-1,968105	-14,054891	9,941239	11,964615	0,064186	0,009876	-0,796107	-3,093227	3,409665	-0,193918	0,064186	0,009876	-0,796107	-3,093227	3,409665	-0,193918
14:59:03,71	0,504950	3,276012	-0,048985	-0,092971	-0,907999	-0,160010	0,062428	0,011471	-0,794938	-2,265090	-1,565144	-0,199225	-0,640217	-2,772199	-1,968504	-14,048289	9,910556	11,944755	0,062428	0,011471	-0,794938	-3,165599	3,335488	-0,199225	0,062428	0,011471	-0,794938	-3,165599	3,335488	-0,199225
14:59:03,76	0,504950	3,276012	-0,048985	-0,092971	-0,907999	-0,160010	0,061402	0,010031	-0,795337	-2,316729	-1,532818	-0,219085	-0,640816	-2,772688	-1,966171	-14,056010	9,903568	11,947861	0,061402	0,010031	-0,795337	-3,104153	3,287223	-0,219085	0,061402	0,010031	-0,795337	-3,104153	3,287223	-0,219085
14:59:03,81	0,504950	3,276012	-0,048985	-0,092971	-0,907999	-0,160010	0,062125	0,010306	-0,793005	-2,292534	-1,567219	-0,215979	-0,644388	-2,774580	-1,968487	-14,076165	9,919520	11,978161	0,062125	0,010306	-0,793005	-3,101518	3,309574	-0,215979	0,062125	0,010306	-0,793005	-3,101518	3,309574	-0,215979
14:59:03,86	0,504950	3,276012	-0,048985	-0,092971	-0,907999	-0,160010	0,065550	0,012453	-0,795320	-2,184597	-1,719895	-0,185680	-0,639070	-2,772975	-1,968472	-14,051848	9,885922	11,982828	0,065550	0,012453	-0,795320	-3,162168	3,425770	-0,185680	0,065550	0,012453	-0,795320	-3,162168	3,425770	-0,185680
14:59:03,91	0,504950	3,276012	-0,048985	-0,092971	-0,907999	-0,160010	0,061501	0,008650	-0,795305	-2,365430	-1,547194	-0,181013	-0,641381	-2,772752	-1,969660	-14,045284	9,925585	11,955316	0,061501	0,008650	-0,795305	-3,044442	3,280608	-0,181013	0,061501	0,008650	-0,795305	-3,044442	3,280608	-0,181013
14:59:03,96	0,504950	3,276012	-0,048985	-0,092971	-0,907999	-0,160010	0,062463	0,010763	-0,796493	-2,293162	-1,583085	-0,208524	-0,639593	-2,769959	-1,965789	-14,032263	9,911088	11,938551	0,062463	0,010763	-0,796493	-3,138079	3,320255	-0,208524	0,062463	0,010763	-0,796493	-3,138079	3,320255	-0,208524
14:59:04,01	0,504950	3,276012	-0,048985	-0,092971	-0,907999	-0,160010	0,059149	0,010611	-0,792622	-2,295045	-1,429311	-0,225289	-0,638474	-2,772489	-1,967725	-14,060981	9,909168	11,949471	0,059149	0,010611	-0,792622	-3,127995	3,213924	-0,225289	0,059149	0,010611	-0,792622	-3,127995	3,213924	-0,225289
14:59:04,06	0,504950	3,276012	-0,048985	-0,092971	-0,907999	-0,160010	0,060781	0,008377	-0,794558	-2,395194	-1,490259	-0,214369	-0,645595	-2,773891	-1,970445	-14,084381	9,918215	11,969598	0,060781	0,008377	-0,794558	-3,052771	3,281079	-0,214369	0,060781	0,008377	-0,794558	-3,052771	3,281079	-0,214369
14:59:04,11	0,504950	3,276012	-0,048985	-0,092971	-0,907999	-0,160010	0,065556	0,013843	-0,797279	-2,107105	-1,713759	-0,194242	-0,640829	-2,772516	-1,966530	-14,061159	9,919839	11,992283	0,065556	0,013843	-0,797279	-3,193751	3,432400	-0,194242	0,065556	0,013843	-0,797279	-3,193751	3,432400	-0,194242
14:59:04,16	0,504950	3,276012	-0,048985	-0,092971	-0,907999	-0,160010	0,061982	0,010403	-0,793363	-2,299007	-1,547222	-0,171558	-0,643127	-2,771883	-1,966520	-14,035587	9,930367	11,996893	0,061982	0,010403	-0,793363	-3,115606	3,318395	-0,171558	0,061982	0,010403	-0,793363	-3,115606	3,318395	-0,171558
14:59:04,21	0,504950	3,276012	-0,048985	-0,092971	-0,907999	-0,160010	0,062584	0,012710	-0,793354	-2,200947	-1,595363	-0,166947	-0,640258	-2,773357	-1,970847	-14,070731	9,920284	11,936855	0,062584	0,012710	-0,793354	-3,198645	3,317444	-0,166947	0,062584	0,012710	-0,793354	-3,198645	3,317444	-0,166947
14:59:04,26	0,504950	3,276012	-0,048985	-0,092971	-0,907999	-0,160010	0,062425	0,009488	-0,797681	-2,342146	-1,561725	-0,226986	-0,642036	-2,773131	-1,964990	-14,086609	9,938174	11,987049	0,062425	0,009488	-0,797681	-3,086979	3,338637	-0,226986	0,062425	0,009488	-0,797681	-3,086979	3,338637	-0,226986
14:59:04,31	0,504950	3,276012	-0,048985	-0,092971	-0,907999	-0,160010	0,062186	0,010948	-0,792985	-2,256432	-1,579908	-0,192124	-0,641403	-2,772420	-1,966152	-14,049131	9,896501	11,971716	0,062186	0,010948	-0,792985	-3,115870	3,301713	-0,192124	0,062186	0,010948	-0,792985	-3,115870	3,301713	-0,192124
14:59:04,36	0,504950	3,276012	-0,048985	-0,092971	-0,907999	-0,160010	0,062186	0,010948	-0,792985	-2,256432	-1,579908	-0,192124	-0,641943	-2,771766	-1,966943	-14,040712	9,941213	11,954166	0,062186	0,010948	-0,792985	-3,115870	3,301713	-0,192124	0,062186	0,010948	-0,792985	-3,115870	3,301713	-0,192124
14:59:04,41	0,504950	3,276012	-0,048985	-0,092971	-0,907999	-0,160010	0,061890	0,011743	-0,793776	-2,258056	-1,549433	-0,209674	-0,639050	-2,770069	-1,964245	-14,066918	9,940949	11,943847	0,061890	0,011743	-0,793776	-3,179852	3,308925	-0,209674	0,061890	0,011743	-0,793776	-3,179852	3,308925	-0,209674
14:59:04,46	0,504950	3,276012	-0,048985	-0,092971	-0,907999	-0,160010	0,058974	0,010085	-0,791078	-2,330905	-1,375225	-0,219993	-0,640280	-2,774224	-1,968110	-14,080188	9,904232	11,958865	0,058974	0,010085	-0,791078	-3,122602	3,254207	-0,219993	0,058974	0,010085	-0,791078	-3,122602	3,254207	-0,219993
14:59:04,51	0,504950	3,276012	-0,048985	-0,092971	-0,907999	-0,160010	0,063187	0,009073	-0,794944	-2,345088	-1,601204	-0,204975	-0,640855	-2,770706	-1,965009	-14,069630	9,903516	11,962115	0,063187	0,009073	-0,794944	-3,057354	3,359004	-0,204975	0,063187	0,009073	-0,794944	-3,057354	3,359004	-0,204975
14:59:04,56	0,504950	3,276012	-0,048985	-0,092971	-0,907999	-0,160010	0,060428	0,011331	-0,791843	-2,232372	-1,467208	-0,201725	-0,639590	-2,772674	-1,967711	-14,027678	9,894987	11,948446	0,060428	0,011331	-0,791843	-3,121831	3,276374	-0,201725	0,060428	0,011331	-0,791843	-3,121831	3,276374	-0,201725
14:59:04,61	0,504950	3,276012	-0,048985	-0,092971	-0,907999	-0,160010	0,061500	0,009251	-0,794544	-2,354106	-1,563543	-0,215395	-0,640786	-2,768514	-1,967721	-14,031536	9,919522	11,964223	0,061500	0,009251	-0,794544	-3,080309	3,264183	-0,215395	0,061500	0,009251	-0,794544	-3,080309	3,264183	-0,215395
14:59:04,66	0,504950	3,276012	-0,048985	-0,092971	-0,907999	-0,160010	0,058495	0,012366	-0,794554	-2,211422	-1,391688	-0,199617	-0,641984	-2,771160	-1,964244	-14,066136	9,944489	11,943283	0,058495	0,012366	-0,794554	-3,182187	3,200166	-0,199617	0,058495	0,012366	-0,794554	-3,182187	3,200166	-0,199617
14:59:04,71	0,504950	3,276012	-0,048985	-0,092971	-0,907999	-0,160010	0,061386	0,012081	-0,791078	-2,230572	-1,499584	-0,220558	-0,643145	-2,773760	-1,967320	-14,055514	9,943386	11,968649	0,061386	0,012081	-0,791078	-3,178951	3,319232	-0,220558	0,061386	0,012081	-0,791078	-3,178951	3,319232	-0,220558
14:59:04,76	0,504950	3,276012	-0,048985	-0,092971	-0,907999	-0,160010	0,064218	0,011787	-0,794154	-2,250246	-1,656597	-0,195191	-0,643777	-2,774613	-1,965767	-14,087846	9,968858	11,983152	0,064218	0,011787	-0,794154	-3,175501	3,384528	-0,195191	0,064218	0,011787	-0,794154	-3,175501	3,384528	-0,195191
14:59:04,81	0,504950	3,276012	-0,048985	-0,092971	-0,907999	-0,160010	0,063133	0,013173	-0,793781	-2,161534	-1,579166	-0,190296	-0,643803	-2,772128	-1,966948	-14,082031	9,939479	11,973544	0,063133	0,013173	-0,793781	-3,195587	3,376786	-0,190296	0,063133	0,013173	-0,793781	-3,195587	3,376786	-0,190296
14:59:04,86	0,504950	3,276012	-0,048985	-0,092971	-0,907999	-0,160010	0,063133	0,013173	-0,793781	-2,161534	-1,579166	-0,190296	-0,641927	-2,771762	-1,966552	-14,035026	9,944464	11,953977	0,063133	0,013173	-0,793781	-3,195587	3,376786	-0,190296	0,063133	0,013173	-0,793781	-3,195587	3,376786	-0,190296
14:59:04,91	0,504950	3,276012	-0,048985	-0,092971	-0,907999	-0,160010	0,061879	0,011730	-0,793385	-2,264354	-1,552149	-0,209863	-0,641406	-2,771820	-1,965397	-14,051925	9,893206	11,947043	0,061879	0,011730	-0,793385	-3,185185	3,305328	-0,209863	0,061879	0,011730	-0,793385	-3,185185	3,305328	-0,209863
14:59:04,96	0,504950	3,276012	-0,048985	-0,092971	-0,907999	-0,160010	0,061668	0,011250	-0,792231	-2,236493	-1,552202	-0,216798	-0,643152	-2,773607	-1,970040	-14,055004	9,949793	11,970526	0,061668	0,011250	-0,792231	-3,119614	3,288759	-0,216798	0,061668	0,011250	-0,792231	-3,119614	3,288759	-0,216798
14:59:05,01	0,504950	3,276012	-0,048985	-0,092971	-0,907999	-0,160010	0,064089	0,011869	-0,796874	-2,251773	-1,647119	-0,193314	-0,642523	-2,769086	-1,964241	-14,028126	9,917799	11,937405	0,064089	0,011869	-0,796874	-3,183484	3,383868	-0,193314	0,064089	0,011869	-0,796874	-3,183484	3,383868	-0,193314
14:59:05,06	0,504950	3,276012	-0,048985	-0,092971	-0,907999	-0,160010	0,059858	0,013585	-0,791074	-2,148286	-1,466399	-0,226436	-0,640783	-2,771945	-1,965400	-14,046977	9,919743	11,938243	0,059858	0,013585	-0,791074	-3,214683	3,232481	-0,226436	0,059858	0,013585	-0,791074	-3,214683	3,232481	-0,226436
14:59:05,11	0,504950	3,276012	-0,048985	-0,092971	-0,907999	-0,160010	0,061465	0,010649	-0,792234	-2,293220	-1,532626	-0,225598	-0,642021	-2,771995	-1,966154	-14,064284	9,908872	11,981916	0,061465	0,010649	-0,792234	-3,129134	3,292344	-0,225598	0,061465	0,010649	-0,792234	-3,129134	3,292344	-0,225598
14:59:05,16	0,504950	3,276012	-0,048985	-0,092971	-0,907999	-0,160010	0,062127	0,011695	-0,792987	-2,220714	-1,557500	-0,181924	-0,640196	-2,774456	-1,964209	-14,046978	9,897845	11,955926	0,062127	0,011695	-0,792987	-3,138808	3,319441	-0,181924	0,062127	0,011695	-0,792987	-3,138808	3,319441	-0,181924
14:59:05,21	0,504950	3,276012	-0,048985	-0,092971	-0,907999	-0,160010	0,063346	0,008885	-0,791042	-2,365981	-1,641389	-0,207914	-0,642002	-2,773948	-1,965805	-14,073064	9,921873	11,923782	0,063346	0,008885	-0,791042	-3,063425	3,331243	-0,207914	0,063346	0,008885	-0,791042	-3,063425	3,331243	-0,207914
14:59:05,26	0,504950	3,276012	-0,048985	-0,092971	-0,907999	-0,160010	0,063809	0,010703	-0,792638	-2,279216	-1,630881	-0,240058	-0,641415	-2,772864	-1,966173	-14,068281	9,925692	11,953412	0,063809	0,010703	-0,792638	-3,119365	3,378128	-0,240058	0,063809	0,010703	-0,792638	-3,119365	3,378128	-0,240058
14:59:05,31	0,504950	3,276012	-0,048985	-0,092971	-0,907999	-0,160010	0,062577	0,010736	-0,793006	-2,283157	-1,569039	-0,210428	-0,638470	-2,773090	-1,966140	-14,063843	9,922281	11,987629	0,062577	0,010736	-0,793006	-3,125960	3,343244	-0,210428	0,062577	0,010736	-0,793006	-3,125960	3,343244	-0,210428
14:59:05,36	0,504950	3,276012	-0,048985	-0,092971	-0,907999	-0,160010	0,061300	0,008073	-0,792973	-2,420910	-1,508190	-0,176212	-0,643180	-2,771783	-1,966533	-14,063534	9,940103	11,997506	0,061300	0,008073	-0,792973	-3,054649	3,303856	-0,176212	0,061300	0,008073	-0,792973	-3,054649	3,303856	-0,176212
14:59:05,41	0,504950	3,276012	-0,048985	-0,092971	-0,907999	-0,160010	0,062523	0,012806	-0,793367	-2,190395	-1,563151	-0,166334	-0,642539	-2,773074	-1,964232	-14,046319	9,918031	11,936999	0,062523	0,012806	-0,793367	-3,195657	3,344914	-0,166334	0,062523	0,012806	-0,793367	-3,195657	3,344914	-0,166334
14:59:05,46	0,504950	3,276012	-0,048985	-0,092971	-0,907999	-0,160010	0,063321	0,011604	-0,791066	-2,242379	-1,630575	-0,226841	-0,641957	-2,771309	-1,969267	-14,027194	9,902209	11,959102	0,063321	0,011604	-0,791066	-3,153303	3,340108	-0,226841	0,063321	0,011604	-0,791066	-3,153303	3,340108	-0,226841
14:59:05,51	0,504950	3,276012	-0,048985	-0,092971	-0,907999	-0,160010	0,061501	0,011983	-0,796100	-2,218531	-1,560427	-0,204738	-0,639617	-2,774569	-1,961894	-14,070259	9,934184	11,946313	0,061501	0,011983	-0,796100	-3,159207	3,267413	-0,204738	0,061501	0,011983	-0,796100	-3,159207	3,267413	-0,204738
14:59:05,56	0,504950	3,276012	-0,048985	-0,092971	-0,907999	-0,160010	0,063154	0,008326	-0,788727	-2,414852	-1,593105	-0,217527	-0,643209	-2,771986	-1,967371	-14,075444	9,914033	11,924590	0,063154	0,008326	-0,788727	-3,068455	3,364503	-0,217527	0,063154	0,008326	-0,788727	-3,068455	3,364503	-0,217527
14:59:05,61	0,504950	3,276012	-0,048985	-0,092971	-0,907999	-0,160010	0,062713	0,012729	-0,794204	-2,165860	-1,575745	-0,239250	-0,639049	-2,773692	-1,964213	-14,060589	9,902262	11,961366	0,062713	0,012729	-0,794204	-3,165087	3,347224	-0,239250	0,062713	0,012729	-0,794204	-3,165087	3,347224	-0,239250
14:59:05,66	0,504950	3,276012	-0,048985	-0,092971	-0,907999	-0,160010	0,062111	0,008274	-0,791046	-2,394777	-1,563179	-0,202474	-0,641403	-2,771471	-1,964592	-14,062047	9,938689	11,991772	0,062111	0,008274	-0,791046	-3,044251	3,312515	-0,202474	0,062111	0,008274	-0,791046	-3,044251	3,312515	-0,202474
14:59:05,71	0,504950	3,276012	-0,048985	-0,092971	-0,907999	-0,160010	0,061364	0,011423	-0,791426	-2,261827	-1,504881	-0,172068	-0,642011	-2,773781	-1,966538	-14,072613	9,934912	11,982806	0,061364	0,011423	-0,791426	-3,158528	3,312207	-0,172068	0,061364	0,011423	-0,791426	-3,158528	3,312207	-0,172068
14:59:05,76	0,504950	3,276012	-0,048985	-0,092971	-0,907999	-0,160010	0,063669	0,010794	-0,793372	-2,286000	-1,617448	-0,181034	-0,644322	-2,774646	-1,963841	-14,064899	9,939052	11,946774	0,063669	0,010794	-0,793372	-3,133295	3,380536	-0,181034	0,063669	0,010794	-0,793372	-3,133295	3,380536	-0,181034
14:59:05,81	0,504950	3,276012	-0,048985	-0,092971	-0,907999	-0,160010	0,065574	0,012362	-0,790674	-2,211860	-1,721132	-0,217066	-0,640831	-2,773150	-1,967709	-14,064049	9,919813	11,973554	0,065574	0,012362	-0,790674	-3,182313	3,426415	-0,217066	0,065574	0,012362	-0,790674	-3,182313	3,426415	-0,217066
14:59:05,86	0,504950	3,276012	-0,048985	-0,092971	-0,907999	-0,160010	0,063825	0,010666	-0,789470	-2,292430	-1,637958	-0,169210	-0,641375	-2,771956	-1,965380	-14,058709	9,961366	11,973496	0,063825	0,010666	-0,789470	-3,129739	3,372286	-0,169210	0,063825	0,010666	-0,789470	-3,129739	3,372286	-0,169210
14:59:05,91	0,504950	3,276012	-0,048985	-0,092971	-0,907999	-0,160010	0,063825	0,010666	-0,789470	-2,292430	-1,637958	-0,169210	-0,640764	-2,771731	-1,966153	-14,040610	9,942459	11,968469	0,063825	0,010666	-0,789470	-3,129739	3,372286	-0,169210	0,063825	0,010666	-0,789470	-3,129739	3,372286	-0,169210
14:59:05,96	0,504950	3,276012	-0,048985	-0,092971	-0,907999	-0,160010	0,061270	0,010739	-0,792986	-2,311356	-1,516679	-0,195372	-0,640175	-2,768893	-1,963830	-14,033153	9,929985	11,967102	0,061270	0,010739	-0,792986	-3,154396	3,293039	-0,195372	0,061270	0,010739	-0,792986	-3,154396	3,293039	-0,195372
14:59:06,01	0,504950	3,276012	-0,048985	-0,092971	-0,907999	-0,160010	0,058517	0,011648	-0,790663	-2,257033	-1,386228	-0,196739	-0,640802	-2,771270	-1,965778	-14,049633	9,916484	11,957873	0,058517	0,011648	-0,790663	-3,171400	3,207395	-0,196739	0,058517	0,011648	-0,790663	-3,171400	3,207395	-0,196739
14:59:06,06	0,504950	3,276012	-0,048985	-0,092971	-0,907999	-0,160010	0,060890	0,011002	-0,792612	-2,270687	-1,502052	-0,205967	-0,640213	-2,770903	-1,966959	-14,047966	9,913759	11,939262	0,060890	0,011002	-0,792612	-3,134353	3,277776	-0,205967	0,060890	0,011002	-0,792612	-3,134353	3,277776	-0,205967
14:59:06,11	0,504950	3,276012	-0,048985	-0,092971	-0,907999	-0,160010	0,060277	0,010676	-0,793792	-2,286124	-1,473032	-0,224578	-0,641361	-2,772195	-1,965008	-14,048188	9,935390	11,943226	0,060277	0,010676	-0,793792	-3,124181	3,258750	-0,224578	0,060277	0,010676	-0,793792	-3,124181	3,258750	-0,224578
14:59:06,16	0,504950	3,276012	-0,048985	-0,092971	-0,907999	-0,160010	0,061971	0,011024	-0,791841	-2,286644	-1,550071	-0,220614	-0,640211	-2,775620	-1,964572	-14,058190	9,914178	11,990525	0,061971	0,011024	-0,791841	-3,152028	3,314628	-0,220614	0,061971	0,011024	-0,791841	-3,152028	3,314628	-0,220614
14:59:06,21	0,504950	3,276012	-0,048985	-0,092971	-0,907999	-0,160010	0,064362	0,008316	-0,791405	-2,404095	-1,676365	-0,173315	-0,643795	-2,774118	-1,966553	-14,085441	9,942846	11,973152	0,064362	0,008316	-0,791405	-3,056891	3,376054	-0,173315	0,064362	0,008316	-0,791405	-3,056891	3,376054	-0,173315
14:59:06,26	0,504950	3,276012	-0,048985	-0,092971	-0,907999	-0,160010	0,064853	0,012170	-0,793386	-2,214878	-1,663969	-0,190688	-0,640223	-2,772995	-1,965389	-14,057432	9,907459	11,952426	0,064853	0,012170	-0,793386	-3,170230	3,427003	-0,190688	0,064853	0,012170	-0,793386	-3,170230	3,427003	-0,190688
14:59:06,31	0,504950	3,276012	-0,048985	-0,092971	-0,907999	-0,160010	0,062095	0,009638	-0,792222	-2,329880	-1,562474	-0,211414	-0,640805	-2,772360	-1,963049	-14,071786	9,958821	11,977014	0,062095	0,009638	-0,792222	-3,086501	3,311951	-0,211414	0,062095	0,009638	-0,792222	-3,086501	3,311951	-0,211414
14:59:06,36	0,504950	3,276012	-0,048985	-0,092971	-0,907999	-0,160010	0,061835	0,010460	-0,789882	-2,324475	-1,510865	-0,186826	-0,642536	-2,773641	-1,963824	-14,049039	9,931088	11,961339	0,061835	0,010460	-0,789882	-3,145570	3,343185	-0,186826	0,061835	0,010460	-0,789882	-3,145570	3,343185	-0,186826
14:59:06,41	0,504950	3,276012	-0,048985	-0,092971	-0,907999	-0,160010	0,063810	0,011319	-0,790657	-2,267162	-1,647125	-0,202501	-0,640735	-2,771397	-1,963823	-14,021740	9,913287	11,956286	0,063810	0,011319	-0,790657	-3,155689	3,361953	-0,202501	0,063810	0,011319	-0,790657	-3,155689	3,361953	-0,202501
14:59:06,46	0,504950	3,276012	-0,048985	-0,092971	-0,907999	-0,160010	0,060966	0,010881	-0,790656	-2,288157	-1,531796	-0,207554	-0,639641	-2,772196	-1,965392	-14,076859	9,963176	11,964322	0,060966	0,010881	-0,790656	-3,142322	3,254054	-0,207554	0,060966	0,010881	-0,790656	-3,142322	3,254054	-0,207554
14:59:06,51	0,504950	3,276012	-0,048985	-0,092971	-0,907999	-0,160010	0,061111	0,009534	-0,792225	-2,373835	-1,466661	-0,199519	-0,643657	-2,771459	-1,966928	-14,016648	9,949127	11,963603	0,061111	0,009534	-0,792225	-3,122280	3,330577	-0,199519	0,061111	0,009534	-0,792225	-3,122280	3,330577	-0,199519
14:59:06,56	0,504950	3,276012	-0,048985	-0,092971	-0,907999	-0,160010	0,062481	0,013381	-0,793762	-2,191771	-1,597051	-0,200237	-0,641923	-2,773955	-1,962661	-14,044773	9,938206	11,951185	0,062481	0,013381	-0,793762	-3,242142	3,307705	-0,200237	0,062481	0,013381	-0,793762	-3,242142	3,307705	-0,200237
14:59:06,61	0,504950	3,276012	-0,048985	-0,092971	-0,907999	-0,160010	0,063775	0,010631	-0,789495	-2,311221	-1,645467	-0,212655	-0,643680	-2,770952	-1,962649	-14,031155	9,946005	11,980500	0,063775	0,010631	-0,789495	-3,145763	3,360904	-0,212655	0,063775	0,010631	-0,789495	-3,145763	3,360904	-0,212655
14:59:06,66	0,504950	3,276012	-0,048985	-0,092971	-0,907999	-0,160010	0,062054	0,013654	-0,789482	-2,167604	-1,563835	-0,183341	-0,642525	-2,770746	-1,963079	-14,052941	9,966583	11,938268	0,062054	0,013654	-0,789482	-3,239426	3,307387	-0,183341	0,062054	0,013654	-0,789482	-3,239426	3,307387	-0,183341
14:59:06,71	0,504950	3,276012	-0,048985	-0,092971	-0,907999	-0,160010	0,061297	0,012757	-0,789912	-2,221186	-1,495345	-0,225572	-0,640191	-2,768863	-1,963058	-14,044354	9,936495	11,966957	0,061297	0,012757	-0,789912	-3,222580	3,316498	-0,225572	0,061297	0,012757	-0,789912	-3,222580	3,316498	-0,225572
14:59:06,76	0,504950	3,276012	-0,048985	-0,092971	-0,907999	-0,160010	0,058500	0,011677	-0,789891	-2,255580	-1,372355	-0,196883	-0,644319	-2,773305	-1,964200	-14,053237	9,935782	11,985729	0,058500	0,011677	-0,789891	-3,172198	3,219883	-0,196883	0,058500	0,011677	-0,789891	-3,172198	3,219883	-0,196883
14:59:06,81	0,504950	3,276012	-0,048985	-0,092971	-0,907999	-0,160010	0,064730	0,011468	-0,791813	-2,282363	-1,671050	-0,186355	-0,640268	-2,770159	-1,965782	-14,073024	9,923544	11,973134	0,064730	0,011468	-0,791813	-3,182627	3,410293	-0,186355	0,064730	0,011468	-0,791813	-3,182627	3,410293	-0,186355
14:59:06,86	0,504950	3,276012	-0,048985	-0,092971	-0,907999	-0,160010	0,064730	0,011468	-0,791813	-2,282363	-1,671050	-0,186355	-0,643716	-2,769516	-1,964242	-14,047294	9,952321	11,948128	0,064730	0,011468	-0,791813	-3,182627	3,410293	-0,186355	0,064730	0,011468	-0,791813	-3,182627	3,410293	-0,186355
14:59:06,91	0,504950	3,276012	-0,048985	-0,092971	-0,907999	-0,160010	0,062009	0,008962	-0,792573	-2,379095	-1,574537	-0,177309	-0,643796	-2,771042	-1,962659	-14,076846	9,926594	11,994856	0,062009	0,008962	-0,792573	-3,082585	3,293204	-0,177309	0,062009	0,008962	-0,792573	-3,082585	3,293204	-0,177309
14:59:06,96	0,504950	3,276012	-0,048985	-0,092971	-0,907999	-0,160010	0,062009	0,008962	-0,792573	-2,379095	-1,574537	-0,177309	-0,639678	-2,774441	-1,964589	-14,086953	9,930942	11,991635	0,062009	0,008962	-0,792573	-3,082585	3,293204	-0,177309	0,062009	0,008962	-0,792573	-3,082585	3,293204	-0,177309
14:59:07,01	0,504950	3,276012	-0,048985	-0,092971	-0,907999	-0,160010	0,063074	0,008444	-0,791422	-2,397588	-1,576118	-0,172205	-0,640819	-2,773851	-1,963064	-14,078390	9,939408	11,952020	0,063074	0,008444	-0,791422	-3,060414	3,375225	-0,172205	0,063074	0,008444	-0,791422	-3,060414	3,375225	-0,172205
14:59:07,06	0,504950	3,276012	-0,048985	-0,092971	-0,907999	-0,160010	0,063134	0,009726	-0,789897	-2,342515	-1,582377	-0,211820	-0,640250	-2,770157	-1,963051	-14,072993	9,936612	11,986430	0,063134	0,009726	-0,789897	-3,106012	3,373609	-0,211820	0,063134	0,009726	-0,789897	-3,106012	3,373609	-0,211820
14:59:07,11	0,504950	3,276012	-0,048985	-0,092971	-0,907999	-0,160010	0,059650	0,011081	-0,789884	-2,272342	-1,407282	-0,177411	-0,641421	-2,770915	-1,962688	-14,076268	9,935407	11,951973	0,059650	0,011081	-0,789884	-3,142191	3,275213	-0,177411	0,059650	0,011081	-0,789884	-3,142191	3,275213	-0,177411
14:59:07,16	0,504950	3,276012	-0,048985	-0,092971	-0,907999	-0,160010	0,060892	0,011716	-0,789521	-2,236626	-1,469648	-0,211867	-0,640832	-2,775197	-1,961495	-14,090197	9,942805	11,970474	0,060892	0,011716	-0,789521	-3,156345	3,310367	-0,211867	0,060892	0,011716	-0,789521	-3,156345	3,310367	-0,211867
14:59:07,21	0,504950	3,276012	-0,048985	-0,092971	-0,907999	-0,160010	0,064306	0,009065	-0,788328	-2,373946	-1,631423	-0,193366	-0,640771	-2,772142	-1,961515	-14,047628	9,913369	11,935653	0,064306	0,009065	-0,788328	-3,085523	3,416604	-0,193366	0,064306	0,009065	-0,788328	-3,085523	3,416604	-0,193366
14:59:07,26	0,504950	3,276012	-0,048985	-0,092971	-0,907999	-0,160010	0,061630	0,010540	-0,788348	-2,293040	-1,543856	-0,228187	-0,641926	-2,771736	-1,962685	-14,051794	9,967250	11,937995	0,061630	0,010540	-0,788348	-3,120401	3,294106	-0,228187	0,061630	0,010540	-0,788348	-3,120401	3,294106	-0,228187
14:59:07,31	0,504950	3,276012	-0,048985	-0,092971	-0,907999	-0,160010	0,061855	0,011742	-0,789518	-2,275078	-1,525023	-0,225845	-0,643141	-2,769820	-1,966554	-14,043148	9,939936	11,968531	0,061855	0,011742	-0,789518	-3,196853	3,330626	-0,225845	0,061855	0,011742	-0,789518	-3,196853	3,330626	-0,225845
14:59:07,36	0,504950	3,276012	-0,048985	-0,092971	-0,907999	-0,160010	0,060803	0,013753	-0,793388	-2,151203	-1,491458	-0,195309	-0,642598	-2,776276	-1,963457	-14,089341	9,934475	11,941856	0,060803	0,013753	-0,793388	-3,230798	3,281600	-0,195309	0,060803	0,013753	-0,793388	-3,230798	3,281600	-0,195309
14:59:07,41	0,504950	3,276012	-0,048985	-0,092971	-0,907999	-0,160010	0,066123	0,010055	-0,790291	-2,315669	-1,730832	-0,221984	-0,639019	-2,774318	-1,964609	-14,052105	9,908738	11,942259	0,066123	0,010055	-0,790291	-3,104977	3,459858	-0,221984	0,066123	0,010055	-0,790291	-3,104977	3,459858	-0,221984
14:59:07,46	0,504950	3,276012	-0,048985	-0,092971	-0,907999	-0,160010	0,062638	0,007934	-0,791443	-2,422260	-1,594716	-0,221581	-0,643724	-2,773520	-1,964619	-14,059887	9,949298	11,947795	0,062638	0,007934	-0,791443	-3,045116	3,322384	-0,221581	0,062638	0,007934	-0,791443	-3,045116	3,322384	-0,221581
14:59:07,51	0,504950	3,276012	-0,048985	-0,092971	-0,907999	-0,160010	0,064299	0,012408	-0,791452	-2,220855	-1,654061	-0,216045	-0,645515	-2,776166	-1,959955	-14,082918	9,938052	11,948976	0,064299	0,012408	-0,791452	-3,194907	3,393416	-0,216045	0,064299	0,012408	-0,791452	-3,194907	3,393416	-0,216045
14:59:07,56	0,504950	3,276012	-0,048985	-0,092971	-0,907999	-0,160010	0,062739	0,011313	-0,789104	-2,250372	-1,580050	-0,188783	-0,641996	-2,772716	-1,962271	-14,067426	9,921980	11,975057	0,062739	0,011313	-0,789104	-3,138460	3,344934	-0,188783	0,062739	0,011313	-0,789104	-3,138460	3,344934	-0,188783
14:59:07,61	0,504950	3,276012	-0,048985	-0,092971	-0,907999	-0,160010	0,062739	0,011313	-0,789104	-2,250372	-1,580050	-0,188783	-0,642564	-2,772777	-1,963044	-14,067955	9,957046	11,981394	0,062739	0,011313	-0,789104	-3,138460	3,344934	-0,188783	0,062739	0,011313	-0,789104	-3,138460	3,344934	-0,188783
14:59:07,66	0,504950	3,276012	-0,048985	-0,092971	-0,907999	-0,160010	0,063076	0,011775	-0,789877	-2,256465	-1,579576	-0,182446	-0,641948	-2,772670	-1,962274	-14,050224	9,931676	11,960672	0,063076	0,011775	-0,789877	-3,180800	3,371853	-0,182446	0,063076	0,011775	-0,789877	-3,180800	3,371853	-0,182446
14:59:07,71	0,504950	3,276012	-0,048985	-0,092971	-0,907999	-0,160010	0,062676	0,011295	-0,789107	-2,268332	-1,586816	-0,203168	-0,640214	-2,771431	-1,965012	-14,061799	9,939808	11,948666	0,062676	0,011295	-0,789107	-3,154968	3,333211	-0,203168	0,062676	0,011295	-0,789107	-3,154968	3,333211	-0,203168
14:59:07,76	0,504950	3,276012	-0,048985	-0,092971	-0,907999	-0,160010	0,060736	0,010413	-0,791845	-2,315440	-1,471861	-0,215174	-0,641882	-2,773690	-1,963058	-14,038089	9,973831	11,938010	0,060736	0,010413	-0,791845	-3,132855	3,295901	-0,215174	0,060736	0,010413	-0,791845	-3,132855	3,295901	-0,215174
14:59:07,81	0,504950	3,276012	-0,048985	-0,092971	-0,907999	-0,160010	0,063525	0,010728	-0,789892	-2,340396	-1,620441	-0,225830	-0,644939	-2,771710	-1,961880	-14,068521	9,938410	11,989533	0,063525	0,010728	-0,789892	-3,182514	3,366303	-0,225830	0,063525	0,010728	-0,789892	-3,182514	3,366303	-0,225830
14:59:07,86	0,504950	3,276012	-0,048985	-0,092971	-0,907999	-0,160010	0,063933	0,010004	-0,789923	-2,295415	-1,620532	-0,236875	-0,641946	-2,775251	-1,961883	-14,062038	9,944802	11,955749	0,063933	0,010004	-0,789923	-3,080764	3,398201	-0,236875	0,063933	0,010004	-0,789923	-3,080764	3,398201	-0,236875
14:59:07,91	0,504950	3,276012	-0,048985	-0,092971	-0,907999	-0,160010	0,063933	0,010004	-0,789923	-2,295415	-1,620532	-0,236875	-0,641404	-2,774082	-1,962650	-14,079603	9,955103	11,986064	0,063933	0,010004	-0,789923	-3,080764	3,398201	-0,236875	0,063933	0,010004	-0,789923	-3,080764	3,398201	-0,236875
14:59:07,96	0,504950	3,276012	-0,048985	-0,092971	-0,907999	-0,160010	0,063626	0,010118	-0,789483	-2,335108	-1,599079	-0,177776	-0,643729	-2,775344	-1,964218	-14,074044	9,972144	11,962692	0,063626	0,010118	-0,789483	-3,129389	3,395553	-0,177776	0,063626	0,010118	-0,789483	-3,129389	3,395553	-0,177776
14:59:08,01	0,504950	3,276012	-0,048985	-0,092971	-0,907999	-0,160010	0,065882	0,011500	-0,791051	-2,280776	-1,712675	-0,201148	-0,643061	-2,770330	-1,962652	-14,028548	9,982239	11,976990	0,065882	0,011500	-0,791051	-3,183553	3,459039	-0,201148	0,065882	0,011500	-0,791051	-3,183553	3,459039	-0,201148
14:59:08,06	0,504950	3,276012	-0,048985	-0,092971	-0,907999	-0,160010	0,061205	0,013428	-0,789485	-2,212007	-1,503863	-0,186850	-0,641352	-2,769890	-1,965007	-14,049297	9,974205	11,959359	0,061205	0,013428	-0,789485	-3,266137	3,300765	-0,186850	0,061205	0,013428	-0,789485	-3,266137	3,300765	-0,186850
14:59:08,11	0,504950	3,276012	-0,048985	-0,092971	-0,907999	-0,160010	0,059969	0,012168	-0,791840	-2,260192	-1,425626	-0,204481	-0,637225	-2,773763	-1,964234	-14,049708	9,933192	11,923801	0,059969	0,012168	-0,791840	-3,215416	3,281957	-0,204481	0,059969	0,012168	-0,791840	-3,215416	3,281957	-0,204481
14:59:08,16	0,504950	3,276012	-0,048985	-0,092971	-0,907999	-0,160010	0,061261	0,006658	-0,791067	-2,510999	-1,512926	-0,240039	-0,642553	-2,772627	-1,962669	-14,073013	9,979729	11,967433	0,061261	0,006658	-0,791067	-3,033672	3,296026	-0,240039	0,061261	0,006658	-0,791067	-3,033672	3,296026	-0,240039
14:59:08,21	0,504950	3,276012	-0,048985	-0,092971	-0,907999	-0,160010	0,062941	0,011841	-0,789502	-2,270171	-1,556845	-0,196407	-0,640220	-2,770816	-1,964610	-14,058996	9,933328	11,967656	0,062941	0,011841	-0,789502	-3,199653	3,384003	-0,196407	0,062941	0,011841	-0,789502	-3,199653	3,384003	-0,196407
14:59:08,26	0,504950	3,276012	-0,048985	-0,092971	-0,907999	-0,160010	0,060206	0,010725	-0,791444	-2,294981	-1,449976	-0,196184	-0,641968	-2,774607	-1,960709	-14,070435	9,944831	11,974594	0,060206	0,010725	-0,791444	-3,136925	3,276191	-0,196184	0,060206	0,010725	-0,791444	-3,136925	3,276191	-0,196184
14:59:08,31	0,504950	3,276012	-0,048985	-0,092971	-0,907999	-0,160010	0,064362	0,010344	-0,787543	-2,319080	-1,650439	-0,189246	-0,642010	-2,773900	-1,964256	-14,084178	9,934889	11,923376	0,064362	0,010344	-0,787543	-3,131048	3,401989	-0,189246	0,064362	0,010344	-0,787543	-3,131048	3,401989	-0,189246
14:59:08,36	0,504950	3,276012	-0,048985	-0,092971	-0,907999	-0,160010	0,063771	0,010733	-0,791089	-2,283333	-1,612788	-0,240464	-0,641986	-2,774434	-1,962668	-14,081126	9,957725	11,961796	0,063771	0,010733	-0,791089	-3,125894	3,393263	-0,240464	0,063771	0,010733	-0,791089	-3,125894	3,393263	-0,240464
14:59:08,41	0,504950	3,276012	-0,048985	-0,092971	-0,907999	-0,160010	0,064222	0,010446	-0,789502	-2,319570	-1,627461	-0,202044	-0,642546	-2,773523	-1,964628	-14,059869	9,943991	11,933298	0,064222	0,010446	-0,789502	-3,139587	3,413987	-0,202044	0,064222	0,010446	-0,789502	-3,139587	3,413987	-0,202044
14:59:08,46	0,504950	3,276012	-0,048985	-0,092971	-0,907999	-0,160010	0,063713	0,011386	-0,791462	-2,269415	-1,626270	-0,230542	-0,644816	-2,771460	-1,961484	-14,027890	9,980527	11,975746	0,063713	0,011386	-0,791462	-3,163236	3,375224	-0,230542	0,063713	0,011386	-0,791462	-3,163236	3,375224	-0,230542
14:59:08,51	0,504950	3,276012	-0,048985	-0,092971	-0,907999	-0,160010	0,063062	0,014384	-0,788317	-2,161165	-1,601813	-0,188094	-0,643119	-2,773740	-1,963812	-14,055397	9,962960	11,981683	0,063062	0,014384	-0,788317	-3,290306	3,348529	-0,188094	0,063062	0,014384	-0,788317	-3,290306	3,348529	-0,188094
14:59:08,56	0,504950	3,276012	-0,048985	-0,092971	-0,907999	-0,160010	0,064187	0,011774	-0,790645	-2,267890	-1,645316	-0,182157	-0,646112	-2,770746	-1,963485	-14,081253	9,979193	11,938591	0,064187	0,011774	-0,790645	-3,192188	3,393400	-0,182157	0,064187	0,011774	-0,790645	-3,192188	3,393400	-0,182157
14:59:08,61	0,504950	3,276012	-0,048985	-0,092971	-0,907999	-0,160010	0,063091	0,015863	-0,790319	-2,056407	-1,557814	-0,225250	-0,643693	-2,774985	-1,963814	-14,043834	9,936453	11,965897	0,063091	0,015863	-0,790319	-3,301668	3,394864	-0,225250	0,063091	0,015863	-0,790319	-3,301668	3,394864	-0,225250
14:59:08,66	0,504950	3,276012	-0,048985	-0,092971	-0,907999	-0,160010	0,065552	0,011648	-0,790647	-2,257268	-1,739540	-0,197943	-0,644867	-2,772111	-1,961133	-14,059094	9,983775	11,941936	0,065552	0,011648	-0,790647	-3,171674	3,406294	-0,197943	0,065552	0,011648	-0,790647	-3,171674	3,406294	-0,197943
14:59:08,71	0,504950	3,276012	-0,048985	-0,092971	-0,907999	-0,160010	0,063651	0,014102	-0,787966	-2,163042	-1,603803	-0,221904	-0,643746	-2,771681	-1,962311	-14,068273	9,939505	11,931896	0,063651	0,014102	-0,787966	-3,270042	3,392791	-0,221904	0,063651	0,014102	-0,787966	-3,270042	3,392791	-0,221904
14:59:08,76	0,504950	3,276012	-0,048985	-0,092971	-0,907999	-0,160010	0,062718	0,013347	-0,789144	-2,159375	-1,569455	-0,231944	-0,641949	-2,771090	-1,963851	-14,054535	9,957463	11,943356	0,062718	0,013347	-0,789144	-3,207106	3,353871	-0,231944	0,062718	0,013347	-0,789144	-3,207106	3,353871	-0,231944
14:59:08,81	0,504950	3,276012	-0,048985	-0,092971	-0,907999	-0,160010	0,061307	0,012085	-0,790684	-2,247390	-1,499042	-0,220484	-0,645504	-2,776541	-1,963052	-14,079300	9,960709	11,961186	0,061307	0,012085	-0,790684	-3,196099	3,313582	-0,220484	0,061307	0,012085	-0,790684	-3,196099	3,313582	-0,220484
14:59:08,86	0,504950	3,276012	-0,048985	-0,092971	-0,907999	-0,160010	0,062616	0,010702	-0,789876	-2,290593	-1,567580	-0,183054	-0,643661	-2,772197	-1,963838	-14,031162	9,955710	11,942592	0,062616	0,010702	-0,789876	-3,130675	3,347754	-0,183054	0,062616	0,010702	-0,789876	-3,130675	3,347754	-0,183054
14:59:08,91	0,504950	3,276012	-0,048985	-0,092971	-0,907999	-0,160010	0,062616	0,010702	-0,789876	-2,290593	-1,567580	-0,183054	-0,644212	-2,772635	-1,961873	-14,016082	9,955209	11,960445	0,062616	0,010702	-0,789876	-3,130675	3,347754	-0,183054	0,062616	0,010702	-0,789876	-3,130675	3,347754	-0,183054
14:59:08,96	0,504950	3,276012	-0,048985	-0,092971	-0,907999	-0,160010	0,063777	0,013273	-0,788706	-2,202910	-1,661901	-0,203395	-0,643667	-2,775500	-1,963050	-14,046237	9,962417	11,946836	0,063777	0,013273	-0,788706	-3,244844	3,344605	-0,203395	0,063777	0,013273	-0,788706	-3,244844	3,344605	-0,203395
14:59:09,01	0,504950	3,276012	-0,048985	-0,092971	-0,907999	-0,160010	0,065985	0,011369	-0,789883	-2,293092	-1,747011	-0,217004	-0,641945	-2,775715	-1,962665	-14,069988	9,967506	11,952120	0,065985	0,011369	-0,789883	-3,185549	3,432841	-0,217004	0,065985	0,011369	-0,789883	-3,185549	3,432841	-0,217004
14:59:09,06	0,504950	3,276012	-0,048985	-0,092971	-0,907999	-0,160010	0,065311	0,009770	-0,789498	-2,368756	-1,688828	-0,211720	-0,642008	-2,772729	-1,962673	-14,073111	9,918706	11,960716	0,065311	0,009770	-0,789498	-3,135715	3,438083	-0,211720	0,065311	0,009770	-0,789498	-3,135715	3,438083	-0,211720
14:59:09,11	0,504950	3,276012	-0,048985	-0,092971	-0,907999	-0,160010	0,064048	0,010447	-0,791027	-2,353623	-1,645061	-0,186438	-0,641343	-2,773076	-1,961511	-14,046270	9,925792	11,935798	0,064048	0,010447	-0,791027	-3,173678	3,382684	-0,186438	0,064048	0,010447	-0,791027	-3,173678	3,382684	-0,186438
