# Supplementary material for: Characterization of interfragmentary motion associated with common osteosynthesis devices for rat fracture healing studies
Source: PLoS One. 2017 Apr 28;12(4):e0176735. doi: 10.1371/journal.pone.0176735 (PMC5409164; doi:10.1371/journal.pone.0176735)
Supplement: S1 Dataset — (ZIP) [file pone.0176735.s001.zip › S1_Dataset/RatNail/Specimen05/Nail_05V.txt]

%Tester: Sukopp Matthias
%Projekt:
%Zeit: 09.03.2015 15:02:21
%Dateipfad: D:\Messungen\Fixator\Measurements\Fixator_20150309.txt
%Kommentar: Nail_01-V
%VI Version: D:\LVProjekte\Fixator\HauptVI\Fixator_v0.12.vi
%Virtueller Drehpunkt:	0	0	0
%Sensor zu Hexapod (Mitte):	0	0	-26,5
%Sensor zu Hexapod Trans (Mitte):	-0,5	-0,866025	0	-0,866025	0,5	0	0	0	1
%Hexapod zu Labor (Mitte):	0,504958	3,275958	-0,049992
%Hexapod zu Labor Trans (Mitte):	0,99985	0,00282	-0,017063	-0,002792	0,999995	0,001671	0,017068	-0,001623	0,999853
%Labor zu CR (Mitte):	0	0	78,5
%Labor zu CR Trans (Mitte):	1	0	0	0	1	0	0	0	1
%Zentrum Sensormasse:	0	0	2
%Sensormasse:	2,00E-01
--------------------------------------------------
Time	X	Y	Z	U	V	W	Exp_ Fx	Exp_ Fy	Exp_ Fz	Exp_ Mx	Exp_ My	Exp_ Mz	Sen_ Fx	Sen_ Fy	Sen_ Fz	Sen_ Mx	Sen_ My	Sen_ Mz	Hex_ Fx	Hex_ Fy	Hex_ Fz	Hex_ Mx	Hex_ My	Hex_ Mz	Lab_ Fx	Lab_ Fy	Lab_ Fz	Lab_ Mx	Lab_ My	Lab_ Mz	Laser
02:21,0	0,504958	3,275958	-0,049992	-0,093005	-0,97797	-0,159994	0,284064	0,042848	-0,890767	-0,513892	-3,175984	-0,043483	-0,779969	-2,948622	-2,063934	-22,700653	14,794769	12,120357	0,284064	0,042848	-0,890767	-3,877483	19,123042	-0,043483	0,284064	0,042848	-0,890767	-3,877483	19,123042	-0,043483
02:21,0	0,504958	3,275958	-0,049992	-0,093005	-0,97797	-0,159994	0,284064	0,042848	-0,890767	-0,513892	-3,175984	-0,043483	-0,782368	-2,948352	-2,066621	-22,716842	14,82157	12,180784	0,284064	0,042848	-0,890767	-3,877483	19,123042	-0,043483	0,284064	0,042848	-0,890767	-3,877483	19,123042	-0,043483
02:21,1	0,504958	3,275958	-0,049992	-0,093005	-0,97797	-0,159994	0,28503	0,045061	-0,893455	-0,413941	-3,198784	0,016944	-0,7781	-2,947592	-2,064512	-22,696572	14,829721	12,212705	0,28503	0,045061	-0,893455	-3,951238	19,176055	0,016944	0,28503	0,045061	-0,893455	-3,951238	19,176055	0,016944
02:21,2	0,504958	3,275958	-0,049992	-0,093005	-0,97797	-0,159994	0,282238	0,041745	-0,891345	-0,60356	-3,067098	0,048864	-0,77766	-2,94691	-2,063143	-22,72725	14,829609	12,160679	0,282238	0,041745	-0,891345	-3,880562	19,088599	0,048864	0,282238	0,041745	-0,891345	-3,880562	19,088599	0,048864
02:21,2	0,504958	3,275958	-0,049992	-0,093005	-0,97797	-0,159994	0,281428	0,041705	-0,889976	-0,59024	-2,998433	-0,003161	-0,778317	-2,946778	-2,065351	-22,67847	14,811754	12,168123	0,281428	0,041705	-0,889976	-3,864047	19,093629	-0,003161	0,281428	0,041705	-0,889976	-3,864047	19,093629	-0,003161
02:21,2	0,504958	3,275958	-0,049992	-0,093005	-0,97797	-0,159994	0,281642	0,04234	-0,892184	-0,566146	-3,060762	0,004283	-0,777101	-2,947111	-2,065061	-22,734078	14,83023	12,195919	0,281642	0,04234	-0,892184	-3,889803	19,048143	0,004283	0,281642	0,04234	-0,892184	-3,889803	19,048143	0,004283
02:21,3	0,504958	3,275958	-0,049992	-0,093005	-0,97797	-0,159994	0,281322	0,04112	-0,891894	-0,617761	-2,986725	0,032079	-0,778594	-2,945877	-2,064568	-22,69311	14,807393	12,147555	0,281322	0,04112	-0,891894	-3,84568	19,097058	0,032079	0,281322	0,04112	-0,891894	-3,84568	19,097058	0,032079
02:21,4	0,504958	3,275958	-0,049992	-0,093005	-0,97797	-0,159994	0,281	0,04303	-0,891401	-0,519159	-3,016864	-0,016285	-0,779127	-2,945455	-2,068238	-22,693948	14,802841	12,224317	0,281	0,04303	-0,891401	-3,896996	19,041619	-0,016285	0,281	0,04303	-0,891401	-3,896996	19,041619	-0,016285
02:21,4	0,504958	3,275958	-0,049992	-0,093005	-0,97797	-0,159994	0,280901	0,043703	-0,895071	-0,479794	-3,013292	0,060477	-0,777629	-2,945385	-2,064866	-22,700601	14,824643	12,186963	0,280901	0,043703	-0,895071	-3,910473	19,037458	0,060477	0,280901	0,043703	-0,895071	-3,910473	19,037458	0,060477
02:21,5	0,504958	3,275958	-0,049992	-0,093005	-0,97797	-0,159994	0,280091	0,042441	-0,8917	-0,560995	-2,95452	0,023123	-0,778783	-2,944826	-2,064682	-22,695229	14,841231	12,176309	0,280091	0,042441	-0,8917	-3,892574	19,032661	0,023123	0,280091	0,042441	-0,8917	-3,892574	19,032661	0,023123
02:21,5	0,504958	3,275958	-0,049992	-0,093005	-0,97797	-0,159994	0,280184	0,043719	-0,891515	-0,511558	-2,955714	0,012469	-0,782237	-2,947688	-2,064653	-22,662802	14,837784	12,184516	0,280184	0,043719	-0,891515	-3,943509	19,038767	0,012469	0,280184	0,043719	-0,891515	-3,943509	19,038767	0,012469
02:21,6	0,504958	3,275958	-0,049992	-0,093005	-0,97797	-0,159994	0,284389	0,045279	-0,891486	-0,443657	-3,204177	0,020676	-0,775839	-2,94513	-2,066247	-22,69096	14,824714	12,152926	0,284389	0,045279	-0,891486	-3,998082	19,120393	0,020676	0,284389	0,045279	-0,891486	-3,998082	19,120393	0,020676
02:21,6	0,504958	3,275958	-0,049992	-0,093005	-0,97797	-0,159994	0,278975	0,041018	-0,89308	-0,63983	-2,904792	-0,010914	-0,777033	-2,942618	-2,064666	-22,685133	14,813757	12,200171	0,278975	0,041018	-0,89308	-3,859768	18,994768	-0,010914	0,278975	0,041018	-0,89308	-3,859768	18,994768	-0,010914
02:21,7	0,504958	3,275958	-0,049992	-0,093005	-0,97797	-0,159994	0,277397	0,043308	-0,891499	-0,514177	-2,833248	0,036331	-0,779018	-2,94427	-2,066796	-22,667477	14,863563	12,195025	0,277397	0,043308	-0,891499	-3,913877	18,942421	0,036331	0,277397	0,043308	-0,891499	-3,913877	18,942421	0,036331
02:21,7	0,504958	3,275958	-0,049992	-0,093005	-0,97797	-0,159994	0,27982	0,044201	-0,893629	-0,519714	-2,949629	0,031185	-0,777053	-2,949075	-2,065446	-22,720372	14,836787	12,181404	0,27982	0,044201	-0,893629	-3,989495	19,016241	0,031185	0,27982	0,044201	-0,893629	-3,989495	19,016241	0,031185
02:21,7	0,504958	3,275958	-0,049992	-0,093005	-0,97797	-0,159994	0,282999	0,040097	-0,892279	-0,683495	-3,082515	0,017564	-0,77541	-2,948291	-2,064846	-22,699726	14,81491	12,192639	0,282999	0,040097	-0,892279	-3,831099	19,132905	0,017564	0,282999	0,040097	-0,892279	-3,831099	19,132905	0,017564
02:21,8	0,504958	3,275958	-0,049992	-0,093005	-0,97797	-0,159994	0,280131	0,037048	-0,892658	-0,811242	-2,943073	0,032239	-0,772979	-2,948115	-2,065825	-22,727366	14,805285	12,196079	0,280131	0,037048	-0,892658	-3,719533	19,047209	0,032239	0,280131	0,037048	-0,892658	-3,719533	19,047209	0,032239
02:21,9	0,504958	3,275958	-0,049992	-0,093005	-0,97797	-0,159994	0,280131	0,037048	-0,892658	-0,811242	-2,943073	0,032239	-0,777594	-2,947025	-2,064255	-22,682505	14,810177	12,203874	0,280131	0,037048	-0,892658	-3,719533	19,047209	0,032239	0,280131	0,037048	-0,892658	-3,719533	19,047209	0,032239
02:21,9	0,504958	3,275958	-0,049992	-0,093005	-0,97797	-0,159994	0,281494	0,04159	-0,891088	-0,601726	-3,050339	0,040034	-0,775219	-2,950101	-2,065801	-22,685435	14,825675	12,195605	0,281494	0,04159	-0,891088	-3,866564	19,046915	0,040034	0,281494	0,04159	-0,891088	-3,866564	19,046915	0,040034
02:22,0	0,504958	3,275958	-0,049992	-0,093005	-0,97797	-0,159994	0,28297	0,037995	-0,892634	-0,800618	-3,116835	0,031765	-0,774102	-2,946065	-2,068527	-22,689831	14,807146	12,212043	0,28297	0,037995	-0,892634	-3,783255	19,096331	0,031765	0,28297	0,037995	-0,892634	-3,783255	19,096331	0,031765
02:22,0	0,504958	3,275958	-0,049992	-0,093005	-0,97797	-0,159994	0,278917	0,039046	-0,89536	-0,727716	-2,91151	0,048202	-0,77375	-2,949602	-2,065515	-22,724495	14,793718	12,168488	0,278917	0,039046	-0,89536	-3,792865	18,983456	0,048202	0,278917	0,039046	-0,89536	-3,792865	18,983456	0,048202
02:22,1	0,504958	3,275958	-0,049992	-0,093005	-0,97797	-0,159994	0,281804	0,036973	-0,892349	-0,806598	-3,038359	0,004648	-0,778906	-2,946076	-2,064721	-22,705714	14,817625	12,197627	0,281804	0,036973	-0,892349	-3,708946	19,083283	0,004648	0,281804	0,036973	-0,892349	-3,708946	19,083283	0,004648
02:22,1	0,504958	3,275958	-0,049992	-0,093005	-0,97797	-0,159994	0,281328	0,043201	-0,891554	-0,51282	-3,017908	0,033786	-0,780642	-2,94931	-2,067299	-22,747068	14,854256	12,194823	0,281328	0,043201	-0,891554	-3,90409	19,066352	0,033786	0,281328	0,043201	-0,891554	-3,90409	19,066352	0,033786
02:22,2	0,504958	3,275958	-0,049992	-0,093005	-0,97797	-0,159994	0,284997	0,043087	-0,894132	-0,529787	-3,154536	0,030983	-0,775894	-2,948717	-2,063499	-22,71846	14,799108	12,184091	0,284997	0,043087	-0,894132	-3,912119	19,217694	0,030983	0,284997	0,043087	-0,894132	-3,912119	19,217694	0,030983
02:22,2	0,504958	3,275958	-0,049992	-0,093005	-0,97797	-0,159994	0,282557	0,041675	-0,891516	-0,603118	-3,078046	-0,002728	-0,778199	-2,947903	-2,064683	-22,703491	14,829012	12,161112	0,282557	0,041675	-0,891516	-3,874637	19,102689	-0,002728	0,282557	0,041675	-0,891516	-3,874637	19,102689	-0,002728
02:22,3	0,504958	3,275958	-0,049992	-0,093005	-0,97797	-0,159994	0,282557	0,041675	-0,891516	-0,603118	-3,078046	-0,002728	-0,777631	-2,949891	-2,063246	-22,706615	14,789775	12,166084	0,282557	0,041675	-0,891516	-3,874637	19,102689	-0,002728	0,282557	0,041675	-0,891516	-3,874637	19,102689	-0,002728
02:22,3	0,504958	3,275958	-0,049992	-0,093005	-0,97797	-0,159994	0,283994	0,040189	-0,890079	-0,644871	-3,16969	0,002244	-0,775284	-2,950757	-2,063501	-22,727982	14,835489	12,175468	0,283994	0,040189	-0,890079	-3,799705	19,123859	0,002244	0,283994	0,040189	-0,890079	-3,799705	19,123859	0,002244
02:22,3	0,504958	3,275958	-0,049992	-0,093005	-0,97797	-0,159994	0,283571	0,037724	-0,890334	-0,801973	-3,106334	0,011627	-0,777152	-2,950848	-2,064273	-22,750777	14,778583	12,198239	0,283571	0,037724	-0,890334	-3,76328	19,154012	0,011627	0,283571	0,037724	-0,890334	-3,76328	19,154012	0,011627
02:22,4	0,504958	3,275958	-0,049992	-0,093005	-0,97797	-0,159994	0,284584	0,039296	-0,891106	-0,659554	-3,167695	0,034398	-0,776138	-2,950007	-2,066157	-22,69317	14,791191	12,159928	0,284584	0,039296	-0,891106	-3,744256	19,17213	0,034398	0,284584	0,039296	-0,891106	-3,744256	19,17213	0,034398
02:22,4	0,504958	3,275958	-0,049992	-0,093005	-0,97797	-0,159994	0,283348	0,038838	-0,89299	-0,723068	-3,147042	-0,003912	-0,780497	-2,946534	-2,064685	-22,680259	14,849214	12,156482	0,283348	0,038838	-0,89299	-3,771854	19,095808	-0,003912	0,283348	0,038838	-0,89299	-3,771854	19,095808	-0,003912
02:22,5	0,504958	3,275958	-0,049992	-0,093005	-0,97797	-0,159994	0,282521	0,04435	-0,891518	-0,493149	-3,086163	-0,007358	-0,775276	-2,949605	-2,064279	-22,711257	14,809442	12,170262	0,282521	0,04435	-0,891518	-3,974626	19,091701	-0,007358	0,282521	0,04435	-0,891518	-3,974626	19,091701	-0,007358
02:22,6	0,504958	3,275958	-0,049992	-0,093005	-0,97797	-0,159994	0,28257	0,038293	-0,891112	-0,758184	-3,081771	0,006422	-0,777041	-2,947431	-2,064654	-22,695612	14,794565	12,194096	0,28257	0,038293	-0,891112	-3,764167	19,099969	0,006422	0,28257	0,038293	-0,891112	-3,764167	19,099969	0,006422
02:22,6	0,504958	3,275958	-0,049992	-0,093005	-0,97797	-0,159994	0,281569	0,040909	-0,891488	-0,617098	-3,050729	0,030256	-0,776442	-2,946942	-2,066987	-22,687891	14,801554	12,190991	0,281569	0,040909	-0,891488	-3,828425	19,052466	0,030256	0,281569	0,040909	-0,891488	-3,828425	19,052466	0,030256
02:22,6	0,504958	3,275958	-0,049992	-0,093005	-0,97797	-0,159994	0,280846	0,040634	-0,89382	-0,641292	-3,016328	0,027151	-0,775398	-2,945055	-2,064377	-22,684849	14,806605	12,180304	0,280846	0,040634	-0,89382	-3,83106	19,030116	0,027151	0,280846	0,040634	-0,89382	-3,83106	19,030116	0,027151
02:22,7	0,504958	3,275958	-0,049992	-0,093005	-0,97797	-0,159994	0,27869	0,040673	-0,89121	-0,645138	-2,9043	0,016463	-0,773177	-2,947639	-2,067153	-22,682449	14,793982	12,129075	0,27869	0,040673	-0,89121	-3,838001	18,972859	0,016463	0,27869	0,040673	-0,89121	-3,838001	18,972859	0,016463
02:22,8	0,504958	3,275958	-0,049992	-0,093005	-0,97797	-0,159994	0,279817	0,037457	-0,893986	-0,802635	-2,97132	-0,034765	-0,777001	-2,944587	-2,063102	-22,68277	14,826881	12,199329	0,279817	0,037457	-0,893986	-3,743047	18,994349	-0,034765	0,279817	0,037457	-0,893986	-3,743047	18,994349	-0,034765
02:22,8	0,504958	3,275958	-0,049992	-0,093005	-0,97797	-0,159994	0,279086	0,042295	-0,889935	-0,579389	-2,916546	0,035489	-0,777007	-2,946835	-2,063128	-22,687032	14,797747	12,154515	0,279086	0,042295	-0,889935	-3,899584	18,991687	0,035489	0,279086	0,042295	-0,889935	-3,899584	18,991687	0,035489
02:22,9	0,504958	3,275958	-0,049992	-0,093005	-0,97797	-0,159994	0,281036	0,041177	-0,889961	-0,610169	-3,028825	-0,009325	-0,775839	-2,945437	-2,064277	-22,680811	14,792392	12,179613	0,281036	0,041177	-0,889961	-3,842593	19,032488	-0,009325	0,281036	0,041177	-0,889961	-3,842593	19,032488	-0,009325
02:22,9	0,504958	3,275958	-0,049992	-0,093005	-0,97797	-0,159994	0,279241	0,040865	-0,89111	-0,624909	-2,943566	0,015773	-0,778251	-2,946637	-2,062748	-22,725971	14,825774	12,169931	0,279241	0,040865	-0,89111	-3,832776	18,976864	0,015773	0,279241	0,040865	-0,89111	-3,832776	18,976864	0,015773
02:23,0	0,504958	3,275958	-0,049992	-0,093005	-0,97797	-0,159994	0,281487	0,042353	-0,889582	-0,553827	-3,004559	0,006091	-0,778087	-2,944714	-2,066806	-22,683511	14,834853	12,186296	0,281487	0,042353	-0,889582	-3,878556	19,092183	0,006091	0,281487	0,042353	-0,889582	-3,878556	19,092183	0,006091
02:23,0	0,504958	3,275958	-0,049992	-0,093005	-0,97797	-0,159994	0,27974	0,043173	-0,893639	-0,540298	-2,945912	0,022456	-0,792013	-2,931731	-4,79022	-22,032502	15,968563	12,100095	0,27974	0,043173	-0,893639	-3,929369	19,013639	0,022456	0,27974	0,043173	-0,893639	-3,929369	19,013639	0,022456
02:23,1	0,504958	3,275958	-0,049992	-0,093005	-0,97797	-0,159994	0,275458	0,061725	-3,617053	-0,882917	-2,72023	-0,063746	-0,703632	-2,729211	-8,033955	-13,176125	12,019254	12,036283	0,275458	0,061725	-3,617053	-5,728325	18,903254	-0,063746	0,275458	0,061725	-3,617053	-5,728325	18,903254	-0,063746
02:23,1	0,504958	3,275958	-0,049992	-0,093005	-0,97797	-0,159994	0,05588	0,086444	-6,860789	-0,605516	-0,946665	-0,127557	-0,666329	-2,696208	-7,753824	-12,782324	10,898609	11,997114	0,05588	0,086444	-6,860789	-7,391367	3,439935	-0,127557	0,05588	0,086444	-6,860789	-7,391367	3,439935	-0,127557
02:23,2	0,504958	3,275958	-0,049992	-0,093005	-0,97797	-0,159994	0,008647	0,07064	-6,580657	-0,653706	0,60808	-0,166726	-0,591551	-2,616003	-3,36974	-9,256783	7,179226	11,960622	0,008647	0,07064	-6,580657	-6,19896	1,286901	-0,166726	0,008647	0,07064	-6,580657	-6,19896	1,286901	-0,166726
02:23,2	0,504958	3,275958	-0,049992	-0,093005	-0,97797	-0,159994	-0,098201	0,045984	-2,196574	-0,477526	1,251287	-0,203218	-0,612702	-2,796782	-0,442868	-18,667053	8,009868	11,915004	-0,098201	0,045984	-2,196574	-4,087261	-6,457474	-0,203218	-0,098201	0,045984	-2,196574	-4,087261	-6,457474	-0,203218
02:23,3	0,504979	3,275986	-0,050026	-0,093016	-1,077976	-0,160021	0,068934	-0,026089	0,730299	-0,239523	1,125128	-0,248836	-0,611126	-2,796314	-0,500744	-18,605107	7,906302	11,932073	0,068934	-0,026089	0,730299	1,808443	6,536447	-0,248836	0,068934	-0,026089	0,730299	1,808443	6,536447	-0,248836
02:23,3	0,504979	3,275986	-0,050026	-0,093016	-1,077976	-0,160021	0,065039	-0,027494	0,654389	-0,168804	1,18817	-0,246382	-0,60659	-2,795962	-0,521701	-18,61004	7,816543	11,971908	0,065039	-0,027494	0,654389	1,989493	6,293753	-0,246382	0,065039	-0,027494	0,654389	1,989493	6,293753	-0,246382
02:23,4	0,504979	3,275986	-0,050026	-0,093016	-1,077976	-0,160021	0,065039	-0,027494	0,654389	-0,168804	1,18817	-0,246382	-0,610101	-2,79562	-0,532209	-18,586245	7,832042	11,948927	0,065039	-0,027494	0,654389	1,989493	6,293753	-0,246382	0,065039	-0,027494	0,654389	1,989493	6,293753	-0,246382
02:23,4	0,504979	3,275986	-0,050026	-0,093016	-1,077976	-0,160021	0,064272	-0,029822	0,630866	-0,29382	1,136122	-0,225046	-0,610351	-2,793273	-0,545159	-18,587179	7,780299	11,930027	0,064272	-0,029822	0,630866	2,047197	6,181481	-0,225046	0,064272	-0,029822	0,630866	2,047197	6,181481	-0,225046
02:23,5	0,504979	3,275986	-0,050026	-0,093016	-1,077976	-0,160021	0,066038	-0,030499	0,624632	-0,291262	1,089939	-0,220087	-0,608414	-2,793216	-0,549691	-18,553082	7,745664	11,95226	0,066038	-0,030499	0,624632	2,10293	6,273886	-0,220087	0,066038	-0,030499	0,624632	2,10293	6,273886	-0,220087
02:23,5	0,504979	3,275986	-0,050026	-0,093016	-1,077976	-0,160021	0,066038	-0,030499	0,624632	-0,291262	1,089939	-0,220087	-0,607828	-2,794392	-0,557046	-18,547753	7,768881	11,981577	0,066038	-0,030499	0,624632	2,10293	6,273886	-0,220087	0,066038	-0,030499	0,624632	2,10293	6,273886	-0,220087
02:23,6	0,504979	3,275986	-0,050026	-0,093016	-1,077976	-0,160021	0,064427	-0,029115	0,616121	-0,247851	1,135686	-0,182263	-0,609631	-2,79493	-0,564065	-18,545987	7,740112	11,951812	0,064427	-0,029115	0,616121	2,037696	6,1932	-0,182263	0,064427	-0,029115	0,616121	2,037696	6,1932	-0,182263
02:23,6	0,504979	3,275986	-0,050026	-0,093016	-1,077976	-0,160021	0,065794	-0,027823	0,609102	-0,156598	1,048666	-0,212028	-0,610167	-2,793255	-0,562883	-18,514152	7,730535	11,963939	0,065794	-0,027823	0,609102	2,02747	6,213522	-0,212028	0,065794	-0,027823	0,609102	2,02747	6,213522	-0,212028
02:23,7	0,504979	3,275986	-0,050026	-0,093016	-1,077976	-0,160021	0,064612	-0,026521	0,610284	-0,096533	1,077807	-0,199901	-0,611996	-2,793435	-0,568728	-18,532189	7,728581	11,957585	0,064612	-0,026521	0,610284	1,98535	6,149823	-0,199901	0,064612	-0,026521	0,610284	1,98535	6,149823	-0,199901
02:23,7	0,504979	3,275986	-0,050026	-0,093016	-1,077976	-0,160021	0,066547	-0,02833	0,601354	-0,20465	0,973294	-0,209062	-0,606677	-2,795221	-0,574753	-18,526713	7,746864	11,934575	0,066547	-0,02833	0,601354	2,019258	6,197224	-0,209062	0,066547	-0,02833	0,601354	2,019258	6,197224	-0,209062
02:23,8	0,504979	3,275986	-0,050026	-0,093016	-1,077976	-0,160021	0,066547	-0,02833	0,601354	-0,20465	0,973294	-0,209062	-0,610269	-2,792779	-0,574175	-18,540915	7,733446	11,956696	0,066547	-0,02833	0,601354	2,019258	6,197224	-0,209062	0,066547	-0,02833	0,601354	2,019258	6,197224	-0,209062
02:23,8	0,504979	3,275986	-0,050026	-0,093016	-1,077976	-0,160021	0,064251	-0,026194	0,598991	-0,068695	1,121199	-0,207144	-0,606713	-2,795388	-0,578392	-18,513424	7,701467	11,996943	0,064251	-0,026194	0,598991	1,98756	6,164896	-0,207144	0,064251	-0,026194	0,598991	1,98756	6,164896	-0,207144
02:23,9	0,504979	3,275986	-0,050026	-0,093016	-1,077976	-0,160021	0,064732	-0,030578	0,594775	-0,282711	1,056399	-0,166897	-0,60675	-2,796126	-0,578788	-18,528057	7,688524	11,991959	0,064732	-0,030578	0,594775	2,117684	6,137841	-0,166897	0,064732	-0,030578	0,594775	2,117684	6,137841	-0,166897
02:23,9	0,504979	3,275986	-0,050026	-0,093016	-1,077976	-0,160021	0,06539	-0,030915	0,594379	-0,281713	1,02837	-0,171881	-0,609123	-2,791026	-0,581555	-18,539134	7,744104	11,971658	0,06539	-0,030915	0,594379	2,145142	6,161485	-0,171881	0,06539	-0,030915	0,594379	2,145142	6,161485	-0,171881
02:24,0	0,504979	3,275986	-0,050026	-0,093016	-1,077976	-0,160021	0,06216	-0,02631	0,591612	-0,084831	1,233731	-0,192182	-0,60677	-2,79448	-0,583109	-18,537772	7,710947	11,947196	0,06216	-0,02631	0,591612	1,980505	6,113264	-0,192182	0,06216	-0,02631	0,591612	1,980505	6,113264	-0,192182
02:24,0	0,504979	3,275986	-0,050026	-0,093016	-1,077976	-0,160021	0,063974	-0,030076	0,590058	-0,252609	1,121621	-0,216644	-0,607358	-2,793553	-0,584699	-18,533402	7,700449	11,904212	0,063974	-0,030076	0,590058	2,108327	6,143589	-0,216644	0,063974	-0,030076	0,590058	2,108327	6,143589	-0,216644
02:24,1	0,504979	3,275986	-0,050026	-0,093016	-1,077976	-0,160021	0,063466	-0,029103	0,588467	-0,195118	1,139027	-0,259628	-0,609157	-2,793845	-0,585034	-18,540635	7,705268	11,981812	0,063466	-0,029103	0,588467	2,089455	6,121081	-0,259628	0,063466	-0,029103	0,588467	2,089455	6,121081	-0,259628
02:24,1	0,504979	3,275986	-0,050026	-0,093016	-1,077976	-0,160021	0,064618	-0,02769	0,588133	-0,12223	1,0878	-0,182028	-0,603878	-2,793218	-0,588856	-18,546505	7,700742	11,936607	0,064618	-0,02769	0,588133	2,051469	6,160282	-0,182028	0,064618	-0,02769	0,588133	2,051469	6,160282	-0,182028
02:24,2	0,504979	3,275986	-0,050026	-0,093016	-1,077976	-0,160021	0,061436	-0,031948	0,584311	-0,336791	1,256074	-0,227233	-0,610433	-2,793546	-0,590776	-18,519819	7,738565	11,961757	0,061436	-0,031948	0,584311	2,171162	6,078785	-0,227233	0,061436	-0,031948	0,584311	2,171162	6,078785	-0,227233
02:24,2	0,504979	3,275986	-0,050026	-0,093016	-1,077976	-0,160021	0,064997	-0,026436	0,582391	-0,096244	1,066706	-0,202083	-0,60725	-2,792556	-0,589981	-18,510308	7,694447	11,936234	0,064997	-0,026436	0,582391	1,978983	6,168951	-0,202083	0,064997	-0,026436	0,582391	1,978983	6,168951	-0,202083
02:24,3	0,504979	3,275986	-0,050026	-0,093016	-1,077976	-0,160021	0,062548	-0,028697	0,583186	-0,18037	1,163727	-0,227607	-0,605513	-2,793105	-0,586555	-18,480748	7,695805	11,987404	0,062548	-0,028697	0,583186	2,072355	6,073772	-0,227607	0,062548	-0,028697	0,583186	2,072355	6,073772	-0,227607
02:24,3	0,504979	3,275986	-0,050026	-0,093016	-1,077976	-0,160021	0,062155	-0,030476	0,586612	-0,288838	1,159241	-0,176436	-0,607976	-2,792763	-0,591644	-18,530511	7,722435	11,976955	0,062155	-0,030476	0,586612	2,103545	6,038437	-0,176436	0,062155	-0,030476	0,586612	2,103545	6,038437	-0,176436
02:24,4	0,504979	3,275986	-0,050026	-0,093016	-1,077976	-0,160021	0,06309	-0,028172	0,581523	-0,167197	1,167043	-0,186885	-0,607538	-2,796092	-0,593681	-18,531471	7,701104	11,962567	0,06309	-0,028172	0,581523	2,044301	6,119621	-0,186885	0,06309	-0,028172	0,581523	2,044301	6,119621	-0,186885
02:24,4	0,504979	3,275986	-0,050026	-0,093016	-1,077976	-0,160021	0,065754	-0,030216	0,579486	-0,254521	1,018674	-0,201273	-0,607809	-2,793285	-0,594502	-18,528043	7,683105	11,962824	0,065754	-0,030216	0,579486	2,117414	6,180386	-0,201273	0,065754	-0,030216	0,579486	2,117414	6,180386	-0,201273
02:24,5	0,504979	3,275986	-0,050026	-0,093016	-1,077976	-0,160021	0,063459	-0,028578	0,578665	-0,155465	1,126061	-0,201016	-0,606058	-2,795805	-0,593682	-18,53749	7,730974	11,963885	0,063459	-0,028578	0,578665	2,087877	6,107592	-0,201016	0,063459	-0,028578	0,578665	2,087877	6,107592	-0,201016
02:24,5	0,504979	3,275986	-0,050026	-0,093016	-1,077976	-0,160021	0,064766	-0,031354	0,579485	-0,336593	1,090222	-0,199955	-0,608266	-2,797099	-0,59739	-18,526936	7,717898	11,977153	0,064766	-0,031354	0,579485	2,124732	6,174339	-0,199955	0,064766	-0,031354	0,579485	2,124732	6,174339	-0,199955
02:24,6	0,504979	3,275986	-0,050026	-0,093016	-1,077976	-0,160021	0,066991	-0,03009	0,575777	-0,264771	0,958859	-0,186687	-0,6091	-2,792894	-0,59784	-18,480157	7,685379	11,978807	0,066991	-0,03009	0,575777	2,097259	6,217615	-0,186687	0,066991	-0,03009	0,575777	2,097259	6,217615	-0,186687
02:24,6	0,504979	3,275986	-0,050026	-0,093016	-1,077976	-0,160021	0,063766	-0,027265	0,575327	-0,113104	1,069766	-0,185034	-0,606282	-2,796936	-0,598612	-18,549891	7,695143	11,999574	0,063766	-0,027265	0,575327	2,027172	6,075392	-0,185034	0,063766	-0,027265	0,575327	2,027172	6,075392	-0,185034
02:24,7	0,504979	3,275986	-0,050026	-0,093016	-1,077976	-0,160021	0,065858	-0,031726	0,574555	-0,318689	1,026272	-0,164266	-0,606749	-2,793141	-0,599398	-18,492991	7,72019	11,976526	0,065858	-0,031726	0,574555	2,171812	6,196096	-0,164266	0,065858	-0,031726	0,574555	2,171812	6,196096	-0,164266
02:24,7	0,504979	3,275986	-0,050026	-0,093016	-1,077976	-0,160021	0,062804	-0,029424	0,573769	-0,249097	1,148315	-0,187314	-0,606841	-2,795284	-0,600947	-18,525377	7,687874	11,990968	0,062804	-0,029424	0,573769	2,060653	6,078417	-0,187314	0,062804	-0,029424	0,573769	2,060653	6,078417	-0,187314
02:24,8	0,504979	3,275986	-0,050026	-0,093016	-1,077976	-0,160021	0,064706	-0,030416	0,572219	-0,256521	1,061294	-0,172872	-0,610355	-2,799276	-0,599411	-18,543446	7,716923	11,960879	0,064706	-0,030416	0,572219	2,131129	6,140712	-0,172872	0,064706	-0,030416	0,572219	2,131129	6,140712	-0,172872
02:24,8	0,504979	3,275986	-0,050026	-0,093016	-1,077976	-0,160021	0,06992	-0,029368	0,573755	-0,218154	0,820328	-0,202961	-0,607378	-2,793685	-0,598658	-18,512169	7,700123	11,93668	0,06992	-0,029368	0,573755	2,087239	6,309062	-0,202961	0,06992	-0,029368	0,573755	2,087239	6,309062	-0,202961
02:24,9	0,504979	3,275986	-0,050026	-0,093016	-1,077976	-0,160021	0,06359	-0,029152	0,574509	-0,207983	1,11401	-0,22716	-0,606751	-2,791101	-0,604854	-18,473877	7,70124	11,957542	0,06359	-0,029152	0,574509	2,080411	6,105826	-0,22716	0,06359	-0,029152	0,574509	2,080411	6,105826	-0,22716
02:24,9	0,504979	3,275986	-0,050026	-0,093016	-1,077976	-0,160021	0,061038	-0,028402	0,568312	-0,189098	1,214086	-0,206298	-0,606836	-2,795725	-0,600577	-18,53884	7,720316	11,972476	0,061038	-0,028402	0,568312	2,040424	6,005607	-0,206298	0,061038	-0,028402	0,568312	2,040424	6,005607	-0,206298
02:25,0	0,504979	3,275986	-0,050026	-0,093016	-1,077976	-0,160021	0,065085	-0,03064	0,57259	-0,289544	1,069448	-0,191365	-0,607925	-2,795081	-0,602499	-18,490622	7,719013	11,97786	0,065085	-0,03064	0,57259	2,115707	6,178646	-0,191365	0,065085	-0,03064	0,57259	2,115707	6,178646	-0,191365
02:25,0	0,504979	3,275986	-0,050026	-0,093016	-1,077976	-0,160021	0,065073	-0,029375	0,570668	-0,246758	1,027697	-0,18598	-0,608717	-2,796659	-0,604179	-18,492162	7,711768	11,97668	0,065073	-0,029375	0,570668	2,05921	6,135901	-0,18598	0,065073	-0,029375	0,570668	2,05921	6,135901	-0,18598
02:25,1	0,504979	3,275986	-0,050026	-0,093016	-1,077976	-0,160021	0,066835	-0,029479	0,568988	-0,245078	0,933759	-0,18716	-0,605347	-2,792645	-0,602418	-18,51644	7,715115	11,981181	0,066835	-0,029479	0,568988	2,068989	6,180317	-0,18716	0,066835	-0,029479	0,568988	2,068989	6,180317	-0,18716
02:25,1	0,504979	3,275986	-0,050026	-0,093016	-1,077976	-0,160021	0,061674	-0,03039	0,570749	-0,283249	1,224852	-0,182659	-0,607389	-2,794682	-0,603678	-18,51153	7,71632	11,974013	0,061674	-0,03039	0,570749	2,102392	6,066239	-0,182659	0,061674	-0,03039	0,570749	2,102392	6,066239	-0,182659
02:25,2	0,504979	3,275986	-0,050026	-0,093016	-1,077976	-0,160021	0,064459	-0,02964	0,569488	-0,247731	1,076392	-0,189827	-0,609727	-2,797459	-0,667502	-18,68082	7,764899	11,966878	0,064459	-0,02964	0,569488	2,079009	6,136387	-0,189827	0,064459	-0,02964	0,569488	2,079009	6,136387	-0,189827
02:25,2	0,504979	3,275986	-0,050026	-0,093016	-1,077976	-0,160021	0,068032	-0,029004	0,505665	-0,172063	1,061447	-0,196963	-0,622974	-2,864283	-4,746706	-21,486764	8,006852	11,936985	0,068032	-0,029004	0,505665	2,104718	6,401994	-0,196963	0,068032	-0,029004	0,505665	2,104718	6,401994	-0,196963
02:25,3	0,504979	3,275986	-0,050026	-0,093016	-1,077976	-0,160021	0,132527	-0,050944	-3,57354	-0,11952	0,258721	-0,226855	-0,567533	-2,660813	-8,298023	-11,290997	6,147004	11,974704	0,132527	-0,050944	-3,57354	3,87957	10,662095	-0,226855	0,132527	-0,050944	-3,57354	3,87957	10,662095	-0,226855
02:25,3	0,504979	3,275986	-0,050026	-0,093016	-1,077976	-0,160021	-0,071403	0,002778	-7,124856	-0,813207	1,103394	-0,189136	-0,540707	-2,629856	-7,901608	-10,888478	5,415026	11,88956	-0,071403	0,002778	-7,124856	-1,031261	-4,501774	-0,189136	-0,071403	0,002778	-7,124856	-1,031261	-4,501774	-0,189136
02:25,4	0,504979	3,275986	-0,050026	-0,093016	-1,077976	-0,160021	-0,111625	-0,004976	-6,728441	-0,783731	2,48036	-0,27428	-0,428653	-2,497891	-3,552172	-5,437026	0,150279	11,857737	-0,111625	-0,004976	-6,728441	-0,393145	-6,28224	-0,27428	-0,111625	-0,004976	-6,728441	-0,393145	-6,28224	-0,27428
02:25,4	0,505015	3,27594	-0,049995	-0,093014	-1,178012	-0,160006	-0,281938	-0,036034	-2,379005	-0,565104	3,983126	-0,306103	-0,456861	-2,65308	-0,500024	-13,547807	1,516378	11,844011	-0,281938	-0,036034	-2,379005	2,263586	-18,14898	-0,306103	-0,281938	-0,036034	-2,379005	2,263586	-18,14898	-0,306103
02:25,5	0,505015	3,27594	-0,049995	-0,093014	-1,178012	-0,160006	-0,133436	-0,0892	0,673143	-0,457396	3,968237	-0,319829	-0,454702	-2,652915	-0,55556	-13,440765	1,254525	11,839643	-0,133436	-0,0892	0,673143	6,544786	-6,506502	-0,319829	-0,133436	-0,0892	0,673143	6,544786	-6,506502	-0,319829
02:25,5	0,505015	3,27594	-0,049995	-0,093014	-1,178012	-0,160006	-0,134659	-0,090988	0,617607	-0,37712	3,808185	-0,324197	-0,459378	-2,652121	-0,574283	-13,41771	1,164238	11,881132	-0,134659	-0,090988	0,617607	6,765418	-6,762529	-0,324197	-0,134659	-0,090988	0,617607	6,765418	-6,762529	-0,324197
02:25,6	0,505015	3,27594	-0,049995	-0,093014	-1,178012	-0,160006	-0,133008	-0,086541	0,598884	-0,079217	3,657229	-0,282708	-0,455455	-2,65304	-0,586581	-13,402726	1,123476	11,916768	-0,133008	-0,086541	0,598884	6,714237	-6,78389	-0,282708	-0,133008	-0,086541	0,598884	6,714237	-6,78389	-0,282708
02:25,6	0,505015	3,27594	-0,049995	-0,093014	-1,178012	-0,160006	-0,134174	-0,090397	0,586586	-0,251952	3,68451	-0,247072	-0,451222	-2,652523	-0,593205	-13,330453	1,078684	11,845945	-0,134174	-0,090397	0,586586	6,844247	-6,84815	-0,247072	-0,134174	-0,090397	0,586586	6,844247	-6,84815	-0,247072
02:25,7	0,505015	3,27594	-0,049995	-0,093014	-1,178012	-0,160006	-0,136738	-0,093805	0,579961	-0,426478	3,732859	-0,317895	-0,45718	-2,651598	-0,600613	-13,362645	1,130818	11,852369	-0,136738	-0,093805	0,579961	6,937197	-7,001085	-0,317895	-0,136738	-0,093805	0,579961	6,937197	-7,001085	-0,317895
02:25,7	0,505015	3,27594	-0,049995	-0,093014	-1,178012	-0,160006	-0,13456	-0,088183	0,572553	-0,163189	3,673526	-0,311472	-0,454311	-2,651003	-0,603571	-13,371371	1,086202	11,884907	-0,13456	-0,088183	0,572553	6,75916	-6,889411	-0,311472	-0,13456	-0,088183	0,572553	6,75916	-6,889411	-0,311472
02:25,8	0,505015	3,27594	-0,049995	-0,093014	-1,178012	-0,160006	-0,13651	-0,09037	0,569595	-0,233916	3,760184	-0,278934	-0,456566	-2,651558	-0,608803	-13,380811	1,056719	11,826206	-0,13651	-0,09037	0,569595	6,860119	-6,955842	-0,278934	-0,13651	-0,09037	0,569595	6,860119	-6,955842	-0,278934
02:25,8	0,505015	3,27594	-0,049995	-0,093014	-1,178012	-0,160006	-0,134902	-0,088695	0,564363	-0,11657	3,669992	-0,337634	-0,453509	-2,65676	-0,615548	-13,341523	1,096333	11,843045	-0,134902	-0,088695	0,564363	6,845989	-6,919791	-0,337634	-0,134902	-0,088695	0,564363	6,845989	-6,919791	-0,337634
02:25,9	0,505015	3,27594	-0,049995	-0,093014	-1,178012	-0,160006	-0,131925	-0,093943	0,557618	-0,443414	3,501001	-0,320795	-0,454898	-2,652178	-0,618436	-13,326233	1,038784	11,898961	-0,131925	-0,093943	0,557618	6,931109	-6,855133	-0,320795	-0,131925	-0,093943	0,557618	6,931109	-6,855133	-0,320795
02:25,9	0,505015	3,27594	-0,049995	-0,093014	-1,178012	-0,160006	-0,135199	-0,09045	0,554731	-0,219568	3,629208	-0,26488	-0,452024	-2,654013	-0,623134	-13,369016	1,064432	11,864544	-0,135199	-0,09045	0,554731	6,88073	-6,983898	-0,26488	-0,135199	-0,09045	0,554731	6,88073	-6,983898	-0,26488
02:26,0	0,505015	3,27594	-0,049995	-0,093014	-1,178012	-0,160006	-0,135046	-0,093856	0,550032	-0,397493	3,671151	-0,299296	-0,457292	-2,653244	-0,622971	-13,349453	1,074723	11,911421	-0,135046	-0,093856	0,550032	6,970165	-6,929981	-0,299296	-0,135046	-0,093856	0,550032	6,970165	-6,929981	-0,299296
02:26,0	0,505015	3,27594	-0,049995	-0,093014	-1,178012	-0,160006	-0,133078	-0,088908	0,550196	-0,15894	3,557027	-0,252419	-0,454359	-2,655455	-0,625276	-13,357076	1,05472	11,847838	-0,133078	-0,088908	0,550196	6,820374	-6,889628	-0,252419	-0,133078	-0,088908	0,550196	6,820374	-6,889628	-0,252419
02:26,1	0,505015	3,27594	-0,049995	-0,093014	-1,178012	-0,160006	-0,132631	-0,092554	0,54789	-0,327397	3,530356	-0,316002	-0,454336	-2,654381	-0,630121	-13,342747	1,084548	11,863871	-0,132631	-0,092554	0,54789	6,938128	-6,881169	-0,316002	-0,132631	-0,092554	0,54789	6,938128	-6,881169	-0,316002
02:26,1	0,505015	3,27594	-0,049995	-0,093014	-1,178012	-0,160006	-0,133572	-0,092037	0,543046	-0,333508	3,581808	-0,299969	-0,451968	-2,653135	-0,630508	-13,325675	1,060912	11,858922	-0,133572	-0,092037	0,543046	6,89143	-6,903609	-0,299969	-0,133572	-0,092037	0,543046	6,89143	-6,903609	-0,299969
02:26,2	0,505015	3,27594	-0,049995	-0,093014	-1,178012	-0,160006	-0,135835	-0,093465	0,542659	-0,395801	3,67289	-0,304918	-0,453559	-2,651546	-0,631595	-13,304085	1,046926	11,833438	-0,135835	-0,093465	0,542659	6,94119	-6,990186	-0,304918	-0,135835	-0,093465	0,542659	6,94119	-6,990186	-0,304918
02:26,2	0,505015	3,27594	-0,049995	-0,093014	-1,178012	-0,160006	-0,136416	-0,091293	0,541572	-0,281524	3,677371	-0,330402	-0,454857	-2,65371	-0,632432	-13,288486	1,038417	11,863251	-0,136416	-0,091293	0,541572	6,884941	-7,031251	-0,330402	-0,136416	-0,091293	0,541572	6,884941	-7,031251	-0,330402
02:26,3	0,505015	3,27594	-0,049995	-0,093014	-1,178012	-0,160006	-0,133893	-0,091251	0,540734	-0,279784	3,528427	-0,300589	-0,453714	-2,65149	-0,636315	-13,29001	1,039419	11,880724	-0,133893	-0,091251	0,540734	6,883404	-6,982164	-0,300589	-0,133893	-0,091251	0,540734	6,883404	-6,982164	-0,300589
02:26,3	0,505015	3,27594	-0,049995	-0,093014	-1,178012	-0,160006	-0,136387	-0,09113	0,536852	-0,273622	3,659931	-0,283116	-0,453106	-2,651129	-0,637115	-13,282655	1,039921	11,847394	-0,136387	-0,09113	0,536852	6,880104	-7,046432	-0,283116	-0,136387	-0,09113	0,536852	6,880104	-7,046432	-0,283116
02:26,4	0,505015	3,27594	-0,049995	-0,093014	-1,178012	-0,160006	-0,137003	-0,091477	0,536052	-0,295772	3,685863	-0,316447	-0,454969	-2,650964	-0,636917	-13,280832	1,106083	11,856344	-0,137003	-0,091477	0,536052	6,885185	-7,068883	-0,316447	-0,137003	-0,091477	0,536052	6,885185	-7,068883	-0,316447
02:26,4	0,505015	3,27594	-0,049995	-0,093014	-1,178012	-0,160006	-0,136214	-0,089781	0,53625	-0,26578	3,676352	-0,307496	-0,45434	-2,653661	-0,641383	-13,305752	1,038775	11,859293	-0,136214	-0,089781	0,53625	6,782027	-7,016481	-0,307496	-0,136214	-0,089781	0,53625	6,782027	-7,016481	-0,307496
02:26,5	0,505015	3,27594	-0,049995	-0,093014	-1,178012	-0,160006	-0,134193	-0,091674	0,531784	-0,293441	3,559186	-0,304547	-0,452126	-2,652342	-0,638362	-13,293826	1,007802	11,866609	-0,134193	-0,091674	0,531784	6,902929	-6,974996	-0,304547	-0,134193	-0,091674	0,531784	6,902929	-6,974996	-0,304547
02:26,5	0,505015	3,27594	-0,049995	-0,093014	-1,178012	-0,160006	-0,136443	-0,092932	0,534805	-0,337999	3,650358	-0,297232	-0,451959	-2,64965	-0,641361	-13,27624	1,028018	11,888709	-0,136443	-0,092932	0,534805	6,957127	-7,060428	-0,297232	-0,136443	-0,092932	0,534805	6,957127	-7,060428	-0,297232
02:26,6	0,505015	3,27594	-0,049995	-0,093014	-1,178012	-0,160006	-0,138857	-0,09173	0,531805	-0,30183	3,770779	-0,275131	-0,453753	-2,651903	-0,641079	-13,254438	1,045171	11,897101	-0,138857	-0,09173	0,531805	6,898992	-7,12953	-0,275131	-0,138857	-0,09173	0,531805	6,898992	-7,12953	-0,275131
02:26,6	0,505015	3,27594	-0,049995	-0,093014	-1,178012	-0,160006	-0,136009	-0,091303	0,532088	-0,30536	3,612376	-0,266739	-0,453857	-2,653505	-0,644045	-13,304215	1,037018	11,850449	-0,136009	-0,091303	0,532088	6,861909	-7,064361	-0,266739	-0,136009	-0,091303	0,532088	6,861909	-7,064361	-0,266739
02:26,7	0,505015	3,27594	-0,049995	-0,093014	-1,178012	-0,160006	-0,13457	-0,092014	0,529121	-0,3104	3,576569	-0,313391	-0,452785	-2,649874	-0,646146	-13,247583	1,030964	11,841581	-0,13457	-0,092014	0,529121	6,912708	-6,98719	-0,313391	-0,13457	-0,092014	0,529121	6,912708	-6,98719	-0,313391
02:26,7	0,505015	3,27594	-0,049995	-0,093014	-1,178012	-0,160006	-0,13825	-0,091127	0,527021	-0,287334	3,715853	-0,322259	-0,455449	-2,652972	-0,642886	-13,263137	1,040798	11,908196	-0,13825	-0,091127	0,527021	6,866123	-7,136779	-0,322259	-0,13825	-0,091127	0,527021	6,866123	-7,136779	-0,322259
02:26,8	0,505015	3,27594	-0,049995	-0,093014	-1,178012	-0,160006	-0,134236	-0,090369	0,530281	-0,248682	3,525487	-0,255644	-0,456063	-2,649917	-0,645654	-13,26619	1,039883	11,866623	-0,134236	-0,090369	0,530281	6,845309	-7,012008	-0,255644	-0,134236	-0,090369	0,530281	6,845309	-7,012008	-0,255644
02:26,8	0,505015	3,27594	-0,049995	-0,093014	-1,178012	-0,160006	-0,136574	-0,08831	0,527513	-0,13927	3,649294	-0,297217	-0,453769	-2,651704	-0,646935	-13,25373	1,044948	11,864338	-0,136574	-0,08831	0,527513	6,793051	-7,071803	-0,297217	-0,136574	-0,08831	0,527513	6,793051	-7,071803	-0,297217
02:26,9	0,505015	3,27594	-0,049995	-0,093014	-1,178012	-0,160006	-0,136174	-0,09119	0,526232	-0,29966	3,620209	-0,299502	-0,454334	-2,652287	-0,644219	-13,301086	1,053994	11,841071	-0,136174	-0,09119	0,526232	6,858762	-7,069446	-0,299502	-0,136174	-0,09119	0,526232	6,858762	-7,069446	-0,299502
02:26,9	0,505015	3,27594	-0,049995	-0,093014	-1,178012	-0,160006	-0,135386	-0,090993	0,528948	-0,273548	3,624784	-0,322769	-0,455359	-2,648577	-0,647591	-13,22072	1,079234	11,85438	-0,135386	-0,090993	0,528948	6,869372	-7,003038	-0,322769	-0,135386	-0,090993	0,528948	6,869372	-7,003038	-0,322769
02:27,0	0,505015	3,27594	-0,049995	-0,093014	-1,178012	-0,160006	-0,138086	-0,088249	0,525576	-0,192942	3,708216	-0,30946	-0,455426	-2,650912	-0,649543	-13,236757	1,024162	11,839075	-0,138086	-0,088249	0,525576	6,734635	-7,131573	-0,30946	-0,138086	-0,088249	0,525576	6,734635	-7,131573	-0,30946
02:27,0	0,505015	3,27594	-0,049995	-0,093014	-1,178012	-0,160006	-0,136031	-0,089359	0,523624	-0,194931	3,587697	-0,324765	-0,453756	-2,652892	-0,653023	-13,280244	1,035792	11,875923	-0,136031	-0,089359	0,523624	6,819754	-7,090757	-0,324765	-0,136031	-0,089359	0,523624	6,819754	-7,090757	-0,324765
02:27,1	0,505015	3,27594	-0,049995	-0,093014	-1,178012	-0,160006	-0,135151	-0,091796	0,520144	-0,309966	3,585417	-0,287917	-0,459226	-2,655178	-0,652089	-13,279315	1,05849	11,907089	-0,135151	-0,091796	0,520144	6,895997	-7,023964	-0,287917	-0,135151	-0,091796	0,520144	6,895997	-7,023964	-0,287917
02:27,1	0,505015	3,27594	-0,049995	-0,093014	-1,178012	-0,160006	-0,130437	-0,088201	0,521077	-0,14316	3,350798	-0,256751	-0,456497	-2,6516	-0,650515	-13,270016	1,071812	11,856995	-0,130437	-0,088201	0,521077	6,780613	-6,88848	-0,256751	-0,130437	-0,088201	0,521077	6,780613	-6,88848	-0,256751
02:27,2	0,505015	3,27594	-0,049995	-0,093014	-1,178012	-0,160006	-0,1349	-0,088776	0,522651	-0,189231	3,58149	-0,306846	-0,453713	-2,652272	-0,651083	-13,265978	1,042272	11,865213	-0,1349	-0,088776	0,522651	6,779656	-7,008145	-0,306846	-0,1349	-0,088776	0,522651	6,779656	-7,008145	-0,306846
02:27,2	0,505015	3,27594	-0,049995	-0,093014	-1,178012	-0,160006	-0,13571	-0,091523	0,522083	-0,308504	3,605349	-0,298627	-0,457253	-2,652958	-0,651846	-13,269149	1,051695	11,889524	-0,13571	-0,091523	0,522083	6,876012	-7,04788	-0,298627	-0,13571	-0,091523	0,522083	6,876012	-7,04788	-0,298627
02:27,3	0,505015	3,27594	-0,049995	-0,093014	-1,178012	-0,160006	-0,133346	-0,0888	0,521321	-0,173491	3,489897	-0,274317	-0,454315	-2,651285	-0,656006	-13,252128	1,019854	11,864968	-0,133346	-0,0888	0,521321	6,797281	-6,977786	-0,274317	-0,133346	-0,0888	0,521321	6,797281	-6,977786	-0,274317
02:27,3	0,505015	3,27594	-0,049995	-0,093014	-1,178012	-0,160006	-0,136264	-0,090507	0,517161	-0,243231	3,610948	-0,298873	-0,456079	-2,648971	-0,65188	-13,262224	1,046136	11,861018	-0,136264	-0,090507	0,517161	6,861602	-7,085762	-0,298873	-0,136264	-0,090507	0,517161	6,861602	-7,085762	-0,298873
02:27,4	0,505015	3,27594	-0,049995	-0,093014	-1,178012	-0,160006	-0,137385	-0,087823	0,521287	-0,121349	3,691144	-0,302822	-0,454906	-2,650158	-0,655353	-13,256563	1,040858	11,882312	-0,137385	-0,087823	0,521287	6,772749	-7,093594	-0,302822	-0,137385	-0,087823	0,521287	6,772749	-7,093594	-0,302822
02:27,4	0,505015	3,27594	-0,049995	-0,093014	-1,178012	-0,160006	-0,136944	-0,089432	0,517814	-0,203284	3,660683	-0,281529	-0,45477	-2,654976	-0,652398	-13,250031	1,027827	11,902756	-0,136944	-0,089432	0,517814	6,817132	-7,089456	-0,281529	-0,136944	-0,089432	0,517814	6,817132	-7,089456	-0,281529
02:27,5	0,505015	3,27594	-0,049995	-0,093014	-1,178012	-0,160006	-0,13284	-0,091959	0,520769	-0,32668	3,435082	-0,261084	-0,457167	-2,653942	-0,752188	-13,35317	1,153413	11,862514	-0,13284	-0,091959	0,520769	6,892122	-6,992861	-0,261084	-0,13284	-0,091959	0,520769	6,892122	-6,992861	-0,261084
02:27,5	0,505015	3,27594	-0,049995	-0,093014	-1,178012	-0,160006	-0,132536	-0,089366	0,420978	-0,24902	3,5714	-0,301326	-0,486825	-2,721592	-4,775495	-16,169638	2,470226	11,856029	-0,132536	-0,089366	0,420978	6,766209	-6,832698	-0,301326	-0,132536	-0,089366	0,420978	6,766209	-6,832698	-0,301326
02:27,6	0,505015	3,27594	-0,049995	-0,093014	-1,178012	-0,160006	-0,05912	-0,097506	-3,602328	-0,404478	2,851314	-0,307811	-0,443486	-2,51859	-8,41866	-6,16147	0,530097	11,791385	-0,05912	-0,097506	-3,602328	7,24977	-1,78964	-0,307811	-0,05912	-0,097506	-3,602328	7,24977	-1,78964	-0,307811
02:27,6	0,505015	3,27594	-0,049995	-0,093014	-1,178012	-0,160006	-0,256596	-0,033538	-7,245494	-0,402003	3,482641	-0,372456	-0,404162	-2,492756	-7,872692	-6,178711	-0,258765	11,777808	-0,256596	-0,033538	-7,245494	2,230722	-16,660123	-0,372456	-0,256596	-0,033538	-7,245494	2,230722	-16,660123	-0,372456
02:27,7	0,505015	3,27594	-0,049995	-0,093014	-1,178012	-0,160006	-0,29863	-0,054676	-6,699525	-0,809403	5,28893	-0,386032	-0,308705	-2,363068	-3,755629	-0,537378	-4,943353	11,750609	-0,29863	-0,054676	-6,699525	3,482684	-18,153535	-0,386032	-0,29863	-0,054676	-6,699525	3,482684	-18,153535	-0,386032
02:27,7	0,504967	3,275939	-0,049987	-0,093011	-1,278041	-0,160004	-0,458672	-0,072501	-2,582462	-0,499974	6,383253	-0,413231	-0,335604	-2,515674	-0,539083	-8,636582	-3,739283	11,707248	-0,458672	-0,072501	-2,582462	5,191338	-29,622461	-0,413231	-0,458672	-0,072501	-2,582462	5,191338	-29,622461	-0,413231
02:27,8	0,504967	3,275939	-0,049987	-0,093011	-1,278041	-0,160004	-0,313062	-0,125508	0,634084	-0,249513	6,427704	-0,456592	-0,334629	-2,514534	-0,603485	-8,430572	-4,023834	11,747655	-0,313062	-0,125508	0,634084	9,602882	-18,14766	-0,456592	-0,313062	-0,125508	0,634084	9,602882	-18,14766	-0,456592
02:27,8	0,504967	3,275939	-0,049987	-0,093011	-1,278041	-0,160004	-0,314536	-0,125783	0,569681	-0,120389	6,183674	-0,416186	-0,331715	-2,515339	-0,618251	-8,400691	-4,082849	11,725755	-0,314536	-0,125783	0,569681	9,753592	-18,507409	-0,416186	-0,314536	-0,125783	0,569681	9,753592	-18,507409	-0,416186
02:27,9	0,504967	3,275939	-0,049987	-0,093011	-1,278041	-0,160004	-0,315296	-0,12871	0,554915	-0,236399	6,167813	-0,438085	-0,328114	-2,513662	-0,632574	-8,320103	-4,121866	11,75749	-0,315296	-0,12871	0,554915	9,867312	-18,582937	-0,438085	-0,315296	-0,12871	0,554915	9,867312	-18,582937	-0,438085
02:27,9	0,504967	3,275939	-0,049987	-0,093011	-1,278041	-0,160004	-0,317163	-0,129092	0,529311	-0,227761	6,097715	-0,446265	-0,33045	-2,513914	-0,643856	-8,270189	-4,191133	11,717575	-0,317163	-0,129092	0,529311	9,905973	-18,799562	-0,446265	-0,317163	-0,129092	0,529311	9,905973	-18,799562	-0,446265
02:28,0	0,504967	3,275939	-0,049987	-0,093011	-1,278041	-0,160004	-0,317163	-0,129092	0,529311	-0,227761	6,097715	-0,446265	-0,328618	-2,514618	-0,649673	-8,234095	-4,184615	11,706629	-0,317163	-0,129092	0,529311	9,905973	-18,799562	-0,446265	-0,317163	-0,129092	0,529311	9,905973	-18,799562	-0,446265
02:28,0	0,504967	3,275939	-0,049987	-0,093011	-1,278041	-0,160004	-0,317469	-0,131031	0,523494	-0,352274	6,085649	-0,457211	-0,326351	-2,515494	-0,653927	-8,243754	-4,250336	11,7317	-0,317469	-0,131031	0,523494	9,933661	-18,835681	-0,457211	-0,317469	-0,131031	0,523494	9,933661	-18,835681	-0,457211
02:28,1	0,504967	3,275939	-0,049987	-0,093011	-1,278041	-0,160004	-0,317845	-0,133432	0,51924	-0,415384	6,080676	-0,432141	-0,331122	-2,516014	-0,659397	-8,268949	-4,235823	11,71547	-0,317845	-0,133432	0,51924	10,059035	-18,870125	-0,432141	-0,317845	-0,133432	0,51924	10,059035	-18,870125	-0,432141
02:28,1	0,504967	3,275939	-0,049987	-0,093011	-1,278041	-0,160004	-0,315008	-0,129561	0,51377	-0,214033	5,96226	-0,448371	-0,329314	-2,514202	-0,664808	-8,227006	-4,250464	11,737824	-0,315008	-0,129561	0,51377	9,956467	-18,765884	-0,448371	-0,315008	-0,129561	0,51377	9,956467	-18,765884	-0,448371
02:28,2	0,504967	3,275939	-0,049987	-0,093011	-1,278041	-0,160004	-0,319642	-0,1351	0,504474	-0,521905	6,163211	-0,437004	-0,324008	-2,51477	-0,668693	-8,224371	-4,238657	11,726836	-0,319642	-0,1351	0,504474	10,083421	-18,928712	-0,437004	-0,319642	-0,1351	0,504474	10,083421	-18,928712	-0,437004
02:28,2	0,504967	3,275939	-0,049987	-0,093011	-1,278041	-0,160004	-0,319642	-0,1351	0,504474	-0,521905	6,163211	-0,437004	-0,32702	-2,513445	-0,671022	-8,229462	-4,28393	11,745912	-0,319642	-0,1351	0,504474	10,083421	-18,928712	-0,437004	-0,319642	-0,1351	0,504474	10,083421	-18,928712	-0,437004
02:28,3	0,504967	3,275939	-0,049987	-0,093011	-1,278041	-0,160004	-0,319284	-0,131828	0,502144	-0,310016	6,126363	-0,417928	-0,329319	-2,514542	-0,674892	-8,206422	-4,257188	11,753172	-0,319284	-0,131828	0,502144	10,038469	-18,937449	-0,417928	-0,319284	-0,131828	0,502144	10,038469	-18,937449	-0,417928
02:28,3	0,504967	3,275939	-0,049987	-0,093011	-1,278041	-0,160004	-0,317185	-0,130386	0,498275	-0,269702	6,010621	-0,410668	-0,326945	-2,512459	-0,679934	-8,174467	-4,28099	11,755868	-0,317185	-0,130386	0,498275	9,965573	-18,888402	-0,410668	-0,317185	-0,130386	0,498275	9,965573	-18,888402	-0,410668
02:28,4	0,504967	3,275939	-0,049987	-0,093011	-1,278041	-0,160004	-0,320175	-0,1314	0,493233	-0,317807	6,126547	-0,407972	-0,32806	-2,51604	-0,678776	-8,156464	-4,295007	11,715045	-0,320175	-0,1314	0,493233	9,997087	-19,007223	-0,407972	-0,320175	-0,1314	0,493233	9,997087	-19,007223	-0,407972
02:28,4	0,504967	3,275939	-0,049987	-0,093011	-1,278041	-0,160004	-0,316517	-0,132225	0,49439	-0,357585	5,913706	-0,448795	-0,326552	-2,514125	-0,680062	-8,183096	-4,269149	11,753005	-0,316517	-0,132225	0,49439	10,022094	-18,932873	-0,448795	-0,316517	-0,132225	0,49439	10,022094	-18,932873	-0,448795
02:28,5	0,504967	3,275939	-0,049987	-0,093011	-1,278041	-0,160004	-0,318929	-0,132573	0,493105	-0,384766	6,07511	-0,410835	-0,326927	-2,511749	-0,686136	-8,143097	-4,303901	11,76354	-0,318929	-0,132573	0,493105	10,022242	-18,96079	-0,410835	-0,318929	-0,132573	0,493105	10,022242	-18,96079	-0,410835
02:28,5	0,504967	3,275939	-0,049987	-0,093011	-1,278041	-0,160004	-0,319583	-0,132468	0,487403	-0,363054	6,049572	-0,434925	-0,329329	-2,511661	-0,686153	-8,171078	-4,283597	11,764086	-0,319583	-0,132468	0,487403	10,035652	-19,037715	-0,434925	-0,319583	-0,132468	0,487403	10,035652	-19,037715	-0,434925
02:28,6	0,504967	3,275939	-0,049987	-0,093011	-1,278041	-0,160004	-0,319583	-0,132468	0,487403	-0,363054	6,049572	-0,434925	-0,325703	-2,511074	-0,684231	-8,134185	-4,293047	11,709651	-0,319583	-0,132468	0,487403	10,035652	-19,037715	-0,434925	-0,319583	-0,132468	0,487403	10,035652	-19,037715	-0,434925
02:28,6	0,504967	3,275939	-0,049987	-0,093011	-1,278041	-0,160004	-0,321996	-0,131783	0,488936	-0,347431	6,180278	-0,454189	-0,329852	-2,513806	-0,685742	-8,129455	-4,335987	11,756476	-0,321996	-0,131783	0,488936	9,99754	-19,096369	-0,454189	-0,321996	-0,131783	0,488936	9,99754	-19,096369	-0,454189
02:28,7	0,504967	3,275939	-0,049987	-0,093011	-1,278041	-0,160004	-0,317556	-0,129556	0,487425	-0,196782	5,923843	-0,407365	-0,326231	-2,514129	-0,688076	-8,097208	-4,31303	11,724962	-0,317556	-0,129556	0,487425	9,973335	-19,004281	-0,407365	-0,317556	-0,129556	0,487425	9,973335	-19,004281	-0,407365
02:28,7	0,504967	3,275939	-0,049987	-0,093011	-1,278041	-0,160004	-0,319086	-0,132854	0,48509	-0,404276	5,986984	-0,438878	-0,326843	-2,508385	-0,691189	-8,082536	-4,317253	11,746697	-0,319086	-0,132854	0,48509	10,024725	-19,061289	-0,438878	-0,319086	-0,132854	0,48509	10,024725	-19,061289	-0,438878
02:28,8	0,504967	3,275939	-0,049987	-0,093011	-1,278041	-0,160004	-0,323755	-0,129452	0,481978	-0,231062	6,214917	-0,417143	-0,328089	-2,510362	-0,691952	-8,114312	-4,318304	11,776016	-0,323755	-0,129452	0,481978	9,930898	-19,199817	-0,417143	-0,323755	-0,129452	0,481978	9,930898	-19,199817	-0,417143
02:28,8	0,504967	3,275939	-0,049987	-0,093011	-1,278041	-0,160004	-0,32142	-0,12936	0,481215	-0,209514	6,120492	-0,387824	-0,325079	-2,512382	-0,693491	-8,095484	-4,295787	11,768011	-0,32142	-0,12936	0,481215	9,945275	-19,110947	-0,387824	-0,32142	-0,12936	0,481215	9,945275	-19,110947	-0,387824
02:28,9	0,504967	3,275939	-0,049987	-0,093011	-1,278041	-0,160004	-0,321175	-0,132977	0,479676	-0,4265	6,102728	-0,395829	-0,330464	-2,512303	-0,694695	-8,128845	-4,310984	11,7483	-0,321175	-0,132977	0,479676	10,012205	-19,109513	-0,395829	-0,321175	-0,132977	0,479676	10,012205	-19,109513	-0,395829
02:28,9	0,504967	3,275939	-0,049987	-0,093011	-1,278041	-0,160004	-0,318551	-0,128274	0,478471	-0,15211	5,987556	-0,41554	-0,32748	-2,515823	-0,697016	-8,116708	-4,314362	11,730092	-0,318551	-0,128274	0,478471	9,917421	-19,018675	-0,41554	-0,318551	-0,128274	0,478471	9,917421	-19,018675	-0,41554
02:29,0	0,504967	3,275939	-0,049987	-0,093011	-1,278041	-0,160004	-0,31881	-0,130191	0,474598	-0,265574	5,993592	-0,412856	-0,32925	-2,516122	-0,697816	-8,123708	-4,303234	11,706432	-0,31881	-0,130191	0,474598	9,954429	-19,032967	-0,412856	-0,31881	-0,130191	0,474598	9,954429	-19,032967	-0,412856
02:29,0	0,504967	3,275939	-0,049987	-0,093011	-1,278041	-0,160004	-0,31881	-0,130191	0,474598	-0,265574	5,993592	-0,412856	-0,328968	-2,516553	-0,69849	-8,114348	-4,33151	11,748623	-0,31881	-0,130191	0,474598	9,954429	-19,032967	-0,412856	-0,31881	-0,130191	0,474598	9,954429	-19,032967	-0,412856
02:29,1	0,504967	3,275939	-0,049987	-0,093011	-1,278041	-0,160004	-0,315619	-0,131695	0,474677	-0,319472	5,812274	-0,415217	-0,330367	-2,512985	-0,698568	-8,075331	-4,324075	11,730223	-0,315619	-0,131695	0,474677	10,018604	-18,963796	-0,415217	-0,315619	-0,131695	0,474677	10,018604	-18,963796	-0,415217
02:29,1	0,504967	3,275939	-0,049987	-0,093011	-1,278041	-0,160004	-0,318009	-0,128699	0,474599	-0,18963	5,906503	-0,433618	-0,326848	-2,513386	-0,698171	-8,088745	-4,307438	11,740891	-0,318009	-0,128699	0,474599	9,913264	-19,057213	-0,433618	-0,318009	-0,128699	0,474599	9,913264	-19,057213	-0,433618
02:29,2	0,504967	3,275939	-0,049987	-0,093011	-1,278041	-0,160004	-0,319422	-0,131948	0,474996	-0,366254	5,999888	-0,422949	-0,329238	-2,511413	-0,701692	-8,091087	-4,316556	11,728109	-0,319422	-0,131948	0,474996	9,991648	-19,074708	-0,422949	-0,319422	-0,131948	0,474996	9,991648	-19,074708	-0,422949
02:29,2	0,504967	3,275939	-0,049987	-0,093011	-1,278041	-0,160004	-0,319934	-0,128891	0,471475	-0,198251	6,024021	-0,435731	-0,330456	-2,514188	-0,700909	-8,114975	-4,324043	11,736707	-0,319934	-0,128891	0,471475	9,919719	-19,090828	-0,435731	-0,319934	-0,128891	0,471475	9,919719	-19,090828	-0,435731
02:29,3	0,504967	3,275939	-0,049987	-0,093011	-1,278041	-0,160004	-0,316923	-0,129223	0,472258	-0,197088	5,884361	-0,427134	-0,326289	-2,51175	-0,70282	-8,075762	-4,339456	11,76228	-0,316923	-0,129223	0,472258	9,946946	-18,994075	-0,427134	-0,316923	-0,129223	0,472258	9,946946	-18,994075	-0,427134
02:29,3	0,504967	3,275939	-0,049987	-0,093011	-1,278041	-0,160004	-0,321117	-0,131614	0,470347	-0,327663	6,060805	-0,40156	-0,326218	-2,510421	-0,700533	-8,058147	-4,320122	11,69855	-0,321117	-0,131614	0,470347	10,004041	-19,146894	-0,40156	-0,321117	-0,131614	0,470347	10,004041	-19,146894	-0,40156
02:29,4	0,504967	3,275939	-0,049987	-0,093011	-1,278041	-0,160004	-0,322304	-0,131011	0,472633	-0,321835	6,11693	-0,46529	-0,330423	-2,509593	-0,70285	-8,077035	-4,340577	11,742501	-0,322304	-0,131011	0,472633	9,962499	-19,183932	-0,46529	-0,322304	-0,131011	0,472633	9,962499	-19,183932	-0,46529
02:29,4	0,504967	3,275939	-0,049987	-0,093011	-1,278041	-0,160004	-0,320918	-0,126955	0,470316	-0,083784	6,050995	-0,421339	-0,322728	-2,511669	-0,704772	-8,058453	-4,352174	11,734439	-0,320918	-0,126955	0,470316	9,882184	-19,141076	-0,421339	-0,320918	-0,126955	0,470316	9,882184	-19,141076	-0,421339
02:29,5	0,504967	3,275939	-0,049987	-0,093011	-1,278041	-0,160004	-0,322968	-0,134657	0,468395	-0,483552	6,135687	-0,429401	-0,329151	-2,509387	-0,705148	-8,031048	-4,326469	11,758664	-0,322968	-0,134657	0,468395	10,087047	-19,217283	-0,429401	-0,322968	-0,134657	0,468395	10,087047	-19,217283	-0,429401
02:29,5	0,504967	3,275939	-0,049987	-0,093011	-1,278041	-0,160004	-0,321733	-0,127954	0,468018	-0,170931	6,060594	-0,405176	-0,329863	-2,513156	-0,705911	-8,042466	-4,349126	11,764298	-0,321733	-0,127954	0,468018	9,873439	-19,195441	-0,405176	-0,321733	-0,127954	0,468018	9,873439	-19,195441	-0,405176
02:29,6	0,504967	3,275939	-0,049987	-0,093011	-1,278041	-0,160004	-0,318113	-0,129222	0,467256	-0,211531	5,870904	-0,399542	-0,326885	-2,514743	-0,705893	-8,072561	-4,352897	11,792211	-0,318113	-0,129222	0,467256	9,932369	-19,100945	-0,399542	-0,318113	-0,129222	0,467256	9,932369	-19,100945	-0,399542
02:29,6	0,504967	3,275939	-0,049987	-0,093011	-1,278041	-0,160004	-0,318228	-0,132594	0,467274	-0,368591	5,901058	-0,37163	-0,326883	-2,512748	-0,707498	-8,069007	-4,356391	11,735193	-0,318228	-0,132594	0,467274	10,040055	-19,079814	-0,37163	-0,318228	-0,132594	0,467274	10,040055	-19,079814	-0,37163
02:29,7	0,504967	3,275939	-0,049987	-0,093011	-1,278041	-0,160004	-0,319956	-0,131598	0,465669	-0,315561	5,986128	-0,428647	-0,330404	-2,512489	-0,70866	-8,073749	-4,311369	11,751357	-0,319956	-0,131598	0,465669	10,014915	-19,130451	-0,428647	-0,319956	-0,131598	0,465669	10,014915	-19,130451	-0,428647
02:29,7	0,504967	3,275939	-0,049987	-0,093011	-1,278041	-0,160004	-0,31842	-0,12842	0,464506	-0,186879	5,93284	-0,412483	-0,326253	-2,510843	-0,708682	-8,05482	-4,330026	11,712778	-0,31842	-0,12842	0,464506	9,894057	-19,063112	-0,412483	-0,31842	-0,12842	0,464506	9,894057	-19,063112	-0,412483
02:29,8	0,504967	3,275939	-0,049987	-0,093011	-1,278041	-0,160004	-0,321921	-0,131191	0,464485	-0,32431	6,089173	-0,451062	-0,328107	-2,515794	-0,709417	-8,100251	-4,328214	11,770838	-0,321921	-0,131191	0,464485	9,974197	-19,181612	-0,451062	-0,321921	-0,131191	0,464485	9,974197	-19,181612	-0,451062
02:29,8	0,504967	3,275939	-0,049987	-0,093011	-1,278041	-0,160004	-0,316706	-0,132062	0,463749	-0,348429	5,858278	-0,393002	-0,368917	-2,579468	-4,053527	-11,07077	-2,568601	11,720001	-0,316706	-0,132062	0,463749	10,018411	-19,003181	-0,393002	-0,316706	-0,132062	0,463749	10,018411	-19,003181	-0,393002
02:29,9	0,504967	3,275939	-0,049987	-0,093011	-1,278041	-0,160004	-0,241158	-0,128555	-2,88036	-0,204713	5,382108	-0,443839	-0,283669	-2,415474	-8,398815	-2,732589	-6,21129	11,657043	-0,241158	-0,128555	-2,88036	9,886887	-13,548796	-0,443839	-0,241158	-0,128555	-2,88036	9,886887	-13,548796	-0,443839
02:29,9	0,504967	3,275939	-0,049987	-0,093011	-1,278041	-0,160004	-0,425805	-0,120386	-7,225648	-0,79433	5,941321	-0,506797	-0,265673	-2,38686	-8,118086	-2,381995	-6,525881	11,678548	-0,425805	-0,120386	-7,225648	8,655964	-27,484354	-0,506797	-0,425805	-0,120386	-7,225648	8,655964	-27,484354	-0,506797
02:30,0	0,504967	3,275939	-0,049987	-0,093011	-1,278041	-0,160004	-0,459584	-0,121664	-6,944919	-0,763629	7,236914	-0,485292	-0,157061	-2,269303	-3,535649	2,463495	-11,329591	11,644339	-0,459584	-0,121664	-6,944919	8,786972	-28,840417	-0,485292	-0,459584	-0,121664	-6,944919	8,786972	-28,840417	-0,485292
02:30,0	0,504967	3,275939	-0,049987	-0,093011	-1,278041	-0,160004	-0,615696	-0,156946	-2,362482	-0,860909	8,75658	-0,519502	-0,187135	-2,411966	-0,631844	-5,168102	-9,776272	11,607202	-0,615696	-0,156946	-2,362482	11,459335	-39,575563	-0,519502	-0,615696	-0,156946	-2,362482	11,459335	-39,575563	-0,519502
02:30,1	0,505001	3,275952	-0,049983	-0,093027	-1,378041	-0,160046	-0,47711	-0,202232	0,541323	-0,745226	8,935919	-0,556638	-0,184804	-2,407907	-0,700916	-4,890053	-10,191201	11,609862	-0,47711	-0,202232	0,541323	15,130015	-28,517219	-0,556638	-0,47711	-0,202232	0,541323	15,130015	-28,517219	-0,556638
02:30,1	0,505001	3,275952	-0,049983	-0,093027	-1,378041	-0,160046	-0,48179	-0,202221	0,47225	-0,524342	8,731039	-0,553978	-0,185453	-2,407859	-0,722265	-4,827758	-10,328616	11,612861	-0,48179	-0,202221	0,47225	15,350038	-29,089512	-0,553978	-0,48179	-0,202221	0,47225	15,350038	-29,089512	-0,553978
02:30,2	0,505001	3,275952	-0,049983	-0,093027	-1,378041	-0,160046	-0,481508	-0,201636	0,450902	-0,406038	8,593697	-0,550979	-0,186563	-2,409541	-0,733516	-4,779253	-10,330063	11,604185	-0,481508	-0,201636	0,450902	15,42238	-29,204684	-0,550979	-0,481508	-0,201636	0,450902	15,42238	-29,204684	-0,550979
02:30,2	0,505001	3,275952	-0,049983	-0,093027	-1,378041	-0,160046	-0,479497	-0,201515	0,439651	-0,422776	8,446368	-0,559655	-0,18069	-2,406971	-0,742467	-4,739271	-10,412075	11,569229	-0,479497	-0,201515	0,439651	15,39619	-29,19411	-0,559655	-0,479497	-0,201515	0,439651	15,39619	-29,19411	-0,559655
02:30,3	0,505001	3,275952	-0,049983	-0,093027	-1,378041	-0,160046	-0,484658	-0,205316	0,4307	-0,56939	8,639141	-0,594611	-0,181243	-2,406552	-0,75253	-4,686742	-10,445379	11,597938	-0,484658	-0,205316	0,4307	15,547947	-29,406524	-0,594611	-0,484658	-0,205316	0,4307	15,547947	-29,406524	-0,594611
02:30,3	0,505001	3,275952	-0,049983	-0,093027	-1,378041	-0,160046	-0,484744	-0,204628	0,420637	-0,531015	8,581476	-0,565903	-0,181771	-2,405905	-0,75715	-4,650271	-10,423387	11,639844	-0,484744	-0,204628	0,420637	15,532283	-29,470949	-0,565903	-0,484744	-0,204628	0,420637	15,532283	-29,470949	-0,565903
02:30,4	0,505001	3,275952	-0,049983	-0,093027	-1,378041	-0,160046	-0,48504	-0,203847	0,416017	-0,527693	8,576289	-0,523996	-0,187071	-2,406483	-0,76183	-4,63572	-10,448397	11,616514	-0,48504	-0,203847	0,416017	15,474309	-29,499387	-0,523996	-0,48504	-0,203847	0,416017	15,474309	-29,499387	-0,523996
02:30,4	0,505001	3,275952	-0,049983	-0,093027	-1,378041	-0,160046	-0,48189	-0,199547	0,411337	-0,289681	8,387373	-0,547326	-0,182404	-2,407574	-0,769632	-4,640953	-10,476244	11,567771	-0,48189	-0,199547	0,411337	15,374728	-29,441014	-0,547326	-0,48189	-0,199547	0,411337	15,374728	-29,441014	-0,547326
02:30,5	0,505001	3,275952	-0,049983	-0,093027	-1,378041	-0,160046	-0,48328	-0,204134	0,403535	-0,501488	8,450228	-0,596069	-0,182333	-2,404384	-0,766477	-4,598044	-10,479516	11,619088	-0,48328	-0,204134	0,403535	15,523025	-29,487223	-0,596069	-0,48328	-0,204134	0,403535	15,523025	-29,487223	-0,596069
02:30,5	0,505001	3,275952	-0,049983	-0,093027	-1,378041	-0,160046	-0,486077	-0,202601	0,406689	-0,440372	8,556908	-0,544752	-0,178753	-2,398772	-0,771553	-4,55574	-10,479671	11,589272	-0,486077	-0,202601	0,406689	15,463769	-29,600157	-0,544752	-0,486077	-0,202601	0,406689	15,463769	-29,600157	-0,544752
02:30,6	0,505001	3,275952	-0,049983	-0,093027	-1,378041	-0,160046	-0,492728	-0,202895	0,401614	-0,476694	8,866018	-0,574568	-0,18584	-2,401434	-0,774248	-4,568005	-10,460796	11,628784	-0,492728	-0,202895	0,401614	15,450551	-29,813107	-0,574568	-0,492728	-0,202895	0,401614	15,450551	-29,813107	-0,574568
02:30,6	0,505001	3,275952	-0,049983	-0,093027	-1,378041	-0,160046	-0,486878	-0,198088	0,398918	-0,23696	8,581895	-0,535056	-0,183521	-2,408269	-0,778498	-4,576464	-10,5165	11,624214	-0,486878	-0,198088	0,398918	15,31296	-29,638032	-0,535056	-0,486878	-0,198088	0,398918	15,31296	-29,638032	-0,535056
02:30,7	0,505001	3,275952	-0,049983	-0,093027	-1,378041	-0,160046	-0,482118	-0,203514	0,394669	-0,466609	8,313869	-0,539626	-0,18172	-2,407734	-0,778144	-4,574065	-10,492093	11,576695	-0,482118	-0,203514	0,394669	15,509204	-29,532428	-0,539626	-0,482118	-0,203514	0,394669	15,509204	-29,532428	-0,539626
02:30,7	0,505001	3,275952	-0,049983	-0,093027	-1,378041	-0,160046	-0,483482	-0,204806	0,395022	-0,55618	8,394916	-0,587145	-0,18113	-2,405877	-0,782779	-4,554627	-10,494913	11,613519	-0,483482	-0,204806	0,395022	15,52113	-29,558445	-0,587145	-0,483482	-0,204806	0,395022	15,52113	-29,558445	-0,587145
02:30,8	0,505001	3,275952	-0,049983	-0,093027	-1,378041	-0,160046	-0,485385	-0,204388	0,390388	-0,54171	8,475629	-0,550321	-0,182909	-2,403045	-0,78084	-4,552891	-10,500047	11,626805	-0,485385	-0,204388	0,390388	15,502771	-29,627119	-0,550321	-0,485385	-0,204388	0,390388	15,502771	-29,627119	-0,550321
02:30,8	0,505001	3,275952	-0,049983	-0,093027	-1,378041	-0,160046	-0,486948	-0,201432	0,392327	-0,384387	8,552842	-0,537036	-0,181186	-2,402839	-0,783187	-4,557522	-10,537264	11,608036	-0,486948	-0,201432	0,392327	15,427998	-29,672612	-0,537036	-0,486948	-0,201432	0,392327	15,427998	-29,672612	-0,537036
02:30,9	0,505001	3,275952	-0,049983	-0,093027	-1,378041	-0,160046	-0,487989	-0,202821	0,38998	-0,422083	8,592352	-0,555804	-0,18461	-2,402268	-0,784332	-4,503878	-10,531222	11,612713	-0,487989	-0,202821	0,38998	15,49936	-29,714786	-0,555804	-0,487989	-0,202821	0,38998	15,49936	-29,714786	-0,555804
02:30,9	0,505001	3,275952	-0,049983	-0,093027	-1,378041	-0,160046	-0,486771	-0,19957	0,388835	-0,285083	8,485588	-0,551127	-0,18228	-2,404583	-0,788978	-4,514869	-10,522299	11,625689	-0,486771	-0,19957	0,388835	15,381153	-29,725948	-0,551127	-0,486771	-0,19957	0,388835	15,381153	-29,725948	-0,551127
02:31,0	0,505001	3,275952	-0,049983	-0,093027	-1,378041	-0,160046	-0,485931	-0,202746	0,384189	-0,452448	8,455886	-0,538151	-0,182936	-2,404895	-0,791716	-4,538998	-10,532689	11,61742	-0,485931	-0,202746	0,384189	15,463075	-29,689708	-0,538151	-0,485931	-0,202746	0,384189	15,463075	-29,689708	-0,538151
02:31,0	0,505001	3,275952	-0,049983	-0,093027	-1,378041	-0,160046	-0,485333	-0,202333	0,381451	-0,409956	8,44049	-0,54642	-0,182789	-2,401085	-0,79053	-4,459138	-10,542638	11,61615	-0,485333	-0,202333	0,381451	15,473218	-29,658158	-0,54642	-0,485333	-0,202333	0,381451	15,473218	-29,658158	-0,54642
02:31,1	0,505001	3,275952	-0,049983	-0,093027	-1,378041	-0,160046	-0,488706	-0,200556	0,382636	-0,348836	8,541747	-0,547691	-0,182847	-2,399847	-0,791724	-4,476046	-10,562223	11,597216	-0,488706	-0,200556	0,382636	15,394797	-29,821676	-0,547691	-0,488706	-0,200556	0,382636	15,394797	-29,821676	-0,547691
02:31,1	0,505001	3,275952	-0,049983	-0,093027	-1,378041	-0,160046	-0,48975	-0,199886	0,381443	-0,288613	8,600865	-0,566625	-0,182917	-2,400412	-0,792495	-4,507114	-10,558914	11,622239	-0,48975	-0,199886	0,381443	15,402473	-29,844481	-0,566625	-0,48975	-0,199886	0,381443	15,402473	-29,844481	-0,566625
02:31,2	0,505001	3,275952	-0,049983	-0,093027	-1,378041	-0,160046	-0,489224	-0,200108	0,380672	-0,28748	8,602114	-0,541601	-0,183484	-2,403507	-0,792492	-4,504106	-10,565854	11,606892	-0,489224	-0,200108	0,380672	15,42102	-29,802004	-0,541601	-0,489224	-0,200108	0,380672	15,42102	-29,802004	-0,541601
02:31,2	0,505001	3,275952	-0,049983	-0,093027	-1,378041	-0,160046	-0,486262	-0,201165	0,380675	-0,337921	8,441968	-0,556948	-0,184694	-2,402761	-0,796344	-4,500985	-10,573608	11,657309	-0,486262	-0,201165	0,380675	15,453528	-29,729561	-0,556948	-0,486262	-0,201165	0,380675	15,453528	-29,729561	-0,556948
02:31,3	0,505001	3,275952	-0,049983	-0,093027	-1,378041	-0,160046	-0,486302	-0,199744	0,376822	-0,258873	8,437471	-0,506532	-0,184048	-2,406848	-0,797119	-4,497114	-10,543649	11,63398	-0,486302	-0,199744	0,376822	15,421025	-29,737203	-0,506532	-0,486302	-0,199744	0,376822	15,421025	-29,737203	-0,506532
02:31,3	0,505001	3,275952	-0,049983	-0,093027	-1,378041	-0,160046	-0,483086	-0,202346	0,376048	-0,422082	8,281885	-0,529861	-0,181699	-2,406903	-0,797102	-4,491708	-10,563921	11,648198	-0,483086	-0,202346	0,376048	15,46211	-29,640361	-0,529861	-0,483086	-0,202346	0,376048	15,46211	-29,640361	-0,529861
02:31,4	0,505001	3,275952	-0,049983	-0,093027	-1,378041	-0,160046	-0,484213	-0,204409	0,376064	-0,514459	8,325672	-0,515642	-0,181622	-2,403458	-0,799443	-4,447775	-10,554496	11,630616	-0,484213	-0,204409	0,376064	15,531609	-29,685044	-0,515642	-0,484213	-0,204409	0,376064	15,531609	-29,685044	-0,515642
02:31,4	0,505001	3,275952	-0,049983	-0,093027	-1,378041	-0,160046	-0,487234	-0,202753	0,373724	-0,458475	8,449449	-0,533224	-0,183396	-2,403953	-0,797112	-4,455513	-10,556201	11,633688	-0,487234	-0,202753	0,373724	15,457597	-29,798446	-0,533224	-0,487234	-0,202753	0,373724	15,457597	-29,798446	-0,533224
02:31,5	0,505001	3,275952	-0,049983	-0,093027	-1,378041	-0,160046	-0,485919	-0,201464	0,376055	-0,386137	8,386886	-0,530153	-0,180507	-2,39907	-0,801809	-4,444533	-10,608778	11,606901	-0,485919	-0,201464	0,376055	15,428802	-29,757733	-0,530153	-0,485919	-0,201464	0,376055	15,428802	-29,757733	-0,530153
02:31,5	0,505001	3,275952	-0,049983	-0,093027	-1,378041	-0,160046	-0,491592	-0,201525	0,371358	-0,349263	8,646096	-0,556939	-0,180587	-2,407026	-0,801802	-4,503493	-10,608305	11,606324	-0,491592	-0,201525	0,371358	15,47046	-29,943872	-0,556939	-0,491592	-0,201525	0,371358	15,47046	-29,943872	-0,556939
02:31,6	0,505001	3,275952	-0,049983	-0,093027	-1,378041	-0,160046	-0,484662	-0,205433	0,371365	-0,5234	8,337047	-0,557516	-0,182276	-2,402393	-0,803717	-4,460101	-10,568213	11,647484	-0,484662	-0,205433	0,371365	15,603088	-29,708935	-0,557516	-0,484662	-0,205433	0,371365	15,603088	-29,708935	-0,557516
02:31,6	0,505001	3,275952	-0,049983	-0,093027	-1,378041	-0,160046	-0,48783	-0,201654	0,36945	-0,383306	8,484214	-0,516356	-0,182785	-2,402117	-0,803353	-4,430329	-10,562426	11,598644	-0,48783	-0,201654	0,36945	15,446526	-29,810402	-0,516356	-0,48783	-0,201654	0,36945	15,446526	-29,810402	-0,516356
02:31,7	0,505001	3,275952	-0,049983	-0,093027	-1,378041	-0,160046	-0,487815	-0,201075	0,369814	-0,373124	8,460557	-0,565196	-0,18335	-2,404363	-0,802941	-4,429351	-10,546643	11,617838	-0,487815	-0,201075	0,369814	15,4113	-29,8329	-0,565196	-0,487815	-0,201075	0,369814	15,4113	-29,8329	-0,565196
02:31,7	0,505001	3,275952	-0,049983	-0,093027	-1,378041	-0,160046	-0,485587	-0,201709	0,370226	-0,420203	8,351744	-0,546002	-0,181656	-2,405083	-0,801787	-4,449265	-10,603155	11,606026	-0,485587	-0,201709	0,370226	15,413919	-29,766813	-0,546002	-0,485587	-0,201709	0,370226	15,413919	-29,766813	-0,546002
02:31,8	0,505001	3,275952	-0,049983	-0,093027	-1,378041	-0,160046	-0,48581	-0,203536	0,37138	-0,456307	8,352367	-0,557814	-0,182832	-2,400644	-0,805278	-4,440873	-10,559248	11,638997	-0,48581	-0,203536	0,37138	15,521231	-29,783751	-0,557814	-0,48581	-0,203536	0,37138	15,521231	-29,783751	-0,557814
02:31,8	0,505001	3,275952	-0,049983	-0,093027	-1,378041	-0,160046	-0,489066	-0,200299	0,367889	-0,330205	8,536366	-0,524843	-0,179837	-2,402351	-0,805671	-4,420234	-10,575679	11,604846	-0,489066	-0,200299	0,367889	15,39323	-29,85535	-0,524843	-0,489066	-0,200299	0,367889	15,39323	-29,85535	-0,524843
02:31,9	0,505001	3,275952	-0,049983	-0,093027	-1,378041	-0,160046	-0,489085	-0,203745	0,367496	-0,505515	8,511259	-0,558994	-0,182032	-2,406707	-0,843821	-4,578459	-10,516578	11,606328	-0,489085	-0,203745	0,367496	15,488474	-29,88194	-0,558994	-0,489085	-0,203745	0,367496	15,488474	-29,88194	-0,558994
02:31,9	0,505001	3,275952	-0,049983	-0,093027	-1,378041	-0,160046	-0,484216	-0,204023	0,329346	-0,492032	8,424625	-0,557512	-0,225704	-2,469335	-4,526454	-7,489897	-8,508493	11,589222	-0,484216	-0,204023	0,329346	15,523766	-29,586322	-0,557512	-0,484216	-0,204023	0,329346	15,523766	-29,586322	-0,557512
02:32,0	0,505001	3,275952	-0,049983	-0,093027	-1,378041	-0,160046	-0,408142	-0,197515	-3,353287	-0,43695	7,99421	-0,574618	-0,158515	-2,330242	-8,403512	-0,59442	-11,298286	11,567392	-0,408142	-0,197515	-3,353287	15,067972	-24,044947	-0,574618	-0,408142	-0,197515	-3,353287	15,067972	-24,044947	-0,574618
02:32,1	0,505001	3,275952	-0,049983	-0,093027	-1,378041	-0,160046	-0,562195	-0,186156	-7,230345	-0,877991	8,638384	-0,596448	-0,119617	-2,282667	-8,028057	0,507177	-12,97615	11,549282	-0,562195	-0,186156	-7,230345	13,735251	-35,493888	-0,596448	-0,562195	-0,186156	-7,230345	13,735251	-35,493888	-0,596448
02:32,1	0,505001	3,275952	-0,049983	-0,093027	-1,378041	-0,160046	-0,622846	-0,196055	-6,85489	-0,490477	9,999291	-0,614558	-0,038327	-2,154574	-3,613677	6,131572	-16,167912	11,497914	-0,622846	-0,196055	-6,85489	14,899854	-38,894082	-0,614558	-0,622846	-0,196055	-6,85489	14,899854	-38,894082	-0,614558
02:32,2	0,505025	3,275984	-0,049984	-0,093001	-1,478046	-0,160016	-0,774422	-0,202408	-2,44051	-0,868883	11,414527	-0,665926	-0,064839	-2,311613	-0,638933	-2,069754	-15,02194	11,457354	-0,774422	-0,202408	-2,44051	15,020156	-49,377609	-0,665926	-0,774422	-0,202408	-2,44051	15,020156	-49,377609	-0,665926
02:32,2	0,505025	3,275984	-0,049984	-0,093001	-1,478046	-0,160016	-0,625166	-0,257967	0,534233	-0,649728	11,328764	-0,706486	-0,059194	-2,308003	-0,699464	-1,889623	-15,488033	11,498296	-0,625166	-0,257967	0,534233	19,600691	-37,746791	-0,706486	-0,625166	-0,257967	0,534233	19,600691	-37,746791	-0,706486
02:32,3	0,505025	3,275984	-0,049984	-0,093001	-1,478046	-0,160016	-0,631115	-0,261051	0,473703	-0,49651	11,249035	-0,665544	-0,060389	-2,311915	-0,722007	-1,839906	-15,574046	11,449819	-0,631115	-0,261051	0,473703	19,995998	-38,293466	-0,665544	-0,631115	-0,261051	0,473703	19,995998	-38,293466	-0,665544
02:32,3	0,505025	3,275984	-0,049984	-0,093001	-1,478046	-0,160016	-0,627129	-0,261973	0,45116	-0,494797	10,955735	-0,714021	-0,054529	-2,308499	-0,734018	-1,790786	-15,652844	11,479844	-0,627129	-0,261973	0,45116	20,07005	-38,273919	-0,714021	-0,627129	-0,261973	0,45116	20,07005	-38,273919	-0,714021
02:32,4	0,505025	3,275984	-0,049984	-0,093001	-1,478046	-0,160016	-0,633018	-0,265339	0,439149	-0,626183	11,180023	-0,683996	-0,056934	-2,312024	-0,741386	-1,789871	-15,703886	11,486589	-0,633018	-0,265339	0,439149	20,202947	-38,511913	-0,683996	-0,633018	-0,265339	0,439149	20,202947	-38,511913	-0,683996
02:32,4	0,505025	3,275984	-0,049984	-0,093001	-1,478046	-0,160016	-0,628763	-0,265019	0,431781	-0,565781	10,932434	-0,677251	-0,057013	-2,311731	-0,75073	-1,805943	-15,713892	11,477614	-0,628763	-0,265019	0,431781	20,238205	-38,425462	-0,677251	-0,628763	-0,265019	0,431781	20,238205	-38,425462	-0,677251
02:32,5	0,505025	3,275984	-0,049984	-0,093001	-1,478046	-0,160016	-0,628977	-0,264803	0,422436	-0,537869	10,952476	-0,686226	-0,062277	-2,310402	-0,750353	-1,782547	-15,725885	11,466357	-0,628977	-0,264803	0,422436	20,249194	-38,422217	-0,686226	-0,628977	-0,264803	0,422436	20,249194	-38,422217	-0,686226
02:32,5	0,505025	3,275984	-0,049984	-0,093001	-1,478046	-0,160016	-0,627496	-0,25958	0,422814	-0,267581	10,849203	-0,697484	-0,057057	-2,308432	-0,755396	-1,796674	-15,743377	11,489585	-0,627496	-0,25958	0,422814	20,10947	-38,409226	-0,697484	-0,627496	-0,25958	0,422814	20,10947	-38,409226	-0,697484
02:32,6	0,505025	3,275984	-0,049984	-0,093001	-1,478046	-0,160016	-0,631812	-0,263117	0,417771	-0,429253	11,077122	-0,674255	-0,058295	-2,31159	-0,763547	-1,811406	-15,757574	11,498404	-0,631812	-0,263117	0,417771	20,225393	-38,520112	-0,674255	-0,631812	-0,263117	0,417771	20,225393	-38,520112	-0,674255
02:32,6	0,505025	3,275984	-0,049984	-0,093001	-1,478046	-0,160016	-0,628458	-0,263623	0,40962	-0,43593	10,90837	-0,665436	-0,058254	-2,30868	-0,767063	-1,787024	-15,73842	11,47712	-0,628458	-0,263623	0,40962	20,258476	-38,425569	-0,665436	-0,628458	-0,263623	0,40962	20,258476	-38,425569	-0,665436
02:32,6	0,505025	3,275984	-0,049984	-0,093001	-1,478046	-0,160016	-0,630999	-0,262203	0,406104	-0,390892	11,028974	-0,68672	-0,055929	-2,31003	-0,768607	-1,793228	-15,761914	11,482418	-0,630999	-0,262203	0,406104	20,192079	-38,504448	-0,68672	-0,630999	-0,262203	0,406104	20,192079	-38,504448	-0,68672
02:32,7	0,505025	3,275984	-0,049984	-0,093001	-1,478046	-0,160016	-0,630992	-0,264892	0,404559	-0,507264	11,022256	-0,681422	-0,058893	-2,316283	-0,771312	-1,816194	-15,751649	11,488033	-0,630992	-0,264892	0,404559	20,286781	-38,510648	-0,681422	-0,630992	-0,264892	0,404559	20,286781	-38,510648	-0,681422
02:32,8	0,505025	3,275984	-0,049984	-0,093001	-1,478046	-0,160016	-0,624095	-0,265452	0,401855	-0,533777	10,688597	-0,675807	-0,054731	-2,311027	-0,77483	-1,78114	-15,751131	11,462259	-0,624095	-0,265452	0,401855	20,304209	-38,302837	-0,675807	-0,624095	-0,265452	0,401855	20,304209	-38,302837	-0,675807
02:32,8	0,505025	3,275984	-0,049984	-0,093001	-1,478046	-0,160016	-0,630728	-0,266428	0,398336	-0,602494	11,003415	-0,701581	-0,057827	-2,311447	-0,77794	-1,834108	-15,773578	11,497295	-0,630728	-0,266428	0,398336	20,312092	-38,508711	-0,701581	-0,630728	-0,266428	0,398336	20,312092	-38,508711	-0,701581
02:32,9	0,505025	3,275984	-0,049984	-0,093001	-1,478046	-0,160016	-0,628816	-0,263957	0,395226	-0,428105	10,93866	-0,666545	-0,058425	-2,317724	-0,778709	-1,857094	-15,767366	11,487473	-0,628816	-0,263957	0,395226	20,292547	-38,423404	-0,666545	-0,628816	-0,263957	0,395226	20,292547	-38,423404	-0,666545
02:32,9	0,505025	3,275984	-0,049984	-0,093001	-1,478046	-0,160016	-0,623081	-0,266578	0,394457	-0,55824	10,663423	-0,676367	-0,05708	-2,312646	-0,777124	-1,760093	-15,789137	11,495491	-0,623081	-0,266578	0,394457	20,368094	-38,248399	-0,676367	-0,623081	-0,266578	0,394457	20,368094	-38,248399	-0,676367
02:33,0	0,505025	3,275984	-0,049984	-0,093001	-1,478046	-0,160016	-0,628151	-0,265203	0,396043	-0,516424	10,832191	-0,66835	-0,056106	-2,312577	-0,780292	-1,844802	-15,810733	11,468705	-0,628151	-0,265203	0,396043	20,30203	-38,477655	-0,66835	-0,628151	-0,265203	0,396043	20,30203	-38,477655	-0,66835
02:33,0	0,505025	3,275984	-0,049984	-0,093001	-1,478046	-0,160016	-0,628698	-0,266012	0,392875	-0,497443	10,923197	-0,695135	-0,057767	-2,309729	-0,787255	-1,78714	-15,764215	11,4982	-0,628698	-0,266012	0,392875	20,38453	-38,429588	-0,695135	-0,628698	-0,266012	0,392875	20,38453	-38,429588	-0,695135
02:33,1	0,505025	3,275984	-0,049984	-0,093001	-1,478046	-0,160016	-0,630334	-0,26315	0,385912	-0,417691	10,981584	-0,66564	-0,055509	-2,316628	-0,784145	-1,846653	-15,796999	11,490391	-0,630334	-0,26315	0,385912	20,239547	-38,499617	-0,66564	-0,630334	-0,26315	0,385912	20,239547	-38,499617	-0,66564
02:33,1	0,505025	3,275984	-0,049984	-0,093001	-1,478046	-0,160016	-0,625488	-0,268555	0,389022	-0,640619	10,764753	-0,673449	-0,060169	-2,312566	-0,788049	-1,811216	-15,779477	11,478226	-0,625488	-0,268555	0,389022	20,440936	-38,336056	-0,673449	-0,625488	-0,268555	0,389022	20,440936	-38,336056	-0,673449
02:33,2	0,505025	3,275984	-0,049984	-0,093001	-1,478046	-0,160016	-0,626676	-0,262489	0,385118	-0,358073	10,804577	-0,685615	-0,059657	-2,310067	-0,789594	-1,83409	-15,77574	11,518741	-0,626676	-0,262489	0,385118	20,247291	-38,389455	-0,685615	-0,626676	-0,262489	0,385118	20,247291	-38,389455	-0,685615
02:33,2	0,505025	3,275984	-0,049984	-0,093001	-1,478046	-0,160016	-0,629096	-0,261683	0,383573	-0,307952	10,952099	-0,645099	-0,05729	-2,312459	-0,793092	-1,833933	-15,766835	11,501826	-0,629096	-0,261683	0,383573	20,234128	-38,431908	-0,645099	-0,629096	-0,261683	0,383573	20,234128	-38,431908	-0,645099
02:33,2	0,505025	3,275984	-0,049984	-0,093001	-1,478046	-0,160016	-0,628208	-0,264928	0,380075	-0,484521	10,91025	-0,662014	-0,057814	-2,31232	-0,788037	-1,816015	-15,760842	11,493844	-0,628208	-0,264928	0,380075	20,312349	-38,404066	-0,662014	-0,628208	-0,264928	0,380075	20,312349	-38,404066	-0,662014
02:33,3	0,505025	3,275984	-0,049984	-0,093001	-1,478046	-0,160016	-0,628066	-0,264405	0,385129	-0,471459	10,890349	-0,669997	-0,059652	-2,311038	-0,792332	-1,844476	-15,740115	11,497286	-0,628066	-0,264405	0,385129	20,284333	-38,412826	-0,669997	-0,628066	-0,264405	0,385129	20,284333	-38,412826	-0,669997
02:33,3	0,505025	3,275984	-0,049984	-0,093001	-1,478046	-0,160016	-0,628257	-0,262172	0,380835	-0,359049	10,935308	-0,666554	-0,057854	-2,311967	-0,796999	-1,820485	-15,757897	11,470412	-0,628257	-0,262172	0,380835	20,221432	-38,382884	-0,666554	-0,628257	-0,262172	0,380835	20,221432	-38,382884	-0,666554
02:33,4	0,505025	3,275984	-0,049984	-0,093001	-1,478046	-0,160016	-0,628352	-0,264194	0,376168	-0,460781	10,910561	-0,693429	-0,054938	-2,312243	-0,798923	-1,821905	-15,777595	11,490809	-0,628352	-0,264194	0,376168	20,278416	-38,415059	-0,693429	-0,628352	-0,264194	0,376168	20,278416	-38,415059	-0,693429
02:33,5	0,505025	3,275984	-0,049984	-0,093001	-1,478046	-0,160016	-0,629571	-0,266857	0,374244	-0,58151	10,965314	-0,673031	-0,054981	-2,312339	-0,79739	-1,844847	-15,78405	11,475348	-0,629571	-0,266857	0,374244	20,366765	-38,455973	-0,673031	-0,629571	-0,266857	0,374244	20,366765	-38,455973	-0,673031
02:33,5	0,505025	3,275984	-0,049984	-0,093001	-1,478046	-0,160016	-0,629466	-0,266868	0,375777	-0,565002	10,97652	-0,688492	-0,059142	-2,31552	-0,798557	-1,864866	-15,79459	11,474736	-0,629466	-0,266868	0,375777	20,384108	-38,436563	-0,688492	-0,629466	-0,266868	0,375777	20,384108	-38,436563	-0,688492
02:33,6	0,505025	3,275984	-0,049984	-0,093001	-1,478046	-0,160016	-0,624631	-0,264855	0,374609	-0,441182	10,737147	-0,689104	-0,060936	-2,316226	-0,802049	-1,879763	-15,767226	11,492011	-0,624631	-0,264855	0,374609	20,349898	-38,296359	-0,689104	-0,624631	-0,264855	0,374609	20,349898	-38,296359	-0,689104
02:33,6	0,505025	3,275984	-0,049984	-0,093001	-1,478046	-0,160016	-0,623122	-0,263654	0,371118	-0,395022	10,685306	-0,671829	-0,058502	-2,312248	-0,802028	-1,827676	-15,778015	11,506663	-0,623122	-0,263654	0,371118	20,301844	-38,229809	-0,671829	-0,623122	-0,263654	0,371118	20,301844	-38,229809	-0,671829
02:33,7	0,505025	3,275984	-0,049984	-0,093001	-1,478046	-0,160016	-0,627784	-0,263773	0,371139	-0,417875	10,877224	-0,657177	-0,057855	-2,309175	-0,800874	-1,802334	-15,761375	11,492266	-0,627784	-0,263773	0,371139	20,28828	-38,403855	-0,657177	-0,627784	-0,263773	0,371139	20,28828	-38,403855	-0,657177
02:33,7	0,505025	3,275984	-0,049984	-0,093001	-1,478046	-0,160016	-0,63077	-0,262796	0,372293	-0,394182	11,018829	-0,671574	-0,058529	-2,315582	-0,802419	-1,848523	-15,781088	11,496828	-0,63077	-0,262796	0,372293	20,235322	-38,496589	-0,671574	-0,63077	-0,262796	0,372293	20,235322	-38,496589	-0,671574
02:33,8	0,505025	3,275984	-0,049984	-0,093001	-1,478046	-0,160016	-0,624883	-0,265416	0,370748	-0,490265	10,742878	-0,667013	-0,059155	-2,31497	-0,806318	-1,863025	-15,762367	11,495086	-0,624883	-0,265416	0,370748	20,344924	-38,310455	-0,667013	-0,624883	-0,265416	0,370748	20,344924	-38,310455	-0,667013
02:33,8	0,505025	3,275984	-0,049984	-0,093001	-1,478046	-0,160016	-0,625101	-0,264569	0,366849	-0,455142	10,776146	-0,668754	-0,059137	-2,312634	-0,804372	-1,840746	-15,794883	11,497826	-0,625101	-0,264569	0,366849	20,313495	-38,294319	-0,668754	-0,625101	-0,264569	0,366849	20,313495	-38,294319	-0,668754
02:33,9	0,505025	3,275984	-0,049984	-0,093001	-1,478046	-0,160016	-0,627132	-0,263416	0,368795	-0,378185	10,846203	-0,666014	-0,060315	-2,315573	-0,805944	-1,865759	-15,744097	11,475802	-0,627132	-0,263416	0,368795	20,29997	-38,383691	-0,666014	-0,627132	-0,263416	0,368795	20,29997	-38,383691	-0,666014
02:33,9	0,505025	3,275984	-0,049984	-0,093001	-1,478046	-0,160016	-0,623999	-0,263865	0,367223	-0,433028	10,730319	-0,688039	-0,05855	-2,312087	-0,805144	-1,84414	-15,774855	11,508846	-0,623999	-0,263865	0,367223	20,280404	-38,2536	-0,688039	-0,623999	-0,263865	0,367223	20,280404	-38,2536	-0,688039
02:34,0	0,505025	3,275984	-0,049984	-0,093001	-1,478046	-0,160016	-0,6279	-0,263652	0,368022	-0,406081	10,899069	-0,654994	-0,061467	-2,314181	-0,805575	-1,859396	-15,725944	11,45672	-0,6279	-0,263652	0,368022	20,290565	-38,391077	-0,654994	-0,6279	-0,263652	0,368022	20,290565	-38,391077	-0,654994
02:34,0	0,505025	3,275984	-0,049984	-0,093001	-1,478046	-0,160016	-0,624628	-0,262172	0,367592	-0,363867	10,76658	-0,707121	-0,059189	-2,314869	-0,808655	-1,87403	-15,762429	11,496628	-0,624628	-0,262172	0,367592	20,216623	-38,266694	-0,707121	-0,624628	-0,262172	0,367592	20,216623	-38,266694	-0,707121
02:34,0	0,505025	3,275984	-0,049984	-0,093001	-1,478046	-0,160016	-0,625172	-0,264489	0,364512	-0,445423	10,789302	-0,667212	-0,057392	-2,314563	-0,806333	-1,866855	-15,760616	11,476176	-0,625172	-0,264489	0,364512	20,316929	-38,286682	-0,667212	-0,625172	-0,264489	0,364512	20,316929	-38,286682	-0,667212
02:34,1	0,505025	3,275984	-0,049984	-0,093001	-1,478046	-0,160016	-0,626335	-0,265892	0,366833	-0,523568	10,844484	-0,687665	-0,059742	-2,312832	-0,807866	-1,841848	-15,792313	11,504757	-0,626335	-0,265892	0,366833	20,348967	-38,322815	-0,687665	-0,626335	-0,265892	0,366833	20,348967	-38,322815	-0,687665
02:34,2	0,505025	3,275984	-0,049984	-0,093001	-1,478046	-0,160016	-0,626659	-0,262991	0,365301	-0,357772	10,823822	-0,659083	-0,058578	-2,313411	-0,807494	-1,855835	-15,784606	11,485656	-0,626659	-0,262991	0,365301	20,287039	-38,368904	-0,659083	-0,626659	-0,262991	0,365301	20,287039	-38,368904	-0,659083
02:34,2	0,505025	3,275984	-0,049984	-0,093001	-1,478046	-0,160016	-0,626739	-0,264289	0,365673	-0,424922	10,843971	-0,678184	-0,061927	-2,312995	-0,849561	-2,015642	-15,636288	11,478369	-0,626739	-0,264289	0,365673	20,321742	-38,355069	-0,678184	-0,626739	-0,264289	0,365673	20,321742	-38,355069	-0,678184
02:34,3	0,505025	3,275984	-0,049984	-0,093001	-1,478046	-0,160016	-0,625425	-0,26118	0,323606	-0,311816	10,98818	-0,685471	-0,100781	-2,383923	-4,532358	-5,400912	-13,760951	11,476117	-0,625425	-0,26118	0,323606	20,19082	-38,107683	-0,685471	-0,625425	-0,26118	0,323606	20,19082	-38,107683	-0,685471
02:34,3	0,505025	3,275984	-0,049984	-0,093001	-1,478046	-0,160016	-0,544573	-0,262996	-3,359191	-0,3377	10,653268	-0,687723	-0,036594	-2,240539	-8,593874	1,925568	-16,80888	11,457045	-0,544573	-0,262996	-3,359191	20,307489	-32,095704	-0,687723	-0,544573	-0,262996	-3,359191	20,307489	-32,095704	-0,687723
02:34,4	0,505025	3,275984	-0,049984	-0,093001	-1,478046	-0,160016	-0,70084	-0,246892	-7,420707	-0,523931	10,910287	-0,706795	-0,007583	-2,195613	-8,189579	3,249675	-17,573083	11,412348	-0,70084	-0,246892	-7,420707	18,857065	-44,105667	-0,706795	-0,70084	-0,246892	-7,420707	18,857065	-44,105667	-0,706795
02:34,4	0,505025	3,275984	-0,049984	-0,093001	-1,478046	-0,160016	-0,754253	-0,249552	-7,016412	-0,662526	12,15893	-0,751493	0,060607	-2,061037	-3,611526	8,915564	-20,324325	11,433659	-0,754253	-0,249552	-7,016412	18,927342	-47,049913	-0,751493	-0,754253	-0,249552	-7,016412	18,927342	-47,049913	-0,751493
02:34,5	0,505011	3,275932	-0,049979	-0,093022	-1,578029	-0,160015	-0,904894	-0,241319	-2,438359	-0,684703	13,70986	-0,730182	0,039882	-2,226058	-0,597656	0,357709	-19,364694	11,376492	-0,904894	-0,241319	-2,438359	18,258864	-57,324331	-0,730182	-0,904894	-0,241319	-2,438359	18,258864	-57,324331	-0,730182
02:34,5	0,505011	3,275932	-0,049979	-0,093022	-1,578029	-0,160015	-0,751619	-0,305882	0,575511	-0,594074	13,630697	-0,787348	0,04823	-2,227655	-0,650487	0,395598	-19,846754	11,369788	-0,751619	-0,305882	0,575511	23,417625	-45,371414	-0,787348	-0,751619	-0,305882	0,575511	23,417625	-45,371414	-0,787348
02:34,6	0,505011	3,275932	-0,049979	-0,093022	-1,578029	-0,160015	-0,754411	-0,313909	0,52268	-0,612973	13,502004	-0,794052	0,046795	-2,234231	-0,6703	0,331089	-19,938872	11,388023	-0,754411	-0,313909	0,52268	24,028885	-45,719228	-0,794052	-0,754411	-0,313909	0,52268	24,028885	-45,719228	-0,794052
02:34,6	0,505011	3,275932	-0,049979	-0,093022	-1,578029	-0,160015	-0,747998	-0,315954	0,502866	-0,607304	13,178374	-0,775817	0,047942	-2,225881	-0,687417	0,3855	-19,980794	11,383438	-0,747998	-0,315954	0,502866	24,19512	-45,539495	-0,775817	-0,747998	-0,315954	0,502866	24,19512	-45,539495	-0,775817
02:34,7	0,505011	3,275932	-0,049979	-0,093022	-1,578029	-0,160015	-0,755802	-0,312773	0,48575	-0,43275	13,516102	-0,780403	0,046649	-2,230416	-0,695194	0,341903	-20,001394	11,382217	-0,755802	-0,312773	0,48575	24,119902	-45,814386	-0,780403	-0,755802	-0,312773	0,48575	24,119902	-45,814386	-0,780403
02:34,7	0,505011	3,275932	-0,049979	-0,093022	-1,578029	-0,160015	-0,751228	-0,31392	0,477973	-0,452797	13,305707	-0,781623	0,048315	-2,229496	-0,702207	0,32904	-20,058221	11,370685	-0,751228	-0,31392	0,477973	24,189957	-45,665716	-0,781623	-0,751228	-0,31392	0,477973	24,189957	-45,665716	-0,781623
02:34,8	0,505011	3,275932	-0,049979	-0,093022	-1,578029	-0,160015	-0,752858	-0,314903	0,47096	-0,44824	13,373198	-0,793155	0,049388	-2,229998	-0,706486	0,2925	-20,070042	11,383087	-0,752858	-0,314903	0,47096	24,271638	-45,726188	-0,793155	-0,752858	-0,314903	0,47096	24,271638	-45,726188	-0,793155
02:34,8	0,505011	3,275932	-0,049979	-0,093022	-1,578029	-0,160015	-0,75296	-0,316083	0,466681	-0,481103	13,404237	-0,780753	0,047499	-2,229534	-0,713905	0,254749	-20,085054	11,367871	-0,75296	-0,316083	0,466681	24,331421	-45,703157	-0,780753	-0,75296	-0,316083	0,466681	24,331421	-45,703157	-0,780753
02:34,9	0,505011	3,275932	-0,049979	-0,093022	-1,578029	-0,160015	-0,752418	-0,314216	0,459262	-0,352126	13,401197	-0,79597	0,049221	-2,229543	-0,71664	0,231735	-20,067109	11,360952	-0,752418	-0,314216	0,459262	24,313813	-45,663585	-0,79597	-0,752418	-0,314216	0,459262	24,313813	-45,663585	-0,79597
02:34,9	0,505011	3,275932	-0,049979	-0,093022	-1,578029	-0,160015	-0,753271	-0,315712	0,456527	-0,433956	13,474459	-0,802888	0,048622	-2,231153	-0,723214	0,246797	-20,090462	11,387933	-0,753271	-0,315712	0,456527	24,349425	-45,657288	-0,802888	-0,753271	-0,315712	0,456527	24,349425	-45,657288	-0,802888
02:35,0	0,505011	3,275932	-0,049979	-0,093022	-1,578029	-0,160015	-0,751577	-0,315998	0,449953	-0,436119	13,361662	-0,775907	0,046159	-2,231017	-0,725184	0,196296	-20,076688	11,389686	-0,751577	-0,315998	0,449953	24,369689	-45,637122	-0,775907	-0,751577	-0,315998	0,449953	24,369689	-45,637122	-0,775907
02:35,0	0,505011	3,275932	-0,049979	-0,093022	-1,578029	-0,160015	-0,750463	-0,313796	0,447983	-0,308312	13,354384	-0,774154	0,046199	-2,230951	-0,725165	0,213496	-20,066945	11,404362	-0,750463	-0,313796	0,447983	24,324668	-45,556994	-0,774154	-0,750463	-0,313796	0,447983	24,324668	-45,556994	-0,774154
02:35,1	0,505011	3,275932	-0,049979	-0,093022	-1,578029	-0,160015	-0,75054	-0,313798	0,448002	-0,325441	13,348362	-0,759478	0,047335	-2,234684	-0,732171	0,196168	-20,072241	11,379205	-0,75054	-0,313798	0,448002	24,307677	-45,569058	-0,759478	-0,75054	-0,313798	0,448002	24,307677	-45,569058	-0,759478
02:35,1	0,505011	3,275932	-0,049979	-0,093022	-1,578029	-0,160015	-0,747875	-0,316648	0,440996	-0,460422	13,222119	-0,784635	0,049051	-2,231685	-0,732598	0,181579	-20,08363	11,350921	-0,747875	-0,316648	0,440996	24,396468	-45,486066	-0,784635	-0,747875	-0,316648	0,440996	24,396468	-45,486066	-0,784635
02:35,2	0,505011	3,275932	-0,049979	-0,093022	-1,578029	-0,160015	-0,751331	-0,316635	0,440568	-0,442554	13,40877	-0,812919	0,05078	-2,233924	-0,732981	0,159932	-20,084935	11,356146	-0,751331	-0,316635	0,440568	24,413263	-45,57071	-0,812919	-0,751331	-0,316635	0,440568	24,413263	-45,57071	-0,812919
02:35,2	0,505011	3,275932	-0,049979	-0,093022	-1,578029	-0,160015	-0,750257	-0,319252	0,440186	-0,566718	13,370993	-0,807694	0,048358	-2,234036	-0,737652	0,148093	-20,113398	11,357764	-0,750257	-0,319252	0,440186	24,494585	-45,524142	-0,807694	-0,750257	-0,319252	0,440186	24,494585	-45,524142	-0,807694
02:35,3	0,505011	3,275932	-0,049979	-0,093022	-1,578029	-0,160015	-0,748948	-0,317211	0,435514	-0,429981	13,298996	-0,806077	0,047721	-2,234022	-0,740722	0,130641	-20,088023	11,423502	-0,748948	-0,317211	0,435514	24,47105	-45,493457	-0,806077	-0,748948	-0,317211	0,435514	24,47105	-45,493457	-0,806077
02:35,3	0,505011	3,275932	-0,049979	-0,093022	-1,578029	-0,160015	-0,748642	-0,316652	0,432445	-0,414172	13,310855	-0,740338	0,048873	-2,238238	-0,74072	0,117298	-20,122278	11,407579	-0,748642	-0,316652	0,432445	24,442992	-45,457532	-0,740338	-0,748642	-0,316652	0,432445	24,442992	-45,457532	-0,740338
02:35,4	0,505011	3,275932	-0,049979	-0,093022	-1,578029	-0,160015	-0,745567	-0,319757	0,432447	-0,539311	13,145394	-0,756261	0,045356	-2,236193	-0,743082	0,126627	-20,106655	11,380046	-0,745567	-0,319757	0,432447	24,56162	-45,381621	-0,756261	-0,745567	-0,319757	0,432447	24,56162	-45,381621	-0,756261
02:35,4	0,505011	3,275932	-0,049979	-0,093022	-1,578029	-0,160015	-0,745579	-0,315689	0,430084	-0,345968	13,145756	-0,783794	0,046493	-2,23538	-0,743877	0,107558	-20,099039	11,371596	-0,745579	-0,315689	0,430084	24,435623	-45,382211	-0,783794	-0,745579	-0,315689	0,430084	24,435623	-45,382211	-0,783794
02:35,5	0,505011	3,275932	-0,049979	-0,093022	-1,578029	-0,160015	-0,746852	-0,316267	0,42929	-0,373104	13,232283	-0,792244	0,044171	-2,234033	-0,745047	0,125017	-20,088594	11,367417	-0,746852	-0,316267	0,42929	24,453888	-45,395627	-0,792244	-0,746852	-0,316267	0,42929	24,453888	-45,395627	-0,792244
02:35,5	0,505011	3,275932	-0,049979	-0,093022	-1,578029	-0,160015	-0,746858	-0,313583	0,428119	-0,251267	13,22266	-0,796423	0,04765	-2,23456	-0,747359	0,111029	-20,104429	11,393209	-0,746858	-0,313583	0,428119	24,364965	-45,405664	-0,796423	-0,746858	-0,313583	0,428119	24,364965	-45,405664	-0,796423
02:35,6	0,505011	3,275932	-0,049979	-0,093022	-1,578029	-0,160015	-0,74814	-0,31686	0,425808	-0,400969	13,293561	-0,770631	0,046473	-2,233894	-0,746984	0,108444	-20,095945	11,383484	-0,74814	-0,31686	0,425808	24,472516	-45,435461	-0,770631	-0,74814	-0,31686	0,425808	24,472516	-45,435461	-0,770631
02:35,6	0,505011	3,275932	-0,049979	-0,093022	-1,578029	-0,160015	-0,748129	-0,315507	0,426183	-0,336693	13,299449	-0,780356	0,047576	-2,238047	-0,748533	0,078267	-20,133455	11,38311	-0,748129	-0,315507	0,426183	24,430618	-45,428679	-0,780356	-0,748129	-0,315507	0,426183	24,430618	-45,428679	-0,780356
02:35,7	0,505011	3,275932	-0,049979	-0,093022	-1,578029	-0,160015	-0,745084	-0,318538	0,424634	-0,446747	13,148479	-0,78073	0,048768	-2,235153	-0,750876	0,091237	-20,119524	11,375793	-0,745084	-0,318538	0,424634	24,558521	-45,340603	-0,78073	-0,745084	-0,318538	0,424634	24,558521	-45,340603	-0,78073
02:35,7	0,505011	3,275932	-0,049979	-0,093022	-1,578029	-0,160015	-0,748186	-0,318124	0,422291	-0,443761	13,305516	-0,788047	0,046402	-2,236228	-0,752432	0,07476	-20,082975	11,382357	-0,748186	-0,318124	0,422291	24,528996	-45,427072	-0,788047	-0,748186	-0,318124	0,422291	24,528996	-45,427072	-0,788047
02:35,8	0,505011	3,275932	-0,049979	-0,093022	-1,578029	-0,160015	-0,746072	-0,316613	0,420735	-0,388567	13,228133	-0,781483	0,043475	-2,235353	-0,753963	0,095752	-20,092521	11,411462	-0,746072	-0,316613	0,420735	24,465522	-45,338509	-0,781483	-0,746072	-0,316613	0,420735	24,465522	-45,338509	-0,781483
02:35,8	0,505011	3,275932	-0,049979	-0,093022	-1,578029	-0,160015	-0,745367	-0,31364	0,419204	-0,236239	13,168512	-0,752378	0,046932	-2,236123	-0,75631	0,075311	-20,137601	11,392759	-0,745367	-0,31364	0,419204	24,384529	-45,342773	-0,752378	-0,745367	-0,31364	0,419204	24,384529	-45,342773	-0,752378
02:35,9	0,505011	3,275932	-0,049979	-0,093022	-1,578029	-0,160015	-0,746428	-0,317019	0,416856	-0,36265	13,218874	-0,771081	0,045806	-2,23725	-0,755923	0,081373	-20,09983	11,383619	-0,746428	-0,317019	0,416856	24,523315	-45,375742	-0,771081	-0,746428	-0,317019	0,416856	24,523315	-45,375742	-0,771081
02:35,9	0,505011	3,275932	-0,049979	-0,093022	-1,578029	-0,160015	-0,744889	-0,316607	0,417244	-0,376982	13,152447	-0,780222	0,048097	-2,2372	-0,755544	0,053232	-20,107134	11,383847	-0,744889	-0,316607	0,417244	24,476663	-45,321304	-0,780222	-0,744889	-0,316607	0,417244	24,476663	-45,321304	-0,780222
02:36,0	0,505011	3,275932	-0,049979	-0,093022	-1,578029	-0,160015	-0,746078	-0,318567	0,417623	-0,458495	13,235011	-0,779993	0,045081	-2,239045	-0,757488	0,027921	-20,129521	11,393468	-0,746078	-0,318567	0,417623	24,548993	-45,332103	-0,779993	-0,746078	-0,318567	0,417623	24,548993	-45,332103	-0,779993
02:36,0	0,505011	3,275932	-0,049979	-0,093022	-1,578029	-0,160015	-0,742971	-0,316877	0,415679	-0,338583	13,084205	-0,770372	0,044514	-2,237774	-0,760233	0,033513	-20,101126	11,36701	-0,742971	-0,316877	0,415679	24,536258	-45,239058	-0,770372	-0,742971	-0,316877	0,415679	24,536258	-45,239058	-0,770372
02:36,1	0,505011	3,275932	-0,049979	-0,093022	-1,578029	-0,160015	-0,743789	-0,31575	0,412934	-0,307363	13,136069	-0,79683	0,043359	-2,23701	-0,761406	0,042584	-20,086206	11,358332	-0,743789	-0,31575	0,412934	24,479003	-45,251366	-0,79683	-0,743789	-0,31575	0,412934	24,479003	-45,251366	-0,79683
02:36,1	0,505011	3,275932	-0,049979	-0,093022	-1,578029	-0,160015	-0,743873	-0,314368	0,411761	-0,252986	13,140031	-0,805508	0,04622	-2,239334	-0,760618	0,003611	-20,102458	11,377263	-0,743873	-0,314368	0,411761	24,424939	-45,253983	-0,805508	-0,743873	-0,314368	0,411761	24,424939	-45,253983	-0,805508
02:36,2	0,505011	3,275932	-0,049979	-0,093022	-1,578029	-0,160015	-0,743291	-0,318008	0,412549	-0,408682	13,13543	-0,786577	0,045142	-2,238535	-0,762529	0,052369	-20,084286	11,397819	-0,743291	-0,318008	0,412549	24,554949	-45,212953	-0,786577	-0,743291	-0,318008	0,412549	24,554949	-45,212953	-0,786577
02:36,2	0,505011	3,275932	-0,049979	-0,093022	-1,578029	-0,160015	-0,743444	-0,316675	0,410638	-0,379497	13,110218	-0,766021	0,043303	-2,237465	-0,76334	0,017572	-20,073207	11,384331	-0,743444	-0,316675	0,410638	24,479515	-45,250132	-0,766021	-0,743444	-0,316675	0,410638	24,479515	-45,250132	-0,766021
02:36,3	0,505011	3,275932	-0,049979	-0,093022	-1,578029	-0,160015	-0,743452	-0,314547	0,409827	-0,261026	13,14629	-0,779509	0,042087	-2,239644	-0,762177	-0,003511	-20,087221	11,382857	-0,743452	-0,314547	0,409827	24,430921	-45,214661	-0,779509	-0,743452	-0,314547	0,409827	24,430921	-45,214661	-0,779509
02:36,3	0,505011	3,275932	-0,049979	-0,093022	-1,578029	-0,160015	-0,740956	-0,314583	0,41099	-0,240235	13,027771	-0,780983	0,043863	-2,237779	-0,76334	0,004777	-20,075817	11,389274	-0,740956	-0,314583	0,41099	24,454561	-45,137277	-0,780983	-0,740956	-0,314583	0,41099	24,454561	-45,137277	-0,780983
02:36,4	0,505011	3,275932	-0,049979	-0,093022	-1,578029	-0,160015	-0,744062	-0,319576	0,409045	-0,488469	13,181911	-0,793731	0,047963	-2,239451	-0,764122	-0,002829	-20,100751	11,37011	-0,744062	-0,319576	0,409045	24,598239	-45,226932	-0,793731	-0,744062	-0,319576	0,409045	24,598239	-45,226932	-0,793731
02:36,4	0,505011	3,275932	-0,049979	-0,093022	-1,578029	-0,160015	-0,744062	-0,319576	0,409045	-0,488469	13,181911	-0,793731	0,046146	-2,238521	-0,776155	-0,005076	-20,076934	11,402267	-0,744062	-0,319576	0,409045	24,598239	-45,226932	-0,793731	-0,744062	-0,319576	0,409045	24,598239	-45,226932	-0,793731
02:36,5	0,505011	3,275932	-0,049979	-0,093022	-1,578029	-0,160015	-0,743958	-0,317537	0,397011	-0,401961	13,190374	-0,761573	0,013357	-2,311876	-4,866785	-3,494192	-18,615998	11,33626	-0,743958	-0,317537	0,397011	24,524711	-45,210331	-0,761573	-0,743958	-0,317537	0,397011	24,524711	-45,210331	-0,761573
02:36,5	0,505011	3,275932	-0,049979	-0,093022	-1,578029	-0,160015	-0,664037	-0,325818	-3,693619	-0,353225	12,786593	-0,82758	0,072806	-2,162021	-8,620022	3,990327	-21,438878	11,309754	-0,664037	-0,325818	-3,693619	25,223511	-39,340285	-0,82758	-0,664037	-0,325818	-3,693619	25,223511	-39,340285	-0,82758
02:36,6	0,505011	3,275932	-0,049979	-0,093022	-1,578029	-0,160015	-0,823539	-0,302376	-7,446856	-0,431779	13,187476	-0,854086	0,111463	-2,126637	-8,262277	4,533626	-22,632484	11,278213	-0,823539	-0,302376	-7,446856	23,304703	-51,460308	-0,854086	-0,823539	-0,302376	-7,446856	23,304703	-51,460308	-0,854086
02:36,6	0,505011	3,275932	-0,049979	-0,093022	-1,578029	-0,160015	-0,873511	-0,318162	-7,08911	-0,490614	14,718724	-0,885627	0,182336	-1,978872	-3,619441	10,864809	-25,530982	11,304266	-0,873511	-0,318162	-7,08911	24,48508	-53,85189	-0,885627	-0,873511	-0,318162	-7,08911	24,48508	-53,85189	-0,885627
02:36,7	0,50498	3,275948	-0,049963	-0,093003	-1,678029	-0,159999	-1,036916	-0,305656	-2,446274	-0,495746	16,283553	-0,859574	0,140388	-2,139795	-0,598818	2,716629	-23,411264	11,258345	-1,036916	-0,305656	-2,446274	23,498262	-65,114323	-0,859574	-1,036916	-0,305656	-2,446274	23,498262	-65,114323	-0,859574
02:36,7	0,50498	3,275948	-0,049963	-0,093003	-1,678029	-0,159999	-0,876578	-0,34979	0,574349	-0,552355	16,062375	-0,905495	0,145539	-2,13986	-0,654809	2,659586	-23,925639	11,258025	-0,876578	-0,34979	0,574349	26,906176	-52,748985	-0,905495	-0,876578	-0,34979	0,574349	26,906176	-52,748985	-0,905495
02:36,8	0,50498	3,275948	-0,049963	-0,093003	-1,678029	-0,159999	-0,879098	-0,354284	0,518358	-0,312032	15,985621	-0,905816	0,149321	-2,147192	-0,675065	2,546229	-24,015628	11,219747	-0,879098	-0,354284	0,518358	27,499237	-53,023548	-0,905816	-0,879098	-0,354284	0,518358	27,499237	-53,023548	-0,905816
02:36,8	0,50498	3,275948	-0,049963	-0,093003	-1,678029	-0,159999	-0,874639	-0,361224	0,498101	-0,53834	15,806937	-0,944093	0,149073	-2,14518	-0,68984	2,498329	-24,100383	11,255841	-0,874639	-0,361224	0,498101	27,817778	-52,852214	-0,944093	-0,874639	-0,361224	0,498101	27,817778	-52,852214	-0,944093
02:36,9	0,50498	3,275948	-0,049963	-0,093003	-1,678029	-0,159999	-0,876257	-0,360004	0,483327	-0,377531	15,890167	-0,907999	0,14599	-2,147959	-0,699956	2,451282	-24,113208	11,261125	-0,876257	-0,360004	0,483327	27,882788	-52,895981	-0,907999	-0,876257	-0,360004	0,483327	27,882788	-52,895981	-0,907999
02:36,9	0,50498	3,275948	-0,049963	-0,093003	-1,678029	-0,159999	-0,872309	-0,358723	0,47321	-0,276298	15,719215	-0,902716	0,149414	-2,148814	-0,70658	2,407194	-24,106475	11,256598	-0,872309	-0,358723	0,47321	27,883476	-52,757033	-0,902716	-0,872309	-0,358723	0,47321	27,883476	-52,757033	-0,902716
02:37,0	0,50498	3,275948	-0,049963	-0,093003	-1,678029	-0,159999	-0,873281	-0,362116	0,466587	-0,436502	15,811302	-0,907242	0,149281	-2,150503	-0,715941	2,359452	-24,11638	11,233124	-0,873281	-0,362116	0,466587	27,989594	-52,741242	-0,907242	-0,873281	-0,362116	0,466587	27,989594	-52,741242	-0,907242
02:37,0	0,50498	3,275948	-0,049963	-0,093003	-1,678029	-0,159999	-0,871752	-0,362846	0,457225	-0,442004	15,768186	-0,930716	0,148619	-2,147374	-0,720989	2,350763	-24,126968	11,265366	-0,871752	-0,362846	0,457225	28,041383	-52,66433	-0,930716	-0,871752	-0,362846	0,457225	28,041383	-52,66433	-0,930716
02:37,1	0,50498	3,275948	-0,049963	-0,093003	-1,678029	-0,159999	-0,87413	-0,360707	0,452178	-0,317298	15,8941	-0,898474	0,145023	-2,154024	-0,726048	2,314728	-24,133595	11,247614	-0,87413	-0,360707	0,452178	27,998232	-52,725129	-0,898474	-0,87413	-0,360707	0,452178	27,998232	-52,725129	-0,898474
02:37,1	0,50498	3,275948	-0,049963	-0,093003	-1,678029	-0,159999	-0,866574	-0,360919	0,447119	-0,304536	15,529048	-0,916226	0,146681	-2,150308	-0,726087	2,274996	-24,141727	11,238933	-0,866574	-0,360919	0,447119	28,027591	-52,496983	-0,916226	-0,866574	-0,360919	0,447119	28,027591	-52,496983	-0,916226
02:37,2	0,50498	3,275948	-0,049963	-0,093003	-1,678029	-0,159999	-0,87062	-0,360496	0,44708	-0,255656	15,769796	-0,924907	0,143669	-2,155201	-0,731137	2,241175	-24,141334	11,24112	-0,87062	-0,360496	0,44708	28,043304	-52,573867	-0,924907	-0,87062	-0,360496	0,44708	28,043304	-52,573867	-0,924907
02:37,2	0,50498	3,275948	-0,049963	-0,093003	-1,678029	-0,159999	-0,864877	-0,360335	0,44203	-0,230703	15,500637	-0,922721	0,146528	-2,154736	-0,736199	2,22041	-24,167672	11,239287	-0,864877	-0,360335	0,44203	28,055601	-52,392186	-0,922721	-0,864877	-0,360335	0,44203	28,055601	-52,392186	-0,922721
02:37,3	0,50498	3,275948	-0,049963	-0,093003	-1,678029	-0,159999	-0,866709	-0,362578	0,436968	-0,314127	15,60072	-0,924553	0,145905	-2,155075	-0,736978	2,207512	-24,171505	11,244458	-0,866709	-0,362578	0,436968	28,148223	-52,435923	-0,924553	-0,866709	-0,362578	0,436968	28,148223	-52,435923	-0,924553
02:37,3	0,50498	3,275948	-0,049963	-0,093003	-1,678029	-0,159999	-0,866104	-0,362209	0,436189	-0,285163	15,578512	-0,919382	0,144634	-2,154088	-0,742835	2,171998	-24,156699	11,239098	-0,866104	-0,362209	0,436189	28,148208	-52,410635	-0,919382	-0,866104	-0,362209	0,436189	28,148208	-52,410635	-0,919382
02:37,4	0,50498	3,275948	-0,049963	-0,093003	-1,678029	-0,159999	-0,866323	-0,360614	0,430332	-0,197298	15,628091	-0,924742	0,146979	-2,154595	-0,745929	2,175109	-24,16406	11,250733	-0,866323	-0,360614	0,430332	28,110881	-52,378297	-0,924742	-0,866323	-0,360614	0,430332	28,110881	-52,378297	-0,924742
02:37,4	0,50498	3,275948	-0,049963	-0,093003	-1,678029	-0,159999	-0,867057	-0,362898	0,427238	-0,311246	15,659842	-0,913107	0,14697	-2,156052	-0,74552	2,174189	-24,180152	11,269141	-0,867057	-0,362898	0,427238	28,176226	-52,404102	-0,913107	-0,867057	-0,362898	0,427238	28,176226	-52,404102	-0,913107
02:37,5	0,50498	3,275948	-0,049963	-0,093003	-1,678029	-0,159999	-0,86579	-0,363619	0,427647	-0,334337	15,58673	-0,894699	0,14691	-2,157808	-0,748635	2,143255	-24,167148	11,2715	-0,86579	-0,363619	0,427647	28,209726	-52,377786	-0,894699	-0,86579	-0,363619	0,427647	28,209726	-52,377786	-0,894699
02:37,5	0,50498	3,275948	-0,049963	-0,093003	-1,678029	-0,159999	-0,86424	-0,364445	0,424532	-0,373085	15,539396	-0,89234	0,145156	-2,156128	-0,749825	2,150953	-24,159391	11,248114	-0,86424	-0,364445	0,424532	28,23582	-52,303406	-0,89234	-0,86424	-0,364445	0,424532	28,23582	-52,303406	-0,89234
02:37,6	0,50498	3,275948	-0,049963	-0,093003	-1,678029	-0,159999	-0,864818	-0,362086	0,423342	-0,261008	15,566692	-0,915726	0,145628	-2,156486	-0,749854	2,098384	-24,171736	11,238615	-0,864818	-0,362086	0,423342	28,162753	-52,321525	-0,915726	-0,864818	-0,362086	0,423342	28,162753	-52,321525	-0,915726
02:37,6	0,50498	3,275948	-0,049963	-0,093003	-1,678029	-0,159999	-0,864744	-0,362674	0,423313	-0,254581	15,602193	-0,925225	0,144458	-2,157027	-0,753339	2,107044	-24,166501	11,250222	-0,864744	-0,362674	0,423313	28,215296	-52,280208	-0,925225	-0,864744	-0,362674	0,423313	28,215296	-52,280208	-0,925225
02:37,7	0,50498	3,275948	-0,049963	-0,093003	-1,678029	-0,159999	-0,86369	-0,361931	0,419828	-0,224823	15,542521	-0,913618	0,148608	-2,15443	-0,754141	2,118714	-24,152787	11,218216	-0,86369	-0,361931	0,419828	28,18675	-52,257169	-0,913618	-0,86369	-0,361931	0,419828	28,18675	-52,257169	-0,913618
02:37,7	0,50498	3,275948	-0,049963	-0,093003	-1,678029	-0,159999	-0,868014	-0,364226	0,419026	-0,361872	15,764105	-0,945624	0,146829	-2,160131	-0,755673	2,104029	-24,157532	11,227684	-0,868014	-0,364226	0,419026	28,229854	-52,374997	-0,945624	-0,868014	-0,364226	0,419026	28,229854	-52,374997	-0,945624
02:37,8	0,50498	3,275948	-0,049963	-0,093003	-1,678029	-0,159999	-0,862187	-0,365536	0,417494	-0,41856	15,471433	-0,936156	0,143906	-2,155745	-0,758397	2,129577	-24,14788	11,239224	-0,862187	-0,365536	0,417494	28,276032	-52,21023	-0,936156	-0,862187	-0,365536	0,417494	28,276032	-52,21023	-0,936156
02:37,8	0,50498	3,275948	-0,049963	-0,093003	-1,678029	-0,159999	-0,864525	-0,360812	0,41477	-0,19402	15,575701	-0,924616	0,146699	-2,159658	-0,757221	2,066569	-24,19969	11,261625	-0,864525	-0,360812	0,41477	28,1297	-52,289482	-0,924616	-0,864525	-0,360812	0,41477	28,1297	-52,289482	-0,924616
02:37,9	0,50498	3,275948	-0,049963	-0,093003	-1,678029	-0,159999	-0,862532	-0,365187	0,415945	-0,345157	15,500752	-0,902216	0,144815	-2,155948	-0,758794	2,092027	-24,199497	11,248015	-0,862532	-0,365187	0,415945	28,322015	-52,208019	-0,902216	-0,862532	-0,365187	0,415945	28,322015	-52,208019	-0,902216
02:37,9	0,50498	3,275948	-0,049963	-0,093003	-1,678029	-0,159999	-0,864803	-0,3617	0,414373	-0,176757	15,596893	-0,915825	0,144369	-2,156923	-0,761518	2,09029	-24,195926	11,239893	-0,864803	-0,3617	0,414373	28,216728	-52,290151	-0,915825	-0,864803	-0,3617	0,414373	28,216728	-52,290151	-0,915825
02:38,0	0,50498	3,275948	-0,049963	-0,093003	-1,678029	-0,159999	-0,863735	-0,361802	0,411649	-0,184242	15,544644	-0,923947	0,146693	-2,161168	-0,761494	2,053519	-24,157548	11,265483	-0,863735	-0,361802	0,411649	28,217185	-52,258557	-0,923947	-0,863735	-0,361802	0,411649	28,217185	-52,258557	-0,923947
02:38,0	0,50498	3,275948	-0,049963	-0,093003	-1,678029	-0,159999	-0,861221	-0,365937	0,411673	-0,414119	15,464943	-0,898357	0,1455	-2,154518	-0,766218	2,072563	-24,172316	11,215173	-0,861221	-0,365937	0,411673	28,311914	-52,140899	-0,898357	-0,861221	-0,365937	0,411673	28,311914	-52,140899	-0,898357
02:38,1	0,50498	3,275948	-0,049963	-0,093003	-1,678029	-0,159999	-0,866384	-0,361579	0,406948	-0,184245	15,709539	-0,948667	0,143151	-2,156393	-0,767359	2,069486	-24,151895	11,244939	-0,866384	-0,361579	0,406948	28,1997	-52,301594	-0,948667	-0,866384	-0,361579	0,406948	28,1997	-52,301594	-0,948667
02:38,1	0,50498	3,275948	-0,049963	-0,093003	-1,678029	-0,159999	-0,863585	-0,360482	0,405808	-0,143345	15,57688	-0,918901	0,147223	-2,162201	-0,763453	2,031833	-24,176413	11,251697	-0,863585	-0,360482	0,405808	28,154481	-52,214552	-0,918901	-0,863585	-0,360482	0,405808	28,154481	-52,214552	-0,918901
02:38,2	0,50498	3,275948	-0,049963	-0,093003	-1,678029	-0,159999	-0,860591	-0,366912	0,409714	-0,437666	15,441535	-0,912144	0,142403	-2,16097	-0,765055	1,986596	-24,178105	11,233051	-0,860591	-0,366912	0,409714	28,364947	-52,114859	-0,912144	-0,860591	-0,366912	0,409714	28,364947	-52,114859	-0,912144
02:38,2	0,50498	3,275948	-0,049963	-0,093003	-1,678029	-0,159999	-0,859248	-0,362123	0,408112	-0,16452	15,410022	-0,930789	0,14424	-2,158577	-0,765401	2,03132	-24,179643	11,272187	-0,859248	-0,362123	0,408112	28,262105	-52,040935	-0,930789	-0,859248	-0,362123	0,408112	28,262105	-52,040935	-0,930789
02:38,3	0,50498	3,275948	-0,049963	-0,093003	-1,678029	-0,159999	-0,862239	-0,362517	0,407766	-0,206037	15,526044	-0,891653	0,14539	-2,158805	-0,768139	2,036139	-24,227198	11,243374	-0,862239	-0,362517	0,407766	28,251515	-52,159694	-0,891653	-0,862239	-0,362517	0,407766	28,251515	-52,159694	-0,891653
02:38,3	0,50498	3,275948	-0,049963	-0,093003	-1,678029	-0,159999	-0,862616	-0,363627	0,405028	-0,22501	15,517699	-0,920466	0,145291	-2,159047	-0,770015	1,978023	-24,18668	11,237879	-0,862616	-0,363627	0,405028	28,319718	-52,197636	-0,920466	-0,862616	-0,363627	0,405028	28,319718	-52,197636	-0,920466
02:38,4	0,50498	3,275948	-0,049963	-0,093003	-1,678029	-0,159999	-0,862357	-0,363662	0,403152	-0,232881	15,574832	-0,925961	0,143002	-2,159241	-0,768157	2,005668	-24,187412	11,23965	-0,862357	-0,363662	0,403152	28,314624	-52,120189	-0,925961	-0,862357	-0,363662	0,403152	28,314624	-52,120189	-0,925961
02:38,4	0,50498	3,275948	-0,049963	-0,093003	-1,678029	-0,159999	-0,861044	-0,361777	0,40501	-0,148007	15,482266	-0,92419	0,144149	-2,158311	-0,76974	1,987054	-24,166873	11,217573	-0,861044	-0,361777	0,40501	28,251461	-52,10971	-0,92419	-0,861044	-0,361777	0,40501	28,251461	-52,10971	-0,92419
02:38,5	0,50498	3,275948	-0,049963	-0,093003	-1,678029	-0,159999	-0,862423	-0,362306	0,403427	-0,184005	15,580367	-0,946267	0,145339	-2,160276	-0,770905	1,989403	-24,172101	11,203469	-0,862423	-0,362306	0,403427	28,257005	-52,119866	-0,946267	-0,862423	-0,362306	0,403427	28,257005	-52,119866	-0,946267
02:38,5	0,50498	3,275948	-0,049963	-0,093003	-1,678029	-0,159999	-0,861317	-0,364318	0,402262	-0,285287	15,518171	-0,960371	0,146475	-2,162865	-0,772801	1,977342	-24,183683	11,257484	-0,861317	-0,364318	0,402262	28,313682	-52,095187	-0,960371	-0,861317	-0,364318	0,402262	28,313682	-52,095187	-0,960371
02:38,6	0,50498	3,275948	-0,049963	-0,093003	-1,678029	-0,159999	-0,859643	-0,366597	0,400366	-0,387718	15,435777	-0,906356	0,146505	-2,160137	-0,77046	1,989729	-24,164289	11,276345	-0,859643	-0,366597	0,400366	28,390127	-52,046172	-0,906356	-0,859643	-0,366597	0,400366	28,390127	-52,046172	-0,906356
02:38,6	0,50498	3,275948	-0,049963	-0,093003	-1,678029	-0,159999	-0,86202	-0,365259	0,402707	-0,341148	15,558385	-0,887495	0,143591	-2,158663	-0,772821	2,013671	-24,180489	11,23797	-0,86202	-0,365259	0,402707	28,33169	-52,110211	-0,887495	-0,86202	-0,365259	0,402707	28,33169	-52,110211	-0,887495
02:38,7	0,50498	3,275948	-0,049963	-0,093003	-1,678029	-0,159999	-0,86184	-0,361998	0,400346	-0,169506	15,520172	-0,92587	0,145821	-2,159266	-0,773221	1,959837	-24,194236	11,248312	-0,86184	-0,361998	0,400346	28,247326	-52,134265	-0,92587	-0,86184	-0,361998	0,400346	28,247326	-52,134265	-0,92587
02:38,7	0,50498	3,275948	-0,049963	-0,093003	-1,678029	-0,159999	-0,862432	-0,364231	0,399946	-0,246805	15,590704	-0,915528	0,142328	-2,159945	-0,774785	1,973783	-24,181669	11,229439	-0,862432	-0,364231	0,399946	28,345325	-52,110204	-0,915528	-0,862432	-0,364231	0,399946	28,345325	-52,110204	-0,915528
02:38,8	0,50498	3,275948	-0,049963	-0,093003	-1,678029	-0,159999	-0,860098	-0,361545	0,398381	-0,125011	15,463523	-0,934401	0,143499	-2,162475	-0,775559	1,962127	-24,17386	11,225261	-0,860098	-0,361545	0,398381	28,256301	-52,054139	-0,934401	-0,860098	-0,361545	0,398381	28,256301	-52,054139	-0,934401
02:38,8	0,50498	3,275948	-0,049963	-0,093003	-1,678029	-0,159999	-0,858492	-0,363825	0,397608	-0,244469	15,394057	-0,938579	0,144077	-2,159439	-0,777121	1,970234	-24,17996	11,226484	-0,858492	-0,363825	0,397608	28,315768	-51,997604	-0,938579	-0,858492	-0,363825	0,397608	28,315768	-51,997604	-0,938579
02:38,9	0,50498	3,275948	-0,049963	-0,093003	-1,678029	-0,159999	-0,861411	-0,362807	0,396045	-0,190326	15,535738	-0,937357	0,143991	-2,162794	-0,777113	1,926584	-24,18945	11,245491	-0,861411	-0,362807	0,396045	28,290031	-52,085011	-0,937357	-0,861411	-0,362807	0,396045	28,290031	-52,085011	-0,937357
02:38,9	0,50498	3,275948	-0,049963	-0,093003	-1,678029	-0,159999	-0,858462	-0,36441	0,396054	-0,243614	15,415466	-0,918349	0,142893	-2,162531	-0,779444	1,955879	-24,155089	11,233023	-0,858462	-0,36441	0,396054	28,362542	-51,973814	-0,918349	-0,858462	-0,36441	0,396054	28,362542	-51,973814	-0,918349
02:39,0	0,50498	3,275948	-0,049963	-0,093003	-1,678029	-0,159999	-0,858141	-0,363328	0,393723	-0,231775	15,390557	-0,930818	0,145156	-2,165523	-0,776731	1,914246	-24,201083	11,225429	-0,858141	-0,363328	0,393723	28,289474	-51,973484	-0,930818	-0,858141	-0,363328	0,393723	28,289474	-51,973484	-0,930818
02:39,0	0,50498	3,275948	-0,049963	-0,093003	-1,678029	-0,159999	-0,856681	-0,366784	0,396436	-0,350817	15,327709	-0,938411	0,145211	-2,163443	-0,778279	1,946285	-24,194768	11,226562	-0,856681	-0,366784	0,396436	28,441696	-51,921743	-0,938411	-0,856681	-0,366784	0,396436	28,441696	-51,921743	-0,938411
02:39,1	0,50498	3,275948	-0,049963	-0,093003	-1,678029	-0,159999	-0,85851	-0,365791	0,394887	-0,320694	15,398219	-0,937278	0,143979	-2,159168	-0,778639	1,931364	-24,163662	11,301029	-0,85851	-0,365791	0,394887	28,393905	-51,994796	-0,937278	-0,85851	-0,365791	0,394887	28,393905	-51,994796	-0,937278
02:39,1	0,50498	3,275948	-0,049963	-0,093003	-1,678029	-0,159999	-0,861596	-0,362587	0,394528	-0,173548	15,587186	-0,862811	0,143366	-2,158342	-0,780656	1,924136	-24,187205	11,214381	-0,861596	-0,362587	0,394528	28,289513	-52,04811	-0,862811	-0,861596	-0,362587	0,394528	28,289513	-52,04811	-0,862811
02:39,2	0,50498	3,275948	-0,049963	-0,093003	-1,678029	-0,159999	-0,862005	-0,361643	0,392511	-0,100485	15,602935	-0,94946	0,143369	-2,160712	-0,783749	1,918657	-24,164431	11,226388	-0,862005	-0,361643	0,392511	28,288514	-52,064456	-0,94946	-0,862005	-0,361643	0,392511	28,288514	-52,064456	-0,94946
02:39,2	0,50498	3,275948	-0,049963	-0,093003	-1,678029	-0,159999	-0,859954	-0,362831	0,389418	-0,179208	15,512441	-0,937453	0,147475	-2,162702	-0,780232	1,915544	-24,211892	11,232864	-0,859954	-0,362831	0,389418	28,302994	-51,993987	-0,937453	-0,859954	-0,362831	0,389418	28,302994	-51,993987	-0,937453
02:39,3	0,50498	3,275948	-0,049963	-0,093003	-1,678029	-0,159999	-0,860284	-0,367381	0,392934	-0,373171	15,508517	-0,930976	0,145745	-2,162969	-0,782176	1,931259	-24,200782	11,224213	-0,860284	-0,367381	0,392934	28,466239	-52,023742	-0,930976	-0,860284	-0,367381	0,392934	28,466239	-52,023742	-0,930976
02:39,3	0,50498	3,275948	-0,049963	-0,093003	-1,678029	-0,159999	-0,859188	-0,366017	0,39099	-0,319699	15,443482	-0,939628	0,143929	-2,164548	-0,782567	1,901306	-24,186263	11,234365	-0,859188	-0,366017	0,39099	28,412602	-52,002758	-0,939628	-0,859188	-0,366017	0,39099	28,412602	-52,002758	-0,939628
02:39,4	0,50498	3,275948	-0,049963	-0,093003	-1,678029	-0,159999	-0,856912	-0,365234	0,3906	-0,276586	15,358356	-0,929475	0,139807	-2,15948	-0,782945	1,912925	-24,161512	11,278914	-0,856912	-0,365234	0,3906	28,394258	-51,909257	-0,929475	-0,856912	-0,365234	0,3906	28,394258	-51,909257	-0,929475
02:39,4	0,50498	3,275948	-0,049963	-0,093003	-1,678029	-0,159999	-0,859241	-0,35913	0,390222	0,013582	15,481747	-0,884926	0,143868	-2,163796	-0,785695	1,88196	-24,19288	11,226666	-0,859241	-0,35913	0,390222	28,205256	-51,968648	-0,884926	-0,859241	-0,35913	0,390222	28,205256	-51,968648	-0,884926
02:39,5	0,50498	3,275948	-0,049963	-0,093003	-1,678029	-0,159999	-0,857533	-0,364805	0,387472	-0,238866	15,404058	-0,937174	0,144537	-2,163092	-0,782563	1,896198	-24,13058	11,251055	-0,857533	-0,364805	0,387472	28,398289	-51,91225	-0,937174	-0,857533	-0,364805	0,387472	28,398289	-51,91225	-0,937174
02:39,5	0,50498	3,275948	-0,049963	-0,093003	-1,678029	-0,159999	-0,858477	-0,365032	0,390604	-0,311745	15,472004	-0,912785	0,140899	-2,159813	-0,786072	1,871413	-24,144145	11,277094	-0,858477	-0,365032	0,390604	28,343234	-51,918466	-0,912785	-0,858477	-0,365032	0,390604	28,343234	-51,918466	-0,912785
02:39,6	0,50498	3,275948	-0,049963	-0,093003	-1,678029	-0,159999	-0,859498	-0,360242	0,387095	-0,038557	15,539737	-0,886746	0,14451	-2,162621	-0,783762	1,892918	-24,15989	11,212184	-0,859498	-0,360242	0,387095	28,240454	-51,93082	-0,886746	-0,859498	-0,360242	0,387095	28,240454	-51,93082	-0,886746
02:39,6	0,50498	3,275948	-0,049963	-0,093003	-1,678029	-0,159999	-0,858872	-0,364773	0,389405	-0,271286	15,480704	-0,951656	0,142633	-2,162906	-0,78724	1,857394	-24,171404	11,262381	-0,858872	-0,364773	0,389405	28,363409	-51,940735	-0,951656	-0,858872	-0,364773	0,389405	28,363409	-51,940735	-0,951656
02:39,7	0,50498	3,275948	-0,049963	-0,093003	-1,678029	-0,159999	-0,857686	-0,363289	0,385927	-0,166393	15,444063	-0,901459	0,140338	-2,159889	-0,785336	1,888589	-24,183753	11,212106	-0,857686	-0,363289	0,385927	28,351821	-51,884311	-0,901459	-0,857686	-0,363289	0,385927	28,351821	-51,884311	-0,901459
02:39,7	0,50498	3,275948	-0,049963	-0,093003	-1,678029	-0,159999	-0,859151	-0,359793	0,387831	0,010491	15,487053	-0,951734	0,143791	-2,162864	-0,78683	1,851809	-24,173386	11,291403	-0,859151	-0,359793	0,387831	28,254277	-51,956323	-0,951734	-0,859151	-0,359793	0,387831	28,254277	-51,956323	-0,951734
02:39,8	0,50498	3,275948	-0,049963	-0,093003	-1,678029	-0,159999	-0,858302	-0,364272	0,386337	-0,21298	15,479905	-0,872437	0,14324	-2,165993	-0,787235	1,860419	-24,183627	11,247068	-0,858302	-0,364272	0,386337	28,382369	-51,89677	-0,872437	-0,858302	-0,364272	0,386337	28,382369	-51,89677	-0,872437
02:39,8	0,50498	3,275948	-0,049963	-0,093003	-1,678029	-0,159999	-0,855316	-0,36536	0,385931	-0,264978	15,31208	-0,916773	0,143281	-2,162446	-0,786858	1,876435	-24,151398	11,243394	-0,855316	-0,36536	0,385931	28,415759	-51,830231	-0,916773	-0,855316	-0,36536	0,385931	28,415759	-51,830231	-0,916773
02:39,9	0,50498	3,275948	-0,049963	-0,093003	-1,678029	-0,159999	-0,858408	-0,363622	0,386309	-0,210517	15,47513	-0,920447	0,143772	-2,162301	-0,78763	1,848842	-24,189693	11,267252	-0,858408	-0,363622	0,386309	28,33378	-51,909936	-0,920447	-0,858408	-0,363622	0,386309	28,33378	-51,909936	-0,920447
02:39,9	0,50498	3,275948	-0,049963	-0,093003	-1,678029	-0,159999	-0,858779	-0,363974	0,385537	-0,181899	15,49917	-0,896588	0,139697	-2,166463	-0,791107	1,857985	-24,161324	11,273706	-0,858779	-0,363974	0,385537	28,390089	-51,915018	-0,896588	-0,858779	-0,363974	0,385537	28,390089	-51,915018	-0,896588
02:40,0	0,50498	3,275948	-0,049963	-0,093003	-1,678029	-0,159999	-0,853138	-0,362526	0,38206	-0,135715	15,212079	-0,890134	0,14271	-2,162956	-0,784531	1,880002	-24,158415	11,231852	-0,853138	-0,362526	0,38206	28,322564	-51,759252	-0,890134	-0,853138	-0,362526	0,38206	28,322564	-51,759252	-0,890134
02:40,0	0,50498	3,275948	-0,049963	-0,093003	-1,678029	-0,159999	-0,857681	-0,363382	0,388636	-0,193762	15,430705	-0,931988	0,143819	-2,164895	-0,787218	1,859601	-24,176552	11,276626	-0,857681	-0,363382	0,388636	28,331723	-51,897256	-0,931988	-0,857681	-0,363382	0,388636	28,331723	-51,897256	-0,931988
02:40,1	0,50498	3,275948	-0,049963	-0,093003	-1,678029	-0,159999	-0,856557	-0,365312	0,385949	-0,268193	15,380857	-0,887215	0,146728	-2,162591	-0,788793	1,858798	-24,202936	11,258211	-0,856557	-0,365312	0,385949	28,408765	-51,858871	-0,887215	-0,856557	-0,365312	0,385949	28,408765	-51,858871	-0,887215
02:40,1	0,50498	3,275948	-0,049963	-0,093003	-1,678029	-0,159999	-0,860007	-0,366679	0,384374	-0,316054	15,547748	-0,905629	0,142644	-2,167718	-0,789552	1,863857	-24,200395	11,257236	-0,860007	-0,366679	0,384374	28,468255	-51,962785	-0,905629	-0,860007	-0,366679	0,384374	28,468255	-51,962785	-0,905629
02:40,2	0,50498	3,275948	-0,049963	-0,093003	-1,678029	-0,159999	-0,853524	-0,365705	0,383615	-0,270146	15,207526	-0,906604	0,142128	-2,160277	-0,79038	1,891854	-24,136653	11,216902	-0,853524	-0,365705	0,383615	28,437719	-51,7941	-0,906604	-0,853524	-0,365705	0,383615	28,437719	-51,7941	-0,906604
02:40,2	0,50498	3,275948	-0,049963	-0,093003	-1,678029	-0,159999	-0,85971	-0,361538	0,382787	-0,122634	15,536827	-0,946938	0,142608	-2,165472	-0,791534	1,845604	-24,177908	11,230606	-0,85971	-0,361538	0,382787	28,258078	-51,950406	-0,946938	-0,85971	-0,361538	0,382787	28,258078	-51,950406	-0,946938
02:40,3	0,50498	3,275948	-0,049963	-0,093003	-1,678029	-0,159999	-0,855451	-0,364551	0,381633	-0,220477	15,334781	-0,933234	0,143296	-2,165604	-0,791863	1,890011	-24,154545	11,279649	-0,855451	-0,364551	0,381633	28,396786	-51,818115	-0,933234	-0,855451	-0,364551	0,381633	28,396786	-51,818115	-0,933234
02:40,3	0,50498	3,275948	-0,049963	-0,093003	-1,678029	-0,159999	-0,855681	-0,365213	0,381303	-0,297342	15,319954	-0,884191	0,142623	-2,164016	-0,790342	1,852066	-24,158439	11,269418	-0,855681	-0,365213	0,381303	28,371896	-51,850979	-0,884191	-0,855681	-0,365213	0,381303	28,371896	-51,850979	-0,884191
02:40,4	0,50498	3,275948	-0,049963	-0,093003	-1,678029	-0,159999	-0,85672	-0,363836	0,382825	-0,20337	15,404912	-0,894423	0,143822	-2,165818	-0,7942	1,866211	-24,157217	11,286134	-0,85672	-0,363836	0,382825	28,357736	-51,847607	-0,894423	-0,85672	-0,363836	0,382825	28,357736	-51,847607	-0,894423
02:40,4	0,50498	3,275948	-0,049963	-0,093003	-1,678029	-0,159999	-0,855759	-0,365776	0,378967	-0,312373	15,343285	-0,877706	0,142554	-2,164768	-0,788816	1,814806	-24,164859	11,249163	-0,855759	-0,365776	0,378967	28,401013	-51,833771	-0,877706	-0,855759	-0,365776	0,378967	28,401013	-51,833771	-0,877706
02:40,5	0,50498	3,275948	-0,049963	-0,093003	-1,678029	-0,159999	-0,856034	-0,364153	0,384351	-0,195658	15,398283	-0,914678	0,141999	-2,16375	-0,79073	1,841973	-24,168775	11,279048	-0,856034	-0,364153	0,384351	28,390324	-51,800362	-0,914678	-0,856034	-0,364153	0,384351	28,390324	-51,800362	-0,914678
02:40,5	0,50498	3,275948	-0,049963	-0,093003	-1,678029	-0,159999	-0,856638	-0,363162	0,382437	-0,154361	15,404218	-0,884792	0,146719	-2,16484	-0,789975	1,831233	-24,15421	11,241059	-0,856638	-0,363162	0,382437	28,353893	-51,841859	-0,884792	-0,856638	-0,363162	0,382437	28,353893	-51,841859	-0,884792
02:40,6	0,50498	3,275948	-0,049963	-0,093003	-1,678029	-0,159999	-0,858054	-0,367795	0,383192	-0,402494	15,494448	-0,922782	0,143746	-2,163454	-0,791922	1,837743	-24,186531	11,245678	-0,858054	-0,367795	0,383192	28,46941	-51,862807	-0,922782	-0,858054	-0,367795	0,383192	28,46941	-51,862807	-0,922782
02:40,6	0,50498	3,275948	-0,049963	-0,093003	-1,678029	-0,159999	-0,857768	-0,364527	0,381245	-0,207838	15,457771	-0,918162	0,139623	-2,165088	-0,790743	1,824588	-24,158142	11,269276	-0,857768	-0,364527	0,381245	28,407552	-51,877024	-0,918162	-0,857768	-0,364527	0,381245	28,407552	-51,877024	-0,918162
02:40,7	0,50498	3,275948	-0,049963	-0,093003	-1,678029	-0,159999	-0,854291	-0,361774	0,382424	-0,08269	15,302571	-0,894564	0,143708	-2,164086	-0,791532	1,817823	-24,183218	11,255342	-0,854291	-0,361774	0,382424	28,316589	-51,759304	-0,894564	-0,854291	-0,361774	0,382424	28,316589	-51,759304	-0,894564
02:40,7	0,50498	3,275948	-0,049963	-0,093003	-1,678029	-0,159999	-0,857202	-0,364811	0,381634	-0,215492	15,447243	-0,908498	0,140194	-2,164226	-0,792709	1,82866	-24,186879	11,240666	-0,857202	-0,364811	0,381634	28,422156	-51,843115	-0,908498	-0,857202	-0,364811	0,381634	28,422156	-51,843115	-0,908498
02:40,8	0,50498	3,275948	-0,049963	-0,093003	-1,678029	-0,159999	-0,855323	-0,361838	0,380458	-0,063135	15,338318	-0,923175	0,141949	-2,166869	-0,791906	1,80492	-24,14917	11,270611	-0,855323	-0,361838	0,380458	28,341119	-51,804536	-0,923175	-0,855323	-0,361838	0,380458	28,341119	-51,804536	-0,923175
02:40,8	0,50498	3,275948	-0,049963	-0,093003	-1,678029	-0,159999	-0,853912	-0,364679	0,381261	-0,23167	15,304379	-0,893229	0,14311	-2,162924	-0,793869	1,817272	-24,170972	11,257231	-0,853912	-0,364679	0,381261	28,395627	-51,727741	-0,893229	-0,853912	-0,364679	0,381261	28,395627	-51,727741	-0,893229
02:40,9	0,50498	3,275948	-0,049963	-0,093003	-1,678029	-0,159999	-0,857909	-0,363712	0,379297	-0,168697	15,49062	-0,906609	0,138975	-2,165242	-0,798149	1,81231	-24,168691	11,249211	-0,857909	-0,363712	0,379297	28,382715	-51,855256	-0,906609	-0,857909	-0,363712	0,379297	28,382715	-51,855256	-0,906609
02:40,9	0,50498	3,275948	-0,049963	-0,093003	-1,678029	-0,159999	-0,853834	-0,36129	0,375017	-0,042247	15,284162	-0,91463	0,139024	-2,163892	-0,794256	1,824179	-24,145952	11,257347	-0,853834	-0,36129	0,375017	28,319038	-51,741834	-0,91463	-0,853834	-0,36129	0,375017	28,319038	-51,741834	-0,91463
02:41,0	0,50498	3,275948	-0,049963	-0,093003	-1,678029	-0,159999	-0,855028	-0,360657	0,37891	-0,034963	15,347329	-0,906493	0,141896	-2,166941	-0,795031	1,793289	-24,175212	11,257243	-0,855028	-0,360657	0,37891	28,276639	-51,772377	-0,906493	-0,855028	-0,360657	0,37891	28,276639	-51,772377	-0,906493
02:41,0	0,50498	3,275948	-0,049963	-0,093003	-1,678029	-0,159999	-0,853823	-0,364669	0,378136	-0,202778	15,296776	-0,906598	0,1425	-2,165158	-0,793478	1,795677	-24,155204	11,262128	-0,853823	-0,364669	0,378136	28,42373	-51,728316	-0,906598	-0,853823	-0,364669	0,378136	28,42373	-51,728316	-0,906598
02:41,1	0,50498	3,275948	-0,049963	-0,093003	-1,678029	-0,159999	-0,855669	-0,3643	0,379689	-0,202144	15,400739	-0,901712	0,144831	-2,164444	-0,79738	1,798854	-24,178927	11,239993	-0,855669	-0,3643	0,379689	28,395445	-51,769317	-0,901712	-0,855669	-0,3643	0,379689	28,395445	-51,769317	-0,901712
02:41,1	0,50498	3,275948	-0,049963	-0,093003	-1,678029	-0,159999	-0,857453	-0,365962	0,375786	-0,269605	15,47887	-0,923847	0,147198	-2,163124	-0,798145	1,816153	-24,196066	11,250027	-0,857453	-0,365962	0,375786	28,458441	-51,831194	-0,923847	-0,857453	-0,365962	0,375786	28,458441	-51,831194	-0,923847
02:41,2	0,50498	3,275948	-0,049963	-0,093003	-1,678029	-0,159999	-0,85978	-0,367353	0,375022	-0,335706	15,576296	-0,913814	0,141816	-2,166285	-0,797349	1,773485	-24,194705	11,292232	-0,85978	-0,367353	0,375022	28,501477	-51,916396	-0,913814	-0,85978	-0,367353	0,375022	28,501477	-51,916396	-0,913814
02:41,2	0,50498	3,275948	-0,049963	-0,093003	-1,678029	-0,159999	-0,854351	-0,364272	0,375818	-0,155365	15,331647	-0,871609	0,140146	-2,165198	-0,796609	1,801214	-24,160983	11,234308	-0,854351	-0,364272	0,375818	28,44	-51,734911	-0,871609	-0,854351	-0,364272	0,375818	28,44	-51,734911	-0,871609
02:41,3	0,50498	3,275948	-0,049963	-0,093003	-1,678029	-0,159999	-0,854458	-0,362282	0,376557	-0,094924	15,330045	-0,929532	0,144287	-2,167799	-0,798923	1,80028	-24,140469	11,236713	-0,854458	-0,362282	0,376557	28,34418	-51,744891	-0,929532	-0,854458	-0,362282	0,376557	28,34418	-51,744891	-0,929532
02:41,3	0,50498	3,275948	-0,049963	-0,093003	-1,678029	-0,159999	-0,854276	-0,367169	0,374243	-0,36636	15,331669	-0,927128	0,145394	-2,167514	-0,797762	1,784904	-24,194373	11,239516	-0,854276	-0,367169	0,374243	28,456394	-51,729013	-0,927128	-0,854276	-0,367169	0,374243	28,456394	-51,729013	-0,927128
02:41,4	0,50498	3,275948	-0,049963	-0,093003	-1,678029	-0,159999	-0,855076	-0,367985	0,375405	-0,354453	15,359626	-0,924324	0,141862	-2,164559	-0,797779	1,77549	-24,139757	11,246046	-0,855076	-0,367985	0,375405	28,532404	-51,763846	-0,924324	-0,855076	-0,367985	0,375405	28,532404	-51,763846	-0,924324
02:41,4	0,50498	3,275948	-0,049963	-0,093003	-1,678029	-0,159999	-0,85587	-0,363449	0,375388	-0,161139	15,43635	-0,917794	0,143638	-2,167018	-0,800075	1,792589	-24,17677	11,265404	-0,85587	-0,363449	0,375388	28,369592	-51,749413	-0,917794	-0,85587	-0,363449	0,375388	28,369592	-51,749413	-0,917794
02:41,5	0,50498	3,275948	-0,049963	-0,093003	-1,678029	-0,159999	-0,854627	-0,366216	0,373091	-0,281528	15,338445	-0,898436	0,140175	-2,162959	-0,798918	1,822419	-24,141671	11,265522	-0,854627	-0,366216	0,373091	28,466426	-51,749813	-0,898436	-0,854627	-0,366216	0,373091	28,466426	-51,749813	-0,898436
02:41,5	0,50498	3,275948	-0,049963	-0,093003	-1,678029	-0,159999	-0,856411	-0,361188	0,374249	-0,065392	15,422897	-0,898319	0,140771	-2,163549	-0,797353	1,831288	-24,170181	11,268426	-0,856411	-0,361188	0,374249	28,287877	-51,805355	-0,898319	-0,856411	-0,361188	0,374249	28,287877	-51,805355	-0,898319
02:41,6	0,50498	3,275948	-0,049963	-0,093003	-1,678029	-0,159999	-0,856198	-0,361999	0,375813	-0,087299	15,389877	-0,895415	0,142452	-2,163724	-0,796202	1,785049	-24,158578	11,273681	-0,856198	-0,361999	0,375813	28,32962	-51,821643	-0,895415	-0,856198	-0,361999	0,375813	28,32962	-51,821643	-0,895415
02:41,6	0,50498	3,275948	-0,049963	-0,093003	-1,678029	-0,159999	-0,856887	-0,363542	0,376965	-0,154485	15,471584	-0,890159	0,145325	-2,167417	-0,798166	1,75127	-24,187887	11,240317	-0,856887	-0,363542	0,376965	28,383591	-51,794073	-0,890159	-0,856887	-0,363542	0,376965	28,383591	-51,794073	-0,890159
02:41,7	0,50498	3,275948	-0,049963	-0,093003	-1,678029	-0,159999	-0,855125	-0,367877	0,375001	-0,337603	15,394553	-0,923523	0,139565	-2,167203	-0,798908	1,797328	-24,129041	11,270288	-0,855125	-0,367877	0,375001	28,540725	-51,732779	-0,923523	-0,855125	-0,367877	0,375001	28,540725	-51,732779	-0,923523
02:41,7	0,50498	3,275948	-0,049963	-0,093003	-1,678029	-0,159999	-0,852431	-0,362781	0,374258	-0,146612	15,243991	-0,893552	0,144823	-2,164819	-0,798154	1,78553	-24,146471	11,251274	-0,852431	-0,362781	0,374258	28,331696	-51,671846	-0,893552	-0,852431	-0,362781	0,374258	28,331696	-51,671846	-0,893552
02:41,8	0,50498	3,275948	-0,049963	-0,093003	-1,678029	-0,159999	-0,857124	-0,366143	0,375013	-0,300449	15,48952	-0,912566	0,1419	-2,166427	-0,800859	1,795076	-24,136474	11,262089	-0,857124	-0,366143	0,375013	28,441785	-51,794704	-0,912566	-0,857124	-0,366143	0,375013	28,441785	-51,794704	-0,912566
02:41,8	0,50498	3,275948	-0,049963	-0,093003	-1,678029	-0,159999	-0,85427	-0,364416	0,372307	-0,224073	15,337872	-0,901751	0,140711	-2,170569	-0,800097	1,776413	-24,143951	11,231686	-0,85427	-0,364416	0,372307	28,382587	-51,722356	-0,901751	-0,85427	-0,364416	0,372307	28,382587	-51,722356	-0,901751
02:41,9	0,50498	3,275948	-0,049963	-0,093003	-1,678029	-0,159999	-0,850089	-0,365457	0,37307	-0,262406	15,132844	-0,932154	0,141245	-2,164663	-0,800889	1,763414	-24,124204	11,253284	-0,850089	-0,365457	0,37307	28,425984	-51,599114	-0,932154	-0,850089	-0,365457	0,37307	28,425984	-51,599114	-0,932154
02:41,9	0,50498	3,275948	-0,049963	-0,093003	-1,678029	-0,159999	-0,85547	-0,362967	0,372277	-0,143496	15,433813	-0,910557	0,14121	-2,16882	-0,802033	1,750193	-24,15316	11,2671	-0,85547	-0,362967	0,372277	28,349381	-51,720594	-0,910557	-0,85547	-0,362967	0,372277	28,349381	-51,720594	-0,910557
02:42,0	0,50498	3,275948	-0,049963	-0,093003	-1,678029	-0,159999	-0,851853	-0,365015	0,371134	-0,218312	15,242685	-0,89674	0,141893	-2,165989	-0,798151	1,791685	-24,152659	11,25033	-0,851853	-0,365015	0,371134	28,435345	-51,627764	-0,89674	-0,851853	-0,365015	0,371134	28,435345	-51,627764	-0,89674
02:42,0	0,50498	3,275948	-0,049963	-0,093003	-1,678029	-0,159999	-0,854646	-0,36419	0,375016	-0,196619	15,352251	-0,91351	0,141758	-2,161921	-0,800519	1,747811	-24,162659	11,252483	-0,854646	-0,36419	0,375016	28,392316	-51,737468	-0,91351	-0,854646	-0,36419	0,375016	28,392316	-51,737468	-0,91351
02:42,1	0,50498	3,275948	-0,049963	-0,093003	-1,678029	-0,159999	-0,858102	-0,36204	0,372647	-0,054189	15,564932	-0,911358	0,142386	-2,168927	-0,800113	1,744243	-24,161676	11,236837	-0,858102	-0,36204	0,372647	28,365922	-51,796042	-0,911358	-0,858102	-0,36204	0,372647	28,365922	-51,796042	-0,911358
02:42,1	0,50498	3,275948	-0,049963	-0,093003	-1,678029	-0,159999	-0,852348	-0,366086	0,373054	-0,263685	15,269315	-0,927003	0,141871	-2,163228	-0,803204	1,804064	-24,165916	11,258104	-0,852348	-0,366086	0,373054	28,474092	-51,639984	-0,927003	-0,852348	-0,366086	0,373054	28,474092	-51,639984	-0,927003
02:42,2	0,50498	3,275948	-0,049963	-0,093003	-1,678029	-0,159999	-0,857026	-0,362791	0,369962	-0,118568	15,458642	-0,905736	0,145938	-2,16628	-0,801257	1,773223	-24,187416	11,256798	-0,857026	-0,362791	0,369962	28,360528	-51,817876	-0,905736	-0,857026	-0,362791	0,369962	28,360528	-51,817876	-0,905736
02:42,2	0,50498	3,275948	-0,049963	-0,093003	-1,678029	-0,159999	-0,856417	-0,367839	0,37191	-0,347015	15,442941	-0,907042	0,141781	-2,165703	-0,800883	1,741672	-24,136483	11,267584	-0,856417	-0,367839	0,37191	28,528336	-51,785782	-0,907042	-0,856417	-0,367839	0,37191	28,528336	-51,785782	-0,907042
02:42,3	0,50498	3,275948	-0,049963	-0,093003	-1,678029	-0,159999	-0,854838	-0,36395	0,372284	-0,173131	15,413616	-0,896256	0,144067	-2,167159	-0,800906	1,712528	-24,166456	11,24289	-0,854838	-0,36395	0,372284	28,396949	-51,691146	-0,896256	-0,854838	-0,36395	0,372284	28,396949	-51,691146	-0,896256
02:42,3	0,50498	3,275948	-0,049963	-0,093003	-1,678029	-0,159999	-0,85472	-0,366658	0,372261	-0,27341	15,417733	-0,92095	0,140038	-2,167496	-0,801666	1,750641	-24,14473	11,247756	-0,85472	-0,366658	0,372261	28,509235	-51,677765	-0,92095	-0,85472	-0,366658	0,372261	28,509235	-51,677765	-0,92095
02:42,4	0,50498	3,275948	-0,049963	-0,093003	-1,678029	-0,159999	-0,852414	-0,363338	0,371501	-0,138631	15,275689	-0,916084	0,139479	-2,166473	-0,803205	1,772209	-24,145415	11,263039	-0,852414	-0,363338	0,371501	28,383379	-51,638806	-0,916084	-0,852414	-0,363338	0,371501	28,383379	-51,638806	-0,916084
02:42,4	0,50498	3,275948	-0,049963	-0,093003	-1,678029	-0,159999	-0,85302	-0,362342	0,369962	-0,097023	15,288188	-0,900801	0,138242	-2,167172	-0,804784	1,746414	-24,153127	11,24432	-0,85302	-0,362342	0,369962	28,346791	-51,67389	-0,900801	-0,85302	-0,362342	0,369962	28,346791	-51,67389	-0,900801
02:42,5	0,50498	3,275948	-0,049963	-0,093003	-1,678029	-0,159999	-0,851796	-0,36162	0,368383	-0,039925	15,243029	-0,91952	0,142979	-2,164965	-0,803592	1,761891	-24,145123	11,273909	-0,851796	-0,36162	0,368383	28,347245	-51,622974	-0,91952	-0,851796	-0,36162	0,368383	28,347245	-51,622974	-0,91952
02:42,5	0,50498	3,275948	-0,049963	-0,093003	-1,678029	-0,159999	-0,856076	-0,364618	0,369575	-0,21051	15,456182	-0,889931	0,142881	-2,165656	-0,803601	1,719083	-24,15478	11,283616	-0,856076	-0,364618	0,369575	28,412032	-51,745792	-0,889931	-0,856076	-0,364618	0,369575	28,412032	-51,745792	-0,889931
02:42,6	0,50498	3,275948	-0,049963	-0,093003	-1,678029	-0,159999	-0,855429	-0,364879	0,369566	-0,194322	15,454764	-0,880224	0,141163	-2,167923	-0,805161	1,731389	-24,140326	11,260043	-0,855429	-0,364879	0,369566	28,448719	-51,696393	-0,880224	-0,855429	-0,364879	0,369566	28,448719	-51,696393	-0,880224
02:42,6	0,50498	3,275948	-0,049963	-0,093003	-1,678029	-0,159999	-0,852606	-0,364526	0,368006	-0,194609	15,304554	-0,903797	0,14236	-2,16729	-0,8036	1,739983	-24,142357	11,264086	-0,852606	-0,364526	0,368006	28,420681	-51,625022	-0,903797	-0,852606	-0,364526	0,368006	28,420681	-51,625022	-0,903797
02:42,7	0,50498	3,275948	-0,049963	-0,093003	-1,678029	-0,159999	-0,853753	-0,365246	0,369567	-0,234578	15,355735	-0,899755	0,142352	-2,166109	-0,803606	1,745507	-24,161894	11,258736	-0,853753	-0,365246	0,369567	28,437217	-51,663874	-0,899755	-0,853753	-0,365246	0,369567	28,437217	-51,663874	-0,899755
02:42,7	0,50498	3,275948	-0,049963	-0,093003	-1,678029	-0,159999	-0,854772	-0,364648	0,36956	-0,189335	15,39417	-0,905105	0,141817	-2,167152	-0,803617	1,763526	-24,15925	11,229323	-0,854772	-0,364648	0,36956	28,435533	-51,705429	-0,905105	-0,854772	-0,364648	0,36956	28,435533	-51,705429	-0,905105
02:42,8	0,50498	3,275948	-0,049963	-0,093003	-1,678029	-0,159999	-0,853601	-0,364706	0,36955	-0,203666	15,318998	-0,934517	0,144221	-2,170211	-0,804369	1,771969	-24,137227	11,235207	-0,853601	-0,364706	0,36955	28,425778	-51,688682	-0,934517	-0,853601	-0,364706	0,36955	28,425778	-51,688682	-0,934517
02:42,8	0,50498	3,275948	-0,049963	-0,093003	-1,678029	-0,159999	-0,852154	-0,368317	0,368798	-0,414737	15,247444	-0,928634	0,142345	-2,163985	-0,806744	1,749428	-24,158901	11,231943	-0,852154	-0,368317	0,368798	28,498179	-51,646631	-0,928634	-0,852154	-0,368317	0,368798	28,498179	-51,646631	-0,928634
02:42,9	0,50498	3,275948	-0,049963	-0,093003	-1,678029	-0,159999	-0,856607	-0,36358	0,366423	-0,13835	15,487708	-0,931897	0,142365	-2,167944	-0,804801	1,737095	-24,14243	11,216296	-0,856607	-0,36358	0,366423	28,402677	-51,755964	-0,931897	-0,856607	-0,36358	0,366423	28,402677	-51,755964	-0,931897
02:42,9	0,50498	3,275948	-0,049963	-0,093003	-1,678029	-0,159999	-0,853189	-0,365577	0,368366	-0,250297	15,328886	-0,947544	0,140546	-2,166768	-0,80481	1,708297	-24,115074	11,231869	-0,853189	-0,365577	0,368366	28,447503	-51,64647	-0,947544	-0,853189	-0,365577	0,368366	28,447503	-51,64647	-0,947544
02:43,0	0,50498	3,275948	-0,049963	-0,093003	-1,678029	-0,159999	-0,853298	-0,363414	0,368357	-0,147086	15,37318	-0,931971	0,141772	-2,166318	-0,807095	1,755692	-24,159328	11,26555	-0,853298	-0,363414	0,368357	28,380878	-51,610745	-0,931971	-0,853298	-0,363414	0,368357	28,380878	-51,610745	-0,931971
02:43,0	0,50498	3,275948	-0,049963	-0,093003	-1,678029	-0,159999	-0,854301	-0,36425	0,366072	-0,175947	15,362137	-0,89829	0,141756	-2,171786	-0,80436	1,730925	-24,165418	11,267976	-0,854301	-0,36425	0,366072	28,417668	-51,700483	-0,89829	-0,854301	-0,36425	0,366072	28,417668	-51,700483	-0,89829
02:43,1	0,50498	3,275948	-0,049963	-0,093003	-1,678029	-0,159999	-0,849557	-0,36697	0,368807	-0,299738	15,133882	-0,895864	0,144019	-2,167841	-0,804796	1,703692	-24,189226	11,239664	-0,849557	-0,36697	0,368807	28,507409	-51,556377	-0,895864	-0,849557	-0,36697	0,368807	28,507409	-51,556377	-0,895864
02:43,1	0,50498	3,275948	-0,049963	-0,093003	-1,678029	-0,159999	-0,854105	-0,366958	0,368371	-0,264873	15,382052	-0,924176	0,139368	-2,16711	-0,80363	1,718343	-24,148642	11,244254	-0,854105	-0,366958	0,368371	28,541324	-51,665216	-0,924176	-0,854105	-0,366958	0,368371	28,541324	-51,665216	-0,924176
02:43,2	0,50498	3,275948	-0,049963	-0,093003	-1,678029	-0,159999	-0,852413	-0,362564	0,369537	-0,078865	15,301651	-0,919586	0,144079	-2,167859	-0,807891	1,714306	-24,117941	11,25342	-0,852413	-0,362564	0,369537	28,382414	-51,612763	-0,919586	-0,852413	-0,362564	0,369537	28,382414	-51,612763	-0,919586
02:43,2	0,50498	3,275948	-0,049963	-0,093003	-1,678029	-0,159999	-0,854119	-0,367019	0,365276	-0,335104	15,409237	-0,91042	0,140633	-2,163374	-0,80402	1,752032	-24,099031	11,241662	-0,854119	-0,367019	0,365276	28,475907	-51,63914	-0,91042	-0,854119	-0,367019	0,365276	28,475907	-51,63914	-0,91042
02:43,3	0,50498	3,275948	-0,049963	-0,093003	-1,678029	-0,159999	-0,856281	-0,361792	0,369147	-0,098538	15,498416	-0,922178	0,141169	-2,165826	-0,806355	1,735255	-24,130794	11,232276	-0,856281	-0,361792	0,369147	28,302152	-51,719636	-0,922178	-0,856281	-0,361792	0,369147	28,302152	-51,719636	-0,922178
02:43,3	0,50498	3,275948	-0,049963	-0,093003	-1,678029	-0,159999	-0,854425	-0,363483	0,366812	-0,150542	15,400561	-0,931564	0,142942	-2,166268	-0,805919	1,750194	-24,154828	11,27978	-0,854425	-0,363483	0,366812	28,382843	-51,671809	-0,931564	-0,854425	-0,363483	0,366812	28,382843	-51,671809	-0,931564
02:43,4	0,50498	3,275948	-0,049963	-0,093003	-1,678029	-0,159999	-0,854929	-0,365239	0,367248	-0,228519	15,401828	-0,88406	0,139896	-2,167119	-0,806746	1,689625	-24,12864	11,252021	-0,854929	-0,365239	0,367248	28,442726	-51,710125	-0,88406	-0,854929	-0,365239	0,367248	28,442726	-51,710125	-0,88406
02:43,4	0,50498	3,275948	-0,049963	-0,093003	-1,678029	-0,159999	-0,852669	-0,363026	0,366421	-0,105838	15,349838	-0,911819	0,140527	-2,170145	-0,807114	1,704163	-24,134371	11,251572	-0,852669	-0,363026	0,366421	28,391687	-51,584678	-0,911819	-0,852669	-0,363026	0,366421	28,391687	-51,584678	-0,911819
02:43,5	0,50498	3,275948	-0,049963	-0,093003	-1,678029	-0,159999	-0,850364	-0,365086	0,366052	-0,215255	15,214548	-0,912268	0,142316	-2,169075	-0,807486	1,72025	-24,135863	11,266589	-0,850364	-0,365086	0,366052	28,443967	-51,539064	-0,912268	-0,850364	-0,365086	0,366052	28,443967	-51,539064	-0,912268
02:43,5	0,50498	3,275948	-0,049963	-0,093003	-1,678029	-0,159999	-0,852185	-0,3661	0,36568	-0,27478	15,294529	-0,897251	0,143476	-2,164995	-0,809477	1,721858	-24,138256	11,224906	-0,852185	-0,3661	0,36568	28,464109	-51,601982	-0,897251	-0,852185	-0,3661	0,36568	28,464109	-51,601982	-0,897251
02:43,6	0,50498	3,275948	-0,049963	-0,093003	-1,678029	-0,159999	-0,856298	-0,365064	0,36369	-0,219631	15,505845	-0,938934	0,141728	-2,167126	-0,807894	1,711931	-24,097677	11,258643	-0,856298	-0,365064	0,36369	28,437919	-51,71358	-0,938934	-0,856298	-0,365064	0,36369	28,437919	-51,71358	-0,938934
02:43,6	0,50498	3,275948	-0,049963	-0,093003	-1,678029	-0,159999	-0,853579	-0,364616	0,365272	-0,226491	15,393307	-0,905197	0,141637	-2,16772	-0,805973	1,687139	-24,168959	11,240806	-0,853579	-0,364616	0,365272	28,395856	-51,612622	-0,905197	-0,853579	-0,364616	0,365272	28,395856	-51,612622	-0,905197
02:43,7	0,50498	3,275948	-0,049963	-0,093003	-1,678029	-0,159999	-0,853019	-0,364834	0,367194	-0,163709	15,35004	-0,923034	0,141166	-2,167016	-0,807115	1,729644	-24,11774	11,252418	-0,853019	-0,364834	0,367194	28,475767	-51,611964	-0,923034	-0,853019	-0,364834	0,367194	28,475767	-51,611964	-0,923034
02:43,7	0,50498	3,275948	-0,049963	-0,093003	-1,678029	-0,159999	-0,853393	-0,364074	0,366052	-0,189798	15,358277	-0,911422	0,144549	-2,169861	-0,805954	1,665821	-24,162546	11,260785	-0,853393	-0,364074	0,366052	28,390017	-51,633071	-0,911422	-0,853393	-0,364074	0,366052	28,390017	-51,633071	-0,911422
02:43,8	0,50498	3,275948	-0,049963	-0,093003	-1,678029	-0,159999	-0,853333	-0,366039	0,363313	-0,248895	15,368461	-0,924798	0,142284	-2,167548	-0,807941	1,693226	-24,110105	11,205202	-0,853333	-0,366039	0,363313	28,485145	-51,618199	-0,924798	-0,853333	-0,366039	0,363313	28,485145	-51,618199	-0,924798
02:43,8	0,50498	3,275948	-0,049963	-0,093003	-1,678029	-0,159999	-0,853491	-0,365308	0,365226	-0,242383	15,398739	-0,958638	0,139975	-2,167446	-0,786935	1,695092	-24,157314	11,229266	-0,853491	-0,365308	0,365226	28,434322	-51,600315	-0,958638	-0,853491	-0,365308	0,365226	28,434322	-51,600315	-0,958638
02:43,9	0,50498	3,275948	-0,049963	-0,093003	-1,678029	-0,159999	-0,852425	-0,363258	0,386232	-0,095832	15,318087	-0,934574	0,17282	-2,082511	2,222963	6,581245	-25,83487	11,380972	-0,852425	-0,363258	0,386232	28,419948	-51,597288	-0,934574	-0,852425	-0,363258	0,386232	28,419948	-51,597288	-0,934574
02:43,9	0,50498	3,275948	-0,049963	-0,093003	-1,678029	-0,159999	-0,942404	-0,349235	3,396129	-0,356887	14,926679	-0,782868	0,062233	-2,281905	4,665199	-2,872793	-20,587562	11,560152	-0,942404	-0,349235	3,396129	27,058057	-59,052036	-0,782868	-0,942404	-0,349235	3,396129	27,058057	-59,052036	-0,782868
02:44,0	0,50498	3,275948	-0,049963	-0,093003	-1,678029	-0,159999	-0,71443	-0,353161	5,838366	-0,378315	13,883103	-0,603688	0,032285	-2,333023	4,156952	-3,786493	-20,14501	11,61374	-0,71443	-0,353161	5,838366	27,344813	-42,199631	-0,603688	-0,71443	-0,353161	5,838366	27,344813	-42,199631	-0,603688
02:44,0	0,50498	3,275948	-0,049963	-0,093003	-1,678029	-0,159999	-0,655186	-0,352784	5,330119	-0,285119	11,81501	-0,5501	-0,045776	-2,456718	0,304614	-9,107367	-16,637149	11,462147	-0,655186	-0,352784	5,330119	27,408411	-39,617118	-0,5501	-0,655186	-0,352784	5,330119	27,408411	-39,617118	-0,5501
02:44,1	0,504963	3,276086	-0,049982	-0,093013	-1,578046	-0,160043	-0,509033	-0,347029	1,477781	-0,36334	10,576963	-0,701694	0,011736	-2,306382	-2,554072	-1,244621	-19,407072	11,383066	-0,509033	-0,347029	1,477781	26,878456	-29,382107	-0,701694	-0,509033	-0,347029	1,477781	26,878456	-29,382107	-0,701694
02:44,1	0,504963	3,276086	-0,049982	-0,093013	-1,578046	-0,160043	-0,667984	-0,321668	-1,380905	-0,577096	10,648149	-0,780774	0,005542	-2,304058	-2,508219	-1,226228	-19,315304	11,376571	-0,667984	-0,321668	-1,380905	24,673827	-41,78862	-0,780774	-0,667984	-0,321668	-1,380905	24,673827	-41,78862	-0,780774
02:44,2	0,504963	3,276086	-0,049982	-0,093013	-1,578046	-0,160043	-0,666899	-0,315142	-1,335053	-0,326408	10,621687	-0,78727	0,010221	-2,305642	-2,486815	-1,266364	-19,361633	11,416345	-0,666899	-0,315142	-1,335053	24,412215	-41,729913	-0,78727	-0,666899	-0,315142	-1,335053	24,412215	-41,729913	-0,78727
02:44,2	0,504963	3,276086	-0,049982	-0,093013	-1,578046	-0,160043	-0,667867	-0,319985	-1,313648	-0,518091	10,683609	-0,747495	0,014969	-2,310064	-2,476738	-1,280155	-19,385588	11,35161	-0,667867	-0,319985	-1,313648	24,600764	-41,743966	-0,747495	-0,667867	-0,319985	-1,313648	24,600764	-41,743966	-0,747495
02:44,3	0,504963	3,276086	-0,049982	-0,093013	-1,578046	-0,160043	-0,666412	-0,326309	-1,303571	-0,819278	10,607888	-0,81223	0,009205	-2,305636	-2,465033	-1,242687	-19,329815	11,423072	-0,666412	-0,326309	-1,303571	24,795981	-41,70543	-0,81223	-0,666412	-0,326309	-1,303571	24,795981	-41,70543	-0,81223
02:44,3	0,504963	3,276086	-0,049982	-0,093013	-1,578046	-0,160043	-0,667364	-0,319103	-1,291866	-0,511606	10,652846	-0,740768	0,007915	-2,30758	-2,461586	-1,319403	-19,304886	11,39298	-0,667364	-0,319103	-1,291866	24,53799	-41,735227	-0,740768	-0,667364	-0,319103	-1,291866	24,53799	-41,735227	-0,740768
02:44,4	0,504963	3,276086	-0,049982	-0,093013	-1,578046	-0,160043	-0,665036	-0,318957	-1,288419	-0,487254	10,610671	-0,77086	0,007448	-2,308289	-2,454179	-1,276854	-19,308509	11,392578	-0,665036	-0,318957	-1,288419	24,550895	-41,594622	-0,77086	-0,665036	-0,318957	-1,288419	24,550895	-41,594622	-0,77086
02:44,4	0,504963	3,276086	-0,049982	-0,093013	-1,578046	-0,160043	-0,664188	-0,318908	-1,281012	-0,502845	10,527939	-0,771262	0,009158	-2,309155	-2,450695	-1,320493	-19,287086	11,39176	-0,664188	-0,318908	-1,281012	24,53146	-41,610823	-0,771262	-0,664188	-0,318908	-1,281012	24,53146	-41,610823	-0,771262
02:44,5	0,504963	3,276086	-0,049982	-0,093013	-1,578046	-0,160043	-0,664293	-0,320822	-1,277528	-0,599068	10,581912	-0,77208	0,007409	-2,306732	-2,44371	-1,308802	-19,31804	11,386455	-0,664293	-0,320822	-1,277528	24,585428	-41,565106	-0,77208	-0,664293	-0,320822	-1,277528	24,585428	-41,565106	-0,77208
02:44,5	0,504963	3,276086	-0,049982	-0,093013	-1,578046	-0,160043	-0,665517	-0,318095	-1,270543	-0,436335	10,619952	-0,777385	0,010927	-2,308265	-2,444097	-1,333198	-19,278667	11,388584	-0,665517	-0,318095	-1,270543	24,53414	-41,623141	-0,777385	-0,665517	-0,318095	-1,270543	24,53414	-41,623141	-0,777385
02:44,6	0,504963	3,276086	-0,049982	-0,093013	-1,578046	-0,160043	-0,665949	-0,321909	-1,27093	-0,656542	10,683219	-0,775257	0,01157	-2,308072	-2,437492	-1,326377	-19,264942	11,380229	-0,665949	-0,321909	-1,27093	24,613301	-41,593769	-0,775257	-0,665949	-0,321909	-1,27093	24,613301	-41,593769	-0,775257
02:44,6	0,504963	3,276086	-0,049982	-0,093013	-1,578046	-0,160043	-0,666437	-0,322369	-1,264325	-0,695742	10,709574	-0,783612	0,005676	-2,311823	-2,435919	-1,331788	-19,283646	11,396533	-0,666437	-0,322369	-1,264325	24,610186	-41,605756	-0,783612	-0,666437	-0,322369	-1,264325	24,610186	-41,605756	-0,783612
02:44,7	0,504963	3,276086	-0,049982	-0,093013	-1,578046	-0,160043	-0,660242	-0,319141	-1,262752	-0,508993	10,382733	-0,767307	0,009221	-2,307727	-2,437499	-1,313174	-19,293336	11,369142	-0,660242	-0,319141	-1,262752	24,543553	-41,446237	-0,767307	-0,660242	-0,319141	-1,262752	24,543553	-41,446237	-0,767307
02:44,7	0,504963	3,276086	-0,049982	-0,093013	-1,578046	-0,160043	-0,665561	-0,320162	-1,264332	-0,563039	10,638379	-0,794698	0,006281	-2,308997	-2,436348	-1,341888	-19,221642	11,365492	-0,665561	-0,320162	-1,264332	24,569714	-41,608169	-0,794698	-0,665561	-0,320162	-1,264332	24,569714	-41,608169	-0,794698
02:44,8	0,504963	3,276086	-0,049982	-0,093013	-1,578046	-0,160043	-0,662992	-0,318251	-1,263181	-0,511372	10,565493	-0,798348	0,008701	-2,307778	-2,437099	-1,296643	-19,248518	11,374913	-0,662992	-0,318251	-1,263181	24,471327	-41,479369	-0,798348	-0,662992	-0,318251	-1,263181	24,471327	-41,479369	-0,798348
02:44,8	0,504963	3,276086	-0,049982	-0,093013	-1,578046	-0,160043	-0,665258	-0,319738	-1,263932	-0,588025	10,630707	-0,788927	0,010441	-2,304112	-2,435168	-1,302569	-19,250101	11,379438	-0,665258	-0,319738	-1,263932	24,511375	-41,592041	-0,788927	-0,665258	-0,319738	-1,263932	24,511375	-41,592041	-0,788927
02:44,9	0,504963	3,276086	-0,049982	-0,093013	-1,578046	-0,160043	-0,669302	-0,319411	-1,262001	-0,566721	10,84534	-0,784402	0,007564	-2,309227	-2,432803	-1,291775	-19,236525	11,391602	-0,669302	-0,319411	-1,262001	24,507062	-41,694869	-0,784402	-0,669302	-0,319411	-1,262001	24,507062	-41,694869	-0,784402
02:44,9	0,504963	3,276086	-0,049982	-0,093013	-1,578046	-0,160043	-0,663434	-0,319478	-1,259637	-0,58733	10,537626	-0,772238	0,007579	-2,305874	-2,431651	-1,282128	-19,226965	11,386763	-0,663434	-0,319478	-1,259637	24,491667	-41,541918	-0,772238	-0,663434	-0,319478	-1,259637	24,491667	-41,541918	-0,772238
02:45,0	0,504963	3,276086	-0,049982	-0,093013	-1,578046	-0,160043	-0,666346	-0,317814	-1,258484	-0,513901	10,685472	-0,777077	0,009275	-2,30631	-2,432019	-1,301135	-19,257515	11,420348	-0,666346	-0,317814	-1,258484	24,434468	-41,62266	-0,777077	-0,666346	-0,317814	-1,258484	24,434468	-41,62266	-0,777077
02:45,0	0,504963	3,276086	-0,049982	-0,093013	-1,578046	-0,160043	-0,666816	-0,3195	-1,258852	-0,565651	10,711102	-0,743492	0,003428	-2,305405	-2,426227	-1,2964	-19,250515	11,382207	-0,666816	-0,3195	-1,258852	24,515127	-41,63393	-0,743492	-0,666816	-0,3195	-1,258852	24,515127	-41,63393	-0,743492
02:45,1	0,504963	3,276086	-0,049982	-0,093013	-1,578046	-0,160043	-0,664676	-0,313985	-1,25306	-0,287257	10,599219	-0,781633	0,007482	-2,304756	-2,428524	-1,316579	-19,249548	11,437936	-0,664676	-0,313985	-1,25306	24,360527	-41,57782	-0,781633	-0,664676	-0,313985	-1,25306	24,360527	-41,57782	-0,781633
02:45,1	0,504963	3,276086	-0,049982	-0,093013	-1,578046	-0,160043	-0,667265	-0,31717	-1,255357	-0,44367	10,751807	-0,725904	0,00698	-2,306324	-2,42852	-1,289764	-19,227401	11,418668	-0,667265	-0,31717	-1,255357	24,454204	-41,62847	-0,725904	-0,667265	-0,31717	-1,255357	24,454204	-41,62847	-0,725904
02:45,2	0,504963	3,276086	-0,049982	-0,093013	-1,578046	-0,160043	-0,665657	-0,31752	-1,255353	-0,494447	10,656035	-0,745172	0,008771	-2,30808	-2,426181	-1,286314	-19,235177	11,412164	-0,665657	-0,31752	-1,255353	24,430887	-41,598003	-0,745172	-0,665657	-0,31752	-1,255353	24,430887	-41,598003	-0,745172
02:45,2	0,504963	3,276086	-0,049982	-0,093013	-1,578046	-0,160043	-0,66503	-0,319949	-1,253014	-0,615727	10,616592	-0,751677	0,007561	-2,308197	-2,425035	-1,303672	-19,239603	11,396742	-0,66503	-0,319949	-1,253014	24,500254	-41,588282	-0,751677	-0,66503	-0,319949	-1,253014	24,500254	-41,588282	-0,751677
02:45,3	0,504963	3,276086	-0,049982	-0,093013	-1,578046	-0,160043	-0,664324	-0,31896	-1,251869	-0,551801	10,5927	-0,767099	0,005808	-2,308493	-2,425444	-1,304985	-19,225224	11,372892	-0,664324	-0,31896	-1,251869	24,486565	-41,556753	-0,767099	-0,664324	-0,31896	-1,251869	24,486565	-41,556753	-0,767099
02:45,3	0,504963	3,276086	-0,049982	-0,093013	-1,578046	-0,160043	-0,663192	-0,31759	-1,252277	-0,492341	10,542128	-0,790948	0,004673	-2,306947	-2,423463	-1,29254	-19,184218	11,426202	-0,663192	-0,31759	-1,252277	24,438456	-41,518412	-0,790948	-0,663192	-0,31759	-1,252277	24,438456	-41,518412	-0,790948
02:45,4	0,504963	3,276086	-0,049982	-0,093013	-1,578046	-0,160043	-0,663963	-0,315834	-1,250296	-0,442765	10,591946	-0,737639	0,005885	-2,307862	-2,420746	-1,279404	-19,205633	11,404421	-0,663963	-0,315834	-1,250296	24,350188	-41,529118	-0,737639	-0,663963	-0,315834	-1,250296	24,350188	-41,529118	-0,737639
02:45,4	0,504963	3,276086	-0,049982	-0,093013	-1,578046	-0,160043	-0,663777	-0,317341	-1,24758	-0,509146	10,560212	-0,759419	0,008114	-2,308504	-2,421945	-1,333322	-19,225933	11,385964	-0,663777	-0,317341	-1,24758	24,402099	-41,546284	-0,759419	-0,663777	-0,317341	-1,24758	24,402099	-41,546284	-0,759419
02:45,5	0,504963	3,276086	-0,049982	-0,093013	-1,578046	-0,160043	-0,664335	-0,319593	-1,248779	-0,581705	10,62578	-0,777876	0,005844	-2,306089	-2,418441	-1,293703	-19,22515	11,38826	-0,664335	-0,319593	-1,248779	24,506313	-41,52453	-0,777876	-0,664335	-0,319593	-1,248779	24,506313	-41,52453	-0,777876
02:45,5	0,504963	3,276086	-0,049982	-0,093013	-1,578046	-0,160043	-0,665291	-0,316419	-1,245274	-0,437145	10,64156	-0,77558	0,00828	-2,307735	-2,42076	-1,26754	-19,1968	11,375952	-0,665291	-0,316419	-1,245274	24,401715	-41,583777	-0,77558	-0,665291	-0,316419	-1,245274	24,401715	-41,583777	-0,77558
02:45,6	0,504963	3,276086	-0,049982	-0,093013	-1,578046	-0,160043	-0,665084	-0,319352	-1,247593	-0,627306	10,622309	-0,787888	0,009959	-2,306172	-2,420773	-1,294336	-19,224254	11,380723	-0,665084	-0,319352	-1,247593	24,441812	-41,586774	-0,787888	-0,665084	-0,319352	-1,247593	24,441812	-41,586774	-0,787888
02:45,6	0,504963	3,276086	-0,049982	-0,093013	-1,578046	-0,160043	-0,667278	-0,320024	-1,247606	-0,625089	10,745871	-0,783117	0,010549	-2,307815	-2,419995	-1,301822	-19,220301	11,375466	-0,667278	-0,320024	-1,247606	24,4968	-41,635432	-0,783117	-0,667278	-0,320024	-1,247606	24,4968	-41,635432	-0,783117
02:45,7	0,504963	3,276086	-0,049982	-0,093013	-1,578046	-0,160043	-0,666149	-0,321357	-1,246828	-0,694076	10,695642	-0,788374	0,006969	-2,309369	-2,415697	-1,331392	-19,217132	11,420858	-0,666149	-0,321357	-1,246828	24,532439	-41,597065	-0,788374	-0,666149	-0,321357	-1,246828	24,532439	-41,597065	-0,788374
02:45,7	0,504963	3,276086	-0,049982	-0,093013	-1,578046	-0,160043	-0,663013	-0,319033	-1,24253	-0,561171	10,559768	-0,742982	0,011164	-2,305838	-2,415737	-1,286704	-19,245684	11,352926	-0,663013	-0,319033	-1,24253	24,482887	-41,48677	-0,742982	-0,663013	-0,319033	-1,24253	24,482887	-41,48677	-0,742982
02:45,8	0,504963	3,276086	-0,049982	-0,093013	-1,578046	-0,160043	-0,668169	-0,3209	-1,24257	-0,655915	10,774885	-0,810914	0,006484	-2,305536	-2,418414	-1,274438	-19,198601	11,413315	-0,668169	-0,3209	-1,24257	24,534767	-41,676372	-0,810914	-0,668169	-0,3209	-1,24257	24,534767	-41,676372	-0,810914
02:45,8	0,504963	3,276086	-0,049982	-0,093013	-1,578046	-0,160043	-0,66609	-0,316697	-1,245248	-0,484245	10,679715	-0,750525	0,008708	-2,310145	-2,416852	-1,346521	-19,205553	11,436809	-0,66609	-0,316697	-1,245248	24,376468	-41,608369	-0,750525	-0,66609	-0,316697	-1,245248	24,376468	-41,608369	-0,750525
02:45,9	0,504963	3,276086	-0,049982	-0,093013	-1,578046	-0,160043	-0,66321	-0,320927	-1,243685	-0,66214	10,58891	-0,727032	0,007604	-2,307266	-2,4138	-1,310075	-19,232928	11,356414	-0,66321	-0,320927	-1,243685	24,530624	-41,473103	-0,727032	-0,66321	-0,320927	-1,243685	24,530624	-41,473103	-0,727032
02:45,9	0,504963	3,276086	-0,049982	-0,093013	-1,578046	-0,160043	-0,665153	-0,318531	-1,240633	-0,532082	10,644658	-0,807426	0,007599	-2,304295	-2,414188	-1,31384	-19,197395	11,377647	-0,665153	-0,318531	-1,240633	24,472624	-41,569823	-0,807426	-0,665153	-0,318531	-1,240633	24,472624	-41,569823	-0,807426
02:46,0	0,504963	3,276086	-0,049982	-0,093013	-1,578046	-0,160043	-0,667722	-0,317042	-1,241021	-0,483512	10,799305	-0,786193	0,004691	-2,305546	-2,411087	-1,307879	-19,197036	11,360487	-0,667722	-0,317042	-1,241021	24,404258	-41,616892	-0,786193	-0,667722	-0,317042	-1,241021	24,404258	-41,616892	-0,786193
02:46,0	0,504963	3,276086	-0,049982	-0,093013	-1,578046	-0,160043	-0,665185	-0,315149	-1,23792	-0,388364	10,662381	-0,803353	0,006816	-2,305324	-2,379911	-1,186154	-19,22684	11,388163	-0,665185	-0,315149	-1,23792	24,3508	-41,554634	-0,803353	-0,665185	-0,315149	-1,23792	24,3508	-41,554634	-0,803353
02:46,1	0,504963	3,276086	-0,049982	-0,093013	-1,578046	-0,160043	-0,66644	-0,316878	-1,206744	-0,513331	10,607337	-0,775677	0,044986	-2,216527	1,561825	3,325584	-21,013311	11,396235	-0,66644	-0,316878	-1,206744	24,361572	-41,708219	-0,775677	-0,66644	-0,316878	-1,206744	24,361572	-41,708219	-0,775677
02:46,1	0,504963	3,276086	-0,049982	-0,093013	-1,578046	-0,160043	-0,762426	-0,305536	2,734992	-0,632287	10,798074	-0,767605	-0,039086	-2,418545	4,406972	-6,870482	-17,389896	11,711578	-0,762426	-0,305536	2,734992	23,352267	-49,05235	-0,767605	-0,762426	-0,305536	2,734992	23,352267	-49,05235	-0,767605
02:46,2	0,504963	3,276086	-0,049982	-0,093013	-1,578046	-0,160043	-0,545437	-0,333736	5,580139	-0,138633	10,1564	-0,452262	-0,069321	-2,450568	3,943996	-7,266366	-16,543772	11,801304	-0,545437	-0,333736	5,580139	26,059639	-32,660386	-0,452262	-0,545437	-0,333736	5,580139	26,059639	-32,660386	-0,452262
02:46,2	0,504963	3,276086	-0,049982	-0,093013	-1,578046	-0,160043	-0,502587	-0,323563	5,117162	-0,144482	8,694106	-0,362536	-0,173312	-2,559046	0,204645	-11,873086	-11,652636	11,702918	-0,502587	-0,323563	5,117162	25,255243	-30,758951	-0,362536	-0,502587	-0,323563	5,117162	25,255243	-30,758951	-0,362536
02:46,3	0,504939	3,275922	-0,049997	-0,09301	-1,477985	-0,160017	-0,356646	-0,287744	1,377811	-0,214336	7,540313	-0,460922	-0,128983	-2,426367	-2,804496	-4,976002	-13,642117	11,595214	-0,356646	-0,287744	1,377811	22,373531	-20,456431	-0,460922	-0,356646	-0,287744	1,377811	22,373531	-20,456431	-0,460922
02:46,3	0,504939	3,275922	-0,049997	-0,09301	-1,477985	-0,160017	-0,493714	-0,259794	-1,631329	-0,486558	7,700065	-0,568626	-0,130648	-2,421933	-2,761006	-5,021799	-13,581363	11,590919	-0,493714	-0,259794	-1,631329	19,907264	-31,056523	-0,568626	-0,493714	-0,259794	-1,631329	19,907264	-31,056523	-0,568626
02:46,4	0,504939	3,275922	-0,049997	-0,09301	-1,477985	-0,160017	-0,496722	-0,256136	-1,58784	-0,326039	7,926498	-0,572921	-0,128939	-2,428105	-2,74659	-5,083332	-13,594939	11,63502	-0,496722	-0,256136	-1,58784	19,780603	-31,066185	-0,572921	-0,496722	-0,256136	-1,58784	19,780603	-31,066185	-0,572921
02:46,4	0,504939	3,275922	-0,049997	-0,09301	-1,477985	-0,160017	-0,492231	-0,260701	-1,573423	-0,520907	7,739475	-0,52882	-0,131193	-2,422251	-2,733036	-5,073117	-13,529263	11,600179	-0,492231	-0,260701	-1,573423	19,944104	-30,900676	-0,52882	-0,492231	-0,260701	-1,573423	19,944104	-30,900676	-0,52882
02:46,5	0,504939	3,275922	-0,049997	-0,09301	-1,477985	-0,160017	-0,496174	-0,255822	-1,559869	-0,329212	7,968509	-0,563661	-0,130584	-2,425473	-2,72795	-5,07626	-13,53803	11,625534	-0,496174	-0,255822	-1,559869	19,752841	-30,981178	-0,563661	-0,496174	-0,255822	-1,559869	19,752841	-30,981178	-0,563661
02:46,5	0,504939	3,275922	-0,049997	-0,09301	-1,477985	-0,160017	-0,493688	-0,25796	-1,554783	-0,431216	7,837567	-0,538306	-0,130518	-2,425042	-2,721358	-5,062558	-13,531441	11,597443	-0,493688	-0,25796	-1,554783	19,818656	-30,916956	-0,538306	-0,493688	-0,25796	-1,554783	19,818656	-30,916956	-0,538306
02:46,6	0,504939	3,275922	-0,049997	-0,09301	-1,477985	-0,160017	-0,494094	-0,257802	-1,548192	-0,43556	7,850118	-0,566397	-0,132789	-2,426149	-2,716672	-5,027496	-13,54988	11,602774	-0,494094	-0,257802	-1,548192	19,801914	-30,936293	-0,566397	-0,494094	-0,257802	-1,548192	19,801914	-30,936293	-0,566397
02:46,6	0,504939	3,275922	-0,049997	-0,09301	-1,477985	-0,160017	-0,492	-0,256389	-1,543505	-0,363627	7,701638	-0,561066	-0,129862	-2,426176	-2,714731	-5,050516	-13,517612	11,60821	-0,492	-0,256389	-1,543505	19,762897	-30,920382	-0,561066	-0,492	-0,256389	-1,543505	19,762897	-30,920382	-0,561066
02:46,7	0,504939	3,275922	-0,049997	-0,09301	-1,477985	-0,160017	-0,49344	-0,258938	-1,541564	-0,512594	7,812591	-0,55563	-0,133366	-2,423554	-2,71242	-5,044093	-13,492137	11,597647	-0,49344	-0,258938	-1,541564	19,814003	-30,922473	-0,55563	-0,49344	-0,258938	-1,541564	19,814003	-30,922473	-0,55563
02:46,7	0,504939	3,275922	-0,049997	-0,09301	-1,477985	-0,160017	-0,493958	-0,254592	-1,539253	-0,311901	7,846711	-0,566193	-0,132805	-2,422989	-2,706611	-5,057983	-13,523867	11,578885	-0,493958	-0,254592	-1,539253	19,673574	-30,929031	-0,566193	-0,493958	-0,254592	-1,539253	19,673574	-30,929031	-0,566193
02:46,8	0,504939	3,275922	-0,049997	-0,09301	-1,477985	-0,160017	-0,494729	-0,254795	-1,533445	-0,288043	7,88293	-0,584956	-0,130434	-2,428298	-2,706936	-5,054035	-13,53731	11,626684	-0,494729	-0,254795	-1,533445	19,713382	-30,953279	-0,584956	-0,494729	-0,254795	-1,533445	19,713382	-30,953279	-0,584956
02:46,8	0,504939	3,275922	-0,049997	-0,09301	-1,477985	-0,160017	-0,491317	-0,259503	-1,533769	-0,523179	7,695353	-0,537156	-0,128146	-2,425676	-2,701165	-5,098469	-13,528458	11,585936	-0,491317	-0,259503	-1,533769	19,847806	-30,872995	-0,537156	-0,491317	-0,259503	-1,533769	19,847806	-30,872995	-0,537156
02:46,9	0,504939	3,275922	-0,049997	-0,09301	-1,477985	-0,160017	-0,494731	-0,260173	-1,527998	-0,543481	7,915801	-0,577904	-0,130307	-2,425096	-2,700738	-5,010775	-13,5147	11,589774	-0,494731	-0,260173	-1,527998	19,880118	-30,920565	-0,577904	-0,494731	-0,260173	-1,527998	19,880118	-30,920565	-0,577904
02:46,9	0,504939	3,275922	-0,049997	-0,09301	-1,477985	-0,160017	-0,494153	-0,258012	-1,527571	-0,486839	7,816686	-0,574066	-0,133353	-2,428927	-2,698003	-5,067782	-13,517333	11,626277	-0,494153	-0,258012	-1,527571	19,767074	-30,974318	-0,574066	-0,494153	-0,258012	-1,527571	19,767074	-30,974318	-0,574066
02:47,0	0,504939	3,275922	-0,049997	-0,09301	-1,477985	-0,160017	-0,489312	-0,257289	-1,524837	-0,418502	7,612995	-0,537563	-0,127436	-2,426811	-2,698429	-5,052455	-13,527765	11,56924	-0,489312	-0,257289	-1,524837	19,77872	-30,797973	-0,537563	-0,489312	-0,257289	-1,524837	19,77872	-30,797973	-0,537563
02:47,0	0,504939	3,275922	-0,049997	-0,09301	-1,477985	-0,160017	-0,494103	-0,261356	-1,525262	-0,628581	7,84364	-0,594601	-0,129731	-2,425513	-2,693738	-5,035163	-13,497634	11,60573	-0,494103	-0,261356	-1,525262	19,88785	-30,943425	-0,594601	-0,494103	-0,261356	-1,525262	19,88785	-30,943425	-0,594601
02:47,1	0,504939	3,275922	-0,049997	-0,09301	-1,477985	-0,160017	-0,49408	-0,25872	-1,520571	-0,526253	7,842537	-0,55811	-0,131574	-2,427251	-2,694531	-5,071343	-13,50584	11,6009	-0,49408	-0,25872	-1,520571	19,783256	-30,942726	-0,55811	-0,49408	-0,25872	-1,520571	19,783256	-30,942726	-0,55811
02:47,1	0,504939	3,275922	-0,049997	-0,09301	-1,477985	-0,160017	-0,491653	-0,257993	-1,521364	-0,463241	7,743587	-0,56294	-0,131535	-2,424751	-2,694147	-5,042781	-13,522216	11,590536	-0,491653	-0,257993	-1,521364	19,789182	-30,851194	-0,56294	-0,491653	-0,257993	-1,521364	19,789182	-30,851194	-0,56294
02:47,2	0,504939	3,275922	-0,049997	-0,09301	-1,477985	-0,160017	-0,493838	-0,256776	-1,520981	-0,400094	7,824256	-0,573304	-0,130394	-2,426084	-2,692957	-5,060259	-13,52733	11,623742	-0,493838	-0,256776	-1,520981	19,756852	-30,942005	-0,573304	-0,493838	-0,256776	-1,520981	19,756852	-30,942005	-0,573304
02:47,2	0,504939	3,275922	-0,049997	-0,09301	-1,477985	-0,160017	-0,493254	-0,258431	-1,51979	-0,472957	7,80646	-0,540098	-0,129737	-2,426355	-2,688718	-5,055644	-13,494259	11,568952	-0,493254	-0,258431	-1,51979	19,813862	-30,913947	-0,540098	-0,493254	-0,258431	-1,51979	19,813862	-30,913947	-0,540098
02:47,3	0,504939	3,275922	-0,049997	-0,09301	-1,477985	-0,160017	-0,493348	-0,259135	-1,515552	-0,540545	7,823885	-0,594888	-0,131463	-2,422803	-2,685987	-5,004774	-13,570795	11,574235	-0,493348	-0,259135	-1,515552	19,801587	-30,903897	-0,594888	-0,493348	-0,259135	-1,515552	19,801587	-30,903897	-0,594888
02:47,3	0,504939	3,275922	-0,049997	-0,09301	-1,477985	-0,160017	-0,49733	-0,258909	-1,516323	-0,524328	7,989966	-0,589858	-0,127362	-2,429242	-2,686349	-5,04599	-13,524026	11,590666	-0,49733	-0,258909	-1,516323	19,800064	-31,050432	-0,589858	-0,49733	-0,258909	-1,516323	19,800064	-31,050432	-0,589858
02:47,4	0,504939	3,275922	-0,049997	-0,09301	-1,477985	-0,160017	-0,49733	-0,258909	-1,516323	-0,524328	7,989966	-0,589858	-0,129738	-2,426488	-2,685976	-5,056156	-13,500619	11,596136	-0,49733	-0,258909	-1,516323	19,800064	-31,050432	-0,589858	-0,49733	-0,258909	-1,516323	19,800064	-31,050432	-0,589858
02:47,4	0,504939	3,275922	-0,049997	-0,09301	-1,477985	-0,160017	-0,493232	-0,259201	-1,51281	-0,538186	7,81515	-0,567704	-0,129722	-2,422008	-2,683676	-5,041125	-13,510587	11,570704	-0,493232	-0,259201	-1,51281	19,809086	-30,903578	-0,567704	-0,493232	-0,259201	-1,51281	19,809086	-30,903578	-0,567704
02:47,5	0,504939	3,275922	-0,049997	-0,09301	-1,477985	-0,160017	-0,49712	-0,256974	-1,510509	-0,421279	7,999308	-0,593136	-0,129722	-2,425947	-2,685181	-5,042292	-13,513576	11,614558	-0,49712	-0,256974	-1,510509	19,751194	-31,024602	-0,593136	-0,49712	-0,256974	-1,510509	19,751194	-31,024602	-0,593136
02:47,5	0,504939	3,275922	-0,049997	-0,09301	-1,477985	-0,160017	-0,493708	-0,258944	-1,512014	-0,520528	7,821411	-0,549282	-0,132692	-2,427753	-2,686764	-5,056	-13,52306	11,580661	-0,493708	-0,258944	-1,512014	19,806563	-30,934673	-0,549282	-0,493708	-0,258944	-1,512014	19,806563	-30,934673	-0,549282
02:47,6	0,504939	3,275922	-0,049997	-0,09301	-1,477985	-0,160017	-0,49066	-0,257275	-1,513597	-0,418681	7,670032	-0,583179	-0,1285	-2,423853	-2,683638	-5,027091	-13,496264	11,600004	-0,49066	-0,257275	-1,513597	19,777405	-30,846766	-0,583179	-0,49066	-0,257275	-1,513597	19,777405	-30,846766	-0,583179
02:47,6	0,504939	3,275922	-0,049997	-0,09301	-1,477985	-0,160017	-0,496133	-0,258955	-1,510471	-0,543704	7,942989	-0,563836	-0,132636	-2,426204	-2,681686	-5,049106	-13,471061	11,618167	-0,496133	-0,258955	-1,510471	19,784267	-31,003438	-0,563836	-0,496133	-0,258955	-1,510471	19,784267	-31,003438	-0,563836
02:47,7	0,504939	3,275922	-0,049997	-0,09301	-1,477985	-0,160017	-0,492029	-0,256549	-1,508519	-0,429427	7,761266	-0,545673	-0,128558	-2,420036	-2,680542	-5,043497	-13,50934	11,612962	-0,492029	-0,256549	-1,508519	19,709697	-30,863024	-0,545673	-0,492029	-0,256549	-1,508519	19,709697	-30,863024	-0,545673
02:47,7	0,504939	3,275922	-0,049997	-0,09301	-1,477985	-0,160017	-0,499409	-0,256997	-1,507376	-0,422372	8,12104	-0,550878	-0,130355	-2,428463	-2,683284	-5,07608	-13,523789	11,559645	-0,499409	-0,256997	-1,507376	19,751912	-31,082597	-0,550878	-0,499409	-0,256997	-1,507376	19,751912	-31,082597	-0,550878
02:47,8	0,504939	3,275922	-0,049997	-0,09301	-1,477985	-0,160017	-0,491213	-0,259654	-1,510118	-0,53172	7,715802	-0,604195	-0,13146	-2,426015	-2,68246	-5,025192	-13,541269	11,606684	-0,491213	-0,259654	-1,510118	19,851122	-30,844389	-0,604195	-0,491213	-0,259654	-1,510118	19,851122	-30,844389	-0,604195
02:47,8	0,504939	3,275922	-0,049997	-0,09301	-1,477985	-0,160017	-0,493412	-0,259106	-1,507753	-0,506021	7,800578	-0,567116	-0,12733	-2,422843	-2,679735	-5,022203	-13,527412	11,621159	-0,493412	-0,259106	-1,507753	19,833834	-30,932232	-0,567116	-0,493412	-0,259106	-1,507753	19,833834	-30,932232	-0,567116
02:47,9	0,504939	3,275922	-0,049997	-0,09301	-1,477985	-0,160017	-0,493412	-0,259106	-1,507753	-0,506021	7,800578	-0,567116	-0,129128	-2,425899	-2,682062	-5,036132	-13,53883	11,621588	-0,493412	-0,259106	-1,507753	19,833834	-30,932232	-0,567116	-0,493412	-0,259106	-1,507753	19,833834	-30,932232	-0,567116
02:47,9	0,504939	3,275922	-0,049997	-0,09301	-1,477985	-0,160017	-0,494047	-0,259434	-1,508896	-0,527236	7,821061	-0,542252	-0,130237	-2,423079	-2,677803	-5,023274	-13,488209	11,611022	-0,494047	-0,259434	-1,508896	19,838347	-30,96161	-0,542252	-0,494047	-0,259434	-1,508896	19,838347	-30,96161	-0,542252
02:48,0	0,504939	3,275922	-0,049997	-0,09301	-1,477985	-0,160017	-0,495935	-0,257065	-1,504636	-0,454288	7,933399	-0,552818	-0,13154	-2,428233	-2,678978	-5,09793	-13,472895	11,616851	-0,495935	-0,257065	-1,504636	19,725286	-30,99746	-0,552818	-0,495935	-0,257065	-1,504636	19,725286	-30,99746	-0,552818
02:48,0	0,504939	3,275922	-0,049997	-0,09301	-1,477985	-0,160017	-0,490819	-0,258513	-1,505811	-0,505514	7,739726	-0,54699	-0,127357	-2,426646	-2,680544	-5,056599	-13,504572	11,578561	-0,490819	-0,258513	-1,505811	19,787722	-30,789601	-0,54699	-0,490819	-0,258513	-1,505811	19,787722	-30,789601	-0,54699
02:48,1	0,504939	3,275922	-0,049997	-0,09301	-1,477985	-0,160017	-0,494285	-0,261342	-1,507377	-0,645852	7,868315	-0,585279	-0,129127	-2,423752	-2,677392	-5,049094	-13,499856	11,649518	-0,494285	-0,261342	-1,507377	19,869457	-30,933076	-0,585279	-0,494285	-0,261342	-1,507377	19,869457	-30,933076	-0,585279
02:48,1	0,504939	3,275922	-0,049997	-0,09301	-1,477985	-0,160017	-0,495907	-0,258362	-1,504225	-0,498735	7,94852	-0,514322	-0,129659	-2,426746	-2,677808	-5,039942	-13,490669	11,591293	-0,495907	-0,258362	-1,504225	19,782652	-30,980201	-0,514322	-0,495907	-0,258362	-1,504225	19,782652	-30,980201	-0,514322
02:48,2	0,504939	3,275922	-0,049997	-0,09301	-1,477985	-0,160017	-0,493048	-0,259398	-1,504642	-0,565165	7,79649	-0,572547	-0,133101	-2,423962	-2,677028	-5,004663	-13,449016	11,596454	-0,493048	-0,259398	-1,504642	19,797588	-30,907755	-0,572547	-0,493048	-0,259398	-1,504642	19,797588	-30,907755	-0,572547
02:48,3	0,504939	3,275922	-0,049997	-0,09301	-1,477985	-0,160017	-0,493738	-0,255026	-1,503861	-0,391502	7,822661	-0,567387	-0,129739	-2,421608	-2,633021	-4,814712	-13,659083	11,595841	-0,493738	-0,255026	-1,503861	19,628002	-30,935776	-0,567387	-0,493738	-0,255026	-1,503861	19,628002	-30,935776	-0,567387
02:48,3	0,504939	3,275922	-0,049997	-0,09301	-1,477985	-0,160017	-0,497458	-0,25676	-1,459854	-0,394732	7,74655	-0,567999	-0,097487	-2,36534	1,577246	-2,458098	-14,974733	11,626942	-0,497458	-0,25676	-1,459854	19,760906	-31,303883	-0,567999	-0,497458	-0,25676	-1,459854	19,760906	-31,303883	-0,567999
02:48,3	0,504939	3,275922	-0,049997	-0,09301	-1,477985	-0,160017	-0,562313	-0,256557	2,750413	-0,423108	8,420308	-0,536898	-0,171297	-2,554513	4,230896	-11,738912	-11,950984	11,959581	-0,562313	-0,256557	2,750413	19,716611	-35,721256	-0,536898	-0,562313	-0,256557	2,750413	19,716611	-35,721256	-0,536898
02:48,4	0,504939	3,275922	-0,049997	-0,09301	-1,477985	-0,160017	-0,36158	-0,287222	5,404062	0,004063	7,531492	-0,204259	-0,220017	-2,587996	3,652294	-12,164032	-10,442455	12,032793	-0,36158	-0,287222	5,404062	22,551005	-20,852545	-0,204259	-0,36158	-0,287222	5,404062	22,551005	-20,852545	-0,204259
02:48,5	0,504939	3,275922	-0,049997	-0,09301	-1,477985	-0,160017	-0,308223	-0,261771	4,825461	0,233673	5,879347	-0,131047	-0,324509	-2,694829	-0,127175	-16,778429	-5,212714	11,843927	-0,308223	-0,261771	4,825461	20,782679	-18,316151	-0,131047	-0,308223	-0,261771	4,825461	20,782679	-18,316151	-0,131047
02:48,5	0,504964	3,275985	-0,049996	-0,093006	-1,377964	-0,160018	-0,163456	-0,224695	1,045991	-0,060256	4,962518	-0,319913	-0,28312	-2,556988	-2,928906	-9,444694	-7,159608	11,805801	-0,163456	-0,224695	1,045991	17,578273	-7,868773	-0,319913	-0,163456	-0,224695	1,045991	17,578273	-7,868773	-0,319913
02:48,6	0,504964	3,275985	-0,049996	-0,093006	-1,377964	-0,160018	-0,303525	-0,191618	-1,755739	-0,321073	4,921451	-0,358039	-0,287663	-2,557165	-2,883811	-9,466006	-7,111247	11,832615	-0,303525	-0,191618	-1,755739	14,72093	-18,905241	-0,358039	-0,303525	-0,191618	-1,755739	14,72093	-18,905241	-0,358039
02:48,6	0,504964	3,275985	-0,049996	-0,093006	-1,377964	-0,160018	-0,304787	-0,189722	-1,694738	-0,239859	5,054983	-0,349337	-0,282348	-2,55683	-2,864789	-9,491812	-7,131315	11,807096	-0,304787	-0,189722	-1,694738	14,65329	-18,870778	-0,349337	-0,304787	-0,189722	-1,694738	14,65329	-18,870778	-0,349337
02:48,7	0,504964	3,275985	-0,049996	-0,093006	-1,377964	-0,160018	-0,304787	-0,189722	-1,694738	-0,239859	5,054983	-0,349337	-0,285176	-2,557592	-2,85426	-9,46078	-7,117748	11,834119	-0,304787	-0,189722	-1,694738	14,65329	-18,870778	-0,349337	-0,304787	-0,189722	-1,694738	14,65329	-18,870778	-0,349337
02:48,7	0,504964	3,275985	-0,049996	-0,093006	-1,377964	-0,160018	-0,301973	-0,19014	-1,681093	-0,272407	4,875647	-0,329722	-0,281614	-2,555118	-2,844572	-9,466074	-7,110819	11,805257	-0,301973	-0,19014	-1,681093	14,653546	-18,829271	-0,329722	-0,301973	-0,19014	-1,681093	14,653546	-18,829271	-0,329722
02:48,8	0,504964	3,275985	-0,049996	-0,093006	-1,377964	-0,160018	-0,305897	-0,191987	-1,671405	-0,371851	5,087701	-0,358583	-0,28094	-2,555761	-2,837959	-9,440252	-7,116523	11,791116	-0,305897	-0,191987	-1,671405	14,699161	-18,925187	-0,358583	-0,305897	-0,191987	-1,671405	14,699161	-18,925187	-0,358583
02:48,8	0,504964	3,275985	-0,049996	-0,093006	-1,377964	-0,160018	-0,305678	-0,192893	-1,664792	-0,426903	5,051099	-0,372724	-0,28095	-2,556547	-2,834833	-9,449396	-7,119598	11,813317	-0,305678	-0,192893	-1,664792	14,715183	-18,944598	-0,372724	-0,305678	-0,192893	-1,664792	14,715183	-18,944598	-0,372724
02:48,8	0,504964	3,275985	-0,049996	-0,093006	-1,377964	-0,160018	-0,3066	-0,190988	-1,657803	-0,325335	5,114185	-0,362067	-0,282675	-2,552985	-2,829038	-9,444194	-7,092303	11,786616	-0,3066	-0,190988	-1,657803	14,667192	-18,953924	-0,362067	-0,3066	-0,190988	-1,657803	14,667192	-18,953924	-0,362067
02:48,9	0,504964	3,275985	-0,049996	-0,093006	-1,377964	-0,160018	-0,3066	-0,190988	-1,657803	-0,325335	5,114185	-0,362067	-0,283857	-2,551302	-2,82783	-9,425054	-7,125916	11,842794	-0,3066	-0,190988	-1,657803	14,667192	-18,953924	-0,362067	-0,3066	-0,190988	-1,657803	14,667192	-18,953924	-0,362067
02:49,0	0,504964	3,275985	-0,049996	-0,093006	-1,377964	-0,160018	-0,30808	-0,188137	-1,654663	-0,17908	5,158177	-0,321046	-0,280819	-2,556275	-2,822394	-9,419199	-7,103102	11,796339	-0,30808	-0,188137	-1,654663	14,589697	-19,026126	-0,321046	-0,30808	-0,188137	-1,654663	14,589697	-19,026126	-0,321046
02:49,0	0,504964	3,275985	-0,049996	-0,093006	-1,377964	-0,160018	-0,305293	-0,193254	-1,649228	-0,46785	5,019581	-0,367502	-0,280348	-2,55455	-2,82242	-9,468045	-7,105811	11,801952	-0,305293	-0,193254	-1,649228	14,702612	-18,945929	-0,367502	-0,305293	-0,193254	-1,649228	14,702612	-18,945929	-0,367502
02:49,1	0,504964	3,275985	-0,049996	-0,093006	-1,377964	-0,160018	-0,307022	-0,1928	-1,649253	-0,417457	5,15045	-0,361889	-0,280261	-2,553712	-2,818085	-9,412882	-7,147846	11,850836	-0,307022	-0,1928	-1,649253	14,717343	-18,950807	-0,361889	-0,307022	-0,1928	-1,649253	14,717343	-18,950807	-0,361889
02:49,1	0,504964	3,275985	-0,049996	-0,093006	-1,377964	-0,160018	-0,307791	-0,192456	-1,644918	-0,390751	5,121653	-0,313004	-0,282033	-2,55753	-2,814988	-9,435693	-7,142891	11,829092	-0,307791	-0,192456	-1,644918	14,717051	-19,039978	-0,313004	-0,307791	-0,192456	-1,644918	14,717051	-19,039978	-0,313004
02:49,2	0,504964	3,275985	-0,049996	-0,093006	-1,377964	-0,160018	-0,303599	-0,19283	-1,641821	-0,403086	4,925877	-0,334748	-0,283105	-2,55608	-2,814203	-9,395157	-7,111748	11,82438	-0,303599	-0,19283	-1,641821	14,734077	-18,906645	-0,334748	-0,303599	-0,19283	-1,641821	14,734077	-18,906645	-0,334748
02:49,2	0,504964	3,275985	-0,049996	-0,093006	-1,377964	-0,160018	-0,304318	-0,191177	-1,641036	-0,364377	4,943749	-0,33946	-0,284304	-2,555338	-2,816561	-9,403145	-7,106603	11,801739	-0,304318	-0,191177	-1,641036	14,643037	-18,945242	-0,33946	-0,304318	-0,191177	-1,641036	14,643037	-18,945242	-0,33946
02:49,3	0,504964	3,275985	-0,049996	-0,093006	-1,377964	-0,160018	-0,304362	-0,189767	-1,643394	-0,291523	4,955486	-0,362101	-0,283776	-2,553054	-2,811527	-9,437923	-7,096238	11,809486	-0,304362	-0,189767	-1,643394	14,605214	-18,936897	-0,362101	-0,304362	-0,189767	-1,643394	14,605214	-18,936897	-0,362101
02:49,3	0,504964	3,275985	-0,049996	-0,093006	-1,377964	-0,160018	-0,306604	-0,189083	-1,638361	-0,247518	5,107375	-0,354354	-0,282037	-2,550967	-2,81036	-9,433882	-7,133425	11,817843	-0,306604	-0,189083	-1,638361	14,595487	-18,96101	-0,354354	-0,306604	-0,189083	-1,638361	14,595487	-18,96101	-0,354354
02:49,4	0,504964	3,275985	-0,049996	-0,093006	-1,377964	-0,160018	-0,30928	-0,189545	-1,637193	-0,241381	5,224459	-0,345997	-0,28372	-2,551752	-2,809184	-9,41494	-7,086514	11,818028	-0,30928	-0,189545	-1,637193	14,637927	-19,054031	-0,345997	-0,30928	-0,189545	-1,637193	14,637927	-19,054031	-0,345997
02:49,4	0,504964	3,275985	-0,049996	-0,093006	-1,377964	-0,160018	-0,30776	-0,188481	-1,636017	-0,236117	5,152449	-0,345812	-0,28372	-2,552841	-2,805298	-9,413791	-7,122037	11,809507	-0,30776	-0,188481	-1,636017	14,559617	-19,006688	-0,345812	-0,30776	-0,188481	-1,636017	14,559617	-19,006688	-0,345812
02:49,4	0,504964	3,275985	-0,049996	-0,093006	-1,377964	-0,160018	-0,306817	-0,189025	-1,632131	-0,234245	5,084657	-0,354333	-0,286066	-2,554765	-2,807248	-9,416952	-7,108192	11,795943	-0,306817	-0,189025	-1,632131	14,604237	-19,000455	-0,354333	-0,306817	-0,189025	-1,632131	14,604237	-19,000455	-0,354333
02:49,5	0,504964	3,275985	-0,049996	-0,093006	-1,377964	-0,160018	-0,305394	-0,187125	-1,632122	-0,177452	5,056483	-0,328471	-0,279554	-2,552947	-2,80528	-9,397506	-7,111332	11,815221	-0,305394	-0,187125	-1,632122	14,511867	-18,916975	-0,328471	-0,305394	-0,187125	-1,632122	14,511867	-18,916975	-0,328471
02:49,5	0,504964	3,275985	-0,049996	-0,093006	-1,377964	-0,160018	-0,305394	-0,187125	-1,632122	-0,177452	5,056483	-0,328471	-0,281949	-2,552581	-2,802957	-9,412532	-7,1299	11,817853	-0,305394	-0,187125	-1,632122	14,511867	-18,916975	-0,328471	-0,305394	-0,187125	-1,632122	14,511867	-18,916975	-0,328471
02:49,6	0,504964	3,275985	-0,049996	-0,093006	-1,377964	-0,160018	-0,307926	-0,190429	-1,62979	-0,301039	5,137325	-0,345987	-0,280746	-2,555573	-2,803366	-9,426364	-7,089677	11,780535	-0,307926	-0,190429	-1,62979	14,647606	-19,034877	-0,345987	-0,307926	-0,190429	-1,62979	14,647606	-19,034877	-0,345987
02:49,7	0,504964	3,275985	-0,049996	-0,093006	-1,377964	-0,160018	-0,305937	-0,192967	-1,630199	-0,460958	5,065989	-0,383305	-0,281418	-2,55321	-2,801056	-9,466564	-7,077344	11,789863	-0,305937	-0,192967	-1,630199	14,686957	-18,950079	-0,383305	-0,305937	-0,192967	-1,630199	14,686957	-18,950079	-0,383305
02:49,7	0,504964	3,275985	-0,049996	-0,093006	-1,377964	-0,160018	-0,307648	-0,191203	-1,62789	-0,359816	5,195936	-0,373977	-0,279626	-2,554075	-2,801031	-9,430444	-7,153338	11,792069	-0,307648	-0,191203	-1,62789	14,649634	-18,954437	-0,373977	-0,307648	-0,191203	-1,62789	14,649634	-18,954437	-0,373977
02:49,7	0,504964	3,275985	-0,049996	-0,093006	-1,377964	-0,160018	-0,307794	-0,193188	-1,627865	-0,415261	5,134258	-0,371772	-0,284262	-2,554858	-2,797546	-9,416764	-7,122377	11,770501	-0,307794	-0,193188	-1,627865	14,749977	-19,027588	-0,371772	-0,307794	-0,193188	-1,627865	14,749977	-19,027588	-0,371772
02:49,8	0,504964	3,275985	-0,049996	-0,093006	-1,377964	-0,160018	-0,304798	-0,189565	-1,62438	-0,260509	4,982099	-0,393339	-0,278388	-2,554644	-2,800209	-9,404887	-7,1423	11,83055	-0,304798	-0,189565	-1,62438	14,620311	-18,94456	-0,393339	-0,304798	-0,189565	-1,62438	14,620311	-18,94456	-0,393339
02:49,9	0,504964	3,275985	-0,049996	-0,093006	-1,377964	-0,160018	-0,307921	-0,194544	-1,627042	-0,50812	5,124224	-0,33329	-0,280159	-2,553072	-2,797521	-9,4145	-7,131185	11,805071	-0,307921	-0,194544	-1,627042	14,763577	-19,047555	-0,33329	-0,307921	-0,194544	-1,627042	14,763577	-19,047555	-0,33329
02:49,9	0,504964	3,275985	-0,049996	-0,093006	-1,377964	-0,160018	-0,308397	-0,192225	-1,624354	-0,392335	5,16285	-0,35877	-0,280177	-2,553983	-2,795958	-9,418442	-7,157022	11,812884	-0,308397	-0,192225	-1,624354	14,697296	-19,046282	-0,35877	-0,308397	-0,192225	-1,624354	14,697296	-19,046282	-0,35877
02:50,0	0,504964	3,275985	-0,049996	-0,093006	-1,377964	-0,160018	-0,307598	-0,192664	-1,622791	-0,390848	5,111843	-0,350956	-0,283652	-2,555854	-2,795926	-9,404476	-7,121565	11,84205	-0,307598	-0,192664	-1,622791	14,733293	-19,034636	-0,350956	-0,307598	-0,192664	-1,622791	14,733293	-19,034636	-0,350956
02:50,0	0,504964	3,275985	-0,049996	-0,093006	-1,377964	-0,160018	-0,304241	-0,19059	-1,62276	-0,320696	4,942875	-0,32179	-0,283634	-2,556205	-2,796715	-9,383069	-7,167029	11,811734	-0,304241	-0,19059	-1,62276	14,640645	-18,940022	-0,32179	-0,304241	-0,19059	-1,62276	14,640645	-18,940022	-0,32179
02:50,1	0,504964	3,275985	-0,049996	-0,093006	-1,377964	-0,160018	-0,303946	-0,190782	-1,623548	-0,301971	4,886274	-0,352106	-0,276593	-2,552957	-2,799049	-9,391507	-7,140581	11,820632	-0,303946	-0,190782	-1,623548	14,674383	-18,973482	-0,352106	-0,303946	-0,190782	-1,623548	14,674383	-18,973482	-0,352106
02:50,1	0,504964	3,275985	-0,049996	-0,093006	-1,377964	-0,160018	-0,310279	-0,195255	-1,625882	-0,553276	5,236132	-0,343208	-0,281961	-2,553942	-2,79598	-9,446848	-7,100453	11,805009	-0,310279	-0,195255	-1,625882	14,774244	-19,12078	-0,343208	-0,310279	-0,195255	-1,625882	14,774244	-19,12078	-0,343208
02:50,2	0,504964	3,275985	-0,049996	-0,093006	-1,377964	-0,160018	-0,306742	-0,191099	-1,622813	-0,344231	5,120216	-0,358831	-0,280178	-2,553849	-2,793645	-9,434842	-7,127796	11,798066	-0,306742	-0,191099	-1,622813	14,657021	-18,959068	-0,358831	-0,306742	-0,191099	-1,622813	14,657021	-18,959068	-0,358831
02:50,2	0,504964	3,275985	-0,049996	-0,093006	-1,377964	-0,160018	-0,307715	-0,192597	-1,620479	-0,404448	5,146694	-0,365774	-0,280752	-2,554779	-2,790927	-9,44474	-7,102323	11,797092	-0,307715	-0,192597	-1,620479	14,714393	-19,008896	-0,365774	-0,307715	-0,192597	-1,620479	14,714393	-19,008896	-0,365774
02:50,2	0,504964	3,275985	-0,049996	-0,093006	-1,377964	-0,160018	-0,306622	-0,192565	-1,61776	-0,419885	5,111167	-0,366748	-0,28124	-2,54997	-2,791271	-9,371802	-7,122625	11,840137	-0,306622	-0,192565	-1,61776	14,69643	-18,958623	-0,366748	-0,306622	-0,192565	-1,61776	14,69643	-18,958623	-0,366748
02:50,3	0,504964	3,275985	-0,049996	-0,093006	-1,377964	-0,160018	-0,310542	-0,189737	-1,618104	-0,291757	5,241712	-0,323703	-0,283039	-2,555154	-2,794037	-9,395138	-7,147023	11,767522	-0,310542	-0,189737	-1,618104	14,602622	-19,135831	-0,323703	-0,310542	-0,189737	-1,618104	14,602622	-19,135831	-0,323703
02:50,4	0,504964	3,275985	-0,049996	-0,093006	-1,377964	-0,160018	-0,305154	-0,190771	-1,62087	-0,312728	4,969534	-0,396319	-0,280099	-2,552762	-2,790517	-9,395654	-7,14075	11,80521	-0,305154	-0,190771	-1,62087	14,662818	-18,985033	-0,396319	-0,305154	-0,190771	-1,62087	14,662818	-18,985033	-0,396319
02:50,4	0,504964	3,275985	-0,049996	-0,093006	-1,377964	-0,160018	-0,308695	-0,192122	-1,61735	-0,388129	5,157262	-0,35863	-0,282398	-2,552095	-2,791684	-9,36994	-7,130279	11,796003	-0,308695	-0,192122	-1,61735	14,693434	-19,075293	-0,35863	-0,308695	-0,192122	-1,61735	14,693434	-19,075293	-0,35863
02:50,5	0,504964	3,275985	-0,049996	-0,093006	-1,377964	-0,160018	-0,308123	-0,189796	-1,618517	-0,289136	5,110501	-0,367838	-0,282973	-2,550346	-2,790921	-9,367654	-7,111515	11,786586	-0,308123	-0,189796	-1,618517	14,609886	-19,077176	-0,367838	-0,308123	-0,189796	-1,618517	14,609886	-19,077176	-0,367838
02:50,5	0,504964	3,275985	-0,049996	-0,093006	-1,377964	-0,160018	-0,30935	-0,188425	-1,617755	-0,235203	5,181709	-0,377254	-0,285379	-2,549711	-2,790522	-9,387459	-7,107396	11,820273	-0,30935	-0,188425	-1,617755	14,556145	-19,102291	-0,377254	-0,30935	-0,188425	-1,617755	14,556145	-19,102291	-0,377254
02:50,6	0,504964	3,275985	-0,049996	-0,093006	-1,377964	-0,160018	-0,308697	-0,186023	-1,617356	-0,103992	5,166944	-0,343567	-0,279554	-2,550368	-2,731352	-9,22251	-7,210688	11,818935	-0,308697	-0,186023	-1,617356	14,498842	-19,065764	-0,343567	-0,308697	-0,186023	-1,617356	14,498842	-19,065764	-0,343567
02:50,6	0,504964	3,275985	-0,049996	-0,093006	-1,377964	-0,160018	-0,311041	-0,191396	-1,558185	-0,376379	5,094338	-0,344906	-0,244346	-2,501334	0,941994	-7,094958	-8,910622	11,793153	-0,311041	-0,191396	-1,558185	14,648189	-19,322377	-0,344906	-0,311041	-0,191396	-1,558185	14,648189	-19,322377	-0,344906
02:50,7	0,504964	3,275985	-0,049996	-0,093006	-1,377964	-0,160018	-0,37111	-0,19737	2,115161	-0,27865	5,525437	-0,370687	-0,319956	-2,654874	4,101556	-14,791746	-5,751284	12,146918	-0,37111	-0,19737	2,115161	15,214926	-23,606682	-0,370687	-0,37111	-0,19737	2,115161	15,214926	-23,606682	-0,370687
02:50,7	0,504964	3,275985	-0,049996	-0,093006	-1,377964	-0,160018	-0,200335	-0,208661	5,274723	0,246589	4,890433	-0,016923	-0,365863	-2,71633	3,692587	-16,891195	-4,047613	12,251375	-0,200335	-0,208661	5,274723	16,626444	-10,835872	-0,016923	-0,200335	-0,208661	5,274723	16,626444	-10,835872	-0,016923
02:50,8	0,504964	3,275985	-0,049996	-0,093006	-1,377964	-0,160018	-0,124159	-0,199632	4,865753	0,290388	3,599304	0,087534	-0,486902	-2,825471	0,05858	-21,385458	1,544394	12,121672	-0,124159	-0,199632	4,865753	15,961485	-6,147204	0,087534	-0,124159	-0,199632	4,865753	15,961485	-6,147204	0,087534
02:50,8	0,505049	3,275913	-0,050009	-0,093001	-1,277958	-0,160019	0,030879	-0,14938	1,231747	0,307806	2,225444	-0,042168	-0,438207	-2,687055	-2,92927	-13,820172	-0,52642	12,027063	0,030879	-0,14938	1,231747	12,034119	4,649467	-0,042168	0,030879	-0,14938	1,231747	12,034119	4,649467	-0,042168
02:50,9	0,505049	3,275913	-0,050009	-0,093001	-1,277958	-0,160019	-0,11334	-0,122343	-1,756103	-0,275531	2,137694	-0,136778	-0,441522	-2,686016	-2,862492	-13,897495	-0,388868	11,98152	-0,11334	-0,122343	-1,756103	9,328371	-6,759469	-0,136778	-0,11334	-0,122343	-1,756103	9,328371	-6,759469	-0,136778
02:50,9	0,505049	3,275913	-0,050009	-0,093001	-1,277958	-0,160019	-0,112582	-0,118952	-1,689325	-0,179673	2,234021	-0,18232	-0,44081	-2,687367	-2,832569	-13,907816	-0,374426	11,968649	-0,112582	-0,118952	-1,689325	9,158054	-6,603643	-0,18232	-0,112582	-0,118952	-1,689325	9,158054	-6,603643	-0,18232
02:51,0	0,505049	3,275913	-0,050009	-0,093001	-1,277958	-0,160019	-0,111768	-0,120244	-1,659402	-0,254209	2,207865	-0,195191	-0,441336	-2,687088	-2,816276	-13,911163	-0,381152	11,929434	-0,111768	-0,120244	-1,659402	9,184947	-6,56592	-0,195191	-0,111768	-0,120244	-1,659402	9,184947	-6,56592	-0,195191
02:51,0	0,505049	3,275913	-0,050009	-0,093001	-1,277958	-0,160019	-0,111747	-0,119649	-1,643109	-0,215793	2,206293	-0,234407	-0,437158	-2,684256	-2,803448	-13,909215	-0,360526	11,937946	-0,111747	-0,119649	-1,643109	9,176689	-6,56582	-0,234407	-0,111747	-0,119649	-1,643109	9,176689	-6,56582	-0,234407
02:51,1	0,505049	3,275913	-0,050009	-0,093001	-1,277958	-0,160019	-0,116288	-0,121852	-1,630281	-0,349147	2,451074	-0,225894	-0,439473	-2,68246	-2,796828	-13,900773	-0,343357	11,963318	-0,116288	-0,121852	-1,630281	9,216213	-6,677542	-0,225894	-0,116288	-0,121852	-1,630281	9,216213	-6,677542	-0,225894
02:51,1	0,505049	3,275913	-0,050009	-0,093001	-1,277958	-0,160019	-0,116686	-0,118949	-1,623661	-0,217291	2,47304	-0,200522	-0,441157	-2,686413	-2,789055	-13,89566	-0,328555	11,938752	-0,116686	-0,118949	-1,623661	9,120199	-6,686813	-0,200522	-0,116686	-0,118949	-1,623661	9,120199	-6,686813	-0,200522
02:51,2	0,505049	3,275913	-0,050009	-0,093001	-1,277958	-0,160019	-0,112421	-0,119467	-1,615888	-0,259586	2,254209	-0,225088	-0,438726	-2,685994	-2,783596	-13,865125	-0,342253	11,940006	-0,112421	-0,119467	-1,615888	9,118543	-6,570805	-0,225088	-0,112421	-0,119467	-1,615888	9,118543	-6,570805	-0,225088
02:51,2	0,505049	3,275913	-0,050009	-0,093001	-1,277958	-0,160019	-0,113999	-0,121362	-1,61043	-0,361568	2,303019	-0,223835	-0,440518	-2,684057	-2,776238	-13,884099	-0,350461	11,930592	-0,113999	-0,121362	-1,61043	9,165373	-6,645939	-0,223835	-0,113999	-0,121362	-1,61043	9,165373	-6,645939	-0,223835
02:51,3	0,505049	3,275913	-0,050009	-0,093001	-1,277958	-0,160019	-0,114781	-0,118842	-1,603071	-0,213897	2,355979	-0,233248	-0,43873	-2,684333	-2,77157	-13,890986	-0,329048	11,933623	-0,114781	-0,118842	-1,603071	9,115171	-6,654318	-0,233248	-0,114781	-0,118842	-1,603071	9,115171	-6,654318	-0,233248
02:51,3	0,505049	3,275913	-0,050009	-0,093001	-1,277958	-0,160019	-0,115436	-0,120529	-1,598404	-0,31672	2,406732	-0,230218	-0,438134	-2,687117	-2,763037	-13,908718	-0,347559	11,903483	-0,115436	-0,120529	-1,598404	9,144775	-6,655016	-0,230218	-0,115436	-0,120529	-1,598404	9,144775	-6,655016	-0,230218
02:51,4	0,505049	3,275913	-0,050009	-0,093001	-1,277958	-0,160019	-0,113323	-0,122437	-1,58987	-0,391062	2,302927	-0,260357	-0,438143	-2,688111	-2,761846	-13,901688	-0,386356	11,925521	-0,113323	-0,122437	-1,58987	9,220246	-6,592907	-0,260357	-0,113323	-0,122437	-1,58987	9,220246	-6,592907	-0,260357
02:51,4	0,505049	3,275913	-0,050009	-0,093001	-1,277958	-0,160019	-0,112457	-0,122926	-1,588679	-0,386391	2,232446	-0,23832	-0,437481	-2,685562	-2,758354	-13,884493	-0,340416	11,920338	-0,112457	-0,122926	-1,588679	9,26328	-6,595463	-0,23832	-0,112457	-0,122926	-1,588679	9,26328	-6,595463	-0,23832
02:51,5	0,505049	3,275913	-0,050009	-0,093001	-1,277958	-0,160019	-0,114996	-0,122225	-1,585187	-0,398311	2,372507	-0,243502	-0,435093	-2,687002	-2,756405	-13,873917	-0,354115	11,909113	-0,114996	-0,122225	-1,585187	9,196316	-6,654644	-0,243502	-0,114996	-0,122225	-1,585187	9,196316	-6,654644	-0,243502
02:51,5	0,505049	3,275913	-0,050009	-0,093001	-1,277958	-0,160019	-0,114943	-0,125012	-1,583238	-0,536687	2,353766	-0,254727	-0,438627	-2,68664	-2,753676	-13,871988	-0,36413	11,925936	-0,114943	-0,125012	-1,583238	9,276762	-6,66926	-0,254727	-0,114943	-0,125012	-1,583238	9,276762	-6,66926	-0,254727
02:51,6	0,505049	3,275913	-0,050009	-0,093001	-1,277958	-0,160019	-0,113489	-0,121772	-1,58051	-0,360474	2,271492	-0,237904	-0,436923	-2,681203	-2,755234	-13,864105	-0,414536	11,945669	-0,113489	-0,121772	-1,58051	9,198597	-6,637414	-0,237904	-0,113489	-0,121772	-1,58051	9,198597	-6,637414	-0,237904
02:51,6	0,505049	3,275913	-0,050009	-0,093001	-1,277958	-0,160019	-0,11905	-0,120529	-1,582067	-0,256135	2,5286	-0,218171	-0,442107	-2,683923	-2,750575	-13,859565	-0,322402	11,929904	-0,11905	-0,120529	-1,582067	9,205374	-6,816793	-0,218171	-0,11905	-0,120529	-1,582067	9,205374	-6,816793	-0,218171
02:51,7	0,505049	3,275913	-0,050009	-0,093001	-1,277958	-0,160019	-0,114102	-0,117399	-1,577408	-0,175458	2,313462	-0,233936	-0,435658	-2,685399	-2,744735	-13,865807	-0,390143	11,925141	-0,114102	-0,117399	-1,577408	9,04038	-6,643547	-0,233936	-0,114102	-0,117399	-1,577408	9,04038	-6,643547	-0,233936
02:51,7	0,505049	3,275913	-0,050009	-0,093001	-1,277958	-0,160019	-0,116049	-0,123722	-1,571568	-0,442479	2,386216	-0,2387	-0,440992	-2,682956	-2,743215	-13,894332	-0,343757	11,92059	-0,116049	-0,123722	-1,571568	9,269732	-6,723595	-0,2387	-0,116049	-0,123722	-1,571568	9,269732	-6,723595	-0,2387
02:51,8	0,505049	3,275913	-0,050009	-0,093001	-1,277958	-0,160019	-0,115497	-0,117881	-1,570048	-0,164647	2,405436	-0,24325	-0,437992	-2,684703	-2,742807	-13,868236	-0,363364	11,91486	-0,115497	-0,117881	-1,570048	9,089032	-6,661084	-0,24325	-0,115497	-0,117881	-1,570048	9,089032	-6,661084	-0,24325
02:51,8	0,505049	3,275913	-0,050009	-0,093001	-1,277958	-0,160019	-0,115485	-0,121352	-1,56964	-0,3412	2,372384	-0,248981	-0,433891	-2,686046	-2,74278	-13,857148	-0,43041	11,927627	-0,115485	-0,121352	-1,56964	9,184942	-6,693156	-0,248981	-0,115485	-0,121352	-1,56964	9,184942	-6,693156	-0,248981
02:51,9	0,505049	3,275913	-0,050009	-0,093001	-1,277958	-0,160019	-0,116372	-0,125576	-1,569613	-0,508307	2,375386	-0,236214	-0,437427	-2,682556	-2,739314	-13,87524	-0,375746	11,922516	-0,116372	-0,125576	-1,569613	9,349387	-6,75979	-0,236214	-0,116372	-0,125576	-1,569613	9,349387	-6,75979	-0,236214
02:51,9	0,505049	3,275913	-0,050009	-0,093001	-1,277958	-0,160019	-0,117626	-0,120768	-1,566148	-0,296607	2,483619	-0,241324	-0,438604	-2,684675	-2,737768	-13,884721	-0,376809	11,906586	-0,117626	-0,120768	-1,566148	9,18369	-6,750033	-0,241324	-0,117626	-0,120768	-1,566148	9,18369	-6,750033	-0,241324
02:52,0	0,505049	3,275913	-0,050009	-0,093001	-1,277958	-0,160019	-0,115203	-0,120809	-1,564602	-0,293049	2,365271	-0,257254	-0,439165	-2,683338	-2,736586	-13,884615	-0,325515	11,936681	-0,115203	-0,120809	-1,564602	9,190424	-6,678129	-0,257254	-0,115203	-0,120809	-1,564602	9,190424	-6,678129	-0,257254
02:52,0	0,505049	3,275913	-0,050009	-0,093001	-1,277958	-0,160019	-0,11608	-0,119654	-1,563419	-0,277501	2,436468	-0,227159	-0,439836	-2,686792	-2,73467	-13,922518	-0,374553	11,904634	-0,11608	-0,119654	-1,563419	9,11536	-6,675833	-0,227159	-0,11608	-0,119654	-1,563419	9,11536	-6,675833	-0,227159
02:52,1	0,505049	3,275913	-0,050009	-0,093001	-1,277958	-0,160019	-0,112753	-0,1208	-1,561503	-0,275649	2,271782	-0,259206	-0,438582	-2,68704	-2,731919	-13,883778	-0,395961	11,916592	-0,112753	-0,1208	-1,561503	9,207137	-6,579367	-0,259206	-0,112753	-0,1208	-1,561503	9,207137	-6,579367	-0,259206
02:52,1	0,505049	3,275913	-0,050009	-0,093001	-1,277958	-0,160019	-0,113166	-0,12201	-1,558752	-0,339426	2,248974	-0,247248	-0,439132	-2,684453	-2,733081	-13,866578	-0,364297	11,928115	-0,113166	-0,12201	-1,558752	9,238385	-6,634552	-0,247248	-0,113166	-0,12201	-1,558752	9,238385	-6,634552	-0,247248
02:52,2	0,505049	3,275913	-0,050009	-0,093001	-1,277958	-0,160019	-0,115131	-0,12024	-1,559914	-0,283379	2,352087	-0,235725	-0,436185	-2,685403	-2,731156	-13,876509	-0,361228	11,898442	-0,115131	-0,12024	-1,559914	9,155443	-6,685685	-0,235725	-0,115131	-0,12024	-1,559914	9,155443	-6,685685	-0,235725
02:52,2	0,505049	3,275913	-0,050009	-0,093001	-1,277958	-0,160019	-0,115782	-0,123267	-1,557989	-0,438508	2,396083	-0,265398	-0,4368	-2,68268	-2,728427	-13,875212	-0,384568	11,925389	-0,115782	-0,123267	-1,557989	9,237984	-6,692806	-0,265398	-0,115782	-0,123267	-1,557989	9,237984	-6,692806	-0,265398
02:52,3	0,505049	3,275913	-0,050009	-0,093001	-1,277958	-0,160019	-0,117832	-0,121374	-1,55526	-0,320467	2,489885	-0,238452	-0,4391	-2,686813	-2,728441	-13,86549	-0,383575	11,880712	-0,117832	-0,121374	-1,55526	9,207363	-6,759921	-0,238452	-0,117832	-0,121374	-1,55526	9,207363	-6,759921	-0,238452
02:52,3	0,505049	3,275913	-0,050009	-0,093001	-1,277958	-0,160019	-0,113103	-0,121448	-1,555275	-0,33007	2,236056	-0,283128	-0,439659	-2,684947	-2,729206	-13,85155	-0,358329	11,901404	-0,113103	-0,121448	-1,555275	9,20362	-6,642528	-0,283128	-0,113103	-0,121448	-1,555275	9,20362	-6,642528	-0,283128
02:52,4	0,505049	3,275913	-0,050009	-0,093001	-1,277958	-0,160019	-0,114439	-0,120031	-1,556039	-0,285206	2,306081	-0,262436	-0,434452	-2,683404	-2,728412	-13,872838	-0,404809	11,934696	-0,114439	-0,120031	-1,556039	9,137229	-6,677382	-0,262436	-0,114439	-0,120031	-1,556039	9,137229	-6,677382	-0,262436
02:52,4	0,505049	3,275913	-0,050009	-0,093001	-1,277958	-0,160019	-0,11838	-0,123769	-1,555245	-0,428665	2,506186	-0,229144	-0,439649	-2,686171	-2,725318	-13,86847	-0,325711	11,904923	-0,11838	-0,123769	-1,555245	9,287173	-6,78661	-0,229144	-0,11838	-0,123769	-1,555245	9,287173	-6,78661	-0,229144
02:52,5	0,505049	3,275913	-0,050009	-0,093001	-1,277958	-0,160019	-0,113385	-0,120652	-1,552152	-0,337261	2,282234	-0,258918	-0,439654	-2,683229	-2,722998	-13,854673	-0,364749	11,897709	-0,113385	-0,120652	-1,552152	9,133885	-6,618488	-0,258918	-0,113385	-0,120652	-1,552152	9,133885	-6,618488	-0,258918
02:52,5	0,505049	3,275913	-0,050009	-0,093001	-1,277958	-0,160019	-0,11593	-0,119177	-1,549831	-0,233651	2,383086	-0,266132	-0,438469	-2,684613	-2,722585	-13,849662	-0,376402	11,916413	-0,11593	-0,119177	-1,549831	9,121707	-6,717388	-0,266132	-0,11593	-0,119177	-1,549831	9,121707	-6,717388	-0,266132
02:52,6	0,505049	3,275913	-0,050009	-0,093001	-1,277958	-0,160019	-0,115323	-0,120895	-1,549418	-0,315407	2,341394	-0,247428	-0,436683	-2,68569	-2,722573	-13,837525	-0,394001	11,915865	-0,115323	-0,120895	-1,549418	9,174822	-6,711488	-0,247428	-0,115323	-0,120895	-1,549418	9,174822	-6,711488	-0,247428
02:52,6	0,505049	3,275913	-0,050009	-0,093001	-1,277958	-0,160019	-0,115284	-0,12298	-1,549406	-0,414674	2,320033	-0,247975	-0,440206	-2,684302	-2,719872	-13,848139	-0,355459	11,910318	-0,115284	-0,12298	-1,549406	9,239258	-6,729754	-0,247975	-0,115284	-0,12298	-1,549406	9,239258	-6,729754	-0,247975
02:52,7	0,505049	3,275913	-0,050009	-0,093001	-1,277958	-0,160019	-0,114724	-0,119234	-1,546705	-0,247977	2,319396	-0,253523	-0,434934	-2,684926	-2,721007	-13,833861	-0,427853	11,928742	-0,114724	-0,119234	-1,546705	9,11193	-6,68646	-0,253523	-0,114724	-0,119234	-1,546705	9,11193	-6,68646	-0,253523
02:52,7	0,505049	3,275913	-0,050009	-0,093001	-1,277958	-0,160019	-0,11682	-0,124112	-1,54784	-0,446059	2,3798	-0,235098	-0,437882	-2,684379	-2,721023	-13,848506	-0,385487	11,924986	-0,11682	-0,124112	-1,54784	9,296744	-6,790553	-0,235098	-0,11682	-0,124112	-1,54784	9,296744	-6,790553	-0,235098
02:52,8	0,505049	3,275913	-0,050009	-0,093001	-1,277958	-0,160019	-0,11582	-0,121286	-1,547857	-0,328485	2,361679	-0,238854	-0,435381	-2,682885	-2,696893	-13,806301	-0,427906	11,94308	-0,11582	-0,121286	-1,547857	9,192493	-6,730194	-0,238854	-0,11582	-0,121286	-1,547857	9,192493	-6,730194	-0,238854
02:52,8	0,505049	3,275913	-0,050009	-0,093001	-1,277958	-0,160019	-0,118364	-0,122705	-1,523726	-0,386641	2,436206	-0,22076	-0,385211	-2,649228	1,454618	-12,593566	-2,733692	11,907349	-0,118364	-0,122705	-1,523726	9,24573	-6,85537	-0,22076	-0,118364	-0,122705	-1,523726	9,24573	-6,85537	-0,22076
02:52,9	0,505049	3,275913	-0,050009	-0,093001	-1,277958	-0,160019	-0,172597	-0,149325	2,627784	-0,380358	3,053167	-0,256491	-0,466881	-2,805886	4,009215	-20,555611	0,511595	12,415166	-0,172597	-0,149325	2,627784	11,34165	-10,495696	-0,256491	-0,172597	-0,149325	2,627784	11,34165	-10,495696	-0,256491
02:52,9	0,505049	3,275913	-0,050009	-0,093001	-1,277958	-0,160019	0,003908	-0,156926	5,182381	0,394912	2,392902	0,251326	-0,506009	-2,857323	3,684217	-21,981522	1,744349	12,50732	0,003908	-0,156926	5,182381	12,7136	2,699651	0,251326	0,003908	-0,156926	5,182381	12,7136	2,699651	0,251326
02:53,0	0,505049	3,275913	-0,050009	-0,093001	-1,277958	-0,160019	0,068018	-0,148758	4,857384	0,464986	0,910436	0,34348	-0,601863	-2,982813	0,010957	-27,21039	6,310076	12,343383	0,068018	-0,148758	4,857384	12,142518	6,249815	0,34348	0,068018	-0,148758	4,857384	12,142518	6,249815	0,34348
02:53,0	0,505002	3,27597	-0,049993	-0,093024	-1,177962	-0,160035	0,224622	-0,128491	1,184123	0,179283	-0,421826	0,179542	-0,564662	-2,835772	-2,859822	-19,45532	4,900402	12,129032	0,224622	-0,128491	1,184123	10,265836	17,21104	0,179542	0,224622	-0,128491	1,184123	10,265836	17,21104	0,179542
02:53,1	0,505002	3,27597	-0,049993	-0,093024	-1,177962	-0,160035	0,07868	-0,087187	-1,686655	-0,329648	-0,253733	-0,034808	-0,567723	-2,836014	-2,776316	-19,487141	5,138968	12,066243	0,07868	-0,087187	-1,686655	6,514567	5,92264	-0,034808	0,07868	-0,087187	-1,686655	6,514567	5,92264	-0,034808
02:53,1	0,505002	3,27597	-0,049993	-0,093024	-1,177962	-0,160035	0,08042	-0,084657	-1,603149	-0,388778	-0,1974	-0,097597	-0,571043	-2,83177	-2,746783	-19,443573	5,168319	12,058511	0,08042	-0,084657	-1,603149	6,256827	6,115605	-0,097597	0,08042	-0,084657	-1,603149	6,256827	6,115605	-0,097597
02:53,2	0,505002	3,27597	-0,049993	-0,093024	-1,177962	-0,160035	0,078405	-0,079661	-1,573616	-0,176148	-0,115657	-0,105329	-0,566852	-2,832659	-2,733942	-19,429921	5,140483	12,055103	0,078405	-0,079661	-1,573616	6,077209	6,039142	-0,105329	0,078405	-0,079661	-1,573616	6,077209	6,039142	-0,105329
02:53,2	0,505002	3,27597	-0,049993	-0,093024	-1,177962	-0,160035	0,07708	-0,083734	-1,560775	-0,370708	-0,072483	-0,108737	-0,568571	-2,835418	-2,721126	-19,447483	5,158619	12,037669	0,07708	-0,083734	-1,560775	6,202448	5,978281	-0,108737	0,07708	-0,083734	-1,560775	6,202448	5,978281	-0,108737
02:53,3	0,505002	3,27597	-0,049993	-0,093024	-1,177962	-0,160035	0,080328	-0,083626	-1,547959	-0,371978	-0,217111	-0,126171	-0,566084	-2,832215	-2,710996	-19,404302	5,183832	12,057	0,080328	-0,083626	-1,547959	6,192641	6,088635	-0,126171	0,080328	-0,083626	-1,547959	6,192641	6,088635	-0,126171
02:53,3	0,505002	3,27597	-0,049993	-0,093024	-1,177962	-0,160035	0,076311	-0,084178	-1,537829	-0,444102	-0,033031	-0,106841	-0,570294	-2,834347	-2,707121	-19,447537	5,157174	12,062878	0,080262	-0,081598	-1,533954	6,140175	6,086216	-0,100962	0,080262	-0,081598	-1,533954	6,140175	6,086216	-0,100962
02:53,4	0,505002	3,27597	-0,049993	-0,093024	-1,177962	-0,160035	0,080262	-0,081598	-1,533954	-0,26524	-0,214367	-0,100962	-0,565578	-2,834813	-2,700117	-19,443483	5,107057	12,057716	0,080262	-0,081598	-1,533954	6,140175	6,086216	-0,100962	0,080262	-0,081598	-1,533954	6,140175	6,086216	-0,100962
02:53,4	0,505002	3,27597	-0,049993	-0,093024	-1,177962	-0,160035	0,078308	-0,085915	-1,52695	-0,44839	-0,141308	-0,106124	-0,56313	-2,829636	-2,693515	-19,402609	5,112562	12,049801	0,078308	-0,085915	-1,52695	6,295972	6,005856	-0,106124	0,078308	-0,085915	-1,52695	6,295972	6,005856	-0,106124
02:53,5	0,505002	3,27597	-0,049993	-0,093024	-1,177962	-0,160035	0,0726	-0,085447	-1,520348	-0,449214	0,12286	-0,114039	-0,563122	-2,832938	-2,686917	-19,434507	5,148594	12,037089	0,0726	-0,085447	-1,520348	6,258343	5,821949	-0,114039	0,0726	-0,085447	-1,520348	6,258343	5,821949	-0,114039
02:53,5	0,505002	3,27597	-0,049993	-0,093024	-1,177962	-0,160035	0,075456	-0,087105	-1,51375	-0,5507	0,019985	-0,126751	-0,569494	-2,8298	-2,679135	-19,391278	5,154988	12,05086	0,075456	-0,087105	-1,51375	6,287032	5,943276	-0,126751	0,075456	-0,087105	-1,51375	6,287032	5,943276	-0,126751
02:53,6	0,505002	3,27597	-0,049993	-0,093024	-1,177962	-0,160035	0,075924	-0,080017	-1,505969	-0,209294	-0,038591	-0,112981	-0,56592	-2,831464	-2,67631	-19,37018	5,111699	12,03095	0,075924	-0,080017	-1,505969	6,072057	5,921438	-0,112981	0,075924	-0,080017	-1,505969	6,072057	5,921438	-0,112981
02:53,6	0,505002	3,27597	-0,049993	-0,093024	-1,177962	-0,160035	0,075578	-0,083944	-1,503143	-0,386536	-0,060529	-0,132891	-0,564678	-2,831407	-2,674811	-19,341718	5,121093	12,066608	0,075578	-0,083944	-1,503143	6,203051	5,872361	-0,132891	0,075578	-0,083944	-1,503143	6,203051	5,872361	-0,132891
02:53,7	0,505002	3,27597	-0,049993	-0,093024	-1,177962	-0,160035	0,074908	-0,084992	-1,501644	-0,463399	-0,045632	-0,097233	-0,565304	-2,829409	-2,668605	-19,360536	5,107592	12,072471	0,074908	-0,084992	-1,501644	6,208457	5,834649	-0,097233	0,074908	-0,084992	-1,501644	6,208457	5,834649	-0,097233
02:53,7	0,505002	3,27597	-0,049993	-0,093024	-1,177962	-0,160035	0,073491	-0,08345	-1,495438	-0,36211	0,037614	-0,091369	-0,565791	-2,832629	-2,663177	-19,340803	5,116963	12,025097	0,073491	-0,08345	-1,495438	6,188693	5,806636	-0,091369	0,073491	-0,08345	-1,495438	6,188693	5,806636	-0,091369
02:53,8	0,505002	3,27597	-0,049993	-0,093024	-1,177962	-0,160035	0,076523	-0,084638	-1,49001	-0,441888	-0,132458	-0,138743	-0,561165	-2,83169	-2,666667	-19,365228	5,105458	12,047423	0,076523	-0,084638	-1,49001	6,202204	5,874582	-0,138743	0,076523	-0,084638	-1,49001	6,202204	5,874582	-0,138743
02:53,8	0,505002	3,27597	-0,049993	-0,093024	-1,177962	-0,160035	0,073396	-0,088175	-1,4935	-0,603633	0,04552	-0,116418	-0,566364	-2,82985	-2,662779	-19,316649	5,093525	12,038705	0,073396	-0,088175	-1,4935	6,318109	5,80713	-0,116418	0,073396	-0,088175	-1,4935	6,318109	5,80713	-0,116418
02:53,9	0,505002	3,27597	-0,049993	-0,093024	-1,177962	-0,160035	0,074402	-0,082752	-1,489613	-0,335615	-0,054826	-0,125135	-0,56699	-2,828499	-2,661635	-19,350402	5,144785	12,040089	0,074402	-0,082752	-1,489613	6,160456	5,785751	-0,125135	0,074402	-0,082752	-1,489613	6,160456	5,785751	-0,125135
02:53,9	0,505002	3,27597	-0,049993	-0,093024	-1,177962	-0,160035	0,073546	-0,081535	-1,488468	-0,299825	0,044581	-0,123751	-0,565171	-2,829033	-2,658096	-19,324371	5,127296	12,071259	0,073546	-0,081535	-1,488468	6,100677	5,81791	-0,123751	0,073546	-0,081535	-1,488468	6,100677	5,81791	-0,123751
02:54,0	0,505002	3,27597	-0,049993	-0,093024	-1,177962	-0,160035	0,073099	-0,083378	-1,484929	-0,393508	0,036541	-0,092581	-0,565685	-2,82885	-2,655792	-19,300568	5,129898	12,021183	0,073099	-0,083378	-1,484929	6,151636	5,774774	-0,092581	0,073099	-0,083378	-1,484929	6,151636	5,774774	-0,092581
02:54,0	0,505002	3,27597	-0,049993	-0,093024	-1,177962	-0,160035	0,073197	-0,08284	-1,482625	-0,379724	0,012095	-0,142657	-0,564638	-2,830176	-2,65616	-19,35208	5,111808	12,069793	0,073197	-0,08284	-1,482625	6,123244	5,758078	-0,142657	0,073197	-0,08284	-1,482625	6,123244	5,758078	-0,142657
02:54,1	0,505002	3,27597	-0,049993	-0,093024	-1,177962	-0,160035	0,073822	-0,084411	-1,482994	-0,419957	0,015183	-0,094047	-0,56454	-2,827047	-2,653811	-19,297968	5,101955	12,077663	0,073822	-0,084411	-1,482994	6,206279	5,810195	-0,094047	0,073822	-0,084411	-1,482994	6,206279	5,810195	-0,094047
02:54,1	0,505002	3,27597	-0,049993	-0,093024	-1,177962	-0,160035	0,071063	-0,082931	-1,480644	-0,361541	0,106876	-0,086177	-0,562205	-2,826985	-2,653859	-19,31459	5,101026	12,020104	0,071063	-0,082931	-1,480644	6,148546	5,685285	-0,086177	0,071063	-0,082931	-1,480644	6,148546	5,685285	-0,086177
02:54,2	0,505002	3,27597	-0,049993	-0,093024	-1,177962	-0,160035	0,069842	-0,084922	-1,480692	-0,455963	0,184275	-0,143736	-0,562136	-2,828878	-2,652265	-19,295028	5,123916	12,048469	0,069842	-0,084922	-1,480692	6,210426	5,666872	-0,143736	0,069842	-0,084922	-1,480692	6,210426	5,666872	-0,143736
02:54,2	0,505002	3,27597	-0,049993	-0,093024	-1,177962	-0,160035	0,071447	-0,085928	-1,479098	-0,537889	0,095326	-0,115372	-0,564569	-2,830558	-2,651895	-19,325009	5,089178	12,037079	0,071447	-0,085928	-1,479098	6,207486	5,703904	-0,115372	0,071447	-0,085928	-1,479098	6,207486	5,703904	-0,115372
02:54,3	0,505002	3,27597	-0,049993	-0,093024	-1,177962	-0,160035	0,074118	-0,084661	-1,478728	-0,426937	-0,034976	-0,126761	-0,565157	-2,830892	-2,649552	-19,33219	5,101664	12,055356	0,074118	-0,084661	-1,478728	6,218989	5,783283	-0,126761	0,074118	-0,084661	-1,478728	6,218989	5,783283	-0,126761
02:54,3	0,505002	3,27597	-0,049993	-0,093024	-1,177962	-0,160035	0,074701	-0,084319	-1,476385	-0,416344	-0,052838	-0,108484	-0,565112	-2,829671	-2,647596	-19,309521	5,098409	12,063708	0,074701	-0,084319	-1,476385	6,202686	5,811199	-0,108484	0,074701	-0,084319	-1,476385	6,202686	5,811199	-0,108484
02:54,4	0,505002	3,27597	-0,049993	-0,093024	-1,177962	-0,160035	0,073621	-0,083748	-1,47443	-0,395149	-0,017958	-0,100132	-0,565086	-2,829684	-2,645251	-19,30389	5,108222	12,077076	0,073621	-0,083748	-1,47443	6,17903	5,76133	-0,100132	0,073621	-0,083748	-1,47443	6,17903	5,76133	-0,100132
02:54,4	0,505002	3,27597	-0,049993	-0,093024	-1,177962	-0,160035	0,07362	-0,083776	-1,472085	-0,40795	-0,017833	-0,086764	-0,563398	-2,829481	-2,645666	-19,331149	5,077552	12,057567	0,07362	-0,083776	-1,472085	6,168474	5,761311	-0,086764	0,07362	-0,083776	-1,472085	6,168474	5,761311	-0,086764
02:54,5	0,505002	3,27597	-0,049993	-0,093024	-1,177962	-0,160035	0,0726	-0,085137	-1,472499	-0,438516	0,043448	-0,106273	-0,56505	-2,829659	-2,642953	-19,303628	5,127669	12,032701	0,0726	-0,085137	-1,472499	6,244723	5,742569	-0,106273	0,0726	-0,085137	-1,472499	6,244723	5,742569	-0,106273
02:54,5	0,505002	3,27597	-0,049993	-0,093024	-1,177962	-0,160035	0,07358	-0,083795	-1,469786	-0,425909	-0,006286	-0,131139	-0,565724	-2,83081	-2,642165	-19,33713	5,107755	12,060712	0,07358	-0,083795	-1,469786	6,152004	5,769763	-0,131139	0,07358	-0,083795	-1,469786	6,152004	5,769763	-0,131139
02:54,6	0,505002	3,27597	-0,049993	-0,093024	-1,177962	-0,160035	0,074914	-0,083787	-1,468999	-0,391514	-0,056569	-0,103128	-0,565669	-2,830711	-2,642568	-19,319699	5,1239	12,032248	0,074914	-0,083787	-1,468999	6,185798	5,824156	-0,103128	0,074914	-0,083787	-1,468999	6,185798	5,824156	-0,103128
02:54,6	0,505002	3,27597	-0,049993	-0,093024	-1,177962	-0,160035	0,074801	-0,083786	-1,469401	-0,414112	-0,057733	-0,131592	-0,564455	-2,828842	-2,638682	-19,305322	5,12185	12,030158	0,074801	-0,083786	-1,469401	6,16305	5,814148	-0,131592	0,074801	-0,083786	-1,469401	6,16305	5,814148	-0,131592
02:54,7	0,505002	3,27597	-0,049993	-0,093024	-1,177962	-0,160035	0,072575	-0,083901	-1,465516	-0,425551	0,044545	-0,133683	-0,565106	-2,831169	-2,639837	-19,333005	5,114906	12,049845	0,072575	-0,083901	-1,465516	6,160708	5,741681	-0,133683	0,072575	-0,083901	-1,465516	6,160708	5,741681	-0,133683
02:54,7	0,505002	3,27597	-0,049993	-0,093024	-1,177962	-0,160035	0,074916	-0,084502	-1,46667	-0,43692	-0,056664	-0,113995	-0,564172	-2,828725	-2,639825	-19,299183	5,105939	12,056995	0,074916	-0,084502	-1,46667	6,196475	5,824209	-0,113995	0,074916	-0,084502	-1,46667	6,196475	5,824209	-0,113995
02:54,8	0,505002	3,27597	-0,049993	-0,093024	-1,177962	-0,160035	0,072332	-0,084088	-1,466659	-0,424557	0,043909	-0,106845	-0,563265	-2,828368	-2,637508	-19,291668	5,097112	12,033631	0,072332	-0,084088	-1,466659	6,176369	5,721969	-0,106845	0,072332	-0,084088	-1,466659	6,176369	5,721969	-0,106845
02:54,8	0,505002	3,27597	-0,049993	-0,093024	-1,177962	-0,160035	0,073141	-0,085493	-1,465523	-0,483848	0,047061	-0,128591	-0,562735	-2,826684	-2,640623	-19,301085	5,078091	12,040201	0,073141	-0,085493	-1,465523	6,22732	5,788661	-0,128591	0,073141	-0,085493	-1,465523	6,22732	5,788661	-0,128591
02:54,9	0,505002	3,27597	-0,049993	-0,093024	-1,177962	-0,160035	0,069846	-0,084312	-1,467456	-0,411147	0,160914	-0,123639	-0,566677	-2,824854	-2,626207	-19,246764	5,109867	12,07024	0,069846	-0,084312	-1,467456	6,207379	5,643809	-0,123639	0,069846	-0,084312	-1,467456	6,207379	5,643809	-0,123639
02:54,9	0,505002	3,27597	-0,049993	-0,093024	-1,177962	-0,160035	0,005267	-0,098951	2,648579	-0,267496	0,846757	-0,079036	-0,517768	-2,778076	1,475413	-17,439292	2,958331	12,084804	0,005267	-0,098951	2,648579	7,500175	1,260239	-0,079036	0,005267	-0,098951	2,648579	7,500175	1,260239	-0,079036
02:55,0	0,505002	3,27597	-0,049993	-0,093024	-1,177962	-0,160035	0,005267	-0,098951	2,648579	-0,267496	0,846757	-0,079036	-0,618485	-2,960011	4,011598	-26,719401	7,251425	12,590597	0,005267	-0,098951	2,648579	7,500175	1,260239	-0,079036	0,005267	-0,098951	2,648579	7,500175	1,260239	-0,079036
02:55,0	0,505002	3,27597	-0,049993	-0,093024	-1,177962	-0,160035	0,274974	-0,095655	4,832935	0,529225	-1,143747	0,524816	-0,655476	-3,010002	3,659768	-28,173945	8,433909	12,688656	0,274974	-0,095655	4,832935	8,038175	20,441745	0,524816	0,274974	-0,095655	4,832935	8,038175	20,441745	0,524816
02:55,1	0,505002	3,27597	-0,049993	-0,093024	-1,177962	-0,160035	0,274974	-0,095655	4,832935	0,529225	-1,143747	0,524816	-0,741969	-3,119345	0,03737	-32,773058	12,386125	12,477311	0,274974	-0,095655	4,832935	8,038175	20,441745	0,524816	0,274974	-0,095655	4,832935	8,038175	20,441745	0,524816
02:55,1	0,505022	3,275913	-0,050008	-0,093006	-1,07797	-0,160021	0,412915	-0,075422	1,210537	0,458214	-2,357601	0,31347	-0,721113	-2,956903	-2,52764	-23,864862	11,918245	12,176239	0,412915	-0,075422	1,210537	6,378822	30,056225	0,31347	0,412915	-0,075422	1,210537	6,378822	30,056225	0,31347
02:55,2	0,505022	3,275913	-0,050008	-0,093006	-1,07797	-0,160021	0,261808	-0,012262	-1,354474	-0,306401	-2,448709	0,012399	-0,719453	-2,952431	-2,453376	-23,772569	11,921153	12,169906	0,261808	-0,012262	-1,354474	0,656196	18,103234	0,012399	0,261808	-0,012262	-1,354474	0,656196	18,103234	0,012399
02:55,2	0,505022	3,275913	-0,050008	-0,093006	-1,07797	-0,160021	0,257106	-0,011464	-1,280209	-0,313559	-2,282655	0,006066	-0,716782	-2,949303	-2,426133	-23,677722	11,943534	12,168532	0,257106	-0,011464	-1,280209	0,586379	17,900145	0,006066	0,257106	-0,011464	-1,280209	0,586379	17,900145	0,006066
02:55,3	0,505022	3,275913	-0,050008	-0,093006	-1,07797	-0,160021	0,253061	-0,012213	-1,252967	-0,419317	-2,143288	0,004692	-0,71674	-2,945709	-2,40982	-23,660095	11,885377	12,161947	0,253061	-0,012213	-1,252967	0,539423	17,722016	0,004692	0,253061	-0,012213	-1,252967	0,539423	17,722016	0,004692
02:55,3	0,505022	3,275913	-0,050008	-0,093006	-1,07797	-0,160021	0,249927	-0,010453	-1,236653	-0,286222	-2,024659	-0,001893	-0,716454	-2,948082	-2,399855	-23,64084	11,862661	12,119932	0,249927	-0,010453	-1,236653	0,534323	17,594618	-0,001893	0,249927	-0,010453	-1,236653	0,534323	17,594618	-0,001893
02:55,4	0,505022	3,275913	-0,050008	-0,093006	-1,07797	-0,160021	0,25184	-0,011887	-1,226688	-0,350771	-2,152158	-0,043908	-0,720689	-2,947499	-2,391917	-23,621898	11,897956	12,164651	0,25184	-0,011887	-1,226688	0,582382	17,617274	-0,043908	0,25184	-0,011887	-1,226688	0,582382	17,617274	-0,043908
02:55,4	0,505022	3,275913	-0,050008	-0,093006	-1,07797	-0,160021	0,253452	-0,007928	-1,21875	-0,184916	-2,234765	0,000811	-0,718272	-2,946952	-2,387252	-23,602194	11,897185	12,152394	0,253452	-0,007928	-1,21875	0,437419	17,661248	0,000811	0,253452	-0,007928	-1,21875	0,437419	17,661248	0,000811
02:55,5	0,505022	3,275913	-0,050008	-0,093006	-1,07797	-0,160021	0,25177	-0,009748	-1,214085	-0,288735	-2,164729	-0,011446	-0,715361	-2,944366	-2,378719	-23,618209	11,867844	12,147313	0,25177	-0,009748	-1,214085	0,476462	17,599215	-0,011446	0,25177	-0,009748	-1,214085	0,476462	17,599215	-0,011446
02:55,5	0,505022	3,275913	-0,050008	-0,093006	-1,07797	-0,160021	0,248075	-0,010976	-1,205552	-0,319168	-1,973384	-0,016527	-0,715964	-2,949137	-2,374005	-23,62829	11,83204	12,191041	0,248075	-0,010976	-1,205552	0,542419	17,500494	-0,016527	0,248075	-0,010976	-1,205552	0,542419	17,500494	-0,016527
02:55,6	0,505022	3,275913	-0,050008	-0,093006	-1,07797	-0,160021	0,252508	-0,012839	-1,200839	-0,380026	-2,213079	0,027201	-0,715844	-2,946095	-2,368194	-23,57997	11,831944	12,153562	0,252508	-0,012839	-1,200839	0,627851	17,6088	0,027201	0,252508	-0,012839	-1,200839	0,627851	17,6088	0,027201
02:55,6	0,505022	3,275913	-0,050008	-0,093006	-1,07797	-0,160021	0,249813	-0,011422	-1,195027	-0,330396	-2,114849	-0,010279	-0,716393	-2,947178	-2,365079	-23,573436	11,841211	12,15164	0,249813	-0,011422	-1,195027	0,566214	17,495497	-0,010279	0,249813	-0,011422	-1,195027	0,566214	17,495497	-0,010279
02:55,7	0,505022	3,275913	-0,050008	-0,093006	-1,07797	-0,160021	0,251026	-0,011488	-1,191912	-0,345138	-2,17891	-0,0122	-0,71528	-2,945856	-2,363934	-23,601356	11,835888	12,146603	0,251026	-0,011488	-1,191912	0,556678	17,526595	-0,0122	0,251026	-0,011488	-1,191912	0,556678	17,526595	-0,0122
02:55,7	0,505022	3,275913	-0,050008	-0,093006	-1,07797	-0,160021	0,249325	-0,011791	-1,190767	-0,342331	-2,068944	-0,017237	-0,715729	-2,945653	-2,360429	-23,549208	11,848284	12,124904	0,249325	-0,011791	-1,190767	0,583282	17,503039	-0,017237	0,249325	-0,011791	-1,190767	0,583282	17,503039	-0,017237
02:55,8	0,505022	3,275913	-0,050008	-0,093006	-1,07797	-0,160021	0,249373	-0,011301	-1,187262	-0,353633	-2,110445	-0,038936	-0,715711	-2,944865	-2,355743	-23,528132	11,799743	12,144627	0,249373	-0,011301	-1,187262	0,533473	17,465369	-0,038936	0,249373	-0,011301	-1,187262	0,533473	17,465369	-0,038936
02:55,8	0,505022	3,275913	-0,050008	-0,093006	-1,07797	-0,160021	0,248682	-0,010922	-1,182576	-0,302462	-2,117004	-0,019214	-0,714608	-2,946133	-2,354973	-23,567954	11,801063	12,149457	0,248682	-0,010922	-1,182576	0,554948	17,404517	-0,019214	0,248682	-0,010922	-1,182576	0,554948	17,404517	-0,019214
02:55,9	0,505022	3,275913	-0,050008	-0,093006	-1,07797	-0,160021	0,249228	-0,012512	-1,181807	-0,36633	-2,110268	-0,014383	-0,713392	-2,947017	-2,353809	-23,549076	11,776359	12,128462	0,249228	-0,012512	-1,181807	0,615829	17,454143	-0,014383	0,249228	-0,012512	-1,181807	0,615829	17,454143	-0,014383
02:55,9	0,505022	3,275913	-0,050008	-0,093006	-1,07797	-0,160021	0,249386	-0,014006	-1,180642	-0,432089	-2,147186	-0,035378	-0,712766	-2,943273	-2,347614	-23,5489	11,815816	12,116928	0,249386	-0,014006	-1,180642	0,667388	17,42963	-0,035378	0,249386	-0,014006	-1,180642	0,667388	17,42963	-0,035378
02:56,0	0,505022	3,275913	-0,050008	-0,093006	-1,07797	-0,160021	0,24583	-0,012676	-1,174447	-0,397208	-1,942698	-0,046913	-0,712771	-2,949099	-2,347172	-23,54115	11,75134	12,147565	0,24583	-0,012676	-1,174447	0,597895	17,354972	-0,046913	0,24583	-0,012676	-1,174447	0,597895	17,354972	-0,046913
02:56,0	0,505022	3,275913	-0,050008	-0,093006	-1,07797	-0,160021	0,250879	-0,015585	-1,174006	-0,496495	-2,244161	-0,016275	-0,714516	-2,944397	-2,343314	-23,524997	11,742854	12,130639	0,250879	-0,015585	-1,174006	0,726936	17,449802	-0,016275	0,250879	-0,015585	-1,174006	0,726936	17,449802	-0,016275
02:56,1	0,505022	3,275913	-0,050008	-0,093006	-1,07797	-0,160021	0,24768	-0,011723	-1,170147	-0,296378	-2,096044	-0,033201	-0,71384	-2,939086	-2,344468	-23,478451	11,778807	12,147456	0,24768	-0,011723	-1,170147	0,623856	17,346797	-0,033201	0,24768	-0,011723	-1,170147	0,623856	17,346797	-0,033201
02:56,1	0,505022	3,275913	-0,050008	-0,093006	-1,07797	-0,160021	0,242741	-0,009653	-1,171301	-0,243153	-1,861588	-0,016385	-0,714436	-2,945678	-2,338223	-23,508199	11,77554	12,162156	0,242741	-0,009653	-1,171301	0,514594	17,193599	-0,016385	0,242741	-0,009653	-1,171301	0,514594	17,193599	-0,016385
02:56,2	0,505022	3,275913	-0,050008	-0,093006	-1,07797	-0,160021	0,248749	-0,012433	-1,165056	-0,370023	-2,149854	-0,001684	-0,716215	-2,941976	-2,341377	-23,502636	11,776622	12,125533	0,248749	-0,012433	-1,165056	0,605975	17,37693	-0,001684	0,248749	-0,012433	-1,165056	0,605975	17,37693	-0,001684
02:56,2	0,505022	3,275913	-0,050008	-0,093006	-1,07797	-0,160021	0,246432	-0,009041	-1,16821	-0,197372	-2,033658	-0,038307	-0,713899	-2,942747	-2,340604	-23,517376	11,753144	12,119903	0,246432	-0,009041	-1,16821	0,512375	17,311259	-0,038307	0,246432	-0,009041	-1,16821	0,512375	17,311259	-0,038307
02:56,3	0,505022	3,275913	-0,050008	-0,093006	-1,07797	-0,160021	0,245941	-0,011433	-1,167437	-0,294011	-2,007115	-0,043937	-0,712646	-2,942786	-2,338257	-23,489153	11,757641	12,11854	0,245941	-0,011433	-1,167437	0,603444	17,299281	-0,043937	0,245941	-0,011433	-1,167437	0,603444	17,299281	-0,043937
02:56,3	0,505022	3,275913	-0,050008	-0,093006	-1,07797	-0,160021	0,245349	-0,012536	-1,165091	-0,36942	-1,998502	-0,0453	-0,713851	-2,948054	-2,337059	-23,518944	11,773051	12,151537	0,245349	-0,012536	-1,165091	0,614691	17,261389	-0,0453	0,245349	-0,012536	-1,165091	0,614691	17,261389	-0,0453
02:56,4	0,505022	3,275913	-0,050008	-0,093006	-1,07797	-0,160021	0,250513	-0,014128	-1,163892	-0,450607	-2,233543	-0,012303	-0,713789	-2,941405	-2,336298	-23,477247	11,779149	12,142148	0,250513	-0,014128	-1,163892	0,658406	17,431747	-0,012303	0,250513	-0,014128	-1,163892	0,658406	17,431747	-0,012303
02:56,4	0,505022	3,275913	-0,050008	-0,093006	-1,07797	-0,160021	0,244725	-0,010857	-1,163132	-0,306658	-1,965594	-0,021693	-0,71498	-2,942431	-2,333183	-23,481575	11,752156	12,148764	0,244725	-0,010857	-1,163132	0,545602	17,245288	-0,021693	0,244725	-0,010857	-1,163132	0,545602	17,245288	-0,021693
02:56,5	0,505022	3,275913	-0,050008	-0,093006	-1,07797	-0,160021	0,246208	-0,010338	-1,160016	-0,254152	-2,052489	-0,015076	-0,713491	-2,941242	-2,333358	-23,466327	11,746316	12,168341	0,246208	-0,010338	-1,160016	0,5574	17,274854	-0,015076	0,246208	-0,010338	-1,160016	0,5574	17,274854	-0,015076
02:56,5	0,505022	3,275913	-0,050008	-0,093006	-1,07797	-0,160021	0,244435	-0,011033	-1,160192	-0,29284	-1,976385	0,004501	-0,712769	-2,945876	-2,33144	-23,494336	11,747321	12,124536	0,244435	-0,011033	-1,160192	0,573242	17,211727	0,004501	0,244435	-0,011033	-1,160192	0,573242	17,211727	0,004501
02:56,6	0,505022	3,275913	-0,050008	-0,093006	-1,07797	-0,160021	0,248086	-0,013976	-1,158273	-0,432732	-2,141507	-0,039304	-0,712558	-2,942418	-2,332001	-23,453194	11,751336	12,148147	0,248086	-0,013976	-1,158273	0,664361	17,333253	-0,039304	0,248086	-0,013976	-1,158273	0,664361	17,333253	-0,039304
02:56,6	0,505022	3,275913	-0,050008	-0,093006	-1,07797	-0,160021	0,244987	-0,012429	-1,158834	-0,376357	-2,013962	-0,015693	-0,712495	-2,939863	-2,329286	-23,424373	11,754478	12,136999	0,244987	-0,012429	-1,158834	0,599327	17,217497	-0,015693	0,244987	-0,012429	-1,158834	0,599327	17,217497	-0,015693
02:56,7	0,505022	3,275913	-0,050008	-0,093006	-1,07797	-0,160021	0,242742	-0,011207	-1,156119	-0,329922	-1,920631	-0,026841	-0,711378	-2,942994	-2,331237	-23,461495	11,762294	12,128857	0,242742	-0,011207	-1,156119	0,549801	17,134626	-0,026841	0,242742	-0,011207	-1,156119	0,549801	17,134626	-0,026841
02:56,7	0,505022	3,275913	-0,050008	-0,093006	-1,07797	-0,160021	0,244895	-0,013739	-1,158071	-0,449804	-1,996528	-0,034983	-0,714341	-2,941558	-2,328904	-23,466068	11,756056	12,146366	0,244895	-0,013739	-1,158071	0,628697	17,227735	-0,034983	0,244895	-0,013739	-1,158071	0,628697	17,227735	-0,034983
02:56,8	0,505022	3,275913	-0,050008	-0,093006	-1,07797	-0,160021	0,245133	-0,010455	-1,155738	-0,271339	-2,008052	-0,017474	-0,711383	-2,943223	-2,32927	-23,456719	11,7397	12,155923	0,245133	-0,010455	-1,155738	0,549355	17,234879	-0,017474	0,245133	-0,010455	-1,155738	0,549355	17,234879	-0,017474
02:56,8	0,505022	3,275913	-0,050008	-0,093006	-1,07797	-0,160021	0,245096	-0,01385	-1,156103	-0,438378	-2,022392	-0,007917	-0,713723	-2,942754	-2,327714	-23,448717	11,734069	12,159224	0,245096	-0,01385	-1,156103	0,648808	17,217619	-0,007917	0,245096	-0,01385	-1,156103	0,648808	17,217619	-0,007917
02:56,9	0,505022	3,275913	-0,050008	-0,093006	-1,07797	-0,160021	0,242149	-0,016174	-1,152623	-0,548572	-1,843439	-0,013671	-0,712574	-2,940063	-2,32931	-23,453401	11,725288	12,121799	0,242149	-0,016174	-1,152623	0,721077	17,165278	-0,013671	0,242149	-0,016174	-1,152623	0,721077	17,165278	-0,013671
02:56,9	0,505022	3,275913	-0,050008	-0,093006	-1,07797	-0,160021	0,242149	-0,016174	-1,152623	-0,548572	-1,843439	-0,013671	-0,713107	-2,940678	-2,325022	-23,43323	11,715102	12,123317	0,242149	-0,016174	-1,152623	0,721077	17,165278	-0,013671	0,242149	-0,016174	-1,152623	0,721077	17,165278	-0,013671
02:57,0	0,505022	3,275913	-0,050008	-0,093006	-1,07797	-0,160021	0,243754	-0,011084	-1,151855	-0,285028	-1,985269	-0,040523	-0,712212	-2,935793	-2,286471	-23,31791	11,635417	12,169678	0,243754	-0,011084	-1,151855	0,585087	17,149424	-0,040523	0,243754	-0,011084	-1,151855	0,585087	17,149424	-0,040523
02:57,0	0,505022	3,275913	-0,050008	-0,093006	-1,07797	-0,160021	0,239076	-0,009417	-1,113304	-0,186963	-1,881729	0,005838	-0,670388	-2,871874	1,303646	-20,374149	9,575799	12,257927	0,239076	-0,009417	-1,113304	0,552245	16,885746	0,005838	0,239076	-0,009417	-1,113304	0,552245	16,885746	0,005838
02:57,1	0,505022	3,275913	-0,050008	-0,093006	-1,07797	-0,160021	0,162809	-0,013677	2,476813	-0,096725	-1,494999	0,094087	-0,744685	-3,081701	3,945669	-31,568721	12,526269	12,741825	0,162809	-0,013677	2,476813	0,976957	11,285478	0,094087	0,162809	-0,013677	2,476813	0,976957	11,285478	0,094087
02:57,1	0,505022	3,275913	-0,050008	-0,093006	-1,07797	-0,160021	0,381673	-0,054248	5,118836	0,835728	-1,705917	0,577985	-0,784238	-3,141825	3,572237	-33,526373	14,112483	12,801354	0,381673	-0,054248	5,118836	5,094173	28,25539	0,577985	0,381673	-0,054248	5,118836	5,094173	28,25539	0,577985
02:57,2	0,505022	3,275913	-0,050008	-0,093006	-1,07797	-0,160021	0,453518	-0,050056	4,745404	0,658806	-2,953379	0,637514	-0,864805	-3,187866	0,060099	-34,362304	18,22214	12,528769	0,453518	-0,050056	4,745404	4,588226	32,647769	0,637514	0,453518	-0,050056	4,745404	4,588226	32,647769	0,637514
02:57,2	0,505036	3,275969	-0,049992	-0,093024	-0,977969	-0,159994	0,533674	-0,003303	1,233265	-0,051131	-4,342727	0,364928	-0,828515	-3,007072	-2,288715	-25,201619	16,937285	12,242349	0,533674	-0,003303	1,233265	0,208167	37,550668	0,364928	0,533674	-0,003303	1,233265	0,208167	37,550668	0,364928
02:57,3	0,505036	3,275969	-0,049992	-0,093024	-0,977969	-0,159994	0,358957	0,055665	-1,115549	-0,452409	-3,83326	0,078509	-0,823089	-2,999129	-2,217857	-24,893835	16,68073	12,238419	0,358957	0,055665	-1,115549	-4,822117	24,344862	0,078509	0,358957	0,055665	-1,115549	-4,822117	24,344862	0,078509
02:57,3	0,505036	3,275969	-0,049992	-0,093024	-0,977969	-0,159994	0,349365	0,054938	-1,04469	-0,421936	-3,729299	0,074579	-0,819783	-2,993198	-2,193321	-24,723231	16,580189	12,224811	0,349365	0,054938	-1,04469	-4,734552	23,695846	0,074579	0,349365	0,054938	-1,04469	-4,734552	23,695846	0,074579
02:57,4	0,505036	3,275969	-0,049992	-0,093024	-0,977969	-0,159994	0,342576	0,05504	-1,020154	-0,414844	-3,574293	0,060971	-0,818527	-2,995022	-2,177727	-24,690698	16,500866	12,251155	0,342576	0,05504	-1,020154	-4,735497	23,317921	0,060971	0,342576	0,05504	-1,020154	-4,735497	23,317921	0,060971
02:57,4	0,505036	3,275969	-0,049992	-0,093024	-0,977969	-0,159994	0,343528	0,053041	-1,00456	-0,466386	-3,69162	0,087315	-0,816	-2,988758	-2,167997	-24,610636	16,493417	12,250384	0,343528	0,053041	-1,00456	-4,630082	23,275308	0,087315	0,343528	0,053041	-1,00456	-4,630082	23,275308	0,087315
02:57,5	0,505036	3,275969	-0,049992	-0,093024	-0,977969	-0,159994	0,336839	0,053984	-0,99483	-0,450891	-3,416885	0,086544	-0,815827	-2,987542	-2,154785	-24,547422	16,46767	12,21201	0,336839	0,053984	-0,99483	-4,688671	23,025005	0,086544	0,336839	0,053984	-0,99483	-4,688671	23,025005	0,086544
02:57,5	0,505036	3,275969	-0,049992	-0,093024	-0,977969	-0,159994	0,335699	0,054443	-0,981619	-0,436382	-3,425214	0,04817	-0,817961	-2,986425	-2,150596	-24,494824	16,400567	12,204145	0,335699	0,054443	-0,981619	-4,71012	22,927172	0,04817	0,335699	0,054443	-0,981619	-4,71012	22,927172	0,04817
02:57,6	0,505036	3,275969	-0,049992	-0,093024	-0,977969	-0,159994	0,335799	0,056849	-0,977429	-0,279417	-3,509498	0,040305	-0,815113	-2,986411	-2,144271	-24,473052	16,367898	12,197098	0,335799	0,056849	-0,977429	-4,742084	22,85071	0,040305	0,335799	0,056849	-0,977429	-4,742084	22,85071	0,040305
02:57,6	0,505036	3,275969	-0,049992	-0,093024	-0,977969	-0,159994	0,334363	0,05439	-0,971104	-0,389897	-3,470002	0,033257	-0,811514	-2,985302	-2,138422	-24,445069	16,352141	12,203223	0,334363	0,05439	-0,971104	-4,659505	22,77746	0,033257	0,334363	0,05439	-0,971104	-4,659505	22,77746	0,033257
02:57,7	0,505036	3,275969	-0,049992	-0,093024	-0,977969	-0,159994	0,331603	0,051828	-0,965255	-0,523475	-3,358606	0,039383	-0,810284	-2,986302	-2,137192	-24,404162	16,308095	12,254004	0,331603	0,051828	-0,965255	-4,591954	22,672213	0,039383	0,331603	0,051828	-0,965255	-4,591954	22,672213	0,039383
02:57,7	0,505036	3,275969	-0,049992	-0,093024	-0,977969	-0,159994	0,331854	0,050262	-0,964026	-0,587189	-3,429136	0,090164	-0,807254	-2,983703	-2,130986	-24,363458	16,27862	12,220704	0,331854	0,050262	-0,964026	-4,532776	22,62143	0,090164	0,331854	0,050262	-0,964026	-4,532776	22,62143	0,090164
02:57,8	0,505036	3,275969	-0,049992	-0,093024	-0,977969	-0,159994	0,328088	0,048938	-0,95782	-0,650879	-3,283288	0,056864	-0,810133	-2,981902	-2,126712	-24,32636	16,249651	12,211718	0,328088	0,048938	-0,95782	-4,492508	22,471641	0,056864	0,328088	0,048938	-0,95782	-4,492508	22,471641	0,056864
02:57,8	0,505036	3,275969	-0,049992	-0,093024	-0,977969	-0,159994	0,327968	0,052331	-0,953545	-0,467902	-3,323631	0,047878	-0,813062	-2,984981	-2,123601	-24,340243	16,269606	12,209644	0,327968	0,052331	-0,953545	-4,575885	22,421832	0,047878	0,327968	0,052331	-0,953545	-4,575885	22,421832	0,047878
02:57,9	0,505036	3,275969	-0,049992	-0,093024	-0,977969	-0,159994	0,332099	0,053328	-0,950434	-0,426378	-3,516454	0,045804	-0,813597	-2,982	-2,123212	-24,309632	16,27532	12,209626	0,332099	0,053328	-0,950434	-4,612656	22,55331	0,045804	0,332099	0,053328	-0,950434	-4,612656	22,55331	0,045804
02:57,9	0,505036	3,275969	-0,049992	-0,093024	-0,977969	-0,159994	0,329785	0,055282	-0,950045	-0,345058	-3,41977	0,045786	-0,812329	-2,982387	-2,11894	-24,271257	16,247402	12,176828	0,329785	0,055282	-0,950045	-4,684673	22,468333	0,045786	0,329785	0,055282	-0,950045	-4,684673	22,468333	0,045786
02:58,0	0,505036	3,275969	-0,049992	-0,093024	-0,977969	-0,159994	0,329486	0,053991	-0,945773	-0,407207	-3,451418	0,012988	-0,809365	-2,984404	-2,11617	-24,251901	16,198757	12,21236	0,329486	0,053991	-0,945773	-4,645468	22,413218	0,012988	0,329486	0,053991	-0,945773	-4,645468	22,413218	0,012988
02:58,0	0,505036	3,275969	-0,049992	-0,093024	-0,977969	-0,159994	0,329751	0,050415	-0,943003	-0,560672	-3,506284	0,04852	-0,811746	-2,982242	-2,113462	-24,276128	16,24174	12,226783	0,329751	0,050415	-0,943003	-4,518273	22,379156	0,04852	0,329751	0,050415	-0,943003	-4,518273	22,379156	0,04852
02:58,1	0,505036	3,275969	-0,049992	-0,093024	-0,977969	-0,159994	0,329069	0,053558	-0,940295	-0,422356	-3,428339	0,062943	-0,811656	-2,98128	-2,11422	-24,214796	16,196225	12,220469	0,329069	0,053558	-0,940295	-4,62667	22,403551	0,062943	0,329069	0,053558	-0,940295	-4,62667	22,403551	0,062943
02:58,1	0,505036	3,275969	-0,049992	-0,093024	-0,977969	-0,159994	0,328191	0,053961	-0,941053	-0,392647	-3,458549	0,056628	-0,808712	-2,98169	-2,109176	-24,227807	16,196134	12,208288	0,328191	0,053961	-0,941053	-4,628598	22,304409	0,056628	0,328191	0,053961	-0,941053	-4,628598	22,304409	0,056628
02:58,2	0,505036	3,275969	-0,049992	-0,093024	-0,977969	-0,159994	0,327073	0,051207	-0,936009	-0,529286	-3,389237	0,044448	-0,811024	-2,983245	-2,108372	-24,206414	16,184128	12,225944	0,327073	0,051207	-0,936009	-4,549026	22,286027	0,044448	0,327073	0,051207	-0,936009	-4,549026	22,286027	0,044448
02:58,2	0,505036	3,275969	-0,049992	-0,093024	-0,977969	-0,159994	0,329577	0,052431	-0,935205	-0,465914	-3,54395	0,062104	-0,809835	-2,98031	-2,105305	-24,192511	16,146241	12,174911	0,329577	0,052431	-0,935205	-4,581772	22,327841	0,062104	0,329577	0,052431	-0,935205	-4,581772	22,327841	0,062104
02:58,3	0,505036	3,275969	-0,049992	-0,093024	-0,977969	-0,159994	0,32644	0,05287	-0,932138	-0,417265	-3,41183	0,011071	-0,80692	-2,981713	-2,108377	-24,199315	16,146071	12,215902	0,32644	0,05287	-0,932138	-4,567527	22,213736	0,011071	0,32644	0,05287	-0,932138	-4,567527	22,213736	0,011071
02:58,3	0,505036	3,275969	-0,049992	-0,093024	-0,977969	-0,159994	0,326197	0,049643	-0,93521	-0,581473	-3,393389	0,052062	-0,808067	-2,978274	-2,103331	-24,171725	16,105874	12,211572	0,326197	0,049643	-0,93521	-4,478485	22,213105	0,052062	0,326197	0,049643	-0,93521	-4,478485	22,213105	0,052062
02:58,4	0,505036	3,275969	-0,049992	-0,093024	-0,977969	-0,159994	0,323793	0,052356	-0,930164	-0,419395	-3,312343	0,047732	-0,808714	-2,979092	-2,108764	-24,187092	16,101964	12,229213	0,323793	0,052356	-0,930164	-4,529356	22,105392	0,047732	0,323793	0,052356	-0,930164	-4,529356	22,105392	0,047732
02:58,4	0,505036	3,275969	-0,049992	-0,093024	-0,977969	-0,159994	0,327213	0,052243	-0,931765	-0,441922	-3,501707	0,046455	-0,80968	-2,981292	-2,104932	-24,15344	16,114557	12,210295	0,327213	0,052243	-0,931765	-4,543028	22,184545	0,046455	0,327213	0,052243	-0,931765	-4,543028	22,184545	0,046455
02:58,5	0,505036	3,275969	-0,049992	-0,093024	-0,977969	-0,159994	0,327213	0,052243	-0,931765	-0,441922	-3,501707	0,046455	-0,805108	-2,97797	-2,101774	-24,16462	16,095921	12,205944	0,327213	0,052243	-0,931765	-4,543028	22,184545	0,046455	0,327213	0,052243	-0,931765	-4,543028	22,184545	0,046455
02:58,5	0,505036	3,275969	-0,049992	-0,093024	-0,977969	-0,159994	0,32205	0,049945	-0,928607	-0,539698	-3,232847	0,042104	-0,809758	-2,979422	-2,101761	-24,142806	16,107405	12,209906	0,32205	0,049945	-0,928607	-4,460398	22,048079	0,042104	0,32205	0,049945	-0,928607	-4,460398	22,048079	0,042104
02:58,6	0,505036	3,275969	-0,049992	-0,093024	-0,977969	-0,159994	0,325633	0,053246	-0,928594	-0,388899	-3,432311	0,046066	-0,807971	-2,977675	-2,10212	-24,123688	16,105906	12,244364	0,325633	0,053246	-0,928594	-4,568726	22,129877	0,046066	0,325633	0,053246	-0,928594	-4,568726	22,129877	0,046066
02:58,6	0,505036	3,275969	-0,049992	-0,093024	-0,977969	-0,159994	0,323226	0,052573	-0,928953	-0,432188	-3,324472	0,080524	-0,807376	-2,980419	-2,095127	-24,135679	16,08413	12,22954	0,323226	0,052573	-0,928953	-4,559137	22,048795	0,080524	0,323226	0,052573	-0,928953	-4,559137	22,048795	0,080524
02:58,7	0,505036	3,275969	-0,049992	-0,093024	-0,977969	-0,159994	0,325305	0,050685	-0,92196	-0,505494	-3,433089	0,0657	-0,807948	-2,978913	-2,095123	-24,117361	16,067227	12,233777	0,325305	0,050685	-0,92196	-4,484259	22,103387	0,0657	0,325305	0,050685	-0,92196	-4,484259	22,103387	0,0657
02:58,7	0,505036	3,275969	-0,049992	-0,093024	-0,977969	-0,159994	0,324287	0,051934	-0,921956	-0,435086	-3,404458	0,069937	-0,803149	-2,976808	-2,094762	-24,079391	16,068576	12,176211	0,324287	0,051934	-0,921956	-4,511868	22,05209	0,069937	0,324287	0,051934	-0,921956	-4,511868	22,05209	0,069937
02:58,8	0,505036	3,275969	-0,049992	-0,093024	-0,977969	-0,159994	0,320064	0,04883	-0,921596	-0,616641	-3,217058	0,012371	-0,803163	-2,97899	-2,096671	-24,072315	16,033016	12,204906	0,320064	0,04883	-0,921596	-4,449769	21,907966	0,012371	0,320064	0,04883	-0,921596	-4,449769	21,907966	0,012371
02:58,8	0,505036	3,275969	-0,049992	-0,093024	-0,977969	-0,159994	0,324897	0,05087	-0,920793	-0,491469	-3,443196	0,054493	-0,807332	-2,979974	-2,09396	-24,110754	16,064648	12,218333	0,324897	0,05087	-0,920793	-4,48475	22,061248	0,054493	0,324897	0,05087	-0,920793	-4,48475	22,061248	0,054493
02:58,9	0,505036	3,275969	-0,049992	-0,093024	-0,977969	-0,159994	0,324897	0,05087	-0,920793	-0,491469	-3,443196	0,054493	-0,807276	-2,977505	-2,092008	-24,076647	16,05158	12,221598	0,324897	0,05087	-0,920793	-4,48475	22,061248	0,054493	0,324897	0,05087	-0,920793	-4,48475	22,061248	0,054493
02:58,9	0,505036	3,275969	-0,049992	-0,093024	-0,977969	-0,159994	0,322731	0,052055	-0,918842	-0,435552	-3,366623	0,057757	-0,81078	-2,978232	-2,092799	-24,068528	16,060928	12,2022	0,322731	0,052055	-0,918842	-4,521905	21,967771	0,057757	0,322731	0,052055	-0,918842	-4,521905	21,967771	0,057757
02:59,0	0,505036	3,275969	-0,049992	-0,093024	-0,977969	-0,159994	0,325113	0,054727	-0,919632	-0,308809	-3,492841	0,03836	-0,806099	-2,97701	-2,092413	-24,068537	16,023512	12,196912	0,325113	0,054727	-0,919632	-4,604846	22,028535	0,03836	0,325113	0,054727	-0,919632	-4,604846	22,028535	0,03836
02:59,0	0,505036	3,275969	-0,049992	-0,093024	-0,977969	-0,159994	0,321715	0,051284	-0,919246	-0,455416	-3,33482	0,033072	-0,806026	-2,976977	-2,090071	-24,045704	16,043021	12,195895	0,321715	0,051284	-0,919246	-4,481208	21,919774	0,033072	0,321715	0,051284	-0,919246	-4,481208	21,919774	0,033072
02:59,1	0,505036	3,275969	-0,049992	-0,093024	-0,977969	-0,159994	0,32165	0,051237	-0,916904	-0,486177	-3,341461	0,032055	-0,805447	-2,977258	-2,091231	-24,04707	16,040373	12,201434	0,32165	0,051237	-0,916904	-4,508272	21,908033	0,032055	0,32165	0,051237	-0,916904	-4,508272	21,908033	0,032055
02:59,1	0,505036	3,275969	-0,049992	-0,093024	-0,977969	-0,159994	0,321603	0,050595	-0,918064	-0,516604	-3,339185	0,037594	-0,807741	-2,974091	-2,088107	-24,015481	16,047625	12,22374	0,321603	0,050595	-0,918064	-4,488273	21,906662	0,037594	0,321603	0,050595	-0,918064	-4,488273	21,906662	0,037594
02:59,2	0,505036	3,275969	-0,049992	-0,093024	-0,977969	-0,159994	0,320007	0,054165	-0,91494	-0,353007	-3,279922	0,059899	-0,801299	-2,976606	-2,088462	-24,015569	15,986297	12,242112	0,320007	0,054165	-0,91494	-4,604971	21,840635	0,059899	0,320007	0,054165	-0,91494	-4,604971	21,840635	0,059899
02:59,2	0,505036	3,275969	-0,049992	-0,093024	-0,977969	-0,159994	0,324927	0,04805	-0,91728	-0,58709	-3,532911	0,02983	-0,804904	-2,981409	-2,090446	-24,059903	15,976359	12,19367	0,324927	0,04805	-0,91728	-4,358977	21,973846	0,02983	0,324927	0,04805	-0,91728	-4,358977	21,973846	0,02983
02:59,3	0,505036	3,275969	-0,049992	-0,093024	-0,977969	-0,159994	0,324927	0,04805	-0,91728	-0,58709	-3,532911	0,02983	-0,805381	-2,975509	-2,086152	-24,016193	16,033954	12,227162	0,324927	0,04805	-0,91728	-4,358977	21,973846	0,02983	0,324927	0,04805	-0,91728	-4,358977	21,973846	0,02983
02:59,3	0,505036	3,275969	-0,049992	-0,093024	-0,977969	-0,159994	0,320055	0,051413	-0,912985	-0,483943	-3,288639	0,063322	-0,807107	-2,976098	-2,085773	-23,995927	16,015927	12,201534	0,320055	0,051413	-0,912985	-4,519832	21,83569	0,063322	0,320055	0,051413	-0,912985	-4,519832	21,83569	0,063322
02:59,4	0,505036	3,275969	-0,049992	-0,093024	-0,977969	-0,159994	0,321429	0,052613	-0,912606	-0,416069	-3,386627	0,037694	-0,805363	-2,977265	-2,084591	-24,001133	15,988664	12,214659	0,321429	0,052613	-0,912606	-4,54615	21,845524	0,037694	0,321429	0,052613	-0,912606	-4,54615	21,845524	0,037694
02:59,4	0,505036	3,275969	-0,049992	-0,093024	-0,977969	-0,159994	0,321568	0,050519	-0,911425	-0,498724	-3,402975	0,050819	-0,805155	-2,9771	-2,082356	-23,978988	15,992079	12,20234	0,321568	0,050519	-0,911425	-4,464456	21,840083	0,050819	0,321568	0,050519	-0,911425	-4,464456	21,840083	0,050819
02:59,5	0,505036	3,275969	-0,049992	-0,093024	-0,977969	-0,159994	0,32132	0,050421	-0,909189	-0,517847	-3,407559	0,038499	-0,804853	-2,977683	-2,084564	-24,025759	15,966677	12,262669	0,32132	0,050421	-0,909189	-4,475892	21,816045	0,038499	0,32132	0,050421	-0,909189	-4,475892	21,816045	0,038499
02:59,5	0,505036	3,275969	-0,049992	-0,093024	-0,977969	-0,159994	0,321674	0,049869	-0,911397	-0,501187	-3,3982	0,098828	-0,80478	-2,976993	-2,081492	-24,011091	15,992571	12,208296	0,321674	0,049869	-0,911397	-4,415868	21,853249	0,098828	0,321674	0,049869	-0,911397	-4,415868	21,853249	0,098828
02:59,6	0,505036	3,275969	-0,049992	-0,093024	-0,977969	-0,159994	0,32104	0,05015	-0,908325	-0,516335	-3,364968	0,044456	-0,806512	-2,974712	-2,08499	-23,978047	15,980794	12,204902	0,32104	0,05015	-0,908325	-4,453073	21,836682	0,044456	0,32104	0,05015	-0,908325	-4,453073	21,836682	0,044456
02:59,6	0,505036	3,275969	-0,049992	-0,093024	-0,977969	-0,159994	0,320098	0,050715	-0,90638	-0,467075	-3,326951	0,0524	-0,804798	-2,975895	-2,079547	-24,011537	15,969873	12,216241	0,320098	0,050715	-0,90638	-4,448165	21,800758	0,0524	0,320098	0,050715	-0,90638	-4,448165	21,800758	0,0524
02:59,7	0,505036	3,275969	-0,049992	-0,093024	-0,977969	-0,159994	0,320098	0,050715	-0,90638	-0,467075	-3,326951	0,0524	-0,803555	-2,975349	-2,082642	-23,963684	15,938494	12,207233	0,320098	0,050715	-0,90638	-4,448165	21,800758	0,0524	0,320098	0,050715	-0,90638	-4,448165	21,800758	0,0524
02:59,7	0,505036	3,275969	-0,049992	-0,093024	-0,977969	-0,159994	0,319004	0,049911	-0,909475	-0,505628	-3,327163	0,043392	-0,804125	-2,975904	-2,082646	-23,977905	15,999553	12,209156	0,319004	0,049911	-0,909475	-4,423614	21,71462	0,043392	0,319004	0,049911	-0,909475	-4,423614	21,71462	0,043392
02:59,8	0,505036	3,275969	-0,049992	-0,093024	-0,977969	-0,159994	0,319769	0,050128	-0,909479	-0,540106	-3,324136	0,045316	-0,802396	-2,973694	-2,082646	-23,979096	15,97206	12,218605	0,319769	0,050128	-0,909479	-4,475137	21,777757	0,045316	0,319769	0,050128	-0,909479	-4,475137	21,777757	0,045316
02:59,8	0,505036	3,275969	-0,049992	-0,093024	-0,977969	-0,159994	0,316991	0,049735	-0,909479	-0,536116	-3,192391	0,054765	-0,805327	-2,976409	-2,082243	-23,968487	15,940029	12,22116	0,316991	0,049735	-0,909479	-4,440328	21,691422	0,054765	0,316991	0,049735	-0,909479	-4,440328	21,691422	0,054765
02:59,9	0,505036	3,275969	-0,049992	-0,093024	-0,977969	-0,159994	0,320808	0,050916	-0,909076	-0,452297	-3,416052	0,05732	-0,802901	-2,977183	-2,079519	-23,943505	15,932777	12,199938	0,320808	0,050916	-0,909076	-4,449174	21,767356	0,05732	0,320808	0,050916	-0,909076	-4,449174	21,767356	0,05732
02:59,9	0,505036	3,275969	-0,049992	-0,093024	-0,977969	-0,159994	0,320265	0,048428	-0,906353	-0,587863	-3,413109	0,036097	-0,802278	-2,974233	-2,080683	-23,91305	15,920195	12,200475	0,320265	0,048428	-0,906353	-4,389463	21,727722	0,036097	0,320265	0,048428	-0,906353	-4,389463	21,727722	0,036097
03:00,0	0,505036	3,275969	-0,049992	-0,093024	-0,977969	-0,159994	0,317399	0,049364	-0,907516	-0,543545	-3,296704	0,036635	-0,804716	-2,978094	-2,079908	-23,970426	15,947265	12,215001	0,317399	0,049364	-0,907516	-4,418587	21,619088	0,036635	0,317399	0,049364	-0,907516	-4,418587	21,619088	0,036635
03:00,0	0,505036	3,275969	-0,049992	-0,093024	-0,977969	-0,159994	0,321961	0,049544	-0,906741	-0,528929	-3,470749	0,051161	-0,805864	-2,974268	-2,079913	-23,941504	15,932861	12,214615	0,321961	0,049544	-0,906741	-4,418118	21,803228	0,051161	0,321961	0,049544	-0,906741	-4,418118	21,803228	0,051161
03:00,1	0,505036	3,275969	-0,049992	-0,093024	-0,977969	-0,159994	0,319222	0,052452	-0,906746	-0,379699	-3,360553	0,050775	-0,802928	-2,978469	-2,07873	-23,960771	15,939395	12,219032	0,319222	0,052452	-0,906746	-4,497167	21,698387	0,050775	0,319222	0,052452	-0,906746	-4,497167	21,698387	0,050775
03:00,1	0,505036	3,275969	-0,049992	-0,093024	-0,977969	-0,159994	0,321393	0,047808	-0,905563	-0,61722	-3,453466	0,055192	-0,804698	-2,974916	-2,077188	-23,955775	15,94068	12,22315	0,321393	0,047808	-0,905563	-4,370123	21,775858	0,055192	0,321393	0,047808	-0,905563	-4,370123	21,775858	0,055192
03:00,2	0,505036	3,275969	-0,049992	-0,093024	-0,977969	-0,159994	0,319201	0,051118	-0,904021	-0,448714	-3,343165	0,059309	-0,805262	-2,974805	-2,078748	-23,932406	15,9108	12,20344	0,319201	0,051118	-0,904021	-4,461447	21,714085	0,059309	0,319201	0,051118	-0,904021	-4,461447	21,714085	0,059309
03:00,2	0,505036	3,275969	-0,049992	-0,093024	-0,977969	-0,159994	0,319386	0,051661	-0,905581	-0,406245	-3,387972	0,0396	-0,802245	-2,971653	-2,075248	-23,906772	15,936414	12,202856	0,319386	0,051661	-0,905581	-4,461664	21,683813	0,0396	0,319386	0,051661	-0,905581	-4,461664	21,683813	0,0396
03:00,3	0,505036	3,275969	-0,049992	-0,093024	-0,977969	-0,159994	0,315148	0,050625	-0,902081	-0,495136	-3,177009	0,039016	-0,806284	-2,974958	-2,076376	-23,864984	15,916147	12,215811	0,315148	0,050625	-0,902081	-4,469199	21,562124	0,039016	0,315148	0,050625	-0,902081	-4,469199	21,562124	0,039016
03:00,3	0,505036	3,275969	-0,049992	-0,093024	-0,977969	-0,159994	0,32003	0,05247	-0,903209	-0,402526	-3,477177	0,051971	-0,80051	-2,971326	-2,076407	-23,911005	15,918728	12,213077	0,32003	0,05247	-0,903209	-4,521441	21,645164	0,051971	0,32003	0,05247	-0,903209	-4,521441	21,645164	0,051971
03:00,4	0,505036	3,275969	-0,049992	-0,093024	-0,977969	-0,159994	0,313997	0,049285	-0,90324	-0,547366	-3,122341	0,049237	-0,801024	-2,971868	-2,07482	-23,873665	15,90524	12,230507	0,313997	0,049285	-0,90324	-4,416265	21,526448	0,049237	0,313997	0,049285	-0,90324	-4,416265	21,526448	0,049237
03:00,4	0,505036	3,275969	-0,049992	-0,093024	-0,977969	-0,159994	0,314724	0,04946	-0,901653	-0,545283	-3,199197	0,066667	-0,803395	-2,974456	-2,074074	-23,902399	15,932145	12,196501	0,314724	0,04946	-0,901653	-4,427878	21,506618	0,066667	0,314724	0,04946	-0,901653	-4,427878	21,506618	0,066667
03:00,5	0,505036	3,275969	-0,049992	-0,093024	-0,977969	-0,159994	0,318151	0,050219	-0,900907	-0,514735	-3,339059	0,03266	-0,801625	-2,975537	-2,074452	-23,895948	15,911295	12,196142	0,318151	0,050219	-0,900907	-4,456932	21,635768	0,03266	0,318151	0,050219	-0,900907	-4,456932	21,635768	0,03266
03:00,5	0,505036	3,275969	-0,049992	-0,093024	-0,977969	-0,159994	0,318201	0,048146	-0,901286	-0,607705	-3,357705	0,032302	-0,802851	-2,973998	-2,076017	-23,91748	15,932693	12,207708	0,318201	0,048146	-0,901286	-4,387163	21,621099	0,032302	0,318201	0,048146	-0,901286	-4,387163	21,621099	0,032302
03:00,6	0,505036	3,275969	-0,049992	-0,093024	-0,977969	-0,159994	0,317482	0,049977	-0,90285	-0,520243	-3,290956	0,043868	-0,806335	-2,972248	-2,075992	-23,88103	15,919287	12,235617	0,317482	0,049977	-0,90285	-4,443458	21,631385	0,043868	0,317482	0,049977	-0,90285	-4,443458	21,631385	0,043868
03:00,6	0,505036	3,275969	-0,049992	-0,093024	-0,977969	-0,159994	0,317708	0,053869	-0,902825	-0,324468	-3,340991	0,071776	-0,801339	-2,976178	-2,076319	-23,891363	15,89592	12,205575	0,317708	0,053869	-0,902825	-4,553213	21,599111	0,071776	0,317708	0,053869	-0,902825	-4,553213	21,599111	0,071776
03:00,7	0,505036	3,275969	-0,049992	-0,093024	-0,977969	-0,159994	0,318614	0,047577	-0,903152	-0,62625	-3,390806	0,041735	-0,802853	-2,97345	-2,074445	-23,886002	15,838649	12,213187	0,318614	0,047577	-0,903152	-4,361071	21,620368	0,041735	0,318614	0,047577	-0,903152	-4,361071	21,620368	0,041735
03:00,7	0,505036	3,275969	-0,049992	-0,093024	-0,977969	-0,159994	0,317008	0,050253	-0,901279	-0,440211	-3,340588	0,049347	-0,804555	-2,973994	-2,075242	-23,883123	15,908158	12,186423	0,317008	0,050253	-0,901279	-4,385053	21,544539	0,049347	0,317008	0,050253	-0,901279	-4,385053	21,544539	0,049347
03:00,8	0,505036	3,275969	-0,049992	-0,093024	-0,977969	-0,159994	0,31833	0,051455	-0,902075	-0,439349	-3,377082	0,022583	-0,803934	-2,970968	-2,071729	-23,869354	15,924939	12,214308	0,31833	0,051455	-0,902075	-4,478539	21,611839	0,022583	0,31833	0,051455	-0,902075	-4,478539	21,611839	0,022583
03:00,8	0,505036	3,275969	-0,049992	-0,093024	-0,977969	-0,159994	0,315399	0,052429	-0,898562	-0,410081	-3,228215	0,050468	-0,804022	-2,973049	-2,073667	-23,901512	15,899097	12,229202	0,315399	0,052429	-0,898562	-4,525787	21,530639	0,050468	0,315399	0,052429	-0,898562	-4,525787	21,530639	0,050468
03:00,9	0,505036	3,275969	-0,049992	-0,093024	-0,977969	-0,159994	0,317245	0,051466	-0,9005	-0,421728	-3,309264	0,065361	-0,802718	-2,969168	-2,072884	-23,832693	15,890319	12,214003	0,317245	0,051466	-0,9005	-4,461793	21,594479	0,065361	0,317245	0,051466	-0,9005	-4,461793	21,594479	0,065361
03:00,9	0,505036	3,275969	-0,049992	-0,093024	-0,977969	-0,159994	0,313232	0,052277	-0,899717	-0,406366	-3,164591	0,050162	-0,803404	-2,971299	-2,074862	-23,887865	15,905987	12,191615	0,313232	0,052277	-0,899717	-4,51009	21,424154	0,050162	0,313232	0,052277	-0,899717	-4,51009	21,424154	0,050162
03:01,0	0,505036	3,275969	-0,049992	-0,093024	-0,977969	-0,159994	0,315421	0,051805	-0,901695	-0,416875	-3,222757	0,027774	-0,803385	-2,97348	-2,073284	-23,880671	15,889954	12,204282	0,315421	0,051805	-0,901695	-4,483574	21,537753	0,027774	0,315421	0,051805	-0,901695	-4,483574	21,537753	0,027774
03:01,0	0,505036	3,275969	-0,049992	-0,093024	-0,977969	-0,159994	0,3173	0,050698	-0,900118	-0,464159	-3,334759	0,040442	-0,802179	-2,974911	-2,070951	-23,875713	15,884794	12,192952	0,3173	0,050698	-0,900118	-4,443947	21,573324	0,040442	0,3173	0,050698	-0,900118	-4,443947	21,573324	0,040442
03:01,1	0,505036	3,275969	-0,049992	-0,093024	-0,977969	-0,159994	0,317937	0,048938	-0,897784	-0,553664	-3,374726	0,029111	-0,801637	-2,971443	-2,071326	-23,871171	15,849568	12,226529	0,317937	0,048938	-0,897784	-4,39533	21,583315	0,029111	0,317937	0,048938	-0,897784	-4,39533	21,583315	0,029111
03:01,1	0,505036	3,275969	-0,049992	-0,093024	-0,977969	-0,159994	0,314662	0,050203	-0,898159	-0,45968	-3,225992	0,062689	-0,801039	-2,971098	-2,070188	-23,875158	15,856613	12,192342	0,314662	0,050203	-0,898159	-4,4006	21,474991	0,062689	0,314662	0,050203	-0,898159	-4,4006	21,474991	0,062689
03:01,2	0,505036	3,275969	-0,049992	-0,093024	-0,977969	-0,159994	0,314065	0,049858	-0,897021	-0,481725	-3,18794	0,028502	-0,80156	-2,975266	-2,074041	-23,849078	15,865871	12,198852	0,314065	0,049858	-0,897021	-4,395567	21,466129	0,028502	0,314065	0,049858	-0,897021	-4,395567	21,466129	0,028502
03:01,2	0,505036	3,275969	-0,049992	-0,093024	-0,977969	-0,159994	0,317934	0,048224	-0,900874	-0,587725	-3,407131	0,035012	-0,802681	-2,975099	-2,069768	-23,848349	15,916662	12,197702	0,317934	0,048224	-0,900874	-4,373338	21,550724	0,035012	0,317934	0,048224	-0,900874	-4,373338	21,550724	0,035012
03:01,3	0,505036	3,275969	-0,049992	-0,093024	-0,977969	-0,159994	0,31835	0,049279	-0,896601	-0,577228	-3,403996	0,033862	-0,801585	-2,971481	-2,070962	-23,854195	15,852744	12,182632	0,31835	0,049279	-0,896601	-4,44564	21,586512	0,033862	0,31835	0,049279	-0,896601	-4,44564	21,586512	0,033862
03:01,3	0,505036	3,275969	-0,049992	-0,093024	-0,977969	-0,159994	0,314669	0,050139	-0,897796	-0,474248	-3,239474	0,018792	-0,802688	-2,970107	-2,070947	-23,819659	15,867681	12,19245	0,314669	0,050139	-0,897796	-4,410143	21,462064	0,018792	0,314669	0,050139	-0,897796	-4,410143	21,462064	0,018792
03:01,4	0,505036	3,275969	-0,049992	-0,093024	-0,977969	-0,159994	0,314031	0,051781	-0,89778	-0,419032	-3,228709	0,02861	-0,802191	-2,969599	-2,065935	-23,822912	15,873211	12,226918	0,314031	0,051781	-0,89778	-4,483877	21,422703	0,02861	0,314031	0,051781	-0,89778	-4,483877	21,422703	0,02861
03:01,4	0,505036	3,275969	-0,049992	-0,093024	-0,977969	-0,159994	0,313342	0,051605	-0,892768	-0,431359	-3,187326	0,063078	-0,803897	-2,970213	-2,07053	-23,825821	15,856839	12,235294	0,313342	0,051605	-0,892768	-4,482371	21,41004	0,063078	0,313342	0,051605	-0,892768	-4,482371	21,41004	0,063078
03:01,5	0,505036	3,275969	-0,049992	-0,093024	-0,977969	-0,159994	0,314727	0,052775	-0,897363	-0,354898	-3,264987	0,071454	-0,802701	-2,969438	-2,06936	-23,822372	15,871008	12,240167	0,314727	0,052775	-0,897363	-4,497735	21,441062	0,071454	0,314727	0,052775	-0,897363	-4,497735	21,441062	0,071454
03:01,5	0,505036	3,275969	-0,049992	-0,093024	-0,977969	-0,159994	0,313458	0,052127	-0,896193	-0,402586	-3,194924	0,076327	-0,800251	-2,969554	-2,068969	-23,777415	15,853904	12,210255	0,313458	0,052127	-0,896193	-4,494561	21,411543	0,076327	0,313458	0,052127	-0,896193	-4,494561	21,411543	0,076327
03:01,6	0,505036	3,275969	-0,049992	-0,093024	-0,977969	-0,159994	0,312333	0,049948	-0,895802	-0,523579	-3,183921	0,046415	-0,802682	-2,97286	-2,067012	-23,826528	15,871271	12,243131	0,312333	0,049948	-0,895802	-4,444473	21,334251	0,046415	0,312333	0,049948	-0,895802	-4,444473	21,334251	0,046415
03:01,6	0,505036	3,275969	-0,049992	-0,093024	-0,977969	-0,159994	0,316412	0,050399	-0,893846	-0,490578	-3,34477	0,079291	-0,802106	-2,973717	-2,068637	-23,847354	15,884719	12,157524	0,316412	0,050399	-0,893846	-4,446926	21,493539	0,079291	0,316412	0,050399	-0,893846	-4,446926	21,493539	0,079291
03:01,7	0,505036	3,275969	-0,049992	-0,093024	-0,977969	-0,159994	0,316867	0,049472	-0,89547	-0,540013	-3,343676	-0,006316	-0,804468	-2,97083	-2,068988	-23,816966	15,833565	12,209104	0,316867	0,049472	-0,89547	-4,423594	21,530359	-0,006316	0,316867	0,049472	-0,89547	-4,423594	21,530359	-0,006316
03:01,7	0,505036	3,275969	-0,049992	-0,093024	-0,977969	-0,159994	0,315546	0,052961	-0,895822	-0,329491	-3,326913	0,045263	-0,803227	-2,974093	-2,065857	-23,809191	15,854497	12,212364	0,315546	0,052961	-0,895822	-4,486939	21,443477	0,045263	0,315546	0,052961	-0,895822	-4,486939	21,443477	0,045263
03:01,8	0,505036	3,275969	-0,049992	-0,093024	-0,977969	-0,159994	0,317752	0,050255	-0,89269	-0,492239	-3,43786	0,048524	-0,801546	-2,975646	-2,068223	-23,850323	15,846561	12,180117	0,317752	0,050255	-0,89269	-4,437235	21,505653	0,048524	0,317752	0,050255	-0,89269	-4,437235	21,505653	0,048524
03:01,8	0,505036	3,275969	-0,049992	-0,093024	-0,977969	-0,159994	0,318256	0,048023	-0,895057	-0,580862	-3,432431	0,016277	-0,803226	-2,972794	-2,068991	-23,797556	15,838066	12,179902	0,318256	0,048023	-0,895057	-4,350649	21,55067	0,016277	0,318256	0,048023	-0,895057	-4,350649	21,55067	0,016277
03:01,9	0,505036	3,275969	-0,049992	-0,093024	-0,977969	-0,159994	0,316626	0,050904	-0,895825	-0,450082	-3,397627	0,016062	-0,800309	-2,973713	-2,06471	-23,824432	15,851002	12,192891	0,316626	0,050904	-0,895825	-4,44602	21,457535	0,016062	0,316626	0,050904	-0,895825	-4,44602	21,457535	0,016062
03:01,9	0,505036	3,275969	-0,049992	-0,093024	-0,977969	-0,159994	0,315964	0,047917	-0,891543	-0,603132	-3,33346	0,029051	-0,805521	-2,973404	-2,063532	-23,794646	15,884524	12,201777	0,315964	0,047917	-0,891543	-4,364649	21,469737	0,029051	0,315964	0,047917	-0,891543	-4,364649	21,469737	0,029051
03:02,0	0,505036	3,275969	-0,049992	-0,093024	-0,977969	-0,159994	0,318302	0,052586	-0,890365	-0,404282	-3,46406	0,037937	-0,799181	-2,971846	-2,067871	-23,790639	15,85191	12,199006	0,318302	0,052586	-0,890365	-4,532294	21,522653	0,037937	0,318302	0,052586	-0,890365	-4,532294	21,522653	0,037937
03:02,0	0,505036	3,275969	-0,049992	-0,093024	-0,977969	-0,159994	0,313783	0,047874	-0,894704	-0,623055	-3,24886	0,035165	-0,803764	-2,973961	-2,063909	-23,785705	15,844191	12,205689	0,313783	0,047874	-0,894704	-4,38119	21,383127	0,035165	0,313783	0,047874	-0,894704	-4,38119	21,383127	0,035165
03:02,1	0,505036	3,275969	-0,049992	-0,093024	-0,977969	-0,159994	0,317906	0,050786	-0,890742	-0,467415	-3,471386	0,041849	-0,802609	-2,971699	-2,065862	-23,792655	15,861436	12,208036	0,317906	0,050786	-0,890742	-4,454139	21,484253	0,041849	0,317906	0,050786	-0,890742	-4,454139	21,484253	0,041849
03:02,1	0,505036	3,275969	-0,049992	-0,093024	-0,977969	-0,159994	0,31537	0,050917	-0,892695	-0,472083	-3,324876	0,044196	-0,804364	-2,972194	-2,065855	-23,783451	15,849933	12,212037	0,31537	0,050917	-0,892695	-4,46906	21,431693	0,044196	0,31537	0,050917	-0,892695	-4,46906	21,431693	0,044196
03:02,2	0,505036	3,275969	-0,049992	-0,093024	-0,977969	-0,159994	0,316676	0,052189	-0,892688	-0,400577	-3,406495	0,048197	-0,800926	-2,972819	-2,064294	-23,826037	15,83746	12,235853	0,316676	0,052189	-0,892688	-4,497409	21,452572	0,048197	0,316676	0,052189	-0,892688	-4,497409	21,452572	0,048197
03:02,2	0,505036	3,275969	-0,049992	-0,093024	-0,977969	-0,159994	0,315498	0,048899	-0,891127	-0,539547	-3,314613	0,072013	-0,803224	-2,96919	-2,064704	-23,780783	15,805582	12,205686	0,315498	0,048899	-0,891127	-4,378137	21,452008	0,072013	0,315498	0,048899	-0,891127	-4,378137	21,452008	0,072013
03:02,3	0,505036	3,275969	-0,049992	-0,093024	-0,977969	-0,159994	0,313505	0,052704	-0,891537	-0,336739	-3,266078	0,041846	-0,799661	-2,971365	-2,064272	-23,785554	15,851553	12,246	0,313505	0,052704	-0,891537	-4,473973	21,344048	0,041846	0,313505	0,052704	-0,891537	-4,473973	21,344048	0,041846
03:02,3	0,505036	3,275969	-0,049992	-0,093024	-0,977969	-0,159994	0,313607	0,048531	-0,891106	-0,59114	-3,244265	0,08216	-0,801493	-2,972631	-2,063517	-23,813697	15,827125	12,230007	0,313607	0,048531	-0,891106	-4,400827	21,373869	0,08216	0,313607	0,048531	-0,891106	-4,400827	21,373869	0,08216
03:02,4	0,505036	3,275969	-0,049992	-0,093024	-0,977969	-0,159994	0,315619	0,049484	-0,89035	-0,506351	-3,336734	0,066167	-0,800853	-2,971447	-2,066628	-23,785828	15,837273	12,217689	0,315619	0,049484	-0,89035	-4,390857	21,439347	0,066167	0,315619	0,049484	-0,89035	-4,390857	21,439347	0,066167
03:02,4	0,505036	3,275969	-0,049992	-0,093024	-0,977969	-0,159994	0,314273	0,049522	-0,893461	-0,527114	-3,285833	0,053849	-0,804957	-2,968978	-2,066219	-23,751521	15,790802	12,244327	0,314273	0,049522	-0,893461	-4,414579	21,384632	0,053849	0,314273	0,049522	-0,893461	-4,414579	21,384632	0,053849
03:02,5	0,505036	3,275969	-0,049992	-0,093024	-0,977969	-0,159994	0,314187	0,054311	-0,893052	-0,254984	-3,334303	0,080487	-0,80147	-2,969292	-2,062751	-23,798449	15,833429	12,22524	0,314187	0,054311	-0,893052	-4,518402	21,329405	0,080487	0,314187	0,054311	-0,893052	-4,518402	21,329405	0,080487
03:02,5	0,505036	3,275969	-0,049992	-0,093024	-0,977969	-0,159994	0,312716	0,051134	-0,889584	-0,433649	-3,195824	0,0614	-0,800813	-2,970533	-2,064303	-23,758552	15,798318	12,195509	0,312716	0,051134	-0,889584	-4,447658	21,352361	0,0614	0,312716	0,051134	-0,889584	-4,447658	21,352361	0,0614
03:02,6	0,505036	3,275969	-0,049992	-0,093024	-0,977969	-0,159994	0,313462	0,049945	-0,891137	-0,485014	-3,286745	0,031668	-0,80022	-2,968559	-2,063932	-23,766768	15,837726	12,187335	0,313462	0,049945	-0,891137	-4,405694	21,320034	0,031668	0,313462	0,049945	-0,891137	-4,405694	21,320034	0,031668
03:02,6	0,505036	3,275969	-0,049992	-0,093024	-0,977969	-0,159994	0,311456	0,050418	-0,890766	-0,49044	-3,155583	0,023495	-0,802649	-2,969253	-2,063918	-23,798325	15,83868	12,225919	0,311456	0,050418	-0,890766	-4,448248	21,293678	0,023495	0,311456	0,050418	-0,890766	-4,448248	21,293678	0,023495
03:02,7	0,505036	3,275969	-0,049992	-0,093024	-0,977969	-0,159994	0,313272	0,052174	-0,890751	-0,384158	-3,222234	0,062079	-0,804896	-2,970098	-2,06236	-23,75661	15,842798	12,20478	0,313272	0,052174	-0,890751	-4,479839	21,369621	0,062079	0,313272	0,052174	-0,890751	-4,479839	21,369621	0,062079
03:02,7	0,505036	3,275969	-0,049992	-0,093024	-0,977969	-0,159994	0,315127	0,053698	-0,889193	-0,329327	-3,352749	0,04094	-0,79966	-2,972925	-2,065859	-23,781041	15,819077	12,192351	0,315127	0,053698	-0,889193	-4,544651	21,384705	0,04094	0,315127	0,053698	-0,889193	-4,544651	21,384705	0,04094
03:02,8	0,505036	3,275969	-0,049992	-0,093024	-0,977969	-0,159994	0,314957	0,04775	-0,892692	-0,605893	-3,334613	0,02851	-0,804303	-2,972131	-2,061585	-23,748516	15,798092	12,183214	0,314957	0,04775	-0,892692	-4,354256	21,389499	0,02851	0,314957	0,04775	-0,892692	-4,354256	21,389499	0,02851
03:02,8	0,505036	3,275969	-0,049992	-0,093024	-0,977969	-0,159994	0,316591	0,052168	-0,888418	-0,374223	-3,458244	0,019373	-0,801948	-2,970473	-2,064286	-23,741369	15,813345	12,210151	0,316591	0,052168	-0,888418	-4,469434	21,394141	0,019373	0,316591	0,052168	-0,888418	-4,469434	21,394141	0,019373
03:02,9	0,505036	3,275969	-0,049992	-0,093024	-0,977969	-0,159994	0,313978	0,050957	-0,891119	-0,453999	-3,320929	0,046311	-0,803131	-2,973886	-2,06157	-23,762429	15,822127	12,198595	0,313978	0,050957	-0,891119	-4,454114	21,326332	0,046311	0,313978	0,050957	-0,891119	-4,454114	21,326332	0,046311
03:02,9	0,505036	3,275969	-0,049992	-0,093024	-0,977969	-0,159994	0,317524	0,050275	-0,888404	-0,486512	-3,482722	0,034755	-0,801383	-2,971615	-2,061204	-23,763304	15,807566	12,179174	0,317524	0,050275	-0,888404	-4,433132	21,442946	0,034755	0,317524	0,050275	-0,888404	-4,433132	21,442946	0,034755
03:03,0	0,505036	3,275969	-0,049992	-0,093024	-0,977969	-0,159994	0,314684	0,049897	-0,888037	-0,493147	-3,341526	0,015333	-0,801348	-2,969421	-2,062347	-23,74224	15,826911	12,209674	0,314684	0,049897	-0,888037	-4,410053	21,361144	0,015333	0,314684	0,049897	-0,888037	-4,410053	21,361144	0,015333
03:03,0	0,505036	3,275969	-0,049992	-0,093024	-0,977969	-0,159994	0,312767	0,050964	-0,88918	-0,464963	-3,250427	0,045834	-0,801388	-2,968812	-2,065068	-23,745154	15,804112	12,215558	0,312767	0,050964	-0,88918	-4,465606	21,301782	0,045834	0,312767	0,050964	-0,88918	-4,465606	21,301782	0,045834
03:03,1	0,505036	3,275969	-0,049992	-0,093024	-0,977969	-0,159994	0,312259	0,051303	-0,891901	-0,426133	-3,232887	0,051718	-0,801962	-2,969385	-2,062352	-23,741814	15,790623	12,203565	0,312259	0,051303	-0,891901	-4,453389	21,279444	0,051718	0,312259	0,051303	-0,891901	-4,453389	21,279444	0,051718
03:03,1	0,505036	3,275969	-0,049992	-0,093024	-0,977969	-0,159994	0,313043	0,051514	-0,889186	-0,405155	-3,283284	0,039725	-0,800709	-2,969956	-2,060775	-23,716169	15,80812	12,212724	0,313043	0,051514	-0,889186	-4,448965	21,290579	0,039725	0,313043	0,051514	-0,889186	-4,448965	21,290579	0,039725
03:03,2	0,505036	3,275969	-0,049992	-0,093024	-0,977969	-0,159994	0,31291	0,050143	-0,887608	-0,504415	-3,289841	0,048884	-0,802549	-2,970157	-2,064318	-23,751146	15,815917	12,176381	0,31291	0,050143	-0,887608	-4,440613	21,2736	0,048884	0,31291	0,050143	-0,887608	-4,440613	21,2736	0,048884
03:03,2	0,505036	3,275969	-0,049992	-0,093024	-0,977969	-0,159994	0,314004	0,051636	-0,891152	-0,416031	-3,312545	0,012541	-0,797822	-2,971158	-2,059197	-23,732873	15,769129	12,240078	0,314004	0,051636	-0,891152	-4,469446	21,336783	0,012541	0,314004	0,051636	-0,891152	-4,469446	21,336783	0,012541
03:03,3	0,505036	3,275969	-0,049992	-0,093024	-0,977969	-0,159994	0,312508	0,047042	-0,886031	-0,623551	-3,273976	0,076238	-0,800744	-2,965305	-2,06158	-23,717603	15,801336	12,204005	0,312508	0,047042	-0,886031	-4,316314	21,257923	0,076238	0,312508	0,047042	-0,886031	-4,316314	21,257923	0,076238
03:03,3	0,505036	3,275969	-0,049992	-0,093024	-0,977969	-0,159994	0,3089	0,052499	-0,888413	-0,375297	-3,083467	0,040165	-0,804899	-2,968565	-2,060405	-23,737905	15,790885	12,216498	0,3089	0,052499	-0,888413	-4,496461	21,165184	0,040165	0,3089	0,052499	-0,888413	-4,496461	21,165184	0,040165
03:03,4	0,505036	3,275969	-0,049992	-0,093024	-0,977969	-0,159994	0,313801	0,054467	-0,887238	-0,253758	-3,325973	0,052657	-0,802527	-2,970505	-2,060792	-23,735452	15,786879	12,202166	0,313801	0,054467	-0,887238	-4,529412	21,307421	0,052657	0,313801	0,054467	-0,887238	-4,529412	21,307421	0,052657
03:03,4	0,505036	3,275969	-0,049992	-0,093024	-0,977969	-0,159994	0,314295	0,051443	-0,887625	-0,408755	-3,355786	0,038326	-0,801084	-2,96824	-2,061044	-23,740385	15,787746	12,224787	0,314295	0,051443	-0,887625	-4,447037	21,316384	0,038326	0,314295	0,051443	-0,887625	-4,447037	21,316384	0,038326
03:03,5	0,505036	3,275969	-0,049992	-0,093024	-0,977969	-0,159994	0,311612	0,051326	-0,887877	-0,413131	-3,211552	0,060946	-0,799573	-2,972059	-2,059997	-23,736991	15,790011	12,211769	0,311612	0,051326	-0,887877	-4,442218	21,249984	0,060946	0,311612	0,051326	-0,887877	-4,442218	21,249984	0,060946
03:03,5	0,505036	3,275969	-0,049992	-0,093024	-0,977969	-0,159994	0,314164	0,048108	-0,88683	-0,584135	-3,346061	0,047929	-0,803057	-2,966714	-2,061531	-23,695758	15,802323	12,251625	0,314164	0,048108	-0,88683	-4,360595	21,315803	0,047929	0,314164	0,048108	-0,88683	-4,360595	21,315803	0,047929
03:03,6	0,505036	3,275969	-0,049992	-0,093024	-0,977969	-0,159994	0,311277	0,053798	-0,888364	-0,319541	-3,225491	0,087785	-0,800201	-2,97136	-2,058051	-23,744876	15,760258	12,224244	0,311277	0,053798	-0,888364	-4,542655	21,209746	0,087785	0,311277	0,053798	-0,888364	-4,542655	21,209746	0,087785
03:03,6	0,505036	3,275969	-0,049992	-0,093024	-0,977969	-0,159994	0,313872	0,049001	-0,884884	-0,507985	-3,33894	0,060403	-0,803652	-2,972438	-2,058039	-23,727335	15,815089	12,229901	0,313872	0,049001	-0,884884	-4,354553	21,300025	0,060403	0,313872	0,049001	-0,884884	-4,354553	21,300025	0,060403
03:03,7	0,505036	3,275969	-0,049992	-0,093024	-0,977969	-0,159994	0,316531	0,05145	-0,884872	-0,43686	-3,464998	0,066061	-0,799563	-2,968377	-2,059636	-23,714191	15,75408	12,181641	0,316531	0,05145	-0,884872	-4,475723	21,382722	0,066061	0,316531	0,05145	-0,884872	-4,475723	21,382722	0,066061
03:03,7	0,505036	3,275969	-0,049992	-0,093024	-0,977969	-0,159994	0,31097	0,04994	-0,886469	-0,469137	-3,217677	0,017801	-0,801997	-2,973481	-2,060806	-23,771662	15,784396	12,187582	0,31097	0,04994	-0,886469	-4,389433	21,193448	0,017801	0,31097	0,04994	-0,886469	-4,389433	21,193448	0,017801
03:03,8	0,505036	3,275969	-0,049992	-0,093024	-0,977969	-0,159994	0,316607	0,049496	-0,887639	-0,489763	-3,445906	0,023742	-0,798954	-2,970556	-2,056532	-23,729822	15,787309	12,171069	0,316607	0,049496	-0,887639	-4,375177	21,407776	0,023742	0,316607	0,049496	-0,887639	-4,375177	21,407776	0,023742
03:03,8	0,505036	3,275969	-0,049992	-0,093024	-0,977969	-0,159994	0,312552	0,048324	-0,883365	-0,574153	-3,269821	0,007229	-0,802566	-2,971303	-2,058823	-23,75037	15,774071	12,239348	0,312552	0,048324	-0,883365	-4,36756	21,265539	0,007229	0,312552	0,048324	-0,883365	-4,36756	21,265539	0,007229
03:03,9	0,505036	3,275969	-0,049992	-0,093024	-0,977969	-0,159994	0,315005	0,051078	-0,885657	-0,409207	-3,386205	0,075507	-0,797745	-2,970043	-2,056881	-23,699142	15,759326	12,204271	0,315005	0,051078	-0,885657	-4,418803	21,341721	0,075507	0,315005	0,051078	-0,885657	-4,418803	21,341721	0,075507
03:03,9	0,505036	3,275969	-0,049992	-0,093024	-0,977969	-0,159994	0,311503	0,047532	-0,883715	-0,606404	-3,255835	0,040431	-0,799474	-2,967731	-2,054537	-23,682924	15,776945	12,227512	0,311503	0,047532	-0,883715	-4,337698	21,197179	0,040431	0,311503	0,047532	-0,883715	-4,337698	21,197179	0,040431
03:04,0	0,505036	3,275969	-0,049992	-0,093024	-0,977969	-0,159994	0,310366	0,050185	-0,88137	-0,491824	-3,201937	0,063672	-0,800056	-2,971466	-2,058819	-23,677238	15,75368	12,194743	0,310366	0,050185	-0,88137	-4,431365	21,161808	0,063672	0,310366	0,050185	-0,88137	-4,431365	21,161808	0,063672
03:04,0	0,505036	3,275969	-0,049992	-0,093024	-0,977969	-0,159994	0,313892	0,048822	-0,885652	-0,54539	-3,401813	0,030903	-0,79954	-2,970469	-2,05458	-23,723538	15,767306	12,178778	0,313892	0,048822	-0,885652	-4,377944	21,238674	0,030903	0,313892	0,048822	-0,885652	-4,377944	21,238674	0,030903
03:04,1	0,505036	3,275969	-0,049992	-0,093024	-0,977969	-0,159994	0,31277	0,048874	-0,881414	-0,531368	-3,296581	0,014938	-0,798377	-2,966241	-2,058065	-23,71028	15,771466	12,210795	0,31277	0,048874	-0,881414	-4,367956	21,255862	0,014938	0,31277	0,048874	-0,881414	-4,367956	21,255862	0,014938
03:04,1	0,505036	3,275969	-0,049992	-0,093024	-0,977969	-0,159994	0,308527	0,049981	-0,884899	-0,484042	-3,085332	0,046955	-0,800938	-2,969832	-2,059394	-23,688661	15,813532	12,223866	0,308527	0,049981	-0,884899	-4,407521	21,134013	0,046955	0,308527	0,049981	-0,884899	-4,407521	21,134013	0,046955
03:04,2	0,505036	3,275969	-0,049992	-0,093024	-0,977969	-0,159994	0,312917	0,050404	-0,886227	-0,509287	-3,31133	0,060026	-0,798892	-2,968757	-2,058037	-23,676294	15,754783	12,214277	0,312917	0,050404	-0,886227	-4,465968	21,252673	0,060026	0,312917	0,050404	-0,886227	-4,465968	21,252673	0,060026
03:04,2	0,505036	3,275969	-0,049992	-0,093024	-0,977969	-0,159994	0,310964	0,049169	-0,88487	-0,528799	-3,249832	0,050436	-0,796567	-2,970816	-2,058042	-23,69127	15,734584	12,199348	0,310964	0,049169	-0,88487	-4,388553	21,16082	0,050436	0,310964	0,049169	-0,88487	-4,388553	21,16082	0,050436
03:04,3	0,505036	3,275969	-0,049992	-0,093024	-0,977969	-0,159994	0,311584	0,046126	-0,884876	-0,662028	-3,279225	0,035508	-0,803233	-2,969718	-2,058417	-23,716262	15,782978	12,252479	0,311584	0,046126	-0,884876	-4,282947	21,180132	0,035508	0,311584	0,046126	-0,884876	-4,282947	21,180132	0,035508
03:04,3	0,505036	3,275969	-0,049992	-0,093024	-0,977969	-0,159994	0,313967	0,052448	-0,88525	-0,362711	-3,35727	0,088639	-0,801865	-2,967025	-2,061155	-23,679847	15,761336	12,221009	0,313967	0,052448	-0,88525	-4,479886	21,289107	0,088639	0,313967	0,052448	-0,88525	-4,479886	21,289107	0,088639
03:04,4	0,505036	3,275969	-0,049992	-0,093024	-0,977969	-0,159994	0,31095	0,052609	-0,887988	-0,353804	-3,242772	0,057168	-0,798925	-2,967955	-2,059208	-23,689781	15,764451	12,220396	0,31095	0,052609	-0,887988	-4,483618	21,166814	0,057168	0,31095	0,052609	-0,887988	-4,483618	21,166814	0,057168
03:04,4	0,505036	3,275969	-0,049992	-0,093024	-0,977969	-0,159994	0,310285	0,049598	-0,886041	-0,508102	-3,198033	0,056556	-0,804853	-2,97305	-2,058422	-23,712629	15,739308	12,227257	0,310285	0,049598	-0,886041	-4,40156	21,159353	0,056556	0,310285	0,049598	-0,886041	-4,40156	21,159353	0,056556
03:04,5	0,505036	3,275969	-0,049992	-0,093024	-0,977969	-0,159994	0,317662	0,052185	-0,885255	-0,3404	-3,574416	0,063417	-0,799533	-2,971106	-2,056873	-23,709631	15,757609	12,218388	0,317662	0,052185	-0,885255	-4,436906	21,362055	0,063417	0,317662	0,052185	-0,885255	-4,436906	21,362055	0,063417
03:04,5	0,505036	3,275969	-0,049992	-0,093024	-0,977969	-0,159994	0,313319	0,04855	-0,883707	-0,546775	-3,342008	0,054548	-0,800133	-2,967503	-2,06155	-23,687565	15,730712	12,210886	0,313319	0,04855	-0,883707	-4,357925	21,253511	0,054548	0,313319	0,04855	-0,883707	-4,357925	21,253511	0,054548
03:04,6	0,505036	3,275969	-0,049992	-0,093024	-0,977969	-0,159994	0,310498	0,050871	-0,888383	-0,413824	-3,227909	0,047045	-0,800549	-2,968494	-2,055694	-23,63531	15,772458	12,207904	0,310498	0,050871	-0,888383	-4,407168	21,146214	0,047045	0,310498	0,050871	-0,888383	-4,407168	21,146214	0,047045
03:04,6	0,505036	3,275969	-0,049992	-0,093024	-0,977969	-0,159994	0,311564	0,050735	-0,882527	-0,483169	-3,30772	0,044063	-0,802427	-2,96865	-2,056495	-23,692832	15,793378	12,21415	0,311564	0,050735	-0,882527	-4,46585	21,150081	0,044063	0,311564	0,050735	-0,882527	-4,46585	21,150081	0,044063
03:04,7	0,505036	3,275969	-0,049992	-0,093024	-0,977969	-0,159994	0,312639	0,052284	-0,883328	-0,39198	-3,303318	0,05031	-0,799464	-2,968022	-2,056844	-23,655778	15,728263	12,241572	0,312639	0,052284	-0,883328	-4,496253	21,238831	0,05031	0,312639	0,052284	-0,883328	-4,496253	21,238831	0,05031
03:04,7	0,505036	3,275969	-0,049992	-0,093024	-0,977969	-0,159994	0,310613	0,050032	-0,883677	-0,471231	-3,262606	0,077732	-0,799531	-2,970189	-2,05532	-23,693729	15,712177	12,211116	0,310613	0,050032	-0,883677	-4,398704	21,120491	0,077732	0,310613	0,050032	-0,883677	-4,398704	21,120491	0,077732
03:04,8	0,505036	3,275969	-0,049992	-0,093024	-0,977969	-0,159994	0,312364	0,049794	-0,882955	-0,465223	-3,303506	0,029317	-0,799444	-2,971243	-2,057252	-23,664795	15,74459	12,2032	0,312364	0,049794	-0,882955	-4,374033	21,217095	0,029317	0,312364	0,049794	-0,882955	-4,374033	21,217095	0,029317
03:04,8	0,505036	3,275969	-0,049992	-0,093024	-0,977969	-0,159994	0,313392	0,048404	-0,884085	-0,565493	-3,39118	0,03936	-0,801423	-2,965861	-2,055823	-23,653379	15,735882	12,235499	0,313392	0,048404	-0,884085	-4,365207	21,210127	0,03936	0,313392	0,048404	-0,884085	-4,365207	21,210127	0,03936
03:04,9	0,505036	3,275969	-0,049992	-0,093024	-0,977969	-0,159994	0,309721	0,052809	-0,882657	-0,334615	-3,2145	0,071659	-0,798267	-2,967366	-2,053392	-23,663894	15,742409	12,187015	0,309721	0,052809	-0,882657	-4,480098	21,09859	0,071659	0,309721	0,052809	-0,882657	-4,480098	21,09859	0,071659
03:04,9	0,505036	3,275969	-0,049992	-0,093024	-0,977969	-0,159994	0,309447	0,049323	-0,880225	-0,516252	-3,187882	0,023175	-0,79891	-2,968715	-2,051043	-23,681104	15,706323	12,213366	0,309447	0,049323	-0,880225	-4,388129	21,103699	0,023175	0,309447	0,049323	-0,880225	-4,388129	21,103699	0,023175
03:05,0	0,505036	3,275969	-0,049992	-0,093024	-0,977969	-0,159994	0,310936	0,049206	-0,877876	-0,48251	-3,268451	0,049526	-0,797062	-2,968518	-2,054555	-23,657972	15,756601	12,178464	0,310936	0,049206	-0,877876	-4,345156	21,14002	0,049526	0,310936	0,049206	-0,877876	-4,345156	21,14002	0,049526
03:05,0	0,505036	3,275969	-0,049992	-0,093024	-0,977969	-0,159994	0,309841	0,047704	-0,881389	-0,615731	-3,206425	0,014624	-0,797124	-2,969981	-2,054945	-23,681552	15,733988	12,182837	0,309841	0,047704	-0,881389	-4,360458	21,116119	0,014624	0,309841	0,047704	-0,881389	-4,360458	21,116119	0,014624
03:05,1	0,505036	3,275969	-0,049992	-0,093024	-0,977969	-0,159994	0,31114	0,047025	-0,881778	-0,619618	-3,264827	0,018996	-0,800701	-2,969396	-2,055722	-23,695859	15,733607	12,202293	0,31114	0,047025	-0,881778	-4,311116	21,15964	0,018996	0,31114	0,047025	-0,881778	-4,311116	21,15964	0,018996
03:05,1	0,505036	3,275969	-0,049992	-0,093024	-0,977969	-0,159994	0,312422	0,050416	-0,882555	-0,435834	-3,319283	0,038453	-0,798796	-2,966931	-2,054528	-23,633759	15,754753	12,211991	0,312422	0,050416	-0,882555	-4,393477	21,205809	0,038453	0,312422	0,050416	-0,882555	-4,393477	21,205809	0,038453
03:05,2	0,505036	3,275969	-0,049992	-0,093024	-0,977969	-0,159994	0,309334	0,049999	-0,881361	-0,506868	-3,201956	0,048151	-0,797104	-2,968385	-2,055703	-23,645677	15,67875	12,195935	0,309334	0,049999	-0,881361	-4,431795	21,080791	0,048151	0,309334	0,049999	-0,881361	-4,431795	21,080791	0,048151
03:05,2	0,505036	3,275969	-0,049992	-0,093024	-0,977969	-0,159994	0,309748	0,047806	-0,882536	-0,549104	-3,251133	0,032095	-0,800012	-2,969257	-2,05261	-23,655295	15,727746	12,180554	0,309748	0,047806	-0,882536	-4,301912	21,064067	0,032095	0,309748	0,047806	-0,882536	-4,301912	21,064067	0,032095
03:05,3	0,505036	3,275969	-0,049992	-0,093024	-0,977969	-0,159994	0,311957	0,049888	-0,879443	-0,478462	-3,333164	0,016714	-0,797155	-2,970124	-2,055701	-23,682181	15,708078	12,211517	0,311957	0,049888	-0,879443	-4,394708	21,155426	0,016714	0,311957	0,049888	-0,879443	-4,394708	21,155426	0,016714
03:05,3	0,505036	3,275969	-0,049992	-0,093024	-0,977969	-0,159994	0,311279	0,046981	-0,882534	-0,5992	-3,284471	0,047677	-0,798726	-2,965846	-2,050657	-23,67691	15,767146	12,223973	0,311279	0,046981	-0,882534	-4,287172	21,150916	0,047677	0,311279	0,046981	-0,882534	-4,287172	21,150916	0,047677
03:05,4	0,505036	3,275969	-0,049992	-0,093024	-0,977969	-0,159994	0,308359	0,05048	-0,87749	-0,471006	-3,107675	0,060133	-0,798943	-2,969648	-2,055729	-23,702722	15,735413	12,193002	0,308359	0,05048	-0,87749	-4,433704	21,098512	0,060133	0,308359	0,05048	-0,87749	-4,433704	21,098512	0,060133
03:05,4	0,505036	3,275969	-0,049992	-0,093024	-0,977969	-0,159994	0,31176	0,048768	-0,882562	-0,519665	-3,278059	0,029162	-0,80066	-2,969119	-2,059187	-23,672323	15,752998	12,2339	0,31176	0,048768	-0,882562	-4,347936	21,195136	0,029162	0,31176	0,048768	-0,882562	-4,347936	21,195136	0,029162
03:05,5	0,505036	3,275969	-0,049992	-0,093024	-0,977969	-0,159994	0,312161	0,050519	-0,88602	-0,459026	-3,316419	0,07006	-0,799929	-2,967366	-2,054549	-23,650573	15,723923	12,193971	0,312161	0,050519	-0,88602	-4,424775	21,188215	0,07006	0,312161	0,050519	-0,88602	-4,424775	21,188215	0,07006
03:05,5	0,505036	3,275969	-0,049992	-0,093024	-0,977969	-0,159994	0,310277	0,050762	-0,881382	-0,432078	-3,251816	0,030131	-0,80117	-2,968417	-2,051446	-23,657253	15,762211	12,18574	0,310277	0,050762	-0,881382	-4,416912	21,104912	0,030131	0,310277	0,050762	-0,881382	-4,416912	21,104912	0,030131
03:05,6	0,505036	3,275969	-0,049992	-0,093024	-0,977969	-0,159994	0,311808	0,051311	-0,878279	-0,433358	-3,306516	0,021899	-0,799394	-2,966155	-2,054154	-23,629987	15,731389	12,196452	0,311808	0,051311	-0,878279	-4,461274	21,17042	0,021899	0,311808	0,051311	-0,878279	-4,461274	21,17042	0,021899
03:05,6	0,505036	3,275969	-0,049992	-0,093024	-0,977969	-0,159994	0,308961	0,050904	-0,880987	-0,441449	-3,197505	0,032612	-0,800659	-2,968239	-2,053378	-23,673417	15,723879	12,210194	0,308961	0,050904	-0,880987	-4,437436	21,055955	0,032612	0,308961	0,050904	-0,880987	-4,437436	21,055955	0,032612
03:05,7	0,505036	3,275969	-0,049992	-0,093024	-0,977969	-0,159994	0,316104	0,046873	-0,883714	-0,593438	-3,552714	0,003072	-0,799474	-2,974357	-2,056881	-23,672858	15,689587	12,166912	0,316104	0,046873	-0,883714	-4,27297	21,261471	0,003072	0,316104	0,046873	-0,883714	-4,27297	21,261471	0,003072
03:05,7	0,505036	3,275969	-0,049992	-0,093024	-0,977969	-0,159994	0,316104	0,046873	-0,883714	-0,593438	-3,552714	0,003072	-0,798867	-2,967492	-2,051427	-23,652779	15,69325	12,208234	0,316104	0,046873	-0,883714	-4,27297	21,261471	0,003072	0,316104	0,046873	-0,883714	-4,27297	21,261471	0,003072
03:05,8	0,505036	3,275969	-0,049992	-0,093024	-0,977969	-0,159994	0,309856	0,049779	-0,878261	-0,455539	-3,243346	0,044394	-0,798264	-2,970964	-2,054548	-23,657422	15,703642	12,176186	0,309856	0,049779	-0,878261	-4,363191	21,080328	0,044394	0,309856	0,049779	-0,878261	-4,363191	21,080328	0,044394
03:05,8	0,505036	3,275969	-0,049992	-0,093024	-0,977969	-0,159994	0,312561	0,047522	-0,881381	-0,579607	-3,374828	0,012346	-0,795334	-2,969293	-2,05297	-23,655542	15,693679	12,209558	0,312561	0,047522	-0,881381	-4,310046	21,161246	0,012346	0,312561	0,047522	-0,881381	-4,310046	21,161246	0,012346
03:05,9	0,505036	3,275969	-0,049992	-0,093024	-0,977969	-0,159994	0,309649	0,04582	-0,879803	-0,660414	-3,229964	0,045718	-0,800676	-2,969793	-2,053005	-23,680249	15,697993	12,184749	0,309649	0,04582	-0,879803	-4,257258	21,077444	0,045718	0,309649	0,04582	-0,879803	-4,257258	21,077444	0,045718
03:05,9	0,505036	3,275969	-0,049992	-0,093024	-0,977969	-0,159994	0,312753	0,050196	-0,879838	-0,424233	-3,36786	0,020909	-0,801256	-2,967927	-2,053786	-23,677595	15,723219	12,191026	0,312753	0,050196	-0,879838	-4,364611	21,183274	0,020909	0,312753	0,050196	-0,879838	-4,364611	21,183274	0,020909
03:06,0	0,505036	3,275969	-0,049992	-0,093024	-0,977969	-0,159994	0,311427	0,051631	-0,880619	-0,37276	-3,288555	0,027186	-0,796476	-2,967349	-2,054134	-23,629662	15,689081	12,209944	0,311427	0,051631	-0,880619	-4,425826	21,158431	0,027186	0,311427	0,051631	-0,880619	-4,425826	21,158431	0,027186
03:06,0	0,505036	3,275969	-0,049992	-0,093024	-0,977969	-0,159994	0,308536	0,047781	-0,880967	-0,567404	-3,196847	0,046104	-0,798856	-2,9654	-2,052997	-23,643313	15,699551	12,195071	0,308536	0,047781	-0,880967	-4,318182	21,023261	0,046104	0,308536	0,047781	-0,880967	-4,318182	21,023261	0,046104
03:06,1	0,505036	3,275969	-0,049992	-0,093024	-0,977969	-0,159994	0,308039	0,050816	-0,87983	-0,411784	-3,153905	0,03123	-0,800526	-2,970189	-2,052182	-23,625678	15,743458	12,209336	0,308039	0,050816	-0,87983	-4,400871	21,027127	0,03123	0,308039	0,050816	-0,87983	-4,400871	21,027127	0,03123
03:06,1	0,505036	3,275969	-0,049992	-0,093024	-0,977969	-0,159994	0,313021	0,049868	-0,879016	-0,507949	-3,406307	0,045496	-0,801161	-2,96687	-2,051429	-23,627206	15,703755	12,198314	0,313021	0,049868	-0,879016	-4,422578	21,165841	0,045496	0,313021	0,049868	-0,879016	-4,422578	21,165841	0,045496
03:06,2	0,505036	3,275969	-0,049992	-0,093024	-0,977969	-0,159994	0,310464	0,052078	-0,878262	-0,357894	-3,29186	0,034474	-0,79873	-2,968677	-2,051794	-23,601639	15,719215	12,198921	0,310464	0,052078	-0,878262	-4,445988	21,079546	0,034474	0,310464	0,052078	-0,878262	-4,445988	21,079546	0,034474
03:06,2	0,505036	3,275969	-0,049992	-0,093024	-0,977969	-0,159994	0,310813	0,049068	-0,878628	-0,540542	-3,324438	0,035081	-0,798204	-2,969514	-2,053698	-23,622788	15,719919	12,258428	0,310813	0,049068	-0,878628	-4,392419	21,074393	0,035081	0,310813	0,049068	-0,878628	-4,392419	21,074393	0,035081
03:06,3	0,505036	3,275969	-0,049992	-0,093024	-0,977969	-0,159994	0,311276	0,048194	-0,880532	-0,576029	-3,329821	0,094588	-0,797678	-2,970087	-2,051796	-23,653377	15,694606	12,218019	0,311276	0,048194	-0,880532	-4,35929	21,105317	0,094588	0,311276	0,048194	-0,880532	-4,35929	21,105317	0,094588
03:06,3	0,505036	3,275969	-0,049992	-0,093024	-0,977969	-0,159994	0,311508	0,047453	-0,878629	-0,577382	-3,328065	0,054179	-0,798237	-2,971006	-2,05139	-23,646334	15,710303	12,232505	0,311508	0,047453	-0,878629	-4,302418	21,125307	0,054179	0,311508	0,047453	-0,878629	-4,302418	21,125307	0,054179
03:06,4	0,505036	3,275969	-0,049992	-0,093024	-0,977969	-0,159994	0,312584	0,047477	-0,878223	-0,593236	-3,382277	0,068665	-0,800537	-2,96709	-2,052946	-23,605773	15,707618	12,233132	0,312584	0,047477	-0,878223	-4,320178	21,155575	0,068665	0,312584	0,047477	-0,878223	-4,320178	21,155575	0,068665
03:06,4	0,505036	3,275969	-0,049992	-0,093024	-0,977969	-0,159994	0,310342	0,051428	-0,879779	-0,405762	-3,30217	0,069292	-0,801199	-2,969577	-2,053748	-23,639595	15,684408	12,208515	0,310342	0,051428	-0,879779	-4,442823	21,059697	0,069292	0,310342	0,051428	-0,879779	-4,442823	21,059697	0,069292
03:06,5	0,505036	3,275969	-0,049992	-0,093024	-0,977969	-0,159994	0,312828	0,050757	-0,880581	-0,403634	-3,413725	0,044675	-0,799488	-2,968648	-2,049113	-23,674818	15,686273	12,192015	0,312828	0,050757	-0,880581	-4,388034	21,143244	0,044675	0,312828	0,050757	-0,880581	-4,388034	21,143244	0,044675
03:06,5	0,505036	3,275969	-0,049992	-0,093024	-0,977969	-0,159994	0,311167	0,049739	-0,875947	-0,440557	-3,295954	0,028175	-0,799388	-2,965825	-2,050326	-23,619544	15,692014	12,198458	0,311167	0,049739	-0,875947	-4,345069	21,130684	0,028175	0,311167	0,049739	-0,875947	-4,345069	21,130684	0,028175
03:06,6	0,505036	3,275969	-0,049992	-0,093024	-0,977969	-0,159994	0,308672	0,051064	-0,877159	-0,404254	-3,211202	0,034617	-0,798277	-2,969169	-2,051813	-23,654751	15,687442	12,203311	0,308672	0,051064	-0,877159	-4,412796	21,019562	0,034617	0,308672	0,051064	-0,877159	-4,412796	21,019562	0,034617
03:06,6	0,505036	3,275969	-0,049992	-0,093024	-0,977969	-0,159994	0,311013	0,04843	-0,878646	-0,519682	-3,304732	0,039471	-0,799266	-2,965901	-2,050626	-23,566111	15,702256	12,197621	0,311013	0,04843	-0,878646	-4,321421	21,109804	0,039471	0,311013	0,04843	-0,878646	-4,321421	21,109804	0,039471
03:06,7	0,505036	3,275969	-0,049992	-0,093024	-0,977969	-0,159994	0,308677	0,050921	-0,877459	-0,447279	-3,252609	0,033781	-0,799343	-2,967025	-2,052581	-23,591928	15,673078	12,190694	0,308677	0,050921	-0,877459	-4,444591	20,978538	0,033781	0,308677	0,050921	-0,877459	-4,444591	20,978538	0,033781
03:06,7	0,505036	3,275969	-0,049992	-0,093024	-0,977969	-0,159994	0,309689	0,050426	-0,879415	-0,434861	-3,297474	0,026854	-0,802866	-2,967076	-2,051406	-23,605634	15,731174	12,218012	0,309689	0,050426	-0,879415	-4,393287	21,013131	0,026854	0,309689	0,050426	-0,879415	-4,393287	21,013131	0,026854
03:06,8	0,505036	3,275969	-0,049992	-0,093024	-0,977969	-0,159994	0,311494	0,053451	-0,878239	-0,321031	-3,350425	0,054172	-0,797668	-2,96901	-2,049857	-23,642535	15,67188	12,211316	0,311494	0,053451	-0,878239	-4,516904	21,101886	0,054172	0,311494	0,053451	-0,878239	-4,516904	21,101886	0,054172
03:06,8	0,505036	3,275969	-0,049992	-0,093024	-0,977969	-0,159994	0,31057	0,047983	-0,87669	-0,535562	-3,300072	0,047476	-0,798178	-2,968123	-2,049467	-23,604361	15,667954	12,196069	0,31057	0,047983	-0,87669	-4,302203	21,079712	0,047476	0,31057	0,047983	-0,87669	-4,302203	21,079712	0,047476
03:06,9	0,505036	3,275969	-0,049992	-0,093024	-0,977969	-0,159994	0,310057	0,048868	-0,8763	-0,505232	-3,308408	0,032228	-0,798757	-2,969538	-2,051022	-23,61104	15,696577	12,192845	0,310057	0,048868	-0,8763	-4,341342	21,03109	0,032228	0,310057	0,048868	-0,8763	-4,341342	21,03109	0,032228
03:06,9	0,505036	3,275969	-0,049992	-0,093024	-0,977969	-0,159994	0,311573	0,048662	-0,877855	-0,537396	-3,367128	0,029005	-0,802295	-2,972209	-2,053354	-23,617564	15,702781	12,188677	0,311573	0,048662	-0,877855	-4,357329	21,091351	0,029005	0,311573	0,048662	-0,877855	-4,357329	21,091351	0,029005
03:07,0	0,505036	3,275969	-0,049992	-0,093024	-0,977969	-0,159994	0,315654	0,05039	-0,880187	-0,449638	-3,570594	0,024837	-0,797878	-2,96949	-2,05223	-23,59854	15,669366	12,214542	0,315654	0,05039	-0,880187	-4,405239	21,208253	0,024837	0,315654	0,05039	-0,880187	-4,405239	21,208253	0,024837
03:07,0	0,505036	3,275969	-0,049992	-0,093024	-0,977969	-0,159994	0,311092	0,047925	-0,879063	-0,558405	-3,366524	0,050702	-0,799407	-2,965832	-2,051396	-23,622635	15,695842	12,242057	0,311092	0,047925	-0,879063	-4,320484	21,054163	0,050702	0,311092	0,047925	-0,879063	-4,320484	21,054163	0,050702
03:07,1	0,505036	3,275969	-0,049992	-0,093024	-0,977969	-0,159994	0,308688	0,051077	-0,878229	-0,405341	-3,207457	0,078217	-0,8	-2,967083	-2,04871	-23,633613	15,682341	12,196209	0,308688	0,051077	-0,878229	-4,414913	21,024584	0,078217	0,308688	0,051077	-0,878229	-4,414913	21,024584	0,078217
03:07,1	0,505036	3,275969	-0,049992	-0,093024	-0,977969	-0,159994	0,310068	0,050965	-0,875543	-0,39399	-3,276432	0,032369	-0,797651	-2,967641	-2,050274	-23,636241	15,67822	12,177998	0,310068	0,050965	-0,875543	-4,394761	21,063896	0,032369	0,310068	0,050965	-0,875543	-4,394761	21,063896	0,032369
03:07,2	0,505036	3,275969	-0,049992	-0,093024	-0,977969	-0,159994	0,309376	0,048652	-0,877107	-0,50939	-3,24024	0,014158	-0,798865	-2,967366	-2,050951	-23,598159	15,668264	12,205794	0,309376	0,048652	-0,877107	-4,328581	21,045779	0,014158	0,309376	0,048652	-0,877107	-4,328581	21,045779	0,014158
03:07,2	0,505036	3,275969	-0,049992	-0,093024	-0,977969	-0,159994	0,309745	0,049841	-0,877784	-0,457992	-3,297385	0,041954	-0,800604	-2,966824	-2,048718	-23,638019	15,675232	12,19112	0,309745	0,049841	-0,877784	-4,370502	21,017599	0,041954	0,309745	0,049841	-0,877784	-4,370502	21,017599	0,041954
03:07,3	0,505036	3,275969	-0,049992	-0,093024	-0,977969	-0,159994	0,310146	0,051618	-0,875551	-0,351695	-3,280214	0,02728	-0,798216	-2,969351	-2,047117	-23,632742	15,687612	12,229288	0,310146	0,051618	-0,875551	-4,403695	21,066218	0,02728	0,310146	0,051618	-0,875551	-4,403695	21,066218	0,02728
03:07,3	0,505036	3,275969	-0,049992	-0,093024	-0,977969	-0,159994	0,31114	0,048286	-0,873951	-0,538291	-3,330301	0,065447	-0,800511	-2,969961	-2,049053	-23,607265	15,701387	12,225312	0,31114	0,048286	-0,873951	-4,328773	21,09419	0,065447	0,31114	0,048286	-0,873951	-4,328773	21,09419	0,065447
03:07,4	0,505036	3,275969	-0,049992	-0,093024	-0,977969	-0,159994	0,312816	0,049969	-0,875886	-0,475473	-3,432627	0,061472	-0,796463	-2,967292	-2,049061	-23,611844	15,634097	12,224305	0,312816	0,049969	-0,875886	-4,398024	21,123426	0,061472	0,312816	0,049969	-0,875886	-4,398024	21,123426	0,061472
03:07,4	0,505036	3,275969	-0,049992	-0,093024	-0,977969	-0,159994	0,308481	0,047797	-0,875895	-0,52783	-3,236865	0,060465	-0,798846	-2,970597	-2,047543	-23,649438	15,657816	12,184863	0,308481	0,047797	-0,875895	-4,279914	20,978859	0,060465	0,308481	0,047797	-0,875895	-4,279914	20,978859	0,060465
03:07,5	0,505036	3,275969	-0,049992	-0,093024	-0,977969	-0,159994	0,312534	0,048209	-0,874376	-0,508153	-3,40325	0,021023	-0,797505	-2,964493	-2,049455	-23,553814	15,665095	12,20095	0,312534	0,048209	-0,874376	-4,292574	21,130703	0,021023	0,312534	0,048209	-0,874376	-4,292574	21,130703	0,021023
03:07,5	0,505036	3,275969	-0,049992	-0,093024	-0,977969	-0,159994	0,306577	0,050099	-0,876288	-0,463986	-3,172663	0,03711	-0,797539	-2,966262	-2,050224	-23,579117	15,687912	12,216676	0,306577	0,050099	-0,876288	-4,396776	20,893671	0,03711	0,306577	0,050099	-0,876288	-4,396776	20,893671	0,03711
03:07,6	0,505036	3,275969	-0,049992	-0,093024	-0,977969	-0,159994	0,308126	0,049245	-0,877058	-0,515535	-3,219873	0,052836	-0,797078	-2,966708	-2,047938	-23,643255	15,675614	12,191338	0,308126	0,049245	-0,877058	-4,381237	20,968032	0,052836	0,308126	0,049245	-0,877058	-4,381237	20,968032	0,052836
03:07,6	0,505036	3,275969	-0,049992	-0,093024	-0,977969	-0,159994	0,307974	0,050249	-0,876134	-0,434268	-3,243276	0,072598	-0,79857	-2,969884	-2,049165	-23,595513	15,694361	12,1951	0,307974	0,050249	-0,876134	-4,378842	20,932703	0,072598	0,307974	0,050249	-0,876134	-4,378842	20,932703	0,072598
03:07,7	0,505036	3,275969	-0,049992	-0,093024	-0,977969	-0,159994	0,307974	0,050249	-0,876134	-0,434268	-3,243276	0,072598	-0,799362	-2,969615	-2,045757	-23,622485	15,68969	12,223339	0,307974	0,050249	-0,876134	-4,378842	20,932703	0,072598	0,307974	0,050249	-0,876134	-4,378842	20,932703	0,072598
03:07,7	0,505036	3,275969	-0,049992	-0,093024	-0,977969	-0,159994	0,311941	0,049147	-0,87259	-0,500466	-3,379819	0,059498	-0,794892	-2,969492	-2,049325	-23,588992	15,672406	12,189064	0,311941	0,049147	-0,87259	-4,358508	21,107583	0,059498	0,311941	0,049147	-0,87259	-4,358508	21,107583	0,059498
03:07,8	0,505036	3,275969	-0,049992	-0,093024	-0,977969	-0,159994	0,3096	0,045337	-0,876158	-0,700361	-3,295689	0,025224	-0,798878	-2,966899	-2,047718	-23,610058	15,671037	12,208142	0,3096	0,045337	-0,876158	-4,259322	21,007876	0,025224	0,3096	0,045337	-0,876158	-4,259322	21,007876	0,025224
03:07,8	0,505036	3,275969	-0,049992	-0,093024	-0,977969	-0,159994	0,309348	0,050086	-0,874551	-0,441718	-3,265038	0,044302	-0,801047	-2,966655	-2,044776	-23,574815	15,681245	12,226974	0,309348	0,050086	-0,874551	-4,373439	21,018763	0,044302	0,309348	0,050086	-0,874551	-4,373439	21,018763	0,044302
03:07,9	0,505036	3,275969	-0,049992	-0,093024	-0,977969	-0,159994	0,310221	0,052086	-0,871609	-0,364136	-3,335853	0,063134	-0,795884	-2,96966	-2,044807	-23,639444	15,647889	12,197964	0,310221	0,052086	-0,871609	-4,452924	21,016481	0,063134	0,310221	0,052086	-0,871609	-4,452924	21,016481	0,063134
03:07,9	0,505036	3,275969	-0,049992	-0,093024	-0,977969	-0,159994	0,310242	0,046113	-0,87164	-0,613568	-3,297649	0,034124	-0,797542	-2,965098	-2,047538	-23,584847	15,681377	12,181148	0,310242	0,046113	-0,87164	-4,233418	21,056327	0,034124	0,310242	0,046113	-0,87164	-4,233418	21,056327	0,034124
03:08,0	0,505036	3,275969	-0,049992	-0,093024	-0,977969	-0,159994	0,30712	0,04983	-0,874371	-0,476589	-3,165841	0,017307	-0,797004	-2,965822	-2,052945	-23,594285	15,681954	12,228145	0,30712	0,04983	-0,874371	-4,388217	20,943055	0,017307	0,30712	0,04983	-0,874371	-4,388217	20,943055	0,017307
03:08,0	0,505036	3,275969	-0,049992	-0,093024	-0,977969	-0,159994	0,307478	0,049001	-0,879778	-0,515472	-3,17599	0,064305	-0,797601	-2,96921	-2,047524	-23,614869	15,662186	12,194748	0,307478	0,049001	-0,879778	-4,362032	20,961002	0,064305	0,307478	0,049001	-0,879778	-4,362032	20,961002	0,064305
03:08,1	0,505036	3,275969	-0,049992	-0,093024	-0,977969	-0,159994	0,310711	0,047825	-0,874357	-0,549225	-3,33616	0,030908	-0,79703	-2,969443	-2,047135	-23,627351	15,672554	12,199881	0,310711	0,047825	-0,874357	-4,303449	21,054617	0,030908	0,310711	0,047825	-0,874357	-4,303449	21,054617	0,030908
03:08,2	0,505036	3,275969	-0,049992	-0,093024	-0,977969	-0,159994	0,312519	0,048762	-0,874333	-0,510669	-3,451289	0,044674	-0,798792	-2,969951	-2,048269	-23,612634	15,651337	12,233276	0,312519	0,048762	-0,874333	-4,338479	21,081427	0,044674	0,312519	0,048762	-0,874333	-4,338479	21,081427	0,044674
03:08,2	0,505036	3,275969	-0,049992	-0,093024	-0,977969	-0,159994	0,312519	0,048762	-0,874333	-0,510669	-3,451289	0,044674	-0,79931	-2,9655	-2,047148	-23,586616	15,682857	12,185456	0,312519	0,048762	-0,874333	-4,338479	21,081427	0,044674	0,312519	0,048762	-0,874333	-4,338479	21,081427	0,044674
03:08,2	0,505036	3,275969	-0,049992	-0,093024	-0,977969	-0,159994	0,308351	0,051159	-0,873981	-0,407852	-3,227615	0,021615	-0,800787	-2,966742	-2,049664	-23,590588	15,695971	12,197506	0,308351	0,051159	-0,873981	-4,423845	20,977966	0,021615	0,308351	0,051159	-0,873981	-4,423845	20,977966	0,021615
03:08,3	0,505036	3,275969	-0,049992	-0,093024	-0,977969	-0,159994	0,310166	0,051818	-0,876497	-0,382966	-3,311978	0,033665	-0,7993	-2,964138	-2,04907	-23,569212	15,676276	12,210665	0,310166	0,051818	-0,876497	-4,450675	21,03605	0,033665	0,310166	0,051818	-0,876497	-4,450675	21,03605	0,033665
03:08,3	0,505036	3,275969	-0,049992	-0,093024	-0,977969	-0,159994	0,307167	0,051831	-0,875903	-0,375901	-3,18439	0,046825	-0,798228	-2,963784	-2,046353	-23,60699	15,635415	12,22771	0,307167	0,051831	-0,875903	-4,444661	20,928216	0,046825	0,307167	0,051831	-0,875903	-4,444661	20,928216	0,046825
03:08,4	0,505036	3,275969	-0,049992	-0,093024	-0,977969	-0,159994	0,306325	0,05108	-0,873187	-0,360672	-3,128317	0,06387	-0,796946	-2,964873	-2,046726	-23,572493	15,665828	12,218926	0,306325	0,05108	-0,873187	-4,370487	20,918188	0,06387	0,306325	0,05108	-0,873187	-4,370487	20,918188	0,06387
03:08,4	0,505036	3,275969	-0,049992	-0,093024	-0,977969	-0,159994	0,310397	0,050686	-0,873191	-0,396749	-3,350877	0,029193	-0,799923	-2,967507	-2,046358	-23,589829	15,643486	12,193033	0,310397	0,050686	-0,873191	-4,375607	21,015265	0,029193	0,310397	0,050686	-0,873191	-4,375607	21,015265	0,029193
03:08,5	0,505036	3,275969	-0,049992	-0,093024	-0,977969	-0,159994	0,310397	0,050686	-0,873191	-0,396749	-3,350877	0,029193	-0,800511	-2,968511	-2,049071	-23,58313	15,633137	12,194034	0,310397	0,050686	-0,873191	-4,375607	21,015265	0,029193	0,310397	0,050686	-0,873191	-4,375607	21,015265	0,029193
03:08,5	0,505036	3,275969	-0,049992	-0,093024	-0,977969	-0,159994	0,31156	0,050694	-0,875905	-0,390735	-3,422343	0,030193	-0,799329	-2,964255	-2,045958	-23,586609	15,673151	12,223363	0,31156	0,050694	-0,875905	-4,370198	21,035116	0,030193	0,31156	0,050694	-0,875905	-4,370198	21,035116	0,030193
03:08,6	0,505036	3,275969	-0,049992	-0,093024	-0,977969	-0,159994	0,307283	0,051798	-0,872791	-0,366207	-3,176908	0,059523	-0,799924	-2,964547	-2,046756	-23,593592	15,678996	12,199736	0,307283	0,051798	-0,872791	-4,432385	20,944791	0,059523	0,307283	0,051798	-0,872791	-4,432385	20,944791	0,059523
03:08,6	0,505036	3,275969	-0,049992	-0,093024	-0,977969	-0,159994	0,307834	0,052167	-0,87359	-0,348594	-3,196602	0,035896	-0,79867	-2,96921	-2,045564	-23,575166	15,683719	12,193652	0,307834	0,052167	-0,87359	-4,443731	20,968367	0,035896	0,307834	0,052167	-0,87359	-4,443731	20,968367	0,035896
03:08,7	0,505036	3,275969	-0,049992	-0,093024	-0,977969	-0,159994	0,311245	0,04875	-0,872397	-0,539593	-3,387552	0,029812	-0,796341	-2,965385	-2,046749	-23,563252	15,643688	12,179403	0,311245	0,04875	-0,872397	-4,366478	21,045153	0,029812	0,311245	0,04875	-0,872397	-4,366478	21,045153	0,029812
03:08,7	0,505036	3,275969	-0,049992	-0,093024	-0,977969	-0,159994	0,306768	0,048646	-0,873582	-0,516319	-3,185094	0,015563	-0,796418	-2,965341	-2,046754	-23,597114	15,643724	12,194284	0,306768	0,048646	-0,873582	-4,334996	20,896186	0,015563	0,306768	0,048646	-0,873582	-4,334996	20,896186	0,015563
03:08,8	0,505036	3,275969	-0,049992	-0,093024	-0,977969	-0,159994	0,306768	0,048734	-0,873587	-0,49483	-3,155768	0,030444	-0,80112	-2,965845	-2,046344	-23,605276	15,687667	12,233399	0,306768	0,048734	-0,873587	-4,320435	20,925538	0,030444	0,306768	0,048734	-0,873587	-4,320435	20,925538	0,030444
03:08,8	0,505036	3,275969	-0,049992	-0,093024	-0,977969	-0,159994	0,310755	0,047133	-0,873588	-0,576465	-3,335045	0,02068	-0,797024	-2,969594	-2,046755	-23,622204	15,65633	12,18452	0,310755	0,047133	-0,873588	-4,276374	21,059218	0,02068	0,310755	0,047133	-0,873588	-4,276374	21,059218	0,02068
03:08,9	0,505036	3,275969	-0,049992	-0,093024	-0,977969	-0,159994	0,310755	0,047133	-0,873588	-0,576465	-3,335045	0,02068	-0,79749	-2,963355	-2,045565	-23,548401	15,658659	12,208183	0,310755	0,047133	-0,873588	-4,276374	21,059218	0,02068	0,310755	0,047133	-0,873588	-4,276374	21,059218	0,02068
03:08,9	0,505036	3,275969	-0,049992	-0,093024	-0,977969	-0,159994	0,305584	0,050656	-0,872398	-0,432165	-3,12892	0,044343	-0,796328	-2,966611	-2,045577	-23,568916	15,663257	12,18404	0,305584	0,050656	-0,872398	-4,408664	20,859443	0,044343	0,305584	0,050656	-0,872398	-4,408664	20,859443	0,044343
03:09,0	0,505036	3,275969	-0,049992	-0,093024	-0,977969	-0,159994	0,307823	0,048021	-0,87241	-0,562909	-3,225281	0,0202	-0,798635	-2,967927	-2,047468	-23,541102	15,667429	12,232896	0,307823	0,048021	-0,87241	-4,332562	20,938843	0,0202	0,307823	0,048021	-0,87241	-4,332562	20,938843	0,0202
03:09,0	0,505036	3,275969	-0,049992	-0,093024	-0,977969	-0,159994	0,310116	0,049361	-0,874301	-0,510754	-3,366516	0,069056	-0,797814	-2,966611	-2,045095	-23,566031	15,647773	12,221726	0,310116	0,049361	-0,874301	-4,385589	20,977603	0,069056	0,310116	0,049361	-0,874301	-4,385589	20,977603	0,069056
03:09,1	0,505036	3,275969	-0,049992	-0,093024	-0,977969	-0,159994	0,308566	0,049308	-0,871928	-0,484017	-3,274159	0,057886	-0,799895	-2,969459	-2,047487	-23,576212	15,643608	12,222371	0,308566	0,049308	-0,871928	-4,354701	20,948293	0,057886	0,308566	0,049308	-0,871928	-4,354701	20,948293	0,057886
03:09,1	0,505036	3,275969	-0,049992	-0,093024	-0,977969	-0,159994	0,312073	0,049686	-0,87432	-0,455666	-3,449773	0,05853	-0,797469	-2,963117	-2,047505	-23,541891	15,681295	12,210061	0,312073	0,049686	-0,87432	-4,356019	21,047954	0,05853	0,312073	0,049686	-0,87432	-4,356019	21,047954	0,05853
