# Supplementary material for: Characterization of interfragmentary motion associated with common osteosynthesis devices for rat fracture healing studies
Source: PLoS One. 2017 Apr 28;12(4):e0176735. doi: 10.1371/journal.pone.0176735 (PMC5409164; doi:10.1371/journal.pone.0176735)
Supplement: S1 Dataset — (ZIP) [file pone.0176735.s001.zip › S1_Dataset/RatNail/Specimen05/Nail_05W.txt]

%Tester: Sukopp Matthias
%Projekt: 
%Zeit: 09.03.2015 15:07:18
%Dateipfad: D:\Messungen\Fixator\Measurements\Fixator_20150309.txt
%Kommentar: Nail_01-W
%VI Version: D:\LVProjekte\Fixator\HauptVI\Fixator_v0.12.vi
%Virtueller Drehpunkt: 	0,0000	0,0000	0,0000
%Sensor zu Hexapod (Mitte): 	0,000000	0,000000	-26,500000
%Sensor zu Hexapod Trans (Mitte): 	-0,500000	-0,866025	0,000000	-0,866025	0,500000	0,000000	0,000000	0,000000	1,000000
%Hexapod zu Labor (Mitte): 	0,505019	3,276011	-0,049005
%Hexapod zu Labor Trans (Mitte): 	0,999819	0,002822	-0,018809	-0,002791	0,999995	0,001676	0,018813	-0,001623	0,999822
%Labor zu CR (Mitte): 	0,000000	0,000000	78,500000
%Labor zu CR Trans (Mitte): 	1,000000	0,000000	0,000000	0,000000	1,000000	0,000000	0,000000	0,000000	1,000000
%Zentrum Sensormasse: 	0,000000	0,000000	2,000000
%Sensormasse: 	200,000000E-3
--------------------------------------------------
Time	X	Y	Z	U	V	W	Exp_ Fx	Exp_ Fy	Exp_ Fz	Exp_ Mx	Exp_ My	Exp_ Mz	Sen_ Fx	Sen_ Fy	Sen_ Fz	Sen_ Mx	Sen_ My	Sen_ Mz	Hex_ Fx	Hex_ Fy	Hex_ Fz	Hex_ Mx	Hex_ My	Hex_ Mz	Lab_ Fx	Lab_ Fy	Lab_ Fz	Lab_ Mx	Lab_ My	Lab_ Mz	Laser
15:07:18,94	0,505019	3,276011	-0,049005	-0,093004	-1,077991	-0,159921	0,164747	-0,025048	-0,043828	-0,289135	-0,018381	-0,436922	-0,660238	-2,881717	-1,216973	-21,911463	10,043111	11,722391	0,164747	-0,025048	-0,043828	1,677141	12,914271	-0,436922	0,164747	-0,025048	-0,043828	1,677141	12,914271	-0,436922
15:07:18,99	0,505019	3,276011	-0,049005	-0,093004	-1,077991	-0,159921	0,164747	-0,025048	-0,043828	-0,289135	-0,018381	-0,436922	-0,659108	-2,883144	-1,213103	-21,946108	10,041251	11,710626	0,164747	-0,025048	-0,043828	1,677141	12,914271	-0,436922	0,164747	-0,025048	-0,043828	1,677141	12,914271	-0,436922
15:07:19,04	0,505019	3,276011	-0,049005	-0,093004	-1,077991	-0,159921	0,166929	-0,029081	-0,039936	-0,514810	-0,115152	-0,453214	-0,656652	-2,884427	-1,218113	-21,884166	10,017633	11,717361	0,166929	-0,029081	-0,039936	1,768029	12,988737	-0,453214	0,166929	-0,029081	-0,039936	1,768029	12,988737	-0,453214
15:07:19,09	0,505019	3,276011	-0,049005	-0,093004	-1,077991	-0,159921	0,166812	-0,031849	-0,044946	-0,669284	-0,174523	-0,446479	-0,660447	-2,883040	-1,217228	-21,915534	10,028927	11,722709	0,166812	-0,031849	-0,044946	1,830875	12,920185	-0,446479	0,166812	-0,031849	-0,044946	1,830875	12,920185	-0,446479
15:07:19,14	0,505019	3,276011	-0,049005	-0,093004	-1,077991	-0,159921	0,167509	-0,027869	-0,044061	-0,456429	-0,177955	-0,441131	-0,662589	-2,878685	-1,216585	-21,891732	10,017848	11,730877	0,167509	-0,027869	-0,044061	1,731313	12,971468	-0,441131	0,167509	-0,027869	-0,044061	1,731313	12,971468	-0,441131
15:07:19,19	0,505019	3,276011	-0,049005	-0,093004	-1,077991	-0,159921	0,164807	-0,023837	-0,043418	-0,249044	-0,063637	-0,432963	-0,659075	-2,883065	-1,217753	-21,917596	10,031383	11,712864	0,164807	-0,023837	-0,043418	1,622145	12,873731	-0,432963	0,164807	-0,023837	-0,043418	1,622145	12,873731	-0,432963
15:07:19,24	0,505019	3,276011	-0,049005	-0,093004	-1,077991	-0,159921	0,166843	-0,029070	-0,044586	-0,519971	-0,140355	-0,450976	-0,656731	-2,878560	-1,216193	-21,902621	10,004412	11,731351	0,166843	-0,029070	-0,044586	1,762040	12,956858	-0,450976	0,166843	-0,029070	-0,044586	1,762040	12,956858	-0,450976
15:07:19,29	0,505019	3,276011	-0,049005	-0,093004	-1,077991	-0,159921	0,161770	-0,028848	-0,043026	-0,492534	0,097021	-0,432489	-0,660320	-2,882476	-1,218553	-21,943155	10,020392	11,703444	0,161770	-0,028848	-0,043026	1,772015	12,795951	-0,432489	0,161770	-0,028848	-0,043026	1,772015	12,795951	-0,432489
15:07:19,34	0,505019	3,276011	-0,049005	-0,093004	-1,077991	-0,159921	0,166956	-0,027697	-0,045387	-0,426282	-0,129578	-0,460397	-0,657367	-2,879051	-1,214268	-21,927315	9,994154	11,720232	0,166956	-0,027697	-0,045387	1,747957	12,976484	-0,460397	0,166956	-0,027697	-0,045387	1,747957	12,976484	-0,460397
15:07:19,39	0,505019	3,276011	-0,049005	-0,093004	-1,077991	-0,159921	0,162513	-0,028543	-0,041101	-0,455434	0,074615	-0,443608	-0,662680	-2,881934	-1,215051	-21,951868	10,031055	11,720797	0,162513	-0,028543	-0,041101	1,785159	12,831910	-0,443608	0,162513	-0,028543	-0,041101	1,785159	12,831910	-0,443608
15:07:19,44	0,505019	3,276011	-0,049005	-0,093004	-1,077991	-0,159921	0,167667	-0,025382	-0,041885	-0,310776	-0,153650	-0,443043	-0,659014	-2,880186	-1,218214	-21,911804	9,989688	11,714610	0,167667	-0,025382	-0,041885	1,681730	13,008191	-0,443043	0,167667	-0,025382	-0,041885	1,681730	13,008191	-0,443043
15:07:19,49	0,505019	3,276011	-0,049005	-0,093004	-1,077991	-0,159921	0,164320	-0,027683	-0,045048	-0,414625	-0,034987	-0,449230	-0,656181	-2,882245	-1,214652	-21,936317	10,005244	11,710955	0,164320	-0,027683	-0,045048	1,758493	12,864117	-0,449230	0,164320	-0,027683	-0,045048	1,758493	12,864117	-0,449230
15:07:19,54	0,505019	3,276011	-0,049005	-0,093004	-1,077991	-0,159921	0,164687	-0,031167	-0,041486	-0,597009	-0,025053	-0,452886	-0,657986	-2,879689	-1,215290	-21,895282	9,993441	11,717070	0,164687	-0,031167	-0,041486	1,849603	12,902842	-0,452886	0,164687	-0,031167	-0,041486	1,849603	12,902842	-0,452886
15:07:19,59	0,505019	3,276011	-0,049005	-0,093004	-1,077991	-0,159921	0,163376	-0,028326	-0,042124	-0,459552	0,001677	-0,446770	-0,656748	-2,881989	-1,213889	-21,929348	10,004613	11,690957	0,163376	-0,028326	-0,042124	1,764010	12,826664	-0,446770	0,163376	-0,028326	-0,042124	1,764010	12,826664	-0,446770
15:07:19,64	0,505019	3,276011	-0,049005	-0,093004	-1,077991	-0,159921	0,164749	-0,030547	-0,040722	-0,567724	-0,034637	-0,472883	-0,657892	-2,883459	-1,215425	-21,907656	9,987234	11,695542	0,164749	-0,030547	-0,040722	1,830244	12,898140	-0,472883	0,164749	-0,030547	-0,040722	1,830244	12,898140	-0,472883
15:07:19,69	0,505019	3,276011	-0,049005	-0,093004	-1,077991	-0,159921	0,166594	-0,030292	-0,042259	-0,550216	-0,158054	-0,468298	-0,659090	-2,882847	-1,218120	-21,899301	9,969762	11,730336	0,166594	-0,030292	-0,042259	1,827669	12,919558	-0,468298	0,166594	-0,030292	-0,042259	1,827669	12,919558	-0,468298
15:07:19,74	0,505019	3,276011	-0,049005	-0,093004	-1,077991	-0,159921	0,166662	-0,028949	-0,044954	-0,469435	-0,177585	-0,433504	-0,662761	-2,879937	-1,216990	-21,971207	10,014732	11,751006	0,166662	-0,028949	-0,044954	1,803039	12,905400	-0,433504	0,166662	-0,028949	-0,044954	1,803039	12,905400	-0,433504
15:07:19,79	0,505019	3,276011	-0,049005	-0,093004	-1,077991	-0,159921	0,165978	-0,024314	-0,043823	-0,231412	-0,057242	-0,412835	-0,657307	-2,877513	-1,216596	-21,897853	10,013445	11,717357	0,165978	-0,024314	-0,043823	1,677222	12,972022	-0,412835	0,165978	-0,024314	-0,043823	1,677222	12,972022	-0,412835
15:07:19,84	0,505019	3,276011	-0,049005	-0,093004	-1,077991	-0,159921	0,166594	-0,027555	-0,041100	-0,420107	-0,138598	-0,458760	-0,658491	-2,878875	-1,215039	-21,909676	10,022102	11,721247	0,166594	-0,027555	-0,041100	1,742992	12,939025	-0,458760	0,166594	-0,027555	-0,041100	1,742992	12,939025	-0,458760
15:07:19,89	0,505019	3,276011	-0,049005	-0,093004	-1,077991	-0,159921	0,166594	-0,027555	-0,041100	-0,420107	-0,138598	-0,458760	-0,656767	-2,879473	-1,217361	-21,906594	9,965507	11,725870	0,166594	-0,027555	-0,041100	1,742992	12,939025	-0,458760	0,166594	-0,027555	-0,041100	1,742992	12,939025	-0,458760
15:07:19,94	0,505019	3,276011	-0,049005	-0,093004	-1,077991	-0,159921	0,162579	-0,029273	-0,044194	-0,478974	0,038953	-0,437970	-0,661412	-2,876566	-1,218131	-21,882251	10,018912	11,746808	0,162579	-0,029273	-0,044194	1,818967	12,801371	-0,437970	0,162579	-0,029273	-0,044194	1,818967	12,801371	-0,437970
15:07:19,99	0,505019	3,276011	-0,049005	-0,093004	-1,077991	-0,159921	0,162384	-0,023796	-0,044964	-0,252602	0,054711	-0,417032	-0,653794	-2,881735	-1,217351	-21,899962	9,962137	11,716176	0,162384	-0,023796	-0,044964	1,615411	12,801826	-0,417032	0,162384	-0,023796	-0,044964	1,615411	12,801826	-0,417032
15:07:20,04	0,505019	3,276011	-0,049005	-0,093004	-1,077991	-0,159921	0,163051	-0,032978	-0,044185	-0,672043	0,006949	-0,447665	-0,657339	-2,883509	-1,217724	-21,919630	10,004080	11,746143	0,163051	-0,032978	-0,044185	1,916758	12,806468	-0,447665	0,163051	-0,032978	-0,044185	1,916758	12,806468	-0,447665
15:07:20,09	0,505019	3,276011	-0,049005	-0,093004	-1,077991	-0,159921	0,166360	-0,030796	-0,044557	-0,585042	-0,127092	-0,417697	-0,657986	-2,882636	-1,220077	-21,932550	9,977404	11,732335	0,166360	-0,030796	-0,044557	1,832432	12,932150	-0,417697	0,166360	-0,030796	-0,044557	1,832432	12,932150	-0,417697
15:07:20,14	0,505019	3,276011	-0,049005	-0,093004	-1,077991	-0,159921	0,165928	-0,029798	-0,046910	-0,503605	-0,106769	-0,431505	-0,657330	-2,880852	-1,217362	-21,913100	10,007141	11,722124	0,165928	-0,029798	-0,046910	1,835558	12,918547	-0,431505	0,165928	-0,029798	-0,046910	1,835558	12,918547	-0,431505
15:07:20,19	0,505019	3,276011	-0,049005	-0,093004	-1,077991	-0,159921	0,164054	-0,029475	-0,044195	-0,522279	-0,011325	-0,441716	-0,661456	-2,881918	-1,218931	-21,917880	10,012657	11,707897	0,164054	-0,029475	-0,044195	1,791516	12,866926	-0,441716	0,164054	-0,029475	-0,044195	1,791516	12,866926	-0,441716
15:07:20,24	0,505019	3,276011	-0,049005	-0,093004	-1,077991	-0,159921	0,167041	-0,026435	-0,045764	-0,366572	-0,159751	-0,455943	-0,658509	-2,879619	-1,217395	-21,912965	10,002569	11,688059	0,167041	-0,026435	-0,045764	1,708561	12,952978	-0,455943	0,167041	-0,026435	-0,045764	1,708561	12,952978	-0,455943
15:07:20,29	0,505019	3,276011	-0,049005	-0,093004	-1,077991	-0,159921	0,163576	-0,027837	-0,044228	-0,433219	0,011113	-0,475781	-0,661392	-2,880061	-1,215406	-21,886634	10,012678	11,734790	0,163576	-0,027837	-0,044228	1,752005	12,851863	-0,475781	0,163576	-0,027837	-0,044228	1,752005	12,851863	-0,475781
15:07:20,34	0,505019	3,276011	-0,049005	-0,093004	-1,077991	-0,159921	0,165400	-0,025561	-0,042239	-0,336786	-0,101479	-0,429051	-0,659141	-2,882045	-1,216968	-21,929731	9,989228	11,735527	0,165400	-0,025561	-0,042239	1,669770	12,882449	-0,429051	0,165400	-0,025561	-0,042239	1,669770	12,882449	-0,429051
15:07:20,39	0,505019	3,276011	-0,049005	-0,093004	-1,077991	-0,159921	0,165994	-0,028503	-0,043801	-0,447907	-0,106729	-0,428314	-0,658451	-2,879685	-1,216958	-21,879334	9,996154	11,730848	0,165994	-0,028503	-0,043801	1,789586	12,923767	-0,428314	0,165994	-0,028503	-0,043801	1,789586	12,923767	-0,428314
15:07:20,44	0,505019	3,276011	-0,049005	-0,093004	-1,077991	-0,159921	0,163605	-0,027921	-0,043791	-0,448823	-0,022700	-0,432992	-0,660269	-2,880229	-1,217339	-21,893018	9,971704	11,749423	0,163605	-0,027921	-0,043791	1,742959	12,820284	-0,432992	0,163605	-0,027921	-0,043791	1,742959	12,820284	-0,432992
15:07:20,49	0,505019	3,276011	-0,049005	-0,093004	-1,077991	-0,159921	0,164985	-0,026618	-0,044172	-0,353059	-0,094838	-0,414417	-0,656123	-2,877695	-1,217752	-21,881576	9,978945	11,716966	0,164985	-0,026618	-0,044172	1,736450	12,856483	-0,414417	0,164985	-0,026618	-0,044172	1,736450	12,856483	-0,414417
15:07:20,54	0,505019	3,276011	-0,049005	-0,093004	-1,077991	-0,159921	0,160718	-0,028942	-0,044585	-0,485885	0,120773	-0,446875	-0,657948	-2,881542	-1,217345	-21,910335	9,961203	11,739785	0,160718	-0,028942	-0,044585	1,786037	12,737110	-0,446875	0,160718	-0,028942	-0,044585	1,786037	12,737110	-0,446875
15:07:20,59	0,505019	3,276011	-0,049005	-0,093004	-1,077991	-0,159921	0,164961	-0,029284	-0,044178	-0,473964	-0,083835	-0,424055	-0,659071	-2,881480	-1,216198	-21,898663	9,985920	11,710503	0,164961	-0,029284	-0,044178	1,824866	12,865589	-0,424055	0,164961	-0,029284	-0,044178	1,824866	12,865589	-0,424055
15:07:20,64	0,505019	3,276011	-0,049005	-0,093004	-1,077991	-0,159921	0,165468	-0,028281	-0,043031	-0,449040	-0,107978	-0,453337	-0,654485	-2,879193	-1,217365	-21,945254	9,984155	11,741838	0,165468	-0,028281	-0,043031	1,771039	12,881289	-0,453337	0,165468	-0,028281	-0,043031	1,771039	12,881289	-0,453337
15:07:20,69	0,505019	3,276011	-0,049005	-0,093004	-1,077991	-0,159921	0,161195	-0,031110	-0,044198	-0,571287	0,153681	-0,422002	-0,659715	-2,881285	-1,220459	-21,926718	10,030671	11,748652	0,161195	-0,031110	-0,044198	1,870812	12,807523	-0,422002	0,161195	-0,031110	-0,044198	1,870812	12,807523	-0,422002
15:07:20,74	0,505019	3,276011	-0,049005	-0,093004	-1,077991	-0,159921	0,165622	-0,027626	-0,047293	-0,439707	-0,069291	-0,415189	-0,658501	-2,878462	-1,218537	-21,890642	9,973314	11,711986	0,165622	-0,027626	-0,047293	1,728953	12,932030	-0,415189	0,165622	-0,027626	-0,047293	1,728953	12,932030	-0,415189
15:07:20,79	0,505019	3,276011	-0,049005	-0,093004	-1,077991	-0,159921	0,162570	-0,027266	-0,045371	-0,389326	0,029483	-0,451854	-0,659089	-2,877037	-1,222418	-21,890284	10,011475	11,730211	0,162570	-0,027266	-0,045371	1,751034	12,791235	-0,451854	0,162570	-0,027266	-0,045371	1,751034	12,791235	-0,451854
15:07:20,84	0,505019	3,276011	-0,049005	-0,093004	-1,077991	-0,159921	0,161630	-0,026044	-0,049251	-0,359008	0,097124	-0,433629	-0,657989	-2,883643	-1,214218	-21,936831	9,958218	11,766811	0,161630	-0,026044	-0,049251	1,685424	12,785102	-0,433629	0,161630	-0,026044	-0,049251	1,685424	12,785102	-0,433629
15:07:20,89	0,505019	3,276011	-0,049005	-0,093004	-1,077991	-0,159921	0,166801	-0,030299	-0,041051	-0,510901	-0,158070	-0,397029	-0,657370	-2,882463	-1,216980	-21,925847	9,971555	11,710946	0,166801	-0,030299	-0,041051	1,867590	12,935806	-0,397029	0,166801	-0,030299	-0,041051	1,867590	12,935806	-0,397029
15:07:20,94	0,505019	3,276011	-0,049005	-0,093004	-1,077991	-0,159921	0,165470	-0,030246	-0,043814	-0,525160	-0,091695	-0,452894	-0,658528	-2,877772	-1,218529	-21,898898	9,973311	11,731545	0,165470	-0,030246	-0,043814	1,849130	12,897687	-0,452894	0,165470	-0,030246	-0,043814	1,849130	12,897687	-0,452894
15:07:20,99	0,505019	3,276011	-0,049005	-0,093004	-1,077991	-0,159921	0,161986	-0,026898	-0,045363	-0,366066	0,066993	-0,432296	-0,659748	-2,883184	-1,219671	-21,923574	9,959451	11,750416	0,161986	-0,026898	-0,045363	1,745416	12,782911	-0,432296	0,161986	-0,026898	-0,045363	1,745416	12,782911	-0,432296
15:07:21,04	0,505019	3,276011	-0,049005	-0,093004	-1,077991	-0,159921	0,167283	-0,028547	-0,046504	-0,427460	-0,193990	-0,413425	-0,656805	-2,882777	-1,217720	-21,927444	9,962505	11,759625	0,167283	-0,028547	-0,046504	1,813449	12,937711	-0,413425	0,167283	-0,028547	-0,046504	1,813449	12,937711	-0,413425
15:07:21,09	0,505019	3,276011	-0,049005	-0,093004	-1,077991	-0,159921	0,165459	-0,030892	-0,044553	-0,550118	-0,094277	-0,404215	-0,657919	-2,879342	-1,220453	-21,889215	9,973962	11,742199	0,165459	-0,030892	-0,044553	1,874886	12,894260	-0,404215	0,165459	-0,030892	-0,044553	1,874886	12,894260	-0,404215
15:07:21,14	0,505019	3,276011	-0,049005	-0,093004	-1,077991	-0,159921	0,163042	-0,028210	-0,047286	-0,439693	0,004053	-0,421641	-0,658509	-2,878401	-1,220056	-21,884903	9,970096	11,756362	0,163042	-0,028210	-0,047286	1,774777	12,802819	-0,421641	0,163042	-0,028210	-0,047286	1,774777	12,802819	-0,421641
15:07:21,19	0,505019	3,276011	-0,049005	-0,093004	-1,077991	-0,159921	0,162522	-0,027228	-0,046889	-0,387459	0,025414	-0,407478	-0,657963	-2,878794	-1,217730	-21,909268	9,967556	11,759997	0,162522	-0,027228	-0,046889	1,749957	12,783378	-0,407478	0,162522	-0,027228	-0,046889	1,749957	12,783378	-0,407478
15:07:21,24	0,505019	3,276011	-0,049005	-0,093004	-1,077991	-0,159921	0,162589	-0,027898	-0,044563	-0,407881	0,041736	-0,403843	-0,656793	-2,877271	-1,218917	-21,913790	9,981587	11,742263	0,162589	-0,027898	-0,044563	1,782076	12,804995	-0,403843	0,162589	-0,027898	-0,044563	1,782076	12,804995	-0,403843
15:07:21,29	0,505019	3,276011	-0,049005	-0,093004	-1,077991	-0,159921	0,160685	-0,028149	-0,045750	-0,430859	0,151699	-0,421577	-0,656736	-2,880870	-1,216570	-21,895912	9,962366	11,729821	0,160685	-0,028149	-0,045750	1,778857	12,765459	-0,421577	0,160685	-0,028149	-0,045750	1,778857	12,765459	-0,421577
15:07:21,34	0,505019	3,276011	-0,049005	-0,093004	-1,077991	-0,159921	0,163773	-0,029998	-0,043403	-0,519298	-0,033988	-0,434019	-0,656782	-2,878311	-1,215805	-21,906813	9,949282	11,734265	0,163773	-0,029998	-0,043403	1,835561	12,822208	-0,434019	0,163773	-0,029998	-0,043403	1,835561	12,822208	-0,434019
15:07:21,39	0,505019	3,276011	-0,049005	-0,093004	-1,077991	-0,159921	0,161580	-0,028679	-0,042638	-0,433937	0,082944	-0,429575	-0,656734	-2,880766	-1,218499	-21,889944	9,965574	11,745588	0,161580	-0,028679	-0,042638	1,817393	12,766992	-0,429575	0,161580	-0,028679	-0,042638	1,817393	12,766992	-0,429575
15:07:21,44	0,505019	3,276011	-0,049005	-0,093004	-1,077991	-0,159921	0,163682	-0,029949	-0,045332	-0,522485	-0,032827	-0,418253	-0,655570	-2,880536	-1,218516	-21,906045	9,989451	11,732228	0,163682	-0,029949	-0,045332	1,828486	12,816236	-0,418253	0,163682	-0,029949	-0,045332	1,828486	12,816236	-0,418253
15:07:21,49	0,505019	3,276011	-0,049005	-0,093004	-1,077991	-0,159921	0,162901	-0,030841	-0,045349	-0,581533	0,033691	-0,431612	-0,658464	-2,879230	-1,216942	-21,871471	9,966967	11,749269	0,162901	-0,030841	-0,045349	1,839515	12,821409	-0,431612	0,162901	-0,030841	-0,045349	1,839515	12,821409	-0,431612
15:07:21,54	0,505019	3,276011	-0,049005	-0,093004	-1,077991	-0,159921	0,163217	-0,027682	-0,043775	-0,415074	-0,023917	-0,414571	-0,656127	-2,880471	-1,216571	-21,888473	9,969421	11,725290	0,163217	-0,027682	-0,043775	1,757983	12,788595	-0,414571	0,163217	-0,027682	-0,043775	1,757983	12,788595	-0,414571
15:07:21,59	0,505019	3,276011	-0,049005	-0,093004	-1,077991	-0,159921	0,163123	-0,030326	-0,043404	-0,546188	-0,003092	-0,438550	-0,661492	-2,884338	-1,218900	-21,917315	9,954461	11,734714	0,163123	-0,030326	-0,043404	1,834426	12,802062	-0,438550	0,163123	-0,030326	-0,043404	1,834426	12,802062	-0,438550
15:07:21,64	0,505019	3,276011	-0,049005	-0,093004	-1,077991	-0,159921	0,169155	-0,027614	-0,045733	-0,377761	-0,299247	-0,429126	-0,658503	-2,882076	-1,216154	-21,889969	9,944468	11,757520	0,169155	-0,027614	-0,045733	1,789920	12,979402	-0,429126	0,169155	-0,027614	-0,045733	1,789920	12,979402	-0,429126
15:07:21,69	0,505019	3,276011	-0,049005	-0,093004	-1,077991	-0,159921	0,165701	-0,029071	-0,042988	-0,458559	-0,148324	-0,406320	-0,658519	-2,880573	-1,217745	-21,900194	9,960508	11,725411	0,165701	-0,029071	-0,042988	1,823521	12,859196	-0,406320	0,165701	-0,029071	-0,042988	1,823521	12,859196	-0,406320
15:07:21,74	0,505019	3,276011	-0,049005	-0,093004	-1,077991	-0,159921	0,164407	-0,028305	-0,044578	-0,427511	-0,064180	-0,438429	-0,659158	-2,880073	-1,218141	-21,926407	9,979355	11,736179	0,164407	-0,028305	-0,044578	1,794446	12,841790	-0,438429	0,164407	-0,028305	-0,044578	1,794446	12,841790	-0,438429
15:07:21,79	0,505019	3,276011	-0,049005	-0,093004	-1,077991	-0,159921	0,164294	-0,027503	-0,044974	-0,388992	-0,026146	-0,427661	-0,658515	-2,880605	-1,219647	-21,883482	9,944307	11,769480	0,164294	-0,027503	-0,044974	1,769961	12,870903	-0,427661	0,164294	-0,027503	-0,044974	1,769961	12,870903	-0,427661
15:07:21,84	0,505019	3,276011	-0,049005	-0,093004	-1,077991	-0,159921	0,164433	-0,028325	-0,046480	-0,422874	-0,088094	-0,394360	-0,657022	-2,879267	-1,216247	-21,888598	9,964688	11,733043	0,164433	-0,028325	-0,046480	1,800649	12,819900	-0,394360	0,164433	-0,028325	-0,046480	1,800649	12,819900	-0,394360
15:07:21,89	0,505019	3,276011	-0,049005	-0,093004	-1,077991	-0,159921	0,163233	-0,026188	-0,043415	-0,315261	0,030601	-0,409182	-0,657957	-2,878774	-1,219293	-21,903525	9,964245	11,746252	0,163233	-0,026188	-0,043415	1,740515	12,844411	-0,409182	0,163233	-0,026188	-0,043415	1,740515	12,844411	-0,409182
15:07:21,94	0,505019	3,276011	-0,049005	-0,093004	-1,077991	-0,159921	0,163233	-0,026188	-0,043415	-0,315261	0,030601	-0,409182	-0,658515	-2,880471	-1,217334	-21,899882	9,973533	11,754662	0,163233	-0,026188	-0,043415	1,740515	12,844411	-0,409182	0,163233	-0,026188	-0,043415	1,740515	12,844411	-0,409182
15:07:21,99	0,505019	3,276011	-0,049005	-0,093004	-1,077991	-0,159921	0,164317	-0,028258	-0,044168	-0,436474	-0,053243	-0,409178	-0,656200	-2,880331	-1,223195	-21,905055	9,953007	11,714439	0,164317	-0,028258	-0,044168	1,781749	12,845640	-0,409178	0,164317	-0,028258	-0,044168	1,781749	12,845640	-0,409178
15:07:22,04	0,505019	3,276011	-0,049005	-0,093004	-1,077991	-0,159921	0,163038	-0,030193	-0,050028	-0,516749	0,007472	-0,449401	-0,601513	-2,901333	-0,699870	-23,115468	7,163725	11,858395	0,163038	-0,030193	-0,050028	1,853398	12,805968	-0,449401	0,163038	-0,030193	-0,050028	1,853398	12,805968	-0,449401
15:07:22,09	0,505019	3,276011	-0,049005	-0,093004	-1,077991	-0,159921	0,153883	-0,088055	0,473297	-0,504766	0,137158	-0,305445	-0,583583	-2,956050	0,084391	-26,070106	6,189167	12,068167	0,153883	-0,088055	0,473297	6,407529	12,216958	-0,305445	0,153883	-0,088055	0,473297	6,407529	12,216958	-0,305445
15:07:22,14	0,505019	3,276011	-0,049005	-0,093004	-1,077991	-0,159921	0,192304	-0,130941	1,257558	-0,413538	0,210762	-0,095673	-0,614824	-2,946308	0,024787	-25,642846	7,374010	12,269707	0,192304	-0,130941	1,257558	9,865325	15,306634	-0,095673	0,192304	-0,130941	1,257558	9,865325	15,306634	-0,095673
15:07:22,19	0,505019	3,276011	-0,049005	-0,093004	-1,077991	-0,159921	0,199488	-0,099014	1,197954	0,006915	0,059581	0,105867	-0,609738	-2,922838	-0,043393	-24,473572	7,103627	12,417620	0,199488	-0,099014	1,197954	7,779535	15,719421	0,105867	0,199488	-0,099014	1,197954	7,779535	15,719421	0,105867
15:07:22,24	0,505019	3,276011	-0,049005	-0,093004	-1,077991	-0,159921	0,176619	-0,091684	1,129774	0,037628	0,100954	0,253780	-0,617457	-2,917654	0,042814	-23,835097	7,563795	12,560122	0,176619	-0,091684	1,129774	7,234794	13,965583	0,253780	0,176619	-0,091684	1,129774	7,234794	13,965583	0,253780
15:07:22,29	0,505019	3,276011	-0,049005	-0,093004	-1,077991	-0,159921	0,175990	-0,082407	1,215981	-0,197736	-0,189155	0,396282	-0,592681	-2,850683	-0,198305	-20,453344	6,093683	12,599238	0,175990	-0,082407	1,215981	6,271206	13,626044	0,396282	0,175990	-0,082407	1,215981	6,271206	13,626044	0,396282
15:07:22,34	0,505019	3,276011	-0,049005	-0,093004	-1,077991	-0,159921	0,105604	-0,070378	0,974861	0,010051	-0,192812	0,435398	-0,592894	-2,768830	-0,991268	-16,036706	6,027249	12,572720	0,105604	-0,070378	0,974861	5,534715	8,097073	0,435398	0,105604	-0,070378	0,974861	5,534715	8,097073	0,435398
15:07:22,39	0,504966	3,275990	-0,048982	-0,093017	-1,077987	-0,560020	0,034823	-0,029268	0,181899	-0,003000	-0,370346	0,408880	-0,587504	-2,768865	-0,984237	-15,967911	5,906328	12,564787	0,034823	-0,029268	0,181899	2,294506	2,363246	0,408880	0,034823	-0,029268	0,181899	2,294506	2,363246	0,408880
15:07:22,44	0,504966	3,275990	-0,048982	-0,093017	-1,077987	-0,560020	0,032158	-0,033952	0,188929	-0,176273	-0,351828	0,400947	-0,587001	-2,770191	-0,981516	-16,001990	5,868194	12,576686	0,032158	-0,033952	0,188929	2,488969	2,172596	0,400947	0,032158	-0,033952	0,188929	2,488969	2,172596	0,400947
15:07:22,49	0,504966	3,275990	-0,048982	-0,093017	-1,077987	-0,560020	0,033055	-0,035051	0,191650	-0,183340	-0,388019	0,412846	-0,585271	-2,767688	-0,970241	-15,995092	5,759908	12,586337	0,033055	-0,035051	0,191650	2,568149	2,206810	0,412846	0,033055	-0,035051	0,191650	2,568149	2,206810	0,412846
15:07:22,54	0,504966	3,275990	-0,048982	-0,093017	-1,077987	-0,560020	0,030022	-0,035298	0,202925	-0,105847	-0,290427	0,422497	-0,577836	-2,831204	-0,446666	-19,362774	5,470817	12,691953	0,030022	-0,035298	0,202925	2,665020	2,066321	0,422497	0,030022	-0,035298	0,202925	2,665020	2,066321	0,422497
15:07:22,59	0,504966	3,275990	-0,048982	-0,093017	-1,077987	-0,560020	0,139311	-0,117684	1,939873	0,348030	-0,336269	0,670499	-0,568567	-2,903528	0,766706	-23,246018	4,475283	12,834339	0,139311	-0,117684	1,939873	9,586246	10,599643	0,670499	0,139311	-0,117684	1,939873	9,586246	10,599643	0,670499
15:07:22,64	0,504966	3,275990	-0,048982	-0,093017	-1,077987	-0,560020	0,139311	-0,117684	1,939873	0,348030	-0,336269	0,670499	-0,530965	-2,907254	0,901749	-23,352938	2,375440	13,006883	0,139311	-0,117684	1,939873	9,586246	10,599643	0,670499	0,139311	-0,117684	1,939873	9,586246	10,599643	0,670499
15:07:22,69	0,504966	3,275990	-0,048982	-0,093017	-1,077987	-0,560020	0,123736	-0,152111	2,074915	0,429802	-0,483720	0,843043	-0,507557	-2,919804	1,089125	-23,858406	0,993014	13,214503	0,123736	-0,152111	2,074915	12,370537	9,229592	0,843043	0,123736	-0,152111	2,074915	12,370537	9,229592	0,843043
15:07:22,74	0,504966	3,275990	-0,048982	-0,093017	-1,077987	-0,560020	0,122902	-0,178658	2,262292	0,499324	-0,693781	1,050662	-0,500437	-2,943094	1,170265	-24,818225	0,144365	13,513817	0,122902	-0,178658	2,262292	14,523975	8,954007	1,050662	0,122902	-0,178658	2,262292	14,523975	8,954007	1,050662
15:07:22,79	0,504966	3,275990	-0,048982	-0,093017	-1,077987	-0,560020	0,139512	-0,196469	2,343432	0,787987	-1,150587	1,349976	-0,486085	-2,903326	0,930559	-22,808086	-0,485327	13,684559	0,139512	-0,196469	2,343432	16,210839	9,801070	1,349976	0,139512	-0,196469	2,343432	16,210839	9,801070	1,349976
15:07:22,84	0,504966	3,275990	-0,048982	-0,093017	-1,077987	-0,560020	0,097895	-0,189015	2,103726	0,715901	-1,042226	1,520719	-0,482001	-2,814804	-0,169570	-17,887362	-0,808816	13,653591	0,097895	-0,189015	2,103726	15,553545	6,642566	1,520719	0,097895	-0,189015	2,103726	15,553545	6,642566	1,520719
15:07:22,89	0,505004	3,275951	-0,048999	-0,093028	-1,077993	-0,960099	0,019191	-0,148291	1,003597	0,653329	-1,372808	1,489751	-0,480641	-2,814414	-0,179624	-17,784178	-0,801455	13,659178	0,019191	-0,148291	1,003597	12,294149	0,133683	1,489751	0,019191	-0,148291	1,003597	12,294149	0,133683	1,489751
15:07:22,94	0,505004	3,275951	-0,048999	-0,093028	-1,077993	-0,960099	0,018173	-0,149273	0,993542	0,544303	-1,405545	1,495338	-0,482518	-2,812078	-0,172691	-17,858277	-0,764290	13,637553	0,018173	-0,149273	0,993542	12,262204	0,021023	1,495338	0,018173	-0,149273	0,993542	12,262204	0,021023	1,495338
15:07:22,99	0,505004	3,275951	-0,048999	-0,093028	-1,077993	-0,960099	0,017088	-0,146479	1,000476	0,694423	-1,266392	1,473712	-0,484519	-2,815460	-0,165003	-17,992030	-0,778689	13,589334	0,017088	-0,146479	1,000476	12,193042	0,075036	1,473712	0,017088	-0,146479	1,000476	12,193042	0,075036	1,473712
15:07:23,04	0,505004	3,275951	-0,048999	-0,093028	-1,077993	-0,960099	0,021018	-0,146437	1,008164	0,775945	-1,362085	1,425494	-0,484651	-2,869482	0,508170	-20,851761	-0,720282	13,895796	0,021018	-0,146437	1,008164	12,271281	0,287798	1,425494	0,021018	-0,146437	1,008164	12,271281	0,287798	1,425494
15:07:23,09	0,505004	3,275951	-0,048999	-0,093028	-1,077993	-0,960099	0,067868	-0,173334	1,681337	0,756601	-1,292515	1,731956	-0,450056	-2,946500	1,696048	-25,104919	-2,790507	14,394984	0,067868	-0,173334	1,681337	14,363327	4,035142	1,731956	0,067868	-0,173334	1,681337	14,363327	4,035142	1,731956
15:07:23,14	0,505004	3,275951	-0,048999	-0,093028	-1,077993	-0,960099	0,117270	-0,241803	2,869214	1,115650	-1,213180	2,231144	-0,395999	-2,932563	1,620692	-24,297873	-6,118824	14,962361	0,117270	-0,241803	2,869214	20,097204	7,992517	2,231144	0,117270	-0,241803	2,869214	20,097204	7,992517	2,231144
15:07:23,19	0,505004	3,275951	-0,048999	-0,093028	-1,077993	-0,960099	0,078172	-0,281650	2,793859	1,522508	-1,543146	2,798521	-0,392036	-2,903264	0,613631	-22,487065	-6,464403	15,162887	0,078172	-0,281650	2,793859	23,632023	4,593330	2,798521	0,078172	-0,281650	2,793859	23,632023	4,593330	2,798521
15:07:23,24	0,504956	3,275984	-0,049007	-0,093026	-1,077996	-1,160107	0,050817	-0,270432	1,786797	1,499697	-1,861720	2,999047	-0,414177	-2,841941	0,023413	-19,458845	-5,617246	15,053334	0,050817	-0,270432	1,786797	22,728633	2,127448	2,999047	0,050817	-0,270432	1,786797	22,728633	2,127448	2,999047
15:07:23,29	0,504956	3,275984	-0,049007	-0,093026	-1,077996	-1,160107	0,008780	-0,220596	1,196579	1,843399	-1,874703	2,889494	-0,413573	-2,841558	0,035797	-19,530983	-5,467158	15,027283	0,008780	-0,220596	1,196579	19,160211	-1,185482	2,889494	0,008780	-0,220596	1,196579	19,160211	-1,185482	2,889494
15:07:23,34	0,504956	3,275984	-0,049007	-0,093026	-1,077996	-1,160107	0,008146	-0,220927	1,208963	1,732277	-1,704240	2,863443	-0,417051	-2,847806	0,045542	-19,576668	-5,350076	15,062806	0,008146	-0,220927	1,208963	19,075071	-1,064755	2,863443	0,008146	-0,220927	1,208963	19,075071	-1,064755	2,863443
15:07:23,39	0,504956	3,275984	-0,049007	-0,093026	-1,077996	-1,160107	0,015297	-0,221040	1,218709	1,647880	-1,977961	2,898966	-0,414104	-2,843353	0,049045	-19,573460	-5,334216	15,086546	0,015297	-0,221040	1,218709	18,999496	-0,777161	2,898966	0,015297	-0,221040	1,218709	18,999496	-0,777161	2,898966
15:07:23,44	0,504956	3,275984	-0,049007	-0,093026	-1,077996	-1,160107	0,009966	-0,221365	1,222211	1,615614	-1,695607	2,922705	-0,414658	-2,846405	0,050977	-19,575879	-5,324912	15,056073	0,009966	-0,221365	1,222211	18,992782	-0,913275	2,922705	0,009966	-0,221365	1,222211	18,992782	-0,913275	2,922705
15:07:23,49	0,504956	3,275984	-0,049007	-0,093026	-1,077996	-1,160107	0,012887	-0,222412	1,224143	1,554343	-1,840747	2,892233	-0,415845	-2,846258	0,054049	-19,603496	-5,283916	15,026547	0,012887	-0,222412	1,224143	19,013670	-0,829124	2,892233	0,012887	-0,222412	1,224143	19,013670	-0,829124	2,892233
15:07:23,54	0,504956	3,275984	-0,049007	-0,093026	-1,077996	-1,160107	0,013353	-0,221310	1,227215	1,589925	-1,820558	2,862707	-0,418168	-2,844234	0,055231	-19,588662	-5,263661	15,055293	0,013353	-0,221310	1,227215	18,962784	-0,772363	2,862707	0,013353	-0,221310	1,227215	18,962784	-0,772363	2,862707
15:07:23,59	0,504956	3,275984	-0,049007	-0,093026	-1,077996	-1,160107	0,012762	-0,218286	1,228398	1,722223	-1,792546	2,891453	-0,415198	-2,848497	0,057210	-19,591184	-5,260329	15,073483	0,012762	-0,218286	1,228398	18,857686	-0,790743	2,891453	0,012762	-0,218286	1,228398	18,857686	-0,790743	2,891453
15:07:23,64	0,504956	3,275984	-0,049007	-0,093026	-1,077996	-1,160107	0,014968	-0,222990	1,230377	1,476019	-1,903428	2,909643	-0,419274	-2,846888	0,060267	-19,589228	-5,225719	15,018950	0,014968	-0,222990	1,230377	18,980703	-0,728425	2,909643	0,014968	-0,222990	1,230377	18,980703	-0,728425	2,909643
15:07:23,69	0,504956	3,275984	-0,049007	-0,093026	-1,077996	-1,160107	0,015613	-0,218655	1,233433	1,670443	-1,921328	2,855110	-0,417273	-2,842581	0,064483	-19,564717	-5,231940	15,032261	0,015613	-0,218655	1,233433	18,834898	-0,695736	2,855110	0,015613	-0,218655	1,233433	18,834898	-0,695736	2,855110
15:07:23,74	0,504956	3,275984	-0,049007	-0,093026	-1,077996	-1,160107	0,010882	-0,218235	1,237650	1,685449	-1,699684	2,868421	-0,417476	-2,847073	0,060279	-19,578891	-5,214170	15,024334	0,010882	-0,218235	1,237650	18,816883	-0,845429	2,868421	0,010882	-0,218235	1,237650	18,816883	-0,845429	2,868421
15:07:23,79	0,504956	3,275984	-0,049007	-0,093026	-1,077996	-1,160107	0,014875	-0,220305	1,233445	1,569483	-1,886126	2,860494	-0,418081	-2,847343	0,062217	-19,597130	-5,195230	15,028650	0,014875	-0,220305	1,233445	18,863447	-0,718473	2,860494	0,014875	-0,220305	1,233445	18,863447	-0,718473	2,860494
15:07:23,84	0,504956	3,275984	-0,049007	-0,093026	-1,077996	-1,160107	0,015411	-0,219916	1,235384	1,582462	-1,888736	2,864809	-0,417582	-2,845952	0,064520	-19,630139	-5,227081	15,017169	0,015411	-0,219916	1,235384	18,845839	-0,679001	2,864809	0,015411	-0,219916	1,235384	18,845839	-0,679001	2,864809
15:07:23,89	0,504956	3,275984	-0,049007	-0,093026	-1,077996	-1,160107	0,013957	-0,219652	1,237687	1,640233	-1,800470	2,853329	-0,416921	-2,842694	0,064134	-19,598516	-5,194254	15,018729	0,013957	-0,219652	1,237687	18,882954	-0,704869	2,853329	0,013957	-0,219652	1,237687	18,882954	-0,704869	2,853329
15:07:23,94	0,504956	3,275984	-0,049007	-0,093026	-1,077996	-1,160107	0,010804	-0,218596	1,237301	1,650946	-1,647511	2,854889	-0,416287	-2,845895	0,065334	-19,578974	-5,216129	15,031267	0,010804	-0,218596	1,237301	18,810707	-0,799384	2,854889	0,010804	-0,218596	1,237301	18,810707	-0,799384	2,854889
15:07:24,00	0,504956	3,275984	-0,049007	-0,093026	-1,077996	-1,160107	0,013260	-0,220746	1,238500	1,548316	-1,803064	2,867427	-0,416278	-2,841315	0,064141	-19,585485	-5,145884	15,027723	0,013260	-0,220746	1,238500	18,876858	-0,762171	2,867427	0,013260	-0,220746	1,238500	18,876858	-0,762171	2,867427
15:07:24,05	0,504956	3,275984	-0,049007	-0,093026	-1,077996	-1,160107	0,009288	-0,218463	1,237308	1,609421	-1,555794	2,863883	-0,416735	-2,843829	0,065740	-19,530231	-5,151984	15,037648	0,009288	-0,218463	1,237308	18,758797	-0,826651	2,863883	0,009288	-0,218463	1,237308	18,758797	-0,826651	2,863883
15:07:24,10	0,504956	3,275984	-0,049007	-0,093026	-1,077996	-1,160107	0,011694	-0,219324	1,238906	1,542311	-1,731784	2,873808	-0,414503	-2,844647	0,066109	-19,579146	-5,188428	15,032178	0,011694	-0,219324	1,238906	18,759265	-0,813804	2,873808	0,011694	-0,219324	1,238906	18,759265	-0,813804	2,873808
15:07:24,15	0,504956	3,275984	-0,049007	-0,093026	-1,077996	-1,160107	0,011287	-0,221666	1,239275	1,476539	-1,686479	2,868338	-0,416336	-2,846938	0,066865	-19,623559	-5,173863	15,022294	0,011287	-0,221666	1,239275	18,877351	-0,800451	2,868338	0,011287	-0,221666	1,239275	18,877351	-0,800451	2,868338
15:07:24,20	0,504956	3,275984	-0,049007	-0,093026	-1,077996	-1,160107	0,014188	-0,221225	1,240032	1,509093	-1,791565	2,858454	-0,416873	-2,845222	0,069212	-19,604442	-5,151774	15,040919	0,014188	-0,221225	1,240032	18,875243	-0,677841	2,858454	0,014188	-0,221225	1,240032	18,875243	-0,677841	2,858454
15:07:24,25	0,504956	3,275984	-0,049007	-0,093026	-1,077996	-1,160107	0,012969	-0,219902	1,242379	1,549188	-1,733734	2,877079	-0,417385	-2,845326	0,068427	-19,582395	-5,116763	15,017962	0,012969	-0,219902	1,242379	18,811502	-0,715632	2,877079	0,012969	-0,219902	1,242379	18,811502	-0,715632	2,877079
15:07:24,30	0,504956	3,275984	-0,049007	-0,093026	-1,077996	-1,160107	0,013315	-0,219510	1,241594	1,528215	-1,753306	2,854122	-0,415645	-2,846282	0,066864	-19,592462	-5,127938	15,004282	0,013315	-0,219510	1,241594	18,759776	-0,708055	2,854122	0,013315	-0,219510	1,241594	18,759776	-0,708055	2,854122
15:07:24,35	0,504956	3,275984	-0,049007	-0,093026	-1,077996	-1,160107	0,013274	-0,221495	1,240031	1,439706	-1,748010	2,840442	-0,419269	-2,846452	0,069969	-19,638400	-5,124902	15,031382	0,013274	-0,221495	1,240031	18,827091	-0,706027	2,840442	0,013274	-0,221495	1,240031	18,827091	-0,706027	2,840442
15:07:24,40	0,504956	3,275984	-0,049007	-0,093026	-1,077996	-1,160107	0,015233	-0,218442	1,243135	1,618816	-1,808599	2,867542	-0,418068	-2,844457	0,068006	-19,617943	-5,136892	15,003414	0,015233	-0,218442	1,243135	18,766519	-0,612801	2,867542	0,015233	-0,218442	1,243135	18,766519	-0,612801	2,867542
15:07:24,45	0,504956	3,275984	-0,049007	-0,093026	-1,077996	-1,160107	0,012904	-0,218484	1,241173	1,616782	-1,711211	2,839574	-0,416824	-2,847337	0,065712	-19,603236	-5,093399	15,025221	0,012904	-0,218484	1,241173	18,767789	-0,698226	2,839574	0,012904	-0,218484	1,241173	18,767789	-0,698226	2,839574
15:07:24,50	0,504956	3,275984	-0,049007	-0,093026	-1,077996	-1,160107	0,014777	-0,221001	1,238878	1,440874	-1,799574	2,861381	-0,418645	-2,845379	0,065681	-19,610931	-5,134262	15,004605	0,014777	-0,221001	1,238878	18,789472	-0,639594	2,861381	0,014777	-0,221001	1,238878	18,789472	-0,639594	2,861381
15:07:24,55	0,504956	3,275984	-0,049007	-0,093026	-1,077996	-1,160107	0,013991	-0,218446	1,238848	1,613002	-1,772483	2,840765	-0,422772	-2,844289	0,063739	-19,611761	-5,112615	15,020472	0,013991	-0,218446	1,238848	18,760985	-0,674183	2,840765	0,013991	-0,218446	1,238848	18,760985	-0,674183	2,840765
15:07:24,60	0,504956	3,275984	-0,049007	-0,093026	-1,077996	-1,160107	0,015111	-0,214326	1,236906	1,808867	-1,819196	2,856632	-0,418642	-2,846648	0,067264	-19,616825	-5,121119	15,037851	0,015111	-0,214326	1,236906	18,633494	-0,632953	2,856632	0,015111	-0,214326	1,236906	18,633494	-0,632953	2,856632
15:07:24,65	0,504956	3,275984	-0,049007	-0,093026	-1,077996	-1,160107	0,015089	-0,219082	1,240431	1,571466	-1,817900	2,874011	-0,418506	-2,846638	0,068032	-19,565673	-5,104977	14,993794	0,015089	-0,219082	1,240431	18,769417	-0,633412	2,874011	0,015089	-0,219082	1,240431	18,769417	-0,633412	2,874011
15:07:24,70	0,504956	3,275984	-0,049007	-0,093026	-1,077996	-1,160107	0,015012	-0,219195	1,241199	1,526031	-1,850143	2,829954	-0,422081	-2,844615	0,068409	-19,584803	-5,085955	15,008588	0,015012	-0,219195	1,241199	18,732858	-0,671670	2,829954	0,015012	-0,219195	1,241199	18,732858	-0,671670	2,829954
15:07:24,75	0,504956	3,275984	-0,049007	-0,093026	-1,077996	-1,160107	0,015048	-0,215088	1,241576	1,732700	-1,825932	2,844748	-0,414511	-2,845352	0,066866	-19,616820	-5,104041	15,025012	0,015048	-0,215088	1,241576	18,617107	-0,644641	2,844748	0,015048	-0,215088	1,241576	18,617107	-0,644641	2,844748
15:07:24,80	0,504956	3,275984	-0,049007	-0,093026	-1,077996	-1,160107	0,011901	-0,222012	1,240033	1,404333	-1,643610	2,861171	-0,416228	-2,842436	0,068017	-19,592054	-5,096284	15,009906	0,011901	-0,222012	1,240033	18,832261	-0,709348	2,861171	0,011901	-0,222012	1,240033	18,832261	-0,709348	2,861171
15:07:24,85	0,504956	3,275984	-0,049007	-0,093026	-1,077996	-1,160107	0,010234	-0,219068	1,241184	1,538331	-1,574497	2,846065	-0,420889	-2,845177	0,069574	-19,587418	-5,071723	15,003640	0,010234	-0,219068	1,241184	18,735139	-0,771093	2,846065	0,010234	-0,219068	1,241184	18,735139	-0,771093	2,846065
15:07:24,90	0,504956	3,275984	-0,049007	-0,093026	-1,077996	-1,160107	0,014938	-0,216402	1,242741	1,653371	-1,810841	2,839800	-0,415702	-2,844525	0,067611	-19,635750	-5,072869	15,001442	0,014938	-0,216402	1,242741	18,640902	-0,638170	2,839800	0,014938	-0,216402	1,242741	18,640902	-0,638170	2,839800
15:07:24,95	0,504956	3,275984	-0,049007	-0,093026	-1,077996	-1,160107	0,011780	-0,220567	1,240778	1,461928	-1,605339	2,837602	-0,419770	-2,844565	0,066464	-19,596001	-5,103056	15,009746	0,011780	-0,220567	1,240778	18,776445	-0,680574	2,837602	0,011780	-0,220567	1,240778	18,776445	-0,680574	2,837602
15:07:25,00	0,504956	3,275984	-0,049007	-0,093026	-1,077996	-1,160107	0,013849	-0,217064	1,239631	1,650355	-1,762423	2,845906	-0,422659	-2,844379	0,067363	-19,639926	-5,029139	15,032542	0,013849	-0,217064	1,239631	18,689883	-0,675274	2,845906	0,013849	-0,217064	1,239631	18,689883	-0,675274	2,845906
15:07:25,05	0,504956	3,275984	-0,049007	-0,093026	-1,077996	-1,160107	0,015132	-0,214469	1,240530	1,743235	-1,754162	2,868702	-0,418607	-2,845070	0,066459	-19,609762	-5,088853	15,005627	0,015132	-0,214469	1,240530	18,579067	-0,566265	2,868702	0,015132	-0,214469	1,240530	18,579067	-0,566265	2,868702
15:07:25,10	0,504956	3,275984	-0,049007	-0,093026	-1,077996	-1,160107	0,013705	-0,218324	1,239625	1,579398	-1,735929	2,841786	-0,417949	-2,842618	0,069176	-19,587281	-5,059147	15,000326	0,013705	-0,218324	1,239625	18,717862	-0,660065	2,841786	0,013705	-0,218324	1,239625	18,717862	-0,660065	2,841786
15:07:25,15	0,504956	3,275984	-0,049007	-0,093026	-1,077996	-1,160107	0,011252	-0,217668	1,242343	1,576544	-1,612998	2,836486	-0,419777	-2,846187	0,069165	-19,631930	-5,041280	14,995674	0,011252	-0,217668	1,242343	18,663510	-0,729681	2,836486	0,011252	-0,217668	1,242343	18,663510	-0,729681	2,836486
15:07:25,20	0,504956	3,275984	-0,049007	-0,093026	-1,077996	-1,160107	0,015257	-0,217870	1,242332	1,572922	-1,773648	2,831833	-0,418591	-2,843700	0,071096	-19,620380	-5,059647	14,984675	0,015257	-0,217870	1,242332	18,675698	-0,575952	2,831833	0,015257	-0,217870	1,242332	18,675698	-0,575952	2,831833
15:07:25,25	0,504956	3,275984	-0,049007	-0,093026	-1,077996	-1,160107	0,012510	-0,217653	1,244263	1,594328	-1,649981	2,820835	-0,421029	-2,844106	0,068364	-19,662171	-5,032877	14,996834	0,012510	-0,217653	1,244263	18,680083	-0,667939	2,820835	0,012510	-0,217653	1,244263	18,680083	-0,667939	2,820835
15:07:25,30	0,504956	3,275984	-0,049007	-0,093026	-1,077996	-1,160107	0,014081	-0,215745	1,241530	1,691260	-1,682080	2,832993	-0,418013	-2,844993	0,066869	-19,621163	-5,039535	15,041104	0,014081	-0,215745	1,241530	18,627232	-0,576738	2,832993	0,014081	-0,215745	1,241530	18,627232	-0,576738	2,832993
15:07:25,35	0,504956	3,275984	-0,049007	-0,093026	-1,077996	-1,160107	0,013342	-0,218800	1,240036	1,517651	-1,682483	2,877264	-0,418539	-2,849017	0,074630	-19,621946	-5,039764	15,001778	0,013342	-0,218800	1,240036	18,693458	-0,635171	2,877264	0,013342	-0,218800	1,240036	18,693458	-0,635171	2,877264
15:07:25,40	0,504956	3,275984	-0,049007	-0,093026	-1,077996	-1,160107	0,017089	-0,220356	1,247797	1,437317	-1,876781	2,837938	-0,419163	-2,842941	0,069945	-19,623023	-5,008387	15,011284	0,017089	-0,220356	1,247797	18,735287	-0,535302	2,837938	0,017089	-0,220356	1,247797	18,735287	-0,535302	2,837938
15:07:25,45	0,504956	3,275984	-0,049007	-0,093026	-1,077996	-1,160107	0,012139	-0,216778	1,243112	1,596752	-1,602767	2,847444	-0,417355	-2,844193	0,069201	-19,588940	-5,051929	15,024654	0,012139	-0,216778	1,243112	18,613829	-0,649853	2,847444	0,012139	-0,216778	1,243112	18,613829	-0,649853	2,847444
15:07:25,50	0,504956	3,275984	-0,049007	-0,093026	-1,077996	-1,160107	0,012320	-0,218970	1,242368	1,503439	-1,663447	2,860813	-0,420865	-2,846962	0,072660	-19,606913	-5,026175	14,974090	0,012320	-0,218970	1,242368	18,692582	-0,696354	2,860813	0,012320	-0,218970	1,242368	18,692582	-0,696354	2,860813
15:07:25,55	0,504956	3,275984	-0,049007	-0,093026	-1,077996	-1,160107	0,016473	-0,217314	1,245827	1,576218	-1,850972	2,810249	-0,418596	-2,844012	0,069934	-19,633476	-5,020718	14,996407	0,016473	-0,217314	1,245827	18,635387	-0,557852	2,810249	0,016473	-0,217314	1,245827	18,635387	-0,557852	2,810249
15:07:25,60	0,504956	3,275984	-0,049007	-0,093026	-1,077996	-1,160107	0,012783	-0,217805	1,243101	1,559261	-1,633359	2,832567	-0,417945	-2,847009	0,068770	-19,613109	-5,023278	14,967421	0,012783	-0,217805	1,243101	18,656945	-0,629904	2,832567	0,012783	-0,217805	1,243101	18,656945	-0,629904	2,832567
15:07:25,65	0,504956	3,275984	-0,049007	-0,093026	-1,077996	-1,160107	0,015054	-0,219867	1,241936	1,444064	-1,770355	2,803581	-0,420276	-2,848627	0,069207	-19,592031	-5,048216	15,013948	0,015054	-0,219867	1,241936	18,703625	-0,588649	2,803581	0,015054	-0,219867	1,241936	18,703625	-0,588649	2,803581
15:07:25,70	0,504956	3,275984	-0,049007	-0,093026	-1,077996	-1,160107	0,017620	-0,218657	1,242374	1,518060	-1,934519	2,850108	-0,421517	-2,844907	0,069561	-19,603111	-5,078828	14,998668	0,017620	-0,218657	1,242374	18,682609	-0,551368	2,850108	0,017620	-0,218657	1,242374	18,682609	-0,551368	2,850108
15:07:25,75	0,504956	3,275984	-0,049007	-0,093026	-1,077996	-1,160107	0,015019	-0,215722	1,242728	1,702691	-1,804971	2,834828	-0,421508	-2,844644	0,068018	-19,602202	-5,052913	15,015004	0,015019	-0,215722	1,242728	18,636902	-0,626008	2,834828	0,015019	-0,215722	1,242728	18,636902	-0,626008	2,834828
15:07:25,80	0,504956	3,275984	-0,049007	-0,093026	-1,077996	-1,160107	0,014786	-0,215599	1,241185	1,686214	-1,780707	2,851163	-0,423837	-2,841313	0,069156	-19,592588	-5,032809	14,995567	0,014786	-0,215599	1,241185	18,610733	-0,620000	2,851163	0,014786	-0,215599	1,241185	18,610733	-0,620000	2,851163
15:07:25,85	0,504956	3,275984	-0,049007	-0,093026	-1,077996	-1,160107	0,013066	-0,211916	1,242323	1,855515	-1,689558	2,831727	-0,419713	-2,845329	0,069164	-19,611155	-5,012163	14,986841	0,013066	-0,211916	1,242323	18,490915	-0,663847	2,831727	0,013066	-0,211916	1,242323	18,490915	-0,663847	2,831727
15:07:25,90	0,504956	3,275984	-0,049007	-0,093026	-1,077996	-1,160107	0,014482	-0,217496	1,242331	1,556766	-1,736761	2,823001	-0,419770	-2,847466	0,070737	-19,637823	-5,028159	15,014390	0,014482	-0,217496	1,242331	18,630184	-0,599934	2,823001	0,014482	-0,217496	1,242331	18,630184	-0,599934	2,823001
15:07:25,95	0,504956	3,275984	-0,049007	-0,093026	-1,077996	-1,160107	0,016362	-0,218515	1,243904	1,530971	-1,819437	2,850550	-0,416748	-2,843931	0,069967	-19,581955	-5,057844	15,004690	0,016362	-0,218515	1,243904	18,684372	-0,535010	2,850550	0,016362	-0,218515	1,243904	18,684372	-0,535010	2,850550
15:07:26,00	0,504956	3,275984	-0,049007	-0,093026	-1,077996	-1,160107	0,011789	-0,219364	1,243133	1,484579	-1,644868	2,840850	-0,419797	-2,844913	0,069542	-19,637380	-5,047834	14,990631	0,011789	-0,219364	1,243133	18,704653	-0,719419	2,840850	0,011789	-0,219364	1,243133	18,704653	-0,719419	2,840850
15:07:26,05	0,504956	3,275984	-0,049007	-0,093026	-1,077996	-1,160107	0,014164	-0,217215	1,242709	1,615396	-1,715368	2,826790	-0,419132	-2,843072	0,073833	-19,617760	-5,005037	15,008957	0,014164	-0,217215	1,242709	18,666735	-0,603474	2,826790	0,014164	-0,217215	1,242709	18,666735	-0,603474	2,826790
15:07:26,10	0,504956	3,275984	-0,049007	-0,093026	-1,077996	-1,160107	0,012237	-0,216871	1,247000	1,586411	-1,610739	2,845117	-0,419745	-2,842898	0,070722	-19,611224	-5,038174	15,004797	0,012237	-0,216871	1,247000	18,610746	-0,650143	2,845117	0,012237	-0,216871	1,247000	18,610746	-0,650143	2,845117
15:07:26,15	0,504956	3,275984	-0,049007	-0,093026	-1,077996	-1,160107	0,012392	-0,216253	1,243889	1,643965	-1,641055	2,840956	-0,419801	-2,848185	0,068778	-19,646714	-5,044414	14,995660	0,012392	-0,216253	1,243889	18,619804	-0,668250	2,840956	0,012392	-0,216253	1,243889	18,619804	-0,668250	2,840956
15:07:26,20	0,504956	3,275984	-0,049007	-0,093026	-1,077996	-1,160107	0,017000	-0,218848	1,241945	1,532174	-1,853021	2,831820	-0,420319	-2,844698	0,071139	-19,602382	-5,051601	15,027881	0,017000	-0,218848	1,241945	18,711721	-0,518541	2,831820	0,017000	-0,218848	1,241945	18,711721	-0,518541	2,831820
15:07:26,25	0,504956	3,275984	-0,049007	-0,093026	-1,077996	-1,160107	0,014239	-0,216656	1,244306	1,630219	-1,751457	2,864041	-0,420828	-2,842373	0,070344	-19,563374	-5,045940	14,994487	0,014239	-0,216656	1,244306	18,637690	-0,633682	2,864041	0,014239	-0,216656	1,244306	18,637690	-0,633682	2,864041
15:07:26,30	0,504956	3,275984	-0,049007	-0,093026	-1,077996	-1,160107	0,012479	-0,215052	1,243510	1,689211	-1,690903	2,830646	-0,419696	-2,845286	0,070354	-19,605384	-5,002360	15,015452	0,012479	-0,215052	1,243510	18,570782	-0,711267	2,830646	0,012479	-0,215052	1,243510	18,570782	-0,711267	2,830646
15:07:26,35	0,504956	3,275984	-0,049007	-0,093026	-1,077996	-1,160107	0,014437	-0,217489	1,243521	1,545729	-1,734512	2,851612	-0,380590	-2,873636	0,652021	-21,008842	-7,134225	15,312748	0,014437	-0,217489	1,243521	18,618636	-0,601225	2,851612	0,014437	-0,217489	1,243521	18,618636	-0,601225	2,851612
15:07:26,40	0,504956	3,275984	-0,049007	-0,093026	-1,077996	-1,160107	0,019435	-0,265530	1,825187	1,595563	-1,844939	3,148908	-0,312701	-3,007186	1,973728	-28,411184	-11,132907	15,940719	0,019435	-0,265530	1,825187	22,439706	-0,319265	3,148908	0,019435	-0,265530	1,825187	22,439706	-0,319265	3,148908
15:07:26,45	0,504956	3,275984	-0,049007	-0,093026	-1,077996	-1,160107	0,101148	-0,391099	3,146895	2,230106	-1,682744	3,776879	-0,251717	-3,021160	2,141995	-29,041038	-15,221098	16,560525	0,101148	-0,391099	3,146895	32,931414	6,257401	3,776879	0,101148	-0,391099	3,146895	32,931414	6,257401	3,776879
15:07:26,50	0,504956	3,275984	-0,049007	-0,093026	-1,077996	-1,160107	0,082759	-0,450900	3,315162	2,975897	-2,225098	4,396685	-0,207650	-3,051053	2,244033	-30,860690	-17,823785	17,144340	0,082759	-0,450900	3,315162	38,371522	4,271445	4,396685	0,082759	-0,450900	3,315162	38,371522	4,271445	4,396685
15:07:26,55	0,504956	3,275984	-0,049007	-0,093026	-1,077996	-1,160107	0,086613	-0,504009	3,417200	3,378024	-2,151005	4,980500	-0,171024	-3,079727	2,426949	-32,529571	-20,228581	17,692316	0,086613	-0,504009	3,417200	42,942741	4,648105	4,980500	0,086613	-0,504009	3,417200	42,942741	4,648105	4,980500
15:07:26,60	0,504956	3,275984	-0,049007	-0,093026	-1,077996	-1,160107	0,093132	-0,550066	3,600116	3,900129	-2,247104	5,528476	-0,139692	-3,109036	2,084705	-33,873450	-21,924423	18,038780	0,093132	-0,550066	3,600116	47,080296	5,063756	5,528476	0,093132	-0,550066	3,600116	47,080296	5,063756	5,528476
15:07:26,65	0,504956	3,275984	-0,049007	-0,093026	-1,077996	-1,160107	0,102848	-0,591855	3,257872	3,867693	-2,436441	5,874940	-0,157172	-3,049117	0,701281	-30,909995	-21,191121	17,769133	0,102848	-0,591855	3,257872	50,328281	5,637151	5,874940	0,102848	-0,591855	3,257872	50,328281	5,637151	5,874940
15:07:26,70	0,504963	3,275988	-0,048996	-0,093027	-1,078001	-1,560063	0,059697	-0,546756	1,874448	4,096019	-2,392355	5,605293	-0,162324	-3,046817	0,673411	-30,778462	-21,011191	17,739081	0,059697	-0,546756	1,874448	47,016391	2,293870	5,605293	0,059697	-0,546756	1,874448	47,016391	2,293870	5,605293
15:07:26,75	0,504963	3,275988	-0,048996	-0,093027	-1,078001	-1,560063	0,060281	-0,541145	1,846578	4,166239	-2,446688	5,575240	-0,164109	-3,043828	0,683453	-30,850051	-20,870196	17,718977	0,060281	-0,541145	1,846578	46,646090	2,285409	5,575240	0,060281	-0,541145	1,846578	46,646090	2,285409	5,575240
15:07:26,80	0,504963	3,275988	-0,048996	-0,093027	-1,078001	-1,560063	0,058585	-0,538105	1,856620	4,238009	-2,225985	5,555137	-0,168680	-3,044880	0,688129	-30,826636	-20,780774	17,722654	0,058585	-0,538105	1,856620	46,479219	2,372953	5,555137	0,058585	-0,538105	1,856620	46,479219	2,372953	5,555137
15:07:26,85	0,504963	3,275988	-0,048996	-0,093027	-1,078001	-1,560063	0,061782	-0,534672	1,861296	4,327349	-2,367791	5,558814	-0,174376	-3,065161	1,408572	-31,913542	-20,609201	18,107297	0,061782	-0,534672	1,861296	46,299109	2,482104	5,558814	0,061782	-0,534672	1,861296	46,299109	2,482104	5,558814
15:07:26,90	0,504963	3,275988	-0,048996	-0,093027	-1,078001	-1,560063	0,082194	-0,539880	2,581739	4,451425	-2,402122	5,943456	-0,152729	-3,195687	3,157882	-38,723459	-21,896175	18,905636	0,082194	-0,539880	2,581739	46,831974	4,050087	5,943456	0,082194	-0,539880	2,581739	46,831974	4,050087	5,943456
15:07:26,95	0,504963	3,275988	-0,048996	-0,093027	-1,078001	-1,560063	0,184409	-0,623889	4,331049	4,602425	-2,463248	6,741796	-0,118472	-3,256646	3,421982	-41,998711	-24,279106	19,663326	0,184409	-0,623889	4,331049	53,577744	12,012864	6,741796	0,184409	-0,623889	4,331049	53,577744	12,012864	6,741796
15:07:27,00	0,504963	3,275988	-0,048996	-0,093027	-1,078001	-1,560063	0,220072	-0,684037	4,595149	5,176069	-2,672761	7,499485	-0,081088	-3,253487	3,714827	-42,100750	-26,527240	20,365901	0,220072	-0,684037	4,595149	58,872951	14,602929	7,499485	0,220072	-0,684037	4,595149	58,872951	14,602929	7,499485
15:07:27,05	0,504963	3,275988	-0,048996	-0,093027	-1,078001	-1,560063	0,198645	-0,714832	4,887994	5,572661	-2,594207	8,202061	-0,061475	-3,311379	3,956454	-45,090793	-27,909007	21,096495	0,198645	-0,714832	4,887994	61,686993	12,999390	8,202061	0,198645	-0,714832	4,887994	61,686993	12,999390	8,202061
15:07:27,10	0,504963	3,275988	-0,048996	-0,093027	-1,078001	-1,560063	0,238974	-0,760764	5,129621	5,875871	-2,792778	8,932655	-0,032683	-3,334506	3,332445	-46,314582	-29,765121	21,474472	0,238974	-0,760764	5,129621	65,595853	15,966694	8,932655	0,238974	-0,760764	5,129621	65,595853	15,966694	8,932655
15:07:27,15	0,504963	3,275988	-0,048996	-0,093027	-1,078001	-1,560063	0,244607	-0,797262	4,505611	6,197297	-2,953896	9,310632	-0,026484	-3,252971	1,784914	-41,932027	-30,477718	21,217973	0,244607	-0,797262	4,505611	68,782393	16,247730	9,310632	0,244607	-0,797262	4,505611	68,782393	16,247730	9,310632
15:07:27,20	0,504951	3,275945	-0,048998	-0,093015	-1,077999	-1,960070	0,170897	-0,761863	2,958081	6,463929	-3,272665	9,054132	-0,016880	-3,231755	1,685255	-41,005977	-30,652193	21,074509	0,170897	-0,761863	2,958081	66,270151	10,142710	9,054132	0,170897	-0,761863	2,958081	66,270151	10,142710	9,054132
15:07:27,25	0,504951	3,275945	-0,048998	-0,093015	-1,077999	-1,960070	0,147720	-0,759572	2,858422	6,271120	-2,956707	8,910669	-0,021340	-3,237575	1,700222	-41,075557	-30,528586	21,007878	0,147720	-0,759572	2,858422	65,897522	8,639311	8,910669	0,147720	-0,759572	2,858422	65,897522	8,639311	8,910669
15:07:27,30	0,504951	3,275945	-0,048998	-0,093015	-1,077999	-1,960070	0,154991	-0,758620	2,873388	6,248380	-3,212740	8,844038	-0,019299	-3,235756	1,709629	-41,148072	-30,524063	20,991553	0,154991	-0,758620	2,873388	65,800031	8,954056	8,844038	0,154991	-0,758620	2,873388	65,800031	8,954056	8,844038
15:07:27,35	0,504951	3,275945	-0,048998	-0,093015	-1,077999	-1,960070	0,152395	-0,759478	2,882796	6,236101	-3,012699	8,827713	-0,021061	-3,254158	2,739249	-42,278774	-30,555910	21,477300	0,152395	-0,759478	2,882796	65,855110	8,950330	8,827713	0,152395	-0,759478	2,882796	65,855110	8,950330	8,827713
15:07:27,40	0,504951	3,275945	-0,048998	-0,093015	-1,077999	-1,960070	0,169212	-0,767153	3,912416	6,429924	-2,923886	9,313459	-0,006902	-3,398365	4,610725	-49,985957	-31,318441	22,520765	0,169212	-0,767153	3,912416	66,651433	10,359272	9,313459	0,169212	-0,767153	3,912416	66,651433	10,359272	9,313459
15:07:27,45	0,504951	3,275945	-0,048998	-0,093015	-1,077999	-1,960070	0,287020	-0,851518	5,783892	6,556891	-2,756561	10,356925	0,050387	-3,448426	4,566938	-52,542696	-34,665905	23,331369	0,287020	-0,851518	5,783892	73,401077	19,774534	10,356925	0,287020	-0,851518	5,783892	73,401077	19,774534	10,356925
15:07:27,50	0,504951	3,275945	-0,048998	-0,093015	-1,077999	-1,960070	0,301730	-0,926162	5,740105	6,852753	-2,980990	11,167529	0,046301	-3,364596	3,131581	-48,077837	-35,004752	23,441867	0,301730	-0,926162	5,740105	79,556503	20,704805	11,167529	0,301730	-0,926162	5,740105	79,556503	20,704805	11,167529
15:07:27,55	0,504995	3,275911	-0,048987	-0,093003	-1,077998	-2,160085	0,231174	-0,880709	4,304748	7,277375	-3,348163	11,278027	0,064194	-3,309283	2,247141	-45,005052	-35,817415	23,144774	0,231174	-0,880709	4,304748	76,412995	14,798959	11,278027	0,231174	-0,880709	4,304748	76,412995	14,798959	11,278027
15:07:27,60	0,504995	3,275911	-0,048987	-0,093003	-1,077998	-2,160085	0,174324	-0,868548	3,420308	7,077124	-3,459446	10,980934	0,061782	-3,312523	2,269577	-45,138147	-35,686131	23,067966	0,174324	-0,868548	3,420308	75,258132	10,225016	10,980934	0,174324	-0,868548	3,420308	75,258132	10,225016	10,980934
15:07:27,65	0,504995	3,275911	-0,048987	-0,093003	-1,077998	-2,160085	0,178336	-0,868080	3,442744	7,054324	-3,487162	10,904126	0,059497	-3,309953	2,281210	-45,143040	-35,626769	23,053135	0,178336	-0,868080	3,442744	75,198576	10,512238	10,904126	0,178336	-0,868080	3,442744	75,198576	10,512238	10,904126
15:07:27,70	0,504995	3,275911	-0,048987	-0,093003	-1,077998	-2,160085	0,177253	-0,864816	3,454377	7,175080	-3,396913	10,889295	0,062346	-3,309896	2,290896	-45,204645	-35,636466	23,043220	0,177253	-0,864816	3,454377	75,063122	10,517450	10,889295	0,177253	-0,864816	3,454377	75,063122	10,517450	10,889295
15:07:27,75	0,504995	3,275911	-0,048987	-0,093003	-1,077998	-2,160085	0,175779	-0,867254	3,464063	7,087488	-3,271775	10,879379	0,057763	-3,310645	2,296707	-45,179419	-35,586016	23,006221	0,175779	-0,867254	3,464063	75,166938	10,526898	10,879379	0,175779	-0,867254	3,464063	75,166938	10,526898	10,879379
15:07:27,80	0,504995	3,275911	-0,048987	-0,093003	-1,077998	-2,160085	0,178720	-0,863660	3,469874	7,218089	-3,421295	10,842381	0,058266	-3,311598	2,299784	-45,234675	-35,572306	22,990766	0,178720	-0,863660	3,469874	75,015384	10,608197	10,842381	0,178720	-0,863660	3,469874	75,015384	10,608197	10,842381
15:07:27,85	0,504995	3,275911	-0,048987	-0,093003	-1,077998	-2,160085	0,179293	-0,864572	3,472951	7,186413	-3,396399	10,826926	0,059169	-3,309770	2,303067	-45,247756	-35,517107	22,980197	0,179293	-0,864572	3,472951	75,055311	10,678096	10,826926	0,179293	-0,864572	3,472951	75,055311	10,678096	10,826926
15:07:27,90	0,504995	3,275911	-0,048987	-0,093003	-1,077998	-2,160085	0,177259	-0,864440	3,476234	7,151995	-3,251684	10,816357	0,056467	-3,315730	2,307122	-45,304379	-35,502367	22,949573	0,177259	-0,864440	3,476234	75,010559	10,663114	10,816357	0,177259	-0,864440	3,476234	75,010559	10,663114	10,816357
15:07:27,95	0,504995	3,275911	-0,048987	-0,093003	-1,077998	-2,160085	0,183772	-0,865080	3,480288	7,134274	-3,533962	10,785733	0,058279	-3,315368	2,305225	-45,268924	-35,516801	22,989028	0,183772	-0,865080	3,480288	75,043059	10,892120	10,785733	0,183772	-0,865080	3,480288	75,043059	10,892120	10,785733
15:07:28,00	0,504995	3,275911	-0,048987	-0,093003	-1,077998	-2,160085	0,182552	-0,866468	3,478392	7,056852	-3,508469	10,825188	0,059422	-3,313413	2,309435	-45,299377	-35,505949	22,929473	0,182552	-0,866468	3,478392	75,074623	10,821881	10,825188	0,182552	-0,866468	3,478392	75,074623	10,821881	10,825188
15:07:28,05	0,504995	3,275911	-0,048987	-0,093003	-1,077998	-2,160085	0,180287	-0,866480	3,482602	7,062055	-3,358878	10,765633	0,056013	-3,314993	2,314109	-45,260908	-35,489922	22,916233	0,180287	-0,866480	3,482602	75,080771	10,793652	10,765633	0,180287	-0,866480	3,482602	75,080771	10,793652	10,765633
15:07:28,10	0,504995	3,275911	-0,048987	-0,093003	-1,077998	-2,160085	0,183360	-0,864319	3,487276	7,141359	-3,543954	10,752393	0,058358	-3,315706	2,314135	-45,258535	-35,510139	22,940070	0,183360	-0,864319	3,487276	74,990365	10,849774	10,752393	0,183360	-0,864319	3,487276	74,990365	10,849774	10,752393
15:07:28,15	0,504995	3,275911	-0,048987	-0,093003	-1,077998	-2,160085	0,182805	-0,866705	3,487302	7,033577	-3,527282	10,776230	0,057164	-3,314132	2,314880	-45,279806	-35,469271	22,921791	0,182805	-0,866705	3,487302	75,069933	10,822914	10,776230	0,182805	-0,866705	3,487302	75,069933	10,822914	10,776230
15:07:28,20	0,504995	3,275911	-0,048987	-0,093003	-1,077998	-2,160085	0,185469	-0,866869	3,489599	6,997846	-3,604721	10,742493	0,057168	-3,318095	2,316432	-45,297825	-35,456050	22,906333	0,185469	-0,866869	3,489599	75,047084	10,954573	10,742493	0,185469	-0,866869	3,489599	75,047084	10,954573	10,742493
15:07:28,25	0,504995	3,275911	-0,048987	-0,093003	-1,077998	-2,160085	0,185469	-0,866869	3,489599	6,997846	-3,604721	10,742493	0,057730	-3,314526	2,317223	-45,292884	-35,471792	22,939840	0,185469	-0,866869	3,489599	75,047084	10,954573	10,742493	0,185469	-0,866869	3,489599	75,047084	10,954573	10,742493
15:07:28,31	0,504995	3,275911	-0,048987	-0,093003	-1,077998	-2,160085	0,182098	-0,865572	3,490389	7,076466	-3,441573	10,775999	0,055429	-3,312350	2,319910	-45,288619	-35,419163	22,910700	0,182098	-0,865572	3,490389	75,023869	10,853087	10,775999	0,182098	-0,865572	3,490389	75,023869	10,853087	10,775999
15:07:28,36	0,504995	3,275911	-0,048987	-0,093003	-1,077998	-2,160085	0,181364	-0,862491	3,493077	7,188967	-3,380788	10,746860	0,056944	-3,315068	2,317596	-45,335308	-35,421398	22,943869	0,181364	-0,862491	3,493077	74,894513	10,856260	10,746860	0,181364	-0,862491	3,493077	74,894513	10,856260	10,746860
15:07:28,41	0,504995	3,275911	-0,048987	-0,093003	-1,077998	-2,160085	0,182960	-0,865163	3,490762	7,075324	-3,424470	10,780029	0,057047	-3,314259	2,319045	-45,296082	-35,409311	22,912827	0,182960	-0,865163	3,490762	74,990590	10,937873	10,780029	0,182960	-0,865163	3,490762	74,990590	10,937873	10,780029
15:07:28,46	0,504995	3,275911	-0,048987	-0,093003	-1,077998	-2,160085	0,182208	-0,864847	3,492211	7,061665	-3,413288	10,748987	0,055412	-3,314965	2,321462	-45,311862	-35,406000	22,905181	0,182208	-0,864847	3,492211	74,952140	10,890015	10,748987	0,182208	-0,864847	3,492211	74,952140	10,890015	10,748987
15:07:28,51	0,504995	3,275911	-0,048987	-0,093003	-1,077998	-2,160085	0,183637	-0,863783	3,494628	7,121983	-3,472270	10,741341	0,057165	-3,313203	2,322212	-45,320828	-35,397824	22,881417	0,183637	-0,863783	3,494628	74,928984	10,943203	10,741341	0,183637	-0,863783	3,494628	74,928984	10,943203	10,741341
15:07:28,56	0,504995	3,275911	-0,048987	-0,093003	-1,077998	-2,160085	0,181234	-0,864421	3,495378	7,086237	-3,335457	10,717577	0,055384	-3,314213	2,321820	-45,331089	-35,393091	22,881455	0,181234	-0,864421	3,495378	74,943279	10,891375	10,717577	0,181234	-0,864421	3,495378	74,943279	10,891375	10,717577
15:07:28,61	0,504995	3,275911	-0,048987	-0,093003	-1,077998	-2,160085	0,182999	-0,863383	3,494987	7,141227	-3,416029	10,717615	0,057048	-3,314792	2,324360	-45,297853	-35,449742	22,871899	0,182999	-0,863383	3,494987	74,916812	10,949422	10,717615	0,182999	-0,863383	3,494987	74,916812	10,949422	10,717615
15:07:28,66	0,504995	3,275911	-0,048987	-0,093003	-1,077998	-2,160085	0,182668	-0,865114	3,497527	7,083651	-3,455930	10,708058	0,056002	-3,313367	2,324555	-45,315755	-35,402179	22,894110	0,182668	-0,865114	3,497527	74,995132	10,883544	10,708058	0,182668	-0,865114	3,497527	74,995132	10,883544	10,708058
15:07:28,71	0,504995	3,275911	-0,048987	-0,093003	-1,077998	-2,160085	0,183598	-0,861723	3,497700	7,208657	-3,438027	10,711520	0,053646	-3,313902	2,324533	-45,329566	-35,372148	22,875360	0,183598	-0,861723	3,497700	74,853920	10,974450	10,711520	0,183598	-0,861723	3,497700	74,853920	10,974450	10,711520
15:07:28,76	0,504995	3,275911	-0,048987	-0,093003	-1,077998	-2,160085	0,183598	-0,861723	3,497700	7,208657	-3,438027	10,711520	0,057800	-3,312579	2,323054	-45,309608	-35,370760	22,877821	0,183598	-0,861723	3,497700	74,853920	10,974450	10,711520	0,183598	-0,861723	3,497700	74,853920	10,974450	10,711520
15:07:28,81	0,504995	3,275911	-0,048987	-0,093003	-1,077998	-2,160085	0,180376	-0,864658	3,496221	7,044848	-3,287042	10,713981	0,056351	-3,312253	2,321431	-45,286682	-35,398034	22,863366	0,180376	-0,864658	3,496221	74,920520	10,872461	10,713981	0,180376	-0,864658	3,496221	74,920520	10,872461	10,713981
15:07:28,86	0,504995	3,275911	-0,048987	-0,093003	-1,077998	-2,160085	0,180818	-0,863240	3,494598	7,130729	-3,343535	10,699525	0,058960	-3,315958	2,320286	-45,316651	-35,382943	22,882925	0,180818	-0,863240	3,494598	74,895106	10,850690	10,699525	0,180818	-0,863240	3,494598	74,895106	10,850690	10,699525
15:07:28,91	0,504995	3,275911	-0,048987	-0,093003	-1,077998	-2,160085	0,182722	-0,867353	3,493452	6,918808	-3,409041	10,719084	0,054812	-3,314444	2,320650	-45,326558	-35,380755	22,872692	0,182722	-0,867353	3,493452	75,005996	10,934645	10,719084	0,182722	-0,867353	3,493452	75,005996	10,934645	10,719084
15:07:28,96	0,504995	3,275911	-0,048987	-0,093003	-1,077998	-2,160085	0,183485	-0,863004	3,493816	7,148008	-3,439030	10,708852	0,056406	-3,313991	2,326303	-45,280290	-35,381586	22,866670	0,183485	-0,863004	3,493816	74,893808	10,964531	10,708852	0,183485	-0,863004	3,493816	74,893808	10,964531	10,708852
15:07:29,01	0,504995	3,275911	-0,048987	-0,093003	-1,077998	-2,160085	0,182296	-0,864157	3,499470	7,065620	-3,417680	10,702830	0,059272	-3,311857	2,323381	-45,301508	-35,390913	22,877255	0,182296	-0,864157	3,499470	74,901959	10,892536	10,702830	0,182296	-0,864157	3,499470	74,901959	10,892536	10,702830
15:07:29,06	0,504995	3,275911	-0,048987	-0,093003	-1,077998	-2,160085	0,179015	-0,865573	3,496547	7,010703	-3,233371	10,713415	0,054902	-3,314547	2,328829	-45,309804	-35,351330	22,883022	0,179015	-0,865573	3,496547	74,958155	10,819308	10,713415	0,179015	-0,865573	3,496547	74,958155	10,819308	10,713415
15:07:29,11	0,504995	3,275911	-0,048987	-0,093003	-1,077998	-2,160085	0,183530	-0,863133	3,501995	7,107428	-3,441152	10,719181	0,055605	-3,317507	2,326780	-45,331899	-35,349672	22,867273	0,183530	-0,863133	3,501995	74,863373	10,965919	10,719181	0,183530	-0,863133	3,501995	74,863373	10,965919	10,719181
15:07:29,16	0,504995	3,275911	-0,048987	-0,093003	-1,077998	-2,160085	0,185741	-0,865221	3,499946	7,008446	-3,536189	10,703433	0,053087	-3,315670	2,324529	-45,320494	-35,379173	22,855305	0,185741	-0,865221	3,499946	74,928327	11,044490	10,703433	0,185741	-0,865221	3,499946	74,928327	11,044490	10,703433
15:07:29,21	0,504995	3,275911	-0,048987	-0,093003	-1,077998	-2,160085	0,185409	-0,862122	3,497696	7,189442	-3,543571	10,691464	0,054429	-3,312397	2,325958	-45,294411	-35,347209	22,859946	0,185409	-0,862122	3,497696	74,866048	11,011073	10,691464	0,185409	-0,862122	3,497696	74,866048	11,011073	10,691464
15:07:29,26	0,504995	3,275911	-0,048987	-0,093003	-1,077998	-2,160085	0,181904	-0,861649	3,499124	7,173351	-3,367904	10,696106	0,056021	-3,315677	2,324908	-45,337772	-35,350216	22,846995	0,181904	-0,861649	3,499124	74,812773	10,911578	10,696106	0,181904	-0,861649	3,499124	74,812773	10,911578	10,696106
15:07:29,31	0,504995	3,275911	-0,048987	-0,093003	-1,077998	-2,160085	0,183949	-0,864667	3,498075	7,040681	-3,438173	10,683155	0,056311	-3,313637	2,323852	-45,328589	-35,353269	22,869602	0,183949	-0,864667	3,498075	74,917044	11,001807	10,683155	0,183949	-0,864667	3,498075	74,917044	11,001807	10,683155
15:07:29,36	0,504995	3,275911	-0,048987	-0,093003	-1,077998	-2,160085	0,182037	-0,863898	3,497018	7,078718	-3,348227	10,705761	0,053685	-3,310565	2,326055	-45,314230	-35,359385	22,841271	0,182037	-0,863898	3,497018	74,894719	10,941658	10,705761	0,182037	-0,863898	3,497018	74,894719	10,941658	10,705761
15:07:29,41	0,504995	3,275911	-0,048987	-0,093003	-1,077998	-2,160085	0,180689	-0,860088	3,499222	7,274956	-3,293639	10,677431	0,051134	-3,316483	2,323818	-45,362752	-35,317867	22,839508	0,180689	-0,860088	3,499222	74,791870	10,890452	10,677431	0,180689	-0,860088	3,499222	74,791870	10,890452	10,677431
15:07:29,46	0,504995	3,275911	-0,048987	-0,093003	-1,077998	-2,160085	0,187090	-0,860838	3,496985	7,224283	-3,563723	10,675668	0,056638	-3,313847	2,328026	-45,335212	-35,317172	22,865889	0,187090	-0,860838	3,496985	74,800040	11,122864	10,675668	0,187090	-0,860838	3,496985	74,800040	11,122864	10,675668
15:07:29,51	0,504995	3,275911	-0,048987	-0,093003	-1,077998	-2,160085	0,182055	-0,864286	3,501192	7,030588	-3,325397	10,702049	0,057765	-3,314484	2,325624	-45,332135	-35,389535	22,851373	0,182055	-0,864286	3,501192	74,877054	10,965929	10,702049	0,182055	-0,864286	3,501192	74,877054	10,965929	10,702049
15:07:29,56	0,504995	3,275911	-0,048987	-0,093003	-1,077998	-2,160085	0,182043	-0,865581	3,498791	7,024363	-3,363616	10,687533	0,058449	-3,312263	2,328791	-45,310858	-35,328460	22,841133	0,182043	-0,865581	3,498791	74,972509	10,926764	10,687533	0,182043	-0,865581	3,498791	74,972509	10,926764	10,687533
15:07:29,61	0,504995	3,275911	-0,048987	-0,093003	-1,077998	-2,160085	0,179778	-0,865063	3,501958	6,987786	-3,233706	10,677293	0,055573	-3,316000	2,327280	-45,282604	-35,328027	22,864951	0,179778	-0,865063	3,501958	74,895242	10,878842	10,677293	0,179778	-0,865063	3,501958	74,895242	10,878842	10,677293
15:07:29,66	0,504995	3,275911	-0,048987	-0,093003	-1,077998	-2,160085	0,184452	-0,864441	3,500447	7,005632	-3,501036	10,701111	0,054888	-3,311573	2,329555	-45,330365	-35,306125	22,845916	0,184452	-0,864441	3,500447	74,864255	10,978465	10,701111	0,184452	-0,864441	3,500447	74,864255	10,978465	10,701111
15:07:29,71	0,504995	3,275911	-0,048987	-0,093003	-1,077998	-2,160085	0,180961	-0,861634	3,502722	7,156517	-3,267183	10,682076	0,056337	-3,315852	2,327560	-45,328851	-35,366615	22,834295	0,180961	-0,861634	3,502722	74,794778	10,938264	10,682076	0,180961	-0,861634	3,502722	74,794778	10,938264	10,682076
15:07:29,76	0,504995	3,275911	-0,048987	-0,093003	-1,077998	-2,160085	0,183942	-0,865028	3,500727	7,031630	-3,453729	10,670455	0,054820	-3,314145	2,327520	-45,363753	-35,319583	22,815988	0,183942	-0,865028	3,500727	74,936361	10,985693	10,670455	0,183942	-0,865028	3,500727	74,936361	10,985693	10,670455
15:07:29,81	0,504995	3,275911	-0,048987	-0,093003	-1,077998	-2,160085	0,183222	-0,862861	3,500687	7,121043	-3,362568	10,652148	0,054162	-3,313999	2,327244	-45,323083	-35,314897	22,856172	0,183222	-0,862861	3,500687	74,855652	11,020366	10,652148	0,183222	-0,862861	3,500687	74,855652	11,020366	10,652148
15:07:29,86	0,504995	3,275911	-0,048987	-0,093003	-1,077998	-2,160085	0,183425	-0,862218	3,500410	7,130078	-3,406010	10,692332	0,054279	-3,316561	2,327225	-45,347459	-35,313010	22,831909	0,183425	-0,862218	3,500410	74,814223	10,992870	10,692332	0,183425	-0,862218	3,500410	74,814223	10,992870	10,692332
15:07:29,91	0,504995	3,275911	-0,048987	-0,093003	-1,077998	-2,160085	0,185585	-0,863601	3,500392	7,068750	-3,496261	10,668068	0,056025	-3,319612	2,327987	-45,366904	-35,324026	22,802070	0,185585	-0,863601	3,500392	74,861410	11,072157	10,668068	0,185585	-0,863601	3,500392	74,861410	11,072157	10,668068
15:07:29,96	0,504995	3,275911	-0,048987	-0,093003	-1,077998	-2,160085	0,187354	-0,866638	3,501154	6,930083	-3,576929	10,638230	0,057803	-3,316370	2,325288	-45,346812	-35,315949	22,833624	0,187354	-0,866638	3,501154	74,961156	11,130374	10,638230	0,187354	-0,866638	3,501154	74,961156	11,130374	10,638230
15:07:30,01	0,504995	3,275911	-0,048987	-0,093003	-1,077998	-2,160085	0,183658	-0,866558	3,498454	6,917219	-3,398075	10,669784	0,053942	-3,314660	2,327890	-45,319005	-35,304298	22,847865	0,183658	-0,866558	3,498454	74,941986	11,019056	10,669784	0,183658	-0,866558	3,498454	74,941986	11,019056	10,669784
15:07:30,06	0,504995	3,275911	-0,048987	-0,093003	-1,077998	-2,160085	0,184108	-0,862358	3,501056	7,111589	-3,439734	10,684025	0,057249	-3,314132	2,328376	-45,336402	-35,306902	22,812784	0,184108	-0,862358	3,501056	74,806710	11,012726	10,684025	0,184108	-0,862358	3,501056	74,806710	11,012726	10,684025
15:07:30,11	0,504995	3,275911	-0,048987	-0,093003	-1,077998	-2,160085	0,181996	-0,864958	3,501542	6,987358	-3,316166	10,648944	0,054854	-3,317746	2,330734	-45,358337	-35,325196	22,843954	0,181996	-0,864958	3,501542	74,886557	10,970533	10,648944	0,181996	-0,864958	3,501542	74,886557	10,970533	10,648944
15:07:30,16	0,504995	3,275911	-0,048987	-0,093003	-1,077998	-2,160085	0,186324	-0,864691	3,503901	7,028047	-3,531367	10,680114	0,054407	-3,313023	2,330112	-45,349374	-35,263328	22,816159	0,186324	-0,864691	3,503901	74,906294	11,095071	10,680114	0,186324	-0,864691	3,503901	74,906294	11,095071	10,680114
15:07:30,21	0,504995	3,275911	-0,048987	-0,093003	-1,077998	-2,160085	0,182457	-0,861942	3,503279	7,112922	-3,307129	10,652319	0,051399	-3,314439	2,331517	-45,320567	-35,303025	22,853384	0,182457	-0,861942	3,503279	74,775392	11,015776	10,652319	0,182457	-0,861942	3,503279	74,775392	11,015776	10,652319
15:07:30,26	0,504995	3,275911	-0,048987	-0,093003	-1,077998	-2,160085	0,185187	-0,860045	3,504683	7,231548	-3,493875	10,689544	0,057282	-3,313662	2,332280	-45,322735	-35,313288	22,829519	0,185187	-0,860045	3,504683	74,745093	11,043320	10,689544	0,185187	-0,860045	3,504683	74,745093	11,043320	10,689544
15:07:30,31	0,504995	3,275911	-0,048987	-0,093003	-1,077998	-2,160085	0,181573	-0,864752	3,505447	6,996750	-3,309190	10,665679	0,052803	-3,314894	2,328658	-45,291455	-35,296186	22,776485	0,181573	-0,864752	3,505447	74,879803	10,944290	10,665679	0,181573	-0,864752	3,505447	74,879803	10,944290	10,665679
15:07:30,36	0,504995	3,275911	-0,048987	-0,093003	-1,077998	-2,160085	0,184880	-0,861489	3,501824	7,136009	-3,499677	10,612645	0,053178	-3,315061	2,327203	-45,323667	-35,278688	22,798893	0,184880	-0,861489	3,501824	74,762865	11,013379	10,612645	0,184880	-0,861489	3,501824	74,762865	11,013379	10,612645
15:07:30,41	0,504995	3,275911	-0,048987	-0,093003	-1,077998	-2,160085	0,184837	-0,861897	3,500370	7,115727	-3,460792	10,635053	0,053954	-3,316838	2,330138	-45,333562	-35,285237	22,818673	0,184837	-0,861897	3,500370	74,774639	11,048883	10,635053	0,184837	-0,861897	3,500370	74,774639	11,048883	10,635053
15:07:30,46	0,504995	3,275911	-0,048987	-0,093003	-1,077998	-2,160085	0,185987	-0,863458	3,503305	7,045186	-3,515333	10,654833	0,053761	-3,316195	2,332652	-45,339973	-35,274606	22,810344	0,185987	-0,863458	3,503305	74,826619	11,084671	10,654833	0,185987	-0,863458	3,503305	74,826619	11,084671	10,654833
15:07:30,51	0,504995	3,275911	-0,048987	-0,093003	-1,077998	-2,160085	0,185527	-0,862969	3,505819	7,064610	-3,480521	10,646504	0,053434	-3,314654	2,329157	-45,347446	-35,258840	22,828568	0,185527	-0,862969	3,505819	74,807661	11,083335	10,646504	0,185527	-0,862969	3,505819	74,807661	11,083335	10,646504
15:07:30,56	0,504995	3,275911	-0,048987	-0,093003	-1,077998	-2,160085	0,184356	-0,861916	3,502323	7,109453	-3,405277	10,664728	0,056739	-3,315147	2,329170	-45,307012	-35,297709	22,812054	0,184356	-0,861916	3,502323	74,769836	11,066662	10,664728	0,184356	-0,861916	3,502323	74,769836	11,066662	10,664728
15:07:30,61	0,504995	3,275911	-0,048987	-0,093003	-1,077998	-2,160085	0,183131	-0,865024	3,502337	6,961264	-3,396026	10,648214	0,054886	-3,314275	2,329156	-45,345574	-35,289794	22,825846	0,183131	-0,865024	3,502337	74,865652	10,979745	10,648214	0,183131	-0,865024	3,502337	74,865652	10,979745	10,648214
15:07:30,66	0,504995	3,275911	-0,048987	-0,093003	-1,077998	-2,160085	0,183301	-0,862983	3,502323	7,079804	-3,367532	10,662006	0,054934	-3,316187	2,330314	-45,334300	-35,289707	22,796893	0,183301	-0,862983	3,502323	74,824002	11,021614	10,662006	0,183301	-0,862983	3,502323	74,824002	11,021614	10,662006
15:07:30,71	0,504995	3,275911	-0,048987	-0,093003	-1,077998	-2,160085	0,184934	-0,863981	3,503481	7,022242	-3,462134	10,633053	0,054505	-3,312393	2,332072	-45,313486	-35,238997	22,819526	0,184934	-0,863981	3,503481	74,844713	11,055150	10,633053	0,184934	-0,863981	3,503481	74,844713	11,055150	10,633053
15:07:30,76	0,504995	3,275911	-0,048987	-0,093003	-1,077998	-2,160085	0,181862	-0,861713	3,505239	7,085851	-3,295086	10,655685	0,051999	-3,314320	2,332256	-45,342937	-35,240841	22,816516	0,181862	-0,861713	3,505239	74,730289	10,981085	10,655685	0,181862	-0,861713	3,505239	74,730289	10,981085	10,655685
15:07:30,81	0,504995	3,275911	-0,048987	-0,093003	-1,077998	-2,160085	0,184784	-0,860505	3,505423	7,164954	-3,422443	10,652676	0,055705	-3,318432	2,328690	-45,336555	-35,236131	22,821224	0,184784	-0,860505	3,505423	74,714617	11,083099	10,652676	0,184784	-0,860505	3,505423	74,714617	11,083099	10,652676
15:07:30,86	0,504995	3,275911	-0,048987	-0,093003	-1,077998	-2,160085	0,186492	-0,865771	3,501857	6,883845	-3,514449	10,657384	0,053698	-3,319213	2,329155	-45,376744	-35,255044	22,817863	0,186492	-0,865771	3,501857	74,846900	11,125199	10,657384	0,186492	-0,865771	3,501857	74,846900	11,125199	10,657384
15:07:30,91	0,504995	3,275911	-0,048987	-0,093003	-1,077998	-2,160085	0,188173	-0,864423	3,502322	6,990412	-3,576483	10,654023	0,055706	-3,315566	2,329634	-45,315921	-35,289030	22,788886	0,188173	-0,864423	3,502322	74,847653	11,195079	10,654023	0,188173	-0,864423	3,502322	74,847653	11,195079	10,654023
15:07:30,96	0,504995	3,275911	-0,048987	-0,093003	-1,077998	-2,160085	0,184010	-0,864339	3,502801	6,993839	-3,429688	10,625046	0,054411	-3,311003	2,331895	-45,299569	-35,254827	22,840977	0,184010	-0,864339	3,502801	74,844429	11,015098	10,625046	0,184010	-0,864339	3,502801	74,844429	11,015098	10,625046
15:07:31,01	0,504995	3,275911	-0,048987	-0,093003	-1,077998	-2,160085	0,180706	-0,860936	3,505061	7,132994	-3,254924	10,677137	0,051444	-3,312639	2,330708	-45,318336	-35,241580	22,822180	0,180706	-0,860936	3,505061	74,716455	10,930475	10,677137	0,180706	-0,860936	3,505061	74,716455	10,930475	10,677137
15:07:31,06	0,504995	3,275911	-0,048987	-0,093003	-1,077998	-2,160085	0,183605	-0,859185	3,503875	7,221967	-3,382828	10,658340	0,052035	-3,313230	2,329137	-45,319647	-35,240218	22,796559	0,183605	-0,859185	3,503875	74,667961	11,030192	10,658340	0,183605	-0,859185	3,503875	74,667961	11,030192	10,658340
15:07:31,11	0,504995	3,275911	-0,048987	-0,093003	-1,077998	-2,160085	0,183822	-0,859992	3,502304	7,179450	-3,392293	10,632719	0,053761	-3,313483	2,331859	-45,333303	-35,271555	22,801568	0,183822	-0,859992	3,502304	74,688837	11,037756	10,632719	0,183822	-0,859992	3,502304	74,688837	11,037756	10,632719
15:07:31,16	0,504995	3,275911	-0,048987	-0,093003	-1,077998	-2,160085	0,183178	-0,861613	3,505026	7,129136	-3,362629	10,637728	0,054374	-3,314433	2,329128	-45,320671	-35,277511	22,773803	0,183178	-0,861613	3,505026	74,765753	11,016839	10,637728	0,183178	-0,861613	3,505026	74,765753	11,016839	10,637728
15:07:31,21	0,504995	3,275911	-0,048987	-0,093003	-1,077998	-2,160085	0,183695	-0,862619	3,502295	7,075654	-3,403418	10,609963	0,053995	-3,314285	2,329783	-45,326838	-35,239498	22,788370	0,183695	-0,862619	3,502295	74,791260	11,016616	10,609963	0,183695	-0,862619	3,502295	74,791260	11,016616	10,609963
15:07:31,26	0,504995	3,275911	-0,048987	-0,093003	-1,077998	-2,160085	0,183756	-0,862217	3,502949	7,066743	-3,382271	10,624530	0,052618	-3,317392	2,330322	-45,328570	-35,259607	22,802059	0,183756	-0,862217	3,502949	74,750761	11,042594	10,624530	0,183756	-0,862217	3,502949	74,750761	11,042594	10,624530
15:07:31,31	0,504995	3,275911	-0,048987	-0,093003	-1,077998	-2,160085	0,187135	-0,862578	3,503489	7,066263	-3,566546	10,638219	0,053768	-3,315796	2,331082	-45,349808	-35,229282	22,798378	0,187135	-0,862578	3,503489	74,778602	11,123589	10,638219	0,187135	-0,862578	3,503489	74,778602	11,123589	10,638219
15:07:31,36	0,504995	3,275911	-0,048987	-0,093003	-1,077998	-2,160085	0,185178	-0,862776	3,504248	7,040310	-3,431182	10,634537	0,056748	-3,314790	2,331480	-45,328244	-35,239303	22,798257	0,185178	-0,862776	3,504248	74,768214	11,105261	10,634537	0,185178	-0,862776	3,504248	74,768214	11,105261	10,634537
15:07:31,41	0,504995	3,275911	-0,048987	-0,093003	-1,077998	-2,160085	0,182817	-0,864854	3,504647	6,930151	-3,332099	10,634417	0,054944	-3,312448	2,329494	-45,340174	-35,238098	22,765746	0,182817	-0,864854	3,504647	74,821176	11,019010	10,634417	0,182817	-0,864854	3,504647	74,821176	11,019010	10,634417
15:07:31,46	0,504995	3,275911	-0,048987	-0,093003	-1,077998	-2,160085	0,181691	-0,862120	3,502660	7,077252	-3,262605	10,601906	0,054364	-3,312897	2,330301	-45,330868	-35,248332	22,798580	0,181691	-0,862120	3,502660	74,753640	11,000102	10,601906	0,181691	-0,862120	3,502660	74,753640	11,000102	10,601906
15:07:31,51	0,504995	3,275911	-0,048987	-0,093003	-1,077998	-2,160085	0,182370	-0,861842	3,503468	7,095874	-3,311098	10,634740	0,053798	-3,315149	2,331078	-45,335488	-35,229341	22,788641	0,182370	-0,861842	3,503468	74,750506	11,004924	10,634740	0,182370	-0,861842	3,503468	74,750506	11,004924	10,634740
15:07:31,56	0,504995	3,275911	-0,048987	-0,093003	-1,077998	-2,160085	0,184603	-0,862478	3,504245	7,048691	-3,413719	10,624801	0,053158	-3,317718	2,333374	-45,369504	-35,246003	22,747807	0,184603	-0,862478	3,504245	74,753210	11,077596	10,624801	0,184603	-0,862478	3,504245	74,753210	11,077596	10,624801
15:07:31,61	0,504995	3,275911	-0,048987	-0,093003	-1,077998	-2,160085	0,187148	-0,863209	3,506541	7,042137	-3,524929	10,583967	0,053212	-3,313142	2,330646	-45,349178	-35,181474	22,752014	0,187148	-0,863209	3,506541	74,804009	11,166165	10,583967	0,187148	-0,863209	3,506541	74,804009	11,166165	10,583967
15:07:31,66	0,504995	3,275911	-0,048987	-0,093003	-1,077998	-2,160085	0,183157	-0,860967	3,503812	7,092652	-3,302774	10,588174	0,056122	-3,314628	2,333021	-45,344305	-35,252848	22,792121	0,183157	-0,860967	3,503812	74,678561	11,075085	10,588174	0,183157	-0,860967	3,503812	74,678561	11,075085	10,588174
15:07:31,71	0,504995	3,275911	-0,048987	-0,093003	-1,077998	-2,160085	0,182990	-0,864230	3,506188	6,982345	-3,333954	10,628281	0,052701	-3,317044	2,332516	-45,372262	-35,239171	22,776457	0,182990	-0,864230	3,506188	74,824408	11,030730	10,628281	0,182990	-0,864230	3,506188	74,824408	11,030730	10,628281
15:07:31,76	0,504995	3,275911	-0,048987	-0,093003	-1,077998	-2,160085	0,186792	-0,862475	3,505683	7,075728	-3,500653	10,612617	0,050843	-3,316937	2,331873	-45,343568	-35,228942	22,811703	0,186792	-0,862475	3,505683	74,780039	11,162556	10,612617	0,186792	-0,862475	3,505683	74,780039	11,162556	10,612617
15:07:31,81	0,504995	3,275911	-0,048987	-0,093003	-1,077998	-2,160085	0,187628	-0,860813	3,505040	7,138984	-3,563858	10,647863	0,054190	-3,315233	2,331525	-45,364090	-35,229729	22,753579	0,187628	-0,860813	3,505040	74,712772	11,164973	10,647863	0,187628	-0,860813	3,505040	74,712772	11,164973	10,647863
15:07:31,86	0,504995	3,275911	-0,048987	-0,093003	-1,077998	-2,160085	0,184479	-0,862859	3,504692	7,043503	-3,382730	10,589739	0,052608	-3,313926	2,332619	-45,341096	-35,230578	22,782852	0,184479	-0,862859	3,504692	74,777950	11,098904	10,589739	0,184479	-0,862859	3,504692	74,777950	11,098904	10,589739
15:07:31,91	0,504995	3,275911	-0,048987	-0,093003	-1,077998	-2,160085	0,184139	-0,860836	3,505786	7,137960	-3,385353	10,619012	0,057835	-3,317110	2,334204	-45,366863	-35,280021	22,810071	0,184139	-0,860836	3,505786	74,713568	11,069538	10,619012	0,184139	-0,860836	3,505786	74,713568	11,069538	10,619012
15:07:31,96	0,504995	3,275911	-0,048987	-0,093003	-1,077998	-2,160085	0,184283	-0,866954	3,507371	6,875489	-3,395252	10,646231	0,052054	-3,314261	2,333394	-45,331247	-35,221431	22,772737	0,184283	-0,866954	3,507371	74,931416	11,070949	10,646231	0,184283	-0,866954	3,507371	74,931416	11,070949	10,646231
15:07:32,01	0,504995	3,275911	-0,048987	-0,093003	-1,077998	-2,160085	0,184706	-0,860524	3,506561	7,141319	-3,418795	10,608897	0,052561	-3,312426	2,332222	-45,362752	-35,214431	22,793739	0,184706	-0,860524	3,506561	74,692463	11,080608	10,608897	0,184706	-0,860524	3,506561	74,692463	11,080608	10,608897
15:07:32,06	0,504995	3,275911	-0,048987	-0,093003	-1,077998	-2,160085	0,182863	-0,860045	3,505389	7,175930	-3,292195	10,629898	0,052833	-3,315808	2,329128	-45,317438	-35,194777	22,767471	0,182863	-0,860045	3,505389	74,689453	11,062564	10,629898	0,182863	-0,860045	3,505389	74,689453	11,062564	10,629898
15:07:32,11	0,504995	3,275911	-0,048987	-0,093003	-1,077998	-2,160085	0,185656	-0,861972	3,502295	7,036063	-3,466825	10,603630	0,051529	-3,315018	2,333645	-45,358449	-35,195922	22,775093	0,185656	-0,861972	3,502295	74,700833	11,107151	10,603630	0,185656	-0,861972	3,502295	74,700833	11,107151	10,603630
15:07:32,16	0,504995	3,275911	-0,048987	-0,093003	-1,077998	-2,160085	0,185624	-0,860448	3,506812	7,136801	-3,430223	10,611253	0,054315	-3,312077	2,333974	-45,299955	-35,233915	22,757842	0,185624	-0,860448	3,506812	74,681948	11,141250	10,611253	0,185624	-0,860448	3,506812	74,681948	11,141250	10,611253
15:07:32,21	0,504995	3,275911	-0,048987	-0,093003	-1,077998	-2,160085	0,181684	-0,861390	3,507141	7,091468	-3,295006	10,594002	0,055068	-3,316989	2,332654	-45,309993	-35,202058	22,788241	0,181684	-0,861390	3,507141	74,710569	10,967191	10,594002	0,181684	-0,861390	3,507141	74,710569	10,967191	10,594002
15:07:32,26	0,504995	3,275911	-0,048987	-0,093003	-1,077998	-2,160085	0,185561	-0,864498	3,505821	6,907269	-3,471991	10,624401	0,052652	-3,313804	2,334953	-45,334923	-35,201337	22,782331	0,185561	-0,864498	3,505821	74,770368	11,094554	10,624401	0,185561	-0,864498	3,505821	74,770368	11,094554	10,624401
15:07:32,31	0,504995	3,275911	-0,048987	-0,093003	-1,077998	-2,160085	0,184011	-0,860813	3,508120	7,110727	-3,369434	10,618491	0,051640	-3,313959	2,333045	-45,297034	-35,201377	22,807129	0,184011	-0,860813	3,508120	74,684558	11,075426	10,618491	0,184011	-0,860813	3,508120	74,684558	11,075426	10,618491
15:07:32,36	0,504995	3,275911	-0,048987	-0,093003	-1,077998	-2,160085	0,184651	-0,860014	3,506212	7,133382	-3,435568	10,643289	0,054191	-3,313685	2,333487	-45,356972	-35,237827	22,782564	0,184651	-0,860014	3,506212	74,644466	11,059564	10,643289	0,184651	-0,860014	3,506212	74,644466	11,059564	10,643289
15:07:32,41	0,504995	3,275911	-0,048987	-0,093003	-1,077998	-2,160085	0,183138	-0,862086	3,506654	7,087168	-3,323206	10,618724	0,052060	-3,314871	2,332628	-45,328452	-35,218159	22,782880	0,183138	-0,862086	3,506654	74,760912	11,053151	10,618724	0,183138	-0,862086	3,506654	74,760912	11,053151	10,618724
15:07:32,46	0,504995	3,275911	-0,048987	-0,093003	-1,077998	-2,160085	0,185231	-0,860834	3,505795	7,120964	-3,446873	10,619040	0,052117	-3,316187	2,332224	-45,311712	-35,211680	22,744215	0,185231	-0,860834	3,505795	74,696448	11,093733	10,619040	0,185231	-0,860834	3,505795	74,696448	11,093733	10,619040
15:07:32,51	0,504995	3,275911	-0,048987	-0,093003	-1,077998	-2,160085	0,186342	-0,861541	3,505390	7,070221	-3,515919	10,580375	0,054978	-3,315758	2,330678	-45,338275	-35,228144	22,769685	0,186342	-0,861541	3,505390	74,701202	11,111925	10,580375	0,186342	-0,861541	3,505390	74,701202	11,111925	10,580375
15:07:32,56	0,504995	3,275911	-0,048987	-0,093003	-1,077998	-2,160085	0,184540	-0,863804	3,503845	6,980087	-3,407441	10,605845	0,051041	-3,313016	2,333947	-45,358756	-35,183040	22,759387	0,184540	-0,863804	3,503845	74,788711	11,078943	10,605845	0,184540	-0,863804	3,503845	74,788711	11,078943	10,605845
15:07:32,61	0,504995	3,275911	-0,048987	-0,093003	-1,077998	-2,160085	0,184134	-0,859024	3,507114	7,199831	-3,346025	10,595547	0,053812	-3,315634	2,331875	-45,337895	-35,203306	22,813172	0,184134	-0,859024	3,507114	74,633217	11,108465	10,595547	0,184134	-0,859024	3,507114	74,633217	11,108465	10,595547
15:07:32,66	0,504995	3,275911	-0,048987	-0,093003	-1,077998	-2,160085	0,185015	-0,862732	3,505042	7,014113	-3,420074	10,649331	0,055990	-3,316859	2,335277	-45,348012	-35,193985	22,766477	0,185015	-0,862732	3,505042	74,738610	11,103632	10,649331	0,185015	-0,862732	3,505042	74,738610	11,103632	10,649331
15:07:32,71	0,504995	3,275911	-0,048987	-0,093003	-1,077998	-2,160085	0,184987	-0,865232	3,508444	6,881137	-3,405185	10,602637	0,054225	-3,312079	2,335425	-45,342459	-35,233829	22,775552	0,184987	-0,865232	3,508444	74,801828	11,116307	10,602637	0,184987	-0,865232	3,508444	74,801828	11,116307	10,602637
15:07:32,76	0,504995	3,275911	-0,048987	-0,093003	-1,077998	-2,160085	0,181730	-0,861313	3,508592	7,116644	-3,260539	10,611712	0,049888	-3,315764	2,331060	-45,331374	-35,165297	22,766880	0,181730	-0,861313	3,508592	74,729709	11,005259	10,611712	0,181730	-0,861313	3,508592	74,729709	11,005259	10,611712
15:07:32,81	0,504995	3,275911	-0,048987	-0,093003	-1,077998	-2,160085	0,187090	-0,859399	3,504227	7,151276	-3,514615	10,603040	0,051349	-3,313480	2,332073	-45,313838	-35,200302	22,820062	0,187090	-0,859399	3,504227	74,614097	11,171976	10,603040	0,187090	-0,859399	3,504227	74,614097	11,171976	10,603040
15:07:32,86	0,504995	3,275911	-0,048987	-0,093003	-1,077998	-2,160085	0,184382	-0,859523	3,505240	7,166390	-3,406477	10,656221	0,050539	-3,317203	2,332522	-45,366120	-35,192761	22,783536	0,184382	-0,859523	3,505240	74,638922	11,067520	10,656221	0,184382	-0,859523	3,505240	74,638922	11,067520	10,656221
15:07:32,91	0,504995	3,275911	-0,048987	-0,093003	-1,077998	-2,160085	0,188011	-0,860682	3,505689	7,125698	-3,546124	10,619696	0,049062	-3,313768	2,331030	-45,357437	-35,198602	22,755351	0,188011	-0,860682	3,505689	74,689263	11,212730	10,619696	0,188011	-0,860682	3,505689	74,689263	11,212730	10,619696
15:07:32,96	0,504995	3,275911	-0,048987	-0,093003	-1,077998	-2,160085	0,185775	-0,857686	3,504197	7,282214	-3,440298	10,591511	0,050889	-3,312625	2,333027	-45,329806	-35,180510	22,813059	0,185775	-0,857686	3,504197	74,610583	11,143038	10,591511	0,185775	-0,857686	3,504197	74,610583	11,143038	10,591511
15:07:33,01	0,504995	3,275911	-0,048987	-0,093003	-1,077998	-2,160085	0,183871	-0,858696	3,506194	7,200199	-3,356192	10,649218	0,055012	-3,315518	2,332208	-45,342932	-35,186000	22,741122	0,183871	-0,858696	3,506194	74,607870	11,077709	10,649218	0,183871	-0,858696	3,506194	74,607870	11,077709	10,649218
15:07:33,06	0,504995	3,275911	-0,048987	-0,093003	-1,077998	-2,160085	0,184316	-0,863714	3,505375	6,950602	-3,370667	10,577282	0,052794	-3,317668	2,334483	-45,346943	-35,198534	22,788338	0,184316	-0,863714	3,505375	74,752154	11,098102	10,577282	0,184316	-0,863714	3,505375	74,752154	11,098102	10,577282
15:07:33,11	0,504995	3,275911	-0,048987	-0,093003	-1,077998	-2,160085	0,187286	-0,862868	3,507650	7,007463	-3,527916	10,624498	0,054483	-3,314097	2,332374	-45,354673	-35,171332	22,805526	0,187286	-0,862868	3,507650	74,742591	11,174021	10,624498	0,187286	-0,862868	3,507650	74,742591	11,174021	10,624498
15:07:33,16	0,504995	3,275911	-0,048987	-0,093003	-1,077998	-2,160085	0,183349	-0,862545	3,505541	7,004559	-3,302910	10,641686	0,051999	-3,316905	2,330671	-45,354694	-35,234324	22,768975	0,183349	-0,862545	3,505541	74,714342	11,089993	10,641686	0,183349	-0,862545	3,505541	74,714342	11,089993	10,641686
15:07:33,21	0,504995	3,275911	-0,048987	-0,093003	-1,077998	-2,160085	0,187023	-0,861798	3,503838	7,097966	-3,525407	10,605135	0,052056	-3,315569	2,334178	-45,337225	-35,214840	22,777184	0,187023	-0,861798	3,503838	74,749111	11,155861	10,605135	0,187023	-0,861798	3,503838	74,749111	11,155861	10,605135
15:07:33,26	0,504995	3,275911	-0,048987	-0,093003	-1,077998	-2,160085	0,185838	-0,861179	3,507344	7,104523	-3,469175	10,613344	0,051493	-3,314972	2,333395	-45,334721	-35,179828	22,773902	0,185838	-0,861179	3,507344	74,707110	11,119073	10,613344	0,185838	-0,861179	3,507344	74,707110	11,119073	10,613344
15:07:33,31	0,504995	3,275911	-0,048987	-0,093003	-1,077998	-2,160085	0,185602	-0,860393	3,506562	7,113834	-3,441586	10,610062	0,050293	-3,311724	2,333364	-45,336777	-35,184488	22,754687	0,185602	-0,860393	3,506562	74,654702	11,128168	10,610062	0,185602	-0,860393	3,506562	74,654702	11,128168	10,610062
15:07:33,36	0,504995	3,275911	-0,048987	-0,093003	-1,077998	-2,160085	0,183389	-0,857730	3,506531	7,257380	-3,327037	10,590847	0,055019	-3,315700	2,332693	-45,333404	-35,195113	22,775943	0,183389	-0,857730	3,506531	74,589193	11,068961	10,590847	0,183389	-0,857730	3,506531	74,589193	11,068961	10,590847
15:07:33,41	0,504995	3,275911	-0,048987	-0,093003	-1,077998	-2,160085	0,184470	-0,863812	3,505860	6,948660	-3,391482	10,612103	0,052086	-3,313171	2,330654	-45,326621	-35,176199	22,751747	0,184470	-0,863812	3,505860	74,757866	11,089374	10,612103	0,184470	-0,863812	3,505860	74,757866	11,089374	10,612103
15:07:33,46	0,504995	3,275911	-0,048987	-0,093003	-1,077998	-2,160085	0,183745	-0,860007	3,503821	7,126748	-3,350240	10,587907	0,050026	-3,315249	2,331649	-45,378307	-35,189440	22,719898	0,183745	-0,860007	3,503821	74,637262	11,073766	10,587907	0,183745	-0,860007	3,503821	74,637262	11,073766	10,587907
15:07:33,52	0,504995	3,275911	-0,048987	-0,093003	-1,077998	-2,160085	0,186575	-0,859262	3,504816	7,202785	-3,459266	10,556058	0,055623	-3,314418	2,333372	-45,337975	-35,169216	22,741169	0,186575	-0,859262	3,504816	74,654836	11,186905	10,556058	0,186575	-0,859262	3,504816	74,654836	11,186905	10,556058
15:07:33,57	0,504995	3,275911	-0,048987	-0,093003	-1,077998	-2,160085	0,183057	-0,863693	3,506539	6,934689	-3,301127	10,577329	0,056402	-3,316896	2,332038	-45,379184	-35,186768	22,785216	0,183057	-0,863693	3,506539	74,734579	11,068852	10,577329	0,183057	-0,863693	3,506539	74,734579	11,068852	10,577329
15:07:33,62	0,504995	3,275911	-0,048987	-0,093003	-1,077998	-2,160085	0,184814	-0,865607	3,505205	6,870958	-3,365572	10,621376	0,049186	-3,313444	2,337334	-45,349085	-35,097137	22,735369	0,184814	-0,865607	3,505205	74,821109	11,142320	10,621376	0,184814	-0,865607	3,505205	74,821109	11,142320	10,621376
15:07:33,67	0,504995	3,275911	-0,048987	-0,093003	-1,077998	-2,160085	0,185432	-0,857631	3,510500	7,193045	-3,378956	10,571529	-0,004623	-3,313570	1,158723	-44,982979	-32,498429	22,190289	0,185432	-0,857631	3,510500	74,517069	11,177444	10,571529	0,185432	-0,857631	3,510500	74,517069	11,177444	10,571529
15:07:33,72	0,504995	3,275911	-0,048987	-0,093003	-1,077998	-2,160085	0,212446	-0,811094	2,331889	7,179356	-3,801394	10,026449	-0,050345	-3,181734	-0,767912	-38,143314	-29,672229	20,697386	0,212446	-0,811094	2,331889	70,850247	12,875616	10,026449	0,212446	-0,811094	2,331889	70,850247	12,875616	10,026449
15:07:33,77	0,504995	3,275911	-0,048987	-0,093003	-1,077998	-2,160085	0,121134	-0,705580	0,405255	6,798708	-3,563369	8,533546	-0,119195	-3,167613	-0,839334	-37,354303	-25,456778	19,557850	0,121134	-0,705580	0,405255	62,186725	5,945617	8,533546	0,121134	-0,705580	0,405255	62,186725	5,945617	8,533546
15:07:33,82	0,504995	3,275911	-0,048987	-0,093003	-1,077998	-2,160085	0,143329	-0,638894	0,333833	6,221201	-3,293110	7,394010	-0,185070	-3,176245	-0,882014	-38,190763	-21,739065	18,596570	0,143329	-0,638894	0,333833	56,374348	7,958217	7,394010	0,143329	-0,638894	0,333833	56,374348	7,958217	7,394010
15:07:33,87	0,504995	3,275911	-0,048987	-0,093003	-1,077998	-2,160085	0,183742	-0,586161	0,291153	6,161910	-2,811347	6,432729	-0,282396	-3,172873	-0,914564	-37,731299	-15,822635	17,702769	0,183742	-0,586161	0,291153	52,175523	11,612421	6,432729	0,183742	-0,586161	0,291153	52,175523	11,612421	6,432729
15:07:33,92	0,504995	3,275911	-0,048987	-0,093003	-1,077998	-2,160085	0,229485	-0,500188	0,258603	5,279001	-2,629671	5,538929	-0,330450	-3,184112	-0,216482	-38,534133	-12,838526	17,235390	0,229485	-0,500188	0,258603	44,543729	15,384917	5,538929	0,229485	-0,500188	0,258603	44,543729	15,384917	5,538929
15:07:33,97	0,504995	3,275911	-0,048987	-0,093003	-1,077998	-2,160085	0,263245	-0,464191	0,956685	4,967945	-2,197863	5,071550	-0,357281	-3,279403	1,537316	-43,503983	-11,205574	17,247300	0,263245	-0,464191	0,956685	41,406915	18,466885	5,071550	0,263245	-0,464191	0,956685	41,406915	18,466885	5,071550
15:07:34,02	0,504975	3,275952	-0,048993	-0,092980	-1,078010	-1,759958	0,359185	-0,488600	2,710483	4,769384	-2,066262	5,083460	-0,359034	-3,291117	1,616590	-44,232571	-10,989619	17,298237	0,359185	-0,488600	2,710483	43,124522	26,129790	5,083460	0,359185	-0,488600	2,710483	43,124522	26,129790	5,083460
15:07:34,07	0,504975	3,275952	-0,048993	-0,092980	-1,078010	-1,759958	0,370206	-0,492939	2,789757	4,721060	-1,900391	5,134397	-0,360170	-3,288619	1,609099	-44,191414	-10,982497	17,321347	0,370206	-0,492939	2,789757	43,416761	27,160795	5,134397	0,370206	-0,492939	2,789757	43,416761	27,160795	5,134397
15:07:34,12	0,504975	3,275952	-0,048993	-0,092980	-1,078010	-1,759958	0,368611	-0,490706	2,782266	4,810405	-1,849518	5,157507	-0,362898	-3,288397	1,606391	-44,117202	-10,894847	17,300376	0,368611	-0,490706	2,782266	43,330852	27,086438	5,157507	0,368611	-0,490706	2,782266	43,330852	27,086438	5,157507
15:07:34,17	0,504975	3,275952	-0,048993	-0,092980	-1,078010	-1,759958	0,369783	-0,488233	2,779558	4,825988	-1,930898	5,136536	-0,372116	-3,229344	0,884647	-41,070379	-10,313347	16,953961	0,369783	-0,488233	2,779558	43,152305	27,097046	5,136536	0,369783	-0,488233	2,779558	43,152305	27,097046	5,136536
15:07:34,22	0,504975	3,275952	-0,048993	-0,092980	-1,078010	-1,759958	0,323251	-0,450724	2,057814	4,749485	-1,859101	4,790121	-0,445531	-3,084011	-1,083312	-33,131946	-5,852749	16,225412	0,323251	-0,450724	2,057814	40,131293	23,516070	4,790121	0,323251	-0,450724	2,057814	40,131293	23,516070	4,790121
15:07:34,27	0,504975	3,275952	-0,048993	-0,092980	-1,078010	-1,759958	0,234096	-0,314477	0,089855	4,002090	-1,867655	4,061572	-0,513994	-3,045075	-1,256767	-30,850669	-1,539529	15,693466	0,234096	-0,314477	0,089855	28,688559	16,508897	4,061572	0,234096	-0,314477	0,089855	28,688559	16,508897	4,061572
15:07:34,32	0,504975	3,275952	-0,048993	-0,092980	-1,078010	-1,759958	0,234608	-0,235719	-0,083600	3,221532	-1,713292	3,529626	-0,573631	-2,991891	-1,256496	-27,915047	1,901245	15,213738	0,234608	-0,235719	-0,083600	21,725466	16,703420	3,529626	0,234608	-0,235719	-0,083600	21,725466	16,703420	3,529626
15:07:34,37	0,504975	3,275952	-0,048993	-0,092980	-1,078010	-1,759958	0,218367	-0,157480	-0,083330	2,842355	-1,690730	3,049898	-0,615132	-2,959813	-1,367256	-25,904976	4,628691	14,811655	0,218367	-0,157480	-0,083330	15,204525	15,451118	3,049898	0,218367	-0,157480	-0,083330	15,204525	15,451118	3,049898
15:07:34,42	0,504975	3,275952	-0,048993	-0,092980	-1,078010	-1,759958	0,211338	-0,105500	-0,194089	2,178247	-1,702245	2,647815	-0,628055	-2,955634	-0,695031	-25,158803	5,620458	14,600332	0,211338	-0,105500	-0,194089	10,459980	14,887786	2,647815	0,211338	-0,105500	-0,194089	10,459980	14,887786	2,647815
15:07:34,47	0,504975	3,275952	-0,048993	-0,092980	-1,078010	-1,759958	0,214180	-0,092219	0,478135	1,636870	-2,000374	2,436492	-0,608683	-3,011485	0,863038	-28,251833	4,643415	14,733130	0,214180	-0,092219	0,478135	8,876056	14,812791	2,436492	0,214180	-0,092219	0,478135	8,876056	14,812791	2,436492
15:07:34,52	0,504986	3,275963	-0,048986	-0,093012	-1,077995	-1,359908	0,252862	-0,136920	2,036205	1,705052	-1,821715	2,569290	-0,601378	-3,016462	0,858833	-28,238095	4,135798	14,773108	0,252862	-0,136920	2,036205	12,453304	18,027981	2,569290	0,252862	-0,136920	2,036205	12,453304	18,027981	2,569290
15:07:34,57	0,504986	3,275963	-0,048986	-0,093012	-1,077995	-1,359908	0,253520	-0,145736	2,032000	1,679378	-2,121623	2,609268	-0,597790	-3,014784	0,846951	-28,180338	3,995316	14,790649	0,253520	-0,145736	2,032000	13,119658	17,779706	2,609268	0,253520	-0,145736	2,032000	13,119658	17,779706	2,609268
15:07:34,62	0,504986	3,275963	-0,048986	-0,093012	-1,077995	-1,359908	0,250273	-0,148004	2,020117	1,654231	-2,073042	2,626809	-0,599600	-3,011606	0,829744	-28,103261	3,971128	14,799711	0,250273	-0,148004	2,020117	13,272540	17,573401	2,626809	0,250273	-0,148004	2,020117	13,272540	17,573401	2,626809
15:07:34,67	0,504986	3,275963	-0,048986	-0,093012	-1,077995	-1,359908	0,248426	-0,144847	2,002911	1,800779	-2,055828	2,635871	-0,632366	-2,970054	0,268157	-26,115667	5,825869	14,546202	0,248426	-0,144847	2,002911	13,171302	17,445604	2,635871	0,248426	-0,144847	2,002911	13,171302	17,445604	2,635871
15:07:34,72	0,504986	3,275963	-0,048986	-0,093012	-1,077995	-1,359908	0,228824	-0,095695	1,441324	1,756639	-1,830481	2,382362	-0,654029	-2,852013	-1,414108	-19,604017	7,559358	13,978161	0,228824	-0,095695	1,441324	9,268722	16,132226	2,382362	0,228824	-0,095695	1,441324	9,268722	16,132226	2,382362
15:07:34,77	0,504986	3,275963	-0,048986	-0,093012	-1,077995	-1,359908	0,137429	-0,017914	-0,240941	1,044175	-1,850409	1,814321	-0,658517	-2,861578	-1,181422	-20,102678	8,555899	13,527421	0,137429	-0,017914	-0,240941	2,450458	8,937732	1,814321	0,137429	-0,017914	-0,240941	2,450458	8,937732	1,814321
15:07:34,82	0,504986	3,275963	-0,048986	-0,093012	-1,077995	-1,359908	0,147956	-0,018810	-0,008255	0,383911	-1,467711	1,363581	-0,647922	-2,937030	-0,052516	-24,124630	7,846619	13,411784	0,147956	-0,018810	-0,008255	1,860490	10,146832	1,363581	0,147956	-0,018810	-0,008255	1,860490	10,146832	1,363581
15:07:34,87	0,504947	3,275922	-0,048994	-0,093003	-1,078017	-1,159921	0,208002	-0,065711	1,120651	0,570278	-1,461626	1,247944	-0,627709	-2,991580	0,653824	-27,068199	6,622089	13,544985	0,208002	-0,065711	1,120651	5,728601	14,866519	1,247944	0,208002	-0,065711	1,120651	5,728601	14,866519	1,247944
15:07:34,92	0,504947	3,275922	-0,048994	-0,093003	-1,078017	-1,159921	0,245137	-0,110491	1,826991	0,773985	-1,455737	1,381145	-0,622300	-2,989309	0,632140	-26,893504	6,406188	13,550740	0,245137	-0,110491	1,826991	9,447526	17,787552	1,381145	0,245137	-0,110491	1,826991	9,447526	17,787552	1,381145
15:07:34,97	0,504947	3,275922	-0,048994	-0,093003	-1,078017	-1,159921	0,240466	-0,114040	1,805306	0,689044	-1,472083	1,386900	-0,622919	-2,988728	0,622960	-26,849086	6,296104	13,553130	0,240466	-0,114040	1,805306	9,641213	17,404527	1,386900	0,240466	-0,114040	1,805306	9,641213	17,404527	1,386900
15:07:35,02	0,504947	3,275922	-0,048994	-0,093003	-1,078017	-1,159921	0,240273	-0,113214	1,796126	0,805139	-1,555512	1,389290	-0,618215	-2,989500	0,619029	-26,820847	6,248004	13,635949	0,240273	-0,113214	1,796126	9,692442	17,305882	1,389290	0,240273	-0,113214	1,796126	9,692442	17,305882	1,389290
15:07:35,07	0,504947	3,275922	-0,048994	-0,093003	-1,078017	-1,159921	0,238589	-0,117673	1,792195	0,600806	-1,516464	1,472109	-0,619975	-2,986741	0,611628	-26,779828	6,193893	13,609332	0,238589	-0,117673	1,792195	9,838142	17,212757	1,472109	0,238589	-0,117673	1,792195	9,838142	17,212757	1,472109
15:07:35,12	0,504947	3,275922	-0,048994	-0,093003	-1,078017	-1,159921	0,237079	-0,114770	1,784795	0,778122	-1,500544	1,445492	-0,619942	-2,986228	0,608152	-26,736255	6,137817	13,615341	0,237079	-0,114770	1,784795	9,787561	17,110174	1,445492	0,237079	-0,114770	1,784795	9,787561	17,110174	1,445492
15:07:35,17	0,504947	3,275922	-0,048994	-0,093003	-1,078017	-1,159921	0,236619	-0,114541	1,781319	0,816777	-1,542395	1,451501	-0,617525	-2,986984	0,607002	-26,707217	6,134537	13,609887	0,236619	-0,114541	1,781319	9,808285	17,032209	1,451501	0,236619	-0,114541	1,781319	9,808285	17,032209	1,451501
15:07:35,22	0,504947	3,275922	-0,048994	-0,093003	-1,078017	-1,159921	0,236065	-0,117012	1,780169	0,676610	-1,540361	1,446047	-0,617800	-2,990386	0,602344	-26,733778	6,042854	13,615561	0,236065	-0,117012	1,780169	9,862085	16,990734	1,446047	0,236065	-0,117012	1,780169	9,862085	16,990734	1,446047
15:07:35,27	0,504947	3,275922	-0,048994	-0,093003	-1,078017	-1,159921	0,239149	-0,118476	1,775511	0,693187	-1,723570	1,451721	-0,616455	-2,985847	0,598068	-26,707772	6,054377	13,622805	0,239149	-0,118476	1,775511	9,993549	17,049622	1,451721	0,239149	-0,118476	1,775511	9,993549	17,049622	1,451721
15:07:35,32	0,504947	3,275922	-0,048994	-0,093003	-1,078017	-1,159921	0,234545	-0,117371	1,771235	0,727683	-1,500938	1,458965	-0,618308	-2,987875	0,597291	-26,733749	6,007287	13,631105	0,234545	-0,117371	1,771235	9,941276	16,910864	1,458965	0,234545	-0,117371	1,771235	9,941276	16,910864	1,458965
15:07:35,37	0,504947	3,275922	-0,048994	-0,093003	-1,078017	-1,159921	0,237228	-0,116781	1,770458	0,812120	-1,641501	1,467265	-0,616024	-2,987044	0,596218	-26,666687	5,991545	13,627853	0,237228	-0,116781	1,770458	9,979417	16,980913	1,467265	0,237228	-0,116781	1,770458	9,979417	16,980913	1,467265
15:07:35,42	0,504947	3,275922	-0,048994	-0,093003	-1,078017	-1,159921	0,235367	-0,118343	1,769385	0,711010	-1,610641	1,464012	-0,617671	-2,985862	0,597310	-26,690349	5,965609	13,639412	0,235367	-0,118343	1,769385	10,000906	16,865630	1,464012	0,235367	-0,118343	1,769385	10,000906	16,865630	1,464012
15:07:35,47	0,504947	3,275922	-0,048994	-0,093003	-1,078017	-1,159921	0,235166	-0,116326	1,770477	0,850173	-1,592690	1,475572	-0,615279	-2,987166	0,593439	-26,662408	5,942013	13,631254	0,235166	-0,116326	1,770477	9,981754	16,867841	1,475572	0,235166	-0,116326	1,770477	9,981754	16,867841	1,475572
15:07:35,52	0,504947	3,275922	-0,048994	-0,093003	-1,078017	-1,159921	0,235100	-0,119050	1,766605	0,715008	-1,625230	1,467414	-0,614657	-2,986781	0,592313	-26,638171	5,939373	13,670531	0,235100	-0,119050	1,766605	10,060395	16,830084	1,467414	0,235100	-0,119050	1,766605	10,060395	16,830084	1,467414
15:07:35,56	0,504947	3,275922	-0,048994	-0,093003	-1,078017	-1,159921	0,234455	-0,119396	1,765479	0,687184	-1,614027	1,506691	-0,610655	-2,985861	0,592296	-26,679253	5,901387	13,670575	0,234455	-0,119396	1,765479	10,059731	16,790696	1,506691	0,234455	-0,119396	1,765479	10,059731	16,790696	1,506691
15:07:35,62	0,504947	3,275922	-0,048994	-0,093003	-1,078017	-1,159921	0,231658	-0,122401	1,765462	0,584316	-1,451975	1,506735	-0,612361	-2,984872	0,591114	-26,652013	5,909166	13,642045	0,231658	-0,122401	1,765462	10,192824	16,733148	1,506735	0,231658	-0,122401	1,765462	10,192824	16,733148	1,506735
15:07:35,67	0,504947	3,275922	-0,048994	-0,093003	-1,078017	-1,159921	0,231654	-0,120429	1,764280	0,666524	-1,471468	1,478205	-0,615938	-2,982417	0,588770	-26,652023	5,885906	13,647317	0,231654	-0,120429	1,764280	10,120199	16,713342	1,478205	0,231654	-0,120429	1,764280	10,120199	16,713342	1,478205
15:07:35,72	0,504947	3,275922	-0,048994	-0,093003	-1,078017	-1,159921	0,231316	-0,116104	1,761936	0,911577	-1,465558	1,483477	-0,614105	-2,983883	0,587833	-26,619153	5,879669	13,661984	0,231316	-0,116104	1,761936	10,025733	16,692785	1,483477	0,231316	-0,116104	1,761936	10,025733	16,692785	1,483477
15:07:35,77	0,504947	3,275922	-0,048994	-0,093003	-1,078017	-1,159921	0,231669	-0,118425	1,761000	0,779861	-1,515482	1,498144	-0,614693	-2,988151	0,587659	-26,638840	5,910147	13,677069	0,231669	-0,118425	1,761000	10,076201	16,670547	1,498144	0,231669	-0,118425	1,761000	10,076201	16,670547	1,498144
15:07:35,82	0,504947	3,275922	-0,048994	-0,093003	-1,078017	-1,159921	0,235660	-0,120049	1,760826	0,678862	-1,690695	1,513229	-0,610642	-2,984285	0,585706	-26,626553	5,816777	13,671569	0,235660	-0,120049	1,760826	10,102686	16,808581	1,513229	0,235660	-0,120049	1,760826	10,102686	16,808581	1,513229
15:07:35,87	0,504947	3,275922	-0,048994	-0,093003	-1,078017	-1,159921	0,230286	-0,121624	1,758873	0,671642	-1,468619	1,507729	-0,615536	-2,981656	0,584905	-26,590127	5,877918	13,643306	0,230286	-0,121624	1,758873	10,219160	16,608869	1,507729	0,230286	-0,121624	1,758873	10,219160	16,608869	1,507729
15:07:35,92	0,504947	3,275922	-0,048994	-0,093003	-1,078017	-1,159921	0,230456	-0,116071	1,758072	0,889241	-1,478433	1,479466	-0,610058	-2,987089	0,584912	-26,645106	5,836936	13,643503	0,230456	-0,116071	1,758072	10,000839	16,612397	1,479466	0,230456	-0,116071	1,758072	10,000839	16,612397	1,479466
15:07:35,97	0,504947	3,275922	-0,048994	-0,093003	-1,078017	-1,159921	0,232423	-0,123533	1,758078	0,564228	-1,553558	1,479663	-0,614232	-2,985033	0,581037	-26,638485	5,798503	13,675638	0,232423	-0,123533	1,758078	10,261548	16,691626	1,479663	0,232423	-0,123533	1,758078	10,261548	16,691626	1,479663
15:07:36,02	0,504947	3,275922	-0,048994	-0,093003	-1,078017	-1,159921	0,232729	-0,118890	1,754204	0,835651	-1,594450	1,511798	-0,610678	-2,983412	0,579842	-26,634101	5,816516	13,636569	0,232729	-0,118890	1,754204	10,168476	16,674799	1,511798	0,232729	-0,118890	1,754204	10,168476	16,674799	1,511798
15:07:36,07	0,504947	3,275922	-0,048994	-0,093003	-1,078017	-1,159921	0,229548	-0,121156	1,753008	0,699980	-1,423833	1,472729	-0,612505	-2,986017	0,577139	-26,645854	5,772660	13,655608	0,229548	-0,121156	1,753008	10,210757	16,595715	1,472729	0,229548	-0,121156	1,753008	10,210757	16,595715	1,472729
15:07:36,12	0,504947	3,275922	-0,048994	-0,093003	-1,078017	-1,159921	0,232717	-0,120877	1,750305	0,758385	-1,600374	1,491768	-0,614242	-2,987352	0,579102	-26,628991	5,748295	13,667496	0,232717	-0,120877	1,750305	10,247199	16,667946	1,491768	0,232717	-0,120877	1,750305	10,247199	16,667946	1,491768
15:07:36,17	0,504947	3,275922	-0,048994	-0,093003	-1,078017	-1,159921	0,234742	-0,120040	1,752269	0,814560	-1,732458	1,503656	-0,608319	-2,985344	0,580077	-26,604249	5,727437	13,656401	0,234742	-0,120040	1,752269	10,237698	16,694821	1,503656	0,234742	-0,120040	1,752269	10,237698	16,694821	1,503656
15:07:36,22	0,504947	3,275922	-0,048994	-0,093003	-1,078017	-1,159921	0,230041	-0,124166	1,753244	0,605705	-1,519852	1,492561	-0,611850	-2,983311	0,581782	-26,616103	5,760197	13,623522	0,230041	-0,124166	1,753244	10,352727	16,538384	1,492561	0,230041	-0,124166	1,753244	10,352727	16,538384	1,492561
15:07:36,27	0,504947	3,275922	-0,048994	-0,093003	-1,078017	-1,159921	0,230046	-0,120091	1,754948	0,795133	-1,493474	1,459681	-0,611255	-2,980293	0,578719	-26,585597	5,741171	13,683154	0,230046	-0,120091	1,754948	10,222310	16,565165	1,459681	0,230046	-0,120091	1,754948	10,222310	16,565165	1,459681
15:07:36,32	0,504947	3,275922	-0,048994	-0,093003	-1,078017	-1,159921	0,227136	-0,119098	1,751886	0,848031	-1,378050	1,519314	-0,609502	-2,987773	0,577536	-26,619757	5,753031	13,635347	0,227136	-0,119098	1,751886	10,197201	16,452101	1,519314	0,227136	-0,119098	1,751886	10,197201	16,452101	1,519314
15:07:36,37	0,504947	3,275922	-0,048994	-0,093003	-1,078017	-1,159921	0,232737	-0,124356	1,750703	0,581416	-1,633797	1,471507	-0,611206	-2,985077	0,580681	-26,578930	5,738236	13,676251	0,232737	-0,124356	1,750703	10,343350	16,636044	1,471507	0,232737	-0,124356	1,750703	10,343350	16,636044	1,471507
15:07:36,42	0,504947	3,275922	-0,048994	-0,093003	-1,078017	-1,159921	0,231254	-0,121532	1,753848	0,720646	-1,599457	1,512411	-0,610072	-2,982379	0,577967	-26,578104	5,719789	13,697281	0,231254	-0,121532	1,753848	10,260922	16,554001	1,512411	0,231254	-0,121532	1,753848	10,260922	16,554001	1,512411
15:07:36,47	0,504947	3,275922	-0,048994	-0,093003	-1,078017	-1,159921	0,228350	-0,121165	1,751133	0,755298	-1,458386	1,533441	-0,610681	-2,985289	0,576005	-26,597074	5,725747	13,669252	0,228350	-0,121165	1,751133	10,266757	16,467105	1,533441	0,228350	-0,121165	1,751133	10,266757	16,467105	1,533441
15:07:36,52	0,504947	3,275922	-0,048994	-0,093003	-1,078017	-1,159921	0,231176	-0,122093	1,749172	0,711392	-1,585902	1,505412	-0,612447	-2,984247	0,574845	-26,592411	5,733605	13,684547	0,231176	-0,122093	1,749172	10,295661	16,561387	1,505412	0,231176	-0,122093	1,749172	10,295661	16,561387	1,505412
15:07:36,57	0,504947	3,275922	-0,048994	-0,093003	-1,078017	-1,159921	0,231156	-0,120042	1,748012	0,808895	-1,584977	1,520706	-0,610289	-2,982440	0,576212	-26,588937	5,731981	13,697189	0,231156	-0,120042	1,748012	10,232179	16,560751	1,520706	0,231156	-0,120042	1,748012	10,232179	16,560751	1,520706
15:07:36,62	0,504947	3,275922	-0,048994	-0,093003	-1,078017	-1,159921	0,228512	-0,121008	1,749379	0,758333	-1,451335	1,533348	-0,612520	-2,982577	0,574855	-26,601600	5,684913	13,712381	0,228512	-0,121008	1,749379	10,257447	16,486877	1,533348	0,228512	-0,121008	1,749379	10,257447	16,486877	1,533348
15:07:36,67	0,504947	3,275922	-0,048994	-0,093003	-1,078017	-1,159921	0,229747	-0,119144	1,748022	0,902350	-1,528085	1,548541	-0,611331	-2,986303	0,577662	-26,622801	5,708261	13,687066	0,229747	-0,119144	1,748022	10,255146	16,507018	1,548541	0,229747	-0,119144	1,748022	10,255146	16,507018	1,548541
15:07:36,72	0,504947	3,275922	-0,048994	-0,093003	-1,078017	-1,159921	0,232379	-0,122037	1,750829	0,742277	-1,634917	1,523226	-0,608984	-2,984920	0,577689	-26,559972	5,722575	13,687474	0,232379	-0,122037	1,750829	10,322200	16,606802	1,523226	0,232379	-0,122037	1,750829	10,322200	16,606802	1,523226
15:07:36,77	0,504947	3,275922	-0,048994	-0,093003	-1,078017	-1,159921	0,230007	-0,123378	1,750855	0,628769	-1,558857	1,523633	-0,611890	-2,983559	0,573692	-26,583423	5,682265	13,698245	0,230007	-0,123378	1,750855	10,313909	16,496704	1,523633	0,230007	-0,123378	1,750855	10,313909	16,496704	1,523633
15:07:36,82	0,504947	3,275922	-0,048994	-0,093003	-1,078017	-1,159921	0,230282	-0,120181	1,746859	0,841639	-1,572971	1,534405	-0,611893	-2,983696	0,574458	-26,583877	5,669296	13,682812	0,230282	-0,120181	1,746859	10,275829	16,504130	1,534405	0,230282	-0,120181	1,746859	10,275829	16,504130	1,534405
15:07:36,87	0,504947	3,275922	-0,048994	-0,093003	-1,078017	-1,159921	0,230401	-0,120247	1,747625	0,849669	-1,585288	1,518972	-0,612449	-2,984981	0,572517	-26,584415	5,714114	13,680302	0,230401	-0,120247	1,747625	10,289034	16,501212	1,518972	0,230401	-0,120247	1,747625	10,289034	16,501212	1,518972
15:07:36,92	0,504947	3,275922	-0,048994	-0,093003	-1,078017	-1,159921	0,231793	-0,120407	1,745684	0,802762	-1,634777	1,516462	-0,612314	-2,983638	0,570375	-26,599143	5,700152	13,691223	0,231793	-0,120407	1,745684	10,254750	16,560964	1,516462	0,231793	-0,120407	1,745684	10,254750	16,560964	1,516462
15:07:36,97	0,504947	3,275922	-0,048994	-0,093003	-1,078017	-1,159921	0,230562	-0,119853	1,743542	0,851073	-1,564981	1,527383	-0,611305	-2,983116	0,574849	-26,592786	5,699084	13,693498	0,230562	-0,119853	1,743542	10,259502	16,534112	1,527383	0,230562	-0,119853	1,743542	10,259502	16,534112	1,527383
15:07:37,02	0,504947	3,275922	-0,048994	-0,093003	-1,078017	-1,159921	0,229605	-0,120466	1,748016	0,816929	-1,521266	1,529658	-0,609848	-2,982468	0,571882	-26,562829	5,628369	13,736684	0,229605	-0,120466	1,748016	10,273499	16,502716	1,529658	0,229605	-0,120466	1,748016	10,273499	16,502716	1,529658
15:07:37,07	0,504947	3,275922	-0,048994	-0,093003	-1,078017	-1,159921	0,228315	-0,121403	1,745049	0,814456	-1,515515	1,572844	-0,611335	-2,983624	0,573299	-26,584425	5,639066	13,691545	0,228315	-0,121403	1,745049	10,344598	16,407244	1,572844	0,228315	-0,121403	1,745049	10,344598	16,407244	1,572844
15:07:37,12	0,504947	3,275922	-0,048994	-0,093003	-1,078017	-1,159921	0,230060	-0,120694	1,746466	0,852869	-1,582205	1,527704	-0,610120	-2,985057	0,570626	-26,573584	5,677646	13,738706	0,230060	-0,120694	1,746466	10,327338	16,477539	1,527704	0,230060	-0,120694	1,746466	10,327338	16,477539	1,527704
15:07:37,17	0,504947	3,275922	-0,048994	-0,093003	-1,078017	-1,159921	0,230694	-0,122463	1,743793	0,722047	-1,605252	1,574866	-0,608838	-2,981787	0,571373	-26,567080	5,676574	13,710594	0,230694	-0,122463	1,743793	10,335386	16,504232	1,574866	0,230694	-0,122463	1,743793	10,335386	16,504232	1,574866
15:07:37,22	0,504947	3,275922	-0,048994	-0,093003	-1,078017	-1,159921	0,227221	-0,121937	1,744540	0,747052	-1,430820	1,546754	-0,609134	-2,983387	0,570392	-26,588474	5,661519	13,702565	0,227221	-0,121937	1,744540	10,319135	16,406026	1,546754	0,227221	-0,121937	1,744540	10,319135	16,406026	1,546754
15:07:37,27	0,504947	3,275922	-0,048994	-0,093003	-1,078017	-1,159921	0,228754	-0,122481	1,743559	0,742497	-1,499548	1,538725	-0,608430	-2,984260	0,570592	-26,598038	5,640449	13,709127	0,228754	-0,122481	1,743559	10,357287	16,457656	1,538725	0,228754	-0,122481	1,743559	10,357287	16,457656	1,538725
15:07:37,32	0,504947	3,275922	-0,048994	-0,093003	-1,078017	-1,159921	0,229159	-0,123528	1,743758	0,711109	-1,522829	1,545287	-0,610772	-2,982980	0,569419	-26,586493	5,641170	13,704685	0,229159	-0,123528	1,743758	10,408049	16,466121	1,545287	0,229159	-0,123528	1,743758	10,408049	16,466121	1,545287
15:07:37,37	0,504947	3,275922	-0,048994	-0,093003	-1,078017	-1,159921	0,229221	-0,120860	1,742585	0,843467	-1,535709	1,540845	-0,611810	-2,986437	0,569090	-26,583334	5,654803	13,677949	0,229221	-0,120860	1,742585	10,330940	16,458136	1,540845	0,229221	-0,120860	1,742585	10,330940	16,458136	1,540845
15:07:37,42	0,504947	3,275922	-0,048994	-0,093003	-1,078017	-1,159921	0,232733	-0,121689	1,742256	0,786944	-1,714274	1,514109	-0,607203	-2,983817	0,571011	-26,561897	5,609220	13,727158	0,232733	-0,121689	1,742256	10,339538	16,555296	1,514109	0,232733	-0,121689	1,742256	10,339538	16,555296	1,514109
15:07:37,47	0,504947	3,275922	-0,048994	-0,093003	-1,078017	-1,159921	0,228162	-0,124369	1,744177	0,676368	-1,517903	1,563318	-0,612045	-2,981994	0,568918	-26,560609	5,638072	13,677902	0,228162	-0,124369	1,744177	10,439301	16,392790	1,563318	0,228162	-0,124369	1,744177	10,439301	16,392790	1,563318
15:07:37,52	0,504947	3,275922	-0,048994	-0,093003	-1,078017	-1,159921	0,229004	-0,119264	1,742085	0,916166	-1,548385	1,514062	-0,609592	-2,982735	0,570960	-26,573606	5,590461	13,678005	0,229004	-0,119264	1,742085	10,278405	16,428417	1,514062	0,229004	-0,119264	1,742085	10,278405	16,428417	1,514062
15:07:37,57	0,504947	3,275922	-0,048994	-0,093003	-1,078017	-1,159921	0,228419	-0,121758	1,744127	0,834197	-1,530514	1,514165	-0,610840	-2,982491	0,570729	-26,555551	5,590801	13,707670	0,228419	-0,121758	1,744127	10,392231	16,400365	1,514165	0,228419	-0,121758	1,744127	10,392231	16,400365	1,514165
15:07:37,62	0,504947	3,275922	-0,048994	-0,093003	-1,078017	-1,159921	0,228831	-0,120556	1,743896	0,887398	-1,567437	1,543830	-0,609607	-2,983660	0,568641	-26,589594	5,629412	13,700069	0,228831	-0,120556	1,743896	10,351048	16,395833	1,543830	0,228831	-0,120556	1,743896	10,351048	16,395833	1,543830
15:07:37,67	0,504947	3,275922	-0,048994	-0,093003	-1,078017	-1,159921	0,229228	-0,122208	1,741808	0,785073	-1,539254	1,536228	-0,608444	-2,984856	0,568453	-26,595041	5,617710	13,702311	0,229228	-0,122208	1,741808	10,378412	16,455121	1,536228	0,229228	-0,122208	1,741808	10,378412	16,455121	1,536228
15:07:37,72	0,504947	3,275922	-0,048994	-0,093003	-1,078017	-1,159921	0,229682	-0,123814	1,741619	0,714451	-1,564011	1,538470	-0,608355	-2,979848	0,568274	-26,532464	5,601200	13,714118	0,229682	-0,123814	1,741619	10,433811	16,466026	1,538470	0,229682	-0,123814	1,741619	10,433811	16,466026	1,538470
15:07:37,77	0,504947	3,275922	-0,048994	-0,093003	-1,078017	-1,159921	0,225300	-0,121387	1,741441	0,823654	-1,398601	1,550278	-0,610218	-2,982282	0,568276	-26,577506	5,589853	13,732914	0,225300	-0,121387	1,741441	10,352512	16,287458	1,550278	0,225300	-0,121387	1,741441	10,352512	16,287458	1,550278
15:07:37,82	0,504947	3,275922	-0,048994	-0,093003	-1,078017	-1,159921	0,228340	-0,120990	1,741443	0,876626	-1,523331	1,569074	-0,607813	-2,985482	0,567915	-26,563918	5,595675	13,737967	0,228340	-0,120990	1,741443	10,374348	16,401344	1,569074	0,228340	-0,120990	1,741443	10,374348	16,401344	1,569074
15:07:37,87	0,504947	3,275922	-0,048994	-0,093003	-1,078017	-1,159921	0,229909	-0,124673	1,741081	0,673274	-1,613768	1,574127	-0,607913	-2,981583	0,567896	-26,591415	5,576032	13,752728	0,229909	-0,124673	1,741081	10,460112	16,434062	1,574127	0,229909	-0,124673	1,741081	10,460112	16,434062	1,574127
15:07:37,92	0,504947	3,275922	-0,048994	-0,093003	-1,078017	-1,159921	0,226582	-0,122637	1,741063	0,809896	-1,426781	1,588888	-0,608900	-2,986920	0,565559	-26,581063	5,628067	13,711949	0,226582	-0,122637	1,741063	10,436923	16,359892	1,588888	0,226582	-0,122637	1,741063	10,436923	16,359892	1,588888
15:07:37,97	0,504947	3,275922	-0,048994	-0,093003	-1,078017	-1,159921	0,231697	-0,124451	1,738726	0,665363	-1,675739	1,548109	-0,606582	-2,985553	0,569082	-26,541467	5,590392	13,722524	0,231697	-0,124451	1,738726	10,434736	16,512508	1,548109	0,231697	-0,124451	1,738726	10,434736	16,512508	1,548109
15:07:38,02	0,504947	3,275922	-0,048994	-0,093003	-1,078017	-1,159921	0,229354	-0,125775	1,742248	0,609318	-1,607033	1,558684	-0,607771	-2,981412	0,566710	-26,539667	5,605063	13,695756	0,229354	-0,125775	1,742248	10,482665	16,397290	1,558684	0,229354	-0,125775	1,742248	10,482665	16,397290	1,558684
15:07:38,07	0,504947	3,275922	-0,048994	-0,093003	-1,078017	-1,159921	0,226363	-0,122674	1,739877	0,756948	-1,445697	1,531916	-0,609575	-2,984133	0,568281	-26,551757	5,567813	13,712396	0,226363	-0,122674	1,739877	10,386892	16,323791	1,531916	0,226363	-0,122674	1,739877	10,386892	16,323791	1,531916
15:07:38,12	0,504947	3,275922	-0,048994	-0,093003	-1,078017	-1,159921	0,229621	-0,122473	1,741448	0,805739	-1,623274	1,548556	-0,604897	-2,984565	0,567126	-26,565327	5,566155	13,723620	0,229621	-0,122473	1,741448	10,419853	16,401976	1,548556	0,229621	-0,122473	1,741448	10,419853	16,401976	1,548556
15:07:38,17	0,504947	3,275922	-0,048994	-0,093003	-1,078017	-1,159921	0,227656	-0,126739	1,740293	0,592113	-1,510168	1,559780	-0,610748	-2,981773	0,566762	-26,547144	5,608693	13,772872	0,227656	-0,126739	1,740293	10,541130	16,360825	1,559780	0,227656	-0,126739	1,740293	10,541130	16,360825	1,559780
15:07:38,22	0,504947	3,275922	-0,048994	-0,093003	-1,078017	-1,159921	0,228164	-0,120277	1,739929	0,882203	-1,531060	1,609032	-0,611907	-2,980157	0,568269	-26,533598	5,578148	13,712735	0,228164	-0,120277	1,739929	10,323958	16,379810	1,609032	0,228164	-0,120277	1,739929	10,323958	16,379810	1,609032
15:07:38,27	0,504947	3,275922	-0,048994	-0,093003	-1,078017	-1,159921	0,227344	-0,118465	1,741436	0,996120	-1,515422	1,548895	-0,610236	-2,985136	0,564389	-26,573406	5,547716	13,714080	0,227344	-0,118465	1,741436	10,295613	16,331074	1,548895	0,227344	-0,118465	1,741436	10,295613	16,331074	1,548895
15:07:38,33	0,504947	3,275922	-0,048994	-0,093003	-1,078017	-1,159921	0,230820	-0,122402	1,737556	0,837670	-1,676941	1,550240	-0,610870	-2,982208	0,566323	-26,588313	5,547030	13,727895	0,230820	-0,122402	1,737556	10,446195	16,442460	1,550240	0,230820	-0,122402	1,737556	10,446195	16,442460	1,550240
15:07:38,38	0,504947	3,275922	-0,048994	-0,093003	-1,078017	-1,159921	0,229788	-0,121877	1,739916	0,856479	-1,657314	1,572555	-0,610174	-2,983980	0,566749	-26,539678	5,538007	13,736395	0,229788	-0,121877	1,739916	10,423844	16,381034	1,572555	0,229788	-0,121877	1,739916	10,423844	16,381034	1,572555
15:07:38,43	0,504947	3,275922	-0,048994	-0,093003	-1,078017	-1,159921	0,229788	-0,121877	1,739916	0,856479	-1,657314	1,572555	-0,607876	-2,982910	0,558914	-26,586696	5,627645	13,686931	0,229788	-0,121877	1,739916	10,423844	16,381034	1,572555	0,229788	-0,121877	1,739916	10,423844	16,381034	1,572555
15:07:38,48	0,504947	3,275922	-0,048994	-0,093003	-1,078017	-1,159921	0,227712	-0,123332	1,732080	0,726703	-1,463832	1,523091	-0,612163	-2,930382	-0,254174	-23,816685	6,054427	13,380144	0,227712	-0,123332	1,732080	10,408280	16,411562	1,523091	0,227712	-0,123332	1,732080	10,408280	16,411562	1,523091
15:07:38,53	0,504947	3,275922	-0,048994	-0,093003	-1,078017	-1,159921	0,184366	-0,093356	0,918993	0,530875	-1,395342	1,216303	-0,650239	-2,869189	-1,527054	-20,219962	8,209274	12,933535	0,184366	-0,093356	0,918993	7,859292	13,077384	1,216303	0,184366	-0,093356	0,918993	7,859292	13,077384	1,216303
15:07:38,58	0,504947	3,275922	-0,048994	-0,093003	-1,078017	-1,159921	0,150409	-0,029785	-0,353887	0,172051	-1,667006	0,769695	-0,657190	-2,875868	-1,611791	-20,552071	8,826278	12,603934	0,150409	-0,029785	-0,353887	2,510149	10,140093	0,769695	0,150409	-0,029785	-0,353887	2,510149	10,140093	0,769695
15:07:38,63	0,504947	3,275922	-0,048994	-0,093003	-1,078017	-1,159921	0,159669	-0,027105	-0,438624	-0,056874	-1,552391	0,440094	-0,655805	-2,874015	-1,767853	-20,535431	9,050363	12,352722	0,159669	-0,027105	-0,438624	2,070842	10,981591	0,440094	0,159669	-0,027105	-0,438624	2,070842	10,981591	0,440094
15:07:38,68	0,504947	3,275922	-0,048994	-0,093003	-1,078017	-1,159921	0,157372	-0,027377	-0,594687	-0,273421	-1,335320	0,188882	-0,655538	-2,864281	-1,754331	-20,299318	9,448065	12,157647	0,157372	-0,027377	-0,594687	1,875676	11,018354	0,188882	0,157372	-0,027377	-0,594687	1,875676	11,018354	0,188882
15:07:38,73	0,504947	3,275922	-0,048994	-0,093003	-1,078017	-1,159921	0,148807	-0,022741	-0,581164	-0,494825	-0,895606	-0,006194	-0,636957	-2,894384	-1,299771	-21,927692	8,643756	12,117871	0,148807	-0,022741	-0,581164	1,290346	10,785773	-0,006194	0,148807	-0,022741	-0,581164	1,290346	10,785773	-0,006194
15:07:38,78	0,504947	3,275922	-0,048994	-0,093003	-1,078017	-1,159921	0,165587	-0,053884	-0,126604	-0,603527	-0,760106	-0,045969	-0,634865	-2,956814	-0,128692	-25,471726	8,400046	12,229294	0,165587	-0,053884	-0,126604	3,626376	12,238500	-0,045969	0,165587	-0,053884	-0,126604	3,626376	12,238500	-0,045969
15:07:38,83	0,504923	3,275925	-0,048990	-0,093008	-1,078004	-0,759923	0,218608	-0,086911	1,044475	-0,337850	-0,569791	0,065453	-0,625834	-2,952820	-0,146494	-25,347940	8,055159	12,262260	0,218608	-0,086911	1,044475	6,484666	16,590903	0,065453	0,218608	-0,086911	1,044475	6,484666	16,590903	0,065453
15:07:38,88	0,504923	3,275925	-0,048990	-0,093008	-1,078004	-0,759923	0,210633	-0,092735	1,026673	-0,403933	-0,434742	0,098420	-0,628441	-2,953058	-0,158486	-25,272653	7,974329	12,296394	0,210633	-0,092735	1,026673	6,875801	16,099922	0,098420	0,210633	-0,092735	1,026673	6,875801	16,099922	0,098420
15:07:38,93	0,504923	3,275925	-0,048990	-0,093008	-1,078004	-0,759923	0,212143	-0,090596	1,014681	-0,260332	-0,618875	0,132554	-0,633055	-2,953374	-0,179089	-25,241855	8,124616	12,283513	0,212143	-0,090596	1,014681	6,851466	16,034321	0,132554	0,212143	-0,090596	1,014681	6,851466	16,034321	0,132554
15:07:38,98	0,504923	3,275925	-0,048990	-0,093008	-1,078004	-0,759923	0,214723	-0,086759	0,994078	-0,206340	-0,704574	0,119673	-0,647284	-2,901191	-0,845999	-22,456574	8,758686	12,100026	0,214723	-0,086759	0,994078	6,604225	16,151168	0,119673	0,214723	-0,086759	0,994078	6,604225	16,151168	0,119673
15:07:39,03	0,504923	3,275925	-0,048990	-0,093008	-1,078004	-0,759923	0,176645	-0,048344	0,327168	-0,150556	-0,819628	-0,063815	-0,658050	-2,829684	-2,039572	-18,461576	9,645754	11,853376	0,176645	-0,048344	0,327168	3,644485	13,047024	-0,063815	0,176645	-0,048344	0,327168	3,644485	13,047024	-0,063815
15:07:39,08	0,504923	3,275925	-0,048990	-0,093008	-1,078004	-0,759923	0,120102	-0,003268	-0,866405	-0,572294	-0,895605	-0,310464	-0,644330	-2,818558	-2,314399	-18,230014	9,195160	11,736486	0,120102	-0,003268	-0,866405	-0,315768	8,532390	-0,310464	0,120102	-0,003268	-0,866405	-0,315768	8,532390	-0,310464
15:07:39,13	0,504923	3,275925	-0,048990	-0,093008	-1,078004	-0,759923	0,103606	-0,009586	-1,141233	-0,626398	-0,463672	-0,427354	-0,649617	-2,818030	-2,464292	-17,897220	9,834172	11,619820	0,103606	-0,009586	-1,141233	0,126110	7,669422	-0,427354	0,103606	-0,009586	-1,141233	0,126110	7,669422	-0,427354
15:07:39,18	0,504923	3,275925	-0,048990	-0,093008	-1,078004	-0,759923	0,105793	-0,004744	-1,291125	-1,094386	-0,546096	-0,544020	-0,645037	-2,812549	-2,413265	-17,854699	9,693806	11,627837	0,105793	-0,004744	-1,291125	-0,722013	7,758675	-0,544020	0,105793	-0,004744	-1,291125	-0,722013	7,758675	-0,544020
15:07:39,23	0,504923	3,275925	-0,048990	-0,093008	-1,078004	-0,759923	0,098756	-0,005969	-1,240098	-1,057828	-0,287142	-0,536003	-0,640837	-2,835961	-1,884695	-19,483785	9,393903	11,603728	0,098756	-0,005969	-1,240098	-0,589228	7,465169	-0,536003	0,098756	-0,005969	-1,240098	-0,589228	7,465169	-0,536003
15:07:39,28	0,504923	3,275925	-0,048990	-0,093008	-1,078004	-0,759923	0,116931	-0,021313	-0,711528	-0,781410	0,028612	-0,560112	-0,635931	-2,903440	-0,884862	-22,916090	8,920198	11,758892	0,116931	-0,021313	-0,711528	0,891634	9,207696	-0,560112	0,116931	-0,021313	-0,711528	0,891634	9,207696	-0,560112
15:07:39,33	0,504984	3,275955	-0,048983	-0,093013	-1,078012	-0,359930	0,172917	-0,059302	0,288305	-0,630440	-0,147051	-0,404948	-0,633029	-2,894818	-0,906401	-22,579587	8,759423	11,813622	0,172917	-0,059302	0,288305	4,024732	13,426934	-0,404948	0,172917	-0,059302	0,288305	4,024732	13,426934	-0,404948
15:07:39,38	0,504984	3,275955	-0,048983	-0,093013	-1,078012	-0,359930	0,163999	-0,057503	0,266766	-0,565957	-0,055139	-0,350218	-0,632441	-2,894403	-0,916234	-22,542007	8,706743	11,811234	0,163999	-0,057503	0,266766	3,948067	12,818809	-0,350218	0,163999	-0,057503	0,266766	3,948067	12,818809	-0,350218
15:07:39,43	0,504984	3,275955	-0,048983	-0,093013	-1,078012	-0,359930	0,163346	-0,057805	0,256933	-0,554800	-0,080061	-0,352606	-0,633968	-2,894493	-0,921822	-22,637794	8,739331	11,806696	0,163346	-0,057805	0,256933	3,982887	12,742615	-0,352606	0,163346	-0,057805	0,256933	3,982887	12,742615	-0,352606
15:07:39,48	0,504984	3,275955	-0,048983	-0,093013	-1,078012	-0,359930	0,164187	-0,056527	0,251344	-0,468680	-0,024549	-0,357145	-0,647149	-2,868411	-1,472355	-21,135426	9,688156	11,685831	0,164187	-0,056527	0,251344	3,968695	12,864151	-0,357145	0,164187	-0,056527	0,251344	3,968695	12,864151	-0,357145
15:07:39,53	0,504984	3,275955	-0,048983	-0,093013	-1,078012	-0,359930	0,148190	-0,032071	-0,299189	-0,769871	-0,019389	-0,478009	-0,646547	-2,787625	-2,359166	-16,733089	9,571634	11,522349	0,148190	-0,032071	-0,299189	1,747728	11,613559	-0,478009	0,148190	-0,032071	-0,299189	1,747728	11,613559	-0,478009
15:07:39,58	0,504984	3,275955	-0,048983	-0,093013	-1,078012	-0,359930	0,077926	0,007800	-1,185999	-0,796811	-0,236455	-0,641491	-0,651750	-2,804239	-2,277615	-17,632511	9,838602	11,454857	0,077926	0,007800	-1,185999	-1,409125	5,880768	-0,641491	0,077926	0,007800	-1,185999	-1,409125	5,880768	-0,641491
15:07:39,63	0,504984	3,275955	-0,048983	-0,093013	-1,078012	-0,359930	0,094916	0,004000	-1,104448	-0,775928	-0,207485	-0,708983	-0,657979	-2,844560	-1,518094	-20,023904	10,300232	11,469142	0,094916	0,004000	-1,104448	-1,089900	7,243386	-0,708983	0,094916	0,004000	-1,104448	-1,089900	7,243386	-0,708983
15:07:39,68	0,504977	3,275994	-0,048996	-0,093013	-1,077996	-0,159936	0,132949	-0,010767	-0,344927	-0,747898	0,116574	-0,694699	-0,655895	-2,880635	-1,181298	-21,893101	10,051251	11,595073	0,132949	-0,010767	-0,344927	0,097338	10,553106	-0,694699	0,132949	-0,010767	-0,344927	0,097338	10,553106	-0,694699
15:07:39,73	0,504977	3,275994	-0,048996	-0,093013	-1,077996	-0,159936	0,163149	-0,030609	-0,008131	-0,629464	0,040453	-0,568767	-0,651533	-2,878283	-1,190926	-21,735424	9,999912	11,622996	0,163149	-0,030609	-0,008131	1,773375	12,847687	-0,568767	0,163149	-0,030609	-0,008131	1,773375	12,847687	-0,568767
15:07:39,78	0,504977	3,275994	-0,048996	-0,093013	-1,077996	-0,159936	0,158931	-0,033211	-0,017759	-0,799111	0,097599	-0,540845	-0,657970	-2,874103	-1,197152	-21,688011	9,986382	11,620526	0,158931	-0,033211	-0,017759	1,807933	12,573673	-0,540845	0,158931	-0,033211	-0,017759	1,807933	12,573673	-0,540845
15:07:39,83	0,504977	3,275994	-0,048996	-0,093013	-1,077996	-0,159936	0,156122	-0,028299	-0,025118	-0,560447	0,155772	-0,523410	-0,653803	-2,872514	-1,199473	-21,646768	9,948247	11,611558	0,156122	-0,028299	-0,025118	1,661009	12,411341	-0,523410	0,156122	-0,028299	-0,025118	1,661009	12,411341	-0,523410
15:07:39,88	0,504977	3,275994	-0,048996	-0,093013	-1,077996	-0,159936	0,156122	-0,028299	-0,025118	-0,560447	0,155772	-0,523410	-0,653256	-2,876430	-1,201020	-21,658777	9,903619	11,605862	0,156122	-0,028299	-0,025118	1,661009	12,411341	-0,523410	0,156122	-0,028299	-0,025118	1,661009	12,411341	-0,523410
15:07:39,93	0,504977	3,275994	-0,048996	-0,093013	-1,077996	-0,159936	0,155237	-0,031134	-0,030128	-0,644493	0,142376	-0,488954	-0,651484	-2,874046	-1,203295	-21,631201	9,885869	11,674886	0,155237	-0,031134	-0,030128	1,799565	12,328516	-0,488954	0,155237	-0,031134	-0,030128	1,799565	12,328516	-0,488954
15:07:39,98	0,504977	3,275994	-0,048996	-0,093013	-1,077996	-0,159936	0,155237	-0,031134	-0,030128	-0,644493	0,142376	-0,488954	-0,653272	-2,873358	-1,206807	-21,645406	9,922852	11,673302	0,155237	-0,031134	-0,030128	1,799565	12,328516	-0,488954	0,155237	-0,031134	-0,030128	1,799565	12,328516	-0,488954
15:07:40,03	0,504977	3,275994	-0,048996	-0,093013	-1,077996	-0,159936	0,155849	-0,027381	-0,036768	-0,443339	0,100121	-0,519641	-0,655041	-2,872698	-1,209934	-21,625108	9,875466	11,644200	0,155849	-0,027381	-0,036768	1,706055	12,334231	-0,519641	0,155849	-0,027381	-0,036768	1,706055	12,334231	-0,519641
15:07:40,08	0,504977	3,275994	-0,048996	-0,093013	-1,077996	-0,159936	0,155849	-0,027381	-0,036768	-0,443339	0,100121	-0,519641	-0,653220	-2,874373	-1,209530	-21,604402	9,870872	11,638815	0,155849	-0,027381	-0,036768	1,706055	12,334231	-0,519641	0,155849	-0,027381	-0,036768	1,706055	12,334231	-0,519641
15:07:40,13	0,504977	3,275994	-0,048996	-0,093013	-1,077996	-0,159936	0,156388	-0,029795	-0,036364	-0,575245	0,051816	-0,525025	-0,654309	-2,872624	-1,207140	-21,551001	9,856730	11,694572	0,156388	-0,029795	-0,036364	1,763654	12,328310	-0,525025	0,156388	-0,029795	-0,036364	1,763654	12,328310	-0,525025
15:07:40,18	0,504977	3,275994	-0,048996	-0,093013	-1,077996	-0,159936	0,155418	-0,027977	-0,033974	-0,495168	0,048950	-0,469268	-0,652569	-2,871644	-1,207944	-21,557798	9,842198	11,666040	0,155418	-0,027977	-0,033974	1,701026	12,249281	-0,469268	0,155418	-0,027977	-0,033974	1,701026	12,249281	-0,469268
15:07:40,23	0,504977	3,275994	-0,048996	-0,093013	-1,077996	-0,159936	0,153700	-0,028995	-0,034778	-0,532097	0,136926	-0,497800	-0,650793	-2,874461	-1,210237	-21,553936	9,844147	11,696418	0,153700	-0,028995	-0,034778	1,743976	12,202366	-0,497800	0,153700	-0,028995	-0,034778	1,743976	12,202366	-0,497800
15:07:40,28	0,504977	3,275994	-0,048996	-0,093013	-1,077996	-0,159936	0,155251	-0,031940	-0,037070	-0,688901	0,053891	-0,467422	-0,653123	-2,873982	-1,210255	-21,540191	9,835181	11,671443	0,155251	-0,031940	-0,037070	1,818422	12,241104	-0,467422	0,155251	-0,031940	-0,037070	1,818422	12,241104	-0,467422
15:07:40,33	0,504977	3,275994	-0,048996	-0,093013	-1,077996	-0,159936	0,156001	-0,029683	-0,037088	-0,570631	-0,001509	-0,492397	-0,651321	-2,873085	-1,210269	-21,518955	9,817418	11,642038	0,156001	-0,029683	-0,037088	1,759496	12,244598	-0,492397	0,156001	-0,029683	-0,037088	1,759496	12,244598	-0,492397
15:07:40,38	0,504977	3,275994	-0,048996	-0,093013	-1,077996	-0,159936	0,154323	-0,030795	-0,037102	-0,623683	0,058475	-0,521802	-0,652020	-2,872916	-1,210270	-21,557765	9,790917	11,665719	0,154323	-0,030795	-0,037102	1,793726	12,172859	-0,521802	0,154323	-0,030795	-0,037102	1,793726	12,172859	-0,521802
15:07:40,43	0,504977	3,275994	-0,048996	-0,093013	-1,077996	-0,159936	0,154527	-0,030105	-0,037103	-0,545467	0,068225	-0,498121	-0,654848	-2,870588	-1,207936	-21,513074	9,823488	11,659894	0,154527	-0,030105	-0,037103	1,817807	12,198627	-0,498121	0,154527	-0,030105	-0,037103	1,817807	12,198627	-0,498121
15:07:40,48	0,504977	3,275994	-0,048996	-0,093013	-1,077996	-0,159936	0,153924	-0,026492	-0,034769	-0,408143	0,077171	-0,503946	-0,650733	-2,873448	-1,211802	-21,509349	9,801811	11,661801	0,153924	-0,026492	-0,034769	1,671509	12,160224	-0,503946	0,153924	-0,026492	-0,034769	1,671509	12,160224	-0,503946
15:07:40,53	0,504977	3,275994	-0,048996	-0,093013	-1,077996	-0,159936	0,154344	-0,031486	-0,038635	-0,650925	0,041277	-0,502040	-0,654852	-2,872340	-1,212967	-21,510093	9,829965	11,677407	0,154344	-0,031486	-0,038635	1,820763	12,157285	-0,502040	0,154344	-0,031486	-0,038635	1,820763	12,157285	-0,502040
15:07:40,58	0,504977	3,275994	-0,048996	-0,093013	-1,077996	-0,159936	0,155444	-0,027365	-0,039800	-0,460630	-0,001214	-0,486433	-0,652482	-2,872396	-1,212934	-21,493401	9,809712	11,706039	0,155444	-0,027365	-0,039800	1,687540	12,201162	-0,486433	0,155444	-0,027365	-0,039800	1,687540	12,201162	-0,486433
15:07:40,63	0,504977	3,275994	-0,048996	-0,093013	-1,077996	-0,159936	0,154308	-0,029446	-0,039767	-0,559615	0,033294	-0,457801	-0,654855	-2,872013	-1,211419	-21,502597	9,794291	11,665603	0,154308	-0,029446	-0,039767	1,751863	12,146467	-0,457801	0,154308	-0,029446	-0,039767	1,751863	12,146467	-0,457801
15:07:40,68	0,504977	3,275994	-0,048996	-0,093013	-1,077996	-0,159936	0,155163	-0,027199	-0,038252	-0,424836	-0,010900	-0,498237	-0,652510	-2,869742	-1,212979	-21,503844	9,809503	11,667795	0,155163	-0,027199	-0,038252	1,710280	12,169371	-0,498237	0,155163	-0,027199	-0,038252	1,710280	12,169371	-0,498237
15:07:40,73	0,504977	3,275994	-0,048996	-0,093013	-1,077996	-0,159936	0,152023	-0,028094	-0,039813	-0,483946	0,161056	-0,496045	-0,652483	-2,872395	-1,215274	-21,487745	9,799895	11,692554	0,152023	-0,028094	-0,039813	1,721456	12,094852	-0,496045	0,152023	-0,028094	-0,039813	1,721456	12,094852	-0,496045
15:07:40,78	0,504977	3,275994	-0,048996	-0,093013	-1,077996	-0,159936	0,154307	-0,029444	-0,042107	-0,553839	0,023518	-0,471286	-0,658490	-2,870301	-1,218046	-21,540573	9,822878	11,680258	0,154307	-0,029444	-0,042107	1,757485	12,136644	-0,471286	0,154307	-0,029444	-0,042107	1,757485	12,136644	-0,471286
15:07:40,83	0,504977	3,275994	-0,048996	-0,093013	-1,077996	-0,159936	0,155497	-0,023194	-0,044879	-0,222373	0,018900	-0,483583	-0,650178	-2,872723	-1,220707	-21,501012	9,802200	11,706111	0,155497	-0,023194	-0,044879	1,598391	12,225411	-0,483583	0,155497	-0,023194	-0,044879	1,598391	12,225411	-0,483583
15:07:40,88	0,504977	3,275994	-0,048996	-0,093013	-1,077996	-0,159936	0,153439	-0,031604	-0,047540	-0,661563	0,081335	-0,457729	-0,651839	-2,871602	-1,216048	-21,449954	9,771201	11,677411	0,153439	-0,031604	-0,047540	1,819383	12,126265	-0,457729	0,153439	-0,031604	-0,047540	1,819383	12,126265	-0,457729
15:07:40,93	0,504977	3,275994	-0,048996	-0,093013	-1,077996	-0,159936	0,153298	-0,029605	-0,042881	-0,556288	0,028929	-0,486429	-0,649618	-2,874059	-1,216834	-21,518030	9,773771	11,688382	0,153298	-0,029605	-0,042881	1,767721	12,062821	-0,486429	0,153298	-0,029605	-0,042881	1,767721	12,062821	-0,486429
15:07:40,98	0,504977	3,275994	-0,048996	-0,093013	-1,077996	-0,159936	0,154316	-0,032757	-0,043668	-0,688353	0,036255	-0,475459	-0,653636	-2,871177	-1,218016	-21,465067	9,782269	11,659491	0,154316	-0,032757	-0,043668	1,883048	12,150028	-0,475459	0,154316	-0,032757	-0,043668	1,883048	12,150028	-0,475459
15:07:41,03	0,504977	3,275994	-0,048996	-0,093013	-1,077996	-0,159936	0,153829	-0,027836	-0,044849	-0,466339	0,019964	-0,504349	-0,653663	-2,874399	-1,217986	-21,485603	9,792246	11,693437	0,153829	-0,027836	-0,044849	1,718818	12,095503	-0,504349	0,153829	-0,027836	-0,044849	1,718818	12,095503	-0,504349
15:07:41,08	0,504977	3,275994	-0,048996	-0,093013	-1,077996	-0,159936	0,155077	-0,026388	-0,042895	-0,368880	0,003094	-0,456768	-0,655515	-2,871533	-1,216062	-21,517729	9,787125	11,707073	0,155077	-0,026388	-0,042895	1,702554	12,176613	-0,456768	0,155077	-0,026388	-0,042895	1,702554	12,176613	-0,456768
15:07:41,13	0,504977	3,275994	-0,048996	-0,093013	-1,077996	-0,159936	0,155077	-0,026388	-0,042895	-0,368880	0,003094	-0,456768	-0,652578	-2,871466	-1,214905	-21,511478	9,744718	11,686083	0,155077	-0,026388	-0,042895	1,702554	12,176613	-0,456768	0,155077	-0,026388	-0,042895	1,702554	12,176613	-0,456768
15:07:41,18	0,504977	3,275994	-0,048996	-0,093013	-1,077996	-0,159936	0,153550	-0,028897	-0,041738	-0,465788	0,055858	-0,477757	-0,654817	-2,871203	-1,216455	-21,470826	9,790865	11,673203	0,153550	-0,028897	-0,041738	1,802662	12,109543	-0,477757	0,153550	-0,028897	-0,041738	1,802662	12,109543	-0,477757
15:07:41,23	0,504977	3,275994	-0,048996	-0,093013	-1,077996	-0,159936	0,154442	-0,026827	-0,043288	-0,418400	-0,002644	-0,490637	-0,654292	-2,870182	-1,219198	-21,488875	9,775105	11,660259	0,154442	-0,026827	-0,043288	1,687498	12,121042	-0,490637	0,154442	-0,026827	-0,043288	1,687498	12,121042	-0,490637
15:07:41,28	0,504977	3,275994	-0,048996	-0,093013	-1,077996	-0,159936	0,153295	-0,026771	-0,046031	-0,392827	0,064724	-0,503581	-0,653631	-2,871216	-1,217215	-21,459610	9,779094	11,687911	0,153295	-0,026771	-0,046031	1,708692	12,098410	-0,503581	0,153295	-0,026771	-0,046031	1,708692	12,098410	-0,503581
15:07:41,33	0,504977	3,275994	-0,048996	-0,093013	-1,077996	-0,159936	0,153860	-0,027861	-0,044048	-0,467582	0,012018	-0,475929	-0,653095	-2,874762	-1,219535	-21,487284	9,776619	11,698785	0,153860	-0,027861	-0,044048	1,719484	12,090021	-0,475929	0,153860	-0,027861	-0,044048	1,719484	12,090021	-0,475929
15:07:41,38	0,504977	3,275994	-0,048996	-0,093013	-1,077996	-0,159936	0,156663	-0,030097	-0,046368	-0,567909	-0,110991	-0,465055	-0,649023	-2,871193	-1,218778	-21,493576	9,744960	11,688918	0,156663	-0,030097	-0,046368	1,794737	12,187021	-0,465055	0,156663	-0,030097	-0,046368	1,794737	12,187021	-0,465055
15:07:41,43	0,504977	3,275994	-0,048996	-0,093013	-1,077996	-0,159936	0,151537	-0,031840	-0,045611	-0,627945	0,145182	-0,474922	-0,651412	-2,873134	-1,219937	-21,513853	9,755639	11,704008	0,151537	-0,031840	-0,045611	1,871470	12,040800	-0,474922	0,151537	-0,031840	-0,045611	1,871470	12,040800	-0,474922
15:07:41,48	0,504977	3,275994	-0,048996	-0,093013	-1,077996	-0,159936	0,154412	-0,030741	-0,046770	-0,569915	0,018544	-0,459832	-0,654916	-2,872590	-1,217994	-21,505554	9,768270	11,707466	0,154412	-0,030741	-0,046770	1,843243	12,139907	-0,459832	0,154412	-0,030741	-0,046770	1,843243	12,139907	-0,459832
15:07:41,53	0,504977	3,275994	-0,048996	-0,093013	-1,077996	-0,159936	0,155692	-0,027435	-0,044827	-0,413084	-0,048898	-0,456374	-0,651372	-2,869129	-1,218413	-21,495486	9,768371	11,674830	0,155692	-0,027435	-0,044827	1,740541	12,172960	-0,456374	0,155692	-0,027435	-0,044827	1,740541	12,172960	-0,456374
15:07:41,58	0,504977	3,275994	-0,048996	-0,093013	-1,077996	-0,159936	0,150924	-0,028773	-0,045246	-0,487795	0,190418	-0,489010	-0,651908	-2,872375	-1,218753	-21,464847	9,738787	11,702271	0,150924	-0,028773	-0,045246	1,770883	12,037914	-0,489010	0,150924	-0,028773	-0,045246	1,770883	12,037914	-0,489010
15:07:41,63	0,504977	3,275994	-0,048996	-0,093013	-1,077996	-0,159936	0,154003	-0,029932	-0,045587	-0,537748	-0,011018	-0,461569	-0,650160	-2,869401	-1,219562	-21,462548	9,724139	11,673943	0,154003	-0,029932	-0,045587	1,811891	12,078184	-0,461569	0,154003	-0,029932	-0,045587	1,811891	12,078184	-0,461569
15:07:41,68	0,504977	3,275994	-0,048996	-0,093013	-1,077996	-0,159936	0,150553	-0,029959	-0,046395	-0,527630	0,159045	-0,489897	-0,653151	-2,871650	-1,220320	-21,489952	9,740765	11,708284	0,150553	-0,029959	-0,046395	1,824151	11,977455	-0,489897	0,150553	-0,029959	-0,046395	1,824151	11,977455	-0,489897
15:07:41,73	0,504977	3,275994	-0,048996	-0,093013	-1,077996	-0,159936	0,153996	-0,028493	-0,047153	-0,452089	0,012077	-0,455556	-0,653652	-2,869975	-1,218001	-21,459545	9,762780	11,683202	0,153996	-0,028493	-0,047153	1,784602	12,100728	-0,455556	0,153996	-0,028493	-0,047153	1,784602	12,100728	-0,455556
15:07:41,78	0,504977	3,275994	-0,048996	-0,093013	-1,077996	-0,159936	0,152796	-0,027222	-0,044834	-0,420265	0,059142	-0,480638	-0,650713	-2,869525	-1,222270	-21,446363	9,742934	11,680758	0,152796	-0,027222	-0,044834	1,716651	12,053608	-0,480638	0,152796	-0,027222	-0,044834	1,716651	12,053608	-0,480638
15:07:41,83	0,504977	3,275994	-0,048996	-0,093013	-1,077996	-0,159936	0,150936	-0,029542	-0,049103	-0,530333	0,134490	-0,483082	-0,651379	-2,871399	-1,220330	-21,483036	9,723061	11,688615	0,150936	-0,029542	-0,049103	1,788738	11,982995	-0,483082	0,150936	-0,029542	-0,049103	1,788738	11,982995	-0,483082
15:07:41,88	0,504977	3,275994	-0,048996	-0,093013	-1,077996	-0,159936	0,152892	-0,029903	-0,047164	-0,513522	0,054597	-0,475225	-0,650673	-2,871674	-1,219514	-21,433397	9,736682	11,707506	0,152892	-0,029903	-0,047164	1,833835	12,056655	-0,475225	0,152892	-0,029903	-0,047164	1,833835	12,056655	-0,475225
15:07:41,93	0,504977	3,275994	-0,048996	-0,093013	-1,077996	-0,159936	0,152778	-0,030651	-0,046347	-0,589070	0,024365	-0,456334	-0,652487	-2,871956	-1,220699	-21,457371	9,744587	11,698681	0,152778	-0,030651	-0,046347	1,817059	12,017446	-0,456334	0,152778	-0,030651	-0,046347	1,817059	12,017446	-0,456334
15:07:41,98	0,504977	3,275994	-0,048996	-0,093013	-1,077996	-0,159936	0,153929	-0,029221	-0,047532	-0,509575	-0,010753	-0,465159	-0,653615	-2,870716	-1,222273	-21,428919	9,736718	11,665168	0,153929	-0,029221	-0,047532	1,784308	12,072651	-0,465159	0,153929	-0,029221	-0,047532	1,784308	12,072651	-0,465159
15:07:42,03	0,504977	3,275994	-0,048996	-0,093013	-1,077996	-0,159936	0,153419	-0,027624	-0,049106	-0,433943	-0,012802	-0,498673	-0,651900	-2,871654	-1,219151	-21,461587	9,745206	11,693104	0,153419	-0,027624	-0,049106	1,734577	12,030560	-0,498673	0,153419	-0,027624	-0,049106	1,734577	12,030560	-0,498673
15:07:42,08	0,504977	3,275994	-0,048996	-0,093013	-1,077996	-0,159936	0,153374	-0,029578	-0,045984	-0,526566	0,022070	-0,470737	-0,651325	-2,868960	-1,216827	-21,454671	9,713280	11,691095	0,153374	-0,029578	-0,045984	1,795340	12,061904	-0,470737	0,153374	-0,029578	-0,045984	1,795340	12,061904	-0,470737
15:07:42,13	0,504977	3,275994	-0,048996	-0,093013	-1,077996	-0,159936	0,150754	-0,028729	-0,043661	-0,458226	0,136354	-0,472745	-0,651446	-2,875423	-1,220308	-21,518433	9,713620	11,717125	0,150754	-0,028729	-0,043661	1,797031	11,970524	-0,472745	0,150754	-0,028729	-0,043661	1,797031	11,970524	-0,472745
15:07:42,18	0,504977	3,275994	-0,048996	-0,093013	-1,077996	-0,159936	0,156411	-0,031856	-0,047141	-0,589239	-0,102442	-0,446715	-0,649023	-2,871221	-1,220305	-21,482463	9,731991	11,718384	0,156411	-0,031856	-0,047141	1,911481	12,175835	-0,446715	0,156411	-0,031856	-0,047141	1,911481	12,175835	-0,446715
15:07:42,23	0,504977	3,275994	-0,048996	-0,093013	-1,077996	-0,159936	0,151560	-0,031854	-0,047138	-0,622996	0,127832	-0,445456	-0,653694	-2,872706	-1,221471	-21,466421	9,733695	11,708266	0,151560	-0,031854	-0,047138	1,877516	12,025325	-0,445456	0,151560	-0,031854	-0,047138	1,877516	12,025325	-0,445456
15:07:42,28	0,504977	3,275994	-0,048996	-0,093013	-1,077996	-0,159936	0,155182	-0,028551	-0,048305	-0,460745	-0,073509	-0,455574	-0,649573	-2,869511	-1,221064	-21,457778	9,737781	11,738317	0,155182	-0,028551	-0,048305	1,780494	12,108244	-0,455574	0,155182	-0,028551	-0,048305	1,780494	12,108244	-0,455574
15:07:42,33	0,504977	3,275994	-0,048996	-0,093013	-1,077996	-0,159936	0,150355	-0,030523	-0,047897	-0,571139	0,172039	-0,425523	-0,649505	-2,869222	-1,221476	-21,416363	9,695486	11,683546	0,150355	-0,030523	-0,047897	1,824886	11,974894	-0,425523	0,150355	-0,030523	-0,047897	1,824886	11,974894	-0,425523
15:07:42,38	0,504977	3,275994	-0,048996	-0,093013	-1,077996	-0,159936	0,150070	-0,030437	-0,048310	-0,550746	0,129814	-0,480295	-0,652579	-2,871525	-1,219935	-21,489196	9,712171	11,702398	0,150070	-0,030437	-0,048310	1,838529	11,910342	-0,480295	0,150070	-0,030437	-0,048310	1,838529	11,910342	-0,480295
15:07:42,43	0,504977	3,275994	-0,048996	-0,093013	-1,077996	-0,159936	0,153602	-0,028926	-0,046768	-0,450219	0,017576	-0,461442	-0,653639	-2,870872	-1,218359	-21,440860	9,730419	11,706286	0,153602	-0,028926	-0,046768	1,820460	12,075355	-0,461442	0,153602	-0,028926	-0,046768	1,820460	12,075355	-0,461442
15:07:42,48	0,504977	3,275994	-0,048996	-0,093013	-1,077996	-0,159936	0,153566	-0,027682	-0,045193	-0,425493	-0,013265	-0,457554	-0,650108	-2,871570	-1,217566	-21,438382	9,711400	11,715366	0,153566	-0,027682	-0,045193	1,747519	12,041652	-0,457554	0,153566	-0,027682	-0,045193	1,747519	12,041652	-0,457554
15:07:42,53	0,504977	3,275994	-0,048996	-0,093013	-1,077996	-0,159936	0,152405	-0,031088	-0,044399	-0,587405	0,035419	-0,448475	-0,654832	-2,873311	-1,218742	-21,463525	9,761802	11,716879	0,152405	-0,031088	-0,044399	1,853027	11,999247	-0,448475	0,152405	-0,031088	-0,044399	1,853027	11,999247	-0,448475
15:07:42,58	0,504977	3,275994	-0,048996	-0,093013	-1,077996	-0,159936	0,156275	-0,027868	-0,045575	-0,451016	-0,118839	-0,446961	-0,654843	-2,872685	-1,220669	-21,455066	9,745527	11,736915	0,156275	-0,027868	-0,045575	1,736605	12,148774	-0,446961	0,156275	-0,027868	-0,045575	1,736605	12,148774	-0,446961
15:07:42,63	0,504977	3,275994	-0,048996	-0,093013	-1,077996	-0,159936	0,155738	-0,027545	-0,047502	-0,424365	-0,106359	-0,426925	-0,654234	-2,870495	-1,221495	-21,439154	9,726415	11,674086	0,155738	-0,027545	-0,047502	1,737915	12,119071	-0,426925	0,155738	-0,027545	-0,047502	1,737915	12,119071	-0,426925
15:07:42,68	0,504977	3,275994	-0,048996	-0,093013	-1,077996	-0,159936	0,153537	-0,026978	-0,048328	-0,386283	-0,015248	-0,489755	-0,653680	-2,870160	-1,222270	-21,449004	9,717268	11,684201	0,153537	-0,026978	-0,048328	1,731484	12,037411	-0,489755	0,153537	-0,026978	-0,048328	1,731484	12,037411	-0,489755
15:07:42,73	0,504977	3,275994	-0,048996	-0,093013	-1,077996	-0,159936	0,152970	-0,027290	-0,049103	-0,389642	0,018193	-0,479639	-0,650124	-2,868656	-1,221869	-21,436661	9,724057	11,694576	0,152970	-0,027290	-0,049103	1,752589	12,026341	-0,479639	0,152970	-0,027290	-0,049103	1,752589	12,026341	-0,479639
15:07:42,78	0,504977	3,275994	-0,048996	-0,093013	-1,077996	-0,159936	0,149889	-0,029618	-0,048703	-0,522747	0,171105	-0,469264	-0,653102	-2,870964	-1,221848	-21,458606	9,737461	11,728277	0,149889	-0,029618	-0,048703	1,802229	11,937403	-0,469264	0,149889	-0,029618	-0,048703	1,802229	11,937403	-0,469264
15:07:42,83	0,504977	3,275994	-0,048996	-0,093013	-1,077996	-0,159936	0,153377	-0,028192	-0,048681	-0,449281	0,015448	-0,435563	-0,649531	-2,871782	-1,221080	-21,439465	9,708639	11,693269	0,153377	-0,028192	-0,048681	1,763830	12,055535	-0,435563	0,153377	-0,028192	-0,048681	1,763830	12,055535	-0,435563
15:07:42,88	0,504977	3,275994	-0,048996	-0,093013	-1,077996	-0,159936	0,152300	-0,031694	-0,047913	-0,615967	0,040456	-0,470571	-0,650136	-2,869473	-1,222247	-21,434635	9,701405	11,703626	0,152300	-0,031694	-0,047913	1,872009	11,996012	-0,470571	0,152300	-0,031694	-0,047913	1,872009	11,996012	-0,470571
15:07:42,93	0,504977	3,275994	-0,048996	-0,093013	-1,077996	-0,159936	0,150603	-0,030016	-0,049080	-0,524862	0,120887	-0,460214	-0,647208	-2,868932	-1,223793	-21,438082	9,704359	11,714974	0,150603	-0,030016	-0,049080	1,831392	11,943248	-0,460214	0,150603	-0,030016	-0,049080	1,831392	11,943248	-0,460214
15:07:42,98	0,504977	3,275994	-0,048996	-0,093013	-1,077996	-0,159936	0,148670	-0,032281	-0,050626	-0,643476	0,225857	-0,448867	-0,650754	-2,870487	-1,221063	-21,450622	9,704189	11,731973	0,148670	-0,032281	-0,050626	1,890578	11,896490	-0,448867	0,148670	-0,032281	-0,050626	1,890578	11,896490	-0,448867
15:07:43,03	0,504977	3,275994	-0,048996	-0,093013	-1,077996	-0,159936	0,151790	-0,029988	-0,047896	-0,517806	0,074404	-0,431867	-0,653071	-2,869106	-1,221809	-21,427479	9,717955	11,771196	0,151790	-0,029988	-0,047896	1,836224	11,989938	-0,431867	0,151790	-0,029988	-0,047896	1,836224	11,989938	-0,431867
15:07:43,08	0,504977	3,275994	-0,048996	-0,093013	-1,077996	-0,159936	0,151753	-0,027290	-0,048643	-0,401020	0,063181	-0,392644	-0,654327	-2,872206	-1,218371	-21,474987	9,684500	11,704856	0,151753	-0,027290	-0,048643	1,741242	11,975792	-0,392644	0,151753	-0,027290	-0,048643	1,741242	11,975792	-0,392644
15:07:43,13	0,504977	3,275994	-0,048996	-0,093013	-1,077996	-0,159936	0,155066	-0,027752	-0,045204	-0,372341	-0,084679	-0,458984	-0,648933	-2,869696	-1,216791	-21,429724	9,693054	11,714699	0,155066	-0,027752	-0,045204	1,806224	12,088003	-0,458984	0,155066	-0,027752	-0,045204	1,806224	12,088003	-0,458984
15:07:43,18	0,504977	3,275994	-0,048996	-0,093013	-1,077996	-0,159936	0,151932	-0,032076	-0,048316	-0,594478	0,061038	-0,475962	-0,653076	-2,873159	-1,222997	-21,440155	9,708356	11,727533	0,151932	-0,032076	-0,048316	1,923467	11,987674	-0,475962	0,151932	-0,032076	-0,048316	1,923467	11,987674	-0,475962
15:07:43,23	0,504977	3,275994	-0,048996	-0,093013	-1,077996	-0,159936	0,151932	-0,032076	-0,048316	-0,594478	0,061038	-0,475962	-0,650820	-2,871142	-1,221103	-21,487513	9,704185	11,698351	0,151932	-0,032076	-0,048316	1,923467	11,987674	-0,475962	0,151932	-0,032076	-0,048316	1,923467	11,987674	-0,475962
15:07:43,28	0,504977	3,275994	-0,048996	-0,093013	-1,077996	-0,159936	0,152391	-0,030257	-0,047936	-0,513385	0,075129	-0,465489	-0,652507	-2,874165	-1,218341	-21,467292	9,725364	11,725473	0,152391	-0,030257	-0,047936	1,861820	12,037797	-0,465489	0,152391	-0,030257	-0,047936	1,861820	12,037797	-0,465489
15:07:43,33	0,504977	3,275994	-0,048996	-0,093013	-1,077996	-0,159936	0,155852	-0,030308	-0,045174	-0,544469	-0,111769	-0,438368	-0,652521	-2,867406	-1,222653	-21,447919	9,718337	11,704447	0,155852	-0,030308	-0,045174	1,834711	12,122593	-0,438368	0,155852	-0,030308	-0,045174	1,834711	12,122593	-0,438368
15:07:43,38	0,504977	3,275994	-0,048996	-0,093013	-1,077996	-0,159936	0,153662	-0,030483	-0,047887	-0,547574	-0,063352	-0,452535	-0,651260	-2,872356	-1,221054	-21,413602	9,687427	11,711305	0,153662	-0,030483	-0,047887	1,845364	11,999091	-0,452535	0,153662	-0,030483	-0,047887	1,845364	11,999091	-0,452535
15:07:43,43	0,504977	3,275994	-0,048996	-0,093013	-1,077996	-0,159936	0,153662	-0,030483	-0,047887	-0,547574	-0,063352	-0,452535	-0,653071	-2,871724	-1,224558	-21,433722	9,714711	11,723988	0,153662	-0,030483	-0,047887	1,845364	11,999091	-0,452535	0,153662	-0,030483	-0,047887	1,845364	11,999091	-0,452535
15:07:43,48	0,504977	3,275994	-0,048996	-0,093013	-1,077996	-0,159936	0,154020	-0,028599	-0,051391	-0,463164	-0,050940	-0,439852	-0,649605	-2,871104	-1,219906	-21,470438	9,708701	11,726879	0,154020	-0,028599	-0,051391	1,781865	12,039664	-0,439852	0,154020	-0,028599	-0,051391	1,781865	12,039664	-0,439852
15:07:43,53	0,504977	3,275994	-0,048996	-0,093013	-1,077996	-0,159936	0,151750	-0,031291	-0,046739	-0,579591	0,095889	-0,436962	-0,651362	-2,869447	-1,222248	-21,457227	9,706720	11,718357	0,151750	-0,031291	-0,046739	1,876768	12,008302	-0,436962	0,151750	-0,031291	-0,046739	1,876768	12,008302	-0,436962
15:07:43,58	0,504977	3,275994	-0,048996	-0,093013	-1,077996	-0,159936	0,151194	-0,028941	-0,049081	-0,462254	0,112399	-0,445484	-0,653065	-2,869511	-1,221459	-21,417498	9,672481	11,711223	0,151194	-0,028941	-0,049081	1,809589	11,981122	-0,445484	0,151194	-0,028941	-0,049081	1,809589	11,981122	-0,445484
15:07:43,63	0,504977	3,275994	-0,048996	-0,093013	-1,077996	-0,159936	0,152100	-0,027498	-0,048293	-0,377449	0,013736	-0,452617	-0,648913	-2,869456	-1,221072	-21,417558	9,705873	11,703093	0,152100	-0,027498	-0,048293	1,781147	11,953617	-0,452617	0,152100	-0,027498	-0,048293	1,781147	11,953617	-0,452617
15:07:43,68	0,504977	3,275994	-0,048996	-0,093013	-1,077996	-0,159936	0,149977	-0,031067	-0,047905	-0,591899	0,140903	-0,460748	-0,649444	-2,867825	-1,223413	-21,381755	9,698577	11,679840	0,149977	-0,031067	-0,047905	1,846823	11,914094	-0,460748	0,149977	-0,031067	-0,047905	1,846823	11,914094	-0,460748
15:07:43,73	0,504977	3,275994	-0,048996	-0,093013	-1,077996	-0,159936	0,148830	-0,029791	-0,050246	-0,537171	0,165902	-0,484000	-0,651891	-2,870564	-1,220280	-21,433892	9,706246	11,731182	0,148830	-0,029791	-0,050246	1,801448	11,849040	-0,484000	0,148830	-0,029791	-0,050246	1,801448	11,849040	-0,484000
15:07:43,78	0,504977	3,275994	-0,048996	-0,093013	-1,077996	-0,159936	0,152426	-0,029042	-0,047113	-0,478761	0,027902	-0,432658	-0,654318	-2,868869	-1,221075	-21,448572	9,671297	11,730530	0,152426	-0,029042	-0,047113	1,801008	11,993318	-0,432658	0,152426	-0,029042	-0,047113	1,801008	11,993318	-0,432658
15:07:43,83	0,504977	3,275994	-0,048996	-0,093013	-1,077996	-0,159936	0,152170	-0,026092	-0,047908	-0,287773	0,036414	-0,433310	-0,652474	-2,872389	-1,220275	-21,430735	9,689521	11,725395	0,152170	-0,026092	-0,047908	1,760450	11,981792	-0,433310	0,152170	-0,026092	-0,047908	1,760450	11,981792	-0,433310
15:07:43,88	0,504977	3,275994	-0,048996	-0,093013	-1,077996	-0,159936	0,154297	-0,029449	-0,047109	-0,487040	-0,080528	-0,438445	-0,650049	-2,871108	-1,219075	-21,390918	9,678935	11,748751	0,154297	-0,029449	-0,047109	1,824710	12,031824	-0,438445	0,154297	-0,029449	-0,047109	1,824710	12,031824	-0,438445
15:07:43,93	0,504977	3,275994	-0,048996	-0,093013	-1,077996	-0,159936	0,153100	-0,029369	-0,047536	-0,471570	0,008781	-0,466586	-0,652544	-2,871052	-1,221450	-21,453018	9,679711	11,735901	0,153100	-0,029369	-0,047536	1,833884	12,027144	-0,466586	0,153100	-0,029369	-0,047536	1,833884	12,027144	-0,466586
15:07:43,98	0,504977	3,275994	-0,048996	-0,093013	-1,077996	-0,159936	0,153100	-0,029369	-0,047536	-0,471570	0,008781	-0,466586	-0,651315	-2,868129	-1,221858	-21,434188	9,709882	11,713342	0,153100	-0,029369	-0,047536	1,833884	12,027144	-0,466586	0,153100	-0,029369	-0,047536	1,833884	12,027144	-0,466586
15:07:44,03	0,504977	3,275994	-0,048996	-0,093013	-1,077996	-0,159936	0,150028	-0,028322	-0,048691	-0,444350	0,154634	-0,450498	-0,648965	-2,871197	-1,221231	-21,425369	9,660634	11,744352	0,150028	-0,028322	-0,048691	1,778943	11,931865	-0,450498	0,150028	-0,028322	-0,048691	1,778943	11,931865	-0,450498
15:07:44,08	0,504977	3,275994	-0,048996	-0,093013	-1,077996	-0,159936	0,151511	-0,031892	-0,048064	-0,591723	0,045281	-0,419488	-0,651298	-2,873054	-1,222991	-21,422494	9,671219	11,721636	0,151511	-0,031892	-0,048064	1,911775	11,938890	-0,419488	0,151511	-0,031892	-0,048064	1,911775	11,938890	-0,419488
15:07:44,13	0,504977	3,275994	-0,048996	-0,093013	-1,077996	-0,159936	0,154286	-0,030800	-0,049824	-0,545540	-0,096193	-0,442205	-0,649018	-2,871853	-1,221067	-21,450853	9,647667	11,715729	0,154286	-0,030800	-0,049824	1,872229	12,015219	-0,442205	0,154286	-0,030800	-0,049824	1,872229	12,015219	-0,442205
15:07:44,18	0,504977	3,275994	-0,048996	-0,093013	-1,077996	-0,159936	0,152105	-0,032174	-0,047900	-0,582431	0,029990	-0,448111	-0,652457	-2,868864	-1,221066	-21,420492	9,711993	11,722171	0,152105	-0,032174	-0,047900	1,943227	11,970211	-0,448111	0,152105	-0,032174	-0,047900	1,943227	11,970211	-0,448111
15:07:44,23	0,504977	3,275994	-0,048996	-0,093013	-1,077996	-0,159936	0,151236	-0,027701	-0,047899	-0,420710	0,081016	-0,441669	-0,648422	-2,874736	-1,220258	-21,458491	9,661475	11,744504	0,151236	-0,027701	-0,047899	1,753796	11,953069	-0,441669	0,151236	-0,027701	-0,047899	1,753796	11,953069	-0,441669
15:07:44,28	0,504977	3,275994	-0,048996	-0,093013	-1,077996	-0,159936	0,154304	-0,034131	-0,047091	-0,692333	-0,070840	-0,419337	-0,651365	-2,872151	-1,226499	-21,446987	9,680826	11,729297	0,154304	-0,034131	-0,047091	1,986947	12,042004	-0,419337	0,154304	-0,034131	-0,047091	1,986947	12,042004	-0,419337
15:07:44,33	0,504977	3,275994	-0,048996	-0,093013	-1,077996	-0,159936	0,150214	-0,030463	-0,047105	-0,529391	0,123033	-0,423410	-0,651946	-2,875953	-1,223373	-21,458496	9,680540	11,736530	0,150214	-0,030463	-0,047105	1,861943	11,914868	-0,423410	0,150214	-0,030463	-0,047105	1,861943	11,914868	-0,423410
15:07:44,38	0,504977	3,275994	-0,048996	-0,093013	-1,077996	-0,159936	0,150214	-0,030463	-0,047105	-0,529391	0,123033	-0,423410	-0,647858	-2,872376	-1,222589	-21,453502	9,648924	11,755607	0,150214	-0,030463	-0,047105	1,861943	11,914868	-0,423410	0,150214	-0,030463	-0,047105	1,861943	11,914868	-0,423410
15:07:44,43	0,504977	3,275994	-0,048996	-0,093013	-1,077996	-0,159936	0,151978	-0,033440	-0,049422	-0,648025	0,039506	-0,408233	-0,650738	-2,869992	-1,218363	-21,448097	9,697704	11,705947	0,151978	-0,033440	-0,049422	1,977010	11,969774	-0,408233	0,151978	-0,033440	-0,049422	1,977010	11,969774	-0,408233
15:07:44,48	0,504977	3,275994	-0,048996	-0,093013	-1,077996	-0,159936	0,151354	-0,029754	-0,045196	-0,501289	0,091670	-0,457894	-0,651394	-2,873467	-1,224158	-21,469994	9,690733	11,747607	0,151354	-0,029754	-0,045196	1,834379	11,972944	-0,457894	0,151354	-0,029754	-0,045196	1,834379	11,972944	-0,457894
15:07:44,53	0,504977	3,275994	-0,048996	-0,093013	-1,077996	-0,159936	0,154691	-0,030923	-0,050991	-0,545102	-0,066411	-0,416234	-0,650174	-2,870271	-1,220278	-21,449552	9,688597	11,740808	0,154691	-0,030923	-0,050991	1,882348	12,076870	-0,416234	0,154691	-0,030923	-0,050991	1,882348	12,076870	-0,416234
15:07:44,58	0,504977	3,275994	-0,048996	-0,093013	-1,077996	-0,159936	0,151314	-0,030381	-0,047112	-0,525314	0,090469	-0,423033	-0,648902	-2,873236	-1,218694	-21,406138	9,657548	11,733338	0,151314	-0,030381	-0,047112	1,859626	11,968585	-0,423033	0,151314	-0,030381	-0,047112	1,859626	11,968585	-0,423033
15:07:44,63	0,504977	3,275994	-0,048996	-0,093013	-1,077996	-0,159936	0,153245	-0,032966	-0,045528	-0,654555	-0,063094	-0,430502	-0,650747	-2,870780	-1,220292	-21,440330	9,671764	11,715781	0,153245	-0,032966	-0,045528	1,933313	11,966648	-0,430502	0,153245	-0,032966	-0,045528	1,933313	11,966648	-0,430502
15:07:44,68	0,504977	3,275994	-0,048996	-0,093013	-1,077996	-0,159936	0,152040	-0,030140	-0,047125	-0,502783	0,036268	-0,448059	-0,650714	-2,873459	-1,222244	-21,429827	9,665317	11,682347	0,152040	-0,030140	-0,047125	1,863190	11,971443	-0,448059	0,152040	-0,030140	-0,047125	1,863190	11,971443	-0,448059
15:07:44,73	0,504977	3,275994	-0,048996	-0,093013	-1,077996	-0,159936	0,154344	-0,031508	-0,049077	-0,573611	-0,095821	-0,481493	-0,651279	-2,874466	-1,220262	-21,423155	9,674621	11,724730	0,154344	-0,031508	-0,049077	1,899787	12,020161	-0,481493	0,154344	-0,031508	-0,049077	1,899787	12,020161	-0,481493
15:07:44,78	0,504977	3,275994	-0,048996	-0,093013	-1,077996	-0,159936	0,155499	-0,031523	-0,047095	-0,585758	-0,157015	-0,439111	-0,652988	-2,869415	-1,219506	-21,394437	9,698463	11,710657	0,155499	-0,031523	-0,047095	1,888776	12,049645	-0,439111	0,155499	-0,031523	-0,047095	1,888776	12,049645	-0,439111
15:07:44,83	0,504977	3,275994	-0,048996	-0,093013	-1,077996	-0,159936	0,151979	-0,027516	-0,046339	-0,412433	0,013068	-0,453183	-0,649526	-2,870655	-1,220671	-21,422884	9,682672	11,716412	0,151979	-0,027516	-0,046339	1,747601	11,943420	-0,453183	0,151979	-0,027516	-0,046339	1,747601	11,943420	-0,453183
15:07:44,88	0,504977	3,275994	-0,048996	-0,093013	-1,077996	-0,159936	0,151321	-0,031135	-0,047504	-0,572695	0,064010	-0,447428	-0,651880	-2,870164	-1,220694	-21,420425	9,673710	11,691554	0,151321	-0,031135	-0,047504	1,871389	11,942731	-0,447428	0,151321	-0,031135	-0,047504	1,871389	11,942731	-0,447428
15:07:44,93	0,504977	3,275994	-0,048996	-0,093013	-1,077996	-0,159936	0,152074	-0,028851	-0,047527	-0,447400	0,018261	-0,472287	-0,653147	-2,870655	-1,224564	-21,451315	9,675754	11,732761	0,152074	-0,028851	-0,047527	1,817397	11,956066	-0,472287	0,152074	-0,028851	-0,047527	1,817397	11,956066	-0,472287
15:07:44,98	0,504977	3,275994	-0,048996	-0,093013	-1,077996	-0,159936	0,153132	-0,027999	-0,051397	-0,389441	-0,008997	-0,431079	-0,650101	-2,870211	-1,223804	-21,415264	9,688392	11,684474	0,153132	-0,027999	-0,051397	1,808504	12,011884	-0,431079	0,153132	-0,027999	-0,051397	1,808504	12,011884	-0,431079
15:07:45,03	0,504977	3,275994	-0,048996	-0,093013	-1,077996	-0,159936	0,151225	-0,030415	-0,050637	-0,544005	0,065284	-0,479367	-0,650151	-2,871131	-1,220683	-21,436236	9,665870	11,706150	0,151225	-0,030415	-0,050637	1,843539	11,936437	-0,479367	0,151225	-0,030415	-0,050637	1,843539	11,936437	-0,479367
15:07:45,08	0,504977	3,275994	-0,048996	-0,093013	-1,077996	-0,159936	0,152046	-0,030832	-0,047517	-0,535700	0,029484	-0,457691	-0,651897	-2,871607	-1,219899	-21,426946	9,660873	11,709890	0,152046	-0,030832	-0,047517	1,884580	11,965100	-0,457691	0,152046	-0,030832	-0,047517	1,884580	11,965100	-0,457691
