# Supplementary material for: Characterization of interfragmentary motion associated with common osteosynthesis devices for rat fracture healing studies
Source: PLoS One. 2017 Apr 28;12(4):e0176735. doi: 10.1371/journal.pone.0176735 (PMC5409164; doi:10.1371/journal.pone.0176735)
Supplement: S1 Dataset — (ZIP) [file pone.0176735.s001.zip › S1_Dataset/RatNail/Specimen05/Nail_05X.txt]

%Tester: Sukopp Matthias
%Projekt: 
%Zeit: 09.03.2015 14:37:14
%Dateipfad: D:\Messungen\Fixator\Measurements\Fixator_20150309.txt
%Kommentar: Nail_01-X
%VI Version: D:\LVProjekte\Fixator\HauptVI\Fixator_v0.12.vi
%Virtueller Drehpunkt: 	0,0000	0,0000	0,0000
%Sensor zu Hexapod (Mitte): 	0,000000	0,000000	-26,500000
%Sensor zu Hexapod Trans (Mitte): 	-0,500000	-0,866025	0,000000	-0,866025	0,500000	0,000000	0,000000	0,000000	1,000000
%Hexapod zu Labor (Mitte): 	0,442961	3,266001	-0,047993
%Hexapod zu Labor Trans (Mitte): 	0,999882	0,002817	-0,015127	-0,002792	0,999995	0,001666	0,015131	-0,001623	0,999884
%Labor zu CR (Mitte): 	0,000000	0,000000	78,500000
%Labor zu CR Trans (Mitte): 	1,000000	0,000000	0,000000	0,000000	1,000000	0,000000	0,000000	0,000000	1,000000
%Zentrum Sensormasse: 	0,000000	0,000000	2,000000
%Sensormasse: 	200,000000E-3
--------------------------------------------------
Time	X	Y	Z	U	V	W	Exp_ Fx	Exp_ Fy	Exp_ Fz	Exp_ Mx	Exp_ My	Exp_ Mz	Sen_ Fx	Sen_ Fy	Sen_ Fz	Sen_ Mx	Sen_ My	Sen_ Mz	Hex_ Fx	Hex_ Fy	Hex_ Fz	Hex_ Mx	Hex_ My	Hex_ Mz	Lab_ Fx	Lab_ Fy	Lab_ Fz	Lab_ Mx	Lab_ My	Lab_ Mz	Laser
14:37:14,20	0,442961	3,266001	-0,047993	-0,093026	-0,866994	-0,160000	0,783490	-0,063342	-0,862479	2,743464	-2,919831	0,527620	-0,937718	-3,434232	-2,035646	-49,802929	20,304868	12,691460	0,783490	-0,063342	-0,862479	7,715816	58,584125	0,527620	0,783490	-0,063342	-0,862479	7,715816	58,584125	0,527620
14:37:14,25	0,442961	3,266001	-0,047993	-0,093026	-0,866994	-0,160000	0,783490	-0,063342	-0,862479	2,743464	-2,919831	0,527620	-0,938388	-3,440901	-2,036413	-49,867642	20,340350	12,707159	0,783490	-0,063342	-0,862479	7,715816	58,584125	0,527620	0,783490	-0,063342	-0,862479	7,715816	58,584125	0,527620
14:37:14,30	0,442961	3,266001	-0,047993	-0,093026	-0,866994	-0,160000	0,789600	-0,066096	-0,863246	2,601899	-3,163782	0,543318	-0,937796	-3,438413	-2,032793	-49,857601	20,328806	12,746138	0,789600	-0,066096	-0,863246	7,790418	58,819832	0,543318	0,789600	-0,066096	-0,863246	7,790418	58,819832	0,543318
14:37:14,35	0,442961	3,266001	-0,047993	-0,093026	-0,866994	-0,160000	0,787149	-0,065365	-0,859627	2,644879	-3,050803	0,582298	-0,936621	-3,439294	-2,036397	-49,854664	20,322631	12,726372	0,787149	-0,065365	-0,859627	7,776027	58,740416	0,582298	0,787149	-0,065365	-0,859627	7,776027	58,740416	0,582298
14:37:14,40	0,442961	3,266001	-0,047993	-0,093026	-0,866994	-0,160000	0,787324	-0,066823	-0,863230	2,572938	-3,065545	0,562532	-0,936809	-3,436927	-2,032003	-49,848239	20,306729	12,721019	0,787324	-0,066823	-0,863230	7,818546	58,739427	0,562532	0,787324	-0,066823	-0,863230	7,818546	58,739427	0,562532
14:37:14,45	0,442961	3,266001	-0,047993	-0,093026	-0,866994	-0,160000	0,785369	-0,065476	-0,858837	2,653526	-2,977370	0,557179	-0,936543	-3,438636	-2,035227	-49,823284	20,332325	12,716069	0,785369	-0,065476	-0,858837	7,793417	58,674090	0,557179	0,785369	-0,065476	-0,858837	7,793417	58,674090	0,557179
14:37:14,50	0,442961	3,266001	-0,047993	-0,093026	-0,866994	-0,160000	0,786716	-0,066562	-0,862060	2,562426	-3,056228	0,552229	-0,936058	-3,437385	-2,033288	-49,851235	20,277814	12,733081	0,786716	-0,066562	-0,862060	7,787544	58,700971	0,552229	0,786716	-0,066562	-0,862060	7,787544	58,700971	0,552229
14:37:14,55	0,442961	3,266001	-0,047993	-0,093026	-0,866994	-0,160000	0,785390	-0,066356	-0,860121	2,634318	-2,990322	0,569240	-0,937716	-3,435614	-2,034484	-49,809133	20,304963	12,680925	0,785390	-0,066356	-0,860121	7,843270	58,662782	0,569240	0,785390	-0,066356	-0,860121	7,843270	58,662782	0,569240
14:37:14,60	0,442961	3,266001	-0,047993	-0,093026	-0,866994	-0,160000	0,784685	-0,064035	-0,861318	2,710475	-2,976557	0,517085	-0,937017	-3,439755	-2,034747	-49,835271	20,309243	12,710068	0,784685	-0,064035	-0,861318	7,737187	58,621217	0,517085	0,784685	-0,064035	-0,861318	7,737187	58,621217	0,517085
14:37:14,65	0,442961	3,266001	-0,047993	-0,093026	-0,866994	-0,160000	0,787922	-0,066710	-0,861580	2,580713	-3,120116	0,546227	-0,934797	-3,439985	-2,032114	-49,829085	20,292126	12,713048	0,787922	-0,066710	-0,861580	7,817450	58,731779	0,546227	0,787922	-0,066710	-0,861580	7,817450	58,731779	0,546227
14:37:14,70	0,442961	3,266001	-0,047993	-0,093026	-0,866994	-0,160000	0,787011	-0,068748	-0,858947	2,486454	-3,086646	0,549208	-0,937193	-3,438843	-2,031343	-49,840711	20,279966	12,721755	0,787011	-0,068748	-0,858947	7,883194	58,693714	0,549208	0,787011	-0,068748	-0,858947	7,883194	58,693714	0,549208
14:37:14,75	0,442961	3,266001	-0,047993	-0,093026	-0,866994	-0,160000	0,787220	-0,066103	-0,858177	2,640375	-3,093550	0,557915	-0,931067	-3,435517	-2,031831	-49,801802	20,306964	12,703477	0,787220	-0,066103	-0,858177	7,829426	58,703254	0,557915	0,787220	-0,066103	-0,858177	7,829426	58,703254	0,557915
14:37:14,80	0,442961	3,266001	-0,047993	-0,093026	-0,866994	-0,160000	0,781277	-0,069744	-0,858665	2,408162	-2,804679	0,539637	-0,934825	-3,436508	-2,035616	-49,824788	20,291853	12,725328	0,781277	-0,069744	-0,858665	7,883101	58,525551	0,539637	0,781277	-0,069744	-0,858665	7,883101	58,525551	0,539637
14:37:14,85	0,442961	3,266001	-0,047993	-0,093026	-0,866994	-0,160000	0,784014	-0,066985	-0,862449	2,576209	-2,934676	0,561488	-0,936277	-3,437558	-2,034925	-49,832406	20,320657	12,698853	0,784014	-0,066985	-0,862449	7,834566	58,610445	0,561488	0,784014	-0,066985	-0,862449	7,834566	58,610445	0,561488
14:37:14,90	0,442961	3,266001	-0,047993	-0,093026	-0,866994	-0,160000	0,785649	-0,066253	-0,861758	2,593153	-2,998691	0,535013	-0,936003	-3,439189	-2,033287	-49,842589	20,307078	12,719135	0,785649	-0,066253	-0,861758	7,794024	58,674768	0,535013	0,785649	-0,066253	-0,861758	7,794024	58,674768	0,535013
14:37:14,95	0,442961	3,266001	-0,047993	-0,093026	-0,866994	-0,160000	0,786925	-0,067305	-0,860120	2,555295	-3,063009	0,555294	-0,934913	-3,437998	-2,031756	-49,876651	20,285558	12,713384	0,786925	-0,067305	-0,860120	7,838757	58,710609	0,555294	0,786925	-0,067305	-0,860120	7,838757	58,710609	0,555294
14:37:15,00	0,442961	3,266001	-0,047993	-0,093026	-0,866994	-0,160000	0,785348	-0,067654	-0,858589	2,572845	-2,962273	0,549543	-0,934847	-3,437851	-2,032933	-49,853393	20,304921	12,685443	0,785348	-0,067654	-0,858589	7,883657	58,687560	0,549543	0,785348	-0,067654	-0,858589	7,883657	58,687560	0,549543
14:37:15,05	0,442961	3,266001	-0,047993	-0,093026	-0,866994	-0,160000	0,785765	-0,064592	-0,861585	2,688538	-3,005632	0,558757	-0,937773	-3,436828	-2,034752	-49,836126	20,312401	12,722597	0,785765	-0,064592	-0,861585	7,759016	58,676937	0,558757	0,785765	-0,064592	-0,861585	7,759016	58,676937	0,558757
14:37:15,10	0,442961	3,266001	-0,047993	-0,093026	-0,866994	-0,160000	0,785765	-0,064592	-0,861585	2,688538	-3,005632	0,558757	-0,934247	-3,437663	-2,033659	-49,829925	20,276380	12,738158	0,785765	-0,064592	-0,861585	7,759016	58,676937	0,558757	0,785765	-0,064592	-0,861585	7,759016	58,676937	0,558757
14:37:15,15	0,442961	3,266001	-0,047993	-0,093026	-0,866994	-0,160000	0,784726	-0,068063	-0,860493	2,536128	-2,974965	0,574318	-0,932375	-3,437801	-2,031350	-49,838010	20,284255	12,708321	0,784726	-0,068063	-0,860493	7,879099	58,626013	0,574318	0,784726	-0,068063	-0,860493	7,879099	58,626013	0,574318
14:37:15,20	0,442961	3,266001	-0,047993	-0,093026	-0,866994	-0,160000	0,783909	-0,069754	-0,858183	2,445455	-2,921557	0,544481	-0,935987	-3,438092	-2,032911	-49,826005	20,281040	12,698686	0,783909	-0,069754	-0,858183	7,921114	58,615310	0,544481	0,783909	-0,069754	-0,858183	7,921114	58,615310	0,544481
14:37:15,25	0,442961	3,266001	-0,047993	-0,093026	-0,866994	-0,160000	0,785967	-0,066771	-0,859744	2,597321	-3,040570	0,534846	-0,934092	-3,436679	-2,030880	-49,835097	20,279726	12,695616	0,785967	-0,066771	-0,859744	7,838862	58,657839	0,534846	0,785967	-0,066771	-0,859744	7,838862	58,657839	0,534846
14:37:15,30	0,442961	3,266001	-0,047993	-0,093026	-0,866994	-0,160000	0,783796	-0,067706	-0,857713	2,554385	-2,920455	0,531776	-0,938263	-3,435247	-2,033283	-49,790568	20,317400	12,719123	0,783796	-0,067706	-0,857713	7,869324	58,607521	0,531776	0,783796	-0,067706	-0,857713	7,869324	58,607521	0,531776
14:37:15,35	0,442961	3,266001	-0,047993	-0,093026	-0,866994	-0,160000	0,784641	-0,063377	-0,860117	2,724603	-2,984112	0,555283	-0,934046	-3,433328	-2,032816	-49,798651	20,275427	12,702844	0,784641	-0,063377	-0,860117	7,699714	58,610183	0,555283	0,784641	-0,063377	-0,860117	7,699714	58,610183	0,555283
14:37:15,40	0,442961	3,266001	-0,047993	-0,093026	-0,866994	-0,160000	0,780870	-0,066070	-0,859649	2,624965	-2,802031	0,539003	-0,937178	-3,433313	-2,033728	-49,826914	20,298968	12,676045	0,780870	-0,066070	-0,859649	7,811466	58,496277	0,539003	0,780870	-0,066070	-0,859649	7,811466	58,496277	0,539003
14:37:15,45	0,442961	3,266001	-0,047993	-0,093026	-0,866994	-0,160000	0,782424	-0,063350	-0,860561	2,760150	-2,846564	0,512205	-0,934165	-3,436955	-2,029810	-49,815170	20,308780	12,683525	0,782424	-0,063350	-0,860561	7,733130	58,573691	0,512205	0,782424	-0,063350	-0,860561	7,733130	58,573691	0,512205
14:37:15,50	0,442961	3,266001	-0,047993	-0,093026	-0,866994	-0,160000	0,784071	-0,067780	-0,856643	2,515409	-2,937514	0,519685	-0,931168	-3,441393	-2,032763	-49,849946	20,287099	12,751465	0,784071	-0,067780	-0,856643	7,836162	58,612093	0,519685	0,784071	-0,067780	-0,856643	7,836162	58,612093	0,519685
14:37:15,55	0,442961	3,266001	-0,047993	-0,093026	-0,866994	-0,160000	0,786416	-0,072595	-0,859597	2,301222	-3,040147	0,587625	-0,935392	-3,436600	-2,031342	-49,813412	20,262165	12,716702	0,786416	-0,072595	-0,859597	7,999909	58,693497	0,587625	0,786416	-0,072595	-0,859597	7,999909	58,693497	0,587625
14:37:15,60	0,442961	3,266001	-0,047993	-0,093026	-0,866994	-0,160000	0,784377	-0,066540	-0,858175	2,619379	-2,978221	0,552862	-0,934803	-3,439302	-2,031726	-49,831653	20,295350	12,717887	0,784377	-0,066540	-0,858175	7,842793	58,595355	0,552862	0,784377	-0,066540	-0,858175	7,842793	58,595355	0,552862
14:37:15,65	0,442961	3,266001	-0,047993	-0,093026	-0,866994	-0,160000	0,786423	-0,068401	-0,858559	2,503002	-3,052223	0,554047	-0,933657	-3,435953	-2,037539	-49,810940	20,260567	12,745018	0,786423	-0,068401	-0,858559	7,872485	58,681963	0,554047	0,786423	-0,068401	-0,858559	7,872485	58,681963	0,554047
14:37:15,70	0,442961	3,266001	-0,047993	-0,093026	-0,866994	-0,160000	0,782949	-0,067719	-0,864372	2,558212	-2,906942	0,581178	-0,938436	-3,439067	-2,031839	-49,817745	20,315857	12,696074	0,782949	-0,067719	-0,864372	7,874187	58,554591	0,581178	0,782949	-0,067719	-0,864372	7,874187	58,554591	0,581178
14:37:15,75	0,442961	3,266001	-0,047993	-0,093026	-0,866994	-0,160000	0,788035	-0,065137	-0,858672	2,648000	-3,137871	0,532234	-0,933619	-3,434730	-2,032130	-49,810724	20,276801	12,708517	0,788035	-0,065137	-0,858672	7,761284	58,722907	0,532234	0,788035	-0,065137	-0,858672	7,761284	58,722907	0,532234
14:37:15,80	0,442961	3,266001	-0,047993	-0,093026	-0,866994	-0,160000	0,781872	-0,067141	-0,858963	2,574149	-2,842963	0,544676	-0,937122	-3,438351	-2,030195	-49,809870	20,270161	12,681750	0,781872	-0,067141	-0,858963	7,844679	58,533958	0,544676	0,781872	-0,067141	-0,858963	7,844679	58,533958	0,544676
14:37:15,85	0,442961	3,266001	-0,047993	-0,093026	-0,866994	-0,160000	0,786759	-0,065918	-0,857029	2,643049	-3,101143	0,517910	-0,936743	-3,438249	-2,034232	-49,802264	20,271615	12,736744	0,786759	-0,065918	-0,857029	7,817603	58,659402	0,517910	0,786759	-0,065918	-0,857029	7,817603	58,659402	0,517910
14:37:15,90	0,442961	3,266001	-0,047993	-0,093026	-0,866994	-0,160000	0,786481	-0,066195	-0,861065	2,623585	-3,092580	0,572904	-0,933000	-3,436463	-2,031344	-49,801549	20,271021	12,702764	0,786481	-0,066195	-0,861065	7,819880	58,646193	0,572904	0,786481	-0,066195	-0,861065	7,819880	58,646193	0,572904
14:37:15,95	0,442961	3,266001	-0,047993	-0,093026	-0,866994	-0,160000	0,786012	-0,066532	-0,855286	2,588523	-3,046073	0,511915	-0,936216	-3,438012	-2,028452	-49,812664	20,297839	12,675755	0,786012	-0,066532	-0,855286	7,811314	58,655882	0,511915	0,786012	-0,066532	-0,855286	7,811314	58,655882	0,511915
14:37:16,00	0,442961	3,266001	-0,047993	-0,093026	-0,866994	-0,160000	0,786012	-0,066532	-0,855286	2,588523	-3,046073	0,511915	-0,936242	-3,440465	-2,031331	-49,816968	20,285800	12,713135	0,786012	-0,066532	-0,855286	7,811314	58,655882	0,511915	0,786012	-0,066532	-0,855286	7,811314	58,655882	0,511915
14:37:16,05	0,442961	3,266001	-0,047993	-0,093026	-0,866994	-0,160000	0,788150	-0,067736	-0,858164	2,538494	-3,159510	0,549295	-0,934839	-3,435567	-2,032927	-49,825686	20,256139	12,688778	0,788150	-0,067736	-0,858164	7,855797	58,710231	0,549295	0,788150	-0,067736	-0,858164	7,855797	58,710231	0,549295
14:37:16,10	0,442961	3,266001	-0,047993	-0,093026	-0,866994	-0,160000	0,783206	-0,066503	-0,859761	2,632669	-2,909720	0,524938	-0,936761	-3,437080	-2,031687	-49,825138	20,293182	12,695915	0,783206	-0,066503	-0,859761	7,853163	58,571943	0,524938	0,783206	-0,066503	-0,859761	7,853163	58,571943	0,524938
14:37:16,15	0,442961	3,266001	-0,047993	-0,093026	-0,866994	-0,160000	0,785478	-0,065595	-0,858520	2,647560	-3,009810	0,532075	-0,936637	-3,437411	-2,030158	-49,839720	20,248140	12,754228	0,785478	-0,065595	-0,858520	7,796732	58,650195	0,532075	0,785478	-0,065595	-0,858520	7,796732	58,650195	0,532075
14:37:16,20	0,442961	3,266001	-0,047993	-0,093026	-0,866994	-0,160000	0,785702	-0,065867	-0,856991	2,679667	-3,031371	0,590388	-0,934787	-3,436262	-2,033294	-49,800545	20,252930	12,698236	0,785702	-0,065867	-0,856991	7,850263	58,646249	0,590388	0,785702	-0,065867	-0,856991	7,850263	58,646249	0,590388
14:37:16,25	0,442961	3,266001	-0,047993	-0,093026	-0,866994	-0,160000	0,783782	-0,066895	-0,860127	2,602489	-2,963074	0,534396	-0,936784	-3,434184	-2,032656	-49,826271	20,301136	12,717385	0,783782	-0,066895	-0,860127	7,853762	58,563842	0,534396	0,783782	-0,066895	-0,860127	7,853762	58,563842	0,534396
14:37:16,30	0,442961	3,266001	-0,047993	-0,093026	-0,866994	-0,160000	0,782981	-0,064127	-0,859489	2,717542	-2,875022	0,553545	-0,933602	-3,439249	-2,031743	-49,825720	20,299743	12,689122	0,782981	-0,064127	-0,859489	7,751524	58,588990	0,553545	0,782981	-0,064127	-0,859489	7,751524	58,588990	0,553545
14:37:16,35	0,442961	3,266001	-0,047993	-0,093026	-0,866994	-0,160000	0,785776	-0,069415	-0,858577	2,443506	-3,021546	0,525282	-0,936525	-3,435408	-2,030541	-49,785247	20,254456	12,739885	0,785776	-0,069415	-0,858577	7,892583	58,661889	0,525282	0,785776	-0,069415	-0,858577	7,892583	58,661889	0,525282
14:37:16,40	0,442961	3,266001	-0,047993	-0,093026	-0,866994	-0,160000	0,783912	-0,064963	-0,857374	2,693978	-2,982288	0,576045	-0,935217	-3,438525	-2,032637	-49,789215	20,278503	12,691669	0,783912	-0,064963	-0,857374	7,793595	58,554786	0,576045	0,783912	-0,064963	-0,857374	7,793595	58,554786	0,576045
14:37:16,45	0,442961	3,266001	-0,047993	-0,093026	-0,866994	-0,160000	0,785957	-0,067654	-0,859470	2,535216	-3,073185	0,527829	-0,931876	-3,438821	-2,033751	-49,816649	20,245581	12,726427	0,785957	-0,067654	-0,859470	7,846060	58,624448	0,527829	0,785957	-0,067654	-0,859470	7,846060	58,624448	0,527829
14:37:16,50	0,442961	3,266001	-0,047993	-0,093026	-0,866994	-0,160000	0,784543	-0,070695	-0,860584	2,419304	-2,992341	0,562587	-0,937196	-3,436903	-2,030209	-49,843040	20,279840	12,692301	0,784543	-0,070695	-0,860584	7,968879	58,594265	0,562587	0,784543	-0,070695	-0,860584	7,968879	58,594265	0,562587
14:37:16,55	0,442961	3,266001	-0,047993	-0,093026	-0,866994	-0,160000	0,785542	-0,065129	-0,857042	2,692267	-3,004306	0,528461	-0,932329	-3,442021	-2,031629	-49,809833	20,241261	12,726393	0,785542	-0,065129	-0,857042	7,804904	58,660724	0,528461	0,785542	-0,065129	-0,857042	7,804904	58,660724	0,528461
14:37:16,60	0,442961	3,266001	-0,047993	-0,093026	-0,866994	-0,160000	0,787541	-0,071903	-0,858462	2,356808	-3,156311	0,562553	-0,933560	-3,436925	-2,029792	-49,792154	20,267223	12,691745	0,787541	-0,071903	-0,858462	8,001231	58,665654	0,562553	0,787541	-0,071903	-0,858462	8,001231	58,665654	0,562553
14:37:16,65	0,442961	3,266001	-0,047993	-0,093026	-0,866994	-0,160000	0,783743	-0,068289	-0,856625	2,513440	-2,961140	0,527905	-0,933301	-3,438564	-2,033750	-49,808601	20,288655	12,727515	0,783743	-0,068289	-0,856625	7,874123	58,562676	0,527905	0,783743	-0,068289	-0,856625	7,874123	58,562676	0,527905
14:37:16,70	0,442961	3,266001	-0,047993	-0,093026	-0,866994	-0,160000	0,785033	-0,069333	-0,860583	2,448812	-3,003264	0,563675	-0,934722	-3,436918	-2,029392	-49,786486	20,275781	12,706053	0,785033	-0,069333	-0,860583	7,891453	58,621822	0,563675	0,785033	-0,069333	-0,860583	7,891453	58,621822	0,563675
14:37:16,75	0,442961	3,266001	-0,047993	-0,093026	-0,866994	-0,160000	0,784317	-0,067279	-0,856225	2,555702	-2,991646	0,542213	-0,933636	-3,438953	-2,030529	-49,818542	20,251208	12,749780	0,784317	-0,067279	-0,856225	7,837119	58,577271	0,542213	0,784317	-0,067279	-0,856225	7,837119	58,577271	0,542213
14:37:16,80	0,442961	3,266001	-0,047993	-0,093026	-0,866994	-0,160000	0,785537	-0,069238	-0,857362	2,491171	-3,039568	0,585940	-0,935427	-3,433945	-2,033762	-49,766284	20,310425	12,715991	0,785537	-0,069238	-0,857362	7,926328	58,625054	0,585940	0,785537	-0,069238	-0,857362	7,926328	58,625054	0,585940
14:37:16,85	0,442961	3,266001	-0,047993	-0,093026	-0,866994	-0,160000	0,782095	-0,065183	-0,860595	2,624620	-2,876252	0,552150	-0,934815	-3,438077	-2,030558	-49,831644	20,285597	12,726734	0,782095	-0,065183	-0,860595	7,741456	58,518204	0,552150	0,782095	-0,065183	-0,860595	7,741456	58,518204	0,552150
14:37:16,90	0,442961	3,266001	-0,047993	-0,093026	-0,866994	-0,160000	0,785368	-0,067779	-0,857391	2,543816	-3,002260	0,562894	-0,933282	-3,440294	-2,030368	-49,806598	20,264458	12,690089	0,785368	-0,067779	-0,857391	7,864429	58,649128	0,562894	0,785368	-0,067779	-0,857391	7,864429	58,649128	0,562894
14:37:16,95	0,442961	3,266001	-0,047993	-0,093026	-0,866994	-0,160000	0,786522	-0,070215	-0,857201	2,422897	-3,094510	0,526249	-0,935365	-3,438522	-2,033284	-49,805252	20,265438	12,703089	0,786522	-0,070215	-0,857201	7,934782	58,647439	0,526249	0,786522	-0,070215	-0,857201	7,934782	58,647439	0,526249
14:37:17,00	0,442961	3,266001	-0,047993	-0,093026	-0,866994	-0,160000	0,786029	-0,067524	-0,860117	2,561291	-3,069543	0,539249	-0,935287	-3,437505	-2,030696	-49,817544	20,270434	12,710848	0,786029	-0,067524	-0,860117	7,861957	58,633696	0,539249	0,786029	-0,067524	-0,860117	7,861957	58,633696	0,539249
14:37:17,05	0,442961	3,266001	-0,047993	-0,093026	-0,866994	-0,160000	0,785109	-0,067084	-0,857530	2,586011	-3,008571	0,547008	-0,935402	-3,437734	-2,029378	-49,761825	20,274253	12,705504	0,785109	-0,067084	-0,857530	7,852106	58,622465	0,547008	0,785109	-0,067084	-0,857530	7,852106	58,622465	0,547008
14:37:17,10	0,442961	3,266001	-0,047993	-0,093026	-0,866994	-0,160000	0,785364	-0,067098	-0,856211	2,554093	-3,068201	0,541664	-0,932291	-3,436847	-2,030700	-49,795711	20,273362	12,691147	0,785364	-0,067098	-0,856211	7,821322	58,582891	0,541664	0,785364	-0,067098	-0,856211	7,821322	58,582891	0,541664
14:37:17,15	0,442961	3,266001	-0,047993	-0,093026	-0,866994	-0,160000	0,783041	-0,069349	-0,857533	2,454754	-2,918492	0,527307	-0,933574	-3,435519	-2,030557	-49,791551	20,270406	12,716738	0,783041	-0,069349	-0,857533	7,898688	58,550225	0,527307	0,783041	-0,069349	-0,857533	7,898688	58,550225	0,527307
14:37:17,20	0,442961	3,266001	-0,047993	-0,093026	-0,866994	-0,160000	0,782532	-0,067574	-0,857390	2,547571	-2,897107	0,552898	-0,935510	-3,438084	-2,030818	-49,784505	20,213492	12,740935	0,782532	-0,067574	-0,857390	7,852112	58,531658	0,552898	0,782532	-0,067574	-0,857390	7,852112	58,531658	0,552898
14:37:17,25	0,442961	3,266001	-0,047993	-0,093026	-0,866994	-0,160000	0,785721	-0,067180	-0,857651	2,613789	-3,097506	0,577095	-0,935399	-3,440180	-2,029397	-49,823795	20,239702	12,704683	0,785721	-0,067180	-0,857651	7,887455	58,581614	0,577095	0,785721	-0,067180	-0,857651	7,887455	58,581614	0,577095
14:37:17,30	0,442961	3,266001	-0,047993	-0,093026	-0,866994	-0,160000	0,787481	-0,068324	-0,856230	2,551286	-3,141890	0,540843	-0,937615	-3,437303	-2,028891	-49,766963	20,288224	12,717502	0,787481	-0,068324	-0,856230	7,914698	58,675383	0,540843	0,787481	-0,068324	-0,856230	7,914698	58,675383	0,540843
14:37:17,35	0,442961	3,266001	-0,047993	-0,093026	-0,866994	-0,160000	0,786098	-0,064967	-0,855724	2,655419	-3,094925	0,553662	-0,936506	-3,436473	-2,031322	-49,790315	20,286915	12,731607	0,786098	-0,064967	-0,855724	7,755297	58,613772	0,553662	0,786098	-0,064967	-0,855724	7,755297	58,613772	0,553662
14:37:17,40	0,442961	3,266001	-0,047993	-0,093026	-0,866994	-0,160000	0,784825	-0,065512	-0,858155	2,639874	-3,009148	0,567767	-0,934238	-3,434111	-2,029722	-49,783223	20,282067	12,710960	0,784825	-0,065512	-0,858155	7,782557	58,599601	0,567767	0,784825	-0,065512	-0,858155	7,782557	58,599601	0,567767
14:37:17,45	0,442961	3,266001	-0,047993	-0,093026	-0,866994	-0,160000	0,781645	-0,066295	-0,856555	2,599791	-2,852363	0,547120	-0,936541	-3,435876	-2,031714	-49,798884	20,273910	12,736445	0,781645	-0,066295	-0,856555	7,803970	58,506770	0,547120	0,781645	-0,066295	-0,856555	7,803970	58,506770	0,547120
14:37:17,50	0,442961	3,266001	-0,047993	-0,093026	-0,866994	-0,160000	0,784324	-0,065183	-0,858547	2,672512	-2,982204	0,572605	-0,936699	-3,436901	-2,030382	-49,786196	20,255337	12,685471	0,784324	-0,065183	-0,858547	7,789394	58,587256	0,572605	0,784324	-0,065183	-0,858547	7,789394	58,587256	0,572605
14:37:17,55	0,442961	3,266001	-0,047993	-0,093026	-0,866994	-0,160000	0,785291	-0,065558	-0,857215	2,662741	-3,052769	0,521630	-0,933999	-3,436940	-2,031825	-49,779446	20,247258	12,694557	0,785291	-0,065558	-0,857215	7,809079	58,592610	0,521630	0,785291	-0,065558	-0,857215	7,809079	58,592610	0,521630
14:37:17,60	0,442961	3,266001	-0,047993	-0,093026	-0,866994	-0,160000	0,783975	-0,067916	-0,858659	2,543748	-2,994198	0,530717	-0,934843	-3,439575	-2,030856	-49,848375	20,283237	12,719517	0,783975	-0,067916	-0,858659	7,875187	58,547838	0,530717	0,783975	-0,067916	-0,858659	7,875187	58,547838	0,530717
14:37:17,65	0,442961	3,266001	-0,047993	-0,093026	-0,866994	-0,160000	0,786680	-0,068503	-0,857690	2,516558	-3,057149	0,555677	-0,934354	-3,435549	-2,030359	-49,817921	20,228138	12,738007	0,786680	-0,068503	-0,857690	7,894034	58,697192	0,555677	0,786680	-0,068503	-0,857690	7,894034	58,697192	0,555677
14:37:17,71	0,442961	3,266001	-0,047993	-0,093026	-0,866994	-0,160000	0,782948	-0,066913	-0,857192	2,631706	-2,917050	0,574166	-0,934192	-3,438783	-2,032853	-49,789346	20,224568	12,745125	0,782948	-0,066913	-0,857192	7,884401	58,544392	0,574166	0,782948	-0,066913	-0,857192	7,884401	58,544392	0,574166
14:37:17,75	0,442961	3,266001	-0,047993	-0,093026	-0,866994	-0,160000	0,784160	-0,068511	-0,857434	2,491870	-2,954863	0,495332	-0,933718	-3,438417	-2,029396	-49,779066	20,266561	12,685447	0,784160	-0,068511	-0,857434	7,870007	58,601730	0,495332	0,784160	-0,068511	-0,857434	7,870007	58,601730	0,495332
14:37:17,80	0,442961	3,266001	-0,047993	-0,093026	-0,866994	-0,160000	0,785114	-0,068899	-0,856229	2,475751	-3,044086	0,521607	-0,932778	-3,430558	-2,030888	-49,649463	20,186363	12,733041	0,785114	-0,068899	-0,856229	7,884317	58,587336	0,521607	0,785114	-0,068899	-0,856229	7,884317	58,587336	0,521607
14:37:17,85	0,442961	3,266001	-0,047993	-0,093026	-0,866994	-0,160000	0,777838	-0,065783	-0,857721	2,642449	-2,818066	0,569201	-0,604308	-2,601161	-2,292197	-7,650327	6,652002	12,419845	0,777838	-0,065783	-0,857721	7,806387	58,242180	0,569201	0,777838	-0,065783	-0,857721	7,806387	58,242180	0,569201
14:37:17,90	0,442961	3,266001	-0,047993	-0,093026	-0,866994	-0,160000	-0,104676	0,064453	-1,119030	0,136204	-0,066858	0,256005	-0,685086	-2,298067	-2,908677	8,829227	12,545499	11,949030	-0,104676	0,064453	-1,119030	-4,923318	-8,283903	0,256005	-0,104676	0,064453	-1,119030	-4,923318	-8,283903	0,256005
14:37:17,95	0,542761	3,265937	-0,048030	-0,092991	-0,867026	-0,160028	-0,326773	0,285955	-1,735510	-1,689368	0,157265	-0,214810	-0,674513	-2,282898	-2,916905	9,357094	12,337911	11,950884	-0,326773	0,285955	-1,735510	-24,136822	-25,494449	-0,214810	-0,326773	0,285955	-1,735510	-24,136822	-25,494449	-0,214810
14:37:18,00	0,542761	3,265937	-0,048030	-0,092991	-0,867026	-0,160028	-0,345197	0,284383	-1,743738	-1,855252	0,554356	-0,212956	-0,675294	-2,286538	-2,913459	9,244317	12,350595	11,930298	-0,345197	0,284383	-1,743738	-24,179329	-26,543618	-0,212956	-0,345197	0,284383	-1,743738	-24,179329	-26,543618	-0,212956
14:37:18,05	0,542761	3,265937	-0,048030	-0,092991	-0,867026	-0,160028	-0,341654	0,283239	-1,740293	-1,869332	0,474149	-0,233543	-0,676601	-2,287729	-2,914596	9,101209	12,385304	11,923479	-0,341654	0,283239	-1,740293	-24,103612	-26,345728	-0,233543	-0,341654	0,283239	-1,740293	-24,103612	-26,345728	-0,233543
14:37:18,10	0,542761	3,265937	-0,048030	-0,092991	-0,867026	-0,160028	-0,339970	0,283776	-1,741430	-1,799932	0,527828	-0,240361	-0,677234	-2,286325	-2,910704	9,128817	12,433212	11,922461	-0,339970	0,283776	-1,741430	-24,076337	-26,159790	-0,240361	-0,339970	0,283776	-1,741430	-24,076337	-26,159790	-0,240361
14:37:18,15	0,542761	3,265937	-0,048030	-0,092991	-0,867026	-0,160028	-0,340869	0,285026	-1,737538	-1,790223	0,574642	-0,241379	-0,679886	-2,289033	-2,907314	9,031667	12,420237	11,956459	-0,340869	0,285026	-1,737538	-24,164757	-26,183580	-0,241379	-0,340869	0,285026	-1,737538	-24,164757	-26,183580	-0,241379
14:37:18,20	0,542761	3,265937	-0,048030	-0,092991	-0,867026	-0,160028	-0,337197	0,285968	-1,734147	-1,681421	0,461356	-0,207381	-0,675582	-2,290306	-2,907662	8,978575	12,405890	11,941162	-0,337197	0,285968	-1,734147	-24,129913	-26,008632	-0,207381	-0,337197	0,285968	-1,734147	-24,129913	-26,008632	-0,207381
14:37:18,25	0,542761	3,265937	-0,048030	-0,092991	-0,867026	-0,160028	-0,338247	0,281605	-1,734496	-1,869345	0,554740	-0,222679	-0,678755	-2,292453	-2,904259	8,939701	12,432605	11,919291	-0,338247	0,281605	-1,734496	-23,975312	-25,997640	-0,222679	-0,338247	0,281605	-1,734496	-23,975312	-25,997640	-0,222679
14:37:18,30	0,542761	3,265937	-0,048030	-0,092991	-0,867026	-0,160028	-0,334801	0,283279	-1,731092	-1,785976	0,422577	-0,244550	-0,678773	-2,293204	-2,903910	8,925158	12,426097	11,870454	-0,334801	0,283279	-1,731092	-24,023383	-25,859301	-0,244550	-0,334801	0,283279	-1,731092	-24,023383	-25,859301	-0,244550
14:37:18,35	0,542761	3,265937	-0,048030	-0,092991	-0,867026	-0,160028	-0,334142	0,282919	-1,730743	-1,791795	0,397654	-0,293386	-0,676226	-2,293315	-2,903961	8,899040	12,386776	11,942594	-0,334142	0,282919	-1,730743	-24,000931	-25,832498	-0,293386	-0,334142	0,282919	-1,730743	-24,000931	-25,832498	-0,293386
14:37:18,40	0,542761	3,265937	-0,048030	-0,092991	-0,867026	-0,160028	-0,335319	0,280658	-1,730794	-1,862268	0,461837	-0,221246	-0,676788	-2,290380	-2,906446	8,869863	12,396804	11,904690	-0,335319	0,280658	-1,730794	-23,893897	-25,860741	-0,221246	-0,335319	0,280658	-1,730794	-23,893897	-25,860741	-0,221246
14:37:18,45	0,542761	3,265937	-0,048030	-0,092991	-0,867026	-0,160028	-0,337580	0,282613	-1,733279	-1,754712	0,609662	-0,259151	-0,677050	-2,288411	-2,910315	8,878540	12,397736	11,935495	-0,337580	0,282613	-1,733279	-23,939795	-25,890361	-0,259151	-0,337580	0,282613	-1,733279	-23,939795	-25,890361	-0,259151
14:37:18,50	0,542761	3,265937	-0,048030	-0,092991	-0,867026	-0,160028	-0,339154	0,283823	-1,737148	-1,696909	0,684466	-0,228346	-0,677801	-2,293047	-2,905469	8,840617	12,417630	11,915798	-0,339154	0,283823	-1,737148	-23,977020	-25,939123	-0,228346	-0,339154	0,283823	-1,737148	-23,977020	-25,939123	-0,228346
14:37:18,55	0,542761	3,265937	-0,048030	-0,092991	-0,867026	-0,160028	-0,334764	0,282156	-1,732302	-1,781878	0,498960	-0,248043	-0,677852	-2,294812	-2,909334	8,820881	12,424171	11,947362	-0,334764	0,282156	-1,732302	-23,931103	-25,779990	-0,248043	-0,334764	0,282156	-1,732302	-23,931103	-25,779990	-0,248043
14:37:18,60	0,542761	3,265937	-0,048030	-0,092991	-0,867026	-0,160028	-0,333209	0,281318	-1,736167	-1,821249	0,438497	-0,216479	-0,681426	-2,293639	-2,907027	8,798125	12,430288	11,941099	-0,333209	0,281318	-1,736167	-23,904694	-25,718439	-0,216479	-0,333209	0,281318	-1,736167	-23,904694	-25,718439	-0,216479
14:37:18,65	0,542761	3,265937	-0,048030	-0,092991	-0,867026	-0,160028	-0,332438	0,285000	-1,733860	-1,623718	0,421152	-0,222741	-0,679060	-2,294334	-2,907809	8,806329	12,413218	11,921869	-0,332438	0,285000	-1,733860	-23,996180	-25,675231	-0,222741	-0,332438	0,285000	-1,733860	-23,996180	-25,675231	-0,222741
14:37:18,70	0,542761	3,265937	-0,048030	-0,092991	-0,867026	-0,160028	-0,333019	0,282602	-1,734642	-1,737695	0,435747	-0,241971	-0,679895	-2,293361	-2,907766	8,775692	12,439938	11,918976	-0,333019	0,282602	-1,734642	-23,921970	-25,706279	-0,241971	-0,333019	0,282602	-1,734642	-23,921970	-25,706279	-0,241971
14:37:18,75	0,542761	3,265937	-0,048030	-0,092991	-0,867026	-0,160028	-0,333445	0,283813	-1,734599	-1,682578	0,497763	-0,244864	-0,679131	-2,294302	-2,905484	8,766811	12,423048	11,935703	-0,333445	0,283813	-1,734599	-23,961866	-25,677662	-0,244864	-0,333445	0,283813	-1,734599	-23,961866	-25,677662	-0,244864
14:37:18,81	0,542761	3,265937	-0,048030	-0,092991	-0,867026	-0,160028	-0,333012	0,282680	-1,732318	-1,722399	0,474477	-0,228137	-0,680342	-2,292722	-2,907110	8,802385	12,423189	11,917784	-0,333012	0,282680	-1,732318	-23,912789	-25,666933	-0,228137	-0,333012	0,282680	-1,732318	-23,912789	-25,666933	-0,228137
14:37:18,86	0,542761	3,265937	-0,048030	-0,092991	-0,867026	-0,160028	-0,333775	0,284519	-1,733943	-1,644670	0,483434	-0,246057	-0,677428	-2,292490	-2,906781	8,784327	12,437031	11,930864	-0,333775	0,284519	-1,733943	-23,979436	-25,717900	-0,246057	-0,333775	0,284519	-1,733943	-23,979436	-25,717900	-0,246057
14:37:18,91	0,542761	3,265937	-0,048030	-0,092991	-0,867026	-0,160028	-0,335433	0,282112	-1,733615	-1,772819	0,592203	-0,232977	-0,675712	-2,295739	-2,906925	8,781337	12,420053	11,934290	-0,335433	0,282112	-1,733615	-23,918597	-25,739273	-0,232977	-0,335433	0,282112	-1,733615	-23,918597	-25,739273	-0,232977
14:37:18,96	0,542761	3,265937	-0,048030	-0,092991	-0,867026	-0,160028	-0,333477	0,279001	-1,733759	-1,918374	0,484594	-0,229550	-0,676762	-2,297406	-2,910158	8,769452	12,422199	11,899681	-0,333477	0,279001	-1,733759	-23,819966	-25,693339	-0,229550	-0,333477	0,279001	-1,733759	-23,819966	-25,693339	-0,229550
14:37:19,01	0,542761	3,265937	-0,048030	-0,092991	-0,867026	-0,160028	-0,331509	0,279077	-1,736991	-1,910359	0,393613	-0,264159	-0,676886	-2,292055	-2,906313	8,714590	12,435012	11,908778	-0,331509	0,279077	-1,736991	-23,817885	-25,629817	-0,264159	-0,331509	0,279077	-1,736991	-23,817885	-25,629817	-0,264159
14:37:19,06	0,542761	3,265937	-0,048030	-0,092991	-0,867026	-0,160028	-0,336080	0,281860	-1,733146	-1,749293	0,685260	-0,255062	-0,676522	-2,294247	-2,907414	8,757425	12,411140	11,954818	-0,336080	0,281860	-1,733146	-23,875308	-25,697049	-0,255062	-0,336080	0,281860	-1,733146	-23,875308	-25,697049	-0,255062
14:37:19,11	0,542761	3,265937	-0,048030	-0,092991	-0,867026	-0,160028	-0,334364	0,280449	-1,734248	-1,823423	0,546980	-0,209023	-0,680997	-2,292824	-2,904568	8,709808	12,451167	11,909881	-0,334364	0,280449	-1,734248	-23,838653	-25,700599	-0,209023	-0,334364	0,280449	-1,734248	-23,838653	-25,700599	-0,209023
14:37:19,16	0,542761	3,265937	-0,048030	-0,092991	-0,867026	-0,160028	-0,333359	0,285035	-1,731401	-1,595793	0,555948	-0,253959	-0,676353	-2,296508	-2,906679	8,688660	12,409951	11,927277	-0,333359	0,285035	-1,731401	-23,971044	-25,612704	-0,253959	-0,333359	0,285035	-1,731401	-23,971044	-25,612704	-0,253959
14:37:19,21	0,542761	3,265937	-0,048030	-0,092991	-0,867026	-0,160028	-0,332491	0,279171	-1,733513	-1,854430	0,508528	-0,236563	-0,677610	-2,295820	-2,906838	8,688993	12,429092	11,894760	-0,332491	0,279171	-1,733513	-23,769392	-25,592000	-0,236563	-0,332491	0,279171	-1,733513	-23,769392	-25,592000	-0,236563
14:37:19,26	0,542761	3,265937	-0,048030	-0,092991	-0,867026	-0,160028	-0,332458	0,280604	-1,733672	-1,796673	0,516089	-0,269081	-0,679245	-2,294053	-2,903961	8,699803	12,455537	11,936523	-0,332458	0,280604	-1,733672	-23,824101	-25,581841	-0,269081	-0,332458	0,280604	-1,733672	-23,824101	-25,581841	-0,269081
14:37:19,31	0,542761	3,265937	-0,048030	-0,092991	-0,867026	-0,160028	-0,333170	0,282904	-1,730794	-1,705412	0,556995	-0,227317	-0,675737	-2,293906	-2,904749	8,689022	12,452612	11,923113	-0,333170	0,282904	-1,730794	-23,913342	-25,596858	-0,227317	-0,333170	0,282904	-1,730794	-23,913342	-25,596858	-0,227317
14:37:19,36	0,542761	3,265937	-0,048030	-0,092991	-0,867026	-0,160028	-0,335052	0,279938	-1,731583	-1,851681	0,662708	-0,240727	-0,676703	-2,296944	-2,906476	8,662484	12,415409	11,952909	-0,335052	0,279938	-1,731583	-23,826840	-25,638845	-0,240727	-0,335052	0,279938	-1,731583	-23,826840	-25,638845	-0,240727
14:37:19,41	0,542761	3,265937	-0,048030	-0,092991	-0,867026	-0,160028	-0,331938	0,279257	-1,733310	-1,841647	0,505201	-0,210931	-0,678691	-2,293195	-2,906319	8,698188	12,423549	11,908102	-0,331938	0,279257	-1,733310	-23,763284	-25,551963	-0,210931	-0,331938	0,279257	-1,733310	-23,763284	-25,551963	-0,210931
14:37:19,46	0,542761	3,265937	-0,048030	-0,092991	-0,867026	-0,160028	-0,334190	0,282852	-1,733152	-1,679559	0,595457	-0,255738	-0,678724	-2,293771	-2,903614	8,667241	12,446361	11,902568	-0,334190	0,282852	-1,733152	-23,883478	-25,638493	-0,255738	-0,334190	0,282852	-1,733152	-23,883478	-25,638493	-0,255738
14:37:19,51	0,542761	3,265937	-0,048030	-0,092991	-0,867026	-0,160028	-0,333675	0,282593	-1,730447	-1,697316	0,606872	-0,261272	-0,678617	-2,295736	-2,902928	8,665667	12,458006	11,941836	-0,333675	0,282593	-1,730447	-23,880893	-25,586632	-0,261272	-0,333675	0,282593	-1,730447	-23,880893	-25,586632	-0,261272
14:37:19,56	0,542761	3,265937	-0,048030	-0,092991	-0,867026	-0,160028	-0,332027	0,281518	-1,729761	-1,762548	0,528334	-0,222004	-0,678188	-2,297728	-2,903621	8,630783	12,446372	11,891552	-0,332027	0,281518	-1,729761	-23,861687	-25,535761	-0,222004	-0,332027	0,281518	-1,729761	-23,861687	-25,535761	-0,222004
14:37:19,61	0,542761	3,265937	-0,048030	-0,092991	-0,867026	-0,160028	-0,330517	0,280150	-1,730454	-1,806131	0,474203	-0,272288	-0,678266	-2,297205	-2,905952	8,600332	12,453627	11,914172	-0,330517	0,280150	-1,730454	-23,797936	-25,471350	-0,272288	-0,330517	0,280150	-1,730454	-23,797936	-25,471350	-0,272288
14:37:19,66	0,542761	3,265937	-0,048030	-0,092991	-0,867026	-0,160028	-0,330931	0,280480	-1,732786	-1,780067	0,525726	-0,249668	-0,677621	-2,296975	-2,903603	8,624148	12,451038	11,922251	-0,330931	0,280480	-1,732786	-23,797718	-25,452321	-0,249668	-0,330931	0,280480	-1,732786	-23,797718	-25,452321	-0,249668
14:37:19,71	0,542761	3,265937	-0,048030	-0,092991	-0,867026	-0,160028	-0,330397	0,278162	-1,732375	-1,890069	0,507119	-0,225642	-0,676079	-2,300716	-2,906001	8,602828	12,404249	11,952424	-0,330397	0,278162	-1,732375	-23,725800	-25,429060	-0,225642	-0,330397	0,278162	-1,732375	-23,725800	-25,429060	-0,225642
14:37:19,76	0,542761	3,265937	-0,048030	-0,092991	-0,867026	-0,160028	-0,330397	0,278162	-1,732375	-1,890069	0,507119	-0,225642	-0,675296	-2,293530	-2,905936	8,628338	12,440231	11,933884	-0,330397	0,278162	-1,732375	-23,725800	-25,429060	-0,225642	-0,330397	0,278162	-1,732375	-23,725800	-25,429060	-0,225642
14:37:19,81	0,542761	3,265937	-0,048030	-0,092991	-0,867026	-0,160028	-0,335598	0,279745	-1,732770	-1,820646	0,737471	-0,229956	-0,677279	-2,297730	-2,904265	8,604745	12,432534	11,910094	-0,335598	0,279745	-1,732770	-23,780664	-25,606954	-0,229956	-0,335598	0,279745	-1,732770	-23,780664	-25,606954	-0,229956
14:37:19,86	0,542761	3,265937	-0,048030	-0,092991	-0,867026	-0,160028	-0,330969	0,279363	-1,731099	-1,822072	0,513369	-0,253746	-0,676826	-2,295707	-2,904283	8,590307	12,438327	11,906780	-0,330969	0,279363	-1,731099	-23,752067	-25,467713	-0,253746	-0,330969	0,279363	-1,731099	-23,752067	-25,467713	-0,253746
14:37:19,91	0,542761	3,265937	-0,048030	-0,092991	-0,867026	-0,160028	-0,332948	0,279981	-1,731116	-1,787714	0,631651	-0,257060	-0,680787	-2,295693	-2,904279	8,571437	12,455985	11,931080	-0,332948	0,279981	-1,731116	-23,766251	-25,504744	-0,257060	-0,332948	0,279981	-1,731116	-23,766251	-25,504744	-0,257060
14:37:19,96	0,542761	3,265937	-0,048030	-0,092991	-0,867026	-0,160028	-0,330980	0,283419	-1,731112	-1,614834	0,554482	-0,232760	-0,678269	-2,296035	-2,903630	8,600201	12,443884	11,907776	-0,330980	0,283419	-1,731112	-23,863197	-25,427418	-0,232760	-0,330980	0,283419	-1,731112	-23,863197	-25,427418	-0,232760
14:37:20,01	0,542761	3,265937	-0,048030	-0,092991	-0,867026	-0,160028	-0,331942	0,281067	-1,730463	-1,741016	0,573565	-0,256064	-0,677152	-2,295348	-2,902063	8,574932	12,441912	11,941230	-0,331942	0,281067	-1,730463	-23,804782	-25,483883	-0,256064	-0,331942	0,281067	-1,730463	-23,804782	-25,483883	-0,256064
14:37:20,06	0,542761	3,265937	-0,048030	-0,092991	-0,867026	-0,160028	-0,333096	0,280444	-1,728896	-1,759082	0,654444	-0,222610	-0,678287	-2,294490	-2,901707	8,578805	12,479525	11,903348	-0,333096	0,280444	-1,728896	-23,773926	-25,493553	-0,222610	-0,333096	0,280444	-1,728896	-23,773926	-25,493553	-0,222610
14:37:20,11	0,542761	3,265937	-0,048030	-0,092991	-0,867026	-0,160028	-0,333271	0,281856	-1,728540	-1,720174	0,679014	-0,260492	-0,673041	-2,296161	-2,904009	8,571040	12,436367	11,928331	-0,333271	0,281856	-1,728540	-23,845850	-25,482746	-0,260492	-0,333271	0,281856	-1,728540	-23,845850	-25,482746	-0,260492
14:37:20,16	0,542761	3,265937	-0,048030	-0,092991	-0,867026	-0,160028	-0,334447	0,276477	-1,730842	-1,958623	0,725296	-0,235509	-0,675455	-2,302919	-2,905547	8,534597	12,424602	11,937535	-0,334447	0,276477	-1,730842	-23,662048	-25,528757	-0,235509	-0,334447	0,276477	-1,730842	-23,662048	-25,528757	-0,235509
14:37:20,21	0,542761	3,265937	-0,048030	-0,092991	-0,867026	-0,160028	-0,327387	0,275188	-1,732381	-1,997217	0,383893	-0,226305	-0,677829	-2,300181	-2,904242	8,574553	12,434947	11,946348	-0,327387	0,275188	-1,732381	-23,599491	-25,316008	-0,226305	-0,327387	0,275188	-1,732381	-23,599491	-25,316008	-0,226305
14:37:20,26	0,542761	3,265937	-0,048030	-0,092991	-0,867026	-0,160028	-0,328571	0,278613	-1,731075	-1,848074	0,416039	-0,217492	-0,678432	-2,297749	-2,903636	8,529103	12,426217	11,934310	-0,328571	0,278613	-1,731075	-23,719180	-25,376820	-0,217492	-0,328571	0,278613	-1,731075	-23,719180	-25,376820	-0,217492
14:37:20,31	0,542761	3,265937	-0,048030	-0,092991	-0,867026	-0,160028	-0,330377	0,280351	-1,730469	-1,727393	0,544908	-0,229530	-0,680151	-2,297454	-2,904813	8,536841	12,471362	11,919182	-0,330377	0,280351	-1,730469	-23,734962	-25,389663	-0,229530	-0,330377	0,280351	-1,730469	-23,734962	-25,389663	-0,229530
14:37:20,36	0,542761	3,265937	-0,048030	-0,092991	-0,867026	-0,160028	-0,329772	0,281987	-1,731647	-1,685276	0,529340	-0,244658	-0,679356	-2,297486	-2,903975	8,539588	12,468390	11,911413	-0,329772	0,281987	-1,731647	-23,821287	-25,357770	-0,244658	-0,329772	0,281987	-1,731647	-23,821287	-25,357770	-0,244658
14:37:20,41	0,542761	3,265937	-0,048030	-0,092991	-0,867026	-0,160028	-0,330142	0,281283	-1,730808	-1,720699	0,544699	-0,252427	-0,672189	-2,291326	-2,923722	8,814176	12,247994	11,952038	-0,330142	0,281283	-1,730808	-23,801424	-25,371431	-0,252427	-0,330142	0,281283	-1,730808	-23,801424	-25,371431	-0,252427
14:37:20,46	0,542761	3,265937	-0,048030	-0,092991	-0,867026	-0,160028	-0,339060	0,278156	-1,750555	-1,829744	0,660457	-0,211802	-0,364033	-1,787631	-2,298788	30,935797	-0,900442	11,874889	-0,339060	0,278156	-1,750555	-23,664976	-25,955766	-0,211802	-0,339060	0,278156	-1,750555	-23,664976	-25,955766	-0,211802
14:37:20,51	0,542761	3,265937	-0,048030	-0,092991	-0,867026	-0,160028	-0,929351	0,263133	-1,125621	-2,284848	5,623465	-0,288951	-0,040989	-1,248151	-1,982207	55,887113	-15,038365	11,775005	-0,929351	0,263133	-1,125621	-22,940818	-67,330559	-0,288951	-0,929351	0,263133	-1,125621	-22,940818	-67,330559	-0,288951
14:37:20,56	0,642979	3,265998	-0,047992	-0,093013	-0,867016	-0,160042	-1,558075	0,253109	-0,809040	-3,037982	9,639716	-0,388835	-0,043438	-1,270403	-2,053746	54,662336	-14,795195	11,735864	-1,558075	0,253109	-0,809040	-22,907032	-112,669183	-0,388835	-1,558075	0,253109	-0,809040	-22,907032	-112,669183	-0,388835
14:37:20,61	0,642979	3,265998	-0,047992	-0,093013	-0,867016	-0,160042	-1,537581	0,244104	-0,880579	-3,104455	9,756278	-0,427976	-0,047532	-1,281955	-2,069911	54,075176	-14,651796	11,734526	-1,537581	0,244104	-0,880579	-22,266598	-110,943808	-0,427976	-1,537581	0,244104	-0,880579	-22,266598	-110,943808	-0,427976
14:37:20,66	0,642979	3,265998	-0,047992	-0,093013	-0,867016	-0,160042	-1,525529	0,241874	-0,896744	-3,051019	9,709792	-0,429314	-0,051493	-1,293538	-2,079096	53,752474	-14,603334	11,719971	-1,525529	0,241874	-0,896744	-22,038112	-110,044248	-0,429314	-1,525529	0,241874	-0,896744	-22,038112	-110,044248	-0,429314
14:37:20,71	0,642979	3,265998	-0,047992	-0,093013	-0,867016	-0,160042	-1,513518	0,239512	-0,905929	-3,054432	9,388898	-0,443869	-0,054605	-1,298076	-2,088807	53,473067	-14,537199	11,708663	-1,513518	0,239512	-0,905929	-21,856151	-109,422246	-0,443869	-1,513518	0,239512	-0,905929	-21,856151	-109,422246	-0,443869
14:37:20,76	0,642979	3,265998	-0,047992	-0,093013	-0,867016	-0,160042	-1,508032	0,239938	-0,915640	-2,949846	9,378658	-0,455177	-0,053086	-1,298303	-2,092370	53,341060	-14,477059	11,699808	-1,508032	0,239938	-0,915640	-21,785015	-109,001821	-0,455177	-1,508032	0,239938	-0,915640	-21,785015	-109,001821	-0,455177
14:37:20,81	0,642979	3,265998	-0,047992	-0,093013	-0,867016	-0,160042	-1,508594	0,238509	-0,919203	-3,010237	9,552320	-0,464033	-0,055179	-1,300199	-2,098257	53,190309	-14,459375	11,709708	-1,508594	0,238509	-0,919203	-21,733223	-108,872347	-0,464033	-1,508594	0,238509	-0,919203	-21,733223	-108,872347	-0,464033
14:37:20,86	0,642979	3,265998	-0,047992	-0,093013	-0,867016	-0,160042	-1,505906	0,239374	-0,925090	-2,905237	9,551921	-0,454132	-0,055311	-1,305189	-2,101089	53,069122	-14,448773	11,694488	-1,505906	0,239374	-0,925090	-21,696064	-108,661709	-0,454132	-1,505906	0,239374	-0,925090	-21,696064	-108,661709	-0,454132
14:37:20,91	0,642979	3,265998	-0,047992	-0,093013	-0,867016	-0,160042	-1,501518	0,236993	-0,927922	-2,977597	9,434007	-0,469353	-0,056804	-1,309179	-2,103769	52,967726	-14,460135	11,704022	-1,501518	0,236993	-0,927922	-21,581576	-108,435181	-0,469353	-1,501518	0,236993	-0,927922	-21,581576	-108,435181	-0,469353
14:37:20,96	0,642979	3,265998	-0,047992	-0,093013	-0,867016	-0,160042	-1,497317	0,236291	-0,930602	-2,953570	9,297647	-0,459818	-0,054022	-1,309100	-2,108455	52,899635	-14,453971	11,713108	-1,497317	0,236291	-0,930602	-21,502433	-108,241703	-0,459818	-1,497317	0,236291	-0,930602	-21,502433	-108,241703	-0,459818
14:37:21,01	0,642979	3,265998	-0,047992	-0,093013	-0,867016	-0,160042	-1,498776	0,233921	-0,935288	-3,048113	9,435581	-0,450732	-0,056403	-1,312787	-2,110913	52,769113	-14,397631	11,695796	-1,498776	0,233921	-0,935288	-21,410914	-108,218324	-0,450732	-1,498776	0,233921	-0,935288	-21,410914	-108,218324	-0,450732
14:37:21,06	0,642979	3,265998	-0,047992	-0,093013	-0,867016	-0,160042	-1,494393	0,234140	-0,937746	-3,020241	9,348854	-0,468044	-0,056707	-1,313351	-2,112809	52,703707	-14,342665	11,710552	-1,494393	0,234140	-0,937746	-21,400257	-107,960961	-0,468044	-1,494393	0,234140	-0,937746	-21,400257	-107,960961	-0,468044
14:37:21,11	0,642979	3,265998	-0,047992	-0,093013	-0,867016	-0,160042	-1,493752	0,234121	-0,939642	-3,036161	9,399660	-0,453289	-0,058177	-1,311662	-2,114532	52,637001	-14,388402	11,711625	-1,493752	0,234121	-0,939642	-21,414635	-107,859854	-0,453289	-1,493752	0,234121	-0,939642	-21,414635	-107,859854	-0,453289
14:37:21,16	0,642979	3,265998	-0,047992	-0,093013	-0,867016	-0,160042	-1,494479	0,236239	-0,941365	-2,853064	9,472387	-0,452215	-0,057631	-1,315547	-2,118325	52,557579	-14,365964	11,689953	-1,494479	0,236239	-0,941365	-21,397799	-107,844232	-0,452215	-1,494479	0,236239	-0,941365	-21,397799	-107,844232	-0,452215
14:37:21,21	0,642979	3,265998	-0,047992	-0,093013	-0,867016	-0,160042	-1,491388	0,233823	-0,945158	-2,958400	9,391631	-0,473888	-0,062324	-1,312387	-2,119446	52,529465	-14,354627	11,707903	-1,491388	0,233823	-0,945158	-21,313504	-107,682306	-0,473888	-1,491388	0,233823	-0,945158	-21,313504	-107,682306	-0,473888
14:37:21,26	0,642979	3,265998	-0,047992	-0,093013	-0,867016	-0,160042	-1,491778	0,239468	-0,946280	-2,660627	9,441948	-0,455938	-0,059547	-1,316369	-2,119900	52,485650	-14,351492	11,706196	-1,491778	0,239468	-0,946280	-21,458855	-107,662636	-0,455938	-1,491778	0,239468	-0,946280	-21,458855	-107,662636	-0,455938
14:37:21,31	0,642979	3,265998	-0,047992	-0,093013	-0,867016	-0,160042	-1,489718	0,235072	-0,946733	-2,870021	9,374349	-0,457644	-0,059693	-1,315459	-2,119157	52,410300	-14,325535	11,712305	-1,489718	0,235072	-0,946733	-21,323172	-107,568538	-0,457644	-1,489718	0,235072	-0,946733	-21,323172	-107,568538	-0,457644
14:37:21,36	0,642979	3,265998	-0,047992	-0,093013	-0,867016	-0,160042	-1,490434	0,235653	-0,945990	-2,824618	9,489784	-0,451535	-0,059801	-1,316377	-2,123035	52,360276	-14,299560	11,749772	-1,490434	0,235653	-0,945990	-21,323369	-107,509263	-0,451535	-1,490434	0,235653	-0,945990	-21,323369	-107,509263	-0,451535
14:37:21,42	0,642979	3,265998	-0,047992	-0,093013	-0,867016	-0,160042	-1,489584	0,235287	-0,949868	-2,841113	9,501929	-0,414068	-0,059258	-1,318252	-2,122298	52,335051	-14,324849	11,700137	-1,489584	0,235287	-0,949868	-21,311164	-107,430448	-0,414068	-1,489584	0,235287	-0,949868	-21,311164	-107,430448	-0,414068
14:37:21,47	0,642979	3,265998	-0,047992	-0,093013	-0,867016	-0,160042	-1,488232	0,233880	-0,949131	-2,879784	9,440813	-0,463703	-0,058177	-1,319192	-2,129286	52,301902	-14,320485	11,724297	-1,488232	0,233880	-0,949131	-21,239355	-107,385412	-0,463703	-1,488232	0,233880	-0,949131	-21,239355	-107,385412	-0,463703
14:37:21,52	0,642979	3,265998	-0,047992	-0,093013	-0,867016	-0,160042	-1,487958	0,232474	-0,956119	-2,940100	9,457472	-0,439543	-0,061805	-1,320290	-2,127006	52,228866	-14,265601	11,700403	-1,487958	0,232474	-0,956119	-21,189301	-107,347269	-0,439543	-1,487958	0,232474	-0,956119	-21,189301	-107,347269	-0,439543
14:37:21,57	0,642979	3,265998	-0,047992	-0,093013	-0,867016	-0,160042	-1,485193	0,235066	-0,953839	-2,816308	9,404378	-0,463437	-0,059567	-1,322109	-2,128563	52,175022	-14,269572	11,716429	-1,485193	0,235066	-0,953839	-21,269013	-107,183299	-0,463437	-1,485193	0,235066	-0,953839	-21,269013	-107,183299	-0,463437
14:37:21,62	0,642979	3,265998	-0,047992	-0,093013	-0,867016	-0,160042	-1,484737	0,232219	-0,955396	-2,934005	9,425318	-0,447411	-0,056639	-1,321857	-2,127490	52,173404	-14,290870	11,718077	-1,484737	0,232219	-0,955396	-21,163199	-107,126575	-0,447411	-1,484737	0,232219	-0,955396	-21,163199	-107,126575	-0,447411
14:37:21,67	0,642979	3,265998	-0,047992	-0,093013	-0,867016	-0,160042	-1,486420	0,229809	-0,954323	-3,040094	9,503538	-0,445763	-0,060218	-1,321238	-2,127837	52,145249	-14,279991	11,672370	-1,486420	0,229809	-0,954323	-21,080069	-107,180398	-0,445763	-1,486420	0,229809	-0,954323	-21,080069	-107,180398	-0,445763
14:37:21,72	0,642979	3,265998	-0,047992	-0,093013	-0,867016	-0,160042	-1,485166	0,233218	-0,954670	-2,858137	9,468175	-0,491470	-0,059139	-1,324298	-2,130574	52,091380	-14,268949	11,664985	-1,485166	0,233218	-0,954670	-21,165767	-107,117355	-0,491470	-1,485166	0,233218	-0,954670	-21,165767	-107,117355	-0,491470
14:37:21,77	0,642979	3,265998	-0,047992	-0,093013	-0,867016	-0,160042	-1,483056	0,230754	-0,957407	-2,968920	9,410618	-0,498855	-0,061105	-1,325296	-2,131743	52,007394	-14,280350	11,709313	-1,483056	0,230754	-0,957407	-21,083087	-107,009263	-0,498855	-1,483056	0,230754	-0,957407	-21,083087	-107,009263	-0,498855
14:37:21,82	0,642979	3,265998	-0,047992	-0,093013	-0,867016	-0,160042	-1,481208	0,231958	-0,958576	-2,854447	9,381591	-0,454527	-0,060465	-1,323999	-2,134432	52,035574	-14,257153	11,740777	-1,481208	0,231958	-0,958576	-21,063126	-106,893276	-0,454527	-1,481208	0,231958	-0,958576	-21,063126	-106,893276	-0,454527
14:37:21,87	0,642979	3,265998	-0,047992	-0,093013	-0,867016	-0,160042	-1,482651	0,232051	-0,961265	-2,883758	9,443801	-0,423064	-0,059860	-1,325165	-2,130003	52,038008	-14,297821	11,677332	-1,482651	0,232051	-0,961265	-21,099786	-106,944311	-0,423064	-1,482651	0,232051	-0,961265	-21,099786	-106,944311	-0,423064
14:37:21,92	0,642979	3,265998	-0,047992	-0,093013	-0,867016	-0,160042	-1,481944	0,230944	-0,956836	-2,907315	9,384593	-0,486508	-0,061154	-1,323091	-2,135655	51,994568	-14,274107	11,697808	-1,481944	0,230944	-0,956836	-21,036450	-106,948016	-0,486508	-1,481944	0,230944	-0,956836	-21,036450	-106,948016	-0,486508
14:37:21,97	0,642979	3,265998	-0,047992	-0,093013	-0,867016	-0,160042	-1,483094	0,233102	-0,962488	-2,793947	9,493841	-0,466032	-0,061265	-1,325664	-2,136839	51,937432	-14,273976	11,693874	-1,483094	0,233102	-0,962488	-21,092438	-106,928999	-0,466032	-1,483094	0,233102	-0,962488	-21,092438	-106,928999	-0,466032
14:37:22,02	0,642979	3,265998	-0,047992	-0,093013	-0,867016	-0,160042	-1,480810	0,231912	-0,963672	-2,827369	9,424625	-0,469966	-0,058585	-1,324778	-2,137813	51,951716	-14,268128	11,682182	-1,480810	0,231912	-0,963672	-21,032450	-106,818929	-0,469966	-1,480810	0,231912	-0,963672	-21,032450	-106,818929	-0,469966
14:37:22,07	0,642979	3,265998	-0,047992	-0,093013	-0,867016	-0,160042	-1,482916	0,230034	-0,964646	-2,937238	9,524736	-0,481659	-0,061326	-1,330599	-2,134524	51,869368	-14,215244	11,684613	-1,482916	0,230034	-0,964646	-20,994887	-106,884208	-0,481659	-1,482916	0,230034	-0,964646	-20,994887	-106,884208	-0,481659
14:37:22,12	0,642979	3,265998	-0,047992	-0,093013	-0,867016	-0,160042	-1,476505	0,229497	-0,961357	-2,969752	9,289078	-0,479227	-0,066073	-1,326874	-2,137804	51,880586	-14,226756	11,739154	-1,476505	0,229497	-0,961357	-20,985298	-106,616536	-0,479227	-1,476505	0,229497	-0,961357	-20,985298	-106,616536	-0,479227
14:37:22,17	0,642979	3,265998	-0,047992	-0,093013	-0,867016	-0,160042	-1,477358	0,235471	-0,964638	-2,654788	9,317972	-0,424686	-0,061220	-1,323595	-2,139472	51,862359	-14,230143	11,697159	-1,477358	0,235471	-0,964638	-21,139226	-106,654617	-0,424686	-1,477358	0,235471	-0,964638	-21,139226	-106,654617	-0,424686
14:37:22,22	0,642979	3,265998	-0,047992	-0,093013	-0,867016	-0,160042	-1,482624	0,232907	-0,966305	-2,776050	9,605895	-0,466681	-0,063188	-1,329017	-2,138814	51,848230	-14,243178	11,691304	-1,482624	0,232907	-0,966305	-21,059243	-106,780073	-0,466681	-1,482624	0,232907	-0,966305	-21,059243	-106,780073	-0,466681
14:37:22,27	0,642979	3,265998	-0,047992	-0,093013	-0,867016	-0,160042	-1,476944	0,231901	-0,965647	-2,809992	9,316280	-0,472536	-0,060910	-1,328912	-2,138851	51,809032	-14,244052	11,663040	-1,476944	0,231901	-0,965647	-21,014239	-106,623849	-0,472536	-1,476944	0,231901	-0,965647	-21,014239	-106,623849	-0,472536
14:37:22,32	0,642979	3,265998	-0,047992	-0,093013	-0,867016	-0,160042	-1,478174	0,229980	-0,965684	-2,889535	9,413725	-0,500800	-0,062313	-1,326203	-2,139812	51,798392	-14,212053	11,702065	-1,478174	0,229980	-0,965684	-20,942973	-106,622922	-0,500800	-1,478174	0,229980	-0,965684	-20,942973	-106,622922	-0,500800
14:37:22,37	0,642979	3,265998	-0,047992	-0,093013	-0,867016	-0,160042	-1,479819	0,232549	-0,966645	-2,778322	9,524468	-0,461776	-0,062588	-1,327064	-2,142259	51,794624	-14,243442	11,676167	-1,479819	0,232549	-0,966645	-21,033453	-106,641296	-0,461776	-1,479819	0,232549	-0,966645	-21,033453	-106,641296	-0,461776
14:37:22,42	0,642979	3,265998	-0,047992	-0,093013	-0,867016	-0,160042	-1,478936	0,232358	-0,969092	-2,759208	9,466133	-0,487673	-0,062224	-1,332597	-2,141179	51,735207	-14,219082	11,694312	-1,478936	0,232358	-0,969092	-20,999312	-106,630333	-0,487673	-1,478936	0,232358	-0,969092	-20,999312	-106,630333	-0,487673
14:37:22,47	0,642979	3,265998	-0,047992	-0,093013	-0,867016	-0,160042	-1,474326	0,229276	-0,968012	-2,910853	9,290059	-0,469528	-0,059773	-1,331534	-2,143700	51,717016	-14,207694	11,715149	-1,474326	0,229276	-0,968012	-20,909031	-106,444537	-0,469528	-1,474326	0,229276	-0,968012	-20,909031	-106,444537	-0,469528
14:37:22,52	0,642979	3,265998	-0,047992	-0,093013	-0,867016	-0,160042	-1,476472	0,227685	-0,970533	-2,994382	9,423113	-0,448692	-0,062486	-1,331487	-2,144052	51,707943	-14,206448	11,688789	-1,476472	0,227685	-0,970533	-20,867621	-106,479965	-0,448692	-1,476472	0,227685	-0,970533	-20,867621	-106,479965	-0,448692
14:37:22,57	0,642979	3,265998	-0,047992	-0,093013	-0,867016	-0,160042	-1,475156	0,230058	-0,970885	-2,867519	9,363152	-0,475051	-0,064079	-1,327266	-2,143938	51,702539	-14,185567	11,697871	-1,475156	0,230058	-0,970885	-20,927053	-106,436605	-0,475051	-1,475156	0,230058	-0,970885	-20,927053	-106,436605	-0,475051
14:37:22,62	0,642979	3,265998	-0,047992	-0,093013	-0,867016	-0,160042	-1,478015	0,233547	-0,970772	-2,701444	9,526938	-0,465969	-0,059933	-1,329159	-2,143283	51,650168	-14,228116	11,678914	-1,478015	0,233547	-0,970772	-21,034907	-106,497247	-0,465969	-1,478015	0,233547	-0,970772	-21,034907	-106,497247	-0,465969
14:37:22,67	0,642979	3,265998	-0,047992	-0,093013	-0,867016	-0,160042	-1,478449	0,229011	-0,970116	-2,874282	9,573578	-0,484927	-0,063055	-1,332572	-2,143548	51,621634	-14,196961	11,716870	-1,478449	0,229011	-0,970116	-20,851669	-106,484665	-0,484927	-1,478449	0,229011	-0,970116	-20,851669	-106,484665	-0,484927
14:37:22,72	0,642979	3,265998	-0,047992	-0,093013	-0,867016	-0,160042	-1,473932	0,230008	-0,970381	-2,835147	9,378979	-0,446970	-0,063101	-1,331883	-2,148611	51,619003	-14,219850	11,709649	-1,473932	0,230008	-0,970381	-20,890806	-106,324673	-0,446970	-1,473932	0,230008	-0,970381	-20,890806	-106,324673	-0,446970
14:37:22,77	0,642979	3,265998	-0,047992	-0,093013	-0,867016	-0,160042	-1,474506	0,230392	-0,975444	-2,794036	9,399653	-0,454191	-0,064880	-1,331702	-2,143188	51,597442	-14,205305	11,701911	-1,474506	0,230392	-0,975444	-20,879847	-106,349045	-0,454191	-1,474506	0,230392	-0,975444	-20,879847	-106,349045	-0,454191
14:37:22,82	0,642979	3,265998	-0,047992	-0,093013	-0,867016	-0,160042	-1,473773	0,232024	-0,970021	-2,711031	9,387480	-0,461929	-0,062960	-1,332314	-2,147213	51,600278	-14,210826	11,638986	-1,473773	0,232024	-0,970021	-20,924888	-106,303676	-0,461929	-1,473773	0,232024	-0,970021	-20,924888	-106,303676	-0,461929
14:37:22,87	0,642979	3,265998	-0,047992	-0,093013	-0,867016	-0,160042	-1,474203	0,230055	-0,974047	-2,810020	9,404645	-0,524854	-0,062786	-1,330509	-2,147050	51,565709	-14,182225	11,672757	-1,474203	0,230055	-0,974047	-20,869365	-106,320298	-0,524854	-1,474203	0,230055	-0,974047	-20,869365	-106,320298	-0,524854
14:37:22,92	0,642979	3,265998	-0,047992	-0,093013	-0,867016	-0,160042	-1,475853	0,230806	-0,973883	-2,778450	9,534694	-0,491084	-0,063221	-1,333571	-2,147108	51,537526	-14,177564	11,681585	-1,475853	0,230806	-0,973883	-20,896752	-106,319790	-0,491084	-1,475853	0,230806	-0,973883	-20,896752	-106,319790	-0,491084
14:37:22,97	0,642979	3,265998	-0,047992	-0,093013	-0,867016	-0,160042	-1,472984	0,229652	-0,973941	-2,828423	9,412248	-0,482256	-0,063094	-1,336987	-2,149127	51,528951	-14,190222	11,695335	-1,472984	0,229652	-0,973941	-20,856107	-106,217027	-0,482256	-1,472984	0,229652	-0,973941	-20,856107	-106,217027	-0,482256
14:37:23,02	0,642979	3,265998	-0,047992	-0,093013	-0,867016	-0,160042	-1,470089	0,227834	-0,975960	-2,907702	9,262805	-0,468505	-0,060291	-1,332674	-2,146318	51,541662	-14,203754	11,695397	-1,470089	0,227834	-0,975960	-20,792683	-106,139211	-0,468505	-1,470089	0,227834	-0,975960	-20,792683	-106,139211	-0,468505
14:37:23,07	0,642979	3,265998	-0,047992	-0,093013	-0,867016	-0,160042	-1,475226	0,227564	-0,973151	-2,916398	9,512124	-0,468443	-0,061634	-1,333572	-2,146709	51,523239	-14,176672	11,701172	-1,475226	0,227564	-0,973151	-20,780155	-106,293099	-0,468443	-1,475226	0,227564	-0,973151	-20,780155	-106,293099	-0,468443
14:37:23,12	0,642979	3,265998	-0,047992	-0,093013	-0,867016	-0,160042	-1,473777	0,228277	-0,973542	-2,893537	9,466263	-0,462669	-0,060347	-1,333670	-2,148292	51,502874	-14,171338	11,673652	-1,473777	0,228277	-0,973542	-20,813306	-106,225202	-0,462669	-1,473777	0,228277	-0,973542	-20,813306	-106,225202	-0,462669
14:37:23,17	0,642979	3,265998	-0,047992	-0,093013	-0,867016	-0,160042	-1,474335	0,227113	-0,975125	-2,948497	9,515599	-0,490188	-0,065408	-1,335136	-2,147740	51,481110	-14,204766	11,645940	-1,474335	0,227113	-0,975125	-20,776899	-106,219694	-0,490188	-1,474335	0,227113	-0,975125	-20,776899	-106,219694	-0,490188
14:37:23,22	0,642979	3,265998	-0,047992	-0,093013	-0,867016	-0,160042	-1,470535	0,230764	-0,974573	-2,718852	9,320129	-0,517900	-0,063935	-1,334473	-2,151013	51,487931	-14,187924	11,683881	-1,470535	0,230764	-0,974573	-20,833799	-106,116857	-0,517900	-1,470535	0,230764	-0,974573	-20,833799	-106,116857	-0,517900
14:37:23,27	0,642979	3,265998	-0,047992	-0,093013	-0,867016	-0,160042	-1,471845	0,229820	-0,977846	-2,785940	9,390792	-0,479959	-0,063973	-1,334363	-2,152095	51,455469	-14,138481	11,687678	-1,471845	0,229820	-0,977846	-20,826777	-106,149073	-0,479959	-1,471845	0,229820	-0,977846	-20,826777	-106,149073	-0,479959
14:37:23,32	0,642979	3,265998	-0,047992	-0,093013	-0,867016	-0,160042	-1,471922	0,229908	-0,978928	-2,807942	9,447587	-0,476162	-0,063989	-1,334051	-2,151935	51,459463	-14,169582	11,684568	-1,471922	0,229908	-0,978928	-20,855701	-106,098257	-0,476162	-1,471922	0,229908	-0,978928	-20,855701	-106,098257	-0,476162
14:37:23,37	0,642979	3,265998	-0,047992	-0,093013	-0,867016	-0,160042	-1,472185	0,230077	-0,978768	-2,774194	9,442262	-0,479272	-0,066922	-1,334763	-2,149860	51,458284	-14,164918	11,688507	-1,472185	0,230077	-0,978768	-20,835256	-106,124240	-0,479272	-1,472185	0,230077	-0,978768	-20,835256	-106,124240	-0,479272
14:37:23,42	0,642979	3,265998	-0,047992	-0,093013	-0,867016	-0,160042	-1,470102	0,232261	-0,976694	-2,664078	9,337288	-0,475333	-0,061739	-1,334134	-2,152976	51,415464	-14,175802	11,701174	-1,470102	0,232261	-0,976694	-20,896579	-106,065682	-0,475333	-1,470102	0,232261	-0,976694	-20,896579	-106,065682	-0,475333
14:37:23,47	0,642979	3,265998	-0,047992	-0,093013	-0,867016	-0,160042	-1,473238	0,228088	-0,979809	-2,850262	9,532006	-0,462666	-0,064707	-1,335941	-2,152219	51,396100	-14,175469	11,680761	-1,473238	0,228088	-0,979809	-20,755147	-106,117147	-0,462666	-1,473238	0,228088	-0,979809	-20,755147	-106,117147	-0,462666
14:37:23,52	0,642979	3,265998	-0,047992	-0,093013	-0,867016	-0,160042	-1,470189	0,229755	-0,979052	-2,754190	9,390403	-0,483079	-0,062203	-1,334414	-2,155195	51,386737	-14,181109	11,695260	-1,470189	0,229755	-0,979052	-20,789927	-106,019417	-0,483079	-1,470189	0,229755	-0,979052	-20,789927	-106,019417	-0,483079
14:37:23,57	0,642979	3,265998	-0,047992	-0,093013	-0,867016	-0,160042	-1,472763	0,228350	-0,982029	-2,817680	9,529548	-0,468580	-0,065301	-1,336301	-2,153003	51,394490	-14,179329	11,671285	-1,472763	0,228350	-0,982029	-20,743129	-106,082343	-0,468580	-1,472763	0,228350	-0,982029	-20,743129	-106,082343	-0,468580
14:37:23,62	0,642979	3,265998	-0,047992	-0,093013	-0,867016	-0,160042	-1,469579	0,230089	-0,979837	-2,732666	9,358172	-0,492555	-0,065672	-1,337007	-2,154074	51,358531	-14,172279	11,688110	-1,469579	0,230089	-0,979837	-20,794634	-106,003800	-0,492555	-1,469579	0,230089	-0,979837	-20,794634	-106,003800	-0,492555
14:37:23,67	0,642979	3,265998	-0,047992	-0,093013	-0,867016	-0,160042	-1,468782	0,230057	-0,980907	-2,722440	9,351400	-0,475730	-0,065956	-1,335699	-2,153005	51,357303	-14,147475	11,696891	-1,468782	0,230057	-0,980907	-20,781920	-105,948017	-0,475730	-1,468782	0,230057	-0,980907	-20,781920	-105,948017	-0,475730
14:37:23,72	0,642979	3,265998	-0,047992	-0,093013	-0,867016	-0,160042	-1,469774	0,230957	-0,979838	-2,696500	9,416422	-0,466950	-0,063067	-1,338652	-2,154589	51,326871	-14,163860	11,654098	-1,469774	0,230957	-0,979838	-20,826640	-105,960825	-0,466950	-1,469774	0,230957	-0,979838	-20,826640	-105,960825	-0,466950
14:37:23,77	0,642979	3,265998	-0,047992	-0,093013	-0,867016	-0,160042	-1,468661	0,226978	-0,981422	-2,874007	9,376701	-0,509743	-0,060099	-1,332330	-2,152638	51,355663	-14,170859	11,678066	-1,468661	0,226978	-0,981422	-20,691788	-105,913163	-0,509743	-1,468661	0,226978	-0,981422	-20,691788	-105,913163	-0,509743
14:37:23,82	0,642979	3,265998	-0,047992	-0,093013	-0,867016	-0,160042	-1,475620	0,227569	-0,979471	-2,851613	9,710140	-0,485774	-0,064222	-1,337186	-2,153583	51,345810	-14,166675	11,698440	-1,475620	0,227569	-0,979471	-20,715782	-106,126014	-0,485774	-1,475620	0,227569	-0,979471	-20,715782	-106,126014	-0,485774
14:37:23,87	0,642979	3,265998	-0,047992	-0,093013	-0,867016	-0,160042	-1,469353	0,228712	-0,980416	-2,790871	9,394888	-0,465401	-0,063124	-1,338541	-2,154591	51,298922	-14,154100	11,669241	-1,469353	0,228712	-0,980416	-20,744770	-105,949319	-0,465401	-1,469353	0,228712	-0,980416	-20,744770	-105,949319	-0,465401
14:37:23,92	0,642979	3,265998	-0,047992	-0,093013	-0,867016	-0,160042	-1,468728	0,227083	-0,981424	-2,863040	9,409284	-0,494600	-0,063104	-1,339982	-2,153389	51,309375	-14,163667	11,701801	-1,468728	0,227083	-0,981424	-20,689042	-105,885863	-0,494600	-1,468728	0,227083	-0,981424	-20,689042	-105,885863	-0,494600
14:37:23,97	0,642979	3,265998	-0,047992	-0,093013	-0,867016	-0,160042	-1,467491	0,226346	-0,980222	-2,898310	9,331113	-0,462039	-0,065127	-1,339001	-2,154112	51,264414	-14,175438	11,682741	-1,467491	0,226346	-0,980222	-20,666449	-105,866913	-0,462039	-1,467491	0,226346	-0,980222	-20,666449	-105,866913	-0,462039
14:37:24,02	0,642979	3,265998	-0,047992	-0,093013	-0,867016	-0,160042	-1,467328	0,228588	-0,980945	-2,749028	9,355725	-0,481099	-0,064851	-1,337821	-2,153291	51,271956	-14,145478	11,699497	-1,467328	0,228588	-0,980945	-20,693200	-105,829559	-0,481099	-1,467328	0,228588	-0,980945	-20,693200	-105,829559	-0,481099
14:37:24,07	0,642979	3,265998	-0,047992	-0,093013	-0,867016	-0,160042	-1,468489	0,228939	-0,980124	-2,760514	9,424504	-0,464343	-0,064981	-1,338091	-2,158064	51,272344	-14,155922	11,724611	-1,468489	0,228939	-0,980124	-20,732207	-105,851857	-0,464343	-1,468489	0,228939	-0,980124	-20,732207	-105,851857	-0,464343
14:37:24,12	0,642979	3,265998	-0,047992	-0,093013	-0,867016	-0,160042	-1,468189	0,228916	-0,984898	-2,752847	9,403387	-0,439229	-0,063710	-1,339959	-2,157504	51,223908	-14,113098	11,711547	-1,468189	0,228916	-0,984898	-20,722755	-105,849486	-0,439229	-1,468189	0,228916	-0,984898	-20,722755	-105,849486	-0,439229
14:37:24,17	0,642979	3,265998	-0,047992	-0,093013	-0,867016	-0,160042	-1,467207	0,226882	-0,984337	-2,871483	9,415671	-0,452293	-0,065540	-1,339559	-2,157334	51,260014	-14,117599	11,662220	-1,467207	0,226882	-0,984337	-20,681722	-105,760099	-0,452293	-1,467207	0,226882	-0,984337	-20,681722	-105,760099	-0,452293
14:37:24,22	0,642979	3,265998	-0,047992	-0,093013	-0,867016	-0,160042	-1,466639	0,228666	-0,984168	-2,792864	9,352586	-0,501620	-0,063769	-1,337425	-2,156925	51,281169	-14,151550	11,685514	-1,466639	0,228666	-0,984168	-20,743155	-105,778550	-0,501620	-1,466639	0,228666	-0,984168	-20,743155	-105,778550	-0,501620
14:37:24,27	0,642979	3,265998	-0,047992	-0,093013	-0,867016	-0,160042	-1,469372	0,228200	-0,983758	-2,798285	9,459427	-0,478326	-0,063860	-1,338665	-2,155010	51,224529	-14,135204	11,675565	-1,469372	0,228200	-0,983758	-20,711975	-105,886282	-0,478326	-1,469372	0,228200	-0,983758	-20,711975	-105,886282	-0,478326
14:37:24,32	0,642979	3,265998	-0,047992	-0,093013	-0,867016	-0,160042	-1,468253	0,227659	-0,981843	-2,812244	9,458437	-0,488275	-0,065650	-1,339694	-2,156179	51,214183	-14,136977	11,675864	-1,468253	0,227659	-0,981843	-20,683479	-105,799391	-0,488275	-1,468253	0,227659	-0,981843	-20,683479	-105,799391	-0,488275
14:37:24,37	0,642979	3,265998	-0,047992	-0,093013	-0,867016	-0,160042	-1,466467	0,228695	-0,983012	-2,751683	9,373644	-0,487977	-0,064496	-1,342500	-2,156550	51,207129	-14,164797	11,684744	-1,466467	0,228695	-0,983012	-20,704214	-105,743991	-0,487977	-1,466467	0,228695	-0,983012	-20,704214	-105,743991	-0,487977
14:37:24,42	0,642979	3,265998	-0,047992	-0,093013	-0,867016	-0,160042	-1,464614	0,226292	-0,983383	-2,848988	9,269501	-0,479096	-0,064515	-1,339508	-2,158516	51,197822	-14,132595	11,677818	-1,464614	0,226292	-0,983383	-20,612931	-105,702695	-0,479096	-1,464614	0,226292	-0,983383	-20,612931	-105,702695	-0,479096
14:37:24,47	0,642979	3,265998	-0,047992	-0,093013	-0,867016	-0,160042	-1,467195	0,227804	-0,985349	-2,793603	9,427872	-0,486022	-0,064513	-1,337289	-2,159278	51,201998	-14,109990	11,708364	-1,467195	0,227804	-0,985349	-20,676231	-105,746928	-0,486022	-1,467195	0,227804	-0,985349	-20,676231	-105,746928	-0,486022
14:37:24,52	0,642979	3,265998	-0,047992	-0,093013	-0,867016	-0,160042	-1,469118	0,228912	-0,986112	-2,757668	9,535559	-0,455477	-0,066870	-1,336750	-2,158491	51,204540	-14,112376	11,726835	-1,469118	0,228912	-0,986112	-20,727248	-105,790205	-0,455477	-1,469118	0,228912	-0,986112	-20,727248	-105,790205	-0,455477
14:37:24,57	0,642979	3,265998	-0,047992	-0,093013	-0,867016	-0,160042	-1,468406	0,231223	-0,985325	-2,636698	9,495146	-0,437005	-0,066012	-1,340243	-2,158841	51,185028	-14,130267	11,683507	-1,468406	0,231223	-0,985325	-20,787697	-105,774734	-0,437005	-1,468406	0,231223	-0,985325	-20,787697	-105,774734	-0,437005
14:37:24,62	0,642979	3,265998	-0,047992	-0,093013	-0,867016	-0,160042	-1,465810	0,228733	-0,985674	-2,740908	9,368108	-0,480334	-0,063950	-1,340683	-2,156597	51,181401	-14,148134	11,647174	-1,465810	0,228733	-0,985674	-20,696472	-105,697989	-0,480334	-1,465810	0,228733	-0,985674	-20,696472	-105,697989	-0,480334
14:37:24,67	0,642979	3,265998	-0,047992	-0,093013	-0,867016	-0,160042	-1,466460	0,226728	-0,983431	-2,827907	9,396119	-0,516666	-0,063439	-1,339846	-2,162035	51,150622	-14,118478	11,676187	-1,466460	0,226728	-0,983431	-20,626039	-105,721008	-0,516666	-1,466460	0,226728	-0,983431	-20,626039	-105,721008	-0,516666
14:37:24,72	0,642979	3,265998	-0,047992	-0,093013	-0,867016	-0,160042	-1,467441	0,226704	-0,988868	-2,839445	9,488578	-0,487653	-0,063433	-1,342325	-2,161233	51,139120	-14,092326	11,700515	-1,467441	0,226704	-0,988868	-20,635699	-105,705503	-0,487653	-1,467441	0,226704	-0,988868	-20,635699	-105,705503	-0,487653
14:37:24,77	0,642979	3,265998	-0,047992	-0,093013	-0,867016	-0,160042	-1,465297	0,225459	-0,988067	-2,921068	9,400134	-0,463326	-0,064610	-1,342775	-2,158499	51,148797	-14,132334	11,711735	-1,465297	0,225459	-0,988067	-20,619609	-105,625653	-0,463326	-1,465297	0,225459	-0,988067	-20,619609	-105,625653	-0,463326
14:37:24,82	0,642979	3,265998	-0,047992	-0,093013	-0,867016	-0,160042	-1,464318	0,226253	-0,985332	-2,849972	9,320881	-0,452105	-0,065701	-1,342349	-2,158551	51,104782	-14,162051	11,674803	-1,464318	0,226253	-0,985332	-20,610842	-105,628114	-0,452105	-1,464318	0,226253	-0,985332	-20,610842	-105,628114	-0,452105
14:37:24,87	0,642979	3,265998	-0,047992	-0,093013	-0,867016	-0,160042	-1,468795	0,226233	-0,984875	-2,887453	9,556164	-0,480817	-0,067149	-1,340530	-2,161125	51,112592	-14,112329	11,706165	-1,468795	0,226233	-0,984875	-20,646750	-105,744248	-0,480817	-1,468795	0,226233	-0,984875	-20,646750	-105,744248	-0,480817
14:37:24,92	0,642979	3,265998	-0,047992	-0,093013	-0,867016	-0,160042	-1,464993	0,229574	-0,987958	-2,676491	9,397310	-0,457676	-0,058186	-1,329132	-2,174309	51,563236	-14,419610	11,691647	-1,464993	0,229574	-0,987958	-20,698076	-105,604629	-0,457676	-1,464993	0,229574	-0,987958	-20,698076	-105,604629	-0,457676
14:37:24,97	0,642979	3,265998	-0,047992	-0,093013	-0,867016	-0,160042	-1,479345	0,227511	-1,001143	-2,742999	9,599734	-0,472193	0,453982	-0,382340	-1,879307	100,275851	-39,109714	11,491274	-1,479345	0,227511	-1,001143	-20,602603	-106,528883	-0,472193	-1,479345	0,227511	-1,001143	-20,602603	-106,528883	-0,472193
14:37:25,02	0,642979	3,265998	-0,047992	-0,093013	-0,867016	-0,160042	-2,555375	0,257357	-0,706140	-4,165080	11,021886	-0,672566	1,004731	0,689647	-1,641320	154,529980	-66,177428	11,280705	-2,555375	0,257357	-0,706140	-24,367576	-189,575065	-0,672566	-2,555375	0,257357	-0,706140	-24,367576	-189,575065	-0,672566
14:37:25,07	0,742963	3,265956	-0,047988	-0,093015	-0,867008	-0,160028	-3,759117	0,316388	-0,468153	-4,781178	13,097161	-0,883136	0,992438	0,655077	-1,700544	152,334692	-65,263575	11,235351	-3,759117	0,316388	-0,468153	-29,617664	-281,993507	-0,883136	-3,759117	0,316388	-0,468153	-29,617664	-281,993507	-0,883136
14:37:25,12	0,742963	3,265956	-0,047988	-0,093015	-0,867008	-0,160028	-3,723033	0,309749	-0,527377	-4,820182	13,578894	-0,928489	0,983262	0,628620	-1,691734	151,026005	-64,597200	11,215670	-3,723033	0,309749	-0,527377	-29,135506	-278,679181	-0,928489	-3,723033	0,309749	-0,527377	-29,135506	-278,679181	-0,928489
14:37:25,17	0,742963	3,265956	-0,047988	-0,093015	-0,867008	-0,160028	-3,695532	0,304467	-0,518567	-5,017600	13,615383	-0,948171	0,969910	0,612051	-1,687037	150,092454	-64,169892	11,245864	-3,695532	0,304467	-0,518567	-28,918287	-276,483860	-0,948171	-3,695532	0,304467	-0,518567	-28,918287	-276,483860	-0,948171
14:37:25,22	0,742963	3,265956	-0,047988	-0,093015	-0,867008	-0,160028	-3,674507	0,307746	-0,513870	-4,750372	13,544211	-0,917976	0,967735	0,596427	-1,681431	149,475658	-63,890895	11,240500	-3,674507	0,307746	-0,513870	-28,908466	-274,904562	-0,917976	-3,674507	0,307746	-0,513870	-28,908466	-274,904562	-0,917976
14:37:25,27	0,742963	3,265956	-0,047988	-0,093015	-0,867008	-0,160028	-3,659889	0,301818	-0,508265	-4,991871	13,457732	-0,923340	0,966032	0,592771	-1,680927	149,011938	-63,694102	11,231046	-3,659889	0,301818	-0,508265	-28,684583	-273,843526	-0,923340	-3,659889	0,301818	-0,508265	-28,684583	-273,843526	-0,923340
14:37:25,32	0,742963	3,265956	-0,047988	-0,093015	-0,867008	-0,160028	-3,655871	0,301464	-0,507760	-4,948841	13,748801	-0,932794	0,957391	0,584258	-1,678309	148,584804	-63,470671	11,238243	-3,655871	0,301464	-0,507760	-28,613772	-273,237066	-0,932794	-3,655871	0,301464	-0,507760	-28,613772	-273,237066	-0,932794
14:37:25,38	0,742963	3,265956	-0,047988	-0,093015	-0,867008	-0,160028	-3,644178	0,304691	-0,505142	-4,760963	13,622379	-0,925597	0,956618	0,579660	-1,680118	148,229857	-63,322921	11,222684	-3,644178	0,304691	-0,505142	-28,679220	-272,445572	-0,925597	-3,644178	0,304691	-0,505142	-28,679220	-272,445572	-0,925597
14:37:25,43	0,742963	3,265956	-0,047988	-0,093015	-0,867008	-0,160028	-3,639809	0,303061	-0,506951	-4,796200	13,776476	-0,941156	0,952853	0,571289	-1,679744	147,985785	-63,210725	11,183060	-3,639809	0,303061	-0,506951	-28,586509	-271,948534	-0,941156	-3,639809	0,303061	-0,506951	-28,586509	-271,948534	-0,941156
14:37:25,48	0,742963	3,265956	-0,047988	-0,093015	-0,867008	-0,160028	-3,630677	0,302137	-0,506577	-4,819368	13,569101	-0,980780	0,952464	0,568396	-1,675507	147,750669	-63,077252	11,259355	-3,630677	0,302137	-0,506577	-28,537156	-271,439075	-0,980780	-3,630677	0,302137	-0,506577	-28,537156	-271,439075	-0,980780
14:37:25,53	0,742963	3,265956	-0,047988	-0,093015	-0,867008	-0,160028	-3,627977	0,301027	-0,502341	-4,875135	13,699036	-0,904486	0,950295	0,567860	-1,674568	147,522534	-62,982470	11,228582	-3,627977	0,301027	-0,502341	-28,505767	-271,097164	-0,904486	-3,627977	0,301027	-0,502341	-28,505767	-271,097164	-0,904486
14:37:25,58	0,742963	3,265956	-0,047988	-0,093015	-0,867008	-0,160028	-3,626428	0,302638	-0,501401	-4,759407	13,863464	-0,935258	0,946328	0,561337	-1,675739	147,258216	-62,848609	11,226167	-3,626428	0,302638	-0,501401	-28,516461	-270,811160	-0,935258	-3,626428	0,302638	-0,501401	-28,516461	-270,811160	-0,935258
14:37:25,63	0,742963	3,265956	-0,047988	-0,093015	-0,867008	-0,160028	-3,618796	0,302811	-0,502572	-4,734135	13,762432	-0,937673	0,949685	0,561134	-1,673451	147,154992	-62,805971	11,222907	-3,618796	0,302811	-0,502572	-28,504834	-270,313074	-0,937673	-3,618796	0,302811	-0,502572	-28,504834	-270,313074	-0,937673
14:37:25,68	0,742963	3,265956	-0,047988	-0,093015	-0,867008	-0,160028	-3,620299	0,299802	-0,500284	-4,875916	13,951293	-0,940934	0,949354	0,553753	-1,673131	146,956611	-62,743860	11,211053	-3,620299	0,299802	-0,500284	-28,410411	-270,242186	-0,940934	-3,620299	0,299802	-0,500284	-28,410411	-270,242186	-0,940934
14:37:25,73	0,742963	3,265956	-0,047988	-0,093015	-0,867008	-0,160028	-3,613741	0,296399	-0,499965	-5,007501	13,813127	-0,952787	0,944918	0,552815	-1,673970	146,781741	-62,653867	11,239563	-3,613741	0,296399	-0,499965	-28,274814	-269,865536	-0,952787	-3,613741	0,296399	-0,499965	-28,274814	-269,865536	-0,952787
14:37:25,78	0,742963	3,265956	-0,047988	-0,093015	-0,867008	-0,160028	-3,610711	0,299771	-0,500804	-4,822643	13,851991	-0,924277	0,944160	0,549015	-1,670921	146,656496	-62,576320	11,216558	-3,610711	0,299771	-0,500804	-28,354682	-269,588795	-0,924277	-3,610711	0,299771	-0,500804	-28,354682	-269,588795	-0,924277
14:37:25,83	0,742963	3,265956	-0,047988	-0,093015	-0,867008	-0,160028	-3,607041	0,298529	-0,497754	-4,891791	13,808422	-0,947282	0,942105	0,546679	-1,672952	146,492400	-62,506667	11,191939	-3,607041	0,298529	-0,497754	-28,326289	-269,344317	-0,947282	-3,607041	0,298529	-0,497754	-28,326289	-269,344317	-0,947282
14:37:25,88	0,742963	3,265956	-0,047988	-0,093015	-0,867008	-0,160028	-3,603990	0,299140	-0,499785	-4,838289	13,826714	-0,971901	0,942541	0,547446	-1,669081	146,399225	-62,447524	11,231386	-3,603990	0,299140	-0,499785	-28,320755	-269,086533	-0,971901	-3,603990	0,299140	-0,499785	-28,320755	-269,086533	-0,971901
14:37:25,93	0,742963	3,265956	-0,047988	-0,093015	-0,867008	-0,160028	-3,604873	0,299146	-0,495914	-4,842585	13,982860	-0,932454	0,937674	0,546160	-1,671843	146,325340	-62,439346	11,223366	-3,604873	0,299146	-0,495914	-28,325560	-268,999651	-0,932454	-3,604873	0,299146	-0,495914	-28,325560	-268,999651	-0,932454
14:37:25,98	0,742963	3,265956	-0,047988	-0,093015	-0,867008	-0,160028	-3,601325	0,302718	-0,498676	-4,627015	13,866457	-0,940474	0,940907	0,539174	-1,671494	146,134003	-62,344413	11,242219	-3,601325	0,302718	-0,498676	-28,390339	-268,837562	-0,940474	-3,601325	0,302718	-0,498676	-28,390339	-268,837562	-0,940474
14:37:26,03	0,742963	3,265956	-0,047988	-0,093015	-0,867008	-0,160028	-3,596892	0,296425	-0,498327	-4,940756	13,849113	-0,921621	0,938405	0,536175	-1,670346	146,040739	-62,294655	11,262576	-3,596892	0,296425	-0,498327	-28,210142	-268,506921	-0,921621	-3,596892	0,296425	-0,498327	-28,210142	-268,506921	-0,921621
14:37:26,08	0,742963	3,265956	-0,047988	-0,093015	-0,867008	-0,160028	-3,593043	0,297092	-0,497179	-4,902536	13,754612	-0,901264	0,937615	0,537590	-1,671964	145,939232	-62,256436	11,251366	-3,593043	0,297092	-0,497179	-28,224275	-268,299273	-0,901264	-3,593043	0,297092	-0,497179	-28,224275	-268,299273	-0,901264
14:37:26,13	0,742963	3,265956	-0,047988	-0,093015	-0,867008	-0,160028	-3,593875	0,298484	-0,498797	-4,812526	13,904869	-0,912474	0,938071	0,535170	-1,674732	145,854094	-62,203887	11,226258	-3,593875	0,298484	-0,498797	-28,243492	-268,214293	-0,912474	-3,593875	0,298484	-0,498797	-28,243492	-268,214293	-0,912474
14:37:26,18	0,742963	3,265956	-0,047988	-0,093015	-0,867008	-0,160028	-3,592006	0,296879	-0,501565	-4,898910	13,907704	-0,937582	0,935578	0,534084	-1,670507	145,758445	-62,147716	11,216187	-3,592006	0,296879	-0,501565	-28,203907	-268,064766	-0,937582	-3,592006	0,296879	-0,501565	-28,203907	-268,064766	-0,937582
14:37:26,23	0,742963	3,265956	-0,047988	-0,093015	-0,867008	-0,160028	-3,589819	0,298495	-0,497340	-4,815717	13,904916	-0,947653	0,937725	0,531031	-1,670512	145,653560	-62,138550	11,251396	-3,589819	0,298495	-0,497340	-28,247543	-267,895899	-0,947653	-3,589819	0,298495	-0,497340	-28,247543	-267,895899	-0,947653
14:37:26,28	0,742963	3,265956	-0,047988	-0,093015	-0,867008	-0,160028	-3,588249	0,295109	-0,497345	-4,947269	13,918674	-0,912444	0,936360	0,529978	-1,671715	145,557864	-62,113728	11,258359	-3,588249	0,295109	-0,497345	-28,113318	-267,758868	-0,912444	-3,588249	0,295109	-0,497345	-28,113318	-267,758868	-0,912444
14:37:26,33	0,742963	3,265956	-0,047988	-0,093015	-0,867008	-0,160028	-3,586654	0,295765	-0,498548	-4,886826	13,931041	-0,905481	0,936911	0,528156	-1,673272	145,520763	-62,061147	11,266043	-3,586654	0,295765	-0,498548	-28,104340	-267,621326	-0,905481	-3,586654	0,295765	-0,498548	-28,104340	-267,621326	-0,905481
14:37:26,38	0,742963	3,265956	-0,047988	-0,093015	-0,867008	-0,160028	-3,585352	0,294376	-0,500106	-4,986004	13,921748	-0,897797	0,936126	0,529315	-1,670241	145,412779	-62,032544	11,237190	-3,585352	0,294376	-0,500106	-28,094535	-267,528397	-0,897797	-3,585352	0,294376	-0,500106	-28,094535	-267,528397	-0,897797
14:37:26,43	0,742963	3,265956	-0,047988	-0,093015	-0,867008	-0,160028	-3,585964	0,295636	-0,497074	-4,891280	14,061366	-0,926650	0,934896	0,526204	-1,668693	145,364453	-61,994583	11,242131	-3,585964	0,295636	-0,497074	-28,098695	-267,436784	-0,926650	-3,585964	0,295636	-0,497074	-28,098695	-267,436784	-0,926650
14:37:26,48	0,742963	3,265956	-0,047988	-0,093015	-0,867008	-0,160028	-3,582654	0,295145	-0,495526	-4,925494	13,950077	-0,921709	0,931818	0,524038	-1,669518	145,286532	-61,968306	11,219197	-3,582654	0,295145	-0,495526	-28,094412	-267,288237	-0,921709	-3,582654	0,295145	-0,495526	-28,094412	-267,288237	-0,921709
14:37:26,53	0,742963	3,265956	-0,047988	-0,093015	-0,867008	-0,160028	-3,579239	0,296728	-0,496352	-4,827014	13,853137	-0,944643	0,932877	0,524407	-1,669912	145,225507	-61,937869	11,250348	-3,579239	0,296728	-0,496352	-28,120137	-267,117129	-0,944643	-3,579239	0,296728	-0,496352	-28,120137	-267,117129	-0,944643
14:37:26,58	0,742963	3,265956	-0,047988	-0,093015	-0,867008	-0,160028	-3,580088	0,295995	-0,496745	-4,860942	13,965350	-0,913492	0,931610	0,523268	-1,669553	145,169219	-61,909800	11,241529	-3,580088	0,295995	-0,496745	-28,096577	-267,071559	-0,913492	-3,580088	0,295995	-0,496745	-28,096577	-267,071559	-0,913492
14:37:26,63	0,742963	3,265956	-0,047988	-0,093015	-0,867008	-0,160028	-3,578469	0,296524	-0,496386	-4,829632	13,943923	-0,922312	0,931350	0,523161	-1,670383	145,032278	-61,857846	11,254735	-3,578469	0,296524	-0,496386	-28,106743	-266,965863	-0,922312	-3,578469	0,296524	-0,496386	-28,106743	-266,965863	-0,922312
14:37:26,68	0,742963	3,265956	-0,047988	-0,093015	-0,867008	-0,160028	-3,578246	0,296695	-0,497217	-4,797226	14,076906	-0,909105	0,933721	0,521323	-1,669620	145,023845	-61,842387	11,225919	-3,578246	0,296695	-0,497217	-28,087817	-266,815387	-0,909105	-3,578246	0,296695	-0,497217	-28,087817	-266,815387	-0,909105
14:37:26,73	0,742963	3,265956	-0,047988	-0,093015	-0,867008	-0,160028	-3,577839	0,293723	-0,496454	-4,960979	14,070788	-0,937921	0,931201	0,522935	-1,672400	144,946003	-61,815763	11,209687	-3,577839	0,293723	-0,496454	-28,018211	-266,789574	-0,937921	-3,577839	0,293723	-0,496454	-28,018211	-266,789574	-0,937921
14:37:26,78	0,742963	3,265956	-0,047988	-0,093015	-0,867008	-0,160028	-3,577976	0,296711	-0,499234	-4,789734	14,158640	-0,954153	0,928818	0,520446	-1,671635	144,911894	-61,779083	11,205120	-3,577976	0,296711	-0,499234	-28,081531	-266,712483	-0,954153	-3,577976	0,296711	-0,499234	-28,081531	-266,712483	-0,954153
14:37:26,83	0,742963	3,265956	-0,047988	-0,093015	-0,867008	-0,160028	-3,574628	0,297530	-0,498468	-4,761852	14,032431	-0,958720	0,927469	0,517527	-1,670879	144,807587	-61,728131	11,226079	-3,574628	0,297530	-0,498468	-28,117949	-266,575885	-0,958720	-3,574628	0,297530	-0,498468	-28,117949	-266,575885	-0,958720
14:37:26,88	0,742963	3,265956	-0,047988	-0,093015	-0,867008	-0,160028	-3,571426	0,297239	-0,497712	-4,768975	13,981717	-0,937761	0,926810	0,515076	-1,668542	144,768194	-61,734972	11,243745	-3,571426	0,297239	-0,497712	-28,102199	-266,375214	-0,937761	-3,571426	0,297239	-0,497712	-28,102199	-266,375214	-0,937761
14:37:26,93	0,742963	3,265956	-0,047988	-0,093015	-0,867008	-0,160028	-3,568974	0,296585	-0,495375	-4,777363	13,884903	-0,920095	0,930843	0,515541	-1,670898	144,736191	-61,753568	11,226298	-3,568974	0,296585	-0,495375	-28,059248	-266,279538	-0,920095	-3,568974	0,296585	-0,495375	-28,059248	-266,279538	-0,920095
14:37:26,98	0,742963	3,265956	-0,047988	-0,093015	-0,867008	-0,160028	-3,571393	0,293324	-0,497731	-4,914812	14,029117	-0,937542	0,927306	0,513389	-1,671289	144,703288	-61,672711	11,238224	-3,571393	0,293324	-0,497731	-27,940733	-266,325230	-0,937542	-3,571393	0,293324	-0,497731	-27,940733	-266,325230	-0,937542
14:37:27,03	0,742963	3,265956	-0,047988	-0,093015	-0,867008	-0,160028	-3,567761	0,295311	-0,498122	-4,865056	13,909203	-0,925616	0,928361	0,518139	-1,670548	144,656894	-61,671726	11,244013	-3,567761	0,295311	-0,498122	-28,046964	-266,160071	-0,925616	-3,567761	0,295311	-0,498122	-28,046964	-266,160071	-0,925616
14:37:27,08	0,742963	3,265956	-0,047988	-0,093015	-0,867008	-0,160028	-3,572402	0,296772	-0,497381	-4,766712	14,191158	-0,919827	0,925917	0,513621	-1,672104	144,602141	-61,654419	11,254675	-3,572402	0,296772	-0,497381	-28,063350	-266,242362	-0,919827	-3,572402	0,296772	-0,497381	-28,063350	-266,242362	-0,919827
14:37:27,13	0,742963	3,265956	-0,047988	-0,093015	-0,867008	-0,160028	-3,566666	0,296326	-0,497007	-4,770415	13,974507	-0,914817	0,925880	0,512948	-1,670173	144,576480	-61,647841	11,249023	-3,566666	0,296326	-0,497007	-28,031993	-266,008795	-0,914817	-3,566666	0,296326	-0,497007	-28,031993	-266,008795	-0,914817
14:37:27,18	0,742963	3,265956	-0,047988	-0,093015	-0,867008	-0,160028	-3,566666	0,296326	-0,497007	-4,770415	13,974507	-0,914817	0,926919	0,510036	-1,671358	144,494836	-61,614028	11,256259	-3,566666	0,296326	-0,497007	-28,031993	-266,008795	-0,914817	-3,566666	0,296326	-0,497007	-28,031993	-266,008795	-0,914817
14:37:27,23	0,742963	3,265956	-0,047988	-0,093015	-0,867008	-0,160028	-3,564664	0,293970	-0,498191	-4,881372	13,957975	-0,907581	0,925176	0,510466	-1,670188	144,496727	-61,586621	11,265858	-3,564664	0,293970	-0,498191	-27,958028	-265,868110	-0,907581	-3,564664	0,293970	-0,498191	-27,958028	-265,868110	-0,907581
14:37:27,28	0,742963	3,265956	-0,047988	-0,093015	-0,867008	-0,160028	-3,564164	0,295694	-0,497021	-4,816402	13,944075	-0,897982	0,927394	0,509853	-1,671354	144,442805	-61,606851	11,290992	-3,564164	0,295694	-0,497021	-28,028395	-265,842810	-0,897982	-3,564164	0,295694	-0,497021	-28,028395	-265,842810	-0,897982
14:37:27,34	0,742963	3,265956	-0,047988	-0,093015	-0,867008	-0,160028	-3,564743	0,293467	-0,498187	-4,887715	14,010758	-0,872848	0,926801	0,510395	-1,673729	144,433852	-61,584916	11,244758	-3,564743	0,293467	-0,498187	-27,924906	-265,821567	-0,872848	-3,564743	0,293467	-0,498187	-27,924906	-265,821567	-0,872848
14:37:27,39	0,742963	3,265956	-0,047988	-0,093015	-0,867008	-0,160028	-3,567775	0,292530	-0,495506	-4,943221	14,200238	-0,901882	0,926049	0,510301	-1,673376	144,348258	-61,559511	11,250938	-3,567775	0,292530	-0,495506	-27,906858	-265,870110	-0,901882	-3,567775	0,292530	-0,495506	-27,906858	-265,870110	-0,901882
14:37:27,44	0,742963	3,265956	-0,047988	-0,093015	-0,867008	-0,160028	-3,564458	0,294856	-0,500209	-4,809235	14,101467	-0,912902	0,928142	0,513407	-1,682235	144,560951	-61,662008	11,241992	-3,564458	0,294856	-0,500209	-27,955426	-265,708454	-0,912902	-3,564458	0,294856	-0,500209	-27,955426	-265,708454	-0,912902
14:37:27,49	0,742963	3,265956	-0,047988	-0,093015	-0,867008	-0,160028	-3,568195	0,294596	-0,509068	-4,840320	14,060352	-0,921848	1,794787	1,997118	-1,726478	222,678487	-106,353203	10,969327	-3,568195	0,294596	-0,509068	-27,966126	-266,042934	-0,921848	-3,568195	0,294596	-0,509068	-27,966126	-266,042934	-0,921848
14:37:27,54	0,742963	3,265956	-0,047988	-0,093015	-0,867008	-0,160028	-5,286448	0,285915	-0,553311	-5,646815	13,412165	-1,194513	3,121831	4,164708	-1,757904	341,756046	-176,830192	10,214018	-5,286448	0,285915	-0,553311	-28,091150	-401,573972	-1,194513	-5,286448	0,285915	-0,553311	-28,091150	-401,573972	-1,194513
14:37:27,59	0,842984	3,265977	-0,047987	-0,093008	-0,867007	-0,160014	-7,827157	0,220457	-0,584738	-7,554585	7,166412	-1,949822	3,164258	4,240173	-1,867891	345,763964	-179,218039	10,191480	-7,827157	0,220457	-0,584738	-24,860455	-607,265407	-1,949822	-7,827157	0,220457	-0,584738	-24,860455	-607,265407	-1,949822
14:37:27,64	0,842984	3,265977	-0,047987	-0,093008	-0,867007	-0,160014	-7,913725	0,221447	-0,694725	-7,439131	7,003085	-1,972360	3,155811	4,222310	-1,881934	344,647128	-178,707857	10,209201	-7,913725	0,221447	-0,694725	-24,822713	-614,224348	-1,972360	-7,913725	0,221447	-0,694725	-24,822713	-614,224348	-1,972360
14:37:27,69	0,842984	3,265977	-0,047987	-0,093008	-0,867007	-0,160014	-7,894032	0,219830	-0,708768	-7,406603	7,201325	-1,954639	3,147004	4,202658	-1,894236	343,959860	-178,364356	10,201245	-7,894032	0,219830	-0,708768	-24,663287	-612,480172	-1,954639	-7,894032	0,219830	-0,708768	-24,663287	-612,480172	-1,954639
14:37:27,74	0,842984	3,265977	-0,047987	-0,093008	-0,867007	-0,160014	-7,872609	0,217632	-0,721069	-7,474763	6,854303	-1,962595	3,146646	4,198626	-1,904179	343,429043	-178,087892	10,206411	-7,872609	0,217632	-0,721069	-24,558877	-611,145539	-1,962595	-7,872609	0,217632	-0,721069	-24,558877	-611,145539	-1,962595
14:37:27,79	0,842984	3,265977	-0,047987	-0,093008	-0,867007	-0,160014	-7,868939	0,215926	-0,731012	-7,537498	7,261352	-1,957429	3,141797	4,184038	-1,912877	343,009799	-177,925954	10,193973	-7,868939	0,215926	-0,731012	-24,487682	-610,450328	-1,957429	-7,868939	0,215926	-0,731012	-24,487682	-610,450328	-1,957429
14:37:27,84	0,842984	3,265977	-0,047987	-0,093008	-0,867007	-0,160014	-7,853881	0,212831	-0,739710	-7,629052	6,922385	-1,969867	3,140007	4,181165	-1,918463	342,666578	-177,751856	10,200895	-7,853881	0,212831	-0,739710	-24,336287	-609,607247	-1,969867	-7,853881	0,212831	-0,739710	-24,336287	-609,607247	-1,969867
14:37:27,89	0,842984	3,265977	-0,047987	-0,093008	-0,867007	-0,160014	-7,850497	0,212945	-0,745296	-7,602307	7,130745	-1,962945	3,134619	4,174012	-1,926015	342,292801	-177,607160	10,178059	-7,850497	0,212945	-0,745296	-24,318460	-609,133307	-1,962945	-7,850497	0,212945	-0,745296	-24,318460	-609,133307	-1,962945
14:37:27,94	0,842984	3,265977	-0,047987	-0,093008	-0,867007	-0,160014	-7,841608	0,214034	-0,752848	-7,484077	7,064549	-1,985781	3,136514	4,167438	-1,932305	342,034885	-177,494136	10,202045	-7,841608	0,214034	-0,752848	-24,285753	-608,501691	-1,985781	-7,841608	0,214034	-0,752848	-24,285753	-608,501691	-1,985781
14:37:27,99	0,842984	3,265977	-0,047987	-0,093008	-0,867007	-0,160014	-7,836863	0,209106	-0,759138	-7,709235	7,097660	-1,961795	3,133675	4,166412	-1,937478	341,785768	-177,408963	10,195303	-7,836863	0,209106	-0,759138	-24,124095	-608,096064	-1,961795	-7,836863	0,209106	-0,759138	-24,124095	-608,096064	-1,961795
14:37:28,04	0,842984	3,265977	-0,047987	-0,093008	-0,867007	-0,160014	-7,834554	0,211052	-0,764311	-7,557278	7,235951	-1,968537	3,133861	4,161650	-1,939116	341,559368	-177,326961	10,195735	-7,834554	0,211052	-0,764311	-24,124852	-607,776563	-1,968537	-7,834554	0,211052	-0,764311	-24,124852	-607,776563	-1,968537
14:37:28,09	0,842984	3,265977	-0,047987	-0,093008	-0,867007	-0,160014	-7,830524	0,208510	-0,765949	-7,647292	7,263446	-1,968106	3,128760	4,156738	-1,946217	341,337769	-177,218115	10,175138	-7,830524	0,208510	-0,765949	-24,015298	-607,432691	-1,968106	-7,830524	0,208510	-0,765949	-24,015298	-607,432691	-1,968106
14:37:28,14	0,842984	3,265977	-0,047987	-0,093008	-0,867007	-0,160014	-7,823720	0,210471	-0,773050	-7,528750	7,155956	-1,988702	3,123714	4,152998	-1,950572	341,144298	-177,115723	10,176784	-7,823720	0,210471	-0,773050	-24,050745	-607,006045	-1,988702	-7,823720	0,210471	-0,773050	-24,050745	-607,006045	-1,988702
14:37:28,19	0,842984	3,265977	-0,047987	-0,093008	-0,867007	-0,160014	-7,817957	0,212972	-0,777405	-7,390673	7,075030	-1,987056	3,125703	4,153833	-1,954527	340,966011	-177,061470	10,197764	-7,817957	0,212972	-0,777405	-24,108941	-606,634580	-1,987056	-7,817957	0,212972	-0,777405	-24,108941	-606,634580	-1,987056
14:37:28,24	0,842984	3,265977	-0,047987	-0,093008	-0,867007	-0,160014	-7,819675	0,211666	-0,781360	-7,416388	7,345882	-1,966076	3,124836	4,146620	-1,956515	340,808111	-177,025979	10,195669	-7,819675	0,211666	-0,781360	-24,032193	-606,498574	-1,966076	-7,819675	0,211666	-0,781360	-24,032193	-606,498574	-1,966076
14:37:28,29	0,842984	3,265977	-0,047987	-0,093008	-0,867007	-0,160014	-7,812995	0,208811	-0,783348	-7,516647	7,153039	-1,968172	3,125134	4,146274	-1,960063	340,664257	-176,979956	10,215316	-7,812995	0,208811	-0,783348	-23,908314	-606,167077	-1,968172	-7,812995	0,208811	-0,783348	-23,908314	-606,167077	-1,968172
14:37:28,34	0,842984	3,265977	-0,047987	-0,093008	-0,867007	-0,160014	-7,812844	0,208379	-0,786896	-7,507022	7,292767	-1,948524	3,126073	4,141540	-1,964380	340,534479	-176,942881	10,210234	-7,812844	0,208379	-0,786896	-23,864806	-606,015476	-1,948524	-7,812844	0,208379	-0,786896	-23,864806	-606,015476	-1,948524
14:37:28,39	0,842984	3,265977	-0,047987	-0,093008	-0,867007	-0,160014	-7,809214	0,205199	-0,791214	-7,639598	7,234923	-1,953606	3,124623	4,143564	-1,967964	340,395842	-176,879395	10,196543	-7,809214	0,205199	-0,791214	-23,747757	-605,788347	-1,953606	-7,809214	0,205199	-0,791214	-23,747757	-605,788347	-1,953606
14:37:28,44	0,842984	3,265977	-0,047987	-0,093008	-0,867007	-0,160014	-7,810242	0,207467	-0,794798	-7,507335	7,440219	-1,967297	3,124349	4,136569	-1,973092	340,250412	-176,872671	10,146991	-7,810242	0,207467	-0,794798	-23,793516	-605,663799	-1,967297	-7,810242	0,207467	-0,794798	-23,793516	-605,663799	-1,967297
14:37:28,49	0,842984	3,265977	-0,047987	-0,093008	-0,867007	-0,160014	-7,804047	0,204207	-0,799925	-7,609951	7,247365	-2,016849	3,122382	4,134986	-1,971578	340,117951	-176,773714	10,169407	-7,804047	0,204207	-0,799925	-23,640239	-605,370312	-2,016849	-7,804047	0,204207	-0,799925	-23,640239	-605,370312	-2,016849
14:37:28,54	0,842984	3,265977	-0,047987	-0,093008	-0,867007	-0,160014	-7,801692	0,205119	-0,798411	-7,582010	7,289123	-1,994433	3,123319	4,135834	-1,977069	340,025268	-176,795379	10,163605	-7,801692	0,205119	-0,798411	-23,683870	-605,143725	-1,994433	-7,801692	0,205119	-0,798411	-23,683870	-605,143725	-1,994433
14:37:28,59	0,842984	3,265977	-0,047987	-0,093008	-0,867007	-0,160014	-7,802896	0,204731	-0,803902	-7,537073	7,421145	-2,000235	3,120724	4,132015	-1,977894	339,871182	-176,693722	10,177622	-7,802896	0,204731	-0,803902	-23,608488	-605,106187	-2,000235	-7,802896	0,204731	-0,803902	-23,608488	-605,106187	-2,000235
14:37:28,64	0,842984	3,265977	-0,047987	-0,093008	-0,867007	-0,160014	-7,798291	0,205069	-0,804728	-7,530504	7,365961	-1,986218	3,123448	4,132736	-1,981814	339,777721	-176,690799	10,191329	-7,798291	0,205069	-0,804728	-23,628433	-604,799886	-1,986218	-7,798291	0,205069	-0,804728	-23,628433	-604,799886	-1,986218
14:37:28,69	0,842984	3,265977	-0,047987	-0,093008	-0,867007	-0,160014	-7,800277	0,203071	-0,808647	-7,590229	7,551648	-1,972511	3,119200	4,127345	-1,983804	339,690677	-176,649369	10,159312	-7,800277	0,203071	-0,808647	-23,531273	-604,770121	-1,972511	-7,800277	0,203071	-0,808647	-23,531273	-604,770121	-1,972511
14:37:28,74	0,842984	3,265977	-0,047987	-0,093008	-0,867007	-0,160014	-7,793484	0,204054	-0,810637	-7,531465	7,294495	-2,004528	3,118912	4,127193	-1,986956	339,553476	-176,616909	10,187833	-7,793484	0,204054	-0,810637	-23,549682	-604,494002	-2,004528	-7,793484	0,204054	-0,810637	-23,549682	-604,494002	-2,004528
14:37:28,79	0,842984	3,265977	-0,047987	-0,093008	-0,867007	-0,160014	-7,793208	0,204228	-0,813789	-7,481931	7,415188	-1,976007	3,120531	4,125271	-1,986568	339,470646	-176,582460	10,223462	-7,793208	0,204228	-0,813789	-23,513802	-604,351636	-1,976007	-7,793208	0,204228	-0,813789	-23,513802	-604,351636	-1,976007
14:37:28,84	0,842984	3,265977	-0,047987	-0,093008	-0,867007	-0,160014	-7,792353	0,201865	-0,813401	-7,593227	7,459709	-1,940378	3,117389	4,124060	-1,990562	339,357262	-176,533687	10,150376	-7,792353	0,201865	-0,813401	-23,439600	-604,240033	-1,940378	-7,792353	0,201865	-0,813401	-23,439600	-604,240033	-1,940378
14:37:28,89	0,842984	3,265977	-0,047987	-0,093008	-0,867007	-0,160014	-7,789734	0,203980	-0,817395	-7,468761	7,446084	-2,013465	3,118399	4,123186	-1,994063	339,279081	-176,509732	10,188037	-7,789734	0,203980	-0,817395	-23,481211	-604,048043	-2,013465	-7,789734	0,203980	-0,817395	-23,481211	-604,048043	-2,013465
14:37:28,94	0,842984	3,265977	-0,047987	-0,093008	-0,867007	-0,160014	-7,789481	0,202669	-0,820896	-7,518625	7,512631	-1,975803	3,118183	4,122117	-1,996432	339,177629	-176,499951	10,195484	-7,789481	0,202669	-0,820896	-23,428106	-603,961664	-1,975803	-7,789481	0,202669	-0,820896	-23,428106	-603,961664	-1,975803
14:37:28,99	0,842984	3,265977	-0,047987	-0,093008	-0,867007	-0,160014	-7,788448	0,202321	-0,823265	-7,494457	7,551656	-1,968356	3,115717	4,121793	-1,996468	339,107923	-176,450424	10,192490	-7,788448	0,202321	-0,823265	-23,376633	-603,841533	-1,968356	-7,788448	0,202321	-0,823265	-23,376633	-603,841533	-1,968356
14:37:29,04	0,842984	3,265977	-0,047987	-0,093008	-0,867007	-0,160014	-7,786935	0,204294	-0,823302	-7,399878	7,558088	-1,971350	3,116778	4,117789	-1,998805	339,055626	-176,474980	10,193252	-7,786935	0,204294	-0,823302	-23,436967	-603,716296	-1,971350	-7,786935	0,204294	-0,823302	-23,436967	-603,716296	-1,971350
14:37:29,09	0,842984	3,265977	-0,047987	-0,093008	-0,867007	-0,160014	-7,783998	0,201374	-0,825638	-7,504329	7,438367	-1,970588	3,118351	4,114676	-2,001185	338,944670	-176,434125	10,177579	-7,783998	0,201374	-0,825638	-23,312159	-603,605448	-1,970588	-7,783998	0,201374	-0,825638	-23,312159	-603,605448	-1,970588
14:37:29,14	0,842984	3,265977	-0,047987	-0,093008	-0,867007	-0,160014	-7,782088	0,198455	-0,828018	-7,635991	7,455581	-1,986261	3,118241	4,116299	-2,003913	338,900721	-176,418011	10,204654	-7,782088	0,198455	-0,828018	-23,214725	-603,438323	-1,986261	-7,782088	0,198455	-0,828018	-23,214725	-603,438323	-1,986261
14:37:29,19	0,842984	3,265977	-0,047987	-0,093008	-0,867007	-0,160014	-7,783438	0,199361	-0,830746	-7,580862	7,571919	-1,959186	3,114455	4,112521	-2,005505	338,769973	-176,395421	10,221011	-7,783438	0,199361	-0,830746	-23,230713	-603,427990	-1,959186	-7,783438	0,199361	-0,830746	-23,230713	-603,427990	-1,959186
14:37:29,24	0,842984	3,265977	-0,047987	-0,093008	-0,867007	-0,160014	-7,778273	0,200752	-0,832338	-7,462739	7,427868	-1,942829	3,114397	4,115288	-2,007902	338,719711	-176,308118	10,182577	-7,778273	0,200752	-0,832338	-23,221753	-603,166594	-1,942829	-7,778273	0,200752	-0,832338	-23,221753	-603,166594	-1,942829
14:37:29,29	0,842984	3,265977	-0,047987	-0,093008	-0,867007	-0,160014	-7,780641	0,202185	-0,834735	-7,438686	7,638180	-1,981263	3,113661	4,114221	-2,010244	338,663831	-176,334619	10,197978	-7,780641	0,202185	-0,834735	-23,310210	-603,142164	-1,981263	-7,780641	0,202185	-0,834735	-23,310210	-603,142164	-1,981263
14:37:29,34	0,842984	3,265977	-0,047987	-0,093008	-0,867007	-0,160014	-7,779349	0,202289	-0,837078	-7,382392	7,606113	-1,965862	3,115363	4,111679	-2,009454	338,612144	-176,287174	10,228536	-7,779349	0,202289	-0,837078	-23,262074	-603,072770	-1,965862	-7,779349	0,202289	-0,837078	-23,262074	-603,072770	-1,965862
14:37:29,39	0,842984	3,265977	-0,047987	-0,093008	-0,867007	-0,160014	-7,777999	0,199544	-0,836288	-7,540374	7,604386	-1,935304	3,116958	4,109410	-2,012227	338,533805	-176,308045	10,191538	-7,777999	0,199544	-0,836288	-23,204578	-602,968504	-1,935304	-7,777999	0,199544	-0,836288	-23,204578	-602,968504	-1,935304
14:37:29,44	0,842984	3,265977	-0,047987	-0,093008	-0,867007	-0,160014	-7,776831	0,197028	-0,839061	-7,613951	7,601090	-1,972302	3,113799	4,111318	-2,014623	338,434669	-176,285248	10,184792	-7,776831	0,197028	-0,839061	-23,080665	-602,880161	-1,972302	-7,776831	0,197028	-0,839061	-23,080665	-602,880161	-1,972302
14:37:29,49	0,842984	3,265977	-0,047987	-0,093008	-0,867007	-0,160014	-7,776904	0,200718	-0,841457	-7,392245	7,702121	-1,979049	3,116044	4,109659	-2,015794	338,375766	-176,266512	10,201387	-7,776904	0,200718	-0,841457	-23,148625	-602,784833	-1,979049	-7,776904	0,200718	-0,841457	-23,148625	-602,784833	-1,979049
14:37:29,54	0,842984	3,265977	-0,047987	-0,093008	-0,867007	-0,160014	-7,776590	0,197945	-0,842627	-7,523232	7,746164	-1,962453	3,114075	4,108168	-2,016194	338,278088	-176,251920	10,241301	-7,776590	0,197945	-0,842627	-23,061906	-602,716129	-1,962453	-7,776590	0,197945	-0,842627	-23,061906	-602,716129	-1,962453
14:37:29,59	0,842984	3,265977	-0,047987	-0,093008	-0,867007	-0,160014	-7,774314	0,198904	-0,843027	-7,437142	7,719690	-1,922539	3,114634	4,106191	-2,020086	338,257389	-176,228612	10,234742	-7,774314	0,198904	-0,843027	-23,051128	-602,563922	-1,922539	-7,774314	0,198904	-0,843027	-23,051128	-602,563922	-1,922539
14:37:29,64	0,842984	3,265977	-0,047987	-0,093008	-0,867007	-0,160014	-7,772881	0,197432	-0,846919	-7,523551	7,674803	-1,929098	3,112742	4,106406	-2,019766	338,196306	-176,236960	10,186161	-7,772881	0,197432	-0,846919	-23,021940	-602,496393	-1,929098	-7,772881	0,197432	-0,846919	-23,021940	-602,496393	-1,929098
14:37:29,69	0,842984	3,265977	-0,047987	-0,093008	-0,867007	-0,160014	-7,772122	0,199177	-0,846599	-7,395014	7,684029	-1,977679	3,113742	4,102551	-2,020566	338,104947	-176,238763	10,187130	-7,772122	0,199177	-0,846599	-23,030426	-602,427537	-1,977679	-7,772122	0,199177	-0,846599	-23,030426	-602,427537	-1,977679
14:37:29,74	0,842984	3,265977	-0,047987	-0,093008	-0,867007	-0,160014	-7,769283	0,196384	-0,847400	-7,493031	7,614613	-1,976710	3,111417	4,103689	-2,024828	338,115278	-176,186181	10,210449	-7,769283	0,196384	-0,847400	-22,909159	-602,274085	-1,976710	-7,769283	0,196384	-0,847400	-22,909159	-602,274085	-1,976710
14:37:29,79	0,842984	3,265977	-0,047987	-0,093008	-0,867007	-0,160014	-7,769106	0,198966	-0,851661	-7,409446	7,622774	-1,953391	3,113563	4,105046	-2,025251	338,030765	-176,209755	10,221082	-7,769106	0,198966	-0,851661	-23,028297	-602,252059	-1,953391	-7,769106	0,198966	-0,851661	-23,028297	-602,252059	-1,953391
14:37:29,84	0,842984	3,265977	-0,047987	-0,093008	-0,867007	-0,160014	-7,771354	0,197787	-0,852084	-7,408106	7,801091	-1,942758	3,114068	4,101619	-2,028392	337,980974	-176,199346	10,189502	-7,771354	0,197787	-0,852084	-22,934369	-602,250237	-1,942758	-7,771354	0,197787	-0,852084	-22,934369	-602,250237	-1,942758
14:37:29,89	0,842984	3,265977	-0,047987	-0,093008	-0,867007	-0,160014	-7,768639	0,195636	-0,855225	-7,504076	7,708216	-1,974338	3,108119	4,101526	-2,024135	337,935403	-176,166282	10,201933	-7,768639	0,195636	-0,855225	-22,861487	-602,129955	-1,974338	-7,768639	0,195636	-0,855225	-22,861487	-602,129955	-1,974338
14:37:29,94	0,842984	3,265977	-0,047987	-0,093008	-0,867007	-0,160014	-7,765584	0,200741	-0,850969	-7,244457	7,605345	-1,961907	3,109718	4,102178	-2,026505	337,858758	-176,154819	10,200058	-7,765584	0,200741	-0,850969	-23,002622	-601,992995	-1,961907	-7,765584	0,200741	-0,850969	-23,002622	-601,992995	-1,961907
14:37:29,99	0,842984	3,265977	-0,047987	-0,093008	-0,867007	-0,160014	-7,766948	0,199682	-0,853338	-7,271122	7,748379	-1,963783	3,109044	4,100877	-2,031174	337,818412	-176,132732	10,213401	-7,766948	0,199682	-0,853338	-22,946167	-601,957033	-1,963783	-7,766948	0,199682	-0,853338	-22,946167	-601,957033	-1,963783
14:37:30,04	0,842984	3,265977	-0,047987	-0,093008	-0,867007	-0,160014	-7,765485	0,199616	-0,858007	-7,273532	7,718270	-1,950439	3,108312	4,100240	-2,030845	337,730330	-176,087891	10,186251	-7,765485	0,199616	-0,858007	-22,943362	-601,872271	-1,950439	-7,765485	0,199616	-0,858007	-22,943362	-601,872271	-1,950439
14:37:30,09	0,842984	3,265977	-0,047987	-0,093008	-0,867007	-0,160014	-7,764567	0,199931	-0,857678	-7,251951	7,769232	-1,977589	3,109436	4,098367	-2,032789	337,704645	-176,089865	10,187551	-7,764567	0,199931	-0,857678	-22,946498	-601,749239	-1,977589	-7,764567	0,199931	-0,857678	-22,946498	-601,749239	-1,977589
14:37:30,14	0,842984	3,265977	-0,047987	-0,093008	-0,867007	-0,160014	-7,763507	0,198021	-0,859622	-7,336695	7,735399	-1,976289	3,110523	4,095869	-2,034708	337,664638	-176,091734	10,227649	-7,763507	0,198021	-0,859622	-22,881343	-601,699908	-1,976289	-7,763507	0,198021	-0,859622	-22,881343	-601,699908	-1,976289
14:37:30,19	0,842984	3,265977	-0,047987	-0,093008	-0,867007	-0,160014	-7,761887	0,195830	-0,861542	-7,428989	7,684846	-1,936191	3,110952	4,093792	-2,036298	337,581307	-176,078063	10,219986	-7,761887	0,195830	-0,861542	-22,801668	-601,623252	-1,936191	-7,761887	0,195830	-0,861542	-22,801668	-601,623252	-1,936191
14:37:30,24	0,842984	3,265977	-0,047987	-0,093008	-0,867007	-0,160014	-7,760302	0,194421	-0,863131	-7,472451	7,681454	-1,943854	3,109235	4,096502	-2,032027	337,605336	-176,083163	10,217083	-7,760302	0,194421	-0,863131	-22,734493	-601,502260	-1,943854	-7,760302	0,194421	-0,863131	-22,734493	-601,502260	-1,943854
14:37:30,29	0,842984	3,265977	-0,047987	-0,093008	-0,867007	-0,160014	-7,761790	0,197262	-0,858861	-7,332287	7,735487	-1,946758	3,108495	4,093814	-2,034748	337,530381	-176,064143	10,248662	-7,761790	0,197262	-0,858861	-22,817393	-601,565060	-1,946758	-7,761790	0,197262	-0,858861	-22,817393	-601,565060	-1,946758
14:37:30,34	0,842984	3,265977	-0,047987	-0,093008	-0,867007	-0,160014	-7,759093	0,196559	-0,861582	-7,347856	7,669662	-1,915178	3,111262	4,093630	-2,039491	337,455839	-176,087273	10,184193	-7,759093	0,196559	-0,861582	-22,777748	-601,419166	-1,915178	-7,759093	0,196559	-0,861582	-22,777748	-601,419166	-1,915178
14:37:30,39	0,842984	3,265977	-0,047987	-0,093008	-0,867007	-0,160014	-7,760318	0,194071	-0,866325	-7,419939	7,786315	-1,979648	3,109467	4,092893	-2,039092	337,429544	-176,046803	10,214167	-7,760318	0,194071	-0,866325	-22,654510	-601,398619	-1,979648	-7,760318	0,194071	-0,866325	-22,654510	-601,398619	-1,979648
14:37:30,44	0,842984	3,265977	-0,047987	-0,093008	-0,867007	-0,160014	-7,758781	0,195257	-0,865925	-7,380177	7,749434	-1,949673	3,109361	4,093763	-2,041455	337,382338	-176,037178	10,206819	-7,758781	0,195257	-0,865925	-22,707834	-601,314900	-1,949673	-7,758781	0,195257	-0,865925	-22,707834	-601,314900	-1,949673
14:37:30,49	0,842984	3,265977	-0,047987	-0,093008	-0,867007	-0,160014	-7,759482	0,195784	-0,868289	-7,337476	7,831569	-1,957021	3,107536	4,091179	-2,041823	337,336113	-175,983619	10,252141	-7,759482	0,195784	-0,868289	-22,706546	-601,287776	-1,957021	-7,759482	0,195784	-0,868289	-22,706546	-601,287776	-1,957021
14:37:30,54	0,842984	3,265977	-0,047987	-0,093008	-0,867007	-0,160014	-7,756332	0,196072	-0,868656	-7,345767	7,734569	-1,911699	3,106299	4,091674	-2,042267	337,310329	-176,001154	10,198678	-7,756332	0,196072	-0,868656	-22,737451	-601,137484	-1,911699	-7,756332	0,196072	-0,868656	-22,737451	-601,137484	-1,911699
14:37:30,59	0,842984	3,265977	-0,047987	-0,093008	-0,867007	-0,160014	-7,756142	0,197391	-0,869101	-7,249101	7,738259	-1,965162	3,112052	4,092709	-2,043440	337,252319	-175,998412	10,220604	-7,756142	0,197391	-0,869101	-22,744328	-601,118891	-1,965162	-7,756142	0,197391	-0,869101	-22,744328	-601,118891	-1,965162
14:37:30,64	0,842984	3,265977	-0,047987	-0,093008	-0,867007	-0,160014	-7,759914	0,192927	-0,870273	-7,454629	7,986015	-1,943236	3,110028	4,089873	-2,049698	337,142829	-176,013145	10,224295	-7,759914	0,192927	-0,870273	-22,599385	-601,167242	-1,943236	-7,759914	0,192927	-0,870273	-22,599385	-601,167242	-1,943236
14:37:30,69	0,842984	3,265977	-0,047987	-0,093008	-0,867007	-0,160014	-7,756447	0,193261	-0,876531	-7,369735	7,893163	-1,939546	3,110667	4,089156	-2,047350	337,145002	-175,967013	10,238861	-7,756447	0,193261	-0,876531	-22,540743	-600,987900	-1,939546	-7,756447	0,193261	-0,876531	-22,540743	-600,987900	-1,939546
14:37:30,74	0,842984	3,265977	-0,047987	-0,093008	-0,867007	-0,160014	-7,756145	0,192350	-0,874183	-7,458165	7,898658	-1,924979	3,107695	4,090105	-2,046212	337,126794	-175,953844	10,223869	-7,756145	0,192350	-0,874183	-22,557630	-600,958721	-1,924979	-7,756145	0,192350	-0,874183	-22,557630	-600,958721	-1,924979
14:37:30,79	0,842984	3,265977	-0,047987	-0,093008	-0,867007	-0,160014	-7,755481	0,195397	-0,873045	-7,301996	7,886475	-1,939971	3,108179	4,085396	-2,045431	337,082982	-176,008067	10,226338	-7,755481	0,195397	-0,873045	-22,640689	-600,918767	-1,939971	-7,755481	0,195397	-0,873045	-22,640689	-600,918767	-1,939971
14:37:30,84	0,842984	3,265977	-0,047987	-0,093008	-0,867007	-0,160014	-7,751645	0,192624	-0,872264	-7,377335	7,697846	-1,937503	3,106311	4,084966	-2,048180	337,018191	-175,945024	10,230309	-7,751645	0,192624	-0,872264	-22,498336	-600,806288	-1,937503	-7,751645	0,192624	-0,872264	-22,498336	-600,806288	-1,937503
14:37:30,89	0,842984	3,265977	-0,047987	-0,093008	-0,867007	-0,160014	-7,750338	0,194027	-0,875013	-7,326578	7,717537	-1,933531	3,108569	4,083844	-2,050531	336,973209	-175,945854	10,222709	-7,750338	0,194027	-0,875013	-22,557719	-600,684032	-1,933531	-7,750338	0,194027	-0,875013	-22,557719	-600,684032	-1,933531
14:37:30,94	0,842984	3,265977	-0,047987	-0,093008	-0,867007	-0,160014	-7,750496	0,191511	-0,877364	-7,434236	7,764257	-1,941132	3,110246	4,084813	-2,050924	336,943607	-175,966781	10,237551	-7,750496	0,191511	-0,877364	-22,467816	-600,649661	-1,941132	-7,750496	0,191511	-0,877364	-22,467816	-600,649661	-1,941132
14:37:30,99	0,842984	3,265977	-0,047987	-0,093008	-0,867007	-0,160014	-7,752174	0,190543	-0,877757	-7,451647	7,866678	-1,926290	3,106722	4,085359	-2,048997	336,940620	-175,954169	10,226595	-7,752174	0,190543	-0,877757	-22,409241	-600,678950	-1,926290	-7,752174	0,190543	-0,877757	-22,409241	-600,678950	-1,926290
14:37:31,04	0,842984	3,265977	-0,047987	-0,093008	-0,867007	-0,160014	-7,750884	0,193867	-0,875830	-7,288207	7,808516	-1,937245	3,107789	4,082285	-2,052136	336,881066	-175,946401	10,204868	-7,750884	0,193867	-0,875830	-22,506766	-600,635885	-1,937245	-7,750884	0,193867	-0,875830	-22,506766	-600,635885	-1,937245
14:37:31,09	0,842984	3,265977	-0,047987	-0,093008	-0,867007	-0,160014	-7,748756	0,191406	-0,878969	-7,393108	7,753303	-1,958972	3,108912	4,085029	-2,050222	336,853923	-175,935576	10,195241	-7,748756	0,191406	-0,878969	-22,418510	-600,524026	-1,958972	-7,748756	0,191406	-0,878969	-22,418510	-600,524026	-1,958972
14:37:31,14	0,842984	3,265977	-0,047987	-0,093008	-0,867007	-0,160014	-7,751694	0,191806	-0,877056	-7,368143	7,935001	-1,968600	3,107019	4,084277	-2,054874	336,804762	-175,927636	10,241998	-7,751694	0,191806	-0,877056	-22,424898	-600,572966	-1,968600	-7,751694	0,191806	-0,877056	-22,424898	-600,572966	-1,968600
14:37:31,19	0,842984	3,265977	-0,047987	-0,093008	-0,867007	-0,160014	-7,750096	0,193070	-0,881707	-7,284715	7,898443	-1,921842	3,105835	4,081246	-2,054506	336,773781	-175,880036	10,218737	-7,750096	0,193070	-0,881707	-22,440687	-600,484072	-1,921842	-7,750096	0,193070	-0,881707	-22,440687	-600,484072	-1,921842
14:37:31,24	0,842984	3,265977	-0,047987	-0,093008	-0,867007	-0,160014	-7,746878	0,192579	-0,881339	-7,335957	7,781769	-1,945103	3,106911	4,081365	-2,054538	336,723277	-175,875598	10,205086	-7,746878	0,192579	-0,881339	-22,453420	-600,348179	-1,945103	-7,746878	0,192579	-0,881339	-22,453420	-600,348179	-1,945103
14:37:31,29	0,842984	3,265977	-0,047987	-0,093008	-0,867007	-0,160014	-7,747520	0,191707	-0,881371	-7,359915	7,861076	-1,958754	3,106291	4,080420	-2,055708	336,707574	-175,872927	10,205798	-7,747520	0,191707	-0,881371	-22,408891	-600,319219	-1,958754	-7,747520	0,191707	-0,881371	-22,408891	-600,319219	-1,958754
14:37:31,34	0,842984	3,265977	-0,047987	-0,093008	-0,867007	-0,160014	-7,746392	0,191772	-0,882541	-7,350995	7,817355	-1,958042	3,110311	4,082284	-2,056125	336,664921	-175,875314	10,197694	-7,746392	0,191772	-0,882541	-22,405077	-600,274392	-1,958042	-7,746392	0,191772	-0,882541	-22,405077	-600,274392	-1,958042
14:37:31,39	0,842984	3,265977	-0,047987	-0,093008	-0,867007	-0,160014	-7,750016	0,189222	-0,882958	-7,460193	8,041571	-1,966146	3,106610	4,081556	-2,058095	336,593628	-175,885373	10,208247	-7,750016	0,189222	-0,882958	-22,314111	-600,334695	-1,966146	-7,750016	0,189222	-0,882958	-22,314111	-600,334695	-1,966146
14:37:31,44	0,842984	3,265977	-0,047987	-0,093008	-0,867007	-0,160014	-7,747535	0,192063	-0,884929	-7,268085	7,969243	-1,955594	3,104867	4,079903	-2,056929	336,591795	-175,867602	10,202734	-7,747535	0,192063	-0,884929	-22,345049	-600,212222	-1,955594	-7,747535	0,192063	-0,884929	-22,345049	-600,212222	-1,955594
14:37:31,49	0,842984	3,265977	-0,047987	-0,093008	-0,867007	-0,160014	-7,745232	0,192746	-0,883763	-7,247081	7,859974	-1,961106	3,109496	4,076949	-2,061221	336,549635	-175,865999	10,181966	-7,745232	0,192746	-0,883763	-22,377603	-600,140727	-1,961106	-7,745232	0,192746	-0,883763	-22,377603	-600,140727	-1,961106
14:37:31,54	0,842984	3,265977	-0,047987	-0,093008	-0,867007	-0,160014	-7,744988	0,187260	-0,888054	-7,512611	7,884607	-1,981874	3,101892	4,079941	-2,060048	336,568940	-175,822026	10,210663	-7,744988	0,187260	-0,888054	-22,212557	-600,096951	-1,981874	-7,744988	0,187260	-0,888054	-22,212557	-600,096951	-1,981874
14:37:31,59	0,842984	3,265977	-0,047987	-0,093008	-0,867007	-0,160014	-7,743778	0,195341	-0,886881	-7,140142	7,826931	-1,953177	3,105334	4,081516	-2,060872	336,524991	-175,815318	10,178743	-7,743778	0,195341	-0,886881	-22,474435	-600,059606	-1,953177	-7,743778	0,195341	-0,886881	-22,474435	-600,059606	-1,953177
14:37:31,64	0,842984	3,265977	-0,047987	-0,093008	-0,867007	-0,160014	-7,746862	0,193148	-0,887705	-7,238024	8,028738	-1,985097	3,107004	4,079753	-2,058910	336,482977	-175,835985	10,216107	-7,746862	0,193148	-0,887705	-22,400148	-600,099930	-1,985097	-7,746862	0,193148	-0,887705	-22,400148	-600,099930	-1,985097
14:37:31,69	0,842984	3,265977	-0,047987	-0,093008	-0,867007	-0,160014	-7,746170	0,190820	-0,885743	-7,320167	8,018822	-1,947733	3,105207	4,076896	-2,061653	336,458530	-175,821520	10,188686	-7,746170	0,190820	-0,885743	-22,299556	-600,055548	-1,947733	-7,746170	0,190820	-0,885743	-22,299556	-600,055548	-1,947733
14:37:31,74	0,842984	3,265977	-0,047987	-0,093008	-0,867007	-0,160014	-7,742797	0,190947	-0,888486	-7,313854	7,871833	-1,975155	3,105102	4,078307	-2,061636	336,419443	-175,821495	10,242566	-7,742797	0,190947	-0,888486	-22,303231	-599,937762	-1,975155	-7,742797	0,190947	-0,888486	-22,303231	-599,937762	-1,975155
14:37:31,79	0,842984	3,265977	-0,047987	-0,093008	-0,867007	-0,160014	-7,743967	0,191745	-0,888470	-7,252870	7,966527	-1,921274	3,107378	4,075451	-2,062431	336,360705	-175,780018	10,235261	-7,743967	0,191745	-0,888470	-22,304839	-599,934899	-1,921274	-7,743967	0,191745	-0,888470	-22,304839	-599,934899	-1,921274
14:37:31,84	0,842984	3,265977	-0,047987	-0,093008	-0,867007	-0,160014	-7,742631	0,188345	-0,889264	-7,436229	7,968677	-1,928579	3,106762	4,076092	-2,062045	336,363935	-175,822811	10,233611	-7,742631	0,188345	-0,889264	-22,221286	-599,827896	-1,928579	-7,742631	0,188345	-0,889264	-22,221286	-599,827896	-1,928579
14:37:31,89	0,842984	3,265977	-0,047987	-0,093008	-0,867007	-0,160014	-7,742879	0,189199	-0,888879	-7,356377	7,957333	-1,930229	3,106048	4,078035	-2,064431	336,304609	-175,800893	10,212314	-7,742879	0,189199	-0,888879	-22,208473	-599,858638	-1,930229	-7,742879	0,189199	-0,888879	-22,208473	-599,858638	-1,930229
14:37:31,94	0,842984	3,265977	-0,047987	-0,093008	-0,867007	-0,160014	-7,744205	0,190790	-0,891264	-7,262967	8,088620	-1,951527	3,106688	4,075764	-2,064033	336,316894	-175,790445	10,202364	-7,744205	0,190790	-0,891264	-22,239950	-599,831440	-1,951527	-7,744205	0,190790	-0,891264	-22,239950	-599,831440	-1,951527
14:37:31,99	0,842984	3,265977	-0,047987	-0,093008	-0,867007	-0,160014	-7,742558	0,189099	-0,890866	-7,366046	7,997575	-1,961477	3,107617	4,070143	-2,066375	336,188858	-175,775910	10,233968	-7,742558	0,189099	-0,890866	-22,210351	-599,793215	-1,961477	-7,742558	0,189099	-0,890866	-22,210351	-599,793215	-1,961477
14:37:32,04	0,842984	3,265977	-0,047987	-0,093008	-0,867007	-0,160014	-7,738155	0,185484	-0,893208	-7,502601	7,886752	-1,929873	3,105345	4,075271	-2,066003	336,240803	-175,781892	10,214003	-7,738155	0,185484	-0,893208	-22,063122	-599,558378	-1,929873	-7,738155	0,185484	-0,893208	-22,063122	-599,558378	-1,929873
14:37:32,09	0,842984	3,265977	-0,047987	-0,093008	-0,867007	-0,160014	-7,741460	0,190016	-0,892836	-7,287739	8,010648	-1,949837	3,105827	4,075142	-2,066399	336,189000	-175,768266	10,234658	-7,741460	0,190016	-0,892836	-22,204005	-599,693943	-1,949837	-7,741460	0,190016	-0,892836	-22,204005	-599,693943	-1,949837
14:37:32,14	0,842984	3,265977	-0,047987	-0,093008	-0,867007	-0,160014	-7,741589	0,189534	-0,893232	-7,298721	8,069032	-1,929182	3,103393	4,073246	-2,066416	336,140635	-175,747841	10,235118	-7,741589	0,189534	-0,893232	-22,177123	-599,645686	-1,929182	-7,741589	0,189534	-0,893232	-22,177123	-599,645686	-1,929182
14:37:32,19	0,842984	3,265977	-0,047987	-0,093008	-0,867007	-0,160014	-7,738730	0,190694	-0,893249	-7,231902	7,972482	-1,928723	3,105109	4,071771	-2,071092	336,122358	-175,755829	10,218592	-7,738730	0,190694	-0,893249	-22,201370	-599,517836	-1,928723	-7,738730	0,190694	-0,893249	-22,201370	-599,517836	-1,928723
14:37:32,24	0,842984	3,265977	-0,047987	-0,093008	-0,867007	-0,160014	-7,738310	0,188470	-0,897926	-7,331462	7,962485	-1,945248	3,106941	4,071205	-2,065246	336,142737	-175,763571	10,219655	-7,738310	0,188470	-0,897926	-22,126395	-599,494876	-1,945248	-7,738310	0,188470	-0,897926	-22,126395	-599,494876	-1,945248
14:37:32,29	0,842984	3,265977	-0,047987	-0,093008	-0,867007	-0,160014	-7,738736	0,186601	-0,892080	-7,432169	7,963106	-1,944185	3,103302	4,073765	-2,070724	336,091534	-175,705821	10,225116	-7,738736	0,186601	-0,892080	-22,080333	-599,527678	-1,944185	-7,738736	0,186601	-0,892080	-22,080333	-599,527678	-1,944185
14:37:32,34	0,842984	3,265977	-0,047987	-0,093008	-0,867007	-0,160014	-7,739134	0,191032	-0,897558	-7,226137	8,056996	-1,938724	3,106233	4,071238	-2,070318	336,091482	-175,744816	10,228597	-7,739134	0,191032	-0,897558	-22,222182	-599,464995	-1,938724	-7,739134	0,191032	-0,897558	-22,222182	-599,464995	-1,938724
14:37:32,39	0,842984	3,265977	-0,047987	-0,093008	-0,867007	-0,160014	-7,738411	0,187231	-0,897151	-7,390030	7,999966	-1,935244	3,106774	4,073106	-2,071895	336,071493	-175,731394	10,220872	-7,738411	0,187231	-0,897151	-22,087639	-599,465297	-1,935244	-7,738411	0,187231	-0,897151	-22,087639	-599,465297	-1,935244
14:37:32,44	0,842984	3,265977	-0,047987	-0,093008	-0,867007	-0,160014	-7,740299	0,187695	-0,898728	-7,367497	8,122144	-1,942968	3,105484	4,072647	-2,071539	336,006949	-175,703351	10,217081	-7,740299	0,187695	-0,898728	-22,101582	-599,491297	-1,942968	-7,740299	0,187695	-0,898728	-22,101582	-599,491297	-1,942968
14:37:32,49	0,842984	3,265977	-0,047987	-0,093008	-0,867007	-0,160014	-7,739256	0,188583	-0,898372	-7,313342	8,137855	-1,946759	3,104880	4,066102	-2,071140	335,988654	-175,726286	10,205526	-7,739256	0,188583	-0,898372	-22,117124	-599,393755	-1,946759	-7,739256	0,188583	-0,898372	-22,117124	-599,393755	-1,946759
14:37:32,54	0,842984	3,265977	-0,047987	-0,093008	-0,867007	-0,160014	-7,733286	0,185834	-0,897973	-7,427312	7,831789	-1,958315	3,105378	4,072005	-2,072339	335,958682	-175,709809	10,212898	-7,733286	0,185834	-0,897973	-22,015250	-599,231171	-1,958315	-7,733286	0,185834	-0,897973	-22,015250	-599,231171	-1,958315
14:37:32,59	0,842984	3,265977	-0,047987	-0,093008	-0,867007	-0,160014	-7,738647	0,188355	-0,899172	-7,295495	8,144754	-1,950942	3,102990	4,072199	-2,073155	335,931158	-175,676606	10,185286	-7,738647	0,188355	-0,899172	-22,081345	-599,339043	-1,950942	-7,738647	0,188355	-0,899172	-22,081345	-599,339043	-1,950942
14:37:32,64	0,842984	3,265977	-0,047987	-0,093008	-0,867007	-0,160014	-7,737621	0,190519	-0,899988	-7,197931	8,131845	-1,978554	3,100667	4,068964	-2,071965	335,927649	-175,646334	10,204067	-7,737621	0,190519	-0,899988	-22,153697	-599,271418	-1,978554	-7,737621	0,190519	-0,899988	-22,153697	-599,271418	-1,978554
14:37:32,69	0,842984	3,265977	-0,047987	-0,093008	-0,867007	-0,160014	-7,733659	0,190914	-0,898798	-7,201889	7,943965	-1,959773	3,104675	4,067265	-2,073130	335,885866	-175,684186	10,214124	-7,733659	0,190914	-0,898798	-22,188609	-599,148233	-1,959773	-7,733659	0,190914	-0,898798	-22,188609	-599,148233	-1,959773
14:37:32,74	0,842984	3,265977	-0,047987	-0,093008	-0,867007	-0,160014	-7,734191	0,186593	-0,899963	-7,372884	7,988915	-1,949716	3,106959	4,067609	-2,075862	335,853089	-175,668882	10,217059	-7,734191	0,186593	-0,899963	-22,020442	-599,145086	-1,949716	-7,734191	0,186593	-0,899963	-22,020442	-599,145086	-1,949716
14:37:32,79	0,842984	3,265977	-0,047987	-0,093008	-0,867007	-0,160014	-7,735631	0,184787	-0,902695	-7,463644	8,099839	-1,946781	3,099932	4,067466	-2,073926	335,858305	-175,640369	10,215506	-7,735631	0,184787	-0,902695	-21,969457	-599,147212	-1,946781	-7,735631	0,184787	-0,902695	-21,969457	-599,147212	-1,946781
14:37:32,84	0,842984	3,265977	-0,047987	-0,093008	-0,867007	-0,160014	-7,731994	0,190802	-0,900760	-7,178201	7,920423	-1,948335	3,105078	4,068868	-2,076661	335,796257	-175,638296	10,233507	-7,731994	0,190802	-0,900760	-22,156138	-599,041077	-1,948335	-7,731994	0,190802	-0,900760	-22,156138	-599,041077	-1,948335
14:37:32,89	0,842984	3,265977	-0,047987	-0,093008	-0,867007	-0,160014	-7,735781	0,187045	-0,903495	-7,344310	8,172124	-1,930333	3,103257	4,067015	-2,075520	335,765396	-175,649715	10,212793	-7,735781	0,187045	-0,903495	-22,027361	-599,086663	-1,930333	-7,735781	0,187045	-0,903495	-22,027361	-599,086663	-1,930333
14:37:32,94	0,842984	3,265977	-0,047987	-0,093008	-0,867007	-0,160014	-7,733266	0,187696	-0,902353	-7,285136	8,062362	-1,951047	3,105643	4,064948	-2,075113	335,778680	-175,666648	10,211972	-7,733266	0,187696	-0,902353	-22,019295	-598,998999	-1,951047	-7,733266	0,187696	-0,902353	-22,019295	-598,998999	-1,951047
14:37:32,99	0,842984	3,265977	-0,047987	-0,093008	-0,867007	-0,160014	-7,732668	0,184597	-0,901946	-7,438296	8,011323	-1,951868	3,104367	4,065846	-2,077054	335,737140	-175,648419	10,247993	-7,732668	0,184597	-0,901946	-21,929132	-599,003137	-1,951868	-7,732668	0,184597	-0,901946	-21,929132	-599,003137	-1,951868
14:37:33,04	0,842984	3,265977	-0,047987	-0,093008	-0,867007	-0,160014	-7,732808	0,186151	-0,903887	-7,352501	8,063695	-1,915847	3,100239	4,065791	-2,076713	335,708475	-175,587802	10,210539	-7,732808	0,186151	-0,903887	-21,965332	-598,961759	-1,915847	-7,732808	0,186151	-0,903887	-21,965332	-598,961759	-1,915847
14:37:33,09	0,842984	3,265977	-0,047987	-0,093008	-0,867007	-0,160014	-7,730697	0,189698	-0,903546	-7,206204	8,009027	-1,953301	3,104410	4,067900	-2,075937	335,746641	-175,629144	10,190003	-7,730697	0,189698	-0,903546	-22,097499	-598,850670	-1,953301	-7,730697	0,189698	-0,903546	-22,097499	-598,850670	-1,953301
14:37:33,14	0,842984	3,265977	-0,047987	-0,093008	-0,867007	-0,160014	-7,734608	0,187140	-0,902770	-7,322481	8,158711	-1,973837	3,101322	4,063688	-2,077098	335,670592	-175,615640	10,224681	-7,734608	0,187140	-0,902770	-22,013001	-599,008053	-1,973837	-7,734608	0,187140	-0,902770	-22,013001	-599,008053	-1,973837
14:37:33,19	0,842984	3,265977	-0,047987	-0,093008	-0,867007	-0,160014	-7,729416	0,187708	-0,903931	-7,266616	7,961325	-1,939159	3,104177	4,065356	-2,078674	335,644182	-175,641961	10,216120	-7,729416	0,187708	-0,903931	-22,001723	-598,797846	-1,939159	-7,729416	0,187708	-0,903931	-22,001723	-598,797846	-1,939159
14:37:33,24	0,842984	3,265977	-0,047987	-0,093008	-0,867007	-0,160014	-7,732289	0,186070	-0,905507	-7,315834	8,120403	-1,947720	3,101797	4,064938	-2,077916	335,613796	-175,595668	10,212135	-7,732289	0,186070	-0,905507	-21,922296	-598,864254	-1,947720	-7,732289	0,186070	-0,905507	-21,922296	-598,864254	-1,947720
14:37:33,29	0,842984	3,265977	-0,047987	-0,093008	-0,867007	-0,160014	-7,730737	0,187922	-0,904749	-7,244402	8,089191	-1,951705	3,099440	4,064947	-2,080237	335,619417	-175,594871	10,227645	-7,730737	0,187922	-0,904749	-21,996284	-598,773681	-1,951705	-7,730737	0,187922	-0,904749	-21,996284	-598,773681	-1,951705
14:37:33,34	0,842984	3,265977	-0,047987	-0,093008	-0,867007	-0,160014	-7,729566	0,189968	-0,907070	-7,141506	8,023834	-1,936196	3,101710	4,063131	-2,080647	335,571348	-175,589132	10,214159	-7,729566	0,189968	-0,907070	-22,054006	-598,747119	-1,936196	-7,729566	0,189968	-0,907070	-22,054006	-598,747119	-1,936196
14:37:33,39	0,842984	3,265977	-0,047987	-0,093008	-0,867007	-0,160014	-7,729128	0,187094	-0,907480	-7,271903	8,045536	-1,949681	3,101080	4,064742	-2,080280	335,556119	-175,593067	10,204407	-7,729128	0,187094	-0,907480	-21,958774	-598,691004	-1,949681	-7,729128	0,187094	-0,907480	-21,958774	-598,691004	-1,949681
14:37:33,44	0,842984	3,265977	-0,047987	-0,093008	-0,867007	-0,160014	-7,730208	0,188445	-0,907114	-7,190631	8,112944	-1,959433	3,101045	4,064274	-2,079130	335,525540	-175,563815	10,200037	-7,730208	0,188445	-0,907114	-21,983552	-598,708417	-1,959433	-7,730208	0,188445	-0,907114	-21,983552	-598,708417	-1,959433
14:37:33,49	0,842984	3,265977	-0,047987	-0,093008	-0,867007	-0,160014	-7,729786	0,188241	-0,905963	-7,211264	8,132084	-1,963803	3,100987	4,062846	-2,081436	335,513300	-175,592924	10,234328	-7,729786	0,188241	-0,905963	-21,988199	-598,656114	-1,963803	-7,729786	0,188241	-0,905963	-21,988199	-598,656114	-1,963803
14:37:33,54	0,842984	3,265977	-0,047987	-0,093008	-0,867007	-0,160014	-7,728520	0,187578	-0,908269	-7,214426	8,062306	-1,929512	3,102188	4,062123	-2,079901	335,515833	-175,594940	10,199488	-7,728520	0,187578	-0,908269	-21,939292	-598,626523	-1,929512	-7,728520	0,187578	-0,908269	-21,939292	-598,626523	-1,929512
14:37:33,59	0,842984	3,265977	-0,047987	-0,093008	-0,867007	-0,160014	-7,728494	0,186176	-0,906734	-7,286867	8,057771	-1,964352	3,102071	4,061751	-2,082625	335,462787	-175,578711	10,226360	-7,728494	0,186176	-0,906734	-21,901651	-598,629045	-1,964352	-7,728494	0,186176	-0,906734	-21,901651	-598,629045	-1,964352
14:37:33,64	0,842984	3,265977	-0,047987	-0,093008	-0,867007	-0,160014	-7,728114	0,186091	-0,909458	-7,278783	8,092021	-1,937480	3,100247	4,059372	-2,081876	335,423749	-175,573898	10,201566	-7,728114	0,186091	-0,909458	-21,886950	-598,564899	-1,937480	-7,728114	0,186091	-0,909458	-21,886950	-598,564899	-1,937480
14:37:33,69	0,842984	3,265977	-0,047987	-0,093008	-0,867007	-0,160014	-7,725141	0,186481	-0,908710	-7,243148	7,973655	-1,962274	3,102056	4,060011	-2,084191	335,443314	-175,552722	10,213550	-7,725141	0,186481	-0,908710	-21,881935	-598,449907	-1,962274	-7,725141	0,186481	-0,908710	-21,881935	-598,449907	-1,962274
14:37:33,74	0,842984	3,265977	-0,047987	-0,093008	-0,867007	-0,160014	-7,726599	0,185234	-0,911024	-7,336113	8,043105	-1,950290	3,097894	4,058270	-2,081490	335,407218	-175,530811	10,207156	-7,726599	0,185234	-0,911024	-21,877012	-598,494896	-1,950290	-7,726599	0,185234	-0,911024	-21,877012	-598,494896	-1,950290
14:37:33,79	0,842984	3,265977	-0,047987	-0,093008	-0,867007	-0,160014	-7,723011	0,187968	-0,908323	-7,194872	7,898740	-1,956684	3,101317	4,059822	-2,081881	335,363037	-175,530482	10,232907	-7,723011	0,187968	-0,908323	-21,950391	-598,357595	-1,956684	-7,723011	0,187968	-0,908323	-21,950391	-598,357595	-1,956684
14:37:33,84	0,842984	3,265977	-0,047987	-0,093008	-0,867007	-0,160014	-7,726066	0,185780	-0,908715	-7,286870	8,096061	-1,930933	3,100128	4,062350	-2,083839	335,374663	-175,551359	10,223789	-7,726066	0,185780	-0,908715	-21,870589	-598,400145	-1,930933	-7,726066	0,185780	-0,908715	-21,870589	-598,400145	-1,930933
14:37:33,89	0,842984	3,265977	-0,047987	-0,093008	-0,867007	-0,160014	-7,727661	0,188073	-0,910672	-7,155339	8,158466	-1,940051	3,100046	4,058091	-2,084242	335,309600	-175,505703	10,220674	-7,727661	0,188073	-0,910672	-21,919100	-598,462906	-1,940051	-7,727661	0,188073	-0,910672	-21,919100	-598,462906	-1,940051
14:37:33,94	0,842984	3,265977	-0,047987	-0,093008	-0,867007	-0,160014	-7,723931	0,186014	-0,911075	-7,269412	8,043717	-1,943166	3,103073	4,061683	-2,082696	335,354441	-175,515889	10,195777	-7,723931	0,186014	-0,911075	-21,871546	-598,284904	-1,943166	-7,723931	0,186014	-0,911075	-21,871546	-598,284904	-1,943166
14:37:33,99	0,842984	3,265977	-0,047987	-0,093008	-0,867007	-0,160014	-7,728555	0,185190	-0,909530	-7,325907	8,240227	-1,968063	3,102375	4,060510	-2,083077	335,315166	-175,545560	10,224238	-7,728555	0,185190	-0,909530	-21,863284	-598,451361	-1,968063	-7,728555	0,185190	-0,909530	-21,863284	-598,451361	-1,968063
14:37:34,04	0,842984	3,265977	-0,047987	-0,093008	-0,867007	-0,160014	-7,727191	0,185207	-0,909911	-7,279644	8,188439	-1,939602	3,099973	4,060637	-2,084635	335,292925	-175,528521	10,240099	-7,727191	0,185207	-0,909911	-21,818425	-598,396018	-1,939602	-7,727191	0,185207	-0,909911	-21,818425	-598,396018	-1,939602
14:37:34,09	0,842984	3,265977	-0,047987	-0,093008	-0,867007	-0,160014	-7,726100	0,187352	-0,911468	-7,171767	8,159515	-1,923741	3,099325	4,054484	-2,084264	335,236479	-175,502835	10,216026	-7,726100	0,187352	-0,911468	-21,878890	-598,339339	-1,923741	-7,726100	0,187352	-0,911468	-21,878890	-598,339339	-1,923741
14:37:34,14	0,842984	3,265977	-0,047987	-0,093008	-0,867007	-0,160014	-7,720447	0,184836	-0,911098	-7,296609	7,927275	-1,947814	3,099935	4,061049	-2,086226	335,260516	-175,483211	10,213836	-7,720447	0,184836	-0,911098	-21,806243	-598,127802	-1,947814	-7,720447	0,184836	-0,911098	-21,806243	-598,127802	-1,947814
14:37:34,19	0,842984	3,265977	-0,047987	-0,093008	-0,867007	-0,160014	-7,726438	0,187590	-0,913060	-7,182434	8,227785	-1,950004	3,100456	4,059322	-2,086260	335,224458	-175,495526	10,179751	-7,726438	0,187590	-0,913060	-21,908227	-598,297561	-1,950004	-7,726438	0,187590	-0,913060	-21,908227	-598,297561	-1,950004
14:37:34,24	0,842984	3,265977	-0,047987	-0,093008	-0,867007	-0,160014	-7,725203	0,186275	-0,913094	-7,222112	8,188638	-1,984089	3,101535	4,056135	-2,086619	335,175677	-175,494053	10,228683	-7,725203	0,186275	-0,913094	-21,844690	-598,239766	-1,984089	-7,725203	0,186275	-0,913094	-21,844690	-598,239766	-1,984089
14:37:34,29	0,842984	3,265977	-0,047987	-0,093008	-0,867007	-0,160014	-7,722982	0,183747	-0,913452	-7,330432	8,116154	-1,935157	3,100417	4,057319	-2,084699	335,198332	-175,492095	10,193411	-7,722982	0,183747	-0,913452	-21,754594	-598,137939	-1,935157	-7,722982	0,183747	-0,913452	-21,754594	-598,137939	-1,935157
14:37:34,34	0,842984	3,265977	-0,047987	-0,093008	-0,867007	-0,160014	-7,723448	0,185307	-0,911532	-7,262339	8,121757	-1,970430	3,102678	4,056802	-2,087398	335,167352	-175,505869	10,234005	-7,723448	0,185307	-0,911532	-21,808956	-598,168935	-1,970430	-7,723448	0,185307	-0,911532	-21,808956	-598,168935	-1,970430
14:37:34,39	0,842984	3,265977	-0,047987	-0,093008	-0,867007	-0,160014	-7,724132	0,183091	-0,914231	-7,350160	8,177234	-1,929835	3,102044	4,056482	-2,087416	335,143254	-175,503215	10,224502	-7,724132	0,183091	-0,914231	-21,722809	-598,167102	-1,929835	-7,724132	0,183091	-0,914231	-21,722809	-598,167102	-1,929835
14:37:34,44	0,842984	3,265977	-0,047987	-0,093008	-0,867007	-0,160014	-7,723537	0,183481	-0,914249	-7,320158	8,168527	-1,939339	3,099658	4,056334	-2,085084	335,125736	-175,502278	10,237394	-7,723537	0,183481	-0,914249	-21,723379	-598,129157	-1,939339	-7,723537	0,183481	-0,914249	-21,723379	-598,129157	-1,939339
14:37:34,49	0,842984	3,265977	-0,047987	-0,093008	-0,867007	-0,160014	-7,722216	0,185473	-0,911918	-7,208605	8,115462	-1,926446	3,100847	4,056725	-2,087039	335,121518	-175,465492	10,225533	-7,722216	0,185473	-0,911918	-21,768231	-598,078504	-1,926446	-7,722216	0,185473	-0,911918	-21,768231	-598,078504	-1,926446
14:37:34,54	0,842984	3,265977	-0,047987	-0,093008	-0,867007	-0,160014	-7,723149	0,184638	-0,913872	-7,281776	8,186028	-1,938307	3,100207	4,057300	-2,090152	335,101188	-175,449966	10,237799	-7,723149	0,184638	-0,913872	-21,775850	-598,081185	-1,938307	-7,723149	0,184638	-0,913872	-21,775850	-598,081185	-1,938307
14:37:34,59	0,842984	3,265977	-0,047987	-0,093008	-0,867007	-0,160014	-7,723327	0,185480	-0,916985	-7,241288	8,220630	-1,926041	3,099626	4,056833	-2,088252	335,093698	-175,450575	10,183234	-7,723327	0,185480	-0,916985	-21,801436	-598,060520	-1,926041	-7,723327	0,185480	-0,916985	-21,801436	-598,060520	-1,926041
14:37:34,64	0,842984	3,265977	-0,047987	-0,093008	-0,867007	-0,160014	-7,722633	0,185750	-0,915085	-7,222978	8,190715	-1,980606	3,097776	4,056354	-2,087453	335,063210	-175,465213	10,230653	-7,722633	0,185750	-0,915085	-21,804317	-598,035943	-1,980606	-7,722633	0,185750	-0,915085	-21,804317	-598,035943	-1,980606
14:37:34,69	0,842984	3,265977	-0,047987	-0,093008	-0,867007	-0,160014	-7,721293	0,187112	-0,914287	-7,124203	8,140128	-1,933187	3,100115	4,057333	-2,087844	335,050384	-175,440155	10,237220	-7,721293	0,187112	-0,914287	-21,812505	-597,981353	-1,933187	-7,721293	0,187112	-0,914287	-21,812505	-597,981353	-1,933187
14:37:34,74	0,842984	3,265977	-0,047987	-0,093008	-0,867007	-0,160014	-7,723310	0,185576	-0,914677	-7,219383	8,268640	-1,926620	3,101850	4,054909	-2,089010	335,039397	-175,467445	10,227418	-7,723310	0,185576	-0,914677	-21,787079	-598,011163	-1,926620	-7,723310	0,185576	-0,914677	-21,787079	-598,011163	-1,926620
14:37:34,79	0,842984	3,265977	-0,047987	-0,093008	-0,867007	-0,160014	-7,722078	0,182861	-0,915843	-7,331399	8,200452	-1,936422	3,102322	4,054830	-2,092536	334,987792	-175,460437	10,220698	-7,722078	0,182861	-0,915843	-21,686023	-597,982648	-1,936422	-7,722078	0,182861	-0,915843	-21,686023	-597,982648	-1,936422
14:37:34,84	0,842984	3,265977	-0,047987	-0,093008	-0,867007	-0,160014	-7,722246	0,182414	-0,919369	-7,334945	8,257377	-1,943142	3,098892	4,052901	-2,090578	335,012992	-175,418492	10,219712	-7,722246	0,182414	-0,919369	-21,654426	-597,938902	-1,943142	-7,722246	0,182414	-0,919369	-21,654426	-597,938902	-1,943142
14:37:34,89	0,842984	3,265977	-0,047987	-0,093008	-0,867007	-0,160014	-7,718860	0,184420	-0,917411	-7,279567	8,080482	-1,944128	3,102337	4,053496	-2,089809	334,981759	-175,447307	10,224171	-7,718860	0,184420	-0,917411	-21,756506	-597,850039	-1,944128	-7,718860	0,184420	-0,917411	-21,756506	-597,850039	-1,944128
14:37:34,94	0,842984	3,265977	-0,047987	-0,093008	-0,867007	-0,160014	-7,721097	0,181734	-0,916643	-7,378660	8,209465	-1,939669	3,096988	4,053148	-2,092565	334,957562	-175,436586	10,201238	-7,721097	0,181734	-0,916643	-21,644759	-597,896687	-1,939669	-7,721097	0,181734	-0,916643	-21,644759	-597,896687	-1,939669
14:37:34,99	0,842984	3,265977	-0,047987	-0,093008	-0,867007	-0,160014	-7,718122	0,186192	-0,919398	-7,144006	8,081047	-1,962602	3,104059	4,054223	-2,092555	334,956405	-175,419689	10,208012	-7,718122	0,186192	-0,919398	-21,760095	-597,791517	-1,962602	-7,718122	0,186192	-0,919398	-21,760095	-597,791517	-1,962602
14:37:35,04	0,842984	3,265977	-0,047987	-0,093008	-0,867007	-0,160014	-7,722588	0,180605	-0,919388	-7,448581	8,322751	-1,955828	3,102173	4,053741	-2,092164	334,908944	-175,437596	10,241207	-7,722588	0,180605	-0,919388	-21,626097	-597,900426	-1,955828	-7,722588	0,180605	-0,919388	-21,626097	-597,900426	-1,955828
14:37:35,09	0,842984	3,265977	-0,047987	-0,093008	-0,867007	-0,160014	-7,721228	0,181998	-0,918997	-7,336899	8,284160	-1,922633	3,096881	4,049577	-2,090620	334,878586	-175,381116	10,231166	-7,721228	0,181998	-0,918997	-21,623776	-597,832227	-1,922633	-7,721228	0,181998	-0,918997	-21,623776	-597,832227	-1,922633
14:37:35,14	0,842984	3,265977	-0,047987	-0,093008	-0,867007	-0,160014	-7,714976	0,184499	-0,917453	-7,240596	8,013583	-1,932674	3,095793	4,051698	-2,092928	334,927722	-175,366280	10,247203	-7,714976	0,184499	-0,917453	-21,723780	-597,612016	-1,932674	-7,714976	0,184499	-0,917453	-21,723780	-597,612016	-1,932674
14:37:35,19	0,842984	3,265977	-0,047987	-0,093008	-0,867007	-0,160014	-7,716269	0,186502	-0,919761	-7,173887	8,045688	-1,916637	3,099131	4,048358	-2,093006	334,827693	-175,391741	10,179712	-7,716269	0,186502	-0,919761	-21,814260	-597,681418	-1,916637	-7,716269	0,186502	-0,919761	-21,814260	-597,681418	-1,916637
14:37:35,24	0,842984	3,265977	-0,047987	-0,093008	-0,867007	-0,160014	-7,715045	0,181941	-0,919839	-7,338979	8,055931	-1,984128	3,099151	4,051746	-2,091430	334,843024	-175,378860	10,218275	-7,715045	0,181941	-0,919839	-21,621337	-597,575081	-1,984128	-7,715045	0,181941	-0,919839	-21,621337	-597,575081	-1,984128
14:37:35,29	0,842984	3,265977	-0,047987	-0,093008	-0,867007	-0,160014	-7,717989	0,183618	-0,918263	-7,270602	8,202177	-1,945565	3,095533	4,050263	-2,095311	334,819274	-175,405149	10,238574	-7,717989	0,183618	-0,918263	-21,684594	-597,659931	-1,945565	-7,717989	0,183618	-0,918263	-21,684594	-597,659931	-1,945565
14:37:35,34	0,842984	3,265977	-0,047987	-0,093008	-0,867007	-0,160014	-7,714895	0,186010	-0,922144	-7,111581	8,048750	-1,925266	3,099730	4,051386	-2,091849	334,835832	-175,384796	10,179699	-7,714895	0,186010	-0,922144	-21,713339	-597,570536	-1,925266	-7,714895	0,186010	-0,922144	-21,713339	-597,570536	-1,925266
14:37:35,39	0,842984	3,265977	-0,047987	-0,093008	-0,867007	-0,160014	-7,717967	0,182936	-0,918682	-7,297325	8,204301	-1,984141	3,097235	4,052336	-2,095718	334,783041	-175,367770	10,245838	-7,717967	0,182936	-0,918682	-21,657787	-597,656092	-1,984141	-7,717967	0,182936	-0,918682	-21,657787	-597,656092	-1,984141
14:37:35,44	0,842984	3,265977	-0,047987	-0,093008	-0,867007	-0,160014	-7,717542	0,185572	-0,922551	-7,148613	8,236437	-1,918002	3,098494	4,050799	-2,093007	334,810348	-175,379459	10,204762	-7,717542	0,185572	-0,922551	-21,715985	-597,590601	-1,918002	-7,717542	0,185572	-0,922551	-21,715985	-597,590601	-1,918002
14:37:35,49	0,842984	3,265977	-0,047987	-0,093008	-0,867007	-0,160014	-7,716840	0,183713	-0,919840	-7,248775	8,170451	-1,959078	3,099052	4,052568	-2,095343	334,806932	-175,382251	10,211333	-7,716840	0,183713	-0,919840	-21,670271	-597,601496	-1,959078	-7,716840	0,183713	-0,919840	-21,670271	-597,601496	-1,959078
14:37:35,54	0,842984	3,265977	-0,047987	-0,093008	-0,867007	-0,160014	-7,718652	0,184115	-0,922176	-7,223783	8,266219	-1,952507	3,098953	4,050121	-2,095703	334,755793	-175,365797	10,265522	-7,718652	0,184115	-0,922176	-21,676778	-597,647942	-1,952507	-7,718652	0,184115	-0,922176	-21,676778	-597,647942	-1,952507
14:37:35,59	0,842984	3,265977	-0,047987	-0,093008	-0,867007	-0,160014	-7,716483	0,182977	-0,922537	-7,271635	8,205968	-1,898318	3,098375	4,051065	-2,094177	334,754593	-175,359972	10,235761	-7,716483	0,182977	-0,922537	-21,635304	-597,537959	-1,898318	-7,716483	0,182977	-0,922537	-21,635304	-597,537959	-1,898318
14:37:35,64	0,842984	3,265977	-0,047987	-0,093008	-0,867007	-0,160014	-7,717011	0,183950	-0,921010	-7,225492	8,237371	-1,928079	3,096546	4,049936	-2,094187	334,726904	-175,371431	10,235201	-7,717011	0,183950	-0,921010	-21,665529	-597,547998	-1,928079	-7,717011	0,183950	-0,921010	-21,665529	-597,547998	-1,928079
14:37:35,69	0,842984	3,265977	-0,047987	-0,093008	-0,867007	-0,160014	-7,715119	0,184969	-0,921021	-7,148733	8,157220	-1,928639	3,097086	4,049471	-2,097319	334,690323	-175,322243	10,224548	-7,715119	0,184969	-0,921021	-21,668764	-597,479602	-1,928639	-7,715119	0,184969	-0,921021	-21,668764	-597,479602	-1,928639
14:37:35,74	0,842984	3,265977	-0,047987	-0,093008	-0,867007	-0,160014	-7,714987	0,184268	-0,924153	-7,209455	8,206625	-1,939292	3,095353	4,053027	-2,095370	334,712292	-175,317688	10,242890	-7,714987	0,184268	-0,924153	-21,674515	-597,419826	-1,939292	-7,714987	0,184268	-0,924153	-21,674515	-597,419826	-1,939292
14:37:35,79	0,842984	3,265977	-0,047987	-0,093008	-0,867007	-0,160014	-7,717199	0,187548	-0,922203	-7,053856	8,304930	-1,920950	3,095925	4,048629	-2,094989	334,692365	-175,326590	10,217799	-7,717199	0,187548	-0,922203	-21,776348	-597,495207	-1,920950	-7,717199	0,187548	-0,922203	-21,776348	-597,495207	-1,920950
14:37:35,84	0,842984	3,265977	-0,047987	-0,093008	-0,867007	-0,160014	-7,713677	0,184853	-0,921823	-7,176331	8,134562	-1,946041	3,097033	4,050348	-2,098885	334,665776	-175,306097	10,231236	-7,713677	0,184853	-0,921823	-21,687254	-597,389053	-1,946041	-7,713677	0,184853	-0,921823	-21,687254	-597,389053	-1,946041
14:37:35,89	0,842984	3,265977	-0,047987	-0,093008	-0,867007	-0,160014	-7,715719	0,184753	-0,925718	-7,185958	8,274049	-1,932605	3,098196	4,050757	-2,094258	334,651062	-175,321070	10,189593	-7,715719	0,184753	-0,925718	-21,689070	-597,409908	-1,932605	-7,715719	0,184753	-0,925718	-21,689070	-597,409908	-1,932605
14:37:35,94	0,842984	3,265977	-0,047987	-0,093008	-0,867007	-0,160014	-7,716655	0,183950	-0,921092	-7,207374	8,327968	-1,974247	3,098133	4,048738	-2,094229	334,624762	-175,330603	10,232836	-7,716655	0,183950	-0,921092	-21,647475	-597,429451	-1,974247	-7,716655	0,183950	-0,921092	-21,647475	-597,429451	-1,974247
14:37:35,99	0,842984	3,265977	-0,047987	-0,093008	-0,867007	-0,160014	-7,714874	0,182995	-0,921062	-7,235629	8,253388	-1,931005	3,097021	4,049284	-2,094601	334,661324	-175,338341	10,237173	-7,714874	0,182995	-0,921062	-21,600761	-597,364256	-1,931005	-7,714874	0,182995	-0,921062	-21,600761	-597,364256	-1,931005
14:37:36,04	0,842984	3,265977	-0,047987	-0,093008	-0,867007	-0,160014	-7,714792	0,184231	-0,921435	-7,182943	8,213564	-1,926667	3,093971	4,051122	-2,097374	334,612938	-175,318840	10,215501	-7,714792	0,184231	-0,921435	-21,645091	-597,397602	-1,926667	-7,714792	0,184231	-0,921435	-21,645091	-597,397602	-1,926667
14:37:36,09	0,842984	3,265977	-0,047987	-0,093008	-0,867007	-0,160014	-7,714859	0,187792	-0,924207	-6,990476	8,268681	-1,948339	3,101607	4,048176	-2,096965	334,605090	-175,349759	10,215226	-7,714859	0,187792	-0,924207	-21,732149	-597,347712	-1,948339	-7,714859	0,187792	-0,924207	-21,732149	-597,347712	-1,948339
14:37:36,14	0,842984	3,265977	-0,047987	-0,093008	-0,867007	-0,160014	-7,716125	0,179705	-0,923798	-7,380280	8,325889	-1,948615	3,094603	4,047699	-2,096197	334,608498	-175,282345	10,210757	-7,716125	0,179705	-0,923798	-21,487152	-597,389944	-1,948615	-7,716125	0,179705	-0,923798	-21,487152	-597,389944	-1,948615
14:37:36,19	0,842984	3,265977	-0,047987	-0,093008	-0,867007	-0,160014	-7,712210	0,185533	-0,923031	-7,137344	8,153073	-1,953084	3,097419	4,046913	-2,100062	334,564864	-175,298762	10,257007	-7,712210	0,185533	-0,923031	-21,701664	-597,255445	-1,953084	-7,712210	0,185533	-0,923031	-21,701664	-597,255445	-1,953084
14:37:36,24	0,842984	3,265977	-0,047987	-0,093008	-0,867007	-0,160014	-7,712938	0,182701	-0,926895	-7,248568	8,220477	-1,906833	3,096226	4,048770	-2,098943	334,556604	-175,303351	10,212727	-7,712938	0,182701	-0,926895	-21,590583	-597,245142	-1,906833	-7,712938	0,182701	-0,926895	-21,590583	-597,245142	-1,906833
14:37:36,29	0,842984	3,265977	-0,047987	-0,093008	-0,867007	-0,160014	-7,713949	0,184663	-0,925776	-7,138427	8,277930	-1,951113	3,095619	4,047308	-2,100479	334,544009	-175,284406	10,238302	-7,713949	0,184663	-0,925776	-21,634479	-597,267086	-1,951113	-7,713949	0,184663	-0,925776	-21,634479	-597,267086	-1,951113
14:37:36,34	0,842984	3,265977	-0,047987	-0,093008	-0,867007	-0,160014	-7,712380	0,184457	-0,927312	-7,159239	8,216696	-1,925538	3,097911	4,044674	-2,097780	334,498086	-175,281792	10,217840	-7,712380	0,184457	-0,927312	-21,639134	-597,205114	-1,925538	-7,712380	0,184457	-0,927312	-21,639134	-597,205114	-1,925538
14:37:36,39	0,842984	3,265977	-0,047987	-0,093008	-0,867007	-0,160014	-7,711244	0,181156	-0,924613	-7,310226	8,198718	-1,946000	3,097306	4,048048	-2,100489	334,524926	-175,331284	10,237404	-7,711244	0,181156	-0,924613	-21,530942	-597,133941	-1,946000	-7,711244	0,181156	-0,924613	-21,530942	-597,133941	-1,946000
14:37:36,44	0,842984	3,265977	-0,047987	-0,093008	-0,867007	-0,160014	-7,713864	0,183366	-0,927322	-7,165850	8,286953	-1,926436	3,096153	4,048831	-2,097432	334,511630	-175,290370	10,183611	-7,713864	0,183366	-0,927322	-21,560074	-597,251354	-1,926436	-7,713864	0,183366	-0,927322	-21,560074	-597,251354	-1,926436
14:37:36,49	0,842984	3,265977	-0,047987	-0,093008	-0,867007	-0,160014	-7,713966	0,184757	-0,924265	-7,122302	8,324234	-1,980229	3,096723	4,046033	-2,097005	334,492932	-175,270060	10,227484	-7,713966	0,184757	-0,924265	-21,625721	-597,222088	-1,980229	-7,713966	0,184757	-0,924265	-21,625721	-597,222088	-1,980229
14:37:36,54	0,842984	3,265977	-0,047987	-0,093008	-0,867007	-0,160014	-7,711828	0,182864	-0,923839	-7,228987	8,239401	-1,936356	3,096609	4,044630	-2,095867	334,435665	-175,279672	10,217154	-7,711828	0,182864	-0,923839	-21,583791	-597,139080	-1,936356	-7,711828	0,182864	-0,923839	-21,583791	-597,139080	-1,936356
14:37:36,59	0,842984	3,265977	-0,047987	-0,093008	-0,867007	-0,160014	-7,710555	0,182261	-0,922701	-7,223359	8,218024	-1,946686	3,093646	4,045821	-2,100504	334,440732	-175,266582	10,263614	-7,710555	0,182261	-0,922701	-21,530867	-597,060572	-1,946686	-7,710555	0,182261	-0,922701	-21,530867	-597,060572	-1,946686
14:37:36,64	0,842984	3,265977	-0,047987	-0,093008	-0,867007	-0,160014	-7,710105	0,185423	-0,927337	-7,072838	8,196786	-1,900227	3,096076	4,043764	-2,098185	334,459878	-175,267323	10,218490	-7,710105	0,185423	-0,927337	-21,628513	-597,046493	-1,900227	-7,710105	0,185423	-0,927337	-21,628513	-597,046493	-1,900227
14:37:36,69	0,842984	3,265977	-0,047987	-0,093008	-0,867007	-0,160014	-7,709539	0,182290	-0,925018	-7,244683	8,150358	-1,945350	3,095929	4,046339	-2,098229	334,403744	-175,286920	10,209133	-7,709539	0,182290	-0,925018	-21,554421	-597,048423	-1,945350	-7,709539	0,182290	-0,925018	-21,554421	-597,048423	-1,945350
14:37:36,74	0,842984	3,265977	-0,047987	-0,093008	-0,867007	-0,160014	-7,711695	0,183705	-0,925062	-7,126069	8,301304	-1,954707	3,094833	4,047163	-2,101343	334,441359	-175,268847	10,186927	-7,711695	0,183705	-0,925062	-21,546878	-597,066751	-1,954707	-7,711695	0,183705	-0,925062	-21,546878	-597,066751	-1,954707
14:37:36,79	0,842984	3,265977	-0,047987	-0,093008	-0,867007	-0,160014	-7,711861	0,185066	-0,928176	-7,089759	8,286381	-1,976913	3,100067	4,044530	-2,102448	334,411808	-175,263181	10,261276	-7,711861	0,185066	-0,928176	-21,617403	-597,094681	-1,976913	-7,711861	0,185066	-0,928176	-21,617403	-597,094681	-1,976913
14:37:36,84	0,842984	3,265977	-0,047987	-0,093008	-0,867007	-0,160014	-7,712197	0,179216	-0,929281	-7,384041	8,332318	-1,902564	3,097095	4,046751	-2,100917	334,399436	-175,256546	10,255655	-7,712197	0,179216	-0,929281	-21,452533	-597,075180	-1,902564	-7,712197	0,179216	-0,929281	-21,452533	-597,075180	-1,902564
14:37:36,89	0,842984	3,265977	-0,047987	-0,093008	-0,867007	-0,160014	-7,712636	0,182901	-0,927750	-7,192008	8,369135	-1,908185	3,095831	4,042048	-2,100550	334,344106	-175,257483	10,235673	-7,712636	0,182901	-0,927750	-21,549732	-597,072760	-1,908185	-7,712636	0,182901	-0,927750	-21,549732	-597,072760	-1,908185
14:37:36,94	0,842984	3,265977	-0,047987	-0,093008	-0,867007	-0,160014	-7,707931	0,181644	-0,927383	-7,228897	8,171920	-1,928167	3,097027	4,045428	-2,100959	334,359512	-175,256519	10,217122	-7,707931	0,181644	-0,927383	-21,487945	-596,900627	-1,928167	-7,707931	0,181644	-0,927383	-21,487945	-596,900627	-1,928167
14:37:36,99	0,842984	3,265977	-0,047987	-0,093008	-0,867007	-0,160014	-7,711456	0,182298	-0,927792	-7,203407	8,342373	-1,946718	3,097042	4,042755	-2,100951	334,358671	-175,256376	10,211892	-7,711456	0,182298	-0,927792	-21,513824	-597,006907	-1,946718	-7,711456	0,182298	-0,927792	-21,513824	-597,006907	-1,946718
14:37:37,04	0,842984	3,265977	-0,047987	-0,093008	-0,867007	-0,160014	-7,709148	0,180949	-0,927785	-7,273298	8,223147	-1,951948	3,097491	4,044594	-2,102911	334,304505	-175,255873	10,233388	-7,709148	0,180949	-0,927785	-21,477758	-596,944940	-1,951948	-7,709148	0,180949	-0,927785	-21,477758	-596,944940	-1,951948
14:37:37,09	0,842984	3,265977	-0,047987	-0,093008	-0,867007	-0,160014	-7,710965	0,181479	-0,929744	-7,219068	8,364829	-1,930452	3,094598	4,042884	-2,102541	334,313858	-175,239375	10,198926	-7,710965	0,181479	-0,929744	-21,465168	-596,945949	-1,930452	-7,710965	0,181479	-0,929744	-21,465168	-596,945949	-1,930452
14:37:37,14	0,842984	3,265977	-0,047987	-0,093008	-0,867007	-0,160014	-7,708038	0,183130	-0,929374	-7,152204	8,212782	-1,964915	3,093964	4,043983	-2,100581	334,290393	-175,220446	10,242240	-7,708038	0,183130	-0,929374	-21,527871	-596,868238	-1,964915	-7,708038	0,183130	-0,929374	-21,527871	-596,868238	-1,964915
14:37:37,19	0,842984	3,265977	-0,047987	-0,093008	-0,867007	-0,160014	-7,708673	0,184228	-0,927414	-7,099729	8,275540	-1,921600	3,096271	4,043234	-2,102126	334,281307	-175,253694	10,252187	-7,708673	0,184228	-0,927414	-21,561650	-596,855256	-1,921600	-7,708673	0,184228	-0,927414	-21,561650	-596,855256	-1,921600
14:37:37,24	0,842984	3,265977	-0,047987	-0,093008	-0,867007	-0,160014	-7,709178	0,181856	-0,928959	-7,189760	8,293051	-1,911654	3,098122	4,044488	-2,102137	334,309539	-175,222830	10,224327	-7,709178	0,181856	-0,928959	-21,465442	-596,877397	-1,911654	-7,709178	0,181856	-0,928959	-21,465442	-596,877397	-1,911654
14:37:37,29	0,842984	3,265977	-0,047987	-0,093008	-0,867007	-0,160014	-7,711189	0,180880	-0,928970	-7,281366	8,388627	-1,939513	3,095076	4,042520	-2,100605	334,261232	-175,245134	10,217513	-7,711189	0,180880	-0,928970	-21,480419	-596,939717	-1,939513	-7,711189	0,180880	-0,928970	-21,480419	-596,939717	-1,939513
14:37:37,34	0,842984	3,265977	-0,047987	-0,093008	-0,867007	-0,160014	-7,707962	0,182534	-0,927439	-7,151864	8,251494	-1,946327	3,096263	4,042780	-2,102158	334,262158	-175,224526	10,219352	-7,707962	0,182534	-0,927439	-21,480793	-596,823512	-1,946327	-7,707962	0,182534	-0,927439	-21,480793	-596,823512	-1,946327
14:37:37,39	0,842984	3,265977	-0,047987	-0,093008	-0,867007	-0,160014	-7,708780	0,181636	-0,928991	-7,216900	8,303549	-1,944488	3,098674	4,045322	-2,103307	334,307782	-175,254738	10,224254	-7,708780	0,181636	-0,928991	-21,475291	-596,835696	-1,944488	-7,708780	0,181636	-0,928991	-21,475291	-596,835696	-1,944488
14:37:37,44	0,842984	3,265977	-0,047987	-0,093008	-0,867007	-0,160014	-7,712187	0,180819	-0,930140	-7,256030	8,426080	-1,939587	3,097364	4,040912	-2,101404	334,213932	-175,213471	10,205121	-7,712187	0,180819	-0,930140	-21,450289	-596,980591	-1,939587	-7,712187	0,180819	-0,930140	-21,450289	-596,980591	-1,939587
14:37:37,49	0,842984	3,265977	-0,047987	-0,093008	-0,867007	-0,160014	-7,707713	0,179748	-0,928237	-7,300500	8,295337	-1,958719	3,096827	4,043371	-2,101772	334,241963	-175,194733	10,230155	-7,707713	0,179748	-0,928237	-21,410738	-596,760117	-1,958719	-7,707713	0,179748	-0,928237	-21,410738	-596,760117	-1,958719
14:37:37,54	0,842984	3,265977	-0,047987	-0,093008	-0,867007	-0,160014	-7,709574	0,181443	-0,928605	-7,242616	8,377223	-1,933685	3,097948	4,043026	-2,101398	334,229384	-175,245412	10,214040	-7,709574	0,181443	-0,928605	-21,485892	-596,824351	-1,933685	-7,709574	0,181443	-0,928605	-21,485892	-596,824351	-1,933685
14:37:37,59	0,842984	3,265977	-0,047987	-0,093008	-0,867007	-0,160014	-7,709835	0,180300	-0,928231	-7,251895	8,376359	-1,949800	3,096126	4,041984	-2,104881	334,189961	-175,179058	10,256982	-7,709835	0,180300	-0,928231	-21,405413	-596,845718	-1,949800	-7,709835	0,180300	-0,928231	-21,405413	-596,845718	-1,949800
14:37:37,64	0,842984	3,265977	-0,047987	-0,093008	-0,867007	-0,160014	-7,708023	0,181356	-0,931714	-7,234711	8,349412	-1,906858	3,092579	4,040385	-2,102586	334,171738	-175,182574	10,216049	-7,708023	0,181356	-0,931714	-21,471162	-596,730361	-1,906858	-7,708023	0,181356	-0,931714	-21,471162	-596,730361	-1,906858
14:37:37,69	0,842984	3,265977	-0,047987	-0,093008	-0,867007	-0,160014	-7,704864	0,183628	-0,929419	-7,104405	8,199188	-1,947791	3,097275	4,038502	-2,101811	334,157423	-175,187382	10,201567	-7,704864	0,183628	-0,929419	-21,519217	-596,632633	-1,947791	-7,704864	0,183628	-0,929419	-21,519217	-596,632633	-1,947791
14:37:37,74	0,842984	3,265977	-0,047987	-0,093008	-0,867007	-0,160014	-7,705582	0,178620	-0,928644	-7,353510	8,246508	-1,962273	3,096605	4,042209	-2,102201	334,134542	-175,188137	10,236366	-7,705582	0,178620	-0,928644	-21,375178	-596,641664	-1,962273	-7,705582	0,178620	-0,928644	-21,375178	-596,641664	-1,962273
14:37:37,79	0,842984	3,265977	-0,047987	-0,093008	-0,867007	-0,160014	-7,708457	0,181054	-0,929034	-7,214847	8,415459	-1,927474	3,098948	4,041810	-2,106849	334,138021	-175,189058	10,249165	-7,708457	0,181054	-0,929034	-21,427586	-596,698419	-1,927474	-7,708457	0,181054	-0,929034	-21,427586	-596,698419	-1,927474
14:37:37,84	0,842984	3,265977	-0,047987	-0,093008	-0,867007	-0,160014	-7,709283	0,178826	-0,933683	-7,331670	8,454936	-1,914675	3,095412	4,042375	-2,104162	334,123834	-175,169959	10,223534	-7,709283	0,178826	-0,933683	-21,369473	-596,723781	-1,914675	-7,709283	0,178826	-0,933683	-21,369473	-596,723781	-1,914675
14:37:37,89	0,842984	3,265977	-0,047987	-0,093008	-0,867007	-0,160014	-7,708004	0,182170	-0,930995	-7,167192	8,410275	-1,940306	3,092963	4,040335	-2,104179	334,074928	-175,168986	10,223353	-7,708004	0,182170	-0,930995	-21,467554	-596,668058	-1,940306	-7,708004	0,182170	-0,930995	-21,467554	-596,668058	-1,940306
14:37:37,94	0,842984	3,265977	-0,047987	-0,093008	-0,867007	-0,160014	-7,705013	0,183271	-0,931012	-7,086357	8,297559	-1,940488	3,095393	4,041499	-2,103775	334,120034	-175,195853	10,217530	-7,705013	0,183271	-0,931012	-21,473106	-596,545944	-1,940488	-7,705013	0,183271	-0,931012	-21,473106	-596,545944	-1,940488
14:37:37,99	0,842984	3,265977	-0,047987	-0,093008	-0,867007	-0,160014	-7,707236	0,181749	-0,930609	-7,164773	8,360649	-1,946310	3,098323	4,039883	-2,102608	334,106982	-175,199212	10,212268	-7,707236	0,181749	-0,930609	-21,432066	-596,657344	-1,946310	-7,707236	0,181749	-0,930609	-21,432066	-596,657344	-1,946310
14:37:38,04	0,842984	3,265977	-0,047987	-0,093008	-0,867007	-0,160014	-7,707301	0,178403	-0,929441	-7,329321	8,373681	-1,951572	3,094108	4,037573	-2,104977	334,056818	-175,190400	10,189210	-7,707301	0,178403	-0,929441	-21,333966	-596,649458	-1,951572	-7,707301	0,178403	-0,929441	-21,333966	-596,649458	-1,951572
14:37:38,09	0,842984	3,265977	-0,047987	-0,093008	-0,867007	-0,160014	-7,703193	0,180899	-0,931810	-7,182107	8,207925	-1,974630	3,092976	4,040275	-2,103399	334,080388	-175,172209	10,222712	-7,703193	0,180899	-0,931810	-21,382645	-596,492752	-1,974630	-7,703193	0,180899	-0,931810	-21,382645	-596,492752	-1,974630
14:37:38,14	0,842984	3,265977	-0,047987	-0,093008	-0,867007	-0,160014	-7,704968	0,183230	-0,930232	-7,088431	8,288870	-1,941128	3,095334	4,040941	-2,103780	334,089054	-175,186062	10,227762	-7,704968	0,183230	-0,930232	-21,471957	-596,551086	-1,941128	-7,704968	0,183230	-0,930232	-21,471957	-596,551086	-1,941128
14:37:38,19	0,842984	3,265977	-0,047987	-0,093008	-0,867007	-0,160014	-7,706724	0,181521	-0,930613	-7,169626	8,365746	-1,936078	3,096411	4,043169	-2,107336	334,048072	-175,181886	10,187391	-7,706724	0,181521	-0,930613	-21,419009	-596,612049	-1,936078	-7,706724	0,181521	-0,930613	-21,419009	-596,612049	-1,936078
14:37:38,24	0,842984	3,265977	-0,047987	-0,093008	-0,867007	-0,160014	-7,709191	0,181702	-0,934169	-7,143326	8,531654	-1,976449	3,096392	4,039262	-2,105354	334,024448	-175,165317	10,229983	-7,709191	0,181702	-0,934169	-21,406937	-596,639868	-1,976449	-7,709191	0,181702	-0,934169	-21,406937	-596,639868	-1,976449
14:37:38,29	0,842984	3,265977	-0,047987	-0,093008	-0,867007	-0,160014	-7,705799	0,179765	-0,932187	-7,246587	8,383970	-1,933858	3,094061	4,041502	-2,106541	334,028821	-175,125742	10,217321	-7,705799	0,179765	-0,932187	-21,358145	-596,521215	-1,933858	-7,705799	0,179765	-0,932187	-21,358145	-596,521215	-1,933858
14:37:38,34	0,842984	3,265977	-0,047987	-0,093008	-0,867007	-0,160014	-7,706572	0,182904	-0,933374	-7,119833	8,440190	-1,946519	3,095163	4,041474	-2,106541	334,000349	-175,140718	10,231856	-7,706572	0,182904	-0,933374	-21,477779	-596,525711	-1,946519	-7,706572	0,182904	-0,933374	-21,477779	-596,525711	-1,946519
14:37:38,39	0,842984	3,265977	-0,047987	-0,093008	-0,867007	-0,160014	-7,707099	0,181935	-0,933375	-7,142993	8,484770	-1,931984	3,091734	4,036859	-2,107318	334,024678	-175,111721	10,197814	-7,707099	0,181935	-0,933375	-21,424907	-596,522509	-1,931984	-7,707099	0,181935	-0,933375	-21,424907	-596,522509	-1,931984
14:37:38,44	0,842984	3,265977	-0,047987	-0,093008	-0,867007	-0,160014	-7,701388	0,182597	-0,934151	-7,145848	8,181216	-1,966026	3,092860	4,034991	-2,107287	333,998935	-175,107086	10,241732	-7,701388	0,182597	-0,934151	-21,479725	-596,377734	-1,966026	-7,701388	0,182597	-0,934151	-21,479725	-596,377734	-1,966026
14:37:38,49	0,842984	3,265977	-0,047987	-0,093008	-0,867007	-0,160014	-7,700333	0,180688	-0,934120	-7,236264	8,150966	-1,922108	3,092803	4,037037	-2,106530	333,974257	-175,100684	10,242024	-7,700333	0,180688	-0,934120	-21,420276	-596,325165	-1,922108	-7,700333	0,180688	-0,934120	-21,420276	-596,325165	-1,922108
14:37:38,54	0,842984	3,265977	-0,047987	-0,093008	-0,867007	-0,160014	-7,702077	0,181760	-0,933363	-7,173716	8,266230	-1,921816	3,093921	4,040932	-2,108865	333,975006	-175,135413	10,257631	-7,702077	0,181760	-0,933363	-21,441895	-596,346809	-1,921816	-7,702077	0,181760	-0,933363	-21,441895	-596,346809	-1,921816
14:37:38,59	0,842984	3,265977	-0,047987	-0,093008	-0,867007	-0,160014	-7,706009	0,182739	-0,935698	-7,093094	8,452672	-1,906209	3,095046	4,039052	-2,108106	333,938066	-175,124362	10,243283	-7,706009	0,182739	-0,935698	-21,438142	-596,469016	-1,906209	-7,706009	0,182739	-0,935698	-21,438142	-596,469016	-1,906209
14:37:38,64	0,842984	3,265977	-0,047987	-0,093008	-0,867007	-0,160014	-7,704944	0,180826	-0,934939	-7,183719	8,434808	-1,920557	3,092789	4,039637	-2,106159	333,974872	-175,107323	10,232273	-7,704944	0,180826	-0,934939	-21,378524	-596,403277	-1,920557	-7,704944	0,180826	-0,934939	-21,378524	-596,403277	-1,920557
14:37:38,69	0,842984	3,265977	-0,047987	-0,093008	-0,867007	-0,160014	-7,704322	0,183073	-0,932993	-7,100017	8,379111	-1,931567	3,093887	4,039257	-2,105781	333,927563	-175,080105	10,243225	-7,704322	0,183073	-0,932993	-21,471237	-596,410150	-1,931567	-7,704322	0,183073	-0,932993	-21,471237	-596,410150	-1,931567
14:37:38,74	0,842984	3,265977	-0,047987	-0,093008	-0,867007	-0,160014	-7,704542	0,181932	-0,932614	-7,159280	8,445126	-1,920616	3,093347	4,038689	-2,107338	333,959187	-175,109959	10,218487	-7,704542	0,181932	-0,932614	-21,440910	-596,361397	-1,920616	-7,704542	0,181932	-0,932614	-21,440910	-596,361397	-1,920616
14:37:38,79	0,842984	3,265977	-0,047987	-0,093008	-0,867007	-0,160014	-7,703780	0,182116	-0,934172	-7,139655	8,363181	-1,945353	3,092076	4,037427	-2,109281	333,919298	-175,111093	10,239017	-7,703780	0,182116	-0,934172	-21,435752	-596,383515	-1,945353	-7,703780	0,182116	-0,934172	-21,435752	-596,383515	-1,945353
14:37:38,84	0,842984	3,265977	-0,047987	-0,093008	-0,867007	-0,160014	-7,702051	0,182585	-0,936114	-7,094330	8,307275	-1,924823	3,094458	4,038110	-2,108129	333,928139	-175,111981	10,214484	-7,702051	0,182585	-0,936114	-21,427259	-596,303730	-1,924823	-7,702051	0,182585	-0,936114	-21,427259	-596,303730	-1,924823
14:37:38,89	0,842984	3,265977	-0,047987	-0,093008	-0,867007	-0,160014	-7,703833	0,180864	-0,934962	-7,187497	8,391849	-1,949357	3,097883	4,038420	-2,112805	333,889519	-175,118224	10,218164	-7,703833	0,180864	-0,934962	-21,385291	-596,359059	-1,949357	-7,703833	0,180864	-0,934962	-21,385291	-596,359059	-1,949357
14:37:38,94	0,842984	3,265977	-0,047987	-0,093008	-0,867007	-0,160014	-7,705815	0,178052	-0,939638	-7,308962	8,525210	-1,945676	3,094990	4,035881	-2,108883	333,900786	-175,111207	10,248925	-7,705815	0,178052	-0,939638	-21,286080	-596,381244	-1,945676	-7,705815	0,178052	-0,939638	-21,286080	-596,381244	-1,945676
14:37:38,99	0,842984	3,265977	-0,047987	-0,093008	-0,867007	-0,160014	-7,702169	0,179289	-0,935716	-7,256389	8,329368	-1,914915	3,094292	4,038430	-2,113201	333,861206	-175,105591	10,233017	-7,702169	0,179289	-0,935716	-21,330550	-596,290873	-1,914915	-7,702169	0,179289	-0,935716	-21,330550	-596,290873	-1,914915
14:37:39,04	0,842984	3,265977	-0,047987	-0,093008	-0,867007	-0,160014	-7,704028	0,181167	-0,940034	-7,143768	8,463112	-1,930824	3,094320	4,037500	-2,108912	333,868583	-175,118388	10,239479	-7,704028	0,181167	-0,940034	-21,365410	-596,303048	-1,930824	-7,704028	0,181167	-0,940034	-21,365410	-596,303048	-1,930824
14:37:39,09	0,842984	3,265977	-0,047987	-0,093008	-0,867007	-0,160014	-7,703236	0,180679	-0,935746	-7,161795	8,409142	-1,924362	3,094891	4,038746	-2,111250	333,862676	-175,101698	10,241780	-7,703236	0,180679	-0,935746	-21,345061	-596,294848	-1,924362	-7,703236	0,180679	-0,935746	-21,345061	-596,294848	-1,924362
14:37:39,14	0,842984	3,265977	-0,047987	-0,093008	-0,867007	-0,160014	-7,704601	0,180807	-0,938084	-7,166641	8,493591	-1,922060	3,094298	4,038350	-2,110858	333,860923	-175,105502	10,246122	-7,704601	0,180807	-0,938084	-21,359952	-596,317563	-1,922060	-7,704601	0,180807	-0,938084	-21,359952	-596,317563	-1,922060
14:37:39,19	0,842984	3,265977	-0,047987	-0,093008	-0,867007	-0,160014	-7,703962	0,181122	-0,937692	-7,146048	8,459979	-1,917718	3,093108	4,037174	-2,110859	333,844096	-175,080677	10,251555	-7,703962	0,181122	-0,937692	-21,364151	-596,301014	-1,917718	-7,703962	0,181122	-0,937692	-21,364151	-596,301014	-1,917718
14:37:39,24	0,842984	3,265977	-0,047987	-0,093008	-0,867007	-0,160014	-7,702348	0,181565	-0,937692	-7,136122	8,403033	-1,912285	3,095483	4,035721	-2,109311	333,848986	-175,097650	10,225989	-7,702348	0,181565	-0,937692	-21,388963	-596,231256	-1,912285	-7,702348	0,181565	-0,937692	-21,388963	-596,231256	-1,912285
14:37:39,29	0,842984	3,265977	-0,047987	-0,093008	-0,867007	-0,160014	-7,702277	0,178781	-0,936144	-7,268616	8,386637	-1,937852	3,093042	4,035246	-2,111291	333,801368	-175,074145	10,208563	-7,702277	0,178781	-0,936144	-21,302942	-596,242105	-1,937852	-7,702277	0,178781	-0,936144	-21,302942	-596,242105	-1,937852
14:37:39,34	0,842984	3,265977	-0,047987	-0,093008	-0,867007	-0,160014	-7,700645	0,180658	-0,938125	-7,167565	8,354758	-1,955277	3,094238	4,035255	-2,109298	333,812614	-175,072801	10,265627	-7,700645	0,180658	-0,938125	-21,349227	-596,145864	-1,955277	-7,700645	0,180658	-0,938125	-21,349227	-596,145864	-1,955277
14:37:39,39	0,842984	3,265977	-0,047987	-0,093008	-0,867007	-0,160014	-7,700475	0,179938	-0,938089	-7,173556	8,336972	-1,907764	3,093581	4,034739	-2,111256	333,793402	-175,105865	10,256076	-7,700475	0,179938	-0,938089	-21,298692	-596,150327	-1,907764	-7,700475	0,179938	-0,938089	-21,298692	-596,150327	-1,907764
14:37:39,44	0,842984	3,265977	-0,047987	-0,093008	-0,867007	-0,160014	-7,700475	0,179938	-0,938089	-7,173556	8,336972	-1,907764	3,091214	4,034998	-2,109729	333,766136	-175,053121	10,242211	-7,700475	0,179938	-0,938089	-21,298692	-596,150327	-1,907764	-7,700475	0,179938	-0,938089	-21,298692	-596,150327	-1,907764
14:37:39,49	0,842984	3,265977	-0,047987	-0,093008	-0,867007	-0,160014	-7,699516	0,182117	-0,936562	-7,092290	8,337096	-1,921629	3,090669	4,036054	-2,111689	333,787933	-175,047404	10,214354	-7,699516	0,182117	-0,936562	-21,388481	-596,074932	-1,921629	-7,699516	0,182117	-0,936562	-21,388481	-596,074932	-1,921629
14:37:39,54	0,842984	3,265977	-0,047987	-0,093008	-0,867007	-0,160014	-7,700158	0,183117	-0,938522	-7,056151	8,354454	-1,949486	3,093542	4,033746	-2,112839	333,760302	-175,070199	10,234142	-7,700158	0,183117	-0,938522	-21,430825	-596,107959	-1,949486	-7,700158	0,183117	-0,938522	-21,430825	-596,107959	-1,949486
14:37:39,59	0,842984	3,265977	-0,047987	-0,093008	-0,867007	-0,160014	-7,699596	0,179475	-0,939672	-7,211953	8,337732	-1,929698	3,094666	4,037092	-2,113249	333,747219	-175,078926	10,230093	-7,699596	0,179475	-0,939672	-21,300769	-596,080519	-1,929698	-7,699596	0,179475	-0,939672	-21,300769	-596,080519	-1,929698
14:37:39,64	0,842984	3,265977	-0,047987	-0,093008	-0,867007	-0,160014	-7,703055	0,180175	-0,940083	-7,161479	8,524603	-1,933747	3,094082	4,036216	-2,111685	333,737461	-175,053463	10,244362	-7,703055	0,180175	-0,940083	-21,305206	-596,165235	-1,933747	-7,703055	0,180175	-0,940083	-21,305206	-596,165235	-1,933747
14:37:39,69	0,842984	3,265977	-0,047987	-0,093008	-0,867007	-0,160014	-7,702006	0,180242	-0,938519	-7,175152	8,491200	-1,919478	3,095800	4,032484	-2,109743	333,703554	-175,064364	10,238077	-7,702006	0,180242	-0,938519	-21,324162	-596,116235	-1,919478	-7,702006	0,180242	-0,938519	-21,324162	-596,116235	-1,919478
14:37:39,74	0,842984	3,265977	-0,047987	-0,093008	-0,867007	-0,160014	-7,699632	0,176889	-0,936577	-7,323132	8,391687	-1,925763	3,091742	4,032198	-2,111311	333,724922	-175,039460	10,214640	-7,699632	0,176889	-0,936577	-21,208904	-596,029421	-1,925763	-7,699632	0,176889	-0,936577	-21,208904	-596,029421	-1,925763
14:37:39,79	0,842984	3,265977	-0,047987	-0,093008	-0,867007	-0,160014	-7,697355	0,180260	-0,938144	-7,180085	8,267240	-1,949200	3,091152	4,032289	-2,108984	333,725607	-175,056231	10,207746	-7,697355	0,180260	-0,938144	-21,330492	-595,975139	-1,949200	-7,697355	0,180260	-0,938144	-21,330492	-595,975139	-1,949200
14:37:39,84	0,842984	3,265977	-0,047987	-0,093008	-0,867007	-0,160014	-7,697139	0,180816	-0,935818	-7,136989	8,247045	-1,956094	3,094678	4,033990	-2,110146	333,721658	-175,033269	10,219781	-7,697139	0,180816	-0,935818	-21,331045	-595,978402	-1,956094	-7,697139	0,180816	-0,935818	-21,331045	-595,978402	-1,956094
14:37:39,89	0,842984	3,265977	-0,047987	-0,093008	-0,867007	-0,160014	-7,700376	0,178613	-0,936979	-7,269442	8,430243	-1,944059	3,095273	4,034324	-2,110889	333,734381	-175,042378	10,258724	-7,700376	0,178613	-0,936979	-21,290583	-596,049268	-1,944059	-7,700376	0,178613	-0,936979	-21,290583	-596,049268	-1,944059
14:37:39,94	0,842984	3,265977	-0,047987	-0,093008	-0,867007	-0,160014	-7,700962	0,178265	-0,937722	-7,286019	8,445124	-1,905116	3,093356	4,035896	-2,110558	333,668073	-175,050759	10,234612	-7,700962	0,178265	-0,937722	-21,279830	-596,080360	-1,905116	-7,700962	0,178265	-0,937722	-21,279830	-596,080360	-1,905116
14:37:39,99	0,842984	3,265977	-0,047987	-0,093008	-0,867007	-0,160014	-7,701365	0,180711	-0,937391	-7,118400	8,519347	-1,929228	3,092749	4,030800	-2,111334	333,650611	-175,064084	10,219441	-7,701365	0,180711	-0,937391	-21,304245	-596,037823	-1,929228	-7,701365	0,180711	-0,937391	-21,304245	-596,037823	-1,929228
14:37:40,04	0,842984	3,265977	-0,047987	-0,093008	-0,867007	-0,160014	-7,696649	0,178689	-0,938167	-7,203293	8,282544	-1,944400	3,091034	4,034697	-2,112515	333,673859	-175,027245	10,211692	-7,696649	0,178689	-0,938167	-21,230381	-595,904373	-1,944400	-7,696649	0,178689	-0,938167	-21,230381	-595,904373	-1,944400
14:37:40,09	0,842984	3,265977	-0,047987	-0,093008	-0,867007	-0,160014	-7,699166	0,182122	-0,939348	-7,068291	8,411724	-1,952148	3,091565	4,031029	-2,112082	333,645673	-175,036056	10,264280	-7,699166	0,182122	-0,939348	-21,364890	-595,972793	-1,952148	-7,699166	0,182122	-0,939348	-21,364890	-595,972793	-1,952148
14:37:40,14	0,842984	3,265977	-0,047987	-0,093008	-0,867007	-0,160014	-7,696255	0,179828	-0,938915	-7,165845	8,280351	-1,899560	3,090953	4,031610	-2,113674	333,625518	-175,007588	10,232432	-7,696255	0,179828	-0,938915	-21,282380	-595,875644	-1,899560	-7,696255	0,179828	-0,938915	-21,282380	-595,875644	-1,899560
14:37:40,19	0,842984	3,265977	-0,047987	-0,093008	-0,867007	-0,160014	-7,696452	0,180649	-0,940507	-7,137744	8,322280	-1,931408	3,093858	4,036397	-2,114075	333,636160	-175,053514	10,232308	-7,696452	0,180649	-0,940507	-21,318705	-595,849174	-1,931408	-7,696452	0,180649	-0,940507	-21,318705	-595,849174	-1,931408
14:37:40,24	0,842984	3,265977	-0,047987	-0,093008	-0,867007	-0,160014	-7,702050	0,180527	-0,940908	-7,109654	8,581197	-1,931533	3,093865	4,033307	-2,113300	333,616254	-175,017651	10,223042	-7,702050	0,180527	-0,940908	-21,281012	-596,029701	-1,931533	-7,702050	0,180527	-0,940908	-21,281012	-596,029701	-1,931533
14:37:40,29	0,842984	3,265977	-0,047987	-0,093008	-0,867007	-0,160014	-7,699378	0,178976	-0,940133	-7,211425	8,477433	-1,940798	3,092086	4,032858	-2,114475	333,614313	-175,029206	10,213343	-7,699378	0,178976	-0,940133	-21,261009	-595,923726	-1,940798	-7,699378	0,178976	-0,940133	-21,261009	-595,923726	-1,940798
14:37:40,34	0,842984	3,265977	-0,047987	-0,093008	-0,867007	-0,160014	-7,698099	0,180293	-0,941308	-7,131962	8,406845	-1,950498	3,093259	4,035757	-2,114858	333,615939	-175,008685	10,234230	-7,698099	0,180293	-0,941308	-21,284932	-595,893938	-1,950498	-7,698099	0,180293	-0,941308	-21,284932	-595,893938	-1,950498
14:37:40,39	0,842984	3,265977	-0,047987	-0,093008	-0,867007	-0,160014	-7,701196	0,180725	-0,941691	-7,128040	8,576746	-1,929610	3,091500	4,031456	-2,113304	333,596378	-174,987511	10,223531	-7,701196	0,180725	-0,941691	-21,314987	-595,967158	-1,929610	-7,701196	0,180725	-0,941691	-21,314987	-595,967158	-1,929610
14:37:40,44	0,842984	3,265977	-0,047987	-0,093008	-0,867007	-0,160014	-7,696592	0,180099	-0,940137	-7,169176	8,364838	-1,940309	3,092605	4,031146	-2,112522	333,578196	-175,034888	10,236405	-7,696592	0,180099	-0,940137	-21,306940	-595,817611	-1,940309	-7,696592	0,180099	-0,940137	-21,306940	-595,817611	-1,940309
14:37:40,49	0,842984	3,265977	-0,047987	-0,093008	-0,867007	-0,160014	-7,696876	0,178987	-0,939356	-7,176897	8,371653	-1,927435	3,093189	4,028884	-2,113276	333,573419	-175,034146	10,256083	-7,696876	0,178987	-0,939356	-21,227343	-595,833075	-1,927435	-7,696876	0,178987	-0,939356	-21,227343	-595,833075	-1,927435
14:37:40,54	0,842984	3,265977	-0,047987	-0,093008	-0,867007	-0,160014	-7,695209	0,177350	-0,940110	-7,260252	8,289497	-1,907757	3,091933	4,029770	-2,114473	333,531968	-175,009481	10,248251	-7,695209	0,177350	-0,940110	-21,182228	-595,784401	-1,907757	-7,695209	0,177350	-0,940110	-21,182228	-595,784401	-1,907757
14:37:40,59	0,842984	3,265977	-0,047987	-0,093008	-0,867007	-0,160014	-7,695348	0,178881	-0,941306	-7,181275	8,344975	-1,915589	3,091913	4,032517	-2,114119	333,521838	-174,996687	10,224728	-7,695348	0,178881	-0,941306	-21,223436	-595,739865	-1,915589	-7,695348	0,178881	-0,941306	-21,223436	-595,739865	-1,915589
14:37:40,64	0,842984	3,265977	-0,047987	-0,093008	-0,867007	-0,160014	-7,697717	0,180272	-0,940952	-7,114984	8,483304	-1,939112	3,093689	4,029660	-2,114871	333,519960	-174,991474	10,239791	-7,697717	0,180272	-0,940952	-21,266298	-595,787459	-1,939112	-7,697717	0,180272	-0,940952	-21,266298	-595,787459	-1,939112
14:37:40,69	0,842984	3,265977	-0,047987	-0,093008	-0,867007	-0,160014	-7,696131	0,177305	-0,941704	-7,272825	8,405081	-1,924050	3,091971	4,033293	-2,112908	333,547842	-174,977172	10,272926	-7,696131	0,177305	-0,941704	-21,191258	-595,741205	-1,924050	-7,696131	0,177305	-0,941704	-21,191258	-595,741205	-1,924050
14:37:40,74	0,842984	3,265977	-0,047987	-0,093008	-0,867007	-0,160014	-7,698418	0,180609	-0,939741	-7,127331	8,507016	-1,890915	3,092473	4,030259	-2,112174	333,494519	-174,982915	10,228874	-7,698418	0,180609	-0,939741	-21,305147	-595,818809	-1,890915	-7,698418	0,180609	-0,939741	-21,305147	-595,818809	-1,890915
14:37:40,79	0,842984	3,265977	-0,047987	-0,093008	-0,867007	-0,160014	-7,696042	0,178657	-0,939008	-7,197196	8,426768	-1,934966	3,090092	4,029080	-2,115271	333,483242	-174,969083	10,250111	-7,696042	0,178657	-0,939008	-21,221786	-595,712536	-1,934966	-7,696042	0,178657	-0,939008	-21,221786	-595,712536	-1,934966
14:37:40,84	0,842984	3,265977	-0,047987	-0,093008	-0,867007	-0,160014	-7,693830	0,180130	-0,942105	-7,126948	8,328407	-1,913729	3,091903	4,029352	-2,115698	333,501675	-174,980388	10,187186	-7,693830	0,180130	-0,942105	-21,267158	-595,637225	-1,913729	-7,693830	0,180130	-0,942105	-21,267158	-595,637225	-1,913729
14:37:40,89	0,842984	3,265977	-0,047987	-0,093008	-0,867007	-0,160014	-7,694971	0,178697	-0,942531	-7,200874	8,366134	-1,976655	3,092400	4,030300	-2,114894	333,471912	-174,995928	10,244873	-7,694971	0,178697	-0,942531	-21,228616	-595,689084	-1,976655	-7,694971	0,178697	-0,942531	-21,228616	-595,689084	-1,976655
14:37:40,94	0,842984	3,265977	-0,047987	-0,093008	-0,867007	-0,160014	-7,696040	0,178741	-0,941727	-7,170243	8,439754	-1,918967	3,092452	4,031423	-2,116454	333,482310	-174,940915	10,237963	-7,696040	0,178741	-0,941727	-21,201446	-595,699420	-1,918967	-7,696040	0,178741	-0,941727	-21,201446	-595,699420	-1,918967
14:37:40,99	0,842984	3,265977	-0,047987	-0,093008	-0,867007	-0,160014	-7,697039	0,179257	-0,943288	-7,196267	8,510186	-1,925877	3,093024	4,028025	-2,114888	333,478510	-174,988730	10,235112	-7,697039	0,179257	-0,943288	-21,267953	-595,707383	-1,925877	-7,697039	0,179257	-0,943288	-21,267953	-595,707383	-1,925877
14:37:41,04	0,842984	3,265977	-0,047987	-0,093008	-0,867007	-0,160014	-7,694382	0,177064	-0,941721	-7,267024	8,351424	-1,928728	3,091840	4,030993	-2,114902	333,469129	-174,944682	10,241709	-7,694382	0,177064	-0,941721	-21,166514	-595,657599	-1,928728	-7,694382	0,177064	-0,941721	-21,166514	-595,657599	-1,928728
14:37:41,09	0,842984	3,265977	-0,047987	-0,093008	-0,867007	-0,160014	-7,696361	0,179573	-0,941735	-7,169998	8,484473	-1,922131	3,091282	4,029196	-2,114093	333,483658	-174,954858	10,264604	-7,696361	0,179573	-0,941735	-21,266467	-595,679891	-1,922131	-7,696361	0,179573	-0,941735	-21,266467	-595,679891	-1,922131
14:37:41,14	0,842984	3,265977	-0,047987	-0,093008	-0,867007	-0,160014	-7,694526	0,179158	-0,940926	-7,190041	8,371355	-1,899236	3,090592	4,031385	-2,117626	333,459743	-174,991372	10,246655	-7,694526	0,179158	-0,940926	-21,253915	-595,648920	-1,899236	-7,694526	0,179158	-0,940926	-21,253915	-595,648920	-1,899236
14:37:41,19	0,842984	3,265977	-0,047987	-0,093008	-0,867007	-0,160014	-7,696076	0,180849	-0,944460	-7,058486	8,454426	-1,917185	3,090030	4,030496	-2,112978	333,444418	-174,949657	10,230556	-7,696076	0,180849	-0,944460	-21,255169	-595,687550	-1,917185	-7,696076	0,180849	-0,944460	-21,255169	-595,687550	-1,917185
14:37:41,24	0,842984	3,265977	-0,047987	-0,093008	-0,867007	-0,160014	-7,695025	0,180892	-0,939812	-7,084753	8,433905	-1,933284	3,090608	4,027677	-2,112574	333,425722	-174,929394	10,245368	-7,695025	0,180892	-0,939812	-21,284753	-595,625570	-1,933284	-7,695025	0,180892	-0,939812	-21,284753	-595,625570	-1,933284
14:37:41,29	0,842984	3,265977	-0,047987	-0,093008	-0,867007	-0,160014	-7,692873	0,178982	-0,939407	-7,192269	8,348328	-1,918472	3,091148	4,027927	-2,115713	333,415616	-174,958129	10,212676	-7,692873	0,178982	-0,939407	-21,242339	-595,542221	-1,918472	-7,692873	0,178982	-0,939407	-21,242339	-595,542221	-1,918472
14:37:41,34	0,842984	3,265977	-0,047987	-0,093008	-0,867007	-0,160014	-7,693359	0,178639	-0,942547	-7,180162	8,367993	-1,951164	3,091090	4,027658	-2,115708	333,403246	-174,997005	10,226040	-7,693359	0,178639	-0,942547	-21,203314	-595,560720	-1,951164	-7,693359	0,178639	-0,942547	-21,203314	-595,560720	-1,951164
14:37:41,39	0,842984	3,265977	-0,047987	-0,093008	-0,867007	-0,160014	-7,693098	0,178555	-0,942541	-7,144689	8,345683	-1,937800	3,091685	4,031077	-2,116887	333,401462	-174,951218	10,228853	-7,693098	0,178555	-0,942541	-21,161230	-595,562521	-1,937800	-7,693098	0,178555	-0,942541	-21,161230	-595,562521	-1,937800
14:37:41,44	0,842984	3,265977	-0,047987	-0,093008	-0,867007	-0,160014	-7,696356	0,179749	-0,943720	-7,121349	8,539543	-1,934987	3,090512	4,028530	-2,118038	333,395371	-174,936073	10,239211	-7,696356	0,179749	-0,943720	-21,231638	-595,624424	-1,934987	-7,696356	0,179749	-0,943720	-21,231638	-595,624424	-1,934987
14:37:41,49	0,842984	3,265977	-0,047987	-0,093008	-0,867007	-0,160014	-7,693564	0,179491	-0,944872	-7,144829	8,407187	-1,924629	3,091676	4,027248	-2,116492	333,378210	-174,928279	10,229017	-7,693564	0,179491	-0,944872	-21,234874	-595,537578	-1,924629	-7,693564	0,179491	-0,944872	-21,234874	-595,537578	-1,924629
14:37:41,54	0,842984	3,265977	-0,047987	-0,093008	-0,867007	-0,160014	-7,693035	0,177842	-0,943325	-7,228732	8,398469	-1,934823	3,090461	4,027919	-2,119228	333,369907	-174,936090	10,220716	-7,693035	0,177842	-0,943325	-21,189352	-595,504817	-1,934823	-7,693035	0,177842	-0,943325	-21,189352	-595,504817	-1,934823
14:37:41,59	0,842984	3,265977	-0,047987	-0,093008	-0,867007	-0,160014	-7,693009	0,179230	-0,946061	-7,145669	8,400385	-1,943124	3,090004	4,031764	-2,114304	333,356482	-174,919612	10,209187	-7,693009	0,179230	-0,946061	-21,215204	-595,500833	-1,943124	-7,693009	0,179230	-0,946061	-21,215204	-595,500833	-1,943124
14:37:41,64	0,842984	3,265977	-0,047987	-0,093008	-0,867007	-0,160014	-7,696111	0,181548	-0,941137	-7,032683	8,581551	-1,954653	3,090473	4,029624	-2,115746	333,378040	-174,955583	10,203609	-7,696111	0,181548	-0,941137	-21,284194	-595,563170	-1,954653	-7,696111	0,181548	-0,941137	-21,284194	-595,563170	-1,954653
14:37:41,69	0,842984	3,265977	-0,047987	-0,093008	-0,867007	-0,160014	-7,694491	0,180072	-0,942579	-7,089065	8,460677	-1,960231	3,091558	4,029349	-2,118052	333,336610	-174,931615	10,259649	-7,694491	0,180072	-0,942579	-21,224706	-595,556906	-1,960231	-7,694491	0,180072	-0,942579	-21,224706	-595,556906	-1,960231
14:37:41,74	0,842984	3,265977	-0,047987	-0,093008	-0,867007	-0,160014	-7,694796	0,178995	-0,944885	-7,145112	8,524375	-1,904191	3,092735	4,030083	-2,120413	333,339944	-174,937066	10,222428	-7,694796	0,178995	-0,944885	-21,196205	-595,517112	-1,904191	-7,694796	0,178995	-0,944885	-21,196205	-595,517112	-1,904191
14:37:41,79	0,842984	3,265977	-0,047987	-0,093008	-0,867007	-0,160014	-7,696020	0,178342	-0,947246	-7,175987	8,582414	-1,941413	3,088647	4,027961	-2,114185	333,342117	-174,944225	10,227056	-7,696020	0,178342	-0,947246	-21,175861	-595,555163	-1,941413	-7,696020	0,178342	-0,947246	-21,175861	-595,555163	-1,941413
14:37:41,84	0,842984	3,265977	-0,047987	-0,093008	-0,867007	-0,160014	-7,692139	0,180822	-0,941018	-7,041934	8,375133	-1,936784	3,089725	4,029457	-2,115754	333,303418	-174,943113	10,238542	-7,692139	0,180822	-0,941018	-21,236458	-595,457773	-1,936784	-7,692139	0,180822	-0,941018	-21,236458	-595,457773	-1,936784
14:37:41,89	0,842984	3,265977	-0,047987	-0,093008	-0,867007	-0,160014	-7,693973	0,180636	-0,942587	-7,033215	8,504600	-1,925298	3,088010	4,025396	-2,119203	333,318506	-174,915541	10,274386	-7,693973	0,180636	-0,942587	-21,213144	-595,472319	-1,925298	-7,693973	0,180636	-0,942587	-21,213144	-595,472319	-1,925298
14:37:41,94	0,842984	3,265977	-0,047987	-0,093008	-0,867007	-0,160014	-7,689599	0,180090	-0,946037	-7,093010	8,277835	-1,889454	3,090330	4,028131	-2,119259	333,302725	-174,916613	10,222058	-7,689599	0,180090	-0,946037	-21,230107	-595,355670	-1,889454	-7,689599	0,180090	-0,946037	-21,230107	-595,355670	-1,889454
14:37:41,99	0,842984	3,265977	-0,047987	-0,093008	-0,867007	-0,160014	-7,693128	0,179449	-0,946092	-7,117540	8,474461	-1,941782	3,089107	4,026675	-2,119248	333,284815	-174,930668	10,240739	-7,693128	0,179449	-0,946092	-21,204293	-595,436052	-1,941782	-7,693128	0,179449	-0,946092	-21,204293	-595,436052	-1,941782
14:37:42,04	0,842984	3,265977	-0,047987	-0,093008	-0,867007	-0,160014	-7,691255	0,179781	-0,946082	-7,079165	8,385553	-1,923102	3,090351	4,028090	-2,117702	333,308271	-174,913330	10,221157	-7,691255	0,179781	-0,946082	-21,191955	-595,377936	-1,923102	-7,691255	0,179781	-0,946082	-21,191955	-595,377936	-1,923102
14:37:42,09	0,842984	3,265977	-0,047987	-0,093008	-0,867007	-0,160014	-7,693102	0,179410	-0,944535	-7,125186	8,469993	-1,942684	3,090848	4,026453	-2,118483	333,266751	-174,922352	10,231303	-7,693102	0,179410	-0,944535	-21,208876	-595,438546	-1,942684	-7,693102	0,179410	-0,944535	-21,208876	-595,438546	-1,942684
14:37:42,14	0,842984	3,265977	-0,047987	-0,093008	-0,867007	-0,160014	-7,691933	0,178161	-0,945316	-7,161542	8,440649	-1,932537	3,095580	4,026690	-2,118474	333,273274	-174,914312	10,232341	-7,691933	0,178161	-0,945316	-21,147212	-595,376120	-1,932537	-7,691933	0,178161	-0,945316	-21,147212	-595,376120	-1,932537
14:37:42,19	0,842984	3,265977	-0,047987	-0,093008	-0,867007	-0,160014	-7,694505	0,174183	-0,945307	-7,378656	8,572724	-1,931500	3,089664	4,027140	-2,118086	333,264164	-174,913821	10,250639	-7,694505	0,174183	-0,945307	-21,052003	-595,445887	-1,931500	-7,694505	0,174183	-0,945307	-21,052003	-595,445887	-1,931500
14:37:42,24	0,842984	3,265977	-0,047987	-0,093008	-0,867007	-0,160014	-7,691936	0,179531	-0,944919	-7,096436	8,447281	-1,913202	3,088435	4,028542	-2,118884	333,242179	-174,905392	10,246771	-7,691936	0,179531	-0,944919	-21,189593	-595,369679	-1,913202	-7,691936	0,179531	-0,944919	-21,189593	-595,369679	-1,913202
14:37:42,29	0,842984	3,265977	-0,047987	-0,093008	-0,867007	-0,160014	-7,692535	0,181296	-0,945717	-7,000943	8,501712	-1,917069	3,090804	4,026885	-2,120053	333,234340	-174,876996	10,234100	-7,692535	0,181296	-0,945717	-21,232683	-595,362312	-1,917069	-7,692535	0,181296	-0,945717	-21,232683	-595,362312	-1,917069
14:37:42,34	0,842984	3,265977	-0,047987	-0,093008	-0,867007	-0,160014	-7,692285	0,178416	-0,946886	-7,171379	8,509663	-1,929740	3,090817	4,027147	-2,118100	333,252895	-174,919124	10,236258	-7,692285	0,178416	-0,946886	-21,177033	-595,334683	-1,929740	-7,692285	0,178416	-0,946886	-21,177033	-595,334683	-1,929740
14:37:42,39	0,842984	3,265977	-0,047987	-0,093008	-0,867007	-0,160014	-7,692519	0,178535	-0,944933	-7,137971	8,484723	-1,927582	3,090748	4,025341	-2,118100	333,210477	-174,899520	10,251578	-7,692519	0,178535	-0,944933	-21,152987	-595,378030	-1,927582	-7,692519	0,178535	-0,944933	-21,152987	-595,378030	-1,927582
14:37:42,44	0,842984	3,265977	-0,047987	-0,093008	-0,867007	-0,160014	-7,690920	0,177693	-0,944934	-7,177546	8,448128	-1,912262	3,090160	4,025107	-2,119662	333,209322	-174,890434	10,243005	-7,690920	0,177693	-0,944934	-21,126431	-595,289128	-1,912262	-7,690920	0,177693	-0,944934	-21,126431	-595,289128	-1,912262
14:37:42,49	0,842984	3,265977	-0,047987	-0,093008	-0,867007	-0,160014	-7,690424	0,178085	-0,946495	-7,164467	8,427844	-1,920836	3,090778	4,023794	-2,118529	333,220764	-174,922263	10,182948	-7,690424	0,178085	-0,946495	-21,144103	-595,270422	-1,920836	-7,690424	0,178085	-0,946495	-21,144103	-595,270422	-1,920836
14:37:42,54	0,842984	3,265977	-0,047987	-0,093008	-0,867007	-0,160014	-7,689595	0,176893	-0,945363	-7,204583	8,358915	-1,980892	3,091435	4,026253	-2,118516	333,254500	-174,905581	10,193296	-7,689595	0,176893	-0,945363	-21,090684	-595,274278	-1,980892	-7,689595	0,176893	-0,945363	-21,090684	-595,274278	-1,980892
14:37:42,59	0,842984	3,265977	-0,047987	-0,093008	-0,867007	-0,160014	-7,692053	0,177553	-0,945349	-7,201556	8,465877	-1,970544	3,089572	4,028183	-2,118922	333,206387	-174,871775	10,214466	-7,692053	0,177553	-0,945349	-21,139499	-595,360301	-1,970544	-7,692053	0,177553	-0,945349	-21,139499	-595,360301	-1,970544
14:37:42,64	0,842984	3,265977	-0,047987	-0,093008	-0,867007	-0,160014	-7,692793	0,180132	-0,945755	-7,072699	8,562933	-1,949374	3,086056	4,026253	-2,121613	333,214407	-174,859086	10,244604	-7,692793	0,180132	-0,945755	-21,213047	-595,321344	-1,949374	-7,692793	0,180132	-0,945755	-21,213047	-595,321344	-1,949374
14:37:42,69	0,842984	3,265977	-0,047987	-0,093008	-0,867007	-0,160014	-7,689364	0,182212	-0,948446	-6,979538	8,384017	-1,919236	3,090638	4,023722	-2,123144	333,162936	-174,883275	10,284468	-7,689364	0,182212	-0,948446	-21,283167	-595,231073	-1,919236	-7,689364	0,182212	-0,948446	-21,283167	-595,231073	-1,919236
14:37:42,74	0,842984	3,265977	-0,047987	-0,093008	-0,867007	-0,160014	-7,689463	0,176978	-0,949977	-7,205017	8,421630	-1,879373	3,092402	4,024127	-2,120819	333,153450	-174,871706	10,279041	-7,689463	0,176978	-0,949977	-21,097785	-595,201208	-1,879373	-7,689463	0,176978	-0,949977	-21,097785	-595,201208	-1,879373
14:37:42,79	0,842984	3,265977	-0,047987	-0,093008	-0,867007	-0,160014	-7,690696	0,175652	-0,947653	-7,279219	8,499745	-1,884799	3,091214	4,024559	-2,119713	333,144500	-174,885985	10,210029	-7,690696	0,175652	-0,947653	-21,067935	-595,219883	-1,884799	-7,690696	0,175652	-0,947653	-21,067935	-595,219883	-1,884799
14:37:42,84	0,842984	3,265977	-0,047987	-0,093008	-0,867007	-0,160014	-7,690476	0,176897	-0,946546	-7,197638	8,488943	-1,953811	3,088873	4,021933	-2,121228	333,149364	-174,878492	10,249108	-7,690476	0,176897	-0,946546	-21,084088	-595,213456	-1,953811	-7,690476	0,176897	-0,946546	-21,084088	-595,213456	-1,953811
14:37:42,89	0,842984	3,265977	-0,047987	-0,093008	-0,867007	-0,160014	-7,687031	0,177613	-0,948061	-7,169373	8,309323	-1,914732	3,089453	4,026366	-2,120096	333,146909	-174,861924	10,230352	-7,687031	0,177613	-0,948061	-21,111958	-595,122621	-1,914732	-7,687031	0,177613	-0,948061	-21,111958	-595,122621	-1,914732
14:37:42,94	0,842984	3,265977	-0,047987	-0,093008	-0,867007	-0,160014	-7,691161	0,179326	-0,946929	-7,093382	8,534484	-1,933488	3,091217	4,022788	-2,119711	333,130572	-174,856689	10,210847	-7,691161	0,179326	-0,946929	-21,170492	-595,221651	-1,933488	-7,691161	0,179326	-0,946929	-21,170492	-595,221651	-1,933488
14:37:42,99	0,842984	3,265977	-0,047987	-0,093008	-0,867007	-0,160014	-7,688943	0,176010	-0,946544	-7,262197	8,435931	-1,952993	3,087582	4,026733	-2,120879	333,103163	-174,860467	10,255282	-7,688943	0,176010	-0,946544	-21,078974	-595,146118	-1,952993	-7,688943	0,176010	-0,946544	-21,078974	-595,146118	-1,952993
14:37:43,04	0,842984	3,265977	-0,047987	-0,093008	-0,867007	-0,160014	-7,690542	0,181130	-0,947712	-6,978964	8,540927	-1,908558	3,089981	4,024008	-2,122787	333,130356	-174,887144	10,265010	-7,690542	0,181130	-0,947712	-21,197686	-595,166643	-1,908558	-7,690542	0,181130	-0,947712	-21,197686	-595,166643	-1,908558
14:37:43,09	0,842984	3,265977	-0,047987	-0,093008	-0,867007	-0,160014	-7,689382	0,177690	-0,949620	-7,148362	8,443716	-1,898831	3,088731	4,025232	-2,118955	333,085234	-174,878621	10,229464	-7,689382	0,177690	-0,949620	-21,097008	-595,172791	-1,898831	-7,689382	0,177690	-0,949620	-21,097008	-595,172791	-1,898831
14:37:43,14	0,842984	3,265977	-0,047987	-0,093008	-0,867007	-0,160014	-7,689818	0,179385	-0,945788	-7,045042	8,509697	-1,934376	3,088777	4,024650	-2,120501	333,105145	-174,872159	10,225484	-7,689818	0,179385	-0,945788	-21,126745	-595,140992	-1,934376	-7,689818	0,179385	-0,945788	-21,126745	-595,140992	-1,934376
14:37:43,19	0,842984	3,265977	-0,047987	-0,093008	-0,867007	-0,160014	-7,689336	0,179054	-0,947334	-7,077787	8,470633	-1,938357	3,087020	4,023667	-2,120088	333,106256	-174,860877	10,254204	-7,689336	0,179054	-0,947334	-21,133535	-595,142237	-1,938357	-7,689336	0,179054	-0,947334	-21,133535	-595,142237	-1,938357
14:37:43,24	0,842984	3,265977	-0,047987	-0,093008	-0,867007	-0,160014	-7,687606	0,180084	-0,946921	-7,034560	8,385373	-1,909636	3,090509	4,023780	-2,119716	333,084047	-174,863765	10,240198	-7,687606	0,180084	-0,946921	-21,171151	-595,091724	-1,909636	-7,687606	0,180084	-0,946921	-21,171151	-595,091724	-1,909636
14:37:43,29	0,842984	3,265977	-0,047987	-0,093008	-0,867007	-0,160014	-7,689449	0,177119	-0,946549	-7,175153	8,498986	-1,923643	3,088141	4,025180	-2,122448	333,084673	-174,856599	10,237037	-7,689449	0,177119	-0,946549	-21,078965	-595,122768	-1,923643	-7,689449	0,177119	-0,946549	-21,078965	-595,122768	-1,923643
14:37:43,34	0,842984	3,265977	-0,047987	-0,093008	-0,867007	-0,160014	-7,689477	0,179869	-0,949282	-7,038646	8,503483	-1,926804	3,089301	4,023768	-2,122840	333,078313	-174,874800	10,227058	-7,689477	0,179869	-0,949282	-21,158372	-595,120469	-1,926804	-7,689477	0,179869	-0,949282	-21,158372	-595,120469	-1,926804
14:37:43,39	0,842984	3,265977	-0,047987	-0,093008	-0,867007	-0,160014	-7,688835	0,178159	-0,949673	-7,108638	8,466478	-1,936782	3,088657	4,027339	-2,122473	333,037450	-174,800954	10,244574	-7,688835	0,178159	-0,949673	-21,094107	-595,107034	-1,936782	-7,688835	0,178159	-0,949673	-21,094107	-595,107034	-1,936782
14:37:43,44	0,842984	3,265977	-0,047987	-0,093008	-0,867007	-0,160014	-7,691605	0,180502	-0,949307	-7,030304	8,682853	-1,919266	3,087517	4,021092	-2,121705	333,037638	-174,818074	10,198826	-7,691605	0,180502	-0,949307	-21,199727	-595,108139	-1,919266	-7,691605	0,180502	-0,949307	-21,199727	-595,108139	-1,919266
14:37:43,49	0,842984	3,265977	-0,047987	-0,093008	-0,867007	-0,160014	-7,685625	0,178366	-0,948538	-7,126651	8,363153	-1,965014	3,087504	4,021157	-2,122849	333,037778	-174,818060	10,228599	-7,685625	0,178366	-0,948538	-21,128387	-594,958384	-1,965014	-7,685625	0,178366	-0,948538	-21,128387	-594,958384	-1,965014
14:37:43,54	0,842984	3,265977	-0,047987	-0,093008	-0,867007	-0,160014	-7,685675	0,178410	-0,949682	-7,124473	8,365648	-1,935241	3,091583	4,026833	-2,124014	333,046549	-174,846604	10,249232	-7,685675	0,178410	-0,949682	-21,129620	-594,959827	-1,935241	-7,685675	0,178410	-0,949682	-21,129620	-594,959827	-1,935241
14:37:43,59	0,842984	3,265977	-0,047987	-0,093008	-0,867007	-0,160014	-7,692630	0,177715	-0,950847	-7,140233	8,705442	-1,914609	3,088675	4,027831	-2,122488	333,051230	-174,820488	10,219666	-7,692630	0,177715	-0,950847	-21,090893	-595,166004	-1,914609	-7,692630	0,177715	-0,950847	-21,090893	-595,166004	-1,914609
14:37:43,64	0,842984	3,265977	-0,047987	-0,093008	-0,867007	-0,160014	-7,692040	0,180732	-0,949321	-7,008322	8,683778	-1,944174	3,091045	4,021848	-2,122450	333,046547	-174,830692	10,233422	-7,692040	0,180732	-0,949321	-21,195793	-595,141370	-1,944174	-7,692040	0,180732	-0,949321	-21,195793	-595,141370	-1,944174
14:37:43,69	0,842984	3,265977	-0,047987	-0,093008	-0,867007	-0,160014	-7,688043	0,175689	-0,949283	-7,259382	8,474907	-1,930418	3,088087	4,024678	-2,120137	333,042666	-174,827310	10,232071	-7,688043	0,175689	-0,949283	-21,050974	-595,036506	-1,930418	-7,688043	0,175689	-0,949283	-21,050974	-595,036506	-1,930418
14:37:43,74	0,842984	3,265977	-0,047987	-0,093008	-0,867007	-0,160014	-7,689016	0,179665	-0,946970	-7,053603	8,530522	-1,931769	3,088658	4,023989	-2,123234	333,033489	-174,807263	10,249224	-7,689016	0,179665	-0,946970	-21,157334	-595,057223	-1,931769	-7,689016	0,179665	-0,946970	-21,157334	-595,057223	-1,931769
14:37:43,79	0,842984	3,265977	-0,047987	-0,093008	-0,867007	-0,160014	-7,688704	0,178826	-0,950068	-7,110029	8,532291	-1,914616	3,087954	4,021405	-2,122503	332,976726	-174,836928	10,209146	-7,688704	0,178826	-0,950068	-21,147860	-595,030994	-1,914616	-7,688704	0,178826	-0,950068	-21,147860	-595,030994	-1,914616
14:37:43,84	0,842984	3,265977	-0,047987	-0,093008	-0,867007	-0,160014	-7,686114	0,178144	-0,949336	-7,091393	8,431943	-1,954694	3,087454	4,024603	-2,122475	333,019390	-174,805247	10,239165	-7,686114	0,178144	-0,949336	-21,075729	-594,928037	-1,954694	-7,686114	0,178144	-0,949336	-21,075729	-594,928037	-1,954694
14:37:43,89	0,842984	3,265977	-0,047987	-0,093008	-0,867007	-0,160014	-7,688634	0,180176	-0,949309	-7,034506	8,541858	-1,924676	3,090365	4,024046	-2,120163	333,005808	-174,837858	10,213047	-7,688634	0,180176	-0,949309	-21,178342	-595,015916	-1,924676	-7,688634	0,180176	-0,949309	-21,178342	-595,015916	-1,924676
14:37:43,94	0,842984	3,265977	-0,047987	-0,093008	-0,867007	-0,160014	-7,689608	0,177377	-0,946996	-7,145054	8,587944	-1,950793	3,087476	4,023355	-2,118985	333,008072	-174,775907	10,228225	-7,689608	0,177377	-0,946996	-21,069118	-595,046260	-1,950793	-7,689608	0,177377	-0,946996	-21,069118	-595,046260	-1,950793
14:37:43,99	0,842984	3,265977	-0,047987	-0,093008	-0,867007	-0,160014	-7,687564	0,179533	-0,945819	-7,087704	8,510704	-1,935615	3,089709	4,023874	-2,120952	332,970877	-174,822230	10,219093	-7,687564	0,179533	-0,945819	-21,181046	-594,963095	-1,935615	-7,687564	0,179533	-0,945819	-21,181046	-594,963095	-1,935615
14:37:44,04	0,842984	3,265977	-0,047987	-0,093008	-0,867007	-0,160014	-7,689131	0,177859	-0,947785	-7,116058	8,601206	-1,944747	3,089107	4,022402	-2,122499	332,958282	-174,803308	10,230138	-7,689131	0,177859	-0,947785	-21,077960	-594,995554	-1,944747	-7,689131	0,177859	-0,947785	-21,077960	-594,995554	-1,944747
14:37:44,09	0,842984	3,265977	-0,047987	-0,093008	-0,867007	-0,160014	-7,687554	0,177644	-0,949332	-7,137286	8,539600	-1,933702	3,088555	4,020658	-2,122090	332,973040	-174,807035	10,238954	-7,687554	0,177644	-0,949332	-21,082374	-594,933411	-1,933702	-7,687554	0,177644	-0,949332	-21,082374	-594,933411	-1,933702
14:37:44,14	0,842984	3,265977	-0,047987	-0,093008	-0,867007	-0,160014	-7,685768	0,177250	-0,948923	-7,161968	8,432084	-1,924886	3,086201	4,022031	-2,122879	332,973611	-174,793330	10,234819	-7,685768	0,177250	-0,948923	-21,076062	-594,900725	-1,924886	-7,685768	0,177250	-0,948923	-21,076062	-594,900725	-1,924886
14:37:44,19	0,842984	3,265977	-0,047987	-0,093008	-0,867007	-0,160014	-7,685780	0,179975	-0,949712	-7,032379	8,439049	-1,929021	3,088489	4,022906	-2,123242	332,948954	-174,787649	10,284452	-7,685780	0,179975	-0,949712	-21,160450	-594,894678	-1,929021	-7,685780	0,179975	-0,949712	-21,160450	-594,894678	-1,929021
14:37:44,24	0,842984	3,265977	-0,047987	-0,093008	-0,867007	-0,160014	-7,687682	0,178431	-0,950076	-7,105271	8,562160	-1,879388	3,090242	4,021108	-2,122110	332,935347	-174,805247	10,234924	-7,687682	0,178431	-0,950076	-21,112119	-594,920894	-1,879388	-7,687682	0,178431	-0,950076	-21,112119	-594,920894	-1,879388
14:37:44,29	0,842984	3,265977	-0,047987	-0,093008	-0,867007	-0,160014	-7,687002	0,176014	-0,948943	-7,208905	8,529749	-1,928916	3,087281	4,019354	-2,121752	332,916212	-174,798464	10,200433	-7,687002	0,176014	-0,948943	-21,026029	-594,899870	-1,928916	-7,687002	0,176014	-0,948943	-21,026029	-594,899870	-1,928916
14:37:44,34	0,842984	3,265977	-0,047987	-0,093008	-0,867007	-0,160014	-7,684002	0,177702	-0,948586	-7,117472	8,393747	-1,963407	3,088513	4,024893	-2,122127	332,952541	-174,778098	10,226200	-7,684002	0,177702	-0,948586	-21,067049	-594,800425	-1,963407	-7,684002	0,177702	-0,948586	-21,067049	-594,800425	-1,963407
14:37:44,39	0,842984	3,265977	-0,047987	-0,093008	-0,867007	-0,160014	-7,689415	0,179404	-0,948961	-7,064731	8,653919	-1,937640	3,088461	4,023552	-2,123669	332,935015	-174,790997	10,246078	-7,689415	0,179404	-0,948961	-21,147973	-594,965135	-1,937640	-7,689415	0,179404	-0,948961	-21,147973	-594,965135	-1,937640
14:37:44,44	0,842984	3,265977	-0,047987	-0,093008	-0,867007	-0,160014	-7,688227	0,178778	-0,950503	-7,077375	8,600899	-1,917762	3,089576	4,021059	-2,124067	332,895184	-174,779924	10,242062	-7,688227	0,178778	-0,950503	-21,111438	-594,924939	-1,917762	-7,688227	0,178778	-0,950503	-21,111438	-594,924939	-1,917762
14:37:44,49	0,842984	3,265977	-0,047987	-0,093008	-0,867007	-0,160014	-7,686626	0,176566	-0,950900	-7,182057	8,557672	-1,921778	3,090842	4,021663	-2,122116	332,932040	-174,778736	10,231152	-7,686626	0,176566	-0,950900	-21,042501	-594,842478	-1,921778	-7,686626	0,176566	-0,950900	-21,042501	-594,842478	-1,921778
14:37:44,54	0,842984	3,265977	-0,047987	-0,093008	-0,867007	-0,160014	-7,687782	0,175772	-0,948949	-7,242787	8,586463	-1,932688	3,090109	4,021390	-2,124494	332,868450	-174,785883	10,208631	-7,687782	0,175772	-0,948949	-21,040924	-594,904439	-1,932688	-7,687782	0,175772	-0,948949	-21,040924	-594,904439	-1,932688
14:37:44,59	0,842984	3,265977	-0,047987	-0,093008	-0,867007	-0,160014	-7,687179	0,176270	-0,951327	-7,178911	8,606587	-1,955209	3,088923	4,023847	-2,121759	332,874136	-174,796830	10,240633	-7,687179	0,176270	-0,951327	-21,016135	-594,836952	-1,955209	-7,687179	0,176270	-0,951327	-21,016135	-594,836952	-1,955209
14:37:44,64	0,842984	3,265977	-0,047987	-0,093008	-0,867007	-0,160014	-7,688714	0,178525	-0,948592	-7,055021	8,676006	-1,923207	3,088977	4,019325	-2,120600	332,870514	-174,767409	10,206330	-7,688714	0,178525	-0,948592	-21,069252	-594,888026	-1,923207	-7,688714	0,178525	-0,948592	-21,069252	-594,888026	-1,923207
14:37:44,69	0,842984	3,265977	-0,047987	-0,093008	-0,867007	-0,160014	-7,684825	0,176218	-0,947434	-7,198675	8,491621	-1,957510	3,089540	4,018304	-2,122141	332,865800	-174,782981	10,221298	-7,684825	0,176218	-0,947434	-21,031773	-594,767118	-1,957510	-7,684825	0,176218	-0,947434	-21,031773	-594,767118	-1,957510
14:37:44,74	0,842984	3,265977	-0,047987	-0,093008	-0,867007	-0,160014	-7,684222	0,175220	-0,948974	-7,234713	8,456588	-1,942542	3,090135	4,022113	-2,122160	332,871741	-174,766396	10,212758	-7,684222	0,175220	-0,948974	-20,989491	-594,754857	-1,942542	-7,684222	0,175220	-0,948974	-20,989491	-594,754857	-1,942542
14:37:44,79	0,842984	3,265977	-0,047987	-0,093008	-0,867007	-0,160014	-7,687818	0,176609	-0,948994	-7,179803	8,646735	-1,951082	3,088961	4,020633	-2,119800	332,870748	-174,770642	10,244689	-7,687818	0,176609	-0,948994	-21,043641	-594,847006	-1,951082	-7,687818	0,176609	-0,948994	-21,043641	-594,847006	-1,951082
14:37:44,84	0,842984	3,265977	-0,047987	-0,093008	-0,867007	-0,160014	-7,685950	0,176886	-0,946633	-7,161253	8,548300	-1,919151	3,088330	4,023162	-2,121376	332,853774	-174,751967	10,241842	-7,685950	0,176886	-0,946633	-21,046794	-594,798749	-1,919151	-7,685950	0,176886	-0,946633	-21,046794	-594,798749	-1,919151
14:37:44,89	0,842984	3,265977	-0,047987	-0,093008	-0,867007	-0,160014	-7,687824	0,178697	-0,948210	-7,074755	8,669802	-1,921998	3,087743	4,022748	-2,123346	332,857679	-174,765635	10,203639	-7,687824	0,178697	-0,948210	-21,102477	-594,824381	-1,921998	-7,687824	0,178697	-0,948210	-21,102477	-594,824381	-1,921998
14:37:44,94	0,842984	3,265977	-0,047987	-0,093008	-0,867007	-0,160014	-7,687172	0,178998	-0,950179	-7,049217	8,625671	-1,960201	3,088312	4,019281	-2,122922	332,835949	-174,745295	10,242601	-7,687172	0,178998	-0,950179	-21,100571	-594,817314	-1,960201	-7,687172	0,178998	-0,950179	-21,100571	-594,817314	-1,960201
14:37:44,99	0,842984	3,265977	-0,047987	-0,093008	-0,867007	-0,160014	-7,684454	0,176772	-0,949755	-7,171723	8,513352	-1,921239	3,087708	4,020674	-2,124486	332,848181	-174,784957	10,232568	-7,684454	0,176772	-0,949755	-21,048330	-594,716312	-1,921239	-7,684454	0,176772	-0,949755	-21,048330	-594,716312	-1,921239
14:37:45,04	0,842984	3,265977	-0,047987	-0,093008	-0,867007	-0,160014	-7,685358	0,177992	-0,951319	-7,080068	8,529912	-1,931272	3,087128	4,017779	-2,123314	332,834927	-174,762656	10,232176	-7,685358	0,177992	-0,951319	-21,052419	-594,770679	-1,931272	-7,685358	0,177992	-0,951319	-21,052419	-594,770679	-1,931272
14:37:45,09	0,842984	3,265977	-0,047987	-0,093008	-0,867007	-0,160014	-7,682561	0,177046	-0,950147	-7,141930	8,407113	-1,931664	3,088221	4,023199	-2,122164	332,808538	-174,758433	10,257101	-7,682561	0,177046	-0,950147	-21,040044	-594,673939	-1,931664	-7,682561	0,177046	-0,950147	-21,040044	-594,673939	-1,931664
14:37:45,14	0,842984	3,265977	-0,047987	-0,093008	-0,867007	-0,160014	-7,687801	0,178810	-0,948997	-7,040672	8,704560	-1,906739	3,088214	4,022463	-2,123753	332,805336	-174,771484	10,209121	-7,687801	0,178810	-0,948997	-21,077250	-594,787834	-1,906739	-7,687801	0,178810	-0,948997	-21,077250	-594,787834	-1,906739
14:37:45,19	0,842984	3,265977	-0,047987	-0,093008	-0,867007	-0,160014	-7,687161	0,178448	-0,950586	-7,046597	8,667517	-1,954719	3,089447	4,020354	-2,122155	332,829748	-174,783057	10,236499	-7,687161	0,178448	-0,950586	-21,054751	-594,774622	-1,954719	-7,687161	0,178448	-0,950586	-21,054751	-594,774622	-1,954719
14:37:45,24	0,842984	3,265977	-0,047987	-0,093008	-0,867007	-0,160014	-7,685951	0,176325	-0,948988	-7,159154	8,577654	-1,927342	3,086995	4,022581	-2,123354	332,783057	-174,753166	10,238572	-7,685951	0,176325	-0,948988	-21,000685	-594,769477	-1,927342	-7,685951	0,176325	-0,948988	-21,000685	-594,769477	-1,927342
14:37:45,29	0,842984	3,265977	-0,047987	-0,093008	-0,867007	-0,160014	-7,686654	0,179562	-0,950188	-6,993368	8,669594	-1,925268	3,089998	4,016182	-2,123288	332,804813	-174,775698	10,271072	-7,686654	0,179562	-0,950188	-21,089009	-594,732727	-1,925268	-7,686654	0,179562	-0,950188	-21,089009	-594,732727	-1,925268
14:37:45,34	0,842984	3,265977	-0,047987	-0,093008	-0,867007	-0,160014	-7,682614	0,173762	-0,950121	-7,286340	8,429407	-1,892768	3,088169	4,015500	-2,123320	332,756174	-174,728817	10,258141	-7,682614	0,173762	-0,950121	-20,926670	-594,655773	-1,892768	-7,682614	0,173762	-0,950121	-20,926670	-594,655773	-1,892768
14:37:45,39	0,842984	3,265977	-0,047987	-0,093008	-0,867007	-0,160014	-7,681108	0,175005	-0,950153	-7,237999	8,416687	-1,905700	3,091159	4,015987	-2,122548	332,769648	-174,716124	10,239148	-7,681108	0,175005	-0,950153	-20,975882	-594,550317	-1,905700	-7,681108	0,175005	-0,950153	-20,975882	-594,550317	-1,905700
14:37:45,44	0,842984	3,265977	-0,047987	-0,093008	-0,867007	-0,160014	-7,683025	0,172660	-0,949382	-7,377684	8,511015	-1,924693	3,088179	4,018089	-2,122944	332,768076	-174,735460	10,248272	-7,683025	0,172660	-0,949382	-20,931462	-594,606423	-1,924693	-7,683025	0,172660	-0,949382	-20,931462	-594,606423	-1,924693
14:37:45,49	0,842984	3,265977	-0,047987	-0,093008	-0,867007	-0,160014	-7,683356	0,176291	-0,949777	-7,171324	8,519917	-1,915568	3,089343	4,021105	-2,124132	332,758871	-174,702036	10,241119	-7,683356	0,176291	-0,949777	-21,010159	-594,623499	-1,915568	-7,683356	0,176291	-0,949777	-21,010159	-594,623499	-1,915568
14:37:45,54	0,842984	3,265977	-0,047987	-0,093008	-0,867007	-0,160014	-7,686549	0,176791	-0,950965	-7,169654	8,710672	-1,922722	3,087558	4,017292	-2,124869	332,752826	-174,719796	10,278947	-7,686549	0,176791	-0,950965	-21,047761	-594,683448	-1,922722	-7,686549	0,176791	-0,950965	-21,047761	-594,683448	-1,922722
14:37:45,59	0,842984	3,265977	-0,047987	-0,093008	-0,867007	-0,160014	-7,682354	0,176430	-0,951702	-7,170018	8,488885	-1,884893	3,088163	4,016110	-2,122554	332,753379	-174,732089	10,247998	-7,682354	0,176430	-0,951702	-21,019792	-594,575924	-1,884893	-7,682354	0,176430	-0,951702	-21,019792	-594,575924	-1,884893
14:37:45,64	0,842984	3,265977	-0,047987	-0,093008	-0,867007	-0,160014	-7,681633	0,175315	-0,949387	-7,217644	8,444765	-1,915843	3,088737	4,016677	-2,124905	332,744441	-174,715392	10,230858	-7,681633	0,175315	-0,949387	-20,979868	-594,563442	-1,915843	-7,681633	0,175315	-0,949387	-20,979868	-594,563442	-1,915843
14:37:45,69	0,842984	3,265977	-0,047987	-0,093008	-0,867007	-0,160014	-7,682412	0,175102	-0,951738	-7,238726	8,501356	-1,932982	3,086285	4,019525	-2,122571	332,723798	-174,763231	10,266877	-7,682412	0,175102	-0,951738	-20,984207	-594,567992	-1,932982	-7,682412	0,175102	-0,951738	-20,984207	-594,567992	-1,932982
14:37:45,74	0,842984	3,265977	-0,047987	-0,093008	-0,867007	-0,160014	-7,683652	0,178649	-0,949404	-7,002491	8,559784	-1,896963	3,087011	4,020353	-2,121029	332,755610	-174,684866	10,234454	-7,683652	0,178649	-0,949404	-21,026471	-594,606891	-1,896963	-7,683652	0,178649	-0,949404	-21,026471	-594,606891	-1,896963
14:37:45,79	0,842984	3,265977	-0,047987	-0,093008	-0,867007	-0,160014	-7,684732	0,178434	-0,947862	-7,097453	8,627576	-1,929386	3,089224	4,018128	-2,123382	332,705972	-174,744021	10,220018	-7,684732	0,178434	-0,947862	-21,104541	-594,623877	-1,929386	-7,684732	0,178434	-0,947862	-21,104541	-594,623877	-1,929386
14:37:45,84	0,842984	3,265977	-0,047987	-0,093008	-0,867007	-0,160014	-7,683911	0,175406	-0,950215	-7,178880	8,598310	-1,943822	3,090469	4,018739	-2,121810	332,737141	-174,746060	10,223827	-7,683911	0,175406	-0,950215	-20,948241	-594,588719	-1,943822	-7,683911	0,175406	-0,950215	-20,948241	-594,588719	-1,943822
14:37:45,89	0,842984	3,265977	-0,047987	-0,093008	-0,867007	-0,160014	-7,685063	0,174633	-0,948644	-7,232897	8,630188	-1,940013	3,088108	4,022307	-2,123775	332,736204	-174,713049	10,221366	-7,685063	0,174633	-0,948644	-20,941573	-594,647253	-1,940013	-7,685063	0,174633	-0,948644	-20,941573	-594,647253	-1,940013
14:37:45,94	0,842984	3,265977	-0,047987	-0,093008	-0,867007	-0,160014	-7,686973	0,178462	-0,950609	-7,061907	8,746812	-1,942474	3,087511	4,018746	-2,123361	332,719831	-174,697176	10,245385	-7,686973	0,178462	-0,950609	-21,071163	-594,680544	-1,942474	-7,686973	0,178462	-0,950609	-21,071163	-594,680544	-1,942474
14:37:45,99	0,842984	3,265977	-0,047987	-0,093008	-0,867007	-0,160014	-7,683590	0,177198	-0,950195	-7,133188	8,593049	-1,918455	3,087469	4,018895	-2,124149	332,697711	-174,684222	10,246522	-7,683590	0,177198	-0,950195	-21,043229	-594,568797	-1,918455	-7,683590	0,177198	-0,950195	-21,043229	-594,568797	-1,918455
14:37:46,04	0,842984	3,265977	-0,047987	-0,093008	-0,867007	-0,160014	-7,683698	0,177309	-0,950982	-7,127586	8,624298	-1,917318	3,089172	4,016497	-2,124934	332,669837	-174,708253	10,236764	-7,683698	0,177309	-0,950982	-21,046324	-594,546026	-1,917318	-7,683698	0,177309	-0,950982	-21,046324	-594,546026	-1,917318
14:37:46,09	0,842984	3,265977	-0,047987	-0,093008	-0,867007	-0,160014	-7,682473	0,174635	-0,951767	-7,231851	8,572698	-1,927076	3,086740	4,018299	-2,124204	332,638671	-174,720505	10,207024	-7,682473	0,174635	-0,951767	-20,940732	-594,501427	-1,927076	-7,682473	0,174635	-0,951767	-20,940732	-594,501427	-1,927076
14:37:46,14	0,842984	3,265977	-0,047987	-0,093008	-0,867007	-0,160014	-7,682817	0,177642	-0,951037	-7,049308	8,611469	-1,956816	3,086206	4,016803	-2,125724	332,659938	-174,701572	10,232249	-7,682817	0,177642	-0,951037	-20,994217	-594,489688	-1,956816	-7,682817	0,177642	-0,951037	-20,994217	-594,489688	-1,956816
14:37:46,19	0,842984	3,265977	-0,047987	-0,093008	-0,867007	-0,160014	-7,681255	0,177356	-0,952558	-7,091193	8,521280	-1,931591	3,087429	4,013996	-2,124178	332,670034	-174,713204	10,196710	-7,681255	0,177356	-0,952558	-21,013676	-594,457239	-1,931591	-7,681255	0,177356	-0,952558	-21,013676	-594,457239	-1,931591
14:37:46,24	0,842984	3,265977	-0,047987	-0,093008	-0,867007	-0,160014	-7,679435	0,174894	-0,951011	-7,214208	8,412096	-1,967130	3,087515	4,018764	-2,121845	332,708719	-174,684231	10,201388	-7,679435	0,174894	-0,951011	-20,943399	-594,423576	-1,967130	-7,679435	0,174894	-0,951011	-20,943399	-594,423576	-1,967130
14:37:46,29	0,842984	3,265977	-0,047987	-0,093008	-0,867007	-0,160014	-7,683607	0,177204	-0,948678	-7,138552	8,610027	-1,962452	3,084475	4,017811	-2,122221	332,664578	-174,674131	10,245334	-7,683607	0,177204	-0,948678	-21,049033	-594,553151	-1,962452	-7,683607	0,177204	-0,948678	-21,049033	-594,553151	-1,962452
14:37:46,34	0,842984	3,265977	-0,047987	-0,093008	-0,867007	-0,160014	-7,681262	0,179360	-0,949054	-7,013098	8,531361	-1,918506	3,084988	4,016814	-2,126112	332,642946	-174,699512	10,247052	-7,681262	0,179360	-0,949054	-21,092852	-594,447730	-1,918506	-7,681262	0,179360	-0,949054	-21,092852	-594,447730	-1,918506
14:37:46,39	0,842984	3,265977	-0,047987	-0,093008	-0,867007	-0,160014	-7,680656	0,178417	-0,952945	-7,029312	8,505856	-1,916789	3,082584	4,012780	-2,124962	332,602004	-174,688694	10,231570	-7,680656	0,178417	-0,952945	-21,035080	-594,425609	-1,916789	-7,680656	0,178417	-0,952945	-21,035080	-594,425609	-1,916789
14:37:46,44	0,842984	3,265977	-0,047987	-0,093008	-0,867007	-0,160014	-7,675960	0,178482	-0,951795	-7,014831	8,302534	-1,932270	3,087335	4,017778	-2,126888	332,635720	-174,677708	10,253691	-7,675960	0,178482	-0,951795	-21,025700	-594,260302	-1,932270	-7,675960	0,178482	-0,951795	-21,025700	-594,260302	-1,932270
14:37:46,49	0,842984	3,265977	-0,047987	-0,093008	-0,867007	-0,160014	-7,682664	0,176867	-0,953722	-7,125218	8,627432	-1,910150	3,086775	4,016076	-2,124566	332,633765	-174,665212	10,232968	-7,682664	0,176867	-0,953722	-21,009256	-594,461662	-1,910150	-7,682664	0,176867	-0,953722	-21,009256	-594,461662	-1,910150
14:37:46,54	0,842984	3,265977	-0,047987	-0,093008	-0,867007	-0,160014	-7,680910	0,176500	-0,951399	-7,154121	8,544202	-1,930872	3,086650	4,017309	-2,124974	332,588452	-174,687959	10,242805	-7,680910	0,176500	-0,951399	-21,009388	-594,407257	-1,930872	-7,680910	0,176500	-0,951399	-21,009388	-594,407257	-1,930872
14:37:46,59	0,842984	3,265977	-0,047987	-0,093008	-0,867007	-0,160014	-7,681915	0,177225	-0,951807	-7,074069	8,624330	-1,921035	3,086131	4,016376	-2,123807	332,606871	-174,665806	10,227852	-7,681915	0,177225	-0,951807	-20,986243	-594,406021	-1,921035	-7,681915	0,177225	-0,951807	-20,986243	-594,406021	-1,921035
14:37:46,64	0,842984	3,265977	-0,047987	-0,093008	-0,867007	-0,160014	-7,680848	0,177208	-0,950640	-7,103348	8,563944	-1,935988	3,086174	4,013447	-2,122213	332,627692	-174,691517	10,249643	-7,680848	0,177208	-0,950640	-21,014186	-594,382607	-1,935988	-7,680848	0,177208	-0,950640	-21,014186	-594,382607	-1,935988
14:37:46,69	0,842984	3,265977	-0,047987	-0,093008	-0,867007	-0,160014	-7,678333	0,175707	-0,949046	-7,169565	8,402266	-1,914197	3,087261	4,015094	-2,125747	332,589591	-174,677539	10,233684	-7,678333	0,175707	-0,949046	-20,962544	-594,346841	-1,914197	-7,678333	0,175707	-0,949046	-20,962544	-594,346841	-1,914197
14:37:46,74	0,842984	3,265977	-0,047987	-0,093008	-0,867007	-0,160014	-7,680303	0,175588	-0,952580	-7,168775	8,544688	-1,930156	3,090219	4,014803	-2,124570	332,593890	-174,680965	10,238127	-7,680303	0,175588	-0,952580	-20,952460	-594,359058	-1,930156	-7,680303	0,175588	-0,952580	-20,952460	-594,359058	-1,930156
14:37:46,79	0,842984	3,265977	-0,047987	-0,093008	-0,867007	-0,160014	-7,681529	0,172882	-0,951403	-7,308707	8,603042	-1,925713	3,083197	4,015524	-2,125763	332,602877	-174,639649	10,214752	-7,681529	0,172882	-0,951403	-20,879916	-594,397003	-1,925713	-7,681529	0,172882	-0,951403	-20,879916	-594,397003	-1,925713
14:37:46,84	0,842984	3,265977	-0,047987	-0,093008	-0,867007	-0,160014	-7,678643	0,179323	-0,952596	-7,014025	8,465821	-1,949088	3,087834	4,022723	-2,124604	332,601754	-174,680577	10,238842	-7,678643	0,179323	-0,952596	-21,090888	-594,307637	-1,949088	-7,678643	0,179323	-0,952596	-21,090888	-594,307637	-1,949088
14:37:46,89	0,842984	3,265977	-0,047987	-0,093008	-0,867007	-0,160014	-7,687196	0,178907	-0,951437	-6,999664	8,891115	-1,924998	3,088392	4,017902	-2,124961	332,573873	-174,666681	10,268244	-7,687196	0,178907	-0,951437	-21,043852	-594,553798	-1,924998	-7,687196	0,178907	-0,951437	-21,043852	-594,553798	-1,924998
14:37:46,94	0,842984	3,265977	-0,047987	-0,093008	-0,867007	-0,160014	-7,683300	0,176013	-0,951795	-7,148240	8,719602	-1,895597	3,084308	4,016223	-2,126525	332,583263	-174,651414	10,249252	-7,683300	0,176013	-0,951795	-20,965258	-594,419453	-1,895597	-7,683300	0,176013	-0,951795	-20,965258	-594,419453	-1,895597
14:37:46,99	0,842984	3,265977	-0,047987	-0,093008	-0,867007	-0,160014	-7,679804	0,178710	-0,953358	-7,025898	8,537295	-1,914588	3,087183	4,015240	-2,126942	332,550498	-174,667855	10,220596	-7,679804	0,178710	-0,953358	-21,054651	-594,327299	-1,914588	-7,679804	0,178710	-0,953358	-21,054651	-594,327299	-1,914588
14:37:47,04	0,842984	3,265977	-0,047987	-0,093008	-0,867007	-0,160014	-7,680390	0,175730	-0,953775	-7,150266	8,587933	-1,943244	3,087790	4,017584	-2,123833	332,555550	-174,654317	10,229229	-7,680390	0,175730	-0,953775	-20,945046	-594,322679	-1,943244	-7,680390	0,175730	-0,953775	-20,945046	-594,322679	-1,943244
14:37:47,09	0,842984	3,265977	-0,047987	-0,093008	-0,867007	-0,160014	-7,682723	0,176375	-0,950666	-7,130937	8,711656	-1,934611	3,085493	4,015569	-2,125759	332,580336	-174,650185	10,229583	-7,682723	0,176375	-0,950666	-20,976409	-594,382116	-1,934611	-7,682723	0,176375	-0,950666	-20,976409	-594,382116	-1,934611
14:37:47,14	0,842984	3,265977	-0,047987	-0,093008	-0,867007	-0,160014	-7,679830	0,177357	-0,952592	-7,095849	8,541820	-1,934257	3,087802	4,014043	-2,123412	332,562194	-174,680025	10,246938	-7,679830	0,177357	-0,952592	-21,018401	-594,324850	-1,934257	-7,679830	0,177357	-0,952592	-21,018401	-594,324850	-1,934257
14:37:47,19	0,842984	3,265977	-0,047987	-0,093008	-0,867007	-0,160014	-7,679663	0,174595	-0,950245	-7,204602	8,533895	-1,916902	3,084927	4,018112	-2,125771	332,586108	-174,618507	10,225980	-7,679663	0,174595	-0,950245	-20,910273	-594,319617	-1,916902	-7,679663	0,174595	-0,950245	-20,910273	-594,319617	-1,916902
14:37:47,24	0,842984	3,265977	-0,047987	-0,093008	-0,867007	-0,160014	-7,681749	0,179119	-0,952604	-7,034541	8,652461	-1,937860	3,083604	4,014381	-2,126169	332,529759	-174,674614	10,229067	-7,681749	0,179119	-0,952604	-21,095416	-594,364870	-1,937860	-7,681749	0,179119	-0,952604	-21,095416	-594,364870	-1,937860
14:37:47,29	0,842984	3,265977	-0,047987	-0,093008	-0,867007	-0,160014	-7,677857	0,178399	-0,953002	-6,995248	8,470778	-1,934774	3,084209	4,015780	-2,126140	332,530022	-174,628613	10,274438	-7,677857	0,178399	-0,953002	-20,999554	-594,240963	-1,934774	-7,677857	0,178399	-0,953002	-20,999554	-594,240963	-1,934774
14:37:47,34	0,842984	3,265977	-0,047987	-0,093008	-0,867007	-0,160014	-7,679370	0,178575	-0,952973	-7,026081	8,572261	-1,889402	3,082930	4,017596	-2,128129	332,498841	-174,659193	10,245967	-7,679370	0,178575	-0,952973	-21,044181	-594,258302	-1,889402	-7,679370	0,178575	-0,952973	-21,044181	-594,258302	-1,889402
14:37:47,39	0,842984	3,265977	-0,047987	-0,093008	-0,867007	-0,160014	-7,680304	0,180590	-0,954962	-6,879193	8,632506	-1,917873	3,090054	4,015880	-2,125422	332,502251	-174,638907	10,202305	-7,680304	0,180590	-0,954962	-21,055523	-594,271322	-1,917873	-7,680304	0,180590	-0,954962	-21,055523	-594,271322	-1,917873
14:37:47,44	0,842984	3,265977	-0,047987	-0,093008	-0,867007	-0,160014	-7,682380	0,173563	-0,952255	-7,263897	8,747649	-1,961535	3,084809	4,018701	-2,125768	332,543449	-174,637925	10,259777	-7,682380	0,173563	-0,952255	-20,888566	-594,319145	-1,961535	-7,682380	0,173563	-0,952255	-20,888566	-594,319145	-1,961535
14:37:47,49	0,842984	3,265977	-0,047987	-0,093008	-0,867007	-0,160014	-7,682200	0,179516	-0,952601	-6,975776	8,703130	-1,904063	3,085930	4,015419	-2,127339	332,511473	-174,646334	10,236274	-7,682200	0,179516	-0,952601	-21,067777	-594,349578	-1,904063	-7,682200	0,179516	-0,952601	-21,067777	-594,349578	-1,904063
14:37:47,54	0,842984	3,265977	-0,047987	-0,093008	-0,867007	-0,160014	-7,679919	0,176903	-0,954173	-7,088353	8,607979	-1,927566	3,084062	4,012354	-2,125802	332,452286	-174,644657	10,235223	-7,679919	0,176903	-0,954173	-20,975278	-594,265631	-1,927566	-7,679919	0,176903	-0,954173	-20,975278	-594,265631	-1,927566
14:37:47,59	0,842984	3,265977	-0,047987	-0,093008	-0,867007	-0,160014	-7,676330	0,176990	-0,952635	-7,055734	8,473484	-1,928617	3,087699	4,017019	-2,124619	332,513197	-174,651028	10,239839	-7,676330	0,176990	-0,952635	-20,949418	-594,118445	-1,928617	-7,676330	0,176990	-0,952635	-20,949418	-594,118445	-1,928617
14:37:47,64	0,842984	3,265977	-0,047987	-0,093008	-0,867007	-0,160014	-7,682189	0,176172	-0,951453	-7,123195	8,722185	-1,924001	3,087707	4,013013	-2,124241	332,500692	-174,647592	10,210184	-7,682189	0,176172	-0,951453	-20,952686	-594,329628	-1,924001	-7,682189	0,176172	-0,951453	-20,952686	-594,329628	-1,924001
14:37:47,69	0,842984	3,265977	-0,047987	-0,093008	-0,867007	-0,160014	-7,678724	0,174162	-0,951075	-7,224416	8,554550	-1,953656	3,085919	4,013078	-2,127320	332,489138	-174,607233	10,261621	-7,678724	0,174162	-0,951075	-20,896156	-594,225257	-1,953656	-7,678724	0,174162	-0,951075	-20,896156	-594,225257	-1,953656
14:37:47,74	0,842984	3,265977	-0,047987	-0,093008	-0,867007	-0,160014	-7,677885	0,175743	-0,954154	-7,171399	8,541133	-1,902219	3,085260	4,015174	-2,126166	332,470571	-174,633844	10,270144	-7,677885	0,175743	-0,954154	-20,967217	-594,172851	-1,902219	-7,677885	0,175743	-0,954154	-20,967217	-594,172851	-1,902219
14:37:47,79	0,842984	3,265977	-0,047987	-0,093008	-0,867007	-0,160014	-7,679371	0,177361	-0,953000	-7,054924	8,621195	-1,893696	3,087003	4,012796	-2,125027	332,448558	-174,641660	10,230615	-7,679371	0,177361	-0,953000	-20,977769	-594,209465	-1,893696	-7,679371	0,177361	-0,953000	-20,977769	-594,209465	-1,893696
14:37:47,84	0,842984	3,265977	-0,047987	-0,093008	-0,867007	-0,160014	-7,678184	0,174663	-0,951861	-7,177459	8,574578	-1,933226	3,086956	4,014999	-2,126599	332,430076	-174,625600	10,232594	-7,678184	0,174663	-0,951861	-20,888490	-594,162828	-1,933226	-7,678184	0,174663	-0,951861	-20,888490	-594,162828	-1,933226
14:37:47,89	0,842984	3,265977	-0,047987	-0,093008	-0,867007	-0,160014	-7,680068	0,175805	-0,953432	-7,122736	8,696603	-1,931246	3,087039	4,014346	-2,127360	332,466733	-174,622364	10,227856	-7,680068	0,175805	-0,953432	-20,923424	-594,188729	-1,931246	-7,680068	0,175805	-0,953432	-20,923424	-594,188729	-1,931246
14:37:47,94	0,842984	3,265977	-0,047987	-0,093008	-0,867007	-0,160014	-7,679543	0,175407	-0,954194	-7,164579	8,639199	-1,935984	3,084607	4,012309	-2,126986	332,423514	-174,618140	10,227486	-7,679543	0,175407	-0,954194	-20,934000	-594,204957	-1,935984	-7,679543	0,175407	-0,954194	-20,934000	-594,204957	-1,935984
14:37:47,99	0,842984	3,265977	-0,047987	-0,093008	-0,867007	-0,160014	-7,676563	0,176495	-0,953820	-7,090041	8,523768	-1,936355	3,085812	4,013356	-2,123853	332,445517	-174,646074	10,249048	-7,676563	0,176495	-0,953820	-20,944885	-594,086440	-1,936355	-7,676563	0,176495	-0,953820	-20,944885	-594,086440	-1,936355
14:37:48,04	0,842984	3,265977	-0,047987	-0,093008	-0,867007	-0,160014	-7,678073	0,175975	-0,950686	-7,103906	8,569263	-1,914793	3,085745	4,011111	-2,125823	332,395292	-174,603846	10,232390	-7,678073	0,175975	-0,950686	-20,917907	-594,159476	-1,914793	-7,678073	0,175975	-0,950686	-20,917907	-594,159476	-1,914793
14:37:48,09	0,842984	3,265977	-0,047987	-0,093008	-0,867007	-0,160014	-7,676096	0,174910	-0,952656	-7,170727	8,531046	-1,931450	3,082841	4,016593	-2,125830	332,431769	-174,610413	10,236966	-7,676096	0,174910	-0,952656	-20,901152	-594,042463	-1,931450	-7,676096	0,174910	-0,952656	-20,901152	-594,042463	-1,931450
14:37:48,14	0,842984	3,265977	-0,047987	-0,093008	-0,867007	-0,160014	-7,679391	0,180166	-0,952664	-6,909938	8,667528	-1,926874	3,084651	4,013603	-2,125409	332,446410	-174,614899	10,250820	-7,679391	0,180166	-0,952664	-21,053001	-594,164663	-1,926874	-7,679391	0,180166	-0,952664	-21,053001	-594,164663	-1,926874
14:37:48,19	0,842984	3,265977	-0,047987	-0,093008	-0,867007	-0,160014	-7,677706	0,177103	-0,952242	-7,072654	8,564993	-1,913021	3,086889	4,015384	-2,124654	332,409396	-174,657963	10,250012	-7,677706	0,177103	-0,952242	-20,975265	-594,134935	-1,913021	-7,677706	0,177103	-0,952242	-20,975265	-594,134935	-1,913021
14:37:48,24	0,842984	3,265977	-0,047987	-0,093008	-0,867007	-0,160014	-7,680367	0,176056	-0,951487	-7,071336	8,713899	-1,913828	3,084596	4,011802	-2,127358	332,415335	-174,601862	10,252466	-7,680367	0,176056	-0,951487	-20,891698	-594,194935	-1,913828	-7,680367	0,176056	-0,951487	-20,891698	-594,194935	-1,913828
14:37:48,29	0,842984	3,265977	-0,047987	-0,093008	-0,867007	-0,160014	-7,676119	0,176251	-0,954191	-7,112750	8,515907	-1,911374	3,087558	4,011846	-2,123127	332,416020	-174,628039	10,186578	-7,676119	0,176251	-0,954191	-20,948420	-594,059453	-1,911374	-7,676119	0,176251	-0,954191	-20,948420	-594,059453	-1,911374
14:37:48,34	0,842984	3,265977	-0,047987	-0,093008	-0,867007	-0,160014	-7,677638	0,173707	-0,949961	-7,222667	8,581181	-1,977263	3,083463	4,013830	-2,125418	332,430274	-174,580432	10,251924	-7,677638	0,173707	-0,949961	-20,858698	-594,113372	-1,977263	-7,677638	0,173707	-0,949961	-20,858698	-594,113372	-1,977263
14:37:48,39	0,842984	3,265977	-0,047987	-0,093008	-0,867007	-0,160014	-7,677309	0,178246	-0,952252	-7,034999	8,575558	-1,911916	3,083401	4,015576	-2,124656	332,415800	-174,612937	10,250816	-7,677309	0,178246	-0,952252	-21,027336	-594,093208	-1,911916	-7,677309	0,178246	-0,952252	-21,027336	-594,093208	-1,911916
14:37:48,44	0,842984	3,265977	-0,047987	-0,093008	-0,867007	-0,160014	-7,678790	0,179173	-0,951489	-6,951441	8,648836	-1,913025	3,082867	4,015374	-2,121552	332,420536	-174,574544	10,240296	-7,678790	0,179173	-0,951489	-21,016498	-594,136164	-1,913025	-7,678790	0,179173	-0,951489	-21,016498	-594,136164	-1,913025
14:37:48,49	0,842984	3,265977	-0,047987	-0,093008	-0,867007	-0,160014	-7,678348	0,179534	-0,948385	-6,968291	8,640966	-1,923545	3,083307	4,012011	-2,126999	332,353823	-174,573850	10,253586	-7,678348	0,179534	-0,948385	-21,061679	-594,109366	-1,923545	-7,678348	0,179534	-0,948385	-21,061679	-594,109366	-1,923545
14:37:48,54	0,842984	3,265977	-0,047987	-0,093008	-0,867007	-0,160014	-7,675656	0,177471	-0,953833	-7,042775	8,559105	-1,910254	3,085153	4,013857	-2,124265	332,408018	-174,627246	10,245402	-7,675656	0,177471	-0,953833	-20,974273	-593,979906	-1,910254	-7,675656	0,177471	-0,953833	-20,974273	-593,979906	-1,910254
14:37:48,59	0,842984	3,265977	-0,047987	-0,093008	-0,867007	-0,160014	-7,678177	0,176795	-0,951098	-7,058778	8,616576	-1,918438	3,086254	4,013078	-2,127397	332,358642	-174,580668	10,239692	-7,678177	0,176795	-0,951098	-20,937216	-594,120351	-1,918438	-7,678177	0,176795	-0,951098	-20,937216	-594,120351	-1,918438
14:37:48,64	0,842984	3,265977	-0,047987	-0,093008	-0,867007	-0,160014	-7,678053	0,175453	-0,954230	-7,144251	8,676157	-1,924148	3,089202	4,013970	-2,128566	332,374121	-174,613448	10,225301	-7,678053	0,175453	-0,954230	-20,917283	-594,051004	-1,924148	-7,678053	0,175453	-0,954230	-20,917283	-594,051004	-1,924148
14:37:48,69	0,842984	3,265977	-0,047987	-0,093008	-0,867007	-0,160014	-7,680299	0,173346	-0,955400	-7,233163	8,763169	-1,938540	3,088557	4,009721	-2,124284	332,320745	-174,584454	10,242811	-7,680299	0,173346	-0,955400	-20,840800	-594,140325	-1,938540	-7,680299	0,173346	-0,955400	-20,840800	-594,140325	-1,938540
14:37:48,74	0,842984	3,265977	-0,047987	-0,093008	-0,867007	-0,160014	-7,676298	0,171779	-0,951118	-7,313029	8,615811	-1,921029	3,086807	4,014719	-2,126616	332,349115	-174,586589	10,258844	-7,676298	0,171779	-0,951118	-20,797716	-593,973563	-1,921029	-7,676298	0,171779	-0,951118	-20,797716	-593,973563	-1,921029
14:37:48,79	0,842984	3,265977	-0,047987	-0,093008	-0,867007	-0,160014	-7,679751	0,175794	-0,953449	-7,116590	8,769755	-1,904996	3,086907	4,015731	-2,123093	332,399363	-174,606021	10,265420	-7,679751	0,175794	-0,953449	-20,916447	-594,090717	-1,904996	-7,679751	0,175794	-0,953449	-20,916447	-594,090717	-1,904996
14:37:48,84	0,842984	3,265977	-0,047987	-0,093008	-0,867007	-0,160014	-7,680678	0,176214	-0,949927	-7,103072	8,764697	-1,898420	3,088029	4,012416	-2,125828	332,372902	-174,624190	10,242250	-7,680678	0,176214	-0,949927	-20,935860	-594,168499	-1,898420	-7,680678	0,176214	-0,949927	-20,935860	-594,168499	-1,898420
14:37:48,89	0,842984	3,265977	-0,047987	-0,093008	-0,867007	-0,160014	-7,678367	0,173585	-0,952661	-7,210805	8,658390	-1,921590	3,088038	4,014186	-2,128571	332,369272	-174,578984	10,226288	-7,678367	0,173585	-0,952661	-20,837229	-594,093443	-1,921590	-7,678367	0,173585	-0,952661	-20,837229	-594,093443	-1,921590
14:37:48,94	0,842984	3,265977	-0,047987	-0,093008	-0,867007	-0,160014	-7,679905	0,174462	-0,955404	-7,202532	8,764083	-1,937552	3,085100	4,010313	-2,124685	332,351902	-174,571944	10,218400	-7,679905	0,174462	-0,955404	-20,897806	-594,108439	-1,937552	-7,679905	0,174462	-0,955404	-20,897806	-594,108439	-1,937552
14:37:48,99	0,842984	3,265977	-0,047987	-0,093008	-0,867007	-0,160014	-7,675081	0,175069	-0,951518	-7,168382	8,531828	-1,945440	3,088574	4,013603	-2,125079	332,344226	-174,600943	10,228568	-7,675081	0,175069	-0,951518	-20,911303	-593,962055	-1,945440	-7,675081	0,175069	-0,951518	-20,911303	-593,962055	-1,945440
14:37:49,04	0,842984	3,265977	-0,047987	-0,093008	-0,867007	-0,160014	-7,679668	0,173706	-0,951912	-7,210285	8,762486	-1,935272	3,086262	4,013486	-2,125460	332,366452	-174,603363	10,228078	-7,679668	0,173706	-0,951912	-20,846242	-594,091455	-1,935272	-7,679668	0,173706	-0,951912	-20,846242	-594,091455	-1,935272
14:37:49,09	0,842984	3,265977	-0,047987	-0,093008	-0,867007	-0,160014	-7,678411	0,175650	-0,952293	-7,118251	8,676664	-1,935762	3,087420	4,011727	-2,123497	332,341197	-174,572761	10,257133	-7,678411	0,175650	-0,952293	-20,906757	-594,078603	-1,935762	-7,678411	0,175650	-0,952293	-20,906757	-594,078603	-1,935762
14:37:49,14	0,842984	3,265977	-0,047987	-0,093008	-0,867007	-0,160014	-7,677466	0,173767	-0,950330	-7,230018	8,664677	-1,906707	3,085580	4,009522	-2,127787	332,308322	-174,571312	10,249792	-7,677466	0,173767	-0,950330	-20,870744	-594,016379	-1,906707	-7,677466	0,173767	-0,950330	-20,870744	-594,016379	-1,906707
14:37:49,19	0,842984	3,265977	-0,047987	-0,093008	-0,867007	-0,160014	-7,674637	0,174258	-0,954620	-7,189304	8,546756	-1,914048	3,084394	4,013090	-2,127046	332,296148	-174,530559	10,231716	-7,674637	0,174258	-0,954620	-20,868573	-593,912210	-1,914048	-7,674637	0,174258	-0,954620	-20,868573	-593,912210	-1,914048
14:37:49,24	0,842984	3,265977	-0,047987	-0,093008	-0,867007	-0,160014	-7,677133	0,177069	-0,953879	-7,072338	8,707511	-1,932125	3,086706	4,012123	-2,123142	332,280669	-174,566870	10,252818	-7,677133	0,177069	-0,953879	-20,972270	-593,947457	-1,932125	-7,677133	0,177069	-0,953879	-20,972270	-593,947457	-1,932125
14:37:49,29	0,842984	3,265977	-0,047987	-0,093008	-0,867007	-0,160014	-7,677452	0,174584	-0,949976	-7,162395	8,719347	-1,911022	3,085604	4,009645	-2,125469	332,303209	-174,542090	10,234857	-7,677452	0,174584	-0,949976	-20,867220	-593,960661	-1,911022	-7,677452	0,174584	-0,949976	-20,867220	-593,960661	-1,911022
14:37:49,34	0,842984	3,265977	-0,047987	-0,093008	-0,867007	-0,160014	-7,674755	0,174299	-0,952302	-7,209928	8,571956	-1,928983	3,086097	4,009855	-2,128969	332,281500	-174,583729	10,245683	-7,674755	0,174299	-0,952302	-20,892407	-593,896311	-1,928983	-7,674755	0,174299	-0,952302	-20,892407	-593,896311	-1,928983
14:37:49,39	0,842984	3,265977	-0,047987	-0,093008	-0,867007	-0,160014	-7,675183	0,173977	-0,955802	-7,179756	8,592193	-1,918157	3,084981	4,013364	-2,127025	332,303044	-174,542909	10,255604	-7,675183	0,173977	-0,955802	-20,836959	-593,909671	-1,918157	-7,675183	0,173977	-0,955802	-20,836959	-593,909671	-1,918157
14:37:49,44	0,842984	3,265977	-0,047987	-0,093008	-0,867007	-0,160014	-7,677665	0,176698	-0,953858	-7,084380	8,722984	-1,908236	3,083178	4,010101	-2,125494	332,277179	-174,560743	10,224501	-7,677665	0,176698	-0,953858	-20,955192	-593,973680	-1,908236	-7,677665	0,176698	-0,953858	-20,955192	-593,973680	-1,908236
14:37:49,49	0,842984	3,265977	-0,047987	-0,093008	-0,867007	-0,160014	-7,673937	0,176628	-0,952327	-7,059648	8,542624	-1,939340	3,084375	4,011544	-2,124322	332,283659	-174,546604	10,234285	-7,673937	0,176628	-0,952327	-20,924957	-593,861412	-1,939340	-7,673937	0,176628	-0,952327	-20,924957	-593,861412	-1,939340
14:37:49,54	0,842984	3,265977	-0,047987	-0,093008	-0,867007	-0,160014	-7,675785	0,176313	-0,951155	-7,091516	8,640174	-1,929555	3,084414	4,013547	-2,125884	332,309785	-174,550036	10,220625	-7,675785	0,176313	-0,951155	-20,932093	-593,908925	-1,929555	-7,675785	0,176313	-0,951155	-20,932093	-593,908925	-1,929555
14:37:49,59	0,842984	3,265977	-0,047987	-0,093008	-0,867007	-0,160014	-7,677539	0,177281	-0,952717	-7,051288	8,707055	-1,943215	3,084917	4,010027	-2,127824	332,265224	-174,549252	10,231544	-7,677539	0,177281	-0,952717	-20,967827	-593,979756	-1,943215	-7,677539	0,177281	-0,952717	-20,967827	-593,979756	-1,943215
14:37:49,64	0,842984	3,265977	-0,047987	-0,093008	-0,867007	-0,160014	-7,674743	0,175085	-0,954657	-7,143864	8,600634	-1,932296	3,084240	4,010896	-2,126644	332,235217	-174,566004	10,274216	-7,674743	0,175085	-0,954657	-20,888039	-593,866671	-1,932296	-7,674743	0,175085	-0,954657	-20,888039	-593,866671	-1,932296
14:37:49,69	0,842984	3,265977	-0,047987	-0,093008	-0,867007	-0,160014	-7,675156	0,176106	-0,953477	-7,061281	8,639747	-1,889624	3,085507	4,009193	-2,127435	332,255625	-174,529129	10,232029	-7,675156	0,176106	-0,953477	-20,885575	-593,860019	-1,889624	-7,675156	0,176106	-0,953477	-20,885575	-593,860019	-1,889624
14:37:49,74	0,842984	3,265977	-0,047987	-0,093008	-0,867007	-0,160014	-7,674315	0,174157	-0,954268	-7,204749	8,596774	-1,931812	3,083662	4,012469	-2,125914	332,236965	-174,566762	10,220566	-7,674315	0,174157	-0,954268	-20,876073	-593,836966	-1,931812	-7,674315	0,174157	-0,954268	-20,876073	-593,836966	-1,931812
14:37:49,79	0,842984	3,265977	-0,047987	-0,093008	-0,867007	-0,160014	-7,676230	0,177393	-0,952747	-6,994577	8,693673	-1,943274	3,087737	4,009324	-2,125872	332,254544	-174,568397	10,239119	-7,676230	0,177393	-0,952747	-20,919896	-593,890358	-1,943274	-7,676230	0,177393	-0,952747	-20,919896	-593,890358	-1,943274
14:37:49,84	0,842984	3,265977	-0,047987	-0,093008	-0,867007	-0,160014	-7,675544	0,172291	-0,952705	-7,267225	8,641963	-1,924721	3,084911	4,010247	-2,128217	332,254705	-174,523323	10,232754	-7,675544	0,172291	-0,952705	-20,792082	-593,888222	-1,924721	-7,675544	0,172291	-0,952705	-20,792082	-593,888222	-1,924721
14:37:49,89	0,842984	3,265977	-0,047987	-0,093008	-0,867007	-0,160014	-7,674930	0,175200	-0,955051	-7,155080	8,632425	-1,931086	3,082474	4,011363	-2,129007	332,231619	-174,548490	10,242100	-7,674930	0,175200	-0,955051	-20,908282	-593,849550	-1,931086	-7,674930	0,175200	-0,955051	-20,908282	-593,849550	-1,931086
14:37:49,94	0,842984	3,265977	-0,047987	-0,093008	-0,867007	-0,160014	-7,674060	0,178225	-0,953926	-6,960325	8,620121	-1,946749	3,081857	4,011006	-2,127092	332,207467	-174,539321	10,217092	-7,674060	0,178225	-0,953926	-20,950962	-593,793597	-1,946749	-7,674060	0,178225	-0,953926	-20,950962	-593,793597	-1,946749
14:37:49,99	0,842984	3,265977	-0,047987	-0,093008	-0,867007	-0,160014	-7,674060	0,178225	-0,953926	-6,960325	8,620121	-1,946749	3,085435	4,009220	-2,124746	332,210509	-174,516091	10,216730	-7,674060	0,178225	-0,953926	-20,950962	-593,793597	-1,946749	-7,674060	0,178225	-0,953926	-20,950962	-593,793597	-1,946749
14:37:50,04	0,842984	3,265977	-0,047987	-0,093008	-0,867007	-0,160014	-7,674302	0,174232	-0,951580	-7,189557	8,641697	-1,947110	3,086614	4,014346	-2,127439	332,250868	-174,563850	10,256150	-7,674302	0,174232	-0,951580	-20,866807	-593,791035	-1,947110	-7,674302	0,174232	-0,951580	-20,866807	-593,791035	-1,947110
14:37:50,09	0,842984	3,265977	-0,047987	-0,093008	-0,867007	-0,160014	-7,679331	0,175775	-0,954273	-7,088158	8,844336	-1,907691	3,084809	4,008081	-2,125125	332,199723	-174,536070	10,230690	-7,679331	0,175775	-0,954273	-20,886507	-593,983116	-1,907691	-7,679331	0,175775	-0,954273	-20,886507	-593,983116	-1,907691
14:37:50,14	0,842984	3,265977	-0,047987	-0,093008	-0,867007	-0,160014	-7,673003	0,174205	-0,951958	-7,168278	8,573492	-1,933150	3,084774	4,011532	-2,126701	332,192679	-174,529823	10,227582	-7,673003	0,174205	-0,951958	-20,843390	-593,757257	-1,933150	-7,673003	0,174205	-0,951958	-20,843390	-593,757257	-1,933150
14:37:50,19	0,842984	3,265977	-0,047987	-0,093008	-0,867007	-0,160014	-7,675974	0,175962	-0,953534	-7,078833	8,737211	-1,936258	3,084199	4,009731	-2,126283	332,201521	-174,543250	10,250666	-7,675974	0,175962	-0,953534	-20,891823	-593,826765	-1,936258	-7,675974	0,175962	-0,953534	-20,891823	-593,826765	-1,936258
14:37:50,24	0,842984	3,265977	-0,047987	-0,093008	-0,867007	-0,160014	-7,674127	0,175559	-0,953117	-7,092579	8,626808	-1,913174	3,082994	4,011871	-2,130156	332,205335	-174,541385	10,282223	-7,674127	0,175559	-0,953117	-20,873938	-593,792197	-1,913174	-7,674127	0,175559	-0,953117	-20,873938	-593,792197	-1,913174
14:37:50,29	0,842984	3,265977	-0,047987	-0,093008	-0,867007	-0,160014	-7,675378	0,177672	-0,956989	-6,986217	8,689450	-1,881617	3,086531	4,009707	-2,127834	332,201382	-174,566829	10,251256	-7,675378	0,177672	-0,956989	-20,933459	-593,827699	-1,881617	-7,675378	0,177672	-0,956989	-20,933459	-593,827699	-1,881617
14:37:50,34	0,842984	3,265977	-0,047987	-0,093008	-0,867007	-0,160014	-7,675273	0,173527	-0,954668	-7,177726	8,674692	-1,912584	3,082418	4,007554	-2,126282	332,180136	-174,515725	10,255982	-7,675273	0,173527	-0,954668	-20,799614	-593,834216	-1,912584	-7,675273	0,173527	-0,954668	-20,799614	-593,834216	-1,912584
14:37:50,39	0,842984	3,265977	-0,047987	-0,093008	-0,867007	-0,160014	-7,671351	0,176013	-0,953116	-7,082104	8,514737	-1,907859	3,087806	4,012778	-2,124961	332,168636	-174,541267	10,230747	-7,671351	0,176013	-0,953116	-20,899120	-593,686351	-1,907859	-7,671351	0,176013	-0,953116	-20,899120	-593,686351	-1,907859
14:37:50,44	0,842984	3,265977	-0,047987	-0,093008	-0,867007	-0,160014	-7,678569	0,173959	-0,951795	-7,161039	8,887263	-1,933093	3,084062	4,008154	-2,127090	332,120325	-174,500983	10,253088	-7,678569	0,173959	-0,951795	-20,816820	-593,880439	-1,933093	-7,678569	0,173959	-0,951795	-20,816820	-593,880439	-1,933093
14:37:50,49	0,842984	3,265977	-0,047987	-0,093008	-0,867007	-0,160014	-7,672693	0,174888	-0,953923	-7,123439	8,643652	-1,910752	3,085879	4,008929	-2,126675	332,157990	-174,534881	10,266326	-7,672693	0,174888	-0,953923	-20,852182	-593,662724	-1,910752	-7,672693	0,174888	-0,953923	-20,852182	-593,662724	-1,910752
14:37:50,54	0,842984	3,265977	-0,047987	-0,093008	-0,867007	-0,160014	-7,674272	0,173703	-0,953508	-7,174549	8,676216	-1,897514	3,082903	4,006528	-2,127898	332,130279	-174,531398	10,198765	-7,674272	0,173703	-0,953508	-20,810249	-593,754148	-1,897514	-7,674272	0,173703	-0,953508	-20,810249	-593,754148	-1,897514
14:37:50,59	0,842984	3,265977	-0,047987	-0,093008	-0,867007	-0,160014	-7,670705	0,175080	-0,954732	-7,092122	8,516453	-1,965075	3,084097	4,008722	-2,127091	332,140018	-174,510770	10,242973	-7,670705	0,175080	-0,954732	-20,835892	-593,633873	-1,965075	-7,670705	0,175080	-0,954732	-20,835892	-593,633873	-1,965075
14:37:50,64	0,842984	3,265977	-0,047987	-0,093008	-0,867007	-0,160014	-7,673202	0,175143	-0,953924	-7,111562	8,648206	-1,920868	3,086284	4,008947	-2,130313	332,136653	-174,518376	10,222121	-7,673202	0,175143	-0,953924	-20,860305	-593,698178	-1,920868	-7,673202	0,175143	-0,953924	-20,860305	-593,698178	-1,920868
14:37:50,69	0,842984	3,265977	-0,047987	-0,093008	-0,867007	-0,160014	-7,674491	0,173362	-0,957146	-7,195941	8,714302	-1,941719	3,082636	4,009483	-2,125919	332,131923	-174,465222	10,263043	-7,674491	0,173362	-0,957146	-20,804819	-593,733204	-1,941719	-7,674491	0,173362	-0,957146	-20,804819	-593,733204	-1,941719
14:37:50,74	0,842984	3,265977	-0,047987	-0,093008	-0,867007	-0,160014	-7,673130	0,176788	-0,952752	-7,061423	8,674253	-1,900798	3,085305	4,009544	-2,124356	332,143638	-174,483565	10,261854	-7,673130	0,176788	-0,952752	-20,939293	-593,666490	-1,900798	-7,673130	0,176788	-0,952752	-20,939293	-593,666490	-1,900798
14:37:50,79	0,842984	3,265977	-0,047987	-0,093008	-0,867007	-0,160014	-7,674518	0,174508	-0,951189	-7,169976	8,727082	-1,901986	3,085304	4,010778	-2,124762	332,149390	-174,496652	10,242425	-7,674518	0,174508	-0,951189	-20,868835	-593,722573	-1,901986	-7,674518	0,174508	-0,951189	-20,868835	-593,722573	-1,901986
14:37:50,84	0,842984	3,265977	-0,047987	-0,093008	-0,867007	-0,160014	-7,675586	0,175126	-0,951595	-7,129372	8,771118	-1,921415	3,085875	4,005657	-2,127438	332,148657	-174,531461	10,271356	-7,675586	0,175126	-0,951595	-20,876760	-593,762413	-1,921415	-7,675586	0,175126	-0,951595	-20,876760	-593,762413	-1,921415
14:37:50,89	0,842984	3,265977	-0,047987	-0,093008	-0,867007	-0,160014	-7,671437	0,172070	-0,954271	-7,257771	8,538564	-1,892484	3,085896	4,011604	-2,125535	332,164607	-174,525314	10,242046	-7,671437	0,172070	-0,954271	-20,765263	-593,669215	-1,892484	-7,671437	0,172070	-0,954271	-20,765263	-593,669215	-1,892484
14:37:50,94	0,842984	3,265977	-0,047987	-0,093008	-0,867007	-0,160014	-7,676598	0,175026	-0,952369	-7,117357	8,796205	-1,921794	3,083481	4,010524	-2,128629	332,136669	-174,501726	10,278310	-7,676598	0,175026	-0,952369	-20,856897	-593,816725	-1,921794	-7,676598	0,175026	-0,952369	-20,856897	-593,816725	-1,921794
14:37:50,99	0,842984	3,265977	-0,047987	-0,093008	-0,867007	-0,160014	-7,674455	0,176577	-0,955463	-7,043166	8,720775	-1,885530	3,082287	4,005790	-2,125532	332,103945	-174,489626	10,256860	-7,674455	0,176577	-0,955463	-20,904456	-593,723956	-1,885530	-7,674455	0,176577	-0,955463	-20,904456	-593,723956	-1,885530
14:37:51,04	0,842984	3,265977	-0,047987	-0,093008	-0,867007	-0,160014	-7,669759	0,175244	-0,952365	-7,106593	8,510946	-1,906980	3,085196	4,008591	-2,125162	332,105577	-174,528954	10,241741	-7,669759	0,175244	-0,952365	-20,863251	-593,565108	-1,906980	-7,669759	0,175244	-0,952365	-20,863251	-593,565108	-1,906980
14:37:51,09	0,842984	3,265977	-0,047987	-0,093008	-0,867007	-0,160014	-7,673639	0,174125	-0,951995	-7,131535	8,691624	-1,922099	3,083336	4,007913	-2,126705	332,056762	-174,494991	10,287453	-7,673639	0,174125	-0,951995	-20,800357	-593,689004	-1,922099	-7,673639	0,174125	-0,951995	-20,800357	-593,689004	-1,922099
14:37:51,14	0,842984	3,265977	-0,047987	-0,093008	-0,867007	-0,160014	-7,672121	0,175397	-0,953538	-7,070391	8,671950	-1,876387	3,082863	4,009426	-2,126340	332,109258	-174,499022	10,233409	-7,672121	0,175397	-0,953538	-20,839073	-593,589523	-1,876387	-7,672121	0,175397	-0,953538	-20,839073	-593,589523	-1,876387
14:37:51,19	0,842984	3,265977	-0,047987	-0,093008	-0,867007	-0,160014	-7,673195	0,176563	-0,953173	-7,032510	8,680334	-1,930431	3,082207	4,008518	-2,127118	332,076667	-174,493068	10,248695	-7,673195	0,176563	-0,953173	-20,892732	-593,665470	-1,930431	-7,673195	0,176563	-0,953173	-20,892732	-593,665470	-1,930431
14:37:51,24	0,842984	3,265977	-0,047987	-0,093008	-0,867007	-0,160014	-7,672080	0,176678	-0,953951	-7,015423	8,653572	-1,915145	3,085114	4,006873	-2,124415	332,046588	-174,493158	10,228234	-7,672080	0,176678	-0,953951	-20,884624	-593,604729	-1,915145	-7,672080	0,176678	-0,953951	-20,884624	-593,604729	-1,915145
14:37:51,29	0,842984	3,265977	-0,047987	-0,093008	-0,867007	-0,160014	-7,672109	0,173338	-0,951248	-7,173983	8,681068	-1,935606	3,082220	4,008245	-2,127909	332,092702	-174,528804	10,218758	-7,672109	0,173338	-0,951248	-20,780996	-593,579485	-1,935606	-7,672109	0,173338	-0,951248	-20,780996	-593,579485	-1,935606
14:37:51,34	0,842984	3,265977	-0,047987	-0,093008	-0,867007	-0,160014	-7,671851	0,176530	-0,954742	-7,000194	8,609880	-1,945082	3,086315	4,007043	-2,124375	332,058430	-174,478925	10,272384	-7,671851	0,176530	-0,954742	-20,857767	-593,630400	-1,945082	-7,671851	0,176530	-0,954742	-20,857767	-593,630400	-1,945082
14:37:51,39	0,842984	3,265977	-0,047987	-0,093008	-0,867007	-0,160014	-7,672858	0,172382	-0,951208	-7,241922	8,716860	-1,891456	3,081497	4,009374	-2,126356	332,029689	-174,513113	10,262612	-7,672858	0,172382	-0,951208	-20,773921	-593,602464	-1,891456	-7,672858	0,172382	-0,951208	-20,773921	-593,602464	-1,891456
14:37:51,44	0,842984	3,265977	-0,047987	-0,093008	-0,867007	-0,160014	-7,672466	0,177721	-0,953189	-6,920349	8,704308	-1,901228	3,082280	4,008751	-2,127531	332,094640	-174,457494	10,206343	-7,672466	0,177721	-0,953189	-20,871409	-593,584297	-1,901228	-7,672466	0,177721	-0,953189	-20,871409	-593,584297	-1,901228
14:37:51,49	0,842984	3,265977	-0,047987	-0,093008	-0,867007	-0,160014	-7,672319	0,176731	-0,954364	-7,052454	8,668203	-1,957498	3,083401	4,009467	-2,125176	332,069457	-174,452936	10,254066	-7,672319	0,176731	-0,954364	-20,925826	-593,608830	-1,957498	-7,672319	0,176731	-0,954364	-20,925826	-593,608830	-1,957498
14:37:51,54	0,842984	3,265977	-0,047987	-0,093008	-0,867007	-0,160014	-7,673499	0,176118	-0,952009	-7,075675	8,753674	-1,909775	3,085083	4,009615	-2,122851	332,036313	-174,480238	10,262120	-7,673499	0,176118	-0,952009	-20,900943	-593,616024	-1,909775	-7,673499	0,176118	-0,952009	-20,900943	-593,616024	-1,909775
14:37:51,59	0,842984	3,265977	-0,047987	-0,093008	-0,867007	-0,160014	-7,674469	0,174735	-0,949684	-7,107379	8,819130	-1,901720	3,085081	4,004856	-2,125579	332,031718	-174,502799	10,228482	-7,674469	0,174735	-0,949684	-20,824075	-593,626658	-1,901720	-7,674469	0,174735	-0,949684	-20,824075	-593,626658	-1,901720
14:37:51,64	0,842984	3,265977	-0,047987	-0,093008	-0,867007	-0,160014	-7,670346	0,172358	-0,952412	-7,209161	8,597474	-1,935358	3,082139	4,005995	-2,127930	332,031134	-174,480009	10,215774	-7,670346	0,172358	-0,952412	-20,739242	-593,524721	-1,935358	-7,670346	0,172358	-0,952412	-20,739242	-593,524721	-1,935358
14:37:51,69	0,842984	3,265977	-0,047987	-0,093008	-0,867007	-0,160014	-7,669861	0,175475	-0,954763	-7,066494	8,584155	-1,948066	3,082748	4,005334	-2,126753	332,022162	-174,433905	10,231169	-7,669861	0,175475	-0,954763	-20,841301	-593,499967	-1,948066	-7,669861	0,175475	-0,954763	-20,841301	-593,499967	-1,948066
14:37:51,74	0,842984	3,265977	-0,047987	-0,093008	-0,867007	-0,160014	-7,669594	0,174617	-0,953586	-7,146552	8,601054	-1,932671	3,085744	4,009626	-2,125189	332,058746	-174,444071	10,240361	-7,669594	0,174617	-0,953586	-20,854004	-593,462050	-1,932671	-7,669594	0,174617	-0,953586	-20,854004	-593,462050	-1,932671
14:37:51,79	0,842984	3,265977	-0,047987	-0,093008	-0,867007	-0,160014	-7,674808	0,174169	-0,952022	-7,179371	8,835446	-1,923480	3,077986	4,009107	-2,124442	332,005601	-174,432352	10,244255	-7,674808	0,174169	-0,952022	-20,851602	-593,637001	-1,923480	-7,674808	0,174169	-0,952022	-20,851602	-593,637001	-1,923480
14:37:51,84	0,842984	3,265977	-0,047987	-0,093008	-0,867007	-0,160014	-7,670479	0,180628	-0,951275	-6,827073	8,662234	-1,919585	3,086895	4,007036	-2,128669	332,052429	-174,459011	10,251569	-7,670479	0,180628	-0,951275	-21,006347	-593,470406	-1,919585	-7,670479	0,180628	-0,951275	-21,006347	-593,470406	-1,919585
14:37:51,89	0,842984	3,265977	-0,047987	-0,093008	-0,867007	-0,160014	-7,673141	0,171877	-0,955502	-7,282427	8,746753	-1,912271	3,084469	4,004846	-2,125575	332,008700	-174,461195	10,249322	-7,673141	0,171877	-0,955502	-20,774784	-593,594821	-1,912271	-7,673141	0,171877	-0,955502	-20,774784	-593,594821	-1,912271
14:37:51,94	0,842984	3,265977	-0,047987	-0,093008	-0,867007	-0,160014	-7,670032	0,172883	-0,952408	-7,206362	8,621844	-1,914518	3,083295	4,005576	-2,125588	332,006343	-174,446237	10,240048	-7,670032	0,172883	-0,952408	-20,777686	-593,475644	-1,914518	-7,670032	0,172883	-0,952408	-20,777686	-593,475644	-1,914518
14:37:51,99	0,842984	3,265977	-0,047987	-0,093008	-0,867007	-0,160014	-7,670077	0,174264	-0,952421	-7,146309	8,633706	-1,923792	3,083311	4,008750	-2,124843	332,021052	-174,459431	10,205579	-7,670077	0,174264	-0,952421	-20,826066	-593,467318	-1,923792	-7,670077	0,174264	-0,952421	-20,826066	-593,467318	-1,923792
14:37:52,04	0,842984	3,265977	-0,047987	-0,093008	-0,867007	-0,160014	-7,672833	0,175838	-0,951677	-7,060421	8,757706	-1,958261	3,083305	4,009332	-2,125605	332,029369	-174,475673	10,224903	-7,672833	0,175838	-0,951677	-20,863688	-593,559698	-1,958261	-7,672833	0,175838	-0,951677	-20,863688	-593,559698	-1,958261
14:37:52,09	0,842984	3,265977	-0,047987	-0,093008	-0,867007	-0,160014	-7,673334	0,176134	-0,952438	-7,035118	8,768434	-1,938937	3,079275	4,009136	-2,126756	332,062337	-174,437746	10,230599	-7,673334	0,176134	-0,952438	-20,861628	-593,588299	-1,938937	-7,673334	0,176134	-0,952438	-20,861628	-593,588299	-1,938937
14:37:52,14	0,842984	3,265977	-0,047987	-0,093008	-0,867007	-0,160014	-7,671150	0,179526	-0,953590	-6,908058	8,645272	-1,933241	3,083252	4,003510	-2,123637	331,979990	-174,449278	10,253257	-7,671150	0,179526	-0,953590	-21,000847	-593,540007	-1,933241	-7,671150	0,179526	-0,953590	-21,000847	-593,540007	-1,933241
14:37:52,19	0,842984	3,265977	-0,047987	-0,093008	-0,867007	-0,160014	-7,668266	0,173268	-0,950471	-7,182313	8,560851	-1,910584	3,081376	4,005823	-2,125990	331,945169	-174,460973	10,264381	-7,668266	0,173268	-0,950471	-20,783850	-593,398032	-1,910584	-7,668266	0,173268	-0,950471	-20,783850	-593,398032	-1,910584
14:37:52,24	0,842984	3,265977	-0,047987	-0,093008	-0,867007	-0,160014	-7,669332	0,176050	-0,952823	-7,010123	8,640569	-1,899459	3,083205	4,006250	-2,124805	331,969684	-174,449426	10,273847	-7,669332	0,176050	-0,952823	-20,830028	-593,401961	-1,899459	-7,669332	0,176050	-0,952823	-20,830028	-593,401961	-1,899459
14:37:52,29	0,842984	3,265977	-0,047987	-0,093008	-0,867007	-0,160014	-7,670615	0,174679	-0,951638	-7,103635	8,691853	-1,889993	3,084449	4,007626	-2,124057	331,993056	-174,438641	10,225465	-7,670615	0,174679	-0,951638	-20,815973	-593,451431	-1,889993	-7,670615	0,174679	-0,951638	-20,815973	-593,451431	-1,889993
14:37:52,34	0,842984	3,265977	-0,047987	-0,093008	-0,867007	-0,160014	-7,672429	0,174290	-0,950891	-7,144915	8,771329	-1,938375	3,084352	4,006304	-2,128325	331,964212	-174,464580	10,246695	-7,672429	0,174290	-0,950891	-20,826679	-593,514348	-1,938375	-7,672429	0,174290	-0,950891	-20,826679	-593,514348	-1,938375
14:37:52,39	0,842984	3,265977	-0,047987	-0,093008	-0,867007	-0,160014	-7,671235	0,173713	-0,955158	-7,138046	8,721272	-1,917145	3,086752	4,006458	-2,127550	331,976161	-174,449217	10,232495	-7,671235	0,173713	-0,955158	-20,774496	-593,470707	-1,917145	-7,671235	0,173713	-0,955158	-20,774496	-593,470707	-1,917145
14:37:52,44	0,842984	3,265977	-0,047987	-0,093008	-0,867007	-0,160014	-7,672569	0,171712	-0,954383	-7,261361	8,787961	-1,931345	3,080827	4,007169	-2,124042	331,945362	-174,403196	10,279684	-7,672569	0,171712	-0,954383	-20,740756	-593,508720	-1,931345	-7,672569	0,171712	-0,954383	-20,740756	-593,508720	-1,931345
14:37:52,49	0,842984	3,265977	-0,047987	-0,093008	-0,867007	-0,160014	-7,670222	0,177198	-0,950875	-7,000561	8,715614	-1,884156	3,084989	4,008797	-2,127164	331,981148	-174,438157	10,242296	-7,670222	0,177198	-0,950875	-20,910583	-593,396848	-1,884156	-7,670222	0,177198	-0,950875	-20,910583	-593,396848	-1,884156
14:37:52,54	0,842984	3,265977	-0,047987	-0,093008	-0,867007	-0,160014	-7,673713	0,174408	-0,953997	-7,133254	8,848671	-1,921544	3,083188	4,007017	-2,126384	331,961799	-174,443060	10,250978	-7,673713	0,174408	-0,953997	-20,824265	-593,537828	-1,921544	-7,673713	0,174408	-0,953997	-20,824265	-593,537828	-1,921544
14:37:52,59	0,842984	3,265977	-0,047987	-0,093008	-0,867007	-0,160014	-7,671271	0,175078	-0,953217	-7,084496	8,735973	-1,912862	3,082626	4,007519	-2,128680	331,980788	-174,430721	10,291314	-7,671271	0,175078	-0,953217	-20,828098	-593,458801	-1,912862	-7,671271	0,175078	-0,953217	-20,828098	-593,458801	-1,912862
14:37:52,64	0,842984	3,265977	-0,047987	-0,093008	-0,867007	-0,160014	-7,671424	0,175815	-0,955513	-7,066324	8,733675	-1,872527	3,081985	4,007100	-2,126393	331,945122	-174,428044	10,251441	-7,671424	0,175815	-0,955513	-20,867822	-593,473142	-1,872527	-7,671424	0,175815	-0,955513	-20,867822	-593,473142	-1,872527
14:37:52,69	0,842984	3,265977	-0,047987	-0,093008	-0,867007	-0,160014	-7,670741	0,176161	-0,953227	-7,032824	8,730372	-1,912400	3,080792	4,007695	-2,126395	331,942223	-174,432515	10,256056	-7,670741	0,176161	-0,953227	-20,861475	-593,422810	-1,912400	-7,670741	0,176161	-0,953227	-20,861475	-593,422810	-1,912400
14:37:52,74	0,842984	3,265977	-0,047987	-0,093008	-0,867007	-0,160014	-7,670660	0,177491	-0,953229	-6,958339	8,726438	-1,907784	3,084311	4,005636	-2,126019	331,932952	-174,454770	10,226441	-7,670660	0,177491	-0,953229	-20,891400	-593,420389	-1,907784	-7,670660	0,177491	-0,953229	-20,891400	-593,420389	-1,907784
14:37:52,79	0,842984	3,265977	-0,047987	-0,093008	-0,867007	-0,160014	-7,670637	0,173414	-0,952853	-7,146425	8,722121	-1,937399	3,086046	4,006036	-2,127556	331,928946	-174,465959	10,251644	-7,670637	0,173414	-0,952853	-20,759455	-593,422867	-1,937399	-7,670637	0,173414	-0,952853	-20,759455	-593,422867	-1,937399
14:37:52,84	0,842984	3,265977	-0,047987	-0,093008	-0,867007	-0,160014	-7,671851	0,172112	-0,954389	-7,202463	8,783134	-1,912196	3,084301	4,008015	-2,124072	331,915127	-174,399661	10,256627	-7,671851	0,172112	-0,954389	-20,713245	-593,457169	-1,912196	-7,671851	0,172112	-0,954389	-20,713245	-593,457169	-1,912196
14:37:52,89	0,842984	3,265977	-0,047987	-0,093008	-0,867007	-0,160014	-7,672692	0,174612	-0,950905	-7,122948	8,871967	-1,907214	3,083709	4,008254	-2,124841	331,921921	-174,413256	10,266213	-7,672692	0,174612	-0,950905	-20,830013	-593,434330	-1,907214	-7,672692	0,174612	-0,950905	-20,830013	-593,434330	-1,907214
14:37:52,94	0,842984	3,265977	-0,047987	-0,093008	-0,867007	-0,160014	-7,672603	0,175245	-0,951674	-7,081691	8,854685	-1,897628	3,083109	4,005221	-2,125634	331,908183	-174,416993	10,237092	-7,672603	0,175245	-0,951674	-20,838392	-593,444666	-1,897628	-7,672603	0,175245	-0,951674	-20,838392	-593,444666	-1,897628
14:37:52,99	0,842984	3,265977	-0,047987	-0,093008	-0,867007	-0,160014	-7,669676	0,174247	-0,952467	-7,123448	8,712508	-1,926748	3,080216	4,006872	-2,125231	331,932693	-174,400603	10,256246	-7,669676	0,174247	-0,952467	-20,801857	-593,357071	-1,926748	-7,669676	0,174247	-0,952467	-20,801857	-593,357071	-1,926748
14:37:53,04	0,842984	3,265977	-0,047987	-0,093008	-0,867007	-0,160014	-7,669660	0,177579	-0,952064	-6,976651	8,698636	-1,907594	3,081317	4,004474	-2,127585	331,887545	-174,386364	10,239052	-7,669660	0,177579	-0,952064	-20,916596	-593,369675	-1,907594	-7,669660	0,177579	-0,952064	-20,916596	-593,369675	-1,907594
14:37:53,09	0,842984	3,265977	-0,047987	-0,093008	-0,867007	-0,160014	-7,668134	0,175427	-0,954418	-7,078326	8,665479	-1,924788	3,079772	4,005456	-2,127951	331,909996	-174,397192	10,263609	-7,668134	0,175427	-0,954418	-20,849317	-593,283004	-1,924788	-7,668134	0,175427	-0,954418	-20,849317	-593,283004	-1,924788
14:37:53,14	0,842984	3,265977	-0,047987	-0,093008	-0,867007	-0,160014	-7,668211	0,177255	-0,954784	-6,985105	8,644656	-1,900231	3,079759	4,006503	-2,125393	331,896077	-174,391818	10,234258	-7,668211	0,177255	-0,954784	-20,899615	-593,309918	-1,900231	-7,668211	0,177255	-0,954784	-20,899615	-593,309918	-1,900231
14:37:53,19	0,842984	3,265977	-0,047987	-0,093008	-0,867007	-0,160014	-7,669112	0,177790	-0,952226	-6,954957	8,706221	-1,929583	3,080283	4,006477	-2,127013	331,905174	-174,367050	10,227955	-7,669112	0,177790	-0,952226	-20,911497	-593,319038	-1,929583	-7,669112	0,177790	-0,952226	-20,911497	-593,319038	-1,929583
14:37:53,24	0,842984	3,265977	-0,047987	-0,093008	-0,867007	-0,160014	-7,669351	0,177323	-0,953846	-7,005232	8,723192	-1,935886	3,083064	4,005742	-2,126778	331,904898	-174,446185	10,270873	-7,669351	0,177323	-0,953846	-20,925125	-593,320886	-1,935886	-7,669351	0,177323	-0,953846	-20,925125	-593,320886	-1,935886
14:37:53,29	0,842984	3,265977	-0,047987	-0,093008	-0,867007	-0,160014	-7,670105	0,174547	-0,953612	-7,080912	8,723065	-1,892967	3,086555	4,003376	-2,124866	331,859989	-174,416482	10,237458	-7,670105	0,174547	-0,953612	-20,782890	-593,380192	-1,892967	-7,670105	0,174547	-0,953612	-20,782890	-593,380192	-1,892967
14:37:53,34	0,842984	3,265977	-0,047987	-0,093008	-0,867007	-0,160014	-7,669801	0,170341	-0,951699	-7,302921	8,760992	-1,926382	3,082719	4,003737	-2,125059	331,897631	-174,402174	10,225733	-7,669801	0,170341	-0,951699	-20,674686	-593,318386	-1,926382	-7,669801	0,170341	-0,951699	-20,674686	-593,318386	-1,926382
14:37:53,39	0,842984	3,265977	-0,047987	-0,093008	-0,867007	-0,160014	-7,668196	0,173844	-0,951892	-7,151992	8,652104	-1,938108	3,081722	4,002828	-2,127314	331,888509	-174,384234	10,243617	-7,668196	0,173844	-0,951892	-20,798719	-593,301307	-1,938108	-7,668196	0,173844	-0,951892	-20,798719	-593,301307	-1,938108
14:37:53,44	0,842984	3,265977	-0,047987	-0,093008	-0,867007	-0,160014	-7,666910	0,174252	-0,954148	-7,141734	8,602099	-1,920223	3,080681	4,006350	-2,128303	331,866600	-174,363809	10,257553	-7,666910	0,174252	-0,954148	-20,820515	-593,250357	-1,920223	-7,666910	0,174252	-0,954148	-20,820515	-593,250357	-1,920223
14:37:53,49	0,842984	3,265977	-0,047987	-0,093008	-0,867007	-0,160014	-7,669441	0,176915	-0,955136	-7,010000	8,762858	-1,906287	3,084195	4,004118	-2,124119	331,846415	-174,389754	10,213476	-7,669441	0,176915	-0,955136	-20,897815	-593,288222	-1,906287	-7,669441	0,176915	-0,955136	-20,897815	-593,288222	-1,906287
14:37:53,54	0,842984	3,265977	-0,047987	-0,093008	-0,867007	-0,160014	-7,669264	0,172756	-0,950953	-7,193686	8,758191	-1,950364	3,084865	4,003559	-2,125267	331,895030	-174,421621	10,202997	-7,669264	0,172756	-0,950953	-20,755051	-593,279039	-1,950364	-7,669264	0,172756	-0,950953	-20,755051	-593,279039	-1,950364
14:37:53,59	0,842984	3,265977	-0,047987	-0,093008	-0,867007	-0,160014	-7,669115	0,171896	-0,952101	-7,235112	8,692414	-1,960843	3,082376	4,004424	-2,126430	331,836357	-174,401298	10,253108	-7,669115	0,171896	-0,952101	-20,728972	-593,333128	-1,960843	-7,669115	0,171896	-0,952101	-20,728972	-593,333128	-1,960843
14:37:53,64	0,842984	3,265977	-0,047987	-0,093008	-0,867007	-0,160014	-7,668619	0,174485	-0,953263	-7,088785	8,727609	-1,910732	3,080670	4,004750	-2,125638	331,860508	-174,386879	10,262284	-7,668619	0,174485	-0,953263	-20,785826	-593,259018	-1,910732	-7,668619	0,174485	-0,953263	-20,785826	-593,259018	-1,910732
14:37:53,69	0,842984	3,265977	-0,047987	-0,093008	-0,867007	-0,160014	-7,668048	0,176125	-0,952472	-7,028070	8,684212	-1,901556	3,080640	4,002867	-2,124772	331,827420	-174,366266	10,218866	-7,668048	0,176125	-0,952472	-20,853848	-593,257592	-1,901556	-7,668048	0,176125	-0,952472	-20,853848	-593,257592	-1,901556
14:37:53,74	0,842984	3,265977	-0,047987	-0,093008	-0,867007	-0,160014	-7,666403	0,175209	-0,951605	-7,076987	8,637623	-1,944974	3,082126	4,004188	-2,127655	331,856947	-174,397312	10,248038	-7,666403	0,175209	-0,951605	-20,830892	-593,175033	-1,944974	-7,666403	0,175209	-0,951605	-20,830892	-593,175033	-1,944974
14:37:53,79	0,842984	3,265977	-0,047987	-0,093008	-0,867007	-0,160014	-7,668290	0,174583	-0,954488	-7,097432	8,694619	-1,915802	3,079445	4,004975	-2,126055	331,827399	-174,355681	10,249163	-7,668290	0,174583	-0,954488	-20,802173	-593,266116	-1,915802	-7,668290	0,174583	-0,954488	-20,802173	-593,266116	-1,915802
14:37:53,84	0,842984	3,265977	-0,047987	-0,093008	-0,867007	-0,160014	-7,667631	0,177298	-0,952888	-6,977508	8,706773	-1,914677	3,080123	4,004378	-2,127994	331,829342	-174,366891	10,249185	-7,667631	0,177298	-0,952888	-20,895410	-593,202256	-1,914677	-7,667631	0,177298	-0,952888	-20,895410	-593,202256	-1,914677
14:37:53,89	0,842984	3,265977	-0,047987	-0,093008	-0,867007	-0,160014	-7,667454	0,176412	-0,954828	-7,014831	8,690261	-1,914655	3,083011	4,006741	-2,122963	331,847099	-174,384580	10,217961	-7,667454	0,176412	-0,954828	-20,863202	-593,204842	-1,914655	-7,667454	0,176412	-0,954828	-20,863202	-593,204842	-1,914655
14:37:53,94	0,842984	3,265977	-0,047987	-0,093008	-0,867007	-0,160014	-7,670943	0,175093	-0,949796	-7,076999	8,847503	-1,945879	3,085950	4,003066	-2,121386	331,836009	-174,394277	10,226458	-7,670943	0,175093	-0,949796	-20,821797	-593,321542	-1,945879	-7,670943	0,175093	-0,949796	-20,821797	-593,321542	-1,945879
14:37:53,99	0,842984	3,265977	-0,047987	-0,093008	-0,867007	-0,160014	-7,669230	0,170710	-0,948220	-7,290979	8,763194	-1,937382	3,085889	4,007106	-2,124104	331,831594	-174,407498	10,257393	-7,669230	0,170710	-0,948220	-20,691701	-593,271398	-1,937382	-7,669230	0,170710	-0,948220	-20,691701	-593,271398	-1,937382
14:37:54,04	0,842984	3,265977	-0,047987	-0,093008	-0,867007	-0,160014	-7,672698	0,172783	-0,950937	-7,169518	8,940727	-1,906447	3,081779	4,002872	-2,125634	331,823480	-174,382287	10,277258	-7,672698	0,172783	-0,950937	-20,732982	-593,366080	-1,906447	-7,672698	0,172783	-0,950937	-20,732982	-593,366080	-1,906447
14:37:54,09	0,842984	3,265977	-0,047987	-0,093008	-0,867007	-0,160014	-7,666977	0,174225	-0,952468	-7,112292	8,662871	-1,886582	3,086482	4,003409	-2,124881	331,826128	-174,416469	10,237809	-7,666977	0,174225	-0,952468	-20,788981	-593,194841	-1,886582	-7,666977	0,174225	-0,952468	-20,788981	-593,194841	-1,886582
14:37:54,14	0,842984	3,265977	-0,047987	-0,093008	-0,867007	-0,160014	-7,669794	0,170421	-0,951715	-7,281849	8,789946	-1,926032	3,083506	4,003434	-2,126386	331,806294	-174,393027	10,235938	-7,669794	0,170421	-0,951715	-20,659883	-593,288863	-1,926032	-7,669794	0,170421	-0,951715	-20,659883	-593,288863	-1,926032
14:37:54,19	0,842984	3,265977	-0,047987	-0,093008	-0,867007	-0,160014	-7,668327	0,173010	-0,953220	-7,157577	8,742559	-1,927902	3,083519	4,005889	-2,124530	331,809066	-174,380711	10,219391	-7,668327	0,173010	-0,953220	-20,738890	-593,221089	-1,927902	-7,668327	0,173010	-0,953220	-20,738890	-593,221089	-1,927902
14:37:54,24	0,842984	3,265977	-0,047987	-0,093008	-0,867007	-0,160014	-7,670460	0,174226	-0,951363	-7,106396	8,857220	-1,944450	3,080516	4,004893	-2,122593	331,770558	-174,360869	10,233112	-7,670460	0,174226	-0,951363	-20,783166	-593,273851	-1,944450	-7,670460	0,174226	-0,951363	-20,783166	-593,273851	-1,944450
14:37:54,29	0,842984	3,265977	-0,047987	-0,093008	-0,867007	-0,160014	-7,668096	0,176329	-0,949427	-6,994990	8,777564	-1,930728	3,080548	4,006386	-2,127241	331,799760	-174,361071	10,245551	-7,668096	0,176329	-0,949427	-20,836816	-593,167936	-1,930728	-7,668096	0,176329	-0,949427	-20,836816	-593,167936	-1,930728
14:37:54,34	0,842984	3,265977	-0,047987	-0,093008	-0,867007	-0,160014	-7,669405	0,177048	-0,954075	-6,972006	8,820244	-1,918289	3,084019	4,001636	-2,123743	331,755589	-174,376551	10,238431	-7,669405	0,177048	-0,954075	-20,870307	-593,228017	-1,918289	-7,669405	0,177048	-0,954075	-20,870307	-593,228017	-1,918289
14:37:54,39	0,842984	3,265977	-0,047987	-0,093008	-0,867007	-0,160014	-7,667027	0,171667	-0,950576	-7,216346	8,727115	-1,925409	3,081788	4,002488	-2,122949	331,798990	-174,330346	10,243568	-7,667027	0,171667	-0,950576	-20,692207	-593,134493	-1,925409	-7,667027	0,171667	-0,950576	-20,692207	-593,134493	-1,925409
14:37:54,44	0,842984	3,265977	-0,047987	-0,093008	-0,867007	-0,160014	-7,666649	0,174026	-0,949782	-7,155418	8,692966	-1,920273	3,081710	4,000808	-2,125301	331,780298	-174,388724	10,218833	-7,666649	0,174026	-0,949782	-20,816423	-593,138956	-1,920273	-7,666649	0,174026	-0,949782	-20,816423	-593,138956	-1,920273
14:37:54,49	0,842984	3,265977	-0,047987	-0,093008	-0,867007	-0,160014	-7,665155	0,173253	-0,952134	-7,135705	8,602278	-1,945008	3,083496	4,001920	-2,124499	331,790871	-174,380432	10,248046	-7,665155	0,173253	-0,952134	-20,736040	-593,112367	-1,945008	-7,665155	0,173253	-0,952134	-20,736040	-593,112367	-1,945008
14:37:54,54	0,842984	3,265977	-0,047987	-0,093008	-0,867007	-0,160014	-7,667011	0,172263	-0,951332	-7,199658	8,693787	-1,915794	3,082892	4,001408	-2,123319	331,788663	-174,397158	10,266015	-7,667011	0,172263	-0,951332	-20,722270	-593,166564	-1,915794	-7,667011	0,172263	-0,951332	-20,722270	-593,166564	-1,915794
14:37:54,59	0,842984	3,265977	-0,047987	-0,093008	-0,867007	-0,160014	-7,666266	0,172529	-0,950152	-7,170204	8,648601	-1,897825	3,081111	4,004577	-2,124162	331,774794	-174,366818	10,209663	-7,666266	0,172529	-0,950152	-20,713746	-593,153275	-1,897825	-7,666266	0,172529	-0,950152	-20,713746	-593,153275	-1,897825
14:37:54,64	0,842984	3,265977	-0,047987	-0,093008	-0,867007	-0,160014	-7,668119	0,175656	-0,950995	-7,026974	8,772161	-1,954177	3,083420	4,003905	-2,125594	331,758716	-174,370025	10,244812	-7,668119	0,175656	-0,950995	-20,815935	-593,175211	-1,954177	-7,668119	0,175656	-0,950995	-20,815935	-593,175211	-1,954177
14:37:54,69	0,842984	3,265977	-0,047987	-0,093008	-0,867007	-0,160014	-7,668692	0,173321	-0,952427	-7,137565	8,814261	-1,919028	3,082873	4,000409	-2,124521	331,761250	-174,358264	10,229362	-7,668692	0,173321	-0,952427	-20,743249	-593,178067	-1,919028	-7,668692	0,173321	-0,952427	-20,743249	-593,178067	-1,919028
14:37:54,74	0,842984	3,265977	-0,047987	-0,093008	-0,867007	-0,160014	-7,665391	0,172046	-0,951354	-7,215314	8,646273	-1,934479	3,083398	4,000846	-2,126077	331,742413	-174,373919	10,240654	-7,665391	0,172046	-0,951354	-20,720914	-593,086893	-1,934479	-7,665391	0,172046	-0,951354	-20,720914	-593,086893	-1,934479
14:37:54,79	0,842984	3,265977	-0,047987	-0,093008	-0,867007	-0,160014	-7,666032	0,171810	-0,952911	-7,204612	8,688118	-1,923186	3,078805	4,000816	-2,125689	331,780049	-174,330112	10,225293	-7,666032	0,171810	-0,952911	-20,691684	-593,095408	-1,923186	-7,666032	0,171810	-0,952911	-20,691684	-593,095408	-1,923186
14:37:54,84	0,842984	3,265977	-0,047987	-0,093008	-0,867007	-0,160014	-7,663709	0,175773	-0,952523	-7,055304	8,556621	-1,938547	3,081641	4,003929	-2,121437	331,726218	-174,317390	10,239154	-7,663709	0,175773	-0,952523	-20,853453	-593,044533	-1,938547	-7,663709	0,175773	-0,952523	-20,853453	-593,044533	-1,938547
14:37:54,89	0,842984	3,265977	-0,047987	-0,093008	-0,867007	-0,160014	-7,667824	0,174873	-0,948271	-7,086164	8,823570	-1,924686	3,081091	4,003100	-2,125687	331,750485	-174,311556	10,255995	-7,667824	0,174873	-0,948271	-20,813725	-593,100594	-1,924686	-7,667824	0,174873	-0,948271	-20,813725	-593,100594	-1,924686
14:37:54,94	0,842984	3,265977	-0,047987	-0,093008	-0,867007	-0,160014	-7,666830	0,174935	-0,952520	-7,100155	8,753808	-1,907846	3,083312	4,004202	-2,122621	331,693498	-174,344815	10,234816	-7,666830	0,174935	-0,952520	-20,832540	-593,092365	-1,907846	-7,666830	0,174935	-0,952520	-20,832540	-593,092365	-1,907846
14:37:54,99	0,842984	3,265977	-0,047987	-0,093008	-0,867007	-0,160014	-7,668895	0,173562	-0,949454	-7,114241	8,893912	-1,929024	3,083978	4,002521	-2,124542	331,731129	-174,353923	10,230327	-7,668895	0,173562	-0,949454	-20,738866	-593,114365	-1,929024	-7,668895	0,173562	-0,949454	-20,738866	-593,114365	-1,929024
14:37:55,04	0,842984	3,265977	-0,047987	-0,093008	-0,867007	-0,160014	-7,667773	0,172145	-0,951375	-7,198835	8,798388	-1,933513	3,083991	4,001328	-2,122207	331,719951	-174,324593	10,234631	-7,667773	0,172145	-0,951375	-20,712252	-593,121758	-1,933513	-7,667773	0,172145	-0,951375	-20,712252	-593,121758	-1,933513
14:37:55,09	0,842984	3,265977	-0,047987	-0,093008	-0,867007	-0,160014	-7,666746	0,171537	-0,949040	-7,250269	8,769358	-1,929209	3,081002	3,998837	-2,123724	331,708579	-174,343633	10,282627	-7,666746	0,171537	-0,949040	-20,715948	-593,070210	-1,929209	-7,666746	0,171537	-0,949040	-20,715948	-593,070210	-1,929209
14:37:55,14	0,842984	3,265977	-0,047987	-0,093008	-0,867007	-0,160014	-7,663095	0,172880	-0,950557	-7,158253	8,579812	-1,881214	3,078419	4,001604	-2,124469	331,693766	-174,322107	10,269350	-7,663095	0,172880	-0,950557	-20,729365	-592,973119	-1,881214	-7,663095	0,172880	-0,950557	-20,729365	-592,973119	-1,881214
14:37:55,19	0,842984	3,265977	-0,047987	-0,093008	-0,867007	-0,160014	-7,664198	0,176501	-0,951302	-6,981227	8,660801	-1,894490	3,080375	4,001780	-2,122989	331,693815	-174,344422	10,253563	-7,664198	0,176501	-0,951302	-20,836542	-592,978779	-1,894490	-7,664198	0,176501	-0,951302	-20,836542	-592,978779	-1,894490
14:37:55,24	0,842984	3,265977	-0,047987	-0,093008	-0,867007	-0,160014	-7,665329	0,174895	-0,949822	-7,045444	8,708386	-1,910277	3,083947	4,003249	-2,122996	331,711760	-174,340934	10,234949	-7,665329	0,174895	-0,949822	-20,774679	-593,019936	-1,910277	-7,665329	0,174895	-0,949822	-20,774679	-593,019936	-1,910277
14:37:55,29	0,842984	3,265977	-0,047987	-0,093008	-0,867007	-0,160014	-7,668387	0,172536	-0,949829	-7,180107	8,853619	-1,928891	3,083921	3,997898	-2,121065	331,676162	-174,334121	10,209334	-7,668387	0,172536	-0,949829	-20,724157	-593,114777	-1,928891	-7,668387	0,172536	-0,949829	-20,724157	-593,114777	-1,928891
14:37:55,34	0,842984	3,265977	-0,047987	-0,093008	-0,867007	-0,160014	-7,663740	0,169883	-0,947898	-7,306151	8,646218	-1,954506	3,082206	4,000221	-2,123373	331,714977	-174,336094	10,234551	-7,663740	0,169883	-0,947898	-20,641962	-592,957400	-1,954506	-7,663740	0,169883	-0,947898	-20,641962	-592,957400	-1,954506
14:37:55,39	0,842984	3,265977	-0,047987	-0,093008	-0,867007	-0,160014	-7,664895	0,172530	-0,950206	-7,186212	8,671655	-1,929290	3,082334	4,002758	-2,124833	331,689663	-174,334471	10,217577	-7,664895	0,172530	-0,950206	-20,729803	-593,022598	-1,929290	-7,664895	0,172530	-0,950206	-20,729803	-593,022598	-1,929290
14:37:55,44	0,842984	3,265977	-0,047987	-0,093008	-0,867007	-0,160014	-7,667156	0,173688	-0,951667	-7,114736	8,811959	-1,946263	3,082080	4,003498	-2,124575	331,673303	-174,355758	10,230700	-7,667156	0,173688	-0,951667	-20,749243	-593,059780	-1,946263	-7,667156	0,173688	-0,951667	-20,749243	-593,059780	-1,946263
14:37:55,49	0,842984	3,265977	-0,047987	-0,093008	-0,867007	-0,160014	-7,667669	0,174278	-0,951409	-7,057454	8,842188	-1,933140	3,079260	4,002040	-2,120656	331,700512	-174,290445	10,253650	-7,667669	0,174278	-0,951409	-20,738255	-593,069864	-1,933140	-7,667669	0,174278	-0,951409	-20,738255	-593,069864	-1,933140
14:37:55,54	0,842984	3,265977	-0,047987	-0,093008	-0,867007	-0,160014	-7,664997	0,175991	-0,947489	-7,038550	8,712310	-1,910190	3,084484	4,001672	-2,123394	331,681841	-174,337006	10,230639	-7,664997	0,175991	-0,947489	-20,853815	-592,989950	-1,910190	-7,664997	0,175991	-0,947489	-20,853815	-592,989950	-1,910190
14:37:55,59	0,842984	3,265977	-0,047987	-0,093008	-0,867007	-0,160014	-7,667290	0,171283	-0,950227	-7,233698	8,824446	-1,933201	3,082080	3,999859	-2,125346	331,650732	-174,313401	10,232218	-7,667290	0,171283	-0,950227	-20,679400	-593,057830	-1,933201	-7,667290	0,171283	-0,950227	-20,679400	-593,057830	-1,933201
14:37:55,64	0,842984	3,265977	-0,047987	-0,093008	-0,867007	-0,160014	-7,664518	0,172457	-0,952180	-7,177506	8,719034	-1,931622	3,083276	4,001750	-2,124815	331,670739	-174,330654	10,246159	-7,664518	0,172457	-0,952180	-20,715415	-592,945623	-1,931622	-7,664518	0,172457	-0,952180	-20,715415	-592,945623	-1,931622
14:37:55,69	0,842984	3,265977	-0,047987	-0,093008	-0,867007	-0,160014	-7,666754	0,172367	-0,951648	-7,177245	8,809346	-1,917681	3,081413	3,998549	-2,121475	331,611123	-174,336514	10,229220	-7,666754	0,172367	-0,951648	-20,708093	-593,030826	-1,917681	-7,666754	0,172367	-0,951648	-20,708093	-593,030826	-1,917681
14:37:55,74	0,842984	3,265977	-0,047987	-0,093008	-0,867007	-0,160014	-7,663050	0,172380	-0,948308	-7,141687	8,665467	-1,934621	3,079739	3,998889	-2,122605	331,657901	-174,328618	10,253666	-7,663050	0,172380	-0,948308	-20,673554	-592,883986	-1,934621	-7,663050	0,172380	-0,948308	-20,673554	-592,883986	-1,934621
14:37:55,79	0,842984	3,265977	-0,047987	-0,093008	-0,867007	-0,160014	-7,662507	0,174000	-0,949438	-7,087687	8,600670	-1,910174	3,081485	4,000175	-2,123778	331,646497	-174,307451	10,255668	-7,662507	0,174000	-0,949438	-20,746704	-592,906161	-1,910174	-7,662507	0,174000	-0,949438	-20,746704	-592,906161	-1,910174
14:37:55,84	0,842984	3,265977	-0,047987	-0,093008	-0,867007	-0,160014	-7,664494	0,173131	-0,950611	-7,145521	8,724437	-1,908173	3,083273	4,003288	-2,124945	331,666222	-174,305860	10,256997	-7,664494	0,173131	-0,950611	-20,736297	-592,938349	-1,908173	-7,664494	0,173131	-0,950611	-20,736297	-592,938349	-1,908173
14:37:55,89	0,842984	3,265977	-0,047987	-0,093008	-0,867007	-0,160014	-7,668084	0,173139	-0,951778	-7,156341	8,894823	-1,906843	3,081525	4,000625	-2,122236	331,665822	-174,323701	10,229858	-7,668084	0,173139	-0,951778	-20,747752	-593,049768	-1,906843	-7,668084	0,173139	-0,951778	-20,747752	-593,049768	-1,906843
14:37:55,94	0,842984	3,265977	-0,047987	-0,093008	-0,867007	-0,160014	-7,664904	0,173322	-0,949069	-7,131184	8,720895	-1,933982	3,079157	4,003471	-2,121463	331,655969	-174,287291	10,250049	-7,664904	0,173322	-0,949069	-20,736945	-592,974074	-1,933982	-7,664904	0,173322	-0,949069	-20,736945	-592,974074	-1,933982
14:37:55,99	0,842984	3,265977	-0,047987	-0,093008	-0,867007	-0,160014	-7,666184	0,176796	-0,948297	-6,977153	8,814206	-1,913791	3,082074	3,999169	-2,121446	331,636302	-174,300241	10,254537	-7,666184	0,176796	-0,948297	-20,855606	-592,981263	-1,913791	-7,666184	0,176796	-0,948297	-20,855606	-592,981263	-1,913791
14:37:56,04	0,842984	3,265977	-0,047987	-0,093008	-0,867007	-0,160014	-7,663917	0,172119	-0,948279	-7,199308	8,706879	-1,909303	3,080319	3,998981	-2,123409	331,635358	-174,279422	10,231851	-7,663917	0,172119	-0,948279	-20,710617	-592,910630	-1,909303	-7,663917	0,172119	-0,948279	-20,710617	-592,910630	-1,909303
14:37:56,09	0,842984	3,265977	-0,047987	-0,093008	-0,867007	-0,160014	-7,662877	0,173544	-0,950242	-7,142724	8,664033	-1,931989	3,083230	3,999737	-2,119904	331,627696	-174,312015	10,243904	-7,662877	0,173544	-0,950242	-20,765958	-592,871847	-1,931989	-7,662877	0,173544	-0,950242	-20,765958	-592,871847	-1,931989
14:37:56,14	0,842984	3,265977	-0,047987	-0,093008	-0,867007	-0,160014	-7,664987	0,171401	-0,946737	-7,222148	8,764083	-1,919936	3,079773	3,998772	-2,122265	331,610052	-174,293407	10,217114	-7,664987	0,171401	-0,946737	-20,677089	-592,937418	-1,919936	-7,664987	0,171401	-0,946737	-20,677089	-592,937418	-1,919936
14:37:56,19	0,842984	3,265977	-0,047987	-0,093008	-0,867007	-0,160014	-7,662424	0,173913	-0,949099	-7,098811	8,655355	-1,946726	3,078513	4,002576	-2,121839	331,629064	-174,278063	10,279677	-7,662424	0,173913	-0,949099	-20,750952	-592,844895	-1,946726	-7,662424	0,173913	-0,949099	-20,750952	-592,844895	-1,946726
14:37:56,24	0,842984	3,265977	-0,047987	-0,093008	-0,867007	-0,160014	-7,665088	0,176906	-0,948672	-6,965947	8,785100	-1,884164	3,082045	3,999470	-2,124937	331,625978	-174,280861	10,271964	-7,665088	0,176906	-0,948672	-20,853073	-592,924290	-1,884164	-7,665088	0,176906	-0,948672	-20,853073	-592,924290	-1,884164
14:37:56,29	0,842984	3,265977	-0,047987	-0,093008	-0,867007	-0,160014	-7,664164	0,172293	-0,951771	-7,201842	8,738326	-1,891877	3,077378	4,002605	-2,121271	331,646396	-174,282550	10,250958	-7,664164	0,172293	-0,951771	-20,726870	-592,898530	-1,891877	-7,664164	0,172293	-0,951771	-20,726870	-592,898530	-1,891877
14:37:56,34	0,842984	3,265977	-0,047987	-0,093008	-0,867007	-0,160014	-7,664545	0,177903	-0,948105	-6,918881	8,739629	-1,912882	3,083728	4,001515	-2,122652	331,596020	-174,318073	10,236367	-7,664545	0,177903	-0,948105	-20,884275	-592,927163	-1,912882	-7,664545	0,177903	-0,948105	-20,884275	-592,927163	-1,912882
14:37:56,39	0,842984	3,265977	-0,047987	-0,093008	-0,867007	-0,160014	-7,666776	0,171859	-0,949486	-7,177226	8,881498	-1,927473	3,077906	3,997788	-2,124584	331,601453	-174,259066	10,237818	-7,666776	0,171859	-0,949486	-20,668152	-592,960415	-1,927473	-7,666776	0,171859	-0,949486	-20,668152	-592,960415	-1,927473
14:37:56,44	0,842984	3,265977	-0,047987	-0,093008	-0,867007	-0,160014	-7,660637	0,175037	-0,951418	-7,065761	8,587071	-1,926022	3,077995	3,999912	-2,122211	331,639294	-174,229879	10,280857	-7,660637	0,175037	-0,951418	-20,806201	-592,772935	-1,926022	-7,660637	0,175037	-0,951418	-20,806201	-592,772935	-1,926022
14:37:56,49	0,842984	3,265977	-0,047987	-0,093008	-0,867007	-0,160014	-7,662522	0,176022	-0,949045	-7,058750	8,666891	-1,882983	3,080185	4,001642	-2,121089	331,579480	-174,279431	10,265301	-7,662522	0,176022	-0,949045	-20,876494	-592,841054	-1,882983	-7,662522	0,176022	-0,949045	-20,876494	-592,841054	-1,882983
14:37:56,54	0,842984	3,265977	-0,047987	-0,093008	-0,867007	-0,160014	-7,665115	0,174991	-0,947922	-7,039576	8,828756	-1,898539	3,083117	4,002530	-2,122650	331,589272	-174,315462	10,251099	-7,665115	0,174991	-0,947922	-20,776335	-592,882745	-1,898539	-7,665115	0,174991	-0,947922	-20,776335	-592,882745	-1,898539
14:37:56,59	0,842984	3,265977	-0,047987	-0,093008	-0,867007	-0,160014	-7,667350	0,172896	-0,949483	-7,122191	8,918484	-1,912741	3,080821	4,000547	-2,121073	331,602887	-174,291751	10,264604	-7,667350	0,172896	-0,949483	-20,694520	-592,968470	-1,912741	-7,667350	0,172896	-0,949483	-20,694520	-592,968470	-1,912741
14:37:56,64	0,842984	3,265977	-0,047987	-0,093008	-0,867007	-0,160014	-7,664485	0,173892	-0,947906	-7,097723	8,769580	-1,899237	3,078492	4,000908	-2,123044	331,598619	-174,239138	10,238112	-7,664485	0,173892	-0,947906	-20,748263	-592,892490	-1,899237	-7,664485	0,173892	-0,947906	-20,748263	-592,892490	-1,899237
14:37:56,69	0,842984	3,265977	-0,047987	-0,093008	-0,867007	-0,160014	-7,663633	0,176090	-0,949877	-7,026877	8,755287	-1,925728	3,080802	4,000687	-2,124195	331,597711	-174,288619	10,252139	-7,663633	0,176090	-0,949877	-20,849930	-592,839913	-1,925728	-7,663633	0,176090	-0,949877	-20,849930	-592,839913	-1,925728
14:37:56,74	0,842984	3,265977	-0,047987	-0,093008	-0,867007	-0,160014	-7,664596	0,173978	-0,951028	-7,093369	8,781402	-1,911701	3,079062	3,996843	-2,121479	331,591787	-174,286923	10,230350	-7,664596	0,173978	-0,951028	-20,750671	-592,889383	-1,911701	-7,664596	0,173978	-0,951028	-20,750671	-592,889383	-1,911701
14:37:56,79	0,842984	3,265977	-0,047987	-0,093008	-0,867007	-0,160014	-7,660397	0,173563	-0,948312	-7,113455	8,569039	-1,933490	3,081902	3,999740	-2,121513	331,559786	-174,319764	10,216033	-7,660397	0,173563	-0,948312	-20,738181	-592,772134	-1,933490	-7,660397	0,173563	-0,948312	-20,738181	-592,772134	-1,933490
14:37:56,84	0,842984	3,265977	-0,047987	-0,093008	-0,867007	-0,160014	-7,664326	0,172553	-0,948346	-7,121547	8,784645	-1,947808	3,077790	3,999243	-2,124995	331,551309	-174,252634	10,248675	-7,664326	0,172553	-0,948346	-20,666966	-592,864963	-1,947808	-7,664326	0,172553	-0,948346	-20,666966	-592,864963	-1,947808
14:37:56,89	0,842984	3,265977	-0,047987	-0,093008	-0,867007	-0,160014	-7,661840	0,175865	-0,951828	-7,003222	8,696275	-1,915165	3,080148	4,003788	-2,126560	331,577769	-174,286227	10,239671	-7,661840	0,175865	-0,951828	-20,808632	-592,758175	-1,915165	-7,661840	0,175865	-0,951828	-20,808632	-592,758175	-1,915165
14:37:56,94	0,842984	3,265977	-0,047987	-0,093008	-0,867007	-0,160014	-7,666955	0,176096	-0,953394	-6,975374	8,922541	-1,924169	3,082505	4,001135	-2,123460	331,560107	-174,280372	10,218787	-7,666955	0,176096	-0,953394	-20,798877	-592,933433	-1,924169	-7,666955	0,176096	-0,953394	-20,798877	-592,933433	-1,924169
14:37:56,99	0,842984	3,265977	-0,047987	-0,093008	-0,867007	-0,160014	-7,665835	0,172728	-0,950293	-7,146708	8,882545	-1,945053	3,081320	3,999879	-2,121118	331,542996	-174,255458	10,237325	-7,665835	0,172728	-0,950293	-20,705887	-592,885539	-1,945053	-7,665835	0,172728	-0,950293	-20,705887	-592,885539	-1,945053
14:37:57,04	0,842984	3,265977	-0,047987	-0,093008	-0,867007	-0,160014	-7,664156	0,173126	-0,947951	-7,139062	8,822466	-1,926515	3,080201	3,997940	-2,123795	331,573624	-174,253344	10,267297	-7,664156	0,173126	-0,947951	-20,729440	-592,813747	-1,926515	-7,664156	0,173126	-0,947951	-20,729440	-592,813747	-1,926515
14:37:57,09	0,842984	3,265977	-0,047987	-0,093008	-0,867007	-0,160014	-7,661917	0,173125	-0,950628	-7,156237	8,680573	-1,896543	3,082479	3,999111	-2,120319	331,539524	-174,273609	10,260606	-7,661917	0,173125	-0,950628	-20,746568	-592,779883	-1,896543	-7,661917	0,173125	-0,950628	-20,746568	-592,779883	-1,896543
14:37:57,14	0,842984	3,265977	-0,047987	-0,093008	-0,867007	-0,160014	-7,664070	0,171738	-0,947153	-7,193750	8,811939	-1,903235	3,075381	4,001852	-2,122298	331,523660	-174,238880	10,252575	-7,664070	0,171738	-0,947153	-20,675218	-592,817545	-1,903235	-7,664070	0,171738	-0,947153	-20,675218	-592,817545	-1,903235
14:37:57,19	0,842984	3,265977	-0,047987	-0,093008	-0,867007	-0,160014	-7,662894	0,179256	-0,949132	-6,824963	8,781911	-1,911265	3,081094	4,000659	-2,121315	331,528493	-174,243252	10,247752	-7,662894	0,179256	-0,949132	-20,896588	-592,755287	-1,911265	-7,662894	0,179256	-0,949132	-20,896588	-592,755287	-1,911265
14:37:57,24	0,842984	3,265977	-0,047987	-0,093008	-0,867007	-0,160014	-7,664718	0,173712	-0,948148	-7,111909	8,870387	-1,916088	3,080149	3,997880	-2,122297	331,534776	-174,238774	10,215552	-7,664718	0,173712	-0,948148	-20,748287	-592,809994	-1,916088	-7,664718	0,173712	-0,948148	-20,748287	-592,809994	-1,916088
14:37:57,29	0,842984	3,265977	-0,047987	-0,093008	-0,867007	-0,160014	-7,661839	0,173140	-0,949130	-7,148638	8,717456	-1,948288	3,080127	4,000157	-2,122657	331,532600	-174,224231	10,268275	-7,661839	0,173140	-0,949130	-20,740166	-592,736893	-1,948288	-7,661839	0,173140	-0,949130	-20,740166	-592,736893	-1,948288
14:37:57,34	0,842984	3,265977	-0,047987	-0,093008	-0,867007	-0,160014	-7,663800	0,174298	-0,949490	-7,099955	8,828590	-1,895565	3,080681	4,000770	-2,122694	331,530163	-174,275628	10,223256	-7,663800	0,174298	-0,949490	-20,782346	-592,779706	-1,895565	-7,663800	0,174298	-0,949490	-20,782346	-592,779706	-1,895565
14:37:57,39	0,842984	3,265977	-0,047987	-0,093008	-0,867007	-0,160014	-7,664608	0,174125	-0,949527	-7,063196	8,847010	-1,940584	3,079488	3,999212	-2,121503	331,499955	-174,211762	10,268057	-7,664608	0,174125	-0,949527	-20,732045	-592,824702	-1,940584	-7,664608	0,174125	-0,949527	-20,732045	-592,824702	-1,940584
14:37:57,44	0,842984	3,265977	-0,047987	-0,093008	-0,867007	-0,160014	-7,662662	0,174379	-0,948336	-7,090201	8,803925	-1,895783	3,080861	3,997785	-2,123279	331,524867	-174,242109	10,206160	-7,662662	0,174379	-0,948336	-20,778978	-592,715046	-1,895783	-7,662662	0,174379	-0,948336	-20,778978	-592,715046	-1,895783
14:37:57,49	0,842984	3,265977	-0,047987	-0,093008	-0,867007	-0,160014	-7,662113	0,172477	-0,950112	-7,175307	8,738602	-1,957681	3,081302	4,002132	-2,120733	331,530372	-174,223112	10,253124	-7,662113	0,172477	-0,950112	-20,714736	-592,737232	-1,957681	-7,662113	0,172477	-0,950112	-20,714736	-592,737232	-1,957681
14:37:57,54	0,842984	3,265977	-0,047987	-0,093008	-0,867007	-0,160014	-7,666098	0,174268	-0,947566	-7,101362	8,950589	-1,910717	3,082466	3,997864	-2,122655	331,533743	-174,273613	10,252209	-7,666098	0,174268	-0,947566	-20,781412	-592,838122	-1,910717	-7,666098	0,174268	-0,947566	-20,781412	-592,838122	-1,910717
14:37:57,59	0,842984	3,265977	-0,047987	-0,093008	-0,867007	-0,160014	-7,662984	0,171126	-0,949488	-7,222695	8,760471	-1,911631	3,077935	3,996384	-2,123747	331,518203	-174,196358	10,231491	-7,662984	0,171126	-0,949488	-20,656098	-592,783760	-1,911631	-7,662984	0,171126	-0,949488	-20,656098	-592,783760	-1,911631
14:37:57,64	0,842984	3,265977	-0,047987	-0,093008	-0,867007	-0,160014	-7,659436	0,174310	-0,950580	-7,116259	8,628083	-1,932350	3,078244	3,998493	-2,121520	331,468417	-174,216162	10,263084	-7,659436	0,174310	-0,950580	-20,799611	-592,637664	-1,932350	-7,659436	0,174310	-0,950580	-20,799611	-592,637664	-1,932350
14:37:57,69	0,842984	3,265977	-0,047987	-0,093008	-0,867007	-0,160014	-7,661418	0,175097	-0,948353	-7,033309	8,764321	-1,900756	3,083043	3,999233	-2,120351	331,505781	-174,217903	10,238646	-7,661418	0,175097	-0,948353	-20,778414	-592,656954	-1,900756	-7,661418	0,175097	-0,948353	-20,778414	-592,656954	-1,900756
14:37:57,74	0,842984	3,265977	-0,047987	-0,093008	-0,867007	-0,160014	-7,664458	0,171311	-0,947185	-7,247333	8,889175	-1,925194	3,081264	4,000726	-2,121131	331,512708	-174,236024	10,243228	-7,664458	0,171311	-0,947185	-20,695269	-592,770742	-1,925194	-7,664458	0,171311	-0,947185	-20,695269	-592,770742	-1,925194
14:37:57,79	0,842984	3,265977	-0,047987	-0,093008	-0,867007	-0,160014	-7,664861	0,173598	-0,947964	-7,116185	8,895074	-1,920612	3,080725	3,995468	-2,118774	331,522996	-174,252490	10,240288	-7,664861	0,173598	-0,947964	-20,743643	-592,796483	-1,920612	-7,664861	0,173598	-0,947964	-20,743643	-592,796483	-1,920612
14:37:57,84	0,842984	3,265977	-0,047987	-0,093008	-0,867007	-0,160014	-7,660038	0,171436	-0,945607	-7,219481	8,627146	-1,923553	3,077129	3,995026	-2,122281	331,492388	-174,226947	10,252557	-7,660038	0,171436	-0,945607	-20,677240	-592,685822	-1,923553	-7,660038	0,171436	-0,945607	-20,677240	-592,685822	-1,923553
14:37:57,89	0,842984	3,265977	-0,047987	-0,093008	-0,867007	-0,160014	-7,657857	0,174330	-0,949114	-7,075858	8,553013	-1,911283	3,078854	3,994795	-2,121542	331,463039	-174,218674	10,214177	-7,657857	0,174330	-0,949114	-20,760724	-592,588747	-1,911283	-7,657857	0,174330	-0,949114	-20,760724	-592,588747	-1,911283
14:37:57,94	0,842984	3,265977	-0,047987	-0,093008	-0,867007	-0,160014	-7,658519	0,172720	-0,948376	-7,152041	8,617018	-1,949663	3,075893	3,999047	-2,121931	331,471104	-174,218651	10,238677	-7,658519	0,172720	-0,948376	-20,710563	-592,576750	-1,949663	-7,658519	0,172720	-0,948376	-20,710563	-592,576750	-1,949663
14:37:57,99	0,842984	3,265977	-0,047987	-0,093008	-0,867007	-0,160014	-7,660721	0,177410	-0,948765	-6,912237	8,724546	-1,925163	3,074150	3,997582	-2,123764	331,474115	-174,192028	10,249786	-7,660721	0,177410	-0,948765	-20,838887	-592,642074	-1,925163	-7,660721	0,177410	-0,948765	-20,838887	-592,642074	-1,925163
14:37:58,04	0,842984	3,265977	-0,047987	-0,093008	-0,867007	-0,160014	-7,658581	0,178187	-0,950597	-6,896394	8,623966	-1,914054	3,079408	3,998484	-2,119580	331,457093	-174,214903	10,262260	-7,658581	0,178187	-0,950597	-20,884040	-592,574659	-1,914054	-7,658581	0,178187	-0,950597	-20,884040	-592,574659	-1,914054
14:37:58,09	0,842984	3,265977	-0,047987	-0,093008	-0,867007	-0,160014	-7,661991	0,174085	-0,946414	-7,081347	8,804604	-1,901580	3,080623	4,002607	-2,122688	331,492700	-174,217271	10,264531	-7,661991	0,174085	-0,946414	-20,747031	-592,661726	-1,901580	-7,661991	0,174085	-0,946414	-20,747031	-592,661726	-1,901580
14:37:58,14	0,842984	3,265977	-0,047987	-0,093008	-0,867007	-0,160014	-7,666169	0,175093	-0,949522	-7,044677	8,989833	-1,899309	3,080037	3,999050	-2,123484	331,476471	-174,201526	10,231141	-7,666169	0,175093	-0,949522	-20,789499	-592,804461	-1,899309	-7,666169	0,175093	-0,949522	-20,789499	-592,804461	-1,899309
14:37:58,19	0,842984	3,265977	-0,047987	-0,093008	-0,867007	-0,160014	-7,662796	0,173823	-0,950317	-7,116272	8,836336	-1,932699	3,079424	3,998455	-2,120352	331,468293	-174,221413	10,262405	-7,662796	0,173823	-0,950317	-20,761349	-592,693135	-1,932699	-7,662796	0,173823	-0,950317	-20,761349	-592,693135	-1,932699
14:37:58,24	0,842984	3,265977	-0,047987	-0,093008	-0,867007	-0,160014	-7,661974	0,174056	-0,947186	-7,082801	8,790732	-1,901436	3,079402	3,999300	-2,121934	331,455035	-174,205319	10,239915	-7,661974	0,174056	-0,947186	-20,746234	-592,674214	-1,901436	-7,661974	0,174056	-0,947186	-20,746234	-592,674214	-1,901436
14:37:58,29	0,842984	3,265977	-0,047987	-0,093008	-0,867007	-0,160014	-7,662695	0,174498	-0,948767	-7,067158	8,847761	-1,923925	3,078797	3,998087	-2,121919	331,455310	-174,231775	10,253306	-7,662695	0,174498	-0,948767	-20,765239	-592,673796	-1,923925	-7,662695	0,174498	-0,948767	-20,765239	-592,673796	-1,923925
14:37:58,34	0,842984	3,265977	-0,047987	-0,093008	-0,867007	-0,160014	-7,661342	0,174415	-0,948753	-7,048681	8,763932	-1,910534	3,078942	3,999773	-2,120353	331,502405	-174,170235	10,249271	-7,661342	0,174415	-0,948753	-20,740275	-592,651403	-1,910534	-7,661342	0,174415	-0,948753	-20,740275	-592,651403	-1,910534
14:37:58,39	0,842984	3,265977	-0,047987	-0,093008	-0,867007	-0,160014	-7,662874	0,175133	-0,947187	-7,088224	8,833611	-1,914570	3,081707	3,997147	-2,123470	331,445258	-174,248210	10,254190	-7,662874	0,175133	-0,947187	-20,836127	-592,702032	-1,914570	-7,662874	0,175133	-0,947187	-20,836127	-592,702032	-1,914570
14:37:58,44	0,842984	3,265977	-0,047987	-0,093008	-0,867007	-0,160014	-7,661983	0,171425	-0,950303	-7,184919	8,797762	-1,909650	3,080430	3,999585	-2,119427	331,424300	-174,200380	10,232623	-7,661983	0,171425	-0,950303	-20,641772	-592,667908	-1,909650	-7,661983	0,171425	-0,950303	-20,641772	-592,667908	-1,909650
14:37:58,49	0,842984	3,265977	-0,047987	-0,093008	-0,867007	-0,160014	-7,663456	0,173750	-0,946260	-7,094967	8,916445	-1,931217	3,081729	3,997908	-2,119598	331,437436	-174,215731	10,243381	-7,663456	0,173750	-0,946260	-20,734325	-592,664888	-1,931217	-7,663456	0,173750	-0,946260	-20,734325	-592,664888	-1,931217
14:37:58,54	0,842984	3,265977	-0,047987	-0,093008	-0,867007	-0,160014	-7,662653	0,171786	-0,946431	-7,190344	8,855631	-1,920459	3,078462	3,997949	-2,119905	331,404743	-174,154972	10,250137	-7,662653	0,171786	-0,946431	-20,675565	-592,662657	-1,920459	-7,662653	0,171786	-0,946431	-20,675565	-592,662657	-1,920459
14:37:58,59	0,842984	3,265977	-0,047987	-0,093008	-0,867007	-0,160014	-7,661055	0,174636	-0,946738	-7,078408	8,831209	-1,913703	3,076953	3,998041	-2,123868	331,415128	-174,201145	10,274941	-7,661055	0,174636	-0,946738	-20,787366	-592,561608	-1,913703	-7,661055	0,174636	-0,946738	-20,787366	-592,561608	-1,913703
14:37:58,64	0,842984	3,265977	-0,047987	-0,093008	-0,867007	-0,160014	-7,660381	0,175989	-0,950701	-6,973273	8,764064	-1,888899	3,079936	3,998866	-2,121537	331,436098	-174,224102	10,258675	-7,660381	0,175989	-0,950701	-20,788419	-592,575819	-1,888899	-7,660381	0,175989	-0,950701	-20,788419	-592,575819	-1,888899
14:37:58,69	0,842984	3,265977	-0,047987	-0,093008	-0,867007	-0,160014	-7,662586	0,173818	-0,948371	-7,076750	8,849077	-1,905166	3,078127	3,996670	-2,119990	331,397685	-174,193285	10,263322	-7,662586	0,173818	-0,948371	-20,721500	-592,663887	-1,905166	-7,662586	0,173818	-0,948371	-20,721500	-592,663887	-1,905166
14:37:58,74	0,842984	3,265977	-0,047987	-0,093008	-0,867007	-0,160014	-7,659780	0,174287	-0,946823	-7,059872	8,751842	-1,900519	3,077469	3,995684	-2,122366	331,364925	-174,200437	10,221009	-7,659780	0,174287	-0,946823	-20,741396	-592,540853	-1,900519	-7,659780	0,174287	-0,946823	-20,741396	-592,540853	-1,900519
14:37:58,79	0,842984	3,265977	-0,047987	-0,093008	-0,867007	-0,160014	-7,658597	0,174364	-0,949199	-7,033304	8,715152	-1,942831	3,081619	3,996780	-2,122332	331,386732	-174,209222	10,250434	-7,658597	0,174364	-0,949199	-20,720858	-592,484724	-1,942831	-7,658597	0,174364	-0,949199	-20,720858	-592,484724	-1,942831
14:37:58,84	0,842984	3,265977	-0,047987	-0,093008	-0,867007	-0,160014	-7,661621	0,171318	-0,949166	-7,195000	8,849114	-1,913407	3,081108	3,997032	-2,120781	331,416361	-174,203355	10,229942	-7,661621	0,171318	-0,949166	-20,643431	-592,588134	-1,913407	-7,661621	0,171318	-0,949166	-20,643431	-592,588134	-1,913407
14:37:58,89	0,842984	3,265977	-0,047987	-0,093008	-0,867007	-0,160014	-7,661584	0,171886	-0,947614	-7,185334	8,824448	-1,933899	3,077534	3,996274	-2,119598	331,395933	-174,197089	10,267663	-7,661584	0,171886	-0,947614	-20,678390	-592,609871	-1,933899	-7,661584	0,171886	-0,947614	-20,678390	-592,609871	-1,933899
14:37:58,94	0,842984	3,265977	-0,047987	-0,093008	-0,867007	-0,160014	-7,659141	0,174603	-0,946431	-7,039279	8,718230	-1,896177	3,079891	3,995523	-2,119094	331,386790	-174,187094	10,244649	-7,659141	0,174603	-0,946431	-20,745595	-592,524305	-1,896177	-7,659141	0,174603	-0,946431	-20,745595	-592,524305	-1,896177
14:37:58,99	0,842984	3,265977	-0,047987	-0,093008	-0,867007	-0,160014	-7,659668	0,172186	-0,945928	-7,169029	8,758585	-1,919191	3,077950	3,997773	-2,121694	331,406439	-174,183910	10,238054	-7,659668	0,172186	-0,945928	-20,685639	-592,525373	-1,919191	-7,659668	0,172186	-0,945928	-20,685639	-592,525373	-1,919191
14:37:59,04	0,842984	3,265977	-0,047987	-0,093008	-0,867007	-0,160014	-7,660646	0,174992	-0,948528	-7,035710	8,794010	-1,925786	3,081691	3,999247	-2,119626	331,420927	-174,215831	10,224376	-7,660646	0,174992	-0,948528	-20,772574	-592,566710	-1,925786	-7,660646	0,174992	-0,948528	-20,772574	-592,566710	-1,925786
14:37:59,09	0,842984	3,265977	-0,047987	-0,093008	-0,867007	-0,160014	-7,663793	0,172489	-0,946459	-7,145485	8,929164	-1,939464	3,076366	4,001156	-2,122328	331,412277	-174,175934	10,275202	-7,663793	0,172489	-0,946459	-20,685834	-592,678623	-1,939464	-7,663793	0,172489	-0,946459	-20,685834	-592,678623	-1,939464
14:37:59,14	0,842984	3,265977	-0,047987	-0,093008	-0,867007	-0,160014	-7,662784	0,178055	-0,949162	-6,886245	8,904117	-1,888638	3,079886	3,997789	-2,121169	331,397028	-174,191598	10,250035	-7,662784	0,178055	-0,949162	-20,863578	-592,624435	-1,888638	-7,662784	0,178055	-0,949162	-20,863578	-592,624435	-1,888638
14:37:59,19	0,842984	3,265977	-0,047987	-0,093008	-0,867007	-0,160014	-7,661629	0,173323	-0,948002	-7,111129	8,849420	-1,913806	3,078085	3,997656	-2,119639	331,362339	-174,151192	10,240733	-7,661629	0,173323	-0,948002	-20,716985	-592,588447	-1,913806	-7,661629	0,173323	-0,948002	-20,716985	-592,588447	-1,913806
14:37:59,24	0,842984	3,265977	-0,047987	-0,093008	-0,867007	-0,160014	-7,660612	0,174816	-0,946472	-7,051116	8,846809	-1,923107	3,077928	3,994551	-2,122661	331,386918	-174,175637	10,238626	-7,660612	0,174816	-0,946472	-20,774210	-592,511269	-1,923107	-7,660612	0,174816	-0,946472	-20,774210	-592,511269	-1,923107
14:37:59,29	0,842984	3,265977	-0,047987	-0,093008	-0,867007	-0,160014	-7,657845	0,173400	-0,949494	-7,115911	8,669415	-1,925214	3,078606	3,997035	-2,122756	331,354032	-174,209029	10,231170	-7,657845	0,173400	-0,949494	-20,727783	-592,471449	-1,925214	-7,657845	0,173400	-0,949494	-20,727783	-592,471449	-1,925214
14:37:59,34	0,842984	3,265977	-0,047987	-0,093008	-0,867007	-0,160014	-7,660335	0,174055	-0,949589	-7,036486	8,810655	-1,932670	3,079235	3,996663	-2,116498	331,358044	-174,188706	10,276477	-7,660335	0,174055	-0,949589	-20,699782	-592,525638	-1,932670	-7,660335	0,174055	-0,949589	-20,699782	-592,525638	-1,932670
14:37:59,39	0,842984	3,265977	-0,047987	-0,093008	-0,867007	-0,160014	-7,660328	0,173324	-0,943331	-7,094067	8,816982	-1,887363	3,077432	3,995895	-2,121202	331,337377	-174,171192	10,236081	-7,660328	0,173324	-0,943331	-20,700035	-592,518768	-1,887363	-7,660328	0,173324	-0,943331	-20,700035	-592,518768	-1,887363
14:37:59,44	0,842984	3,265977	-0,047987	-0,093008	-0,867007	-0,160014	-7,658761	0,174501	-0,948035	-7,037701	8,762150	-1,927759	3,078647	3,996006	-2,120383	331,354679	-174,160181	10,279590	-7,658761	0,174501	-0,948035	-20,736057	-592,450586	-1,927759	-7,658761	0,174501	-0,948035	-20,736057	-592,450586	-1,927759
14:37:59,49	0,842984	3,265977	-0,047987	-0,093008	-0,867007	-0,160014	-7,659464	0,173505	-0,947216	-7,107715	8,789254	-1,884250	3,079185	3,994181	-2,121175	331,335193	-174,188710	10,259800	-7,659464	0,173505	-0,947216	-20,727833	-592,478706	-1,884250	-7,659464	0,173505	-0,947216	-20,727833	-592,478706	-1,884250
14:37:59,54	0,842984	3,265977	-0,047987	-0,093008	-0,867007	-0,160014	-7,658154	0,172126	-0,948008	-7,144934	8,723697	-1,904040	3,075377	3,994303	-2,119443	331,338860	-174,186123	10,242405	-7,658154	0,172126	-0,948008	-20,656859	-592,441357	-1,904040	-7,658154	0,172126	-0,948008	-20,656859	-592,441357	-1,904040
14:37:59,59	0,842984	3,265977	-0,047987	-0,093008	-0,867007	-0,160014	-7,656355	0,175485	-0,946276	-6,974340	8,628281	-1,921435	3,075710	3,993538	-2,118846	331,343657	-174,153315	10,253888	-7,656355	0,175485	-0,946276	-20,749946	-592,395573	-1,921435	-7,656355	0,175485	-0,946276	-20,749946	-592,395573	-1,921435
14:37:59,64	0,842984	3,265977	-0,047987	-0,093008	-0,867007	-0,160014	-7,655859	0,174814	-0,945679	-7,040059	8,614734	-1,909952	3,079276	3,997129	-2,119650	331,359867	-174,137017	10,221967	-7,655859	0,174814	-0,945679	-20,762968	-592,370176	-1,909952	-7,655859	0,174814	-0,945679	-20,762968	-592,370176	-1,909952
14:37:59,69	0,842984	3,265977	-0,047987	-0,093008	-0,867007	-0,160014	-7,660752	0,173521	-0,946484	-7,129513	8,863281	-1,941873	3,079801	3,995130	-2,119630	331,345297	-174,188150	10,244486	-7,660752	0,173521	-0,946484	-20,750924	-592,505730	-1,941873	-7,660752	0,173521	-0,946484	-20,750924	-592,505730	-1,941873
14:37:59,74	0,842984	3,265977	-0,047987	-0,093008	-0,867007	-0,160014	-7,659292	0,173510	-0,945316	-7,073350	8,813419	-1,914459	3,078556	3,995859	-2,118482	331,308936	-174,173123	10,249381	-7,659292	0,173510	-0,945316	-20,693898	-592,440988	-1,914459	-7,659292	0,173510	-0,945316	-20,693898	-592,440988	-1,914459
14:37:59,79	0,842984	3,265977	-0,047987	-0,093008	-0,867007	-0,160014	-7,659292	0,173510	-0,945316	-7,073350	8,813419	-1,914459	3,079712	3,993966	-2,121172	331,305737	-174,181565	10,279770	-7,659292	0,173510	-0,945316	-20,693898	-592,440988	-1,914459	-7,659292	0,173510	-0,945316	-20,693898	-592,440988	-1,914459
14:37:59,84	0,842984	3,265977	-0,047987	-0,093008	-0,867007	-0,160014	-7,658231	0,171562	-0,948005	-7,165741	8,756805	-1,884070	3,077989	3,994880	-2,117313	331,310153	-174,160667	10,248812	-7,658231	0,171562	-0,948005	-20,633363	-592,414327	-1,884070	-7,658231	0,171562	-0,948005	-20,633363	-592,414327	-1,884070
14:37:59,89	0,842984	3,265977	-0,047987	-0,093008	-0,867007	-0,160014	-7,658161	0,173512	-0,944146	-7,084670	8,759799	-1,915028	3,078042	3,997063	-2,120051	331,336962	-174,144703	10,221977	-7,658161	0,173512	-0,944146	-20,705333	-592,405851	-1,915028	-7,658161	0,173512	-0,944146	-20,705333	-592,405851	-1,915028
14:37:59,94	0,842984	3,265977	-0,047987	-0,093008	-0,867007	-0,160014	-7,660078	0,174557	-0,946884	-7,057527	8,844228	-1,941864	3,080944	3,994844	-2,118445	331,315273	-174,144660	10,284383	-7,660078	0,174557	-0,946884	-20,760271	-592,471877	-1,941864	-7,660078	0,174557	-0,946884	-20,760271	-592,471877	-1,941864
14:37:59,99	0,842984	3,265977	-0,047987	-0,093008	-0,867007	-0,160014	-7,659607	0,170935	-0,945279	-7,235092	8,838567	-1,879457	3,077431	3,997582	-2,121993	331,327777	-174,129148	10,233413	-7,659607	0,170935	-0,945279	-20,653468	-592,440604	-1,879457	-7,659607	0,170935	-0,945279	-20,653468	-592,440604	-1,879457
14:38:00,04	0,842984	3,265977	-0,047987	-0,093008	-0,867007	-0,160014	-7,660221	0,175346	-0,948827	-7,025411	8,867425	-1,930427	3,078002	3,999855	-2,119278	331,321228	-174,128585	10,241972	-7,660221	0,175346	-0,948827	-20,790042	-592,459950	-1,930427	-7,660221	0,175346	-0,948827	-20,790042	-592,459950	-1,930427
14:38:00,09	0,842984	3,265977	-0,047987	-0,093008	-0,867007	-0,160014	-7,662476	0,175987	-0,946111	-6,989263	8,990607	-1,921868	3,078572	3,993886	-2,117310	331,305613	-174,163251	10,248728	-7,662476	0,175987	-0,946111	-20,804257	-592,513738	-1,921868	-7,662476	0,175987	-0,946111	-20,804257	-592,513738	-1,921868
14:38:00,14	0,842984	3,265977	-0,047987	-0,093008	-0,867007	-0,160014	-7,657592	0,172510	-0,944143	-7,132265	8,732836	-1,915112	3,077922	3,995824	-2,122361	331,291401	-174,154324	10,271789	-7,657592	0,172510	-0,944143	-20,674273	-592,388125	-1,915112	-7,657592	0,172510	-0,944143	-20,674273	-592,388125	-1,915112
14:38:00,19	0,842984	3,265977	-0,047987	-0,093008	-0,867007	-0,160014	-7,658944	0,174042	-0,949195	-7,053217	8,819943	-1,892051	3,076164	3,996633	-2,117719	331,284073	-174,146344	10,254576	-7,658944	0,174042	-0,949195	-20,715499	-592,407198	-1,892051	-7,658944	0,174042	-0,949195	-20,715499	-592,407198	-1,892051
14:38:00,24	0,842984	3,265977	-0,047987	-0,093008	-0,867007	-0,160014	-7,658766	0,175969	-0,944553	-6,956260	8,821013	-1,909264	3,080338	3,994356	-2,117714	331,302010	-174,155026	10,230269	-7,658766	0,175969	-0,944553	-20,769812	-592,392141	-1,909264	-7,658766	0,175969	-0,944553	-20,769812	-592,392141	-1,909264
14:38:00,29	0,842984	3,265977	-0,047987	-0,093008	-0,867007	-0,160014	-7,658882	0,171215	-0,944547	-7,204913	8,807148	-1,933572	3,076287	3,995029	-2,120131	331,289912	-174,139246	10,222886	-7,658882	0,171215	-0,944547	-20,645283	-592,415077	-1,933572	-7,658882	0,171215	-0,944547	-20,645283	-592,415077	-1,933572
14:38:00,34	0,842984	3,265977	-0,047987	-0,093008	-0,867007	-0,160014	-7,657438	0,175060	-0,946964	-7,012606	8,750456	-1,940954	3,079166	3,997763	-2,117343	331,306181	-174,136961	10,226036	-7,657438	0,175060	-0,946964	-20,754785	-592,358460	-1,940954	-7,657438	0,175060	-0,946964	-20,754785	-592,358460	-1,940954
14:38:00,39	0,842984	3,265977	-0,047987	-0,093008	-0,867007	-0,160014	-7,661246	0,173934	-0,944176	-7,081267	8,935520	-1,937804	3,083289	3,996930	-2,120050	331,313489	-174,148993	10,227812	-7,661246	0,173934	-0,944176	-20,735062	-592,472315	-1,937804	-7,661246	0,173934	-0,944176	-20,735062	-592,472315	-1,937804
14:38:00,44	0,842984	3,265977	-0,047987	-0,093008	-0,867007	-0,160014	-7,662587	0,169946	-0,946883	-7,281846	8,992871	-1,936028	3,076776	3,996258	-2,119247	331,304966	-174,161956	10,274222	-7,662587	0,169946	-0,946883	-20,622629	-592,520178	-1,936028	-7,662587	0,169946	-0,946883	-20,622629	-592,520178	-1,936028
14:38:00,49	0,842984	3,265977	-0,047987	-0,093008	-0,867007	-0,160014	-7,658748	0,175251	-0,946080	-6,990526	8,794164	-1,889618	3,076154	3,992268	-2,120069	331,258300	-174,117014	10,222645	-7,658748	0,175251	-0,946080	-20,747710	-592,417556	-1,889618	-7,658748	0,175251	-0,946080	-20,747710	-592,417556	-1,889618
14:38:00,54	0,842984	3,265977	-0,047987	-0,093008	-0,867007	-0,160014	-7,654981	0,173795	-0,946902	-7,081822	8,661188	-1,941195	3,075529	3,995007	-2,119293	331,259653	-174,146916	10,236035	-7,654981	0,173795	-0,946902	-20,724715	-592,254858	-1,941195	-7,654981	0,173795	-0,946902	-20,724715	-592,254858	-1,941195
14:38:00,59	0,842984	3,265977	-0,047987	-0,093008	-0,867007	-0,160014	-7,657041	0,175705	-0,946127	-6,957278	8,752149	-1,927805	3,077893	3,995091	-2,118912	331,260001	-174,144529	10,221762	-7,657041	0,175705	-0,946127	-20,750113	-592,325552	-1,927805	-7,657041	0,175705	-0,946127	-20,750113	-592,325552	-1,927805
14:38:00,64	0,842984	3,265977	-0,047987	-0,093008	-0,867007	-0,160014	-7,658296	0,173700	-0,945746	-7,063775	8,818296	-1,942078	3,078518	3,994864	-2,117725	331,270180	-174,127640	10,240931	-7,658296	0,173700	-0,945746	-20,699225	-592,357915	-1,942078	-7,658296	0,173700	-0,945746	-20,699225	-592,357915	-1,942078
14:38:00,69	0,842984	3,265977	-0,047987	-0,093008	-0,867007	-0,160014	-7,658412	0,173046	-0,944558	-7,117523	8,823955	-1,922909	3,078237	3,997414	-2,120414	331,295756	-174,134586	10,282384	-7,658412	0,173046	-0,944558	-20,701597	-592,361357	-1,922909	-7,658412	0,173046	-0,944558	-20,701597	-592,361357	-1,922909
14:38:00,74	0,842984	3,265977	-0,047987	-0,093008	-0,867007	-0,160014	-7,660479	0,174564	-0,947248	-7,045332	8,905834	-1,881456	3,079683	3,994887	-2,119677	331,270252	-174,139486	10,227408	-7,660479	0,174564	-0,947248	-20,748610	-592,441766	-1,881456	-7,660479	0,174564	-0,947248	-20,748610	-592,441766	-1,881456
14:38:00,79	0,842984	3,265977	-0,047987	-0,093008	-0,867007	-0,160014	-7,659014	0,172048	-0,946511	-7,159164	8,849277	-1,936432	3,078459	3,996595	-2,120845	331,243660	-174,095357	10,254073	-7,659014	0,172048	-0,946511	-20,664944	-592,383299	-1,936432	-7,659014	0,172048	-0,946511	-20,664944	-592,383299	-1,936432
14:38:00,84	0,842984	3,265977	-0,047987	-0,093008	-0,867007	-0,160014	-7,659882	0,173962	-0,947678	-7,084577	8,939500	-1,909767	3,077333	3,995591	-2,118868	331,273334	-174,122373	10,275582	-7,659882	0,173962	-0,947678	-20,740575	-592,361203	-1,909767	-7,659882	0,173962	-0,947678	-20,740575	-592,361203	-1,909767
14:38:00,89	0,842984	3,265977	-0,047987	-0,093008	-0,867007	-0,160014	-7,658448	0,174436	-0,945702	-7,051380	8,825774	-1,888258	3,077280	3,995015	-2,121234	331,248012	-174,122446	10,243269	-7,658448	0,174436	-0,945702	-20,744571	-592,362433	-1,888258	-7,658448	0,174436	-0,945702	-20,744571	-592,362433	-1,888258
14:38:00,94	0,842984	3,265977	-0,047987	-0,093008	-0,867007	-0,160014	-7,657923	0,174193	-0,948068	-7,051287	8,820352	-1,920571	3,077851	3,995212	-2,121227	331,248994	-174,144543	10,252365	-7,657923	0,174193	-0,948068	-20,725409	-592,326620	-1,920571	-7,657923	0,174193	-0,948068	-20,725409	-592,326620	-1,920571
14:38:00,99	0,842984	3,265977	-0,047987	-0,093008	-0,867007	-0,160014	-7,658380	0,173797	-0,948060	-7,053225	8,832196	-1,911475	3,077163	3,995093	-2,118495	331,242848	-174,138105	10,271023	-7,658380	0,173797	-0,948060	-20,696274	-592,350620	-1,911475	-7,658380	0,173797	-0,948060	-20,696274	-592,350620	-1,911475
14:38:01,04	0,842984	3,265977	-0,047987	-0,093008	-0,867007	-0,160014	-7,653185	0,173593	-0,944179	-7,062695	8,631380	-1,903546	3,075431	3,990611	-2,117345	331,188391	-174,110871	10,260294	-7,653185	0,173593	-0,944179	-20,689726	-592,143634	-1,903546	-7,653185	0,173593	-0,944179	-20,689726	-592,143634	-1,903546
14:38:01,09	0,842984	3,265977	-0,047987	-0,093008	-0,867007	-0,160014	-7,653185	0,173593	-0,944179	-7,062695	8,631380	-1,903546	3,078518	3,992855	-2,118107	331,266684	-174,130779	10,240800	-7,653185	0,173593	-0,944179	-20,689726	-592,143634	-1,903546	-7,653185	0,173593	-0,944179	-20,689726	-592,143634	-1,903546
14:38:01,14	0,842984	3,265977	-0,047987	-0,093008	-0,867007	-0,160014	-7,656672	0,172041	-0,944940	-7,165296	8,734930	-1,923040	3,077860	3,993395	-2,117720	331,229269	-174,105398	10,265955	-7,656672	0,172041	-0,944940	-20,670508	-592,313788	-1,923040	-7,656672	0,172041	-0,944940	-20,670508	-592,313788	-1,923040
14:38:01,19	0,842984	3,265977	-0,047987	-0,093008	-0,867007	-0,160014	-7,656810	0,172881	-0,944553	-7,124908	8,787207	-1,897886	3,075496	3,994744	-2,118922	331,224156	-174,094991	10,232948	-7,656796	0,175602	-0,945756	-20,774604	-592,262371	-1,930892	-7,656796	0,175602	-0,945756	-20,774604	-592,262371	-1,930892
14:38:01,24	0,842984	3,265977	-0,047987	-0,093008	-0,867007	-0,160014	-7,656796	0,175602	-0,945756	-6,989853	8,796145	-1,930892	3,075393	3,993328	-2,121249	331,189343	-174,124115	10,252942	-7,655519	0,174984	-0,948083	-20,715588	-592,212929	-1,910899	-7,655519	0,174984	-0,948083	-20,715588	-592,212929	-1,910899
14:38:01,29	0,842984	3,265977	-0,047987	-0,093008	-0,867007	-0,160014	-7,655519	0,174984	-0,948083	-6,979382	8,745298	-1,910899	3,077825	3,994690	-2,118922	331,218275	-174,115282	10,232752	-7,655519	0,174984	-0,948083	-20,715588	-592,212929	-1,910899	-7,655519	0,174984	-0,948083	-20,715588	-592,212929	-1,910899
14:38:01,34	0,842984	3,265977	-0,047987	-0,093008	-0,867007	-0,160014	-7,657914	0,173558	-0,945755	-7,075621	8,849212	-1,931088	3,075447	3,994806	-2,120474	331,207322	-174,098247	10,248497	-7,657914	0,173558	-0,945755	-20,699929	-592,297044	-1,931088	-7,657914	0,173558	-0,945755	-20,699929	-592,297044	-1,931088
14:38:01,39	0,842984	3,265977	-0,047987	-0,093008	-0,867007	-0,160014	-7,656826	0,175676	-0,947307	-6,974768	8,810636	-1,915343	3,080813	3,995005	-2,116208	331,231154	-174,115502	10,212144	-7,656826	0,175676	-0,947307	-20,765329	-592,250206	-1,915343	-7,656826	0,175676	-0,947307	-20,765329	-592,250206	-1,915343
14:38:01,44	0,842984	3,265977	-0,047987	-0,093008	-0,867007	-0,160014	-7,659681	0,171128	-0,943041	-7,208207	8,929842	-1,951696	3,078432	3,989773	-2,118891	331,212743	-174,107891	10,246938	-7,659681	0,171128	-0,943041	-20,641795	-592,355137	-1,951696	-7,659681	0,171128	-0,943041	-20,641795	-592,355137	-1,951696
14:38:01,49	0,842984	3,265977	-0,047987	-0,093008	-0,867007	-0,160014	-7,653959	0,170574	-0,945724	-7,234438	8,652051	-1,916902	3,078406	3,995607	-2,116972	331,216863	-174,121144	10,246165	-7,658999	0,173514	-0,943805	-20,692967	-592,327500	-1,917676	-7,658999	0,173514	-0,943805	-20,692967	-592,327500	-1,917676
14:38:01,54	0,842984	3,265977	-0,047987	-0,093008	-0,867007	-0,160014	-7,658999	0,173514	-0,943805	-7,072152	8,903920	-1,917676	3,076692	3,996724	-2,117346	331,238813	-174,097060	10,261343	-7,658999	0,173514	-0,943805	-20,692967	-592,327500	-1,917676	-7,658999	0,173514	-0,943805	-20,692967	-592,327500	-1,917676
14:38:01,59	0,842984	3,265977	-0,047987	-0,093008	-0,867007	-0,160014	-7,659109	0,175556	-0,944180	-6,997765	8,902671	-1,902497	3,077213	3,997828	-2,120456	331,220990	-174,106300	10,277912	-7,659109	0,175556	-0,944180	-20,778930	-592,337383	-1,902497	-7,659109	0,175556	-0,944180	-20,778930	-592,337383	-1,902497
14:38:01,64	0,842984	3,265977	-0,047987	-0,093008	-0,867007	-0,160014	-7,660326	0,175658	-0,947289	-6,975584	8,976755	-1,885928	3,077297	3,995442	-2,118521	331,255908	-174,138636	10,231394	-7,660326	0,175658	-0,947289	-20,764702	-592,358811	-1,885928	-7,660326	0,175658	-0,947289	-20,764702	-592,358811	-1,885928
14:38:01,69	0,842984	3,265977	-0,047987	-0,093008	-0,867007	-0,160014	-7,658301	0,174392	-0,945354	-7,030858	8,825080	-1,932446	3,076578	3,992051	-2,120051	331,189066	-174,119510	10,286294	-7,658301	0,174392	-0,945354	-20,720615	-592,351573	-1,932446	-7,658301	0,174392	-0,945354	-20,720615	-592,351573	-1,932446
14:38:01,74	0,842984	3,265977	-0,047987	-0,093008	-0,867007	-0,160014	-7,655005	0,173319	-0,946884	-7,069789	8,721108	-1,877546	3,076568	3,993406	-2,119286	331,183930	-174,113085	10,281441	-7,655005	0,173319	-0,946884	-20,675326	-592,196763	-1,877546	-7,655005	0,173319	-0,946884	-20,675326	-592,196763	-1,877546
14:38:01,79	0,842984	3,265977	-0,047987	-0,093008	-0,867007	-0,160014	-7,656174	0,174005	-0,946119	-7,037110	8,789581	-1,882399	3,076634	3,994474	-2,116195	331,211834	-174,126106	10,245110	-7,656174	0,174005	-0,946119	-20,696503	-592,220094	-1,882399	-7,656174	0,174005	-0,946119	-20,696503	-592,220094	-1,882399
14:38:01,84	0,842984	3,265977	-0,047987	-0,093008	-0,867007	-0,160014	-7,657132	0,174481	-0,943028	-7,015013	8,808686	-1,918730	3,076597	3,992145	-2,118521	331,183868	-174,096817	10,257090	-7,657132	0,174481	-0,943028	-20,711803	-592,276139	-1,918730	-7,657132	0,174481	-0,943028	-20,711803	-592,276139	-1,918730
14:38:01,89	0,842984	3,265977	-0,047987	-0,093008	-0,867007	-0,160014	-7,655096	0,173349	-0,945354	-7,085258	8,741715	-1,906750	3,079458	3,994114	-2,120103	331,147252	-174,084230	10,249928	-7,655096	0,173349	-0,945354	-20,693187	-592,183340	-1,906750	-7,655096	0,173349	-0,945354	-20,693187	-592,183340	-1,906750
14:38:01,94	0,842984	3,265977	-0,047987	-0,093008	-0,867007	-0,160014	-7,658232	0,171856	-0,946936	-7,155485	8,942779	-1,913912	3,076553	3,994126	-2,116620	331,159050	-174,090429	10,227608	-7,658232	0,171856	-0,946936	-20,646216	-592,228435	-1,913912	-7,658232	0,171856	-0,946936	-20,646216	-592,228435	-1,913912
14:38:01,99	0,842984	3,265977	-0,047987	-0,093008	-0,867007	-0,160014	-7,656790	0,174378	-0,943453	-7,024888	8,854483	-1,936232	3,077192	3,995284	-2,116203	331,181120	-174,070384	10,257123	-7,656790	0,174378	-0,943453	-20,713572	-592,203541	-1,936232	-7,656790	0,174378	-0,943453	-20,713572	-592,203541	-1,936232
14:38:02,04	0,842984	3,265977	-0,047987	-0,093008	-0,867007	-0,160014	-7,658112	0,174404	-0,943036	-7,051945	8,914151	-1,906717	3,080087	3,990991	-2,118906	331,161421	-174,096378	10,262846	-7,658112	0,174404	-0,943036	-20,742648	-592,247672	-1,906717	-7,658112	0,174404	-0,943036	-20,742648	-592,247672	-1,906717
14:38:02,09	0,842984	3,265977	-0,047987	-0,093008	-0,867007	-0,160014	-7,655842	0,169749	-0,945739	-7,261611	8,800135	-1,900994	3,076023	3,993866	-2,119286	331,197266	-174,091023	10,277139	-7,655842	0,169749	-0,945739	-20,586946	-592,183435	-1,900994	-7,655842	0,169749	-0,945739	-20,586946	-592,183435	-1,900994
14:38:02,14	0,842984	3,265977	-0,047987	-0,093008	-0,867007	-0,160014	-7,656299	0,174707	-0,946119	-7,026376	8,795573	-1,886701	3,078288	3,994030	-2,120102	331,152608	-174,088675	10,249515	-7,656299	0,174707	-0,946119	-20,740882	-592,223930	-1,886701	-7,656299	0,174707	-0,946119	-20,740882	-592,223930	-1,886701
14:38:02,19	0,842984	3,265977	-0,047987	-0,093008	-0,867007	-0,160014	-7,657574	0,172827	-0,946935	-7,103845	8,901707	-1,914325	3,076566	3,994950	-2,116607	331,162622	-174,070985	10,247691	-7,657574	0,172827	-0,946935	-20,670766	-592,217861	-1,914325	-7,657574	0,172827	-0,946935	-20,670766	-592,217861	-1,914325
14:38:02,24	0,842984	3,265977	-0,047987	-0,093008	-0,867007	-0,160014	-7,657509	0,174779	-0,943440	-7,022669	8,898508	-1,916149	3,074788	3,993171	-2,118889	331,171414	-174,092126	10,301038	-7,657509	0,174779	-0,943440	-20,742820	-592,215970	-1,916149	-7,657509	0,174779	-0,943440	-20,742820	-592,215970	-1,916149
14:38:02,29	0,842984	3,265977	-0,047987	-0,093008	-0,867007	-0,160014	-7,655080	0,175429	-0,945723	-6,974950	8,753997	-1,862802	3,075331	3,991000	-2,115458	331,116325	-174,055723	10,232622	-7,655080	0,175429	-0,945723	-20,746134	-592,169777	-1,862802	-7,655080	0,175429	-0,945723	-20,746134	-592,169777	-1,862802
14:38:02,34	0,842984	3,265977	-0,047987	-0,093008	-0,867007	-0,160014	-7,653471	0,173873	-0,942291	-7,059829	8,736257	-1,931218	3,077746	3,994273	-2,116993	331,165208	-174,079492	10,242886	-7,653471	0,173873	-0,942291	-20,708890	-592,061238	-1,931218	-7,653471	0,173873	-0,942291	-20,708890	-592,061238	-1,931218
14:38:02,39	0,842984	3,265977	-0,047987	-0,093008	-0,867007	-0,160014	-7,657514	0,173418	-0,943827	-7,087360	8,892248	-1,920954	3,076489	3,990969	-2,117011	331,116169	-174,074018	10,233178	-7,657514	0,173418	-0,943827	-20,700681	-592,222582	-1,920954	-7,657514	0,173418	-0,943827	-20,700681	-592,222582	-1,920954
14:38:02,44	0,842984	3,265977	-0,047987	-0,093008	-0,867007	-0,160014	-7,654024	0,172856	-0,943844	-7,096831	8,755979	-1,930662	3,076487	3,989994	-2,115043	331,123286	-174,106309	10,254954	-7,654024	0,172856	-0,943844	-20,665997	-592,084894	-1,930662	-7,654024	0,172856	-0,943844	-20,665997	-592,084894	-1,930662
14:38:02,49	0,842984	3,265977	-0,047987	-0,093008	-0,867007	-0,160014	-7,653179	0,172369	-0,941876	-7,097730	8,689718	-1,908886	3,077642	3,994198	-2,118941	331,130859	-174,105447	10,258099	-7,653179	0,172369	-0,941876	-20,628694	-592,084804	-1,908886	-7,653179	0,172369	-0,941876	-20,628694	-592,084804	-1,908886
14:38:02,54	0,842984	3,265977	-0,047987	-0,093008	-0,867007	-0,160014	-7,657397	0,173471	-0,945774	-7,044937	8,902939	-1,905741	3,077641	3,992927	-2,114279	331,108111	-174,076046	10,261094	-7,657397	0,173471	-0,945774	-20,662442	-592,202714	-1,905741	-7,657397	0,173471	-0,945774	-20,662442	-592,202714	-1,905741
14:38:02,59	0,842984	3,265977	-0,047987	-0,093008	-0,867007	-0,160014	-7,656295	0,172836	-0,941113	-7,092043	8,880055	-1,902746	3,076498	3,994307	-2,119715	331,142584	-174,087221	10,258851	-7,656295	0,172836	-0,941113	-20,659704	-592,139121	-1,902746	-7,656295	0,172836	-0,941113	-20,659704	-592,139121	-1,902746
14:38:02,64	0,842984	3,265977	-0,047987	-0,093008	-0,867007	-0,160014	-7,656919	0,174516	-0,946548	-7,012263	8,877071	-1,904989	3,075945	3,995619	-2,118190	331,137094	-174,032765	10,230753	-7,656919	0,174516	-0,946548	-20,711770	-592,191104	-1,904989	-7,656919	0,174516	-0,946548	-20,711770	-592,191104	-1,904989
14:38:02,69	0,842984	3,265977	-0,047987	-0,093008	-0,867007	-0,160014	-7,657778	0,175651	-0,945024	-6,997650	8,953717	-1,933088	3,076476	3,996281	-2,115093	331,117798	-174,067788	10,228135	-7,657778	0,175651	-0,945024	-20,786267	-592,181882	-1,933088	-7,657778	0,175651	-0,945024	-20,786267	-592,181882	-1,933088
14:38:02,74	0,842984	3,265977	-0,047987	-0,093008	-0,867007	-0,160014	-7,658617	0,175522	-0,941927	-6,964383	8,996528	-1,935705	3,078311	3,996029	-2,114660	331,150480	-174,062674	10,261895	-7,658617	0,175522	-0,941927	-20,742868	-592,204909	-1,935705	-7,658617	0,175522	-0,941927	-20,742868	-592,204909	-1,935705
14:38:02,79	0,842984	3,265977	-0,047987	-0,093008	-0,867007	-0,160014	-7,659317	0,173807	-0,941494	-7,074337	9,007196	-1,901945	3,077667	3,994460	-2,119729	331,131856	-174,073073	10,245113	-7,659317	0,173807	-0,941494	-20,718189	-592,249213	-1,901945	-7,659317	0,173807	-0,941494	-20,718189	-592,249213	-1,901945
14:38:02,84	0,842984	3,265977	-0,047987	-0,093008	-0,867007	-0,160014	-7,657636	0,173580	-0,946562	-7,067815	8,930680	-1,918727	3,080528	3,994006	-2,120508	331,107180	-174,112204	10,249859	-7,657636	0,173580	-0,946562	-20,693860	-592,193719	-1,918727	-7,657636	0,173580	-0,946562	-20,693860	-592,193719	-1,918727
14:38:02,89	0,842984	3,265977	-0,047987	-0,093008	-0,867007	-0,160014	-7,658673	0,170875	-0,947341	-7,162242	8,986445	-1,913981	3,077216	3,991883	-2,116591	331,107189	-174,037545	10,284107	-7,658673	0,170875	-0,947341	-20,575955	-592,219414	-1,913981	-7,658673	0,170875	-0,947341	-20,575955	-592,219414	-1,913981
14:38:02,94	0,842984	3,265977	-0,047987	-0,093008	-0,867007	-0,160014	-7,655179	0,172682	-0,943424	-7,132945	8,842073	-1,879733	3,076977	3,992166	-2,117413	331,070431	-174,060477	10,249124	-7,655179	0,172682	-0,943424	-20,688499	-592,089499	-1,879733	-7,655179	0,172682	-0,943424	-20,688499	-592,089499	-1,879733
14:38:02,99	0,842984	3,265977	-0,047987	-0,093008	-0,867007	-0,160014	-7,655305	0,173031	-0,944246	-7,076587	8,868964	-1,914716	3,075918	3,991678	-2,116946	331,085366	-174,079370	10,256709	-7,655305	0,173031	-0,944246	-20,659493	-592,072455	-1,914716	-7,655305	0,173031	-0,944246	-20,659493	-592,072455	-1,914716
14:38:03,04	0,842984	3,265977	-0,047987	-0,093008	-0,867007	-0,160014	-7,654352	0,173704	-0,943779	-7,032664	8,797056	-1,907132	3,079371	3,993679	-2,118952	331,094098	-174,054947	10,260323	-7,654352	0,173704	-0,943779	-20,668449	-592,069596	-1,907132	-7,654352	0,173704	-0,943779	-20,668449	-592,069596	-1,907132
14:38:03,09	0,842984	3,265977	-0,047987	-0,093008	-0,867007	-0,160014	-7,657812	0,171714	-0,945785	-7,161654	8,981594	-1,903517	3,075231	3,991300	-2,117788	331,071998	-174,036273	10,264217	-7,657812	0,171714	-0,945785	-20,641236	-592,156621	-1,903517	-7,657812	0,171714	-0,945785	-20,641236	-592,156621	-1,903517
14:38:03,14	0,842984	3,265977	-0,047987	-0,093008	-0,867007	-0,160014	-7,653681	0,174110	-0,944622	-7,042222	8,795279	-1,899623	3,077045	3,991931	-2,113903	331,097955	-174,070114	10,246373	-7,653681	0,174110	-0,944622	-20,709832	-592,018683	-1,899623	-7,653681	0,174110	-0,944622	-20,709832	-592,018683	-1,899623
14:38:03,19	0,842984	3,265977	-0,047987	-0,093008	-0,867007	-0,160014	-7,655135	0,172854	-0,940736	-7,091182	8,831494	-1,917467	3,078176	3,991459	-2,116232	331,078561	-174,065677	10,257948	-7,655135	0,172854	-0,940736	-20,660231	-592,096619	-1,917467	-7,655135	0,172854	-0,940736	-20,660231	-592,096619	-1,917467
14:38:03,24	0,842984	3,265977	-0,047987	-0,093008	-0,867007	-0,160014	-7,655291	0,171639	-0,943065	-7,148508	8,858608	-1,905893	3,074915	3,992511	-2,116624	331,065301	-174,039835	10,274086	-7,655291	0,171639	-0,943065	-20,622179	-592,081732	-1,905893	-7,655291	0,171639	-0,943065	-20,622179	-592,081732	-1,905893
14:38:03,29	0,842984	3,265977	-0,047987	-0,093008	-0,867007	-0,160014	-7,654572	0,174989	-0,943457	-6,990062	8,845613	-1,889755	3,076401	3,989725	-2,115471	331,065129	-174,060904	10,237831	-7,654572	0,174989	-0,943457	-20,726702	-592,038267	-1,889755	-7,654572	0,174989	-0,943457	-20,726702	-592,038267	-1,889755
14:38:03,34	0,842984	3,265977	-0,047987	-0,093008	-0,867007	-0,160014	-7,652902	0,172309	-0,942304	-7,111101	8,748425	-1,926009	3,072966	3,991569	-2,118895	331,065572	-174,017535	10,267627	-7,652902	0,172309	-0,942304	-20,637343	-592,004417	-1,926009	-7,652902	0,172309	-0,942304	-20,637343	-592,004417	-1,926009
14:38:03,39	0,842984	3,265977	-0,047987	-0,093008	-0,867007	-0,160014	-7,652782	0,176206	-0,945728	-6,946230	8,763478	-1,896213	3,077025	3,993630	-2,115439	331,088266	-174,034505	10,287558	-7,652782	0,176206	-0,945728	-20,778399	-591,979932	-1,896213	-7,652782	0,176206	-0,945728	-20,778399	-591,979932	-1,896213
14:38:03,44	0,842984	3,265977	-0,047987	-0,093008	-0,867007	-0,160014	-7,656596	0,173721	-0,942272	-7,072075	8,933664	-1,876282	3,076992	3,992306	-2,117049	331,065374	-174,037817	10,220633	-7,656596	0,173721	-0,942272	-20,709209	-592,109141	-1,876282	-7,656596	0,173721	-0,942272	-20,709209	-592,109141	-1,876282
14:38:03,49	0,842984	3,265977	-0,047987	-0,093008	-0,867007	-0,160014	-7,655433	0,173088	-0,943882	-7,090708	8,891324	-1,943208	3,074027	3,992934	-2,116667	331,068570	-174,070042	10,218916	-7,655433	0,173088	-0,943882	-20,678104	-592,060135	-1,943208	-7,655433	0,173088	-0,943882	-20,678104	-592,060135	-1,943208
14:38:03,54	0,842984	3,265977	-0,047987	-0,093008	-0,867007	-0,160014	-7,654494	0,175969	-0,943500	-6,914568	8,823655	-1,944924	3,074410	3,993165	-2,115686	331,059112	-174,053919	10,236799	-7,654494	0,175969	-0,943500	-20,728151	-592,054152	-1,944924	-7,654494	0,175969	-0,943500	-20,728151	-592,054152	-1,944924
14:38:03,59	0,842984	3,265977	-0,047987	-0,093008	-0,867007	-0,160014	-7,654886	0,175753	-0,942520	-6,935027	8,860263	-1,927041	3,075196	3,990453	-2,116630	331,056997	-174,055656	10,258068	-7,654886	0,175753	-0,942520	-20,731664	-592,048273	-1,927041	-7,654886	0,175753	-0,942520	-20,731664	-592,048273	-1,927041
14:38:03,64	0,842984	3,265977	-0,047987	-0,093008	-0,867007	-0,160014	-7,652930	0,173717	-0,943463	-7,038349	8,759524	-1,905772	3,077844	3,991710	-2,116010	331,061990	-174,080094	10,220355	-7,652930	0,173717	-0,943463	-20,675141	-591,995481	-1,905772	-7,652930	0,173717	-0,943463	-20,675141	-591,995481	-1,905772
14:38:03,69	0,842984	3,265977	-0,047987	-0,093008	-0,867007	-0,160014	-7,655343	0,172052	-0,942843	-7,106272	8,868448	-1,943485	3,075203	3,992085	-2,116267	331,047257	-174,013603	10,240157	-7,655343	0,172052	-0,942843	-20,612346	-592,075964	-1,943485	-7,655343	0,172052	-0,942843	-20,612346	-592,075964	-1,943485
14:38:03,74	0,842984	3,265977	-0,047987	-0,093008	-0,867007	-0,160014	-7,654347	0,174526	-0,943100	-7,027822	8,862675	-1,923683	3,077527	3,987918	-2,112749	331,022760	-174,033539	10,251949	-7,654347	0,174526	-0,943100	-20,728134	-592,003573	-1,923683	-7,654347	0,174526	-0,943100	-20,728134	-592,003573	-1,923683
14:38:03,79	0,842984	3,265977	-0,047987	-0,093008	-0,867007	-0,160014	-7,651900	0,170430	-0,939582	-7,211310	8,746681	-1,911891	3,077010	3,993686	-2,118194	331,082865	-174,037892	10,245581	-7,651900	0,170430	-0,939582	-20,590071	-591,927482	-1,911891	-7,651900	0,170430	-0,939582	-20,590071	-591,927482	-1,911891
14:38:03,84	0,842984	3,265977	-0,047987	-0,093008	-0,867007	-0,160014	-7,656637	0,173762	-0,945027	-7,064328	8,938769	-1,918259	3,077587	3,990516	-2,116255	331,068633	-174,053296	10,229148	-7,656637	0,173762	-0,945027	-20,704652	-592,107238	-1,918259	-7,656637	0,173762	-0,945027	-20,704652	-592,107238	-1,918259
14:38:03,89	0,842984	3,265977	-0,047987	-0,093008	-0,867007	-0,160014	-7,654180	0,171677	-0,943088	-7,152286	8,815648	-1,934692	3,076918	3,987831	-2,115082	331,010771	-174,011480	10,258925	-7,654180	0,171677	-0,943088	-20,628946	-592,037515	-1,934692	-7,654180	0,171677	-0,943088	-20,628946	-592,037515	-1,934692
14:38:03,94	0,842984	3,265977	-0,047987	-0,093008	-0,867007	-0,160014	-7,651521	0,170914	-0,941916	-7,199237	8,748366	-1,904915	3,077781	3,992737	-2,116345	331,019028	-174,026060	10,239023	-7,651521	0,170914	-0,941916	-20,616013	-591,896016	-1,904915	-7,651521	0,170914	-0,941916	-20,616013	-591,896016	-1,904915
14:38:03,99	0,842984	3,265977	-0,047987	-0,093008	-0,867007	-0,160014	-7,656201	0,172620	-0,943178	-7,102036	8,977272	-1,924817	3,075182	3,988141	-2,117424	331,029205	-174,013403	10,240465	-7,656201	0,172620	-0,943178	-20,652720	-592,034470	-1,924817	-7,656201	0,172620	-0,943178	-20,652720	-592,034470	-1,924817
14:38:04,04	0,842984	3,265977	-0,047987	-0,093008	-0,867007	-0,160014	-7,650921	0,172572	-0,944257	-7,120566	8,700252	-1,923376	3,079874	3,993893	-2,116267	331,049966	-174,064029	10,239590	-7,650921	0,172572	-0,944257	-20,667505	-591,897048	-1,923376	-7,650921	0,172572	-0,944257	-20,667505	-591,897048	-1,923376
14:38:04,09	0,842984	3,265977	-0,047987	-0,093008	-0,867007	-0,160014	-7,658249	0,171386	-0,943100	-7,148814	9,037989	-1,924250	3,077507	3,991273	-2,117423	331,037944	-174,053324	10,249652	-7,658249	0,171386	-0,943100	-20,602594	-592,134520	-1,924250	-7,658249	0,171386	-0,943100	-20,602594	-592,134520	-1,924250
14:38:04,14	0,842984	3,265977	-0,047987	-0,093008	-0,867007	-0,160014	-7,654796	0,172125	-0,944256	-7,113630	8,874214	-1,914188	3,075810	3,990793	-2,115350	331,019804	-174,049513	10,261255	-7,654796	0,172125	-0,944256	-20,625445	-592,027259	-1,914188	-7,654796	0,172125	-0,944256	-20,625445	-592,027259	-1,914188
14:38:04,19	0,842984	3,265977	-0,047987	-0,093008	-0,867007	-0,160014	-7,653532	0,173355	-0,942183	-7,043924	8,826100	-1,902585	3,075738	3,991443	-2,117805	331,044493	-174,068109	10,258753	-7,653532	0,173355	-0,942183	-20,652259	-591,976148	-1,902585	-7,653532	0,173355	-0,942183	-20,652259	-591,976148	-1,902585
14:38:04,24	0,842984	3,265977	-0,047987	-0,093008	-0,867007	-0,160014	-7,654058	0,173742	-0,944638	-7,020006	8,822796	-1,905087	3,076261	3,989357	-2,115496	330,989541	-174,031645	10,249172	-7,654058	0,173742	-0,944638	-20,658772	-592,020778	-1,905087	-7,654058	0,173742	-0,944638	-20,658772	-592,020778	-1,905087
14:38:04,29	0,842984	3,265977	-0,047987	-0,093008	-0,867007	-0,160014	-7,652514	0,172247	-0,942329	-7,101874	8,808295	-1,914668	3,075780	3,993007	-2,113942	331,040245	-174,016233	10,238967	-7,652514	0,172247	-0,942329	-20,623244	-591,914023	-1,914668	-7,652514	0,172247	-0,942329	-20,623244	-591,914023	-1,914668
14:38:04,34	0,842984	3,265977	-0,047987	-0,093008	-0,867007	-0,160014	-7,655434	0,174488	-0,940775	-7,024042	8,923948	-1,924873	3,074492	3,988957	-2,117445	330,993428	-174,039982	10,239996	-7,655434	0,174488	-0,940775	-20,721330	-592,027615	-1,924873	-7,655434	0,174488	-0,940775	-20,721330	-592,027615	-1,924873
14:38:04,39	0,842984	3,265977	-0,047987	-0,093008	-0,867007	-0,160014	-7,651283	0,173578	-0,944278	-7,027361	8,736745	-1,923845	3,077980	3,989285	-2,117842	330,966300	-174,020172	10,241802	-7,651283	0,173578	-0,944278	-20,653251	-591,888934	-1,923845	-7,651283	0,173578	-0,944278	-20,653251	-591,888934	-1,923845
14:38:04,44	0,842984	3,265977	-0,047987	-0,093008	-0,867007	-0,160014	-7,653310	0,170722	-0,944675	-7,179481	8,875585	-1,922039	3,076273	3,990604	-2,113160	330,995323	-174,031641	10,257569	-7,653310	0,170722	-0,944675	-20,581151	-591,909270	-1,922039	-7,653310	0,170722	-0,944675	-20,581151	-591,909270	-1,922039
14:38:04,49	0,842984	3,265977	-0,047987	-0,093008	-0,867007	-0,160014	-7,653600	0,172859	-0,939993	-7,072928	8,859763	-1,906272	3,075673	3,989463	-2,117864	330,972724	-173,980476	10,213578	-7,653600	0,172859	-0,939993	-20,642365	-591,947807	-1,906272	-7,653600	0,172859	-0,939993	-20,642365	-591,947807	-1,906272
14:38:04,54	0,842984	3,265977	-0,047987	-0,093008	-0,867007	-0,160014	-7,652312	0,172809	-0,944697	-7,108561	8,837941	-1,950262	3,076768	3,989892	-2,118588	330,963312	-174,031079	10,290269	-7,652312	0,172809	-0,944697	-20,674038	-591,868521	-1,950262	-7,652312	0,172809	-0,944697	-20,674038	-591,868521	-1,950262
14:38:04,59	0,842984	3,265977	-0,047987	-0,093008	-0,867007	-0,160014	-7,653230	0,172075	-0,945421	-7,098179	8,868545	-1,873571	3,074502	3,991792	-2,114335	330,989241	-174,004350	10,259091	-7,653230	0,172075	-0,945421	-20,606069	-591,910008	-1,873571	-7,653230	0,172075	-0,945421	-20,606069	-591,910008	-1,873571
14:38:04,64	0,842984	3,265977	-0,047987	-0,093008	-0,867007	-0,160014	-7,653743	0,174988	-0,941169	-6,982834	8,886134	-1,904750	3,074274	3,990336	-2,118291	330,979624	-174,010528	10,252260	-7,653743	0,174988	-0,941169	-20,719366	-591,932696	-1,904750	-7,653743	0,174988	-0,941169	-20,719366	-591,932696	-1,904750
14:38:04,69	0,842984	3,265977	-0,047987	-0,093008	-0,867007	-0,160014	-7,652368	0,174457	-0,945124	-7,000270	8,819881	-1,911580	3,075651	3,989059	-2,114345	330,971216	-174,019234	10,239218	-7,652368	0,174457	-0,945124	-20,695145	-591,891023	-1,911580	-7,652368	0,174457	-0,945124	-20,695145	-591,891023	-1,911580
14:38:04,74	0,842984	3,265977	-0,047987	-0,093008	-0,867007	-0,160014	-7,651951	0,172626	-0,941178	-7,083740	8,801093	-1,924623	3,077975	3,989860	-2,115899	330,963364	-174,023388	10,245476	-7,651951	0,172626	-0,941178	-20,634879	-591,877027	-1,924623	-7,651951	0,172626	-0,941178	-20,634879	-591,877027	-1,924623
14:38:04,79	0,842984	3,265977	-0,047987	-0,093008	-0,867007	-0,160014	-7,653806	0,171014	-0,942732	-7,160059	8,902282	-1,918364	3,076789	3,989448	-2,115123	330,944281	-173,982360	10,255939	-7,653806	0,171014	-0,942732	-20,584628	-591,921464	-1,918364	-7,653806	0,171014	-0,942732	-20,584628	-591,921464	-1,918364
14:38:04,84	0,842984	3,265977	-0,047987	-0,093008	-0,867007	-0,160014	-7,655062	0,171061	-0,941573	-7,168948	8,981473	-1,918200	3,078561	3,990971	-2,114740	330,957033	-174,006599	10,245640	-7,655062	0,171061	-0,941573	-20,597269	-591,940872	-1,918200	-7,655062	0,171061	-0,941573	-20,597269	-591,940872	-1,918200
14:38:04,89	0,842984	3,265977	-0,047987	-0,093008	-0,867007	-0,160014	-7,655062	0,171061	-0,941573	-7,168948	8,981473	-1,918200	3,076225	3,990626	-2,113170	330,972749	-174,031632	10,257802	-7,655062	0,171061	-0,941573	-20,597269	-591,940872	-1,918200	-7,655062	0,171061	-0,941573	-20,597269	-591,940872	-1,918200
14:38:04,94	0,842984	3,265977	-0,047987	-0,093008	-0,867007	-0,160014	-7,653595	0,172912	-0,940003	-7,058880	8,879067	-1,906038	3,076225	3,990124	-2,114751	330,964714	-174,015480	10,225373	-7,653595	0,172912	-0,940003	-20,632496	-591,928126	-1,906038	-7,653595	0,172912	-0,940003	-20,632496	-591,928126	-1,906038
14:38:04,99	0,842984	3,265977	-0,047987	-0,093008	-0,867007	-0,160014	-7,653160	0,172661	-0,941584	-7,081903	8,871471	-1,938467	3,076233	3,989149	-2,117864	330,959929	-173,983087	10,218521	-7,653160	0,172661	-0,941584	-20,635815	-591,901559	-1,938467	-7,653160	0,172661	-0,941584	-20,635815	-591,901559	-1,938467
14:38:05,04	0,842984	3,265977	-0,047987	-0,093008	-0,867007	-0,160014	-7,652319	0,172166	-0,944697	-7,133311	8,848116	-1,945319	3,075003	3,987779	-2,115505	330,930988	-173,977573	10,265595	-7,652319	0,172166	-0,944697	-20,648354	-591,858949	-1,945319	-7,652319	0,172166	-0,944697	-20,648354	-591,858949	-1,945319
14:38:05,09	0,842984	3,265977	-0,047987	-0,093008	-0,867007	-0,160014	-7,650518	0,172547	-0,942339	-7,103794	8,782265	-1,898245	3,077700	3,993434	-2,116196	330,979584	-174,012547	10,249954	-7,650518	0,172547	-0,942339	-20,648760	-591,783393	-1,898245	-7,650518	0,172547	-0,942339	-20,648760	-591,783393	-1,898245
14:38:05,14	0,842984	3,265977	-0,047987	-0,093008	-0,867007	-0,160014	-7,656764	0,173039	-0,943029	-7,072259	9,047510	-1,913886	3,074398	3,990712	-2,117105	330,933167	-173,988183	10,222931	-7,656764	0,173039	-0,943029	-20,655788	-592,008497	-1,913886	-7,656764	0,173039	-0,943029	-20,655788	-592,008497	-1,913886
14:38:05,19	0,842984	3,265977	-0,047987	-0,093008	-0,867007	-0,160014	-7,652755	0,174537	-0,943938	-6,992233	8,891411	-1,940909	3,076670	3,990605	-2,115392	330,947876	-174,013359	10,247148	-7,652755	0,174537	-0,943938	-20,693388	-591,849873	-1,940909	-7,652755	0,174537	-0,943938	-20,693388	-591,849873	-1,940909
14:38:05,24	0,842984	3,265977	-0,047987	-0,093008	-0,867007	-0,160014	-7,653799	0,172516	-0,942225	-7,082874	8,920356	-1,916692	3,075581	3,988057	-2,114370	330,921086	-173,980252	10,231146	-7,653799	0,172516	-0,942225	-20,625383	-591,902856	-1,916692	-7,653799	0,172516	-0,942225	-20,625383	-591,902856	-1,916692
14:38:05,29	0,842984	3,265977	-0,047987	-0,093008	-0,867007	-0,160014	-7,651048	0,172186	-0,941204	-7,115318	8,817060	-1,932694	3,074973	3,988722	-2,113572	330,930001	-174,019747	10,258368	-7,651048	0,172186	-0,941204	-20,631912	-591,790202	-1,932694	-7,651048	0,172186	-0,941204	-20,631912	-591,790202	-1,932694
14:38:05,34	0,842984	3,265977	-0,047987	-0,093008	-0,867007	-0,160014	-7,651320	0,173044	-0,940405	-7,040932	8,803744	-1,905472	3,076826	3,993362	-2,114738	330,973534	-173,989070	10,255776	-7,651320	0,173044	-0,940405	-20,624915	-591,824882	-1,905472	-7,651320	0,173044	-0,940405	-20,624915	-591,824882	-1,905472
14:38:05,39	0,842984	3,265977	-0,047987	-0,093008	-0,867007	-0,160014	-7,656265	0,173759	-0,941571	-7,052088	9,038504	-1,908064	3,072057	3,989742	-2,114364	330,940336	-174,003401	10,244379	-7,656265	0,173759	-0,941571	-20,692195	-591,978277	-1,908064	-7,656265	0,173759	-0,941571	-20,692195	-591,978277	-1,908064
14:38:05,44	0,842984	3,265977	-0,047987	-0,093008	-0,867007	-0,160014	-7,650745	0,176080	-0,941197	-6,902414	8,773047	-1,919462	3,076789	3,993433	-2,115522	330,956788	-173,985844	10,256533	-7,650745	0,176080	-0,941197	-20,724677	-591,810412	-1,919462	-7,650745	0,176080	-0,941197	-20,724677	-591,810412	-1,919462
14:38:05,49	0,842984	3,265977	-0,047987	-0,093008	-0,867007	-0,160014	-7,656308	0,173827	-0,942356	-7,042989	9,056844	-1,907307	3,076703	3,986093	-2,115114	330,900631	-173,991851	10,274946	-7,656308	0,173827	-0,942356	-20,688409	-591,963295	-1,907307	-7,656308	0,173827	-0,942356	-20,688409	-591,963295	-1,907307
14:38:05,54	0,842984	3,265977	-0,047987	-0,093008	-0,867007	-0,160014	-7,649908	0,170232	-0,941947	-7,196667	8,769680	-1,888894	3,079061	3,991028	-2,115520	330,934814	-174,054645	10,254589	-7,649908	0,170232	-0,941947	-20,559851	-591,748068	-1,888894	-7,649908	0,170232	-0,941947	-20,559851	-591,748068	-1,888894
14:38:05,59	0,842984	3,265977	-0,047987	-0,093008	-0,867007	-0,160014	-7,655361	0,170657	-0,942353	-7,137249	8,992232	-1,909251	3,072597	3,990449	-2,118252	330,920477	-173,980212	10,257581	-7,655361	0,170657	-0,942353	-20,533838	-591,953573	-1,909251	-7,655361	0,170657	-0,942353	-20,533838	-591,953573	-1,909251
14:38:05,64	0,842984	3,265977	-0,047987	-0,093008	-0,867007	-0,160014	-7,651628	0,175965	-0,945086	-6,918516	8,847757	-1,906260	3,075574	3,992558	-2,117858	330,952939	-174,019498	10,251731	-7,651628	0,175965	-0,945086	-20,731797	-591,805020	-1,906260	-7,651628	0,175965	-0,945086	-20,731797	-591,805020	-1,906260
14:38:05,69	0,842984	3,265977	-0,047987	-0,093008	-0,867007	-0,160014	-7,654942	0,174442	-0,944691	-6,979936	8,972366	-1,912110	3,074948	3,987178	-2,116684	330,905523	-173,977567	10,261631	-7,654942	0,174442	-0,944691	-20,673638	-591,940614	-1,912110	-7,654942	0,174442	-0,944691	-20,673638	-591,940614	-1,912110
14:38:05,74	0,842984	3,265977	-0,047987	-0,093008	-0,867007	-0,160014	-7,649970	0,172294	-0,943517	-7,104218	8,775834	-1,902210	3,078381	3,990403	-2,117096	330,880646	-174,016309	10,257123	-7,649970	0,172294	-0,943517	-20,629331	-591,746818	-1,902210	-7,649970	0,172294	-0,943517	-20,629331	-591,746818	-1,902210
14:38:05,79	0,842984	3,265977	-0,047987	-0,093008	-0,867007	-0,160014	-7,654480	0,170934	-0,943930	-7,128991	9,012515	-1,906717	3,076093	3,989283	-2,116308	330,892376	-173,969979	10,262290	-7,654480	0,170934	-0,943930	-20,547279	-591,864154	-1,906717	-7,654480	0,170934	-0,943930	-20,547279	-591,864154	-1,906717
14:38:05,84	0,842984	3,265977	-0,047987	-0,093008	-0,867007	-0,160014	-7,652366	0,172355	-0,943141	-7,101061	8,915582	-1,901550	3,074353	3,987454	-2,113575	330,895547	-173,968353	10,269765	-7,652366	0,172355	-0,943141	-20,630936	-591,795121	-1,901550	-7,652366	0,172355	-0,943141	-20,630936	-591,795121	-1,901550
14:38:05,89	0,842984	3,265977	-0,047987	-0,093008	-0,867007	-0,160014	-7,649912	0,172947	-0,940408	-7,073270	8,786049	-1,894075	3,077301	3,987570	-2,113192	330,907625	-174,007541	10,249299	-7,649912	0,172947	-0,940408	-20,649619	-591,732027	-1,894075	-7,649912	0,172947	-0,940408	-20,649619	-591,732027	-1,894075
14:38:05,94	0,842984	3,265977	-0,047987	-0,093008	-0,867007	-0,160014	-7,651486	0,170452	-0,940025	-7,175128	8,837850	-1,914542	3,076823	3,991470	-2,113818	330,892770	-173,988803	10,225491	-7,651486	0,170452	-0,940025	-20,555594	-591,803797	-1,914542	-7,651486	0,170452	-0,940025	-20,555594	-591,803797	-1,914542
14:38:05,99	0,842984	3,265977	-0,047987	-0,093008	-0,867007	-0,160014	-7,654625	0,172816	-0,940651	-7,060985	9,023324	-1,938349	3,074935	3,990480	-2,115148	330,903656	-173,974476	10,256457	-7,654625	0,172816	-0,940651	-20,627048	-591,864752	-1,938349	-7,654625	0,172816	-0,940651	-20,627048	-591,864752	-1,938349
14:38:06,04	0,842984	3,265977	-0,047987	-0,093008	-0,867007	-0,160014	-7,652823	0,173956	-0,941981	-7,019543	8,927359	-1,907383	3,077585	3,990477	-2,115237	330,902055	-173,967706	10,263258	-7,652823	0,173956	-0,941981	-20,675115	-591,819264	-1,907383	-7,652823	0,173956	-0,941981	-20,675115	-591,819264	-1,907383
14:38:06,09	0,842984	3,265977	-0,047987	-0,093008	-0,867007	-0,160014	-7,654145	0,171659	-0,942070	-7,144057	9,000884	-1,900582	3,073156	3,990940	-2,113222	330,883059	-173,940579	10,251498	-7,654145	0,171659	-0,942070	-20,619303	-591,849531	-1,900582	-7,654145	0,171659	-0,942070	-20,619303	-591,849531	-1,900582
14:38:06,14	0,842984	3,265977	-0,047987	-0,093008	-0,867007	-0,160014	-7,652332	0,175727	-0,940056	-6,946511	8,936611	-1,912342	3,079110	3,990139	-2,114383	330,924862	-173,986515	10,217298	-7,652332	0,175727	-0,940056	-20,741103	-591,771465	-1,912342	-7,652332	0,175727	-0,940056	-20,741103	-591,771465	-1,912342
14:38:06,19	0,842984	3,265977	-0,047987	-0,093008	-0,867007	-0,160014	-7,654616	0,170170	-0,941216	-7,216615	8,996173	-1,946543	3,076113	3,989277	-2,115928	330,898064	-173,966752	10,247571	-7,654616	0,170170	-0,941216	-20,574951	-591,891144	-1,946543	-7,654616	0,170170	-0,941216	-20,574951	-591,891144	-1,946543
14:38:06,24	0,842984	3,265977	-0,047987	-0,093008	-0,867007	-0,160014	-7,652370	0,172334	-0,942761	-7,107774	8,912495	-1,916269	3,074300	3,989737	-2,117489	330,877348	-173,952382	10,258639	-7,652370	0,172334	-0,942761	-20,636028	-591,798548	-1,916269	-7,652370	0,172334	-0,942761	-20,636028	-591,798548	-1,916269
14:38:06,29	0,842984	3,265977	-0,047987	-0,093008	-0,867007	-0,160014	-7,651862	0,174134	-0,944322	-7,016267	8,911208	-1,905201	3,076677	3,987053	-2,111664	330,888533	-174,021079	10,223721	-7,651862	0,174134	-0,944322	-20,685812	-591,759962	-1,905201	-7,651862	0,174134	-0,944322	-20,685812	-591,759962	-1,905201
14:38:06,34	0,842984	3,265977	-0,047987	-0,093008	-0,867007	-0,160014	-7,650727	0,170734	-0,938497	-7,139169	8,808137	-1,940119	3,072534	3,988524	-2,114369	330,872036	-173,957254	10,270690	-7,650727	0,170734	-0,938497	-20,541810	-591,773911	-1,940119	-7,650727	0,170734	-0,938497	-20,541810	-591,773911	-1,940119
14:38:06,39	0,842984	3,265977	-0,047987	-0,093008	-0,867007	-0,160014	-7,649929	0,175057	-0,941203	-6,961408	8,812841	-1,893150	3,076503	3,991007	-2,113161	330,850267	-173,961908	10,260586	-7,649929	0,175057	-0,941203	-20,703390	-591,706567	-1,893150	-7,649929	0,175057	-0,941203	-20,703390	-591,706567	-1,893150
14:38:06,44	0,842984	3,265977	-0,047987	-0,093008	-0,867007	-0,160014	-7,654063	0,172861	-0,939995	-7,060675	9,044372	-1,903254	3,076031	3,987496	-2,115531	330,850044	-173,943870	10,277349	-7,654063	0,172861	-0,939995	-20,630286	-591,799610	-1,903254	-7,654063	0,172861	-0,939995	-20,630286	-591,799610	-1,903254
14:38:06,49	0,842984	3,265977	-0,047987	-0,093008	-0,867007	-0,160014	-7,650787	0,171515	-0,942365	-7,146207	8,883207	-1,886491	3,076075	3,987406	-2,117108	330,872449	-173,956960	10,234047	-7,650787	0,171515	-0,942365	-20,610112	-591,703572	-1,886491	-7,650787	0,171515	-0,942365	-20,610112	-591,703572	-1,886491
14:38:06,54	0,842984	3,265977	-0,047987	-0,093008	-0,867007	-0,160014	-7,650731	0,171432	-0,943941	-7,150360	8,854348	-1,929794	3,073689	3,985985	-2,115170	330,849094	-173,949488	10,237569	-7,650731	0,171432	-0,943941	-20,607793	-591,728037	-1,929794	-7,650731	0,171432	-0,943941	-20,607793	-591,728037	-1,929794
14:38:06,59	0,842984	3,265977	-0,047987	-0,093008	-0,867007	-0,160014	-7,648307	0,172788	-0,942003	-7,074671	8,752284	-1,926272	3,077783	3,988669	-2,115525	330,843871	-173,932374	10,292789	-7,648307	0,172788	-0,942003	-20,638505	-591,639850	-1,926272	-7,648307	0,172788	-0,942003	-20,638505	-591,639850	-1,926272
14:38:06,64	0,842984	3,265977	-0,047987	-0,093008	-0,867007	-0,160014	-7,652679	0,170584	-0,942358	-7,201477	8,992685	-1,871051	3,075434	3,984360	-2,115134	330,841537	-173,957254	10,276197	-7,652679	0,170584	-0,942358	-20,592315	-591,742616	-1,871051	-7,652679	0,170584	-0,942358	-20,592315	-591,742616	-1,871051
14:38:06,69	0,842984	3,265977	-0,047987	-0,093008	-0,867007	-0,160014	-7,647772	0,170464	-0,941968	-7,184985	8,727112	-1,887643	3,072486	3,990059	-2,115943	330,850522	-173,941163	10,267758	-7,647772	0,170464	-0,941968	-20,566430	-591,623004	-1,887643	-7,647772	0,170464	-0,941968	-20,566430	-591,623004	-1,887643
14:38:06,74	0,842984	3,265977	-0,047987	-0,093008	-0,867007	-0,160014	-7,651234	0,175866	-0,942776	-6,922505	8,907381	-1,896082	3,073042	3,988343	-2,113219	330,825780	-173,940368	10,275912	-7,651234	0,175866	-0,942776	-20,728013	-591,714473	-1,896082	-7,651234	0,175866	-0,942776	-20,728013	-591,714473	-1,896082
14:38:06,79	0,842984	3,265977	-0,047987	-0,093008	-0,867007	-0,160014	-7,650026	0,174527	-0,940052	-6,980450	8,866386	-1,887928	3,072513	3,987086	-2,113200	330,859916	-173,966860	10,274423	-7,650026	0,174527	-0,940052	-20,680848	-591,660634	-1,887928	-7,650026	0,174527	-0,940052	-20,680848	-591,660634	-1,887928
14:38:06,84	0,842984	3,265977	-0,047987	-0,093008	-0,867007	-0,160014	-7,648673	0,174356	-0,940033	-6,983461	8,753230	-1,889417	3,075431	3,988939	-2,114415	330,845651	-173,960825	10,222985	-7,648673	0,174356	-0,940033	-20,670445	-591,667593	-1,889417	-7,648673	0,174356	-0,940033	-20,670445	-591,667593	-1,889417
14:38:06,89	0,842984	3,265977	-0,047987	-0,093008	-0,867007	-0,160014	-7,651736	0,172756	-0,941249	-7,064760	8,927903	-1,940855	3,077517	3,989335	-2,113793	330,875911	-174,004090	10,255245	-7,651736	0,172756	-0,941249	-20,626136	-591,733404	-1,940855	-7,651736	0,172756	-0,941249	-20,626136	-591,733404	-1,940855
14:38:06,94	0,842984	3,265977	-0,047987	-0,093008	-0,867007	-0,160014	-7,653122	0,171148	-0,940626	-7,126065	8,952120	-1,908595	3,077173	3,987880	-2,114788	330,840813	-173,981648	10,237275	-7,653122	0,171148	-0,940626	-20,561171	-591,817963	-1,908595	-7,653122	0,171148	-0,940626	-20,561171	-591,817963	-1,908595
14:38:06,99	0,842984	3,265977	-0,047987	-0,093008	-0,867007	-0,160014	-7,651690	0,170718	-0,941622	-7,150290	8,919280	-1,926566	3,074858	3,989319	-2,115559	330,858585	-173,958200	10,247816	-7,651690	0,170718	-0,941622	-20,551674	-591,738402	-1,926566	-7,651690	0,170718	-0,941622	-20,551674	-591,738402	-1,926566
14:38:07,04	0,842984	3,265977	-0,047987	-0,093008	-0,867007	-0,160014	-7,651779	0,173442	-0,942393	-7,037831	8,920223	-1,916024	3,073072	3,992828	-2,112867	330,852154	-173,956902	10,236807	-7,651779	0,173442	-0,942393	-20,653053	-591,744419	-1,916024	-7,651779	0,173442	-0,942393	-20,653053	-591,744419	-1,916024
14:38:07,09	0,842984	3,265977	-0,047987	-0,093008	-0,867007	-0,160014	-7,653925	0,176744	-0,939701	-6,864064	9,038051	-1,927033	3,075417	3,989105	-2,114410	330,834904	-173,941346	10,238274	-7,653925	0,176744	-0,939701	-20,738451	-591,795078	-1,927033	-7,653925	0,176744	-0,939701	-20,738451	-591,795078	-1,927033
14:38:07,14	0,842984	3,265977	-0,047987	-0,093008	-0,867007	-0,160014	-7,651874	0,172851	-0,941243	-7,071337	8,954093	-1,925566	3,075259	3,987731	-2,114756	330,832712	-173,941346	10,287939	-7,651874	0,172851	-0,941243	-20,640139	-591,717997	-1,925566	-7,651874	0,172851	-0,941243	-20,640139	-591,717997	-1,925566
14:38:07,19	0,842984	3,265977	-0,047987	-0,093008	-0,867007	-0,160014	-7,650604	0,172301	-0,941589	-7,098825	8,889987	-1,875901	3,071844	3,990523	-2,114423	330,812970	-173,915820	10,248609	-7,650604	0,172301	-0,941589	-20,624476	-591,682463	-1,875901	-7,650604	0,172301	-0,941589	-20,624476	-591,682463	-1,875901
14:38:07,24	0,842984	3,265977	-0,047987	-0,093008	-0,867007	-0,160014	-7,651315	0,176654	-0,941256	-6,884711	8,956790	-1,915232	3,077082	3,984703	-2,111293	330,775248	-173,952128	10,255661	-7,651315	0,176654	-0,941256	-20,752062	-591,671429	-1,915232	-7,651315	0,176654	-0,941256	-20,752062	-591,671429	-1,915232
14:38:07,29	0,842984	3,265977	-0,047987	-0,093008	-0,867007	-0,160014	-7,648893	0,169208	-0,938126	-7,221606	8,845387	-1,908180	3,075920	3,988975	-2,114789	330,794387	-173,927700	10,273342	-7,648893	0,169208	-0,938126	-20,504435	-591,592745	-1,908180	-7,648893	0,169208	-0,938126	-20,504435	-591,592745	-1,908180
14:38:07,34	0,842984	3,265977	-0,047987	-0,093008	-0,867007	-0,160014	-7,652012	0,172350	-0,941623	-7,088927	9,003196	-1,890498	3,074787	3,990510	-2,110924	330,818937	-173,958137	10,240724	-7,652012	0,172350	-0,941623	-20,618432	-591,679751	-1,890498	-7,652012	0,172350	-0,941623	-20,618432	-591,679751	-1,890498
14:38:07,39	0,842984	3,265977	-0,047987	-0,093008	-0,867007	-0,160014	-7,652776	0,174099	-0,937757	-6,983899	9,006421	-1,923116	3,073756	3,985802	-2,110416	330,803082	-173,946719	10,254602	-7,652776	0,174099	-0,937757	-20,650694	-591,736465	-1,923116	-7,652776	0,174099	-0,937757	-20,650694	-591,736465	-1,923116
14:38:07,44	0,842984	3,265977	-0,047987	-0,093008	-0,867007	-0,160014	-7,648183	0,172638	-0,937249	-7,061838	8,787024	-1,909238	3,076896	3,985765	-2,112878	330,783981	-173,961148	10,215996	-7,648183	0,172638	-0,937249	-20,613935	-591,595310	-1,909238	-7,648183	0,172638	-0,937249	-20,613935	-591,595310	-1,909238
14:38:07,49	0,842984	3,265977	-0,047987	-0,093008	-0,867007	-0,160014	-7,649720	0,169901	-0,939712	-7,182135	8,876302	-1,947844	3,075412	3,988447	-2,114401	330,831871	-173,941291	10,247894	-7,649720	0,169901	-0,939712	-20,519349	-591,626726	-1,947844	-7,649720	0,169901	-0,939712	-20,519349	-591,626726	-1,947844
14:38:07,54	0,842984	3,265977	-0,047987	-0,093008	-0,867007	-0,160014	-7,651301	0,172526	-0,941234	-7,086742	8,926978	-1,915947	3,074454	3,985652	-2,112498	330,787867	-173,931081	10,292963	-7,651301	0,172526	-0,941234	-20,630070	-591,700173	-1,915947	-7,651301	0,172526	-0,941234	-20,630070	-591,700173	-1,915947
14:38:07,59	0,842984	3,265977	-0,047987	-0,093008	-0,867007	-0,160014	-7,648401	0,171959	-0,939331	-7,103105	8,819399	-1,870877	3,075393	3,986776	-2,111591	330,760126	-173,927509	10,228538	-7,648401	0,171959	-0,939331	-20,601865	-591,580114	-1,870877	-7,648401	0,171959	-0,939331	-20,601865	-591,580114	-1,870877
14:38:07,64	0,842984	3,265977	-0,047987	-0,093008	-0,867007	-0,160014	-7,649844	0,171707	-0,938424	-7,105411	8,920247	-1,935302	3,078119	3,986829	-2,111873	330,786287	-173,954448	10,262377	-7,649844	0,171707	-0,938424	-20,584422	-591,592543	-1,935302	-7,649844	0,171707	-0,938424	-20,584422	-591,592543	-1,935302
14:38:07,69	0,842984	3,265977	-0,047987	-0,093008	-0,867007	-0,160014	-7,651253	0,169374	-0,938707	-7,216508	8,957383	-1,901463	3,073521	3,988807	-2,112496	330,765585	-173,926829	10,242761	-7,651253	0,169374	-0,938707	-20,512331	-591,666003	-1,901463	-7,651253	0,169374	-0,938707	-20,512331	-591,666003	-1,901463
14:38:07,74	0,842984	3,265977	-0,047987	-0,093008	-0,867007	-0,160014	-7,650668	0,174344	-0,939329	-6,971596	8,958669	-1,921080	3,071779	3,987127	-2,112858	330,774865	-173,922026	10,266714	-7,650668	0,174344	-0,939329	-20,657625	-591,618746	-1,921080	-7,650668	0,174344	-0,939329	-20,657625	-591,618746	-1,921080
14:38:07,79	0,842984	3,265977	-0,047987	-0,093008	-0,867007	-0,160014	-7,648341	0,175013	-0,939691	-6,945644	8,832050	-1,897126	3,071532	3,987306	-2,111403	330,788479	-173,908537	10,256415	-7,648341	0,175013	-0,939691	-20,684133	-591,562727	-1,897126	-7,648341	0,175013	-0,939691	-20,684133	-591,562727	-1,897126
14:38:07,84	0,842984	3,265977	-0,047987	-0,093008	-0,867007	-0,160014	-7,648373	0,175317	-0,938236	-6,948312	8,828658	-1,907426	3,076523	3,987271	-2,113232	330,792361	-173,926969	10,267445	-7,648373	0,175317	-0,938236	-20,710685	-591,568615	-1,907426	-7,648373	0,175317	-0,938236	-20,710685	-591,568615	-1,907426
14:38:07,89	0,842984	3,265977	-0,047987	-0,093008	-0,867007	-0,160014	-7,650838	0,170977	-0,940065	-7,159988	8,944279	-1,896395	3,075885	3,987732	-2,112221	330,764301	-173,918931	10,253606	-7,650838	0,170977	-0,940065	-20,581645	-591,646526	-1,896395	-7,650838	0,170977	-0,940065	-20,581645	-591,646526	-1,896395
14:38:07,94	0,842984	3,265977	-0,047987	-0,093008	-0,867007	-0,160014	-7,650918	0,171759	-0,939055	-7,112214	8,976759	-1,910234	3,072229	3,987621	-2,111913	330,775885	-173,928121	10,232169	-7,650918	0,171759	-0,939055	-20,595319	-591,620326	-1,910234	-7,650918	0,171759	-0,939055	-20,595319	-591,620326	-1,910234
14:38:07,99	0,842984	3,265977	-0,047987	-0,093008	-0,867007	-0,160014	-7,648994	0,174870	-0,938746	-6,948270	8,862064	-1,931671	3,075302	3,985806	-2,115572	330,780107	-173,950865	10,258111	-7,648994	0,174870	-0,938746	-20,675597	-591,583957	-1,931671	-7,648994	0,174870	-0,938746	-20,675597	-591,583957	-1,931671
14:38:08,04	0,842984	3,265977	-0,047987	-0,093008	-0,867007	-0,160014	-7,648959	0,171302	-0,942405	-7,116252	8,845224	-1,905729	3,075133	3,987213	-2,115291	330,759340	-173,908904	10,265733	-7,648959	0,171302	-0,942405	-20,563443	-591,598062	-1,905729	-7,648959	0,171302	-0,942405	-20,563443	-591,598062	-1,905729
14:38:08,09	0,842984	3,265977	-0,047987	-0,093008	-0,867007	-0,160014	-7,650093	0,172152	-0,942124	-7,098018	8,943162	-1,898107	3,074642	3,990187	-2,112114	330,743491	-173,928911	10,252777	-7,650093	0,172152	-0,942124	-20,611918	-591,589150	-1,898107	-7,650093	0,172152	-0,942124	-20,611918	-591,589150	-1,898107
14:38:08,14	0,842984	3,265977	-0,047987	-0,093008	-0,867007	-0,160014	-7,652423	0,174064	-0,938948	-6,973324	9,068044	-1,911063	3,072909	3,984706	-2,112878	330,735348	-173,897998	10,248358	-7,652423	0,174064	-0,938948	-20,637346	-591,647172	-1,911063	-7,652423	0,174064	-0,938948	-20,637346	-591,647172	-1,911063
14:38:08,19	0,842984	3,265977	-0,047987	-0,093008	-0,867007	-0,160014	-7,646810	0,172823	-0,939711	-7,060535	8,798645	-1,915482	3,074403	3,985004	-2,114470	330,746779	-173,882461	10,275850	-7,646810	0,172823	-0,939711	-20,627169	-591,475904	-1,915482	-7,646810	0,172823	-0,939711	-20,627169	-591,475904	-1,915482
14:38:08,24	0,842984	3,265977	-0,047987	-0,093008	-0,867007	-0,160014	-7,647815	0,171679	-0,941304	-7,139200	8,848788	-1,887990	3,077066	3,987127	-2,112851	330,763220	-173,906869	10,273074	-7,647815	0,171679	-0,941304	-20,616021	-591,504674	-1,887990	-7,647815	0,171679	-0,941304	-20,616021	-591,504674	-1,887990
14:38:08,29	0,842984	3,265977	-0,047987	-0,093008	-0,867007	-0,160014	-7,650985	0,170435	-0,939684	-7,191004	8,987209	-1,890766	3,075827	3,986330	-2,112865	330,737056	-173,920997	10,267722	-7,650985	0,170435	-0,939684	-20,570121	-591,615133	-1,890766	-7,650985	0,170435	-0,939684	-20,570121	-591,615133	-1,890766
14:38:08,34	0,842984	3,265977	-0,047987	-0,093008	-0,867007	-0,160014	-7,649675	0,171109	-0,939698	-7,130616	8,934696	-1,896118	3,070678	3,987946	-2,111924	330,727496	-173,884996	10,252004	-7,649675	0,171109	-0,939698	-20,562676	-591,564830	-1,896118	-7,649675	0,171109	-0,939698	-20,562676	-591,564830	-1,896118
14:38:08,39	0,842984	3,265977	-0,047987	-0,093008	-0,867007	-0,160014	-7,648500	0,176376	-0,938757	-6,883121	8,899864	-1,911836	3,074307	3,986863	-2,112576	330,713199	-173,923096	10,241700	-7,648500	0,176376	-0,938757	-20,728653	-591,507408	-1,911836	-7,648500	0,176376	-0,938757	-20,728653	-591,507408	-1,911836
14:38:08,44	0,842984	3,265977	-0,047987	-0,093008	-0,867007	-0,160014	-7,649377	0,172692	-0,939410	-7,034553	8,938763	-1,922141	3,072346	3,986083	-2,111341	330,753299	-173,921388	10,222370	-7,649377	0,172692	-0,939410	-20,590880	-591,537298	-1,922141	-7,649377	0,172692	-0,939410	-20,590880	-591,537298	-1,922141
14:38:08,49	0,842984	3,265977	-0,047987	-0,093008	-0,867007	-0,160014	-7,647721	0,174000	-0,938174	-6,988082	8,818808	-1,941470	3,073470	3,986332	-2,112482	330,731421	-173,907174	10,267583	-7,647721	0,174000	-0,938174	-20,647062	-591,527303	-1,941470	-7,647721	0,174000	-0,938174	-20,647062	-591,527303	-1,941470
14:38:08,54	0,842984	3,265977	-0,047987	-0,093008	-0,867007	-0,160014	-7,648499	0,173151	-0,939316	-7,033601	8,885307	-1,896257	3,072865	3,982627	-2,112404	330,703177	-173,886517	10,239973	-7,648499	0,173151	-0,939316	-20,625935	-591,521861	-1,896257	-7,648499	0,173151	-0,939316	-20,625935	-591,521861	-1,896257
14:38:08,59	0,842984	3,265977	-0,047987	-0,093008	-0,867007	-0,160014	-7,646171	0,172505	-0,939256	-7,046029	8,768946	-1,949191	3,072865	3,983994	-2,112423	330,716798	-173,923128	10,214649	-7,646171	0,172505	-0,939256	-20,587707	-591,455486	-1,949191	-7,646171	0,172505	-0,939256	-20,587707	-591,455486	-1,949191
14:38:08,64	0,842984	3,265977	-0,047987	-0,093008	-0,867007	-0,160014	-7,646171	0,172505	-0,939256	-7,046029	8,768946	-1,949191	3,075782	3,984836	-2,111687	330,719021	-173,940303	10,285723	-7,646171	0,172505	-0,939256	-20,587707	-591,455486	-1,949191	-7,646171	0,172505	-0,939256	-20,587707	-591,455486	-1,949191
14:38:08,69	0,842984	3,265977	-0,047987	-0,093008	-0,867007	-0,160014	-7,648359	0,170400	-0,938520	-7,141733	8,872199	-1,878117	3,075208	3,985769	-2,110171	330,717822	-173,934501	10,241432	-7,648359	0,170400	-0,938520	-20,518158	-591,523974	-1,878117	-7,648359	0,170400	-0,938520	-20,518158	-591,523974	-1,878117
14:38:08,74	0,842984	3,265977	-0,047987	-0,093008	-0,867007	-0,160014	-7,648880	0,171365	-0,937004	-7,096005	8,903230	-1,922408	3,076985	3,986863	-2,110146	330,728308	-173,932714	10,270906	-7,648880	0,171365	-0,937004	-20,548141	-591,533842	-1,922408	-7,648880	0,171365	-0,937004	-20,548141	-591,533842	-1,922408
14:38:08,79	0,842984	3,265977	-0,047987	-0,093008	-0,867007	-0,160014	-7,650716	0,170373	-0,936980	-7,154387	8,990519	-1,892934	3,072839	3,985718	-2,112583	330,698357	-173,883994	10,238647	-7,650716	0,170373	-0,936980	-20,528640	-591,590686	-1,892934	-7,650716	0,170373	-0,936980	-20,528640	-591,590686	-1,892934
14:38:08,84	0,842984	3,265977	-0,047987	-0,093008	-0,867007	-0,160014	-7,647651	0,173391	-0,939416	-7,024667	8,881439	-1,925193	3,074063	3,988235	-2,114074	330,728635	-173,884080	10,230943	-7,647651	0,173391	-0,939416	-20,635835	-591,459166	-1,925193	-7,647651	0,173391	-0,939416	-20,635835	-591,459166	-1,925193
14:38:08,89	0,842984	3,265977	-0,047987	-0,093008	-0,867007	-0,160014	-7,650443	0,173589	-0,940907	-7,029443	9,000348	-1,932897	3,072841	3,984801	-2,110942	330,696058	-173,881696	10,262644	-7,650443	0,173589	-0,940907	-20,656143	-591,559413	-1,932897	-7,650443	0,173589	-0,940907	-20,656143	-591,559413	-1,932897
14:38:08,94	0,842984	3,265977	-0,047987	-0,093008	-0,867007	-0,160014	-7,646858	0,172930	-0,937775	-7,049462	8,843349	-1,901196	3,074576	3,985201	-2,112479	330,692052	-173,892885	10,287847	-7,646858	0,172930	-0,937775	-20,624469	-591,435014	-1,901196	-7,646858	0,172930	-0,937775	-20,624469	-591,435014	-1,901196
14:38:08,99	0,842984	3,265977	-0,047987	-0,093008	-0,867007	-0,160014	-7,648072	0,171628	-0,939312	-7,105499	8,904361	-1,875993	3,072767	3,986382	-2,113698	330,663399	-173,865657	10,246011	-7,648072	0,171628	-0,939312	-20,578259	-591,469316	-1,875993	-7,648072	0,171628	-0,939312	-20,578259	-591,469316	-1,875993
14:38:09,04	0,842984	3,265977	-0,047987	-0,093008	-0,867007	-0,160014	-7,648190	0,173784	-0,940531	-7,002602	8,948921	-1,917829	3,073528	3,984907	-2,113863	330,677904	-173,877772	10,266079	-7,648190	0,173784	-0,940531	-20,644667	-591,434011	-1,917829	-7,648190	0,173784	-0,940531	-20,644667	-591,434011	-1,917829
14:38:09,09	0,842984	3,265977	-0,047987	-0,093008	-0,867007	-0,160014	-7,647294	0,172388	-0,940696	-7,071950	8,883689	-1,897761	3,072242	3,987727	-2,110577	330,698181	-173,885720	10,248066	-7,647294	0,172388	-0,940696	-20,604435	-591,428876	-1,897761	-7,647294	0,172388	-0,940696	-20,604435	-591,428876	-1,897761
14:38:09,14	0,842984	3,265977	-0,047987	-0,093008	-0,867007	-0,160014	-7,649093	0,174912	-0,937410	-6,943988	8,955707	-1,915774	3,070949	3,984048	-2,111274	330,719110	-173,864258	10,237695	-7,649093	0,174912	-0,937410	-20,674561	-591,498087	-1,915774	-7,649093	0,174912	-0,937410	-20,674561	-591,498087	-1,915774
14:38:09,19	0,842984	3,265977	-0,047987	-0,093008	-0,867007	-0,160014	-7,645260	0,174192	-0,938107	-7,010478	8,749000	-1,926145	3,076926	3,987813	-2,111350	330,692790	-173,903633	10,248840	-7,645260	0,174192	-0,938107	-20,684533	-591,403908	-1,926145	-7,645260	0,174192	-0,938107	-20,684533	-591,403908	-1,926145
14:38:09,24	0,842984	3,265977	-0,047987	-0,093008	-0,867007	-0,160014	-7,651509	0,170898	-0,938183	-7,134490	9,077045	-1,915000	3,075789	3,986609	-2,111715	330,704136	-173,882048	10,268643	-7,651509	0,170898	-0,938183	-20,549990	-591,566395	-1,915000	-7,651509	0,170898	-0,938183	-20,549990	-591,566395	-1,915000
14:38:09,29	0,842984	3,265977	-0,047987	-0,093008	-0,867007	-0,160014	-7,649898	0,171281	-0,938548	-7,138924	8,994232	-1,895197	3,074587	3,986405	-2,112918	330,697807	-173,906043	10,224827	-7,649898	0,171281	-0,938548	-20,584514	-591,522733	-1,895197	-7,649898	0,171281	-0,938548	-20,584514	-591,522733	-1,895197
14:38:09,34	0,842984	3,265977	-0,047987	-0,093008	-0,867007	-0,160014	-7,649120	0,172221	-0,939751	-7,066141	8,947283	-1,939013	3,069829	3,986655	-2,112869	330,686078	-173,901810	10,306636	-7,649120	0,172221	-0,939751	-20,585458	-591,508645	-1,939013	-7,649120	0,172221	-0,939751	-20,585458	-591,508645	-1,939013
14:38:09,39	0,842984	3,265977	-0,047987	-0,093008	-0,867007	-0,160014	-7,646958	0,176466	-0,939702	-6,843202	8,847132	-1,857205	3,077465	3,988036	-2,110962	330,676885	-173,922471	10,257981	-7,646958	0,176466	-0,939702	-20,695753	-591,439077	-1,857205	-7,646958	0,176466	-0,939702	-20,695753	-591,439077	-1,857205
14:38:09,44	0,842984	3,265977	-0,047987	-0,093008	-0,867007	-0,160014	-7,651972	0,170543	-0,937795	-7,128676	9,105477	-1,905859	3,076885	3,985879	-2,112142	330,666947	-173,900314	10,234865	-7,651972	0,170543	-0,937795	-20,516320	-591,574310	-1,905859	-7,651972	0,170543	-0,937795	-20,516320	-591,574310	-1,905859
14:38:09,49	0,842984	3,265977	-0,047987	-0,093008	-0,867007	-0,160014	-7,649813	0,169967	-0,938975	-7,172853	9,012926	-1,928976	3,075707	3,985465	-2,112903	330,659114	-173,867416	10,260423	-7,649813	0,169967	-0,938975	-20,515273	-591,497428	-1,928976	-7,649813	0,169967	-0,938975	-20,515273	-591,497428	-1,928976
14:38:09,54	0,842984	3,265977	-0,047987	-0,093008	-0,867007	-0,160014	-7,648866	0,170780	-0,939736	-7,155145	8,986917	-1,903417	3,072797	3,986889	-2,108255	330,665953	-173,859050	10,247811	-7,648866	0,170780	-0,939736	-20,561394	-591,449100	-1,903417	-7,648866	0,170780	-0,939736	-20,561394	-591,449100	-1,903417
14:38:09,59	0,842984	3,265977	-0,047987	-0,093008	-0,867007	-0,160014	-7,648644	0,174012	-0,935089	-6,997743	8,973618	-1,916030	3,071781	3,984754	-2,111597	330,655997	-173,863210	10,279199	-7,648644	0,174012	-0,935089	-20,657708	-591,444950	-1,916030	-7,648644	0,174012	-0,935089	-20,657708	-591,444950	-1,916030
14:38:09,64	0,842984	3,265977	-0,047987	-0,093008	-0,867007	-0,160014	-7,646287	0,173825	-0,938430	-6,998920	8,857582	-1,884641	3,074207	3,984595	-2,114368	330,648086	-173,872968	10,254805	-7,646287	0,173825	-0,938430	-20,644155	-591,375939	-1,884641	-7,646287	0,173825	-0,938430	-20,644155	-591,375939	-1,884641
14:38:09,69	0,842984	3,265977	-0,047987	-0,093008	-0,867007	-0,160014	-7,647362	0,171644	-0,941202	-7,099905	8,915474	-1,909035	3,074531	3,986012	-2,112161	330,656169	-173,870314	10,221026	-7,647362	0,171644	-0,941202	-20,573963	-591,402466	-1,909035	-7,647362	0,171644	-0,941202	-20,573963	-591,402466	-1,909035
14:38:09,74	0,842984	3,265977	-0,047987	-0,093008	-0,867007	-0,160014	-7,648752	0,172072	-0,938994	-7,083973	8,982048	-1,942815	3,075785	3,985340	-2,111733	330,692700	-173,872282	10,244669	-7,648752	0,172072	-0,938994	-20,591653	-591,444956	-1,942815	-7,648752	0,172072	-0,938994	-20,591653	-591,444956	-1,942815
14:38:09,79	0,842984	3,265977	-0,047987	-0,093008	-0,867007	-0,160014	-7,648797	0,170650	-0,938566	-7,174477	8,951797	-1,919171	3,074491	3,985361	-2,110948	330,641704	-173,870129	10,288171	-7,648797	0,170650	-0,938566	-20,570532	-591,478785	-1,919171	-7,648797	0,170650	-0,938566	-20,570532	-591,478785	-1,919171
14:38:09,84	0,842984	3,265977	-0,047987	-0,093008	-0,867007	-0,160014	-7,648168	0,171781	-0,937781	-7,092040	8,964318	-1,875670	3,073948	3,984198	-2,112885	330,670523	-173,893455	10,273504	-7,648168	0,171781	-0,937781	-20,576866	-591,416870	-1,875670	-7,648168	0,171781	-0,937781	-20,576866	-591,416870	-1,875670
14:38:09,89	0,842984	3,265977	-0,047987	-0,093008	-0,867007	-0,160014	-7,646890	0,171670	-0,939718	-7,092044	8,861232	-1,890336	3,072726	3,986960	-2,112527	330,649088	-173,875350	10,264595	-7,646890	0,171670	-0,939718	-20,568120	-591,419620	-1,890336	-7,646890	0,171670	-0,939718	-20,568120	-591,419620	-1,890336
14:38:09,94	0,842984	3,265977	-0,047987	-0,093008	-0,867007	-0,160014	-7,648670	0,174109	-0,939360	-6,970169	8,981421	-1,899246	3,072733	3,985607	-2,110577	330,642968	-173,868726	10,268329	-7,648670	0,174109	-0,939360	-20,637720	-591,439181	-1,899246	-7,648670	0,174109	-0,939360	-20,637720	-591,439181	-1,899246
14:38:09,99	0,842984	3,265977	-0,047987	-0,093008	-0,867007	-0,160014	-7,647502	0,173427	-0,937410	-7,008313	8,929287	-1,895511	3,073873	3,983431	-2,110161	330,633118	-173,899772	10,296128	-7,647502	0,173427	-0,937410	-20,622322	-591,399613	-1,895511	-7,647502	0,173427	-0,937410	-20,622322	-591,399613	-1,895511
14:38:10,04	0,842984	3,265977	-0,047987	-0,093008	-0,867007	-0,160014	-7,646188	0,171351	-0,936994	-7,084433	8,853965	-1,867713	3,074174	3,984910	-2,110009	330,628583	-173,885029	10,249989	-7,646188	0,171351	-0,936994	-20,535508	-591,371783	-1,867713	-7,646188	0,171351	-0,936994	-20,535508	-591,371783	-1,867713
14:38:10,09	0,842984	3,265977	-0,047987	-0,093008	-0,867007	-0,160014	-7,647618	0,171830	-0,936843	-7,070018	8,939646	-1,913851	3,072681	3,984733	-2,113561	330,627578	-173,883886	10,268063	-7,647618	0,171830	-0,936843	-20,558704	-591,398390	-1,913851	-7,647618	0,171830	-0,936843	-20,558704	-591,398390	-1,913851
14:38:10,14	0,842984	3,265977	-0,047987	-0,093008	-0,867007	-0,160014	-7,646719	0,173034	-0,940394	-7,007899	8,894318	-1,895777	3,072156	3,984718	-2,111739	330,644467	-173,856336	10,269186	-7,646719	0,173034	-0,940394	-20,591097	-591,373114	-1,895777	-7,646719	0,173034	-0,940394	-20,591097	-591,373114	-1,895777
14:38:10,19	0,842984	3,265977	-0,047987	-0,093008	-0,867007	-0,160014	-7,646444	0,173482	-0,938572	-7,016937	8,879172	-1,894654	3,071553	3,985612	-2,112908	330,648606	-173,873236	10,269342	-7,646444	0,173482	-0,938572	-20,635257	-591,366679	-1,894654	-7,646444	0,173482	-0,938572	-20,635257	-591,366679	-1,894654
14:38:10,24	0,842984	3,265977	-0,047987	-0,093008	-0,867007	-0,160014	-7,646917	0,174451	-0,939741	-6,953978	8,891720	-1,894499	3,072702	3,982071	-2,111294	330,615422	-173,856658	10,259215	-7,646917	0,174451	-0,939741	-20,648372	-591,391243	-1,894499	-7,646917	0,174451	-0,939741	-20,648372	-591,391243	-1,894499
14:38:10,29	0,842984	3,265977	-0,047987	-0,093008	-0,867007	-0,160014	-7,644424	0,171685	-0,938127	-7,095560	8,799147	-1,904625	3,070339	3,981735	-2,112120	330,613821	-173,851459	10,283668	-7,644424	0,171685	-0,938127	-20,572845	-591,288168	-1,904625	-7,644424	0,171685	-0,938127	-20,572845	-591,288168	-1,904625
14:38:10,34	0,842984	3,265977	-0,047987	-0,093008	-0,867007	-0,160014	-7,642951	0,173564	-0,938954	-7,001553	8,726535	-1,880172	3,073175	3,986062	-2,113245	330,633713	-173,891576	10,259769	-7,642951	0,173564	-0,938954	-20,626341	-591,245148	-1,880172	-7,642951	0,173564	-0,938954	-20,626341	-591,245148	-1,880172
14:38:10,39	0,842984	3,265977	-0,047987	-0,093008	-0,867007	-0,160014	-7,648117	0,173271	-0,940079	-6,991999	8,957874	-1,904071	3,074421	3,981898	-2,110969	330,603429	-173,889417	10,263208	-7,648117	0,173271	-0,940079	-20,593778	-591,419328	-1,904071	-7,648117	0,173271	-0,940079	-20,593778	-591,419328	-1,904071
14:38:10,44	0,842984	3,265977	-0,047987	-0,093008	-0,867007	-0,160014	-7,645133	0,170110	-0,937803	-7,143077	8,830022	-1,900633	3,070937	3,982788	-2,112521	330,618607	-173,847709	10,269707	-7,645133	0,170110	-0,937803	-20,496749	-591,312951	-1,900633	-7,645133	0,170110	-0,937803	-20,496749	-591,312951	-1,900633
14:38:10,49	0,842984	3,265977	-0,047987	-0,093008	-0,867007	-0,160014	-7,644163	0,173573	-0,939354	-7,006741	8,787261	-1,894133	3,071725	3,986324	-2,108722	330,625602	-173,863249	10,253758	-7,644163	0,173573	-0,939354	-20,632212	-591,279521	-1,894133	-7,644163	0,173573	-0,939354	-20,632212	-591,279521	-1,894133
14:38:10,54	0,842984	3,265977	-0,047987	-0,093008	-0,867007	-0,160014	-7,647619	0,174658	-0,935555	-6,940362	8,953160	-1,910082	3,071274	3,988531	-2,107627	330,638183	-173,851762	10,209166	-7,647619	0,174658	-0,935555	-20,651004	-591,384941	-1,910082	-7,647619	0,174658	-0,935555	-20,651004	-591,384941	-1,910082
14:38:10,59	0,842984	3,265977	-0,047987	-0,093008	-0,867007	-0,160014	-7,649304	0,176152	-0,934460	-6,878885	9,035644	-1,954674	3,070935	3,985329	-2,111371	330,624681	-173,857571	10,259315	-7,649304	0,176152	-0,934460	-20,706848	-591,434752	-1,954674	-7,649304	0,176152	-0,934460	-20,706848	-591,434752	-1,954674
14:38:10,64	0,842984	3,265977	-0,047987	-0,093008	-0,867007	-0,160014	-7,646363	0,174844	-0,938204	-6,935116	8,891454	-1,904525	3,075048	3,986880	-2,110599	330,631867	-173,889122	10,249012	-7,646363	0,174844	-0,938204	-20,660405	-591,348004	-1,904525	-7,646363	0,174844	-0,938204	-20,660405	-591,348004	-1,904525
14:38:10,69	0,842984	3,265977	-0,047987	-0,093008	-0,867007	-0,160014	-7,649762	0,172059	-0,937432	-7,056247	9,046236	-1,914829	3,073863	3,983186	-2,110597	330,603452	-173,844699	10,249973	-7,649762	0,172059	-0,937432	-20,562850	-591,460093	-1,914829	-7,649762	0,172059	-0,937432	-20,562850	-591,460093	-1,914829
14:38:10,74	0,842984	3,265977	-0,047987	-0,093008	-0,867007	-0,160014	-7,645970	0,171238	-0,937431	-7,123205	8,895883	-1,913868	3,075137	3,983328	-2,111947	330,621252	-173,889391	10,251036	-7,645970	0,171238	-0,937431	-20,565357	-591,312790	-1,913868	-7,645970	0,171238	-0,937431	-20,565357	-591,312790	-1,913868
14:38:10,79	0,842984	3,265977	-0,047987	-0,093008	-0,867007	-0,160014	-7,646730	0,170205	-0,938781	-7,147097	8,897628	-1,912804	3,072629	3,983963	-2,110224	330,572919	-173,826454	10,255391	-7,646730	0,170205	-0,938781	-20,508188	-591,370685	-1,912804	-7,646730	0,170205	-0,938781	-20,508188	-591,370685	-1,912804
14:38:10,84	0,842984	3,265977	-0,047987	-0,093008	-0,867007	-0,160014	-7,646026	0,172695	-0,937057	-7,047961	8,934355	-1,908449	3,070760	3,986611	-2,111323	330,626654	-173,831923	10,244097	-7,646026	0,172695	-0,937057	-20,604508	-591,278708	-1,908449	-7,646026	0,172695	-0,937057	-20,604508	-591,278708	-1,908449
14:38:10,89	0,842984	3,265977	-0,047987	-0,093008	-0,867007	-0,160014	-7,647385	0,175638	-0,938156	-6,917061	8,955730	-1,919744	3,071504	3,982247	-2,109424	330,605076	-173,863223	10,257792	-7,647385	0,175638	-0,938156	-20,704627	-591,363980	-1,919744	-7,647385	0,175638	-0,938156	-20,704627	-591,363980	-1,919744
14:38:10,94	0,842984	3,265977	-0,047987	-0,093008	-0,867007	-0,160014	-7,643978	0,172811	-0,936257	-7,026156	8,781614	-1,906048	3,072092	3,984340	-2,110596	330,597228	-173,817352	10,265313	-7,643978	0,172811	-0,936257	-20,591822	-591,270663	-1,906048	-7,643978	0,172811	-0,936257	-20,591822	-591,270663	-1,906048
14:38:10,99	0,842984	3,265977	-0,047987	-0,093008	-0,867007	-0,160014	-7,646084	0,173348	-0,937429	-7,034042	8,920873	-1,898528	3,069006	3,982410	-2,107612	330,588898	-173,829297	10,227253	-7,646084	0,173348	-0,937429	-20,641850	-591,296747	-1,898528	-7,646084	0,173348	-0,937429	-20,641850	-591,296747	-1,898528
14:38:11,04	0,842984	3,265977	-0,047987	-0,093008	-0,867007	-0,160014	-7,642870	0,175056	-0,934445	-6,930705	8,754979	-1,936587	3,074434	3,986230	-2,109070	330,594705	-173,834518	10,235474	-7,642870	0,175056	-0,934445	-20,672608	-591,210331	-1,936587	-7,642870	0,175056	-0,934445	-20,672608	-591,210331	-1,936587
14:38:11,09	0,842984	3,265977	-0,047987	-0,093008	-0,867007	-0,160014	-7,648892	0,172265	-0,935903	-7,074216	9,060469	-1,928366	3,071129	3,981408	-2,111006	330,555662	-173,831083	10,247990	-7,648892	0,172265	-0,935903	-20,597030	-591,377546	-1,928366	-7,648892	0,172265	-0,935903	-20,597030	-591,377546	-1,928366
14:38:11,14	0,842984	3,265977	-0,047987	-0,093008	-0,867007	-0,160014	-7,643063	0,172716	-0,937839	-7,034209	8,792920	-1,915851	3,074097	3,984640	-2,108083	330,575215	-173,844386	10,258689	-7,643063	0,172716	-0,937839	-20,592440	-591,187563	-1,915851	-7,643063	0,172716	-0,937839	-20,592440	-591,187563	-1,915851
14:38:11,19	0,842984	3,265977	-0,047987	-0,093008	-0,867007	-0,160014	-7,647346	0,171762	-0,934916	-7,082109	8,992046	-1,905151	3,072119	3,983683	-2,109441	330,599970	-173,807588	10,245421	-7,647346	0,171762	-0,934916	-20,565396	-591,324645	-1,905151	-7,647346	0,171762	-0,934916	-20,565396	-591,324645	-1,905151
14:38:11,24	0,842984	3,265977	-0,047987	-0,093008	-0,867007	-0,160014	-7,645529	0,172996	-0,936274	-7,062147	8,894520	-1,918419	3,075595	3,984007	-2,106733	330,584802	-173,859071	10,233238	-7,645529	0,172996	-0,936274	-20,642363	-591,279532	-1,918419	-7,645529	0,172996	-0,936274	-20,642363	-591,279532	-1,918419
14:38:11,29	0,842984	3,265977	-0,047987	-0,093008	-0,867007	-0,160014	-7,647548	0,170148	-0,933566	-7,158085	8,986872	-1,930602	3,073200	3,981765	-2,107886	330,574729	-173,887300	10,246928	-7,647548	0,170148	-0,933566	-20,514714	-591,345626	-1,930602	-7,647548	0,170148	-0,933566	-20,514714	-591,345626	-1,930602
14:38:11,34	0,842984	3,265977	-0,047987	-0,093008	-0,867007	-0,160014	-7,644409	0,171101	-0,934720	-7,079046	8,818249	-1,916912	3,074819	3,983313	-2,108069	330,571553	-173,859754	10,270267	-7,644409	0,171101	-0,934720	-20,510485	-591,267832	-1,916912	-7,644409	0,171101	-0,934720	-20,510485	-591,267832	-1,916912
14:38:11,39	0,842984	3,265977	-0,047987	-0,093008	-0,867007	-0,160014	-7,646558	0,170473	-0,934902	-7,133960	8,946538	-1,893573	3,069705	3,979549	-2,109560	330,568711	-173,836554	10,215997	-7,646558	0,170473	-0,934902	-20,516116	-591,308266	-1,893573	-7,646558	0,170473	-0,934902	-20,516116	-591,308266	-1,893573
14:38:11,44	0,842984	3,265977	-0,047987	-0,093008	-0,867007	-0,160014	-7,640742	0,173020	-0,936393	-7,020194	8,658144	-1,947844	3,075065	3,983606	-2,110028	330,570411	-173,848792	10,251720	-7,640742	0,173020	-0,936393	-20,602278	-591,140069	-1,947844	-7,640742	0,173020	-0,936393	-20,602278	-591,140069	-1,947844
14:38:11,49	0,842984	3,265977	-0,047987	-0,093008	-0,867007	-0,160014	-7,646935	0,170407	-0,936862	-7,146351	8,972625	-1,912120	3,072679	3,981970	-2,106599	330,593877	-173,849744	10,268895	-7,646935	0,170407	-0,936862	-20,523271	-591,311793	-1,912120	-7,646935	0,170407	-0,936862	-20,523271	-591,311793	-1,912120
14:38:11,54	0,842984	3,265977	-0,047987	-0,093008	-0,867007	-0,160014	-7,644325	0,171655	-0,933433	-7,092339	8,816108	-1,894945	3,071875	3,987011	-2,111482	330,573876	-173,814400	10,279869	-7,644325	0,171655	-0,933433	-20,567264	-591,263427	-1,894945	-7,644325	0,171655	-0,933433	-20,567264	-591,263427	-1,894945
14:38:11,59	0,842984	3,265977	-0,047987	-0,093008	-0,867007	-0,160014	-7,648289	0,174872	-0,938316	-6,945666	9,057220	-1,883971	3,071617	3,982123	-2,109046	330,558998	-173,841344	10,270850	-7,648289	0,174872	-0,938316	-20,673121	-591,333474	-1,883971	-7,648289	0,174872	-0,938316	-20,673121	-591,333474	-1,883971
14:38:11,64	0,842984	3,265977	-0,047987	-0,093008	-0,867007	-0,160014	-7,643927	0,172651	-0,935879	-7,030380	8,829820	-1,892990	3,071397	3,981215	-2,111383	330,549085	-173,840480	10,264962	-7,643927	0,172651	-0,935879	-20,583494	-591,218473	-1,892990	-7,643927	0,172651	-0,935879	-20,583494	-591,218473	-1,892990
14:38:11,69	0,842984	3,265977	-0,047987	-0,093008	-0,867007	-0,160014	-7,643031	0,172388	-0,938217	-7,039879	8,792227	-1,898878	3,069672	3,983511	-2,108685	330,559706	-173,819677	10,244539	-7,643031	0,172388	-0,938217	-20,572300	-591,185705	-1,898878	-7,643031	0,172388	-0,938217	-20,572300	-591,185705	-1,898878
14:38:11,74	0,842984	3,265977	-0,047987	-0,093008	-0,867007	-0,160014	-7,644156	0,175030	-0,935519	-6,925819	8,851946	-1,919301	3,073728	3,983375	-2,111781	330,541783	-173,834959	10,266179	-7,644156	0,175030	-0,935519	-20,665641	-591,214321	-1,919301	-7,644156	0,175030	-0,935519	-20,665641	-591,214321	-1,919301
14:38:11,79	0,842984	3,265977	-0,047987	-0,093008	-0,867007	-0,160014	-7,646067	0,171449	-0,938614	-7,089816	8,959174	-1,897661	3,074327	3,984885	-2,108696	330,543264	-173,840889	10,240198	-7,646067	0,171449	-0,938614	-20,548558	-591,257069	-1,897661	-7,646067	0,171449	-0,938614	-20,548558	-591,257069	-1,897661
14:38:11,84	0,842984	3,265977	-0,047987	-0,093008	-0,867007	-0,160014	-7,647674	0,171685	-0,935529	-7,073121	9,038501	-1,923642	3,072624	3,984543	-2,108645	330,575581	-173,832878	10,288199	-7,647674	0,171685	-0,935529	-20,550431	-591,303907	-1,923642	-7,647674	0,171685	-0,935529	-20,550431	-591,303907	-1,923642
14:38:11,89	0,842984	3,265977	-0,047987	-0,093008	-0,867007	-0,160014	-7,646527	0,172989	-0,935479	-7,028434	8,954859	-1,875642	3,075543	3,984726	-2,107119	330,546991	-173,802301	10,264041	-7,646527	0,172989	-0,935479	-20,608070	-591,297486	-1,875642	-7,646527	0,172989	-0,935479	-20,608070	-591,297486	-1,875642
14:38:11,94	0,842984	3,265977	-0,047987	-0,093008	-0,867007	-0,160014	-7,648145	0,170553	-0,933952	-7,167313	9,079037	-1,899799	3,072562	3,984479	-2,109077	330,541354	-173,829688	10,251749	-7,648145	0,170553	-0,933952	-20,555691	-591,300311	-1,899799	-7,648145	0,170553	-0,933952	-20,555691	-591,300311	-1,899799
14:38:11,99	0,842984	3,265977	-0,047987	-0,093008	-0,867007	-0,160014	-7,646440	0,173011	-0,935911	-7,012924	8,981583	-1,912091	3,070883	3,981544	-2,107495	330,567685	-173,815069	10,258333	-7,646440	0,173011	-0,935911	-20,594310	-591,263949	-1,912091	-7,646440	0,173011	-0,935911	-20,594310	-591,263949	-1,912091
14:38:12,04	0,842984	3,265977	-0,047987	-0,093008	-0,867007	-0,160014	-7,643058	0,172997	-0,934328	-7,039487	8,790245	-1,905507	3,071148	3,983054	-2,111951	330,577242	-173,839268	10,278611	-7,643058	0,172997	-0,934328	-20,619761	-591,189831	-1,905507	-7,643058	0,172997	-0,934328	-20,619761	-591,189831	-1,905507
14:38:12,09	0,842984	3,265977	-0,047987	-0,093008	-0,867007	-0,160014	-7,644499	0,173523	-0,938785	-6,995955	8,844760	-1,885229	3,072569	3,984853	-2,109063	330,537116	-173,797236	10,275491	-7,644499	0,173523	-0,938785	-20,617521	-591,248372	-1,885229	-7,644499	0,173523	-0,938785	-20,617521	-591,248372	-1,885229
14:38:12,14	0,842984	3,265977	-0,047987	-0,093008	-0,867007	-0,160014	-7,646767	0,173192	-0,935896	-7,029513	9,018491	-1,888350	3,074946	3,987377	-2,110266	330,560169	-173,827534	10,222504	-7,646767	0,173192	-0,935896	-20,625083	-591,252724	-1,888350	-7,646767	0,173192	-0,935896	-20,625083	-591,252724	-1,888350
14:38:12,19	0,842984	3,265977	-0,047987	-0,093008	-0,867007	-0,160014	-7,650141	0,172395	-0,937099	-7,056256	9,158839	-1,941336	3,073268	3,981460	-2,109094	330,498933	-173,776070	10,237436	-7,650141	0,172395	-0,937099	-20,589246	-591,377254	-1,941336	-7,650141	0,172395	-0,937099	-20,589246	-591,377254	-1,941336
14:38:12,24	0,842984	3,265977	-0,047987	-0,093008	-0,867007	-0,160014	-7,644179	0,170890	-0,935927	-7,148475	8,927539	-1,926404	3,070779	3,984209	-2,108708	330,528894	-173,825002	10,235304	-7,644179	0,170890	-0,935927	-20,563310	-591,140478	-1,926404	-7,644179	0,170890	-0,935927	-20,563310	-591,140478	-1,926404
14:38:12,29	0,842984	3,265977	-0,047987	-0,093008	-0,867007	-0,160014	-7,645314	0,174420	-0,935541	-6,937485	8,936178	-1,928537	3,071996	3,982569	-2,111050	330,532468	-173,791384	10,208665	-7,645314	0,174420	-0,935541	-20,629476	-591,220984	-1,928537	-7,645314	0,174420	-0,935541	-20,629476	-591,220984	-1,928537
14:38:12,34	0,842984	3,265977	-0,047987	-0,093008	-0,867007	-0,160014	-7,644503	0,172546	-0,937883	-7,065869	8,907696	-1,955175	3,073171	3,984384	-2,107911	330,540842	-173,809593	10,250164	-7,644503	0,172546	-0,937883	-20,610699	-591,185766	-1,955175	-7,644503	0,172546	-0,937883	-20,610699	-591,185766	-1,955175
14:38:12,39	0,842984	3,265977	-0,047987	-0,093008	-0,867007	-0,160014	-7,646662	0,172436	-0,934745	-7,059970	9,003610	-1,913676	3,071727	3,980281	-2,109091	330,479659	-173,818021	10,247961	-7,646662	0,172436	-0,934745	-20,596220	-591,259338	-1,913676	-7,646662	0,172436	-0,934745	-20,596220	-591,259338	-1,913676
14:38:12,44	0,842984	3,265977	-0,047987	-0,093008	-0,867007	-0,160014	-7,642387	0,171635	-0,935925	-7,063729	8,830090	-1,915880	3,069508	3,982211	-2,110639	330,491345	-173,835809	10,265073	-7,642387	0,171635	-0,935925	-20,537104	-591,097283	-1,915880	-7,642387	0,171635	-0,935925	-20,537104	-591,097283	-1,915880
14:38:12,49	0,842984	3,265977	-0,047987	-0,093008	-0,867007	-0,160014	-7,642948	0,174522	-0,937473	-6,904069	8,840248	-1,898767	3,073982	3,983299	-2,108593	330,507457	-173,811860	10,260519	-7,642948	0,174522	-0,937473	-20,604035	-591,131164	-1,898767	-7,642948	0,174522	-0,937473	-20,604035	-591,131164	-1,898767
14:38:12,54	0,842984	3,265977	-0,047987	-0,093008	-0,867007	-0,160014	-7,646127	0,171191	-0,935427	-7,106066	9,003594	-1,903321	3,073017	3,983624	-2,108331	330,475146	-173,832243	10,245385	-7,646127	0,171191	-0,935427	-20,544566	-591,217395	-1,903321	-7,646127	0,171191	-0,935427	-20,544566	-591,217395	-1,903321
14:38:12,59	0,842984	3,265977	-0,047987	-0,093008	-0,867007	-0,160014	-7,645926	0,172189	-0,935164	-7,020355	9,010930	-1,918455	3,074964	3,984449	-2,109054	330,517285	-173,816291	10,293198	-7,645926	0,172189	-0,935164	-20,537209	-591,194277	-1,918455	-7,645926	0,172189	-0,935164	-20,537209	-591,194277	-1,918455
14:38:12,64	0,842984	3,265977	-0,047987	-0,093008	-0,867007	-0,160014	-7,647614	0,170915	-0,935887	-7,121491	9,070201	-1,870642	3,072552	3,983137	-2,108768	330,516125	-173,786369	10,240894	-7,647614	0,170915	-0,935887	-20,538330	-591,267532	-1,870642	-7,647614	0,170915	-0,935887	-20,538330	-591,267532	-1,870642
14:38:12,69	0,842984	3,265977	-0,047987	-0,093008	-0,867007	-0,160014	-7,645273	0,172348	-0,935601	-7,072291	8,964392	-1,922947	3,072480	3,980001	-2,110553	330,485344	-173,809206	10,237049	-7,645273	0,172348	-0,935601	-20,601647	-591,189508	-1,922947	-7,645273	0,172348	-0,935601	-20,601647	-591,189508	-1,922947
14:38:12,74	0,842984	3,265977	-0,047987	-0,093008	-0,867007	-0,160014	-7,642521	0,170843	-0,937386	-7,115432	8,836543	-1,926791	3,073494	3,982449	-2,107479	330,498972	-173,804212	10,235738	-7,642521	0,170843	-0,937386	-20,526572	-591,101350	-1,926791	-7,642521	0,170843	-0,937386	-20,526572	-591,101350	-1,926791
14:38:12,79	0,842984	3,265977	-0,047987	-0,093008	-0,867007	-0,160014	-7,645148	0,171189	-0,934313	-7,108578	8,963845	-1,928103	3,071918	3,980645	-2,107923	330,483938	-173,774885	10,251097	-7,645148	0,171189	-0,934313	-20,546879	-591,180272	-1,928103	-7,645148	0,171189	-0,934313	-20,546879	-591,180272	-1,928103
14:38:12,84	0,842984	3,265977	-0,047987	-0,093008	-0,867007	-0,160014	-7,642797	0,171652	-0,934756	-7,102359	8,869302	-1,912744	3,075314	3,983244	-2,108310	330,444740	-173,813522	10,285386	-7,642797	0,171652	-0,934756	-20,577043	-591,090301	-1,912744	-7,642797	0,171652	-0,934756	-20,577043	-591,090301	-1,912744
14:38:12,89	0,842984	3,265977	-0,047987	-0,093008	-0,867007	-0,160014	-7,646746	0,170010	-0,935143	-7,134682	9,089263	-1,878454	3,070680	3,981889	-2,111447	330,472668	-173,798979	10,233175	-7,646746	0,170010	-0,935143	-20,480471	-591,180312	-1,878454	-7,646746	0,170010	-0,935143	-20,480471	-591,180312	-1,878454
14:38:12,94	0,842984	3,265977	-0,047987	-0,093008	-0,867007	-0,160014	-7,643256	0,173345	-0,938280	-6,987799	8,890854	-1,930665	3,071921	3,981066	-2,108315	330,497403	-173,807374	10,240529	-7,643256	0,173345	-0,938280	-20,595417	-591,104736	-1,930665	-7,643256	0,173345	-0,938280	-20,595417	-591,104736	-1,930665
14:38:12,99	0,842984	3,265977	-0,047987	-0,093008	-0,867007	-0,160014	-7,643163	0,171859	-0,935148	-7,070167	8,860405	-1,923311	3,071892	3,985151	-2,109451	330,504447	-173,807541	10,299885	-7,643163	0,171859	-0,935148	-20,561137	-591,127894	-1,923311	-7,643163	0,171859	-0,935148	-20,561137	-591,127894	-1,923311
14:38:13,04	0,842984	3,265977	-0,047987	-0,093008	-0,867007	-0,160014	-7,646687	0,173927	-0,936284	-6,966041	9,037472	-1,863955	3,071258	3,981683	-2,107930	330,454616	-173,772265	10,266062	-7,646687	0,173927	-0,936284	-20,619299	-591,227464	-1,863955	-7,646687	0,173927	-0,936284	-20,619299	-591,227464	-1,863955
14:38:13,09	0,842984	3,265977	-0,047987	-0,093008	-0,867007	-0,160014	-7,643366	0,172742	-0,934763	-7,033275	8,925592	-1,897778	3,070280	3,981297	-2,109546	330,491102	-173,791151	10,291276	-7,643366	0,172742	-0,934763	-20,593542	-591,078674	-1,897778	-7,643366	0,172742	-0,934763	-20,593542	-591,078674	-1,897778
14:38:13,14	0,842984	3,265977	-0,047987	-0,093008	-0,867007	-0,160014	-7,642543	0,173396	-0,936379	-7,001164	8,841712	-1,872564	3,074816	3,982840	-2,111413	330,493934	-173,827216	10,261958	-7,642543	0,173396	-0,936379	-20,612755	-591,097884	-1,872564	-7,642543	0,173396	-0,936379	-20,612755	-591,097884	-1,872564
14:38:13,19	0,842984	3,265977	-0,047987	-0,093008	-0,867007	-0,160014	-7,646147	0,170240	-0,938247	-7,135478	9,008650	-1,901882	3,070721	3,983114	-2,109117	330,489738	-173,799003	10,226925	-7,646147	0,170240	-0,938247	-20,499294	-591,213882	-1,901882	-7,646147	0,170240	-0,938247	-20,499294	-591,213882	-1,901882
14:38:13,24	0,842984	3,265977	-0,047987	-0,093008	-0,867007	-0,160014	-7,644337	0,173923	-0,935950	-6,966293	8,932299	-1,936915	3,072385	3,980695	-2,109485	330,450346	-173,829432	10,260424	-7,644337	0,173923	-0,935950	-20,619230	-591,148192	-1,936915	-7,644337	0,173923	-0,935950	-20,619230	-591,148192	-1,936915
14:38:13,29	0,842984	3,265977	-0,047987	-0,093008	-0,867007	-0,160014	-7,643074	0,171272	-0,936318	-7,058065	8,885493	-1,903416	3,072342	3,982117	-2,109880	330,434063	-173,823013	10,270931	-7,643074	0,171272	-0,936318	-20,502947	-591,095807	-1,903416	-7,643074	0,171272	-0,936318	-20,502947	-591,095807	-1,903416
14:38:13,34	0,842984	3,265977	-0,047987	-0,093008	-0,867007	-0,160014	-7,644284	0,172020	-0,936713	-7,016598	8,965742	-1,892909	3,073387	3,979811	-2,109412	330,448947	-173,804046	10,265287	-7,644284	0,172020	-0,936713	-20,520181	-591,110570	-1,892909	-7,644284	0,172020	-0,936713	-20,520181	-591,110570	-1,892909
14:38:13,39	0,842984	3,265977	-0,047987	-0,093008	-0,867007	-0,160014	-7,642809	0,169963	-0,936245	-7,147452	8,885649	-1,898554	3,072412	3,982990	-2,111079	330,454982	-173,793999	10,219220	-7,642809	0,169963	-0,936245	-20,489527	-591,074896	-1,898554	-7,642809	0,169963	-0,936245	-20,489527	-591,074896	-1,898554
14:38:13,44	0,842984	3,265977	-0,047987	-0,093008	-0,867007	-0,160014	-7,645075	0,172396	-0,937912	-7,032653	9,003267	-1,944620	3,072374	3,979189	-2,108153	330,425051	-173,800972	10,230277	-7,645075	0,172396	-0,937912	-20,565720	-591,135143	-1,944620	-7,645075	0,172396	-0,937912	-20,565720	-591,135143	-1,944620
14:38:13,49	0,842984	3,265977	-0,047987	-0,093008	-0,867007	-0,160014	-7,641764	0,170529	-0,934986	-7,108735	8,853528	-1,933563	3,070082	3,982449	-2,111460	330,458057	-173,767181	10,229486	-7,641764	0,170529	-0,934986	-20,495239	-591,024965	-1,933563	-7,641764	0,170529	-0,934986	-20,495239	-591,024965	-1,933563
14:38:13,54	0,842984	3,265977	-0,047987	-0,093008	-0,867007	-0,160014	-7,643442	0,174144	-0,938293	-6,966514	8,929058	-1,934354	3,070673	3,981473	-2,110680	330,453603	-173,763259	10,229140	-7,643442	0,174144	-0,938293	-20,636808	-591,081102	-1,934354	-7,643442	0,174144	-0,938293	-20,636808	-591,081102	-1,934354
14:38:13,59	0,842984	3,265977	-0,047987	-0,093008	-0,867007	-0,160014	-7,642892	0,173144	-0,937513	-7,019680	8,906316	-1,934700	3,072349	3,980174	-2,111023	330,429189	-173,801005	10,292687	-7,642892	0,173144	-0,937513	-20,611480	-591,060729	-1,934700	-7,642892	0,173144	-0,937513	-20,611480	-591,060729	-1,934700
14:38:13,64	0,842984	3,265977	-0,047987	-0,093008	-0,867007	-0,160014	-7,642605	0,171043	-0,937856	-7,084032	8,893660	-1,871154	3,074379	3,978703	-2,105189	330,439220	-173,789327	10,279446	-7,642605	0,171043	-0,937856	-20,510909	-591,050853	-1,871154	-7,642605	0,171043	-0,937856	-20,510909	-591,050853	-1,871154
14:38:13,69	0,842984	3,265977	-0,047987	-0,093008	-0,867007	-0,160014	-7,642346	0,168550	-0,932022	-7,228815	8,877337	-1,884394	3,070646	3,985160	-2,106036	330,448117	-173,782803	10,226287	-7,642346	0,168550	-0,932022	-20,459965	-591,046834	-1,884394	-7,642346	0,168550	-0,932022	-20,459965	-591,046834	-1,884394
14:38:13,74	0,842984	3,265977	-0,047987	-0,093008	-0,867007	-0,160014	-7,646072	0,175011	-0,932869	-6,902913	9,066619	-1,937553	3,069921	3,978447	-2,108769	330,423840	-173,783113	10,273098	-7,646072	0,175011	-0,932869	-20,641294	-591,150002	-1,937553	-7,646072	0,175011	-0,932869	-20,641294	-591,150002	-1,937553
14:38:13,79	0,842984	3,265977	-0,047987	-0,093008	-0,867007	-0,160014	-7,639895	0,172282	-0,935602	-7,032407	8,766312	-1,890742	3,073585	3,981811	-2,109861	330,449331	-173,779620	10,282012	-7,639895	0,172282	-0,935602	-20,556572	-590,965456	-1,890742	-7,639895	0,172282	-0,935602	-20,556572	-590,965456	-1,890742
14:38:13,84	0,842984	3,265977	-0,047987	-0,093008	-0,867007	-0,160014	-7,644640	0,170791	-0,936695	-7,125726	8,992729	-1,881828	3,074182	3,980610	-2,108323	330,449797	-173,798418	10,251324	-7,644640	0,170791	-0,936695	-20,532822	-591,111530	-1,881828	-7,644640	0,170791	-0,936695	-20,532822	-591,111530	-1,881828
14:38:13,89	0,842984	3,265977	-0,047987	-0,093008	-0,867007	-0,160014	-7,643899	0,169674	-0,935157	-7,167781	8,944389	-1,912516	3,069953	3,983871	-2,109109	330,402026	-173,757334	10,296968	-7,643899	0,169674	-0,935157	-20,487166	-591,101694	-1,912516	-7,643899	0,169674	-0,935157	-20,487166	-591,101694	-1,912516
14:38:13,94	0,842984	3,265977	-0,047987	-0,093008	-0,867007	-0,160014	-7,644608	0,174966	-0,935942	-6,904281	9,043180	-1,866872	3,068722	3,982152	-2,108655	330,438548	-173,776549	10,224978	-7,644608	0,174966	-0,935942	-20,639104	-591,058575	-1,866872	-7,644608	0,174966	-0,935942	-20,639104	-591,058575	-1,866872
14:38:13,99	0,842984	3,265977	-0,047987	-0,093008	-0,867007	-0,160014	-7,642504	0,175173	-0,935488	-6,895127	8,892543	-1,938862	3,070596	3,979409	-2,107161	330,410220	-173,762961	10,270741	-7,642504	0,175173	-0,935488	-20,646216	-591,044059	-1,938862	-7,642504	0,175173	-0,935488	-20,646216	-591,044059	-1,938862
14:38:14,04	0,842984	3,265977	-0,047987	-0,093008	-0,867007	-0,160014	-7,641065	0,172178	-0,933994	-7,048450	8,849040	-1,893099	3,071769	3,981738	-2,111451	330,414839	-173,745809	10,259867	-7,641065	0,172178	-0,933994	-20,564461	-590,974597	-1,893099	-7,641065	0,172178	-0,933994	-20,564461	-590,974597	-1,893099
14:38:14,09	0,842984	3,265977	-0,047987	-0,093008	-0,867007	-0,160014	-7,643670	0,172328	-0,938285	-7,057863	8,989032	-1,903973	3,070178	3,979984	-2,108609	330,421155	-173,746446	10,280532	-7,643670	0,172328	-0,938285	-20,585574	-591,039032	-1,903973	-7,643670	0,172328	-0,938285	-20,585574	-591,039032	-1,903973
14:38:14,14	0,842984	3,265977	-0,047987	-0,093008	-0,867007	-0,160014	-7,641355	0,172828	-0,935442	-7,034449	8,862875	-1,883309	3,070161	3,981643	-2,108638	330,414628	-173,746576	10,256629	-7,641355	0,172828	-0,935442	-20,601442	-590,983479	-1,883309	-7,641355	0,172828	-0,935442	-20,601442	-590,983479	-1,883309
14:38:14,19	0,842984	3,265977	-0,047987	-0,093008	-0,867007	-0,160014	-7,642783	0,173672	-0,935471	-6,987155	8,942726	-1,907211	3,069372	3,981575	-2,107182	330,385979	-173,738329	10,271903	-7,642783	0,173672	-0,935471	-20,620446	-591,015738	-1,907211	-7,642783	0,173672	-0,935471	-20,620446	-591,015738	-1,907211
14:38:14,24	0,842984	3,265977	-0,047987	-0,093008	-0,867007	-0,160014	-7,642330	0,174322	-0,934016	-6,946204	8,948087	-1,891938	3,072910	3,982731	-2,108342	330,408355	-173,783482	10,266870	-7,642330	0,174322	-0,934016	-20,630473	-590,974790	-1,891938	-7,642330	0,174322	-0,934016	-20,630473	-590,974790	-1,891938
14:38:14,29	0,842984	3,265977	-0,047987	-0,093008	-0,867007	-0,160014	-7,645100	0,171836	-0,935175	-7,047574	9,050201	-1,896971	3,073043	3,983303	-2,110108	330,400926	-173,772083	10,251536	-7,645100	0,171836	-0,935175	-20,536671	-591,090164	-1,896971	-7,645100	0,171836	-0,935175	-20,536671	-591,090164	-1,896971
14:38:14,34	0,842984	3,265977	-0,047987	-0,093008	-0,867007	-0,160014	-7,645662	0,172006	-0,936942	-7,044868	9,091568	-1,912304	3,073509	3,982411	-2,110285	330,418189	-173,792663	10,258023	-7,645662	0,172006	-0,936942	-20,547347	-591,092929	-1,912304	-7,645662	0,172006	-0,936942	-20,547347	-591,092929	-1,912304
14:38:14,39	0,842984	3,265977	-0,047987	-0,093008	-0,867007	-0,160014	-7,645122	0,171156	-0,937119	-7,079870	9,038233	-1,905817	3,073448	3,982280	-2,105252	330,378164	-173,789264	10,255450	-7,645122	0,171156	-0,937119	-20,515633	-591,103852	-1,905817	-7,645122	0,171156	-0,937119	-20,515633	-591,103852	-1,905817
14:38:14,44	0,842984	3,265977	-0,047987	-0,093008	-0,867007	-0,160014	-7,644978	0,171144	-0,932085	-7,063461	9,067115	-1,908390	3,071569	3,984363	-2,112054	330,398439	-173,745307	10,259562	-7,644978	0,171144	-0,932085	-20,498228	-591,063676	-1,908390	-7,644978	0,171144	-0,932085	-20,498228	-591,063676	-1,908390
14:38:14,49	0,842984	3,265977	-0,047987	-0,093008	-0,867007	-0,160014	-7,645843	0,173813	-0,938887	-6,972876	9,116516	-1,904278	3,073537	3,981787	-2,107967	330,415418	-173,773138	10,237798	-7,645843	0,173813	-0,938887	-20,617163	-591,082181	-1,904278	-7,645843	0,173813	-0,938887	-20,617163	-591,082181	-1,904278
14:38:14,54	0,842984	3,265977	-0,047987	-0,093008	-0,867007	-0,160014	-7,644596	0,170821	-0,934800	-7,112818	9,023037	-1,926043	3,070040	3,981607	-2,108191	330,357910	-173,754675	10,238486	-7,644596	0,170821	-0,934800	-20,522276	-591,077747	-1,926043	-7,644596	0,170821	-0,934800	-20,522276	-591,077747	-1,926043
14:38:14,59	0,842984	3,265977	-0,047987	-0,093008	-0,867007	-0,160014	-7,642692	0,173759	-0,935025	-6,947275	8,983053	-1,925354	3,071136	3,982013	-2,111089	330,393546	-173,749682	10,240292	-7,642692	0,173759	-0,935025	-20,587370	-590,968251	-1,925354	-7,642692	0,173759	-0,935025	-20,587370	-590,968251	-1,925354
14:38:14,64	0,842984	3,265977	-0,047987	-0,093008	-0,867007	-0,160014	-7,643591	0,173013	-0,937923	-7,008232	9,001466	-1,923548	3,072262	3,978090	-2,109535	330,352968	-173,741714	10,239632	-7,643591	0,173013	-0,937923	-20,589732	-591,020455	-1,923548	-7,643591	0,173013	-0,937923	-20,589732	-591,020455	-1,923548
14:38:14,69	0,842984	3,265977	-0,047987	-0,093008	-0,867007	-0,160014	-7,640757	0,170076	-0,936368	-7,147562	8,893197	-1,924209	3,069380	3,985785	-2,109925	330,399310	-173,722450	10,260033	-7,640757	0,170076	-0,936368	-20,498516	-590,906215	-1,924209	-7,640757	0,170076	-0,936368	-20,498516	-590,906215	-1,924209
14:38:14,74	0,842984	3,265977	-0,047987	-0,093008	-0,867007	-0,160014	-7,645980	0,176419	-0,936758	-6,857550	9,134279	-1,903807	3,070525	3,981270	-2,104863	330,379260	-173,772746	10,255076	-7,645980	0,176419	-0,936758	-20,706475	-591,075118	-1,903807	-7,645980	0,176419	-0,936758	-20,706475	-591,075118	-1,903807
14:38:14,79	0,842984	3,265977	-0,047987	-0,093008	-0,867007	-0,160014	-7,642642	0,173170	-0,931696	-6,972922	8,952949	-1,908764	3,073725	3,979967	-2,110407	330,368984	-173,765679	10,284175	-7,642642	0,173170	-0,931696	-20,566791	-590,994461	-1,908764	-7,642642	0,173170	-0,931696	-20,566791	-590,994461	-1,908764
14:38:14,84	0,842984	3,265977	-0,047987	-0,093008	-0,867007	-0,160014	-7,643114	0,169747	-0,937240	-7,151908	8,989902	-1,879665	3,072934	3,980845	-2,106406	330,399745	-173,757399	10,251804	-7,643114	0,169747	-0,937240	-20,477060	-590,994524	-1,879665	-7,643114	0,169747	-0,937240	-20,477060	-590,994524	-1,879665
14:38:14,89	0,842984	3,265977	-0,047987	-0,093008	-0,867007	-0,160014	-7,643479	0,170872	-0,933239	-7,115971	8,986376	-1,912036	3,073432	3,981389	-2,108748	330,362317	-173,750370	10,263696	-7,643479	0,170872	-0,933239	-20,529417	-591,026695	-1,912036	-7,643479	0,170872	-0,933239	-20,529417	-591,026695	-1,912036
14:38:14,94	0,842984	3,265977	-0,047987	-0,093008	-0,867007	-0,160014	-7,644199	0,170712	-0,935581	-7,111653	9,059756	-1,900144	3,070553	3,983040	-2,109929	330,392572	-173,737338	10,240044	-7,644199	0,170712	-0,935581	-20,512556	-591,009851	-1,900144	-7,644199	0,170712	-0,935581	-20,512556	-591,009851	-1,900144
14:38:14,99	0,842984	3,265977	-0,047987	-0,093008	-0,867007	-0,160014	-7,644190	0,174031	-0,936762	-6,965481	9,039586	-1,923797	3,072850	3,980797	-2,106810	330,365570	-173,770365	10,251964	-7,644190	0,174031	-0,936762	-20,626922	-591,029290	-1,923797	-7,644190	0,174031	-0,936762	-20,626922	-591,029290	-1,923797
14:38:15,04	0,842984	3,265977	-0,047987	-0,093008	-0,867007	-0,160014	-7,643395	0,170921	-0,933643	-7,085104	9,005137	-1,911876	3,072860	3,980947	-2,106435	330,360512	-173,747682	10,238003	-7,643395	0,170921	-0,933643	-20,502400	-591,001363	-1,911876	-7,643395	0,170921	-0,933643	-20,502400	-591,001363	-1,911876
14:38:15,09	0,842984	3,265977	-0,047987	-0,093008	-0,867007	-0,160014	-7,643530	0,170987	-0,933268	-7,098810	9,027869	-1,925837	3,072320	3,978622	-2,106003	330,378150	-173,741608	10,271232	-7,643530	0,170987	-0,933268	-20,521253	-590,989213	-1,925837	-7,643530	0,170987	-0,933268	-20,521253	-590,989213	-1,925837
14:38:15,14	0,842984	3,265977	-0,047987	-0,093008	-0,867007	-0,160014	-7,641246	0,170292	-0,932837	-7,149002	8,896867	-1,892608	3,068753	3,982711	-2,107836	330,334354	-173,738297	10,303579	-7,641246	0,170292	-0,932837	-20,516928	-590,940926	-1,892608	-7,641246	0,170292	-0,932837	-20,516928	-590,940926	-1,892608
14:38:15,19	0,842984	3,265977	-0,047987	-0,093008	-0,867007	-0,160014	-7,643004	0,175426	-0,934669	-6,863009	9,027897	-1,860261	3,071068	3,981406	-2,107979	330,351082	-173,733292	10,263485	-7,643004	0,175426	-0,934669	-20,633944	-590,947945	-1,860261	-7,643004	0,175426	-0,934669	-20,633944	-590,947945	-1,860261
14:38:15,24	0,842984	3,265977	-0,047987	-0,093008	-0,867007	-0,160014	-7,643031	0,172768	-0,934812	-7,013911	9,017303	-1,900355	3,071610	3,979080	-2,111092	330,334760	-173,752110	10,255003	-7,643031	0,172768	-0,934812	-20,576213	-590,960639	-1,900355	-7,643031	0,172768	-0,934812	-20,576213	-590,960639	-1,900355
14:38:15,29	0,842984	3,265977	-0,047987	-0,093008	-0,867007	-0,160014	-7,641288	0,171135	-0,937925	-7,074361	8,931393	-1,908838	3,072271	3,980887	-2,107224	330,348697	-173,712635	10,229927	-7,641288	0,171135	-0,937925	-20,508486	-590,909723	-1,908838	-7,641288	0,171135	-0,937925	-20,508486	-590,909723	-1,908838
14:38:15,34	0,842984	3,265977	-0,047987	-0,093008	-0,867007	-0,160014	-7,643184	0,171467	-0,934058	-7,098295	9,037623	-1,933913	3,071276	3,979290	-2,106543	330,342302	-173,713999	10,271117	-7,643184	0,171467	-0,934058	-20,558417	-590,952283	-1,933913	-7,643184	0,171467	-0,934058	-20,558417	-590,952283	-1,933913
14:38:15,39	0,842984	3,265977	-0,047987	-0,093008	-0,867007	-0,160014	-7,641302	0,171530	-0,933376	-7,090617	8,944664	-1,892724	3,071591	3,981089	-2,108386	330,321315	-173,739173	10,254204	-7,641302	0,171530	-0,933376	-20,555718	-590,897579	-1,892724	-7,641302	0,171530	-0,933376	-20,555718	-590,897579	-1,892724
14:38:15,44	0,842984	3,265977	-0,047987	-0,093008	-0,867007	-0,160014	-7,643018	0,172156	-0,935220	-7,025755	9,039473	-1,909636	3,072242	3,979436	-2,107196	330,342089	-173,731954	10,263055	-7,643018	0,172156	-0,935220	-20,540020	-590,937458	-1,909636	-7,643018	0,172156	-0,935220	-20,540020	-590,937458	-1,909636
14:38:15,49	0,842984	3,265977	-0,047987	-0,093008	-0,867007	-0,160014	-7,641913	0,170766	-0,934029	-7,114673	8,967598	-1,900786	3,069948	3,980729	-2,108197	330,318508	-173,766751	10,250474	-7,641913	0,170766	-0,934029	-20,519825	-590,922541	-1,900786	-7,641913	0,170766	-0,934029	-20,519825	-590,922541	-1,900786
14:38:15,54	0,842984	3,265977	-0,047987	-0,093008	-0,867007	-0,160014	-7,641886	0,173399	-0,935030	-6,935820	8,969217	-1,913366	3,070530	3,983050	-2,107595	330,375629	-173,727516	10,253645	-7,641886	0,173399	-0,935030	-20,547679	-590,918802	-1,913366	-7,641886	0,173399	-0,935030	-20,547679	-590,918802	-1,913366
14:38:15,59	0,842984	3,265977	-0,047987	-0,093008	-0,867007	-0,160014	-7,644186	0,174056	-0,934428	-6,964233	9,059013	-1,910196	3,074026	3,977759	-2,107199	330,345822	-173,739819	10,243445	-7,644186	0,174056	-0,934428	-20,627609	-591,009627	-1,910196	-7,644186	0,174056	-0,934428	-20,627609	-591,009627	-1,910196
14:38:15,64	0,842984	3,265977	-0,047987	-0,093008	-0,867007	-0,160014	-7,641352	0,168383	-0,934032	-7,233672	8,931288	-1,920395	3,071080	3,983278	-2,108416	330,359869	-173,746481	10,205376	-7,641352	0,168383	-0,934032	-20,451717	-590,914854	-1,920395	-7,641352	0,168383	-0,934032	-20,451717	-590,914854	-1,920395
14:38:15,69	0,842984	3,265977	-0,047987	-0,093008	-0,867007	-0,160014	-7,644658	0,173694	-0,935249	-6,958733	9,087711	-1,958464	3,069277	3,978658	-2,109464	330,334720	-173,729562	10,267997	-7,644658	0,173694	-0,935249	-20,593723	-591,017962	-1,958464	-7,644658	0,173694	-0,935249	-20,593723	-591,017962	-1,958464
14:38:15,74	0,842984	3,265977	-0,047987	-0,093008	-0,867007	-0,160014	-7,639756	0,172945	-0,936297	-6,999743	8,863015	-1,895844	3,069356	3,982341	-2,106422	330,372438	-173,722145	10,262518	-7,639756	0,172945	-0,936297	-20,575960	-590,857804	-1,895844	-7,639756	0,172945	-0,936297	-20,575960	-590,857804	-1,895844
14:38:15,79	0,842984	3,265977	-0,047987	-0,093008	-0,867007	-0,160014	-7,642985	0,174718	-0,933255	-6,932842	9,001983	-1,901322	3,071265	3,981195	-2,108501	330,360699	-173,762848	10,250647	-7,642985	0,174718	-0,933255	-20,648220	-590,972338	-1,901322	-7,642985	0,174718	-0,933255	-20,648220	-590,972338	-1,901322
14:38:15,84	0,842984	3,265977	-0,047987	-0,093008	-0,867007	-0,160014	-7,642947	0,172492	-0,935335	-7,007486	8,989817	-1,913193	3,071564	3,981773	-2,108014	330,307460	-173,735968	10,244629	-7,642947	0,172492	-0,935335	-20,548106	-590,981512	-1,913193	-7,642947	0,172492	-0,935335	-20,548106	-590,981512	-1,913193
14:38:15,89	0,842984	3,265977	-0,047987	-0,093008	-0,867007	-0,160014	-7,643597	0,172522	-0,934848	-7,002599	9,083176	-1,919211	3,072688	3,980224	-2,111126	330,300526	-173,786665	10,235244	-7,643597	0,172522	-0,934848	-20,545553	-590,939198	-1,919211	-7,643597	0,172522	-0,934848	-20,545553	-590,939198	-1,919211
14:38:15,94	0,842984	3,265977	-0,047987	-0,093008	-0,867007	-0,160014	-7,642818	0,170774	-0,937959	-7,046085	9,023316	-1,928596	3,072188	3,981581	-2,108004	330,317780	-173,719135	10,249980	-7,642818	0,170774	-0,937959	-20,451880	-590,937894	-1,928596	-7,642818	0,170774	-0,937959	-20,451880	-590,937894	-1,928596
14:38:15,99	0,842984	3,265977	-0,047987	-0,093008	-0,867007	-0,160014	-7,643743	0,171886	-0,934837	-7,055415	9,090215	-1,913860	3,072144	3,980292	-2,109946	330,300483	-173,725584	10,255779	-7,643743	0,171886	-0,934837	-20,548434	-590,943572	-1,913860	-7,643743	0,171886	-0,934837	-20,548434	-590,943572	-1,913860
14:38:16,04	0,842984	3,265977	-0,047987	-0,093008	-0,867007	-0,160014	-7,642605	0,171280	-0,936779	-7,072698	9,042797	-1,908061	3,070676	3,978895	-2,109499	330,302860	-173,744321	10,239886	-7,642605	0,171280	-0,936779	-20,518139	-590,901661	-1,908061	-7,642605	0,171280	-0,936779	-20,518139	-590,901661	-1,908061
14:38:16,09	0,842984	3,265977	-0,047987	-0,093008	-0,867007	-0,160014	-7,640661	0,171852	-0,936332	-7,027869	8,930311	-1,923954	3,073958	3,982152	-2,107997	330,314489	-173,697885	10,260772	-7,640661	0,171852	-0,936332	-20,518283	-590,861587	-1,923954	-7,640661	0,171852	-0,936332	-20,518283	-590,861587	-1,923954
14:38:16,14	0,842984	3,265977	-0,047987	-0,093008	-0,867007	-0,160014	-7,645123	0,170638	-0,934831	-7,137026	9,175464	-1,903068	3,071056	3,982235	-2,107607	330,337769	-173,710636	10,254552	-7,645123	0,170638	-0,934831	-20,532141	-590,966674	-1,903068	-7,645123	0,170638	-0,934831	-20,532141	-590,966674	-1,903068
14:38:16,19	0,842984	3,265977	-0,047987	-0,093008	-0,867007	-0,160014	-7,643743	0,173193	-0,934440	-7,004772	9,077172	-1,909288	3,069653	3,980118	-2,106276	330,270636	-173,712848	10,247344	-7,643743	0,173193	-0,934440	-20,600442	-590,956642	-1,909288	-7,643743	0,173193	-0,934440	-20,600442	-590,956642	-1,909288
14:38:16,24	0,842984	3,265977	-0,047987	-0,093008	-0,867007	-0,160014	-7,641208	0,173349	-0,933109	-6,961179	9,002411	-1,916496	3,073280	3,978115	-2,108790	330,279435	-173,750190	10,239842	-7,641208	0,173349	-0,933109	-20,569093	-590,832444	-1,916496	-7,641208	0,173349	-0,933109	-20,569093	-590,832444	-1,916496
14:38:16,29	0,842984	3,265977	-0,047987	-0,093008	-0,867007	-0,160014	-7,641287	0,169207	-0,935623	-7,148611	8,980232	-1,923998	3,071719	3,982854	-2,107898	330,330375	-173,727327	10,219753	-7,641287	0,169207	-0,935623	-20,431397	-590,860832	-1,923998	-7,641287	0,169207	-0,935623	-20,431397	-590,860832	-1,923998
14:38:16,34	0,842984	3,265977	-0,047987	-0,093008	-0,867007	-0,160014	-7,644611	0,172928	-0,934731	-7,000387	9,120365	-1,944087	3,074466	3,977539	-2,106426	330,276676	-173,735855	10,277772	-7,644611	0,172928	-0,934731	-20,575273	-590,981587	-1,944087	-7,644611	0,172928	-0,934731	-20,575273	-590,981587	-1,944087
14:38:16,39	0,842984	3,265977	-0,047987	-0,093008	-0,867007	-0,160014	-7,641382	0,167892	-0,933259	-7,228041	8,994685	-1,886068	3,071571	3,982289	-2,107632	330,315638	-173,752223	10,234179	-7,641382	0,167892	-0,933259	-20,407577	-590,853771	-1,886068	-7,641382	0,167892	-0,933259	-20,407577	-590,853771	-1,886068
14:38:16,44	0,842984	3,265977	-0,047987	-0,093008	-0,867007	-0,160014	-7,644048	0,172774	-0,934465	-6,979475	9,091409	-1,929661	3,067732	3,981596	-2,104990	330,291765	-173,717634	10,233966	-7,644048	0,172774	-0,934465	-20,542260	-590,966355	-1,929661	-7,644048	0,172774	-0,934465	-20,542260	-590,966355	-1,929661
14:38:16,49	0,842984	3,265977	-0,047987	-0,093008	-0,867007	-0,160014	-7,641528	0,175753	-0,931823	-6,842624	8,998332	-1,929875	3,070382	3,979382	-2,109171	330,290623	-173,701367	10,255746	-7,641528	0,175753	-0,931823	-20,639201	-590,861603	-1,929875	-7,641528	0,175753	-0,931823	-20,639201	-590,861603	-1,929875
14:38:16,54	0,842984	3,265977	-0,047987	-0,093008	-0,867007	-0,160014	-7,640935	0,172350	-0,936005	-7,033072	8,976639	-1,908095	3,069947	3,978611	-2,105273	330,287312	-173,705700	10,268826	-7,640935	0,172350	-0,936005	-20,562551	-590,836775	-1,908095	-7,640935	0,172350	-0,936005	-20,562551	-590,836775	-1,908095
14:38:16,59	0,842984	3,265977	-0,047987	-0,093008	-0,867007	-0,160014	-7,640050	0,172341	-0,932106	-7,028110	8,931308	-1,895014	3,069691	3,979563	-2,108032	330,246300	-173,718154	10,250032	-7,640050	0,172341	-0,932106	-20,556915	-590,812616	-1,895014	-7,640050	0,172341	-0,932106	-20,556915	-590,812616	-1,895014
14:38:16,64	0,842984	3,265977	-0,047987	-0,093008	-0,867007	-0,160014	-7,640746	0,173039	-0,934865	-6,960531	8,996802	-1,913808	3,067412	3,979096	-2,107627	330,266662	-173,675110	10,260183	-7,640746	0,173039	-0,934865	-20,544117	-590,801776	-1,913808	-7,640746	0,173039	-0,934865	-20,544117	-590,801776	-1,913808
14:38:16,69	0,842984	3,265977	-0,047987	-0,093008	-0,867007	-0,160014	-7,639203	0,174779	-0,934460	-6,917507	8,920420	-1,903658	3,070314	3,978561	-2,107632	330,258734	-173,717491	10,249642	-7,639203	0,174779	-0,934460	-20,637686	-590,756981	-1,903658	-7,639203	0,174779	-0,934460	-20,637686	-590,756981	-1,903658
14:38:16,74	0,842984	3,265977	-0,047987	-0,093008	-0,867007	-0,160014	-7,640191	0,171998	-0,934465	-7,021448	8,957472	-1,914199	3,070326	3,980551	-2,108012	330,273430	-173,720839	10,264447	-7,640191	0,171998	-0,934465	-20,523325	-590,797488	-1,914199	-7,640191	0,171998	-0,934465	-20,523325	-590,797488	-1,914199
14:38:16,79	0,842984	3,265977	-0,047987	-0,093008	-0,867007	-0,160014	-7,641920	0,172983	-0,934845	-6,974713	9,032996	-1,899393	3,071493	3,975772	-2,106471	330,251855	-173,732346	10,228939	-7,641920	0,172983	-0,934845	-20,553858	-590,857716	-1,899393	-7,641920	0,172983	-0,934845	-20,553858	-590,857716	-1,899393
14:38:16,84	0,842984	3,265977	-0,047987	-0,093008	-0,867007	-0,160014	-7,638364	0,169583	-0,933304	-7,130726	8,861027	-1,934901	3,070873	3,977611	-2,106471	330,237393	-173,710310	10,249340	-7,638364	0,169583	-0,933304	-20,443022	-590,750558	-1,934901	-7,638364	0,169583	-0,933304	-20,443022	-590,750558	-1,934901
14:38:16,89	0,842984	3,265977	-0,047987	-0,093008	-0,867007	-0,160014	-7,639648	0,171039	-0,933305	-7,066863	8,951318	-1,914500	3,069753	3,981032	-2,108006	330,275478	-173,698749	10,274792	-7,639648	0,171039	-0,933305	-20,493461	-590,761031	-1,914500	-7,639648	0,171039	-0,933305	-20,493461	-590,761031	-1,914500
14:38:16,94	0,842984	3,265977	-0,047987	-0,093008	-0,867007	-0,160014	-7,642050	0,173720	-0,934839	-6,956540	9,049011	-1,889048	3,072027	3,978294	-2,109187	330,240410	-173,728669	10,255520	-7,642050	0,173720	-0,934839	-20,593544	-590,851882	-1,889048	-7,642050	0,173720	-0,934839	-20,593544	-590,851882	-1,889048
14:38:16,99	0,842984	3,265977	-0,047987	-0,093008	-0,867007	-0,160014	-7,640816	0,170381	-0,936021	-7,086697	9,000278	-1,908320	3,070630	3,978539	-2,107888	330,268043	-173,714500	10,248234	-7,640816	0,170381	-0,936021	-20,461628	-590,803784	-1,908320	-7,640816	0,170381	-0,936021	-20,461628	-590,803784	-1,908320
14:38:17,04	0,842984	3,265977	-0,047987	-0,093008	-0,867007	-0,160014	-7,640330	0,171714	-0,934721	-7,043506	8,958131	-1,915607	3,071457	3,976260	-2,106465	330,219616	-173,673932	10,260275	-7,640330	0,171714	-0,934721	-20,523021	-590,807736	-1,915607	-7,640330	0,171714	-0,934721	-20,523021	-590,807736	-1,915607
14:38:17,09	0,842984	3,265977	-0,047987	-0,093008	-0,867007	-0,160014	-7,638769	0,169859	-0,933298	-7,150873	8,939225	-1,903565	3,068490	3,974915	-2,109981	330,225113	-173,719169	10,231126	-7,638769	0,169859	-0,933298	-20,484789	-590,704169	-1,903565	-7,638769	0,169859	-0,933298	-20,484789	-590,704169	-1,903565
14:38:17,14	0,842984	3,265977	-0,047987	-0,093008	-0,867007	-0,160014	-7,636121	0,171756	-0,936814	-7,015797	8,774137	-1,932715	3,070276	3,980052	-2,108779	330,248277	-173,707807	10,289733	-7,636121	0,171756	-0,936814	-20,498634	-590,661370	-1,932715	-7,636121	0,171756	-0,936814	-20,498634	-590,661370	-1,932715
14:38:17,19	0,842984	3,265977	-0,047987	-0,093008	-0,867007	-0,160014	-7,641462	0,172777	-0,935613	-6,984101	9,037502	-1,874107	3,068492	3,979284	-2,108413	330,221985	-173,667408	10,276116	-7,641462	0,172777	-0,935613	-20,547126	-590,817291	-1,874107	-7,641462	0,172777	-0,935613	-20,547126	-590,817291	-1,874107
14:38:17,24	0,842984	3,265977	-0,047987	-0,093008	-0,867007	-0,160014	-7,639905	0,173938	-0,935246	-6,945585	8,999506	-1,887724	3,068555	3,978954	-2,108017	330,260451	-173,703096	10,259764	-7,639905	0,173938	-0,935246	-20,599724	-590,733061	-1,887724	-7,639905	0,173938	-0,935246	-20,599724	-590,733061	-1,887724
14:38:17,29	0,842984	3,265977	-0,047987	-0,093008	-0,867007	-0,160014	-7,639651	0,173718	-0,934850	-6,945337	8,935131	-1,904077	3,069060	3,980857	-2,109202	330,223574	-173,686392	10,266614	-7,639651	0,173718	-0,934850	-20,582228	-590,777483	-1,904077	-7,639651	0,173718	-0,934850	-20,582228	-590,777483	-1,904077
14:38:17,34	0,842984	3,265977	-0,047987	-0,093008	-0,867007	-0,160014	-7,641552	0,174232	-0,936036	-6,914637	9,074268	-1,897226	3,070116	3,980707	-2,104675	330,240068	-173,669086	10,244216	-7,641552	0,174232	-0,936036	-20,591877	-590,787568	-1,897226	-7,641552	0,174232	-0,936036	-20,591877	-590,787568	-1,897226
14:38:17,39	0,842984	3,265977	-0,047987	-0,093008	-0,867007	-0,160014	-7,641950	0,173243	-0,931508	-6,989300	9,089331	-1,919624	3,069080	3,980611	-2,106866	330,234038	-173,705782	10,264430	-7,641950	0,173243	-0,931508	-20,588901	-590,803745	-1,919624	-7,641950	0,173243	-0,931508	-20,588901	-590,803745	-1,919624
14:38:17,44	0,842984	3,265977	-0,047987	-0,093008	-0,867007	-0,160014	-7,641349	0,174093	-0,933699	-6,910340	9,044945	-1,899410	3,073538	3,979838	-2,110819	330,259609	-173,719772	10,234480	-7,641349	0,174093	-0,933699	-20,576615	-590,800940	-1,899410	-7,641349	0,174093	-0,933699	-20,576615	-590,800940	-1,899410
14:38:17,49	0,842984	3,265977	-0,047987	-0,093008	-0,867007	-0,160014	-7,642909	0,169845	-0,937652	-7,131882	9,096910	-1,929360	3,070874	3,980323	-2,107264	330,244063	-173,707258	10,240564	-7,642909	0,169845	-0,937652	-20,464725	-590,871414	-1,929360	-7,642909	0,169845	-0,937652	-20,464725	-590,871414	-1,929360
14:38:17,54	0,842984	3,265977	-0,047987	-0,093008	-0,867007	-0,160014	-7,641997	0,172395	-0,934097	-7,002337	9,069210	-1,923276	3,071481	3,977872	-2,103366	330,238722	-173,706407	10,242861	-7,641997	0,172395	-0,934097	-20,535369	-590,827527	-1,923276	-7,641997	0,172395	-0,934097	-20,535369	-590,827527	-1,923276
14:38:17,59	0,842984	3,265977	-0,047987	-0,093008	-0,867007	-0,160014	-7,640178	0,170643	-0,930199	-7,091499	8,979673	-1,920979	3,070851	3,978011	-2,102977	330,228174	-173,729689	10,251589	-7,640178	0,170643	-0,930199	-20,487012	-590,774273	-1,920979	-7,640178	0,170643	-0,930199	-20,487012	-590,774273	-1,920979
14:38:17,64	0,842984	3,265977	-0,047987	-0,093008	-0,867007	-0,160014	-7,639983	0,171259	-0,929810	-7,034045	8,967032	-1,912251	3,068490	3,974358	-2,107222	330,216737	-173,696272	10,283480	-7,639983	0,171259	-0,929810	-20,477891	-590,771614	-1,912251	-7,639983	0,171259	-0,929810	-20,477891	-590,771614	-1,912251
14:38:17,69	0,842984	3,265977	-0,047987	-0,093008	-0,867007	-0,160014	-7,635638	0,171477	-0,934055	-7,045942	8,767735	-1,880360	3,072585	3,981471	-2,108818	330,226430	-173,708770	10,256644	-7,635638	0,171477	-0,934055	-20,506884	-590,629873	-1,880360	-7,635638	0,171477	-0,934055	-20,506884	-590,629873	-1,880360
14:38:17,74	0,842984	3,265977	-0,047987	-0,093008	-0,867007	-0,160014	-7,643846	0,171487	-0,935651	-7,039442	9,179898	-1,907197	3,073772	3,981451	-2,106873	330,226393	-173,707515	10,255703	-7,643846	0,171487	-0,935651	-20,501174	-590,862024	-1,907197	-7,643846	0,171487	-0,935651	-20,501174	-590,862024	-1,907197
14:38:17,79	0,842984	3,265977	-0,047987	-0,093008	-0,867007	-0,160014	-7,644422	0,170449	-0,933706	-7,094504	9,210528	-1,908137	3,070816	3,978565	-2,105699	330,201817	-173,674619	10,269892	-7,644422	0,170449	-0,933706	-20,474725	-590,876637	-1,908137	-7,644422	0,170449	-0,933706	-20,474725	-590,876637	-1,908137
14:38:17,84	0,842984	3,265977	-0,047987	-0,093008	-0,867007	-0,160014	-7,640445	0,171565	-0,932532	-7,052638	9,041427	-1,893949	3,070886	3,979914	-2,109185	330,247539	-173,684544	10,266592	-7,640445	0,171565	-0,932532	-20,520518	-590,733502	-1,893949	-7,640445	0,171565	-0,932532	-20,520518	-590,733502	-1,893949
14:38:17,89	0,842984	3,265977	-0,047987	-0,093008	-0,867007	-0,160014	-7,641648	0,172180	-0,936018	-7,034946	9,059422	-1,897249	3,070813	3,981147	-2,108430	330,219288	-173,697562	10,261331	-7,641648	0,172180	-0,936018	-20,551070	-590,809939	-1,897249	-7,641648	0,172180	-0,936018	-20,551070	-590,809939	-1,897249
14:38:17,94	0,842984	3,265977	-0,047987	-0,093008	-0,867007	-0,160014	-7,642680	0,172860	-0,935263	-6,974201	9,131032	-1,902509	3,069669	3,981893	-2,105310	330,222647	-173,666263	10,279694	-7,642680	0,172860	-0,935263	-20,543683	-590,819324	-1,902509	-7,642680	0,172860	-0,935263	-20,543683	-590,819324	-1,902509
14:38:17,99	0,842984	3,265977	-0,047987	-0,093008	-0,867007	-0,160014	-7,642754	0,174223	-0,932143	-6,932104	9,147611	-1,884146	3,069651	3,975651	-2,105702	330,205792	-173,698396	10,249077	-7,642754	0,174223	-0,932143	-20,608592	-590,808540	-1,884146	-7,642754	0,174223	-0,932143	-20,608592	-590,808540	-1,884146
14:38:18,04	0,842984	3,265977	-0,047987	-0,093008	-0,867007	-0,160014	-7,637339	0,171118	-0,932535	-7,057288	8,864591	-1,914764	3,070201	3,980115	-2,109608	330,208959	-173,704642	10,247133	-7,637339	0,171118	-0,932535	-20,490064	-590,666526	-1,914764	-7,637339	0,171118	-0,932535	-20,490064	-590,666526	-1,914764
[truncated: 278,225 more chars]
