# Supplementary material for: Characterization of interfragmentary motion associated with common osteosynthesis devices for rat fracture healing studies
Source: PLoS One. 2017 Apr 28;12(4):e0176735. doi: 10.1371/journal.pone.0176735 (PMC5409164; doi:10.1371/journal.pone.0176735)
Supplement: S1 Dataset — (ZIP) [file pone.0176735.s001.zip › S1_Dataset/RatNail/Specimen05/Nail_05Y.txt]

%Tester: Sukopp Matthias
%Projekt: 
%Zeit: 09.03.2015 14:45:19
%Dateipfad: D:\Messungen\Fixator\Measurements\Fixator_20150309.txt
%Kommentar: Nail_01-Y
%VI Version: D:\LVProjekte\Fixator\HauptVI\Fixator_v0.12.vi
%Virtueller Drehpunkt: 	0,0000	0,0000	0,0000
%Sensor zu Hexapod (Mitte): 	0,000000	0,000000	-26,500000
%Sensor zu Hexapod Trans (Mitte): 	-0,500000	-0,866025	0,000000	-0,866025	0,500000	0,000000	0,000000	0,000000	1,000000
%Hexapod zu Labor (Mitte): 	0,492913	3,265941	-0,050991
%Hexapod zu Labor Trans (Mitte): 	0,999871	0,002818	-0,015842	-0,002792	0,999995	0,001668	0,015847	-0,001623	0,999873
%Labor zu CR (Mitte): 	0,000000	0,000000	78,500000
%Labor zu CR Trans (Mitte): 	1,000000	0,000000	0,000000	0,000000	1,000000	0,000000	0,000000	0,000000	1,000000
%Zentrum Sensormasse: 	0,000000	0,000000	2,000000
%Sensormasse: 	200,000000E-3
--------------------------------------------------
Time	X	Y	Z	U	V	W	Exp_ Fx	Exp_ Fy	Exp_ Fz	Exp_ Mx	Exp_ My	Exp_ Mz	Sen_ Fx	Sen_ Fy	Sen_ Fz	Sen_ Mx	Sen_ My	Sen_ Mz	Hex_ Fx	Hex_ Fy	Hex_ Fz	Hex_ Mx	Hex_ My	Hex_ Mz	Lab_ Fx	Lab_ Fy	Lab_ Fz	Lab_ Mx	Lab_ My	Lab_ Mz	Laser
14:45:19,09	0,492913	3,265941	-0,050991	-0,093011	-0,908003	-0,160012	0,142214	0,262756	-0,046041	-0,412848	-2,296442	-0,110153	-0,899489	-2,715822	-1,219208	-11,407296	21,362111	12,053688	0,142214	0,262756	-0,046041	-21,039199	8,867358	-0,110153	0,142214	0,262756	-0,046041	-21,039199	8,867358	-0,110153
14:45:19,14	0,492913	3,265941	-0,050991	-0,093011	-0,908003	-0,160012	0,142214	0,262756	-0,046041	-0,412848	-2,296442	-0,110153	-0,897746	-2,716989	-1,218026	-11,412502	21,334848	12,066813	0,142214	0,262756	-0,046041	-21,039199	8,867358	-0,110153	0,142214	0,262756	-0,046041	-21,039199	8,867358	-0,110153
14:45:19,19	0,492913	3,265941	-0,050991	-0,093011	-0,908003	-0,160012	0,142353	0,260662	-0,044860	-0,495503	-2,312790	-0,097028	-0,898370	-2,715423	-1,216494	-11,427872	21,330946	12,056347	0,142353	0,260662	-0,044860	-20,957505	8,861917	-0,097028	0,142353	0,260662	-0,044860	-20,957505	8,861917	-0,097028
14:45:19,24	0,492913	3,265941	-0,050991	-0,093011	-0,908003	-0,160012	0,141309	0,261987	-0,043328	-0,415579	-2,247134	-0,107493	-0,895981	-2,715318	-1,220000	-11,404839	21,320224	12,029258	0,141309	0,261987	-0,043328	-20,981533	8,845607	-0,107493	0,141309	0,261987	-0,043328	-20,981533	8,845607	-0,107493
14:45:19,29	0,492913	3,265941	-0,050991	-0,093011	-0,908003	-0,160012	0,140023	0,259970	-0,046833	-0,522703	-2,205598	-0,134582	-0,896603	-2,715751	-1,217238	-11,418164	21,316584	12,090412	0,140023	0,259970	-0,046833	-20,930310	8,786234	-0,134582	0,140023	0,259970	-0,046833	-20,930310	8,786234	-0,134582
14:45:19,34	0,492913	3,265941	-0,050991	-0,093011	-0,908003	-0,160012	0,140710	0,260292	-0,044071	-0,496120	-2,231577	-0,073428	-0,894271	-2,717087	-1,219981	-11,424224	21,292987	12,052832	0,140710	0,260292	-0,044071	-20,929040	8,814147	-0,073428	0,140710	0,260292	-0,044071	-20,929040	8,814147	-0,073428
14:45:19,39	0,492913	3,265941	-0,050991	-0,093011	-0,908003	-0,160012	0,140701	0,257605	-0,046814	-0,612391	-2,237657	-0,111009	-0,900654	-2,713869	-1,218037	-11,398359	21,367335	12,067675	0,140701	0,257605	-0,046814	-20,834363	8,807356	-0,111009	0,140701	0,257605	-0,046814	-20,834363	8,807356	-0,111009
14:45:19,46	0,492913	3,265941	-0,050991	-0,093011	-0,908003	-0,160012	0,141105	0,264742	-0,044870	-0,318590	-2,243897	-0,096166	-0,896653	-2,717240	-1,218024	-11,436143	21,290693	12,080327	0,141105	0,264742	-0,044870	-21,100811	8,832839	-0,096166	0,141105	0,264742	-0,044870	-21,100811	8,832839	-0,096166
14:45:19,51	0,492913	3,265941	-0,050991	-0,093011	-0,908003	-0,160012	0,142024	0,259591	-0,044858	-0,501150	-2,297286	-0,083513	-0,900111	-2,715241	-1,215719	-11,415549	21,325895	12,050468	0,142024	0,259591	-0,044858	-20,879057	8,851594	-0,083513	0,142024	0,259591	-0,044858	-20,879057	8,851594	-0,083513
14:45:19,56	0,492913	3,265941	-0,050991	-0,093011	-0,908003	-0,160012	0,142022	0,263585	-0,042552	-0,334238	-2,297418	-0,113372	-0,900160	-2,717261	-1,217274	-11,436105	21,313003	12,050904	0,142022	0,263585	-0,042552	-21,025683	8,851309	-0,113372	0,142022	0,263585	-0,042552	-21,025683	8,851309	-0,113372
14:45:19,61	0,492913	3,265941	-0,050991	-0,093011	-0,908003	-0,160012	0,143796	0,262618	-0,044107	-0,363119	-2,378296	-0,112936	-0,897834	-2,717763	-1,218408	-11,444338	21,312232	12,090743	0,143796	0,262618	-0,044107	-20,978596	8,909670	-0,112936	0,143796	0,262618	-0,044107	-20,978596	8,909670	-0,112936
14:45:19,66	0,492913	3,265941	-0,050991	-0,093011	-0,908003	-0,160012	0,143067	0,260352	-0,045242	-0,476130	-2,333681	-0,073097	-0,896561	-2,715667	-1,218042	-11,406420	21,329456	12,047607	0,143067	0,260352	-0,045242	-20,913781	8,897114	-0,073097	0,143067	0,260352	-0,045242	-20,913781	8,897114	-0,073097
14:45:19,71	0,492913	3,265941	-0,050991	-0,093011	-0,908003	-0,160012	0,140615	0,260298	-0,044876	-0,512837	-2,230397	-0,116233	-0,898931	-2,717189	-1,218838	-11,413144	21,314104	12,022808	0,140615	0,260298	-0,044876	-20,946213	8,807906	-0,116233	0,140615	0,260298	-0,044876	-20,946213	8,807906	-0,116233
14:45:19,76	0,492913	3,265941	-0,050991	-0,093011	-0,908003	-0,160012	0,143119	0,261589	-0,045671	-0,429017	-2,362454	-0,141033	-0,899608	-2,721969	-1,218811	-11,469217	21,336571	12,066867	0,143119	0,261589	-0,045671	-20,963783	8,872408	-0,141033	0,143119	0,261589	-0,045671	-20,963783	8,872408	-0,141033
14:45:19,81	0,492913	3,265941	-0,050991	-0,093011	-0,908003	-0,160012	0,147597	0,259785	-0,045644	-0,514259	-2,535520	-0,096973	-0,897288	-2,717090	-1,217624	-11,446692	21,267435	12,103585	0,147597	0,259785	-0,045644	-20,907391	9,050871	-0,096973	0,147597	0,259785	-0,045644	-20,907391	9,050871	-0,096973
14:45:19,86	0,492913	3,265941	-0,050991	-0,093011	-0,908003	-0,160012	0,142212	0,260215	-0,044458	-0,443280	-2,309555	-0,060255	-0,897803	-2,718457	-1,218791	-11,430482	21,309004	12,085788	0,142212	0,260215	-0,044458	-20,870178	8,854083	-0,060255	0,142212	0,260215	-0,044458	-20,870178	8,854083	-0,060255
14:45:19,91	0,492913	3,265941	-0,050991	-0,093011	-0,908003	-0,160012	0,143653	0,259978	-0,045625	-0,499701	-2,377755	-0,078052	-0,897841	-2,717968	-1,216890	-11,450618	21,295998	12,045726	0,143653	0,259978	-0,045625	-20,908006	8,899024	-0,078052	0,143653	0,259978	-0,045625	-20,908006	8,899024	-0,078052
14:45:19,96	0,492913	3,265941	-0,050991	-0,093011	-0,908003	-0,160012	0,143249	0,260255	-0,043723	-0,463980	-2,345779	-0,118114	-0,896643	-2,717519	-1,219608	-11,449009	21,336024	12,048919	0,143249	0,260255	-0,043723	-20,894009	8,899236	-0,118114	0,143249	0,260255	-0,043723	-20,894009	8,899236	-0,118114
14:45:20,01	0,492913	3,265941	-0,050991	-0,093011	-0,908003	-0,160012	0,142261	0,259443	-0,046441	-0,541686	-2,275805	-0,114921	-0,898389	-2,714424	-1,218039	-11,411776	21,278965	12,065292	0,142261	0,259443	-0,046441	-20,907952	8,891685	-0,114921	0,142261	0,259443	-0,046441	-20,907952	8,891685	-0,114921
14:45:20,06	0,492913	3,265941	-0,050991	-0,093011	-0,908003	-0,160012	0,140453	0,262503	-0,044872	-0,351787	-2,242587	-0,098548	-0,897825	-2,714743	-1,218414	-11,418972	21,273123	12,084838	0,140453	0,262503	-0,044872	-20,958234	8,783011	-0,098548	0,140453	0,262503	-0,044872	-20,958234	8,783011	-0,098548
14:45:20,11	0,492913	3,265941	-0,050991	-0,093011	-0,908003	-0,160012	0,140448	0,261854	-0,045247	-0,376848	-2,238977	-0,079002	-0,900237	-2,721208	-1,216515	-11,488072	21,319731	12,036058	0,140448	0,261854	-0,045247	-20,932394	8,786169	-0,079002	0,140448	0,261854	-0,045247	-20,932394	8,786169	-0,079002
14:45:20,16	0,492913	3,265941	-0,050991	-0,093011	-0,908003	-0,160012	0,147252	0,260711	-0,043348	-0,442125	-2,509668	-0,127782	-0,896733	-2,717053	-1,220760	-11,469494	21,297113	12,082554	0,147252	0,260711	-0,043348	-20,907903	9,049637	-0,127782	0,147252	0,260711	-0,043348	-20,907903	9,049637	-0,127782
14:45:20,21	0,492913	3,265941	-0,050991	-0,093011	-0,908003	-0,160012	0,141902	0,259753	-0,047593	-0,481604	-2,258853	-0,081286	-0,897896	-2,718529	-1,219609	-11,470342	21,292740	12,057076	0,141902	0,259753	-0,047593	-20,872237	8,880457	-0,081286	0,141902	0,259753	-0,047593	-20,872237	8,880457	-0,081286
14:45:20,26	0,492913	3,265941	-0,050991	-0,093011	-0,908003	-0,160012	0,143762	0,260023	-0,046442	-0,463368	-2,357022	-0,106764	-0,899037	-2,718809	-1,220386	-11,443039	21,262307	12,041519	0,143762	0,260023	-0,046442	-20,875173	8,928293	-0,106764	0,143762	0,260023	-0,046442	-20,875173	8,928293	-0,106764
14:45:20,31	0,492913	3,265941	-0,050991	-0,093011	-0,908003	-0,160012	0,144575	0,260870	-0,047219	-0,406604	-2,438156	-0,122321	-0,899066	-2,719423	-1,219219	-11,462873	21,272126	12,050922	0,144575	0,260870	-0,047219	-20,884922	8,910973	-0,122321	0,144575	0,260870	-0,047219	-20,884922	8,910973	-0,122321
14:45:20,36	0,492913	3,265941	-0,050991	-0,093011	-0,908003	-0,160012	0,145121	0,260589	-0,046052	-0,419829	-2,444463	-0,112918	-0,896709	-2,720513	-1,219951	-11,462537	21,284384	12,100454	0,145121	0,260589	-0,046052	-20,876050	8,947529	-0,112918	0,145121	0,260589	-0,046052	-20,876050	8,947529	-0,112918
14:45:20,41	0,492913	3,265941	-0,050991	-0,093011	-0,908003	-0,160012	0,144886	0,258003	-0,046784	-0,565064	-2,426420	-0,063387	-0,897307	-2,718509	-1,217278	-11,464268	21,260957	12,049837	0,144886	0,258003	-0,046784	-20,818314	8,947148	-0,063387	0,144886	0,258003	-0,046784	-20,818314	8,947148	-0,063387
14:45:20,46	0,492913	3,265941	-0,050991	-0,093011	-0,908003	-0,160012	0,143450	0,259522	-0,044111	-0,464920	-2,361964	-0,114003	-0,894384	-2,716166	-1,214584	-11,476154	21,260634	12,029782	0,143450	0,259522	-0,044111	-20,837416	8,898880	-0,114003	0,143450	0,259522	-0,044111	-20,837416	8,898880	-0,114003
14:45:20,51	0,492913	3,265941	-0,050991	-0,093011	-0,908003	-0,160012	0,139959	0,258163	-0,041417	-0,529388	-2,170292	-0,134058	-0,897870	-2,715401	-1,216098	-11,450233	21,282957	12,079114	0,139959	0,258163	-0,041417	-20,795168	8,816497	-0,134058	0,139959	0,258163	-0,041417	-20,795168	8,816497	-0,134058
14:45:20,56	0,492913	3,265941	-0,050991	-0,093011	-0,908003	-0,160012	0,141039	0,261564	-0,042931	-0,384812	-2,237756	-0,084726	-0,897928	-2,716131	-1,219214	-11,464897	21,256968	12,075365	0,141039	0,261564	-0,042931	-20,917595	8,833838	-0,084726	0,141039	0,261564	-0,042931	-20,917595	8,833838	-0,084726
14:45:20,61	0,492913	3,265941	-0,050991	-0,093011	-0,908003	-0,160012	0,141701	0,261250	-0,046047	-0,371326	-2,272473	-0,088475	-0,900235	-2,715846	-1,218451	-11,463762	21,312921	12,061790	0,141701	0,261250	-0,046047	-20,879423	8,851087	-0,088475	0,141701	0,261250	-0,046047	-20,879423	8,851087	-0,088475
14:45:20,66	0,492913	3,265941	-0,050991	-0,093011	-0,908003	-0,160012	0,142608	0,263390	-0,045284	-0,309057	-2,292616	-0,102051	-0,897855	-2,718610	-1,218835	-11,453595	21,289490	12,041789	0,142608	0,263390	-0,045284	-20,985164	8,902101	-0,102051	0,142608	0,263390	-0,045284	-20,985164	8,902101	-0,102051
14:45:20,71	0,492913	3,265941	-0,050991	-0,093011	-0,908003	-0,160012	0,143812	0,259947	-0,045668	-0,472882	-2,375734	-0,122052	-0,897333	-2,716409	-1,219983	-11,460577	21,257572	12,080715	0,143812	0,259947	-0,045668	-20,878717	8,913481	-0,122052	0,143812	0,259947	-0,045668	-20,878717	8,913481	-0,122052
14:45:20,76	0,492913	3,265941	-0,050991	-0,093011	-0,908003	-0,160012	0,141644	0,260595	-0,046817	-0,408050	-2,272913	-0,083125	-0,899165	-2,715178	-1,220408	-11,500433	21,291357	12,067796	0,141644	0,260595	-0,046817	-20,864757	8,846118	-0,083125	0,141644	0,260595	-0,046817	-20,864757	8,846118	-0,083125
14:45:20,81	0,492913	3,265941	-0,050991	-0,093011	-0,908003	-0,160012	0,141494	0,262797	-0,047242	-0,302869	-2,213738	-0,096044	-0,896171	-2,718598	-1,216483	-11,475994	21,242779	12,078145	0,141494	0,262797	-0,047242	-20,932445	8,893570	-0,096044	0,141494	0,262797	-0,047242	-20,932445	8,893570	-0,096044
14:45:20,86	0,492913	3,265941	-0,050991	-0,093011	-0,908003	-0,160012	0,142959	0,258494	-0,043316	-0,496763	-2,335353	-0,085695	-0,897964	-2,718178	-1,218826	-11,485508	21,250616	12,074828	0,142959	0,258494	-0,043316	-20,788571	8,886929	-0,085695	0,142959	0,258494	-0,043316	-20,788571	8,886929	-0,085695
14:45:20,91	0,492913	3,265941	-0,050991	-0,093011	-0,908003	-0,160012	0,143491	0,260257	-0,045660	-0,407125	-2,350883	-0,089013	-0,898552	-2,719075	-1,220754	-11,484097	21,256524	12,090476	0,143491	0,260257	-0,045660	-20,837317	8,913197	-0,089013	0,143491	0,260257	-0,045660	-20,837317	8,913197	-0,089013
14:45:20,96	0,492913	3,265941	-0,050991	-0,093011	-0,908003	-0,160012	0,144563	0,260318	-0,047587	-0,409762	-2,404847	-0,073364	-0,896180	-2,717846	-1,218448	-11,478279	21,245891	12,055349	0,144563	0,260318	-0,047587	-20,844762	8,943313	-0,073364	0,144563	0,260318	-0,047587	-20,844762	8,943313	-0,073364
14:45:21,01	0,492913	3,265941	-0,050991	-0,093011	-0,908003	-0,160012	0,142312	0,258878	-0,045281	-0,478351	-2,298169	-0,108491	-0,895560	-2,716125	-1,218830	-11,459176	21,249628	12,060712	0,142312	0,258878	-0,045281	-20,800298	8,873314	-0,108491	0,142312	0,258878	-0,045281	-20,800298	8,873314	-0,108491
14:45:21,06	0,492913	3,265941	-0,050991	-0,093011	-0,908003	-0,160012	0,140512	0,259202	-0,045664	-0,474327	-2,219235	-0,103128	-0,894987	-2,717699	-1,218821	-11,472121	21,256827	12,070626	0,140512	0,259202	-0,045664	-20,821654	8,810935	-0,103128	0,140512	0,259202	-0,045664	-20,821654	8,810935	-0,103128
14:45:21,11	0,492913	3,265941	-0,050991	-0,093011	-0,908003	-0,160012	0,141588	0,257918	-0,045654	-0,540823	-2,260404	-0,093214	-0,898587	-2,716373	-1,216911	-11,511311	21,279149	12,065311	0,141588	0,257918	-0,045654	-20,787406	8,854274	-0,093214	0,141588	0,257918	-0,045654	-20,787406	8,854274	-0,093214
14:45:21,16	0,492913	3,265941	-0,050991	-0,093011	-0,908003	-0,160012	0,142240	0,261699	-0,043744	-0,343987	-2,249215	-0,098529	-0,896198	-2,715240	-1,217703	-11,483263	21,242483	12,030995	0,142240	0,261699	-0,043744	-20,887320	8,916655	-0,098529	0,142240	0,261699	-0,043744	-20,887320	8,916655	-0,098529
14:45:21,21	0,492913	3,265941	-0,050991	-0,093011	-0,908003	-0,160012	0,140065	0,260197	-0,044536	-0,404341	-2,178723	-0,132845	-0,894484	-2,718315	-1,219979	-11,491773	21,205580	12,089267	0,140065	0,260197	-0,044536	-20,829797	8,816387	-0,132845	0,140065	0,260197	-0,044536	-20,829797	8,816387	-0,132845
14:45:21,26	0,492913	3,265941	-0,050991	-0,093011	-0,908003	-0,160012	0,141871	0,257175	-0,046812	-0,525257	-2,283696	-0,074573	-0,900305	-2,714722	-1,221196	-11,475470	21,270597	12,042999	0,141871	0,257175	-0,046812	-20,713508	8,853153	-0,074573	0,141871	0,257175	-0,046812	-20,713508	8,853153	-0,074573
14:45:21,31	0,492913	3,265941	-0,050991	-0,093011	-0,908003	-0,160012	0,141670	0,264012	-0,048030	-0,234196	-2,254848	-0,120841	-0,899737	-2,714984	-1,221596	-11,488037	21,274436	12,033863	0,141670	0,264012	-0,048030	-20,959144	8,866214	-0,120841	0,141670	0,264012	-0,048030	-20,959144	8,866214	-0,120841
14:45:21,36	0,492913	3,265941	-0,050991	-0,093011	-0,908003	-0,160012	0,141612	0,263390	-0,048429	-0,263585	-2,239071	-0,129977	-0,895038	-2,716440	-1,221578	-11,483288	21,233931	12,037947	0,141612	0,263390	-0,048429	-20,939700	8,877501	-0,129977	0,141612	0,263390	-0,048429	-20,939700	8,877501	-0,129977
14:45:21,41	0,492913	3,265941	-0,050991	-0,093011	-0,908003	-0,160012	0,140524	0,258592	-0,048411	-0,480394	-2,206841	-0,125893	-0,898583	-2,716411	-1,218449	-11,500197	21,266156	12,080247	0,140524	0,258592	-0,048411	-20,779840	8,824293	-0,125893	0,140524	0,258592	-0,048411	-20,779840	8,824293	-0,125893
14:45:21,46	0,492913	3,265941	-0,050991	-0,093011	-0,908003	-0,160012	0,142271	0,261676	-0,045282	-0,339454	-2,266937	-0,083593	-0,897992	-2,718162	-1,218456	-11,502395	21,253852	12,060342	0,142271	0,261676	-0,045282	-20,881032	8,901350	-0,083593	0,142271	0,261676	-0,045282	-20,881032	8,901350	-0,083593
14:45:21,51	0,492913	3,265941	-0,050991	-0,093011	-0,908003	-0,160012	0,143492	0,260290	-0,045290	-0,399789	-2,334667	-0,103498	-0,898572	-2,716998	-1,218062	-11,502915	21,279166	12,075526	0,143492	0,260290	-0,045290	-20,832539	8,929452	-0,103498	0,143492	0,260290	-0,045290	-20,832539	8,929452	-0,103498
14:45:21,56	0,492913	3,265941	-0,050991	-0,093011	-0,908003	-0,160012	0,142774	0,261374	-0,044896	-0,365069	-2,284229	-0,088314	-0,896788	-2,716374	-1,221843	-11,468819	21,227293	12,067736	0,142774	0,261374	-0,044896	-20,882935	8,923536	-0,088314	0,142774	0,261374	-0,044896	-20,882935	8,923536	-0,088314
14:45:21,61	0,492913	3,265941	-0,050991	-0,093011	-0,908003	-0,160012	0,141342	0,260141	-0,048676	-0,401323	-2,265221	-0,096104	-0,896245	-2,717084	-1,221565	-11,497625	21,239296	12,062180	0,141342	0,260141	-0,048676	-20,822380	8,830118	-0,096104	0,141342	0,260141	-0,048676	-20,822380	8,830118	-0,096104
14:45:21,66	0,492913	3,265941	-0,050991	-0,093011	-0,908003	-0,160012	0,141685	0,259316	-0,048398	-0,440216	-2,252095	-0,101660	-0,898070	-2,720896	-1,219995	-11,531899	21,231315	12,084666	0,141685	0,259316	-0,048398	-20,796508	8,870150	-0,101660	0,141685	0,259316	-0,048398	-20,796508	8,870150	-0,101660
14:45:21,71	0,492913	3,265941	-0,050991	-0,093011	-0,908003	-0,160012	0,145899	0,258989	-0,046828	-0,433139	-2,445546	-0,079175	-0,652159	-2,916940	-1,143048	-22,057812	8,947789	12,192344	0,145899	0,258989	-0,046828	-20,763810	9,007519	-0,079175	0,145899	0,258989	-0,046828	-20,763810	9,007519	-0,079175
14:45:21,76	0,492913	3,265941	-0,050991	-0,093011	-0,908003	-0,160012	0,192722	-0,051997	0,030119	-0,703637	-1,906399	0,028504	0,163822	-3,709955	-0,281385	-63,778835	-33,531432	13,666578	0,192722	-0,051997	0,030119	3,378128	13,222268	0,028504	0,192722	-0,051997	0,030119	3,378128	13,222268	0,028504
14:45:21,81	0,492913	3,265941	-0,050991	-0,093011	-0,908003	-0,160012	0,471503	-1,155165	0,891781	-0,419777	-1,511166	1,502737	0,630325	-4,026245	-0,272466	-80,910087	-58,234388	14,562239	0,471503	-1,155165	0,891781	90,260650	35,501801	1,502737	0,471503	-1,155165	0,891781	90,260650	35,501801	1,502737
14:45:21,86	0,492974	3,365731	-0,050987	-0,092993	-0,908015	-0,160060	0,512166	-1,717313	0,900701	0,307509	-1,141017	2,398399	0,615023	-4,016642	-0,252207	-80,648302	-57,437319	14,552152	0,512166	-1,717313	0,900701	135,116586	39,063980	2,398399	0,512166	-1,717313	0,900701	135,116586	39,063980	2,398399
14:45:21,91	0,492974	3,365731	-0,050987	-0,092993	-0,908015	-0,160060	0,511500	-1,699259	0,920960	0,425139	-0,934601	2,388312	0,612403	-4,014590	-0,247117	-80,566082	-57,245723	14,568734	0,511500	-1,699259	0,920960	133,816983	39,218171	2,388312	0,511500	-1,699259	0,920960	133,816983	39,218171	2,388312
14:45:21,96	0,492974	3,365731	-0,050987	-0,092993	-0,908015	-0,160060	0,511033	-1,695964	0,926050	0,389453	-0,885725	2,404894	0,605630	-4,011225	-0,245562	-80,477538	-57,094247	14,546834	0,511033	-1,695964	0,926050	133,522624	39,230390	2,404894	0,511033	-1,695964	0,926050	133,522624	39,230390	2,404894
14:45:22,01	0,492974	3,365731	-0,050987	-0,092993	-0,908015	-0,160060	0,511506	-1,688417	0,927604	0,606462	-0,911245	2,382993	0,603427	-4,008323	-0,245937	-80,442429	-56,960599	14,565567	0,511506	-1,688417	0,927604	133,147165	39,241972	2,382993	0,511506	-1,688417	0,927604	133,147165	39,241972	2,382993
14:45:22,06	0,492974	3,365731	-0,050987	-0,092993	-0,908015	-0,160060	0,510095	-1,685057	0,927230	0,647840	-0,801440	2,401727	0,602406	-4,010778	-0,246672	-80,385857	-56,922773	14,575794	0,510095	-1,685057	0,927230	132,924849	39,240991	2,401727	0,510095	-1,685057	0,927230	132,924849	39,240991	2,401727
14:45:22,11	0,492974	3,365731	-0,050987	-0,092993	-0,908015	-0,160060	0,512731	-1,685401	0,926495	0,568925	-0,968602	2,411954	0,601912	-4,009585	-0,244337	-80,386758	-56,793632	14,588301	0,512731	-1,685401	0,926495	132,872913	39,280770	2,411954	0,512731	-1,685401	0,926495	132,872913	39,280770	2,411954
14:45:22,16	0,492974	3,365731	-0,050987	-0,092993	-0,908015	-0,160060	0,511944	-1,684376	0,928830	0,510822	-0,862349	2,424461	0,603779	-4,012412	-0,247046	-80,348804	-56,785316	14,560658	0,511944	-1,684376	0,928830	132,734368	39,325278	2,424461	0,511944	-1,684376	0,928830	132,734368	39,325278	2,424461
14:45:22,21	0,492974	3,365731	-0,050987	-0,092993	-0,908015	-0,160060	0,513459	-1,687407	0,926120	0,327061	-0,969851	2,396818	0,602051	-4,010214	-0,242783	-80,338553	-56,770930	14,553602	0,513459	-1,687407	0,926120	132,788497	39,336719	2,396818	0,513459	-1,687407	0,926120	132,788497	39,336719	2,396818
14:45:22,26	0,492974	3,365731	-0,050987	-0,092993	-0,908015	-0,160060	0,512420	-1,684812	0,930384	0,444412	-0,917486	2,389762	0,599167	-4,008947	-0,239694	-80,338533	-56,702599	14,539065	0,512420	-1,684812	0,930384	132,702147	39,307490	2,389762	0,512420	-1,684812	0,930384	132,702147	39,307490	2,389762
14:45:22,31	0,492974	3,365731	-0,050987	-0,092993	-0,908015	-0,160060	0,512765	-1,681680	0,933472	0,548084	-0,901261	2,375225	0,599158	-4,007626	-0,237752	-80,343811	-56,696118	14,548030	0,512765	-1,681680	0,933472	132,559966	39,350772	2,375225	0,512765	-1,681680	0,933472	132,559966	39,350772	2,375225
14:45:22,36	0,492974	3,365731	-0,050987	-0,092993	-0,908015	-0,160060	0,511625	-1,681012	0,935414	0,579831	-0,834168	2,384190	0,602797	-4,008600	-0,234215	-80,291321	-56,731289	14,554387	0,511625	-1,681012	0,935414	132,539297	39,328373	2,384190	0,511625	-1,681012	0,935414	132,539297	39,328373	2,384190
14:45:22,41	0,492974	3,365731	-0,050987	-0,092993	-0,908015	-0,160060	0,510649	-1,684651	0,938951	0,394845	-0,846477	2,390546	0,603345	-4,011998	-0,233821	-80,329710	-56,701263	14,564784	0,510649	-1,684651	0,938951	132,639931	39,239476	2,390546	0,510649	-1,684651	0,938951	132,639931	39,239476	2,390546
14:45:22,46	0,492974	3,365731	-0,050987	-0,092993	-0,908015	-0,160060	0,513318	-1,686824	0,939346	0,275037	-0,936980	2,400944	0,600535	-4,008410	-0,236561	-80,285485	-56,613798	14,539774	0,513318	-1,686824	0,939346	132,690709	39,358448	2,400944	0,513318	-1,686824	0,939346	132,690709	39,358448	2,400944
14:45:22,51	0,492974	3,365731	-0,050987	-0,092993	-0,908015	-0,160060	0,511616	-1,682597	0,936606	0,396989	-0,843064	2,375933	0,598871	-4,008412	-0,230335	-80,251065	-56,612221	14,530549	0,511616	-1,682597	0,936606	132,480830	39,318788	2,375933	0,511616	-1,682597	0,936606	132,480830	39,318788	2,375933
14:45:22,56	0,492974	3,365731	-0,050987	-0,092993	-0,908015	-0,160060	0,512450	-1,681156	0,942832	0,453319	-0,915440	2,366709	0,597045	-4,010566	-0,231083	-80,283826	-56,591127	14,579833	0,512450	-1,681156	0,942832	132,424081	39,311864	2,366709	0,512450	-1,681156	0,942832	132,424081	39,311864	2,366709
14:45:22,61	0,492974	3,365731	-0,050987	-0,092993	-0,908015	-0,160060	0,515227	-1,680652	0,942084	0,477635	-1,020965	2,415993	0,597713	-4,010005	-0,231875	-80,258729	-56,561455	14,547290	0,515227	-1,680652	0,942084	132,408840	39,424393	2,415993	0,515227	-1,680652	0,942084	132,408840	39,424393	2,415993
14:45:22,66	0,492974	3,365731	-0,050987	-0,092993	-0,908015	-0,160060	0,514408	-1,680950	0,941292	0,423923	-0,985260	2,383450	0,595965	-4,004486	-0,233449	-80,227780	-56,576613	14,538271	0,514408	-1,680950	0,941292	132,378476	39,395783	2,383450	0,514408	-1,680950	0,941292	132,378476	39,395783	2,383450
14:45:22,71	0,492974	3,365731	-0,050987	-0,092993	-0,908015	-0,160060	0,510502	-1,676676	0,939718	0,643798	-0,816519	2,374431	0,599732	-4,008941	-0,230516	-80,234385	-56,495505	14,533086	0,510502	-1,676676	0,939718	132,262881	39,257887	2,374431	0,510502	-1,676676	0,939718	132,262881	39,257887	2,374431
14:45:22,76	0,492974	3,365731	-0,050987	-0,092993	-0,908015	-0,160060	0,512476	-1,682166	0,942650	0,291365	-0,872918	2,369246	0,597185	-4,010040	-0,231089	-80,247798	-56,513381	14,552988	0,512476	-1,682166	0,942650	132,341434	39,356485	2,369246	0,512476	-1,682166	0,942650	132,341434	39,356485	2,369246
14:45:22,81	0,492974	3,365731	-0,050987	-0,092993	-0,908015	-0,160060	0,514703	-1,680510	0,942078	0,399664	-0,985996	2,389148	0,597785	-4,007476	-0,230714	-80,247609	-56,483732	14,549347	0,514703	-1,680510	0,942078	132,319738	39,418154	2,389148	0,514703	-1,680510	0,942078	132,319738	39,418154	2,389148
14:45:22,86	0,492974	3,365731	-0,050987	-0,092993	-0,908015	-0,160060	0,512182	-1,679748	0,942453	0,413555	-0,840257	2,385506	0,603129	-4,007190	-0,229909	-80,217984	-56,510743	14,558344	0,512182	-1,679748	0,942453	132,273754	39,366016	2,385506	0,512182	-1,679748	0,942453	132,273754	39,366016	2,385506
14:45:22,91	0,492974	3,365731	-0,050987	-0,092993	-0,908015	-0,160060	0,509262	-1,684233	0,943257	0,188901	-0,727589	2,394504	0,596161	-4,008479	-0,227981	-80,201088	-56,453020	14,533225	0,509262	-1,684233	0,943257	132,401193	39,249479	2,394504	0,509262	-1,684233	0,943257	132,401193	39,249479	2,394504
14:45:22,96	0,492974	3,365731	-0,050987	-0,092993	-0,908015	-0,160060	0,513862	-1,678843	0,945185	0,410726	-0,952577	2,369385	0,597914	-4,004695	-0,229918	-80,189705	-56,457938	14,554374	0,513862	-1,678843	0,945185	132,199930	39,385616	2,369385	0,513862	-1,678843	0,945185	132,199930	39,385616	2,369385
14:45:23,01	0,492974	3,365731	-0,050987	-0,092993	-0,908015	-0,160060	0,509709	-1,678469	0,943249	0,428737	-0,748902	2,390533	0,596779	-4,006783	-0,227176	-80,182127	-56,449203	14,566937	0,509709	-1,678469	0,943249	132,188589	39,263226	2,390533	0,509709	-1,678469	0,943249	132,188589	39,263226	2,390533
14:45:23,06	0,492974	3,365731	-0,050987	-0,092993	-0,908015	-0,160060	0,512085	-1,678530	0,945990	0,414233	-0,874652	2,403097	0,595656	-4,008377	-0,230285	-80,172761	-56,401775	14,555285	0,512085	-1,678530	0,945990	132,178840	39,323998	2,403097	0,512085	-1,678530	0,945990	132,178840	39,323998	2,403097
14:45:23,11	0,492974	3,365731	-0,050987	-0,092993	-0,908015	-0,160060	0,514027	-1,678355	0,942881	0,377603	-0,960051	2,391445	0,596244	-4,002686	-0,229146	-80,163779	-56,394997	14,545973	0,514027	-1,678355	0,942881	132,128433	39,391072	2,391445	0,514027	-1,678355	0,942881	132,128433	39,391072	2,391445
14:45:23,16	0,492974	3,365731	-0,050987	-0,092993	-0,908015	-0,160060	0,509780	-1,675986	0,943258	0,456267	-0,752051	2,382946	0,596321	-4,005370	-0,226387	-80,142017	-56,381771	14,568334	0,509780	-1,675986	0,943258	132,021141	39,265707	2,382946	0,509780	-1,675986	0,943258	132,021141	39,265707	2,382946
14:45:23,21	0,492974	3,365731	-0,050987	-0,092993	-0,908015	-0,160060	0,509780	-1,675986	0,943258	0,456267	-0,752051	2,382946	0,593964	-4,005830	-0,229126	-80,149945	-56,355061	14,551082	0,509780	-1,675986	0,943258	132,021141	39,265707	2,382946	0,509780	-1,675986	0,943258	132,021141	39,265707	2,382946
14:45:23,26	0,492974	3,365731	-0,050987	-0,092993	-0,908015	-0,160060	0,512667	-1,675616	0,944041	0,468163	-0,885719	2,387242	0,593355	-4,006196	-0,227962	-80,162898	-56,352355	14,555279	0,512667	-1,675616	0,944041	132,003988	39,358623	2,387242	0,512667	-1,675616	0,944041	132,003988	39,358623	2,387242
14:45:23,31	0,492974	3,365731	-0,050987	-0,092993	-0,908015	-0,160060	0,513288	-1,675271	0,945205	0,490209	-0,905459	2,391439	0,592861	-4,003223	-0,227176	-80,115314	-56,343394	14,554955	0,513288	-1,675271	0,945205	131,998992	39,387660	2,391439	0,513288	-1,675271	0,945205	131,998992	39,387660	2,391439
14:45:23,36	0,492974	3,365731	-0,050987	-0,092993	-0,908015	-0,160060	0,510960	-1,673357	0,945991	0,558207	-0,821142	2,391115	0,594001	-4,006291	-0,229500	-80,140922	-56,329087	14,561678	0,510960	-1,673357	0,945991	131,916708	39,289244	2,391115	0,510960	-1,673357	0,945991	131,916708	39,289244	2,391115
14:45:23,41	0,492974	3,365731	-0,050987	-0,092993	-0,908015	-0,160060	0,513048	-1,675878	0,943667	0,427494	-0,900346	2,397837	0,592234	-4,002005	-0,230684	-80,127011	-56,331177	14,557673	0,513048	-1,675878	0,943667	131,983946	39,373887	2,397837	0,513048	-1,675878	0,943667	131,983946	39,373887	2,397837
14:45:23,46	0,492974	3,365731	-0,050987	-0,092993	-0,908015	-0,160060	0,510219	-1,672205	0,942483	0,613374	-0,766361	2,393833	0,590429	-4,004211	-0,229148	-80,165423	-56,300384	14,547790	0,510219	-1,672205	0,942483	131,881451	39,285841	2,393833	0,510219	-1,672205	0,942483	131,881451	39,285841	2,393833
14:45:23,51	0,492974	3,365731	-0,050987	-0,092993	-0,908015	-0,160060	0,513032	-1,671745	0,944019	0,629836	-0,863969	2,383950	0,592261	-4,005804	-0,228355	-80,144403	-56,291999	14,542595	0,513032	-1,671745	0,944019	131,861797	39,409045	2,383950	0,513032	-1,671745	0,944019	131,861797	39,409045	2,383950
14:45:23,56	0,492974	3,365731	-0,050987	-0,092993	-0,908015	-0,160060	0,513454	-1,675495	0,942890	0,417457	-0,922804	2,389148	0,591182	-4,006455	-0,228351	-80,107676	-56,276997	14,523033	0,513454	-1,675495	0,942890	131,943794	39,383346	2,389148	0,513454	-1,675495	0,942890	131,943794	39,383346	2,389148
14:45:23,61	0,492974	3,365731	-0,050987	-0,092993	-0,908015	-0,160060	0,513454	-1,675495	0,942890	0,417457	-0,922804	2,389148	0,593492	-4,006027	-0,227732	-80,114952	-56,308163	14,549651	0,513454	-1,675495	0,942890	131,943794	39,383346	2,389148	0,513454	-1,675495	0,942890	131,943794	39,383346	2,389148
14:45:23,66	0,492974	3,365731	-0,050987	-0,092993	-0,908015	-0,160060	0,513073	-1,675306	0,945434	0,426173	-0,913707	2,385811	0,590544	-4,008741	-0,227577	-80,140785	-56,267698	14,527595	0,513073	-1,675306	0,945434	131,937662	39,362537	2,385811	0,513073	-1,675306	0,945434	131,937662	39,362537	2,385811
14:45:23,71	0,492974	3,365731	-0,050987	-0,092993	-0,908015	-0,160060	0,516898	-1,674109	0,945590	0,466252	-1,070001	2,363755	0,726162	-4,091999	-0,213730	-84,544147	-63,002630	14,703781	0,516898	-1,674109	0,945590	131,883833	39,506503	2,363755	0,516898	-1,674109	0,945590	131,883833	39,506503	2,363755
14:45:23,76	0,492974	3,365731	-0,050987	-0,092993	-0,908015	-0,160060	0,521192	-1,833187	0,959437	0,228519	-0,847338	2,539941	2,611151	-5,354736	-0,216744	-151,016348	-161,177068	17,760577	0,521192	-1,833187	0,959437	144,133689	40,066251	2,539941	0,521192	-1,833187	0,959437	144,133689	40,066251	2,539941
14:45:23,81	0,492974	3,365731	-0,050987	-0,092993	-0,908015	-0,160060	0,672260	-4,097003	0,956423	0,767688	-0,223492	5,596736	3,600530	-6,013877	-0,628123	-185,640071	-212,399968	19,386461	0,672260	-4,097003	0,956423	322,382439	52,548916	5,596736	0,672260	-4,097003	0,956423	322,382439	52,548916	5,596736
14:45:23,86	0,492926	3,465964	-0,050996	-0,093001	-0,908007	-0,160006	0,748402	-5,283401	0,545043	0,747186	0,190673	7,222621	3,608445	-6,019369	-0,693113	-186,057565	-212,868180	19,493375	0,748402	-5,283401	0,545043	415,494150	58,940244	7,222621	0,748402	-5,283401	0,545043	415,494150	58,940244	7,222621
14:45:23,91	0,492926	3,465964	-0,050996	-0,093001	-0,908007	-0,160006	0,749201	-5,293001	0,480054	0,862185	0,276607	7,329535	3,603459	-6,013587	-0,698076	-185,773221	-212,407778	19,483991	0,749201	-5,293001	0,480054	416,362796	59,088857	7,329535	0,749201	-5,293001	0,480054	416,362796	59,088857	7,329535
14:45:23,96	0,492926	3,465964	-0,050996	-0,093001	-0,908007	-0,160006	0,746687	-5,285792	0,475090	0,696183	0,391293	7,320151	3,593882	-6,010257	-0,700412	-185,686238	-212,042113	19,465999	0,746687	-5,285792	0,475090	415,630854	59,006185	7,320151	0,746687	-5,285792	0,475090	415,630854	59,006185	7,320151
14:45:24,01	0,492926	3,465964	-0,050996	-0,093001	-0,908007	-0,160006	0,748592	-5,275833	0,472755	0,853860	0,399735	7,302159	3,591442	-6,004394	-0,702279	-185,507920	-211,812019	19,497348	0,748592	-5,275833	0,472755	415,006787	59,164172	7,302159	0,748592	-5,275833	0,472755	415,006787	59,164172	7,302159
14:45:24,06	0,492926	3,465964	-0,050996	-0,093001	-0,908007	-0,160006	0,744734	-5,270789	0,470887	0,827745	0,560959	7,333507	3,588233	-6,003953	-0,697215	-185,438660	-211,608011	19,480219	0,744734	-5,270789	0,470887	414,584683	59,022559	7,333507	0,744734	-5,270789	0,470887	414,584683	59,022559	7,333507
14:45:24,11	0,492926	3,465964	-0,050996	-0,093001	-0,908007	-0,160006	0,745957	-5,267789	0,475952	0,772460	0,539390	7,316379	3,582619	-6,004704	-0,702198	-185,358341	-211,429210	19,530678	0,745957	-5,267789	0,475952	414,293867	59,096990	7,316379	0,745957	-5,267789	0,475952	414,293867	59,096990	7,316379
14:45:24,16	0,492926	3,465964	-0,050996	-0,093001	-0,908007	-0,160006	0,749414	-5,263302	0,470969	0,810740	0,379451	7,366838	3,586920	-6,002164	-0,700644	-185,313419	-211,318131	19,509723	0,749414	-5,263302	0,470969	413,979975	59,208452	7,366838	0,749414	-5,263302	0,470969	413,979975	59,208452	7,366838
14:45:24,21	0,492926	3,465964	-0,050996	-0,093001	-0,908007	-0,160006	0,745064	-5,265757	0,472523	0,564434	0,622295	7,345883	3,582452	-6,002855	-0,700222	-185,243437	-211,196427	19,516616	0,745064	-5,265757	0,472523	413,926368	59,109809	7,345883	0,745064	-5,265757	0,472523	413,926368	59,109809	7,345883
14:45:24,26	0,492926	3,465964	-0,050996	-0,093001	-0,908007	-0,160006	0,747896	-5,262234	0,472945	0,607257	0,475253	7,352776	3,582669	-5,996837	-0,701387	-185,159897	-211,099565	19,501119	0,747896	-5,262234	0,472945	413,692610	59,185115	7,352776	0,747896	-5,262234	0,472945	413,692610	59,185115	7,352776
14:45:24,31	0,492926	3,465964	-0,050996	-0,093001	-0,908007	-0,160006	0,742576	-5,259413	0,471779	0,628303	0,727987	7,337279	3,579830	-5,997492	-0,702564	-185,134774	-211,037759	19,473898	0,742576	-5,259413	0,471779	413,492193	59,020212	7,337279	0,742576	-5,259413	0,471779	413,492193	59,020212	7,337279
14:45:24,36	0,492926	3,465964	-0,050996	-0,093001	-0,908007	-0,160006	0,744563	-5,257281	0,470603	0,673054	0,633834	7,310058	3,578234	-5,996092	-0,704875	-185,095353	-210,893754	19,489134	0,744563	-5,257281	0,470603	413,369622	59,082001	7,310058	0,744563	-5,257281	0,470603	413,369622	59,082001	7,310058
14:45:24,41	0,492926	3,465964	-0,050996	-0,093001	-0,908007	-0,160006	0,744148	-5,255199	0,468291	0,636894	0,693238	7,325294	3,577160	-5,996404	-0,704078	-185,068746	-210,833292	19,499771	0,744148	-5,255199	0,468291	413,170028	59,108886	7,325294	0,744148	-5,255199	0,468291	413,170028	59,108886	7,325294
14:45:24,46	0,492926	3,465964	-0,050996	-0,093001	-0,908007	-0,160006	0,744955	-5,254425	0,469089	0,611459	0,658469	7,335931	3,572041	-5,994911	-0,704078	-185,016960	-210,731807	19,487290	0,744955	-5,254425	0,469089	413,083860	59,137457	7,335931	0,744955	-5,254425	0,469089	413,083860	59,137457	7,335931
14:45:24,51	0,492926	3,465964	-0,050996	-0,093001	-0,908007	-0,160006	0,746222	-5,249245	0,469089	0,767051	0,598471	7,323450	3,571566	-5,995376	-0,701748	-185,002433	-210,641539	19,473929	0,746222	-5,249245	0,469089	412,832803	59,176931	7,323450	0,746222	-5,249245	0,469089	412,832803	59,176931	7,323450
14:45:24,56	0,492926	3,465964	-0,050996	-0,093001	-0,908007	-0,160006	0,746862	-5,249067	0,471419	0,690877	0,597743	7,310088	3,574011	-5,993359	-0,702883	-184,948014	-210,652249	19,488974	0,746862	-5,249067	0,471419	412,742643	59,226445	7,310088	0,746862	-5,249067	0,471419	412,742643	59,226445	7,310088
14:45:24,61	0,492926	3,465964	-0,050996	-0,093001	-0,908007	-0,160006	0,743893	-5,250176	0,470284	0,615302	0,699674	7,325134	3,572317	-5,995854	-0,704825	-184,942804	-210,582638	19,477134	0,743893	-5,250176	0,470284	412,754084	59,095270	7,325134	0,743893	-5,250176	0,470284	412,754084	59,095270	7,325134
14:45:24,66	0,492926	3,465964	-0,050996	-0,093001	-0,908007	-0,160006	0,746901	-5,249955	0,468342	0,563856	0,573564	7,313293	3,570693	-5,991354	-0,704420	-184,877118	-210,542535	19,487574	0,746901	-5,249955	0,468342	412,685361	59,205269	7,313293	0,746901	-5,249955	0,468342	412,685361	59,205269	7,313293
14:45:24,71	0,492926	3,465964	-0,050996	-0,093001	-0,908007	-0,160006	0,743815	-5,246300	0,468746	0,686375	0,697180	7,323734	3,571540	-5,993697	-0,702925	-184,872875	-210,487917	19,484645	0,743815	-5,246300	0,468746	412,520914	59,086667	7,323734	0,743815	-5,246300	0,468746	412,520914	59,086667	7,323734
14:45:24,76	0,492926	3,465964	-0,050996	-0,093001	-0,908007	-0,160006	0,745421	-5,248205	0,470242	0,537880	0,637296	7,320805	3,571442	-5,996210	-0,702838	-184,860229	-210,424875	19,484771	0,745421	-5,248205	0,470242	412,521982	59,152865	7,320805	0,745421	-5,248205	0,470242	412,521982	59,152865	7,320805
14:45:24,81	0,492926	3,465964	-0,050996	-0,093001	-0,908007	-0,160006	0,747647	-5,249377	0,470329	0,416048	0,542133	7,320930	3,563820	-5,994525	-0,700898	-184,858188	-210,374329	19,503501	0,747647	-5,249377	0,470329	412,492105	59,232412	7,320930	0,747647	-5,249377	0,470329	412,492105	59,232412	7,320930
14:45:24,86	0,492926	3,465964	-0,050996	-0,093001	-0,908007	-0,160006	0,749998	-5,241933	0,472269	0,758329	0,443356	7,339661	3,566951	-5,989128	-0,705156	-184,760347	-210,345856	19,492805	0,749998	-5,241933	0,472269	412,250051	59,318234	7,339661	0,749998	-5,241933	0,472269	412,250051	59,318234	7,339661
14:45:24,91	0,492926	3,465964	-0,050996	-0,093001	-0,908007	-0,160006	0,743759	-5,241946	0,468011	0,684084	0,697330	7,328965	3,566398	-5,992684	-0,702465	-184,776457	-210,310583	19,443389	0,743759	-5,241946	0,468011	412,176812	59,082384	7,328965	0,743759	-5,241946	0,468011	412,176812	59,082384	7,328965
14:45:24,96	0,492926	3,465964	-0,050996	-0,093001	-0,908007	-0,160006	0,747115	-5,243245	0,470702	0,594013	0,554371	7,279548	3,568284	-5,992720	-0,701638	-184,731633	-210,273043	19,477864	0,747115	-5,243245	0,470702	412,188758	59,202924	7,279548	0,747115	-5,243245	0,470702	412,188758	59,202924	7,279548
14:45:25,01	0,492926	3,465964	-0,050996	-0,093001	-0,908007	-0,160006	0,746203	-5,244896	0,471529	0,453224	0,581748	7,314024	3,568869	-5,992203	-0,700859	-184,740769	-210,249727	19,488099	0,746203	-5,244896	0,471529	412,177594	59,158706	7,314024	0,746203	-5,244896	0,471529	412,177594	59,158706	7,314024
14:45:25,06	0,492926	3,465964	-0,050996	-0,093001	-0,908007	-0,160006	0,745463	-5,245144	0,472308	0,424707	0,639798	7,324258	3,563000	-5,992840	-0,701258	-184,743658	-210,216804	19,483472	0,745463	-5,245144	0,472308	412,168540	59,158666	7,324258	0,745463	-5,245144	0,472308	412,168540	59,158666	7,324258
14:45:25,11	0,492926	3,465964	-0,050996	-0,093001	-0,908007	-0,160006	0,748950	-5,240380	0,471909	0,645384	0,477472	7,319632	3,566009	-5,988202	-0,697395	-184,728305	-210,168588	19,464335	0,748950	-5,240380	0,471909	412,015219	59,270017	7,319632	0,748950	-5,240380	0,471909	412,015219	59,270017	7,319632
14:45:25,16	0,492926	3,465964	-0,050996	-0,093001	-0,908007	-0,160006	0,743428	-5,240667	0,475772	0,581036	0,775419	7,300495	3,566656	-5,990481	-0,700087	-184,699166	-210,174420	19,470106	0,743428	-5,240667	0,475772	411,973387	59,134501	7,300495	0,743428	-5,240667	0,475772	411,973387	59,134501	7,300495
14:45:25,21	0,492926	3,465964	-0,050996	-0,093001	-0,908007	-0,160006	0,745078	-5,242367	0,473080	0,483111	0,661469	7,306266	3,562695	-5,987780	-0,700070	-184,641842	-210,097709	19,481370	0,745078	-5,242367	0,473080	412,008921	59,150074	7,306266	0,745078	-5,242367	0,473080	412,008921	59,150074	7,306266
14:45:25,26	0,492926	3,465964	-0,050996	-0,093001	-0,908007	-0,160006	0,744719	-5,237586	0,473097	0,636633	0,668812	7,317530	3,562137	-5,986865	-0,700054	-184,620643	-210,104834	19,495489	0,744719	-5,237586	0,473097	411,787126	59,129290	7,317530	0,744719	-5,237586	0,473097	411,787126	59,129290	7,317530
14:45:25,31	0,492926	3,465964	-0,050996	-0,093001	-0,908007	-0,160006	0,744206	-5,236645	0,473113	0,681116	0,673585	7,331649	3,562107	-5,991819	-0,700823	-184,660565	-210,062387	19,501832	0,744206	-5,236645	0,473113	411,757771	59,093765	7,331649	0,744206	-5,236645	0,473113	411,757771	59,093765	7,331649
14:45:25,36	0,492926	3,465964	-0,050996	-0,093001	-0,908007	-0,160006	0,748512	-5,239096	0,472343	0,536862	0,505481	7,337992	3,560455	-5,989592	-0,696933	-184,616226	-210,041540	19,494877	0,748512	-5,239096	0,472343	411,805924	59,263666	7,337992	0,748512	-5,239096	0,472343	411,805924	59,263666	7,337992
14:45:25,41	0,492926	3,465964	-0,050996	-0,093001	-0,908007	-0,160006	0,747409	-5,236553	0,476233	0,628918	0,534865	7,331037	3,562858	-5,989374	-0,696547	-184,604049	-210,019705	19,481129	0,747409	-5,236553	0,476233	411,698289	59,206459	7,331037	0,747409	-5,236553	0,476233	411,698289	59,206459	7,331037
14:45:25,46	0,492926	3,465964	-0,050996	-0,093001	-0,908007	-0,160006	0,746019	-5,238524	0,476620	0,501379	0,607527	7,317288	3,561780	-5,990479	-0,698054	-184,564075	-209,988415	19,516203	0,746019	-5,238524	0,476620	411,725547	59,169991	7,317288	0,746019	-5,238524	0,476620	411,725547	59,169991	7,317288
14:45:25,51	0,492926	3,465964	-0,050996	-0,093001	-0,908007	-0,160006	0,747514	-5,238143	0,475113	0,474139	0,510793	7,352362	3,564183	-5,987024	-0,694988	-184,553904	-209,963503	19,467507	0,747514	-5,238143	0,475113	411,668348	59,190645	7,352362	0,747514	-5,238143	0,475113	411,668348	59,190645	7,352362
14:45:25,56	0,492926	3,465964	-0,050996	-0,093001	-0,908007	-0,160006	0,743321	-5,238496	0,478179	0,429098	0,732484	7,303667	3,561756	-5,988118	-0,698484	-184,587528	-209,943189	19,489429	0,743321	-5,238496	0,478179	411,651057	59,083175	7,303667	0,743321	-5,238496	0,478179	411,651057	59,083175	7,303667
14:45:25,61	0,492926	3,465964	-0,050996	-0,093001	-0,908007	-0,160006	0,745482	-5,236941	0,474683	0,509171	0,659399	7,325589	3,561250	-5,988542	-0,700025	-184,544076	-209,953572	19,479747	0,745482	-5,236941	0,474683	411,609072	59,179712	7,325589	0,745482	-5,236941	0,474683	411,609072	59,179712	7,325589
14:45:25,66	0,492926	3,465964	-0,050996	-0,093001	-0,908007	-0,160006	0,746102	-5,236716	0,473142	0,508170	0,584341	7,315907	3,559522	-5,990155	-0,694590	-184,556992	-209,909740	19,472594	0,746102	-5,236716	0,473142	411,590359	59,153318	7,315907	0,746102	-5,236716	0,473142	411,590359	59,153318	7,315907
14:45:25,71	0,492926	3,465964	-0,050996	-0,093001	-0,908007	-0,160006	0,748363	-5,236025	0,478577	0,512567	0,499853	7,308754	3,560744	-5,987279	-0,694963	-184,532791	-209,889228	19,493248	0,748363	-5,236025	0,478577	411,540563	59,246344	7,308754	0,748363	-5,236025	0,478577	411,540563	59,246344	7,308754
14:45:25,76	0,492926	3,465964	-0,050996	-0,093001	-0,908007	-0,160006	0,745261	-5,235646	0,478204	0,502441	0,650451	7,329407	3,560193	-5,986077	-0,696939	-184,521739	-209,864078	19,451619	0,745261	-5,235646	0,478204	411,500639	59,153442	7,329407	0,745261	-5,235646	0,478204	411,500639	59,153442	7,329407
14:45:25,81	0,492926	3,465964	-0,050996	-0,093001	-0,908007	-0,160006	0,744496	-5,234568	0,476228	0,531171	0,693255	7,287779	3,560465	-5,985718	-0,696075	-184,493800	-209,840080	19,465403	0,744496	-5,234568	0,476228	411,444775	59,136162	7,287779	0,744496	-5,234568	0,476228	411,444775	59,136162	7,287779
14:45:25,86	0,492926	3,465964	-0,050996	-0,093001	-0,908007	-0,160006	0,745032	-5,236298	0,478988	0,426095	0,654945	7,320113	3,557945	-5,985859	-0,695739	-184,486972	-209,814540	19,480833	0,745032	-5,236298	0,478988	411,475519	59,139992	7,320113	0,745032	-5,236298	0,478988	411,475519	59,139992	7,320113
14:45:25,91	0,492926	3,465964	-0,050996	-0,093001	-0,908007	-0,160006	0,745431	-5,232511	0,477428	0,577836	0,639300	7,316993	3,570662	-5,994042	-0,685704	-184,777023	-210,208473	19,490298	0,745431	-5,232511	0,477428	411,329987	59,155597	7,316993	0,745431	-5,232511	0,477428	411,329987	59,155597	7,316993
14:45:25,96	0,492926	3,465964	-0,050996	-0,093001	-0,908007	-0,160006	0,746159	-5,247616	0,487463	0,278560	0,655647	7,326458	5,471885	-7,236733	-0,996085	-249,177901	-308,277289	22,004910	0,746159	-5,247616	0,487463	412,216449	59,229125	7,326458	0,746159	-5,247616	0,487463	412,216449	59,229125	7,326458
14:45:26,01	0,492926	3,465964	-0,050996	-0,093001	-0,908007	-0,160006	0,871749	-7,515469	0,177082	-0,519278	0,863306	9,841070	6,932924	-8,222486	-1,609310	-299,948330	-383,084206	24,253408	0,871749	-7,515469	0,177082	589,445024	69,295634	9,841070	0,871749	-7,515469	0,177082	589,445024	69,295634	9,841070
14:45:26,06	0,492955	3,565976	-0,050988	-0,093011	-0,907998	-0,160010	0,994916	-9,273642	-0,436143	-1,774405	1,023651	12,089568	7,008228	-8,274385	-1,706490	-302,727899	-386,842773	24,453749	0,994916	-9,273642	-0,436143	726,206485	79,124548	12,089568	0,994916	-9,273642	-0,436143	726,206485	79,124548	12,089568
14:45:26,11	0,492955	3,565976	-0,050988	-0,093011	-0,907998	-0,160010	1,002210	-9,364807	-0,533323	-1,870172	1,172231	12,289909	6,996835	-8,270185	-1,709530	-302,468269	-386,239658	24,436988	1,002210	-9,364807	-0,533323	733,267147	79,845745	12,289909	1,002210	-9,364807	-0,533323	733,267147	79,845745	12,289909
14:45:26,16	0,492955	3,565976	-0,050988	-0,093011	-0,907998	-0,160010	1,004269	-9,352840	-0,536363	-1,900023	1,141870	12,273148	6,992760	-8,264507	-1,709461	-302,280044	-385,878359	24,456413	1,004269	-9,352840	-0,536363	732,297899	79,977022	12,273148	1,004269	-9,352840	-0,536363	732,297899	79,977022	12,273148
14:45:26,21	0,492955	3,565976	-0,050988	-0,093011	-0,907998	-0,160010	1,001390	-9,346472	-0,536294	-1,975906	1,309254	12,292573	6,986781	-8,261105	-1,706670	-302,141335	-385,583471	24,496123	1,001390	-9,346472	-0,536294	731,722146	79,918353	12,292573	1,001390	-9,346472	-0,536294	731,722146	79,918353	12,292573
14:45:26,26	0,492955	3,565976	-0,050988	-0,093011	-0,907998	-0,160010	1,001433	-9,339593	-0,533504	-1,942914	1,334325	12,332283	6,983599	-8,259206	-1,704338	-302,054213	-385,373169	24,461516	1,001433	-9,339593	-0,533504	731,215109	79,946817	12,332283	1,001433	-9,339593	-0,533504	731,215109	79,946817	12,332283
14:45:26,31	0,492955	3,565976	-0,050988	-0,093011	-0,907998	-0,160010	0,999138	-9,330914	-0,529569	-1,931876	1,480322	12,325806	6,980413	-8,254779	-1,702736	-301,944306	-385,188881	24,489646	0,999138	-9,330914	-0,529569	730,544892	79,912666	12,325806	0,999138	-9,330914	-0,529569	730,544892	79,912666	12,325806
14:45:26,36	0,492955	3,565976	-0,050988	-0,093011	-0,907998	-0,160010	0,999138	-9,330914	-0,529569	-1,931876	1,480322	12,325806	6,976032	-8,254695	-1,704271	-301,836832	-385,054379	24,459124	0,999138	-9,330914	-0,529569	730,544892	79,912666	12,325806	0,999138	-9,330914	-0,529569	730,544892	79,912666	12,325806
14:45:26,41	0,492955	3,565976	-0,050988	-0,093011	-0,907998	-0,160010	1,001255	-9,327079	-0,531105	-1,902649	1,344395	12,295284	6,973850	-8,258437	-1,698043	-301,837494	-384,884524	24,455004	1,001255	-9,327079	-0,531105	730,273031	79,942952	12,295284	1,001255	-9,327079	-0,531105	730,273031	79,942952	12,295284
14:45:26,46	0,492955	3,565976	-0,050988	-0,093011	-0,907998	-0,160010	1,003033	-9,325950	-0,525198	-2,148638	1,290646	12,323298	6,974166	-8,255669	-1,698364	-301,717968	-384,771177	24,487138	1,003033	-9,325950	-0,525198	729,938423	80,028708	12,323298	1,003033	-9,325950	-0,525198	729,938423	80,028708	12,323298
14:45:26,51	0,492955	3,565976	-0,050988	-0,093011	-0,907998	-0,160010	1,003033	-9,325950	-0,525198	-2,148638	1,290646	12,323298	6,970135	-8,252281	-1,700347	-301,691415	-384,701116	24,446516	1,003033	-9,325950	-0,525198	729,938423	80,028708	12,323298	1,003033	-9,325950	-0,525198	729,938423	80,028708	12,323298
14:45:26,56	0,492955	3,565976	-0,050988	-0,093011	-0,907998	-0,160010	1,002114	-9,320765	-0,527180	-1,952967	1,350475	12,282676	6,971468	-8,253088	-1,698000	-301,655804	-384,618755	24,437780	1,002114	-9,320765	-0,527180	729,727069	80,016385	12,282676	1,002114	-9,320765	-0,527180	729,727069	80,016385	12,282676
14:45:26,61	0,492955	3,565976	-0,050988	-0,093011	-0,907998	-0,160010	0,998077	-9,318262	-0,518987	-2,066262	1,552436	12,273982	6,969986	-8,247534	-1,692154	-301,562824	-384,494271	24,437822	0,998077	-9,318262	-0,518987	729,417322	79,901476	12,273982	0,998077	-9,318262	-0,518987	729,417322	79,901476	12,273982
14:45:26,66	0,492955	3,565976	-0,050988	-0,093011	-0,907998	-0,160010	0,998077	-9,318262	-0,518987	-2,066262	1,552436	12,273982	6,963665	-8,251698	-1,690958	-301,525250	-384,426036	24,442029	0,998077	-9,318262	-0,518987	729,417322	79,901476	12,273982	0,998077	-9,318262	-0,518987	729,417322	79,901476	12,273982
14:45:26,71	0,492955	3,565976	-0,050988	-0,093011	-0,907998	-0,160010	1,001473	-9,312401	-0,517006	-1,929495	1,375345	12,285080	6,963212	-8,247544	-1,690173	-301,478384	-384,349023	24,448920	1,001473	-9,312401	-0,517006	729,093996	79,990965	12,285080	1,001473	-9,312401	-0,517006	729,093996	79,990965	12,285080
14:45:26,76	0,492955	3,565976	-0,050988	-0,093011	-0,907998	-0,160010	0,999374	-9,316819	-0,516182	-2,213227	1,439525	12,295154	6,968088	-8,247935	-1,689349	-301,412458	-384,324720	24,458994	0,999374	-9,316819	-0,516182	729,157056	79,890412	12,295154	0,999374	-9,316819	-0,516182	729,157056	79,890412	12,295154
14:45:26,81	0,492955	3,565976	-0,050988	-0,093011	-0,907998	-0,160010	0,999374	-9,316819	-0,516182	-2,213227	1,439525	12,295154	6,961159	-8,247054	-1,685507	-301,391350	-384,231443	24,405064	0,999374	-9,316819	-0,516182	729,157056	79,890412	12,295154	0,999374	-9,316819	-0,516182	729,157056	79,890412	12,295154
14:45:26,86	0,492955	3,565976	-0,050988	-0,093011	-0,907998	-0,160010	1,002075	-9,310378	-0,512340	-1,969619	1,327427	12,241224	6,961298	-8,245478	-1,684256	-301,327915	-384,192472	24,487525	1,002075	-9,310378	-0,512340	728,895029	79,990350	12,241224	1,002075	-9,310378	-0,512340	728,895029	79,990350	12,241224
14:45:26,92	0,492955	3,565976	-0,050988	-0,093011	-0,907998	-0,160010	1,000641	-9,309711	-0,511089	-2,000403	1,366581	12,323685	6,959656	-8,248324	-1,683500	-301,301178	-384,148798	24,429341	1,000641	-9,309711	-0,511089	728,811887	79,916878	12,323685	1,000641	-9,309711	-0,511089	728,811887	79,916878	12,323685
14:45:26,97	0,492955	3,565976	-0,050988	-0,093011	-0,907998	-0,160010	1,003926	-9,309711	-0,510334	-2,051599	1,194409	12,265501	6,962073	-8,245421	-1,679624	-301,288042	-384,107555	24,419327	1,003926	-9,309711	-0,510334	728,760698	80,002631	12,265501	1,003926	-9,309711	-0,510334	728,760698	80,002631	12,265501
14:45:27,02	0,492955	3,565976	-0,050988	-0,093011	-0,907998	-0,160010	1,000204	-9,310354	-0,506457	-2,127306	1,397208	12,255487	6,961678	-8,248572	-1,679589	-301,234841	-384,026927	24,415961	1,000204	-9,310354	-0,506457	728,735445	79,913239	12,255487	1,000204	-9,310354	-0,506457	728,735445	79,913239	12,255487
14:45:27,07	0,492955	3,565976	-0,050988	-0,093011	-0,907998	-0,160010	1,003131	-9,311586	-0,506423	-2,287837	1,239266	12,252121	6,959967	-8,244780	-1,677240	-301,212018	-383,989919	24,449665	1,003131	-9,311586	-0,506423	728,671687	79,985033	12,252121	1,003131	-9,311586	-0,506423	728,671687	79,985033	12,252121
14:45:27,12	0,492955	3,565976	-0,050988	-0,093011	-0,907998	-0,160010	1,000702	-9,308208	-0,504073	-2,155633	1,364304	12,285825	6,957683	-8,244466	-1,678013	-301,193855	-383,937234	24,451288	1,000702	-9,308208	-0,504073	728,538703	79,919408	12,285825	1,000702	-9,308208	-0,504073	728,538703	79,919408	12,285825
14:45:27,17	0,492955	3,565976	-0,050988	-0,093011	-0,907998	-0,160010	1,001572	-9,306074	-0,504846	-2,099352	1,329698	12,287448	6,959504	-8,247167	-1,675268	-301,195074	-383,893019	24,465496	1,001572	-9,306074	-0,504846	728,427434	79,953065	12,287448	1,001572	-9,306074	-0,504846	728,427434	79,953065	12,287448
14:45:27,22	0,492955	3,565976	-0,050988	-0,093011	-0,907998	-0,160010	1,003001	-9,309001	-0,502101	-2,289270	1,278552	12,301656	6,960181	-8,243553	-1,674902	-301,150125	-383,892694	24,426714	1,003001	-9,309001	-0,502101	728,467334	80,014098	12,301656	1,003001	-9,309001	-0,502101	728,467334	80,014098	12,301656
14:45:27,27	0,492955	3,565976	-0,050988	-0,093011	-0,907998	-0,160010	0,999533	-9,307781	-0,501736	-2,248544	1,420119	12,262874	6,954443	-8,242399	-1,676420	-301,100040	-383,801481	24,463140	0,999533	-9,307781	-0,501736	728,412227	79,883434	12,262874	0,999533	-9,307781	-0,501736	728,412227	79,883434	12,262874
14:45:27,32	0,492955	3,565976	-0,050988	-0,093011	-0,907998	-0,160010	1,001402	-9,302235	-0,503253	-2,064195	1,325156	12,299300	6,957461	-8,243306	-1,672142	-301,087139	-383,778880	24,446980	1,001402	-9,302235	-0,503253	728,161227	79,935197	12,299300	1,001402	-9,302235	-0,503253	728,161227	79,935197	12,299300
14:45:27,37	0,492955	3,565976	-0,050988	-0,093011	-0,907998	-0,160010	1,000679	-9,305301	-0,498976	-2,249669	1,362883	12,283140	6,954658	-8,240359	-1,670600	-301,028214	-383,752898	24,417150	1,000679	-9,305301	-0,498976	728,216462	79,916164	12,283140	1,000679	-9,305301	-0,498976	728,216462	79,916164	12,283140
14:45:27,42	0,492955	3,565976	-0,050988	-0,093011	-0,907998	-0,160010	0,999528	-9,301401	-0,497433	-2,098809	1,384701	12,253310	6,954077	-8,242184	-1,672491	-301,037161	-383,698202	24,482761	0,999528	-9,301401	-0,497433	728,061135	79,847621	12,253310	0,999528	-9,301401	-0,497433	728,061135	79,847621	12,253310
14:45:27,47	0,492955	3,565976	-0,050988	-0,093011	-0,907998	-0,160010	1,001399	-9,301809	-0,499324	-2,162956	1,322493	12,318920	6,958902	-8,243300	-1,670938	-301,002666	-383,677148	24,444043	1,001399	-9,301809	-0,499324	728,029072	79,932305	12,318920	1,001399	-9,301809	-0,499324	728,029072	79,932305	12,318920
14:45:27,52	0,492955	3,565976	-0,050988	-0,093011	-0,907998	-0,160010	0,999953	-9,306546	-0,497771	-2,444756	1,378337	12,280203	6,956554	-8,244787	-1,668579	-301,003676	-383,676111	24,475941	0,999953	-9,306546	-0,497771	728,119120	79,874639	12,280203	0,999953	-9,306546	-0,497771	728,119120	79,874639	12,280203
14:45:27,57	0,492955	3,565976	-0,050988	-0,093011	-0,907998	-0,160010	1,002414	-9,305256	-0,495412	-2,378062	1,251740	12,312100	6,951975	-8,238597	-1,668996	-300,947195	-383,619731	24,448476	1,002414	-9,305256	-0,495412	728,084537	79,941258	12,312100	1,002414	-9,305256	-0,495412	728,084537	79,941258	12,312100
14:45:27,62	0,492955	3,565976	-0,050988	-0,093011	-0,907998	-0,160010	0,999343	-9,298196	-0,495829	-2,087986	1,390706	12,284636	6,951983	-8,240912	-1,667434	-300,969357	-383,567642	24,458770	0,999343	-9,298196	-0,495829	727,820370	79,839154	12,284636	0,999343	-9,298196	-0,495829	727,820370	79,839154	12,284636
14:45:27,67	0,492955	3,565976	-0,050988	-0,093011	-0,907998	-0,160010	1,001344	-9,299360	-0,494267	-2,182589	1,331929	12,294930	6,953858	-8,240484	-1,666687	-300,933322	-383,549744	24,395919	1,001344	-9,299360	-0,494267	727,817208	79,937399	12,294930	1,001344	-9,299360	-0,494267	727,817208	79,937399	12,294930
14:45:27,72	0,492955	3,565976	-0,050988	-0,093011	-0,907998	-0,160010	1,000036	-9,300770	-0,493520	-2,289425	1,377677	12,232079	6,951007	-8,240878	-1,665456	-300,889878	-383,536397	24,457587	1,000036	-9,300770	-0,493520	727,821055	79,880484	12,232079	1,000036	-9,300770	-0,493520	727,821055	79,880484	12,232079
14:45:27,77	0,492955	3,565976	-0,050988	-0,093011	-0,907998	-0,160010	1,001803	-9,298498	-0,492289	-2,204550	1,254841	12,293747	6,952270	-8,241655	-1,665840	-300,876873	-383,467072	24,450320	1,001803	-9,298498	-0,492289	727,727561	79,896359	12,293747	1,001803	-9,298498	-0,492289	727,727561	79,896359	12,293747
14:45:27,82	0,492955	3,565976	-0,050988	-0,093011	-0,907998	-0,160010	1,001844	-9,299980	-0,492673	-2,348153	1,276110	12,286480	6,948741	-8,245992	-1,661548	-300,890623	-383,473540	24,460925	1,001844	-9,299980	-0,492673	727,700293	79,920845	12,286480	1,001844	-9,299980	-0,492673	727,700293	79,920845	12,286480
14:45:27,87	0,492955	3,565976	-0,050988	-0,093011	-0,907998	-0,160010	1,007365	-9,299092	-0,488381	-2,289499	0,997705	12,297084	6,949351	-8,244154	-1,662735	-300,882350	-383,456899	24,438247	1,007365	-9,299092	-0,488381	727,689237	80,075819	12,297084	1,007365	-9,299092	-0,488381	727,689237	80,075819	12,297084
14:45:27,92	0,492955	3,565976	-0,050988	-0,093011	-0,907998	-0,160010	1,005468	-9,298701	-0,489568	-2,287727	1,097493	12,274407	6,948945	-8,238324	-1,661563	-300,799208	-383,415687	24,429105	1,005468	-9,298701	-0,489568	727,660334	80,026710	12,274407	1,005468	-9,298701	-0,489568	727,660334	80,026710	12,274407
14:45:27,97	0,492955	3,565976	-0,050988	-0,093011	-0,907998	-0,160010	1,000622	-9,295435	-0,488397	-2,195137	1,298070	12,265264	6,950084	-8,238780	-1,660775	-300,824171	-383,394927	24,453902	1,000622	-9,295435	-0,488397	727,496513	79,846902	12,265264	1,000622	-9,295435	-0,488397	727,496513	79,846902	12,265264
14:45:28,02	0,492955	3,565976	-0,050988	-0,093011	-0,907998	-0,160010	1,000447	-9,296650	-0,487608	-2,263810	1,339180	12,290061	6,949583	-8,239074	-1,660378	-300,791520	-383,379316	24,444004	1,000447	-9,296650	-0,487608	727,523211	79,874259	12,290061	1,000447	-9,296650	-0,487608	727,523211	79,874259	12,290061
14:45:28,07	0,492955	3,565976	-0,050988	-0,093011	-0,907998	-0,160010	1,000953	-9,296363	-0,487212	-2,278722	1,292409	12,280164	6,947998	-8,236801	-1,658815	-300,713036	-383,358571	24,423593	1,000953	-9,296363	-0,487212	727,485756	79,867191	12,280164	1,000953	-9,296363	-0,487212	727,485756	79,867191	12,280164
14:45:28,12	0,492955	3,565976	-0,050988	-0,093011	-0,907998	-0,160010	0,999777	-9,293854	-0,485648	-2,205460	1,295971	12,259753	6,948497	-8,238200	-1,659213	-300,764989	-383,335159	24,434688	0,999777	-9,293854	-0,485648	727,362059	79,778427	12,259753	0,999777	-9,293854	-0,485648	727,362059	79,778427	12,259753
14:45:28,17	0,492955	3,565976	-0,050988	-0,093011	-0,907998	-0,160010	1,000739	-9,294985	-0,486046	-2,258603	1,302640	12,270848	6,951469	-8,237101	-1,659170	-300,743200	-383,338636	24,478610	1,000739	-9,294985	-0,486046	727,397747	79,860621	12,270848	1,000739	-9,294985	-0,486046	727,397747	79,860621	12,270848
14:45:28,22	0,492955	3,565976	-0,050988	-0,093011	-0,907998	-0,160010	0,998301	-9,297009	-0,486003	-2,371739	1,408811	12,314770	6,949179	-8,237695	-1,657249	-300,734490	-383,302099	24,444122	0,998301	-9,297009	-0,486003	727,443503	79,775403	12,314770	0,998301	-9,297009	-0,486003	727,443503	79,775403	12,314770
14:45:28,27	0,492955	3,565976	-0,050988	-0,093011	-0,907998	-0,160010	0,999960	-9,295323	-0,484083	-2,320061	1,333240	12,280282	6,947523	-8,235881	-1,655671	-300,692361	-383,261788	24,463383	0,999960	-9,295323	-0,484083	727,362826	79,830108	12,280282	0,999960	-9,295323	-0,484083	727,362826	79,830108	12,280282
14:45:28,32	0,492955	3,565976	-0,050988	-0,093011	-0,907998	-0,160010	0,999217	-9,292983	-0,482504	-2,254317	1,355552	12,299543	6,945684	-8,237986	-1,656471	-300,741778	-383,231056	24,455042	0,999217	-9,292983	-0,482504	727,244821	79,794086	12,299543	0,999217	-9,292983	-0,482504	727,244821	79,794086	12,299543
14:45:28,37	0,492955	3,565976	-0,050988	-0,093011	-0,907998	-0,160010	1,001960	-9,292442	-0,483304	-2,228135	1,271101	12,291202	6,947008	-8,239303	-1,655315	-300,690987	-383,216885	24,401007	1,001960	-9,292442	-0,483304	727,228601	79,924927	12,291202	1,001960	-9,292442	-0,483304	727,228601	79,924927	12,291202
14:45:28,42	0,492955	3,565976	-0,050988	-0,093011	-0,907998	-0,160010	1,002438	-9,294247	-0,482148	-2,359653	1,209332	12,237167	6,947013	-8,241144	-1,652960	-300,705199	-383,187477	24,429461	1,002438	-9,294247	-0,482148	727,238760	79,900699	12,237167	1,002438	-9,294247	-0,482148	727,238760	79,900699	12,237167
14:45:28,47	0,492955	3,565976	-0,050988	-0,093011	-0,907998	-0,160010	0,998377	-9,290594	-0,478271	-2,203108	1,418164	12,245793	6,945875	-8,233959	-1,651438	-300,672229	-383,189090	24,409633	0,998377	-9,290594	-0,478271	727,108486	79,790731	12,245793	0,998377	-9,290594	-0,478271	727,108486	79,790731	12,245793
14:45:28,52	0,492955	3,565976	-0,050988	-0,093011	-0,907998	-0,160010	0,998377	-9,290594	-0,478271	-2,203108	1,418164	12,245793	6,947131	-8,236820	-1,653694	-300,646238	-383,145530	24,474914	0,998377	-9,290594	-0,478271	727,108486	79,790731	12,245793	0,998377	-9,290594	-0,478271	727,108486	79,790731	12,245793
14:45:28,57	0,492955	3,565976	-0,050988	-0,093011	-0,907998	-0,160010	1,000226	-9,293112	-0,480528	-2,384794	1,321265	12,311074	6,946057	-8,235547	-1,650603	-300,611895	-383,124092	24,439454	1,000226	-9,293112	-0,480528	727,124508	79,839011	12,311074	1,000226	-9,293112	-0,480528	727,124508	79,839011	12,311074
14:45:28,62	0,492955	3,565976	-0,050988	-0,093011	-0,907998	-0,160010	0,999661	-9,291546	-0,477436	-2,339090	1,331631	12,275614	6,946645	-8,234220	-1,649056	-300,599842	-383,162466	24,427768	0,999661	-9,291546	-0,477436	727,047268	79,805013	12,275614	0,999661	-9,291546	-0,477436	727,047268	79,805013	12,275614
14:45:28,67	0,492955	3,565976	-0,050988	-0,093011	-0,907998	-0,160010	0,998217	-9,291391	-0,475889	-2,303845	1,377070	12,263928	6,943692	-8,237036	-1,650975	-300,612936	-383,136123	24,458056	0,998217	-9,291391	-0,475889	727,070377	79,737134	12,263928	0,998217	-9,291391	-0,475889	727,070377	79,737134	12,263928
14:45:28,72	0,492955	3,565976	-0,050988	-0,093011	-0,907998	-0,160010	1,002133	-9,290242	-0,477808	-2,260322	1,197974	12,294216	6,944925	-8,236060	-1,649813	-300,603031	-383,092801	24,449303	1,002133	-9,290242	-0,477808	727,023640	79,865406	12,294216	1,002133	-9,290242	-0,477808	727,023640	79,865406	12,294216
14:45:28,77	0,492955	3,565976	-0,050988	-0,093011	-0,907998	-0,160010	1,000671	-9,290822	-0,476647	-2,332963	1,287090	12,285463	6,946143	-8,237170	-1,649047	-300,602535	-383,062365	24,425627	1,000671	-9,290822	-0,476647	726,996545	79,839741	12,285463	1,000671	-9,290822	-0,476647	726,996545	79,839741	12,285463
14:45:28,82	0,492955	3,565976	-0,050988	-0,093011	-0,907998	-0,160010	1,001023	-9,292431	-0,475881	-2,443272	1,283553	12,261787	6,945032	-8,233911	-1,650213	-300,559303	-383,067052	24,421188	1,001023	-9,292431	-0,475881	727,012595	79,863869	12,261787	1,001023	-9,292431	-0,475881	727,012595	79,863869	12,261787
14:45:28,87	0,492955	3,565976	-0,050988	-0,093011	-0,907998	-0,160010	0,998757	-9,289840	-0,477046	-2,326060	1,361620	12,257348	6,942121	-8,237978	-1,644390	-300,565980	-383,072953	24,397037	0,998757	-9,289840	-0,477046	726,926358	79,764026	12,257348	0,998757	-9,289840	-0,477046	726,926358	79,764026	12,257348
14:45:28,92	0,492955	3,565976	-0,050988	-0,093011	-0,907998	-0,160010	1,003734	-9,289352	-0,471223	-2,292251	1,105643	12,233197	6,944530	-8,235182	-1,645508	-300,525191	-383,073914	24,446550	1,003734	-9,289352	-0,471223	726,921883	79,898752	12,233197	1,003734	-9,289352	-0,471223	726,921883	79,898752	12,233197
14:45:28,97	0,492955	3,565976	-0,050988	-0,093011	-0,907998	-0,160010	1,000108	-9,290041	-0,472341	-2,347647	1,258364	12,282710	6,944612	-8,233619	-1,643953	-300,501211	-383,031817	24,442107	1,000108	-9,290041	-0,472341	726,920583	79,766871	12,282710	1,000108	-9,290041	-0,472341	726,920583	79,766871	12,282710
14:45:29,02	0,492955	3,565976	-0,050988	-0,093011	-0,907998	-0,160010	0,998713	-9,289330	-0,470786	-2,359125	1,331180	12,278267	6,941031	-8,233531	-1,645935	-300,529153	-383,012815	24,414532	0,998713	-9,289330	-0,470786	726,853296	79,730188	12,278267	0,998713	-9,289330	-0,470786	726,853296	79,730188	12,278267
14:45:29,07	0,492955	3,565976	-0,050988	-0,093011	-0,907998	-0,160010	1,000429	-9,286185	-0,472769	-2,198053	1,275694	12,250692	6,941024	-8,234812	-1,647834	-300,523879	-383,019202	24,463689	1,000429	-9,286185	-0,472769	726,767458	79,809337	12,250692	1,000429	-9,286185	-0,472769	726,767458	79,809337	12,250692
14:45:29,12	0,492955	3,565976	-0,050988	-0,093011	-0,907998	-0,160010	1,001541	-9,286819	-0,474667	-2,228138	1,210087	12,299849	6,941772	-8,235712	-1,643943	-300,476922	-382,979597	24,433033	1,001541	-9,286819	-0,474667	726,787160	79,831055	12,299849	1,001541	-9,286819	-0,474667	726,787160	79,831055	12,299849
14:45:29,17	0,492955	3,565976	-0,050988	-0,093011	-0,907998	-0,160010	1,001947	-9,287918	-0,470777	-2,343035	1,168136	12,269192	6,941157	-8,236356	-1,645118	-300,502830	-382,938018	24,435144	1,001947	-9,287918	-0,470777	726,758492	79,820939	12,269192	1,001947	-9,287918	-0,470777	726,758492	79,820939	12,269192
14:45:29,22	0,492955	3,565976	-0,050988	-0,093011	-0,907998	-0,160010	1,002811	-9,287707	-0,471951	-2,355124	1,166400	12,271304	6,943609	-8,232555	-1,642774	-300,445651	-382,958493	24,433461	1,002811	-9,287707	-0,471951	726,729849	79,887079	12,271304	1,002811	-9,287707	-0,471951	726,729849	79,887079	12,271304
14:45:29,27	0,492955	3,565976	-0,050988	-0,093011	-0,907998	-0,160010	0,998294	-9,287930	-0,469607	-2,377591	1,341532	12,269621	6,939486	-8,232643	-1,644335	-300,457604	-382,914077	24,440076	0,998294	-9,287930	-0,469607	726,724908	79,707620	12,269621	0,998294	-9,287930	-0,469607	726,724908	79,707620	12,269621
14:45:29,32	0,492955	3,565976	-0,050988	-0,093011	-0,907998	-0,160010	1,000431	-9,284403	-0,471168	-2,226658	1,262950	12,276236	6,938340	-8,235390	-1,640845	-300,464258	-382,898847	24,418523	1,000431	-9,284403	-0,471168	726,598944	79,796820	12,276236	1,000431	-9,284403	-0,471168	726,598944	79,796820	12,276236
14:45:29,37	0,492955	3,565976	-0,050988	-0,093011	-0,907998	-0,160010	1,003383	-9,284784	-0,467679	-2,256360	1,122841	12,254683	6,940750	-8,233483	-1,640833	-300,427180	-382,919267	24,418180	1,003383	-9,284784	-0,467679	726,599192	79,888415	12,254683	1,003383	-9,284784	-0,467679	726,599192	79,888415	12,254683
14:45:29,42	0,492955	3,565976	-0,050988	-0,093011	-0,907998	-0,160010	1,000527	-9,285918	-0,467667	-2,316154	1,229042	12,254340	6,941378	-8,230901	-1,639665	-300,415618	-382,883093	24,428691	1,000527	-9,285918	-0,467667	726,628374	79,770406	12,254340	1,000527	-9,285918	-0,467667	726,628374	79,770406	12,254340
14:45:29,47	0,492955	3,565976	-0,050988	-0,093011	-0,907998	-0,160010	0,997977	-9,285171	-0,466498	-2,314443	1,369722	12,264851	6,942001	-8,235217	-1,636148	-300,423914	-382,865929	24,431499	0,997977	-9,285171	-0,466498	726,571482	79,710903	12,264851	0,997977	-9,285171	-0,466498	726,571482	79,710903	12,264851
14:45:29,52	0,492955	3,565976	-0,050988	-0,093011	-0,907998	-0,160010	1,001403	-9,287868	-0,462981	-2,465394	1,207328	12,267658	6,940176	-8,230077	-1,640049	-300,429037	-382,861611	24,449046	1,001403	-9,287868	-0,462981	726,632232	79,817463	12,267658	1,001403	-9,287868	-0,462981	726,632232	79,817463	12,267658
14:45:29,57	0,492955	3,565976	-0,050988	-0,093011	-0,907998	-0,160010	0,997864	-9,283718	-0,466883	-2,250758	1,397952	12,285206	6,944381	-8,234816	-1,637710	-300,422429	-382,831177	24,419482	0,997864	-9,283718	-0,466883	726,521071	79,730274	12,285206	0,997864	-9,283718	-0,466883	726,521071	79,730274	12,285206
14:45:29,62	0,492955	3,565976	-0,050988	-0,093011	-0,907998	-0,160010	0,999866	-9,289729	-0,464543	-2,593007	1,303340	12,255642	6,938594	-8,232249	-1,636892	-300,371067	-382,808070	24,467029	0,999866	-9,289729	-0,464543	726,650710	79,792823	12,255642	0,999866	-9,289729	-0,464543	726,650710	79,792823	12,255642
14:45:29,67	0,492955	3,565976	-0,050988	-0,093011	-0,907998	-0,160010	1,000536	-9,283433	-0,463726	-2,311320	1,235574	12,303189	6,937918	-8,232526	-1,638483	-300,411997	-382,808718	24,444013	1,000536	-9,283433	-0,463726	726,438181	79,777651	12,303189	1,000536	-9,283433	-0,463726	726,438181	79,777651	12,303189
14:45:29,72	0,492955	3,565976	-0,050988	-0,093011	-0,907998	-0,160010	1,001114	-9,282986	-0,465317	-2,267064	1,240615	12,280173	6,939690	-8,235351	-1,637333	-300,430588	-382,787304	24,415007	1,001114	-9,282986	-0,465317	726,447369	79,828103	12,280173	1,001114	-9,282986	-0,465317	726,447369	79,828103	12,280173
14:45:29,77	0,492955	3,565976	-0,050988	-0,093011	-0,907998	-0,160010	1,002674	-9,285933	-0,464166	-2,429541	1,186307	12,251167	6,937986	-8,233961	-1,635744	-300,390083	-382,805325	24,446874	1,002674	-9,285933	-0,464166	726,516206	79,896247	12,251167	1,002674	-9,285933	-0,464166	726,516206	79,896247	12,251167
14:45:29,82	0,492955	3,565976	-0,050988	-0,093011	-0,907998	-0,160010	1,002323	-9,283763	-0,462577	-2,321331	1,160490	12,283034	6,942202	-8,228773	-1,635747	-300,338252	-382,794965	24,433638	1,002323	-9,283763	-0,462577	726,454048	79,842847	12,283034	1,002323	-9,283763	-0,462577	726,454048	79,842847	12,283034
14:45:29,87	0,492955	3,565976	-0,050988	-0,093011	-0,907998	-0,160010	0,995722	-9,284821	-0,462580	-2,411221	1,464029	12,269798	6,939240	-8,231781	-1,634160	-300,357684	-382,778224	24,476056	0,995722	-9,284821	-0,462580	726,447190	79,628216	12,269798	0,995722	-9,284821	-0,462580	726,447190	79,628216	12,269798
14:45:29,92	0,492955	3,565976	-0,050988	-0,093011	-0,907998	-0,160010	0,999808	-9,283759	-0,460993	-2,360805	1,276789	12,312216	6,939306	-8,231672	-1,636136	-300,334510	-382,765413	24,419317	0,999808	-9,283759	-0,460993	726,414277	79,761678	12,312216	0,999808	-9,283759	-0,460993	726,414277	79,761678	12,312216
14:45:29,97	0,492955	3,565976	-0,050988	-0,093011	-0,907998	-0,160010	0,999681	-9,283761	-0,462969	-2,383613	1,269698	12,255477	6,938141	-8,235574	-1,632998	-300,352377	-382,733827	24,446894	0,999681	-9,283761	-0,462969	726,391660	79,744665	12,255477	0,999681	-9,283761	-0,462969	726,391660	79,744665	12,255477
14:45:30,02	0,492955	3,565976	-0,050988	-0,093011	-0,907998	-0,160010	1,003642	-9,284703	-0,459832	-2,451014	1,094985	12,283054	6,937603	-8,231880	-1,633773	-300,318593	-382,728176	24,452499	1,003642	-9,284703	-0,459832	726,398200	79,880901	12,283054	1,003642	-9,284703	-0,459832	726,398200	79,880901	12,283054
14:45:30,07	0,492955	3,565976	-0,050988	-0,093011	-0,907998	-0,160010	1,000712	-9,282390	-0,460606	-2,352526	1,220908	12,288659	6,939338	-8,232335	-1,633016	-300,331824	-382,749063	24,427512	1,000712	-9,282390	-0,460606	726,315122	79,776827	12,288659	1,000712	-9,282390	-0,460606	726,315122	79,776827	12,288659
14:45:30,12	0,492955	3,565976	-0,050988	-0,093011	-0,907998	-0,160010	1,000239	-9,284121	-0,459849	-2,417805	1,246556	12,263672	6,939372	-8,232859	-1,633002	-300,323029	-382,729562	24,437656	1,000239	-9,284121	-0,459849	726,385683	79,765288	12,263672	1,000239	-9,284121	-0,459849	726,385683	79,765288	12,263672
14:45:30,17	0,492955	3,565976	-0,050988	-0,093011	-0,907998	-0,160010	1,000676	-9,284412	-0,459835	-2,454252	1,225956	12,273816	6,938828	-8,233317	-1,631059	-300,307948	-382,730110	24,426449	1,000676	-9,284412	-0,459835	726,372122	79,779007	12,273816	1,000676	-9,284412	-0,459835	726,372122	79,779007	12,273816
14:45:30,22	0,492955	3,565976	-0,050988	-0,093011	-0,907998	-0,160010	1,001344	-9,284171	-0,457892	-2,448744	1,177854	12,262609	6,937097	-8,234113	-1,631056	-300,306066	-382,692951	24,427201	1,001344	-9,284171	-0,457892	726,358648	79,783390	12,262609	1,001344	-9,284171	-0,457892	726,358648	79,783390	12,262609
14:45:30,27	0,492955	3,565976	-0,050988	-0,093011	-0,907998	-0,160010	1,002899	-9,283069	-0,457890	-2,424588	1,113990	12,263361	6,935972	-8,231396	-1,630677	-300,282353	-382,674863	24,417825	1,002899	-9,283069	-0,457890	726,296337	79,841524	12,263361	1,002899	-9,283069	-0,457890	726,296337	79,841524	12,263361
14:45:30,32	0,492955	3,565976	-0,050988	-0,093011	-0,907998	-0,160010	1,001109	-9,280736	-0,457511	-2,330811	1,195573	12,253984	6,934174	-8,231071	-1,628741	-300,303492	-382,660394	24,426755	1,001109	-9,280736	-0,457511	726,207001	79,782599	12,253984	1,001109	-9,280736	-0,457511	726,207001	79,782599	12,253984
14:45:30,37	0,492955	3,565976	-0,050988	-0,093011	-0,907998	-0,160010	1,001726	-9,279017	-0,455574	-2,243347	1,189030	12,262915	6,935354	-8,227722	-1,631068	-300,282659	-382,675649	24,437859	1,001726	-9,279017	-0,455574	726,159467	79,824491	12,262915	1,001726	-9,279017	-0,455574	726,159467	79,824491	12,262915
14:45:30,42	0,492955	3,565976	-0,050988	-0,093011	-0,907998	-0,160010	0,998235	-9,278364	-0,457901	-2,206611	1,344849	12,274019	6,937167	-8,230548	-1,629885	-300,278678	-382,654197	24,437680	0,998235	-9,278364	-0,457901	726,144966	79,706333	12,274019	0,998235	-9,278364	-0,457901	726,144966	79,706333	12,274019
14:45:30,47	0,492955	3,565976	-0,050988	-0,093011	-0,907998	-0,160010	0,999777	-9,281347	-0,456719	-2,382306	1,271981	12,273840	6,937235	-8,233680	-1,629861	-300,264810	-382,624828	24,442856	0,999777	-9,281347	-0,456719	726,203451	79,754455	12,273840	0,999777	-9,281347	-0,456719	726,203451	79,754455	12,273840
14:45:30,52	0,492955	3,565976	-0,050988	-0,093011	-0,907998	-0,160010	1,002454	-9,282972	-0,456695	-2,499164	1,135413	12,279016	6,935442	-8,229320	-1,630700	-300,273156	-382,614002	24,395684	1,002454	-9,282972	-0,456695	726,214141	79,828089	12,279016	1,002454	-9,282972	-0,456695	726,214141	79,828089	12,279016
14:45:30,57	0,492955	3,565976	-0,050988	-0,093011	-0,907998	-0,160010	0,999575	-9,279240	-0,457533	-2,310276	1,297780	12,231844	6,939578	-8,235094	-1,631001	-300,259954	-382,654776	24,462116	0,999575	-9,279240	-0,457533	726,110027	79,764428	12,231844	0,999575	-9,279240	-0,457533	726,110027	79,764428	12,231844
14:45:30,62	0,492955	3,565976	-0,050988	-0,093011	-0,907998	-0,160010	1,002508	-9,285708	-0,457834	-2,617923	1,113442	12,298276	6,937374	-8,227148	-1,628719	-300,189478	-382,625262	24,403604	1,002508	-9,285708	-0,457834	726,310150	79,810333	12,298276	1,002508	-9,285708	-0,457834	726,310150	79,810333	12,298276
14:45:30,67	0,492955	3,565976	-0,050988	-0,093011	-0,907998	-0,160010	0,996729	-9,279827	-0,455552	-2,372896	1,367690	12,239764	6,937885	-8,232552	-1,629477	-300,242737	-382,604854	24,428779	0,996729	-9,279827	-0,455552	726,093499	79,610903	12,239764	0,996729	-9,279827	-0,455552	726,093499	79,610903	12,239764
14:45:30,72	0,492955	3,565976	-0,050988	-0,093011	-0,907998	-0,160010	1,001153	-9,282971	-0,456311	-2,527467	1,193967	12,264939	6,937274	-8,228539	-1,624839	-300,246715	-382,621783	24,421100	1,001153	-9,282971	-0,456311	726,185790	79,784469	12,264939	1,001153	-9,282971	-0,456311	726,185790	79,784469	12,264939
14:45:30,77	0,492955	3,565976	-0,050988	-0,093011	-0,907998	-0,160010	0,997984	-9,280435	-0,451672	-2,378926	1,353746	12,257260	6,937357	-8,230856	-1,627152	-300,223618	-382,582811	24,418344	0,997984	-9,280435	-0,451672	726,135226	79,695466	12,257260	0,997984	-9,280435	-0,451672	726,135226	79,695466	12,257260
14:45:30,82	0,492955	3,565976	-0,050988	-0,093011	-0,907998	-0,160010	0,999949	-9,281665	-0,453986	-2,488204	1,251055	12,254504	6,936226	-8,232352	-1,626746	-300,201980	-382,593651	24,421955	0,999949	-9,281665	-0,453986	726,122532	79,747019	12,254504	0,999949	-9,281665	-0,453986	726,122532	79,747019	12,254504
14:45:30,87	0,492955	3,565976	-0,050988	-0,093011	-0,907998	-0,160010	1,001810	-9,281434	-0,453579	-2,477614	1,130105	12,258115	6,932644	-8,229373	-1,629114	-300,228313	-382,548844	24,415234	1,001810	-9,281434	-0,453579	726,114975	79,772185	12,258115	1,001810	-9,281434	-0,453579	726,114975	79,772185	12,258115
14:45:30,92	0,492955	3,565976	-0,050988	-0,093011	-0,907998	-0,160010	1,001021	-9,276842	-0,455947	-2,264475	1,216356	12,251394	6,937458	-8,228054	-1,626351	-300,177002	-382,556990	24,438018	1,001021	-9,276842	-0,455947	725,967653	79,796477	12,251394	1,001021	-9,276842	-0,455947	725,967653	79,796477	12,251394
14:45:30,97	0,492955	3,565976	-0,050988	-0,093011	-0,907998	-0,160010	0,997471	-9,280352	-0,453184	-2,465581	1,352434	12,274178	6,934453	-8,228651	-1,628299	-300,190875	-382,589191	24,442552	0,997471	-9,280352	-0,453184	726,042059	79,653900	12,274178	0,997471	-9,280352	-0,453184	726,042059	79,653900	12,274178
14:45:31,02	0,492955	3,565976	-0,050988	-0,093011	-0,907998	-0,160010	0,999491	-9,278048	-0,455132	-2,310947	1,243320	12,278712	6,935669	-8,230396	-1,626372	-300,198925	-382,548964	24,413631	0,999491	-9,278048	-0,455132	726,015826	79,703338	12,278712	0,999491	-9,278048	-0,455132	726,015826	79,703338	12,278712
14:45:31,07	0,492955	3,565976	-0,050988	-0,093011	-0,907998	-0,160010	1,000394	-9,279974	-0,453205	-2,441921	1,223453	12,249791	6,932786	-8,230637	-1,627138	-300,177455	-382,522790	24,419026	1,000394	-9,279974	-0,453205	726,036056	79,754351	12,249791	1,000394	-9,279974	-0,453205	726,036056	79,754351	12,249791
14:45:31,12	0,492955	3,565976	-0,050988	-0,093011	-0,907998	-0,160010	1,002044	-9,277598	-0,453971	-2,351758	1,132132	12,255186	6,935726	-8,231526	-1,626732	-300,181649	-382,522939	24,433729	1,002044	-9,277598	-0,453971	725,939683	79,792576	12,255186	1,002044	-9,277598	-0,453971	725,939683	79,792576	12,255186
14:45:31,17	0,492955	3,565976	-0,050988	-0,093011	-0,907998	-0,160010	1,001344	-9,280588	-0,453566	-2,505020	1,172060	12,269889	6,935099	-8,228540	-1,625562	-300,190729	-382,520383	24,462598	1,001344	-9,280588	-0,453566	726,021148	79,777598	12,269889	1,001344	-9,280588	-0,453566	726,021148	79,777598	12,269889
14:45:31,22	0,492955	3,565976	-0,050988	-0,093011	-0,907998	-0,160010	0,999071	-9,278553	-0,452396	-2,396846	1,299405	12,298758	6,935198	-8,229195	-1,625568	-300,153984	-382,510688	24,428538	0,999071	-9,278553	-0,452396	725,969534	79,726502	12,298758	0,999071	-9,278553	-0,452396	725,969534	79,726502	12,298758
14:45:31,27	0,492955	3,565976	-0,050988	-0,093011	-0,907998	-0,160010	0,999590	-9,278966	-0,452402	-2,445091	1,245478	12,264698	6,935794	-8,228245	-1,624040	-300,155167	-382,510147	24,398811	0,999590	-9,278966	-0,452402	725,953710	79,713262	12,264698	0,999590	-9,278966	-0,452402	725,953710	79,713262	12,264698
14:45:31,32	0,492955	3,565976	-0,050988	-0,093011	-0,907998	-0,160010	0,998469	-9,279006	-0,450873	-2,447092	1,305044	12,234971	6,934648	-8,230740	-1,625575	-300,149743	-382,488533	24,409504	0,998469	-9,279006	-0,450873	725,954915	79,684861	12,234971	0,998469	-9,279006	-0,450873	725,954915	79,684861	12,234971
14:45:31,37	0,492955	3,565976	-0,050988	-0,093011	-0,907998	-0,160010	1,001203	-9,279262	-0,452408	-2,481819	1,169010	12,245664	6,935298	-8,230266	-1,622050	-300,107459	-382,539755	24,420002	1,001203	-9,279262	-0,452408	725,940262	79,763410	12,245664	1,001203	-9,279262	-0,452408	725,940262	79,763410	12,245664
14:45:31,42	0,492955	3,565976	-0,050988	-0,093011	-0,907998	-0,160010	1,000467	-9,279588	-0,448883	-2,475539	1,145052	12,256161	6,935172	-8,228518	-1,622492	-300,179093	-382,494458	24,403315	1,000467	-9,279588	-0,448883	725,972110	79,681675	12,256161	1,000467	-9,279588	-0,448883	725,972110	79,681675	12,256161
14:45:31,47	0,492955	3,565976	-0,050988	-0,093011	-0,907998	-0,160010	0,999016	-9,278605	-0,449326	-2,427815	1,305149	12,239475	6,931125	-8,228046	-1,621318	-300,160036	-382,446764	24,412993	0,999016	-9,278605	-0,449326	725,942639	79,727930	12,239475	0,999016	-9,278605	-0,449326	725,942639	79,727930	12,239475
14:45:31,52	0,492955	3,565976	-0,050988	-0,093011	-0,907998	-0,160010	1,000631	-9,274863	-0,448151	-2,284102	1,228530	12,249153	6,935959	-8,229166	-1,620879	-300,108743	-382,435382	24,432613	1,000631	-9,274863	-0,448151	725,792664	79,778061	12,249153	1,000631	-9,274863	-0,448151	725,792664	79,778061	12,249153
14:45:31,57	0,492955	3,565976	-0,050988	-0,093011	-0,907998	-0,160010	0,999184	-9,279610	-0,447713	-2,566421	1,265053	12,268773	6,934740	-8,227782	-1,624778	-300,113873	-382,443256	24,429936	0,999184	-9,279610	-0,447713	725,882940	79,700982	12,268773	0,999184	-9,279610	-0,447713	725,882940	79,700982	12,268773
14:45:31,62	0,492955	3,565976	-0,050988	-0,093011	-0,907998	-0,160010	0,998594	-9,277863	-0,451612	-2,466190	1,296207	12,266096	6,932413	-8,227836	-1,623225	-300,108361	-382,429405	24,428968	0,998594	-9,277863	-0,451612	725,846028	79,685868	12,266096	0,998594	-9,277863	-0,451612	725,846028	79,685868	12,266096
14:45:31,67	0,492955	3,565976	-0,050988	-0,093011	-0,907998	-0,160010	0,999805	-9,275874	-0,450058	-2,377547	1,235414	12,265127	6,934713	-8,227806	-1,622868	-300,136500	-382,436756	24,400135	0,999805	-9,275874	-0,450058	725,778585	79,720099	12,265127	0,999805	-9,275874	-0,450058	725,778585	79,720099	12,265127
14:45:31,72	0,492955	3,565976	-0,050988	-0,093011	-0,907998	-0,160010	0,998629	-9,277851	-0,449701	-2,459891	1,317235	12,236295	6,931827	-8,229478	-1,620098	-300,121521	-382,410328	24,451692	0,998629	-9,277851	-0,449701	725,851399	79,709640	12,236295	0,998629	-9,277851	-0,449701	725,851399	79,709640	12,236295
14:45:31,77	0,492955	3,565976	-0,050988	-0,093011	-0,907998	-0,160010	1,001520	-9,276187	-0,446931	-2,403750	1,167171	12,287852	6,934225	-8,229702	-1,619315	-300,093993	-382,443601	24,435713	1,001520	-9,276187	-0,446931	725,776931	79,786480	12,287852	1,001520	-9,276187	-0,446931	725,776931	79,786480	12,287852
14:45:31,82	0,492955	3,565976	-0,050988	-0,093011	-0,907998	-0,160010	1,000515	-9,278377	-0,446149	-2,502560	1,178966	12,271873	6,934808	-8,227910	-1,620483	-300,091637	-382,436637	24,441834	1,000515	-9,278377	-0,446149	725,850008	79,719366	12,271873	1,000515	-9,278377	-0,446149	725,850008	79,719366	12,271873
14:45:31,87	0,492955	3,565976	-0,050988	-0,093011	-0,907998	-0,160010	0,998672	-9,277986	-0,447316	-2,489437	1,276239	12,277994	6,929599	-8,227510	-1,618166	-300,072735	-382,383674	24,421705	0,998672	-9,277986	-0,447316	725,832437	79,671970	12,277994	0,998672	-9,277986	-0,447316	725,832437	79,671970	12,277994
14:45:31,92	0,492955	3,565976	-0,050988	-0,093011	-0,907998	-0,160010	1,000929	-9,273274	-0,445000	-2,299758	1,168962	12,257865	6,932521	-8,231293	-1,620106	-300,078568	-382,422696	24,402259	1,000929	-9,273274	-0,445000	725,652265	79,741906	12,257865	1,000929	-9,273274	-0,445000	725,652265	79,741906	12,257865
14:45:31,97	0,492955	3,565976	-0,050988	-0,093011	-0,907998	-0,160010	1,002745	-9,277697	-0,446940	-2,493013	1,060091	12,238419	6,929660	-8,230203	-1,615434	-300,062258	-382,370491	24,415123	1,002745	-9,277697	-0,446940	725,806170	79,775560	12,238419	1,002745	-9,277697	-0,446940	725,806170	79,775560	12,238419
14:45:32,02	0,492955	3,565976	-0,050988	-0,093011	-0,907998	-0,160010	1,003231	-9,274673	-0,442267	-2,389163	1,046773	12,251283	6,931468	-8,226918	-1,620867	-300,024995	-382,365785	24,418997	1,003231	-9,274673	-0,442267	725,672684	79,800428	12,251283	1,003231	-9,274673	-0,442267	725,672684	79,800428	12,251283
14:45:32,07	0,492955	3,565976	-0,050988	-0,093011	-0,907998	-0,160010	0,999482	-9,274597	-0,447701	-2,407913	1,211802	12,255157	6,931391	-8,230328	-1,619704	-300,068785	-382,375266	24,422761	0,999482	-9,274597	-0,447701	725,647960	79,671162	12,255157	0,999482	-9,274597	-0,447701	725,647960	79,671162	12,255157
14:45:32,12	0,492955	3,565976	-0,050988	-0,093011	-0,907998	-0,160010	1,002474	-9,276235	-0,446537	-2,462964	1,089405	12,258921	6,930320	-8,228840	-1,618120	-300,028164	-382,337570	24,446849	1,002474	-9,276235	-0,446537	725,721463	79,783632	12,258921	1,002474	-9,276235	-0,446537	725,721463	79,783632	12,258921
14:45:32,17	0,492955	3,565976	-0,050988	-0,093011	-0,907998	-0,160010	1,001721	-9,274563	-0,444953	-2,428994	1,112241	12,283009	6,932659	-8,225462	-1,616970	-300,029770	-382,338574	24,442193	1,001721	-9,274563	-0,444953	725,624208	79,747341	12,283009	1,001721	-9,274563	-0,444953	725,624208	79,747341	12,283009
14:45:32,22	0,492955	3,565976	-0,050988	-0,093011	-0,907998	-0,160010	0,997626	-9,274900	-0,443803	-2,444830	1,326064	12,278353	6,930873	-8,227980	-1,615423	-300,046690	-382,346692	24,430793	0,997626	-9,274900	-0,443803	725,634803	79,639715	12,278353	0,997626	-9,274900	-0,443803	725,634803	79,639715	12,278353
14:45:32,27	0,492955	3,565976	-0,050988	-0,093011	-0,907998	-0,160010	1,000700	-9,274612	-0,442256	-2,414383	1,176820	12,266953	6,929728	-8,228613	-1,615821	-300,038224	-382,334932	24,411653	1,000700	-9,274612	-0,442256	725,642671	79,731765	12,266953	1,000700	-9,274612	-0,442256	725,642671	79,731765	12,266953
14:45:32,32	0,492955	3,565976	-0,050988	-0,093011	-0,907998	-0,160010	1,001820	-9,273938	-0,442654	-2,393722	1,117120	12,247813	6,930356	-8,225991	-1,616193	-300,020922	-382,302022	24,437479	1,001820	-9,273938	-0,442654	725,610377	79,759996	12,247813	1,001820	-9,273938	-0,442654	725,610377	79,759996	12,247813
14:45:32,37	0,492955	3,565976	-0,050988	-0,093011	-0,907998	-0,160010	0,999236	-9,273170	-0,443026	-2,390975	1,252988	12,273639	6,932771	-8,226602	-1,616179	-299,995431	-382,302844	24,432664	0,999236	-9,273170	-0,443026	725,552892	79,692977	12,273639	0,999236	-9,273170	-0,443026	725,552892	79,692977	12,273639
14:45:32,42	0,492955	3,565976	-0,050988	-0,093011	-0,907998	-0,160010	0,998557	-9,275567	-0,443012	-2,527652	1,265781	12,268823	6,933336	-8,228730	-1,619691	-300,010984	-382,295760	24,410744	0,998557	-9,275567	-0,443012	725,604379	79,652512	12,268823	0,998557	-9,275567	-0,443012	725,604379	79,652512	12,268823
14:45:32,47	0,492955	3,565976	-0,050988	-0,093011	-0,907998	-0,160010	1,000118	-9,277120	-0,446524	-2,606757	1,201640	12,246903	6,927982	-8,226661	-1,616204	-300,035274	-382,291419	24,432618	1,000118	-9,277120	-0,446524	725,647170	79,710879	12,246903	1,000118	-9,277120	-0,446524	725,647170	79,710879	12,246903
14:45:32,52	0,492955	3,565976	-0,050988	-0,093011	-0,907998	-0,160010	1,001003	-9,271449	-0,443037	-2,303483	1,178828	12,268778	6,929735	-8,227180	-1,615042	-300,037447	-382,318760	24,421593	1,001003	-9,271449	-0,443037	725,505277	79,757537	12,268778	1,001003	-9,271449	-0,443037	725,505277	79,757537	12,268778
14:45:32,57	0,492955	3,565976	-0,050988	-0,093011	-0,907998	-0,160010	1,000576	-9,273227	-0,441875	-2,371148	1,189223	12,257753	6,931612	-8,227346	-1,615414	-299,993020	-382,300775	24,412548	1,000576	-9,273227	-0,441875	725,577144	79,734442	12,257753	1,000576	-9,273227	-0,441875	725,577144	79,734442	12,257753
14:45:32,62	0,492955	3,565976	-0,050988	-0,093011	-0,907998	-0,160010	0,999781	-9,274936	-0,442247	-2,497819	1,201072	12,248708	6,929241	-8,226674	-1,615784	-299,995710	-382,293442	24,446642	0,999781	-9,274936	-0,442247	725,584650	79,683898	12,248708	0,999781	-9,274936	-0,442247	725,584650	79,683898	12,248708
14:45:32,67	0,492955	3,565976	-0,050988	-0,093011	-0,907998	-0,160010	1,000385	-9,272547	-0,442617	-2,378582	1,175692	12,282802	6,926943	-8,226511	-1,616193	-299,983687	-382,257001	24,418491	1,000385	-9,272547	-0,442617	725,516329	79,705884	12,282802	1,000385	-9,272547	-0,442617	725,516329	79,705884	12,282802
14:45:32,72	0,492955	3,565976	-0,050988	-0,093011	-0,907998	-0,160010	1,001392	-9,270474	-0,443026	-2,308388	1,131112	12,254651	6,932824	-8,227801	-1,615787	-299,983980	-382,280084	24,423177	1,001392	-9,270474	-0,443026	725,423841	79,740390	12,254651	1,001392	-9,270474	-0,443026	725,423841	79,740390	12,254651
14:45:32,77	0,492955	3,565976	-0,050988	-0,093011	-0,907998	-0,160010	0,999569	-9,276212	-0,442620	-2,586632	1,214608	12,259337	6,926376	-8,225440	-1,616182	-299,973234	-382,244670	24,433368	0,999569	-9,276212	-0,442620	725,596037	79,680799	12,259337	0,999569	-9,276212	-0,442620	725,596037	79,680799	12,259337
14:45:32,82	0,492955	3,565976	-0,050988	-0,093011	-0,907998	-0,160010	1,000748	-9,269447	-0,443015	-2,270898	1,161704	12,269528	6,931718	-8,227837	-1,615398	-299,955735	-382,271581	24,408191	1,000748	-9,269447	-0,443015	725,380724	79,720441	12,269528	1,000748	-9,269447	-0,443015	725,380724	79,720441	12,269528
14:45:32,87	0,492955	3,565976	-0,050988	-0,093011	-0,907998	-0,160010	1,000153	-9,275273	-0,442231	-2,559250	1,164055	12,244351	6,931059	-8,226732	-1,613079	-299,996086	-382,249439	24,422489	1,000153	-9,275273	-0,442231	725,549647	79,676053	12,244351	1,000153	-9,275273	-0,442231	725,549647	79,676053	12,244351
14:45:32,92	0,492955	3,565976	-0,050988	-0,093011	-0,907998	-0,160010	0,999526	-9,274150	-0,439912	-2,499854	1,242658	12,258649	6,930533	-8,227043	-1,614215	-299,963609	-382,246793	24,442175	0,999526	-9,274150	-0,439912	725,520888	79,705461	12,258649	0,999526	-9,274150	-0,439912	725,520888	79,705461	12,258649
14:45:32,97	0,492955	3,565976	-0,050988	-0,093011	-0,907998	-0,160010	1,000058	-9,273850	-0,441048	-2,502794	1,188188	12,278335	6,928778	-8,226734	-1,614233	-299,962117	-382,238918	24,422785	1,000058	-9,273850	-0,441048	725,494412	79,692759	12,278335	1,000058	-9,273850	-0,441048	725,494412	79,692759	12,278335
14:45:33,02	0,492955	3,565976	-0,050988	-0,093011	-0,907998	-0,160010	1,000668	-9,272175	-0,441066	-2,423291	1,159130	12,258945	6,928853	-8,224164	-1,613456	-299,921954	-382,242319	24,412494	1,000668	-9,272175	-0,441066	725,442474	79,711561	12,258945	1,000668	-9,272175	-0,441066	725,442474	79,711561	12,258945
14:45:33,07	0,492955	3,565976	-0,050988	-0,093011	-0,907998	-0,160010	0,998405	-9,270955	-0,440289	-2,376962	1,240342	12,248654	6,928835	-8,227413	-1,610743	-299,953743	-382,219364	24,401730	0,998405	-9,270955	-0,440289	725,392996	79,615100	12,248654	0,998405	-9,270955	-0,440289	725,392996	79,615100	12,248654
14:45:33,12	0,492955	3,565976	-0,050988	-0,093011	-0,907998	-0,160010	1,001228	-9,272564	-0,437577	-2,464611	1,132530	12,237890	6,930060	-8,229302	-1,611879	-299,934194	-382,214826	24,416833	1,001228	-9,272564	-0,437577	725,431648	79,728928	12,237890	1,001228	-9,272564	-0,437577	725,431648	79,728928	12,237890
14:45:33,17	0,492955	3,565976	-0,050988	-0,093011	-0,907998	-0,160010	1,002251	-9,274569	-0,438712	-2,582608	1,064683	12,252993	6,931804	-8,223453	-1,614589	-299,919175	-382,216615	24,453355	1,002251	-9,274569	-0,438712	725,471092	79,741372	12,252993	1,002251	-9,274569	-0,438712	725,471092	79,741372	12,252993
14:45:33,22	0,492955	3,565976	-0,050988	-0,093011	-0,907998	-0,160010	0,996314	-9,273156	-0,441422	-2,515060	1,359507	12,289515	6,929452	-8,228150	-1,612643	-299,940489	-382,199245	24,446998	0,996314	-9,273156	-0,441422	725,427670	79,570140	12,289515	0,996314	-9,273156	-0,441422	725,427670	79,570140	12,289515
14:45:33,27	0,492955	3,565976	-0,050988	-0,093011	-0,907998	-0,160010	1,001557	-9,273467	-0,439476	-2,535603	1,113987	12,283158	6,927678	-8,225893	-1,612645	-299,935816	-382,201163	24,456609	1,001557	-9,273467	-0,439476	725,431519	79,736236	12,283158	1,001557	-9,273467	-0,439476	725,431519	79,736236	12,283158
14:45:33,32	0,492955	3,565976	-0,050988	-0,093011	-0,907998	-0,160010	1,000490	-9,270802	-0,439479	-2,397702	1,164503	12,292769	6,927762	-8,225221	-1,612674	-299,904292	-382,191573	24,403427	1,000490	-9,270802	-0,439479	725,360223	79,702936	12,292769	1,000490	-9,270802	-0,439479	725,360223	79,702936	12,292769
14:45:33,37	0,492955	3,565976	-0,050988	-0,093011	-0,907998	-0,160010	0,999865	-9,270539	-0,439507	-2,408112	1,174457	12,239587	6,927186	-8,226746	-1,610335	-299,916996	-382,159573	24,412524	0,999865	-9,270539	-0,439507	725,329195	79,663888	12,239587	0,999865	-9,270539	-0,439507	725,329195	79,663888	12,239587
14:45:33,42	0,492955	3,565976	-0,050988	-0,093011	-0,907998	-0,160010	1,001474	-9,270802	-0,437168	-2,443177	1,117788	12,248684	6,927173	-8,225408	-1,611086	-299,911020	-382,166094	24,451668	1,001474	-9,270802	-0,437168	725,314819	79,733530	12,248684	1,001474	-9,270802	-0,437168	725,314819	79,733530	12,248684
14:45:33,47	0,492955	3,565976	-0,050988	-0,093011	-0,907998	-0,160010	1,000322	-9,270122	-0,437919	-2,405134	1,169284	12,287828	6,929516	-8,228040	-1,609564	-299,934227	-382,163569	24,402624	1,000322	-9,270122	-0,437919	725,299446	79,694552	12,287828	1,000322	-9,270122	-0,437919	725,299446	79,694552	12,287828
14:45:33,52	0,492955	3,565976	-0,050988	-0,093011	-0,907998	-0,160010	1,001430	-9,273467	-0,436397	-2,569653	1,133012	12,238784	6,927825	-8,225661	-1,609540	-299,895153	-382,146024	24,427057	1,001430	-9,273467	-0,436397	725,397502	79,745282	12,238784	1,001430	-9,273467	-0,436397	725,397502	79,745282	12,238784
14:45:33,57	0,492955	3,565976	-0,050988	-0,093011	-0,907998	-0,160010	1,000215	-9,270814	-0,436374	-2,466426	1,171112	12,263216	6,928930	-8,226011	-1,609558	-299,913418	-382,199954	24,411131	1,000215	-9,270814	-0,436374	725,292466	79,688024	12,263216	1,000215	-9,270814	-0,436374	725,292466	79,688024	12,263216
14:45:33,62	0,492955	3,565976	-0,050988	-0,093011	-0,907998	-0,160010	0,999965	-9,271945	-0,436391	-2,469407	1,172963	12,247291	6,928393	-8,226024	-1,611090	-299,896833	-382,161651	24,432406	0,999965	-9,271945	-0,436391	725,378278	79,670254	12,247291	0,999965	-9,271945	-0,436391	725,378278	79,670254	12,247291
14:45:33,67	0,492955	3,565976	-0,050988	-0,093011	-0,907998	-0,160010	1,000245	-9,271487	-0,437923	-2,487059	1,163195	12,268565	6,928445	-8,226793	-1,611079	-299,871918	-382,171356	24,426882	1,000245	-9,271487	-0,437923	725,324679	79,682462	12,268565	1,000245	-9,271487	-0,437923	725,324679	79,682462	12,268565
14:45:33,72	0,492955	3,565976	-0,050988	-0,093011	-0,907998	-0,160010	1,000885	-9,271916	-0,437912	-2,513432	1,103496	12,263042	6,927860	-8,225483	-1,610701	-299,883183	-382,126610	24,428294	1,000885	-9,271916	-0,437912	725,332001	79,672986	12,263042	1,000885	-9,271916	-0,437912	725,332001	79,672986	12,263042
14:45:33,77	0,492955	3,565976	-0,050988	-0,093011	-0,907998	-0,160010	1,000044	-9,270754	-0,437534	-2,486120	1,179380	12,264454	6,930203	-8,224895	-1,608755	-299,886086	-382,140393	24,432036	1,000044	-9,270754	-0,437534	725,268086	79,682817	12,264454	1,000044	-9,270754	-0,437534	725,268086	79,682817	12,264454
14:45:33,82	0,492955	3,565976	-0,050988	-0,093011	-0,907998	-0,160010	0,998363	-9,272490	-0,435588	-2,562985	1,262402	12,268196	6,929655	-8,223400	-1,608746	-299,856482	-382,157300	24,436156	0,998363	-9,272490	-0,435588	725,327469	79,633899	12,268196	0,998363	-9,272490	-0,435588	725,327469	79,633899	12,268196
14:45:33,87	0,492955	3,565976	-0,050988	-0,093011	-0,907998	-0,160010	0,997342	-9,271268	-0,435579	-2,499601	1,281381	12,272316	6,927892	-8,224203	-1,609526	-299,865974	-382,126643	24,437287	0,997342	-9,271268	-0,435579	725,294925	79,572761	12,272316	0,997342	-9,271268	-0,435579	725,294925	79,572761	12,272316
14:45:33,92	0,492955	3,565976	-0,050988	-0,093011	-0,907998	-0,160010	0,998919	-9,270142	-0,436359	-2,462850	1,222949	12,273447	6,929163	-8,228823	-1,607143	-299,841776	-382,112116	24,459814	0,998919	-9,270142	-0,436359	725,243281	79,638089	12,273447	0,998919	-9,270142	-0,436359	725,243281	79,638089	12,273447
14:45:33,97	0,492955	3,565976	-0,050988	-0,093011	-0,907998	-0,160010	1,002285	-9,273552	-0,433976	-2,664886	1,034248	12,295973	6,927937	-8,224288	-1,609127	-299,843627	-382,133124	24,436602	1,002285	-9,273552	-0,433976	725,308985	79,713584	12,295973	1,002285	-9,273552	-0,433976	725,308985	79,713584	12,295973
14:45:34,02	0,492955	3,565976	-0,050988	-0,093011	-0,907998	-0,160010	0,998971	-9,270224	-0,435960	-2,472676	1,197673	12,272762	6,928525	-8,222972	-1,608747	-299,854875	-382,093662	24,438048	0,998971	-9,270224	-0,435960	725,239894	79,616862	12,272762	0,998971	-9,270224	-0,435960	725,239894	79,616862	12,272762
14:45:34,07	0,492955	3,565976	-0,050988	-0,093011	-0,907998	-0,160010	0,997536	-9,270075	-0,435580	-2,493507	1,301720	12,274207	6,925627	-8,226885	-1,607968	-299,844101	-382,102953	24,416703	0,997536	-9,270075	-0,435580	725,207408	79,608331	12,274207	0,997536	-9,270075	-0,435580	725,207408	79,608331	12,274207
14:45:34,12	0,492955	3,565976	-0,050988	-0,093011	-0,907998	-0,160010	1,002375	-9,269522	-0,434801	-2,462059	1,036164	12,252863	6,929128	-8,225345	-1,604852	-299,865589	-382,083083	24,440723	1,002375	-9,269522	-0,434801	725,195396	79,722563	12,252863	1,002375	-9,269522	-0,434801	725,195396	79,722563	12,252863
14:45:34,17	0,492955	3,565976	-0,050988	-0,093011	-0,907998	-0,160010	0,999290	-9,271784	-0,431685	-2,586165	1,225092	12,276883	6,927953	-8,223102	-1,608768	-299,861230	-382,061860	24,414800	0,999290	-9,271784	-0,431685	725,248885	79,669374	12,276883	0,999290	-9,271784	-0,431685	725,248885	79,669374	12,276883
14:45:34,22	0,492955	3,565976	-0,050988	-0,093011	-0,907998	-0,160010	0,997935	-9,269645	-0,435601	-2,495482	1,302414	12,250960	6,928602	-8,227001	-1,608343	-299,833519	-382,090215	24,422572	0,997935	-9,269645	-0,435601	725,171635	79,640290	12,250960	0,997935	-9,269645	-0,435601	725,171635	79,640290	12,250960
14:45:34,27	0,492955	3,565976	-0,050988	-0,093011	-0,907998	-0,160010	1,000987	-9,272156	-0,435176	-2,615386	1,105501	12,258732	6,926913	-8,223820	-1,606004	-299,807814	-382,043475	24,437098	1,000987	-9,272156	-0,435176	725,248894	79,683009	12,258732	1,000987	-9,272156	-0,435176	725,248894	79,683009	12,258732
14:45:34,32	0,492955	3,565976	-0,050988	-0,093011	-0,907998	-0,160010	0,999077	-9,269103	-0,432837	-2,509938	1,205939	12,273258	6,929245	-8,226556	-1,606762	-299,814623	-382,070106	24,446463	0,999077	-9,269103	-0,432837	725,114647	79,633497	12,273258	0,999077	-9,269103	-0,432837	725,114647	79,633497	12,273258
14:45:34,37	0,492955	3,565976	-0,050988	-0,093011	-0,907998	-0,160010	1,000281	-9,272490	-0,433595	-2,659611	1,135931	12,282623	6,925665	-8,224601	-1,607972	-299,833922	-382,064166	24,418189	1,000281	-9,272490	-0,433595	725,230878	79,657975	12,282623	1,000281	-9,272490	-0,433595	725,230878	79,657975	12,282623
14:45:34,42	0,492955	3,565976	-0,050988	-0,093011	-0,907998	-0,160010	1,000378	-9,268412	-0,434805	-2,443046	1,150586	12,254349	6,925148	-8,224543	-1,605630	-299,799376	-382,080950	24,410945	1,000378	-9,268412	-0,434805	725,127315	79,680222	12,254349	1,000378	-9,268412	-0,434805	725,127315	79,680222	12,254349
14:45:34,47	0,492955	3,565976	-0,050988	-0,093011	-0,907998	-0,160010	1,000586	-9,267936	-0,432464	-2,421023	1,101436	12,247105	6,927505	-8,224864	-1,605210	-299,806895	-382,049258	24,450903	1,000586	-9,267936	-0,432464	725,111959	79,647436	12,247105	1,000586	-9,267936	-0,432464	725,111959	79,647436	12,247105
14:45:34,52	0,492955	3,565976	-0,050988	-0,093011	-0,907998	-0,160010	0,999685	-9,270138	-0,432043	-2,559192	1,170659	12,287063	6,929277	-8,220555	-1,605998	-299,787246	-382,063949	24,446810	0,999685	-9,270138	-0,432043	725,146614	79,645911	12,287063	0,999685	-9,270138	-0,432043	725,146614	79,645911	12,287063
14:45:34,57	0,492955	3,565976	-0,050988	-0,093011	-0,907998	-0,160010	0,995067	-9,269517	-0,432831	-2,524042	1,386416	12,282970	6,924612	-8,228481	-1,604072	-299,811924	-382,016433	24,401825	0,995067	-9,269517	-0,432831	725,133077	79,499181	12,282970	0,995067	-9,269517	-0,432831	725,133077	79,499181	12,282970
14:45:34,62	0,492955	3,565976	-0,050988	-0,093011	-0,907998	-0,160010	1,004264	-9,269441	-0,430905	-2,548857	0,953282	12,237985	6,926381	-8,224336	-1,605621	-299,781617	-382,057063	24,411766	1,004264	-9,269441	-0,430905	725,102230	79,788041	12,237985	1,004264	-9,269441	-0,430905	725,102230	79,788041	12,237985
14:45:34,67	0,492955	3,565976	-0,050988	-0,093011	-0,907998	-0,160010	0,999790	-9,268900	-0,432454	-2,500729	1,139371	12,247926	6,930410	-8,226149	-1,609086	-299,824529	-382,036524	24,463852	0,999790	-9,268900	-0,432454	725,107944	79,622916	12,247926	0,999790	-9,268900	-0,432454	725,107944	79,622916	12,247926
14:45:34,72	0,492955	3,565976	-0,050988	-0,093011	-0,907998	-0,160010	0,999345	-9,273296	-0,435919	-2,725653	1,209955	12,300012	6,928655	-8,226158	-1,606406	-299,824086	-382,054555	24,412883	0,999345	-9,273296	-0,435919	725,228109	79,658550	12,300012	0,999345	-9,273296	-0,435919	725,228109	79,658550	12,300012
14:45:34,77	0,492955	3,565976	-0,050988	-0,093011	-0,907998	-0,160010	1,000231	-9,271781	-0,433239	-2,631437	1,154509	12,249043	6,929873	-8,223590	-1,604070	-299,800936	-382,059925	24,416488	1,000231	-9,271781	-0,433239	725,203333	79,672617	12,249043	1,000231	-9,271781	-0,433239	725,203333	79,672617	12,249043
14:45:34,82	0,492955	3,565976	-0,050988	-0,093011	-0,907998	-0,160010	0,997398	-9,271551	-0,430903	-2,626433	1,279090	12,252648	6,928793	-8,224944	-1,602892	-299,767382	-382,044835	24,405832	0,997398	-9,271551	-0,430903	725,190329	79,574810	12,252648	0,997398	-9,271551	-0,430903	725,190329	79,574810	12,252648
14:45:34,87	0,492955	3,565976	-0,050988	-0,093011	-0,907998	-0,160010	0,999111	-9,271293	-0,429725	-2,642871	1,168505	12,241992	6,927606	-8,225309	-1,606360	-299,769470	-382,020097	24,447258	0,999111	-9,271293	-0,429725	725,153652	79,598689	12,241992	0,999111	-9,271293	-0,429725	725,153652	79,598689	12,241992
14:45:34,92	0,492955	3,565976	-0,050988	-0,093011	-0,907998	-0,160010	1,000020	-9,270448	-0,433193	-2,619275	1,135395	12,283418	6,925194	-8,224105	-1,603654	-299,797810	-382,015986	24,455487	1,000020	-9,270448	-0,433193	725,110861	79,636964	12,283418	1,000020	-9,270448	-0,433193	725,110861	79,636964	12,283418
14:45:34,97	0,492955	3,565976	-0,050988	-0,093011	-0,907998	-0,160010	1,000183	-9,267757	-0,430488	-2,468746	1,153520	12,291647	6,923466	-8,221521	-1,602103	-299,791883	-381,965989	24,465859	1,000183	-9,267757	-0,430488	725,050166	79,667882	12,291647	1,000183	-9,267757	-0,430488	725,050166	79,667882	12,291647
14:45:35,02	0,492955	3,565976	-0,050988	-0,093011	-0,907998	-0,160010	0,998809	-9,264969	-0,428936	-2,370020	1,244811	12,302019	6,926996	-8,224514	-1,605224	-299,776897	-382,036975	24,417045	0,998809	-9,264969	-0,428936	724,930015	79,651348	12,302019	0,998809	-9,264969	-0,428936	724,930015	79,651348	12,302019
14:45:35,07	0,492955	3,565976	-0,050988	-0,093011	-0,907998	-0,160010	0,999636	-9,269522	-0,432058	-2,552818	1,153347	12,253205	6,925324	-8,224612	-1,603269	-299,754837	-381,983589	24,421880	0,999636	-9,269522	-0,432058	725,104665	79,624786	12,253205	0,999636	-9,269522	-0,432058	725,104665	79,624786	12,253205
14:45:35,12	0,492955	3,565976	-0,050988	-0,093011	-0,907998	-0,160010	1,000557	-9,268123	-0,430102	-2,537305	1,113044	12,258040	6,922419	-8,224990	-1,600946	-299,750763	-381,960586	24,410913	1,000557	-9,268123	-0,430102	725,010313	79,656781	12,258040	1,000557	-9,268123	-0,430102	725,010313	79,656781	12,258040
14:45:35,17	0,492955	3,565976	-0,050988	-0,093011	-0,907998	-0,160010	1,002337	-9,265796	-0,427779	-2,438278	1,028462	12,247073	6,926536	-8,223600	-1,603301	-299,756076	-381,940342	24,384896	1,002337	-9,265796	-0,427779	724,926700	79,711922	12,247073	1,002337	-9,265796	-0,427779	724,926700	79,711922	12,247073
14:45:35,22	0,492955	3,565976	-0,050988	-0,093011	-0,907998	-0,160010	0,999075	-9,268666	-0,430134	-2,602405	1,212821	12,221055	6,925326	-8,222862	-1,604449	-299,764209	-381,935071	24,419663	0,999075	-9,268666	-0,430134	724,987885	79,640196	12,221055	0,999075	-9,268666	-0,430134	724,987885	79,640196	12,221055
14:45:35,27	0,492955	3,565976	-0,050988	-0,093011	-0,907998	-0,160010	0,999040	-9,267249	-0,431282	-2,529237	1,224293	12,255823	6,925372	-8,226973	-1,602110	-299,760110	-381,934805	24,403069	0,999040	-9,267249	-0,431282	724,949846	79,648961	12,255823	0,999040	-9,267249	-0,431282	724,949846	79,648961	12,255823
14:45:35,32	0,492955	3,565976	-0,050988	-0,093011	-0,907998	-0,160010	1,002578	-9,269345	-0,428943	-2,640489	1,036937	12,239229	6,922445	-8,224796	-1,601720	-299,744394	-381,937917	24,412078	1,002578	-9,269345	-0,428943	725,003099	79,739282	12,239229	1,002578	-9,269345	-0,428943	725,003099	79,739282	12,239229
14:45:35,37	0,492955	3,565976	-0,050988	-0,093011	-0,907998	-0,160010	1,002157	-9,265722	-0,428554	-2,457245	1,043665	12,248238	6,927756	-8,225683	-1,603646	-299,731610	-381,958455	24,413247	1,002157	-9,265722	-0,428554	724,901921	79,712958	12,248238	1,002157	-9,265722	-0,428554	724,901921	79,712958	12,248238
14:45:35,42	0,492955	3,565976	-0,050988	-0,093011	-0,907998	-0,160010	1,000269	-9,270764	-0,430479	-2,708043	1,120491	12,249406	6,925308	-8,224549	-1,601334	-299,771552	-381,967318	24,421402	1,000269	-9,270764	-0,430479	725,046933	79,641592	12,249406	1,000269	-9,270764	-0,430479	725,046933	79,641592	12,249406
14:45:35,47	0,492955	3,565976	-0,050988	-0,093011	-0,907998	-0,160010	1,000511	-9,268077	-0,428167	-2,540695	1,138073	12,257562	6,922439	-8,223484	-1,602129	-299,744015	-381,941276	24,393028	1,000511	-9,268077	-0,428167	725,003385	79,678160	12,257562	1,000511	-9,268077	-0,428167	725,003385	79,678160	12,257562
14:45:35,52	0,492955	3,565976	-0,050988	-0,093011	-0,907998	-0,160010	1,001023	-9,265061	-0,428962	-2,420137	1,100611	12,229188	6,923578	-8,222738	-1,602910	-299,757713	-381,943364	24,398730	1,001023	-9,265061	-0,428962	724,887116	79,680907	12,229188	1,001023	-9,265061	-0,428962	724,887116	79,680907	12,229188
14:45:35,57	0,492955	3,565976	-0,050988	-0,093011	-0,907998	-0,160010	0,999808	-9,265674	-0,429743	-2,443362	1,174600	12,234890	6,925331	-8,226525	-1,602148	-299,719172	-381,967361	24,415416	0,999808	-9,265674	-0,429743	724,912021	79,659532	12,234890	0,999808	-9,265674	-0,429743	724,912021	79,659532	12,234890
14:45:35,62	0,492955	3,565976	-0,050988	-0,093011	-0,907998	-0,160010	1,002210	-9,269086	-0,428981	-2,619270	1,004311	12,251576	6,927155	-8,225294	-1,601716	-299,746817	-381,939569	24,407942	1,002210	-9,269086	-0,428981	725,003947	79,677814	12,251576	1,002210	-9,269086	-0,428981	725,003947	79,677814	12,251576
14:45:35,67	0,492955	3,565976	-0,050988	-0,093011	-0,907998	-0,160010	1,000232	-9,270050	-0,428549	-2,679659	1,144996	12,244102	6,926764	-8,223790	-1,601822	-299,735287	-381,947036	24,440913	1,000232	-9,270050	-0,428549	725,019256	79,663239	12,244102	1,000232	-9,270050	-0,428549	725,019256	79,663239	12,244102
14:45:35,72	0,492955	3,565976	-0,050988	-0,093011	-0,907998	-0,160010	0,999125	-9,268959	-0,428655	-2,622231	1,188840	12,277073	6,925994	-8,223345	-1,600920	-299,732280	-381,937577	24,436532	0,999125	-9,268959	-0,428655	724,991048	79,620185	12,277073	0,999125	-9,268959	-0,428655	724,991048	79,620185	12,277073
14:45:35,77	0,492955	3,565976	-0,050988	-0,093011	-0,907998	-0,160010	0,999125	-9,268070	-0,427753	-2,585712	1,190976	12,272692	6,924853	-8,224060	-1,603292	-299,718383	-381,942154	24,374395	0,999125	-9,268070	-0,427753	724,957801	79,622306	12,272692	0,999125	-9,268070	-0,427753	724,957801	79,622306	12,272692
14:45:35,82	0,492955	3,565976	-0,050988	-0,093011	-0,907998	-0,160010	1,000315	-9,267439	-0,430125	-2,555883	1,114785	12,210555	6,922548	-8,225378	-1,602843	-299,696225	-381,928165	24,436736	1,000315	-9,267439	-0,430125	724,938094	79,639511	12,210555	1,000315	-9,267439	-0,430125	724,938094	79,639511	12,210555
14:45:35,87	0,492955	3,565976	-0,050988	-0,093011	-0,907998	-0,160010	1,002609	-9,266101	-0,429676	-2,509505	0,983326	12,272895	6,925491	-8,222231	-1,600157	-299,704537	-381,909091	24,407703	1,002609	-9,266101	-0,429676	724,879445	79,688094	12,272895	1,002609	-9,266101	-0,429676	724,879445	79,688094	12,272895
14:45:35,92	0,492955	3,565976	-0,050988	-0,093011	-0,907998	-0,160010	0,998412	-9,267077	-0,426991	-2,572584	1,218280	12,243862	6,922586	-8,225919	-1,600136	-299,698683	-381,895661	24,416701	0,998412	-9,267077	-0,426991	724,892929	79,593622	12,243862	0,998412	-9,267077	-0,426991	724,892929	79,593622	12,243862
14:45:35,97	0,492955	3,565976	-0,050988	-0,093011	-0,907998	-0,160010	1,003058	-9,266406	-0,426969	-2,552247	0,978324	12,252860	6,921976	-8,224487	-1,602501	-299,691908	-381,932148	24,378247	1,003058	-9,266406	-0,426969	724,860589	79,718391	12,252860	1,003058	-9,266406	-0,426969	724,860589	79,718391	12,252860
14:45:36,02	0,492955	3,565976	-0,050988	-0,093011	-0,907998	-0,160010	1,002123	-9,265162	-0,429334	-2,459348	1,002829	12,214407	6,923805	-8,223000	-1,599335	-299,679998	-381,865364	24,451551	1,002123	-9,265162	-0,429334	724,855834	79,669505	12,214407	1,002123	-9,265162	-0,429334	724,855834	79,669505	12,214407
14:45:36,07	0,492955	3,565976	-0,050988	-0,093011	-0,907998	-0,160010	0,999921	-9,266001	-0,426168	-2,566801	1,140449	12,287711	6,924451	-8,221198	-1,600913	-299,654837	-381,852006	24,414299	0,999921	-9,266001	-0,426168	724,814293	79,634209	12,287711	0,999921	-9,266001	-0,426168	724,814293	79,634209	12,287711
14:45:36,12	0,492955	3,565976	-0,050988	-0,093011	-0,907998	-0,160010	0,998037	-9,265660	-0,427746	-2,573196	1,223278	12,250459	6,925518	-8,223491	-1,601733	-299,698943	-381,902640	24,369867	0,998037	-9,265660	-0,427746	724,781096	79,569187	12,250459	0,998037	-9,265660	-0,427746	724,781096	79,569187	12,250459
14:45:36,17	0,492955	3,565976	-0,050988	-0,093011	-0,907998	-0,160010	0,999489	-9,267730	-0,428566	-2,614956	1,160638	12,206027	6,923816	-8,222673	-1,599371	-299,666757	-381,904396	24,396941	0,999489	-9,267730	-0,428566	724,901867	79,620553	12,206027	0,999489	-9,267730	-0,428566	724,901867	79,620553	12,206027
14:45:36,22	0,492955	3,565976	-0,050988	-0,093011	-0,907998	-0,160010	0,999632	-9,265848	-0,426204	-2,531633	1,124464	12,233101	6,927298	-8,221730	-1,599366	-299,691081	-381,891067	24,417737	0,999632	-9,265848	-0,426204	724,837406	79,595583	12,233101	0,999632	-9,265848	-0,426204	724,837406	79,595583	12,233101
14:45:36,27	0,492955	3,565976	-0,050988	-0,093011	-0,907998	-0,160010	0,997075	-9,268391	-0,426199	-2,663294	1,285189	12,253897	6,923852	-8,223138	-1,601722	-299,657677	-381,885031	24,364919	0,997075	-9,268391	-0,426199	724,905436	79,555537	12,253897	0,997075	-9,268391	-0,426199	724,905436	79,555537	12,253897
14:45:36,32	0,492955	3,565976	-0,050988	-0,093011	-0,907998	-0,160010	1,000017	-9,266111	-0,428555	-2,566630	1,106254	12,201079	6,923869	-8,224536	-1,597006	-299,658395	-381,874997	24,425161	1,000017	-9,266111	-0,428555	724,823069	79,607609	12,201079	1,000017	-9,266111	-0,428555	724,823069	79,607609	12,201079
14:45:36,37	0,492955	3,565976	-0,050988	-0,093011	-0,907998	-0,160010	1,001219	-9,266825	-0,423839	-2,612105	1,049387	12,261321	6,924440	-8,223669	-1,599336	-299,648725	-381,906942	24,425684	1,001219	-9,266825	-0,423839	724,833668	79,645103	12,261321	1,001219	-9,266825	-0,423839	724,833668	79,645103	12,261321
14:45:36,42	0,492955	3,565976	-0,050988	-0,093011	-0,907998	-0,160010	1,000183	-9,266886	-0,426169	-2,592446	1,078941	12,261843	6,925520	-8,221478	-1,599376	-299,695504	-381,892892	24,412615	1,000183	-9,266886	-0,426169	724,858114	79,593286	12,261843	1,000183	-9,266886	-0,426169	724,858114	79,593286	12,261843
14:45:36,47	0,492955	3,565976	-0,050988	-0,093011	-0,907998	-0,160010	0,997745	-9,266725	-0,426209	-2,572855	1,253245	12,248775	6,925098	-8,222846	-1,599348	-299,639661	-381,841556	24,408547	0,997745	-9,266725	-0,426209	724,865072	79,576221	12,248775	0,997745	-9,266725	-0,426209	724,865072	79,576221	12,248775
14:45:36,52	0,492955	3,565976	-0,050988	-0,093011	-0,907998	-0,160010	0,999141	-9,267044	-0,426181	-2,661802	1,157967	12,244707	6,920321	-8,221724	-1,599363	-299,662695	-381,849649	24,417565	0,999141	-9,267044	-0,426181	724,801134	79,590519	12,244707	0,999141	-9,267044	-0,426181	724,801134	79,590519	12,244707
14:45:36,57	0,492955	3,565976	-0,050988	-0,093011	-0,907998	-0,160010	1,000558	-9,262346	-0,426196	-2,398998	1,100168	12,253725	6,922676	-8,223980	-1,597807	-299,661379	-381,886020	24,400977	1,000558	-9,262346	-0,426196	724,695173	79,643978	12,253725	1,000558	-9,262346	-0,426196	724,695173	79,643978	12,253725
14:45:36,62	0,492955	3,565976	-0,050988	-0,093011	-0,907998	-0,160010	1,001334	-9,265514	-0,424640	-2,532880	1,040490	12,237136	6,923317	-8,221105	-1,599733	-299,643167	-381,827218	24,428608	1,001334	-9,265514	-0,424640	724,809958	79,645217	12,237136	1,001334	-9,265514	-0,424640	724,809958	79,645217	12,237136
14:45:36,67	0,492955	3,565976	-0,050988	-0,093011	-0,907998	-0,160010	0,998524	-9,264631	-0,426566	-2,547025	1,200250	12,264768	6,925005	-8,223615	-1,599355	-299,677097	-381,860940	24,417875	0,998524	-9,264631	-0,426566	724,726544	79,584376	12,264768	0,998524	-9,264631	-0,426566	724,726544	79,584376	12,264768
14:45:36,72	0,492955	3,565976	-0,050988	-0,093011	-0,907998	-0,160010	0,999853	-9,267348	-0,426188	-2,642117	1,143639	12,254035	6,923950	-8,220957	-1,597772	-299,619665	-381,842786	24,436496	0,999853	-9,267348	-0,426188	724,844702	79,632130	12,254035	0,999853	-9,267348	-0,426188	724,844702	79,632130	12,254035
14:45:36,77	0,492955	3,565976	-0,050988	-0,093011	-0,907998	-0,160010	0,998079	-9,265105	-0,424606	-2,569929	1,195258	12,272656	6,925082	-8,223587	-1,597388	-299,648664	-381,844663	24,431461	0,998079	-9,265105	-0,424606	724,740829	79,544443	12,272656	0,998079	-9,265105	-0,424606	724,740829	79,544443	12,272656
14:45:36,82	0,492955	3,565976	-0,050988	-0,093011	-0,907998	-0,160010	0,999790	-9,267401	-0,424221	-2,673189	1,130434	12,267621	6,921599	-8,221570	-1,597791	-299,628103	-381,822483	24,417367	0,999790	-9,267401	-0,424221	724,817795	79,613974	12,267621	0,999790	-9,267401	-0,424221	724,817795	79,613974	12,267621
14:45:36,87	0,492955	3,565976	-0,050988	-0,093011	-0,907998	-0,160010	0,999785	-9,263376	-0,424625	-2,493373	1,123984	12,253527	6,922148	-8,222669	-1,597006	-299,644385	-381,837985	24,431027	0,999785	-9,263376	-0,424625	724,681641	79,607122	12,253527	0,999785	-9,263376	-0,424625	724,681641	79,607122	12,253527
14:45:36,92	0,492955	3,565976	-0,050988	-0,093011	-0,907998	-0,160010	1,000463	-9,264401	-0,423839	-2,525083	1,095099	12,267187	6,925734	-8,224610	-1,596994	-299,624942	-381,844028	24,416423	1,000463	-9,264401	-0,423839	724,730357	79,631429	12,267187	1,000463	-9,264401	-0,423839	724,730357	79,631429	12,267187
14:45:36,97	0,492955	3,565976	-0,050988	-0,093011	-0,907998	-0,160010	1,000350	-9,268477	-0,423827	-2,741546	1,081081	12,252583	6,923944	-8,220314	-1,595843	-299,627974	-381,836297	24,426020	1,000350	-9,268477	-0,423827	724,833895	79,608591	12,252583	1,000350	-9,268477	-0,423827	724,833895	79,608591	12,252583
14:45:37,02	0,492955	3,565976	-0,050988	-0,093011	-0,907998	-0,160010	0,997525	-9,264779	-0,422677	-2,554418	1,234493	12,262180	6,921660	-8,222355	-1,595827	-299,603243	-381,825626	24,425400	0,997525	-9,264779	-0,422677	724,730713	79,540209	12,262180	0,997525	-9,264779	-0,422677	724,730713	79,540209	12,262180
14:45:37,07	0,492955	3,565976	-0,050988	-0,093011	-0,907998	-0,160010	1,000434	-9,263822	-0,422660	-2,526249	1,067125	12,261560	6,922833	-8,223374	-1,595824	-299,619496	-381,791917	24,431542	1,000434	-9,263822	-0,422660	724,683740	79,601225	12,261560	1,000434	-9,263822	-0,422660	724,683740	79,601225	12,261560
14:45:37,12	0,492955	3,565976	-0,050988	-0,093011	-0,907998	-0,160010	1,000730	-9,265347	-0,422657	-2,626629	1,082672	12,267702	6,923411	-8,223831	-1,594677	-299,627057	-381,804269	24,406332	1,000730	-9,265347	-0,422657	724,703092	79,639994	12,267702	1,000730	-9,265347	-0,422657	724,703092	79,639994	12,267702
14:45:37,17	0,492955	3,565976	-0,050988	-0,093011	-0,907998	-0,160010	1,000838	-9,266076	-0,421511	-2,650061	1,077442	12,242492	6,920533	-8,222638	-1,597005	-299,599154	-381,771741	24,408183	1,000838	-9,266076	-0,421511	724,736890	79,643221	12,242492	1,000838	-9,266076	-0,421511	724,736890	79,643221	12,242492
14:45:37,22	0,492955	3,565976	-0,050988	-0,093011	-0,907998	-0,160010	1,001244	-9,262987	-0,423838	-2,531548	1,048448	12,244343	6,920518	-8,220741	-1,595460	-299,601713	-381,778293	24,407339	1,001244	-9,262987	-0,423838	724,612906	79,646069	12,244343	1,001244	-9,262987	-0,423838	724,612906	79,646069	12,244343
14:45:37,27	0,492955	3,565976	-0,050988	-0,093011	-0,907998	-0,160010	0,999608	-9,262025	-0,422293	-2,474602	1,132463	12,243499	6,922304	-8,223799	-1,594302	-299,604184	-381,786062	24,377195	0,999608	-9,262025	-0,422293	724,594382	79,601654	12,243499	0,999608	-9,262025	-0,422293	724,594382	79,601654	12,243499
14:45:37,32	0,492955	3,565976	-0,050988	-0,093011	-0,907998	-0,160010	1,001363	-9,265101	-0,421135	-2,626590	1,039427	12,213355	6,923341	-8,223768	-1,596245	-299,655177	-381,807545	24,407468	1,001363	-9,265101	-0,421135	724,683861	79,646433	12,213355	1,001363	-9,265101	-0,421135	724,683861	79,646433	12,213355
14:45:37,37	0,492955	3,565976	-0,050988	-0,093011	-0,907998	-0,160010	1,000818	-9,265984	-0,423078	-2,628368	1,101213	12,243627	6,924030	-8,225364	-1,596647	-299,622743	-381,793984	24,359244	1,000818	-9,265984	-0,423078	724,751342	79,665397	12,243627	1,000818	-9,265984	-0,423078	724,751342	79,665397	12,243627
14:45:37,42	0,492955	3,565976	-0,050988	-0,093011	-0,907998	-0,160010	1,001856	-9,267378	-0,423480	-2,728846	1,025925	12,195404	6,925263	-8,219809	-1,598114	-299,569619	-381,783242	24,472411	1,001856	-9,267378	-0,423480	724,760337	79,671598	12,195404	1,001856	-9,267378	-0,423480	724,760337	79,671598	12,195404
14:45:37,47	0,492955	3,565976	-0,050988	-0,093011	-0,907998	-0,160010	0,996428	-9,265668	-0,424948	-2,675792	1,267518	12,308571	6,919398	-8,219682	-1,593501	-299,568315	-381,795720	24,414899	0,996428	-9,265668	-0,424948	724,679159	79,487134	12,308571	0,996428	-9,265668	-0,424948	724,679159	79,487134	12,308571
14:45:37,52	0,492955	3,565976	-0,050988	-0,093011	-0,907998	-0,160010	0,999251	-9,260526	-0,420335	-2,398270	1,113362	12,251059	6,919985	-8,219804	-1,594276	-299,574741	-381,775661	24,421008	0,999251	-9,260526	-0,420335	724,553058	79,554570	12,251059	0,999251	-9,260526	-0,420335	724,553058	79,554570	12,251059
14:45:37,57	0,492955	3,565976	-0,050988	-0,093011	-0,907998	-0,160010	0,999063	-9,261095	-0,421109	-2,441987	1,138741	12,257168	6,924153	-8,222285	-1,596987	-299,569532	-381,738974	24,409596	0,999063	-9,261095	-0,421109	724,553962	79,565179	12,257168	0,999063	-9,261095	-0,421109	724,553962	79,565179	12,257168
14:45:37,62	0,492955	3,565976	-0,050988	-0,093011	-0,907998	-0,160010	0,999127	-9,265945	-0,423820	-2,728583	1,149224	12,245756	6,924070	-8,222787	-1,594666	-299,594012	-381,797254	24,406479	0,999127	-9,265945	-0,423820	724,648121	79,580720	12,245756	0,999127	-9,265945	-0,423820	724,648121	79,580720	12,245756
14:45:37,67	0,492955	3,565976	-0,050988	-0,093011	-0,907998	-0,160010	0,999604	-9,266124	-0,421499	-2,675179	1,116522	12,242639	6,921183	-8,220511	-1,593094	-299,566611	-381,780862	24,429831	0,999604	-9,266124	-0,421499	724,715577	79,585398	12,242639	0,999604	-9,266124	-0,421499	724,715577	79,585398	12,242639
14:45:37,72	0,492955	3,565976	-0,050988	-0,093011	-0,907998	-0,160010	0,999077	-9,262486	-0,419928	-2,513908	1,128385	12,265991	6,923480	-8,221706	-1,592320	-299,600502	-381,775102	24,434958	0,999077	-9,262486	-0,419928	724,591277	79,555902	12,265991	0,999077	-9,262486	-0,419928	724,591277	79,555902	12,265991
14:45:37,77	0,492955	3,565976	-0,050988	-0,093011	-0,907998	-0,160010	0,998963	-9,265073	-0,419154	-2,636441	1,166542	12,271118	6,920639	-8,216672	-1,593885	-299,543572	-381,755779	24,421664	0,998963	-9,265073	-0,419154	724,671773	79,585113	12,271118	0,998963	-9,265073	-0,419154	724,671773	79,585113	12,271118
14:45:37,82	0,492955	3,565976	-0,050988	-0,093011	-0,907998	-0,160010	0,996023	-9,260096	-0,420718	-2,422828	1,279755	12,257824	6,922337	-8,221034	-1,596217	-299,574802	-381,782982	24,412489	0,996023	-9,260096	-0,420718	724,494680	79,467575	12,257824	0,996023	-9,260096	-0,420718	724,494680	79,467575	12,257824
14:45:37,87	0,492955	3,565976	-0,050988	-0,093011	-0,907998	-0,160010	0,998952	-9,263747	-0,423050	-2,573519	1,140883	12,248649	6,921202	-8,220064	-1,595439	-299,570618	-381,732320	24,418388	0,998952	-9,263747	-0,423050	724,630610	79,558642	12,248649	0,998952	-9,263747	-0,423050	724,630610	79,558642	12,248649
14:45:37,92	0,492955	3,565976	-0,050988	-0,093011	-0,907998	-0,160010	0,998680	-9,262279	-0,422273	-2,543159	1,176761	12,254548	6,919478	-8,222453	-1,596586	-299,553169	-381,734020	24,423045	0,998680	-9,262279	-0,422273	724,545746	79,573128	12,254548	0,998680	-9,262279	-0,422273	724,545746	79,573128	12,254548
14:45:37,97	0,492955	3,565976	-0,050988	-0,093011	-0,907998	-0,160010	1,001610	-9,261981	-0,423419	-2,534896	1,008412	12,259205	6,924137	-8,218303	-1,597778	-299,562713	-381,745707	24,410379	1,001610	-9,261981	-0,423419	724,530587	79,634825	12,259205	1,001610	-9,261981	-0,423419	724,530587	79,634825	12,259205
14:45:38,02	0,492955	3,565976	-0,050988	-0,093011	-0,907998	-0,160010	0,995687	-9,263940	-0,424611	-2,621895	1,318831	12,246539	6,920661	-8,220849	-1,595044	-299,563033	-381,697194	24,418985	0,995687	-9,263940	-0,424611	724,597407	79,480286	12,246539	0,995687	-9,263940	-0,424611	724,597407	79,480286	12,246539
14:45:38,07	0,492955	3,565976	-0,050988	-0,093011	-0,907998	-0,160010	0,999630	-9,262204	-0,421878	-2,573445	1,138345	12,255145	6,924785	-8,216777	-1,593883	-299,538573	-381,745093	24,412965	0,999630	-9,262204	-0,421878	724,509533	79,609303	12,255145	0,999630	-9,262204	-0,421878	724,509533	79,609303	12,255145
14:45:38,12	0,492955	3,565976	-0,050988	-0,093011	-0,907998	-0,160010	0,994041	-9,263738	-0,420716	-2,623988	1,383819	12,249124	6,922475	-8,220954	-1,591147	-299,534736	-381,740709	24,410382	0,994041	-9,263738	-0,420716	724,579450	79,416072	12,249124	0,994041	-9,263738	-0,420716	724,579450	79,416072	12,249124
14:45:38,17	0,492955	3,565976	-0,050988	-0,093011	-0,907998	-0,160010	0,998814	-9,263827	-0,417981	-2,634314	1,134537	12,246542	6,919469	-8,221426	-1,594290	-299,582655	-381,675665	24,399745	0,998814	-9,263827	-0,417981	724,576084	79,541403	12,246542	0,998814	-9,263827	-0,417981	724,576084	79,541403	12,246542
14:45:38,22	0,492955	3,565976	-0,050988	-0,093011	-0,907998	-0,160010	1,000726	-9,261459	-0,421123	-2,543579	1,109106	12,235905	6,921356	-8,220013	-1,591142	-299,519351	-381,696557	24,416426	1,000726	-9,261459	-0,421123	724,480977	79,666106	12,235905	1,000726	-9,261459	-0,421123	724,480977	79,666106	12,235905
14:45:38,27	0,492955	3,565976	-0,050988	-0,093011	-0,907998	-0,160010	0,998559	-9,262388	-0,417975	-2,605407	1,156543	12,252586	6,923622	-8,222696	-1,593478	-299,554279	-381,726486	24,412396	0,998559	-9,262388	-0,417975	724,492018	79,543401	12,252586	0,998559	-9,262388	-0,417975	724,492018	79,543401	12,252586
14:45:38,32	0,492955	3,565976	-0,050988	-0,093011	-0,907998	-0,160010	0,999749	-9,265691	-0,420311	-2,733801	1,109934	12,248556	6,921301	-8,219481	-1,593876	-299,528178	-381,729103	24,407517	0,999749	-9,265691	-0,420311	724,622942	79,590226	12,248556	0,999749	-9,265691	-0,420311	724,622942	79,590226	12,248556
14:45:38,37	0,492955	3,565976	-0,050988	-0,093011	-0,907998	-0,160010	0,998125	-9,262073	-0,420709	-2,556471	1,170454	12,243677	6,920689	-8,220871	-1,595050	-299,551745	-381,697221	24,404338	0,998125	-9,262073	-0,420709	724,516292	79,523286	12,243677	0,998125	-9,262073	-0,420709	724,516292	79,523286	12,243677
14:45:38,42	0,492955	3,565976	-0,050988	-0,093011	-0,907998	-0,160010	0,999635	-9,262239	-0,421883	-2,580884	1,128322	12,240498	6,923081	-8,219842	-1,592312	-299,524124	-381,733718	24,411475	0,999635	-9,262239	-0,421883	724,504840	79,599632	12,240498	0,999635	-9,262239	-0,421883	724,504840	79,599632	12,240498
14:45:38,47	0,492955	3,565976	-0,050988	-0,093011	-0,907998	-0,160010	0,997548	-9,263795	-0,419145	-2,644035	1,194672	12,247635	6,923708	-8,215356	-1,593887	-299,498122	-381,720479	24,393984	0,997548	-9,263795	-0,419145	724,563888	79,502160	12,247635	0,997548	-9,263795	-0,419145	724,563888	79,502160	12,247635
14:45:38,52	0,492955	3,565976	-0,050988	-0,093011	-0,907998	-0,160010	0,993349	-9,262096	-0,420720	-2,580123	1,397099	12,230143	6,917842	-8,221957	-1,595819	-299,511273	-381,690500	24,389417	0,993349	-9,262096	-0,420720	724,494384	79,374999	12,230143	0,993349	-9,262096	-0,420720	724,494384	79,374999	12,230143
14:45:38,57	0,492955	3,565976	-0,050988	-0,093011	-0,907998	-0,160010	1,001999	-9,260316	-0,422653	-2,506989	0,973673	12,225577	6,920178	-8,219703	-1,593102	-299,529518	-381,658928	24,404236	1,001999	-9,260316	-0,422653	724,427846	79,630605	12,225577	1,001999	-9,260316	-0,422653	724,427846	79,630605	12,225577
14:45:38,62	0,492955	3,565976	-0,050988	-0,093011	-0,907998	-0,160010	0,998879	-9,261212	-0,419936	-2,571769	1,167526	12,240396	6,920167	-8,222570	-1,592320	-299,536728	-381,681455	24,397840	0,998879	-9,261212	-0,419936	724,433354	79,579498	12,240396	0,998879	-9,261212	-0,419936	724,433354	79,579498	12,240396
14:45:38,67	0,492955	3,565976	-0,050988	-0,093011	-0,907998	-0,160010	1,001367	-9,262636	-0,419154	-2,622694	1,033096	12,234000	6,918997	-8,219729	-1,591541	-299,535277	-381,650333	24,417948	1,001367	-9,262636	-0,419154	724,494199	79,640429	12,234000	1,001367	-9,262636	-0,419154	724,494199	79,640429	12,234000
14:45:38,72	0,492955	3,565976	-0,050988	-0,093011	-0,907998	-0,160010	0,999492	-9,260202	-0,418375	-2,523831	1,144919	12,254108	6,919680	-8,221520	-1,591153	-299,497926	-381,659423	24,382973	0,999492	-9,260202	-0,418375	724,402034	79,605036	12,254108	0,999492	-9,260202	-0,418375	724,402034	79,605036	12,254108
14:45:38,77	0,492955	3,565976	-0,050988	-0,093011	-0,907998	-0,160010	1,000701	-9,261689	-0,417986	-2,611951	1,045147	12,219133	6,922566	-8,221672	-1,594261	-299,515864	-381,669444	24,390049	1,000701	-9,261689	-0,417986	724,430632	79,600189	12,219133	1,000701	-9,261689	-0,417986	724,430632	79,600189	12,219133
14:45:38,82	0,492955	3,565976	-0,050988	-0,093011	-0,907998	-0,160010	0,999390	-9,264264	-0,421094	-2,728220	1,123840	12,226209	6,916106	-8,219593	-1,592290	-299,500571	-381,663074	24,441385	0,999390	-9,264264	-0,421094	724,516526	79,575973	12,226209	0,999390	-9,264264	-0,421094	724,516526	79,575973	12,226209
14:45:38,87	0,492955	3,565976	-0,050988	-0,093011	-0,907998	-0,160010	1,000819	-9,257630	-0,419123	-2,396422	1,039471	12,277545	6,918443	-8,219639	-1,590783	-299,517562	-381,670443	24,382662	1,000819	-9,257630	-0,419123	724,327565	79,603784	12,277545	1,000819	-9,257630	-0,419123	724,327565	79,603784	12,277545
14:45:38,92	0,492955	3,565976	-0,050988	-0,093011	-0,907998	-0,160010	0,999692	-9,259677	-0,417617	-2,487969	1,109145	12,218822	6,918167	-8,219741	-1,588809	-299,509546	-381,667386	24,418559	0,999692	-9,259677	-0,417617	724,396678	79,584928	12,218822	0,999692	-9,259677	-0,417617	724,396678	79,584928	12,218822
14:45:38,97	0,492955	3,565976	-0,050988	-0,093011	-0,907998	-0,160010	0,999918	-9,259489	-0,415642	-2,484860	1,091961	12,254719	6,919110	-8,220580	-1,590740	-299,482328	-381,663269	24,411550	0,999918	-9,259489	-0,415642	724,385047	79,585512	12,254719	0,999918	-9,259489	-0,415642	724,385047	79,585512	12,254719
14:45:39,02	0,492955	3,565976	-0,050988	-0,093011	-0,907998	-0,160010	1,000172	-9,260726	-0,417574	-2,566326	1,057228	12,247710	6,920834	-8,221433	-1,591909	-299,503370	-381,661437	24,412708	1,000172	-9,260726	-0,417574	724,400637	79,570737	12,247710	1,000172	-9,260726	-0,417574	724,400637	79,570737	12,247710
14:45:39,07	0,492955	3,565976	-0,050988	-0,093011	-0,907998	-0,160010	1,000050	-9,262645	-0,418742	-2,657190	1,082741	12,248867	6,919632	-8,220840	-1,591742	-299,519514	-381,649722	24,392839	1,000050	-9,262645	-0,418742	724,460430	79,586627	12,248867	1,000050	-9,262645	-0,418742	724,460430	79,586627	12,248867
14:45:39,12	0,492955	3,565976	-0,050988	-0,093011	-0,907998	-0,160010	1,000137	-9,261308	-0,418575	-2,589744	1,098047	12,228999	6,922653	-8,219445	-1,593078	-299,483253	-381,630609	24,405119	1,000137	-9,261308	-0,418575	724,422928	79,608775	12,228999	1,000137	-9,261308	-0,418575	724,422928	79,608775	12,228999
14:45:39,17	0,492955	3,565976	-0,050988	-0,093011	-0,907998	-0,160010	0,997418	-9,263226	-0,419911	-2,724188	1,217578	12,241279	6,919021	-8,222458	-1,590379	-299,536259	-381,650181	24,397474	0,997418	-9,263226	-0,419911	724,439085	79,514881	12,241279	0,997418	-9,263226	-0,419911	724,439085	79,514881	12,241279
14:45:39,22	0,492955	3,565976	-0,050988	-0,093011	-0,907998	-0,160010	1,001843	-9,261587	-0,417212	-2,595485	1,023568	12,233634	6,922601	-8,221594	-1,589176	-299,515576	-381,636812	24,431621	1,001843	-9,261587	-0,417212	724,439092	79,668276	12,233634	1,001843	-9,261587	-0,417212	724,439092	79,668276	12,233634
14:45:39,27	0,492955	3,565976	-0,050988	-0,093011	-0,907998	-0,160010	0,999306	-9,264256	-0,416010	-2,756175	1,144306	12,267781	6,919670	-8,220788	-1,589955	-299,500411	-381,649622	24,431142	0,999306	-9,264256	-0,416010	724,487893	79,589798	12,267781	0,999306	-9,264256	-0,416010	724,487893	79,589798	12,267781
14:45:39,32	0,492955	3,565976	-0,050988	-0,093011	-0,907998	-0,160010	1,000072	-9,261315	-0,416788	-2,599728	1,084905	12,267302	6,917965	-8,219866	-1,591123	-299,467799	-381,651548	24,416762	1,000072	-9,261315	-0,416788	724,413466	79,590574	12,267302	1,000072	-9,261315	-0,416788	724,413466	79,590574	12,267302
14:45:39,37	0,492955	3,565976	-0,050988	-0,093011	-0,907998	-0,160010	1,000127	-9,259377	-0,417956	-2,513609	1,052874	12,252922	6,920398	-8,222981	-1,590705	-299,448210	-381,629496	24,421816	1,000127	-9,259377	-0,417956	724,347480	79,562808	12,252922	1,000127	-9,259377	-0,417956	724,347480	79,562808	12,252922
14:45:39,42	0,492955	3,565976	-0,050988	-0,093011	-0,907998	-0,160010	1,001608	-9,263041	-0,417538	-2,733053	0,969915	12,257976	6,922106	-8,219814	-1,591866	-299,462348	-381,627845	24,452557	1,001608	-9,263041	-0,417538	724,415697	79,596120	12,257976	1,001608	-9,263041	-0,417538	724,415697	79,596120	12,257976
14:45:39,47	0,492955	3,565976	-0,050988	-0,093011	-0,907998	-0,160010	0,998011	-9,262937	-0,418699	-2,721968	1,169999	12,288717	6,916766	-8,220257	-1,591926	-299,492425	-381,613850	24,399066	0,998011	-9,262937	-0,418699	724,418561	79,513883	12,288717	0,998011	-9,262937	-0,418699	724,418561	79,513883	12,288717
14:45:39,52	0,492955	3,565976	-0,050988	-0,093011	-0,907998	-0,160010	1,001065	-9,258534	-0,418759	-2,490115	1,044269	12,235225	6,922685	-8,219649	-1,588812	-299,478216	-381,633756	24,387810	1,001065	-9,258534	-0,418759	724,304811	79,627843	12,235225	1,001065	-9,258534	-0,418759	724,304811	79,627843	12,235225
14:45:39,57	0,492955	3,565976	-0,050988	-0,093011	-0,907998	-0,160010	0,997579	-9,263356	-0,415645	-2,730721	1,203261	12,223970	6,915341	-8,221032	-1,591057	-299,473290	-381,608233	24,420769	0,997579	-9,263356	-0,415645	724,442727	79,513217	12,223970	0,997579	-9,263356	-0,415645	724,442727	79,513217	12,223970
14:45:39,62	0,492955	3,565976	-0,050988	-0,093011	-0,907998	-0,160010	1,002449	-9,257687	-0,417890	-2,460521	0,958534	12,256929	6,917424	-8,219378	-1,590335	-299,454377	-381,622956	24,426730	1,002449	-9,257687	-0,417890	724,267942	79,650759	12,256929	1,002449	-9,257687	-0,417890	724,267942	79,650759	12,256929
14:45:39,67	0,492955	3,565976	-0,050988	-0,093011	-0,907998	-0,160010	0,999974	-9,258664	-0,417168	-2,508031	1,063457	12,262890	6,922247	-8,221637	-1,590409	-299,452355	-381,641760	24,391926	0,999974	-9,258664	-0,417168	724,297127	79,561449	12,262890	0,999974	-9,258664	-0,417168	724,297127	79,561449	12,262890
14:45:39,72	0,492955	3,565976	-0,050988	-0,093011	-0,907998	-0,160010	0,999519	-9,263971	-0,417242	-2,768674	1,075964	12,228086	6,922699	-8,220274	-1,589964	-299,469821	-381,633739	24,398025	0,999519	-9,263971	-0,417242	724,453012	79,538238	12,228086	0,999519	-9,263971	-0,417242	724,453012	79,538238	12,228086
14:45:39,77	0,492955	3,565976	-0,050988	-0,093011	-0,907998	-0,160010	0,998113	-9,263680	-0,416797	-2,751803	1,168247	12,234185	6,922629	-8,220210	-1,591531	-299,497941	-381,637014	24,399161	0,998113	-9,263680	-0,416797	724,447111	79,520098	12,234185	0,998113	-9,263680	-0,416797	724,447111	79,520098	12,234185
14:45:39,82	0,492955	3,565976	-0,050988	-0,093011	-0,907998	-0,160010	0,998092	-9,263588	-0,418364	-2,730109	1,192018	12,235320	6,917995	-8,219013	-1,586852	-299,475309	-381,606067	24,420674	0,998092	-9,263588	-0,418364	724,461562	79,542274	12,235320	0,998092	-9,263588	-0,418364	724,461562	79,542274	12,235320
14:45:39,87	0,492955	3,565976	-0,050988	-0,093011	-0,907998	-0,160010	0,999373	-9,258976	-0,413685	-2,528412	1,121309	12,256834	6,919189	-8,220353	-1,589189	-299,464412	-381,621110	24,397285	0,999373	-9,258976	-0,413685	724,301231	79,572080	12,256834	0,999373	-9,258976	-0,413685	724,301231	79,572080	12,256834
14:45:39,92	0,492955	3,565976	-0,050988	-0,093011	-0,907998	-0,160010	0,999936	-9,260680	-0,416022	-2,609445	1,075071	12,233444	6,915141	-8,222558	-1,588399	-299,451883	-381,576525	24,401921	0,999936	-9,260680	-0,416022	724,353970	79,570043	12,233444	0,999936	-9,260680	-0,416022	724,353970	79,570043	12,233444
14:45:39,97	0,492955	3,565976	-0,050988	-0,093011	-0,907998	-0,160010	1,003870	-9,258277	-0,415232	-2,529326	0,881941	12,238081	6,920365	-8,221682	-1,589931	-299,459261	-381,632772	24,431232	1,003870	-9,258277	-0,415232	724,245393	79,685739	12,238081	1,003870	-9,258277	-0,415232	724,245393	79,685739	12,238081
14:45:40,02	0,492955	3,565976	-0,050988	-0,093011	-0,907998	-0,160010	1,000499	-9,262363	-0,416764	-2,689437	1,035503	12,267391	6,918659	-8,218510	-1,587619	-299,444841	-381,586075	24,416813	1,000499	-9,262363	-0,416764	724,406093	79,574671	12,267391	1,000499	-9,262363	-0,416764	724,406093	79,574671	12,267391
14:45:40,07	0,492955	3,565976	-0,050988	-0,093011	-0,907998	-0,160010	0,998605	-9,259300	-0,414453	-2,577796	1,144848	12,252973	6,919274	-8,220305	-1,588785	-299,430237	-381,608144	24,397124	0,998605	-9,259300	-0,414453	724,277264	79,535341	12,252973	0,998605	-9,259300	-0,414453	724,277264	79,535341	12,252973
14:45:40,12	0,492955	3,565976	-0,050988	-0,093011	-0,907998	-0,160010	0,999852	-9,260729	-0,415618	-2,640311	1,056310	12,233284	6,918040	-8,220410	-1,587645	-299,458883	-381,612566	24,381819	0,999852	-9,260729	-0,415618	724,326953	79,544712	12,233284	0,999852	-9,260729	-0,415618	724,326953	79,544712	12,233284
14:45:40,17	0,492955	3,565976	-0,050988	-0,093011	-0,907998	-0,160010	1,000561	-9,259714	-0,414478	-2,569361	1,042069	12,217979	6,915819	-8,214178	-1,588010	-299,391085	-381,566665	24,412426	1,000561	-9,259714	-0,414478	724,318199	79,586082	12,217979	1,000561	-9,259714	-0,414478	724,318199	79,586082	12,217979
14:45:40,22	0,492955	3,565976	-0,050988	-0,093011	-0,907998	-0,160010	0,996274	-9,254674	-0,414843	-2,380936	1,229194	12,248586	6,919200	-8,220867	-1,586841	-299,472560	-381,591787	24,421030	0,996274	-9,254674	-0,414843	724,110990	79,436730	12,248586	0,996274	-9,254674	-0,414843	724,110990	79,436730	12,248586
14:45:40,27	0,492955	3,565976	-0,050988	-0,093011	-0,907998	-0,160010	1,000376	-9,260947	-0,413674	-2,644643	1,073899	12,257190	6,917909	-8,217445	-1,588436	-299,414443	-381,605853	24,439810	1,000376	-9,260947	-0,413674	724,339721	79,603426	12,257190	1,000376	-9,260947	-0,413674	724,339721	79,603426	12,257190
14:45:40,32	0,492955	3,565976	-0,050988	-0,093011	-0,907998	-0,160010	0,998058	-9,258117	-0,415269	-2,514369	1,137076	12,275970	6,918688	-8,218888	-1,587622	-299,446790	-381,547140	24,413185	0,998058	-9,258117	-0,415269	724,247854	79,484633	12,275970	0,998058	-9,258117	-0,415269	724,247854	79,484633	12,275970
14:45:40,37	0,492955	3,565976	-0,050988	-0,093011	-0,907998	-0,160010	0,998919	-9,259514	-0,414455	-2,621651	1,149695	12,249345	6,918694	-8,222418	-1,589530	-299,434492	-381,582642	24,431941	0,998919	-9,259514	-0,414455	724,250184	79,564808	12,249345	0,998919	-9,259514	-0,414455	724,250184	79,564808	12,249345
14:45:40,42	0,492955	3,565976	-0,050988	-0,093011	-0,907998	-0,160010	1,001972	-9,261284	-0,416363	-2,689124	0,962530	12,268100	6,920518	-8,220719	-1,587212	-299,415338	-381,571191	24,407042	1,001972	-9,261284	-0,416363	724,321700	79,617315	12,268100	1,001972	-9,261284	-0,416363	724,321700	79,617315	12,268100
14:45:40,47	0,492955	3,565976	-0,050988	-0,093011	-0,907998	-0,160010	0,999589	-9,262014	-0,414046	-2,746564	1,075572	12,243202	6,922290	-8,221171	-1,586048	-299,411596	-381,588808	24,396280	0,999589	-9,262014	-0,414046	724,321544	79,543310	12,243202	0,999589	-9,262014	-0,414046	724,321544	79,543310	12,243202
14:45:40,52	0,492955	3,565976	-0,050988	-0,093011	-0,907998	-0,160010	0,999095	-9,263775	-0,412881	-2,824749	1,089224	12,232439	6,921118	-8,219801	-1,587586	-299,399809	-381,586850	24,421383	0,999095	-9,263775	-0,412881	724,381596	79,518163	12,232439	0,999095	-9,263775	-0,412881	724,381596	79,518163	12,232439
14:45:40,57	0,492955	3,565976	-0,050988	-0,093011	-0,907998	-0,160010	0,998494	-9,262075	-0,414419	-2,743928	1,111223	12,257543	6,917531	-8,222241	-1,587993	-299,445081	-381,544915	24,417613	0,998494	-9,262075	-0,414419	724,328951	79,493019	12,257543	0,998494	-9,262075	-0,414419	724,328951	79,493019	12,257543
14:45:40,62	0,492955	3,565976	-0,050988	-0,093011	-0,907998	-0,160010	1,002401	-9,260189	-0,414826	-2,659530	0,968256	12,253773	6,915191	-8,220300	-1,586460	-299,441759	-381,531199	24,402433	1,002401	-9,260189	-0,414826	724,265287	79,656718	12,253773	1,002401	-9,260189	-0,414826	724,265287	79,656718	12,253773
14:45:40,67	0,492955	3,565976	-0,050988	-0,093011	-0,907998	-0,160010	1,001889	-9,257192	-0,413293	-2,517231	0,998831	12,238593	6,917050	-8,217882	-1,590318	-299,379950	-381,542615	24,414150	1,001889	-9,257192	-0,413293	724,172331	79,647146	12,238593	1,001889	-9,257192	-0,413293	724,172331	79,647146	12,238593
14:45:40,72	0,492955	3,565976	-0,050988	-0,093011	-0,907998	-0,160010	0,998866	-9,257592	-0,417151	-2,559064	1,096807	12,250310	6,918160	-8,221418	-1,587995	-299,418490	-381,567098	24,402325	0,998866	-9,257592	-0,417151	724,161920	79,507791	12,250310	0,998866	-9,257592	-0,417151	724,161920	79,507791	12,250310
14:45:40,77	0,492955	3,565976	-0,050988	-0,093011	-0,907998	-0,160010	1,001374	-9,260322	-0,414828	-2,660525	0,987539	12,238485	6,919964	-8,219106	-1,588746	-299,385366	-381,581635	24,426857	1,001374	-9,260322	-0,414828	724,274726	79,595383	12,238485	1,001374	-9,260322	-0,414828	724,274726	79,595383	12,238485
14:45:40,82	0,492955	3,565976	-0,050988	-0,093011	-0,907998	-0,160010	0,998469	-9,260728	-0,415579	-2,685639	1,102648	12,263017	6,921206	-8,222196	-1,589897	-299,371339	-381,557606	24,418249	0,998469	-9,260728	-0,415579	724,281526	79,482443	12,263017	0,998469	-9,260728	-0,415579	724,281526	79,482443	12,263017
14:45:40,87	0,492955	3,565976	-0,050988	-0,093011	-0,907998	-0,160010	1,000524	-9,263348	-0,416730	-2,849709	0,995623	12,254408	6,917617	-8,220789	-1,587598	-299,410215	-381,522306	24,413123	1,000524	-9,263348	-0,416730	724,323138	79,536783	12,254408	1,000524	-9,263348	-0,416730	724,323138	79,536783	12,254408
14:45:40,92	0,492955	3,565976	-0,050988	-0,093011	-0,907998	-0,160010	1,001100	-9,259537	-0,414431	-2,662667	1,017005	12,249283	6,921153	-8,219624	-1,586407	-299,393496	-381,557619	24,436105	1,001100	-9,259537	-0,414431	724,211011	79,603356	12,249283	1,001100	-9,259537	-0,414431	724,211011	79,603356	12,249283
14:45:40,97	0,492955	3,565976	-0,050988	-0,093011	-0,907998	-0,160010	0,998323	-9,262017	-0,413240	-2,769397	1,129267	12,272265	6,918785	-8,216863	-1,584529	-299,414772	-381,521289	24,383049	0,998323	-9,262017	-0,413240	724,298949	79,497634	12,272265	0,998323	-9,262017	-0,413240	724,298949	79,497634	12,272265
14:45:41,02	0,492955	3,565976	-0,050988	-0,093011	-0,907998	-0,160010	0,997116	-9,258585	-0,411362	-2,611767	1,228620	12,219208	6,917604	-8,221539	-1,587989	-299,413560	-381,535254	24,408022	0,997116	-9,258585	-0,411362	724,187182	79,502241	12,219208	0,997116	-9,258585	-0,411362	724,187182	79,502241	12,219208
14:45:41,07	0,492955	3,565976	-0,050988	-0,093011	-0,907998	-0,160010	1,001756	-9,259901	-0,414822	-2,668693	0,979325	12,244182	6,918215	-8,216170	-1,586850	-299,383085	-381,567411	24,382663	1,001756	-9,259901	-0,414822	724,233535	79,617159	12,244182	1,001756	-9,259901	-0,414822	724,233535	79,617159	12,244182
14:45:41,12	0,492955	3,565976	-0,050988	-0,093011	-0,907998	-0,160010	0,996800	-9,257745	-0,413684	-2,543994	1,194541	12,218822	6,914114	-8,221551	-1,587212	-299,402238	-381,512901	24,407544	0,996800	-9,257745	-0,413684	724,189024	79,443368	12,218822	0,996800	-9,257745	-0,413684	724,189024	79,443368	12,218822
14:45:41,17	0,492955	3,565976	-0,050988	-0,093011	-0,907998	-0,160010	1,003511	-9,256885	-0,414045	-2,536856	0,889407	12,243704	6,913639	-8,217567	-1,584500	-299,367253	-381,448820	24,398405	1,003511	-9,256885	-0,414045	724,128579	79,665053	12,243704	1,003511	-9,256885	-0,414045	724,128579	79,665053	12,243704
14:45:41,22	0,492955	3,565976	-0,050988	-0,093011	-0,907998	-0,160010	1,000299	-9,254481	-0,411333	-2,484877	1,058201	12,234565	6,918232	-8,220508	-1,586056	-299,403143	-381,521715	24,392898	1,000299	-9,254481	-0,411333	723,991907	79,581663	12,234565	1,000299	-9,254481	-0,411333	723,991907	79,581663	12,234565
14:45:41,27	0,492955	3,565976	-0,050988	-0,093011	-0,907998	-0,160010	1,000549	-9,259929	-0,412889	-2,687097	1,039805	12,229058	6,915294	-8,219341	-1,587619	-299,403642	-381,492395	24,394459	1,000549	-9,259929	-0,412889	724,217350	79,582938	12,229058	1,000549	-9,259929	-0,412889	724,217350	79,582938	12,229058
14:45:41,32	0,492955	3,565976	-0,050988	-0,093011	-0,907998	-0,160010	1,001008	-9,256801	-0,414452	-2,549585	1,031077	12,230619	6,919508	-8,219782	-1,585256	-299,360232	-381,510813	24,397494	1,001008	-9,256801	-0,414452	724,109317	79,610168	12,230619	1,001008	-9,256801	-0,414452	724,109317	79,610168	12,230619
14:45:41,37	0,492955	3,565976	-0,050988	-0,093011	-0,907998	-0,160010	0,999282	-9,260671	-0,412090	-2,756584	1,073977	12,233653	6,918283	-8,219406	-1,582557	-299,380841	-381,531434	24,385556	0,999282	-9,260671	-0,412090	724,206120	79,517653	12,233653	0,999282	-9,260671	-0,412090	724,206120	79,517653	12,233653
14:45:41,42	0,492955	3,565976	-0,050988	-0,093011	-0,907998	-0,160010	0,999570	-9,259422	-0,409390	-2,663442	1,066588	12,221716	6,919402	-8,218175	-1,587631	-299,409779	-381,491514	24,380906	0,999570	-9,259422	-0,409390	724,201168	79,532797	12,221716	0,999570	-9,259422	-0,409390	724,201168	79,532797	12,221716
14:45:41,47	0,492955	3,565976	-0,050988	-0,093011	-0,907998	-0,160010	0,997944	-9,259776	-0,414465	-2,701974	1,196137	12,217066	6,920587	-8,221942	-1,587956	-299,387088	-381,558149	24,426833	0,997944	-9,259776	-0,414465	724,190458	79,534740	12,217066	0,997944	-9,259776	-0,414465	724,190458	79,534740	12,217066
14:45:41,52	0,492955	3,565976	-0,050988	-0,093011	-0,907998	-0,160010	1,000614	-9,262685	-0,414790	-2,806893	1,004333	12,262993	6,916598	-8,218038	-1,583731	-299,357893	-381,475000	24,373218	1,000614	-9,262685	-0,414790	724,313914	79,552524	12,262993	1,000614	-9,262685	-0,414790	724,313914	79,552524	12,262993
14:45:41,57	0,492955	3,565976	-0,050988	-0,093011	-0,907998	-0,160010	0,999228	-9,257279	-0,410564	-2,612349	1,092709	12,209378	6,916681	-8,217629	-1,585197	-299,354274	-381,483020	24,404577	0,999228	-9,257279	-0,410564	724,084029	79,532080	12,209378	0,999228	-9,257279	-0,410564	724,084029	79,532080	12,209378
14:45:41,62	0,492955	3,565976	-0,050988	-0,093011	-0,907998	-0,160010	0,998832	-9,257146	-0,412030	-2,600334	1,106146	12,240737	6,913005	-8,219641	-1,586052	-299,370724	-381,507732	24,392237	0,998832	-9,257146	-0,412030	724,085660	79,514447	12,240737	0,998832	-9,257146	-0,412030	724,085660	79,514447	12,240737
14:45:41,67	0,492955	3,565976	-0,050988	-0,093011	-0,907998	-0,160010	1,002411	-9,254969	-0,412886	-2,457477	0,921905	12,228396	6,917123	-8,218881	-1,585271	-299,384641	-381,471088	24,403592	1,002411	-9,254969	-0,412886	724,057582	79,611192	12,228396	1,002411	-9,254969	-0,412886	724,057582	79,611192	12,228396
14:45:41,72	0,492955	3,565976	-0,050988	-0,093011	-0,907998	-0,160010	0,999695	-9,258155	-0,412104	-2,647940	1,093518	12,239752	6,918367	-8,217103	-1,586432	-299,336692	-381,505737	24,388639	0,999695	-9,258155	-0,412104	724,117242	79,569589	12,239752	0,999695	-9,258155	-0,412104	724,117242	79,569589	12,239752
14:45:41,77	0,492955	3,565976	-0,050988	-0,093011	-0,907998	-0,160010	0,997533	-9,258343	-0,413265	-2,651665	1,147119	12,224799	6,916098	-8,220582	-1,587476	-299,400900	-381,483401	24,401855	0,997533	-9,258343	-0,413265	724,128247	79,453434	12,224799	0,997533	-9,258343	-0,413265	724,128247	79,453434	12,224799
14:45:41,82	0,492955	3,565976	-0,050988	-0,093011	-0,907998	-0,160010	1,001680	-9,258118	-0,414309	-2,627211	0,998208	12,238015	6,916584	-8,218167	-1,584823	-299,341639	-381,504076	24,459976	1,001680	-9,258118	-0,414309	724,135048	79,630124	12,238015	1,001680	-9,258118	-0,414309	724,135048	79,630124	12,238015
14:45:41,87	0,492955	3,565976	-0,050988	-0,093011	-0,907998	-0,160010	0,999346	-9,257331	-0,411656	-2,598020	1,057964	12,296136	6,917806	-8,218477	-1,584457	-299,343256	-381,457493	24,427511	0,999346	-9,257331	-0,411656	724,102470	79,506590	12,296136	0,999346	-9,257331	-0,411656	724,102470	79,506590	12,296136
14:45:41,92	0,492955	3,565976	-0,050988	-0,093011	-0,907998	-0,160010	0,999004	-9,258544	-0,411290	-2,700643	1,100424	12,263671	6,914872	-8,218477	-1,582131	-299,337232	-381,473425	24,420171	0,999004	-9,258544	-0,411290	724,095089	79,522226	12,263671	0,999004	-9,258544	-0,411290	724,095089	79,522226	12,263671
14:45:41,97	0,492955	3,565976	-0,050988	-0,093011	-0,907998	-0,160010	1,000470	-9,256004	-0,408965	-2,557762	1,010994	12,256331	6,912335	-8,217899	-1,585198	-299,331860	-381,455107	24,396376	1,000470	-9,256004	-0,408965	724,038557	79,547900	12,256331	1,000470	-9,256004	-0,408965	724,038557	79,547900	12,256331
14:45:42,02	0,492955	3,565976	-0,050988	-0,093011	-0,907998	-0,160010	1,001238	-9,253518	-0,412031	-2,447032	0,975557	12,232535	6,918420	-8,217420	-1,584466	-299,332784	-381,450493	24,413361	1,001238	-9,253518	-0,412031	723,954125	79,572763	12,232535	1,001238	-9,253518	-0,412031	723,954125	79,572763	12,232535
14:45:42,07	0,492955	3,565976	-0,050988	-0,093011	-0,907998	-0,160010	0,997781	-9,258548	-0,411300	-2,712128	1,158435	12,249521	6,914346	-8,218481	-1,585237	-299,314904	-381,438456	24,413170	0,997781	-9,258548	-0,411300	724,083886	79,484256	12,249521	0,997781	-9,258548	-0,411300	724,083886	79,484256	12,249521
14:45:42,12	0,492955	3,565976	-0,050988	-0,093011	-0,907998	-0,160010	1,000736	-9,255550	-0,412070	-2,575624	0,995298	12,249330	6,917213	-8,220989	-1,585232	-299,343217	-381,480693	24,417074	1,000736	-9,255550	-0,412070	723,985089	79,553103	12,249330	1,000736	-9,255550	-0,412070	723,985089	79,553103	12,249330
14:45:42,17	0,492955	3,565976	-0,050988	-0,093011	-0,907998	-0,160010	1,001475	-9,259287	-0,412065	-2,719172	0,960286	12,253233	6,918428	-8,218211	-1,583300	-299,330584	-381,460157	24,407358	1,001475	-9,259287	-0,412065	724,134833	79,576080	12,253233	1,001475	-9,259287	-0,412065	724,134833	79,576080	12,253233
14:45:42,22	0,492955	3,565976	-0,050988	-0,093011	-0,907998	-0,160010	0,998462	-9,258951	-0,410134	-2,725800	1,116287	12,243518	6,917821	-8,217285	-1,582567	-299,343156	-381,460858	24,363445	0,998462	-9,258951	-0,410134	724,101828	79,495565	12,243518	0,998462	-9,258951	-0,410134	724,101828	79,495565	12,243518
14:45:42,27	0,492955	3,565976	-0,050988	-0,093011	-0,907998	-0,160010	0,997964	-9,257962	-0,409400	-2,667477	1,152749	12,199604	6,915734	-8,218494	-1,586817	-299,348988	-381,451599	24,398148	0,997964	-9,257962	-0,409400	724,082510	79,492891	12,199604	0,997964	-9,257962	-0,409400	724,082510	79,492891	12,199604
14:45:42,32	0,492955	3,565976	-0,050988	-0,093011	-0,907998	-0,160010	1,000054	-9,256759	-0,413650	-2,610031	1,053711	12,234308	6,916675	-8,218461	-1,585614	-299,320558	-381,452251	24,427956	1,000054	-9,256759	-0,413650	724,045532	79,557975	12,234308	1,000054	-9,256759	-0,413650	724,045532	79,557975	12,234308
14:45:42,37	0,492955	3,565976	-0,050988	-0,093011	-0,907998	-0,160010	0,999555	-9,257557	-0,412447	-2,665199	1,054711	12,264116	6,916572	-8,215062	-1,584498	-299,367345	-381,442694	24,409171	0,999555	-9,257557	-0,412447	724,053040	79,519805	12,264116	0,999555	-9,257557	-0,412447	724,053040	79,519805	12,264116
14:45:42,42	0,492955	3,565976	-0,050988	-0,093011	-0,907998	-0,160010	0,996662	-9,255768	-0,411332	-2,557066	1,250443	12,245331	6,916088	-8,217463	-1,585242	-299,321617	-381,446436	24,413438	0,996662	-9,255768	-0,411332	724,020754	79,488438	12,245331	0,996662	-9,255768	-0,411332	724,020754	79,488438	12,245331
14:45:42,47	0,492955	3,565976	-0,050988	-0,093011	-0,907998	-0,160010	0,998984	-9,256549	-0,412075	-2,617293	1,088238	12,249598	6,916659	-8,217226	-1,584435	-299,320550	-381,461980	24,451334	0,998984	-9,256549	-0,412075	724,021824	79,508493	12,249598	0,998984	-9,256549	-0,412075	724,021824	79,508493	12,249598
14:45:42,52	0,492955	3,565976	-0,050988	-0,093011	-0,907998	-0,160010	0,998494	-9,256926	-0,411269	-2,623970	1,105045	12,287494	6,914970	-8,215464	-1,584074	-299,295477	-381,431516	24,413041	0,998494	-9,256926	-0,411269	724,044743	79,486799	12,287494	0,998494	-9,256926	-0,411269	724,044743	79,486799	12,287494
14:45:42,57	0,492955	3,565976	-0,050988	-0,093011	-0,907998	-0,160010	0,997812	-9,254582	-0,410907	-2,540995	1,134017	12,249200	6,915593	-8,217984	-1,581747	-299,289702	-381,443728	24,386682	0,997812	-9,254582	-0,410907	723,943705	79,462251	12,249200	0,997812	-9,254582	-0,410907	723,943705	79,462251	12,249200
14:45:42,62	0,492955	3,565976	-0,050988	-0,093011	-0,907998	-0,160010	0,999682	-9,256381	-0,408581	-2,626870	1,025644	12,222842	6,915492	-8,220468	-1,585247	-299,335270	-381,443643	24,398587	0,999682	-9,256381	-0,408581	723,999074	79,500711	12,222842	0,999682	-9,256381	-0,408581	723,999074	79,500711	12,222842
14:45:42,67	0,492955	3,565976	-0,050988	-0,093011	-0,907998	-0,160010	1,001884	-9,257536	-0,412080	-2,664206	0,950653	12,234747	6,916767	-8,220410	-1,584450	-299,295391	-381,432710	24,398272	1,001884	-9,257536	-0,412080	724,052385	79,598565	12,234747	1,001884	-9,257536	-0,412080	724,052385	79,598565	12,234747
14:45:42,72	0,492955	3,565976	-0,050988	-0,093011	-0,907998	-0,160010	1,001197	-9,258611	-0,411283	-2,749514	0,957339	12,234431	6,918458	-8,221126	-1,580581	-299,326561	-381,476173	24,385341	1,001197	-9,258611	-0,411283	724,051465	79,551274	12,234431	1,001197	-9,258611	-0,411283	724,051465	79,551274	12,234431
14:45:42,77	0,492955	3,565976	-0,050988	-0,093011	-0,907998	-0,160010	1,000972	-9,260434	-0,407415	-2,791082	0,974302	12,221501	6,914342	-8,219676	-1,585632	-299,326113	-381,422194	24,404179	1,000972	-9,260434	-0,407415	724,152999	79,550574	12,221501	1,000972	-9,260434	-0,407415	724,152999	79,550574	12,221501
14:45:42,82	0,492955	3,565976	-0,050988	-0,093011	-0,907998	-0,160010	1,001773	-9,256144	-0,412466	-2,614985	0,959208	12,240338	6,916198	-8,220213	-1,581322	-299,288708	-381,433205	24,420440	1,001773	-9,256144	-0,412466	723,992348	79,598425	12,240338	1,001773	-9,256144	-0,412466	723,992348	79,598425	12,240338
14:45:42,87	0,492955	3,565976	-0,050988	-0,093011	-0,907998	-0,160010	1,001311	-9,258020	-0,408155	-2,721678	0,945365	12,256600	6,915830	-8,215535	-1,583873	-299,312066	-381,411110	24,430031	1,001311	-9,258020	-0,408155	724,032882	79,548266	12,256600	1,001311	-9,258020	-0,408155	724,032882	79,548266	12,256600
14:45:42,92	0,492955	3,565976	-0,050988	-0,093011	-0,907998	-0,160010	0,997444	-9,255363	-0,410706	-2,590970	1,177740	12,266191	6,917320	-8,217256	-1,585232	-299,303858	-381,422548	24,414259	0,997444	-9,255363	-0,410706	723,955017	79,477059	12,266191	0,997444	-9,255363	-0,410706	723,955017	79,477059	12,266191
14:45:42,97	0,492955	3,565976	-0,050988	-0,093011	-0,907998	-0,160010	0,998189	-9,257513	-0,412065	-2,696999	1,126173	12,250419	6,917933	-8,219859	-1,580954	-299,304052	-381,437922	24,401195	0,998189	-9,257513	-0,412065	724,017809	79,483973	12,250419	0,998189	-9,257513	-0,412065	724,017809	79,483973	12,250419
14:45:43,02	0,492955	3,565976	-0,050988	-0,093011	-0,907998	-0,160010	1,000136	-9,259346	-0,407787	-2,778856	1,017382	12,237355	6,914381	-8,219781	-1,583671	-299,309509	-381,425364	24,417239	1,000136	-9,259346	-0,407787	724,079770	79,528065	12,237355	1,000136	-9,259346	-0,407787	724,079770	79,528065	12,237355
14:45:43,07	0,492955	3,565976	-0,050988	-0,093011	-0,907998	-0,160010	1,001846	-9,256230	-0,410504	-2,625016	0,939487	12,253399	6,914408	-8,215463	-1,581583	-299,287961	-381,417942	24,448124	1,001846	-9,256230	-0,410504	723,989071	79,584374	12,253399	1,001846	-9,256230	-0,410504	723,989071	79,584374	12,253399
14:45:43,12	0,492955	3,565976	-0,050988	-0,093011	-0,907998	-0,160010	0,998092	-9,254095	-0,408416	-2,531199	1,119713	12,284284	6,917366	-8,216811	-1,581725	-299,284589	-381,432213	24,416536	0,998092	-9,254095	-0,408416	723,915293	79,469959	12,284284	0,998092	-9,254095	-0,408416	723,915293	79,469959	12,284284
14:45:43,17	0,492955	3,565976	-0,050988	-0,093011	-0,907998	-0,160010	0,997781	-9,257331	-0,408558	-2,688749	1,125842	12,252696	6,913336	-8,219452	-1,582513	-299,274180	-381,361752	24,389007	0,997781	-9,257331	-0,408558	724,011695	79,451656	12,252696	0,997781	-9,257331	-0,408558	724,011695	79,451656	12,252696
14:45:43,22	0,492955	3,565976	-0,050988	-0,093011	-0,907998	-0,160010	1,002083	-9,255161	-0,409346	-2,642173	0,928374	12,225167	6,918536	-8,215321	-1,584075	-299,283597	-381,427943	24,399135	1,002083	-9,255161	-0,409346	723,887985	79,591865	12,225167	1,002083	-9,255161	-0,409346	723,887985	79,591865	12,225167
14:45:43,27	0,492955	3,565976	-0,050988	-0,093011	-0,907998	-0,160010	0,995905	-9,257599	-0,410908	-2,706884	1,224648	12,235295	6,916272	-8,220014	-1,580559	-299,270877	-381,397575	24,391905	0,995905	-9,257599	-0,410908	724,014606	79,403229	12,235295	0,995905	-9,257599	-0,410908	724,014606	79,403229	12,235295
14:45:43,32	0,492955	3,565976	-0,050988	-0,093011	-0,907998	-0,160010	1,001102	-9,257985	-0,407392	-2,759642	0,958615	12,228065	6,913872	-8,215268	-1,581337	-299,277721	-381,383993	24,427090	1,001102	-9,257985	-0,407392	723,992189	79,545096	12,228065	1,001102	-9,257985	-0,407392	723,992189	79,545096	12,228065
14:45:43,37	0,492955	3,565976	-0,050988	-0,093011	-0,907998	-0,160010	0,998191	-9,253533	-0,408170	-2,536486	1,122688	12,263250	6,918349	-8,216356	-1,580306	-299,296838	-381,400383	24,416248	0,998191	-9,253533	-0,408170	723,865875	79,480681	12,263250	0,998191	-9,253533	-0,408170	723,865875	79,480681	12,263250
14:45:43,42	0,492955	3,565976	-0,050988	-0,093011	-0,907998	-0,160010	0,996895	-9,257954	-0,407140	-2,742619	1,198422	12,252408	6,915696	-8,218158	-1,581350	-299,268223	-381,372372	24,383653	0,996895	-9,257954	-0,407140	724,006781	79,454708	12,252408	0,996895	-9,257954	-0,407140	724,006781	79,454708	12,252408
14:45:43,47	0,492955	3,565976	-0,050988	-0,093011	-0,907998	-0,160010	0,999782	-9,256558	-0,408184	-2,708584	1,037548	12,219812	6,917962	-8,216320	-1,581343	-299,288123	-381,412175	24,412313	0,999782	-9,256558	-0,408184	723,931216	79,520423	12,219812	0,999782	-9,256558	-0,408184	723,931216	79,520423	12,219812
14:45:43,52	0,492955	3,565976	-0,050988	-0,093011	-0,907998	-0,160010	0,997057	-9,257601	-0,408176	-2,718409	1,176583	12,248472	6,914496	-8,218251	-1,579792	-299,279896	-381,373500	24,397102	0,997057	-9,257601	-0,408176	724,003281	79,445543	12,248472	0,997057	-9,257601	-0,408176	724,003281	79,445543	12,248472
14:45:43,57	0,492955	3,565976	-0,050988	-0,093011	-0,907998	-0,160010	1,000463	-9,255565	-0,406625	-2,650124	1,011684	12,233262	6,916778	-8,218218	-1,582530	-299,302467	-381,397127	24,384107	1,000463	-9,255565	-0,406625	723,911711	79,548014	12,233262	1,000463	-9,255565	-0,406625	723,911711	79,548014	12,233262
14:45:43,62	0,492955	3,565976	-0,050988	-0,093011	-0,907998	-0,160010	0,999293	-9,257525	-0,409363	-2,720290	1,080251	12,220267	6,915586	-8,218254	-1,579396	-299,313970	-381,385197	24,426095	0,999293	-9,257525	-0,409363	723,995394	79,524746	12,220267	0,999293	-9,257525	-0,409363	723,995394	79,524746	12,220267
14:45:43,67	0,492955	3,565976	-0,050988	-0,093011	-0,907998	-0,160010	0,999920	-9,256511	-0,406229	-2,672142	1,063571	12,262255	6,914480	-8,220225	-1,579766	-299,288995	-381,373337	24,425960	0,999920	-9,256511	-0,406229	723,963942	79,557289	12,262255	0,999920	-9,256511	-0,406229	723,963942	79,557289	12,262255
14:45:43,72	0,492955	3,565976	-0,050988	-0,093011	-0,907998	-0,160010	1,002180	-9,256538	-0,406599	-2,696340	0,930339	12,262120	6,914519	-8,218892	-1,578990	-299,271557	-381,366921	24,420874	1,002180	-9,256538	-0,406599	723,941917	79,601487	12,262120	1,002180	-9,256538	-0,406599	723,941917	79,601487	12,262120
14:45:43,77	0,492955	3,565976	-0,050988	-0,093011	-0,907998	-0,160010	1,001006	-9,255905	-0,405823	-2,677709	0,979509	12,257034	6,913904	-8,213257	-1,579809	-299,268450	-381,371144	24,397709	1,001006	-9,255905	-0,405823	723,910872	79,558474	12,257034	1,001006	-9,255905	-0,405823	723,910872	79,558474	12,257034
14:45:43,82	0,492955	3,565976	-0,050988	-0,093011	-0,907998	-0,160010	0,996433	-9,252556	-0,406642	-2,501412	1,212474	12,233869	6,911545	-8,217828	-1,582110	-299,278142	-381,360337	24,422695	0,996433	-9,252556	-0,406642	723,824205	79,432502	12,233869	0,996433	-9,252556	-0,406642	723,824205	79,432502	12,233869
14:45:43,87	0,492955	3,565976	-0,050988	-0,093011	-0,907998	-0,160010	1,001572	-9,252798	-0,408943	-2,518535	0,959083	12,258855	6,914513	-8,217646	-1,581725	-299,260150	-381,389802	24,402491	1,001572	-9,252798	-0,408943	723,826117	79,582463	12,258855	1,001572	-9,252798	-0,408943	723,826117	79,582463	12,258855
14:45:43,92	0,492955	3,565976	-0,050988	-0,093011	-0,907998	-0,160010	0,999930	-9,255277	-0,408558	-2,630913	1,014141	12,238651	6,913927	-8,220951	-1,580150	-299,286869	-381,334989	24,427198	0,999930	-9,255277	-0,408558	723,908328	79,508641	12,238651	0,999930	-9,255277	-0,408558	723,908328	79,508641	12,238651
14:45:43,97	0,492955	3,565976	-0,050988	-0,093011	-0,907998	-0,160010	1,003085	-9,256422	-0,406984	-2,724552	0,900611	12,263357	6,917511	-8,214886	-1,582115	-299,242270	-381,348055	24,399965	1,003085	-9,256422	-0,406984	723,904554	79,642803	12,263357	1,003085	-9,256422	-0,406984	723,904554	79,642803	12,263357
14:45:44,02	0,492955	3,565976	-0,050988	-0,093011	-0,907998	-0,160010	0,996041	-9,256494	-0,408949	-2,739302	1,221758	12,236125	6,914556	-8,214564	-1,579789	-299,257739	-381,325051	24,408673	0,996041	-9,256494	-0,408949	723,895490	79,410973	12,236125	0,996041	-9,256494	-0,408949	723,895490	79,410973	12,236125
14:45:44,07	0,492955	3,565976	-0,050988	-0,093011	-0,907998	-0,160010	0,997239	-9,253773	-0,406623	-2,609991	1,184336	12,244832	6,916494	-8,215573	-1,580958	-299,260362	-381,356551	24,397282	0,997239	-9,253773	-0,406623	723,811193	79,467630	12,244832	0,997239	-9,253773	-0,406623	723,811193	79,467630	12,244832
14:45:44,12	0,492955	3,565976	-0,050988	-0,093011	-0,907998	-0,160010	0,997145	-9,255956	-0,407791	-2,694934	1,175784	12,233441	6,912781	-8,216364	-1,581355	-299,260144	-381,339800	24,389223	0,997145	-9,255956	-0,407791	723,897643	79,451642	12,233441	0,997145	-9,255956	-0,407791	723,897643	79,451642	12,233441
14:45:44,17	0,492955	3,565976	-0,050988	-0,093011	-0,907998	-0,160010	0,999686	-9,253136	-0,408188	-2,562896	1,051840	12,225383	6,914513	-8,216696	-1,580165	-299,273065	-381,347614	24,422548	0,999686	-9,253136	-0,408188	723,808290	79,527164	12,225383	0,999686	-9,253136	-0,408188	723,808290	79,527164	12,225383
14:45:44,22	0,492955	3,565976	-0,050988	-0,093011	-0,907998	-0,160010	0,999108	-9,254802	-0,406998	-2,636308	1,089168	12,258708	6,912243	-8,214256	-1,580188	-299,227647	-381,356728	24,383012	0,999108	-9,254802	-0,406998	723,865670	79,519135	12,258708	0,999108	-9,254802	-0,406998	723,865670	79,519135	12,258708
14:45:44,27	0,492955	3,565976	-0,050988	-0,093011	-0,907998	-0,160010	0,998129	-9,251616	-0,407021	-2,485455	1,096182	12,219171	6,912221	-8,217322	-1,581748	-299,253185	-381,330654	24,374909	0,998129	-9,251616	-0,407021	723,766428	79,449304	12,219171	0,998129	-9,251616	-0,407021	723,766428	79,449304	12,219171
14:45:44,32	0,492955	3,565976	-0,050988	-0,093011	-0,907998	-0,160010	1,000796	-9,253131	-0,408581	-2,574010	0,992664	12,211069	6,914018	-8,216864	-1,580546	-299,239959	-381,319057	24,413553	1,000796	-9,253131	-0,408581	723,796745	79,555126	12,211069	1,000796	-9,253131	-0,408581	723,796745	79,555126	12,211069
14:45:44,37	0,492955	3,565976	-0,050988	-0,093011	-0,907998	-0,160010	0,999501	-9,254458	-0,407379	-2,659666	1,054343	12,249713	6,915083	-8,214766	-1,580627	-299,233043	-381,347293	24,396972	0,999501	-9,254458	-0,407379	723,815251	79,515156	12,249713	0,999501	-9,254458	-0,407379	723,815251	79,515156	12,249713
14:45:44,42	0,492955	3,565976	-0,050988	-0,093011	-0,907998	-0,160010	0,997151	-9,254331	-0,407461	-2,632106	1,156435	12,233132	6,916313	-8,214278	-1,579392	-299,256426	-381,339453	24,417992	0,997151	-9,254331	-0,407461	723,832900	79,432773	12,233132	0,997151	-9,254331	-0,407461	723,832900	79,432773	12,233132
14:45:44,47	0,492955	3,565976	-0,050988	-0,093011	-0,907998	-0,160010	0,996114	-9,255152	-0,406225	-2,669866	1,234536	12,254152	6,915792	-8,219228	-1,581328	-299,239344	-381,333396	24,389294	0,996114	-9,255152	-0,406225	723,859544	79,429460	12,254152	0,996114	-9,255152	-0,406225	723,859544	79,429460	12,254152
14:45:44,52	0,492955	3,565976	-0,050988	-0,093011	-0,907998	-0,160010	1,000661	-9,257176	-0,408161	-2,788916	0,986326	12,225454	6,914054	-8,216404	-1,578992	-299,220635	-381,335283	24,402274	1,000661	-9,257176	-0,408161	723,899401	79,538191	12,225454	1,000661	-9,257176	-0,408161	723,899401	79,538191	12,225454
14:45:44,57	0,492955	3,565976	-0,050988	-0,093011	-0,907998	-0,160010	0,999084	-9,254258	-0,405826	-2,644914	1,051172	12,238433	6,915233	-8,215772	-1,580162	-299,212071	-381,350382	24,393021	0,999084	-9,254258	-0,405826	723,814360	79,479260	12,238433	0,999084	-9,254258	-0,405826	723,814360	79,479260	12,238433
14:45:44,62	0,492955	3,565976	-0,050988	-0,093011	-0,907998	-0,160010	0,997948	-9,254964	-0,406996	-2,672809	1,095293	12,229181	6,913184	-8,217118	-1,579633	-299,210601	-381,346435	24,403562	0,997948	-9,254964	-0,406996	723,841852	79,434183	12,229181	0,997948	-9,254964	-0,406996	723,841852	79,434183	12,229181
14:45:44,67	0,492955	3,565976	-0,050988	-0,093011	-0,907998	-0,160010	1,000137	-9,253862	-0,406466	-2,619679	0,982148	12,239722	6,915854	-8,218072	-1,578968	-299,205616	-381,343105	24,411608	1,000137	-9,253862	-0,406466	723,808506	79,492901	12,239722	1,000137	-9,253862	-0,406466	723,808506	79,492901	12,239722
14:45:44,72	0,492955	3,565976	-0,050988	-0,093011	-0,907998	-0,160010	0,999628	-9,256652	-0,405802	-2,770107	1,005954	12,247768	6,915838	-8,215926	-1,577029	-299,218608	-381,317199	24,426243	0,999628	-9,256652	-0,405802	723,877050	79,476766	12,247768	0,999628	-9,256652	-0,405802	723,877050	79,476766	12,247768
14:45:44,77	0,492955	3,565976	-0,050988	-0,093011	-0,907998	-0,160010	0,997778	-9,255565	-0,403863	-2,729532	1,126352	12,262402	6,915132	-8,217449	-1,578678	-299,231126	-381,322781	24,388086	0,997778	-9,255565	-0,403863	723,832311	79,451949	12,262402	0,997778	-9,255565	-0,403863	723,832311	79,451949	12,262402
14:45:44,82	0,492955	3,565976	-0,050988	-0,093011	-0,907998	-0,160010	0,999451	-9,255715	-0,405511	-2,726227	1,047441	12,224246	6,912403	-8,216789	-1,578214	-299,176940	-381,320889	24,377244	0,999451	-9,255715	-0,405511	723,847373	79,504315	12,224246	0,999451	-9,255715	-0,405511	723,847373	79,504315	12,224246
14:45:44,87	0,492955	3,565976	-0,050988	-0,093011	-0,907998	-0,160010	1,000243	-9,253021	-0,405048	-2,614899	0,960242	12,213404	6,912874	-8,214288	-1,579792	-299,222386	-381,317189	24,388932	1,000243	-9,253021	-0,405048	723,747264	79,479340	12,213404	1,000243	-9,253021	-0,405048	723,747264	79,479340	12,213404
14:45:44,92	0,492955	3,565976	-0,050988	-0,093011	-0,907998	-0,160010	0,997842	-9,252179	-0,406625	-2,551561	1,126324	12,225092	6,914014	-8,219746	-1,580150	-299,241569	-381,344838	24,407229	0,997842	-9,252179	-0,406625	723,744453	79,456910	12,225092	0,997842	-9,252179	-0,406625	723,744453	79,456910	12,225092
14:45:44,97	0,492955	3,565976	-0,050988	-0,093011	-0,907998	-0,160010	1,001998	-9,255896	-0,406983	-2,711318	0,912977	12,243389	6,912877	-8,216558	-1,579395	-299,244407	-381,265132	24,399939	1,001998	-9,255896	-0,406983	723,876494	79,569843	12,243389	1,001998	-9,255896	-0,406983	723,876494	79,569843	12,243389
14:45:45,02	0,492955	3,565976	-0,050988	-0,093011	-0,907998	-0,160010	0,999806	-9,253317	-0,406228	-2,644815	1,069300	12,236099	6,911085	-8,220007	-1,577046	-299,254070	-381,305574	24,411027	0,999806	-9,253317	-0,406228	723,740541	79,554052	12,236099	0,999806	-9,253317	-0,406228	723,740541	79,554052	12,236099
14:45:45,07	0,492955	3,565976	-0,050988	-0,093011	-0,907998	-0,160010	1,003688	-9,253489	-0,403879	-2,613919	0,855548	12,247187	6,915331	-8,215265	-1,577038	-299,198816	-381,265985	24,408315	1,003688	-9,253489	-0,403879	723,784962	79,645090	12,247187	1,003688	-9,253489	-0,403879	723,784962	79,645090	12,247187
14:45:45,12	0,492955	3,565976	-0,050988	-0,093011	-0,907998	-0,160010	0,997459	-9,254795	-0,403871	-2,743751	1,151396	12,244474	6,917614	-8,216919	-1,578984	-299,211787	-381,331656	24,397988	0,997459	-9,254795	-0,403871	723,757662	79,451967	12,244474	0,997459	-9,254795	-0,403871	723,757662	79,451967	12,244474
14:45:45,17	0,492955	3,565976	-0,050988	-0,093011	-0,907998	-0,160010	0,997750	-9,257599	-0,405817	-2,826208	1,114688	12,234147	6,914190	-8,212767	-1,578674	-299,210025	-381,286184	24,409759	0,997750	-9,257599	-0,405817	723,895331	79,438063	12,234147	0,997750	-9,257599	-0,405817	723,895331	79,438063	12,234147
14:45:45,22	0,492955	3,565976	-0,050988	-0,093011	-0,907998	-0,160010	0,995866	-9,252558	-0,405507	-2,604344	1,233851	12,245919	6,914102	-8,214249	-1,575124	-299,216478	-381,293166	24,387019	0,995866	-9,252558	-0,405507	723,721486	79,409354	12,245919	0,995866	-9,252558	-0,405507	723,721486	79,409354	12,245919
14:45:45,27	0,492955	3,565976	-0,050988	-0,093011	-0,907998	-0,160010	0,997194	-9,253223	-0,401958	-2,629633	1,166901	12,223179	6,912381	-8,220520	-1,577800	-299,205567	-381,288175	24,406848	0,997194	-9,253223	-0,401958	723,748373	79,446640	12,223179	0,997194	-9,253223	-0,401958	723,748373	79,446640	12,223179
14:45:45,32	0,492955	3,565976	-0,050988	-0,093011	-0,907998	-0,160010	1,003485	-9,254868	-0,404634	-2,724947	0,832821	12,243008	6,916501	-8,216515	-1,580122	-299,193382	-381,277736	24,429156	1,003485	-9,254868	-0,404634	723,782186	79,606395	12,243008	1,003485	-9,254868	-0,404634	723,782186	79,606395	12,243008
14:45:45,37	0,492955	3,565976	-0,050988	-0,093011	-0,907998	-0,160010	0,997957	-9,256433	-0,406955	-2,821464	1,114961	12,265316	6,912260	-8,217734	-1,579293	-299,209127	-381,274393	24,421547	0,997957	-9,256433	-0,406955	723,808527	79,454560	12,265316	0,997957	-9,256433	-0,406955	723,808527	79,454560	12,265316
14:45:45,42	0,492955	3,565976	-0,050988	-0,093011	-0,907998	-0,160010	1,001133	-9,253370	-0,406127	-2,657205	0,965114	12,257707	6,913030	-8,214870	-1,577412	-299,162812	-381,287891	24,411977	1,001133	-9,253370	-0,406127	723,732333	79,554033	12,257707	1,001133	-9,253370	-0,406127	723,732333	79,554033	12,257707
14:45:45,47	0,492955	3,565976	-0,050988	-0,093011	-0,907998	-0,160010	0,998268	-9,252605	-0,404245	-2,628904	1,067242	12,248136	6,912955	-8,218920	-1,575462	-299,209549	-381,290812	24,425099	0,998268	-9,252605	-0,404245	723,700598	79,431246	12,248136	0,998268	-9,252605	-0,404245	723,700598	79,431246	12,248136
14:45:45,52	0,492955	3,565976	-0,050988	-0,093011	-0,907998	-0,160010	1,001812	-9,254565	-0,402295	-2,704931	0,921951	12,261259	6,912947	-8,219435	-1,578184	-299,212071	-381,284374	24,422064	1,001812	-9,254565	-0,402295	723,778438	79,564187	12,261259	1,001812	-9,254565	-0,402295	723,778438	79,564187	12,261259
14:45:45,57	0,492955	3,565976	-0,050988	-0,093011	-0,907998	-0,160010	1,002262	-9,254816	-0,405018	-2,722279	0,903943	12,258224	6,911807	-8,219548	-1,575485	-299,206682	-381,275821	24,391356	1,002262	-9,254816	-0,405018	723,780766	79,581522	12,258224	1,002262	-9,254816	-0,405018	723,780766	79,581522	12,258224
14:45:45,62	0,492955	3,565976	-0,050988	-0,093011	-0,907998	-0,160010	1,002930	-9,253885	-0,402319	-2,683959	0,868817	12,227516	6,913040	-8,216769	-1,578217	-299,171451	-381,274900	24,369086	1,002930	-9,253885	-0,402319	723,745987	79,598832	12,227516	1,002930	-9,253885	-0,402319	723,745987	79,598832	12,227516
14:45:45,67	0,492955	3,565976	-0,050988	-0,093011	-0,907998	-0,160010	0,999907	-9,253563	-0,405051	-2,685643	0,995985	12,205245	6,911159	-8,218462	-1,576268	-299,230176	-381,269983	24,406845	0,999907	-9,253563	-0,405051	723,719049	79,488661	12,205245	0,999907	-9,253563	-0,405051	723,719049	79,488661	12,205245
14:45:45,72	0,492955	3,565976	-0,050988	-0,093011	-0,907998	-0,160010	1,002314	-9,252780	-0,403101	-2,619825	0,924143	12,243005	6,913230	-8,221185	-1,576715	-299,229364	-381,281269	24,395396	1,002314	-9,252780	-0,403101	723,723406	79,605760	12,243005	1,002314	-9,252780	-0,403101	723,723406	79,605760	12,243005
14:45:45,77	0,492955	3,565976	-0,050988	-0,093011	-0,907998	-0,160010	1,003636	-9,255936	-0,403548	-2,774549	0,849032	12,231556	6,911308	-8,216184	-1,577037	-299,169020	-381,228018	24,393857	1,003636	-9,255936	-0,403548	723,816397	79,634457	12,231556	1,003636	-9,255936	-0,403548	723,816397	79,634457	12,231556
14:45:45,82	0,492955	3,565976	-0,050988	-0,093011	-0,907998	-0,160010	1,000266	-9,251771	-0,403870	-2,634275	0,998624	12,230017	6,913614	-8,220447	-1,580104	-299,171408	-381,293514	24,422487	1,000266	-9,251771	-0,403870	723,629745	79,519525	12,230017	1,000266	-9,251771	-0,403870	723,629745	79,519525	12,230017
14:45:45,87	0,492955	3,565976	-0,050988	-0,093011	-0,907998	-0,160010	1,002805	-9,255900	-0,406937	-2,791053	0,835905	12,258646	6,916313	-8,213534	-1,576737	-299,166449	-381,230121	24,365768	1,002805	-9,255900	-0,406937	723,797070	79,556134	12,258646	1,002805	-9,255900	-0,406937	723,797070	79,556134	12,258646
14:45:45,92	0,492955	3,565976	-0,050988	-0,093011	-0,907998	-0,160010	0,995469	-9,254780	-0,403571	-2,790227	1,244802	12,201928	6,914840	-8,217163	-1,577801	-299,150596	-381,289256	24,387791	0,995469	-9,254780	-0,403571	723,710030	79,389120	12,201928	0,995469	-9,254780	-0,403571	723,710030	79,389120	12,201928
14:45:45,97	0,492955	3,565976	-0,050988	-0,093011	-0,907998	-0,160010	0,999349	-9,255319	-0,404634	-2,774972	0,999767	12,223951	6,910144	-8,215610	-1,577044	-299,160631	-381,232517	24,383825	0,999349	-9,255319	-0,404634	723,767600	79,448632	12,223951	0,999349	-9,255319	-0,404634	723,767600	79,448632	12,223951
14:45:46,02	0,492955	3,565976	-0,050988	-0,093011	-0,907998	-0,160010	1,000352	-9,250476	-0,403878	-2,567229	0,984667	12,219985	6,911292	-8,217634	-1,573538	-299,186795	-381,227830	24,396544	1,000352	-9,250476	-0,403878	723,595127	79,512275	12,219985	1,000352	-9,250476	-0,403878	723,595127	79,512275	12,219985
14:45:46,07	0,492955	3,565976	-0,050988	-0,093011	-0,907998	-0,160010	1,001530	-9,252482	-0,400371	-2,662520	0,948416	12,232704	6,911801	-8,214602	-1,576654	-299,201435	-381,246909	24,413053	1,001530	-9,252482	-0,400371	723,657310	79,568492	12,232704	1,001530	-9,252482	-0,400371	723,657310	79,568492	12,232704
14:45:46,12	0,492955	3,565976	-0,050988	-0,093011	-0,907998	-0,160010	0,998649	-9,251407	-0,403488	-2,582771	1,101331	12,249213	6,912427	-8,214975	-1,574712	-299,191710	-381,243013	24,402258	0,998649	-9,251407	-0,403488	723,652663	79,495303	12,249213	0,998649	-9,251407	-0,403488	723,652663	79,495303	12,249213
14:45:46,17	0,492955	3,565976	-0,050988	-0,093011	-0,907998	-0,160010	0,998660	-9,252136	-0,401545	-2,628904	1,094300	12,238418	6,911908	-8,216209	-1,577703	-299,164334	-381,234509	24,365035	0,998660	-9,252136	-0,401545	723,663739	79,489113	12,238418	0,998660	-9,252136	-0,401545	723,663739	79,489113	12,238418
14:45:46,22	0,492955	3,565976	-0,050988	-0,093011	-0,907998	-0,160010	0,999988	-9,252302	-0,404536	-2,658630	1,005770	12,201195	6,909533	-8,216571	-1,576260	-299,176390	-381,223283	24,398093	0,999988	-9,252302	-0,404536	723,647106	79,504857	12,201195	0,999988	-9,252302	-0,404536	723,647106	79,504857	12,201195
14:45:46,27	0,492955	3,565976	-0,050988	-0,093011	-0,907998	-0,160010	1,001489	-9,250427	-0,403093	-2,564812	0,943785	12,234253	6,912463	-8,212649	-1,578597	-299,170135	-381,217308	24,405575	1,001489	-9,250427	-0,403093	723,593718	79,560681	12,234253	1,001489	-9,250427	-0,403093	723,593718	79,560681	12,234253
14:45:46,32	0,492955	3,565976	-0,050988	-0,093011	-0,907998	-0,160010	0,996628	-9,251003	-0,405430	-2,603079	1,194134	12,241735	6,915403	-8,215695	-1,577817	-299,178277	-381,233588	24,390184	0,996628	-9,251003	-0,405430	723,600686	79,429432	12,241735	0,996628	-9,251003	-0,405430	723,600686	79,429432	12,241735
14:45:46,37	0,492955	3,565976	-0,050988	-0,093011	-0,907998	-0,160010	0,997795	-9,255072	-0,404651	-2,796499	1,132348	12,226344	6,911967	-8,216685	-1,576625	-299,131521	-381,246847	24,397502	0,997795	-9,255072	-0,404651	723,726686	79,459275	12,226344	0,997795	-9,255072	-0,404651	723,726686	79,459275	12,226344
14:45:46,42	0,492955	3,565976	-0,050988	-0,093011	-0,907998	-0,160010	1,000371	-9,252592	-0,403458	-2,679403	0,951310	12,233662	6,910682	-8,214013	-1,575114	-299,181586	-381,238424	24,387851	1,000371	-9,252592	-0,403458	723,649054	79,480400	12,233662	1,000371	-9,252592	-0,403458	723,649054	79,480400	12,233662
14:45:46,47	0,492955	3,565976	-0,050988	-0,093011	-0,907998	-0,160010	0,998699	-9,250143	-0,401947	-2,534307	1,085793	12,224011	6,911313	-8,217462	-1,577805	-299,169257	-381,224715	24,399089	0,998699	-9,250143	-0,401947	723,601889	79,483676	12,224011	0,998699	-9,250143	-0,401947	723,601889	79,483676	12,224011
14:45:46,52	0,492955	3,565976	-0,050988	-0,093011	-0,907998	-0,160010	1,001371	-9,252414	-0,404638	-2,670450	0,943059	12,235249	6,910784	-8,215063	-1,576654	-299,146965	-381,202760	24,379747	1,001371	-9,252414	-0,404638	723,644041	79,550645	12,235249	1,001371	-9,252414	-0,404638	723,644041	79,550645	12,235249
14:45:46,57	0,492955	3,565976	-0,050988	-0,093011	-0,907998	-0,160010	0,999557	-9,250757	-0,403487	-2,614434	1,029015	12,215907	6,913100	-8,218472	-1,575466	-299,168148	-381,222793	24,397875	0,999557	-9,250757	-0,403487	723,569964	79,494268	12,215907	0,999557	-9,250757	-0,403487	723,569964	79,494268	12,215907
14:45:46,62	0,492955	3,565976	-0,050988	-0,093011	-0,907998	-0,160010	1,001352	-9,254467	-0,402299	-2,779406	0,944012	12,234035	6,914833	-8,219058	-1,574307	-299,176234	-381,259858	24,386588	1,001352	-9,254467	-0,402299	723,696217	79,550160	12,234035	1,001352	-9,254467	-0,402299	723,696217	79,550160	12,234035
14:45:46,67	0,492955	3,565976	-0,050988	-0,093011	-0,907998	-0,160010	1,000993	-9,256260	-0,401140	-2,836550	0,951149	12,222748	6,910797	-8,215792	-1,573537	-299,150193	-381,196134	24,387680	1,000993	-9,256260	-0,401140	723,779899	79,529118	12,222748	1,000993	-9,256260	-0,401140	723,779899	79,529118	12,222748
14:45:46,72	0,492955	3,565976	-0,050988	-0,093011	-0,907998	-0,160010	1,000183	-9,251133	-0,400370	-2,638105	1,002616	12,223840	6,914210	-8,217744	-1,577040	-299,193218	-381,231406	24,389424	1,000183	-9,251133	-0,400370	723,575802	79,516944	12,223840	1,000183	-9,251133	-0,400370	723,575802	79,516944	12,223840
14:45:46,77	0,492955	3,565976	-0,050988	-0,093011	-0,907998	-0,160010	1,000167	-9,255063	-0,403873	-2,790451	1,023060	12,225584	6,914402	-8,213714	-1,575737	-299,138830	-381,237469	24,388509	1,000167	-9,255063	-0,403873	723,732029	79,536150	12,225584	1,000167	-9,255063	-0,403873	723,732029	79,536150	12,225584
14:45:46,82	0,492955	3,565976	-0,050988	-0,093011	-0,907998	-0,160010	0,996580	-9,253215	-0,402571	-2,716297	1,159423	12,224669	6,912457	-8,217928	-1,577027	-299,194220	-381,203979	24,409356	0,996580	-9,253215	-0,402571	723,661113	79,390977	12,224669	0,996580	-9,253215	-0,402571	723,661113	79,390977	12,224669
14:45:46,87	0,492955	3,565976	-0,050988	-0,093011	-0,907998	-0,160010	1,001202	-9,253637	-0,403861	-2,739539	0,983797	12,245515	6,913707	-8,214649	-1,575083	-299,156522	-381,202934	24,403676	1,001202	-9,253637	-0,403861	723,670982	79,578172	12,245515	1,001202	-9,253637	-0,403861	723,670982	79,578172	12,245515
14:45:46,92	0,492955	3,565976	-0,050988	-0,093011	-0,907998	-0,160010	0,997738	-9,253081	-0,401917	-2,730378	1,131815	12,239836	6,911370	-8,215517	-1,579326	-299,126474	-381,237809	24,428525	0,997738	-9,253081	-0,401917	723,636492	79,454244	12,239836	0,997738	-9,253081	-0,401917	723,636492	79,454244	12,239836
14:45:46,97	0,492955	3,565976	-0,050988	-0,093011	-0,907998	-0,160010	0,999658	-9,251491	-0,406159	-2,632504	0,988494	12,264684	6,911478	-8,211756	-1,576064	-299,139607	-381,186520	24,402246	0,999658	-9,251491	-0,406159	723,609529	79,461674	12,264684	0,999658	-9,251491	-0,406159	723,609529	79,461674	12,264684
14:45:47,02	0,492955	3,565976	-0,050988	-0,093011	-0,907998	-0,160010	0,996347	-9,249704	-0,402897	-2,577412	1,197698	12,238406	6,914341	-8,214992	-1,575432	-299,129857	-381,208765	24,437402	0,996347	-9,249704	-0,402897	723,524312	79,410944	12,238406	0,996347	-9,249704	-0,402897	723,524312	79,410944	12,238406
14:45:47,07	0,492955	3,565976	-0,050988	-0,093011	-0,907998	-0,160010	0,997718	-9,253801	-0,402265	-2,776097	1,106842	12,273562	6,914949	-8,217344	-1,575439	-299,129173	-381,211315	24,412848	0,997718	-9,253801	-0,402265	723,647288	79,427708	12,273562	0,997718	-9,253801	-0,402265	723,647288	79,427708	12,273562
14:45:47,12	0,492955	3,565976	-0,050988	-0,093011	-0,907998	-0,160010	0,999451	-9,255504	-0,402272	-2,862773	1,014883	12,249008	6,913119	-8,215057	-1,572362	-299,163929	-381,196944	24,406971	0,999451	-9,255504	-0,402272	723,694277	79,471752	12,249008	0,999451	-9,255504	-0,402272	723,694277	79,471752	12,249008
14:45:47,17	0,492955	3,565976	-0,050988	-0,093011	-0,907998	-0,160010	0,998384	-9,252776	-0,399196	-2,715977	1,107607	12,243131	6,912006	-8,217420	-1,573765	-299,127308	-381,226181	24,402739	0,998384	-9,252776	-0,399196	723,626914	79,480785	12,243131	0,998384	-9,252776	-0,399196	723,626914	79,480785	12,243131
14:45:47,22	0,492955	3,565976	-0,050988	-0,093011	-0,907998	-0,160010	1,000988	-9,252993	-0,400598	-2,720287	0,925899	12,238899	6,912009	-8,216135	-1,576361	-299,121640	-381,215519	24,400755	1,000988	-9,252993	-0,400598	723,639692	79,503441	12,238899	1,000988	-9,252993	-0,400598	723,639692	79,503441	12,238899
14:45:47,27	0,492955	3,565976	-0,050988	-0,093011	-0,907998	-0,160010	0,999873	-9,252353	-0,403194	-2,699058	0,984277	12,236915	6,911395	-8,213922	-1,577030	-299,136267	-381,189240	24,395109	0,999873	-9,252353	-0,403194	723,610656	79,474329	12,236915	0,999873	-9,252353	-0,403194	723,610656	79,474329	12,236915
14:45:47,32	0,492955	3,565976	-0,050988	-0,093011	-0,907998	-0,160010	0,998264	-9,250715	-0,403864	-2,629311	1,093742	12,231269	6,911936	-8,217865	-1,574311	-299,165273	-381,217531	24,387509	0,998264	-9,250715	-0,403864	723,551796	79,457502	12,231269	0,998264	-9,250715	-0,403864	723,551796	79,457502	12,231269
14:45:47,37	0,492955	3,565976	-0,050988	-0,093011	-0,907998	-0,160010	1,001409	-9,253155	-0,401144	-2,717204	0,941212	12,223669	6,910213	-8,218670	-1,575058	-299,152193	-381,186835	24,417467	1,001409	-9,253155	-0,401144	723,655468	79,551801	12,223669	1,001409	-9,253155	-0,401144	723,655468	79,551801	12,223669
14:45:47,42	0,492955	3,565976	-0,050988	-0,093011	-0,907998	-0,160010	1,002967	-9,252066	-0,401892	-2,693671	0,864219	12,253627	6,910232	-8,215851	-1,577389	-299,133868	-381,177324	24,424268	1,002967	-9,252066	-0,401892	723,593472	79,597106	12,253627	1,002967	-9,252066	-0,401892	723,593472	79,597106	12,253627
14:45:47,47	0,492955	3,565976	-0,050988	-0,093011	-0,907998	-0,160010	1,000516	-9,250672	-0,404223	-2,638629	0,980557	12,260428	6,910622	-8,218294	-1,575719	-299,112794	-381,154765	24,377434	1,000516	-9,250672	-0,404223	723,539156	79,521041	12,260428	1,000516	-9,250672	-0,404223	723,539156	79,521041	12,260428
14:45:47,52	0,492955	3,565976	-0,050988	-0,093011	-0,907998	-0,160010	1,002437	-9,252231	-0,402553	-2,749769	0,873692	12,213594	6,913198	-8,218557	-1,573904	-299,128740	-381,219546	24,382092	1,002437	-9,252231	-0,402553	723,550394	79,564977	12,213594	1,002437	-9,252231	-0,402553	723,550394	79,564977	12,213594
14:45:47,57	0,492955	3,565976	-0,050988	-0,093011	-0,907998	-0,160010	1,001377	-9,254594	-0,400738	-2,808539	0,910217	12,218252	6,912000	-8,213546	-1,578184	-299,123315	-381,191922	24,405443	1,001377	-9,254594	-0,400738	723,677073	79,518313	12,218252	1,001377	-9,254594	-0,400738	723,677073	79,518313	12,218252
14:45:47,62	0,492955	3,565976	-0,050988	-0,093011	-0,907998	-0,160010	0,997636	-9,251051	-0,405017	-2,650941	1,113854	12,241602	6,913203	-8,214271	-1,574309	-299,126439	-381,184121	24,384087	0,997636	-9,251051	-0,405017	723,556550	79,428295	12,241602	0,997636	-9,251051	-0,405017	723,556550	79,428295	12,241602
14:45:47,67	0,492955	3,565976	-0,050988	-0,093011	-0,907998	-0,160010	0,997662	-9,252455	-0,401143	-2,729158	1,119094	12,220247	6,911575	-8,215733	-1,575387	-299,105716	-381,189003	24,396795	0,997662	-9,252455	-0,401143	723,588569	79,435596	12,220247	0,997662	-9,252455	-0,401143	723,588569	79,435596	12,220247
14:45:47,72	0,492955	3,565976	-0,050988	-0,093011	-0,907998	-0,160010	0,999743	-9,251777	-0,402221	-2,700003	0,990524	12,232955	6,910243	-8,216584	-1,576248	-299,137039	-381,177307	24,389584	0,999743	-9,251777	-0,402221	723,564452	79,470340	12,232955	0,999743	-9,251777	-0,402221	723,564452	79,470340	12,232955
14:45:47,77	0,492955	3,565976	-0,050988	-0,093011	-0,907998	-0,160010	1,001145	-9,251049	-0,403081	-2,656629	0,950574	12,225744	6,912085	-8,213505	-1,575075	-299,100395	-381,165931	24,389634	1,001145	-9,251049	-0,403081	723,550700	79,540478	12,225744	1,001145	-9,251049	-0,403081	723,550700	79,540478	12,225744
14:45:47,82	0,492955	3,565976	-0,050988	-0,093011	-0,907998	-0,160010	0,997558	-9,251104	-0,401909	-2,687688	1,111062	12,225793	6,910931	-8,214221	-1,573522	-299,097898	-381,157333	24,383788	0,997558	-9,251104	-0,401909	723,523996	79,419371	12,225793	0,997558	-9,251104	-0,401909	723,523996	79,419371	12,225793
14:45:47,87	0,492955	3,565976	-0,050988	-0,093011	-0,907998	-0,160010	0,998755	-9,250462	-0,400356	-2,663010	1,050945	12,219947	6,913279	-8,214135	-1,573897	-299,097638	-381,161404	24,398836	0,998755	-9,250462	-0,400356	723,498294	79,453233	12,219947	0,998755	-9,250462	-0,400356	723,498294	79,453233	12,219947
14:45:47,92	0,492955	3,565976	-0,050988	-0,093011	-0,907998	-0,160010	0,997507	-9,252453	-0,400730	-2,763106	1,113614	12,234996	6,913307	-8,216026	-1,572335	-299,100647	-381,138553	24,398373	0,997507	-9,252453	-0,400730	723,554430	79,417882	12,234996	0,997507	-9,252453	-0,400730	723,554430	79,417882	12,234996
14:45:47,97	0,492955	3,565976	-0,050988	-0,093011	-0,907998	-0,160010	0,999130	-9,253422	-0,399169	-2,831814	1,043225	12,234533	6,911468	-8,216703	-1,575045	-299,109218	-381,192248	24,417353	0,999130	-9,253422	-0,399169	723,561842	79,474937	12,234533	0,999130	-9,253422	-0,399169	723,561842	79,474937	12,234533
14:45:48,02	0,492955	3,565976	-0,050988	-0,093011	-0,907998	-0,160010	1,000636	-9,252169	-0,401879	-2,715842	0,945515	12,253513	6,910251	-8,214376	-1,574681	-299,138518	-381,144909	24,419083	1,000636	-9,252169	-0,401879	723,579409	79,495407	12,253513	1,000636	-9,252169	-0,401879	723,579409	79,495407	12,253513
14:45:48,07	0,492955	3,565976	-0,050988	-0,093011	-0,907998	-0,160010	0,999230	-9,249951	-0,401514	-2,626886	1,067665	12,255243	6,912582	-8,218788	-1,574092	-299,119816	-381,149970	24,385011	0,999230	-9,249951	-0,401514	723,494302	79,507194	12,255243	0,999230	-9,249951	-0,401514	723,494302	79,507194	12,255243
14:45:48,12	0,492955	3,565976	-0,050988	-0,093011	-0,907998	-0,160010	1,001885	-9,254176	-0,400926	-2,851526	0,910849	12,221171	6,912080	-8,216139	-1,574285	-299,112438	-381,159255	24,398789	1,001885	-9,254176	-0,400926	723,601283	79,558841	12,221171	1,001885	-9,254176	-0,400926	723,601283	79,558841	12,221171
14:45:48,17	0,492955	3,565976	-0,050988	-0,093011	-0,907998	-0,160010	0,999842	-9,252417	-0,401118	-2,755711	1,006079	12,234949	6,909724	-8,214871	-1,570806	-299,123490	-381,138942	24,392372	0,999842	-9,252417	-0,401118	723,559023	79,493655	12,234949	0,999842	-9,252417	-0,401118	723,559023	79,493655	12,234949
14:45:48,22	0,492955	3,565976	-0,050988	-0,093011	-0,907998	-0,160010	0,999922	-9,249743	-0,397639	-2,628712	1,021659	12,228532	6,913851	-8,213626	-1,573884	-299,106860	-381,144570	24,423862	0,999922	-9,249743	-0,397639	723,476088	79,515497	12,228532	0,999922	-9,249743	-0,397639	723,476088	79,515497	12,228532
14:45:48,27	0,492955	3,565976	-0,050988	-0,093011	-0,907998	-0,160010	0,996780	-9,252694	-0,400717	-2,785637	1,167815	12,260022	6,909175	-8,214369	-1,577026	-299,093102	-381,139778	24,376417	0,996780	-9,252694	-0,400717	723,550866	79,415025	12,260022	0,996780	-9,252694	-0,400717	723,550866	79,415025	12,260022
14:45:48,32	0,492955	3,565976	-0,050988	-0,093011	-0,907998	-0,160010	0,999761	-9,249016	-0,403859	-2,605389	1,003287	12,212577	6,913309	-8,212010	-1,574287	-299,082399	-381,145324	24,399753	0,999761	-9,249016	-0,403859	723,442359	79,484500	12,212577	0,999761	-9,249016	-0,403859	723,442359	79,484500	12,212577
14:45:48,37	0,492955	3,565976	-0,050988	-0,093011	-0,907998	-0,160010	0,995651	-9,251417	-0,401120	-2,730803	1,204933	12,235913	6,909277	-8,214558	-1,571935	-299,054120	-381,136362	24,402088	0,995651	-9,251417	-0,401120	723,505443	79,363560	12,235913	0,995651	-9,251417	-0,401120	723,505443	79,363560	12,235913
14:45:48,42	0,492955	3,565976	-0,050988	-0,093011	-0,907998	-0,160010	0,999874	-9,249198	-0,398768	-2,637319	0,965350	12,238248	6,910953	-8,214794	-1,572734	-299,094930	-381,141049	24,393408	0,999874	-9,249198	-0,398768	723,424741	79,455448	12,238248	0,999874	-9,249198	-0,398768	723,424741	79,455448	12,238248
14:45:48,47	0,492955	3,565976	-0,050988	-0,093011	-0,907998	-0,160010	0,999240	-9,250768	-0,399567	-2,694506	1,031308	12,229568	6,911025	-8,213978	-1,574648	-299,057442	-381,128156	24,414115	0,999240	-9,250768	-0,399567	723,490816	79,471651	12,229568	0,999240	-9,250768	-0,399567	723,490816	79,471651	12,229568
14:45:48,52	0,492955	3,565976	-0,050988	-0,093011	-0,907998	-0,160010	0,998497	-9,250423	-0,401481	-2,706441	1,043910	12,250274	6,913871	-8,211662	-1,573921	-299,097761	-381,144757	24,380474	0,998497	-9,250423	-0,401481	723,451747	79,425950	12,250274	0,998497	-9,250423	-0,401481	723,451747	79,425950	12,250274
14:45:48,57	0,492955	3,565976	-0,050988	-0,093011	-0,907998	-0,160010	0,995069	-9,251729	-0,400754	-2,739837	1,248788	12,216634	6,911161	-8,213617	-1,571849	-299,091328	-381,140934	24,368014	0,995069	-9,251729	-0,400754	723,520901	79,361722	12,216634	0,995069	-9,251729	-0,400754	723,520901	79,361722	12,216634
14:45:48,62	0,492955	3,565976	-0,050988	-0,093011	-0,907998	-0,160010	0,998116	-9,250360	-0,398683	-2,675152	1,086670	12,204174	6,912734	-8,216176	-1,576588	-299,084635	-381,132745	24,420241	0,998116	-9,250360	-0,398683	723,478083	79,438815	12,204174	0,998116	-9,250360	-0,398683	723,478083	79,438815	12,204174
14:45:48,67	0,492955	3,565976	-0,050988	-0,093011	-0,907998	-0,160010	0,999547	-9,253001	-0,403421	-2,822960	1,010601	12,256401	6,913298	-8,218683	-1,572697	-299,107177	-381,141614	24,422393	0,999547	-9,253001	-0,403421	723,537651	79,475013	12,256401	0,999547	-9,253001	-0,403421	723,537651	79,475013	12,256401
14:45:48,72	0,492955	3,565976	-0,050988	-0,093011	-0,907998	-0,160010	1,001436	-9,254743	-0,399531	-2,894577	0,927458	12,258552	6,910382	-8,214522	-1,572323	-299,082365	-381,144865	24,417074	1,001436	-9,254743	-0,399531	723,602757	79,540160	12,258552	1,001436	-9,254743	-0,399531	723,602757	79,540160	12,258552
14:45:48,77	0,492955	3,565976	-0,050988	-0,093011	-0,907998	-0,160010	0,999290	-9,250138	-0,399157	-2,664702	1,015903	12,253234	6,911093	-8,212863	-1,573452	-299,116525	-381,130130	24,410070	0,999290	-9,250138	-0,399157	723,471131	79,460194	12,253234	0,999290	-9,250138	-0,399157	723,471131	79,460194	12,253234
14:45:48,82	0,492955	3,565976	-0,050988	-0,093011	-0,907998	-0,160010	0,997498	-9,249925	-0,400285	-2,649284	1,146049	12,246230	6,910354	-8,215467	-1,574681	-299,109637	-381,105980	24,395664	0,997498	-9,249925	-0,400285	723,469794	79,449651	12,246230	0,997498	-9,249925	-0,400285	723,469794	79,449651	12,246230
14:45:48,87	0,492955	3,565976	-0,050988	-0,093011	-0,907998	-0,160010	1,000122	-9,250586	-0,401514	-2,708049	1,015700	12,231824	6,912120	-8,216736	-1,576979	-299,091817	-381,147919	24,419071	1,000122	-9,250586	-0,401514	723,462971	79,525303	12,231824	1,000122	-9,250586	-0,401514	723,462971	79,525303	12,231824
14:45:48,92	0,492955	3,565976	-0,050988	-0,093011	-0,907998	-0,160010	0,999731	-9,251734	-0,398801	-2,751584	1,021103	12,215071	6,911544	-8,215702	-1,571967	-299,104756	-381,127423	24,378911	0,999731	-9,251734	-0,398801	723,509505	79,499983	12,215071	0,999731	-9,251734	-0,398801	723,509505	79,499983	12,215071
14:45:48,97	0,492955	3,565976	-0,050988	-0,093011	-0,907998	-0,160010	0,999731	-9,251734	-0,398801	-2,751584	1,021103	12,215071	6,911033	-8,213529	-1,574252	-299,043892	-381,154116	24,417816	0,999731	-9,251734	-0,398801	723,509505	79,499983	12,215071	0,999731	-9,251734	-0,398801	723,509505	79,499983	12,215071
14:45:49,02	0,492955	3,565976	-0,050988	-0,093011	-0,907998	-0,160010	0,998105	-9,250205	-0,401085	-2,679405	1,039605	12,253976	6,910226	-8,215932	-1,572463	-299,068827	-381,149908	24,387552	0,998105	-9,250205	-0,401085	723,461679	79,390834	12,253976	0,998105	-9,250205	-0,401085	723,461679	79,390834	12,253976
14:45:49,07	0,492955	3,565976	-0,050988	-0,093011	-0,907998	-0,160010	1,000589	-9,250708	-0,399296	-2,696733	0,934105	12,223711	6,912182	-8,216586	-1,573095	-299,080668	-381,120277	24,408629	1,000589	-9,250708	-0,399296	723,483830	79,480374	12,223711	1,000589	-9,250708	-0,399296	723,483830	79,480374	12,223711
14:45:49,12	0,492955	3,565976	-0,050988	-0,093011	-0,907998	-0,160010	1,000178	-9,252729	-0,399928	-2,821570	0,980591	12,244788	6,910468	-8,214582	-1,570365	-299,048558	-381,138339	24,415750	1,000178	-9,252729	-0,399928	723,517648	79,494531	12,244788	1,000178	-9,252729	-0,399928	723,517648	79,494531	12,244788
14:45:49,17	0,492955	3,565976	-0,050988	-0,093011	-0,907998	-0,160010	0,999299	-9,250243	-0,397198	-2,692693	0,989416	12,251910	6,910199	-8,213208	-1,573746	-299,085280	-381,095966	24,431005	0,999299	-9,250243	-0,397198	723,451347	79,434420	12,251910	0,999299	-9,250243	-0,397198	723,451347	79,434420	12,251910
14:45:49,22	0,492955	3,565976	-0,050988	-0,093011	-0,907998	-0,160010	0,998243	-9,249322	-0,400579	-2,663183	1,097330	12,267165	6,906242	-8,217794	-1,573901	-299,120223	-381,080838	24,399892	0,998243	-9,249322	-0,400579	723,408629	79,459419	12,267165	0,998243	-9,249322	-0,400579	723,408629	79,459419	12,267165
14:45:49,27	0,492955	3,565976	-0,050988	-0,093011	-0,907998	-0,160010	1,004194	-9,248189	-0,400734	-2,599864	0,825706	12,236052	6,909791	-8,215528	-1,571958	-299,092520	-381,138957	24,387823	1,004194	-9,248189	-0,400734	723,382958	79,654944	12,236052	1,004194	-9,248189	-0,400734	723,382958	79,654944	12,236052
14:45:49,32	0,492955	3,565976	-0,050988	-0,093011	-0,907998	-0,160010	1,000457	-9,250129	-0,398791	-2,664257	0,966970	12,223983	6,911593	-8,214140	-1,571558	-299,086551	-381,095035	24,403978	1,000457	-9,250129	-0,398791	723,470846	79,502867	12,223983	1,000457	-9,250129	-0,398791	723,470846	79,502867	12,223983
14:45:49,37	0,492955	3,565976	-0,050988	-0,093011	-0,907998	-0,160010	0,998354	-9,250996	-0,398391	-2,750362	1,093157	12,240138	6,910803	-8,215418	-1,574710	-299,053071	-381,057580	24,408041	0,998354	-9,250996	-0,398391	723,452799	79,463909	12,240138	0,998354	-9,250996	-0,398391	723,452799	79,463909	12,240138
14:45:49,42	0,492955	3,565976	-0,050988	-0,093011	-0,907998	-0,160010	0,999856	-9,250950	-0,401543	-2,797163	1,004783	12,244200	6,911019	-8,216443	-1,572722	-299,085744	-381,092310	24,394634	0,999856	-9,250950	-0,401543	723,402411	79,493447	12,244200	0,999856	-9,250950	-0,401543	723,402411	79,493447	12,244200
14:45:49,47	0,492955	3,565976	-0,050988	-0,093011	-0,907998	-0,160010	1,000635	-9,251650	-0,399555	-2,787131	0,975160	12,230794	6,909259	-8,215693	-1,573110	-299,070788	-381,116877	24,393737	1,000635	-9,251650	-0,399555	723,467365	79,525044	12,230794	1,000635	-9,251650	-0,399555	723,467365	79,525044	12,230794
14:45:49,52	0,492955	3,565976	-0,050988	-0,093011	-0,907998	-0,160010	1,000866	-9,249751	-0,399943	-2,674606	0,937948	12,229897	6,909842	-8,214538	-1,570776	-299,082634	-381,090304	24,408097	1,000866	-9,249751	-0,399943	723,430851	79,505912	12,229897	1,000866	-9,249751	-0,399943	723,430851	79,505912	12,229897
14:45:49,57	0,492955	3,565976	-0,050988	-0,093011	-0,907998	-0,160010	0,999574	-9,249678	-0,397610	-2,687923	1,028667	12,244257	6,906929	-8,217446	-1,571193	-299,090177	-381,060794	24,364832	0,999574	-9,249678	-0,397610	723,411837	79,495223	12,244257	0,999574	-9,249678	-0,397610	723,411837	79,495223	12,244257
14:45:49,62	0,492955	3,565976	-0,050988	-0,093011	-0,907998	-0,160010	1,003549	-9,248610	-0,398026	-2,654123	0,843245	12,200992	6,909905	-8,214409	-1,573470	-299,048264	-381,083886	24,424154	1,003549	-9,248610	-0,398026	723,361726	79,621854	12,200992	1,003549	-9,248610	-0,398026	723,361726	79,621854	12,200992
14:45:49,67	0,492955	3,565976	-0,050988	-0,093011	-0,907998	-0,160010	0,999431	-9,249668	-0,400303	-2,710108	1,009562	12,260314	6,915114	-8,212701	-1,571915	-299,080211	-381,104428	24,443413	0,999431	-9,249668	-0,400303	723,388810	79,464870	12,260314	0,999431	-9,249668	-0,400303	723,388810	79,464870	12,260314
14:45:49,72	0,492955	3,565976	-0,050988	-0,093011	-0,907998	-0,160010	0,995347	-9,253325	-0,398749	-2,866546	1,239334	12,279573	6,911084	-8,212940	-1,573502	-299,052926	-381,069846	24,391177	0,995347	-9,253325	-0,398749	723,519502	79,374036	12,279573	0,995347	-9,253325	-0,398749	723,519502	79,374036	12,279573
14:45:49,77	0,492955	3,565976	-0,050988	-0,093011	-0,907998	-0,160010	0,997569	-9,249955	-0,400335	-2,734850	1,117402	12,227337	6,908156	-8,213086	-1,571160	-299,036157	-381,105210	24,397610	0,997569	-9,249955	-0,400335	723,386583	79,426607	12,227337	0,997569	-9,249955	-0,400335	723,386583	79,426607	12,227337
14:45:49,82	0,492955	3,565976	-0,050988	-0,093011	-0,907998	-0,160010	0,999159	-9,247492	-0,397994	-2,584561	1,002525	12,233769	6,909253	-8,210646	-1,573129	-299,076428	-381,068501	24,400949	0,999159	-9,247492	-0,397994	723,343570	79,436533	12,233769	0,999159	-9,247492	-0,397994	723,343570	79,436533	12,233769
14:45:49,87	0,492955	3,565976	-0,050988	-0,093011	-0,907998	-0,160010	0,996498	-9,247222	-0,399962	-2,582174	1,194157	12,237109	6,911124	-8,215739	-1,571571	-299,048447	-381,072940	24,355533	0,996498	-9,247222	-0,399962	723,324757	79,419232	12,237109	0,996498	-9,247222	-0,399962	723,324757	79,419232	12,237109
14:45:49,92	0,492955	3,565976	-0,050988	-0,093011	-0,907998	-0,160010	0,999973	-9,251389	-0,398404	-2,808994	0,986991	12,191692	6,910562	-8,214004	-1,571933	-299,029363	-381,063871	24,389924	0,999973	-9,251389	-0,398404	723,425032	79,484875	12,191692	0,999973	-9,251389	-0,398404	723,425032	79,484875	12,191692
14:45:49,97	0,492955	3,565976	-0,050988	-0,093011	-0,907998	-0,160010	0,998752	-9,250035	-0,398767	-2,755995	1,038505	12,226083	6,908086	-8,214422	-1,570743	-299,065027	-381,111519	24,445691	0,998752	-9,250035	-0,398767	723,371761	79,440518	12,226083	0,998752	-9,250035	-0,398767	723,371761	79,440518	12,226083
14:45:50,02	0,492955	3,565976	-0,050988	-0,093011	-0,907998	-0,160010	1,000352	-9,248100	-0,397576	-2,596269	0,962368	12,281851	6,911113	-8,215318	-1,570379	-299,040727	-381,102070	24,387771	1,000352	-9,248100	-0,397576	723,379575	79,489978	12,281851	1,000352	-9,248100	-0,397576	723,379575	79,489978	12,281851
14:45:50,07	0,492955	3,565976	-0,050988	-0,093011	-0,907998	-0,160010	0,999614	-9,251169	-0,397212	-2,776177	0,984392	12,223931	6,910439	-8,217005	-1,572335	-299,076749	-381,115593	24,383687	0,999614	-9,251169	-0,397212	723,440564	79,454118	12,223931	0,999614	-9,251169	-0,397212	723,440564	79,454118	12,223931
14:45:50,12	0,492955	3,565976	-0,050988	-0,093011	-0,907998	-0,160010	1,001412	-9,251428	-0,399169	-2,759962	0,915358	12,219847	6,909908	-8,213643	-1,575033	-299,044863	-381,077501	24,415699	1,001412	-9,251428	-0,399169	723,477170	79,526186	12,219847	1,001412	-9,251428	-0,399169	723,477170	79,526186	12,219847
14:45:50,17	0,492955	3,565976	-0,050988	-0,093011	-0,907998	-0,160010	0,998765	-9,249288	-0,401866	-2,697578	1,044403	12,251859	6,910504	-8,214635	-1,571560	-299,060570	-381,060577	24,385174	0,998765	-9,249288	-0,401866	723,371509	79,447488	12,251859	0,998765	-9,249288	-0,401866	723,371509	79,447488	12,251859
14:45:50,22	0,492955	3,565976	-0,050988	-0,093011	-0,907998	-0,160010	0,999327	-9,250300	-0,398393	-2,757040	1,037258	12,221334	6,908774	-8,214365	-1,573100	-299,036678	-381,065675	24,395133	0,999327	-9,250300	-0,398393	723,391542	79,484438	12,221334	0,999327	-9,250300	-0,398393	723,391542	79,484438	12,221334
14:45:50,27	0,492955	3,565976	-0,050988	-0,093011	-0,907998	-0,160010	0,999958	-9,248667	-0,399933	-2,679613	0,981199	12,231293	6,908794	-8,217814	-1,572279	-299,029722	-381,078381	24,427563	0,999958	-9,248667	-0,399933	723,340716	79,477924	12,231293	0,999958	-9,248667	-0,399933	723,340716	79,477924	12,231293
14:45:50,32	0,492955	3,565976	-0,050988	-0,093011	-0,907998	-0,160010	1,002936	-9,250408	-0,399113	-2,762657	0,814003	12,263723	6,909376	-8,209927	-1,572316	-299,022249	-381,052296	24,419925	1,002936	-9,250408	-0,399113	723,394397	79,544445	12,263723	1,002936	-9,250408	-0,399113	723,394397	79,544445	12,263723
14:45:50,37	0,492955	3,565976	-0,050988	-0,093011	-0,907998	-0,160010	0,995814	-9,246969	-0,399149	-2,610126	1,190887	12,256084	6,905830	-8,216110	-1,572715	-299,044528	-381,058850	24,389586	0,995814	-9,246969	-0,399149	723,276921	79,362298	12,256084	0,995814	-9,246969	-0,399149	723,276921	79,362298	12,256084
14:45:50,42	0,492955	3,565976	-0,050988	-0,093011	-0,907998	-0,160010	1,002941	-9,246989	-0,399549	-2,594374	0,836289	12,225746	6,912312	-8,213075	-1,571947	-299,030703	-381,081602	24,375282	1,002941	-9,246989	-0,399549	723,294278	79,567187	12,225746	1,002941	-9,246989	-0,399549	723,294278	79,567187	12,225746
14:45:50,47	0,492955	3,565976	-0,050988	-0,093011	-0,907998	-0,160010	0,997072	-9,251085	-0,398780	-2,794583	1,118164	12,211442	6,907616	-8,211544	-1,573082	-299,024027	-381,041040	24,429916	0,997072	-9,251085	-0,398780	723,415618	79,388290	12,211442	0,997072	-9,251085	-0,398780	723,415618	79,388290	12,211442
14:45:50,52	0,492955	3,565976	-0,050988	-0,093011	-0,907998	-0,160010	0,998094	-9,246253	-0,399915	-2,581788	1,079521	12,266076	6,909993	-8,215571	-1,573847	-299,019698	-381,057913	24,415075	0,998094	-9,246253	-0,399915	723,249106	79,429873	12,266076	0,998094	-9,246253	-0,399915	723,249106	79,429873	12,266076
14:45:50,57	0,492955	3,565976	-0,050988	-0,093011	-0,907998	-0,160010	1,000393	-9,250325	-0,400681	-2,781062	0,947774	12,251235	6,911177	-8,214984	-1,573852	-299,011275	-381,072979	24,405110	1,000393	-9,250325	-0,400681	723,369451	79,478617	12,251235	1,000393	-9,250325	-0,400681	723,369451	79,478617	12,251235
14:45:50,62	0,492955	3,565976	-0,050988	-0,093011	-0,907998	-0,160010	0,999293	-9,251057	-0,400685	-2,810305	0,990143	12,241269	6,909416	-8,213490	-1,571900	-299,004317	-381,078032	24,422987	0,999293	-9,251057	-0,400685	723,397692	79,434642	12,241269	0,999293	-9,251057	-0,400685	723,397692	79,434642	12,241269
14:45:50,67	0,492955	3,565976	-0,050988	-0,093011	-0,907998	-0,160010	0,998879	-9,248785	-0,398734	-2,691231	1,003103	12,259147	6,910073	-8,213012	-1,570741	-298,985190	-381,051520	24,403738	0,998879	-9,248785	-0,398734	723,338365	79,415127	12,259147	0,998879	-9,248785	-0,398734	723,338365	79,415127	12,259147
14:45:50,72	0,492955	3,565976	-0,050988	-0,093011	-0,907998	-0,160010	0,998137	-9,249115	-0,397575	-2,740925	1,038390	12,239898	6,907925	-8,212740	-1,572126	-299,026533	-381,039068	24,402651	0,998137	-9,249115	-0,397575	723,314592	79,392149	12,239898	0,998137	-9,249115	-0,397575	723,314592	79,392149	12,239898
14:45:50,77	0,492955	3,565976	-0,050988	-0,093011	-0,907998	-0,160010	0,998976	-9,247119	-0,398959	-2,627245	1,036817	12,238811	6,907022	-8,214482	-1,570761	-299,048708	-381,018725	24,414398	0,998976	-9,247119	-0,398959	723,271585	79,456401	12,238811	0,998976	-9,247119	-0,398959	723,271585	79,456401	12,238811
14:45:50,82	0,492955	3,565976	-0,050988	-0,093011	-0,907998	-0,160010	1,000936	-9,247208	-0,397594	-2,638389	0,964250	12,250558	6,907178	-8,209712	-1,571929	-298,970363	-380,999638	24,391424	1,000936	-9,247208	-0,397594	723,267407	79,537727	12,250558	1,000936	-9,247208	-0,397594	723,267407	79,537727	12,250558
14:45:50,87	0,492955	3,565976	-0,050988	-0,093011	-0,907998	-0,160010	0,996727	-9,244958	-0,398762	-2,577097	1,124831	12,227584	5,071306	-6,948741	-1,382995	-234,659578	-287,114442	22,698915	0,996727	-9,244958	-0,398762	723,152083	79,367874	12,227584	0,996727	-9,244958	-0,398762	723,152083	79,367874	12,227584
14:45:50,92	0,492955	3,565976	-0,050988	-0,093011	-0,907998	-0,160010	0,703100	-5,079324	0,636070	0,694432	1,647759	7,825969	3,446446	-5,872605	-0,537097	-179,529448	-203,613362	19,989809	0,703100	-5,079324	0,636070	399,421390	56,841076	7,825969	0,703100	-5,079324	0,636070	399,421390	56,841076	7,825969
14:45:50,97	0,492962	3,466263	-0,050991	-0,093011	-0,908012	-0,159991	0,703100	-5,079324	0,636070	0,694432	1,647759	7,825969	3,302198	-5,776483	-0,360863	-174,782880	-196,213835	19,701604	0,703100	-5,079324	0,636070	399,421390	56,841076	7,825969	0,703100	-5,079324	0,636070	399,421390	56,841076	7,825969
14:45:51,02	0,492962	3,466263	-0,050991	-0,093011	-0,908012	-0,159991	0,691979	-4,906341	0,812304	0,908108	1,815128	7,537764	3,308668	-5,781849	-0,360902	-174,958703	-196,546755	19,712473	0,691979	-4,906341	0,812304	386,055872	56,135507	7,537764	0,691979	-4,906341	0,812304	386,055872	56,135507	7,537764
14:45:51,07	0,492962	3,466263	-0,050991	-0,093011	-0,908012	-0,159991	0,693392	-4,914627	0,812265	0,853474	1,727495	7,548633	3,315408	-5,784209	-0,358736	-175,111241	-196,784031	19,686556	0,693392	-4,914627	0,812265	386,651674	56,158740	7,548633	0,693392	-4,914627	0,812265	386,651674	56,158740	7,548633
14:45:51,12	0,492962	3,466263	-0,050991	-0,093011	-0,908012	-0,159991	0,692065	-4,921644	0,814431	0,770333	1,809939	7,522716	3,319445	-5,786280	-0,360696	-175,247985	-196,892840	19,728454	0,692065	-4,921644	0,814431	387,119387	56,137051	7,522716	0,692065	-4,921644	0,814431	387,119387	56,137051	7,522716
14:45:51,17	0,492962	3,466263	-0,050991	-0,093011	-0,908012	-0,159991	0,691841	-4,926175	0,812471	0,697312	1,885628	7,564614	3,317660	-5,789763	-0,361037	-175,292581	-197,028971	19,671849	0,691841	-4,926175	0,812471	387,402068	56,195123	7,564614	0,691841	-4,926175	0,812471	387,402068	56,195123	7,564614
14:45:51,22	0,492962	3,466263	-0,050991	-0,093011	-0,908012	-0,159991	0,695749	-4,926371	0,812130	0,827323	1,652926	7,508009	3,319790	-5,792140	-0,361723	-175,379817	-197,086366	19,699200	0,695749	-4,926371	0,812130	387,547447	56,269261	7,508009	0,695749	-4,926371	0,812130	387,547447	56,269261	7,508009
14:45:51,27	0,492962	3,466263	-0,050991	-0,093011	-0,908012	-0,159991	0,696743	-4,929404	0,811443	0,762938	1,648135	7,535360	3,322523	-5,793009	-0,361461	-175,442665	-197,201669	19,687857	0,696743	-4,929404	0,811443	387,721141	56,342430	7,535360	0,696743	-4,929404	0,811443	387,721141	56,342430	7,535360
14:45:51,32	0,492962	3,466263	-0,050991	-0,093011	-0,908012	-0,159991	0,696129	-4,932205	0,811706	0,748543	1,676841	7,524017	3,321824	-5,790514	-0,359544	-175,470482	-197,260729	19,685334	0,696129	-4,932205	0,811706	387,926659	56,322934	7,524017	0,696129	-4,932205	0,811706	387,926659	56,322934	7,524017
14:45:51,37	0,492962	3,466263	-0,050991	-0,093011	-0,908012	-0,159991	0,694318	-4,930353	0,813623	0,909910	1,765557	7,521494	3,325380	-5,789172	-0,353693	-175,441090	-197,334871	19,694446	0,694318	-4,930353	0,813623	387,942632	56,269512	7,521494	0,694318	-4,930353	0,813623	387,942632	56,269512	7,521494
14:45:51,42	0,492962	3,466263	-0,050991	-0,093011	-0,908012	-0,159991	0,691377	-4,932761	0,819473	0,834203	1,855938	7,530606	3,324770	-5,792953	-0,350562	-175,463887	-197,335129	19,716326	0,691377	-4,932761	0,819473	388,055960	56,129062	7,530606	0,691377	-4,932761	0,819473	388,055960	56,129062	7,530606
14:45:51,47	0,492962	3,466263	-0,050991	-0,093011	-0,908012	-0,159991	0,694956	-4,934124	0,822605	0,774970	1,689440	7,552486	3,323526	-5,793180	-0,348270	-175,498586	-197,349266	19,685515	0,694956	-4,934124	0,822605	388,103691	56,243521	7,552486	0,694956	-4,934124	0,822605	388,103691	56,243521	7,552486
14:45:51,52	0,492962	3,466263	-0,050991	-0,093011	-0,908012	-0,159991	0,695776	-4,933160	0,824897	0,854677	1,669817	7,521675	3,326419	-5,791695	-0,349483	-175,508561	-197,391862	19,632415	0,695776	-4,933160	0,824897	388,107743	56,288216	7,521675	0,695776	-4,933160	0,824897	388,107743	56,288216	7,521675
14:45:51,57	0,492962	3,466263	-0,050991	-0,093011	-0,908012	-0,159991	0,693043	-4,934922	0,823684	0,804908	1,799247	7,468575	3,327378	-5,796482	-0,350609	-175,546223	-197,393721	19,678913	0,693043	-4,934922	0,823684	388,196324	56,203146	7,468575	0,693043	-4,934922	0,823684	388,196324	56,203146	7,468575
14:45:51,62	0,492962	3,466263	-0,050991	-0,093011	-0,908012	-0,159991	0,696709	-4,938147	0,822558	0,657696	1,640310	7,515072	3,323656	-5,792483	-0,348653	-175,534638	-197,446240	19,718266	0,696709	-4,938147	0,822558	388,302203	56,331977	7,515072	0,696709	-4,938147	0,822558	388,302203	56,331977	7,515072
14:45:51,67	0,492962	3,466263	-0,050991	-0,093011	-0,908012	-0,159991	0,690582	-4,933975	0,821756	0,940654	1,922327	7,526271	3,327411	-5,790853	-0,352560	-175,544228	-197,491202	19,699601	0,690582	-4,933975	0,821756	388,257657	56,133022	7,526271	0,690582	-4,933975	0,821756	388,257657	56,133022	7,526271
14:45:51,72	0,492962	3,466263	-0,050991	-0,093011	-0,908012	-0,159991	0,690582	-4,933975	0,821756	0,940654	1,922327	7,526271	3,328031	-5,791708	-0,356966	-175,523965	-197,511052	19,637220	0,690582	-4,933975	0,821756	388,257657	56,133022	7,526271	0,690582	-4,933975	0,821756	388,257657	56,133022	7,526271
14:45:51,77	0,492962	3,466263	-0,050991	-0,093011	-0,908012	-0,159991	0,692505	-4,937020	0,816311	0,846968	1,808264	7,513053	3,326749	-5,790879	-0,360760	-175,567337	-197,488825	19,666024	0,692505	-4,937020	0,816311	388,403016	56,169894	7,513053	0,692505	-4,937020	0,816311	388,403016	56,169894	7,513053
14:45:51,82	0,492962	3,466263	-0,050991	-0,093011	-0,908012	-0,159991	0,692505	-4,937020	0,816311	0,846968	1,808264	7,513053	3,327234	-5,790828	-0,359591	-175,600898	-197,530305	19,688647	0,692505	-4,937020	0,816311	388,403016	56,169894	7,513053	0,692505	-4,937020	0,816311	388,403016	56,169894	7,513053
14:45:51,87	0,492962	3,466263	-0,050991	-0,093011	-0,908012	-0,159991	0,691884	-4,935195	0,813575	0,956819	1,870250	7,524807	3,327824	-5,795011	-0,362303	-175,608802	-197,526308	19,680297	0,691884	-4,935195	0,813575	388,369600	56,183182	7,524807	0,691884	-4,935195	0,813575	388,369600	56,183182	7,524807
14:45:51,92	0,492962	3,466263	-0,050991	-0,093011	-0,908012	-0,159991	0,695212	-4,937797	0,810863	0,821985	1,706052	7,516457	3,327693	-5,794843	-0,364222	-175,630457	-197,610605	19,727441	0,695212	-4,937797	0,810863	388,439054	56,280210	7,516457	0,695212	-4,937797	0,810863	388,439054	56,280210	7,516457
14:45:51,97	0,492962	3,466263	-0,050991	-0,093011	-0,908012	-0,159991	0,695132	-4,937600	0,808945	0,916086	1,686821	7,563600	3,328866	-5,793475	-0,359609	-175,652342	-197,586725	19,677578	0,695132	-4,937600	0,808945	388,517651	56,254693	7,563600	0,695132	-4,937600	0,808945	388,517651	56,254693	7,563600
14:45:52,02	0,492962	3,466263	-0,050991	-0,093011	-0,908012	-0,159991	0,693360	-4,937932	0,813557	0,889066	1,809840	7,513738	3,326423	-5,795727	-0,361937	-175,679475	-197,624706	19,691836	0,693360	-4,937932	0,813557	388,516720	56,238638	7,513738	0,693360	-4,937932	0,813557	388,516720	56,238638	7,513738
14:45:52,07	0,492962	3,466263	-0,050991	-0,093011	-0,908012	-0,159991	0,696533	-4,936942	0,811230	0,986997	1,649364	7,527996	3,331058	-5,795229	-0,361561	-175,699717	-197,671811	19,681491	0,696533	-4,936942	0,811230	388,536948	56,327223	7,527996	0,696533	-4,936942	0,811230	388,536948	56,327223	7,527996
14:45:52,12	0,492962	3,466263	-0,050991	-0,093011	-0,908012	-0,159991	0,693784	-4,940707	0,811606	0,842114	1,786292	7,517651	3,329262	-5,795224	-0,363876	-175,717098	-197,634693	19,717874	0,693784	-4,940707	0,811606	388,687645	56,248351	7,517651	0,693784	-4,940707	0,811606	388,687645	56,248351	7,517651
14:45:52,17	0,492962	3,466263	-0,050991	-0,093011	-0,908012	-0,159991	0,694677	-4,939150	0,809291	0,899665	1,773466	7,554034	3,328103	-5,793495	-0,361948	-175,703240	-197,652190	19,701518	0,694677	-4,939150	0,809291	388,622909	56,305626	7,554034	0,694677	-4,939150	0,809291	388,622909	56,305626	7,554034
14:45:52,22	0,492962	3,466263	-0,050991	-0,093011	-0,908012	-0,159991	0,693760	-4,937281	0,811219	1,005034	1,800413	7,537678	3,327948	-5,795660	-0,362358	-175,769627	-197,684483	19,701068	0,693760	-4,937281	0,811219	388,581626	56,260570	7,537678	0,693760	-4,937281	0,811219	388,581626	56,260570	7,537678
14:45:52,27	0,492962	3,466263	-0,050991	-0,093011	-0,908012	-0,159991	0,695713	-4,938229	0,810809	1,016920	1,740222	7,537227	3,329704	-5,795134	-0,366257	-175,767434	-197,686085	19,684367	0,695713	-4,938229	0,810809	388,667897	56,353662	7,537227	0,695713	-4,938229	0,810809	388,667897	56,353662	7,537227
14:45:52,32	0,492962	3,466263	-0,050991	-0,093011	-0,908012	-0,159991	0,694379	-4,939487	0,806910	0,951811	1,806882	7,520527	3,330868	-5,796903	-0,363148	-175,769385	-197,733366	19,671230	0,694379	-4,939487	0,806910	388,701516	56,315614	7,520527	0,694379	-4,939487	0,806910	388,701516	56,315614	7,520527
14:45:52,38	0,492962	3,466263	-0,050991	-0,093011	-0,908012	-0,159991	0,695329	-4,941380	0,810019	0,895289	1,735544	7,507389	3,335597	-5,793592	-0,365616	-175,789547	-197,741649	19,685287	0,695329	-4,941380	0,810019	388,793608	56,318832	7,507389	0,695329	-4,941380	0,810019	388,793608	56,318832	7,507389
14:45:52,43	0,492962	3,466263	-0,050991	-0,093011	-0,908012	-0,159991	0,690097	-4,943820	0,807550	0,785670	2,020928	7,521447	3,325998	-5,794998	-0,366275	-175,823053	-197,748026	19,701726	0,690097	-4,943820	0,807550	388,875518	56,193503	7,521447	0,690097	-4,943820	0,807550	388,875518	56,193503	7,521447
14:45:52,48	0,492962	3,466263	-0,050991	-0,093011	-0,908012	-0,159991	0,695520	-4,940610	0,805724	1,000248	1,752353	7,518793	3,333616	-5,792057	-0,364346	-175,826553	-197,785749	19,686597	0,695520	-4,940610	0,805724	388,838160	56,350710	7,518793	0,695520	-4,940610	0,805724	388,838160	56,350710	7,518793
14:45:52,53	0,492962	3,466263	-0,050991	-0,093011	-0,908012	-0,159991	0,694522	-4,943283	0,806475	0,918833	1,832232	7,508458	3,331834	-5,795143	-0,367445	-175,829282	-197,803676	19,687171	0,694522	-4,943283	0,806475	388,966527	56,352214	7,508458	0,694522	-4,943283	0,806475	388,966527	56,352214	7,508458
14:45:52,58	0,492962	3,466263	-0,050991	-0,093011	-0,908012	-0,159991	0,694522	-4,943283	0,806475	0,918833	1,832232	7,508458	3,333607	-5,792918	-0,365897	-175,819012	-197,818185	19,681450	0,694522	-4,943283	0,806475	388,966527	56,352214	7,508458	0,694522	-4,943283	0,806475	388,966527	56,352214	7,508458
14:45:52,63	0,492962	3,466263	-0,050991	-0,093011	-0,908012	-0,159991	0,690508	-4,941759	0,807269	0,973825	1,986776	7,517610	3,333505	-5,794977	-0,369414	-175,856713	-197,847358	19,668185	0,690508	-4,941759	0,807269	388,901932	56,191658	7,517610	0,690508	-4,941759	0,807269	388,901932	56,191658	7,517610
14:45:52,68	0,492962	3,466263	-0,050991	-0,093011	-0,908012	-0,159991	0,692342	-4,942701	0,803753	0,968992	1,909452	7,504345	3,331738	-5,796049	-0,366686	-175,867171	-197,836030	19,681066	0,692342	-4,942701	0,803753	388,970992	56,258334	7,504345	0,692342	-4,942701	0,803753	388,970992	56,258334	7,504345
14:45:52,73	0,492962	3,466263	-0,050991	-0,093011	-0,908012	-0,159991	0,694154	-4,941706	0,806481	1,016132	1,829967	7,517226	3,332772	-5,796200	-0,365958	-175,929956	-197,864009	19,651458	0,694154	-4,941706	0,806481	388,940052	56,321062	7,517226	0,694154	-4,941706	0,806481	388,940052	56,321062	7,517226
14:45:52,78	0,492962	3,466263	-0,050991	-0,093011	-0,908012	-0,159991	0,693768	-4,942677	0,807209	1,021244	1,890440	7,487617	3,333756	-5,797577	-0,368579	-175,915565	-197,888907	19,678721	0,693768	-4,942677	0,807209	389,021416	56,351209	7,487617	0,693768	-4,942677	0,807209	389,021416	56,351209	7,487617
14:45:52,83	0,492962	3,466263	-0,050991	-0,093011	-0,908012	-0,159991	0,694468	-4,944218	0,804587	0,955509	1,829097	7,514881	3,330449	-5,798786	-0,371337	-175,902410	-197,869579	19,706781	0,694468	-4,944218	0,804587	389,076604	56,344863	7,514881	0,694468	-4,944218	0,804587	389,076604	56,344863	7,514881
14:45:52,88	0,492962	3,466263	-0,050991	-0,093011	-0,908012	-0,159991	0,697169	-4,941958	0,801830	1,049713	1,686952	7,542940	3,336400	-5,796197	-0,371163	-175,926026	-197,902476	19,698797	0,697169	-4,941958	0,801830	388,993398	56,414693	7,542940	0,697169	-4,941958	0,801830	388,993398	56,414693	7,542940
14:45:52,93	0,492962	3,466263	-0,050991	-0,093011	-0,908012	-0,159991	0,691951	-4,945817	0,802004	0,889314	1,962252	7,534957	3,334479	-5,795561	-0,369441	-175,921210	-197,940151	19,665973	0,691951	-4,945817	0,802004	389,135974	56,280440	7,534957	0,691951	-4,945817	0,802004	389,135974	56,280440	7,534957
14:45:52,98	0,492962	3,466263	-0,050991	-0,093011	-0,908012	-0,159991	0,692361	-4,943836	0,803725	1,022557	1,917947	7,502133	3,330175	-5,798589	-0,370843	-175,967365	-197,916661	19,715312	0,692361	-4,943836	0,803725	389,113691	56,268285	7,502133	0,692361	-4,943836	0,803725	389,113691	56,268285	7,502133
14:45:53,03	0,492962	3,466263	-0,050991	-0,093011	-0,908012	-0,159991	0,697136	-4,941622	0,802323	1,140402	1,721378	7,551472	3,334422	-5,799469	-0,370207	-175,956151	-197,936668	19,680856	0,697136	-4,941622	0,802323	389,057763	56,446531	7,551472	0,697136	-4,941622	0,802323	389,057763	56,446531	7,551472
14:45:53,08	0,492962	3,466263	-0,050991	-0,093011	-0,908012	-0,159991	0,695774	-4,945741	0,802960	0,937978	1,772483	7,517015	3,336959	-5,799574	-0,370219	-175,997637	-197,970418	19,684265	0,695774	-4,945741	0,802960	389,178615	56,390724	7,517015	0,695774	-4,945741	0,802960	389,178615	56,390724	7,517015
14:45:53,13	0,492962	3,466263	-0,050991	-0,093011	-0,908012	-0,159991	0,694597	-4,947990	0,802948	0,870990	1,852740	7,520425	3,332524	-5,795813	-0,372196	-176,001793	-197,945212	19,672786	0,694597	-4,947990	0,802948	389,288191	56,378587	7,520425	0,694597	-4,947990	0,802948	389,288191	56,378587	7,520425
14:45:53,18	0,492962	3,466263	-0,050991	-0,093011	-0,908012	-0,159991	0,693557	-4,942269	0,800971	1,148729	1,923018	7,508945	3,336043	-5,797760	-0,371398	-176,010754	-197,954418	19,686952	0,693557	-4,942269	0,800971	389,116834	56,367232	7,508945	0,693557	-4,942269	0,800971	389,116834	56,367232	7,508945
14:45:53,23	0,492962	3,466263	-0,050991	-0,093011	-0,908012	-0,159991	0,693483	-4,946290	0,801768	0,952095	1,930010	7,523112	3,333730	-5,799141	-0,369822	-176,000021	-197,940463	19,705106	0,693483	-4,946290	0,801768	389,235840	56,368434	7,523112	0,693483	-4,946290	0,801768	389,235840	56,368434	7,523112
14:45:53,28	0,492962	3,466263	-0,050991	-0,093011	-0,908012	-0,159991	0,695836	-4,944977	0,803345	1,002904	1,805335	7,541266	3,337728	-5,798285	-0,369451	-176,041330	-197,984921	19,704698	0,695836	-4,944977	0,803345	389,183601	56,428472	7,541266	0,695836	-4,944977	0,803345	389,183601	56,428472	7,541266
14:45:53,33	0,492962	3,466263	-0,050991	-0,093011	-0,908012	-0,159991	0,693095	-4,948012	0,803716	0,904259	1,961414	7,540858	3,336491	-5,799720	-0,371019	-176,064784	-198,002307	19,695220	0,693095	-4,948012	0,803716	389,323176	56,369380	7,540858	0,693095	-4,948012	0,803716	389,323176	56,369380	7,540858
14:45:53,38	0,492962	3,466263	-0,050991	-0,093011	-0,908012	-0,159991	0,694957	-4,947658	0,802148	0,949448	1,876231	7,531379	3,334807	-5,801546	-0,370202	-176,027698	-198,007208	19,717848	0,694957	-4,947658	0,802148	389,340580	56,430332	7,531379	0,694957	-4,947658	0,802148	389,340580	56,430332	7,531379
14:45:53,43	0,492962	3,466263	-0,050991	-0,093011	-0,908012	-0,159991	0,697380	-4,947113	0,802965	0,963501	1,715648	7,554008	3,335931	-5,800248	-0,371793	-176,044362	-198,025627	19,684868	0,697380	-4,947113	0,802965	389,311833	56,459983	7,554008	0,697380	-4,947113	0,802965	389,311833	56,459983	7,554008
14:45:53,48	0,492962	3,466263	-0,050991	-0,093011	-0,908012	-0,159991	0,695694	-4,947436	0,801374	0,970942	1,808530	7,521028	3,339402	-5,803412	-0,370236	-176,087246	-198,018529	19,689565	0,695694	-4,947436	0,801374	389,344699	56,420531	7,521028	0,695694	-4,947436	0,801374	389,344699	56,420531	7,521028
14:45:53,53	0,492962	3,466263	-0,050991	-0,093011	-0,908012	-0,159991	0,696699	-4,952025	0,802931	0,747648	1,796982	7,525724	3,335903	-5,798291	-0,371028	-176,052380	-198,028957	19,684664	0,696699	-4,952025	0,802931	389,481583	56,487840	7,525724	0,696699	-4,952025	0,802931	389,481583	56,487840	7,525724
14:45:53,58	0,492962	3,466263	-0,050991	-0,093011	-0,908012	-0,159991	0,694013	-4,946434	0,802139	1,029962	1,901233	7,520824	3,335936	-5,796845	-0,371432	-176,040173	-198,012869	19,666139	0,694013	-4,946434	0,802139	389,325027	56,381257	7,520824	0,694013	-4,946434	0,802139	389,325027	56,381257	7,520824
14:45:53,63	0,492962	3,466263	-0,050991	-0,093011	-0,908012	-0,159991	0,692744	-4,945740	0,801735	1,046029	1,964694	7,502299	3,319459	-5,784511	-0,360822	-175,442865	-197,297569	19,687552	0,692744	-4,945740	0,801735	389,286592	56,345101	7,502299	0,692744	-4,945740	0,801735	389,286592	56,345101	7,502299
14:45:53,68	0,492962	3,466263	-0,050991	-0,093011	-0,908012	-0,159991	0,690302	-4,925304	0,812345	1,190582	1,932068	7,523712	1,714041	-4,751404	-0,144265	-122,042389	-114,696839	17,155920	0,690302	-4,925304	0,812345	387,826915	56,120742	7,523712	0,690302	-4,925304	0,812345	387,826915	56,120742	7,523712
14:45:53,73	0,492962	3,466263	-0,050991	-0,093011	-0,908012	-0,159991	0,598314	-3,018418	1,028902	2,114116	1,769660	4,992080	0,415291	-3,931444	0,233588	-78,220155	-46,891688	14,387630	0,598314	-3,018418	1,028902	239,059903	48,737279	4,992080	0,598314	-3,018418	1,028902	239,059903	48,737279	4,992080
14:45:53,78	0,492975	3,365966	-0,050989	-0,093011	-0,908014	-0,160002	0,537583	-1,483688	1,406755	1,288001	0,879085	2,223789	0,314548	-3,866935	0,322253	-74,791761	-41,736354	14,139189	0,537583	-1,483688	1,406755	117,757486	43,079339	2,223789	0,537583	-1,483688	1,406755	117,757486	43,079339	2,223789
14:45:53,83	0,492975	3,365966	-0,050989	-0,093011	-0,908014	-0,160002	0,532088	-1,364187	1,495420	1,323184	0,773418	1,975349	0,323813	-3,872420	0,318843	-75,033973	-42,182385	14,180320	0,532088	-1,364187	1,495420	108,411877	42,542313	1,975349	0,532088	-1,364187	1,495420	108,411877	42,542313	1,975349
14:45:53,88	0,492975	3,365966	-0,050989	-0,093011	-0,908014	-0,160002	0,532206	-1,374954	1,492010	1,270712	0,754019	2,016480	0,329248	-3,876815	0,318411	-75,189137	-42,377142	14,181072	0,532206	-1,374954	1,492010	109,204566	42,532191	2,016480	0,532206	-1,374954	1,492010	109,204566	42,532191	2,016480
14:45:53,93	0,492975	3,365966	-0,050989	-0,093011	-0,908014	-0,160002	0,533294	-1,381858	1,491578	1,157938	0,734432	2,017232	0,333038	-3,880725	0,315265	-75,291237	-42,547911	14,164105	0,533294	-1,381858	1,491578	109,633775	42,598024	2,017232	0,533294	-1,381858	1,491578	109,633775	42,598024	2,017232
14:45:53,98	0,492975	3,365966	-0,050989	-0,093011	-0,908014	-0,160002	0,534786	-1,387095	1,488431	1,084523	0,659917	2,000265	0,333919	-3,883444	0,316039	-75,393777	-42,663178	14,204351	0,534786	-1,387095	1,488431	109,971512	42,640583	2,000265	0,534786	-1,387095	1,488431	109,971512	42,640583	2,000265
14:45:54,03	0,492975	3,365966	-0,050989	-0,093011	-0,908014	-0,160002	0,536700	-1,389217	1,489206	1,125302	0,591539	2,040511	0,336124	-3,881029	0,316382	-75,415915	-42,797163	14,166901	0,536700	-1,389217	1,489206	110,178823	42,722482	2,040511	0,536700	-1,389217	1,489206	110,178823	42,722482	2,040511
14:45:54,08	0,492975	3,365966	-0,050989	-0,093011	-0,908014	-0,160002	0,533506	-1,389920	1,489549	1,215852	0,709792	2,003061	0,335312	-3,883103	0,311325	-75,481855	-42,885280	14,191611	0,533506	-1,389920	1,489549	110,324555	42,590028	2,003061	0,533506	-1,389920	1,489549	110,324555	42,590028	2,003061
14:45:54,13	0,492975	3,365966	-0,050989	-0,093011	-0,908014	-0,160002	0,535708	-1,390253	1,484492	1,307784	0,608330	2,027770	0,335151	-3,882360	0,312073	-75,528930	-42,966373	14,184279	0,535708	-1,390253	1,484492	110,442679	42,661430	2,027770	0,535708	-1,390253	1,484492	110,442679	42,661430	2,027770
14:45:54,18	0,492975	3,365966	-0,050989	-0,093011	-0,908014	-0,160002	0,535145	-1,389742	1,485239	1,428124	0,637833	2,020439	0,338656	-3,883889	0,309747	-75,524456	-43,021135	14,174583	0,535145	-1,389742	1,485239	110,522902	42,646731	2,020439	0,535145	-1,389742	1,485239	110,522902	42,646731	2,020439
14:45:54,23	0,492975	3,365966	-0,050989	-0,093011	-0,908014	-0,160002	0,534717	-1,393542	1,482914	1,275755	0,628867	2,010743	0,342706	-3,881863	0,307768	-75,619105	-43,079530	14,188811	0,534717	-1,393542	1,482914	110,668769	42,604116	2,010743	0,534717	-1,393542	1,482914	110,668769	42,604116	2,010743
14:45:54,28	0,492975	3,365966	-0,050989	-0,093011	-0,908014	-0,160002	0,530937	-1,396036	1,480934	1,243925	0,878168	2,024971	0,342447	-3,886154	0,309690	-75,647553	-43,136778	14,153117	0,530937	-1,396036	1,480934	110,832775	42,556732	2,024971	0,530937	-1,396036	1,480934	110,832775	42,556732	2,024971
14:45:54,33	0,492975	3,365966	-0,050989	-0,093011	-0,908014	-0,160002	0,534783	-1,397958	1,482856	1,207818	0,674215	1,989277	0,342229	-3,886634	0,307351	-75,711786	-43,224305	14,181359	0,534783	-1,397958	1,482856	110,947492	42,654649	1,989277	0,534783	-1,397958	1,482856	110,947492	42,654649	1,989277
14:45:54,38	0,492975	3,365966	-0,050989	-0,093011	-0,908014	-0,160002	0,535307	-1,398009	1,480518	1,313053	0,658797	2,017519	0,342816	-3,885896	0,308154	-75,696940	-43,259360	14,208876	0,535307	-1,398009	1,480518	111,056777	42,680417	2,017519	0,535307	-1,398009	1,480518	111,056777	42,680417	2,017519
14:45:54,43	0,492975	3,365966	-0,050989	-0,093011	-0,908014	-0,160002	0,534375	-1,398148	1,481321	1,328773	0,676901	2,045036	0,341778	-3,890221	0,308691	-75,778728	-43,279485	14,174009	0,534375	-1,398148	1,481321	111,083389	42,625322	2,045036	0,534375	-1,398148	1,481321	111,083389	42,625322	2,045036
14:45:54,48	0,492975	3,365966	-0,050989	-0,093011	-0,908014	-0,160002	0,538640	-1,399412	1,481857	1,321379	0,515894	2,010169	0,346082	-3,885458	0,307712	-75,792318	-43,344150	14,192293	0,538640	-1,399412	1,481857	111,175201	42,799110	2,010169	0,538640	-1,399412	1,481857	111,175201	42,799110	2,010169
14:45:54,53	0,492975	3,365966	-0,050989	-0,093011	-0,908014	-0,160002	0,532362	-1,400758	1,480879	1,314170	0,821761	2,028452	0,345060	-3,887061	0,305126	-75,797150	-43,381612	14,194320	0,532362	-1,400758	1,480879	111,273675	42,612194	2,028452	0,532362	-1,400758	1,480879	111,273675	42,612194	2,028452
14:45:54,58	0,492975	3,365966	-0,050989	-0,093011	-0,908014	-0,160002	0,534262	-1,400674	1,478292	1,353383	0,708418	2,030480	0,348895	-3,887107	0,304982	-75,820738	-43,440854	14,182910	0,534262	-1,400674	1,478292	111,306314	42,647995	2,030480	0,534262	-1,400674	1,478292	111,306314	42,647995	2,030480
14:45:54,64	0,492975	3,365966	-0,050989	-0,093011	-0,908014	-0,160002	0,532384	-1,404018	1,478149	1,242594	0,796868	2,019070	0,347849	-3,887905	0,305428	-75,852683	-43,440694	14,189134	0,532384	-1,404018	1,478149	111,458030	42,589041	2,019070	0,532384	-1,404018	1,478149	111,458030	42,589041	2,019070
14:45:54,69	0,492975	3,365966	-0,050989	-0,093011	-0,908014	-0,160002	0,535166	-1,405395	1,478133	1,267835	0,684165	2,026884	0,346315	-3,889449	0,302629	-75,904848	-43,498265	14,197110	0,535166	-1,405395	1,478133	111,591361	42,694729	2,026884	0,535166	-1,405395	1,478133	111,591361	42,694729	2,026884
14:45:54,74	0,492975	3,365966	-0,050989	-0,093011	-0,908014	-0,160002	0,535166	-1,405395	1,478133	1,267835	0,684165	2,026884	0,345113	-3,889117	0,304170	-75,908655	-43,528651	14,185389	0,535166	-1,405395	1,478133	111,591361	42,694729	2,026884	0,535166	-1,405395	1,478133	111,591361	42,694729	2,026884
14:45:54,79	0,492975	3,365966	-0,050989	-0,093011	-0,908014	-0,160002	0,536016	-1,401748	1,477337	1,480625	0,640286	2,021549	0,346120	-3,889705	0,303758	-75,985080	-43,537106	14,195932	0,536016	-1,401748	1,477337	111,517869	42,717508	2,021549	0,536016	-1,401748	1,477337	111,517869	42,717508	2,021549
14:45:54,84	0,492975	3,365966	-0,050989	-0,093011	-0,908014	-0,160002	0,536021	-1,402914	1,476925	1,465519	0,701958	2,032092	0,346127	-3,889064	0,301830	-75,918658	-43,577349	14,179079	0,536021	-1,402914	1,476925	111,594307	42,779613	2,032092	0,536021	-1,402914	1,476925	111,594307	42,779613	2,032092
14:45:54,89	0,492975	3,365966	-0,050989	-0,093011	-0,908014	-0,160002	0,535463	-1,402600	1,474997	1,483515	0,653314	2,015239	0,350183	-3,891679	0,301835	-75,988257	-43,610656	14,204878	0,535463	-1,402600	1,474997	111,587612	42,687188	2,015239	0,535463	-1,402600	1,474997	111,587612	42,687188	2,015239
14:45:54,94	0,492975	3,365966	-0,050989	-0,093011	-0,908014	-0,160002	0,535699	-1,407420	1,475001	1,296534	0,684657	2,041038	0,347219	-3,890360	0,304110	-75,998740	-43,626735	14,149473	0,535699	-1,407420	1,475001	111,778978	42,737066	2,041038	0,535699	-1,407420	1,475001	111,778978	42,737066	2,041038
14:45:54,99	0,492975	3,365966	-0,050989	-0,093011	-0,908014	-0,160002	0,536039	-1,404194	1,477277	1,483443	0,668017	1,985633	0,347133	-3,893537	0,299472	-76,030540	-43,636337	14,185744	0,536039	-1,404194	1,477277	111,712660	42,747114	1,985633	0,536039	-1,404194	1,477277	111,712660	42,747114	1,985633
14:45:55,04	0,492975	3,365966	-0,050989	-0,093011	-0,908014	-0,160002	0,532835	-1,407575	1,474989	1,337410	0,835069	2,051101	0,347559	-3,891919	0,296447	-76,011606	-43,690423	14,165380	0,532835	-1,407575	1,474989	111,832016	42,662618	2,051101	0,532835	-1,407575	1,474989	111,832016	42,662618	2,051101
14:45:55,09	0,492975	3,365966	-0,050989	-0,093011	-0,908014	-0,160002	0,532835	-1,407575	1,474989	1,337410	0,835069	2,051101	0,350617	-3,890052	0,301784	-76,025487	-43,710729	14,168487	0,532835	-1,407575	1,474989	111,832016	42,662618	2,051101	0,532835	-1,407575	1,474989	111,832016	42,662618	2,051101
14:45:55,14	0,492975	3,365966	-0,050989	-0,093011	-0,908014	-0,160002	0,534074	-1,406982	1,474951	1,424561	0,751413	2,004646	0,352159	-3,893031	0,300524	-76,025798	-43,754350	14,195947	0,534074	-1,406982	1,474951	111,872667	42,676184	2,004646	0,534074	-1,406982	1,474951	111,872667	42,676184	2,004646
14:45:55,19	0,492975	3,365966	-0,050989	-0,093011	-0,908014	-0,160002	0,535882	-1,409807	1,473691	1,315613	0,635824	2,032107	0,351090	-3,890997	0,297932	-76,058410	-43,736011	14,228442	0,535882	-1,409807	1,473691	111,985452	42,702570	2,032107	0,535882	-1,409807	1,473691	111,985452	42,702570	2,032107
14:45:55,24	0,492975	3,365966	-0,050989	-0,093011	-0,908014	-0,160002	0,534655	-1,407865	1,471099	1,417034	0,737046	2,064602	0,354475	-3,892378	0,301433	-76,083901	-43,789749	14,146903	0,534655	-1,407865	1,471099	111,934407	42,707464	2,064602	0,534655	-1,407865	1,471099	111,934407	42,707464	2,064602
14:45:55,29	0,492975	3,365966	-0,050989	-0,093011	-0,908014	-0,160002	0,534159	-1,411487	1,474599	1,287977	0,758071	1,983063	0,352796	-3,890229	0,297125	-76,071663	-43,779719	14,199007	0,534159	-1,411487	1,474599	112,089672	42,689515	1,983063	0,534159	-1,411487	1,474599	112,089672	42,689515	1,983063
14:45:55,34	0,492975	3,365966	-0,050989	-0,093011	-0,908014	-0,160002	0,533137	-1,408958	1,470292	1,404642	0,805597	2,035167	0,353294	-3,893212	0,296329	-76,119246	-43,788703	14,184801	0,533137	-1,408958	1,470292	112,007867	42,656865	2,035167	0,533137	-1,408958	1,470292	112,007867	42,656865	2,035167
14:45:55,39	0,492975	3,365966	-0,050989	-0,093011	-0,908014	-0,160002	0,535472	-1,410881	1,469496	1,336228	0,720908	2,020961	0,350158	-3,889081	0,295918	-76,125805	-43,792906	14,188689	0,535472	-1,410881	1,469496	112,090393	42,755451	2,020961	0,535472	-1,410881	1,469496	112,090393	42,755451	2,020961
14:45:55,44	0,492975	3,365966	-0,050989	-0,093011	-0,908014	-0,160002	0,533462	-1,406100	1,469084	1,591787	0,828992	2,024849	0,351799	-3,895919	0,295282	-76,171141	-43,813734	14,190162	0,533462	-1,406100	1,469084	111,970603	42,705773	2,024849	0,533462	-1,406100	1,469084	111,970603	42,705773	2,024849
14:45:55,49	0,492975	3,365966	-0,050989	-0,093011	-0,908014	-0,160002	0,538563	-1,410940	1,468449	1,380809	0,592598	2,026322	0,353154	-3,894480	0,296710	-76,158532	-43,872915	14,191753	0,538563	-1,410940	1,468449	112,139570	42,869792	2,026322	0,538563	-1,410940	1,468449	112,139570	42,869792	2,026322
14:45:55,54	0,492975	3,365966	-0,050989	-0,093011	-0,908014	-0,160002	0,536640	-1,411393	1,469877	1,402186	0,652108	2,027913	0,355122	-3,893099	0,295907	-76,200575	-43,864412	14,187435	0,536640	-1,411393	1,469877	112,196529	42,778310	2,027913	0,536640	-1,411393	1,469877	112,196529	42,778310	2,027913
14:45:55,59	0,492975	3,365966	-0,050989	-0,093011	-0,908014	-0,160002	0,536354	-1,410418	1,469467	1,505185	0,678407	2,027254	0,354157	-3,891922	0,295925	-76,190609	-43,851928	14,213974	0,536354	-1,410418	1,469467	112,222996	42,782232	2,027254	0,536354	-1,410418	1,469467	112,222996	42,782232	2,027254
14:45:55,64	0,492975	3,365966	-0,050989	-0,093011	-0,908014	-0,160002	0,538690	-1,411393	1,468436	1,458098	0,578035	2,031934	0,352188	-3,894699	0,294957	-76,200915	-43,847044	14,212054	0,538690	-1,411393	1,468436	112,252460	42,865186	2,031934	0,538690	-1,411393	1,468436	112,252460	42,865186	2,031934
14:45:55,69	0,492975	3,365966	-0,050989	-0,093011	-0,908014	-0,160002	0,538690	-1,411393	1,468436	1,458098	0,578035	2,031934	0,352416	-3,894379	0,291635	-76,197631	-43,932024	14,188392	0,538690	-1,411393	1,468436	112,252460	42,865186	2,031934	0,538690	-1,411393	1,468436	112,252460	42,865186	2,031934
14:45:55,74	0,492975	3,365966	-0,050989	-0,093011	-0,908014	-0,160002	0,536921	-1,410704	1,464802	1,508772	0,641763	2,024552	0,352904	-3,898188	0,295506	-76,260098	-43,940818	14,181071	0,536921	-1,410704	1,464802	112,249001	42,790082	2,024552	0,536921	-1,410704	1,464802	112,249001	42,790082	2,024552
14:45:55,79	0,492975	3,365966	-0,050989	-0,093011	-0,908014	-0,160002	0,539976	-1,413031	1,468672	1,426587	0,532602	2,017231	0,355230	-3,894918	0,292400	-76,245249	-43,977587	14,192208	0,539976	-1,413031	1,468672	112,349532	42,920742	2,017231	0,539976	-1,413031	1,468672	112,349532	42,920742	2,017231
14:45:55,84	0,492975	3,365966	-0,050989	-0,093011	-0,908014	-0,160002	0,535981	-1,413411	1,465567	1,431269	0,709105	2,028368	0,356981	-3,896217	0,288903	-76,257212	-43,956343	14,190404	0,535981	-1,413411	1,465567	112,384007	42,783627	2,028368	0,535981	-1,413411	1,465567	112,384007	42,783627	2,028368
14:45:55,89	0,492975	3,365966	-0,050989	-0,093011	-0,908014	-0,160002	0,536230	-1,415576	1,462070	1,306239	0,717152	2,026564	0,354876	-3,897687	0,291369	-76,272980	-43,991247	14,200286	0,536230	-1,415576	1,462070	112,428981	42,811202	2,026564	0,536230	-1,415576	1,462070	112,428981	42,811202	2,026564
14:45:55,94	0,492975	3,365966	-0,050989	-0,093011	-0,908014	-0,160002	0,538556	-1,414488	1,464535	1,400966	0,592393	2,036446	0,357520	-3,895603	0,290451	-76,265393	-44,004382	14,188192	0,538556	-1,414488	1,464535	112,438241	42,869049	2,036446	0,538556	-1,414488	1,464535	112,438241	42,869049	2,036446
14:45:55,99	0,492975	3,365966	-0,050989	-0,093011	-0,908014	-0,160002	0,535429	-1,415736	1,463617	1,343624	0,741870	2,024352	0,357786	-3,897919	0,291038	-76,285881	-44,003107	14,192634	0,535429	-1,415736	1,463617	112,478908	42,773041	2,024352	0,535429	-1,415736	1,463617	112,478908	42,773041	2,024352
14:45:56,04	0,492975	3,365966	-0,050989	-0,093011	-0,908014	-0,160002	0,537302	-1,417125	1,464205	1,280559	0,662854	2,028793	0,355147	-3,897010	0,292791	-76,283062	-43,993635	14,206056	0,537302	-1,417125	1,464205	112,524846	42,841055	2,028793	0,537302	-1,417125	1,464205	112,524846	42,841055	2,028793
14:45:56,09	0,492975	3,365966	-0,050989	-0,093011	-0,908014	-0,160002	0,537834	-1,414385	1,465958	1,413430	0,637461	2,042215	0,354996	-3,895691	0,289661	-76,333779	-44,019699	14,217506	0,537834	-1,414385	1,465958	112,442621	42,857460	2,042215	0,537834	-1,414385	1,465958	112,442621	42,857460	2,042215
14:45:56,14	0,492975	3,365966	-0,050989	-0,093011	-0,908014	-0,160002	0,536768	-1,413594	1,462828	1,502476	0,723810	2,053666	0,359172	-3,898228	0,291530	-76,308323	-44,054238	14,209290	0,536768	-1,413594	1,462828	112,469598	42,860088	2,053666	0,536768	-1,413594	1,462828	112,469598	42,860088	2,053666
14:45:56,19	0,492975	3,365966	-0,050989	-0,093011	-0,908014	-0,160002	0,536877	-1,418479	1,464697	1,265629	0,678840	2,045450	0,357337	-3,894644	0,290413	-76,328674	-44,062796	14,182260	0,536877	-1,418479	1,464697	112,616240	42,823655	2,045450	0,536877	-1,418479	1,464697	112,616240	42,823655	2,045450
14:45:56,24	0,492975	3,365966	-0,050989	-0,093011	-0,908014	-0,160002	0,534690	-1,415098	1,463580	1,459045	0,805880	2,018420	0,354710	-3,896501	0,287147	-76,305070	-44,083284	14,212497	0,534690	-1,415098	1,463580	112,544222	42,779060	2,018420	0,534690	-1,415098	1,463580	112,544222	42,779060	2,018420
14:45:56,29	0,492975	3,365966	-0,050989	-0,093011	-0,908014	-0,160002	0,537612	-1,413752	1,460314	1,534989	0,623266	2,048657	0,357920	-3,894499	0,288496	-76,310978	-44,101140	14,206364	0,537612	-1,413752	1,460314	112,514488	42,825799	2,048657	0,537612	-1,413752	1,460314	112,514488	42,825799	2,048657
14:45:56,34	0,492975	3,365966	-0,050989	-0,093011	-0,908014	-0,160002	0,534273	-1,415530	1,461663	1,460914	0,793066	2,042524	0,358383	-3,896314	0,288876	-76,364467	-44,129577	14,215273	0,534273	-1,415530	1,461663	112,580042	42,733512	2,042524	0,534273	-1,415530	1,461663	112,580042	42,733512	2,042524
14:45:56,39	0,492975	3,365966	-0,050989	-0,093011	-0,908014	-0,160002	0,535614	-1,416839	1,462042	1,444250	0,755455	2,051433	0,355302	-3,897344	0,286153	-76,360735	-44,118976	14,210489	0,535614	-1,416839	1,462042	112,666086	42,801145	2,051433	0,535614	-1,416839	1,462042	112,666086	42,801145	2,051433
14:45:56,44	0,492975	3,365966	-0,050989	-0,093011	-0,908014	-0,160002	0,538046	-1,414685	1,459320	1,545185	0,631065	2,046649	0,359516	-3,897399	0,288860	-76,397920	-44,105611	14,206739	0,538046	-1,414685	1,459320	112,597971	42,867658	2,046649	0,538046	-1,414685	1,459320	112,597971	42,867658	2,046649
14:45:56,49	0,492975	3,365966	-0,050989	-0,093011	-0,908014	-0,160002	0,538026	-1,414726	1,460284	1,528922	0,623812	2,028014	0,359534	-3,895662	0,287711	-76,367191	-44,144648	14,220668	0,538026	-1,414726	1,460284	112,584941	42,858878	2,028014	0,538026	-1,414726	1,460284	112,584941	42,858878	2,028014
14:45:56,54	0,492975	3,365966	-0,050989	-0,093011	-0,908014	-0,160002	0,534473	-1,417509	1,460878	1,423795	0,809599	2,056827	0,347907	-3,888102	0,275396	-75,899505	-43,597862	14,167304	0,534473	-1,417509	1,460878	112,698270	42,765738	2,056827	0,534473	-1,417509	1,460878	112,698270	42,765738	2,056827
14:45:56,59	0,492975	3,365966	-0,050989	-0,093011	-0,908014	-0,160002	0,533740	-1,403660	1,448563	1,436583	0,716100	2,003464	-0,612712	-3,159548	-0,572302	-35,512386	7,068793	12,388176	0,533740	-1,403660	1,448563	111,623890	42,614669	2,003464	0,533740	-1,403660	1,448563	111,623890	42,614669	2,003464
14:45:56,64	0,492975	3,365966	-0,050989	-0,093011	-0,908014	-0,160002	0,383103	-0,207464	0,600865	-0,433367	-1,093736	0,224336	-0,931676	-2,700090	-1,243738	-10,173629	23,281242	12,051193	0,383103	-0,207464	0,600865	15,852544	28,979877	0,224336	0,383103	-0,207464	0,600865	15,852544	28,979877	0,224336
14:45:56,69	0,492913	3,265941	-0,050991	-0,093011	-0,908003	-0,160012	0,144683	0,298496	-0,070571	-0,833200	-2,533638	-0,112647	-0,929988	-2,672234	-1,237999	-8,601168	23,375566	12,029295	0,144683	0,298496	-0,070571	-24,265167	8,823959	-0,112647	0,144683	0,298496	-0,070571	-24,265167	8,823959	-0,112647
14:45:56,74	0,492913	3,265941	-0,050991	-0,093011	-0,908003	-0,160012	0,119716	0,310963	-0,064832	-1,052853	-2,549969	-0,134545	-0,927977	-2,674335	-1,240388	-8,688844	23,150979	11,990576	0,119716	0,310963	-0,064832	-25,463450	6,847699	-0,134545	0,119716	0,310963	-0,064832	-25,463450	6,847699	-0,134545
14:45:56,79	0,492913	3,265941	-0,050991	-0,093011	-0,908003	-0,160012	0,120529	0,308170	-0,067221	-0,959743	-2,628643	-0,173265	-0,924690	-2,673274	-1,238453	-8,751264	23,005462	12,015175	0,120529	0,308170	-0,067221	-25,151105	6,832897	-0,173265	0,120529	0,308170	-0,067221	-25,151105	6,832897	-0,173265
14:45:56,84	0,492913	3,265941	-0,050991	-0,093011	-0,908003	-0,160012	0,117967	0,305854	-0,065287	-0,922953	-2,514114	-0,148665	-0,921788	-2,676953	-1,235959	-8,847192	22,978918	12,004059	0,117967	0,305854	-0,065287	-24,932495	6,746298	-0,148665	0,117967	0,305854	-0,065287	-24,932495	6,746298	-0,148665
14:45:56,89	0,492913	3,265941	-0,050991	-0,093011	-0,908003	-0,160012	0,119702	0,301502	-0,062793	-1,078306	-2,534523	-0,159781	-0,920459	-2,673744	-1,235953	-8,853105	22,838399	12,030603	0,119702	0,301502	-0,062793	-24,746215	6,862078	-0,159781	0,119702	0,301502	-0,062793	-24,746215	6,862078	-0,159781
14:45:56,94	0,492913	3,265941	-0,050991	-0,093011	-0,908003	-0,160012	0,116258	0,301956	-0,062787	-0,930072	-2,420579	-0,133237	-0,919873	-2,682992	-1,234240	-8,941568	22,794275	11,982967	0,116258	0,301956	-0,062787	-24,633585	6,705675	-0,133237	0,116258	0,301956	-0,062787	-24,633585	6,705675	-0,133237
14:45:56,99	0,492913	3,265941	-0,050991	-0,093011	-0,908003	-0,160012	0,123974	0,296824	-0,061073	-1,114452	-2,767269	-0,180873	-0,917648	-2,678673	-1,233465	-8,966996	22,731659	12,015693	0,123974	0,296824	-0,061073	-24,415162	6,964702	-0,180873	0,123974	0,296824	-0,061073	-24,415162	6,964702	-0,180873
14:45:57,04	0,492913	3,265941	-0,050991	-0,093011	-0,908003	-0,160012	0,119121	0,297057	-0,060298	-1,035420	-2,524212	-0,148148	-0,921846	-2,676605	-1,232343	-8,996899	22,720856	11,995172	0,119121	0,297057	-0,060298	-24,354384	6,826817	-0,148148	0,119121	0,297057	-0,060298	-24,354384	6,826817	-0,148148
14:45:57,09	0,492913	3,265941	-0,050991	-0,093011	-0,908003	-0,160012	0,119429	0,301726	-0,059176	-0,768319	-2,519728	-0,168668	-0,916703	-2,680069	-1,233756	-9,020336	22,689040	11,995629	0,119429	0,301726	-0,059176	-24,453808	6,855472	-0,168668	0,119429	0,301726	-0,059176	-24,453808	6,855472	-0,168668
14:45:57,14	0,492913	3,265941	-0,050991	-0,093011	-0,908003	-0,160012	0,119858	0,295540	-0,060589	-1,050727	-2,537607	-0,168211	-0,916736	-2,683625	-1,232169	-9,130409	22,596346	11,998348	0,119858	0,295540	-0,060589	-24,250603	6,871209	-0,168211	0,119858	0,295540	-0,060589	-24,250603	6,871209	-0,168211
14:45:57,19	0,492913	3,265941	-0,050991	-0,093011	-0,908003	-0,160012	0,122954	0,293791	-0,059002	-1,006340	-2,649644	-0,165492	-0,915689	-2,680997	-1,234700	-9,101371	22,565532	11,988272	0,122954	0,293791	-0,059002	-24,068954	7,002244	-0,165492	0,122954	0,293791	-0,059002	-24,068954	7,002244	-0,165492
14:45:57,24	0,492913	3,265941	-0,050991	-0,093011	-0,908003	-0,160012	0,120155	0,294198	-0,061533	-0,973016	-2,544646	-0,175568	-0,916334	-2,681400	-1,232766	-9,131439	22,565024	11,992062	0,120155	0,294198	-0,061533	-24,067570	6,887513	-0,175568	0,120155	0,294198	-0,061533	-24,067570	6,887513	-0,175568
14:45:57,29	0,492913	3,265941	-0,050991	-0,093011	-0,908003	-0,160012	0,120826	0,294555	-0,059600	-0,938996	-2,553771	-0,171778	-0,915214	-2,681319	-1,236645	-9,142601	22,546691	12,008690	0,120826	0,294555	-0,059600	-24,061548	6,931090	-0,171778	0,120826	0,294555	-0,059600	-24,061548	6,931090	-0,171778
14:45:57,34	0,492913	3,265941	-0,050991	-0,093011	-0,908003	-0,160012	0,120196	0,293625	-0,063478	-0,965863	-2,520522	-0,155150	-0,915162	-2,684523	-1,233805	-9,167183	22,510275	11,991047	0,120196	0,293625	-0,063478	-24,015462	6,914900	-0,155150	0,120196	0,293625	-0,063478	-24,015462	6,914900	-0,155150
14:45:57,39	0,492913	3,265941	-0,050991	-0,093011	-0,908003	-0,160012	0,122945	0,291978	-0,060638	-1,007708	-2,660362	-0,172793	-0,913271	-2,680311	-1,235102	-9,178806	22,494487	12,016627	0,122945	0,291978	-0,060638	-23,927973	6,990816	-0,172793	0,122945	0,291978	-0,060638	-23,927973	6,990816	-0,172793
14:45:57,44	0,492913	3,265941	-0,050991	-0,093011	-0,908003	-0,160012	0,118351	0,292447	-0,061935	-0,963855	-2,419315	-0,147213	-0,913325	-2,680718	-1,237056	-9,192380	22,466072	12,008901	0,118351	0,292447	-0,061935	-23,920908	6,871253	-0,147213	0,118351	0,292447	-0,061935	-23,920908	6,871253	-0,147213
14:45:57,49	0,492913	3,265941	-0,050991	-0,093011	-0,908003	-0,160012	0,118731	0,292290	-0,063889	-0,940615	-2,441525	-0,154940	-0,914893	-2,683301	-1,231208	-9,235791	22,424412	12,045791	0,118731	0,292290	-0,063889	-23,885357	6,878871	-0,154940	0,118731	0,292290	-0,063889	-23,885357	6,878871	-0,154940
14:45:57,55	0,492913	3,265941	-0,050991	-0,093011	-0,908003	-0,160012	0,121752	0,292356	-0,058041	-0,879383	-2,581856	-0,118049	-0,913792	-2,683407	-1,232807	-9,264433	22,396331	12,002727	0,121752	0,292356	-0,058041	-23,829330	6,975694	-0,118049	0,121752	0,292356	-0,058041	-23,829330	6,975694	-0,118049
14:45:57,59	0,492913	3,265941	-0,050991	-0,093011	-0,908003	-0,160012	0,121293	0,291350	-0,059640	-0,893063	-2,547204	-0,161113	-0,912655	-2,680053	-1,232451	-9,277428	22,394086	11,983886	0,121293	0,291350	-0,059640	-23,764028	6,974284	-0,161113	0,121293	0,291350	-0,059640	-23,764028	6,974284	-0,161113
14:45:57,64	0,492913	3,265941	-0,050991	-0,093011	-0,908003	-0,160012	0,117820	0,292043	-0,059284	-0,848575	-2,356484	-0,179954	-0,913786	-2,683347	-1,235910	-9,252950	22,389755	12,004297	0,117820	0,292043	-0,059284	-23,773955	6,892385	-0,179954	0,117820	0,292043	-0,059284	-23,773955	6,892385	-0,179954
14:45:57,69	0,492913	3,265941	-0,050991	-0,093011	-0,908003	-0,160012	0,121238	0,291375	-0,062743	-0,891821	-2,557571	-0,159544	-0,912082	-2,683581	-1,234149	-9,278084	22,374648	12,031118	0,121238	0,291375	-0,062743	-23,764731	6,959591	-0,159544	0,121238	0,291375	-0,062743	-23,764731	6,959591	-0,159544
14:45:57,74	0,492913	3,265941	-0,050991	-0,093011	-0,908003	-0,160012	0,120589	0,289782	-0,060982	-0,949000	-2,509637	-0,132722	-0,912939	-2,684166	-1,234680	-9,330099	22,349564	12,000656	0,120589	0,289782	-0,060982	-23,696870	6,956620	-0,132722	0,120589	0,289782	-0,060982	-23,696870	6,956620	-0,132722
14:45:57,79	0,492913	3,265941	-0,050991	-0,093011	-0,908003	-0,160012	0,121524	0,290232	-0,061513	-0,877843	-2,525736	-0,163184	-0,911443	-2,687811	-1,233161	-9,311161	22,306787	12,046336	0,121524	0,290232	-0,061513	-23,661077	7,013893	-0,163184	0,121524	0,290232	-0,061513	-23,661077	7,013893	-0,163184
14:45:57,84	0,492913	3,265941	-0,050991	-0,093011	-0,908003	-0,160012	0,123933	0,287114	-0,059994	-1,012403	-2,688772	-0,117504	-0,915174	-2,682862	-1,231601	-9,328423	22,308151	12,013396	0,123933	0,287114	-0,059994	-23,550873	7,039931	-0,117504	0,123933	0,287114	-0,059994	-23,550873	7,039931	-0,117504
14:45:57,89	0,492913	3,265941	-0,050991	-0,093011	-0,908003	-0,160012	0,121512	0,292820	-0,058434	-0,708280	-2,547285	-0,150444	-0,911304	-2,685957	-1,236115	-9,347607	22,293327	12,028188	0,121512	0,292820	-0,058434	-23,694612	6,991424	-0,150444	0,121512	0,292820	-0,058434	-23,694612	6,991424	-0,150444
14:45:57,94	0,492913	3,265941	-0,050991	-0,093011	-0,908003	-0,160012	0,122257	0,287920	-0,062948	-0,940604	-2,576832	-0,135653	-0,912336	-2,685008	-1,235494	-9,366686	22,278755	12,011351	0,122257	0,287920	-0,062948	-23,542355	7,020374	-0,135653	0,122257	0,287920	-0,062948	-23,542355	7,020374	-0,135653
14:45:57,99	0,492913	3,265941	-0,050991	-0,093011	-0,908003	-0,160012	0,121952	0,289289	-0,062327	-0,847296	-2,551693	-0,152489	-0,910074	-2,687753	-1,235634	-9,353395	22,291967	12,011707	0,121952	0,289289	-0,062327	-23,556455	7,021507	-0,152489	0,121952	0,289289	-0,062327	-23,556455	7,021507	-0,152489
14:45:58,04	0,492913	3,265941	-0,050991	-0,093011	-0,908003	-0,160012	0,123198	0,285957	-0,062468	-1,038633	-2,621390	-0,152133	-0,907761	-2,684450	-1,234404	-9,416008	22,237656	12,020442	0,123198	0,285957	-0,062468	-23,486251	7,049621	-0,152133	0,123198	0,285957	-0,062468	-23,486251	7,049621	-0,152133
14:45:58,09	0,492913	3,265941	-0,050991	-0,093011	-0,908003	-0,160012	0,119181	0,285605	-0,061238	-0,978585	-2,385467	-0,143398	-0,911011	-2,684265	-1,234865	-9,424618	22,253252	12,023199	0,119181	0,285605	-0,061238	-23,398587	6,970256	-0,143398	0,119181	0,285605	-0,061238	-23,398587	6,970256	-0,143398
14:45:58,14	0,492913	3,265941	-0,050991	-0,093011	-0,908003	-0,160012	0,120646	0,288513	-0,061698	-0,836600	-2,446389	-0,140641	-0,911895	-2,687015	-1,234024	-9,427448	22,230344	12,009309	0,120646	0,288513	-0,061698	-23,484836	7,024330	-0,140641	0,120646	0,288513	-0,061698	-23,484836	7,024330	-0,140641
14:45:58,19	0,492913	3,265941	-0,050991	-0,093011	-0,908003	-0,160012	0,123469	0,287904	-0,060857	-0,847006	-2,602193	-0,154531	-0,911881	-2,684894	-1,234805	-9,417897	22,243174	12,010414	0,123469	0,287904	-0,060857	-23,447449	7,090140	-0,154531	0,123469	0,287904	-0,060857	-23,447449	7,090140	-0,154531
14:45:58,24	0,492913	3,265941	-0,050991	-0,093011	-0,908003	-0,160012	0,121625	0,288952	-0,061639	-0,808405	-2,508159	-0,153426	-0,910246	-2,683345	-1,236367	-9,456154	22,202737	12,030355	0,121625	0,288952	-0,061639	-23,491102	7,039415	-0,153426	0,121625	0,288952	-0,061639	-23,491102	7,039415	-0,153426
14:45:58,29	0,492913	3,265941	-0,050991	-0,093011	-0,908003	-0,160012	0,119467	0,288310	-0,063200	-0,787607	-2,383015	-0,133485	-0,910241	-2,687510	-1,237114	-9,452402	22,177027	12,043866	0,119467	0,288310	-0,063200	-23,419958	6,995134	-0,133485	0,119467	0,288310	-0,063200	-23,419958	6,995134	-0,133485
14:45:58,34	0,492913	3,265941	-0,050991	-0,093011	-0,908003	-0,160012	0,123071	0,286223	-0,063947	-0,875745	-2,586510	-0,119974	-0,910681	-2,686138	-1,236512	-9,475237	22,172729	12,005771	0,123071	0,286223	-0,063947	-23,344262	7,074526	-0,119974	0,123071	0,286223	-0,063947	-23,344262	7,074526	-0,119974
14:45:58,39	0,492913	3,265941	-0,050991	-0,093011	-0,908003	-0,160012	0,122103	0,287290	-0,063345	-0,805124	-2,518562	-0,158069	-0,910856	-2,687689	-1,237507	-9,470359	22,195901	12,049607	0,122103	0,287290	-0,063345	-23,357396	7,066509	-0,158069	0,122103	0,287290	-0,063345	-23,357396	7,066509	-0,158069
14:45:58,44	0,492913	3,265941	-0,050991	-0,093011	-0,908003	-0,160012	0,123534	0,286666	-0,064340	-0,860071	-2,585615	-0,114234	-0,913401	-2,685364	-1,234735	-9,483316	22,167291	12,014337	0,123534	0,286666	-0,064340	-23,363370	7,111793	-0,114234	0,123534	0,286666	-0,064340	-23,363370	7,111793	-0,114234
14:45:58,49	0,492913	3,265941	-0,050991	-0,093011	-0,908003	-0,160012	0,122793	0,290033	-0,061568	-0,653723	-2,550158	-0,149503	-0,909201	-2,686969	-1,235231	-9,517668	22,158754	12,004305	0,122793	0,290033	-0,061568	-23,421345	7,089068	-0,149503	0,122793	0,290033	-0,061568	-23,421345	7,089068	-0,149503
14:45:58,54	0,492913	3,265941	-0,050991	-0,093011	-0,908003	-0,160012	0,122083	0,285593	-0,062065	-0,860071	-2,487765	-0,159535	-0,909781	-2,685979	-1,237949	-9,501873	22,148289	12,005508	0,122083	0,285593	-0,062065	-23,279097	7,095739	-0,159535	0,122083	0,285593	-0,062065	-23,279097	7,095739	-0,159535
14:45:58,59	0,492913	3,265941	-0,050991	-0,093011	-0,908003	-0,160012	0,121515	0,286591	-0,064783	-0,807011	-2,477143	-0,158332	-0,909795	-2,686894	-1,236761	-9,500216	22,119221	12,027924	0,121515	0,286591	-0,064783	-23,304378	7,061777	-0,158332	0,121515	0,286591	-0,064783	-23,304378	7,061777	-0,158332
14:45:58,64	0,492913	3,265941	-0,050991	-0,093011	-0,908003	-0,160012	0,122315	0,286145	-0,063595	-0,805835	-2,534714	-0,135916	-0,907509	-2,684225	-1,235235	-9,527655	22,111784	12,018140	0,122315	0,286145	-0,063595	-23,268225	7,067009	-0,135916	0,122315	0,286145	-0,063595	-23,268225	7,067009	-0,135916
14:45:58,69	0,492913	3,265941	-0,050991	-0,093011	-0,908003	-0,160012	0,118861	0,285500	-0,062068	-0,819220	-2,335048	-0,145700	-0,908062	-2,687804	-1,234436	-9,527054	22,130879	12,027323	0,118861	0,285500	-0,062068	-23,230969	6,995515	-0,145700	0,118861	0,285500	-0,062068	-23,230969	6,995515	-0,145700
14:45:58,74	0,492913	3,265941	-0,050991	-0,093011	-0,908003	-0,160012	0,122236	0,284189	-0,061269	-0,904239	-2,501549	-0,136517	-0,909225	-2,689396	-1,238154	-9,586897	22,131455	12,022514	0,122236	0,284189	-0,061269	-23,213061	7,093994	-0,136517	0,122236	0,284189	-0,061269	-23,213061	7,093994	-0,136517
14:45:58,79	0,492913	3,265941	-0,050991	-0,093011	-0,908003	-0,160012	0,124197	0,284400	-0,064987	-0,863811	-2,551385	-0,141326	-0,907654	-2,688038	-1,239135	-9,596260	22,108683	12,020529	0,124197	0,284400	-0,064987	-23,189247	7,198062	-0,141326	0,124197	0,284400	-0,064987	-23,189247	7,198062	-0,141326
14:45:58,84	0,492913	3,265941	-0,050991	-0,093011	-0,908003	-0,160012	0,122235	0,283718	-0,065969	-0,874875	-2,452645	-0,143312	-0,908575	-2,683816	-1,236706	-9,582167	22,042768	12,037853	0,122235	0,283718	-0,065969	-23,146770	7,142796	-0,143312	0,122235	0,283718	-0,065969	-23,146770	7,142796	-0,143312
14:45:58,89	0,492913	3,265941	-0,050991	-0,093011	-0,908003	-0,160012	0,119039	0,286628	-0,063539	-0,673552	-2,331617	-0,125987	-0,908214	-2,689409	-1,233289	-9,590777	22,092116	12,030619	0,119039	0,286628	-0,063539	-23,173829	7,012940	-0,125987	0,119039	0,286628	-0,063539	-23,173829	7,012940	-0,125987
14:45:58,94	0,492913	3,265941	-0,050991	-0,093011	-0,908003	-0,160012	0,123702	0,283519	-0,060123	-0,873657	-2,541979	-0,133221	-0,904725	-2,688196	-1,235636	-9,590834	22,046915	12,012002	0,123702	0,283519	-0,060123	-23,129869	7,168648	-0,133221	0,123702	0,283519	-0,060123	-23,129869	7,168648	-0,133221
14:45:58,99	0,492913	3,265941	-0,050991	-0,093011	-0,908003	-0,160012	0,120907	0,281104	-0,062469	-0,960047	-2,419181	-0,151838	-0,905692	-2,690270	-1,240585	-9,618918	22,033872	12,027734	0,120907	0,281104	-0,062469	-23,026707	7,072025	-0,151838	0,120907	0,281104	-0,062469	-23,026707	7,072025	-0,151838
14:45:59,04	0,492913	3,265941	-0,050991	-0,093011	-0,908003	-0,160012	0,123186	0,280904	-0,067419	-0,945118	-2,519906	-0,136106	-0,906525	-2,687907	-1,236838	-9,606401	22,045014	11,978649	0,123186	0,280904	-0,067419	-22,996065	7,150226	-0,136106	0,123186	0,280904	-0,067419	-22,996065	7,150226	-0,136106
14:45:59,09	0,492913	3,265941	-0,050991	-0,093011	-0,908003	-0,160012	0,121557	0,282807	-0,063672	-0,862066	-2,440464	-0,185191	-0,906575	-2,687269	-1,237186	-9,614974	22,032102	12,041608	0,121557	0,282807	-0,063672	-23,062404	7,101788	-0,185191	0,121557	0,282807	-0,063672	-23,062404	7,101788	-0,185191
14:45:59,14	0,492913	3,265941	-0,050991	-0,093011	-0,908003	-0,160012	0,121029	0,283169	-0,064019	-0,827766	-2,412033	-0,122232	-0,910124	-2,688330	-1,236827	-9,619364	22,002562	12,005801	0,121029	0,283169	-0,064019	-23,056533	7,088761	-0,122232	0,121029	0,283169	-0,064019	-23,056533	7,088761	-0,122232
14:45:59,19	0,492913	3,265941	-0,050991	-0,093011	-0,908003	-0,160012	0,123723	0,285712	-0,063660	-0,667728	-2,563057	-0,158039	-0,907241	-2,685098	-1,239153	-9,652134	22,064592	12,046857	0,123723	0,285712	-0,063660	-23,096156	7,149168	-0,158039	0,123723	0,285712	-0,063660	-23,096156	7,149168	-0,158039
14:45:59,24	0,492913	3,265941	-0,050991	-0,093011	-0,908003	-0,160012	0,119482	0,284831	-0,065987	-0,750887	-2,283148	-0,116983	-0,907211	-2,687317	-1,240155	-9,626237	21,995650	11,978047	0,119482	0,284831	-0,065987	-23,110139	7,096185	-0,116983	0,119482	0,284831	-0,065987	-23,110139	7,096185	-0,116983
14:45:59,29	0,492913	3,265941	-0,050991	-0,093011	-0,908003	-0,160012	0,121389	0,283696	-0,066988	-0,763181	-2,439216	-0,185793	-0,906146	-2,687544	-1,240329	-9,678635	22,013190	12,033912	0,121389	0,283696	-0,066988	-23,033288	7,089824	-0,185793	0,121389	0,283696	-0,066988	-23,033288	7,089824	-0,185793
14:45:59,34	0,492913	3,265941	-0,050991	-0,093011	-0,908003	-0,160012	0,121053	0,282660	-0,067162	-0,806048	-2,367597	-0,129928	-0,907262	-2,687701	-1,238788	-9,656444	22,011979	12,003420	0,121053	0,282660	-0,067162	-22,994824	7,135069	-0,129928	0,121053	0,282660	-0,067162	-22,994824	7,135069	-0,129928
14:45:59,39	0,492913	3,265941	-0,050991	-0,093011	-0,908003	-0,160012	0,121748	0,283548	-0,065621	-0,769908	-2,423531	-0,160420	-0,902568	-2,687467	-1,239186	-9,666894	22,016749	11,990233	0,121748	0,283548	-0,065621	-23,028407	7,133648	-0,160420	0,121748	0,283548	-0,065621	-23,028407	7,133648	-0,160420
14:45:59,44	0,492913	3,265941	-0,050991	-0,093011	-0,908003	-0,160012	0,119197	0,279600	-0,066019	-0,974115	-2,279462	-0,173607	-0,906664	-2,687854	-1,237759	-9,713520	21,976272	11,982937	0,119197	0,279600	-0,066019	-22,922689	7,077490	-0,173607	0,119197	0,279600	-0,066019	-22,922689	7,077490	-0,173607
14:45:59,49	0,492913	3,265941	-0,050991	-0,093011	-0,908003	-0,160012	0,121581	0,282954	-0,064592	-0,741344	-2,383298	-0,180903	-0,904943	-2,690681	-1,241112	-9,703063	21,960585	12,020584	0,121581	0,282954	-0,064592	-22,953201	7,160812	-0,180903	0,121581	0,282954	-0,064592	-22,953201	7,160812	-0,180903
14:45:59,54	0,492913	3,265941	-0,050991	-0,093011	-0,908003	-0,160012	0,123168	0,280050	-0,067945	-0,883988	-2,482743	-0,143256	-0,903843	-2,686698	-1,239569	-9,679986	21,940942	12,012292	0,123168	0,280050	-0,067945	-22,867892	7,185978	-0,143256	0,123168	0,280050	-0,067945	-22,867892	7,185978	-0,143256
14:45:59,59	0,492913	3,265941	-0,050991	-0,093011	-0,908003	-0,160012	0,119169	0,281088	-0,066402	-0,824526	-2,304579	-0,151548	-0,907401	-2,690387	-1,242279	-9,708468	21,982911	12,028951	0,119169	0,281088	-0,066402	-22,889932	7,050187	-0,151548	0,119169	0,281088	-0,066402	-22,889932	7,050187	-0,151548
14:45:59,65	0,492913	3,265941	-0,050991	-0,093011	-0,908003	-0,160012	0,124143	0,282325	-0,069113	-0,782291	-2,517575	-0,134889	-0,906212	-2,687910	-1,240359	-9,696916	21,964521	12,003422	0,124143	0,282325	-0,069113	-22,944827	7,227648	-0,134889	0,124143	0,282325	-0,069113	-22,944827	7,227648	-0,134889
14:45:59,70	0,492913	3,265941	-0,050991	-0,093011	-0,908003	-0,160012	0,121403	0,282534	-0,067192	-0,761300	-2,394280	-0,160418	-0,909166	-2,686985	-1,240357	-9,698325	21,967972	12,017708	0,121403	0,282534	-0,067192	-22,940200	7,135831	-0,160418	0,121403	0,282534	-0,067192	-22,940200	7,135831	-0,160418
14:45:59,75	0,492913	3,265941	-0,050991	-0,093011	-0,908003	-0,160012	0,122079	0,285555	-0,067190	-0,606481	-2,426528	-0,146132	-0,906917	-2,687629	-1,241540	-9,740958	21,947692	12,013665	0,122079	0,285555	-0,067190	-23,022547	7,156713	-0,146132	0,122079	0,285555	-0,067190	-23,022547	7,156713	-0,146132
14:45:59,80	0,492913	3,265941	-0,050991	-0,093011	-0,908003	-0,160012	0,122807	0,281475	-0,069897	-0,783099	-2,457581	-0,134470	-0,905997	-2,689656	-1,243064	-9,721980	21,940576	12,029370	0,122807	0,281475	-0,069897	-22,878869	7,182784	-0,134470	0,122807	0,281475	-0,069897	-22,878869	7,182784	-0,134470
14:45:59,85	0,492913	3,265941	-0,050991	-0,093011	-0,908003	-0,160012	0,122807	0,281475	-0,069897	-0,783099	-2,457581	-0,134470	-0,908292	-2,693183	-1,242121	-9,766002	21,910141	12,001110	0,122807	0,281475	-0,069897	-22,878869	7,182784	-0,134470	0,122807	0,281475	-0,069897	-22,878869	7,182784	-0,134470
14:45:59,90	0,492913	3,265941	-0,050991	-0,093011	-0,908003	-0,160012	0,127009	0,281699	-0,068955	-0,723083	-2,653182	-0,162730	-0,903864	-2,688533	-1,243062	-9,752461	21,942819	12,052497	0,127009	0,281699	-0,068955	-22,836435	7,317045	-0,162730	0,127009	0,281699	-0,068955	-22,836435	7,317045	-0,162730
14:45:59,95	0,492913	3,265941	-0,050991	-0,093011	-0,908003	-0,160012	0,120768	0,280189	-0,069895	-0,836675	-2,324039	-0,111343	-0,905240	-2,692090	-1,239983	-9,789499	21,923870	12,016926	0,120768	0,280189	-0,069895	-22,831491	7,156273	-0,111343	0,120768	0,280189	-0,069895	-22,831491	7,156273	-0,111343
14:46:00,00	0,492913	3,265941	-0,050991	-0,093011	-0,908003	-0,160012	0,124537	0,279603	-0,066816	-0,832216	-2,497410	-0,146914	-0,908159	-2,689722	-1,243099	-9,767445	21,930361	12,013805	0,124537	0,279603	-0,066816	-22,781034	7,278744	-0,146914	0,124537	0,279603	-0,066816	-22,781034	7,278744	-0,146914
14:46:00,05	0,492913	3,265941	-0,050991	-0,093011	-0,908003	-0,160012	0,123946	0,283314	-0,069932	-0,655865	-2,482538	-0,150035	-0,904605	-2,687986	-1,242767	-9,742423	21,896030	12,012311	0,123946	0,283314	-0,069932	-22,896036	7,247232	-0,150035	0,123946	0,283314	-0,069932	-22,896036	7,247232	-0,150035
14:46:00,10	0,492913	3,265941	-0,050991	-0,093011	-0,908003	-0,160012	0,120665	0,281104	-0,069600	-0,753560	-2,350776	-0,151529	-0,902329	-2,688873	-1,243876	-9,786448	21,916865	12,020020	0,120665	0,281104	-0,069600	-22,820254	7,121457	-0,151529	0,120665	0,281104	-0,069600	-22,820254	7,121457	-0,151529
14:46:00,15	0,492913	3,265941	-0,050991	-0,093011	-0,908003	-0,160012	0,120295	0,278690	-0,070709	-0,875162	-2,282990	-0,143820	-0,903485	-2,693036	-1,243859	-9,782625	21,902921	12,018706	0,120295	0,278690	-0,070709	-22,752292	7,160196	-0,143820	0,120295	0,278690	-0,070709	-22,752292	7,160196	-0,143820
14:46:00,20	0,492913	3,265941	-0,050991	-0,093011	-0,908003	-0,160012	0,124666	0,283620	-0,070309	-0,618766	-2,523256	-0,131164	-0,908784	-2,690193	-1,243476	-9,775199	21,910351	12,032676	0,124666	0,283620	-0,070309	-22,882930	7,263016	-0,131164	0,124666	0,283620	-0,070309	-22,882930	7,263016	-0,131164
14:46:00,25	0,492913	3,265941	-0,050991	-0,093011	-0,908003	-0,160012	0,124666	0,283620	-0,070309	-0,618766	-2,523256	-0,131164	-0,906480	-2,690180	-1,240426	-9,814591	21,916002	11,973665	0,124666	0,283620	-0,070309	-22,882930	7,263016	-0,131164	0,124666	0,283620	-0,070309	-22,882930	7,263016	-0,131164
14:46:00,30	0,492913	3,265941	-0,050991	-0,093011	-0,908003	-0,160012	0,123503	0,281631	-0,067259	-0,707405	-2,425838	-0,190176	-0,904243	-2,691485	-1,243427	-9,810419	21,896748	12,017015	0,123503	0,281631	-0,067259	-22,815412	7,269135	-0,190176	0,123503	0,281631	-0,067259	-22,815412	7,269135	-0,190176
14:46:00,35	0,492913	3,265941	-0,050991	-0,093011	-0,908003	-0,160012	0,123515	0,279041	-0,070260	-0,827453	-2,439698	-0,146825	-0,904733	-2,687298	-1,244734	-9,796096	21,895971	12,018175	0,123515	0,279041	-0,070260	-22,732211	7,256211	-0,146825	0,123515	0,279041	-0,070260	-22,732211	7,256211	-0,146825
14:46:00,40	0,492913	3,265941	-0,050991	-0,093011	-0,908003	-0,160012	0,124786	0,279755	-0,071389	-0,779379	-2,502780	-0,136544	-0,905497	-2,692230	-1,244555	-9,818538	21,888770	12,027297	0,124786	0,279755	-0,071389	-22,740152	7,292951	-0,136544	0,124786	0,279755	-0,071389	-22,740152	7,292951	-0,136544
14:46:00,45	0,492913	3,265941	-0,050991	-0,093011	-0,908003	-0,160012	0,124786	0,279755	-0,071389	-0,779379	-2,502780	-0,136544	-0,903718	-2,691199	-1,246201	-9,859255	21,854213	12,063197	0,124786	0,279755	-0,071389	-22,740152	7,292951	-0,136544	0,124786	0,279755	-0,071389	-22,740152	7,292951	-0,136544
14:46:00,50	0,492913	3,265941	-0,050991	-0,093011	-0,908003	-0,160012	0,123004	0,278729	-0,073034	-0,782431	-2,392121	-0,100643	-0,906504	-2,692975	-1,243492	-9,810408	21,880464	12,012691	0,123004	0,278729	-0,073034	-22,662684	7,263706	-0,100643	0,123004	0,278729	-0,073034	-22,662684	7,263706	-0,100643
14:46:00,55	0,492913	3,265941	-0,050991	-0,093011	-0,908003	-0,160012	0,125936	0,280255	-0,070325	-0,750271	-2,573741	-0,151149	-0,903087	-2,692120	-1,244674	-9,857705	21,874294	12,019261	0,125936	0,280255	-0,070325	-22,750264	7,312216	-0,151149	0,125936	0,280255	-0,070325	-22,750264	7,312216	-0,151149
14:46:00,60	0,492913	3,265941	-0,050991	-0,093011	-0,908003	-0,160012	0,124088	0,280771	-0,073831	-0,702444	-2,446894	-0,128985	-0,906028	-2,691117	-1,246998	-9,847545	21,877675	12,034855	0,124088	0,280771	-0,073831	-22,742959	7,294019	-0,128985	0,124088	0,280771	-0,073831	-22,742959	7,294019	-0,128985
14:46:00,65	0,492913	3,265941	-0,050991	-0,093011	-0,908003	-0,160012	0,124088	0,280771	-0,073831	-0,702444	-2,446894	-0,128985	-0,904977	-2,690245	-1,245082	-9,901490	21,857011	12,033893	0,124088	0,280771	-0,073831	-22,742959	7,294019	-0,128985	0,124088	0,280771	-0,073831	-22,742959	7,294019	-0,128985
14:46:00,70	0,492913	3,265941	-0,050991	-0,093011	-0,908003	-0,160012	0,122808	0,280297	-0,071915	-0,682215	-2,343943	-0,129947	-0,904810	-2,690670	-1,245465	-9,828202	21,856118	11,994549	0,122808	0,280297	-0,071915	-22,685535	7,296481	-0,129947	0,122808	0,280297	-0,071915	-22,685535	7,296481	-0,129947
14:46:00,75	0,492913	3,265941	-0,050991	-0,093011	-0,908003	-0,160012	0,123092	0,279940	-0,072298	-0,736666	-2,422646	-0,169291	-0,905449	-2,691536	-1,245052	-9,855022	21,871875	12,038446	0,123092	0,279940	-0,072298	-22,711936	7,240102	-0,169291	0,123092	0,279940	-0,072298	-22,711936	7,240102	-0,169291
14:46:00,80	0,492913	3,265941	-0,050991	-0,093011	-0,908003	-0,160012	0,124162	0,280061	-0,071886	-0,730616	-2,447160	-0,125395	-0,902480	-2,689246	-1,245851	-9,833164	21,851965	12,005006	0,124162	0,280061	-0,071886	-22,715376	7,299552	-0,125395	0,124162	0,280061	-0,071886	-22,715376	7,299552	-0,125395
14:46:00,85	0,492913	3,265941	-0,050991	-0,093011	-0,908003	-0,160012	0,120694	0,278634	-0,072684	-0,798512	-2,295724	-0,158834	-0,904985	-2,692716	-1,245834	-9,899966	21,833647	12,052599	0,120694	0,278634	-0,072684	-22,671245	7,178773	-0,158834	0,120694	0,278634	-0,072684	-22,671245	7,178773	-0,158834
14:46:00,90	0,492913	3,265941	-0,050991	-0,093011	-0,908003	-0,160012	0,124952	0,279069	-0,072667	-0,726615	-2,468441	-0,111241	-0,902027	-2,690442	-1,244695	-9,889449	21,820280	12,018302	0,124952	0,279069	-0,072667	-22,633513	7,340300	-0,111241	0,124952	0,279069	-0,072667	-22,633513	7,340300	-0,111241
14:46:00,95	0,492913	3,265941	-0,050991	-0,093011	-0,908003	-0,160012	0,121503	0,277644	-0,071528	-0,794405	-2,304885	-0,145538	-0,903789	-2,691619	-1,243491	-9,883421	21,808911	12,060271	0,121503	0,277644	-0,071528	-22,589429	7,233111	-0,145538	0,121503	0,277644	-0,071528	-22,589429	7,233111	-0,145538
14:46:01,00	0,492913	3,265941	-0,050991	-0,093011	-0,908003	-0,160012	0,121609	0,280930	-0,073875	-0,632868	-2,339469	-0,169120	-0,904926	-2,688891	-1,247042	-9,859594	21,813827	11,994720	0,121609	0,280930	-0,073875	-22,685849	7,206834	-0,169120	0,121609	0,280930	-0,073875	-22,685849	7,206834	-0,169120
14:46:01,05	0,492913	3,265941	-0,050991	-0,093011	-0,908003	-0,160012	0,121609	0,280930	-0,073875	-0,632868	-2,339469	-0,169120	-0,901981	-2,689636	-1,242634	-9,870184	21,827611	12,037804	0,121609	0,280930	-0,073875	-22,685849	7,206834	-0,169120	0,121609	0,280930	-0,073875	-22,685849	7,206834	-0,169120
14:46:01,10	0,492913	3,265941	-0,050991	-0,093011	-0,908003	-0,160012	0,120783	0,278007	-0,069467	-0,791487	-2,280430	-0,126036	-0,905542	-2,694314	-1,245441	-9,895953	21,849352	12,047643	0,120783	0,278007	-0,069467	-22,615041	7,200996	-0,126036	0,120783	0,278007	-0,069467	-22,615041	7,200996	-0,126036
14:46:01,15	0,492913	3,265941	-0,050991	-0,093011	-0,908003	-0,160012	0,126615	0,278752	-0,072274	-0,758705	-2,550511	-0,116197	-0,903230	-2,687914	-1,245068	-9,883567	21,802761	12,051991	0,126615	0,278752	-0,072274	-22,640720	7,388733	-0,116197	0,126615	0,278752	-0,072274	-22,640720	7,388733	-0,116197
14:46:01,20	0,492913	3,265941	-0,050991	-0,093011	-0,908003	-0,160012	0,119915	0,279950	-0,071901	-0,662249	-2,236181	-0,111849	-0,905041	-2,692966	-1,246652	-9,917791	21,797900	12,008482	0,119915	0,279950	-0,071901	-22,638314	7,177186	-0,111849	0,119915	0,279950	-0,071901	-22,638314	7,177186	-0,111849
14:46:01,25	0,492913	3,265941	-0,050991	-0,093011	-0,908003	-0,160012	0,125196	0,278992	-0,073485	-0,690729	-2,483550	-0,155358	-0,904477	-2,691598	-1,247818	-9,934586	21,834102	12,025360	0,125196	0,278992	-0,073485	-22,591611	7,344322	-0,155358	0,125196	0,278992	-0,073485	-22,591611	7,344322	-0,155358
14:46:01,30	0,492913	3,265941	-0,050991	-0,093011	-0,908003	-0,160012	0,123730	0,279188	-0,074651	-0,703500	-2,374664	-0,138481	-0,905605	-2,692534	-1,245855	-9,910285	21,816791	12,032717	0,123730	0,279188	-0,074651	-22,619756	7,338115	-0,138481	0,123730	0,279188	-0,074651	-22,619756	7,338115	-0,138481
14:46:01,35	0,492913	3,265941	-0,050991	-0,093011	-0,908003	-0,160012	0,125104	0,279697	-0,072689	-0,674215	-2,475852	-0,131123	-0,901513	-2,691400	-1,247786	-9,910996	21,801452	12,048819	0,125104	0,279697	-0,072689	-22,630391	7,344844	-0,131123	0,125104	0,279697	-0,072689	-22,630391	7,344844	-0,131123
14:46:01,40	0,492913	3,265941	-0,050991	-0,093011	-0,908003	-0,160012	0,122076	0,276720	-0,074619	-0,815359	-2,325427	-0,115021	-0,903524	-2,691358	-1,244625	-9,906217	21,817980	11,990104	0,122076	0,276720	-0,074619	-22,537872	7,257538	-0,115021	0,122076	0,276720	-0,074619	-22,537872	7,257538	-0,115021
14:46:01,45	0,492913	3,265941	-0,050991	-0,093011	-0,908003	-0,160012	0,123045	0,278482	-0,071458	-0,740410	-2,371702	-0,173736	-0,908031	-2,690560	-1,247808	-9,929657	21,811012	12,048329	0,123045	0,278482	-0,071458	-22,601283	7,287347	-0,173736	0,123045	0,278482	-0,071458	-22,601283	7,287347	-0,173736
14:46:01,50	0,492913	3,265941	-0,050991	-0,093011	-0,908003	-0,160012	0,124608	0,282784	-0,074641	-0,498978	-2,436140	-0,115512	-0,905127	-2,693575	-1,246273	-9,960286	21,801222	12,018379	0,124608	0,282784	-0,074641	-22,697517	7,345571	-0,115512	0,124608	0,282784	-0,074641	-22,697517	7,345571	-0,115512
14:46:01,55	0,492913	3,265941	-0,050991	-0,093011	-0,908003	-0,160012	0,125767	0,278762	-0,073106	-0,684335	-2,474774	-0,145461	-0,904591	-2,693857	-1,247045	-9,929268	21,769790	12,003846	0,125767	0,278762	-0,073106	-22,567138	7,397913	-0,145461	0,125767	0,278762	-0,073106	-22,567138	7,397913	-0,145461
14:46:01,60	0,492913	3,265941	-0,050991	-0,093011	-0,908003	-0,160012	0,125743	0,278157	-0,073878	-0,704073	-2,516099	-0,159994	-0,900718	-2,690508	-1,247524	-9,945037	21,780410	12,034070	0,125743	0,278157	-0,073878	-22,539399	7,354696	-0,159994	0,125743	0,278157	-0,073878	-22,539399	7,354696	-0,159994
14:46:01,65	0,492913	3,265941	-0,050991	-0,093011	-0,908003	-0,160012	0,120906	0,276477	-0,074357	-0,792724	-2,245642	-0,129770	-0,905643	-2,689288	-1,246651	-9,912411	21,800364	12,028327	0,120906	0,276477	-0,074357	-22,496203	7,245500	-0,129770	0,120906	0,276477	-0,074357	-22,496203	7,245500	-0,129770
14:46:01,70	0,492913	3,265941	-0,050991	-0,093011	-0,908003	-0,160012	0,122311	0,281352	-0,073484	-0,572827	-2,336989	-0,135513	-0,903354	-2,695328	-1,247029	-9,951268	21,777171	12,027713	0,122311	0,281352	-0,073484	-22,658979	7,264459	-0,135513	0,122311	0,281352	-0,073484	-22,658979	7,264459	-0,135513
14:46:01,75	0,492913	3,265941	-0,050991	-0,093011	-0,908003	-0,160012	0,126399	0,276350	-0,073862	-0,793437	-2,527470	-0,136127	-0,906557	-2,690554	-1,246069	-9,923660	21,778473	12,027849	0,126399	0,276350	-0,073862	-22,486901	7,394824	-0,136127	0,126399	0,276350	-0,073862	-22,486901	7,394824	-0,136127
14:46:01,79	0,492913	3,265941	-0,050991	-0,093011	-0,908003	-0,160012	0,123866	0,281511	-0,072903	-0,539999	-2,419021	-0,135991	-0,909372	-2,692317	-1,246663	-9,993938	21,758080	12,050950	0,123866	0,281511	-0,072903	-22,638598	7,304446	-0,135991	0,123866	0,281511	-0,072903	-22,638598	7,304446	-0,135991
14:46:01,84	0,492913	3,265941	-0,050991	-0,093011	-0,908003	-0,160012	0,126799	0,283068	-0,073497	-0,406235	-2,520899	-0,112890	-0,902986	-2,688682	-1,247992	-9,950773	21,749732	12,075705	0,126799	0,283068	-0,073497	-22,627059	7,432851	-0,112890	0,126799	0,283068	-0,073497	-22,627059	7,432851	-0,112890
14:46:01,89	0,492913	3,265941	-0,050991	-0,093011	-0,908003	-0,160012	0,120459	0,279354	-0,074825	-0,613692	-2,232741	-0,088135	-0,907503	-2,691697	-1,247837	-9,957310	21,788938	12,018775	0,120459	0,279354	-0,074825	-22,543003	7,223268	-0,088135	0,120459	0,279354	-0,074825	-22,543003	7,223268	-0,088135
14:46:01,94	0,492913	3,265941	-0,050991	-0,093011	-0,908003	-0,160012	0,125329	0,281759	-0,074671	-0,519338	-2,460710	-0,145065	-0,900466	-2,690862	-1,249357	-9,953810	21,763691	12,054112	0,125329	0,281759	-0,074671	-22,637410	7,377583	-0,145065	0,125329	0,281759	-0,074671	-22,637410	7,377583	-0,145065
14:46:01,99	0,492913	3,265941	-0,050991	-0,093011	-0,908003	-0,160012	0,121087	0,276082	-0,076191	-0,794427	-2,255779	-0,109728	-0,900481	-2,698280	-1,249368	-9,981789	21,754327	12,014242	0,121087	0,276082	-0,076191	-22,466856	7,249515	-0,109728	0,121087	0,276082	-0,076191	-22,466856	7,249515	-0,109728
14:46:02,04	0,492913	3,265941	-0,050991	-0,093011	-0,908003	-0,160012	0,127518	0,272385	-0,076201	-0,964542	-2,570669	-0,149599	-0,904097	-2,695015	-1,249793	-10,012140	21,757015	12,009913	0,127518	0,272385	-0,076201	-22,346801	7,439498	-0,149599	0,127518	0,272385	-0,076201	-22,346801	7,439498	-0,149599
14:46:02,09	0,492913	3,265941	-0,050991	-0,093011	-0,908003	-0,160012	0,126499	0,277150	-0,076627	-0,703947	-2,490055	-0,153928	-0,902322	-2,693115	-1,249969	-9,999364	21,754688	12,034628	0,126499	0,277150	-0,076627	-22,460209	7,440125	-0,153928	0,126499	0,277150	-0,076627	-22,460209	7,440125	-0,153928
14:46:02,14	0,492913	3,265941	-0,050991	-0,093011	-0,908003	-0,160012	0,123966	0,276563	-0,076802	-0,738842	-2,370556	-0,129212	-0,902338	-2,690144	-1,249780	-9,989916	21,729394	12,038889	0,123966	0,276563	-0,076802	-22,449028	7,360767	-0,129212	0,123966	0,276563	-0,076802	-22,449028	7,360767	-0,129212
14:46:02,19	0,492913	3,265941	-0,050991	-0,093011	-0,908003	-0,160012	0,121401	0,278062	-0,076613	-0,643699	-2,258014	-0,124951	-0,903504	-2,692923	-1,247470	-10,002342	21,734844	12,003256	0,121401	0,278062	-0,076613	-22,471577	7,271971	-0,124951	0,121401	0,278062	-0,076613	-22,471577	7,271971	-0,124951
14:46:02,24	0,492913	3,265941	-0,050991	-0,093011	-0,908003	-0,160012	0,124391	0,277682	-0,074303	-0,661948	-2,399999	-0,160585	-0,897896	-2,690279	-1,248674	-9,964747	21,676605	12,020056	0,124391	0,277682	-0,074303	-22,460023	7,364687	-0,160585	0,124391	0,277682	-0,074303	-22,460023	7,364687	-0,160585
14:46:02,29	0,492913	3,265941	-0,050991	-0,093011	-0,908003	-0,160012	0,119296	0,274147	-0,075507	-0,814131	-2,196762	-0,143784	-0,902891	-2,694884	-1,247057	-9,982736	21,696654	12,011085	0,119296	0,274147	-0,075507	-22,334705	7,168006	-0,143784	0,119296	0,274147	-0,075507	-22,334705	7,168006	-0,143784
14:46:02,34	0,492913	3,265941	-0,050991	-0,093011	-0,908003	-0,160012	0,125782	0,276171	-0,073890	-0,717261	-2,508429	-0,152756	-0,908289	-2,693824	-1,249008	-10,023359	21,713898	12,041537	0,125782	0,276171	-0,073890	-22,396705	7,365486	-0,152756	0,125782	0,276171	-0,073890	-22,396705	7,365486	-0,152756
14:46:02,39	0,492913	3,265941	-0,050991	-0,093011	-0,908003	-0,160012	0,127563	0,281376	-0,075841	-0,441243	-2,557235	-0,122303	-0,901622	-2,690550	-1,249496	-9,994440	21,706647	12,027196	0,127563	0,281376	-0,075841	-22,529249	7,456484	-0,122303	0,127563	0,281376	-0,075841	-22,529249	7,456484	-0,122303
14:46:02,44	0,492913	3,265941	-0,050991	-0,093011	-0,908003	-0,160012	0,121395	0,277239	-0,076330	-0,664546	-2,265144	-0,136644	-0,904643	-2,698065	-1,251420	-10,042921	21,704062	12,045314	0,121395	0,277239	-0,076330	-22,427799	7,264349	-0,136644	0,121395	0,277239	-0,076330	-22,427799	7,264349	-0,136644
14:46:02,49	0,492913	3,265941	-0,050991	-0,093011	-0,908003	-0,160012	0,129413	0,276098	-0,078253	-0,697383	-2,641403	-0,118526	-0,903617	-2,693508	-1,252504	-10,033614	21,712120	12,044567	0,129413	0,276098	-0,078253	-22,371092	7,517527	-0,118526	0,129413	0,276098	-0,078253	-22,371092	7,517527	-0,118526
14:46:02,54	0,492913	3,265941	-0,050991	-0,093011	-0,908003	-0,160012	0,124953	0,277488	-0,079337	-0,636769	-2,413510	-0,119273	-0,904258	-2,691805	-1,249414	-10,065473	21,730985	12,048606	0,124953	0,277488	-0,079337	-22,419541	7,395304	-0,119273	0,124953	0,277488	-0,079337	-22,419541	7,395304	-0,119273
14:46:02,59	0,492913	3,265941	-0,050991	-0,093011	-0,908003	-0,160012	0,123799	0,278894	-0,076247	-0,564043	-2,316480	-0,115234	-0,903158	-2,690348	-1,249532	-10,036110	21,737553	12,010231	0,123799	0,278894	-0,076247	-22,457220	7,401747	-0,115234	0,123799	0,278894	-0,076247	-22,457220	7,401747	-0,115234
14:46:02,64	0,492913	3,265941	-0,050991	-0,093011	-0,908003	-0,160012	0,121987	0,278670	-0,076365	-0,596065	-2,244410	-0,153609	-0,904757	-2,689630	-1,250569	-10,010120	21,713982	12,043586	0,121987	0,278670	-0,076365	-22,471650	7,331588	-0,153609	0,121987	0,278670	-0,076365	-22,471650	7,331588	-0,153609
14:46:02,69	0,492913	3,265941	-0,050991	-0,093011	-0,908003	-0,160012	0,122165	0,280414	-0,077402	-0,497954	-2,287937	-0,120254	-0,901785	-2,693303	-1,247846	-10,015435	21,713995	12,022572	0,122165	0,280414	-0,077402	-22,510452	7,302000	-0,120254	0,122165	0,280414	-0,077402	-22,510452	7,302000	-0,120254
14:46:02,74	0,492913	3,265941	-0,050991	-0,093011	-0,908003	-0,160012	0,123860	0,276004	-0,074679	-0,724634	-2,371483	-0,141268	-0,904355	-2,692054	-1,249678	-10,020144	21,721525	12,013220	0,123860	0,276004	-0,074679	-22,390937	7,351534	-0,141268	0,123860	0,276004	-0,074679	-22,390937	7,351534	-0,141268
14:46:02,79	0,492913	3,265941	-0,050991	-0,093011	-0,908003	-0,160012	0,124063	0,278854	-0,076511	-0,580610	-2,374176	-0,150620	-0,903011	-2,695461	-1,249001	-10,030863	21,690210	12,036675	0,124063	0,278854	-0,076511	-22,470625	7,364748	-0,150620	0,124063	0,278854	-0,076511	-22,470625	7,364748	-0,150620
14:46:02,84	0,492913	3,265941	-0,050991	-0,093011	-0,908003	-0,160012	0,126341	0,275986	-0,075834	-0,697236	-2,499034	-0,127165	-0,901705	-2,693246	-1,248502	-10,027883	21,678519	12,061958	0,126341	0,275986	-0,075834	-22,362159	7,418754	-0,127165	0,126341	0,275986	-0,075834	-22,362159	7,418754	-0,127165
14:46:02,89	0,492913	3,265941	-0,050991	-0,093011	-0,908003	-0,160012	0,123770	0,275963	-0,075335	-0,689827	-2,373765	-0,101882	-0,901886	-2,694587	-1,250575	-10,055392	21,701048	12,028866	0,123770	0,275963	-0,075335	-22,352900	7,342195	-0,101882	0,123770	0,275963	-0,075335	-22,352900	7,342195	-0,101882
14:46:02,94	0,492913	3,265941	-0,050991	-0,093011	-0,908003	-0,160012	0,125023	0,275449	-0,077408	-0,722298	-2,403819	-0,134974	-0,900726	-2,692255	-1,247070	-10,050126	21,666564	12,045502	0,125023	0,275449	-0,077408	-22,345042	7,410480	-0,134974	0,125023	0,275449	-0,077408	-22,345042	7,410480	-0,134974
14:46:02,99	0,492913	3,265941	-0,050991	-0,093011	-0,908003	-0,160012	0,122422	0,275611	-0,073903	-0,686665	-2,290392	-0,118338	-0,901879	-2,692698	-1,246310	-10,057919	21,707541	12,026787	0,122422	0,275611	-0,073903	-22,322093	7,319763	-0,118338	0,122422	0,275611	-0,073903	-22,322093	7,319763	-0,118338
14:46:03,04	0,492913	3,265941	-0,050991	-0,093011	-0,908003	-0,160012	0,123383	0,276388	-0,073143	-0,677841	-2,313116	-0,137054	-0,899050	-2,693816	-1,249981	-10,037405	21,637980	12,031749	0,123383	0,276388	-0,073143	-22,374278	7,372461	-0,137054	0,123383	0,276388	-0,073143	-22,374278	7,372461	-0,137054
14:46:03,09	0,492913	3,265941	-0,050991	-0,093011	-0,908003	-0,160012	0,122937	0,273379	-0,076814	-0,784308	-2,342456	-0,132091	-0,903660	-2,692465	-1,252891	-10,034320	21,669904	12,053295	0,122937	0,273379	-0,076814	-22,244565	7,308089	-0,132091	0,122937	0,273379	-0,076814	-22,244565	7,308089	-0,132091
14:46:03,14	0,492913	3,265941	-0,050991	-0,093011	-0,908003	-0,160012	0,124071	0,278046	-0,079724	-0,570797	-2,388154	-0,110545	-0,903198	-2,692985	-1,250227	-10,098684	21,651110	12,012975	0,124071	0,278046	-0,079724	-22,397438	7,351440	-0,110545	0,124071	0,278046	-0,079724	-22,397438	7,351440	-0,110545
14:46:03,19	0,492913	3,265941	-0,050991	-0,093011	-0,908003	-0,160012	0,124291	0,277387	-0,077060	-0,556648	-2,353223	-0,150865	-0,901441	-2,696265	-1,250978	-10,119714	21,685561	12,038795	0,124291	0,277387	-0,077060	-22,331495	7,403600	-0,150865	0,124291	0,277387	-0,077060	-22,331495	7,403600	-0,150865
14:46:03,24	0,492913	3,265941	-0,050991	-0,093011	-0,908003	-0,160012	0,126253	0,274225	-0,077811	-0,740383	-2,419833	-0,125046	-0,901957	-2,694305	-1,249040	-10,076384	21,655659	12,017033	0,126253	0,274225	-0,077811	-22,267028	7,491044	-0,125046	0,126253	0,274225	-0,077811	-22,267028	7,491044	-0,125046
14:46:03,29	0,492913	3,265941	-0,050991	-0,093011	-0,908003	-0,160012	0,124814	0,275652	-0,075873	-0,661935	-2,397460	-0,146807	-0,900441	-2,695166	-1,250136	-10,078098	21,666048	12,029260	0,124814	0,275652	-0,075873	-22,300619	7,400424	-0,146807	0,124814	0,275652	-0,075873	-22,300619	7,400424	-0,146807
14:46:03,34	0,492913	3,265941	-0,050991	-0,093011	-0,908003	-0,160012	0,124801	0,273909	-0,076969	-0,760731	-2,390124	-0,134580	-0,899633	-2,690150	-1,255252	-10,057766	21,631740	12,035409	0,124801	0,273909	-0,076969	-22,262559	7,406768	-0,134580	0,124801	0,273909	-0,076969	-22,262559	7,406768	-0,134580
14:46:03,39	0,492913	3,265941	-0,050991	-0,093011	-0,908003	-0,160012	0,120054	0,275716	-0,082085	-0,647182	-2,178019	-0,128431	-0,901945	-2,696803	-1,250600	-10,082229	21,671947	11,998816	0,120054	0,275716	-0,082085	-22,290918	7,246199	-0,128431	0,120054	0,275716	-0,082085	-22,290918	7,246199	-0,128431
14:46:03,44	0,492913	3,265941	-0,050991	-0,093011	-0,908003	-0,160012	0,126971	0,274392	-0,077434	-0,738613	-2,496423	-0,165025	-0,900244	-2,695738	-1,250203	-10,105832	21,667273	12,028189	0,126971	0,274392	-0,077434	-22,278424	7,470793	-0,165025	0,126971	0,274392	-0,077434	-22,278424	7,470793	-0,165025
14:46:03,49	0,492913	3,265941	-0,050991	-0,093011	-0,908003	-0,160012	0,125198	0,273451	-0,077036	-0,771700	-2,386153	-0,135651	-0,902592	-2,697258	-1,249007	-10,101327	21,658550	12,060420	0,125198	0,273451	-0,077036	-22,237637	7,441927	-0,135651	0,125198	0,273451	-0,077036	-22,237637	7,441927	-0,135651
14:46:03,54	0,492913	3,265941	-0,050991	-0,093011	-0,908003	-0,160012	0,127689	0,274725	-0,075840	-0,700162	-2,523907	-0,103420	-0,900674	-2,696269	-1,252918	-10,105330	21,628460	12,033285	0,127689	0,274725	-0,075840	-22,266089	7,499655	-0,103420	0,127689	0,274725	-0,075840	-22,266089	7,499655	-0,103420
14:46:03,59	0,492913	3,265941	-0,050991	-0,093011	-0,908003	-0,160012	0,125874	0,273559	-0,079751	-0,732764	-2,441103	-0,130555	-0,897381	-2,694319	-1,250573	-10,116267	21,611872	12,061369	0,125874	0,273559	-0,079751	-22,207114	7,439978	-0,130555	0,125874	0,273559	-0,079751	-22,207114	7,439978	-0,130555
14:46:03,64	0,492913	3,265941	-0,050991	-0,093011	-0,908003	-0,160012	0,122537	0,271682	-0,077406	-0,810531	-2,266439	-0,102472	-0,901438	-2,693869	-1,252152	-10,097239	21,646451	12,028691	0,122537	0,271682	-0,077406	-22,137542	7,352745	-0,102472	0,122537	0,271682	-0,077406	-22,137542	7,352745	-0,102472
14:46:03,69	0,492913	3,265941	-0,050991	-0,093011	-0,908003	-0,160012	0,124176	0,275420	-0,078985	-0,655574	-2,350863	-0,135149	-0,902044	-2,694098	-1,251754	-10,109738	21,662126	12,048321	0,124176	0,275420	-0,078985	-22,276080	7,396991	-0,135149	0,124176	0,275420	-0,078985	-22,276080	7,396991	-0,135149
14:46:03,74	0,492913	3,265941	-0,050991	-0,093011	-0,908003	-0,160012	0,124678	0,275831	-0,078587	-0,641559	-2,358284	-0,115519	-0,901426	-2,693855	-1,251749	-10,091553	21,649725	12,043032	0,124678	0,275831	-0,078587	-22,294281	7,428946	-0,115519	0,124678	0,275831	-0,078587	-22,294281	7,428946	-0,115519
14:46:03,79	0,492913	3,265941	-0,050991	-0,093011	-0,908003	-0,160012	0,124158	0,275417	-0,078583	-0,661456	-2,353206	-0,120808	-0,899141	-2,694533	-1,255664	-10,111641	21,616345	12,010929	0,124158	0,275417	-0,078583	-22,281654	7,393223	-0,120808	0,124158	0,275417	-0,078583	-22,281654	7,393223	-0,120808
14:46:03,84	0,492913	3,265941	-0,050991	-0,093011	-0,908003	-0,160012	0,123604	0,273099	-0,082497	-0,743014	-2,323654	-0,152911	-0,901515	-2,693830	-1,251792	-10,136699	21,649695	12,014438	0,123604	0,273099	-0,082497	-22,181289	7,379229	-0,152911	0,123604	0,273099	-0,082497	-22,181289	7,379229	-0,152911
14:46:03,89	0,492913	3,265941	-0,050991	-0,093011	-0,908003	-0,160012	0,124182	0,275506	-0,078625	-0,634190	-2,315343	-0,149402	-0,898564	-2,693155	-1,249853	-10,121957	21,604036	11,997719	0,124182	0,275506	-0,078625	-22,261434	7,432928	-0,149402	0,124182	0,275506	-0,078625	-22,261434	7,432928	-0,149402
14:46:03,94	0,492913	3,265941	-0,050991	-0,093011	-0,908003	-0,160012	0,122121	0,273288	-0,076686	-0,717352	-2,243782	-0,166121	-0,900284	-2,693901	-1,250625	-10,114248	21,644412	11,998995	0,122121	0,273288	-0,076686	-22,170487	7,342722	-0,166121	0,122121	0,273288	-0,076686	-22,170487	7,342722	-0,166121
14:46:03,99	0,492913	3,265941	-0,050991	-0,093011	-0,908003	-0,160012	0,123628	0,274404	-0,077458	-0,698146	-2,308608	-0,164845	-0,899206	-2,695887	-1,252553	-10,151763	21,623038	12,028832	0,123628	0,274404	-0,077458	-22,238881	7,396156	-0,164845	0,123628	0,274404	-0,077458	-22,238881	7,396156	-0,164845
14:46:04,04	0,492913	3,265941	-0,050991	-0,093011	-0,908003	-0,160012	0,124808	0,272478	-0,079386	-0,761018	-2,348213	-0,135008	-0,899124	-2,691216	-1,250995	-10,107791	21,635778	12,033392	0,124808	0,272478	-0,079386	-22,150579	7,449252	-0,135008	0,124808	0,272478	-0,079386	-22,150579	7,449252	-0,135008
14:46:04,09	0,492913	3,265941	-0,050991	-0,093011	-0,908003	-0,160012	0,120722	0,274743	-0,077828	-0,676295	-2,167412	-0,130448	-0,901009	-2,692771	-1,251412	-10,171605	21,650286	12,029365	0,120722	0,274743	-0,077828	-22,243601	7,309242	-0,130448	0,120722	0,274743	-0,077828	-22,243601	7,309242	-0,130448
