# Supplementary material for: Characterization of interfragmentary motion associated with common osteosynthesis devices for rat fracture healing studies
Source: PLoS One. 2017 Apr 28;12(4):e0176735. doi: 10.1371/journal.pone.0176735 (PMC5409164; doi:10.1371/journal.pone.0176735)
Supplement: S1 Dataset — (ZIP) [file pone.0176735.s001.zip › S1_Dataset/RatNail/Specimen05/Nail_05Z.txt]

%Tester: Sukopp Matthias
%Projekt: 
%Zeit: 09.03.2015 14:50:17
%Dateipfad: D:\Messungen\Fixator\Measurements\Fixator_20150309.txt
%Kommentar: Nail_01-Z
%VI Version: D:\LVProjekte\Fixator\HauptVI\Fixator_v0.12.vi
%Virtueller Drehpunkt: 	0,0000	0,0000	0,0000
%Sensor zu Hexapod (Mitte): 	0,000000	0,000000	-26,500000
%Sensor zu Hexapod Trans (Mitte): 	-0,500000	-0,866025	0,000000	-0,866025	0,500000	0,000000	0,000000	0,000000	1,000000
%Hexapod zu Labor (Mitte): 	0,502942	3,276005	-0,049973
%Hexapod zu Labor Trans (Mitte): 	0,999871	0,002819	-0,015842	-0,002793	0,999995	0,001668	0,015847	-0,001623	0,999873
%Labor zu CR (Mitte): 	0,000000	0,000000	78,500000
%Labor zu CR Trans (Mitte): 	1,000000	0,000000	0,000000	0,000000	1,000000	0,000000	0,000000	0,000000	1,000000
%Zentrum Sensormasse: 	0,000000	0,000000	2,000000
%Sensormasse: 	200,000000E-3
--------------------------------------------------
Time	X	Y	Z	U	V	W	Exp_ Fx	Exp_ Fy	Exp_ Fz	Exp_ Mx	Exp_ My	Exp_ Mz	Sen_ Fx	Sen_ Fy	Sen_ Fz	Sen_ Mx	Sen_ My	Sen_ Mz	Hex_ Fx	Hex_ Fy	Hex_ Fz	Hex_ Mx	Hex_ My	Hex_ Mz	Lab_ Fx	Lab_ Fy	Lab_ Fz	Lab_ Mx	Lab_ My	Lab_ Mz	Laser
14:50:17,30	0,502942	3,276005	-0,049973	-0,093016	-0,907993	-0,160025	0,125780	0,056471	0,485037	-0,795116	-1,001773	-0,075009	-0,713889	-2,808089	-0,687748	-17,009978	12,622522	12,093202	0,125780	0,056471	0,485037	-5,228075	8,871941	-0,075009	0,125780	0,056471	0,485037	-5,228075	8,871941	-0,075009
14:50:17,35	0,502942	3,276005	-0,049973	-0,093016	-0,907993	-0,160025	0,125780	0,056471	0,485037	-0,795116	-1,001773	-0,075009	-0,711551	-2,808332	-0,688905	-16,999598	12,573014	12,092582	0,125780	0,056471	0,485037	-5,228075	8,871941	-0,075009	0,125780	0,056471	0,485037	-5,228075	8,871941	-0,075009
14:50:17,40	0,502942	3,276005	-0,049973	-0,093016	-0,907993	-0,160025	0,128361	0,053741	0,484262	-0,873880	-1,127552	-0,071258	-0,712709	-2,806721	-0,688929	-17,003754	12,617097	12,074710	0,128361	0,053741	0,484262	-5,092584	8,948774	-0,071258	0,128361	0,053741	0,484262	-5,092584	8,948774	-0,071258
14:50:17,45	0,502942	3,276005	-0,049973	-0,093016	-0,907993	-0,160025	0,127545	0,055550	0,484237	-0,815935	-1,059499	-0,089131	-0,714103	-2,809291	-0,690632	-17,007130	12,608852	12,126575	0,127545	0,055550	0,484237	-5,176608	8,952801	-0,089131	0,127545	0,055550	0,484237	-5,176608	8,952801	-0,089131
14:50:17,50	0,502942	3,276005	-0,049973	-0,093016	-0,907993	-0,160025	0,130468	0,055472	0,482535	-0,811138	-1,212659	-0,037265	-0,712696	-2,808523	-0,688960	-17,017680	12,646322	12,031936	0,130468	0,055472	0,482535	-5,165725	9,029043	-0,037265	0,130468	0,055472	0,482535	-5,165725	9,029043	-0,037265
14:50:17,55	0,502942	3,276005	-0,049973	-0,093016	-0,907993	-0,160025	0,129099	0,054637	0,484206	-0,881740	-1,113626	-0,131904	-0,712118	-2,807777	-0,691646	-17,000212	12,616056	12,071393	0,129099	0,054637	0,484206	-5,170770	9,020650	-0,131904	0,129099	0,054637	0,484206	-5,170770	9,020650	-0,131904
14:50:17,60	0,502942	3,276005	-0,049973	-0,093016	-0,907993	-0,160025	0,128163	0,054510	0,481521	-0,870880	-1,095229	-0,092447	-0,710681	-2,809593	-0,691958	-17,032498	12,655540	12,093347	0,128163	0,054510	0,481521	-5,149920	8,965593	-0,092447	0,128163	0,054510	0,481521	-5,149920	8,965593	-0,092447
14:50:17,65	0,502942	3,276005	-0,049973	-0,093016	-0,907993	-0,160025	0,129018	0,052358	0,481209	-1,000844	-1,091953	-0,070493	-0,714499	-2,808034	-0,690472	-17,027112	12,660782	12,101009	0,129018	0,052358	0,481209	-5,110939	9,035935	-0,070493	0,129018	0,052358	0,481209	-5,110939	9,035935	-0,070493
14:50:17,70	0,502942	3,276005	-0,049973	-0,093016	-0,907993	-0,160025	0,129577	0,056444	0,482695	-0,795596	-1,123077	-0,062831	-0,713346	-2,811307	-0,693601	-17,042058	12,649058	12,063644	0,129577	0,056444	0,482695	-5,226455	9,048713	-0,062831	0,129577	0,056444	0,482695	-5,226455	9,048713	-0,062831
14:50:17,75	0,502942	3,276005	-0,049973	-0,093016	-0,907993	-0,160025	0,125245	0,052261	0,479580	-0,991428	-0,932084	-0,082029	-0,712816	-2,811029	-0,694368	-17,057823	12,630210	12,088027	0,125245	0,052261	0,479580	-5,093885	8,899679	-0,082029	0,125245	0,052261	0,479580	-5,093885	8,899679	-0,082029
14:50:17,80	0,502942	3,276005	-0,049973	-0,093016	-0,907993	-0,160025	0,125245	0,052261	0,479580	-0,991428	-0,932084	-0,082029	-0,714379	-2,806111	-0,694568	-17,028465	12,662322	12,092970	0,125245	0,052261	0,479580	-5,093885	8,899679	-0,082029	0,125245	0,052261	0,479580	-5,093885	8,899679	-0,082029
14:50:17,85	0,502942	3,276005	-0,049973	-0,093016	-0,907993	-0,160025	0,127851	0,057302	0,478598	-0,751648	-1,031409	-0,070871	-0,710666	-2,808735	-0,691633	-17,014201	12,625755	12,088099	0,127851	0,057302	0,478598	-5,249844	9,004928	-0,070871	0,127851	0,057302	0,478598	-5,249844	9,004928	-0,070871
14:50:17,90	0,502942	3,276005	-0,049973	-0,093016	-0,907993	-0,160025	0,128268	0,052774	0,481533	-0,962563	-1,083702	-0,075741	-0,710680	-2,810133	-0,691145	-17,025280	12,625854	12,089728	0,128268	0,052774	0,481533	-5,105318	8,985328	-0,075741	0,128268	0,052774	0,481533	-5,105318	8,985328	-0,075741
14:50:17,95	0,502942	3,276005	-0,049973	-0,093016	-0,907993	-0,160025	0,129485	0,052087	0,482021	-0,992811	-1,137365	-0,074112	-0,712675	-2,809780	-0,692769	-16,989779	12,633434	12,110894	0,129485	0,052087	0,482021	-5,081671	9,027234	-0,074112	0,129485	0,052087	0,482021	-5,081671	9,027234	-0,074112
14:50:18,00	0,502942	3,276005	-0,049973	-0,093016	-0,907993	-0,160025	0,130177	0,053991	0,480397	-0,918125	-1,200261	-0,052946	-0,713841	-2,806358	-0,693597	-16,985464	12,651396	12,063783	0,130177	0,053991	0,480397	-5,156439	9,018596	-0,052946	0,130177	0,053991	0,480397	-5,156439	9,018596	-0,052946
14:50:18,05	0,502942	3,276005	-0,049973	-0,093016	-0,907993	-0,160025	0,130676	0,055750	0,479597	-0,840043	-1,207721	-0,071317	-0,714447	-2,809333	-0,693569	-16,999119	12,654259	12,092523	0,130676	0,055750	0,479597	-5,216406	9,050328	-0,071317	0,130676	0,055750	0,479597	-5,216406	9,050328	-0,071317
14:50:18,10	0,502942	3,276005	-0,049973	-0,093016	-0,907993	-0,160025	0,130676	0,055750	0,479597	-0,840043	-1,207721	-0,071317	-0,712790	-2,807129	-0,692600	-16,976259	12,647685	12,084834	0,130676	0,055750	0,479597	-5,216406	9,050328	-0,071317	0,130676	0,055750	0,479597	-5,216406	9,050328	-0,071317
14:50:18,15	0,502942	3,276005	-0,049973	-0,093016	-0,907993	-0,160025	0,127939	0,055416	0,480567	-0,863131	-1,088479	-0,079006	-0,715069	-2,810549	-0,693946	-17,004532	12,624552	12,106104	0,127939	0,055416	0,480567	-5,213300	8,954711	-0,079006	0,127939	0,055416	0,480567	-5,213300	8,954711	-0,079006
14:50:18,20	0,502942	3,276005	-0,049973	-0,093016	-0,907993	-0,160025	0,130891	0,055000	0,479187	-0,841814	-1,224649	-0,096266	-0,713906	-2,809894	-0,693980	-17,012767	12,619172	12,067574	0,130891	0,055000	0,479187	-5,159330	9,050313	-0,096266	0,130891	0,055000	0,479187	-5,159330	9,050313	-0,096266
14:50:18,25	0,502942	3,276005	-0,049973	-0,093016	-0,907993	-0,160025	0,130891	0,055000	0,479187	-0,841814	-1,224649	-0,096266	-0,717358	-2,806450	-0,693964	-16,974543	12,654311	12,092437	0,130891	0,055000	0,479187	-5,159330	9,050313	-0,096266	0,130891	0,055000	0,479187	-5,159330	9,050313	-0,096266
14:50:18,30	0,502942	3,276005	-0,049973	-0,093016	-0,907993	-0,160025	0,129635	0,059712	0,479203	-0,646344	-1,174840	-0,071403	-0,715631	-2,812136	-0,695882	-16,994865	12,630464	12,102194	0,129635	0,059712	0,479203	-5,333736	9,001481	-0,071403	0,129635	0,059712	0,479203	-5,333736	9,001481	-0,071403
14:50:18,35	0,502942	3,276005	-0,049973	-0,093016	-0,907993	-0,160025	0,128793	0,057541	0,472982	-0,748913	-1,121615	-0,072116	-0,715057	-2,806807	-0,700185	-16,987896	12,650087	12,091724	0,128793	0,057541	0,472982	-5,265865	8,988625	-0,072116	0,128793	0,057541	0,472982	-5,265865	8,988625	-0,072116
14:50:18,40	0,502942	3,276005	-0,049973	-0,093016	-0,907993	-0,160025	0,128793	0,057541	0,472982	-0,748913	-1,121615	-0,072116	-0,710598	-2,808428	-0,697445	-16,975421	12,641786	12,091808	0,128793	0,057541	0,472982	-5,265865	8,988625	-0,072116	0,128793	0,057541	0,472982	-5,265865	8,988625	-0,072116
14:50:18,45	0,502942	3,276005	-0,049973	-0,093016	-0,907993	-0,160025	0,127967	0,052869	0,475722	-0,990919	-1,093640	-0,072032	-0,715168	-2,811001	-0,696490	-17,043499	12,613171	12,103970	0,127967	0,052869	0,475722	-5,141097	8,951793	-0,072032	0,127967	0,052869	0,475722	-5,141097	8,951793	-0,072032
14:50:18,50	0,502942	3,276005	-0,049973	-0,093016	-0,907993	-0,160025	0,132481	0,055539	0,476677	-0,793208	-1,283716	-0,059870	-0,712092	-2,808441	-0,695511	-16,982257	12,620058	12,085708	0,132481	0,055539	0,476677	-5,153059	9,116063	-0,059870	0,132481	0,055539	0,476677	-5,153059	9,116063	-0,059870
14:50:18,55	0,502942	3,276005	-0,049973	-0,093016	-0,907993	-0,160025	0,128726	0,054156	0,477656	-0,901735	-1,138010	-0,078133	-0,714418	-2,805761	-0,700189	-16,966137	12,657083	12,077457	0,128726	0,054156	0,477656	-5,152981	8,966942	-0,078133	0,128726	0,054156	0,477656	-5,152981	8,966942	-0,078133
14:50:18,60	0,502942	3,276005	-0,049973	-0,093016	-0,907993	-0,160025	0,127568	0,057511	0,472977	-0,767422	-1,073256	-0,086383	-0,713855	-2,811129	-0,700962	-17,002193	12,687164	12,073717	0,127568	0,057511	0,472977	-5,282002	8,940814	-0,086383	0,127568	0,057511	0,472977	-5,282002	8,940814	-0,086383
14:50:18,65	0,502942	3,276005	-0,049973	-0,093016	-0,907993	-0,160025	0,126960	0,058657	0,471435	-0,689862	-1,011755	-0,041455	-0,715107	-2,804661	-0,701732	-17,001007	12,656467	12,122385	0,126960	0,058657	0,471435	-5,294401	8,954595	-0,041455	0,126960	0,058657	0,471435	-5,294401	8,954595	-0,041455
14:50:18,70	0,502942	3,276005	-0,049973	-0,093016	-0,907993	-0,160025	0,126960	0,058657	0,471435	-0,689862	-1,011755	-0,041455	-0,715109	-2,805295	-0,702911	-17,003897	12,656441	12,103656	0,126960	0,058657	0,471435	-5,294401	8,954595	-0,041455	0,126960	0,058657	0,471435	-5,294401	8,954595	-0,041455
14:50:18,75	0,502942	3,276005	-0,049973	-0,093016	-0,907993	-0,160025	0,127510	0,058342	0,470256	-0,704750	-1,037861	-0,060184	-0,714493	-2,807455	-0,699029	-17,019442	12,696176	12,092823	0,127510	0,058342	0,470256	-5,284599	8,971658	-0,060184	0,127510	0,058342	0,470256	-5,284599	8,971658	-0,060184
14:50:18,80	0,502942	3,276005	-0,049973	-0,093016	-0,907993	-0,160025	0,129072	0,056728	0,474138	-0,815337	-1,085785	-0,071018	-0,714479	-2,807616	-0,699399	-17,003096	12,673489	12,106667	0,129072	0,056728	0,474138	-5,268457	9,046395	-0,071018	0,129072	0,056728	0,474138	-5,268457	9,046395	-0,071018
14:50:18,85	0,502942	3,276005	-0,049973	-0,093016	-0,907993	-0,160025	0,129205	0,056635	0,473768	-0,808656	-1,118168	-0,057173	-0,712189	-2,807540	-0,701819	-16,999657	12,591512	12,113153	0,129205	0,056635	0,473768	-5,254539	9,024404	-0,057173	0,129205	0,056635	0,473768	-5,254539	9,024404	-0,057173
14:50:18,90	0,502942	3,276005	-0,049973	-0,093016	-0,907993	-0,160025	0,127994	0,054690	0,471348	-0,840528	-1,099175	-0,050687	-0,712679	-2,811611	-0,697059	-16,992623	12,636622	12,084292	0,127994	0,054690	0,471348	-5,133719	8,948352	-0,050687	0,127994	0,054690	0,471348	-5,133719	8,948352	-0,050687
14:50:18,95	0,502942	3,276005	-0,049973	-0,093016	-0,907993	-0,160025	0,131765	0,053079	0,476108	-0,966908	-1,278798	-0,079548	-0,715830	-2,806104	-0,700386	-17,000240	12,644437	12,095397	0,131765	0,053079	0,476108	-5,133599	9,064744	-0,079548	0,131765	0,053079	0,476108	-5,133599	9,064744	-0,079548
14:50:19,00	0,502942	3,276005	-0,049973	-0,093016	-0,907993	-0,160025	0,128571	0,058562	0,472781	-0,684769	-1,102188	-0,068443	-0,712179	-2,812302	-0,698995	-17,035803	12,656739	12,115613	0,128571	0,058562	0,472781	-5,281849	8,990598	-0,068443	0,128571	0,058562	0,472781	-5,281849	8,990598	-0,068443
14:50:19,05	0,502942	3,276005	-0,049973	-0,093016	-0,907993	-0,160025	0,132113	0,052301	0,474172	-1,003195	-1,249455	-0,048227	-0,717968	-2,809123	-0,699391	-16,978496	12,650485	12,100001	0,132113	0,052301	0,474172	-5,108814	9,121427	-0,048227	0,132113	0,052301	0,474172	-5,108814	9,121427	-0,048227
14:50:19,10	0,502942	3,276005	-0,049973	-0,093016	-0,907993	-0,160025	0,132254	0,058904	0,473776	-0,683089	-1,309539	-0,063840	-0,715668	-2,805055	-0,700193	-16,996984	12,662372	12,097216	0,132254	0,058904	0,473776	-5,307024	9,072405	-0,063840	0,132254	0,058904	0,473776	-5,307024	9,072405	-0,063840
14:50:19,15	0,502942	3,276005	-0,049973	-0,093016	-0,907993	-0,160025	0,127581	0,058945	0,472973	-0,681969	-1,044605	-0,066624	-0,716801	-2,809551	-0,701344	-16,994970	12,687329	12,092986	0,127581	0,058945	0,472973	-5,309181	8,970534	-0,066624	0,127581	0,058945	0,472973	-5,309181	8,970534	-0,066624
14:50:19,20	0,502942	3,276005	-0,049973	-0,093016	-0,907993	-0,160025	0,132042	0,057679	0,471823	-0,770456	-1,265815	-0,070854	-0,712204	-2,809353	-0,700694	-17,022145	12,613262	12,105049	0,132042	0,057679	0,471823	-5,298235	9,099470	-0,070854	0,132042	0,057679	0,471823	-5,298235	9,099470	-0,070854
14:50:19,25	0,502942	3,276005	-0,049973	-0,093016	-0,907993	-0,160025	0,129572	0,053796	0,472473	-0,894603	-1,150866	-0,058791	-0,716838	-2,805066	-0,700570	-16,991402	12,664425	12,111785	0,129572	0,053796	0,472473	-5,117623	9,020512	-0,058791	0,129572	0,053796	0,472473	-5,117623	9,020512	-0,058791
14:50:19,30	0,502942	3,276005	-0,049973	-0,093016	-0,907993	-0,160025	0,128176	0,059953	0,472597	-0,634136	-1,079332	-0,052055	-0,712861	-2,807437	-0,701841	-16,999532	12,667733	12,085224	0,128176	0,059953	0,472597	-5,340454	8,982482	-0,052055	0,128176	0,059953	0,472597	-5,340454	8,982482	-0,052055
14:50:19,35	0,502942	3,276005	-0,049973	-0,093016	-0,907993	-0,160025	0,128241	0,055324	0,471325	-0,873668	-1,074027	-0,078616	-0,711044	-2,809723	-0,699427	-17,046542	12,638268	12,077213	0,128241	0,055324	0,471325	-5,216574	8,992905	-0,078616	0,128241	0,055324	0,471325	-5,216574	8,992905	-0,078616
14:50:19,40	0,502942	3,276005	-0,049973	-0,093016	-0,907993	-0,160025	0,129312	0,052608	0,473740	-0,965876	-1,103724	-0,086628	-0,714336	-2,810158	-0,699878	-17,004669	12,654302	12,101163	0,129312	0,052608	0,473740	-5,095578	9,047258	-0,086628	0,129312	0,052608	0,473740	-5,095578	9,047258	-0,086628
14:50:19,45	0,502942	3,276005	-0,049973	-0,093016	-0,907993	-0,160025	0,131335	0,055240	0,473288	-0,863812	-1,237169	-0,062678	-0,712798	-2,809202	-0,702929	-17,038714	12,655791	12,074753	0,131335	0,055240	0,473288	-5,200160	9,072623	-0,062678	0,131335	0,055240	0,473288	-5,200160	9,072623	-0,062678
14:50:19,50	0,502942	3,276005	-0,049973	-0,093016	-0,907993	-0,160025	0,129738	0,054387	0,470238	-0,892434	-1,123895	-0,089087	-0,713350	-2,805761	-0,702149	-17,005841	12,635550	12,078553	0,129738	0,054387	0,470238	-5,161823	9,060530	-0,089087	0,129738	0,054387	0,470238	-5,161823	9,060530	-0,089087
14:50:19,55	0,502942	3,276005	-0,049973	-0,093016	-0,907993	-0,160025	0,127034	0,056585	0,471018	-0,777054	-1,021864	-0,085288	-0,710979	-2,808224	-0,700953	-17,011623	12,654385	12,102758	0,127034	0,056585	0,471018	-5,218973	8,950278	-0,085288	0,127034	0,056585	0,471018	-5,218973	8,950278	-0,085288
14:50:19,60	0,502942	3,276005	-0,049973	-0,093016	-0,907993	-0,160025	0,127981	0,053301	0,472214	-0,961263	-1,056699	-0,061082	-0,710936	-2,810913	-0,701315	-16,995578	12,651291	12,112013	0,127981	0,053301	0,472214	-5,145356	8,989806	-0,061082	0,127981	0,053301	0,472214	-5,145356	8,989806	-0,061082
14:50:19,65	0,502942	3,276005	-0,049973	-0,093016	-0,907993	-0,160025	0,130289	0,051918	0,471851	-1,038490	-1,192141	-0,051827	-0,713092	-2,808713	-0,702313	-16,981511	12,628347	12,085854	0,130289	0,051918	0,471851	-5,114067	9,035518	-0,051827	0,130289	0,051918	0,471851	-5,114067	9,035518	-0,051827
14:50:19,70	0,502942	3,276005	-0,049973	-0,093016	-0,907993	-0,160025	0,129462	0,054886	0,470854	-0,871320	-1,172805	-0,077987	-0,713310	-2,810886	-0,702137	-17,012355	12,665015	12,069112	0,129462	0,054886	0,470854	-5,179880	8,989955	-0,077987	0,129462	0,054886	0,470854	-5,179880	8,989955	-0,077987
14:50:19,75	0,502942	3,276005	-0,049973	-0,093016	-0,907993	-0,160025	0,131452	0,053988	0,471030	-0,934350	-1,231241	-0,094728	-0,715675	-2,806737	-0,702523	-17,010631	12,691602	12,099459	0,131452	0,053988	0,471030	-5,172417	9,087737	-0,094728	0,131452	0,053988	0,471030	-5,172417	9,087737	-0,094728
14:50:19,80	0,502942	3,276005	-0,049973	-0,093016	-0,907993	-0,160025	0,129042	0,058111	0,470644	-0,743833	-1,094113	-0,064381	-0,712080	-2,809529	-0,704738	-16,973710	12,652289	12,079995	0,129042	0,058111	0,470644	-5,305568	9,035668	-0,064381	0,129042	0,058111	0,470644	-5,305568	9,035668	-0,064381
14:50:19,85	0,502942	3,276005	-0,049973	-0,093016	-0,907993	-0,160025	0,129662	0,053601	0,468428	-0,962758	-1,177973	-0,083845	-0,713281	-2,809808	-0,702521	-16,984571	12,632491	12,063339	0,129662	0,053601	0,468428	-5,170471	9,000461	-0,083845	0,129662	0,053601	0,468428	-5,170471	9,000461	-0,083845
14:50:19,90	0,502942	3,276005	-0,049973	-0,093016	-0,907993	-0,160025	0,130505	0,054502	0,470645	-0,893362	-1,222303	-0,100501	-0,712142	-2,807859	-0,706186	-16,987457	12,640050	12,111144	0,130505	0,054502	0,470645	-5,171756	9,022309	-0,100501	0,130505	0,054502	0,470645	-5,171756	9,022309	-0,100501
14:50:19,95	0,502942	3,276005	-0,049973	-0,093016	-0,907993	-0,160025	0,128247	0,054490	0,466980	-0,899072	-1,098609	-0,052696	-0,713924	-2,804147	-0,703699	-16,987155	12,625087	12,083954	0,128247	0,054490	0,466980	-5,176551	8,968750	-0,052696	0,128247	0,054490	0,466980	-5,176551	8,968750	-0,052696
14:50:20,00	0,502942	3,276005	-0,049973	-0,093016	-0,907993	-0,160025	0,125923	0,057889	0,469468	-0,709521	-0,985508	-0,079886	-0,717229	-2,808493	-0,701824	-16,975845	12,663290	12,096029	0,125923	0,057889	0,469468	-5,253814	8,899423	-0,079886	0,125923	0,057889	0,469468	-5,253814	8,899423	-0,079886
14:50:20,05	0,502942	3,276005	-0,049973	-0,093016	-0,907993	-0,160025	0,131339	0,058578	0,471343	-0,712423	-1,257867	-0,067811	-0,712692	-2,806650	-0,705236	-16,970409	12,636105	12,080067	0,131339	0,058578	0,471343	-5,310816	9,052272	-0,067811	0,131339	0,058578	0,471343	-5,310816	9,052272	-0,067811
14:50:20,10	0,502942	3,276005	-0,049973	-0,093016	-0,907993	-0,160025	0,127475	0,055571	0,467931	-0,847976	-1,075240	-0,083774	-0,713289	-2,813030	-0,704815	-16,988165	12,632669	12,098214	0,127475	0,055571	0,467931	-5,210300	8,931577	-0,083774	0,127475	0,055571	0,467931	-5,210300	8,931577	-0,083774
14:50:20,15	0,502942	3,276005	-0,049973	-0,093016	-0,907993	-0,160025	0,133299	0,052898	0,468352	-0,975132	-1,364396	-0,065627	-0,712899	-2,808370	-0,706199	-16,996754	12,631203	12,098644	0,133299	0,052898	0,468352	-5,127604	9,099555	-0,065627	0,133299	0,052898	0,468352	-5,127604	9,099555	-0,065627
14:50:20,20	0,502942	3,276005	-0,049973	-0,093016	-0,907993	-0,160025	0,129068	0,054890	0,466968	-0,865979	-1,137694	-0,065196	-0,710555	-2,810918	-0,704542	-16,949420	12,647141	12,099706	0,129068	0,054890	0,466968	-5,174831	8,994146	-0,065196	0,129068	0,054890	0,466968	-5,174831	8,994146	-0,065196
14:50:20,25	0,502942	3,276005	-0,049973	-0,093016	-0,907993	-0,160025	0,130103	0,051587	0,468625	-1,075217	-1,224520	-0,064134	-0,713912	-2,809316	-0,706007	-16,993929	12,635058	12,089828	0,130103	0,051587	0,468625	-5,124765	8,988541	-0,064134	0,130103	0,051587	0,468625	-5,124765	8,988541	-0,064134
14:50:20,30	0,502942	3,276005	-0,049973	-0,093016	-0,907993	-0,160025	0,127763	0,055419	0,465627	-0,877368	-1,069031	-0,042648	-0,712705	-2,806976	-0,707540	-16,977994	12,665320	12,121193	0,127763	0,055419	0,465627	-5,227791	8,960380	-0,042648	0,127763	0,055419	0,465627	-5,227791	8,960380	-0,042648
14:50:20,35	0,502942	3,276005	-0,049973	-0,093016	-0,907993	-0,160025	0,127763	0,055419	0,465627	-0,877368	-1,069031	-0,042648	-0,709865	-2,808503	-0,702792	-16,961737	12,622099	12,078255	0,127763	0,055419	0,465627	-5,227791	8,960380	-0,042648	0,127763	0,055419	0,465627	-5,227791	8,960380	-0,042648
14:50:20,41	0,502942	3,276005	-0,049973	-0,093016	-0,907993	-0,160025	0,127666	0,052196	0,470375	-1,015660	-1,099657	-0,085585	-0,714992	-2,805266	-0,704243	-16,954411	12,681528	12,110843	0,127666	0,052196	0,470375	-5,113080	8,922110	-0,085585	0,127666	0,052196	0,470375	-5,113080	8,922110	-0,085585
14:50:20,46	0,502942	3,276005	-0,049973	-0,093016	-0,907993	-0,160025	0,127427	0,058255	0,468924	-0,755762	-1,063846	-0,052997	-0,711557	-2,806929	-0,708356	-16,994721	12,663192	12,078392	0,127427	0,058255	0,468924	-5,328754	8,939140	-0,052997	0,127427	0,058255	0,468924	-5,328754	8,939140	-0,052997
14:50:20,51	0,502942	3,276005	-0,049973	-0,093016	-0,907993	-0,160025	0,127148	0,054448	0,464811	-0,917660	-1,023644	-0,085448	-0,713446	-2,808600	-0,732803	-16,992194	12,631709	12,125575	0,127148	0,054448	0,464811	-5,191850	8,957511	-0,085448	0,127148	0,054448	0,464811	-5,191850	8,957511	-0,085448
14:50:20,56	0,502942	3,276005	-0,049973	-0,093016	-0,907993	-0,160025	0,129541	0,055248	0,440364	-0,850049	-1,165975	-0,038265	-0,711619	-2,630173	-7,478579	-7,551593	13,111210	11,991646	0,129541	0,055248	0,440364	-5,187052	9,002979	-0,038265	0,129541	0,055248	0,440364	-5,187052	9,002979	-0,038265
14:50:20,61	0,502886	3,275992	-0,040073	-0,093007	-0,907993	-0,160016	-0,025896	0,142880	-6,305412	-1,428754	-1,019332	-0,172194	-0,703981	-2,617690	-7,638817	-7,218315	12,843775	11,983426	-0,025896	0,142880	-6,305412	-12,644856	-3,052131	-0,172194	-0,025896	0,142880	-6,305412	-12,644856	-3,052131	-0,172194
14:50:20,66	0,502886	3,275992	-0,040073	-0,093007	-0,907993	-0,160016	-0,040524	0,142507	-6,465650	-1,383218	-0,680974	-0,180414	-0,702477	-2,618822	-7,600884	-7,288885	12,736217	11,974675	-0,040524	0,142507	-6,465650	-12,569988	-3,862140	-0,180414	-0,040524	0,142507	-6,465650	-12,569988	-3,862140	-0,180414
14:50:20,71	0,502886	3,275992	-0,040073	-0,093007	-0,907993	-0,160016	-0,040296	0,140638	-6,427718	-1,351935	-0,685513	-0,189166	-0,697751	-2,619089	-7,574855	-7,299534	12,631446	11,951521	-0,040296	0,140638	-6,427718	-12,392046	-3,848753	-0,189166	-0,040296	0,140638	-6,427718	-12,392046	-3,848753	-0,189166
14:50:20,76	0,502886	3,275992	-0,040073	-0,093007	-0,907993	-0,160016	-0,042428	0,136412	-6,401688	-1,475622	-0,617803	-0,212319	-0,698230	-2,618688	-7,561784	-7,354567	12,611427	11,967695	-0,042428	0,136412	-6,401688	-12,184002	-3,948418	-0,212319	-0,042428	0,136412	-6,401688	-12,184002	-3,948418	-0,212319
14:50:20,81	0,502886	3,275992	-0,040073	-0,093007	-0,907993	-0,160016	-0,042536	0,137027	-6,388617	-1,398813	-0,574543	-0,196146	-0,696074	-2,618786	-7,550015	-7,364463	12,559321	11,939943	-0,042536	0,137027	-6,388617	-12,155432	-3,913626	-0,196146	-0,042536	0,137027	-6,388617	-12,155432	-3,913626	-0,196146
14:50:20,86	0,502886	3,275992	-0,040073	-0,093007	-0,907993	-0,160016	-0,043529	0,135111	-6,376848	-1,448379	-0,540393	-0,223897	-0,695050	-2,616134	-7,540611	-7,374453	12,543439	11,929541	-0,043529	0,135111	-6,376848	-12,054583	-3,957422	-0,223897	-0,043529	0,135111	-6,376848	-12,054583	-3,957422	-0,223897
14:50:20,91	0,502886	3,275992	-0,040073	-0,093007	-0,907993	-0,160016	-0,046338	0,135550	-6,367444	-1,406783	-0,393614	-0,234300	-0,697303	-2,618256	-7,534090	-7,406394	12,532615	11,953921	-0,046338	0,135550	-6,367444	-12,047476	-4,031149	-0,234300	-0,046338	0,135550	-6,367444	-12,047476	-4,031149	-0,234300
14:50:20,96	0,502886	3,275992	-0,040073	-0,093007	-0,907993	-0,160016	-0,043374	0,136441	-6,360924	-1,335139	-0,525498	-0,209919	-0,694388	-2,620116	-7,529018	-7,426013	12,513204	11,974868	-0,043374	0,136441	-6,360924	-12,045726	-3,930351	-0,209919	-0,043374	0,136441	-6,360924	-12,045726	-3,930351	-0,209919
14:50:21,01	0,502886	3,275992	-0,040073	-0,093007	-0,907993	-0,160016	-0,043220	0,132986	-6,355851	-1,488156	-0,526210	-0,188972	-0,692573	-2,620233	-7,522053	-7,414568	12,485923	11,921483	-0,043220	0,132986	-6,355851	-11,927562	-3,918991	-0,188972	-0,043220	0,132986	-6,355851	-11,927562	-3,918991	-0,188972
14:50:21,06	0,502886	3,275992	-0,040073	-0,093007	-0,907993	-0,160016	-0,044026	0,131356	-6,348886	-1,555010	-0,507856	-0,242357	-0,695470	-2,616988	-7,517005	-7,387979	12,473130	11,922554	-0,044026	0,131356	-6,348886	-11,866464	-3,963899	-0,242357	-0,044026	0,131356	-6,348886	-11,866464	-3,963899	-0,242357
14:50:21,11	0,502886	3,275992	-0,040073	-0,093007	-0,907993	-0,160016	-0,045388	0,135487	-6,343838	-1,342435	-0,466445	-0,241286	-0,695773	-2,619985	-7,514525	-7,404421	12,477424	11,939428	-0,045388	0,135487	-6,343838	-11,978140	-4,029420	-0,241286	-0,045388	0,135487	-6,343838	-11,978140	-4,029420	-0,241286
14:50:21,16	0,502886	3,275992	-0,040073	-0,093007	-0,907993	-0,160016	-0,042641	0,134251	-6,341359	-1,402167	-0,592904	-0,224412	-0,696157	-2,618319	-7,515041	-7,422164	12,433821	11,963742	-0,042641	0,134251	-6,341359	-11,940903	-3,940238	-0,224412	-0,042641	0,134251	-6,341359	-11,940903	-3,940238	-0,224412
14:50:21,21	0,502886	3,275992	-0,040073	-0,093007	-0,907993	-0,160016	-0,043892	0,135416	-6,341874	-1,294956	-0,534275	-0,200099	-0,695551	-2,615515	-7,505731	-7,431672	12,450729	11,959236	-0,043892	0,135416	-6,341874	-11,925142	-3,979832	-0,200099	-0,043892	0,135416	-6,341874	-11,925142	-3,979832	-0,200099
14:50:21,26	0,502886	3,275992	-0,040073	-0,093007	-0,907993	-0,160016	-0,046623	0,136294	-6,332565	-1,259209	-0,375611	-0,204604	-0,693814	-2,619389	-7,505722	-7,443491	12,413829	11,953051	-0,046623	0,136294	-6,332565	-11,958287	-4,035497	-0,204604	-0,046623	0,136294	-6,332565	-11,958287	-4,035497	-0,204604
14:50:21,31	0,502886	3,275992	-0,040073	-0,093007	-0,907993	-0,160016	-0,044137	0,132852	-6,332555	-1,400302	-0,513062	-0,210789	-0,694859	-2,617051	-7,500928	-7,427794	12,408401	11,958040	-0,044137	0,132852	-6,332555	-11,829220	-3,977850	-0,210789	-0,044137	0,132852	-6,332555	-11,829220	-3,977850	-0,210789
14:50:21,36	0,502886	3,275992	-0,040073	-0,093007	-0,907993	-0,160016	-0,045640	0,134927	-6,327762	-1,295587	-0,451258	-0,205800	-0,694383	-2,618941	-7,495989	-7,440850	12,390798	11,975402	-0,045640	0,134927	-6,327762	-11,887337	-4,033966	-0,205800	-0,045640	0,134927	-6,327762	-11,887337	-4,033966	-0,205800
14:50:21,41	0,502886	3,275992	-0,040073	-0,093007	-0,907993	-0,160016	-0,044240	0,133569	-6,322822	-1,344418	-0,521514	-0,188438	-0,691413	-2,618633	-7,495641	-7,433601	12,380719	11,912366	-0,044240	0,133569	-6,322822	-11,829584	-3,994379	-0,188438	-0,044240	0,133569	-6,322822	-11,829584	-3,994379	-0,188438
14:50:21,46	0,502886	3,275992	-0,040073	-0,093007	-0,907993	-0,160016	-0,045992	0,131151	-6,322475	-1,465035	-0,441753	-0,251475	-0,693120	-2,618004	-7,492853	-7,390899	12,353104	11,981821	-0,045992	0,131151	-6,322475	-11,760410	-4,052113	-0,251475	-0,045992	0,131151	-6,322475	-11,760410	-4,052113	-0,251475
14:50:21,51	0,502886	3,275992	-0,040073	-0,093007	-0,907993	-0,160016	-0,045683	0,132944	-6,319686	-1,369251	-0,508603	-0,182019	-0,695728	-2,617465	-7,490556	-7,376680	12,345482	11,934845	-0,045683	0,132944	-6,319686	-11,805353	-4,094715	-0,182019	-0,045683	0,132944	-6,319686	-11,805353	-4,094715	-0,182019
14:50:21,56	0,502886	3,275992	-0,040073	-0,093007	-0,907993	-0,160016	-0,044846	0,135472	-6,317389	-1,238308	-0,568234	-0,228996	-0,690788	-2,618609	-7,487849	-7,427465	12,375072	11,931717	-0,044846	0,135472	-6,317389	-11,872851	-4,088669	-0,228996	-0,044846	0,135472	-6,317389	-11,872851	-4,088669	-0,228996
14:50:21,61	0,502886	3,275992	-0,040073	-0,093007	-0,907993	-0,160016	-0,046325	0,130622	-6,314682	-1,490735	-0,432574	-0,232123	-0,694307	-2,614920	-7,485404	-7,412193	12,365903	11,927296	-0,046325	0,130622	-6,314682	-11,744562	-4,069075	-0,232123	-0,046325	0,130622	-6,314682	-11,744562	-4,069075	-0,232123
14:50:21,66	0,502886	3,275992	-0,040073	-0,093007	-0,907993	-0,160016	-0,047761	0,135514	-6,312238	-1,236043	-0,375695	-0,236544	-0,692020	-2,616200	-7,482770	-7,444637	12,364246	11,991588	-0,047761	0,135514	-6,312238	-11,873897	-4,124948	-0,236544	-0,047761	0,135514	-6,312238	-11,873897	-4,124948	-0,236544
14:50:21,71	0,502886	3,275992	-0,040073	-0,093007	-0,907993	-0,160016	-0,047796	0,132893	-6,309604	-1,354661	-0,346612	-0,172252	-0,691881	-2,618721	-7,479646	-7,381914	12,322231	11,958275	-0,047796	0,132893	-6,309604	-11,786793	-4,098603	-0,172252	-0,047796	0,132893	-6,309604	-11,786793	-4,098603	-0,172252
14:50:21,76	0,502886	3,275992	-0,040073	-0,093007	-0,907993	-0,160016	-0,045682	0,131513	-6,306479	-1,421420	-0,531879	-0,205565	-0,693743	-2,614040	-7,480046	-7,423272	12,365641	11,999468	-0,045682	0,131513	-6,306479	-11,745185	-4,117904	-0,205565	-0,045682	0,131513	-6,306479	-11,745185	-4,117904	-0,205565
14:50:21,81	0,502886	3,275992	-0,040073	-0,093007	-0,907993	-0,160016	-0,048805	0,135466	-6,306879	-1,232777	-0,311968	-0,164372	-0,691931	-2,616051	-7,477721	-7,403701	12,328635	11,962766	-0,048805	0,135466	-6,306879	-11,866856	-4,143137	-0,164372	-0,048805	0,135466	-6,306879	-11,866856	-4,143137	-0,164372
14:50:21,86	0,502886	3,275992	-0,040073	-0,093007	-0,907993	-0,160016	-0,047969	0,132891	-6,304554	-1,344399	-0,390882	-0,201074	-0,690840	-2,619864	-7,475330	-7,405595	12,296994	11,930869	-0,047969	0,132891	-6,304554	-11,776364	-4,156440	-0,201074	-0,047969	0,132891	-6,304554	-11,776364	-4,156440	-0,201074
14:50:21,91	0,502886	3,275992	-0,040073	-0,093007	-0,907993	-0,160016	-0,045213	0,130039	-6,302163	-1,464361	-0,548388	-0,232971	-0,691889	-2,619026	-7,474222	-7,394219	12,309397	11,940109	-0,045213	0,130039	-6,302163	-11,672434	-4,097579	-0,232971	-0,045213	0,130039	-6,302163	-11,672434	-4,097579	-0,232971
14:50:21,96	0,502886	3,275992	-0,040073	-0,093007	-0,907993	-0,160016	-0,045414	0,131367	-6,301055	-1,411756	-0,541555	-0,223732	-0,690802	-2,620503	-7,470724	-7,440466	12,294610	11,957331	-0,045414	0,131367	-6,301055	-11,724045	-4,106572	-0,223732	-0,045414	0,131367	-6,301055	-11,724045	-4,106572	-0,223732
14:50:22,01	0,502886	3,275992	-0,040073	-0,093007	-0,907993	-0,160016	-0,044678	0,129687	-6,297557	-1,463161	-0,547183	-0,206509	-0,691982	-2,620783	-7,469193	-7,441391	12,273956	11,926431	-0,044678	0,129687	-6,297557	-11,643608	-4,054404	-0,206509	-0,044678	0,129687	-6,297557	-11,643608	-4,054404	-0,206509
14:50:22,06	0,502886	3,275992	-0,040073	-0,093007	-0,907993	-0,160016	-0,043846	0,130569	-6,296026	-1,398955	-0,599981	-0,237409	-0,694372	-2,617326	-7,468410	-7,454127	12,300634	11,965801	-0,043846	0,130569	-6,296026	-11,648627	-4,041879	-0,237409	-0,043846	0,130569	-6,296026	-11,648627	-4,041879	-0,237409
14:50:22,11	0,502886	3,275992	-0,040073	-0,093007	-0,907993	-0,160016	-0,045645	0,134368	-6,295243	-1,218167	-0,482068	-0,198039	-0,688490	-2,622352	-7,466054	-7,454057	12,235633	11,957710	-0,045645	0,134368	-6,295243	-11,766025	-4,065181	-0,198039	-0,045645	0,134368	-6,295243	-11,766025	-4,065181	-0,198039
14:50:22,16	0,502886	3,275992	-0,040073	-0,093007	-0,907993	-0,160016	-0,044233	0,126760	-6,292887	-1,557512	-0,588060	-0,206130	-0,693127	-2,619009	-7,463359	-7,433017	12,279311	11,937568	-0,044233	0,126760	-6,292887	-11,508162	-4,060320	-0,206130	-0,044233	0,126760	-6,292887	-11,508162	-4,060320	-0,206130
14:50:22,21	0,502886	3,275992	-0,040073	-0,093007	-0,907993	-0,160016	-0,044809	0,132448	-6,290193	-1,310088	-0,554445	-0,226273	-0,689033	-2,620522	-7,459831	-7,457083	12,290260	11,975263	-0,044809	0,132448	-6,290193	-11,707238	-4,071989	-0,226273	-0,044809	0,132448	-6,290193	-11,707238	-4,071989	-0,226273
14:50:22,26	0,502886	3,275992	-0,040073	-0,093007	-0,907993	-0,160016	-0,045546	0,128146	-6,286665	-1,531222	-0,489822	-0,188577	-0,693145	-2,615092	-7,461422	-7,432081	12,275922	11,951384	-0,045546	0,128146	-6,286665	-11,590693	-4,065195	-0,188577	-0,045546	0,128146	-6,286665	-11,590693	-4,065195	-0,188577
14:50:22,31	0,502886	3,275992	-0,040073	-0,093007	-0,907993	-0,160016	-0,048192	0,134422	-6,288255	-1,204954	-0,381035	-0,212456	-0,691895	-2,619162	-7,460132	-7,472566	12,315330	11,943007	-0,048192	0,134422	-6,288255	-11,757091	-4,164144	-0,212456	-0,048192	0,134422	-6,288255	-11,757091	-4,164144	-0,212456
14:50:22,36	0,502886	3,275992	-0,040073	-0,093007	-0,907993	-0,160016	-0,045293	0,131305	-6,286965	-1,380955	-0,477066	-0,220833	-0,690834	-2,618463	-7,458696	-7,464378	12,268881	11,954576	-0,045293	0,131305	-6,286965	-11,688360	-4,032530	-0,220833	-0,045293	0,131305	-6,286965	-11,688360	-4,032530	-0,220833
14:50:22,41	0,502886	3,275992	-0,040073	-0,093007	-0,907993	-0,160016	-0,046428	0,130735	-6,285529	-1,374459	-0,448317	-0,209265	-0,693192	-2,617897	-7,456381	-7,472948	12,279464	11,943581	-0,046428	0,130735	-6,285529	-11,637126	-4,092947	-0,209265	-0,046428	0,130735	-6,285529	-11,637126	-4,092947	-0,209265
14:50:22,46	0,502886	3,275992	-0,040073	-0,093007	-0,907993	-0,160016	-0,045740	0,133060	-6,283215	-1,258437	-0,471380	-0,220259	-0,688989	-2,617750	-7,456745	-7,421164	12,238220	11,937852	-0,045740	0,133060	-6,283215	-11,703620	-4,062001	-0,220259	-0,045740	0,133060	-6,283215	-11,703620	-4,062001	-0,220259
14:50:22,51	0,502886	3,275992	-0,040073	-0,093007	-0,907993	-0,160016	-0,047969	0,129494	-6,283578	-1,434045	-0,420963	-0,225988	-0,690260	-2,619581	-7,455201	-7,480628	12,266400	11,952470	-0,047969	0,129494	-6,283578	-11,599293	-4,186525	-0,225988	-0,047969	0,129494	-6,283578	-11,599293	-4,186525	-0,225988
14:50:22,56	0,502886	3,275992	-0,040073	-0,093007	-0,907993	-0,160016	-0,048172	0,131715	-6,280087	-1,344951	-0,342828	-0,196885	-0,690811	-2,616464	-7,453254	-7,466506	12,294882	11,966955	-0,048172	0,131715	-6,280087	-11,684549	-4,124298	-0,196885	-0,048172	0,131715	-6,280087	-11,684549	-4,124298	-0,196885
14:50:22,61	0,502886	3,275992	-0,040073	-0,093007	-0,907993	-0,160016	-0,048172	0,131715	-6,280087	-1,344951	-0,342828	-0,196885	-0,690788	-2,618729	-7,451310	-7,459537	12,272329	11,950111	-0,048172	0,131715	-6,280087	-11,684549	-4,124298	-0,196885	-0,048172	0,131715	-6,280087	-11,684549	-4,124298	-0,196885
14:50:22,66	0,502886	3,275992	-0,040073	-0,093007	-0,907993	-0,160016	-0,046221	0,130562	-6,278143	-1,388843	-0,461547	-0,213729	-0,689875	-2,619408	-7,451203	-7,439822	12,247311	11,945465	-0,046221	0,130562	-6,278143	-11,637958	-4,089930	-0,213729	-0,046221	0,130562	-6,278143	-11,637958	-4,089930	-0,213729
14:50:22,71	0,502886	3,275992	-0,040073	-0,093007	-0,907993	-0,160016	-0,046089	0,129432	-6,278036	-1,435792	-0,498003	-0,218375	-0,690154	-2,615686	-7,450918	-7,405467	12,194891	11,937707	-0,046089	0,129432	-6,278036	-11,596205	-4,116010	-0,218375	-0,046089	0,129432	-6,278036	-11,596205	-4,116010	-0,218375
14:50:22,76	0,502886	3,275992	-0,040073	-0,093007	-0,907993	-0,160016	-0,049174	0,131534	-6,277751	-1,298243	-0,393556	-0,226133	-0,693769	-2,618104	-7,451319	-7,462027	12,236854	11,948583	-0,049174	0,131534	-6,277751	-11,623700	-4,253720	-0,226133	-0,049174	0,131534	-6,277751	-11,623700	-4,253720	-0,226133
14:50:22,81	0,502886	3,275992	-0,040073	-0,093007	-0,907993	-0,160016	-0,045272	0,133456	-6,278152	-1,206405	-0,526500	-0,215257	-0,693525	-2,621475	-7,448813	-7,548223	12,246748	11,954263	-0,045272	0,133456	-6,278152	-11,682671	-4,080350	-0,215257	-0,045272	0,133456	-6,278152	-11,682671	-4,080350	-0,215257
14:50:22,86	0,502886	3,275992	-0,040073	-0,093007	-0,907993	-0,160016	-0,042475	0,131559	-6,275646	-1,270488	-0,592365	-0,209577	-0,692627	-2,617430	-7,447407	-7,481665	12,244696	11,995405	-0,042475	0,131559	-6,275646	-11,597888	-3,926628	-0,209577	-0,042475	0,131559	-6,275646	-11,597888	-3,926628	-0,209577
14:50:22,92	0,502886	3,275992	-0,040073	-0,093007	-0,907993	-0,160016	-0,046427	0,132804	-6,274240	-1,237271	-0,445496	-0,168436	-0,690256	-2,619614	-7,445473	-7,480034	12,221280	11,964476	-0,046427	0,132804	-6,274240	-11,662371	-4,090039	-0,168436	-0,046427	0,132804	-6,274240	-11,662371	-4,090039	-0,168436
14:50:22,97	0,502886	3,275992	-0,040073	-0,093007	-0,907993	-0,160016	-0,045721	0,129659	-6,272306	-1,381363	-0,495353	-0,199364	-0,690994	-2,620613	-7,446855	-7,515964	12,251946	11,953472	-0,045721	0,129659	-6,272306	-11,559558	-4,084437	-0,199364	-0,045721	0,129659	-6,272306	-11,559558	-4,084437	-0,199364
14:50:23,02	0,502886	3,275992	-0,040073	-0,093007	-0,907993	-0,160016	-0,044487	0,129799	-6,273689	-1,382673	-0,513067	-0,210368	-0,693429	-2,615766	-7,536411	-7,381765	12,163657	11,958836	-0,044487	0,129799	-6,273689	-11,571861	-4,005290	-0,210368	-0,044487	0,129799	-6,273689	-11,571861	-4,005290	-0,210368
14:50:23,07	0,502886	3,275992	-0,040073	-0,093007	-0,907993	-0,160016	-0,047467	0,134331	-6,363245	-1,137639	-0,518486	-0,205005	-0,688450	-2,478779	-14,630576	-1,687767	12,734002	12,094515	-0,047467	0,134331	-6,363245	-11,682603	-4,244616	-0,205005	-0,047467	0,134331	-6,363245	-11,682603	-4,244616	-0,205005
14:50:23,12	0,502987	3,275981	-0,030017	-0,092997	-0,907994	-0,160007	-0,168591	0,198512	-13,457409	-1,141138	1,134018	-0,069326	-0,688103	-2,481049	-14,693942	-1,672755	12,687557	12,063321	-0,168591	0,198512	-13,457409	-16,724343	-12,100390	-0,069326	-0,168591	0,198512	-13,457409	-16,724343	-12,100390	-0,069326
14:50:23,17	0,502987	3,275981	-0,030017	-0,092997	-0,907994	-0,160007	-0,166798	0,197077	-13,520775	-1,183045	1,004564	-0,100519	-0,687628	-2,481977	-14,660569	-1,788505	12,672931	12,053370	-0,166798	0,197077	-13,520775	-16,653597	-12,089100	-0,100519	-0,166798	0,197077	-13,520775	-16,653597	-12,089100	-0,100519
14:50:23,22	0,502987	3,275981	-0,030017	-0,092997	-0,907994	-0,160007	-0,166233	0,196201	-13,487402	-1,158048	1,068077	-0,110470	-0,683875	-2,480250	-14,641087	-1,792546	12,613357	12,034093	-0,166233	0,196201	-13,487402	-16,559844	-11,981179	-0,110470	-0,166233	0,196201	-13,487402	-16,559844	-11,981179	-0,110470
14:50:23,27	0,502987	3,275981	-0,030017	-0,092997	-0,907994	-0,160007	-0,169605	0,193815	-13,467920	-1,228541	1,217135	-0,129747	-0,685224	-2,483258	-14,624822	-1,808950	12,582301	12,033996	-0,169605	0,193815	-13,467920	-16,442986	-12,096825	-0,129747	-0,169605	0,193815	-13,467920	-16,442986	-12,096825	-0,129747
14:50:23,32	0,502987	3,275981	-0,030017	-0,092997	-0,907994	-0,160007	-0,166325	0,193479	-13,451655	-1,210907	1,045265	-0,129844	-0,682282	-2,483548	-14,612771	-1,820858	12,543497	12,035698	-0,166325	0,193479	-13,451655	-16,398988	-12,011234	-0,129844	-0,166325	0,193479	-13,451655	-16,398988	-12,011234	-0,129844
14:50:23,37	0,502987	3,275981	-0,030017	-0,092997	-0,907994	-0,160007	-0,167544	0,190786	-13,439604	-1,311363	1,099588	-0,128142	-0,682839	-2,480035	-14,604235	-1,821523	12,568875	12,036594	-0,167544	0,190786	-13,439604	-16,288075	-12,052639	-0,128142	-0,167544	0,190786	-13,439604	-16,288075	-12,052639	-0,128142
14:50:23,42	0,502987	3,275981	-0,030017	-0,092997	-0,907994	-0,160007	-0,170309	0,193025	-13,431068	-1,216601	1,256613	-0,127246	-0,683364	-2,482858	-14,595703	-1,816696	12,555615	11,991657	-0,170309	0,193025	-13,431068	-16,369044	-12,112637	-0,127246	-0,170309	0,193025	-13,431068	-16,369044	-12,112637	-0,127246
14:50:23,47	0,502987	3,275981	-0,030017	-0,092997	-0,907994	-0,160007	-0,167601	0,192068	-13,422537	-1,257263	1,104971	-0,172183	-0,682884	-2,481245	-14,585998	-1,859577	12,498058	12,008897	-0,167601	0,192068	-13,422537	-16,334630	-12,051676	-0,172183	-0,167601	0,192068	-13,422537	-16,334630	-12,051676	-0,172183
14:50:23,52	0,502987	3,275981	-0,030017	-0,092997	-0,907994	-0,160007	-0,169238	0,192459	-13,412832	-1,165663	1,198464	-0,154943	-0,681111	-2,483574	-14,580563	-1,881387	12,516345	11,996670	-0,169238	0,192459	-13,412832	-16,273696	-12,086706	-0,154943	-0,169238	0,192459	-13,412832	-16,273696	-12,086706	-0,154943
14:50:23,57	0,502987	3,275981	-0,030017	-0,092997	-0,907994	-0,160007	-0,168108	0,189759	-13,407396	-1,310998	1,167720	-0,167170	-0,681410	-2,484440	-14,573423	-1,887672	12,488210	12,013919	-0,168108	0,189759	-13,407396	-16,207076	-12,028721	-0,167170	-0,168108	0,189759	-13,407396	-16,207076	-12,028721	-0,167170
14:50:23,62	0,502987	3,275981	-0,030017	-0,092997	-0,907994	-0,160007	-0,167208	0,189585	-13,400256	-1,292530	1,112300	-0,149921	-0,682265	-2,481500	-14,568915	-1,882514	12,502364	11,994100	-0,167208	0,189585	-13,400256	-16,174961	-12,013498	-0,149921	-0,167208	0,189585	-13,400256	-16,174961	-12,013498	-0,149921
14:50:23,67	0,502987	3,275981	-0,030017	-0,092997	-0,907994	-0,160007	-0,169327	0,191796	-13,395748	-1,192424	1,225093	-0,169741	-0,681642	-2,480168	-14,561906	-1,870399	12,490126	12,009004	-0,169327	0,191796	-13,395748	-16,248375	-12,067039	-0,169741	-0,169327	0,191796	-13,395748	-16,248375	-12,067039	-0,169741
14:50:23,72	0,502987	3,275981	-0,030017	-0,092997	-0,907994	-0,160007	-0,170791	0,191922	-13,388739	-1,181327	1,284653	-0,154836	-0,679325	-2,484155	-14,559581	-1,905500	12,489566	11,993206	-0,170791	0,191922	-13,388739	-16,247175	-12,122467	-0,154836	-0,170791	0,191922	-13,388739	-16,247175	-12,122467	-0,154836
14:50:23,77	0,502987	3,275981	-0,030017	-0,092997	-0,907994	-0,160007	-0,168497	0,187922	-13,386415	-1,371291	1,195486	-0,170634	-0,682304	-2,486290	-14,554553	-1,931655	12,467329	11,969490	-0,168497	0,187922	-13,386415	-16,123139	-12,031560	-0,170634	-0,168497	0,187922	-13,386415	-16,123139	-12,031560	-0,170634
14:50:23,82	0,502987	3,275981	-0,030017	-0,092997	-0,907994	-0,160007	-0,165159	0,189434	-13,381386	-1,260296	1,033422	-0,194350	-0,679945	-2,481886	-14,548333	-1,922617	12,450217	11,985506	-0,165159	0,189434	-13,381386	-16,130889	-11,931560	-0,194350	-0,165159	0,189434	-13,381386	-16,130889	-11,931560	-0,194350
14:50:23,87	0,502987	3,275981	-0,030017	-0,092997	-0,907994	-0,160007	-0,170152	0,189593	-13,375166	-1,241747	1,276698	-0,178334	-0,675803	-2,483460	-14,545594	-1,924193	12,454605	11,994169	-0,170152	0,189593	-13,375166	-16,124794	-12,080269	-0,178334	-0,170152	0,189593	-13,375166	-16,124794	-12,080269	-0,178334
14:50:23,92	0,502987	3,275981	-0,030017	-0,092997	-0,907994	-0,160007	-0,170860	0,185219	-13,372427	-1,472190	1,317054	-0,169671	-0,684623	-2,483383	-14,543246	-1,923630	12,474891	12,030633	-0,170860	0,185219	-13,372427	-16,011903	-12,095463	-0,169671	-0,170860	0,185219	-13,372427	-16,011903	-12,095463	-0,169671
14:50:23,97	0,502987	3,275981	-0,030017	-0,092997	-0,907994	-0,160007	-0,166516	0,192896	-13,370080	-1,090839	1,100837	-0,133208	-0,680485	-2,484816	-14,539003	-1,918247	12,424059	11,968728	-0,166516	0,192896	-13,370080	-16,233192	-11,970700	-0,133208	-0,166516	0,192896	-13,370080	-16,233192	-11,970700	-0,133208
14:50:24,02	0,502987	3,275981	-0,030017	-0,092997	-0,907994	-0,160007	-0,167345	0,188596	-13,365836	-1,273133	1,113853	-0,195112	-0,682839	-2,486217	-14,539350	-1,913375	12,421799	12,016653	-0,167345	0,188596	-13,365836	-16,077899	-12,022739	-0,195112	-0,167345	0,188596	-13,365836	-16,077899	-12,022739	-0,195112
14:50:24,07	0,502987	3,275981	-0,030017	-0,092997	-0,907994	-0,160007	-0,164955	0,189933	-13,366183	-1,204055	0,984196	-0,147187	-0,682257	-2,482840	-14,533168	-1,920194	12,412606	11,989043	-0,164955	0,189933	-13,366183	-16,113826	-11,964739	-0,147187	-0,164955	0,189933	-13,366183	-16,113826	-11,964739	-0,147187
14:50:24,12	0,502987	3,275981	-0,030017	-0,092997	-0,907994	-0,160007	-0,168170	0,191119	-13,360002	-1,131035	1,152721	-0,174797	-0,679876	-2,484768	-14,530074	-1,928910	12,428130	11,958802	-0,168170	0,191119	-13,360002	-16,133871	-12,048645	-0,174797	-0,168170	0,191119	-13,360002	-16,133871	-12,048645	-0,174797
14:50:24,17	0,502987	3,275981	-0,030017	-0,092997	-0,907994	-0,160007	-0,167691	0,188093	-13,356907	-1,297483	1,143097	-0,205038	-0,681094	-2,484758	-14,528121	-1,951557	12,440008	11,987089	-0,167691	0,188093	-13,356907	-16,062765	-12,020629	-0,205038	-0,167691	0,188093	-13,356907	-16,062765	-12,020629	-0,205038
14:50:24,22	0,502987	3,275981	-0,030017	-0,092997	-0,907994	-0,160007	-0,167091	0,189152	-13,354955	-1,241378	1,137450	-0,176751	-0,680487	-2,481911	-14,525771	-1,932815	12,427577	12,014666	-0,167091	0,189152	-13,354955	-16,089791	-11,979176	-0,176751	-0,167091	0,189152	-13,354955	-16,089791	-11,979176	-0,176751
14:50:24,27	0,502987	3,275981	-0,030017	-0,092997	-0,907994	-0,160007	-0,169860	0,190050	-13,352604	-1,193249	1,258992	-0,149174	-0,681646	-2,483498	-14,525780	-1,922776	12,403716	11,989143	-0,169860	0,190050	-13,352604	-16,112213	-12,075002	-0,149174	-0,169860	0,190050	-13,352604	-16,112213	-12,075002	-0,149174
14:50:24,32	0,502987	3,275981	-0,030017	-0,092997	-0,907994	-0,160007	-0,167906	0,190261	-13,352614	-1,166673	1,136758	-0,174697	-0,681672	-2,484261	-14,519179	-1,954375	12,420177	11,995550	-0,167906	0,190261	-13,352614	-16,102138	-12,043845	-0,174697	-0,167906	0,190261	-13,352614	-16,102138	-12,043845	-0,174697
14:50:24,37	0,502987	3,275981	-0,030017	-0,092997	-0,907994	-0,160007	-0,165036	0,187299	-13,344839	-1,318592	1,052852	-0,163705	-0,680517	-2,487464	-14,518006	-1,980406	12,434583	12,000135	-0,165036	0,187299	-13,344839	-16,021573	-11,902443	-0,163705	-0,165036	0,187299	-13,344839	-16,021573	-11,902443	-0,163705
14:50:24,42	0,502987	3,275981	-0,030017	-0,092997	-0,907994	-0,160007	-0,165036	0,187299	-13,344839	-1,318592	1,052852	-0,163705	-0,682190	-2,482160	-14,517632	-1,916190	12,406475	11,974620	-0,165036	0,187299	-13,344839	-16,021573	-11,902443	-0,163705	-0,165036	0,187299	-13,344839	-16,021573	-11,902443	-0,163705
14:50:24,47	0,502987	3,275981	-0,030017	-0,092997	-0,907994	-0,160007	-0,168793	0,191400	-13,344465	-1,113107	1,178569	-0,189221	-0,678664	-2,484259	-14,514114	-1,925660	12,390863	11,986910	-0,168793	0,191400	-13,344465	-16,138015	-12,071679	-0,189221	-0,168793	0,191400	-13,344465	-16,138015	-12,071679	-0,189221
14:50:24,52	0,502987	3,275981	-0,030017	-0,092997	-0,907994	-0,160007	-0,168738	0,187297	-13,340948	-1,308213	1,176082	-0,176930	-0,680987	-2,483554	-14,511420	-1,928002	12,424125	11,961837	-0,168738	0,187297	-13,340948	-16,011027	-12,069817	-0,176930	-0,168738	0,187297	-13,340948	-16,011027	-12,069817	-0,176930
14:50:24,57	0,502987	3,275981	-0,030017	-0,092997	-0,907994	-0,160007	-0,168187	0,189661	-13,338253	-1,212921	1,166099	-0,202003	-0,682863	-2,486129	-14,509443	-1,973642	12,399936	12,022609	-0,168187	0,189661	-13,338253	-16,101307	-12,036561	-0,202003	-0,168187	0,189661	-13,338253	-16,101307	-12,036561	-0,202003
14:50:24,62	0,502987	3,275981	-0,030017	-0,092997	-0,907994	-0,160007	-0,165019	0,189998	-13,336276	-1,151604	1,028786	-0,141231	-0,682874	-2,483125	-14,510268	-1,988462	12,441852	11,986289	-0,165019	0,189998	-13,336276	-16,066482	-11,925173	-0,141231	-0,165019	0,189998	-13,336276	-16,066482	-11,925173	-0,141231
14:50:24,67	0,502987	3,275981	-0,030017	-0,092997	-0,907994	-0,160007	-0,167615	0,191510	-13,337101	-1,101894	1,197570	-0,177552	-0,678144	-2,481887	-14,509072	-1,965812	12,410980	12,009566	-0,167615	0,191510	-13,337101	-16,135429	-11,960175	-0,177552	-0,167615	0,191510	-13,337101	-16,135429	-11,960175	-0,177552
14:50:24,72	0,502987	3,275981	-0,030017	-0,092997	-0,907994	-0,160007	-0,171052	0,188033	-13,335906	-1,267290	1,341252	-0,154274	-0,678735	-2,486059	-14,505189	-1,972942	12,368522	11,985815	-0,171052	0,188033	-13,335906	-16,027875	-12,086312	-0,154274	-0,171052	0,188033	-13,335906	-16,027875	-12,086312	-0,154274
14:50:24,77	0,502987	3,275981	-0,030017	-0,092997	-0,907994	-0,160007	-0,167143	0,186458	-13,332022	-1,308834	1,122965	-0,178025	-0,678122	-2,485396	-14,500939	-1,992704	12,430797	11,966251	-0,167143	0,186458	-13,332022	-15,945814	-11,997795	-0,178025	-0,167143	0,186458	-13,332022	-15,945814	-11,997795	-0,178025
14:50:24,82	0,502987	3,275981	-0,030017	-0,092997	-0,907994	-0,160007	-0,168024	0,186259	-13,327773	-1,363235	1,216999	-0,197590	-0,678219	-2,486115	-14,502476	-2,024400	12,408172	12,005424	-0,168024	0,186259	-13,327773	-15,984590	-11,972875	-0,197590	-0,168024	0,186259	-13,327773	-15,984590	-11,972875	-0,197590
14:50:24,87	0,502987	3,275981	-0,030017	-0,092997	-0,907994	-0,160007	-0,167353	0,185984	-13,329309	-1,342099	1,198232	-0,158416	-0,678559	-2,481279	-14,497779	-1,882577	12,342475	11,989973	-0,167353	0,185984	-13,329309	-15,941858	-11,938951	-0,158416	-0,167353	0,185984	-13,329309	-15,941858	-11,938951	-0,158416
14:50:24,92	0,502987	3,275981	-0,030017	-0,092997	-0,907994	-0,160007	-0,171372	0,188696	-13,324612	-1,215092	1,251551	-0,173867	-0,679236	-2,484797	-14,496631	-1,944011	12,364824	11,985137	-0,171372	0,188696	-13,324612	-16,027742	-12,201125	-0,173867	-0,171372	0,188696	-13,324612	-16,027742	-12,201125	-0,173867
14:50:24,97	0,502987	3,275981	-0,030017	-0,092997	-0,907994	-0,160007	-0,167986	0,187524	-13,323464	-1,264678	1,139872	-0,178703	-0,678672	-2,482906	-14,491985	-1,975138	12,410868	11,989328	-0,167986	0,187524	-13,323464	-15,985319	-12,047026	-0,178703	-0,167986	0,187524	-13,323464	-15,985319	-12,047026	-0,178703
14:50:25,02	0,502987	3,275981	-0,030017	-0,092997	-0,907994	-0,160007	-0,169906	0,187981	-13,318818	-1,265254	1,289671	-0,174512	-0,679883	-2,484600	-14,493942	-1,976873	12,361021	11,964254	-0,169906	0,187981	-13,318818	-16,021728	-12,047917	-0,174512	-0,169906	0,187981	-13,318818	-16,021728	-12,047917	-0,174512
14:50:25,07	0,502987	3,275981	-0,030017	-0,092997	-0,907994	-0,160007	-0,167833	0,188182	-13,320776	-1,210719	1,158453	-0,199586	-0,676841	-2,482444	-14,490820	-1,927179	12,344499	11,957315	-0,167833	0,188182	-13,320776	-15,983042	-12,016404	-0,199586	-0,167833	0,188182	-13,320776	-15,983042	-12,016404	-0,199586
14:50:25,12	0,502987	3,275981	-0,030017	-0,092997	-0,907994	-0,160007	-0,171221	0,186626	-13,317653	-1,302173	1,283357	-0,206525	-0,674566	-2,483457	-14,489654	-1,977417	12,372993	11,977658	-0,171221	0,186626	-13,317653	-15,952345	-12,157496	-0,206525	-0,171221	0,186626	-13,317653	-15,952345	-12,157496	-0,206525
14:50:25,17	0,502987	3,275981	-0,030017	-0,092997	-0,907994	-0,160007	-0,171481	0,184149	-13,316488	-1,430556	1,354639	-0,186182	-0,676987	-2,484452	-14,486165	-2,009937	12,354547	11,984402	-0,171481	0,184149	-13,316488	-15,886251	-12,106634	-0,186182	-0,171481	0,184149	-13,316488	-15,886251	-12,106634	-0,186182
14:50:25,22	0,502987	3,275981	-0,030017	-0,092997	-0,907994	-0,160007	-0,169409	0,185749	-13,312998	-1,315130	1,265821	-0,179438	-0,679235	-2,483845	-14,488860	-1,950535	12,352018	11,989897	-0,169409	0,185749	-13,312998	-15,896412	-12,032780	-0,179438	-0,169409	0,185749	-13,312998	-15,896412	-12,032780	-0,179438
14:50:25,27	0,502987	3,275981	-0,030017	-0,092997	-0,907994	-0,160007	-0,168811	0,187999	-13,315693	-1,225653	1,182036	-0,173943	-0,679308	-2,488599	-14,483396	-2,006102	12,359002	12,025411	-0,168811	0,187999	-13,315693	-15,983541	-12,069650	-0,173943	-0,168811	0,187999	-13,315693	-15,983541	-12,069650	-0,173943
14:50:25,32	0,502987	3,275981	-0,030017	-0,092997	-0,907994	-0,160007	-0,164658	0,185685	-13,310229	-1,324209	1,017654	-0,138429	-0,674561	-2,482582	-14,484221	-1,972913	12,340643	11,968555	-0,164658	0,185685	-13,310229	-15,900503	-11,907961	-0,138429	-0,164658	0,185685	-13,310229	-15,900503	-11,907961	-0,138429
14:50:25,37	0,502987	3,275981	-0,030017	-0,092997	-0,907994	-0,160007	-0,172242	0,184582	-13,311054	-1,382258	1,374119	-0,195285	-0,675140	-2,481379	-14,483028	-1,973349	12,372509	12,012539	-0,172242	0,184582	-13,311054	-15,871970	-12,146869	-0,195285	-0,172242	0,184582	-13,311054	-15,871970	-12,146869	-0,195285
14:50:25,42	0,502987	3,275981	-0,030017	-0,092997	-0,907994	-0,160007	-0,172994	0,185685	-13,309861	-1,352277	1,429520	-0,151302	-0,679263	-2,484432	-14,483826	-1,987137	12,384624	11,983318	-0,172994	0,185685	-13,309861	-15,928580	-12,150479	-0,151302	-0,172994	0,185685	-13,309861	-15,928580	-12,150479	-0,151302
14:50:25,47	0,502987	3,275981	-0,030017	-0,092997	-0,907994	-0,160007	-0,168289	0,187729	-13,310659	-1,249603	1,202855	-0,180522	-0,676385	-2,484152	-14,483861	-2,014065	12,361625	11,949502	-0,168289	0,187729	-13,310659	-15,986335	-12,007796	-0,180522	-0,168289	0,187729	-13,310659	-15,986335	-12,007796	-0,180522
14:50:25,52	0,502987	3,275981	-0,030017	-0,092997	-0,907994	-0,160007	-0,169970	0,185377	-13,310695	-1,338522	1,302121	-0,214338	-0,675787	-2,487959	-14,478405	-2,031212	12,365849	11,955723	-0,169970	0,185377	-13,310695	-15,890628	-12,040539	-0,214338	-0,169970	0,185377	-13,310695	-15,890628	-12,040539	-0,214338
14:50:25,57	0,502987	3,275981	-0,030017	-0,092997	-0,907994	-0,160007	-0,166972	0,182956	-13,305238	-1,459531	1,163166	-0,208118	-0,679923	-2,484489	-14,479584	-2,020909	12,354929	11,960629	-0,166972	0,182956	-13,305238	-15,821540	-11,944120	-0,208118	-0,166972	0,182956	-13,305238	-15,821540	-11,944120	-0,208118
14:50:25,62	0,502987	3,275981	-0,030017	-0,092997	-0,907994	-0,160007	-0,167910	0,188272	-13,306417	-1,178751	1,197544	-0,203211	-0,678672	-2,486635	-14,476054	-1,996551	12,349871	11,972502	-0,167910	0,188272	-13,306417	-15,958130	-11,983352	-0,203211	-0,167910	0,188272	-13,306417	-15,958130	-11,983352	-0,203211
14:50:25,67	0,502987	3,275981	-0,030017	-0,092997	-0,907994	-0,160007	-0,166676	0,186117	-13,302887	-1,298642	1,109779	-0,191338	-0,675752	-2,482273	-14,478022	-1,988031	12,329844	11,954742	-0,166676	0,186117	-13,302887	-15,908804	-11,974287	-0,191338	-0,166676	0,186117	-13,302887	-15,908804	-11,974287	-0,191338
14:50:25,72	0,502987	3,275981	-0,030017	-0,092997	-0,907994	-0,160007	-0,171913	0,185768	-13,304855	-1,303680	1,364730	-0,209098	-0,679864	-2,486364	-14,474889	-2,018202	12,394123	11,987803	-0,171913	0,185768	-13,304855	-15,886486	-12,130470	-0,209098	-0,171913	0,185768	-13,304855	-15,886486	-12,130470	-0,209098
14:50:25,77	0,502987	3,275981	-0,030017	-0,092997	-0,907994	-0,160007	-0,166315	0,187284	-13,301723	-1,265416	1,131872	-0,176037	-0,676971	-2,483031	-14,472166	-2,019736	12,345154	12,004968	-0,166315	0,187284	-13,301723	-15,967248	-11,923839	-0,176037	-0,166315	0,187284	-13,301723	-15,967248	-11,923839	-0,176037
14:50:25,82	0,502987	3,275981	-0,030017	-0,092997	-0,907994	-0,160007	-0,170648	0,186445	-13,299000	-1,265881	1,334018	-0,158872	-0,677562	-2,484948	-14,472562	-2,016891	12,315427	11,984460	-0,170648	0,186445	-13,299000	-15,901833	-12,061813	-0,158872	-0,170648	0,186445	-13,299000	-15,901833	-12,061813	-0,158872
14:50:25,87	0,502987	3,275981	-0,030017	-0,092997	-0,907994	-0,160007	-0,168692	0,185999	-13,299395	-1,264782	1,215022	-0,179380	-0,678778	-2,483265	-14,473387	-2,049080	12,362717	11,952932	-0,168692	0,185999	-13,299395	-15,865676	-12,027328	-0,179380	-0,168692	0,185999	-13,299395	-15,865676	-12,027328	-0,179380
14:50:25,92	0,502987	3,275981	-0,030017	-0,092997	-0,907994	-0,160007	-0,169541	0,187893	-13,300220	-1,191129	1,310695	-0,210908	-0,679352	-2,487445	-14,470280	-2,073824	12,401345	11,942123	-0,169541	0,187893	-13,300220	-15,940739	-11,998308	-0,210908	-0,169541	0,187893	-13,300220	-15,940739	-11,998308	-0,210908
14:50:25,97	0,502987	3,275981	-0,030017	-0,092997	-0,907994	-0,160007	-0,165635	0,186300	-13,297113	-1,295047	1,148300	-0,221717	-0,679929	-2,482992	-14,468319	-2,036111	12,342196	11,968279	-0,165635	0,186300	-13,297113	-15,919605	-11,854041	-0,221717	-0,165635	0,186300	-13,297113	-15,919605	-11,854041	-0,221717
14:50:26,03	0,502987	3,275981	-0,030017	-0,092997	-0,907994	-0,160007	-0,169203	0,189026	-13,295152	-1,120925	1,271590	-0,195561	-0,676900	-2,484441	-14,470614	-1,997679	12,348468	11,979481	-0,169203	0,189026	-13,295152	-15,959477	-12,010823	-0,195561	-0,169203	0,189026	-13,295152	-15,959477	-12,010823	-0,195561
14:50:26,08	0,502987	3,275981	-0,030017	-0,092997	-0,907994	-0,160007	-0,169462	0,185679	-13,297448	-1,319632	1,254902	-0,184359	-0,675199	-2,487408	-14,467912	-2,045127	12,353750	11,963812	-0,169462	0,185679	-13,297448	-15,895422	-12,047830	-0,184359	-0,169462	0,185679	-13,297448	-15,895422	-12,047830	-0,184359
14:50:26,13	0,502987	3,275981	-0,030017	-0,092997	-0,907994	-0,160007	-0,167743	0,182722	-13,294745	-1,454249	1,209286	-0,200028	-0,679291	-2,483637	-14,454719	-2,049830	12,365905	11,965764	-0,167743	0,182722	-13,294745	-15,797910	-11,958564	-0,200028	-0,167743	0,182722	-13,294745	-15,797910	-11,958564	-0,200028
14:50:26,18	0,502987	3,275981	-0,030017	-0,092997	-0,907994	-0,160007	-0,168963	0,188151	-13,281552	-1,180088	1,282876	-0,198076	-0,666940	-2,574710	-6,958648	-6,915158	11,118335	12,039950	-0,168963	0,188151	-13,281552	-15,949968	-11,980743	-0,198076	-0,168963	0,188151	-13,281552	-15,949968	-11,980743	-0,198076
14:50:26,23	0,503002	3,275921	-0,039934	-0,092997	-0,907999	-0,160016	-0,096267	0,131919	-5,785481	-0,591097	1,092378	-0,123890	-0,659946	-2,571683	-6,782942	-6,901939	10,827920	12,046383	-0,096267	0,131919	-5,785481	-10,946711	-6,464581	-0,123890	-0,096267	0,131919	-5,785481	-10,946711	-6,464581	-0,123890
14:50:26,28	0,503002	3,275921	-0,039934	-0,092997	-0,907999	-0,160016	-0,102386	0,127375	-5,609775	-0,582465	1,253896	-0,117457	-0,661249	-2,575798	-6,806211	-6,904786	10,784243	12,097098	-0,102386	0,127375	-5,609775	-10,581409	-6,783381	-0,117457	-0,102386	0,127375	-5,609775	-10,581409	-6,783381	-0,117457
14:50:26,33	0,503002	3,275921	-0,039934	-0,092997	-0,907999	-0,160016	-0,098171	0,126446	-5,633044	-0,591528	1,015339	-0,066743	-0,658222	-2,570833	-6,815572	-6,825516	10,731439	12,028870	-0,098171	0,126446	-5,633044	-10,517541	-6,691055	-0,066743	-0,098171	0,126446	-5,633044	-10,517541	-6,691055	-0,066743
14:50:26,38	0,503002	3,275921	-0,039934	-0,092997	-0,907999	-0,160016	-0,103983	0,126307	-5,642406	-0,592655	1,222535	-0,134970	-0,662362	-2,571342	-6,827606	-6,817200	10,756153	12,050643	-0,103983	0,126307	-5,642406	-10,507765	-6,940137	-0,134970	-0,103983	0,126307	-5,642406	-10,507765	-6,940137	-0,134970
14:50:26,43	0,503002	3,275921	-0,039934	-0,092997	-0,907999	-0,160016	-0,105075	0,126304	-5,659099	-0,597491	1,258491	-0,115300	-0,657117	-2,571846	-6,832640	-6,808185	10,680385	12,056864	-0,105075	0,126304	-5,659099	-10,512365	-6,989918	-0,115300	-0,105075	0,126304	-5,659099	-10,512365	-6,989918	-0,115300
14:50:26,48	0,503002	3,275921	-0,039934	-0,092997	-0,907999	-0,160016	-0,105075	0,126304	-5,659099	-0,597491	1,258491	-0,115300	-0,655923	-2,569412	-6,841184	-6,780655	10,690947	12,062685	-0,105075	0,126304	-5,659099	-10,512365	-6,989918	-0,115300	-0,105075	0,126304	-5,659099	-10,512365	-6,989918	-0,115300
14:50:26,53	0,503002	3,275921	-0,039934	-0,092997	-0,907999	-0,160016	-0,106364	0,125026	-5,668017	-0,646616	1,287240	-0,101155	-0,659956	-2,570480	-6,841558	-6,745801	10,706230	12,062189	-0,106364	0,125026	-5,668017	-10,461189	-7,062325	-0,101155	-0,106364	0,125026	-5,668017	-10,461189	-7,062325	-0,101155
14:50:26,58	0,503002	3,275921	-0,039934	-0,092997	-0,907999	-0,160016	-0,103422	0,127985	-5,668391	-0,523434	1,111737	-0,101652	-0,658137	-2,568452	-6,844267	-6,719944	10,733794	12,069915	-0,103422	0,127985	-5,668391	-10,570254	-7,006916	-0,101652	-0,103422	0,127985	-5,668391	-10,570254	-7,006916	-0,101652
14:50:26,63	0,503002	3,275921	-0,039934	-0,092997	-0,907999	-0,160016	-0,106088	0,127424	-5,671101	-0,589395	1,241762	-0,093925	-0,656389	-2,568636	-6,848497	-6,709814	10,719357	12,120648	-0,106088	0,127424	-5,671101	-10,592191	-7,086179	-0,093925	-0,106088	0,127424	-5,671101	-10,592191	-7,086179	-0,093925
14:50:26,68	0,503002	3,275921	-0,039934	-0,092997	-0,907999	-0,160016	-0,106803	0,125818	-5,675330	-0,665478	1,262948	-0,043192	-0,659318	-2,567981	-6,848156	-6,700700	10,696762	12,061072	-0,106803	0,125818	-5,675330	-10,542190	-7,121117	-0,043192	-0,106803	0,125818	-5,675330	-10,542190	-7,121117	-0,043192
14:50:26,73	0,503002	3,275921	-0,039934	-0,092997	-0,907999	-0,160016	-0,104208	0,127692	-5,678121	-0,548571	1,103480	-0,144992	-0,656929	-2,568686	-6,851272	-6,675553	10,669870	12,028241	-0,104208	0,127692	-5,678121	-10,572374	-7,076872	-0,144992	-0,104208	0,127692	-5,678121	-10,572374	-7,076872	-0,144992
14:50:26,78	0,503002	3,275921	-0,039934	-0,092997	-0,907999	-0,160016	-0,104208	0,127692	-5,678121	-0,548571	1,103480	-0,144992	-0,661101	-2,568891	-6,854792	-6,699279	10,688277	12,020775	-0,104208	0,127692	-5,678121	-10,572374	-7,076872	-0,144992	-0,104208	0,127692	-5,678121	-10,572374	-7,076872	-0,144992
14:50:26,83	0,503002	3,275921	-0,039934	-0,092997	-0,907999	-0,160016	-0,104226	0,129771	-5,681626	-0,438268	1,104279	-0,143065	-0,658134	-2,570464	-6,854758	-6,689617	10,684923	12,045052	-0,104226	0,129771	-5,681626	-10,625300	-7,077489	-0,143065	-0,104226	0,129771	-5,681626	-10,625300	-7,077489	-0,143065
14:50:26,88	0,503002	3,275921	-0,039934	-0,092997	-0,907999	-0,160016	-0,104347	0,126415	-5,681592	-0,614686	1,100504	-0,118788	-0,659320	-2,571825	-6,855542	-6,695785	10,683762	12,035458	-0,104347	0,126415	-5,681592	-10,538302	-7,090728	-0,118788	-0,104347	0,126415	-5,681592	-10,538302	-7,090728	-0,118788
14:50:26,93	0,503002	3,275921	-0,039934	-0,092997	-0,907999	-0,160016	-0,102575	0,126761	-5,682375	-0,592612	1,013148	-0,128382	-0,657534	-2,569837	-6,860197	-6,675787	10,695063	12,043896	-0,102575	0,126761	-5,682375	-10,543379	-7,039023	-0,128382	-0,102575	0,126761	-5,682375	-10,543379	-7,039023	-0,128382
14:50:26,98	0,503002	3,275921	-0,039934	-0,092997	-0,907999	-0,160016	-0,105190	0,126209	-5,687030	-0,641134	1,137447	-0,119944	-0,661114	-2,569891	-6,861789	-6,698582	10,697865	12,015491	-0,105190	0,126209	-5,687030	-10,548520	-7,119982	-0,119944	-0,105190	0,126209	-5,687030	-10,548520	-7,119982	-0,119944
14:50:27,03	0,503002	3,275921	-0,039934	-0,092997	-0,907999	-0,160016	-0,103353	0,129282	-5,688622	-0,472343	1,063078	-0,148349	-0,655759	-2,568573	-6,861376	-6,675903	10,716203	12,031251	-0,103353	0,129282	-5,688622	-10,620995	-7,050166	-0,148349	-0,103353	0,129282	-5,688622	-10,620995	-7,050166	-0,148349
14:50:27,08	0,503002	3,275921	-0,039934	-0,092997	-0,907999	-0,160016	-0,107172	0,125304	-5,688209	-0,706408	1,251192	-0,132590	-0,659363	-2,569866	-6,862926	-6,681324	10,641291	12,038726	-0,107172	0,125304	-5,688209	-10,542805	-7,161840	-0,132590	-0,107172	0,125304	-5,688209	-10,542805	-7,161840	-0,132590
14:50:27,13	0,503002	3,275921	-0,039934	-0,092997	-0,907999	-0,160016	-0,104250	0,127778	-5,689760	-0,510172	1,066481	-0,125114	-0,653504	-2,570139	-6,860990	-6,711190	10,670081	12,034904	-0,104250	0,127778	-5,689760	-10,540781	-7,117166	-0,125114	-0,104250	0,127778	-5,689760	-10,540781	-7,117166	-0,125114
14:50:27,18	0,503002	3,275921	-0,039934	-0,092997	-0,907999	-0,160016	-0,106944	0,122568	-5,687824	-0,791113	1,246821	-0,128936	-0,655918	-2,568926	-6,863329	-6,722621	10,651350	12,045297	-0,106944	0,122568	-5,687824	-10,412705	-7,148292	-0,128936	-0,106944	0,122568	-5,687824	-10,412705	-7,148292	-0,128936
14:50:27,23	0,503002	3,275921	-0,039934	-0,092997	-0,907999	-0,160016	-0,106787	0,125265	-5,690162	-0,628927	1,239201	-0,118543	-0,659459	-2,569939	-6,864900	-6,744486	10,702887	12,037676	-0,106787	0,125265	-5,690162	-10,462241	-7,143604	-0,118543	-0,106787	0,125265	-5,690162	-10,462241	-7,143604	-0,118543
14:50:27,28	0,503002	3,275921	-0,039934	-0,092997	-0,907999	-0,160016	-0,104139	0,127825	-5,691733	-0,529500	1,146193	-0,126164	-0,658826	-2,571907	-6,864107	-6,719192	10,667924	12,030786	-0,104139	0,127825	-5,691733	-10,563784	-7,028719	-0,126164	-0,104139	0,127825	-5,691733	-10,563784	-7,028719	-0,126164
14:50:27,33	0,503002	3,275921	-0,039934	-0,092997	-0,907999	-0,160016	-0,102752	0,126293	-5,690940	-0,591526	1,034676	-0,133054	-0,654195	-2,570622	-6,865272	-6,736035	10,627251	12,041047	-0,102752	0,126293	-5,690940	-10,505557	-7,031347	-0,133054	-0,102752	0,126293	-5,690940	-10,505557	-7,031347	-0,133054
14:50:27,38	0,503002	3,275921	-0,039934	-0,092997	-0,907999	-0,160016	-0,105938	0,126837	-5,695228	-0,570653	1,221829	-0,124254	-0,657704	-2,568876	-6,868394	-6,734116	10,685076	12,039587	-0,105938	0,126837	-5,695228	-10,527354	-7,094265	-0,124254	-0,105938	0,126837	-5,695228	-10,527354	-7,094265	-0,124254
14:50:27,43	0,503002	3,275921	-0,039934	-0,092997	-0,907999	-0,160016	-0,105938	0,126837	-5,695228	-0,570653	1,221829	-0,124254	-0,659975	-2,569006	-6,868015	-6,700514	10,689111	12,009657	-0,105938	0,126837	-5,695228	-10,527354	-7,094265	-0,124254	-0,105938	0,126837	-5,695228	-10,527354	-7,094265	-0,124254
14:50:27,48	0,503002	3,275921	-0,039934	-0,092997	-0,907999	-0,160016	-0,104689	0,128739	-5,694849	-0,492045	1,129833	-0,154183	-0,658282	-2,569890	-6,869518	-6,721875	10,678081	12,083276	-0,104689	0,128739	-5,694849	-10,598052	-7,088267	-0,154183	-0,104689	0,128739	-5,694849	-10,598052	-7,088267	-0,154183
14:50:27,53	0,503002	3,275921	-0,039934	-0,092997	-0,907999	-0,160016	-0,104770	0,126831	-5,696351	-0,571038	1,147010	-0,080564	-0,660071	-2,570256	-6,870321	-6,734788	10,679486	12,059353	-0,104770	0,126831	-5,696351	-10,527253	-7,077420	-0,080564	-0,104770	0,126831	-5,696351	-10,527253	-7,077420	-0,080564
14:50:27,58	0,503002	3,275921	-0,039934	-0,092997	-0,907999	-0,160016	-0,103558	0,128197	-5,697154	-0,494761	1,095897	-0,104487	-0,658849	-2,567526	-6,872278	-6,705385	10,677189	12,036559	-0,103558	0,128197	-5,697154	-10,558214	-7,033429	-0,104487	-0,103558	0,128197	-5,697154	-10,558214	-7,033429	-0,104487
14:50:27,63	0,503002	3,275921	-0,039934	-0,092997	-0,907999	-0,160016	-0,106534	0,128504	-5,699111	-0,491495	1,224028	-0,127281	-0,657713	-2,565645	-6,869560	-6,719356	10,665414	12,049682	-0,106534	0,128504	-5,699111	-10,579069	-7,138902	-0,127281	-0,106534	0,128504	-5,699111	-10,579069	-7,138902	-0,127281
14:50:27,68	0,503002	3,275921	-0,039934	-0,092997	-0,907999	-0,160016	-0,108731	0,128460	-5,696393	-0,476601	1,344476	-0,114158	-0,661208	-2,564864	-6,873028	-6,693379	10,681174	12,085458	-0,108731	0,128460	-5,696393	-10,560720	-7,190906	-0,114158	-0,108731	0,128460	-5,696393	-10,560720	-7,190906	-0,114158
14:50:27,73	0,503002	3,275921	-0,039934	-0,092997	-0,907999	-0,160016	-0,107660	0,131878	-5,699861	-0,325522	1,274172	-0,078382	-0,660081	-2,571752	-6,870711	-6,735792	10,656841	12,048962	-0,107660	0,131878	-5,699861	-10,677923	-7,177144	-0,078382	-0,107660	0,131878	-5,699861	-10,677923	-7,177144	-0,078382
14:50:27,78	0,503002	3,275921	-0,039934	-0,092997	-0,907999	-0,160016	-0,102258	0,127457	-5,697544	-0,513112	1,017821	-0,114878	-0,658870	-2,570125	-6,871080	-6,723030	10,687167	12,074703	-0,102258	0,127457	-5,697544	-10,518499	-7,009420	-0,114878	-0,102258	0,127457	-5,697544	-10,518499	-7,009420	-0,114878
14:50:27,83	0,503002	3,275921	-0,039934	-0,092997	-0,907999	-0,160016	-0,104273	0,127222	-5,697913	-0,557959	1,126725	-0,089137	-0,658285	-2,565808	-6,870744	-6,720197	10,687455	12,026769	-0,104273	0,127222	-5,697913	-10,544924	-7,058714	-0,089137	-0,104273	0,127222	-5,697913	-10,544924	-7,058714	-0,089137
14:50:27,88	0,503002	3,275921	-0,039934	-0,092997	-0,907999	-0,160016	-0,108304	0,128874	-5,697577	-0,473731	1,334013	-0,137071	-0,658877	-2,566763	-6,872648	-6,713414	10,683682	12,071099	-0,108304	0,128874	-5,697577	-10,590363	-7,167839	-0,137071	-0,108304	0,128874	-5,697577	-10,590363	-7,167839	-0,137071
14:50:27,93	0,503002	3,275921	-0,039934	-0,092997	-0,907999	-0,160016	-0,107181	0,128909	-5,699481	-0,472042	1,267883	-0,092741	-0,658920	-2,570240	-6,875379	-6,729147	10,651340	12,047137	-0,107181	0,128909	-5,699481	-10,591411	-7,145852	-0,092741	-0,107181	0,128909	-5,699481	-10,591411	-7,145852	-0,092741
14:50:27,98	0,503002	3,275921	-0,039934	-0,092997	-0,907999	-0,160016	-0,104148	0,127208	-5,702212	-0,524639	1,107594	-0,116703	-0,657734	-2,572134	-6,873843	-6,743425	10,668865	12,017764	-0,104148	0,127208	-5,702212	-10,510449	-7,068010	-0,116703	-0,104148	0,127208	-5,702212	-10,510449	-7,068010	-0,116703
14:50:28,03	0,503002	3,275921	-0,039934	-0,092997	-0,907999	-0,160016	-0,103101	0,125234	-5,700676	-0,635298	1,074276	-0,146076	-0,657087	-2,570422	-6,877299	-6,696181	10,656342	12,053262	-0,103101	0,125234	-5,700676	-10,466190	-7,019136	-0,146076	-0,103101	0,125234	-5,700676	-10,466190	-7,019136	-0,146076
14:50:28,08	0,503002	3,275921	-0,039934	-0,092997	-0,907999	-0,160016	-0,104907	0,125529	-5,704132	-0,632729	1,121024	-0,110578	-0,659550	-2,569895	-6,878109	-6,738957	10,640915	12,043663	-0,104907	0,125529	-5,704132	-10,486787	-7,114178	-0,110578	-0,104907	0,125529	-5,704132	-10,486787	-7,114178	-0,110578
14:50:28,13	0,503002	3,275921	-0,039934	-0,092997	-0,907999	-0,160016	-0,104132	0,127926	-5,704942	-0,473351	1,110033	-0,120177	-0,657757	-2,566481	-6,879281	-6,729437	10,681413	12,046392	-0,104132	0,127926	-5,704942	-10,515551	-7,064296	-0,120177	-0,104132	0,127926	-5,704942	-10,515551	-7,064296	-0,120177
14:50:28,18	0,503002	3,275921	-0,039934	-0,092997	-0,907999	-0,160016	-0,107985	0,128080	-5,706115	-0,505180	1,322404	-0,117448	-0,657672	-2,570871	-6,878092	-6,692417	10,642730	12,028877	-0,107985	0,128080	-5,706115	-10,559463	-7,154402	-0,117448	-0,107985	0,128080	-5,706115	-10,559463	-7,154402	-0,117448
14:50:28,23	0,503002	3,275921	-0,039934	-0,092997	-0,907999	-0,160016	-0,104225	0,125812	-5,704925	-0,608123	1,075512	-0,134964	-0,658958	-2,569896	-6,879297	-6,750527	10,677128	12,021541	-0,104225	0,125812	-5,704925	-10,484372	-7,106179	-0,134964	-0,104225	0,125812	-5,704925	-10,484372	-7,106179	-0,134964
14:50:28,28	0,503002	3,275921	-0,039934	-0,092997	-0,907999	-0,160016	-0,104428	0,127413	-5,706130	-0,525618	1,153551	-0,142299	-0,655947	-2,569751	-6,875363	-6,715761	10,657574	12,057466	-0,104428	0,127413	-5,706130	-10,527526	-7,044014	-0,142299	-0,104428	0,127413	-5,706130	-10,527526	-7,044014	-0,142299
14:50:28,33	0,503002	3,275921	-0,039934	-0,092997	-0,907999	-0,160016	-0,106058	0,124877	-5,702196	-0,657922	1,198445	-0,106374	-0,658835	-2,568675	-6,876902	-6,688313	10,677181	12,072945	-0,106058	0,124877	-5,702196	-10,460780	-7,127104	-0,106374	-0,106058	0,124877	-5,702196	-10,460780	-7,127104	-0,106374
14:50:28,38	0,503002	3,275921	-0,039934	-0,092997	-0,907999	-0,160016	-0,105546	0,127917	-5,703735	-0,530547	1,157877	-0,090895	-0,657132	-2,572592	-6,880814	-6,705934	10,617409	12,024854	-0,105546	0,127917	-5,703735	-10,572043	-7,127515	-0,090895	-0,105546	0,127917	-5,703735	-10,572043	-7,127515	-0,090895
14:50:28,43	0,503002	3,275921	-0,039934	-0,092997	-0,907999	-0,160016	-0,103005	0,124483	-5,707647	-0,648529	1,011117	-0,138987	-0,654201	-2,565463	-6,879659	-6,696229	10,623310	12,040340	-0,103005	0,124483	-5,707647	-10,420474	-7,074802	-0,138987	-0,103005	0,124483	-5,707647	-10,420474	-7,074802	-0,138987
14:50:28,48	0,503002	3,275921	-0,039934	-0,092997	-0,907999	-0,160016	-0,110645	0,125510	-5,706492	-0,605128	1,402920	-0,123501	-0,657697	-2,565256	-6,879275	-6,695425	10,671591	12,041071	-0,110645	0,125510	-5,706492	-10,457632	-7,282706	-0,123501	-0,110645	0,125510	-5,706492	-10,457632	-7,282706	-0,123501
14:50:28,53	0,503002	3,275921	-0,039934	-0,092997	-0,907999	-0,160016	-0,109076	0,128641	-5,706108	-0,484506	1,344793	-0,122769	-0,658365	-2,568958	-6,879649	-6,735000	10,661515	12,064943	-0,109076	0,128641	-5,706108	-10,582831	-7,217692	-0,122769	-0,109076	0,128641	-5,706108	-10,582831	-7,217692	-0,122769
14:50:28,58	0,503002	3,275921	-0,039934	-0,092997	-0,907999	-0,160016	-0,105536	0,127369	-5,706482	-0,522151	1,189946	-0,098897	-0,658908	-2,573335	-6,882374	-6,720886	10,651289	12,026624	-0,105536	0,127369	-5,706482	-10,520601	-7,094646	-0,098897	-0,105536	0,127369	-5,706482	-10,520601	-7,094646	-0,098897
14:50:28,63	0,503002	3,275921	-0,039934	-0,092997	-0,907999	-0,160016	-0,101474	0,125650	-5,709207	-0,609704	0,961373	-0,137216	-0,658331	-2,570505	-6,880817	-6,713516	10,632332	12,040049	-0,101474	0,125650	-5,709207	-10,473267	-7,004332	-0,137216	-0,101474	0,125650	-5,709207	-10,473267	-7,004332	-0,137216
14:50:28,68	0,503002	3,275921	-0,039934	-0,092997	-0,907999	-0,160016	-0,104214	0,126565	-5,707650	-0,549395	1,087975	-0,123791	-0,654811	-2,568896	-6,880038	-6,723434	10,652109	12,050848	-0,104214	0,126565	-5,707650	-10,484781	-7,092794	-0,123791	-0,104214	0,126565	-5,707650	-10,484781	-7,092794	-0,123791
14:50:28,73	0,503002	3,275921	-0,039934	-0,092997	-0,907999	-0,160016	-0,107366	0,124322	-5,706871	-0,678246	1,270383	-0,112992	-0,659562	-2,570434	-6,881984	-6,735967	10,637615	12,055492	-0,107366	0,124322	-5,706871	-10,437486	-7,157859	-0,112992	-0,107366	0,124322	-5,706871	-10,437486	-7,157859	-0,112992
14:50:28,78	0,503002	3,275921	-0,039934	-0,092997	-0,907999	-0,160016	-0,103659	0,127667	-5,708817	-0,485439	1,081239	-0,108348	-0,660631	-2,570930	-6,881969	-6,698699	10,672092	12,051101	-0,103659	0,127667	-5,708817	-10,507335	-7,056023	-0,108348	-0,103659	0,127667	-5,708817	-10,507335	-7,056023	-0,108348
14:50:28,83	0,503002	3,275921	-0,039934	-0,092997	-0,907999	-0,160016	-0,102695	0,128344	-5,708802	-0,498726	1,016060	-0,112739	-0,658873	-2,570479	-6,883150	-6,702388	10,673811	12,032903	-0,102695	0,128344	-5,708802	-10,573767	-7,045505	-0,112739	-0,102695	0,128344	-5,708802	-10,573767	-7,045505	-0,112739
14:50:28,88	0,503002	3,275921	-0,039934	-0,092997	-0,907999	-0,160016	-0,103965	0,127048	-5,709984	-0,565803	1,086151	-0,130937	-0,657731	-2,571925	-6,880041	-6,725833	10,665465	12,035813	-0,103965	0,127048	-5,709984	-10,539046	-7,075104	-0,130937	-0,103965	0,127048	-5,709984	-10,539046	-7,075104	-0,130937
14:50:28,94	0,503002	3,275921	-0,039934	-0,092997	-0,907999	-0,160016	-0,103283	0,125335	-5,706875	-0,635895	1,066822	-0,128027	-0,657136	-2,568563	-6,880040	-6,698943	10,623710	12,039645	-0,103283	0,125335	-5,706875	-10,474719	-7,040903	-0,128027	-0,103283	0,125335	-5,706875	-10,474719	-7,040903	-0,128027
14:50:28,99	0,503002	3,275921	-0,039934	-0,092997	-0,907999	-0,160016	-0,106492	0,126501	-5,706873	-0,552567	1,189537	-0,124195	-0,658337	-2,568030	-6,885489	-6,714060	10,670992	12,044502	-0,106492	0,126501	-5,706873	-10,482892	-7,170112	-0,124195	-0,106492	0,126501	-5,706873	-10,482892	-7,170112	-0,124195
14:50:29,04	0,503002	3,275921	-0,039934	-0,092997	-0,907999	-0,160016	-0,106354	0,127808	-5,712322	-0,517967	1,219057	-0,119338	-0,656449	-2,569795	-6,844282	-6,742749	10,677280	12,053905	-0,106354	0,127808	-5,712322	-10,550929	-7,129704	-0,119338	-0,106354	0,127808	-5,712322	-10,550929	-7,129704	-0,119338
14:50:29,09	0,503002	3,275921	-0,039934	-0,092997	-0,907999	-0,160016	-0,105769	0,125291	-5,671115	-0,639972	1,216650	-0,109936	-0,691005	-2,815475	-0,344859	-17,915926	11,583783	12,100867	-0,105769	0,125291	-5,671115	-10,475320	-7,086224	-0,109936	-0,105769	0,125291	-5,671115	-10,475320	-7,086224	-0,109936
14:50:29,14	0,502906	3,275977	-0,049954	-0,093006	-0,907987	-0,159996	0,124274	0,032377	0,828308	-0,669977	-0,616101	-0,062973	-0,704467	-2,821473	-0,392203	-17,756496	12,242917	12,102327	0,124274	0,032377	0,828308	-3,211558	9,139425	-0,062973	0,124274	0,032377	0,828308	-3,211558	9,139425	-0,062973
14:50:29,19	0,502906	3,275977	-0,049954	-0,093006	-0,907987	-0,159996	0,136200	0,041036	0,780964	-0,870224	-1,044727	-0,061513	-0,704338	-2,816128	-0,435704	-17,621393	12,306235	12,096337	0,136200	0,041036	0,780964	-4,091576	9,646947	-0,061513	0,136200	0,041036	0,780964	-4,091576	9,646947	-0,061513
14:50:29,24	0,502906	3,275977	-0,049954	-0,093006	-0,907987	-0,159996	0,131506	0,043597	0,737463	-0,859431	-0,885984	-0,067504	-0,706717	-2,817243	-0,458214	-17,593757	12,322776	12,124238	0,131506	0,043597	0,737463	-4,281833	9,437214	-0,067504	0,131506	0,043597	0,737463	-4,281833	9,437214	-0,067504
14:50:29,29	0,502906	3,275977	-0,049954	-0,093006	-0,907987	-0,159996	0,133661	0,045100	0,714953	-0,809463	-1,013712	-0,039602	-0,707747	-2,817263	-0,472971	-17,538548	12,437885	12,111931	0,133661	0,045100	0,714953	-4,349784	9,478660	-0,039602	0,133661	0,045100	0,714953	-4,349784	9,478660	-0,039602
14:50:29,34	0,502906	3,275977	-0,049954	-0,093006	-0,907987	-0,159996	0,134193	0,045982	0,700196	-0,890853	-1,031669	-0,051910	-0,712410	-2,816156	-0,487731	-17,488829	12,452048	12,110523	0,134193	0,045982	0,700196	-4,500467	9,502519	-0,051910	0,134193	0,045982	0,700196	-4,500467	9,502519	-0,051910
14:50:29,39	0,502906	3,275977	-0,049954	-0,093006	-0,907987	-0,159996	0,135566	0,050574	0,685435	-0,689225	-1,139002	-0,053317	-0,708947	-2,819405	-0,496672	-17,498205	12,400435	12,090297	0,135566	0,050574	0,685435	-4,659264	9,502906	-0,053317	0,135566	0,050574	0,685435	-4,659264	9,502906	-0,053317
14:50:29,44	0,502906	3,275977	-0,049954	-0,093006	-0,907987	-0,159996	0,136648	0,045951	0,676495	-0,880242	-1,212977	-0,073543	-0,707128	-2,814379	-0,504036	-17,459115	12,447195	12,121160	0,136648	0,045951	0,676495	-4,487366	9,513905	-0,073543	0,136648	0,045951	0,676495	-4,487366	9,513905	-0,073543
14:50:29,49	0,502906	3,275977	-0,049954	-0,093006	-0,907987	-0,159996	0,131386	0,046888	0,669131	-0,891547	-0,949830	-0,042680	-0,708886	-2,817414	-0,516069	-17,451064	12,480912	12,123880	0,131386	0,046888	0,669131	-4,572242	9,363990	-0,042680	0,131386	0,046888	0,669131	-4,572242	9,363990	-0,042680
14:50:29,54	0,502906	3,275977	-0,049954	-0,093006	-0,907987	-0,159996	0,134894	0,046892	0,657097	-0,924531	-1,122332	-0,039960	-0,707054	-2,814040	-0,520348	-17,413399	12,505079	12,113153	0,134894	0,046892	0,657097	-4,605590	9,466825	-0,039960	0,134894	0,046892	0,657097	-4,605590	9,466825	-0,039960
14:50:29,59	0,502906	3,275977	-0,049954	-0,093006	-0,907987	-0,159996	0,131055	0,046993	0,652818	-0,959061	-0,943260	-0,050687	-0,709464	-2,817419	-0,527732	-17,423229	12,473468	12,106126	0,131055	0,046993	0,652818	-4,648017	9,344567	-0,050687	0,131055	0,046993	0,652818	-4,648017	9,344567	-0,050687
14:50:29,64	0,502906	3,275977	-0,049954	-0,093006	-0,907987	-0,159996	0,135187	0,047391	0,645435	-0,906067	-1,165402	-0,057714	-0,710575	-2,813949	-0,532381	-17,373661	12,478430	12,118617	0,135187	0,047391	0,645435	-4,626278	9,446766	-0,057714	0,135187	0,047391	0,645435	-4,626278	9,446766	-0,057714
14:50:29,69	0,502906	3,275977	-0,049954	-0,093006	-0,907987	-0,159996	0,132737	0,050088	0,640786	-0,794917	-1,078448	-0,045223	-0,712387	-2,812199	-0,540583	-17,400387	12,544387	12,096871	0,132737	0,050088	0,640786	-4,726823	9,341393	-0,045223	0,132737	0,050088	0,640786	-4,726823	9,341393	-0,045223
14:50:29,74	0,502906	3,275977	-0,049954	-0,093006	-0,907987	-0,159996	0,132128	0,052533	0,632584	-0,711552	-0,990670	-0,066969	-0,708196	-2,814886	-0,539002	-17,361327	12,490378	12,084413	0,132128	0,052533	0,632584	-4,835365	9,381386	-0,066969	0,132128	0,052533	0,632584	-4,835365	9,381386	-0,066969
14:50:29,79	0,502906	3,275977	-0,049954	-0,093006	-0,907987	-0,159996	0,132359	0,047559	0,634165	-0,942930	-1,063526	-0,079427	-0,711105	-2,814325	-0,546734	-17,325235	12,496914	12,127298	0,132359	0,047559	0,634165	-4,676323	9,326683	-0,079427	0,132359	0,047559	0,634165	-4,676323	9,326683	-0,079427
14:50:29,84	0,502906	3,275977	-0,049954	-0,093006	-0,907987	-0,159996	0,133329	0,050359	0,626433	-0,821036	-1,141921	-0,036543	-0,711176	-2,811375	-0,548322	-17,357345	12,522652	12,120154	0,133329	0,050359	0,626433	-4,774230	9,324382	-0,036543	0,133329	0,050359	0,626433	-4,774230	9,324382	-0,036543
14:50:29,89	0,502906	3,275977	-0,049954	-0,093006	-0,907987	-0,159996	0,130809	0,051896	0,624845	-0,747379	-0,970219	-0,043687	-0,711087	-2,815117	-0,550648	-17,334937	12,551934	12,092666	0,130809	0,051896	0,624845	-4,821179	9,298286	-0,043687	0,130809	0,051896	0,624845	-4,821179	9,298286	-0,043687
14:50:29,94	0,502906	3,275977	-0,049954	-0,093006	-0,907987	-0,159996	0,134005	0,049948	0,622519	-0,885217	-1,141164	-0,071174	-0,710541	-2,814071	-0,556902	-17,335900	12,526297	12,052304	0,134005	0,049948	0,622519	-4,806130	9,378210	-0,071174	0,134005	0,049948	0,622519	-4,806130	9,378210	-0,071174
14:50:29,99	0,502906	3,275977	-0,049954	-0,093006	-0,907987	-0,159996	0,132826	0,049997	0,616264	-0,859959	-1,091843	-0,111536	-0,708805	-2,812153	-0,560367	-17,333248	12,527982	12,103475	0,132826	0,049997	0,616264	-4,784757	9,334983	-0,111536	0,132826	0,049997	0,616264	-4,784757	9,334983	-0,111536
14:50:30,04	0,502906	3,275977	-0,049954	-0,093006	-0,907987	-0,159996	0,130297	0,049453	0,612800	-0,891039	-0,961788	-0,060366	-0,713474	-2,813400	-0,561150	-17,327637	12,562120	12,094305	0,130297	0,049453	0,612800	-4,773124	9,266509	-0,060366	0,130297	0,049453	0,612800	-4,773124	9,266509	-0,060366
14:50:30,09	0,502906	3,275977	-0,049954	-0,093006	-0,907987	-0,159996	0,133260	0,047629	0,608930	-1,045353	-1,108469	-0,071517	-0,711098	-2,811855	-0,564256	-17,309515	12,564343	12,091875	0,133260	0,047629	0,608930	-4,784244	9,352440	-0,071517	0,133260	0,047629	0,608930	-4,784244	9,352440	-0,071517
14:50:30,14	0,502906	3,275977	-0,049954	-0,093006	-0,907987	-0,159996	0,133260	0,047629	0,608930	-1,045353	-1,108469	-0,071517	-0,714605	-2,814264	-0,568115	-17,303844	12,596481	12,118456	0,133260	0,047629	0,608930	-4,784244	9,352440	-0,071517	0,133260	0,047629	0,608930	-4,784244	9,352440	-0,071517
14:50:30,21	0,502906	3,275977	-0,049954	-0,093006	-0,907987	-0,159996	0,135025	0,053421	0,605052	-0,758739	-1,198873	-0,045384	-0,709360	-2,813468	-0,568890	-17,305761	12,536965	12,118065	0,135025	0,053421	0,605052	-4,952294	9,400595	-0,045384	0,135025	0,053421	0,605052	-4,952294	9,400595	-0,045384
14:50:30,26	0,502906	3,275977	-0,049954	-0,093006	-0,907987	-0,159996	0,131713	0,049277	0,604277	-0,921756	-1,054743	-0,045775	-0,710511	-2,816660	-0,571215	-17,303455	12,552081	12,109578	0,131713	0,049277	0,604277	-4,789962	9,284726	-0,045775	0,131713	0,049277	0,604277	-4,789962	9,284726	-0,045775
14:50:30,31	0,502906	3,275977	-0,049954	-0,093006	-0,907987	-0,159996	0,134483	0,049082	0,596509	-0,919326	-1,199095	-0,046764	-0,710577	-2,815964	-0,576658	-17,311774	12,525965	12,117076	0,134483	0,049082	0,596509	-4,772280	9,357848	-0,046764	0,134483	0,049082	0,596509	-4,772280	9,357848	-0,046764
14:50:30,36	0,502906	3,275977	-0,049954	-0,093006	-0,907987	-0,159996	0,132451	0,050902	0,595719	-0,866464	-1,076509	-0,049464	-0,711137	-2,813294	-0,577447	-17,305547	12,570589	12,114376	0,132451	0,050902	0,595719	-4,862260	9,320917	-0,049464	0,132451	0,050902	0,595719	-4,862260	9,320917	-0,049464
14:50:30,41	0,502906	3,275977	-0,049954	-0,093006	-0,907987	-0,159996	0,132451	0,050902	0,595719	-0,866464	-1,076509	-0,049464	-0,713525	-2,811888	-0,580560	-17,310608	12,574527	12,125934	0,132451	0,050902	0,595719	-4,862260	9,320917	-0,049464	0,132451	0,050902	0,595719	-4,862260	9,320917	-0,049464
14:50:30,46	0,502906	3,275977	-0,049954	-0,093006	-0,907987	-0,159996	0,131056	0,053663	0,592999	-0,769091	-1,016766	-0,051837	-0,712831	-2,810705	-0,580168	-17,271334	12,604221	12,112003	0,131056	0,053663	0,592999	-4,981676	9,271129	-0,051837	0,131056	0,053663	0,592999	-4,981676	9,271129	-0,051837
14:50:30,51	0,502906	3,275977	-0,049954	-0,093006	-0,907987	-0,159996	0,130350	0,051313	0,589491	-0,892036	-1,002717	-0,083838	-0,710442	-2,811269	-0,583676	-17,251333	12,593530	12,080003	0,130350	0,051313	0,589491	-4,920141	9,229751	-0,083838	0,130350	0,051313	0,589491	-4,920141	9,229751	-0,083838
14:50:30,56	0,502906	3,275977	-0,049954	-0,093006	-0,907987	-0,159996	0,130350	0,051313	0,589491	-0,892036	-1,002717	-0,083838	-0,709889	-2,810961	-0,585978	-17,250070	12,571414	12,119585	0,130350	0,051313	0,589491	-4,920141	9,229751	-0,083838	0,130350	0,051313	0,589491	-4,920141	9,229751	-0,083838
14:50:30,61	0,502906	3,275977	-0,049954	-0,093006	-0,907987	-0,159996	0,129807	0,050988	0,587189	-0,890447	-0,986625	-0,044256	-0,709323	-2,815876	-0,585980	-17,278175	12,578767	12,104943	0,129807	0,050988	0,587189	-4,892991	9,203206	-0,044256	0,129807	0,050988	0,587189	-4,892991	9,203206	-0,044256
14:50:30,66	0,502906	3,275977	-0,049954	-0,093006	-0,907987	-0,159996	0,131876	0,049837	0,584064	-0,955952	-1,058560	-0,061076	-0,709927	-2,813328	-0,589103	-17,278121	12,594150	12,102764	0,131876	0,049837	0,584064	-4,868159	9,293699	-0,061076	0,131876	0,049837	0,584064	-4,868159	9,293699	-0,061076
14:50:30,71	0,502906	3,275977	-0,049954	-0,093006	-0,907987	-0,159996	0,131266	0,049505	0,582508	-0,971701	-1,036105	-0,065084	-0,709334	-2,812966	-0,590658	-17,270855	12,588193	12,098756	0,131266	0,049505	0,582508	-4,857830	9,268259	-0,065084	0,131266	0,049505	0,582508	-4,857830	9,268259	-0,065084
14:50:30,76	0,502906	3,275977	-0,049954	-0,093006	-0,907987	-0,159996	0,131966	0,049789	0,583653	-0,946989	-1,069497	-0,090327	-0,709931	-2,813430	-0,589514	-17,278433	12,581124	12,073514	0,131966	0,049789	0,583653	-4,855462	9,289848	-0,090327	0,131966	0,049789	0,583653	-4,855462	9,289848	-0,090327
14:50:30,81	0,502906	3,275977	-0,049954	-0,093006	-0,907987	-0,159996	0,131966	0,049789	0,583653	-0,946989	-1,069497	-0,090327	-0,714045	-2,812161	-0,592633	-17,278580	12,622167	12,076205	0,131966	0,049789	0,583653	-4,855462	9,289848	-0,090327	0,131966	0,049789	0,583653	-4,855462	9,289848	-0,090327
14:50:30,86	0,502906	3,275977	-0,049954	-0,093006	-0,907987	-0,159996	0,132924	0,053987	0,580534	-0,764208	-1,098661	-0,087635	-0,710986	-2,811832	-0,594148	-17,214845	12,605645	12,086210	0,132924	0,053987	0,580534	-5,002157	9,335883	-0,087635	0,132924	0,053987	0,580534	-5,002157	9,335883	-0,087635
14:50:30,91	0,502906	3,275977	-0,049954	-0,093006	-0,907987	-0,159996	0,131110	0,051502	0,579019	-0,910951	-1,067768	-0,077630	-0,710462	-2,812250	-0,595705	-17,233727	12,580299	12,091414	0,131110	0,051502	0,579019	-4,953881	9,224343	-0,077630	0,131110	0,051502	0,579019	-4,953881	9,224343	-0,077630
14:50:30,96	0,502906	3,275977	-0,049954	-0,093006	-0,907987	-0,159996	0,131210	0,050839	0,577462	-0,914039	-1,069291	-0,072427	-0,708778	-2,812434	-0,596904	-17,274309	12,582061	12,068655	0,131210	0,050839	0,577462	-4,904919	9,230674	-0,072427	0,131210	0,050839	0,577462	-4,904919	9,230674	-0,072427
14:50:31,01	0,502906	3,275977	-0,049954	-0,093006	-0,907987	-0,159996	0,130526	0,049289	0,576263	-0,975865	-0,997732	-0,095185	-0,709922	-2,811541	-0,594539	-17,270497	12,626353	12,116981	0,130526	0,049289	0,576263	-4,845084	9,248592	-0,095185	0,130526	0,049289	0,576263	-4,845084	9,248592	-0,095185
14:50:31,06	0,502906	3,275977	-0,049954	-0,093006	-0,907987	-0,159996	0,130326	0,050727	0,578628	-0,941383	-0,968464	-0,046859	-0,711035	-2,811523	-0,600359	-17,225201	12,611980	12,104872	0,130326	0,050727	0,578628	-4,923441	9,262125	-0,046859	0,130326	0,050727	0,578628	-4,923441	9,262125	-0,046859
14:50:31,11	0,502906	3,275977	-0,049954	-0,093006	-0,907987	-0,159996	0,130867	0,051700	0,572808	-0,900995	-1,043009	-0,058968	-0,709374	-2,813846	-0,601554	-17,275421	12,594407	12,081269	0,130867	0,051700	0,572808	-4,959422	9,230047	-0,058968	0,130867	0,051700	0,572808	-4,959422	9,230047	-0,058968
14:50:31,16	0,502906	3,275977	-0,049954	-0,093006	-0,907987	-0,159996	0,132048	0,049100	0,571613	-0,995850	-1,069705	-0,082571	-0,711134	-2,812180	-0,601545	-17,267867	12,602268	12,100762	0,132048	0,049100	0,571613	-4,850202	9,296043	-0,082571	0,132048	0,049100	0,571613	-4,850202	9,296043	-0,082571
14:50:31,21	0,502906	3,275977	-0,049954	-0,093006	-0,907987	-0,159996	0,131485	0,051457	0,571621	-0,883875	-1,043046	-0,063079	-0,712808	-2,813113	-0,603068	-17,226925	12,616698	12,115837	0,131485	0,051457	0,571621	-4,923244	9,278515	-0,063079	0,131485	0,051457	0,571621	-4,923244	9,278515	-0,063079
14:50:31,26	0,502906	3,275977	-0,049954	-0,093006	-0,907987	-0,159996	0,133130	0,052440	0,570098	-0,865739	-1,156843	-0,048003	-0,714570	-2,814900	-0,604231	-17,223644	12,605223	12,110729	0,133130	0,052440	0,570098	-4,982255	9,293873	-0,048003	0,133130	0,052440	0,570098	-4,982255	9,293873	-0,048003
14:50:31,31	0,502906	3,275977	-0,049954	-0,093006	-0,907987	-0,159996	0,135558	0,053073	0,568935	-0,824526	-1,291684	-0,053111	-0,713983	-2,811925	-0,601935	-17,226930	12,612158	12,081060	0,135558	0,053073	0,568935	-4,990733	9,349639	-0,053111	0,135558	0,053073	0,568935	-4,990733	9,349639	-0,053111
14:50:31,36	0,502906	3,275977	-0,049954	-0,093006	-0,907987	-0,159996	0,132689	0,054051	0,571231	-0,778027	-1,136158	-0,082780	-0,710542	-2,815019	-0,606957	-17,258452	12,593177	12,117883	0,132689	0,054051	0,571231	-5,021016	9,279912	-0,082780	0,132689	0,054051	0,571231	-5,021016	9,279912	-0,082780
14:50:31,41	0,502906	3,275977	-0,049954	-0,093006	-0,907987	-0,159996	0,133648	0,049525	0,566210	-0,981188	-1,168240	-0,045957	-0,715093	-2,814417	-0,605403	-17,198878	12,627225	12,092493	0,133648	0,049525	0,566210	-4,868873	9,323146	-0,045957	0,133648	0,049525	0,566210	-4,868873	9,323146	-0,045957
14:50:31,46	0,502906	3,275977	-0,049954	-0,093006	-0,907987	-0,159996	0,135401	0,053767	0,567764	-0,819884	-1,293963	-0,071347	-0,712242	-2,811889	-0,608898	-17,221663	12,613833	12,119519	0,135401	0,053767	0,567764	-5,040555	9,335030	-0,071347	0,135401	0,053767	0,567764	-5,040555	9,335030	-0,071347
14:50:31,51	0,502906	3,275977	-0,049954	-0,093006	-0,907987	-0,159996	0,131786	0,052562	0,564268	-0,859549	-1,092956	-0,044322	-0,714554	-2,812401	-0,610075	-17,212759	12,643822	12,101248	0,131786	0,052562	0,564268	-4,985636	9,252274	-0,044322	0,131786	0,052562	0,564268	-4,985636	9,252274	-0,044322
14:50:31,56	0,502906	3,275977	-0,049954	-0,093006	-0,907987	-0,159996	0,133386	0,054307	0,563091	-0,799190	-1,168872	-0,062593	-0,709926	-2,812023	-0,611626	-17,222201	12,570746	12,105649	0,133386	0,054307	0,563091	-5,062324	9,301956	-0,062593	0,133386	0,054307	0,563091	-5,062324	9,301956	-0,062593
14:50:31,61	0,502906	3,275977	-0,049954	-0,093006	-0,907987	-0,159996	0,130745	0,050489	0,561541	-0,929746	-1,059859	-0,058192	-0,712204	-2,811720	-0,610070	-17,209693	12,633224	12,106226	0,130745	0,050489	0,561541	-4,893126	9,203587	-0,058192	0,130745	0,050489	0,561541	-4,893126	9,203587	-0,058192
14:50:31,66	0,502906	3,275977	-0,049954	-0,093006	-0,907987	-0,159996	0,131622	0,052613	0,563097	-0,879658	-1,085060	-0,057615	-0,714011	-2,810703	-0,612789	-17,216490	12,628075	12,122159	0,131622	0,052613	0,563097	-5,009774	9,247237	-0,057615	0,131622	0,052613	0,563097	-5,009774	9,247237	-0,057615
14:50:31,71	0,502906	3,275977	-0,049954	-0,093006	-0,907987	-0,159996	0,131644	0,054686	0,560378	-0,763989	-1,082926	-0,041681	-0,713422	-2,811034	-0,613159	-17,212398	12,622228	12,141588	0,131644	0,054686	0,560378	-5,056858	9,251148	-0,041681	0,131644	0,054686	0,560378	-5,056858	9,251148	-0,041681
14:50:31,76	0,502906	3,275977	-0,049954	-0,093006	-0,907987	-0,159996	0,131636	0,054011	0,560008	-0,796075	-1,088966	-0,022252	-0,710516	-2,809899	-0,618657	-17,218612	12,602210	12,072350	0,131636	0,054011	0,560008	-5,035952	9,244465	-0,022252	0,131636	0,054011	0,560008	-5,035952	9,244465	-0,022252
14:50:31,81	0,502906	3,275977	-0,049954	-0,093006	-0,907987	-0,159996	0,129200	0,052062	0,554510	-0,877003	-0,966934	-0,091491	-0,711597	-2,812591	-0,615143	-17,196778	12,627179	12,065356	0,129200	0,052062	0,554510	-4,963849	9,175289	-0,091491	0,129200	0,052062	0,554510	-4,963849	9,175289	-0,091491
14:50:31,86	0,502906	3,275977	-0,049954	-0,093006	-0,907987	-0,159996	0,132073	0,051652	0,558023	-0,930859	-1,122716	-0,098484	-0,713463	-2,815162	-0,614376	-17,242274	12,602863	12,068719	0,132073	0,051652	0,558023	-4,985526	9,244980	-0,098484	0,132073	0,051652	0,558023	-4,985526	9,244980	-0,098484
14:50:31,91	0,502906	3,275977	-0,049954	-0,093006	-0,907987	-0,159996	0,135232	0,051983	0,558791	-0,869856	-1,259764	-0,095122	-0,715818	-2,811528	-0,619808	-17,226129	12,626090	12,096960	0,135232	0,051983	0,558791	-4,950484	9,355947	-0,095122	0,135232	0,051983	0,558791	-4,950484	9,355947	-0,095122
14:50:31,96	0,502906	3,275977	-0,049954	-0,093006	-0,907987	-0,159996	0,133262	0,055839	0,553359	-0,697520	-1,159700	-0,066880	-0,711661	-2,810558	-0,615527	-17,215944	12,623867	12,095042	0,133262	0,055839	0,553359	-5,080862	9,301378	-0,066880	0,133262	0,055839	0,553359	-5,080862	9,301378	-0,066880
14:50:32,01	0,502906	3,275977	-0,049954	-0,093006	-0,907987	-0,159996	0,130344	0,052724	0,557639	-0,862636	-1,017866	-0,068798	-0,714054	-2,814264	-0,618649	-17,250094	12,657256	12,082863	0,130344	0,052724	0,557639	-5,001498	9,214104	-0,068798	0,130344	0,052724	0,557639	-5,001498	9,214104	-0,068798
14:50:32,06	0,502906	3,275977	-0,049954	-0,093006	-0,907987	-0,159996	0,134750	0,052944	0,554517	-0,863078	-1,200727	-0,080977	-0,714650	-2,811196	-0,619414	-17,241919	12,662992	12,112852	0,134750	0,052944	0,554517	-5,019147	9,377141	-0,080977	0,134750	0,052944	0,554517	-5,019147	9,377141	-0,080977
14:50:32,11	0,502906	3,275977	-0,049954	-0,093006	-0,907987	-0,159996	0,132390	0,054994	0,553752	-0,765531	-1,082245	-0,050989	-0,712288	-2,812092	-0,616702	-17,240052	12,636297	12,091221	0,132390	0,054994	0,553752	-5,082529	9,310402	-0,050989	0,132390	0,054994	0,553752	-5,082529	9,310402	-0,050989
14:50:32,16	0,502906	3,275977	-0,049954	-0,093006	-0,907987	-0,159996	0,131986	0,052500	0,556465	-0,873032	-1,076165	-0,072619	-0,712883	-2,812446	-0,620190	-17,230408	12,619412	12,097394	0,131986	0,052500	0,556465	-4,994254	9,284714	-0,072619	0,131986	0,052500	0,556465	-4,994254	9,284714	-0,072619
14:50:32,21	0,502906	3,275977	-0,049954	-0,093006	-0,907987	-0,159996	0,132590	0,052838	0,552977	-0,845627	-1,124365	-0,066446	-0,711062	-2,811442	-0,621742	-17,197518	12,608108	12,083566	0,132590	0,052838	0,552977	-4,993424	9,283924	-0,066446	0,132590	0,052838	0,552977	-4,993424	9,283924	-0,066446
14:50:32,26	0,502906	3,275977	-0,049954	-0,093006	-0,907987	-0,159996	0,130810	0,051764	0,551425	-0,908162	-1,065936	-0,080274	-0,708792	-2,816077	-0,622145	-17,246969	12,594538	12,064209	0,130810	0,051764	0,551425	-4,971602	9,202616	-0,080274	0,130810	0,051764	0,551425	-4,971602	9,202616	-0,080274
14:50:32,31	0,502906	3,275977	-0,049954	-0,093006	-0,907987	-0,159996	0,133689	0,047480	0,551022	-1,094433	-1,179626	-0,099631	-0,715225	-2,814240	-0,620203	-17,244369	12,659251	12,083614	0,133689	0,047480	0,551022	-4,821609	9,314962	-0,099631	0,133689	0,047480	0,551022	-4,821609	9,314962	-0,099631
14:50:32,36	0,502906	3,275977	-0,049954	-0,093006	-0,907987	-0,159996	0,135315	0,053970	0,552964	-0,814313	-1,234074	-0,080226	-0,713394	-2,810362	-0,625240	-17,193014	12,657449	12,091831	0,135315	0,053970	0,552964	-5,050928	9,388157	-0,080226	0,135315	0,053970	0,552964	-5,050928	9,388157	-0,080226
14:50:32,41	0,502906	3,275977	-0,049954	-0,093006	-0,907987	-0,159996	0,131041	0,054323	0,547926	-0,820044	-1,057183	-0,072009	-0,711091	-2,815761	-0,623673	-17,228894	12,640763	12,095154	0,131041	0,054323	0,547926	-5,084414	9,229511	-0,072009	0,131041	0,054323	0,547926	-5,084414	9,229511	-0,072009
14:50:32,46	0,502906	3,275977	-0,049954	-0,093006	-0,907987	-0,159996	0,129606	0,056422	0,549495	-0,709717	-1,041527	-0,069464	-0,714495	-2,808070	-0,623672	-17,142578	12,626954	12,094376	0,129606	0,056422	0,549495	-5,138840	9,132575	-0,069464	0,129606	0,056422	0,549495	-5,138840	9,132575	-0,069464
14:50:32,51	0,502906	3,275977	-0,049954	-0,093006	-0,907987	-0,159996	0,129606	0,056422	0,549495	-0,709717	-1,041527	-0,069464	-0,713948	-2,812806	-0,620942	-17,192686	12,666858	12,108436	0,129606	0,056422	0,549495	-5,138840	9,132575	-0,069464	0,129606	0,056422	0,549495	-5,138840	9,132575	-0,069464
14:50:32,57	0,502906	3,275977	-0,049954	-0,093006	-0,907987	-0,159996	0,131434	0,050712	0,545985	-1,002667	-1,069096	-0,080233	-0,712240	-2,811856	-0,624420	-17,194147	12,629647	12,138882	0,131434	0,050712	0,545985	-4,983588	9,248488	-0,080233	0,131434	0,050712	0,545985	-4,983588	9,248488	-0,080233
14:50:32,61	0,502906	3,275977	-0,049954	-0,093006	-0,907987	-0,159996	0,131434	0,050712	0,545985	-1,002667	-1,069096	-0,080233	-0,712804	-2,808585	-0,626794	-17,185057	12,661158	12,098024	0,131434	0,050712	0,545985	-4,983588	9,248488	-0,080233	0,131434	0,050712	0,545985	-4,983588	9,248488	-0,080233
14:50:32,66	0,502906	3,275977	-0,049954	-0,093006	-0,907987	-0,159996	0,129207	0,054700	0,546373	-0,807647	-0,966846	-0,065816	-0,712748	-2,811579	-0,624056	-17,164375	12,635434	12,090042	0,129207	0,054700	0,546373	-5,101587	9,175870	-0,065816	0,129207	0,054700	0,546373	-5,101587	9,175870	-0,065816
14:50:32,71	0,502906	3,275977	-0,049954	-0,093006	-0,907987	-0,159996	0,131772	0,053155	0,549111	-0,876043	-1,131020	-0,073798	-0,709292	-2,810624	-0,626396	-17,194330	12,638950	12,097471	0,131772	0,053155	0,549111	-5,048712	9,213080	-0,073798	0,131772	0,053155	0,549111	-5,048712	9,213080	-0,073798
14:50:32,76	0,502906	3,275977	-0,049954	-0,093006	-0,907987	-0,159996	0,129216	0,050640	0,546771	-0,994903	-0,970420	-0,066370	-0,715221	-2,812124	-0,627169	-17,212395	12,639525	12,116279	0,129216	0,050640	0,546771	-4,970125	9,173052	-0,066370	0,129216	0,050640	0,546771	-4,970125	9,173052	-0,066370
14:50:32,81	0,502906	3,275977	-0,049954	-0,093006	-0,907987	-0,159996	0,133480	0,055024	0,545998	-0,758381	-1,176198	-0,047562	-0,714011	-2,810434	-0,627187	-17,210604	12,682763	12,098736	0,133480	0,055024	0,545998	-5,077776	9,301971	-0,047562	0,133480	0,055024	0,545998	-5,077776	9,301971	-0,047562
14:50:32,86	0,502906	3,275977	-0,049954	-0,093006	-0,907987	-0,159996	0,131411	0,054822	0,545979	-0,807245	-1,048563	-0,065105	-0,714016	-2,814587	-0,629524	-17,212394	12,653699	12,069557	0,131411	0,054822	0,545979	-5,110755	9,267220	-0,065105	0,131411	0,054822	0,545979	-5,110755	9,267220	-0,065105
14:50:32,91	0,502906	3,275977	-0,049954	-0,093006	-0,907987	-0,159996	0,135010	0,052749	0,543642	-0,888984	-1,248705	-0,094283	-0,712840	-2,813136	-0,631073	-17,205945	12,654793	12,080577	0,135010	0,052749	0,543642	-5,029751	9,349619	-0,094283	0,135010	0,052749	0,543642	-5,029751	9,349619	-0,094283
14:50:32,96	0,502906	3,275977	-0,049954	-0,093006	-0,907987	-0,159996	0,133166	0,052456	0,542094	-0,908362	-1,157844	-0,083263	-0,714620	-2,811464	-0,631444	-17,204079	12,659426	12,114789	0,133166	0,052456	0,542094	-5,026174	9,295709	-0,083263	0,133166	0,052456	0,542094	-5,026174	9,295709	-0,083263
14:50:33,01	0,502906	3,275977	-0,049954	-0,093006	-0,907987	-0,159996	0,132608	0,054834	0,541722	-0,789674	-1,128098	-0,049051	-0,713998	-2,813134	-0,631047	-17,194676	12,660120	12,109487	0,132608	0,054834	0,541722	-5,094125	9,281607	-0,049051	0,132608	0,054834	0,541722	-5,094125	9,281607	-0,049051
14:50:33,06	0,502906	3,275977	-0,049954	-0,093006	-0,907987	-0,159996	0,133743	0,053460	0,542120	-0,866411	-1,194915	-0,054353	-0,713419	-2,814123	-0,630669	-17,204816	12,660767	12,094800	0,133743	0,053460	0,542120	-5,063022	9,303890	-0,054353	0,133743	0,053460	0,542120	-5,063022	9,303890	-0,054353
14:50:33,11	0,502906	3,275977	-0,049954	-0,093006	-0,907987	-0,159996	0,134310	0,052464	0,542498	-0,913695	-1,215313	-0,069040	-0,713926	-2,809504	-0,632605	-17,161404	12,695529	12,106933	0,134310	0,052464	0,542498	-5,032119	9,328030	-0,069040	0,134310	0,052464	0,542498	-5,032119	9,328030	-0,069040
14:50:33,16	0,502906	3,275977	-0,049954	-0,093006	-0,907987	-0,159996	0,130564	0,055213	0,540562	-0,822576	-1,040727	-0,056907	-0,714593	-2,812617	-0,632234	-17,203773	12,682134	12,091601	0,130564	0,055213	0,540562	-5,156768	9,208542	-0,056907	0,130564	0,055213	0,540562	-5,156768	9,208542	-0,056907
14:50:33,21	0,502906	3,275977	-0,049954	-0,093006	-0,907987	-0,159996	0,133593	0,054234	0,540933	-0,840697	-1,168239	-0,072239	-0,714042	-2,813228	-0,631854	-17,211962	12,643848	12,080542	0,133593	0,054234	0,540933	-5,098041	9,318804	-0,072239	0,133593	0,054234	0,540933	-5,098041	9,318804	-0,072239
14:50:33,26	0,502906	3,275977	-0,049954	-0,093006	-0,907987	-0,159996	0,133847	0,053451	0,541313	-0,844127	-1,193485	-0,083298	-0,712724	-2,808426	-0,632624	-17,139202	12,660929	12,072060	0,133847	0,053451	0,541313	-5,040057	9,313477	-0,083298	0,133847	0,053451	0,541313	-5,040057	9,313477	-0,083298
14:50:33,31	0,502906	3,275977	-0,049954	-0,093006	-0,907987	-0,159996	0,129029	0,054710	0,540543	-0,829836	-0,997434	-0,091781	-0,711533	-2,812396	-0,632195	-17,140406	12,659171	12,100443	0,129029	0,054710	0,540543	-5,124592	9,131336	-0,091781	0,129029	0,054710	0,540543	-5,124592	9,131336	-0,091781
14:50:33,36	0,502906	3,275977	-0,049954	-0,093006	-0,907987	-0,159996	0,131871	0,051694	0,540972	-0,984564	-1,145071	-0,063397	-0,713971	-2,811468	-0,631844	-17,192988	12,702136	12,092172	0,131871	0,051694	0,540972	-5,042533	9,206822	-0,063397	0,131871	0,051694	0,540972	-5,042533	9,206822	-0,063397
14:50:33,41	0,502906	3,275977	-0,049954	-0,093006	-0,907987	-0,159996	0,132287	0,054269	0,541322	-0,861560	-1,099663	-0,071668	-0,713396	-2,812123	-0,632622	-17,184376	12,654085	12,081329	0,132287	0,054269	0,541322	-5,121699	9,284855	-0,071668	0,132287	0,054269	0,541322	-5,121699	9,284855	-0,071668
14:50:33,46	0,502906	3,275977	-0,049954	-0,093006	-0,907987	-0,159996	0,132567	0,053444	0,540545	-0,867170	-1,145716	-0,082511	-0,715153	-2,814803	-0,634925	-17,191311	12,691341	12,112365	0,132567	0,053444	0,540545	-5,062520	9,260796	-0,082511	0,132567	0,053444	0,540545	-5,062520	9,260796	-0,082511
14:50:33,51	0,502906	3,275977	-0,049954	-0,093006	-0,907987	-0,159996	0,135766	0,053625	0,538242	-0,886534	-1,287420	-0,051475	-0,712300	-2,812569	-0,636910	-17,215002	12,651964	12,079464	0,135766	0,053625	0,538242	-5,096124	9,370198	-0,051475	0,135766	0,053625	0,538242	-5,096124	9,370198	-0,051475
14:50:33,56	0,502906	3,275977	-0,049954	-0,093006	-0,907987	-0,159996	0,132404	0,052272	0,536257	-0,910969	-1,111792	-0,084377	-0,712789	-2,813446	-0,634151	-17,185126	12,687194	12,107463	0,132404	0,052272	0,536257	-5,014310	9,281945	-0,084377	0,132404	0,052272	0,536257	-5,014310	9,281945	-0,084377
14:50:33,61	0,502906	3,275977	-0,049954	-0,093006	-0,907987	-0,159996	0,133409	0,052257	0,539016	-0,957168	-1,172273	-0,056378	-0,712788	-2,810065	-0,634942	-17,175424	12,690215	12,103597	0,133409	0,052257	0,539016	-5,059375	9,300301	-0,056378	0,133409	0,052257	0,539016	-5,059375	9,300301	-0,056378
14:50:33,66	0,502906	3,275977	-0,049954	-0,093006	-0,907987	-0,159996	0,130480	0,053946	0,538225	-0,876821	-1,026895	-0,060243	-0,716431	-2,812245	-0,637289	-17,219233	12,667226	12,103787	0,130480	0,053946	0,538225	-5,111594	9,215810	-0,060243	0,130480	0,053946	0,538225	-5,111594	9,215810	-0,060243
14:50:33,71	0,502906	3,275977	-0,049954	-0,093006	-0,907987	-0,159996	0,134190	0,056011	0,535877	-0,727633	-1,193344	-0,060053	-0,713373	-2,811039	-0,639207	-17,162984	12,676578	12,105382	0,134190	0,056011	0,535877	-5,124500	9,340558	-0,060053	0,134190	0,056011	0,535877	-5,124500	9,340558	-0,060053
14:50:33,76	0,502906	3,275977	-0,049954	-0,093006	-0,907987	-0,159996	0,131616	0,053966	0,533960	-0,870186	-1,103544	-0,058458	-0,711612	-2,814046	-0,639595	-17,171002	12,665548	12,090670	0,131616	0,053966	0,533960	-5,106536	9,228315	-0,058458	0,131616	0,053966	0,533960	-5,106536	9,228315	-0,058458
14:50:33,81	0,502906	3,275977	-0,049954	-0,093006	-0,907987	-0,159996	0,133340	0,050938	0,533572	-1,014114	-1,191740	-0,073170	-0,713328	-2,811414	-0,638818	-17,159247	12,718763	12,101565	0,133340	0,050938	0,533572	-5,012716	9,275419	-0,073170	0,133340	0,050938	0,533572	-5,012716	9,275419	-0,073170
14:50:33,86	0,502906	3,275977	-0,049954	-0,093006	-0,907987	-0,159996	0,131918	0,053740	0,534349	-0,920338	-1,101413	-0,062275	-0,715193	-2,811730	-0,639989	-17,200424	12,716995	12,121656	0,131918	0,053740	0,534349	-5,138950	9,254185	-0,062275	0,131918	0,053740	0,534349	-5,138950	9,254185	-0,062275
14:50:33,91	0,502906	3,275977	-0,049954	-0,093006	-0,907987	-0,159996	0,133125	0,055197	0,533178	-0,822468	-1,129393	-0,042184	-0,712801	-2,814476	-0,636099	-17,172525	12,632027	12,087216	0,133125	0,055197	0,533178	-5,155434	9,320943	-0,042184	0,133125	0,055197	0,533178	-5,155434	9,320943	-0,042184
14:50:33,96	0,502906	3,275977	-0,049954	-0,093006	-0,907987	-0,159996	0,134307	0,051752	0,537067	-0,941980	-1,257493	-0,076624	-0,712808	-2,814110	-0,637248	-17,182590	12,670949	12,118389	0,134307	0,051752	0,537067	-5,004504	9,285616	-0,076624	0,134307	0,051752	0,537067	-5,004504	9,285616	-0,076624
