# Supplementary material for: Characterization of interfragmentary motion associated with common osteosynthesis devices for rat fracture healing studies
Source: PLoS One. 2017 Apr 28;12(4):e0176735. doi: 10.1371/journal.pone.0176735 (PMC5409164; doi:10.1371/journal.pone.0176735)
Supplement: S1 Dataset — (ZIP) [file pone.0176735.s001.zip › S1_Dataset/RatNail/Specimen06/Nail_06U.txt]

%Tester: Sukopp Matthias
%Projekt: 
%Zeit: 12.03.2015 11:52:32
%Dateipfad: D:\Messungen\Fixator\Measurements\Fixator_20150312.txt
%Kommentar: Nail_06-U
%VI Version: D:\LVProjekte\Fixator\HauptVI\Fixator_v0.12.vi
%Virtueller Drehpunkt: 	0,0000	0,0000	0,0000
%Sensor zu Hexapod (Mitte): 	0,000000	0,000000	-26,500000
%Sensor zu Hexapod Trans (Mitte): 	-0,500000	-0,866025	0,000000	-0,866025	0,500000	0,000000	0,000000	0,000000	1,000000
%Hexapod zu Labor (Mitte): 	0,595946	3,496984	-0,091005
%Hexapod zu Labor Trans (Mitte): 	0,999655	0,024295	0,009955	-0,024396	0,999650	0,010198	-0,009704	-0,010437	0,999898
%Labor zu CR (Mitte): 	0,000000	0,000000	78,500000
%Labor zu CR Trans (Mitte): 	1,000000	0,000000	0,000000	0,000000	1,000000	0,000000	0,000000	0,000000	1,000000
%Zentrum Sensormasse: 	0,000000	0,000000	2,000000
%Sensormasse: 	200,000000E-3
--------------------------------------------------
Time	X	Y	Z	U	V	W	Exp_ Fx	Exp_ Fy	Exp_ Fz	Exp_ Mx	Exp_ My	Exp_ Mz	Sen_ Fx	Sen_ Fy	Sen_ Fz	Sen_ Mx	Sen_ My	Sen_ Mz	Hex_ Fx	Hex_ Fy	Hex_ Fz	Hex_ Mx	Hex_ My	Hex_ Mz	Lab_ Fx	Lab_ Fy	Lab_ Fz	Lab_ Mx	Lab_ My	Lab_ Mz	Laser
11:52:32,96	0,595946	3,496984	-0,091005	-0,598029	0,555999	-1,398015	-0,088159	0,013429	-0,110217	-0,070905	-0,844744	-1,006637	-0,647016	-2,809440	-1,210341	-12,670698	8,596017	12,155532	-0,088159	0,013429	-0,110217	0,983256	6,075766	-1,006637	-0,088159	0,013429	-0,110217	0,983256	6,075766	-1,006637
11:52:33,01	0,595946	3,496984	-0,091005	-0,598029	0,555999	-1,398015	-0,088159	0,013429	-0,110217	-0,070905	-0,844744	-1,006637	-0,649152	-2,807655	-1,209588	-12,676845	8,575699	12,141230	-0,088159	0,013429	-0,110217	0,983256	6,075766	-1,006637	-0,088159	0,013429	-0,110217	0,983256	6,075766	-1,006637
11:52:33,06	0,595946	3,496984	-0,091005	-0,598029	0,555999	-1,398015	-0,088194	0,014139	-0,111002	-0,104754	-0,852909	-1,010823	-0,649803	-2,806812	-1,210389	-12,695506	8,552310	12,126638	-0,088194	0,014139	-0,111002	1,005155	6,070356	-1,010823	-0,088194	0,014139	-0,111002	1,005155	6,070356	-1,010823
11:52:33,11	0,595946	3,496984	-0,091005	-0,598029	0,555999	-1,398015	-0,088599	0,015124	-0,111804	-0,185570	-0,878416	-1,025415	-0,648536	-2,809570	-1,210366	-12,685911	8,625025	12,133509	-0,088599	0,015124	-0,111804	1,001677	6,076611	-1,025415	-0,088599	0,015124	-0,111804	1,001677	6,076611	-1,025415
11:52:33,16	0,595946	3,496984	-0,091005	-0,598029	0,555999	-1,398015	-0,086845	0,012648	-0,111781	0,010962	-0,815252	-1,018543	-0,647424	-2,809720	-1,209198	-12,709152	8,600355	12,146953	-0,086845	0,012648	-0,111781	1,003829	6,002080	-1,018543	-0,086845	0,012648	-0,111781	1,003829	6,002080	-1,018543
11:52:33,21	0,595946	3,496984	-0,091005	-0,598029	0,555999	-1,398015	-0,087271	0,011610	-0,110613	0,031974	-0,845171	-1,005100	-0,645477	-2,811562	-1,209929	-12,621123	8,576251	12,140938	-0,087271	0,011610	-0,110613	0,943326	6,005564	-1,005100	-0,087271	0,011610	-0,110613	0,943326	6,005564	-1,005100
11:52:33,26	0,595946	3,496984	-0,091005	-0,598029	0,555999	-1,398015	-0,086649	0,009003	-0,111343	0,190660	-0,724541	-1,011115	-0,647343	-2,806459	-1,207267	-12,671470	8,606660	12,126709	-0,086649	0,009003	-0,111343	0,897388	6,077369	-1,011115	-0,086649	0,009003	-0,111343	0,897388	6,077369	-1,011115
11:52:33,31	0,595946	3,496984	-0,091005	-0,598029	0,555999	-1,398015	-0,090135	0,013171	-0,108681	-0,024916	-0,964654	-1,025344	-0,648614	-2,804578	-1,210384	-12,691225	8,576113	12,142425	-0,090135	0,013171	-0,108681	1,009004	6,110959	-1,025344	-0,090135	0,013171	-0,108681	1,009004	6,110959	-1,025344
11:52:33,36	0,595946	3,496984	-0,091005	-0,598029	0,555999	-1,398015	-0,091128	0,015212	-0,111798	-0,167374	-1,018114	-1,009628	-0,647869	-2,806882	-1,208824	-12,639304	8,596258	12,102614	-0,091128	0,015212	-0,111798	1,026755	6,135434	-1,009628	-0,091128	0,015212	-0,111798	1,026755	6,135434	-1,009628
11:52:33,41	0,595946	3,496984	-0,091005	-0,598029	0,555999	-1,398015	-0,089506	0,013415	-0,110238	-0,030524	-0,898876	-1,049439	-0,645491	-2,814426	-1,206432	-12,639589	8,566773	12,133424	-0,089506	0,013415	-0,110238	1,022541	6,127341	-1,049439	-0,089506	0,013415	-0,110238	1,022541	6,127341	-1,049439
11:52:33,46	0,595946	3,496984	-0,091005	-0,598029	0,555999	-1,398015	-0,084161	0,007583	-0,107846	0,247050	-0,606452	-1,018629	-0,649042	-2,811605	-1,206439	-12,649545	8,601961	12,153843	-0,084161	0,007583	-0,107846	0,842322	6,000202	-1,018629	-0,084161	0,007583	-0,107846	0,842322	6,000202	-1,018629
11:52:33,51	0,595946	3,496984	-0,091005	-0,598029	0,555999	-1,398015	-0,084829	0,012068	-0,107853	0,039304	-0,667381	-0,998210	-0,647411	-2,808512	-1,207661	-12,703454	8,593806	12,126550	-0,084829	0,012068	-0,107853	0,986681	5,991675	-0,998210	-0,084829	0,012068	-0,107853	0,986681	5,991675	-0,998210
11:52:33,56	0,595946	3,496984	-0,091005	-0,598029	0,555999	-1,398015	-0,088323	0,012203	-0,109076	-0,001712	-0,891675	-1,025503	-0,650855	-2,812095	-1,209559	-12,657346	8,574143	12,144855	-0,088323	0,012203	-0,109076	0,956232	6,041655	-1,025503	-0,088323	0,012203	-0,109076	0,956232	6,041655	-1,025503
11:52:33,61	0,595946	3,496984	-0,091005	-0,598029	0,555999	-1,398015	-0,083499	0,013394	-0,110973	-0,057598	-0,591068	-1,007198	-0,644400	-2,812990	-1,207221	-12,672829	8,564662	12,144271	-0,083499	0,013394	-0,110973	0,993808	5,963584	-1,007198	-0,083499	0,013394	-0,110973	0,993808	5,963584	-1,007198
11:52:33,66	0,595946	3,496984	-0,091005	-0,598029	0,555999	-1,398015	-0,085951	0,007356	-0,108636	0,240406	-0,727231	-1,007782	-0,641512	-2,807681	-1,208776	-12,682998	8,577114	12,176078	-0,085951	0,007356	-0,108636	0,817859	6,019889	-1,007782	-0,085951	0,007356	-0,108636	0,817859	6,019889	-1,007782
11:52:33,71	0,595946	3,496984	-0,091005	-0,598029	0,555999	-1,398015	-0,091993	0,007509	-0,110190	0,238139	-1,056447	-0,975975	-0,647945	-2,812096	-1,208822	-12,691510	8,606312	12,107529	-0,091993	0,007509	-0,110190	0,827617	6,164969	-0,975975	-0,091993	0,007509	-0,110190	0,827617	6,164969	-0,975975
11:52:33,76	0,595946	3,496984	-0,091005	-0,598029	0,555999	-1,398015	-0,084952	0,010873	-0,110236	0,084243	-0,712310	-1,044524	-0,647315	-2,811648	-1,206840	-12,649398	8,542102	12,133080	-0,084952	0,010873	-0,110236	0,937793	5,956425	-1,044524	-0,084952	0,010873	-0,110236	0,937793	5,956425	-1,044524
11:52:33,81	0,595946	3,496984	-0,091005	-0,598029	0,555999	-1,398015	-0,085655	0,010552	-0,108254	0,066405	-0,680283	-1,018973	-0,644393	-2,812970	-1,208784	-12,667086	8,561351	12,130525	-0,085655	0,010552	-0,108254	0,894724	6,043624	-1,018973	-0,085655	0,010552	-0,108254	0,894724	6,043624	-1,018973
11:52:33,86	0,595946	3,496984	-0,091005	-0,598029	0,555999	-1,398015	-0,085971	0,007360	-0,110198	0,240200	-0,721675	-1,021528	-0,647948	-2,806862	-1,207641	-12,673310	8,596374	12,145842	-0,085971	0,007360	-0,110198	0,817969	6,027065	-1,021528	-0,085971	0,007360	-0,110198	0,817969	6,027065	-1,021528
11:52:33,91	0,595946	3,496984	-0,091005	-0,598029	0,555999	-1,398015	-0,089483	0,013493	-0,109055	-0,051495	-0,927193	-1,006211	-0,645095	-2,809594	-1,208790	-12,720093	8,602817	12,176387	-0,089483	0,013493	-0,109055	1,007712	6,097228	-1,006211	-0,089483	0,013493	-0,109055	1,007712	6,097228	-1,006211
11:52:33,96	0,595946	3,496984	-0,091005	-0,598029	0,555999	-1,398015	-0,088544	0,009656	-0,110204	0,130201	-0,922084	-0,975666	-0,646846	-2,812533	-1,207263	-12,710145	8,545989	12,119500	-0,088544	0,009656	-0,110204	0,888229	6,028598	-0,975666	-0,088544	0,009656	-0,110204	0,888229	6,028598	-0,975666
11:52:34,01	0,595946	3,496984	-0,091005	-0,598029	0,555999	-1,398015	-0,085123	0,009703	-0,108677	0,083518	-0,707179	-1,032553	-0,649066	-2,813353	-1,207615	-12,645803	8,543607	12,128162	-0,085123	0,009703	-0,108677	0,845232	5,974978	-1,032553	-0,085123	0,009703	-0,108677	0,845232	5,974978	-1,032553
11:52:34,06	0,595946	3,496984	-0,091005	-0,598029	0,555999	-1,398015	-0,083303	0,011216	-0,109029	0,034986	-0,555636	-1,023891	-0,646724	-2,809340	-1,209521	-12,650968	8,604231	12,200149	-0,083303	0,011216	-0,109029	0,915416	5,983667	-1,023891	-0,083303	0,011216	-0,109029	0,915416	5,983667	-1,023891
11:52:34,11	0,595946	3,496984	-0,091005	-0,598029	0,555999	-1,398015	-0,087949	0,011194	-0,110935	0,086026	-0,832011	-0,951904	-0,648447	-2,809912	-1,207625	-12,641814	8,599150	12,130524	-0,087949	0,011194	-0,110935	0,964766	6,072000	-0,951904	-0,087949	0,011194	-0,110935	0,964766	6,072000	-0,951904
11:52:34,16	0,595946	3,496984	-0,091005	-0,598029	0,555999	-1,398015	-0,086593	0,012400	-0,109040	0,023515	-0,751002	-1,021529	-0,651493	-2,809195	-1,208414	-12,672339	8,566929	12,144401	-0,086593	0,012400	-0,109040	0,996888	6,046519	-1,021529	-0,086593	0,012400	-0,109040	0,996888	6,046519	-1,021529
11:52:34,21	0,595946	3,496984	-0,091005	-0,598029	0,555999	-1,398015	-0,085690	0,015396	-0,109828	-0,175461	-0,714412	-1,007652	-0,649099	-2,809631	-1,207644	-12,668794	8,592049	12,125669	-0,085690	0,015396	-0,109828	1,033124	6,012286	-1,007652	-0,085690	0,015396	-0,109828	1,033124	6,012286	-1,007652
11:52:34,26	0,595946	3,496984	-0,091005	-0,598029	0,555999	-1,398015	-0,086510	0,013106	-0,109058	-0,032829	-0,766523	-1,026384	-0,646198	-2,810516	-1,210349	-12,678705	8,575605	12,141796	-0,086510	0,013106	-0,109058	0,995954	6,024516	-1,026384	-0,086510	0,013106	-0,109058	0,995954	6,024516	-1,026384
11:52:34,31	0,595946	3,496984	-0,091005	-0,598029	0,555999	-1,398015	-0,087195	0,010150	-0,111763	0,101647	-0,802477	-1,010257	-0,646207	-2,808663	-1,207639	-12,681405	8,569086	12,140239	-0,087195	0,010150	-0,111763	0,898443	6,042293	-1,010257	-0,087195	0,010150	-0,111763	0,898443	6,042293	-1,010257
11:52:34,36	0,595946	3,496984	-0,091005	-0,598029	0,555999	-1,398015	-0,088794	0,011085	-0,109053	0,046048	-0,884739	-1,011814	-0,649633	-2,813421	-1,205684	-12,657587	8,591699	12,118851	-0,088794	0,011085	-0,109053	0,916216	6,085606	-1,011814	-0,088794	0,011085	-0,109053	0,916216	6,085606	-1,011814
11:52:34,41	0,595946	3,496984	-0,091005	-0,598029	0,555999	-1,398015	-0,082961	0,011673	-0,107099	0,046960	-0,572079	-1,033202	-0,647949	-2,809714	-1,208797	-12,669178	8,567305	12,140304	-0,082961	0,011673	-0,107099	0,963293	5,940341	-1,033202	-0,082961	0,011673	-0,107099	0,963293	5,940341	-1,033202
11:52:34,46	0,595946	3,496984	-0,091005	-0,598029	0,555999	-1,398015	-0,087013	0,012067	-0,110211	-0,000464	-0,780643	-1,011749	-0,646112	-2,809766	-1,208779	-12,647013	8,598301	12,146213	-0,087013	0,012067	-0,110211	0,946820	6,049887	-1,011749	-0,087013	0,012067	-0,110211	0,946820	6,049887	-1,011749
11:52:34,51	0,595946	3,496984	-0,091005	-0,598029	0,555999	-1,398015	-0,087886	0,010450	-0,110194	0,121536	-0,822360	-1,005840	-0,650258	-2,809906	-1,206461	-12,652834	8,568206	12,138316	-0,087886	0,010450	-0,110194	0,941901	6,076729	-1,005840	-0,087886	0,010450	-0,110194	0,941901	6,076729	-1,005840
11:52:34,56	0,595946	3,496984	-0,091005	-0,598029	0,555999	-1,398015	-0,085692	0,013971	-0,107875	-0,090529	-0,698253	-1,013737	-0,647971	-2,813690	-1,206062	-12,698628	8,580609	12,153310	-0,085692	0,013971	-0,107875	1,006234	6,028587	-1,013737	-0,085692	0,013971	-0,107875	1,006234	6,028587	-1,013737
11:52:34,61	0,595946	3,496984	-0,091005	-0,598029	0,555999	-1,398015	-0,083559	0,010099	-0,107477	0,098678	-0,633179	-0,998742	-0,649595	-2,810942	-1,209532	-12,606658	8,549329	12,153602	-0,083559	0,010099	-0,107477	0,891461	5,926193	-0,998742	-0,083559	0,010099	-0,107477	0,891461	5,926193	-0,998742
11:52:34,66	0,595946	3,496984	-0,091005	-0,598029	0,555999	-1,398015	-0,085127	0,012880	-0,110947	-0,027015	-0,619430	-0,998451	-0,646711	-2,808849	-1,208796	-12,648386	8,591137	12,131505	-0,085127	0,012880	-0,110947	0,984041	6,063036	-0,998451	-0,085127	0,012880	-0,110947	0,984041	6,063036	-0,998451
11:52:34,71	0,595946	3,496984	-0,091005	-0,598029	0,555999	-1,398015	-0,088381	0,011428	-0,110210	0,063836	-0,845693	-1,020548	-0,647878	-2,806223	-1,207248	-12,642016	8,599562	12,135801	-0,088381	0,011428	-0,110210	0,960904	6,092231	-1,020548	-0,088381	0,011428	-0,110210	0,960904	6,092231	-1,020548
11:52:34,76	0,595946	3,496984	-0,091005	-0,598029	0,555999	-1,398015	-0,090072	0,013752	-0,108662	-0,046554	-0,932289	-1,016252	-0,647975	-2,809104	-1,208047	-12,683259	8,564013	12,115747	-0,090072	0,013752	-0,108662	1,032983	6,138331	-1,016252	-0,090072	0,013752	-0,108662	1,032983	6,138331	-1,016252
11:52:34,81	0,595946	3,496984	-0,091005	-0,598029	0,555999	-1,398015	-0,087529	0,012396	-0,109461	-0,027428	-0,818001	-1,036306	-0,650892	-2,807475	-1,206472	-12,670178	8,580464	12,148835	-0,087529	0,012396	-0,109461	0,945630	6,053000	-1,036306	-0,087529	0,012396	-0,109461	0,945630	6,053000	-1,036306
11:52:34,86	0,595946	3,496984	-0,091005	-0,598029	0,555999	-1,398015	-0,087481	0,015736	-0,107887	-0,180318	-0,812401	-1,003218	-0,644310	-2,812674	-1,207985	-12,643345	8,606775	12,145844	-0,087481	0,015736	-0,107887	1,054926	6,054832	-1,003218	-0,087481	0,015736	-0,107887	1,054926	6,054832	-1,003218
11:52:34,91	0,595946	3,496984	-0,091005	-0,598029	0,555999	-1,398015	-0,086269	0,007436	-0,109400	0,287438	-0,739298	-1,006209	-0,648474	-2,813280	-1,209180	-12,657147	8,586316	12,121022	-0,086269	0,007436	-0,109400	0,871202	6,032799	-1,006209	-0,086269	0,007436	-0,109400	0,871202	6,032799	-1,006209
11:52:34,96	0,595946	3,496984	-0,091005	-0,598029	0,555999	-1,398015	-0,083663	0,010740	-0,110594	0,091061	-0,605499	-1,031031	-0,649118	-2,811351	-1,205692	-12,670623	8,550042	12,127741	-0,083663	0,010740	-0,110594	0,934114	5,962010	-1,031031	-0,083663	0,010740	-0,110594	0,934114	5,962010	-1,031031
11:52:35,01	0,595946	3,496984	-0,091005	-0,598029	0,555999	-1,398015	-0,085011	0,012261	-0,107106	-0,026214	-0,669147	-1,024312	-0,647314	-2,807039	-1,209568	-12,651647	8,606664	12,152051	-0,085011	0,012261	-0,107106	0,936284	6,004208	-1,024312	-0,085011	0,012261	-0,107106	0,936284	6,004208	-1,024312
11:52:35,06	0,595946	3,496984	-0,091005	-0,598029	0,555999	-1,398015	-0,089647	0,012855	-0,110983	0,001427	-0,922112	-1,000002	-0,647894	-2,813388	-1,207229	-12,674829	8,619447	12,140542	-0,089647	0,012855	-0,110983	1,010546	6,115192	-1,000002	-0,089647	0,012855	-0,110983	1,010546	6,115192	-1,000002
11:52:35,11	0,595946	3,496984	-0,091005	-0,598029	0,555999	-1,398015	-0,083859	0,010183	-0,108643	0,139828	-0,647590	-1,011511	-0,646690	-2,805675	-1,208791	-12,622480	8,571504	12,140772	-0,083859	0,010183	-0,108643	0,939229	5,935335	-1,011511	-0,083859	0,010183	-0,108643	0,939229	5,935335	-1,011511
11:52:35,17	0,595946	3,496984	-0,091005	-0,598029	0,555999	-1,398015	-0,091141	0,012997	-0,110205	-0,021844	-0,956936	-1,011281	-0,651422	-2,810639	-1,208025	-12,644768	8,560481	12,119247	-0,091141	0,012997	-0,110205	0,998454	6,197611	-1,011281	-0,091141	0,012997	-0,110205	0,998454	6,197611	-1,011281
11:52:35,22	0,595946	3,496984	-0,091005	-0,598029	0,555999	-1,398015	-0,084476	0,014613	-0,109439	-0,126555	-0,624139	-1,032806	-0,647277	-2,813009	-1,207251	-12,667388	8,626455	12,106951	-0,084476	0,014613	-0,109439	1,020582	6,007194	-1,032806	-0,084476	0,014613	-0,109439	1,020582	6,007194	-1,032806
11:52:35,27	0,595946	3,496984	-0,091005	-0,598029	0,555999	-1,398015	-0,084495	0,009839	-0,108666	0,167549	-0,677743	-1,045102	-0,646835	-2,811112	-1,204155	-12,715023	8,571955	12,128394	-0,084495	0,009839	-0,108666	0,939880	5,955140	-1,045102	-0,084495	0,009839	-0,108666	0,939880	5,955140	-1,045102
11:52:35,32	0,595946	3,496984	-0,091005	-0,598029	0,555999	-1,398015	-0,086360	0,010404	-0,105569	0,067136	-0,788687	-1,023659	-0,491525	-2,889546	-1,532633	-16,282878	0,978691	12,466383	-0,086360	0,010404	-0,105569	0,883846	5,990540	-1,023659	-0,086360	0,010404	-0,105569	0,883846	5,990540	-1,023659
11:52:35,37	0,595946	3,496984	-0,091005	-0,598029	0,555999	-1,398015	-0,096088	-0,163315	-0,434047	0,740656	-0,587792	-0,685669	-0,639286	-2,810362	-1,651096	-11,675060	9,477289	12,105146	-0,096088	-0,163315	-0,434047	-12,079600	6,955128	-0,685669	-0,096088	-0,163315	-0,434047	-12,079600	6,955128	-0,685669
11:52:35,42	0,595946	3,496984	-0,091005	-0,598029	0,555999	-1,398015	-0,090783	0,004241	-0,552510	1,691620	-0,570746	-1,046907	-0,672862	-2,800377	-1,271423	-11,147652	11,535978	11,957778	-0,090783	0,004241	-0,552510	2,024558	6,555732	-1,046907	-0,090783	0,004241	-0,552510	2,024558	6,555732	-1,046907
11:52:35,47	0,595964	3,496814	-0,090999	-0,548050	0,555994	-1,397937	-0,082642	0,038312	-0,172838	1,966546	-0,720027	-1,194275	-0,632606	-2,814568	-1,211630	-11,955439	9,640741	12,020809	-0,082642	0,038312	-0,172838	4,974000	5,767409	-1,194275	-0,082642	0,038312	-0,172838	4,974000	5,767409	-1,194275
11:52:35,52	0,595964	3,496814	-0,090999	-0,548050	0,555994	-1,397937	-0,090481	-0,003647	-0,113044	2,103178	-0,879561	-1,131244	-0,639187	-2,819438	-1,212464	-12,034251	9,682989	11,978014	-0,090481	-0,003647	-0,113044	1,816880	6,223177	-1,131244	-0,090481	-0,003647	-0,113044	1,816880	6,223177	-1,131244
11:52:35,57	0,595964	3,496814	-0,090999	-0,548050	0,555994	-1,397937	-0,082973	-0,000382	-0,113879	1,930572	-0,578536	-1,174039	-0,635188	-2,820306	-1,216336	-12,072494	9,651536	12,009388	-0,082973	-0,000382	-0,113879	1,900587	5,934844	-1,174039	-0,082973	-0,000382	-0,113879	1,900587	5,934844	-1,174039
11:52:35,62	0,595964	3,496814	-0,090999	-0,548050	0,555994	-1,397937	-0,084221	-0,004279	-0,117750	2,086859	-0,660822	-1,142664	-0,638739	-2,818061	-1,217546	-12,090712	9,696379	11,982397	-0,084221	-0,004279	-0,117750	1,750955	5,950522	-1,142664	-0,084221	-0,004279	-0,117750	1,750955	5,950522	-1,142664
11:52:35,67	0,595964	3,496814	-0,090999	-0,548050	0,555994	-1,397937	-0,084390	-8,176931E-5	-0,118960	1,898328	-0,707811	-1,169656	-0,635144	-2,818252	-1,224508	-12,052531	9,709547	11,996946	-0,084390	-8,176931E-5	-0,118960	1,891909	5,916803	-1,169656	-0,084390	-8,176931E-5	-0,118960	1,891909	5,916803	-1,169656
11:52:35,72	0,595964	3,496814	-0,090999	-0,548050	0,555994	-1,397937	-0,086021	-0,003291	-0,125923	2,095689	-0,766167	-1,155107	-0,636272	-2,819036	-1,223665	-12,022178	9,702020	12,063400	-0,086021	-0,003291	-0,125923	1,837365	5,986519	-1,155107	-0,086021	-0,003291	-0,125923	1,837365	5,986519	-1,155107
11:52:35,77	0,595964	3,496814	-0,090999	-0,548050	0,555994	-1,397937	-0,084778	-0,002706	-0,125079	2,073915	-0,671476	-1,088653	-0,624719	-2,823408	-1,245185	-12,396469	8,978866	12,053681	-0,084778	-0,002706	-0,125079	1,861532	5,983627	-1,088653	-0,084778	-0,002706	-0,125079	1,861532	5,983627	-1,088653
11:52:35,82	0,595964	3,496814	-0,090999	-0,548050	0,555994	-1,397937	-0,086769	-0,014897	-0,146599	1,894442	-0,737564	-1,098372	-0,430026	-2,944928	-1,665317	-18,178059	-0,833391	12,486740	-0,086769	-0,014897	-0,146599	0,725051	6,073814	-1,098372	-0,086769	-0,014897	-0,146599	0,725051	6,073814	-1,098372
11:52:35,87	0,595964	3,496814	-0,090999	-0,548050	0,555994	-1,397937	-0,078876	-0,244266	-0,566732	2,433190	-0,427969	-0,665313	-0,584393	-2,859841	-1,631877	-13,514580	8,085837	12,031172	-0,078876	-0,244266	-0,566732	-16,741690	5,763760	-0,665313	-0,078876	-0,244266	-0,566732	-16,741690	5,763760	-0,665313
11:52:35,92	0,595964	3,496814	-0,090999	-0,548050	0,555994	-1,397937	-0,075380	-0,068037	-0,533291	3,325294	-0,667140	-1,120881	-0,603925	-2,863558	-1,335365	-13,499914	9,372165	11,946016	-0,075380	-0,068037	-0,533291	-2,015608	5,250211	-1,120881	-0,075380	-0,068037	-0,533291	-2,015608	5,250211	-1,120881
11:52:35,97	0,596011	3,496840	-0,091002	-0,498011	0,556003	-1,397975	-0,062395	-0,052980	-0,236780	3,663669	-0,622366	-1,206037	-0,570199	-2,874827	-1,268976	-14,060411	7,618219	12,043468	-0,062395	-0,052980	-0,236780	-0,495278	4,275637	-1,206037	-0,062395	-0,052980	-0,236780	-0,495278	4,275637	-1,206037
11:52:36,02	0,596011	3,496840	-0,091002	-0,498011	0,556003	-1,397975	-0,069499	-0,087822	-0,170390	3,676245	-0,600211	-1,108585	-0,569715	-2,875377	-1,272878	-14,085465	7,563609	12,034663	-0,069499	-0,087822	-0,170390	-3,217802	4,855464	-1,108585	-0,069499	-0,087822	-0,170390	-3,217802	4,855464	-1,108585
11:52:36,07	0,596011	3,496840	-0,091002	-0,498011	0,556003	-1,397975	-0,069264	-0,088516	-0,174292	3,652516	-0,582396	-1,117390	-0,567572	-2,867597	-1,279911	-14,146902	7,562219	12,065279	-0,069264	-0,088516	-0,174292	-3,296016	4,854851	-1,117390	-0,069264	-0,088516	-0,174292	-3,296016	4,854851	-1,117390
11:52:36,12	0,596011	3,496840	-0,091002	-0,498011	0,556003	-1,397975	-0,077073	-0,086482	-0,181325	3,514825	-1,040966	-1,086774	-0,565684	-2,874168	-1,280290	-14,102897	7,531843	12,010139	-0,077073	-0,086482	-0,181325	-3,274036	5,009274	-1,086774	-0,077073	-0,086482	-0,181325	-3,274036	5,009274	-1,086774
11:52:36,17	0,596011	3,496840	-0,091002	-0,498011	0,556003	-1,397975	-0,072327	-0,091403	-0,181704	3,766400	-0,740889	-1,141914	-0,565859	-2,868707	-1,282240	-14,157598	7,525110	12,065749	-0,072327	-0,091403	-0,181704	-3,408740	4,936808	-1,141914	-0,072327	-0,091403	-0,181704	-3,408740	4,936808	-1,141914
11:52:36,22	0,596011	3,496840	-0,091002	-0,498011	0,556003	-1,397975	-0,076969	-0,088521	-0,183655	3,583331	-1,026246	-1,086304	-0,562966	-2,875080	-1,282232	-14,192275	7,502530	12,055242	-0,076969	-0,088521	-0,183655	-3,365536	5,015799	-1,086304	-0,076969	-0,088521	-0,183655	-3,365536	5,015799	-1,086304
11:52:36,27	0,596011	3,496840	-0,091002	-0,498011	0,556003	-1,397975	-0,072896	-0,094213	-0,183647	3,842428	-0,833201	-1,096811	-0,569493	-2,878243	-1,284971	-14,217872	7,499249	12,040934	-0,072896	-0,094213	-0,183647	-3,553271	4,889129	-1,096811	-0,072896	-0,094213	-0,183647	-3,553271	4,889129	-1,096811
11:52:36,32	0,596011	3,496840	-0,091002	-0,498011	0,556003	-1,397975	-0,066893	-0,090142	-0,186386	3,615090	-0,541600	-1,111119	-0,566511	-2,869699	-1,282652	-14,190415	7,524545	12,051523	-0,066893	-0,090142	-0,186386	-3,461026	4,709535	-1,111119	-0,066893	-0,090142	-0,186386	-3,461026	4,709535	-1,111119
11:52:36,37	0,596011	3,496840	-0,091002	-0,498011	0,556003	-1,397975	-0,075784	-0,088452	-0,184066	3,562852	-0,992768	-1,100529	-0,566528	-2,873368	-1,287681	-14,201903	7,540865	12,069213	-0,075784	-0,088452	-0,184066	-3,380609	4,956261	-1,100529	-0,075784	-0,088452	-0,184066	-3,380609	4,956261	-1,100529
11:52:36,42	0,596011	3,496840	-0,091002	-0,498011	0,556003	-1,397975	-0,072598	-0,090272	-0,189095	3,665882	-0,845203	-1,082840	-0,569430	-2,876954	-1,285353	-14,183633	7,495900	12,036064	-0,072598	-0,090272	-0,189095	-3,420449	4,853722	-1,082840	-0,072598	-0,090272	-0,189095	-3,420449	4,853722	-1,082840
11:52:36,47	0,596011	3,496840	-0,091002	-0,498011	0,556003	-1,397975	-0,068041	-0,089552	-0,186768	3,598640	-0,569962	-1,115989	-0,565226	-2,873677	-1,285719	-14,140673	7,512896	12,052137	-0,068041	-0,089552	-0,186768	-3,431177	4,771280	-1,115989	-0,068041	-0,089552	-0,186768	-3,431177	4,771280	-1,115989
11:52:36,52	0,596011	3,496840	-0,091002	-0,498011	0,556003	-1,397975	-0,072981	-0,091554	-0,187133	3,738968	-0,798129	-1,099916	-0,567755	-2,869073	-1,287708	-14,198977	7,497240	12,058537	-0,072981	-0,091554	-0,187133	-3,448044	4,930894	-1,099916	-0,072981	-0,091554	-0,187133	-3,448044	4,930894	-1,099916
11:52:36,57	0,596011	3,496840	-0,091002	-0,498011	0,556003	-1,397975	-0,075704	-0,087062	-0,189122	3,462661	-0,982392	-1,093516	-0,567815	-2,875411	-1,284227	-14,244431	7,468469	12,025943	-0,075704	-0,087062	-0,189122	-3,371711	4,960389	-1,093516	-0,075704	-0,087062	-0,189122	-3,371711	4,960389	-1,093516
11:52:36,62	0,596011	3,496840	-0,091002	-0,498011	0,556003	-1,397975	-0,070185	-0,090179	-0,185642	3,577113	-0,720355	-1,126110	-0,571195	-2,875315	-1,288473	-14,170508	7,487414	12,027803	-0,070185	-0,090179	-0,185642	-3,501960	4,789143	-1,126110	-0,070185	-0,090179	-0,185642	-3,501960	4,789143	-1,126110
11:52:36,67	0,596011	3,496840	-0,091002	-0,498011	0,556003	-1,397975	-0,068578	-0,087203	-0,189887	3,475733	-0,582252	-1,124250	-0,570060	-2,874070	-1,284594	-14,193025	7,485431	12,035682	-0,068578	-0,087203	-0,189887	-3,369730	4,801107	-1,124250	-0,068578	-0,087203	-0,189887	-3,369730	4,801107	-1,124250
11:52:36,72	0,596011	3,496840	-0,091002	-0,498011	0,556003	-1,397975	-0,070224	-0,087564	-0,186008	3,481504	-0,686370	-1,116371	-0,564101	-2,874037	-1,289227	-14,165298	7,527004	12,050273	-0,070224	-0,087564	-0,186008	-3,392259	4,826227	-1,116371	-0,070224	-0,087564	-0,186008	-3,392259	4,826227	-1,116371
11:52:36,77	0,596011	3,496840	-0,091002	-0,498011	0,556003	-1,397975	-0,073232	-0,092708	-0,190641	3,798858	-0,839532	-1,101780	-0,568221	-2,876167	-1,288836	-14,157587	7,490478	12,042913	-0,073232	-0,092708	-0,190641	-3,478707	4,909150	-1,101780	-0,073232	-0,092708	-0,190641	-3,478707	4,909150	-1,101780
11:52:36,82	0,596011	3,496840	-0,091002	-0,498011	0,556003	-1,397975	-0,069327	-0,090206	-0,190251	3,640968	-0,611565	-1,109140	-0,565856	-2,876011	-1,286493	-14,162668	7,509180	12,057106	-0,069327	-0,090206	-0,190251	-3,440177	4,830626	-1,109140	-0,069327	-0,090206	-0,190251	-3,440177	4,830626	-1,109140
11:52:36,87	0,596011	3,496840	-0,091002	-0,498011	0,556003	-1,397975	-0,070645	-0,092175	-0,187907	3,757050	-0,693833	-1,094947	-0,569416	-2,874899	-1,288461	-14,163053	7,489208	12,037836	-0,070645	-0,092175	-0,187907	-3,478719	4,851793	-1,094947	-0,070645	-0,092175	-0,187907	-3,478719	4,851793	-1,094947
11:52:36,92	0,596011	3,496840	-0,091002	-0,498011	0,556003	-1,397975	-0,069828	-0,088537	-0,189875	3,550351	-0,641683	-1,114217	-0,565259	-2,871607	-1,286133	-14,153922	7,519238	12,038495	-0,069828	-0,088537	-0,189875	-3,399784	4,839786	-1,114217	-0,069828	-0,088537	-0,189875	-3,399784	4,839786	-1,114217
11:52:36,97	0,596011	3,496840	-0,091002	-0,498011	0,556003	-1,397975	-0,074757	-0,090490	-0,187547	3,682511	-0,905121	-1,113558	-0,568305	-2,876121	-1,285387	-14,213902	7,510003	12,012940	-0,074757	-0,090490	-0,187547	-3,420982	4,963310	-1,113558	-0,074757	-0,090490	-0,187547	-3,420982	4,963310	-1,113558
11:52:37,02	0,596011	3,496840	-0,091002	-0,498011	0,556003	-1,397975	-0,069325	-0,090110	-0,186801	3,624738	-0,669989	-1,139113	-0,567143	-2,877696	-1,287278	-14,198406	7,459425	12,060730	-0,069325	-0,090110	-0,186801	-3,448887	4,772038	-1,139113	-0,069325	-0,090110	-0,186801	-3,448887	4,772038	-1,139113
11:52:37,07	0,596011	3,496840	-0,091002	-0,498011	0,556003	-1,397975	-0,068542	-0,091904	-0,188693	3,681958	-0,590560	-1,091323	-0,564243	-2,870911	-1,290065	-14,213111	7,491097	12,016648	-0,068542	-0,091904	-0,188693	-3,532475	4,789995	-1,091323	-0,068542	-0,091904	-0,188693	-3,532475	4,789995	-1,091323
11:52:37,12	0,596011	3,496840	-0,091002	-0,498011	0,556003	-1,397975	-0,075868	-0,091022	-0,191480	3,656187	-1,000091	-1,135405	-0,564109	-2,873003	-1,288478	-14,160227	7,494475	12,014959	-0,075868	-0,091022	-0,191480	-3,489035	4,955567	-1,135405	-0,075868	-0,091022	-0,191480	-3,489035	4,955567	-1,135405
11:52:37,17	0,596011	3,496840	-0,091002	-0,498011	0,556003	-1,397975	-0,074124	-0,092184	-0,189892	3,746000	-0,865277	-1,137094	-0,568396	-2,872761	-1,289264	-14,227123	7,487080	12,053944	-0,074124	-0,092184	-0,189892	-3,490470	4,953453	-1,137094	-0,074124	-0,092184	-0,189892	-3,490470	4,953453	-1,137094
11:52:37,22	0,596011	3,496840	-0,091002	-0,498011	0,556003	-1,397975	-0,072189	-0,088351	-0,190678	3,506814	-0,818903	-1,098109	-0,563613	-2,867293	-1,289626	-14,174083	7,481862	12,079316	-0,072189	-0,088351	-0,190678	-3,428739	4,847945	-1,098109	-0,072189	-0,088351	-0,190678	-3,428739	4,847945	-1,098109
11:52:37,27	0,596011	3,496840	-0,091002	-0,498011	0,556003	-1,397975	-0,079317	-0,089759	-0,191040	3,602033	-1,141001	-1,072737	-0,565439	-2,870975	-1,287719	-14,224699	7,496497	12,044366	-0,079317	-0,089759	-0,191040	-3,444051	5,085372	-1,072737	-0,079317	-0,089759	-0,191040	-3,444051	5,085372	-1,072737
11:52:37,32	0,596011	3,496840	-0,091002	-0,498011	0,556003	-1,397975	-0,075214	-0,090018	-0,189133	3,602883	-0,978818	-1,107687	-0,563565	-2,873588	-1,288440	-14,162820	7,453028	12,062094	-0,075214	-0,090018	-0,189133	-3,463556	4,925500	-1,107687	-0,075214	-0,090018	-0,189133	-3,463556	4,925500	-1,107687
11:52:37,37	0,596011	3,496840	-0,091002	-0,498011	0,556003	-1,397975	-0,073889	-0,092948	-0,189854	3,748495	-0,834582	-1,089959	-0,564101	-2,873641	-1,288431	-14,151975	7,494595	12,068053	-0,073889	-0,092948	-0,189854	-3,547886	4,965706	-1,089959	-0,073889	-0,092948	-0,189854	-3,547886	4,965706	-1,089959
11:52:37,42	0,596011	3,496840	-0,091002	-0,498011	0,556003	-1,397975	-0,073575	-0,092510	-0,189846	3,767183	-0,829625	-1,084000	-0,567196	-2,870965	-1,290810	-14,196149	7,449208	12,053828	-0,073575	-0,092510	-0,189846	-3,494880	4,945982	-1,084000	-0,073575	-0,092510	-0,189846	-3,494880	4,945982	-1,084000
11:52:37,47	0,596011	3,496840	-0,091002	-0,498011	0,556003	-1,397975	-0,074345	-0,088491	-0,192225	3,496802	-0,885242	-1,098225	-0,567766	-2,873140	-1,287696	-14,211798	7,487744	12,057752	-0,074345	-0,088491	-0,192225	-3,449769	4,950833	-1,098225	-0,074345	-0,088491	-0,192225	-3,449769	4,950833	-1,098225
11:52:37,52	0,596011	3,496840	-0,091002	-0,498011	0,556003	-1,397975	-0,072177	-0,089086	-0,189111	3,553258	-0,805307	-1,094301	-0,565911	-2,868575	-1,286145	-14,174148	7,521742	12,053663	-0,072177	-0,089086	-0,189111	-3,439971	4,860550	-1,094301	-0,072177	-0,089086	-0,189111	-3,439971	4,860550	-1,094301
11:52:37,57	0,596011	3,496840	-0,091002	-0,498011	0,556003	-1,397975	-0,077057	-0,088410	-0,187559	3,566382	-1,043499	-1,098390	-0,568856	-2,875877	-1,288827	-14,173282	7,483421	12,067002	-0,077057	-0,088410	-0,187559	-3,373794	5,005497	-1,098390	-0,077057	-0,088410	-0,187559	-3,373794	5,005497	-1,098390
11:52:37,62	0,596011	3,496840	-0,091002	-0,498011	0,556003	-1,397975	-0,069261	-0,089510	-0,190242	3,590818	-0,618178	-1,085051	-0,565955	-2,870706	-1,288861	-14,183817	7,489362	12,054053	-0,069261	-0,089510	-0,190242	-3,435693	4,818804	-1,085051	-0,069261	-0,089510	-0,190242	-3,435693	4,818804	-1,085051
11:52:37,67	0,596011	3,496840	-0,091002	-0,498011	0,556003	-1,397975	-0,075189	-0,089437	-0,190275	3,586922	-0,938555	-1,097999	-0,569494	-2,875664	-1,290417	-14,189146	7,463257	12,033491	-0,075189	-0,089437	-0,190275	-3,433893	4,963815	-1,097999	-0,075189	-0,089437	-0,190275	-3,433893	4,963815	-1,097999
11:52:37,72	0,596011	3,496840	-0,091002	-0,498011	0,556003	-1,397975	-0,069127	-0,088851	-0,191831	3,531188	-0,614864	-1,118562	-0,563580	-2,874559	-1,288854	-14,190147	7,498450	12,039709	-0,069127	-0,088851	-0,191831	-3,443640	4,811595	-1,118562	-0,069127	-0,088851	-0,191831	-3,443640	4,811595	-1,118562
11:52:37,77	0,596011	3,496840	-0,091002	-0,498011	0,556003	-1,397975	-0,073041	-0,093420	-0,190269	3,798759	-0,836847	-1,112344	-0,568905	-2,876697	-1,289612	-14,188228	7,457498	12,061827	-0,073041	-0,093420	-0,190269	-3,534744	4,896848	-1,112344	-0,073041	-0,093420	-0,190269	-3,534744	4,896848	-1,112344
11:52:37,82	0,596011	3,496840	-0,091002	-0,498011	0,556003	-1,397975	-0,068526	-0,089878	-0,191026	3,580027	-0,579956	-1,090226	-0,565340	-2,873349	-1,292332	-14,179289	7,515990	12,071222	-0,068526	-0,089878	-0,191026	-3,475365	4,799351	-1,090226	-0,068526	-0,089878	-0,191026	-3,475365	4,799351	-1,090226
11:52:37,87	0,596011	3,496840	-0,091002	-0,498011	0,556003	-1,397975	-0,073208	-0,091291	-0,193746	3,708667	-0,844905	-1,080831	-0,564103	-2,871943	-1,288055	-14,138273	7,458803	12,052253	-0,073208	-0,091291	-0,193746	-3,457705	4,901911	-1,080831	-0,073208	-0,091291	-0,193746	-3,457705	4,901911	-1,080831
11:52:37,92	0,596011	3,496840	-0,091002	-0,498011	0,556003	-1,397975	-0,075044	-0,091660	-0,189470	3,698816	-0,876293	-1,099800	-0,568968	-2,869743	-1,290823	-14,207745	7,486259	12,055016	-0,075044	-0,091660	-0,189470	-3,496490	5,014694	-1,099800	-0,075044	-0,091660	-0,189470	-3,496490	5,014694	-1,099800
11:52:37,97	0,596011	3,496840	-0,091002	-0,498011	0,556003	-1,397975	-0,074517	-0,086346	-0,192237	3,411551	-0,922770	-1,097037	-0,571267	-2,874144	-1,288068	-14,187789	7,461483	12,065827	-0,074517	-0,086346	-0,192237	-3,366638	4,926831	-1,097037	-0,074517	-0,086346	-0,192237	-3,366638	4,926831	-1,097037
11:52:38,02	0,596011	3,496840	-0,091002	-0,498011	0,556003	-1,397975	-0,069556	-0,086556	-0,189483	3,410972	-0,635132	-1,086226	-0,564783	-2,874492	-1,289224	-14,172410	7,422661	12,056507	-0,069556	-0,086556	-0,189483	-3,383671	4,825036	-1,086226	-0,069556	-0,086556	-0,189483	-3,383671	4,825036	-1,086226
11:52:38,07	0,596011	3,496840	-0,091002	-0,498011	0,556003	-1,397975	-0,072496	-0,092345	-0,190638	3,686063	-0,755288	-1,095546	-0,569481	-2,872831	-1,290022	-14,182078	7,485840	12,053705	-0,072496	-0,092345	-0,190638	-3,563008	4,935679	-1,095546	-0,072496	-0,092345	-0,190638	-3,563008	4,935679	-1,095546
11:52:38,12	0,596011	3,496840	-0,091002	-0,498011	0,556003	-1,397975	-0,071586	-0,087446	-0,191436	3,481196	-0,747913	-1,098348	-0,566592	-2,874009	-1,289632	-14,198639	7,446769	12,052711	-0,071586	-0,087446	-0,191436	-3,383304	4,871594	-1,098348	-0,071586	-0,087446	-0,191436	-3,383304	4,871594	-1,098348
11:52:38,18	0,596011	3,496840	-0,091002	-0,498011	0,556003	-1,397975	-0,072010	-0,090537	-0,191047	3,599815	-0,764787	-1,099342	-0,571280	-2,869290	-1,289637	-14,182856	7,477392	12,072803	-0,074629	-0,094447	-0,189846	-3,600624	4,939578	-1,054930	-0,074629	-0,094447	-0,189846	-3,600624	4,939578	-1,054930
11:52:38,23	0,596011	3,496840	-0,091002	-0,498011	0,556003	-1,397975	-0,074629	-0,094447	-0,189846	3,813503	-0,918785	-1,054930	-0,567101	-2,868329	-1,287691	-14,155728	7,465348	12,057284	-0,074629	-0,094447	-0,189846	-3,600624	4,939578	-1,054930	-0,074629	-0,094447	-0,189846	-3,600624	4,939578	-1,054930
11:52:38,28	0,596011	3,496840	-0,091002	-0,498011	0,556003	-1,397975	-0,076675	-0,087256	-0,189105	3,466770	-0,979487	-1,094769	-0,564557	-2,873099	-1,293959	-14,301866	7,342020	12,048691	-0,076675	-0,087256	-0,189105	-3,382854	5,039524	-1,094769	-0,076675	-0,087256	-0,189105	-3,382854	5,039524	-1,094769
11:52:38,33	0,596011	3,496840	-0,091002	-0,498011	0,556003	-1,397975	-0,073816	-0,091844	-0,195374	3,525458	-0,895690	-1,103362	-0,361629	-2,995162	-1,696295	-20,240171	-2,153190	12,450114	-0,073816	-0,091844	-0,195374	-3,684303	4,898852	-1,103362	-0,073816	-0,091844	-0,195374	-3,684303	4,898852	-1,103362
11:52:38,38	0,596011	3,496840	-0,091002	-0,498011	0,556003	-1,397975	-0,069570	-0,328617	-0,597709	4,645390	-1,070037	-0,701939	-0,525181	-2,917100	-1,666727	-15,710353	6,676410	12,070298	-0,069570	-0,328617	-0,597709	-21,151019	4,391229	-0,701939	-0,069570	-0,328617	-0,597709	-21,151019	4,391229	-0,701939
11:52:38,43	0,596011	3,496840	-0,091002	-0,498011	0,556003	-1,397975	-0,055398	-0,147945	-0,568142	5,162021	-0,824953	-1,081755	-0,551878	-2,891723	-1,417221	-14,505677	8,063217	11,993275	-0,055398	-0,147945	-0,568142	-6,451653	3,523806	-1,081755	-0,055398	-0,147945	-0,568142	-6,451653	3,523806	-1,081755
11:52:38,48	0,595957	3,496986	-0,090992	-0,447983	0,556000	-1,397986	-0,064027	-0,112137	-0,318635	5,103353	-0,923778	-1,158778	-0,511162	-2,901410	-1,363651	-14,995992	6,072724	12,052911	-0,064027	-0,112137	-0,318635	-3,699393	4,102346	-1,158778	-0,064027	-0,112137	-0,318635	-3,699393	4,102346	-1,158778
11:52:38,53	0,595957	3,496986	-0,090992	-0,447983	0,556000	-1,397986	-0,075995	-0,152241	-0,265066	5,219805	-0,975498	-1,099142	-0,512501	-2,902035	-1,371013	-15,038829	6,035794	12,109620	-0,075995	-0,152241	-0,265066	-6,731133	4,990123	-1,099142	-0,075995	-0,152241	-0,265066	-6,731133	4,990123	-1,099142
11:52:38,58	0,595957	3,496986	-0,090992	-0,447983	0,556000	-1,397986	-0,074785	-0,151394	-0,272427	5,122330	-0,931187	-1,042433	-0,511243	-2,904130	-1,372937	-14,997332	6,014319	12,095048	-0,074785	-0,151394	-0,272427	-6,762073	4,939413	-1,042433	-0,074785	-0,151394	-0,272427	-6,762073	4,939413	-1,042433
11:52:38,63	0,595957	3,496986	-0,090992	-0,447983	0,556000	-1,397986	-0,073600	-0,153531	-0,274351	5,235618	-0,822906	-1,057005	-0,511390	-2,903207	-1,373367	-15,043724	5,952622	12,074541	-0,073600	-0,153531	-0,274351	-6,816559	4,954693	-1,057005	-0,073600	-0,153531	-0,274351	-6,816559	4,954693	-1,057005
11:52:38,68	0,595957	3,496986	-0,090992	-0,447983	0,556000	-1,397986	-0,074325	-0,152942	-0,274781	5,128363	-0,869957	-1,077512	-0,508526	-2,903178	-1,376083	-15,078010	5,965334	12,096833	-0,074325	-0,152942	-0,274781	-6,877579	4,964588	-1,077512	-0,074325	-0,152942	-0,274781	-6,877579	4,964588	-1,077512
11:52:38,73	0,595957	3,496986	-0,090992	-0,447983	0,556000	-1,397986	-0,075783	-0,155408	-0,277497	5,250482	-0,981777	-1,055220	-0,510194	-2,901271	-1,381515	-15,024287	5,985945	12,090551	-0,075783	-0,155408	-0,277497	-6,949071	4,967153	-1,055220	-0,075783	-0,155408	-0,277497	-6,949071	4,967153	-1,055220
11:52:38,78	0,595957	3,496986	-0,090992	-0,447983	0,556000	-1,397986	-0,076600	-0,153010	-0,282930	5,170489	-0,988042	-1,061502	-0,495650	-2,913202	-1,371886	-15,413938	5,150368	12,111125	-0,076600	-0,153010	-0,282930	-6,840810	5,025025	-1,061502	-0,076600	-0,153010	-0,282930	-6,840810	5,025025	-1,061502
11:52:38,83	0,595957	3,496986	-0,090992	-0,447983	0,556000	-1,397986	-0,073540	-0,171571	-0,273300	5,217207	-0,748580	-1,040928	-0,308162	-3,012616	-1,649099	-20,371477	-3,891512	12,533604	-0,073540	-0,171571	-0,273300	-8,251134	5,024274	-1,040928	-0,073540	-0,171571	-0,273300	-8,251134	5,024274	-1,040928
11:52:38,88	0,595957	3,496986	-0,090992	-0,447983	0,556000	-1,397986	-0,081188	-0,383647	-0,550513	5,935907	-0,918718	-0,618449	-0,449941	-2,941147	-1,788122	-16,601706	4,031967	12,165267	-0,081188	-0,383647	-0,550513	-24,180417	5,454550	-0,618449	-0,081188	-0,383647	-0,550513	-24,180417	5,454550	-0,618449
11:52:38,93	0,595957	3,496986	-0,090992	-0,447983	0,556000	-1,397986	-0,072193	-0,225128	-0,689536	6,439735	-1,148016	-0,986786	-0,471742	-2,896948	-1,456964	-14,245330	5,191468	12,027925	-0,072193	-0,225128	-0,689536	-11,232846	4,519165	-0,986786	-0,072193	-0,225128	-0,689536	-11,232846	4,519165	-0,986786
11:52:38,98	0,595961	3,496981	-0,090993	-0,397965	0,555986	-1,398012	-0,099570	-0,184148	-0,358378	6,491116	-1,110676	-1,124128	-0,427881	-2,909541	-1,411191	-14,867915	3,091127	12,114485	-0,099570	-0,184148	-0,358378	-7,964530	6,705579	-1,124128	-0,099570	-0,184148	-0,358378	-7,964530	6,705579	-1,124128
11:52:39,03	0,595961	3,496981	-0,090993	-0,397965	0,555986	-1,398012	-0,110594	-0,228431	-0,312606	6,663550	-1,172938	-1,037568	-0,427853	-2,912023	-1,415429	-14,851220	3,094432	12,140860	-0,110594	-0,228431	-0,312606	-11,268248	7,508717	-1,037568	-0,110594	-0,228431	-0,312606	-11,268248	7,508717	-1,037568
11:52:39,08	0,595961	3,496981	-0,090993	-0,397965	0,555986	-1,398012	-0,108459	-0,229696	-0,316843	6,740541	-1,049097	-1,011193	-0,427228	-2,912502	-1,416612	-14,830551	3,072253	12,101932	-0,108459	-0,229696	-0,316843	-11,290563	7,464938	-1,011193	-0,108459	-0,229696	-0,316843	-11,290563	7,464938	-1,011193
11:52:39,13	0,595961	3,496981	-0,090993	-0,397965	0,555986	-1,398012	-0,108357	-0,230476	-0,318026	6,772246	-1,014789	-1,050121	-0,428525	-2,913494	-1,416998	-14,868859	3,025746	12,124926	-0,108357	-0,230476	-0,318026	-11,320114	7,491215	-1,050121	-0,108357	-0,230476	-0,318026	-11,320114	7,491215	-1,050121
11:52:39,18	0,595961	3,496981	-0,090993	-0,397965	0,555986	-1,398012	-0,106849	-0,229849	-0,318412	6,680191	-0,946310	-1,027127	-0,430314	-2,911571	-1,420916	-14,877312	3,049642	12,103912	-0,106849	-0,229849	-0,318412	-11,362919	7,441340	-1,027127	-0,106849	-0,229849	-0,318412	-11,362919	7,441340	-1,027127
11:52:39,23	0,595961	3,496981	-0,090993	-0,397965	0,555986	-1,398012	-0,107620	-0,227338	-0,322330	6,566114	-1,005645	-1,048141	-0,426161	-2,914398	-1,420871	-14,867784	3,050813	12,133194	-0,107620	-0,227338	-0,322330	-11,279923	7,442489	-1,048141	-0,107620	-0,227338	-0,322330	-11,279923	7,442489	-1,048141
11:52:39,28	0,595961	3,496981	-0,090993	-0,397965	0,555986	-1,398012	-0,107249	-0,232348	-0,322285	6,832422	-0,978688	-1,018859	-0,426281	-2,911374	-1,422843	-14,893426	2,995459	12,128467	-0,107249	-0,232348	-0,322285	-11,406915	7,440324	-1,018859	-0,107249	-0,232348	-0,322285	-11,406915	7,440324	-1,018859
11:52:39,33	0,595961	3,496981	-0,090993	-0,397965	0,555986	-1,398012	-0,109807	-0,230732	-0,324258	6,687605	-1,106273	-1,023586	-0,429225	-2,915056	-1,420878	-14,910201	3,015459	12,151255	-0,109807	-0,230732	-0,324258	-11,424836	7,513602	-1,023586	-0,109807	-0,230732	-0,324258	-11,424836	7,513602	-1,023586
11:52:39,38	0,595961	3,496981	-0,090993	-0,397965	0,555986	-1,398012	-0,105147	-0,230024	-0,322293	6,659723	-0,888460	-1,000798	-0,425682	-2,908373	-1,423213	-14,874174	2,989435	12,157921	-0,105147	-0,230024	-0,322293	-11,397142	7,365573	-1,000798	-0,105147	-0,230024	-0,322293	-11,397142	7,365573	-1,000798
11:52:39,43	0,595961	3,496981	-0,090993	-0,397965	0,555986	-1,398012	-0,112706	-0,229751	-0,324627	6,641003	-1,237294	-0,994132	-0,425064	-2,918572	-1,425912	-14,886792	2,993748	12,134199	-0,112706	-0,229751	-0,324627	-11,394431	7,610089	-0,994132	-0,112706	-0,229751	-0,324627	-11,394431	7,610089	-0,994132
11:52:39,48	0,595961	3,496981	-0,090993	-0,397965	0,555986	-1,398012	-0,104182	-0,235386	-0,327327	6,931441	-0,807157	-1,017854	-0,423386	-2,910337	-1,423591	-14,900211	2,975760	12,172621	-0,104182	-0,235386	-0,327327	-11,546328	7,371132	-1,017854	-0,104182	-0,235386	-0,327327	-11,546328	7,371132	-1,017854
11:52:39,53	0,595961	3,496981	-0,090993	-0,397965	0,555986	-1,398012	-0,112153	-0,232721	-0,325005	6,770601	-1,224269	-0,979432	-0,425104	-2,910522	-1,425146	-14,884182	2,999849	12,164160	-0,112153	-0,232721	-0,325005	-11,498007	7,579733	-0,979432	-0,112153	-0,232721	-0,325005	-11,498007	7,579733	-0,979432
11:52:39,58	0,595961	3,496981	-0,090993	-0,397965	0,555986	-1,398012	-0,111134	-0,231326	-0,326561	6,726923	-1,169428	-0,987893	-0,426240	-2,913525	-1,425141	-14,863548	2,966340	12,142849	-0,111134	-0,231326	-0,326561	-11,432157	7,554558	-0,987893	-0,111134	-0,231326	-0,326561	-11,432157	7,554558	-0,987893
11:52:39,63	0,595961	3,496981	-0,090993	-0,397965	0,555986	-1,398012	-0,107965	-0,231843	-0,326556	6,735100	-0,970031	-1,009204	-0,428060	-2,912030	-1,425953	-14,879193	2,948181	12,118604	-0,107965	-0,231843	-0,326556	-11,464557	7,505211	-1,009204	-0,107965	-0,231843	-0,326556	-11,464557	7,505211	-1,009204
11:52:39,68	0,595961	3,496981	-0,090993	-0,397965	0,555986	-1,398012	-0,108349	-0,229519	-0,327368	6,590735	-0,994490	-1,033449	-0,423363	-2,911502	-1,424366	-14,871090	2,910895	12,151166	-0,108349	-0,229519	-0,327368	-11,426536	7,510929	-1,033449	-0,108349	-0,229519	-0,327368	-11,426536	7,510929	-1,033449
11:52:39,73	0,595961	3,496981	-0,090993	-0,397965	0,555986	-1,398012	-0,111155	-0,233323	-0,325780	6,760288	-1,114735	-1,000887	-0,426205	-2,911618	-1,427478	-14,832135	2,946675	12,129071	-0,111155	-0,233323	-0,325780	-11,555574	7,610945	-1,000887	-0,111155	-0,233323	-0,325780	-11,555574	7,610945	-1,000887
11:52:39,78	0,595961	3,496981	-0,090993	-0,397965	0,555986	-1,398012	-0,109634	-0,230920	-0,328892	6,685805	-1,019782	-1,022981	-0,427499	-2,910827	-1,427881	-14,885329	2,958445	12,149515	-0,109634	-0,230920	-0,328892	-11,441435	7,586477	-1,022981	-0,109634	-0,230920	-0,328892	-11,441435	7,586477	-1,022981
11:52:39,83	0,595961	3,496981	-0,090993	-0,397965	0,555986	-1,398012	-0,109672	-0,229403	-0,329295	6,590527	-1,073709	-1,002538	-0,427476	-2,911083	-1,425555	-14,874864	2,939032	12,132801	-0,109672	-0,229403	-0,329295	-11,417643	7,535530	-1,002538	-0,109672	-0,229403	-0,329295	-11,417643	7,535530	-1,002538
11:52:39,88	0,595961	3,496981	-0,090993	-0,397965	0,555986	-1,398012	-0,109462	-0,229551	-0,326969	6,586645	-1,044014	-1,019252	-0,428074	-2,912276	-1,427103	-14,868848	2,909265	12,132447	-0,109462	-0,229551	-0,326969	-11,433146	7,548732	-1,019252	-0,109462	-0,229551	-0,326969	-11,433146	7,548732	-1,019252
11:52:39,93	0,595961	3,496981	-0,090993	-0,397965	0,555986	-1,398012	-0,108129	-0,229630	-0,328517	6,567962	-0,954629	-1,019606	-0,430007	-2,911795	-1,427513	-14,946141	2,923713	12,157917	-0,108129	-0,229630	-0,328517	-11,458000	7,533514	-1,019606	-0,108129	-0,229630	-0,328517	-11,458000	7,533514	-1,019606
11:52:39,98	0,595961	3,496981	-0,090993	-0,397965	0,555986	-1,398012	-0,107580	-0,227715	-0,328927	6,442266	-1,000220	-0,994136	-0,426961	-2,912116	-1,425929	-14,902294	2,923525	12,161820	-0,107580	-0,227715	-0,328927	-11,433396	7,444792	-0,994136	-0,107580	-0,227715	-0,328927	-11,433396	7,444792	-0,994136
11:52:40,03	0,595961	3,496981	-0,090993	-0,397965	0,555986	-1,398012	-0,108825	-0,230514	-0,327343	6,609567	-1,026904	-0,990233	-0,424578	-2,908436	-1,429431	-14,880220	2,941833	12,160423	-0,108825	-0,230514	-0,327343	-11,485805	7,515857	-0,990233	-0,108825	-0,230514	-0,327343	-11,485805	7,515857	-0,990233
11:52:40,08	0,595961	3,496981	-0,090993	-0,397965	0,555986	-1,398012	-0,113203	-0,230738	-0,330846	6,648078	-1,244600	-0,991630	-0,425159	-2,915487	-1,425917	-14,906576	2,954703	12,157822	-0,113203	-0,230738	-0,330846	-11,464834	7,641838	-0,991630	-0,113203	-0,230738	-0,330846	-11,464834	7,641838	-0,991630
11:52:40,13	0,595961	3,496981	-0,090993	-0,397965	0,555986	-1,398012	-0,106806	-0,233761	-0,327331	6,803232	-0,941211	-0,994231	-0,425164	-2,910960	-1,425538	-14,891492	2,938244	12,162424	-0,106806	-0,233761	-0,327331	-11,546970	7,443054	-0,994231	-0,106806	-0,233761	-0,327331	-11,546970	7,443054	-0,994231
11:52:40,18	0,595961	3,496981	-0,090993	-0,397965	0,555986	-1,398012	-0,110724	-0,231492	-0,326952	6,678575	-1,123643	-0,989629	-0,425696	-2,915523	-1,427445	-14,861176	2,905410	12,166298	-0,110724	-0,231492	-0,326952	-11,493576	7,568168	-0,989629	-0,110724	-0,231492	-0,326952	-11,493576	7,568168	-0,989629
11:52:40,23	0,595961	3,496981	-0,090993	-0,397965	0,555986	-1,398012	-0,106507	-0,233313	-0,328859	6,759963	-0,861678	-0,985755	-0,429902	-2,911431	-1,425555	-14,893183	2,901001	12,145836	-0,106507	-0,233313	-0,328859	-11,555096	7,499085	-0,985755	-0,106507	-0,233313	-0,328859	-11,555096	7,499085	-0,985755
11:52:40,28	0,595961	3,496981	-0,090993	-0,397965	0,555986	-1,398012	-0,107947	-0,227625	-0,326970	6,444363	-0,962121	-1,006217	-0,423414	-2,909355	-1,428253	-14,878545	2,907457	12,168343	-0,107947	-0,227625	-0,326970	-11,424185	7,511756	-1,006217	-0,107947	-0,227625	-0,326970	-11,424185	7,511756	-1,006217
11:52:40,33	0,595961	3,496981	-0,090993	-0,397965	0,555986	-1,398012	-0,112989	-0,232205	-0,329667	6,695462	-1,214819	-0,983710	-0,423965	-2,910437	-1,427477	-14,866355	2,906907	12,152937	-0,112989	-0,232205	-0,329667	-11,532659	7,654798	-0,983710	-0,112989	-0,232205	-0,329667	-11,532659	7,654798	-0,983710
11:52:40,38	0,595961	3,496981	-0,090993	-0,397965	0,555986	-1,398012	-0,111777	-0,232270	-0,328892	6,704427	-1,140982	-0,999116	-0,425663	-2,912424	-1,427463	-14,858710	2,963598	12,158923	-0,111777	-0,232270	-0,328892	-11,528746	7,633522	-0,999116	-0,111777	-0,232270	-0,328892	-11,528746	7,633522	-0,999116
11:52:40,43	0,595961	3,496981	-0,090993	-0,397965	0,555986	-1,398012	-0,109206	-0,231793	-0,328877	6,732538	-1,029033	-0,993130	-0,426997	-2,918186	-1,425941	-14,935496	2,914103	12,131889	-0,109206	-0,231793	-0,328877	-11,463185	7,543674	-0,993130	-0,109206	-0,231793	-0,328877	-11,463185	7,543674	-0,993130
11:52:40,48	0,595961	3,496981	-0,090993	-0,397965	0,555986	-1,398012	-0,103550	-0,233518	-0,327355	6,741017	-0,776639	-1,020164	-0,427004	-2,912066	-1,430206	-14,907871	2,907197	12,163957	-0,103550	-0,233518	-0,327355	-11,590173	7,352022	-1,020164	-0,103550	-0,233518	-0,327355	-11,590173	7,352022	-1,020164
11:52:40,53	0,595961	3,496981	-0,090993	-0,397965	0,555986	-1,398012	-0,108846	-0,230453	-0,331620	6,589433	-1,024683	-0,988096	-0,429329	-2,907228	-1,431007	-14,891597	2,940151	12,155958	-0,108846	-0,230453	-0,331620	-11,501101	7,519758	-0,988096	-0,108846	-0,230453	-0,331620	-11,501101	7,519758	-0,988096
11:52:40,58	0,595961	3,496981	-0,090993	-0,397965	0,555986	-1,398012	-0,111874	-0,226020	-0,332421	6,395589	-1,184504	-0,996095	-0,428738	-2,912461	-1,429033	-14,898267	2,915178	12,167887	-0,111874	-0,226020	-0,332421	-11,346948	7,597607	-0,996095	-0,111874	-0,226020	-0,332421	-11,346948	7,597607	-0,996095
11:52:40,63	0,595961	3,496981	-0,090993	-0,397965	0,555986	-1,398012	-0,107637	-0,229148	-0,330448	6,533291	-0,957478	-0,984166	-0,427002	-2,909322	-1,427496	-14,912371	2,929826	12,168332	-0,107637	-0,229148	-0,330448	-11,454806	7,492041	-0,984166	-0,107637	-0,229148	-0,330448	-11,454806	7,492041	-0,984166
11:52:40,68	0,595961	3,496981	-0,090993	-0,397965	0,555986	-1,398012	-0,111224	-0,229082	-0,328910	6,535527	-1,163507	-0,983721	-0,427015	-2,909855	-1,429839	-14,891678	2,851899	12,137896	-0,111224	-0,229082	-0,328910	-11,447441	7,567541	-0,983721	-0,111224	-0,229082	-0,328910	-11,447441	7,567541	-0,983721
11:52:40,73	0,595961	3,496981	-0,090993	-0,397965	0,555986	-1,398012	-0,110756	-0,229337	-0,331253	6,491644	-1,082299	-1,014157	-0,423961	-2,910373	-1,427866	-14,866127	2,913380	12,153389	-0,110756	-0,229337	-0,331253	-11,511337	7,612030	-1,014157	-0,110756	-0,229337	-0,331253	-11,511337	7,612030	-1,014157
11:52:40,78	0,595961	3,496981	-0,090993	-0,397965	0,555986	-1,398012	-0,111834	-0,232241	-0,329280	6,708650	-1,146955	-0,998664	-0,422158	-2,907886	-1,427845	-14,843663	2,924805	12,178417	-0,111834	-0,232241	-0,329280	-11,522264	7,631977	-0,998664	-0,111834	-0,232241	-0,329280	-11,522264	7,631977	-0,998664
11:52:40,83	0,595961	3,496981	-0,090993	-0,397965	0,555986	-1,398012	-0,114889	-0,232559	-0,329259	6,746327	-1,292103	-0,973636	-0,428811	-2,911691	-1,429060	-14,934469	2,924865	12,158997	-0,114889	-0,232559	-0,329259	-11,509571	7,726693	-0,973636	-0,114889	-0,232559	-0,329259	-11,509571	7,726693	-0,973636
11:52:40,89	0,595961	3,496981	-0,090993	-0,397965	0,555986	-1,398012	-0,109380	-0,232246	-0,331987	6,680631	-1,014221	-0,983777	-0,425384	-2,911767	-1,429368	-14,896758	2,900025	12,162735	-0,109380	-0,232246	-0,331987	-11,550691	7,572104	-0,983777	-0,109380	-0,232246	-0,331987	-11,550691	7,572104	-0,983777
11:52:40,94	0,595961	3,496981	-0,090993	-0,397965	0,555986	-1,398012	-0,109380	-0,232246	-0,331987	6,680631	-1,014221	-0,983777	-0,424586	-2,915253	-1,430165	-14,888597	2,916293	12,183351	-0,109380	-0,232246	-0,331987	-11,550691	7,572104	-0,983777	-0,109380	-0,232246	-0,331987	-11,550691	7,572104	-0,983777
11:52:40,99	0,595961	3,496981	-0,090993	-0,397965	0,555986	-1,398012	-0,107296	-0,234140	-0,331580	6,798667	-0,931902	-0,968702	-0,422684	-2,918510	-1,436816	-15,015864	2,685247	12,181150	-0,107296	-0,234140	-0,331580	-11,581290	7,490808	-0,968702	-0,107296	-0,234140	-0,331580	-11,581290	7,490808	-0,968702
11:52:41,04	0,595961	3,496981	-0,090993	-0,397965	0,555986	-1,398012	-0,105426	-0,237415	-0,338230	6,705265	-0,829361	-0,970903	-0,227376	-3,054039	-1,783901	-21,949116	-6,647734	12,682191	-0,105426	-0,237415	-0,338230	-11,931814	7,446562	-0,970903	-0,105426	-0,237415	-0,338230	-11,931814	7,446562	-0,970903
11:52:41,09	0,595961	3,496981	-0,090993	-0,397965	0,555986	-1,398012	-0,085708	-0,474322	-0,685316	7,475183	-1,141936	-0,469862	-0,397208	-2,938722	-1,799288	-15,718475	2,796585	12,191026	-0,085708	-0,474322	-0,685316	-29,759057	5,586173	-0,469862	-0,085708	-0,474322	-0,685316	-29,759057	5,586173	-0,469862
11:52:41,14	0,595961	3,496981	-0,090993	-0,397965	0,555986	-1,398012	-0,100660	-0,269585	-0,700702	8,123195	-1,245683	-0,961026	-0,427966	-2,949972	-1,459153	-15,745137	4,685659	12,226820	-0,100660	-0,269585	-0,700702	-13,039189	6,656120	-0,961026	-0,100660	-0,269585	-0,700702	-13,039189	6,656120	-0,961026
11:52:41,19	0,595925	3,496997	-0,090987	-0,347984	0,556000	-1,397996	-0,075538	-0,248573	-0,360568	8,653232	-0,906956	-0,925233	-0,391906	-2,960283	-1,430460	-16,223470	2,868086	12,286731	-0,075538	-0,248573	-0,360568	-10,859720	5,022753	-0,925233	-0,075538	-0,248573	-0,360568	-10,859720	5,022753	-0,925233
11:52:41,24	0,595925	3,496997	-0,090987	-0,347984	0,556000	-1,397996	-0,084638	-0,284957	-0,331875	8,731972	-0,885627	-0,865322	-0,393085	-2,959575	-1,433965	-16,214658	2,863489	12,278837	-0,084638	-0,284957	-0,331875	-13,637128	5,758447	-0,865322	-0,084638	-0,284957	-0,331875	-13,637128	5,758447	-0,865322
11:52:41,29	0,595925	3,496997	-0,090987	-0,347984	0,556000	-1,397996	-0,084662	-0,283581	-0,335380	8,660884	-0,876927	-0,873216	-0,395441	-2,958228	-1,438622	-16,197318	2,854407	12,290685	-0,084662	-0,283581	-0,335380	-13,600259	5,769004	-0,873216	-0,084662	-0,283581	-0,335380	-13,600259	5,769004	-0,873216
11:52:41,34	0,595925	3,496997	-0,090987	-0,347984	0,556000	-1,397996	-0,084650	-0,280868	-0,340036	8,520571	-0,856767	-0,861368	-0,393678	-2,957147	-1,441339	-16,186862	2,843102	12,292334	-0,084650	-0,280868	-0,340036	-13,527538	5,788254	-0,861368	-0,084650	-0,280868	-0,340036	-13,527538	5,788254	-0,861368
11:52:41,39	0,595925	3,496997	-0,090987	-0,347984	0,556000	-1,397996	-0,086468	-0,281854	-0,342753	8,567295	-0,936623	-0,859719	-0,387859	-2,952048	-1,444075	-16,203735	2,852020	12,301065	-0,086468	-0,281854	-0,342753	-13,558236	5,851153	-0,859719	-0,086468	-0,281854	-0,342753	-13,558236	5,851153	-0,859719
11:52:41,44	0,595925	3,496997	-0,090987	-0,347984	0,556000	-1,397996	-0,093794	-0,284344	-0,345490	8,696070	-1,336607	-0,850988	-0,393170	-2,955145	-1,444090	-16,223370	2,866224	12,285818	-0,093794	-0,284344	-0,345490	-13,624940	6,026200	-0,850988	-0,093794	-0,284344	-0,345490	-13,624940	6,026200	-0,850988
11:52:41,49	0,595925	3,496997	-0,090987	-0,347984	0,556000	-1,397996	-0,088455	-0,281293	-0,345504	8,539886	-1,083114	-0,866235	-0,376092	-2,966119	-1,456186	-16,577655	2,304881	12,343148	-0,088455	-0,281293	-0,345504	-13,541597	5,860626	-0,866235	-0,088455	-0,281293	-0,345504	-13,541597	5,860626	-0,866235
11:52:41,54	0,595925	3,496997	-0,090987	-0,347984	0,556000	-1,397996	-0,087491	-0,301570	-0,357600	8,931018	-1,059129	-0,808905	-0,173227	-3,090370	-1,736753	-23,058646	-8,002860	12,678762	-0,087491	-0,301570	-0,357600	-14,742220	5,808929	-0,808905	-0,087491	-0,301570	-0,357600	-14,742220	5,808929	-0,808905
11:52:41,59	0,595925	3,496997	-0,090987	-0,347984	0,556000	-1,397996	-0,081318	-0,539381	-0,638167	9,129946	-1,196978	-0,473291	-0,368445	-2,976001	-1,818855	-16,165688	3,094923	12,536306	-0,081318	-0,539381	-0,638167	-33,211475	5,186522	-0,473291	-0,081318	-0,539381	-0,638167	-33,211475	5,186522	-0,473291
11:52:41,64	0,595925	3,496997	-0,090987	-0,347984	0,556000	-1,397996	-0,082756	-0,313134	-0,720270	10,422509	-0,851168	-0,615747	-0,424672	-2,942702	-1,461199	-14,539243	6,552464	12,432162	-0,082756	-0,313134	-0,720270	-14,158479	5,645210	-0,615747	-0,082756	-0,313134	-0,720270	-14,158479	5,645210	-0,615747
11:52:41,69	0,595945	3,496932	-0,090994	-0,297975	0,556002	-1,398024	-0,095470	-0,296830	-0,291582	10,946190	-1,122814	-0,674534	-0,376207	-2,956840	-1,390168	-15,142704	4,087909	12,477519	-0,095470	-0,296830	-0,291582	-12,355002	6,371545	-0,674534	-0,095470	-0,296830	-0,291582	-12,355002	6,371545	-0,674534
11:52:41,74	0,595945	3,496932	-0,090994	-0,297975	0,556002	-1,398024	-0,095470	-0,296830	-0,291582	10,946190	-1,122814	-0,674534	-0,372016	-2,960374	-1,393232	-15,108064	4,072779	12,488434	-0,095470	-0,296830	-0,291582	-12,355002	6,371545	-0,674534	-0,095470	-0,296830	-0,291582	-12,355002	6,371545	-0,674534
11:52:41,79	0,595945	3,496932	-0,090994	-0,297975	0,556002	-1,398024	-0,094505	-0,302227	-0,294646	11,231020	-1,035071	-0,663619	-0,375029	-2,957328	-1,395190	-15,128269	4,079312	12,504509	-0,094505	-0,302227	-0,294646	-12,493790	6,383537	-0,663619	-0,094505	-0,302227	-0,294646	-12,493790	6,383537	-0,663619
11:52:41,84	0,595945	3,496932	-0,090994	-0,297975	0,556002	-1,398024	-0,095636	-0,298094	-0,296604	11,011683	-1,114655	-0,647544	-0,376801	-2,963502	-1,396359	-15,127601	4,019388	12,468155	-0,095636	-0,298094	-0,296604	-12,388723	6,392748	-0,647544	-0,095636	-0,298094	-0,296604	-12,388723	6,392748	-0,647544
11:52:41,89	0,595945	3,496932	-0,090994	-0,297975	0,556002	-1,398024	-0,089403	-0,299648	-0,297773	11,040889	-0,760001	-0,683898	-0,376799	-2,955215	-1,397517	-15,107195	4,048145	12,514407	-0,089403	-0,299648	-0,297773	-12,481445	6,258115	-0,683898	-0,089403	-0,299648	-0,297773	-12,481445	6,258115	-0,683898
11:52:41,94	0,595945	3,496932	-0,090994	-0,297975	0,556002	-1,398024	-0,096580	-0,295505	-0,298931	10,860598	-1,129948	-0,637646	-0,371999	-2,961778	-1,395546	-15,091813	4,053339	12,493692	-0,096580	-0,295505	-0,298931	-12,336568	6,451618	-0,637646	-0,096580	-0,295505	-0,298931	-12,336568	6,451618	-0,637646
11:52:41,99	0,595945	3,496932	-0,090994	-0,297975	0,556002	-1,398024	-0,093297	-0,302944	-0,296961	11,259582	-0,948505	-0,658361	-0,374417	-2,957815	-1,397139	-15,107687	4,050652	12,480373	-0,093297	-0,302944	-0,296961	-12,521496	6,375340	-0,658361	-0,093297	-0,302944	-0,296961	-12,521496	6,375340	-0,658361
11:52:42,04	0,595945	3,496932	-0,090994	-0,297975	0,556002	-1,398024	-0,095520	-0,298868	-0,298554	11,037402	-1,076497	-0,671680	-0,376883	-2,955230	-1,396758	-15,146884	4,044940	12,514234	-0,095520	-0,298868	-0,298554	-12,423764	6,421843	-0,671680	-0,095520	-0,298868	-0,298554	-12,423764	6,421843	-0,671680
11:52:42,09	0,595945	3,496932	-0,090994	-0,297975	0,556002	-1,398024	-0,096526	-0,295440	-0,298172	10,834575	-1,159866	-0,637819	-0,371435	-2,957085	-1,398662	-15,064577	3,995204	12,494240	-0,096526	-0,295440	-0,298172	-12,357455	6,417395	-0,637819	-0,096526	-0,295440	-0,298172	-12,357455	6,417395	-0,637819
11:52:42,14	0,595945	3,496932	-0,090994	-0,297975	0,556002	-1,398024	-0,093413	-0,300784	-0,298893	11,095141	-0,911285	-0,640198	-0,373812	-2,960598	-1,397478	-15,080455	3,986578	12,511855	-0,093413	-0,300784	-0,298893	-12,516402	6,421614	-0,640198	-0,093413	-0,300784	-0,298893	-12,516402	6,421614	-0,640198
11:52:42,19	0,595945	3,496932	-0,090994	-0,297975	0,556002	-1,398024	-0,097041	-0,295359	-0,298528	10,865570	-1,099575	-0,648563	-0,376696	-2,954743	-1,397113	-15,053868	4,031872	12,503490	-0,097041	-0,295359	-0,298528	-12,320125	6,518139	-0,648563	-0,097041	-0,295359	-0,298528	-12,320125	6,518139	-0,648563
11:52:42,24	0,595945	3,496932	-0,090994	-0,297975	0,556002	-1,398024	-0,097041	-0,295359	-0,298528	10,865570	-1,099575	-0,648563	-0,373848	-2,957748	-1,396730	-15,101560	4,012377	12,503169	-0,097041	-0,295359	-0,298528	-12,320125	6,518139	-0,648563	-0,097041	-0,295359	-0,298528	-12,320125	6,518139	-0,648563
11:52:42,29	0,595945	3,496932	-0,090994	-0,297975	0,556002	-1,398024	-0,095862	-0,299328	-0,298144	11,031205	-1,069830	-0,648884	-0,372599	-2,954463	-1,397490	-15,052607	4,000397	12,513138	-0,095862	-0,299328	-0,298144	-12,466019	6,455346	-0,648884	-0,095862	-0,299328	-0,298144	-12,466019	6,455346	-0,648884
11:52:42,34	0,595945	3,496932	-0,090994	-0,297975	0,556002	-1,398024	-0,099332	-0,298767	-0,298904	11,016163	-1,201879	-0,638915	-0,372543	-2,958311	-1,396693	-15,047599	4,026578	12,512879	-0,099332	-0,298767	-0,298904	-12,437067	6,595681	-0,638915	-0,099332	-0,298767	-0,298904	-12,437067	6,595681	-0,638915
11:52:42,39	0,595945	3,496932	-0,090994	-0,297975	0,556002	-1,398024	-0,096027	-0,300739	-0,298108	11,143892	-1,038787	-0,639174	-0,379086	-2,956254	-1,398654	-15,060682	4,010086	12,522543	-0,096027	-0,300739	-0,298108	-12,464151	6,499353	-0,639174	-0,096027	-0,300739	-0,298108	-12,464151	6,499353	-0,639174
11:52:42,44	0,595945	3,496932	-0,090994	-0,297975	0,556002	-1,398024	-0,094538	-0,294045	-0,300068	10,774934	-0,964412	-0,629510	-0,380339	-2,958793	-1,397894	-15,111975	4,031763	12,517864	-0,094538	-0,294045	-0,300068	-12,307561	6,456795	-0,629510	-0,094538	-0,294045	-0,300068	-12,307561	6,456795	-0,629510
11:52:42,49	0,595945	3,496932	-0,090994	-0,297975	0,556002	-1,398024	-0,091712	-0,294229	-0,299309	10,777651	-0,872759	-0,634189	-0,376193	-2,955930	-1,399838	-15,076182	3,987073	12,503853	-0,091712	-0,294229	-0,299309	-12,319323	6,326666	-0,634189	-0,091712	-0,294229	-0,299309	-12,319323	6,326666	-0,634189
11:52:42,54	0,595945	3,496932	-0,090994	-0,297975	0,556002	-1,398024	-0,096265	-0,296388	-0,301253	10,869115	-1,056150	-0,648200	-0,376083	-2,956285	-1,398249	-15,044100	4,039053	12,528413	-0,096265	-0,296388	-0,301253	-12,397342	6,500651	-0,648200	-0,096265	-0,296388	-0,301253	-12,397342	6,500651	-0,648200
11:52:42,59	0,595945	3,496932	-0,090994	-0,297975	0,556002	-1,398024	-0,096013	-0,296661	-0,299663	10,944352	-1,041227	-0,623639	-0,374987	-2,957388	-1,399032	-15,060111	3,968944	12,521989	-0,096013	-0,296661	-0,299663	-12,343512	6,495755	-0,623639	-0,096013	-0,296661	-0,299663	-12,343512	6,495755	-0,623639
11:52:42,64	0,595945	3,496932	-0,090994	-0,297975	0,556002	-1,398024	-0,095605	-0,298161	-0,300446	10,953672	-0,998834	-0,630064	-0,374444	-2,957639	-1,399436	-15,083965	3,972787	12,512970	-0,095605	-0,298161	-0,300446	-12,452005	6,506136	-0,630064	-0,095605	-0,298161	-0,300446	-12,452005	6,506136	-0,630064
11:52:42,69	0,595945	3,496932	-0,090994	-0,297975	0,556002	-1,398024	-0,095659	-0,298757	-0,300851	10,976036	-1,024262	-0,639083	-0,377904	-2,955915	-1,402549	-15,059472	4,030604	12,511277	-0,095659	-0,298757	-0,300851	-12,476383	6,485009	-0,639083	-0,095659	-0,298757	-0,300851	-12,476383	6,485009	-0,639083
11:52:42,74	0,595945	3,496932	-0,090994	-0,297975	0,556002	-1,398024	-0,095422	-0,294898	-0,303963	10,837690	-1,019600	-0,640776	-0,371387	-2,956364	-1,401367	-15,033088	3,991843	12,500415	-0,095422	-0,294898	-0,303963	-12,311805	6,471013	-0,640776	-0,095422	-0,294898	-0,303963	-12,311805	6,471013	-0,640776
11:52:42,79	0,595945	3,496932	-0,090994	-0,297975	0,556002	-1,398024	-0,098292	-0,300767	-0,302782	11,122501	-1,126600	-0,651638	-0,376698	-2,953038	-1,399442	-15,028912	3,983055	12,503339	-0,098292	-0,300767	-0,302782	-12,487708	6,589292	-0,651638	-0,098292	-0,300767	-0,302782	-12,487708	6,589292	-0,651638
11:52:42,84	0,595945	3,496932	-0,090994	-0,297975	0,556002	-1,398024	-0,097965	-0,300974	-0,303550	11,160369	-1,127597	-0,640475	-0,371371	-2,956751	-1,402136	-15,035125	4,024295	12,511578	-0,097965	-0,300974	-0,303550	-12,466117	6,562643	-0,640475	-0,097965	-0,300974	-0,303550	-12,466117	6,562643	-0,640475
11:52:42,89	0,595945	3,496932	-0,090994	-0,297975	0,556002	-1,398024	-0,097965	-0,300974	-0,303550	11,160369	-1,127597	-0,640475	-0,375583	-2,958377	-1,401359	-15,059013	3,961850	12,522917	-0,097965	-0,300974	-0,303550	-12,466117	6,562643	-0,640475	-0,097965	-0,300974	-0,303550	-12,466117	6,562643	-0,640475
11:52:42,94	0,595945	3,496932	-0,090994	-0,297975	0,556002	-1,398024	-0,094450	-0,298139	-0,302774	10,946931	-0,934304	-0,629136	-0,375064	-2,960123	-1,400570	-15,089616	3,946407	12,546313	-0,094450	-0,298139	-0,302774	-12,457015	6,480041	-0,629136	-0,094450	-0,298139	-0,302774	-12,457015	6,480041	-0,629136
11:52:42,99	0,595945	3,496932	-0,090994	-0,297975	0,556002	-1,398024	-0,094390	-0,294810	-0,300846	10,794561	-0,934525	-0,639711	-0,378496	-2,956764	-1,399431	-15,051529	3,981486	12,512342	-0,094390	-0,294810	-0,300846	-12,348045	6,475117	-0,639711	-0,094390	-0,294810	-0,300846	-12,348045	6,475117	-0,639711
11:52:43,04	0,595945	3,496932	-0,090994	-0,297975	0,556002	-1,398024	-0,094390	-0,294810	-0,300846	10,794561	-0,934525	-0,639711	-0,376183	-2,956443	-1,399830	-15,078674	4,006579	12,514114	-0,094390	-0,294810	-0,300846	-12,348045	6,475117	-0,639711	-0,094390	-0,294810	-0,300846	-12,348045	6,475117	-0,639711
11:52:43,09	0,595945	3,496932	-0,090994	-0,297975	0,556002	-1,398024	-0,095825	-0,296653	-0,301244	10,898537	-1,045202	-0,637939	-0,374359	-2,959031	-1,402901	-15,033713	3,953301	12,518591	-0,095825	-0,296653	-0,301244	-12,388716	6,477091	-0,637939	-0,095825	-0,296653	-0,301244	-12,388716	6,477091	-0,637939
11:52:43,14	0,595945	3,496932	-0,090994	-0,297975	0,556002	-1,398024	-0,094496	-0,299527	-0,304315	11,024323	-0,910493	-0,633462	-0,379110	-2,960328	-1,401748	-15,067933	3,984290	12,523066	-0,094496	-0,299527	-0,304315	-12,488536	6,507437	-0,633462	-0,094496	-0,299527	-0,304315	-12,488536	6,507437	-0,633462
11:52:43,19	0,595945	3,496932	-0,090994	-0,297975	0,556002	-1,398024	-0,090997	-0,296060	-0,303163	10,853768	-0,773701	-0,628987	-0,376712	-2,958826	-1,400958	-15,049921	3,999614	12,533218	-0,090997	-0,296060	-0,303163	-12,386934	6,369596	-0,628987	-0,090997	-0,296060	-0,303163	-12,386934	6,369596	-0,628987
11:52:43,24	0,595945	3,496932	-0,090994	-0,297975	0,556002	-1,398024	-0,093497	-0,297386	-0,302373	10,945027	-0,895735	-0,618835	-0,371998	-2,955343	-1,401729	-15,034238	3,991247	12,544279	-0,093497	-0,297386	-0,302373	-12,399811	6,443768	-0,618835	-0,093497	-0,297386	-0,302373	-12,399811	6,443768	-0,618835
11:52:43,29	0,595945	3,496932	-0,090994	-0,297975	0,556002	-1,398024	-0,098855	-0,300424	-0,302807	11,100487	-1,162994	-0,675671	-0,375604	-2,960279	-1,400971	-15,079083	3,974949	12,523021	-0,098855	-0,300424	-0,302807	-12,482815	6,597105	-0,675671	-0,098855	-0,300424	-0,302807	-12,482815	6,597105	-0,675671
11:52:43,34	0,595945	3,496932	-0,090994	-0,297975	0,556002	-1,398024	-0,098855	-0,300424	-0,302807	11,100487	-1,162994	-0,675671	-0,376168	-2,957135	-1,400968	-15,064907	3,996892	12,538481	-0,098855	-0,300424	-0,302807	-12,482815	6,597105	-0,675671	-0,098855	-0,300424	-0,302807	-12,482815	6,597105	-0,675671
11:52:43,39	0,595945	3,496932	-0,090994	-0,297975	0,556002	-1,398024	-0,095233	-0,297012	-0,302382	10,915707	-0,997650	-0,613572	-0,373477	-2,958265	-1,401537	-15,045558	3,988279	12,533805	-0,095233	-0,297012	-0,302382	-12,399739	6,478169	-0,613572	-0,095233	-0,297012	-0,302382	-12,399739	6,478169	-0,613572
11:52:43,44	0,595945	3,496932	-0,090994	-0,297975	0,556002	-1,398024	-0,095600	-0,299908	-0,302951	11,068495	-0,995666	-0,618248	-0,371960	-2,955984	-1,402511	-15,020154	3,994468	12,525245	-0,095600	-0,299908	-0,302951	-12,474257	6,508954	-0,618248	-0,095600	-0,299908	-0,302951	-12,474257	6,508954	-0,618248
11:52:43,49	0,595945	3,496932	-0,090994	-0,297975	0,556002	-1,398024	-0,098334	-0,300081	-0,303926	11,095572	-1,118920	-0,626808	-0,379133	-2,957282	-1,401373	-15,059455	3,948441	12,517205	-0,098334	-0,300081	-0,303926	-12,460791	6,600307	-0,626808	-0,098334	-0,300081	-0,303926	-12,460791	6,600307	-0,626808
11:52:43,54	0,595945	3,496932	-0,090994	-0,297975	0,556002	-1,398024	-0,093624	-0,294517	-0,302788	10,746736	-0,884994	-0,634848	-0,371421	-2,954533	-1,399825	-15,041561	3,975568	12,499308	-0,093624	-0,294517	-0,302788	-12,372857	6,464456	-0,634848	-0,093624	-0,294517	-0,302788	-12,372857	6,464456	-0,634848
11:52:43,59	0,595945	3,496932	-0,090994	-0,297975	0,556002	-1,398024	-0,099860	-0,299822	-0,301240	11,055035	-1,207356	-0,652745	-0,376146	-2,960593	-1,402498	-15,052294	3,974345	12,542896	-0,099860	-0,299822	-0,301240	-12,480999	6,631655	-0,652745	-0,099860	-0,299822	-0,301240	-12,480999	6,631655	-0,652745
11:52:43,64	0,595945	3,496932	-0,090994	-0,297975	0,556002	-1,398024	-0,092250	-0,298760	-0,303913	10,993390	-0,820307	-0,609157	-0,373799	-2,956499	-1,401381	-15,056238	3,982968	12,499940	-0,092250	-0,298760	-0,303913	-12,459284	6,421301	-0,609157	-0,092250	-0,298760	-0,303913	-12,459284	6,421301	-0,609157
11:52:43,69	0,595945	3,496932	-0,090994	-0,297975	0,556002	-1,398024	-0,096969	-0,298746	-0,302795	10,998147	-1,073411	-0,652113	-0,377896	-2,956349	-1,401386	-15,044035	3,981978	12,494255	-0,096969	-0,298746	-0,302795	-12,453412	6,538621	-0,652113	-0,096969	-0,298746	-0,302795	-12,453412	6,538621	-0,652113
11:52:43,74	0,595945	3,496932	-0,090994	-0,297975	0,556002	-1,398024	-0,095050	-0,295122	-0,302800	10,814948	-0,962581	-0,657798	-0,376099	-2,960513	-1,403678	-15,034949	3,983985	12,514694	-0,095050	-0,295122	-0,302800	-12,352134	6,498842	-0,657798	-0,095050	-0,295122	-0,302800	-12,352134	6,498842	-0,657798
11:52:43,79	0,595945	3,496932	-0,090994	-0,297975	0,556002	-1,398024	-0,092342	-0,298760	-0,305092	11,010417	-0,814922	-0,637359	-0,375598	-2,956406	-1,400192	-15,061346	3,961795	12,537054	-0,092342	-0,298760	-0,305092	-12,442268	6,433956	-0,637359	-0,092342	-0,298760	-0,305092	-12,442268	6,433956	-0,637359
11:52:43,84	0,595945	3,496932	-0,090994	-0,297975	0,556002	-1,398024	-0,096150	-0,297141	-0,301606	10,893793	-1,024663	-0,614998	-0,371429	-2,957131	-1,402551	-15,047806	3,972371	12,481161	-0,097606	-0,301114	-0,303966	-12,521140	6,568124	-0,670892	-0,097606	-0,301114	-0,303966	-12,521140	6,568124	-0,670892
11:52:43,89	0,595945	3,496932	-0,090994	-0,297975	0,556002	-1,398024	-0,097606	-0,301114	-0,303966	11,116348	-1,093979	-0,670892	-0,369629	-2,959355	-1,402108	-15,035509	3,977629	12,529366	-0,097606	-0,301114	-0,303966	-12,521140	6,568124	-0,670892	-0,097606	-0,301114	-0,303966	-12,521140	6,568124	-0,670892
11:52:43,94	0,595945	3,496932	-0,090994	-0,297975	0,556002	-1,398024	-0,096580	-0,303785	-0,303523	11,265909	-1,032582	-0,622687	-0,370853	-2,955319	-1,403697	-15,045452	3,979382	12,516343	-0,096580	-0,303785	-0,303523	-12,581202	6,548944	-0,622687	-0,096580	-0,303785	-0,303523	-12,581202	6,548944	-0,622687
11:52:43,99	0,595945	3,496932	-0,090994	-0,297975	0,556002	-1,398024	-0,099463	-0,300707	-0,305111	11,102394	-1,191995	-0,635710	-0,372020	-2,953225	-1,402917	-15,041660	4,000807	12,531160	-0,099463	-0,300707	-0,305111	-12,503085	6,615862	-0,635710	-0,099463	-0,300707	-0,305111	-12,503085	6,615862	-0,635710
11:52:44,04	0,595945	3,496932	-0,090994	-0,297975	0,556002	-1,398024	-0,100694	-0,298649	-0,304332	11,015855	-1,263422	-0,620893	-0,379036	-2,956948	-1,401360	-15,029884	3,997059	12,518517	-0,100694	-0,298649	-0,304332	-12,428111	6,641048	-0,620893	-0,100694	-0,298649	-0,304332	-12,428111	6,641048	-0,620893
11:52:44,09	0,595945	3,496932	-0,090994	-0,297975	0,556002	-1,398024	-0,093962	-0,294435	-0,302775	10,799338	-0,901282	-0,633536	-0,376154	-2,956208	-1,400989	-15,043262	3,948124	12,502933	-0,093962	-0,294435	-0,302775	-12,313782	6,474719	-0,633536	-0,093962	-0,294435	-0,302775	-12,313782	6,474719	-0,633536
11:52:44,14	0,595945	3,496932	-0,090994	-0,297975	0,556002	-1,398024	-0,096043	-0,296560	-0,302403	10,860806	-0,996614	-0,649120	-0,369580	-2,956237	-1,400932	-14,998457	3,958024	12,537803	-0,096043	-0,296560	-0,302403	-12,419180	6,542748	-0,649120	-0,096043	-0,296560	-0,302403	-12,419180	6,542748	-0,649120
11:52:44,19	0,595945	3,496932	-0,090994	-0,297975	0,556002	-1,398024	-0,093125	-0,296182	-0,300448	10,842818	-0,871217	-0,630890	-0,377941	-2,958546	-1,399034	-15,065243	3,962760	12,521163	-0,093125	-0,296182	-0,300448	-12,407471	6,439059	-0,630890	-0,093125	-0,296182	-0,300448	-12,407471	6,439059	-0,630890
11:52:44,24	0,595945	3,496932	-0,090994	-0,297975	0,556002	-1,398024	-0,093125	-0,296182	-0,300448	10,842818	-0,871217	-0,630890	-0,371436	-2,957814	-1,401355	-15,050982	3,972505	12,519129	-0,093125	-0,296182	-0,300448	-12,407471	6,439059	-0,630890	-0,093125	-0,296182	-0,300448	-12,407471	6,439059	-0,630890
11:52:44,29	0,595945	3,496932	-0,090994	-0,297975	0,556002	-1,398024	-0,097011	-0,301449	-0,302769	11,132270	-1,065854	-0,632924	-0,372090	-2,951531	-1,404095	-15,050705	3,952035	12,530647	-0,097011	-0,301449	-0,302769	-12,531475	6,549539	-0,632924	-0,097011	-0,301449	-0,302769	-12,531475	6,549539	-0,632924
11:52:44,34	0,595945	3,496932	-0,090994	-0,297975	0,556002	-1,398024	-0,102126	-0,297741	-0,305510	10,921883	-1,321323	-0,621406	-0,371457	-2,955049	-1,404433	-15,038661	3,965857	12,569520	-0,102126	-0,297741	-0,305510	-12,450811	6,695542	-0,621406	-0,102126	-0,297741	-0,305510	-12,450811	6,695542	-0,621406
11:52:44,39	0,595945	3,496932	-0,090994	-0,297975	0,556002	-1,398024	-0,099395	-0,300049	-0,305847	11,059891	-1,175828	-0,582533	-0,376181	-2,956792	-1,401374	-15,057355	3,954656	12,513120	-0,099395	-0,300049	-0,305847	-12,493981	6,626710	-0,582533	-0,099395	-0,300049	-0,305847	-12,493981	6,626710	-0,582533
11:52:44,44	0,595945	3,496932	-0,090994	-0,297975	0,556002	-1,398024	-0,095524	-0,296829	-0,302788	10,873410	-0,985124	-0,638933	-0,374435	-2,956978	-1,402524	-15,064079	3,956476	12,533602	-0,095524	-0,296829	-0,302788	-12,427702	6,513539	-0,638933	-0,095524	-0,296829	-0,302788	-12,427702	6,513539	-0,638933
11:52:44,49	0,595945	3,496932	-0,090994	-0,297975	0,556002	-1,398024	-0,096236	-0,298434	-0,303938	10,955062	-1,028844	-0,618451	-0,374424	-2,959642	-1,402506	-15,064921	3,956642	12,542902	-0,096236	-0,298434	-0,303938	-12,472008	6,525655	-0,618451	-0,096236	-0,298434	-0,303938	-12,472008	6,525655	-0,618451
11:52:44,54	0,595945	3,496932	-0,090994	-0,297975	0,556002	-1,398024	-0,093934	-0,299775	-0,303920	11,024538	-0,909989	-0,609151	-0,377898	-2,952920	-1,401367	-15,034249	3,991575	12,533719	-0,093934	-0,299775	-0,303920	-12,507833	6,463858	-0,609151	-0,093934	-0,299775	-0,303920	-12,507833	6,463858	-0,609151
11:52:44,59	0,595945	3,496932	-0,090994	-0,297975	0,556002	-1,398024	-0,098019	-0,293406	-0,302781	10,738926	-1,113295	-0,618334	-0,375591	-2,958362	-1,400973	-15,064614	3,965105	12,522845	-0,098019	-0,293406	-0,302781	-12,293459	6,581197	-0,618334	-0,098019	-0,293406	-0,302781	-12,293459	6,581197	-0,618334
11:52:44,64	0,595945	3,496932	-0,090994	-0,297975	0,556002	-1,398024	-0,094459	-0,298125	-0,302388	10,946204	-0,941240	-0,629208	-0,372595	-2,955740	-1,400597	-15,047188	3,993883	12,504885	-0,094459	-0,298125	-0,302388	-12,456617	6,473797	-0,629208	-0,094459	-0,298125	-0,302388	-12,456617	6,473797	-0,629208
11:52:44,69	0,595945	3,496932	-0,090994	-0,297975	0,556002	-1,398024	-0,098228	-0,299408	-0,302012	11,046562	-1,136538	-0,647168	-0,377370	-2,956914	-1,404083	-15,075474	4,015060	12,540892	-0,098228	-0,299408	-0,302012	-12,456985	6,574384	-0,647168	-0,098228	-0,299408	-0,302012	-12,456985	6,574384	-0,647168
11:52:44,74	0,595945	3,496932	-0,090994	-0,297975	0,556002	-1,398024	-0,094824	-0,295861	-0,305498	10,866289	-0,994590	-0,611161	-0,372037	-2,954813	-1,403707	-15,042977	3,965160	12,506048	-0,094824	-0,295861	-0,305498	-12,358779	6,449081	-0,611161	-0,094824	-0,295861	-0,305498	-12,358779	6,449081	-0,611161
11:52:44,79	0,595945	3,496932	-0,090994	-0,297975	0,556002	-1,398024	-0,099310	-0,299428	-0,305122	11,024828	-1,174781	-0,646005	-0,374357	-2,959530	-1,402506	-15,041805	3,976062	12,528780	-0,099310	-0,299428	-0,305122	-12,480282	6,621059	-0,646005	-0,099310	-0,299428	-0,305122	-12,480282	6,621059	-0,646005
11:52:44,84	0,595945	3,496932	-0,090994	-0,297975	0,556002	-1,398024	-0,094065	-0,299777	-0,303921	11,053019	-0,906481	-0,623273	-0,371979	-2,955376	-1,405215	-15,011782	3,971688	12,545542	-0,094065	-0,299777	-0,303921	-12,479510	6,477633	-0,623273	-0,094065	-0,299777	-0,303921	-12,479510	6,477633	-0,623273
11:52:44,89	0,595945	3,496932	-0,090994	-0,297975	0,556002	-1,398024	-0,098851	-0,299760	-0,306630	11,063350	-1,127180	-0,606511	-0,375542	-2,955639	-1,400592	-15,040883	3,977909	12,513502	-0,098851	-0,299760	-0,306630	-12,467832	6,632657	-0,606511	-0,098851	-0,299760	-0,306630	-12,467832	6,632657	-0,606511
11:52:44,94	0,595945	3,496932	-0,090994	-0,297975	0,556002	-1,398024	-0,096842	-0,296806	-0,302007	10,900571	-1,050985	-0,638551	-0,376775	-2,959009	-1,403659	-15,056410	3,957441	12,562610	-0,096842	-0,296806	-0,302007	-12,398710	6,551085	-0,638551	-0,096842	-0,296806	-0,302007	-12,398710	6,551085	-0,638551
11:52:44,99	0,595945	3,496932	-0,090994	-0,297975	0,556002	-1,398024	-0,094732	-0,296577	-0,300833	10,839006	-0,940901	-0,621487	-0,376795	-2,957352	-1,399419	-15,065390	3,934712	12,530566	-0,094732	-0,296577	-0,300833	-12,442308	6,495550	-0,621487	-0,094732	-0,296577	-0,300833	-12,442308	6,495550	-0,621487
11:52:45,04	0,595945	3,496932	-0,090994	-0,297975	0,556002	-1,398024	-0,094732	-0,296577	-0,300833	10,839006	-0,940901	-0,621487	-0,370802	-2,954742	-1,403671	-15,014473	3,969638	12,535171	-0,094732	-0,296577	-0,300833	-12,442308	6,495550	-0,621487	-0,094732	-0,296577	-0,300833	-12,442308	6,495550	-0,621487
11:52:45,09	0,595945	3,496932	-0,090994	-0,297975	0,556002	-1,398024	-0,099989	-0,300462	-0,305085	11,096710	-1,187641	-0,616882	-0,373820	-2,959310	-1,404094	-15,057652	3,950615	12,495303	-0,099989	-0,300462	-0,305085	-12,489545	6,661497	-0,616882	-0,099989	-0,300462	-0,305085	-12,489545	6,661497	-0,616882
11:52:45,14	0,595945	3,496932	-0,090994	-0,297975	0,556002	-1,398024	-0,094524	-0,300133	-0,305508	11,041533	-0,931329	-0,656750	-0,374440	-2,957676	-1,400975	-15,072852	3,959795	12,527906	-0,094524	-0,300133	-0,305508	-12,518887	6,488786	-0,656750	-0,094524	-0,300133	-0,305508	-12,518887	6,488786	-0,656750
11:52:45,19	0,595945	3,496932	-0,090994	-0,297975	0,556002	-1,398024	-0,095629	-0,298779	-0,302389	10,971504	-1,006541	-0,624147	-0,370281	-2,953611	-1,402913	-15,049065	3,983184	12,535758	-0,095629	-0,298779	-0,302389	-12,482671	6,500314	-0,624147	-0,095629	-0,298779	-0,302389	-12,482671	6,500314	-0,624147
11:52:45,24	0,595945	3,496932	-0,090994	-0,297975	0,556002	-1,398024	-0,101229	-0,300349	-0,304328	11,085253	-1,288851	-0,616295	-0,372596	-2,955694	-1,402502	-15,035849	3,987410	12,549334	-0,101229	-0,300349	-0,304328	-12,492106	6,657627	-0,616295	-0,101229	-0,300349	-0,304328	-12,492106	6,657627	-0,616295
11:52:45,29	0,595945	3,496932	-0,090994	-0,297975	0,556002	-1,398024	-0,098268	-0,299385	-0,303917	11,045422	-1,125533	-0,602719	-0,379143	-2,958432	-1,402935	-15,070523	3,964671	12,508926	-0,098268	-0,299385	-0,303917	-12,456307	6,588486	-0,602719	-0,098268	-0,299385	-0,303917	-12,456307	6,588486	-0,602719
11:52:45,34	0,595945	3,496932	-0,090994	-0,297975	0,556002	-1,398024	-0,092623	-0,295084	-0,304349	10,784748	-0,850655	-0,643127	-0,370823	-2,954735	-1,404051	-15,020161	3,966411	12,549891	-0,092623	-0,295084	-0,304349	-12,379365	6,420236	-0,643127	-0,092623	-0,295084	-0,304349	-12,379365	6,420236	-0,643127
11:52:45,39	0,595945	3,496932	-0,090994	-0,297975	0,556002	-1,398024	-0,099985	-0,300441	-0,305465	11,089997	-1,190728	-0,602162	-0,374375	-2,955373	-1,402525	-15,045645	3,995289	12,530060	-0,099985	-0,300441	-0,305465	-12,494636	6,658071	-0,602162	-0,099985	-0,300441	-0,305465	-12,494636	6,658071	-0,602162
11:52:45,44	0,595945	3,496932	-0,090994	-0,297975	0,556002	-1,398024	-0,097656	-0,297684	-0,303940	10,958894	-1,106127	-0,621993	-0,368496	-2,958804	-1,402099	-15,044289	3,952890	12,548316	-0,097656	-0,297684	-0,303940	-12,409304	6,559843	-0,621993	-0,097656	-0,297684	-0,303940	-12,409304	6,559843	-0,621993
11:52:45,49	0,595945	3,496932	-0,090994	-0,297975	0,556002	-1,398024	-0,097624	-0,304490	-0,303513	11,276776	-1,082088	-0,603737	-0,376210	-2,955536	-1,401774	-15,062891	3,941596	12,508338	-0,097624	-0,304490	-0,303513	-12,625709	6,581367	-0,603737	-0,097624	-0,304490	-0,303513	-12,625709	6,581367	-0,603737
11:52:45,54	0,595945	3,496932	-0,090994	-0,297975	0,556002	-1,398024	-0,094388	-0,298297	-0,302761	10,971947	-0,882417	-0,644512	-0,377882	-2,956477	-1,400593	-15,033203	3,969052	12,507765	-0,094388	-0,298297	-0,302761	-12,444400	6,527023	-0,644512	-0,094388	-0,298297	-0,302761	-12,444400	6,527023	-0,644512
11:52:45,60	0,595945	3,496932	-0,090994	-0,297975	0,556002	-1,398024	-0,094946	-0,295198	-0,302007	10,813111	-0,941355	-0,644287	-0,372707	-2,954009	-1,402503	-15,016848	3,992829	12,547120	-0,094946	-0,295198	-0,302007	-12,359922	6,511942	-0,644287	-0,094946	-0,295198	-0,302007	-12,359922	6,511942	-0,644287
11:52:45,65	0,595945	3,496932	-0,090994	-0,297975	0,556002	-1,398024	-0,098683	-0,297109	-0,306645	10,914795	-1,118941	-0,611811	-0,373734	-2,956546	-1,402507	-15,016864	3,973241	12,528984	-0,098683	-0,297109	-0,306645	-12,408223	6,627646	-0,611811	-0,098683	-0,297109	-0,306645	-12,408223	6,627646	-0,611811
11:52:45,70	0,595945	3,496932	-0,090994	-0,297975	0,556002	-1,398024	-0,096961	-0,298825	-0,303921	11,013545	-1,034043	-0,623069	-0,373058	-2,955821	-1,400937	-14,996884	4,032230	12,539627	-0,096961	-0,298825	-0,303921	-12,444256	6,577376	-0,623069	-0,096961	-0,298825	-0,303921	-12,444256	6,577376	-0,623069
11:52:45,75	0,595945	3,496932	-0,090994	-0,297975	0,556002	-1,398024	-0,097926	-0,299049	-0,302351	11,086219	-1,096434	-0,612426	-0,551645	-2,827793	-1,055221	-8,849384	12,765954	12,170586	-0,097926	-0,299049	-0,302351	-12,389091	6,590768	-0,612426	-0,097926	-0,299049	-0,302351	-12,389091	6,590768	-0,612426
11:52:45,80	0,595945	3,496932	-0,090994	-0,297975	0,556002	-1,398024	-0,119508	-0,080373	0,043365	10,352464	-1,261675	-0,981467	-0,351310	-2,927447	-0,873145	-14,674681	1,095366	12,347083	-0,119508	-0,080373	0,043365	4,043185	8,119719	-0,981467	-0,119508	-0,080373	0,043365	4,043185	8,119719	-0,981467
11:52:45,85	0,595945	3,496932	-0,090994	-0,297975	0,556002	-1,398024	-0,133372	-0,303695	0,225441	8,945561	-1,192173	-0,804969	-0,299621	-2,971535	-1,339263	-17,247785	-2,058405	12,447089	-0,133372	-0,303695	0,225441	-14,894530	9,277562	-0,804969	-0,133372	-0,303695	0,225441	-14,894530	9,277562	-0,804969
11:52:45,90	0,595924	3,497031	-0,090989	-0,347964	0,555999	-1,398054	-0,121036	-0,370504	-0,240678	8,401795	-1,202155	-0,704964	-0,354344	-2,953111	-1,421521	-16,529266	0,476820	12,428579	-0,121036	-0,370504	-0,240678	-20,682745	8,299155	-0,704964	-0,121036	-0,370504	-0,240678	-20,682745	8,299155	-0,704964
11:52:45,95	0,595924	3,497031	-0,090989	-0,347964	0,555999	-1,398054	-0,109631	-0,313900	-0,322936	8,013245	-1,254438	-0,723474	-0,353634	-2,955312	-1,417244	-16,505262	0,519769	12,402675	-0,109631	-0,313900	-0,322936	-16,627928	7,351558	-0,723474	-0,109631	-0,313900	-0,322936	-16,627928	7,351558	-0,723474
11:52:46,00	0,595924	3,497031	-0,090989	-0,347964	0,555999	-1,398054	-0,108080	-0,315615	-0,318658	8,151617	-1,174473	-0,749378	-0,345858	-2,950799	-1,416024	-16,433983	0,514427	12,441804	-0,108080	-0,315615	-0,318658	-16,624175	7,309770	-0,749378	-0,108080	-0,315615	-0,318658	-16,624175	7,309770	-0,749378
11:52:46,05	0,595924	3,497031	-0,090989	-0,347964	0,555999	-1,398054	-0,115875	-0,320093	-0,317438	8,415494	-1,515443	-0,710249	-0,347733	-2,954767	-1,412157	-16,497025	0,496749	12,433775	-0,115875	-0,320093	-0,317438	-16,711833	7,580754	-0,710249	-0,115875	-0,320093	-0,317438	-16,711833	7,580754	-0,710249
11:52:46,10	0,595924	3,497031	-0,090989	-0,347964	0,555999	-1,398054	-0,111502	-0,320453	-0,313571	8,387375	-1,333790	-0,718278	-0,353684	-2,957637	-1,411774	-16,532582	0,497422	12,442165	-0,111502	-0,320453	-0,313571	-16,768199	7,419105	-0,718278	-0,111502	-0,320453	-0,313571	-16,768199	7,419105	-0,718278
11:52:46,15	0,595924	3,497031	-0,090989	-0,347964	0,555999	-1,398054	-0,106041	-0,316735	-0,313188	8,176817	-1,080938	-0,709888	-0,348251	-2,958559	-1,409442	-16,485729	0,502857	12,397634	-0,106041	-0,316735	-0,313188	-16,686854	7,243254	-0,709888	-0,106041	-0,316735	-0,313188	-16,686854	7,243254	-0,709888
11:52:46,20	0,595924	3,497031	-0,090989	-0,347964	0,555999	-1,398054	-0,107959	-0,321900	-0,310857	8,473565	-1,142824	-0,754418	-0,348877	-2,955567	-1,408637	-16,489212	0,502205	12,455637	-0,107959	-0,321900	-0,310857	-16,795612	7,331942	-0,754418	-0,107959	-0,321900	-0,310857	-16,795612	7,331942	-0,754418
11:52:46,25	0,595924	3,497031	-0,090989	-0,347964	0,555999	-1,398054	-0,110237	-0,319862	-0,310051	8,365288	-1,263976	-0,696416	-0,567441	-2,777603	-0,984021	-7,486369	11,357462	12,122514	-0,110237	-0,319862	-0,310051	-16,743913	7,389623	-0,696416	-0,110237	-0,319862	-0,310051	-16,743913	7,389623	-0,696416
11:52:46,30	0,595924	3,497031	-0,090989	-0,347964	0,555999	-1,398054	-0,155076	-0,041598	0,114565	7,797899	-1,226559	-1,029539	-0,378199	-2,918420	-1,107004	-15,768164	0,325994	12,274020	-0,155076	-0,041598	0,114565	4,532432	10,946921	-1,029539	-0,155076	-0,041598	0,114565	4,532432	10,946921	-1,029539
11:52:46,35	0,595924	3,497031	-0,090989	-0,347964	0,555999	-1,398054	-0,127746	-0,275895	-0,008418	6,286920	-1,461896	-0,878033	-0,318279	-2,906434	-1,298964	-15,024705	-3,187617	12,355445	-0,127746	-0,275895	-0,008418	-15,370864	8,566164	-0,878033	-0,127746	-0,275895	-0,008418	-15,370864	8,566164	-0,878033
11:52:46,40	0,595961	3,497092	-0,090994	-0,398002	0,555987	-1,398041	-0,168086	-0,321794	-0,200378	6,002524	-1,158930	-0,796608	-0,353728	-2,885585	-1,362397	-13,928240	-1,262168	12,300909	-0,168086	-0,321794	-0,200378	-19,258334	12,035840	-0,796608	-0,168086	-0,321794	-0,200378	-19,258334	12,035840	-0,796608
11:52:46,45	0,595961	3,497092	-0,090994	-0,398002	0,555987	-1,398041	-0,168417	-0,280670	-0,263812	6,079802	-1,189288	-0,851144	-0,355625	-2,881825	-1,361261	-13,984827	-1,244637	12,320971	-0,168417	-0,280670	-0,263812	-15,952831	12,031446	-0,851144	-0,168417	-0,280670	-0,263812	-15,952831	12,031446	-0,851144
11:52:46,50	0,595961	3,497092	-0,090994	-0,398002	0,555987	-1,398041	-0,170726	-0,277147	-0,262676	5,883478	-1,367101	-0,831082	-0,357925	-2,889240	-1,354656	-14,007004	-1,207565	12,292644	-0,170726	-0,277147	-0,262676	-15,872575	12,034852	-0,831082	-0,170726	-0,277147	-0,262676	-15,872575	12,034852	-0,831082
11:52:46,55	0,595961	3,497092	-0,090994	-0,398002	0,555987	-1,398041	-0,163154	-0,278863	-0,256070	5,993736	-1,011141	-0,859409	-0,356144	-2,881915	-1,359320	-13,974036	-1,196554	12,311426	-0,163154	-0,278863	-0,256070	-15,897037	11,796473	-0,859409	-0,163154	-0,278863	-0,256070	-15,897037	11,796473	-0,859409
11:52:46,60	0,595961	3,497092	-0,090994	-0,398002	0,555987	-1,398041	-0,170388	-0,276743	-0,260735	5,909501	-1,364241	-0,840627	-0,353770	-2,889957	-1,358135	-13,987954	-1,206656	12,295206	-0,170388	-0,276743	-0,260735	-15,814829	12,011208	-0,840627	-0,170388	-0,276743	-0,260735	-15,814829	12,011208	-0,840627
11:52:46,65	0,595961	3,497092	-0,090994	-0,398002	0,555987	-1,398041	-0,164610	-0,282820	-0,259549	6,209786	-1,070786	-0,856847	-0,352623	-2,888034	-1,355827	-14,001696	-1,212005	12,279720	-0,164610	-0,282820	-0,259549	-15,991572	11,851087	-0,856847	-0,164610	-0,282820	-0,259549	-15,991572	11,851087	-0,856847
11:52:46,70	0,595961	3,497092	-0,090994	-0,398002	0,555987	-1,398041	-0,166849	-0,282852	-0,257241	6,199946	-1,196463	-0,872333	-0,355524	-2,882343	-1,354639	-13,970195	-1,189290	12,328195	-0,166849	-0,282852	-0,257241	-16,003923	11,901207	-0,872333	-0,166849	-0,282852	-0,257241	-16,003923	11,901207	-0,872333
11:52:46,75	0,595961	3,497092	-0,090994	-0,398002	0,555987	-1,398041	-0,170327	-0,277494	-0,256053	5,956771	-1,361384	-0,823858	-0,356701	-2,881644	-1,353100	-13,978293	-1,171045	12,318137	-0,170327	-0,277494	-0,256053	-15,826523	12,009291	-0,823858	-0,170327	-0,277494	-0,256053	-15,826523	12,009291	-0,823858
11:52:46,80	0,595961	3,497092	-0,090994	-0,398002	0,555987	-1,398041	-0,170345	-0,276125	-0,254514	5,897339	-1,378429	-0,833916	-0,354279	-2,881492	-1,357364	-13,938146	-1,178529	12,305984	-0,170345	-0,276125	-0,254514	-15,778495	11,993618	-0,833916	-0,170345	-0,276125	-0,254514	-15,778495	11,993618	-0,833916
11:52:46,85	0,595961	3,497092	-0,090994	-0,398002	0,555987	-1,398041	-0,171687	-0,278146	-0,258778	6,016022	-1,409722	-0,846069	-0,359026	-2,884485	-1,355431	-13,962767	-1,189607	12,298596	-0,171687	-0,278146	-0,258778	-15,818460	12,067702	-0,846069	-0,171687	-0,278146	-0,258778	-15,818460	12,067702	-0,846069
11:52:46,90	0,595961	3,497092	-0,090994	-0,398002	0,555987	-1,398041	-0,166721	-0,275532	-0,256845	5,858173	-1,167284	-0,853456	-0,359065	-2,884613	-1,355800	-13,968996	-1,212263	12,327205	-0,166721	-0,275532	-0,256845	-15,771084	11,920325	-0,853456	-0,166721	-0,275532	-0,256845	-15,771084	11,920325	-0,853456
11:52:46,95	0,595961	3,497092	-0,090994	-0,398002	0,555987	-1,398041	-0,166591	-0,275563	-0,257214	5,837028	-1,154576	-0,824848	-0,356694	-2,882121	-1,356608	-13,974987	-1,161412	12,301095	-0,166591	-0,275563	-0,257214	-15,794630	11,922805	-0,824848	-0,166591	-0,275563	-0,257214	-15,794630	11,922805	-0,824848
11:52:47,00	0,595961	3,497092	-0,090994	-0,398002	0,555987	-1,398041	-0,169935	-0,276370	-0,258022	5,920053	-1,359086	-0,850958	-0,356037	-2,887983	-1,354260	-13,961799	-1,173431	12,279009	-0,169935	-0,276370	-0,258022	-15,774982	11,980812	-0,850958	-0,169935	-0,276370	-0,258022	-15,774982	11,980812	-0,850958
11:52:47,05	0,595961	3,497092	-0,090994	-0,398002	0,555987	-1,398041	-0,165186	-0,279870	-0,255674	6,098249	-1,094720	-0,873044	-0,357789	-2,885729	-1,351907	-13,951496	-1,165513	12,316518	-0,165186	-0,279870	-0,255674	-15,871552	11,872401	-0,873044	-0,165186	-0,279870	-0,255674	-15,871552	11,872401	-0,873044
11:52:47,10	0,595961	3,497092	-0,090994	-0,398002	0,555987	-1,398041	-0,166263	-0,277225	-0,253321	5,972733	-1,145732	-0,835535	-0,356683	-2,887073	-1,353474	-13,980290	-1,183738	12,307485	-0,166263	-0,277225	-0,253321	-15,789458	11,905890	-0,835535	-0,166263	-0,277225	-0,253321	-15,789458	11,905890	-0,835535
11:52:47,15	0,595961	3,497092	-0,090994	-0,398002	0,555987	-1,398041	-0,165652	-0,278856	-0,254888	6,027328	-1,129783	-0,844568	-0,356062	-2,889025	-1,355791	-13,978243	-1,147403	12,314701	-0,165652	-0,278856	-0,254888	-15,862841	11,873875	-0,844568	-0,165652	-0,278856	-0,254888	-15,862841	11,873875	-0,844568
11:52:47,20	0,595961	3,497092	-0,090994	-0,398002	0,555987	-1,398041	-0,164271	-0,280369	-0,257205	6,138511	-1,074406	-0,837352	-0,353691	-2,886516	-1,355795	-13,955334	-1,177597	12,304593	-0,164271	-0,280369	-0,257205	-15,870455	11,820904	-0,837352	-0,164271	-0,280369	-0,257205	-15,870455	11,820904	-0,837352
11:52:47,25	0,595961	3,497092	-0,090994	-0,398002	0,555987	-1,398041	-0,167630	-0,281168	-0,257210	6,165356	-1,214115	-0,847460	-0,353144	-2,879939	-1,355455	-13,970811	-1,148191	12,287176	-0,167630	-0,281168	-0,257210	-15,906317	11,944843	-0,847460	-0,167630	-0,281168	-0,257210	-15,906317	11,944843	-0,847460
11:52:47,30	0,595961	3,497092	-0,090994	-0,398002	0,555987	-1,398041	-0,173599	-0,278353	-0,256869	6,036715	-1,552613	-0,864877	-0,357920	-2,886499	-1,354661	-14,000248	-1,197984	12,298137	-0,173599	-0,278353	-0,256869	-15,813998	12,074916	-0,864877	-0,173599	-0,278353	-0,256869	-15,813998	12,074916	-0,864877
11:52:47,35	0,595961	3,497092	-0,090994	-0,398002	0,555987	-1,398041	-0,165530	-0,277497	-0,256075	5,934366	-1,133624	-0,853916	-0,354907	-2,883907	-1,352717	-13,977278	-1,165899	12,293806	-0,165530	-0,277497	-0,256075	-15,849156	11,860493	-0,853916	-0,165530	-0,277497	-0,256075	-15,849156	11,860493	-0,853916
11:52:47,40	0,595961	3,497092	-0,090994	-0,398002	0,555987	-1,398041	-0,169281	-0,278811	-0,254131	6,041953	-1,324826	-0,858247	-0,357881	-2,888341	-1,353874	-13,997430	-1,171915	12,298198	-0,169281	-0,278811	-0,254131	-15,844700	11,963745	-0,858247	-0,169281	-0,278811	-0,254131	-15,844700	11,963745	-0,858247
11:52:47,45	0,595961	3,497092	-0,090994	-0,398002	0,555987	-1,398041	-0,163954	-0,278452	-0,255288	6,008024	-1,062272	-0,853855	-0,356058	-2,884900	-1,350746	-13,958892	-1,192911	12,315432	-0,163954	-0,278452	-0,255288	-15,850485	11,808137	-0,853855	-0,163954	-0,278452	-0,255288	-15,850485	11,808137	-0,853855
11:52:47,50	0,595961	3,497092	-0,090994	-0,398002	0,555987	-1,398041	-0,167846	-0,278310	-0,252160	6,001732	-1,220752	-0,836621	-0,353089	-2,882887	-1,354622	-13,938790	-1,180388	12,323642	-0,167846	-0,278310	-0,252160	-15,845638	11,955133	-0,836621	-0,167846	-0,278310	-0,252160	-15,845638	11,955133	-0,836621
11:52:47,55	0,595961	3,497092	-0,090994	-0,398002	0,555987	-1,398041	-0,171073	-0,279875	-0,256036	6,103970	-1,377435	-0,828411	-0,353717	-2,883327	-1,350757	-13,968912	-1,174380	12,311928	-0,171073	-0,279875	-0,256036	-15,866195	12,051808	-0,828411	-0,171073	-0,279875	-0,256036	-15,866195	12,051808	-0,828411
11:52:47,60	0,595961	3,497092	-0,090994	-0,398002	0,555987	-1,398041	-0,170379	-0,279551	-0,252171	6,077284	-1,370406	-0,840125	-0,357786	-2,889763	-1,352317	-13,964086	-1,168606	12,272594	-0,170379	-0,279551	-0,252171	-15,867477	12,004312	-0,840125	-0,170379	-0,279551	-0,252171	-15,867477	12,004312	-0,840125
11:52:47,65	0,595961	3,497092	-0,090994	-0,398002	0,555987	-1,398041	-0,162771	-0,279245	-0,253731	6,068799	-0,973505	-0,879459	-0,350865	-2,882006	-1,352319	-14,008561	-1,161715	12,328916	-0,162771	-0,279245	-0,253731	-15,851962	11,803995	-0,879459	-0,162771	-0,279245	-0,253731	-15,851962	11,803995	-0,879459
11:52:47,70	0,595961	3,497092	-0,090994	-0,398002	0,555987	-1,398041	-0,172949	-0,281360	-0,253733	6,162501	-1,544727	-0,823137	-0,359105	-2,878935	-1,355048	-13,988719	-1,167131	12,338921	-0,172949	-0,281360	-0,253733	-15,924275	12,031753	-0,823137	-0,172949	-0,281360	-0,253733	-15,924275	12,031753	-0,823137
11:52:47,75	0,595961	3,497092	-0,090994	-0,398002	0,555987	-1,398041	-0,171488	-0,272688	-0,256462	5,716802	-1,448886	-0,813132	-0,355433	-2,884145	-1,354230	-13,944575	-1,156756	12,328474	-0,171488	-0,272688	-0,256462	-15,689243	12,012939	-0,813132	-0,171488	-0,272688	-0,256462	-15,689243	12,012939	-0,813132
11:52:47,80	0,595961	3,497092	-0,090994	-0,398002	0,555987	-1,398041	-0,168812	-0,278474	-0,255645	6,048701	-1,276702	-0,823579	-0,357263	-2,887640	-1,352724	-13,976894	-1,203813	12,267405	-0,168812	-0,278474	-0,255645	-15,811501	11,975073	-0,823579	-0,168812	-0,278474	-0,255645	-15,811501	11,975073	-0,823579
11:52:47,85	0,595961	3,497092	-0,090994	-0,398002	0,555987	-1,398041	-0,164870	-0,278637	-0,254138	6,000263	-1,076174	-0,884648	-0,353059	-2,888978	-1,351892	-13,949388	-1,176750	12,306773	-0,164870	-0,278637	-0,254138	-15,872730	11,866147	-0,884648	-0,164870	-0,278637	-0,254138	-15,872730	11,866147	-0,884648
11:52:47,90	0,595961	3,497092	-0,090994	-0,398002	0,555987	-1,398041	-0,165813	-0,282946	-0,253306	6,261542	-1,114927	-0,845280	-0,352575	-2,882518	-1,351926	-13,982382	-1,169995	12,318081	-0,165813	-0,282946	-0,253306	-15,949740	11,901430	-0,845280	-0,165813	-0,282946	-0,253306	-15,949740	11,901430	-0,845280
11:52:47,95	0,595961	3,497092	-0,090994	-0,398002	0,555987	-1,398041	-0,171650	-0,280135	-0,253341	6,104732	-1,450369	-0,833972	-0,354889	-2,889157	-1,352683	-13,984336	-1,155839	12,312785	-0,171650	-0,280135	-0,253341	-15,885900	12,024142	-0,833972	-0,171650	-0,280135	-0,253341	-15,885900	12,024142	-0,833972
11:52:48,00	0,595961	3,497092	-0,090994	-0,398002	0,555987	-1,398041	-0,164744	-0,281451	-0,254097	6,184401	-1,100026	-0,839268	-0,354971	-2,881036	-1,351963	-14,009671	-1,140072	12,299767	-0,164744	-0,281451	-0,254097	-15,909468	11,832362	-0,839268	-0,164744	-0,281451	-0,254097	-15,909468	11,832362	-0,839268
11:52:48,05	0,595961	3,497092	-0,090994	-0,398002	0,555987	-1,398041	-0,171735	-0,277320	-0,253377	5,970577	-1,493395	-0,852285	-0,356725	-2,882409	-1,351553	-13,992981	-1,177449	12,312178	-0,171735	-0,277320	-0,253377	-15,799010	11,987806	-0,852285	-0,171735	-0,277320	-0,253377	-15,799010	11,987806	-0,852285
11:52:48,11	0,595961	3,497092	-0,090994	-0,398002	0,555987	-1,398041	-0,169670	-0,276487	-0,252968	5,903260	-1,352869	-0,839875	-0,357300	-2,885420	-1,351178	-14,000946	-1,171429	12,282608	-0,169670	-0,276487	-0,252968	-15,800972	11,966225	-0,839875	-0,169670	-0,276487	-0,252968	-15,800972	11,966225	-0,839875
11:52:48,16	0,595961	3,497092	-0,090994	-0,398002	0,555987	-1,398041	-0,166774	-0,277495	-0,252593	5,956886	-1,212197	-0,869445	-0,357892	-2,883529	-1,351562	-14,003893	-1,142924	12,303343	-0,166774	-0,277495	-0,252593	-15,826442	11,879579	-0,869445	-0,166774	-0,277495	-0,252593	-15,826442	11,879579	-0,869445
11:52:48,21	0,595961	3,497092	-0,090994	-0,398002	0,555987	-1,398041	-0,168117	-0,276036	-0,252976	5,904271	-1,298809	-0,848709	-0,361618	-2,882002	-1,350732	-13,884610	-0,942908	12,317292	-0,168117	-0,276036	-0,252976	-15,764587	11,898348	-0,848709	-0,168117	-0,276036	-0,252976	-15,764587	11,898348	-0,848709
11:52:48,26	0,595961	3,497092	-0,090994	-0,398002	0,555987	-1,398041	-0,167576	-0,272046	-0,252146	5,929612	-1,267376	-0,834761	-0,564002	-2,782469	-1,177779	-9,205273	9,268375	11,986326	-0,167576	-0,272046	-0,252146	-15,425971	11,887302	-0,834761	-0,167576	-0,272046	-0,252146	-15,425971	11,887302	-0,834761
11:52:48,31	0,595961	3,497092	-0,090994	-0,398002	0,555987	-1,398041	-0,152582	-0,047010	-0,079193	5,410660	-1,540917	-1,165727	-0,403944	-2,863396	-1,039806	-13,686519	0,186212	12,332100	-0,152582	-0,047010	-0,079193	1,720365	10,436747	-1,165727	-0,152582	-0,047010	-0,079193	1,720365	10,436747	-1,165727
11:52:48,36	0,595961	3,497092	-0,090994	-0,398002	0,555987	-1,398041	-0,131901	-0,262894	-0,365777	3,987203	-1,340160	-0,671872	-0,387381	-2,908321	-1,464362	-16,287428	-1,249041	12,480180	-0,131901	-0,262894	-0,365777	-16,649982	9,014107	-0,671872	-0,131901	-0,262894	-0,365777	-16,649982	9,014107	-0,671872
11:52:48,41	0,596000	3,496933	-0,091002	-0,448011	0,556006	-1,398029	-0,131901	-0,262894	-0,365777	3,987203	-1,340160	-0,671872	-0,433643	-2,899746	-1,541994	-15,674138	0,965030	12,401199	-0,131901	-0,262894	-0,365777	-16,649982	9,014107	-0,671872	-0,131901	-0,262894	-0,365777	-16,649982	9,014107	-0,671872
11:52:48,46	0,596000	3,496933	-0,091002	-0,448011	0,556006	-1,398029	-0,116196	-0,218542	-0,443408	3,904977	-1,099407	-0,750854	-0,431232	-2,899890	-1,538483	-15,651953	0,954553	12,398894	-0,116196	-0,218542	-0,443408	-13,250565	8,022011	-0,750854	-0,116196	-0,218542	-0,443408	-13,250565	8,022011	-0,750854
11:52:48,51	0,596000	3,496933	-0,091002	-0,448011	0,556006	-1,398029	-0,117277	-0,220703	-0,439897	4,019357	-1,131172	-0,753159	-0,430669	-2,890557	-1,532691	-15,671901	1,019681	12,413678	-0,117277	-0,220703	-0,439897	-13,305807	8,075111	-0,753159	-0,117277	-0,220703	-0,439897	-13,305807	8,075111	-0,753159
11:52:48,56	0,596000	3,496933	-0,091002	-0,448011	0,556006	-1,398029	-0,125641	-0,216524	-0,434105	3,848470	-1,615927	-0,738375	-0,430633	-2,894578	-1,532682	-15,667519	1,019881	12,398509	-0,125641	-0,216524	-0,434105	-13,148631	8,246911	-0,738375	-0,125641	-0,216524	-0,434105	-13,148631	8,246911	-0,738375
11:52:48,61	0,596000	3,496933	-0,091002	-0,448011	0,556006	-1,398029	-0,122177	-0,218566	-0,434097	3,957026	-1,432076	-0,753544	-0,436536	-2,900216	-1,532659	-15,681658	1,007733	12,415775	-0,122177	-0,218566	-0,434097	-13,200384	8,158795	-0,753544	-0,122177	-0,218566	-0,434097	-13,200384	8,158795	-0,753544
11:52:48,66	0,596000	3,496933	-0,091002	-0,448011	0,556006	-1,398029	-0,114343	-0,216273	-0,434074	3,820199	-1,030872	-0,736278	-0,431170	-2,899381	-1,524500	-15,666191	1,003553	12,397033	-0,114343	-0,216273	-0,434074	-13,157208	7,945020	-0,736278	-0,114343	-0,216273	-0,434074	-13,157208	7,945020	-0,736278
11:52:48,71	0,596000	3,496933	-0,091002	-0,448011	0,556006	-1,398029	-0,117749	-0,220502	-0,425914	4,044216	-1,192524	-0,755020	-0,431528	-2,897971	-1,524074	-15,551889	0,989843	12,385616	-0,117749	-0,220502	-0,425914	-13,265162	8,050777	-0,755020	-0,117749	-0,220502	-0,425914	-13,265162	8,050777	-0,755020
11:52:48,76	0,596000	3,496933	-0,091002	-0,448011	0,556006	-1,398029	-0,118791	-0,219487	-0,425488	4,036714	-1,140856	-0,766437	-0,628008	-2,778231	-1,150305	-10,013993	10,926333	11,952764	-0,118791	-0,219487	-0,425488	-13,192986	8,184228	-0,766437	-0,118791	-0,219487	-0,425488	-13,192986	8,184228	-0,766437
11:52:48,81	0,596000	3,496933	-0,091002	-0,448011	0,556006	-1,398029	-0,124249	0,010540	-0,051720	3,449545	-1,596945	-1,199289	-0,474866	-2,854423	-1,145813	-13,971982	2,120950	12,334303	-0,124249	0,010540	-0,051720	4,276906	8,156569	-1,199289	-0,124249	0,010540	-0,051720	4,276906	8,156569	-1,199289
11:52:48,86	0,596000	3,496933	-0,091002	-0,448011	0,556006	-1,398029	-0,123677	-0,209442	-0,302673	2,773904	-1,069339	-0,676766	-0,437784	-2,888717	-1,401259	-15,640142	0,185752	12,475287	-0,123677	-0,209442	-0,302673	-13,667292	8,639338	-0,676766	-0,123677	-0,209442	-0,302673	-13,667292	8,639338	-0,676766
11:52:48,91	0,595891	3,496922	-0,090996	-0,498039	0,555998	-1,398018	-0,123677	-0,209442	-0,302673	2,773904	-1,069339	-0,676766	-0,484862	-2,870488	-1,473771	-14,812005	2,320307	12,409107	-0,123677	-0,209442	-0,302673	-13,667292	8,639338	-0,676766	-0,123677	-0,209442	-0,302673	-13,667292	8,639338	-0,676766
11:52:48,96	0,595891	3,496922	-0,090996	-0,498039	0,555998	-1,398018	-0,115925	-0,159557	-0,375186	2,442530	-1,016300	-0,742946	-0,482235	-2,871439	-1,465960	-14,708264	2,326136	12,384407	-0,115925	-0,159557	-0,375186	-10,082693	8,083807	-0,742946	-0,115925	-0,159557	-0,375186	-10,082693	8,083807	-0,742946
11:52:49,01	0,595891	3,496922	-0,090996	-0,498039	0,555998	-1,398018	-0,116415	-0,162307	-0,367375	2,642451	-0,954866	-0,767646	-0,485704	-2,866340	-1,464418	-14,667765	2,325497	12,378344	-0,116415	-0,162307	-0,367375	-10,098651	8,183727	-0,767646	-0,116415	-0,162307	-0,367375	-10,098651	8,183727	-0,767646
11:52:49,06	0,595891	3,496922	-0,090996	-0,498039	0,555998	-1,398018	-0,119096	-0,156753	-0,365833	2,373352	-1,058870	-0,773709	-0,480972	-2,867650	-1,461669	-14,662444	2,317511	12,396365	-0,119096	-0,156753	-0,365833	-9,931780	8,290158	-0,773709	-0,119096	-0,156753	-0,365833	-9,931780	8,290158	-0,773709
11:52:49,11	0,595891	3,496922	-0,090996	-0,498039	0,555998	-1,398018	-0,120328	-0,161506	-0,363083	2,616253	-1,114328	-0,755688	-0,482136	-2,869895	-1,461670	-14,655438	2,293704	12,380461	-0,120328	-0,161506	-0,363083	-10,061990	8,331404	-0,755688	-0,120328	-0,161506	-0,363083	-10,061990	8,331404	-0,755688
11:52:49,16	0,595891	3,496922	-0,090996	-0,498039	0,555998	-1,398018	-0,117801	-0,161621	-0,363084	2,605082	-0,964978	-0,771592	-0,477978	-2,865511	-1,457016	-14,641065	2,304263	12,374344	-0,117801	-0,161621	-0,363084	-10,082134	8,282423	-0,771592	-0,117801	-0,161621	-0,363084	-10,082134	8,282423	-0,771592
11:52:49,21	0,595891	3,496922	-0,090996	-0,498039	0,555998	-1,398018	-0,123677	-0,163030	-0,358431	2,694695	-1,263347	-0,777709	-0,482681	-2,867634	-1,455829	-14,644999	2,315866	12,401976	-0,123677	-0,163030	-0,358431	-10,103149	8,445297	-0,777709	-0,123677	-0,163030	-0,358431	-10,103149	8,445297	-0,777709
11:52:49,26	0,595891	3,496922	-0,090996	-0,498039	0,555998	-1,398018	-0,119487	-0,160018	-0,357243	2,546185	-1,054690	-0,750077	-0,480919	-2,865960	-1,455087	-14,648591	2,314291	12,363303	-0,119487	-0,160018	-0,357243	-10,015267	8,325061	-0,750077	-0,119487	-0,160018	-0,357243	-10,015267	8,325061	-0,750077
11:52:49,31	0,595891	3,496922	-0,090996	-0,498039	0,555998	-1,398018	-0,121818	-0,160707	-0,356501	2,578851	-1,178222	-0,788750	-0,482082	-2,866542	-1,455430	-14,640130	2,326168	12,416815	-0,121818	-0,160707	-0,356501	-10,036684	8,384507	-0,788750	-0,121818	-0,160707	-0,356501	-10,036684	8,384507	-0,788750
11:52:49,36	0,595891	3,496922	-0,090996	-0,498039	0,555998	-1,398018	-0,120733	-0,159991	-0,356845	2,556113	-1,120381	-0,735238	-0,481517	-2,864614	-1,453145	-14,642157	2,284479	12,366042	-0,120733	-0,159991	-0,356845	-10,003182	8,357128	-0,735238	-0,120733	-0,159991	-0,356845	-10,003182	8,357128	-0,735238
11:52:49,41	0,595891	3,496922	-0,090996	-0,498039	0,555998	-1,398018	-0,122685	-0,159516	-0,354559	2,494320	-1,202806	-0,786011	-0,484475	-2,861403	-1,453179	-14,655959	2,326679	12,352986	-0,122685	-0,159516	-0,354559	-10,027723	8,427950	-0,786011	-0,122685	-0,159516	-0,354559	-10,027723	8,427950	-0,786011
11:52:49,46	0,595891	3,496922	-0,090996	-0,498039	0,555998	-1,398018	-0,123986	-0,155349	-0,354594	2,307270	-1,303540	-0,799067	-0,477852	-2,868788	-1,455814	-14,599391	2,323927	12,378194	-0,123986	-0,155349	-0,354594	-9,887647	8,429388	-0,799067	-0,123986	-0,155349	-0,354594	-9,887647	8,429388	-0,799067
11:52:49,51	0,595891	3,496922	-0,090996	-0,498039	0,555998	-1,398018	-0,120902	-0,164778	-0,357228	2,823453	-1,092814	-0,773859	-0,488520	-2,861697	-1,456236	-14,612194	2,338681	12,402489	-0,120902	-0,164778	-0,357228	-10,111602	8,398032	-0,773859	-0,120902	-0,164778	-0,357228	-10,111602	8,398032	-0,773859
11:52:49,56	0,595891	3,496922	-0,090996	-0,498039	0,555998	-1,398018	-0,121709	-0,151994	-0,357650	2,165052	-1,153206	-0,749564	-0,482050	-2,867383	-1,455058	-14,626727	2,309947	12,381896	-0,121709	-0,151994	-0,357650	-9,766446	8,400934	-0,749564	-0,121709	-0,151994	-0,357650	-9,766446	8,400934	-0,749564
11:52:49,61	0,595891	3,496922	-0,090996	-0,498039	0,555998	-1,398018	-0,120020	-0,160439	-0,356472	2,572069	-1,063617	-0,770157	-0,483694	-2,867106	-1,452313	-14,580057	2,330896	12,389864	-0,120020	-0,160439	-0,356472	-10,022404	8,357967	-0,770157	-0,120020	-0,160439	-0,356472	-10,022404	8,357967	-0,770157
11:52:49,66	0,595891	3,496922	-0,090996	-0,498039	0,555998	-1,398018	-0,119438	-0,158877	-0,353728	2,532321	-1,003385	-0,762189	-0,478450	-2,865332	-1,452340	-14,600346	2,316720	12,366579	-0,119438	-0,158877	-0,353728	-9,939532	8,372473	-0,762189	-0,119438	-0,158877	-0,353728	-9,939532	8,372473	-0,762189
11:52:49,71	0,595891	3,496922	-0,090996	-0,498039	0,555998	-1,398018	-0,123596	-0,162531	-0,353755	2,699904	-1,230116	-0,785474	-0,481971	-2,865849	-1,451951	-14,608489	2,355332	12,376667	-0,123596	-0,162531	-0,353755	-10,058783	8,472195	-0,785474	-0,123596	-0,162531	-0,353755	-10,058783	8,472195	-0,785474
11:52:49,76	0,595891	3,496922	-0,090996	-0,498039	0,555998	-1,398018	-0,121388	-0,159741	-0,353365	2,584167	-1,141617	-0,775386	-0,483740	-2,861808	-1,450814	-14,595400	2,333833	12,356066	-0,121388	-0,159741	-0,353365	-9,955468	8,387303	-0,775386	-0,121388	-0,159741	-0,353365	-9,955468	8,387303	-0,775386
11:52:49,81	0,595891	3,496922	-0,090996	-0,498039	0,555998	-1,398018	-0,124003	-0,156188	-0,352229	2,387382	-1,255558	-0,795987	-0,482514	-2,867291	-1,450391	-14,580634	2,312653	12,359221	-0,124003	-0,156188	-0,352229	-9,873411	8,478710	-0,795987	-0,124003	-0,156188	-0,352229	-9,873411	8,478710	-0,795987
11:52:49,86	0,595891	3,496922	-0,090996	-0,498039	0,555998	-1,398018	-0,119867	-0,159992	-0,351805	2,574198	-1,017106	-0,792832	-0,480723	-2,866084	-1,453869	-14,558437	2,314313	12,376186	-0,119867	-0,159992	-0,351805	-9,985159	8,392482	-0,792832	-0,119867	-0,159992	-0,351805	-9,985159	8,392482	-0,792832
11:52:49,91	0,595891	3,496922	-0,090996	-0,498039	0,555998	-1,398018	-0,121808	-0,160939	-0,355283	2,635977	-1,099629	-0,775866	-0,484288	-2,862572	-1,450397	-14,587816	2,369005	12,385723	-0,121808	-0,160939	-0,355283	-9,997718	8,462303	-0,775866	-0,121808	-0,160939	-0,355283	-9,997718	8,462303	-0,775866
11:52:49,96	0,595891	3,496922	-0,090996	-0,498039	0,555998	-1,398018	-0,123067	-0,156096	-0,351811	2,416837	-1,217885	-0,766330	-0,483166	-2,869516	-1,452735	-14,613547	2,315357	12,350940	-0,123067	-0,156096	-0,351811	-9,836714	8,442876	-0,766330	-0,123067	-0,156096	-0,351811	-9,836714	8,442876	-0,766330
11:52:50,01	0,595891	3,496922	-0,090996	-0,498039	0,555998	-1,398018	-0,117615	-0,160539	-0,354150	2,588546	-0,929816	-0,801113	-0,482505	-2,862870	-1,449222	-14,583534	2,370864	12,390133	-0,117615	-0,160539	-0,354150	-10,013779	8,302927	-0,801113	-0,117615	-0,160539	-0,354150	-10,013779	8,302927	-0,801113
11:52:50,06	0,595891	3,496922	-0,090996	-0,498039	0,555998	-1,398018	-0,123701	-0,157789	-0,350636	2,508624	-1,248077	-0,761920	-0,484397	-2,869485	-1,452362	-14,641738	2,323905	12,351068	-0,123701	-0,157789	-0,350636	-9,877829	8,462458	-0,761920	-0,123701	-0,157789	-0,350636	-9,877829	8,462458	-0,761920
11:52:50,11	0,595891	3,496922	-0,090996	-0,498039	0,555998	-1,398018	-0,117026	-0,159458	-0,353776	2,525627	-0,927892	-0,800985	-0,481441	-2,860994	-1,447319	-14,631451	2,352549	12,374807	-0,117026	-0,159458	-0,353776	-9,991819	8,258639	-0,800985	-0,117026	-0,159458	-0,353776	-9,991819	8,258639	-0,800985
11:52:50,16	0,595891	3,496922	-0,090996	-0,498039	0,555998	-1,398018	-0,125857	-0,157772	-0,348733	2,467917	-1,392515	-0,777246	-0,483086	-2,868827	-1,448062	-14,593336	2,344629	12,353787	-0,125857	-0,157772	-0,348733	-9,917196	8,487246	-0,777246	-0,125857	-0,157772	-0,348733	-9,917196	8,487246	-0,777246
11:52:50,21	0,595891	3,496922	-0,090996	-0,498039	0,555998	-1,398018	-0,118251	-0,160264	-0,349477	2,609678	-0,960065	-0,798266	-0,481865	-2,867999	-1,449616	-14,572717	2,355450	12,345511	-0,118251	-0,160264	-0,349477	-9,971024	8,322670	-0,798266	-0,118251	-0,160264	-0,349477	-9,971024	8,322670	-0,798266
11:52:50,26	0,595891	3,496922	-0,090996	-0,498039	0,555998	-1,398018	-0,119579	-0,160908	-0,351030	2,662837	-1,016674	-0,806542	-0,482520	-2,861854	-1,449250	-14,578550	2,331828	12,355081	-0,119579	-0,160908	-0,351030	-9,968404	8,370308	-0,806542	-0,119579	-0,160908	-0,351030	-9,968404	8,370308	-0,806542
11:52:50,31	0,595891	3,496922	-0,090996	-0,498039	0,555998	-1,398018	-0,124573	-0,157268	-0,350665	2,450195	-1,269601	-0,796972	-0,484356	-2,863460	-1,451184	-14,608677	2,333360	12,380286	-0,124573	-0,157268	-0,350665	-9,895324	8,509408	-0,796972	-0,124573	-0,157268	-0,350665	-9,895324	8,509408	-0,796972
11:52:50,36	0,595891	3,496922	-0,090996	-0,498039	0,555998	-1,398018	-0,122265	-0,156481	-0,352599	2,395525	-1,176405	-0,771767	-0,483647	-2,863784	-1,451178	-14,559121	2,340405	12,355847	-0,122265	-0,156481	-0,352599	-9,888201	8,421371	-0,771767	-0,122265	-0,156481	-0,352599	-9,888201	8,421371	-0,771767
11:52:50,42	0,595891	3,496922	-0,090996	-0,498039	0,555998	-1,398018	-0,122338	-0,157256	-0,352592	2,466748	-1,140837	-0,796206	-0,484913	-2,863858	-1,450021	-14,599055	2,336034	12,369719	-0,122338	-0,157256	-0,352592	-9,877881	8,462715	-0,796206	-0,122338	-0,157256	-0,352592	-9,877881	8,462715	-0,796206
11:52:50,47	0,595891	3,496922	-0,090996	-0,498039	0,555998	-1,398018	-0,126732	-0,160848	-0,352187	2,670944	-1,375740	-0,775302	-0,481903	-2,866237	-1,447321	-14,587016	2,335910	12,314820	-0,126732	-0,160848	-0,352187	-9,955629	8,572703	-0,775302	-0,126732	-0,160848	-0,352187	-9,955629	8,572703	-0,775302
11:52:50,52	0,595891	3,496922	-0,090996	-0,498039	0,555998	-1,398018	-0,121086	-0,159994	-0,348736	2,591252	-1,097651	-0,837233	-0,487132	-2,864304	-1,442622	-14,578457	2,418178	12,376877	-0,121086	-0,159994	-0,348736	-9,968262	8,407630	-0,837233	-0,121086	-0,159994	-0,348736	-9,968262	8,407630	-0,837233
11:52:50,57	0,595891	3,496922	-0,090996	-0,498039	0,555998	-1,398018	-0,120145	-0,154499	-0,344036	2,381039	-1,082427	-0,775176	-0,695255	-2,726309	-0,993306	-7,606491	12,864738	11,895506	-0,120145	-0,154499	-0,344036	-9,747119	8,348966	-0,775176	-0,120145	-0,154499	-0,344036	-9,747119	8,348966	-0,775176
11:52:50,62	0,595891	3,496922	-0,090996	-0,498039	0,555998	-1,398018	-0,135591	0,094739	0,105279	1,953658	-1,070971	-1,256547	-0,548138	-2,819421	-1,065878	-12,799480	4,564363	12,300805	-0,135591	0,094739	0,105279	9,390638	9,572885	-1,256547	-0,135591	0,094739	0,105279	9,390638	9,572885	-1,256547
11:52:50,67	0,595891	3,496922	-0,090996	-0,498039	0,555998	-1,398018	-0,128512	-0,079224	0,032708	1,214904	-1,049954	-0,851248	-0,510987	-2,813968	-1,211872	-12,659610	2,738305	12,380545	-0,128512	-0,079224	0,032708	-5,004207	9,038231	-0,851248	-0,128512	-0,079224	0,032708	-5,004207	9,038231	-0,851248
11:52:50,72	0,595962	3,497030	-0,091002	-0,548030	0,555993	-1,397966	-0,151810	-0,108672	-0,113286	1,234704	-1,227291	-0,771507	-0,558507	-2,797604	-1,286318	-11,789352	4,937121	12,292589	-0,151810	-0,108672	-0,113286	-7,296047	10,689788	-0,771507	-0,151810	-0,108672	-0,113286	-7,296047	10,689788	-0,771507
11:52:50,77	0,595962	3,497030	-0,091002	-0,548030	0,555993	-1,397966	-0,142222	-0,059336	-0,187732	1,008588	-1,074464	-0,859464	-0,557338	-2,794140	-1,266784	-11,522621	4,863321	12,276313	-0,142222	-0,059336	-0,187732	-3,649284	10,089966	-0,859464	-0,142222	-0,059336	-0,187732	-3,649284	10,089966	-0,859464
11:52:50,82	0,595962	3,497030	-0,091002	-0,548030	0,555993	-1,397966	-0,145806	-0,058617	-0,168199	1,040645	-0,992947	-0,875739	-0,558559	-2,794171	-1,262552	-11,562207	4,884903	12,245550	-0,145806	-0,058617	-0,168199	-3,560773	10,452844	-0,875739	-0,145806	-0,058617	-0,168199	-3,560773	10,452844	-0,875739
11:52:50,87	0,595962	3,497030	-0,091002	-0,548030	0,555993	-1,397966	-0,145169	-0,057575	-0,163966	0,985370	-1,004868	-0,906503	-0,560235	-2,793199	-1,261764	-11,523737	4,899264	12,244989	-0,145169	-0,057575	-0,163966	-3,534267	10,390875	-0,906503	-0,145169	-0,057575	-0,163966	-3,534267	10,390875	-0,906503
11:52:50,92	0,595962	3,497030	-0,091002	-0,548030	0,555993	-1,397966	-0,145173	-0,055637	-0,163178	0,916274	-0,978935	-0,907064	-0,554274	-2,795464	-1,258237	-11,517380	4,941188	12,254506	-0,145173	-0,055637	-0,163178	-3,451243	10,417115	-0,907064	-0,145173	-0,055637	-0,163178	-3,451243	10,417115	-0,907064
11:52:50,97	0,595962	3,497030	-0,091002	-0,548030	0,555993	-1,397966	-0,146192	-0,061932	-0,159652	1,283084	-1,047393	-0,897547	-0,556721	-2,793237	-1,255940	-11,546424	4,903037	12,242402	-0,146192	-0,061932	-0,159652	-3,578566	10,428668	-0,897547	-0,146192	-0,061932	-0,159652	-3,578566	10,428668	-0,897547
11:52:51,02	0,595962	3,497030	-0,091002	-0,548030	0,555993	-1,397966	-0,147822	-0,057722	-0,156975	1,161957	-1,170360	-0,939587	-0,557105	-2,791947	-1,255561	-11,501578	5,045004	12,212466	-0,147822	-0,057722	-0,156975	-3,369186	10,433631	-0,939587	-0,147822	-0,057722	-0,156975	-3,369186	10,433631	-0,939587
11:52:51,07	0,595962	3,497030	-0,091002	-0,548030	0,555993	-1,397966	-0,147822	-0,057722	-0,156975	1,161957	-1,170360	-0,939587	-0,758611	-2,696152	-1,042135	-6,670690	14,940208	11,825407	-0,147822	-0,057722	-0,156975	-3,369186	10,433631	-0,939587	-0,147822	-0,057722	-0,156975	-3,369186	10,433631	-0,939587
11:52:51,12	0,595962	3,497030	-0,091002	-0,548030	0,555993	-1,397966	-0,130030	0,164685	0,056451	0,581758	-1,009109	-1,326646	-0,607004	-2,764271	-0,871671	-10,507604	6,807077	12,175627	-0,130030	0,164685	0,056451	13,509524	9,198212	-1,326646	-0,130030	0,164685	0,056451	13,509524	9,198212	-1,326646
11:52:51,17	0,595962	3,497030	-0,091002	-0,548030	0,555993	-1,397966	-0,137430	-0,022916	-0,098416	-0,283615	-1,162016	-0,832616	-0,592444	-2,783544	-1,197001	-11,780154	5,626521	12,319437	-0,137430	-0,022916	-0,098416	-2,082516	9,626245	-0,832616	-0,137430	-0,022916	-0,098416	-2,082516	9,626245	-0,832616
11:52:51,22	0,595976	3,496967	-0,090979	-0,598039	0,555983	-1,398029	-0,137430	-0,022916	-0,098416	-0,283615	-1,162016	-0,832616	-0,630123	-2,777162	-1,264947	-11,226081	7,590513	12,204092	-0,137430	-0,022916	-0,098416	-2,082516	9,626245	-0,832616	-0,137430	-0,022916	-0,098416	-2,082516	9,626245	-0,832616
11:52:51,27	0,595976	3,496967	-0,090979	-0,598039	0,555983	-1,398029	-0,124117	0,012906	-0,166362	-0,168452	-0,971871	-0,947961	-0,627684	-2,776244	-1,257570	-11,221924	7,651422	12,192378	-0,124117	0,012906	-0,166362	0,844667	8,771283	-0,947961	-0,124117	0,012906	-0,166362	0,844667	8,771283	-0,947961
11:52:51,32	0,595976	3,496967	-0,090979	-0,598039	0,555983	-1,398029	-0,126131	0,011252	-0,158984	-0,027639	-1,103490	-0,959675	-0,631774	-2,774762	-1,257945	-11,198058	7,647138	12,211118	-0,126131	0,011252	-0,158984	0,855674	8,797820	-0,959675	-0,126131	0,011252	-0,158984	0,855674	8,797820	-0,959675
11:52:51,37	0,595976	3,496967	-0,090979	-0,598039	0,555983	-1,398029	-0,125370	0,015536	-0,159360	-0,242168	-1,041069	-0,940935	-0,631186	-2,776656	-1,254483	-11,211964	7,634890	12,160131	-0,125370	0,015536	-0,159360	0,977416	8,800444	-0,940935	-0,125370	0,015536	-0,159360	0,977416	8,800444	-0,940935
11:52:51,42	0,595976	3,496967	-0,090979	-0,598039	0,555983	-1,398029	-0,124023	0,014079	-0,155897	-0,183983	-0,976990	-0,991922	-0,629322	-2,777532	-1,249392	-11,187709	7,669347	12,187151	-0,124023	0,014079	-0,155897	0,921255	8,758853	-0,991922	-0,124023	0,014079	-0,155897	0,921255	8,758853	-0,991922
11:52:51,47	0,595976	3,496967	-0,090979	-0,598039	0,555983	-1,398029	-0,124197	0,012027	-0,150806	-0,035304	-0,982239	-0,964902	-0,628134	-2,776113	-1,248633	-11,186913	7,680188	12,168063	-0,124197	0,012027	-0,150806	0,908841	8,767229	-0,964902	-0,124197	0,012027	-0,150806	0,908841	8,767229	-0,964902
11:52:51,52	0,595976	3,496967	-0,090979	-0,598039	0,555983	-1,398029	-0,126020	0,011708	-0,150047	-0,008903	-1,081761	-0,983990	-0,628111	-2,777245	-1,248245	-11,163307	7,625083	12,146275	-0,126020	0,011708	-0,150047	0,910161	8,810804	-0,983990	-0,126020	0,011708	-0,150047	0,910161	8,810804	-0,983990
11:52:51,57	0,595976	3,496967	-0,090979	-0,598039	0,555983	-1,398029	-0,125051	0,011122	-0,149659	-0,014372	-0,983384	-1,005778	-0,624522	-2,778803	-1,246265	-11,159499	7,674284	12,176067	-0,125051	0,011122	-0,149659	0,858724	8,833126	-1,005778	-0,125051	0,011122	-0,149659	0,858724	8,833126	-1,005778
11:52:51,62	0,595976	3,496967	-0,090979	-0,598039	0,555983	-1,398029	-0,125496	0,007235	-0,147679	0,232270	-1,027843	-0,975986	-0,627432	-2,776798	-1,246257	-11,127437	7,648462	12,184390	-0,125496	0,007235	-0,147679	0,800229	8,823625	-0,975986	-0,125496	0,007235	-0,147679	0,800229	8,823625	-0,975986
11:52:51,67	0,595976	3,496967	-0,090979	-0,598039	0,555983	-1,398029	-0,125778	0,010758	-0,147671	0,042760	-1,001818	-0,967663	-0,629252	-2,774247	-1,244723	-11,161285	7,688748	12,194850	-0,125778	0,010758	-0,147671	0,887248	8,871768	-0,967663	-0,125778	0,010758	-0,147671	0,887248	8,871768	-0,967663
11:52:51,72	0,595976	3,496967	-0,090979	-0,598039	0,555983	-1,398029	-0,127077	0,013609	-0,146138	-0,087560	-1,118806	-0,957203	-0,628022	-2,778614	-1,243163	-11,141135	7,648017	12,162882	-0,127077	0,013609	-0,146138	0,980780	8,856727	-0,957203	-0,127077	0,013609	-0,146138	0,980780	8,856727	-0,957203
11:52:51,77	0,595976	3,496967	-0,090979	-0,598039	0,555983	-1,398029	-0,123910	0,010360	-0,144577	0,056193	-0,916292	-0,989171	-0,629155	-2,777044	-1,242369	-11,128547	7,688944	12,187843	-0,123910	0,010360	-0,144577	0,869482	8,810611	-0,989171	-0,123910	0,010360	-0,144577	0,869482	8,810611	-0,989171
11:52:51,82	0,595976	3,496967	-0,090979	-0,598039	0,555983	-1,398029	-0,124703	0,012126	-0,143783	0,006100	-0,967120	-0,964210	-0,628589	-2,779626	-1,243156	-11,134404	7,650713	12,162647	-0,124703	0,012126	-0,143783	0,958017	8,822079	-0,964210	-0,124703	0,012126	-0,143783	0,958017	8,822079	-0,964210
11:52:51,87	0,595976	3,496967	-0,090979	-0,598039	0,555983	-1,398029	-0,122750	0,010345	-0,144570	0,062668	-0,851516	-0,989406	-0,631601	-2,775879	-1,243949	-11,157091	7,666975	12,183299	-0,122750	0,010345	-0,144570	0,874786	8,784364	-0,989406	-0,122750	0,010345	-0,144570	0,874786	8,784364	-0,989406
11:52:51,92	0,595976	3,496967	-0,090979	-0,598039	0,555983	-1,398029	-0,124489	0,014827	-0,145363	-0,167645	-0,969743	-0,968753	-0,628553	-2,776207	-1,239661	-11,124499	7,679813	12,171554	-0,124489	0,014827	-0,145363	0,996294	8,802679	-0,968753	-0,124489	0,014827	-0,145363	0,996294	8,802679	-0,968753
11:52:51,97	0,595976	3,496967	-0,090979	-0,598039	0,555983	-1,398029	-0,125729	0,012024	-0,141076	0,005537	-1,012396	-0,980498	-0,631523	-2,779525	-1,239681	-11,139267	7,654247	12,140823	-0,125729	0,012024	-0,141076	0,949423	8,857336	-0,980498	-0,125729	0,012024	-0,141076	0,949423	8,857336	-0,980498
11:52:52,02	0,595976	3,496967	-0,090979	-0,598039	0,555983	-1,398029	-0,121371	0,012937	-0,141095	-0,071457	-0,785780	-1,011230	-0,631500	-2,778942	-1,240452	-11,148476	7,725575	12,158298	-0,121371	0,012937	-0,141095	0,944088	8,741840	-1,011230	-0,121371	0,012937	-0,141095	0,944088	8,741840	-1,011230
11:52:52,07	0,595976	3,496967	-0,090979	-0,598039	0,555983	-1,398029	-0,121887	0,013208	-0,141867	-0,028400	-0,856250	-0,993755	-0,625595	-2,779072	-1,240798	-11,120760	7,676488	12,186723	-0,121887	0,013208	-0,141867	1,008446	8,711873	-0,993755	-0,121887	0,013208	-0,141867	1,008446	8,711873	-0,993755
11:52:52,12	0,595976	3,496967	-0,090979	-0,598039	0,555983	-1,398029	-0,124727	0,008029	-0,142212	0,212248	-0,955400	-0,965330	-0,625652	-2,779040	-1,240058	-11,154533	7,682960	12,157751	-0,124727	0,008029	-0,142212	0,842554	8,835688	-0,965330	-0,124727	0,008029	-0,142212	0,842554	8,835688	-0,965330
11:52:52,17	0,595976	3,496967	-0,090979	-0,598039	0,555983	-1,398029	-0,124726	0,008095	-0,141472	0,197577	-0,987832	-0,994302	-0,630316	-2,778126	-1,238082	-11,121729	7,661979	12,193630	-0,124726	0,008095	-0,141472	0,833000	8,803177	-0,994302	-0,124726	0,008095	-0,141472	0,833000	8,803177	-0,994302
11:52:52,22	0,595976	3,496967	-0,090979	-0,598039	0,555983	-1,398029	-0,123186	0,012592	-0,139497	-0,038034	-0,868821	-0,958423	-0,627344	-2,775220	-1,238505	-11,125881	7,723139	12,162918	-0,123186	0,012592	-0,139497	0,950402	8,801251	-0,958423	-0,123186	0,012592	-0,139497	0,950402	8,801251	-0,958423
11:52:52,27	0,595976	3,496967	-0,090979	-0,598039	0,555983	-1,398029	-0,127189	0,011470	-0,139919	0,071153	-1,111163	-0,989135	-0,627425	-2,775098	-1,238512	-11,165116	7,732903	12,178178	-0,127189	0,011470	-0,139919	0,971583	8,873160	-0,989135	-0,127189	0,011470	-0,139919	0,971583	8,873160	-0,989135
11:52:52,32	0,595976	3,496967	-0,090979	-0,598039	0,555983	-1,398029	-0,127254	0,011602	-0,139927	0,053161	-1,153399	-0,973875	-0,629131	-2,777201	-1,236554	-11,134624	7,698813	12,170129	-0,127254	0,011602	-0,139927	0,963902	8,836019	-0,973875	-0,127254	0,011602	-0,139927	0,963902	8,836019	-0,973875
11:52:52,37	0,595976	3,496967	-0,090979	-0,598039	0,555983	-1,398029	-0,124580	0,012027	-0,137968	0,016750	-0,970895	-0,981924	-0,629663	-2,778061	-1,239235	-11,104812	7,707954	12,200598	-0,124580	0,012027	-0,137968	0,960905	8,808608	-0,981924	-0,124580	0,012027	-0,137968	0,960905	8,808608	-0,981924
11:52:52,42	0,595976	3,496967	-0,090979	-0,598039	0,555983	-1,398029	-0,123568	0,012058	-0,140649	0,037971	-0,897036	-0,951455	-0,633272	-2,778272	-1,236174	-11,150746	7,710895	12,169576	-0,123568	0,012058	-0,140649	0,984543	8,803044	-0,951455	-0,123568	0,012058	-0,140649	0,984543	8,803044	-0,951455
11:52:52,47	0,595976	3,496967	-0,090979	-0,598039	0,555983	-1,398029	-0,121581	0,015078	-0,137589	-0,139478	-0,834961	-0,982477	-0,632706	-2,776690	-1,234613	-11,154814	7,701752	12,188088	-0,121581	0,015078	-0,137589	1,044148	8,709136	-0,982477	-0,121581	0,015078	-0,137589	1,044148	8,709136	-0,982477
11:52:52,52	0,595976	3,496967	-0,090979	-0,598039	0,555983	-1,398029	-0,123234	0,015379	-0,136028	-0,165065	-0,919871	-0,963965	-0,628589	-2,774452	-1,236558	-11,162157	7,744718	12,196612	-0,123234	0,015379	-0,136028	1,042164	8,753991	-0,963965	-0,123234	0,015379	-0,136028	1,042164	8,753991	-0,963965
11:52:52,57	0,595976	3,496967	-0,090979	-0,598039	0,555983	-1,398029	-0,127231	0,012932	-0,137972	-0,004300	-1,155563	-0,955441	-0,632123	-2,778220	-1,237354	-11,161875	7,705559	12,155909	-0,127231	0,012932	-0,137972	1,010866	8,832073	-0,955441	-0,127231	0,012932	-0,137972	1,010866	8,832073	-0,955441
11:52:52,62	0,595976	3,496967	-0,090979	-0,598039	0,555983	-1,398029	-0,122201	0,014109	-0,138769	-0,099291	-0,874156	-0,996144	-0,630353	-2,782080	-1,236927	-11,156722	7,671953	12,178478	-0,122201	0,014109	-0,138769	1,008293	8,718590	-0,996144	-0,122201	0,014109	-0,138769	1,008293	8,718590	-0,996144
11:52:52,67	0,595976	3,496967	-0,090979	-0,598039	0,555983	-1,398029	-0,119743	0,010646	-0,138341	0,054294	-0,725081	-0,973575	-0,627345	-2,773906	-1,239653	-11,114304	7,713340	12,187604	-0,119743	0,010646	-0,138341	0,889977	8,674722	-0,973575	-0,119743	0,010646	-0,138341	0,889977	8,674722	-0,973575
11:52:52,72	0,595976	3,496967	-0,090979	-0,598039	0,555983	-1,398029	-0,128326	0,012128	-0,141067	0,034253	-1,155351	-0,964449	-0,630311	-2,775834	-1,234274	-11,150889	7,723467	12,121246	-0,128326	0,012128	-0,141067	0,986315	8,918211	-0,964449	-0,128326	0,012128	-0,141067	0,986315	8,918211	-0,964449
11:52:52,77	0,595976	3,496967	-0,090979	-0,598039	0,555983	-1,398029	-0,125173	0,013733	-0,135688	-0,058709	-1,028185	-1,030807	-0,627325	-2,779377	-1,236146	-11,127697	7,713728	12,175122	-0,125173	0,013733	-0,135688	1,019315	8,797931	-1,030807	-0,125173	0,013733	-0,135688	1,019315	8,797931	-1,030807
11:52:52,82	0,595976	3,496967	-0,090979	-0,598039	0,555983	-1,398029	-0,123598	0,009375	-0,137561	0,171054	-0,921293	-0,976931	-0,630930	-2,779129	-1,232678	-11,160082	7,690734	12,162332	-0,123598	0,009375	-0,137561	0,906998	8,781128	-0,976931	-0,123598	0,009375	-0,137561	0,906998	8,781128	-0,976931
11:52:52,87	0,595976	3,496967	-0,090979	-0,598039	0,555983	-1,398029	-0,122010	0,012621	-0,134093	-0,033846	-0,855285	-0,989721	-0,630854	-2,778719	-1,235399	-11,135915	7,736012	12,150727	-0,122010	0,012621	-0,134093	0,956912	8,722507	-0,989721	-0,122010	0,012621	-0,134093	0,956912	8,722507	-0,989721
11:52:52,92	0,595976	3,496967	-0,090979	-0,598039	0,555983	-1,398029	-0,122403	0,012761	-0,136813	0,010178	-0,877421	-1,001326	-0,632119	-2,774280	-1,236589	-11,149509	7,702109	12,155790	-0,122403	0,012761	-0,136813	1,011913	8,731207	-1,001326	-0,122403	0,012761	-0,136813	1,011913	8,731207	-1,001326
11:52:52,97	0,595976	3,496967	-0,090979	-0,598039	0,555983	-1,398029	-0,125615	0,016075	-0,138003	-0,198333	-1,039295	-0,996263	-0,631559	-2,777205	-1,234646	-11,179860	7,715913	12,155025	-0,125615	0,016075	-0,138003	1,063589	8,821518	-0,996263	-0,125615	0,016075	-0,138003	1,063589	8,821518	-0,996263
11:52:53,02	0,595976	3,496967	-0,090979	-0,598039	0,555983	-1,398029	-0,123361	0,014128	-0,136060	-0,100301	-0,955273	-0,997028	-0,631447	-2,777133	-1,236152	-11,123058	7,722378	12,184666	-0,123361	0,014128	-0,136060	1,008767	8,728600	-0,997028	-0,123361	0,014128	-0,136060	1,008767	8,728600	-0,997028
11:52:53,07	0,595976	3,496967	-0,090979	-0,598039	0,555983	-1,398029	-0,123480	0,014067	-0,137567	-0,063135	-0,915484	-0,967387	-0,623258	-2,774922	-1,235780	-11,141475	7,707967	12,171375	-0,123480	0,014067	-0,137567	1,041154	8,777703	-0,967387	-0,123480	0,014067	-0,137567	1,041154	8,777703	-0,967387
11:52:53,12	0,595976	3,496967	-0,090979	-0,598039	0,555983	-1,398029	-0,129490	0,008081	-0,137195	0,226484	-1,236744	-0,980678	-0,627833	-2,777292	-1,232646	-11,089568	7,706589	12,167748	-0,129490	0,008081	-0,137195	0,860818	8,928222	-0,980678	-0,129490	0,008081	-0,137195	0,860818	8,928222	-0,980678
11:52:53,17	0,595976	3,496967	-0,090979	-0,598039	0,555983	-1,398029	-0,125149	0,010858	-0,134060	0,106829	-0,965388	-0,984305	-0,632076	-2,776371	-1,233856	-11,141914	7,705538	12,153857	-0,125149	0,010858	-0,134060	0,959175	8,858836	-0,984305	-0,125149	0,010858	-0,134060	0,959175	8,858836	-0,984305
11:52:53,22	0,595976	3,496967	-0,090979	-0,598039	0,555983	-1,398029	-0,123825	0,014993	-0,135271	-0,135269	-0,941335	-0,998196	-0,623744	-2,774861	-1,234632	-11,095498	7,691076	12,121136	-0,123825	0,014993	-0,135271	1,041666	8,778937	-0,998196	-0,123825	0,014993	-0,135271	1,041666	8,778937	-0,998196
11:52:53,27	0,595976	3,496967	-0,090979	-0,598039	0,555983	-1,398029	-0,129300	0,008532	-0,136046	0,211384	-1,178580	-1,030917	-0,632067	-2,777124	-1,231891	-11,139629	7,702426	12,176653	-0,129300	0,008532	-0,136046	0,881134	8,971439	-1,030917	-0,129300	0,008532	-0,136046	0,881134	8,971439	-1,030917
11:52:53,32	0,595976	3,496967	-0,090979	-0,598039	0,555983	-1,398029	-0,123178	0,014609	-0,133306	-0,116857	-0,904151	-0,975400	-0,623114	-2,773508	-1,233421	-11,084090	7,737129	12,180209	-0,123178	0,014609	-0,133306	1,029940	8,765323	-0,975400	-0,123178	0,014609	-0,133306	1,029940	8,765323	-0,975400
11:52:53,37	0,595976	3,496967	-0,090979	-0,598039	0,555983	-1,398029	-0,130786	0,008663	-0,134836	0,250173	-1,269031	-0,971844	-0,629642	-2,776814	-1,232690	-11,121396	7,733905	12,134819	-0,130786	0,008663	-0,134836	0,930187	8,997687	-0,971844	-0,130786	0,008663	-0,134836	0,930187	8,997687	-0,971844
11:52:53,42	0,595976	3,496967	-0,090979	-0,598039	0,555983	-1,398029	-0,124658	0,012663	-0,134104	0,020685	-0,981080	-1,017234	-0,632111	-2,776203	-1,236207	-11,158291	7,715181	12,141247	-0,124658	0,012663	-0,134104	1,014764	8,804605	-1,017234	-0,124658	0,012663	-0,134104	1,014764	8,804605	-1,017234
11:52:53,47	0,595976	3,496967	-0,090979	-0,598039	0,555983	-1,398029	-0,123954	0,015108	-0,137621	-0,141078	-0,967029	-1,010806	-0,630882	-2,775562	-1,233863	-11,138323	7,719651	12,144912	-0,123954	0,015108	-0,137621	1,044871	8,763342	-1,010806	-0,123954	0,015108	-0,137621	1,044871	8,763342	-1,010806
11:52:53,52	0,595976	3,496967	-0,090979	-0,598039	0,555983	-1,398029	-0,125123	0,014363	-0,135278	-0,088514	-1,012779	-1,007141	-0,626213	-2,776608	-1,233836	-11,160441	7,727832	12,179953	-0,125123	0,014363	-0,135278	1,039001	8,809388	-1,007141	-0,125123	0,014363	-0,135278	1,039001	8,809388	-1,007141
11:52:53,57	0,595976	3,496967	-0,090979	-0,598039	0,555983	-1,398029	-0,126552	0,009797	-0,135250	0,144947	-1,110299	-0,972100	-0,626721	-2,775227	-1,234216	-11,108575	7,697914	12,169119	-0,126552	0,009797	-0,135250	0,914026	8,823995	-0,972100	-0,126552	0,009797	-0,135250	0,914026	8,823995	-0,972100
11:52:53,62	0,595976	3,496967	-0,090979	-0,598039	0,555983	-1,398029	-0,127494	0,010927	-0,135630	0,086233	-1,099410	-0,982934	-0,631474	-2,778638	-1,236570	-11,135348	7,699691	12,145331	-0,127494	0,010927	-0,135630	0,943983	8,908836	-0,982934	-0,127494	0,010927	-0,135630	0,943983	8,908836	-0,982934
11:52:53,67	0,595976	3,496967	-0,090979	-0,598039	0,555983	-1,398029	-0,122163	0,013338	-0,137984	-0,050978	-0,846316	-1,006722	-0,630224	-2,779092	-1,234196	-11,114992	7,733469	12,183668	-0,122163	0,013338	-0,137984	0,996021	8,743512	-1,006722	-0,122163	0,013338	-0,137984	0,996021	8,743512	-1,006722
11:52:53,72	0,595976	3,496967	-0,090979	-0,598039	0,555983	-1,398029	-0,122395	0,012029	-0,135610	0,056519	-0,857633	-0,968385	-0,629077	-2,781226	-1,233451	-11,135810	7,715289	12,139122	-0,122395	0,012029	-0,135610	1,000765	8,750397	-0,968385	-0,122395	0,012029	-0,135610	1,000765	8,750397	-0,968385
11:52:53,77	0,595976	3,496967	-0,090979	-0,598039	0,555983	-1,398029	-0,121121	0,009969	-0,134865	0,137485	-0,800298	-1,012931	-0,629688	-2,769846	-1,234238	-11,124028	7,759501	12,186085	-0,121121	0,009969	-0,134865	0,920022	8,707682	-1,012931	-0,121121	0,009969	-0,134865	0,920022	8,707682	-1,012931
11:52:53,82	0,595976	3,496967	-0,090979	-0,598039	0,555983	-1,398029	-0,130671	0,016187	-0,135652	-0,141702	-1,308793	-0,965968	-0,627864	-2,781431	-1,232273	-11,113901	7,690578	12,137568	-0,130671	0,016187	-0,135652	1,128993	8,948851	-0,965968	-0,130671	0,016187	-0,135652	1,128993	8,948851	-0,965968
11:52:53,87	0,595976	3,496967	-0,090979	-0,598039	0,555983	-1,398029	-0,121549	0,008815	-0,133687	0,187009	-0,791238	-1,014485	-0,627246	-2,776677	-1,233431	-11,098335	7,736322	12,164616	-0,121549	0,008815	-0,133687	0,879015	8,750360	-1,014485	-0,121549	0,008815	-0,133687	0,879015	8,750360	-1,014485
11:52:53,92	0,595976	3,496967	-0,090979	-0,598039	0,555983	-1,398029	-0,125975	0,010657	-0,134846	0,138637	-1,030791	-0,987437	-0,630911	-2,776097	-1,233438	-11,152332	7,732759	12,198430	-0,125975	0,010657	-0,134846	0,975219	8,858264	-0,987437	-0,125975	0,010657	-0,134846	0,975219	8,858264	-0,987437
11:52:53,97	0,595976	3,496967	-0,090979	-0,598039	0,555983	-1,398029	-0,124645	0,014121	-0,134853	-0,071585	-1,006625	-0,953623	-0,632588	-2,773200	-1,231163	-11,121789	7,750178	12,124752	-0,124645	0,014121	-0,134853	1,036936	8,778043	-0,953623	-0,124645	0,014121	-0,134853	1,036936	8,778043	-0,953623
11:52:54,02	0,595976	3,496967	-0,090979	-0,598039	0,555983	-1,398029	-0,126316	0,017022	-0,132577	-0,192054	-1,075756	-1,027301	-0,627306	-2,777870	-1,232275	-11,137861	7,755904	12,169603	-0,126316	0,017022	-0,132577	1,144156	8,840056	-1,027301	-0,126316	0,017022	-0,132577	1,144156	8,840056	-1,027301
11:52:54,07	0,595976	3,496967	-0,090979	-0,598039	0,555983	-1,398029	-0,124913	0,010112	-0,133689	0,164154	-1,019559	-0,982449	-0,634957	-2,774678	-1,231524	-11,122830	7,738171	12,157885	-0,124913	0,010112	-0,133689	0,957982	8,786084	-0,982449	-0,124913	0,010112	-0,133689	0,957982	8,786084	-0,982449
11:52:54,12	0,595976	3,496967	-0,090979	-0,598039	0,555983	-1,398029	-0,123851	0,018335	-0,132938	-0,271237	-0,942470	-0,994168	-0,627237	-2,779479	-1,230307	-11,105287	7,733336	12,171967	-0,123851	0,018335	-0,132938	1,168026	8,779833	-0,994168	-0,123851	0,018335	-0,132938	1,168026	8,779833	-0,994168
11:52:54,17	0,595976	3,496967	-0,090979	-0,598039	0,555983	-1,398029	-0,123554	0,009248	-0,131722	0,205858	-0,909395	-0,980086	-0,626076	-2,776354	-1,235389	-11,108467	7,763383	12,152493	-0,123554	0,009248	-0,131722	0,931811	8,789563	-0,980086	-0,123554	0,009248	-0,131722	0,931811	8,789563	-0,980086
11:52:54,22	0,595976	3,496967	-0,090979	-0,598039	0,555983	-1,398029	-0,126841	0,009806	-0,136803	0,201287	-1,098099	-0,999560	-0,629725	-2,773398	-1,234991	-11,134445	7,724040	12,204362	-0,126841	0,009806	-0,136803	0,971023	8,858892	-0,999560	-0,126841	0,009806	-0,136803	0,971023	8,858892	-0,999560
11:52:54,27	0,595976	3,496967	-0,090979	-0,598039	0,555983	-1,398029	-0,127576	0,014443	-0,136405	-0,086929	-1,139178	-0,947691	-0,629660	-2,773747	-1,228823	-11,124086	7,717610	12,127578	-0,127576	0,014443	-0,136405	1,046858	8,875560	-0,947691	-0,127576	0,014443	-0,136405	1,046858	8,875560	-0,947691
11:52:54,32	0,595976	3,496967	-0,090979	-0,598039	0,555983	-1,398029	-0,127306	0,014212	-0,130237	-0,075312	-1,112933	-1,024475	-0,629053	-2,775985	-1,230748	-11,117435	7,718292	12,133322	-0,127306	0,014212	-0,130237	1,040351	8,880582	-1,024475	-0,127306	0,014212	-0,130237	1,040351	8,880582	-1,024475
11:52:54,37	0,595976	3,496967	-0,090979	-0,598039	0,555983	-1,398029	-0,125671	0,012567	-0,132163	0,014135	-1,022507	-1,018731	-0,630209	-2,781035	-1,233836	-11,123772	7,746493	12,140065	-0,125671	0,012567	-0,132163	1,000679	8,842680	-1,018731	-0,125671	0,012567	-0,132163	1,000679	8,842680	-1,018731
11:52:54,42	0,595976	3,496967	-0,090979	-0,598039	0,555983	-1,398029	-0,120720	0,011044	-0,135250	0,114605	-0,784624	-1,011988	-0,631351	-2,779025	-1,232673	-11,108919	7,761417	12,139784	-0,120720	0,011044	-0,135250	0,981564	8,691880	-1,011988	-0,120720	0,011044	-0,135250	0,981564	8,691880	-1,011988
11:52:54,47	0,595976	3,496967	-0,090979	-0,598039	0,555983	-1,398029	-0,121890	0,013038	-0,134088	0,031283	-0,840054	-1,012269	-0,628424	-2,778695	-1,230736	-11,118702	7,754724	12,134201	-0,121890	0,013038	-0,134088	1,054748	8,728282	-1,012269	-0,121890	0,013038	-0,134088	1,054748	8,728282	-1,012269
11:52:54,52	0,595976	3,496967	-0,090979	-0,598039	0,555983	-1,398029	-0,123639	0,010668	-0,132150	0,143835	-0,936138	-1,017852	-0,629642	-2,775475	-1,229971	-11,126587	7,746892	12,143523	-0,123639	0,010668	-0,132150	0,981255	8,769510	-1,017852	-0,123639	0,010668	-0,132150	0,981255	8,769510	-1,017852
11:52:54,57	0,595976	3,496967	-0,090979	-0,598039	0,555983	-1,398029	-0,125818	0,013333	-0,131385	-0,005491	-1,052394	-1,008530	-0,628535	-2,775687	-1,230754	-11,144399	7,705932	12,143030	-0,125818	0,013333	-0,131385	1,041163	8,824358	-1,008530	-0,125818	0,013333	-0,131385	1,041163	8,824358	-1,008530
11:52:54,62	0,595976	3,496967	-0,090979	-0,598039	0,555983	-1,398029	-0,126188	0,012268	-0,132168	0,005520	-1,066563	-1,009023	-0,628459	-2,778727	-1,230331	-11,130218	7,748302	12,162927	-0,126188	0,012268	-0,132168	0,968557	8,839209	-1,009023	-0,126188	0,012268	-0,132168	0,968557	8,839209	-1,009023
11:52:54,67	0,595976	3,496967	-0,090979	-0,598039	0,555983	-1,398029	-0,123594	0,010682	-0,131745	0,131757	-0,940560	-0,989126	-0,629725	-2,782115	-1,233451	-11,168315	7,727749	12,154147	-0,123594	0,010682	-0,131745	0,970322	8,761554	-0,989126	-0,123594	0,010682	-0,131745	0,970322	8,761554	-0,989126
11:52:54,72	0,595976	3,496967	-0,090979	-0,598039	0,555983	-1,398029	-0,120026	0,010085	-0,134866	0,125969	-0,777756	-0,997906	-0,633878	-2,777208	-1,231152	-11,179776	7,746030	12,153462	-0,120026	0,010085	-0,134866	0,917646	8,644294	-0,997906	-0,120026	0,010085	-0,134866	0,917646	8,644294	-0,997906
11:52:54,77	0,595976	3,496967	-0,090979	-0,598039	0,555983	-1,398029	-0,122200	0,016135	-0,132567	-0,178529	-0,909858	-0,998591	-0,627860	-2,778551	-1,230329	-11,117947	7,726177	12,157375	-0,122200	0,016135	-0,132567	1,088072	8,682832	-0,998591	-0,122200	0,016135	-0,132567	1,088072	8,682832	-0,998591
11:52:54,82	0,595976	3,496967	-0,090979	-0,598039	0,555983	-1,398029	-0,124046	0,010252	-0,131743	0,141134	-0,942380	-0,994677	-0,626673	-2,777934	-1,231885	-11,103783	7,707823	12,148195	-0,124046	0,010252	-0,131743	0,945880	8,795225	-0,994677	-0,124046	0,010252	-0,131743	0,945880	8,795225	-0,994677
11:52:54,87	0,595976	3,496967	-0,090979	-0,598039	0,555983	-1,398029	-0,125173	0,009532	-0,133300	0,169755	-0,979565	-1,003858	-0,632098	-2,776430	-1,231508	-11,153485	7,705655	12,181609	-0,125173	0,009532	-0,133300	0,917990	8,846546	-1,003858	-0,125173	0,009532	-0,133300	0,917990	8,846546	-1,003858
11:52:54,92	0,595976	3,496967	-0,090979	-0,598039	0,555983	-1,398029	-0,123764	0,014983	-0,132923	-0,140429	-0,948225	-0,970444	-0,629555	-2,776173	-1,229566	-11,090071	7,750161	12,138072	-0,123764	0,014983	-0,132923	1,035715	8,767233	-0,970444	-0,123764	0,014983	-0,132923	1,035715	8,767233	-0,970444
11:52:54,97	0,595976	3,496967	-0,090979	-0,598039	0,555983	-1,398029	-0,125258	0,012908	-0,130980	0,037699	-0,993237	-1,013981	-0,632042	-2,776863	-1,232679	-11,138633	7,734800	12,163667	-0,125258	0,012908	-0,130980	1,050989	8,839483	-1,013981	-0,125258	0,012908	-0,130980	1,050989	8,839483	-1,013981
11:52:55,02	0,595976	3,496967	-0,090979	-0,598039	0,555983	-1,398029	-0,123417	0,014718	-0,134094	-0,093979	-0,931892	-0,988386	-0,630804	-2,780296	-1,229945	-11,125797	7,733003	12,151828	-0,123417	0,014718	-0,134094	1,061358	8,756328	-0,988386	-0,123417	0,014718	-0,134094	1,061358	8,756328	-0,988386
11:52:55,07	0,595976	3,496967	-0,090979	-0,598039	0,555983	-1,398029	-0,121063	0,011929	-0,131359	0,055894	-0,797470	-1,000225	-0,628390	-2,777556	-1,229169	-11,096346	7,738490	12,142363	-0,121063	0,011929	-0,131359	0,992318	8,705961	-1,000225	-0,121063	0,011929	-0,131359	0,992318	8,705961	-1,000225
11:52:55,12	0,595976	3,496967	-0,090979	-0,598039	0,555983	-1,398029	-0,124642	0,011208	-0,130584	0,112846	-0,960825	-1,009690	-0,626707	-2,772866	-1,231899	-11,120711	7,756227	12,170055	-0,124642	0,011208	-0,130584	0,992698	8,823571	-1,009690	-0,124642	0,011208	-0,130584	0,992698	8,823571	-1,009690
11:52:55,17	0,595976	3,496967	-0,090979	-0,598039	0,555983	-1,398029	-0,129546	0,012096	-0,133313	0,069884	-1,245796	-0,981998	-0,626033	-2,779289	-1,231091	-11,098900	7,750698	12,158635	-0,129546	0,012096	-0,133313	1,019391	8,923555	-0,981998	-0,129546	0,012096	-0,133313	1,019391	8,923555	-0,981998
11:52:55,22	0,595976	3,496967	-0,090979	-0,598039	0,555983	-1,398029	-0,124320	0,008300	-0,132505	0,273384	-0,952390	-0,993418	-0,630793	-2,776049	-1,229548	-11,118038	7,765252	12,182243	-0,124320	0,008300	-0,132505	0,924918	8,806718	-0,993418	-0,124320	0,008300	-0,132505	0,924918	8,806718	-0,993418
11:52:55,27	0,595976	3,496967	-0,090979	-0,598039	0,555983	-1,398029	-0,124746	0,014043	-0,130962	-0,022243	-0,998402	-0,969810	-0,634298	-2,778428	-1,230723	-11,100178	7,732500	12,151696	-0,124746	0,014043	-0,130962	1,080156	8,794161	-0,969810	-0,124746	0,014043	-0,130962	1,080156	8,794161	-0,969810
11:52:55,32	0,595976	3,496967	-0,090979	-0,598039	0,555983	-1,398029	-0,120933	0,015888	-0,132138	-0,137628	-0,768289	-1,000357	-0,629063	-2,776102	-1,229960	-11,117890	7,705370	12,146949	-0,120933	0,015888	-0,132138	1,109620	8,724964	-1,000357	-0,120933	0,015888	-0,132138	1,109620	8,724964	-1,000357
11:52:55,37	0,595976	3,496967	-0,090979	-0,598039	0,555983	-1,398029	-0,125565	0,012518	-0,131375	0,005274	-1,010932	-1,005104	-0,631989	-2,774010	-1,230361	-11,125703	7,773599	12,154108	-0,125565	0,012518	-0,131375	0,987957	8,845939	-1,005104	-0,125565	0,012518	-0,131375	0,987957	8,845939	-1,005104
11:52:55,42	0,595976	3,496967	-0,090979	-0,598039	0,555983	-1,398029	-0,125914	0,016098	-0,131775	-0,125702	-1,069924	-0,997945	-0,630328	-2,778542	-1,229182	-11,174559	7,736822	12,171710	-0,125914	0,016098	-0,131775	1,138007	8,814289	-0,997945	-0,125914	0,016098	-0,131775	1,138007	8,814289	-0,997945
11:52:55,47	0,595976	3,496967	-0,090979	-0,598039	0,555983	-1,398029	-0,122819	0,012394	-0,130596	0,010656	-0,932932	-0,980343	-0,626024	-2,776838	-1,227609	-11,093108	7,740903	12,146818	-0,122819	0,012394	-0,130596	0,983560	8,708363	-0,980343	-0,122819	0,012394	-0,130596	0,983560	8,708363	-0,980343
11:52:55,52	0,595976	3,496967	-0,090979	-0,598039	0,555983	-1,398029	-0,126447	0,009518	-0,129024	0,204455	-1,053078	-1,005235	-0,636056	-2,774957	-1,228840	-11,124221	7,814815	12,110039	-0,126447	0,009518	-0,129024	0,951612	8,872997	-1,005235	-0,126447	0,009518	-0,129024	0,951612	8,872997	-1,005235
11:52:55,57	0,595976	3,496967	-0,090979	-0,598039	0,555983	-1,398029	-0,123061	0,019146	-0,130255	-0,247775	-0,940895	-1,042014	-0,627881	-2,773727	-1,229607	-11,129953	7,751814	12,119831	-0,123061	0,019146	-0,130255	1,255220	8,719361	-1,042014	-0,123061	0,019146	-0,130255	1,255220	8,719361	-1,042014
11:52:55,62	0,595976	3,496967	-0,090979	-0,598039	0,555983	-1,398029	-0,128213	0,012681	-0,131021	0,030981	-1,182270	-1,032222	-0,633089	-2,775431	-1,229186	-11,098064	7,778964	12,143190	-0,128213	0,012681	-0,131021	1,026470	8,882429	-1,032222	-0,128213	0,012681	-0,131021	1,026470	8,882429	-1,032222
11:52:55,67	0,595976	3,496967	-0,090979	-0,598039	0,555983	-1,398029	-0,124133	0,016340	-0,130600	-0,119784	-0,956081	-1,008863	-0,627222	-2,776125	-1,229155	-11,095639	7,742896	12,167128	-0,124133	0,016340	-0,130600	1,162869	8,788358	-1,008863	-0,124133	0,016340	-0,130600	1,162869	8,788358	-1,008863
11:52:55,72	0,595976	3,496967	-0,090979	-0,598039	0,555983	-1,398029	-0,126466	0,010912	-0,130569	0,132430	-1,057241	-0,984925	-0,630256	-2,772660	-1,228443	-11,130519	7,733177	12,127970	-0,126466	0,010912	-0,130569	0,989011	8,870305	-0,984925	-0,126466	0,010912	-0,130569	0,989011	8,870305	-0,984925
11:52:55,77	0,595976	3,496967	-0,090979	-0,598039	0,555983	-1,398029	-0,127949	0,015272	-0,129857	-0,120138	-1,159742	-1,024083	-0,626083	-2,769922	-1,230359	-11,101511	7,756671	12,154943	-0,127949	0,015272	-0,129857	1,078690	8,884275	-1,024083	-0,127949	0,015272	-0,129857	1,078690	8,884275	-1,024083
11:52:55,82	0,595976	3,496967	-0,090979	-0,598039	0,555983	-1,398029	-0,132407	0,013027	-0,131773	0,031447	-1,378170	-0,997109	-0,630172	-2,778143	-1,227238	-11,104397	7,723783	12,130714	-0,132407	0,013027	-0,131773	1,054052	9,015781	-0,997109	-0,132407	0,013027	-0,131773	1,054052	9,015781	-0,997109
11:52:55,87	0,595976	3,496967	-0,090979	-0,598039	0,555983	-1,398029	-0,123243	0,012457	-0,128653	0,031129	-0,887696	-1,021339	-0,632498	-2,775279	-1,229597	-11,091478	7,753542	12,108767	-0,123243	0,012457	-0,128653	1,009037	8,786879	-1,021339	-0,123243	0,012457	-0,128653	1,009037	8,786879	-1,021339
11:52:55,92	0,595976	3,496967	-0,090979	-0,598039	0,555983	-1,398029	-0,124560	0,015904	-0,131011	-0,115874	-0,959874	-1,043286	-0,627939	-2,777238	-1,231916	-11,145916	7,713070	12,139010	-0,124560	0,015904	-0,131011	1,132611	8,818090	-1,043286	-0,124560	0,015904	-0,131011	1,132611	8,818090	-1,043286
11:52:55,97	0,595976	3,496967	-0,090979	-0,598039	0,555983	-1,398029	-0,125144	0,010976	-0,133331	0,078109	-1,017123	-1,013043	-0,630235	-2,777144	-1,229972	-11,134176	7,749623	12,138494	-0,125144	0,010976	-0,133331	0,939752	8,806644	-1,013043	-0,125144	0,010976	-0,133331	0,939752	8,806644	-1,013043
11:52:56,02	0,595976	3,496967	-0,090979	-0,598039	0,555983	-1,398029	-0,124077	0,013012	-0,131386	0,009780	-0,969782	-1,013559	-0,629609	-2,774693	-1,228401	-11,117470	7,769620	12,162704	-0,124077	0,013012	-0,131386	1,031223	8,770275	-1,013559	-0,124077	0,013012	-0,131386	1,031223	8,770275	-1,013559
11:52:56,07	0,595976	3,496967	-0,090979	-0,598039	0,555983	-1,398029	-0,126513	0,013695	-0,129815	-6,546701E-5	-1,091951	-0,989349	-0,631436	-2,775299	-1,229994	-11,136924	7,735320	12,123608	-0,126513	0,013695	-0,129815	1,074994	8,839282	-0,989349	-0,126513	0,013695	-0,129815	1,074994	8,839282	-0,989349
11:52:56,12	0,595976	3,496967	-0,090979	-0,598039	0,555983	-1,398029	-0,125074	0,014975	-0,131408	-0,106036	-1,016821	-1,028445	-0,630854	-2,781751	-1,229568	-11,149290	7,716872	12,141409	-0,125074	0,014975	-0,131408	1,069471	8,801450	-1,028445	-0,125074	0,014975	-0,131408	1,069471	8,801450	-1,028445
11:52:56,17	0,595976	3,496967	-0,090979	-0,598039	0,555983	-1,398029	-0,119778	0,011245	-0,130983	0,065767	-0,742918	-1,010644	-0,630864	-2,772044	-1,231950	-11,139334	7,755149	12,126040	-0,119778	0,011245	-0,130983	0,948466	8,659623	-1,010644	-0,119778	0,011245	-0,130983	0,948466	8,659623	-1,010644
11:52:56,22	0,595976	3,496967	-0,090979	-0,598039	0,555983	-1,398029	-0,128179	0,016107	-0,133364	-0,148963	-1,190293	-1,026013	-0,631368	-2,779134	-1,228795	-11,126229	7,764775	12,137690	-0,128179	0,016107	-0,133364	1,115452	8,871736	-1,026013	-0,128179	0,016107	-0,133364	1,115452	8,871736	-1,026013
11:52:56,27	0,595976	3,496967	-0,090979	-0,598039	0,555983	-1,398029	-0,121787	0,012999	-0,130210	0,027575	-0,851385	-1,014363	-0,633181	-2,775431	-1,228041	-11,143353	7,779014	12,142944	-0,121787	0,012999	-0,130210	1,047962	8,708890	-1,014363	-0,121787	0,012999	-0,130210	1,047962	8,708890	-1,014363
11:52:56,32	0,595976	3,496967	-0,090979	-0,598039	0,555983	-1,398029	-0,124087	0,016419	-0,129455	-0,146533	-0,992935	-1,009109	-0,635507	-2,776893	-1,229193	-11,127278	7,770174	12,147423	-0,124087	0,016419	-0,129455	1,142381	8,747892	-1,009109	-0,124087	0,016419	-0,129455	1,142381	8,747892	-1,009109
11:52:56,37	0,595976	3,496967	-0,090979	-0,598039	0,555983	-1,398029	-0,121658	0,017703	-0,130607	-0,212912	-0,848291	-1,004630	-0,624281	-2,779741	-1,229943	-11,106444	7,733062	12,133459	-0,121658	0,017703	-0,130607	1,176785	8,701868	-1,004630	-0,121658	0,017703	-0,130607	1,176785	8,701868	-1,004630
11:52:56,42	0,595976	3,496967	-0,090979	-0,598039	0,555983	-1,398029	-0,124805	0,006557	-0,131357	0,344961	-0,975322	-1,018594	-0,629583	-2,779673	-1,228379	-11,105916	7,730967	12,155754	-0,124805	0,006557	-0,131357	0,859691	8,821854	-1,018594	-0,124805	0,006557	-0,131357	0,859691	8,821854	-1,018594
11:52:56,47	0,595976	3,496967	-0,090979	-0,598039	0,555983	-1,398029	-0,122212	0,011183	-0,129793	0,102887	-0,839000	-0,996299	-0,626019	-2,778116	-1,228377	-11,093345	7,744206	12,152050	-0,122212	0,011183	-0,129793	0,980715	8,754654	-0,996299	-0,122212	0,011183	-0,129793	0,980715	8,754654	-0,996299
11:52:56,52	0,595976	3,496967	-0,090979	-0,598039	0,555983	-1,398029	-0,125343	0,008875	-0,129792	0,240631	-0,997513	-1,000003	-0,628969	-2,781719	-1,228755	-11,109838	7,764117	12,161733	-0,125343	0,008875	-0,129792	0,937315	8,841877	-1,000003	-0,125343	0,008875	-0,129792	0,937315	8,841877	-1,000003
11:52:56,57	0,595976	3,496967	-0,090979	-0,598039	0,555983	-1,398029	-0,120748	0,009628	-0,130169	0,210468	-0,782833	-0,990320	-0,631973	-2,773153	-1,228028	-11,104343	7,724944	12,146196	-0,120748	0,009628	-0,130169	0,966268	8,695882	-0,990320	-0,120748	0,009628	-0,130169	0,966268	8,695882	-0,990320
11:52:56,62	0,595976	3,496967	-0,090979	-0,598039	0,555983	-1,398029	-0,122773	0,010177	-0,128620	0,144939	-0,875433	-0,982331	-0,630787	-2,776341	-1,228777	-11,107746	7,732827	12,166051	-0,122773	0,010177	-0,128620	0,943843	8,762244	-0,982331	-0,122773	0,010177	-0,128620	0,943843	8,762244	-0,982331
11:52:56,67	0,595976	3,496967	-0,090979	-0,598039	0,555983	-1,398029	-0,124496	0,013891	-0,130191	-0,037266	-0,960266	-0,986002	-0,627178	-2,776572	-1,230728	-11,086473	7,768767	12,134845	-0,124496	0,013891	-0,130191	1,053189	8,812657	-0,986002	-0,124496	0,013891	-0,130191	1,053189	8,812657	-0,986002
11:52:56,72	0,595976	3,496967	-0,090979	-0,598039	0,555983	-1,398029	-0,126100	0,010651	-0,132142	0,172998	-1,043252	-1,017208	-0,630794	-2,776584	-1,232292	-11,120559	7,771643	12,150148	-0,126100	0,010651	-0,132142	1,009079	8,855632	-1,017208	-0,126100	0,010651	-0,132142	1,009079	8,855632	-1,017208
11:52:56,77	0,595976	3,496967	-0,090979	-0,598039	0,555983	-1,398029	-0,124282	0,013776	-0,133706	-0,004064	-0,979650	-1,001905	-0,630825	-2,782593	-1,230352	-11,159189	7,778511	12,134152	-0,124282	0,013776	-0,133706	1,077344	8,776486	-1,001905	-0,124282	0,013776	-0,133706	1,077344	8,776486	-1,001905
11:52:56,82	0,595976	3,496967	-0,090979	-0,598039	0,555983	-1,398029	-0,119063	0,010799	-0,131767	0,137385	-0,745134	-1,017901	-0,628404	-2,780387	-1,224509	-11,120326	7,738773	12,134515	-0,119063	0,010799	-0,131767	0,985080	8,601284	-1,017901	-0,119063	0,010799	-0,131767	0,985080	8,601284	-1,017901
11:52:56,87	0,595976	3,496967	-0,090979	-0,598039	0,555983	-1,398029	-0,122183	0,009805	-0,125924	0,174080	-0,853892	-1,017538	-0,629050	-2,775676	-1,228403	-11,133296	7,767041	12,162736	-0,122183	0,009805	-0,125924	0,943762	8,737512	-1,017538	-0,122183	0,009805	-0,125924	0,943762	8,737512	-1,017538
11:52:56,92	0,595976	3,496967	-0,090979	-0,598039	0,555983	-1,398029	-0,125941	0,012720	-0,129817	0,040506	-1,074640	-0,989317	-0,632510	-2,778664	-1,227597	-11,101324	7,750648	12,170041	-0,125941	0,012720	-0,129817	1,039000	8,811715	-0,989317	-0,125941	0,012720	-0,129817	1,039000	8,811715	-0,989317
11:52:56,97	0,595976	3,496967	-0,090979	-0,598039	0,555983	-1,398029	-0,121623	0,014222	-0,129011	-0,035841	-0,814230	-0,982012	-0,627194	-2,776119	-1,227633	-11,095464	7,755837	12,123014	-0,121623	0,014222	-0,129011	1,080609	8,733179	-0,982012	-0,121623	0,014222	-0,129011	1,080609	8,733179	-0,982012
11:52:57,02	0,595976	3,496967	-0,090979	-0,598039	0,555983	-1,398029	-0,126485	0,010891	-0,129048	0,144818	-1,064568	-1,029039	-0,626646	-2,780666	-1,226043	-11,116077	7,727610	12,154690	-0,126485	0,010891	-0,129048	0,999749	8,864500	-1,029039	-0,126485	0,010891	-0,129048	0,999749	8,864500	-1,029039
11:52:57,07	0,595976	3,496967	-0,090979	-0,598039	0,555983	-1,398029	-0,122821	0,008143	-0,127458	0,252962	-0,877766	-0,997363	-0,632029	-2,777671	-1,228820	-11,147686	7,738138	12,127485	-0,122821	0,008143	-0,127458	0,892176	8,763661	-0,997363	-0,122821	0,008143	-0,127458	0,892176	8,763661	-0,997363
11:52:57,12	0,595976	3,496967	-0,090979	-0,598039	0,555983	-1,398029	-0,122723	0,014302	-0,130235	-0,074011	-0,905341	-1,024568	-0,628929	-2,778404	-1,229125	-11,077791	7,760703	12,186244	-0,122723	0,014302	-0,130235	1,048712	8,728441	-1,024568	-0,122723	0,014302	-0,130235	1,048712	8,728441	-1,024568
11:52:57,17	0,595976	3,496967	-0,090979	-0,598039	0,555983	-1,398029	-0,123638	0,011251	-0,130539	0,139116	-0,903678	-0,965809	-0,634909	-2,776158	-1,226896	-11,123541	7,748018	12,101883	-0,123638	0,011251	-0,130539	1,022357	8,801940	-0,965809	-0,123638	0,011251	-0,130539	1,022357	8,801940	-0,965809
11:52:57,22	0,595976	3,496967	-0,090979	-0,598039	0,555983	-1,398029	-0,122594	0,017553	-0,128310	-0,222438	-0,882630	-1,050169	-0,627842	-2,777377	-1,228355	-11,101194	7,713245	12,194526	-0,122594	0,017553	-0,128310	1,155494	8,740976	-1,050169	-0,122594	0,017553	-0,128310	1,155494	8,740976	-1,050169
11:52:57,27	0,595976	3,496967	-0,090979	-0,598039	0,555983	-1,398029	-0,125072	0,010823	-0,129769	0,108587	-0,974746	-0,957527	-0,628969	-2,777700	-1,227992	-11,102845	7,770395	12,161994	-0,125072	0,010823	-0,129769	0,958205	8,843383	-0,957527	-0,125072	0,010823	-0,129769	0,958205	8,843383	-0,957527
11:52:57,32	0,595976	3,496967	-0,090979	-0,598039	0,555983	-1,398029	-0,124228	0,011637	-0,129406	0,114922	-0,960881	-0,990059	-0,633240	-2,776089	-1,231534	-11,157791	7,759523	12,154177	-0,124228	0,011637	-0,129406	1,028446	8,791021	-0,990059	-0,124228	0,011637	-0,129406	1,028446	8,791021	-0,990059
11:52:57,37	0,595976	3,496967	-0,090979	-0,598039	0,555983	-1,398029	-0,123488	0,016142	-0,132949	-0,156212	-0,964562	-0,997876	-0,634315	-2,778899	-1,226478	-11,136325	7,778028	12,131489	-0,123488	0,016142	-0,132949	1,110933	8,729269	-0,997876	-0,123488	0,016142	-0,132949	1,110933	8,729269	-0,997876
11:52:57,42	0,595976	3,496967	-0,090979	-0,598039	0,555983	-1,398029	-0,120516	0,015668	-0,127892	-0,104817	-0,800683	-1,020564	-0,626112	-2,771815	-1,229221	-11,132780	7,776234	12,125842	-0,120516	0,015668	-0,127892	1,125137	8,659850	-1,020564	-0,120516	0,015668	-0,127892	1,125137	8,659850	-1,020564
11:52:57,47	0,595976	3,496967	-0,090979	-0,598039	0,555983	-1,398029	-0,130754	0,012106	-0,130635	0,080640	-1,329056	-1,026210	-0,633810	-2,773921	-1,228824	-11,147696	7,755614	12,147677	-0,130754	0,012106	-0,130635	1,030955	8,935106	-1,026210	-0,130754	0,012106	-0,130635	1,030955	8,935106	-1,026210
11:52:57,52	0,595976	3,496967	-0,090979	-0,598039	0,555983	-1,398029	-0,125080	0,017719	-0,130238	-0,236561	-1,036649	-1,004376	-0,624834	-2,775945	-1,227983	-11,089291	7,761536	12,167386	-0,125080	0,017719	-0,130238	1,154390	8,782154	-1,004376	-0,125080	0,017719	-0,130238	1,154390	8,782154	-1,004376
11:52:57,57	0,595976	3,496967	-0,090979	-0,598039	0,555983	-1,398029	-0,127815	0,008934	-0,129398	0,254603	-1,131238	-0,984667	-0,624336	-2,773784	-1,226868	-11,124498	7,739303	12,132848	-0,127815	0,008934	-0,129398	0,955911	8,902244	-0,984667	-0,127815	0,008934	-0,129398	0,955911	8,902244	-0,984667
11:52:57,62	0,595976	3,496967	-0,090979	-0,598039	0,555983	-1,398029	-0,129936	0,009583	-0,128282	0,183991	-1,260909	-1,019205	-0,629015	-2,776766	-1,226085	-11,115117	7,728179	12,125822	-0,129936	0,009583	-0,128282	0,936254	8,939080	-1,019205	-0,129936	0,009583	-0,128282	0,936254	8,939080	-1,019205
11:52:57,67	0,595976	3,496967	-0,090979	-0,598039	0,555983	-1,398029	-0,125014	0,012144	-0,127499	0,045867	-0,991268	-1,026230	-0,627817	-2,771949	-1,225340	-11,104532	7,748547	12,102609	-0,125014	0,012144	-0,127499	0,999183	8,822329	-1,026230	-0,125014	0,012144	-0,127499	0,999183	8,822329	-1,026230
11:52:57,72	0,595976	3,496967	-0,090979	-0,598039	0,555983	-1,398029	-0,129785	0,013515	-0,126754	-0,002508	-1,240389	-1,049444	-0,629562	-2,775702	-1,225694	-11,098976	7,743737	12,125980	-0,129785	0,013515	-0,126754	1,058453	8,947748	-1,049444	-0,129785	0,013515	-0,126754	1,058453	8,947748	-1,049444
11:52:57,77	0,595976	3,496967	-0,090979	-0,598039	0,555983	-1,398029	-0,125662	0,013150	-0,127109	0,015090	-1,018773	-1,026072	-0,629498	-2,778856	-1,226823	-11,079595	7,763368	12,146020	-0,125662	0,013150	-0,127109	1,047391	8,845704	-1,026072	-0,125662	0,013150	-0,127109	1,047391	8,845704	-1,026072
11:52:57,82	0,595976	3,496967	-0,090979	-0,598039	0,555983	-1,398029	-0,122962	0,011517	-0,128237	0,126689	-0,871420	-1,006033	-0,627779	-2,774804	-1,227620	-11,101131	7,797375	12,153559	-0,122962	0,011517	-0,128237	1,030812	8,781131	-1,006033	-0,122962	0,011517	-0,128237	1,030812	8,781131	-1,006033
11:52:57,87	0,595976	3,496967	-0,090979	-0,598039	0,555983	-1,398029	-0,127331	0,012055	-0,129034	0,117401	-1,134259	-0,998494	-0,624845	-2,771696	-1,229943	-11,087162	7,783949	12,169903	-0,127331	0,012055	-0,129034	1,063749	8,861253	-0,998494	-0,127331	0,012055	-0,129034	1,063749	8,861253	-0,998494
11:52:57,92	0,595976	3,496967	-0,090979	-0,598039	0,555983	-1,398029	-0,131490	0,011068	-0,131357	0,164081	-1,331674	-0,982150	-0,631915	-2,780459	-1,226439	-11,103663	7,738377	12,149423	-0,131490	0,011068	-0,131357	1,032951	8,990255	-0,982150	-0,131490	0,011068	-0,131357	1,032951	8,990255	-0,982150
11:52:57,97	0,595976	3,496967	-0,090979	-0,598039	0,555983	-1,398029	-0,120366	0,012809	-0,127853	0,025842	-0,744747	-1,002630	-0,632046	-2,778589	-1,224553	-11,162883	7,725326	12,119650	-0,120366	0,012809	-0,127853	1,031366	8,703974	-1,002630	-0,120366	0,012809	-0,127853	1,031366	8,703974	-1,002630
11:52:58,02	0,595976	3,496967	-0,090979	-0,598039	0,555983	-1,398029	-0,121920	0,013858	-0,125968	-0,069618	-0,870303	-1,032403	-0,627820	-2,776342	-1,227616	-11,113651	7,768285	12,157364	-0,121920	0,013858	-0,125968	1,018252	8,700388	-1,032403	-0,121920	0,013858	-0,125968	1,018252	8,700388	-1,032403
11:52:58,07	0,595976	3,496967	-0,090979	-0,598039	0,555983	-1,398029	-0,125979	0,011322	-0,129030	0,124090	-1,060233	-0,994689	-0,629625	-2,773184	-1,230355	-11,122096	7,782452	12,159728	-0,125979	0,011322	-0,129030	1,012859	8,829118	-0,994689	-0,125979	0,011322	-0,129030	1,012859	8,829118	-0,994689
11:52:58,12	0,595976	3,496967	-0,090979	-0,598039	0,555983	-1,398029	-0,129624	0,013350	-0,129808	0,055988	-1,229961	-0,993235	-0,627754	-2,772171	-1,228394	-11,077802	7,790718	12,158818	-0,129624	0,013350	-0,129808	1,103952	8,945550	-0,993235	-0,129624	0,013350	-0,129808	1,103952	8,945550	-0,993235
11:52:58,17	0,595976	3,496967	-0,090979	-0,598039	0,555983	-1,398029	-0,129624	0,013350	-0,129808	0,055988	-1,229961	-0,993235	-0,623089	-2,776211	-1,228392	-11,101840	7,760068	12,143753	-0,129624	0,013350	-0,129808	1,103952	8,945550	-0,993235	-0,129624	0,013350	-0,129808	1,103952	8,945550	-0,993235
11:52:58,22	0,595976	3,496967	-0,090979	-0,598039	0,555983	-1,398029	-0,128458	0,007290	-0,129806	0,332552	-1,174806	-1,008300	-0,629003	-2,773972	-1,226489	-11,108133	7,744209	12,117236	-0,128458	0,007290	-0,129806	0,904796	8,909149	-1,008300	-0,128458	0,007290	-0,129806	0,904796	8,909149	-1,008300
11:52:58,27	0,595976	3,496967	-0,090979	-0,598039	0,555983	-1,398029	-0,127439	0,013531	-0,127904	-0,008865	-1,119354	-1,034817	-0,626630	-2,775449	-1,227989	-11,109834	7,788918	12,177932	-0,127439	0,013531	-0,127904	1,053304	8,884633	-1,034817	-0,127439	0,013531	-0,127904	1,053304	8,884633	-1,034817
11:52:58,32	0,595976	3,496967	-0,090979	-0,598039	0,555983	-1,398029	-0,127347	0,010738	-0,129404	0,174237	-1,138394	-0,974121	-0,633041	-2,775090	-1,224488	-11,073565	7,759652	12,173436	-0,127347	0,010738	-0,129404	1,017159	8,858365	-0,974121	-0,127347	0,010738	-0,129404	1,017159	8,858365	-0,974121
11:52:58,37	0,595976	3,496967	-0,090979	-0,598039	0,555983	-1,398029	-0,124453	0,016469	-0,125903	-0,131013	-0,941832	-0,978617	-0,630195	-2,775521	-1,229186	-11,098128	7,707373	12,136539	-0,124453	0,016469	-0,125903	1,161835	8,827702	-0,978617	-0,124453	0,016469	-0,125903	1,161835	8,827702	-0,978617
11:52:58,42	0,595976	3,496967	-0,090979	-0,598039	0,555983	-1,398029	-0,125502	0,013789	-0,130600	-0,049177	-0,991545	-1,015514	-0,628366	-2,772605	-1,226477	-11,096581	7,790159	12,133430	-0,125502	0,013789	-0,130600	1,033242	8,860384	-1,015514	-0,125502	0,013789	-0,130600	1,033242	8,860384	-1,015514
11:52:58,47	0,595976	3,496967	-0,090979	-0,598039	0,555983	-1,398029	-0,128942	0,013663	-0,127891	0,029823	-1,210442	-1,018623	-0,627197	-2,779419	-1,229924	-11,093685	7,746287	12,157510	-0,128942	0,013663	-0,127891	1,102382	8,911473	-1,018623	-0,128942	0,013663	-0,127891	1,102382	8,911473	-1,018623
11:52:58,52	0,595976	3,496967	-0,090979	-0,598039	0,555983	-1,398029	-0,123626	0,009244	-0,131339	0,223092	-0,909565	-0,994543	-0,630775	-2,777459	-1,229159	-11,113042	7,758836	12,171853	-0,123626	0,009244	-0,131339	0,948718	8,795042	-0,994543	-0,123626	0,009244	-0,131339	0,948718	8,795042	-0,994543
11:52:58,57	0,595976	3,496967	-0,090979	-0,598039	0,555983	-1,398029	-0,123533	0,013322	-0,130573	0,012199	-0,927804	-0,980200	-0,630145	-2,778726	-1,226461	-11,101429	7,740043	12,125804	-0,123533	0,013322	-0,130573	1,057987	8,769557	-0,980200	-0,123533	0,013322	-0,130573	1,057987	8,769557	-0,980200
11:52:58,62	0,595976	3,496967	-0,090979	-0,598039	0,555983	-1,398029	-0,122751	0,012143	-0,127875	0,063041	-0,867688	-1,026249	-0,629011	-2,776703	-1,226474	-11,114889	7,734652	12,126274	-0,122751	0,012143	-0,127875	1,016274	8,768290	-1,026249	-0,122751	0,012143	-0,127875	1,016274	8,768290	-1,026249
11:52:58,67	0,595976	3,496967	-0,090979	-0,598039	0,555983	-1,398029	-0,125070	0,012173	-0,127888	0,050090	-0,997241	-1,025779	-0,628416	-2,778107	-1,228391	-11,115953	7,754782	12,152217	-0,125070	0,012173	-0,127888	1,005665	8,820784	-1,025779	-0,125070	0,012173	-0,127888	1,005665	8,820784	-1,025779
11:52:58,72	0,595976	3,496967	-0,090979	-0,598039	0,555983	-1,398029	-0,124152	0,010956	-0,129806	0,130294	-0,960491	-0,999836	-0,630152	-2,779946	-1,225669	-11,112781	7,756385	12,145161	-0,124152	0,010956	-0,129806	0,990307	8,785470	-0,999836	-0,124152	0,010956	-0,129806	0,990307	8,785470	-0,999836
11:52:58,77	0,595976	3,496967	-0,090979	-0,598039	0,555983	-1,398029	-0,121692	0,011539	-0,127083	0,102919	-0,830588	-1,006892	-0,628438	-2,773443	-1,226454	-11,117358	7,761090	12,171323	-0,121692	0,011539	-0,127083	1,008748	8,722206	-1,006892	-0,121692	0,011539	-0,127083	1,008748	8,722206	-1,006892
11:52:58,82	0,595976	3,496967	-0,090979	-0,598039	0,555983	-1,398029	-0,128180	0,013306	-0,127869	0,012835	-1,174297	-0,980730	-0,633138	-2,775615	-1,226076	-11,121376	7,766117	12,155626	-0,128180	0,013306	-0,127869	1,057351	8,887832	-0,980730	-0,128180	0,013306	-0,127869	1,057351	8,887832	-0,980730
11:52:58,87	0,595976	3,496967	-0,090979	-0,598039	0,555983	-1,398029	-0,123950	0,016290	-0,127491	-0,139999	-0,960305	-0,996427	-0,630744	-2,778121	-1,228378	-11,104701	7,765369	12,166563	-0,123950	0,016290	-0,127491	1,138777	8,769731	-0,996427	-0,123950	0,016290	-0,127491	1,138777	8,769731	-0,996427
11:52:58,92	0,595976	3,496967	-0,090979	-0,598039	0,555983	-1,398029	-0,122976	0,012965	-0,129793	0,040615	-0,894886	-0,985489	-0,629584	-2,776257	-1,225291	-11,112983	7,756798	12,150437	-0,122976	0,012965	-0,129793	1,058343	8,758757	-0,985489	-0,122976	0,012965	-0,129793	1,058343	8,758757	-0,985489
11:52:58,97	0,595976	3,496967	-0,090979	-0,598039	0,555983	-1,398029	-0,125171	0,012892	-0,126706	0,032849	-1,011875	-1,001616	-0,628423	-2,773304	-1,226090	-11,122415	7,783749	12,142832	-0,125171	0,012892	-0,126706	1,044843	8,814018	-1,001616	-0,125171	0,012892	-0,126706	1,044843	8,814018	-1,001616
11:52:59,02	0,595976	3,496967	-0,090979	-0,598039	0,555983	-1,398029	-0,128308	0,013363	-0,127505	0,026956	-1,196657	-1,009221	-0,628966	-2,777146	-1,226071	-11,105780	7,767132	12,136608	-0,128308	0,013363	-0,127505	1,075962	8,875511	-1,009221	-0,128308	0,013363	-0,127505	1,075962	8,875511	-1,009221
11:52:59,07	0,595976	3,496967	-0,090979	-0,598039	0,555983	-1,398029	-0,124710	0,011912	-0,127485	0,096330	-0,986835	-1,015445	-0,631968	-2,777852	-1,224125	-11,125678	7,738308	12,153462	-0,124710	0,011912	-0,127485	1,031439	8,802874	-1,015445	-0,124710	0,011912	-0,127485	1,031439	8,802874	-1,015445
11:52:59,12	0,595976	3,496967	-0,090979	-0,598039	0,555983	-1,398029	-0,122597	0,014159	-0,125539	-0,055403	-0,879772	-0,998591	-0,623537	-2,775233	-1,224100	-11,051948	7,788691	12,141613	-0,122597	0,014159	-0,125539	1,056063	8,744055	-0,998591	-0,122597	0,014159	-0,125539	1,056063	8,744055	-0,998591
11:52:59,17	0,595976	3,496967	-0,090979	-0,598039	0,555983	-1,398029	-0,129081	0,008167	-0,125514	0,336684	-1,178293	-1,010440	-0,626597	-2,778157	-1,227234	-11,081771	7,707899	12,116050	-0,129081	0,008167	-0,125514	0,977770	8,954549	-1,010440	-0,129081	0,008167	-0,125514	0,977770	8,954549	-1,010440
11:52:59,22	0,595976	3,496967	-0,090979	-0,598039	0,555983	-1,398029	-0,125019	0,009355	-0,128648	0,190026	-0,952509	-1,036003	-0,630161	-2,775521	-1,225700	-11,098009	7,726900	12,120513	-0,125019	0,009355	-0,128648	0,924375	8,861478	-1,036003	-0,125019	0,009355	-0,128648	0,924375	8,861478	-1,036003
11:52:59,27	0,595976	3,496967	-0,090979	-0,598039	0,555983	-1,398029	-0,123375	0,011207	-0,126710	0,101565	-0,926682	-1,011785	-0,629001	-2,779293	-1,226833	-11,115505	7,741314	12,150556	-0,123375	0,011207	-0,126710	0,981347	8,758250	-1,011785	-0,123375	0,011207	-0,126710	0,981347	8,758250	-1,011785
11:52:59,32	0,595976	3,496967	-0,090979	-0,598039	0,555983	-1,398029	-0,122832	0,010869	-0,128247	0,123374	-0,884731	-1,001497	-0,630704	-2,778877	-1,224903	-11,102240	7,775175	12,130716	-0,122832	0,010869	-0,128247	0,976564	8,757613	-1,001497	-0,122832	0,010869	-0,128247	0,976564	8,757613	-1,001497
11:52:59,37	0,595976	3,496967	-0,090979	-0,598039	0,555983	-1,398029	-0,122342	0,012551	-0,126317	0,071830	-0,864657	-1,021337	-0,631925	-2,772271	-1,224553	-11,106023	7,773596	12,121570	-0,122342	0,012551	-0,126317	1,057113	8,739167	-1,021337	-0,122342	0,012551	-0,126317	1,057113	8,739167	-1,021337
11:52:59,42	0,595976	3,496967	-0,090979	-0,598039	0,555983	-1,398029	-0,127452	0,016911	-0,125968	-0,158154	-1,132855	-1,030483	-0,627214	-2,774070	-1,226469	-11,103169	7,765509	12,137531	-0,127452	0,016911	-0,125968	1,169397	8,872091	-1,030483	-0,127452	0,016911	-0,125968	1,169397	8,872091	-1,030483
11:52:59,47	0,595976	3,496967	-0,090979	-0,598039	0,555983	-1,398029	-0,128250	0,011932	-0,127883	0,095176	-1,167836	-1,014522	-0,628999	-2,775383	-1,224515	-11,108881	7,741152	12,149652	-0,128250	0,011932	-0,127883	1,031877	8,899752	-1,014522	-0,128250	0,011932	-0,127883	1,031877	8,899752	-1,014522
11:52:59,52	0,595976	3,496967	-0,090979	-0,598039	0,555983	-1,398029	-0,126220	0,012822	-0,125930	0,024952	-1,055054	-1,002401	-0,630174	-2,777252	-1,225654	-11,111941	7,756290	12,179452	-0,126220	0,012822	-0,125930	1,031509	8,853195	-1,002401	-0,126220	0,012822	-0,125930	1,031509	8,853195	-1,002401
11:52:59,57	0,595976	3,496967	-0,090979	-0,598039	0,555983	-1,398029	-0,124014	0,012906	-0,127068	0,032196	-0,950557	-0,972601	-0,629026	-2,771674	-1,227270	-11,120615	7,776522	12,133747	-0,124014	0,012906	-0,127068	1,045297	8,784514	-0,972601	-0,124014	0,012906	-0,127068	1,045297	8,784514	-0,972601
11:52:59,62	0,595976	3,496967	-0,090979	-0,598039	0,555983	-1,398029	-0,129418	0,014700	-0,128685	-0,047912	-1,249229	-1,018306	-0,629491	-2,777464	-1,224503	-11,084558	7,782804	12,140645	-0,129418	0,014700	-0,128685	1,106026	8,910111	-1,018306	-0,129418	0,014700	-0,128685	1,106026	8,910111	-1,018306
11:52:59,67	0,595976	3,496967	-0,090979	-0,598039	0,555983	-1,398029	-0,124172	0,012208	-0,125917	0,105151	-0,948335	-1,011408	-0,628395	-2,780124	-1,226053	-11,119417	7,764688	12,150851	-0,124172	0,012208	-0,125917	1,063452	8,799168	-1,011408	-0,124172	0,012208	-0,125917	1,063452	8,799168	-1,011408
11:52:59,72	0,595976	3,496967	-0,090979	-0,598039	0,555983	-1,398029	-0,122416	0,009928	-0,127467	0,190557	-0,878156	-1,001202	-0,627823	-2,776372	-1,226064	-11,119392	7,771573	12,156579	-0,122416	0,009928	-0,127467	0,969931	8,731505	-1,001202	-0,122416	0,009928	-0,127467	0,969931	8,731505	-1,001202
11:52:59,77	0,595976	3,496967	-0,090979	-0,598039	0,555983	-1,398029	-0,125951	0,011310	-0,127478	0,124711	-1,065417	-0,995474	-0,625958	-2,777567	-1,223330	-11,079275	7,757258	12,139654	-0,125951	0,011310	-0,127478	1,012508	8,821772	-0,995474	-0,125951	0,011310	-0,127478	1,012508	8,821772	-0,995474
11:52:59,82	0,595976	3,496967	-0,090979	-0,598039	0,555983	-1,398029	-0,125848	0,009097	-0,124744	0,247435	-1,018161	-1,012399	-0,631365	-2,778574	-1,227239	-11,123566	7,758304	12,141437	-0,125848	0,009097	-0,124744	0,961531	8,860942	-1,012399	-0,125848	0,009097	-0,124744	0,961531	8,860942	-1,012399
11:52:59,87	0,595976	3,496967	-0,090979	-0,598039	0,555983	-1,398029	-0,122274	0,013276	-0,128653	0,008879	-0,871146	-1,010616	-0,632481	-2,777916	-1,226451	-11,097890	7,770055	12,145820	-0,122274	0,013276	-0,128653	1,051040	8,727327	-1,010616	-0,122274	0,013276	-0,128653	1,051040	8,727327	-1,010616
11:52:59,92	0,595976	3,496967	-0,090979	-0,598039	0,555983	-1,398029	-0,122285	0,014571	-0,127865	-0,035466	-0,855388	-1,006233	-0,627802	-2,776553	-1,226456	-11,103045	7,748839	12,141362	-0,122285	0,014571	-0,127865	1,108381	8,743994	-1,006233	-0,122285	0,014571	-0,127865	1,108381	8,743994	-1,006233
11:52:59,97	0,595976	3,496967	-0,090979	-0,598039	0,555983	-1,398029	-0,125805	0,011201	-0,127870	0,118860	-1,032291	-1,010690	-0,628977	-2,777925	-1,225649	-11,103669	7,751032	12,174458	-0,125805	0,011201	-0,127870	0,998106	8,843422	-1,010690	-0,125805	0,011201	-0,127870	0,998106	8,843422	-1,010690
11:53:00,02	0,595976	3,496967	-0,090979	-0,598039	0,555983	-1,398029	-0,125885	0,012480	-0,127449	0,092371	-1,003574	-0,991559	-0,628870	-2,775844	-1,226035	-11,054569	7,767076	12,160493	-0,125885	0,012480	-0,127449	1,072039	8,878397	-0,991559	-0,125885	0,012480	-0,127449	1,072039	8,878397	-0,991559
11:53:00,07	0,595976	3,496967	-0,090979	-0,598039	0,555983	-1,398029	-0,125885	0,012480	-0,127449	0,092371	-1,003574	-0,991559	-0,629609	-2,776982	-1,225285	-11,121930	7,747128	12,159794	-0,125885	0,012480	-0,127449	1,072039	8,878397	-0,991559	-0,125885	0,012480	-0,127449	1,072039	8,878397	-0,991559
11:53:00,12	0,595976	3,496967	-0,090979	-0,598039	0,555983	-1,398029	-0,124530	0,012551	-0,126699	0,037734	-0,981503	-0,992259	-0,626538	-2,774468	-1,222176	-11,076526	7,779214	12,139987	-0,124530	0,012551	-0,126699	1,022959	8,794141	-0,992259	-0,124530	0,012551	-0,126699	1,022959	8,794141	-0,992259
11:53:00,17	0,595976	3,496967	-0,090979	-0,598039	0,555983	-1,398029	-0,128243	0,011149	-0,123591	0,161133	-1,151278	-1,012066	-0,621891	-2,777594	-1,224509	-11,107996	7,767923	12,132017	-0,128243	0,011149	-0,123591	1,036292	8,915802	-1,012066	-0,128243	0,011149	-0,123591	1,036292	8,915802	-1,012066
11:53:00,22	0,595976	3,496967	-0,090979	-0,598039	0,555983	-1,398029	-0,127859	0,005561	-0,125923	0,426174	-1,152932	-1,020036	-0,634239	-2,780349	-1,224124	-11,108810	7,778166	12,134421	-0,127859	0,005561	-0,125923	0,862708	8,884024	-1,020036	-0,127859	0,005561	-0,125923	0,862708	8,884024	-1,020036
11:53:00,27	0,595976	3,496967	-0,090979	-0,598039	0,555983	-1,398029	-0,119299	0,014877	-0,125538	-0,049823	-0,713622	-1,017632	-0,629524	-2,777817	-1,224114	-11,085868	7,737428	12,138911	-0,119299	0,014877	-0,125538	1,118060	8,651350	-1,017632	-0,119299	0,014877	-0,125538	1,118060	8,651350	-1,017632
11:53:00,32	0,595976	3,496967	-0,090979	-0,598039	0,555983	-1,398029	-0,123850	0,012060	-0,125529	0,072894	-0,910028	-1,013142	-0,628389	-2,773399	-1,224118	-11,105811	7,780603	12,170423	-0,123850	0,012060	-0,125529	1,019579	8,812185	-1,013142	-0,123850	0,012060	-0,125529	1,019579	8,812185	-1,013142
11:53:00,37	0,595976	3,496967	-0,090979	-0,598039	0,555983	-1,398029	-0,127423	0,012053	-0,127874	0,140205	-1,138650	-1,013212	-0,629527	-2,781056	-1,223715	-11,100715	7,750608	12,143606	-0,127423	0,012053	-0,127874	1,086387	8,864086	-1,013212	-0,127423	0,012053	-0,127874	1,086387	8,864086	-1,013212
11:53:00,42	0,595976	3,496967	-0,090979	-0,598039	0,555983	-1,398029	-0,127423	0,012053	-0,127874	0,140205	-1,138650	-1,013212	-0,630154	-2,779308	-1,224115	-11,115490	7,759642	12,149287	-0,127423	0,012053	-0,127874	1,086387	8,864086	-1,013212	-0,127423	0,012053	-0,127874	1,086387	8,864086	-1,013212
11:53:00,47	0,595976	3,496967	-0,090979	-0,598039	0,555983	-1,398029	-0,122243	0,011860	-0,125529	0,087719	-0,863258	-1,002766	-0,627833	-2,774239	-1,226851	-11,121128	7,784407	12,157801	-0,122243	0,011860	-0,125529	1,018707	8,732855	-1,002766	-0,122243	0,011860	-0,125529	1,018707	8,732855	-1,002766
11:53:00,52	0,595976	3,496967	-0,090979	-0,598039	0,555983	-1,398029	-0,127793	0,012384	-0,128265	0,079086	-1,169103	-0,994252	-0,629007	-2,777841	-1,225293	-11,125928	7,763973	12,145821	-0,127793	0,012384	-0,128265	1,051227	8,862655	-0,994252	-0,127793	0,012384	-0,128265	1,051227	8,862655	-0,994252
11:53:00,57	0,595976	3,496967	-0,090979	-0,598039	0,555983	-1,398029	-0,124087	0,011600	-0,126707	0,099762	-0,970335	-1,006232	-0,632419	-2,778158	-1,225942	-11,122709	7,788573	12,147141	-0,124087	0,011600	-0,126707	1,010353	8,770509	-1,006232	-0,124087	0,011600	-0,126707	1,010353	8,770509	-1,006232
11:53:00,62	0,595976	3,496967	-0,090979	-0,598039	0,555983	-1,398029	-0,122106	0,014396	-0,127356	-0,022737	-0,876840	-1,004912	-0,631354	-2,777962	-1,223742	-11,126330	7,768100	12,144590	-0,122106	0,014396	-0,127356	1,107371	8,708502	-1,004912	-0,122106	0,014396	-0,127356	1,107371	8,708502	-1,004912
11:53:00,67	0,595976	3,496967	-0,090979	-0,598039	0,555983	-1,398029	-0,122809	0,013572	-0,125156	0,000598	-0,906285	-1,007463	-0,627154	-2,775104	-1,226055	-11,091179	7,807767	12,157747	-0,122809	0,013572	-0,125156	1,065981	8,734226	-1,007463	-0,122809	0,013572	-0,125156	1,065981	8,734226	-1,007463
11:53:00,72	0,595976	3,496967	-0,090979	-0,598039	0,555983	-1,398029	-0,127384	0,011364	-0,127469	0,167341	-1,133572	-0,994306	-0,630116	-2,775400	-1,221026	-11,097492	7,765958	12,133475	-0,127384	0,011364	-0,127469	1,059398	8,866070	-0,994306	-0,127384	0,011364	-0,127469	1,059398	8,866070	-0,994306
11:53:00,77	0,595976	3,496967	-0,090979	-0,598039	0,555983	-1,398029	-0,125646	0,013780	-0,122440	0,002308	-1,027778	-1,018577	-0,631969	-2,774370	-1,226106	-11,121206	7,750977	12,121628	-0,125646	0,013780	-0,122440	1,084076	8,835460	-1,018577	-0,125646	0,013780	-0,122440	1,084076	8,835460	-1,018577
11:53:00,82	0,595976	3,496967	-0,090979	-0,598039	0,555983	-1,398029	-0,125613	0,015901	-0,127520	-0,132770	-1,039068	-1,030425	-0,628995	-2,779485	-1,224912	-11,116099	7,728354	12,119879	-0,125613	0,015901	-0,127520	1,115428	8,821519	-1,030425	-0,125613	0,015901	-0,127520	1,115428	8,821519	-1,030425
11:53:00,87	0,595976	3,496967	-0,090979	-0,598039	0,555983	-1,398029	-0,122669	0,010768	-0,126326	0,117106	-0,870290	-1,032174	-0,627773	-2,779214	-1,223707	-11,103857	7,762073	12,163958	-0,122669	0,010768	-0,126326	0,962367	8,759259	-1,032174	-0,122669	0,010768	-0,126326	0,962367	8,759259	-1,032174
11:53:00,92	0,595976	3,496967	-0,090979	-0,598039	0,555983	-1,398029	-0,123515	0,009845	-0,125121	0,200410	-0,920497	-0,988095	-0,627776	-2,777448	-1,223344	-11,095527	7,735985	12,134007	-0,123515	0,009845	-0,125121	0,973237	8,775400	-0,988095	-0,123515	0,009845	-0,125121	0,973237	8,775400	-0,988095
11:53:00,97	0,595976	3,496967	-0,090979	-0,598039	0,555983	-1,398029	-0,125043	0,010730	-0,124759	0,135954	-0,979702	-1,018046	-0,629563	-2,774361	-1,225315	-11,098512	7,746907	12,121200	-0,125043	0,010730	-0,124759	0,978266	8,836153	-1,018046	-0,125043	0,010730	-0,124759	0,978266	8,836153	-1,018046
11:53:01,02	0,595976	3,496967	-0,090979	-0,598039	0,555983	-1,398029	-0,126823	0,013822	-0,126729	-0,016862	-1,080311	-1,030853	-0,628956	-2,777230	-1,224104	-11,100464	7,763990	12,164316	-0,126823	0,013822	-0,126729	1,068169	8,875279	-1,030853	-0,126823	0,013822	-0,126729	1,068169	8,875279	-1,030853
11:53:01,07	0,595976	3,496967	-0,090979	-0,598039	0,555983	-1,398029	-0,124642	0,011861	-0,125518	0,098922	-0,977138	-0,987737	-0,630702	-2,778130	-1,225642	-11,093383	7,778432	12,179742	-0,124642	0,011861	-0,125518	1,030024	8,807254	-0,987737	-0,124642	0,011861	-0,125518	1,030024	8,807254	-0,987737
11:53:01,12	0,595976	3,496967	-0,090979	-0,598039	0,555983	-1,398029	-0,122989	0,012924	-0,127057	0,059713	-0,892295	-0,972311	-0,628990	-2,775762	-1,222194	-11,127773	7,789884	12,145095	-0,122989	0,012924	-0,127057	1,074232	8,762372	-0,972311	-0,122989	0,012924	-0,127057	1,074232	8,762372	-0,972311
11:53:01,17	0,595976	3,496967	-0,090979	-0,598039	0,555983	-1,398029	-0,125896	0,012625	-0,123608	0,067974	-1,078957	-1,006958	-0,625972	-2,777440	-1,224123	-11,090107	7,770184	12,126143	-0,125896	0,012625	-0,123608	1,059035	8,803894	-1,006958	-0,125896	0,012625	-0,123608	1,059035	8,803894	-1,006958
11:53:01,22	0,595976	3,496967	-0,090979	-0,598039	0,555983	-1,398029	-0,125952	0,009173	-0,125537	0,249272	-1,039387	-1,025910	-0,630721	-2,772003	-1,226079	-11,093811	7,794246	12,152353	-0,125952	0,009173	-0,125537	0,969319	8,847841	-1,025910	-0,125952	0,009173	-0,125537	0,969319	8,847841	-1,025910
11:53:01,27	0,595976	3,496967	-0,090979	-0,598039	0,555983	-1,398029	-0,128286	0,016003	-0,127493	-0,086925	-1,176002	-0,999699	-0,631902	-2,774848	-1,224510	-11,100953	7,783533	12,160193	-0,128286	0,016003	-0,127493	1,169312	8,894457	-0,999699	-0,128286	0,016003	-0,127493	1,169312	8,894457	-0,999699
11:53:01,32	0,595976	3,496967	-0,090979	-0,598039	0,555983	-1,398029	-0,121123	0,008456	-0,125513	0,260923	-0,790705	-1,008046	-0,627212	-2,776544	-1,225293	-11,120272	7,794892	12,147255	-0,121123	0,008456	-0,125513	0,924715	8,717453	-1,008046	-0,121123	0,008456	-0,125513	0,924715	8,717453	-1,008046
11:53:01,37	0,595976	3,496967	-0,090979	-0,598039	0,555983	-1,398029	-0,126108	0,010694	-0,126707	0,176488	-1,085956	-1,004798	-0,629527	-2,771153	-1,227626	-11,084480	7,805095	12,158724	-0,126108	0,010694	-0,126707	1,015944	8,813488	-1,004798	-0,126108	0,010694	-0,126707	1,015944	8,813488	-1,004798
11:53:01,42	0,595976	3,496967	-0,090979	-0,598039	0,555983	-1,398029	-0,129619	0,015394	-0,129041	-0,041205	-1,242634	-0,993329	-0,625337	-2,775574	-1,224505	-11,070462	7,793374	12,132148	-0,129619	0,015394	-0,129041	1,167240	8,932425	-0,993329	-0,129619	0,015394	-0,129041	1,167240	8,932425	-0,993329
11:53:01,47	0,595976	3,496967	-0,090979	-0,598039	0,555983	-1,398029	-0,127885	0,009556	-0,125920	0,259264	-1,134487	-1,019905	-0,627803	-2,776345	-1,224521	-11,119219	7,784561	12,141526	-0,127885	0,009556	-0,125920	1,009371	8,904485	-1,019905	-0,127885	0,009556	-0,125920	1,009371	8,904485	-1,019905
11:53:01,52	0,595976	3,496967	-0,090979	-0,598039	0,555983	-1,398029	-0,125985	0,011305	-0,125935	0,136268	-1,073486	-1,010527	-0,630072	-2,778554	-1,222170	-11,089397	7,785570	12,139102	-0,125985	0,011305	-0,125935	1,023730	8,816308	-1,010527	-0,125985	0,011305	-0,125935	1,023730	8,816308	-1,010527
11:53:01,57	0,595976	3,496967	-0,090979	-0,598039	0,555983	-1,398029	-0,122937	0,012166	-0,123584	0,107298	-0,889705	-1,012951	-0,626068	-2,778094	-1,228388	-11,115919	7,744215	12,152284	-0,122937	0,012166	-0,123584	1,062322	8,760876	-1,012951	-0,122937	0,012166	-0,123584	1,062322	8,760876	-1,012951
11:53:01,62	0,595976	3,496967	-0,090979	-0,598039	0,555983	-1,398029	-0,125338	0,008928	-0,129802	0,226582	-1,016816	-0,999769	-0,629656	-2,775130	-1,225322	-11,135947	7,727522	12,130528	-0,125338	0,008928	-0,129802	0,927447	8,822195	-0,999769	-0,125338	0,008928	-0,129802	0,927447	8,822195	-0,999769
11:53:01,67	0,595976	3,496967	-0,090979	-0,598039	0,555983	-1,398029	-0,126110	0,013518	-0,126736	-0,036547	-1,065984	-1,021525	-0,631318	-2,775910	-1,224494	-11,100121	7,771245	12,174260	-0,126110	0,013518	-0,126736	1,024601	8,833668	-1,021525	-0,126110	0,013518	-0,126736	1,024601	8,833668	-1,021525
11:53:01,72	0,595976	3,496967	-0,090979	-0,598039	0,555983	-1,398029	-0,124604	0,014567	-0,125908	-0,035305	-0,978501	-0,977793	-0,628309	-2,776305	-1,225280	-11,067817	7,751473	12,135473	-0,124604	0,014567	-0,125908	1,108172	8,802921	-0,977793	-0,124604	0,014567	-0,125908	1,108172	8,802921	-0,977793
11:53:01,77	0,595976	3,496967	-0,090979	-0,598039	0,555983	-1,398029	-0,125766	0,011763	-0,126694	0,109506	-1,001060	-1,016580	-0,627797	-2,774839	-1,224119	-11,118215	7,807229	12,166448	-0,125766	0,011763	-0,126694	1,032909	8,871574	-1,016580	-0,125766	0,011763	-0,126694	1,032909	8,871574	-1,016580
11:53:01,82	0,595976	3,496967	-0,090979	-0,598039	0,555983	-1,398029	-0,122369	0,009791	-0,124718	0,220207	-0,843353	-0,988636	-0,628275	-2,780039	-1,226418	-11,068128	7,780867	12,151098	-0,122369	0,009791	-0,124718	0,988808	8,762591	-0,988636	-0,122369	0,009791	-0,124718	0,988808	8,762591	-0,988636
11:53:01,87	0,595976	3,496967	-0,090979	-0,598039	0,555983	-1,398029	-0,122550	0,009867	-0,127832	0,233397	-0,848780	-1,000955	-0,628984	-2,772386	-1,223360	-11,112471	7,789673	12,155833	-0,122550	0,009867	-0,127832	1,007965	8,771377	-1,000955	-0,122550	0,009867	-0,127832	1,007965	8,771377	-1,000955
11:53:01,92	0,595976	3,496967	-0,090979	-0,598039	0,555983	-1,398029	-0,128823	0,014308	-0,124774	-0,012061	-1,217771	-0,996220	-0,630429	-2,772533	-1,222891	-11,108827	7,805178	12,132721	-0,128823	0,014308	-0,124774	1,111097	8,894800	-0,996220	-0,128823	0,014308	-0,124774	1,111097	8,894800	-0,996220
11:53:01,97	0,595976	3,496967	-0,090979	-0,598039	0,555983	-1,398029	-0,127973	0,015485	-0,124305	-0,058043	-1,178199	-1,019332	-0,626633	-2,776306	-1,222617	-11,135914	7,795478	12,097490	-0,127973	0,015485	-0,124305	1,157550	8,867694	-1,019332	-0,127973	0,015485	-0,124305	1,157550	8,867694	-1,019332
11:53:02,02	0,595976	3,496967	-0,090979	-0,598039	0,555983	-1,398029	-0,126603	0,010312	-0,124031	0,189048	-1,125563	-1,054562	-0,633139	-2,781117	-1,226089	-11,134885	7,746908	12,115579	-0,126603	0,010312	-0,124031	0,998502	8,812780	-1,054562	-0,126603	0,010312	-0,124031	0,998502	8,812780	-1,054562
11:53:02,07	0,595976	3,496967	-0,090979	-0,598039	0,555983	-1,398029	-0,119184	0,013541	-0,127503	-0,020426	-0,714594	-1,036474	-0,625955	-2,777577	-1,223340	-11,079274	7,757234	12,125123	-0,119184	0,013541	-0,127503	1,042532	8,641350	-1,036474	-0,119184	0,013541	-0,127503	1,042532	8,641350	-1,036474
11:53:02,12	0,595976	3,496967	-0,090979	-0,598039	0,555983	-1,398029	-0,125842	0,009088	-0,124755	0,247850	-1,017789	-1,026930	-0,629576	-2,779296	-1,222550	-11,109503	7,721377	12,156840	-0,125842	0,009088	-0,124755	0,961290	8,860772	-1,026930	-0,125842	0,009088	-0,124755	0,961290	8,860772	-1,026930
11:53:02,17	0,595976	3,496967	-0,090979	-0,598039	0,555983	-1,398029	-0,122542	0,011365	-0,123965	0,083285	-0,854467	-0,995213	-0,627826	-2,773623	-1,222979	-11,129492	7,797434	12,146351	-0,122542	0,011365	-0,123965	0,975460	8,765085	-0,995213	-0,122542	0,011365	-0,123965	0,975460	8,765085	-0,995213
11:53:02,22	0,595976	3,496967	-0,090979	-0,598039	0,555983	-1,398029	-0,128331	0,012686	-0,124393	0,070494	-1,210806	-1,005702	-0,634238	-2,781578	-1,224082	-11,108964	7,788045	12,182983	-0,128331	0,012686	-0,124393	1,066325	8,863140	-1,005702	-0,128331	0,012686	-0,124393	1,066325	8,863140	-1,005702
11:53:02,27	0,595976	3,496967	-0,090979	-0,598039	0,555983	-1,398029	-0,118236	0,014262	-0,125496	-0,009323	-0,663393	-0,969070	-0,627381	-2,778272	-1,223346	-11,066364	7,771954	12,108965	-0,127393	0,014828	-0,124017	1,105008	8,876768	-1,031887	-0,127393	0,014828	-0,124017	1,105008	8,876768	-1,031887
11:53:02,32	0,595976	3,496967	-0,090979	-0,598039	0,555983	-1,398029	-0,127393	0,014828	-0,124017	-0,058993	-1,123614	-1,031887	-0,629581	-2,775702	-1,223371	-11,115918	7,753535	12,125051	-0,127393	0,014828	-0,124017	1,105008	8,876768	-1,031887	-0,127393	0,014828	-0,124017	1,105008	8,876768	-1,031887
11:53:02,37	0,595976	3,496967	-0,090979	-0,598039	0,555983	-1,398029	-0,125652	0,013167	-0,124785	0,014258	-1,037829	-1,027002	-0,627726	-2,778359	-1,224099	-11,088768	7,787939	12,155314	-0,125652	0,013167	-0,124785	1,047837	8,825870	-1,027002	-0,125652	0,013167	-0,124785	1,047837	8,825870	-1,027002
11:53:02,42	0,595976	3,496967	-0,090979	-0,598039	0,555983	-1,398029	-0,124279	0,010231	-0,125513	0,210269	-0,960100	-0,996739	-0,628378	-2,778994	-1,224513	-11,108347	7,748411	12,130069	-0,124279	0,010231	-0,125513	1,013417	8,795784	-0,996739	-0,124279	0,010231	-0,125513	1,013417	8,795784	-0,996739
11:53:02,47	0,595976	3,496967	-0,090979	-0,598039	0,555983	-1,398029	-0,123403	0,010479	-0,125928	0,153375	-0,911751	-1,021984	-0,628351	-2,775976	-1,225659	-11,094997	7,787181	12,166240	-0,123403	0,010479	-0,125928	0,975956	8,775384	-1,021984	-0,123403	0,010479	-0,125928	0,975956	8,775384	-1,021984
11:53:02,52	0,595976	3,496967	-0,090979	-0,598039	0,555983	-1,398029	-0,126030	0,011965	-0,127074	0,116363	-1,056155	-0,985813	-0,629506	-2,772786	-1,223764	-11,085819	7,789008	12,116873	-0,126030	0,011965	-0,127074	1,055581	8,837164	-0,985813	-0,126030	0,011965	-0,127074	1,055581	8,837164	-0,985813
11:53:02,57	0,595976	3,496967	-0,090979	-0,598039	0,555983	-1,398029	-0,128215	0,014560	-0,125179	-0,012409	-1,162778	-1,035180	-0,624781	-2,777391	-1,222931	-11,084318	7,774704	12,154787	-0,128215	0,014560	-0,125179	1,130522	8,902121	-1,035180	-0,128215	0,014560	-0,125179	1,130522	8,902121	-1,035180
11:53:02,62	0,595976	3,496967	-0,090979	-0,598039	0,555983	-1,398029	-0,126590	0,008165	-0,124345	0,308454	-1,069798	-0,997266	-0,629601	-2,773714	-1,224896	-11,106997	7,740478	12,169367	-0,126590	0,008165	-0,124345	0,949437	8,867495	-0,997266	-0,126590	0,008165	-0,124345	0,949437	8,867495	-0,997266
11:53:02,67	0,595976	3,496967	-0,090979	-0,598039	0,555983	-1,398029	-0,127364	0,014178	-0,126311	-0,045176	-1,112591	-0,982685	-0,629010	-2,773313	-1,225327	-11,126636	7,790444	12,127987	-0,127364	0,014178	-0,126311	1,067788	8,885488	-0,982685	-0,127364	0,014178	-0,126311	1,067788	8,885488	-0,982685
11:53:02,72	0,595976	3,496967	-0,090979	-0,598039	0,555983	-1,398029	-0,128007	0,013866	-0,126741	0,004484	-1,188023	-1,024066	-0,634270	-2,776418	-1,221062	-11,124672	7,784471	12,104430	-0,128007	0,013866	-0,126741	1,092980	8,860539	-1,024066	-0,128007	0,013866	-0,126741	1,092980	8,860539	-1,024066
11:53:02,77	0,595976	3,496967	-0,090979	-0,598039	0,555983	-1,398029	-0,125953	0,013274	-0,126696	0,048590	-1,049135	-0,995918	-0,632904	-2,778099	-1,224022	-11,122137	7,774558	12,117179	-0,125953	0,013274	-0,126696	1,090598	8,838170	-0,995918	-0,125953	0,013274	-0,126696	1,090598	8,838170	-0,995918
11:53:02,82	0,595976	3,496967	-0,090979	-0,598039	0,555983	-1,398029	-0,125953	0,013274	-0,126696	0,048590	-1,049135	-0,995918	-0,624247	-2,775192	-1,222585	-11,102411	7,755684	12,120656	-0,125953	0,013274	-0,126696	1,090598	8,838170	-0,995918	-0,125953	0,013274	-0,126696	1,090598	8,838170	-0,995918
11:53:02,87	0,595976	3,496967	-0,090979	-0,598039	0,555983	-1,398029	-0,128761	0,008802	-0,123999	0,249816	-1,188854	-1,031397	-0,632518	-2,777309	-1,224492	-11,112116	7,766890	12,178673	-0,128761	0,008802	-0,123999	0,940798	8,918871	-1,031397	-0,128761	0,008802	-0,123999	0,940798	8,918871	-1,031397
11:53:02,92	0,595976	3,496967	-0,090979	-0,598039	0,555983	-1,398029	-0,122792	0,014906	-0,125906	-0,062744	-0,892480	-0,973380	-0,631895	-2,775643	-1,225320	-11,098695	7,767260	12,111573	-0,122792	0,014906	-0,125906	1,107407	8,746687	-0,973380	-0,122792	0,014906	-0,125906	1,107407	8,746687	-0,973380
11:53:02,97	0,595976	3,496967	-0,090979	-0,598039	0,555983	-1,398029	-0,124546	0,015200	-0,126734	-0,070989	-0,972270	-1,040480	-0,631306	-2,775131	-1,224916	-11,102231	7,787344	12,136410	-0,124546	0,015200	-0,126734	1,122223	8,804617	-1,040480	-0,124546	0,015200	-0,126734	1,122223	8,804617	-1,040480
11:53:03,02	0,595976	3,496967	-0,090979	-0,598039	0,555983	-1,398029	-0,125284	0,014946	-0,126330	-0,042160	-1,023755	-1,015642	-0,630169	-2,775830	-1,224147	-11,122361	7,778878	12,131126	-0,125284	0,014946	-0,126330	1,131120	8,811072	-1,015642	-0,125284	0,014946	-0,126330	1,131120	8,811072	-1,015642
11:53:03,07	0,595976	3,496967	-0,090979	-0,598039	0,555983	-1,398029	-0,125248	0,013612	-0,125561	0,009831	-1,035046	-1,020927	-0,626071	-2,774072	-1,224910	-11,120182	7,763541	12,151426	-0,125248	0,013612	-0,125561	1,078362	8,796899	-1,020927	-0,125248	0,013612	-0,125561	1,078362	8,796899	-1,020927
11:53:03,12	0,595976	3,496967	-0,090979	-0,598039	0,555983	-1,398029	-0,128819	0,010941	-0,126324	0,136501	-1,211205	-1,000627	-0,630729	-2,779947	-1,223726	-11,101123	7,726631	12,137961	-0,128819	0,010941	-0,126324	0,995403	8,901098	-1,000627	-0,128819	0,010941	-0,126324	0,995403	8,901098	-1,000627
11:53:03,17	0,595976	3,496967	-0,090979	-0,598039	0,555983	-1,398029	-0,121402	0,012038	-0,125140	0,057053	-0,790547	-1,014092	-0,625387	-2,773475	-1,224148	-11,094912	7,806226	12,118361	-0,121402	0,012038	-0,125140	1,002022	8,739501	-1,014092	-0,121402	0,012038	-0,125140	1,002022	8,739501	-1,014092
11:53:03,22	0,595976	3,496967	-0,090979	-0,598039	0,555983	-1,398029	-0,129679	0,010648	-0,125562	0,201354	-1,255352	-1,033692	-0,633100	-2,775732	-1,223387	-11,115968	7,769363	12,110420	-0,129679	0,010648	-0,125562	1,037230	8,924414	-1,033692	-0,129679	0,010648	-0,125562	1,037230	8,924414	-1,033692
11:53:03,27	0,595976	3,496967	-0,090979	-0,598039	0,555983	-1,398029	-0,123867	0,016199	-0,124801	-0,129759	-0,952970	-1,041633	-0,628305	-2,777409	-1,225276	-11,078713	7,780738	12,141202	-0,123867	0,016199	-0,124801	1,141885	8,770612	-1,041633	-0,123867	0,016199	-0,124801	1,141885	8,770612	-1,041633
11:53:03,32	0,595976	3,496967	-0,090979	-0,598039	0,555983	-1,398029	-0,124812	0,011208	-0,126690	0,158245	-0,975534	-1,010851	-0,624170	-2,776430	-1,223715	-11,068560	7,765471	12,140519	-0,124812	0,011208	-0,126690	1,038105	8,822230	-1,010851	-0,124812	0,011208	-0,126690	1,038105	8,822230	-1,010851
11:53:03,37	0,595976	3,496967	-0,090979	-0,598039	0,555983	-1,398029	-0,127727	0,008117	-0,125129	0,310871	-1,110679	-1,011534	-0,632047	-2,777673	-1,224157	-11,170284	7,757753	12,140040	-0,127727	0,008117	-0,125129	0,948028	8,915900	-1,011534	-0,127727	0,008117	-0,125129	0,948028	8,915900	-1,011534
11:53:03,42	0,595976	3,496967	-0,090979	-0,598039	0,555983	-1,398029	-0,122713	0,014317	-0,125571	-0,069067	-0,934173	-1,012013	-0,626605	-2,775573	-1,226066	-11,104514	7,785682	12,147518	-0,122713	0,014317	-0,125571	1,054779	8,698785	-1,012013	-0,122713	0,014317	-0,125571	1,054779	8,698785	-1,012013
11:53:03,47	0,595976	3,496967	-0,090979	-0,598039	0,555983	-1,398029	-0,127252	0,010653	-0,127480	0,178491	-1,127209	-1,004535	-0,633080	-2,776469	-1,223359	-11,102342	7,759708	12,134074	-0,127252	0,010653	-0,127480	1,014777	8,862063	-1,004535	-0,127252	0,010653	-0,127480	1,014777	8,862063	-1,004535
11:53:03,52	0,595976	3,496967	-0,090979	-0,598039	0,555983	-1,398029	-0,123239	0,015813	-0,124773	-0,111242	-0,903666	-1,017979	-0,632524	-2,776733	-1,224889	-11,109397	7,753857	12,168863	-0,123239	0,015813	-0,124773	1,130111	8,770588	-1,017979	-0,123239	0,015813	-0,124773	1,130111	8,770588	-1,017979
11:53:03,57	0,595976	3,496967	-0,090979	-0,598039	0,555983	-1,398029	-0,123288	0,015200	-0,126303	-0,087943	-0,909401	-0,983190	-0,627719	-2,776257	-1,225657	-11,079303	7,794262	12,156681	-0,123288	0,015200	-0,126303	1,105262	8,768703	-0,983190	-0,123288	0,015200	-0,126303	1,105262	8,768703	-0,983190
11:53:03,62	0,595976	3,496967	-0,090979	-0,598039	0,555983	-1,398029	-0,126103	0,011277	-0,127072	0,166098	-1,049913	-0,995372	-0,631215	-2,776045	-1,221402	-11,066452	7,777733	12,128632	-0,126103	0,011277	-0,127072	1,051339	8,849156	-0,995372	-0,126103	0,011277	-0,127072	1,051339	8,849156	-0,995372
11:53:03,67	0,595976	3,496967	-0,090979	-0,598039	0,555983	-1,398029	-0,124538	0,014410	-0,122817	-0,004720	-0,949148	-1,023421	-0,625370	-2,776948	-1,222140	-11,088099	7,793599	12,179139	-0,124538	0,014410	-0,122817	1,126481	8,827081	-1,023421	-0,124538	0,014410	-0,122817	1,126481	8,827081	-1,023421
11:53:03,72	0,595976	3,496967	-0,090979	-0,598039	0,555983	-1,398029	-0,126679	0,008896	-0,123554	0,284915	-1,087147	-0,972914	-0,630187	-2,779526	-1,221413	-11,133200	7,743493	12,132734	-0,126679	0,008896	-0,123554	0,983282	8,857132	-0,972914	-0,126679	0,008896	-0,123554	0,983282	8,857132	-0,972914
11:53:03,77	0,595976	3,496967	-0,090979	-0,598039	0,555983	-1,398029	-0,122037	0,011779	-0,122828	0,069062	-0,859802	-1,019319	-0,634872	-2,776819	-1,224515	-11,109658	7,757928	12,153814	-0,122037	0,011779	-0,122828	0,993734	8,720131	-1,019319	-0,122037	0,011779	-0,122828	0,993734	8,720131	-1,019319
11:53:03,82	0,595976	3,496967	-0,090979	-0,598039	0,555983	-1,398029	-0,122039	0,017190	-0,125929	-0,188039	-0,846731	-0,998239	-0,627770	-2,777147	-1,223349	-11,105731	7,774893	12,135407	-0,122039	0,017190	-0,125929	1,161399	8,733352	-0,998239	-0,122039	0,017190	-0,125929	1,161399	8,733352	-0,998239
11:53:03,87	0,595976	3,496967	-0,090979	-0,598039	0,555983	-1,398029	-0,125306	0,010876	-0,124764	0,156964	-1,021687	-1,016646	-0,626541	-2,773683	-1,221378	-11,078782	7,795464	12,174076	-0,125306	0,010876	-0,124764	1,010723	8,814840	-1,016646	-0,125306	0,010876	-0,124764	1,010723	8,814840	-1,016646
11:53:03,92	0,595976	3,496967	-0,090979	-0,598039	0,555983	-1,398029	-0,128922	0,011543	-0,122792	0,153549	-1,196637	-0,977977	-0,628392	-2,775439	-1,222948	-11,115049	7,780752	12,169507	-0,128922	0,011543	-0,122792	1,059698	8,923702	-0,977977	-0,128922	0,011543	-0,122792	1,059698	8,923702	-0,977977
11:53:03,97	0,595976	3,496967	-0,090979	-0,598039	0,555983	-1,398029	-0,126475	0,012268	-0,124362	0,084966	-1,093467	-0,982545	-0,632531	-2,778495	-1,224137	-11,134525	7,789616	12,140476	-0,126475	0,012268	-0,124362	1,048041	8,834816	-0,982545	-0,126475	0,012268	-0,124362	1,048041	8,834816	-0,982545
11:53:04,02	0,595976	3,496967	-0,090979	-0,598039	0,555983	-1,398029	-0,121759	0,014324	-0,125551	-0,024006	-0,869518	-1,011577	-0,630192	-2,777160	-1,224531	-11,134113	7,775712	12,136023	-0,121759	0,014324	-0,125551	1,100463	8,688536	-1,011577	-0,121759	0,014324	-0,125551	1,100463	8,688536	-1,011577
11:53:04,07	0,595976	3,496967	-0,090979	-0,598039	0,555983	-1,398029	-0,124085	0,012967	-0,125946	0,034759	-0,983160	-1,016030	-0,628935	-2,776612	-1,224156	-11,097427	7,763841	12,096575	-0,124085	0,012967	-0,125946	1,052649	8,757483	-1,016030	-0,124085	0,012967	-0,125946	1,052649	8,757483	-1,016030
11:53:04,12	0,595976	3,496967	-0,090979	-0,598039	0,555983	-1,398029	-0,125187	0,012152	-0,125571	0,085178	-1,002766	-1,055478	-0,630748	-2,775963	-1,221802	-11,105558	7,732946	12,137626	-0,125187	0,012152	-0,125571	1,039126	8,824396	-1,055478	-0,125187	0,012152	-0,125571	1,039126	8,824396	-1,055478
11:53:04,17	0,595976	3,496967	-0,090979	-0,598039	0,555983	-1,398029	-0,124843	0,014047	-0,123216	-0,044170	-0,976495	-1,014427	-0,631941	-2,776500	-1,222588	-11,119440	7,751211	12,133701	-0,124843	0,014047	-0,123216	1,058515	8,823697	-1,014427	-0,124843	0,014047	-0,123216	1,058515	8,823697	-1,014427
11:53:04,22	0,595976	3,496967	-0,090979	-0,598039	0,555983	-1,398029	-0,123782	0,014812	-0,124002	-0,075071	-0,942443	-1,018352	-0,632426	-2,778794	-1,222546	-11,079000	7,763726	12,152617	-0,123782	0,014812	-0,124002	1,087664	8,774410	-1,018352	-0,123782	0,014812	-0,124002	1,087664	8,774410	-1,018352
11:53:04,27	0,595976	3,496967	-0,090979	-0,598039	0,555983	-1,398029	-0,121552	0,014085	-0,123960	-0,006192	-0,797739	-0,999436	-0,626614	-2,776930	-1,224508	-11,116320	7,789055	12,151441	-0,121552	0,014085	-0,123960	1,099448	8,744090	-0,999436	-0,121552	0,014085	-0,123960	1,099448	8,744090	-0,999436
11:53:04,32	0,595976	3,496967	-0,090979	-0,598039	0,555983	-1,398029	-0,126072	0,009984	-0,125922	0,210337	-1,077792	-1,000612	-0,629499	-2,772157	-1,222961	-11,077330	7,785802	12,150204	-0,126072	0,009984	-0,125922	0,994046	8,818898	-1,000612	-0,126072	0,009984	-0,125922	0,994046	8,818898	-1,000612
11:53:04,37	0,595976	3,496967	-0,090979	-0,598039	0,555983	-1,398029	-0,128763	0,014868	-0,124375	-0,026986	-1,182319	-1,001848	-0,632418	-2,780791	-1,221786	-11,088008	7,770301	12,123092	-0,128763	0,014868	-0,124375	1,140167	8,925598	-1,001848	-0,128763	0,014868	-0,124375	1,140167	8,925598	-1,001848
11:53:04,42	0,595976	3,496967	-0,090979	-0,598039	0,555983	-1,398029	-0,119827	0,013080	-0,123201	0,047256	-0,719129	-1,028961	-0,629553	-2,776817	-1,223361	-11,115528	7,782795	12,130663	-0,119827	0,013080	-0,123201	1,074007	8,687288	-1,028961	-0,119827	0,013080	-0,123201	1,074007	8,687288	-1,028961
11:53:04,47	0,595976	3,496967	-0,090979	-0,598039	0,555983	-1,398029	-0,124701	0,012585	-0,124776	0,070021	-1,002652	-1,021390	-0,630128	-2,776720	-1,222984	-11,103500	7,759458	12,110097	-0,124701	0,012585	-0,124776	1,057968	8,786367	-1,021390	-0,124701	0,012585	-0,124776	1,057968	8,786367	-1,021390
11:53:04,52	0,595976	3,496967	-0,090979	-0,598039	0,555983	-1,398029	-0,124497	0,013131	-0,124398	0,027446	-0,969965	-1,041956	-0,632515	-2,775242	-1,224134	-11,113991	7,779710	12,150121	-0,124497	0,013131	-0,124398	1,058232	8,803049	-1,041956	-0,124497	0,013131	-0,124398	1,058232	8,803049	-1,041956
11:53:04,57	0,595976	3,496967	-0,090979	-0,598039	0,555983	-1,398029	-0,124583	0,015937	-0,125549	-0,106190	-0,993670	-1,001932	-0,627267	-2,779813	-1,223348	-11,134619	7,723772	12,138601	-0,124583	0,015937	-0,125549	1,144893	8,786128	-1,001932	-0,124583	0,015937	-0,125549	1,144893	8,786128	-1,001932
11:53:04,62	0,595976	3,496967	-0,090979	-0,598039	0,555983	-1,398029	-0,123249	0,009107	-0,124762	0,190207	-0,914183	-1,013451	-0,632485	-2,782249	-1,221801	-11,117187	7,750920	12,112862	-0,123249	0,009107	-0,124762	0,905143	8,760874	-1,013451	-0,123249	0,009107	-0,124762	0,905143	8,760874	-1,013451
11:53:04,67	0,595976	3,496967	-0,090979	-0,598039	0,555983	-1,398029	-0,118531	0,012408	-0,123215	0,050832	-0,667292	-1,039191	-0,631241	-2,780688	-1,221010	-11,093278	7,781251	12,123243	-0,118531	0,012408	-0,123215	1,024822	8,637353	-1,039191	-0,118531	0,012408	-0,123215	1,024822	8,637353	-1,039191
11:53:04,72	0,595976	3,496967	-0,090979	-0,598039	0,555983	-1,398029	-0,120505	0,012111	-0,122424	0,104467	-0,764421	-1,028810	-0,627790	-2,778381	-1,222959	-11,122770	7,787961	12,140422	-0,120505	0,012111	-0,122424	1,055189	8,695215	-1,028810	-0,120505	0,012111	-0,122424	1,055189	8,695215	-1,028810
11:53:04,77	0,595976	3,496967	-0,090979	-0,598039	0,555983	-1,398029	-0,124544	0,011715	-0,123595	0,117639	-0,946279	-1,032915	-0,630161	-2,774584	-1,221072	-11,127777	7,785321	12,095787	-0,124544	0,011715	-0,123595	1,037268	8,830464	-1,032915	-0,124544	0,011715	-0,123595	1,037268	8,830464	-1,032915
11:53:04,82	0,595976	3,496967	-0,090979	-0,598039	0,555983	-1,398029	-0,124544	0,011715	-0,123595	0,117639	-0,946279	-1,032915	-0,633007	-2,773305	-1,223359	-11,082676	7,827640	12,141375	-0,124544	0,011715	-0,123595	1,037268	8,830464	-1,032915	-0,124544	0,011715	-0,123595	1,037268	8,830464	-1,032915
11:53:04,87	0,595976	3,496967	-0,090979	-0,598039	0,555983	-1,398029	-0,126016	0,017332	-0,124773	-0,121538	-1,064999	-1,010678	-0,626513	-2,778431	-1,220608	-11,083259	7,792454	12,138942	-0,126016	0,017332	-0,124773	1,239013	8,827241	-1,010678	-0,126016	0,017332	-0,124773	1,239013	8,827241	-1,010678
11:53:04,92	0,595976	3,496967	-0,090979	-0,598039	0,555983	-1,398029	-0,124823	0,009145	-0,122022	0,273392	-0,985891	-1,013111	-0,624193	-2,779313	-1,220996	-11,087112	7,749487	12,133266	-0,124823	0,009145	-0,122022	0,991310	8,812722	-1,013111	-0,124823	0,009145	-0,122022	0,991310	8,812722	-1,013111
11:53:04,97	0,595976	3,496967	-0,090979	-0,598039	0,555983	-1,398029	-0,125220	0,006695	-0,122410	0,361690	-0,988369	-1,018787	-0,626573	-2,772236	-1,220926	-11,029401	7,792681	12,106793	-0,125220	0,006695	-0,122410	0,887230	8,841380	-1,018787	-0,125220	0,006695	-0,122410	0,887230	8,841380	-1,018787
11:53:05,02	0,595976	3,496967	-0,090979	-0,598039	0,555983	-1,398029	-0,130158	0,012295	-0,122341	0,136756	-1,216782	-1,045260	-0,626542	-2,773754	-1,223340	-11,073353	7,779150	12,145610	-0,130158	0,012295	-0,122341	1,101891	9,000629	-1,045260	-0,130158	0,012295	-0,122341	1,101891	9,000629	-1,045260
11:53:05,07	0,595976	3,496967	-0,090979	-0,598039	0,555983	-1,398029	-0,128859	0,011508	-0,124754	0,143965	-1,180517	-1,006443	-0,633074	-2,777814	-1,224114	-11,097207	7,753307	12,153457	-0,128859	0,011508	-0,124754	1,047353	8,934899	-1,006443	-0,128859	0,011508	-0,124754	1,047353	8,934899	-1,006443
11:53:05,12	0,595976	3,496967	-0,090979	-0,598039	0,555983	-1,398029	-0,122076	0,015136	-0,125528	-0,078978	-0,835564	-0,998596	-0,626589	-2,772288	-1,224900	-11,089495	7,785537	12,156830	-0,122076	0,015136	-0,125528	1,109176	8,747427	-0,998596	-0,122076	0,015136	-0,125528	1,109176	8,747427	-0,998596
11:53:05,17	0,595976	3,496967	-0,090979	-0,598039	0,555983	-1,398029	-0,130106	0,012283	-0,126314	0,101151	-1,262518	-0,995223	-0,628850	-2,776520	-1,223317	-11,057569	7,780152	12,154347	-0,130106	0,012283	-0,126314	1,065337	8,950764	-0,995223	-0,130106	0,012283	-0,126314	1,065337	8,950764	-0,995223
11:53:05,22	0,595976	3,496967	-0,090979	-0,598039	0,555983	-1,398029	-0,125309	0,012124	-0,124731	0,120681	-0,982776	-0,997706	-0,630104	-2,777858	-1,224127	-11,097597	7,778981	12,130573	-0,125309	0,012124	-0,124731	1,072442	8,854007	-0,997706	-0,125309	0,012124	-0,124731	1,072442	8,854007	-0,997706
11:53:05,27	0,595976	3,496967	-0,090979	-0,598039	0,555983	-1,398029	-0,124861	0,007676	-0,123287	0,306650	-0,961486	-1,022334	-0,625222	-2,779133	-1,221873	-11,081989	7,741906	12,129719	-0,124861	0,007676	-0,123287	0,909236	8,840099	-1,022334	-0,124861	0,007676	-0,123287	0,909236	8,840099	-1,022334
11:53:05,32	0,595976	3,496967	-0,090979	-0,598039	0,555983	-1,398029	-0,124861	0,007676	-0,123287	0,306650	-0,961486	-1,022334	-0,627726	-2,776277	-1,224095	-11,085045	7,797574	12,170427	-0,124861	0,007676	-0,123287	0,909236	8,840099	-1,022334	-0,124861	0,007676	-0,123287	0,909236	8,840099	-1,022334
11:53:05,37	0,595976	3,496967	-0,090979	-0,598039	0,555983	-1,398029	-0,126082	0,011273	-0,125509	0,166303	-1,055469	-0,981626	-0,634211	-2,774449	-1,223770	-11,081746	7,771298	12,105517	-0,126082	0,011273	-0,125509	1,051230	8,841980	-0,981626	-0,126082	0,011273	-0,125509	1,051230	8,841980	-0,981626
11:53:05,42	0,595976	3,496967	-0,090979	-0,598039	0,555983	-1,398029	-0,124422	0,017803	-0,125185	-0,194354	-0,953170	-1,046536	-0,631303	-2,773835	-1,223370	-11,101908	7,790547	12,130917	-0,124422	0,017803	-0,125185	1,203164	8,813994	-1,046536	-0,124422	0,017803	-0,125185	1,203164	8,813994	-1,046536
11:53:05,47	0,595976	3,496967	-0,090979	-0,598039	0,555983	-1,398029	-0,124051	0,012191	-0,125901	0,083279	-0,942563	-0,982872	-0,629537	-2,777577	-1,224486	-11,096388	7,763404	12,169181	-0,124051	0,012191	-0,125901	1,040305	8,795404	-0,982872	-0,124051	0,012191	-0,125901	1,040305	8,795404	-0,982872
11:53:05,52	0,595976	3,496967	-0,090979	-0,598039	0,555983	-1,398029	-0,124051	0,012191	-0,125901	0,083279	-0,942563	-0,982872	-0,630277	-2,773885	-1,225702	-11,153214	7,756086	12,161000	-0,124051	0,012191	-0,125901	1,040305	8,795404	-0,982872	-0,124051	0,012191	-0,125901	1,040305	8,795404	-0,982872
11:53:05,57	0,595976	3,496967	-0,090979	-0,598039	0,555983	-1,398029	-0,126878	0,014678	-0,127116	-0,080781	-1,135133	-0,991053	-0,631870	-2,779222	-1,224305	-11,094294	7,767542	12,145117	-0,126878	0,014678	-0,127116	1,071453	8,824772	-0,991053	-0,126878	0,014678	-0,127116	1,071453	8,824772	-0,991053
11:53:05,62	0,595976	3,496967	-0,090979	-0,598039	0,555983	-1,398029	-0,121459	0,013389	-0,125720	0,025658	-0,808069	-1,006936	-0,628336	-2,778333	-1,224115	-11,088342	7,751627	12,134675	-0,121459	0,013389	-0,125720	1,076661	8,726479	-1,006936	-0,121459	0,013389	-0,125720	1,076661	8,726479	-1,006936
11:53:05,67	0,595976	3,496967	-0,090979	-0,598039	0,555983	-1,398029	-0,123996	0,010773	-0,125529	0,150876	-0,926871	-1,017378	-0,630164	-2,773129	-1,222611	-11,121346	7,791723	12,121304	-0,123996	0,010773	-0,125529	0,996534	8,806817	-1,017378	-0,123996	0,010773	-0,125529	0,996534	8,806817	-1,017378
11:53:05,72	0,595976	3,496967	-0,090979	-0,598039	0,555983	-1,398029	-0,127589	0,014957	-0,124025	-0,048504	-1,162342	-1,030749	-0,633059	-2,781338	-1,222177	-11,101675	7,740544	12,127170	-0,127589	0,014957	-0,124025	1,125649	8,853402	-1,030749	-0,127589	0,014957	-0,124025	1,125649	8,853402	-1,030749
11:53:05,77	0,595976	3,496967	-0,090979	-0,598039	0,555983	-1,398029	-0,119033	0,013360	-0,123591	5,128505E-5	-0,674781	-1,024883	-0,629578	-2,777185	-1,223359	-11,111237	7,734164	12,129001	-0,119033	0,013360	-0,123591	1,048844	8,669281	-1,024883	-0,119033	0,013360	-0,123591	1,048844	8,669281	-1,024883
11:53:05,82	0,595976	3,496967	-0,090979	-0,598039	0,555983	-1,398029	-0,124370	0,012423	-0,124773	0,038491	-0,957409	-1,023052	-0,633092	-2,780462	-1,223725	-11,114936	7,756709	12,148271	-0,124370	0,012423	-0,124773	1,013696	8,805628	-1,023052	-0,124370	0,012423	-0,124773	1,013696	8,805628	-1,023052
11:53:05,87	0,595976	3,496967	-0,090979	-0,598039	0,555983	-1,398029	-0,119775	0,013827	-0,125140	-0,016837	-0,732925	-1,003782	-0,625383	-2,776927	-1,223718	-11,093643	7,790269	12,150980	-0,119775	0,013827	-0,125140	1,068574	8,669375	-1,003782	-0,119775	0,013827	-0,125140	1,068574	8,669375	-1,003782
11:53:05,92	0,595976	3,496967	-0,090979	-0,598039	0,555983	-1,398029	-0,126690	0,008919	-0,125133	0,278101	-1,090872	-1,001073	-0,625965	-2,776041	-1,222167	-11,089471	7,786413	12,149901	-0,126690	0,008919	-0,125133	0,978216	8,854296	-1,001073	-0,126690	0,008919	-0,125133	0,978216	8,854296	-1,001073
11:53:05,97	0,595976	3,496967	-0,090979	-0,598039	0,555983	-1,398029	-0,127167	0,009865	-0,123581	0,227630	-1,110109	-1,002152	-0,624763	-2,776759	-1,220997	-11,081340	7,781188	12,144194	-0,127167	0,009865	-0,123581	1,002044	8,872464	-1,002152	-0,127167	0,009865	-0,123581	1,002044	8,872464	-1,002152
11:53:06,02	0,595976	3,496967	-0,090979	-0,598039	0,555983	-1,398029	-0,127146	0,008465	-0,122411	0,299967	-1,099381	-1,007859	-0,630755	-2,775642	-1,221046	-11,126963	7,778340	12,124351	-0,127146	0,008465	-0,122411	0,964487	8,881570	-1,007859	-0,127146	0,008465	-0,122411	0,964487	8,881570	-1,007859
11:53:06,07	0,595976	3,496967	-0,090979	-0,598039	0,555983	-1,398029	-0,125117	0,014213	-0,122460	-0,024198	-1,031980	-1,027702	-0,626431	-2,776967	-1,224928	-11,070209	7,778341	12,167056	-0,125117	0,014213	-0,122460	1,091527	8,789726	-1,027702	-0,125117	0,014213	-0,122460	1,091527	8,789726	-1,027702
11:53:06,12	0,595976	3,496967	-0,090979	-0,598039	0,555983	-1,398029	-0,126132	0,009806	-0,126342	0,233341	-1,035570	-0,984997	-0,630689	-2,775869	-1,222580	-11,082529	7,745860	12,123765	-0,126132	0,009806	-0,126342	1,003121	8,865753	-0,984997	-0,126132	0,009806	-0,126342	1,003121	8,865753	-0,984997
11:53:06,17	0,595976	3,496967	-0,090979	-0,598039	0,555983	-1,398029	-0,124954	0,014043	-0,123994	-0,021260	-0,968766	-1,028288	-0,626463	-2,776976	-1,220984	-11,059767	7,808584	12,149361	-0,124954	0,014043	-0,123994	1,081106	8,840119	-1,028288	-0,124954	0,014043	-0,123994	1,081106	8,840119	-1,028288
11:53:06,22	0,595976	3,496967	-0,090979	-0,598039	0,555983	-1,398029	-0,126108	0,009830	-0,122399	0,263519	-1,040443	-1,002692	-0,624275	-2,773664	-1,223779	-11,118237	7,775002	12,103005	-0,126108	0,009830	-0,122399	1,035162	8,859060	-1,002692	-0,126108	0,009830	-0,122399	1,035162	8,859060	-1,002692
11:53:06,27	0,595976	3,496967	-0,090979	-0,598039	0,555983	-1,398029	-0,130070	0,009591	-0,125193	0,217626	-1,280306	-1,049048	-0,631328	-2,775296	-1,223353	-11,108515	7,771204	12,149514	-0,130070	0,009591	-0,125193	0,970513	8,930204	-1,049048	-0,130070	0,009591	-0,125193	0,970513	8,930204	-1,049048
11:53:06,32	0,595976	3,496967	-0,090979	-0,598039	0,555983	-1,398029	-0,125131	0,014883	-0,124767	-0,055971	-1,013144	-1,002538	-0,630741	-2,774011	-1,226476	-11,108593	7,791088	12,137809	-0,125131	0,014883	-0,124767	1,112314	8,809632	-1,002538	-0,125131	0,014883	-0,124767	1,112314	8,809632	-1,002538
11:53:06,37	0,595976	3,496967	-0,090979	-0,598039	0,555983	-1,398029	-0,126537	0,015017	-0,127891	-0,045760	-1,096258	-1,014244	-0,628350	-2,778485	-1,221411	-11,100137	7,745201	12,118384	-0,126537	0,015017	-0,127891	1,133047	8,836876	-1,014244	-0,126537	0,015017	-0,127891	1,133047	8,836876	-1,014244
11:53:06,42	0,595976	3,496967	-0,090979	-0,598039	0,555983	-1,398029	-0,123858	0,010709	-0,122825	0,142740	-0,926673	-1,033669	-0,631937	-2,776861	-1,222960	-11,127078	7,786941	12,159323	-0,123858	0,010709	-0,122825	0,983376	8,796145	-1,033669	-0,123858	0,010709	-0,122825	0,983376	8,796145	-1,033669
11:53:06,47	0,595976	3,496967	-0,090979	-0,598039	0,555983	-1,398029	-0,123471	0,014627	-0,124374	-0,038346	-0,950749	-0,992730	-0,627150	-2,781059	-1,224081	-11,083795	7,736805	12,158159	-0,123471	0,014627	-0,124374	1,109895	8,741687	-0,992730	-0,123471	0,014627	-0,124374	1,109895	8,741687	-0,992730
11:53:06,52	0,595976	3,496967	-0,090979	-0,598039	0,555983	-1,398029	-0,122229	0,008383	-0,125496	0,264584	-0,823641	-0,993894	-0,628907	-2,771894	-1,220611	-11,076089	7,783246	12,173047	-0,122229	0,008383	-0,125496	0,922641	8,771341	-0,993894	-0,122229	0,008383	-0,125496	0,922641	8,771341	-0,993894
11:53:06,57	0,595976	3,496967	-0,090979	-0,598039	0,555983	-1,398029	-0,129287	0,014487	-0,122025	-0,008752	-1,207197	-0,979006	-0,629550	-2,777066	-1,221416	-11,110750	7,760155	12,128669	-0,129287	0,014487	-0,122025	1,128469	8,941828	-0,979006	-0,129287	0,014487	-0,122025	1,128469	8,941828	-0,979006
11:53:06,62	0,595976	3,496967	-0,090979	-0,598039	0,555983	-1,398029	-0,124486	0,012458	-0,122830	0,059426	-0,976044	-1,023384	-0,633405	-2,773437	-1,222405	-11,127054	7,810369	12,144243	-0,124486	0,012458	-0,122830	1,037373	8,796143	-1,023384	-0,124486	0,012458	-0,122830	1,037373	8,796143	-1,023384
11:53:06,67	0,595976	3,496967	-0,090979	-0,598039	0,555983	-1,398029	-0,125702	0,017611	-0,123819	-0,173206	-1,078497	-1,007810	-0,628474	-2,778019	-1,220444	-11,112136	7,744031	12,122774	-0,125702	0,017611	-0,123819	1,209269	8,789137	-1,007810	-0,125702	0,017611	-0,123819	1,209269	8,789137	-1,007810
11:53:06,72	0,595976	3,496967	-0,090979	-0,598039	0,555983	-1,398029	-0,124199	0,011050	-0,121858	0,118002	-0,954229	-1,029279	-0,634253	-2,780602	-1,222570	-11,109720	7,752274	12,132616	-0,124199	0,011050	-0,121858	0,985397	8,795383	-1,029279	-0,124199	0,011050	-0,121858	0,985397	8,795383	-1,029279
11:53:06,77	0,595976	3,496967	-0,090979	-0,598039	0,555983	-1,398029	-0,119073	0,014762	-0,123984	-0,066715	-0,689730	-1,019437	-0,630085	-2,782016	-1,221768	-11,099413	7,769570	12,142777	-0,119073	0,014762	-0,123984	1,092132	8,657528	-1,019437	-0,119073	0,014762	-0,123984	1,092132	8,657528	-1,019437
11:53:06,82	0,595976	3,496967	-0,090979	-0,598039	0,555983	-1,398029	-0,119933	0,010446	-0,123182	0,177850	-0,734133	-1,009276	-0,629568	-2,778211	-1,220412	-11,063654	7,786032	12,135498	-0,119933	0,010446	-0,123182	0,997890	8,680576	-1,009276	-0,119933	0,010446	-0,123182	0,997890	8,680576	-1,009276
11:53:06,87	0,595976	3,496967	-0,090979	-0,598039	0,555983	-1,398029	-0,123486	0,011901	-0,121827	0,134320	-0,896188	-1,016555	-0,633612	-2,775997	-1,220617	-11,088976	7,794862	12,157598	-0,123486	0,011901	-0,121827	1,068586	8,797486	-1,016555	-0,123486	0,011901	-0,121827	1,068586	8,797486	-1,016555
11:53:06,92	0,595976	3,496967	-0,090979	-0,598039	0,555983	-1,398029	-0,123382	0,016510	-0,122031	-0,110317	-0,917090	-0,994455	-0,630968	-2,776543	-1,222389	-11,124432	7,754937	12,140373	-0,123382	0,016510	-0,122031	1,185687	8,768369	-0,994455	-0,123382	0,016510	-0,122031	1,185687	8,768369	-0,994455
11:53:06,97	0,595976	3,496967	-0,090979	-0,598039	0,555983	-1,398029	-0,124231	0,013947	-0,123804	-0,029384	-0,971982	-1,011680	-0,628889	-2,775126	-1,222365	-11,078136	7,790641	12,149670	-0,124231	0,013947	-0,123804	1,065483	8,780124	-1,011680	-0,124231	0,013947	-0,123804	1,065483	8,780124	-1,011680
11:53:07,02	0,595976	3,496967	-0,090979	-0,598039	0,555983	-1,398029	-0,126497	0,012855	-0,123779	0,081488	-1,067597	-1,002383	-0,628124	-2,776480	-1,222351	-11,062985	7,775246	12,148944	-0,126497	0,012855	-0,123779	1,090604	8,862428	-1,002383	-0,126497	0,012855	-0,123779	1,090604	8,862428	-1,002383
11:53:07,07	0,595976	3,496967	-0,090979	-0,598039	0,555983	-1,398029	-0,125707	0,011515	-0,123765	0,145392	-1,005692	-1,003109	-0,626542	-2,773754	-1,223340	-11,073353	7,779150	12,145610	-0,125707	0,011515	-0,123765	1,049346	8,862308	-1,003109	-0,125707	0,011515	-0,123765	1,049346	8,862308	-1,003109
11:53:07,12	0,595976	3,496967	-0,090979	-0,598039	0,555983	-1,398029	-0,125329	0,008948	-0,124764	0,231215	-1,052213	-1,001817	-0,626090	-2,778091	-1,223349	-11,144116	7,767061	12,150236	-0,125329	0,008948	-0,124764	0,933671	8,786124	-1,001817	-0,125329	0,008948	-0,124764	0,933671	8,786124	-1,001817
11:53:07,17	0,595976	3,496967	-0,090979	-0,598039	0,555983	-1,398029	-0,125329	0,008948	-0,124764	0,231215	-1,052213	-1,001817	-0,626563	-2,779680	-1,223351	-11,106014	7,789180	12,116321	-0,125329	0,008948	-0,124764	0,933671	8,786124	-1,001817	-0,125329	0,008948	-0,124764	0,933671	8,786124	-1,001817
11:53:07,22	0,595976	3,496967	-0,090979	-0,598039	0,555983	-1,398029	-0,123717	0,008564	-0,124766	0,289431	-0,946418	-1,035732	-0,631861	-2,779856	-1,220206	-11,095110	7,761236	12,165754	-0,123717	0,008564	-0,124766	0,961680	8,765329	-1,035732	-0,123717	0,008564	-0,124766	0,961680	8,765329	-1,035732
11:53:07,27	0,595976	3,496967	-0,090979	-0,598039	0,555983	-1,398029	-0,120914	0,013064	-0,121620	0,036659	-0,777295	-0,986299	-0,631240	-2,777194	-1,223719	-11,077609	7,787504	12,149675	-0,120914	0,013064	-0,121620	1,062195	8,714489	-0,986299	-0,120914	0,013064	-0,121620	1,062195	8,714489	-0,986299
11:53:07,32	0,595976	3,496967	-0,090979	-0,598039	0,555983	-1,398029	-0,125086	0,014135	-0,123624	-0,014578	-1,001149	-1,042133	-0,630703	-2,775708	-1,222210	-11,098874	7,768548	12,109920	-0,125086	0,014135	-0,123624	1,095024	8,818128	-1,042133	-0,125086	0,014135	-0,123624	1,095024	8,818128	-1,042133
11:53:07,37	0,595976	3,496967	-0,090979	-0,598039	0,555983	-1,398029	-0,125086	0,014135	-0,123624	-0,014578	-1,001149	-1,042133	-0,633669	-2,778817	-1,221033	-11,118617	7,772264	12,123088	-0,125086	0,014135	-0,123624	1,095024	8,818128	-1,042133	-0,125086	0,014135	-0,123624	1,095024	8,818128	-1,042133
11:53:07,42	0,595976	3,496967	-0,090979	-0,598039	0,555983	-1,398029	-0,120911	0,015149	-0,122448	-0,073957	-0,802972	-1,028965	-0,627131	-2,774471	-1,224860	-11,077003	7,807812	12,190889	-0,120911	0,015149	-0,122448	1,115240	8,688517	-1,028965	-0,120911	0,015149	-0,122448	1,115240	8,688517	-1,028965
11:53:07,47	0,595976	3,496967	-0,090979	-0,598039	0,555983	-1,398029	-0,127943	0,011660	-0,126274	0,159062	-1,150398	-0,961164	-0,625999	-2,777917	-1,223722	-11,109487	7,792973	12,150979	-0,127943	0,011660	-0,126274	1,074376	8,893144	-0,961164	-0,127943	0,011660	-0,126274	1,074376	8,893144	-0,961164
11:53:07,52	0,595976	3,496967	-0,090979	-0,598039	0,555983	-1,398029	-0,125526	0,008957	-0,125137	0,270528	-1,045398	-1,001074	-0,629457	-2,776024	-1,222202	-11,083605	7,811917	12,106471	-0,125526	0,008957	-0,125137	0,973652	8,808367	-1,001074	-0,125526	0,008957	-0,125137	0,973652	8,808367	-1,001074
11:53:07,57	0,595976	3,496967	-0,090979	-0,598039	0,555983	-1,398029	-0,125435	0,012898	-0,123617	0,094965	-1,027764	-1,045582	-0,628905	-2,778639	-1,222568	-11,089693	7,767284	12,124415	-0,125435	0,012898	-0,123617	1,107424	8,818918	-1,045582	-0,125435	0,012898	-0,123617	1,107424	8,818918	-1,045582
11:53:07,62	0,595976	3,496967	-0,090979	-0,598039	0,555983	-1,398029	-0,123447	0,011113	-0,123982	0,146063	-0,907302	-1,027638	-0,628931	-2,780100	-1,222550	-11,096300	7,747941	12,143012	-0,123447	0,011113	-0,123982	1,018436	8,783259	-1,027638	-0,123447	0,011113	-0,123982	1,018436	8,783259	-1,027638
11:53:07,67	0,595976	3,496967	-0,090979	-0,598039	0,555983	-1,398029	-0,122169	0,010404	-0,123965	0,162857	-0,836905	-1,009041	-0,625942	-2,777067	-1,220993	-11,071152	7,747565	12,142760	-0,122169	0,010404	-0,123965	0,979603	8,753347	-1,009041	-0,122169	0,010404	-0,123965	0,979603	8,753347	-1,009041
11:53:07,72	0,595976	3,496967	-0,090979	-0,598039	0,555983	-1,398029	-0,126290	0,009333	-0,122408	0,230813	-1,029233	-1,009293	-0,630091	-2,774569	-1,220246	-11,093833	7,791885	12,138767	-0,126290	0,009333	-0,122408	0,963461	8,884521	-1,009293	-0,126290	0,009333	-0,122408	0,963461	8,884521	-1,009293
11:53:07,77	0,595976	3,496967	-0,090979	-0,598039	0,555983	-1,398029	-0,126379	0,014175	-0,121661	0,006075	-1,075652	-1,013286	-0,624803	-2,774922	-1,221419	-11,089757	7,758327	12,115000	-0,126379	0,014175	-0,121661	1,118814	8,845072	-1,013286	-0,126379	0,014175	-0,121661	1,118814	8,845072	-1,013286
11:53:07,82	0,595976	3,496967	-0,090979	-0,598039	0,555983	-1,398029	-0,128717	0,009418	-0,122834	0,226413	-1,176926	-1,037053	-0,630090	-2,778756	-1,222146	-11,084567	7,756437	12,167142	-0,128717	0,009418	-0,122834	0,965731	8,927341	-1,037053	-0,128717	0,009418	-0,122834	0,965731	8,927341	-1,037053
11:53:07,87	0,595976	3,496967	-0,090979	-0,598039	0,555983	-1,398029	-0,126581	0,010269	-0,123213	0,196901	-1,108338	-1,011728	-0,626607	-2,776347	-1,221799	-11,119170	7,792322	12,140324	-0,126581	0,010269	-0,123213	1,003013	8,828274	-1,011728	-0,126581	0,010269	-0,123213	1,003013	8,828274	-1,011728
11:53:07,92	0,595976	3,496967	-0,090979	-0,598039	0,555983	-1,398029	-0,126581	0,010269	-0,123213	0,196901	-1,108338	-1,011728	-0,630719	-2,777191	-1,219874	-11,111135	7,758975	12,112941	-0,126581	0,010269	-0,123213	1,003013	8,828274	-1,011728	-0,126581	0,010269	-0,123213	1,003013	8,828274	-1,011728
11:53:07,97	0,595976	3,496967	-0,090979	-0,598039	0,555983	-1,398029	-0,123794	0,013408	-0,121289	0,008822	-0,939785	-1,039112	-0,626593	-2,777859	-1,221820	-11,114486	7,772881	12,100683	-0,123794	0,013408	-0,121289	1,061329	8,778052	-1,039112	-0,123794	0,013408	-0,121289	1,061329	8,778052	-1,039112
11:53:08,02	0,595976	3,496967	-0,090979	-0,598039	0,555983	-1,398029	-0,124506	0,013800	-0,121286	0,007018	-0,983438	-1,033559	-0,630631	-2,778380	-1,221779	-11,071456	7,771979	12,133328	-0,124506	0,013800	-0,121286	1,090335	8,790311	-1,033559	-0,124506	0,013800	-0,121286	1,090335	8,790311	-1,033559
11:53:08,07	0,595976	3,496967	-0,090979	-0,598039	0,555983	-1,398029	-0,123516	0,011842	-0,123968	0,116954	-0,920431	-1,003025	-0,631248	-2,773473	-1,220236	-11,071667	7,767923	12,147418	-0,123516	0,011842	-0,123968	1,046550	8,775543	-1,003025	-0,123516	0,011842	-0,123968	1,046550	8,775543	-1,003025
11:53:08,12	0,595976	3,496967	-0,090979	-0,598039	0,555983	-1,398029	-0,123516	0,011842	-0,123968	0,116954	-0,920431	-1,003025	-0,628961	-2,776627	-1,220634	-11,114513	7,773743	12,138524	-0,123516	0,011842	-0,123968	1,046550	8,775543	-1,003025	-0,123516	0,011842	-0,123968	1,046550	8,775543	-1,003025
11:53:08,17	0,595976	3,496967	-0,090979	-0,598039	0,555983	-1,398029	-0,125161	0,012167	-0,122048	0,084447	-1,021185	-1,013529	-0,628867	-2,776423	-1,222559	-11,074142	7,796366	12,140052	-0,125161	0,012167	-0,122048	1,039546	8,803971	-1,013529	-0,125161	0,012167	-0,122048	1,039546	8,803971	-1,013529
11:53:08,22	0,595976	3,496967	-0,090979	-0,598039	0,555983	-1,398029	-0,125385	0,012188	-0,123973	0,123139	-1,009186	-1,012001	-0,626542	-2,779464	-1,217893	-11,093256	7,756903	12,131250	-0,125385	0,012188	-0,123973	1,079878	8,833560	-1,012001	-0,125385	0,012188	-0,123973	1,079878	8,833560	-1,012001
11:53:08,27	0,595976	3,496967	-0,090979	-0,598039	0,555983	-1,398029	-0,123914	0,008654	-0,119307	0,263148	-0,929502	-1,020803	-0,634251	-2,775045	-1,219503	-11,118435	7,797421	12,113729	-0,123914	0,008654	-0,119307	0,942507	8,797751	-1,020803	-0,123914	0,008654	-0,119307	0,942507	8,797751	-1,020803
11:53:08,32	0,595976	3,496967	-0,090979	-0,598039	0,555983	-1,398029	-0,123887	0,017540	-0,120917	-0,176391	-0,970140	-1,038324	-0,623678	-2,780244	-1,220220	-11,125428	7,753445	12,147801	-0,123887	0,017540	-0,120917	1,200469	8,754958	-1,038324	-0,123887	0,017540	-0,120917	1,200469	8,754958	-1,038324
11:53:08,37	0,595976	3,496967	-0,090979	-0,598039	0,555983	-1,398029	-0,124670	0,005783	-0,121634	0,393368	-0,994953	-1,004252	-0,628936	-2,780730	-1,221014	-11,110445	7,760964	12,123165	-0,124670	0,005783	-0,121634	0,847341	8,791655	-1,004252	-0,124670	0,005783	-0,121634	0,847341	8,791655	-1,004252
11:53:08,42	0,595976	3,496967	-0,090979	-0,598039	0,555983	-1,398029	-0,121620	0,010094	-0,122429	0,183210	-0,827140	-1,028888	-0,628393	-2,775684	-1,220627	-11,115871	7,761343	12,152910	-0,121620	0,010094	-0,122429	0,975580	8,720047	-1,028888	-0,121620	0,010094	-0,122429	0,975580	8,720047	-1,028888
11:53:08,47	0,595976	3,496967	-0,090979	-0,598039	0,555983	-1,398029	-0,126262	0,012147	-0,122041	0,074060	-1,073424	-0,999143	-0,627157	-2,774738	-1,223708	-11,083598	7,778646	12,174742	-0,126262	0,012147	-0,122041	1,027603	8,838177	-0,999143	-0,126262	0,012147	-0,122041	1,027603	8,838177	-0,999143
11:53:08,52	0,595976	3,496967	-0,090979	-0,598039	0,555983	-1,398029	-0,127699	0,011549	-0,125122	0,136288	-1,128850	-0,977311	-0,632489	-2,779242	-1,217154	-11,114418	7,731403	12,104981	-0,127699	0,011549	-0,125122	1,042873	8,895555	-0,977311	-0,127699	0,011549	-0,125122	1,042873	8,895555	-0,977311
11:53:08,57	0,595976	3,496967	-0,090979	-0,598039	0,555983	-1,398029	-0,121133	0,013915	-0,118569	-0,043091	-0,790457	-1,047072	-0,629534	-2,779848	-1,219854	-11,111960	7,753858	12,122274	-0,121133	0,013915	-0,118569	1,049260	8,718471	-1,047072	-0,121133	0,013915	-0,118569	1,049260	8,718471	-1,047072
11:53:08,62	0,595976	3,496967	-0,090979	-0,598039	0,555983	-1,398029	-0,122085	0,011053	-0,121269	0,126442	-0,849093	-1,029779	-0,627977	-2,775144	-1,218507	-11,122931	7,798502	12,136077	-0,122085	0,011053	-0,121269	0,994075	8,734618	-1,029779	-0,122085	0,011053	-0,121269	0,994075	8,734618	-1,029779
11:53:08,67	0,595976	3,496967	-0,090979	-0,598039	0,555983	-1,398029	-0,126938	0,012057	-0,119921	0,107403	-1,133223	-1,015976	-0,624178	-2,778861	-1,222965	-11,096719	7,801260	12,107221	-0,126938	0,012057	-0,119921	1,053863	8,831375	-1,015976	-0,126938	0,012057	-0,119921	1,053863	8,831375	-1,015976
11:53:08,72	0,595976	3,496967	-0,090979	-0,598039	0,555983	-1,398029	-0,125618	0,006908	-0,124380	0,390629	-1,043309	-1,044832	-0,631293	-2,774661	-1,221028	-11,099850	7,780939	12,138732	-0,125618	0,006908	-0,124380	0,932918	8,817739	-1,044832	-0,125618	0,006908	-0,124380	0,932918	8,817739	-1,044832
11:53:08,77	0,595976	3,496967	-0,090979	-0,598039	0,555983	-1,398029	-0,125698	0,015170	-0,122442	-0,058161	-1,040012	-1,013321	-0,627748	-2,780070	-1,222136	-11,090598	7,745955	12,171917	-0,125698	0,015170	-0,122442	1,132698	8,827304	-1,013321	-0,125698	0,015170	-0,122442	1,132698	8,827304	-1,013321
11:53:08,82	0,595976	3,496967	-0,090979	-0,598039	0,555983	-1,398029	-0,122787	0,009395	-0,123550	0,216468	-0,863096	-0,980136	-0,625925	-2,775479	-1,220203	-11,069835	7,783212	12,167872	-0,122787	0,009395	-0,123550	0,953989	8,775647	-0,980136	-0,122787	0,009395	-0,123550	0,953989	8,775647	-0,980136
11:53:08,87	0,595976	3,496967	-0,090979	-0,598039	0,555983	-1,398029	-0,127674	0,010112	-0,121618	0,221841	-1,117875	-0,984181	-0,633069	-2,776950	-1,219847	-11,116003	7,798792	12,157486	-0,127674	0,010112	-0,121618	1,015631	8,904509	-0,984181	-0,127674	0,010112	-0,121618	1,015631	8,904509	-0,984181
11:53:08,92	0,595976	3,496967	-0,090979	-0,598039	0,555983	-1,398029	-0,122828	0,015563	-0,121262	-0,071199	-0,913651	-0,994567	-0,627801	-2,777932	-1,220240	-11,126161	7,771799	12,143194	-0,122828	0,015563	-0,121262	1,150490	8,728314	-0,994567	-0,122828	0,015563	-0,121262	1,150490	8,728314	-0,994567
11:53:08,97	0,595976	3,496967	-0,090979	-0,598039	0,555983	-1,398029	-0,124611	0,010510	-0,121654	0,163091	-1,001682	-1,008859	-0,630374	-2,779669	-1,218804	-11,096051	7,766499	12,133871	-0,124611	0,010510	-0,121654	0,988136	8,780271	-1,008859	-0,124611	0,010510	-0,121654	0,988136	8,780271	-1,008859
11:53:09,02	0,595976	3,496967	-0,090979	-0,598039	0,555983	-1,398029	-0,124204	0,014273	-0,120480	-0,037498	-0,923333	-1,011482	-0,631263	-2,776403	-1,219065	-11,079104	7,738924	12,140571	-0,124204	0,014273	-0,120480	1,082897	8,826678	-1,011482	-0,124204	0,014273	-0,120480	1,082897	8,826678	-1,011482
11:53:09,07	0,595976	3,496967	-0,090979	-0,598039	0,555983	-1,398029	-0,124204	0,014273	-0,120480	-0,037498	-0,923333	-1,011482	-0,628346	-2,778356	-1,219473	-11,110938	7,771195	12,118169	-0,124204	0,014273	-0,120480	1,082897	8,826678	-1,011482	-0,124204	0,014273	-0,120480	1,082897	8,826678	-1,011482
11:53:09,12	0,595976	3,496967	-0,090979	-0,598039	0,555983	-1,398029	-0,123972	0,010770	-0,120888	0,156651	-0,954960	-1,033884	-0,628880	-2,779500	-1,220633	-11,082032	7,754374	12,103241	-0,123972	0,010770	-0,120888	1,002118	8,776819	-1,033884	-0,123972	0,010770	-0,120888	1,002118	8,776819	-1,033884
11:53:09,17	0,595976	3,496967	-0,090979	-0,598039	0,555983	-1,398029	-0,122105	0,009766	-0,124348	0,170374	-0,846910	-0,989641	-0,628410	-2,780475	-1,222933	-11,120696	7,732380	12,162412	-0,122105	0,009766	-0,124348	0,937013	8,738296	-0,989641	-0,122105	0,009766	-0,124348	0,937013	8,738296	-0,989641
11:53:09,22	0,595976	3,496967	-0,090979	-0,598039	0,555983	-1,398029	-0,122105	0,009766	-0,124348	0,170374	-0,846910	-0,989641	-0,625326	-2,776508	-1,220608	-11,068773	7,777326	12,138799	-0,122105	0,009766	-0,124348	0,937013	8,738296	-0,989641	-0,122105	0,009766	-0,124348	0,937013	8,738296	-0,989641
11:53:09,27	0,595976	3,496967	-0,090979	-0,598039	0,555983	-1,398029	-0,127082	0,009079	-0,122023	0,270993	-1,083233	-1,013254	-0,626705	-2,775586	-1,221388	-11,087284	7,776745	12,155090	-0,127082	0,009079	-0,122023	0,983689	8,892687	-1,013254	-0,127082	0,009079	-0,122023	0,983689	8,892687	-1,013254
11:53:09,32	0,595976	3,496967	-0,090979	-0,598039	0,555983	-1,398029	-0,127191	0,010733	-0,122802	0,175199	-1,104659	-0,996963	-0,628932	-2,779223	-1,222953	-11,103785	7,773815	12,134602	-0,127191	0,010733	-0,122802	1,017776	8,879843	-0,996963	-0,127191	0,010733	-0,122802	1,017776	8,879843	-0,996963
11:53:09,37	0,595976	3,496967	-0,090979	-0,598039	0,555983	-1,398029	-0,122928	0,010844	-0,124367	0,158667	-0,895812	-1,017451	-0,628847	-2,774387	-1,220634	-11,070472	7,812493	12,125129	-0,122928	0,010844	-0,124367	1,009915	8,754049	-1,017451	-0,122928	0,010844	-0,124367	1,009915	8,754049	-1,017451
11:53:09,42	0,595976	3,496967	-0,090979	-0,598039	0,555983	-1,398029	-0,127159	0,013188	-0,122048	0,086923	-1,106280	-1,026924	-0,630699	-2,775886	-1,218302	-11,099526	7,762220	12,136392	-0,127159	0,013188	-0,122048	1,122189	8,875666	-1,026924	-0,127159	0,013188	-0,122048	1,122189	8,875666	-1,026924
11:53:09,47	0,595976	3,496967	-0,090979	-0,598039	0,555983	-1,398029	-0,124935	0,014043	-0,119716	-0,015589	-0,990662	-1,015661	-0,631847	-2,777351	-1,219463	-11,083433	7,748073	12,126374	-0,124935	0,014043	-0,119716	1,086775	8,816707	-1,015661	-0,124935	0,014043	-0,119716	1,086775	8,816707	-1,015661
11:53:09,52	0,595976	3,496967	-0,090979	-0,598039	0,555983	-1,398029	-0,123092	0,014305	-0,120878	-0,033408	-0,873809	-1,025679	-0,630401	-2,777470	-1,222055	-11,090780	7,747356	12,127428	-0,123092	0,014305	-0,120878	1,089507	8,788875	-1,025679	-0,123092	0,014305	-0,120878	1,089507	8,788875	-1,025679
11:53:09,57	0,595976	3,496967	-0,090979	-0,598039	0,555983	-1,398029	-0,123712	0,012993	-0,123469	0,030520	-0,912054	-1,024625	-0,629842	-2,777476	-1,220425	-11,076846	7,791145	12,131829	-0,123712	0,012993	-0,123469	1,050445	8,799301	-1,024625	-0,123712	0,012993	-0,123469	1,050445	8,799301	-1,024625
11:53:09,62	0,595976	3,496967	-0,090979	-0,598039	0,555983	-1,398029	-0,123986	0,012505	-0,121839	0,100746	-0,936164	-1,020224	-0,628337	-2,780168	-1,223724	-11,102497	7,774449	12,135041	-0,123986	0,012505	-0,121839	1,082422	8,796752	-1,020224	-0,123986	0,012505	-0,121839	1,082422	8,796752	-1,020224
11:53:09,67	0,595976	3,496967	-0,090979	-0,598039	0,555983	-1,398029	-0,122406	0,009856	-0,125139	0,211212	-0,867886	-1,017012	-0,628474	-2,778317	-1,220441	-11,123168	7,776500	12,131957	-0,122406	0,009856	-0,125139	0,984938	8,741023	-1,017012	-0,122406	0,009856	-0,125139	0,984938	8,741023	-1,017012
11:53:09,72	0,595976	3,496967	-0,090979	-0,598039	0,555983	-1,398029	-0,123941	0,010901	-0,121855	0,148348	-0,966621	-1,020096	-0,631193	-2,782116	-1,218651	-11,077051	7,781417	12,140823	-0,123941	0,010901	-0,121855	1,004053	8,762769	-1,020096	-0,123941	0,010901	-0,121855	1,004053	8,762769	-1,020096
11:53:09,77	0,595976	3,496967	-0,090979	-0,598039	0,555983	-1,398029	-0,119292	0,011355	-0,120065	0,152021	-0,687383	-1,011230	-0,629591	-2,774814	-1,218954	-11,069496	7,798084	12,159782	-0,119292	0,011355	-0,120065	1,043420	8,677044	-1,011230	-0,119292	0,011355	-0,120065	1,043420	8,677044	-1,011230
11:53:09,82	0,595976	3,496967	-0,090979	-0,598039	0,555983	-1,398029	-0,126416	0,013620	-0,120368	0,052492	-1,059631	-0,992271	-0,632613	-2,778591	-1,220946	-11,100373	7,746501	12,098013	-0,126416	0,013620	-0,120368	1,121633	8,864045	-0,992271	-0,126416	0,013620	-0,120368	1,121633	8,864045	-0,992271
11:53:09,87	0,595976	3,496967	-0,090979	-0,598039	0,555983	-1,398029	-0,121635	0,014348	-0,122360	-0,045476	-0,811959	-1,054040	-0,625965	-2,776897	-1,219941	-11,093134	7,773527	12,135931	-0,121635	0,014348	-0,122360	1,080816	8,736395	-1,054040	-0,121635	0,014348	-0,122360	1,080816	8,736395	-1,054040
11:53:09,92	0,595976	3,496967	-0,090979	-0,598039	0,555983	-1,398029	-0,126425	0,009437	-0,121355	0,236897	-1,068300	-1,016122	-0,631384	-2,775928	-1,220640	-11,145377	7,784316	12,158249	-0,126425	0,009437	-0,121355	0,977711	8,856095	-1,016122	-0,126425	0,009437	-0,121355	0,977711	8,856095	-1,016122
11:53:09,97	0,595976	3,496967	-0,090979	-0,598039	0,555983	-1,398029	-0,124555	0,014615	-0,122054	-0,049150	-1,021673	-0,993804	-0,626999	-2,779775	-1,218808	-11,125032	7,767331	12,138803	-0,124555	0,014615	-0,122054	1,098155	8,755889	-0,993804	-0,124555	0,014615	-0,122054	1,098155	8,755889	-0,993804
11:53:10,02	0,595976	3,496967	-0,090979	-0,598039	0,555983	-1,398029	-0,123416	0,008894	-0,120223	0,243820	-0,936324	-1,013250	-0,630727	-2,778749	-1,220615	-11,101169	7,723418	12,145834	-0,123416	0,008894	-0,120223	0,942005	8,751813	-1,013250	-0,123416	0,008894	-0,120223	0,942005	8,751813	-1,013250
11:53:10,07	0,595976	3,496967	-0,090979	-0,598039	0,555983	-1,398029	-0,122440	0,012636	-0,122030	0,023158	-0,842978	-1,006219	-0,632507	-2,775537	-1,221023	-11,109355	7,757102	12,147414	-0,122440	0,012636	-0,122030	1,015060	8,768586	-1,006219	-0,122440	0,012636	-0,122030	1,015060	8,768586	-1,006219
11:53:10,12	0,595976	3,496967	-0,090979	-0,598039	0,555983	-1,398029	-0,123417	0,010405	-0,123561	0,179808	-0,892944	-0,994319	-0,628356	-2,773331	-1,220645	-11,111064	7,809834	12,140245	-0,123417	0,010405	-0,123561	0,996623	8,795255	-0,994319	-0,123417	0,010405	-0,123561	0,996623	8,795255	-0,994319
11:53:10,17	0,595976	3,496967	-0,090979	-0,598039	0,555983	-1,398029	-0,128318	0,013291	-0,122059	0,058959	-1,200383	-1,011808	-0,630743	-2,772412	-1,222196	-11,100917	7,758697	12,148860	-0,128318	0,013291	-0,122059	1,102323	8,872560	-1,011808	-0,128318	0,013291	-0,122059	1,102323	8,872560	-1,011808
11:53:10,22	0,595976	3,496967	-0,090979	-0,598039	0,555983	-1,398029	-0,127920	0,015818	-0,123610	-0,111642	-1,145347	-1,003193	-0,629497	-2,775018	-1,219073	-11,090109	7,779575	12,142501	-0,127920	0,015818	-0,123610	1,130069	8,896379	-1,003193	-0,127920	0,015818	-0,123610	1,130069	8,896379	-1,003193
11:53:10,27	0,595976	3,496967	-0,090979	-0,598039	0,555983	-1,398029	-0,126287	0,013436	-0,120487	0,035701	-1,061515	-1,009551	-0,629899	-2,778387	-1,218481	-11,094845	7,750726	12,137467	-0,126287	0,013436	-0,120487	1,090434	8,852027	-1,009551	-0,126287	0,013436	-0,120487	1,090434	8,852027	-1,009551
11:53:10,32	0,595976	3,496967	-0,090979	-0,598039	0,555983	-1,398029	-0,123169	0,012100	-0,119896	0,077848	-0,889031	-1,014586	-0,631342	-2,775481	-1,221812	-11,114796	7,755017	12,133558	-0,123169	0,012100	-0,119896	1,027664	8,779710	-1,014586	-0,123169	0,012100	-0,119896	1,027664	8,779710	-1,014586
11:53:10,37	0,595976	3,496967	-0,090979	-0,598039	0,555983	-1,398029	-0,124964	0,014802	-0,123227	-0,068952	-1,001789	-1,018495	-0,634242	-2,779039	-1,219853	-11,119743	7,794441	12,142340	-0,124964	0,014802	-0,123227	1,093025	8,807851	-1,018495	-0,124964	0,014802	-0,123227	1,093025	8,807851	-1,018495
11:53:10,42	0,595976	3,496967	-0,090979	-0,598039	0,555983	-1,398029	-0,120432	0,015535	-0,121267	-0,075378	-0,790119	-1,009713	-0,628971	-2,779423	-1,217890	-11,127153	7,767530	12,160595	-0,120432	0,015535	-0,121267	1,144108	8,663756	-1,009713	-0,120432	0,015535	-0,121267	1,144108	8,663756	-1,009713
11:53:10,47	0,595976	3,496967	-0,090979	-0,598039	0,555983	-1,398029	-0,122735	0,010778	-0,119304	0,144956	-0,902875	-0,991458	-0,625910	-2,778461	-1,221876	-11,072035	7,781644	12,124816	-0,122735	0,010778	-0,119304	0,991047	8,731844	-0,991458	-0,122735	0,010778	-0,119304	0,991047	8,731844	-0,991458
11:53:10,52	0,595976	3,496967	-0,090979	-0,598039	0,555983	-1,398029	-0,125099	0,008608	-0,123290	0,297603	-0,985111	-1,027237	-0,628009	-2,774554	-1,222078	-11,125051	7,784850	12,129842	-0,125099	0,008608	-0,123290	0,973311	8,835158	-1,027237	-0,125099	0,008608	-0,123290	0,973311	8,835158	-1,027237
11:53:10,57	0,595976	3,496967	-0,090979	-0,598039	0,555983	-1,398029	-0,127432	0,012379	-0,123493	0,077786	-1,153968	-1,022211	-0,625971	-2,775366	-1,219449	-11,086064	7,757254	12,147377	-0,127432	0,012379	-0,123493	1,049507	8,849479	-1,022211	-0,127432	0,012379	-0,123493	1,049507	8,849479	-1,022211
11:53:10,62	0,595976	3,496967	-0,090979	-0,598039	0,555983	-1,398029	-0,127748	0,010209	-0,120864	0,186227	-1,122814	-1,004676	-0,628926	-2,778108	-1,219476	-11,104057	7,764082	12,112963	-0,127748	0,010209	-0,120864	0,987595	8,905402	-1,004676	-0,127748	0,010209	-0,120864	0,987595	8,905402	-1,004676
11:53:10,67	0,595976	3,496967	-0,090979	-0,598039	0,555983	-1,398029	-0,123896	0,011396	-0,120890	0,121380	-0,941527	-1,039090	-0,635414	-2,780567	-1,220642	-11,115163	7,773801	12,117457	-0,123896	0,011396	-0,120890	1,015987	8,784339	-1,039090	-0,123896	0,011396	-0,120890	1,015987	8,784339	-1,039090
11:53:10,72	0,595976	3,496967	-0,090979	-0,598039	0,555983	-1,398029	-0,118523	0,015786	-0,122056	-0,104029	-0,676573	-1,034596	-0,627128	-2,773996	-1,222198	-11,085763	7,801261	12,121388	-0,118523	0,015786	-0,122056	1,135182	8,627458	-1,034596	-0,118523	0,015786	-0,122056	1,135182	8,627458	-1,034596
11:53:10,77	0,595976	3,496967	-0,090979	-0,598039	0,555983	-1,398029	-0,128357	0,011895	-0,123612	0,136767	-1,176200	-1,030665	-0,629548	-2,774462	-1,220655	-11,104449	7,756766	12,118729	-0,128357	0,011895	-0,123612	1,070561	8,899786	-1,030665	-0,128357	0,011895	-0,123612	1,070561	8,899786	-1,030665
11:53:10,82	0,595976	3,496967	-0,090979	-0,598039	0,555983	-1,398029	-0,126743	0,013758	-0,122069	-0,007975	-1,086211	-1,033324	-0,627151	-2,774862	-1,221800	-11,089564	7,775391	12,129915	-0,126743	0,013758	-0,122069	1,072049	8,863081	-1,033324	-0,126743	0,013758	-0,122069	1,072049	8,863081	-1,033324
11:53:10,87	0,595976	3,496967	-0,090979	-0,598039	0,555983	-1,398029	-0,127595	0,011483	-0,123215	0,133932	-1,126946	-1,022138	-0,629908	-2,780902	-1,220426	-11,111270	7,775136	12,131151	-0,127595	0,011483	-0,123215	1,035315	8,889242	-1,022138	-0,127595	0,011483	-0,123215	1,035315	8,889242	-1,022138
11:53:10,92	0,595976	3,496967	-0,090979	-0,598039	0,555983	-1,398029	-0,120986	0,010850	-0,121841	0,155769	-0,801964	-1,020902	-0,629474	-2,776506	-1,218681	-11,079740	7,763432	12,131732	-0,120986	0,010850	-0,121841	1,007468	8,695441	-1,020902	-0,120986	0,010850	-0,121841	1,007468	8,695441	-1,020902
11:53:10,97	0,595976	3,496967	-0,090979	-0,598039	0,555983	-1,398029	-0,125009	0,012672	-0,120095	0,066647	-0,978008	-1,020321	-0,631346	-2,779382	-1,221779	-11,127077	7,765020	12,162475	-0,125009	0,012672	-0,120095	1,061385	8,835212	-1,020321	-0,125009	0,012672	-0,120095	1,061385	8,835212	-1,020321
11:53:11,02	0,595976	3,496967	-0,090979	-0,598039	0,555983	-1,398029	-0,121583	0,012855	-0,123193	0,034831	-0,841614	-0,989578	-0,628891	-2,780289	-1,220720	-11,089730	7,776133	12,159670	-0,121583	0,012855	-0,123193	1,043944	8,702617	-0,989578	-0,121583	0,012855	-0,123193	1,043944	8,702617	-0,989578
11:53:11,07	0,595976	3,496967	-0,090979	-0,598039	0,555983	-1,398029	-0,122025	0,010276	-0,122134	0,197239	-0,837849	-0,992383	-0,631212	-2,775842	-1,219842	-11,077026	7,810224	12,143398	-0,122025	0,010276	-0,122134	1,003897	8,741137	-0,992383	-0,122025	0,010276	-0,122134	1,003897	8,741137	-0,992383
11:53:11,12	0,595976	3,496967	-0,090979	-0,598039	0,555983	-1,398029	-0,124715	0,014509	-0,121257	0,012999	-0,983779	-1,008655	-0,626996	-2,779519	-1,221066	-11,124157	7,788899	12,153010	-0,124715	0,014509	-0,121257	1,151947	8,806381	-1,008655	-0,124715	0,014509	-0,121257	1,151947	8,806381	-1,008655
11:53:11,17	0,595976	3,496967	-0,090979	-0,598039	0,555983	-1,398029	-0,123640	0,009019	-0,122480	0,256427	-0,958004	-0,999043	-0,631834	-2,775216	-1,221414	-11,085462	7,799798	12,130769	-0,123640	0,009019	-0,122480	0,964438	8,747725	-0,999043	-0,123640	0,009019	-0,122480	0,964438	8,747725	-0,999043
11:53:11,22	0,595976	3,496967	-0,090979	-0,598039	0,555983	-1,398029	-0,124947	0,015361	-0,122829	-0,044540	-0,997930	-1,021284	-0,625365	-2,778506	-1,219410	-11,089300	7,777550	12,181592	-0,124947	0,015361	-0,122829	1,161273	8,810434	-1,021284	-0,124947	0,015361	-0,122829	1,161273	8,810434	-1,021284
