# Supplementary material for: Characterization of interfragmentary motion associated with common osteosynthesis devices for rat fracture healing studies
Source: PLoS One. 2017 Apr 28;12(4):e0176735. doi: 10.1371/journal.pone.0176735 (PMC5409164; doi:10.1371/journal.pone.0176735)
Supplement: S1 Dataset — (ZIP) [file pone.0176735.s001.zip › S1_Dataset/RatNail/Specimen06/Nail_06V.txt]

%Tester: Sukopp Matthias
%Projekt: 
%Zeit: 12.03.2015 11:55:20
%Dateipfad: D:\Messungen\Fixator\Measurements\Fixator_20150312.txt
%Kommentar: Nail_06-V
%VI Version: D:\LVProjekte\Fixator\HauptVI\Fixator_v0.12.vi
%Virtueller Drehpunkt: 	0,0000	0,0000	0,0000
%Sensor zu Hexapod (Mitte): 	0,000000	0,000000	-26,500000
%Sensor zu Hexapod Trans (Mitte): 	-0,500000	-0,866025	0,000000	-0,866025	0,500000	0,000000	0,000000	0,000000	1,000000
%Hexapod zu Labor (Mitte): 	0,573011	3,496936	-0,091926
%Hexapod zu Labor Trans (Mitte): 	0,999615	0,024259	0,013444	-0,024395	0,999651	0,010112	-0,013194	-0,010436	0,999858
%Labor zu CR (Mitte): 	0,000000	0,000000	78,500000
%Labor zu CR Trans (Mitte): 	1,000000	0,000000	0,000000	0,000000	1,000000	0,000000	0,000000	0,000000	1,000000
%Zentrum Sensormasse: 	0,000000	0,000000	2,000000
%Sensormasse: 	200,000000E-3
--------------------------------------------------
Time	X	Y	Z	U	V	W	Exp_ Fx	Exp_ Fy	Exp_ Fz	Exp_ Mx	Exp_ My	Exp_ Mz	Sen_ Fx	Sen_ Fy	Sen_ Fz	Sen_ Mx	Sen_ My	Sen_ Mz	Hex_ Fx	Hex_ Fy	Hex_ Fz	Hex_ Mx	Hex_ My	Hex_ Mz	Lab_ Fx	Lab_ Fy	Lab_ Fz	Lab_ Mx	Lab_ My	Lab_ Mz	Laser
11:55:20,95	0,573011	3,496936	-0,091926	-0,597999	0,755988	-1,398016	0,030452	-0,085180	0,001538	1,113717	0,459496	-0,479201	-0,622462	-2,960066	-1,097047	-18,856392	7,586859	12,672852	0,030452	-0,085180	0,001538	-5,572941	-1,931005	-0,479201	0,030452	-0,085180	0,001538	-5,572941	-1,931005	-0,479201
11:55:21,00	0,573011	3,496936	-0,091926	-0,597999	0,755988	-1,398016	0,030452	-0,085180	0,001538	1,113717	0,459496	-0,479201	-0,621928	-2,957025	-1,095927	-18,882112	7,593770	12,644129	0,030452	-0,085180	0,001538	-5,572941	-1,931005	-0,479201	0,030452	-0,085180	0,001538	-5,572941	-1,931005	-0,479201
11:55:21,05	0,573011	3,496936	-0,091926	-0,597999	0,755988	-1,398016	0,034369	-0,086014	0,002296	1,158596	0,602864	-0,493439	-0,618917	-2,953895	-1,095919	-18,845310	7,599829	12,644925	0,034369	-0,086014	0,002296	-5,593508	-2,095070	-0,493439	0,034369	-0,086014	0,002296	-5,593508	-2,095070	-0,493439
11:55:21,10	0,573011	3,496936	-0,091926	-0,597999	0,755988	-1,398016	0,034369	-0,086014	0,002296	1,158596	0,602864	-0,493439	-0,622456	-2,957870	-1,094752	-18,869068	7,625674	12,644086	0,034369	-0,086014	0,002296	-5,593508	-2,095070	-0,493439	0,034369	-0,086014	0,002296	-5,593508	-2,095070	-0,493439
11:55:21,15	0,573011	3,496936	-0,091926	-0,597999	0,755988	-1,398016	0,028547	-0,084088	0,003833	1,084182	0,330020	-0,507967	-0,619604	-2,957034	-1,097092	-18,887851	7,573446	12,644646	0,028547	-0,084088	0,003833	-5,516712	-1,910890	-0,507967	0,028547	-0,084088	0,003833	-5,516712	-1,910890	-0,507967
11:55:21,20	0,573011	3,496936	-0,091926	-0,597999	0,755988	-1,398016	0,026397	-0,086139	0,001493	1,136242	0,228095	-0,507407	-0,623633	-2,963292	-1,098212	-18,865515	7,602011	12,663769	0,026397	-0,086139	0,001493	-5,625701	-1,844083	-0,507407	0,026397	-0,086139	0,001493	-5,625701	-1,844083	-0,507407
11:55:21,25	0,573011	3,496936	-0,091926	-0,597999	0,755988	-1,398016	0,033831	-0,085779	0,000373	1,153433	0,619710	-0,488284	-0,622497	-2,957822	-1,096690	-18,880301	7,619162	12,659707	0,033831	-0,085779	0,000373	-5,580256	-2,036015	-0,488284	0,033831	-0,085779	0,000373	-5,580256	-2,036015	-0,488284
11:55:21,30	0,573011	3,496936	-0,091926	-0,597999	0,755988	-1,398016	0,028526	-0,084028	0,001896	1,069824	0,322465	-0,492346	-0,620062	-2,961575	-1,097825	-18,858003	7,637957	12,660634	0,028526	-0,084028	0,001896	-5,526386	-1,916812	-0,492346	0,028526	-0,084028	0,001896	-5,526386	-1,916812	-0,492346
11:55:21,35	0,573011	3,496936	-0,091926	-0,597999	0,755988	-1,398016	0,030559	-0,088013	0,000761	1,304467	0,438094	-0,491419	-0,621371	-2,955388	-1,095521	-18,886040	7,584617	12,677884	0,030559	-0,088013	0,000761	-5,604562	-1,960772	-0,491419	0,030559	-0,088013	0,000761	-5,604562	-1,960772	-0,491419
11:55:21,40	0,573011	3,496936	-0,091926	-0,597999	0,755988	-1,398016	0,025855	-0,083787	0,003064	1,024472	0,195881	-0,474169	-0,621859	-2,959448	-1,097442	-18,859472	7,619842	12,669531	0,029615	-0,085393	0,001144	-5,551563	-1,927980	-0,482522	0,029615	-0,085393	0,001144	-5,551563	-1,927980	-0,482522
11:55:21,45	0,573011	3,496936	-0,091926	-0,597999	0,755988	-1,398016	0,029615	-0,085393	0,001144	1,151823	0,396809	-0,482522	-0,622507	-2,961287	-1,099002	-18,879062	7,590114	12,664500	0,029615	-0,085393	0,001144	-5,551563	-1,927980	-0,482522	0,029615	-0,085393	0,001144	-5,551563	-1,927980	-0,482522
11:55:21,50	0,573011	3,496936	-0,091926	-0,597999	0,755988	-1,398016	0,031532	-0,085752	-0,000417	1,134912	0,494377	-0,487553	-0,620745	-2,957491	-1,097458	-18,878847	7,604727	12,669739	0,031532	-0,085752	-0,000417	-5,596597	-1,980874	-0,487553	0,031532	-0,085752	-0,000417	-5,596597	-1,980874	-0,487553
11:55:21,55	0,573011	3,496936	-0,091926	-0,597999	0,755988	-1,398016	0,027364	-0,085380	0,001128	1,128351	0,270512	-0,482314	-0,621280	-2,962017	-1,095487	-18,865299	7,594703	12,672161	0,027364	-0,085380	0,001128	-5,573987	-1,877539	-0,482314	0,027364	-0,085380	0,001128	-5,573987	-1,877539	-0,482314
11:55:21,60	0,573011	3,496936	-0,091926	-0,597999	0,755988	-1,398016	0,031551	-0,087180	0,003099	1,220049	0,504981	-0,479892	-0,617226	-2,961521	-1,096664	-18,891530	7,585886	12,668793	0,031551	-0,087180	0,003099	-5,623597	-1,971749	-0,479892	0,031551	-0,087180	0,003099	-5,623597	-1,971749	-0,479892
11:55:21,65	0,573011	3,496936	-0,091926	-0,597999	0,755988	-1,398016	0,029093	-0,090443	0,001921	1,368951	0,358890	-0,483260	-0,620716	-2,954729	-1,096294	-18,866318	7,624065	12,674781	0,029093	-0,090443	0,001921	-5,730805	-1,924937	-0,483260	0,029093	-0,090443	0,001921	-5,730805	-1,924937	-0,483260
11:55:21,70	0,573011	3,496936	-0,091926	-0,597999	0,755988	-1,398016	0,024957	-0,084024	0,002292	1,080849	0,146523	-0,477272	-0,618885	-2,955483	-1,096703	-18,852868	7,651771	12,632378	0,024957	-0,084024	0,002292	-5,515041	-1,812568	-0,477272	0,024957	-0,084024	0,002292	-5,515041	-1,812568	-0,477272
11:55:21,75	0,573011	3,496936	-0,091926	-0,597999	0,755988	-1,398016	0,024695	-0,085987	0,001883	1,213619	0,130693	-0,519675	-0,623033	-2,959528	-1,097066	-18,859715	7,618630	12,654516	0,024695	-0,085987	0,001883	-5,536329	-1,807830	-0,519675	0,024695	-0,085987	0,001883	-5,536329	-1,807830	-0,519675
11:55:21,80	0,573011	3,496936	-0,091926	-0,597999	0,755988	-1,398016	0,030271	-0,084417	0,001520	1,099871	0,431316	-0,497537	-0,618337	-2,956080	-1,094336	-18,861116	7,620117	12,678466	0,030271	-0,084417	0,001520	-5,526857	-1,944969	-0,497537	0,030271	-0,084417	0,001520	-5,526857	-1,944969	-0,497537
11:55:21,85	0,573011	3,496936	-0,091926	-0,597999	0,755988	-1,398016	0,024937	-0,086760	0,004250	1,222306	0,151983	-0,473587	-0,622555	-2,957347	-1,099399	-18,883757	7,576935	12,679479	0,028144	-0,083740	-0,000814	-5,557058	-1,888567	-0,472574	0,028144	-0,083740	-0,000814	-5,557058	-1,888567	-0,472574
11:55:21,90	0,573011	3,496936	-0,091926	-0,597999	0,755988	-1,398016	0,028144	-0,083740	-0,000814	1,016561	0,320720	-0,472574	-0,620137	-2,956528	-1,095527	-18,874344	7,608543	12,654353	0,028144	-0,083740	-0,000814	-5,557058	-1,888567	-0,472574	0,028144	-0,083740	-0,000814	-5,557058	-1,888567	-0,472574
11:55:21,95	0,573011	3,496936	-0,091926	-0,597999	0,755988	-1,398016	0,026225	-0,085425	0,003059	1,136234	0,213291	-0,497700	-0,618882	-2,960661	-1,096281	-18,842084	7,587217	12,638865	0,026225	-0,085425	0,003059	-5,569617	-1,845370	-0,497700	0,026225	-0,085425	0,003059	-5,569617	-1,845370	-0,497700
11:55:22,00	0,573011	3,496936	-0,091926	-0,597999	0,755988	-1,398016	0,029177	-0,088579	0,002304	1,297916	0,405412	-0,513188	-0,618894	-2,957778	-1,097433	-18,840562	7,606540	12,674511	0,029177	-0,088579	0,002304	-5,655543	-1,885006	-0,513188	0,029177	-0,088579	0,002304	-5,655543	-1,885006	-0,513188
11:55:22,05	0,573011	3,496936	-0,091926	-0,597999	0,755988	-1,398016	0,026686	-0,087126	0,001153	1,239863	0,267523	-0,477542	-0,618267	-2,961078	-1,093929	-18,832588	7,584687	12,656680	0,026686	-0,087126	0,001153	-5,599548	-1,827332	-0,477542	0,026686	-0,087126	0,001153	-5,599548	-1,827332	-0,477542
11:55:22,10	0,573011	3,496936	-0,091926	-0,597999	0,755988	-1,398016	0,029231	-0,089320	0,004657	1,338995	0,417673	-0,495373	-0,620717	-2,958355	-1,098238	-18,859931	7,578769	12,649683	0,029231	-0,089320	0,004657	-5,672617	-1,876930	-0,495373	0,029231	-0,089320	0,004657	-5,672617	-1,876930	-0,495373
11:55:22,15	0,573011	3,496936	-0,091926	-0,597999	0,755988	-1,398016	0,028098	-0,085836	0,000348	1,139048	0,338061	-0,502370	-0,624858	-2,957769	-1,097837	-18,880196	7,629744	12,689413	0,028098	-0,085836	0,000348	-5,599097	-1,867639	-0,502370	0,028098	-0,085836	0,000348	-5,599097	-1,867639	-0,502370
11:55:22,20	0,573011	3,496936	-0,091926	-0,597999	0,755988	-1,398016	0,029661	-0,081957	0,000749	0,971357	0,376294	-0,462640	-0,622421	-2,956592	-1,096292	-18,840603	7,612592	12,654197	0,029661	-0,081957	0,000749	-5,462293	-1,952093	-0,462640	0,029661	-0,081957	0,000749	-5,462293	-1,952093	-0,462640
11:55:22,25	0,573011	3,496936	-0,091926	-0,597999	0,755988	-1,398016	0,027423	-0,083479	0,002294	1,055448	0,302791	-0,497856	-0,621287	-2,957605	-1,094346	-18,879485	7,652871	12,674128	0,027423	-0,083479	0,002294	-5,497686	-1,849925	-0,497856	0,027423	-0,083479	0,002294	-5,497686	-1,849925	-0,497856
11:55:22,30	0,573011	3,496936	-0,091926	-0,597999	0,755988	-1,398016	0,027733	-0,084968	0,004240	1,148282	0,265102	-0,477925	-0,620679	-2,952360	-1,095509	-18,832611	7,591512	12,678117	0,027733	-0,084968	0,004240	-5,521684	-1,911955	-0,477925	0,027733	-0,084968	0,004240	-5,521684	-1,911955	-0,477925
11:55:22,35	0,573011	3,496936	-0,091926	-0,597999	0,755988	-1,398016	0,022887	-0,082871	0,003077	1,009568	0,084365	-0,473936	-0,618349	-2,955451	-1,098603	-18,847002	7,594026	12,685018	0,022887	-0,082871	0,003077	-5,495831	-1,712253	-0,473936	0,022887	-0,082871	0,003077	-5,495831	-1,712253	-0,473936
11:55:22,40	0,573011	3,496936	-0,091926	-0,597999	0,755988	-1,398016	0,024399	-0,086435	-1,747067E-5	1,189878	0,149278	-0,467035	-0,620664	-2,952712	-1,097454	-18,834506	7,623907	12,675463	0,024399	-0,086435	-1,747067E-5	-5,595296	-1,766045	-0,467035	0,024399	-0,086435	-1,747067E-5	-5,595296	-1,766045	-0,467035
11:55:22,45	0,573011	3,496936	-0,091926	-0,597999	0,755988	-1,398016	0,023184	-0,083060	0,001132	1,046503	0,081986	-0,476590	-0,618889	-2,955534	-1,099382	-18,836243	7,629064	12,676708	0,023184	-0,083060	0,001132	-5,473732	-1,737971	-0,476590	0,023184	-0,083060	0,001132	-5,473732	-1,737971	-0,476590
11:55:22,50	0,573011	3,496936	-0,091926	-0,597999	0,755988	-1,398016	0,024740	-0,086009	-0,000797	1,203411	0,158828	-0,475345	-0,623025	-2,956333	-1,096300	-18,845009	7,605483	12,649108	0,024740	-0,086009	-0,000797	-5,548264	-1,783293	-0,475345	0,024740	-0,086009	-0,000797	-5,548264	-1,783293	-0,475345
11:55:22,55	0,573011	3,496936	-0,091926	-0,597999	0,755988	-1,398016	0,027501	-0,082827	0,002286	1,013153	0,306572	-0,502945	-0,621289	-2,960098	-1,097845	-18,856460	7,575023	12,644086	0,027501	-0,082827	0,002286	-5,488751	-1,852247	-0,502945	0,027501	-0,082827	0,002286	-5,488751	-1,852247	-0,502945
11:55:22,60	0,573011	3,496936	-0,091926	-0,597999	0,755988	-1,398016	0,029893	-0,086213	0,000741	1,157121	0,436298	-0,507967	-0,622412	-2,955871	-1,096689	-18,837342	7,619010	12,645029	0,029893	-0,086213	0,000741	-5,610586	-1,910336	-0,507967	0,029893	-0,086213	0,000741	-5,610586	-1,910336	-0,507967
11:55:22,65	0,573011	3,496936	-0,091926	-0,597999	0,755988	-1,398016	0,026794	-0,083126	0,001896	1,044266	0,269703	-0,507024	-0,623041	-2,958687	-1,096266	-18,838529	7,557010	12,676187	0,026794	-0,083126	0,001896	-5,481135	-1,833646	-0,507024	0,026794	-0,083126	0,001896	-5,481135	-1,833646	-0,507024
11:55:22,70	0,573011	3,496936	-0,091926	-0,597999	0,755988	-1,398016	0,029547	-0,083989	0,002320	1,034863	0,442811	-0,475866	-0,623019	-2,955670	-1,096673	-18,836377	7,602220	12,668621	0,029547	-0,083989	0,002320	-5,558295	-1,876618	-0,475866	0,029547	-0,083989	0,002320	-5,558295	-1,876618	-0,475866
11:55:22,75	0,573011	3,496936	-0,091926	-0,597999	0,755988	-1,398016	0,026923	-0,082500	0,001913	0,997643	0,285650	-0,483432	-0,618861	-2,958620	-1,094721	-18,832816	7,600136	12,653076	0,026923	-0,082500	0,001913	-5,478598	-1,827838	-0,483432	0,026923	-0,082500	0,001913	-5,478598	-1,827838	-0,483432
11:55:22,80	0,573011	3,496936	-0,091926	-0,597999	0,755988	-1,398016	0,027399	-0,087576	0,003865	1,261596	0,314511	-0,498977	-0,619448	-2,959585	-1,096635	-18,826032	7,596340	12,682876	0,027399	-0,087576	0,003865	-5,613148	-1,836316	-0,498977	0,027399	-0,087576	0,003865	-5,613148	-1,836316	-0,498977
11:55:22,85	0,573011	3,496936	-0,091926	-0,597999	0,755988	-1,398016	0,028528	-0,087550	0,001951	1,260322	0,381013	-0,469177	-0,618295	-2,956591	-1,100575	-18,835266	7,616649	12,633366	0,028528	-0,087550	0,001951	-5,612342	-1,858473	-0,469177	0,028528	-0,087550	0,001951	-5,612342	-1,858473	-0,469177
11:55:22,90	0,573011	3,496936	-0,091926	-0,597999	0,755988	-1,398016	0,025359	-0,087052	-0,001990	1,247409	0,198062	-0,518687	-0,624825	-2,956641	-1,095542	-18,869038	7,619926	12,639309	0,025359	-0,087052	-0,001990	-5,586179	-1,792639	-0,518687	0,025359	-0,087052	-0,001990	-5,586179	-1,792639	-0,518687
11:55:22,95	0,573011	3,496936	-0,091926	-0,597999	0,755988	-1,398016	0,028668	-0,081422	0,003043	0,940577	0,339221	-0,512744	-0,618201	-2,958412	-1,095847	-18,786544	7,578012	12,676948	0,028668	-0,081422	0,003043	-5,451019	-1,911202	-0,512744	0,028668	-0,081422	0,003043	-5,451019	-1,911202	-0,512744
11:55:23,00	0,573011	3,496936	-0,091926	-0,597999	0,755988	-1,398016	0,026890	-0,088044	0,002738	1,289867	0,339150	-0,475105	-0,621245	-2,960015	-1,096310	-18,850371	7,597711	12,614765	0,026890	-0,088044	0,002738	-5,621554	-1,771679	-0,475105	0,026890	-0,088044	0,002738	-5,621554	-1,771679	-0,475105
11:55:23,05	0,573011	3,496936	-0,091926	-0,597999	0,755988	-1,398016	0,029799	-0,086209	0,002276	1,179614	0,425342	-0,537288	-0,625356	-2,957332	-1,095931	-18,832181	7,580378	12,613480	0,029799	-0,086209	0,002276	-5,587791	-1,913918	-0,537288	0,029799	-0,086209	0,002276	-5,587791	-1,913918	-0,537288
11:55:23,10	0,573011	3,496936	-0,091926	-0,597999	0,755988	-1,398016	0,029532	-0,081307	0,002655	0,918804	0,435828	-0,538573	-0,621767	-2,956206	-1,096272	-18,810590	7,619661	12,663963	0,029532	-0,081307	0,002655	-5,463809	-1,882398	-0,538573	0,029532	-0,081307	0,002655	-5,463809	-1,882398	-0,538573
11:55:23,15	0,573011	3,496936	-0,091926	-0,597999	0,755988	-1,398016	0,026761	-0,083852	0,002314	1,095971	0,290826	-0,488090	-0,623036	-2,961243	-1,097063	-18,850201	7,570056	12,642915	0,026761	-0,083852	0,002314	-5,486441	-1,809927	-0,488090	0,026761	-0,083852	0,002314	-5,486441	-1,809927	-0,488090
11:55:23,20	0,573011	3,496936	-0,091926	-0,597999	0,755988	-1,398016	0,031758	-0,085272	0,001523	1,107006	0,541183	-0,509138	-0,621866	-2,954395	-1,095930	-18,847409	7,593591	12,634479	0,031758	-0,085272	0,001523	-5,586815	-1,951857	-0,509138	0,031758	-0,085272	0,001523	-5,586815	-1,951857	-0,509138
11:55:23,25	0,573011	3,496936	-0,091926	-0,597999	0,755988	-1,398016	0,025243	-0,082861	0,002656	1,003419	0,193015	-0,517574	-0,620122	-2,958454	-1,094364	-18,854224	7,540523	12,626750	0,025243	-0,082861	0,002656	-5,501149	-1,788538	-0,517574	0,025243	-0,082861	0,002656	-5,501149	-1,788538	-0,517574
11:55:23,30	0,573011	3,496936	-0,091926	-0,597999	0,755988	-1,398016	0,027886	-0,086401	0,004222	1,138140	0,351100	-0,525303	-0,617635	-2,955754	-1,095104	-18,808614	7,620625	12,659199	0,027886	-0,086401	0,004222	-5,644328	-1,837954	-0,525303	0,027886	-0,086401	0,004222	-5,644328	-1,837954	-0,525303
11:55:23,35	0,573011	3,496936	-0,091926	-0,597999	0,755988	-1,398016	0,024304	-0,087205	0,003481	1,272137	0,164285	-0,492854	-0,618899	-2,959754	-1,095912	-18,860770	7,619601	12,630311	0,024304	-0,087205	0,003481	-5,573466	-1,743585	-0,492854	0,024304	-0,087205	0,003481	-5,573466	-1,743585	-0,492854
11:55:23,40	0,573011	3,496936	-0,091926	-0,597999	0,755988	-1,398016	0,028400	-0,088111	0,002674	1,292273	0,332633	-0,521742	-0,618385	-2,959899	-1,095521	-18,872384	7,552133	12,637789	0,028400	-0,088111	0,002674	-5,624434	-1,896791	-0,521742	0,028400	-0,088111	0,002674	-5,624434	-1,896791	-0,521742
11:55:23,45	0,573011	3,496936	-0,091926	-0,597999	0,755988	-1,398016	0,028268	-0,088628	0,003064	1,254930	0,349445	-0,514264	-0,620109	-2,960444	-1,094707	-18,846436	7,537450	12,670094	0,028268	-0,088628	0,003064	-5,702376	-1,869616	-0,514264	0,028268	-0,088628	0,003064	-5,702376	-1,869616	-0,514264
11:55:23,50	0,573011	3,496936	-0,091926	-0,597999	0,755988	-1,398016	0,029603	-0,087407	0,003878	1,191691	0,448661	-0,481959	-0,621231	-2,956402	-1,095491	-18,839960	7,633312	12,683671	0,029603	-0,087407	0,003878	-5,669758	-1,875171	-0,481959	0,029603	-0,087407	0,003878	-5,669758	-1,875171	-0,481959
11:55:23,55	0,573011	3,496936	-0,091926	-0,597999	0,755988	-1,398016	0,026664	-0,084415	0,003094	1,122349	0,253498	-0,468382	-0,621861	-2,959686	-1,097825	-18,849040	7,587408	12,668583	0,026664	-0,084415	0,003094	-5,504205	-1,839605	-0,468382	0,026664	-0,084415	0,003094	-5,504205	-1,839605	-0,468382
11:55:23,60	0,573011	3,496936	-0,091926	-0,597999	0,755988	-1,398016	0,029822	-0,085510	0,000760	1,135036	0,432821	-0,483470	-0,624309	-2,960332	-1,094523	-18,833276	7,589817	12,657491	0,029822	-0,085510	0,000760	-5,577538	-1,908212	-0,483470	0,029822	-0,085510	0,000760	-5,577538	-1,908212	-0,483470
11:55:23,65	0,573011	3,496936	-0,091926	-0,597999	0,755988	-1,398016	0,031606	-0,083714	0,004062	1,051582	0,538043	-0,494562	-0,622413	-2,956184	-1,094355	-18,832793	7,589896	12,642583	0,031606	-0,083714	0,004062	-5,519960	-1,943045	-0,494562	0,031606	-0,083714	0,004062	-5,519960	-1,943045	-0,494562
11:55:23,70	0,573011	3,496936	-0,091926	-0,597999	0,755988	-1,398016	0,027065	-0,083282	0,004230	1,029448	0,302284	-0,509470	-0,620662	-2,961399	-1,095507	-18,852448	7,589536	12,640580	0,027065	-0,083282	0,004230	-5,508212	-1,822326	-0,509470	0,027065	-0,083282	0,004230	-5,508212	-1,822326	-0,509470
11:55:23,75	0,573011	3,496936	-0,091926	-0,597999	0,755988	-1,398016	0,030707	-0,087406	0,003079	1,233733	0,474808	-0,511473	-0,620643	-2,954836	-1,095901	-18,832683	7,617556	12,659449	0,030707	-0,087406	0,003079	-5,627625	-1,935672	-0,511473	0,030707	-0,087406	0,003079	-5,627625	-1,935672	-0,511473
11:55:23,80	0,573011	3,496936	-0,091926	-0,597999	0,755988	-1,398016	0,025013	-0,084141	0,002685	1,098114	0,181823	-0,492604	-0,621807	-2,957081	-1,095901	-18,825677	7,593748	12,643545	0,025013	-0,084141	0,002685	-5,506962	-1,781671	-0,492604	0,025013	-0,084141	0,002685	-5,506962	-1,781671	-0,492604
11:55:23,85	0,573011	3,496936	-0,091926	-0,597999	0,755988	-1,398016	0,027539	-0,084255	0,002684	1,086943	0,331173	-0,508508	-0,620766	-2,957300	-1,093559	-18,877548	7,559443	12,685308	0,027539	-0,084255	0,002684	-5,527105	-1,830653	-0,508508	0,027539	-0,084255	0,002684	-5,527105	-1,830653	-0,508508
11:55:23,90	0,573011	3,496936	-0,091926	-0,597999	0,755988	-1,398016	0,027209	-0,085267	0,005027	1,083902	0,286218	-0,466745	-0,620056	-2,957949	-1,092385	-18,846744	7,615210	12,671554	0,027209	-0,085267	0,005027	-5,609558	-1,849664	-0,466745	0,027209	-0,085267	0,005027	-5,609558	-1,849664	-0,466745
11:55:23,95	0,573011	3,496936	-0,091926	-0,597999	0,755988	-1,398016	0,027415	-0,086205	0,006200	1,196384	0,295759	-0,480499	-0,622943	-2,963086	-1,092774	-18,835978	7,615672	12,641363	0,027415	-0,086205	0,006200	-5,570721	-1,856347	-0,480499	0,027415	-0,086205	0,006200	-5,570721	-1,856347	-0,480499
11:55:24,00	0,573011	3,496936	-0,091926	-0,597999	0,755988	-1,398016	0,033308	-0,086274	0,005812	1,205749	0,611277	-0,510690	-0,621320	-2,957634	-1,095124	-18,862043	7,558773	12,661708	0,033308	-0,086274	0,005812	-5,566764	-2,003414	-0,510690	0,033308	-0,086274	0,005812	-5,566764	-2,003414	-0,510690
11:55:24,05	0,573011	3,496936	-0,091926	-0,597999	0,755988	-1,398016	0,027775	-0,084953	0,003462	1,074767	0,329435	-0,490345	-0,622921	-2,955365	-1,093952	-18,789246	7,576267	12,641486	0,027775	-0,084953	0,003462	-5,594075	-1,850911	-0,490345	0,027775	-0,084953	0,003462	-5,594075	-1,850911	-0,490345
11:55:24,10	0,573011	3,496936	-0,091926	-0,597999	0,755988	-1,398016	0,026610	-0,082432	0,004634	0,995206	0,323158	-0,510567	-0,623664	-2,960967	-1,097440	-18,860296	7,559743	12,667076	0,026610	-0,082432	0,004634	-5,475711	-1,765744	-0,510567	0,026610	-0,082432	0,004634	-5,475711	-1,765744	-0,510567
11:55:24,15	0,573011	3,496936	-0,091926	-0,597999	0,755988	-1,398016	0,031834	-0,084590	0,001146	1,057583	0,541506	-0,484977	-0,621299	-2,956856	-1,094784	-18,799786	7,598640	12,628342	0,031834	-0,084590	0,001146	-5,582730	-1,957434	-0,484977	0,031834	-0,084590	0,001146	-5,582730	-1,957434	-0,484977
11:55:24,20	0,573011	3,496936	-0,091926	-0,597999	0,755988	-1,398016	0,025475	-0,087175	0,003466	1,264980	0,210131	-0,507385	-0,622338	-2,959998	-1,094720	-18,816356	7,616040	12,642920	0,025475	-0,087175	0,003466	-5,578272	-1,789684	-0,507385	0,025475	-0,087175	0,003466	-5,578272	-1,789684	-0,507385
11:55:24,25	0,573011	3,496936	-0,091926	-0,597999	0,755988	-1,398016	0,025475	-0,087175	0,003466	1,264980	0,210131	-0,507385	-0,621198	-2,959054	-1,095916	-18,840570	7,639834	12,620770	0,025475	-0,087175	0,003466	-5,578272	-1,789684	-0,507385	0,025475	-0,087175	0,003466	-5,578272	-1,789684	-0,507385
11:55:24,30	0,573011	3,496936	-0,091926	-0,597999	0,755988	-1,398016	0,028943	-0,085769	0,002669	1,198125	0,368237	-0,531283	-0,617041	-2,953524	-1,095887	-18,792706	7,601606	12,654491	0,028943	-0,085769	0,002669	-5,534756	-1,903798	-0,531283	0,028943	-0,085769	0,002669	-5,534756	-1,903798	-0,531283
11:55:24,35	0,573011	3,496936	-0,091926	-0,597999	0,755988	-1,398016	0,022076	-0,086605	0,002699	1,232393	0,071689	-0,497562	-0,623024	-2,957284	-1,095520	-18,837749	7,573112	12,642536	0,022076	-0,086605	0,002699	-5,566069	-1,661242	-0,497562	0,022076	-0,086605	0,002699	-5,566069	-1,661242	-0,497562
11:55:24,40	0,573011	3,496936	-0,091926	-0,597999	0,755988	-1,398016	0,028324	-0,083303	0,003066	1,013535	0,371823	-0,509517	-0,616289	-2,955459	-1,096021	-18,853785	7,577466	12,630044	0,028324	-0,083303	0,003066	-5,525787	-1,851576	-0,509517	0,028324	-0,083303	0,003066	-5,525787	-1,851576	-0,509517
11:55:24,45	0,573011	3,496936	-0,091926	-0,597999	0,755988	-1,398016	0,023376	-0,088223	0,002565	1,265119	0,098489	-0,522009	-0,615316	-2,955965	-1,092775	-18,820691	7,590676	12,657316	0,023376	-0,088223	0,002565	-5,660410	-1,736531	-0,522009	0,023376	-0,088223	0,002565	-5,660410	-1,736531	-0,522009
11:55:24,50	0,573011	3,496936	-0,091926	-0,597999	0,755988	-1,398016	0,023327	-0,089319	0,005811	1,350080	0,117980	-0,494737	-0,621195	-2,957555	-1,093524	-18,810810	7,581538	12,690042	0,023327	-0,089319	0,005811	-5,661456	-1,713169	-0,494737	0,023327	-0,089319	0,005811	-5,661456	-1,713169	-0,494737
11:55:24,55	0,573011	3,496936	-0,091926	-0,597999	0,755988	-1,398016	0,027644	-0,085023	0,005062	1,123695	0,355599	-0,462011	-0,620063	-2,958745	-1,096665	-18,833319	7,579429	12,653375	0,027644	-0,085023	0,005062	-5,550576	-1,814447	-0,462011	0,027644	-0,085023	0,005062	-5,550576	-1,814447	-0,462011
11:55:24,61	0,573011	3,496936	-0,091926	-0,597999	0,755988	-1,398016	0,028559	-0,086223	0,001992	1,171801	0,412560	-0,492645	-0,622385	-2,952068	-1,095880	-18,802947	7,596170	12,687626	0,028559	-0,086223	0,001992	-5,596673	-1,829350	-0,492645	0,028559	-0,086223	0,001992	-5,596673	-1,829350	-0,492645
11:55:24,66	0,573011	3,496936	-0,091926	-0,597999	0,755988	-1,398016	0,028559	-0,086223	0,001992	1,171801	0,412560	-0,492645	-0,615248	-2,957922	-1,095847	-18,784444	7,584227	12,672863	0,028559	-0,086223	0,001992	-5,596673	-1,829350	-0,492645	0,028559	-0,086223	0,001992	-5,596673	-1,829350	-0,492645
11:55:24,71	0,573011	3,496936	-0,091926	-0,597999	0,755988	-1,398016	0,024989	-0,090356	0,002738	1,416542	0,239019	-0,479190	-0,622329	-2,961640	-1,065205	-18,879036	7,629918	12,635498	0,024989	-0,090356	0,002738	-5,676399	-1,722597	-0,479190	0,024989	-0,090356	0,002738	-5,676399	-1,722597	-0,479190
11:55:24,76	0,573011	3,496936	-0,091926	-0,597999	0,755988	-1,398016	0,031748	-0,086083	0,033381	1,186625	0,485748	-0,516555	-0,638088	-2,940492	2,816236	-18,795095	9,142799	12,443866	0,031748	-0,086083	0,033381	-5,570894	-2,006488	-0,516555	0,031748	-0,086083	0,033381	-5,570894	-2,006488	-0,516555
11:55:24,81	0,573011	3,496936	-0,091926	-0,597999	0,755988	-1,398016	0,021314	-0,061861	3,914821	1,279265	-0,740594	-0,708187	-0,739924	-3,125825	4,097662	-28,189696	13,473788	12,489039	0,021314	-0,061861	3,914821	-3,576858	-2,413717	-0,708187	0,021314	-0,061861	3,914821	-3,576858	-2,413717	-0,708187
11:55:24,86	0,573011	3,496936	-0,091926	-0,597999	0,755988	-1,398016	0,232734	-0,066335	5,196248	0,565346	-0,048195	-0,663014	-0,669782	-3,033575	-0,892560	-22,134785	8,774326	12,833640	0,232734	-0,066335	5,196248	-4,641968	-18,317808	-0,663014	0,232734	-0,066335	5,196248	-4,641968	-18,317808	-0,663014
11:55:24,91	0,572938	3,496998	-0,091974	-0,598001	0,805991	-1,397982	0,117772	-0,080955	0,206025	0,283181	1,567228	-0,318413	-0,640587	-2,985778	-1,639435	-19,624153	7,306862	12,844665	0,117772	-0,080955	0,206025	-6,071791	-7,677886	-0,318413	0,117772	-0,080955	0,206025	-6,071791	-7,677886	-0,318413
11:55:24,96	0,572938	3,496998	-0,091974	-0,598001	0,805991	-1,397982	0,061782	-0,082340	-0,540849	0,339658	1,563726	-0,307388	-0,636238	-2,984975	-1,621922	-19,568975	7,356866	12,835914	0,061782	-0,082340	-0,540849	-6,124039	-3,286136	-0,307388	0,061782	-0,082340	-0,540849	-6,124039	-3,286136	-0,307388
11:55:25,01	0,572938	3,496998	-0,091974	-0,598001	0,805991	-1,397982	0,058911	-0,085705	-0,523336	0,585523	1,437247	-0,316139	-0,639216	-2,981926	-1,614183	-19,582670	7,327932	12,820666	0,058911	-0,085705	-0,523336	-6,142314	-3,187287	-0,316139	0,058911	-0,085705	-0,523336	-6,142314	-3,187287	-0,316139
11:55:25,06	0,572938	3,496998	-0,091974	-0,598001	0,805991	-1,397982	0,057760	-0,081602	-0,515597	0,340243	1,379988	-0,331387	-0,639736	-2,986932	-1,607544	-19,559482	7,279132	12,818837	0,057760	-0,081602	-0,515597	-6,065479	-3,154171	-0,331387	0,057760	-0,081602	-0,515597	-6,065479	-3,154171	-0,331387
11:55:25,11	0,572938	3,496998	-0,091974	-0,598001	0,805991	-1,397982	0,062356	-0,083654	-0,508958	0,416323	1,663451	-0,333215	-0,636718	-2,980248	-1,605954	-19,518095	7,317551	12,873485	0,062356	-0,083654	-0,508958	-6,150547	-3,231478	-0,333215	0,062356	-0,083654	-0,508958	-6,150547	-3,231478	-0,333215
11:55:25,16	0,572938	3,496998	-0,091974	-0,598001	0,805991	-1,397982	0,055058	-0,082925	-0,507368	0,432379	1,300613	-0,278568	-0,634237	-2,986903	-1,600472	-19,468442	7,255561	12,852559	0,055058	-0,082925	-0,507368	-6,077263	-3,021462	-0,278568	0,055058	-0,082925	-0,507368	-6,077263	-3,021462	-0,278568
11:55:25,21	0,572938	3,496998	-0,091974	-0,598001	0,805991	-1,397982	0,059581	-0,088402	-0,501886	0,688303	1,609774	-0,299493	-0,637470	-2,980911	-1,573238	-19,360143	7,245829	12,859119	0,059581	-0,088402	-0,501886	-6,251249	-3,067310	-0,299493	0,059581	-0,088402	-0,501886	-6,251249	-3,067310	-0,299493
11:55:25,26	0,572938	3,496998	-0,091974	-0,598001	0,805991	-1,397982	0,056008	-0,082605	-0,474652	0,432603	1,522658	-0,292934	-0,612109	-2,971412	2,131694	-19,516652	7,018628	12,615564	0,056008	-0,082605	-0,474652	-6,051920	-2,873981	-0,292934	0,056008	-0,082605	-0,474652	-6,051920	-2,873981	-0,292934
11:55:25,31	0,572938	3,496998	-0,091974	-0,598001	0,805991	-1,397982	0,035101	-0,099820	3,230279	1,052739	0,413567	-0,536489	-0,752912	-3,183338	3,726644	-30,069438	13,359580	12,564639	0,035101	-0,099820	3,230279	-6,783119	-2,341894	-0,536489	0,035101	-0,099820	3,230279	-6,783119	-2,341894	-0,536489
11:55:25,36	0,572938	3,496998	-0,091974	-0,598001	0,805991	-1,397982	0,289035	-0,083844	4,825230	0,437006	1,308687	-0,587414	-0,675099	-3,080071	-1,049361	-23,874523	8,759430	12,924102	0,289035	-0,083844	4,825230	-6,144721	-21,380599	-0,587414	0,289035	-0,083844	4,825230	-6,144721	-21,380599	-0,587414
11:55:25,41	0,572953	3,496997	-0,091999	-0,598012	0,855985	-1,397992	0,160698	-0,099598	0,049225	0,369841	2,300178	-0,227951	-0,650315	-3,014171	-1,888133	-20,707548	7,253597	12,946234	0,160698	-0,099598	0,049225	-7,448596	-10,314636	-0,227951	0,160698	-0,099598	0,049225	-7,448596	-10,314636	-0,227951
11:55:25,46	0,572953	3,496997	-0,091999	-0,598012	0,855985	-1,397992	0,091235	-0,088112	-0,789548	0,051960	2,183666	-0,205819	-0,650143	-3,015007	-1,872579	-20,682529	7,315652	12,933561	0,091235	-0,088112	-0,789548	-6,864815	-4,978255	-0,205819	0,091235	-0,088112	-0,789548	-6,864815	-4,978255	-0,205819
11:55:25,51	0,572953	3,496997	-0,091999	-0,598012	0,855985	-1,397992	0,091872	-0,088679	-0,773994	0,147698	2,207452	-0,218492	-0,649448	-3,013880	-1,863612	-20,637149	7,290489	12,946500	0,091872	-0,088679	-0,773994	-6,813591	-5,004508	-0,218492	0,091872	-0,088679	-0,773994	-6,813591	-5,004508	-0,218492
11:55:25,56	0,572953	3,496997	-0,091999	-0,598012	0,855985	-1,397992	0,090549	-0,088717	-0,765027	0,150576	2,190545	-0,205553	-0,646909	-3,018323	-1,852686	-20,583169	7,283675	12,938858	0,090549	-0,088717	-0,765027	-6,813702	-4,917570	-0,205553	0,090549	-0,088717	-0,765027	-6,813702	-4,917570	-0,205553
11:55:25,61	0,572953	3,496997	-0,091999	-0,598012	0,855985	-1,397992	0,093128	-0,093137	-0,754101	0,401529	2,374792	-0,213195	-0,648098	-3,019251	-1,851136	-20,587127	7,263099	12,932108	0,093128	-0,093137	-0,754101	-6,909754	-4,935750	-0,213195	0,093128	-0,093137	-0,754101	-6,909754	-4,935750	-0,213195
11:55:25,66	0,572953	3,496997	-0,091999	-0,598012	0,855985	-1,397992	0,094526	-0,092572	-0,752550	0,352314	2,454334	-0,219945	-0,650389	-3,019336	-1,850338	-20,559128	7,270459	12,945697	0,094526	-0,092572	-0,752550	-6,914563	-4,965929	-0,219945	0,094526	-0,092572	-0,752550	-6,914563	-4,965929	-0,219945
11:55:25,71	0,572953	3,496997	-0,091999	-0,598012	0,855985	-1,397992	0,095744	-0,090630	-0,751752	0,271733	2,538279	-0,206355	-0,645617	-3,016953	-1,843731	-20,530890	7,246092	12,932094	0,095744	-0,090630	-0,751752	-6,842741	-4,977660	-0,206355	0,095744	-0,090630	-0,751752	-6,842741	-4,977660	-0,206355
11:55:25,76	0,572953	3,496997	-0,091999	-0,598012	0,855985	-1,397992	0,091295	-0,093572	-0,745145	0,417696	2,343528	-0,219959	-0,648487	-3,016333	-1,839450	-20,499315	7,236660	12,928459	0,091295	-0,093572	-0,745145	-6,927668	-4,823101	-0,219959	0,091295	-0,093572	-0,745145	-6,927668	-4,823101	-0,219959
11:55:25,81	0,572953	3,496997	-0,091999	-0,598012	0,855985	-1,397992	0,092193	-0,090776	-0,740864	0,279962	2,422305	-0,223594	-0,641425	-3,010481	-1,835952	-20,507077	7,282604	12,954196	0,092193	-0,090776	-0,740864	-6,845975	-4,814848	-0,223594	0,092193	-0,090776	-0,740864	-6,845975	-4,814848	-0,223594
11:55:25,86	0,572953	3,496997	-0,091999	-0,598012	0,855985	-1,397992	0,083594	-0,093966	-0,737366	0,481715	1,945445	-0,197857	-0,647818	-3,016120	-1,836731	-20,469810	7,237275	12,907287	0,083594	-0,093966	-0,737366	-6,894584	-4,616659	-0,197857	0,083594	-0,093966	-0,737366	-6,894584	-4,616659	-0,197857
11:55:25,91	0,572953	3,496997	-0,091999	-0,598012	0,855985	-1,397992	0,091674	-0,091248	-0,738146	0,319788	2,420562	-0,244766	-0,646676	-3,011997	-1,833623	-20,485117	7,257842	12,936092	0,091674	-0,091248	-0,738146	-6,843196	-4,775850	-0,244766	0,091674	-0,091248	-0,738146	-6,843196	-4,775850	-0,244766
11:55:25,96	0,572953	3,496997	-0,091999	-0,598012	0,855985	-1,397992	0,087532	-0,090177	-0,735038	0,274219	2,181642	-0,215960	-0,649483	-3,013331	-1,832040	-20,422895	7,245192	12,933401	0,087532	-0,090177	-0,735038	-6,804639	-4,689630	-0,215960	0,087532	-0,090177	-0,735038	-6,804639	-4,689630	-0,215960
11:55:26,01	0,572953	3,496997	-0,091999	-0,598012	0,855985	-1,397992	0,090091	-0,088412	-0,733454	0,202635	2,374894	-0,218652	-0,647163	-3,008255	-1,830085	-20,439846	7,289615	12,983415	0,090091	-0,088412	-0,733454	-6,737731	-4,697219	-0,218652	0,090091	-0,088412	-0,733454	-6,737731	-4,697219	-0,218652
11:55:26,06	0,572953	3,496997	-0,091999	-0,598012	0,855985	-1,397992	0,090137	-0,089131	-0,734656	0,231227	2,387014	-0,271613	-0,648883	-3,013730	-1,833242	-20,418885	7,232723	12,880440	0,090137	-0,089131	-0,734656	-6,765577	-4,688741	-0,271613	0,090137	-0,089131	-0,734656	-6,765577	-4,688741	-0,271613
11:55:26,11	0,572953	3,496997	-0,091999	-0,598012	0,855985	-1,397992	0,090137	-0,089131	-0,734656	0,231227	2,387014	-0,271613	-0,647702	-3,010053	-1,827365	-20,401926	7,208037	12,949326	0,090137	-0,089131	-0,734656	-6,765577	-4,688741	-0,271613	0,090137	-0,089131	-0,734656	-6,765577	-4,688741	-0,271613
11:55:26,16	0,572953	3,496997	-0,091999	-0,598012	0,855985	-1,397992	0,086362	-0,088316	-0,728780	0,175924	2,217746	-0,202727	-0,645947	-3,009525	-1,826209	-20,416644	7,229301	12,944991	0,086362	-0,088316	-0,728780	-6,756865	-4,561674	-0,202727	0,086362	-0,088316	-0,728780	-6,756865	-4,561674	-0,202727
11:55:26,21	0,572953	3,496997	-0,091999	-0,598012	0,855985	-1,397992	0,085027	-0,089571	-0,727624	0,252274	2,124969	-0,207062	-0,645924	-3,009575	-1,827003	-20,405442	7,222744	12,916075	0,085027	-0,089571	-0,727624	-6,779084	-4,549686	-0,207062	0,085027	-0,089571	-0,727624	-6,779084	-4,549686	-0,207062
11:55:26,26	0,572953	3,496997	-0,091999	-0,598012	0,855985	-1,397992	0,085059	-0,089617	-0,728417	0,254558	2,139585	-0,235978	-0,646506	-3,006566	-1,826989	-20,391807	7,225259	12,945423	0,085059	-0,089617	-0,728417	-6,780365	-4,537539	-0,235978	0,085059	-0,089617	-0,728417	-6,780365	-4,537539	-0,235978
11:55:26,31	0,572953	3,496997	-0,091999	-0,598012	0,855985	-1,397992	0,082745	-0,087608	-0,728403	0,159086	2,029791	-0,206630	-0,644090	-3,014831	-1,824637	-20,383832	7,195706	12,913084	0,082745	-0,087608	-0,728403	-6,718132	-4,465659	-0,206630	0,082745	-0,087608	-0,728403	-6,718132	-4,465659	-0,206630
11:55:26,36	0,572953	3,496997	-0,091999	-0,598012	0,855985	-1,397992	0,088694	-0,093833	-0,726052	0,461166	2,360839	-0,238969	-0,646480	-3,013072	-1,822335	-20,398166	7,186757	12,896856	0,088694	-0,093833	-0,726052	-6,904694	-4,601634	-0,238969	0,088694	-0,093833	-0,726052	-6,904694	-4,601634	-0,238969
11:55:26,41	0,572953	3,496997	-0,091999	-0,598012	0,855985	-1,397992	0,088365	-0,090883	-0,723749	0,292877	2,335816	-0,255197	-0,646443	-3,008839	-1,824648	-20,367865	7,205953	12,928273	0,088365	-0,090883	-0,723749	-6,841450	-4,600867	-0,255197	0,088365	-0,090883	-0,723749	-6,841450	-4,600867	-0,255197
11:55:26,46	0,572953	3,496997	-0,091999	-0,598012	0,855985	-1,397992	0,084681	-0,088799	-0,726062	0,216299	2,160877	-0,223780	-0,643506	-3,007387	-1,822677	-20,355467	7,170061	12,960435	0,084681	-0,088799	-0,726062	-6,754456	-4,486589	-0,223780	0,084681	-0,088799	-0,726062	-6,754456	-4,486589	-0,223780
11:55:26,51	0,572953	3,496997	-0,091999	-0,598012	0,855985	-1,397992	0,081955	-0,090616	-0,724091	0,285890	2,047804	-0,191618	-0,640466	-3,006401	-1,821137	-20,316839	7,169722	12,916156	0,081955	-0,090616	-0,724091	-6,827487	-4,385665	-0,191618	0,081955	-0,090616	-0,724091	-6,827487	-4,385665	-0,191618
11:55:26,56	0,572953	3,496997	-0,091999	-0,598012	0,855985	-1,397992	0,079581	-0,092756	-0,722552	0,416188	1,957982	-0,235897	-0,642217	-3,007999	-1,821126	-20,318532	7,187483	12,925886	0,079581	-0,092756	-0,722552	-6,865176	-4,289134	-0,235897	0,079581	-0,092756	-0,722552	-6,865176	-4,289134	-0,235897
11:55:26,61	0,572953	3,496997	-0,091999	-0,598012	0,855985	-1,397992	0,081841	-0,092039	-0,722541	0,393420	2,065127	-0,226167	-0,645070	-3,005551	-1,820352	-20,284759	7,226498	12,921342	0,081841	-0,092039	-0,722541	-6,831630	-4,359356	-0,226167	0,081841	-0,092039	-0,722541	-6,831630	-4,359356	-0,226167
11:55:26,66	0,572953	3,496997	-0,091999	-0,598012	0,855985	-1,397992	0,081147	-0,088344	-0,721766	0,251947	2,038804	-0,230711	-0,642748	-3,012033	-1,817586	-20,296949	7,161284	12,946206	0,081147	-0,088344	-0,721766	-6,683035	-4,331237	-0,230711	0,081147	-0,088344	-0,721766	-6,683035	-4,331237	-0,230711
11:55:26,71	0,572953	3,496997	-0,091999	-0,598012	0,855985	-1,397992	0,085599	-0,093596	-0,719000	0,462510	2,292372	-0,205847	-0,641559	-3,014566	-1,815264	-20,314173	7,185369	12,926191	0,085599	-0,093596	-0,719000	-6,884801	-4,427171	-0,205847	0,085599	-0,093596	-0,719000	-6,884801	-4,427171	-0,205847
11:55:26,76	0,572953	3,496997	-0,091999	-0,598012	0,855985	-1,397992	0,087199	-0,095892	-0,716678	0,594146	2,348584	-0,225862	-0,645677	-3,009861	-1,819172	-20,281176	7,151564	12,912598	0,087199	-0,095892	-0,716678	-6,933397	-4,496517	-0,225862	0,087199	-0,095892	-0,716678	-6,933397	-4,496517	-0,225862
11:55:26,81	0,572953	3,496997	-0,091999	-0,598012	0,855985	-1,397992	0,085183	-0,089974	-0,720587	0,273594	2,289226	-0,239455	-0,643938	-3,009252	-1,819513	-20,290157	7,169657	12,981700	0,085183	-0,089974	-0,720587	-6,789329	-4,397610	-0,239455	0,085183	-0,089974	-0,720587	-6,789329	-4,397610	-0,239455
11:55:26,86	0,572953	3,496997	-0,091999	-0,598012	0,855985	-1,397992	0,083786	-0,091175	-0,720927	0,347246	2,199775	-0,170353	-0,643945	-3,006677	-1,818801	-20,295139	7,166179	12,913755	0,083786	-0,091175	-0,720927	-6,809988	-4,377424	-0,170353	0,083786	-0,091175	-0,720927	-6,809988	-4,377424	-0,170353
11:55:26,91	0,572953	3,496997	-0,091999	-0,598012	0,855985	-1,397992	0,081560	-0,089881	-0,720215	0,274482	2,081444	-0,238298	-0,644493	-3,007828	-1,815672	-20,283232	7,165742	12,925985	0,081560	-0,089881	-0,720215	-6,781213	-4,321008	-0,238298	0,081560	-0,089881	-0,720215	-6,781213	-4,321008	-0,238298
11:55:26,96	0,572953	3,496997	-0,091999	-0,598012	0,855985	-1,397992	0,082830	-0,089983	-0,717086	0,285312	2,158043	-0,226068	-0,645123	-3,008259	-1,816850	-20,296444	7,148907	12,916435	0,082830	-0,089983	-0,717086	-6,778317	-4,344148	-0,226068	0,082830	-0,089983	-0,717086	-6,778317	-4,344148	-0,226068
11:55:27,01	0,572953	3,496997	-0,091999	-0,598012	0,855985	-1,397992	0,083519	-0,089653	-0,718265	0,246969	2,190816	-0,235618	-0,647422	-3,008725	-1,816462	-20,287367	7,191931	12,912172	0,083519	-0,089653	-0,718265	-6,790757	-4,365414	-0,235618	0,083519	-0,089653	-0,718265	-6,790757	-4,365414	-0,235618
11:55:27,06	0,572953	3,496997	-0,091999	-0,598012	0,855985	-1,397992	0,085072	-0,087894	-0,717876	0,197337	2,257919	-0,239881	-0,647969	-3,006913	-1,814915	-20,250265	7,139327	12,889958	0,085072	-0,087894	-0,717876	-6,702364	-4,420220	-0,239881	0,085072	-0,087894	-0,717876	-6,702364	-4,420220	-0,239881
11:55:27,12	0,572953	3,496997	-0,091999	-0,598012	0,855985	-1,397992	0,083777	-0,086514	-0,716330	0,098574	2,248997	-0,262095	-0,643232	-3,004104	-1,816047	-20,220729	7,127778	12,925125	0,083777	-0,086514	-0,716330	-6,692802	-4,327462	-0,262095	0,083777	-0,086514	-0,716330	-6,692802	-4,327462	-0,262095
11:55:27,17	0,572953	3,496997	-0,091999	-0,598012	0,855985	-1,397992	0,078975	-0,089213	-0,717461	0,243650	2,030671	-0,226928	-0,648585	-3,004977	-1,814141	-20,270014	7,177597	12,910477	0,078975	-0,089213	-0,717461	-6,759539	-4,168867	-0,226928	0,078975	-0,089213	-0,717461	-6,759539	-4,168867	-0,226928
11:55:27,22	0,572953	3,496997	-0,091999	-0,598012	0,855985	-1,397992	0,082408	-0,085013	-0,715555	0,043778	2,141576	-0,241575	-0,644125	-3,003722	-1,781014	-20,143328	7,104799	12,945785	0,082408	-0,085013	-0,715555	-6,629751	-4,327424	-0,241575	0,082408	-0,085013	-0,715555	-6,629751	-4,327424	-0,241575
11:55:27,27	0,572953	3,496997	-0,091999	-0,598012	0,855985	-1,397992	0,079090	-0,088248	-0,682429	0,212278	2,115187	-0,206268	-0,634522	-2,979057	2,374262	-19,631880	7,520655	12,703097	0,079090	-0,088248	-0,682429	-6,715171	-4,093402	-0,206268	0,079090	-0,088248	-0,682429	-6,715171	-4,093402	-0,206268
11:55:27,32	0,572953	3,496997	-0,091999	-0,598012	0,855985	-1,397992	0,052929	-0,084232	3,472848	0,619327	0,989792	-0,448956	-0,750280	-3,193484	3,652874	-30,231408	12,998840	12,710025	0,052929	-0,084232	3,472848	-5,992888	-3,165125	-0,448956	0,052929	-0,084232	3,472848	-5,992888	-3,165125	-0,448956
11:55:27,37	0,572953	3,496997	-0,091999	-0,598012	0,855985	-1,397992	0,296506	-0,091196	4,751460	0,425938	1,737267	-0,442028	-0,678068	-3,077875	-1,519504	-23,643500	8,359584	13,059146	0,296506	-0,091196	4,751460	-6,732954	-21,538475	-0,442028	0,296506	-0,091196	4,751460	-6,732954	-21,538475	-0,442028
11:55:27,42	0,573011	3,496999	-0,092012	-0,597992	0,906026	-1,398033	0,160280	-0,095929	-0,420918	-0,051710	2,678442	-0,092907	-0,653414	-3,031757	-2,175774	-21,040582	7,129186	13,059412	0,160280	-0,095929	-0,420918	-7,582133	-9,903568	-0,092907	0,160280	-0,095929	-0,420918	-7,582133	-9,903568	-0,092907
11:55:27,47	0,573011	3,496999	-0,092012	-0,597992	0,906026	-1,398033	0,108014	-0,094221	-1,077189	0,095399	2,829999	-0,092641	-0,656788	-3,039500	-2,159442	-21,012201	7,097179	13,012509	0,108014	-0,094221	-1,077189	-7,300979	-5,649127	-0,092641	0,108014	-0,094221	-1,077189	-7,300979	-5,649127	-0,092641
11:55:27,52	0,573011	3,496999	-0,092012	-0,597992	0,906026	-1,398033	0,112789	-0,098324	-1,061669	0,251844	3,060256	-0,142398	-0,659032	-3,031961	-2,148977	-20,965830	7,107550	12,992192	0,112789	-0,098324	-1,061669	-7,466573	-5,793665	-0,142398	0,112789	-0,098324	-1,061669	-7,466573	-5,793665	-0,142398
11:55:27,57	0,573011	3,496999	-0,092012	-0,597992	0,906026	-1,398033	0,110999	-0,089457	-1,050391	-0,133687	3,060782	-0,159861	-0,653647	-3,033905	-2,144807	-20,957204	7,027344	12,995715	0,110999	-0,089457	-1,050391	-7,156095	-5,652678	-0,159861	0,110999	-0,089457	-1,050391	-7,156095	-5,652678	-0,159861
11:55:27,62	0,573011	3,496999	-0,092012	-0,597992	0,906026	-1,398033	0,109991	-0,095094	-1,046222	0,094249	3,055915	-0,156338	-0,647753	-3,031404	-2,143861	-20,900646	7,021801	13,016765	0,109991	-0,095094	-1,046222	-7,370603	-5,578380	-0,156338	0,109991	-0,095094	-1,046222	-7,370603	-5,578380	-0,156338
11:55:27,67	0,573011	3,496999	-0,092012	-0,597992	0,906026	-1,398033	0,104878	-0,098947	-1,045275	0,318104	2,841767	-0,135288	-0,651750	-3,029332	-2,137243	-20,856851	7,046832	13,022397	0,104878	-0,098947	-1,045275	-7,449239	-5,391122	-0,135288	0,104878	-0,098947	-1,045275	-7,449239	-5,391122	-0,135288
11:55:27,72	0,573011	3,496999	-0,092012	-0,597992	0,906026	-1,398033	0,105082	-0,094450	-1,038658	0,127818	2,877815	-0,129656	-0,651246	-3,031409	-2,109636	-20,886472	6,856990	13,038361	0,105082	-0,094450	-1,038658	-7,286485	-5,371130	-0,129656	0,105082	-0,094450	-1,038658	-7,286485	-5,371130	-0,129656
11:55:27,77	0,573011	3,496999	-0,092012	-0,597992	0,906026	-1,398033	0,106629	-0,095925	-1,011050	0,025294	3,027510	-0,113692	-0,618411	-3,025166	1,630220	-21,349223	6,282841	12,868146	0,106629	-0,095925	-1,011050	-7,504788	-5,342847	-0,113692	0,106629	-0,095925	-1,011050	-7,504788	-5,342847	-0,113692
11:55:27,82	0,573011	3,496999	-0,092012	-0,597992	0,906026	-1,398033	0,084805	-0,121239	2,728806	0,613064	1,778978	-0,283907	-0,749835	-3,219384	3,352257	-30,951916	12,425456	12,805543	0,084805	-0,121239	2,728806	-8,904235	-4,878189	-0,283907	0,084805	-0,121239	2,728806	-8,904235	-4,878189	-0,283907
11:55:27,87	0,573011	3,496999	-0,092012	-0,597992	0,906026	-1,398033	0,318714	-0,104532	4,450842	0,262561	2,554780	-0,346510	-0,672807	-3,101718	-1,522389	-24,338971	7,791177	13,115046	0,318714	-0,104532	4,450842	-7,943162	-22,464263	-0,346510	0,318714	-0,104532	4,450842	-7,943162	-22,464263	-0,346510
11:55:27,92	0,572942	3,496988	-0,091991	-0,598031	0,956021	-1,398017	0,178298	-0,112407	-0,423804	-0,034841	3,297287	-0,037007	-0,640958	-3,033948	-2,321320	-20,684996	6,240158	13,093445	0,178298	-0,112407	-0,423804	-8,858793	-10,699137	-0,037007	0,178298	-0,112407	-0,423804	-8,858793	-10,699137	-0,037007
11:55:27,97	0,572942	3,496988	-0,091991	-0,598031	0,956021	-1,398017	0,103684	-0,106104	-1,222734	0,121146	3,357271	-0,058608	-0,642639	-3,033066	-2,304986	-20,668671	6,229023	13,102202	0,103684	-0,106104	-1,222734	-8,207985	-4,781907	-0,058608	0,103684	-0,106104	-1,222734	-8,207985	-4,781907	-0,058608
11:55:28,02	0,572942	3,496988	-0,091991	-0,598031	0,956021	-1,398017	0,103760	-0,104207	-1,206401	0,021046	3,380965	-0,049851	-0,638413	-3,029714	-2,299502	-20,607807	6,197540	13,132375	0,103760	-0,104207	-1,206401	-8,159208	-4,764234	-0,049851	0,103760	-0,104207	-1,206401	-8,159208	-4,764234	-0,049851
11:55:28,07	0,572942	3,496988	-0,091991	-0,598031	0,956021	-1,398017	0,098745	-0,106191	-1,200916	0,127372	3,188596	-0,019678	-0,642423	-3,034176	-2,294845	-20,564920	6,148196	13,077713	0,098745	-0,106191	-1,200916	-8,208611	-4,562865	-0,019678	0,098745	-0,106191	-1,200916	-8,208611	-4,562865	-0,019678
11:55:28,12	0,572942	3,496988	-0,091991	-0,598031	0,956021	-1,398017	0,104613	-0,104948	-1,196259	0,041469	3,555575	-0,074340	-0,640618	-3,027349	-2,290548	-20,528023	6,136811	13,119285	0,104613	-0,104948	-1,196259	-8,196973	-4,656568	-0,074340	0,104613	-0,104948	-1,196259	-8,196973	-4,656568	-0,074340
11:55:28,17	0,572942	3,496988	-0,091991	-0,598031	0,956021	-1,398017	0,097799	-0,103099	-1,191962	-0,046105	3,238854	-0,032767	-0,638151	-3,030554	-2,286625	-20,474127	6,081088	13,109666	0,097799	-0,103099	-1,191962	-8,139378	-4,438331	-0,032767	0,097799	-0,103099	-1,191962	-8,139378	-4,438331	-0,032767
11:55:28,22	0,572942	3,496988	-0,091991	-0,598031	0,956021	-1,398017	0,099341	-0,106837	-1,188040	0,126982	3,393576	-0,042387	-0,636307	-3,027758	-2,284671	-20,427191	6,060062	13,108054	0,099341	-0,106837	-1,188040	-8,259756	-4,404659	-0,042387	0,099341	-0,106837	-1,188040	-8,259756	-4,404659	-0,042387
11:55:28,27	0,572942	3,496988	-0,091991	-0,598031	0,956021	-1,398017	0,095997	-0,107037	-1,186085	0,142603	3,270854	-0,043999	-0,635689	-3,030299	-2,285836	-20,410247	6,028296	13,083075	0,095997	-0,107037	-1,186085	-8,259777	-4,264885	-0,043999	0,095997	-0,107037	-1,186085	-8,259777	-4,264885	-0,043999
11:55:28,32	0,572942	3,496988	-0,091991	-0,598031	0,956021	-1,398017	0,091560	-0,103969	-1,185675	0,009000	3,132277	-0,040391	-0,636745	-3,022382	-2,284261	-20,334472	6,036433	13,111661	0,091560	-0,103969	-1,185675	-8,152599	-4,055211	-0,040391	0,091560	-0,103969	-1,185675	-8,152599	-4,055211	-0,040391
11:55:28,37	0,572942	3,496988	-0,091991	-0,598031	0,956021	-1,398017	0,091560	-0,103969	-1,185675	0,009000	3,132277	-0,040391	-0,634979	-3,028922	-2,281138	-20,352702	6,015975	13,098938	0,091560	-0,103969	-1,185675	-8,152599	-4,055211	-0,040391	0,091560	-0,103969	-1,185675	-8,152599	-4,055211	-0,040391
11:55:28,42	0,572942	3,496988	-0,091991	-0,598031	0,956021	-1,398017	0,096341	-0,108769	-1,182552	0,231747	3,375330	-0,053115	-0,636642	-3,026876	-2,281126	-20,292134	5,994561	13,092793	0,096341	-0,108769	-1,182552	-8,306619	-4,187465	-0,053115	0,096341	-0,108769	-1,182552	-8,306619	-4,187465	-0,053115
11:55:28,47	0,572942	3,496988	-0,091991	-0,598031	0,956021	-1,398017	0,095401	-0,106305	-1,182540	0,115366	3,389610	-0,059260	-0,637212	-3,026361	-2,278801	-20,272298	5,948552	13,075143	0,095401	-0,106305	-1,182540	-8,229589	-4,099395	-0,059260	0,095401	-0,106305	-1,182540	-8,229589	-4,099395	-0,059260
11:55:28,52	0,572942	3,496988	-0,091991	-0,598031	0,956021	-1,398017	0,095240	-0,105554	-1,180215	0,046376	3,421418	-0,076910	-0,637153	-3,020206	-2,277270	-20,244293	5,980643	13,061340	0,095240	-0,105554	-1,180215	-8,239608	-4,054943	-0,076910	0,095240	-0,105554	-1,180215	-8,239608	-4,054943	-0,076910
11:55:28,57	0,572942	3,496988	-0,091991	-0,598031	0,956021	-1,398017	0,089880	-0,102528	-1,178685	-0,069190	3,150917	-0,090713	-0,631861	-3,023577	-2,278760	-20,219885	5,895455	13,103287	0,089880	-0,102528	-1,178685	-8,117621	-3,904702	-0,090713	0,089880	-0,102528	-1,178685	-8,117621	-3,904702	-0,090713
11:55:28,62	0,572942	3,496988	-0,091991	-0,598031	0,956021	-1,398017	0,090153	-0,108796	-1,180174	0,195184	3,228842	-0,048766	-0,634144	-3,027628	-2,276785	-20,204307	5,912805	13,116021	0,090153	-0,108796	-1,180174	-8,345298	-3,848203	-0,048766	0,090153	-0,108796	-1,180174	-8,345298	-3,848203	-0,048766
11:55:28,67	0,572942	3,496988	-0,091991	-0,598031	0,956021	-1,398017	0,094803	-0,108845	-1,178199	0,220564	3,475458	-0,036032	-0,633552	-3,021410	-2,275252	-20,187147	5,903351	13,110789	0,094803	-0,108845	-1,178199	-8,323792	-3,966611	-0,036032	0,094803	-0,108845	-1,178199	-8,323792	-3,966611	-0,036032
11:55:28,72	0,572942	3,496988	-0,091991	-0,598031	0,956021	-1,398017	0,089122	-0,106248	-1,176667	0,085895	3,199629	-0,041264	-0,632299	-3,022823	-2,274449	-20,153875	5,894918	13,114540	0,089122	-0,106248	-1,176667	-8,254569	-3,796476	-0,041264	0,089122	-0,106248	-1,176667	-8,254569	-3,796476	-0,041264
11:55:28,77	0,572942	3,496988	-0,091991	-0,598031	0,956021	-1,398017	0,089719	-0,108040	-1,175863	0,188412	3,263711	-0,037513	-0,630580	-3,020529	-2,276417	-20,160382	5,870567	13,096281	0,089719	-0,108040	-1,175863	-8,292724	-3,779268	-0,037513	0,089719	-0,108040	-1,175863	-8,292724	-3,779268	-0,037513
11:55:28,82	0,572942	3,496988	-0,091991	-0,598031	0,956021	-1,398017	0,086874	-0,108382	-1,177831	0,181831	3,122267	-0,055772	-0,635715	-3,026281	-2,272872	-20,089576	5,826617	13,090248	0,086874	-0,108382	-1,177831	-8,326117	-3,697313	-0,055772	0,086874	-0,108382	-1,177831	-8,326117	-3,697313	-0,055772
11:55:28,87	0,572942	3,496988	-0,091991	-0,598031	0,956021	-1,398017	0,094422	-0,106811	-1,174286	0,097489	3,598098	-0,061805	-0,634632	-3,025606	-2,271723	-20,131817	5,821352	13,094947	0,094422	-0,106811	-1,174286	-8,287151	-3,814061	-0,061805	0,094422	-0,106811	-1,174286	-8,287151	-3,814061	-0,061805
11:55:28,92	0,572942	3,496988	-0,091991	-0,598031	0,956021	-1,398017	0,093296	-0,107412	-1,173138	0,103064	3,505595	-0,057106	-0,632835	-3,020506	-2,270191	-20,114249	5,835852	13,080830	0,093296	-0,107412	-1,173138	-8,328758	-3,818170	-0,057106	0,093296	-0,107412	-1,173138	-8,328758	-3,818170	-0,057106
11:55:28,97	0,572942	3,496988	-0,091991	-0,598031	0,956021	-1,398017	0,087981	-0,106418	-1,171605	0,072717	3,237152	-0,071223	-0,635149	-3,021597	-2,270944	-20,079250	5,791324	13,088631	0,087981	-0,106418	-1,171605	-8,281075	-3,669345	-0,071223	0,087981	-0,106418	-1,171605	-8,281075	-3,669345	-0,071223
11:55:29,02	0,572942	3,496988	-0,091991	-0,598031	0,956021	-1,398017	0,090082	-0,104959	-1,172359	-0,024194	3,399010	-0,063422	-0,629201	-3,018683	-2,270153	-20,049208	5,800435	13,094438	0,090082	-0,104959	-1,172359	-8,263485	-3,672464	-0,063422	0,090082	-0,104959	-1,172359	-8,263485	-3,672464	-0,063422
11:55:29,07	0,572942	3,496988	-0,091991	-0,598031	0,956021	-1,398017	0,084586	-0,108653	-1,171567	0,190792	3,134630	-0,057615	-0,629104	-3,020710	-2,268987	-20,018669	5,810248	13,064374	0,084586	-0,108653	-1,171567	-8,338458	-3,505333	-0,057615	0,084586	-0,108653	-1,171567	-8,338458	-3,505333	-0,057615
11:55:29,12	0,572942	3,496988	-0,091991	-0,598031	0,956021	-1,398017	0,086292	-0,109750	-1,170401	0,271610	3,244910	-0,087679	-0,632153	-3,019427	-2,270183	-20,046473	5,764971	13,053911	0,086292	-0,109750	-1,170401	-8,343763	-3,529014	-0,087679	0,086292	-0,109750	-1,170401	-8,343763	-3,529014	-0,087679
11:55:29,17	0,572942	3,496988	-0,091991	-0,598031	0,956021	-1,398017	0,086705	-0,106468	-1,171598	0,047851	3,264951	-0,098142	-0,633775	-3,021765	-2,268195	-19,994818	5,789304	13,071702	0,086705	-0,106468	-1,171598	-8,309914	-3,541402	-0,098142	0,086705	-0,106468	-1,171598	-8,309914	-3,541402	-0,098142
11:55:29,22	0,572942	3,496988	-0,091991	-0,598031	0,956021	-1,398017	0,089541	-0,106233	-1,169609	0,082528	3,445001	-0,080350	-0,634494	-3,020787	-2,268601	-20,047028	5,778954	13,086711	0,089541	-0,106233	-1,169609	-8,256783	-3,583993	-0,080350	0,089541	-0,106233	-1,169609	-8,256783	-3,583993	-0,080350
11:55:29,27	0,572942	3,496988	-0,091991	-0,598031	0,956021	-1,398017	0,089054	-0,105121	-1,170016	-0,010397	3,379602	-0,065342	-0,633157	-3,021622	-2,271680	-19,960091	5,747620	13,067414	0,089054	-0,105121	-1,170016	-8,262367	-3,611110	-0,065342	0,089054	-0,105121	-1,170016	-8,262367	-3,611110	-0,065342
11:55:29,33	0,572942	3,496988	-0,091991	-0,598031	0,956021	-1,398017	0,089108	-0,106697	-1,173094	0,087894	3,473393	-0,084639	-0,629716	-3,021687	-2,268562	-20,000013	5,728677	13,094977	0,089108	-0,106697	-1,173094	-8,287801	-3,521598	-0,084639	0,089108	-0,106697	-1,173094	-8,287801	-3,521598	-0,084639
11:55:29,38	0,572942	3,496988	-0,091991	-0,598031	0,956021	-1,398017	0,087444	-0,109709	-1,169977	0,208168	3,361749	-0,057076	-0,628524	-3,016074	-2,274402	-19,969119	5,732634	13,094533	0,087444	-0,109709	-1,169977	-8,403995	-3,502596	-0,057076	0,087444	-0,109709	-1,169977	-8,403995	-3,502596	-0,057076
11:55:29,43	0,572942	3,496988	-0,091991	-0,598031	0,956021	-1,398017	0,081987	-0,107935	-1,175816	0,134775	3,102789	-0,057520	-0,627076	-3,013517	-2,249099	-19,865112	5,675950	13,091416	0,081987	-0,107935	-1,175816	-8,338099	-3,333224	-0,057520	0,081987	-0,107935	-1,175816	-8,338099	-3,333224	-0,057520
11:55:29,48	0,572942	3,496988	-0,091991	-0,598031	0,956021	-1,398017	0,079048	-0,107910	-1,150513	0,136428	3,068371	-0,060636	-0,625919	-3,015864	1,870419	-20,398921	6,439683	12,838455	0,079048	-0,107910	-1,150513	-8,334543	-3,136923	-0,060636	0,079048	-0,107910	-1,150513	-8,334543	-3,136923	-0,060636
11:55:29,53	0,572942	3,496988	-0,091991	-0,598031	0,956021	-1,398017	0,080503	-0,110086	2,969005	0,644065	2,299847	-0,313598	-0,730540	-3,199291	3,120349	-29,800291	11,191576	12,891921	0,080503	-0,110086	2,969005	-7,997688	-4,019626	-0,313598	0,080503	-0,110086	2,969005	-7,997688	-4,019626	-0,313598
11:55:29,58	0,572942	3,496988	-0,091991	-0,598031	0,956021	-1,398017	0,291666	-0,111195	4,218935	0,116305	2,762574	-0,260132	-0,655601	-3,087485	-1,920690	-23,267359	6,435186	13,186915	0,291666	-0,111195	4,218935	-8,612503	-20,133222	-0,260132	0,291666	-0,111195	4,218935	-8,612503	-20,133222	-0,260132
11:55:29,63	0,573009	3,496990	-0,091999	-0,598013	1,006022	-1,398017	0,157370	-0,120191	-0,822104	-0,268610	3,815033	0,034862	-0,619213	-3,014524	-2,770392	-19,263017	4,760087	13,170805	0,157370	-0,120191	-0,822104	-9,703574	-8,538488	0,034862	0,157370	-0,120191	-0,822104	-9,703574	-8,538488	0,034862
11:55:29,68	0,573009	3,496990	-0,091999	-0,598013	1,006022	-1,398017	0,075990	-0,115224	-1,671806	0,024596	3,888683	0,018752	-0,622854	-3,016915	-2,753310	-19,334994	4,714957	13,178102	0,075990	-0,115224	-1,671806	-9,020453	-2,076508	0,018752	0,075990	-0,115224	-1,671806	-9,020453	-2,076508	0,018752
11:55:29,73	0,573009	3,496990	-0,091999	-0,598013	1,006022	-1,398017	0,079880	-0,113266	-1,654725	-0,152278	4,051214	0,026050	-0,619234	-3,015010	-2,744767	-19,314691	4,731623	13,159602	0,079880	-0,113266	-1,654725	-9,043646	-2,219373	0,026050	0,079880	-0,113266	-1,654725	-9,043646	-2,219373	0,026050
11:55:29,78	0,573009	3,496990	-0,091999	-0,598013	1,006022	-1,398017	0,076421	-0,115448	-1,646181	-0,014208	3,880567	0,007549	-0,616857	-3,016878	-2,739695	-19,300021	4,675888	13,159558	0,076421	-0,115448	-1,646181	-9,076895	-2,118444	0,007549	0,076421	-0,115448	-1,646181	-9,076895	-2,118444	0,007549
11:55:29,83	0,573009	3,496990	-0,091999	-0,598013	1,006022	-1,398017	0,076850	-0,118441	-1,641109	0,100489	3,943463	0,007505	-0,611480	-3,014046	-2,734619	-19,258604	4,655334	13,171270	0,076850	-0,118441	-1,641109	-9,197140	-2,089249	0,007505	0,076850	-0,118441	-1,641109	-9,197140	-2,089249	0,007505
11:55:29,88	0,573009	3,496990	-0,091999	-0,598013	1,006022	-1,398017	0,071708	-0,121681	-1,636033	0,271890	3,722256	0,019217	-0,614824	-3,013702	-2,731487	-19,177350	4,658221	13,158405	0,071708	-0,121681	-1,636033	-9,280098	-1,906857	0,019217	0,071708	-0,121681	-1,636033	-9,280098	-1,906857	0,019217
11:55:29,93	0,573009	3,496990	-0,091999	-0,598013	1,006022	-1,398017	0,073083	-0,118613	-1,632902	0,155471	3,862641	0,006352	-0,612437	-3,014304	-2,701538	-19,177940	4,538258	13,175428	0,073083	-0,118613	-1,632902	-9,155663	-1,874349	0,006352	0,073083	-0,118613	-1,632902	-9,155663	-1,874349	0,006352
11:55:29,98	0,573009	3,496990	-0,091999	-0,598013	1,006022	-1,398017	0,072411	-0,120982	-1,602952	0,174451	3,887189	0,023375	-0,565885	-2,972972	1,038118	-17,358992	2,680682	13,059787	0,072411	-0,120982	-1,602952	-9,322616	-1,797082	0,023375	0,072411	-0,120982	-1,602952	-9,322616	-1,797082	0,023375
11:55:30,03	0,573009	3,496990	-0,091999	-0,598013	1,006022	-1,398017	0,190911	-0,101847	3,890159	0,235629	3,985027	-0,239750	-0,688258	-3,107361	2,791574	-23,901547	8,485036	12,912303	0,190911	-0,101847	3,890159	-7,759331	-11,001477	-0,239750	0,190911	-0,101847	3,890159	-7,759331	-11,001477	-0,239750
11:55:30,08	0,573009	3,496990	-0,091999	-0,598013	1,006022	-1,398017	0,190911	-0,101847	3,890159	0,235629	3,985027	-0,239750	-0,621026	-3,037065	-2,386655	-20,251085	4,479172	13,235204	0,190911	-0,101847	3,890159	-7,759331	-11,001477	-0,239750	0,190911	-0,101847	3,890159	-7,759331	-11,001477	-0,239750
11:55:30,13	0,572937	3,496927	-0,091976	-0,598003	1,056027	-1,398018	0,096417	-0,124924	-1,288069	-0,208314	4,235677	0,083151	-0,596179	-2,990135	-3,042730	-17,200829	3,017658	13,223504	0,096417	-0,124924	-1,288069	-10,014818	-3,333071	0,083151	0,096417	-0,124924	-1,288069	-10,014818	-3,333071	0,083151
11:55:30,18	0,572937	3,496927	-0,091976	-0,598003	1,056027	-1,398018	0,043351	-0,122977	-1,944145	-0,050102	4,848594	0,071451	-0,596126	-2,984002	-3,020613	-17,217253	3,056824	13,217234	0,043351	-0,122977	-1,944145	-9,703820	1,445537	0,071451	0,043351	-0,122977	-1,944145	-9,703820	1,445537	0,071451
11:55:30,23	0,572937	3,496927	-0,091976	-0,598003	1,056027	-1,398018	0,038013	-0,119956	-1,922027	-0,181518	4,537199	0,065181	-0,593583	-2,987356	-3,010077	-17,146775	3,017491	13,203935	0,038013	-0,119956	-1,922027	-9,598041	1,553194	0,065181	0,038013	-0,119956	-1,922027	-9,598041	1,553194	0,065181
11:55:30,28	0,572937	3,496927	-0,091976	-0,598003	1,056027	-1,398018	0,039647	-0,123836	-1,911491	0,021424	4,702857	0,051882	-0,594024	-2,982820	-3,000332	-17,080251	3,013663	13,226866	0,039647	-0,123836	-1,911491	-9,699689	1,590601	0,051882	0,039647	-0,123836	-1,911491	-9,699689	1,590601	0,051882
11:55:30,33	0,572937	3,496927	-0,091976	-0,598003	1,056027	-1,398018	0,033192	-0,125825	-1,900152	0,140320	4,501063	0,082295	-0,588633	-2,982761	-2,998737	-17,023133	2,963969	13,234348	0,033192	-0,125825	-1,900152	-9,736927	1,895481	0,082295	0,033192	-0,125825	-1,900152	-9,736927	1,895481	0,082295
11:55:30,38	0,572937	3,496927	-0,091976	-0,598003	1,056027	-1,398018	0,033192	-0,125825	-1,900152	0,140320	4,501063	0,082295	-0,594446	-2,979586	-2,990595	-16,985060	2,932000	13,212909	0,033192	-0,125825	-1,900152	-9,736927	1,895481	0,082295	0,033192	-0,125825	-1,900152	-9,736927	1,895481	0,082295
11:55:30,43	0,572937	3,496927	-0,091976	-0,598003	1,056027	-1,398018	0,033348	-0,119203	-1,892009	-0,212645	4,558141	0,060856	-0,586071	-2,980758	-2,987042	-16,933913	2,934103	13,230943	0,033348	-0,119203	-1,892009	-9,570109	1,940300	0,060856	0,033348	-0,119203	-1,892009	-9,570109	1,940300	0,060856
11:55:30,48	0,572937	3,496927	-0,091976	-0,598003	1,056027	-1,398018	0,030176	-0,127042	-1,888457	0,222372	4,436415	0,078890	-0,589596	-2,979914	-2,982755	-16,923947	2,907889	13,251134	0,030176	-0,127042	-1,888457	-9,750444	2,067615	0,078890	0,030176	-0,127042	-1,888457	-9,750444	2,067615	0,078890
11:55:30,53	0,572937	3,496927	-0,091976	-0,598003	1,056027	-1,398018	0,031208	-0,123568	-1,884170	0,023967	4,511837	0,099081	-0,591160	-2,977762	-2,978893	-16,845742	2,928630	13,185707	0,031208	-0,123568	-1,884170	-9,676082	2,061994	0,099081	0,031208	-0,123568	-1,884170	-9,676082	2,061994	0,099081
11:55:30,58	0,572937	3,496927	-0,091976	-0,598003	1,056027	-1,398018	0,030126	-0,121137	-1,880308	-0,045354	4,512894	0,033654	-0,589335	-2,976466	-2,976120	-16,799956	2,885086	13,231113	0,030126	-0,121137	-1,880308	-9,554611	2,148042	0,033654	0,030126	-0,121137	-1,880308	-9,554611	2,148042	0,033654
11:55:30,63	0,572937	3,496927	-0,091976	-0,598003	1,056027	-1,398018	0,028091	-0,122069	-1,877534	-0,011696	4,468513	0,079060	-0,589836	-2,977509	-2,972644	-16,781818	2,907257	13,185674	0,028091	-0,122069	-1,877534	-9,594131	2,263386	0,079060	0,028091	-0,122069	-1,877534	-9,594131	2,263386	0,079060
11:55:30,68	0,572937	3,496927	-0,091976	-0,598003	1,056027	-1,398018	0,029245	-0,122156	-1,874058	0,021110	4,533147	0,033621	-0,590462	-2,977828	-2,969904	-16,777071	2,835429	13,205728	0,029245	-0,122156	-1,874058	-9,568172	2,237425	0,033621	0,029245	-0,122156	-1,874058	-9,568172	2,237425	0,033621
11:55:30,73	0,572937	3,496927	-0,091976	-0,598003	1,056027	-1,398018	0,029834	-0,121775	-1,871319	-0,058569	4,603815	0,053675	-0,586180	-2,975835	-2,969495	-16,711599	2,868684	13,197216	0,029834	-0,121775	-1,871319	-9,617889	2,261833	0,053675	0,029834	-0,121775	-1,871319	-9,617889	2,261833	0,053675
11:55:30,78	0,572937	3,496927	-0,091976	-0,598003	1,056027	-1,398018	0,025967	-0,124486	-1,870909	0,143955	4,442818	0,045163	-0,587856	-2,976086	-2,967133	-16,655579	2,818296	13,202953	0,025967	-0,124486	-1,870909	-9,628204	2,404375	0,045163	0,025967	-0,124486	-1,870909	-9,628204	2,404375	0,045163
11:55:30,83	0,572937	3,496927	-0,091976	-0,598003	1,056027	-1,398018	0,027023	-0,123160	-1,868548	0,059387	4,571395	0,050900	-0,587302	-2,974021	-2,964030	-16,662897	2,792935	13,210419	0,027023	-0,123160	-1,868548	-9,608698	2,450122	0,050900	0,027023	-0,123160	-1,868548	-9,608698	2,450122	0,050900
11:55:30,88	0,572937	3,496927	-0,091976	-0,598003	1,056027	-1,398018	0,024957	-0,122607	-1,865444	0,005000	4,470354	0,058366	-0,593137	-2,973247	-2,963655	-16,653721	2,842002	13,201085	0,024957	-0,122607	-1,865444	-9,619661	2,511190	0,058366	0,024957	-0,122607	-1,865444	-9,619661	2,511190	0,058366
11:55:30,93	0,572937	3,496927	-0,091976	-0,598003	1,056027	-1,398018	0,027204	-0,117167	-1,865070	-0,230812	4,570600	0,049032	-0,589590	-2,975248	-2,964027	-16,645879	2,823007	13,200938	0,027204	-0,117167	-1,865070	-9,428413	2,435063	0,049032	0,027204	-0,117167	-1,865070	-9,428413	2,435063	0,049032
11:55:30,98	0,572937	3,496927	-0,091976	-0,598003	1,056027	-1,398018	0,027164	-0,121239	-1,865441	-0,031582	4,584788	0,048885	-0,585859	-2,977138	-2,962031	-16,540699	2,755359	13,187150	0,027164	-0,121239	-1,865441	-9,548858	2,452422	0,048885	0,027164	-0,121239	-1,865441	-9,548858	2,452422	0,048885
11:55:31,03	0,572937	3,496927	-0,091976	-0,598003	1,056027	-1,398018	0,018034	-0,120856	-1,862295	-0,037866	4,197252	0,085800	-0,587621	-2,970748	-2,959719	-16,534234	2,782459	13,196879	0,018034	-0,120856	-1,862295	-9,525070	2,781617	0,085800	0,018034	-0,120856	-1,862295	-9,525070	2,781617	0,085800
11:55:31,08	0,572937	3,496927	-0,091976	-0,598003	1,056027	-1,398018	0,022282	-0,120694	-1,861134	-0,039207	4,447907	0,044826	-0,585309	-2,971541	-2,960098	-16,543461	2,749243	13,206112	0,022282	-0,120694	-1,861134	-9,513713	2,698746	0,044826	0,022282	-0,120694	-1,861134	-9,513713	2,698746	0,044826
11:55:31,13	0,572937	3,496927	-0,091976	-0,598003	1,056027	-1,398018	0,021814	-0,123094	-1,861513	0,052172	4,432148	0,054060	-0,587025	-2,970206	-2,957371	-16,514383	2,731213	13,208323	0,021814	-0,123094	-1,861513	-9,610670	2,719785	0,054060	0,021814	-0,123094	-1,861513	-9,610670	2,719785	0,054060
11:55:31,18	0,572937	3,496927	-0,091976	-0,598003	1,056027	-1,398018	0,021515	-0,120940	-1,858785	-0,060884	4,450809	0,056270	-0,588235	-2,969440	-2,956992	-16,533628	2,749453	13,213624	0,021515	-0,120940	-1,858785	-9,554679	2,761901	0,056270	0,021515	-0,120940	-1,858785	-9,554679	2,761901	0,056270
11:55:31,23	0,572937	3,496927	-0,091976	-0,598003	1,056027	-1,398018	0,021456	-0,119509	-1,858406	-0,129104	4,421988	0,061571	-0,588193	-2,971558	-2,958127	-16,509265	2,730095	13,227673	0,021456	-0,119509	-1,858406	-9,510594	2,737660	0,061571	0,021456	-0,119509	-1,858406	-9,510594	2,737660	0,061571
11:55:31,28	0,572937	3,496927	-0,091976	-0,598003	1,056027	-1,398018	0,023270	-0,120604	-1,859541	-0,076764	4,547073	0,075620	-0,586336	-2,975208	-2,952299	-16,474147	2,673790	13,178135	0,023270	-0,120604	-1,859541	-9,544184	2,720378	0,075620	0,023270	-0,120604	-1,859541	-9,544184	2,720378	0,075620
11:55:31,33	0,572937	3,496927	-0,091976	-0,598003	1,056027	-1,398018	0,025502	-0,124038	-1,853713	0,070574	4,721688	0,026082	-0,582244	-2,966493	-2,956189	-16,457570	2,680686	13,206778	0,025502	-0,124038	-1,853713	-9,666375	2,719802	0,026082	0,025502	-0,124038	-1,853713	-9,666375	2,719802	0,026082
11:55:31,38	0,572937	3,496927	-0,091976	-0,598003	1,056027	-1,398018	0,015909	-0,123224	-1,857603	0,042507	4,233766	0,054725	-0,589307	-2,968756	-2,953488	-16,473191	2,696351	13,189706	0,015909	-0,123224	-1,857603	-9,630543	2,984923	0,054725	0,015909	-0,123224	-1,857603	-9,630543	2,984923	0,054725
11:55:31,43	0,572937	3,496927	-0,091976	-0,598003	1,056027	-1,398018	0,021400	-0,118239	-1,854902	-0,210944	4,497936	0,037653	-0,584432	-2,967907	-2,953434	-16,395914	2,704358	13,209484	0,021400	-0,118239	-1,854902	-9,492692	2,818051	0,037653	0,021400	-0,118239	-1,854902	-9,492692	2,818051	0,037653
11:55:31,48	0,572937	3,496927	-0,091976	-0,598003	1,056027	-1,398018	0,018228	-0,122036	-1,854849	0,032079	4,395913	0,057431	-0,583406	-2,967970	-2,952698	-16,464073	2,686131	13,194785	0,018228	-0,122036	-1,854849	-9,547743	2,965029	0,057431	0,018228	-0,122036	-1,854849	-9,547743	2,965029	0,057431
11:55:31,53	0,572937	3,496927	-0,091976	-0,598003	1,056027	-1,398018	0,017769	-0,122956	-1,854112	0,030047	4,322159	0,042732	-0,589384	-2,971286	-2,950903	-16,432014	2,652674	13,227105	0,017769	-0,122956	-1,854112	-9,621984	2,927264	0,042732	0,017769	-0,122956	-1,854112	-9,621984	2,927264	0,042732
11:55:31,58	0,572937	3,496927	-0,091976	-0,598003	1,056027	-1,398018	0,023630	-0,119438	-1,852317	-0,165847	4,671396	0,075052	-0,584978	-2,971310	-2,951446	-16,371472	2,665116	13,235238	0,023630	-0,119438	-1,852317	-9,541695	2,816454	0,075052	0,023630	-0,119438	-1,852317	-9,541695	2,816454	0,075052
11:55:31,64	0,572937	3,496927	-0,091976	-0,598003	1,056027	-1,398018	0,021447	-0,123265	-1,852860	0,074207	4,604112	0,083185	-0,585049	-2,965323	-2,947599	-16,400727	2,677866	13,234482	0,021447	-0,123265	-1,852860	-9,602067	2,920502	0,083185	0,021447	-0,123265	-1,852860	-9,602067	2,920502	0,083185
11:55:31,69	0,572937	3,496927	-0,091976	-0,598003	1,056027	-1,398018	0,016298	-0,120210	-1,849013	-0,088216	4,304653	0,082429	-0,583132	-2,967919	-2,949111	-16,321731	2,637563	13,223555	0,016298	-0,120210	-1,849013	-9,524706	3,025240	0,082429	0,016298	-0,120210	-1,849013	-9,524706	3,025240	0,082429
11:55:31,74	0,572937	3,496927	-0,091976	-0,598003	1,056027	-1,398018	0,017587	-0,123168	-1,850526	0,070200	4,460247	0,071502	-0,584594	-2,969931	-2,878359	-16,338824	2,692944	13,235198	0,017587	-0,123168	-1,850526	-9,598501	3,079645	0,071502	0,017587	-0,123168	-1,850526	-9,598501	3,079645	0,071502
11:55:31,79	0,572937	3,496927	-0,091976	-0,598003	1,056027	-1,398018	0,020061	-0,122908	-1,779773	0,096065	4,546385	0,083145	-0,555247	-2,886811	1,714244	-11,922556	1,417929	12,993040	0,020061	-0,122908	-1,779773	-9,552181	2,971599	0,083145	0,020061	-0,122908	-1,779773	-9,552181	2,971599	0,083145
11:55:31,84	0,572937	3,496927	-0,091976	-0,598003	1,056027	-1,398018	-0,066596	-0,106763	2,812830	0,360465	4,502316	-0,159013	-0,675312	-3,057563	2,208963	-20,130025	6,820033	13,009918	-0,066596	-0,106763	2,812830	-8,020400	9,730121	-0,159013	-0,066596	-0,106763	2,812830	-8,020400	9,730121	-0,159013
11:55:31,89	0,572937	3,496927	-0,091976	-0,598003	1,056027	-1,398018	0,141312	-0,088159	3,307548	-0,032290	5,504605	-0,142135	-0,563456	-2,962158	-2,811369	-15,286405	0,881998	13,275770	0,141312	-0,088159	3,307548	-6,952786	-5,588366	-0,142135	0,141312	-0,088159	3,307548	-6,952786	-5,588366	-0,142135
11:55:31,94	0,573027	3,496982	-0,092018	-0,598003	1,106012	-1,398035	0,002761	-0,137328	-1,712783	-0,196215	5,463656	0,123717	-0,542429	-2,924179	-3,390460	-13,146885	-0,416748	13,287954	0,002761	-0,137328	-1,712783	-10,976424	5,246954	0,123717	0,002761	-0,137328	-1,712783	-10,976424	5,246954	0,123717
11:55:31,99	0,573027	3,496982	-0,092018	-0,598003	1,106012	-1,398035	-0,040644	-0,136547	-2,291874	-0,291770	5,708890	0,135901	-0,539305	-2,928253	-3,366369	-13,118612	-0,442158	13,228520	-0,040644	-0,136547	-2,291874	-11,010736	8,899416	0,135901	-0,040644	-0,136547	-2,291874	-11,010736	8,899416	0,135901
11:55:32,04	0,573027	3,496982	-0,092018	-0,598003	1,106012	-1,398035	-0,038677	-0,141291	-2,267784	-0,052988	5,848331	0,076467	-0,543398	-2,925988	-3,361711	-13,090554	-0,491794	13,223436	-0,038677	-0,141291	-2,267784	-11,144302	8,884497	0,076467	-0,038677	-0,141291	-2,267784	-11,144302	8,884497	0,076467
11:55:32,09	0,573027	3,496982	-0,092018	-0,598003	1,106012	-1,398035	-0,038593	-0,136613	-2,263125	-0,325194	5,901838	0,071383	-0,542686	-2,924887	-3,351540	-13,034031	-0,516858	13,279136	-0,038593	-0,136613	-2,263125	-11,049296	8,931377	0,071383	-0,038593	-0,136613	-2,263125	-11,049296	8,931377	0,071383
11:55:32,14	0,573027	3,496982	-0,092018	-0,598003	1,106012	-1,398035	-0,039902	-0,136679	-2,252954	-0,315190	5,895220	0,127084	-0,537904	-2,917240	-3,350384	-12,993753	-0,489768	13,276003	-0,039902	-0,136679	-2,252954	-11,044498	9,027565	0,127084	-0,039902	-0,136679	-2,252954	-11,044498	9,027565	0,127084
11:55:32,19	0,573027	3,496982	-0,092018	-0,598003	1,106012	-1,398035	-0,048916	-0,136997	-2,251799	-0,255077	5,447866	0,123950	-0,540308	-2,917172	-3,345342	-13,009830	-0,534195	13,276116	-0,048916	-0,136997	-2,251799	-11,009313	9,287753	0,123950	-0,048916	-0,136997	-2,251799	-11,009313	9,287753	0,123950
11:55:32,24	0,573027	3,496982	-0,092018	-0,598003	1,106012	-1,398035	-0,047772	-0,134881	-2,246756	-0,411596	5,515626	0,124063	-0,531402	-2,916343	-3,263995	-12,814333	-0,650175	13,285542	-0,047772	-0,134881	-2,246756	-10,999766	9,265737	0,124063	-0,047772	-0,134881	-2,246756	-10,999766	9,265737	0,124063
11:55:32,29	0,573027	3,496982	-0,092018	-0,598003	1,106012	-1,398035	-0,052943	-0,142180	-2,165409	-0,034772	5,474035	0,133489	-0,481096	-2,785045	1,352994	-5,620633	-2,894969	12,989395	-0,052943	-0,142180	-2,165409	-11,195867	9,630061	0,133489	-0,052943	-0,142180	-2,165409	-11,195867	9,630061	0,133489
11:55:32,34	0,573027	3,496982	-0,092018	-0,598003	1,106012	-1,398035	-0,191803	-0,120097	2,451580	0,469746	5,605613	-0,162658	-0,596731	-2,950967	2,039012	-13,733391	2,428088	13,038046	-0,191803	-0,120097	2,451580	-8,957881	20,662183	-0,162658	-0,191803	-0,120097	2,451580	-8,957881	20,662183	-0,162658
11:55:32,39	0,573027	3,496982	-0,092018	-0,598003	1,106012	-1,398035	0,009706	-0,102915	3,137597	0,129777	6,396744	-0,114007	-0,510074	-2,869821	-2,921711	-9,441274	-2,994239	13,273653	0,009706	-0,102915	3,137597	-7,949025	5,634793	-0,114007	0,009706	-0,102915	3,137597	-7,949025	5,634793	-0,114007
11:55:32,44	0,572954	3,497000	-0,091993	-0,598022	1,156029	-1,397996	-0,103897	-0,137389	-1,823125	-0,627386	6,917617	0,121600	-0,475628	-2,834891	-3,565357	-7,419834	-4,584946	13,275240	-0,103897	-0,137389	-1,823125	-11,412397	15,073525	0,121600	-0,103897	-0,137389	-1,823125	-11,412397	15,073525	0,121600
11:55:32,49	0,572954	3,497000	-0,091993	-0,598022	1,156029	-1,397996	-0,151370	-0,149755	-2,466771	-0,351196	6,994974	0,123187	-0,475039	-2,837688	-3,550570	-7,454621	-4,580488	13,300346	-0,151370	-0,149755	-2,466771	-12,106984	18,877540	0,123187	-0,151370	-0,149755	-2,466771	-12,106984	18,877540	0,123187
11:55:32,54	0,572954	3,497000	-0,091993	-0,598022	1,156029	-1,397996	-0,149242	-0,151663	-2,451984	-0,265511	7,073300	0,148293	-0,479141	-2,836831	-3,539745	-7,460962	-4,607253	13,239088	-0,149242	-0,151663	-2,451984	-12,171080	18,788780	0,148293	-0,149242	-0,151663	-2,451984	-12,171080	18,788780	0,148293
11:55:32,59	0,572954	3,497000	-0,091993	-0,598022	1,156029	-1,397996	-0,147933	-0,147683	-2,441159	-0,498848	7,149251	0,087035	-0,479527	-2,835037	-3,532286	-7,361679	-4,630422	13,286283	-0,147933	-0,147683	-2,441159	-12,091946	18,761986	0,087035	-0,147933	-0,147683	-2,441159	-12,091946	18,761986	0,087035
11:55:32,64	0,572954	3,497000	-0,091993	-0,598022	1,156029	-1,397996	-0,149294	-0,146452	-2,433700	-0,533290	7,176067	0,134230	-0,474342	-2,835257	-3,530781	-7,372299	-4,629892	13,301700	-0,149294	-0,146452	-2,433700	-12,029744	18,895607	0,134230	-0,149294	-0,146452	-2,433700	-12,029744	18,895607	0,134230
11:55:32,69	0,572954	3,497000	-0,091993	-0,598022	1,156029	-1,397996	-0,151696	-0,151052	-2,432195	-0,298944	7,041689	0,149647	-0,477082	-2,828858	-3,526838	-7,299022	-4,673647	13,287124	-0,151696	-0,151052	-2,432195	-12,156493	18,949804	0,149647	-0,151696	-0,151052	-2,432195	-12,156493	18,949804	0,149647
11:55:32,74	0,572954	3,497000	-0,091993	-0,598022	1,156029	-1,397996	-0,155868	-0,145479	-2,428252	-0,589961	6,910068	0,135071	-0,471113	-2,828307	-3,522537	-7,262381	-4,693505	13,289453	-0,155868	-0,145479	-2,428252	-12,010081	19,145706	0,135071	-0,155868	-0,145479	-2,428252	-12,010081	19,145706	0,135071
11:55:32,79	0,572954	3,497000	-0,091993	-0,598022	1,156029	-1,397996	-0,158437	-0,144854	-2,420096	-0,601593	6,837380	0,100496	-0,474617	-2,835275	-3,518649	-7,276743	-4,693404	13,266217	-0,158437	-0,144854	-2,420096	-11,972639	19,274704	0,100496	-0,158437	-0,144854	-2,420096	-11,972639	19,274704	0,100496
11:55:32,84	0,572954	3,497000	-0,091993	-0,598022	1,156029	-1,397996	-0,158437	-0,144854	-2,420096	-0,601593	6,837380	0,100496	-0,473299	-2,832085	-3,513950	-7,211068	-4,689004	13,287751	-0,158437	-0,144854	-2,420096	-11,972639	19,274704	0,100496	-0,158437	-0,144854	-2,420096	-11,972639	19,274704	0,100496
11:55:32,89	0,572954	3,497000	-0,091993	-0,598022	1,156029	-1,397996	-0,160360	-0,150028	-2,415007	-0,354522	6,837455	0,085523	-0,470897	-2,827241	-3,513593	-7,160136	-4,755072	13,237576	-0,160360	-0,150028	-2,415007	-12,131684	19,425746	0,085523	-0,160360	-0,150028	-2,415007	-12,131684	19,425746	0,085523
11:55:32,94	0,572954	3,497000	-0,091993	-0,598022	1,156029	-1,397996	-0,160360	-0,150028	-2,415007	-0,354522	6,837455	0,085523	-0,469729	-2,828840	-3,510088	-7,167148	-4,779623	13,239539	-0,160360	-0,150028	-2,415007	-12,131684	19,425746	0,085523	-0,160360	-0,150028	-2,415007	-12,131684	19,425746	0,085523
11:55:32,99	0,572954	3,497000	-0,091993	-0,598022	1,156029	-1,397996	-0,159559	-0,151838	-2,411502	-0,285126	6,885318	0,087486	-0,474408	-2,833050	-3,511602	-7,152264	-4,790685	13,267591	-0,159559	-0,151838	-2,411502	-12,204439	19,410719	0,087486	-0,159559	-0,151838	-2,411502	-12,204439	19,410719	0,087486
11:55:33,04	0,572954	3,497000	-0,091993	-0,598022	1,156029	-1,397996	-0,153574	-0,149891	-2,413017	-0,388526	7,214964	0,115538	-0,473682	-2,831680	-3,510020	-7,106678	-4,731736	13,282912	-0,153574	-0,149891	-2,413017	-12,154972	19,270535	0,115538	-0,153574	-0,149891	-2,413017	-12,154972	19,270535	0,115538
11:55:33,09	0,572954	3,497000	-0,091993	-0,598022	1,156029	-1,397996	-0,155124	-0,149834	-2,411435	-0,317624	7,144389	0,130859	-0,471378	-2,826007	-3,506546	-7,108806	-4,771720	13,280779	-0,155124	-0,149834	-2,411435	-12,079628	19,321603	0,130859	-0,155124	-0,149834	-2,411435	-12,079628	19,321603	0,130859
11:55:33,14	0,572954	3,497000	-0,091993	-0,598022	1,156029	-1,397996	-0,161188	-0,148994	-2,407960	-0,397018	6,847178	0,128726	-0,477212	-2,828042	-3,502657	-7,083367	-4,809981	13,265925	-0,161188	-0,148994	-2,407960	-12,093048	19,500464	0,128726	-0,161188	-0,148994	-2,407960	-12,093048	19,500464	0,128726
11:55:33,19	0,572954	3,497000	-0,091993	-0,598022	1,156029	-1,397996	-0,156509	-0,144959	-2,404072	-0,627254	7,131649	0,113872	-0,474190	-2,827502	-3,503008	-7,047181	-4,797259	13,291002	-0,156509	-0,144959	-2,404072	-12,006535	19,417631	0,113872	-0,156509	-0,144959	-2,404072	-12,006535	19,417631	0,113872
11:55:33,25	0,572954	3,497000	-0,091993	-0,598022	1,156029	-1,397996	-0,158488	-0,147306	-2,404423	-0,476115	7,053757	0,138949	-0,474183	-2,826249	-3,502637	-7,041342	-4,803840	13,271312	-0,158488	-0,147306	-2,404423	-12,039612	19,495032	0,138949	-0,158488	-0,147306	-2,404423	-12,039612	19,495032	0,138949
11:55:33,30	0,572954	3,497000	-0,091993	-0,598022	1,156029	-1,397996	-0,162074	-0,152657	-2,405578	-0,227812	6,873530	0,149684	-0,472433	-2,826090	-3,501463	-7,040484	-4,831188	13,279729	-0,162074	-0,152657	-2,405578	-12,211385	19,596370	0,149684	-0,162074	-0,152657	-2,405578	-12,211385	19,596370	0,149684
11:55:33,35	0,572954	3,497000	-0,091993	-0,598022	1,156029	-1,397996	-0,160589	-0,148122	-2,402877	-0,459719	6,967247	0,127676	-0,472263	-2,825153	-3,504935	-6,962850	-4,802192	13,272451	-0,160589	-0,148122	-2,402877	-12,087271	19,573485	0,127676	-0,160589	-0,148122	-2,402877	-12,087271	19,573485	0,127676
11:55:33,40	0,572954	3,497000	-0,091993	-0,598022	1,156029	-1,397996	-0,161486	-0,147801	-2,406349	-0,412485	6,973359	0,120398	-0,466954	-2,829979	-3,499075	-6,961696	-4,864456	13,271926	-0,161486	-0,147801	-2,406349	-12,014835	19,649979	0,120398	-0,161486	-0,147801	-2,406349	-12,014835	19,649979	0,120398
11:55:33,45	0,572954	3,497000	-0,091993	-0,598022	1,156029	-1,397996	-0,159961	-0,154811	-2,400490	-0,101287	7,084760	0,119873	-0,464498	-2,822560	-3,497138	-6,905247	-4,849476	13,267327	-0,159961	-0,154811	-2,400490	-12,253958	19,641713	0,119873	-0,159961	-0,154811	-2,400490	-12,253958	19,641713	0,119873
11:55:33,50	0,572954	3,497000	-0,091993	-0,598022	1,156029	-1,397996	-0,167613	-0,153229	-2,398552	-0,142380	6,728238	0,115274	-0,470470	-2,823380	-3,497930	-6,942854	-4,848947	13,276749	-0,167613	-0,153229	-2,398552	-12,170823	19,885894	0,115274	-0,167613	-0,153229	-2,398552	-12,170823	19,885894	0,115274
11:55:33,55	0,572954	3,497000	-0,091993	-0,598022	1,156029	-1,397996	-0,163917	-0,148466	-2,399345	-0,408356	6,887598	0,124696	-0,468572	-2,823190	-3,498290	-6,873903	-4,869904	13,271098	-0,163917	-0,148466	-2,399345	-12,062972	19,755118	0,124696	-0,163917	-0,148466	-2,399345	-12,062972	19,755118	0,124696
11:55:33,60	0,572954	3,497000	-0,091993	-0,598022	1,156029	-1,397996	-0,165031	-0,150015	-2,399704	-0,311491	6,899900	0,119045	-0,468082	-2,820935	-3,497530	-6,908886	-4,885595	13,280603	-0,165031	-0,150015	-2,399704	-12,087690	19,854811	0,119045	-0,165031	-0,150015	-2,399704	-12,087690	19,854811	0,119045
11:55:33,65	0,572954	3,497000	-0,091993	-0,598022	1,156029	-1,397996	-0,167229	-0,149312	-2,398945	-0,379126	6,763141	0,128550	-0,475105	-2,825878	-3,495181	-6,908463	-4,873000	13,287316	-0,167229	-0,149312	-2,398945	-12,100140	19,890613	0,128550	-0,167229	-0,149312	-2,398945	-12,100140	19,890613	0,128550
11:55:33,70	0,572954	3,497000	-0,091993	-0,598022	1,156029	-1,397996	-0,159437	-0,145702	-2,396595	-0,555766	7,162382	0,135263	-0,471005	-2,822721	-3,495589	-6,911190	-4,875486	13,274154	-0,159437	-0,145702	-2,396595	-11,993336	19,678200	0,135263	-0,159437	-0,145702	-2,396595	-11,993336	19,678200	0,135263
11:55:33,75	0,572954	3,497000	-0,091993	-0,598022	1,156029	-1,397996	-0,164221	-0,147674	-2,397003	-0,456720	6,912519	0,122101	-0,469116	-2,821249	-3,494805	-6,847602	-4,896514	13,248669	-0,164221	-0,147674	-2,397003	-12,049120	19,803845	0,122101	-0,164221	-0,147674	-2,397003	-12,049120	19,803845	0,122101
11:55:33,80	0,572954	3,497000	-0,091993	-0,598022	1,156029	-1,397996	-0,166440	-0,148574	-2,396220	-0,396342	6,862692	0,096616	-0,472060	-2,823770	-3,492869	-6,858852	-4,896098	13,237046	-0,166440	-0,148574	-2,396220	-12,059385	19,928243	0,096616	-0,166440	-0,148574	-2,396220	-12,059385	19,928243	0,096616
11:55:33,85	0,572954	3,497000	-0,091993	-0,598022	1,156029	-1,397996	-0,162785	-0,147285	-2,394283	-0,468636	7,042814	0,084994	-0,466703	-2,826679	-3,492815	-6,832647	-4,909943	13,265866	-0,162785	-0,147285	-2,394283	-12,030490	19,821428	0,084994	-0,162785	-0,147285	-2,394283	-12,030490	19,821428	0,084994
11:55:33,90	0,572954	3,497000	-0,091993	-0,598022	1,156029	-1,397996	-0,162944	-0,153378	-2,394229	-0,150656	7,064168	0,113813	-0,469664	-2,825191	-3,490142	-6,848190	-4,903291	13,225560	-0,162944	-0,153378	-2,394229	-12,190859	19,855255	0,113813	-0,162944	-0,153378	-2,394229	-12,190859	19,855255	0,113813
11:55:33,95	0,572954	3,497000	-0,091993	-0,598022	1,156029	-1,397996	-0,162752	-0,150070	-2,391556	-0,324689	7,057334	0,073507	-0,466551	-2,820042	-3,465609	-6,754798	-5,032880	13,250429	-0,162752	-0,150070	-2,391556	-12,105204	19,833397	0,073507	-0,162752	-0,150070	-2,391556	-12,105204	19,833397	0,073507
11:55:34,00	0,572954	3,497000	-0,091993	-0,598022	1,156029	-1,397996	-0,168768	-0,150192	-2,367023	-0,383890	6,890214	0,098376	-0,432839	-2,705150	0,634903	-0,475979	-5,970972	13,101325	-0,168768	-0,150192	-2,367023	-12,173962	20,138475	0,098376	-0,168768	-0,150192	-2,367023	-12,173962	20,138475	0,098376
11:55:34,05	0,572954	3,497000	-0,091993	-0,598022	1,156029	-1,397996	-0,078252	-0,095089	3,370169	0,068269	7,522132	-0,119468	-0,559529	-2,870880	2,271584	-8,625020	-0,122388	13,032585	-0,078252	-0,095089	3,370169	-7,396242	13,664902	-0,119468	-0,078252	-0,095089	3,370169	-7,396242	13,664902	-0,119468
11:55:34,10	0,572954	3,497000	-0,091993	-0,598022	1,156029	-1,397996	-0,078252	-0,095089	3,370169	0,068269	7,522132	-0,119468	-0,468363	-2,807333	-3,010910	-5,143023	-5,806984	13,244049	-0,078252	-0,095089	3,370169	-7,396242	13,664902	-0,119468	-0,078252	-0,095089	3,370169	-7,396242	13,664902	-0,119468
11:55:34,15	0,572922	3,496960	-0,091997	-0,598021	1,206020	-1,398029	-0,178868	-0,142268	-1,912325	-0,660469	8,147896	0,091996	-0,421362	-2,765081	-3,893707	-2,575745	-8,098459	13,317904	-0,178868	-0,142268	-1,912325	-11,828468	22,189019	0,091996	-0,178868	-0,142268	-1,912325	-11,828468	22,189019	0,091996
11:55:34,20	0,572922	3,496960	-0,091997	-0,598021	1,206020	-1,398029	-0,238960	-0,161846	-2,795121	-0,343226	8,392151	0,165851	-0,424330	-2,765360	-3,867292	-2,626402	-8,126640	13,329965	-0,238960	-0,161846	-2,795121	-13,048133	27,150534	0,165851	-0,238960	-0,161846	-2,795121	-13,048133	27,150534	0,165851
11:55:34,25	0,572922	3,496960	-0,091997	-0,598021	1,206020	-1,398029	-0,237235	-0,159415	-2,768706	-0,519370	8,452087	0,177912	-0,424727	-2,763313	-3,860664	-2,548694	-8,117497	13,320816	-0,237235	-0,159415	-2,768706	-13,033447	27,075034	0,177912	-0,237235	-0,159415	-2,768706	-13,033447	27,075034	0,177912
11:55:34,30	0,572922	3,496960	-0,091997	-0,598021	1,206020	-1,398029	-0,238809	-0,158047	-2,762078	-0,543736	8,432973	0,168764	-0,425281	-2,762900	-3,851339	-2,540451	-8,143829	13,314179	-0,238809	-0,158047	-2,762078	-12,950421	27,179466	0,168764	-0,238809	-0,158047	-2,762078	-12,950421	27,179466	0,168764
11:55:34,35	0,572922	3,496960	-0,091997	-0,598021	1,206020	-1,398029	-0,238889	-0,157361	-2,752753	-0,598062	8,449106	0,162126	-0,418112	-2,764612	-3,847807	-2,485568	-8,204572	13,300815	-0,238889	-0,157361	-2,752753	-12,950939	27,201898	0,162126	-0,238889	-0,157361	-2,752753	-12,950939	27,201898	0,162126
11:55:34,40	0,572922	3,496960	-0,091997	-0,598021	1,206020	-1,398029	-0,240991	-0,164425	-2,749222	-0,255905	8,417695	0,148763	-0,419227	-2,759133	-3,843941	-2,466269	-8,157349	13,295552	-0,240991	-0,164425	-2,749222	-13,163295	27,335505	0,148763	-0,240991	-0,164425	-2,749222	-13,163295	27,335505	0,148763
11:55:34,45	0,572922	3,496960	-0,091997	-0,598021	1,206020	-1,398029	-0,245178	-0,160720	-2,745355	-0,398017	8,193067	0,143499	-0,419619	-2,762128	-3,837658	-2,377322	-8,199790	13,308324	-0,242389	-0,161879	-2,739073	-13,037550	27,463904	0,156271	-0,242389	-0,161879	-2,739073	-13,037550	27,463904	0,156271
11:55:34,50	0,572922	3,496960	-0,091997	-0,598021	1,206020	-1,398029	-0,242389	-0,161879	-2,739073	-0,330056	8,436355	0,156271	-0,363520	-2,605103	0,540335	5,890613	-10,535584	13,090324	-0,242389	-0,161879	-2,739073	-13,037550	27,463904	0,156271	-0,242389	-0,161879	-2,739073	-13,037550	27,463904	0,156271
11:55:34,55	0,572922	3,496960	-0,091997	-0,598021	1,206020	-1,398029	-0,406426	-0,131950	1,638921	0,224730	8,234562	-0,061729	-0,484231	-2,755081	2,478210	-1,394426	-4,644696	13,013426	-0,406426	-0,131950	1,638921	-10,133311	40,139022	-0,061729	-0,406426	-0,131950	1,638921	-10,133311	40,139022	-0,061729
11:55:34,60	0,572922	3,496960	-0,091997	-0,598021	1,206020	-1,398029	-0,216186	-0,102400	3,576795	0,147288	8,872602	-0,138627	-0,400708	-2,718394	-3,217964	0,761852	-9,946271	13,259787	-0,216186	-0,102400	3,576795	-7,891110	25,843177	-0,138627	-0,216186	-0,102400	3,576795	-7,891110	25,843177	-0,138627
11:55:34,65	0,572950	3,496967	-0,091977	-0,598021	1,256020	-1,397993	-0,289719	-0,156389	-2,119379	-0,558433	9,567055	0,107734	-0,367653	-2,674146	-4,097315	3,291472	-11,882476	13,326663	-0,289719	-0,156389	-2,119379	-12,834980	32,309985	0,107734	-0,289719	-0,156389	-2,119379	-12,834980	32,309985	0,107734
11:55:34,70	0,572950	3,496967	-0,091977	-0,598021	1,256020	-1,397993	-0,344567	-0,162891	-2,998729	-0,632306	9,873781	0,174610	-0,371234	-2,673697	-4,073247	3,221113	-11,869196	13,336839	-0,344567	-0,162891	-2,998729	-13,419282	36,922270	0,174610	-0,344567	-0,162891	-2,998729	-13,419282	36,922270	0,174610
11:55:34,75	0,572950	3,496967	-0,091977	-0,598021	1,256020	-1,397993	-0,343165	-0,159565	-2,974661	-0,828935	9,879099	0,184786	-0,368725	-2,673607	-4,061582	3,273292	-11,889257	13,304784	-0,343165	-0,159565	-2,974661	-13,354824	36,817551	0,184786	-0,343165	-0,159565	-2,974661	-13,354824	36,817551	0,184786
11:55:34,80	0,572950	3,496967	-0,091977	-0,598021	1,256020	-1,397993	-0,344497	-0,161694	-2,962997	-0,709558	9,865070	0,152731	-0,363881	-2,667310	-4,052999	3,318798	-11,829387	13,346389	-0,344497	-0,161694	-2,962997	-13,402502	36,908060	0,152731	-0,344497	-0,161694	-2,962997	-13,402502	36,908060	0,152731
11:55:34,85	0,572950	3,496967	-0,091977	-0,598021	1,256020	-1,397993	-0,352372	-0,162740	-2,954413	-0,580544	9,465008	0,194336	-0,365617	-2,671572	-4,049474	3,333909	-11,879502	13,351241	-0,352372	-0,162740	-2,954413	-13,355629	37,126240	0,194336	-0,352372	-0,162740	-2,954413	-13,355629	37,126240	0,194336
11:55:34,90	0,572950	3,496967	-0,091977	-0,598021	1,256020	-1,397993	-0,347814	-0,163368	-2,950888	-0,583720	9,740211	0,199188	-0,366766	-2,666585	-4,042113	3,345790	-11,880807	13,342294	-0,347814	-0,163368	-2,950888	-13,408123	37,043576	0,199188	-0,347814	-0,163368	-2,950888	-13,408123	37,043576	0,199188
11:55:34,95	0,572950	3,496967	-0,091977	-0,598021	1,256020	-1,397993	-0,351558	-0,159879	-2,943527	-0,760343	9,556431	0,190241	-0,360875	-2,666765	-4,038605	3,350824	-11,916855	13,339945	-0,351558	-0,159879	-2,943527	-13,310851	37,153749	0,190241	-0,351558	-0,159879	-2,943527	-13,310851	37,153749	0,190241
11:55:35,00	0,572950	3,496967	-0,091977	-0,598021	1,256020	-1,397993	-0,354347	-0,165071	-2,940019	-0,519076	9,433785	0,187892	-0,367855	-2,666859	-4,032801	3,385290	-11,943456	13,295226	-0,354347	-0,165071	-2,940019	-13,477132	37,250043	0,187892	-0,354347	-0,165071	-2,940019	-13,477132	37,250043	0,187892
11:55:35,05	0,572950	3,496967	-0,091977	-0,598021	1,256020	-1,397993	-0,350777	-0,159073	-2,934216	-0,836754	9,662605	0,143173	-0,363999	-2,666461	-4,032970	3,440759	-11,932679	13,290176	-0,350777	-0,159073	-2,934216	-13,324002	37,198571	0,143173	-0,350777	-0,159073	-2,934216	-13,324002	37,198571	0,143173
11:55:35,10	0,572950	3,496967	-0,091977	-0,598021	1,256020	-1,397993	-0,353049	-0,162214	-2,934385	-0,636366	9,587098	0,138123	-0,358912	-2,669520	-4,031946	3,429374	-11,937452	13,339202	-0,353049	-0,162214	-2,934385	-13,370165	37,301434	0,138123	-0,353049	-0,162214	-2,934385	-13,370165	37,301434	0,138123
11:55:35,15	0,572950	3,496967	-0,091977	-0,598021	1,256020	-1,397993	-0,352943	-0,168148	-2,933360	-0,337624	9,585108	0,187149	-0,367190	-2,667612	-4,025764	3,416254	-11,965291	13,323845	-0,352943	-0,168148	-2,933360	-13,537242	37,291167	0,187149	-0,352943	-0,168148	-2,933360	-13,537242	37,291167	0,187149
11:55:35,20	0,572950	3,496967	-0,091977	-0,598021	1,256020	-1,397993	-0,350457	-0,160025	-2,927179	-0,790668	9,716974	0,171792	-0,362355	-2,666093	-4,025741	3,473990	-11,957353	13,319707	-0,350457	-0,160025	-2,927179	-13,352662	37,227826	0,171792	-0,350457	-0,160025	-2,927179	-13,352662	37,227826	0,171792
11:55:35,25	0,572950	3,496967	-0,091977	-0,598021	1,256020	-1,397993	-0,354189	-0,163453	-2,927155	-0,576683	9,568905	0,167655	-0,367621	-2,668573	-4,026531	3,479877	-11,949718	13,294868	-0,354189	-0,163453	-2,927155	-13,407754	37,372776	0,167655	-0,354189	-0,163453	-2,927155	-13,407754	37,372776	0,167655
11:55:35,30	0,572950	3,496967	-0,091977	-0,598021	1,256020	-1,397993	-0,349408	-0,160133	-2,927945	-0,739794	9,818806	0,142815	-0,360487	-2,666589	-4,019501	3,505969	-11,952121	13,320844	-0,349408	-0,160133	-2,927945	-13,310205	37,247354	0,142815	-0,349408	-0,160133	-2,927945	-13,310205	37,247354	0,142815
11:55:35,35	0,572950	3,496967	-0,091977	-0,598021	1,256020	-1,397993	-0,354694	-0,165319	-2,920915	-0,459159	9,567741	0,168791	-0,362860	-2,668846	-4,022625	3,507241	-11,986963	13,291800	-0,354694	-0,165319	-2,920915	-13,436668	37,411227	0,168791	-0,354694	-0,165319	-2,920915	-13,436668	37,411227	0,168791
11:55:35,40	0,572950	3,496967	-0,091977	-0,598021	1,256020	-1,397993	-0,351553	-0,164393	-2,924040	-0,536845	9,749599	0,139747	-0,365273	-2,665491	-4,019929	3,477251	-11,963512	13,300990	-0,351553	-0,164393	-2,924040	-13,441670	37,346512	0,139747	-0,351553	-0,164393	-2,924040	-13,441670	37,346512	0,139747
11:55:35,46	0,572950	3,496967	-0,091977	-0,598021	1,256020	-1,397993	-0,353252	-0,160625	-2,921344	-0,727429	9,623567	0,148937	-0,361748	-2,663644	-4,017611	3,480203	-11,989161	13,285075	-0,353252	-0,160625	-2,921344	-13,336523	37,353830	0,148937	-0,353252	-0,160625	-2,921344	-13,336523	37,353830	0,148937
11:55:35,50	0,572950	3,496967	-0,091977	-0,598021	1,256020	-1,397993	-0,356614	-0,162754	-2,919025	-0,637452	9,464126	0,133022	-0,365679	-2,666845	-4,018343	3,562082	-11,986761	13,283602	-0,356614	-0,162754	-2,919025	-13,413680	37,458304	0,133022	-0,356614	-0,162754	-2,919025	-13,413680	37,458304	0,133022
11:55:35,55	0,572950	3,496967	-0,091977	-0,598021	1,256020	-1,397993	-0,351877	-0,160950	-2,919757	-0,688260	9,780169	0,131549	-0,362169	-2,660202	-4,015229	3,569683	-11,996365	13,316829	-0,351877	-0,160950	-2,919757	-13,322847	37,402478	0,131549	-0,351877	-0,160950	-2,919757	-13,322847	37,402478	0,131549
11:55:35,60	0,572950	3,496967	-0,091977	-0,598021	1,256020	-1,397993	-0,359384	-0,160669	-2,916643	-0,707401	9,401168	0,164776	-0,362711	-2,660099	-4,014069	3,593084	-12,013200	13,295885	-0,359384	-0,160669	-2,916643	-13,319911	37,612808	0,164776	-0,359384	-0,160669	-2,916643	-13,319911	37,612808	0,164776
11:55:35,65	0,572950	3,496967	-0,091977	-0,598021	1,256020	-1,397993	-0,359203	-0,160148	-2,915483	-0,737381	9,439286	0,143832	-0,363854	-2,667598	-4,014410	3,598632	-12,030179	13,313562	-0,359203	-0,160148	-2,915483	-13,308981	37,636684	0,143832	-0,359203	-0,160148	-2,915483	-13,308981	37,636684	0,143832
11:55:35,70	0,572950	3,496967	-0,091977	-0,598021	1,256020	-1,397993	-0,352137	-0,162908	-2,915825	-0,605792	9,820000	0,161509	-0,364118	-2,665615	-4,011846	3,606920	-12,021924	13,284974	-0,352137	-0,162908	-2,915825	-13,394049	37,462735	0,161509	-0,352137	-0,162908	-2,915825	-13,394049	37,462735	0,161509
11:55:35,75	0,572950	3,496967	-0,091977	-0,598021	1,256020	-1,397993	-0,353722	-0,161688	-2,913260	-0,657926	9,740626	0,132921	-0,358414	-2,664336	-4,011293	3,653016	-11,998968	13,298995	-0,353722	-0,161688	-2,913260	-13,350433	37,507790	0,132921	-0,353722	-0,161688	-2,913260	-13,350433	37,507790	0,132921
11:55:35,80	0,572950	3,496967	-0,091977	-0,598021	1,256020	-1,397993	-0,357682	-0,165988	-2,912708	-0,391405	9,563156	0,146942	-0,362607	-2,664166	-4,006635	3,637574	-12,067903	13,307947	-0,357682	-0,165988	-2,912708	-13,421451	37,641168	0,146942	-0,357682	-0,165988	-2,912708	-13,421451	37,641168	0,146942
11:55:35,85	0,572950	3,496967	-0,091977	-0,598021	1,256020	-1,397993	-0,355733	-0,162272	-2,908050	-0,652069	9,685592	0,155894	-0,364984	-2,664619	-4,009755	3,623958	-12,044421	13,305414	-0,355733	-0,162272	-2,908050	-13,390392	37,610618	0,155894	-0,355733	-0,162272	-2,908050	-13,390392	37,610618	0,155894
11:55:35,90	0,572950	3,496967	-0,091977	-0,598021	1,256020	-1,397993	-0,354151	-0,160440	-2,911169	-0,733810	9,744301	0,153361	-0,357281	-2,663628	-4,008532	3,662334	-12,078733	13,348261	-0,354151	-0,160440	-2,911169	-13,328312	37,545173	0,153361	-0,354151	-0,160440	-2,911169	-13,328312	37,545173	0,153361
11:55:35,95	0,572950	3,496967	-0,091977	-0,598021	1,256020	-1,397993	-0,358861	-0,166615	-2,909946	-0,423222	9,549793	0,196208	-0,361341	-2,660067	-4,007393	3,690100	-12,060463	13,323469	-0,358861	-0,166615	-2,909946	-13,502484	37,720368	0,196208	-0,358861	-0,166615	-2,909946	-13,502484	37,720368	0,196208
11:55:36,00	0,572950	3,496967	-0,091977	-0,598021	1,256020	-1,397993	-0,359915	-0,161319	-2,908807	-0,668914	9,509890	0,171416	-0,359004	-2,660493	-4,007775	3,676582	-12,045047	13,334365	-0,359915	-0,161319	-2,908807	-13,332433	37,763212	0,171416	-0,359915	-0,161319	-2,908807	-13,332433	37,763212	0,171416
11:55:36,05	0,572950	3,496967	-0,091977	-0,598021	1,256020	-1,397993	-0,360715	-0,163556	-2,909189	-0,546005	9,448888	0,182312	-0,361876	-2,663817	-4,006974	3,707047	-12,064078	13,331966	-0,360715	-0,163556	-2,909189	-13,385119	37,764991	0,182312	-0,360715	-0,163556	-2,909189	-13,385119	37,764991	0,182312
11:55:36,10	0,572950	3,496967	-0,091977	-0,598021	1,256020	-1,397993	-0,356400	-0,162730	-2,908389	-0,590162	9,709146	0,179913	-0,359450	-2,660679	-4,004273	3,744309	-12,081310	13,296356	-0,356400	-0,162730	-2,908389	-13,364501	37,686554	0,179913	-0,356400	-0,162730	-2,908389	-13,364501	37,686554	0,179913
11:55:36,15	0,572950	3,496967	-0,091977	-0,598021	1,256020	-1,397993	-0,360330	-0,163262	-2,905688	-0,558794	9,545656	0,144303	-0,363115	-2,660601	-4,005861	3,682277	-12,068721	13,297741	-0,360330	-0,163262	-2,905688	-13,374888	37,831592	0,144303	-0,360330	-0,163262	-2,905688	-13,374888	37,831592	0,144303
11:55:36,20	0,572950	3,496967	-0,091977	-0,598021	1,256020	-1,397993	-0,358565	-0,160049	-2,907276	-0,745993	9,577417	0,145688	-0,361277	-2,661950	-4,003893	3,721766	-12,108970	13,294966	-0,358565	-0,160049	-2,907276	-13,309853	37,724805	0,145688	-0,358565	-0,160049	-2,907276	-13,309853	37,724805	0,145688
11:55:36,25	0,572950	3,496967	-0,091977	-0,598021	1,256020	-1,397993	-0,358316	-0,162315	-2,905307	-0,643272	9,644689	0,142913	-0,358274	-2,662321	-4,002681	3,754010	-12,122085	13,327857	-0,358316	-0,162315	-2,905307	-13,385015	37,772529	0,142913	-0,358316	-0,162315	-2,905307	-13,385015	37,772529	0,142913
11:55:36,30	0,572950	3,496967	-0,091977	-0,598021	1,256020	-1,397993	-0,359497	-0,165102	-2,904096	-0,493619	9,617804	0,175804	-0,358790	-2,662247	-3,999980	3,754142	-12,048063	13,304279	-0,359497	-0,165102	-2,904096	-13,454088	37,838284	0,175804	-0,359497	-0,165102	-2,904096	-13,454088	37,838284	0,175804
11:55:36,35	0,572950	3,496967	-0,091977	-0,598021	1,256020	-1,397993	-0,359303	-0,164617	-2,901394	-0,454618	9,590997	0,152226	-0,360041	-2,657266	-4,002713	3,760067	-12,104741	13,314279	-0,359303	-0,164617	-2,901394	-13,377092	37,796246	0,152226	-0,359303	-0,164617	-2,901394	-13,377092	37,796246	0,152226
11:55:36,40	0,572950	3,496967	-0,091977	-0,598021	1,256020	-1,397993	-0,362992	-0,161044	-2,904128	-0,686564	9,432639	0,162226	-0,357070	-2,662941	-4,003076	3,762511	-12,120892	13,308784	-0,362992	-0,161044	-2,904128	-13,328514	37,927475	0,162226	-0,362992	-0,161044	-2,904128	-13,328514	37,927475	0,162226
11:55:36,45	0,572950	3,496967	-0,091977	-0,598021	1,256020	-1,397993	-0,359562	-0,166454	-2,904491	-0,417992	9,621178	0,156731	-0,355798	-2,659699	-3,999939	3,811353	-12,119772	13,331336	-0,359562	-0,166454	-2,904491	-13,484654	37,846778	0,156731	-0,359562	-0,166454	-2,904491	-13,484654	37,846778	0,156731
11:55:36,50	0,572950	3,496967	-0,091977	-0,598021	1,256020	-1,397993	-0,363006	-0,165935	-2,901354	-0,419611	9,483822	0,179283	-0,360623	-2,657009	-4,000365	3,761291	-12,102013	13,337088	-0,363006	-0,165935	-2,901354	-13,445498	37,979785	0,179283	-0,363006	-0,165935	-2,901354	-13,445498	37,979785	0,179283
11:55:36,55	0,572950	3,496967	-0,091977	-0,598021	1,256020	-1,397993	-0,362923	-0,160412	-2,901780	-0,716474	9,435924	0,185035	-0,355215	-2,662842	-4,002267	3,814118	-12,151513	13,316806	-0,362923	-0,160412	-2,901780	-13,308782	37,925342	0,185035	-0,362923	-0,160412	-2,901780	-13,308782	37,925342	0,185035
11:55:36,60	0,572950	3,496967	-0,091977	-0,598021	1,256020	-1,397993	-0,360576	-0,168011	-2,903681	-0,337739	9,628467	0,164753	-0,357527	-2,665152	-3,998019	3,815400	-12,153751	13,269787	-0,360576	-0,168011	-2,903681	-13,526630	37,933646	0,164753	-0,360576	-0,168011	-2,903681	-13,526630	37,933646	0,164753
11:55:36,65	0,572950	3,496967	-0,091977	-0,598021	1,256020	-1,397993	-0,357419	-0,167164	-2,899433	-0,383113	9,794850	0,117734	-0,359250	-2,660357	-3,999580	3,831160	-12,090990	13,282690	-0,357419	-0,167164	-2,899433	-13,505466	37,852219	0,117734	-0,357419	-0,167164	-2,899433	-13,505466	37,852219	0,117734
11:55:36,70	0,572950	3,496967	-0,091977	-0,598021	1,256020	-1,397993	-0,360709	-0,163274	-2,900995	-0,523135	9,606020	0,130637	-0,360453	-2,660683	-3,998769	3,835518	-12,127761	13,324324	-0,360709	-0,163274	-2,900995	-13,340161	37,921683	0,130637	-0,360709	-0,163274	-2,900995	-13,340161	37,921683	0,130637
11:55:36,76	0,572950	3,496967	-0,091977	-0,598021	1,256020	-1,397993	-0,359826	-0,162396	-2,900184	-0,598484	9,674090	0,172271	-0,361751	-2,659497	-3,997638	3,784448	-12,141960	13,318812	-0,359826	-0,162396	-2,900184	-13,346546	37,920445	0,172271	-0,359826	-0,162396	-2,900184	-13,346546	37,920445	0,172271
11:55:36,81	0,572950	3,496967	-0,091977	-0,598021	1,256020	-1,397993	-0,361916	-0,166018	-2,898625	-0,375662	9,558327	0,163311	-0,356384	-2,660280	-3,997990	3,814605	-12,139744	13,334134	-0,361916	-0,166018	-2,898625	-13,408038	37,968707	0,163311	-0,361916	-0,166018	-2,898625	-13,408038	37,968707	0,163311
11:55:36,86	0,572950	3,496967	-0,091977	-0,598021	1,256020	-1,397993	-0,362209	-0,165718	-2,899405	-0,446576	9,538068	0,182081	-0,356118	-2,653289	-3,917066	4,100820	-12,219818	13,295004	-0,362209	-0,165718	-2,899405	-13,455412	37,971467	0,182081	-0,362209	-0,165718	-2,899405	-13,455412	37,971467	0,182081
11:55:36,91	0,572950	3,496967	-0,091977	-0,598021	1,256020	-1,397993	-0,368397	-0,162453	-2,818480	-0,542580	9,504183	0,142951	-0,328420	-2,524309	0,235086	11,325227	-13,072163	13,098866	-0,368397	-0,162453	-2,818480	-13,295135	38,423364	0,142951	-0,368397	-0,162453	-2,818480	-13,295135	38,423364	0,142951
11:55:36,96	0,572950	3,496967	-0,091977	-0,598021	1,256020	-1,397993	-0,493945	-0,121950	1,333672	0,225311	9,658363	-0,053187	-0,444339	-2,693796	1,920801	3,224864	-7,435012	13,033081	-0,493945	-0,121950	1,333672	-9,347752	48,433083	-0,053187	-0,493945	-0,121950	1,333672	-9,347752	48,433083	-0,053187
11:55:37,01	0,572950	3,496967	-0,091977	-0,598021	1,256020	-1,397993	-0,289206	-0,106304	3,019387	0,243485	10,471124	-0,118972	-0,359032	-2,630426	-3,364168	6,364325	-12,862179	13,276159	-0,289206	-0,106304	3,019387	-8,101418	33,173794	-0,118972	-0,289206	-0,106304	3,019387	-8,101418	33,173794	-0,118972
11:55:37,06	0,572995	3,496941	-0,092007	-0,598008	1,306024	-1,398057	-0,386739	-0,148498	-2,265582	-0,692791	10,831830	0,124107	-0,313775	-2,577721	-4,405939	9,068547	-15,351165	13,338516	-0,386739	-0,148498	-2,265582	-12,349875	41,190861	0,124107	-0,386739	-0,148498	-2,265582	-12,349875	41,190861	0,124107
11:55:37,11	0,572995	3,496941	-0,092007	-0,598008	1,306024	-1,398057	-0,455012	-0,161339	-3,307354	-0,828465	10,868075	0,186463	-0,316022	-2,577288	-4,385327	9,083011	-15,353027	13,349668	-0,455012	-0,161339	-3,307354	-13,493578	46,586500	0,186463	-0,455012	-0,161339	-3,307354	-13,493578	46,586500	0,186463
11:55:37,16	0,572995	3,496941	-0,092007	-0,598008	1,306024	-1,398057	-0,454263	-0,159176	-3,286742	-0,935320	10,920443	0,197615	-0,311087	-2,582337	-4,372428	9,151138	-15,354072	13,365414	-0,454263	-0,159176	-3,286742	-13,430639	46,580127	0,197615	-0,454263	-0,159176	-3,286742	-13,430639	46,580127	0,197615
11:55:37,21	0,572995	3,496941	-0,092007	-0,598008	1,306024	-1,398057	-0,452358	-0,165975	-3,273842	-0,548625	11,079035	0,213361	-0,309926	-2,580190	-4,361572	9,133300	-15,375418	13,349137	-0,452358	-0,165975	-3,273842	-13,577649	46,589162	0,213361	-0,452358	-0,165975	-3,273842	-13,577649	46,589162	0,213361
11:55:37,26	0,572995	3,496941	-0,092007	-0,598008	1,306024	-1,398057	-0,454799	-0,165906	-3,262986	-0,579595	10,947368	0,197084	-0,315829	-2,577233	-4,355387	9,118955	-15,365224	13,340421	-0,454799	-0,165906	-3,262986	-13,603237	46,649052	0,197084	-0,454799	-0,165906	-3,262986	-13,603237	46,649052	0,197084
11:55:37,31	0,572995	3,496941	-0,092007	-0,598008	1,306024	-1,398057	-0,454408	-0,159316	-3,256801	-0,920641	10,950180	0,188368	-0,315214	-2,587105	-4,349144	9,091266	-15,363901	13,330745	-0,454408	-0,159316	-3,256801	-13,426935	46,621171	0,188368	-0,454408	-0,159316	-3,256801	-13,426935	46,621171	0,188368
11:55:37,36	0,572995	3,496941	-0,092007	-0,598008	1,306024	-1,398057	-0,446166	-0,164784	-3,250558	-0,648979	11,354111	0,178692	-0,314677	-2,577648	-4,280691	9,257402	-15,424268	13,335398	-0,446166	-0,164784	-3,250558	-13,584549	46,378123	0,178692	-0,446166	-0,164784	-3,250558	-13,584549	46,378123	0,178692
11:55:37,41	0,572995	3,496941	-0,092007	-0,598008	1,306024	-1,398057	-0,454624	-0,160521	-3,182105	-0,839888	11,088324	0,183346	-0,271176	-2,434525	0,008696	17,514828	-16,876580	13,098580	-0,454624	-0,160521	-3,182105	-13,440780	46,776338	0,183346	-0,454624	-0,160521	-3,182105	-13,440780	46,776338	0,183346
11:55:37,46	0,572995	3,496941	-0,092007	-0,598008	1,306024	-1,398057	-0,600323	-0,126632	1,107282	0,268875	11,389312	-0,053473	-0,407566	-2,620645	1,730734	7,940801	-10,292229	13,079246	-0,600323	-0,126632	1,107282	-9,671755	58,514633	-0,053473	-0,600323	-0,126632	1,107282	-9,671755	58,514633	-0,053473
11:55:37,51	0,572995	3,496941	-0,092007	-0,598008	1,306024	-1,398057	-0,370944	-0,101576	2,829319	-0,118873	11,733486	-0,072807	-0,317405	-2,549558	-3,672973	11,722629	-15,897614	13,238894	-0,370944	-0,101576	2,829319	-8,092553	40,852574	-0,072807	-0,370944	-0,101576	2,829319	-8,092553	40,852574	-0,072807
11:55:37,56	0,573050	3,496991	-0,091985	-0,598008	1,356019	-1,398038	-0,477587	-0,144113	-2,574388	-0,870403	12,265890	0,086841	-0,285738	-2,503828	-4,601343	14,233634	-17,791068	13,274151	-0,477587	-0,144113	-2,574388	-12,183292	49,756468	0,086841	-0,477587	-0,144113	-2,574388	-12,183292	49,756468	0,086841
11:55:37,61	0,573050	3,496991	-0,091985	-0,598008	1,356019	-1,398038	-0,533023	-0,148673	-3,502757	-1,017559	12,504513	0,122098	-0,280974	-2,504422	-4,575270	14,203503	-17,769218	13,318173	-0,533023	-0,148673	-3,502757	-12,688409	54,346855	0,122098	-0,533023	-0,148673	-3,502757	-12,688409	54,346855	0,122098
11:55:37,66	0,573050	3,496991	-0,091985	-0,598008	1,356019	-1,398038	-0,534891	-0,153096	-3,476685	-0,783735	12,370357	0,166120	-0,283304	-2,502241	-4,565542	14,208326	-17,774684	13,345865	-0,534891	-0,153096	-3,476685	-12,801746	54,359339	0,166120	-0,534891	-0,153096	-3,476685	-12,801746	54,359339	0,166120
11:55:37,71	0,573050	3,496991	-0,091985	-0,598008	1,356019	-1,398038	-0,535616	-0,149987	-3,466957	-0,947682	12,339613	0,193813	-0,279668	-2,502693	-4,555454	14,235285	-17,793573	13,295800	-0,535616	-0,149987	-3,466957	-12,721701	54,385437	0,193813	-0,535616	-0,149987	-3,466957	-12,721701	54,385437	0,193813
11:55:37,76	0,573050	3,496991	-0,091985	-0,598008	1,356019	-1,398038	-0,537042	-0,153362	-3,456868	-0,775099	12,298252	0,143747	-0,279679	-2,500520	-4,548449	14,227548	-17,798321	13,324086	-0,537042	-0,153362	-3,456868	-12,813998	54,456018	0,143747	-0,537042	-0,153362	-3,456868	-12,813998	54,456018	0,143747
11:55:37,81	0,573050	3,496991	-0,091985	-0,598008	1,356019	-1,398038	-0,538918	-0,152266	-3,449863	-0,840062	12,196370	0,172033	-0,282603	-2,502501	-4,544159	14,236982	-17,831903	13,330809	-0,538918	-0,152266	-3,449863	-12,792939	54,501408	0,172033	-0,538918	-0,152266	-3,449863	-12,792939	54,501408	0,172033
11:55:37,86	0,573050	3,496991	-0,091985	-0,598008	1,356019	-1,398038	-0,535740	-0,150725	-3,445573	-0,944578	12,386550	0,178756	-0,285523	-2,500104	-4,540693	14,231011	-17,789578	13,310588	-0,535740	-0,150725	-3,445573	-12,776460	54,442171	0,178756	-0,535740	-0,150725	-3,445573	-12,776460	54,442171	0,178756
11:55:37,91	0,573050	3,496991	-0,091985	-0,598008	1,356019	-1,398038	-0,536356	-0,146997	-3,442108	-1,104740	12,328212	0,158535	-0,281901	-2,501958	-4,539485	14,290956	-17,863692	13,312058	-0,536356	-0,146997	-3,442108	-12,644011	54,432148	0,158535	-0,536356	-0,146997	-3,442108	-12,644011	54,432148	0,158535
11:55:37,96	0,573050	3,496991	-0,091985	-0,598008	1,356019	-1,398038	-0,536562	-0,151061	-3,440899	-0,927639	12,406488	0,160005	-0,277705	-2,501351	-4,537144	14,310533	-17,833524	13,307369	-0,536562	-0,151061	-3,440899	-12,785912	54,526567	0,160005	-0,536562	-0,151061	-3,440899	-12,785912	54,526567	0,160005
11:55:38,01	0,573050	3,496991	-0,091985	-0,598008	1,356019	-1,398038	-0,539185	-0,154391	-3,438558	-0,718563	12,271927	0,155316	-0,277664	-2,499021	-4,535557	14,349697	-17,869252	13,339125	-0,539185	-0,154391	-3,438558	-12,838242	54,597965	0,155316	-0,539185	-0,154391	-3,438558	-12,838242	54,597965	0,155316
11:55:38,06	0,573050	3,496991	-0,091985	-0,598008	1,356019	-1,398038	-0,541224	-0,153262	-3,436971	-0,788601	12,217714	0,187072	-0,280609	-2,503127	-4,534019	14,342816	-17,901231	13,302202	-0,541224	-0,153262	-3,436971	-12,819698	54,703763	0,187072	-0,541224	-0,153262	-3,436971	-12,819698	54,703763	0,187072
11:55:38,11	0,573050	3,496991	-0,091985	-0,598008	1,356019	-1,398038	-0,536196	-0,152765	-3,435434	-0,845625	12,489192	0,150149	-0,281210	-2,499918	-4,527042	14,312080	-17,840171	13,315136	-0,536196	-0,152765	-3,435434	-12,837641	54,580556	0,150149	-0,536196	-0,152765	-3,435434	-12,837641	54,580556	0,150149
11:55:38,16	0,573050	3,496991	-0,091985	-0,598008	1,356019	-1,398038	-0,538674	-0,150639	-3,428456	-0,918642	12,303178	0,163083	-0,281843	-2,498537	-4,529763	14,318538	-17,889566	13,320083	-0,538674	-0,150639	-3,428456	-12,743801	54,589080	0,163083	-0,538674	-0,150639	-3,428456	-12,743801	54,589080	0,163083
11:55:38,21	0,573050	3,496991	-0,091985	-0,598008	1,356019	-1,398038	-0,539553	-0,149401	-3,431177	-1,022581	12,287751	0,168030	-0,276407	-2,501456	-4,527633	14,371221	-17,889333	13,335718	-0,539553	-0,149401	-3,431177	-12,750535	54,642668	0,168030	-0,539553	-0,149401	-3,431177	-12,750535	54,642668	0,168030
11:55:38,26	0,573050	3,496991	-0,091985	-0,598008	1,356019	-1,398038	-0,539743	-0,155568	-3,429048	-0,675345	12,323375	0,183665	-0,279302	-2,497910	-4,525838	14,395131	-17,877389	13,322675	-0,539743	-0,155568	-3,429048	-12,887423	54,693213	0,183665	-0,539743	-0,155568	-3,429048	-12,887423	54,693213	0,183665
11:55:38,31	0,573050	3,496991	-0,091985	-0,598008	1,356019	-1,398038	-0,541367	-0,151288	-3,427252	-0,875610	12,253655	0,170622	-0,276960	-2,497889	-4,522745	14,378310	-17,871676	13,307021	-0,541367	-0,151288	-3,427252	-12,751701	54,750988	0,170622	-0,541367	-0,151288	-3,427252	-12,751701	54,750988	0,170622
11:55:38,36	0,573050	3,496991	-0,091985	-0,598008	1,356019	-1,398038	-0,542556	-0,153305	-3,424159	-0,774168	12,174425	0,154968	-0,280447	-2,497197	-4,521985	14,416109	-17,927270	13,269974	-0,542556	-0,153305	-3,424159	-12,808625	54,765062	0,154968	-0,542556	-0,153305	-3,424159	-12,808625	54,765062	0,154968
11:55:38,41	0,573050	3,496991	-0,091985	-0,598008	1,356019	-1,398038	-0,541412	-0,149940	-3,423400	-0,978419	12,294455	0,117921	-0,277269	-2,498099	-4,519537	14,424938	-17,906567	13,321961	-0,541412	-0,149940	-3,423400	-12,748686	54,795272	0,117921	-0,541412	-0,149940	-3,423400	-12,748686	54,795272	0,117921
11:55:38,46	0,573050	3,496991	-0,091985	-0,598008	1,356019	-1,398038	-0,542220	-0,153143	-3,420951	-0,789514	12,249739	0,169908	-0,278012	-2,496290	-4,518828	14,442633	-17,892332	13,317906	-0,542220	-0,153143	-3,420951	-12,811226	54,813976	0,169908	-0,542220	-0,153143	-3,420951	-12,811226	54,813976	0,169908
11:55:38,51	0,573050	3,496991	-0,091985	-0,598008	1,356019	-1,398038	-0,543415	-0,151595	-3,420242	-0,848849	12,195782	0,165853	-0,278027	-2,492942	-4,517302	14,464209	-17,967133	13,285783	-0,543415	-0,151595	-3,420242	-12,749020	54,853862	0,165853	-0,543415	-0,151595	-3,420242	-12,749020	54,853862	0,165853
11:55:38,56	0,573050	3,496991	-0,091985	-0,598008	1,356019	-1,398038	-0,546307	-0,149908	-3,418716	-0,990533	12,101484	0,133730	-0,278576	-2,497657	-4,517662	14,459428	-17,928534	13,301028	-0,546307	-0,149908	-3,418716	-12,758323	54,986587	0,133730	-0,546307	-0,149908	-3,418716	-12,758323	54,986587	0,133730
11:55:38,61	0,573050	3,496991	-0,091985	-0,598008	1,356019	-1,398038	-0,541949	-0,151790	-3,419076	-0,861620	12,304668	0,148975	-0,277392	-2,494922	-4,515336	14,460545	-17,914443	13,305509	-0,541949	-0,151790	-3,419076	-12,777164	54,847655	0,148975	-0,541949	-0,151790	-3,419076	-12,777164	54,847655	0,148975
11:55:38,66	0,573050	3,496991	-0,091985	-0,598008	1,356019	-1,398038	-0,544910	-0,151448	-3,416750	-0,866655	12,144617	0,153456	-0,277968	-2,497742	-4,513386	14,470821	-17,963506	13,292436	-0,544910	-0,151448	-3,416750	-12,755333	54,920044	0,153456	-0,544910	-0,151448	-3,416750	-12,755333	54,920044	0,153456
11:55:38,71	0,573050	3,496991	-0,091985	-0,598008	1,356019	-1,398038	-0,542179	-0,152359	-3,414800	-0,856646	12,320051	0,140383	-0,277404	-2,493763	-4,516495	14,471582	-17,943717	13,315023	-0,542179	-0,152359	-3,414800	-12,816820	54,881107	0,140383	-0,542179	-0,152359	-3,414800	-12,816820	54,881107	0,140383
11:55:38,76	0,573050	3,496991	-0,091985	-0,598008	1,356019	-1,398038	-0,545907	-0,150858	-3,417909	-0,917157	12,116968	0,162970	-0,273783	-2,495699	-4,513361	14,496743	-17,933442	13,313525	-0,545907	-0,150858	-3,417909	-12,759538	54,970660	0,162970	-0,545907	-0,150858	-3,417909	-12,759538	54,970660	0,162970
11:55:38,81	0,573050	3,496991	-0,091985	-0,598008	1,356019	-1,398038	-0,546041	-0,154961	-3,414775	-0,682323	12,126640	0,161472	-0,275018	-2,493225	-4,510272	14,474257	-17,941172	13,316628	-0,546041	-0,154961	-3,414775	-12,846788	54,990869	0,161472	-0,546041	-0,154961	-3,414775	-12,846788	54,990869	0,161472
11:55:38,87	0,573050	3,496991	-0,091985	-0,598008	1,356019	-1,398038	-0,547566	-0,152656	-3,411686	-0,820157	12,031724	0,164575	-0,277220	-2,497430	-4,511793	14,540240	-17,953165	13,300951	-0,547566	-0,152656	-3,411686	-12,803625	55,015677	0,164575	-0,547566	-0,152656	-3,411686	-12,803625	55,015677	0,164575
11:55:38,92	0,573050	3,496991	-0,091985	-0,598008	1,356019	-1,398038	-0,542823	-0,152851	-3,413207	-0,787405	12,341509	0,148898	-0,276067	-2,496545	-4,512210	14,521485	-17,932594	13,278161	-0,542823	-0,152851	-3,413207	-12,786190	54,953123	0,148898	-0,542823	-0,152851	-3,413207	-12,786190	54,953123	0,148898
11:55:38,97	0,573050	3,496991	-0,091985	-0,598008	1,356019	-1,398038	-0,544166	-0,153407	-3,413624	-0,750059	12,245160	0,126108	-0,274677	-2,492391	-4,492339	14,615373	-17,986222	13,303005	-0,544166	-0,153407	-3,413624	-12,792484	54,962177	0,126108	-0,544166	-0,153407	-3,413624	-12,792484	54,962177	0,126108
11:55:39,02	0,573050	3,496991	-0,091985	-0,598008	1,356019	-1,398038	-0,548459	-0,152534	-3,393754	-0,794953	12,130048	0,150952	-0,256866	-2,342767	0,154136	22,722444	-18,260726	13,068815	-0,548459	-0,152534	-3,393754	-12,768849	55,184065	0,150952	-0,548459	-0,152534	-3,393754	-12,768849	55,184065	0,150952
11:55:39,07	0,573050	3,496991	-0,091985	-0,598008	1,356019	-1,398038	-0,686943	-0,093147	1,252722	-0,067272	12,087063	-0,083238	-0,381538	-2,503166	1,970168	14,907392	-12,394120	13,029735	-0,686943	-0,093147	1,252722	-7,379284	66,012066	-0,083238	-0,686943	-0,093147	1,252722	-7,379284	66,012066	-0,083238
11:55:39,12	0,573050	3,496991	-0,091985	-0,598008	1,356019	-1,398038	-0,485697	-0,065377	3,068754	-0,338200	12,850511	-0,122318	-0,285116	-2,448644	-3,871892	17,872486	-18,382493	13,213455	-0,485697	-0,065377	3,068754	-5,470283	50,977719	-0,122318	-0,485697	-0,065377	3,068754	-5,470283	50,977719	-0,122318
11:55:39,17	0,573088	3,496947	-0,091993	-0,598006	1,406024	-1,398033	-0,629957	-0,134076	-3,686180	-1,065509	13,810252	0,145293	-0,249912	-2,412583	-4,784766	20,085238	-20,348401	13,297346	-0,629957	-0,134076	-3,686180	-11,590503	63,261906	0,145293	-0,629957	-0,134076	-3,686180	-11,590503	63,261906	0,145293
11:55:39,22	0,573088	3,496947	-0,091993	-0,598006	1,406024	-1,398033	-0,630844	-0,134910	-3,663245	-1,064269	13,745918	0,169855	-0,248747	-2,412231	-4,761830	20,048407	-20,375731	13,321908	-0,630844	-0,134910	-3,663245	-11,654665	63,267169	0,169855	-0,630844	-0,134910	-3,663245	-11,654665	63,267169	0,169855
11:55:39,27	0,573088	3,496947	-0,091993	-0,598006	1,406024	-1,398033	-0,630844	-0,134910	-3,663245	-1,064269	13,745918	0,169855	-0,250583	-2,408057	-4,746329	20,006172	-20,403294	13,312329	-0,630844	-0,134910	-3,663245	-11,654665	63,267169	0,169855	-0,630844	-0,134910	-3,663245	-11,654665	63,267169	0,169855
11:55:39,32	0,573088	3,496947	-0,091993	-0,598006	1,406024	-1,398033	-0,633541	-0,131232	-3,647744	-1,300462	13,582862	0,160276	-0,246855	-2,408487	-4,737390	20,049605	-20,334636	13,275307	-0,633541	-0,131232	-3,647744	-11,602212	63,315853	0,160276	-0,633541	-0,131232	-3,647744	-11,602212	63,315853	0,160276
11:55:39,37	0,573088	3,496947	-0,091993	-0,598006	1,406024	-1,398033	-0,635033	-0,134676	-3,638804	-1,040209	13,508590	0,123254	-0,246235	-2,404680	-4,733897	20,084478	-20,386074	13,267002	-0,635033	-0,134676	-3,638804	-11,612297	63,358662	0,123254	-0,635033	-0,134676	-3,638804	-11,612297	63,358662	0,123254
11:55:39,42	0,573088	3,496947	-0,091993	-0,598006	1,406024	-1,398033	-0,638640	-0,133309	-3,635312	-1,138395	13,376926	0,114949	-0,249813	-2,410473	-4,726890	20,041580	-20,398855	13,280672	-0,638640	-0,133309	-3,635312	-11,603185	63,510177	0,114949	-0,638640	-0,133309	-3,635312	-11,603185	63,510177	0,114949
11:55:39,47	0,573088	3,496947	-0,091993	-0,598006	1,406024	-1,398033	-0,631834	-0,133108	-3,628304	-1,181399	13,700107	0,128620	-0,250169	-2,404067	-4,610610	20,230253	-20,433041	13,275604	-0,631834	-0,133108	-3,628304	-11,630359	63,299043	0,128620	-0,631834	-0,133108	-3,628304	-11,630359	63,299043	0,128620
11:55:39,52	0,573088	3,496947	-0,091993	-0,598006	1,406024	-1,398033	-0,637204	-0,129596	-3,512025	-1,299294	13,601349	0,123551	-0,207668	-2,253506	-0,123215	28,948902	-21,649361	13,008050	-0,637204	-0,129596	-3,512025	-11,472559	63,621841	0,123551	-0,637204	-0,129596	-3,512025	-11,472559	63,621841	0,123551
11:55:39,57	0,573088	3,496947	-0,091993	-0,598006	1,406024	-1,398033	-0,788844	-0,091122	0,975371	0,006041	13,874795	-0,144003	-0,333710	-2,430572	1,307975	19,848185	-15,828136	13,121347	-0,788844	-0,091122	0,975371	-7,147048	75,799030	-0,144003	-0,788844	-0,091122	0,975371	-7,147048	75,799030	-0,144003
11:55:39,62	0,573088	3,496947	-0,091993	-0,598006	1,406024	-1,398033	-0,572479	-0,070500	2,406561	-0,575341	14,333714	-0,030706	-0,242034	-2,380419	-3,873471	22,498030	-21,507251	13,224858	-0,572479	-0,070500	2,406561	-6,109595	59,273295	-0,030706	-0,572479	-0,070500	2,406561	-6,109595	59,273295	-0,030706
11:55:39,67	0,572973	3,497021	-0,091987	-0,598014	1,456010	-1,398002	-0,661751	-0,124817	-2,774886	-1,344167	14,825939	0,072805	-0,202137	-2,334700	-5,014681	25,265831	-23,754203	13,314097	-0,661751	-0,124817	-2,774886	-11,142340	66,773404	0,072805	-0,661751	-0,124817	-2,774886	-11,142340	66,773404	0,072805
11:55:39,72	0,572973	3,497021	-0,091987	-0,598014	1,456010	-1,398002	-0,721293	-0,136510	-3,916096	-1,298197	15,250217	0,162044	-0,198051	-2,331840	-4,991786	25,188809	-23,687875	13,318748	-0,721293	-0,136510	-3,916096	-12,014196	71,871727	0,162044	-0,721293	-0,136510	-3,916096	-12,014196	71,871727	0,162044
11:55:39,77	0,572973	3,497021	-0,091987	-0,598014	1,456010	-1,398002	-0,725813	-0,138618	-3,893201	-1,169626	14,915339	0,166695	-0,199744	-2,332910	-4,981669	25,213090	-23,721793	13,315649	-0,725813	-0,138618	-3,893201	-12,051140	71,891625	0,166695	-0,725813	-0,138618	-3,893201	-12,051140	71,891625	0,166695
11:55:39,82	0,572973	3,497021	-0,091987	-0,598014	1,456010	-1,398002	-0,724040	-0,137687	-3,883083	-1,235268	15,045485	0,163596	-0,200883	-2,327236	-4,973528	25,228089	-23,716623	13,311352	-0,724040	-0,137687	-3,883083	-12,043703	71,882646	0,163596	-0,724040	-0,137687	-3,883083	-12,043703	71,882646	0,163596
11:55:39,87	0,572973	3,497021	-0,091987	-0,598014	1,456010	-1,398002	-0,728384	-0,133863	-3,874943	-1,422141	14,829998	0,159299	-0,203287	-2,329078	-4,965378	25,191973	-23,734906	13,310335	-0,728384	-0,133863	-3,874943	-11,930389	72,008168	0,159299	-0,728384	-0,133863	-3,874943	-11,930389	72,008168	0,159299
11:55:39,92	0,572973	3,497021	-0,091987	-0,598014	1,456010	-1,398002	-0,725587	-0,132703	-3,866792	-1,516355	14,953313	0,158282	-0,198399	-2,330344	-4,963021	25,259874	-23,726787	13,284894	-0,725587	-0,132703	-3,866792	-11,933539	71,911910	0,158282	-0,725587	-0,132703	-3,866792	-11,933539	71,911910	0,158282
11:55:39,97	0,572973	3,497021	-0,091987	-0,598014	1,456010	-1,398002	-0,726935	-0,137569	-3,864436	-1,222344	14,937997	0,132842	-0,197144	-2,326038	-4,956763	25,308128	-23,748309	13,329208	-0,726935	-0,137569	-3,864436	-12,021506	72,002357	0,132842	-0,726935	-0,137569	-3,864436	-12,021506	72,002357	0,132842
11:55:40,02	0,572973	3,497021	-0,091987	-0,598014	1,456010	-1,398002	-0,731291	-0,136503	-3,858178	-1,272291	14,764005	0,177155	-0,201284	-2,332414	-4,954472	25,262324	-23,719736	13,274242	-0,731291	-0,136503	-3,858178	-11,987765	72,170357	0,177155	-0,731291	-0,136503	-3,858178	-11,987765	72,170357	0,177155
11:55:40,07	0,572973	3,497021	-0,091987	-0,598014	1,456010	-1,398002	-0,723699	-0,136105	-3,855886	-1,291125	15,104826	0,122189	-0,201339	-2,332798	-4,950208	25,238331	-23,752026	13,270793	-0,723699	-0,136105	-3,855886	-11,975385	71,915219	0,122189	-0,723699	-0,136105	-3,855886	-11,975385	71,915219	0,122189
11:55:40,12	0,572973	3,497021	-0,091987	-0,598014	1,456010	-1,398002	-0,723340	-0,136249	-3,851622	-1,323593	15,118893	0,118740	-0,197632	-2,326544	-4,947073	25,317620	-23,713021	13,285424	-0,723340	-0,136249	-3,851622	-12,019164	71,901056	0,118740	-0,723340	-0,136249	-3,851622	-12,019164	71,901056	0,118740
11:55:40,17	0,572973	3,497021	-0,091987	-0,598014	1,456010	-1,398002	-0,730609	-0,136333	-3,848487	-1,245798	14,790068	0,133371	-0,204665	-2,330934	-4,946273	25,326275	-23,723196	13,297191	-0,730609	-0,136333	-3,848487	-11,947968	72,142848	0,133371	-0,730609	-0,136333	-3,848487	-11,947968	72,142848	0,133371
11:55:40,22	0,572973	3,497021	-0,091987	-0,598014	1,456010	-1,398002	-0,723291	-0,132437	-3,847688	-1,452896	15,183173	0,145138	-0,203623	-2,330104	-4,946276	25,267513	-23,718715	13,332159	-0,723291	-0,132437	-3,847688	-11,849198	71,961511	0,145138	-0,723291	-0,132437	-3,847688	-11,849198	71,961511	0,145138
11:55:40,27	0,572973	3,497021	-0,091987	-0,598014	1,456010	-1,398002	-0,724530	-0,132925	-3,847690	-1,453028	15,065614	0,180107	-0,200483	-2,328910	-4,941190	25,364101	-23,757863	13,317847	-0,724530	-0,132925	-3,847690	-11,887625	71,941216	0,180107	-0,724530	-0,132925	-3,847690	-11,887625	71,941216	0,180107
11:55:40,32	0,572973	3,497021	-0,091987	-0,598014	1,456010	-1,398002	-0,727134	-0,135048	-3,842604	-1,328251	15,033410	0,165794	-0,201779	-2,326421	-4,941217	25,324609	-23,781885	13,322491	-0,727134	-0,135048	-3,842604	-11,929490	72,113453	0,165794	-0,727134	-0,135048	-3,842604	-11,929490	72,113453	0,165794
11:55:40,37	0,572973	3,497021	-0,091987	-0,598014	1,456010	-1,398002	-0,728642	-0,132680	-3,842631	-1,491896	14,932816	0,170438	-0,198714	-2,328046	-4,938458	25,368164	-23,772231	13,330653	-0,728642	-0,132680	-3,842631	-11,907307	72,131218	0,170438	-0,728642	-0,132680	-3,842631	-11,907307	72,131218	0,170438
11:55:40,42	0,572973	3,497021	-0,091987	-0,598014	1,456010	-1,398002	-0,728767	-0,136147	-3,839873	-1,281501	14,959229	0,178600	-0,195684	-2,325376	-4,939129	25,370879	-23,781762	13,308229	-0,728767	-0,136147	-3,839873	-11,969031	72,167413	0,178600	-0,728767	-0,136147	-3,839873	-11,969031	72,167413	0,178600
11:55:40,47	0,572973	3,497021	-0,091987	-0,598014	1,456010	-1,398002	-0,732595	-0,137436	-3,840544	-1,221368	14,767295	0,156176	-0,196174	-2,329706	-4,933758	25,445953	-23,792362	13,316850	-0,732595	-0,137436	-3,840544	-12,010087	72,275969	0,156176	-0,732595	-0,137436	-3,840544	-12,010087	72,275969	0,156176
11:55:40,52	0,572973	3,497021	-0,091987	-0,598014	1,456010	-1,398002	-0,728599	-0,139176	-3,835172	-1,102507	15,045357	0,164797	-0,197968	-2,329911	-4,931433	25,445539	-23,842753	13,308641	-0,728599	-0,139176	-3,835172	-12,027853	72,240415	0,164797	-0,728599	-0,139176	-3,835172	-12,027853	72,240415	0,164797
11:55:40,57	0,572973	3,497021	-0,091987	-0,598014	1,456010	-1,398002	-0,727525	-0,137726	-3,832847	-1,221781	15,126048	0,156588	-0,197962	-2,332228	-4,932116	25,434837	-23,821572	13,298600	-0,727525	-0,137726	-3,832847	-12,033260	72,236787	0,156588	-0,727525	-0,137726	-3,832847	-12,033260	72,236787	0,156588
11:55:40,62	0,572973	3,497021	-0,091987	-0,598014	1,456010	-1,398002	-0,725521	-0,138890	-3,833530	-1,148262	15,210401	0,146547	-0,195570	-2,330217	-4,928725	25,438283	-23,791637	13,289693	-0,725521	-0,138890	-3,833530	-12,051113	72,163821	0,146547	-0,725521	-0,138890	-3,833530	-12,051113	72,163821	0,146547
11:55:40,67	0,572973	3,497021	-0,091987	-0,598014	1,456010	-1,398002	-0,728459	-0,139955	-3,830140	-1,065237	15,045650	0,137640	-0,197414	-2,329230	-4,933379	25,425625	-23,813025	13,320869	-0,728459	-0,139955	-3,830140	-12,051688	72,229690	0,137640	-0,728459	-0,139955	-3,830140	-12,051688	72,229690	0,137640
11:55:40,72	0,572973	3,497021	-0,091987	-0,598014	1,456010	-1,398002	-0,728392	-0,137865	-3,834793	-1,198760	15,048869	0,168816	-0,195550	-2,324926	-4,927553	25,462398	-23,791875	13,313738	-0,728392	-0,137865	-3,834793	-12,021158	72,227646	0,168816	-0,728392	-0,137865	-3,834793	-12,021158	72,227646	0,168816
11:55:40,77	0,572973	3,497021	-0,091987	-0,598014	1,456010	-1,398002	-0,733051	-0,137327	-3,828967	-1,190039	14,827881	0,161685	-0,197966	-2,325866	-4,926803	25,435763	-23,813689	13,292919	-0,733051	-0,137327	-3,828967	-11,970195	72,372375	0,161685	-0,733051	-0,137327	-3,828967	-11,970195	72,372375	0,161685
11:55:40,82	0,572973	3,497021	-0,091987	-0,598014	1,456010	-1,398002	-0,731029	-0,135705	-3,828217	-1,306602	14,920874	0,140866	-0,195559	-2,328812	-4,925977	25,467819	-23,856477	13,314922	-0,731029	-0,135705	-3,828217	-11,959416	72,306628	0,140866	-0,731029	-0,135705	-3,828217	-11,959416	72,306628	0,140866
11:55:40,87	0,572973	3,497021	-0,091987	-0,598014	1,456010	-1,398002	-0,729681	-0,139262	-3,827392	-1,142644	15,040100	0,162869	-0,195445	-2,327381	-4,925588	25,513973	-23,833896	13,295785	-0,729681	-0,139262	-3,827392	-12,074715	72,320075	0,162869	-0,729681	-0,139262	-3,827392	-12,074715	72,320075	0,162869
11:55:40,92	0,572973	3,497021	-0,091987	-0,598014	1,456010	-1,398002	-0,730978	-0,138646	-3,827002	-1,132067	15,001373	0,143732	-0,196690	-2,325280	-4,927952	25,489475	-23,828805	13,283200	-0,730978	-0,138646	-3,827002	-12,015746	72,383107	0,143732	-0,730978	-0,138646	-3,827002	-12,015746	72,383107	0,143732
11:55:40,97	0,572973	3,497021	-0,091987	-0,598014	1,456010	-1,398002	-0,732175	-0,136517	-3,829366	-1,250611	14,915360	0,131147	-0,190746	-2,325991	-4,924050	25,508993	-23,842124	13,276275	-0,732175	-0,136517	-3,829366	-11,967170	72,391069	0,131147	-0,732175	-0,136517	-3,829366	-11,967170	72,391069	0,131147
11:55:41,02	0,572973	3,497021	-0,091987	-0,598014	1,456010	-1,398002	-0,734531	-0,142021	-3,825464	-0,966184	14,816400	0,124222	-0,194758	-2,329813	-4,922074	25,542722	-23,826608	13,283653	-0,734531	-0,142021	-3,825464	-12,114799	72,477071	0,124222	-0,734531	-0,142021	-3,825464	-12,114799	72,477071	0,124222
11:55:41,07	0,572973	3,497021	-0,091987	-0,598014	1,456010	-1,398002	-0,729215	-0,140457	-3,823488	-1,017194	15,114263	0,131600	-0,194240	-2,327924	-4,924385	25,522643	-23,819598	13,334311	-0,729215	-0,140457	-3,823488	-12,043059	72,357661	0,131600	-0,729215	-0,140457	-3,823488	-12,043059	72,357661	0,131600
11:55:41,12	0,572973	3,497021	-0,091987	-0,598014	1,456010	-1,398002	-0,731110	-0,139961	-3,825799	-1,046960	14,994819	0,182258	-0,197230	-2,329080	-4,920923	25,512585	-23,893863	13,290479	-0,731110	-0,139961	-3,825799	-12,033882	72,386989	0,182258	-0,731110	-0,139961	-3,825799	-12,033882	72,386989	0,182258
11:55:41,17	0,572973	3,497021	-0,091987	-0,598014	1,456010	-1,398002	-0,728614	-0,137949	-3,822337	-1,220916	15,153080	0,138426	-0,198422	-2,327013	-4,920948	25,505006	-23,878987	13,276614	-0,728614	-0,137949	-3,822337	-12,049914	72,349244	0,138426	-0,728614	-0,137949	-3,822337	-12,049914	72,349244	0,138426
11:55:41,22	0,572973	3,497021	-0,091987	-0,598014	1,456010	-1,398002	-0,729808	-0,135884	-3,822362	-1,319219	15,076965	0,124561	-0,194297	-2,324889	-4,919373	25,497238	-23,835875	13,312061	-0,729808	-0,135884	-3,822362	-11,986089	72,366895	0,124561	-0,729808	-0,135884	-3,822362	-11,986089	72,366895	0,124561
11:55:41,27	0,572973	3,497021	-0,091987	-0,598014	1,456010	-1,398002	-0,733710	-0,138394	-3,820788	-1,155242	14,845787	0,160008	-0,195411	-2,327438	-4,920921	25,542766	-23,901910	13,280778	-0,733710	-0,138394	-3,820788	-12,019155	72,442011	0,160008	-0,733710	-0,138394	-3,820788	-12,019155	72,442011	0,160008
11:55:41,32	0,572973	3,497021	-0,091987	-0,598014	1,456010	-1,398002	-0,730945	-0,138703	-3,822335	-1,173580	15,061980	0,128725	-0,194251	-2,326310	-4,917823	25,536824	-23,920154	13,273892	-0,730945	-0,138703	-3,822335	-12,061776	72,441200	0,128725	-0,730945	-0,138703	-3,822335	-12,061776	72,441200	0,128725
11:55:41,37	0,572973	3,497021	-0,091987	-0,598014	1,456010	-1,398002	-0,732502	-0,139144	-3,819237	-1,169436	14,985016	0,121839	-0,193544	-2,326348	-4,916622	25,576031	-23,874099	13,293731	-0,732502	-0,139144	-3,819237	-12,092225	72,486425	0,121839	-0,732502	-0,139144	-3,819237	-12,092225	72,486425	0,121839
11:55:41,42	0,572973	3,497021	-0,091987	-0,598014	1,456010	-1,398002	-0,732823	-0,139775	-3,818037	-1,077102	14,979236	0,141678	-0,194690	-2,325805	-4,915062	25,589965	-23,875290	13,297328	-0,732823	-0,139775	-3,818037	-12,049474	72,505866	0,141678	-0,732823	-0,139775	-3,818037	-12,049474	72,505866	0,141678
11:55:41,47	0,572973	3,497021	-0,091987	-0,598014	1,456010	-1,398002	-0,732720	-0,138511	-3,816477	-1,136918	14,997289	0,145275	-0,197652	-2,324203	-4,914308	25,580389	-23,865407	13,287320	-0,732720	-0,138511	-3,816477	-12,010032	72,515782	0,145275	-0,732720	-0,138511	-3,816477	-12,010032	72,515782	0,145275
11:55:41,52	0,572973	3,497021	-0,091987	-0,598014	1,456010	-1,398002	-0,732626	-0,135145	-3,815722	-1,308181	14,988922	0,135267	-0,197151	-2,327615	-4,917802	25,536196	-23,858182	13,299402	-0,732626	-0,135145	-3,815722	-11,917061	72,500066	0,135267	-0,732626	-0,135145	-3,815722	-11,917061	72,500066	0,135267
11:55:41,57	0,572973	3,497021	-0,091987	-0,598014	1,456010	-1,398002	-0,729923	-0,137285	-3,819217	-1,212729	15,087618	0,147349	-0,197134	-2,321964	-4,913919	25,562293	-23,884333	13,311310	-0,729923	-0,137285	-3,819217	-11,989617	72,386539	0,147349	-0,729923	-0,137285	-3,819217	-11,989617	72,386539	0,147349
11:55:41,62	0,572973	3,497021	-0,091987	-0,598014	1,456010	-1,398002	-0,734825	-0,134475	-3,815333	-1,368480	14,868379	0,159257	-0,198232	-2,327471	-4,913493	25,588312	-23,894949	13,314282	-0,734825	-0,134475	-3,815333	-11,924733	72,552124	0,159257	-0,734825	-0,134475	-3,815333	-11,924733	72,552124	0,159257
11:55:41,67	0,572973	3,497021	-0,091987	-0,598014	1,456010	-1,398002	-0,729506	-0,136277	-3,814907	-1,270928	15,172808	0,162229	-0,191122	-2,327848	-4,913877	25,603352	-23,891001	13,296279	-0,729506	-0,136277	-3,814907	-11,968688	72,439013	0,162229	-0,729506	-0,136277	-3,814907	-11,968688	72,439013	0,162229
11:55:41,72	0,572973	3,497021	-0,091987	-0,598014	1,456010	-1,398002	-0,732735	-0,142622	-3,815291	-0,930043	15,015945	0,144227	-0,192288	-2,322378	-4,913524	25,611248	-23,863347	13,278099	-0,732735	-0,142622	-3,815291	-12,125893	72,535635	0,144227	-0,732735	-0,142622	-3,815291	-12,125893	72,535635	0,144227
11:55:41,77	0,572973	3,497021	-0,091987	-0,598014	1,456010	-1,398002	-0,736889	-0,138878	-3,814938	-1,096824	14,792947	0,126046	-0,195828	-2,325424	-4,913133	25,609046	-23,892729	13,271033	-0,736889	-0,138878	-3,814938	-11,998786	72,638728	0,126046	-0,736889	-0,138878	-3,814938	-11,998786	72,638728	0,126046
11:55:41,82	0,572973	3,497021	-0,091987	-0,598014	1,456010	-1,398002	-0,732481	-0,137335	-3,814547	-1,203622	15,034967	0,118980	-0,194038	-2,320371	-4,911565	25,631984	-23,887886	13,300129	-0,732481	-0,137335	-3,814547	-11,984435	72,534689	0,118980	-0,732481	-0,137335	-3,814547	-11,984435	72,534689	0,118980
11:55:41,87	0,572973	3,497021	-0,091987	-0,598014	1,456010	-1,398002	-0,735207	-0,138407	-3,812195	-1,180996	14,895808	0,161008	-0,193537	-2,323599	-4,910780	25,594777	-23,922719	13,313061	-0,735207	-0,138407	-3,812195	-12,045945	72,609589	0,161008	-0,735207	-0,138407	-3,812195	-12,045945	72,609589	0,161008
11:55:41,92	0,572973	3,497021	-0,091987	-0,598014	1,456010	-1,398002	-0,735207	-0,138407	-3,812195	-1,180996	14,895808	0,161008	-0,190425	-2,321657	-4,909207	25,660090	-23,884148	13,303803	-0,735207	-0,138407	-3,812195	-12,045945	72,609589	0,161008	-0,735207	-0,138407	-3,812195	-12,045945	72,609589	0,161008
11:55:41,97	0,572973	3,497021	-0,091987	-0,598014	1,456010	-1,398002	-0,738445	-0,140131	-3,810621	-1,025268	14,764726	0,151750	-0,193440	-2,322523	-4,909247	25,639710	-23,939056	13,262868	-0,738445	-0,140131	-3,810621	-12,025580	72,732665	0,151750	-0,738445	-0,140131	-3,810621	-12,025580	72,732665	0,151750
11:55:42,02	0,572973	3,497021	-0,091987	-0,598014	1,456010	-1,398002	-0,736188	-0,137953	-3,810661	-1,196275	14,891910	0,110815	-0,196395	-2,323461	-4,910382	25,635257	-23,925751	13,306987	-0,736188	-0,137953	-3,810661	-12,025600	72,682650	0,110815	-0,736188	-0,137953	-3,810661	-12,025600	72,682650	0,110815
11:55:42,07	0,572973	3,497021	-0,091987	-0,598014	1,456010	-1,398002	-0,733898	-0,135862	-3,811796	-1,295706	15,000493	0,154934	-0,195821	-2,319544	-4,909632	25,624624	-23,892927	13,298681	-0,733898	-0,135862	-3,811796	-11,960895	72,611450	0,154934	-0,733898	-0,135862	-3,811796	-11,960895	72,611450	0,154934
11:55:42,12	0,572973	3,497021	-0,091987	-0,598014	1,456010	-1,398002	-0,737577	-0,134401	-3,811047	-1,348573	14,783565	0,146628	-0,198714	-2,323151	-4,909222	25,630792	-23,866519	13,307869	-0,737577	-0,134401	-3,811047	-11,899067	72,683323	0,146628	-0,737577	-0,134401	-3,811047	-11,899067	72,683323	0,146628
11:55:42,17	0,572973	3,497021	-0,091987	-0,598014	1,456010	-1,398002	-0,733007	-0,133699	-3,810636	-1,359116	15,013328	0,155817	-0,197617	-2,319466	-4,908090	25,613918	-23,910916	13,292133	-0,733007	-0,133699	-3,810636	-11,854513	72,554363	0,155817	-0,733007	-0,133699	-3,810636	-11,854513	72,554363	0,155817
11:55:42,22	0,572973	3,497021	-0,091987	-0,598014	1,456010	-1,398002	-0,736746	-0,132807	-3,809504	-1,452408	14,826492	0,140080	-0,190442	-2,321905	-4,907277	25,653582	-23,906808	13,287395	-0,736746	-0,132807	-3,809504	-11,877749	72,661029	0,140080	-0,736746	-0,132807	-3,809504	-11,877749	72,661029	0,140080
11:55:42,27	0,572973	3,497021	-0,091987	-0,598014	1,456010	-1,398002	-0,738221	-0,140240	-3,808692	-1,042471	14,782053	0,135342	-0,194011	-2,321475	-4,910389	25,655676	-23,936462	13,292609	-0,738221	-0,140240	-3,808692	-12,051350	72,732429	0,135342	-0,738221	-0,140240	-3,808692	-12,051350	72,732429	0,135342
11:55:42,32	0,572973	3,497021	-0,091987	-0,598014	1,456010	-1,398002	-0,736810	-0,136934	-3,811803	-1,239024	14,872104	0,140556	-0,193360	-2,318975	-4,906122	25,667043	-23,893740	13,286903	-0,736810	-0,136934	-3,811803	-11,988372	72,711660	0,140556	-0,736810	-0,136934	-3,811803	-11,988372	72,711660	0,140556
11:55:42,37	0,572973	3,497021	-0,091987	-0,598014	1,456010	-1,398002	-0,739300	-0,136248	-3,807537	-1,232054	14,731080	0,134850	-0,192714	-2,321358	-4,904545	25,684558	-23,892963	13,290391	-0,739300	-0,136248	-3,807537	-11,927491	72,766141	0,134850	-0,739300	-0,136248	-3,807537	-11,927491	72,766141	0,134850
11:55:42,42	0,572973	3,497021	-0,091987	-0,598014	1,456010	-1,398002	-0,737559	-0,137999	-3,805960	-1,131539	14,836415	0,138338	-0,190939	-2,324526	-4,905303	25,692886	-23,926680	13,289524	-0,737559	-0,137999	-3,805960	-11,964479	72,734773	0,138338	-0,737559	-0,137999	-3,805960	-11,964479	72,734773	0,138338
11:55:42,47	0,572973	3,497021	-0,091987	-0,598014	1,456010	-1,398002	-0,735703	-0,141120	-3,806717	-0,994292	14,956994	0,137471	-0,197458	-2,320727	-4,905723	25,670462	-23,881611	13,295736	-0,735703	-0,141120	-3,806717	-12,072217	72,709661	0,137471	-0,735703	-0,141120	-3,806717	-12,072217	72,709661	0,137471
11:55:42,52	0,572973	3,497021	-0,091987	-0,598014	1,456010	-1,398002	-0,735734	-0,133575	-3,807138	-1,358828	14,913432	0,143683	-0,191552	-2,318124	-4,902630	25,682482	-23,901652	13,270269	-0,735734	-0,133575	-3,807138	-11,844447	72,668527	0,143683	-0,735734	-0,133575	-3,807138	-11,844447	72,668527	0,143683
11:55:42,57	0,572973	3,497021	-0,091987	-0,598014	1,456010	-1,398002	-0,740941	-0,137388	-3,804045	-1,171878	14,663072	0,118216	-0,192221	-2,318531	-4,905297	25,669092	-23,931358	13,348425	-0,740941	-0,137388	-3,804045	-11,956849	72,826955	0,118216	-0,740941	-0,137388	-3,804045	-11,956849	72,826955	0,118216
11:55:42,62	0,572973	3,497021	-0,091987	-0,598014	1,456010	-1,398002	-0,740254	-0,137012	-3,806712	-1,223854	14,702057	0,196372	-0,193849	-2,320948	-4,904168	25,709381	-23,913690	13,264882	-0,740254	-0,137012	-3,806712	-11,979303	72,812005	0,196372	-0,740254	-0,137012	-3,806712	-11,979303	72,812005	0,196372
11:55:42,67	0,572973	3,497021	-0,091987	-0,598014	1,456010	-1,398002	-0,737347	-0,136811	-3,805582	-1,198864	14,879277	0,112829	-0,191579	-2,316402	-4,905328	25,701750	-23,953673	13,299368	-0,737347	-0,136811	-3,805582	-11,938530	72,761027	0,112829	-0,737347	-0,136811	-3,805582	-11,938530	72,761027	0,112829
11:55:42,72	0,572973	3,497021	-0,091987	-0,598014	1,456010	-1,398002	-0,742419	-0,136504	-3,806742	-1,253253	14,628915	0,147315	-0,191500	-2,326427	-4,902565	25,701446	-23,940065	13,296652	-0,742419	-0,136504	-3,806742	-11,968845	72,908818	0,147315	-0,742419	-0,136504	-3,806742	-11,968845	72,908818	0,147315
11:55:42,77	0,572973	3,497021	-0,091987	-0,598014	1,456010	-1,398002	-0,733776	-0,141585	-3,803980	-0,977435	15,071273	0,144599	-0,189789	-2,318012	-4,903744	25,705653	-23,948456	13,322827	-0,733776	-0,141585	-3,803980	-12,091845	72,672718	0,144599	-0,733776	-0,141585	-3,803980	-12,091845	72,672718	0,144599
11:55:42,82	0,572973	3,497021	-0,091987	-0,598014	1,456010	-1,398002	-0,741919	-0,138859	-3,805158	-1,124359	14,655669	0,170774	-0,193305	-2,322342	-4,903741	25,708901	-23,971307	13,306275	-0,741919	-0,138859	-3,805158	-12,024765	72,896349	0,170774	-0,741919	-0,138859	-3,805158	-12,024765	72,896349	0,170774
11:55:42,87	0,572973	3,497021	-0,091987	-0,598014	1,456010	-1,398002	-0,736411	-0,137979	-3,805155	-1,188268	14,956341	0,154222	-0,192115	-2,321456	-4,901411	25,701463	-23,937649	13,311194	-0,736411	-0,137979	-3,805155	-12,019619	72,764618	0,154222	-0,736411	-0,137979	-3,805155	-12,019619	72,764618	0,154222
11:55:42,92	0,572973	3,497021	-0,091987	-0,598014	1,456010	-1,398002	-0,737774	-0,138567	-3,802825	-1,132239	14,862211	0,159141	-0,189162	-2,319459	-4,902610	25,699025	-23,912143	13,274811	-0,737774	-0,138567	-3,802825	-12,009782	72,777457	0,159141	-0,737774	-0,138567	-3,802825	-12,009782	72,777457	0,159141
11:55:42,97	0,572973	3,497021	-0,091987	-0,598014	1,456010	-1,398002	-0,740980	-0,140126	-3,804024	-1,030315	14,680652	0,122758	-0,196172	-2,318574	-4,900285	25,726198	-23,919372	13,266960	-0,740980	-0,140126	-3,804024	-12,030219	72,847543	0,122758	-0,740980	-0,140126	-3,804024	-12,030219	72,847543	0,122758
11:55:43,02	0,572973	3,497021	-0,091987	-0,598014	1,456010	-1,398002	-0,738242	-0,133613	-3,801699	-1,361695	14,850167	0,114907	-0,192132	-2,318606	-4,902986	25,697301	-23,921647	13,303437	-0,738242	-0,133613	-3,801699	-11,850283	72,802137	0,114907	-0,738242	-0,133613	-3,801699	-11,850283	72,802137	0,114907
11:55:43,07	0,572973	3,497021	-0,091987	-0,598014	1,456010	-1,398002	-0,740233	-0,137127	-3,804400	-1,195344	14,722722	0,151384	-0,190267	-2,316733	-4,901048	25,757326	-23,971872	13,266716	-0,740233	-0,137127	-3,804400	-11,959845	72,831024	0,151384	-0,740233	-0,137127	-3,804400	-11,959845	72,831024	0,151384
11:55:43,12	0,572973	3,497021	-0,091987	-0,598014	1,456010	-1,398002	-0,742788	-0,137806	-3,802462	-1,173560	14,666957	0,114663	-0,197980	-2,324532	-4,900654	25,704916	-23,953259	13,274812	-0,742788	-0,137806	-3,802462	-11,991302	72,975827	0,114663	-0,742788	-0,137806	-3,802462	-11,991302	72,975827	0,114663
11:55:43,17	0,572973	3,497021	-0,091987	-0,598014	1,456010	-1,398002	-0,732178	-0,135026	-3,802068	-1,328197	15,164015	0,122759	-0,192755	-2,321279	-4,901084	25,674260	-23,951316	13,247766	-0,732178	-0,135026	-3,802068	-11,927722	72,639950	0,122759	-0,732178	-0,135026	-3,802068	-11,927722	72,639950	0,122759
11:55:43,22	0,572973	3,497021	-0,091987	-0,598014	1,456010	-1,398002	-0,737607	-0,137924	-3,802498	-1,191144	14,854149	0,095713	-0,192089	-2,327609	-4,900632	25,696295	-23,950302	13,280388	-0,737607	-0,137924	-3,802498	-12,018165	72,756317	0,095713	-0,737607	-0,137924	-3,802498	-12,018165	72,756317	0,095713
11:55:43,27	0,572973	3,497021	-0,091987	-0,598014	1,456010	-1,398002	-0,732458	-0,141666	-3,802046	-0,984667	15,140468	0,128336	-0,194365	-2,320428	-4,898704	25,746221	-23,943361	13,274752	-0,732458	-0,141666	-3,802046	-12,105430	72,638447	0,128336	-0,732458	-0,141666	-3,802046	-12,105430	72,638447	0,128336
11:55:43,32	0,572973	3,497021	-0,091987	-0,598014	1,456010	-1,398002	-0,737539	-0,136105	-3,800119	-1,242874	14,916020	0,122699	-0,194411	-2,319838	-4,899862	25,737565	-23,962849	13,294381	-0,737539	-0,136105	-3,800119	-11,927086	72,812862	0,122699	-0,737539	-0,136105	-3,800119	-11,927086	72,812862	0,122699
11:55:43,37	0,572973	3,497021	-0,091987	-0,598014	1,456010	-1,398002	-0,738027	-0,135770	-3,801276	-1,281499	14,892924	0,142328	-0,188458	-2,317076	-4,898691	25,772753	-23,969962	13,284827	-0,738027	-0,135770	-3,801276	-11,939413	72,828024	0,142328	-0,738027	-0,135770	-3,801276	-11,939413	72,828024	0,142328
11:55:43,42	0,572973	3,497021	-0,091987	-0,598014	1,456010	-1,398002	-0,743395	-0,139544	-3,800105	-1,073816	14,647798	0,132774	-0,190838	-2,320831	-4,901761	25,755260	-23,946212	13,330274	-0,743395	-0,139544	-3,800105	-12,027990	73,004318	0,132774	-0,743395	-0,139544	-3,800105	-12,027990	73,004318	0,132774
11:55:43,47	0,572973	3,497021	-0,091987	-0,598014	1,456010	-1,398002	-0,738954	-0,139361	-3,803175	-1,071508	14,851733	0,178221	-0,191485	-2,316543	-4,898687	25,729617	-23,937241	13,324633	-0,738954	-0,139361	-3,803175	-12,011321	72,859593	0,178221	-0,738954	-0,139361	-3,803175	-12,011321	72,859593	0,178221
11:55:43,52	0,572973	3,497021	-0,091987	-0,598014	1,456010	-1,398002	-0,742344	-0,136656	-3,800101	-1,217206	14,648759	0,172580	-0,194318	-2,320342	-4,900248	25,769163	-23,936930	13,275682	-0,742344	-0,136656	-3,800101	-11,944698	72,922736	0,172580	-0,742344	-0,136656	-3,800101	-11,944698	72,922736	0,172580
11:55:43,57	0,572973	3,497021	-0,091987	-0,598014	1,456010	-1,398002	-0,737637	-0,136102	-3,801662	-1,225950	14,927598	0,123629	-0,195545	-2,318518	-4,896384	25,743731	-23,938123	13,273612	-0,737637	-0,136102	-3,801662	-11,909985	72,832102	0,123629	-0,737637	-0,136102	-3,801662	-11,909985	72,832102	0,123629
11:55:43,62	0,572973	3,497021	-0,091987	-0,598014	1,456010	-1,398002	-0,738603	-0,134127	-3,797798	-1,342393	14,855947	0,121559	-0,196746	-2,319381	-4,895977	25,739912	-23,958686	13,296636	-0,738603	-0,134127	-3,797798	-11,871401	72,836268	0,121559	-0,738603	-0,134127	-3,797798	-11,871401	72,836268	0,121559
11:55:43,67	0,572973	3,497021	-0,091987	-0,598014	1,456010	-1,398002	-0,737255	-0,133518	-3,797392	-1,393787	14,932993	0,144583	-0,189028	-2,320964	-4,898652	25,783472	-23,996256	13,307401	-0,737255	-0,133518	-3,797392	-11,874976	72,807532	0,144583	-0,737255	-0,133518	-3,797392	-11,874976	72,807532	0,144583
11:55:43,72	0,572973	3,497021	-0,091987	-0,598014	1,456010	-1,398002	-0,739743	-0,140994	-3,800067	-1,015794	14,860133	0,155348	-0,193246	-2,319286	-4,898706	25,734559	-23,977878	13,283820	-0,739743	-0,140994	-3,800067	-12,083845	72,929969	0,155348	-0,739743	-0,140994	-3,800067	-12,083845	72,929969	0,155348
11:55:43,77	0,572973	3,497021	-0,091987	-0,598014	1,456010	-1,398002	-0,739088	-0,136502	-3,800120	-1,257932	14,842657	0,131767	-0,196701	-2,323525	-4,894801	25,749526	-23,968181	13,280374	-0,739088	-0,136502	-3,800120	-11,973340	72,861056	0,131767	-0,739088	-0,136502	-3,800120	-11,973340	72,861056	0,131767
11:55:43,82	0,572973	3,497021	-0,091987	-0,598014	1,456010	-1,398002	-0,733689	-0,135630	-3,796215	-1,287379	15,131506	0,128322	-0,193749	-2,317993	-4,895196	25,751586	-23,916821	13,298105	-0,733689	-0,135630	-3,796215	-11,934359	72,726102	0,128322	-0,733689	-0,135630	-3,796215	-11,934359	72,726102	0,128322
11:55:43,88	0,572973	3,497021	-0,091987	-0,598014	1,456010	-1,398002	-0,739956	-0,135420	-3,796610	-1,252825	14,781731	0,146052	-0,189598	-2,324904	-4,896345	25,777254	-24,012870	13,256395	-0,739956	-0,135420	-3,796610	-11,883268	72,868279	0,146052	-0,739956	-0,135420	-3,796610	-11,883268	72,868279	0,146052
11:55:43,93	0,572973	3,497021	-0,091987	-0,598014	1,456010	-1,398002	-0,736047	-0,142471	-3,797759	-0,956526	15,055271	0,104342	-0,193751	-2,319950	-4,895951	25,777131	-24,001061	13,300158	-0,736047	-0,142471	-3,797759	-12,140462	72,834934	0,104342	-0,736047	-0,142471	-3,797759	-12,140462	72,834934	0,104342
11:55:43,98	0,572973	3,497021	-0,091987	-0,598014	1,456010	-1,398002	-0,738260	-0,136397	-3,797365	-1,262165	14,934175	0,148105	-0,193325	-2,322303	-4,899129	25,780299	-23,974164	13,278420	-0,738260	-0,136397	-3,797365	-11,969358	72,887573	0,148105	-0,738260	-0,136397	-3,797365	-11,969358	72,887573	0,148105
11:55:44,03	0,572973	3,497021	-0,091987	-0,598014	1,456010	-1,398002	-0,736435	-0,137942	-3,800544	-1,156948	15,018351	0,126367	-0,150246	-2,388713	-8,625034	22,036803	-26,471906	13,306804	-0,736435	-0,137942	-3,800544	-11,985423	72,828516	0,126367	-0,736435	-0,137942	-3,800544	-11,985423	72,828516	0,126367
11:55:44,08	0,572973	3,497021	-0,091987	-0,598014	1,456010	-1,398002	-0,700463	-0,208455	-7,526448	-1,525134	14,895836	0,154751	-0,033441	-2,186175	-10,225210	31,889403	-32,248709	13,289789	-0,700463	-0,208455	-7,526448	-17,888869	69,882151	0,154751	-0,700463	-0,208455	-7,526448	-17,888869	69,882151	0,154751
11:55:44,13	0,572973	3,497021	-0,091987	-0,598014	1,456010	-1,398002	-0,934268	-0,208342	-9,126625	-1,607587	14,158980	0,137736	-0,075391	-2,181887	-4,984786	31,266385	-28,747624	13,307818	-0,934268	-0,208342	-9,126625	-17,962420	87,498981	0,137736	-0,934268	-0,208342	-9,126625	-17,962420	87,498981	0,137736
11:55:44,18	0,573017	3,496856	-0,092010	-0,598006	1,406035	-1,398004	-0,917006	-0,169868	-3,886201	-0,887690	12,766484	0,155765	-0,124625	-2,246480	-3,755215	27,500670	-25,678738	13,390788	-0,917006	-0,169868	-3,886201	-14,222355	84,751461	0,155765	-0,917006	-0,169868	-3,886201	-14,222355	84,751461	0,155765
11:55:44,23	0,573017	3,496856	-0,092010	-0,598006	1,406035	-1,398004	-0,836449	-0,159527	-2,656629	-0,650577	12,159787	0,238735	-0,125312	-2,253683	-3,766876	27,455915	-25,676007	13,377864	-0,836449	-0,159527	-2,656629	-13,173428	77,821061	0,238735	-0,836449	-0,159527	-2,656629	-13,173428	77,821061	0,238735
11:55:44,28	0,573017	3,496856	-0,092010	-0,598006	1,406035	-1,398004	-0,829869	-0,162533	-2,668290	-0,514252	12,461860	0,225811	-0,123607	-2,255028	-3,775425	27,443661	-25,687325	13,378079	-0,829869	-0,162533	-2,668290	-13,273112	77,606548	0,225811	-0,829869	-0,162533	-2,668290	-13,273112	77,606548	0,225811
11:55:44,33	0,573017	3,496856	-0,092010	-0,598006	1,406035	-1,398004	-0,829556	-0,164682	-2,676839	-0,418424	12,473164	0,226026	-0,127178	-2,251252	-3,781646	27,437669	-25,645860	13,407423	-0,829556	-0,164682	-2,676839	-13,345994	77,593309	0,226026	-0,829556	-0,164682	-2,676839	-13,345994	77,593309	0,226026
11:55:44,38	0,573017	3,496856	-0,092010	-0,598006	1,406035	-1,398004	-0,831041	-0,159702	-2,683061	-0,644507	12,370014	0,255370	-0,128396	-2,255578	-3,785153	27,429548	-25,698849	13,378020	-0,831041	-0,159702	-2,683061	-13,181092	77,606744	0,255370	-0,831041	-0,159702	-2,683061	-13,181092	77,606744	0,255370
11:55:44,43	0,573017	3,496856	-0,092010	-0,598006	1,406035	-1,398004	-0,826685	-0,160811	-2,686568	-0,636797	12,615990	0,225967	-0,128361	-2,252649	-3,786308	27,448271	-25,669830	13,399281	-0,826685	-0,160811	-2,686568	-13,260426	77,510769	0,225967	-0,826685	-0,160811	-2,686568	-13,260426	77,510769	0,225967
11:55:44,48	0,573017	3,496856	-0,092010	-0,598006	1,406035	-1,398004	-0,829239	-0,159376	-2,687722	-0,676890	12,484867	0,247228	-0,128258	-2,258343	-3,863316	27,338730	-25,635307	13,374868	-0,829239	-0,159376	-2,687722	-13,187924	77,580167	0,247228	-0,829239	-0,159376	-2,687722	-13,187924	77,580167	0,247228
11:55:44,53	0,573017	3,496856	-0,092010	-0,598006	1,406035	-1,398004	-0,824360	-0,162312	-2,764731	-0,549120	12,626488	0,222815	-0,160453	-2,396612	-7,900719	19,816234	-24,440686	13,299868	-0,824360	-0,162312	-2,764731	-13,290585	77,338726	0,222815	-0,824360	-0,162312	-2,764731	-13,290585	77,338726	0,222815
11:55:44,58	0,573017	3,496856	-0,092010	-0,598006	1,406035	-1,398004	-0,688518	-0,203565	-6,802133	-1,130625	12,578258	0,147815	0,001231	-2,180009	-10,051468	30,587438	-32,702154	13,266143	-0,688518	-0,203565	-6,802133	-17,110474	66,626951	0,147815	-0,688518	-0,203565	-6,802133	-17,110474	66,626951	0,147815
11:55:44,63	0,573017	3,496856	-0,092010	-0,598006	1,406035	-1,398004	-0,956944	-0,235286	-8,952883	-1,250169	12,079003	0,114090	-0,061559	-2,169512	-4,760361	30,304591	-28,366139	13,227871	-0,956944	-0,235286	-8,952883	-19,720116	87,199090	0,114090	-0,956944	-0,235286	-8,952883	-19,720116	87,199090	0,114090
11:55:44,68	0,572930	3,496872	-0,091976	-0,597998	1,356014	-1,398023	-0,934639	-0,175659	-3,661775	-0,737076	10,825885	0,075818	-0,099804	-2,233761	-3,608032	26,541216	-25,933541	13,304260	-0,934639	-0,175659	-3,661775	-14,526339	84,195056	0,075818	-0,934639	-0,175659	-3,661775	-14,526339	84,195056	0,075818
11:55:44,73	0,572930	3,496872	-0,091976	-0,597998	1,356014	-1,398023	-0,859875	-0,174663	-2,509447	-0,563885	10,238147	0,152207	-0,100611	-2,233809	-3,620481	26,478123	-25,966837	13,330651	-0,859875	-0,174663	-2,509447	-14,274931	77,738329	0,152207	-0,859875	-0,174663	-2,509447	-14,274931	77,738329	0,152207
11:55:44,78	0,572930	3,496872	-0,091976	-0,597998	1,356014	-1,398023	-0,859430	-0,173988	-2,521895	-0,659377	10,223277	0,178598	-0,097733	-2,238629	-3,629387	26,467070	-26,005925	13,349249	-0,859430	-0,173988	-2,521895	-14,317420	77,688554	0,178598	-0,859430	-0,173988	-2,521895	-14,317420	77,688554	0,178598
11:55:44,83	0,572930	3,496872	-0,091976	-0,597998	1,356014	-1,398023	-0,856695	-0,178891	-2,530801	-0,443814	10,375491	0,197197	-0,097684	-2,241454	-3,629009	26,453847	-25,934437	13,326809	-0,856695	-0,178891	-2,530801	-14,486720	77,626036	0,197197	-0,856695	-0,178891	-2,530801	-14,486720	77,626036	0,197197
11:55:44,88	0,572930	3,496872	-0,091976	-0,597998	1,356014	-1,398023	-0,854273	-0,180345	-2,530424	-0,312866	10,454230	0,174756	-0,100750	-2,239888	-3,636798	26,432574	-25,976638	13,334963	-0,854273	-0,180345	-2,530424	-14,469972	77,514663	0,174756	-0,854273	-0,180345	-2,530424	-14,469972	77,514663	0,174756
11:55:44,93	0,572930	3,496872	-0,091976	-0,597998	1,356014	-1,398023	-0,854096	-0,176907	-2,538212	-0,538830	10,466100	0,182910	-0,097277	-2,236881	-3,637566	26,411887	-25,960179	13,371132	-0,854096	-0,176907	-2,538212	-14,426047	77,512657	0,182910	-0,854096	-0,176907	-2,538212	-14,426047	77,512657	0,182910
11:55:44,98	0,572930	3,496872	-0,091976	-0,597998	1,356014	-1,398023	-0,858437	-0,178411	-2,538980	-0,456706	10,214227	0,219080	-0,098436	-2,240639	-3,640345	26,394733	-25,928945	13,286030	-0,858437	-0,178411	-2,538980	-14,461996	77,601545	0,219080	-0,858437	-0,178411	-2,538980	-14,461996	77,601545	0,219080
11:55:45,03	0,572930	3,496872	-0,091976	-0,597998	1,356014	-1,398023	-0,854603	-0,179287	-2,541759	-0,392720	10,383151	0,133977	-0,095557	-2,236933	-3,643075	26,388846	-25,955396	13,292797	-0,854603	-0,179287	-2,541759	-14,466718	77,469457	0,133977	-0,854603	-0,179287	-2,541759	-14,466718	77,469457	0,133977
11:55:45,08	0,572930	3,496872	-0,091976	-0,597998	1,356014	-1,398023	-0,859252	-0,179927	-2,544490	-0,385288	10,149512	0,140744	-0,099036	-2,240580	-3,645731	26,428952	-25,991242	13,340161	-0,859252	-0,179927	-2,544490	-14,509530	77,600792	0,140744	-0,859252	-0,179927	-2,544490	-14,509530	77,600792	0,140744
11:55:45,13	0,572930	3,496872	-0,091976	-0,597998	1,356014	-1,398023	-0,854354	-0,178738	-2,547145	-0,458096	10,456854	0,188108	-0,094957	-2,241261	-3,646510	26,402885	-25,977271	13,341955	-0,854354	-0,178738	-2,547145	-14,489016	77,523656	0,188108	-0,854354	-0,178738	-2,547145	-14,489016	77,523656	0,188108
11:55:45,18	0,572930	3,496872	-0,091976	-0,597998	1,356014	-1,398023	-0,855804	-0,182610	-2,547924	-0,257654	10,351914	0,189902	-0,098526	-2,241127	-3,646928	26,375115	-25,945234	13,328388	-0,855804	-0,182610	-2,547924	-14,592576	77,532511	0,189902	-0,855804	-0,182610	-2,547924	-14,592576	77,532511	0,189902
11:55:45,23	0,572930	3,496872	-0,091976	-0,597998	1,356014	-1,398023	-0,854136	-0,179453	-2,548342	-0,408000	10,398588	0,176335	-0,099647	-2,238761	-3,645753	26,414492	-25,969252	13,331502	-0,854136	-0,179453	-2,548342	-14,495034	77,448238	0,176335	-0,854136	-0,179453	-2,548342	-14,495034	77,448238	0,176335
11:55:45,28	0,572930	3,496872	-0,091976	-0,597998	1,356014	-1,398023	-0,855624	-0,177299	-2,547167	-0,521128	10,367307	0,179449	-0,099765	-2,240790	-3,648498	26,365589	-25,991915	13,318092	-0,855624	-0,177299	-2,547167	-14,439061	77,533788	0,179449	-0,855624	-0,177299	-2,547167	-14,439061	77,533788	0,179449
11:55:45,33	0,572930	3,496872	-0,091976	-0,597998	1,356014	-1,398023	-0,853807	-0,178211	-2,549912	-0,517749	10,430758	0,166039	-0,096670	-2,242487	-3,649662	26,341600	-25,991332	13,320156	-0,853807	-0,178211	-2,549912	-14,507323	77,454625	0,166039	-0,853807	-0,178211	-2,549912	-14,507323	77,454625	0,166039
11:55:45,38	0,572930	3,496872	-0,091976	-0,597998	1,356014	-1,398023	-0,853886	-0,181740	-2,551076	-0,345741	10,405615	0,168103	-0,100066	-2,238877	-3,648382	26,358119	-25,965295	13,315953	-0,853886	-0,181740	-2,551076	-14,612327	77,435636	0,168103	-0,853886	-0,181740	-2,551076	-14,612327	77,435636	0,168103
11:55:45,43	0,572930	3,496872	-0,091976	-0,597998	1,356014	-1,398023	-0,855314	-0,176994	-2,549796	-0,561706	10,332610	0,163900	-0,100419	-2,239347	-3,652780	26,337686	-25,956996	13,336739	-0,855314	-0,176994	-2,549796	-14,455758	77,474783	0,163900	-0,855314	-0,176994	-2,549796	-14,455758	77,474783	0,163900
11:55:45,48	0,572930	3,496872	-0,091976	-0,597998	1,356014	-1,398023	-0,854731	-0,176924	-2,554194	-0,568413	10,341099	0,184686	-0,096841	-2,236940	-3,656293	26,359628	-25,934211	13,311286	-0,854731	-0,176924	-2,554194	-14,456915	77,437480	0,184686	-0,854731	-0,176924	-2,554194	-14,456915	77,437480	0,184686
11:55:45,53	0,572930	3,496872	-0,091976	-0,597998	1,356014	-1,398023	-0,858604	-0,178818	-2,557707	-0,439181	10,147328	0,159233	-0,099627	-2,240139	-3,651929	26,342683	-25,972883	13,338104	-0,858604	-0,178818	-2,557707	-14,476422	77,547716	0,159233	-0,858604	-0,178818	-2,557707	-14,476422	77,547716	0,159233
11:55:45,58	0,572930	3,496872	-0,091976	-0,597998	1,356014	-1,398023	-0,854441	-0,178005	-2,553344	-0,523417	10,368458	0,186051	-0,097898	-2,244660	-3,653517	26,343182	-25,981707	13,350523	-0,854441	-0,178005	-2,553344	-14,496843	77,442061	0,186051	-0,854441	-0,178005	-2,553344	-14,496843	77,442061	0,186051
11:55:45,63	0,572930	3,496872	-0,091976	-0,597998	1,356014	-1,398023	-0,851389	-0,181763	-2,554932	-0,335414	10,531982	0,198470	-0,097441	-2,240638	-3,655113	26,342800	-25,931307	13,319872	-0,851389	-0,181763	-2,554932	-14,603813	77,366040	0,198470	-0,851389	-0,181763	-2,554932	-14,603813	77,366040	0,198470
11:55:45,68	0,572930	3,496872	-0,091976	-0,597998	1,356014	-1,398023	-0,855102	-0,180148	-2,556527	-0,375931	10,313408	0,167819	-0,098584	-2,241333	-3,655861	26,362237	-25,932460	13,344016	-0,855102	-0,180148	-2,556527	-14,517561	77,438887	0,167819	-0,855102	-0,180148	-2,556527	-14,517561	77,438887	0,167819
11:55:45,73	0,572930	3,496872	-0,091976	-0,597998	1,356014	-1,398023	-0,853928	-0,179506	-2,557276	-0,400608	10,391838	0,191963	-0,096809	-2,245277	-3,655067	26,367164	-25,972586	13,337073	-0,853928	-0,179506	-2,557276	-14,491821	77,425200	0,191963	-0,853928	-0,179506	-2,557276	-14,491821	77,425200	0,191963
11:55:45,78	0,572930	3,496872	-0,091976	-0,597998	1,356014	-1,398023	-0,851400	-0,183015	-2,556481	-0,250416	10,547629	0,185020	-0,099210	-2,238068	-3,653953	26,360570	-25,972154	13,317751	-0,851400	-0,183015	-2,556481	-14,617102	77,382535	0,185020	-0,851400	-0,183015	-2,556481	-14,617102	77,382535	0,185020
11:55:45,83	0,572930	3,496872	-0,091976	-0,597998	1,356014	-1,398023	-0,856442	-0,177331	-2,555368	-0,548899	10,279515	0,165698	-0,098657	-2,240841	-3,654731	26,330728	-25,951944	13,318862	-0,856442	-0,177331	-2,555368	-14,469403	77,510222	0,165698	-0,856442	-0,177331	-2,555368	-14,469403	77,510222	0,165698
11:55:45,88	0,572930	3,496872	-0,091976	-0,597998	1,356014	-1,398023	-0,854317	-0,179196	-2,556145	-0,449339	10,354059	0,166809	-0,097983	-2,237743	-3,655487	26,378696	-25,941803	13,334266	-0,854317	-0,179196	-2,556145	-14,516243	77,417964	0,166809	-0,854317	-0,179196	-2,556145	-14,516243	77,417964	0,166809
11:55:45,93	0,572930	3,496872	-0,091976	-0,597998	1,356014	-1,398023	-0,857337	-0,178232	-2,556902	-0,466733	10,233483	0,182213	-0,097169	-2,243000	-3,655954	26,336190	-25,944622	13,353638	-0,857337	-0,178232	-2,556902	-14,457914	77,534470	0,182213	-0,857337	-0,178232	-2,556902	-14,457914	77,534470	0,182213
11:55:45,98	0,572930	3,496872	-0,091976	-0,597998	1,356014	-1,398023	-0,853191	-0,181565	-2,557368	-0,317114	10,413679	0,201585	-0,102804	-2,236610	-3,655524	26,333090	-25,949912	13,328987	-0,853191	-0,181565	-2,557368	-14,569931	77,389195	0,201585	-0,853191	-0,181565	-2,557368	-14,569931	77,389195	0,201585
11:55:46,03	0,572930	3,496872	-0,091976	-0,597998	1,356014	-1,398023	-0,855908	-0,173489	-2,556938	-0,743170	10,272349	0,176934	-0,100983	-2,242799	-3,657828	26,344367	-25,947840	13,320045	-0,855908	-0,173489	-2,556938	-14,362063	77,461159	0,176934	-0,855908	-0,173489	-2,556938	-14,362063	77,461159	0,176934
11:55:46,08	0,572930	3,496872	-0,091976	-0,597998	1,356014	-1,398023	-0,851458	-0,178161	-2,559243	-0,492799	10,512491	0,167993	-0,098077	-2,240073	-3,658237	26,322471	-25,915804	13,317607	-0,851458	-0,178161	-2,559243	-14,478435	77,351959	0,167993	-0,851458	-0,178161	-2,559243	-14,478435	77,351959	0,167993
11:55:46,13	0,572930	3,496872	-0,091976	-0,597998	1,356014	-1,398023	-0,855272	-0,179315	-2,559651	-0,416004	10,279178	0,165554	-0,098050	-2,238642	-3,657442	26,334534	-25,899613	13,341961	-0,855272	-0,179315	-2,559651	-14,492216	77,418052	0,165554	-0,855272	-0,179315	-2,559651	-14,492216	77,418052	0,165554
11:55:46,18	0,572930	3,496872	-0,091976	-0,597998	1,356014	-1,398023	-0,856526	-0,178622	-2,558856	-0,431969	10,216355	0,189908	-0,099761	-2,240779	-3,655907	26,359342	-25,937025	13,290509	-0,856526	-0,178622	-2,558856	-14,453807	77,453617	0,189908	-0,856526	-0,178622	-2,558856	-14,453807	77,453617	0,189908
11:55:46,23	0,572930	3,496872	-0,091976	-0,597998	1,356014	-1,398023	-0,853820	-0,178209	-2,557322	-0,473431	10,397258	0,138456	-0,093919	-2,242096	-3,654721	26,341933	-25,963298	13,309320	-0,853820	-0,178209	-2,557322	-14,462862	77,422098	0,138456	-0,853820	-0,178209	-2,557322	-14,462862	77,422098	0,138456
11:55:46,29	0,572930	3,496872	-0,091976	-0,597998	1,356014	-1,398023	-0,854358	-0,180643	-2,560268	-0,367624	10,330308	0,173082	-0,095685	-2,243263	-3,658417	26,320412	-25,886471	13,314984	-0,854358	-0,180643	-2,560268	-14,548119	77,397424	0,173082	-0,854358	-0,180643	-2,560268	-14,548119	77,397424	0,173082
11:55:46,34	0,572930	3,496872	-0,091976	-0,597998	1,356014	-1,398023	-0,854358	-0,180643	-2,560268	-0,367624	10,330308	0,173082	-0,098711	-2,239267	-3,657106	26,303756	-25,932677	13,287510	-0,854358	-0,180643	-2,560268	-14,548119	77,397424	0,173082	-0,854358	-0,180643	-2,560268	-14,548119	77,397424	0,173082
11:55:46,39	0,572930	3,496872	-0,091976	-0,597998	1,356014	-1,398023	-0,855654	-0,178363	-2,558521	-0,489485	10,251575	0,135457	-0,103575	-2,239115	-3,670345	26,241167	-25,876177	13,306891	-0,855654	-0,178363	-2,558521	-14,490954	77,420388	0,135457	-0,855654	-0,178363	-2,558521	-14,490954	77,420388	0,135457
11:55:46,44	0,572930	3,496872	-0,091976	-0,597998	1,356014	-1,398023	-0,853353	-0,174074	-2,571759	-0,694867	10,288757	0,154838	-0,097922	-2,370401	-8,114856	19,117881	-26,452078	13,290709	-0,853353	-0,174074	-2,571759	-14,359664	77,276965	0,154838	-0,853353	-0,174074	-2,571759	-14,359664	77,276965	0,154838
11:55:46,49	0,572930	3,496872	-0,091976	-0,597998	1,356014	-1,398023	-0,742483	-0,244613	-7,016271	-1,087205	10,173016	0,138656	0,025624	-2,171172	-9,861893	29,587125	-32,288475	13,218609	-0,742483	-0,244613	-7,016271	-20,289347	68,457911	0,138656	-0,742483	-0,244613	-7,016271	-20,289347	68,457911	0,138656
11:55:46,54	0,572930	3,496872	-0,091976	-0,597998	1,356014	-1,398023	-0,976793	-0,251992	-8,763307	-0,523353	9,973690	0,066556	-0,043966	-2,193905	-4,269866	27,653845	-27,702243	13,270070	-0,976793	-0,251992	-8,763307	-20,304727	86,651967	0,066556	-0,976793	-0,251992	-8,763307	-20,304727	86,651967	0,066556
11:55:46,59	0,572975	3,496988	-0,092005	-0,598010	1,305990	-1,398029	-0,922310	-0,203092	-3,171281	-0,060982	8,839418	0,118017	-0,070997	-2,242854	-3,430732	24,796367	-26,005288	13,298007	-0,922310	-0,203092	-3,171281	-16,003736	81,240784	0,118017	-0,922310	-0,203092	-3,171281	-16,003736	81,240784	0,118017
11:55:46,64	0,572975	3,496988	-0,092005	-0,598010	1,305990	-1,398029	-0,866404	-0,204157	-2,332146	0,035248	8,423450	0,145954	-0,071114	-2,243361	-3,443163	24,782289	-26,050968	13,313847	-0,866404	-0,204157	-2,332146	-15,991083	76,436129	0,145954	-0,866404	-0,204157	-2,332146	-15,991083	76,436129	0,145954
11:55:46,69	0,572975	3,496988	-0,092005	-0,598010	1,305990	-1,398029	-0,865907	-0,204309	-2,344577	-0,003453	8,459943	0,161794	-0,071163	-2,241720	-3,451346	24,778055	-26,051303	13,299714	-0,865907	-0,204309	-2,344577	-16,041707	76,433605	0,161794	-0,865907	-0,204309	-2,344577	-16,041707	76,433605	0,161794
11:55:46,74	0,572975	3,496988	-0,092005	-0,598010	1,305990	-1,398029	-0,867304	-0,203446	-2,352760	-0,050722	8,383795	0,147661	-0,070757	-2,243776	-3,458723	24,711546	-26,066909	13,338068	-0,867304	-0,203446	-2,352760	-16,021252	76,467129	0,147661	-0,867304	-0,203446	-2,352760	-16,021252	76,467129	0,147661
11:55:46,79	0,572975	3,496988	-0,092005	-0,598010	1,305990	-1,398029	-0,865726	-0,204826	-2,360138	-0,025734	8,416038	0,186015	-0,066039	-2,235980	-3,463326	24,741133	-26,070829	13,309706	-0,865726	-0,204826	-2,360138	-16,104592	76,375525	0,186015	-0,865726	-0,204826	-2,360138	-16,104592	76,375525	0,186015
11:55:46,84	0,572975	3,496988	-0,092005	-0,598010	1,305990	-1,398029	-0,874836	-0,205014	-2,364740	-0,004588	7,969885	0,157653	-0,075484	-2,245536	-3,464575	24,726531	-26,123739	13,299815	-0,874836	-0,205014	-2,364740	-16,098159	76,644531	0,157653	-0,874836	-0,205014	-2,364740	-16,098159	76,644531	0,157653
11:55:46,89	0,572975	3,496988	-0,092005	-0,598010	1,305990	-1,398029	-0,861838	-0,201612	-2,365989	-0,234596	8,659612	0,147762	-0,073580	-2,246890	-3,493435	24,508001	-25,956548	13,296035	-0,861838	-0,201612	-2,365989	-16,061138	76,313882	0,147762	-0,861838	-0,201612	-2,365989	-16,061138	76,313882	0,147762
11:55:46,94	0,572975	3,496988	-0,092005	-0,598010	1,305990	-1,398029	-0,861617	-0,203939	-2,394849	-0,078089	8,398232	0,143982	-0,117094	-2,397869	-7,523338	16,200167	-24,378367	13,286285	-0,861617	-0,203939	-2,394849	-16,087265	76,035191	0,143982	-0,861617	-0,203939	-2,394849	-16,087265	76,035191	0,143982
11:55:46,99	0,572975	3,496988	-0,092005	-0,598010	1,305990	-1,398029	-0,709109	-0,241743	-6,424753	-0,899421	8,344803	0,134232	0,019343	-2,192450	-9,214917	26,777652	-30,794467	13,244656	-0,709109	-0,241743	-6,424753	-19,876260	64,009828	0,134232	-0,709109	-0,241743	-6,424753	-19,876260	64,009828	0,134232
11:55:47,04	0,572975	3,496988	-0,092005	-0,598010	1,305990	-1,398029	-0,955225	-0,257191	-8,116331	-0,363882	7,915147	0,092603	-0,049318	-2,223409	-4,132788	24,754260	-26,245355	13,249751	-0,955225	-0,257191	-8,116331	-20,553394	82,900338	0,092603	-0,955225	-0,257191	-8,116331	-20,553394	82,900338	0,092603
11:55:47,09	0,573039	3,496896	-0,091974	-0,598013	1,255971	-1,397992	-0,894084	-0,213209	-3,034203	0,277010	7,067652	0,097699	-0,086865	-2,291089	-3,106882	21,041132	-24,436479	13,364014	-0,894084	-0,213209	-3,034203	-16,459927	77,253219	0,097699	-0,894084	-0,213209	-3,034203	-16,459927	77,253219	0,097699
11:55:47,14	0,573039	3,496896	-0,091974	-0,598013	1,255971	-1,397992	-0,816697	-0,214533	-2,008296	0,055782	6,971651	0,211961	-0,082363	-2,287021	-3,125157	21,058986	-24,506556	13,361167	-0,816697	-0,214533	-2,008296	-16,785023	71,082376	0,211961	-0,816697	-0,214533	-2,008296	-16,785023	71,082376	0,211961
11:55:47,19	0,573039	3,496896	-0,091974	-0,598013	1,255971	-1,397992	-0,822472	-0,216398	-2,026571	0,101000	6,721866	0,209114	-0,079931	-2,289917	-3,131378	21,056894	-24,527333	13,338458	-0,822472	-0,216398	-2,026571	-16,886206	71,285906	0,209114	-0,822472	-0,216398	-2,026571	-16,886206	71,285906	0,209114
11:55:47,24	0,573039	3,496896	-0,091974	-0,598013	1,255971	-1,397992	-0,821179	-0,219951	-2,032792	0,266743	6,797656	0,186405	-0,082402	-2,287332	-3,139732	21,056597	-24,474496	13,362959	-0,821179	-0,219951	-2,032792	-16,999415	71,260231	0,186405	-0,821179	-0,219951	-2,032792	-16,999415	71,260231	0,186405
11:55:47,29	0,573039	3,496896	-0,091974	-0,598013	1,255971	-1,397992	-0,822182	-0,216519	-2,041146	0,133882	6,718828	0,210906	-0,081850	-2,290529	-3,140752	20,997015	-24,519639	13,315531	-0,822182	-0,216519	-2,041146	-16,862853	71,260133	0,210906	-0,822182	-0,216519	-2,041146	-16,862853	71,260133	0,210906
11:55:47,34	0,573039	3,496896	-0,091974	-0,598013	1,255971	-1,397992	-0,819690	-0,218595	-2,042166	0,172978	6,819410	0,163478	-0,079471	-2,285288	-3,145008	21,020232	-24,478672	13,354298	-0,819690	-0,218595	-2,042166	-16,986768	71,165053	0,163478	-0,819690	-0,218595	-2,042166	-16,986768	71,165053	0,163478
11:55:47,39	0,573039	3,496896	-0,091974	-0,598013	1,255971	-1,397992	-0,825418	-0,218036	-2,046422	0,190958	6,521143	0,202246	-0,079379	-2,286131	-3,146927	21,073149	-24,504653	13,349136	-0,825418	-0,218036	-2,046422	-16,924848	71,316486	0,202246	-0,825418	-0,218036	-2,046422	-16,924848	71,316486	0,202246
11:55:47,44	0,573039	3,496896	-0,091974	-0,598013	1,255971	-1,397992	-0,824735	-0,218537	-2,048341	0,220965	6,615522	0,197083	-0,080899	-2,286032	-3,148512	20,984165	-24,494636	13,366834	-0,824735	-0,218537	-2,048341	-16,934164	71,357181	0,197083	-0,824735	-0,218537	-2,048341	-16,934164	71,357181	0,197083
11:55:47,49	0,573039	3,496896	-0,091974	-0,598013	1,255971	-1,397992	-0,824060	-0,217171	-2,049926	0,114120	6,568512	0,214782	-0,078301	-2,289920	-3,152356	21,032875	-24,516310	13,366640	-0,824060	-0,217171	-2,049926	-16,933785	71,257243	0,214782	-0,824060	-0,217171	-2,049926	-16,933785	71,257243	0,214782
11:55:47,54	0,573039	3,496896	-0,091974	-0,598013	1,255971	-1,397992	-0,821992	-0,221364	-2,053770	0,337776	6,729072	0,214587	-0,079612	-2,286488	-3,151136	21,012911	-24,509764	13,301185	-0,821992	-0,221364	-2,053770	-17,039332	71,255461	0,214587	-0,821992	-0,221364	-2,053770	-17,039332	71,255461	0,214587
11:55:47,59	0,573039	3,496896	-0,091974	-0,598013	1,255971	-1,397992	-0,824308	-0,218513	-2,052550	0,185191	6,588085	0,149132	-0,077171	-2,289132	-3,151224	21,002465	-24,502174	13,342803	-0,824308	-0,218513	-2,052550	-16,968083	71,296269	0,149132	-0,824308	-0,218513	-2,052550	-16,968083	71,296269	0,149132
11:55:47,64	0,573039	3,496896	-0,091974	-0,598013	1,255971	-1,397992	-0,823240	-0,221949	-2,052638	0,365222	6,630797	0,190750	-0,081230	-2,290220	-3,155106	21,037202	-24,506465	13,329272	-0,823240	-0,221949	-2,052638	-17,057792	71,255116	0,190750	-0,823240	-0,221949	-2,052638	-17,057792	71,255116	0,190750
11:55:47,69	0,573039	3,496896	-0,091974	-0,598013	1,255971	-1,397992	-0,820267	-0,218978	-2,056520	0,224396	6,817582	0,177219	-0,078417	-2,287833	-3,155903	20,991334	-24,526278	13,340124	-0,820267	-0,218978	-2,056520	-16,965414	71,208580	0,177219	-0,820267	-0,218978	-2,056520	-16,965414	71,208580	0,177219
11:55:47,74	0,573039	3,496896	-0,091974	-0,598013	1,255971	-1,397992	-0,823741	-0,220221	-2,057317	0,248900	6,607121	0,188071	-0,085485	-2,287928	-3,155904	20,985318	-24,504276	13,354191	-0,823741	-0,220221	-2,057317	-17,038427	71,270824	0,188071	-0,823741	-0,220221	-2,057317	-17,038427	71,270824	0,188071
11:55:47,79	0,573039	3,496896	-0,091974	-0,598013	1,255971	-1,397992	-0,820125	-0,214147	-2,057319	-0,050901	6,778982	0,202138	-0,079598	-2,286776	-3,157864	20,978827	-24,478952	13,333224	-0,820125	-0,214147	-2,057319	-16,861420	71,158767	0,202138	-0,820125	-0,214147	-2,057319	-16,861420	71,158767	0,202138
11:55:47,84	0,573039	3,496896	-0,091974	-0,598013	1,255971	-1,397992	-0,824066	-0,218669	-2,059278	0,202937	6,555743	0,181171	-0,083190	-2,283228	-3,158638	20,983971	-24,528143	13,361043	-0,824066	-0,218669	-2,059278	-16,962572	71,244934	0,181171	-0,824066	-0,218669	-2,059278	-16,962572	71,244934	0,181171
11:55:47,89	0,573039	3,496896	-0,091974	-0,598013	1,255971	-1,397992	-0,825343	-0,213785	-2,060052	-0,091064	6,518380	0,208990	-0,084963	-2,285889	-3,159441	20,954638	-24,477960	13,333669	-0,825343	-0,213785	-2,060052	-16,873172	71,307828	0,208990	-0,825343	-0,213785	-2,060052	-16,873172	71,307828	0,208990
11:55:47,94	0,573039	3,496896	-0,091974	-0,598013	1,255971	-1,397992	-0,822152	-0,213580	-2,060855	-0,072945	6,633826	0,181616	-0,081866	-2,285772	-3,159780	21,040265	-24,513910	13,342086	-0,822152	-0,213580	-2,060855	-16,838939	71,172769	0,181616	-0,822152	-0,213580	-2,060855	-16,838939	71,172769	0,181616
11:55:47,99	0,573039	3,496896	-0,091974	-0,598013	1,255971	-1,397992	-0,823802	-0,216203	-2,061194	0,075177	6,640154	0,190033	-0,080178	-2,290647	-3,159779	20,989602	-24,511809	13,342242	-0,823802	-0,216203	-2,061194	-16,896792	71,308624	0,190033	-0,823802	-0,216203	-2,061194	-16,896792	71,308624	0,190033
11:55:48,04	0,573039	3,496896	-0,091974	-0,598013	1,255971	-1,397992	-0,820423	-0,220103	-2,061194	0,254457	6,770919	0,190189	-0,080563	-2,289594	-3,160804	21,045488	-24,521630	13,329954	-0,820423	-0,220103	-2,061194	-17,023650	71,174163	0,190189	-0,820423	-0,220103	-2,061194	-17,023650	71,174163	0,190189
11:55:48,09	0,573039	3,496896	-0,091974	-0,598013	1,255971	-1,397992	-0,821143	-0,219243	-2,062219	0,229145	6,786832	0,177901	-0,081953	-2,286843	-3,162522	20,995476	-24,497700	13,334870	-0,821143	-0,219243	-2,062219	-16,981406	71,246531	0,177901	-0,821143	-0,219243	-2,062219	-16,981406	71,246531	0,177901
11:55:48,14	0,573039	3,496896	-0,091974	-0,598013	1,255971	-1,397992	-0,822831	-0,216664	-2,063937	0,090769	6,643786	0,182817	-0,080844	-2,287905	-3,161376	20,974038	-24,551566	13,313321	-0,822831	-0,216664	-2,063937	-16,917353	71,235983	0,182817	-0,822831	-0,216664	-2,063937	-16,917353	71,235983	0,182817
11:55:48,19	0,573039	3,496896	-0,091974	-0,598013	1,255971	-1,397992	-0,822465	-0,218155	-2,062790	0,110919	6,671173	0,161268	-0,080926	-2,285010	-3,161641	21,009692	-24,531584	13,343243	-0,822465	-0,218155	-2,062790	-17,014226	71,234657	0,161268	-0,822465	-0,218155	-2,062790	-17,014226	71,234657	0,161268
11:55:48,24	0,573039	3,496896	-0,091974	-0,598013	1,255971	-1,397992	-0,824932	-0,216637	-2,063056	0,067110	6,563778	0,191190	-0,078401	-2,289559	-3,159390	20,994489	-24,506814	13,342584	-0,824932	-0,216637	-2,063056	-16,938863	71,320918	0,191190	-0,824932	-0,216637	-2,063056	-16,938863	71,320918	0,191190
11:55:48,29	0,573039	3,496896	-0,091974	-0,598013	1,255971	-1,397992	-0,822255	-0,221098	-2,060805	0,312944	6,677437	0,190531	-0,080747	-2,288415	-3,163750	20,975196	-24,537945	13,340164	-0,822255	-0,221098	-2,060805	-17,043236	71,224422	0,190531	-0,822255	-0,221098	-2,060805	-17,043236	71,224422	0,190531
11:55:48,34	0,573039	3,496896	-0,091974	-0,598013	1,255971	-1,397992	-0,822072	-0,218493	-2,065164	0,140899	6,685769	0,188111	-0,083730	-2,285849	-3,162907	20,994311	-24,493060	13,349641	-0,822072	-0,218493	-2,065164	-17,010822	71,218451	0,188111	-0,822072	-0,218493	-2,065164	-17,010822	71,218451	0,188111
11:55:48,39	0,573039	3,496896	-0,091974	-0,598013	1,255971	-1,397992	-0,822803	-0,214628	-2,064322	-0,011683	6,641898	0,197588	-0,083749	-2,288841	-3,163688	20,992302	-24,538350	13,328858	-0,822803	-0,214628	-2,064322	-16,859954	71,231920	0,197588	-0,822803	-0,214628	-2,064322	-16,859954	71,231920	0,197588
11:55:48,44	0,573039	3,496896	-0,091974	-0,598013	1,255971	-1,397992	-0,820202	-0,216107	-2,065102	0,025019	6,798050	0,176805	-0,081341	-2,285169	-3,165209	21,025606	-24,513437	13,369962	-0,820202	-0,216107	-2,065102	-16,939385	71,183901	0,176805	-0,820202	-0,216107	-2,065102	-16,939385	71,183901	0,176805
11:55:48,49	0,573039	3,496896	-0,091974	-0,598013	1,255971	-1,397992	-0,824587	-0,216357	-2,066624	0,076226	6,586423	0,217909	-0,078942	-2,287691	-3,164818	21,031027	-24,501183	13,350720	-0,824587	-0,216357	-2,066624	-16,907774	71,316485	0,217909	-0,824587	-0,216357	-2,066624	-16,907774	71,316485	0,217909
11:55:48,54	0,573039	3,496896	-0,091974	-0,598013	1,255971	-1,397992	-0,823601	-0,219695	-2,066233	0,263135	6,636244	0,198667	-0,079438	-2,288178	-3,165057	21,009301	-24,530060	13,302766	-0,823601	-0,219695	-2,066233	-16,982913	71,288933	0,198667	-0,823601	-0,219695	-2,066233	-16,982913	71,288933	0,198667
11:55:48,59	0,573039	3,496896	-0,091974	-0,598013	1,255971	-1,397992	-0,822931	-0,219509	-2,066472	0,217602	6,666689	0,150713	-0,080735	-2,286351	-3,162894	21,026159	-24,525730	13,339012	-0,822931	-0,219509	-2,066472	-17,013859	71,266810	0,150713	-0,822931	-0,219509	-2,066472	-17,013859	71,266810	0,150713
11:55:48,64	0,573039	3,496896	-0,091974	-0,598013	1,255971	-1,397992	-0,823866	-0,217472	-2,064308	0,123851	6,630543	0,186959	-0,080810	-2,287828	-3,163686	20,996893	-24,551617	13,329043	-0,823866	-0,217472	-2,064308	-16,947698	71,304002	0,186959	-0,823866	-0,217472	-2,064308	-16,947698	71,304002	0,186959
11:55:48,70	0,573039	3,496896	-0,091974	-0,598013	1,255971	-1,397992	-0,822549	-0,218146	-2,065100	0,121856	6,686600	0,176990	-0,079623	-2,291937	-3,168702	20,988844	-24,511351	13,357289	-0,822549	-0,218146	-2,065100	-17,002615	71,256714	0,176990	-0,822549	-0,218146	-2,065100	-17,002615	71,256714	0,176990
11:55:48,75	0,573039	3,496896	-0,091974	-0,598013	1,255971	-1,397992	-0,819584	-0,221228	-2,070117	0,312973	6,813693	0,205236	-0,084375	-2,284946	-3,166812	20,987133	-24,523024	13,336618	-0,819584	-0,221228	-2,070117	-17,053444	71,151029	0,205236	-0,819584	-0,221228	-2,070117	-17,053444	71,151029	0,205236
11:55:48,80	0,573039	3,496896	-0,091974	-0,598013	1,255971	-1,397992	-0,823263	-0,213618	-2,068227	-0,093741	6,626759	0,184565	-0,083205	-2,288288	-3,173408	20,971199	-24,476392	13,341995	-0,823263	-0,213618	-2,068227	-16,862729	71,252868	0,184565	-0,823263	-0,213618	-2,068227	-16,862729	71,252868	0,184565
11:55:48,85	0,573039	3,496896	-0,091974	-0,598013	1,255971	-1,397992	-0,820953	-0,216302	-2,074822	0,078237	6,709731	0,189942	-0,103437	-2,426310	-7,527389	13,792931	-23,831742	13,324296	-0,820953	-0,216302	-2,074822	-16,901432	71,154554	0,189942	-0,820953	-0,216302	-2,074822	-16,901432	71,154554	0,189942
11:55:48,90	0,573039	3,496896	-0,091974	-0,598013	1,255971	-1,397992	-0,691307	-0,267792	-6,428803	-0,275134	6,912472	0,172243	-0,029717	-2,268692	-9,580633	21,661931	-27,422596	13,289824	-0,691307	-0,267792	-6,428803	-21,296769	61,180033	0,172243	-0,691307	-0,267792	-6,428803	-21,296769	61,180033	0,172243
11:55:48,95	0,573039	3,496896	-0,091974	-0,598013	1,255971	-1,397992	-0,864668	-0,252825	-8,482047	-0,228643	6,507855	0,137771	-0,074585	-2,287997	-3,888070	20,260221	-24,060283	13,312093	-0,864668	-0,252825	-8,482047	-20,075436	74,384289	0,137771	-0,864668	-0,252825	-8,482047	-20,075436	74,384289	0,137771
11:55:49,00	0,572926	3,496980	-0,092003	-0,598013	1,205959	-1,398015	-0,825515	-0,223621	-2,789485	0,463717	5,648731	0,160040	-0,102104	-2,343642	-2,907208	16,916156	-22,301620	13,398584	-0,825515	-0,223621	-2,789485	-17,090524	70,451666	0,160040	-0,825515	-0,223621	-2,789485	-17,090524	70,451666	0,160040
11:55:49,05	0,572926	3,496980	-0,092003	-0,598013	1,205959	-1,398015	-0,763566	-0,227612	-1,808623	0,522274	5,094716	0,246531	-0,102527	-2,342027	-2,924398	16,883225	-22,302598	13,315037	-0,763566	-0,227612	-1,808623	-17,345278	65,034636	0,246531	-0,763566	-0,227612	-1,808623	-17,345278	65,034636	0,246531
11:55:49,10	0,572926	3,496980	-0,092003	-0,598013	1,205959	-1,398015	-0,764752	-0,226438	-1,825812	0,443895	5,004994	0,162984	-0,103293	-2,343140	-2,932237	16,865568	-22,319648	13,320760	-0,764752	-0,226438	-1,825812	-17,331471	65,038045	0,162984	-0,764752	-0,226438	-1,825812	-17,331471	65,038045	0,162984
11:55:49,15	0,572926	3,496980	-0,092003	-0,598013	1,205959	-1,398015	-0,763407	-0,226331	-1,833651	0,414747	5,068206	0,168707	-0,102321	-2,336002	-2,938377	16,900073	-22,331331	13,357295	-0,763407	-0,226331	-1,833651	-17,352235	64,995616	0,168707	-0,763407	-0,226331	-1,833651	-17,352235	64,995616	0,168707
11:55:49,20	0,572926	3,496980	-0,092003	-0,598013	1,205959	-1,398015	-0,770073	-0,223604	-1,839792	0,280072	4,757258	0,205242	-0,100779	-2,340015	-2,940645	16,907412	-22,287824	13,327364	-0,770073	-0,223604	-1,839792	-17,272831	65,208009	0,205242	-0,770073	-0,223604	-1,839792	-17,272831	65,208009	0,205242
11:55:49,25	0,572926	3,496980	-0,092003	-0,598013	1,205959	-1,398015	-0,767369	-0,226946	-1,842059	0,495214	4,882470	0,175311	-0,098650	-2,342050	-2,941766	16,886446	-22,339505	13,340803	-0,767369	-0,226946	-1,842059	-17,320052	65,120955	0,175311	-0,767369	-0,226946	-1,842059	-17,320052	65,120955	0,175311
11:55:49,30	0,572926	3,496980	-0,092003	-0,598013	1,205959	-1,398015	-0,766671	-0,229807	-1,843180	0,588751	4,926457	0,188750	-0,102449	-2,344470	-2,959123	16,834113	-22,273322	13,330800	-0,766671	-0,229807	-1,843180	-17,451112	65,110137	0,188750	-0,766671	-0,229807	-1,843180	-17,451112	65,110137	0,188750
11:55:49,35	0,572926	3,496980	-0,092003	-0,598013	1,205959	-1,398015	-0,762676	-0,227727	-1,860537	0,511722	5,055782	0,178747	-0,152126	-2,491585	-7,375566	9,226566	-20,122206	13,316587	-0,762676	-0,227727	-1,860537	-17,364833	64,925857	0,178747	-0,762676	-0,227727	-1,860537	-17,364833	64,925857	0,178747
11:55:49,40	0,572926	3,496980	-0,092003	-0,598013	1,205959	-1,398015	-0,610432	-0,258263	-6,276981	0,158755	5,308595	0,164534	-0,036992	-2,300542	-9,026157	18,820341	-25,780468	13,423135	-0,610432	-0,258263	-6,276981	-20,114896	53,227503	0,164534	-0,610432	-0,258263	-6,276981	-20,114896	53,227503	0,164534
11:55:49,45	0,572926	3,496980	-0,092003	-0,598013	1,205959	-1,398015	-0,833447	-0,262451	-7,927571	0,273196	4,849391	0,271082	-0,074412	-2,312240	-3,907614	17,593085	-22,853893	13,291994	-0,833447	-0,262451	-7,927571	-20,329174	70,274983	0,271082	-0,833447	-0,262451	-7,927571	-20,329174	70,274983	0,271082
11:55:49,50	0,573007	3,497047	-0,092000	-0,598023	1,155984	-1,398010	-0,804607	-0,235892	-2,809029	0,813020	3,822960	0,139941	-0,116459	-2,385985	-2,625302	13,331955	-20,669983	13,355839	-0,804607	-0,235892	-2,809029	-17,704519	66,984596	0,139941	-0,804607	-0,235892	-2,809029	-17,704519	66,984596	0,139941
11:55:49,55	0,573007	3,497047	-0,092000	-0,598023	1,155984	-1,398010	-0,719718	-0,236351	-1,526716	0,597651	3,454998	0,203786	-0,113826	-2,386471	-2,641975	13,331092	-20,667641	13,360395	-0,719718	-0,236351	-1,526716	-17,955929	59,952832	0,203786	-0,719718	-0,236351	-1,526716	-17,955929	59,952832	0,203786
11:55:49,60	0,573007	3,497047	-0,092000	-0,598023	1,155984	-1,398010	-0,720613	-0,238874	-1,543389	0,730448	3,406511	0,208342	-0,115101	-2,391006	-2,650598	13,359648	-20,670617	13,353459	-0,720613	-0,238874	-1,543389	-18,021196	59,974645	0,208342	-0,720613	-0,238874	-1,543389	-18,021196	59,974645	0,208342
11:55:49,65	0,573007	3,497047	-0,092000	-0,598023	1,155984	-1,398010	-0,716049	-0,240038	-1,552012	0,802644	3,670070	0,201406	-0,119794	-2,388115	-2,658011	13,337446	-20,714547	13,355197	-0,716049	-0,240038	-1,552012	-18,040324	59,879910	0,201406	-0,716049	-0,240038	-1,552012	-18,040324	59,879910	0,201406
11:55:49,70	0,573007	3,497047	-0,092000	-0,598023	1,155984	-1,398010	-0,716206	-0,234528	-1,559426	0,466965	3,664634	0,203144	-0,118733	-2,388979	-2,658403	13,340425	-20,690776	13,342897	-0,716206	-0,234528	-1,559426	-17,943447	59,886813	0,203144	-0,716206	-0,234528	-1,559426	-17,943447	59,886813	0,203144
11:55:49,75	0,573007	3,497047	-0,092000	-0,598023	1,155984	-1,398010	-0,715988	-0,235879	-1,559817	0,559337	3,666668	0,190844	-0,118088	-2,390464	-2,663533	13,319133	-20,675007	13,329676	-0,715988	-0,235879	-1,559817	-17,957195	59,871728	0,190844	-0,715988	-0,235879	-1,559817	-17,957195	59,871728	0,190844
11:55:49,80	0,573007	3,497047	-0,092000	-0,598023	1,155984	-1,398010	-0,715025	-0,237180	-1,564948	0,629964	3,690448	0,177623	-0,118789	-2,389824	-2,668891	13,330256	-20,681259	13,354398	-0,715025	-0,237180	-1,564948	-17,988643	59,819871	0,177623	-0,715025	-0,237180	-1,564948	-17,988643	59,819871	0,177623
11:55:49,85	0,573007	3,497047	-0,092000	-0,598023	1,155984	-1,398010	-0,715229	-0,236253	-1,570305	0,581930	3,692589	0,202345	-0,116910	-2,389322	-2,669260	13,377715	-20,663304	13,350265	-0,715229	-0,236253	-1,570305	-17,963942	59,838041	0,202345	-0,715229	-0,236253	-1,570305	-17,963942	59,838041	0,202345
11:55:49,90	0,573007	3,497047	-0,092000	-0,598023	1,155984	-1,398010	-0,716603	-0,237630	-1,570674	0,692780	3,653254	0,198212	-0,117569	-2,390433	-2,671598	13,355698	-20,689841	13,350785	-0,716603	-0,237630	-1,570674	-17,961138	59,906580	0,198212	-0,716603	-0,237630	-1,570674	-17,961138	59,906580	0,198212
11:55:49,95	0,573007	3,497047	-0,092000	-0,598023	1,155984	-1,398010	-0,715311	-0,237614	-1,573012	0,657974	3,714648	0,198732	-0,117701	-2,389271	-2,675495	13,309743	-20,696442	13,372947	-0,715311	-0,237614	-1,573012	-17,994712	59,866539	0,198732	-0,715311	-0,237614	-1,573012	-17,994712	59,866539	0,198732
11:55:50,00	0,573007	3,497047	-0,092000	-0,598023	1,155984	-1,398010	-0,716252	-0,236919	-1,576909	0,593123	3,629224	0,220894	-0,117008	-2,388740	-2,676271	13,363310	-20,712179	13,343492	-0,716252	-0,236919	-1,576909	-18,004980	59,854975	0,220894	-0,716252	-0,236919	-1,576909	-18,004980	59,854975	0,220894
11:55:50,05	0,573007	3,497047	-0,092000	-0,598023	1,155984	-1,398010	-0,717058	-0,237254	-1,577685	0,623710	3,641565	0,191439	-0,115892	-2,387746	-2,676674	13,327894	-20,681828	13,350259	-0,717058	-0,237254	-1,577685	-18,000708	59,930597	0,191439	-0,717058	-0,237254	-1,577685	-18,000708	59,930597	0,191439
11:55:50,10	0,573007	3,497047	-0,092000	-0,598023	1,155984	-1,398010	-0,718477	-0,237723	-1,578088	0,656697	3,521912	0,198206	-0,117686	-2,388717	-2,679076	13,326436	-20,710141	13,342299	-0,718477	-0,237723	-1,578088	-18,004572	59,922362	0,198206	-0,718477	-0,237723	-1,578088	-18,004572	59,922362	0,198206
11:55:50,15	0,573007	3,497047	-0,092000	-0,598023	1,155984	-1,398010	-0,716739	-0,236655	-1,580490	0,575906	3,625184	0,190246	-0,114745	-2,388002	-2,678442	13,308116	-20,665272	13,334059	-0,716739	-0,236655	-1,580490	-18,001515	59,889197	0,190246	-0,716739	-0,236655	-1,580490	-18,001515	59,889197	0,190246
11:55:50,20	0,573007	3,497047	-0,092000	-0,598023	1,155984	-1,398010	-0,718828	-0,238844	-1,579856	0,719455	3,478236	0,182007	-0,116422	-2,387728	-2,678601	13,373522	-20,724672	13,344656	-0,718828	-0,238844	-1,579856	-18,029837	59,906267	0,182007	-0,718828	-0,238844	-1,579856	-18,029837	59,906267	0,182007
11:55:50,25	0,573007	3,497047	-0,092000	-0,598023	1,155984	-1,398010	-0,718227	-0,237255	-1,580016	0,618067	3,595844	0,192604	-0,119458	-2,388021	-2,681326	13,338070	-20,724444	13,365498	-0,718227	-0,237255	-1,580016	-18,006458	59,976678	0,192604	-0,718227	-0,237255	-1,580016	-18,006458	59,976678	0,192604
11:55:50,30	0,573007	3,497047	-0,092000	-0,598023	1,155984	-1,398010	-0,716455	-0,234772	-1,582740	0,471432	3,657170	0,213445	-0,121752	-2,389811	-2,679801	13,335570	-20,671644	13,322019	-0,716455	-0,234772	-1,582740	-17,958192	59,898903	0,213445	-0,716455	-0,234772	-1,582740	-17,958192	59,898903	0,213445
11:55:50,35	0,573007	3,497047	-0,092000	-0,598023	1,155984	-1,398010	-0,713759	-0,233680	-1,581215	0,459115	3,768832	0,169966	-0,115616	-2,384989	-2,681644	13,380764	-20,675983	13,357422	-0,713759	-0,233680	-1,581215	-17,884773	59,798876	0,169966	-0,713759	-0,233680	-1,581215	-17,884773	59,798876	0,169966
11:55:50,40	0,573007	3,497047	-0,092000	-0,598023	1,155984	-1,398010	-0,721002	-0,236584	-1,583059	0,628957	3,433475	0,205369	-0,117640	-2,390346	-2,684752	13,332628	-20,656190	13,318921	-0,715351	-0,237509	-1,586167	-17,974338	59,830799	0,166868	-0,715351	-0,237509	-1,586167	-17,974338	59,830799	0,166868
11:55:50,45	0,573007	3,497047	-0,092000	-0,598023	1,155984	-1,398010	-0,715351	-0,237509	-1,586167	0,670152	3,675754	0,166868	-0,115881	-2,387484	-2,683272	13,345714	-20,678779	13,354229	-0,715351	-0,237509	-1,586167	-17,974338	59,830799	0,166868	-0,715351	-0,237509	-1,586167	-17,974338	59,830799	0,166868
11:55:50,50	0,573007	3,497047	-0,092000	-0,598023	1,155984	-1,398010	-0,718709	-0,237602	-1,584686	0,661932	3,523765	0,202176	-0,117614	-2,388583	-2,685979	13,369055	-20,693576	13,354700	-0,718709	-0,237602	-1,584686	-17,989803	59,942414	0,202176	-0,718709	-0,237602	-1,584686	-17,989803	59,942414	0,202176
11:55:50,55	0,573007	3,497047	-0,092000	-0,598023	1,155984	-1,398010	-0,716890	-0,236650	-1,587394	0,611302	3,645954	0,202647	-0,117086	-2,387253	-2,686376	13,335145	-20,660588	13,371171	-0,716890	-0,236650	-1,587394	-17,965728	59,921829	0,202647	-0,716890	-0,236650	-1,587394	-17,965728	59,921829	0,202647
11:55:50,60	0,573007	3,497047	-0,092000	-0,598023	1,155984	-1,398010	-0,718306	-0,236442	-1,587791	0,612099	3,526453	0,219118	-0,115651	-2,386479	-2,689095	13,378412	-20,689625	13,349203	-0,718306	-0,236442	-1,587791	-17,948602	59,913496	0,219118	-0,718306	-0,236442	-1,587791	-17,948602	59,913496	0,219118
11:55:50,65	0,573007	3,497047	-0,092000	-0,598023	1,155984	-1,398010	-0,719695	-0,237298	-1,590510	0,653091	3,506244	0,197150	-0,116885	-2,394527	-2,684197	13,356268	-20,715923	13,370445	-0,719695	-0,237298	-1,590510	-17,974797	60,002278	0,197150	-0,719695	-0,237298	-1,590510	-17,974797	60,002278	0,197150
11:55:50,70	0,573007	3,497047	-0,092000	-0,598023	1,155984	-1,398010	-0,712107	-0,240253	-1,585611	0,772916	3,894751	0,218392	-0,112933	-2,388289	-2,687157	13,353146	-20,685584	13,342154	-0,712107	-0,240253	-1,585611	-18,086956	59,795189	0,218392	-0,712107	-0,240253	-1,585611	-18,086956	59,795189	0,218392
11:55:50,75	0,573007	3,497047	-0,092000	-0,598023	1,155984	-1,398010	-0,719486	-0,240557	-1,588571	0,813435	3,493195	0,190101	-0,118141	-2,383658	-2,688473	13,372633	-20,705799	13,340278	-0,719486	-0,240557	-1,588571	-18,070298	59,972846	0,190101	-0,719486	-0,240557	-1,588571	-18,070298	59,972846	0,190101
11:55:50,81	0,573007	3,497047	-0,092000	-0,598023	1,155984	-1,398010	-0,720892	-0,233731	-1,589887	0,450719	3,447051	0,188225	-0,119840	-2,392045	-2,690076	13,367629	-20,727426	13,318887	-0,720892	-0,233731	-1,589887	-17,897171	60,037096	0,188225	-0,720892	-0,233731	-1,589887	-17,897171	60,037096	0,188225
11:55:50,86	0,573007	3,497047	-0,092000	-0,598023	1,155984	-1,398010	-0,712780	-0,236453	-1,591491	0,571046	3,875387	0,166834	-0,121167	-2,390131	-2,687554	13,362228	-20,710150	13,330128	-0,712780	-0,236453	-1,591491	-17,990544	59,828592	0,166834	-0,712780	-0,236453	-1,591491	-17,990544	59,828592	0,166834
11:55:50,91	0,573007	3,497047	-0,092000	-0,598023	1,155984	-1,398010	-0,713773	-0,234347	-1,588968	0,473768	3,810394	0,178075	-0,118734	-2,390482	-2,704662	13,311833	-20,627938	13,348096	-0,713773	-0,234347	-1,588968	-17,922460	59,841612	0,178075	-0,713773	-0,234347	-1,588968	-17,922460	59,841612	0,178075
11:55:50,96	0,573007	3,497047	-0,092000	-0,598023	1,155984	-1,398010	-0,714686	-0,236630	-1,606077	0,638497	3,678183	0,196043	-0,171431	-2,525640	-6,864410	6,088218	-18,390685	13,283536	-0,714686	-0,236630	-1,606077	-17,936966	59,781049	0,196043	-0,714686	-0,236630	-1,606077	-17,936966	59,781049	0,196043
11:55:51,01	0,573007	3,497047	-0,092000	-0,598023	1,155984	-1,398010	-0,571288	-0,258572	-5,765825	0,105168	3,760453	0,131483	-0,095662	-2,390474	-8,943583	12,869651	-21,744576	13,418720	-0,571288	-0,258572	-5,765825	-20,192708	48,606530	0,131483	-0,571288	-0,258572	-5,765825	-20,192708	48,606530	0,131483
11:55:51,06	0,573007	3,497047	-0,092000	-0,598023	1,155984	-1,398010	-0,726229	-0,256607	-7,844997	0,489148	3,253328	0,266667	-0,128711	-2,416239	-3,447023	11,132160	-19,247766	13,372330	-0,726229	-0,256607	-7,844997	-19,654471	60,262317	0,266667	-0,726229	-0,256607	-7,844997	-19,654471	60,262317	0,266667
11:55:51,11	0,573008	3,496994	-0,091989	-0,598024	1,105980	-1,397992	-0,687391	-0,240868	-2,348438	0,964281	2,519777	0,220277	-0,159112	-2,470029	-2,503567	8,012824	-17,618905	13,305312	-0,687391	-0,240868	-2,348438	-17,943837	56,480001	0,220277	-0,687391	-0,240868	-2,348438	-17,943837	56,480001	0,220277
11:55:51,16	0,573008	3,496994	-0,091989	-0,598024	1,105980	-1,397992	-0,625607	-0,241434	-1,404981	0,844715	2,216693	0,153259	-0,161402	-2,473378	-2,522494	8,051707	-17,681495	13,337758	-0,625607	-0,241434	-1,404981	-18,107887	51,326870	0,153259	-0,625607	-0,241434	-1,404981	-18,107887	51,326870	0,153259
11:55:51,21	0,573008	3,496994	-0,091989	-0,598024	1,105980	-1,397992	-0,621562	-0,241126	-1,423909	0,793916	2,492006	0,185705	-0,155751	-2,468538	-2,532380	8,063189	-17,615461	13,341408	-0,621562	-0,241126	-1,423909	-18,134478	51,284643	0,185705	-0,621562	-0,241126	-1,423909	-18,134478	51,284643	0,185705
11:55:51,26	0,573008	3,496994	-0,091989	-0,598024	1,105980	-1,397992	-0,628579	-0,243600	-1,433794	0,985487	2,104068	0,189356	-0,160921	-2,469427	-2,537731	8,076326	-17,654086	13,328943	-0,628579	-0,243600	-1,433794	-18,137108	51,447511	0,189356	-0,628579	-0,243600	-1,433794	-18,137108	51,447511	0,189356
11:55:51,31	0,573008	3,496994	-0,091989	-0,598024	1,105980	-1,397992	-0,625224	-0,239568	-1,439145	0,748931	2,309202	0,176890	-0,153332	-2,463683	-2,540838	8,056388	-17,617422	13,363448	-0,625224	-0,239568	-1,439145	-18,057137	51,389301	0,176890	-0,625224	-0,239568	-1,439145	-18,057137	51,389301	0,176890
11:55:51,36	0,573008	3,496994	-0,091989	-0,598024	1,105980	-1,397992	-0,633993	-0,243268	-1,442253	0,963125	1,817625	0,211395	-0,158542	-2,470101	-2,545150	8,065199	-17,673835	13,368781	-0,633993	-0,243268	-1,442253	-18,133410	51,586075	0,211395	-0,633993	-0,243268	-1,442253	-18,133410	51,586075	0,211395
11:55:51,41	0,573008	3,496994	-0,091989	-0,598024	1,105980	-1,397992	-0,625830	-0,241965	-1,446564	0,850909	2,277941	0,216728	-0,159185	-2,467040	-2,553950	8,007754	-17,647723	13,351680	-0,625830	-0,241965	-1,446564	-18,143324	51,405591	0,216728	-0,625830	-0,241965	-1,446564	-18,143324	51,405591	0,216728
11:55:51,46	0,573008	3,496994	-0,091989	-0,598024	1,105980	-1,397992	-0,628159	-0,239877	-1,455364	0,736245	2,094011	0,199627	-0,219491	-2,580016	-6,900627	2,145076	-14,875620	13,340577	-0,628159	-0,239877	-1,455364	-18,094111	51,404514	0,199627	-0,628159	-0,239877	-1,455364	-18,094111	51,404514	0,199627
11:55:51,51	0,573008	3,496994	-0,091989	-0,598024	1,105980	-1,397992	-0,500166	-0,244138	-5,802042	0,427199	2,286386	0,188524	-0,130636	-2,433765	-8,466404	9,781866	-19,206631	13,381550	-0,500166	-0,244138	-5,802042	-18,737662	41,549413	0,188524	-0,500166	-0,244138	-5,802042	-18,737662	41,549413	0,188524
11:55:51,56	0,573008	3,496994	-0,091989	-0,598024	1,105980	-1,397992	-0,671251	-0,247964	-7,367818	0,693742	2,169125	0,229497	-0,165781	-2,486155	-3,003563	6,207868	-16,395311	13,282201	-0,671251	-0,247964	-7,367818	-18,771400	54,862322	0,229497	-0,671251	-0,247964	-7,367818	-18,771400	54,862322	0,229497
11:55:51,61	0,572983	3,497020	-0,091966	-0,598005	1,055971	-1,398004	-0,608307	-0,243722	-1,904978	1,120866	0,941374	0,130148	-0,195860	-2,534277	-2,204978	3,486307	-14,999890	13,286610	-0,608307	-0,243722	-1,904978	-18,011329	48,693477	0,130148	-0,608307	-0,243722	-1,904978	-18,011329	48,693477	0,130148
11:55:51,66	0,572983	3,497020	-0,091966	-0,598005	1,055971	-1,398004	-0,551593	-0,241734	-1,106393	0,865180	0,835854	0,134557	-0,193954	-2,536355	-2,224704	3,583122	-14,978994	13,341915	-0,551593	-0,241734	-1,106393	-18,110958	44,135906	0,134557	-0,551593	-0,241734	-1,106393	-18,110958	44,135906	0,134557
11:55:51,71	0,572983	3,497020	-0,091966	-0,598005	1,055971	-1,398004	-0,550746	-0,244424	-1,126119	1,071563	0,953277	0,189862	-0,188499	-2,535065	-2,236036	3,589161	-14,981869	13,342522	-0,550746	-0,244424	-1,126119	-18,115739	44,186864	0,189862	-0,550746	-0,244424	-1,126119	-18,115739	44,186864	0,189862
11:55:51,76	0,572983	3,497020	-0,091966	-0,598005	1,055971	-1,398004	-0,554591	-0,248503	-1,137451	1,284207	0,760030	0,190469	-0,194107	-2,530244	-2,242229	3,558974	-14,970060	13,349147	-0,554591	-0,248503	-1,137451	-18,223306	44,295412	0,190469	-0,554591	-0,248503	-1,137451	-18,223306	44,295412	0,190469
11:55:51,81	0,572983	3,497020	-0,091966	-0,598005	1,055971	-1,398004	-0,555962	-0,241236	-1,143643	0,901428	0,656698	0,197094	-0,192811	-2,538371	-2,242187	3,595701	-14,984657	13,332760	-0,555962	-0,241236	-1,143643	-18,035583	44,299692	0,197094	-0,555962	-0,241236	-1,143643	-18,035583	44,299692	0,197094
11:55:51,86	0,572983	3,497020	-0,091966	-0,598005	1,055971	-1,398004	-0,549572	-0,246422	-1,143601	1,176822	1,028078	0,180707	-0,193504	-2,538016	-2,247670	3,563286	-15,008165	13,301693	-0,549572	-0,246422	-1,143601	-18,167289	44,169464	0,180707	-0,549572	-0,246422	-1,143601	-18,167289	44,169464	0,180707
11:55:51,91	0,572983	3,497020	-0,091966	-0,598005	1,055971	-1,398004	-0,549533	-0,245644	-1,149084	1,099827	1,013768	0,149640	-0,196367	-2,535544	-2,251553	3,608368	-14,988738	13,299241	-0,549533	-0,245644	-1,149084	-18,183252	44,152123	0,149640	-0,549533	-0,245644	-1,149084	-18,183252	44,152123	0,149640
11:55:51,96	0,572983	3,497020	-0,091966	-0,598005	1,055971	-1,398004	-0,550242	-0,241928	-1,152967	0,945970	1,006253	0,147188	-0,189856	-2,530091	-2,252685	3,638338	-14,969424	13,345781	-0,550242	-0,241928	-1,152967	-18,045417	44,200228	0,147188	-0,550242	-0,241928	-1,152967	-18,045417	44,200228	0,147188
11:55:52,01	0,572983	3,497020	-0,091966	-0,598005	1,055971	-1,398004	-0,558220	-0,244841	-1,154099	1,129107	0,607681	0,193729	-0,196375	-2,531193	-2,253102	3,610809	-14,953299	13,331009	-0,558220	-0,244841	-1,154099	-18,090876	44,427950	0,193729	-0,558220	-0,244841	-1,154099	-18,090876	44,427950	0,193729
11:55:52,06	0,572983	3,497020	-0,091966	-0,598005	1,055971	-1,398004	-0,554006	-0,239746	-1,154516	0,864410	0,794881	0,178956	-0,191844	-2,539557	-2,255760	3,657592	-14,985710	13,328227	-0,554006	-0,239746	-1,154516	-17,955680	44,284388	0,178956	-0,554006	-0,239746	-1,154516	-17,955680	44,284388	0,178956
11:55:52,11	0,572983	3,497020	-0,091966	-0,598005	1,055971	-1,398004	-0,549029	-0,247852	-1,157175	1,281239	1,110443	0,176175	-0,194654	-2,530838	-2,258544	3,612288	-14,987341	13,328720	-0,549029	-0,247852	-1,157175	-18,175163	44,209199	0,176175	-0,549029	-0,247852	-1,157175	-18,175163	44,209199	0,176175
11:55:52,16	0,572983	3,497020	-0,091966	-0,598005	1,055971	-1,398004	-0,555174	-0,241059	-1,159958	0,903945	0,752457	0,176667	-0,194764	-2,534853	-2,262109	3,671452	-14,928381	13,309752	-0,555174	-0,241059	-1,159958	-18,019217	44,333636	0,176667	-0,555174	-0,241059	-1,159958	-18,019217	44,333636	0,176667
11:55:52,21	0,572983	3,497020	-0,091966	-0,598005	1,055971	-1,398004	-0,551642	-0,242971	-1,163524	1,083989	0,957878	0,157699	-0,193396	-2,531246	-2,261260	3,644185	-14,966772	13,311480	-0,551642	-0,242971	-1,163524	-17,989230	44,261796	0,157699	-0,551642	-0,242971	-1,163524	-17,989230	44,261796	0,157699
11:55:52,26	0,572983	3,497020	-0,091966	-0,598005	1,055971	-1,398004	-0,555450	-0,242352	-1,162674	1,004943	0,755463	0,159427	-0,194497	-2,535485	-2,262417	3,676098	-14,990532	13,281205	-0,555450	-0,242352	-1,162674	-18,019718	44,358280	0,159427	-0,555450	-0,242352	-1,162674	-18,019718	44,358280	0,159427
11:55:52,31	0,572983	3,497020	-0,091966	-0,598005	1,055971	-1,398004	-0,551229	-0,243518	-1,163831	1,060958	1,014475	0,129152	-0,191648	-2,528929	-2,262798	3,654649	-14,987805	13,336506	-0,551229	-0,243518	-1,163831	-18,055240	44,285940	0,129152	-0,551229	-0,243518	-1,163831	-18,055240	44,285940	0,129152
11:55:52,36	0,572983	3,497020	-0,091966	-0,598005	1,055971	-1,398004	-0,558330	-0,242708	-1,164213	1,010437	0,625272	0,184453	-0,193385	-2,535853	-2,266691	3,651386	-14,982906	13,294132	-0,558330	-0,242708	-1,164213	-18,042119	44,454184	0,184453	-0,558330	-0,242708	-1,164213	-18,042119	44,454184	0,184453
11:55:52,41	0,572983	3,497020	-0,091966	-0,598005	1,055971	-1,398004	-0,551466	-0,244666	-1,168106	1,114862	0,976921	0,142079	-0,193846	-2,529076	-2,266502	3,666806	-14,929160	13,317502	-0,551466	-0,244666	-1,168106	-18,091393	44,267014	0,142079	-0,551466	-0,244666	-1,168106	-18,091393	44,267014	0,142079
11:55:52,46	0,572983	3,497020	-0,091966	-0,598005	1,055971	-1,398004	-0,557105	-0,240878	-1,167917	0,972152	0,670205	0,165449	-0,193974	-2,538161	-2,265906	3,640851	-14,973615	13,298461	-0,557105	-0,240878	-1,167917	-17,936760	44,402913	0,165449	-0,557105	-0,240878	-1,167917	-17,936760	44,402913	0,165449
11:55:52,51	0,572983	3,497020	-0,091966	-0,598005	1,055971	-1,398004	-0,549172	-0,245309	-1,167320	1,151109	1,082427	0,146408	-0,195774	-2,529724	-2,265160	3,639580	-14,949911	13,309411	-0,549172	-0,245309	-1,167320	-18,105671	44,192460	0,146408	-0,549172	-0,245309	-1,167320	-18,105671	44,192460	0,146408
11:55:52,56	0,572983	3,497020	-0,091966	-0,598005	1,055971	-1,398004	-0,555580	-0,239532	-1,166575	0,870584	0,736305	0,157358	-0,192164	-2,535659	-2,267084	3,663460	-14,962293	13,280611	-0,555580	-0,239532	-1,166575	-17,932681	44,349296	0,157358	-0,555580	-0,239532	-1,166575	-17,932681	44,349296	0,157358
11:55:52,61	0,572983	3,497020	-0,091966	-0,598005	1,055971	-1,398004	-0,552244	-0,245626	-1,168498	1,188685	0,936642	0,128558	-0,195210	-2,532648	-2,271352	3,642994	-14,975231	13,326531	-0,552244	-0,245626	-1,168498	-18,092953	44,287767	0,128558	-0,552244	-0,245626	-1,168498	-18,092953	44,287767	0,128558
11:55:52,66	0,572983	3,497020	-0,091966	-0,598005	1,055971	-1,398004	-0,553328	-0,241483	-1,172766	0,951806	0,868977	0,174478	-0,193276	-2,528939	-2,271375	3,719498	-14,964038	13,266438	-0,553328	-0,241483	-1,172766	-18,004597	44,305259	0,174478	-0,553328	-0,241483	-1,172766	-18,004597	44,305259	0,174478
11:55:52,71	0,572983	3,497020	-0,091966	-0,598005	1,055971	-1,398004	-0,557508	-0,241303	-1,172790	0,990395	0,712290	0,114385	-0,191595	-2,536090	-2,268619	3,667151	-14,987624	13,300111	-0,557508	-0,241303	-1,172790	-17,951884	44,476680	0,114385	-0,557508	-0,241303	-1,172790	-17,951884	44,476680	0,114385
11:55:52,76	0,572983	3,497020	-0,091966	-0,598005	1,055971	-1,398004	-0,552155	-0,246334	-1,170034	1,205407	0,957097	0,148058	-0,197213	-2,531103	-2,271888	3,603421	-14,975697	13,296850	-0,552155	-0,246334	-1,170034	-18,131804	44,301288	0,148058	-0,552155	-0,246334	-1,170034	-18,131804	44,301288	0,148058
11:55:52,81	0,572983	3,497020	-0,091966	-0,598005	1,055971	-1,398004	-0,553666	-0,238975	-1,173302	0,801231	0,817395	0,144797	-0,193916	-2,535376	-2,271708	3,692918	-14,983644	13,320939	-0,553666	-0,238975	-1,173302	-17,958341	44,280162	0,144797	-0,553666	-0,238975	-1,173302	-17,958341	44,280162	0,144797
11:55:52,86	0,572983	3,497020	-0,091966	-0,598005	1,055971	-1,398004	-0,551614	-0,243967	-1,173122	1,098665	1,005583	0,168886	-0,190979	-2,530665	-2,274455	3,697061	-14,961545	13,305102	-0,551614	-0,243967	-1,173122	-18,052755	44,307262	0,168886	-0,551614	-0,243967	-1,173122	-18,052755	44,307262	0,168886
11:55:52,92	0,572983	3,497020	-0,091966	-0,598005	1,055971	-1,398004	-0,557162	-0,244155	-1,175870	1,129661	0,709609	0,153049	-0,193843	-2,531860	-2,271347	3,720223	-14,951466	13,288087	-0,557162	-0,244155	-1,175870	-18,036533	44,446832	0,153049	-0,557162	-0,244155	-1,175870	-18,036533	44,446832	0,153049
11:55:52,97	0,572983	3,497020	-0,091966	-0,598005	1,055971	-1,398004	-0,554695	-0,242272	-1,172761	1,052058	0,852927	0,136034	-0,195182	-2,535242	-2,276010	3,659377	-14,984975	13,309124	-0,554695	-0,242272	-1,172761	-17,966325	44,396467	0,136034	-0,554695	-0,242272	-1,172761	-17,966325	44,396467	0,136034
11:55:53,02	0,572983	3,497020	-0,091966	-0,598005	1,055971	-1,398004	-0,551096	-0,242804	-1,177425	1,020249	1,004126	0,157071	-0,195908	-2,534695	-2,274594	3,636358	-14,971595	13,316151	-0,551096	-0,242804	-1,177425	-18,039851	44,265160	0,157071	-0,551096	-0,242804	-1,177425	-18,039851	44,265160	0,157071
11:55:53,07	0,572983	3,497020	-0,091966	-0,598005	1,055971	-1,398004	-0,551207	-0,241902	-1,176008	0,973436	0,971739	0,164098	-0,235815	-2,623382	-6,461788	-0,793612	-12,958368	13,277039	-0,551207	-0,241902	-1,176008	-18,015875	44,241470	0,164098	-0,551207	-0,241902	-1,176008	-18,015875	44,241470	0,164098
11:55:53,12	0,572983	3,497020	-0,091966	-0,598005	1,055971	-1,398004	-0,454448	-0,251684	-5,363202	1,010631	1,160110	0,124986	-0,167325	-2,464013	-8,347389	7,317524	-16,640113	13,344066	-0,454448	-0,251684	-5,363202	-18,746585	36,834289	0,124986	-0,454448	-0,251684	-5,363202	-18,746585	36,834289	0,124986
11:55:53,17	0,572983	3,497020	-0,091966	-0,598005	1,055971	-1,398004	-0,626711	-0,231314	-7,248803	0,818473	1,067779	0,192013	-0,203098	-2,552719	-2,909437	2,256324	-13,492839	13,287680	-0,626711	-0,231314	-7,248803	-17,339694	50,264563	0,192013	-0,626711	-0,231314	-7,248803	-17,339694	50,264563	0,192013
11:55:53,22	0,572941	3,496863	-0,091970	-0,597986	1,005972	-1,398003	-0,532002	-0,244687	-1,810851	1,708863	0,035841	0,135628	-0,246997	-2,614363	-2,060560	-1,213154	-11,505043	13,253473	-0,532002	-0,244687	-1,810851	-17,499048	41,798035	0,135628	-0,532002	-0,244687	-1,810851	-17,499048	41,798035	0,135628
11:55:53,27	0,572941	3,496863	-0,091970	-0,597986	1,005972	-1,398003	-0,456668	-0,237491	-0,961974	1,321423	-0,045300	0,101420	-0,243748	-2,607919	-2,080672	-1,217528	-11,583527	13,248609	-0,456668	-0,237491	-0,961974	-17,321617	35,803109	0,101420	-0,456668	-0,237491	-0,961974	-17,321617	35,803109	0,101420
11:55:53,32	0,572941	3,496863	-0,091970	-0,597986	1,005972	-1,398003	-0,463873	-0,237083	-0,982086	1,230078	-0,384539	0,096556	-0,243568	-2,612590	-2,089480	-1,169461	-11,588234	13,280925	-0,463873	-0,237083	-0,982086	-17,380974	36,029511	0,096556	-0,463873	-0,237083	-0,982086	-17,380974	36,029511	0,096556
11:55:53,37	0,572941	3,496863	-0,091970	-0,597986	1,005972	-1,398003	-0,459918	-0,239574	-0,990894	1,379534	-0,134896	0,128872	-0,245458	-2,611076	-2,094190	-1,231013	-11,541593	13,271280	-0,459918	-0,239574	-0,990894	-17,427012	35,968684	0,128872	-0,459918	-0,239574	-0,990894	-17,427012	35,968684	0,128872
11:55:53,42	0,572941	3,496863	-0,091970	-0,597986	1,005972	-1,398003	-0,460285	-0,237181	-0,995604	1,264707	-0,230577	0,119227	-0,244795	-2,609318	-2,097491	-1,225013	-11,557825	13,279543	-0,460285	-0,237181	-0,995604	-17,353977	35,901768	0,119227	-0,460285	-0,237181	-0,995604	-17,353977	35,901768	0,119227
11:55:53,47	0,572941	3,496863	-0,091970	-0,597986	1,005972	-1,398003	-0,462138	-0,236875	-0,998906	1,237761	-0,313653	0,127490	-0,239551	-2,610052	-2,101150	-1,198563	-11,558501	13,295194	-0,462138	-0,236875	-0,998906	-17,356937	35,964201	0,127490	-0,462138	-0,236875	-0,998906	-17,356937	35,964201	0,127490
11:55:53,52	0,572941	3,496863	-0,091970	-0,597986	1,005972	-1,398003	-0,464125	-0,241784	-1,002564	1,505675	-0,393716	0,143141	-0,243748	-2,611973	-2,110893	-1,230452	-11,533694	13,277009	-0,464125	-0,241784	-1,002564	-17,474390	36,040093	0,143141	-0,464125	-0,241784	-1,002564	-17,474390	36,040093	0,143141
11:55:53,57	0,572941	3,496863	-0,091970	-0,597986	1,005972	-1,398003	-0,460362	-0,239110	-1,012308	1,372142	-0,238054	0,124956	-0,271068	-2,625106	-6,065038	-1,491539	-10,720496	13,180807	-0,460362	-0,239110	-1,012308	-17,397978	35,900350	0,124956	-0,460362	-0,239110	-1,012308	-17,397978	35,900350	0,124956
11:55:53,62	0,572941	3,496863	-0,091970	-0,597986	1,005972	-1,398003	-0,435329	-0,222017	-4,966452	1,057022	0,430964	0,028754	-0,172909	-2,464091	-7,868326	7,030175	-15,526817	13,248879	-0,435329	-0,222017	-4,966452	-16,371312	34,604265	0,028754	-0,435329	-0,222017	-4,966452	-16,371312	34,604265	0,028754
11:55:53,67	0,572941	3,496863	-0,091970	-0,597986	1,005972	-1,398003	-0,623852	-0,226517	-6,769740	1,389482	0,410949	0,096826	-0,223677	-2,561849	-2,448706	1,039805	-11,840749	13,140521	-0,623852	-0,226517	-6,769740	-16,392099	49,383300	0,096826	-0,623852	-0,226517	-6,769740	-16,392099	49,383300	0,096826
11:55:53,72	0,572939	3,496998	-0,091980	-0,598005	0,955948	-1,398003	-0,513806	-0,231430	-1,350120	1,842000	-0,897530	-0,011532	-0,259495	-2,621419	-1,729205	-2,283249	-10,312145	13,225035	-0,513806	-0,231430	-1,350120	-16,325251	39,436250	-0,011532	-0,513806	-0,231430	-1,350120	-16,325251	39,436250	-0,011532
11:55:53,77	0,572939	3,496998	-0,091980	-0,598005	0,955948	-1,398003	-0,444309	-0,230195	-0,630619	1,440081	-0,925803	0,072982	-0,257765	-2,613413	-1,748204	-2,223932	-10,320936	13,166533	-0,444309	-0,230195	-0,630619	-16,630251	33,952414	0,072982	-0,444309	-0,230195	-0,630619	-16,630251	33,952414	0,072982
11:55:53,82	0,572939	3,496998	-0,091980	-0,598005	0,955948	-1,398003	-0,452107	-0,227691	-0,649618	1,331887	-1,275566	0,014480	-0,260579	-2,615361	-1,755390	-2,242562	-10,324880	13,179078	-0,452107	-0,227691	-0,649618	-16,541834	34,214842	0,014480	-0,452107	-0,227691	-0,649618	-16,541834	34,214842	0,014480
11:55:53,87	0,572939	3,496998	-0,091980	-0,598005	0,955948	-1,398003	-0,449013	-0,226228	-0,656804	1,243112	-1,128809	0,027025	-0,255768	-2,611358	-1,761760	-2,175405	-10,309905	13,209606	-0,449013	-0,226228	-0,656804	-16,515809	34,118674	0,027025	-0,449013	-0,226228	-0,656804	-16,515809	34,118674	0,027025
11:55:53,92	0,572939	3,496998	-0,091980	-0,598005	0,955948	-1,398003	-0,454885	-0,228393	-0,663174	1,402230	-1,383489	0,057553	-0,262687	-2,614981	-1,766944	-2,174982	-10,374982	13,198844	-0,454885	-0,228393	-0,663174	-16,526631	34,324958	0,057553	-0,454885	-0,228393	-0,663174	-16,526631	34,324958	0,057553
11:55:53,97	0,572939	3,496998	-0,091980	-0,598005	0,955948	-1,398003	-0,448288	-0,224213	-0,668359	1,128697	-1,007539	0,046791	-0,255740	-2,615844	-1,773980	-2,120735	-10,404912	13,182493	-0,448288	-0,224213	-0,668359	-16,471993	34,183041	0,046791	-0,448288	-0,224213	-0,668359	-16,471993	34,183041	0,046791
11:55:54,02	0,572939	3,496998	-0,091980	-0,598005	0,955948	-1,398003	-0,451014	-0,230660	-0,675394	1,465161	-1,087343	0,030440	-0,262228	-2,618734	-1,774765	-2,145305	-10,362728	13,183025	-0,451014	-0,230660	-0,675394	-16,641645	34,317224	0,030440	-0,451014	-0,230660	-0,675394	-16,641645	34,317224	0,030440
11:55:54,07	0,572939	3,496998	-0,091980	-0,598005	0,955948	-1,398003	-0,445267	-0,226486	-0,676179	1,272359	-0,830915	0,030972	-0,260281	-2,614258	-1,778924	-2,167606	-10,389054	13,202092	-0,445267	-0,226486	-0,676179	-16,506785	34,122580	0,030972	-0,445267	-0,226486	-0,676179	-16,506785	34,122580	0,030972
11:55:54,12	0,572939	3,496998	-0,091980	-0,598005	0,955948	-1,398003	-0,450117	-0,225934	-0,680338	1,209707	-1,089253	0,050039	-0,256343	-2,618824	-1,781722	-2,106223	-10,437964	13,199986	-0,450117	-0,225934	-0,680338	-16,526107	34,244949	0,050039	-0,450117	-0,225934	-0,680338	-16,526107	34,244949	0,050039
11:55:54,17	0,572939	3,496998	-0,091980	-0,598005	0,955948	-1,398003	-0,448132	-0,231628	-0,683136	1,494121	-0,908416	0,047933	-0,260164	-2,613978	-1,781637	-2,102708	-10,395903	13,217050	-0,448132	-0,231628	-0,683136	-16,688661	34,269959	0,047933	-0,448132	-0,231628	-0,683136	-16,688661	34,269959	0,047933
11:55:54,22	0,572939	3,496998	-0,091980	-0,598005	0,955948	-1,398003	-0,450418	-0,225896	-0,683051	1,234231	-1,045249	0,064997	-0,258742	-2,616485	-1,782621	-2,128273	-10,410519	13,199148	-0,450418	-0,225896	-0,683051	-16,498574	34,312539	0,064997	-0,450418	-0,225896	-0,683051	-16,498574	34,312539	0,064997
11:55:54,27	0,572939	3,496998	-0,091980	-0,598005	0,955948	-1,398003	-0,448958	-0,228380	-0,684035	1,337994	-0,984166	0,047095	-0,261715	-2,612464	-1,783335	-2,128186	-10,417853	13,182472	-0,448958	-0,228380	-0,684035	-16,589859	34,259019	0,047095	-0,448958	-0,228380	-0,684035	-16,589859	34,259019	0,047095
11:55:54,32	0,572939	3,496998	-0,091980	-0,598005	0,955948	-1,398003	-0,450954	-0,223796	-0,684750	1,093304	-1,084209	0,030419	-0,253777	-2,614462	-1,785387	-2,088416	-10,431451	13,160533	-0,450954	-0,223796	-0,684750	-16,474683	34,315652	0,030419	-0,450954	-0,223796	-0,684750	-16,474683	34,315652	0,030419
11:55:54,37	0,572939	3,496998	-0,091980	-0,598005	0,955948	-1,398003	-0,453193	-0,231669	-0,686801	1,510824	-1,159406	0,008480	-0,258716	-2,612211	-1,786052	-2,116239	-10,366301	13,176519	-0,453193	-0,231669	-0,686801	-16,675217	34,416231	0,008480	-0,453193	-0,231669	-0,686801	-16,675217	34,416231	0,008480
11:55:54,42	0,572939	3,496998	-0,091980	-0,598005	0,955948	-1,398003	-0,452672	-0,226266	-0,687467	1,272384	-1,189013	0,024466	-0,256444	-2,618039	-1,785497	-2,064383	-10,469091	13,198532	-0,452672	-0,226266	-0,687467	-16,489531	34,345769	0,024466	-0,452672	-0,226266	-0,687467	-16,489531	34,345769	0,024466
11:55:54,47	0,572939	3,496998	-0,091980	-0,598005	0,955948	-1,398003	-0,448761	-0,231148	-0,686911	1,463159	-0,889308	0,046479	-0,256378	-2,613715	-1,790671	-2,094843	-10,425508	13,211310	-0,448761	-0,231148	-0,686911	-16,681995	34,338417	0,046479	-0,448761	-0,231148	-0,686911	-16,681995	34,338417	0,046479
11:55:54,52	0,572939	3,496998	-0,091980	-0,598005	0,955948	-1,398003	-0,452539	-0,229043	-0,692085	1,376195	-1,133943	0,059257	-0,253945	-2,616896	-1,792578	-2,064226	-10,422978	13,217031	-0,452539	-0,229043	-0,692085	-16,603689	34,390367	0,059257	-0,452539	-0,229043	-0,692085	-16,603689	34,390367	0,059257
11:55:54,57	0,572939	3,496998	-0,091980	-0,598005	0,955948	-1,398003	-0,451000	-0,232740	-0,693993	1,585951	-1,028671	0,064978	-0,254613	-2,613238	-1,793779	-2,087191	-10,430309	13,208499	-0,451000	-0,232740	-0,693993	-16,684167	34,374836	0,064978	-0,451000	-0,232740	-0,693993	-16,684167	34,374836	0,064978
11:55:54,62	0,572939	3,496998	-0,091980	-0,598005	0,955948	-1,398003	-0,453835	-0,230333	-0,695193	1,442963	-1,192286	0,056446	-0,259294	-2,610760	-1,790703	-2,081239	-10,412520	13,182470	-0,453835	-0,230333	-0,695193	-16,638216	34,433727	0,056446	-0,453835	-0,230333	-0,695193	-16,638216	34,433727	0,056446
11:55:54,67	0,572939	3,496998	-0,091980	-0,598005	0,955948	-1,398003	-0,448601	-0,228631	-0,694048	1,373548	-0,943861	0,021603	-0,260496	-2,618888	-1,793011	-2,101241	-10,436021	13,181913	-0,448601	-0,228631	-0,694048	-16,573975	34,271352	0,021603	-0,448601	-0,228631	-0,694048	-16,573975	34,271352	0,021603
11:55:54,72	0,572939	3,496998	-0,091980	-0,598005	0,955948	-1,398003	-0,446000	-0,228064	-0,694426	1,312953	-0,794188	0,029860	-0,258720	-2,615393	-1,793785	-2,073879	-10,470113	13,186681	-0,446000	-0,228064	-0,694426	-16,590034	34,216793	0,029860	-0,446000	-0,228064	-0,694426	-16,590034	34,216793	0,029860
11:55:54,77	0,572939	3,496998	-0,091980	-0,598005	0,955948	-1,398003	-0,449914	-0,227854	-0,695199	1,286216	-0,957012	0,034628	-0,257862	-2,612913	-1,796694	-2,034903	-10,386090	13,183991	-0,449914	-0,227854	-0,695199	-16,600326	34,361276	0,034628	-0,449914	-0,227854	-0,695199	-16,600326	34,361276	0,034628
11:55:54,82	0,572939	3,496998	-0,091980	-0,598005	0,955948	-1,398003	-0,452491	-0,227357	-0,698109	1,352615	-1,099257	0,031938	-0,259240	-2,614338	-1,796468	-2,029598	-10,470816	13,216974	-0,452491	-0,227357	-0,698109	-16,494896	34,421301	0,031938	-0,452491	-0,227357	-0,698109	-16,494896	34,421301	0,031938
11:55:54,87	0,572939	3,496998	-0,091980	-0,598005	0,955948	-1,398003	-0,450569	-0,226876	-0,697882	1,256894	-0,952332	0,064921	-0,258604	-2,612981	-1,795728	-2,029242	-10,418450	13,174902	-0,450569	-0,226876	-0,697882	-16,552878	34,417314	0,064921	-0,450569	-0,226876	-0,697882	-16,552878	34,417314	0,064921
11:55:54,92	0,572939	3,496998	-0,091980	-0,598005	0,955948	-1,398003	-0,452061	-0,226749	-0,697142	1,295789	-1,055805	0,022849	-0,260883	-2,613334	-1,792343	-2,071761	-10,409215	13,180397	-0,452061	-0,226749	-0,697142	-16,503970	34,430983	0,022849	-0,452061	-0,226749	-0,697142	-16,503970	34,430983	0,022849
11:55:54,97	0,572939	3,496998	-0,091980	-0,598005	0,955948	-1,398003	-0,450616	-0,224951	-0,693758	1,189076	-1,022128	0,028344	-0,255084	-2,612424	-1,797658	-2,015359	-10,460326	13,180129	-0,450616	-0,224951	-0,693758	-16,469608	34,351263	0,028344	-0,450616	-0,224951	-0,693758	-16,469608	34,351263	0,028344
11:55:55,02	0,572939	3,496998	-0,091980	-0,598005	0,955948	-1,398003	-0,454304	-0,229518	-0,699072	1,410490	-1,139493	0,028076	-0,250980	-2,610008	-1,798430	-2,010147	-10,475717	13,190810	-0,454304	-0,229518	-0,699072	-16,606692	34,523391	0,028076	-0,454304	-0,229518	-0,699072	-16,606692	34,523391	0,028076
11:55:55,07	0,572939	3,496998	-0,091980	-0,598005	0,955948	-1,398003	-0,458448	-0,231864	-0,699844	1,521756	-1,342767	0,038757	-0,253399	-2,612535	-1,796895	-2,061371	-10,442250	13,185836	-0,458448	-0,231864	-0,699844	-16,679582	34,645415	0,038757	-0,458448	-0,231864	-0,699844	-16,679582	34,645415	0,038757
11:55:55,13	0,572939	3,496998	-0,091980	-0,598005	0,955948	-1,398003	-0,455050	-0,231033	-0,698309	1,481900	-1,227173	0,033783	-0,255679	-2,613776	-1,797278	-2,038753	-10,415433	13,176427	-0,455050	-0,231033	-0,698309	-16,654181	34,494276	0,033783	-0,455050	-0,231033	-0,698309	-16,654181	34,494276	0,033783
11:55:55,18	0,572939	3,496998	-0,091980	-0,598005	0,955948	-1,398003	-0,452835	-0,229679	-0,698692	1,446044	-1,105802	0,024374	-0,254479	-2,610462	-1,800752	-2,001120	-10,440430	13,202279	-0,452835	-0,229679	-0,698692	-16,583777	34,441752	0,024374	-0,452835	-0,229679	-0,698692	-16,583777	34,441752	0,024374
11:55:55,23	0,572939	3,496998	-0,091980	-0,598005	0,955948	-1,398003	-0,456306	-0,229061	-0,702167	1,411074	-1,241185	0,050226	-0,258072	-2,612856	-1,804665	-2,040595	-10,408345	13,185736	-0,456306	-0,229061	-0,702167	-16,570230	34,578813	0,050226	-0,456306	-0,229061	-0,702167	-16,570230	34,578813	0,050226
11:55:55,28	0,572939	3,496998	-0,091980	-0,598005	0,955948	-1,398003	-0,452436	-0,227146	-0,706079	1,319552	-1,090194	0,033683	-0,260019	-2,616921	-5,786692	-1,177236	-10,963611	13,051994	-0,452436	-0,227146	-0,706079	-16,511438	34,426038	0,033683	-0,452436	-0,227146	-0,706079	-16,511438	34,426038	0,033683
11:55:55,33	0,572939	3,496998	-0,091980	-0,598005	0,955948	-1,398003	-0,447941	-0,227492	-4,688107	1,288353	0,168850	-0,100059	-0,182372	-2,427898	-7,512351	8,309635	-14,678269	13,103333	-0,447941	-0,227492	-4,688107	-16,569803	35,332255	-0,100059	-0,447941	-0,227492	-4,688107	-16,569803	35,332255	-0,100059
11:55:55,38	0,572939	3,496998	-0,091980	-0,598005	0,955948	-1,398003	-0,650464	-0,200226	-6,413765	1,396932	-0,289117	-0,048720	-0,221326	-2,522962	-2,518029	2,573209	-11,793199	13,021212	-0,650464	-0,200226	-6,413765	-14,320786	50,772295	-0,048720	-0,650464	-0,200226	-6,413765	-14,320786	50,772295	-0,048720
11:55:55,43	0,572979	3,497047	-0,091975	-0,597994	0,905970	-1,398004	-0,548659	-0,214023	-1,419444	1,744712	-1,405696	-0,130841	-0,261049	-2,597032	-1,608116	-1,605174	-9,937498	13,093114	-0,548659	-0,214023	-1,419444	-15,056080	41,664047	-0,130841	-0,548659	-0,214023	-1,419444	-15,056080	41,664047	-0,130841
11:55:55,48	0,572979	3,497047	-0,091975	-0,597994	0,905970	-1,398004	-0,464651	-0,216656	-0,509530	1,399538	-1,583725	-0,058939	-0,257072	-2,592074	-1,628469	-1,479874	-9,942552	13,110317	-0,464651	-0,216656	-0,509530	-15,607972	34,891405	-0,058939	-0,464651	-0,216656	-0,509530	-15,607972	34,891405	-0,058939
11:55:55,53	0,572979	3,497047	-0,091975	-0,597994	0,905970	-1,398004	-0,470934	-0,217621	-0,529883	1,508002	-1,799366	-0,041736	-0,258174	-2,595713	-1,638161	-1,440293	-9,930871	13,100916	-0,470934	-0,217621	-0,529883	-15,575277	35,168926	-0,041736	-0,470934	-0,217621	-0,529883	-15,575277	35,168926	-0,041736
11:55:55,58	0,572979	3,497047	-0,091975	-0,597994	0,905970	-1,398004	-0,467231	-0,218487	-0,539575	1,582928	-1,578390	-0,051137	-0,258184	-2,593346	-1,642880	-1,446747	-9,902029	13,046985	-0,467231	-0,218487	-0,539575	-15,568313	35,099245	-0,051137	-0,467231	-0,218487	-0,539575	-15,568313	35,099245	-0,051137
11:55:55,63	0,572979	3,497047	-0,091975	-0,597994	0,905970	-1,398004	-0,469276	-0,217294	-0,544294	1,542641	-1,704729	-0,105068	-0,257873	-2,594635	-1,646938	-1,416661	-9,952041	13,050636	-0,469276	-0,217294	-0,544294	-15,514947	35,133420	-0,105068	-0,469276	-0,217294	-0,544294	-15,514947	35,133420	-0,105068
11:55:55,68	0,572979	3,497047	-0,091975	-0,597994	0,905970	-1,398004	-0,468315	-0,218208	-0,548353	1,561899	-1,603681	-0,101417	-0,261769	-2,597848	-1,647906	-1,444332	-9,976847	13,060870	-0,468315	-0,218208	-0,548353	-15,567436	35,159008	-0,101417	-0,468315	-0,218208	-0,548353	-15,567436	35,159008	-0,101417
11:55:55,73	0,572979	3,497047	-0,091975	-0,597994	0,905970	-1,398004	-0,463585	-0,216441	-0,549321	1,434683	-1,369282	-0,091183	-0,258967	-2,597127	-1,658781	-1,475681	-10,003299	13,091779	-0,463585	-0,216441	-0,549321	-15,555921	35,022102	-0,091183	-0,463585	-0,216441	-0,549321	-15,555921	35,022102	-0,091183
11:55:55,78	0,572979	3,497047	-0,091975	-0,597994	0,905970	-1,398004	-0,465610	-0,218506	-0,560195	1,503513	-1,488522	-0,060274	-0,276594	-2,575930	-5,453910	0,499878	-9,582988	12,879704	-0,465610	-0,218506	-0,560195	-15,649243	35,061850	-0,060274	-0,465610	-0,218506	-0,560195	-15,649243	35,061850	-0,060274
11:55:55,83	0,572979	3,497047	-0,091975	-0,597994	0,905970	-1,398004	-0,475153	-0,192644	-4,355324	1,510420	-0,484051	-0,272349	-0,175674	-2,420850	-7,439205	8,764489	-14,519303	12,945161	-0,475153	-0,192644	-4,355324	-13,612096	36,815478	-0,272349	-0,475153	-0,192644	-4,355324	-13,612096	36,815478	-0,272349
11:55:55,88	0,572979	3,497047	-0,091975	-0,597994	0,905970	-1,398004	-0,659917	-0,202502	-6,340620	1,880374	-0,466237	-0,206891	-0,223661	-2,515769	-2,109096	2,408980	-11,035615	12,928203	-0,659917	-0,202502	-6,340620	-14,016002	51,337228	-0,206891	-0,659917	-0,202502	-6,340620	-14,016002	51,337228	-0,206891
11:55:55,93	0,572971	3,496924	-0,091990	-0,598003	0,855947	-1,398035	-0,553721	-0,208404	-1,010510	2,026498	-2,189918	-0,223850	-0,248123	-2,579026	-1,360530	-0,862352	-9,842397	12,947623	-0,553721	-0,208404	-1,010510	-14,333206	41,277161	-0,223850	-0,553721	-0,208404	-1,010510	-14,333206	41,277161	-0,223850
11:55:55,98	0,572971	3,496924	-0,091990	-0,598003	0,855947	-1,398035	-0,486708	-0,218847	-0,261944	1,967232	-2,134921	-0,204430	-0,251104	-2,570251	-1,377615	-0,811861	-9,856032	12,996611	-0,486708	-0,218847	-0,261944	-15,212259	36,071659	-0,204430	-0,486708	-0,218847	-0,261944	-15,212259	36,071659	-0,204430
11:55:56,03	0,572971	3,496924	-0,091990	-0,598003	0,855947	-1,398035	-0,492817	-0,211878	-0,279030	1,618306	-2,402034	-0,155442	-0,256889	-2,570840	-1,385005	-0,758008	-9,842827	12,965974	-0,492817	-0,211878	-0,279030	-15,014155	36,284087	-0,155442	-0,492817	-0,211878	-0,279030	-15,014155	36,284087	-0,155442
11:55:56,08	0,572971	3,496924	-0,091990	-0,598003	0,855947	-1,398035	-0,489414	-0,207163	-0,286419	1,411477	-2,185055	-0,186079	-0,250423	-2,573730	-1,392381	-0,743078	-9,894673	12,940266	-0,489414	-0,207163	-0,286419	-14,850839	36,233949	-0,186079	-0,489414	-0,207163	-0,286419	-14,850839	36,233949	-0,186079
11:55:56,13	0,572971	3,496924	-0,091990	-0,598003	0,855947	-1,398035	-0,490144	-0,214207	-0,293795	1,740342	-2,184181	-0,211787	-0,248699	-2,570353	-1,396270	-0,750791	-9,876915	12,958615	-0,490144	-0,214207	-0,293795	-15,074946	36,292156	-0,211787	-0,490144	-0,214207	-0,293795	-15,074946	36,292156	-0,211787
11:55:56,18	0,572971	3,496924	-0,091990	-0,598003	0,855947	-1,398035	-0,493931	-0,214012	-0,297685	1,741722	-2,396629	-0,193438	-0,249145	-2,573541	-1,401276	-0,697881	-9,828826	12,971797	-0,493931	-0,214012	-0,297685	-15,058255	36,376935	-0,193438	-0,493931	-0,214012	-0,297685	-15,058255	36,376935	-0,193438
11:55:56,23	0,572971	3,496924	-0,091990	-0,598003	0,855947	-1,398035	-0,490947	-0,215220	-0,302690	1,872635	-2,219707	-0,180255	-0,255665	-2,571705	-1,402087	-0,700357	-9,864788	12,950930	-0,490947	-0,215220	-0,302690	-15,022164	36,319648	-0,180255	-0,490947	-0,215220	-0,302690	-15,022164	36,319648	-0,180255
11:55:56,28	0,572971	3,496924	-0,091990	-0,598003	0,855947	-1,398035	-0,489277	-0,208655	-0,303502	1,498864	-2,117018	-0,201123	-0,252745	-2,575268	-1,405160	-0,705511	-9,884322	12,976429	-0,489277	-0,208655	-0,303502	-14,880569	36,291224	-0,201123	-0,489277	-0,208655	-0,303502	-14,880569	36,291224	-0,201123
11:55:56,33	0,572971	3,496924	-0,091990	-0,598003	0,855947	-1,398035	-0,487651	-0,212966	-0,306575	1,703541	-2,027182	-0,175624	-0,248632	-2,569465	-1,405217	-0,701707	-9,883770	12,924717	-0,487651	-0,212966	-0,306575	-15,014303	36,253448	-0,175624	-0,487651	-0,212966	-0,306575	-15,014303	36,253448	-0,175624
11:55:56,38	0,572971	3,496924	-0,091990	-0,598003	0,855947	-1,398035	-0,494734	-0,213626	-0,306632	1,740239	-2,392441	-0,227336	-0,249829	-2,574104	-1,410609	-0,700441	-9,904250	12,965195	-0,494734	-0,213626	-0,306632	-15,029412	36,444145	-0,227336	-0,494734	-0,213626	-0,306632	-15,029412	36,444145	-0,227336
11:55:56,43	0,572971	3,496924	-0,091990	-0,598003	0,855947	-1,398035	-0,490117	-0,214909	-0,312024	1,789832	-2,141049	-0,186858	-0,252346	-2,572136	-1,406078	-0,659241	-9,857796	12,952054	-0,490117	-0,214909	-0,312024	-15,080505	36,333146	-0,186858	-0,490117	-0,214909	-0,312024	-15,080505	36,333146	-0,186858
11:55:56,48	0,572971	3,496924	-0,091990	-0,598003	0,855947	-1,398035	-0,490563	-0,211745	-0,307492	1,686153	-2,151782	-0,199999	-0,254528	-2,571589	-1,409466	-0,694435	-9,892976	12,954669	-0,490563	-0,211745	-0,307492	-14,935839	36,357416	-0,199999	-0,490563	-0,211745	-0,307492	-14,935839	36,357416	-0,199999
11:55:56,53	0,572971	3,496924	-0,091990	-0,598003	0,855947	-1,398035	-0,489946	-0,209582	-0,310880	1,525631	-2,132592	-0,197384	-0,255668	-2,569413	-1,409883	-0,684585	-9,861931	12,926871	-0,489946	-0,209582	-0,310880	-14,926592	36,328180	-0,197384	-0,489946	-0,209582	-0,310880	-14,926592	36,328180	-0,197384
11:55:56,58	0,572971	3,496924	-0,091990	-0,598003	0,855947	-1,398035	-0,491260	-0,207507	-0,311297	1,449511	-2,207914	-0,225182	-0,253902	-2,573753	-1,414093	-0,670615	-9,895596	12,976324	-0,491260	-0,207507	-0,311297	-14,839778	36,356009	-0,225182	-0,491260	-0,207507	-0,311297	-14,839778	36,356009	-0,225182
11:55:56,63	0,572971	3,496924	-0,091990	-0,598003	0,855947	-1,398035	-0,488385	-0,211206	-0,315507	1,619718	-2,029454	-0,175729	-0,249795	-2,569747	-1,412221	-0,692080	-9,859229	12,910043	-0,488385	-0,211206	-0,315507	-14,959986	36,308737	-0,175729	-0,488385	-0,211206	-0,315507	-14,959986	36,308737	-0,175729
11:55:56,68	0,572971	3,496924	-0,091990	-0,598003	0,855947	-1,398035	-0,493908	-0,212760	-0,313636	1,721285	-2,353449	-0,242010	-0,253386	-2,569726	-1,413848	-0,658065	-9,869922	12,972709	-0,493908	-0,212760	-0,313636	-14,980403	36,418337	-0,242010	-0,493908	-0,212760	-0,313636	-14,980403	36,418337	-0,242010
11:55:56,73	0,572971	3,496924	-0,091990	-0,598003	0,855947	-1,398035	-0,492130	-0,209640	-0,315262	1,566779	-2,226189	-0,179344	-0,253877	-2,575004	-1,413318	-0,670678	-9,879305	12,966503	-0,492130	-0,209640	-0,315262	-14,889969	36,406024	-0,179344	-0,492130	-0,209640	-0,315262	-14,889969	36,406024	-0,179344
11:55:56,78	0,572971	3,496924	-0,091990	-0,598003	0,855947	-1,398035	-0,487314	-0,211854	-0,314732	1,667451	-1,981960	-0,185550	-0,253865	-2,569995	-1,416460	-0,659460	-9,847279	12,945845	-0,487314	-0,211854	-0,314732	-14,963060	36,272154	-0,185550	-0,487314	-0,211854	-0,314732	-14,963060	36,272154	-0,185550
11:55:56,83	0,572971	3,496924	-0,091990	-0,598003	0,855947	-1,398035	-0,491658	-0,209360	-0,317874	1,571111	-2,214148	-0,206208	-0,256334	-2,573631	-1,415805	-0,671081	-9,864694	12,944850	-0,491658	-0,209360	-0,317874	-14,863628	36,380973	-0,206208	-0,491658	-0,209360	-0,317874	-14,863628	36,380973	-0,206208
11:55:56,88	0,572971	3,496924	-0,091990	-0,598003	0,855947	-1,398035	-0,487275	-0,209039	-0,317220	1,533545	-1,987607	-0,207203	-0,254467	-2,572752	-1,419124	-0,637878	-9,915835	12,992986	-0,487275	-0,209039	-0,317220	-14,876022	36,263476	-0,207203	-0,487275	-0,209039	-0,317220	-14,876022	36,263476	-0,207203
11:55:56,93	0,572971	3,496924	-0,091990	-0,598003	0,855947	-1,398035	-0,488969	-0,210216	-0,320538	1,567075	-2,021392	-0,159067	-0,253255	-2,569051	-1,421347	-0,697740	-9,876713	12,935191	-0,492780	-0,209415	-0,322762	-14,909732	36,392295	-0,216862	-0,492780	-0,209415	-0,322762	-14,909732	36,392295	-0,216862
11:55:56,98	0,572971	3,496924	-0,091990	-0,598003	0,855947	-1,398035	-0,492780	-0,209415	-0,322762	1,529374	-2,290972	-0,216862	-0,255703	-2,572308	-1,419195	-0,692704	-9,852270	12,937340	-0,492780	-0,209415	-0,322762	-14,909732	36,392295	-0,216862	-0,492780	-0,209415	-0,322762	-14,909732	36,392295	-0,216862
11:55:57,03	0,572971	3,496924	-0,091990	-0,598003	0,855947	-1,398035	-0,488736	-0,208924	-0,320609	1,527522	-2,088502	-0,214713	-0,255766	-2,571124	-1,417649	-0,715496	-9,868486	12,945969	-0,488736	-0,208924	-0,320609	-14,873030	36,277247	-0,214713	-0,488736	-0,208924	-0,320609	-14,873030	36,277247	-0,214713
11:55:57,08	0,572971	3,496924	-0,091990	-0,598003	0,855947	-1,398035	-0,489729	-0,208277	-0,319064	1,468436	-2,151795	-0,206084	-0,256766	-2,568642	-1,420731	-0,613433	-9,889430	12,936630	-0,489729	-0,208277	-0,319064	-14,881325	36,291945	-0,206084	-0,489729	-0,208277	-0,319064	-14,881325	36,291945	-0,206084
11:55:57,13	0,572971	3,496924	-0,091990	-0,598003	0,855947	-1,398035	-0,491379	-0,206170	-0,322145	1,391752	-2,138740	-0,215423	-0,255027	-2,568185	-1,419953	-0,628466	-9,881122	12,946635	-0,491379	-0,206170	-0,322145	-14,792588	36,434535	-0,215423	-0,491379	-0,206170	-0,322145	-14,792588	36,434535	-0,215423
11:55:57,18	0,572971	3,496924	-0,091990	-0,598003	0,855947	-1,398035	-0,492644	-0,207448	-0,321367	1,457893	-2,221694	-0,205418	-0,247945	-2,573826	-1,421851	-0,631943	-9,880097	12,962782	-0,492644	-0,207448	-0,321367	-14,826779	36,450885	-0,205418	-0,492644	-0,207448	-0,321367	-14,826779	36,450885	-0,205418
11:55:57,23	0,572971	3,496924	-0,091990	-0,598003	0,855947	-1,398035	-0,491300	-0,216402	-0,323265	1,922645	-2,155339	-0,189271	-0,253870	-2,569347	-1,422289	-0,639603	-9,876682	12,938651	-0,491300	-0,216402	-0,323265	-15,064909	36,411749	-0,189271	-0,491300	-0,216402	-0,323265	-15,064909	36,411749	-0,189271
11:55:57,28	0,572971	3,496924	-0,091990	-0,598003	0,855947	-1,398035	-0,492216	-0,209031	-0,323704	1,538479	-2,211298	-0,213402	-0,252574	-2,572641	-1,422237	-0,592399	-9,872038	12,957399	-0,492216	-0,209031	-0,323704	-14,870449	36,427674	-0,213402	-0,492216	-0,209031	-0,323704	-14,870449	36,427674	-0,213402
11:55:57,33	0,572971	3,496924	-0,091990	-0,598003	0,855947	-1,398035	-0,490012	-0,211801	-0,323652	1,710121	-2,058142	-0,194654	-0,249661	-2,570167	-1,423415	-0,598263	-9,875692	12,954084	-0,490012	-0,211801	-0,323652	-14,916220	36,407832	-0,194654	-0,490012	-0,211801	-0,323652	-14,916220	36,407832	-0,194654
11:55:57,38	0,572971	3,496924	-0,091990	-0,598003	0,855947	-1,398035	-0,493611	-0,213086	-0,324830	1,770857	-2,248507	-0,197969	-0,256312	-2,570553	-1,424622	-0,679282	-9,866059	12,959598	-0,493611	-0,213086	-0,324830	-14,956374	36,499937	-0,197969	-0,493611	-0,213086	-0,324830	-14,956374	36,499937	-0,197969
11:55:57,44	0,572971	3,496924	-0,091990	-0,598003	0,855947	-1,398035	-0,489951	-0,207519	-0,326037	1,449233	-2,133202	-0,192454	-0,255664	-2,573251	-1,425766	-0,640306	-9,917262	12,948275	-0,489951	-0,207519	-0,326037	-14,841030	36,327983	-0,192454	-0,489951	-0,207519	-0,326037	-14,841030	36,327983	-0,192454
11:55:57,49	0,572971	3,496924	-0,091990	-0,598003	0,855947	-1,398035	-0,493482	-0,212481	-0,326408	1,725275	-2,225889	-0,231713	-0,254497	-2,571022	-1,425412	-0,652909	-9,890270	12,920516	-0,493482	-0,212481	-0,326408	-14,954452	36,512409	-0,231713	-0,493482	-0,212481	-0,326408	-14,954452	36,512409	-0,231713
11:55:57,54	0,572971	3,496924	-0,091990	-0,598003	0,855947	-1,398035	-0,490453	-0,209326	-0,326827	1,535379	-2,124341	-0,231537	-0,253235	-2,575263	-1,557679	-0,963612	-9,761300	12,944925	-0,490453	-0,209326	-0,326827	-14,896678	36,376220	-0,231537	-0,490453	-0,209326	-0,326827	-14,896678	36,376220	-0,231537
11:55:57,59	0,572971	3,496924	-0,091990	-0,598003	0,855947	-1,398035	-0,487675	-0,211582	-0,344674	1,669822	-1,976902	-0,215947	-0,272006	-2,558115	-5,393678	1,197394	-9,642658	12,696092	-0,487675	-0,211582	-0,344674	-14,939388	36,305586	-0,215947	-0,487675	-0,211582	-0,344674	-14,939388	36,305586	-0,215947
11:55:57,64	0,572971	3,496924	-0,091990	-0,598003	0,855947	-1,398035	-0,492876	-0,187709	-4,295092	1,550913	-0,771740	-0,455961	-0,177806	-2,349560	-6,942132	11,726785	-13,943443	12,726907	-0,492876	-0,187709	-4,295092	-13,184252	37,919035	-0,455961	-0,492876	-0,187709	-4,295092	-13,184252	37,919035	-0,455961
11:55:57,69	0,572971	3,496924	-0,091990	-0,598003	0,855947	-1,398035	-0,720589	-0,165011	-5,843546	1,910719	-1,343710	-0,425146	-0,227481	-2,472896	-2,032721	4,331053	-10,766555	12,774545	-0,720589	-0,165011	-5,843546	-11,042643	55,222540	-0,425146	-0,720589	-0,165011	-5,843546	-11,042643	55,222540	-0,425146
11:55:57,74	0,572968	3,496981	-0,092000	-0,598011	0,805975	-1,397996	-0,588940	-0,183659	-0,934135	1,933820	-2,491264	-0,377508	-0,255463	-2,532410	-1,179052	0,525412	-9,349641	12,834673	-0,588940	-0,183659	-0,934135	-12,483420	43,740493	-0,377508	-0,588940	-0,183659	-0,934135	-12,483420	43,740493	-0,377508
11:55:57,79	0,572968	3,496981	-0,092000	-0,598011	0,805975	-1,397996	-0,523408	-0,189183	-0,080467	1,545337	-3,087870	-0,317380	-0,256604	-2,541714	-1,195344	0,567680	-9,412451	12,801801	-0,523408	-0,189183	-0,080467	-13,305547	37,999674	-0,317380	-0,523408	-0,189183	-0,080467	-13,305547	37,999674	-0,317380
11:55:57,84	0,572968	3,496981	-0,092000	-0,598011	0,805975	-1,397996	-0,514780	-0,192847	-0,096759	1,702605	-2,571201	-0,350252	-0,255500	-2,540789	-1,206598	0,571370	-9,443996	12,827310	-0,514780	-0,192847	-0,096759	-13,435905	37,839042	-0,350252	-0,514780	-0,192847	-0,096759	-13,435905	37,839042	-0,350252
11:55:57,89	0,572968	3,496981	-0,092000	-0,598011	0,805975	-1,397996	-0,516133	-0,193341	-0,108013	1,702795	-2,622606	-0,324743	-0,253670	-2,538964	-1,212452	0,613546	-9,452282	12,777463	-0,516133	-0,193341	-0,108013	-13,474458	37,893872	-0,324743	-0,516133	-0,193341	-0,108013	-13,474458	37,893872	-0,324743
11:55:57,94	0,572968	3,496981	-0,092000	-0,598011	0,805975	-1,397996	-0,518629	-0,194013	-0,113867	1,751663	-2,711701	-0,374590	-0,255521	-2,538325	-1,216352	0,576452	-9,428245	12,790453	-0,518629	-0,194013	-0,113867	-13,478360	38,000670	-0,374590	-0,518629	-0,194013	-0,113867	-13,478360	38,000670	-0,374590
11:55:57,99	0,572968	3,496981	-0,092000	-0,598011	0,805975	-1,397996	-0,518257	-0,192090	-0,117767	1,653932	-2,736481	-0,361600	-0,255398	-2,538628	-1,220956	0,636872	-9,399122	12,832303	-0,518257	-0,192090	-0,117767	-13,425129	37,946660	-0,361600	-0,518257	-0,192090	-0,117767	-13,425129	37,946660	-0,361600
11:55:58,04	0,572968	3,496981	-0,092000	-0,598011	0,805975	-1,397996	-0,518056	-0,192348	-0,122370	1,722774	-2,688285	-0,319750	-0,266203	-2,547842	-1,331901	0,309321	-8,996635	12,786863	-0,518056	-0,192348	-0,122370	-13,376531	37,979107	-0,319750	-0,518056	-0,192348	-0,122370	-13,376531	37,979107	-0,319750
11:55:58,09	0,572968	3,496981	-0,092000	-0,598011	0,805975	-1,397996	-0,504674	-0,187597	-0,233315	1,660542	-2,477323	-0,365190	-0,298287	-2,523209	-4,968743	2,427499	-7,771927	12,562157	-0,504674	-0,187597	-0,233315	-13,065856	37,139569	-0,365190	-0,504674	-0,187597	-0,233315	-13,065856	37,139569	-0,365190
11:55:58,14	0,572968	3,496981	-0,092000	-0,598011	0,805975	-1,397996	-0,509965	-0,147496	-3,870158	1,694976	-1,530417	-0,589896	-0,178885	-2,342111	-6,765072	11,962743	-13,862284	12,631162	-0,509965	-0,147496	-3,870158	-9,883448	38,501823	-0,589896	-0,509965	-0,147496	-3,870158	-9,883448	38,501823	-0,589896
11:55:58,19	0,572968	3,496981	-0,092000	-0,598011	0,805975	-1,397996	-0,726501	-0,160352	-5,666487	1,856731	-1,487369	-0,520891	-0,232245	-2,472304	-1,527767	3,793829	-9,767159	12,630060	-0,726501	-0,160352	-5,666487	-10,730923	55,542975	-0,520891	-0,726501	-0,160352	-5,666487	-10,730923	55,542975	-0,520891
11:55:58,24	0,573035	3,496965	-0,091987	-0,598010	0,755961	-1,398001	-0,587071	-0,179238	-0,429182	2,300794	-3,359049	-0,521993	-0,256897	-2,507999	-0,980971	1,563668	-8,910158	12,648246	-0,587071	-0,179238	-0,429182	-11,769361	42,726031	-0,521993	-0,587071	-0,179238	-0,429182	-11,769361	42,726031	-0,521993
11:55:58,29	0,573035	3,496965	-0,091987	-0,598010	0,755961	-1,398001	-0,543832	-0,175736	0,117614	1,745799	-3,470475	-0,503807	-0,258030	-2,513114	-0,996842	1,619066	-8,950400	12,674471	-0,543832	-0,175736	0,117614	-12,049458	39,220309	-0,503807	-0,543832	-0,175736	0,117614	-12,049458	39,220309	-0,503807
11:55:58,34	0,573035	3,496965	-0,091987	-0,598010	0,755961	-1,398001	-0,538835	-0,177312	0,101744	1,820602	-3,142572	-0,477582	-0,255734	-2,510333	-1,007369	1,602603	-8,912788	12,653989	-0,538835	-0,177312	0,101744	-12,098375	39,156006	-0,477582	-0,538835	-0,177312	0,101744	-12,098375	39,156006	-0,477582
11:55:58,39	0,573035	3,496965	-0,091987	-0,598010	0,755961	-1,398001	-0,542392	-0,177910	0,091216	1,876027	-3,360559	-0,498064	-0,254522	-2,513456	-1,013909	1,633223	-8,924487	12,705476	-0,542392	-0,177910	0,091216	-12,089873	39,217182	-0,498064	-0,542392	-0,177910	0,091216	-12,089873	39,217182	-0,498064
11:55:58,44	0,573035	3,496965	-0,091987	-0,598010	0,755961	-1,398001	-0,540293	-0,180521	0,084677	2,016984	-3,219082	-0,446577	-0,256324	-2,510320	-1,015931	1,613582	-8,903927	12,635044	-0,540293	-0,180521	0,084677	-12,153891	39,193945	-0,446577	-0,540293	-0,180521	0,084677	-12,153891	39,193945	-0,446577
11:55:58,49	0,573035	3,496965	-0,091987	-0,598010	0,755961	-1,398001	-0,542109	-0,177392	0,082654	1,862301	-3,340765	-0,517009	-0,258738	-2,515129	-1,019779	1,597261	-8,935283	12,674179	-0,542109	-0,177392	0,082654	-12,063008	39,214760	-0,517009	-0,542109	-0,177392	0,082654	-12,063008	39,214760	-0,517009
11:55:58,54	0,573035	3,496965	-0,091987	-0,598010	0,755961	-1,398001	-0,536737	-0,177707	0,078807	1,843330	-3,059880	-0,477874	-0,252807	-2,513062	-1,020153	1,629244	-8,955354	12,674767	-0,536737	-0,177707	0,078807	-12,106653	39,073947	-0,477874	-0,536737	-0,177707	0,078807	-12,106653	39,073947	-0,477874
11:55:58,59	0,573035	3,496965	-0,091987	-0,598010	0,755961	-1,398001	-0,541492	-0,181809	0,078433	2,055276	-3,269450	-0,477286	-0,258749	-2,512398	-1,019810	1,592731	-8,925745	12,650728	-0,541492	-0,181809	0,078433	-12,216762	39,237711	-0,477286	-0,541492	-0,181809	0,078433	-12,216762	39,237711	-0,477286
11:55:58,64	0,573035	3,496965	-0,091987	-0,598010	0,755961	-1,398001	-0,539096	-0,176331	0,078775	1,777766	-3,191272	-0,501325	-0,262253	-2,511323	-1,022154	1,620520	-8,948980	12,631297	-0,539096	-0,176331	0,078775	-12,064189	39,127785	-0,501325	-0,539096	-0,176331	0,078775	-12,064189	39,127785	-0,501325
11:55:58,69	0,573035	3,496965	-0,091987	-0,598010	0,755961	-1,398001	-0,538275	-0,172760	0,076432	1,585842	-3,112883	-0,520756	-0,254052	-2,509911	-1,027202	1,603511	-8,921293	12,641903	-0,538275	-0,172760	0,076432	-11,975783	39,141705	-0,520756	-0,538275	-0,172760	0,076432	-11,975783	39,141705	-0,520756
11:55:58,74	0,573035	3,496965	-0,091987	-0,598010	0,755961	-1,398001	-0,543599	-0,179155	0,071384	1,933864	-3,418293	-0,510150	-0,260579	-2,511231	-1,025641	1,580757	-8,927738	12,668727	-0,543599	-0,179155	0,071384	-12,129782	39,254211	-0,510150	-0,543599	-0,179155	0,071384	-12,129782	39,254211	-0,510150
11:55:58,79	0,573035	3,496965	-0,091987	-0,598010	0,755961	-1,398001	-0,539192	-0,174163	0,072945	1,657327	-3,205600	-0,483326	-0,258728	-2,514230	-1,024823	1,612371	-8,928977	12,682275	-0,539192	-0,174163	0,072945	-12,014456	39,120937	-0,483326	-0,539192	-0,174163	0,072945	-12,014456	39,120937	-0,483326
11:55:58,84	0,573035	3,496965	-0,091987	-0,598010	0,755961	-1,398001	-0,537520	-0,177265	0,073763	1,833365	-3,090698	-0,469778	-0,256303	-2,510487	-1,031021	1,662901	-8,913976	12,696672	-0,537520	-0,177265	0,073763	-12,081925	39,104648	-0,469778	-0,537520	-0,177265	0,073763	-12,081925	39,104648	-0,469778
11:55:58,89	0,573035	3,496965	-0,091987	-0,598010	0,755961	-1,398001	-0,541974	-0,177494	0,067565	1,883540	-3,286031	-0,455380	-0,254550	-2,510243	-1,028343	1,647276	-8,918674	12,646941	-0,541974	-0,177494	0,067565	-12,049742	39,258929	-0,455380	-0,541974	-0,177494	0,067565	-12,049742	39,258929	-0,455380
11:55:58,94	0,573035	3,496965	-0,091987	-0,598010	0,755961	-1,398001	-0,543062	-0,178890	0,070242	1,944244	-3,353800	-0,505112	-0,258220	-2,510891	-1,029909	1,587583	-8,915735	12,672097	-0,543062	-0,178890	0,070242	-12,098614	39,276584	-0,505112	-0,543062	-0,178890	0,070242	-12,098614	39,276584	-0,505112
11:55:58,99	0,573035	3,496965	-0,091987	-0,598010	0,755961	-1,398001	-0,540666	-0,176036	0,068677	1,768539	-3,282386	-0,479956	-0,258799	-2,513953	-1,032213	1,596244	-8,932421	12,686857	-0,540666	-0,176036	0,068677	-12,050286	39,159932	-0,479956	-0,540666	-0,176036	0,068677	-12,050286	39,159932	-0,479956
11:55:59,04	0,573035	3,496965	-0,091987	-0,598010	0,755961	-1,398001	-0,537725	-0,177066	0,066372	1,811957	-3,113579	-0,465196	-0,260502	-2,513529	-1,032987	1,620764	-8,911586	12,682666	-0,537725	-0,177066	0,066372	-12,087691	39,097823	-0,465196	-0,537725	-0,177066	0,066372	-12,087691	39,097823	-0,465196
11:55:59,09	0,573035	3,496965	-0,091987	-0,598010	0,755961	-1,398001	-0,537240	-0,175378	0,065599	1,754533	-3,077536	-0,469387	-0,259958	-2,514000	-1,032259	1,596231	-8,927231	12,628702	-0,537240	-0,175378	0,065599	-12,012679	39,095784	-0,469387	-0,537240	-0,175378	0,065599	-12,012679	39,095784	-0,469387
11:55:59,14	0,573035	3,496965	-0,091987	-0,598010	0,755961	-1,398001	-0,537105	-0,176085	0,066327	1,765475	-3,083930	-0,523351	-0,253549	-2,513988	-1,033777	1,573140	-8,930294	12,679326	-0,537105	-0,176085	0,066327	-12,057227	39,078779	-0,523351	-0,537105	-0,176085	0,066327	-12,057227	39,078779	-0,523351
11:55:59,19	0,573035	3,496965	-0,091987	-0,598010	0,755961	-1,398001	-0,540320	-0,181629	0,064808	2,039567	-3,269576	-0,472727	-0,252791	-2,509111	-1,032590	1,663472	-8,933219	12,678436	-0,540320	-0,181629	0,064808	-12,218343	39,145511	-0,472727	-0,540320	-0,181629	0,064808	-12,218343	39,145511	-0,472727
11:55:59,24	0,573035	3,496965	-0,091987	-0,598010	0,755961	-1,398001	-0,544922	-0,179847	0,065995	1,989517	-3,429216	-0,473617	-0,259339	-2,514957	-1,033025	1,608806	-8,926602	12,629024	-0,544922	-0,179847	0,065995	-12,128477	39,347170	-0,473617	-0,544922	-0,179847	0,065995	-12,128477	39,347170	-0,473617
11:55:59,29	0,573035	3,496965	-0,091987	-0,598010	0,755961	-1,398001	-0,536585	-0,177100	0,065560	1,825044	-3,046353	-0,523029	-0,259357	-2,509349	-1,037298	1,622652	-8,914021	12,656939	-0,536585	-0,177100	0,065560	-12,077270	39,075594	-0,523029	-0,536585	-0,177100	0,065560	-12,077270	39,075594	-0,523029
11:55:59,34	0,573035	3,496965	-0,091987	-0,598010	0,755961	-1,398001	-0,541433	-0,174281	0,061288	1,696273	-3,292728	-0,495114	-0,256453	-2,510979	-1,034948	1,598171	-8,917296	12,680142	-0,541433	-0,174281	0,061288	-11,984747	39,209757	-0,495114	-0,541433	-0,174281	0,061288	-11,984747	39,209757	-0,495114
11:55:59,39	0,573035	3,496965	-0,091987	-0,598010	0,755961	-1,398001	-0,541474	-0,177610	0,063637	1,854314	-3,314403	-0,471911	-0,253986	-2,509539	-1,034931	1,649959	-8,908515	12,675675	-0,541474	-0,177610	0,063637	-12,088048	39,191269	-0,471911	-0,541474	-0,177610	0,063637	-12,088048	39,191269	-0,471911
11:55:59,44	0,573035	3,496965	-0,091987	-0,598010	0,755961	-1,398001	-0,543953	-0,179027	0,063655	1,961490	-3,402890	-0,476378	-0,256481	-2,511533	-1,036146	1,578622	-8,907613	12,647379	-0,543953	-0,179027	0,063655	-12,092096	39,297441	-0,476378	-0,543953	-0,179027	0,063655	-12,092096	39,297441	-0,476378
11:55:59,49	0,573035	3,496965	-0,091987	-0,598010	0,755961	-1,398001	-0,540980	-0,177863	0,062440	1,866090	-3,310486	-0,504674	-0,261136	-2,513750	-1,036910	1,602691	-8,912332	12,646311	-0,540980	-0,177863	0,062440	-12,096146	39,156406	-0,504674	-0,540980	-0,177863	0,062440	-12,096146	39,156406	-0,504674
11:55:59,54	0,573035	3,496965	-0,091987	-0,598010	0,755961	-1,398001	-0,536732	-0,174940	0,061676	1,722045	-3,066406	-0,505742	-0,259374	-2,508006	-1,037674	1,623029	-8,917310	12,681481	-0,536732	-0,174940	0,061676	-12,010740	39,067049	-0,505742	-0,536732	-0,174940	0,061676	-12,010740	39,067049	-0,505742
11:55:59,59	0,573035	3,496965	-0,091987	-0,598010	0,755961	-1,398001	-0,542587	-0,173594	0,060912	1,657919	-3,350789	-0,470572	-0,255295	-2,509575	-1,037323	1,593250	-8,922797	12,633418	-0,542587	-0,173594	0,060912	-11,969217	39,242320	-0,470572	-0,542587	-0,173594	0,060912	-11,969217	39,242320	-0,470572
11:55:59,64	0,573035	3,496965	-0,091987	-0,598010	0,755961	-1,398001	-0,543268	-0,177911	0,061263	1,862759	-3,409209	-0,518635	-0,254052	-2,509519	-1,037672	1,627354	-8,921574	12,662613	-0,543268	-0,177911	0,061263	-12,103258	39,237303	-0,518635	-0,543268	-0,177911	0,061263	-12,103258	39,237303	-0,518635
11:55:59,69	0,573035	3,496965	-0,091987	-0,598010	0,755961	-1,398001	-0,543938	-0,178959	0,060913	1,935368	-3,415133	-0,489440	-0,254746	-2,510770	-1,038051	1,593452	-8,960973	12,690695	-0,543938	-0,178959	0,060913	-12,112919	39,283984	-0,489440	-0,543938	-0,178959	0,060913	-12,112919	39,283984	-0,489440
11:55:59,74	0,573035	3,496965	-0,091987	-0,598010	0,755961	-1,398001	-0,542508	-0,178984	0,060535	1,885608	-3,350436	-0,461358	-0,256413	-2,508657	-1,039208	1,625345	-8,894823	12,698061	-0,542508	-0,178984	0,060535	-12,164659	39,236430	-0,461358	-0,542508	-0,178984	0,060535	-12,164659	39,236430	-0,461358
11:55:59,79	0,573035	3,496965	-0,091987	-0,598010	0,755961	-1,398001	-0,543504	-0,176483	0,059377	1,828800	-3,407672	-0,453992	-0,258824	-2,515878	-1,040372	1,604254	-8,961743	12,675974	-0,543504	-0,176483	0,059377	-12,025153	39,257364	-0,453992	-0,543504	-0,176483	0,059377	-12,025153	39,257364	-0,453992
11:55:59,84	0,573035	3,496965	-0,091987	-0,598010	0,755961	-1,398001	-0,536046	-0,178006	0,058213	1,839496	-3,004659	-0,476079	-0,258845	-2,509284	-1,037312	1,600521	-8,955585	12,651097	-0,536046	-0,178006	0,058213	-12,134012	39,074920	-0,476079	-0,536046	-0,178006	0,058213	-12,134012	39,074920	-0,476079
11:55:59,89	0,573035	3,496965	-0,091987	-0,598010	0,755961	-1,398001	-0,541745	-0,174691	0,061274	1,670560	-3,307337	-0,500956	-0,254624	-2,511369	-1,038065	1,636112	-8,941578	12,642368	-0,541745	-0,174691	0,061274	-12,042687	39,219641	-0,500956	-0,541745	-0,174691	0,061274	-12,042687	39,219641	-0,500956
11:55:59,94	0,573035	3,496965	-0,091987	-0,598010	0,755961	-1,398001	-0,542050	-0,179389	0,060521	1,944789	-3,299395	-0,509685	-0,255244	-2,513977	-1,040787	1,606850	-8,903171	12,645061	-0,542050	-0,179389	0,060521	-12,137261	39,251552	-0,509685	-0,542050	-0,179389	0,060521	-12,137261	39,251552	-0,509685
11:55:59,99	0,573035	3,496965	-0,091987	-0,598010	0,755961	-1,398001	-0,539482	-0,180156	0,057799	2,003303	-3,210387	-0,506992	-0,252924	-2,508684	-1,040785	1,613938	-8,923728	12,669740	-0,539482	-0,180156	0,057799	-12,138957	39,138945	-0,506992	-0,539482	-0,180156	0,057799	-12,138957	39,138945	-0,506992
11:56:00,04	0,573035	3,496965	-0,091987	-0,598010	0,755961	-1,398001	-0,545225	-0,179519	0,057801	1,955897	-3,492627	-0,482313	-0,257664	-2,512131	-1,039566	1,625482	-8,932063	12,656381	-0,545225	-0,179519	0,057801	-12,136324	39,307563	-0,482313	-0,545225	-0,179519	0,057801	-12,136324	39,307563	-0,482313
11:56:00,09	0,573035	3,496965	-0,091987	-0,598010	0,755961	-1,398001	-0,539870	-0,177137	0,059019	1,830610	-3,200004	-0,495672	-0,260015	-2,513034	-1,041949	1,600075	-8,940457	12,668184	-0,539870	-0,177137	0,059019	-12,074659	39,179821	-0,495672	-0,539870	-0,177137	0,059019	-12,074659	39,179821	-0,495672
11:56:00,14	0,573035	3,496965	-0,091987	-0,598010	0,755961	-1,398001	-0,537912	-0,175553	0,056636	1,728247	-3,115985	-0,483869	-0,257610	-2,510602	-1,041961	1,610830	-8,892810	12,655848	-0,537912	-0,175553	0,056636	-12,052645	39,110124	-0,483869	-0,537912	-0,175553	0,056636	-12,052645	39,110124	-0,483869
11:56:00,19	0,573035	3,496965	-0,091987	-0,598010	0,755961	-1,398001	-0,541221	-0,176419	0,056625	1,819955	-3,302527	-0,496205	-0,254709	-2,510494	-1,040776	1,605791	-8,935142	12,678566	-0,541221	-0,176419	0,056625	-12,028970	39,183284	-0,496205	-0,541221	-0,176419	0,056625	-12,028970	39,183284	-0,496205
11:56:00,24	0,573035	3,496965	-0,091987	-0,598010	0,755961	-1,398001	-0,542765	-0,178877	0,057809	1,908592	-3,366057	-0,473487	-0,261821	-2,515206	-1,041589	1,561805	-8,909720	12,644483	-0,542765	-0,178877	0,057809	-12,133288	39,241025	-0,473487	-0,542765	-0,178877	0,057809	-12,133288	39,241025	-0,473487
11:56:00,29	0,573035	3,496965	-0,091987	-0,598010	0,755961	-1,398001	-0,535129	-0,175074	0,056996	1,710853	-3,019759	-0,507570	-0,261233	-2,513487	-1,043118	1,575133	-8,915692	12,679358	-0,535129	-0,175074	0,056996	-12,032482	38,987852	-0,507570	-0,535129	-0,175074	0,056996	-12,032482	38,987852	-0,507570
11:56:00,34	0,573035	3,496965	-0,091987	-0,598010	0,755961	-1,398001	-0,536911	-0,174724	0,055467	1,694129	-3,097930	-0,472695	-0,254730	-2,513628	-1,042322	1,585625	-8,918773	12,684615	-0,536911	-0,174724	0,055467	-12,021707	39,049622	-0,472695	-0,536911	-0,174724	0,055467	-12,021707	39,049622	-0,472695
11:56:00,39	0,573035	3,496965	-0,091987	-0,598010	0,755961	-1,398001	-0,540040	-0,180427	0,056263	1,993236	-3,250002	-0,467438	-0,261172	-2,514378	-1,041939	1,605280	-8,935093	12,672742	-0,540040	-0,180427	0,056263	-12,170245	39,143161	-0,467438	-0,540040	-0,180427	0,056263	-12,170245	39,143161	-0,467438
11:56:00,44	0,573035	3,496965	-0,091987	-0,598010	0,755961	-1,398001	-0,536170	-0,175223	0,056646	1,718353	-3,023570	-0,479311	-0,258864	-2,511578	-1,043139	1,589639	-8,936151	12,650188	-0,536170	-0,175223	0,056646	-12,036660	39,065784	-0,479311	-0,536170	-0,175223	0,056646	-12,036660	39,065784	-0,479311
11:56:00,49	0,573035	3,496965	-0,091987	-0,598010	0,755961	-1,398001	-0,539749	-0,175821	0,055447	1,740705	-3,222691	-0,501865	-0,255898	-2,515234	-1,043109	1,595578	-8,949140	12,659353	-0,539749	-0,175821	0,055447	-12,061241	39,147608	-0,501865	-0,539749	-0,175821	0,055447	-12,061241	39,147608	-0,501865
11:56:00,54	0,573035	3,496965	-0,091987	-0,598010	0,755961	-1,398001	-0,538066	-0,180218	0,055477	1,961089	-3,123547	-0,492700	-0,255828	-2,513712	-1,043482	1,624984	-8,923286	12,670034	-0,538066	-0,180218	0,055477	-12,186051	39,114651	-0,492700	-0,538066	-0,180218	0,055477	-12,186051	39,114651	-0,492700
11:56:00,59	0,573035	3,496965	-0,091987	-0,598010	0,755961	-1,398001	-0,539419	-0,179517	0,055103	1,961736	-3,181357	-0,482019	-0,256507	-2,508829	-1,043515	1,602028	-8,940369	12,670350	-0,539419	-0,179517	0,055103	-12,130384	39,163042	-0,482019	-0,539419	-0,179517	0,055103	-12,130384	39,163042	-0,482019
11:56:00,64	0,573035	3,496965	-0,091987	-0,598010	0,755961	-1,398001	-0,543308	-0,176488	0,055071	1,777934	-3,394935	-0,481703	-0,256989	-2,513846	-1,042691	1,635798	-8,930929	12,683512	-0,543308	-0,176488	0,055071	-12,076377	39,254767	-0,481703	-0,543308	-0,176488	0,055071	-12,076377	39,254767	-0,481703
11:56:00,69	0,573035	3,496965	-0,091987	-0,598010	0,755961	-1,398001	-0,538723	-0,178580	0,055895	1,911755	-3,131968	-0,468541	-0,253497	-2,511552	-1,043880	1,617682	-8,917764	12,671251	-0,538723	-0,178580	0,055895	-12,106742	39,157780	-0,468541	-0,538723	-0,178580	0,055895	-12,106742	39,157780	-0,468541
11:56:00,74	0,573035	3,496965	-0,091987	-0,598010	0,755961	-1,398001	-0,542455	-0,180456	0,054706	2,011673	-3,348303	-0,480802	-0,256549	-2,511962	-1,045077	1,570576	-8,924019	12,661985	-0,542455	-0,180456	0,054706	-12,154126	39,234407	-0,480802	-0,542455	-0,180456	0,054706	-12,154126	39,234407	-0,480802
11:56:00,79	0,573035	3,496965	-0,091987	-0,598010	0,755961	-1,398001	-0,540574	-0,178019	0,053509	1,855969	-3,288160	-0,490068	-0,259935	-2,511157	-1,045067	1,625161	-8,879064	12,652702	-0,540574	-0,178019	0,053509	-12,118509	39,146892	-0,490068	-0,540574	-0,178019	0,053509	-12,118509	39,146892	-0,490068
11:56:00,84	0,573035	3,496965	-0,091987	-0,598010	0,755961	-1,398001	-0,539579	-0,174684	0,053518	1,748766	-3,211606	-0,499351	-0,257120	-2,511663	-1,043139	1,572029	-8,914865	12,656185	-0,539579	-0,174684	0,053518	-11,963903	39,145310	-0,499351	-0,539579	-0,174684	0,053518	-11,963903	39,145310	-0,499351
11:56:00,89	0,573035	3,496965	-0,091987	-0,598010	0,755961	-1,398001	-0,540547	-0,177374	0,055446	1,831113	-3,290104	-0,495868	-0,255256	-2,514754	-1,042705	1,614616	-8,929088	12,669426	-0,540547	-0,177374	0,055446	-12,092779	39,142874	-0,495868	-0,540547	-0,177374	0,055446	-12,092779	39,142874	-0,495868
11:56:00,94	0,573035	3,496965	-0,091987	-0,598010	0,755961	-1,398001	-0,538802	-0,180534	0,055881	2,004382	-3,155357	-0,482627	-0,262404	-2,513463	-1,044672	1,580858	-8,913696	12,680109	-0,538802	-0,180534	0,055881	-12,167527	39,140617	-0,482627	-0,538802	-0,180534	0,055881	-12,167527	39,140617	-0,482627
11:56:00,99	0,573035	3,496965	-0,091987	-0,598010	0,755961	-1,398001	-0,536346	-0,173698	0,053914	1,645364	-3,064584	-0,471944	-0,261221	-2,514003	-1,045824	1,583897	-8,909235	12,690737	-0,536346	-0,173698	0,053914	-11,989926	39,038606	-0,471944	-0,536346	-0,173698	0,053914	-11,989926	39,038606	-0,471944
11:56:01,04	0,573035	3,496965	-0,091987	-0,598010	0,755961	-1,398001	-0,536471	-0,174993	0,052761	1,718086	-3,070641	-0,461316	-0,255383	-2,507258	-1,045900	1,575074	-8,926410	12,624501	-0,536471	-0,174993	0,052761	-12,018859	39,042299	-0,461316	-0,536471	-0,174993	0,052761	-12,018859	39,042299	-0,461316
11:56:01,09	0,573035	3,496965	-0,091987	-0,598010	0,755961	-1,398001	-0,545230	-0,176677	0,052686	1,786347	-3,525210	-0,527552	-0,255947	-2,510343	-1,044286	1,583623	-8,929948	12,680904	-0,545230	-0,176677	0,052686	-12,082759	39,275383	-0,527552	-0,545230	-0,176677	0,052686	-12,082759	39,275383	-0,527552
11:56:01,14	0,573035	3,496965	-0,091987	-0,598010	0,755961	-1,398001	-0,542277	-0,177730	0,054300	1,842357	-3,362455	-0,471149	-0,255886	-2,511798	-1,047378	1,622362	-8,955927	12,671660	-0,542277	-0,177730	0,054300	-12,109476	39,206287	-0,471149	-0,542277	-0,177730	0,054300	-12,109476	39,206287	-0,471149
11:56:01,19	0,573035	3,496965	-0,091987	-0,598010	0,755961	-1,398001	-0,541048	-0,178511	0,051208	1,879812	-3,251993	-0,480393	-0,259501	-2,511041	-1,047790	1,580422	-8,933616	12,677389	-0,541048	-0,178511	0,051208	-12,133287	39,220249	-0,480393	-0,541048	-0,178511	0,051208	-12,133287	39,220249	-0,480393
11:56:01,24	0,573035	3,496965	-0,091987	-0,598010	0,755961	-1,398001	-0,539896	-0,175002	0,050796	1,695685	-3,239571	-0,474664	-0,262464	-2,509470	-1,043144	1,559448	-8,910628	12,680080	-0,539896	-0,175002	0,050796	-12,041942	39,142248	-0,474664	-0,539896	-0,175002	0,050796	-12,041942	39,142248	-0,474664
11:56:01,29	0,573035	3,496965	-0,091987	-0,598010	0,755961	-1,398001	-0,539774	-0,171650	0,055441	1,530819	-3,262898	-0,471973	-0,254626	-2,510132	-1,045046	1,641072	-8,902880	12,667368	-0,539774	-0,171650	0,055441	-11,943700	39,109364	-0,471973	-0,539774	-0,171650	0,055441	-11,943700	39,109364	-0,471973
11:56:01,34	0,573035	3,496965	-0,091987	-0,598010	0,755961	-1,398001	-0,543121	-0,178768	0,053540	1,948500	-3,370101	-0,484685	-0,258187	-2,513747	-1,046239	1,624921	-8,925833	12,627611	-0,543121	-0,178768	0,053540	-12,084817	39,264859	-0,484685	-0,543121	-0,178768	0,053540	-12,084817	39,264859	-0,484685
11:56:01,39	0,573035	3,496965	-0,091987	-0,598010	0,755961	-1,398001	-0,538209	-0,177493	0,052347	1,854205	-3,117228	-0,524442	-0,256983	-2,514527	-1,045419	1,644023	-8,943970	12,665189	-0,538209	-0,177493	0,052347	-12,078962	39,132202	-0,524442	-0,538209	-0,177493	0,052347	-12,078962	39,132202	-0,524442
11:56:01,44	0,573035	3,496965	-0,091987	-0,598010	0,755961	-1,398001	-0,538135	-0,178925	0,053167	1,922526	-3,087769	-0,486864	-0,255300	-2,511461	-1,047006	1,618287	-8,955364	12,652264	-0,538135	-0,178925	0,053167	-12,123073	39,155852	-0,486864	-0,538135	-0,178925	0,053167	-12,123073	39,155852	-0,486864
11:56:01,49	0,573035	3,496965	-0,091987	-0,598010	0,755961	-1,398001	-0,541632	-0,178849	0,051579	1,895870	-3,286196	-0,499788	-0,257670	-2,511795	-1,048199	1,593871	-8,905911	12,634985	-0,541632	-0,178849	0,051579	-12,143810	39,231928	-0,499788	-0,541632	-0,178849	0,051579	-12,143810	39,231928	-0,499788
11:56:01,54	0,573035	3,496965	-0,091987	-0,598010	0,755961	-1,398001	-0,540158	-0,176964	0,050387	1,828455	-3,255402	-0,517067	-0,261210	-2,513647	-1,048569	1,579576	-8,873695	12,664574	-0,540158	-0,176964	0,050387	-12,063230	39,146986	-0,517067	-0,540158	-0,176964	0,050387	-12,063230	39,146986	-0,517067
11:56:01,59	0,573035	3,496965	-0,091987	-0,598010	0,755961	-1,398001	-0,536784	-0,174825	0,050017	1,737957	-3,108452	-0,487479	-0,259466	-2,511684	-1,045494	1,577652	-8,914139	12,628103	-0,536784	-0,174825	0,050017	-11,985784	39,029093	-0,487479	-0,536784	-0,174825	0,050017	-11,985784	39,029093	-0,487479
11:56:01,64	0,573035	3,496965	-0,091987	-0,598010	0,755961	-1,398001	-0,539356	-0,175353	0,053092	1,729464	-3,223632	-0,523950	-0,256595	-2,509787	-1,048176	1,563206	-8,920927	12,693431	-0,539356	-0,175353	0,053092	-12,035782	39,115801	-0,523950	-0,539356	-0,175353	0,053092	-12,035782	39,115801	-0,523950
11:56:01,69	0,573035	3,496965	-0,091987	-0,598010	0,755961	-1,398001	-0,542434	-0,176891	0,050410	1,796298	-3,392836	-0,458622	-0,253490	-2,508820	-1,046235	1,630094	-8,918024	12,648730	-0,542434	-0,176891	0,050410	-12,089621	39,188269	-0,458622	-0,542434	-0,176891	0,050410	-12,089621	39,188269	-0,458622
11:56:01,74	0,573035	3,496965	-0,091987	-0,598010	0,755961	-1,398001	-0,544824	-0,179096	0,052350	1,946941	-3,460640	-0,503323	-0,258220	-2,510649	-1,045835	1,604582	-8,874015	12,678140	-0,544824	-0,179096	0,052350	-12,112108	39,308079	-0,503323	-0,544824	-0,179096	0,052350	-12,112108	39,308079	-0,503323
11:56:01,79	0,573035	3,496965	-0,091987	-0,598010	0,755961	-1,398001	-0,540876	-0,175914	0,052751	1,806846	-3,299399	-0,473913	-0,258273	-2,511565	-1,047394	1,594922	-8,916171	12,672847	-0,540876	-0,175914	0,052751	-12,002435	39,159335	-0,473913	-0,540876	-0,175914	0,052751	-12,002435	39,159335	-0,473913
11:56:01,84	0,573035	3,496965	-0,091987	-0,598010	0,755961	-1,398001	-0,540056	-0,176327	0,051192	1,786988	-3,244047	-0,479206	-0,256535	-2,507122	-1,049355	1,598052	-8,921163	12,669963	-0,540056	-0,176327	0,051192	-12,054719	39,150318	-0,479206	-0,540056	-0,176327	0,051192	-12,054719	39,150318	-0,479206
11:56:01,89	0,573035	3,496965	-0,091987	-0,598010	0,755961	-1,398001	-0,544772	-0,175611	0,049230	1,746962	-3,484117	-0,482090	-0,254764	-2,515498	-1,051636	1,593775	-8,948104	12,688976	-0,544772	-0,175611	0,049230	-12,038485	39,280520	-0,482090	-0,544772	-0,175611	0,049230	-12,038485	39,280520	-0,482090
11:56:01,94	0,573035	3,496965	-0,091987	-0,598010	0,755961	-1,398001	-0,538404	-0,181332	0,046950	2,019012	-3,143206	-0,463077	-0,257830	-2,513519	-1,048979	1,540948	-8,970645	12,653028	-0,538404	-0,181332	0,046950	-12,215575	39,121531	-0,463077	-0,538404	-0,181332	0,046950	-12,215575	39,121531	-0,463077
11:56:01,99	0,573035	3,496965	-0,091987	-0,598010	0,755961	-1,398001	-0,538585	-0,177688	0,049606	1,783547	-3,187057	-0,499025	-0,260051	-2,512558	-1,046269	1,573550	-8,898493	12,628888	-0,538585	-0,177688	0,049606	-12,164923	39,091828	-0,499025	-0,538585	-0,177688	0,049606	-12,164923	39,091828	-0,499025
11:56:02,04	0,573035	3,496965	-0,091987	-0,598010	0,755961	-1,398001	-0,538307	-0,175284	0,052316	1,737361	-3,180453	-0,523165	-0,255380	-2,509582	-1,050897	1,580934	-8,910108	12,680956	-0,538307	-0,175284	0,052316	-12,022448	39,076624	-0,523165	-0,538307	-0,175284	0,052316	-12,022448	39,076624	-0,523165
11:56:02,09	0,573035	3,496965	-0,091987	-0,598010	0,755961	-1,398001	-0,543219	-0,177841	0,047688	1,863930	-3,423711	-0,471096	-0,258951	-2,518817	-1,048975	1,545163	-8,955376	12,628265	-0,543219	-0,177841	0,047688	-12,096561	39,219014	-0,471096	-0,543219	-0,177841	0,047688	-12,096561	39,219014	-0,471096
11:56:02,14	0,573035	3,496965	-0,091987	-0,598010	0,755961	-1,398001	-0,533436	-0,179365	0,049611	1,886121	-2,923328	-0,523788	-0,257204	-2,509523	-1,047809	1,553200	-8,924805	12,673740	-0,533436	-0,179365	0,049611	-12,194052	38,951413	-0,523788	-0,533436	-0,179365	0,049611	-12,194052	38,951413	-0,523788
11:56:02,19	0,573035	3,496965	-0,091987	-0,598010	0,755961	-1,398001	-0,542359	-0,176232	0,050777	1,753691	-3,395619	-0,478313	-0,260623	-2,511889	-1,047403	1,605094	-8,944535	12,656850	-0,542359	-0,176232	0,050777	-12,080530	39,179533	-0,478313	-0,542359	-0,176232	0,050777	-12,080530	39,179533	-0,478313
11:56:02,24	0,573035	3,496965	-0,091987	-0,598010	0,755961	-1,398001	-0,538600	-0,174454	0,051182	1,670106	-3,145365	-0,495203	-0,257161	-2,513061	-1,048581	1,571275	-8,950621	12,648454	-0,538600	-0,174454	0,051182	-12,024558	39,134735	-0,495203	-0,538600	-0,174454	0,051182	-12,024558	39,134735	-0,495203
11:56:02,29	0,573035	3,496965	-0,091987	-0,598010	0,755961	-1,398001	-0,539316	-0,178038	0,050004	1,834279	-3,208844	-0,503599	-0,257661	-2,517096	-1,050105	1,592241	-8,912117	12,654559	-0,539316	-0,178038	0,050004	-12,141706	39,127465	-0,503599	-0,539316	-0,178038	0,050004	-12,141706	39,127465	-0,503599
11:56:02,34	0,573035	3,496965	-0,091987	-0,598010	0,755961	-1,398001	-0,535572	-0,179622	0,048480	1,960488	-3,015224	-0,497494	-0,255952	-2,510935	-1,049345	1,592129	-8,943055	12,664006	-0,535572	-0,179622	0,048480	-12,139860	39,027142	-0,497494	-0,535572	-0,179622	0,048480	-12,139860	39,027142	-0,497494
11:56:02,39	0,573035	3,496965	-0,091987	-0,598010	0,755961	-1,398001	-0,541762	-0,178022	0,049241	1,850432	-3,321761	-0,488046	-0,254085	-2,512813	-1,050495	1,617168	-8,892552	12,656420	-0,541762	-0,178022	0,049241	-12,124307	39,206563	-0,488046	-0,541762	-0,178022	0,049241	-12,124307	39,206563	-0,488046
11:56:02,44	0,573035	3,496965	-0,091987	-0,598010	0,755961	-1,398001	-0,541069	-0,180578	0,048091	2,039588	-3,289286	-0,495633	-0,257668	-2,511061	-1,045870	1,585875	-8,886420	12,639230	-0,541069	-0,180578	0,048091	-12,135778	39,184628	-0,495633	-0,541069	-0,180578	0,048091	-12,135778	39,184628	-0,495633
11:56:02,49	0,573035	3,496965	-0,091987	-0,598010	0,755961	-1,398001	-0,540795	-0,176598	0,052715	1,822322	-3,305202	-0,512823	-0,261919	-2,512302	-1,050553	1,546347	-8,926342	12,640287	-0,540795	-0,176598	0,052715	-12,040659	39,147200	-0,512823	-0,540795	-0,176598	0,052715	-12,040659	39,147200	-0,512823
11:56:02,54	0,573035	3,496965	-0,091987	-0,598010	0,755961	-1,398001	-0,537595	-0,173538	0,048033	1,608827	-3,153053	-0,511766	-0,257669	-2,511578	-1,052047	1,605806	-8,899470	12,681049	-0,537595	-0,173538	0,048033	-12,013887	39,048118	-0,511766	-0,537595	-0,173538	0,048033	-12,013887	39,048118	-0,511766
11:56:02,59	0,573035	3,496965	-0,091987	-0,598010	0,755961	-1,398001	-0,540346	-0,176857	0,046539	1,834413	-3,258096	-0,471004	-0,257112	-2,507971	-1,052058	1,605290	-8,912037	12,686135	-0,540346	-0,176857	0,046539	-12,048838	39,159101	-0,471004	-0,540346	-0,176857	0,046539	-12,048838	39,159101	-0,471004
11:56:02,64	0,573035	3,496965	-0,091987	-0,598010	0,755961	-1,398001	-0,543749	-0,175535	0,046528	1,754550	-3,429189	-0,465918	-0,258874	-2,509273	-1,048208	1,594155	-8,920221	12,639541	-0,543749	-0,175535	0,046528	-12,024957	39,255104	-0,465918	-0,543749	-0,175535	0,046528	-12,024957	39,255104	-0,465918
11:56:02,69	0,573035	3,496965	-0,091987	-0,598010	0,755961	-1,398001	-0,541740	-0,174660	0,050378	1,696403	-3,330299	-0,512512	-0,260042	-2,511116	-1,051273	1,602435	-8,911603	12,684728	-0,541740	-0,174660	0,050378	-12,014429	39,196327	-0,512512	-0,541740	-0,174660	0,050378	-12,014429	39,196327	-0,512512
11:56:02,74	0,573035	3,496965	-0,091987	-0,598010	0,755961	-1,398001	-0,539560	-0,174570	0,047312	1,703337	-3,214053	-0,467325	-0,252535	-2,508494	-1,052468	1,546118	-8,926647	12,682393	-0,539560	-0,174570	0,047312	-12,000446	39,141407	-0,467325	-0,539560	-0,174570	0,047312	-12,000446	39,141407	-0,467325
11:56:02,79	0,573035	3,496965	-0,091987	-0,598010	0,755961	-1,398001	-0,545585	-0,179761	0,046118	1,932049	-3,568584	-0,469660	-0,257064	-2,513920	-1,052043	1,606490	-8,901997	12,671026	-0,545585	-0,179761	0,046118	-12,179177	39,259809	-0,469660	-0,545585	-0,179761	0,046118	-12,179177	39,259809	-0,469660
11:56:02,84	0,573035	3,496965	-0,091987	-0,598010	0,755961	-1,398001	-0,538621	-0,178551	0,046543	1,920673	-3,166508	-0,481027	-0,258320	-2,509122	-1,053262	1,577319	-8,887311	12,648807	-0,538621	-0,178551	0,046543	-12,095585	39,115227	-0,481027	-0,538621	-0,178551	0,046543	-12,095585	39,115227	-0,481027
11:56:02,89	0,573035	3,496965	-0,091987	-0,598010	0,755961	-1,398001	-0,542148	-0,175064	0,045324	1,737498	-3,382533	-0,503246	-0,256991	-2,512720	-1,050093	1,640447	-8,905280	12,664731	-0,542148	-0,175064	0,045324	-12,005054	39,176095	-0,503246	-0,542148	-0,175064	0,045324	-12,005054	39,176095	-0,503246
11:56:02,94	0,573035	3,496965	-0,091987	-0,598010	0,755961	-1,398001	-0,539696	-0,178015	0,048492	1,906918	-3,191366	-0,487322	-0,257658	-2,515130	-1,050898	1,601253	-8,918762	12,640493	-0,539696	-0,178015	0,048492	-12,067236	39,174767	-0,487322	-0,539696	-0,178015	0,048492	-12,067236	39,174767	-0,487322
11:56:02,99	0,573035	3,496965	-0,091987	-0,598010	0,755961	-1,398001	-0,537276	-0,178642	0,047688	1,908286	-3,092720	-0,511560	-0,258328	-2,509526	-1,051328	1,581556	-8,929427	12,631640	-0,537276	-0,178642	0,047688	-12,115144	39,083432	-0,511560	-0,537276	-0,178642	0,047688	-12,115144	39,083432	-0,511560
11:56:03,04	0,573035	3,496965	-0,091987	-0,598010	0,755961	-1,398001	-0,541794	-0,175260	0,047258	1,713302	-3,339387	-0,520413	-0,258396	-2,508225	-1,048985	1,553475	-8,929363	12,669448	-0,541794	-0,175260	0,047258	-12,044586	39,191436	-0,520413	-0,541794	-0,175260	0,047258	-12,044586	39,191436	-0,520413
11:56:03,09	0,573035	3,496965	-0,091987	-0,598010	0,755961	-1,398001	-0,542887	-0,174551	0,049600	1,662453	-3,420553	-0,482605	-0,258896	-2,515186	-1,051287	1,578347	-8,926425	12,655033	-0,542887	-0,174551	0,049600	-12,039785	39,196039	-0,482605	-0,542887	-0,174551	0,049600	-12,039785	39,196039	-0,482605
11:56:03,14	0,573035	3,496965	-0,091987	-0,598010	0,755961	-1,398001	-0,536609	-0,177598	0,047298	1,835884	-3,074039	-0,497020	-0,257698	-2,511494	-1,051690	1,583548	-8,886530	12,652412	-0,536609	-0,177598	0,047298	-12,105554	39,049749	-0,497020	-0,536609	-0,177598	0,047298	-12,105554	39,049749	-0,497020
11:56:03,19	0,573035	3,496965	-0,091987	-0,598010	0,755961	-1,398001	-0,540404	-0,176789	0,046895	1,830989	-3,286849	-0,499641	-0,254707	-2,513990	-1,052412	1,617496	-8,925524	12,685316	-0,540404	-0,176789	0,046895	-12,046976	39,134887	-0,499641	-0,540404	-0,176789	0,046895	-12,046976	39,134887	-0,499641
11:56:03,24	0,573035	3,496965	-0,091987	-0,598010	0,755961	-1,398001	-0,539739	-0,180627	0,046174	2,013777	-3,203359	-0,466737	-0,260140	-2,509730	-1,050915	1,557751	-8,908416	12,680415	-0,539739	-0,180627	0,046174	-12,165482	39,166155	-0,466737	-0,539739	-0,180627	0,046174	-12,165482	39,166155	-0,466737
11:56:03,29	0,573035	3,496965	-0,091987	-0,598010	0,755961	-1,398001	-0,540711	-0,173792	0,047671	1,643288	-3,314197	-0,471638	-0,255882	-2,514001	-1,052049	1,611881	-8,917032	12,656150	-0,540711	-0,173792	0,047671	-11,999405	39,131618	-0,471638	-0,540711	-0,173792	0,047671	-11,999405	39,131618	-0,471638
11:56:03,34	0,573035	3,496965	-0,091987	-0,598010	0,755961	-1,398001	-0,539141	-0,179616	0,046536	1,965737	-3,181390	-0,495903	-0,257676	-2,514952	-1,053221	1,596161	-8,909077	12,656827	-0,539141	-0,179616	0,046536	-12,134137	39,141207	-0,495903	-0,539141	-0,179616	0,046536	-12,134137	39,141207	-0,495903
11:56:03,39	0,573035	3,496965	-0,091987	-0,598010	0,755961	-1,398001	-0,537421	-0,178537	0,045365	1,908672	-3,109506	-0,495226	-0,256465	-2,511768	-1,052823	1,627771	-8,930743	12,665938	-0,537421	-0,178537	0,045365	-12,106521	39,078018	-0,495226	-0,537421	-0,178537	0,045365	-12,106521	39,078018	-0,495226
11:56:03,44	0,573035	3,496965	-0,091987	-0,598010	0,755961	-1,398001	-0,540784	-0,177994	0,045763	1,877433	-3,246196	-0,486115	-0,260110	-2,511624	-1,052068	1,565997	-8,898614	12,681070	-0,540784	-0,177994	0,045763	-12,095068	39,205358	-0,486115	-0,540784	-0,177994	0,045763	-12,095068	39,205358	-0,486115
11:56:03,49	0,573035	3,496965	-0,091987	-0,598010	0,755961	-1,398001	-0,539086	-0,174766	0,046517	1,706531	-3,227468	-0,470983	-0,258238	-2,514875	-1,053604	1,619388	-8,938901	12,650936	-0,539086	-0,174766	0,046517	-12,012596	39,090801	-0,470983	-0,539086	-0,174766	0,046517	-12,012596	39,090801	-0,470983
11:56:03,54	0,573035	3,496965	-0,091987	-0,598010	0,755961	-1,398001	-0,537206	-0,178012	0,044981	1,867135	-3,063319	-0,501117	-0,253567	-2,511873	-1,054365	1,610004	-8,927730	12,687022	-0,537206	-0,178012	0,044981	-12,106812	39,107358	-0,501117	-0,537206	-0,178012	0,044981	-12,106812	39,107358	-0,501117
11:56:03,59	0,573035	3,496965	-0,091987	-0,598010	0,755961	-1,398001	-0,542142	-0,180556	0,044220	2,004428	-3,333702	-0,465031	-0,256005	-2,509282	-1,052462	1,570983	-8,920501	12,676769	-0,542142	-0,180556	0,044220	-12,169257	39,224450	-0,465031	-0,542142	-0,180556	0,044220	-12,169257	39,224450	-0,465031
11:56:03,64	0,573035	3,496965	-0,091987	-0,598010	0,755961	-1,398001	-0,543167	-0,177149	0,046123	1,813989	-3,424397	-0,475284	-0,257734	-2,515929	-1,051677	1,575018	-8,944657	12,649965	-0,543167	-0,177149	0,046123	-12,092209	39,214198	-0,475284	-0,543167	-0,177149	0,046123	-12,092209	39,214198	-0,475284
11:56:03,69	0,573035	3,496965	-0,091987	-0,598010	0,755961	-1,398001	-0,536546	-0,178975	0,046909	1,890055	-3,064521	-0,502088	-0,261271	-2,511305	-1,049766	1,573564	-8,922545	12,639911	-0,536546	-0,178975	0,046909	-12,159508	39,054308	-0,502088	-0,536546	-0,178975	0,046909	-12,159508	39,054308	-0,502088
11:56:03,74	0,573035	3,496965	-0,091987	-0,598010	0,755961	-1,398001	-0,538781	-0,173601	0,048819	1,628995	-3,193096	-0,512142	-0,255403	-2,511548	-1,055176	1,577548	-8,926348	12,668243	-0,538781	-0,173601	0,048819	-11,998657	39,101241	-0,512142	-0,538781	-0,173601	0,048819	-11,998657	39,101241	-0,512142
11:56:03,79	0,573035	3,496965	-0,091987	-0,598010	0,755961	-1,398001	-0,541505	-0,178804	0,043410	1,898281	-3,329379	-0,483810	-0,254245	-2,510769	-1,049723	1,552712	-8,895790	12,700391	-0,541505	-0,178804	0,043410	-12,137854	39,178772	-0,483810	-0,541505	-0,178804	0,043410	-12,137854	39,178772	-0,483810
11:56:03,84	0,573035	3,496965	-0,091987	-0,598010	0,755961	-1,398001	-0,542759	-0,179417	0,048863	1,944200	-3,431361	-0,451662	-0,258338	-2,516055	-1,053208	1,568487	-8,925773	12,685362	-0,542759	-0,179417	0,048863	-12,140052	39,175208	-0,451662	-0,542759	-0,179417	0,048863	-12,140052	39,175208	-0,451662
11:56:03,89	0,573035	3,496965	-0,091987	-0,598010	0,755961	-1,398001	-0,536135	-0,178515	0,045378	1,879227	-3,058260	-0,466691	-0,255932	-2,513012	-1,052037	1,610947	-8,965697	12,678957	-0,536135	-0,178515	0,045378	-12,134232	39,028325	-0,466691	-0,536135	-0,178515	0,045378	-12,134232	39,028325	-0,466691
11:56:03,94	0,573035	3,496965	-0,091987	-0,598010	0,755961	-1,398001	-0,539974	-0,179078	0,046549	1,895126	-3,201143	-0,473096	-0,262440	-2,512584	-1,050900	1,578909	-8,917166	12,674242	-0,539974	-0,179078	0,046549	-12,162480	39,186787	-0,473096	-0,539974	-0,179078	0,046549	-12,162480	39,186787	-0,473096
11:56:03,99	0,573035	3,496965	-0,091987	-0,598010	0,755961	-1,398001	-0,537089	-0,173228	0,047685	1,616922	-3,103176	-0,477811	-0,255961	-2,511732	-1,054781	1,582251	-8,900977	12,673489	-0,537089	-0,173228	0,047685	-11,981438	39,058344	-0,477811	-0,537089	-0,173228	0,047685	-11,981438	39,058344	-0,477811
11:56:04,04	0,573035	3,496965	-0,091987	-0,598010	0,755961	-1,398001	-0,541067	-0,178412	0,043805	1,902226	-3,315191	-0,478564	-0,255998	-2,513208	-1,052826	1,564303	-8,913777	12,691229	-0,541067	-0,178412	0,043805	-12,103145	39,158540	-0,478564	-0,541067	-0,178412	0,043805	-12,103145	39,158540	-0,478564
11:56:04,09	0,573035	3,496965	-0,091987	-0,598010	0,755961	-1,398001	-0,539770	-0,179119	0,045760	1,918914	-3,256914	-0,460824	-0,259504	-2,514179	-1,053635	1,577255	-8,933654	12,641750	-0,539770	-0,179119	0,045760	-12,141931	39,115037	-0,460824	-0,539770	-0,179119	0,045760	-12,141931	39,115037	-0,460824
11:56:04,14	0,573035	3,496965	-0,091987	-0,598010	0,755961	-1,398001	-0,537176	-0,176567	0,044950	1,775489	-3,100877	-0,510303	-0,258369	-2,508529	-1,051705	1,557408	-8,893750	12,667318	-0,537176	-0,176567	0,044950	-12,085050	39,067456	-0,510303	-0,537176	-0,176567	0,044950	-12,085050	39,067456	-0,510303
11:56:04,19	0,573035	3,496965	-0,091987	-0,598010	0,755961	-1,398001	-0,542637	-0,174725	0,046881	1,704338	-3,421969	-0,484735	-0,260683	-2,509447	-1,049347	1,576091	-8,902499	12,689100	-0,542637	-0,174725	0,046881	-12,011603	39,175021	-0,484735	-0,542637	-0,174725	0,046881	-12,011603	39,175021	-0,484735
11:56:04,24	0,573035	3,496965	-0,091987	-0,598010	0,755961	-1,398001	-0,540685	-0,173180	0,049239	1,625767	-3,299926	-0,462953	-0,257735	-2,513103	-1,054388	1,587655	-8,938373	12,671486	-0,540685	-0,173180	0,049239	-11,968897	39,143856	-0,462953	-0,540685	-0,173180	0,049239	-11,968897	39,143856	-0,462953
11:56:04,29	0,573035	3,496965	-0,091987	-0,598010	0,755961	-1,398001	-0,538992	-0,177562	0,044198	1,828300	-3,183945	-0,480567	-0,251838	-2,508022	-1,053252	1,587875	-8,906706	12,649355	-0,538992	-0,177562	0,044198	-12,110284	39,126947	-0,480567	-0,538992	-0,177562	0,044198	-12,110284	39,126947	-0,480567
11:56:04,34	0,573035	3,496965	-0,091987	-0,598010	0,755961	-1,398001	-0,546341	-0,180128	0,045333	1,989288	-3,581728	-0,502698	-0,260095	-2,516346	-1,053242	1,561575	-8,908163	12,646910	-0,546341	-0,180128	0,045333	-12,150759	39,306048	-0,502698	-0,546341	-0,180128	0,045333	-12,150759	39,306048	-0,502698
11:56:04,39	0,573035	3,496965	-0,091987	-0,598010	0,755961	-1,398001	-0,535004	-0,177139	0,045344	1,819456	-3,014253	-0,505143	-0,256445	-2,511662	-1,052021	1,633769	-8,914467	12,695000	-0,535004	-0,177139	0,045344	-12,085966	38,983569	-0,505143	-0,535004	-0,177139	0,045344	-12,085966	38,983569	-0,505143
11:56:04,44	0,573035	3,496965	-0,091987	-0,598010	0,755961	-1,398001	-0,540886	-0,177958	0,046565	1,892694	-3,254417	-0,457053	-0,263657	-2,514054	-1,053615	1,572254	-8,944293	12,679511	-0,540886	-0,177958	0,046565	-12,077038	39,205104	-0,457053	-0,540886	-0,177958	0,046565	-12,077038	39,205104	-0,457053
11:56:04,49	0,573035	3,496965	-0,091987	-0,598010	0,755961	-1,398001	-0,535208	-0,172908	0,044970	1,573498	-2,997557	-0,472542	-0,258994	-2,513091	-1,052467	1,542435	-8,926534	12,670946	-0,535208	-0,172908	0,044970	-11,999797	39,016295	-0,472542	-0,535208	-0,172908	0,044970	-11,999797	39,016295	-0,472542
11:56:04,54	0,573035	3,496965	-0,091987	-0,598010	0,755961	-1,398001	-0,538374	-0,176466	0,046118	1,758978	-3,196857	-0,481107	-0,258946	-2,512130	-1,052074	1,552236	-8,884411	12,676951	-0,538374	-0,176466	0,046118	-12,093610	39,065471	-0,481107	-0,538374	-0,176466	0,046118	-12,093610	39,065471	-0,481107
11:56:04,59	0,573035	3,496965	-0,091987	-0,598010	0,755961	-1,398001	-0,539230	-0,176026	0,046512	1,777488	-3,253962	-0,475102	-0,255984	-2,514754	-1,054010	1,574501	-8,942978	12,651921	-0,539230	-0,176026	0,046512	-12,040575	39,075591	-0,475102	-0,539230	-0,176026	0,046512	-12,040575	39,075591	-0,475102
11:56:04,64	0,573035	3,496965	-0,091987	-0,598010	0,755961	-1,398001	-0,538438	-0,179904	0,044575	1,939549	-3,164223	-0,500132	-0,256521	-2,509092	-1,052862	1,606040	-8,930925	12,642342	-0,538438	-0,179904	0,044575	-12,182927	39,103175	-0,500132	-0,538438	-0,179904	0,044575	-12,182927	39,103175	-0,500132
11:56:04,69	0,573035	3,496965	-0,091987	-0,598010	0,755961	-1,398001	-0,543074	-0,176607	0,045723	1,794324	-3,383982	-0,509711	-0,253604	-2,512612	-1,054761	1,595371	-8,940674	12,682038	-0,543074	-0,176607	0,045723	-12,069354	39,247302	-0,509711	-0,543074	-0,176607	0,045723	-12,069354	39,247302	-0,509711
11:56:04,74	0,573035	3,496965	-0,091987	-0,598010	0,755961	-1,398001	-0,541484	-0,180894	0,043824	2,003430	-3,305674	-0,470015	-0,253589	-2,515642	-1,054750	1,581292	-8,901569	12,687826	-0,541484	-0,180894	0,043824	-12,196716	39,200806	-0,470015	-0,541484	-0,180894	0,043824	-12,196716	39,200806	-0,470015
11:56:04,79	0,573035	3,496965	-0,091987	-0,598010	0,755961	-1,398001	-0,538866	-0,182422	0,043835	2,109736	-3,201318	-0,464227	-0,257208	-2,512794	-1,050912	1,549523	-8,931203	12,665285	-0,538866	-0,182422	0,043835	-12,210394	39,099702	-0,464227	-0,538866	-0,182422	0,043835	-12,210394	39,099702	-0,464227
11:56:04,84	0,573035	3,496965	-0,091987	-0,598010	0,755961	-1,398001	-0,539524	-0,177863	0,047673	1,831137	-3,248191	-0,486768	-0,251281	-2,507618	-1,054780	1,583852	-8,912588	12,689054	-0,539524	-0,177863	0,047673	-12,131138	39,104422	-0,486768	-0,539524	-0,177863	0,047673	-12,131138	39,104422	-0,486768
11:56:04,89	0,573035	3,496965	-0,091987	-0,598010	0,755961	-1,398001	-0,546970	-0,180408	0,043806	1,996766	-3,614950	-0,462999	-0,257708	-2,514643	-1,052466	1,592285	-8,951275	12,630871	-0,546970	-0,180408	0,043806	-12,165297	39,322158	-0,462999	-0,546970	-0,180408	0,043806	-12,165297	39,322158	-0,462999
11:56:04,94	0,573035	3,496965	-0,091987	-0,598010	0,755961	-1,398001	-0,537673	-0,178355	0,046120	1,860698	-3,104879	-0,521182	-0,254209	-2,514261	-1,054001	1,576583	-8,931456	12,662334	-0,537673	-0,178355	0,046120	-12,140168	39,102444	-0,521182	-0,537673	-0,178355	0,046120	-12,140168	39,102444	-0,521182
11:56:04,99	0,573035	3,496965	-0,091987	-0,598010	0,755961	-1,398001	-0,539753	-0,181194	0,044585	2,017664	-3,236562	-0,489719	-0,259549	-2,513245	-1,053624	1,552879	-8,904450	12,676976	-0,539753	-0,181194	0,044585	-12,206101	39,134065	-0,489719	-0,539753	-0,181194	0,044585	-12,206101	39,134065	-0,489719
11:56:05,04	0,573035	3,496965	-0,091987	-0,598010	0,755961	-1,398001	-0,537963	-0,176062	0,044961	1,762302	-3,177486	-0,475077	-0,258253	-2,516651	-1,053994	1,599773	-8,912856	12,651943	-0,537963	-0,176062	0,044961	-12,058549	39,052585	-0,475077	-0,537963	-0,176062	0,044961	-12,058549	39,052585	-0,475077
11:56:05,09	0,573035	3,496965	-0,091987	-0,598010	0,755961	-1,398001	-0,535662	-0,178887	0,044592	1,925397	-3,013022	-0,500110	-0,255289	-2,512830	-1,053994	1,617033	-8,906819	12,657883	-0,535662	-0,178887	0,044592	-12,117259	39,036423	-0,500110	-0,535662	-0,178887	0,044592	-12,117259	39,036423	-0,500110
11:56:05,14	0,573035	3,496965	-0,091987	-0,598010	0,755961	-1,398001	-0,540453	-0,179544	0,044592	1,973384	-3,250213	-0,494170	-0,256610	-2,513750	-1,051695	1,550812	-8,930592	12,651193	-0,540453	-0,179544	0,044592	-12,120793	39,175309	-0,494170	-0,540453	-0,179544	0,044592	-12,120793	39,175309	-0,494170
11:56:05,19	0,573035	3,496965	-0,091987	-0,598010	0,755961	-1,398001	-0,538995	-0,178859	0,046891	1,884097	-3,219893	-0,500860	-0,254727	-2,507755	-1,054403	1,617436	-8,903270	12,659091	-0,538995	-0,178859	0,046891	-12,156356	39,091225	-0,500860	-0,538995	-0,178859	0,046891	-12,156356	39,091225	-0,500860
11:56:05,24	0,573035	3,496965	-0,091987	-0,598010	0,755961	-1,398001	-0,545129	-0,177493	0,044183	1,870014	-3,494791	-0,492961	-0,255426	-2,509489	-1,054000	1,569842	-8,916652	12,697290	-0,545129	-0,177493	0,044183	-12,063170	39,297797	-0,492961	-0,545129	-0,177493	0,044183	-12,063170	39,297797	-0,492961
11:56:05,29	0,573035	3,496965	-0,091987	-0,598010	0,755961	-1,398001	-0,543277	-0,177754	0,044585	1,848224	-3,433018	-0,454763	-0,258410	-2,513907	-1,057111	1,549746	-8,929230	12,688125	-0,543277	-0,177754	0,044585	-12,105485	39,214195	-0,454763	-0,543277	-0,177754	0,044585	-12,105485	39,214195	-0,454763
11:56:05,34	0,573035	3,496965	-0,091987	-0,598010	0,755961	-1,398001	-0,537959	-0,177379	0,041475	1,807791	-3,167624	-0,463928	-0,255994	-2,510996	-1,058279	1,579792	-8,910830	12,680275	-0,537959	-0,177379	0,041475	-12,116493	39,062166	-0,463928	-0,537959	-0,177379	0,041475	-12,116493	39,062166	-0,463928
11:56:05,39	0,573035	3,496965	-0,091987	-0,598010	0,755961	-1,398001	-0,541687	-0,178016	0,040307	1,871841	-3,344677	-0,471778	-0,258880	-2,516342	-1,053208	1,584164	-8,913408	12,675770	-0,541687	-0,178016	0,040307	-12,102399	39,177789	-0,471778	-0,541687	-0,178016	0,040307	-12,102399	39,177789	-0,471778
11:56:05,44	0,573035	3,496965	-0,091987	-0,598010	0,755961	-1,398001	-0,535615	-0,178189	0,045378	1,880817	-3,023856	-0,476283	-0,254258	-2,512049	-1,053222	1,552444	-8,905555	12,692328	-0,535615	-0,178189	0,045378	-12,107044	39,021955	-0,476283	-0,535615	-0,178189	0,045378	-12,107044	39,021955	-0,476283
11:56:05,49	0,573035	3,496965	-0,091987	-0,598010	0,755961	-1,398001	-0,541644	-0,180046	0,045364	1,968302	-3,368736	-0,459725	-0,257237	-2,509713	-1,055210	1,540497	-8,899066	12,659784	-0,541644	-0,180046	0,045364	-12,165303	39,150314	-0,459725	-0,541644	-0,180046	0,045364	-12,165303	39,150314	-0,459725
11:56:05,54	0,573035	3,496965	-0,091987	-0,598010	0,755961	-1,398001	-0,542177	-0,176298	0,043376	1,773056	-3,410067	-0,492269	-0,261381	-2,516419	-1,052101	1,510354	-8,912552	12,646368	-0,542177	-0,176298	0,043376	-12,066337	39,150860	-0,492269	-0,542177	-0,176298	0,043376	-12,066337	39,150860	-0,492269
11:56:05,59	0,573035	3,496965	-0,091987	-0,598010	0,755961	-1,398001	-0,534298	-0,176062	0,046485	1,734042	-3,019687	-0,505685	-0,253615	-2,514323	-1,055539	1,575984	-8,908156	12,683496	-0,534298	-0,176062	0,046485	-12,086838	38,922688	-0,505685	-0,534298	-0,176062	0,046485	-12,086838	38,922688	-0,505685
11:56:05,64	0,573035	3,496965	-0,091987	-0,598010	0,755961	-1,398001	-0,539996	-0,181740	0,043046	2,065915	-3,261350	-0,468557	-0,258885	-2,512669	-1,054770	1,583574	-8,877962	12,688097	-0,539996	-0,181740	0,043046	-12,200681	39,128326	-0,468557	-0,539996	-0,181740	0,043046	-12,200681	39,128326	-0,468557
11:56:05,69	0,573035	3,496965	-0,091987	-0,598010	0,755961	-1,398001	-0,538794	-0,176348	0,043816	1,815494	-3,207370	-0,463956	-0,257199	-2,508373	-1,057138	1,569190	-8,905675	12,670346	-0,538794	-0,176348	0,043816	-12,027859	39,087950	-0,463956	-0,538794	-0,176348	0,043816	-12,027859	39,087950	-0,463956
11:56:05,74	0,573035	3,496965	-0,091987	-0,598010	0,755961	-1,398001	-0,543357	-0,175661	0,041448	1,748545	-3,443269	-0,481707	-0,262024	-2,514809	-1,055205	1,506293	-8,935995	12,667056	-0,543357	-0,175661	0,041448	-12,040829	39,210280	-0,481707	-0,543357	-0,175661	0,041448	-12,040829	39,210280	-0,481707
11:56:05,79	0,573035	3,496965	-0,091987	-0,598010	0,755961	-1,398001	-0,535371	-0,174701	0,043381	1,640903	-3,067277	-0,484997	-0,252422	-2,507792	-1,054771	1,605868	-8,926765	12,688146	-0,535371	-0,174701	0,043381	-12,073087	38,959325	-0,484997	-0,535371	-0,174701	0,043381	-12,073087	38,959325	-0,484997
11:56:05,84	0,573035	3,496965	-0,091987	-0,598010	0,755961	-1,398001	-0,546249	-0,179508	0,043814	1,948654	-3,551317	-0,463907	-0,260743	-2,511510	-1,057886	1,577873	-8,954499	12,692296	-0,546249	-0,179508	0,043814	-12,142694	39,329214	-0,463907	-0,546249	-0,179508	0,043814	-12,142694	39,329214	-0,463907
11:56:05,89	0,573035	3,496965	-0,091987	-0,598010	0,755961	-1,398001	-0,538869	-0,174160	0,040700	1,632576	-3,177926	-0,459757	-0,257057	-2,517249	-1,056706	1,613927	-8,921434	12,648446	-0,538869	-0,174160	0,040700	-12,039006	39,123262	-0,459757	-0,538869	-0,174160	0,040700	-12,039006	39,123262	-0,459757
11:56:05,94	0,573035	3,496965	-0,091987	-0,598010	0,755961	-1,398001	-0,535741	-0,180221	0,041879	1,994417	-3,000615	-0,503607	-0,255421	-2,512644	-1,057892	1,566620	-8,910128	12,675207	-0,535741	-0,180221	0,041879	-12,152963	39,055080	-0,503607	-0,535741	-0,180221	0,041879	-12,152963	39,055080	-0,503607
11:56:05,99	0,573035	3,496965	-0,091987	-0,598010	0,755961	-1,398001	-0,540548	-0,179336	0,040694	1,934531	-3,297164	-0,476845	-0,259662	-2,512389	-1,054789	1,505529	-8,894722	12,712507	-0,540548	-0,179336	0,040694	-12,143371	39,135825	-0,476845	-0,540548	-0,179336	0,040694	-12,143371	39,135825	-0,476845
11:56:06,04	0,573035	3,496965	-0,091987	-0,598010	0,755961	-1,398001	-0,538648	-0,175536	0,043796	1,719702	-3,258984	-0,439546	-0,256647	-2,514236	-1,057115	1,548256	-8,937152	12,678455	-0,538648	-0,175536	0,043796	-12,059862	39,024871	-0,439546	-0,538648	-0,175536	0,043796	-12,059862	39,024871	-0,439546
11:56:06,09	0,573035	3,496965	-0,091987	-0,598010	0,755961	-1,398001	-0,538555	-0,179071	0,041470	1,888125	-3,195939	-0,473598	-0,261332	-2,512942	-1,055164	1,554196	-8,909517	12,701700	-0,538555	-0,179071	0,041470	-12,168914	39,080628	-0,473598	-0,538555	-0,179071	0,041470	-12,168914	39,080628	-0,473598
11:56:06,14	0,573035	3,496965	-0,091987	-0,598010	0,755961	-1,398001	-0,537334	-0,174366	0,043422	1,670411	-3,141102	-0,450353	-0,261833	-2,513846	-1,057133	1,584100	-8,894010	12,644725	-0,537334	-0,174366	0,043422	-12,017350	39,039588	-0,450353	-0,537334	-0,174366	0,043422	-12,017350	39,039588	-0,450353
11:56:06,19	0,573035	3,496965	-0,091987	-0,598010	0,755961	-1,398001	-0,536300	-0,174384	0,041452	1,699694	-3,069234	-0,507328	-0,259644	-2,511266	-1,057941	1,527912	-8,930657	12,650226	-0,536300	-0,174384	0,041452	-11,989429	39,030355	-0,507328	-0,536300	-0,174384	0,041452	-11,989429	39,030355	-0,507328
11:56:06,24	0,573035	3,496965	-0,091987	-0,598010	0,755961	-1,398001	-0,539629	-0,174990	0,040645	1,671383	-3,272655	-0,501827	-0,258360	-2,513307	-1,055194	1,564013	-8,922797	12,648355	-0,539629	-0,174990	0,040645	-12,065322	39,088225	-0,501827	-0,539629	-0,174990	0,040645	-12,065322	39,088225	-0,501827
11:56:06,29	0,573035	3,496965	-0,091987	-0,598010	0,755961	-1,398001	-0,538504	-0,177123	0,043392	1,807159	-3,186812	-0,503698	-0,257807	-2,510615	-1,059098	1,553252	-8,899748	12,647229	-0,538504	-0,177123	0,043392	-12,096991	39,085742	-0,503698	-0,538504	-0,177123	0,043392	-12,096991	39,085742	-0,503698
11:56:06,34	0,573035	3,496965	-0,091987	-0,598010	0,755961	-1,398001	-0,541111	-0,176255	0,039488	1,776631	-3,343239	-0,504824	-0,263095	-2,515476	-1,055587	1,548620	-8,924248	12,647565	-0,541111	-0,176255	0,039488	-12,059423	39,133993	-0,504824	-0,541111	-0,176255	0,039488	-12,059423	39,133993	-0,504824
11:56:06,39	0,573035	3,496965	-0,091987	-0,598010	0,755961	-1,398001	-0,534258	-0,174106	0,042998	1,641315	-2,978623	-0,504487	-0,258364	-2,510511	-1,056353	1,570908	-8,913225	12,669090	-0,534258	-0,174106	0,042998	-12,025990	38,960617	-0,504487	-0,534258	-0,174106	0,042998	-12,025990	38,960617	-0,504487
11:56:06,44	0,573035	3,496965	-0,091987	-0,598010	0,755961	-1,398001	-0,540923	-0,175722	0,042233	1,746026	-3,311420	-0,482963	-0,256584	-2,510068	-1,054814	1,567251	-8,898462	12,649657	-0,540923	-0,175722	0,042233	-12,048118	39,151034	-0,482963	-0,540923	-0,175722	0,042233	-12,048118	39,151034	-0,482963
11:56:06,49	0,573035	3,496965	-0,091987	-0,598010	0,755961	-1,398001	-0,542197	-0,177041	0,043771	1,825592	-3,388200	-0,502396	-0,255390	-2,512841	-1,056330	1,582912	-8,926300	12,673547	-0,542197	-0,177041	0,043771	-12,072127	39,174237	-0,502396	-0,542197	-0,177041	0,043771	-12,072127	39,174237	-0,502396
11:56:06,54	0,573035	3,496965	-0,091987	-0,598010	0,755961	-1,398001	-0,540392	-0,179462	0,042256	1,935183	-3,266878	-0,478505	-0,257757	-2,511130	-1,059057	1,573332	-8,880204	12,686317	-0,540392	-0,179462	0,042256	-12,152549	39,153897	-0,478505	-0,540392	-0,179462	0,042256	-12,152549	39,153897	-0,478505
11:56:06,59	0,573035	3,496965	-0,091987	-0,598010	0,755961	-1,398001	-0,540690	-0,176557	0,039529	1,819270	-3,313731	-0,465736	-0,259619	-2,509336	-1,057540	1,548068	-8,937227	12,664391	-0,540690	-0,176557	0,039529	-12,040444	39,130456	-0,465736	-0,540690	-0,176557	0,039529	-12,040444	39,130456	-0,465736
11:56:06,64	0,573035	3,496965	-0,091987	-0,598010	0,755961	-1,398001	-0,541313	-0,174047	0,041046	1,626722	-3,339491	-0,487662	-0,258910	-2,514499	-1,059075	1,569444	-8,874793	12,647081	-0,541313	-0,174047	0,041046	-12,035938	39,153594	-0,487662	-0,541313	-0,174047	0,041046	-12,035938	39,153594	-0,487662
11:56:06,69	0,573035	3,496965	-0,091987	-0,598010	0,755961	-1,398001	-0,537196	-0,177243	0,039511	1,857669	-3,138113	-0,504972	-0,256569	-2,512462	-1,058304	1,567374	-8,878967	12,647206	-0,537196	-0,177243	0,039511	-12,055874	39,031790	-0,504972	-0,537196	-0,177243	0,039511	-12,055874	39,031790	-0,504972
11:56:06,74	0,573035	3,496965	-0,091987	-0,598010	0,755961	-1,398001	-0,540130	-0,178251	0,040282	1,905457	-3,290398	-0,504847	-0,256603	-2,516760	-1,059056	1,559298	-8,924124	12,660193	-0,540130	-0,178251	0,040282	-12,087247	39,109841	-0,504847	-0,540130	-0,178251	0,040282	-12,087247	39,109841	-0,504847
11:56:06,79	0,573035	3,496965	-0,091987	-0,598010	0,755961	-1,398001	-0,536391	-0,180371	0,039529	1,972554	-3,080388	-0,491860	-0,261247	-2,513152	-1,058661	1,581158	-8,860990	12,685708	-0,536391	-0,180371	0,039529	-12,186573	39,026344	-0,491860	-0,536391	-0,180371	0,039529	-12,186573	39,026344	-0,491860
11:56:06,84	0,573035	3,496965	-0,091987	-0,598010	0,755961	-1,398001	-0,537195	-0,174545	0,039925	1,735206	-3,134789	-0,466345	-0,260205	-2,515460	-1,055958	1,519966	-8,901722	12,683225	-0,537195	-0,174545	0,039925	-11,966577	39,034993	-0,466345	-0,537195	-0,174545	0,039925	-11,966577	39,034993	-0,466345
11:56:06,89	0,573035	3,496965	-0,091987	-0,598010	0,755961	-1,398001	-0,535717	-0,176601	0,042627	1,776235	-3,090567	-0,468828	-0,257723	-2,512704	-1,056697	1,589017	-8,899489	12,703255	-0,535717	-0,176601	0,042627	-12,086927	38,963201	-0,468828	-0,535717	-0,176601	0,042627	-12,086927	38,963201	-0,468828
11:56:06,94	0,573035	3,496965	-0,091987	-0,598010	0,755961	-1,398001	-0,539345	-0,177372	0,041888	1,852808	-3,220527	-0,448798	-0,257740	-2,515147	-1,055193	1,578475	-8,944833	12,627953	-0,539345	-0,177372	0,041888	-12,070909	39,118021	-0,448798	-0,539345	-0,177372	0,041888	-12,070909	39,118021	-0,448798
11:56:06,99	0,573035	3,496965	-0,091987	-0,598010	0,755961	-1,398001	-0,537220	-0,178579	0,043392	1,871022	-3,096522	-0,524100	-0,257215	-2,516487	-1,058678	1,549291	-8,927978	12,655031	-0,537220	-0,178579	0,043392	-12,147430	39,075269	-0,524100	-0,537220	-0,178579	0,043392	-12,147430	39,075269	-0,524100
11:56:07,04	0,573035	3,496965	-0,091987	-0,598010	0,755961	-1,398001	-0,536323	-0,179704	0,039907	1,929532	-3,083543	-0,497021	-0,257851	-2,511262	-1,057510	1,533187	-8,896331	12,699771	-0,536323	-0,179704	0,039907	-12,177240	39,017778	-0,497021	-0,536323	-0,179704	0,039907	-12,177240	39,017778	-0,497021
11:56:07,09	0,573035	3,496965	-0,091987	-0,598010	0,755961	-1,398001	-0,540530	-0,176541	0,041076	1,784386	-3,332075	-0,452282	-0,261395	-2,512864	-1,057929	1,526220	-8,912895	12,659956	-0,540530	-0,176541	0,041076	-12,074052	39,099493	-0,452282	-0,540530	-0,176541	0,041076	-12,074052	39,099493	-0,452282
11:56:07,14	0,573035	3,496965	-0,091987	-0,598010	0,755961	-1,398001	-0,537370	-0,174273	0,040656	1,648615	-3,165510	-0,492097	-0,262431	-2,512996	-1,057136	1,588099	-8,910878	12,644168	-0,537370	-0,174273	0,040656	-12,031776	39,018003	-0,492097	-0,537370	-0,174273	0,040656	-12,031776	39,018003	-0,492097
11:56:07,19	0,573035	3,496965	-0,091987	-0,598010	0,755961	-1,398001	-0,536737	-0,173441	0,041449	1,638082	-3,080030	-0,507885	-0,258972	-2,512635	-1,060595	1,566536	-8,907274	12,705403	-0,536737	-0,173441	0,041449	-11,977065	39,053816	-0,507885	-0,536737	-0,173441	0,041449	-11,977065	39,053816	-0,507885
11:56:07,24	0,573035	3,496965	-0,091987	-0,598010	0,755961	-1,398001	-0,538780	-0,176256	0,037991	1,776778	-3,206731	-0,446650	-0,257872	-2,507978	-1,056751	1,531234	-8,899746	12,694859	-0,538780	-0,176256	0,037991	-12,059311	39,087474	-0,446650	-0,538780	-0,176256	0,037991	-12,059311	39,087474	-0,446650
11:56:07,29	0,573035	3,496965	-0,091987	-0,598010	0,755961	-1,398001	-0,543363	-0,174881	0,041835	1,694140	-3,479379	-0,457194	-0,255990	-2,514986	-1,058254	1,572885	-8,910579	12,694284	-0,543363	-0,174881	0,041835	-12,034001	39,174585	-0,457194	-0,543363	-0,174881	0,041835	-12,034001	39,174585	-0,457194
11:56:07,34	0,573035	3,496965	-0,091987	-0,598010	0,755961	-1,398001	-0,538234	-0,180015	0,040332	1,972543	-3,171221	-0,457769	-0,256595	-2,513850	-1,058664	1,560993	-8,891813	12,680785	-0,538234	-0,180015	0,040332	-12,158603	39,080173	-0,457769	-0,538234	-0,180015	0,040332	-12,158603	39,080173	-0,457769
11:56:07,39	0,573035	3,496965	-0,091987	-0,598010	0,755961	-1,398001	-0,538916	-0,178922	0,039921	1,926058	-3,226346	-0,471268	-0,254816	-2,514255	-1,057535	1,559365	-8,899773	12,626811	-0,538916	-0,178922	0,039921	-12,119356	39,078554	-0,471268	-0,538916	-0,178922	0,039921	-12,119356	39,078554	-0,471268
11:56:07,44	0,573035	3,496965	-0,091987	-0,598010	0,755961	-1,398001	-0,539455	-0,180665	0,041050	2,008986	-3,251793	-0,525242	-0,257873	-2,512738	-1,057139	1,520983	-8,912489	12,674705	-0,539455	-0,180665	0,041050	-12,173252	39,095402	-0,525242	-0,539455	-0,180665	0,041050	-12,173252	39,095402	-0,525242
11:56:07,49	0,573035	3,496965	-0,091987	-0,598010	0,755961	-1,398001	-0,539240	-0,177260	0,041447	1,801699	-3,267499	-0,477348	-0,259537	-2,519119	-1,059813	1,559842	-8,917258	12,679391	-0,539240	-0,177260	0,041447	-12,113212	39,062825	-0,477348	-0,539240	-0,177260	0,041447	-12,113212	39,062825	-0,477348
11:56:07,54	0,573035	3,496965	-0,091987	-0,598010	0,755961	-1,398001	-0,532882	-0,179010	0,038773	1,907981	-2,900835	-0,472662	-0,260739	-2,515165	-1,058304	1,549705	-8,908957	12,650151	-0,532882	-0,179010	0,038773	-12,144278	38,930370	-0,472662	-0,532882	-0,179010	0,038773	-12,144278	38,930370	-0,472662
11:56:07,59	0,573035	3,496965	-0,091987	-0,598010	0,755961	-1,398001	-0,535705	-0,175991	0,040282	1,753148	-3,060593	-0,501902	-0,257163	-2,512321	-1,057508	1,573798	-8,898979	12,670159	-0,535705	-0,175991	0,040282	-12,062172	38,992266	-0,501902	-0,535705	-0,175991	0,040282	-12,062172	38,992266	-0,501902
11:56:07,64	0,573035	3,496965	-0,091987	-0,598010	0,755961	-1,398001	-0,539956	-0,177666	0,041078	1,860909	-3,265762	-0,481894	-0,261976	-2,509757	-1,059480	1,540224	-8,903964	12,675938	-0,539956	-0,177666	0,041078	-12,085858	39,120790	-0,481894	-0,539956	-0,177666	0,041078	-12,085858	39,120790	-0,481894
11:56:07,69	0,573035	3,496965	-0,091987	-0,598010	0,755961	-1,398001	-0,539770	-0,172216	0,039105	1,556434	-3,282658	-0,476115	-0,257779	-2,510837	-1,056348	1,569400	-8,915840	12,673917	-0,539770	-0,172216	0,039105	-11,962552	39,089270	-0,476115	-0,539770	-0,172216	0,039105	-11,962552	39,089270	-0,476115
11:56:07,74	0,573035	3,496965	-0,091987	-0,598010	0,755961	-1,398001	-0,540933	-0,176391	0,042238	1,777800	-3,311944	-0,478136	-0,261318	-2,515482	-1,060238	1,559522	-8,912831	12,655801	-0,540933	-0,176391	0,042238	-12,068868	39,151303	-0,478136	-0,540933	-0,176391	0,042238	-12,068868	39,151303	-0,478136
11:56:07,79	0,573035	3,496965	-0,091987	-0,598010	0,755961	-1,398001	-0,535141	-0,175649	0,038348	1,736884	-3,020834	-0,496252	-0,253593	-2,518251	-1,057488	1,575048	-8,904790	12,655149	-0,535141	-0,175649	0,038348	-12,051539	38,987763	-0,496252	-0,535141	-0,175649	0,038348	-12,051539	38,987763	-0,496252
11:56:07,84	0,573035	3,496965	-0,091987	-0,598010	0,755961	-1,398001	-0,536606	-0,183723	0,041098	2,171465	-3,087568	-0,496904	-0,255483	-2,508922	-1,057911	1,561157	-8,949255	12,674563	-0,536606	-0,183723	0,041098	-12,250776	39,036001	-0,496904	-0,536606	-0,183723	0,041098	-12,250776	39,036001	-0,496904
11:56:07,89	0,573035	3,496965	-0,091987	-0,598010	0,755961	-1,398001	-0,543740	-0,177422	0,040675	1,798356	-3,448310	-0,477490	-0,260095	-2,515704	-1,057106	1,581375	-8,930980	12,667803	-0,543740	-0,177422	0,040675	-12,129251	39,235242	-0,477490	-0,543740	-0,177422	0,040675	-12,129251	39,235242	-0,477490
11:56:07,94	0,573035	3,496965	-0,091987	-0,598010	0,755961	-1,398001	-0,535560	-0,176818	0,041479	1,792910	-3,014614	-0,484250	-0,258400	-2,513332	-1,056753	1,552553	-8,935804	12,648994	-0,535560	-0,176818	0,041479	-12,087323	39,026862	-0,484250	-0,535560	-0,176818	0,041479	-12,087323	39,026862	-0,484250
11:56:07,99	0,573035	3,496965	-0,091987	-0,598010	0,755961	-1,398001	-0,538461	-0,177100	0,041832	1,788994	-3,188023	-0,503059	-0,256640	-2,516656	-1,058678	1,537037	-8,911137	12,660616	-0,538461	-0,177100	0,041832	-12,113389	39,081194	-0,503059	-0,538461	-0,177100	0,041832	-12,113389	39,081194	-0,503059
11:56:08,04	0,573035	3,496965	-0,091987	-0,598010	0,755961	-1,398001	-0,536463	-0,180287	0,039907	1,968300	-3,109885	-0,491437	-0,254819	-2,510897	-1,059478	1,574580	-8,906489	12,637809	-0,536463	-0,180287	0,039907	-12,184228	39,002471	-0,491437	-0,536463	-0,180287	0,039907	-12,184228	39,002471	-0,491437
11:56:08,09	0,573035	3,496965	-0,091987	-0,598010	0,755961	-1,398001	-0,542361	-0,178985	0,039107	1,923380	-3,386386	-0,514244	-0,256667	-2,511551	-1,059451	1,554752	-8,947089	12,684731	-0,542361	-0,178985	0,039107	-12,126923	39,188954	-0,514244	-0,542361	-0,178985	0,039107	-12,126923	39,188954	-0,514244
11:56:08,14	0,573035	3,496965	-0,091987	-0,598010	0,755961	-1,398001	-0,540871	-0,177710	0,039134	1,812042	-3,305761	-0,467322	-0,257721	-2,513628	-1,059445	1,602076	-8,941757	12,654851	-0,540871	-0,177710	0,039134	-12,138228	39,152588	-0,467322	-0,540871	-0,177710	0,039134	-12,138228	39,152588	-0,467322
11:56:08,19	0,573035	3,496965	-0,091987	-0,598010	0,755961	-1,398001	-0,538545	-0,177837	0,039141	1,846896	-3,146509	-0,497202	-0,254255	-2,513046	-1,059827	1,558827	-8,892717	12,686855	-0,538545	-0,177837	0,039141	-12,113299	39,129276	-0,497202	-0,538545	-0,177837	0,039141	-12,113299	39,129276	-0,497202
11:56:08,24	0,573035	3,496965	-0,091987	-0,598010	0,755961	-1,398001	-0,540782	-0,180547	0,038759	2,008674	-3,324819	-0,465198	-0,258385	-2,513294	-1,057539	1,558382	-8,932610	12,634987	-0,540782	-0,180547	0,038759	-12,164275	39,126588	-0,465198	-0,540782	-0,180547	0,038759	-12,164275	39,126588	-0,465198
11:56:08,29	0,573035	3,496965	-0,091987	-0,598010	0,755961	-1,398001	-0,538502	-0,177094	0,041047	1,794359	-3,186688	-0,517066	-0,253084	-2,516591	-1,057092	1,548546	-8,913934	12,689138	-0,538502	-0,177094	0,041047	-12,107548	39,085723	-0,517066	-0,538502	-0,177094	0,041047	-12,107548	39,085723	-0,517066
11:56:08,34	0,573035	3,496965	-0,091987	-0,598010	0,755961	-1,398001	-0,538297	-0,183334	0,041494	2,130067	-3,193905	-0,462915	-0,257127	-2,516269	-1,057877	1,578406	-8,892282	12,669971	-0,538297	-0,183334	0,041494	-12,261637	39,062446	-0,462915	-0,538297	-0,183334	0,041494	-12,261637	39,062446	-0,462915
11:56:08,39	0,573035	3,496965	-0,091987	-0,598010	0,755961	-1,398001	-0,536555	-0,179671	0,040709	1,973274	-3,088256	-0,482082	-0,253724	-2,514878	-1,062125	1,550452	-8,934168	12,725593	-0,536555	-0,179671	0,040709	-12,130888	39,031301	-0,482082	-0,536555	-0,179671	0,040709	-12,130888	39,031301	-0,482082
11:56:08,44	0,573035	3,496965	-0,091987	-0,598010	0,755961	-1,398001	-0,539461	-0,181923	0,036461	2,040115	-3,242656	-0,426460	-0,258305	-2,509534	-1,057897	1,592051	-8,877645	12,675953	-0,539461	-0,181923	0,036461	-12,240811	39,105055	-0,426460	-0,539461	-0,181923	0,036461	-12,240811	39,105055	-0,426460
11:56:08,49	0,573035	3,496965	-0,091987	-0,598010	0,755961	-1,398001	-0,541798	-0,175284	0,040688	1,764642	-3,356405	-0,476100	-0,260230	-2,513299	-1,061028	1,523941	-8,905245	12,671937	-0,541798	-0,175284	0,040688	-11,995131	39,174744	-0,476100	-0,541798	-0,175284	0,040688	-11,995131	39,174744	-0,476100
11:56:08,54	0,573035	3,496965	-0,091987	-0,598010	0,755961	-1,398001	-0,537575	-0,175500	0,037558	1,717915	-3,182009	-0,480116	-0,257260	-2,509240	-1,059488	1,554071	-8,944633	12,651164	-0,537575	-0,175500	0,037558	-12,058810	39,017656	-0,480116	-0,537575	-0,175500	0,037558	-12,058810	39,017656	-0,480116
11:56:08,59	0,573035	3,496965	-0,091987	-0,598010	0,755961	-1,398001	-0,542576	-0,176041	0,039098	1,727028	-3,396233	-0,500889	-0,255414	-2,514600	-1,058673	1,563352	-8,906817	12,660998	-0,542576	-0,176041	0,039098	-12,092206	39,195951	-0,500889	-0,542576	-0,176041	0,039098	-12,092206	39,195951	-0,500889
11:56:08,64	0,573035	3,496965	-0,091987	-0,598010	0,755961	-1,398001	-0,538857	-0,180321	0,039913	1,986942	-3,213741	-0,491055	-0,256703	-2,512895	-1,060238	1,537315	-8,953528	12,675287	-0,538857	-0,180321	0,039913	-12,168219	39,086540	-0,491055	-0,538857	-0,180321	0,039913	-12,168219	39,086540	-0,491055
11:56:08,69	0,573035	3,496965	-0,091987	-0,598010	0,755961	-1,398001	-0,539689	-0,178352	0,038348	1,831088	-3,256218	-0,476766	-0,254807	-2,512216	-1,057105	1,574145	-8,896544	12,684946	-0,539689	-0,178352	0,038348	-12,169515	39,109404	-0,476766	-0,539689	-0,178352	0,038348	-12,169515	39,109404	-0,476766
11:56:08,74	0,573035	3,496965	-0,091987	-0,598010	0,755961	-1,398001	-0,541225	-0,179654	0,041481	1,966576	-3,332653	-0,467107	-0,258991	-2,514690	-1,056748	1,534758	-8,894143	12,659895	-0,541225	-0,179654	0,041481	-12,136263	39,153494	-0,467107	-0,541225	-0,179654	0,041481	-12,136263	39,153494	-0,467107
