# Supplementary material for: Characterization of interfragmentary motion associated with common osteosynthesis devices for rat fracture healing studies
Source: PLoS One. 2017 Apr 28;12(4):e0176735. doi: 10.1371/journal.pone.0176735 (PMC5409164; doi:10.1371/journal.pone.0176735)
Supplement: S1 Dataset — (ZIP) [file pone.0176735.s001.zip › S1_Dataset/RatNail/Specimen06/Nail_06W.txt]

%Tester: Sukopp Matthias
%Projekt: 
%Zeit: 12.03.2015 12:02:21
%Dateipfad: D:\Messungen\Fixator\Measurements\Fixator_20150312.txt
%Kommentar: Nail_06-W
%VI Version: D:\LVProjekte\Fixator\HauptVI\Fixator_v0.12.vi
%Virtueller Drehpunkt: 	0,0000	0,0000	0,0000
%Sensor zu Hexapod (Mitte): 	0,000000	0,000000	-26,500000
%Sensor zu Hexapod Trans (Mitte): 	-0,500000	-0,866025	0,000000	-0,866025	0,500000	0,000000	0,000000	0,000000	1,000000
%Hexapod zu Labor (Mitte): 	0,545988	3,501852	-0,091989
%Hexapod zu Labor Trans (Mitte): 	0,999677	0,020401	0,015150	-0,020556	0,999737	0,010128	-0,014939	-0,010436	0,999834
%Labor zu CR (Mitte): 	0,000000	0,000000	78,500000
%Labor zu CR Trans (Mitte): 	1,000000	0,000000	0,000000	0,000000	1,000000	0,000000	0,000000	0,000000	1,000000
%Zentrum Sensormasse: 	0,000000	0,000000	2,000000
%Sensormasse: 	200,000000E-3
--------------------------------------------------
Time	X	Y	Z	U	V	W	Exp_ Fx	Exp_ Fy	Exp_ Fz	Exp_ Mx	Exp_ My	Exp_ Mz	Sen_ Fx	Sen_ Fy	Sen_ Fz	Sen_ Mx	Sen_ My	Sen_ Mz	Hex_ Fx	Hex_ Fy	Hex_ Fz	Hex_ Mx	Hex_ My	Hex_ Mz	Lab_ Fx	Lab_ Fy	Lab_ Fz	Lab_ Mx	Lab_ My	Lab_ Mz	Laser
12:02:21,82	0,545988	3,501852	-0,091989	-0,598001	0,856001	-1,177982	-0,033673	-0,110891	0,101281	1,034773	-0,069076	-0,577639	-0,568134	-2,917387	-0,997304	-17,134329	4,957687	12,574414	-0,033673	-0,110891	0,101281	-7,670170	2,574248	-0,577639	-0,033673	-0,110891	0,101281	-7,670170	2,574248	-0,577639
12:02:21,87	0,545988	3,501852	-0,091989	-0,598001	0,856001	-1,177982	-0,033673	-0,110891	0,101281	1,034773	-0,069076	-0,577639	-0,571212	-2,917811	-0,997319	-17,192866	4,951517	12,593613	-0,033673	-0,110891	0,101281	-7,670170	2,574248	-0,577639	-0,033673	-0,110891	0,101281	-7,670170	2,574248	-0,577639
12:02:21,92	0,545988	3,501852	-0,091989	-0,598001	0,856001	-1,177982	-0,031767	-0,108437	0,101266	0,872562	-0,017575	-0,558440	-0,574056	-2,921050	-0,995739	-17,156400	4,948716	12,591215	-0,031767	-0,108437	0,101266	-7,639755	2,476131	-0,558440	-0,031767	-0,108437	0,101266	-7,639755	2,476131	-0,558440
12:02:21,97	0,545988	3,501852	-0,091989	-0,598001	0,856001	-1,177982	-0,027540	-0,107593	0,102846	0,844497	0,235204	-0,560838	-0,575312	-2,920237	-0,996559	-17,198077	4,966884	12,568402	-0,027540	-0,107593	0,102846	-7,601590	2,397099	-0,560838	-0,027540	-0,107593	0,102846	-7,601590	2,397099	-0,560838
12:02:22,02	0,545988	3,501852	-0,091989	-0,598001	0,856001	-1,177982	-0,027616	-0,106100	0,102027	0,761712	0,186071	-0,583651	-0,573382	-2,921094	-0,993426	-17,116461	4,916850	12,540034	-0,027616	-0,106100	0,102027	-7,567107	2,353937	-0,583651	-0,027616	-0,106100	0,102027	-7,567107	2,353937	-0,583651
12:02:22,07	0,545988	3,501852	-0,091989	-0,598001	0,856001	-1,177982	-0,027838	-0,108199	0,105160	0,868368	0,270216	-0,612019	-0,569940	-2,914044	-0,998105	-17,130133	4,919979	12,564143	-0,027838	-0,108199	0,105160	-7,625269	2,455524	-0,612019	-0,027838	-0,108199	0,105160	-7,625269	2,455524	-0,612019
12:02:22,12	0,545988	3,501852	-0,091989	-0,598001	0,856001	-1,177982	-0,035665	-0,107655	0,100481	0,835954	-0,150177	-0,587910	-0,571153	-2,912996	-0,998508	-17,159669	4,970621	12,571106	-0,035665	-0,107655	0,100481	-7,614978	2,649526	-0,587910	-0,035665	-0,107655	0,100481	-7,614978	2,649526	-0,587910
12:02:22,17	0,545988	3,501852	-0,091989	-0,598001	0,856001	-1,177982	-0,035967	-0,106081	0,100077	0,783173	-0,216762	-0,580947	-0,574671	-2,915354	-0,993868	-17,169920	4,967222	12,538250	-0,035967	-0,106081	0,100077	-7,544168	2,606619	-0,580947	-0,035967	-0,106081	0,100077	-7,544168	2,606619	-0,580947
12:02:22,22	0,545988	3,501852	-0,091989	-0,598001	0,856001	-1,177982	-0,032165	-0,104213	0,104718	0,677992	-0,026267	-0,613803	-0,575851	-2,916085	-0,996187	-17,161942	4,953038	12,548503	-0,032165	-0,104213	0,104718	-7,502747	2,498704	-0,613803	-0,032165	-0,104213	0,104718	-7,502747	2,498704	-0,613803
12:02:22,27	0,545988	3,501852	-0,091989	-0,598001	0,856001	-1,177982	-0,030942	-0,103557	0,102399	0,635565	0,051324	-0,603550	-0,574100	-2,914068	-0,997747	-17,170087	4,980647	12,555867	-0,030942	-0,103557	0,102399	-7,493647	2,480299	-0,603550	-0,030942	-0,103557	0,102399	-7,493647	2,480299	-0,603550
12:02:22,32	0,545988	3,501852	-0,091989	-0,598001	0,856001	-1,177982	-0,033565	-0,104065	0,100839	0,681802	-0,105903	-0,596186	-0,577678	-2,916217	-0,997727	-17,162249	4,889617	12,571301	-0,033565	-0,104065	0,100839	-7,487263	2,528937	-0,596186	-0,033565	-0,104065	0,100839	-7,487263	2,528937	-0,596186
12:02:22,37	0,545988	3,501852	-0,091989	-0,598001	0,856001	-1,177982	-0,035298	-0,111258	0,101668	1,029509	-0,152633	-0,568380	-0,567004	-2,916163	-0,996918	-17,145677	4,936149	12,583673	-0,035298	-0,111258	0,101668	-7,704210	2,618251	-0,568380	-0,035298	-0,111258	0,101668	-7,704210	2,618251	-0,568380
12:02:22,42	0,545988	3,501852	-0,091989	-0,598001	0,856001	-1,177982	-0,035298	-0,111258	0,101668	1,029509	-0,152633	-0,568380	-0,569392	-2,919418	-0,996929	-17,177531	4,956627	12,574077	-0,035298	-0,111258	0,101668	-7,704210	2,618251	-0,568380	-0,035298	-0,111258	0,101668	-7,704210	2,618251	-0,568380
12:02:22,47	0,545988	3,501852	-0,091989	-0,598001	0,856001	-1,177982	-0,031285	-0,110816	0,101657	1,008380	0,018193	-0,577976	-0,573508	-2,916583	-0,996930	-17,164488	4,955518	12,588153	-0,031285	-0,110816	0,101657	-7,690715	2,474093	-0,577976	-0,031285	-0,110816	0,101657	-7,690715	2,474093	-0,577976
12:02:22,52	0,545988	3,501852	-0,091989	-0,598001	0,856001	-1,177982	-0,031682	-0,105834	0,101655	0,754874	0,009425	-0,563900	-0,575901	-2,915921	-0,996589	-17,189662	4,969248	12,549567	-0,031682	-0,105834	0,101655	-7,553129	2,496452	-0,563900	-0,031682	-0,105834	0,101655	-7,553129	2,496452	-0,563900
12:02:22,57	0,545988	3,501852	-0,091989	-0,598001	0,856001	-1,177982	-0,031059	-0,103432	0,101997	0,629236	0,013139	-0,602486	-0,574097	-2,916856	-0,999291	-17,165728	4,958051	12,550780	-0,031059	-0,103432	0,101997	-7,490153	2,451284	-0,602486	-0,031059	-0,103432	0,101997	-7,490153	2,451284	-0,602486
12:02:22,62	0,545988	3,501852	-0,091989	-0,598001	0,856001	-1,177982	-0,031151	-0,105461	0,099295	0,737055	0,034673	-0,601273	-0,573419	-2,919086	-0,997687	-17,136386	4,978321	12,583854	-0,031151	-0,105461	0,099295	-7,541673	2,480051	-0,601273	-0,031151	-0,105461	0,099295	-7,541673	2,480051	-0,601273
12:02:22,67	0,545988	3,501852	-0,091989	-0,598001	0,856001	-1,177982	-0,029559	-0,107163	0,100899	0,857780	0,132750	-0,568199	-0,572821	-2,916336	-0,995372	-17,123555	4,956096	12,567577	-0,029559	-0,107163	0,100899	-7,554547	2,453130	-0,568199	-0,029559	-0,107163	0,100899	-7,554547	2,453130	-0,568199
12:02:22,72	0,545988	3,501852	-0,091989	-0,598001	0,856001	-1,177982	-0,032240	-0,106306	0,103213	0,800377	0,015580	-0,584476	-0,572869	-2,916354	-0,993842	-17,151870	4,959369	12,552496	-0,032240	-0,106306	0,103213	-7,544665	2,546392	-0,584476	-0,032240	-0,106306	0,103213	-7,544665	2,546392	-0,584476
12:02:22,77	0,545988	3,501852	-0,091989	-0,598001	0,856001	-1,177982	-0,032200	-0,106274	0,104744	0,787364	-0,008535	-0,599557	-0,573534	-2,916576	-0,998911	-17,175718	4,948913	12,545652	-0,032200	-0,106274	0,104744	-7,555127	2,519194	-0,599557	-0,032200	-0,106274	0,104744	-7,555127	2,519194	-0,599557
12:02:22,82	0,545988	3,501852	-0,091989	-0,598001	0,856001	-1,177982	-0,031675	-0,105808	0,099674	0,742177	0,003356	-0,606401	-0,574092	-2,919540	-0,997710	-17,172313	4,961528	12,573825	-0,031675	-0,105808	0,099674	-7,563769	2,489848	-0,606401	-0,031675	-0,105808	0,099674	-7,563769	2,489848	-0,606401
12:02:22,87	0,545988	3,501852	-0,091989	-0,598001	0,856001	-1,177982	-0,028829	-0,106807	0,100876	0,806736	0,147973	-0,578228	-0,568738	-2,914310	-0,997320	-17,137353	4,969887	12,575197	-0,028829	-0,106807	0,100876	-7,577607	2,411079	-0,578228	-0,028829	-0,106807	0,100876	-7,577607	2,411079	-0,578228
12:02:22,92	0,545988	3,501852	-0,091989	-0,598001	0,856001	-1,177982	-0,036036	-0,108829	0,101266	0,936604	-0,200688	-0,576856	-0,573989	-2,919324	-0,996154	-17,143110	5,003683	12,559443	-0,036036	-0,108829	0,101266	-7,606474	2,628158	-0,576856	-0,036036	-0,108829	0,101266	-7,606474	2,628158	-0,576856
12:02:22,97	0,545988	3,501852	-0,091989	-0,598001	0,856001	-1,177982	-0,029068	-0,106788	0,102432	0,856879	0,139782	-0,592610	-0,569407	-2,916201	-0,996896	-17,162915	4,937068	12,627051	-0,029068	-0,106788	0,102432	-7,526006	2,421613	-0,592610	-0,029068	-0,106788	0,102432	-7,526006	2,421613	-0,592610
12:02:23,02	0,545988	3,501852	-0,091989	-0,598001	0,856001	-1,177982	-0,034063	-0,109195	0,101690	0,914429	-0,103817	-0,525002	-0,574079	-2,917557	-0,995386	-17,168871	4,971206	12,572982	-0,034063	-0,109195	0,101690	-7,657374	2,570144	-0,525002	-0,034063	-0,109195	0,101690	-7,657374	2,570144	-0,525002
12:02:23,07	0,545988	3,501852	-0,091989	-0,598001	0,856001	-1,177982	-0,032336	-0,107581	0,103982	0,866384	-0,011877	-0,589119	-0,573486	-2,915265	-0,995817	-17,163933	4,965099	12,524989	-0,032336	-0,107581	0,103982	-7,578728	2,526484	-0,589119	-0,032336	-0,107581	0,103982	-7,578728	2,526484	-0,589119
12:02:23,12	0,545988	3,501852	-0,091989	-0,598001	0,856001	-1,177982	-0,032835	-0,105194	0,102768	0,730154	-0,054847	-0,627064	-0,573567	-2,920256	-1,001628	-17,204147	4,975008	12,547882	-0,032835	-0,105194	0,102768	-7,527586	2,522698	-0,627064	-0,032835	-0,105194	0,102768	-7,527586	2,522698	-0,627064
12:02:23,17	0,545988	3,501852	-0,091989	-0,598001	0,856001	-1,177982	-0,028472	-0,107620	0,096958	0,844790	0,132236	-0,604171	-0,577800	-2,917584	-1,569125	-16,901261	5,481559	12,416616	-0,028472	-0,107620	0,096958	-7,603406	2,367304	-0,604171	-0,028472	-0,107620	0,096958	-7,603406	2,367304	-0,604171
12:02:23,22	0,545988	3,501852	-0,091989	-0,598001	0,856001	-1,177982	-0,028669	-0,102618	-0,470540	1,174823	0,131015	-0,735437	-0,609105	-2,904726	-1,172943	-16,238595	6,842996	12,266982	-0,028669	-0,102618	-0,470540	-6,880727	2,381561	-0,735437	-0,028669	-0,102618	-0,470540	-6,880727	2,381561	-0,735437
12:02:23,27	0,545946	3,501902	-0,091996	-0,597989	0,855985	-1,128070	-0,024152	-0,069079	-0,074357	0,941118	0,259070	-0,885071	-0,605623	-2,893309	-1,085019	-16,021598	6,552555	12,291455	-0,024152	-0,069079	-0,074357	-4,481548	2,155026	-0,885071	-0,024152	-0,069079	-0,074357	-4,481548	2,155026	-0,885071
12:02:23,32	0,545946	3,501902	-0,091996	-0,597989	0,855985	-1,128070	-0,035781	-0,066386	0,013567	0,658054	-0,012456	-0,860598	-0,601429	-2,901921	-1,086512	-15,987059	6,492337	12,294372	-0,035781	-0,066386	0,013567	-4,553215	2,796321	-0,860598	-0,035781	-0,066386	0,013567	-4,553215	2,796321	-0,860598
12:02:23,37	0,545946	3,501902	-0,091996	-0,597989	0,855985	-1,128070	-0,030420	-0,074323	0,012074	1,035938	0,326312	-0,857681	-0,604493	-2,900759	-1,090052	-16,038565	6,505388	12,282582	-0,030420	-0,074323	0,012074	-4,798448	2,714286	-0,857681	-0,030420	-0,074323	0,012074	-4,798448	2,714286	-0,857681
12:02:23,42	0,545946	3,501902	-0,091996	-0,597989	0,855985	-1,128070	-0,029894	-0,071089	0,008533	0,853305	0,302531	-0,869471	-0,603905	-2,896300	-1,090847	-16,029679	6,515436	12,279214	-0,029894	-0,071089	0,008533	-4,727190	2,649219	-0,869471	-0,029894	-0,071089	0,008533	-4,727190	2,649219	-0,869471
12:02:23,47	0,545946	3,501902	-0,091996	-0,597989	0,855985	-1,128070	-0,034050	-0,069369	0,007739	0,777003	0,089118	-0,872839	-0,601480	-2,899746	-1,088872	-16,005627	6,501868	12,282083	-0,034050	-0,069369	0,007739	-4,668462	2,762009	-0,872839	-0,034050	-0,069369	0,007739	-4,668462	2,762009	-0,872839
12:02:23,52	0,545946	3,501902	-0,091996	-0,597989	0,855985	-1,128070	-0,032278	-0,073192	0,009714	0,976059	0,208878	-0,869970	-0,600924	-2,897768	-1,091612	-16,019561	6,524981	12,275333	-0,032278	-0,073192	0,009714	-4,769487	2,742664	-0,869970	-0,032278	-0,073192	0,009714	-4,769487	2,742664	-0,869970
12:02:23,57	0,545946	3,501902	-0,091996	-0,597989	0,855985	-1,128070	-0,034269	-0,072684	0,006973	0,962698	0,081691	-0,876720	-0,602806	-2,900053	-1,091226	-16,052133	6,448748	12,282017	-0,034269	-0,072684	0,006973	-4,742979	2,771818	-0,876720	-0,034269	-0,072684	0,006973	-4,742979	2,771818	-0,876720
12:02:23,62	0,545946	3,501902	-0,091996	-0,597989	0,855985	-1,128070	-0,031349	-0,072197	0,007360	0,855072	0,243430	-0,870036	-0,601614	-2,899022	-1,094705	-16,042207	6,472534	12,304534	-0,031349	-0,072197	0,007360	-4,812380	2,704350	-0,870036	-0,031349	-0,072197	0,007360	-4,812380	2,704350	-0,870036
12:02:23,67	0,545946	3,501902	-0,091996	-0,597989	0,855985	-1,128070	-0,032838	-0,072713	0,003880	0,907474	0,162728	-0,847519	-0,597788	-2,865248	-1,697044	-14,331198	6,284529	12,178290	-0,032838	-0,072713	0,003880	-4,800497	2,740501	-0,847519	-0,032838	-0,072713	0,003880	-4,800497	2,740501	-0,847519
12:02:23,72	0,545946	3,501902	-0,091996	-0,597989	0,855985	-1,128070	-0,064000	-0,059140	-0,598458	0,894390	0,118095	-0,973763	-0,632631	-2,850111	-1,149648	-13,637033	8,309963	12,039684	-0,064000	-0,059140	-0,598458	-3,748137	5,142067	-0,973763	-0,064000	-0,059140	-0,598458	-3,748137	5,142067	-0,973763
12:02:23,77	0,546004	3,502010	-0,092003	-0,597998	0,856003	-1,078001	-0,059687	-0,021396	-0,051062	1,032858	-0,069224	-1,112369	-0,630508	-2,856620	-1,021463	-13,971415	8,215876	12,082637	-0,059687	-0,021396	-0,051062	-0,646761	4,616241	-1,112369	-0,059687	-0,021396	-0,051062	-0,646761	4,616241	-1,112369
12:02:23,82	0,546004	3,502010	-0,092003	-0,597998	0,856003	-1,078001	-0,055112	-0,026490	0,077123	1,049059	-0,073826	-1,069416	-0,637103	-2,857739	-1,024575	-14,016179	8,209307	12,112546	-0,055112	-0,026490	0,077123	-1,030417	4,252445	-1,069416	-0,055112	-0,026490	0,077123	-1,030417	4,252445	-1,069416
12:02:23,87	0,546004	3,502010	-0,092003	-0,597998	0,856003	-1,078001	-0,050845	-0,021338	0,074011	0,753083	0,112554	-1,039507	-0,632347	-2,855265	-1,026135	-13,999649	8,243100	12,101061	-0,050845	-0,021338	0,074011	-0,921959	4,103897	-1,039507	-0,050845	-0,021338	0,074011	-0,921959	4,103897	-1,039507
12:02:23,92	0,546004	3,502010	-0,092003	-0,597998	0,856003	-1,078001	-0,055366	-0,024220	0,072450	0,940458	-0,125129	-1,050992	-0,638836	-2,859308	-1,027700	-14,006386	8,220423	12,080254	-0,055366	-0,024220	0,072450	-0,960792	4,221129	-1,050992	-0,055366	-0,024220	0,072450	-0,960792	4,221129	-1,050992
12:02:23,97	0,546004	3,502010	-0,092003	-0,597998	0,856003	-1,078001	-0,048620	-0,020621	0,070885	0,730320	0,231182	-1,071799	-0,632287	-2,855914	-1,024198	-13,985533	8,259365	12,080792	-0,048620	-0,020621	0,070885	-0,888434	4,047856	-1,071799	-0,048620	-0,020621	0,070885	-0,888434	4,047856	-1,071799
12:02:24,02	0,546004	3,502010	-0,092003	-0,597998	0,856003	-1,078001	-0,054834	-0,024596	0,074388	0,981157	-0,093345	-1,071261	-0,638883	-2,854599	-1,026945	-14,018936	8,226678	12,085660	-0,054834	-0,024596	0,074388	-0,949613	4,211108	-1,071261	-0,054834	-0,024596	0,074388	-0,949613	4,211108	-1,071261
12:02:24,07	0,546004	3,502010	-0,092003	-0,597998	0,856003	-1,078001	-0,052675	-0,018226	0,071641	0,604904	0,006344	-1,066393	-0,632936	-2,851969	-1,026528	-14,001905	8,281247	12,117468	-0,052675	-0,018226	0,071641	-0,825815	4,141308	-1,066393	-0,052675	-0,018226	0,071641	-0,825815	4,141308	-1,066393
12:02:24,12	0,546004	3,502010	-0,092003	-0,597998	0,856003	-1,078001	-0,057926	-0,022061	0,072058	0,860112	-0,279252	-1,034585	-0,638759	-2,853363	-1,029245	-13,974224	8,294670	12,108363	-0,057926	-0,022061	0,072058	-0,871677	4,267928	-1,034585	-0,057926	-0,022061	0,072058	-0,871677	4,267928	-1,034585
12:02:24,17	0,546004	3,502010	-0,092003	-0,597998	0,856003	-1,078001	-0,053807	-0,017716	0,069341	0,659616	-0,047822	-1,043690	-0,641696	-2,850646	-1,027337	-13,967130	8,285022	12,077645	-0,053807	-0,017716	0,069341	-0,731058	4,176046	-1,043690	-0,053807	-0,017716	0,069341	-0,731058	4,176046	-1,043690
12:02:24,22	0,546004	3,502010	-0,092003	-0,597998	0,856003	-1,078001	-0,054692	-0,013813	0,071248	0,451898	-0,082849	-1,074408	-0,637637	-2,852203	-1,027731	-13,996997	8,273099	12,073435	-0,054692	-0,013813	0,071248	-0,632461	4,210453	-1,074408	-0,054692	-0,013813	0,071248	-0,632461	4,210453	-1,074408
12:02:24,27	0,546004	3,502010	-0,092003	-0,597998	0,856003	-1,078001	-0,055373	-0,018107	0,070855	0,649921	-0,138163	-1,078618	-0,637577	-2,856396	-1,026503	-13,970727	8,253966	12,114799	-0,055373	-0,018107	0,070855	-0,771508	4,208594	-1,078618	-0,055373	-0,018107	0,070855	-0,771508	4,208594	-1,078618
12:02:24,32	0,546004	3,502010	-0,092003	-0,597998	0,856003	-1,078001	-0,051771	-0,020256	0,072083	0,758196	0,081423	-1,037254	-0,637695	-2,853704	-1,029659	-14,009463	8,237494	12,092743	-0,051771	-0,020256	0,072083	-0,831871	4,145475	-1,037254	-0,051771	-0,020256	0,072083	-0,831871	4,145475	-1,037254
12:02:24,37	0,546004	3,502010	-0,092003	-0,597998	0,856003	-1,078001	-0,054044	-0,018808	0,068927	0,649276	-0,062041	-1,059309	-0,638809	-2,852284	-1,025015	-14,002897	8,281704	12,071904	-0,054044	-0,018808	0,068927	-0,827137	4,180378	-1,059309	-0,054044	-0,018808	0,068927	-0,827137	4,180378	-1,059309
12:02:24,42	0,546004	3,502010	-0,092003	-0,597998	0,856003	-1,078001	-0,054716	-0,017133	0,073571	0,603746	-0,113432	-1,080149	-0,635841	-2,858018	-1,025353	-13,995082	8,255871	12,095090	-0,054716	-0,017133	0,073571	-0,741180	4,181783	-1,080149	-0,054716	-0,017133	0,073571	-0,741180	4,181783	-1,080149
12:02:24,47	0,546004	3,502010	-0,092003	-0,597998	0,856003	-1,078001	-0,051235	-0,022570	0,073233	0,867991	0,087274	-1,056963	-0,634590	-2,854840	-1,024559	-13,946498	8,237451	12,103895	-0,051235	-0,022570	0,073233	-0,903717	4,109215	-1,056963	-0,051235	-0,022570	0,073233	-0,903717	4,109215	-1,056963
12:02:24,52	0,546004	3,502010	-0,092003	-0,597998	0,856003	-1,078001	-0,054612	-0,022065	0,074027	0,850074	-0,037049	-1,048158	-0,634712	-2,853125	-1,026903	-14,001420	8,266548	12,131277	-0,054612	-0,022065	0,074027	-0,881997	4,249993	-1,048158	-0,054612	-0,022065	0,074027	-0,881997	4,249993	-1,048158
12:02:24,57	0,546004	3,502010	-0,092003	-0,597998	0,856003	-1,078001	-0,056036	-0,021101	0,071682	0,797714	-0,173233	-1,020776	-0,635704	-2,855610	-1,028602	-13,981064	8,220845	12,044097	-0,056036	-0,021101	0,071682	-0,858729	4,225628	-1,020776	-0,056036	-0,021101	0,071682	-0,858729	4,225628	-1,020776
12:02:24,63	0,546004	3,502010	-0,092003	-0,597998	0,856003	-1,078001	-0,053389	-0,021485	0,069983	0,788250	0,004940	-1,107956	-0,635947	-2,854569	-1,030822	-14,019218	8,239322	12,093784	-0,053389	-0,021485	0,069983	-0,898291	4,195939	-1,107956	-0,053389	-0,021485	0,069983	-0,898291	4,195939	-1,107956
12:02:24,68	0,546004	3,502010	-0,092003	-0,597998	0,856003	-1,078001	-0,054169	-0,020754	0,067763	0,747164	-0,077902	-1,058269	-0,638847	-2,853546	-1,031223	-14,003197	8,258918	12,079606	-0,054169	-0,020754	0,067763	-0,881996	4,174329	-1,058269	-0,054169	-0,020754	0,067763	-0,881996	4,174329	-1,058269
12:02:24,73	0,546004	3,502010	-0,092003	-0,597998	0,856003	-1,078001	-0,053604	-0,017731	0,067363	0,614943	-0,044490	-1,072447	-0,640011	-2,848910	-1,030033	-13,982133	8,264042	12,127768	-0,053604	-0,017731	0,067363	-0,776902	4,163455	-1,072447	-0,053604	-0,017731	0,067363	-0,776902	4,163455	-1,072447
12:02:24,78	0,546004	3,502010	-0,092003	-0,597998	0,856003	-1,078001	-0,057038	-0,014405	0,068553	0,456987	-0,207352	-1,024285	-0,635956	-2,850523	-1,032741	-14,000973	8,232621	12,138755	-0,057038	-0,014405	0,068553	-0,673807	4,270124	-1,024285	-0,057038	-0,014405	0,068553	-0,673807	4,270124	-1,024285
12:02:24,83	0,546004	3,502010	-0,092003	-0,597998	0,856003	-1,078001	-0,057668	-0,018723	0,065845	0,644906	-0,240725	-1,013298	-0,639426	-2,856078	-1,030419	-13,997614	8,239049	12,097328	-0,057668	-0,018723	0,065845	-0,824873	4,286216	-1,013298	-0,057668	-0,018723	0,065845	-0,824873	4,286216	-1,013298
12:02:24,88	0,546004	3,502010	-0,092003	-0,597998	0,856003	-1,078001	-0,051122	-0,018495	0,068166	0,640286	0,099372	-1,054725	-0,641766	-2,852128	-1,028504	-13,990796	8,255904	12,082279	-0,051122	-0,018495	0,068166	-0,811580	4,112437	-1,054725	-0,051122	-0,018495	0,068166	-0,811580	4,112437	-1,054725
12:02:24,93	0,546004	3,502010	-0,092003	-0,597998	0,856003	-1,078001	-0,053373	-0,014494	0,070081	0,450215	-0,020227	-1,069774	-0,635862	-2,855789	-1,031175	-13,985281	8,255614	12,113386	-0,053373	-0,014494	0,070081	-0,687535	4,169579	-1,069774	-0,053373	-0,014494	0,070081	-0,687535	4,169579	-1,069774
12:02:24,98	0,546004	3,502010	-0,092003	-0,597998	0,856003	-1,078001	-0,053155	-0,021437	0,067411	0,813790	-0,003948	-1,038667	-0,640577	-2,853143	-1,028110	-14,001361	8,292863	12,088232	-0,053155	-0,021437	0,067411	-0,869034	4,168711	-1,038667	-0,053155	-0,021437	0,067411	-0,869034	4,168711	-1,038667
12:02:25,03	0,546004	3,502010	-0,092003	-0,597998	0,856003	-1,078001	-0,053089	-0,016031	0,070475	0,556892	-0,033058	-1,063821	-0,634971	-2,852140	-1,030507	-13,980087	8,274165	12,114216	-0,053089	-0,016031	0,070475	-0,701554	4,134407	-1,063821	-0,053089	-0,016031	0,070475	-0,701554	4,134407	-1,063821
12:02:25,08	0,546004	3,502010	-0,092003	-0,597998	0,856003	-1,078001	-0,056760	-0,020384	0,068079	0,777682	-0,196215	-1,037837	-0,640556	-2,854585	-1,031963	-13,973998	8,260430	12,108426	-0,056760	-0,020384	0,068079	-0,822460	4,259481	-1,037837	-0,056760	-0,020384	0,068079	-0,822460	4,259481	-1,037837
12:02:25,13	0,546004	3,502010	-0,092003	-0,597998	0,856003	-1,078001	-0,051851	-0,016770	0,066623	0,580921	0,071230	-1,043627	-0,637117	-2,852821	-1,030028	-14,028665	8,299732	12,134151	-0,051851	-0,016770	0,066623	-0,735547	4,141515	-1,043627	-0,051851	-0,016770	0,066623	-0,735547	4,141515	-1,043627
12:02:25,18	0,546004	3,502010	-0,092003	-0,597998	0,856003	-1,078001	-0,050252	-0,017590	0,070113	0,563587	0,147377	-1,042368	-0,635311	-2,854781	-1,031573	-13,997698	8,249668	12,113810	-0,050252	-0,017590	0,070113	-0,817252	4,092127	-1,042368	-0,050252	-0,017590	0,070113	-0,817252	4,092127	-1,042368
12:02:25,23	0,546004	3,502010	-0,092003	-0,597998	0,856003	-1,078001	-0,054303	-0,021410	0,067013	0,801017	-0,071440	-1,038243	-0,640150	-2,858878	-1,029647	-14,101807	8,345764	12,139568	-0,054303	-0,021410	0,067013	-0,879672	4,191361	-1,038243	-0,054303	-0,021410	0,067013	-0,879672	4,191361	-1,038243
12:02:25,28	0,546004	3,502010	-0,092003	-0,597998	0,856003	-1,078001	-0,048335	-0,019268	0,068939	0,720819	0,100690	-1,012485	-0,627036	-2,864818	-1,635656	-14,424867	7,605720	12,004804	-0,048335	-0,019268	0,068939	-0,791751	3,894998	-1,012485	-0,048335	-0,019268	0,068939	-0,791751	3,894998	-1,012485
12:02:25,33	0,546004	3,502010	-0,092003	-0,597998	0,856003	-1,078001	-0,049748	-0,033596	-0,537071	0,663412	0,117448	-1,147249	-0,663834	-2,838277	-1,223446	-13,123119	9,677515	11,935361	-0,049748	-0,033596	-0,537071	-1,973850	4,022692	-1,147249	-0,049748	-0,033596	-0,537071	-1,973850	4,022692	-1,147249
12:02:25,38	0,545965	3,501972	-0,092012	-0,597987	0,855988	-1,027977	-0,054335	0,011544	-0,124861	0,761272	-0,029586	-1,216692	-0,669466	-2,834464	-1,172937	-13,091460	9,679096	11,918479	-0,054335	0,011544	-0,124861	1,667440	4,235676	-1,216692	-0,054335	0,011544	-0,124861	1,667440	4,235676	-1,216692
12:02:25,43	0,545965	3,501972	-0,092012	-0,597987	0,855988	-1,027977	-0,054821	0,018327	-0,074351	0,425734	-0,028265	-1,233573	-0,666499	-2,834479	-1,176371	-13,069400	9,685352	11,984040	-0,054821	0,018327	-0,074351	1,864398	4,275198	-1,233573	-0,054821	0,018327	-0,074351	1,864398	4,275198	-1,233573
12:02:25,48	0,545965	3,501972	-0,092012	-0,597987	0,855988	-1,027977	-0,056291	0,015750	-0,077785	0,576157	-0,088721	-1,168013	-0,667047	-2,835056	-1,175641	-13,083530	9,752823	11,927581	-0,056291	0,015750	-0,077785	1,812570	4,330127	-1,168013	-0,056291	0,015750	-0,077785	1,812570	4,330127	-1,168013
12:02:25,53	0,545965	3,501972	-0,092012	-0,597987	0,855988	-1,027977	-0,055518	0,015936	-0,077056	0,617867	-0,094482	-1,224472	-0,667223	-2,837448	-1,174840	-13,145230	9,691477	11,983518	-0,055518	0,015936	-0,077056	1,868857	4,263661	-1,224472	-0,055518	0,015936	-0,077056	1,868857	4,263661	-1,224472
12:02:25,58	0,545965	3,501972	-0,092012	-0,597987	0,855988	-1,027977	-0,053358	0,014893	-0,076254	0,588155	-0,004949	-1,168534	-0,668348	-2,838052	-1,176034	-13,130934	9,706408	11,935841	-0,053358	0,014893	-0,076254	1,757227	4,183674	-1,168534	-0,053358	0,014893	-0,076254	1,757227	4,183674	-1,168534
12:02:25,63	0,545965	3,501972	-0,092012	-0,597987	0,855988	-1,027977	-0,052272	0,015565	-0,077449	0,573275	0,056456	-1,216212	-0,667181	-2,837429	-1,177971	-13,122457	9,684827	11,941380	-0,052272	0,015565	-0,077449	1,795121	4,159801	-1,216212	-0,052272	0,015565	-0,077449	1,795121	4,159801	-1,216212
12:02:25,68	0,545965	3,501972	-0,092012	-0,597987	0,855988	-1,027977	-0,053395	0,014866	-0,079385	0,595183	0,016185	-1,210673	-0,668398	-2,832385	-1,178763	-13,139488	9,732009	11,963467	-0,053395	0,014866	-0,079385	1,762139	4,207696	-1,210673	-0,053395	0,014866	-0,079385	1,762139	4,207696	-1,210673
12:02:25,73	0,545965	3,501972	-0,092012	-0,597987	0,855988	-1,027977	-0,057155	0,018441	-0,080178	0,441597	-0,217664	-1,188585	-0,664996	-2,836168	-1,180319	-13,150152	9,557381	11,939576	-0,057155	0,018441	-0,080178	1,889238	4,268990	-1,188585	-0,057155	0,018441	-0,080178	1,889238	4,268990	-1,188585
12:02:25,78	0,545965	3,501972	-0,092012	-0,597987	0,855988	-1,027977	-0,055580	0,013604	-0,081733	0,536556	-0,057687	-1,212477	-0,648034	-2,802429	-1,634930	-11,497724	8,971554	11,844385	-0,055580	0,013604	-0,081733	1,604493	4,305332	-1,212477	-0,055580	0,013604	-0,081733	1,604493	4,305332	-1,212477
12:02:25,83	0,545965	3,501972	-0,092012	-0,597987	0,855988	-1,027977	-0,093280	0,015784	-0,536344	0,742073	-0,294132	-1,307668	-0,698175	-2,806427	-1,108108	-11,784259	11,444694	11,746926	-0,093280	0,015784	-0,536344	1,981135	7,028340	-1,307668	-0,093280	0,015784	-0,536344	1,981135	7,028340	-1,307668
12:02:25,88	0,545988	3,501925	-0,091983	-0,598004	0,856014	-0,978011	-0,064747	0,057208	-0,009523	0,586558	-0,295118	-1,405127	-0,696842	-2,811807	-1,046018	-12,100130	11,393517	11,768326	-0,064747	0,057208	-0,009523	5,077406	4,787492	-1,405127	-0,064747	0,057208	-0,009523	5,077406	4,787492	-1,405127
12:02:25,93	0,545988	3,501925	-0,091983	-0,598004	0,856014	-0,978011	-0,060754	0,053364	0,052567	0,584227	-0,335474	-1,383727	-0,697473	-2,809652	-1,047952	-12,095928	11,360349	11,792833	-0,060754	0,053364	0,052567	4,773265	4,433728	-1,383727	-0,060754	0,053364	0,052567	4,773265	4,433728	-1,383727
12:02:25,98	0,545988	3,501925	-0,091983	-0,598004	0,856014	-0,978011	-0,062305	0,054988	0,050634	0,473119	-0,395889	-1,359220	-0,702754	-2,813159	-1,052210	-12,095145	11,387469	11,804543	-0,062305	0,054988	0,050634	4,789695	4,495046	-1,359220	-0,062305	0,054988	0,050634	4,789695	4,495046	-1,359220
12:02:26,03	0,545988	3,501925	-0,091983	-0,598004	0,856014	-0,978011	-0,056628	0,057808	0,046375	0,350376	-0,113553	-1,347510	-0,695751	-2,807652	-1,050304	-12,115446	11,381433	11,786045	-0,056628	0,057808	0,046375	4,888295	4,331717	-1,347510	-0,056628	0,057808	0,046375	4,888295	4,331717	-1,347510
12:02:26,08	0,545988	3,501925	-0,091983	-0,598004	0,856014	-0,978011	-0,064898	0,054497	0,048281	0,507176	-0,558175	-1,366008	-0,697631	-2,810965	-1,052631	-12,153032	11,331144	11,799955	-0,064898	0,054497	0,048281	4,785172	4,536319	-1,366008	-0,064898	0,054497	0,048281	4,785172	4,536319	-1,366008
12:02:26,13	0,545988	3,501925	-0,091983	-0,598004	0,856014	-0,978011	-0,061088	0,054468	0,045954	0,446320	-0,367479	-1,352098	-0,692824	-2,811401	-1,051821	-12,115595	11,345732	11,810001	-0,061088	0,054468	0,045954	4,722069	4,427955	-1,352098	-0,061088	0,054468	0,045954	4,722069	4,427955	-1,352098
12:02:26,18	0,545988	3,501925	-0,091983	-0,598004	0,856014	-0,978011	-0,063114	0,050087	0,046765	0,705482	-0,447704	-1,342052	-0,699255	-2,812917	-1,055694	-12,100044	11,381270	11,821690	-0,063114	0,050087	0,046765	4,637325	4,506774	-1,342052	-0,063114	0,050087	0,046765	4,637325	4,506774	-1,342052
12:02:26,23	0,545988	3,501925	-0,091983	-0,598004	0,856014	-0,978011	-0,058587	0,054898	0,042891	0,493846	-0,216578	-1,330363	-0,695195	-2,811333	-1,054922	-12,115434	11,349751	11,826151	-0,058587	0,054898	0,042891	4,803378	4,382493	-1,330363	-0,058587	0,054898	0,042891	4,803378	4,382493	-1,330363
12:02:26,28	0,545988	3,501925	-0,091983	-0,598004	0,856014	-0,978011	-0,061989	0,052174	0,043664	0,600512	-0,391035	-1,325902	-0,695219	-2,807303	-1,054164	-12,119728	11,356033	11,826528	-0,061989	0,052174	0,043664	4,696196	4,475071	-1,325902	-0,061989	0,052174	0,043664	4,696196	4,475071	-1,325902
12:02:26,33	0,545988	3,501925	-0,091983	-0,598004	0,856014	-0,978011	-0,065466	0,054210	0,044422	0,497942	-0,578735	-1,325525	-0,699340	-2,810385	-1,054149	-12,128061	11,364996	11,840258	-0,065466	0,054210	0,044422	4,753439	4,560369	-1,325525	-0,065466	0,054210	0,044422	4,753439	4,560369	-1,325525
12:02:26,38	0,545988	3,501925	-0,091983	-0,598004	0,856014	-0,978011	-0,060737	0,056238	0,044436	0,396095	-0,344496	-1,311795	-0,698643	-2,811532	-1,054156	-12,082076	11,352597	11,795736	-0,060737	0,056238	0,044436	4,810770	4,423339	-1,311795	-0,060737	0,056238	0,044436	4,810770	4,423339	-1,311795
12:02:26,43	0,545988	3,501925	-0,091983	-0,598004	0,856014	-0,978011	-0,060091	0,055061	0,044430	0,469537	-0,264903	-1,356317	-0,698721	-2,813496	-1,056882	-12,113779	11,339677	11,797002	-0,060091	0,055061	0,044430	4,791842	4,452254	-1,356317	-0,060091	0,055061	0,044430	4,791842	4,452254	-1,356317
12:02:26,48	0,545988	3,501925	-0,091983	-0,598004	0,856014	-0,978011	-0,058351	0,054147	0,041704	0,490046	-0,195429	-1,355051	-0,696378	-2,814532	-1,058029	-12,124501	11,358365	11,818041	-0,058351	0,054147	0,041704	4,740570	4,385155	-1,355051	-0,058351	0,054147	0,041704	4,740570	4,385155	-1,355051
12:02:26,53	0,545988	3,501925	-0,091983	-0,598004	0,856014	-0,978011	-0,058626	0,051600	0,040556	0,633310	-0,228353	-1,334012	-0,700550	-2,812867	-1,055722	-12,156497	11,386575	11,822241	-0,058626	0,051600	0,040556	4,683899	4,373809	-1,334012	-0,058626	0,051600	0,040556	4,683899	4,373809	-1,334012
12:02:26,58	0,545988	3,501925	-0,091983	-0,598004	0,856014	-0,978011	-0,057982	0,056045	0,042864	0,410581	-0,236674	-1,329812	-0,696445	-2,810704	-1,056524	-12,146450	11,341935	11,788310	-0,057982	0,056045	0,042864	4,810136	4,314926	-1,329812	-0,057982	0,056045	0,042864	4,810136	4,314926	-1,329812
12:02:26,63	0,545988	3,501925	-0,091983	-0,598004	0,856014	-0,978011	-0,061907	0,053572	0,042062	0,505579	-0,409757	-1,363743	-0,696924	-2,814803	-1,058382	-12,103227	11,367545	11,852113	-0,061907	0,053572	0,042062	4,710945	4,449962	-1,363743	-0,061907	0,053572	0,042062	4,710945	4,449962	-1,363743
12:02:26,68	0,545988	3,501925	-0,091983	-0,598004	0,856014	-0,978011	-0,058119	0,051937	0,040204	0,634381	-0,188127	-1,299940	-0,695792	-2,810980	-1,056870	-12,113871	11,345827	11,822298	-0,058119	0,051937	0,040204	4,711413	4,374194	-1,299940	-0,058119	0,051937	0,040204	4,711413	4,374194	-1,299940
12:02:26,74	0,545988	3,501925	-0,091983	-0,598004	0,856014	-0,978011	-0,061995	0,052868	0,041716	0,561819	-0,388043	-1,329755	-0,696917	-2,813896	-1,056840	-12,087324	11,322089	11,830310	-0,061995	0,052868	0,041716	4,711964	4,478551	-1,329755	-0,061995	0,052868	0,041716	4,711964	4,478551	-1,329755
12:02:26,79	0,545988	3,501925	-0,091983	-0,598004	0,856014	-0,978011	-0,058908	0,052384	0,041746	0,579686	-0,192647	-1,321743	-0,698174	-2,815727	-1,056880	-12,141043	11,346910	11,802122	-0,058908	0,052384	0,041746	4,691862	4,431597	-1,321743	-0,058908	0,052384	0,041746	4,691862	4,431597	-1,321743
12:02:26,84	0,545988	3,501925	-0,091983	-0,598004	0,856014	-0,978011	-0,061037	0,053676	0,039767	0,540090	-0,359001	-1,332705	-0,696399	-2,812829	-1,055694	-12,122143	11,329163	11,830445	-0,061037	0,053676	0,039767	4,753678	4,432418	-1,332705	-0,061037	0,053676	0,039767	4,753678	4,432418	-1,332705
12:02:26,89	0,545988	3,501925	-0,091983	-0,598004	0,856014	-0,978011	-0,059102	0,052577	0,044817	0,581280	-0,273582	-1,336093	-0,696404	-2,810037	-1,058829	-12,115190	11,332125	11,808564	-0,059102	0,052577	0,044817	4,708571	4,365899	-1,336093	-0,059102	0,052577	0,044817	4,708571	4,365899	-1,336093
12:02:26,94	0,545988	3,501925	-0,091983	-0,598004	0,856014	-0,978011	-0,062506	0,053870	0,039756	0,497200	-0,408908	-1,343489	-0,699893	-2,811854	-1,059213	-12,112282	11,374012	11,809237	-0,062506	0,053870	0,039756	4,725986	4,497802	-1,343489	-0,062506	0,053870	0,039756	4,725986	4,497802	-1,343489
12:02:26,99	0,545988	3,501925	-0,091983	-0,598004	0,856014	-0,978011	-0,059188	0,055982	0,039372	0,425078	-0,254821	-1,342816	-0,699414	-2,810276	-1,056882	-12,156039	11,361688	11,842106	-0,059188	0,055982	0,039372	4,819697	4,391462	-1,342816	-0,059188	0,055982	0,039372	4,819697	4,391462	-1,342816
12:02:27,04	0,545988	3,501925	-0,091983	-0,598004	0,856014	-0,978011	-0,060793	0,056357	0,041703	0,373053	-0,370020	-1,309947	-0,694584	-2,815857	-1,056811	-12,096389	11,311684	11,859235	-0,060793	0,056357	0,041703	4,797069	4,402264	-1,309947	-0,060793	0,056357	0,041703	4,797069	4,402264	-1,309947
12:02:27,09	0,545988	3,501925	-0,091983	-0,598004	0,856014	-0,978011	-0,058375	0,049384	0,041775	0,722190	-0,167627	-1,292818	-0,694053	-2,808621	-1,056495	-12,120120	11,341017	11,817786	-0,058375	0,049384	0,041775	4,598795	4,414850	-1,292818	-0,058375	0,049384	0,041775	4,598795	4,414850	-1,292818
12:02:27,14	0,545988	3,501925	-0,091983	-0,598004	0,856014	-0,978011	-0,060329	0,051923	0,039378	0,606585	-0,309088	-1,343063	-0,700000	-2,810725	-1,057675	-12,152276	11,348076	11,817720	-0,060329	0,051923	0,039378	4,682533	4,426771	-1,343063	-0,060329	0,051923	0,039378	4,682533	4,426771	-1,343063
12:02:27,19	0,545988	3,501925	-0,091983	-0,598004	0,856014	-0,978011	-0,060329	0,051923	0,039378	0,606585	-0,309088	-1,343063	-0,694014	-2,809330	-1,057264	-12,100664	11,334534	11,812902	-0,060329	0,051923	0,039378	4,682533	4,426771	-1,343063	-0,060329	0,051923	0,039378	4,682533	4,426771	-1,343063
12:02:27,24	0,545988	3,501925	-0,091983	-0,598004	0,856014	-0,978011	-0,064313	0,052153	0,041322	0,595833	-0,491509	-1,339151	-0,697094	-2,815773	-1,063468	-12,152779	11,296104	11,833874	-0,064313	0,052153	0,041322	4,689834	4,557069	-1,339151	-0,064313	0,052153	0,041322	4,689834	4,557069	-1,339151
12:02:27,29	0,545988	3,501925	-0,091983	-0,598004	0,856014	-0,978011	-0,057193	0,051599	0,035118	0,565285	-0,147191	-1,318179	-0,695427	-2,817540	-1,774611	-12,446758	11,149412	11,746516	-0,057193	0,051599	0,035118	4,615824	4,342473	-1,318179	-0,057193	0,051599	0,035118	4,615824	4,342473	-1,318179
12:02:27,34	0,545988	3,501925	-0,091983	-0,598004	0,856014	-0,978011	-0,056497	0,049272	-0,676025	0,412269	-0,292236	-1,405537	-0,741704	-2,779658	-1,278758	-10,294564	13,853763	11,594137	-0,056497	0,049272	-0,676025	4,280125	4,142777	-1,405537	-0,056497	0,049272	-0,676025	4,280125	4,142777	-1,405537
12:02:27,39	0,545896	3,501960	-0,091981	-0,598004	0,855973	-0,927989	-0,066165	0,108290	-0,180173	0,761455	-0,283306	-1,557916	-0,741283	-2,774870	-1,218547	-10,404620	13,664491	11,635717	-0,066165	0,108290	-0,180173	9,262240	4,910664	-1,557916	-0,066165	0,108290	-0,180173	9,262240	4,910664	-1,557916
12:02:27,44	0,545896	3,501960	-0,091981	-0,598004	0,855973	-0,927989	-0,070522	0,110319	-0,119961	0,436994	-0,510527	-1,516336	-0,737762	-2,781161	-1,222401	-10,422413	13,674864	11,647943	-0,070522	0,110319	-0,119961	9,097071	5,025439	-1,516336	-0,070522	0,110319	-0,119961	9,097071	5,025439	-1,516336
12:02:27,49	0,545896	3,501960	-0,091981	-0,598004	0,855973	-0,927989	-0,066835	0,104125	-0,123815	0,759192	-0,339381	-1,504110	-0,740834	-2,785761	-1,220095	-10,494050	13,659217	11,635871	-0,066835	0,104125	-0,123815	8,933005	4,907129	-1,504110	-0,066835	0,104125	-0,123815	8,933005	4,907129	-1,504110
12:02:27,54	0,545896	3,501960	-0,091981	-0,598004	0,855973	-0,927989	-0,061314	0,104485	-0,121509	0,691104	-0,106547	-1,516182	-0,740871	-2,782224	-1,225116	-10,484015	13,655727	11,692527	-0,061314	0,104485	-0,121509	8,893176	4,706628	-1,516182	-0,061314	0,104485	-0,121509	8,893176	4,706628	-1,516182
12:02:27,59	0,545896	3,501960	-0,091981	-0,598004	0,855973	-0,927989	-0,064359	0,106285	-0,126530	0,599481	-0,254448	-1,459526	-0,739634	-2,779288	-1,224383	-10,470697	13,695611	11,640574	-0,064359	0,106285	-0,126530	8,942880	4,797754	-1,459526	-0,064359	0,106285	-0,126530	8,942880	4,797754	-1,459526
12:02:27,64	0,545896	3,501960	-0,091981	-0,598004	0,855973	-0,927989	-0,067521	0,106683	-0,125797	0,620024	-0,427253	-1,511479	-0,736217	-2,783104	-1,223187	-10,504775	13,611967	11,671458	-0,067521	0,106683	-0,125797	8,994607	4,873124	-1,511479	-0,067521	0,106683	-0,125797	8,994607	4,873124	-1,511479
12:02:27,69	0,545896	3,501960	-0,091981	-0,598004	0,855973	-0,927989	-0,065924	0,101815	-0,124602	0,783651	-0,331935	-1,480595	-0,739718	-2,781334	-1,225897	-10,497172	13,673090	11,698870	-0,065924	0,101815	-0,124602	8,776145	4,843132	-1,480595	-0,065924	0,101815	-0,124602	8,776145	4,843132	-1,480595
12:02:27,74	0,545896	3,501960	-0,091981	-0,598004	0,855973	-0,927989	-0,065707	0,105732	-0,127311	0,636723	-0,344604	-1,453183	-0,741880	-2,782408	-1,231472	-10,695094	13,713349	11,642066	-0,065707	0,105732	-0,127311	8,936671	4,813393	-1,453183	-0,065707	0,105732	-0,127311	8,936671	4,813393	-1,453183
12:02:27,79	0,545896	3,501960	-0,091981	-0,598004	0,855973	-0,927989	-0,063695	0,107067	-0,132886	0,503172	-0,431542	-1,509987	-0,735039	-2,762843	-1,687003	-9,511540	13,446493	11,582845	-0,063695	0,107067	-0,132886	8,907970	4,568553	-1,509987	-0,063695	0,107067	-0,132886	8,907970	4,568553	-1,509987
12:02:27,84	0,545896	3,501960	-0,091981	-0,598004	0,855973	-0,927989	-0,084060	0,110926	-0,588418	0,663209	-0,332066	-1,569208	-0,780411	-2,770515	-1,209319	-10,225691	15,892310	11,504549	-0,084060	0,110926	-0,588418	9,370889	6,266621	-1,569208	-0,084060	0,110926	-0,588418	9,370889	6,266621	-1,569208
12:02:27,89	0,545950	3,501898	-0,091982	-0,598032	0,855984	-0,877953	-0,054730	0,146383	-0,110733	0,580491	-0,648286	-1,647504	-0,787900	-2,772671	-1,167746	-10,209807	15,817568	11,470236	-0,054730	0,146383	-0,110733	12,071573	3,647994	-1,647504	-0,054730	0,146383	-0,110733	12,071573	3,647994	-1,647504
12:02:27,94	0,545950	3,501898	-0,091982	-0,598032	0,855984	-0,877953	-0,049118	0,151790	-0,069160	0,242542	-0,305370	-1,681817	-0,785627	-2,774194	-1,166170	-10,239323	15,781250	11,502500	-0,049118	0,151790	-0,069160	12,158071	3,550421	-1,681817	-0,049118	0,151790	-0,069160	12,158071	3,550421	-1,681817
12:02:27,99	0,545950	3,501898	-0,091982	-0,598032	0,855984	-0,877953	-0,048935	0,149060	-0,067585	0,338284	-0,303248	-1,649553	-0,783900	-2,776392	-1,170434	-10,249574	15,766863	11,509556	-0,048935	0,149060	-0,067585	12,039519	3,538164	-1,649553	-0,048935	0,149060	-0,067585	12,039519	3,538164	-1,649553
12:02:28,04	0,545950	3,501898	-0,091982	-0,598032	0,855984	-0,877953	-0,047896	0,146465	-0,071848	0,455636	-0,250883	-1,642497	-0,781563	-2,771995	-1,170077	-10,263811	15,807934	11,497321	-0,047896	0,146465	-0,071848	11,953168	3,508936	-1,642497	-0,047896	0,146465	-0,071848	11,953168	3,508936	-1,642497
12:02:28,09	0,545950	3,501898	-0,091982	-0,598032	0,855984	-0,877953	-0,052872	0,146640	-0,071491	0,475001	-0,542494	-1,654732	-0,782224	-2,771263	-1,170454	-10,277329	15,768415	11,525489	-0,052872	0,146640	-0,071491	11,986248	3,607932	-1,654732	-0,052872	0,146640	-0,071491	11,986248	3,607932	-1,654732
12:02:28,14	0,545950	3,501898	-0,091982	-0,598032	0,855984	-0,877953	-0,053175	0,147579	-0,071869	0,385220	-0,550234	-1,626564	-0,783422	-2,772631	-1,174344	-10,277928	15,750955	11,517202	-0,053175	0,147579	-0,071869	11,970133	3,624032	-1,626564	-0,053175	0,147579	-0,071869	11,970133	3,624032	-1,626564
12:02:28,19	0,545950	3,501898	-0,091982	-0,598032	0,855984	-0,877953	-0,051391	0,147933	-0,075758	0,351383	-0,449252	-1,634850	-0,787632	-2,770855	-1,174362	-10,320929	15,779128	11,537474	-0,050824	0,152467	-0,075776	12,087144	3,518618	-1,614578	-0,050824	0,152467	-0,075776	12,087144	3,518618	-1,614578
12:02:28,24	0,545950	3,501898	-0,091982	-0,598032	0,855984	-0,877953	-0,050824	0,152467	-0,075776	0,118519	-0,471101	-1,614578	-0,785866	-2,771116	-1,175119	-10,316593	15,774471	11,557388	-0,050824	0,152467	-0,075776	12,087144	3,518618	-1,614578	-0,050824	0,152467	-0,075776	12,087144	3,518618	-1,614578
12:02:28,29	0,545950	3,501898	-0,091982	-0,598032	0,855984	-0,877953	-0,051482	0,150807	-0,076533	0,202972	-0,499196	-1,594665	-0,780445	-2,775249	-1,175069	-10,273336	15,780107	11,562263	-0,051482	0,150807	-0,076533	12,041289	3,542119	-1,594665	-0,051482	0,150807	-0,076533	12,041289	3,542119	-1,594665
12:02:28,34	0,545950	3,501898	-0,091982	-0,598032	0,855984	-0,877953	-0,050613	0,144045	-0,076484	0,581075	-0,419360	-1,589790	-0,785808	-2,776056	-1,173151	-10,299180	15,752080	11,549727	-0,050613	0,144045	-0,076484	11,888622	3,553732	-1,589790	-0,050613	0,144045	-0,076484	11,888622	3,553732	-1,589790
12:02:28,39	0,545950	3,501898	-0,091982	-0,598032	0,855984	-0,877953	-0,047233	0,148286	-0,074565	0,323364	-0,251971	-1,602326	-0,782825	-2,778374	-1,177041	-10,275777	15,725854	11,512424	-0,047233	0,148286	-0,074565	11,963807	3,455795	-1,602326	-0,047233	0,148286	-0,074565	11,963807	3,455795	-1,602326
12:02:28,44	0,545950	3,501898	-0,091982	-0,598032	0,855984	-0,877953	-0,046716	0,144544	-0,078456	0,506955	-0,191726	-1,639629	-0,783456	-2,770766	-1,175874	-10,298363	15,806043	11,573676	-0,046716	0,144544	-0,078456	11,853623	3,475486	-1,639629	-0,046716	0,144544	-0,078456	11,853623	3,475486	-1,639629
12:02:28,49	0,545950	3,501898	-0,091982	-0,598032	0,855984	-0,877953	-0,052990	0,148895	-0,077288	0,338853	-0,577612	-1,578377	-0,784811	-2,772569	-1,176294	-10,362816	15,740077	11,562289	-0,052990	0,148895	-0,077288	12,027080	3,582083	-1,578377	-0,052990	0,148895	-0,077288	12,027080	3,582083	-1,578377
12:02:28,54	0,545950	3,501898	-0,091982	-0,598032	0,855984	-0,877953	-0,050751	0,149166	-0,077709	0,235384	-0,484040	-1,589764	-0,783000	-2,772178	-1,179003	-10,332818	15,728795	11,558794	-0,050751	0,149166	-0,077709	11,944917	3,499925	-1,589764	-0,050751	0,149166	-0,077709	11,944917	3,499925	-1,589764
12:02:28,59	0,545950	3,501898	-0,091982	-0,598032	0,855984	-0,877953	-0,051995	0,147794	-0,080418	0,311978	-0,517107	-1,593259	-0,779969	-2,774346	-1,179771	-10,303157	15,738338	11,535238	-0,051995	0,147794	-0,080418	11,913777	3,564512	-1,593259	-0,051995	0,147794	-0,080418	11,913777	3,564512	-1,593259
12:02:28,64	0,545950	3,501898	-0,091982	-0,598032	0,855984	-0,877953	-0,051633	0,144084	-0,081186	0,527957	-0,477373	-1,616815	-0,782977	-2,768136	-1,179411	-10,314396	15,735012	11,545120	-0,051633	0,144084	-0,081186	11,838576	3,575837	-1,616815	-0,051633	0,144084	-0,081186	11,838576	3,575837	-1,616815
12:02:28,69	0,545950	3,501898	-0,091982	-0,598032	0,855984	-0,877953	-0,055507	0,149795	-0,080826	0,222523	-0,686884	-1,606933	-0,782304	-2,773469	-1,177435	-10,310646	15,787872	11,554587	-0,055507	0,149795	-0,080826	11,981397	3,670424	-1,606933	-0,055507	0,149795	-0,080826	11,981397	3,670424	-1,606933
12:02:28,75	0,545950	3,501898	-0,091982	-0,598032	0,855984	-0,877953	-0,051225	0,146545	-0,078849	0,439138	-0,487387	-1,597466	-0,781180	-2,776894	-1,176276	-10,343132	15,773079	11,543738	-0,051225	0,146545	-0,078849	11,942944	3,533760	-1,597466	-0,051225	0,146545	-0,078849	11,942944	3,533760	-1,597466
12:02:28,80	0,545950	3,501898	-0,091982	-0,598032	0,855984	-0,877953	-0,048821	0,143859	-0,077690	0,549772	-0,383129	-1,608315	-0,782892	-2,771230	-1,177833	-10,300356	15,777392	11,549774	-0,048821	0,143859	-0,077690	11,842704	3,449324	-1,608315	-0,048821	0,143859	-0,077690	11,842704	3,449324	-1,608315
12:02:28,85	0,545950	3,501898	-0,091982	-0,598032	0,855984	-0,877953	-0,052869	0,148174	-0,079248	0,350523	-0,558757	-1,602279	-0,784842	-2,774062	-1,179041	-10,369451	15,707596	11,524000	-0,052869	0,148174	-0,079248	11,982170	3,591496	-1,602279	-0,052869	0,148174	-0,079248	11,982170	3,591496	-1,602279
12:02:28,90	0,545950	3,501898	-0,091982	-0,598032	0,855984	-0,877953	-0,049442	0,148447	-0,080455	0,241350	-0,405468	-1,628053	-0,781197	-2,772905	-1,179770	-10,325058	15,753320	11,560170	-0,049442	0,148447	-0,080455	11,894404	3,475727	-1,628053	-0,049442	0,148447	-0,080455	11,894404	3,475727	-1,628053
12:02:28,95	0,545950	3,501898	-0,091982	-0,598032	0,855984	-0,877953	-0,052267	0,145868	-0,081185	0,437204	-0,536768	-1,591883	-0,783634	-2,772106	-1,182097	-10,355641	15,763851	11,595850	-0,052267	0,145868	-0,081185	11,887881	3,566164	-1,591883	-0,052267	0,145868	-0,081185	11,887881	3,566164	-1,591883
12:02:29,00	0,545950	3,501898	-0,091982	-0,598032	0,855984	-0,877953	-0,051740	0,148379	-0,083511	0,300496	-0,541132	-1,556203	-0,783590	-2,775686	-1,178989	-10,348963	15,751117	11,568734	-0,051740	0,148379	-0,083511	11,948232	3,520457	-1,556203	-0,051740	0,148379	-0,083511	11,948232	3,520457	-1,556203
12:02:29,05	0,545950	3,501898	-0,091982	-0,598032	0,855984	-0,877953	-0,048662	0,146550	-0,080403	0,387897	-0,368945	-1,583319	-0,784158	-2,776975	-1,177825	-10,337541	15,724642	11,552235	-0,048662	0,146550	-0,080403	11,892083	3,451050	-1,583319	-0,048662	0,146550	-0,080403	11,892083	3,451050	-1,583319
12:02:29,10	0,545950	3,501898	-0,091982	-0,598032	0,855984	-0,877953	-0,047261	0,146397	-0,079239	0,378623	-0,272968	-1,599818	-0,780645	-2,774511	-1,180941	-10,343776	15,750739	11,556004	-0,047261	0,146397	-0,079239	11,870820	3,437054	-1,599818	-0,047261	0,146397	-0,079239	11,870820	3,437054	-1,599818
12:02:29,15	0,545950	3,501898	-0,091982	-0,598032	0,855984	-0,877953	-0,051152	0,144587	-0,082355	0,492248	-0,493722	-1,596049	-0,781750	-2,773466	-1,179536	-10,346300	15,753359	11,587062	-0,051152	0,144587	-0,082355	11,842326	3,521705	-1,596049	-0,051152	0,144587	-0,082355	11,842326	3,521705	-1,596049
12:02:29,20	0,545950	3,501898	-0,091982	-0,598032	0,855984	-0,877953	-0,051504	0,146067	-0,080950	0,416289	-0,515532	-1,564991	-0,783062	-2,772095	-1,179793	-10,360851	15,732025	11,559668	-0,051504	0,146067	-0,080950	11,882556	3,527542	-1,564991	-0,051504	0,146067	-0,080950	11,882556	3,527542	-1,564991
12:02:29,25	0,545950	3,501898	-0,091982	-0,598032	0,855984	-0,877953	-0,052035	0,147888	-0,081208	0,295855	-0,545098	-1,592385	-0,783635	-2,773307	-1,178632	-10,354802	15,715279	11,543548	-0,052035	0,147888	-0,081208	11,905057	3,539688	-1,592385	-0,052035	0,147888	-0,081208	11,905057	3,539688	-1,592385
12:02:29,30	0,545950	3,501898	-0,091982	-0,598032	0,855984	-0,877953	-0,050700	0,147778	-0,080046	0,290076	-0,462031	-1,608505	-0,779461	-2,773354	-1,179378	-10,332690	15,729225	11,564316	-0,050700	0,147778	-0,080046	11,890674	3,517904	-1,608505	-0,050700	0,147778	-0,080046	11,890674	3,517904	-1,608505
12:02:29,35	0,545950	3,501898	-0,091982	-0,598032	0,855984	-0,877953	-0,052745	0,144140	-0,080792	0,502379	-0,556223	-1,587737	-0,782100	-2,774356	-1,174381	-10,467162	15,704378	11,570947	-0,052745	0,144140	-0,080792	11,817404	3,584288	-1,587737	-0,052745	0,144140	-0,080792	11,817404	3,584288	-1,587737
12:02:29,40	0,545950	3,501898	-0,091982	-0,598032	0,855984	-0,877953	-0,055577	0,155667	-0,650656	0,263868	-0,543953	-1,736111	-0,788027	-2,765139	-1,749242	-10,014114	15,961973	11,415942	-0,055577	0,155667	-0,650656	12,483704	3,818850	-1,736111	-0,055577	0,155667	-0,650656	12,483704	3,818850	-1,736111
12:02:29,45	0,545950	3,501898	-0,091982	-0,598032	0,855984	-0,877953	-0,055577	0,155667	-0,650656	0,263868	-0,543953	-1,736111	-0,824697	-2,736378	-1,182056	-8,456311	17,804859	11,300727	-0,055577	0,155667	-0,650656	12,483704	3,818850	-1,736111	-0,055577	0,155667	-0,650656	12,483704	3,818850	-1,736111
12:02:29,50	0,545969	3,501966	-0,091998	-0,598010	0,856000	-0,828034	-0,062150	0,201804	-0,083470	0,239632	-0,458088	-1,851326	-0,829696	-2,743472	-1,089329	-8,864670	18,020399	11,287405	-0,062150	0,201804	-0,083470	16,081220	4,420685	-1,851326	-0,062150	0,201804	-0,083470	16,081220	4,420685	-1,851326
12:02:29,55	0,545969	3,501966	-0,091998	-0,598010	0,856000	-0,828034	-0,053507	0,202586	0,009256	0,181435	-0,470097	-1,864648	-0,822198	-2,746061	-1,098971	-8,899970	17,973136	11,380245	-0,053507	0,202586	0,009256	16,084435	3,730239	-1,864648	-0,053507	0,202586	0,009256	16,084435	3,730239	-1,864648
12:02:29,60	0,545969	3,501966	-0,091998	-0,598010	0,856000	-0,828034	-0,055014	0,194798	-0,000385	0,527824	-0,555380	-1,771808	-0,827448	-2,744139	-1,100954	-8,891327	18,029118	11,343772	-0,055014	0,194798	-0,000385	15,819475	3,763225	-1,771808	-0,055014	0,194798	-0,000385	15,819475	3,763225	-1,771808
12:02:29,65	0,545969	3,501966	-0,091998	-0,598010	0,856000	-0,828034	-0,054053	0,200306	-0,002369	0,294193	-0,525929	-1,808281	-0,827495	-2,743516	-1,100949	-8,905497	18,019391	11,363068	-0,054053	0,200306	-0,002369	16,018250	3,717261	-1,808281	-0,054053	0,200306	-0,002369	16,018250	3,717261	-1,808281
12:02:29,70	0,545969	3,501966	-0,091998	-0,598010	0,856000	-0,828034	-0,054570	0,200658	-0,002363	0,260413	-0,560181	-1,788985	-0,826826	-2,746120	-1,102458	-8,883823	18,062300	11,393938	-0,054570	0,200658	-0,002363	16,012052	3,723533	-1,788985	-0,054570	0,200658	-0,002363	16,012052	3,723533	-1,788985
12:02:29,75	0,545969	3,501966	-0,091998	-0,598010	0,856000	-0,828034	-0,052649	0,198777	-0,003873	0,406205	-0,462978	-1,758114	-0,825227	-2,745184	-1,104454	-8,947457	18,028305	11,366062	-0,052649	0,198777	-0,003873	16,010212	3,669943	-1,758114	-0,052649	0,198777	-0,003873	16,010212	3,669943	-1,758114
12:02:29,80	0,545969	3,501966	-0,091998	-0,598010	0,856000	-0,828034	-0,054258	0,197860	-0,005868	0,392648	-0,584797	-1,785991	-0,826880	-2,744496	-1,102867	-8,887409	18,010283	11,378254	-0,054258	0,197860	-0,005868	15,924646	3,674492	-1,785991	-0,054258	0,197860	-0,005868	15,924646	3,674492	-1,785991
12:02:29,85	0,545969	3,501966	-0,091998	-0,598010	0,856000	-0,828034	-0,054028	0,199636	-0,004282	0,314722	-0,511819	-1,773799	-0,822869	-2,741991	-1,097833	-8,891911	17,858792	11,361759	-0,054028	0,199636	-0,004282	15,986121	3,729409	-1,773799	-0,054028	0,199636	-0,004282	15,986121	3,729409	-1,773799
12:02:29,90	0,545969	3,501966	-0,091998	-0,598010	0,856000	-0,828034	-0,058203	0,197415	0,000752	0,296775	-0,657046	-1,790294	-0,823402	-2,741069	-1,617206	-8,908185	17,677776	11,303975	-0,058203	0,197415	0,000752	15,793815	3,911879	-1,790294	-0,058203	0,197415	0,000752	15,793815	3,911879	-1,790294
12:02:29,95	0,545969	3,501966	-0,091998	-0,598010	0,856000	-0,828034	-0,058735	0,198336	-0,518621	0,083932	-0,608305	-1,848078	-0,864503	-2,739026	-1,270929	-8,688569	20,008528	11,187942	-0,058735	0,198336	-0,518621	15,653345	4,002396	-1,848078	-0,058735	0,198336	-0,518621	15,653345	4,002396	-1,848078
12:02:30,00	0,546006	3,501986	-0,091978	-0,598020	0,855979	-0,777986	-0,039954	0,234953	-0,172343	0,308174	-0,606863	-1,964111	-0,864745	-2,735171	-1,177120	-8,434010	20,058245	11,227269	-0,039954	0,234953	-0,172343	18,751978	2,529510	-1,964111	-0,039954	0,234953	-0,172343	18,751978	2,529510	-1,964111
12:02:30,05	0,546006	3,501986	-0,091978	-0,598020	0,855979	-0,777986	-0,043171	0,237090	-0,078534	0,367394	-0,578564	-1,924784	-0,865965	-2,729767	-1,182595	-8,426492	20,046831	11,211369	-0,043171	0,237090	-0,078534	18,978941	2,810363	-1,924784	-0,043171	0,237090	-0,078534	18,978941	2,810363	-1,924784
12:02:30,10	0,546006	3,501986	-0,091978	-0,598020	0,855979	-0,777986	-0,047241	0,240848	-0,084010	0,165840	-0,777990	-1,940684	-0,865521	-2,728899	-1,182212	-8,479141	20,018275	11,240038	-0,047241	0,240848	-0,084010	19,072409	2,930439	-1,940684	-0,047241	0,240848	-0,084010	19,072409	2,930439	-1,940684
12:02:30,15	0,546006	3,501986	-0,091978	-0,598020	0,855979	-0,777986	-0,048216	0,240898	-0,083627	0,112197	-0,859977	-1,912015	-0,867284	-2,738051	-1,182185	-8,498068	20,007263	11,238201	-0,048216	0,240898	-0,083627	19,022673	2,924943	-1,912015	-0,048216	0,240898	-0,083627	19,022673	2,924943	-1,912015
12:02:30,20	0,546006	3,501986	-0,091978	-0,598020	0,855979	-0,777986	-0,039408	0,237849	-0,083599	0,251721	-0,412867	-1,913852	-0,864339	-2,732858	-1,183373	-8,485888	20,013163	11,225732	-0,039408	0,237849	-0,083599	18,922886	2,680656	-1,913852	-0,039408	0,237849	-0,083599	18,922886	2,680656	-1,913852
12:02:30,25	0,546006	3,501986	-0,091978	-0,598020	0,855979	-0,777986	-0,045378	0,237895	-0,084788	0,260526	-0,715692	-1,926321	-0,865530	-2,735924	-1,186038	-8,494646	20,034872	11,290465	-0,045378	0,237895	-0,084788	18,935306	2,846451	-1,926321	-0,045378	0,237895	-0,084788	18,935306	2,846451	-1,926321
12:02:30,30	0,546006	3,501986	-0,091978	-0,598020	0,855979	-0,777986	-0,042126	0,237394	-0,087452	0,301040	-0,565062	-1,861588	-0,867280	-2,737319	-1,182571	-8,494809	20,013705	11,243563	-0,042126	0,237394	-0,087452	18,936430	2,741850	-1,861588	-0,042126	0,237394	-0,087452	18,936430	2,741850	-1,861588
12:02:30,35	0,546006	3,501986	-0,091978	-0,598020	0,855979	-0,777986	-0,040044	0,238211	-0,083985	0,240124	-0,446326	-1,908490	-0,867933	-2,733509	-1,186475	-8,505978	20,012801	11,251322	-0,040044	0,238211	-0,083985	18,939679	2,697106	-1,908490	-0,040044	0,238211	-0,083985	18,939679	2,697106	-1,908490
12:02:30,40	0,546006	3,501986	-0,091978	-0,598020	0,855979	-0,777986	-0,043017	0,240682	-0,087889	0,105272	-0,610140	-1,900731	-0,864434	-2,731040	-1,184135	-8,505910	19,977445	11,269117	-0,043017	0,240682	-0,087889	18,998788	2,766668	-1,900731	-0,043017	0,240682	-0,087889	18,998788	2,766668	-1,900731
12:02:30,45	0,546006	3,501986	-0,091978	-0,598020	0,855979	-0,777986	-0,046904	0,238886	-0,085549	0,168077	-0,794553	-1,882936	-0,865606	-2,733204	-1,181423	-8,515532	19,976414	11,252473	-0,046904	0,238886	-0,085549	18,920610	2,887424	-1,882936	-0,046904	0,238886	-0,085549	18,920610	2,887424	-1,882936
12:02:30,50	0,546006	3,501986	-0,091978	-0,598020	0,855979	-0,777986	-0,044444	0,238819	-0,082838	0,165867	-0,674453	-1,899580	-0,867974	-2,736493	-1,182581	-8,530586	19,987150	11,257625	-0,044444	0,238819	-0,082838	18,913126	2,814418	-1,899580	-0,044444	0,238819	-0,082838	18,913126	2,814418	-1,899580
12:02:30,55	0,546006	3,501986	-0,091978	-0,598020	0,855979	-0,777986	-0,040412	0,239225	-0,083996	0,146503	-0,483191	-1,894428	-0,862563	-2,730483	-1,185659	-8,458311	19,995390	11,280226	-0,040412	0,239225	-0,083996	18,925667	2,689163	-1,894428	-0,040412	0,239225	-0,083996	18,925667	2,689163	-1,894428
12:02:30,60	0,546006	3,501986	-0,091978	-0,598020	0,855979	-0,777986	-0,048322	0,237544	-0,087074	0,277164	-0,836012	-1,871827	-0,863281	-2,733002	-1,186072	-8,514935	19,965738	11,269921	-0,048322	0,237544	-0,087074	18,924406	2,957236	-1,871827	-0,048322	0,237544	-0,087074	18,924406	2,957236	-1,871827
12:02:30,65	0,546006	3,501986	-0,091978	-0,598020	0,855979	-0,777986	-0,045782	0,236906	-0,087486	0,256349	-0,738160	-1,882132	-0,866706	-2,735042	-1,185275	-8,478848	19,988194	11,268890	-0,045782	0,236906	-0,087486	18,853509	2,855722	-1,882132	-0,045782	0,236906	-0,087486	18,853509	2,855722	-1,882132
12:02:30,70	0,546006	3,501986	-0,091978	-0,598020	0,855979	-0,777986	-0,042302	0,238853	-0,086689	0,192630	-0,537198	-1,883163	-0,863711	-2,728852	-1,185040	-8,517358	20,005584	11,246910	-0,042302	0,238853	-0,086689	18,942578	2,783538	-1,883163	-0,042302	0,238853	-0,086689	18,942578	2,783538	-1,883163
12:02:30,75	0,546006	3,501986	-0,091978	-0,598020	0,855979	-0,777986	-0,049161	0,239354	-0,086455	0,162369	-0,935885	-1,905143	-0,860856	-2,731414	-1,186842	-8,485266	19,987474	11,266590	-0,049161	0,239354	-0,086455	18,951666	2,923242	-1,905143	-0,049161	0,239354	-0,086455	18,951666	2,923242	-1,905143
12:02:30,80	0,546006	3,501986	-0,091978	-0,598020	0,855979	-0,777986	-0,048370	0,235600	-0,088256	0,357922	-0,857896	-1,885462	-0,857957	-2,734757	-1,186829	-8,494578	19,925808	11,264708	-0,048370	0,235600	-0,088256	18,852556	2,939123	-1,885462	-0,048370	0,235600	-0,088256	18,852556	2,939123	-1,885462
12:02:30,86	0,546006	3,501986	-0,091978	-0,598020	0,855979	-0,777986	-0,046924	0,231419	-0,088243	0,517322	-0,759927	-1,887345	-0,865069	-2,729701	-1,186471	-8,528495	20,009174	11,286411	-0,046924	0,231419	-0,088243	18,683675	2,923569	-1,887345	-0,046924	0,231419	-0,088243	18,683675	2,923569	-1,887345
12:02:30,91	0,546006	3,501986	-0,091978	-0,598020	0,855979	-0,777986	-0,047746	0,240106	-0,087886	0,120835	-0,873772	-1,865642	-0,864470	-2,731144	-1,185692	-8,511997	19,954709	11,269377	-0,047746	0,240106	-0,087886	18,969120	2,874319	-1,865642	-0,047746	0,240106	-0,087886	18,969120	2,874319	-1,865642
12:02:30,96	0,546006	3,501986	-0,091978	-0,598020	0,855979	-0,777986	-0,046796	0,238865	-0,087106	0,146414	-0,782855	-1,882676	-0,867397	-2,735352	-1,186444	-8,520008	19,981143	11,289014	-0,046796	0,238865	-0,087106	18,897332	2,890665	-1,882676	-0,046796	0,238865	-0,087106	18,897332	2,890665	-1,882676
12:02:31,01	0,546006	3,501986	-0,091978	-0,598020	0,855979	-0,777986	-0,041688	0,239296	-0,087858	0,142904	-0,537381	-1,863039	-0,860926	-2,736774	-1,186823	-8,526726	19,978096	11,285278	-0,041688	0,239296	-0,087858	18,927632	2,735142	-1,863039	-0,041688	0,239296	-0,087858	18,927632	2,735142	-1,863039
12:02:31,06	0,546006	3,501986	-0,091978	-0,598020	0,855979	-0,777986	-0,043692	0,232981	-0,088238	0,465281	-0,645884	-1,866775	-0,863846	-2,732582	-1,184547	-8,518625	19,991046	11,235891	-0,043692	0,232981	-0,088238	18,754289	2,783954	-1,866775	-0,043692	0,232981	-0,088238	18,754289	2,783954	-1,866775
12:02:31,11	0,546006	3,501986	-0,091978	-0,598020	0,855979	-0,777986	-0,045863	0,237606	-0,085962	0,240043	-0,758243	-1,916162	-0,863785	-2,730329	-1,188777	-8,474792	20,003834	11,282375	-0,045863	0,237606	-0,085962	18,892119	2,842030	-1,916162	-0,045863	0,237606	-0,085962	18,892119	2,842030	-1,916162
12:02:31,16	0,546006	3,501986	-0,091978	-0,598020	0,855979	-0,777986	-0,047844	0,238679	-0,090192	0,217225	-0,829695	-1,869678	-0,863216	-2,733863	-1,186445	-8,479046	19,943050	11,264090	-0,047844	0,238679	-0,090192	18,953551	2,926096	-1,869678	-0,047844	0,238679	-0,090192	18,953551	2,926096	-1,869678
12:02:31,21	0,546006	3,501986	-0,091978	-0,598020	0,855979	-0,777986	-0,047744	0,232521	-0,085928	0,504368	-0,828256	-1,901554	-0,867432	-2,735491	-1,186824	-8,526237	19,958464	11,303091	-0,047744	0,232521	-0,085928	18,757264	2,919659	-1,901554	-0,047744	0,232521	-0,085928	18,757264	2,919659	-1,901554
12:02:31,26	0,546006	3,501986	-0,091978	-0,598020	0,855979	-0,777986	-0,041551	0,239257	-0,088239	0,122175	-0,524301	-1,848961	-0,865665	-2,732662	-1,184146	-8,524360	19,943891	11,258095	-0,041551	0,239257	-0,088239	18,903845	2,737452	-1,848961	-0,041551	0,239257	-0,088239	18,903845	2,737452	-1,848961
12:02:31,31	0,546006	3,501986	-0,091978	-0,598020	0,855979	-0,777986	-0,044885	0,239141	-0,085561	0,116516	-0,688736	-1,893958	-0,850574	-2,691435	-1,635097	-6,332159	19,263582	11,094747	-0,044885	0,239141	-0,085561	18,889094	2,834703	-1,893958	-0,044885	0,239141	-0,085561	18,889094	2,834703	-1,893958
12:02:31,36	0,546006	3,501986	-0,091978	-0,598020	0,855979	-0,777986	-0,088133	0,246685	-0,536511	0,231155	-0,699015	-2,057305	-0,896423	-2,685069	-1,171358	-6,029490	21,510861	11,053734	-0,088133	0,246685	-0,536511	19,595950	6,219449	-2,057305	-0,088133	0,246685	-0,536511	19,595950	6,219449	-2,057305
12:02:31,41	0,545870	3,502020	-0,092000	-0,598017	0,855998	-0,728012	-0,070722	0,289575	-0,072773	0,098432	-0,655165	-2,098319	-0,899496	-2,682828	-1,082897	-6,339035	21,750229	11,044472	-0,070722	0,289575	-0,072773	22,830056	4,896539	-2,098319	-0,070722	0,289575	-0,072773	22,830056	4,896539	-2,098319
12:02:31,46	0,545870	3,502020	-0,092000	-0,598017	0,855998	-0,728012	-0,071126	0,293357	0,015688	-0,045717	-1,063926	-2,107581	-0,901907	-2,684867	-1,087562	-6,354057	21,731606	11,046149	-0,071126	0,293357	0,015688	22,982812	4,519484	-2,107581	-0,071126	0,293357	0,015688	22,982812	4,519484	-2,107581
12:02:31,51	0,545870	3,502020	-0,092000	-0,598017	0,855998	-0,728012	-0,068155	0,294425	0,011024	-0,124887	-0,913098	-2,105904	-0,901324	-2,682657	-1,090278	-6,361538	21,783941	11,069364	-0,068155	0,294425	0,011024	22,987472	4,437038	-2,105904	-0,068155	0,294425	0,011024	22,987472	4,437038	-2,105904
12:02:31,56	0,545870	3,502020	-0,092000	-0,598017	0,855998	-0,728012	-0,070361	0,295026	0,008308	-0,114541	-1,060454	-2,082689	-0,899638	-2,684946	-1,091032	-6,394788	21,769708	11,103577	-0,070361	0,295026	0,008308	23,044974	4,462850	-2,082689	-0,070361	0,295026	0,008308	23,044974	4,462850	-2,082689
12:02:31,61	0,545870	3,502020	-0,092000	-0,598017	0,855998	-0,728012	-0,069221	0,292421	0,007554	-0,008026	-1,022878	-2,048476	-0,897881	-2,685269	-1,093001	-6,396221	21,755201	11,065820	-0,069221	0,292421	0,007554	22,946988	4,410974	-2,048476	-0,069221	0,292421	0,007554	22,946988	4,410974	-2,048476
12:02:31,66	0,545870	3,502020	-0,092000	-0,598017	0,855998	-0,728012	-0,069819	0,290737	0,005585	0,066220	-1,047981	-2,086233	-0,897398	-2,690044	-1,094547	-6,429005	21,681456	11,068955	-0,069819	0,290737	0,005585	22,889102	4,432843	-2,086233	-0,069819	0,290737	0,005585	22,889102	4,432843	-2,086233
12:02:31,71	0,545870	3,502020	-0,092000	-0,598017	0,855998	-0,728012	-0,065926	0,287931	0,004039	0,131872	-0,837039	-2,083098	-0,899746	-2,689248	-1,094939	-6,431153	21,708194	11,074630	-0,065926	0,287931	0,004039	22,734488	4,338146	-2,083098	-0,065926	0,287931	0,004039	22,734488	4,338146	-2,083098
12:02:31,76	0,545870	3,502020	-0,092000	-0,598017	0,855998	-0,728012	-0,065442	0,290364	0,003647	0,027482	-0,827082	-2,077423	-0,900884	-2,687421	-1,096899	-6,399984	21,687316	11,045837	-0,065442	0,290364	0,003647	22,821021	4,310082	-2,077423	-0,065442	0,290364	0,003647	22,821021	4,310082	-2,077423
12:02:31,81	0,545870	3,502020	-0,092000	-0,598017	0,855998	-0,728012	-0,066455	0,292263	0,001686	-0,073764	-0,842327	-2,106216	-0,898088	-2,699313	-1,695481	-7,198647	21,445767	10,987731	-0,066455	0,292263	0,001686	22,868850	4,374360	-2,106216	-0,066455	0,292263	0,001686	22,868850	4,374360	-2,106216
12:02:31,86	0,545870	3,502020	-0,092000	-0,598017	0,855998	-0,728012	-0,057554	0,283895	-0,596895	-0,247159	-0,950382	-2,164322	-0,932411	-2,675306	-1,321587	-5,906439	23,485244	10,868039	-0,057554	0,283895	-0,596895	22,038585	3,567606	-2,164322	-0,057554	0,283895	-0,596895	22,038585	3,567606	-2,164322
12:02:31,91	0,545963	3,502001	-0,091977	-0,597998	0,856005	-0,677981	-0,061183	0,325622	-0,223001	-0,004652	-1,039741	-2,284013	-0,935508	-2,676309	-1,188865	-5,677449	23,494450	10,954117	-0,061183	0,325622	-0,223001	25,556709	3,763118	-2,284013	-0,061183	0,325622	-0,223001	25,556709	3,763118	-2,284013
12:02:31,96	0,545963	3,502001	-0,091977	-0,597998	0,856005	-0,677981	-0,058766	0,327804	-0,090280	0,004399	-0,720368	-2,197936	-0,937313	-2,667871	-1,189720	-5,684262	23,514776	10,907847	-0,058766	0,327804	-0,090280	25,736975	3,892785	-2,197936	-0,058766	0,327804	-0,090280	25,736975	3,892785	-2,197936
12:02:32,01	0,545963	3,502001	-0,091977	-0,597998	0,856005	-0,677981	-0,065171	0,333586	-0,091135	-0,282110	-1,069472	-2,244206	-0,928437	-2,670511	-1,191607	-5,662784	23,507721	10,938761	-0,065171	0,333586	-0,091135	25,904415	4,046444	-2,244206	-0,065171	0,333586	-0,091135	25,904415	4,046444	-2,244206
12:02:32,06	0,545963	3,502001	-0,091977	-0,597998	0,856005	-0,677981	-0,067322	0,324579	-0,093021	0,190897	-1,159212	-2,213292	-0,933395	-2,672000	-1,195523	-5,760187	23,477018	10,959465	-0,067322	0,324579	-0,093021	25,670352	4,125583	-2,213292	-0,067322	0,324579	-0,093021	25,670352	4,125583	-2,213292
12:02:32,11	0,545963	3,502001	-0,091977	-0,597998	0,856005	-0,677981	-0,063554	0,328128	-0,096938	-0,068934	-1,032275	-2,192588	-0,931581	-2,672533	-1,193585	-5,739698	23,456151	10,933415	-0,063554	0,328128	-0,096938	25,689105	3,956727	-2,192588	-0,063554	0,328128	-0,096938	25,689105	3,956727	-2,192588
12:02:32,16	0,545963	3,502001	-0,091977	-0,597998	0,856005	-0,677981	-0,063999	0,326291	-0,094999	0,018766	-1,027216	-2,218638	-0,932681	-2,675852	-1,192370	-5,715243	23,471427	10,966148	-0,063999	0,326291	-0,094999	25,632597	3,996686	-2,218638	-0,063999	0,326291	-0,094999	25,632597	3,996686	-2,218638
12:02:32,21	0,545963	3,502001	-0,091977	-0,597998	0,856005	-0,677981	-0,060575	0,325583	-0,093784	0,081004	-0,835658	-2,185905	-0,933954	-2,676084	-1,193939	-5,744462	23,434532	10,965966	-0,060575	0,325583	-0,093784	25,639309	3,919505	-2,185905	-0,060575	0,325583	-0,093784	25,639309	3,919505	-2,185905
12:02:32,26	0,545963	3,502001	-0,091977	-0,597998	0,856005	-0,677981	-0,059737	0,326570	-0,095353	-0,016867	-0,798933	-2,186087	-0,932852	-2,673327	-1,195110	-5,766038	23,429105	10,986707	-0,059737	0,326570	-0,095353	25,618896	3,890438	-2,186087	-0,059737	0,326570	-0,095353	25,618896	3,890438	-2,186087
12:02:32,31	0,545963	3,502001	-0,091977	-0,597998	0,856005	-0,677981	-0,062677	0,326995	-0,096524	-0,054426	-0,967749	-2,165346	-0,933333	-2,673315	-1,196667	-5,732249	23,477057	10,964536	-0,062677	0,326995	-0,096524	25,614656	3,952359	-2,165346	-0,062677	0,326995	-0,096524	25,614656	3,952359	-2,165346
12:02:32,36	0,545963	3,502001	-0,091977	-0,597998	0,856005	-0,677981	-0,062446	0,327417	-0,098081	-0,017983	-0,950471	-2,187517	-0,933514	-2,673419	-1,198242	-5,800687	23,444643	10,979648	-0,062446	0,327417	-0,098081	25,684279	3,951533	-2,187517	-0,062446	0,327417	-0,098081	25,684279	3,951533	-2,187517
12:02:32,41	0,545963	3,502001	-0,091977	-0,597998	0,856005	-0,677981	-0,062265	0,327522	-0,099656	-0,085702	-0,984144	-2,172405	-0,931691	-2,673730	-1,196306	-5,785029	23,452956	10,954619	-0,062265	0,327522	-0,099656	25,624756	3,903687	-2,172405	-0,062265	0,327522	-0,099656	25,624756	3,903687	-2,172405
12:02:32,46	0,545963	3,502001	-0,091977	-0,597998	0,856005	-0,677981	-0,062908	0,325787	-0,097720	0,019511	-1,008161	-2,197434	-0,929336	-2,670029	-1,199802	-5,774244	23,471291	10,967869	-0,062908	0,325787	-0,097720	25,593824	3,930122	-2,197434	-0,062908	0,325787	-0,097720	25,593824	3,930122	-2,197434
12:02:32,51	0,545963	3,502001	-0,091977	-0,597998	0,856005	-0,677981	-0,067291	0,325599	-0,101217	0,050581	-1,235880	-2,184184	-0,933356	-2,675482	-1,198190	-5,730775	23,444753	10,993158	-0,067291	0,325599	-0,101217	25,610102	4,046433	-2,184184	-0,067291	0,325599	-0,101217	25,610102	4,046433	-2,184184
12:02:32,56	0,545963	3,502001	-0,091977	-0,597998	0,856005	-0,677981	-0,060558	0,326353	-0,099604	0,010099	-0,834866	-2,158895	-0,931095	-2,669943	-1,198217	-5,762378	23,453364	11,004678	-0,060558	0,326353	-0,099604	25,628848	3,918931	-2,158895	-0,060558	0,326353	-0,099604	25,628848	3,918931	-2,158895
12:02:32,61	0,545963	3,502001	-0,091977	-0,597998	0,856005	-0,677981	-0,066485	0,327165	-0,099631	-0,040452	-1,174765	-2,147375	-0,929930	-2,673946	-1,198228	-5,780552	23,448266	10,975245	-0,066485	0,327165	-0,099631	25,642013	4,044332	-2,147375	-0,066485	0,327165	-0,099631	25,642013	4,044332	-2,147375
12:02:32,66	0,545963	3,502001	-0,091977	-0,597998	0,856005	-0,677981	-0,063602	0,324154	-0,099643	0,102616	-1,038008	-2,176808	-0,931090	-2,671684	-1,199767	-5,770565	23,479372	11,006281	-0,063602	0,324154	-0,099643	25,548720	3,954726	-2,176808	-0,063602	0,324154	-0,099643	25,548720	3,954726	-2,176808
12:02:32,71	0,545963	3,502001	-0,091977	-0,597998	0,856005	-0,677981	-0,064980	0,326290	-0,101181	0,023487	-1,116569	-2,145772	-0,932400	-2,671846	-1,196483	-5,778271	23,430028	10,984765	-0,064980	0,326290	-0,101181	25,637250	3,984340	-2,145772	-0,064980	0,326290	-0,101181	25,637250	3,984340	-2,145772
12:02:32,77	0,545963	3,502001	-0,091977	-0,597998	0,856005	-0,677981	-0,064185	0,327344	-0,097898	-0,077888	-1,057231	-2,167288	-0,934715	-2,674009	-1,198628	-5,814796	23,456459	10,989802	-0,064185	0,327344	-0,097898	25,618586	3,981271	-2,167288	-0,064185	0,327344	-0,097898	25,618586	3,981271	-2,167288
12:02:32,82	0,545963	3,502001	-0,091977	-0,597998	0,856005	-0,677981	-0,061154	0,328266	-0,100043	-0,121242	-0,944491	-2,162251	-0,934148	-2,671975	-1,204847	-5,811648	23,469764	10,999225	-0,061154	0,328266	-0,100043	25,647664	3,856115	-2,162251	-0,061154	0,328266	-0,100043	25,647664	3,856115	-2,162251
12:02:32,87	0,545963	3,502001	-0,091977	-0,597998	0,856005	-0,677981	-0,063199	0,328793	-0,106262	-0,135533	-1,054747	-2,152828	-0,937635	-2,676328	-1,202510	-5,802767	23,456702	10,981509	-0,063199	0,328793	-0,106262	25,674719	3,906376	-2,152828	-0,063199	0,328793	-0,106262	25,674719	3,906376	-2,152828
12:02:32,92	0,545963	3,502001	-0,091977	-0,597998	0,856005	-0,677981	-0,057686	0,329636	-0,103924	-0,186227	-0,753828	-2,170544	-0,929358	-2,674206	-1,199367	-5,781921	23,445665	11,009845	-0,057686	0,329636	-0,103924	25,690179	3,774493	-2,170544	-0,057686	0,329636	-0,103924	25,690179	3,774493	-2,170544
12:02:32,97	0,545963	3,502001	-0,091977	-0,597998	0,856005	-0,677981	-0,063662	0,323529	-0,100781	0,132212	-1,041028	-2,142208	-0,929186	-2,677317	-1,198897	-5,791871	23,468657	10,977261	-0,063662	0,323529	-0,100781	25,529204	3,956438	-2,142208	-0,063662	0,323529	-0,100781	25,529204	3,956438	-2,142208
12:02:33,02	0,545963	3,502001	-0,091977	-0,597998	0,856005	-0,677981	-0,061054	0,321825	-0,100311	0,235748	-0,925504	-2,174792	-0,935893	-2,674955	-1,200179	-5,801899	23,419578	10,984242	-0,061054	0,321825	-0,100311	25,498988	3,867203	-2,174792	-0,061054	0,321825	-0,100311	25,498988	3,867203	-2,174792
12:02:33,07	0,545963	3,502001	-0,091977	-0,597998	0,856005	-0,677981	-0,059746	0,328814	-0,101593	-0,175196	-0,841673	-2,167811	-0,932949	-2,672366	-1,202129	-5,796020	23,428866	10,981713	-0,059746	0,328814	-0,101593	25,636679	3,848417	-2,167811	-0,059746	0,328814	-0,101593	25,636679	3,848417	-2,167811
12:02:33,12	0,545963	3,502001	-0,091977	-0,597998	0,856005	-0,677981	-0,063460	0,327559	-0,103543	-0,098990	-1,034332	-2,170339	-0,930442	-2,673641	-1,201286	-5,728330	23,434634	11,014850	-0,063460	0,327559	-0,103543	25,614423	3,947274	-2,170339	-0,063460	0,327559	-0,103543	25,614423	3,947274	-2,170339
12:02:33,17	0,545963	3,502001	-0,091977	-0,597998	0,856005	-0,677981	-0,063609	0,324750	-0,102700	0,085930	-0,986368	-2,137203	-0,935335	-2,674953	-1,199798	-5,830499	23,459130	10,990513	-0,063609	0,324750	-0,102700	25,578819	4,006972	-2,137203	-0,063609	0,324750	-0,102700	25,578819	4,006972	-2,137203
12:02:33,22	0,545963	3,502001	-0,091977	-0,597998	0,856005	-0,677981	-0,060026	0,328331	-0,101212	-0,130163	-0,900770	-2,161540	-0,931153	-2,674833	-1,201705	-5,778889	23,404898	10,999837	-0,060026	0,328331	-0,101212	25,643850	3,811288	-2,161540	-0,060026	0,328331	-0,101212	25,643850	3,811288	-2,161540
12:02:33,27	0,545963	3,502001	-0,091977	-0,597998	0,856005	-0,677981	-0,062222	0,324770	-0,103119	0,033889	-0,943117	-2,152216	-0,933497	-2,676023	-1,201327	-5,790046	23,438234	10,990517	-0,062222	0,324770	-0,103119	25,528301	3,941277	-2,152216	-0,062222	0,324770	-0,103119	25,528301	3,941277	-2,152216
12:02:33,32	0,545963	3,502001	-0,091977	-0,597998	0,856005	-0,677981	-0,062118	0,323396	-0,105844	0,132268	-0,990702	-2,143702	-0,932926	-2,672203	-1,201352	-5,795393	23,454823	10,982094	-0,062118	0,323396	-0,105844	25,518877	3,885538	-2,143702	-0,062118	0,323396	-0,105844	25,518877	3,885538	-2,143702
12:02:33,37	0,545963	3,502001	-0,091977	-0,597998	0,856005	-0,677981	-0,063613	0,327621	-0,102766	-0,079403	-1,054720	-2,169959	-0,927646	-2,675248	-1,201710	-5,797989	23,418261	10,996164	-0,063613	0,327621	-0,102766	25,638850	3,938891	-2,169959	-0,063613	0,327621	-0,102766	25,638850	3,938891	-2,169959
12:02:33,42	0,545963	3,502001	-0,091977	-0,597998	0,856005	-0,677981	-0,063616	0,321525	-0,103124	0,204631	-1,038845	-2,155889	-0,935931	-2,675975	-1,203289	-5,823887	23,442275	10,991775	-0,063616	0,321525	-0,103124	25,444343	3,955004	-2,155889	-0,063616	0,321525	-0,103124	25,444343	3,955004	-2,155889
12:02:33,47	0,545963	3,502001	-0,091977	-0,597998	0,856005	-0,677981	-0,058843	0,328337	-0,104703	-0,141748	-0,825083	-2,160278	-0,931746	-2,669317	-1,197066	-5,805078	23,494956	11,015419	-0,058843	0,328337	-0,104703	25,632710	3,794084	-2,160278	-0,058843	0,328337	-0,104703	25,632710	3,794084	-2,160278
12:02:33,52	0,545963	3,502001	-0,091977	-0,597998	0,856005	-0,677981	-0,066702	0,328042	-0,098480	-0,071357	-1,243801	-2,136634	-0,938728	-2,647335	-1,589341	-4,547523	23,843551	10,818347	-0,066702	0,328042	-0,098480	25,679907	3,992295	-2,136634	-0,066702	0,328042	-0,098480	25,679907	3,992295	-2,136634
12:02:33,57	0,545963	3,502001	-0,091977	-0,597998	0,856005	-0,677981	-0,082248	0,345079	-0,490755	-0,026654	-1,137432	-2,333706	-0,965059	-2,644256	-1,241813	-4,255937	25,259165	10,742038	-0,082248	0,345079	-0,490755	27,062079	5,319048	-2,333706	-0,082248	0,345079	-0,490755	27,062079	5,319048	-2,333706
12:02:33,62	0,546003	3,501929	-0,091993	-0,598007	0,855987	-0,627993	-0,071749	0,369422	-0,143227	0,079271	-1,046736	-2,410015	-0,968394	-2,645354	-1,155926	-4,393746	25,459175	10,803454	-0,071749	0,369422	-0,143227	29,078913	4,585522	-2,410015	-0,071749	0,369422	-0,143227	29,078913	4,585522	-2,410015
12:02:33,67	0,546003	3,501929	-0,091993	-0,598007	0,855987	-0,627993	-0,069131	0,371762	-0,057340	0,061928	-1,129953	-2,348599	-0,972677	-2,649395	-1,157516	-4,462799	25,416228	10,783035	-0,069131	0,371762	-0,057340	29,245218	4,296794	-2,348599	-0,069131	0,371762	-0,057340	29,245218	4,296794	-2,348599
12:02:33,72	0,546003	3,501929	-0,091993	-0,598007	0,855987	-0,627993	-0,063490	0,373450	-0,058930	-0,097564	-0,874967	-2,369018	-0,972728	-2,648838	-1,163333	-4,483588	25,455022	10,817176	-0,063490	0,373450	-0,058930	29,218229	4,108989	-2,369018	-0,063490	0,373450	-0,058930	29,218229	4,108989	-2,369018
12:02:33,77	0,546003	3,501929	-0,091993	-0,598007	0,855987	-0,627993	-0,063946	0,373772	-0,064748	-0,091148	-0,936109	-2,334877	-0,966250	-2,648566	-1,164451	-4,459807	25,406512	10,855979	-0,063946	0,373772	-0,064748	29,249986	4,083687	-2,334877	-0,063946	0,373772	-0,064748	29,249986	4,083687	-2,334877
12:02:33,82	0,546003	3,501929	-0,091993	-0,598007	0,855987	-0,627993	-0,067421	0,368298	-0,065865	0,163380	-1,071958	-2,296074	-0,965099	-2,649197	-1,165280	-4,479564	25,404391	10,793737	-0,067421	0,368298	-0,065865	29,074804	4,220625	-2,296074	-0,067421	0,368298	-0,065865	29,074804	4,220625	-2,296074
12:02:33,87	0,546003	3,501929	-0,091993	-0,598007	0,855987	-0,627993	-0,067450	0,366986	-0,066695	0,219907	-1,089487	-2,358316	-0,972191	-2,649415	-1,167600	-4,480468	25,397172	10,822739	-0,067450	0,366986	-0,066695	29,028311	4,205328	-2,358316	-0,067450	0,366986	-0,066695	29,028311	4,205328	-2,358316
12:02:33,92	0,546003	3,501929	-0,091993	-0,598007	0,855987	-0,627993	-0,063715	0,373019	-0,069014	-0,100518	-0,892427	-2,329314	-0,970468	-2,641702	-1,164134	-4,490603	25,408376	10,827381	-0,063715	0,373019	-0,069014	29,181484	4,109170	-2,329314	-0,063715	0,373019	-0,069014	29,181484	4,109170	-2,329314
12:02:33,97	0,546003	3,501929	-0,091993	-0,598007	0,855987	-0,627993	-0,071256	0,375383	-0,065548	-0,218821	-1,298981	-2,324672	-0,969276	-2,649250	-1,169180	-4,508437	25,439022	10,801631	-0,071256	0,375383	-0,065548	29,248771	4,294650	-2,324672	-0,071256	0,375383	-0,065548	29,248771	4,294650	-2,324672
12:02:34,02	0,546003	3,501929	-0,091993	-0,598007	0,855987	-0,627993	-0,065315	0,370577	-0,070595	0,048733	-1,020804	-2,350422	-0,958979	-2,652726	-1,737644	-4,783903	24,951174	10,704786	-0,065315	0,370577	-0,070595	29,139026	4,106439	-2,350422	-0,065315	0,370577	-0,070595	29,139026	4,106439	-2,350422
12:02:34,07	0,546003	3,501929	-0,091993	-0,598007	0,855987	-0,627993	-0,067454	0,359922	-0,639059	0,042573	-1,126654	-2,447267	-1,003463	-2,615318	-1,271013	-2,846482	26,902257	10,582422	-0,067454	0,359922	-0,639059	28,296446	4,168479	-2,447267	-0,067454	0,359922	-0,639059	28,296446	4,168479	-2,447267
12:02:34,12	0,545935	3,502011	-0,091961	-0,598006	0,855985	-0,577993	-0,077608	0,417150	-0,172428	-0,274893	-0,952345	-2,569631	-1,002994	-2,618511	-1,189867	-3,124350	27,074038	10,608843	-0,077608	0,417150	-0,172428	32,471389	5,139871	-2,569631	-0,077608	0,417150	-0,172428	32,471389	5,139871	-2,569631
12:02:34,17	0,545935	3,502011	-0,091961	-0,598006	0,855985	-0,577993	-0,075077	0,415147	-0,091282	-0,160915	-1,147289	-2,543210	-1,000656	-2,616230	-1,192573	-3,148901	27,167133	10,653228	-0,075077	0,415147	-0,091282	32,428148	4,746281	-2,543210	-0,075077	0,415147	-0,091282	32,428148	4,746281	-2,543210
12:02:34,22	0,545935	3,502011	-0,091961	-0,598006	0,855985	-0,577993	-0,078222	0,414263	-0,093987	-0,046560	-1,378596	-2,498825	-1,000759	-2,619405	-1,196071	-3,168685	27,079652	10,647423	-0,078222	0,414263	-0,093987	32,473049	4,761794	-2,498825	-0,078222	0,414263	-0,093987	32,473049	4,761794	-2,498825
12:02:34,27	0,545935	3,502011	-0,091961	-0,598006	0,855985	-0,577993	-0,075421	0,412765	-0,097485	-0,054324	-1,206354	-2,504630	-0,999664	-2,623510	-1,196071	-3,209976	27,055157	10,646643	-0,075421	0,412765	-0,097485	32,347702	4,714183	-2,504630	-0,075421	0,412765	-0,097485	32,347702	4,714183	-2,504630
12:02:34,32	0,545935	3,502011	-0,091961	-0,598006	0,855985	-0,577993	-0,072413	0,409764	-0,097485	0,059847	-1,073477	-2,505410	-1,003818	-2,620888	-1,197231	-3,226690	27,102733	10,687477	-0,072413	0,409764	-0,097485	32,226328	4,610973	-2,505410	-0,072413	0,409764	-0,097485	32,226328	4,610973	-2,505410
12:02:34,37	0,545935	3,502011	-0,091961	-0,598006	0,855985	-0,577993	-0,072607	0,414672	-0,098646	-0,162535	-1,121800	-2,464576	-1,002099	-2,622217	-1,199167	-3,226868	27,039695	10,686738	-0,072607	0,414672	-0,098646	32,389240	4,577837	-2,464576	-0,072607	0,414672	-0,098646	32,389240	4,577837	-2,464576
12:02:34,42	0,545935	3,502011	-0,091961	-0,598006	0,855985	-0,577993	-0,072316	0,412519	-0,100581	-0,105244	-1,075289	-2,465315	-1,003258	-2,621939	-1,197220	-3,237145	27,090449	10,701661	-0,072316	0,412519	-0,100581	32,277497	4,601483	-2,465315	-0,072316	0,412519	-0,100581	32,277497	4,601483	-2,465315
12:02:34,47	0,545935	3,502011	-0,091961	-0,598006	0,855985	-0,577993	-0,071977	0,413662	-0,098634	-0,125876	-1,091951	-2,450392	-1,003943	-2,618886	-1,196487	-3,279857	27,099420	10,687740	-0,071977	0,413662	-0,098634	32,346607	4,558229	-2,450392	-0,071977	0,413662	-0,098634	32,346607	4,558229	-2,450392
12:02:34,52	0,545935	3,502011	-0,091961	-0,598006	0,855985	-0,577993	-0,074278	0,415781	-0,097902	-0,249653	-1,253109	-2,464313	-0,999174	-2,622905	-1,199932	-3,241666	27,058969	10,702911	-0,074278	0,415781	-0,097902	32,389175	4,577746	-2,464313	-0,074278	0,415781	-0,097902	32,389175	4,577746	-2,464313
12:02:34,57	0,545935	3,502011	-0,091961	-0,598006	0,855985	-0,577993	-0,073182	0,409642	-0,101346	0,053662	-1,142787	-2,449141	-0,996210	-2,620358	-1,200325	-3,230242	27,071541	10,699481	-0,073182	0,409642	-0,101346	32,210544	4,601987	-2,449141	-0,073182	0,409642	-0,101346	32,210544	4,601987	-2,449141
12:02:34,62	0,545935	3,502011	-0,091961	-0,598006	0,855985	-0,577993	-0,076870	0,408349	-0,101739	0,137513	-1,330979	-2,452572	-1,002213	-2,616503	-1,200770	-3,274796	27,075023	10,685320	-0,076870	0,408349	-0,101739	32,192871	4,703338	-2,452572	-0,076870	0,408349	-0,101739	32,192871	4,703338	-2,452572
12:02:34,67	0,545935	3,502011	-0,091961	-0,598006	0,855985	-0,577993	-0,077206	0,415475	-0,102185	-0,252320	-1,388777	-2,466733	-1,000952	-2,613907	-1,199954	-3,223332	27,066404	10,718537	-0,077206	0,415475	-0,102185	32,362459	4,671917	-2,466733	-0,077206	0,415475	-0,102185	32,362459	4,671917	-2,466733
12:02:34,72	0,545935	3,502011	-0,091961	-0,598006	0,855985	-0,577993	-0,080085	0,415680	-0,101368	-0,244727	-1,489615	-2,433516	-0,996233	-2,616502	-1,200339	-3,223877	27,051861	10,699362	-0,080085	0,415680	-0,101368	32,386166	4,797093	-2,433516	-0,080085	0,415680	-0,101368	32,386166	4,797093	-2,433516
12:02:34,77	0,545935	3,502011	-0,091961	-0,598006	0,855985	-0,577993	-0,080197	0,410296	-0,101753	0,022380	-1,488640	-2,452691	-1,005176	-2,625214	-1,201495	-3,285964	27,033625	10,716662	-0,080197	0,410296	-0,101753	32,230621	4,806861	-2,452691	-0,080197	0,410296	-0,101753	32,230621	4,806861	-2,452691
12:02:34,82	0,545935	3,502011	-0,091961	-0,598006	0,855985	-0,577993	-0,068181	0,413685	-0,102909	-0,200675	-0,908438	-2,435391	-1,002144	-2,622661	-1,202674	-3,246137	27,049360	10,684461	-0,068181	0,413685	-0,102909	32,273588	4,443774	-2,435391	-0,068181	0,413685	-0,102909	32,273588	4,443774	-2,435391
12:02:34,87	0,545935	3,502011	-0,091961	-0,598006	0,855985	-0,577993	-0,071908	0,412336	-0,104089	-0,096995	-1,075620	-2,467592	-0,999744	-2,619822	-1,204220	-3,216405	27,054804	10,690951	-0,071908	0,412336	-0,104089	32,271383	4,569166	-2,467592	-0,071908	0,412336	-0,104089	32,271383	4,569166	-2,467592
12:02:34,92	0,545935	3,502011	-0,091961	-0,598006	0,855985	-0,577993	-0,075567	0,411677	-0,105634	-0,043154	-1,242851	-2,461102	-1,000450	-2,617346	-1,204975	-3,256412	27,060659	10,760087	-0,075567	0,411677	-0,105634	32,273505	4,689150	-2,461102	-0,075567	0,411677	-0,105634	32,273505	4,689150	-2,461102
12:02:34,98	0,545935	3,502011	-0,091961	-0,598006	0,855985	-0,577993	-0,077358	0,413526	-0,106389	-0,154223	-1,373569	-2,391966	-1,007523	-2,620121	-1,202281	-3,285811	27,095811	10,738861	-0,077358	0,413526	-0,106389	32,307565	4,699042	-2,391966	-0,077358	0,413526	-0,106389	32,307565	4,699042	-2,391966
12:02:35,03	0,545935	3,502011	-0,091961	-0,598006	0,855985	-0,577993	-0,071418	0,418264	-0,103696	-0,384861	-1,107730	-2,413192	-1,005786	-2,619444	-1,200740	-3,288060	27,052188	10,722414	-0,071418	0,418264	-0,103696	32,448866	4,498599	-2,413192	-0,071418	0,418264	-0,103696	32,448866	4,498599	-2,413192
12:02:35,08	0,545935	3,502011	-0,091961	-0,598006	0,855985	-0,577993	-0,072873	0,417099	-0,102155	-0,363165	-1,163497	-2,429639	-1,002197	-2,621355	-1,202281	-3,262875	27,042857	10,708595	-0,072873	0,417099	-0,102155	32,379082	4,557005	-2,429639	-0,072873	0,417099	-0,102155	32,379082	4,557005	-2,429639
12:02:35,13	0,545935	3,502011	-0,091961	-0,598006	0,855985	-0,577993	-0,073013	0,413035	-0,103695	-0,147323	-1,144295	-2,443458	-1,000478	-2,617409	-1,203863	-3,279124	27,060607	10,701486	-0,073013	0,413035	-0,103695	32,275896	4,587188	-2,443458	-0,073013	0,413035	-0,103695	32,275896	4,587188	-2,443458
12:02:35,18	0,545935	3,502011	-0,091961	-0,598006	0,855985	-0,577993	-0,077289	0,413519	-0,105278	-0,165262	-1,389633	-2,450567	-1,003392	-2,623263	-1,201895	-3,282962	27,061240	10,708666	-0,077289	0,413519	-0,105278	32,295979	4,677576	-2,450567	-0,077289	0,413519	-0,105278	32,295979	4,677576	-2,450567
12:02:35,23	0,545935	3,502011	-0,091961	-0,598006	0,855985	-0,577993	-0,070763	0,413115	-0,103309	-0,145651	-1,053890	-2,443387	-0,999924	-2,616678	-1,203843	-3,275651	27,019051	10,729382	-0,070763	0,413115	-0,103309	32,283915	4,500980	-2,443387	-0,070763	0,413115	-0,103309	32,283915	4,500980	-2,443387
12:02:35,28	0,545935	3,502011	-0,091961	-0,598006	0,855985	-0,577993	-0,075592	0,409103	-0,102930	0,061728	-1,299522	-2,456978	-1,000139	-2,621034	-1,203404	-3,267992	27,058282	10,701750	-0,075592	0,409103	-0,102930	32,176308	4,634456	-2,456978	-0,075592	0,409103	-0,102930	32,176308	4,634456	-2,456978
12:02:35,33	0,545935	3,502011	-0,091961	-0,598006	0,855985	-0,577993	-0,075592	0,409103	-0,102930	0,061728	-1,299522	-2,456978	-1,004013	-2,620568	-1,202293	-3,276095	27,021554	10,707859	-0,075592	0,409103	-0,102930	32,176308	4,634456	-2,456978	-0,075592	0,409103	-0,102930	32,176308	4,634456	-2,456978
12:02:35,38	0,545935	3,502011	-0,091961	-0,598006	0,855985	-0,577993	-0,072786	0,415001	-0,103708	-0,274624	-1,133323	-2,444194	-1,001664	-2,619149	-1,197244	-3,292280	27,043495	10,715963	-0,072786	0,415001	-0,103708	32,302941	4,580394	-2,444194	-0,072786	0,415001	-0,103708	32,302941	4,580394	-2,444194
12:02:35,43	0,545935	3,502011	-0,091961	-0,598006	0,855985	-0,577993	-0,075189	0,413676	-0,098659	-0,194824	-1,283275	-2,436090	-0,984416	-2,611437	-1,696646	-2,843125	26,377046	10,571632	-0,075189	0,413676	-0,098659	32,278741	4,619090	-2,436090	-0,075189	0,413676	-0,098659	32,278741	4,619090	-2,436090
12:02:35,48	0,545935	3,502011	-0,091961	-0,598006	0,855985	-0,577993	-0,090493	0,402595	-0,598061	0,028809	-1,356836	-2,580421	-1,026497	-2,624527	-1,391286	-3,107822	28,396389	10,527189	-0,090493	0,402595	-0,598061	31,632509	5,746828	-2,580421	-0,090493	0,402595	-0,598061	31,632509	5,746828	-2,580421
12:02:35,53	0,545995	3,501929	-0,092009	-0,597997	0,856002	-0,527964	-0,058116	0,432493	-0,292701	0,090546	-0,912164	-2,624864	-1,028495	-2,614957	-1,304123	-2,876968	28,347259	10,567374	-0,058116	0,432493	-0,292701	34,041269	3,649945	-2,624864	-0,058116	0,432493	-0,292701	34,041269	3,649945	-2,624864
12:02:35,58	0,545995	3,501929	-0,092009	-0,597997	0,856002	-0,527964	-0,065404	0,439008	-0,205537	-0,175355	-1,066667	-2,584679	-1,024980	-2,614014	-1,300631	-2,901173	28,380115	10,572143	-0,065404	0,439008	-0,205537	34,286796	4,067577	-2,584679	-0,065404	0,439008	-0,205537	34,286796	4,067577	-2,584679
12:02:35,63	0,545995	3,501929	-0,092009	-0,597997	0,856002	-0,527964	-0,067979	0,436436	-0,202045	-0,025219	-1,237930	-2,579910	-1,028627	-2,611502	-1,304178	-2,934901	28,356787	10,549418	-0,067979	0,436436	-0,202045	34,234969	4,098410	-2,579910	-0,067979	0,436436	-0,202045	34,234969	4,098410	-2,579910
12:02:35,68	0,545995	3,501929	-0,092009	-0,597997	0,856002	-0,527964	-0,068331	0,440850	-0,205593	-0,291861	-1,273804	-2,602635	-1,028714	-2,612483	-1,306495	-2,950563	28,298449	10,573185	-0,068331	0,440850	-0,205593	34,314898	4,090205	-2,602635	-0,068331	0,440850	-0,205593	34,314898	4,090205	-2,602635
12:02:35,73	0,545995	3,501929	-0,092009	-0,597997	0,856002	-0,527964	-0,067437	0,440436	-0,207910	-0,328642	-1,211716	-2,578868	-1,026861	-2,617075	-1,310322	-2,921027	28,326393	10,604815	-0,067437	0,440436	-0,207910	34,245550	4,082123	-2,578868	-0,067437	0,440436	-0,207910	34,245550	4,082123	-2,578868
12:02:35,78	0,545995	3,501929	-0,092009	-0,597997	0,856002	-0,527964	-0,064388	0,436535	-0,211737	-0,086826	-1,041532	-2,547238	-1,025635	-2,616146	-1,307230	-2,893648	28,288637	10,567876	-0,064388	0,436535	-0,211737	34,181144	4,012916	-2,547238	-0,064388	0,436535	-0,211737	34,181144	4,012916	-2,547238
12:02:35,83	0,545995	3,501929	-0,092009	-0,597997	0,856002	-0,527964	-0,065805	0,435938	-0,208645	-0,074796	-1,072631	-2,584177	-1,030425	-2,615925	-1,310752	-2,932527	28,319414	10,570610	-0,065805	0,435938	-0,208645	34,146319	4,093059	-2,584177	-0,065805	0,435938	-0,208645	34,146319	4,093059	-2,584177
12:02:35,88	0,545995	3,501929	-0,092009	-0,597997	0,856002	-0,527964	-0,063601	0,440196	-0,212167	-0,288992	-1,007103	-2,581443	-1,022457	-2,611654	-1,312725	-3,032406	28,285474	10,602831	-0,063601	0,440196	-0,212167	34,266367	3,985604	-2,581443	-0,063601	0,440196	-0,212167	34,266367	3,985604	-2,581443
12:02:35,93	0,545995	3,501929	-0,092009	-0,597997	0,856002	-0,527964	-0,071284	0,435431	-0,214139	-0,120572	-1,476116	-2,549222	-1,017633	-2,593489	-1,713117	-1,794860	27,965681	10,429730	-0,071284	0,435431	-0,214139	34,060776	4,119661	-2,549222	-0,071284	0,435431	-0,214139	34,060776	4,119661	-2,549222
12:02:35,98	0,545995	3,501929	-0,092009	-0,597997	0,856002	-0,527964	-0,089428	0,440336	-0,614531	-0,033779	-1,187965	-2,722323	-1,067157	-2,562710	-1,278981	-0,431127	30,463660	10,324473	-0,089428	0,440336	-0,614531	34,532568	5,832120	-2,722323	-0,089428	0,440336	-0,614531	34,532568	5,832120	-2,722323
12:02:36,03	0,545994	3,502021	-0,091974	-0,598015	0,855980	-0,478008	-0,091321	0,498614	-0,180396	-0,219088	-1,354387	-2,827580	-1,071063	-2,570594	-1,216504	-0,758783	30,507767	10,347533	-0,091321	0,498614	-0,180396	38,922130	5,814334	-2,827580	-0,091321	0,498614	-0,180396	38,922130	5,814334	-2,827580
12:02:36,08	0,545994	3,502021	-0,091974	-0,598015	0,855980	-0,478008	-0,082540	0,498055	-0,117918	-0,315654	-1,203573	-2,804520	-1,065371	-2,568033	-1,220017	-0,838395	30,520117	10,381319	-0,082540	0,498055	-0,117918	38,781688	5,275818	-2,804520	-0,082540	0,498055	-0,117918	38,781688	5,275818	-2,804520
12:02:36,13	0,545994	3,502021	-0,091974	-0,598015	0,855980	-0,478008	-0,087604	0,494406	-0,121431	-0,155014	-1,542020	-2,770734	-1,068983	-2,566140	-1,225064	-0,846843	30,493618	10,412356	-0,087604	0,494406	-0,121431	38,655879	5,334892	-2,770734	-0,087604	0,494406	-0,121431	38,655879	5,334892	-2,770734
12:02:36,18	0,545994	3,502021	-0,091974	-0,598015	0,855980	-0,478008	-0,087437	0,498481	-0,126478	-0,394070	-1,527407	-2,739697	-1,068414	-2,568100	-1,225839	-0,873112	30,533249	10,419020	-0,087437	0,498481	-0,126478	38,736685	5,336402	-2,739697	-0,087437	0,498481	-0,126478	38,736685	5,336402	-2,739697
12:02:36,23	0,545994	3,502021	-0,091974	-0,598015	0,855980	-0,478008	-0,086024	0,497008	-0,127253	-0,296314	-1,496517	-2,733033	-1,066648	-2,572068	-1,225458	-0,873870	30,489825	10,383205	-0,086024	0,497008	-0,127253	38,718851	5,256403	-2,733033	-0,086024	0,497008	-0,127253	38,718851	5,256403	-2,733033
12:02:36,28	0,545994	3,502021	-0,091974	-0,598015	0,855980	-0,478008	-0,083471	0,493495	-0,126872	-0,151589	-1,342698	-2,768848	-1,069812	-2,570059	-1,227417	-0,943880	30,438098	10,421972	-0,083471	0,493495	-0,126872	38,587753	5,209801	-2,768848	-0,083471	0,493495	-0,126872	38,587753	5,209801	-2,768848
12:02:36,33	0,545994	3,502021	-0,091974	-0,598015	0,855980	-0,478008	-0,083629	0,497239	-0,128832	-0,426083	-1,385644	-2,730081	-1,069056	-2,573568	-1,225402	-0,886428	30,471420	10,459594	-0,083629	0,497239	-0,128832	38,607169	5,179202	-2,730081	-0,083629	0,497239	-0,128832	38,607169	5,179202	-2,730081
12:02:36,38	0,545994	3,502021	-0,091974	-0,598015	0,855980	-0,478008	-0,080968	0,494831	-0,126817	-0,243266	-1,214205	-2,692459	-1,067372	-2,567512	-1,228940	-0,910186	30,492247	10,454158	-0,080968	0,494831	-0,126817	38,600932	5,141793	-2,692459	-0,080968	0,494831	-0,126817	38,600932	5,141793	-2,692459
12:02:36,43	0,545994	3,502021	-0,091974	-0,598015	0,855980	-0,478008	-0,087055	0,496400	-0,130354	-0,318698	-1,561723	-2,697895	-1,064997	-2,568221	-1,230108	-0,896382	30,471922	10,435000	-0,087055	0,496400	-0,130354	38,648670	5,272113	-2,697895	-0,087055	0,496400	-0,130354	38,648670	5,272113	-2,697895
12:02:36,48	0,545994	3,502021	-0,091974	-0,598015	0,855980	-0,478008	-0,087628	0,493988	-0,131522	-0,203993	-1,569382	-2,717053	-1,068621	-2,575652	-1,230082	-0,952904	30,468811	10,467653	-0,087628	0,493988	-0,131522	38,574062	5,309405	-2,717053	-0,087628	0,493988	-0,131522	38,574062	5,309405	-2,717053
12:02:36,53	0,545994	3,502021	-0,091974	-0,598015	0,855980	-0,478008	-0,079380	0,493411	-0,131496	-0,204957	-1,187908	-2,684400	-1,070401	-2,570259	-1,230156	-0,944894	30,447127	10,399581	-0,079380	0,493411	-0,131496	38,527822	5,043452	-2,684400	-0,079380	0,493411	-0,131496	38,527822	5,043452	-2,684400
12:02:36,58	0,545994	3,502021	-0,091974	-0,598015	0,855980	-0,478008	-0,083161	0,497649	-0,131570	-0,440094	-1,366740	-2,752472	-1,069735	-2,571292	-1,228911	-0,904431	30,444676	10,470969	-0,083161	0,497649	-0,131570	38,625349	5,161428	-2,752472	-0,083161	0,497649	-0,131570	38,625349	5,161428	-2,752472
12:02:36,63	0,545994	3,502021	-0,091974	-0,598015	0,855980	-0,478008	-0,082600	0,496556	-0,130326	-0,365131	-1,301277	-2,681084	-1,065633	-2,569800	-1,228532	-0,926375	30,487743	10,473273	-0,082600	0,496556	-0,130326	38,614484	5,182816	-2,681084	-0,082600	0,496556	-0,130326	38,614484	5,182816	-2,681084
12:02:36,68	0,545994	3,502021	-0,091974	-0,598015	0,855980	-0,478008	-0,085943	0,493749	-0,129946	-0,192875	-1,515629	-2,678780	-1,067986	-2,568006	-1,232054	-0,906682	30,459142	10,445086	-0,085943	0,493749	-0,129946	38,566441	5,230858	-2,678780	-0,085943	0,493749	-0,129946	38,566441	5,230858	-2,678780
12:02:36,73	0,545994	3,502021	-0,091974	-0,598015	0,855980	-0,478008	-0,086320	0,496684	-0,133468	-0,360431	-1,503921	-2,706967	-1,067390	-2,571845	-1,230100	-0,912659	30,443788	10,438155	-0,086320	0,496684	-0,133468	38,629302	5,272225	-2,706967	-0,086320	0,496684	-0,133468	38,629302	5,272225	-2,706967
12:02:36,78	0,545994	3,502021	-0,091974	-0,598015	0,855980	-0,478008	-0,083294	0,494248	-0,131515	-0,250043	-1,344034	-2,713897	-1,066780	-2,574198	-1,227768	-0,917631	30,451055	10,427086	-0,083294	0,494248	-0,131515	38,548461	5,194519	-2,713897	-0,083294	0,494248	-0,131515	38,548461	5,194519	-2,713897
12:02:36,83	0,545994	3,502021	-0,091974	-0,598015	0,855980	-0,478008	-0,081561	0,492544	-0,129182	-0,157590	-1,261850	-2,724967	-1,065055	-2,573807	-1,227731	-0,927380	30,443201	10,480565	-0,081561	0,492544	-0,129182	38,507095	5,140652	-2,724967	-0,081561	0,492544	-0,129182	38,507095	5,140652	-2,724967
12:02:36,89	0,545994	3,502021	-0,091974	-0,598015	0,855980	-0,478008	-0,082761	0,491246	-0,129145	-0,101763	-1,328790	-2,671488	-1,066254	-2,566413	-1,229377	-0,927530	30,454386	10,405294	-0,082761	0,491246	-0,129145	38,461017	5,167949	-2,671488	-0,082761	0,491246	-0,129145	38,461017	5,167949	-2,671488
12:02:36,94	0,545994	3,502021	-0,091974	-0,598015	0,855980	-0,478008	-0,088565	0,495981	-0,130791	-0,338392	-1,636315	-2,746759	-1,067542	-2,575219	-1,231292	-0,984655	30,424503	10,428786	-0,088565	0,495981	-0,130791	38,596117	5,316029	-2,746759	-0,088565	0,495981	-0,130791	38,596117	5,316029	-2,746759
12:02:36,99	0,545994	3,502021	-0,091974	-0,598015	0,855980	-0,478008	-0,080295	0,492693	-0,132707	-0,221841	-1,240816	-2,723267	-1,068641	-2,569451	-1,233236	-0,947450	30,481304	10,441761	-0,080295	0,492693	-0,132707	38,454533	5,062349	-2,723267	-0,080295	0,492693	-0,132707	38,454533	5,062349	-2,723267
12:02:37,04	0,545994	3,502021	-0,091974	-0,598015	0,855980	-0,478008	-0,084741	0,496530	-0,134650	-0,353563	-1,468183	-2,710291	-1,069254	-2,568290	-1,229753	-0,947297	30,435305	10,428543	-0,084741	0,496530	-0,134650	38,624004	5,183986	-2,710291	-0,084741	0,496530	-0,134650	38,624004	5,183986	-2,710291
12:02:37,09	0,545994	3,502021	-0,091974	-0,598015	0,855980	-0,478008	-0,085440	0,497640	-0,131167	-0,451074	-1,481413	-2,723510	-1,062262	-2,569980	-1,229730	-0,983699	30,432954	10,458856	-0,085440	0,497640	-0,131167	38,613676	5,225648	-2,723510	-0,085440	0,497640	-0,131167	38,613676	5,225648	-2,723510
12:02:37,14	0,545994	3,502021	-0,091974	-0,598015	0,855980	-0,478008	-0,087472	0,490740	-0,131144	-0,112529	-1,617422	-2,693197	-1,071731	-2,570369	-1,229851	-0,939603	30,428785	10,415465	-0,087472	0,490740	-0,131144	38,410597	5,249144	-2,693197	-0,087472	0,490740	-0,131144	38,410597	5,249144	-2,693197
12:02:37,19	0,545994	3,502021	-0,091974	-0,598015	0,855980	-0,478008	-0,082401	0,498746	-0,131265	-0,510373	-1,313439	-2,736587	-1,063393	-2,566192	-1,232858	-0,937919	30,402199	10,430600	-0,082401	0,498746	-0,131265	38,641178	5,155026	-2,736587	-0,082401	0,498746	-0,131265	38,641178	5,155026	-2,736587
12:02:37,24	0,545994	3,502021	-0,091974	-0,598015	0,855980	-0,478008	-0,090188	0,493613	-0,134272	-0,265666	-1,703597	-2,721453	-1,066821	-2,570205	-1,228564	-0,922098	30,444326	10,427986	-0,090188	0,493613	-0,134272	38,482985	5,376125	-2,721453	-0,090188	0,493613	-0,134272	38,482985	5,376125	-2,721453
12:02:37,29	0,545994	3,502021	-0,091974	-0,598015	0,855980	-0,478008	-0,085599	0,493542	-0,135015	-0,227791	-1,433875	-2,721986	-1,071090	-2,570744	-1,232097	-0,975394	30,414114	10,419208	-0,085599	0,493542	-0,135015	38,515220	5,285678	-2,721986	-0,085599	0,493542	-0,135015	38,515220	5,285678	-2,721986
12:02:37,34	0,545994	3,502021	-0,091974	-0,598015	0,855980	-0,478008	-0,085599	0,493542	-0,135015	-0,227791	-1,433875	-2,721986	-1,068780	-2,571177	-1,231660	-0,994743	30,426406	10,487702	-0,085599	0,493542	-0,135015	38,515220	5,285678	-2,721986	-0,085599	0,493542	-0,135015	38,515220	5,285678	-2,721986
12:02:37,39	0,545994	3,502021	-0,091974	-0,598015	0,855980	-0,478008	-0,083176	0,495786	-0,133075	-0,386086	-1,400335	-2,664351	-1,065237	-2,572131	-1,226243	-1,027557	30,485321	10,462875	-0,083176	0,495786	-0,133075	38,533108	5,129017	-2,664351	-0,083176	0,495786	-0,133075	38,533108	5,129017	-2,664351
12:02:37,44	0,545994	3,502021	-0,091974	-0,598015	0,855980	-0,478008	-0,084122	0,492241	-0,127658	-0,167137	-1,507401	-2,689178	-1,063465	-2,575653	-1,779231	-1,263158	30,176791	10,263564	-0,084122	0,492241	-0,127658	38,473785	5,096210	-2,689178	-0,084122	0,492241	-0,127658	38,473785	5,096210	-2,689178
12:02:37,49	0,545994	3,502021	-0,091974	-0,598015	0,855980	-0,478008	-0,081957	0,488945	-0,680645	-0,380759	-1,444590	-2,888489	-1,103660	-2,573636	-1,348106	-0,935451	32,182954	10,220210	-0,081957	0,488945	-0,680645	38,001455	4,989065	-2,888489	-0,081957	0,488945	-0,680645	38,001455	4,989065	-2,888489
12:02:37,54	0,545971	3,501940	-0,092010	-0,598005	0,855987	-0,427981	-0,063607	0,524764	-0,249521	-0,342077	-1,209630	-2,931842	-1,098889	-2,567667	-1,271427	-0,780255	32,250562	10,287271	-0,063607	0,524764	-0,249521	40,851884	3,783492	-2,931842	-0,063607	0,524764	-0,249521	40,851884	3,783492	-2,931842
12:02:37,59	0,545971	3,501940	-0,092010	-0,598005	0,855987	-0,427981	-0,071162	0,523617	-0,172842	-0,146275	-1,501897	-2,864782	-1,097831	-2,566835	-1,278434	-0,810762	32,225611	10,296200	-0,071162	0,523617	-0,172842	40,957633	4,084303	-2,864782	-0,071162	0,523617	-0,172842	40,957633	4,084303	-2,864782
12:02:37,64	0,545971	3,501940	-0,092010	-0,598005	0,855987	-0,427981	-0,072412	0,523116	-0,179848	-0,157128	-1,580849	-2,855853	-1,101375	-2,568358	-1,279595	-0,811905	32,212335	10,300500	-0,072412	0,523116	-0,179848	40,907516	4,103486	-2,855853	-0,072412	0,523116	-0,179848	40,907516	4,103486	-2,855853
12:02:37,69	0,545971	3,501940	-0,092010	-0,598005	0,855987	-0,427981	-0,069320	0,525424	-0,181010	-0,289195	-1,414436	-2,851553	-1,105018	-2,569462	-1,282761	-0,873716	32,241103	10,264429	-0,069320	0,525424	-0,181010	40,956601	4,027207	-2,851553	-0,069320	0,525424	-0,181010	40,956601	4,027207	-2,851553
12:02:37,74	0,545971	3,501940	-0,092010	-0,598005	0,855987	-0,427981	-0,066543	0,528027	-0,184176	-0,430526	-1,337941	-2,887624	-1,102140	-2,567724	-1,287414	-0,877359	32,208249	10,286381	-0,066543	0,528027	-0,184176	41,019579	3,885700	-2,887624	-0,066543	0,528027	-0,184176	41,019579	3,885700	-2,887624
12:02:37,79	0,545971	3,501940	-0,092010	-0,598005	0,855987	-0,427981	-0,069487	0,526403	-0,188829	-0,376357	-1,477744	-2,865672	-1,102210	-2,569094	-1,288160	-0,900714	32,192179	10,334796	-0,069487	0,526403	-0,188829	40,946272	3,976982	-2,865672	-0,069487	0,526403	-0,188829	40,946272	3,976982	-2,865672
12:02:37,84	0,545971	3,501940	-0,092010	-0,598005	0,855987	-0,427981	-0,068266	0,525779	-0,189574	-0,369493	-1,426431	-2,817257	-1,106400	-2,573424	-1,290905	-0,943087	32,197849	10,311491	-0,068266	0,525779	-0,189574	40,904137	3,932428	-2,817257	-0,068266	0,525779	-0,189574	40,904137	3,932428	-2,817257
12:02:37,89	0,545971	3,501940	-0,092010	-0,598005	0,855987	-0,427981	-0,062420	0,527243	-0,192319	-0,461909	-1,161999	-2,840562	-1,100536	-2,566464	-1,283921	-0,933610	32,151775	10,317405	-0,062420	0,527243	-0,192319	40,926662	3,737993	-2,840562	-0,062420	0,527243	-0,192319	40,926662	3,737993	-2,840562
12:02:37,94	0,545971	3,501940	-0,092010	-0,598005	0,855987	-0,427981	-0,071380	0,525644	-0,185336	-0,413948	-1,596671	-2,834648	-1,100412	-2,536118	-1,661968	0,831040	31,887291	10,152281	-0,071380	0,525644	-0,185336	40,849138	4,006676	-2,834648	-0,071380	0,525644	-0,185336	40,849138	4,006676	-2,834648
12:02:37,99	0,545971	3,501940	-0,092010	-0,598005	0,855987	-0,427981	-0,097722	0,540710	-0,563382	-0,544073	-1,305996	-2,999772	-1,130181	-2,531068	-1,373619	0,893989	33,648602	10,110567	-0,097722	0,540710	-0,563382	41,901645	6,365218	-2,999772	-0,097722	0,540710	-0,563382	41,901645	6,365218	-2,999772
12:02:38,04	0,545991	3,502023	-0,092008	-0,598005	0,856000	-0,377983	-0,087211	0,569016	-0,275033	-0,459184	-1,585564	-3,041486	-1,129221	-2,531088	-1,307884	0,936797	33,670468	10,138824	-0,087211	0,569016	-0,275033	44,208576	5,260536	-3,041486	-0,087211	0,569016	-0,275033	44,208576	5,260536	-3,041486
12:02:38,09	0,545991	3,502023	-0,092008	-0,598005	0,856000	-0,377983	-0,087675	0,568174	-0,209298	-0,375077	-1,583512	-3,013229	-1,128718	-2,531018	-1,311019	0,891420	33,700178	10,132557	-0,087675	0,568174	-0,209298	44,226612	5,298952	-3,013229	-0,087675	0,568174	-0,209298	44,226612	5,298952	-3,013229
12:02:38,14	0,545991	3,502023	-0,092008	-0,598005	0,856000	-0,377983	-0,087987	0,567774	-0,212434	-0,351216	-1,653888	-3,019496	-1,131118	-2,530352	-1,311016	0,900658	33,623150	10,139367	-0,087987	0,567774	-0,212434	44,219043	5,253066	-3,019496	-0,087987	0,567774	-0,212434	44,219043	5,253066	-3,019496
12:02:38,19	0,545991	3,502023	-0,092008	-0,598005	0,856000	-0,377983	-0,087363	0,570186	-0,212430	-0,538709	-1,574960	-3,012686	-1,128760	-2,532935	-1,311008	0,894478	33,622453	10,134582	-0,087363	0,570186	-0,212430	44,220862	5,283063	-3,012686	-0,087363	0,570186	-0,212430	44,220862	5,283063	-3,012686
12:02:38,24	0,545991	3,502023	-0,092008	-0,598005	0,856000	-0,377983	-0,086306	0,566852	-0,212422	-0,369033	-1,524968	-3,017471	-1,129422	-2,532563	-1,313357	0,867779	33,615287	10,131152	-0,086306	0,566852	-0,212422	44,128816	5,250032	-3,017471	-0,086306	0,566852	-0,212422	44,128816	5,250032	-3,017471
12:02:38,29	0,545991	3,502023	-0,092008	-0,598005	0,856000	-0,377983	-0,086296	0,567611	-0,214772	-0,428073	-1,543995	-3,020901	-1,129933	-2,531524	-1,314086	0,912005	33,621146	10,175001	-0,086296	0,567611	-0,214772	44,129383	5,230233	-3,020901	-0,086296	0,567611	-0,214772	44,129383	5,230233	-3,020901
12:02:38,34	0,545991	3,502023	-0,092008	-0,598005	0,856000	-0,377983	-0,086941	0,568573	-0,215501	-0,450892	-1,542155	-2,977052	-1,131808	-2,537227	-1,313734	0,840833	33,622890	10,140488	-0,086941	0,568573	-0,215501	44,182054	5,282692	-2,977052	-0,086941	0,568573	-0,215501	44,182054	5,282692	-2,977052
12:02:38,39	0,545991	3,502023	-0,092008	-0,598005	0,856000	-0,377983	-0,081064	0,567345	-0,215149	-0,421160	-1,299094	-3,011565	-1,130077	-2,535723	-1,315275	0,847724	33,582436	10,159962	-0,081064	0,567345	-0,215149	44,115461	5,064459	-3,011565	-0,081064	0,567345	-0,215149	44,115461	5,064459	-3,011565
12:02:38,44	0,545991	3,502023	-0,092008	-0,598005	0,856000	-0,377983	-0,083232	0,566598	-0,216690	-0,413862	-1,385632	-2,992091	-1,131278	-2,534549	-1,312960	0,836288	33,577981	10,153649	-0,083232	0,566598	-0,216690	44,064054	5,148105	-2,992091	-0,083232	0,566598	-0,216690	44,064054	5,148105	-2,992091
12:02:38,49	0,545991	3,502023	-0,092008	-0,598005	0,856000	-0,377983	-0,083649	0,568225	-0,214374	-0,508081	-1,414960	-2,998404	-1,133651	-2,535816	-1,316065	0,830385	33,582062	10,159977	-0,083649	0,568225	-0,214374	44,097614	5,151463	-2,998404	-0,083649	0,568225	-0,214374	44,097614	5,151463	-2,998404
12:02:38,54	0,545991	3,502023	-0,092008	-0,598005	0,856000	-0,377983	-0,081364	0,569647	-0,217480	-0,581410	-1,303318	-2,992076	-1,130599	-2,533928	-1,315255	0,878410	33,604455	10,179896	-0,081364	0,569647	-0,217480	44,135863	5,083771	-2,992076	-0,081364	0,569647	-0,217480	44,135863	5,083771	-2,992076
12:02:38,59	0,545991	3,502023	-0,092008	-0,598005	0,856000	-0,377983	-0,084526	0,567947	-0,216669	-0,449628	-1,437317	-2,972157	-1,129447	-2,536452	-1,316408	0,861065	33,609037	10,190438	-0,084526	0,567947	-0,216669	44,134230	5,197941	-2,972157	-0,084526	0,567947	-0,216669	44,134230	5,197941	-2,972157
12:02:38,64	0,545991	3,502023	-0,092008	-0,598005	0,856000	-0,377983	-0,082916	0,565689	-0,217823	-0,336883	-1,370938	-2,961615	-1,128271	-2,533874	-1,316808	0,872898	33,590604	10,180865	-0,082916	0,565689	-0,217823	44,069672	5,137980	-2,961615	-0,082916	0,565689	-0,217823	44,069672	5,137980	-2,961615
12:02:38,69	0,545991	3,502023	-0,092008	-0,598005	0,856000	-0,377983	-0,085736	0,565959	-0,218223	-0,360985	-1,498110	-2,971188	-1,129513	-2,530370	-1,316842	0,843435	33,615155	10,177434	-0,085736	0,565959	-0,218223	44,066788	5,232172	-2,971188	-0,085736	0,565959	-0,218223	44,066788	5,232172	-2,971188
12:02:38,74	0,545991	3,502023	-0,092008	-0,598005	0,856000	-0,377983	-0,088150	0,568786	-0,218256	-0,501481	-1,661410	-2,974619	-1,130760	-2,531995	-1,317244	0,819298	33,578351	10,166601	-0,088150	0,568786	-0,218256	44,148245	5,258342	-2,974619	-0,088150	0,568786	-0,218256	44,148245	5,258342	-2,974619
12:02:38,79	0,545991	3,502023	-0,092008	-0,598005	0,856000	-0,377983	-0,086119	0,569054	-0,218658	-0,559339	-1,558308	-2,985452	-1,126079	-2,531204	-1,316477	0,805825	33,573400	10,157351	-0,086119	0,569054	-0,218658	44,111396	5,202024	-2,985452	-0,086119	0,569054	-0,218658	44,111396	5,202024	-2,985452
12:02:38,84	0,545991	3,502023	-0,092008	-0,598005	0,856000	-0,377983	-0,089145	0,565396	-0,217891	-0,380125	-1,724854	-2,994702	-1,126688	-2,532983	-1,317654	0,797837	33,556623	10,137862	-0,089145	0,565396	-0,217891	44,003423	5,273022	-2,994702	-0,089145	0,565396	-0,217891	44,003423	5,273022	-2,994702
12:02:38,90	0,545991	3,502023	-0,092008	-0,598005	0,856000	-0,377983	-0,087300	0,565033	-0,219069	-0,379803	-1,627456	-3,014191	-1,129101	-2,534438	-1,318765	0,785420	33,538185	10,214964	-0,087300	0,565033	-0,219069	43,975295	5,225607	-3,014191	-0,087300	0,565033	-0,219069	43,975295	5,225607	-3,014191
12:02:38,95	0,545991	3,502023	-0,092008	-0,598005	0,856000	-0,377983	-0,084833	0,566396	-0,220179	-0,472827	-1,500716	-2,937089	-1,131490	-2,534242	-1,321920	0,763551	33,561570	10,173868	-0,084833	0,566396	-0,220179	43,989224	5,158701	-2,937089	-0,084833	0,566396	-0,220179	43,989224	5,158701	-2,937089
12:02:39,00	0,545991	3,502023	-0,092008	-0,598005	0,856000	-0,377983	-0,083808	0,568562	-0,223334	-0,576167	-1,478030	-2,978185	-1,132617	-2,530809	-1,320729	0,790380	33,586203	10,212732	-0,083808	0,568562	-0,223334	44,055954	5,100898	-2,978185	-0,083808	0,568562	-0,223334	44,055954	5,100898	-2,978185
12:02:39,05	0,545991	3,502023	-0,092008	-0,598005	0,856000	-0,377983	-0,086218	0,571255	-0,222143	-0,681441	-1,592435	-2,939321	-1,131997	-2,533815	-1,320336	0,793718	33,586958	10,197608	-0,086218	0,571255	-0,222143	44,162058	5,175682	-2,939321	-0,086218	0,571255	-0,222143	44,162058	5,175682	-2,939321
12:02:39,10	0,545991	3,502023	-0,092008	-0,598005	0,856000	-0,377983	-0,083924	0,569215	-0,221750	-0,573062	-1,470645	-2,954444	-1,129534	-2,535854	-1,317962	0,835435	33,586303	10,210373	-0,083924	0,569215	-0,221750	44,110334	5,117411	-2,954444	-0,083924	0,569215	-0,221750	44,110334	5,117411	-2,954444
12:02:39,15	0,545991	3,502023	-0,092008	-0,598005	0,856000	-0,377983	-0,083390	0,566063	-0,219377	-0,388830	-1,406400	-2,941680	-1,127856	-2,538236	-1,319116	0,801872	33,559068	10,229865	-0,083390	0,566063	-0,219377	44,047078	5,139704	-2,941680	-0,083390	0,566063	-0,219377	44,047078	5,139704	-2,941680
12:02:39,20	0,545991	3,502023	-0,092008	-0,598005	0,856000	-0,377983	-0,082167	0,563418	-0,220531	-0,291693	-1,358259	-2,922188	-1,131995	-2,536034	-1,320313	0,800740	33,557914	10,210799	-0,082167	0,563418	-0,220531	43,936636	5,091849	-2,922188	-0,082167	0,563418	-0,220531	43,936636	5,091849	-2,922188
12:02:39,25	0,545991	3,502023	-0,092008	-0,598005	0,856000	-0,377983	-0,082004	0,568104	-0,221727	-0,536920	-1,350201	-2,941254	-1,132026	-2,531043	-1,318428	0,801290	33,525171	10,160881	-0,082004	0,568104	-0,221727	44,059244	5,087133	-2,941254	-0,082004	0,568104	-0,221727	44,059244	5,087133	-2,941254
12:02:39,30	0,545991	3,502023	-0,092008	-0,598005	0,856000	-0,377983	-0,086311	0,570626	-0,219843	-0,696156	-1,557302	-2,991172	-1,129620	-2,532213	-1,314177	0,796007	33,560126	10,120949	-0,086311	0,570626	-0,219843	44,098000	5,218108	-2,991172	-0,086311	0,570626	-0,219843	44,098000	5,218108	-2,991172
12:02:39,35	0,545991	3,502023	-0,092008	-0,598005	0,856000	-0,377983	-0,086500	0,567957	-0,215591	-0,529748	-1,589207	-3,031104	-1,119235	-2,535563	-1,860015	0,602815	32,852403	10,080004	-0,086500	0,567957	-0,215591	44,054908	5,201077	-3,031104	-0,086500	0,567957	-0,215591	44,054908	5,201077	-3,031104
12:02:39,40	0,545991	3,502023	-0,092008	-0,598005	0,856000	-0,377983	-0,088792	0,557289	-0,761429	-0,684484	-1,521827	-3,072049	-1,155131	-2,517489	-1,442660	1,609269	34,911841	10,004124	-0,088792	0,557289	-0,761429	43,062689	5,448360	-3,072049	-0,088792	0,557289	-0,761429	43,062689	5,448360	-3,072049
12:02:39,45	0,545927	3,501925	-0,091989	-0,598004	0,856003	-0,327972	-0,086497	0,597413	-0,344074	-0,484181	-1,560560	-3,147929	-1,157103	-2,515234	-1,364056	1,855243	35,085822	9,983558	-0,086497	0,597413	-0,344074	46,412727	5,229423	-3,147929	-0,086497	0,597413	-0,344074	46,412727	5,229423	-3,147929
12:02:39,50	0,545927	3,501925	-0,091989	-0,598004	0,856003	-0,327972	-0,087463	0,600248	-0,265470	-0,357951	-1,484808	-3,168495	-1,157931	-2,513254	-1,367941	1,790693	35,007284	10,037517	-0,087463	0,600248	-0,265470	46,761518	5,381074	-3,168495	-0,087463	0,600248	-0,265470	46,761518	5,381074	-3,168495
12:02:39,55	0,545927	3,501925	-0,091989	-0,598004	0,856003	-0,327972	-0,088764	0,601955	-0,269356	-0,546987	-1,569074	-3,114535	-1,154383	-2,514698	-1,372967	1,794807	35,036813	10,056414	-0,088764	0,601955	-0,269356	46,706454	5,398907	-3,114535	-0,088764	0,601955	-0,269356	46,706454	5,398907	-3,114535
12:02:39,60	0,545927	3,501925	-0,091989	-0,598004	0,856003	-0,327972	-0,089288	0,598160	-0,274382	-0,322034	-1,607509	-3,095639	-1,156177	-2,514561	-1,373789	1,784386	35,018688	10,007699	-0,089288	0,598160	-0,274382	46,633524	5,401585	-3,095639	-0,089288	0,598160	-0,274382	46,633524	5,401585	-3,095639
12:02:39,65	0,545927	3,501925	-0,091989	-0,598004	0,856003	-0,327972	-0,088509	0,599783	-0,275204	-0,427318	-1,566972	-3,144354	-1,158654	-2,514175	-1,372624	1,741011	34,990418	10,040075	-0,088509	0,599783	-0,275204	46,655617	5,380984	-3,144354	-0,088509	0,599783	-0,275204	46,655617	5,380984	-3,144354
12:02:39,70	0,545927	3,501925	-0,091989	-0,598004	0,856003	-0,327972	-0,087605	0,602120	-0,274038	-0,595041	-1,543397	-3,111977	-1,156285	-2,513856	-1,374574	1,742183	35,012192	10,027869	-0,087605	0,602120	-0,274038	46,671392	5,333601	-3,111977	-0,087605	0,602120	-0,274038	46,671392	5,333601	-3,111977
12:02:39,75	0,545927	3,501925	-0,091989	-0,598004	0,856003	-0,327972	-0,089066	0,600228	-0,275988	-0,477222	-1,629216	-3,124184	-1,156857	-2,514107	-1,379976	1,769081	34,998534	10,064222	-0,089066	0,600228	-0,275988	46,640700	5,362432	-3,124184	-0,089066	0,600228	-0,275988	46,640700	5,362432	-3,124184
12:02:39,80	0,545927	3,501925	-0,091989	-0,598004	0,856003	-0,327972	-0,088562	0,600598	-0,281390	-0,494832	-1,572897	-3,087831	-1,158838	-2,512334	-1,365620	1,827719	35,246024	10,009435	-0,088562	0,600598	-0,281390	46,652121	5,379206	-3,087831	-0,088562	0,600598	-0,281390	46,652121	5,379206	-3,087831
12:02:39,85	0,545927	3,501925	-0,091989	-0,598004	0,856003	-0,327972	-0,089107	0,603201	-0,267034	-0,386510	-1,674223	-3,142618	-1,176082	-2,484961	-1,800992	3,265358	35,815764	9,818621	-0,089107	0,603201	-0,267034	46,964739	5,320697	-3,142618	-0,089107	0,603201	-0,267034	46,964739	5,320697	-3,142618
12:02:39,90	0,545927	3,501925	-0,091989	-0,598004	0,856003	-0,327972	-0,104191	0,631821	-0,702406	-0,662517	-1,498440	-3,333431	-1,198805	-2,492443	-1,520918	2,863952	37,268427	9,824639	-0,104191	0,631821	-0,702406	48,935396	6,680590	-3,333431	-0,104191	0,631821	-0,702406	48,935396	6,680590	-3,333431
12:02:39,95	0,546014	3,501962	-0,092009	-0,598004	0,855996	-0,278004	-0,086349	0,647758	-0,422332	-0,433950	-1,644607	-3,327414	-1,196029	-2,486097	-1,440805	2,983047	37,100717	9,833703	-0,086349	0,647758	-0,422332	50,415091	5,133814	-3,327414	-0,086349	0,647758	-0,422332	50,415091	5,133814	-3,327414
12:02:40,00	0,546014	3,501962	-0,092009	-0,598004	0,855996	-0,278004	-0,093234	0,648527	-0,342219	-0,559619	-1,815600	-3,318350	-1,200773	-2,488842	-1,446611	2,981759	37,082974	9,859679	-0,093234	0,648527	-0,342219	50,349769	5,503244	-3,318350	-0,093234	0,648527	-0,342219	50,349769	5,503244	-3,318350
12:02:40,05	0,546014	3,501962	-0,092009	-0,598004	0,855996	-0,278004	-0,088485	0,651263	-0,348025	-0,717907	-1,560895	-3,292374	-1,197315	-2,486091	-1,447800	2,960219	37,066932	9,851426	-0,088485	0,651263	-0,348025	50,406267	5,385151	-3,292374	-0,088485	0,651263	-0,348025	50,406267	5,385151	-3,292374
12:02:40,10	0,546014	3,501962	-0,092009	-0,598004	0,855996	-0,278004	-0,092596	0,649644	-0,349215	-0,658347	-1,785293	-3,300627	-1,200336	-2,493351	-1,448148	2,921567	37,038465	9,893130	-0,092596	0,649644	-0,349215	50,338683	5,483456	-3,300627	-0,092596	0,649644	-0,349215	50,338683	5,483456	-3,300627
12:02:40,15	0,546014	3,501962	-0,092009	-0,598004	0,855996	-0,278004	-0,084798	0,648630	-0,349562	-0,649622	-1,399075	-3,258923	-1,202135	-2,490205	-1,448558	2,907467	37,062425	9,894448	-0,084798	0,648630	-0,349562	50,267844	5,257588	-3,258923	-0,084798	0,648630	-0,349562	50,267844	5,257588	-3,258923
12:02:40,20	0,546014	3,501962	-0,092009	-0,598004	0,855996	-0,278004	-0,086623	0,651761	-0,349973	-0,798737	-1,518149	-3,257605	-1,198592	-2,493118	-1,448951	2,917110	37,014235	9,859308	-0,086623	0,651761	-0,349973	50,364517	5,281750	-3,257605	-0,086623	0,651761	-0,349973	50,364517	5,281750	-3,257605
12:02:40,25	0,546014	3,501962	-0,092009	-0,598004	0,855996	-0,278004	-0,085872	0,647237	-0,350366	-0,600369	-1,446655	-3,292744	-1,197403	-2,491721	-1,450084	2,934617	37,008900	9,898821	-0,085872	0,647237	-0,350366	50,207703	5,294297	-3,292744	-0,085872	0,647237	-0,350366	50,207703	5,294297	-3,292744
12:02:40,30	0,546014	3,501962	-0,092009	-0,598004	0,855996	-0,278004	-0,087676	0,646906	-0,351498	-0,579021	-1,522635	-3,253232	-1,198636	-2,489639	-1,453209	2,921318	37,007504	9,900910	-0,087676	0,646906	-0,351498	50,203062	5,359933	-3,253232	-0,087676	0,646906	-0,351498	50,203062	5,359933	-3,253232
12:02:40,35	0,546014	3,501962	-0,092009	-0,598004	0,855996	-0,278004	-0,088862	0,649014	-0,354623	-0,696526	-1,595148	-3,251143	-1,194696	-2,489664	-1,451675	2,830278	37,021559	9,921420	-0,088862	0,649014	-0,354623	50,251082	5,380554	-3,251143	-0,088862	0,649014	-0,354623	50,251082	5,380554	-3,251143
12:02:40,40	0,546014	3,501962	-0,092009	-0,598004	0,855996	-0,278004	-0,090811	0,645589	-0,353089	-0,551770	-1,782351	-3,230633	-1,195161	-2,490837	-1,452444	2,887445	37,007957	9,891540	-0,090811	0,645589	-0,353089	50,126969	5,346323	-3,230633	-0,090811	0,645589	-0,353089	50,126969	5,346323	-3,230633
12:02:40,45	0,546014	3,501962	-0,092009	-0,598004	0,855996	-0,278004	-0,089562	0,645406	-0,353858	-0,525434	-1,661095	-3,260513	-1,196358	-2,489461	-1,453623	2,882346	37,013127	9,887627	-0,089562	0,645406	-0,353858	50,138915	5,369534	-3,260513	-0,089562	0,645406	-0,353858	50,138915	5,369534	-3,260513
12:02:40,50	0,546014	3,501962	-0,092009	-0,598004	0,855996	-0,278004	-0,090155	0,647130	-0,355038	-0,613176	-1,698938	-3,264426	-1,192842	-2,492308	-1,453575	2,886385	36,968309	9,925068	-0,090155	0,647130	-0,355038	50,186540	5,378252	-3,264426	-0,090155	0,647130	-0,355038	50,186540	5,378252	-3,264426
12:02:40,55	0,546014	3,501962	-0,092009	-0,598004	0,855996	-0,278004	-0,089448	0,642662	-0,354990	-0,417611	-1,636238	-3,226985	-1,200526	-2,487159	-1,455556	2,875751	37,015289	9,927323	-0,089448	0,642662	-0,354990	50,031333	5,385408	-3,226985	-0,089448	0,642662	-0,354990	50,031333	5,385408	-3,226985
12:02:40,60	0,546014	3,501962	-0,092009	-0,598004	0,855996	-0,278004	-0,090065	0,651890	-0,356970	-0,862139	-1,701055	-3,224730	-1,199900	-2,494263	-1,453584	2,871813	37,009856	9,925043	-0,090065	0,651890	-0,356970	50,311264	5,369076	-3,224730	-0,090065	0,651890	-0,356970	50,311264	5,369076	-3,224730
12:02:40,65	0,546014	3,501962	-0,092009	-0,598004	0,855996	-0,278004	-0,084226	0,647797	-0,354998	-0,655933	-1,398084	-3,227010	-1,196444	-2,492181	-1,454775	2,847242	36,993845	9,911879	-0,084226	0,647797	-0,354998	50,196103	5,213631	-3,227010	-0,084226	0,647797	-0,354998	50,196103	5,213631	-3,227010
12:02:40,70	0,546014	3,501962	-0,092009	-0,598004	0,855996	-0,278004	-0,087757	0,645844	-0,356190	-0,580552	-1,594995	-3,240174	-1,199959	-2,494576	-1,454013	2,853760	36,967636	9,880475	-0,087757	0,645844	-0,356190	50,118209	5,293941	-3,240174	-0,087757	0,645844	-0,356190	50,118209	5,293941	-3,240174
12:02:40,75	0,546014	3,501962	-0,092009	-0,598004	0,855996	-0,278004	-0,083926	0,647691	-0,355427	-0,696043	-1,377003	-3,271578	-1,195188	-2,489082	-1,453978	2,901199	36,965697	9,920305	-0,083926	0,647691	-0,355427	50,147720	5,211154	-3,271578	-0,083926	0,647691	-0,355427	50,147720	5,211154	-3,271578
12:02:40,81	0,546014	3,501962	-0,092009	-0,598004	0,855996	-0,278004	-0,091069	0,646306	-0,355393	-0,601966	-1,706409	-3,231748	-1,197630	-2,489830	-1,455165	2,863871	36,956823	9,915748	-0,091069	0,646306	-0,355393	50,133049	5,442507	-3,231748	-0,091069	0,646306	-0,355393	50,133049	5,442507	-3,231748
12:02:40,86	0,546014	3,501962	-0,092009	-0,598004	0,855996	-0,278004	-0,089201	0,648047	-0,356580	-0,718870	-1,637138	-3,236305	-1,195863	-2,491330	-1,455152	2,856857	36,968462	9,925958	-0,089201	0,648047	-0,356580	50,152850	5,365103	-3,236305	-0,089201	0,648047	-0,356580	50,152850	5,365103	-3,236305
12:02:40,91	0,546014	3,501962	-0,092009	-0,598004	0,855996	-0,278004	-0,088784	0,645767	-0,356566	-0,593709	-1,627389	-3,226095	-1,199520	-2,486779	-1,455945	2,820966	36,958161	9,960439	-0,088784	0,645767	-0,356566	50,098987	5,342179	-3,226095	-0,088784	0,645767	-0,356566	50,098987	5,342179	-3,226095
12:02:40,96	0,546014	3,501962	-0,092009	-0,598004	0,855996	-0,278004	-0,090897	0,651209	-0,357359	-0,903594	-1,763178	-3,191614	-1,198838	-2,489172	-1,453232	2,844257	36,968623	9,919886	-0,090897	0,651209	-0,357359	50,216351	5,372233	-3,191614	-0,090897	0,651209	-0,357359	50,216351	5,372233	-3,191614
12:02:41,01	0,546014	3,501962	-0,092009	-0,598004	0,855996	-0,278004	-0,089166	0,649423	-0,354646	-0,789965	-1,658233	-3,232167	-1,196627	-2,491953	-1,455166	2,791899	36,922549	9,944320	-0,089166	0,649423	-0,354646	50,189703	5,341304	-3,232167	-0,089166	0,649423	-0,354646	50,189703	5,341304	-3,232167
12:02:41,06	0,546014	3,501962	-0,092009	-0,598004	0,855996	-0,278004	-0,087863	0,646117	-0,356580	-0,684169	-1,612789	-3,207733	-1,197087	-2,488796	-1,455905	2,857051	36,947716	9,974366	-0,087863	0,646117	-0,356580	50,036031	5,284471	-3,207733	-0,087863	0,646117	-0,356580	50,036031	5,284471	-3,207733
12:02:41,11	0,546014	3,501962	-0,092009	-0,598004	0,855996	-0,278004	-0,090368	0,648094	-0,357319	-0,732578	-1,699181	-3,177687	-1,195279	-2,493592	-1,455906	2,852079	36,969204	9,945636	-0,090368	0,648094	-0,357319	50,142780	5,394678	-3,177687	-0,090368	0,648094	-0,357319	50,142780	5,394678	-3,177687
12:02:41,16	0,546014	3,501962	-0,092009	-0,598004	0,855996	-0,278004	-0,087118	0,644130	-0,357320	-0,510354	-1,545234	-3,206417	-1,197135	-2,493647	-1,454385	2,818259	36,931749	9,924149	-0,087118	0,644130	-0,357320	50,053872	5,293505	-3,206417	-0,087118	0,644130	-0,357320	50,053872	5,293505	-3,206417
12:02:41,21	0,546014	3,501962	-0,092009	-0,598004	0,855996	-0,278004	-0,086142	0,645710	-0,355799	-0,641839	-1,505071	-3,227904	-1,198962	-2,490587	-1,455575	2,798158	36,939480	9,925466	-0,086142	0,645710	-0,355799	50,046384	5,257094	-3,227904	-0,086142	0,645710	-0,355799	50,046384	5,257094	-3,227904
12:02:41,26	0,546014	3,501962	-0,092009	-0,598004	0,855996	-0,278004	-0,086753	0,644037	-0,358121	-0,568112	-1,524353	-3,221998	-1,195416	-2,488349	-1,456316	2,813672	36,946253	9,970525	-0,086753	0,644037	-0,358121	49,988824	5,285718	-3,221998	-0,086753	0,644037	-0,358121	49,988824	5,285718	-3,221998
12:02:41,31	0,546014	3,501962	-0,092009	-0,598004	0,855996	-0,278004	-0,091590	0,646871	-0,357731	-0,691939	-1,799561	-3,181528	-1,193708	-2,493523	-1,449371	2,750879	36,948462	9,908401	-0,091590	0,646871	-0,357731	50,087414	5,390226	-3,181528	-0,091590	0,646871	-0,357731	50,087414	5,390226	-3,181528
12:02:41,36	0,546014	3,501962	-0,092009	-0,598004	0,855996	-0,278004	-0,087963	0,642804	-0,350785	-0,509935	-1,666448	-3,243652	-1,186798	-2,489556	-1,873139	2,823249	36,485029	9,774532	-0,087963	0,642804	-0,350785	49,950154	5,238628	-3,243652	-0,087963	0,642804	-0,350785	49,950154	5,238628	-3,243652
12:02:41,41	0,546014	3,501962	-0,092009	-0,598004	0,855996	-0,278004	-0,094854	0,638803	-0,774553	-0,667061	-1,730376	-3,377521	-1,242185	-2,460635	-1,484898	4,186152	39,248230	9,636585	-0,094854	0,638803	-0,774553	49,478977	5,715624	-3,377521	-0,094854	0,638803	-0,774553	49,478977	5,715624	-3,377521
12:02:41,46	0,545916	3,501983	-0,091979	-0,598014	0,856006	-0,227965	-0,092206	0,701230	-0,386312	-0,838808	-1,794015	-3,515468	-1,242773	-2,462402	-1,429221	4,327945	39,319960	9,661325	-0,092206	0,701230	-0,386312	54,207743	5,444182	-3,515468	-0,092206	0,701230	-0,386312	54,207743	5,444182	-3,515468
12:02:41,51	0,545916	3,501983	-0,091979	-0,598014	0,856006	-0,227965	-0,090382	0,700856	-0,330636	-0,686333	-1,612227	-3,490728	-1,239516	-2,459853	-1,432332	4,214208	39,336488	9,738534	-0,090382	0,700856	-0,330636	54,330843	5,482772	-3,490728	-0,090382	0,700856	-0,330636	54,330843	5,482772	-3,490728
12:02:41,56	0,545916	3,501983	-0,091979	-0,598014	0,856006	-0,227965	-0,094218	0,699310	-0,333746	-0,648523	-1,918446	-3,413519	-1,244862	-2,463442	-1,436246	4,209721	39,269481	9,693753	-0,094218	0,699310	-0,333746	54,247334	5,477654	-3,413519	-0,094218	0,699310	-0,333746	54,247334	5,477654	-3,413519
12:02:41,61	0,545916	3,501983	-0,091979	-0,598014	0,856006	-0,227965	-0,088437	0,702146	-0,337661	-0,856236	-1,588213	-3,458300	-1,244906	-2,458664	-1,436244	4,202997	39,279001	9,728743	-0,088437	0,702146	-0,337661	54,262198	5,354074	-3,458300	-0,088437	0,702146	-0,337661	54,262198	5,354074	-3,458300
12:02:41,66	0,545916	3,501983	-0,091979	-0,598014	0,856006	-0,227965	-0,092553	0,704572	-0,337658	-0,977532	-1,812831	-3,423310	-1,244940	-2,462548	-1,438181	4,179486	39,282423	9,729691	-0,092553	0,704572	-0,337658	54,331384	5,452567	-3,423310	-0,092553	0,704572	-0,337658	54,331384	5,452567	-3,423310
12:02:41,71	0,545916	3,501983	-0,091979	-0,598014	0,856006	-0,227965	-0,089172	0,702659	-0,339595	-0,886862	-1,659096	-3,422362	-1,244469	-2,464875	-1,440132	4,129161	39,263675	9,735376	-0,089172	0,702659	-0,339595	54,271903	5,340900	-3,422362	-0,089172	0,702659	-0,339595	54,271903	5,340900	-3,422362
12:02:41,76	0,545916	3,501983	-0,091979	-0,598014	0,856006	-0,227965	-0,087392	0,701088	-0,341547	-0,846553	-1,600760	-3,416677	-1,237312	-2,464737	-1,440101	4,174952	39,251406	9,735751	-0,087392	0,701088	-0,341547	54,188864	5,259529	-3,416677	-0,087392	0,701088	-0,341547	54,188864	5,259529	-3,416677
12:02:41,81	0,545916	3,501983	-0,091979	-0,598014	0,856006	-0,227965	-0,091091	0,694959	-0,341516	-0,515574	-1,747296	-3,416302	-1,240230	-2,463660	-1,432341	4,209464	39,144707	9,707531	-0,091091	0,694959	-0,341516	54,038717	5,403332	-3,416302	-0,091091	0,694959	-0,341516	54,038717	5,403332	-3,416302
12:02:41,86	0,545916	3,501983	-0,091979	-0,598014	0,856006	-0,227965	-0,090564	0,698025	-0,333755	-0,750159	-1,636657	-3,444522	-1,245568	-2,458605	-1,876669	4,423900	39,345185	9,574954	-0,090564	0,698025	-0,333755	54,044820	5,472607	-3,444522	-0,090564	0,698025	-0,333755	54,044820	5,472607	-3,444522
12:02:41,91	0,545916	3,501983	-0,091979	-0,598014	0,856006	-0,227965	-0,092273	0,705175	-0,778084	-0,841099	-1,640057	-3,577099	-1,258799	-2,444108	-1,656126	4,978982	40,209445	9,540121	-0,092273	0,705175	-0,778084	54,515120	5,603364	-3,577099	-0,092273	0,705175	-0,778084	54,515120	5,603364	-3,577099
12:02:41,96	0,546034	3,501913	-0,091977	-0,598023	0,855984	-0,177984	-0,098212	0,723883	-0,557541	-0,787900	-1,900318	-3,611932	-1,258744	-2,440905	-1,604452	5,199522	40,187842	9,563538	-0,098212	0,723883	-0,557541	56,036892	5,809340	-3,611932	-0,098212	0,723883	-0,557541	56,036892	5,809340	-3,611932
12:02:42,01	0,546034	3,501913	-0,091977	-0,598023	0,855984	-0,177984	-0,101014	0,725437	-0,505866	-0,777142	-1,844200	-3,588515	-1,260587	-2,448878	-1,603921	5,158818	40,140571	9,561426	-0,101014	0,725437	-0,505866	56,169632	6,085374	-3,588515	-0,101014	0,725437	-0,505866	56,169632	6,085374	-3,588515
12:02:42,06	0,546034	3,501913	-0,091977	-0,598023	0,855984	-0,177984	-0,093188	0,723045	-0,505336	-0,714082	-1,448854	-3,590627	-1,259992	-2,447954	-1,606260	5,174403	40,118326	9,547680	-0,093188	0,723045	-0,505336	56,044972	5,866365	-3,590627	-0,093188	0,723045	-0,505336	56,044972	5,866365	-3,590627
12:02:42,11	0,546034	3,501913	-0,091977	-0,598023	0,855984	-0,177984	-0,094285	0,722992	-0,507674	-0,722806	-1,481294	-3,604373	-1,264832	-2,442445	-1,605109	5,119980	40,158751	9,602112	-0,094285	0,722992	-0,507674	56,032099	5,920064	-3,604373	-0,094285	0,722992	-0,507674	56,032099	5,920064	-3,604373
12:02:42,16	0,546034	3,501913	-0,091977	-0,598023	0,855984	-0,177984	-0,096636	0,729938	-0,506523	-1,076168	-1,670884	-3,549941	-1,260752	-2,442664	-1,610161	5,118775	40,127151	9,595168	-0,096636	0,729938	-0,506523	56,223950	5,915017	-3,549941	-0,096636	0,729938	-0,506523	56,223950	5,915017	-3,549941
12:02:42,21	0,546034	3,501913	-0,091977	-0,598023	0,855984	-0,177984	-0,098486	0,726295	-0,511575	-0,914730	-1,752339	-3,556885	-1,262075	-2,443737	-1,609351	5,074409	40,071024	9,660778	-0,098486	0,726295	-0,511575	56,099456	5,978804	-3,556885	-0,098486	0,726295	-0,511575	56,099456	5,978804	-3,556885
12:02:42,26	0,546034	3,501913	-0,091977	-0,598023	0,855984	-0,177984	-0,099796	0,724272	-0,511546	-0,851712	-1,736135	-3,554678	-1,258345	-2,442541	-1,610132	5,170738	40,048453	9,597375	-0,099796	0,724272	-0,511546	56,003677	6,097883	-3,554678	-0,099796	0,724272	-0,511546	56,003677	6,097883	-3,554678
12:02:42,31	0,546034	3,501913	-0,091977	-0,598023	0,855984	-0,177984	-0,099796	0,724272	-0,511546	-0,851712	-1,736135	-3,554678	-1,261322	-2,445312	-1,610893	5,140844	40,084562	9,627447	-0,099796	0,724272	-0,511546	56,003677	6,097883	-3,554678	-0,099796	0,724272	-0,511546	56,003677	6,097883	-3,554678
12:02:42,36	0,546034	3,501913	-0,091977	-0,598023	0,855984	-0,177984	-0,095907	0,725465	-0,512307	-0,897416	-1,577847	-3,524606	-1,256627	-2,444649	-1,609332	5,138202	40,066684	9,631707	-0,095907	0,725465	-0,512307	56,051610	5,950879	-3,524606	-0,095907	0,725465	-0,512307	56,051610	5,950879	-3,524606
12:02:42,41	0,546034	3,501913	-0,091977	-0,598023	0,855984	-0,177984	-0,098830	0,721731	-0,510747	-0,720039	-1,723167	-3,520346	-1,259720	-2,446100	-1,608581	5,081012	40,018396	9,629541	-0,098830	0,721731	-0,510747	55,935849	6,034978	-3,520346	-0,098830	0,721731	-0,510747	55,935849	6,034978	-3,520346
12:02:42,46	0,546034	3,501913	-0,091977	-0,598023	0,855984	-0,177984	-0,096027	0,723683	-0,509995	-0,891973	-1,602786	-3,522512	-1,260257	-2,442870	-1,610137	5,106845	40,046751	9,631517	-0,096027	0,723683	-0,509995	55,917172	5,935309	-3,522512	-0,096027	0,723683	-0,509995	55,917172	5,935309	-3,522512
12:02:42,51	0,546034	3,501913	-0,091977	-0,598023	0,855984	-0,177984	-0,098555	0,725764	-0,511551	-0,962698	-1,726077	-3,520536	-1,257876	-2,442081	-1,608199	5,110398	40,062119	9,621632	-0,098555	0,725764	-0,511551	56,009784	6,010511	-3,520536	-0,098555	0,725764	-0,511551	56,009784	6,010511	-3,520536
12:02:42,56	0,546034	3,501913	-0,091977	-0,598023	0,855984	-0,177984	-0,100430	0,724096	-0,509614	-0,860880	-1,828152	-3,530421	-1,262075	-2,444659	-1,609384	5,076211	40,041805	9,611255	-0,100430	0,724096	-0,509614	55,980670	6,055575	-3,530421	-0,100430	0,724096	-0,509614	55,980670	6,055575	-3,530421
12:02:42,61	0,546034	3,501913	-0,091977	-0,598023	0,855984	-0,177984	-0,096097	0,726444	-0,510798	-1,017650	-1,622288	-3,540798	-1,262053	-2,444796	-1,609340	5,098242	40,022415	9,653971	-0,096097	0,726444	-0,510798	56,008199	5,921303	-3,540798	-0,096097	0,726444	-0,510798	56,008199	5,921303	-3,540798
12:02:42,66	0,546034	3,501913	-0,091977	-0,598023	0,855984	-0,177984	-0,095989	0,726356	-0,510755	-1,018864	-1,587933	-3,498082	-1,263885	-2,446848	-1,610540	5,049053	40,059596	9,631551	-0,095989	0,726356	-0,510755	56,000097	5,947232	-3,498082	-0,095989	0,726356	-0,510755	56,000097	5,947232	-3,498082
12:02:42,71	0,546034	3,501913	-0,091977	-0,598023	0,855984	-0,177984	-0,093296	0,726917	-0,511954	-1,040408	-1,509084	-3,520502	-1,253750	-2,447068	-1,611642	5,121457	40,024400	9,651449	-0,093296	0,726917	-0,511954	56,022558	5,814677	-3,520502	-0,093296	0,726917	-0,511954	56,022558	5,814677	-3,520502
12:02:42,76	0,546034	3,501913	-0,091977	-0,598023	0,855984	-0,177984	-0,098173	0,718030	-0,513057	-0,572578	-1,682380	-3,500604	-1,256856	-2,445641	-1,611678	5,060190	39,998643	9,655796	-0,098173	0,718030	-0,513057	55,792782	6,024216	-3,500604	-0,098173	0,718030	-0,513057	55,792782	6,024216	-3,500604
12:02:42,82	0,546034	3,501913	-0,091977	-0,598023	0,855984	-0,177984	-0,097856	0,721433	-0,513092	-0,802461	-1,706080	-3,496257	-1,258048	-2,447167	-1,612483	5,053484	39,977984	9,616499	-0,097856	0,721433	-0,513092	55,830015	5,975638	-3,496257	-0,097856	0,721433	-0,513092	55,830015	5,975638	-3,496257
12:02:42,87	0,546034	3,501913	-0,091977	-0,598023	0,855984	-0,177984	-0,095938	0,721702	-0,513897	-0,837721	-1,601814	-3,535554	-1,257977	-2,447650	-1,611263	5,079337	40,007309	9,669667	-0,095555	0,721399	-0,512677	55,846198	5,926911	-3,482386	-0,095555	0,721399	-0,512677	55,846198	5,926911	-3,482386
12:02:42,92	0,546034	3,501913	-0,091977	-0,598023	0,855984	-0,177984	-0,095555	0,721399	-0,512677	-0,783628	-1,574183	-3,482386	-1,256810	-2,444148	-1,610516	5,072569	40,027766	9,651279	-0,095555	0,721399	-0,512677	55,846198	5,926911	-3,482386	-0,095555	0,721399	-0,512677	55,846198	5,926911	-3,482386
12:02:42,97	0,546034	3,501913	-0,091977	-0,598023	0,855984	-0,177984	-0,099172	0,722140	-0,511930	-0,807802	-1,778354	-3,500774	-1,253326	-2,445462	-1,611287	5,055182	40,005498	9,656465	-0,099172	0,722140	-0,511930	55,880155	6,006671	-3,500774	-0,099172	0,722140	-0,511930	55,880155	6,006671	-3,500774
12:02:43,02	0,546034	3,501913	-0,091977	-0,598023	0,855984	-0,177984	-0,099776	0,718466	-0,512701	-0,644738	-1,813670	-3,495588	-1,261533	-2,446019	-1,610133	5,075874	39,984131	9,638830	-0,099776	0,718466	-0,512701	55,754819	6,018745	-3,495588	-0,099776	0,718466	-0,512701	55,754819	6,018745	-3,495588
12:02:43,07	0,546034	3,501913	-0,091977	-0,598023	0,855984	-0,177984	-0,095190	0,725294	-0,511548	-1,007986	-1,546606	-3,513223	-1,257705	-2,448439	-1,609898	5,076000	39,973642	9,671357	-0,095190	0,725294	-0,511548	55,927619	5,925825	-3,513223	-0,095190	0,725294	-0,511548	55,927619	5,925825	-3,513223
12:02:43,12	0,546034	3,501913	-0,091977	-0,598023	0,855984	-0,177984	-0,095009	0,720770	-0,511313	-0,781723	-1,531805	-3,480696	-1,261354	-2,446415	-1,609945	5,085426	39,989954	9,623029	-0,095009	0,720770	-0,511313	55,798694	5,926365	-3,480696	-0,095009	0,720770	-0,511313	55,798694	5,926365	-3,480696
12:02:43,17	0,546034	3,501913	-0,091977	-0,598023	0,855984	-0,177984	-0,099630	0,722301	-0,512338	-0,831379	-1,791753	-3,524460	-1,259203	-2,441815	-1,611326	5,072210	39,992735	9,626360	-0,099630	0,722301	-0,512338	55,869225	6,029175	-3,524460	-0,099630	0,722301	-0,512338	55,869225	6,029175	-3,524460
12:02:43,22	0,546034	3,501913	-0,091977	-0,598023	0,855984	-0,177984	-0,099996	0,725379	-0,512740	-1,006755	-1,803957	-3,525693	-1,259195	-2,440235	-1,610146	5,096743	39,944040	9,638601	-0,099996	0,725379	-0,512740	55,935475	6,045691	-3,525693	-0,099996	0,725379	-0,512740	55,935475	6,045691	-3,525693
12:02:43,27	0,546034	3,501913	-0,091977	-0,598023	0,855984	-0,177984	-0,101369	0,726162	-0,511560	-1,077374	-1,829770	-3,513452	-1,253862	-2,443462	-1,608566	5,087310	39,982130	9,649090	-0,101369	0,726162	-0,511560	55,926319	6,127674	-3,513452	-0,101369	0,726162	-0,511560	55,926319	6,127674	-3,513452
12:02:43,32	0,546034	3,501913	-0,091977	-0,598023	0,855984	-0,177984	-0,101240	0,719930	-0,509980	-0,725055	-1,850287	-3,502963	-1,259779	-2,445061	-1,609359	5,074620	39,972930	9,638458	-0,101240	0,719930	-0,509980	55,789450	6,097048	-3,502963	-0,101240	0,719930	-0,509980	55,789450	6,097048	-3,502963
12:02:43,37	0,546034	3,501913	-0,091977	-0,598023	0,855984	-0,177984	-0,096897	0,724255	-0,510773	-0,964243	-1,630856	-3,513595	-1,254510	-2,443789	-1,611690	5,068781	39,968485	9,640893	-0,096897	0,724255	-0,510773	55,889736	5,975576	-3,513595	-0,096897	0,724255	-0,510773	55,889736	5,975576	-3,513595
12:02:43,42	0,546034	3,501913	-0,091977	-0,598023	0,855984	-0,177984	-0,100633	0,720328	-0,513104	-0,766820	-1,827955	-3,511160	-1,259792	-2,447786	-1,608968	5,062264	39,966604	9,632893	-0,100633	0,720328	-0,513104	55,778908	6,071742	-3,511160	-0,100633	0,720328	-0,513104	55,778908	6,071742	-3,511160
12:02:43,47	0,546034	3,501913	-0,091977	-0,598023	0,855984	-0,177984	-0,094530	0,722903	-0,510382	-0,905599	-1,515309	-3,519160	-1,254471	-2,447747	-1,612070	5,073390	39,975158	9,626175	-0,094530	0,722903	-0,510382	55,842254	5,905312	-3,519160	-0,094530	0,722903	-0,510382	55,842254	5,905312	-3,519160
12:02:43,52	0,546034	3,501913	-0,091977	-0,598023	0,855984	-0,177984	-0,097225	0,718314	-0,513485	-0,654041	-1,650077	-3,525878	-1,258593	-2,446279	-1,610524	5,074628	39,977398	9,629644	-0,097225	0,718314	-0,513485	55,733637	5,982081	-3,525878	-0,097225	0,718314	-0,513485	55,733637	5,982081	-3,525878
12:02:43,57	0,546034	3,501913	-0,091977	-0,598023	0,855984	-0,177984	-0,096435	0,722618	-0,511939	-0,875285	-1,609056	-3,522409	-1,254307	-2,442539	-1,610569	5,079221	39,960575	9,666720	-0,096435	0,722618	-0,511939	55,850250	5,961104	-3,522409	-0,096435	0,722618	-0,511939	55,850250	5,961104	-3,522409
12:02:43,62	0,546034	3,501913	-0,091977	-0,598023	0,855984	-0,177984	-0,101817	0,720776	-0,511984	-0,791784	-1,876541	-3,485333	-1,257444	-2,443251	-1,608960	5,082981	39,936345	9,652165	-0,101817	0,720776	-0,511984	55,789169	6,116121	-3,485333	-0,101817	0,720776	-0,511984	55,789169	6,116121	-3,485333
12:02:43,67	0,546034	3,501913	-0,091977	-0,598023	0,855984	-0,177984	-0,099631	0,723137	-0,510374	-0,933656	-1,747501	-3,499888	-1,257435	-2,447080	-1,610889	5,076671	39,949486	9,653258	-0,099631	0,723137	-0,510374	55,832630	6,073566	-3,499888	-0,099631	0,723137	-0,510374	55,832630	6,073566	-3,499888
12:02:43,72	0,546034	3,501913	-0,091977	-0,598023	0,855984	-0,177984	-0,096321	0,721215	-0,512303	-0,825441	-1,587372	-3,498795	-1,256926	-2,446732	-1,611685	5,044248	39,940324	9,649077	-0,096321	0,721215	-0,512303	55,789899	5,973793	-3,498795	-0,096321	0,721215	-0,512303	55,789899	5,973793	-3,498795
12:02:43,77	0,546034	3,501913	-0,091977	-0,598023	0,855984	-0,177984	-0,096876	0,720948	-0,513100	-0,835715	-1,639745	-3,502976	-1,253245	-2,445858	-1,608147	5,099052	39,973173	9,667559	-0,096876	0,720948	-0,513100	55,758684	5,965010	-3,502976	-0,096876	0,720948	-0,513100	55,758684	5,965010	-3,502976
12:02:43,82	0,546034	3,501913	-0,091977	-0,598023	0,855984	-0,177984	-0,099474	0,718197	-0,509561	-0,636824	-1,743818	-3,484494	-1,259337	-2,447225	-1,612180	5,024931	39,936933	9,694199	-0,099474	0,718197	-0,509561	55,741639	6,064900	-3,484494	-0,099474	0,718197	-0,509561	55,741639	6,064900	-3,484494
12:02:43,87	0,546034	3,501913	-0,091977	-0,598023	0,855984	-0,177984	-0,097872	0,722098	-0,511903	-0,884118	-1,638040	-3,485271	-1,253361	-2,442424	-1,611678	5,063574	39,963167	9,665396	-0,097872	0,722098	-0,511903	55,800587	6,044898	-3,485271	-0,097872	0,722098	-0,511903	55,800587	6,044898	-3,485271
12:02:43,92	0,546034	3,501913	-0,091977	-0,598023	0,855984	-0,177984	-0,102389	0,720015	-0,513092	-0,757757	-1,921114	-3,486657	-1,257456	-2,440904	-1,610516	5,076326	39,971876	9,669199	-0,102389	0,720015	-0,513092	55,763406	6,116423	-3,486657	-0,102389	0,720015	-0,513092	55,763406	6,116423	-3,486657
12:02:43,97	0,546034	3,501913	-0,091977	-0,598023	0,855984	-0,177984	-0,101658	0,724321	-0,511930	-0,967754	-1,876414	-3,482853	-1,257485	-2,446519	-1,612835	5,067929	39,923469	9,658618	-0,101658	0,724321	-0,511930	55,891436	6,103742	-3,482853	-0,101658	0,724321	-0,511930	55,891436	6,103742	-3,482853
12:02:44,02	0,546034	3,501913	-0,091977	-0,598023	0,855984	-0,177984	-0,096781	0,721539	-0,514249	-0,869221	-1,605875	-3,493435	-1,253960	-2,448775	-1,612069	5,040361	39,962882	9,640592	-0,096781	0,721539	-0,514249	55,771598	5,991431	-3,493435	-0,096781	0,721539	-0,514249	55,771598	5,991431	-3,493435
12:02:44,07	0,546034	3,501913	-0,091977	-0,598023	0,855984	-0,177984	-0,096590	0,717358	-0,513484	-0,631430	-1,639531	-3,511461	-1,255749	-2,443969	-1,610952	4,983225	39,931016	9,642305	-0,096590	0,717358	-0,513484	55,681135	5,942792	-3,511461	-0,096590	0,717358	-0,513484	55,681135	5,942792	-3,511461
12:02:44,12	0,546034	3,501913	-0,091977	-0,598023	0,855984	-0,177984	-0,099858	0,721310	-0,512366	-0,893129	-1,842985	-3,509748	-1,258143	-2,440058	-1,612089	5,046291	39,942009	9,669515	-0,099858	0,721310	-0,512366	55,729714	5,995831	-3,509748	-0,099858	0,721310	-0,512366	55,729714	5,995831	-3,509748
12:02:44,17	0,546034	3,501913	-0,091977	-0,598023	0,855984	-0,177984	-0,102047	0,725339	-0,513503	-1,061580	-1,907723	-3,482538	-1,254968	-2,443317	-1,613317	5,014089	39,943927	9,710693	-0,102047	0,725339	-0,513503	55,877534	6,102974	-3,482538	-0,102047	0,725339	-0,513503	55,877534	6,102974	-3,482538
12:02:44,22	0,546034	3,501913	-0,091977	-0,598023	0,855984	-0,177984	-0,100813	0,720960	-0,514731	-0,848311	-1,872386	-3,441360	-1,255258	-2,445541	-1,609757	4,992872	39,958375	9,664010	-0,100813	0,720960	-0,514731	55,747050	6,041419	-3,441360	-0,100813	0,720960	-0,514731	55,747050	6,041419	-3,441360
12:02:44,27	0,546034	3,501913	-0,091977	-0,598023	0,855984	-0,177984	-0,098742	0,720099	-0,511172	-0,801623	-1,790297	-3,488043	-1,256904	-2,440925	-1,613627	5,058895	39,991873	9,676850	-0,098742	0,720099	-0,511172	55,726131	5,960941	-3,488043	-0,098742	0,720099	-0,511172	55,726131	5,960941	-3,488043
12:02:44,32	0,546034	3,501913	-0,091977	-0,598023	0,855984	-0,177984	-0,095960	0,719073	-0,509192	-0,774453	-1,573371	-3,487314	-1,255158	-2,443077	-1,610489	5,060807	39,932296	9,697221	-0,095960	0,719073	-0,509192	55,672807	5,959486	-3,487314	-0,095960	0,719073	-0,509192	55,672807	5,959486	-3,487314
12:02:44,37	0,546034	3,501913	-0,091977	-0,598023	0,855984	-0,177984	-0,095960	0,719073	-0,509192	-0,774453	-1,573371	-3,487314	-1,253987	-2,444836	-1,612450	5,046952	39,949722	9,669985	-0,095960	0,719073	-0,509192	55,672807	5,959486	-3,487314	-0,095960	0,719073	-0,509192	55,672807	5,959486	-3,487314
12:02:44,42	0,546034	3,501913	-0,091977	-0,598023	0,855984	-0,177984	-0,099988	0,719351	-0,513864	-0,743172	-1,803908	-3,482068	-1,260399	-2,448428	-1,602331	5,048289	39,956566	9,676928	-0,099988	0,719351	-0,513864	55,725850	6,045110	-3,482068	-0,099988	0,719351	-0,513864	55,725850	6,045110	-3,482068
12:02:44,47	0,546034	3,501913	-0,091977	-0,598023	0,855984	-0,177984	-0,093671	0,723108	-0,503745	-0,931946	-1,477728	-3,475125	-1,270778	-2,421676	-1,993899	6,109378	40,808562	9,456507	-0,093671	0,723108	-0,503745	55,832010	5,875467	-3,475125	-0,093671	0,723108	-0,503745	55,832010	5,875467	-3,475125
12:02:44,52	0,546034	3,501913	-0,091977	-0,598023	0,855984	-0,177984	-0,111649	0,745472	-0,895314	-0,826508	-1,919636	-3,695546	-1,307230	-2,408957	-1,692436	6,987907	42,425151	9,351787	-0,111649	0,745472	-0,895314	57,693064	6,844807	-3,695546	-0,111649	0,745472	-0,895314	57,693064	6,844807	-3,695546
12:02:44,57	0,546016	3,502015	-0,092007	-0,598014	0,855995	-0,127975	-0,104438	0,783400	-0,593851	-0,959487	-1,592141	-3,800266	-1,306291	-2,409628	-1,648089	7,109702	42,444756	9,402571	-0,104438	0,783400	-0,593851	60,537424	6,606255	-3,800266	-0,104438	0,783400	-0,593851	60,537424	6,606255	-3,800266
12:02:44,62	0,546016	3,502015	-0,092007	-0,598014	0,855995	-0,127975	-0,104326	0,782251	-0,549504	-0,821851	-1,490655	-3,749482	-1,304877	-2,404149	-1,651232	7,096607	42,460456	9,396488	-0,104326	0,782251	-0,549504	60,584845	6,698968	-3,749482	-0,104326	0,782251	-0,549504	60,584845	6,698968	-3,749482
12:02:44,67	0,546016	3,502015	-0,092007	-0,598014	0,855995	-0,127975	-0,109779	0,783766	-0,552646	-0,893585	-1,793378	-3,755565	-1,307604	-2,401259	-1,653183	7,073766	42,465693	9,422261	-0,109779	0,783766	-0,552646	60,632043	6,824270	-3,755565	-0,109779	0,783766	-0,552646	60,632043	6,824270	-3,755565
12:02:44,72	0,546016	3,502015	-0,092007	-0,598014	0,855995	-0,127975	-0,110918	0,787573	-0,554597	-1,098413	-1,875018	-3,729792	-1,299967	-2,406136	-1,653898	7,068247	42,434923	9,465970	-0,110918	0,787573	-0,554597	60,726034	6,832060	-3,729792	-0,110918	0,787573	-0,554597	60,726034	6,832060	-3,729792
12:02:44,77	0,546016	3,502015	-0,092007	-0,598014	0,855995	-0,127975	-0,110513	0,778521	-0,555312	-0,657132	-1,843354	-3,686083	-1,307253	-2,405079	-1,652209	7,045512	42,389368	9,419008	-0,110513	0,778521	-0,555312	60,456756	6,831934	-3,686083	-0,110513	0,778521	-0,555312	60,456756	6,831934	-3,686083
12:02:44,82	0,546016	3,502015	-0,092007	-0,598014	0,855995	-0,127975	-0,107785	0,785359	-0,553623	-1,063541	-1,698405	-3,733045	-1,300636	-2,406310	-1,653922	7,050931	42,369441	9,444542	-0,107785	0,785359	-0,553623	60,587150	6,762727	-3,733045	-0,107785	0,785359	-0,553623	60,587150	6,762727	-3,733045
12:02:44,87	0,546016	3,502015	-0,092007	-0,598014	0,855995	-0,127975	-0,110028	0,779013	-0,555336	-0,748087	-1,800353	-3,707510	-1,302354	-2,407305	-1,655088	7,069074	42,377359	9,430340	-0,110028	0,779013	-0,555336	60,404428	6,836809	-3,707510	-0,110028	0,779013	-0,555336	60,404428	6,836809	-3,707510
12:02:44,92	0,546016	3,502015	-0,092007	-0,598014	0,855995	-0,127975	-0,108307	0,780003	-0,556503	-0,783664	-1,699142	-3,721713	-1,302303	-2,404802	-1,646180	7,069557	42,403358	9,401901	-0,108307	0,780003	-0,556503	60,446606	6,802972	-3,721713	-0,108307	0,780003	-0,556503	60,446606	6,802972	-3,721713
12:02:44,97	0,546016	3,502015	-0,092007	-0,598014	0,855995	-0,127975	-0,110500	0,781211	-0,547594	-0,823702	-1,825746	-3,750152	-1,301781	-2,394162	-2,090837	7,436518	42,174888	9,275437	-0,110500	0,781211	-0,547594	60,501364	6,848500	-3,750152	-0,110500	0,781211	-0,547594	60,501364	6,848500	-3,750152
12:02:45,02	0,546016	3,502015	-0,092007	-0,598014	0,855995	-0,127975	-0,119976	0,786079	-0,992251	-1,091206	-1,886473	-3,876616	-1,322494	-2,402061	-1,811784	7,395591	43,699888	9,247058	-0,119976	0,786079	-0,992251	60,615980	7,531649	-3,876616	-0,119976	0,786079	-0,992251	60,615980	7,531649	-3,876616
12:02:45,07	0,545992	3,501981	-0,091994	-0,598004	0,855997	-0,077966	-0,102778	0,800067	-0,713198	-0,518348	-1,790142	-3,904995	-1,328818	-2,402648	-1,786207	7,162153	43,659101	9,294394	-0,102778	0,800067	-0,713198	62,286882	6,277970	-3,904995	-0,102778	0,800067	-0,713198	62,286882	6,277970	-3,904995
12:02:45,12	0,545992	3,501981	-0,091994	-0,598004	0,855997	-0,077966	-0,099108	0,805251	-0,687621	-0,939956	-1,781024	-3,857659	-1,326636	-2,405697	-1,795539	7,102464	43,629037	9,304493	-0,099108	0,805251	-0,687621	62,272216	5,998919	-3,857659	-0,099108	0,805251	-0,687621	62,272216	5,998919	-3,857659
12:02:45,17	0,545992	3,501981	-0,091994	-0,598004	0,855997	-0,077966	-0,097558	0,801836	-0,696954	-0,818291	-1,737118	-3,847559	-1,327403	-2,404061	-1,797117	7,036226	43,608904	9,324980	-0,097558	0,801836	-0,696954	62,125855	5,921202	-3,847559	-0,097558	0,801836	-0,696954	62,125855	5,921202	-3,847559
12:02:45,22	0,545992	3,501981	-0,091994	-0,598004	0,855997	-0,077966	-0,098592	0,803319	-0,698532	-0,945930	-1,838149	-3,827073	-1,327391	-2,402568	-1,799442	7,048486	43,618500	9,336490	-0,098592	0,803319	-0,698532	62,114583	5,901288	-3,827073	-0,098592	0,803319	-0,698532	62,114583	5,901288	-3,827073
12:02:45,27	0,545992	3,501981	-0,091994	-0,598004	0,855997	-0,077966	-0,099891	0,804054	-0,700856	-0,969746	-1,899885	-3,815563	-1,329858	-2,405459	-1,802600	7,001578	43,583682	9,288472	-0,099891	0,804054	-0,700856	62,148520	5,941534	-3,815563	-0,099891	0,804054	-0,700856	62,148520	5,941534	-3,815563
12:02:45,32	0,545992	3,501981	-0,091994	-0,598004	0,855997	-0,077966	-0,096154	0,804746	-0,704015	-1,059294	-1,728776	-3,863581	-1,330509	-2,405179	-1,800279	6,968942	43,586399	9,297101	-0,096154	0,804746	-0,704015	62,113229	5,819290	-3,863581	-0,096154	0,804746	-0,704015	62,113229	5,819290	-3,863581
12:02:45,37	0,545992	3,501981	-0,091994	-0,598004	0,855997	-0,077966	-0,096071	0,805449	-0,701693	-1,109861	-1,754073	-3,854952	-1,327013	-2,405134	-1,805687	6,980215	43,544501	9,328616	-0,096071	0,805449	-0,701693	62,117917	5,787464	-3,854952	-0,096071	0,805449	-0,701693	62,117917	5,787464	-3,854952
12:02:45,42	0,545992	3,501981	-0,091994	-0,598004	0,855997	-0,077966	-0,097857	0,802444	-0,707101	-0,984214	-1,816275	-3,823437	-1,329954	-2,402100	-1,805738	6,977160	43,567198	9,285741	-0,097857	0,802444	-0,707101	62,007618	5,865525	-3,823437	-0,097857	0,802444	-0,707101	62,007618	5,865525	-3,823437
12:02:45,47	0,545992	3,501981	-0,091994	-0,598004	0,855997	-0,077966	-0,099015	0,806508	-0,707152	-1,177425	-1,890446	-3,866312	-1,325787	-2,406633	-1,805663	7,007487	43,519839	9,332365	-0,099015	0,806508	-0,707152	62,133449	5,882199	-3,866312	-0,099015	0,806508	-0,707152	62,133449	5,882199	-3,866312
12:02:45,52	0,545992	3,501981	-0,091994	-0,598004	0,855997	-0,077966	-0,097173	0,800633	-0,707077	-0,897788	-1,744714	-3,819688	-1,327967	-2,402389	-1,807554	6,996670	43,543183	9,265181	-0,097173	0,800633	-0,707077	61,951916	5,883327	-3,819688	-0,097173	0,800633	-0,707077	61,951916	5,883327	-3,819688
12:02:45,57	0,545992	3,501981	-0,091994	-0,598004	0,855997	-0,077966	-0,099758	0,804643	-0,708969	-1,091478	-1,900183	-3,886872	-1,326365	-2,405625	-1,809284	6,958110	43,508720	9,335981	-0,099758	0,804643	-0,708969	62,072979	5,930795	-3,886872	-0,099758	0,804643	-0,708969	62,072979	5,930795	-3,886872
12:02:45,62	0,545992	3,501981	-0,091994	-0,598004	0,855997	-0,077966	-0,097756	0,801637	-0,710698	-0,984305	-1,812278	-3,816072	-1,322296	-2,406031	-1,805696	6,993371	43,494167	9,293640	-0,097756	0,801637	-0,710698	61,944200	5,861598	-3,816072	-0,097756	0,801637	-0,710698	61,944200	5,861598	-3,816072
12:02:45,67	0,545992	3,501981	-0,091994	-0,598004	0,855997	-0,077966	-0,099439	0,797910	-0,707111	-0,785475	-1,861967	-3,858413	-1,326591	-2,400561	-1,805588	6,967222	43,520416	9,320594	-0,099439	0,797910	-0,707111	61,850462	5,944005	-3,858413	-0,099439	0,797910	-0,707111	61,850462	5,944005	-3,858413
12:02:45,72	0,545992	3,501981	-0,091994	-0,598004	0,855997	-0,077966	-0,102029	0,804366	-0,707003	-1,111502	-2,032419	-3,831459	-1,327116	-2,403838	-1,808807	6,952072	43,518429	9,339833	-0,102029	0,804366	-0,707003	62,031191	5,976869	-3,831459	-0,102029	0,804366	-0,707003	62,031191	5,976869	-3,831459
12:02:45,77	0,545992	3,501981	-0,091994	-0,598004	0,855997	-0,077966	-0,098929	0,803181	-0,710221	-1,059211	-1,883320	-3,812220	-1,325076	-2,402507	-1,807507	6,991329	43,505759	9,325055	-0,098929	0,803181	-0,710221	61,990509	5,882579	-3,812220	-0,098929	0,803181	-0,710221	61,990509	5,882579	-3,812220
12:02:45,82	0,545992	3,501981	-0,091994	-0,598004	0,855997	-0,077966	-0,101101	0,802080	-0,708921	-0,993297	-1,955951	-3,826998	-1,327883	-2,401258	-1,807873	6,964519	43,442079	9,296969	-0,101101	0,802080	-0,708921	61,969986	5,980481	-3,826998	-0,101101	0,802080	-0,708921	61,969986	5,980481	-3,826998
12:02:45,87	0,545992	3,501981	-0,091994	-0,598004	0,855997	-0,077966	-0,100780	0,805135	-0,709288	-1,220721	-1,930615	-3,855084	-1,325391	-2,402400	-1,806880	6,941881	43,487759	9,328604	-0,100780	0,805135	-0,709288	61,982394	5,980584	-3,855084	-0,100780	0,805135	-0,709288	61,982394	5,980584	-3,855084
12:02:45,93	0,545992	3,501981	-0,091994	-0,598004	0,855997	-0,077966	-0,101036	0,802406	-0,708294	-1,050566	-1,986418	-3,823449	-1,324833	-2,401405	-1,810003	6,940721	43,468740	9,315616	-0,101036	0,802406	-0,708294	61,938315	5,944947	-3,823449	-0,101036	0,802406	-0,708294	61,938315	5,944947	-3,823449
12:02:45,98	0,545992	3,501981	-0,091994	-0,598004	0,855997	-0,077966	-0,102177	0,802421	-0,711418	-1,068388	-2,037198	-3,836437	-1,326631	-2,404530	-1,812317	6,932163	43,447618	9,330196	-0,102177	0,802421	-0,711418	61,921657	5,983663	-3,836437	-0,102177	0,802421	-0,711418	61,921657	5,983663	-3,836437
12:02:46,03	0,545992	3,501981	-0,091994	-0,598004	0,855997	-0,077966	-0,098572	0,802415	-0,713732	-1,090659	-1,846623	-3,821856	-1,326485	-2,406746	-1,807222	6,984624	43,451119	9,340901	-0,098572	0,802415	-0,713732	61,898933	5,891299	-3,821856	-0,098572	0,802415	-0,713732	61,898933	5,891299	-3,821856
12:02:46,08	0,545992	3,501981	-0,091994	-0,598004	0,855997	-0,077966	-0,096726	0,801181	-0,708636	-0,997218	-1,706924	-3,811152	-1,321243	-2,404115	-1,811883	6,979216	43,436823	9,354321	-0,096726	0,801181	-0,708636	61,895489	5,886048	-3,811152	-0,096726	0,801181	-0,708636	61,895489	5,886048	-3,811152
12:02:46,13	0,545992	3,501981	-0,091994	-0,598004	0,855997	-0,077966	-0,101625	0,797957	-0,713297	-0,844653	-1,959242	-3,797732	-1,323523	-2,401198	-1,809554	6,998025	43,495936	9,359488	-0,101625	0,797957	-0,713297	61,794967	6,018355	-3,797732	-0,101625	0,797957	-0,713297	61,794967	6,018355	-3,797732
12:02:46,18	0,545992	3,501981	-0,091994	-0,598004	0,855997	-0,077966	-0,103011	0,801390	-0,710969	-0,962559	-2,044578	-3,792565	-1,322205	-2,403709	-1,808457	6,971649	43,468323	9,353217	-0,103011	0,801390	-0,710969	61,946533	6,041815	-3,792565	-0,103011	0,801390	-0,710969	61,946533	6,041815	-3,792565
12:02:46,23	0,545992	3,501981	-0,091994	-0,598004	0,855997	-0,077966	-0,101496	0,798993	-0,709871	-0,875032	-1,974792	-3,798836	-1,324173	-2,406401	-1,809269	6,969003	43,450213	9,340306	-0,101496	0,798993	-0,709871	61,845919	5,992609	-3,798836	-0,101496	0,798993	-0,709871	61,845919	5,992609	-3,798836
12:02:46,28	0,545992	3,501981	-0,091994	-0,598004	0,855997	-0,077966	-0,098181	0,799351	-0,710683	-0,910668	-1,795655	-3,811747	-1,322449	-2,405184	-1,807618	6,963461	43,409843	9,345811	-0,098181	0,799351	-0,710683	61,838405	5,911529	-3,811747	-0,098181	0,799351	-0,710683	61,838405	5,911529	-3,811747
12:02:46,33	0,545992	3,501981	-0,091994	-0,598004	0,855997	-0,077966	-0,100096	0,798467	-0,709032	-0,902420	-1,879875	-3,806242	-1,325396	-2,403538	-1,808013	6,965312	43,419713	9,350929	-0,100096	0,798467	-0,709032	61,777242	5,977675	-3,806242	-0,100096	0,798467	-0,709032	61,777242	5,977675	-3,806242
12:02:46,38	0,545992	3,501981	-0,091994	-0,598004	0,855997	-0,077966	-0,100048	0,801842	-0,709427	-1,068422	-1,880715	-3,801124	-1,323057	-2,405491	-1,808818	6,950793	43,412413	9,307842	-0,100048	0,801842	-0,709427	61,876139	5,973074	-3,801124	-0,100048	0,801842	-0,709427	61,876139	5,973074	-3,801124
12:02:46,43	0,545992	3,501981	-0,091994	-0,598004	0,855997	-0,077966	-0,099527	0,798840	-0,710232	-0,925916	-1,862525	-3,844211	-1,322487	-2,407155	-1,809947	6,948733	43,400170	9,346771	-0,099527	0,798840	-0,710232	61,783013	5,950332	-3,844211	-0,099527	0,798840	-0,710232	61,783013	5,950332	-3,844211
12:02:46,48	0,545992	3,501981	-0,091994	-0,598004	0,855997	-0,077966	-0,099351	0,800981	-0,710714	-1,037651	-1,863100	-3,824504	-1,323094	-2,403689	-1,809959	6,930130	43,461028	9,363864	-0,099351	0,800981	-0,710714	61,839342	5,935968	-3,824504	-0,099351	0,800981	-0,710714	61,839342	5,935968	-3,824504
12:02:46,53	0,545992	3,501981	-0,091994	-0,598004	0,855997	-0,077966	-0,101069	0,799773	-0,711374	-0,942670	-1,984911	-3,788189	-1,324286	-2,403084	-1,806454	6,944877	43,388539	9,368832	-0,101069	0,799773	-0,711374	61,839513	5,948993	-3,788189	-0,101069	0,799773	-0,711374	61,839513	5,948993	-3,788189
12:02:46,58	0,545992	3,501981	-0,091994	-0,598004	0,855997	-0,077966	-0,100997	0,801107	-0,707869	-1,067454	-1,932146	-3,783221	-1,325468	-2,378618	-2,106572	8,367884	43,423661	9,115003	-0,100997	0,801107	-0,707869	61,819465	5,996097	-3,783221	-0,100997	0,801107	-0,707869	61,819465	5,996097	-3,783221
12:02:46,63	0,545992	3,501981	-0,091994	-0,598004	0,855997	-0,077966	-0,120845	0,850464	-0,750418	-0,855971	-1,785708	-4,148529	-1,357106	-2,361217	-1,849003	9,354536	45,205120	9,003524	-0,120845	0,850464	-0,750418	65,905454	7,700604	-4,148529	-0,120845	0,850464	-0,750418	65,905454	7,700604	-4,148529
12:02:46,68	0,545962	3,501955	-0,091995	-0,598013	0,855989	-0,028044	-0,120845	0,850464	-0,750418	-0,855971	-1,785708	-4,148529	-1,357183	-2,351554	-1,809242	9,559065	44,991191	9,082022	-0,120845	0,850464	-0,750418	65,905454	7,700604	-4,148529	-0,120845	0,850464	-0,750418	65,905454	7,700604	-4,148529
12:02:46,73	0,545962	3,501955	-0,091995	-0,598013	0,855989	-0,028044	-0,129175	0,855362	-0,710657	-1,193669	-1,934766	-4,070031	-1,358426	-2,353607	-1,812343	9,538318	44,970596	9,097478	-0,129175	0,855362	-0,710657	65,952247	8,205436	-4,070031	-0,129175	0,855362	-0,710657	65,952247	8,205436	-4,070031
12:02:46,78	0,545962	3,501955	-0,091995	-0,598013	0,855989	-0,028044	-0,126775	0,855412	-0,713757	-1,224489	-1,817656	-4,054575	-1,354312	-2,351945	-1,816204	9,562726	44,929227	9,118589	-0,126775	0,855412	-0,713757	65,925367	8,134176	-4,054575	-0,126775	0,855412	-0,713757	65,925367	8,134176	-4,054575
12:02:46,83	0,545962	3,501955	-0,091995	-0,598013	0,855989	-0,028044	-0,130271	0,852680	-0,717618	-1,106053	-1,957630	-4,033464	-1,352666	-2,353101	-1,816206	9,517886	44,892221	9,132515	-0,130271	0,852680	-0,717618	65,829350	8,268645	-4,033464	-0,130271	0,852680	-0,717618	65,829350	8,268645	-4,033464
12:02:46,88	0,545962	3,501955	-0,091995	-0,598013	0,855989	-0,028044	-0,130094	0,850677	-0,717621	-1,056339	-1,968732	-4,019538	-1,355535	-2,354227	-1,818745	9,503128	44,842327	9,124682	-0,130094	0,850677	-0,717621	65,721789	8,243612	-4,019538	-0,130094	0,850677	-0,717621	65,721789	8,243612	-4,019538
12:02:46,93	0,545962	3,501955	-0,091995	-0,598013	0,855989	-0,028044	-0,127684	0,852599	-0,720159	-1,206868	-1,831250	-4,027371	-1,355275	-2,354212	-1,816171	9,491370	44,875056	9,108182	-0,127684	0,852599	-0,720159	65,722132	8,191916	-4,027371	-0,127684	0,852599	-0,720159	65,722132	8,191916	-4,027371
12:02:46,98	0,545962	3,501955	-0,091995	-0,598013	0,855989	-0,028044	-0,127827	0,852381	-0,717585	-1,173097	-1,865231	-4,043871	-1,354799	-2,353395	-1,817762	9,499688	44,859309	9,145102	-0,127827	0,852381	-0,717585	65,738835	8,169157	-4,043871	-0,127827	0,852381	-0,717585	65,738835	8,169157	-4,043871
12:02:47,03	0,545962	3,501955	-0,091995	-0,598013	0,855989	-0,028044	-0,128771	0,852377	-0,719176	-1,182357	-1,899283	-4,006951	-1,356965	-2,358448	-1,834796	9,453272	45,091972	9,111803	-0,128771	0,852377	-0,719176	65,729245	8,209271	-4,006951	-0,128771	0,852377	-0,719176	65,729245	8,209271	-4,006951
12:02:47,08	0,545962	3,501955	-0,091995	-0,598013	0,855989	-0,028044	-0,123313	0,851727	-0,736211	-0,970244	-1,771955	-4,040250	-1,357294	-2,350219	-2,200411	9,460368	44,891421	8,983726	-0,123313	0,851727	-0,736211	65,890290	7,908084	-4,040250	-0,123313	0,851727	-0,736211	65,890290	7,908084	-4,040250
12:02:47,13	0,545962	3,501955	-0,091995	-0,598013	0,855989	-0,028044	-0,130274	0,856126	-1,101825	-1,369131	-2,027549	-4,168327	-1,390162	-2,336653	-2,015906	10,392943	46,683857	8,903508	-0,130274	0,856126	-1,101825	65,836731	8,198993	-4,168327	-0,130274	0,856126	-1,101825	65,836731	8,198993	-4,168327
12:02:47,18	0,546024	3,501979	-0,091979	-0,598024	0,856003	0,022036	-0,125589	0,891373	-0,917320	-1,183401	-1,872515	-4,248545	-1,384232	-2,330210	-1,972336	10,473117	46,586165	8,925897	-0,125589	0,891373	-0,917320	68,789363	7,986257	-4,248545	-0,125589	0,891373	-0,917320	68,789363	7,986257	-4,248545
12:02:47,23	0,546024	3,501979	-0,091979	-0,598024	0,856003	0,022036	-0,134135	0,889459	-0,873750	-1,128419	-2,198583	-4,226156	-1,384217	-2,332096	-1,974609	10,486872	46,586301	8,985008	-0,134135	0,889459	-0,873750	68,694141	8,330980	-4,226156	-0,134135	0,889459	-0,873750	68,694141	8,330980	-4,226156
12:02:47,28	0,546024	3,501979	-0,091979	-0,598024	0,856003	0,022036	-0,132509	0,888503	-0,876023	-1,071682	-2,102183	-4,167045	-1,389056	-2,332751	-1,972680	10,444809	46,526481	8,995952	-0,132509	0,888503	-0,876023	68,675786	8,299735	-4,167045	-0,132509	0,888503	-0,876023	68,675786	8,299735	-4,167045
12:02:47,33	0,546024	3,501979	-0,091979	-0,598024	0,856003	0,022036	-0,129522	0,892366	-0,874094	-1,345416	-1,953403	-4,156101	-1,386157	-2,336085	-1,972578	10,419690	46,509415	8,993185	-0,129522	0,892366	-0,874094	68,705329	8,214075	-4,156101	-0,129522	0,892366	-0,874094	68,705329	8,214075	-4,156101
12:02:47,38	0,546024	3,501979	-0,091979	-0,598024	0,856003	0,022036	-0,128084	0,888189	-0,873992	-1,155529	-1,891865	-4,158868	-1,382376	-2,338937	-1,976401	10,477264	46,484871	9,018590	-0,128084	0,888189	-0,873992	68,567289	8,162756	-4,158868	-0,128084	0,888189	-0,873992	68,567289	8,162756	-4,158868
12:02:47,43	0,546024	3,501979	-0,091979	-0,598024	0,856003	0,022036	-0,127504	0,883489	-0,877816	-0,903593	-1,799563	-4,133463	-1,382382	-2,338310	-1,973501	10,473310	46,472731	9,004456	-0,127504	0,883489	-0,877816	68,450268	8,209514	-4,133463	-0,127504	0,883489	-0,877816	68,450268	8,209514	-4,133463
12:02:47,48	0,546024	3,501979	-0,091979	-0,598024	0,856003	0,022036	-0,128044	0,883807	-0,874916	-0,932631	-1,825004	-4,147597	-1,387909	-2,338467	-1,973444	10,436060	46,466350	8,984240	-0,128044	0,883807	-0,874916	68,446210	8,226473	-4,147597	-0,128044	0,883807	-0,874916	68,446210	8,226473	-4,147597
12:02:47,53	0,546024	3,501979	-0,091979	-0,598024	0,856003	0,022036	-0,125145	0,888515	-0,874858	-1,201614	-1,703301	-4,167813	-1,380865	-2,332644	-1,974203	10,439380	46,486258	9,026149	-0,125145	0,888515	-0,874858	68,546829	8,120569	-4,167813	-0,125145	0,888515	-0,874858	68,546829	8,120569	-4,167813
12:02:47,58	0,546024	3,501979	-0,091979	-0,598024	0,856003	0,022036	-0,133710	0,885326	-0,875618	-1,016883	-2,155751	-4,125904	-1,386242	-2,336135	-1,975775	10,412577	46,438824	9,009878	-0,133710	0,885326	-0,875618	68,481220	8,340458	-4,125904	-0,133710	0,885326	-0,875618	68,481220	8,340458	-4,125904
12:02:47,63	0,546024	3,501979	-0,091979	-0,598024	0,856003	0,022036	-0,127998	0,888238	-0,877189	-1,222762	-1,858226	-4,142175	-1,386184	-2,335495	-1,975001	10,429588	46,464729	8,999265	-0,127998	0,888238	-0,877189	68,503894	8,189597	-4,142175	-0,127998	0,888238	-0,877189	68,503894	8,189597	-4,142175
12:02:47,68	0,546024	3,501979	-0,091979	-0,598024	0,856003	0,022036	-0,128581	0,888507	-0,876415	-1,205845	-1,886793	-4,152787	-1,382689	-2,332792	-1,975390	10,433476	46,426022	9,005284	-0,128581	0,888507	-0,876415	68,541980	8,206841	-4,152787	-0,128581	0,888507	-0,876415	68,541980	8,206841	-4,152787
12:02:47,73	0,546024	3,501979	-0,091979	-0,598024	0,856003	0,022036	-0,132670	0,886832	-0,876804	-1,150305	-2,076688	-4,146769	-1,379849	-2,337691	-1,973382	10,405419	46,441676	8,988465	-0,132670	0,886832	-0,876804	68,466007	8,337914	-4,146769	-0,132670	0,886832	-0,876804	68,466007	8,337914	-4,146769
12:02:47,78	0,546024	3,501979	-0,091979	-0,598024	0,856003	0,022036	-0,129847	0,881923	-0,874796	-0,895517	-1,961994	-4,163588	-1,387465	-2,341020	-1,975784	10,384880	46,415172	8,989094	-0,129847	0,881923	-0,874796	68,335450	8,230967	-4,163588	-0,129847	0,881923	-0,874796	68,335450	8,230967	-4,163588
12:02:47,83	0,546024	3,501979	-0,091979	-0,598024	0,856003	0,022036	-0,123156	0,886853	-0,877198	-1,185115	-1,618605	-4,162959	-1,379069	-2,335998	-1,974989	10,458456	46,433015	8,980931	-0,123156	0,886853	-0,877198	68,432882	8,049125	-4,162959	-0,123156	0,886853	-0,877198	68,432882	8,049125	-4,162959
12:02:47,88	0,546024	3,501979	-0,091979	-0,598024	0,856003	0,022036	-0,131703	0,882094	-0,876403	-0,885382	-2,008239	-4,171122	-1,380302	-2,332963	-1,975453	10,448042	46,434155	9,036102	-0,131703	0,882094	-0,876403	68,358996	8,330412	-4,171122	-0,131703	0,882094	-0,876403	68,358996	8,330412	-4,171122
12:02:47,93	0,546024	3,501979	-0,091979	-0,598024	0,856003	0,022036	-0,133715	0,884680	-0,876867	-1,024062	-2,122474	-4,115951	-1,382080	-2,336757	-1,974983	10,443986	46,387924	8,998380	-0,133715	0,884680	-0,876867	68,423299	8,374151	-4,115951	-0,133715	0,884680	-0,876867	68,423299	8,374151	-4,115951
12:02:47,98	0,546024	3,501979	-0,091979	-0,598024	0,856003	0,022036	-0,129540	0,884322	-0,876397	-1,047530	-1,885798	-4,153673	-1,381568	-2,335470	-1,974230	10,398649	46,420927	8,999725	-0,129540	0,884322	-0,876397	68,371757	8,283131	-4,153673	-0,129540	0,884322	-0,876397	68,371757	8,283131	-4,153673
12:02:48,04	0,546024	3,501979	-0,091979	-0,598024	0,856003	0,022036	-0,130911	0,884522	-0,875645	-1,051994	-2,012827	-4,152328	-1,379757	-2,334516	-1,972668	10,420056	46,416222	8,998858	-0,130911	0,884522	-0,875645	68,382957	8,263684	-4,152328	-0,130911	0,884522	-0,875645	68,382957	8,263684	-4,152328
12:02:48,09	0,546024	3,501979	-0,091979	-0,598024	0,856003	0,022036	-0,132643	0,883431	-0,874082	-0,988632	-2,081995	-4,153195	-1,378012	-2,336772	-1,976891	10,426462	46,392174	9,049009	-0,132643	0,883431	-0,874082	68,360674	8,330470	-4,153195	-0,132643	0,883431	-0,874082	68,360674	8,330470	-4,153195
12:02:48,14	0,546024	3,501979	-0,091979	-0,598024	0,856003	0,022036	-0,131561	0,880791	-0,878305	-0,868999	-2,008184	-4,103044	-1,384739	-2,335995	-1,974301	10,446460	46,390683	9,050978	-0,131561	0,880791	-0,878305	68,273103	8,319382	-4,103044	-0,131561	0,880791	-0,878305	68,273103	8,319382	-4,103044
12:02:48,19	0,546024	3,501979	-0,091979	-0,598024	0,856003	0,022036	-0,128870	0,887005	-0,875716	-1,183436	-1,850195	-4,101075	-1,384735	-2,337634	-1,976407	10,448391	46,385294	9,039712	-0,128870	0,887005	-0,875716	68,446491	8,266139	-4,101075	-0,128870	0,887005	-0,875716	68,446491	8,266139	-4,101075
12:02:48,24	0,546024	3,501979	-0,091979	-0,598024	0,856003	0,022036	-0,127453	0,886183	-0,877822	-1,144358	-1,772109	-4,112341	-1,385081	-2,339977	-1,972660	10,406901	46,381931	8,996159	-0,127453	0,886183	-0,877822	68,420988	8,232936	-4,112341	-0,127453	0,886183	-0,877822	68,420988	8,232936	-4,112341
12:02:48,29	0,546024	3,501979	-0,091979	-0,598024	0,856003	0,022036	-0,125252	0,885311	-0,874074	-1,122691	-1,691892	-4,155894	-1,381561	-2,333005	-1,976157	10,426950	46,385081	9,019205	-0,125252	0,885311	-0,874074	68,374232	8,140353	-4,155894	-0,125252	0,885311	-0,874074	68,374232	8,140353	-4,155894
12:02:48,34	0,546024	3,501979	-0,091979	-0,598024	0,856003	0,022036	-0,133049	0,885749	-0,877571	-1,132684	-2,081577	-4,132848	-1,381866	-2,334550	-1,975193	10,424778	46,364732	9,030089	-0,133049	0,885749	-0,877571	68,398576	8,362777	-4,132848	-0,133049	0,885749	-0,877571	68,398576	8,362777	-4,132848
12:02:48,39	0,546024	3,501979	-0,091979	-0,598024	0,856003	0,022036	-0,131559	0,885240	-0,876607	-1,124953	-1,995806	-4,121964	-1,380394	-2,332560	-1,973446	10,423576	46,363612	9,007480	-0,131559	0,885240	-0,876607	68,366394	8,331586	-4,121964	-0,131559	0,885240	-0,876607	68,366394	8,331586	-4,121964
12:02:48,44	0,546024	3,501979	-0,091979	-0,598024	0,856003	0,022036	-0,134017	0,884961	-0,874861	-1,111993	-2,124119	-4,144573	-1,387280	-2,338498	-1,967992	10,424410	46,528756	9,002527	-0,134017	0,884961	-0,874861	68,357418	8,396251	-4,144573	-0,134017	0,884961	-0,874861	68,357418	8,396251	-4,144573
12:02:48,49	0,546024	3,501979	-0,091979	-0,598024	0,856003	0,022036	-0,125433	0,887955	-0,869407	-1,124267	-1,759559	-4,149526	-1,391956	-2,314548	-2,295124	11,396287	46,486410	8,771455	-0,125433	0,887955	-0,869407	68,580205	8,086904	-4,149526	-0,125433	0,887955	-0,869407	68,580205	8,086904	-4,149526
12:02:48,54	0,546024	3,501979	-0,091979	-0,598024	0,856003	0,022036	-0,143835	0,903980	-1,196539	-1,508277	-1,853658	-4,380598	-1,412072	-2,301883	-1,995545	12,250527	47,863254	8,729484	-0,143835	0,903980	-1,196539	69,454121	9,437418	-4,380598	-0,143835	0,903980	-1,196539	69,454121	9,437418	-4,380598
12:02:48,59	0,545961	3,502018	-0,091994	-0,598023	0,856002	0,072001	-0,144746	0,927733	-0,896959	-1,123943	-1,849657	-4,422569	-1,413092	-2,291014	-1,930710	12,513189	47,856082	8,785442	-0,144746	0,927733	-0,896959	71,703083	9,512929	-4,422569	-0,144746	0,927733	-0,896959	71,703083	9,512929	-4,422569
12:02:48,64	0,545961	3,502018	-0,091994	-0,598023	0,856002	0,072001	-0,153649	0,934051	-0,832124	-1,327344	-2,081542	-4,366611	-1,414897	-2,290140	-1,932871	12,505963	47,837927	8,766687	-0,153649	0,934051	-0,832124	71,995621	9,979910	-4,366611	-0,153649	0,934051	-0,832124	71,995621	9,979910	-4,366611
12:02:48,69	0,545961	3,502018	-0,091994	-0,598023	0,856002	0,072001	-0,153504	0,936051	-0,834286	-1,450713	-2,071156	-4,385366	-1,411473	-2,293064	-1,935172	12,452438	47,851473	8,817681	-0,153504	0,936051	-0,834286	72,029303	9,978874	-4,385366	-0,153504	0,936051	-0,834286	72,029303	9,978874	-4,385366
12:02:48,74	0,545961	3,502018	-0,091994	-0,598023	0,856002	0,072001	-0,152683	0,931624	-0,836586	-1,235510	-2,081604	-4,334372	-1,410387	-2,294078	-1,938287	12,436709	47,781299	8,812682	-0,152683	0,931624	-0,836586	71,896942	9,903997	-4,334372	-0,152683	0,931624	-0,836586	71,896942	9,903997	-4,334372
12:02:48,79	0,545961	3,502018	-0,091994	-0,598023	0,856002	0,072001	-0,152348	0,930176	-0,839701	-1,228886	-2,042715	-4,339371	-1,415567	-2,296660	-1,937997	12,416601	47,785125	8,817613	-0,152348	0,930176	-0,839701	71,789949	9,916583	-4,339371	-0,152348	0,930176	-0,839701	71,789949	9,916583	-4,339371
12:02:48,84	0,545961	3,502018	-0,091994	-0,598023	0,856002	0,072001	-0,147522	0,933372	-0,839411	-1,401790	-1,811103	-4,334440	-1,413385	-2,298468	-1,938286	12,399755	47,785048	8,816857	-0,147522	0,933372	-0,839411	71,867889	9,769373	-4,334440	-0,147522	0,933372	-0,839411	71,867889	9,769373	-4,334440
12:02:48,89	0,545961	3,502018	-0,091994	-0,598023	0,856002	0,072001	-0,147047	0,930578	-0,839700	-1,264996	-1,800969	-4,335196	-1,408023	-2,290360	-1,938666	12,441925	47,815957	8,839155	-0,147047	0,930578	-0,839700	71,785361	9,742244	-4,335196	-0,147047	0,930578	-0,839700	71,785361	9,742244	-4,335196
12:02:48,94	0,545961	3,502018	-0,091994	-0,598023	0,856002	0,072001	-0,156750	0,929988	-0,840080	-1,186469	-2,284431	-4,312898	-1,412651	-2,291212	-1,948799	12,448339	47,947073	8,804922	-0,156750	0,929988	-0,840080	71,817581	10,020424	-4,312898	-0,156750	0,929988	-0,840080	71,817581	10,020424	-4,312898
12:02:48,99	0,545961	3,502018	-0,091994	-0,598023	0,856002	0,072001	-0,153698	0,933570	-0,850213	-1,255981	-2,185725	-4,347131	-1,433371	-2,290701	-2,266185	12,459469	48,660329	8,581214	-0,153698	0,933570	-0,850213	72,029263	9,879540	-4,347131	-0,153698	0,933570	-0,850213	72,029263	9,879540	-4,347131
12:02:49,04	0,545961	3,502018	-0,091994	-0,598023	0,856002	0,072001	-0,143781	0,951769	-1,167600	-1,579082	-2,017049	-4,570839	-1,466236	-2,276708	-1,989198	13,258903	50,607057	8,545575	-0,143781	0,951769	-1,167600	73,134807	9,269760	-4,570839	-0,143781	0,951769	-1,167600	73,134807	9,269760	-4,570839
12:02:49,09	0,545976	3,501956	-0,091984	-0,598005	0,856001	0,121994	-0,139466	0,987228	-0,890612	-1,337299	-2,073689	-4,606478	-1,462064	-2,279330	-1,970893	13,317187	50,381599	8,531793	-0,139466	0,987228	-0,890612	76,160094	8,874371	-4,606478	-0,139466	0,987228	-0,890612	76,160094	8,874371	-4,606478
12:02:49,14	0,545976	3,501956	-0,091984	-0,598005	0,856001	0,121994	-0,139281	0,982304	-0,872308	-1,247344	-1,900892	-4,620260	-1,461249	-2,272872	-1,971786	13,318171	50,360039	8,586031	-0,139281	0,982304	-0,872308	75,863488	9,032688	-4,620260	-0,139281	0,982304	-0,872308	75,863488	9,032688	-4,620260
12:02:49,19	0,545976	3,501956	-0,091984	-0,598005	0,856001	0,121994	-0,145282	0,984827	-0,873200	-1,396729	-2,201284	-4,566022	-1,463465	-2,278455	-1,972832	13,253399	50,302572	8,584281	-0,145282	0,984827	-0,873200	75,912173	9,203332	-4,566022	-0,145282	0,984827	-0,873200	75,912173	9,203332	-4,566022
12:02:49,24	0,545976	3,501956	-0,091984	-0,598005	0,856001	0,121994	-0,139338	0,983954	-0,874246	-1,433507	-1,919592	-4,567772	-1,460846	-2,277437	-1,972095	13,288206	50,298658	8,596066	-0,139338	0,983954	-0,874246	75,806894	9,018473	-4,567772	-0,139338	0,983954	-0,874246	75,806894	9,018473	-4,567772
12:02:49,29	0,545976	3,501956	-0,091984	-0,598005	0,856001	0,121994	-0,141530	0,982196	-0,873510	-1,328058	-2,001443	-4,555987	-1,463548	-2,279561	-1,975797	13,294962	50,287842	8,615290	-0,141530	0,982196	-0,873510	75,774313	9,108645	-4,555987	-0,141530	0,982196	-0,873510	75,774313	9,108645	-4,555987
12:02:49,34	0,545976	3,501956	-0,091984	-0,598005	0,856001	0,121994	-0,138340	0,983474	-0,877212	-1,400511	-1,824297	-4,536763	-1,459880	-2,276013	-1,974976	13,313610	50,245499	8,632572	-0,138340	0,983474	-0,877212	75,802194	9,035366	-4,536763	-0,138340	0,983474	-0,877212	75,802194	9,035366	-4,536763
12:02:49,39	0,545976	3,501956	-0,091984	-0,598005	0,856001	0,121994	-0,143246	0,982071	-0,876390	-1,354886	-2,042125	-4,519481	-1,460531	-2,278864	-1,974337	13,268409	50,266716	8,632792	-0,143246	0,982071	-0,876390	75,737661	9,202715	-4,519481	-0,143246	0,982071	-0,876390	75,737661	9,202715	-4,519481
12:02:49,44	0,545976	3,501956	-0,091984	-0,598005	0,856001	0,121994	-0,140452	0,981209	-0,875752	-1,314304	-1,946553	-4,519261	-1,460015	-2,276058	-1,974356	13,253033	50,234733	8,632443	-0,140452	0,981209	-0,875752	75,710600	9,078901	-4,519261	-0,140452	0,981209	-0,875752	75,710600	9,078901	-4,519261
12:02:49,49	0,545976	3,501956	-0,091984	-0,598005	0,856001	0,121994	-0,143139	0,982165	-0,875770	-1,399387	-2,083645	-4,519610	-1,458504	-2,274431	-1,976927	13,278081	50,246905	8,650792	-0,143139	0,982165	-0,875770	75,700541	9,152804	-4,519610	-0,143139	0,982165	-0,875770	75,700541	9,152804	-4,519610
12:02:49,54	0,545976	3,501956	-0,091984	-0,598005	0,856001	0,121994	-0,145304	0,981670	-0,878341	-1,350586	-2,180597	-4,501261	-1,457811	-2,272251	-1,976290	13,271653	50,220530	8,652088	-0,145304	0,981670	-0,878341	75,710491	9,225772	-4,501261	-0,145304	0,981670	-0,878341	75,710491	9,225772	-4,501261
12:02:49,59	0,545976	3,501956	-0,091984	-0,598005	0,856001	0,121994	-0,147539	0,982160	-0,877704	-1,402137	-2,289176	-4,499965	-1,456103	-2,276405	-1,976619	13,250273	50,230591	8,630302	-0,147539	0,982160	-0,877704	75,697428	9,292610	-4,499965	-0,147539	0,982160	-0,877704	75,697428	9,292610	-4,499965
12:02:49,64	0,545976	3,501956	-0,091984	-0,598005	0,856001	0,121994	-0,144795	0,978604	-0,878034	-1,219195	-2,170053	-4,521751	-1,459973	-2,281041	-1,973579	13,264675	50,202539	8,596171	-0,144795	0,978604	-0,878034	75,601213	9,196357	-4,521751	-0,144795	0,978604	-0,878034	75,601213	9,196357	-4,521751
12:02:49,69	0,545976	3,501956	-0,091984	-0,598005	0,856001	0,121994	-0,138845	0,979638	-0,874993	-1,290033	-1,834172	-4,555882	-1,462874	-2,275902	-1,977390	13,315965	50,212260	8,700283	-0,141845	0,984719	-0,878804	75,780223	9,184243	-4,451770	-0,141845	0,984719	-0,878804	75,780223	9,184243	-4,451770
12:02:49,74	0,545976	3,501956	-0,091984	-0,598005	0,856001	0,121994	-0,141845	0,984719	-0,878804	-1,520186	-1,950605	-4,451770	-1,460987	-2,275321	-1,975972	13,279340	50,184979	8,627465	-0,141845	0,984719	-0,878804	75,780223	9,184243	-4,451770	-0,141845	0,984719	-0,878804	75,780223	9,184243	-4,451770
12:02:49,79	0,545976	3,501956	-0,091984	-0,598005	0,856001	0,121994	-0,143292	0,983376	-0,877386	-1,492288	-2,043901	-4,524588	-1,458546	-2,271343	-1,974833	13,283192	50,187326	8,650027	-0,143292	0,983376	-0,877386	75,702694	9,204497	-4,524588	-0,143292	0,983376	-0,877386	75,702694	9,204497	-4,524588
12:02:49,84	0,545976	3,501956	-0,091984	-0,598005	0,856001	0,121994	-0,147957	0,983251	-0,876247	-1,481838	-2,284344	-4,502026	-1,458552	-2,273273	-1,975325	13,274407	50,187403	8,636000	-0,147957	0,983251	-0,876247	75,703345	9,330294	-4,502026	-0,147957	0,983251	-0,876247	75,703345	9,330294	-4,502026
12:02:49,89	0,545976	3,501956	-0,091984	-0,598005	0,856001	0,121994	-0,146282	0,982291	-0,876739	-1,436256	-2,204905	-4,516053	-1,459429	-2,278680	-1,975926	13,258378	50,189969	8,592860	-0,146282	0,982291	-0,876739	75,673585	9,278269	-4,516053	-0,146282	0,982291	-0,876739	75,673585	9,278269	-4,516053
12:02:49,95	0,545976	3,501956	-0,091984	-0,598005	0,856001	0,121994	-0,141162	0,980347	-0,877340	-1,340950	-1,953797	-4,559193	-1,455310	-2,273635	-1,976262	13,286774	50,168048	8,666208	-0,141162	0,980347	-0,877340	75,616272	9,127407	-4,559193	-0,141162	0,980347	-0,877340	75,616272	9,127407	-4,559193
12:02:50,00	0,545976	3,501956	-0,091984	-0,598005	0,856001	0,121994	-0,147590	0,979302	-0,877676	-1,291412	-2,252508	-4,485845	-1,455856	-2,274409	-1,978196	13,300015	50,193380	8,667851	-0,147590	0,979302	-0,877676	75,583801	9,333306	-4,485845	-0,147590	0,979302	-0,877676	75,583801	9,333306	-4,485845
12:02:50,05	0,545976	3,501956	-0,091984	-0,598005	0,856001	0,121994	-0,146647	0,979388	-0,879610	-1,267318	-2,204688	-4,484202	-1,457837	-2,269193	-1,976764	13,285744	50,179838	8,675603	-0,146647	0,979388	-0,879610	75,614634	9,307125	-4,484202	-0,146647	0,979388	-0,879610	75,614634	9,307125	-4,484202
12:02:50,10	0,545976	3,501956	-0,091984	-0,598005	0,856001	0,121994	-0,150174	0,983711	-0,878179	-1,511003	-2,393658	-4,476450	-1,455950	-2,276372	-1,977442	13,274672	50,112398	8,640525	-0,150174	0,983711	-0,878179	75,710344	9,394992	-4,476450	-0,150174	0,983711	-0,878179	75,710344	9,394992	-4,476450
12:02:50,15	0,545976	3,501956	-0,091984	-0,598005	0,856001	0,121994	-0,144900	0,978488	-0,878856	-1,303303	-2,095290	-4,511527	-1,454886	-2,275683	-1,978175	13,277141	50,179162	8,700301	-0,144900	0,978488	-0,878856	75,507972	9,279368	-4,511527	-0,144900	0,978488	-0,878856	75,507972	9,279368	-4,511527
12:02:50,20	0,545976	3,501956	-0,091984	-0,598005	0,856001	0,121994	-0,146029	0,977911	-0,879589	-1,214268	-2,185255	-4,451752	-1,460092	-2,278419	-1,975095	13,265667	50,092190	8,661748	-0,146029	0,977911	-0,879589	75,551746	9,278049	-4,451752	-0,146029	0,977911	-0,879589	75,551746	9,278049	-4,451752
12:02:50,25	0,545976	3,501956	-0,091984	-0,598005	0,856001	0,121994	-0,141056	0,981052	-0,876509	-1,458632	-1,893096	-4,490305	-1,457729	-2,274768	-1,977800	13,281911	50,107327	8,688889	-0,141056	0,981052	-0,876509	75,553913	9,179807	-4,490305	-0,141056	0,981052	-0,876509	75,553913	9,179807	-4,490305
12:02:50,30	0,545976	3,501956	-0,091984	-0,598005	0,856001	0,121994	-0,145400	0,980830	-0,879215	-1,425903	-2,112499	-4,463164	-1,458850	-2,278023	-1,976251	13,284108	50,135496	8,663923	-0,145400	0,980830	-0,879215	75,569284	9,301429	-4,463164	-0,145400	0,980830	-0,879215	75,569284	9,301429	-4,463164
12:02:50,35	0,545976	3,501956	-0,091984	-0,598005	0,856001	0,121994	-0,142021	0,980174	-0,877665	-1,366258	-1,948950	-4,488130	-1,457788	-2,274900	-1,977822	13,258796	50,087860	8,673950	-0,142021	0,980174	-0,877665	75,577374	9,199693	-4,488130	-0,142021	0,980174	-0,877665	75,577374	9,199693	-4,488130
12:02:50,40	0,545976	3,501956	-0,091984	-0,598005	0,856001	0,121994	-0,145256	0,980816	-0,879236	-1,453553	-2,115263	-4,478103	-1,459740	-2,278205	-1,976606	13,200270	50,108362	8,674449	-0,145256	0,980816	-0,879236	75,540478	9,287313	-4,478103	-0,145256	0,980816	-0,879236	75,540478	9,287313	-4,478103
12:02:50,45	0,545976	3,501956	-0,091984	-0,598005	0,856001	0,121994	-0,141418	0,980853	-0,878020	-1,467024	-1,976627	-4,477604	-1,455942	-2,273121	-1,970462	13,238138	50,219475	8,659948	-0,141418	0,980853	-0,878020	75,529971	9,124671	-4,477604	-0,141418	0,980853	-0,878020	75,529971	9,124671	-4,477604
12:02:50,50	0,545976	3,501956	-0,091984	-0,598005	0,856001	0,121994	-0,147719	0,980106	-0,871876	-1,313015	-2,327072	-4,492105	-1,450671	-2,275799	-2,263601	13,223314	49,577090	8,444121	-0,147719	0,980106	-0,871876	75,625334	9,268902	-4,492105	-0,147719	0,980106	-0,871876	75,625334	9,268902	-4,492105
12:02:50,55	0,545976	3,501956	-0,091984	-0,598005	0,856001	0,121994	-0,148036	0,974203	-1,165015	-1,569760	-2,035178	-4,707932	-1,490019	-2,263937	-2,095548	13,788908	51,908322	8,383477	-0,148036	0,974203	-1,165015	74,905154	9,585645	-4,707932	-0,148036	0,974203	-1,165015	74,905154	9,585645	-4,707932
12:02:50,60	0,545943	3,501888	-0,092003	-0,598015	0,855985	0,172016	-0,131707	1,018143	-0,946894	-1,607104	-1,870339	-4,686365	-1,496889	-2,267970	-2,045479	13,754508	51,865639	8,465688	-0,131707	1,018143	-0,946894	78,317102	8,468690	-4,686365	-0,131707	1,018143	-0,946894	78,317102	8,468690	-4,686365
12:02:50,65	0,545943	3,501888	-0,092003	-0,598015	0,855985	0,172016	-0,131707	1,018143	-0,946894	-1,607104	-1,870339	-4,686365	-1,489985	-2,267593	-2,049500	13,732154	51,863983	8,463100	-0,131707	1,018143	-0,946894	78,317102	8,468690	-4,686365	-0,131707	1,018143	-0,946894	78,317102	8,468690	-4,686365
12:02:50,70	0,545943	3,501888	-0,092003	-0,598015	0,855985	0,172016	-0,135486	1,012352	-0,950915	-1,318622	-2,085364	-4,688953	-1,493512	-2,260047	-2,048618	13,728249	51,813621	8,482496	-0,135486	1,012352	-0,950915	78,151049	8,550296	-4,688953	-0,135486	1,012352	-0,950915	78,151049	8,550296	-4,688953
12:02:50,75	0,545943	3,501888	-0,092003	-0,598015	0,855985	0,172016	-0,140257	1,019180	-0,950032	-1,719198	-2,311668	-4,669557	-1,493001	-2,262844	-2,053295	13,692604	51,811007	8,470762	-0,140257	1,019180	-0,950032	78,286400	8,698532	-4,669557	-0,140257	1,019180	-0,950032	78,286400	8,698532	-4,669557
12:02:50,80	0,545943	3,501888	-0,092003	-0,598015	0,855985	0,172016	-0,138091	1,017339	-0,954709	-1,643580	-2,228558	-4,681291	-1,492424	-2,265511	-2,049775	13,686407	51,779451	8,486758	-0,138091	1,017339	-0,954709	78,217541	8,611550	-4,681291	-0,138091	1,017339	-0,954709	78,217541	8,611550	-4,681291
12:02:50,85	0,545943	3,501888	-0,092003	-0,598015	0,855985	0,172016	-0,136069	1,015505	-0,951189	-1,578644	-2,113032	-4,665295	-1,491880	-2,265662	-2,054085	13,668579	51,779893	8,450888	-0,136069	1,015505	-0,951189	78,138517	8,568393	-4,665295	-0,136069	1,015505	-0,951189	78,138517	8,568393	-4,665295
12:02:50,90	0,545943	3,501888	-0,092003	-0,598015	0,855985	0,172016	-0,136210	1,014959	-0,955499	-1,558766	-2,136038	-4,701165	-1,489270	-2,269801	-2,057894	13,660569	51,765026	8,530171	-0,136210	1,014959	-0,955499	78,115507	8,556475	-4,701165	-0,136210	1,014959	-0,955499	78,115507	8,556475	-4,701165
12:02:50,95	0,545943	3,501888	-0,092003	-0,598015	0,855985	0,172016	-0,133931	1,010630	-0,959308	-1,350527	-2,017024	-4,621882	-1,491863	-2,267333	-2,055970	13,700718	51,724866	8,498149	-0,133931	1,010630	-0,959308	77,983903	8,496575	-4,621882	-0,133931	1,010630	-0,959308	77,983903	8,496575	-4,621882
12:02:51,00	0,545943	3,501888	-0,092003	-0,598015	0,855985	0,172016	-0,134772	1,014109	-0,957384	-1,546162	-2,005886	-4,653904	-1,492625	-2,269905	-2,362261	13,651588	51,843323	8,275262	-0,134772	1,014109	-0,957384	78,061403	8,573700	-4,653904	-0,134772	1,014109	-0,957384	78,061403	8,573700	-4,653904
12:02:51,05	0,545943	3,501888	-0,092003	-0,598015	0,855985	0,172016	-0,132163	1,013483	-1,263676	-1,435591	-1,972008	-4,876791	-1,513216	-2,231816	-2,116686	15,311165	52,920062	8,180484	-0,132163	1,013483	-1,263676	78,122838	8,402793	-4,876791	-0,132163	1,013483	-1,263676	78,122838	8,402793	-4,876791
12:02:51,10	0,546003	3,502083	-0,091983	-0,598006	0,855992	0,222037	-0,154854	1,050360	-1,018100	-1,590900	-2,253045	-4,971569	-1,518450	-2,229976	-2,078454	15,484546	53,138839	8,278099	-0,154854	1,050360	-1,018100	80,862336	9,902956	-4,971569	-0,154854	1,050360	-1,018100	80,862336	9,902956	-4,971569
12:02:51,15	0,546003	3,502083	-0,091983	-0,598006	0,855992	0,222037	-0,153830	1,055812	-0,979869	-1,598280	-2,159074	-4,873954	-1,513298	-2,228475	-2,079831	15,507207	53,077426	8,241511	-0,153830	1,055812	-0,979869	81,282989	9,916604	-4,873954	-0,153830	1,055812	-0,979869	81,282989	9,916604	-4,873954
12:02:51,20	0,546003	3,502083	-0,091983	-0,598006	0,855992	0,222037	-0,157706	1,052101	-0,981246	-1,447140	-2,310297	-4,910542	-1,515021	-2,230772	-2,080180	15,489693	53,094665	8,209516	-0,157706	1,052101	-0,981246	81,142781	10,069651	-4,910542	-0,157706	1,052101	-0,981246	81,142781	10,069651	-4,910542
12:02:51,25	0,546003	3,502083	-0,091983	-0,598006	0,855992	0,222037	-0,154856	1,052445	-0,981594	-1,458837	-2,185869	-4,942537	-1,511839	-2,229154	-2,081761	15,503898	53,078939	8,255032	-0,154856	1,052445	-0,981594	81,158060	9,970330	-4,942537	-0,154856	1,052445	-0,981594	81,158060	9,970330	-4,942537
12:02:51,30	0,546003	3,502083	-0,091983	-0,598006	0,855992	0,222037	-0,157848	1,050498	-0,983175	-1,364110	-2,321263	-4,897021	-1,516771	-2,230600	-2,081597	15,464971	53,075676	8,239625	-0,157848	1,050498	-0,983175	81,099947	10,069770	-4,897021	-0,157848	1,050498	-0,983175	81,099947	10,069770	-4,897021
12:02:51,35	0,546003	3,502083	-0,091983	-0,598006	0,855992	0,222037	-0,154129	1,054047	-0,983011	-1,570960	-2,159990	-4,912428	-1,518009	-2,230399	-2,083140	15,466189	53,009587	8,257631	-0,154129	1,054047	-0,983011	81,171713	9,939154	-4,912428	-0,154129	1,054047	-0,983011	81,171713	9,939154	-4,912428
12:02:51,40	0,546003	3,502083	-0,091983	-0,598006	0,855992	0,222037	-0,153684	1,055219	-0,984554	-1,688532	-2,102744	-4,894422	-1,513228	-2,229516	-2,083118	15,498318	53,017587	8,263346	-0,153684	1,055219	-0,984554	81,146145	9,961458	-4,894422	-0,153684	1,055219	-0,984554	81,146145	9,961458	-4,894422
12:02:51,45	0,546003	3,502083	-0,091983	-0,598006	0,855992	0,222037	-0,156840	1,051520	-0,984532	-1,473190	-2,243002	-4,888707	-1,516244	-2,234048	-2,080402	15,449568	53,014934	8,265762	-0,156840	1,051520	-0,984532	81,071115	10,068901	-4,888707	-0,156840	1,051520	-0,984532	81,071115	10,068901	-4,888707
12:02:51,50	0,546003	3,502083	-0,091983	-0,598006	0,855992	0,222037	-0,151408	1,051866	-0,981816	-1,517852	-2,001430	-4,886291	-1,509783	-2,226097	-2,082721	15,474065	53,004873	8,302810	-0,151408	1,051866	-0,981816	81,053610	9,884061	-4,886291	-0,151408	1,051866	-0,981816	81,053610	9,884061	-4,886291
12:02:51,55	0,546003	3,502083	-0,091983	-0,598006	0,855992	0,222037	-0,161523	1,050246	-0,984135	-1,430076	-2,501185	-4,849243	-1,510934	-2,229926	-2,081545	15,462169	53,039597	8,302563	-0,161523	1,050246	-0,984135	81,014215	10,178365	-4,849243	-0,161523	1,050246	-0,984135	81,014215	10,178365	-4,849243
12:02:51,60	0,546003	3,502083	-0,091983	-0,598006	0,855992	0,222037	-0,157632	1,049328	-0,982959	-1,358242	-2,326518	-4,849490	-1,520157	-2,235079	-2,082747	15,406461	53,034570	8,277121	-0,157632	1,049328	-0,982959	81,014026	10,047590	-4,849490	-0,157632	1,049328	-0,982959	81,014026	10,047590	-4,849490
12:02:51,65	0,546003	3,502083	-0,091983	-0,598006	0,855992	0,222037	-0,148557	1,054739	-0,984161	-1,671804	-1,900365	-4,874932	-1,514734	-2,232277	-2,083720	15,445407	52,973633	8,256526	-0,148557	1,054739	-0,984161	81,125200	9,761380	-4,874932	-0,148557	1,054739	-0,984161	81,125200	9,761380	-4,874932
12:02:51,70	0,546003	3,502083	-0,091983	-0,598006	0,855992	0,222037	-0,153696	1,051444	-0,985135	-1,533750	-2,103368	-4,895527	-1,516799	-2,231969	-2,083494	15,493146	52,971968	8,275721	-0,153696	1,051444	-0,985135	81,004577	9,961745	-4,895527	-0,153696	1,051444	-0,985135	81,004577	9,961745	-4,895527
12:02:51,75	0,546003	3,502083	-0,091983	-0,598006	0,855992	0,222037	-0,152930	1,053386	-0,984908	-1,612315	-2,021362	-4,876332	-1,513979	-2,228646	-2,085457	15,445620	52,981270	8,293218	-0,152930	1,053386	-0,984908	81,078472	9,983622	-4,876332	-0,152930	1,053386	-0,984908	81,078472	9,983622	-4,876332
12:02:51,80	0,546003	3,502083	-0,091983	-0,598006	0,855992	0,222037	-0,157218	1,052606	-0,986871	-1,587467	-2,290137	-4,858835	-1,517453	-2,226719	-2,083529	15,465899	53,003516	8,277699	-0,157218	1,052606	-0,986871	81,042096	10,051439	-4,858835	-0,157218	1,052606	-0,986871	81,042096	10,051439	-4,858835
12:02:51,85	0,546003	3,502083	-0,091983	-0,598006	0,855992	0,222037	-0,157150	1,056578	-0,984943	-1,764587	-2,280183	-4,874354	-1,511194	-2,233069	-2,082684	15,507975	52,934005	8,292835	-0,157150	1,056578	-0,984943	81,176750	10,056087	-4,874354	-0,157150	1,056578	-0,984943	81,176750	10,056087	-4,874354
12:02:51,90	0,546003	3,502083	-0,091983	-0,598006	0,855992	0,222037	-0,154779	1,047982	-0,984098	-1,356780	-2,085718	-4,859218	-1,516251	-2,230986	-2,082704	15,480586	52,966102	8,304493	-0,154779	1,047982	-0,984098	80,909808	10,064461	-4,859218	-0,154779	1,047982	-0,984098	80,909808	10,064461	-4,859218
12:02:51,96	0,546003	3,502083	-0,091983	-0,598006	0,855992	0,222037	-0,154055	1,053403	-0,984118	-1,624571	-2,087845	-4,847560	-1,509134	-2,230142	-2,083880	15,506979	52,953708	8,267134	-0,154055	1,053403	-0,984118	81,067567	10,005511	-4,847560	-0,154055	1,053403	-0,984118	81,067567	10,005511	-4,847560
12:02:52,01	0,546003	3,502083	-0,091983	-0,598006	0,855992	0,222037	-0,158344	1,047662	-0,985294	-1,323563	-2,281808	-4,884919	-1,510355	-2,231289	-2,081523	15,473207	52,988401	8,315230	-0,158344	1,047662	-0,985294	80,917887	10,148217	-4,884919	-0,158344	1,047662	-0,985294	80,917887	10,148217	-4,884919
12:02:52,06	0,546003	3,502083	-0,091983	-0,598006	0,855992	0,222037	-0,156741	1,048146	-0,982938	-1,335568	-2,245033	-4,836823	-1,506821	-2,227088	-2,081744	15,499745	52,934135	8,281882	-0,156741	1,048146	-0,982938	80,943870	10,059136	-4,836823	-0,156741	1,048146	-0,982938	80,943870	10,059136	-4,836823
12:02:52,11	0,546003	3,502083	-0,091983	-0,598006	0,855992	0,222037	-0,162146	1,047185	-0,983158	-1,319339	-2,475982	-4,870171	-1,513223	-2,230330	-2,084002	15,477748	52,964268	8,301029	-0,162146	1,047185	-0,983158	80,884686	10,252488	-4,870171	-0,162146	1,047185	-0,983158	80,884686	10,252488	-4,870171
12:02:52,16	0,546003	3,502083	-0,091983	-0,598006	0,855992	0,222037	-0,156137	1,051109	-0,985416	-1,508266	-2,197649	-4,851024	-1,512151	-2,231378	-2,083457	15,484415	52,931426	8,323832	-0,156137	1,051109	-0,985416	81,003757	10,059143	-4,851024	-0,156137	1,051109	-0,985416	81,003757	10,059143	-4,851024
12:02:52,21	0,546003	3,502083	-0,091983	-0,598006	0,855992	0,222037	-0,155765	1,049656	-0,984872	-1,457847	-2,156098	-4,828221	-1,512235	-2,226332	-2,083916	15,439230	52,976494	8,287993	-0,155765	1,049656	-0,984872	80,940157	10,071473	-4,828221	-0,155765	1,049656	-0,984872	80,940157	10,071473	-4,828221
12:02:52,26	0,546003	3,502083	-0,091983	-0,598006	0,855992	0,222037	-0,160094	1,052252	-0,985331	-1,576403	-2,442862	-4,864060	-1,512306	-2,230732	-2,081171	15,408156	52,931467	8,313605	-0,160094	1,052252	-0,985331	81,025390	10,124521	-4,864060	-0,160094	1,052252	-0,985331	81,025390	10,124521	-4,864060
12:02:52,31	0,546003	3,502083	-0,091983	-0,598006	0,855992	0,222037	-0,156248	1,050114	-0,982585	-1,519726	-2,247269	-4,838448	-1,513610	-2,229643	-2,083705	15,438885	52,886965	8,292750	-0,156248	1,050114	-0,982585	80,914185	10,018206	-4,838448	-0,156248	1,050114	-0,982585	80,914185	10,018206	-4,838448
12:02:52,36	0,546003	3,502083	-0,091983	-0,598006	0,855992	0,222037	-0,156539	1,051788	-0,985120	-1,629950	-2,213522	-4,859303	-1,513843	-2,229793	-2,083370	15,433220	52,923251	8,311873	-0,156539	1,051788	-0,985120	80,935371	10,074773	-4,859303	-0,156539	1,051788	-0,985120	80,935371	10,074773	-4,859303
12:02:52,41	0,546003	3,502083	-0,091983	-0,598006	0,855992	0,222037	-0,156292	1,051914	-0,984784	-1,607942	-2,223743	-4,840180	-1,513436	-2,228780	-2,081569	15,434124	52,933352	8,299200	-0,156292	1,051914	-0,984784	80,967319	10,045186	-4,840180	-0,156292	1,051914	-0,984784	80,967319	10,045186	-4,840180
12:02:52,46	0,546003	3,502083	-0,091983	-0,598006	0,855992	0,222037	-0,157373	1,052068	-0,982983	-1,606750	-2,284235	-4,852853	-1,511645	-2,229543	-2,084629	15,452909	52,938426	8,344834	-0,157373	1,052068	-0,982983	80,980599	10,069571	-4,852853	-0,157373	1,052068	-0,982983	80,980599	10,069571	-4,852853
12:02:52,51	0,546003	3,502083	-0,091983	-0,598006	0,855992	0,222037	-0,157608	1,050135	-0,986044	-1,492458	-2,282698	-4,807219	-1,511073	-2,231474	-2,082721	15,438831	52,913166	8,294369	-0,157608	1,050135	-0,986044	80,943167	10,089517	-4,807219	-0,157608	1,050135	-0,986044	80,943167	10,089517	-4,807219
12:02:52,56	0,546003	3,502083	-0,091983	-0,598006	0,855992	0,222037	-0,156222	1,048675	-0,984135	-1,445415	-2,210177	-4,857684	-1,512436	-2,232467	-2,078849	15,412340	52,841213	8,286368	-0,156222	1,048675	-0,984135	80,875543	10,053220	-4,857684	-0,156222	1,048675	-0,984135	80,875543	10,053220	-4,857684
12:02:52,61	0,546003	3,502083	-0,091983	-0,598006	0,855992	0,222037	-0,154680	1,049359	-0,980264	-1,556567	-2,116979	-4,865685	-1,503401	-2,232901	-2,331189	15,022978	52,253886	8,071289	-0,154680	1,049359	-0,980264	80,818124	10,025402	-4,865685	-0,154680	1,049359	-0,980264	80,818124	10,025402	-4,865685
12:02:52,66	0,546003	3,502083	-0,091983	-0,598006	0,855992	0,222037	-0,158822	1,041317	-1,232603	-1,841720	-2,375894	-5,080764	-1,566598	-2,243919	-2,147494	14,666866	55,838488	7,973382	-0,158822	1,041317	-1,232603	79,901697	10,091630	-5,080764	-0,158822	1,041317	-1,232603	79,901697	10,091630	-5,080764
12:02:52,71	0,545984	3,501924	-0,091991	-0,598016	0,855999	0,272001	-0,117681	1,090538	-1,048909	-1,474880	-2,337278	-5,178671	-1,567168	-2,244320	-2,108592	14,670333	55,911252	8,011604	-0,117681	1,090538	-1,048909	84,132337	6,900697	-5,178671	-0,117681	1,090538	-1,048909	84,132337	6,900697	-5,178671
12:02:52,76	0,545984	3,501924	-0,091991	-0,598016	0,855999	0,272001	-0,117049	1,090832	-1,010006	-1,425427	-2,337786	-5,140449	-1,569410	-2,245555	-2,112092	14,655473	55,856062	8,014778	-0,117049	1,090832	-1,010006	84,204880	6,850567	-5,140449	-0,117049	1,090832	-1,010006	84,204880	6,850567	-5,140449
12:02:52,81	0,545984	3,501924	-0,091991	-0,598016	0,855999	0,272001	-0,114859	1,092156	-1,013507	-1,549493	-2,209165	-5,137275	-1,569789	-2,244446	-2,114891	14,639160	55,828943	8,057063	-0,114859	1,092156	-1,013507	84,184736	6,807249	-5,137275	-0,114859	1,092156	-1,013507	84,184736	6,807249	-5,137275
12:02:52,86	0,545984	3,501924	-0,091991	-0,598016	0,855999	0,272001	-0,115630	1,093038	-1,016306	-1,627019	-2,249817	-5,094990	-1,566312	-2,243991	-2,113962	14,549171	55,808407	8,051377	-0,115630	1,093038	-1,016306	84,176477	6,827109	-5,094990	-0,115630	1,093038	-1,016306	84,176477	6,827109	-5,094990
12:02:52,91	0,545984	3,501924	-0,091991	-0,598016	0,855999	0,272001	-0,117762	1,090255	-1,015377	-1,545066	-2,428362	-5,100676	-1,569567	-2,242141	-2,117547	14,614133	55,829840	8,042388	-0,117762	1,090255	-1,015377	84,039940	6,815950	-5,100676	-0,117762	1,090255	-1,015377	84,039940	6,815950	-5,100676
12:02:52,96	0,545984	3,501924	-0,091991	-0,598016	0,855999	0,272001	-0,117736	1,093999	-1,018962	-1,688696	-2,381478	-5,109665	-1,564766	-2,244046	-2,117837	14,598481	55,781383	8,034452	-0,117736	1,093999	-1,018962	84,190191	6,860809	-5,109665	-0,117736	1,093999	-1,018962	84,190191	6,860809	-5,109665
12:02:53,01	0,545984	3,501924	-0,091991	-0,598016	0,855999	0,272001	-0,118488	1,088888	-1,019251	-1,472729	-2,409876	-5,117601	-1,567412	-2,241601	-2,119614	14,616352	55,835212	8,049092	-0,118488	1,088888	-1,019251	84,004965	6,891394	-5,117601	-0,118488	1,088888	-1,019251	84,004965	6,891394	-5,117601
12:02:53,06	0,545984	3,501924	-0,091991	-0,598016	0,855999	0,272001	-0,119282	1,092402	-1,021028	-1,599906	-2,462604	-5,102961	-1,568403	-2,244987	-2,113621	14,630184	55,730802	8,065511	-0,119282	1,092402	-1,021028	84,153639	6,900998	-5,102961	-0,119282	1,092402	-1,021028	84,153639	6,900998	-5,102961
12:02:53,11	0,545984	3,501924	-0,091991	-0,598016	0,855999	0,272001	-0,115854	1,091568	-1,015035	-1,640031	-2,220186	-5,086542	-1,544242	-2,228871	-2,403739	15,665665	54,416145	7,803400	-0,115854	1,091568	-1,015035	84,048027	6,874351	-5,086542	-0,115854	1,091568	-1,015035	84,048027	6,874351	-5,086542
12:02:53,16	0,545984	3,501924	-0,091991	-0,598016	0,855999	0,272001	-0,141891	1,078701	-1,305154	-1,591761	-2,020023	-5,348653	-1,552098	-2,202284	-2,209171	16,517572	55,148554	7,737427	-0,141891	1,078701	-1,305154	83,086281	9,118410	-5,348653	-0,141891	1,078701	-1,305154	83,086281	9,118410	-5,348653
12:02:53,21	0,545960	3,501993	-0,092011	-0,598026	0,855996	0,322023	-0,160988	1,098798	-1,110586	-1,576570	-2,641504	-5,414626	-1,560076	-2,203651	-2,161417	16,731966	55,428734	7,796330	-0,160988	1,098798	-1,110586	84,679091	9,996051	-5,414626	-0,160988	1,098798	-1,110586	84,679091	9,996051	-5,414626
12:02:53,26	0,545960	3,501993	-0,092011	-0,598026	0,855996	0,322023	-0,155816	1,105024	-1,062831	-1,550461	-2,326958	-5,355723	-1,558706	-2,199158	-2,163587	16,698404	55,433185	7,797426	-0,155816	1,105024	-1,062831	85,193909	9,904562	-5,355723	-0,155816	1,105024	-1,062831	85,193909	9,904562	-5,355723
12:02:53,31	0,545960	3,501993	-0,092011	-0,598026	0,855996	0,322023	-0,160391	1,106084	-1,065002	-1,618522	-2,596186	-5,354627	-1,556289	-2,200128	-2,168624	16,727568	55,448459	7,791264	-0,160391	1,106084	-1,065002	85,209080	9,994528	-5,354627	-0,160391	1,106084	-1,065002	85,209080	9,994528	-5,354627
12:02:53,36	0,545960	3,501993	-0,092011	-0,598026	0,855996	0,322023	-0,160760	1,103506	-1,070039	-1,456671	-2,597732	-5,360789	-1,559525	-2,202532	-2,166267	16,694704	55,336131	7,835317	-0,160760	1,103506	-1,070039	85,168581	10,021915	-5,360789	-0,160760	1,103506	-1,070039	85,168581	10,021915	-5,360789
12:02:53,41	0,545960	3,501993	-0,092011	-0,598026	0,855996	0,322023	-0,157060	1,105107	-1,067682	-1,653606	-2,377644	-5,316736	-1,562327	-2,203434	-2,164307	16,696515	55,316384	7,855869	-0,157060	1,105107	-1,067682	85,097281	9,951575	-5,316736	-0,157060	1,105107	-1,067682	85,097281	9,951575	-5,316736
12:02:53,46	0,545960	3,501993	-0,092011	-0,598026	0,855996	0,322023	-0,157470	1,103052	-1,071136	-1,491335	-2,402568	-5,280345	-1,562398	-2,200820	-2,166270	16,723744	55,361383	7,829529	-0,157470	1,103052	-1,071136	85,098243	9,958865	-5,280345	-0,157470	1,103052	-1,071136	85,098243	9,958865	-5,280345
12:02:53,51	0,545960	3,501993	-0,092011	-0,598026	0,855996	0,322023	-0,157470	1,103052	-1,071136	-1,491335	-2,402568	-5,280345	-1,556443	-2,202529	-2,170157	16,682812	55,377292	7,833601	-0,157470	1,103052	-1,071136	85,098243	9,958865	-5,280345	-0,157470	1,103052	-1,071136	85,098243	9,958865	-5,280345
12:02:53,56	0,545960	3,501993	-0,092011	-0,598026	0,855996	0,322023	-0,158603	1,102438	-1,071572	-1,485135	-2,488772	-5,318452	-1,554672	-2,203650	-2,168995	16,683522	55,359706	7,817927	-0,158603	1,102438	-1,071572	85,056263	9,961591	-5,318452	-0,158603	1,102438	-1,071572	85,056263	9,961591	-5,318452
12:02:53,61	0,545960	3,501993	-0,092011	-0,598026	0,855996	0,322023	-0,158518	1,100344	-1,070409	-1,391129	-2,474939	-5,334125	-1,556566	-2,200491	-2,170140	16,710639	55,351099	7,850916	-0,158518	1,100344	-1,070409	84,985900	9,968744	-5,334125	-0,158518	1,100344	-1,070409	84,985900	9,968744	-5,334125
12:02:53,66	0,545960	3,501993	-0,092011	-0,598026	0,855996	0,322023	-0,160307	1,103564	-1,071555	-1,552458	-2,540152	-5,301137	-1,559435	-2,202656	-2,168217	16,671320	55,338686	7,840456	-0,160307	1,103564	-1,071555	85,077332	10,043928	-5,301137	-0,160307	1,103564	-1,071555	85,077332	10,043928	-5,301137
12:02:53,71	0,545960	3,501993	-0,092011	-0,598026	0,855996	0,322023	-0,156997	1,104966	-1,069632	-1,655770	-2,395915	-5,311597	-1,554083	-2,203545	-2,170110	16,706676	55,318187	7,870452	-0,156997	1,104966	-1,069632	85,084074	9,928385	-5,311597	-0,156997	1,104966	-1,069632	85,084074	9,928385	-5,311597
12:02:53,76	0,545960	3,501993	-0,092011	-0,598026	0,855996	0,322023	-0,158904	1,099887	-1,071525	-1,391754	-2,454180	-5,281601	-1,552939	-2,203566	-2,167530	16,684941	55,320005	7,866936	-0,158904	1,099887	-1,071525	84,949414	10,019775	-5,281601	-0,158904	1,099887	-1,071525	84,949414	10,019775	-5,281601
12:02:53,81	0,545960	3,501993	-0,092011	-0,598026	0,855996	0,322023	-0,159458	1,098886	-1,068944	-1,348947	-2,502723	-5,285117	-1,555215	-2,203428	-2,170118	16,718488	55,342894	7,856413	-0,159458	1,098886	-1,068944	84,913571	10,014726	-5,285117	-0,159458	1,098886	-1,068944	84,913571	10,014726	-5,285117
12:02:53,86	0,545960	3,501993	-0,092011	-0,598026	0,855996	0,322023	-0,158440	1,100926	-1,071532	-1,418442	-2,432161	-5,295640	-1,555897	-2,206472	-2,168176	16,665004	55,342562	7,869737	-0,158440	1,100926	-1,071532	85,004233	10,005347	-5,295640	-0,158440	1,100926	-1,071532	85,004233	10,005347	-5,295640
12:02:53,91	0,545960	3,501993	-0,092011	-0,598026	0,855996	0,322023	-0,155462	1,099994	-1,069591	-1,397034	-2,323484	-5,282316	-1,552899	-2,200916	-2,168570	16,713081	55,316020	7,860284	-0,155462	1,099994	-1,069591	84,952518	9,880291	-5,282316	-0,155462	1,099994	-1,069591	84,952518	9,880291	-5,282316
12:02:53,96	0,545960	3,501993	-0,092011	-0,598026	0,855996	0,322023	-0,161773	1,100176	-1,069984	-1,405440	-2,596729	-5,291769	-1,557714	-2,204171	-2,172092	16,658500	55,327524	7,852351	-0,161773	1,100176	-1,069984	84,958392	10,102429	-5,291769	-0,161773	1,100176	-1,069984	84,958392	10,102429	-5,291769
12:02:54,01	0,545960	3,501993	-0,092011	-0,598026	0,855996	0,322023	-0,156546	1,102718	-1,073506	-1,554966	-2,377972	-5,299702	-1,560078	-2,203725	-2,169365	16,655074	55,321953	7,869587	-0,156546	1,102718	-1,073506	85,008433	9,910908	-5,299702	-0,156546	1,102718	-1,073506	85,008433	9,910908	-5,299702
12:02:54,07	0,545960	3,501993	-0,092011	-0,598026	0,855996	0,322023	-0,155750	1,104988	-1,070779	-1,679538	-2,336770	-5,282466	-1,559453	-2,205292	-2,170897	16,670444	55,325855	7,880052	-0,155750	1,104988	-1,070779	85,062048	9,889635	-5,282466	-0,155750	1,104988	-1,070779	85,062048	9,889635	-5,282466
12:02:54,12	0,545960	3,501993	-0,092011	-0,598026	0,855996	0,322023	-0,154706	1,103664	-1,072311	-1,599614	-2,271114	-5,272001	-1,553562	-2,203104	-2,171246	16,685764	55,315587	7,924727	-0,154706	1,103664	-1,072311	85,038020	9,873325	-5,272001	-0,154706	1,103664	-1,072311	85,038020	9,873325	-5,272001
12:02:54,17	0,545960	3,501993	-0,092011	-0,598026	0,855996	0,322023	-0,159546	1,099656	-1,072660	-1,392442	-2,504360	-5,227326	-1,555858	-2,201605	-2,169643	16,691247	55,364127	7,869357	-0,159546	1,099656	-1,072660	84,930582	10,019970	-5,227326	-0,159546	1,099656	-1,072660	84,930582	10,019970	-5,227326
12:02:54,22	0,545960	3,501993	-0,092011	-0,598026	0,855996	0,322023	-0,159696	1,102394	-1,071058	-1,490022	-2,531720	-5,282696	-1,557022	-2,200468	-2,174781	16,726215	55,321362	7,873144	-0,159696	1,102394	-1,071058	85,047908	10,004443	-5,282696	-0,159696	1,102394	-1,071058	85,047908	10,004443	-5,282696
12:02:54,27	0,545960	3,501993	-0,092011	-0,598026	0,855996	0,322023	-0,160099	1,103971	-1,076196	-1,591571	-2,501006	-5,278909	-1,555339	-2,201560	-2,171686	16,681721	55,310355	7,871494	-0,160099	1,103971	-1,076196	85,070145	10,066787	-5,278909	-0,160099	1,103971	-1,076196	85,070145	10,066787	-5,278909
12:02:54,32	0,545960	3,501993	-0,092011	-0,598026	0,855996	0,322023	-0,159995	1,101967	-1,073101	-1,519159	-2,528619	-5,280559	-1,560182	-2,202175	-2,172454	16,622096	55,325131	7,925416	-0,159995	1,101967	-1,073101	84,985268	10,030997	-5,280559	-0,159995	1,101967	-1,073101	84,985268	10,030997	-5,280559
12:02:54,37	0,545960	3,501993	-0,092011	-0,598026	0,855996	0,322023	-0,157041	1,105854	-1,073869	-1,738268	-2,434006	-5,226637	-1,558931	-2,205344	-2,170107	16,659143	55,271388	7,902251	-0,157041	1,105854	-1,073869	85,071240	9,893676	-5,226637	-0,157041	1,105854	-1,073869	85,071240	9,893676	-5,226637
12:02:54,42	0,545960	3,501993	-0,092011	-0,598026	0,855996	0,322023	-0,154922	1,103186	-1,071521	-1,627579	-2,264868	-5,249802	-1,555337	-2,205793	-2,171681	16,679648	55,281381	7,855421	-0,154922	1,103186	-1,071521	84,972534	9,896479	-5,249802	-0,154922	1,103186	-1,071521	84,972534	9,896479	-5,249802
12:02:54,47	0,545960	3,501993	-0,092011	-0,598026	0,855996	0,322023	-0,160865	1,099833	-1,072328	-1,462878	-2,563225	-5,282182	-1,556507	-2,201712	-2,171672	16,692449	55,296207	7,885233	-0,160865	1,099833	-1,072328	84,873999	10,064653	-5,282182	-0,160865	1,099833	-1,072328	84,873999	10,064653	-5,282182
12:02:54,52	0,545960	3,501993	-0,092011	-0,598026	0,855996	0,322023	-0,160865	1,099833	-1,072328	-1,462878	-2,563225	-5,282182	-1,553826	-2,200033	-2,171575	16,656180	55,264976	7,910696	-0,160865	1,099833	-1,072328	84,873999	10,064653	-5,282182	-0,160865	1,099833	-1,072328	84,873999	10,064653	-5,282182
12:02:54,57	0,545960	3,501993	-0,092011	-0,598026	0,855996	0,322023	-0,162074	1,101421	-1,072990	-1,542800	-2,636134	-5,241357	-1,555674	-2,200360	-2,170839	16,817827	55,270760	7,887812	-0,162074	1,101421	-1,072990	84,918709	10,086649	-5,241357	-0,162074	1,101421	-1,072990	84,918709	10,086649	-5,241357
12:02:54,62	0,545960	3,501993	-0,092011	-0,598026	0,855996	0,322023	-0,160866	1,102857	-1,072254	-1,531682	-2,436250	-5,264241	-1,564616	-2,221099	-2,538609	15,540745	55,625714	7,600927	-0,160866	1,102857	-1,072254	85,042618	10,191752	-5,264241	-0,160866	1,102857	-1,072254	85,042618	10,191752	-5,264241
12:02:54,67	0,545960	3,501993	-0,092011	-0,598026	0,855996	0,322023	-0,138435	1,100232	-1,440024	-1,726287	-2,553307	-5,551126	-1,608149	-2,209930	-2,296954	16,286570	57,994405	7,528338	-0,138435	1,100232	-1,440024	84,641895	8,313871	-5,551126	-0,138435	1,100232	-1,440024	84,641895	8,313871	-5,551126
12:02:54,72	0,545980	3,501968	-0,091990	-0,597989	0,856000	0,372044	-0,126342	1,143517	-1,198368	-1,552885	-2,462868	-5,623715	-1,616792	-2,205647	-2,240161	16,452272	58,282747	7,524680	-0,126342	1,143517	-1,198368	88,213224	7,454940	-5,623715	-0,126342	1,143517	-1,198368	88,213224	7,454940	-5,623715
12:02:54,77	0,545980	3,501968	-0,091990	-0,597989	0,856000	0,372044	-0,125728	1,153144	-1,141575	-1,720898	-2,431658	-5,627373	-1,609812	-2,204517	-2,237404	16,434810	58,225203	7,576009	-0,125728	1,153144	-1,141575	88,800887	7,438026	-5,627373	-0,125728	1,153144	-1,141575	88,800887	7,438026	-5,627373
12:02:54,82	0,545980	3,501968	-0,091990	-0,597989	0,856000	0,372044	-0,130197	1,147664	-1,138818	-1,494513	-2,650380	-5,576044	-1,616203	-2,205264	-2,242433	16,470734	58,270398	7,593468	-0,130197	1,147664	-1,138818	88,597107	7,570095	-5,576044	-0,130197	1,147664	-1,138818	88,597107	7,570095	-5,576044
12:02:54,87	0,545980	3,501968	-0,091990	-0,597989	0,856000	0,372044	-0,126355	1,152825	-1,143848	-1,705773	-2,442099	-5,558584	-1,611468	-2,209507	-2,242813	16,485617	58,217005	7,562954	-0,126355	1,152825	-1,143848	88,790969	7,476806	-5,558584	-0,126355	1,152825	-1,143848	88,790969	7,476806	-5,558584
12:02:54,92	0,545980	3,501968	-0,091990	-0,597989	0,856000	0,372044	-0,125048	1,146602	-1,144227	-1,421011	-2,334515	-5,589099	-1,610986	-2,205730	-2,241436	16,498230	58,267601	7,598167	-0,125048	1,146602	-1,144227	88,587280	7,481737	-5,589099	-0,125048	1,146602	-1,144227	88,587280	7,481737	-5,589099
12:02:54,97	0,545980	3,501968	-0,091990	-0,597989	0,856000	0,372044	-0,128560	1,148074	-1,142850	-1,447396	-2,531536	-5,553886	-1,612109	-2,207084	-2,244330	16,479384	58,216341	7,632001	-0,128560	1,148074	-1,142850	88,676394	7,560441	-5,553886	-0,128560	1,148074	-1,142850	88,676394	7,560441	-5,553886
12:02:55,02	0,545980	3,501968	-0,091990	-0,597989	0,856000	0,372044	-0,126826	1,148369	-1,145744	-1,516578	-2,432057	-5,520052	-1,615516	-2,203857	-2,245313	16,492965	58,181862	7,633667	-0,126826	1,148369	-1,145744	88,630410	7,523798	-5,520052	-0,126826	1,148369	-1,145744	88,630410	7,523798	-5,520052
12:02:55,07	0,545980	3,501968	-0,091990	-0,597989	0,856000	0,372044	-0,127917	1,152933	-1,146727	-1,776981	-2,459802	-5,518386	-1,615040	-2,208163	-2,227660	16,418322	58,301401	7,610007	-0,127917	1,152933	-1,146727	88,728289	7,581718	-5,518386	-0,127917	1,152933	-1,146727	88,728289	7,581718	-5,518386
12:02:55,12	0,545980	3,501968	-0,091990	-0,597989	0,856000	0,372044	-0,124426	1,150369	-1,129074	-1,577408	-2,402653	-5,542046	-1,594176	-2,198542	-2,444836	17,139251	56,960233	7,328589	-0,124426	1,150369	-1,129074	88,726524	7,364779	-5,542046	-0,124426	1,150369	-1,129074	88,726524	7,364779	-5,542046
12:02:55,17	0,545980	3,501968	-0,091990	-0,597989	0,856000	0,372044	-0,143190	1,137110	-1,346251	-1,688967	-2,083480	-5,823464	-1,622668	-2,170565	-2,244055	18,097218	58,509864	7,240589	-0,143190	1,137110	-1,346251	87,574144	9,156965	-5,823464	-0,143190	1,137110	-1,346251	87,574144	9,156965	-5,823464
12:02:55,22	0,545951	3,502047	-0,091973	-0,598018	0,855988	0,422022	-0,153173	1,175773	-1,145470	-1,878443	-2,547745	-5,911464	-1,621365	-2,167851	-2,219396	18,388283	58,536898	7,301609	-0,153173	1,175773	-1,145470	90,419717	9,476301	-5,911464	-0,153173	1,175773	-1,145470	90,419717	9,476301	-5,911464
12:02:55,27	0,545951	3,502047	-0,091973	-0,598018	0,855988	0,422022	-0,156033	1,174766	-1,124312	-1,725480	-2,487891	-5,824822	-1,620366	-2,168592	-2,222898	18,328171	58,492712	7,327231	-0,156033	1,174766	-1,124312	90,493666	9,760684	-5,824822	-0,156033	1,174766	-1,124312	90,493666	9,760684	-5,824822
12:02:55,32	0,545951	3,502047	-0,091973	-0,598018	0,855988	0,422022	-0,156033	1,174766	-1,124312	-1,725480	-2,487891	-5,824822	-1,618068	-2,164926	-2,230286	18,336056	58,463911	7,335298	-0,156033	1,174766	-1,124312	90,493666	9,760684	-5,824822	-0,156033	1,174766	-1,124312	90,493666	9,760684	-5,824822
12:02:55,37	0,545951	3,502047	-0,091973	-0,598018	0,855988	0,422022	-0,160356	1,174608	-1,131701	-1,738280	-2,691480	-5,816755	-1,617401	-2,169420	-2,227919	18,352403	58,476189	7,344433	-0,160356	1,174608	-1,131701	90,468487	9,896484	-5,816755	-0,160356	1,174608	-1,131701	90,468487	9,896484	-5,816755
12:02:55,42	0,545951	3,502047	-0,091973	-0,598018	0,855988	0,422022	-0,156797	1,171785	-1,129334	-1,572628	-2,498395	-5,807620	-1,621650	-2,169219	-2,231812	18,313651	58,452462	7,369961	-0,156797	1,171785	-1,129334	90,412458	9,810189	-5,807620	-0,156797	1,171785	-1,129334	90,412458	9,810189	-5,807620
12:02:55,47	0,545951	3,502047	-0,091973	-0,598018	0,855988	0,422022	-0,154848	1,175565	-1,133226	-1,809113	-2,418721	-5,782092	-1,618976	-2,168519	-2,230588	18,357430	58,473900	7,332873	-0,154848	1,175565	-1,133226	90,472705	9,736832	-5,782092	-0,154848	1,175565	-1,133226	90,472705	9,736832	-5,782092
12:02:55,52	0,545951	3,502047	-0,091973	-0,598018	0,855988	0,422022	-0,156791	1,173599	-1,132002	-1,666464	-2,492551	-5,819180	-1,615037	-2,170587	-2,227492	18,381414	58,400859	7,365923	-0,156791	1,173599	-1,132002	90,461082	9,815511	-5,819180	-0,156791	1,173599	-1,132002	90,461082	9,815511	-5,819180
12:02:55,57	0,545951	3,502047	-0,091973	-0,598018	0,855988	0,422022	-0,156969	1,169154	-1,128907	-1,486551	-2,444548	-5,786130	-1,617971	-2,169468	-2,228787	18,379403	58,427708	7,338179	-0,156969	1,169154	-1,128907	90,292006	9,877535	-5,786130	-0,156969	1,169154	-1,128907	90,292006	9,877535	-5,786130
12:02:55,62	0,545951	3,502047	-0,091973	-0,598018	0,855988	0,422022	-0,156471	1,172254	-1,130201	-1,625525	-2,433825	-5,813874	-1,618125	-2,166948	-2,227170	18,318813	58,407373	7,342360	-0,156471	1,172254	-1,130201	90,396414	9,849176	-5,813874	-0,156471	1,172254	-1,130201	90,396414	9,849176	-5,813874
12:02:55,67	0,545951	3,502047	-0,091973	-0,598018	0,855988	0,422022	-0,158577	1,173647	-1,128585	-1,745863	-2,585605	-5,809693	-1,616288	-2,168233	-2,229087	18,340882	58,441639	7,354214	-0,158577	1,173647	-1,128585	90,385421	9,862661	-5,809693	-0,158577	1,173647	-1,128585	90,385421	9,862661	-5,809693
12:02:55,72	0,545951	3,502047	-0,091973	-0,598018	0,855988	0,422022	-0,158382	1,171414	-1,130501	-1,589035	-2,573510	-5,797839	-1,615141	-2,168803	-2,232174	18,338061	58,429862	7,380083	-0,158382	1,171414	-1,130501	90,366955	9,859485	-5,797839	-0,158382	1,171414	-1,130501	90,366955	9,859485	-5,797839
12:02:55,77	0,545951	3,502047	-0,091973	-0,598018	0,855988	0,422022	-0,158462	1,170135	-1,133588	-1,534167	-2,574213	-5,771970	-1,616281	-2,169084	-2,232951	18,365365	58,399428	7,364526	-0,158462	1,170135	-1,133588	90,321466	9,865045	-5,771970	-0,158462	1,170135	-1,133588	90,321466	9,865045	-5,771970
12:02:55,82	0,545951	3,502047	-0,091973	-0,598018	0,855988	0,422022	-0,157649	1,170983	-1,134365	-1,590931	-2,493079	-5,787526	-1,610414	-2,170554	-2,231368	18,364389	58,356950	7,382389	-0,157649	1,170983	-1,134365	90,331216	9,882366	-5,787526	-0,157649	1,170983	-1,134365	90,331216	9,882366	-5,787526
12:02:55,87	0,545951	3,502047	-0,091973	-0,598018	0,855988	0,422022	-0,159309	1,165167	-1,132783	-1,325771	-2,559027	-5,769664	-1,619322	-2,172151	-2,229439	18,306103	58,412998	7,406059	-0,159309	1,165167	-1,132783	90,139815	9,946760	-5,769664	-0,159309	1,165167	-1,132783	90,139815	9,946760	-5,769664
12:02:55,92	0,545951	3,502047	-0,091973	-0,598018	0,855988	0,422022	-0,153472	1,172083	-1,130854	-1,666022	-2,334005	-5,745994	-1,616894	-2,170175	-2,231765	18,354751	58,392484	7,392494	-0,153472	1,172083	-1,130854	90,342493	9,713580	-5,745994	-0,153472	1,172083	-1,130854	90,342493	9,713580	-5,745994
12:02:55,97	0,545951	3,502047	-0,091973	-0,598018	0,855988	0,422022	-0,156397	1,170968	-1,133179	-1,601483	-2,433687	-5,759559	-1,615063	-2,170155	-2,231386	18,365945	58,436416	7,369650	-0,156397	1,170968	-1,133179	90,319504	9,843464	-5,759559	-0,156397	1,170968	-1,133179	90,319504	9,843464	-5,759559
12:02:56,02	0,545951	3,502047	-0,091973	-0,598018	0,855988	0,422022	-0,157330	1,169392	-1,132800	-1,475882	-2,494506	-5,782403	-1,615082	-2,171031	-2,230999	18,362145	58,410523	7,363646	-0,157330	1,169392	-1,132800	90,321380	9,855932	-5,782403	-0,157330	1,169392	-1,132800	90,321380	9,855932	-5,782403
12:02:56,08	0,545951	3,502047	-0,091973	-0,598018	0,855988	0,422022	-0,156562	1,168971	-1,132414	-1,478301	-2,444880	-5,788407	-1,616686	-2,168472	-2,231232	18,305795	58,417002	7,364677	-0,156562	1,168971	-1,132414	90,285892	9,845218	-5,788407	-0,156562	1,168971	-1,132414	90,285892	9,845218	-5,788407
12:02:56,13	0,545951	3,502047	-0,091973	-0,598018	0,855988	0,422022	-0,157977	1,171640	-1,132647	-1,639660	-2,570488	-5,787376	-1,618697	-2,170375	-2,232561	18,331091	58,413368	7,383860	-0,157977	1,171640	-1,132647	90,334061	9,830670	-5,787376	-0,157977	1,171640	-1,132647	90,334061	9,830670	-5,787376
12:02:56,18	0,545951	3,502047	-0,091973	-0,598018	0,855988	0,422022	-0,159326	1,168707	-1,135155	-1,522877	-2,608543	-5,777256	-1,616339	-2,166360	-2,229841	18,338062	58,415640	7,397744	-0,159326	1,168707	-1,135155	90,220633	9,898585	-5,777256	-0,159326	1,168707	-1,135155	90,220633	9,898585	-5,777256
12:02:56,23	0,545951	3,502047	-0,091973	-0,598018	0,855988	0,422022	-0,159979	1,172394	-1,131255	-1,663939	-2,645977	-5,754309	-1,618118	-2,167613	-2,230991	18,343833	58,384707	7,411436	-0,159979	1,172394	-1,131255	90,369008	9,912352	-5,754309	-0,159979	1,172394	-1,131255	90,369008	9,912352	-5,754309
12:02:56,28	0,545951	3,502047	-0,091973	-0,598018	0,855988	0,422022	-0,158004	1,173309	-1,132405	-1,735405	-2,522828	-5,740617	-1,614525	-2,168931	-2,229811	18,366167	58,378666	7,401030	-0,158004	1,173309	-1,132405	90,369343	9,880487	-5,740617	-0,158004	1,173309	-1,132405	90,369343	9,880487	-5,740617
12:02:56,33	0,545951	3,502047	-0,091973	-0,598018	0,855988	0,422022	-0,158659	1,169539	-1,131226	-1,533414	-2,534545	-5,751023	-1,615708	-2,167443	-2,232154	18,367124	58,393526	7,398093	-0,158659	1,169539	-1,131226	90,275366	9,920217	-5,751023	-0,158659	1,169539	-1,131226	90,275366	9,920217	-5,751023
12:02:56,38	0,545951	3,502047	-0,091973	-0,598018	0,855988	0,422022	-0,159357	1,171306	-1,133568	-1,611983	-2,577398	-5,753960	-1,613921	-2,169263	-2,229426	18,370347	58,379278	7,391137	-0,159357	1,171306	-1,133568	90,335556	9,932090	-5,753960	-0,159357	1,171306	-1,133568	90,335556	9,932090	-5,753960
12:02:56,43	0,545951	3,502047	-0,091973	-0,598018	0,855988	0,422022	-0,153922	1,169595	-1,134345	-1,564502	-2,306441	-5,764864	-1,613367	-2,169927	-2,233727	18,350027	58,399227	7,365528	-0,153922	1,169595	-1,134345	90,248743	9,776441	-5,764864	-0,153922	1,169595	-1,134345	90,248743	9,776441	-5,764864
12:02:56,48	0,545951	3,502047	-0,091973	-0,598018	0,855988	0,422022	-0,159965	1,173086	-1,133980	-1,708203	-2,638764	-5,757900	-1,616998	-2,169481	-2,232560	18,312548	58,385965	7,398134	-0,159965	1,173086	-1,133980	90,379045	9,918479	-5,757900	-0,159965	1,173086	-1,133980	90,379045	9,918479	-5,757900
12:02:56,53	0,545951	3,502047	-0,091973	-0,598018	0,855988	0,422022	-0,156947	1,171405	-1,133975	-1,650972	-2,495560	-5,753919	-1,614559	-2,168898	-2,232134	18,360534	58,368900	7,416723	-0,156947	1,171405	-1,133975	90,304345	9,824741	-5,753919	-0,156947	1,171405	-1,133975	90,304345	9,824741	-5,753919
12:02:56,58	0,545951	3,502047	-0,091973	-0,598018	0,855988	0,422022	-0,154990	1,173003	-1,131627	-1,743592	-2,392820	-5,731903	-1,615763	-2,167647	-2,227482	18,338070	58,383990	7,424274	-0,154990	1,173003	-1,131627	90,337182	9,773894	-5,731903	-0,154990	1,173003	-1,131627	90,337182	9,773894	-5,731903
12:02:56,63	0,545951	3,502047	-0,091973	-0,598018	0,855988	0,422022	-0,154990	1,173003	-1,131627	-1,743592	-2,392820	-5,731903	-1,618181	-2,169009	-2,231394	18,314881	58,371799	7,401657	-0,154990	1,173003	-1,131627	90,337182	9,773894	-5,731903	-0,154990	1,173003	-1,131627	90,337182	9,773894	-5,731903
12:02:56,68	0,545951	3,502047	-0,091973	-0,598018	0,855988	0,422022	-0,156764	1,172666	-1,132808	-1,727606	-2,476965	-5,750396	-1,618384	-2,172040	-2,239974	18,232672	58,358793	7,397131	-0,156764	1,172666	-1,132808	90,326640	9,829007	-5,750396	-0,156764	1,172666	-1,132808	90,326640	9,829007	-5,750396
12:02:56,73	0,545951	3,502047	-0,091973	-0,598018	0,855988	0,422022	-0,154038	1,171326	-1,141388	-1,710292	-2,399886	-5,754922	-1,649056	-2,194322	-2,448423	16,877534	59,862736	7,000894	-0,154038	1,171326	-1,141388	90,238761	9,692066	-5,754922	-0,154038	1,171326	-1,141388	90,238761	9,692066	-5,754922
12:02:56,78	0,545951	3,502047	-0,091973	-0,598018	0,855988	0,422022	-0,119405	1,186747	-1,349838	-1,887332	-2,524542	-6,151159	-1,656109	-2,166513	-2,216104	18,527275	60,402846	7,027518	-0,119405	1,186747	-1,349838	91,272316	6,848746	-6,151159	-0,119405	1,186747	-1,349838	91,272316	6,848746	-6,151159
12:02:56,83	0,545936	3,502016	-0,091967	-0,598010	0,855999	0,472029	-0,139962	1,206760	-1,117519	-1,635377	-2,434838	-6,124535	-1,655708	-2,156993	-2,157229	18,890707	60,458391	7,097811	-0,139962	1,206760	-1,117519	93,095275	8,552166	-6,124535	-0,139962	1,206760	-1,117519	93,095275	8,552166	-6,124535
12:02:56,88	0,545936	3,502016	-0,091967	-0,598010	0,855999	0,472029	-0,148407	1,211173	-1,058644	-1,635039	-2,586994	-6,054241	-1,659379	-2,161658	-2,161898	18,829677	60,445235	7,109222	-0,148407	1,211173	-1,058644	93,442041	9,062918	-6,054241	-0,148407	1,211173	-1,058644	93,442041	9,062918	-6,054241
12:02:56,93	0,545936	3,502016	-0,091967	-0,598010	0,855999	0,472029	-0,142531	1,212020	-1,063312	-1,720974	-2,327755	-6,042831	-1,658624	-2,156502	-2,158460	18,836487	60,451371	7,053644	-0,142531	1,212020	-1,063312	93,422570	8,860948	-6,042831	-0,142531	1,212020	-1,063312	93,422570	8,860948	-6,042831
12:02:56,98	0,545936	3,502016	-0,091967	-0,598010	0,855999	0,472029	-0,147374	1,213944	-1,059874	-1,812308	-2,576748	-6,098409	-1,656989	-2,161832	-2,161906	18,851746	60,415160	7,079353	-0,147374	1,213944	-1,059874	93,482276	8,992110	-6,098409	-0,147374	1,213944	-1,059874	93,482276	8,992110	-6,098409
12:02:57,03	0,545936	3,502016	-0,091967	-0,598010	0,855999	0,472029	-0,143575	1,209863	-1,063321	-1,623824	-2,347867	-6,072700	-1,657710	-2,154898	-2,163130	18,815454	60,397913	7,066287	-0,143575	1,209863	-1,063321	93,350400	8,922750	-6,072700	-0,143575	1,209863	-1,063321	93,350400	8,922750	-6,072700
12:02:57,08	0,545936	3,502016	-0,091967	-0,598010	0,855999	0,472029	-0,149220	1,213954	-1,064544	-1,869653	-2,664217	-6,085766	-1,649951	-2,156103	-2,160726	18,849097	60,431883	7,120025	-0,149220	1,213954	-1,064544	93,425736	9,049539	-6,085766	-0,149220	1,213954	-1,064544	93,425736	9,049539	-6,085766
12:02:57,13	0,545936	3,502016	-0,091967	-0,598010	0,855999	0,472029	-0,152056	1,206632	-1,062140	-1,442694	-2,799528	-6,032028	-1,652360	-2,156281	-2,161914	18,831463	60,413223	7,105353	-0,152056	1,206632	-1,062140	93,277957	9,136838	-6,032028	-0,152056	1,206632	-1,062140	93,277957	9,136838	-6,032028
12:02:57,18	0,545936	3,502016	-0,091967	-0,598010	0,855999	0,472029	-0,145336	1,211460	-1,050886	-1,709906	-2,404887	-6,080938	-1,657492	-2,159508	-2,149471	18,880178	60,395279	7,071115	-0,145336	1,211460	-1,050886	93,389737	9,003985	-6,080938	-0,145336	1,211460	-1,050886	93,389737	9,003985	-6,080938
12:02:57,23	0,545936	3,502016	-0,091967	-0,598010	0,855999	0,472029	-0,145336	1,211460	-1,050886	-1,709906	-2,404887	-6,080938	-1,640607	-2,149002	-2,444297	18,995590	59,830807	6,785124	-0,145336	1,211460	-1,050886	93,389737	9,003985	-6,080938	-0,145336	1,211460	-1,050886	93,389737	9,003985	-6,080938
12:02:57,28	0,545936	3,502016	-0,091967	-0,598010	0,855999	0,472029	-0,162877	1,202090	-1,345711	-1,653804	-2,934835	-6,366929	-1,700049	-2,174360	-2,424494	18,215000	62,576949	6,699983	-0,162877	1,202090	-1,345711	92,710290	9,851009	-6,366929	-0,162877	1,202090	-1,345711	92,710290	9,851009	-6,366929
12:02:57,33	0,545952	3,502001	-0,091990	-0,597991	0,855995	0,522008	-0,111195	1,240890	-1,325908	-1,683449	-2,296470	-6,452070	-1,698897	-2,172046	-2,414814	18,134299	62,740492	6,710394	-0,111195	1,240890	-1,325908	95,726411	6,432364	-6,452070	-0,111195	1,240890	-1,325908	95,726411	6,432364	-6,452070
12:02:57,38	0,545952	3,502001	-0,091990	-0,597991	0,855995	0,522008	-0,113776	1,241049	-1,316229	-1,590430	-2,582327	-6,441659	-1,694756	-2,168985	-2,419044	18,176284	62,705554	6,756193	-0,113776	1,241049	-1,316229	95,831904	6,349091	-6,441659	-0,113776	1,241049	-1,316229	95,831904	6,349091	-6,441659
12:02:57,43	0,545952	3,502001	-0,091990	-0,597991	0,855995	0,522008	-0,118497	1,238993	-1,320458	-1,492803	-2,773967	-6,395860	-1,695882	-2,165230	-2,416679	18,216209	62,691282	6,797856	-0,118497	1,238993	-1,320458	95,768166	6,528016	-6,395860	-0,118497	1,238993	-1,320458	95,768166	6,528016	-6,395860
12:02:57,48	0,545952	3,502001	-0,091990	-0,597991	0,855995	0,522008	-0,121186	1,241846	-1,318094	-1,633559	-2,872121	-6,354197	-1,700639	-2,167357	-2,418630	18,195271	62,686547	6,797968	-0,121186	1,241846	-1,318094	95,851373	6,641005	-6,354197	-0,121186	1,241846	-1,318094	95,851373	6,641005	-6,354197
12:02:57,53	0,545952	3,502001	-0,091990	-0,597991	0,855995	0,522008	-0,116965	1,244902	-1,320044	-1,807049	-2,668399	-6,354085	-1,698787	-2,167751	-2,417050	18,233187	62,681919	6,801576	-0,116965	1,244902	-1,320044	95,917792	6,513386	-6,354085	-0,116965	1,244902	-1,320044	95,917792	6,513386	-6,354085
12:02:57,58	0,545952	3,502001	-0,091990	-0,597991	0,855995	0,522008	-0,117550	1,243101	-1,318465	-1,698412	-2,663663	-6,350477	-1,699976	-2,163075	-2,416678	18,237507	62,690199	6,806904	-0,117550	1,243101	-1,318465	95,884998	6,564035	-6,350477	-0,117550	1,243101	-1,318465	95,884998	6,564035	-6,350477
12:02:57,63	0,545952	3,502001	-0,091990	-0,597991	0,855995	0,522008	-0,121006	1,246469	-1,318092	-1,864220	-2,843751	-6,345149	-1,700116	-2,167484	-2,415122	18,178087	62,635401	6,818670	-0,121006	1,246469	-1,318092	95,983583	6,655210	-6,345149	-0,121006	1,246469	-1,318092	95,983583	6,655210	-6,345149
12:02:57,68	0,545952	3,502001	-0,091990	-0,597991	0,855995	0,522008	-0,117257	1,243587	-1,317272	-1,743655	-2,610494	-6,328472	-1,694723	-2,166914	-2,416277	18,220138	62,640703	6,800746	-0,117257	1,243587	-1,317272	95,877958	6,594158	-6,328472	-0,117257	1,243587	-1,317272	95,877958	6,594158	-6,328472
12:02:57,73	0,545952	3,502001	-0,091990	-0,597991	0,855995	0,522008	-0,120307	1,240001	-1,317692	-1,579421	-2,797724	-6,351307	-1,697659	-2,162779	-2,410052	18,222210	62,657147	6,836331	-0,120307	1,240001	-1,317692	95,760625	6,646406	-6,351307	-0,120307	1,240001	-1,317692	95,760625	6,646406	-6,351307
12:02:57,78	0,545952	3,502001	-0,091990	-0,597991	0,855995	0,522008	-0,122420	1,244610	-1,311467	-1,803836	-2,913992	-6,315722	-1,694684	-2,169939	-2,415458	18,246246	62,598759	6,822420	-0,122420	1,244610	-1,311467	95,898053	6,695954	-6,315722	-0,122420	1,244610	-1,311467	95,898053	6,695954	-6,315722
12:02:57,83	0,545952	3,502001	-0,091990	-0,597991	0,855995	0,522008	-0,117707	1,238454	-1,316872	-1,522272	-2,618916	-6,329633	-1,700021	-2,167197	-2,413917	18,236330	62,596502	6,835531	-0,117707	1,238454	-1,316872	95,696371	6,621075	-6,329633	-0,117707	1,238454	-1,316872	95,696371	6,621075	-6,329633
12:02:57,88	0,545952	3,502001	-0,091990	-0,597991	0,855995	0,522008	-0,117413	1,244448	-1,315332	-1,840846	-2,611099	-6,316522	-1,697143	-2,166877	-2,413153	18,209487	62,580056	6,830515	-0,117413	1,244448	-1,315332	95,848286	6,605831	-6,316522	-0,117413	1,244448	-1,315332	95,848286	6,605831	-6,316522
12:02:57,93	0,545952	3,502001	-0,091990	-0,597991	0,855995	0,522008	-0,119129	1,242114	-1,314568	-1,747186	-2,715329	-6,321538	-1,694165	-2,166294	-2,417418	18,234498	62,579658	6,828596	-0,119129	1,242114	-1,314568	95,758794	6,636268	-6,321538	-0,119129	1,242114	-1,314568	95,758794	6,636268	-6,321538
12:02:57,98	0,545952	3,502001	-0,091990	-0,597991	0,855995	0,522008	-0,121123	1,239827	-1,318832	-1,616077	-2,797193	-6,323457	-1,697168	-2,170918	-2,415085	18,196722	62,564022	6,830705	-0,121123	1,239827	-1,318832	95,710336	6,710986	-6,323457	-0,121123	1,239827	-1,318832	95,710336	6,710986	-6,323457
12:02:58,03	0,545952	3,502001	-0,091990	-0,597991	0,855995	0,522008	-0,115617	1,240115	-1,316499	-1,663508	-2,535776	-6,321348	-1,697616	-2,167918	-2,413479	18,266963	62,579550	6,873477	-0,115617	1,240115	-1,316499	95,685552	6,540178	-6,321348	-0,115617	1,240115	-1,316499	95,685552	6,540178	-6,321348
12:02:58,08	0,545952	3,502001	-0,091990	-0,597991	0,855995	0,522008	-0,117991	1,242004	-1,314894	-1,713133	-2,606125	-6,278576	-1,694033	-2,166791	-2,415421	18,283012	62,615456	6,866739	-0,117991	1,242004	-1,314894	95,784162	6,656140	-6,278576	-0,117991	1,242004	-1,314894	95,784162	6,656140	-6,278576
12:02:58,13	0,545952	3,502001	-0,091990	-0,597991	0,855995	0,522008	-0,120758	1,239464	-1,316835	-1,541950	-2,754108	-6,285313	-1,698245	-2,164053	-2,415052	18,256053	62,598164	6,880452	-0,120758	1,239464	-1,316835	95,755980	6,725434	-6,285313	-0,120758	1,239464	-1,316835	95,755980	6,725434	-6,285313
12:02:58,19	0,545952	3,502001	-0,091990	-0,597991	0,855995	0,522008	-0,121024	1,244481	-1,316466	-1,831273	-2,782600	-6,271601	-1,695811	-2,167762	-2,413857	18,296139	62,548882	6,867914	-0,121024	1,244481	-1,316466	95,860466	6,717761	-6,271601	-0,121024	1,244481	-1,316466	95,860466	6,717761	-6,271601
12:02:58,24	0,545952	3,502001	-0,091990	-0,597991	0,855995	0,522008	-0,119029	1,240518	-1,315271	-1,647861	-2,619520	-6,284139	-1,695946	-2,167545	-2,413513	18,223358	62,571591	6,854654	-0,119029	1,240518	-1,315271	95,732826	6,724258	-6,284139	-0,119029	1,240518	-1,315271	95,732826	6,724258	-6,284139
12:02:58,29	0,545952	3,502001	-0,091990	-0,597991	0,855995	0,522008	-0,119149	1,240744	-1,314927	-1,676301	-2,700161	-6,297399	-1,694096	-2,162538	-2,414671	18,280127	62,563329	6,855573	-0,119149	1,240744	-1,314927	95,722072	6,653062	-6,297399	-0,119149	1,240744	-1,314927	95,722072	6,653062	-6,297399
12:02:58,34	0,545952	3,502001	-0,091990	-0,597991	0,855995	0,522008	-0,124410	1,241646	-1,316086	-1,701976	-2,920422	-6,296480	-1,695904	-2,169273	-2,413488	18,255445	62,523033	6,857350	-0,124410	1,241646	-1,316086	95,767205	6,845765	-6,296480	-0,124410	1,241646	-1,316086	95,767205	6,845765	-6,296480
12:02:58,39	0,545952	3,502001	-0,091990	-0,597991	0,855995	0,522008	-0,117674	1,239844	-1,314903	-1,655533	-2,571362	-6,294703	-1,697823	-2,170036	-2,413760	18,269162	62,501625	6,855551	-0,117674	1,239844	-1,314903	95,672224	6,666026	-6,294703	-0,117674	1,239844	-1,314903	95,672224	6,666026	-6,294703
12:02:58,44	0,545952	3,502001	-0,091990	-0,597991	0,855995	0,522008	-0,116053	1,241124	-1,315174	-1,733762	-2,464498	-6,296502	-1,694697	-2,168913	-2,413875	18,256772	62,563125	6,859118	-0,116053	1,241124	-1,315174	95,694456	6,645658	-6,296502	-0,116053	1,241124	-1,315174	95,694456	6,645658	-6,296502
12:02:58,49	0,545952	3,502001	-0,091990	-0,597991	0,855995	0,522008	-0,118589	1,238978	-1,315289	-1,575132	-2,637831	-6,292935	-1,694556	-2,169875	-2,405668	18,332629	62,485543	6,865276	-0,118589	1,238978	-1,315289	95,684667	6,671372	-6,292935	-0,118589	1,238978	-1,315289	95,684667	6,671372	-6,292935
12:02:58,54	0,545952	3,502001	-0,091990	-0,597991	0,855995	0,522008	-0,145923	1,238801	-1,390905	-1,715754	-2,661773	-6,637786	-1,680876	-2,145329	-2,489491	19,392084	61,734597	6,514267	-0,145923	1,238801	-1,390905	95,530085	8,793220	-6,637786	-0,145923	1,238801	-1,390905	95,530085	8,793220	-6,637786
12:02:58,59	0,545952	3,502001	-0,091990	-0,597991	0,855995	0,522008	-0,145923	1,238801	-1,390905	-1,715754	-2,661773	-6,637786	-1,678068	-2,115134	-2,344745	20,982250	61,913141	6,420532	-0,145923	1,238801	-1,390905	95,530085	8,793220	-6,637786	-0,145923	1,238801	-1,390905	95,530085	8,793220	-6,637786
12:02:58,64	0,545961	3,502018	-0,091998	-0,598030	0,855979	0,572030	-0,173477	1,251466	-1,246160	-1,424654	-2,806716	-6,731521	-1,688799	-2,112204	-2,309734	21,058720	62,148987	6,448183	-0,173477	1,251466	-1,246160	96,815428	10,811245	-6,731521	-0,173477	1,251466	-1,246160	96,815428	10,811245	-6,731521
12:02:58,69	0,545961	3,502018	-0,091998	-0,598030	0,855979	0,572030	-0,170649	1,262225	-1,211148	-1,741614	-2,711349	-6,703870	-1,686939	-2,113024	-2,313931	21,116879	62,144311	6,508331	-0,170649	1,262225	-1,211148	97,343012	10,684600	-6,703870	-0,170649	1,262225	-1,211148	97,343012	10,684600	-6,703870
12:02:58,74	0,545961	3,502018	-0,091998	-0,598030	0,855979	0,572030	-0,170869	1,260204	-1,215345	-1,611508	-2,670071	-6,643722	-1,686437	-2,109282	-2,315132	21,088558	62,141425	6,500212	-0,170869	1,260204	-1,215345	97,314494	10,743130	-6,643722	-0,170869	1,260204	-1,215345	97,314494	10,743130	-6,643722
12:02:58,79	0,545961	3,502018	-0,091998	-0,598030	0,855979	0,572030	-0,174361	1,261640	-1,216546	-1,702856	-2,874758	-6,651841	-1,691807	-2,117793	-2,317052	21,044178	62,130003	6,518661	-0,174361	1,261640	-1,216546	97,335896	10,812594	-6,651841	-0,174361	1,261640	-1,216546	97,335896	10,812594	-6,651841
12:02:58,84	0,545961	3,502018	-0,091998	-0,598030	0,855979	0,572030	-0,164306	1,262035	-1,218467	-1,755488	-2,384596	-6,633392	-1,689413	-2,111452	-2,318217	21,072724	62,157981	6,535862	-0,164306	1,262035	-1,218467	97,314286	10,513399	-6,633392	-0,164306	1,262035	-1,218467	97,314286	10,513399	-6,633392
12:02:58,89	0,545961	3,502018	-0,091998	-0,598030	0,855979	0,572030	-0,170994	1,263133	-1,219631	-1,774068	-2,721643	-6,616191	-1,688226	-2,115054	-2,317781	21,084756	62,117284	6,567756	-0,170994	1,263133	-1,219631	97,381879	10,701366	-6,616191	-0,170994	1,263133	-1,219631	97,381879	10,701366	-6,616191
12:02:58,94	0,545961	3,502018	-0,091998	-0,598030	0,855979	0,572030	-0,168467	1,260304	-1,219195	-1,656170	-2,559507	-6,584297	-1,685265	-2,111788	-2,319702	21,104951	62,126584	6,599082	-0,168467	1,260304	-1,219195	97,277674	10,665188	-6,584297	-0,168467	1,260304	-1,219195	97,277674	10,665188	-6,584297
12:02:58,99	0,545961	3,502018	-0,091998	-0,598030	0,855979	0,572030	-0,172777	1,259372	-1,221116	-1,589591	-2,770745	-6,552971	-1,686447	-2,111251	-2,311974	21,102705	62,070337	6,544025	-0,172777	1,259372	-1,221116	97,271146	10,792221	-6,552971	-0,172777	1,259372	-1,221116	97,271146	10,792221	-6,552971
12:02:59,04	0,545961	3,502018	-0,091998	-0,598030	0,855979	0,572030	-0,172651	1,260665	-1,213388	-1,706629	-2,738017	-6,608028	-1,689208	-2,121207	-2,618223	20,334796	62,087625	6,262043	-0,172651	1,260665	-1,213388	97,255559	10,815061	-6,608028	-0,172651	1,260665	-1,213388	97,255559	10,815061	-6,608028
12:02:59,09	0,545961	3,502018	-0,091998	-0,598030	0,855979	0,572030	-0,162648	1,258078	-1,519637	-1,941078	-2,891543	-6,890010	-1,746201	-2,122571	-2,447427	20,556883	65,377898	6,188189	-0,162648	1,258078	-1,519637	96,818015	9,876314	-6,890010	-0,162648	1,258078	-1,519637	96,818015	9,876314	-6,890010
12:02:59,14	0,545991	3,501950	-0,091983	-0,597993	0,855998	0,622023	-0,132970	1,306753	-1,348841	-1,511719	-2,801121	-6,963864	-1,753358	-2,118939	-2,424048	20,698573	65,548856	6,211201	-0,132970	1,306753	-1,348841	101,068427	7,637059	-6,963864	-0,132970	1,306753	-1,348841	101,068427	7,637059	-6,963864
12:02:59,19	0,545991	3,501950	-0,091983	-0,597993	0,855998	0,622023	-0,132537	1,314767	-1,325463	-1,709537	-2,741379	-6,940852	-1,756290	-2,120066	-2,427926	20,716125	65,529586	6,212089	-0,132537	1,314767	-1,325463	101,499692	7,662813	-6,940852	-0,132537	1,314767	-1,325463	101,499692	7,662813	-6,940852
12:02:59,24	0,545991	3,501950	-0,091983	-0,597993	0,855998	0,622023	-0,130095	1,316743	-1,329340	-1,820180	-2,589522	-6,939964	-1,754508	-2,120312	-2,427124	20,749449	65,450344	6,218682	-0,130095	1,316743	-1,329340	101,544133	7,622916	-6,939964	-0,130095	1,316743	-1,329340	101,544133	7,622916	-6,939964
12:02:59,29	0,545991	3,501950	-0,091983	-0,597993	0,855998	0,622023	-0,130773	1,315077	-1,328538	-1,785505	-2,556294	-6,933371	-1,752776	-2,116326	-2,424437	20,722118	65,494154	6,209932	-0,130773	1,315077	-1,328538	101,448016	7,709362	-6,933371	-0,130773	1,315077	-1,328538	101,448016	7,709362	-6,933371
12:02:59,34	0,545991	3,501950	-0,091983	-0,597993	0,855998	0,622023	-0,135091	1,315569	-1,325852	-1,786838	-2,826413	-6,942121	-1,752801	-2,119261	-2,429452	20,737102	65,432598	6,234643	-0,135091	1,315569	-1,325852	101,485342	7,778219	-6,942121	-0,135091	1,315569	-1,325852	101,485342	7,778219	-6,942121
12:02:59,39	0,545991	3,501950	-0,091983	-0,597993	0,855998	0,622023	-0,132537	1,314123	-1,330866	-1,757468	-2,649852	-6,917410	-1,753883	-2,112296	-2,427530	20,774350	65,492645	6,226170	-0,132537	1,314123	-1,330866	101,401209	7,754294	-6,917410	-0,132537	1,314123	-1,330866	101,401209	7,754294	-6,917410
12:02:59,44	0,545991	3,501950	-0,091983	-0,597993	0,855998	0,622023	-0,138027	1,318543	-1,328944	-1,916684	-2,933128	-6,925883	-1,755161	-2,112930	-2,422849	20,743654	65,430061	6,264924	-0,138027	1,318543	-1,328944	101,588965	7,902029	-6,925883	-0,138027	1,318543	-1,328944	101,588965	7,902029	-6,925883
12:02:59,49	0,545991	3,501950	-0,091983	-0,597993	0,855998	0,622023	-0,136839	1,319333	-1,324263	-2,027302	-2,866616	-6,887129	-1,752242	-2,112235	-2,429455	20,746373	65,429605	6,264664	-0,136839	1,319333	-1,324263	101,540349	7,875242	-6,887129	-0,136839	1,319333	-1,324263	101,540349	7,875242	-6,887129
12:02:59,54	0,545991	3,501950	-0,091983	-0,597993	0,855998	0,622023	-0,138902	1,317152	-1,330869	-1,912937	-2,971288	-6,887389	-1,749137	-2,117428	-2,425917	20,802261	65,416732	6,246755	-0,138902	1,317152	-1,330869	101,483524	7,932482	-6,887389	-0,138902	1,317152	-1,330869	101,483524	7,932482	-6,887389
12:02:59,59	0,545991	3,501950	-0,091983	-0,597993	0,855998	0,622023	-0,135956	1,311868	-1,327331	-1,621333	-2,763284	-6,905298	-1,752788	-2,111814	-2,430254	20,759625	65,445115	6,231563	-0,135956	1,311868	-1,327331	101,360272	7,909264	-6,905298	-0,135956	1,311868	-1,327331	101,360272	7,909264	-6,905298
12:02:59,64	0,545991	3,501950	-0,091983	-0,597993	0,855998	0,622023	-0,138993	1,317836	-1,331668	-1,928411	-2,972316	-6,920490	-1,749752	-2,117280	-2,425501	20,802998	65,393492	6,284427	-0,138993	1,317836	-1,331668	101,521688	7,938624	-6,920490	-0,138993	1,317836	-1,331668	101,521688	7,938624	-6,920490
12:02:59,69	0,545991	3,501950	-0,091983	-0,597993	0,855998	0,622023	-0,135777	1,312473	-1,326915	-1,672593	-2,741736	-6,867626	-1,752681	-2,117010	-2,426684	20,809987	65,396890	6,265337	-0,135777	1,312473	-1,326915	101,356569	7,916787	-6,867626	-0,135777	1,312473	-1,326915	101,356569	7,916787	-6,867626
12:02:59,74	0,545991	3,501950	-0,091983	-0,597993	0,855998	0,622023	-0,134546	1,315145	-1,328098	-1,805085	-2,673358	-6,886716	-1,749771	-2,114282	-2,430171	20,804945	65,412669	6,293149	-0,134546	1,315145	-1,328098	101,433806	7,888513	-6,886716	-0,134546	1,315145	-1,328098	101,433806	7,888513	-6,886716
12:02:59,79	0,545991	3,501950	-0,091983	-0,597993	0,855998	0,622023	-0,138364	1,313990	-1,331586	-1,733859	-2,884138	-6,858903	-1,745645	-2,117653	-2,427817	20,812569	65,355505	6,290021	-0,138364	1,313990	-1,331586	101,414331	7,977427	-6,858903	-0,138364	1,313990	-1,331586	101,414331	7,977427	-6,858903
12:02:59,84	0,545991	3,501950	-0,091983	-0,597993	0,855998	0,622023	-0,137508	1,308730	-1,329231	-1,506074	-2,804433	-6,862032	-1,750401	-2,112950	-2,426308	20,788752	65,389382	6,280617	-0,137508	1,308730	-1,329231	101,229269	7,989924	-6,862032	-0,137508	1,308730	-1,329231	101,229269	7,989924	-6,862032
12:02:59,89	0,545991	3,501950	-0,091983	-0,597993	0,855998	0,622023	-0,139202	1,315201	-1,327722	-1,825104	-2,930122	-6,871435	-1,750327	-2,117874	-2,427017	20,828705	65,354009	6,317549	-0,139202	1,315201	-1,327722	101,418163	7,997269	-6,871435	-0,139202	1,315201	-1,327722	101,418163	7,997269	-6,871435
12:02:59,94	0,545991	3,501950	-0,091983	-0,597993	0,855998	0,622023	-0,134975	1,312675	-1,328431	-1,704400	-2,658020	-6,834504	-1,753270	-2,114262	-2,428205	20,839567	65,357233	6,308600	-0,134975	1,312675	-1,328431	101,340562	7,937534	-6,834504	-0,134975	1,312675	-1,328431	101,340562	7,937534	-6,834504
12:03:00,00	0,545991	3,501950	-0,091983	-0,597993	0,855998	0,622023	-0,136632	1,317029	-1,329619	-1,922603	-2,736356	-6,843453	-1,750422	-2,118467	-2,428592	20,786266	65,350769	6,313890	-0,136632	1,317029	-1,329619	101,464176	7,989222	-6,843453	-0,136632	1,317029	-1,329619	101,464176	7,989222	-6,843453
12:03:00,05	0,545991	3,501950	-0,091983	-0,597993	0,855998	0,622023	-0,134414	1,312461	-1,330006	-1,717297	-2,663956	-6,838163	-1,748544	-2,116804	-2,428990	20,839250	65,349140	6,275345	-0,134414	1,312461	-1,330006	101,310865	7,887522	-6,838163	-0,134414	1,312461	-1,330006	101,310865	7,887522	-6,838163
12:03:00,10	0,545991	3,501950	-0,091983	-0,597993	0,855998	0,622023	-0,136793	1,311665	-1,330404	-1,650858	-2,740982	-6,876708	-1,751030	-2,113309	-2,425524	20,770111	65,388861	6,299534	-0,136793	1,311665	-1,330404	101,314870	7,997275	-6,876708	-0,136793	1,311665	-1,330404	101,314870	7,997275	-6,876708
12:03:00,15	0,545991	3,501950	-0,091983	-0,597993	0,855998	0,622023	-0,138577	1,315566	-1,326938	-1,853863	-2,913470	-6,852519	-1,751697	-2,114507	-2,428625	20,753380	65,346114	6,314466	-0,138577	1,315566	-1,326938	101,418068	7,964805	-6,852519	-0,138577	1,315566	-1,326938	101,418068	7,964805	-6,852519
12:03:00,20	0,545991	3,501950	-0,091983	-0,597993	0,855998	0,622023	-0,137206	1,315545	-1,330040	-1,898152	-2,835318	-6,837587	-1,749168	-2,115981	-2,424742	20,814966	65,348589	6,258472	-0,137206	1,315545	-1,330040	101,372123	7,935370	-6,837587	-0,137206	1,315545	-1,330040	101,372123	7,935370	-6,837587
12:03:00,25	0,545991	3,501950	-0,091983	-0,597993	0,855998	0,622023	-0,137194	1,312618	-1,326157	-1,712993	-2,782582	-6,893581	-1,748109	-2,114184	-2,427046	20,794787	65,294599	6,316943	-0,137194	1,312618	-1,326157	101,327486	7,987142	-6,893581	-0,137194	1,312618	-1,326157	101,327486	7,987142	-6,893581
12:03:00,30	0,545991	3,501950	-0,091983	-0,597993	0,855998	0,622023	-0,144624	1,312920	-1,326520	-1,761545	-3,148159	-6,830059	-1,751142	-2,115628	-2,426307	20,809851	65,328055	6,300374	-0,144624	1,312920	-1,326520	101,302646	8,204803	-6,830059	-0,144624	1,312920	-1,326520	101,302646	8,204803	-6,830059
12:03:00,35	0,545991	3,501950	-0,091983	-0,597993	0,855998	0,622023	-0,144624	1,312920	-1,326520	-1,761545	-3,148159	-6,830059	-1,752842	-2,115485	-2,427853	20,771910	65,318999	6,293214	-0,144624	1,312920	-1,326520	101,302646	8,204803	-6,830059	-0,144624	1,312920	-1,326520	101,302646	8,204803	-6,830059
12:03:00,40	0,545991	3,501950	-0,091983	-0,597993	0,855998	0,622023	-0,135786	1,316047	-1,329267	-1,938474	-2,731882	-6,858839	-1,747562	-2,117018	-2,413090	20,737344	65,292466	6,284421	-0,135786	1,316047	-1,329267	101,371210	7,927349	-6,858839	-0,135786	1,316047	-1,329267	101,371210	7,927349	-6,858839
12:03:00,45	0,545991	3,501950	-0,091983	-0,597993	0,855998	0,622023	-0,137099	1,310708	-1,314504	-1,701127	-2,816806	-6,867632	-1,713072	-2,107762	-2,531641	21,215192	63,410662	5,978923	-0,137099	1,310708	-1,314504	101,189476	7,945465	-6,867632	-0,137099	1,310708	-1,314504	101,189476	7,945465	-6,867632
12:03:00,50	0,545991	3,501950	-0,091983	-0,597993	0,855998	0,622023	-0,162360	1,285467	-1,433056	-1,779333	-2,775634	-7,173130	-1,736962	-2,087982	-2,548188	22,063620	64,672234	5,849908	-0,162360	1,285467	-1,433056	99,129810	9,969605	-7,173130	-0,162360	1,285467	-1,433056	99,129810	9,969605	-7,173130
12:03:00,55	0,545965	3,501939	-0,092006	-0,598023	0,855990	0,672031	-0,167545	1,316046	-1,449602	-1,852694	-2,941270	-7,302145	-1,738767	-2,083647	-2,536402	22,270119	64,809381	5,918015	-0,167545	1,316046	-1,449602	101,456931	10,210977	-7,302145	-0,167545	1,316046	-1,449602	101,456931	10,210977	-7,302145
12:03:00,60	0,545965	3,501939	-0,092006	-0,598023	0,855990	0,672031	-0,170396	1,319777	-1,437816	-1,824665	-2,979289	-7,234038	-1,742277	-2,085802	-2,538335	22,283059	64,799349	5,917811	-0,170396	1,319777	-1,437816	101,777814	10,396801	-7,234038	-0,170396	1,319777	-1,437816	101,777814	10,396801	-7,234038
12:03:00,65	0,545965	3,501939	-0,092006	-0,598023	0,855990	0,672031	-0,166775	1,321739	-1,439749	-1,928938	-2,774775	-7,234242	-1,742871	-2,086860	-2,538309	22,283873	64,792368	5,946374	-0,166775	1,321739	-1,439749	101,827606	10,317067	-7,234242	-0,166775	1,321739	-1,439749	101,827606	10,317067	-7,234242
12:03:00,70	0,545965	3,501939	-0,092006	-0,598023	0,855990	0,672031	-0,165562	1,321725	-1,439723	-1,933814	-2,707484	-7,205679	-1,738103	-2,088809	-2,538682	22,308934	64,777786	5,931876	-0,165562	1,321725	-1,439723	101,821578	10,289109	-7,205679	-0,165562	1,321725	-1,439723	101,821578	10,289109	-7,205679
12:03:00,75	0,545965	3,501939	-0,092006	-0,598023	0,855990	0,672031	-0,166258	1,316620	-1,440096	-1,668480	-2,714693	-7,220177	-1,743470	-2,083185	-2,541023	22,300509	64,781784	5,967338	-0,166258	1,316620	-1,440096	101,686212	10,336553	-7,220177	-0,166258	1,316620	-1,440096	101,686212	10,336553	-7,220177
12:03:00,80	0,545965	3,501939	-0,092006	-0,598023	0,855990	0,672031	-0,168445	1,324081	-1,442438	-2,057181	-2,837704	-7,184715	-1,741057	-2,087182	-2,539854	22,310699	64,781150	5,937255	-0,168445	1,324081	-1,442438	101,883167	10,385209	-7,184715	-0,168445	1,324081	-1,442438	101,883167	10,385209	-7,184715
12:03:00,85	0,545965	3,501939	-0,092006	-0,598023	0,855990	0,672031	-0,166190	1,319993	-1,441269	-1,840053	-2,711312	-7,214798	-1,739363	-2,086417	-2,541791	22,302957	64,727752	5,951745	-0,166190	1,319993	-1,441269	101,779377	10,334598	-7,214798	-0,166190	1,319993	-1,441269	101,779377	10,334598	-7,214798
12:03:00,90	0,545965	3,501939	-0,092006	-0,598023	0,855990	0,672031	-0,167700	1,318908	-1,443206	-1,833751	-2,769821	-7,200308	-1,736433	-2,083634	-2,542208	22,286976	64,769488	5,935038	-0,167700	1,318908	-1,443206	101,700512	10,394599	-7,200308	-0,167700	1,318908	-1,443206	101,700512	10,394599	-7,200308
12:03:00,95	0,545965	3,501939	-0,092006	-0,598023	0,855990	0,672031	-0,171574	1,317762	-1,443623	-1,746020	-3,006020	-7,217015	-1,758888	-2,114802	-2,840025	20,701737	65,785229	5,657531	-0,171574	1,317762	-1,443623	101,698305	10,462573	-7,217015	-0,171574	1,317762	-1,443623	101,698305	10,462573	-7,217015
12:03:01,00	0,545965	3,501939	-0,092006	-0,598023	0,855990	0,672031	-0,133355	1,321625	-1,741439	-1,859852	-2,899340	-7,494522	-1,783597	-2,073834	-2,584850	22,665440	66,931464	5,501221	-0,133355	1,321625	-1,741439	101,887709	7,569033	-7,494522	-0,133355	1,321625	-1,741439	101,887709	7,569033	-7,494522
12:03:01,05	0,545997	3,501927	-0,091971	-0,598005	0,856011	0,722010	-0,156480	1,363507	-1,486265	-2,063187	-2,974316	-7,650832	-1,782977	-2,072840	-2,566068	22,897152	67,009697	5,528933	-0,156480	1,363507	-1,486265	104,972097	9,309331	-7,650832	-0,156480	1,363507	-1,486265	104,972097	9,309331	-7,650832
12:03:01,10	0,545997	3,501927	-0,091971	-0,598005	0,856011	0,722010	-0,157650	1,363468	-1,467482	-1,877543	-2,873630	-7,623120	-1,781374	-2,072495	-2,567207	22,841854	66,982399	5,597480	-0,157650	1,363468	-1,467482	105,154667	9,501901	-7,623120	-0,157650	1,363468	-1,467482	105,154667	9,501901	-7,623120
12:03:01,15	0,545997	3,501927	-0,091971	-0,598005	0,856011	0,722010	-0,158751	1,362251	-1,468621	-1,865592	-2,965133	-7,554573	-1,780160	-2,074605	-2,570680	22,871890	66,947940	5,598078	-0,158751	1,362251	-1,468621	105,071148	9,496843	-7,554573	-0,158751	1,362251	-1,468621	105,071148	9,496843	-7,554573
12:03:01,20	0,545997	3,501927	-0,091971	-0,598005	0,856011	0,722010	-0,157531	1,360145	-1,472094	-1,770885	-2,858434	-7,553975	-1,784810	-2,070699	-2,567185	22,895506	66,978688	5,611004	-0,157531	1,360145	-1,472094	105,000505	9,507746	-7,553975	-0,157531	1,360145	-1,472094	105,000505	9,507746	-7,553975
12:03:01,25	0,545997	3,501927	-0,091971	-0,598005	0,856011	0,722010	-0,158588	1,366125	-1,468599	-2,043406	-2,908332	-7,541049	-1,780585	-2,076382	-2,569093	22,937570	66,953929	5,591446	-0,158588	1,366125	-1,468599	105,197411	9,540839	-7,541049	-0,158588	1,366125	-1,468599	105,197411	9,540839	-7,541049
12:03:01,30	0,545997	3,501927	-0,091971	-0,598005	0,856011	0,722010	-0,155779	1,359625	-1,470507	-1,705823	-2,713445	-7,560607	-1,780151	-2,073414	-2,570659	22,888699	66,928446	5,621672	-0,155779	1,359625	-1,470507	105,024754	9,515204	-7,560607	-0,155779	1,359625	-1,470507	105,024754	9,515204	-7,560607
12:03:01,35	0,545997	3,501927	-0,091971	-0,598005	0,856011	0,722010	-0,158566	1,360733	-1,472074	-1,809934	-2,887961	-7,530381	-1,782415	-2,072877	-2,568678	22,930875	66,935827	5,653873	-0,158566	1,360733	-1,472074	105,007607	9,559482	-7,530381	-0,158566	1,360733	-1,472074	105,007607	9,559482	-7,530381
12:03:01,40	0,545997	3,501927	-0,091971	-0,598005	0,856011	0,722010	-0,157900	1,362962	-1,470092	-1,898379	-2,820470	-7,498180	-1,781859	-2,074414	-2,570600	22,917983	66,936510	5,679291	-0,157900	1,362962	-1,470092	105,094164	9,574655	-7,498180	-0,157900	1,362962	-1,470092	105,094164	9,574655	-7,498180
12:03:01,45	0,545997	3,501927	-0,091971	-0,598005	0,856011	0,722010	-0,156846	1,361712	-1,472015	-1,839216	-2,777205	-7,472762	-1,782477	-2,073034	-2,567511	22,907618	66,916441	5,667283	-0,156846	1,361712	-1,472015	105,055176	9,535237	-7,472762	-0,156846	1,361712	-1,472015	105,055176	9,535237	-7,472762
12:03:01,50	0,545997	3,501927	-0,091971	-0,598005	0,856011	0,722010	-0,157733	1,362938	-1,468926	-1,925512	-2,822226	-7,484770	-1,780701	-2,071905	-2,568663	22,918245	66,918171	5,682940	-0,157733	1,362938	-1,468926	105,065092	9,559777	-7,484770	-0,157733	1,362938	-1,468926	105,065092	9,559777	-7,484770
12:03:01,55	0,545997	3,501927	-0,091971	-0,598005	0,856011	0,722010	-0,159598	1,361964	-1,470078	-1,868062	-2,910895	-7,469113	-1,776527	-2,070938	-2,568682	22,945430	66,899541	5,639334	-0,159598	1,361964	-1,470078	105,046098	9,617553	-7,469113	-0,159598	1,361964	-1,470078	105,046098	9,617553	-7,469113
12:03:01,60	0,545997	3,501927	-0,091971	-0,598005	0,856011	0,722010	-0,162522	1,358833	-1,470096	-1,707786	-3,030090	-7,512719	-1,783026	-2,072704	-2,569449	22,931754	66,912508	5,663197	-0,162522	1,358833	-1,470096	104,960582	9,727899	-7,512719	-0,162522	1,358833	-1,470096	104,960582	9,727899	-7,512719
12:03:01,65	0,545997	3,501927	-0,091971	-0,598005	0,856011	0,722010	-0,157744	1,363578	-1,470863	-1,950157	-2,799930	-7,488856	-1,780152	-2,065214	-2,569085	22,932037	66,872950	5,668158	-0,157744	1,363578	-1,470863	105,090728	9,582939	-7,488856	-0,157744	1,363578	-1,470863	105,090728	9,582939	-7,488856
12:03:01,70	0,545997	3,501927	-0,091971	-0,598005	0,856011	0,722010	-0,165667	1,364834	-1,470499	-2,049592	-3,191946	-7,483895	-1,776579	-2,074490	-2,567850	22,929269	66,867439	5,700416	-0,165667	1,364834	-1,470499	105,089898	9,812946	-7,483895	-0,165667	1,364834	-1,470499	105,089898	9,812946	-7,483895
12:03:01,75	0,545997	3,501927	-0,091971	-0,598005	0,856011	0,722010	-0,159421	1,357101	-1,469265	-1,653638	-2,866774	-7,451637	-1,780726	-2,072836	-2,572932	22,931128	66,862962	5,678649	-0,159421	1,357101	-1,469265	104,878820	9,647773	-7,451637	-0,159421	1,357101	-1,469265	104,878820	9,647773	-7,451637
12:03:01,80	0,545997	3,501927	-0,091971	-0,598005	0,856011	0,722010	-0,158779	1,361520	-1,474346	-1,886361	-2,829551	-7,473404	-1,781141	-2,073019	-2,570200	22,912316	66,879453	5,705065	-0,158779	1,361520	-1,474346	104,992970	9,634613	-7,473404	-0,158779	1,361520	-1,474346	104,992970	9,634613	-7,473404
12:03:01,85	0,545997	3,501927	-0,091971	-0,598005	0,856011	0,722010	-0,158413	1,361788	-1,471614	-1,895430	-2,835062	-7,446988	-1,781902	-2,067796	-2,569457	22,943118	66,848580	5,671650	-0,158413	1,361788	-1,471614	105,004951	9,600380	-7,446988	-0,158413	1,361788	-1,471614	105,004951	9,600380	-7,446988
12:03:01,91	0,545997	3,501927	-0,091971	-0,598005	0,856011	0,722010	-0,162556	1,365059	-1,470871	-2,076821	-3,008394	-7,480403	-1,778358	-2,070602	-2,570960	22,935369	66,888067	5,722557	-0,162556	1,365059	-1,470871	105,080278	9,752285	-7,480403	-0,162556	1,365059	-1,470871	105,080278	9,752285	-7,480403
12:03:01,96	0,545997	3,501927	-0,091971	-0,598005	0,856011	0,722010	-0,161898	1,360586	-1,472374	-1,813933	-3,000623	-7,429496	-1,781909	-2,071761	-2,569035	22,930609	66,852110	5,700116	-0,161898	1,360586	-1,472374	104,992082	9,708390	-7,429496	-0,161898	1,360586	-1,472374	104,992082	9,708390	-7,429496
12:03:02,01	0,545997	3,501927	-0,091971	-0,598005	0,856011	0,722010	-0,159119	1,363083	-1,470450	-1,977262	-2,842245	-7,451937	-1,778423	-2,074808	-2,569005	22,899378	66,865691	5,734920	-0,159119	1,363083	-1,470450	105,024715	9,648596	-7,451937	-0,159119	1,363083	-1,470450	105,024715	9,648596	-7,451937
12:03:02,06	0,545997	3,501927	-0,091971	-0,598005	0,856011	0,722010	-0,158223	1,358540	-1,470420	-1,744899	-2,829514	-7,417132	-1,782449	-2,071341	-2,568234	22,949403	66,870997	5,724235	-0,158223	1,358540	-1,470420	104,900481	9,591026	-7,417132	-0,158223	1,358540	-1,470420	104,900481	9,591026	-7,417132
12:03:02,11	0,545997	3,501927	-0,091971	-0,598005	0,856011	0,722010	-0,159213	1,363760	-1,469648	-1,986752	-2,840291	-7,427818	-1,776605	-2,065903	-2,568264	22,945800	66,853973	5,706182	-0,159213	1,363760	-1,469648	105,068428	9,657915	-7,427818	-0,159213	1,363760	-1,469648	105,068428	9,657915	-7,427818
12:03:02,16	0,545997	3,501927	-0,091971	-0,598005	0,856011	0,722010	-0,166844	1,361418	-1,469679	-1,881486	-3,231722	-7,445871	-1,780122	-2,076997	-2,569395	22,940900	66,812032	5,698478	-0,166844	1,361418	-1,469679	104,989808	9,865532	-7,445871	-0,166844	1,361418	-1,469679	104,989808	9,865532	-7,445871
12:03:02,21	0,545997	3,501927	-0,091971	-0,598005	0,856011	0,722010	-0,160829	1,359426	-1,473547	-1,837802	-2,930049	-7,431201	-1,775960	-2,071596	-2,571329	22,970751	66,835359	5,716151	-0,160829	1,359426	-1,473547	104,877122	9,695028	-7,431201	-0,160829	1,359426	-1,473547	104,877122	9,695028	-7,431201
12:03:02,26	0,545997	3,501927	-0,091971	-0,598005	0,856011	0,722010	-0,160829	1,359426	-1,473547	-1,837802	-2,930049	-7,431201	-1,782518	-2,070046	-2,572922	22,938291	66,841585	5,707060	-0,160829	1,359426	-1,473547	104,877122	9,695028	-7,431201	-0,160829	1,359426	-1,473547	104,877122	9,695028	-7,431201
12:03:02,31	0,545997	3,501927	-0,091971	-0,598005	0,856011	0,722010	-0,160300	1,364467	-1,474336	-2,054515	-2,891758	-7,444993	-1,780126	-2,067695	-2,549243	22,893134	66,902884	5,700686	-0,160300	1,364467	-1,474336	105,056122	9,691815	-7,444993	-0,160300	1,364467	-1,474336	105,056122	9,691815	-7,444993
12:03:02,36	0,545997	3,501927	-0,091971	-0,598005	0,856011	0,722010	-0,163532	1,363571	-1,450658	-1,977415	-3,129562	-7,451367	-1,750218	-2,063671	-2,757691	23,280131	65,085954	5,291443	-0,163532	1,363571	-1,450658	105,062887	9,707698	-7,451367	-0,163532	1,363571	-1,450658	105,062887	9,707698	-7,451367
12:03:02,41	0,545997	3,501927	-0,091971	-0,598005	0,856011	0,722010	-0,181971	1,339682	-1,659105	-2,115216	-2,844771	-7,860610	-1,779585	-2,056062	-2,895998	23,745144	67,014936	5,215479	-0,181971	1,339682	-1,659105	103,049831	11,439944	-7,860610	-0,181971	1,339682	-1,659105	103,049831	11,439944	-7,860610
12:03:02,46	0,546004	3,501969	-0,092000	-0,598006	0,855989	0,772019	-0,173876	1,368919	-1,797413	-1,732466	-2,985641	-7,936574	-1,783738	-2,058139	-2,888319	23,441227	67,018360	5,271155	-0,173876	1,368919	-1,797413	105,727653	10,663664	-7,936574	-0,173876	1,368919	-1,797413	105,727653	10,663664	-7,936574
12:03:02,51	0,546004	3,501969	-0,092000	-0,598006	0,855989	0,772019	-0,170001	1,371477	-1,789733	-2,014504	-3,049032	-7,880898	-1,781483	-2,062305	-2,894114	23,422148	66,949553	5,301516	-0,170001	1,371477	-1,789733	105,646462	10,296054	-7,880898	-0,170001	1,371477	-1,789733	105,646462	10,296054	-7,880898
12:03:02,56	0,546004	3,501969	-0,092000	-0,598006	0,855989	0,772019	-0,167521	1,367441	-1,795528	-1,873743	-2,902186	-7,850537	-1,785702	-2,063773	-2,896421	23,404368	66,890306	5,343865	-0,167521	1,367441	-1,795528	105,470370	10,248212	-7,850537	-0,167521	1,367441	-1,795528	105,470370	10,248212	-7,850537
12:03:02,61	0,546004	3,501969	-0,092000	-0,598006	0,855989	0,772019	-0,164141	1,370360	-1,797836	-2,085757	-2,712177	-7,808188	-1,782311	-2,059939	-2,900711	23,353275	66,906625	5,372903	-0,164141	1,370360	-1,797836	105,487539	10,172855	-7,808188	-0,164141	1,370360	-1,797836	105,487539	10,172855	-7,808188
12:03:02,66	0,546004	3,501969	-0,092000	-0,598006	0,855989	0,772019	-0,169156	1,369341	-1,802125	-2,044154	-3,025377	-7,779150	-1,784054	-2,059962	-2,899156	23,370516	66,878899	5,365742	-0,169156	1,369341	-1,802125	105,449106	10,253352	-7,779150	-0,169156	1,369341	-1,802125	105,449106	10,253352	-7,779150
12:03:02,71	0,546004	3,501969	-0,092000	-0,598006	0,855989	0,772019	-0,168265	1,370839	-1,800570	-2,137437	-2,950238	-7,786311	-1,782229	-2,059219	-2,899929	23,384882	66,922791	5,363051	-0,168265	1,370839	-1,800570	105,473411	10,258528	-7,786311	-0,168265	1,370839	-1,800570	105,473411	10,258528	-7,786311
12:03:02,76	0,546004	3,501969	-0,092000	-0,598006	0,855989	0,772019	-0,169821	1,369631	-1,801344	-2,029419	-3,040667	-7,789002	-1,779891	-2,060702	-2,900316	23,383911	66,889579	5,352727	-0,169821	1,369631	-1,801344	105,486590	10,290264	-7,789002	-0,169821	1,369631	-1,801344	105,486590	10,290264	-7,789002
12:03:02,81	0,546004	3,501969	-0,092000	-0,598006	0,855989	0,772019	-0,169706	1,366864	-1,801731	-1,914780	-3,018916	-7,799326	-1,777580	-2,063017	-2,921663	23,394665	66,904536	5,370986	-0,169706	1,366864	-1,801731	105,384015	10,302979	-7,799326	-0,169706	1,366864	-1,801731	105,384015	10,302979	-7,799326
12:03:02,86	0,546004	3,501969	-0,092000	-0,598006	0,855989	0,772019	-0,177959	1,376645	-1,882644	-2,102463	-2,964835	-8,155991	-1,784234	-2,048663	-2,981230	23,962907	66,925873	4,996062	-0,177959	1,376645	-1,882644	105,964141	11,004981	-8,155991	-0,177959	1,376645	-1,882644	105,964141	11,004981	-8,155991
12:03:02,91	0,546004	3,501969	-0,092000	-0,598006	0,855989	0,772019	-0,177959	1,376645	-1,882644	-2,102463	-2,964835	-8,155991	-1,796472	-2,016561	-2,802804	25,407697	67,689545	4,851301	-0,177959	1,376645	-1,882644	105,964141	11,004981	-8,155991	-0,177959	1,376645	-1,882644	105,964141	11,004981	-8,155991
12:03:02,96	0,545988	3,501894	-0,091996	-0,597998	0,855994	0,822042	-0,199642	1,403294	-1,704219	-2,104468	-3,222960	-8,300752	-1,802406	-2,020093	-2,774676	25,539137	67,894797	4,949298	-0,199642	1,403294	-1,704219	108,054099	12,448968	-8,300752	-0,199642	1,403294	-1,704219	108,054099	12,448968	-8,300752
12:03:03,01	0,545988	3,501894	-0,091996	-0,597998	0,855994	0,822042	-0,193616	1,406667	-1,676090	-2,036381	-2,898394	-8,202755	-1,800148	-2,016654	-2,776223	25,514922	67,880828	4,989702	-0,193616	1,406667	-1,676090	108,386952	12,300478	-8,202755	-0,193616	1,406667	-1,676090	108,386952	12,300478	-8,202755
12:03:03,06	0,545988	3,501894	-0,091996	-0,597998	0,855994	0,822042	-0,197168	1,403362	-1,681101	-1,902397	-3,060690	-8,146810	-1,797768	-2,018670	-2,779686	25,539602	67,850837	5,005243	-0,197168	1,403362	-1,681101	108,261550	12,416977	-8,146810	-0,197168	1,403362	-1,681101	108,261550	12,416977	-8,146810
12:03:03,11	0,545988	3,501894	-0,091996	-0,597998	0,855994	0,822042	-0,197168	1,403362	-1,681101	-1,902397	-3,060690	-8,146810	-1,805455	-2,019751	-2,776977	25,506486	67,888592	5,018190	-0,197168	1,403362	-1,681101	108,261550	12,416977	-8,146810	-0,197168	1,403362	-1,681101	108,261550	12,416977	-8,146810
12:03:03,16	0,545988	3,501894	-0,091996	-0,597998	0,855994	0,822042	-0,192388	1,409479	-1,678391	-2,204306	-2,859696	-8,133863	-1,798398	-2,018955	-2,779280	25,521188	67,856812	5,039141	-0,192388	1,409479	-1,678391	108,439772	12,242754	-8,133863	-0,192388	1,409479	-1,678391	108,439772	12,242754	-8,133863
12:03:03,21	0,545988	3,501894	-0,091996	-0,597998	0,855994	0,822042	-0,196605	1,403765	-1,680694	-1,927348	-3,050382	-8,112912	-1,802549	-2,020681	-2,778517	25,496433	67,872181	5,033605	-0,196605	1,403765	-1,680694	108,268179	12,383139	-8,112912	-0,196605	1,403765	-1,680694	108,268179	12,383139	-8,112912
12:03:03,26	0,545988	3,501894	-0,091996	-0,597998	0,855994	0,822042	-0,193036	1,406497	-1,679931	-2,068483	-2,893898	-8,118448	-1,801872	-2,020230	-2,781208	25,543615	67,875925	5,044752	-0,193036	1,406497	-1,679931	108,341510	12,259429	-8,118448	-0,193036	1,406497	-1,679931	108,341510	12,259429	-8,118448
12:03:03,31	0,545988	3,501894	-0,091996	-0,597998	0,855994	0,822042	-0,193764	1,406136	-1,682623	-2,022904	-2,892780	-8,107301	-1,801330	-2,017856	-2,777334	25,543707	67,808384	5,040675	-0,193764	1,406136	-1,682623	108,358791	12,317717	-8,107301	-0,193764	1,406136	-1,682623	108,358791	12,317717	-8,107301
12:03:03,36	0,545988	3,501894	-0,091996	-0,597998	0,855994	0,822042	-0,196091	1,406854	-1,678748	-2,118656	-2,979914	-8,111378	-1,801365	-2,017616	-2,777722	25,521901	67,834341	5,056532	-0,196091	1,406854	-1,678748	108,319358	12,413223	-8,111378	-0,196091	1,406854	-1,678748	108,319358	12,413223	-8,111378
12:03:03,41	0,545988	3,501894	-0,091996	-0,597998	0,855994	0,822042	-0,196282	1,407004	-1,679136	-2,114880	-3,021729	-8,095521	-1,798942	-2,018978	-2,778082	25,555332	67,820591	5,061029	-0,196282	1,407004	-1,679136	108,334908	12,386431	-8,095521	-0,196282	1,407004	-1,679136	108,334908	12,386431	-8,095521
12:03:03,46	0,545988	3,501894	-0,091996	-0,597998	0,855994	0,822042	-0,196314	1,404225	-1,679496	-1,965567	-2,987561	-8,091024	-1,800117	-2,019117	-2,775342	25,554803	67,819514	5,088180	-0,196314	1,404225	-1,679496	108,266073	12,423104	-8,091024	-0,196314	1,404225	-1,679496	108,266073	12,423104	-8,091024
12:03:03,51	0,545988	3,501894	-0,091996	-0,597998	0,855994	0,822042	-0,195606	1,405173	-1,676756	-2,016069	-2,950664	-8,063873	-1,798944	-2,021191	-2,777684	25,556754	67,794778	5,059617	-0,195606	1,405173	-1,676756	108,290004	12,404422	-8,063873	-0,195606	1,405173	-1,676756	108,290004	12,404422	-8,063873
12:03:03,56	0,545988	3,501894	-0,091996	-0,597998	0,855994	0,822042	-0,194396	1,403119	-1,679098	-1,929736	-2,873682	-8,092436	-1,797874	-2,016744	-2,776922	25,531851	67,756875	5,078420	-0,194396	1,403119	-1,679098	108,215140	12,386411	-8,092436	-0,194396	1,403119	-1,679098	108,215140	12,386411	-8,092436
12:03:03,61	0,545988	3,501894	-0,091996	-0,597998	0,855994	0,822042	-0,198782	1,404417	-1,678336	-2,042481	-3,104372	-8,073633	-1,799010	-2,016293	-2,778085	25,562413	67,732883	5,068225	-0,198782	1,404417	-1,678336	108,204245	12,500027	-8,073633	-0,198782	1,404417	-1,678336	108,204245	12,500027	-8,073633
12:03:03,66	0,545988	3,501894	-0,091996	-0,597998	0,855994	0,822042	-0,198605	1,405626	-1,679499	-2,110842	-3,056698	-8,083828	-1,797210	-2,018747	-2,780016	25,556386	67,786671	5,071132	-0,198605	1,405626	-1,679499	108,230787	12,533798	-8,083828	-0,198605	1,405626	-1,679499	108,230787	12,533798	-8,083828
12:03:03,71	0,545988	3,501894	-0,091996	-0,597998	0,855994	0,822042	-0,197380	1,402840	-1,681430	-1,922404	-3,025099	-8,080921	-1,797700	-2,018564	-2,778435	25,602673	67,782852	5,079205	-0,197380	1,402840	-1,681430	108,200527	12,469215	-8,080921	-0,197380	1,402840	-1,681430	108,200527	12,469215	-8,080921
12:03:03,76	0,545988	3,501894	-0,091996	-0,597998	0,855994	0,822042	-0,197293	1,403355	-1,679849	-1,929372	-2,978615	-8,072848	-1,801960	-2,016166	-2,777709	25,534303	67,807738	5,075037	-0,197293	1,403355	-1,679849	108,234024	12,508922	-8,072848	-0,197293	1,403355	-1,679849	108,234024	12,508922	-8,072848
12:03:03,82	0,545988	3,501894	-0,091996	-0,597998	0,855994	0,822042	-0,197240	1,408244	-1,679123	-2,196225	-3,047474	-8,077016	-1,797856	-2,020135	-2,779622	25,515789	67,821892	5,096346	-0,197240	1,408244	-1,679123	108,350944	12,435846	-8,077016	-0,197240	1,408244	-1,679123	108,350944	12,435846	-8,077016
12:03:03,87	0,545988	3,501894	-0,091996	-0,597998	0,855994	0,822042	-0,195854	1,402706	-1,681036	-1,905225	-2,998546	-8,055707	-1,798443	-2,019624	-2,777688	25,529939	67,772632	5,078885	-0,195854	1,402706	-1,681036	108,207176	12,376023	-8,055707	-0,195854	1,402706	-1,681036	108,207176	12,376023	-8,055707
12:03:03,92	0,545988	3,501894	-0,091996	-0,597998	0,855994	0,822042	-0,196004	1,403469	-1,679102	-1,980513	-2,969453	-8,073168	-1,798453	-2,019813	-2,776522	25,529257	67,753213	5,077531	-0,196004	1,403469	-1,679102	108,191824	12,416878	-8,073168	-0,196004	1,403469	-1,679102	108,191824	12,416878	-8,073168
12:03:03,97	0,545988	3,501894	-0,091996	-0,597998	0,855994	0,822042	-0,195835	1,403383	-1,677937	-1,993182	-2,951534	-8,074522	-1,797682	-2,018298	-2,779377	25,552924	67,761103	5,085692	-0,195835	1,403383	-1,677937	108,172378	12,421511	-8,074522	-0,195835	1,403383	-1,677937	108,172378	12,421511	-8,074522
12:03:04,02	0,545988	3,501894	-0,091996	-0,597998	0,855994	0,822042	-0,199590	1,402014	-1,681037	-1,882787	-3,097317	-8,091453	-1,800252	-2,018035	-2,781179	25,531461	67,751218	5,099612	-0,199590	1,402014	-1,681037	108,175302	12,570504	-8,091453	-0,199590	1,402014	-1,681037	108,175302	12,570504	-8,091453
12:03:04,07	0,545988	3,501894	-0,091996	-0,597998	0,855994	0,822042	-0,199590	1,402014	-1,681037	-1,882787	-3,097317	-8,091453	-1,795376	-2,017314	-2,778596	25,599659	67,775535	5,128138	-0,199590	1,402014	-1,681037	108,175302	12,570504	-8,091453	-0,199590	1,402014	-1,681037	108,175302	12,570504	-8,091453
12:03:04,12	0,545988	3,501894	-0,091996	-0,597998	0,855994	0,822042	-0,199538	1,401968	-1,680010	-1,865069	-3,094289	-8,023915	-1,802396	-2,018166	-2,776119	25,604815	67,784547	5,067385	-0,199538	1,401968	-1,680010	108,189412	12,569454	-8,023915	-0,199538	1,401968	-1,680010	108,189412	12,569454	-8,023915
12:03:04,17	0,545988	3,501894	-0,091996	-0,597998	0,855994	0,822042	-0,195290	1,407622	-1,677533	-2,148675	-2,873409	-8,084668	-1,793296	-2,016432	-3,062542	25,538454	67,413935	4,660584	-0,195290	1,407622	-1,677533	108,349616	12,456828	-8,084668	-0,195290	1,407622	-1,677533	108,349616	12,456828	-8,084668
12:03:04,22	0,545988	3,501894	-0,091996	-0,597998	0,855994	0,822042	-0,201341	1,400608	-1,963956	-2,138107	-3,060266	-8,491469	-1,840505	-2,012025	-3,127864	25,865615	69,861572	4,564372	-0,201341	1,400608	-1,963956	107,809615	12,745037	-8,491469	-0,201341	1,400608	-1,963956	107,809615	12,745037	-8,491469
12:03:04,27	0,546002	3,501891	-0,091995	-0,597999	0,855984	0,872022	-0,181553	1,443696	-2,029278	-2,095382	-2,971779	-8,587681	-1,840802	-2,007678	-3,099832	25,914203	70,010738	4,620019	-0,181553	1,443696	-2,029278	111,234740	11,280165	-8,587681	-0,181553	1,443696	-2,029278	111,234740	11,280165	-8,587681
12:03:04,32	0,546002	3,501891	-0,091995	-0,597999	0,855984	0,872022	-0,185170	1,446126	-2,001247	-2,068293	-3,192354	-8,532034	-1,837208	-2,008957	-3,097854	25,936622	70,011249	4,638413	-0,185170	1,446126	-2,001247	111,452624	11,343504	-8,532034	-0,185170	1,446126	-2,001247	111,452624	11,343504	-8,532034
12:03:04,37	0,546002	3,501891	-0,091995	-0,597999	0,855984	0,872022	-0,185859	1,442375	-1,999268	-1,861563	-3,209034	-8,513640	-1,840110	-2,011649	-3,097021	25,964202	69,982534	4,684254	-0,185859	1,442375	-1,999268	111,364861	11,380929	-8,513640	-0,185859	1,442375	-1,999268	111,364861	11,380929	-8,513640
12:03:04,42	0,546002	3,501891	-0,091995	-0,597999	0,855984	0,872022	-0,182077	1,443541	-1,998435	-1,933307	-2,974121	-8,467799	-1,841315	-2,005390	-3,098981	25,964122	70,010142	4,701587	-0,182077	1,443541	-1,998435	111,384700	11,318944	-8,467799	-0,182077	1,443541	-1,998435	111,384700	11,318944	-8,467799
12:03:04,47	0,546002	3,501891	-0,091995	-0,597999	0,855984	0,872022	-0,186895	1,447715	-2,000395	-2,126460	-3,238505	-8,450466	-1,836605	-2,010526	-3,102830	25,991972	69,908094	4,695581	-0,186895	1,447715	-2,000395	111,519167	11,432736	-8,450466	-0,186895	1,447715	-2,000395	111,519167	11,432736	-8,450466
12:03:04,52	0,546002	3,501891	-0,091995	-0,597999	0,855984	0,872022	-0,184802	1,441068	-2,004244	-1,855256	-3,054540	-8,456472	-1,843688	-2,008724	-3,101287	25,983397	69,923544	4,708804	-0,184802	1,441068	-2,004244	111,268564	11,452422	-8,456472	-0,184802	1,441068	-2,004244	111,268564	11,452422	-8,456472
12:03:04,57	0,546002	3,501891	-0,091995	-0,597999	0,855984	0,872022	-0,182821	1,448103	-2,002701	-2,212003	-2,966693	-8,443249	-1,839513	-2,009059	-3,100886	26,010201	69,908297	4,698778	-0,182821	1,448103	-2,002701	111,464094	11,384780	-8,443249	-0,182821	1,448103	-2,002701	111,464094	11,384780	-8,443249
12:03:04,62	0,546002	3,501891	-0,091995	-0,597999	0,855984	0,872022	-0,184619	1,444319	-2,002301	-2,015035	-3,029314	-8,453275	-1,834889	-2,004841	-3,105134	26,058480	69,714938	4,720323	-0,184619	1,444319	-2,002301	111,364015	11,463245	-8,453275	-0,184619	1,444319	-2,002301	111,364015	11,463245	-8,453275
12:03:04,67	0,546002	3,501891	-0,091995	-0,597999	0,855984	0,872022	-0,190583	1,442424	-2,006549	-2,059804	-3,200975	-8,431729	-1,803845	-1,998658	-3,091215	26,436396	68,251001	4,362114	-0,190583	1,442424	-2,006549	111,170481	11,759794	-8,431729	-0,190583	1,442424	-2,006549	111,170481	11,759794	-8,431729
12:03:04,72	0,546002	3,501891	-0,091995	-0,597999	0,855984	0,872022	-0,211460	1,418631	-1,992629	-1,901396	-3,227311	-8,789939	-1,821148	-1,983993	-3,049513	27,091288	69,064446	4,229276	-0,211460	1,418631	-1,992629	109,461108	13,372279	-8,789939	-0,211460	1,418631	-1,992629	109,461108	13,372279	-8,789939
12:03:04,77	0,545939	3,501934	-0,091999	-0,597999	0,855976	0,921989	-0,215509	1,440948	-1,950927	-2,029987	-3,277432	-8,922777	-1,823991	-1,975463	-3,032642	27,402912	69,093225	4,299871	-0,215509	1,440948	-1,950927	111,084427	13,640010	-8,922777	-0,215509	1,440948	-1,950927	111,084427	13,640010	-8,922777
12:03:04,82	0,545939	3,501934	-0,091999	-0,597999	0,855976	0,921989	-0,221474	1,447675	-1,934057	-2,199079	-3,332151	-8,852182	-1,824019	-1,975403	-3,031838	27,391709	69,099806	4,343318	-0,221474	1,447675	-1,934057	111,443440	14,053579	-8,852182	-0,221474	1,447675	-1,934057	111,443440	14,053579	-8,852182
12:03:04,87	0,545939	3,501934	-0,091999	-0,597999	0,855976	0,921989	-0,221513	1,447729	-1,933252	-2,201779	-3,347138	-8,808735	-1,825289	-1,978284	-3,033002	27,356047	69,066333	4,352364	-0,221513	1,447729	-1,933252	111,444963	14,041602	-8,808735	-0,221513	1,447729	-1,933252	111,444963	14,041602	-8,808735
12:03:04,92	0,545939	3,501934	-0,091999	-0,597999	0,855976	0,921989	-0,218382	1,447389	-1,934417	-2,230901	-3,198494	-8,799689	-1,825831	-1,979448	-3,032600	27,379210	69,052823	4,351182	-0,218382	1,447389	-1,934417	111,389124	13,944494	-8,799689	-0,218382	1,447389	-1,934417	111,389124	13,944494	-8,799689
12:03:04,97	0,545939	3,501934	-0,091999	-0,597999	0,855976	0,921989	-0,217103	1,447275	-1,934014	-2,225121	-3,105184	-8,800871	-1,818657	-1,976622	-3,034498	27,448470	69,033889	4,372058	-0,217103	1,447275	-1,934014	111,386000	13,937421	-8,800871	-0,217103	1,447275	-1,934014	111,386000	13,937421	-8,800871
12:03:05,02	0,545939	3,501934	-0,091999	-0,597999	0,855976	0,921989	-0,223138	1,442476	-1,935912	-1,957319	-3,349546	-8,779995	-1,820566	-1,979003	-3,036058	27,386596	69,019263	4,391873	-0,223138	1,442476	-1,935912	111,277048	14,166793	-8,779995	-0,223138	1,442476	-1,935912	111,277048	14,166793	-8,779995
12:03:05,07	0,545939	3,501934	-0,091999	-0,597999	0,855976	0,921989	-0,220121	1,442938	-1,937473	-2,024961	-3,238935	-8,760180	-1,823441	-1,980777	-3,035283	27,407008	69,029307	4,371372	-0,220121	1,442938	-1,937473	111,245695	14,040571	-8,760180	-0,220121	1,442938	-1,937473	111,245695	14,040571	-8,760180
12:03:05,12	0,545939	3,501934	-0,091999	-0,597999	0,855976	0,921989	-0,217147	1,444542	-1,936698	-2,089439	-3,071635	-8,780680	-1,823420	-1,979963	-3,036020	27,421779	69,042288	4,420661	-0,217147	1,444542	-1,936698	111,307093	13,974416	-8,780680	-0,217147	1,444542	-1,936698	111,307093	13,974416	-8,780680
12:03:05,17	0,545939	3,501934	-0,091999	-0,597999	0,855976	0,921989	-0,217862	1,444931	-1,937434	-2,091035	-3,102531	-8,731392	-1,819957	-1,977002	-3,037197	27,424221	68,967852	4,415160	-0,217862	1,444931	-1,937434	111,336026	13,999674	-8,731392	-0,217862	1,444931	-1,937434	111,336026	13,999674	-8,731392
12:03:05,22	0,545939	3,501934	-0,091999	-0,597999	0,855976	0,921989	-0,222159	1,443412	-1,938611	-2,075298	-3,286612	-8,736893	-1,823989	-1,979516	-3,033681	27,446987	68,986575	4,417162	-0,222159	1,443412	-1,938611	111,232535	14,152863	-8,736893	-0,222159	1,443412	-1,938611	111,232535	14,152863	-8,736893
12:03:05,27	0,545939	3,501934	-0,091999	-0,597999	0,855976	0,921989	-0,217965	1,445647	-1,935096	-2,163937	-3,058186	-8,734891	-1,826955	-1,978368	-3,033698	27,429460	69,019186	4,418055	-0,217965	1,445647	-1,935096	111,319368	14,052085	-8,734891	-0,217965	1,445647	-1,935096	111,319368	14,052085	-8,734891
12:03:05,32	0,545939	3,501934	-0,091999	-0,597999	0,855976	0,921989	-0,217477	1,448789	-1,935112	-2,307852	-3,064294	-8,733998	-1,818169	-1,980480	-3,036386	27,419483	68,986132	4,439320	-0,217477	1,448789	-1,935112	111,422115	14,007668	-8,733998	-0,217477	1,448789	-1,935112	111,422115	14,007668	-8,733998
12:03:05,37	0,545939	3,501934	-0,091999	-0,597999	0,855976	0,921989	-0,220041	1,440125	-1,937800	-1,890910	-3,189716	-8,712733	-1,824646	-1,976126	-3,037193	27,422353	69,018159	4,435488	-0,220041	1,440125	-1,937800	111,158889	14,083491	-8,712733	-0,220041	1,440125	-1,937800	111,158889	14,083491	-8,712733
12:03:05,42	0,545939	3,501934	-0,091999	-0,597999	0,855976	0,921989	-0,220573	1,447911	-1,938607	-2,266597	-3,230896	-8,716564	-1,821669	-1,974547	-3,032512	27,435324	69,014740	4,452527	-0,220573	1,447911	-1,938607	111,394383	14,084054	-8,716564	-0,220573	1,447911	-1,938607	111,394383	14,084054	-8,716564
12:03:05,47	0,545939	3,501934	-0,091999	-0,597999	0,855976	0,921989	-0,223428	1,446122	-1,933927	-2,170084	-3,366453	-8,699526	-1,823505	-1,978381	-3,036035	27,406678	68,983826	4,419172	-0,223428	1,446122	-1,933927	111,350519	14,172676	-8,699526	-0,223428	1,446122	-1,933927	111,350519	14,172676	-8,699526
12:03:05,52	0,545939	3,501934	-0,091999	-0,597999	0,855976	0,921989	-0,219190	1,445795	-1,937449	-2,194181	-3,155422	-8,732881	-1,821051	-1,974477	-3,035620	27,469825	68,966560	4,433256	-0,219190	1,445795	-1,937449	111,300761	14,051014	-8,732881	-0,219190	1,445795	-1,937449	111,300761	14,051014	-8,732881
12:03:05,57	0,545939	3,501934	-0,091999	-0,597999	0,855976	0,921989	-0,223798	1,445622	-1,937034	-2,168527	-3,331716	-8,718797	-1,818758	-1,976458	-3,037514	27,454899	68,939940	4,491954	-0,223798	1,445622	-1,937034	111,312778	14,236445	-8,718797	-0,223798	1,445622	-1,937034	111,312778	14,236445	-8,718797
12:03:05,63	0,545939	3,501934	-0,091999	-0,597999	0,855976	0,921989	-0,223229	1,442646	-1,938928	-2,044293	-3,301713	-8,660099	-1,824019	-1,978991	-3,034434	27,449390	68,960633	4,450753	-0,223229	1,442646	-1,938928	111,203398	14,221734	-8,660099	-0,223229	1,442646	-1,938928	111,203398	14,221734	-8,660099
12:03:05,68	0,545939	3,501934	-0,091999	-0,597999	0,855976	0,921989	-0,218405	1,445935	-1,935849	-2,200176	-3,066028	-8,701300	-1,822376	-1,973796	-3,035615	27,410487	68,962180	4,482047	-0,218405	1,445935	-1,935849	111,305734	14,078803	-8,701300	-0,218405	1,445935	-1,935849	111,305734	14,078803	-8,701300
12:03:05,73	0,545939	3,501934	-0,091999	-0,597999	0,855976	0,921989	-0,223726	1,447110	-1,937030	-2,279379	-3,377155	-8,670006	-1,820550	-1,975315	-3,036801	27,426192	68,973683	4,434614	-0,223726	1,447110	-1,937030	111,318757	14,185331	-8,670006	-0,223726	1,447110	-1,937030	111,318757	14,185331	-8,670006
12:03:05,78	0,545939	3,501934	-0,091999	-0,597999	0,855976	0,921989	-0,223323	1,444769	-1,938215	-2,139856	-3,348369	-8,717439	-1,822284	-1,977005	-3,037912	27,446671	68,972022	4,487773	-0,223323	1,444769	-1,938215	111,274546	14,182510	-8,717439	-0,223323	1,444769	-1,938215	111,274546	14,182510	-8,717439
12:03:05,83	0,545939	3,501934	-0,091999	-0,597999	0,855976	0,921989	-0,220993	1,445426	-1,939327	-2,165185	-3,208621	-8,664280	-1,822322	-1,979261	-3,036381	27,425379	68,946205	4,456821	-0,220993	1,445426	-1,939327	111,300740	14,139319	-8,664280	-0,220993	1,445426	-1,939327	111,300740	14,139319	-8,664280
12:03:05,88	0,545939	3,501934	-0,091999	-0,597999	0,855976	0,921989	-0,219020	1,444330	-1,937795	-2,141224	-3,111549	-8,695232	-1,822300	-1,974614	-3,036398	27,446605	68,945918	4,447607	-0,219020	1,444330	-1,937795	111,238705	14,081502	-8,695232	-0,219020	1,444330	-1,937795	111,238705	14,081502	-8,695232
12:03:05,93	0,545939	3,501934	-0,091999	-0,597999	0,855976	0,921989	-0,223055	1,446635	-1,937813	-2,250722	-3,302841	-8,704446	-1,818801	-1,977091	-3,036385	27,423781	68,949693	4,457882	-0,223055	1,446635	-1,937813	111,310154	14,206954	-8,704446	-0,223055	1,446635	-1,937813	111,310154	14,206954	-8,704446
12:03:05,98	0,545939	3,501934	-0,091999	-0,597999	0,855976	0,921989	-0,222659	1,442366	-1,937800	-2,036846	-3,303943	-8,694171	-1,821726	-1,976608	-3,036736	27,431393	68,979165	4,511824	-0,222659	1,442366	-1,937800	111,188866	14,174826	-8,694171	-0,222659	1,442366	-1,937800	111,188866	14,174826	-8,694171
12:03:06,03	0,545939	3,501934	-0,091999	-0,597999	0,855976	0,921989	-0,221534	1,439601	-1,938523	-1,888185	-3,208458	-8,660659	-1,818205	-1,978988	-3,036377	27,432328	68,917956	4,451749	-0,221534	1,439601	-1,938523	111,120486	14,181996	-8,660659	-0,221534	1,439601	-1,938523	111,120486	14,181996	-8,660659
12:03:06,08	0,545939	3,501934	-0,091999	-0,597999	0,855976	0,921989	-0,221534	1,439601	-1,938523	-1,888185	-3,208458	-8,660659	-1,819905	-1,978707	-3,034419	27,456338	68,932408	4,460212	-0,221534	1,439601	-1,938523	111,120486	14,181996	-8,660659	-0,221534	1,439601	-1,938523	111,120486	14,181996	-8,660659
12:03:06,13	0,545939	3,501934	-0,091999	-0,597999	0,855976	0,921989	-0,220708	1,442515	-1,935834	-2,043286	-3,165617	-8,691841	-1,820343	-1,972996	-3,055372	27,554377	69,021726	4,485277	-0,220708	1,442515	-1,935834	111,194125	14,159943	-8,691841	-0,220708	1,442515	-1,935834	111,194125	14,159943	-8,691841
12:03:06,18	0,545939	3,501934	-0,091999	-0,597999	0,855976	0,921989	-0,225435	1,445749	-1,956786	-2,085095	-3,371199	-8,666776	-1,820400	-1,994438	-3,403131	26,748886	68,896107	4,005093	-0,225435	1,445749	-1,956786	111,406203	14,325467	-8,666776	-0,225435	1,445749	-1,956786	111,406203	14,325467	-8,666776
12:03:06,23	0,545939	3,501934	-0,091999	-0,597999	0,855976	0,921989	-0,206837	1,435078	-2,304546	-2,041723	-3,038861	-9,146960	-1,858300	-1,954765	-3,172089	28,563311	71,088621	3,920270	-0,206837	1,435078	-2,304546	110,611879	13,197850	-9,146960	-0,206837	1,435078	-2,304546	110,611879	13,197850	-9,146960
12:03:06,28	0,545938	3,501916	-0,091988	-0,598011	0,856006	0,972000	-0,222245	1,487736	-2,073504	-1,973977	-3,364980	-9,231783	-1,867704	-1,944636	-3,175469	28,817931	71,298288	3,998981	-0,222245	1,487736	-2,073504	114,813313	14,081234	-9,231783	-0,222245	1,487736	-2,073504	114,813313	14,081234	-9,231783
12:03:06,33	0,545938	3,501916	-0,091988	-0,598011	0,856006	0,972000	-0,226315	1,500945	-2,076883	-2,351941	-3,460974	-9,153072	-1,865397	-1,952572	-3,180470	28,798487	71,265389	4,029462	-0,226315	1,500945	-2,076883	115,472228	14,304776	-9,153072	-0,226315	1,500945	-2,076883	115,472228	14,304776	-9,153072
12:03:06,38	0,545938	3,501916	-0,091988	-0,598011	0,856006	0,972000	-0,220596	1,494979	-2,081884	-2,079954	-3,163945	-9,122591	-1,866587	-1,949759	-3,176999	28,806213	71,221920	4,006709	-0,220596	1,494979	-2,081884	115,275933	14,152818	-9,122591	-0,220596	1,494979	-2,081884	115,275933	14,152818	-9,122591
12:03:06,43	0,545938	3,501916	-0,091988	-0,598011	0,856006	0,972000	-0,222437	1,497417	-2,078413	-2,240466	-3,231252	-9,145344	-1,862494	-1,947883	-3,179305	28,808760	71,213047	4,042704	-0,222437	1,497417	-2,078413	115,306734	14,230030	-9,145344	-0,222437	1,497417	-2,078413	115,306734	14,230030	-9,145344
12:03:06,48	0,545938	3,501916	-0,091988	-0,598011	0,856006	0,972000	-0,226108	1,494810	-2,080720	-2,111336	-3,415508	-9,109349	-1,862505	-1,949306	-3,180073	28,807982	71,196898	4,047294	-0,226108	1,494810	-2,080720	115,231249	14,333957	-9,109349	-0,226108	1,494810	-2,080720	115,231249	14,333957	-9,109349
12:03:06,53	0,545938	3,501916	-0,091988	-0,598011	0,856006	0,972000	-0,224871	1,494107	-2,081488	-2,089177	-3,343777	-9,104759	-1,867122	-1,955155	-3,177330	28,838500	71,172996	4,033189	-0,224871	1,494107	-2,081488	115,198257	14,308573	-9,104759	-0,224871	1,494107	-2,081488	115,198257	14,308573	-9,104759
12:03:06,58	0,545938	3,501916	-0,091988	-0,598011	0,856006	0,972000	-0,217496	1,495181	-2,078744	-2,150459	-2,921909	-9,118864	-1,866585	-1,951234	-3,179691	28,822149	71,189524	4,026308	-0,217496	1,495181	-2,078744	115,221274	14,151523	-9,118864	-0,217496	1,495181	-2,078744	115,221274	14,151523	-9,118864
12:03:06,63	0,545938	3,501916	-0,091988	-0,598011	0,856006	0,972000	-0,221160	1,496677	-2,081106	-2,222113	-3,134863	-9,125745	-1,860260	-1,948722	-3,162987	28,766828	71,076513	4,048474	-0,221160	1,496677	-2,081106	115,267056	14,226195	-9,125745	-0,221160	1,496677	-2,081106	115,267056	14,226195	-9,125745
12:03:06,68	0,545938	3,501916	-0,091988	-0,598011	0,856006	0,972000	-0,226498	1,492455	-2,064401	-2,128109	-3,403855	-9,103579	-1,835131	-1,958797	-3,155512	28,502631	69,757987	3,702009	-0,226498	1,492455	-2,064401	115,029647	14,376255	-9,103579	-0,226498	1,492455	-2,064401	115,029647	14,376255	-9,103579
12:03:06,73	0,545938	3,501916	-0,091988	-0,598011	0,856006	0,972000	-0,230338	1,465656	-2,056926	-2,008487	-3,173061	-9,450044	-1,876633	-1,947589	-3,288092	29,024303	71,790811	3,497768	-0,230338	1,465656	-2,056926	113,045474	14,908470	-9,450044	-0,230338	1,465656	-2,056926	113,045474	14,908470	-9,450044
12:03:06,78	0,545943	3,502004	-0,092014	-0,598012	0,855976	1,021996	-0,219293	1,507201	-2,189507	-2,147537	-3,163373	-9,654285	-1,882807	-1,950019	-3,319190	28,874044	72,024297	3,587273	-0,219293	1,507201	-2,189507	116,167740	14,051158	-9,654285	-0,219293	1,507201	-2,189507	116,167740	14,051158	-9,654285
12:03:06,83	0,545943	3,502004	-0,092014	-0,598012	0,855976	1,021996	-0,214101	1,511333	-2,220604	-2,235319	-3,140264	-9,564780	-1,884195	-1,950660	-3,319966	28,785981	72,013506	3,641266	-0,214101	1,511333	-2,220604	116,404310	13,666700	-9,564780	-0,214101	1,511333	-2,220604	116,404310	13,666700	-9,564780
12:03:06,88	0,545943	3,502004	-0,092014	-0,598012	0,855976	1,021996	-0,212852	1,512215	-2,221381	-2,334565	-3,146184	-9,510786	-1,879501	-1,948477	-3,322673	28,795654	71,998686	3,658010	-0,212852	1,512215	-2,221381	116,374309	13,562733	-9,510786	-0,212852	1,512215	-2,221381	116,374309	13,562733	-9,510786
12:03:06,93	0,545943	3,502004	-0,092014	-0,598012	0,855976	1,021996	-0,217090	1,509241	-2,224087	-2,187923	-3,350772	-9,494043	-1,880778	-1,948699	-3,324231	28,766434	71,961814	3,672359	-0,217090	1,509241	-2,224087	116,287503	13,690826	-9,494043	-0,217090	1,509241	-2,224087	116,287503	13,690826	-9,494043
12:03:06,98	0,545943	3,502004	-0,092014	-0,598012	0,855976	1,021996	-0,216259	1,510236	-2,225645	-2,286210	-3,314419	-9,479694	-1,875967	-1,946460	-3,325751	28,821656	71,966461	3,688564	-0,216259	1,510236	-2,225645	116,267332	13,661929	-9,479694	-0,216259	1,510236	-2,225645	116,267332	13,661929	-9,479694
12:03:07,03	0,545943	3,502004	-0,092014	-0,598012	0,855976	1,021996	-0,220603	1,507189	-2,227166	-2,096106	-3,494814	-9,463489	-1,876565	-1,945328	-3,325380	28,838666	71,904135	3,662006	-0,220603	1,507189	-2,227166	116,218209	13,822549	-9,463489	-0,220603	1,507189	-2,227166	116,218209	13,822549	-9,463489
12:03:07,08	0,545943	3,502004	-0,092014	-0,598012	0,855976	1,021996	-0,221286	1,508273	-2,226795	-2,197941	-3,484395	-9,490047	-1,878327	-1,947319	-3,327659	28,834761	71,941407	3,727014	-0,221286	1,508273	-2,226795	116,201462	13,886522	-9,490047	-0,221286	1,508273	-2,226795	116,201462	13,886522	-9,490047
12:03:07,13	0,545943	3,502004	-0,092014	-0,598012	0,855976	1,021996	-0,218680	1,508804	-2,229073	-2,195228	-3,370922	-9,425039	-1,880794	-1,948368	-3,326517	28,790696	71,903425	3,720128	-0,218680	1,508804	-2,229073	116,245860	13,795455	-9,425039	-0,218680	1,508804	-2,229073	116,245860	13,795455	-9,425039
12:03:07,18	0,545943	3,502004	-0,092014	-0,598012	0,855976	1,021996	-0,216538	1,510416	-2,227932	-2,333974	-3,278722	-9,431925	-1,876012	-1,946989	-3,329605	28,842173	71,875616	3,716773	-0,216538	1,510416	-2,227932	116,233650	13,719530	-9,431925	-0,216538	1,510416	-2,227932	116,233650	13,719530	-9,431925
12:03:07,23	0,545943	3,502004	-0,092014	-0,598012	0,855976	1,021996	-0,220123	1,506963	-2,231019	-2,152793	-3,406651	-9,435280	-1,872450	-1,945631	-3,329188	28,865260	71,862973	3,740920	-0,220123	1,506963	-2,231019	116,143816	13,873014	-9,435280	-0,220123	1,506963	-2,231019	116,143816	13,873014	-9,435280
12:03:07,28	0,545943	3,502004	-0,092014	-0,598012	0,855976	1,021996	-0,223080	1,504557	-2,230602	-2,027095	-3,534116	-9,411133	-1,882442	-1,947658	-3,328833	28,862142	71,872274	3,705091	-0,223080	1,504557	-2,230602	116,080656	13,977699	-9,411133	-0,223080	1,504557	-2,230602	116,080656	13,977699	-9,411133
12:03:07,33	0,545943	3,502004	-0,092014	-0,598012	0,855976	1,021996	-0,216329	1,512197	-2,230247	-2,417882	-3,190412	-9,446962	-1,875969	-1,948752	-3,328404	28,874118	71,827114	3,733287	-0,216329	1,512197	-2,230247	116,289614	13,791445	-9,446962	-0,216329	1,512197	-2,230247	116,289614	13,791445	-9,446962
12:03:07,38	0,545943	3,502004	-0,092014	-0,598012	0,855976	1,021996	-0,218618	1,506045	-2,229818	-2,131092	-3,276471	-9,418766	-1,876030	-1,946104	-3,329231	28,852302	71,820403	3,695421	-0,218618	1,506045	-2,229818	116,093459	13,885046	-9,418766	-0,218618	1,506045	-2,229818	116,093459	13,885046	-9,418766
12:03:07,43	0,545943	3,502004	-0,092014	-0,598012	0,855976	1,021996	-0,220881	1,507421	-2,230646	-2,219356	-3,409665	-9,456632	-1,878914	-1,947354	-3,329193	28,886402	71,804525	3,722925	-0,220881	1,507421	-2,230646	116,113200	13,929467	-9,456632	-0,220881	1,507421	-2,230646	116,113200	13,929467	-9,456632
12:03:07,48	0,545943	3,502004	-0,092014	-0,598012	0,855976	1,021996	-0,218356	1,509294	-2,230608	-2,313464	-3,240927	-9,429128	-1,878947	-1,948320	-3,327648	28,847731	71,856538	3,728745	-0,218356	1,509294	-2,230608	116,166140	13,900042	-9,429128	-0,218356	1,509294	-2,230608	116,166140	13,900042	-9,429128
12:03:07,53	0,545943	3,502004	-0,092014	-0,598012	0,855976	1,021996	-0,217503	1,508840	-2,229062	-2,264136	-3,256055	-9,423308	-1,874202	-1,945871	-3,327995	28,892932	71,802860	3,761871	-0,217503	1,508840	-2,229062	116,179812	13,817935	-9,423308	-0,217503	1,508840	-2,229062	116,179812	13,817935	-9,423308
12:03:07,58	0,545943	3,502004	-0,092014	-0,598012	0,855976	1,021996	-0,221996	1,505955	-2,229409	-2,137995	-3,423708	-9,390182	-1,875958	-1,950243	-3,329142	28,889998	71,801280	3,766442	-0,221996	1,505955	-2,229409	116,079470	14,002984	-9,390182	-0,221996	1,505955	-2,229409	116,079470	14,002984	-9,390182
12:03:07,64	0,545943	3,502004	-0,092014	-0,598012	0,855976	1,021996	-0,217332	1,505290	-2,230556	-2,106236	-3,182923	-9,385611	-1,872924	-1,947833	-3,327590	28,929316	71,810631	3,746894	-0,217332	1,505290	-2,230556	116,059005	13,877633	-9,385611	-0,217332	1,505290	-2,230556	116,059005	13,877633	-9,385611
12:03:07,69	0,545943	3,502004	-0,092014	-0,598012	0,855976	1,021996	-0,220937	1,503867	-2,229004	-2,004499	-3,340998	-9,405159	-1,872451	-1,946812	-3,331495	28,894206	71,785142	3,749048	-0,220937	1,503867	-2,229004	116,049059	14,002535	-9,405159	-0,220937	1,503867	-2,229004	116,049059	14,002535	-9,405159
12:03:07,74	0,545943	3,502004	-0,092014	-0,598012	0,855976	1,021996	-0,220616	1,504522	-2,230949	-2,103650	-3,332113	-9,381145	-1,873651	-1,947783	-3,329535	28,890019	71,758140	3,770907	-0,220616	1,504522	-2,230949	116,001302	13,986252	-9,381145	-0,220616	1,504522	-2,230949	116,001302	13,986252	-9,381145
12:03:07,79	0,545943	3,502004	-0,092014	-0,598012	0,855976	1,021996	-0,220616	1,504522	-2,230949	-2,103650	-3,332113	-9,381145	-1,875912	-1,944402	-3,328748	28,933720	71,784750	3,780633	-0,220616	1,504522	-2,230949	116,001302	13,986252	-9,381145	-0,220616	1,504522	-2,230949	116,001302	13,986252	-9,381145
12:03:07,84	0,545943	3,502004	-0,092014	-0,598012	0,855976	1,021996	-0,222413	1,508170	-2,230162	-2,248486	-3,401025	-9,371420	-1,873606	-1,942761	-3,332258	28,918208	71,793458	3,779005	-0,222413	1,508170	-2,230162	116,142888	14,058418	-9,371420	-0,222413	1,508170	-2,230162	116,142888	14,058418	-9,371420
12:03:07,89	0,545943	3,502004	-0,092014	-0,598012	0,855976	1,021996	-0,224988	1,506993	-2,233673	-2,187498	-3,552678	-9,373048	-1,877017	-1,943803	-3,329520	28,970511	71,783461	3,770891	-0,224988	1,506993	-2,233673	116,111485	14,108851	-9,373048	-0,224988	1,506993	-2,233673	116,111485	14,108851	-9,373048
12:03:07,94	0,545943	3,502004	-0,092014	-0,598012	0,855976	1,021996	-0,221112	1,509422	-2,229775	-2,313279	-3,316318	-9,382138	-1,877647	-1,944904	-3,328360	28,948612	71,776474	3,769915	-0,221112	1,509422	-2,229775	116,176329	14,040966	-9,382138	-0,221112	1,509422	-2,229775	116,176329	14,040966	-9,382138
12:03:07,99	0,545943	3,502004	-0,092014	-0,598012	0,855976	1,021996	-0,221112	1,509422	-2,229775	-2,313279	-3,316318	-9,382138	-1,877147	-1,943552	-3,328752	28,903414	71,809491	3,801033	-0,221112	1,509422	-2,229775	116,176329	14,040966	-9,382138	-0,221112	1,509422	-2,229775	116,176329	14,040966	-9,382138
12:03:08,04	0,545943	3,502004	-0,092014	-0,598012	0,855976	1,021996	-0,222533	1,509665	-2,230166	-2,319922	-3,445842	-9,351020	-1,878303	-1,947398	-3,327197	28,914734	71,759849	3,773384	-0,222533	1,509665	-2,230166	116,188763	14,022962	-9,351020	-0,222533	1,509665	-2,230166	116,188763	14,022962	-9,351020
12:03:08,09	0,545943	3,502004	-0,092014	-0,598012	0,855976	1,021996	-0,218624	1,508743	-2,228612	-2,309319	-3,207975	-9,378669	-1,874189	-1,948420	-3,328738	28,921359	71,728398	3,773806	-0,218624	1,508743	-2,228612	116,127005	13,954011	-9,378669	-0,218624	1,508743	-2,228612	116,127005	13,954011	-9,378669
12:03:08,14	0,545943	3,502004	-0,092014	-0,598012	0,855976	1,021996	-0,221571	1,505733	-2,230567	-2,177866	-3,354400	-9,391890	-1,880725	-1,947682	-3,327586	28,896643	71,728291	3,786870	-0,221571	1,505733	-2,230567	116,022187	14,038924	-9,391890	-0,221571	1,505733	-2,230567	116,022187	14,038924	-9,391890
12:03:08,19	0,545943	3,502004	-0,092014	-0,598012	0,855976	1,021996	-0,217166	1,510698	-2,229000	-2,447379	-3,132055	-9,365182	-1,874706	-1,944941	-3,331068	28,977004	71,701554	3,764528	-0,217166	1,510698	-2,229000	116,142448	13,915490	-9,365182	-0,217166	1,510698	-2,229000	116,142448	13,915490	-9,365182
12:03:08,24	0,545943	3,502004	-0,092014	-0,598012	0,855976	1,021996	-0,222550	1,506857	-2,232482	-2,230592	-3,329047	-9,387525	-1,873082	-1,943229	-3,335338	28,939255	71,667547	3,800876	-0,222550	1,506857	-2,232482	116,057672	14,141122	-9,387525	-0,222550	1,506857	-2,232482	116,057672	14,141122	-9,387525
12:03:08,29	0,545943	3,502004	-0,092014	-0,598012	0,855976	1,021996	-0,224844	1,506306	-2,236753	-2,250278	-3,464041	-9,351177	-1,878886	-1,944567	-3,329930	28,939085	71,729793	3,759618	-0,224844	1,506306	-2,236753	115,994752	14,186234	-9,351177	-0,224844	1,506306	-2,236753	115,994752	14,186234	-9,351177
12:03:08,34	0,545943	3,502004	-0,092014	-0,598012	0,855976	1,021996	-0,220783	1,510663	-2,231345	-2,423028	-3,284147	-9,392435	-1,872992	-1,943233	-3,331065	28,962034	71,693571	3,784354	-0,220783	1,510663	-2,231345	116,164039	14,047352	-9,392435	-0,220783	1,510663	-2,231345	116,164039	14,047352	-9,392435
12:03:08,39	0,545943	3,502004	-0,092014	-0,598012	0,855976	1,021996	-0,224886	1,506226	-2,232479	-2,212183	-3,459496	-9,367699	-1,877063	-1,944865	-3,331063	28,971596	71,721873	3,779371	-0,224886	1,506226	-2,232479	116,026556	14,194056	-9,367699	-0,224886	1,506226	-2,232479	116,026556	14,194056	-9,367699
12:03:08,44	0,545943	3,502004	-0,092014	-0,598012	0,855976	1,021996	-0,221437	1,508936	-2,232477	-2,323799	-3,286003	-9,372682	-1,878236	-1,943031	-3,331819	28,991333	71,701125	3,808103	-0,221437	1,508936	-2,232477	116,127654	14,096779	-9,372682	-0,221437	1,508936	-2,232477	116,127654	14,096779	-9,372682
12:03:08,49	0,545943	3,502004	-0,092014	-0,598012	0,855976	1,021996	-0,222439	1,510868	-2,233233	-2,432384	-3,310633	-9,343949	-1,874217	-1,944124	-3,329123	28,941187	71,676277	3,792179	-0,222439	1,510868	-2,233233	116,170765	14,150795	-9,343949	-0,222439	1,510868	-2,233233	116,170765	14,150795	-9,343949
12:03:08,54	0,545943	3,502004	-0,092014	-0,598012	0,855976	1,021996	-0,223502	1,506841	-2,230537	-2,269565	-3,396914	-9,359874	-1,874204	-1,943441	-3,331058	28,955561	71,669703	3,797947	-0,223502	1,506841	-2,230537	116,017453	14,147963	-9,359874	-0,223502	1,506841	-2,230537	116,017453	14,147963	-9,359874
12:03:08,59	0,545943	3,502004	-0,092014	-0,598012	0,855976	1,021996	-0,224100	1,507172	-2,232472	-2,285280	-3,412281	-9,354106	-1,877708	-1,948153	-3,331448	28,951173	71,682535	3,777956	-0,224100	1,507172	-2,232472	116,027717	14,179547	-9,354106	-0,224100	1,507172	-2,232472	116,027717	14,179547	-9,354106
12:03:08,64	0,545943	3,502004	-0,092014	-0,598012	0,855976	1,021996	-0,223107	1,507180	-2,231292	-2,245895	-3,355525	-9,354266	-1,872416	-1,943007	-3,330269	28,963102	71,678003	3,807719	-0,223107	1,507180	-2,231292	116,067716	14,158356	-9,354266	-0,223107	1,507180	-2,231292	116,067716	14,158356	-9,354266
12:03:08,69	0,545943	3,502004	-0,092014	-0,598012	0,855976	1,021996	-0,225370	1,505841	-2,231683	-2,205091	-3,475932	-9,344334	-1,871188	-1,941656	-3,331804	28,997499	71,669361	3,818126	-0,225370	1,505841	-2,231683	116,003394	14,215579	-9,344334	-0,225370	1,505841	-2,231683	116,003394	14,215579	-9,344334
12:03:08,74	0,545943	3,502004	-0,092014	-0,598012	0,855976	1,021996	-0,227153	1,505452	-2,233219	-2,175160	-3,534581	-9,333927	-1,877094	-1,945315	-3,329848	28,981115	71,663640	3,834738	-0,227153	1,505452	-2,233219	116,002806	14,296959	-9,333927	-0,227153	1,505452	-2,233219	116,002806	14,296959	-9,333927
12:03:08,79	0,545943	3,502004	-0,092014	-0,598012	0,855976	1,021996	-0,221032	1,508737	-2,231262	-2,359139	-3,227585	-9,317315	-1,870582	-1,940126	-3,330282	29,004722	71,660120	3,778400	-0,221032	1,508737	-2,231262	116,076718	14,123408	-9,317315	-0,221032	1,508737	-2,231262	116,076718	14,123408	-9,317315
12:03:08,84	0,545943	3,502004	-0,092014	-0,598012	0,855976	1,021996	-0,228781	1,505692	-2,231696	-2,192061	-3,608352	-9,373653	-1,872948	-1,943591	-3,329872	28,994671	71,654712	3,796539	-0,228781	1,505692	-2,231696	116,004789	14,350973	-9,373653	-0,228781	1,505692	-2,231696	116,004789	14,350973	-9,373653
12:03:08,89	0,545943	3,502004	-0,092014	-0,598012	0,855976	1,021996	-0,224598	1,506009	-2,231287	-2,218212	-3,396827	-9,355514	-1,874727	-1,943968	-3,329085	28,987301	71,659470	3,815305	-0,224598	1,506009	-2,231287	116,003459	14,234119	-9,355514	-0,224598	1,506009	-2,231287	116,003459	14,234119	-9,355514
12:03:08,94	0,545943	3,502004	-0,092014	-0,598012	0,855976	1,021996	-0,223382	1,507361	-2,230499	-2,288091	-3,342361	-9,336748	-1,871357	-1,942910	-3,329474	29,040149	71,680469	3,782495	-0,223382	1,507361	-2,230499	116,039728	14,193134	-9,336748	-0,223382	1,507361	-2,230499	116,039728	14,193134	-9,336748
12:03:08,99	0,545943	3,502004	-0,092014	-0,598012	0,855976	1,021996	-0,225983	1,504971	-2,230889	-2,119226	-3,442348	-9,369558	-1,891746	-1,928605	-3,508700	29,872580	72,515517	3,360842	-0,225983	1,504971	-2,230889	116,021015	14,297331	-9,369558	-0,225983	1,504971	-2,230889	116,021015	14,297331	-9,369558
12:03:09,04	0,545943	3,502004	-0,092014	-0,598012	0,855976	1,021996	-0,228177	1,529782	-2,410114	-2,269988	-3,253044	-9,791211	-1,903198	-1,913365	-3,250878	30,684276	73,180425	3,120295	-0,228177	1,529782	-2,410114	117,817884	14,658849	-9,791211	-0,228177	1,529782	-2,410114	117,817884	14,658849	-9,791211
12:03:09,09	0,545943	3,501932	-0,091982	-0,598005	0,856008	1,072022	-0,235649	1,547319	-2,152292	-2,200258	-3,271106	-10,031758	-1,908065	-1,912547	-3,245803	30,626044	73,146669	3,198371	-0,235649	1,547319	-2,152292	119,264300	15,227358	-10,031758	-0,235649	1,547319	-2,152292	119,264300	15,227358	-10,031758
12:03:09,14	0,545943	3,501932	-0,091982	-0,598005	0,856008	1,072022	-0,233924	1,551943	-2,147217	-2,499060	-3,214971	-9,953682	-1,903950	-1,913989	-3,247691	30,630402	73,141268	3,253096	-0,233924	1,551943	-2,147217	119,328489	15,148100	-9,953682	-0,233924	1,551943	-2,147217	119,328489	15,148100	-9,953682
12:03:09,19	0,545943	3,501932	-0,091982	-0,598005	0,856008	1,072022	-0,234733	1,547659	-2,149105	-2,278751	-3,250543	-9,898957	-1,900417	-1,911375	-3,247674	30,647954	73,115565	3,272461	-0,234733	1,547659	-2,149105	119,212444	15,176003	-9,898957	-0,234733	1,547659	-2,149105	119,212444	15,176003	-9,898957
12:03:09,24	0,545943	3,501932	-0,091982	-0,598005	0,856008	1,072022	-0,238763	1,545906	-2,149089	-2,201097	-3,432067	-9,879592	-1,906844	-1,912510	-3,250399	30,671228	73,121879	3,258268	-0,238763	1,545906	-2,149089	119,152515	15,310857	-9,879592	-0,238763	1,545906	-2,149089	119,152515	15,310857	-9,879592
12:03:09,29	0,545943	3,501932	-0,091982	-0,598005	0,856008	1,072022	-0,234567	1,550904	-2,151814	-2,443888	-3,196857	-9,893785	-1,900948	-1,909308	-3,250761	30,702819	73,072595	3,282304	-0,234567	1,550904	-2,151814	119,302068	15,216653	-9,893785	-0,234567	1,550904	-2,151814	119,302068	15,216653	-9,893785
12:03:09,34	0,545943	3,501932	-0,091982	-0,598005	0,856008	1,072022	-0,240288	1,547399	-2,152175	-2,288536	-3,442348	-9,869749	-1,901567	-1,906738	-3,250408	30,680418	73,107513	3,264332	-0,240288	1,547399	-2,152175	119,182311	15,420259	-9,869749	-0,240288	1,547399	-2,152175	119,182311	15,420259	-9,869749
12:03:09,39	0,545943	3,501932	-0,091982	-0,598005	0,856008	1,072022	-0,242204	1,549221	-2,151823	-2,364204	-3,578856	-9,887721	-1,902773	-1,908359	-3,251143	30,684452	73,067539	3,311460	-0,242204	1,549221	-2,151823	119,249615	15,434183	-9,887721	-0,242204	1,549221	-2,151823	119,249615	15,434183	-9,887721
12:03:09,44	0,545943	3,501932	-0,091982	-0,598005	0,856008	1,072022	-0,240197	1,549454	-2,152557	-2,408949	-3,451001	-9,840593	-1,901603	-1,906836	-3,252329	30,679930	73,081570	3,293725	-0,240197	1,549454	-2,152557	119,223202	15,404473	-9,840593	-0,240197	1,549454	-2,152557	119,223202	15,404473	-9,840593
12:03:09,49	0,545943	3,501932	-0,091982	-0,598005	0,856008	1,072022	-0,242102	1,549202	-2,153744	-2,385970	-3,560964	-9,858328	-1,877154	-1,918733	-3,332487	30,069913	71,515002	2,918283	-0,242102	1,549202	-2,153744	119,226421	15,444009	-9,858328	-0,242102	1,549202	-2,153744	119,226421	15,444009	-9,858328
12:03:09,54	0,545943	3,501932	-0,091982	-0,598005	0,856008	1,072022	-0,244022	1,522080	-2,233902	-2,637317	-3,405841	-10,233770	-1,926496	-1,907537	-3,558667	30,764828	74,114113	2,732701	-0,244022	1,522080	-2,233902	116,845990	15,749899	-10,233770	-0,244022	1,522080	-2,233902	116,845990	15,749899	-10,233770
12:03:09,59	0,546033	3,501930	-0,092004	-0,598006	0,855992	1,122005	-0,229048	1,570410	-2,460081	-2,552106	-3,324904	-10,419352	-1,930647	-1,902246	-3,557778	30,969040	74,336062	2,795380	-0,229048	1,570410	-2,460081	120,725078	14,655331	-10,419352	-0,229048	1,570410	-2,460081	120,725078	14,655331	-10,419352
12:03:09,64	0,546033	3,501930	-0,092004	-0,598006	0,855992	1,122005	-0,231554	1,576651	-2,459192	-2,582310	-3,389380	-10,356673	-1,929591	-1,900775	-3,563230	30,935824	74,314368	2,808436	-0,231554	1,576651	-2,459192	121,184781	14,787640	-10,356673	-0,231554	1,576651	-2,459192	121,184781	14,787640	-10,356673
12:03:09,69	0,546033	3,501930	-0,092004	-0,598006	0,855992	1,122005	-0,233356	1,576471	-2,464644	-2,608363	-3,501002	-10,343617	-1,928289	-1,904174	-3,564702	30,999513	74,296315	2,856271	-0,233356	1,576471	-2,464644	121,144623	14,817472	-10,343617	-0,233356	1,576471	-2,464644	121,144623	14,817472	-10,343617
12:03:09,74	0,546033	3,501930	-0,092004	-0,598006	0,855992	1,122005	-0,231063	1,573644	-2,466117	-2,445164	-3,317587	-10,295782	-1,926557	-1,897492	-3,563169	31,013266	74,252372	2,855079	-0,231063	1,573644	-2,466117	121,085926	14,820894	-10,295782	-0,231063	1,573644	-2,466117	121,085926	14,820894	-10,295782
12:03:09,79	0,546033	3,501930	-0,092004	-0,598006	0,855992	1,122005	-0,237716	1,575485	-2,464583	-2,572047	-3,629641	-10,296974	-1,924233	-1,900571	-3,563537	30,987619	74,267958	2,875392	-0,237716	1,575485	-2,464583	121,103519	15,031070	-10,296974	-0,237716	1,575485	-2,464583	121,103519	15,031070	-10,296974
12:03:09,84	0,546033	3,501930	-0,092004	-0,598006	0,855992	1,122005	-0,236212	1,571933	-2,464951	-2,386687	-3,581439	-10,276661	-1,925378	-1,900298	-3,564263	31,028697	74,218131	2,922109	-0,236212	1,571933	-2,464951	121,010074	14,961212	-10,276661	-0,236212	1,571933	-2,464951	121,010074	14,961212	-10,276661
12:03:09,89	0,546033	3,501930	-0,092004	-0,598006	0,855992	1,122005	-0,235876	1,573061	-2,465677	-2,467926	-3,503460	-10,229944	-1,923508	-1,898507	-3,566193	31,082048	74,222989	2,913790	-0,235876	1,573061	-2,465677	121,017340	15,012785	-10,229944	-0,235876	1,573061	-2,465677	121,017340	15,012785	-10,229944
12:03:09,94	0,546033	3,501930	-0,092004	-0,598006	0,855992	1,122005	-0,238362	1,572338	-2,467608	-2,399442	-3,588955	-10,238263	-1,923558	-1,900203	-3,561521	31,057676	74,194059	2,929391	-0,238362	1,572338	-2,467608	121,029060	15,122437	-10,238263	-0,238362	1,572338	-2,467608	121,029060	15,122437	-10,238263
12:03:09,99	0,546033	3,501930	-0,092004	-0,598006	0,855992	1,122005	-0,236868	1,571532	-2,462935	-2,394803	-3,517943	-10,222662	-1,925818	-1,901517	-3,563850	31,097009	74,204581	2,905930	-0,236868	1,571532	-2,462935	120,970476	15,076222	-10,222662	-0,236868	1,571532	-2,462935	120,970476	15,076222	-10,222662
12:03:10,04	0,546033	3,501930	-0,092004	-0,598006	0,855992	1,122005	-0,234600	1,572832	-2,465264	-2,433633	-3,371172	-10,246123	-1,926471	-1,900806	-3,564249	31,083493	74,165016	2,905037	-0,234600	1,572832	-2,465264	121,033711	15,044906	-10,246123	-0,234600	1,572832	-2,465264	121,033711	15,044906	-10,246123
12:03:10,09	0,546033	3,501930	-0,092004	-0,598006	0,855992	1,122005	-0,234890	1,573754	-2,465664	-2,522583	-3,378168	-10,247016	-1,925259	-1,899426	-3,565013	31,106689	74,162884	2,915299	-0,234890	1,573754	-2,465664	121,017113	15,060665	-10,247016	-0,234890	1,573754	-2,465664	121,017113	15,060665	-10,247016
12:03:10,14	0,546033	3,501930	-0,092004	-0,598006	0,855992	1,122005	-0,236691	1,573394	-2,466427	-2,494106	-3,450689	-10,236754	-1,924197	-1,900758	-3,566602	31,055322	74,144644	2,891970	-0,236691	1,573394	-2,466427	121,017322	15,129557	-10,236754	-0,236691	1,573394	-2,466427	121,017322	15,129557	-10,236754
12:03:10,19	0,546033	3,501930	-0,092004	-0,598006	0,855992	1,122005	-0,236068	1,571809	-2,468016	-2,453144	-3,453672	-10,260083	-1,925895	-1,899207	-3,566966	31,096423	74,139512	2,910922	-0,236068	1,571809	-2,468016	120,933828	15,077689	-10,260083	-0,236068	1,571809	-2,468016	120,933828	15,077689	-10,260083
12:03:10,24	0,546033	3,501930	-0,092004	-0,598006	0,855992	1,122005	-0,236562	1,574055	-2,468380	-2,553841	-3,441182	-10,241131	-1,924734	-1,895089	-3,565818	31,092459	74,153489	2,911523	-0,236562	1,574055	-2,468380	121,009460	15,128932	-10,241131	-0,236562	1,574055	-2,468380	121,009460	15,128932	-10,241131
12:03:10,29	0,546033	3,501930	-0,092004	-0,598006	0,855992	1,122005	-0,240709	1,575108	-2,467232	-2,598473	-3,667238	-10,240530	-1,923561	-1,898910	-3,565004	31,103724	74,086845	2,927794	-0,240709	1,575108	-2,467232	121,047486	15,228402	-10,240530	-0,240709	1,575108	-2,467232	121,047486	15,228402	-10,240530
12:03:10,34	0,546033	3,501930	-0,092004	-0,598006	0,855992	1,122005	-0,237986	1,572182	-2,466419	-2,498400	-3,482591	-10,224259	-1,924712	-1,896488	-3,565000	31,131955	74,062798	2,931737	-0,237986	1,572182	-2,466419	120,917862	15,199333	-10,224259	-0,237986	1,572182	-2,466419	120,917862	15,199333	-10,224259
12:03:10,39	0,546033	3,501930	-0,092004	-0,598006	0,855992	1,122005	-0,239509	1,574389	-2,466415	-2,619900	-3,525275	-10,220316	-1,921148	-1,896828	-3,564959	31,141340	74,085947	2,971684	-0,239509	1,574389	-2,466415	120,969650	15,276144	-10,220316	-0,239509	1,574389	-2,466415	120,969650	15,276144	-10,220316
12:03:10,45	0,546033	3,501930	-0,092004	-0,598006	0,855992	1,122005	-0,240996	1,571133	-2,466374	-2,425835	-3,606073	-10,180369	-1,927683	-1,899245	-3,566960	31,102204	74,098803	2,918930	-0,240996	1,571133	-2,466374	120,908100	15,312118	-10,180369	-0,240996	1,571133	-2,466374	120,908100	15,312118	-10,180369
12:03:10,50	0,546033	3,501930	-0,092004	-0,598006	0,855992	1,122005	-0,235635	1,575584	-2,468374	-2,665705	-3,367625	-10,233123	-1,923468	-1,899285	-3,564166	31,164534	74,044769	2,968878	-0,235635	1,575584	-2,468374	121,017609	15,129731	-10,233123	-0,235635	1,575584	-2,468374	121,017609	15,129731	-10,233123
12:03:10,55	0,546033	3,501930	-0,092004	-0,598006	0,855992	1,122005	-0,237708	1,571913	-2,465580	-2,490484	-3,394426	-10,183175	-1,921747	-1,893861	-3,566135	31,149203	74,078658	2,972421	-0,237708	1,571913	-2,465580	120,904718	15,265663	-10,183175	-0,237708	1,571913	-2,465580	120,904718	15,265663	-10,183175
12:03:10,60	0,546033	3,501930	-0,092004	-0,598006	0,855992	1,122005	-0,243265	1,573135	-2,467549	-2,532345	-3,713619	-10,179632	-1,923463	-1,893056	-3,566515	31,181360	74,063810	2,971670	-0,243265	1,573135	-2,467549	120,958786	15,382707	-10,179632	-0,243265	1,573135	-2,467549	120,958786	15,382707	-10,179632
12:03:10,65	0,546033	3,501930	-0,092004	-0,598006	0,855992	1,122005	-0,243105	1,575024	-2,467930	-2,627326	-3,670013	-10,180383	-1,925820	-1,894945	-3,564562	31,190243	74,012915	2,972917	-0,243105	1,575024	-2,467930	121,012050	15,413732	-10,180383	-0,243105	1,575024	-2,467930	121,012050	15,413732	-10,180383
12:03:10,70	0,546033	3,501930	-0,092004	-0,598006	0,855992	1,122005	-0,240290	1,576121	-2,465976	-2,723992	-3,490494	-10,179136	-1,919333	-1,897251	-3,567654	31,179052	74,055263	2,977049	-0,240290	1,576121	-2,465976	121,001479	15,372276	-10,179136	-0,240290	1,576121	-2,465976	121,001479	15,372276	-10,179136
12:03:10,75	0,546033	3,501930	-0,092004	-0,598006	0,855992	1,122005	-0,241537	1,569350	-2,469069	-2,340829	-3,586207	-10,175004	-1,922311	-1,894057	-3,565725	31,182721	74,016456	2,979399	-0,241537	1,569350	-2,469069	120,853130	15,374456	-10,175004	-0,241537	1,569350	-2,469069	120,853130	15,374456	-10,175004
12:03:10,80	0,546033	3,501930	-0,092004	-0,598006	0,855992	1,122005	-0,242814	1,573525	-2,467140	-2,589736	-3,630039	-10,172654	-1,921799	-1,895655	-3,567292	31,147029	74,010628	2,975538	-0,242814	1,573525	-2,467140	120,932011	15,430883	-10,172654	-0,242814	1,573525	-2,467140	120,932011	15,430883	-10,172654
12:03:10,85	0,546033	3,501930	-0,092004	-0,598006	0,855992	1,122005	-0,241686	1,572283	-2,468706	-2,548014	-3,599360	-10,176515	-1,922946	-1,895152	-3,566531	31,160878	74,002884	2,950336	-0,241686	1,572283	-2,468706	120,876189	15,372986	-10,176515	-0,241686	1,572283	-2,468706	120,876189	15,372986	-10,176515
12:03:10,90	0,546033	3,501930	-0,092004	-0,598006	0,855992	1,122005	-0,245186	1,572121	-2,468309	-2,511557	-3,723043	-10,191347	-1,925856	-1,896317	-3,566876	31,183918	73,993506	2,992939	-0,245186	1,572121	-2,468309	120,899908	15,524041	-10,191347	-0,245186	1,572121	-2,468309	120,899908	15,524041	-10,191347
12:03:10,95	0,546033	3,501930	-0,092004	-0,598006	0,855992	1,122005	-0,239085	1,575465	-2,468290	-2,709894	-3,423602	-10,159114	-1,922211	-1,894752	-3,556796	31,191158	74,062099	2,955874	-0,239085	1,575465	-2,468290	120,964146	15,344568	-10,159114	-0,239085	1,575465	-2,468290	120,964146	15,344568	-10,159114
12:03:11,00	0,546033	3,501930	-0,092004	-0,598006	0,855992	1,122005	-0,242262	1,573092	-2,458210	-2,523437	-3,616816	-10,196179	-1,910803	-1,883371	-3,541946	32,175645	72,961755	2,498141	-0,242262	1,573092	-2,458210	120,964264	15,400724	-10,196179	-0,242262	1,573092	-2,458210	120,964264	15,400724	-10,196179
12:03:11,05	0,546033	3,501930	-0,092004	-0,598006	0,855992	1,122005	-0,257823	1,568902	-2,443360	-2,766263	-3,023218	-10,653912	-1,926755	-1,871859	-3,475189	32,400704	74,270947	2,331359	-0,257823	1,568902	-2,443360	120,392560	17,215848	-10,653912	-0,257823	1,568902	-2,443360	120,392560	17,215848	-10,653912
12:03:11,10	0,545980	3,501929	-0,091987	-0,598007	0,855998	1,171989	-0,259817	1,588473	-2,376603	-2,537633	-3,586601	-10,820694	-1,929097	-1,871212	-3,488726	32,407717	74,381799	2,425134	-0,259817	1,588473	-2,376603	122,157514	16,809002	-10,820694	-0,259817	1,588473	-2,376603	122,157514	16,809002	-10,820694
12:03:11,15	0,545980	3,501929	-0,091987	-0,598007	0,855998	1,171989	-0,259205	1,590824	-2,390140	-2,560384	-3,604166	-10,726919	-1,930333	-1,874752	-3,492189	32,397250	74,338601	2,459143	-0,259205	1,590824	-2,390140	122,319326	16,743450	-10,726919	-0,259205	1,590824	-2,390140	122,319326	16,743450	-10,726919
12:03:11,20	0,545980	3,501929	-0,091987	-0,598007	0,855998	1,171989	-0,255521	1,590125	-2,393604	-2,566660	-3,400071	-10,692910	-1,927913	-1,873046	-3,494503	32,427286	74,366801	2,471506	-0,255521	1,590125	-2,393604	122,258149	16,658363	-10,692910	-0,255521	1,590125	-2,393604	122,258149	16,658363	-10,692910
12:03:11,25	0,545980	3,501929	-0,091987	-0,598007	0,855998	1,171989	-0,258209	1,588883	-2,395917	-2,462627	-3,527905	-10,680547	-1,929159	-1,873506	-3,492958	32,408618	74,317022	2,468880	-0,258209	1,588883	-2,395917	122,264670	16,741492	-10,680547	-0,258209	1,588883	-2,395917	122,264670	16,741492	-10,680547
12:03:11,30	0,545980	3,501929	-0,091987	-0,598007	0,855998	1,171989	-0,257668	1,590711	-2,397870	-2,628376	-3,469221	-10,681971	-1,929767	-1,872600	-3,496456	32,418412	74,290328	2,470082	-0,257668	1,590711	-2,397870	122,242462	16,757707	-10,681971	-0,257668	1,590711	-2,397870	122,242462	16,757707	-10,681971
12:03:11,35	0,545980	3,501929	-0,091987	-0,598007	0,855998	1,171989	-0,257668	1,590711	-2,397870	-2,628376	-3,469221	-10,681971	-1,927353	-1,873902	-3,498335	32,457582	74,273360	2,518955	-0,257668	1,590711	-2,397870	122,242462	16,757707	-10,681971	-0,257668	1,590711	-2,397870	122,242462	16,757707	-10,681971
12:03:11,40	0,545980	3,501929	-0,091987	-0,598007	0,855998	1,171989	-0,257748	1,587970	-2,399749	-2,480930	-3,430985	-10,633098	-1,930312	-1,873855	-3,497191	32,452460	74,257376	2,497915	-0,257748	1,587970	-2,399749	122,174704	16,802237	-10,633098	-0,257748	1,587970	-2,399749	122,174704	16,802237	-10,633098
12:03:11,45	0,545980	3,501929	-0,091987	-0,598007	0,855998	1,171989	-0,256309	1,590555	-2,398606	-2,631767	-3,352588	-10,654138	-1,932041	-1,868920	-3,483616	32,406743	74,408144	2,519613	-0,256309	1,590555	-2,398606	122,226811	16,767654	-10,654138	-0,256309	1,590555	-2,398606	122,226811	16,767654	-10,654138
12:03:11,50	0,545980	3,501929	-0,091987	-0,598007	0,855998	1,171989	-0,259718	1,594520	-2,385030	-2,730241	-3,644842	-10,632440	-1,942522	-1,903844	-3,820930	30,526731	75,076101	2,060890	-0,259718	1,594520	-2,385030	122,439595	16,743022	-10,632440	-0,259718	1,594520	-2,385030	122,439595	16,743022	-10,632440
12:03:11,55	0,545980	3,501929	-0,091987	-0,598007	0,855998	1,171989	-0,219785	1,578697	-2,675977	-2,567666	-3,268313	-11,045841	-1,967310	-1,853140	-3,820170	32,980761	76,192013	1,914300	-0,219785	1,578697	-2,675977	121,360063	13,984813	-11,045841	-0,219785	1,578697	-2,675977	121,360063	13,984813	-11,045841
12:03:11,60	0,545970	3,501912	-0,091981	-0,598019	0,856010	1,222003	-0,255750	1,632954	-2,721585	-2,896919	-3,833312	-11,237753	-1,964849	-1,855590	-3,813898	33,026659	76,155828	1,937985	-0,255750	1,632954	-2,721585	125,289978	16,243041	-11,237753	-0,255750	1,632954	-2,721585	125,289978	16,243041	-11,237753
12:03:11,65	0,545970	3,501912	-0,091981	-0,598019	0,856010	1,222003	-0,254859	1,629598	-2,715312	-2,730795	-3,729132	-11,214068	-1,960680	-1,854058	-3,816933	33,084470	76,101571	2,001434	-0,254859	1,629598	-2,715312	125,192654	16,277268	-11,214068	-0,254859	1,629598	-2,715312	125,192654	16,277268	-11,214068
12:03:11,70	0,545970	3,501912	-0,091981	-0,598019	0,856010	1,222003	-0,258270	1,626754	-2,718348	-2,600978	-3,829320	-11,150619	-1,964795	-1,853368	-3,817289	33,104762	76,077914	2,043682	-0,258270	1,626754	-2,718348	125,099201	16,444859	-11,150619	-0,258270	1,626754	-2,718348	125,099201	16,444859	-11,150619
12:03:11,75	0,545970	3,501912	-0,091981	-0,598019	0,856010	1,222003	-0,256810	1,630662	-2,718704	-2,814535	-3,723989	-11,108371	-1,964258	-1,858256	-3,815754	33,083072	76,010667	2,001423	-0,256810	1,630662	-2,718704	125,192421	16,435565	-11,108371	-0,256810	1,630662	-2,718704	125,192421	16,435565	-11,108371
12:03:11,80	0,545970	3,501912	-0,091981	-0,598019	0,856010	1,222003	-0,252845	1,627753	-2,717168	-2,732346	-3,502996	-11,150630	-1,968325	-1,856142	-3,814935	33,121114	76,006428	2,053305	-0,252845	1,627753	-2,717168	125,046248	16,345346	-11,150630	-0,252845	1,627753	-2,717168	125,046248	16,345346	-11,150630
12:03:11,85	0,545970	3,501912	-0,091981	-0,598019	0,856010	1,222003	-0,252643	1,632333	-2,716349	-2,955155	-3,457401	-11,098748	-1,963003	-1,849323	-3,813761	33,163632	75,962845	2,067225	-0,252643	1,632333	-2,716349	125,182968	16,375044	-11,098748	-0,252643	1,632333	-2,716349	125,182968	16,375044	-11,098748
12:03:11,90	0,545970	3,501912	-0,091981	-0,598019	0,856010	1,222003	-0,261209	1,631133	-2,715175	-2,909229	-3,844242	-11,084828	-1,962930	-1,852282	-3,814523	33,201399	75,927267	2,046354	-0,261209	1,631133	-2,715175	125,134678	16,660668	-11,084828	-0,261209	1,631133	-2,715175	125,134678	16,660668	-11,084828
12:03:11,95	0,545970	3,501912	-0,091981	-0,598019	0,856010	1,222003	-0,258683	1,629590	-2,715938	-2,840934	-3,662393	-11,105699	-1,963999	-1,850199	-3,812560	33,244825	75,958435	2,060371	-0,258683	1,629590	-2,715938	125,081866	16,644225	-11,105699	-0,258683	1,629590	-2,715938	125,081866	16,644225	-11,105699
12:03:12,00	0,545970	3,501912	-0,091981	-0,598019	0,856010	1,222003	-0,259952	1,631557	-2,713974	-2,894532	-3,706370	-11,091682	-1,960542	-1,851164	-3,812516	33,234844	75,894082	2,112136	-0,259952	1,631557	-2,713974	125,182707	16,699884	-11,091682	-0,259952	1,631557	-2,713974	125,182707	16,699884	-11,091682
12:03:12,05	0,545970	3,501912	-0,091981	-0,598019	0,856010	1,222003	-0,260845	1,628081	-2,713930	-2,774494	-3,729267	-11,039917	-1,961702	-1,855033	-3,812113	33,251677	75,834703	2,099352	-0,260845	1,628081	-2,713930	125,029867	16,747078	-11,039917	-0,260845	1,628081	-2,713930	125,029867	16,747078	-11,039917
12:03:12,10	0,545970	3,501912	-0,091981	-0,598019	0,856010	1,222003	-0,256915	1,627151	-2,713528	-2,769152	-3,480615	-11,052701	-1,963985	-1,851482	-3,810207	33,267834	75,890464	2,066028	-0,256915	1,627151	-2,713528	124,962221	16,687188	-11,052701	-0,256915	1,627151	-2,713528	124,962221	16,687188	-11,052701
12:03:12,15	0,545970	3,501912	-0,091981	-0,598019	0,856010	1,222003	-0,258848	1,630904	-2,711621	-2,907929	-3,595038	-11,086025	-1,960435	-1,849815	-3,809019	33,298332	75,835642	2,078632	-0,258848	1,630904	-2,711621	125,118039	16,724533	-11,086025	-0,258848	1,630904	-2,711621	125,118039	16,724533	-11,086025
12:03:12,20	0,545970	3,501912	-0,091981	-0,598019	0,856010	1,222003	-0,262067	1,628662	-2,710433	-2,823596	-3,708596	-11,073421	-1,956928	-1,851027	-3,811703	33,298198	75,816602	2,113999	-0,262067	1,628662	-2,710433	125,026408	16,863656	-11,073421	-0,262067	1,628662	-2,710433	125,026408	16,863656	-11,073421
12:03:12,25	0,545970	3,501912	-0,091981	-0,598019	0,856010	1,222003	-0,262771	1,625020	-2,713117	-2,650737	-3,735794	-11,038054	-1,960435	-1,852695	-3,811702	33,313576	75,793603	2,102560	-0,262771	1,625020	-2,713117	124,913324	16,891714	-11,038054	-0,262771	1,625020	-2,713117	124,913324	16,891714	-11,038054
12:03:12,30	0,545970	3,501912	-0,091981	-0,598019	0,856010	1,222003	-0,259573	1,627223	-2,713116	-2,777514	-3,544697	-11,049493	-1,960331	-1,850447	-3,809325	33,380773	75,754645	2,133442	-0,259573	1,627223	-2,713116	124,959471	16,831791	-11,049493	-0,259573	1,627223	-2,713116	124,959471	16,831791	-11,049493
12:03:12,35	0,545970	3,501912	-0,091981	-0,598019	0,856010	1,222003	-0,261571	1,628257	-2,710739	-2,831428	-3,570919	-11,018611	-1,955656	-1,847963	-3,811314	33,357757	75,785152	2,093436	-0,261571	1,628257	-2,710739	124,986735	16,962413	-11,018611	-0,261571	1,628257	-2,710739	124,986735	16,962413	-11,018611
12:03:12,40	0,545970	3,501912	-0,091981	-0,598019	0,856010	1,222003	-0,266060	1,625451	-2,712728	-2,670593	-3,839529	-11,058617	-1,961545	-1,849397	-3,812068	33,356893	75,795469	2,126920	-0,266060	1,625451	-2,712728	124,927282	17,046183	-11,058617	-0,266060	1,625451	-2,712728	124,927282	17,046183	-11,058617
12:03:12,46	0,545970	3,501912	-0,091981	-0,598019	0,856010	1,222003	-0,261873	1,629833	-2,713483	-2,889986	-3,627728	-11,025133	-1,958626	-1,848383	-3,812082	33,350197	75,782182	2,112691	-0,261873	1,629833	-2,713483	125,051923	16,929328	-11,025133	-0,261873	1,629833	-2,713483	125,051923	16,929328	-11,025133
12:03:12,51	0,545970	3,501912	-0,091981	-0,598019	0,856010	1,222003	-0,264211	1,627812	-2,713497	-2,799757	-3,748458	-11,039362	-1,962751	-1,848625	-3,810897	33,366548	75,732641	2,133692	-0,264211	1,627812	-2,713497	124,983517	16,992130	-11,039362	-0,264211	1,627812	-2,713497	124,983517	16,992130	-11,039362
12:03:12,56	0,545970	3,501912	-0,091981	-0,598019	0,856010	1,222003	-0,261939	1,631264	-2,712312	-3,013970	-3,591377	-11,018361	-1,957904	-1,852277	-3,810842	33,411853	75,760367	2,148913	-0,261939	1,631264	-2,712312	125,040257	16,970849	-11,018361	-0,261939	1,631264	-2,712312	125,040257	16,970849	-11,018361
12:03:12,61	0,545970	3,501912	-0,091981	-0,598019	0,856010	1,222003	-0,261200	1,625240	-2,712257	-2,654041	-3,527556	-11,003140	-1,959102	-1,849947	-3,808930	33,411543	75,733097	2,122792	-0,261200	1,625240	-2,712257	124,927276	16,976628	-11,003140	-0,261200	1,625240	-2,712257	124,927276	16,976628	-11,003140
12:03:12,66	0,545970	3,501912	-0,091981	-0,598019	0,856010	1,222003	-0,262619	1,627443	-2,710345	-2,792360	-3,588011	-11,029261	-1,954984	-1,851504	-3,813955	33,426846	75,701597	2,134854	-0,262619	1,627443	-2,710345	124,961880	17,027614	-11,029261	-0,262619	1,627443	-2,710345	124,961880	17,027614	-11,029261
12:03:12,71	0,545970	3,501912	-0,091981	-0,598019	0,856010	1,222003	-0,264198	1,629790	-2,711478	-2,937942	-3,662889	-10,966134	-1,960345	-1,847405	-3,810064	33,406049	75,709124	2,185919	-0,264198	1,629790	-2,711478	125,000582	17,076687	-10,966134	-0,264198	1,629790	-2,711478	125,000582	17,076687	-10,966134
12:03:12,76	0,545970	3,501912	-0,091981	-0,598019	0,856010	1,222003	-0,267267	1,629533	-2,712291	-2,914726	-3,834542	-10,998353	-1,956209	-1,848800	-3,813572	33,410782	75,710021	2,154626	-0,267267	1,629533	-2,712291	125,003588	17,145897	-10,998353	-0,267267	1,629533	-2,712291	125,003588	17,145897	-10,998353
12:03:12,81	0,545970	3,501912	-0,091981	-0,598019	0,856010	1,222003	-0,267267	1,629533	-2,712291	-2,914726	-3,834542	-10,998353	-1,962079	-1,850219	-3,812055	33,398894	75,739743	2,114791	-0,267267	1,629533	-2,712291	125,003588	17,145897	-10,998353	-0,267267	1,629533	-2,712291	125,003588	17,145897	-10,998353
12:03:12,86	0,545970	3,501912	-0,091981	-0,598019	0,856010	1,222003	-0,260895	1,629884	-2,713469	-2,919893	-3,512611	-11,037262	-1,958932	-1,848612	-3,806552	33,485587	75,752551	2,145660	-0,260895	1,629884	-2,713469	125,026013	16,967636	-11,037262	-0,260895	1,629884	-2,713469	125,026013	16,967636	-11,037262
12:03:12,91	0,545970	3,501912	-0,091981	-0,598019	0,856010	1,222003	-0,263860	1,627963	-2,707967	-2,765559	-3,598108	-11,006393	-1,940953	-1,846200	-3,658743	33,641796	74,751972	1,642762	-0,263860	1,627963	-2,707967	125,029543	17,114879	-11,006393	-0,263860	1,627963	-2,707967	125,029543	17,114879	-11,006393
12:03:12,96	0,545970	3,501912	-0,091981	-0,598019	0,856010	1,222003	-0,274938	1,613598	-2,560157	-2,806999	-3,538634	-11,509291	-1,969605	-1,849284	-3,674676	33,141971	76,463773	1,484141	-0,274938	1,613598	-2,560157	123,860449	18,044037	-11,509291	-0,274938	1,613598	-2,560157	123,860449	18,044037	-11,509291
12:03:13,01	0,545972	3,501956	-0,092004	-0,598020	0,855974	1,272017	-0,257942	1,636870	-2,576091	-2,784587	-3,943558	-11,667912	-1,979214	-1,847578	-3,716517	33,350389	76,682638	1,571204	-0,257942	1,636870	-2,576091	125,709703	16,304858	-11,667912	-0,257942	1,636870	-2,576091	125,709703	16,304858	-11,667912
12:03:13,06	0,545972	3,501956	-0,092004	-0,598020	0,855974	1,272017	-0,254614	1,646044	-2,617931	-2,967883	-3,699477	-11,580849	-1,971564	-1,850533	-3,724992	33,387506	76,606132	1,618019	-0,254614	1,646044	-2,617931	126,246566	16,287749	-11,580849	-0,254614	1,646044	-2,617931	126,246566	16,287749	-11,580849
12:03:13,11	0,545972	3,501956	-0,092004	-0,598020	0,855974	1,272017	-0,255880	1,637942	-2,626407	-2,594267	-3,694907	-11,534034	-1,971608	-1,845371	-3,723466	33,382907	76,589660	1,612523	-0,255880	1,637942	-2,626407	125,984160	16,391691	-11,534034	-0,255880	1,637942	-2,626407	125,984160	16,391691	-11,534034
12:03:13,16	0,545972	3,501956	-0,092004	-0,598020	0,855974	1,272017	-0,260329	1,640561	-2,624880	-2,747030	-3,922005	-11,539530	-1,975193	-1,850335	-3,724220	33,360460	76,560412	1,635145	-0,260329	1,640561	-2,624880	126,037004	16,513845	-11,539530	-0,260329	1,640561	-2,624880	126,037004	16,513845	-11,539530
12:03:13,21	0,545972	3,501956	-0,092004	-0,598020	0,855974	1,272017	-0,254237	1,641184	-2,625634	-2,815984	-3,610044	-11,516908	-1,977491	-1,846231	-3,724576	33,424861	76,499413	1,666873	-0,254237	1,641184	-2,625634	126,016964	16,347595	-11,516908	-0,254237	1,641184	-2,625634	126,016964	16,347595	-11,516908
12:03:13,26	0,545972	3,501956	-0,092004	-0,598020	0,855974	1,272017	-0,256642	1,645225	-2,625990	-3,046764	-3,648825	-11,485180	-1,973311	-1,843401	-3,724197	33,466287	76,464490	1,637170	-0,256642	1,645225	-2,625990	126,103435	16,497596	-11,485180	-0,256642	1,645225	-2,625990	126,103435	16,497596	-11,485180
12:03:13,31	0,545972	3,501956	-0,092004	-0,598020	0,855974	1,272017	-0,261183	1,643021	-2,625611	-2,941669	-3,831597	-11,514883	-1,972188	-1,847476	-3,726472	33,453221	76,430287	1,695324	-0,261183	1,643021	-2,625611	126,035487	16,671259	-11,514883	-0,261183	1,643021	-2,625611	126,035487	16,671259	-11,514883
12:03:13,36	0,545972	3,501956	-0,092004	-0,598020	0,855974	1,272017	-0,258215	1,640011	-2,627886	-2,821302	-3,671499	-11,456729	-1,973518	-1,850273	-3,715264	33,310035	76,549583	1,683462	-0,258215	1,640011	-2,627886	125,919569	16,598405	-11,456729	-0,258215	1,640011	-2,627886	125,919569	16,598405	-11,456729
12:03:13,41	0,545972	3,501956	-0,092004	-0,598020	0,855974	1,272017	-0,255129	1,639764	-2,616679	-2,776744	-3,694634	-11,468591	-1,985438	-1,851321	-3,840773	33,350287	76,770200	1,221614	-0,255129	1,639764	-2,616679	125,944748	16,332954	-11,468591	-0,255129	1,639764	-2,616679	125,944748	16,332954	-11,468591
12:03:13,46	0,545972	3,501956	-0,092004	-0,598020	0,855974	1,272017	-0,248261	1,649563	-2,742188	-3,075092	-3,412971	-11,930439	-2,003140	-1,803356	-3,802368	35,708367	77,936624	1,026468	-0,248261	1,649563	-2,742188	126,415599	16,075515	-11,930439	-0,248261	1,649563	-2,742188	126,415599	16,075515	-11,930439
12:03:13,51	0,545983	3,501931	-0,092005	-0,598014	0,856021	1,322032	-0,280949	1,688876	-2,703782	-2,930185	-3,653804	-12,125585	-2,007851	-1,794017	-3,813539	35,958834	78,157370	1,072250	-0,280949	1,688876	-2,703782	129,646590	18,400691	-12,125585	-0,280949	1,688876	-2,703782	129,646590	18,400691	-12,125585
12:03:13,56	0,545983	3,501931	-0,092005	-0,598014	0,856021	1,322032	-0,286682	1,697625	-2,714953	-3,068723	-3,845359	-12,079803	-2,006103	-1,792258	-3,819713	35,983488	78,126550	1,123781	-0,286682	1,697625	-2,714953	130,194842	18,659141	-12,079803	-0,286682	1,697625	-2,714953	130,194842	18,659141	-12,079803
12:03:13,61	0,545983	3,501931	-0,092005	-0,598014	0,856021	1,322032	-0,289079	1,696991	-2,721127	-3,050102	-3,933256	-12,028272	-2,005407	-1,794063	-3,820449	36,037638	78,107766	1,132614	-0,289079	1,696991	-2,721127	130,163669	18,759430	-12,028272	-0,289079	1,696991	-2,721127	130,163669	18,759430	-12,028272
12:03:13,66	0,545983	3,501931	-0,092005	-0,598014	0,856021	1,322032	-0,287864	1,695486	-2,721864	-2,961047	-3,813790	-12,019439	-2,004256	-1,795798	-3,821988	36,046995	78,040920	1,136099	-0,287864	1,695486	-2,721864	130,134600	18,783520	-12,019439	-0,287864	1,695486	-2,721864	130,134600	18,783520	-12,019439
12:03:13,71	0,545983	3,501931	-0,092005	-0,598014	0,856021	1,322032	-0,286936	1,693622	-2,723402	-2,917324	-3,724016	-12,015954	-2,004861	-1,796163	-3,821563	36,045240	78,037187	1,184031	-0,286936	1,693622	-2,723402	130,031989	18,800459	-12,015954	-0,286936	1,693622	-2,723402	130,031989	18,800459	-12,015954
12:03:13,76	0,545983	3,501931	-0,092005	-0,598014	0,856021	1,322032	-0,286318	1,693963	-2,722977	-2,939163	-3,691519	-11,968022	-2,001919	-1,792467	-3,821541	36,061957	78,023819	1,218391	-0,286318	1,693963	-2,722977	130,036913	18,784421	-11,968022	-0,286318	1,693963	-2,722977	130,036913	18,784421	-11,968022
12:03:13,81	0,545983	3,501931	-0,092005	-0,598014	0,856021	1,322032	-0,290989	1,693264	-2,722955	-2,906023	-3,913287	-11,933662	-2,000055	-1,791753	-3,821914	36,122113	77,983361	1,202596	-0,290989	1,693264	-2,722955	130,015167	18,929383	-11,933662	-0,290989	1,693264	-2,722955	130,015167	18,929383	-11,933662
12:03:13,86	0,545983	3,501931	-0,092005	-0,598014	0,856021	1,322032	-0,292540	1,692006	-2,723329	-2,845604	-3,921585	-11,949457	-2,003678	-1,791461	-3,823082	36,101036	77,940825	1,220959	-0,292540	1,692006	-2,723329	129,976888	19,042796	-11,949457	-0,292540	1,692006	-2,723329	129,976888	19,042796	-11,949457
12:03:13,91	0,545983	3,501931	-0,092005	-0,598014	0,856021	1,322032	-0,290981	1,695290	-2,724497	-3,063719	-3,837511	-11,931094	-1,998348	-1,795842	-3,822283	36,109437	77,914054	1,210109	-0,290981	1,695290	-2,724497	130,016525	19,004502	-11,931094	-0,290981	1,695290	-2,724497	130,016525	19,004502	-11,931094
12:03:13,96	0,545983	3,501931	-0,092005	-0,598014	0,856021	1,322032	-0,289852	1,688483	-2,723697	-2,728737	-3,758145	-11,941943	-2,003024	-1,792314	-3,822292	36,119698	77,964190	1,221021	-0,289852	1,688483	-2,723697	129,817154	18,995246	-11,941943	-0,289852	1,688483	-2,723697	129,817154	18,995246	-11,941943
12:03:14,01	0,545983	3,501931	-0,092005	-0,598014	0,856021	1,322032	-0,290570	1,694296	-2,723706	-2,982488	-3,811633	-11,931032	-2,000176	-1,788254	-3,823833	36,115618	77,898886	1,259765	-0,290570	1,694296	-2,723706	130,019761	18,998075	-11,931032	-0,290570	1,694296	-2,723706	130,019761	18,998075	-11,931032
12:03:14,06	0,545983	3,501931	-0,092005	-0,598014	0,856021	1,322032	-0,295510	1,693860	-2,725247	-3,018393	-4,039416	-11,892288	-2,002428	-1,796286	-3,824991	36,135777	77,909793	1,215424	-0,295510	1,693860	-2,725247	129,949602	19,158116	-11,892288	-0,295510	1,693860	-2,725247	129,949602	19,158116	-11,892288
12:03:14,11	0,545983	3,501931	-0,092005	-0,598014	0,856021	1,322032	-0,287427	1,691795	-2,726406	-2,891476	-3,607118	-11,936629	-1,997068	-1,789426	-3,822611	36,195353	77,876033	1,272368	-0,287427	1,691795	-2,726406	129,914399	18,955932	-11,936629	-0,287427	1,691795	-2,726406	129,914399	18,955932	-11,936629
12:03:14,16	0,545983	3,501931	-0,092005	-0,598014	0,856021	1,322032	-0,296048	1,690583	-2,724025	-2,827904	-3,986927	-11,879685	-2,000653	-1,787387	-3,824187	36,176279	77,888493	1,273606	-0,296048	1,690583	-2,724025	129,882833	19,252858	-11,879685	-0,296048	1,690583	-2,724025	129,882833	19,252858	-11,879685
12:03:14,21	0,545983	3,501931	-0,092005	-0,598014	0,856021	1,322032	-0,296022	1,694706	-2,725602	-3,041076	-4,008299	-11,878447	-1,997693	-1,789930	-3,824151	36,193113	77,846262	1,291572	-0,296022	1,694706	-2,725602	129,993362	19,229408	-11,878447	-0,296022	1,694706	-2,725602	129,993362	19,229408	-11,878447
12:03:14,26	0,545983	3,501931	-0,092005	-0,598014	0,856021	1,322032	-0,295300	1,690872	-2,725565	-2,869847	-3,935052	-11,860481	-2,001166	-1,787792	-3,821471	36,226177	77,816554	1,235071	-0,295300	1,690872	-2,725565	129,863597	19,245965	-11,860481	-0,295300	1,690872	-2,725565	129,863597	19,245965	-11,860481
12:03:14,31	0,545983	3,501931	-0,092005	-0,598014	0,856021	1,322032	-0,295414	1,694948	-2,722886	-3,090997	-3,897538	-11,916982	-2,001810	-1,792632	-3,822988	36,192506	77,826001	1,279419	-0,295414	1,694948	-2,722886	129,962416	19,292498	-11,916982	-0,295414	1,694948	-2,722886	129,962416	19,292498	-11,916982
12:03:14,37	0,545983	3,501931	-0,092005	-0,598014	0,856021	1,322032	-0,290901	1,693086	-2,724402	-3,002849	-3,696729	-11,872634	-1,996462	-1,791127	-3,824132	36,210181	77,860507	1,296722	-0,290901	1,693086	-2,724402	129,904429	19,139011	-11,872634	-0,290901	1,693086	-2,724402	129,904429	19,139011	-11,872634
12:03:14,42	0,545983	3,501931	-0,092005	-0,598014	0,856021	1,322032	-0,294878	1,689207	-2,725546	-2,762412	-3,905477	-11,855331	-1,995197	-1,787408	-3,824882	36,278284	77,819312	1,310465	-0,294878	1,689207	-2,725546	129,840351	19,242455	-11,855331	-0,294878	1,689207	-2,725546	129,840351	19,242455	-11,855331
12:03:14,47	0,545983	3,501931	-0,092005	-0,598014	0,856021	1,322032	-0,298732	1,689971	-2,726296	-2,803763	-4,026284	-11,841588	-2,001719	-1,788891	-3,822212	36,249479	77,803059	1,263662	-0,298732	1,689971	-2,726296	129,858972	19,424150	-11,841588	-0,298732	1,689971	-2,726296	129,858972	19,424150	-11,841588
12:03:14,52	0,545983	3,501931	-0,092005	-0,598014	0,856021	1,322032	-0,294186	1,694878	-2,723626	-3,087396	-3,806723	-11,888391	-1,998730	-1,790396	-3,825255	36,281909	77,793171	1,318453	-0,294186	1,694878	-2,723626	129,960525	19,286868	-11,888391	-0,294186	1,694878	-2,723626	129,960525	19,286868	-11,888391
12:03:14,57	0,545983	3,501931	-0,092005	-0,598014	0,856021	1,322032	-0,294378	1,691537	-2,726669	-2,906026	-3,783672	-11,833600	-1,999952	-1,788444	-3,824507	36,262587	77,795106	1,303802	-0,294378	1,691537	-2,726669	129,879648	19,324981	-11,833600	-0,294378	1,691537	-2,726669	129,879648	19,324981	-11,833600
12:03:14,62	0,545983	3,501931	-0,092005	-0,598014	0,856021	1,322032	-0,295457	1,693572	-2,725922	-3,019799	-3,857493	-11,848251	-2,000037	-1,789301	-3,824523	36,230526	77,765971	1,298221	-0,295457	1,693572	-2,725922	129,925575	19,335881	-11,848251	-0,295457	1,693572	-2,725922	129,925575	19,335881	-11,848251
12:03:14,67	0,545983	3,501931	-0,092005	-0,598014	0,856021	1,322032	-0,294672	1,693216	-2,725937	-3,042565	-3,829885	-11,853832	-1,998235	-1,792310	-3,824878	36,245080	77,754979	1,312336	-0,294672	1,693216	-2,725937	129,874885	19,301887	-11,853832	-0,294672	1,693216	-2,725937	129,874885	19,301887	-11,853832
12:03:14,72	0,545983	3,501931	-0,092005	-0,598014	0,856021	1,322032	-0,292967	1,690151	-2,726293	-2,885419	-3,723129	-11,839717	-1,993514	-1,785179	-3,827608	36,265775	77,778779	1,321265	-0,292967	1,690151	-2,726293	129,791417	19,274807	-11,839717	-0,292967	1,690151	-2,726293	129,791417	19,274807	-11,839717
12:03:14,77	0,545983	3,501931	-0,092005	-0,598014	0,856021	1,322032	-0,301504	1,689628	-2,729022	-2,827265	-4,160992	-11,830788	-1,998077	-1,788848	-3,825263	36,317447	77,780657	1,293809	-0,301504	1,689628	-2,729022	129,808516	19,507040	-11,830788	-0,301504	1,689628	-2,729022	129,808516	19,507040	-11,830788
12:03:14,82	0,545983	3,501931	-0,092005	-0,598014	0,856021	1,322032	-0,296045	1,691745	-2,726677	-2,909915	-3,833329	-11,858244	-1,998814	-1,787262	-3,826034	36,267953	77,757345	1,342599	-0,296045	1,691745	-2,726677	129,892093	19,406194	-11,858244	-0,296045	1,691745	-2,726677	129,892093	19,406194	-11,858244
12:03:14,87	0,545983	3,501931	-0,092005	-0,598014	0,856021	1,322032	-0,297049	1,693177	-2,727448	-3,029286	-3,916763	-11,809454	-1,997503	-1,781632	-3,822935	36,345046	77,729041	1,311006	-0,297049	1,693177	-2,727448	129,885090	19,401603	-11,809454	-0,297049	1,693177	-2,727448	129,885090	19,401603	-11,809454
12:03:14,92	0,545983	3,501931	-0,092005	-0,598014	0,856021	1,322032	-0,302581	1,694857	-2,724349	-3,102600	-4,123481	-11,841047	-1,995727	-1,790332	-3,820553	36,339664	77,682780	1,326526	-0,302581	1,694857	-2,724349	129,943639	19,629102	-11,841047	-0,302581	1,694857	-2,724349	129,943639	19,629102	-11,841047
12:03:14,97	0,545983	3,501931	-0,092005	-0,598014	0,856021	1,322032	-0,295934	1,688969	-2,721967	-2,839176	-3,759393	-11,825526	-1,998055	-1,789364	-3,825212	36,355055	77,712632	1,334746	-0,295934	1,688969	-2,721967	129,744853	19,471440	-11,825526	-0,295934	1,688969	-2,721967	129,744853	19,471440	-11,825526
12:03:15,02	0,545983	3,501931	-0,092005	-0,598014	0,856021	1,322032	-0,295609	1,691469	-2,726626	-2,935635	-3,744080	-11,817307	-1,995135	-1,782886	-3,826012	36,361784	77,712002	1,331764	-0,295609	1,691469	-2,726626	129,844654	19,461224	-11,817307	-0,295609	1,691469	-2,726626	129,844654	19,461224	-11,817307
12:03:15,07	0,545983	3,501931	-0,092005	-0,598014	0,856021	1,322032	-0,302679	1,692178	-2,727427	-2,969719	-4,105557	-11,820289	-1,996807	-1,789889	-3,824800	36,380841	77,730097	1,344618	-0,302679	1,692178	-2,727427	129,866279	19,654712	-11,820289	-0,302679	1,692178	-2,727427	129,866279	19,654712	-11,820289
12:03:15,12	0,545983	3,501931	-0,092005	-0,598014	0,856021	1,322032	-0,295778	1,690125	-2,726214	-2,837723	-3,739275	-11,807435	-1,996381	-1,786528	-3,824093	36,322896	77,685084	1,305152	-0,295778	1,690125	-2,726214	129,837053	19,479305	-11,807435	-0,295778	1,690125	-2,726214	129,837053	19,479305	-11,807435
12:03:15,17	0,545983	3,501931	-0,092005	-0,598014	0,856021	1,322032	-0,298902	1,691437	-2,725507	-2,973924	-3,929399	-11,846901	-2,000404	-1,790605	-3,823278	36,366972	77,661659	1,311843	-0,298902	1,691437	-2,725507	129,803878	19,534417	-11,846901	-0,298902	1,691437	-2,725507	129,803878	19,534417	-11,846901
12:03:15,22	0,545983	3,501931	-0,092005	-0,598014	0,856021	1,322032	-0,293360	1,692882	-2,724692	-3,047291	-3,591304	-11,840210	-1,995217	-1,786744	-3,824088	36,327745	77,650621	1,304165	-0,293360	1,692882	-2,724692	129,843911	19,437422	-11,840210	-0,293360	1,692882	-2,724692	129,843911	19,437422	-11,840210
12:03:15,27	0,545983	3,501931	-0,092005	-0,598014	0,856021	1,322032	-0,299297	1,690321	-2,725503	-2,943292	-3,928486	-11,847888	-1,993905	-1,787521	-3,824022	36,397823	77,635685	1,341799	-0,299297	1,690321	-2,725503	129,746872	19,566304	-11,847888	-0,299297	1,690321	-2,725503	129,746872	19,566304	-11,847888
12:03:15,32	0,545983	3,501931	-0,092005	-0,598014	0,856021	1,322032	-0,299280	1,688796	-2,725437	-2,841925	-3,859458	-11,810254	-1,999240	-1,789492	-3,824061	36,348983	77,708202	1,319207	-0,299280	1,688796	-2,725437	129,728582	19,634017	-11,810254	-0,299280	1,688796	-2,725437	129,728582	19,634017	-11,810254
12:03:15,37	0,545983	3,501931	-0,092005	-0,598014	0,856021	1,322032	-0,294905	1,692431	-2,725476	-2,992536	-3,710535	-11,832846	-1,990377	-1,786967	-3,825615	36,377294	77,684566	1,301630	-0,294905	1,692431	-2,725476	129,863277	19,439536	-11,832846	-0,294905	1,692431	-2,725476	129,863277	19,439536	-11,832846
12:03:15,42	0,545983	3,501931	-0,092005	-0,598014	0,856021	1,322032	-0,301524	1,686018	-2,727029	-2,665369	-4,018359	-11,850423	-1,993253	-1,788584	-3,822088	36,415805	77,639584	1,311446	-0,301524	1,686018	-2,727029	129,687017	19,651261	-11,850423	-0,301524	1,686018	-2,727029	129,687017	19,651261	-11,850423
12:03:15,47	0,545983	3,501931	-0,092005	-0,598014	0,856021	1,322032	-0,298685	1,687700	-2,723502	-2,772532	-3,814917	-11,840607	-1,995087	-1,787089	-3,821315	36,394415	77,624784	1,330007	-0,298685	1,687700	-2,723502	129,711889	19,631884	-11,840607	-0,298685	1,687700	-2,723502	129,711889	19,631884	-11,840607
12:03:15,52	0,545983	3,501931	-0,092005	-0,598014	0,856021	1,322032	-0,299063	1,690036	-2,722730	-2,917522	-3,845675	-11,822046	-1,996876	-1,785925	-3,827113	36,405013	77,622829	1,376833	-0,299063	1,690036	-2,722730	129,750283	19,630766	-11,822046	-0,299063	1,690036	-2,722730	129,750283	19,630766	-11,822046
12:03:15,57	0,545983	3,501931	-0,092005	-0,598014	0,856021	1,322032	-0,299177	1,692167	-2,728528	-3,024743	-3,841443	-11,775220	-1,993306	-1,782901	-3,825170	36,412848	77,662000	1,382736	-0,299177	1,692167	-2,728528	129,810369	19,643941	-11,775220	-0,299177	1,692167	-2,728528	129,810369	19,643941	-11,775220
12:03:15,62	0,545983	3,501931	-0,092005	-0,598014	0,856021	1,322032	-0,303580	1,690587	-2,726584	-2,904729	-4,083216	-11,769317	-1,995627	-1,786529	-3,825960	36,424975	77,637005	1,342590	-0,303580	1,690587	-2,726584	129,806332	19,747827	-11,769317	-0,303580	1,690587	-2,726584	129,806332	19,747827	-11,769317
12:03:15,67	0,545983	3,501931	-0,092005	-0,598014	0,856021	1,322032	-0,299278	1,690783	-2,727374	-2,930534	-3,836487	-11,809463	-1,995121	-1,783137	-3,826365	36,412317	77,592013	1,346961	-0,299278	1,690783	-2,727374	129,795959	19,656811	-11,809463	-0,299278	1,690783	-2,727374	129,795959	19,656811	-11,809463
12:03:15,72	0,545983	3,501931	-0,092005	-0,598014	0,856021	1,322032	-0,302468	1,692041	-2,727779	-3,041232	-3,990872	-11,805091	-1,996864	-1,787898	-3,825201	36,390492	77,639141	1,332445	-0,302468	1,692041	-2,727779	129,783996	19,752901	-11,805091	-0,302468	1,692041	-2,727779	129,783996	19,752901	-11,805091
12:03:15,77	0,545983	3,501931	-0,092005	-0,598014	0,856021	1,322032	-0,297474	1,691170	-2,726616	-2,966035	-3,773618	-11,819608	-1,996954	-1,782637	-3,827142	36,380399	77,612917	1,372416	-0,297474	1,691170	-2,726616	129,790816	19,578078	-11,819608	-0,297474	1,691170	-2,726616	129,790816	19,578078	-11,819608
12:03:15,82	0,545983	3,501931	-0,092005	-0,598014	0,856021	1,322032	-0,301985	1,693878	-2,728557	-3,134608	-4,003830	-11,779637	-1,992700	-1,787070	-3,826323	36,433932	77,591412	1,361065	-0,301985	1,693878	-2,728557	129,834820	19,701998	-11,779637	-0,301985	1,693878	-2,728557	129,834820	19,701998	-11,779637
12:03:15,87	0,545983	3,501931	-0,092005	-0,598014	0,856021	1,322032	-0,300273	1,687978	-2,727738	-2,819673	-3,857695	-11,790988	-1,991457	-1,783504	-3,824787	36,455739	77,628090	1,342444	-0,300273	1,687978	-2,727738	129,686616	19,713744	-11,790988	-0,300273	1,687978	-2,727738	129,686616	19,713744	-11,790988
12:03:15,92	0,545983	3,501931	-0,092005	-0,598014	0,856021	1,322032	-0,303983	1,688684	-2,726201	-2,813707	-4,050042	-11,809609	-1,995660	-1,788853	-3,825154	36,420253	77,595043	1,369525	-0,303983	1,688684	-2,726201	129,747988	19,812592	-11,809609	-0,303983	1,688684	-2,726201	129,747988	19,812592	-11,809609
12:03:15,97	0,545983	3,501931	-0,092005	-0,598014	0,856021	1,322032	-0,297249	1,689650	-2,726568	-2,910278	-3,714120	-11,782528	-1,993902	-1,782300	-3,825567	36,427279	77,612675	1,366700	-0,297249	1,689650	-2,726568	129,727212	19,619952	-11,782528	-0,297249	1,689650	-2,726568	129,727212	19,619952	-11,782528
12:03:16,02	0,545983	3,501931	-0,092005	-0,598014	0,856021	1,322032	-0,303803	1,691404	-2,726982	-2,982712	-4,057629	-11,785353	-1,994528	-1,787921	-3,827492	36,401551	77,609123	1,376770	-0,303803	1,691404	-2,726982	129,792480	19,790886	-11,785353	-0,303803	1,691404	-2,726982	129,792480	19,790886	-11,785353
12:03:16,07	0,545983	3,501931	-0,092005	-0,598014	0,856021	1,322032	-0,298622	1,689135	-2,728906	-2,880681	-3,808744	-11,775283	-1,992722	-1,785900	-3,821678	36,416858	77,591467	1,353740	-0,298622	1,689135	-2,728906	129,716420	19,633096	-11,775283	-0,298622	1,689135	-2,728906	129,716420	19,633096	-11,775283
12:03:16,12	0,545983	3,501931	-0,092005	-0,598014	0,856021	1,322032	-0,301275	1,688582	-2,723092	-2,859556	-3,924591	-11,798313	-1,995044	-1,785821	-3,823605	36,434079	77,605238	1,369323	-0,301275	1,688582	-2,723092	129,694126	19,725472	-11,798313	-0,301275	1,688582	-2,723092	129,694126	19,725472	-11,798313
12:03:16,17	0,545983	3,501931	-0,092005	-0,598014	0,856021	1,322032	-0,300183	1,690632	-2,725019	-2,945634	-3,859775	-11,782730	-1,995648	-1,781683	-3,824798	36,447467	77,578389	1,350180	-0,300183	1,690632	-2,725019	129,768995	19,704560	-11,782730	-0,300183	1,690632	-2,725019	129,768995	19,704560	-11,782730
12:03:16,22	0,545983	3,501931	-0,092005	-0,598014	0,856021	1,322032	-0,303464	1,693224	-2,726213	-3,096971	-4,005384	-11,801873	-1,996841	-1,788242	-3,827093	36,428696	77,584029	1,374997	-0,303464	1,693224	-2,726213	129,821123	19,816533	-11,801873	-0,303464	1,693224	-2,726213	129,821123	19,816533	-11,801873
12:03:16,27	0,545983	3,501931	-0,092005	-0,598014	0,856021	1,322032	-0,297187	1,690978	-2,728508	-2,984657	-3,698067	-11,777056	-1,995629	-1,786868	-3,827493	36,446293	77,585105	1,356126	-0,297187	1,690978	-2,728508	129,757091	19,631122	-11,777056	-0,297187	1,690978	-2,728508	129,757091	19,631122	-11,777056
12:03:16,32	0,545983	3,501931	-0,092005	-0,598014	0,856021	1,322032	-0,298984	1,690615	-2,728907	-2,956076	-3,776781	-11,795927	-1,996851	-1,789739	-3,827484	36,427691	77,561384	1,364606	-0,298984	1,690615	-2,728907	129,757215	19,693429	-11,795927	-0,298984	1,690615	-2,728907	129,757215	19,693429	-11,795927
12:03:16,37	0,545983	3,501931	-0,092005	-0,598014	0,856021	1,322032	-0,295887	1,690238	-2,728898	-2,966306	-3,619991	-11,787447	-1,993317	-1,786142	-3,824745	36,426814	77,587630	1,403694	-0,295887	1,690238	-2,728898	129,717375	19,607112	-11,787447	-0,295887	1,690238	-2,728898	129,717375	19,607112	-11,787447
12:03:16,42	0,545983	3,501931	-0,092005	-0,598014	0,856021	1,322032	-0,300768	1,688976	-2,726159	-2,878414	-3,887699	-11,748359	-1,992023	-1,787279	-3,823171	36,490071	77,536985	1,381138	-0,300768	1,688976	-2,726159	129,706235	19,722582	-11,748359	-0,300768	1,688976	-2,726159	129,706235	19,722582	-11,748359
12:03:16,47	0,545983	3,501931	-0,092005	-0,598014	0,856021	1,322032	-0,300430	1,687287	-2,724585	-2,802797	-3,790035	-11,770915	-1,993146	-1,785799	-3,827440	36,524944	77,545294	1,378824	-0,300430	1,687287	-2,724585	129,649235	19,793740	-11,770915	-0,300430	1,687287	-2,724585	129,649235	19,793740	-11,770915
12:03:16,52	0,545983	3,501931	-0,092005	-0,598014	0,856021	1,322032	-0,301151	1,688999	-2,728855	-2,867212	-3,801465	-11,773229	-1,992633	-1,780103	-3,824765	36,494323	77,555374	1,369077	-0,301151	1,688999	-2,728855	129,719247	19,838884	-11,773229	-0,301151	1,688999	-2,728855	129,719247	19,838884	-11,773229
12:03:16,57	0,545983	3,501931	-0,092005	-0,598014	0,856021	1,322032	-0,306340	1,691403	-2,726179	-2,998793	-4,102828	-11,782976	-1,993816	-1,788198	-3,828233	36,485749	77,531835	1,369117	-0,306340	1,691403	-2,726179	129,776368	19,944823	-11,782976	-0,306340	1,691403	-2,726179	129,776368	19,944823	-11,782976
12:03:16,62	0,545983	3,501931	-0,092005	-0,598014	0,856021	1,322032	-0,298738	1,688380	-2,729648	-2,866260	-3,703192	-11,782936	-1,995660	-1,780492	-3,824794	36,452990	77,558876	1,359361	-0,298738	1,688380	-2,729648	129,671581	19,747719	-11,782936	-0,298738	1,688380	-2,729648	129,671581	19,747719	-11,782936
12:03:16,67	0,545983	3,501931	-0,092005	-0,598014	0,856021	1,322032	-0,304490	1,693830	-2,726208	-3,142629	-4,044190	-11,792692	-1,996233	-1,781424	-3,827130	36,460003	77,561482	1,346021	-0,304490	1,693830	-2,726208	129,823048	19,858259	-11,792692	-0,304490	1,693830	-2,726208	129,823048	19,858259	-11,792692
12:03:16,72	0,545983	3,501931	-0,092005	-0,598014	0,856021	1,322032	-0,303396	1,693860	-2,728544	-3,138434	-3,982546	-11,806032	-1,995031	-1,783325	-3,825927	36,491425	77,488245	1,361926	-0,303396	1,693860	-2,728544	129,829612	19,834046	-11,806032	-0,303396	1,693860	-2,728544	129,829612	19,834046	-11,806032
12:03:16,77	0,545983	3,501931	-0,092005	-0,598014	0,856021	1,322032	-0,302351	1,691869	-2,727341	-3,082605	-3,864363	-11,790127	-1,990951	-1,781089	-3,828279	36,467109	77,527941	1,356226	-0,302351	1,691869	-2,727341	129,729130	19,870177	-11,790127	-0,302351	1,691869	-2,727341	129,729130	19,870177	-11,790127
12:03:16,82	0,545983	3,501931	-0,092005	-0,598014	0,856021	1,322032	-0,306327	1,689453	-2,729693	-2,934747	-4,112050	-11,795827	-1,993859	-1,778588	-3,823986	36,495951	77,498992	1,381329	-0,306327	1,689453	-2,729693	129,687322	19,934650	-11,795827	-0,306327	1,689453	-2,729693	129,687322	19,934650	-11,795827
12:03:16,87	0,545983	3,501931	-0,092005	-0,598014	0,856021	1,322032	-0,307039	1,693222	-2,725400	-3,141399	-4,109589	-11,770724	-1,992664	-1,787129	-3,824371	36,473980	77,510349	1,347176	-0,307039	1,693222	-2,725400	129,776559	19,992953	-11,770724	-0,307039	1,693222	-2,725400	129,776559	19,992953	-11,770724
12:03:16,92	0,545983	3,501931	-0,092005	-0,598014	0,856021	1,322032	-0,300240	1,687917	-2,725786	-2,866650	-3,780748	-11,804876	-1,990315	-1,785068	-3,823187	36,477595	77,509473	1,376173	-0,300240	1,687917	-2,725786	129,634807	19,788074	-11,804876	-0,300240	1,687917	-2,725786	129,634807	19,788074	-11,804876
12:03:16,97	0,545983	3,501931	-0,092005	-0,598014	0,856021	1,322032	-0,303199	1,686913	-2,724602	-2,813395	-3,931061	-11,775880	-1,990278	-1,784820	-3,827440	36,501046	77,522335	1,393511	-0,303199	1,686913	-2,724602	129,609251	19,870063	-11,775880	-0,303199	1,686913	-2,724602	129,609251	19,870063	-11,775880
12:03:17,02	0,545983	3,501931	-0,092005	-0,598014	0,856021	1,322032	-0,303433	1,687006	-2,728855	-2,795359	-3,929333	-11,758542	-1,994941	-1,785505	-3,825510	36,532622	77,472143	1,360426	-0,303433	1,687006	-2,728855	129,634575	19,890133	-11,758542	-0,303433	1,687006	-2,728855	129,634575	19,890133	-11,758542
12:03:17,07	0,545983	3,501931	-0,092005	-0,598014	0,856021	1,322032	-0,300508	1,690701	-2,726925	-3,015181	-3,724786	-11,791627	-1,992628	-1,786562	-3,822032	36,488017	77,510380	1,350545	-0,300508	1,690701	-2,726925	129,704814	19,865060	-11,791627	-0,300508	1,690701	-2,726925	129,704814	19,865060	-11,791627
12:03:17,12	0,545983	3,501931	-0,092005	-0,598014	0,856021	1,322032	-0,300749	1,688169	-2,723447	-2,872751	-3,795078	-11,801508	-1,992088	-1,780099	-3,823983	36,488937	77,510607	1,377008	-0,300749	1,688169	-2,723447	129,648551	19,813705	-11,801508	-0,300749	1,688169	-2,723447	129,648551	19,813705	-11,801508
12:03:17,17	0,545983	3,501931	-0,092005	-0,598014	0,856021	1,322032	-0,306616	1,690933	-2,725397	-3,015823	-4,099468	-11,775045	-1,992586	-1,779695	-3,825136	36,530362	77,522900	1,372806	-0,306616	1,690933	-2,725397	129,722454	19,969859	-11,775045	-0,306616	1,690933	-2,725397	129,722454	19,969859	-11,775045
12:03:17,22	0,545983	3,501931	-0,092005	-0,598014	0,856021	1,322032	-0,306717	1,691566	-2,726550	-3,017352	-4,075000	-11,779247	-1,990767	-1,782417	-3,824726	36,563614	77,469701	1,360731	-0,306717	1,691566	-2,726550	129,770572	20,002268	-11,779247	-0,306717	1,691566	-2,726550	129,770572	20,002268	-11,779247
12:03:17,27	0,545983	3,501931	-0,092005	-0,598014	0,856021	1,322032	-0,305269	1,688630	-2,726140	-2,894131	-3,944314	-11,791322	-1,991373	-1,782273	-3,823972	36,529938	77,537220	1,353008	-0,305269	1,688630	-2,726140	129,663325	20,019296	-11,791322	-0,305269	1,688630	-2,726140	129,663325	20,019296	-11,791322
12:03:17,32	0,545983	3,501931	-0,092005	-0,598014	0,856021	1,322032	-0,305091	1,689227	-2,725386	-2,883536	-3,997979	-11,799045	-1,990831	-1,785462	-3,824695	36,521044	77,499161	1,410082	-0,305091	1,689227	-2,725386	129,720780	19,951654	-11,799045	-0,305091	1,689227	-2,725386	129,720780	19,951654	-11,799045
12:03:17,37	0,545983	3,501931	-0,092005	-0,598014	0,856021	1,322032	-0,302600	1,687163	-2,726110	-2,813640	-3,857118	-11,741970	-1,991985	-1,783070	-3,823140	36,543533	77,478402	1,413240	-0,302600	1,687163	-2,726110	129,628688	19,896968	-11,741970	-0,302600	1,687163	-2,726110	129,628688	19,896968	-11,741970
12:03:17,42	0,545983	3,501931	-0,092005	-0,598014	0,856021	1,322032	-0,304095	1,689359	-2,724554	-2,934519	-3,904986	-11,738813	-1,991449	-1,783843	-3,823563	36,505902	77,501708	1,385538	-0,304095	1,689359	-2,724554	129,680126	19,966433	-11,738813	-0,304095	1,689359	-2,724554	129,680126	19,966433	-11,738813
12:03:17,47	0,545983	3,501931	-0,092005	-0,598014	0,856021	1,322032	-0,303693	1,688508	-2,724977	-2,888926	-3,928375	-11,766515	-1,990172	-1,784590	-3,827795	36,570404	77,470397	1,396248	-0,303693	1,688508	-2,724977	129,658957	19,911563	-11,766515	-0,303693	1,688508	-2,724977	129,658957	19,911563	-11,766515
12:03:17,52	0,545983	3,501931	-0,092005	-0,598014	0,856021	1,322032	-0,303684	1,687029	-2,729210	-2,806862	-3,856383	-11,755805	-1,993160	-1,782232	-3,824707	36,541544	77,499799	1,405131	-0,303684	1,687029	-2,729210	129,624887	19,982837	-11,755805	-0,303684	1,687029	-2,729210	129,624887	19,982837	-11,755805
12:03:17,57	0,545983	3,501931	-0,092005	-0,598014	0,856021	1,322032	-0,304232	1,690795	-2,726121	-2,991697	-3,924573	-11,746922	-1,988953	-1,784642	-3,825868	36,581655	77,471601	1,366130	-0,304232	1,690795	-2,726121	129,735737	19,957664	-11,746922	-0,304232	1,690795	-2,726121	129,735737	19,957664	-11,746922
12:03:17,62	0,545983	3,501931	-0,092005	-0,598014	0,856021	1,322032	-0,304249	1,685947	-2,727282	-2,743944	-3,876619	-11,785923	-1,990867	-1,782686	-3,823569	36,499713	77,518464	1,386415	-0,304249	1,685947	-2,727282	129,602890	20,006950	-11,785923	-0,304249	1,685947	-2,727282	129,602890	20,006950	-11,785923
12:03:17,67	0,545983	3,501931	-0,092005	-0,598014	0,856021	1,322032	-0,304986	1,688583	-2,724984	-2,881384	-4,009318	-11,765638	-1,993789	-1,783541	-3,825483	36,535819	77,457090	1,403991	-0,304986	1,688583	-2,724984	129,672348	19,932074	-11,765638	-0,304986	1,688583	-2,724984	129,672348	19,932074	-11,765638
12:03:17,72	0,545983	3,501931	-0,092005	-0,598014	0,856021	1,322032	-0,302785	1,690686	-2,726897	-3,025850	-3,832894	-11,748062	-1,994488	-1,787124	-3,826677	36,474127	77,459898	1,385408	-0,302785	1,690686	-2,726897	129,692984	19,935695	-11,748062	-0,302785	1,690686	-2,726897	129,692984	19,935695	-11,748062
12:03:17,77	0,545983	3,501931	-0,092005	-0,598014	0,856021	1,322032	-0,299332	1,689499	-2,728091	-2,992561	-3,708181	-11,766645	-1,992522	-1,785691	-3,826253	36,577176	77,435625	1,374176	-0,299332	1,689499	-2,728091	129,633125	19,789366	-11,766645	-0,299332	1,689499	-2,728091	129,633125	19,789366	-11,766645
12:03:17,82	0,545983	3,501931	-0,092005	-0,598014	0,856021	1,322032	-0,301557	1,688513	-2,727667	-2,910799	-3,722489	-11,777877	-1,992584	-1,782963	-3,822767	36,544273	77,455069	1,392791	-0,301557	1,688513	-2,727667	129,637506	19,949702	-11,777877	-0,301557	1,688513	-2,727667	129,637506	19,949702	-11,777877
12:03:17,87	0,545983	3,501931	-0,092005	-0,598014	0,856021	1,322032	-0,303888	1,689931	-2,724182	-2,984118	-3,881951	-11,759262	-1,993171	-1,781618	-3,823566	36,533150	77,499758	1,380385	-0,303888	1,689931	-2,724182	129,675456	19,973274	-11,759262	-0,303888	1,689931	-2,724182	129,675456	19,973274	-11,759262
12:03:17,92	0,545983	3,501931	-0,092005	-0,598014	0,856021	1,322032	-0,304759	1,691111	-2,724981	-3,012363	-3,959216	-11,771668	-1,992535	-1,784325	-3,825476	36,572039	77,442073	1,383853	-0,304759	1,691111	-2,724981	129,739880	19,964375	-11,771668	-0,304759	1,691111	-2,724981	129,739880	19,964375	-11,771668
12:03:17,97	0,545983	3,501931	-0,092005	-0,598014	0,856021	1,322032	-0,302733	1,689208	-2,726891	-2,943894	-3,791334	-11,768200	-1,988459	-1,783021	-3,824686	36,549325	77,459263	1,414126	-0,302733	1,689208	-2,726891	129,658925	19,973203	-11,768200	-0,302733	1,689208	-2,726891	129,658925	19,973203	-11,768200
12:03:18,02	0,545983	3,501931	-0,092005	-0,598014	0,856021	1,322032	-0,305900	1,686330	-2,726101	-2,790708	-3,984290	-11,737927	-1,992654	-1,780923	-3,825116	36,525163	77,445171	1,394390	-0,305900	1,686330	-2,726101	129,586187	20,028867	-11,737927	-0,305900	1,686330	-2,726101	129,586187	20,028867	-11,737927
12:03:18,07	0,545983	3,501931	-0,092005	-0,598014	0,856021	1,322032	-0,305620	1,691011	-2,726531	-3,058429	-3,983590	-11,757663	-1,994262	-1,781106	-3,825086	36,586512	77,482278	1,399469	-0,305620	1,691011	-2,726531	129,685963	20,007558	-11,757663	-0,305620	1,691011	-2,726531	129,685963	20,007558	-11,757663
12:03:18,12	0,545983	3,501931	-0,092005	-0,598014	0,856021	1,322032	-0,304657	1,692313	-2,726500	-3,063284	-3,898955	-11,752584	-1,989019	-1,782774	-3,824673	36,567492	77,452168	1,423334	-0,304657	1,692313	-2,726500	129,783255	20,016623	-11,752584	-0,304657	1,692313	-2,726500	129,783255	20,016623	-11,752584
12:03:18,17	0,545983	3,501931	-0,092005	-0,598014	0,856021	1,322032	-0,305834	1,686938	-2,726087	-2,819370	-3,961577	-11,728719	-1,990212	-1,784785	-3,830491	36,575202	77,428220	1,425523	-0,305834	1,686938	-2,726087	129,605232	20,046397	-11,728719	-0,305834	1,686938	-2,726087	129,605232	20,046397	-11,728719
12:03:18,22	0,545983	3,501931	-0,092005	-0,598014	0,856021	1,322032	-0,303496	1,686965	-2,731905	-2,837695	-3,821361	-11,726530	-1,988358	-1,781870	-3,824270	36,605683	77,442983	1,422650	-0,303496	1,686965	-2,731905	129,589081	20,003098	-11,726530	-0,303496	1,686965	-2,731905	129,589081	20,003098	-11,726530
12:03:18,27	0,545983	3,501931	-0,092005	-0,598014	0,856021	1,322032	-0,306947	1,686817	-2,725684	-2,801971	-3,981775	-11,729403	-1,990226	-1,785538	-3,825463	36,549347	77,441346	1,403655	-0,306947	1,686817	-2,725684	129,613183	20,113553	-11,729403	-0,306947	1,686817	-2,725684	129,613183	20,113553	-11,729403
12:03:18,32	0,545983	3,501931	-0,092005	-0,598014	0,856021	1,322032	-0,302836	1,686601	-2,726877	-2,820323	-3,815990	-11,748398	-1,993804	-1,783787	-3,826633	36,546163	77,418173	1,417834	-0,302836	1,686601	-2,726877	129,577873	19,956650	-11,748398	-0,302836	1,686601	-2,726877	129,577873	19,956650	-11,748398
12:03:18,37	0,545983	3,501931	-0,092005	-0,598014	0,856021	1,322032	-0,302565	1,690575	-2,728047	-3,048623	-3,793033	-11,734219	-1,991329	-1,777104	-3,827008	36,621895	77,413682	1,423404	-0,302565	1,690575	-2,728047	129,661520	19,958280	-11,734219	-0,302565	1,690575	-2,728047	129,661520	19,958280	-11,734219
12:03:18,42	0,545983	3,501931	-0,092005	-0,598014	0,856021	1,322032	-0,309589	1,691774	-2,728422	-3,076974	-4,090476	-11,728649	-1,992598	-1,781724	-3,827008	36,566791	77,419265	1,432935	-0,309589	1,691774	-2,728422	129,727259	20,212260	-11,728649	-0,309589	1,691774	-2,728422	129,727259	20,212260	-11,728649
12:03:18,47	0,545983	3,501931	-0,092005	-0,598014	0,856021	1,322032	-0,304954	1,690562	-2,728422	-3,036693	-3,899977	-11,719118	-1,993712	-1,782950	-3,826639	36,578227	77,447262	1,394355	-0,304954	1,690562	-2,728422	129,672437	20,038923	-11,719118	-0,304954	1,690562	-2,728422	129,672437	20,038923	-11,719118
12:03:18,52	0,545983	3,501931	-0,092005	-0,598014	0,856021	1,322032	-0,303335	1,690914	-2,728054	-3,025027	-3,819897	-11,757698	-1,992003	-1,781716	-3,822348	36,567210	77,397277	1,424650	-0,303335	1,690914	-2,728054	129,711726	19,991933	-11,757698	-0,303335	1,690914	-2,728054	129,711726	19,991933	-11,757698
12:03:18,57	0,545983	3,501931	-0,092005	-0,598014	0,856021	1,322032	-0,305258	1,690051	-2,723763	-3,028949	-3,904439	-11,727403	-1,990249	-1,783455	-3,824284	36,560046	77,397511	1,426761	-0,305258	1,690051	-2,723763	129,640060	20,058343	-11,727403	-0,305258	1,690051	-2,723763	129,640060	20,058343	-11,727403
12:03:18,62	0,545983	3,501931	-0,092005	-0,598014	0,856021	1,322032	-0,304629	1,687663	-2,725698	-2,908144	-3,878028	-11,725292	-1,994307	-1,780970	-3,823518	36,587551	77,417476	1,415822	-0,304629	1,687663	-2,725698	129,573395	20,035340	-11,725292	-0,304629	1,687663	-2,725698	129,573395	20,035340	-11,725292
12:03:18,67	0,545983	3,501931	-0,092005	-0,598014	0,856021	1,322032	-0,304752	1,692420	-2,724933	-3,124446	-3,870587	-11,736231	-1,996016	-1,785363	-3,826995	36,612847	77,406070	1,406675	-0,304752	1,692420	-2,724933	129,730489	20,052439	-11,736231	-0,304752	1,692420	-2,724933	129,730489	20,052439	-11,736231
12:03:18,72	0,545983	3,501931	-0,092005	-0,598014	0,856021	1,322032	-0,300093	1,691703	-2,728409	-3,084414	-3,600723	-11,745378	-1,988421	-1,784885	-3,823896	36,580958	77,397735	1,401388	-0,300093	1,691703	-2,728409	129,714270	19,956592	-11,745378	-0,300093	1,691703	-2,728409	129,714270	19,956592	-11,745378
12:03:18,77	0,545983	3,501931	-0,092005	-0,598014	0,856021	1,322032	-0,304305	1,685364	-2,725310	-2,777970	-3,843174	-11,750665	-1,994304	-1,779474	-3,824729	36,583014	77,436743	1,368994	-0,304305	1,685364	-2,725310	129,523134	20,044750	-11,750665	-0,304305	1,685364	-2,725310	129,523134	20,044750	-11,750665
12:03:18,82	0,545983	3,501931	-0,092005	-0,598014	0,856021	1,322032	-0,306050	1,693165	-2,726143	-3,148781	-3,951645	-11,783059	-1,993687	-1,783369	-3,825814	36,610548	77,395471	1,435409	-0,306050	1,693165	-2,726143	129,764655	20,073272	-11,783059	-0,306050	1,693165	-2,726143	129,764655	20,073272	-11,783059
12:03:18,87	0,545983	3,501931	-0,092005	-0,598014	0,856021	1,322032	-0,302985	1,690683	-2,727228	-3,041680	-3,747778	-11,716643	-1,991867	-1,784200	-3,826975	36,629282	77,406990	1,421949	-0,302985	1,690683	-2,727228	129,676899	20,036528	-11,716643	-0,302985	1,690683	-2,727228	129,676899	20,036528	-11,716643
12:03:18,92	0,545983	3,501931	-0,092005	-0,598014	0,856021	1,322032	-0,303175	1,688692	-2,728390	-2,918807	-3,747222	-11,730104	-1,989565	-1,780763	-3,823542	36,594077	77,425446	1,373269	-0,303175	1,688692	-2,728390	129,643482	20,052043	-11,730104	-0,303175	1,688692	-2,728390	129,643482	20,052043	-11,730104
12:03:18,97	0,545983	3,501931	-0,092005	-0,598014	0,856021	1,322032	-0,307302	1,688416	-2,724956	-2,906086	-4,001547	-11,778784	-1,989044	-1,780463	-3,826626	36,583967	77,396828	1,413229	-0,307302	1,688416	-2,724956	129,634554	20,121694	-11,778784	-0,307302	1,688416	-2,724956	129,634554	20,121694	-11,778784
12:03:19,02	0,545983	3,501931	-0,092005	-0,598014	0,856021	1,322032	-0,307823	1,688115	-2,728041	-2,920270	-4,023069	-11,738824	-1,987793	-1,781700	-3,827391	36,612236	77,404539	1,403992	-0,307823	1,688115	-2,728041	129,596738	20,141045	-11,738824	-0,307823	1,688115	-2,728041	129,596738	20,141045	-11,738824
12:03:19,07	0,545983	3,501931	-0,092005	-0,598014	0,856021	1,322032	-0,307377	1,686413	-2,728805	-2,810966	-3,979250	-11,748061	-1,990170	-1,781127	-3,825457	36,597978	77,411895	1,407717	-0,307377	1,686413	-2,728805	129,572453	20,149852	-11,748061	-0,307377	1,686413	-2,728805	129,572453	20,149852	-11,748061
12:03:19,12	0,545983	3,501931	-0,092005	-0,598014	0,856021	1,322032	-0,306685	1,688759	-2,726871	-2,933701	-3,959274	-11,744336	-1,984840	-1,780601	-3,825024	36,617083	77,410860	1,446985	-0,306685	1,688759	-2,726871	129,633856	20,115479	-11,744336	-0,306685	1,688759	-2,726871	129,633856	20,115479	-11,744336
12:03:19,17	0,545983	3,501931	-0,092005	-0,598014	0,856021	1,322032	-0,309805	1,684405	-2,726439	-2,698662	-4,104477	-11,705068	-1,990150	-1,784002	-3,828488	36,630107	77,366668	1,475192	-0,309805	1,684405	-2,726439	129,527144	20,215235	-11,705068	-0,309805	1,684405	-2,726439	129,527144	20,215235	-11,705068
12:03:19,22	0,545983	3,501931	-0,092005	-0,598014	0,856021	1,322032	-0,304205	1,687303	-2,729902	-2,881114	-3,779902	-11,676861	-1,990722	-1,782792	-3,825789	36,618560	77,411456	1,460648	-0,304205	1,687303	-2,729902	129,572179	20,100210	-11,676861	-0,304205	1,687303	-2,729902	129,572179	20,100210	-11,676861
12:03:19,27	0,545983	3,501931	-0,092005	-0,598014	0,856021	1,322032	-0,304967	1,688403	-2,727204	-2,905315	-3,851909	-11,691405	-1,991962	-1,780384	-3,826627	36,601560	77,380827	1,407198	-0,304967	1,688403	-2,727204	129,634352	20,088004	-11,691405	-0,304967	1,688403	-2,727204	129,634352	20,088004	-11,691405
12:03:19,32	0,545983	3,501931	-0,092005	-0,598014	0,856021	1,322032	-0,306432	1,690682	-2,728041	-3,058822	-3,927493	-11,744855	-1,987777	-1,789203	-3,825418	36,600860	77,392052	1,406244	-0,306432	1,690682	-2,728041	129,659705	20,127416	-11,744855	-0,306432	1,690682	-2,728041	129,659705	20,127416	-11,744855
12:03:19,37	0,545983	3,501931	-0,092005	-0,598014	0,856021	1,322032	-0,300887	1,682647	-2,726832	-2,631650	-3,645383	-11,745809	-1,987770	-1,780576	-3,823886	36,623250	77,394848	1,411297	-0,300887	1,682647	-2,726832	129,456159	19,974260	-11,745809	-0,300887	1,682647	-2,726832	129,456159	19,974260	-11,745809
12:03:19,42	0,545983	3,501931	-0,092005	-0,598014	0,856021	1,322032	-0,308362	1,686955	-2,725301	-2,842060	-4,016057	-11,740756	-1,989618	-1,781800	-3,825427	36,600759	77,360696	1,439942	-0,308362	1,686955	-2,725301	129,583943	20,190323	-11,740756	-0,308362	1,686955	-2,725301	129,583943	20,190323	-11,740756
12:03:19,47	0,545983	3,501931	-0,092005	-0,598014	0,856021	1,322032	-0,306378	1,687944	-2,726841	-2,934287	-3,915298	-11,712111	-1,987220	-1,779635	-3,826610	36,621861	77,369380	1,412388	-0,306378	1,687944	-2,726841	129,569318	20,135349	-11,712111	-0,306378	1,687944	-2,726841	129,569318	20,135349	-11,712111
12:03:19,52	0,545983	3,501931	-0,092005	-0,598014	0,856021	1,322032	-0,309452	1,686950	-2,728025	-2,864521	-4,061236	-11,739665	-1,993069	-1,779352	-3,822726	36,634903	77,369938	1,413784	-0,309452	1,686950	-2,728025	129,561045	20,230754	-11,739665	-0,309452	1,686950	-2,728025	129,561045	20,230754	-11,739665
12:03:19,57	0,545983	3,501931	-0,092005	-0,598014	0,856021	1,322032	-0,306772	1,692156	-2,724140	-3,128234	-3,910861	-11,738269	-1,993109	-1,781041	-3,825838	36,609883	77,392666	1,416406	-0,306772	1,692156	-2,724140	129,706012	20,170751	-11,738269	-0,306772	1,692156	-2,724140	129,706012	20,170751	-11,738269
12:03:19,62	0,545983	3,501931	-0,092005	-0,598014	0,856021	1,322032	-0,305289	1,691346	-2,727252	-3,078965	-3,866785	-11,735647	-1,991991	-1,782723	-3,825468	36,591241	77,342049	1,390469	-0,305289	1,691346	-2,727252	129,691732	20,098423	-11,735647	-0,305289	1,691346	-2,727252	129,691732	20,098423	-11,735647
12:03:19,67	0,545983	3,501931	-0,092005	-0,598014	0,856021	1,322032	-0,304392	1,689537	-2,726882	-3,038046	-3,810948	-11,761584	-1,989026	-1,783686	-3,825408	36,609305	77,328983	1,448339	-0,304392	1,689537	-2,726882	129,590632	20,083801	-11,761584	-0,304392	1,689537	-2,726882	129,590632	20,083801	-11,761584
12:03:19,72	0,545983	3,501931	-0,092005	-0,598014	0,856021	1,322032	-0,305040	1,686488	-2,726822	-2,881775	-3,822493	-11,703714	-1,986636	-1,781160	-3,827376	36,614743	77,379797	1,422826	-0,305040	1,686488	-2,726822	129,507548	20,123165	-11,703714	-0,305040	1,686488	-2,726822	129,507548	20,123165	-11,703714
12:03:19,77	0,545983	3,501931	-0,092005	-0,598014	0,856021	1,322032	-0,304374	1,686738	-2,726843	-2,893370	-3,771179	-11,743008	-1,987748	-1,780043	-3,826181	36,653968	77,365611	1,445440	-0,304374	1,686738	-2,726843	129,515557	20,122189	-11,743008	-0,304374	1,686738	-2,726843	129,515557	20,122189	-11,743008
12:03:19,82	0,545983	3,501931	-0,092005	-0,598014	0,856021	1,322032	-0,304374	1,686738	-2,726843	-2,893370	-3,771179	-11,743008	-1,989644	-1,783690	-3,827368	36,586344	77,364002	1,441092	-0,304374	1,686738	-2,726843	129,515557	20,122189	-11,743008	-0,304374	1,686738	-2,726843	129,515557	20,122189	-11,743008
12:03:19,87	0,545983	3,501931	-0,092005	-0,598014	0,856021	1,322032	-0,304728	1,687022	-2,728783	-2,890663	-3,843651	-11,710961	-1,994418	-1,780608	-3,827812	36,566723	77,352471	1,406911	-0,304728	1,687022	-2,728783	129,540528	20,077496	-11,710961	-0,304728	1,687022	-2,728783	129,540528	20,077496	-11,710961
12:03:19,92	0,545983	3,501931	-0,092005	-0,598014	0,856021	1,322032	-0,305010	1,692697	-2,729226	-3,205564	-3,869542	-11,745142	-1,963872	-1,784129	-3,809527	36,460382	76,027646	1,921234	-0,305010	1,692697	-2,729226	129,671121	20,073742	-11,745142	-0,305010	1,692697	-2,729226	129,671121	20,073742	-11,745142
12:03:19,97	0,545983	3,501931	-0,092005	-0,598014	0,856021	1,322032	-0,317234	1,664482	-2,710941	-2,938920	-3,934892	-11,230819	-1,911739	-1,803474	-3,691171	35,537791	73,754758	2,509113	-0,317234	1,664482	-2,710941	127,722939	20,968007	-11,230819	-0,317234	1,664482	-2,710941	127,722939	20,968007	-11,230819
12:03:20,02	0,545943	3,501886	-0,092004	-0,598013	0,855990	1,272103	-0,326547	1,609662	-2,592586	-2,517938	-4,081700	-10,642940	-1,905784	-1,805789	-3,683721	35,531511	73,038585	2,569602	-0,326547	1,609662	-2,592586	123,840527	21,552252	-10,642940	-0,326547	1,609662	-2,592586	123,840527	21,552252	-10,642940
12:03:20,07	0,545943	3,501886	-0,092004	-0,598013	0,855990	1,272103	-0,327520	1,603347	-2,585136	-2,812931	-3,779632	-10,582451	-1,902729	-1,808207	-3,682528	35,577235	73,025507	2,558466	-0,327520	1,603347	-2,585136	123,049821	21,930677	-10,582451	-0,327520	1,603347	-2,585136	123,049821	21,930677	-10,582451
12:03:20,12	0,545943	3,501886	-0,092004	-0,598013	0,855990	1,272103	-0,326953	1,599492	-2,583942	-2,600937	-3,704011	-10,593587	-1,901715	-1,804790	-3,677508	35,496492	73,042941	2,581707	-0,326953	1,599492	-2,583942	122,959201	21,961789	-10,593587	-0,326953	1,599492	-2,583942	122,959201	21,961789	-10,593587
12:03:20,17	0,545943	3,501886	-0,092004	-0,598013	0,855990	1,272103	-0,330419	1,600323	-2,578922	-2,669409	-3,962912	-10,570346	-1,905787	-1,802544	-3,678691	35,523847	73,051502	2,562670	-0,330419	1,600323	-2,578922	122,955942	21,975009	-10,570346	-0,330419	1,600323	-2,578922	122,955942	21,975009	-10,570346
12:03:20,22	0,545943	3,501886	-0,092004	-0,598013	0,855990	1,272103	-0,330329	1,604972	-2,580105	-2,890067	-3,938809	-10,589383	-1,904000	-1,806093	-3,679842	35,524538	73,053468	2,558363	-0,330329	1,604972	-2,580105	123,100234	21,992027	-10,589383	-0,330329	1,604972	-2,580105	123,100234	21,992027	-10,589383
12:03:20,27	0,545943	3,501886	-0,092004	-0,598013	0,855990	1,272103	-0,328148	1,601650	-2,581257	-2,715263	-3,825793	-10,593690	-1,901036	-1,806364	-3,680228	35,534580	73,046731	2,549060	-0,328148	1,601650	-2,581257	123,014243	21,933851	-10,593690	-0,328148	1,601650	-2,581257	123,014243	21,933851	-10,593690
12:03:20,32	0,545943	3,501886	-0,092004	-0,598013	0,855990	1,272103	-0,329396	1,598947	-2,581642	-2,575538	-3,878591	-10,602993	-1,903377	-1,806777	-3,680245	35,550125	73,008617	2,518154	-0,329396	1,598947	-2,581642	122,941808	21,978971	-10,602993	-0,329396	1,598947	-2,581642	122,941808	21,978971	-10,602993
12:03:20,37	0,545943	3,501886	-0,092004	-0,598013	0,855990	1,272103	-0,327868	1,600769	-2,581660	-2,695501	-3,766629	-10,633899	-1,900390	-1,802592	-3,683676	35,614362	72,956246	2,586873	-0,327868	1,600769	-2,581660	122,964848	21,971007	-10,633899	-0,327868	1,600769	-2,581660	122,964848	21,971007	-10,633899
12:03:20,42	0,545943	3,501886	-0,092004	-0,598013	0,855990	1,272103	-0,332986	1,600274	-2,585090	-2,682993	-3,950944	-10,565180	-1,898076	-1,778147	-3,646966	37,064640	72,848438	3,092858	-0,332986	1,600274	-2,585090	122,938492	22,188447	-10,565180	-0,332986	1,600274	-2,585090	122,938492	22,188447	-10,565180
12:03:20,47	0,545943	3,501886	-0,092004	-0,598013	0,855990	1,272103	-0,355313	1,610493	-2,548380	-2,582619	-3,802054	-10,059195	-1,881327	-1,808921	-3,864141	35,442794	71,852817	3,503667	-0,355313	1,610493	-2,548380	123,841077	24,089987	-10,059195	-0,355313	1,610493	-2,548380	123,841077	24,089987	-10,059195
12:03:20,52	0,545957	3,501968	-0,091999	-0,598038	0,855988	1,222032	-0,337036	1,580601	-2,765556	-2,701377	-3,758415	-9,648386	-1,877619	-1,811732	-3,849419	35,232296	71,812336	3,544251	-0,337036	1,580601	-2,765556	121,375776	22,698906	-9,648386	-0,337036	1,580601	-2,765556	121,375776	22,698906	-9,648386
12:03:20,57	0,545957	3,501968	-0,091999	-0,598038	0,855988	1,222032	-0,336456	1,575983	-2,750833	-2,601575	-3,890297	-9,607802	-1,879270	-1,812920	-3,850956	35,289359	71,797535	3,529129	-0,336456	1,575983	-2,750833	121,113106	22,521473	-9,607802	-0,336456	1,575983	-2,750833	121,113106	22,521473	-9,607802
12:03:20,62	0,545957	3,501968	-0,091999	-0,598038	0,855988	1,222032	-0,334601	1,576820	-2,752370	-2,629369	-3,737030	-9,622924	-1,873435	-1,808036	-3,847114	35,260581	71,813080	3,505092	-0,334601	1,576820	-2,752370	121,150992	22,529139	-9,622924	-0,334601	1,576820	-2,752370	121,150992	22,529139	-9,622924
12:03:20,67	0,545957	3,501968	-0,091999	-0,598038	0,855988	1,222032	-0,341748	1,574208	-2,748528	-2,494478	-4,141380	-9,646961	-1,874591	-1,810217	-3,848242	35,279013	71,789306	3,533375	-0,341748	1,574208	-2,748528	121,080851	22,685846	-9,646961	-0,341748	1,574208	-2,748528	121,080851	22,685846	-9,646961
12:03:20,72	0,545957	3,501968	-0,091999	-0,598038	0,855988	1,222032	-0,339281	1,574119	-2,749656	-2,501219	-3,985246	-9,618678	-1,876958	-1,807778	-3,846380	35,267943	71,786682	3,449857	-0,339281	1,574119	-2,749656	121,067117	22,648319	-9,618678	-0,339281	1,574119	-2,749656	121,067117	22,648319	-9,618678
12:03:20,77	0,545957	3,501968	-0,091999	-0,598038	0,855988	1,222032	-0,340211	1,577388	-2,747795	-2,679028	-4,041871	-9,702196	-1,876916	-1,807634	-3,844764	35,285312	71,809530	3,522132	-0,340211	1,577388	-2,747795	121,145945	22,664685	-9,702196	-0,340211	1,577388	-2,747795	121,145945	22,664685	-9,702196
12:03:20,82	0,545957	3,501968	-0,091999	-0,598038	0,855988	1,222032	-0,340356	1,577424	-2,746178	-2,652419	-4,045776	-9,629921	-1,876799	-1,810862	-3,844352	35,321528	71,832393	3,512093	-0,340356	1,577424	-2,746178	121,175366	22,672137	-9,629921	-0,340356	1,577424	-2,746178	121,175366	22,672137	-9,629921
12:03:20,87	0,545957	3,501968	-0,091999	-0,598038	0,855988	1,222032	-0,337619	1,575709	-2,745766	-2,525320	-3,883560	-9,639960	-1,876807	-1,809647	-3,843195	35,321537	71,822617	3,506410	-0,337619	1,575709	-2,745766	121,167821	22,619559	-9,639960	-0,337619	1,575709	-2,745766	121,167821	22,619559	-9,639960
12:03:20,92	0,545957	3,501968	-0,091999	-0,598038	0,855988	1,222032	-0,338667	1,576323	-2,744609	-2,565719	-3,933152	-9,645643	-1,879227	-1,805648	-3,840910	35,288894	71,842740	3,491639	-0,338667	1,576323	-2,744609	121,175635	22,652223	-9,645643	-0,338667	1,576323	-2,744609	121,175635	22,652223	-9,645643
12:03:20,97	0,545957	3,501968	-0,091999	-0,598038	0,855988	1,222032	-0,340920	1,580419	-2,742324	-2,777590	-4,088642	-9,660414	-1,878559	-1,810424	-3,842406	35,341033	71,778713	3,508750	-0,340920	1,580419	-2,742324	121,285276	22,673598	-9,660414	-0,340920	1,580419	-2,742324	121,285276	22,673598	-9,660414
12:03:21,02	0,545957	3,501968	-0,091999	-0,598038	0,855988	1,222032	-0,337118	1,577451	-2,743820	-2,652664	-3,813768	-9,643303	-1,872659	-1,808522	-3,843974	35,337888	71,816984	3,492884	-0,337118	1,577451	-2,743820	121,177259	22,650010	-9,643303	-0,337118	1,577451	-2,743820	121,177259	22,650010	-9,643303
12:03:21,07	0,545957	3,501968	-0,091999	-0,598038	0,855988	1,222032	-0,341716	1,573293	-2,745389	-2,404852	-4,074687	-9,659169	-1,877432	-1,807304	-3,843215	35,309568	71,825124	3,502019	-0,341716	1,573293	-2,745389	121,098632	22,749980	-9,659169	-0,341716	1,573293	-2,745389	121,098632	22,749980	-9,659169
12:03:21,12	0,545957	3,501968	-0,091999	-0,598038	0,855988	1,222032	-0,340383	1,578036	-2,744629	-2,658588	-4,034019	-9,650034	-1,877516	-1,812180	-3,843994	35,270514	71,789711	3,496177	-0,340383	1,578036	-2,744629	121,217206	22,686086	-9,650034	-0,340383	1,578036	-2,744629	121,217206	22,686086	-9,650034
12:03:21,17	0,545957	3,501968	-0,091999	-0,598038	0,855988	1,222032	-0,336119	1,575671	-2,745408	-2,585807	-3,828363	-9,655876	-1,876866	-1,809848	-3,843203	35,303795	71,793446	3,505622	-0,336119	1,575671	-2,745408	121,104339	22,556953	-9,655876	-0,336119	1,575671	-2,745408	121,104339	22,556953	-9,655876
12:03:21,22	0,545957	3,501968	-0,091999	-0,598038	0,855988	1,222032	-0,338464	1,576274	-2,744617	-2,597280	-3,923379	-9,646431	-1,875075	-1,806850	-3,840112	35,311898	71,801623	3,490139	-0,338464	1,576274	-2,744617	121,140190	22,646065	-9,646431	-0,338464	1,576274	-2,744617	121,140190	22,646065	-9,646431
12:03:21,27	0,545957	3,501968	-0,091999	-0,598038	0,855988	1,222032	-0,341956	1,576222	-2,741526	-2,583456	-4,102008	-9,661914	-1,873857	-1,806431	-3,840106	35,342354	71,767096	3,479299	-0,341956	1,576222	-2,741526	121,149950	22,741519	-9,661914	-0,341956	1,576222	-2,741526	121,149950	22,741519	-9,661914
12:03:21,32	0,545957	3,501968	-0,091999	-0,598038	0,855988	1,222032	-0,342928	1,575377	-2,741520	-2,554181	-4,108906	-9,672754	-1,874384	-1,808856	-3,837354	35,359710	71,773213	3,496572	-0,342928	1,575377	-2,741520	121,112882	22,810912	-9,672754	-0,342928	1,575377	-2,741520	121,112882	22,810912	-9,672754
12:03:21,38	0,545957	3,501968	-0,091999	-0,598038	0,855988	1,222032	-0,340564	1,574620	-2,738768	-2,500878	-3,974028	-9,655481	-1,879210	-1,812963	-3,840077	35,307014	71,762121	3,511507	-0,340564	1,574620	-2,738768	121,106815	22,760250	-9,655481	-0,340564	1,574620	-2,738768	121,106815	22,760250	-9,655481
12:03:21,42	0,545957	3,501968	-0,091999	-0,598038	0,855988	1,222032	-0,334594	1,576746	-2,741491	-2,647356	-3,703672	-9,640546	-1,879771	-1,811771	-3,840479	35,312323	71,790605	3,498154	-0,334594	1,576746	-2,741491	121,127185	22,561952	-9,640546	-0,334594	1,576746	-2,741491	121,127185	22,561952	-9,640546
12:03:21,47	0,545957	3,501968	-0,091999	-0,598038	0,855988	1,222032	-0,335346	1,577828	-2,741894	-2,676296	-3,752403	-9,653899	-1,879188	-1,810059	-3,840905	35,308855	71,794281	3,460160	-0,335346	1,577828	-2,741894	121,183181	22,572227	-9,653899	-0,335346	1,577828	-2,741894	121,183181	22,572227	-9,653899
12:03:21,52	0,545957	3,501968	-0,091999	-0,598038	0,855988	1,222032	-0,337120	1,578179	-2,742319	-2,693123	-3,849525	-9,691893	-1,873193	-1,808963	-3,838914	35,347400	71,832759	3,494899	-0,337120	1,578179	-2,742319	121,193944	22,614413	-9,691893	-0,337120	1,578179	-2,742319	121,193944	22,614413	-9,691893
12:03:21,57	0,545957	3,501968	-0,091999	-0,598038	0,855988	1,222032	-0,341066	1,573535	-2,740328	-2,399012	-4,040581	-9,657154	-1,878513	-1,813658	-3,840469	35,337647	71,804853	3,483745	-0,341066	1,573535	-2,740328	121,123459	22,733127	-9,657154	-0,341066	1,573535	-2,740328	121,123459	22,733127	-9,657154
12:03:21,62	0,545957	3,501968	-0,091999	-0,598038	0,855988	1,222032	-0,334340	1,575795	-2,741883	-2,545601	-3,685318	-9,668308	-1,875017	-1,809540	-3,834664	35,311120	71,827854	3,482438	-0,334340	1,575795	-2,741883	121,154318	22,560392	-9,668308	-0,334340	1,575795	-2,741883	121,154318	22,560392	-9,668308
12:03:21,67	0,545957	3,501968	-0,091999	-0,598038	0,855988	1,222032	-0,339655	1,574827	-2,736079	-2,488586	-3,996160	-9,669615	-1,872673	-1,803879	-3,842059	35,336485	71,823245	3,482929	-0,339655	1,574827	-2,736079	121,135310	22,666760	-9,669615	-0,339655	1,574827	-2,736079	121,135310	22,666760	-9,669615
12:03:21,72	0,545957	3,501968	-0,091999	-0,598038	0,855988	1,222032	-0,345729	1,575626	-2,743474	-2,521480	-4,287750	-9,669124	-1,876852	-1,808702	-3,842017	35,320463	71,773985	3,528504	-0,345729	1,575626	-2,743474	121,165193	22,852000	-9,669124	-0,345729	1,575626	-2,743474	121,165193	22,852000	-9,669124
12:03:21,78	0,545957	3,501968	-0,091999	-0,598038	0,855988	1,222032	-0,337781	1,574344	-2,739904	-2,470789	-3,832392	-9,630710	-1,873903	-1,806551	-3,837385	35,319269	71,760721	3,492186	-0,337781	1,574344	-2,739904	121,115228	22,683416	-9,630710	-0,337781	1,574344	-2,739904	121,115228	22,683416	-9,630710
12:03:21,83	0,545957	3,501968	-0,091999	-0,598038	0,855988	1,222032	-0,337781	1,574344	-2,739904	-2,470789	-3,832392	-9,630710	-1,877394	-1,809598	-3,836988	35,310826	71,818928	3,497685	-0,337781	1,574344	-2,739904	121,115228	22,683416	-9,630710	-0,337781	1,574344	-2,739904	121,115228	22,683416	-9,630710
12:03:21,88	0,545957	3,501968	-0,091999	-0,598038	0,855988	1,222032	-0,338416	1,576856	-2,738403	-2,602002	-3,927544	-9,654368	-1,880331	-1,807902	-3,840498	35,324161	71,822198	3,489842	-0,338416	1,576856	-2,738403	121,181217	22,638146	-9,654368	-0,338416	1,576856	-2,738403	121,181217	22,638146	-9,654368
12:03:21,93	0,545957	3,501968	-0,091999	-0,598038	0,855988	1,222032	-0,338417	1,580247	-2,741912	-2,768830	-3,917645	-9,662210	-1,886275	-1,817296	-3,783641	34,735187	72,419836	3,948001	-0,338417	1,580247	-2,741912	121,280576	22,648066	-9,662210	-0,338417	1,580247	-2,741912	121,280576	22,648066	-9,662210
12:03:21,98	0,545957	3,501968	-0,091999	-0,598038	0,855988	1,222032	-0,327309	1,580698	-2,685055	-2,569204	-4,148937	-9,204052	-1,837838	-1,814227	-3,546784	34,988543	69,976137	4,395605	-0,327309	1,580698	-2,685055	121,515612	21,544832	-9,204052	-0,327309	1,580698	-2,685055	121,515612	21,544832	-9,204052
12:03:22,03	0,545980	3,501929	-0,091987	-0,598007	0,855998	1,171989	-0,354186	1,540285	-2,448198	-2,457334	-4,105250	-8,756448	-1,831833	-1,818948	-3,548785	34,855143	69,687837	4,360226	-0,354186	1,540285	-2,448198	118,455031	23,698319	-8,756448	-0,354186	1,540285	-2,448198	118,455031	23,698319	-8,756448
12:03:22,08	0,545980	3,501929	-0,091987	-0,598007	0,855998	1,171989	-0,353099	1,532724	-2,450200	-2,380520	-4,020148	-8,791827	-1,831755	-1,820333	-3,549160	34,888541	69,684631	4,350126	-0,353099	1,532724	-2,450200	117,938281	23,698158	-8,791827	-0,353099	1,532724	-2,450200	117,938281	23,698158	-8,791827
12:03:22,13	0,545980	3,501929	-0,091987	-0,598007	0,855998	1,171989	-0,351939	1,531964	-2,450574	-2,327080	-3,929284	-8,801927	-1,829292	-1,814797	-3,548382	34,941948	69,709419	4,346299	-0,351939	1,531964	-2,450574	117,932064	23,697935	-8,801927	-0,351939	1,531964	-2,450574	117,932064	23,697935	-8,801927
12:03:22,18	0,545980	3,501929	-0,091987	-0,598007	0,855998	1,171989	-0,357964	1,532599	-2,449796	-2,311953	-4,208729	-8,805754	-1,828100	-1,819344	-3,546817	34,926827	69,727133	4,340756	-0,357964	1,532599	-2,449796	117,997074	23,891458	-8,805754	-0,357964	1,532599	-2,449796	117,997074	23,891458	-8,805754
12:03:22,23	0,545980	3,501929	-0,091987	-0,598007	0,855998	1,171989	-0,354623	1,529293	-2,448231	-2,132234	-4,056927	-8,811297	-1,837522	-1,821378	-3,545674	34,929610	69,691664	4,312740	-0,354623	1,529293	-2,448231	117,917232	23,780957	-8,811297	-0,354623	1,529293	-2,448231	117,917232	23,780957	-8,811297
12:03:22,28	0,545980	3,501929	-0,091987	-0,598007	0,855998	1,171989	-0,348150	1,536436	-2,447089	-2,533026	-3,700211	-8,839313	-1,832231	-1,820110	-3,543310	34,923745	69,706873	4,356558	-0,348150	1,536436	-2,447089	118,077211	23,629580	-8,839313	-0,348150	1,536436	-2,447089	118,077211	23,629580	-8,839313
12:03:22,33	0,545980	3,501929	-0,091987	-0,598007	0,855998	1,171989	-0,351894	1,532487	-2,444724	-2,317441	-3,907582	-8,795495	-1,830473	-1,817609	-3,545650	34,929292	69,708466	4,353806	-0,351894	1,532487	-2,444724	117,982803	23,716112	-8,795495	-0,351894	1,532487	-2,444724	117,982803	23,716112	-8,795495
12:03:22,38	0,545980	3,501929	-0,091987	-0,598007	0,855998	1,171989	-0,354939	1,532216	-2,447065	-2,299174	-4,061885	-8,798247	-1,828988	-1,817801	-3,536631	35,076548	69,651501	4,364588	-0,354939	1,532216	-2,447065	117,979763	23,800798	-8,798247	-0,354939	1,532216	-2,447065	117,979763	23,800798	-8,798247
12:03:22,43	0,545980	3,501929	-0,091987	-0,598007	0,855998	1,171989	-0,352031	1,551514	-2,436031	-2,052398	-4,027208	-8,325282	-1,848640	-1,810478	-3,534617	35,453557	70,849509	4,826771	-0,352031	1,551514	-2,436031	119,741481	23,607264	-8,325282	-0,352031	1,551514	-2,436031	119,741481	23,607264	-8,325282
12:03:22,48	0,545980	3,501929	-0,091987	-0,598007	0,855998	1,171989	-0,352031	1,551514	-2,436031	-2,052398	-4,027208	-8,325282	-1,825940	-1,839206	-3,647169	33,544271	69,321308	4,977028	-0,352031	1,551514	-2,436031	119,741481	23,607264	-8,325282	-0,352031	1,551514	-2,436031	119,741481	23,607264	-8,325282
12:03:22,53	0,545997	3,501957	-0,091987	-0,598015	0,855997	1,121977	-0,338502	1,517491	-2,548583	-2,561285	-4,213056	-8,175025	-1,818549	-1,840648	-3,653757	33,538940	69,007968	4,981809	-0,338502	1,517491	-2,548583	116,561758	22,359339	-8,175025	-0,338502	1,517491	-2,548583	116,561758	22,359339	-8,175025
12:03:22,58	0,545997	3,501957	-0,091987	-0,598015	0,855997	1,121977	-0,334696	1,504679	-2,558224	-2,177491	-3,849632	-8,150445	-1,820246	-1,842872	-3,652970	33,580319	68,954365	4,959184	-0,334696	1,504679	-2,558224	115,939830	22,424001	-8,150445	-0,334696	1,504679	-2,558224	115,939830	22,424001	-8,150445
12:03:22,63	0,545997	3,501957	-0,091987	-0,598015	0,855997	1,121977	-0,338174	1,510728	-2,554385	-2,509347	-3,981307	-8,192869	-1,819701	-1,842115	-3,651840	33,538179	69,010077	4,941540	-0,338174	1,510728	-2,554385	116,082771	22,565336	-8,192869	-0,338174	1,510728	-2,554385	116,082771	22,565336	-8,192869
12:03:22,68	0,545997	3,501957	-0,091987	-0,598015	0,855997	1,121977	-0,339102	1,510633	-2,553254	-2,477261	-4,093929	-8,210513	-1,814953	-1,844330	-3,651800	33,567843	68,959890	4,954630	-0,339102	1,510633	-2,553254	116,107448	22,525585	-8,210513	-0,339102	1,510633	-2,553254	116,107448	22,525585	-8,210513
12:03:22,73	0,545997	3,501957	-0,091987	-0,598015	0,855997	1,121977	-0,339558	1,505414	-2,553214	-2,234493	-4,066831	-8,197423	-1,813206	-1,843090	-3,651068	33,545100	68,987529	4,912183	-0,339558	1,505414	-2,553214	115,940506	22,588438	-8,197423	-0,339558	1,505414	-2,553214	115,940506	22,588438	-8,197423
12:03:22,78	0,545997	3,501957	-0,091987	-0,598015	0,855997	1,121977	-0,341505	1,504522	-2,552482	-2,175519	-4,201604	-8,239870	-1,814420	-1,844290	-3,649897	33,516843	69,012415	4,931551	-0,341505	1,504522	-2,552482	115,929421	22,606524	-8,239870	-0,341505	1,504522	-2,552482	115,929421	22,606524	-8,239870
12:03:22,83	0,545997	3,501957	-0,091987	-0,598015	0,855997	1,121977	-0,339859	1,504972	-2,551311	-2,191537	-4,152929	-8,220502	-1,815606	-1,842515	-3,651490	33,525212	68,985049	4,888010	-0,339859	1,504972	-2,551311	115,948789	22,525993	-8,220502	-0,339859	1,504972	-2,551311	115,948789	22,525993	-8,220502
12:03:22,88	0,545997	3,501957	-0,091987	-0,598015	0,855997	1,121977	-0,340804	1,506887	-2,552904	-2,310639	-4,181132	-8,264043	-1,819660	-1,842798	-3,648742	33,540867	69,026380	4,920674	-0,340804	1,506887	-2,552904	115,980025	22,571963	-8,264043	-0,340804	1,506887	-2,552904	115,980025	22,571963	-8,264043
12:03:22,93	0,545997	3,501957	-0,091987	-0,598015	0,855997	1,121977	-0,338531	1,510257	-2,550156	-2,442238	-4,070044	-8,231379	-1,816704	-1,847492	-3,647956	33,548153	68,971250	4,893944	-0,338531	1,510257	-2,550156	116,112942	22,504621	-8,231379	-0,338531	1,510257	-2,550156	116,112942	22,504621	-8,231379
12:03:22,98	0,545997	3,501957	-0,091987	-0,598015	0,855997	1,121977	-0,335944	1,505350	-2,549371	-2,231162	-3,901648	-8,258109	-1,818515	-1,845438	-3,645611	33,540713	68,949997	4,930666	-0,335944	1,505350	-2,549371	115,938798	22,469942	-8,258109	-0,335944	1,505350	-2,549371	115,938798	22,469942	-8,258109
12:03:23,03	0,545997	3,501957	-0,091987	-0,598015	0,855997	1,121977	-0,336817	1,507945	-2,547025	-2,388239	-3,942887	-8,221387	-1,817280	-1,846725	-3,644862	33,551957	68,960930	4,877170	-0,336817	1,507945	-2,547025	115,985447	22,497273	-8,221387	-0,336817	1,507945	-2,547025	115,985447	22,497273	-8,221387
12:03:23,08	0,545997	3,501957	-0,091987	-0,598015	0,855997	1,121977	-0,336321	1,506232	-2,546276	-2,284092	-3,912788	-8,274883	-1,819107	-1,845594	-3,647175	33,534185	68,968811	4,922471	-0,336321	1,506232	-2,546276	115,955152	22,488381	-8,274883	-0,336321	1,506232	-2,546276	115,955152	22,488381	-8,274883
12:03:23,13	0,545997	3,501957	-0,091987	-0,598015	0,855997	1,121977	-0,341859	1,504561	-2,548577	-2,159479	-4,156322	-8,253041	-1,812551	-1,842817	-3,649129	33,569145	68,991367	4,891653	-0,341859	1,504561	-2,548577	115,948548	22,679580	-8,253041	-0,341859	1,504561	-2,548577	115,948548	22,679580	-8,253041
12:03:23,18	0,545997	3,501957	-0,091987	-0,598015	0,855997	1,121977	-0,342069	1,504091	-2,550544	-2,137767	-4,212036	-8,260400	-1,816683	-1,844641	-3,646784	33,555307	69,000338	4,913896	-0,342069	1,504091	-2,550544	115,933349	22,640380	-8,260400	-0,342069	1,504091	-2,550544	115,933349	22,640380	-8,260400
12:03:23,23	0,545997	3,501957	-0,091987	-0,598015	0,855997	1,121977	-0,338423	1,506757	-2,548199	-2,275583	-4,038918	-8,238157	-1,815523	-1,840099	-3,645653	33,559209	68,985058	4,889327	-0,338423	1,506757	-2,548199	116,004866	22,527294	-8,238157	-0,338423	1,506757	-2,548199	116,004866	22,527294	-8,238157
12:03:23,28	0,545997	3,501957	-0,091987	-0,598015	0,855997	1,121977	-0,342937	1,508024	-2,547068	-2,352719	-4,262641	-8,262726	-1,820221	-1,844494	-3,644888	33,556614	68,964249	4,857687	-0,342937	1,508024	-2,547068	116,027143	22,657942	-8,262726	-0,342937	1,508024	-2,547068	116,027143	22,657942	-8,262726
12:03:23,33	0,545997	3,501957	-0,091987	-0,598015	0,855997	1,121977	-0,336782	1,509894	-2,546303	-2,469307	-3,934398	-8,294366	-1,816687	-1,842244	-3,642164	33,549673	68,990533	4,872423	-0,336782	1,509894	-2,546303	116,057395	22,502978	-8,294366	-0,336782	1,509894	-2,546303	116,057395	22,502978	-8,294366
12:03:23,39	0,545997	3,501957	-0,091987	-0,598015	0,855997	1,121977	-0,340497	1,507959	-2,543579	-2,349358	-4,146762	-8,279630	-1,819085	-1,845755	-3,643336	33,528165	68,972071	4,862140	-0,340497	1,507959	-2,543579	116,025391	22,582288	-8,279630	-0,340497	1,507959	-2,543579	116,025391	22,582288	-8,279630
12:03:23,44	0,545997	3,501957	-0,091987	-0,598015	0,855997	1,121977	-0,336258	1,508281	-2,544750	-2,392844	-3,935704	-8,289913	-1,818478	-1,845520	-3,644098	33,546263	68,953187	4,871643	-0,336258	1,508281	-2,544750	116,007180	22,460546	-8,289913	-0,336258	1,508281	-2,544750	116,007180	22,460546	-8,289913
12:03:23,49	0,545997	3,501957	-0,091987	-0,598015	0,855997	1,121977	-0,336765	1,507873	-2,545512	-2,378932	-3,936933	-8,280410	-1,819612	-1,844798	-3,643715	33,560879	68,971391	4,862063	-0,336765	1,507873	-2,545512	115,989063	22,499086	-8,280410	-0,336765	1,507873	-2,545512	115,989063	22,499086	-8,280410
12:03:23,54	0,545997	3,501957	-0,091987	-0,598015	0,855997	1,121977	-0,336823	1,509215	-2,545129	-2,425664	-3,936427	-8,289990	-1,816067	-1,842538	-3,642564	33,559682	68,994340	4,848523	-0,336823	1,509215	-2,545129	116,047710	22,504197	-8,289990	-0,336823	1,509215	-2,545129	116,047710	22,504197	-8,289990
12:03:23,59	0,545997	3,501957	-0,091987	-0,598015	0,855997	1,121977	-0,340553	1,507275	-2,543979	-2,305505	-4,142864	-8,303530	-1,814922	-1,847197	-3,643322	33,538386	68,982837	4,858032	-0,340553	1,507275	-2,543979	116,015575	22,590513	-8,303530	-0,340553	1,507275	-2,543979	116,015575	22,590513	-8,303530
12:03:23,64	0,545997	3,501957	-0,091987	-0,598015	0,855997	1,121977	-0,337090	1,503954	-2,544737	-2,153434	-3,975515	-8,294021	-1,819112	-1,841159	-3,642986	33,526590	68,965296	4,838178	-0,337090	1,503954	-2,544737	115,906964	22,486071	-8,294021	-0,337090	1,503954	-2,544737	115,906964	22,486071	-8,294021
12:03:23,69	0,545997	3,501957	-0,091987	-0,598015	0,855997	1,121977	-0,340225	1,510602	-2,544401	-2,520198	-4,139953	-8,313875	-1,818505	-1,842448	-3,643352	33,520326	69,008166	4,863977	-0,340225	1,510602	-2,544401	116,062036	22,567690	-8,313875	-0,340225	1,510602	-2,544401	116,062036	22,567690	-8,313875
12:03:23,74	0,545997	3,501957	-0,091987	-0,598015	0,855997	1,121977	-0,339412	1,509432	-2,544766	-2,425356	-4,124554	-8,288076	-1,816585	-1,847552	-3,642512	33,582078	68,997302	4,876593	-0,339412	1,509432	-2,544766	116,065022	22,519294	-8,288076	-0,339412	1,509432	-2,544766	116,065022	22,519294	-8,288076
12:03:23,79	0,545997	3,501957	-0,091987	-0,598015	0,855997	1,121977	-0,335952	1,505216	-2,543926	-2,184695	-3,885699	-8,275460	-1,814951	-1,845908	-3,642560	33,527336	68,979539	4,852917	-0,335952	1,505216	-2,543926	115,974786	22,486502	-8,275460	-0,335952	1,505216	-2,543926	115,974786	22,486502	-8,275460
12:03:23,84	0,545997	3,501957	-0,091987	-0,598015	0,855997	1,121977	-0,338192	1,504624	-2,543974	-2,196634	-4,040731	-8,299136	-1,818957	-1,842648	-3,638652	33,587910	68,972007	4,868847	-0,338192	1,504624	-2,543974	115,916326	22,507349	-8,299136	-0,338192	1,504624	-2,543974	115,916326	22,507349	-8,299136
12:03:23,89	0,545997	3,501957	-0,091987	-0,598015	0,855997	1,121977	-0,339012	1,509723	-2,540067	-2,438043	-4,027149	-8,283206	-1,816735	-1,843422	-3,642945	33,521489	69,003573	4,878267	-0,339012	1,509723	-2,540067	116,075227	22,585304	-8,283206	-0,339012	1,509723	-2,540067	116,075227	22,585304	-8,283206
12:03:23,94	0,545997	3,501957	-0,091987	-0,598015	0,855997	1,121977	-0,339454	1,507412	-2,544360	-2,323735	-4,123410	-8,273785	-1,816605	-1,846351	-3,641757	33,576402	68,984252	4,856568	-0,339454	1,507412	-2,544360	116,008107	22,523698	-8,273785	-0,339454	1,507412	-2,544360	116,008107	22,523698	-8,273785
12:03:23,99	0,545997	3,501957	-0,091987	-0,598015	0,855997	1,121977	-0,336981	1,505834	-2,543171	-2,230976	-3,937635	-8,295484	-1,818489	-1,843064	-3,638657	33,540711	68,949982	4,888029	-0,336981	1,505834	-2,543171	115,977025	22,515399	-8,295484	-0,336981	1,505834	-2,543171	115,977025	22,515399	-8,295484
12:03:24,04	0,545997	3,501957	-0,091987	-0,598015	0,855997	1,121977	-0,338887	1,509109	-2,540071	-2,448798	-4,050484	-8,264024	-1,817211	-1,845381	-3,640589	33,569513	68,986897	4,870588	-0,338887	1,509109	-2,540071	116,016287	22,552115	-8,264024	-0,338887	1,509109	-2,540071	116,016287	22,552115	-8,264024
12:03:24,09	0,545997	3,501957	-0,091987	-0,598015	0,855997	1,121977	-0,337519	1,506845	-2,542003	-2,284663	-3,972868	-8,281465	-1,816021	-1,847525	-3,634768	33,554356	68,991598	4,852704	-0,337519	1,506845	-2,542003	116,002642	22,522352	-8,281465	-0,337519	1,506845	-2,542003	116,002642	22,522352	-8,281465
12:03:24,14	0,545997	3,501957	-0,091987	-0,598015	0,855997	1,121977	-0,336257	1,504742	-2,536182	-2,178822	-3,922718	-8,299349	-1,812780	-1,837286	-3,363008	33,800698	69,007342	5,336642	-0,336257	1,504742	-2,536182	115,943410	22,473430	-8,299349	-0,336257	1,504742	-2,536182	115,943410	22,473430	-8,299349
12:03:24,19	0,545997	3,501957	-0,091987	-0,598015	0,855997	1,121977	-0,346745	1,507055	-2,264422	-2,162305	-4,262624	-7,815411	-1,783662	-1,835606	-3,275304	34,030393	67,486331	5,465196	-0,346745	1,507055	-2,264422	116,141516	22,956827	-7,815411	-0,346745	1,507055	-2,264422	116,141516	22,956827	-7,815411
12:03:24,24	0,545973	3,502003	-0,092008	-0,598013	0,855992	1,071979	-0,362759	1,482678	-2,176718	-2,097069	-4,135945	-7,686857	-1,785551	-1,841039	-3,291783	33,750620	67,365015	5,405248	-0,362759	1,482678	-2,176718	114,293131	24,340635	-7,686857	-0,362759	1,482678	-2,176718	114,293131	24,340635	-7,686857
12:03:24,29	0,545973	3,502003	-0,092008	-0,598013	0,855992	1,071979	-0,359973	1,486515	-2,192805	-2,496446	-4,126900	-7,746921	-1,788378	-1,836099	-3,291391	33,812867	67,381172	5,405132	-0,359973	1,486515	-2,192805	114,194989	24,131015	-7,746921	-0,359973	1,486515	-2,192805	114,194989	24,131015	-7,746921
12:03:24,34	0,545973	3,502003	-0,092008	-0,598013	0,855992	1,071979	-0,359973	1,486515	-2,192805	-2,496446	-4,126900	-7,746921	-1,783693	-1,839723	-3,288686	33,796726	67,334310	5,363662	-0,359973	1,486515	-2,192805	114,194989	24,131015	-7,746921	-0,359973	1,486515	-2,192805	114,194989	24,131015	-7,746921
12:03:24,39	0,545973	3,502003	-0,092008	-0,598013	0,855992	1,071979	-0,359178	1,480646	-2,190101	-2,239896	-4,076101	-7,788391	-1,783628	-1,835583	-3,285573	33,821178	67,369848	5,377815	-0,359178	1,480646	-2,190101	113,990797	24,119397	-7,788391	-0,359178	1,480646	-2,190101	113,990797	24,119397	-7,788391
12:03:24,44	0,545973	3,502003	-0,092008	-0,598013	0,855992	1,071979	-0,362796	1,482659	-2,186987	-2,301600	-4,260789	-7,774238	-1,782388	-1,842957	-3,289398	33,849757	67,342194	5,397464	-0,362796	1,482659	-2,186987	114,087160	24,218660	-7,774238	-0,362796	1,482659	-2,186987	114,087160	24,218660	-7,774238
12:03:24,49	0,545973	3,502003	-0,092008	-0,598013	0,855992	1,071979	-0,357029	1,477899	-2,190812	-2,063719	-3,922354	-7,754589	-1,783706	-1,845133	-3,285975	33,766588	67,337901	5,337407	-0,357029	1,477899	-2,190812	113,951350	24,104424	-7,754589	-0,357029	1,477899	-2,190812	113,951350	24,104424	-7,754589
12:03:24,54	0,545973	3,502003	-0,092008	-0,598013	0,855992	1,071979	-0,359380	1,472393	-2,186546	-1,779188	-4,027506	-7,790647	-1,782475	-1,841145	-3,285586	33,801772	67,335632	5,337540	-0,359380	1,472393	-2,186546	113,803637	24,183841	-7,790647	-0,359380	1,472393	-2,186546	113,803637	24,183841	-7,790647
12:03:24,59	0,545973	3,502003	-0,092008	-0,598013	0,855992	1,071979	-0,359380	1,472393	-2,186546	-1,779188	-4,027506	-7,790647	-1,782321	-1,840390	-3,284803	33,861868	67,361490	5,313186	-0,359380	1,472393	-2,186546	113,803637	24,183841	-7,790647	-0,359380	1,472393	-2,186546	113,803637	24,183841	-7,790647
12:03:24,64	0,545973	3,502003	-0,092008	-0,598013	0,855992	1,071979	-0,359286	1,479125	-2,186217	-2,104685	-4,038856	-7,838867	-1,797055	-1,861360	-3,478103	32,704555	68,575240	5,786014	-0,359286	1,479125	-2,186217	114,006596	24,165065	-7,838867	-0,359286	1,479125	-2,186217	114,006596	24,165065	-7,838867
12:03:24,69	0,545973	3,502003	-0,092008	-0,598013	0,855992	1,071979	-0,333759	1,481400	-2,379517	-1,750513	-4,320595	-7,366039	-1,759454	-1,875296	-3,444765	32,043179	66,163836	5,903209	-0,333759	1,481400	-2,379517	114,539370	21,879465	-7,366039	-0,333759	1,481400	-2,379517	114,539370	21,879465	-7,366039
12:03:24,74	0,545962	3,501995	-0,091988	-0,597993	0,856010	1,021953	-0,340490	1,441867	-2,346180	-2,113857	-4,037699	-7,248843	-1,752280	-1,874479	-3,441771	31,889739	65,921919	5,833590	-0,340490	1,441867	-2,346180	111,072739	22,690783	-7,248843	-0,340490	1,441867	-2,346180	111,072739	22,690783	-7,248843
12:03:24,79	0,545962	3,501995	-0,091988	-0,597993	0,856010	1,021953	-0,344784	1,436063	-2,343186	-2,098266	-4,272918	-7,318463	-1,751588	-1,876739	-3,431649	31,919819	65,896944	5,821261	-0,344784	1,436063	-2,343186	110,632702	22,792653	-7,318463	-0,344784	1,436063	-2,343186	110,632702	22,792653	-7,318463
12:03:24,84	0,545962	3,501995	-0,091988	-0,597993	0,856010	1,021953	-0,343174	1,434334	-2,333064	-2,014937	-4,150639	-7,330792	-1,753936	-1,878873	-3,432456	31,915978	65,891323	5,777282	-0,343174	1,434334	-2,333064	110,580288	22,788515	-7,330792	-0,343174	1,434334	-2,333064	110,580288	22,788515	-7,330792
12:03:24,89	0,545962	3,501995	-0,091988	-0,597993	0,856010	1,021953	-0,340151	1,435301	-2,333870	-2,072000	-3,993981	-7,374771	-1,751567	-1,877661	-3,431666	31,932908	65,867744	5,786151	-0,340151	1,435301	-2,333870	110,599121	22,707901	-7,374771	-0,340151	1,435301	-2,333870	110,599121	22,707901	-7,374771
12:03:24,94	0,545962	3,501995	-0,091988	-0,597993	0,856010	1,021953	-0,342385	1,433855	-2,333080	-2,008775	-4,083682	-7,365902	-1,749275	-1,878281	-3,428949	31,896079	65,870288	5,794953	-0,342385	1,433855	-2,333080	110,548853	22,793545	-7,365902	-0,342385	1,433855	-2,333080	110,548853	22,793545	-7,365902
12:03:24,99	0,545962	3,501995	-0,091988	-0,597993	0,856010	1,021953	-0,342994	1,431560	-2,330364	-1,905664	-4,148535	-7,357100	-1,750379	-1,876945	-3,429733	31,930530	65,878672	5,775971	-0,342994	1,431560	-2,330364	110,471834	22,776527	-7,357100	-0,342994	1,431560	-2,330364	110,471834	22,776527	-7,357100
12:03:25,04	0,545962	3,501995	-0,091988	-0,597993	0,856010	1,021953	-0,343599	1,433184	-2,331147	-1,965621	-4,154337	-7,376082	-1,749678	-1,876798	-3,425854	31,971182	65,879293	5,739440	-0,343599	1,433184	-2,331147	110,539354	22,818194	-7,376082	-0,343599	1,433184	-2,331147	110,539354	22,818194	-7,376082
12:03:25,09	0,545962	3,501995	-0,091988	-0,597993	0,856010	1,021953	-0,344077	1,432651	-2,327268	-1,917007	-4,144305	-7,412613	-1,746870	-1,878318	-3,426253	31,907435	65,872690	5,750077	-0,344077	1,432651	-2,327268	110,546075	22,865760	-7,412613	-0,344077	1,432651	-2,327268	110,546075	22,865760	-7,412613
12:03:25,14	0,545962	3,501995	-0,091988	-0,597993	0,856010	1,021953	-0,344165	1,429459	-2,327668	-1,788616	-4,200783	-7,401976	-1,752584	-1,873955	-3,425446	32,001215	65,876170	5,767774	-0,344165	1,429459	-2,327668	110,423897	22,816185	-7,401976	-0,344165	1,429459	-2,327668	110,423897	22,816185	-7,401976
12:03:25,19	0,545962	3,501995	-0,091988	-0,597993	0,856010	1,021953	-0,345087	1,436589	-2,326861	-2,109463	-4,169240	-7,384279	-1,750347	-1,878947	-3,429332	31,938407	65,882035	5,775462	-0,345087	1,436589	-2,326861	110,662740	22,920089	-7,384279	-0,345087	1,436589	-2,326861	110,662740	22,920089	-7,384279
12:03:25,24	0,545962	3,501995	-0,091988	-0,597993	0,856010	1,021953	-0,341882	1,432155	-2,330746	-1,905253	-4,059882	-7,376591	-1,749771	-1,875948	-3,426639	31,929519	65,892249	5,760251	-0,341882	1,432155	-2,330746	110,518931	22,777819	-7,376591	-0,341882	1,432155	-2,330746	110,518931	22,777819	-7,376591
12:03:25,29	0,545962	3,501995	-0,091988	-0,597993	0,856010	1,021953	-0,344767	1,433156	-2,328053	-1,952894	-4,222715	-7,391802	-1,750353	-1,873259	-3,421586	31,936449	65,878675	5,771505	-0,344767	1,433156	-2,328053	110,549854	22,841472	-7,391802	-0,344767	1,433156	-2,328053	110,549854	22,841472	-7,391802
12:03:25,34	0,545962	3,501995	-0,091988	-0,597993	0,856010	1,021953	-0,346805	1,435004	-2,323001	-2,057303	-4,315898	-7,380548	-1,748544	-1,874708	-3,423541	31,946693	65,893423	5,739243	-0,346805	1,435004	-2,323001	110,590548	22,908264	-7,380548	-0,346805	1,435004	-2,323001	110,590548	22,908264	-7,380548
12:03:25,39	0,545962	3,501995	-0,091988	-0,597993	0,856010	1,021953	-0,346454	1,432713	-2,324955	-1,920270	-4,296172	-7,412810	-1,752731	-1,870152	-3,423193	31,939578	65,856512	5,723339	-0,346454	1,432713	-2,324955	110,547727	22,900472	-7,412810	-0,346454	1,432713	-2,324955	110,547727	22,900472	-7,412810
12:03:25,44	0,545962	3,501995	-0,091988	-0,597993	0,856010	1,021953	-0,348306	1,438617	-2,324607	-2,262800	-4,380191	-7,428714	-1,753179	-1,879221	-3,420809	31,971990	65,869440	5,720546	-0,348306	1,438617	-2,324607	110,668659	22,961849	-7,428714	-0,348306	1,438617	-2,324607	110,668659	22,961849	-7,428714
12:03:25,49	0,545962	3,501995	-0,091988	-0,597993	0,856010	1,021953	-0,340229	1,434471	-2,322223	-2,019802	-3,938557	-7,431507	-1,751517	-1,882029	-3,424677	31,930530	65,858395	5,751913	-0,340229	1,434471	-2,322223	110,586190	22,769401	-7,431507	-0,340229	1,434471	-2,322223	110,586190	22,769401	-7,431507
12:03:25,54	0,545962	3,501995	-0,091988	-0,597993	0,856010	1,021953	-0,339257	1,434629	-2,325325	-2,022040	-3,908905	-7,414650	-1,753801	-1,879983	-3,423910	31,956882	65,885048	5,737403	-0,339257	1,434629	-2,325325	110,596331	22,722758	-7,414650	-0,339257	1,434629	-2,325325	110,596331	22,722758	-7,414650
12:03:25,60	0,545962	3,501995	-0,091988	-0,597993	0,856010	1,021953	-0,339257	1,434629	-2,325325	-2,022040	-3,908905	-7,414650	-1,750888	-1,878387	-3,424686	31,958504	65,855520	5,742498	-0,339257	1,434629	-2,325325	110,596331	22,722758	-7,414650	-0,339257	1,434629	-2,325325	110,596331	22,722758	-7,414650
12:03:25,65	0,545962	3,501995	-0,091988	-0,597993	0,856010	1,021953	-0,342096	1,432904	-2,326100	-1,957115	-4,040364	-7,409555	-1,752635	-1,879572	-3,422363	31,959022	65,853818	5,726012	-0,342096	1,432904	-2,326100	110,525865	22,814159	-7,409555	-0,342096	1,432904	-2,326100	110,525865	22,814159	-7,409555
12:03:25,70	0,545962	3,501995	-0,091988	-0,597993	0,856010	1,021953	-0,340196	1,433825	-2,323778	-2,006193	-3,940291	-7,426041	-1,753865	-1,878672	-3,424743	31,929001	65,878399	5,689715	-0,340196	1,433825	-2,323778	110,549043	22,765122	-7,426041	-0,340196	1,433825	-2,323778	110,549043	22,765122	-7,426041
12:03:25,75	0,545962	3,501995	-0,091988	-0,597993	0,856010	1,021953	-0,340361	1,435339	-2,326157	-2,078663	-3,987126	-7,462338	-1,753275	-1,879383	-3,422765	31,943015	65,833735	5,720850	-0,340361	1,435339	-2,326157	110,595451	22,731189	-7,462338	-0,340361	1,435339	-2,326157	110,595451	22,731189	-7,462338
12:03:25,80	0,545962	3,501995	-0,091988	-0,597993	0,856010	1,021953	-0,340040	1,434473	-2,324179	-2,065306	-3,935967	-7,431203	-1,753289	-1,877604	-3,423173	31,922442	65,888762	5,718489	-0,340040	1,434473	-2,324179	110,540829	22,757151	-7,431203	-0,340040	1,434473	-2,324179	110,540829	22,757151	-7,431203
12:03:25,85	0,545962	3,501995	-0,091988	-0,597993	0,856010	1,021953	-0,341574	1,435375	-2,324587	-2,074828	-4,061088	-7,433564	-1,750257	-1,873348	-3,422001	31,975914	65,875313	5,713105	-0,341574	1,435375	-2,324587	110,602093	22,752483	-7,433564	-0,341574	1,435375	-2,324587	110,602093	22,752483	-7,433564
12:03:25,90	0,545962	3,501995	-0,091988	-0,597993	0,856010	1,021953	-0,346775	1,434877	-2,323415	-2,033842	-4,278520	-7,438948	-1,753297	-1,873949	-3,422016	31,939412	65,849660	5,716898	-0,346775	1,434877	-2,323415	110,603986	22,943349	-7,438948	-0,346775	1,434877	-2,323415	110,603986	22,943349	-7,438948
12:03:25,95	0,545962	3,501995	-0,091988	-0,597993	0,856010	1,021953	-0,344734	1,437209	-2,323430	-2,195606	-4,191178	-7,435155	-1,753268	-1,876795	-3,423546	31,931614	65,904951	5,738644	-0,344734	1,437209	-2,323430	110,625332	22,870480	-7,435155	-0,344734	1,437209	-2,323430	110,625332	22,870480	-7,435155
12:03:26,00	0,545962	3,501995	-0,091988	-0,597993	0,856010	1,021953	-0,340288	1,435871	-2,324554	-2,086462	-3,941386	-7,425204	-1,754362	-1,878469	-3,423140	31,975287	65,874627	5,726849	-0,340288	1,435871	-2,324554	110,629431	22,771237	-7,425204	-0,340288	1,435871	-2,324554	110,629431	22,771237	-7,425204
12:03:26,05	0,545962	3,501995	-0,091988	-0,597993	0,856010	1,021953	-0,340288	1,435871	-2,324554	-2,086462	-3,941386	-7,425204	-1,753196	-1,880039	-3,420447	31,962818	65,853228	5,685861	-0,340288	1,435871	-2,324554	110,629431	22,771237	-7,425204	-0,340288	1,435871	-2,324554	110,629431	22,771237	-7,425204
12:03:26,10	0,545962	3,501995	-0,091988	-0,597993	0,856010	1,021953	-0,339512	1,434076	-2,321861	-2,017894	-3,901096	-7,466192	-1,750391	-1,877670	-3,422021	31,916864	65,826908	5,696974	-0,339512	1,434076	-2,321861	110,557099	22,750557	-7,466192	-0,339512	1,434076	-2,321861	110,557099	22,750557	-7,466192
12:03:26,15	0,545962	3,501995	-0,091988	-0,597993	0,856010	1,021953	-0,342965	1,432832	-2,323435	-1,998961	-4,107336	-7,455079	-1,750204	-1,877679	-3,419267	31,990533	65,849651	5,695301	-0,342965	1,432832	-2,323435	110,478355	22,815448	-7,455079	-0,342965	1,432832	-2,323435	110,478355	22,815448	-7,455079
12:03:26,20	0,545962	3,501995	-0,091988	-0,597993	0,856010	1,021953	-0,343051	1,432666	-2,320682	-1,933806	-4,059373	-7,456752	-1,753873	-1,878473	-3,420078	31,930387	65,839597	5,690493	-0,343051	1,432666	-2,320682	110,530489	22,870151	-7,456752	-0,343051	1,432666	-2,320682	110,530489	22,870151	-7,456752
12:03:26,25	0,545962	3,501995	-0,091988	-0,597993	0,856010	1,021953	-0,340529	1,435446	-2,321492	-2,117126	-3,975270	-7,461560	-1,748479	-1,874005	-3,423440	31,981196	65,882000	5,726464	-0,340529	1,435446	-2,321492	110,565370	22,756246	-7,461560	-0,340529	1,435446	-2,321492	110,565370	22,756246	-7,461560
12:03:26,30	0,545962	3,501995	-0,091988	-0,597993	0,856010	1,021953	-0,347096	1,433009	-2,324855	-1,928274	-4,293947	-7,425589	-1,750798	-1,873876	-3,417704	31,990712	65,874878	5,729533	-0,347096	1,433009	-2,324855	110,562915	22,953069	-7,425589	-0,347096	1,433009	-2,324855	110,562915	22,953069	-7,425589
12:03:26,35	0,545962	3,501995	-0,091988	-0,597993	0,856010	1,021953	-0,365663	1,436329	-1,977488	-1,685893	-4,229697	-7,036587	-1,742070	-1,856265	-3,076074	33,080508	65,726537	6,115466	-0,365663	1,436329	-1,977488	111,065916	24,474872	-7,036587	-0,365663	1,436329	-1,977488	111,065916	24,474872	-7,036587
12:03:26,40	0,545962	3,501995	-0,091988	-0,597993	0,856010	1,021953	-0,365663	1,436329	-1,977488	-1,685893	-4,229697	-7,036587	-1,726710	-1,884847	-3,252979	31,574480	64,609603	6,264213	-0,365663	1,436329	-1,977488	111,065916	24,474872	-7,036587	-0,365663	1,436329	-1,977488	111,065916	24,474872	-7,036587
12:03:26,45	0,545932	3,501960	-0,092023	-0,598010	0,855995	0,971942	-0,348590	1,408735	-2,154393	-1,971341	-4,087697	-6,887840	-1,726021	-1,891375	-3,284157	31,436474	64,451373	6,201163	-0,348590	1,408735	-2,154393	108,614383	23,276650	-6,887840	-0,348590	1,408735	-2,154393	108,614383	23,276650	-6,887840
12:03:26,50	0,545932	3,501960	-0,092023	-0,598010	0,855995	0,971942	-0,343281	1,404875	-2,185571	-1,976629	-3,852031	-6,950890	-1,725332	-1,887709	-3,282591	31,487194	64,461524	6,205522	-0,343281	1,404875	-2,185571	108,306046	23,095561	-6,950890	-0,343281	1,404875	-2,185571	108,306046	23,095561	-6,950890
12:03:26,55	0,545932	3,501960	-0,092023	-0,598010	0,855995	0,971942	-0,346801	1,406111	-2,184005	-2,006733	-3,996217	-6,946531	-1,721024	-1,884575	-3,277161	31,552568	64,498034	6,160319	-0,346801	1,406111	-2,184005	108,372943	23,227686	-6,946531	-0,346801	1,406111	-2,184005	108,372943	23,227686	-6,946531
12:03:26,60	0,545932	3,501960	-0,092023	-0,598010	0,855995	0,971942	-0,351669	1,403947	-2,178575	-1,829939	-4,210999	-6,991734	-1,720400	-1,890338	-3,274809	31,549095	64,495771	6,153259	-0,351669	1,403947	-2,178575	108,379922	23,395052	-6,991734	-0,351669	1,403947	-2,178575	108,379922	23,395052	-6,991734
12:03:26,65	0,545932	3,501960	-0,092023	-0,598010	0,855995	0,971942	-0,346990	1,400525	-2,176224	-1,655686	-3,969566	-6,998794	-1,720368	-1,886244	-3,273277	31,562089	64,518254	6,138990	-0,346990	1,400525	-2,176224	108,285540	23,269182	-6,998794	-0,346990	1,400525	-2,176224	108,285540	23,269182	-6,998794
12:03:26,70	0,545932	3,501960	-0,092023	-0,598010	0,855995	0,971942	-0,350551	1,402545	-2,174692	-1,734726	-4,154721	-7,013063	-1,725640	-1,883901	-3,268987	31,590356	64,480422	6,163385	-0,350551	1,402545	-2,174692	108,365022	23,363557	-7,013063	-0,350551	1,402545	-2,174692	108,365022	23,363557	-7,013063
12:03:26,75	0,545932	3,501960	-0,092023	-0,598010	0,855995	0,971942	-0,349944	1,408282	-2,170402	-2,051683	-4,079767	-6,988668	-1,719842	-1,885041	-3,269401	31,545371	64,470255	6,140381	-0,349944	1,408282	-2,170402	108,498423	23,390871	-6,988668	-0,349944	1,408282	-2,170402	108,498423	23,390871	-6,988668
12:03:26,80	0,545932	3,501960	-0,092023	-0,598010	0,855995	0,971942	-0,351857	1,402691	-2,170815	-1,792259	-4,213072	-7,011672	-1,723418	-1,889397	-3,268634	31,520218	64,444194	6,123538	-0,351857	1,402691	-2,170815	108,318970	23,407667	-7,011672	-0,351857	1,402691	-2,170815	108,318970	23,407667	-7,011672
12:03:26,85	0,545932	3,501960	-0,092023	-0,598010	0,855995	0,971942	-0,346296	1,403609	-2,170048	-1,875167	-3,932666	-7,028515	-1,714386	-1,893473	-3,353930	31,344000	64,200035	6,480475	-0,346296	1,403609	-2,170048	108,308164	23,251555	-7,028515	-0,346296	1,403609	-2,170048	108,308164	23,251555	-7,028515
12:03:26,90	0,545932	3,501960	-0,092023	-0,598010	0,855995	0,971942	-0,347282	1,393749	-2,255344	-1,661991	-4,014473	-6,671578	-1,681356	-1,900369	-3,190821	30,587693	62,383164	6,631039	-0,347282	1,393749	-2,255344	107,747312	23,247158	-6,671578	-0,347282	1,393749	-2,255344	107,747312	23,247158	-6,671578
12:03:26,95	0,545939	3,501933	-0,091973	-0,597999	0,855976	0,921946	-0,357826	1,361696	-2,092236	-1,946864	-4,309294	-6,521014	-1,681397	-1,904140	-3,184648	30,548487	62,357521	6,573001	-0,357826	1,361696	-2,092236	104,946307	23,780021	-6,521014	-0,357826	1,361696	-2,092236	104,946307	23,780021	-6,521014
12:03:27,00	0,545939	3,501933	-0,091973	-0,597999	0,855976	0,921946	-0,354539	1,359847	-2,086062	-1,892479	-4,159519	-6,579052	-1,678451	-1,910010	-3,181896	30,538906	62,328517	6,579824	-0,354539	1,359847	-2,086062	104,855474	23,671794	-6,579052	-0,354539	1,359847	-2,086062	104,855474	23,671794	-6,579052
12:03:27,05	0,545939	3,501933	-0,091973	-0,597999	0,855976	0,921946	-0,350928	1,354360	-2,083310	-1,637097	-3,965552	-6,572229	-1,677173	-1,906485	-3,175332	30,555092	62,387986	6,529861	-0,350928	1,354360	-2,083310	104,680177	23,582311	-6,572229	-0,350928	1,354360	-2,083310	104,680177	23,582311	-6,572229
12:03:27,10	0,545939	3,501933	-0,091973	-0,597999	0,855976	0,921946	-0,354620	1,355016	-2,076746	-1,611619	-4,173248	-6,622192	-1,680196	-1,904935	-3,177681	30,533882	62,371874	6,535545	-0,354620	1,355016	-2,076746	104,757158	23,664429	-6,622192	-0,354620	1,355016	-2,076746	104,757158	23,664429	-6,622192
12:03:27,15	0,545939	3,501933	-0,091973	-0,597999	0,855976	0,921946	-0,354451	1,358409	-2,079095	-1,812605	-4,174756	-6,616508	-1,681243	-1,907092	-3,175332	30,580923	62,377295	6,518769	-0,354451	1,358409	-2,079095	104,822510	23,649630	-6,616508	-0,354451	1,358409	-2,079095	104,822510	23,649630	-6,616508
12:03:27,20	0,545939	3,501933	-0,091973	-0,597999	0,855976	0,921946	-0,352059	1,358238	-2,076746	-1,775470	-4,012371	-6,633284	-1,678302	-1,908553	-3,174153	30,568411	62,393411	6,528679	-0,352059	1,358238	-2,076746	104,846180	23,624284	-6,633284	-0,352059	1,358238	-2,076746	104,846180	23,624284	-6,633284
12:03:27,25	0,545939	3,501933	-0,091973	-0,597999	0,855976	0,921946	-0,352265	1,354960	-2,075568	-1,597321	-4,041942	-6,623374	-1,677076	-1,903293	-3,172632	30,598234	62,391046	6,494447	-0,352265	1,354960	-2,075568	104,767017	23,610832	-6,623374	-0,352265	1,354960	-2,075568	104,767017	23,610832	-6,623374
12:03:27,30	0,545939	3,501933	-0,091973	-0,597999	0,855976	0,921946	-0,357433	1,356528	-2,074046	-1,666019	-4,283671	-6,657606	-1,681306	-1,904436	-3,173809	30,553450	62,380426	6,508918	-0,357433	1,356528	-2,074046	104,821446	23,774795	-6,657606	-0,357433	1,356528	-2,074046	104,821446	23,774795	-6,657606
12:03:27,35	0,545939	3,501933	-0,091973	-0,597999	0,855976	0,921946	-0,354328	1,359620	-2,075223	-1,858374	-4,155712	-6,643135	-1,680630	-1,905939	-3,173828	30,574910	62,406969	6,461002	-0,354328	1,359620	-2,075223	104,871784	23,659053	-6,643135	-0,354328	1,359620	-2,075223	104,871784	23,659053	-6,643135
12:03:27,40	0,545939	3,501933	-0,091973	-0,597999	0,855976	0,921946	-0,353364	1,358283	-2,075242	-1,755126	-4,100269	-6,691051	-1,677659	-1,901530	-3,171483	30,594920	62,413064	6,484958	-0,353364	1,358283	-2,075242	104,870068	23,638820	-6,691051	-0,353364	1,358283	-2,075242	104,870068	23,638820	-6,691051
12:03:27,45	0,545939	3,501933	-0,091973	-0,597999	0,855976	0,921946	-0,358669	1,357914	-2,072897	-1,720679	-4,361814	-6,667095	-1,681194	-1,905112	-3,172236	30,595739	62,393451	6,503017	-0,358669	1,357914	-2,072897	104,875585	23,793666	-6,667095	-0,358669	1,357914	-2,072897	104,875585	23,793666	-6,667095
12:03:27,50	0,545939	3,501933	-0,091973	-0,597999	0,855976	0,921946	-0,353799	1,359185	-2,073650	-1,803315	-4,098061	-6,649035	-1,681194	-1,907824	-3,171443	30,589069	62,390399	6,511794	-0,353799	1,359185	-2,073650	104,892674	23,675128	-6,649035	-0,353799	1,359185	-2,073650	104,892674	23,675128	-6,649035
12:03:27,55	0,545939	3,501933	-0,091973	-0,597999	0,855976	0,921946	-0,351450	1,357829	-2,072857	-1,738788	-3,980169	-6,640259	-1,680983	-1,901485	-3,170144	30,552779	62,414680	6,488905	-0,351450	1,357829	-2,072857	104,850767	23,608632	-6,640259	-0,351450	1,357829	-2,072857	104,850767	23,608632	-6,640259
[truncated: 323,623 more chars]
