# Supplementary material for: Characterization of interfragmentary motion associated with common osteosynthesis devices for rat fracture healing studies
Source: PLoS One. 2017 Apr 28;12(4):e0176735. doi: 10.1371/journal.pone.0176735 (PMC5409164; doi:10.1371/journal.pone.0176735)
Supplement: S1 Dataset — (ZIP) [file pone.0176735.s001.zip › S1_Dataset/RatNail/Specimen06/Nail_06X.txt]

%Tester: Sukopp Matthias
%Projekt: 
%Zeit: 12.03.2015 11:46:20
%Dateipfad: D:\Messungen\Fixator\Measurements\Fixator_20150312.txt
%Kommentar: Nail_06-X
%VI Version: D:\LVProjekte\Fixator\HauptVI\Fixator_v0.12.vi
%Virtueller Drehpunkt: 	0,0000	0,0000	0,0000
%Sensor zu Hexapod (Mitte): 	0,000000	0,000000	-26,500000
%Sensor zu Hexapod Trans (Mitte): 	-0,500000	-0,866025	0,000000	-0,866025	0,500000	0,000000	0,000000	0,000000	1,000000
%Hexapod zu Labor (Mitte): 	0,606981	3,472838	-0,092006
%Hexapod zu Labor Trans (Mitte): 	0,999654	0,024300	0,010113	-0,024396	0,999657	0,009495	-0,009879	-0,009739	0,999904
%Labor zu CR (Mitte): 	0,000000	0,000000	78,500000
%Labor zu CR Trans (Mitte): 	1,000000	0,000000	0,000000	0,000000	1,000000	0,000000	0,000000	0,000000	1,000000
%Zentrum Sensormasse: 	0,000000	0,000000	2,000000
%Sensormasse: 	200,000000E-3
--------------------------------------------------
Time	X	Y	Z	U	V	W	Exp_ Fx	Exp_ Fy	Exp_ Fz	Exp_ Mx	Exp_ My	Exp_ Mz	Sen_ Fx	Sen_ Fy	Sen_ Fz	Sen_ Mx	Sen_ My	Sen_ Mz	Hex_ Fx	Hex_ Fy	Hex_ Fz	Hex_ Mx	Hex_ My	Hex_ Mz	Lab_ Fx	Lab_ Fy	Lab_ Fz	Lab_ Mx	Lab_ My	Lab_ Mz	Laser
11:46:20,19	0,606981	3,472838	-0,092006	-0,558018	0,566017	-1,398008	0,072387	0,066442	-0,017134	-0,355023	0,163106	-0,979272	-0,763082	-2,918762	-1,116735	-17,773423	14,388395	12,219302	0,072387	0,066442	-0,017134	4,860646	-5,519299	-0,979272	0,072387	0,066442	-0,017134	4,860646	-5,519299	-0,979272
11:46:20,24	0,606981	3,472838	-0,092006	-0,558018	0,566017	-1,398008	0,072387	0,066442	-0,017134	-0,355023	0,163106	-0,979272	-0,764783	-2,914268	-1,116406	-17,752880	14,428398	12,157558	0,072387	0,066442	-0,017134	4,860646	-5,519299	-0,979272	0,072387	0,066442	-0,017134	4,860646	-5,519299	-0,979272
11:46:20,29	0,606981	3,472838	-0,092006	-0,558018	0,566017	-1,398008	0,061950	0,060972	-0,017820	-0,009488	-0,367705	-0,994495	-0,769653	-2,918671	-1,117180	-17,818001	14,384969	12,184883	0,061950	0,060972	-0,017820	4,776788	-5,230804	-0,994495	0,061950	0,060972	-0,017820	4,776788	-5,230804	-0,994495
11:46:20,34	0,606981	3,472838	-0,092006	-0,558018	0,566017	-1,398008	0,068198	0,062988	-0,018594	-0,184521	-0,077507	-0,967170	-0,767285	-2,916191	-1,115633	-17,800834	14,358063	12,173990	0,068198	0,062988	-0,018594	4,760055	-5,431049	-0,967170	0,068198	0,062988	-0,018594	4,760055	-5,431049	-0,967170
11:46:20,39	0,606981	3,472838	-0,092006	-0,558018	0,566017	-1,398008	0,064867	0,062177	-0,017047	-0,157056	-0,222401	-0,978063	-0,767183	-2,920300	-1,115210	-17,762819	14,351801	12,172550	0,064867	0,062177	-0,017047	4,723841	-5,314456	-0,978063	0,064867	0,062177	-0,017047	4,723841	-5,314456	-0,978063
11:46:20,44	0,606981	3,472838	-0,092006	-0,558018	0,566017	-1,398008	0,068374	0,060035	-0,016624	-0,032065	-0,003994	-0,979503	-0,763546	-2,918913	-1,113737	-17,729898	14,396709	12,173588	0,068374	0,060035	-0,016624	4,680651	-5,371334	-0,979503	0,068374	0,060035	-0,016624	4,680651	-5,371334	-0,979503
11:46:20,49	0,606981	3,472838	-0,092006	-0,558018	0,566017	-1,398008	0,066312	0,062706	-0,018213	-0,154312	-0,183374	-0,971275	-0,771836	-2,920733	-1,115991	-17,753636	14,405360	12,168932	0,066312	0,062706	-0,018213	4,768099	-5,388848	-0,971275	0,066312	0,062706	-0,018213	4,768099	-5,388848	-0,971275
11:46:20,54	0,606981	3,472838	-0,092006	-0,558018	0,566017	-1,398008	0,071076	0,063847	-0,017405	-0,179334	0,117681	-0,983121	-0,764266	-2,913466	-1,117170	-17,766154	14,390068	12,186211	0,071076	0,063847	-0,017405	4,832654	-5,461762	-0,983121	0,071076	0,063847	-0,017405	4,832654	-5,461762	-0,983121
11:46:20,59	0,606981	3,472838	-0,092006	-0,558018	0,566017	-1,398008	0,060998	0,060925	-0,018585	-0,046902	-0,409580	-0,965842	-0,766020	-2,917177	-1,115612	-17,777311	14,401483	12,180044	0,060998	0,060925	-0,018585	4,735724	-5,197886	-0,965842	0,060998	0,060925	-0,018585	4,735724	-5,197886	-0,965842
11:46:20,64	0,606981	3,472838	-0,092006	-0,558018	0,566017	-1,398008	0,065088	0,060588	-0,017026	-0,025083	-0,212250	-0,972009	-0,767942	-2,921826	-1,115636	-17,849190	14,361035	12,168789	0,065088	0,060588	-0,017026	4,731107	-5,321650	-0,972009	0,065088	0,060588	-0,017026	4,731107	-5,321650	-0,972009
11:46:20,69	0,606981	3,472838	-0,092006	-0,558018	0,566017	-1,398008	0,070076	0,059929	-0,017050	-0,061740	0,005084	-0,983264	-0,764395	-2,919390	-1,116792	-17,844193	14,393689	12,185998	0,070076	0,059929	-0,017050	4,642652	-5,495848	-0,983264	0,070076	0,059929	-0,017050	4,642652	-5,495848	-0,983264
11:46:20,74	0,606981	3,472838	-0,092006	-0,558018	0,566017	-1,398008	0,066192	0,058075	-0,018207	0,065413	-0,208858	-0,966055	-0,765454	-2,920456	-1,115588	-17,780743	14,360131	12,192887	0,066192	0,058075	-0,018207	4,624316	-5,404934	-0,966055	0,066192	0,058075	-0,018207	4,624316	-5,404934	-0,966055
11:46:20,79	0,606981	3,472838	-0,092006	-0,558018	0,566017	-1,398008	0,067645	0,058459	-0,017003	0,048134	-0,061585	-0,959166	-0,768214	-2,921537	-1,115233	-17,843285	14,380213	12,186052	0,067645	0,058459	-0,017003	4,637142	-5,371706	-0,959166	0,067645	0,058459	-0,017003	4,637142	-5,371706	-0,959166
11:46:20,84	0,606981	3,472838	-0,092006	-0,558018	0,566017	-1,398008	0,069961	0,060309	-0,016647	-0,061956	-0,005363	-0,966001	-0,766119	-2,914088	-1,115241	-17,802694	14,365669	12,189064	0,069961	0,060309	-0,016647	4,672293	-5,497280	-0,966001	0,069961	0,060309	-0,016647	4,672293	-5,497280	-0,966001
11:46:20,89	0,606981	3,472838	-0,092006	-0,558018	0,566017	-1,398008	0,066390	0,056366	-0,016617	0,176119	-0,098406	-0,988320	-0,766730	-2,917987	-1,115230	-17,822362	14,365305	12,194216	0,066390	0,056366	-0,016617	4,600815	-5,309990	-0,988320	0,066390	0,056366	-0,016617	4,600815	-5,309990	-0,988320
11:46:20,94	0,606981	3,472838	-0,092006	-0,558018	0,566017	-1,398008	0,066390	0,056366	-0,016617	0,176119	-0,098406	-0,988320	-0,764917	-2,915236	-1,113690	-17,808027	14,392911	12,179394	0,066390	0,056366	-0,016617	4,600815	-5,309990	-0,988320	0,066390	0,056366	-0,016617	4,600815	-5,309990	-0,988320
11:46:20,99	0,606981	3,472838	-0,092006	-0,558018	0,566017	-1,398008	0,062855	0,060604	-0,015104	-0,048660	-0,350666	-0,972659	-0,768958	-2,918600	-1,118140	-17,827665	14,371135	12,205846	0,062855	0,060604	-0,015104	4,708730	-5,284798	-0,972659	0,062855	0,060604	-0,015104	4,708730	-5,284798	-0,972659
11:46:21,04	0,606981	3,472838	-0,092006	-0,558018	0,566017	-1,398008	0,067789	0,062421	-0,019554	-0,171841	-0,100204	-0,946207	-0,764182	-2,917578	-1,113293	-17,792177	14,386699	12,165650	0,067789	0,062421	-0,019554	4,728214	-5,421674	-0,946207	0,067789	0,062421	-0,019554	4,728214	-5,421674	-0,946207
11:46:21,09	0,606981	3,472838	-0,092006	-0,558018	0,566017	-1,398008	0,064516	0,058796	-0,014707	0,047877	-0,247475	-0,986403	-0,767820	-2,924039	-1,115236	-17,796703	14,344882	12,138111	0,064516	0,058796	-0,014707	4,663376	-5,311975	-0,986403	0,064516	0,058796	-0,014707	4,663376	-5,311975	-0,986403
11:46:21,14	0,606981	3,472838	-0,092006	-0,558018	0,566017	-1,398008	0,071862	0,064881	-0,017403	-0,273919	0,135570	-0,954647	-0,773125	-2,920898	-1,115989	-17,793971	14,381528	12,197406	0,071862	0,064881	-0,017403	4,819254	-5,505623	-0,954647	0,071862	0,064881	-0,017403	4,819254	-5,505623	-0,954647
11:46:21,19	0,606981	3,472838	-0,092006	-0,558018	0,566017	-1,398008	0,071862	0,064881	-0,017403	-0,273919	0,135570	-0,954647	-0,766030	-2,923785	-1,116750	-17,796205	14,401848	12,189651	0,071862	0,064881	-0,017403	4,819254	-5,505623	-0,954647	0,071862	0,064881	-0,017403	4,819254	-5,505623	-0,954647
11:46:21,24	0,606981	3,472838	-0,092006	-0,558018	0,566017	-1,398008	0,070815	0,057293	-0,018165	0,137138	0,069029	-0,962402	-0,768352	-2,917689	-1,116805	-17,779693	14,431453	12,147360	0,070815	0,057293	-0,018165	4,634653	-5,489972	-0,962402	0,070815	0,057293	-0,018165	4,634653	-5,489972	-0,962402
11:46:21,29	0,606981	3,472838	-0,092006	-0,558018	0,566017	-1,398008	0,066697	0,062352	-0,018219	-0,092051	-0,145614	-1,004693	-0,767148	-2,920513	-1,115190	-17,764229	14,410233	12,198624	0,066697	0,062352	-0,018219	4,802619	-5,381344	-1,004693	0,066697	0,062352	-0,018219	4,802619	-5,381344	-1,004693
11:46:21,34	0,606981	3,472838	-0,092006	-0,558018	0,566017	-1,398008	0,068541	0,059897	-0,016604	0,024975	-0,025751	-0,953429	-0,763095	-2,920578	-1,115584	-17,798779	14,417705	12,204994	0,068541	0,059897	-0,016604	4,726911	-5,406195	-0,953429	0,068541	0,059897	-0,016604	4,726911	-5,406195	-0,953429
11:46:21,39	0,606981	3,472838	-0,092006	-0,558018	0,566017	-1,398008	0,066571	0,056355	-0,016998	0,198350	-0,161856	-0,947059	-0,766002	-2,916814	-1,114720	-17,826721	14,386343	12,235300	0,066571	0,056355	-0,016998	4,622246	-5,387642	-0,947059	0,066571	0,056355	-0,016998	4,622246	-5,387642	-0,947059
11:46:21,44	0,606981	3,472838	-0,092006	-0,558018	0,566017	-1,398008	0,064764	0,060755	-0,016134	-0,071570	-0,264289	-0,916753	-0,769043	-2,917145	-1,116033	-17,805179	14,372496	12,159760	0,064764	0,060755	-0,016134	4,697709	-5,348299	-0,916753	0,064764	0,060755	-0,016134	4,697709	-5,348299	-0,916753
11:46:21,49	0,606981	3,472838	-0,092006	-0,558018	0,566017	-1,398008	0,066572	0,063223	-0,017447	-0,201110	-0,144714	-0,992293	-0,763636	-2,919416	-1,113262	-17,764622	14,371637	12,177608	0,066572	0,063223	-0,017447	4,761882	-5,370621	-0,992293	0,066572	0,063223	-0,017447	4,761882	-5,370621	-0,992293
11:46:21,54	0,606981	3,472838	-0,092006	-0,558018	0,566017	-1,398008	0,065835	0,057404	-0,014677	0,120979	-0,147512	-0,974445	-0,768073	-2,919286	-1,115874	-17,776362	14,390818	12,166265	0,065835	0,057404	-0,014677	4,627229	-5,315525	-0,974445	0,065835	0,057404	-0,014677	4,627229	-5,315525	-0,974445
11:46:21,59	0,606981	3,472838	-0,092006	-0,558018	0,566017	-1,398008	0,067941	0,061312	-0,017289	-0,071493	-0,057754	-0,985788	-0,764857	-2,919155	-1,115595	-17,786391	14,396339	12,194405	0,067941	0,061312	-0,017289	4,741532	-5,391093	-0,985788	0,067941	0,061312	-0,017289	4,741532	-5,391093	-0,985788
11:46:21,64	0,606981	3,472838	-0,092006	-0,558018	0,566017	-1,398008	0,066220	0,058593	-0,017009	0,069692	-0,158696	-0,957648	-0,764223	-2,917222	-1,115991	-17,772119	14,429232	12,186259	0,066220	0,058593	-0,017009	4,669228	-5,356930	-0,957648	0,066220	0,058593	-0,017009	4,669228	-5,356930	-0,957648
11:46:21,69	0,606981	3,472838	-0,092006	-0,558018	0,566017	-1,398008	0,064228	0,059010	-0,017405	0,083596	-0,266333	-0,965794	-0,767200	-2,918616	-1,116392	-17,778105	14,390594	12,170071	0,064228	0,059010	-0,017405	4,715920	-5,308246	-0,965794	0,064228	0,059010	-0,017405	4,715920	-5,308246	-0,965794
11:46:21,74	0,606981	3,472838	-0,092006	-0,558018	0,566017	-1,398008	0,066925	0,060891	-0,017807	-0,050653	-0,111984	-0,981982	-0,768857	-2,919899	-1,113649	-17,732667	14,382426	12,167196	0,063903	0,063258	-0,017796	4,825235	-5,271757	-0,961729	0,063903	0,063258	-0,017796	4,825235	-5,271757	-0,961729
11:46:21,79	0,606981	3,472838	-0,092006	-0,558018	0,566017	-1,398008	0,063903	0,063258	-0,017796	-0,140490	-0,255409	-0,961729	-0,767103	-2,919350	-1,114247	-17,781323	14,383781	12,177371	0,063903	0,063258	-0,017796	4,825235	-5,271757	-0,961729	0,063903	0,063258	-0,017796	4,825235	-5,271757	-0,961729
11:46:21,84	0,606981	3,472838	-0,092006	-0,558018	0,566017	-1,398008	0,067511	0,060440	-0,015661	-0,034721	-0,080874	-0,974682	-0,766595	-2,922014	-1,111339	-17,781786	14,362306	12,151193	0,067511	0,060440	-0,015661	4,709847	-5,380484	-0,974682	0,067511	0,060440	-0,015661	4,709847	-5,380484	-0,974682
11:46:21,89	0,606981	3,472838	-0,092006	-0,558018	0,566017	-1,398008	0,069564	0,058669	-0,012754	0,038579	0,036239	-1,000860	-0,768875	-2,920406	-1,116730	-17,807199	14,371125	12,119734	0,069564	0,058669	-0,012754	4,644068	-5,424564	-1,000860	0,069564	0,058669	-0,012754	4,644068	-5,424564	-1,000860
11:46:21,94	0,606981	3,472838	-0,092006	-0,558018	0,566017	-1,398008	0,069312	0,061447	-0,018144	-0,110967	-0,003310	-1,032319	-0,767273	-2,917456	-1,115260	-17,806583	14,371080	12,149828	0,069312	0,061447	-0,018144	4,712627	-5,444289	-1,032319	0,069312	0,061447	-0,018144	4,712627	-5,444289	-1,032319
11:46:21,99	0,606981	3,472838	-0,092006	-0,558018	0,566017	-1,398008	0,065956	0,061534	-0,016674	-0,115205	-0,177250	-1,002225	-0,765368	-2,914679	-1,116400	-17,749032	14,421339	12,161972	0,065956	0,061534	-0,016674	4,715192	-5,354807	-1,002225	0,065956	0,061534	-0,016674	4,715192	-5,354807	-1,002225
11:46:22,04	0,606981	3,472838	-0,092006	-0,558018	0,566017	-1,398008	0,062598	0,061273	-0,017814	-0,029354	-0,327157	-0,990081	-0,764491	-2,915894	-1,116237	-17,815335	14,391667	12,151885	0,062598	0,061273	-0,017814	4,780588	-5,241109	-0,990081	0,062598	0,061273	-0,017814	4,780588	-5,241109	-0,990081
11:46:22,09	0,606981	3,472838	-0,092006	-0,558018	0,566017	-1,398008	0,063213	0,059906	-0,017651	-0,017103	-0,337790	-1,000168	-0,768965	-2,922799	-1,116382	-17,797299	14,418231	12,175066	0,063213	0,059906	-0,017651	4,685506	-5,299974	-1,000168	0,063213	0,059906	-0,017651	4,685506	-5,299974	-1,000168
11:46:22,14	0,606981	3,472838	-0,092006	-0,558018	0,566017	-1,398008	0,071429	0,060328	-0,017796	-0,007057	0,091826	-0,976987	-0,766623	-2,916986	-1,115606	-17,776345	14,384669	12,189107	0,071429	0,060328	-0,017796	4,728729	-5,515385	-0,976987	0,071429	0,060328	-0,017796	4,728729	-5,515385	-0,976987
11:46:22,19	0,606981	3,472838	-0,092006	-0,558018	0,566017	-1,398008	0,065224	0,061206	-0,017020	-0,071290	-0,195931	-0,962946	-0,766181	-2,917419	-1,114914	-17,810522	14,406293	12,179244	0,065224	0,061206	-0,017020	4,733402	-5,316012	-0,962946	0,065224	0,061206	-0,017020	4,733402	-5,316012	-0,962946
11:46:22,24	0,606981	3,472838	-0,092006	-0,558018	0,566017	-1,398008	0,066310	0,061159	-0,014286	-0,034781	-0,131449	-0,964271	-0,767213	-2,918557	-1,117172	-17,783564	14,393817	12,170711	0,066310	0,061159	-0,014286	4,766169	-5,336762	-0,964271	0,066310	0,061159	-0,014286	4,766169	-5,336762	-0,964271
11:46:22,29	0,606981	3,472838	-0,092006	-0,558018	0,566017	-1,398008	0,066310	0,061159	-0,014286	-0,034781	-0,131449	-0,964271	-0,766558	-2,917361	-1,115675	-17,744079	14,381457	12,204416	0,066310	0,061159	-0,014286	4,766169	-5,336762	-0,964271	0,066310	0,061159	-0,014286	4,766169	-5,336762	-0,964271
11:46:22,34	0,606981	3,472838	-0,092006	-0,558018	0,566017	-1,398008	0,065517	0,060963	-0,017089	-0,045275	-0,151149	-0,947637	-0,767319	-2,920388	-1,115236	-17,819795	14,332371	12,172492	0,065517	0,060963	-0,017089	4,740299	-5,294226	-0,947637	0,065517	0,060963	-0,017089	4,740299	-5,294226	-0,947637
11:46:22,39	0,606981	3,472838	-0,092006	-0,558018	0,566017	-1,398008	0,068519	0,060108	-0,016650	-0,081203	-0,036085	-0,979561	-0,766049	-2,921916	-1,115994	-17,798850	14,388767	12,174538	0,068519	0,060108	-0,016650	4,637284	-5,414803	-0,979561	0,068519	0,060108	-0,016650	4,637284	-5,414803	-0,979561
11:46:22,44	0,606981	3,472838	-0,092006	-0,558018	0,566017	-1,398008	0,069206	0,058244	-0,017408	0,075036	-0,010393	-0,977515	-0,767840	-2,920264	-1,114064	-17,813924	14,403151	12,178759	0,069206	0,058244	-0,017408	4,647203	-5,443080	-0,977515	0,069206	0,058244	-0,017408	4,647203	-5,443080	-0,977515
11:46:22,49	0,606981	3,472838	-0,092006	-0,558018	0,566017	-1,398008	0,068671	0,060621	-0,015478	-0,043653	-0,058452	-0,973294	-0,770364	-2,924588	-1,115689	-17,819352	14,374071	12,197175	0,068671	0,060621	-0,015478	4,715116	-5,449153	-0,973294	0,068671	0,060621	-0,015478	4,715116	-5,449153	-0,973294
11:46:22,54	0,606981	3,472838	-0,092006	-0,558018	0,566017	-1,398008	0,073678	0,060645	-0,017103	-0,072791	0,211757	-0,954878	-0,767192	-2,920607	-1,115997	-17,781515	14,393961	12,169679	0,073678	0,060645	-0,017103	4,687850	-5,572003	-0,954878	0,073678	0,060645	-0,017103	4,687850	-5,572003	-0,954878
11:46:22,59	0,606981	3,472838	-0,092006	-0,558018	0,566017	-1,398008	0,066264	0,059172	-0,018928	0,048160	-0,114212	-0,947699	-0,765381	-2,918904	-1,117514	-17,745595	14,382697	12,204354	0,066264	0,059172	-0,018928	4,693160	-5,315969	-0,947699	0,066264	0,059172	-0,018928	4,693160	-5,315969	-0,947699
11:46:22,64	0,606981	3,472838	-0,092006	-0,558018	0,566017	-1,398008	0,066264	0,059172	-0,018928	0,048160	-0,114212	-0,947699	-0,766556	-2,920083	-1,116759	-17,762335	14,413981	12,180465	0,066264	0,059172	-0,018928	4,693160	-5,315969	-0,947699	0,066264	0,059172	-0,018928	4,693160	-5,315969	-0,947699
11:46:22,69	0,606981	3,472838	-0,092006	-0,558018	0,566017	-1,398008	0,067872	0,059600	-0,018173	0,044636	-0,060743	-0,971588	-0,771046	-2,916613	-1,115240	-17,782961	14,393098	12,173977	0,067872	0,059600	-0,018173	4,723221	-5,388715	-0,971588	0,067872	0,059600	-0,018173	4,723221	-5,388715	-0,971588
11:46:22,74	0,606981	3,472838	-0,092006	-0,558018	0,566017	-1,398008	0,067112	0,065223	-0,016654	-0,276172	-0,107696	-0,978076	-0,767233	-2,915122	-1,115193	-17,785122	14,410003	12,238379	0,067112	0,065223	-0,016654	4,843839	-5,375991	-0,978076	0,067112	0,065223	-0,016654	4,843839	-5,375991	-0,978076
11:46:22,79	0,606981	3,472838	-0,092006	-0,558018	0,566017	-1,398008	0,063915	0,062667	-0,016607	-0,129686	-0,284250	-0,913673	-0,766522	-2,923036	-1,115578	-17,747198	14,384973	12,173384	0,063915	0,062667	-0,016607	4,789658	-5,301602	-0,913673	0,063915	0,062667	-0,016607	4,789658	-5,301602	-0,913673
11:46:22,84	0,606981	3,472838	-0,092006	-0,558018	0,566017	-1,398008	0,070413	0,058094	-0,016992	0,105386	0,098963	-0,978669	-0,768450	-2,918229	-1,113698	-17,810001	14,369978	12,158250	0,070413	0,058094	-0,016992	4,665762	-5,428419	-0,978669	0,070413	0,058094	-0,016992	4,665762	-5,428419	-0,978669
11:46:22,89	0,606981	3,472838	-0,092006	-0,558018	0,566017	-1,398008	0,067214	0,062167	-0,015113	-0,150819	-0,114247	-0,993803	-0,766551	-2,923756	-1,115197	-17,761745	14,378535	12,168138	0,067214	0,062167	-0,015113	4,729321	-5,390551	-0,993803	0,067214	0,062167	-0,015113	4,729321	-5,390551	-0,993803
11:46:22,94	0,606981	3,472838	-0,092006	-0,558018	0,566017	-1,398008	0,071051	0,057759	-0,016611	0,109959	0,122771	-0,983914	-0,764410	-2,920941	-1,116689	-17,788749	14,387872	12,151030	0,071051	0,057759	-0,016611	4,644036	-5,454710	-0,983914	0,071051	0,057759	-0,016611	4,644036	-5,454710	-0,983914
11:46:22,99	0,606981	3,472838	-0,092006	-0,558018	0,566017	-1,398008	0,067543	0,057312	-0,018104	0,127762	-0,087706	-1,001023	-0,770187	-2,918516	-1,114080	-17,800028	14,384400	12,163344	0,067543	0,057312	-0,018104	4,626787	-5,389800	-1,001023	0,067543	0,057312	-0,018104	4,626787	-5,389800	-1,001023
11:46:23,04	0,606981	3,472838	-0,092006	-0,558018	0,566017	-1,398008	0,068330	0,063528	-0,015494	-0,204086	-0,054767	-0,988709	-0,769589	-2,920910	-1,113677	-17,799573	14,375424	12,167400	0,068330	0,063528	-0,015494	4,782848	-5,418711	-0,988709	0,068330	0,063528	-0,015494	4,782848	-5,418711	-0,988709
11:46:23,10	0,606981	3,472838	-0,092006	-0,558018	0,566017	-1,398008	0,070106	0,061813	-0,015091	-0,122463	0,042422	-0,984653	-0,768975	-2,918328	-1,118318	-17,771188	14,382273	12,194866	0,070106	0,061813	-0,015091	4,729861	-5,460870	-0,984653	0,070106	0,061813	-0,015091	4,729861	-5,460870	-0,984653
11:46:23,15	0,606981	3,472838	-0,092006	-0,558018	0,566017	-1,398008	0,067562	0,062572	-0,019732	-0,141818	-0,068664	-0,957187	-0,768341	-2,917808	-1,113661	-17,774518	14,428367	12,188885	0,067562	0,062572	-0,019732	4,770104	-5,372319	-0,957187	0,067562	0,062572	-0,019732	4,770104	-5,372319	-0,957187
11:46:23,20	0,606981	3,472838	-0,092006	-0,558018	0,566017	-1,398008	0,066794	0,062283	-0,015075	-0,088527	-0,134536	-0,963168	-0,743511	-2,897795	-1,155533	-16,630532	13,246498	12,210769	0,066794	0,062283	-0,015075	4,800694	-5,377895	-0,963168	0,066794	0,062283	-0,015075	4,800694	-5,377895	-0,963168
11:46:23,25	0,606981	3,472838	-0,092006	-0,558018	0,566017	-1,398008	0,037048	0,050786	-0,056948	0,057794	-0,099681	-0,941283	-0,117363	-2,056923	-2,516179	24,350443	-16,793394	12,106252	0,037048	0,050786	-0,056948	4,044483	-3,007967	-0,941283	0,037048	0,050786	-0,056948	4,044483	-3,007967	-0,941283
11:46:23,30	0,656876	3,472991	-0,091989	-0,558016	0,565996	-1,397974	-1,004242	-0,071037	-1,417593	0,867798	-3,736259	-1,045801	-0,091768	-2,034311	-2,584902	25,757386	-18,387833	11,940113	-1,004242	-0,071037	-1,417593	-4,708646	75,096709	-1,045801	-1,004242	-0,071037	-1,417593	-4,708646	75,096709	-1,045801
11:46:23,35	0,656876	3,472991	-0,091989	-0,558016	0,565996	-1,397974	-1,036621	-0,081897	-1,486316	0,755158	-3,404345	-1,211940	-0,097272	-2,049255	-2,561980	24,760279	-17,818388	11,945430	-1,036621	-0,081897	-1,486316	-5,673784	77,970443	-1,211940	-1,036621	-0,081897	-1,486316	-5,673784	77,970443	-1,211940
11:46:23,40	0,656876	3,472991	-0,091989	-0,558016	0,565996	-1,397974	-1,020929	-0,084603	-1,463395	0,890443	-3,736562	-1,206623	-0,104329	-2,058141	-2,551221	24,432885	-17,585042	11,943551	-1,020929	-0,084603	-1,463395	-5,750880	76,406342	-1,206623	-1,020929	-0,084603	-1,463395	-5,750880	76,406342	-1,206623
11:46:23,45	0,656876	3,472991	-0,091989	-0,558016	0,565996	-1,397974	-1,009704	-0,082934	-1,452635	0,842075	-3,553104	-1,208502	-0,106333	-2,064989	-2,544688	24,242600	-17,453263	11,925010	-1,009704	-0,082934	-1,452635	-5,668281	75,708695	-1,208502	-1,009704	-0,082934	-1,452635	-5,668281	75,708695	-1,208502
11:46:23,50	0,656876	3,472991	-0,091989	-0,558016	0,565996	-1,397974	-1,002772	-0,084622	-1,446103	0,948828	-3,423275	-1,227043	-0,110762	-2,068492	-2,541280	24,039148	-17,327381	11,918084	-1,002772	-0,084622	-1,446103	-5,694030	75,294291	-1,227043	-1,002772	-0,084622	-1,446103	-5,694030	75,294291	-1,227043
11:46:23,55	0,656876	3,472991	-0,091989	-0,558016	0,565996	-1,397974	-0,997523	-0,082539	-1,442695	0,847770	-3,389511	-1,233969	-0,113333	-2,065134	-2,533590	23,889796	-17,203212	11,923816	-0,997523	-0,082539	-1,442695	-5,631523	74,916082	-1,233969	-0,997523	-0,082539	-1,442695	-5,631523	74,916082	-1,233969
11:46:23,60	0,656876	3,472991	-0,091989	-0,558016	0,565996	-1,397974	-0,996615	-0,079901	-1,433483	0,742262	-3,659539	-1,221657	-0,114634	-2,075983	-2,531673	23,772079	-17,132390	11,900068	-0,996615	-0,079901	-1,433483	-5,529964	74,574749	-1,221657	-0,996615	-0,079901	-1,433483	-5,529964	74,574749	-1,221657
11:46:23,65	0,656876	3,472991	-0,091989	-0,558016	0,565996	-1,397974	-0,996615	-0,079901	-1,433483	0,742262	-3,659539	-1,221657	-0,117227	-2,074436	-2,530563	23,654351	-17,102353	11,911037	-0,996615	-0,079901	-1,433483	-5,529964	74,574749	-1,221657	-0,996615	-0,079901	-1,433483	-5,529964	74,574749	-1,221657
11:46:23,70	0,656876	3,472991	-0,091989	-0,558016	0,565996	-1,397974	-0,989143	-0,079912	-1,431978	0,713649	-3,399492	-1,241016	-0,113032	-2,067942	-2,524943	24,053948	-17,335847	11,931635	-0,989143	-0,079912	-1,431978	-5,559427	74,248246	-1,241016	-0,989143	-0,079912	-1,431978	-5,559427	74,248246	-1,241016
11:46:23,75	0,656876	3,472991	-0,091989	-0,558016	0,565996	-1,397974	-0,996864	-0,080298	-1,426357	0,731301	-3,338179	-1,220418	0,440808	-1,305829	-3,171082	67,134339	-46,988976	11,329097	-0,996864	-0,080298	-1,426357	-5,572065	74,915662	-1,220418	-0,996864	-0,080298	-1,426357	-5,572065	74,915662	-1,220418
11:46:23,80	0,706892	3,472990	-0,091992	-0,558023	0,565982	-1,398040	-1,849737	-0,171894	-2,040969	1,535951	-0,080269	-1,784173	0,515285	-1,203933	-3,233102	73,545062	-51,178122	11,156793	-1,849737	-0,171894	-2,040969	-11,957766	145,124077	-1,784173	-1,849737	-0,171894	-2,040969	-11,957766	145,124077	-1,784173
11:46:23,85	0,706892	3,472990	-0,091992	-0,558023	0,565982	-1,398040	-2,059277	-0,192431	-2,134516	1,999548	1,198054	-1,995260	0,504724	-1,223015	-3,213568	72,741875	-50,647403	11,175197	-2,059277	-0,192431	-2,134516	-13,106305	162,851271	-1,995260	-2,059277	-0,192431	-2,134516	-13,106305	162,851271	-1,995260
11:46:23,90	0,706892	3,472990	-0,091992	-0,558023	0,565982	-1,398040	-2,037471	-0,192826	-2,114983	2,078115	1,371011	-1,976856	0,490408	-1,232307	-3,204459	72,239617	-50,361895	11,165573	-2,037471	-0,192826	-2,114983	-13,058752	161,312480	-1,976856	-2,037471	-0,192826	-2,114983	-13,058752	161,312480	-1,976856
11:46:23,95	0,706892	3,472990	-0,091992	-0,558023	0,565982	-1,398040	-2,022266	-0,185074	-2,105873	1,671121	1,583950	-1,986480	0,490047	-1,233760	-3,199523	71,999912	-50,202687	11,150474	-2,022266	-0,185074	-2,105873	-12,857187	160,331826	-1,986480	-2,022266	-0,185074	-2,105873	-12,857187	160,331826	-1,986480
11:46:24,00	0,706892	3,472990	-0,091992	-0,558023	0,565982	-1,398040	-2,020827	-0,185489	-2,100937	1,710718	1,371604	-2,001579	0,489228	-1,241860	-3,195319	71,815149	-50,076200	11,123453	-2,020827	-0,185489	-2,100937	-12,850154	160,006487	-2,001579	-2,020827	-0,185489	-2,100937	-12,850154	160,006487	-2,001579
11:46:24,05	0,706892	3,472990	-0,091992	-0,558023	0,565982	-1,398040	-2,013403	-0,188829	-2,096733	1,901585	1,534391	-2,028600	0,485511	-1,244445	-3,188359	71,666890	-49,943142	11,157894	-2,013403	-0,188829	-2,096733	-12,921519	159,586502	-2,028600	-2,013403	-0,188829	-2,096733	-12,921519	159,586502	-2,028600
11:46:24,10	0,706892	3,472990	-0,091992	-0,558023	0,565982	-1,398040	-2,009306	-0,186902	-2,089773	1,842490	1,552520	-1,994159	0,487543	-1,241757	-3,188440	71,502965	-49,885679	11,162219	-2,009306	-0,186902	-2,089773	-12,829355	159,283002	-1,994159	-2,009306	-0,186902	-2,089773	-12,829355	159,283002	-1,994159
11:46:24,15	0,706892	3,472990	-0,091992	-0,558023	0,565982	-1,398040	-2,012650	-0,187318	-2,089855	1,831915	1,207924	-1,989834	0,486882	-1,246633	-3,182665	71,395344	-49,756131	11,129207	-2,012650	-0,187318	-2,089855	-12,872573	159,200930	-1,989834	-2,012650	-0,187318	-2,089855	-12,872573	159,200930	-1,989834
11:46:24,20	0,706892	3,472990	-0,091992	-0,558023	0,565982	-1,398040	-2,008096	-0,189183	-2,084079	1,987277	1,286747	-2,022846	0,482558	-1,250597	-3,181506	71,274930	-49,698334	11,178707	-2,008096	-0,189183	-2,084079	-12,863615	158,922277	-2,022846	-2,008096	-0,189183	-2,084079	-12,863615	158,922277	-2,022846
11:46:24,25	0,706892	3,472990	-0,091992	-0,558023	0,565982	-1,398040	-2,002501	-0,187421	-2,082920	1,885485	1,444489	-1,973346	0,484806	-1,253644	-3,178811	71,198567	-49,666478	11,169118	-2,002501	-0,187421	-2,082920	-12,827067	158,640838	-1,973346	-2,002501	-0,187421	-2,082920	-12,827067	158,640838	-1,973346
11:46:24,30	0,706892	3,472990	-0,091992	-0,558023	0,565982	-1,398040	-2,000986	-0,190891	-2,080225	2,055342	1,441202	-1,982935	0,481182	-1,251051	-3,177316	71,125028	-49,569643	11,157289	-2,000986	-0,190891	-2,080225	-12,929621	158,518634	-1,982935	-2,000986	-0,190891	-2,080225	-12,929621	158,518634	-1,982935
11:46:24,35	0,706892	3,472990	-0,091992	-0,558023	0,565982	-1,398040	-2,001420	-0,186456	-2,078730	1,871797	1,306562	-1,994764	0,476227	-1,254636	-3,175828	71,001393	-49,583930	11,131583	-2,001420	-0,186456	-2,078730	-12,764992	158,418014	-1,994764	-2,001420	-0,186456	-2,078730	-12,764992	158,418014	-1,994764
11:46:24,40	0,706892	3,472990	-0,091992	-0,558023	0,565982	-1,398040	-1,995837	-0,183958	-2,077243	1,667693	1,496930	-2,020470	0,475498	-1,255338	-3,173510	70,918625	-49,542184	11,161201	-1,995837	-0,183958	-2,077243	-12,772977	158,170147	-2,020470	-1,995837	-0,183958	-2,077243	-12,772977	158,170147	-2,020470
11:46:24,45	0,706892	3,472990	-0,091992	-0,558023	0,565982	-1,398040	-1,994865	-0,183677	-2,074924	1,647872	1,454923	-1,990852	0,475447	-1,257719	-3,169643	70,862321	-49,490039	11,155890	-1,994865	-0,183677	-2,074924	-12,770773	158,051837	-1,990852	-1,994865	-0,183677	-2,074924	-12,770773	158,051837	-1,990852
11:46:24,50	0,706892	3,472990	-0,091992	-0,558023	0,565982	-1,398040	-1,998391	-0,189790	-2,076115	1,994060	1,228455	-2,021110	0,479480	-1,259519	-3,171228	70,802699	-49,453348	11,134847	-1,998391	-0,189790	-2,076115	-12,904483	158,102153	-2,021110	-1,998391	-0,189790	-2,076115	-12,904483	158,102153	-2,021110
11:46:24,55	0,706892	3,472990	-0,091992	-0,558023	0,565982	-1,398040	-1,993235	-0,189217	-2,072642	1,954905	1,394867	-2,017206	0,475281	-1,257868	-3,167738	70,759273	-49,425053	11,167511	-1,993235	-0,189217	-2,072642	-12,898603	157,863830	-2,017206	-1,993235	-0,189217	-2,072642	-12,898603	157,863830	-2,017206
11:46:24,60	0,706892	3,472990	-0,091992	-0,558023	0,565982	-1,398040	-1,992566	-0,184755	-2,069152	1,725669	1,377904	-1,984542	0,478198	-1,263235	-3,166179	70,717596	-49,395746	11,162792	-1,992566	-0,184755	-2,069152	-12,777567	157,794345	-1,984542	-1,992566	-0,184755	-2,069152	-12,777567	157,794345	-1,984542
11:46:24,65	0,706892	3,472990	-0,091992	-0,558023	0,565982	-1,398040	-1,989376	-0,189964	-2,067593	2,001096	1,493035	-1,989261	0,479263	-1,262851	-3,167771	70,656715	-49,365413	11,151064	-1,989376	-0,189964	-2,067593	-12,911072	157,659064	-1,989261	-1,989376	-0,189964	-2,067593	-12,911072	157,659064	-1,989261
11:46:24,70	0,706892	3,472990	-0,091992	-0,558023	0,565982	-1,398040	-1,990241	-0,190695	-2,069185	2,034923	1,380185	-2,000989	0,475731	-1,263418	-3,166606	70,642744	-49,330018	11,160629	-1,990241	-0,190695	-2,069185	-12,934607	157,614084	-2,000989	-1,990241	-0,190695	-2,069185	-12,934607	157,614084	-2,000989
11:46:24,75	0,706892	3,472990	-0,091992	-0,558023	0,565982	-1,398040	-1,987984	-0,187919	-2,068021	1,914236	1,467722	-1,991424	0,473791	-1,263035	-3,164712	70,553884	-49,315547	11,155729	-1,987984	-0,187919	-2,068021	-12,837375	157,524493	-1,991424	-1,987984	-0,187919	-2,068021	-12,837375	157,524493	-1,991424
11:46:24,80	0,706892	3,472990	-0,091992	-0,558023	0,565982	-1,398040	-1,987346	-0,186048	-2,066126	1,785042	1,416727	-1,996324	0,476729	-1,259318	-3,163955	70,530588	-49,234878	11,159151	-1,987346	-0,186048	-2,066126	-12,819689	157,423385	-1,996324	-1,987346	-0,186048	-2,066126	-12,819689	157,423385	-1,996324
11:46:24,85	0,706892	3,472990	-0,091992	-0,558023	0,565982	-1,398040	-1,992034	-0,186733	-2,065370	1,878894	1,112438	-1,992902	0,475005	-1,263125	-3,159685	70,524837	-49,220170	11,136840	-1,992034	-0,186733	-2,065370	-12,779637	157,487110	-1,992902	-1,992034	-0,186733	-2,065370	-12,779637	157,487110	-1,992902
11:46:24,90	0,706892	3,472990	-0,091992	-0,558023	0,565982	-1,398040	-1,987875	-0,187144	-2,061099	1,910122	1,316360	-2,015213	0,472072	-1,266964	-3,162769	70,535718	-49,242492	11,146504	-1,987875	-0,187144	-2,061099	-12,780664	157,364568	-2,015213	-1,987875	-0,187144	-2,061099	-12,780664	157,364568	-2,015213
11:46:24,95	0,706892	3,472990	-0,091992	-0,558023	0,565982	-1,398040	-1,986227	-0,185766	-2,061157	1,798179	1,277314	-2,013439	0,472988	-1,263863	-3,159742	70,396646	-49,192688	11,138614	-1,986227	-0,185766	-2,061157	-12,784446	157,196131	-2,013439	-1,986227	-0,185766	-2,061157	-12,784446	157,196131	-2,013439
11:46:25,00	0,706892	3,472990	-0,091992	-0,558023	0,565982	-1,398040	-1,986227	-0,185766	-2,061157	1,798179	1,277314	-2,013439	0,475961	-1,263262	-3,159305	70,410343	-49,173405	11,192725	-1,986227	-0,185766	-2,061157	-12,784446	157,196131	-2,013439	-1,986227	-0,185766	-2,061157	-12,784446	157,196131	-2,013439
11:46:25,05	0,706892	3,472990	-0,091992	-0,558023	0,565982	-1,398040	-1,988234	-0,188041	-2,060719	1,940010	1,175155	-1,959328	0,468240	-1,267849	-3,156645	70,350242	-49,155013	11,137001	-1,988234	-0,188041	-2,060719	-12,821177	157,251544	-1,959328	-1,988234	-0,188041	-2,060719	-12,821177	157,251544	-1,959328
11:46:25,10	0,706892	3,472990	-0,091992	-0,558023	0,565982	-1,398040	-1,980402	-0,183647	-2,058059	1,697409	1,521212	-2,015051	0,470621	-1,266176	-3,155474	70,351908	-49,116978	11,147840	-1,980402	-0,183647	-2,058059	-12,718863	156,982732	-2,015051	-1,980402	-0,183647	-2,058059	-12,718863	156,982732	-2,015051
11:46:25,15	0,706892	3,472990	-0,091992	-0,558023	0,565982	-1,398040	-1,983040	-0,184873	-2,056888	1,794934	1,366423	-2,004213	0,473608	-1,269912	-3,154686	70,363308	-49,133236	11,127304	-1,983040	-0,184873	-2,056888	-12,717581	157,035084	-2,004213	-1,983040	-0,184873	-2,056888	-12,717581	157,035084	-2,004213
11:46:25,20	0,706892	3,472990	-0,091992	-0,558023	0,565982	-1,398040	-1,981298	-0,189328	-2,056100	2,018223	1,474999	-2,024749	0,471601	-1,269050	-3,158622	70,247746	-49,089718	11,141753	-1,981298	-0,189328	-2,056100	-12,844023	157,006928	-2,024749	-1,981298	-0,189328	-2,056100	-12,844023	157,006928	-2,024749
11:46:25,25	0,706892	3,472990	-0,091992	-0,558023	0,565982	-1,398040	-1,981042	-0,187159	-2,060037	1,885339	1,366492	-2,010300	0,469876	-1,266392	-3,156292	70,277202	-49,111085	11,139444	-1,981042	-0,187159	-2,060037	-12,806636	156,878295	-2,010300	-1,981042	-0,187159	-2,060037	-12,806636	156,878295	-2,010300
11:46:25,30	0,706892	3,472990	-0,091992	-0,558023	0,565982	-1,398040	-1,982481	-0,184336	-2,057706	1,734760	1,327836	-2,012609	0,473908	-1,267906	-3,156684	70,207231	-49,035383	11,162679	-1,982481	-0,184336	-2,057706	-12,735599	156,952632	-2,012609	-1,982481	-0,184336	-2,057706	-12,735599	156,952632	-2,012609
11:46:25,35	0,706892	3,472990	-0,091992	-0,558023	0,565982	-1,398040	-1,983186	-0,188584	-2,058098	1,986263	1,192734	-1,989374	0,469157	-1,268561	-3,155161	70,199259	-49,088813	11,130133	-1,983186	-0,188584	-2,058098	-12,817613	156,872864	-1,989374	-1,983186	-0,188584	-2,058098	-12,817613	156,872864	-1,989374
11:46:25,41	0,706892	3,472990	-0,091992	-0,558023	0,565982	-1,398040	-1,980243	-0,184797	-2,056575	1,739071	1,365610	-2,021920	0,463341	-1,269617	-3,154744	70,211164	-49,020112	11,164712	-1,980243	-0,184797	-2,056575	-12,767510	156,814671	-2,021920	-1,980243	-0,184797	-2,056575	-12,767510	156,814671	-2,021920
11:46:25,46	0,706892	3,472990	-0,091992	-0,558023	0,565982	-1,398040	-1,976421	-0,180289	-2,056158	1,570101	1,540315	-1,987341	0,471542	-1,273324	-3,153601	70,171459	-49,017992	11,121754	-1,976421	-0,180289	-2,056158	-12,582598	156,689347	-1,987341	-1,976421	-0,180289	-2,056158	-12,582598	156,689347	-1,987341
11:46:25,51	0,706892	3,472990	-0,091992	-0,558023	0,565982	-1,398040	-1,977311	-0,189245	-2,055016	2,017782	1,458584	-2,030299	0,478827	-1,250538	-3,160658	71,065641	-49,497061	11,125532	-1,977311	-0,189245	-2,055016	-12,837941	156,677489	-2,030299	-1,977311	-0,189245	-2,055016	-12,837941	156,677489	-2,030299
11:46:25,56	0,706892	3,472990	-0,091992	-0,558023	0,565982	-1,398040	-2,000686	-0,184160	-2,062073	1,785590	1,256983	-2,026521	1,153458	-0,276337	-3,899034	124,686525	-85,700350	10,556371	-2,000686	-0,184160	-2,062073	-12,670995	158,310854	-2,026521	-2,000686	-0,184160	-2,062073	-12,670995	158,310854	-2,026521
11:46:25,61	0,756992	3,473026	-0,091993	-0,558012	0,565977	-1,398034	-3,181685	-0,281308	-2,800449	2,294742	4,383732	-2,595682	1,422984	0,106535	-4,019364	143,813507	-98,563888	10,511946	-3,181685	-0,281308	-2,800449	-19,787912	254,145985	-2,595682	-3,181685	-0,281308	-2,800449	-19,787912	254,145985	-2,595682
11:46:25,66	0,756992	3,473026	-0,091993	-0,558012	0,565977	-1,398034	-3,648024	-0,323287	-2,920779	2,901032	3,130285	-2,640107	1,421850	0,099362	-4,005515	143,474892	-98,463064	10,489588	-3,648024	-0,323287	-2,920779	-22,477028	289,500199	-2,640107	-3,648024	-0,323287	-2,920779	-22,477028	289,500199	-2,640107
11:46:25,71	0,756992	3,473026	-0,091993	-0,558012	0,565977	-1,398034	-3,641245	-0,325892	-2,906929	2,954460	3,139136	-2,662465	1,419322	0,100734	-3,999361	143,344759	-98,342075	10,495668	-3,641245	-0,325892	-2,906929	-22,628032	288,976892	-2,662465	-3,641245	-0,325892	-2,906929	-22,628032	288,976892	-2,662465
11:46:25,76	0,756992	3,473026	-0,091993	-0,558012	0,565977	-1,398034	-3,641169	-0,323017	-2,900775	2,844677	2,969890	-2,656385	1,420744	0,098537	-3,995568	143,135942	-98,249166	10,483867	-3,641169	-0,323017	-2,900775	-22,512133	288,801688	-2,656385	-3,641169	-0,323017	-2,900775	-22,512133	288,801688	-2,656385
11:46:25,81	0,756992	3,473026	-0,091993	-0,558012	0,565977	-1,398034	-3,639978	-0,325346	-2,896982	2,941867	2,804561	-2,668186	1,418795	0,094717	-3,993635	143,045006	-98,263599	10,506485	-3,639978	-0,325346	-2,896982	-22,597813	288,542814	-2,668186	-3,639978	-0,325346	-2,896982	-22,597813	288,542814	-2,668186
11:46:25,86	0,756992	3,473026	-0,091993	-0,558012	0,565977	-1,398034	-3,635695	-0,325568	-2,895049	2,895446	2,955727	-2,645568	1,415110	0,094995	-3,988260	142,938604	-98,192465	10,491456	-3,635695	-0,325568	-2,895049	-22,661665	288,357785	-2,645568	-3,635695	-0,325568	-2,895049	-22,661665	288,357785	-2,645568
11:46:25,91	0,756992	3,473026	-0,091993	-0,558012	0,565977	-1,398034	-3,634094	-0,322239	-2,889675	2,730702	2,911268	-2,660597	1,415592	0,097083	-3,986339	142,874123	-98,139977	10,512405	-3,634094	-0,322239	-2,889675	-22,565024	288,187642	-2,660597	-3,634094	-0,322239	-2,889675	-22,565024	288,187642	-2,660597
11:46:25,96	0,756992	3,473026	-0,091993	-0,558012	0,565977	-1,398034	-3,636142	-0,321612	-2,887754	2,711318	2,722664	-2,639648	1,416065	0,092593	-3,985213	142,808595	-98,161831	10,472348	-3,636142	-0,321612	-2,887754	-22,535194	288,159840	-2,639648	-3,636142	-0,321612	-2,887754	-22,535194	288,159840	-2,639648
11:46:26,01	0,756992	3,473026	-0,091993	-0,558012	0,565977	-1,398034	-3,632490	-0,324266	-2,886628	2,797666	2,866745	-2,679705	1,440738	0,133076	-3,990559	144,954774	-99,314262	10,499574	-3,632490	-0,324266	-2,886628	-22,657232	288,017241	-2,679705	-3,632490	-0,324266	-2,886628	-22,657232	288,017241	-2,679705
11:46:26,06	0,756992	3,473026	-0,091993	-0,558012	0,565977	-1,398034	-3,679887	-0,325392	-2,891973	2,931274	2,837007	-2,652479	2,729635	1,991961	-4,644052	237,786629	-161,901003	10,050243	-3,679887	-0,325392	-2,891973	-22,612016	291,708098	-2,652479	-3,679887	-0,325392	-2,891973	-22,612016	291,708098	-2,652479
11:46:26,11	0,806998	3,472996	-0,091986	-0,558009	0,566011	-1,398028	-5,934175	-0,512167	-3,545467	4,857804	-2,697934	-3,101810	3,057784	2,461831	-4,762085	260,975943	-177,471201	9,913538	-5,934175	-0,512167	-3,545467	-35,347300	463,134830	-3,101810	-5,934175	-0,512167	-3,545467	-35,347300	463,134830	-3,101810
11:46:26,16	0,806998	3,472996	-0,091986	-0,558009	0,566011	-1,398028	-6,505170	-0,561418	-3,663499	5,529313	-4,522007	-3,238515	3,046903	2,450377	-4,756058	260,452464	-177,246852	9,933394	-6,505170	-0,561418	-3,663499	-38,541965	506,133801	-3,238515	-6,505170	-0,561418	-3,663499	-38,541965	506,133801	-3,238515
11:46:26,21	0,806998	3,472996	-0,091986	-0,558009	0,566011	-1,398028	-6,489810	-0,557721	-3,657473	5,269643	-4,288814	-3,218659	3,051069	2,442682	-4,749599	260,122280	-177,144071	9,887276	-6,489810	-0,557721	-3,657473	-38,511453	505,161243	-3,218659	-6,489810	-0,557721	-3,657473	-38,511453	505,161243	-3,218659
11:46:26,26	0,806998	3,472996	-0,091986	-0,558009	0,566011	-1,398028	-6,485228	-0,565177	-3,651013	5,581252	-4,387910	-3,264777	3,045196	2,442526	-4,745815	259,814955	-177,029144	9,948917	-6,485228	-0,565177	-3,651013	-38,785107	504,702494	-3,264777	-6,485228	-0,565177	-3,651013	-38,785107	504,702494	-3,264777
11:46:26,31	0,806998	3,472996	-0,091986	-0,558009	0,566011	-1,398028	-6,482157	-0,560169	-3,647229	5,266714	-4,551817	-3,203136	3,042588	2,436036	-4,743195	259,626289	-176,907874	9,898437	-6,482157	-0,560169	-3,647229	-38,706533	504,297490	-3,203136	-6,482157	-0,560169	-3,647229	-38,706533	504,297490	-3,203136
11:46:26,36	0,806998	3,472996	-0,091986	-0,558009	0,566011	-1,398028	-6,475233	-0,561155	-3,644609	5,328686	-4,415785	-3,253616	3,047583	2,431301	-4,740901	259,439621	-176,824171	9,926027	-6,475233	-0,561155	-3,644609	-38,721979	503,889974	-3,253616	-6,475233	-0,561155	-3,644609	-38,721979	503,889974	-3,253616
11:46:26,41	0,806998	3,472996	-0,091986	-0,558009	0,566011	-1,398028	-6,473629	-0,567848	-3,642315	5,655877	-4,535913	-3,226026	3,045034	2,429582	-4,741357	259,329677	-176,787572	9,898840	-6,473629	-0,567848	-3,642315	-38,920188	503,643971	-3,226026	-6,473629	-0,567848	-3,642315	-38,920188	503,643971	-3,226026
11:46:26,46	0,806998	3,472996	-0,091986	-0,558009	0,566011	-1,398028	-6,470866	-0,566500	-3,642771	5,562488	-4,505760	-3,253213	3,042440	2,427749	-4,739457	259,202247	-176,760556	9,913674	-6,470866	-0,566500	-3,642771	-38,907733	503,457243	-3,253213	-6,470866	-0,566500	-3,642771	-38,907733	503,457243	-3,253213
11:46:26,51	0,806998	3,472996	-0,091986	-0,558009	0,566011	-1,398028	-6,467981	-0,565169	-3,640871	5,453003	-4,479612	-3,238379	3,041694	2,428606	-4,735674	259,087029	-176,676832	9,852250	-6,467981	-0,565169	-3,640871	-38,912803	503,256927	-3,238379	-6,467981	-0,565169	-3,640871	-38,912803	503,256927	-3,238379
11:46:26,56	0,806998	3,472996	-0,091986	-0,558009	0,566011	-1,398028	-6,468351	-0,564095	-3,637089	5,412031	-4,640463	-3,299803	3,038573	2,424130	-4,736464	258,975484	-176,611402	9,883841	-6,468351	-0,564095	-3,637089	-38,869433	503,125072	-3,299803	-6,468351	-0,564095	-3,637089	-38,869433	503,125072	-3,299803
11:46:26,61	0,806998	3,472996	-0,091986	-0,558009	0,566011	-1,398028	-6,462914	-0,563630	-3,637879	5,388741	-4,487072	-3,268212	3,040199	2,427826	-4,736113	258,895421	-176,538383	9,902154	-6,462914	-0,563630	-3,637879	-38,856219	502,851684	-3,268212	-6,462914	-0,563630	-3,637879	-38,856219	502,851684	-3,268212
11:46:26,66	0,806998	3,472996	-0,091986	-0,558009	0,566011	-1,398028	-6,466928	-0,563191	-3,637527	5,389119	-4,801635	-3,249899	3,043065	2,425308	-4,732220	258,826895	-176,479918	9,931555	-6,466928	-0,563191	-3,637527	-38,821382	502,852203	-3,249899	-6,466928	-0,563191	-3,637527	-38,821382	502,852203	-3,249899
11:46:26,71	0,806998	3,472996	-0,091986	-0,558009	0,566011	-1,398028	-6,466180	-0,566931	-3,633635	5,599985	-4,851347	-3,220498	3,040463	2,421190	-4,735380	258,688670	-176,426985	9,930688	-6,466180	-0,566931	-3,633635	-38,904130	502,743819	-3,220498	-6,466180	-0,566931	-3,633635	-38,904130	502,743819	-3,220498
11:46:26,76	0,806998	3,472996	-0,091986	-0,558009	0,566011	-1,398028	-6,461313	-0,566738	-3,636795	5,566631	-4,744402	-3,221365	3,040385	2,416932	-4,734627	258,646908	-176,459189	9,899911	-6,461313	-0,566738	-3,636795	-38,922264	502,468654	-3,221365	-6,461313	-0,566738	-3,636795	-38,922264	502,468654	-3,221365
11:46:26,81	0,806998	3,472996	-0,091986	-0,558009	0,566011	-1,398028	-6,457586	-0,568799	-3,636041	5,625043	-4,570673	-3,252142	3,042020	2,420103	-4,733539	258,553157	-176,360247	9,870219	-6,457586	-0,568799	-3,636041	-39,025655	502,349829	-3,252142	-6,457586	-0,568799	-3,636041	-39,025655	502,349829	-3,252142
11:46:26,86	0,806998	3,472996	-0,091986	-0,558009	0,566011	-1,398028	-6,461150	-0,568629	-3,634953	5,655051	-4,886674	-3,281834	3,037153	2,415508	-4,733548	258,464139	-176,338777	9,894530	-6,461150	-0,568629	-3,634953	-38,982360	502,313618	-3,281834	-6,461150	-0,568629	-3,634953	-38,982360	502,313618	-3,281834
11:46:26,91	0,806998	3,472996	-0,091986	-0,558009	0,566011	-1,398028	-6,454737	-0,566712	-3,634962	5,529411	-4,641014	-3,257523	3,038187	2,418707	-4,733954	258,393210	-176,289027	9,931669	-6,454737	-0,566712	-3,634962	-38,957453	502,055842	-3,257523	-6,454737	-0,566712	-3,634962	-38,957453	502,055842	-3,257523
11:46:26,96	0,806998	3,472996	-0,091986	-0,558009	0,566011	-1,398028	-6,458025	-0,566008	-3,635369	5,500441	-4,898271	-3,220384	3,038755	2,414600	-4,732005	258,357335	-176,255687	9,936254	-6,458025	-0,566008	-3,635369	-38,931186	502,056662	-3,220384	-6,458025	-0,566008	-3,635369	-38,931186	502,056662	-3,220384
11:46:27,01	0,806998	3,472996	-0,091986	-0,558009	0,566011	-1,398028	-6,454752	-0,568553	-3,633419	5,643716	-4,775814	-3,215799	3,038702	2,415821	-4,730506	258,329173	-176,262269	9,887141	-6,454752	-0,568553	-3,633419	-38,987692	501,922189	-3,215799	-6,454752	-0,568553	-3,633419	-38,987692	501,922189	-3,215799
11:46:27,06	0,806998	3,472996	-0,091986	-0,558009	0,566011	-1,398028	-6,455783	-0,567896	-3,631920	5,589788	-4,850530	-3,264912	3,037989	2,415324	-4,730552	258,247231	-176,201208	9,875235	-6,455783	-0,567896	-3,631920	-38,990072	501,928416	-3,264912	-6,455783	-0,567896	-3,631920	-38,990072	501,928416	-3,264912
11:46:27,11	0,806998	3,472996	-0,091986	-0,558009	0,566011	-1,398028	-6,454996	-0,567528	-3,631966	5,582535	-4,911094	-3,276818	3,037833	2,416861	-4,731736	258,180339	-176,191526	9,901380	-6,454996	-0,567528	-3,631966	-38,968398	501,806063	-3,276818	-6,454996	-0,567528	-3,631966	-38,968398	501,806063	-3,276818
11:46:27,16	0,806998	3,472996	-0,091986	-0,558009	0,566011	-1,398028	-6,450465	-0,568696	-3,633129	5,631989	-4,725605	-3,266312	3,033697	2,408449	-4,732092	258,153349	-176,185501	9,919485	-6,450465	-0,568696	-3,633129	-39,010654	501,635881	-3,266312	-6,450465	-0,568696	-3,633129	-39,010654	501,635881	-3,266312
11:46:27,21	0,806998	3,472996	-0,091986	-0,558009	0,566011	-1,398028	-6,446896	-0,567249	-3,633507	5,534680	-4,579058	-3,232568	3,033615	2,414727	-4,728278	258,102604	-176,133886	9,891185	-6,446896	-0,567249	-3,633507	-38,994337	501,502258	-3,232568	-6,446896	-0,567249	-3,633507	-38,994337	501,502258	-3,232568
11:46:27,26	0,806998	3,472996	-0,091986	-0,558009	0,566011	-1,398028	-6,452292	-0,564038	-3,629692	5,387073	-4,929410	-3,260868	3,038326	2,407665	-4,729823	258,081516	-176,128747	9,868047	-6,452292	-0,564038	-3,629692	-38,889937	501,575502	-3,260868	-6,452292	-0,564038	-3,629692	-38,889937	501,575502	-3,260868
11:46:27,31	0,806998	3,472996	-0,091986	-0,558009	0,566011	-1,398028	-6,448531	-0,571650	-3,631237	5,776762	-4,754692	-3,284006	3,037098	2,412840	-4,729433	258,053596	-176,062029	9,919241	-6,448531	-0,571650	-3,631237	-39,097727	501,455014	-3,284006	-6,448531	-0,571650	-3,631237	-39,097727	501,455014	-3,284006
11:46:27,36	0,806998	3,472996	-0,091986	-0,558009	0,566011	-1,398028	-6,452399	-0,567998	-3,630847	5,630685	-5,013349	-3,232812	3,028667	2,410057	-4,729506	257,950513	-176,044360	9,885125	-6,452399	-0,567998	-3,630847	-38,957134	501,499969	-3,232812	-6,452399	-0,567998	-3,630847	-38,957134	501,499969	-3,232812
11:46:27,41	0,806998	3,472996	-0,091986	-0,558009	0,566011	-1,398028	-6,445774	-0,562088	-3,630920	5,287163	-4,766940	-3,266928	3,038156	2,407873	-4,731418	257,974059	-176,034680	9,882827	-6,445774	-0,562088	-3,630920	-38,836778	501,226291	-3,266928	-6,445774	-0,562088	-3,630920	-38,836778	501,226291	-3,266928
11:46:27,46	0,806998	3,472996	-0,091986	-0,558009	0,566011	-1,398028	-6,448627	-0,571397	-3,632832	5,791388	-4,899742	-3,269226	3,037950	2,410104	-4,729895	257,876370	-176,011971	9,912998	-6,448627	-0,571397	-3,632832	-39,063310	501,317446	-3,269226	-6,448627	-0,571397	-3,632832	-39,063310	501,317446	-3,269226
11:46:27,51	0,806998	3,472996	-0,091986	-0,558009	0,566011	-1,398028	-6,450455	-0,570104	-3,631309	5,694930	-5,090788	-3,239055	3,036247	2,409957	-4,732236	257,898227	-175,984688	9,890530	-6,450455	-0,570104	-3,631309	-39,058202	501,269950	-3,239055	-6,450455	-0,570104	-3,631309	-39,058202	501,269950	-3,239055
11:46:27,56	0,806998	3,472996	-0,091986	-0,558009	0,566011	-1,398028	-6,449477	-0,568702	-3,633650	5,656617	-5,034612	-3,261523	3,037353	2,408819	-4,729529	257,847604	-175,957373	9,895145	-6,449477	-0,568702	-3,633650	-38,986510	501,249304	-3,261523	-6,449477	-0,568702	-3,633650	-38,986510	501,249304	-3,261523
11:46:27,62	0,806998	3,472996	-0,091986	-0,558009	0,566011	-1,398028	-6,449044	-0,570230	-3,630943	5,734396	-5,069635	-3,256908	3,033603	2,411469	-4,731112	257,763296	-175,964323	9,930414	-6,449044	-0,570230	-3,630943	-39,028648	501,180352	-3,256908	-6,449044	-0,570230	-3,630943	-39,028648	501,180352	-3,256908
11:46:27,67	0,806998	3,472996	-0,091986	-0,558009	0,566011	-1,398028	-6,449464	-0,565657	-3,632527	5,448410	-5,160979	-3,221639	3,032410	2,409116	-4,732332	257,729804	-175,920107	9,869375	-6,449464	-0,565657	-3,632527	-38,955628	501,121927	-3,221639	-6,449464	-0,565657	-3,632527	-38,955628	501,121927	-3,221639
11:46:27,72	0,806998	3,472996	-0,091986	-0,558009	0,566011	-1,398028	-6,446830	-0,565800	-3,633746	5,477432	-5,075145	-3,282678	3,068732	2,465560	-4,732010	260,558311	-177,552553	9,846073	-6,446830	-0,565800	-3,633746	-38,937892	501,001023	-3,282678	-6,446830	-0,565800	-3,633746	-38,937892	501,001023	-3,282678
11:46:27,77	0,806998	3,472996	-0,091986	-0,558009	0,566011	-1,398028	-6,513873	-0,569034	-3,633424	5,646085	-5,295581	-3,305980	4,346658	4,355880	-5,433909	354,970192	-239,924056	9,390540	-6,513873	-0,569034	-3,633424	-39,023063	506,043433	-3,305980	-6,513873	-0,569034	-3,633424	-39,023063	506,043433	-3,305980
11:46:27,82	0,856937	3,472951	-0,091987	-0,558017	0,565995	-1,397994	-8,789900	-0,730590	-4,335323	7,237656	-10,700220	-3,761513	4,688367	4,843995	-5,603794	378,792920	-256,077242	9,255559	-8,789900	-0,730590	-4,335323	-50,113637	679,306968	-3,761513	-8,789900	-0,730590	-4,335323	-50,113637	679,306968	-3,761513
11:46:27,87	0,856937	3,472951	-0,091987	-0,558017	0,565995	-1,397994	-9,383475	-0,782461	-4,505208	7,857247	-12,858401	-3,896494	4,687504	4,827503	-5,594312	378,223524	-255,800235	9,198933	-9,383475	-0,782461	-4,505208	-53,565916	723,744352	-3,896494	-9,383475	-0,782461	-4,505208	-53,565916	723,744352	-3,896494
11:46:27,92	0,856937	3,472951	-0,091987	-0,558017	0,565995	-1,397994	-9,368761	-0,789960	-4,495726	8,202395	-12,724905	-3,953120	4,680167	4,818477	-5,590610	377,762814	-255,718483	9,196582	-9,368761	-0,789960	-4,495726	-53,809445	722,722826	-3,953120	-9,368761	-0,789960	-4,495726	-53,809445	722,722826	-3,953120
11:46:27,97	0,856937	3,472951	-0,091987	-0,558017	0,565995	-1,397994	-9,357275	-0,788119	-4,492025	7,947104	-12,567507	-3,955471	4,681541	4,811809	-5,589540	377,493179	-255,531302	9,194256	-9,357275	-0,788119	-4,492025	-53,920212	721,978590	-3,955471	-9,357275	-0,788119	-4,492025	-53,920212	721,978590	-3,955471
11:46:28,02	0,856937	3,472951	-0,091987	-0,558017	0,565995	-1,397994	-9,352188	-0,792643	-4,490955	8,209631	-12,630068	-3,957797	4,681670	4,814877	-5,586956	377,251767	-255,452889	9,178773	-9,352188	-0,792643	-4,490955	-54,012808	721,516674	-3,957797	-9,352188	-0,792643	-4,490955	-54,012808	721,516674	-3,957797
11:46:28,07	0,856937	3,472951	-0,091987	-0,558017	0,565995	-1,397994	-9,354909	-0,791220	-4,488370	8,082872	-13,019857	-3,973280	4,676051	4,804795	-5,588918	377,075213	-255,425221	9,214118	-9,354909	-0,791220	-4,488370	-54,027915	721,340517	-3,973280	-9,354909	-0,791220	-4,488370	-54,027915	721,340517	-3,973280
11:46:28,12	0,856937	3,472951	-0,091987	-0,558017	0,565995	-1,397994	-9,343369	-0,791395	-4,490333	8,027637	-12,586479	-3,937935	4,681071	4,807615	-5,590565	376,917180	-255,325920	9,196985	-9,343369	-0,791395	-4,490333	-54,096860	720,867956	-3,937935	-9,343369	-0,791395	-4,490333	-54,096860	720,867956	-3,937935
11:46:28,17	0,856937	3,472951	-0,091987	-0,558017	0,565995	-1,397994	-9,348321	-0,794333	-4,491979	8,187386	-13,030498	-3,955068	4,681926	4,805579	-5,587522	376,731816	-255,256315	9,208804	-9,348321	-0,794333	-4,491979	-54,167732	720,812675	-3,955068	-9,348321	-0,794333	-4,491979	-54,167732	720,812675	-3,955068
11:46:28,22	0,856937	3,472951	-0,091987	-0,558017	0,565995	-1,397994	-9,346985	-0,796091	-4,488936	8,246431	-13,156356	-3,943249	4,697876	4,842855	-5,587491	378,880955	-256,352731	9,145326	-9,346985	-0,796091	-4,488936	-54,246737	720,581938	-3,943249	-9,346985	-0,796091	-4,488936	-54,246737	720,581938	-3,943249
11:46:28,27	0,856937	3,472951	-0,091987	-0,558017	0,565995	-1,397994	-9,387242	-0,791265	-4,488905	8,120528	-12,840325	-4,006726	6,000064	6,773276	-6,317841	474,276620	-319,352977	8,691832	-9,387242	-0,791265	-4,488905	-53,993803	724,058175	-4,006726	-9,387242	-0,791265	-4,488905	-53,993803	724,058175	-4,006726
11:46:28,32	0,907002	3,473013	-0,092000	-0,558015	0,565994	-1,398017	-11,710129	-0,953783	-5,219255	9,709473	-19,515282	-4,460221	6,285694	7,176950	-6,409801	494,157416	-332,832523	8,523739	-11,710129	-0,953783	-5,219255	-65,162468	899,729828	-4,460221	-11,710129	-0,953783	-5,219255	-65,162468	899,729828	-4,460221
11:46:28,37	0,907002	3,473013	-0,092000	-0,558015	0,565994	-1,398017	-12,202536	-0,999308	-5,311215	10,343575	-21,163404	-4,628314	6,278280	7,156452	-6,375535	492,921028	-332,218304	8,484919	-12,202536	-0,999308	-5,311215	-68,102120	936,735651	-4,628314	-12,202536	-0,999308	-5,311215	-68,102120	936,735651	-4,628314
11:46:28,42	0,907002	3,473013	-0,092000	-0,558015	0,565994	-1,398017	-12,181077	-1,003137	-5,276949	10,456396	-21,425396	-4,667134	6,270494	7,135922	-6,356029	492,060647	-331,768819	8,487055	-12,181077	-1,003137	-5,276949	-68,289843	934,789139	-4,667134	-12,181077	-1,003137	-5,276949	-68,289843	934,789139	-4,667134
11:46:28,47	0,907002	3,473013	-0,092000	-0,558015	0,565994	-1,398017	-12,159404	-1,006658	-5,257443	10,598593	-21,268281	-4,664998	6,267105	7,123905	-6,341479	491,426720	-331,497402	8,520114	-12,159404	-1,006658	-5,257443	-68,424090	933,244964	-4,664998	-12,159404	-1,006658	-5,257443	-68,424090	933,244964	-4,664998
11:46:28,52	0,907002	3,473013	-0,092000	-0,558015	0,565994	-1,398017	-12,147302	-1,009732	-5,242893	10,676524	-21,323675	-4,631939	6,258672	7,114184	-6,324618	490,888517	-331,173233	8,488954	-12,147302	-1,009732	-5,242893	-68,587456	932,239552	-4,631939	-12,147302	-1,009732	-5,242893	-68,587456	932,239552	-4,631939
11:46:28,57	0,907002	3,473013	-0,092000	-0,558015	0,565994	-1,398017	-12,134668	-1,007289	-5,226033	10,561121	-21,294855	-4,663099	6,257910	7,105971	-6,316294	490,408119	-330,945403	8,436633	-12,134668	-1,007289	-5,226033	-68,511079	931,276552	-4,663099	-12,134668	-1,007289	-5,226033	-68,511079	931,276552	-4,663099
11:46:28,62	0,907002	3,473013	-0,092000	-0,558015	0,565994	-1,398017	-12,127173	-1,010736	-5,217708	10,697482	-21,435102	-4,715420	6,257197	7,096406	-6,304012	489,944116	-330,704300	8,459490	-12,127173	-1,010736	-5,217708	-68,645321	930,548001	-4,715420	-12,127173	-1,010736	-5,217708	-68,645321	930,548001	-4,715420
11:46:28,67	0,907002	3,473013	-0,092000	-0,558015	0,565994	-1,398017	-12,118534	-1,014902	-5,205427	10,890877	-21,508240	-4,692563	6,251885	7,091582	-6,291702	489,564486	-330,510438	8,504084	-12,118534	-1,014902	-5,205427	-68,778902	929,796666	-4,692563	-12,118534	-1,014902	-5,205427	-68,778902	929,796666	-4,692563
11:46:28,72	0,907002	3,473013	-0,092000	-0,558015	0,565994	-1,398017	-12,111700	-1,012713	-5,193117	10,755120	-21,578580	-4,647969	6,242001	7,082668	-6,283310	489,234434	-330,308452	8,462203	-12,111700	-1,012713	-5,193117	-68,742817	929,189870	-4,647969	-12,111700	-1,012713	-5,193117	-68,742817	929,189870	-4,647969
11:46:28,77	0,907002	3,473013	-0,092000	-0,558015	0,565994	-1,398017	-12,099039	-1,008610	-5,184725	10,551681	-21,307018	-4,689850	6,238388	7,076795	-6,274109	488,838649	-330,148477	8,507907	-12,099039	-1,008610	-5,184725	-68,624198	928,467518	-4,689850	-12,099039	-1,008610	-5,184725	-68,624198	928,467518	-4,689850
11:46:28,82	0,907002	3,473013	-0,092000	-0,558015	0,565994	-1,398017	-12,092146	-1,008418	-5,175524	10,482356	-21,371327	-4,644146	6,240284	7,072239	-6,265324	488,522441	-329,957403	8,467977	-12,092146	-1,008418	-5,175524	-68,678464	927,862105	-4,644146	-12,092146	-1,008418	-5,175524	-68,678464	927,862105	-4,644146
11:46:28,87	0,907002	3,473013	-0,092000	-0,558015	0,565994	-1,398017	-12,089148	-1,012338	-5,166738	10,693573	-21,584837	-4,684076	6,234017	7,067161	-6,259608	488,266494	-329,803971	8,455673	-12,089148	-1,012338	-5,166738	-68,774976	927,413290	-4,684076	-12,089148	-1,012338	-5,166738	-68,774976	927,413290	-4,684076
11:46:28,92	0,907002	3,473013	-0,092000	-0,558015	0,565994	-1,398017	-12,081617	-1,009449	-5,161022	10,548257	-21,491569	-4,696380	6,231167	7,062776	-6,251519	487,968193	-329,666222	8,520073	-12,081617	-1,009449	-5,161022	-68,693521	926,915331	-4,696380	-12,081617	-1,009449	-5,161022	-68,693521	926,915331	-4,696380
11:46:28,97	0,907002	3,473013	-0,092000	-0,558015	0,565994	-1,398017	-12,076395	-1,009174	-5,152933	10,504075	-21,547234	-4,631980	6,232653	7,052412	-6,241878	487,750774	-329,562991	8,489397	-12,076395	-1,009174	-5,152933	-68,716076	926,449737	-4,631980	-12,076395	-1,009174	-5,152933	-68,716076	926,449737	-4,631980
11:46:29,02	0,907002	3,473013	-0,092000	-0,558015	0,565994	-1,398017	-12,068162	-1,015643	-5,143292	10,821173	-21,359033	-4,662656	6,234142	7,050288	-6,231490	487,542421	-329,424531	8,460524	-12,068162	-1,015643	-5,143292	-68,906824	925,991661	-4,662656	-12,068162	-1,015643	-5,143292	-68,906824	925,991661	-4,662656
11:46:29,07	0,907002	3,473013	-0,092000	-0,558015	0,565994	-1,398017	-12,067067	-1,017994	-5,132904	10,959121	-21,551784	-4,691529	6,226019	7,042655	-6,226944	487,252319	-329,301958	8,452439	-12,067067	-1,017994	-5,132904	-68,953373	925,712986	-4,691529	-12,067067	-1,017994	-5,132904	-68,953373	925,712986	-4,691529
11:46:29,12	0,907002	3,473013	-0,092000	-0,558015	0,565994	-1,398017	-12,056395	-1,014776	-5,128358	10,752908	-21,309348	-4,699614	6,229246	7,042949	-6,221154	487,065909	-329,191014	8,508284	-12,056395	-1,014776	-5,128358	-68,907008	925,117649	-4,699614	-12,056395	-1,014776	-5,128358	-68,907008	925,117649	-4,699614
11:46:29,17	0,907002	3,473013	-0,092000	-0,558015	0,565994	-1,398017	-12,058263	-1,017423	-5,122569	10,893448	-21,623409	-4,643769	6,223652	7,041365	-6,213504	486,883357	-329,131272	8,457765	-12,058263	-1,017423	-5,122569	-68,974288	924,950252	-4,643769	-12,058263	-1,017423	-5,122569	-68,974288	924,950252	-4,643769
11:46:29,22	0,907002	3,473013	-0,092000	-0,558015	0,565994	-1,398017	-12,054094	-1,013371	-5,114918	10,643196	-21,594589	-4,694288	6,221104	7,036710	-6,208511	486,731448	-329,019718	8,449040	-12,054094	-1,013371	-5,114918	-68,906442	924,651808	-4,694288	-12,054094	-1,013371	-5,114918	-68,906442	924,651808	-4,694288
11:46:29,27	0,907002	3,473013	-0,092000	-0,558015	0,565994	-1,398017	-12,048789	-1,013492	-5,109925	10,670123	-21,506042	-4,703013	6,221914	7,030774	-6,198072	486,488663	-328,907465	8,486800	-12,048789	-1,013492	-5,109925	-68,888985	924,323883	-4,703013	-12,048789	-1,013492	-5,109925	-68,888985	924,323883	-4,703013
11:46:29,32	0,907002	3,473013	-0,092000	-0,558015	0,565994	-1,398017	-12,044053	-1,017161	-5,099487	10,836750	-21,526178	-4,665253	6,218039	7,032048	-6,192354	486,284563	-328,803892	8,478565	-12,044053	-1,017161	-5,099487	-69,010402	923,932006	-4,665253	-12,044053	-1,017161	-5,099487	-69,010402	923,932006	-4,665253
11:46:29,37	0,907002	3,473013	-0,092000	-0,558015	0,565994	-1,398017	-12,043219	-1,013169	-5,093768	10,616778	-21,711349	-4,673488	6,219544	7,026306	-6,188937	486,110794	-328,733552	8,441172	-12,043219	-1,013169	-5,093768	-68,916949	923,681361	-4,673488	-12,043219	-1,013169	-5,093768	-68,916949	923,681361	-4,673488
11:46:29,42	0,907002	3,473013	-0,092000	-0,558015	0,565994	-1,398017	-12,034945	-1,016034	-5,082217	10,777962	-21,681113	-4,657300	6,216383	7,023450	-6,180803	485,944225	-328,593320	8,494753	-12,034945	-1,016034	-5,082217	-68,980686	923,062064	-4,657300	-12,034945	-1,016034	-5,082217	-68,980686	923,062064	-4,657300
11:46:29,47	0,907002	3,473013	-0,092000	-0,558015	0,565994	-1,398017	-12,034945	-1,016034	-5,082217	10,777962	-21,681113	-4,657300	6,214378	7,022780	-6,177404	485,799495	-328,536625	8,451936	-12,034945	-1,016034	-5,082217	-68,980686	923,062064	-4,657300	-12,034945	-1,016034	-5,082217	-68,980686	923,062064	-4,657300
11:46:29,52	0,907002	3,473013	-0,092000	-0,558015	0,565994	-1,398017	-12,033363	-1,014632	-5,078818	10,681797	-21,752515	-4,700116	6,213525	7,010953	-6,172385	485,609318	-328,461743	8,456179	-12,033363	-1,014632	-5,078818	-68,966802	922,866443	-4,700116	-12,033363	-1,014632	-5,078818	-68,966802	922,866443	-4,700116
11:46:29,57	0,907002	3,473013	-0,092000	-0,558015	0,565994	-1,398017	-12,022693	-1,019807	-5,073799	10,920650	-21,399852	-4,695874	6,213354	7,012998	-6,169315	485,499105	-328,367632	8,482958	-12,022693	-1,019807	-5,073799	-69,134173	922,381568	-4,695874	-12,022693	-1,019807	-5,073799	-69,134173	922,381568	-4,695874
11:46:29,62	0,907002	3,473013	-0,092000	-0,558015	0,565994	-1,398017	-12,024379	-1,018636	-5,070730	10,886181	-21,630004	-4,669095	6,209541	7,015529	-6,160087	485,317847	-328,254303	8,482553	-12,024379	-1,018636	-5,070730	-69,076760	922,283734	-4,669095	-12,024379	-1,018636	-5,070730	-69,076760	922,283734	-4,669095
11:46:29,67	0,907002	3,473013	-0,092000	-0,558015	0,565994	-1,398017	-12,024664	-1,014068	-5,061501	10,656156	-21,858497	-4,669500	6,207504	7,009924	-6,158994	485,167751	-328,246023	8,448596	-12,024664	-1,014068	-5,061501	-68,948188	922,077665	-4,669500	-12,024664	-1,014068	-5,061501	-68,948188	922,077665	-4,669500
11:46:29,72	0,907002	3,473013	-0,092000	-0,558015	0,565994	-1,398017	-12,018791	-1,015107	-5,060409	10,642288	-21,687218	-4,703457	6,212751	7,013369	-6,153961	485,097593	-328,110867	8,476227	-12,018791	-1,015107	-5,060409	-69,043590	921,787899	-4,703457	-12,018791	-1,015107	-5,060409	-69,043590	921,787899	-4,703457
11:46:29,77	0,907002	3,473013	-0,092000	-0,558015	0,565994	-1,398017	-12,024399	-1,017928	-5,055375	10,870986	-22,107161	-4,675826	6,205955	7,006939	-6,147844	484,904371	-328,078021	8,434653	-12,024399	-1,017928	-5,055375	-69,036395	921,808169	-4,675826	-12,024399	-1,017928	-5,055375	-69,036395	921,808169	-4,675826
11:46:29,82	0,907002	3,473013	-0,092000	-0,558015	0,565994	-1,398017	-12,015432	-1,015258	-5,049258	10,663953	-21,824627	-4,717399	6,205176	7,005737	-6,143953	484,790793	-328,013426	8,503042	-12,015432	-1,015258	-5,049258	-69,033792	921,386782	-4,717399	-12,015432	-1,015258	-5,049258	-69,033792	921,386782	-4,717399
11:46:29,87	0,907002	3,473013	-0,092000	-0,558015	0,565994	-1,398017	-12,014002	-1,015185	-5,045368	10,659297	-21,880917	-4,649011	6,206966	7,002089	-6,140486	484,745447	-327,914069	8,465588	-12,014002	-1,015185	-5,045368	-69,032699	921,218223	-4,649011	-12,014002	-1,015185	-5,045368	-69,032699	921,218223	-4,649011
11:46:29,92	0,907002	3,473013	-0,092000	-0,558015	0,565994	-1,398017	-12,011737	-1,018559	-5,041900	10,898130	-21,852101	-4,686465	6,201979	6,995995	-6,135078	484,587537	-327,895578	8,491817	-12,011737	-1,018559	-5,041900	-69,058744	921,069260	-4,686465	-12,011737	-1,018559	-5,041900	-69,058744	921,069260	-4,686465
11:46:29,97	0,907002	3,473013	-0,092000	-0,558015	0,565994	-1,398017	-12,003967	-1,017287	-5,036492	10,769035	-21,594051	-4,660236	6,201308	6,993469	-6,132041	484,502220	-327,818176	8,434693	-12,003967	-1,017287	-5,036492	-69,087972	920,717350	-4,660236	-12,003967	-1,017287	-5,036492	-69,087972	920,717350	-4,660236
11:46:30,02	0,907002	3,473013	-0,092000	-0,558015	0,565994	-1,398017	-12,001443	-1,017969	-5,033455	10,828862	-21,575387	-4,717360	6,200434	6,989668	-6,126236	484,354754	-327,824771	8,470512	-12,001443	-1,017969	-5,033455	-69,081666	920,537873	-4,717360	-12,001443	-1,017969	-5,033455	-69,081666	920,537873	-4,717360
11:46:30,07	0,907002	3,473013	-0,092000	-0,558015	0,565994	-1,398017	-11,997715	-1,019112	-5,027650	10,808885	-21,505949	-4,681541	6,201471	6,998384	-6,122034	484,269368	-327,726609	8,473449	-11,997715	-1,019112	-5,027650	-69,191416	920,314673	-4,681541	-11,997715	-1,019112	-5,027650	-69,191416	920,314673	-4,681541
11:46:30,12	0,907002	3,473013	-0,092000	-0,558015	0,565994	-1,398017	-11,999862	-1,018446	-5,024188	10,804554	-21,715532	-4,675267	6,200048	6,992928	-6,120892	484,119383	-327,662495	8,504365	-11,999862	-1,018446	-5,024188	-69,143484	920,273618	-4,675267	-11,999862	-1,018446	-5,024188	-69,143484	920,273618	-4,675267
11:46:30,17	0,907002	3,473013	-0,092000	-0,558015	0,565994	-1,398017	-12,000344	-1,017147	-5,022306	10,729571	-21,927661	-4,647688	6,196422	6,988829	-6,116673	484,044369	-327,639856	8,458453	-12,000344	-1,017147	-5,022306	-69,116503	920,099382	-4,647688	-12,000344	-1,017147	-5,022306	-69,116503	920,099382	-4,647688
11:46:30,22	0,907002	3,473013	-0,092000	-0,558015	0,565994	-1,398017	-11,994982	-1,016057	-5,018087	10,654970	-21,725104	-4,693600	6,199875	6,982862	-6,112425	483,948746	-327,551463	8,440013	-11,994982	-1,016057	-5,018087	-69,105508	919,880998	-4,693600	-11,994982	-1,016057	-5,018087	-69,105508	919,880998	-4,693600
11:46:30,27	0,907002	3,473013	-0,092000	-0,558015	0,565994	-1,398017	-11,991541	-1,022031	-5,013839	10,994330	-21,673177	-4,712040	6,196719	6,987592	-6,110512	483,845278	-327,492930	8,495241	-11,991541	-1,022031	-5,013839	-69,235067	919,662800	-4,712040	-11,991541	-1,022031	-5,013839	-69,235067	919,662800	-4,712040
11:46:30,32	0,907002	3,473013	-0,092000	-0,558015	0,565994	-1,398017	-11,994059	-1,016933	-5,011927	10,728198	-21,922960	-4,656812	6,193027	6,988560	-6,107453	483,747562	-327,431597	8,500699	-11,994059	-1,016933	-5,011927	-69,101016	919,610642	-4,656812	-11,994059	-1,016933	-5,011927	-69,101016	919,610642	-4,656812
11:46:30,37	0,907002	3,473013	-0,092000	-0,558015	0,565994	-1,398017	-11,993051	-1,013251	-5,008868	10,541027	-21,985872	-4,651354	6,200004	6,986746	-6,103199	483,688251	-327,427405	8,485255	-11,993051	-1,013251	-5,008868	-68,999203	919,468657	-4,651354	-11,993051	-1,013251	-5,008868	-68,999203	919,468657	-4,651354
11:46:30,42	0,907002	3,473013	-0,092000	-0,558015	0,565994	-1,398017	-11,994969	-1,020201	-5,004613	10,876384	-22,139034	-4,666798	6,195839	6,977525	-6,098545	483,600677	-327,330403	8,479498	-11,994969	-1,020201	-5,004613	-69,209394	919,466006	-4,666798	-11,994969	-1,020201	-5,004613	-69,209394	919,466006	-4,666798
11:46:30,47	0,907002	3,473013	-0,092000	-0,558015	0,565994	-1,398017	-11,984901	-1,021204	-4,999959	10,968770	-21,739846	-4,672555	6,195634	6,979988	-6,096275	483,486956	-327,272052	8,481485	-11,986931	-1,019796	-4,997689	-69,164762	919,001015	-4,670568	-11,986931	-1,019796	-4,997689	-69,164762	919,001015	-4,670568
11:46:30,52	0,907002	3,473013	-0,092000	-0,558015	0,565994	-1,398017	-11,986931	-1,019796	-4,997689	10,889203	-21,973097	-4,670568	6,191400	6,978114	-6,089671	483,416345	-327,256431	8,516443	-11,986931	-1,019796	-4,997689	-69,164762	919,001015	-4,670568	-11,986931	-1,019796	-4,997689	-69,164762	919,001015	-4,670568
11:46:30,57	0,907002	3,473013	-0,092000	-0,558015	0,565994	-1,398017	-11,983191	-1,017066	-4,991085	10,725463	-21,847572	-4,635609	6,191904	6,981029	-6,088946	483,355582	-327,184626	8,500066	-11,983191	-1,017066	-4,991085	-69,114194	918,832940	-4,635609	-11,983191	-1,017066	-4,991085	-69,114194	918,832940	-4,635609
11:46:30,62	0,907002	3,473013	-0,092000	-0,558015	0,565994	-1,398017	-11,985968	-1,016045	-4,990361	10,704174	-22,080467	-4,651987	6,192974	6,977488	-6,088187	483,276766	-327,134519	8,501679	-11,985968	-1,016045	-4,990361	-69,055333	918,817988	-4,651987	-11,985968	-1,016045	-4,990361	-69,055333	918,817988	-4,651987
11:46:30,67	0,907002	3,473013	-0,092000	-0,558015	0,565994	-1,398017	-11,983437	-1,018741	-4,989602	10,848390	-22,042175	-4,650374	6,187441	6,972313	-6,081633	483,134543	-327,113462	8,498103	-11,983437	-1,018741	-4,989602	-69,122811	918,657611	-4,650374	-11,983437	-1,018741	-4,989602	-69,122811	918,657611	-4,650374
11:46:30,72	0,907002	3,473013	-0,092000	-0,558015	0,565994	-1,398017	-11,976188	-1,016537	-4,983047	10,680904	-21,798940	-4,653950	6,185585	6,973520	-6,080886	483,083258	-327,079616	8,499118	-11,976188	-1,016537	-4,983047	-69,117279	918,331825	-4,653950	-11,976188	-1,016537	-4,983047	-69,117279	918,331825	-4,653950
11:46:30,77	0,907002	3,473013	-0,092000	-0,558015	0,565994	-1,398017	-11,976306	-1,014327	-4,982301	10,569631	-21,866386	-4,652935	6,192633	6,971178	-6,075846	483,044117	-327,049444	8,478910	-11,976306	-1,014327	-4,982301	-69,055033	918,273600	-4,652935	-11,976306	-1,014327	-4,982301	-69,055033	918,273600	-4,652935
11:46:30,82	0,907002	3,473013	-0,092000	-0,558015	0,565994	-1,398017	-11,977801	-1,021601	-4,977261	10,954444	-21,993145	-4,673142	6,184801	6,971207	-6,075150	482,930790	-326,969668	8,456632	-11,977801	-1,021601	-4,977261	-69,241239	918,264253	-4,673142	-11,977801	-1,021601	-4,977261	-69,241239	918,264253	-4,673142
11:46:30,87	0,907002	3,473013	-0,092000	-0,558015	0,565994	-1,398017	-11,973910	-1,014804	-4,976564	10,613402	-21,928858	-4,695421	6,190596	6,969050	-6,070871	482,858222	-326,921184	8,481235	-11,973910	-1,014804	-4,976564	-69,048683	918,023116	-4,695421	-11,973910	-1,014804	-4,976564	-69,048683	918,023116	-4,695421
11:46:30,92	0,907002	3,473013	-0,092000	-0,558015	0,565994	-1,398017	-11,974940	-1,020902	-4,972286	10,936199	-22,069470	-4,670818	6,185789	6,970536	-6,068973	482,796983	-326,874118	8,476761	-11,974940	-1,020902	-4,972286	-69,204573	917,963306	-4,670818	-11,974940	-1,020902	-4,972286	-69,204573	917,963306	-4,670818
11:46:30,97	0,907002	3,473013	-0,092000	-0,558015	0,565994	-1,398017	-11,973823	-1,015995	-4,970387	10,691186	-22,087967	-4,675292	6,186241	6,961471	-6,065867	482,704798	-326,879372	8,474384	-11,973823	-1,015995	-4,970387	-69,064403	917,857144	-4,675292	-11,973823	-1,015995	-4,970387	-69,064403	917,857144	-4,675292
11:46:31,02	0,907002	3,473013	-0,092000	-0,558015	0,565994	-1,398017	-11,966199	-1,020919	-4,967282	10,896616	-21,768716	-4,677669	6,182575	6,964156	-6,063979	482,637812	-326,857123	8,464710	-11,966199	-1,020919	-4,967282	-69,245544	917,577896	-4,677669	-11,966199	-1,020919	-4,967282	-69,245544	917,577896	-4,677669
11:46:31,07	0,907002	3,473013	-0,092000	-0,558015	0,565994	-1,398017	-11,966691	-1,016402	-4,965393	10,647480	-21,863461	-4,687343	6,185479	6,966032	-6,063614	482,588987	-326,760132	8,468877	-11,966691	-1,016402	-4,965393	-69,140054	917,521810	-4,687343	-11,966691	-1,016402	-4,965393	-69,140054	917,521810	-4,687343
11:46:31,12	0,907002	3,473013	-0,092000	-0,558015	0,565994	-1,398017	-11,969767	-1,017979	-4,965028	10,789074	-22,114197	-4,683176	6,187237	6,964864	-6,056623	482,566958	-326,758070	8,465046	-11,969767	-1,017979	-4,965028	-69,122264	917,512547	-4,683176	-11,969767	-1,017979	-4,965028	-69,122264	917,512547	-4,683176
11:46:31,17	0,907002	3,473013	-0,092000	-0,558015	0,565994	-1,398017	-11,969635	-1,020085	-4,958037	10,889372	-22,127443	-4,687007	6,185279	6,961467	-6,055124	482,449386	-326,717461	8,446421	-11,965715	-1,020088	-4,956539	-69,211001	917,262913	-4,705632	-11,965715	-1,020088	-4,956539	-69,211001	917,262913	-4,705632
11:46:31,22	0,907002	3,473013	-0,092000	-0,558015	0,565994	-1,398017	-11,965715	-1,020088	-4,956539	10,865902	-22,045682	-4,705632	6,189291	6,964871	-6,052392	482,396478	-326,684061	8,505712	-11,965715	-1,020088	-4,956539	-69,211001	917,262913	-4,705632	-11,965715	-1,020088	-4,956539	-69,211001	917,262913	-4,705632
11:46:31,27	0,907002	3,473013	-0,092000	-0,558015	0,565994	-1,398017	-11,970668	-1,021861	-4,953807	10,960553	-22,365801	-4,646341	6,180363	6,963123	-6,049360	482,320855	-326,637817	8,455872	-11,970668	-1,021861	-4,953807	-69,255506	917,331670	-4,646341	-11,970668	-1,021861	-4,953807	-69,255506	917,331670	-4,646341
11:46:31,32	0,907002	3,473013	-0,092000	-0,558015	0,565994	-1,398017	-11,964690	-1,015003	-4,950775	10,606182	-22,143562	-4,696181	6,183778	6,958763	-6,049361	482,249699	-326,624185	8,466674	-11,964690	-1,015003	-4,950775	-69,071537	917,084641	-4,696181	-11,964690	-1,015003	-4,950775	-69,071537	917,084641	-4,696181
11:46:31,37	0,907002	3,473013	-0,092000	-0,558015	0,565994	-1,398017	-11,962622	-1,020140	-4,950775	10,849529	-22,104441	-4,685379	6,180728	6,953227	-6,045899	482,162194	-326,581378	8,446109	-11,962622	-1,020140	-4,950775	-69,231437	916,961389	-4,685379	-11,962622	-1,020140	-4,950775	-69,231437	916,961389	-4,685379
11:46:31,42	0,907002	3,473013	-0,092000	-0,558015	0,565994	-1,398017	-11,956303	-1,020267	-4,947313	10,849455	-21,873033	-4,705944	6,173014	6,953327	-6,040873	482,117659	-326,553362	8,452778	-11,956303	-1,020267	-4,947313	-69,241485	916,696747	-4,705944	-11,956303	-1,020267	-4,947313	-69,241485	916,696747	-4,705944
11:46:31,47	0,907002	3,473013	-0,092000	-0,558015	0,565994	-1,398017	-11,952532	-1,013536	-4,942287	10,501471	-21,729530	-4,699275	6,181842	6,955956	-6,043943	482,111605	-326,492590	8,507022	-11,952532	-1,013536	-4,942287	-69,061134	916,544245	-4,699275	-11,952532	-1,013536	-4,942287	-69,061134	916,544245	-4,699275
11:46:31,52	0,907002	3,473013	-0,092000	-0,558015	0,565994	-1,398017	-11,959223	-1,019867	-4,945358	10,880252	-22,113073	-4,645031	6,177682	6,952371	-6,040863	482,061353	-326,447879	8,486465	-11,959223	-1,019867	-4,945358	-69,179285	916,685918	-4,645031	-11,959223	-1,019867	-4,945358	-69,179285	916,685918	-4,645031
11:46:31,57	0,907002	3,473013	-0,092000	-0,558015	0,565994	-1,398017	-11,954038	-1,018057	-4,942277	10,799763	-21,909351	-4,665588	6,178734	6,955577	-6,037007	482,008158	-326,459689	8,494635	-11,954038	-1,018057	-4,942277	-69,117744	916,482654	-4,665588	-11,954038	-1,018057	-4,942277	-69,117744	916,482654	-4,665588
11:46:31,62	0,907002	3,473013	-0,092000	-0,558015	0,565994	-1,398017	-11,957341	-1,017364	-4,938421	10,726895	-22,121254	-4,657418	6,180368	6,951746	-6,035095	481,911033	-326,402455	8,486327	-11,957341	-1,017364	-4,938421	-69,136202	916,530011	-4,657418	-11,957341	-1,017364	-4,938421	-69,136202	916,530011	-4,657418
11:46:31,67	0,907002	3,473013	-0,092000	-0,558015	0,565994	-1,398017	-11,954840	-1,020695	-4,936510	10,901121	-22,103923	-4,665726	6,181494	6,951835	-6,032414	481,871849	-326,385000	8,456794	-11,954840	-1,020695	-4,936510	-69,223475	916,351001	-4,665726	-11,954840	-1,020695	-4,936510	-69,223475	916,351001	-4,665726
11:46:31,72	0,907002	3,473013	-0,092000	-0,558015	0,565994	-1,398017	-11,955480	-1,021626	-4,933828	10,945009	-22,179895	-4,695259	6,181405	6,951937	-6,030858	481,826872	-326,371925	8,485800	-11,955480	-1,021626	-4,933828	-69,252597	916,325315	-4,695259	-11,955480	-1,021626	-4,933828	-69,252597	916,325315	-4,695259
11:46:31,77	0,907002	3,473013	-0,092000	-0,558015	0,565994	-1,398017	-11,955525	-1,021498	-4,932273	10,927222	-22,227686	-4,666253	6,176692	6,954504	-6,028947	481,792862	-326,266544	8,487928	-11,955525	-1,021498	-4,932273	-69,260388	916,280998	-4,666253	-11,955525	-1,021498	-4,932273	-69,260388	916,280998	-4,666253
11:46:31,82	0,907002	3,473013	-0,092000	-0,558015	0,565994	-1,398017	-11,955391	-1,016133	-4,930361	10,722488	-22,302866	-4,664125	6,175322	6,950504	-6,027025	481,689672	-326,264159	8,501601	-11,955391	-1,016133	-4,930361	-69,043951	916,195305	-4,664125	-11,955391	-1,016133	-4,930361	-69,043951	916,195305	-4,664125
11:46:31,87	0,907002	3,473013	-0,092000	-0,558015	0,565994	-1,398017	-11,951242	-1,016946	-4,928440	10,715250	-22,177671	-4,650452	6,176494	6,950440	-6,023931	481,678207	-326,262890	8,485534	-11,951772	-1,017993	-4,925345	-69,147408	915,998297	-4,666519	-11,951772	-1,017993	-4,925345	-69,147408	915,998297	-4,666519
11:46:31,92	0,907002	3,473013	-0,092000	-0,558015	0,565994	-1,398017	-11,951772	-1,017993	-4,925345	10,765051	-22,215829	-4,666519	6,171061	6,943944	-6,020463	481,586553	-326,248365	8,473239	-11,951772	-1,017993	-4,925345	-69,147408	915,998297	-4,666519	-11,951772	-1,017993	-4,925345	-69,147408	915,998297	-4,666519
11:46:31,97	0,907002	3,473013	-0,092000	-0,558015	0,565994	-1,398017	-11,943430	-1,016537	-4,921878	10,656061	-21,868647	-4,678814	6,171784	6,940066	-6,018863	481,613795	-326,179374	8,493125	-11,943430	-1,016537	-4,921878	-69,142057	915,690578	-4,678814	-11,943430	-1,016537	-4,921878	-69,142057	915,690578	-4,678814
11:46:32,02	0,907002	3,473013	-0,092000	-0,558015	0,565994	-1,398017	-11,940433	-1,019101	-4,920278	10,862802	-21,723702	-4,658928	6,176334	6,939093	-6,017346	481,524130	-326,158226	8,484753	-11,940433	-1,019101	-4,920278	-69,136657	915,600253	-4,658928	-11,940433	-1,019101	-4,920278	-69,136657	915,600253	-4,658928
11:46:32,07	0,907002	3,473013	-0,092000	-0,558015	0,565994	-1,398017	-11,941866	-1,023529	-4,918760	11,066505	-21,886458	-4,667300	6,175622	6,948480	-6,019324	481,487182	-326,123666	8,517783	-11,941866	-1,023529	-4,918760	-69,280498	915,550008	-4,667300	-11,941866	-1,023529	-4,918760	-69,280498	915,550008	-4,667300
11:46:32,12	0,907002	3,473013	-0,092000	-0,558015	0,565994	-1,398017	-11,949639	-1,018219	-4,920738	10,801839	-22,339942	-4,634270	6,170743	6,946755	-6,013181	481,389281	-326,128242	8,475045	-11,949639	-1,018219	-4,920738	-69,128326	915,706719	-4,634270	-11,949639	-1,018219	-4,920738	-69,128326	915,706719	-4,634270
11:46:32,17	0,907002	3,473013	-0,092000	-0,558015	0,565994	-1,398017	-11,945705	-1,014855	-4,914595	10,574039	-22,217887	-4,677008	6,171307	6,936161	-6,012784	481,329368	-326,078382	8,461006	-11,945705	-1,014855	-4,914595	-69,092114	915,519981	-4,677008	-11,945705	-1,014855	-4,914595	-69,092114	915,519981	-4,677008
11:46:32,22	0,907002	3,473013	-0,092000	-0,558015	0,565994	-1,398017	-11,936813	-1,020640	-4,914198	10,888084	-21,832291	-4,691047	6,170731	6,937427	-6,011979	481,329160	-326,040043	8,505442	-11,936813	-1,020640	-4,914198	-69,232195	915,207512	-4,691047	-11,936813	-1,020640	-4,914198	-69,232195	915,207512	-4,691047
11:46:32,27	0,907002	3,473013	-0,092000	-0,558015	0,565994	-1,398017	-11,937621	-1,019509	-4,913394	10,862327	-21,893665	-4,646611	6,174091	6,940853	-6,008932	481,248507	-326,039785	8,486133	-11,937621	-1,019509	-4,913394	-69,169102	915,209578	-4,646611	-11,937621	-1,019509	-4,913394	-69,169102	915,209578	-4,646611
11:46:32,32	0,907002	3,473013	-0,092000	-0,558015	0,565994	-1,398017	-11,942268	-1,020706	-4,910346	10,884471	-22,205309	-4,665920	6,165197	6,939646	-6,007428	481,203689	-326,016296	8,455644	-11,942268	-1,020706	-4,910346	-69,240927	915,262759	-4,665920	-11,942268	-1,020706	-4,910346	-69,240927	915,262759	-4,665920
11:46:32,37	0,907002	3,473013	-0,092000	-0,558015	0,565994	-1,398017	-11,936776	-1,013607	-4,908842	10,513275	-21,970274	-4,696409	6,165731	6,935613	-6,009343	481,167922	-325,995987	8,491237	-11,936776	-1,013607	-4,908842	-69,054881	915,066660	-4,696409	-11,936776	-1,013607	-4,908842	-69,054881	915,066660	-4,696409
11:46:32,42	0,907002	3,473013	-0,092000	-0,558015	0,565994	-1,398017	-11,933550	-1,016086	-4,910757	10,641882	-21,843624	-4,660816	6,172154	6,937588	-6,002764	481,120166	-325,960113	8,480587	-11,933550	-1,016086	-4,910757	-69,120866	914,940026	-4,660816	-11,933550	-1,016086	-4,910757	-69,120866	914,940026	-4,660816
11:46:32,47	0,907002	3,473013	-0,092000	-0,558015	0,565994	-1,398017	-11,938472	-1,020661	-4,904179	10,886986	-22,158894	-4,671466	6,167336	6,938818	-6,002026	481,069272	-325,951988	8,475426	-11,938472	-1,020661	-4,904179	-69,234922	915,011180	-4,671466	-11,938472	-1,020661	-4,904179	-69,234922	915,011180	-4,671466
11:46:32,52	0,907002	3,473013	-0,092000	-0,558015	0,565994	-1,398017	-11,937129	-1,015874	-4,903441	10,619616	-22,137158	-4,676627	6,167895	6,937975	-6,000080	481,042643	-325,928549	8,489773	-11,937129	-1,015874	-4,903441	-69,126458	914,927433	-4,676627	-11,937129	-1,015874	-4,903441	-69,126458	914,927433	-4,676627
11:46:32,57	0,907002	3,473013	-0,092000	-0,558015	0,565994	-1,398017	-11,936678	-1,016779	-4,901494	10,673682	-22,148505	-4,662280	6,165553	6,933005	-6,000082	481,014062	-325,869057	8,481141	-11,936678	-1,016779	-4,901494	-69,143468	914,880711	-4,662280	-11,936678	-1,016779	-4,901494	-69,143468	914,880711	-4,662280
11:46:32,62	0,907002	3,473013	-0,092000	-0,558015	0,565994	-1,398017	-11,931202	-1,017236	-4,901496	10,734658	-21,918273	-4,670912	6,171370	6,938630	-5,994291	480,971600	-325,837248	8,476068	-11,931202	-1,017236	-4,901496	-69,118337	914,681109	-4,670912	-11,931202	-1,017236	-4,901496	-69,118337	914,681109	-4,670912
11:46:32,67	0,907002	3,473013	-0,092000	-0,558015	0,565994	-1,398017	-11,938982	-1,019461	-4,895705	10,856704	-22,375512	-4,675985	6,171964	6,930251	-5,993858	480,956052	-325,845856	8,493929	-11,938982	-1,019461	-4,895705	-69,170998	914,834602	-4,675985	-11,938982	-1,019461	-4,895705	-69,170998	914,834602	-4,675985
11:46:32,72	0,907002	3,473013	-0,092000	-0,558015	0,565994	-1,398017	-11,932023	-1,024165	-4,895273	11,086074	-22,022778	-4,658124	6,167779	6,930669	-5,993887	480,918274	-325,817649	8,489732	-11,932023	-1,024165	-4,895273	-69,310879	914,641014	-4,658124	-11,932023	-1,024165	-4,895273	-69,310879	914,641014	-4,658124
11:46:32,77	0,907002	3,473013	-0,092000	-0,558015	0,565994	-1,398017	-11,930293	-1,020332	-4,895301	10,892291	-21,979631	-4,662321	6,162278	6,931782	-5,992769	480,815647	-325,784108	8,504930	-11,930293	-1,020332	-4,895301	-69,203762	914,548346	-4,662321	-11,930293	-1,020332	-4,895301	-69,203762	914,548346	-4,662321
11:46:32,82	0,907002	3,473013	-0,092000	-0,558015	0,565994	-1,398017	-11,928505	-1,015011	-4,894184	10,593329	-21,992336	-4,647123	6,164682	6,927728	-5,993177	480,825666	-325,797800	8,446309	-11,928505	-1,015011	-4,894184	-69,085019	914,395332	-4,647123	-11,928505	-1,015011	-4,894184	-69,085019	914,395332	-4,647123
11:46:32,87	0,907002	3,473013	-0,092000	-0,558015	0,565994	-1,398017	-11,926197	-1,019120	-4,894591	10,800147	-21,856760	-4,705744	6,167002	6,934024	-5,986220	480,791959	-325,740414	8,445596	-11,926197	-1,019120	-4,894591	-69,200755	914,349674	-4,705744	-11,926197	-1,019120	-4,894591	-69,200755	914,349674	-4,705744
11:46:32,93	0,907002	3,473013	-0,092000	-0,558015	0,565994	-1,398017	-11,932809	-1,017982	-4,887635	10,773808	-22,258502	-4,706457	6,165798	6,926607	-5,987352	480,769473	-325,754162	8,464147	-11,932809	-1,017982	-4,887635	-69,137752	914,467025	-4,706457	-11,932809	-1,017982	-4,887635	-69,137752	914,467025	-4,706457
11:46:32,98	0,907002	3,473013	-0,092000	-0,558015	0,565994	-1,398017	-11,925784	-1,020647	-4,888766	10,889273	-21,905779	-4,687906	6,159777	6,927568	-5,986984	480,694263	-325,695267	8,499601	-11,925784	-1,020647	-4,888766	-69,231540	914,268253	-4,687906	-11,925784	-1,020647	-4,888766	-69,231540	914,268253	-4,687906
11:46:33,03	0,907002	3,473013	-0,092000	-0,558015	0,565994	-1,398017	-11,923606	-1,014952	-4,888398	10,606542	-21,887118	-4,652452	6,155517	6,917364	-5,977075	480,244991	-325,526012	8,462600	-11,923606	-1,014952	-4,888398	-69,067227	914,115961	-4,652452	-11,923606	-1,014952	-4,888398	-69,067227	914,115961	-4,652452
11:46:33,08	0,907002	3,473013	-0,092000	-0,558015	0,565994	-1,398017	-11,912639	-1,016365	-4,878489	10,601931	-21,790558	-4,689453	4,888252	4,933355	-4,955390	381,257151	-263,479236	8,922554	-11,912639	-1,016365	-4,878489	-69,182714	913,351636	-4,689453	-11,912639	-1,016365	-4,878489	-69,182714	913,351636	-4,689453
11:46:33,13	0,857209	3,472936	-0,091978	-0,558028	0,565990	-1,398008	-9,560805	-0,910886	-3,856805	9,357155	-16,244513	-4,229499	4,635238	4,525577	-4,789826	361,300695	-251,015643	8,973092	-9,560805	-0,910886	-3,856805	-62,147377	734,278697	-4,229499	-9,560805	-0,910886	-3,856805	-62,147377	734,278697	-4,229499
11:46:33,18	0,857209	3,472936	-0,091978	-0,558028	0,565990	-1,398008	-9,081152	-0,895659	-3,691241	9,380894	-14,817118	-4,178961	4,637497	4,537037	-4,780799	361,563373	-251,066217	8,989595	-9,081152	-0,895659	-3,691241	-60,928300	698,053293	-4,178961	-9,081152	-0,895659	-3,691241	-60,928300	698,053293	-4,178961
11:46:33,23	0,857209	3,472936	-0,091978	-0,558028	0,565990	-1,398008	-9,092206	-0,891885	-3,682213	9,272211	-15,139173	-4,162458	4,632981	4,536155	-4,774120	361,662103	-251,116186	9,025611	-9,092206	-0,891885	-3,682213	-60,740761	698,599007	-4,162458	-9,092206	-0,891885	-3,682213	-60,740761	698,599007	-4,162458
11:46:33,28	0,857209	3,472936	-0,091978	-0,558028	0,565990	-1,398008	-9,089185	-0,888415	-3,675534	9,097848	-14,871565	-4,126442	4,643248	4,536725	-4,773292	361,777804	-251,115782	9,006409	-9,089185	-0,888415	-3,675534	-60,642709	698,629423	-4,126442	-9,089185	-0,888415	-3,675534	-60,642709	698,629423	-4,126442
11:46:33,33	0,857209	3,472936	-0,091978	-0,558028	0,565990	-1,398008	-9,094812	-0,897022	-3,674706	9,603633	-15,064171	-4,145644	4,640466	4,543137	-4,774074	361,886902	-251,167917	8,975493	-9,094812	-0,897022	-3,674706	-60,812605	698,878537	-4,145644	-9,094812	-0,897022	-3,674706	-60,812605	698,878537	-4,145644
11:46:33,38	0,857209	3,472936	-0,091978	-0,558028	0,565990	-1,398008	-9,098974	-0,891406	-3,675488	9,320990	-15,160047	-4,176560	4,637178	4,537523	-4,771678	361,980555	-251,161453	8,976724	-9,098974	-0,891406	-3,675488	-60,654377	699,109379	-4,176560	-9,098974	-0,891406	-3,675488	-60,654377	699,109379	-4,176560
11:46:33,43	0,857209	3,472936	-0,091978	-0,558028	0,565990	-1,398008	-9,092467	-0,891366	-3,673092	9,371318	-14,743852	-4,175329	4,638983	4,534270	-4,770452	362,005485	-251,198293	9,017977	-9,092467	-0,891366	-3,673092	-60,600884	699,014839	-4,175329	-9,092467	-0,891366	-3,673092	-60,600884	699,014839	-4,175329
11:46:33,48	0,857209	3,472936	-0,091978	-0,558028	0,565990	-1,398008	-9,090553	-0,894556	-3,671866	9,517765	-14,604296	-4,134076	4,640755	4,541286	-4,771668	362,026205	-251,206725	8,975975	-9,090553	-0,894556	-3,671866	-60,704862	699,004119	-4,134076	-9,090553	-0,894556	-3,671866	-60,704862	699,004119	-4,134076
11:46:33,53	0,857209	3,472936	-0,091978	-0,558028	0,565990	-1,398008	-9,097515	-0,892582	-3,673083	9,418193	-14,944137	-4,176078	4,607340	4,487170	-4,744436	359,095568	-249,463567	9,012180	-9,097515	-0,892582	-3,673083	-60,649501	699,210760	-4,176078	-9,097515	-0,892582	-3,673083	-60,649501	699,210760	-4,176078
11:46:33,58	0,857209	3,472936	-0,091978	-0,558028	0,565990	-1,398008	-9,033942	-0,890702	-3,645850	9,364747	-15,047931	-4,139873	3,259609	2,456505	-3,927113	258,449104	-183,958108	9,495147	-9,033942	-0,890702	-3,645850	-60,555390	694,116495	-4,139873	-9,033942	-0,890702	-3,645850	-60,555390	694,116495	-4,139873
11:46:33,63	0,807149	3,472953	-0,091994	-0,558010	0,566000	-1,398014	-6,601470	-0,738866	-2,828528	7,875380	-8,474486	-3,656906	2,983443	2,062932	-3,792927	238,766555	-170,628919	9,650781	-6,601470	-0,738866	-2,828528	-50,125588	509,740911	-3,656906	-6,601470	-0,738866	-2,828528	-50,125588	509,740911	-3,656906
11:46:33,68	0,807149	3,472953	-0,091994	-0,558010	0,566000	-1,398014	-6,122543	-0,696486	-2,694342	7,373755	-7,280445	-3,501272	2,984200	2,066792	-3,791986	239,176246	-170,768764	9,637376	-6,122543	-0,696486	-2,694342	-47,300380	473,339167	-3,501272	-6,122543	-0,696486	-2,694342	-47,300380	473,339167	-3,501272
11:46:33,73	0,807149	3,472953	-0,091994	-0,558010	0,566000	-1,398014	-6,126264	-0,695211	-2,693401	7,391217	-7,049213	-3,514677	2,985742	2,077883	-3,788436	239,397561	-170,852517	9,632170	-6,126264	-0,695211	-2,693401	-47,182871	473,862499	-3,514677	-6,126264	-0,695211	-2,693401	-47,182871	473,862499	-3,514677
11:46:33,78	0,807149	3,472953	-0,091994	-0,558010	0,566000	-1,398014	-6,136640	-0,691001	-2,689850	7,210423	-7,355206	-3,519883	2,989668	2,078826	-3,790675	239,606044	-170,907499	9,625602	-6,136640	-0,691001	-2,689850	-47,033179	474,370995	-3,519883	-6,136640	-0,691001	-2,689850	-47,033179	474,370995	-3,519883
11:46:33,83	0,807149	3,472953	-0,091994	-0,558010	0,566000	-1,398014	-6,139420	-0,693930	-2,692089	7,419337	-7,291739	-3,526451	2,992910	2,079100	-3,788244	239,772120	-170,988796	9,649484	-6,141278	-0,696600	-2,689659	-47,112296	474,886434	-3,502569	-6,141278	-0,696600	-2,689659	-47,112296	474,886434	-3,502569
11:46:33,88	0,807149	3,472953	-0,091994	-0,558010	0,566000	-1,398014	-6,141278	-0,696600	-2,689659	7,570831	-7,203896	-3,502569	2,985562	2,075402	-3,787798	239,914534	-171,019188	9,630421	-6,141278	-0,696600	-2,689659	-47,112296	474,886434	-3,502569	-6,141278	-0,696600	-2,689659	-47,112296	474,886434	-3,502569
11:46:33,93	0,807149	3,472953	-0,091994	-0,558010	0,566000	-1,398014	-6,134401	-0,692085	-2,689213	7,380945	-6,707741	-3,521632	2,984564	2,084836	-3,783492	240,031675	-171,056490	9,655700	-6,134401	-0,692085	-2,689213	-46,947765	474,842713	-3,521632	-6,134401	-0,692085	-2,689213	-46,947765	474,842713	-3,521632
11:46:33,98	0,807149	3,472953	-0,091994	-0,558010	0,566000	-1,398014	-6,142072	-0,686504	-2,684906	7,116968	-6,986573	-3,496353	2,990628	2,082118	-3,783466	240,081114	-170,995246	9,633557	-6,142072	-0,686504	-2,684906	-46,773587	475,166112	-3,496353	-6,142072	-0,686504	-2,684906	-46,773587	475,166112	-3,496353
11:46:34,03	0,807149	3,472953	-0,091994	-0,558010	0,566000	-1,398014	-6,142750	-0,693115	-2,684880	7,538501	-7,009620	-3,518496	2,990815	2,082476	-3,784603	240,208233	-171,112167	9,595366	-6,142750	-0,693115	-2,684880	-46,871021	475,196265	-3,518496	-6,142750	-0,693115	-2,684880	-46,871021	475,196265	-3,518496
11:46:34,08	0,807149	3,472953	-0,091994	-0,558010	0,566000	-1,398014	-6,143154	-0,693098	-2,686017	7,499924	-6,862063	-3,556687	2,989045	2,088351	-3,785013	240,212176	-171,078630	9,602060	-6,143154	-0,693098	-2,686017	-46,908270	475,375511	-3,556687	-6,143154	-0,693098	-2,686017	-46,908270	475,375511	-3,556687
11:46:34,13	0,807149	3,472953	-0,091994	-0,558010	0,566000	-1,398014	-6,147357	-0,688627	-2,686427	7,298463	-7,093969	-3,549993	2,987348	2,088984	-3,783434	240,255022	-171,106371	9,614107	-6,147357	-0,688627	-2,686427	-46,758781	475,473534	-3,549993	-6,147357	-0,688627	-2,686427	-46,758781	475,473534	-3,549993
11:46:34,18	0,807149	3,472953	-0,091994	-0,558010	0,566000	-1,398014	-6,149254	-0,690544	-2,685557	7,464018	-7,089858	-3,502590	2,983366	2,086690	-3,787283	240,318096	-171,091114	9,620106	-6,149254	-0,690544	-2,685557	-46,743715	475,626580	-3,502590	-6,149254	-0,690544	-2,685557	-46,743715	475,626580	-3,502590
11:46:34,23	0,807149	3,472953	-0,091994	-0,558010	0,566000	-1,398014	-6,149254	-0,690544	-2,685557	7,464018	-7,089858	-3,502590	2,984688	2,089033	-3,783733	240,396998	-171,115876	9,650834	-6,149254	-0,690544	-2,685557	-46,743715	475,626580	-3,502590	-6,149254	-0,690544	-2,685557	-46,743715	475,626580	-3,502590
11:46:34,28	0,807149	3,472953	-0,091994	-0,558010	0,566000	-1,398014	-6,145769	-0,684513	-2,685148	7,144684	-6,832729	-3,501219	2,988411	2,083759	-3,786419	240,474887	-171,125112	9,612472	-6,145769	-0,684513	-2,685148	-46,589602	475,610145	-3,501219	-6,145769	-0,684513	-2,685148	-46,589602	475,610145	-3,501219
11:46:34,33	0,807149	3,472953	-0,091994	-0,558010	0,566000	-1,398014	-6,143063	-0,690375	-2,687834	7,480427	-6,619938	-3,539581	2,987212	2,092365	-3,782968	240,474632	-171,110507	9,602221	-6,143063	-0,690375	-2,687834	-46,713985	475,610504	-3,539581	-6,143063	-0,690375	-2,687834	-46,713985	475,610504	-3,539581
11:46:34,38	0,807149	3,472953	-0,091994	-0,558010	0,566000	-1,398014	-6,149917	-0,685033	-2,684382	7,215159	-6,983849	-3,549832	2,990314	2,091070	-3,786388	240,576421	-171,172380	9,630689	-6,149917	-0,685033	-2,684382	-46,559900	475,784602	-3,549832	-6,149917	-0,685033	-2,684382	-46,559900	475,784602	-3,549832
11:46:34,43	0,807149	3,472953	-0,091994	-0,558010	0,566000	-1,398014	-6,150346	-0,688367	-2,687802	7,385857	-6,887105	-3,521364	2,992164	2,093424	-3,781723	240,604238	-171,151146	9,624069	-6,150346	-0,688367	-2,687802	-46,650948	475,915078	-3,521364	-6,150346	-0,688367	-2,687802	-46,650948	475,915078	-3,521364
11:46:34,48	0,807149	3,472953	-0,091994	-0,558010	0,566000	-1,398014	-6,153310	-0,688792	-2,683137	7,440276	-7,027757	-3,527984	2,986875	2,090860	-3,784032	240,615322	-171,166180	9,642964	-6,153310	-0,688792	-2,683137	-46,629925	476,007096	-3,527984	-6,153310	-0,688792	-2,683137	-46,629925	476,007096	-3,527984
11:46:34,53	0,807149	3,472953	-0,091994	-0,558010	0,566000	-1,398014	-6,148444	-0,685494	-2,685446	7,261281	-6,757620	-3,509089	2,991105	2,091589	-3,781671	240,675542	-171,204138	9,640532	-6,148444	-0,685494	-2,685446	-46,549995	475,895268	-3,509089	-6,148444	-0,685494	-2,685446	-46,549995	475,895268	-3,509089
11:46:34,58	0,807149	3,472953	-0,091994	-0,558010	0,566000	-1,398014	-6,151191	-0,688793	-2,683085	7,430062	-6,829304	-3,511521	2,988805	2,095152	-3,779352	240,714912	-171,232672	9,623398	-6,151191	-0,688793	-2,683085	-46,640179	476,039180	-3,511521	-6,151191	-0,688793	-2,683085	-46,640179	476,039180	-3,511521
11:46:34,64	0,807149	3,472953	-0,091994	-0,558010	0,566000	-1,398014	-6,153127	-0,685019	-2,680766	7,228807	-6,881642	-3,528655	2,991735	2,097059	-3,781706	240,712072	-171,226628	9,601617	-6,153127	-0,685019	-2,680766	-46,545204	476,138861	-3,528655	-6,153127	-0,685019	-2,680766	-46,545204	476,138861	-3,528655
11:46:34,69	0,807149	3,472953	-0,091994	-0,558010	0,566000	-1,398014	-6,156243	-0,686602	-2,683121	7,314951	-7,049158	-3,550436	2,989063	2,093879	-3,780856	240,828001	-171,216490	9,613835	-6,156243	-0,686602	-2,683121	-46,583345	476,215955	-3,550436	-6,156243	-0,686602	-2,683121	-46,583345	476,215955	-3,550436
11:46:34,74	0,807149	3,472953	-0,091994	-0,558010	0,566000	-1,398014	-6,152153	-0,685879	-2,682271	7,344086	-6,741136	-3,538218	2,974678	2,073951	-3,776282	239,611595	-170,601382	9,637814	-6,152153	-0,685879	-2,682271	-46,497434	476,202892	-3,538218	-6,152153	-0,685879	-2,682271	-46,497434	476,202892	-3,538218
11:46:34,79	0,807149	3,472953	-0,091994	-0,558010	0,566000	-1,398014	-6,127702	-0,683386	-2,677696	7,138908	-6,830687	-3,514239	1,682219	0,291726	-3,141648	150,000787	-107,823057	10,363428	-6,127702	-0,683386	-2,677696	-46,506855	474,193953	-3,514239	-6,127702	-0,683386	-2,677696	-46,506855	474,193953	-3,514239
11:46:34,84	0,756999	3,472980	-0,091984	-0,558012	0,565988	-1,398020	-3,938022	-0,455196	-2,043062	4,835239	-1,961658	-2,788625	1,293399	-0,221493	-2,960013	124,499039	-89,453168	10,567652	-3,938022	-0,455196	-2,043062	-30,897634	307,173054	-2,788625	-3,938022	-0,455196	-2,043062	-30,897634	307,173054	-2,788625
11:46:34,89	0,756999	3,472980	-0,091984	-0,558012	0,565988	-1,398020	-3,299151	-0,375078	-1,861427	3,827021	-0,010496	-2,584401	1,295282	-0,213067	-2,963327	124,952666	-89,721890	10,577355	-3,299151	-0,375078	-1,861427	-25,616602	258,972894	-2,584401	-3,299151	-0,375078	-1,861427	-25,616602	258,972894	-2,584401
11:46:34,94	0,756999	3,472980	-0,091984	-0,558012	0,565988	-1,398020	-3,307390	-0,372495	-1,864742	3,686812	0,088319	-2,574698	1,299233	-0,207614	-2,970612	125,210030	-89,819434	10,577509	-3,307390	-0,372495	-1,864742	-25,554066	259,718427	-2,574698	-3,307390	-0,372495	-1,864742	-25,554066	259,718427	-2,574698
11:46:34,99	0,756999	3,472980	-0,091984	-0,558012	0,565988	-1,398020	-3,314088	-0,373190	-1,872026	3,767163	0,011687	-2,574544	1,302625	-0,202659	-2,970932	125,483096	-89,982323	10,522550	-3,314088	-0,373190	-1,872026	-25,528279	260,167575	-2,574544	-3,314088	-0,373190	-1,872026	-25,528279	260,167575	-2,574544
11:46:35,04	0,756999	3,472980	-0,091984	-0,558012	0,565988	-1,398020	-3,320075	-0,373650	-1,872347	3,786550	0,018270	-2,629503	1,304034	-0,199239	-2,979793	125,657520	-90,091869	10,537926	-3,320075	-0,373650	-1,872347	-25,545001	260,644167	-2,629503	-3,320075	-0,373650	-1,872347	-25,545001	260,644167	-2,629503
11:46:35,09	0,756999	3,472980	-0,091984	-0,558012	0,565988	-1,398020	-3,323741	-0,373161	-1,881207	3,753436	0,033469	-2,614127	1,307217	-0,197653	-2,978934	125,806913	-90,186254	10,557856	-3,323741	-0,373161	-1,881207	-25,539687	260,947143	-2,614127	-3,323741	-0,373161	-1,881207	-25,539687	260,947143	-2,614127
11:46:35,14	0,756999	3,472980	-0,091984	-0,558012	0,565988	-1,398020	-3,326706	-0,375125	-1,880348	3,848515	0,055848	-2,594197	1,311620	-0,196336	-2,981589	125,966086	-90,247139	10,547151	-3,326706	-0,375125	-1,880348	-25,598773	261,202293	-2,594197	-3,326706	-0,375125	-1,880348	-25,598773	261,202293	-2,594197
11:46:35,19	0,756999	3,472980	-0,091984	-0,558012	0,565988	-1,398020	-3,330048	-0,378279	-1,883003	4,039403	0,050355	-2,604902	1,306597	-0,198310	-2,983848	126,127803	-90,340144	10,542723	-3,330048	-0,378279	-1,883003	-25,655507	261,459145	-2,604902	-3,330048	-0,378279	-1,883003	-25,655507	261,459145	-2,604902
11:46:35,24	0,756999	3,472980	-0,091984	-0,558012	0,565988	-1,398020	-3,325827	-0,374916	-1,885262	3,864845	0,456400	-2,609330	1,303500	-0,204644	-2,981174	125,996536	-90,235662	10,529782	-3,325827	-0,374916	-1,885262	-25,566075	261,533842	-2,609330	-3,325827	-0,374916	-1,885262	-25,566075	261,533842	-2,609330
11:46:35,29	0,756999	3,472980	-0,091984	-0,558012	0,565988	-1,398020	-3,318793	-0,375401	-1,882589	3,914901	0,656266	-2,622271	0,354105	-1,539134	-2,180880	56,766140	-42,799871	11,044505	-3,318793	-0,375401	-1,882589	-25,554070	261,181509	-2,622271	-3,318793	-0,375401	-1,882589	-25,554070	261,181509	-2,622271
11:46:35,34	0,706941	3,472963	-0,091991	-0,558014	0,565998	-1,398011	-1,688394	-0,220446	-1,082294	2,322619	1,763844	-2,107548	0,162380	-1,833378	-1,977651	40,472216	-32,138084	11,391808	-1,688394	-0,220446	-1,082294	-14,982376	134,302798	-2,107548	-1,688394	-0,220446	-1,082294	-14,982376	134,302798	-2,107548
11:46:35,39	0,706941	3,472963	-0,091991	-0,558014	0,565998	-1,398011	-1,337710	-0,201530	-0,879066	2,425383	0,557614	-1,760245	0,168180	-1,806470	-1,994726	41,578247	-32,752497	11,410059	-1,337710	-0,201530	-0,879066	-13,394683	105,567812	-1,760245	-1,337710	-0,201530	-0,879066	-13,394683	105,567812	-1,760245
11:46:35,44	0,706941	3,472963	-0,091991	-0,558014	0,565998	-1,398011	-1,363913	-0,193098	-0,896140	2,007885	0,460110	-1,741994	0,182862	-1,796812	-2,013462	42,291810	-33,100009	11,411809	-1,363913	-0,193098	-0,896140	-13,150341	107,527251	-1,741994	-1,363913	-0,193098	-0,896140	-13,150341	107,527251	-1,741994
11:46:35,49	0,706941	3,472963	-0,091991	-0,558014	0,565998	-1,398011	-1,390281	-0,200791	-0,924845	2,383598	0,343918	-1,735564	0,186937	-1,783041	-2,022272	42,678502	-33,327834	11,418336	-1,390281	-0,200791	-0,924845	-13,378457	109,480959	-1,735564	-1,390281	-0,200791	-0,924845	-13,378457	109,480959	-1,735564
11:46:35,54	0,706941	3,472963	-0,091991	-0,558014	0,565998	-1,398011	-1,390281	-0,200791	-0,924845	2,383598	0,343918	-1,735564	0,186806	-1,787609	-2,031860	42,970378	-33,542666	11,384517	-1,390281	-0,200791	-0,924845	-13,378457	109,480959	-1,735564	-1,390281	-0,200791	-0,924845	-13,378457	109,480959	-1,735564
11:46:35,59	0,706941	3,472963	-0,091991	-0,558014	0,565998	-1,398011	-1,389559	-0,199798	-0,933275	2,368022	0,727199	-1,767536	0,194943	-1,776292	-2,036785	43,294477	-33,707610	11,406210	-1,389559	-0,199798	-0,933275	-13,316119	109,807587	-1,767536	-1,389559	-0,199798	-0,933275	-13,316119	109,807587	-1,767536
11:46:35,64	0,706941	3,472963	-0,091991	-0,558014	0,565998	-1,398011	-1,403429	-0,201187	-0,938199	2,459444	0,369136	-1,745843	0,191152	-1,770551	-2,042956	43,496672	-33,770805	11,386678	-1,403429	-0,201187	-0,938199	-13,333719	110,538277	-1,745843	-1,403429	-0,201187	-0,938199	-13,333719	110,538277	-1,745843
11:46:35,69	0,706941	3,472963	-0,091991	-0,558014	0,565998	-1,398011	-1,406505	-0,195033	-0,944370	2,185797	0,415869	-1,765374	0,196118	-1,766410	-2,047160	43,668783	-33,866946	11,390706	-1,406505	-0,195033	-0,944370	-13,124266	110,826505	-1,765374	-1,406505	-0,195033	-0,944370	-13,124266	110,826505	-1,765374
11:46:35,74	0,706941	3,472963	-0,091991	-0,558014	0,565998	-1,398011	-1,412574	-0,197264	-0,948574	2,304615	0,297400	-1,761347	0,196462	-1,765578	-2,050967	43,859841	-33,928808	11,384414	-1,412574	-0,197264	-0,948574	-13,180597	111,184459	-1,761347	-1,412574	-0,197264	-0,948574	-13,180597	111,184459	-1,761347
11:46:35,79	0,706941	3,472963	-0,091991	-0,558014	0,565998	-1,398011	-1,413466	-0,197145	-0,952381	2,340410	0,447402	-1,767638	0,199593	-1,770061	-2,050874	43,975945	-34,039075	11,403735	-1,411150	-0,202099	-0,952288	-13,304206	111,498795	-1,748318	-1,411150	-0,202099	-0,952288	-13,304206	111,498795	-1,748318
11:46:35,84	0,706941	3,472963	-0,091991	-0,558014	0,565998	-1,398011	-1,411150	-0,202099	-0,952288	2,560536	0,723524	-1,748318	0,201718	-1,758132	-2,053922	44,200485	-34,093240	11,413373	-1,411150	-0,202099	-0,952288	-13,304206	111,498795	-1,748318	-1,411150	-0,202099	-0,952288	-13,304206	111,498795	-1,748318
11:46:35,89	0,706941	3,472963	-0,091991	-0,558014	0,565998	-1,398011	-1,422543	-0,197974	-0,955336	2,411420	0,352646	-1,738680	0,204211	-1,755184	-2,057010	44,299177	-34,159265	11,393611	-1,422543	-0,197974	-0,955336	-13,129542	112,022241	-1,738680	-1,422543	-0,197974	-0,955336	-13,129542	112,022241	-1,738680
11:46:35,94	0,706941	3,472963	-0,091991	-0,558014	0,565998	-1,398011	-1,426343	-0,198659	-0,958424	2,439225	0,273522	-1,758442	0,196640	-1,751644	-2,058174	44,372647	-34,222492	11,385910	-1,426343	-0,198659	-0,958424	-13,155537	112,241426	-1,758442	-1,426343	-0,198659	-0,958424	-13,155537	112,241426	-1,758442
11:46:35,99	0,706941	3,472963	-0,091991	-0,558014	0,565998	-1,398011	-1,425623	-0,190332	-0,959588	1,988182	0,406184	-1,766143	0,201481	-1,753787	-2,064711	44,464738	-34,289099	11,401862	-1,425623	-0,190332	-0,959588	-12,952884	112,317596	-1,766143	-1,425623	-0,190332	-0,959588	-12,952884	112,317596	-1,766143
11:46:36,04	0,706941	3,472963	-0,091991	-0,558014	0,565998	-1,398011	-1,426187	-0,195596	-0,966125	2,250265	0,489906	-1,750191	0,205236	-1,751564	-2,061161	44,582910	-34,334216	11,402866	-1,426187	-0,195596	-0,966125	-13,104014	112,445602	-1,750191	-1,426187	-0,195596	-0,966125	-13,104014	112,445602	-1,750191
11:46:36,09	0,706941	3,472963	-0,091991	-0,558014	0,565998	-1,398011	-1,429990	-0,197736	-0,962576	2,381579	0,417042	-1,749187	0,203659	-1,753837	-2,063052	44,691980	-34,400866	11,395306	-1,429990	-0,197736	-0,962576	-13,140722	112,671283	-1,749187	-1,429990	-0,197736	-0,962576	-13,140722	112,671283	-1,749187
11:46:36,14	0,706941	3,472963	-0,091991	-0,558014	0,565998	-1,398011	-1,427233	-0,197507	-0,964467	2,366483	0,688209	-1,756747	0,201921	-1,754429	-2,063804	44,717756	-34,428583	11,413603	-1,427233	-0,197507	-0,964467	-13,137837	112,725993	-1,756747	-1,427233	-0,197507	-0,964467	-13,137837	112,725993	-1,756747
11:46:36,19	0,706941	3,472963	-0,091991	-0,558014	0,565998	-1,398011	-1,425851	-0,196299	-0,965218	2,292519	0,796238	-1,738450	0,209793	-1,747327	-2,064954	44,840686	-34,443997	11,385889	-1,425851	-0,196299	-0,965218	-13,116924	112,725561	-1,738450	-1,425851	-0,196299	-0,965218	-13,116924	112,725561	-1,738450
11:46:36,24	0,706941	3,472963	-0,091991	-0,558014	0,565998	-1,398011	-1,435938	-0,199565	-0,966368	2,510487	0,385911	-1,766164	0,205697	-1,748546	-2,066866	44,863537	-34,461125	11,414451	-1,435938	-0,199565	-0,966368	-13,155367	113,107018	-1,766164	-1,435938	-0,199565	-0,966368	-13,155367	113,107018	-1,766164
11:46:36,29	0,706941	3,472963	-0,091991	-0,558014	0,565998	-1,398011	-1,432835	-0,196627	-0,968280	2,354292	0,575627	-1,737602	0,204156	-1,746870	-2,069548	45,002001	-34,534540	11,392910	-1,432835	-0,196627	-0,968280	-13,080913	113,053139	-1,737602	-1,432835	-0,196627	-0,968280	-13,080913	113,053139	-1,737602
11:46:36,34	0,706941	3,472963	-0,091991	-0,558014	0,565998	-1,398011	-1,433515	-0,194454	-0,970963	2,246973	0,696863	-1,759143	0,209518	-1,746694	-2,066434	45,031346	-34,561533	11,371421	-1,433515	-0,194454	-0,970963	-13,017688	113,227793	-1,759143	-1,433515	-0,194454	-0,970963	-13,017688	113,227793	-1,759143
11:46:36,39	0,706941	3,472963	-0,091991	-0,558014	0,565998	-1,398011	-1,436348	-0,199010	-0,967849	2,475153	0,588442	-1,780632	0,200651	-1,748780	-2,070306	45,033410	-34,593205	11,395125	-1,436348	-0,199010	-0,967849	-13,147111	113,341785	-1,780632	-1,436348	-0,199010	-0,967849	-13,147111	113,341785	-1,780632
11:46:36,44	0,706941	3,472963	-0,091991	-0,558014	0,565998	-1,398011	-1,430108	-0,192374	-0,971720	2,103722	0,930536	-1,756928	0,209136	-1,744732	-2,071028	45,165048	-34,617521	11,395500	-1,430108	-0,192374	-0,971720	-12,997673	113,194053	-1,756928	-1,430108	-0,192374	-0,971720	-12,997673	113,194053	-1,756928
11:46:36,49	0,706941	3,472963	-0,091991	-0,558014	0,565998	-1,398011	-1,437857	-0,197698	-0,972442	2,425326	0,653792	-1,756553	0,202046	-1,743965	-2,071808	45,174673	-34,660468	11,403078	-1,437857	-0,197698	-0,972442	-13,093996	113,525538	-1,756553	-1,437857	-0,197698	-0,972442	-13,093996	113,525538	-1,756553
11:46:36,55	0,706941	3,472963	-0,091991	-0,558014	0,565998	-1,398011	-1,438203	-0,198267	-0,971648	2,447330	0,692873	-1,763358	0,207943	-1,742010	-2,068696	45,183659	-34,680432	11,401762	-1,438203	-0,198267	-0,971648	-13,116599	113,591820	-1,763358	-1,438203	-0,198267	-0,971648	-13,116599	113,591820	-1,763358
11:46:36,60	0,706941	3,472963	-0,091991	-0,558014	0,565998	-1,398011	-1,438203	-0,198267	-0,971648	2,447330	0,692873	-1,763358	0,205683	-1,741796	-2,071785	45,252952	-34,734870	11,391137	-1,438203	-0,198267	-0,971648	-13,116599	113,591820	-1,763358	-1,438203	-0,198267	-0,971648	-13,116599	113,591820	-1,763358
11:46:36,65	0,706941	3,472963	-0,091991	-0,558014	0,565998	-1,398011	-1,438673	-0,193239	-0,973200	2,135779	0,746143	-1,760916	0,206182	-1,748894	-2,063672	45,135428	-34,629876	11,355888	-1,438673	-0,193239	-0,973200	-13,033506	113,681974	-1,760916	-1,438673	-0,193239	-0,973200	-13,033506	113,681974	-1,760916
11:46:36,70	0,706941	3,472963	-0,091991	-0,558014	0,565998	-1,398011	-1,432775	-0,197221	-0,965086	2,375009	0,898563	-1,796165	-0,556710	-2,822216	-1,239486	-12,548898	5,752546	11,834389	-1,432775	-0,197221	-0,965086	-13,106863	113,371402	-1,796165	-1,432775	-0,197221	-0,965086	-13,106863	113,371402	-1,796165
11:46:36,75	0,656961	3,472901	-0,091980	-0,558016	0,566008	-1,397988	-0,121806	-0,073199	-0,140900	2,055850	-1,078330	-1,317664	-0,691161	-2,971389	-1,073652	-20,631632	12,443593	11,888615	-0,121806	-0,073199	-0,140900	-3,690237	8,483445	-1,317664	-0,121806	-0,073199	-0,140900	-3,690237	8,483445	-1,317664
11:46:36,80	0,656961	3,472901	-0,091980	-0,558016	0,566008	-1,397988	0,074607	-0,031346	0,024934	1,632790	-1,210215	-1,263438	-0,682822	-2,957863	-1,088875	-19,820080	12,008211	11,883883	0,074607	-0,031346	0,024934	-0,827910	-7,066879	-1,263438	0,074607	-0,031346	0,024934	-0,827910	-7,066879	-1,263438
11:46:36,85	0,656961	3,472901	-0,091980	-0,558016	0,566008	-1,397988	0,058724	-0,031806	0,009711	1,685412	-1,115630	-1,268169	-0,677442	-2,946910	-1,093370	-19,389401	11,781855	11,896877	0,058724	-0,031806	0,009711	-0,811365	-5,725457	-1,268169	0,058724	-0,031806	0,009711	-0,811365	-5,725457	-1,268169
11:46:36,90	0,656961	3,472901	-0,091980	-0,558016	0,566008	-1,397988	0,046548	-0,030989	0,005216	1,662219	-1,262598	-1,255176	-0,682252	-2,940892	-1,101448	-19,066105	11,590816	11,853651	0,046548	-0,030989	0,005216	-0,770395	-4,916651	-1,255176	0,046548	-0,030989	0,005216	-0,770395	-4,916651	-1,255176
11:46:36,95	0,656961	3,472901	-0,091980	-0,558016	0,566008	-1,397988	0,043742	-0,023814	-0,002863	1,285345	-1,033038	-1,298402	-0,678515	-2,937129	-1,104458	-18,901151	11,451435	11,898978	0,043742	-0,023814	-0,002863	-0,584066	-4,466775	-1,298402	0,043742	-0,023814	-0,002863	-0,584066	-4,466775	-1,298402
11:46:37,00	0,656961	3,472901	-0,091980	-0,558016	0,566008	-1,397988	0,038614	-0,025169	-0,005873	1,317565	-1,087116	-1,253075	-0,669885	-2,932578	-1,110976	-18,676561	11,387963	11,891079	0,038614	-0,025169	-0,005873	-0,658199	-4,118354	-1,253075	0,038614	-0,025169	-0,005873	-0,658199	-4,118354	-1,253075
11:46:37,05	0,656961	3,472901	-0,091980	-0,558016	0,566008	-1,397988	0,030359	-0,030367	-0,012391	1,645186	-1,290191	-1,260974	-0,672516	-2,934377	-1,112439	-18,502896	11,310368	11,901512	0,030359	-0,030367	-0,012391	-0,738618	-3,673334	-1,260974	0,030359	-0,030367	-0,012391	-0,738618	-3,673334	-1,260974
11:46:37,10	0,656961	3,472901	-0,091980	-0,558016	0,566008	-1,397988	0,033232	-0,028988	-0,013853	1,593113	-0,951579	-1,250541	-0,670595	-2,931089	-1,115130	-18,397010	11,250232	11,891264	0,033232	-0,028988	-0,013853	-0,682442	-3,560284	-1,250541	0,033232	-0,028988	-0,013853	-0,682442	-3,560284	-1,250541
11:46:37,15	0,656961	3,472901	-0,091980	-0,558016	0,566008	-1,397988	0,029424	-0,029008	-0,016544	1,595025	-1,027835	-1,260789	-0,668473	-2,937618	-1,122530	-18,495029	11,207442	11,889957	0,029424	-0,029008	-0,016544	-0,682113	-3,337600	-1,260789	0,029424	-0,029008	-0,016544	-0,682113	-3,337600	-1,260789
11:46:37,20	0,656961	3,472901	-0,091980	-0,558016	0,566008	-1,397988	0,034017	-0,034110	-0,023944	1,774231	-0,852472	-1,262096	-1,021051	-3,266393	-0,231566	-35,468472	28,227711	11,899615	0,034017	-0,034110	-0,023944	-0,903367	-3,522815	-1,262096	0,034017	-0,034110	-0,023944	-0,903367	-3,522815	-1,262096
11:46:37,25	0,606974	3,472975	-0,091990	-0,558018	0,566005	-1,398009	0,495033	0,106844	0,867020	0,697930	-0,089186	-1,252438	-0,982004	-3,175802	-0,161316	-30,958995	26,143336	12,015889	0,495033	0,106844	0,867020	9,085146	-38,949307	-1,252438	0,495033	0,106844	0,867020	9,085146	-38,949307	-1,252438
11:46:37,30	0,606974	3,472975	-0,091990	-0,558018	0,566005	-1,398009	0,397056	0,118324	0,937270	0,550579	-0,236527	-1,136164	-0,964213	-3,142314	-0,188011	-29,594935	25,170465	12,019218	0,397056	0,118324	0,937270	9,838987	-31,405387	-1,136164	0,397056	0,118324	0,937270	9,838987	-31,405387	-1,136164
11:46:37,35	0,606974	3,472975	-0,091990	-0,558018	0,566005	-1,398009	0,359159	0,119660	0,910575	0,320588	-0,539415	-1,132835	-0,953063	-3,135552	-0,200484	-28,842228	24,667271	12,044644	0,359159	0,119660	0,910575	9,713901	-28,733376	-1,132835	0,359159	0,119660	0,910575	9,713901	-28,733376	-1,132835
11:46:37,40	0,606974	3,472975	-0,091990	-0,558018	0,566005	-1,398009	0,347727	0,113385	0,898102	0,587452	-0,230391	-1,107409	-0,948488	-3,123238	-0,213565	-28,461903	24,352451	12,050919	0,347727	0,113385	0,898102	9,488193	-27,526982	-1,107409	0,347727	0,113385	0,898102	9,488193	-27,526982	-1,107409
11:46:37,45	0,606974	3,472975	-0,091990	-0,558018	0,566005	-1,398009	0,334776	0,115580	0,885020	0,390842	-0,417101	-1,101134	-0,939550	-3,115923	-0,220755	-28,002300	24,058457	12,053472	0,334776	0,115580	0,885020	9,463877	-26,696980	-1,101134	0,334776	0,115580	0,885020	9,463877	-26,696980	-1,101134
11:46:37,50	0,606974	3,472975	-0,091990	-0,558018	0,566005	-1,398009	0,323972	0,111497	0,877831	0,578343	-0,433866	-1,098581	-0,937605	-3,110860	-0,227694	-27,825386	23,865111	12,045925	0,323972	0,111497	0,877831	9,330879	-25,865659	-1,098581	0,323972	0,111497	0,877831	9,330879	-25,865659	-1,098581
11:46:37,55	0,606974	3,472975	-0,091990	-0,558018	0,566005	-1,398009	0,318615	0,112345	0,870891	0,455298	-0,462565	-1,106127	-0,934161	-3,106672	-0,232239	-27,533854	23,754119	12,043356	0,318615	0,112345	0,870891	9,274345	-25,473804	-1,106127	0,318615	0,112345	0,870891	9,274345	-25,473804	-1,106127
11:46:37,60	0,606974	3,472975	-0,091990	-0,558018	0,566005	-1,398009	0,313266	0,111456	0,866346	0,551149	-0,432730	-1,108697	-0,933383	-3,100999	-0,235309	-27,365321	23,579084	12,024325	0,313266	0,111456	0,866346	9,300443	-25,024091	-1,108697	0,313266	0,111456	0,866346	9,300443	-25,024091	-1,108697
11:46:37,65	0,606974	3,472975	-0,091990	-0,558018	0,566005	-1,398009	0,307964	0,113619	0,863277	0,371368	-0,474970	-1,127728	-0,933137	-3,099686	-0,239881	-27,200349	23,481566	12,051596	0,307964	0,113619	0,863277	9,290437	-24,650114	-1,127728	0,307964	0,113619	0,863277	9,290437	-24,650114	-1,127728
11:46:37,70	0,606974	3,472975	-0,091990	-0,558018	0,566005	-1,398009	0,306704	0,114062	0,858704	0,346355	-0,348855	-1,100456	-0,931237	-3,095497	-0,242552	-27,078736	23,363032	12,063660	0,306704	0,114062	0,858704	9,300214	-24,425097	-1,100456	0,306704	0,114062	0,858704	9,300214	-24,425097	-1,100456
11:46:37,75	0,606974	3,472975	-0,091990	-0,558018	0,566005	-1,398009	0,302126	0,114510	0,856033	0,281185	-0,422304	-1,088393	-0,925784	-3,089064	-0,244459	-26,952720	23,264193	12,062256	0,302126	0,114510	0,856033	9,270254	-24,139204	-1,088393	0,302126	0,114510	0,856033	9,270254	-24,139204	-1,088393
11:46:37,80	0,606974	3,472975	-0,091990	-0,558018	0,566005	-1,398009	0,293828	0,113005	0,854127	0,336900	-0,695253	-1,089797	-0,925669	-3,090402	-0,249490	-26,861995	23,163499	12,027065	0,293828	0,113005	0,854127	9,207760	-23,760752	-1,089797	0,293828	0,113005	0,854127	9,207760	-23,760752	-1,089797
11:46:37,85	0,606974	3,472975	-0,091990	-0,558018	0,566005	-1,398009	0,294930	0,112237	0,849095	0,334997	-0,509050	-1,124988	-0,926029	-3,088555	-0,252149	-26,722974	23,104298	12,035260	0,294930	0,112237	0,849095	9,145565	-23,661027	-1,124988	0,294930	0,112237	0,849095	9,145565	-23,661027	-1,124988
11:46:37,90	0,606974	3,472975	-0,091990	-0,558018	0,566005	-1,398009	0,293510	0,113472	0,846436	0,289008	-0,432887	-1,116793	-0,922960	-3,085301	-0,255184	-26,617388	23,025994	12,082977	0,293510	0,113472	0,846436	9,196539	-23,473406	-1,116793	0,293510	0,113472	0,846436	9,196539	-23,473406	-1,116793
11:46:37,95	0,606974	3,472975	-0,091990	-0,558018	0,566005	-1,398009	0,289158	0,112441	0,843402	0,327609	-0,528598	-1,069076	-0,918031	-3,082904	-0,255551	-26,498546	22,981896	12,043013	0,289158	0,112441	0,843402	9,154191	-23,227486	-1,069076	0,289158	0,112441	0,843402	9,154191	-23,227486	-1,069076
11:46:38,00	0,606974	3,472975	-0,091990	-0,558018	0,566005	-1,398009	0,284617	0,109370	0,843034	0,508493	-0,639741	-1,109040	-0,922033	-3,086413	-0,260547	-26,417955	22,919360	12,056545	0,284617	0,109370	0,843034	9,094062	-22,982191	-1,109040	0,284617	0,109370	0,843034	9,094062	-22,982191	-1,109040
11:46:38,05	0,606974	3,472975	-0,091990	-0,558018	0,566005	-1,398009	0,289657	0,111082	0,838039	0,405605	-0,276605	-1,095508	-0,916667	-3,083093	-0,259346	-26,357277	22,856514	12,073978	0,289657	0,111082	0,838039	9,125568	-23,014685	-1,095508	0,289657	0,111082	0,838039	9,125568	-23,014685	-1,095508
11:46:38,10	0,606974	3,472975	-0,091990	-0,558018	0,566005	-1,398009	0,284099	0,108095	0,839239	0,536859	-0,481635	-1,078075	-0,916032	-3,081614	-0,264412	-26,310742	22,811410	12,036705	0,284099	0,108095	0,839239	9,022317	-22,783434	-1,078075	0,284099	0,108095	0,839239	9,022317	-22,783434	-1,078075
11:46:38,15	0,606974	3,472975	-0,091990	-0,558018	0,566005	-1,398009	0,282501	0,108285	0,834174	0,511209	-0,501917	-1,115348	-0,914687	-3,083401	-0,265109	-26,211004	22,751083	12,068055	0,282501	0,108285	0,834174	9,011546	-22,678215	-1,115348	0,282501	0,108285	0,834174	9,011546	-22,678215	-1,115348
11:46:38,20	0,606974	3,472975	-0,091990	-0,558018	0,566005	-1,398009	0,283375	0,106226	0,833476	0,615865	-0,339894	-1,083997	-0,917013	-3,073756	-0,265532	-26,161035	22,718888	12,053261	0,283375	0,106226	0,833476	8,954626	-22,584855	-1,083997	0,283375	0,106226	0,833476	8,954626	-22,584855	-1,083997
11:46:38,25	0,606974	3,472975	-0,091990	-0,558018	0,566005	-1,398009	0,276186	0,113063	0,833054	0,257454	-0,654368	-1,098792	-0,916236	-3,074584	-0,266640	-26,051155	22,657843	12,055707	0,276186	0,113063	0,833054	9,132904	-22,334966	-1,098792	0,276186	0,113063	0,833054	9,132904	-22,334966	-1,098792
11:46:38,30	0,606974	3,472975	-0,091990	-0,558018	0,566005	-1,398009	0,276514	0,111976	0,831946	0,316072	-0,511628	-1,096346	-0,916778	-3,076444	-0,267767	-26,019911	22,631396	12,079081	0,276514	0,111976	0,831946	9,106162	-22,217977	-1,096346	0,276514	0,111976	0,831946	9,106162	-22,217977	-1,096346
11:46:38,35	0,606974	3,472975	-0,091990	-0,558018	0,566005	-1,398009	0,278396	0,111515	0,830819	0,332725	-0,373481	-1,072972	-0,912034	-3,073370	-0,270886	-25,971705	22,564525	12,045701	0,278396	0,111515	0,830819	9,086682	-22,227570	-1,072972	0,278396	0,111515	0,830819	9,086682	-22,227570	-1,072972
11:46:38,40	0,606974	3,472975	-0,091990	-0,558018	0,566005	-1,398009	0,273362	0,108944	0,827700	0,432633	-0,560073	-1,106352	-0,912517	-3,071894	-0,270475	-25,913839	22,550860	12,049399	0,273362	0,108944	0,827700	8,984729	-22,018982	-1,106352	0,273362	0,108944	0,827700	8,984729	-22,018982	-1,106352
11:46:38,45	0,606974	3,472975	-0,091990	-0,558018	0,566005	-1,398009	0,272325	0,110100	0,828111	0,389595	-0,557034	-1,102654	-0,913642	-3,070105	-0,271216	-25,842712	22,442507	12,065100	0,272325	0,110100	0,828111	9,032474	-21,934565	-1,102654	0,272325	0,110100	0,828111	9,032474	-21,934565	-1,102654
11:46:38,50	0,606974	3,472975	-0,091990	-0,558018	0,566005	-1,398009	0,271338	0,111969	0,827369	0,234139	-0,492597	-1,086953	-0,908169	-3,070821	-0,274312	-25,766894	22,451020	12,023710	0,271338	0,111969	0,827369	9,023728	-21,792629	-1,086953	0,271338	0,111969	0,827369	9,023728	-21,792629	-1,086953
11:46:38,55	0,606974	3,472975	-0,091990	-0,558018	0,566005	-1,398009	0,269222	0,106872	0,824274	0,544494	-0,541226	-1,128343	-0,915270	-3,069015	-0,275864	-25,769902	22,450194	12,052771	0,269222	0,106872	0,824274	8,933923	-21,675150	-1,128343	0,269222	0,106872	0,824274	8,933923	-21,675150	-1,128343
11:46:38,60	0,606974	3,472975	-0,091990	-0,558018	0,566005	-1,398009	0,271208	0,113924	0,822722	0,175569	-0,440126	-1,099282	-0,909849	-3,066870	-0,275459	-25,697630	22,410028	12,032369	0,271208	0,113924	0,822722	9,118583	-21,729981	-1,099282	0,271208	0,113924	0,822722	9,118583	-21,729981	-1,099282
11:46:38,65	0,606974	3,472975	-0,091990	-0,558018	0,566005	-1,398009	0,266640	0,110301	0,823127	0,365286	-0,594991	-1,119684	-0,912750	-3,070478	-0,275023	-25,662649	22,348886	12,057820	0,266640	0,110301	0,823127	9,023940	-21,526257	-1,119684	0,266640	0,110301	0,823127	9,023940	-21,526257	-1,119684
11:46:38,70	0,606974	3,472975	-0,091990	-0,558018	0,566005	-1,398009	0,271216	0,111010	0,823563	0,292992	-0,296207	-1,094233	-0,908571	-3,067156	-0,276570	-25,630834	22,365830	12,060192	0,271216	0,111010	0,823563	9,007252	-21,586638	-1,094233	0,271216	0,111010	0,823563	9,007252	-21,586638	-1,094233
11:46:38,75	0,606974	3,472975	-0,091990	-0,558018	0,566005	-1,398009	0,266249	0,109052	0,822016	0,425363	-0,535406	-1,091861	-0,910303	-3,065294	-0,278519	-25,587953	22,308682	12,039704	0,266249	0,109052	0,822016	8,985959	-21,435933	-1,091861	0,266249	0,109052	0,822016	8,985959	-21,435933	-1,091861
11:46:38,80	0,606974	3,472975	-0,091990	-0,558018	0,566005	-1,398009	0,265502	0,111483	0,820066	0,270917	-0,508513	-1,112349	-0,906647	-3,068704	-0,281986	-25,524170	22,273405	12,015928	0,265502	0,111483	0,820066	9,022321	-21,350442	-1,112349	0,265502	0,111483	0,820066	9,022321	-21,350442	-1,112349
11:46:38,85	0,606974	3,472975	-0,091990	-0,558018	0,566005	-1,398009	0,266628	0,106612	0,816600	0,525563	-0,377097	-1,136125	-0,907291	-3,062678	-0,278476	-25,524828	22,246698	12,067023	0,266628	0,106612	0,816600	8,894574	-21,307399	-1,136125	0,266628	0,106612	0,816600	8,894574	-21,307399	-1,136125
11:46:38,90	0,606974	3,472975	-0,091990	-0,558018	0,566005	-1,398009	0,261731	0,110182	0,820109	0,316444	-0,618945	-1,085030	-0,905951	-3,063309	-0,282335	-25,442809	22,238038	12,049007	0,261731	0,110182	0,820109	8,965730	-21,164850	-1,085030	0,261731	0,110182	0,820109	8,965730	-21,164850	-1,085030
11:46:38,95	0,606974	3,472975	-0,091990	-0,558018	0,566005	-1,398009	0,261608	0,108707	0,816251	0,426678	-0,550010	-1,103045	-0,901781	-3,063946	-0,281929	-25,405799	22,183883	12,037581	0,261608	0,108707	0,816251	8,960140	-21,086215	-1,103045	0,261608	0,108707	0,816251	8,960140	-21,086215	-1,103045
11:46:39,00	0,606974	3,472975	-0,091990	-0,558018	0,566005	-1,398009	0,260074	0,104777	0,816657	0,602637	-0,570646	-1,114472	-0,907662	-3,066907	-0,281506	-25,402124	22,174863	12,074303	0,260074	0,104777	0,816657	8,827604	-20,986438	-1,114472	0,260074	0,104777	0,816657	8,827604	-20,986438	-1,114472
11:46:39,05	0,606974	3,472975	-0,091990	-0,558018	0,566005	-1,398009	0,265579	0,108389	0,817080	0,408825	-0,276673	-1,077750	-0,903442	-3,062076	-0,280349	-25,340228	22,146324	12,044424	0,265579	0,108389	0,817080	8,917355	-21,124637	-1,077750	0,265579	0,108389	0,817080	8,917355	-21,124637	-1,077750
11:46:39,10	0,606974	3,472975	-0,091990	-0,558018	0,566005	-1,398009	0,259285	0,107150	0,818237	0,479469	-0,536102	-1,107629	-0,900545	-3,062386	-0,281112	-25,353076	22,126664	12,064225	0,259285	0,107150	0,818237	8,890764	-20,889966	-1,107629	0,259285	0,107150	0,818237	8,890764	-20,889966	-1,107629
11:46:39,15	0,606974	3,472975	-0,091990	-0,558018	0,566005	-1,398009	0,258105	0,104487	0,817474	0,594521	-0,598754	-1,087828	-0,900412	-3,060909	-0,284951	-25,278640	22,132974	12,090466	0,258105	0,104487	0,817474	8,796730	-20,859996	-1,087828	0,258105	0,104487	0,817474	8,796730	-20,859996	-1,087828
11:46:39,20	0,606974	3,472975	-0,091990	-0,558018	0,566005	-1,398009	0,256759	0,105110	0,813635	0,604790	-0,607419	-1,061587	-0,903999	-3,060336	-0,284973	-25,275331	22,051459	12,067919	0,256759	0,105110	0,813635	8,855931	-20,763028	-1,061587	0,256759	0,105110	0,813635	8,855931	-20,763028	-1,061587
11:46:39,25	0,606974	3,472975	-0,091990	-0,558018	0,566005	-1,398009	0,258057	0,108502	0,813612	0,359463	-0,496328	-1,084133	-0,906925	-3,061516	-0,284981	-25,269175	22,045247	12,052446	0,258057	0,108502	0,813612	8,876881	-20,753787	-1,084133	0,258057	0,108502	0,813612	8,876881	-20,753787	-1,084133
11:46:39,30	0,606974	3,472975	-0,091990	-0,558018	0,566005	-1,398009	0,260541	0,110447	0,813604	0,256049	-0,358688	-1,099607	-0,900828	-3,059668	-0,288424	-25,170683	22,076988	12,065563	0,260541	0,110447	0,813604	8,926108	-20,811193	-1,099607	0,260541	0,110447	0,813604	8,926108	-20,811193	-1,099607
11:46:39,35	0,606974	3,472975	-0,091990	-0,558018	0,566005	-1,398009	0,255892	0,106090	0,810162	0,559329	-0,531018	-1,086490	-0,904390	-3,054982	-0,286893	-25,154382	22,018004	12,057809	0,255892	0,106090	0,810162	8,887392	-20,618565	-1,086490	0,255892	0,106090	0,810162	8,887392	-20,618565	-1,086490
11:46:39,40	0,606974	3,472975	-0,091990	-0,558018	0,566005	-1,398009	0,253615	0,111518	0,811693	0,234132	-0,605825	-1,094244	-0,905535	-3,061635	-0,291140	-25,145150	22,007322	12,053926	0,253615	0,111518	0,811693	8,988307	-20,514609	-1,094244	0,253615	0,111518	0,811693	8,988307	-20,514609	-1,094244
11:46:39,45	0,606974	3,472975	-0,091990	-0,558018	0,566005	-1,398009	0,259950	0,109183	0,807446	0,350910	-0,263084	-1,098127	-0,900264	-3,058842	-0,289187	-25,137939	21,960757	12,067033	0,259950	0,109183	0,807446	8,921798	-20,669142	-1,098127	0,259950	0,109183	0,807446	8,921798	-20,669142	-1,098127
11:46:39,50	0,606974	3,472975	-0,091990	-0,558018	0,566005	-1,398009	0,254896	0,106015	0,809398	0,478955	-0,496363	-1,085020	-0,898334	-3,054208	-0,289550	-25,060460	21,997950	12,078360	0,254896	0,106015	0,809398	8,801111	-20,505685	-1,085020	0,254896	0,106015	0,809398	8,801111	-20,505685	-1,085020
11:46:39,55	0,606974	3,472975	-0,091990	-0,558018	0,566005	-1,398009	0,249917	0,106660	0,809036	0,516338	-0,706761	-1,073693	-0,900797	-3,056846	-0,289181	-25,094556	21,924340	12,060776	0,249917	0,106660	0,809036	8,889167	-20,325243	-1,073693	0,249917	0,106660	0,809036	8,889167	-20,325243	-1,073693
11:46:39,60	0,606974	3,472975	-0,091990	-0,558018	0,566005	-1,398009	0,253433	0,107475	0,809404	0,393173	-0,516639	-1,091277	-0,901308	-3,054272	-0,289583	-25,065980	21,962459	12,042861	0,253433	0,107475	0,809404	8,829962	-20,411146	-1,091277	0,253433	0,107475	0,809404	8,829962	-20,411146	-1,091277
11:46:39,65	0,606974	3,472975	-0,091990	-0,558018	0,566005	-1,398009	0,251460	0,109204	0,809003	0,350552	-0,613578	-1,109192	-0,903015	-3,055558	-0,290717	-25,026348	21,931513	12,056202	0,251460	0,109204	0,809003	8,923087	-20,353159	-1,109192	0,251460	0,109204	0,809003	8,923087	-20,353159	-1,109192
11:46:39,70	0,606974	3,472975	-0,091990	-0,558018	0,566005	-1,398009	0,253427	0,110039	0,807869	0,300159	-0,461474	-1,095851	-0,899517	-3,055097	-0,291098	-25,024120	21,883201	12,060381	0,253427	0,110039	0,807869	8,938225	-20,355501	-1,095851	0,253427	0,110039	0,807869	8,938225	-20,355501	-1,095851
11:46:39,75	0,606974	3,472975	-0,091990	-0,558018	0,566005	-1,398009	0,251279	0,107240	0,807487	0,404960	-0,547088	-1,091672	-0,900720	-3,052643	-0,291094	-25,018465	21,859186	12,079088	0,251279	0,107240	0,807487	8,823336	-20,272492	-1,091672	0,251279	0,107240	0,807487	8,823336	-20,272492	-1,091672
11:46:39,80	0,606974	3,472975	-0,091990	-0,558018	0,566005	-1,398009	0,249755	0,109510	0,807492	0,268996	-0,609447	-1,072965	-0,904148	-3,054150	-0,291868	-24,974143	21,858824	12,054050	0,249755	0,109510	0,807492	8,865498	-20,215192	-1,072965	0,249755	0,109510	0,807492	8,865498	-20,215192	-1,072965
11:46:39,85	0,606974	3,472975	-0,091990	-0,558018	0,566005	-1,398009	0,252774	0,111725	0,806718	0,175651	-0,413879	-1,098003	-0,898108	-3,051030	-0,295341	-24,898074	21,880742	12,047900	0,252774	0,111725	0,806718	8,946050	-20,256640	-1,098003	0,252774	0,111725	0,806718	8,946050	-20,256640	-1,098003
11:46:39,90	0,606974	3,472975	-0,091990	-0,558018	0,566005	-1,398009	0,247052	0,108054	0,803244	0,423552	-0,656485	-1,104153	-0,898840	-3,051149	-0,292628	-24,949222	21,828387	12,069180	0,247052	0,108054	0,803244	8,905787	-20,050097	-1,104153	0,247052	0,108054	0,803244	8,905787	-20,050097	-1,104153
11:46:39,95	0,606974	3,472975	-0,091990	-0,558018	0,566005	-1,398009	0,247521	0,108628	0,805957	0,322768	-0,650242	-1,082873	-0,901729	-3,051651	-0,294930	-24,911807	21,812389	12,088490	0,247521	0,108628	0,805957	8,850095	-20,080630	-1,082873	0,247521	0,108628	0,805957	8,850095	-20,080630	-1,082873
11:46:40,00	0,606974	3,472975	-0,091990	-0,558018	0,566005	-1,398009	0,249400	0,110880	0,803655	0,210559	-0,512124	-1,063563	-0,902245	-3,052660	-0,296101	-24,882359	21,814996	12,059674	0,249400	0,110880	0,803655	8,914604	-20,090026	-1,063563	0,249400	0,110880	0,803655	8,914604	-20,090026	-1,063563
11:46:40,05	0,606974	3,472975	-0,091990	-0,558018	0,566005	-1,398009	0,245101	0,104346	0,804459	0,577941	-0,670844	-1,083006	-0,893922	-3,051194	-0,294126	-24,841829	21,803925	12,069047	0,245101	0,104346	0,804459	8,769135	-19,911265	-1,083006	0,245101	0,104346	0,804459	8,769135	-19,911265	-1,083006
11:46:40,10	0,606974	3,472975	-0,091990	-0,558018	0,566005	-1,398009	0,245101	0,104346	0,804459	0,577941	-0,670844	-1,083006	-0,895606	-3,056420	-0,294141	-24,819985	21,792579	12,009260	0,245101	0,104346	0,804459	8,769135	-19,911265	-1,083006	0,245101	0,104346	0,804459	8,769135	-19,911265	-1,083006
11:46:40,15	0,606974	3,472975	-0,091990	-0,558018	0,566005	-1,398009	0,250469	0,103192	0,804445	0,639083	-0,367120	-1,142793	-0,900382	-3,048623	-0,297240	-24,807131	21,767877	12,068696	0,250469	0,103192	0,804445	8,739631	-20,028925	-1,142793	0,250469	0,103192	0,804445	8,739631	-20,028925	-1,142793
11:46:40,20	0,606974	3,472975	-0,091990	-0,558018	0,566005	-1,398009	0,246105	0,111226	0,801345	0,206311	-0,570563	-1,083357	-0,896827	-3,050612	-0,296471	-24,804801	21,758596	12,039155	0,246105	0,111226	0,801345	8,937586	-19,889797	-1,083357	0,246105	0,111226	0,801345	8,937586	-19,889797	-1,083357
11:46:40,25	0,606974	3,472975	-0,091990	-0,558018	0,566005	-1,398009	0,246049	0,107154	0,802115	0,411215	-0,566788	-1,112898	-0,900904	-3,047321	-0,295294	-24,766834	21,738029	12,056554	0,246049	0,107154	0,802115	8,822789	-19,881670	-1,112898	0,246049	0,107154	0,802115	8,822789	-19,881670	-1,112898
11:46:40,30	0,606974	3,472975	-0,091990	-0,558018	0,566005	-1,398009	0,245238	0,112329	0,803292	0,143268	-0,565821	-1,095499	-0,896748	-3,052132	-0,296818	-24,760659	21,735981	12,057357	0,245238	0,112329	0,803292	8,961108	-19,817002	-1,095499	0,245238	0,112329	0,803292	8,961108	-19,817002	-1,095499
11:46:40,35	0,606974	3,472975	-0,091990	-0,558018	0,566005	-1,398009	0,247326	0,106324	0,801767	0,456833	-0,450849	-1,094696	-0,896668	-3,054295	-0,293301	-24,736318	21,736183	12,054666	0,247326	0,106324	0,801767	8,803294	-19,865975	-1,094696	0,247326	0,106324	0,801767	8,803294	-19,865975	-1,094696
11:46:40,40	0,606974	3,472975	-0,091990	-0,558018	0,566005	-1,398009	0,249160	0,105174	0,805284	0,528995	-0,334549	-1,097387	-0,893752	-3,051083	-0,297570	-24,727668	21,725947	12,072362	0,249160	0,105174	0,805284	8,785156	-19,893573	-1,097387	0,249160	0,105174	0,805284	8,785156	-19,893573	-1,097387
11:46:40,45	0,606974	3,472975	-0,091990	-0,558018	0,566005	-1,398009	0,244920	0,104255	0,801016	0,572253	-0,542405	-1,079691	-0,894267	-3,050920	-0,299497	-24,681498	21,702554	12,067401	0,244920	0,104255	0,801016	8,756258	-19,768610	-1,079691	0,244920	0,104255	0,801016	8,756258	-19,768610	-1,079691
11:46:40,50	0,606974	3,472975	-0,091990	-0,558018	0,566005	-1,398009	0,245037	0,104783	0,799089	0,547640	-0,484640	-1,084652	-0,893090	-3,051660	-0,299495	-24,679140	21,687573	12,062144	0,245037	0,104783	0,799089	8,773067	-19,720031	-1,084652	0,245037	0,104783	0,799089	8,773067	-19,720031	-1,084652
11:46:40,55	0,606974	3,472975	-0,091990	-0,558018	0,566005	-1,398009	0,245089	0,103393	0,799091	0,608108	-0,472406	-1,089909	-0,894866	-3,043267	-0,299907	-24,663610	21,701512	12,073311	0,245089	0,103393	0,799091	8,724446	-19,711874	-1,089909	0,245089	0,103393	0,799091	8,724446	-19,711874	-1,089909
11:46:40,60	0,606974	3,472975	-0,091990	-0,558018	0,566005	-1,398009	0,238708	0,109127	0,798679	0,329763	-0,797720	-1,078742	-0,892532	-3,044102	-0,298729	-24,667291	21,671580	12,081643	0,238708	0,109127	0,798679	8,896240	-19,536307	-1,078742	0,238708	0,109127	0,798679	8,896240	-19,536307	-1,078742
11:46:40,65	0,606974	3,472975	-0,091990	-0,558018	0,566005	-1,398009	0,238264	0,106689	0,799856	0,428787	-0,809011	-1,070410	-0,900741	-3,050785	-0,297156	-24,657457	21,634380	12,076982	0,238264	0,106689	0,799856	8,803866	-19,512773	-1,070410	0,238264	0,106689	0,799856	8,803866	-19,512773	-1,070410
11:46:40,70	0,606974	3,472975	-0,091990	-0,558018	0,566005	-1,398009	0,248156	0,110457	0,801430	0,205568	-0,267520	-1,075071	-0,894780	-3,049524	-0,298334	-24,611930	21,598031	12,028833	0,248156	0,110457	0,801430	8,876409	-19,747790	-1,075071	0,248156	0,110457	0,801430	8,876409	-19,747790	-1,075071
11:46:40,75	0,606974	3,472975	-0,091990	-0,558018	0,566005	-1,398009	0,244083	0,105924	0,800252	0,432538	-0,421707	-1,123220	-0,888787	-3,045953	-0,299859	-24,550626	21,597309	12,040364	0,244083	0,105924	0,800252	8,747587	-19,582256	-1,123220	0,244083	0,105924	0,800252	8,747587	-19,582256	-1,123220
11:46:40,80	0,606974	3,472975	-0,091990	-0,558018	0,566005	-1,398009	0,237995	0,102520	0,798726	0,639560	-0,684867	-1,111689	-0,897662	-3,045814	-0,298324	-24,578095	21,620779	12,048641	0,237995	0,102520	0,798726	8,687413	-19,367455	-1,111689	0,237995	0,102520	0,798726	8,687413	-19,367455	-1,111689
11:46:40,85	0,606974	3,472975	-0,091990	-0,558018	0,566005	-1,398009	0,242312	0,110275	0,800262	0,242917	-0,495898	-1,103412	-0,898844	-3,050561	-0,298692	-24,588365	21,613366	12,057514	0,242312	0,110275	0,800262	8,899498	-19,517383	-1,103412	0,242312	0,110275	0,800262	8,899498	-19,517383	-1,103412
11:46:40,90	0,606974	3,472975	-0,091990	-0,558018	0,566005	-1,398009	0,247014	0,108926	0,799894	0,301501	-0,256599	-1,094539	-0,892899	-3,047918	-0,299447	-24,542376	21,580282	12,062706	0,247014	0,108926	0,799894	8,852200	-19,647165	-1,094539	0,247014	0,108926	0,799894	8,852200	-19,647165	-1,094539
11:46:40,95	0,606974	3,472975	-0,091990	-0,558018	0,566005	-1,398009	0,241752	0,105099	0,799139	0,494857	-0,473810	-1,089347	-0,894024	-3,052469	-0,299443	-24,540502	21,605248	12,043234	0,241752	0,105099	0,799139	8,745122	-19,451375	-1,089347	0,241752	0,105099	0,799139	8,745122	-19,451375	-1,089347
11:46:41,00	0,606974	3,472975	-0,091990	-0,558018	0,566005	-1,398009	0,246256	0,103797	0,799143	0,585107	-0,250477	-1,108819	-0,890488	-3,047034	-0,302512	-24,504714	21,582597	12,098722	0,246256	0,103797	0,799143	8,733184	-19,581583	-1,108819	0,246256	0,103797	0,799143	8,733184	-19,581583	-1,108819
11:46:41,05	0,606974	3,472975	-0,091990	-0,558018	0,566005	-1,398009	0,239781	0,103452	0,796073	0,601317	-0,544861	-1,053331	-0,893376	-3,048012	-0,302529	-24,492102	21,605537	12,069622	0,239781	0,103452	0,796073	8,722323	-19,367676	-1,053331	0,239781	0,103452	0,796073	8,722323	-19,367676	-1,053331
11:46:41,10	0,606974	3,472975	-0,091990	-0,558018	0,566005	-1,398009	0,242072	0,105465	0,796057	0,522855	-0,426274	-1,082431	-0,892922	-3,046285	-0,301413	-24,528932	21,524949	12,033159	0,242072	0,105465	0,796057	8,801819	-19,428936	-1,082431	0,242072	0,105465	0,796057	8,801819	-19,428936	-1,082431
11:46:41,15	0,606974	3,472975	-0,091990	-0,558018	0,566005	-1,398009	0,240350	0,105935	0,797172	0,410193	-0,507444	-1,118893	-0,889853	-3,045700	-0,301768	-24,475543	21,547367	12,043852	0,240350	0,105935	0,797172	8,726075	-19,374892	-1,118893	0,240350	0,105935	0,797172	8,726075	-19,374892	-1,118893
11:46:41,20	0,606974	3,472975	-0,091990	-0,558018	0,566005	-1,398009	0,238308	0,103570	0,796818	0,579292	-0,578571	-1,108201	-0,891622	-3,046842	-0,303342	-24,474915	21,532564	12,014783	0,238308	0,103570	0,796818	8,709506	-19,285768	-1,108201	0,238308	0,103570	0,796818	8,709506	-19,285768	-1,108201
11:46:41,25	0,606974	3,472975	-0,091990	-0,558018	0,566005	-1,398009	0,240182	0,104531	0,795244	0,516792	-0,473189	-1,137270	-0,888615	-3,046515	-0,303680	-24,433897	21,516130	12,053370	0,240182	0,104531	0,795244	8,722479	-19,327477	-1,137270	0,240182	0,104531	0,795244	8,722479	-19,327477	-1,137270
11:46:41,30	0,606974	3,472975	-0,091990	-0,558018	0,566005	-1,398009	0,238395	0,102090	0,794906	0,650003	-0,522377	-1,098683	-0,893695	-3,043333	-0,303201	-24,450323	21,496310	12,081278	0,238395	0,102090	0,794906	8,664068	-19,236381	-1,098683	0,238395	0,102090	0,794906	8,664068	-19,236381	-1,098683
11:46:41,35	0,606974	3,472975	-0,091990	-0,558018	0,566005	-1,398009	0,238180	0,108081	0,795385	0,313104	-0,537868	-1,070775	-0,892199	-3,044750	-0,302123	-24,448337	21,506029	12,080961	0,238180	0,108081	0,795385	8,797447	-19,235000	-1,070775	0,238180	0,108081	0,795385	8,797447	-19,235000	-1,070775
11:46:41,40	0,606974	3,472975	-0,091990	-0,558018	0,566005	-1,398009	0,238658	0,106076	0,796462	0,426753	-0,516132	-1,071092	-0,889109	-3,046706	-0,301716	-24,377632	21,466907	12,045061	0,238658	0,106076	0,796462	8,753735	-19,250817	-1,071092	0,238658	0,106076	0,796462	8,753735	-19,250817	-1,071092
11:46:41,45	0,606974	3,472975	-0,091990	-0,558018	0,566005	-1,398009	0,238808	0,102422	0,796870	0,618218	-0,427563	-1,106992	-0,888567	-3,044940	-0,304443	-24,386735	21,460864	12,051821	0,238808	0,102422	0,796870	8,658384	-19,173986	-1,106992	0,238808	0,102422	0,796870	8,658384	-19,173986	-1,106992
11:46:41,50	0,606974	3,472975	-0,091990	-0,558018	0,566005	-1,398009	0,237008	0,102836	0,794143	0,586929	-0,526047	-1,100232	-0,890914	-3,045418	-0,302888	-24,400375	21,503953	12,061610	0,237008	0,102836	0,794143	8,659557	-19,131137	-1,100232	0,237008	0,102836	0,794143	8,659557	-19,131137	-1,100232
11:46:41,55	0,606974	3,472975	-0,091990	-0,558018	0,566005	-1,398009	0,238595	0,104629	0,795697	0,524180	-0,476867	-1,090443	-0,887987	-3,043252	-0,303681	-24,390346	21,464620	12,042176	0,238595	0,104629	0,795697	8,737573	-19,206557	-1,090443	0,238595	0,104629	0,795697	8,737573	-19,206557	-1,090443
11:46:41,60	0,606974	3,472975	-0,091990	-0,558018	0,566005	-1,398009	0,235255	0,103178	0,794905	0,570619	-0,622160	-1,109877	-0,892611	-3,047749	-0,302887	-24,353708	21,434094	12,024336	0,235255	0,103178	0,794905	8,670054	-19,089712	-1,109877	0,235255	0,103178	0,794905	8,670054	-19,089712	-1,109877
11:46:41,65	0,606974	3,472975	-0,091990	-0,558018	0,566005	-1,398009	0,241462	0,104933	0,795699	0,471192	-0,252424	-1,127717	-0,892502	-3,044954	-0,305175	-24,290237	21,443634	12,059731	0,241462	0,104933	0,795699	8,708469	-19,207194	-1,127717	0,241462	0,104933	0,795699	8,708469	-19,207194	-1,127717
11:46:41,70	0,606974	3,472975	-0,091990	-0,558018	0,566005	-1,398009	0,238988	0,106237	0,793410	0,443417	-0,330898	-1,092322	-0,890768	-3,044532	-0,304821	-24,310953	21,448622	12,026335	0,238988	0,106237	0,793410	8,783005	-19,091424	-1,092322	0,238988	0,106237	0,793410	8,783005	-19,091424	-1,092322
11:46:41,75	0,606974	3,472975	-0,091990	-0,558018	0,566005	-1,398009	0,237755	0,104946	0,793765	0,504506	-0,415453	-1,125718	-0,888476	-3,045207	-0,305159	-24,325557	21,425228	12,094069	0,237755	0,104946	0,793765	8,742756	-19,079182	-1,125718	0,237755	0,104946	0,793765	8,742756	-19,079182	-1,125718
11:46:41,80	0,606974	3,472975	-0,091990	-0,558018	0,566005	-1,398009	0,237193	0,102623	0,793427	0,597720	-0,445608	-1,057984	-0,891964	-3,045579	-0,305197	-24,304112	21,402074	12,034331	0,237193	0,102623	0,793427	8,653646	-19,065249	-1,057984	0,237193	0,102623	0,793427	8,653646	-19,065249	-1,057984
11:46:41,85	0,606974	3,472975	-0,091990	-0,558018	0,566005	-1,398009	0,239259	0,105458	0,793388	0,440964	-0,307997	-1,117722	-0,891407	-3,045249	-0,306347	-24,308362	21,389695	12,059049	0,239259	0,105458	0,793388	8,719447	-19,089865	-1,117722	0,239259	0,105458	0,793388	8,719447	-19,089865	-1,117722
11:46:41,90	0,606974	3,472975	-0,091990	-0,558018	0,566005	-1,398009	0,238694	0,105141	0,792238	0,444635	-0,334874	-1,093004	-0,886088	-3,043197	-0,306353	-24,304995	21,414437	12,051343	0,238694	0,105141	0,792238	8,698185	-19,072381	-1,093004	0,238694	0,105141	0,792238	8,698185	-19,072381	-1,093004
11:46:41,95	0,606974	3,472975	-0,091990	-0,558018	0,566005	-1,398009	0,234258	0,101561	0,792233	0,653885	-0,575007	-1,100710	-0,886002	-3,046806	-0,304740	-24,264633	21,388772	12,082520	0,234258	0,101561	0,792233	8,626436	-18,964279	-1,100710	0,234258	0,101561	0,792233	8,626436	-18,964279	-1,100710
11:46:42,00	0,606974	3,472975	-0,091990	-0,558018	0,566005	-1,398009	0,237341	0,099682	0,793846	0,749555	-0,366910	-1,069533	-0,884236	-3,040382	-0,303621	-24,257973	21,399917	12,049471	0,237341	0,099682	0,793846	8,574594	-18,998188	-1,069533	0,237341	0,099682	0,793846	8,574594	-18,998188	-1,069533
11:46:42,05	0,606974	3,472975	-0,091990	-0,558018	0,566005	-1,398009	0,230894	0,101364	0,794964	0,675077	-0,701950	-1,102582	-0,890653	-3,044385	-0,305549	-24,230623	21,383724	12,043295	0,230894	0,101364	0,794964	8,632146	-18,827152	-1,102582	0,230894	0,101364	0,794964	8,632146	-18,827152	-1,102582
11:46:42,10	0,606974	3,472975	-0,091990	-0,558018	0,566005	-1,398009	0,237570	0,104920	0,793037	0,489819	-0,323029	-1,108758	-0,893034	-3,039108	-0,305542	-24,223603	21,384325	12,082371	0,237570	0,104920	0,793037	8,726031	-18,972276	-1,108758	0,237570	0,104920	0,793037	8,726031	-18,972276	-1,108758
11:46:42,15	0,606974	3,472975	-0,091990	-0,558018	0,566005	-1,398009	0,234190	0,109620	0,793044	0,249421	-0,492991	-1,069682	-0,894819	-3,043146	-0,307122	-24,230270	21,340466	12,032637	0,234190	0,109620	0,793044	8,854626	-18,876937	-1,069682	0,234190	0,109620	0,793044	8,854626	-18,876937	-1,069682
11:46:42,20	0,606974	3,472975	-0,091990	-0,558018	0,566005	-1,398009	0,238580	0,109148	0,791463	0,232690	-0,248587	-1,119416	-0,890138	-3,036002	-0,310612	-24,220951	21,357812	12,071005	0,238580	0,109148	0,791463	8,800780	-18,977100	-1,119416	0,238580	0,109148	0,791463	8,800780	-18,977100	-1,119416
11:46:42,25	0,606974	3,472975	-0,091990	-0,558018	0,566005	-1,398009	0,230052	0,108666	0,787974	0,277418	-0,692625	-1,081048	-0,887135	-3,039940	-0,306314	-24,204602	21,331947	12,062483	0,230052	0,108666	0,787974	8,807697	-18,751721	-1,081048	0,230052	0,108666	0,787974	8,807697	-18,751721	-1,081048
11:46:42,30	0,606974	3,472975	-0,091990	-0,558018	0,566005	-1,398009	0,231961	0,104096	0,792272	0,500839	-0,566255	-1,089570	-0,888933	-3,037399	-0,307115	-24,221507	21,362412	12,059341	0,231961	0,104096	0,792272	8,672365	-18,775225	-1,089570	0,231961	0,104096	0,792272	8,672365	-18,775225	-1,089570
11:46:42,35	0,606974	3,472975	-0,091990	-0,558018	0,566005	-1,398009	0,230660	0,106923	0,791471	0,371767	-0,663815	-1,092712	-0,893643	-3,041757	-0,309021	-24,212850	21,328648	12,086941	0,230660	0,106923	0,791471	8,765210	-18,770602	-1,092712	0,230660	0,106923	0,791471	8,765210	-18,770602	-1,092712
11:46:42,40	0,606974	3,472975	-0,091990	-0,558018	0,566005	-1,398009	0,236789	0,108823	0,789565	0,248053	-0,320718	-1,065112	-0,889973	-3,041579	-0,307873	-24,166706	21,351622	12,029023	0,236789	0,108823	0,789565	8,790649	-18,908647	-1,065112	0,236789	0,108823	0,789565	8,790649	-18,908647	-1,065112
11:46:42,45	0,606974	3,472975	-0,091990	-0,558018	0,566005	-1,398009	0,234799	0,105734	0,790712	0,451625	-0,395694	-1,123030	-0,887688	-3,041609	-0,308622	-24,183962	21,324899	12,072797	0,234799	0,105734	0,790712	8,751771	-18,827452	-1,123030	0,234799	0,105734	0,790712	8,751771	-18,827452	-1,123030
11:46:42,50	0,606974	3,472975	-0,091990	-0,558018	0,566005	-1,398009	0,233684	0,103740	0,789964	0,523552	-0,455307	-1,079256	-0,890667	-3,040111	-0,311748	-24,182683	21,302250	12,063978	0,233684	0,103740	0,789964	8,667155	-18,799462	-1,079256	0,233684	0,103740	0,789964	8,667155	-18,799462	-1,079256
11:46:42,55	0,606974	3,472975	-0,091990	-0,558018	0,566005	-1,398009	0,233875	0,107069	0,786837	0,331459	-0,432919	-1,088075	-0,892912	-3,042336	-0,309028	-24,147173	21,306462	12,032303	0,233875	0,107069	0,786837	8,736402	-18,792102	-1,088075	0,233875	0,107069	0,786837	8,736402	-18,792102	-1,088075
11:46:42,60	0,606974	3,472975	-0,091990	-0,558018	0,566005	-1,398009	0,236925	0,107901	0,789557	0,309618	-0,245679	-1,119750	-0,888177	-3,035963	-0,307828	-24,124251	21,333737	12,092117	0,236925	0,107901	0,789557	8,779843	-18,844278	-1,119750	0,236925	0,107901	0,789557	8,779843	-18,844278	-1,119750
11:46:42,65	0,606974	3,472975	-0,091990	-0,558018	0,566005	-1,398009	0,229038	0,106986	0,790758	0,392271	-0,649570	-1,059936	-0,883492	-3,037285	-0,311307	-24,119078	21,293132	12,098338	0,229038	0,106986	0,790758	8,790681	-18,629068	-1,059936	0,229038	0,106986	0,790758	8,790681	-18,629068	-1,059936
11:46:42,70	0,606974	3,472975	-0,091990	-0,558018	0,566005	-1,398009	0,227841	0,102268	0,787279	0,605037	-0,687057	-1,053715	-0,889871	-3,040976	-0,308585	-24,078512	21,257537	12,064404	0,227841	0,102268	0,787279	8,633072	-18,572553	-1,053715	0,227841	0,102268	0,787279	8,633072	-18,572553	-1,053715
11:46:42,75	0,606974	3,472975	-0,091990	-0,558018	0,566005	-1,398009	0,234227	0,105947	0,790000	0,403189	-0,302052	-1,087649	-0,884031	-3,035003	-0,309368	-24,097241	21,302165	12,092624	0,234227	0,105947	0,790000	8,720021	-18,688856	-1,087649	0,234227	0,105947	0,790000	8,720021	-18,688856	-1,087649
11:46:42,80	0,606974	3,472975	-0,091990	-0,558018	0,566005	-1,398009	0,226133	0,103876	0,789218	0,540159	-0,761438	-1,059429	-0,886272	-3,039248	-0,307041	-24,065227	21,303215	12,046289	0,226133	0,103876	0,789218	8,694427	-18,512917	-1,059429	0,226133	0,103876	0,789218	8,694427	-18,512917	-1,059429
11:46:42,85	0,606974	3,472975	-0,091990	-0,558018	0,566005	-1,398009	0,230930	0,103695	0,791545	0,566506	-0,484802	-1,105764	-0,892858	-3,038022	-0,307457	-24,098911	21,270595	12,049732	0,230930	0,103695	0,791545	8,706538	-18,612833	-1,105764	0,230930	0,103695	0,791545	8,706538	-18,612833	-1,105764
11:46:42,90	0,606974	3,472975	-0,091990	-0,558018	0,566005	-1,398009	0,233162	0,110011	0,791129	0,192949	-0,381609	-1,102321	-0,888711	-3,038866	-0,310158	-24,080316	21,258558	12,051391	0,233162	0,110011	0,791129	8,828836	-18,684837	-1,102321	0,233162	0,110011	0,791129	8,828836	-18,684837	-1,102321
11:46:42,95	0,606974	3,472975	-0,091990	-0,558018	0,566005	-1,398009	0,231819	0,105997	0,788427	0,400553	-0,429308	-1,100662	-0,888712	-3,040920	-0,310975	-24,089495	21,252074	11,993328	0,231819	0,105997	0,788427	8,721337	-18,627133	-1,100662	0,231819	0,105997	0,788427	8,721337	-18,627133	-1,100662
11:46:43,00	0,606974	3,472975	-0,091990	-0,558018	0,566005	-1,398009	0,233598	0,104971	0,787611	0,443690	-0,341513	-1,158725	-0,888662	-3,036880	-0,309766	-24,054246	21,261688	12,051288	0,233598	0,104971	0,787611	8,683949	-18,678982	-1,158725	0,233598	0,104971	0,787611	8,683949	-18,678982	-1,158725
11:46:43,05	0,606974	3,472975	-0,091990	-0,558018	0,566005	-1,398009	0,230075	0,106949	0,788819	0,366828	-0,499029	-1,100765	-0,886319	-3,036855	-0,312092	-24,048557	21,241327	12,052401	0,230075	0,106949	0,788819	8,762294	-18,559881	-1,100765	0,230075	0,106949	0,788819	8,762294	-18,559881	-1,100765
11:46:43,10	0,606974	3,472975	-0,091990	-0,558018	0,566005	-1,398009	0,228882	0,104932	0,786494	0,456924	-0,545950	-1,099652	-0,882777	-3,038215	-0,308195	-24,054680	21,238638	12,055262	0,228882	0,104932	0,786494	8,694054	-18,513164	-1,099652	0,228882	0,104932	0,786494	8,694054	-18,513164	-1,099652
11:46:43,15	0,606974	3,472975	-0,091990	-0,558018	0,566005	-1,398009	0,228288	0,101184	0,790391	0,646420	-0,580772	-1,096791	-0,887465	-3,035321	-0,311696	-24,012840	21,191382	12,050223	0,228288	0,101184	0,790391	8,589348	-18,501393	-1,096791	0,228288	0,101184	0,790391	8,589348	-18,501393	-1,096791
11:46:43,20	0,606974	3,472975	-0,091990	-0,558018	0,566005	-1,398009	0,228126	0,106691	0,786889	0,340030	-0,529357	-1,101830	-0,887568	-3,039354	-0,309377	-24,076463	21,191697	12,048859	0,228126	0,106691	0,786889	8,715289	-18,437226	-1,101830	0,228126	0,106691	0,786889	8,715289	-18,437226	-1,101830
11:46:43,25	0,606974	3,472975	-0,091990	-0,558018	0,566005	-1,398009	0,231671	0,104764	0,789209	0,408721	-0,400282	-1,103194	-0,889273	-3,037590	-0,309771	-24,051479	21,215703	12,039888	0,231671	0,104764	0,789209	8,632672	-18,586421	-1,103194	0,231671	0,104764	0,789209	8,632672	-18,586421	-1,103194
11:46:43,30	0,606974	3,472975	-0,091990	-0,558018	0,566005	-1,398009	0,230995	0,107123	0,788814	0,319344	-0,425776	-1,112165	-0,890432	-3,039232	-0,312835	-24,019215	21,165903	12,073297	0,230995	0,107123	0,788814	8,728462	-18,558885	-1,112165	0,230995	0,107123	0,788814	8,728462	-18,558885	-1,112165
11:46:43,35	0,606974	3,472975	-0,091990	-0,558018	0,566005	-1,398009	0,232997	0,107305	0,785751	0,282871	-0,268842	-1,078755	-0,887376	-3,035318	-0,310126	-23,978806	21,204381	12,049350	0,232997	0,107305	0,785751	8,706296	-18,559091	-1,078755	0,232997	0,107305	0,785751	8,706296	-18,559091	-1,078755
11:46:43,40	0,606974	3,472975	-0,091990	-0,558018	0,566005	-1,398009	0,228078	0,106615	0,788459	0,372244	-0,508843	-1,102703	-0,889166	-3,032751	-0,312855	-23,984370	21,228326	12,061596	0,228078	0,106615	0,788459	8,741556	-18,412996	-1,102703	0,228078	0,106615	0,788459	8,741556	-18,412996	-1,102703
11:46:43,45	0,606974	3,472975	-0,091990	-0,558018	0,566005	-1,398009	0,226751	0,109449	0,785731	0,242863	-0,594655	-1,090457	-0,886831	-3,033354	-0,310929	-24,004081	21,234037	12,041743	0,226751	0,109449	0,785731	8,834595	-18,394613	-1,090457	0,226751	0,109449	0,785731	8,834595	-18,394613	-1,090457
11:46:43,50	0,606974	3,472975	-0,091990	-0,558018	0,566005	-1,398009	0,226219	0,102987	0,783793	0,532955	-0,597235	-1,109719	-0,883304	-3,035522	-0,314793	-23,985612	21,176036	12,042334	0,226219	0,102987	0,783793	8,617461	-18,355454	-1,109719	0,226219	0,102987	0,783793	8,617461	-18,355454	-1,109719
11:46:43,55	0,606974	3,472975	-0,091990	-0,558018	0,566005	-1,398009	0,226219	0,102987	0,783793	0,532955	-0,597235	-1,109719	-0,882122	-3,034888	-0,311647	-23,982761	21,177364	12,089183	0,226219	0,102987	0,783793	8,617461	-18,355454	-1,109719	0,226219	0,102987	0,783793	8,617461	-18,355454	-1,109719
11:46:43,60	0,606974	3,472975	-0,091990	-0,558018	0,566005	-1,398009	0,225079	0,102280	0,786938	0,572298	-0,654715	-1,062869	-0,885516	-3,036919	-0,312408	-23,929645	21,196504	12,074290	0,225079	0,102280	0,786938	8,601297	-18,323437	-1,062869	0,225079	0,102280	0,786938	8,601297	-18,323437	-1,062869
11:46:43,65	0,606974	3,472975	-0,091990	-0,558018	0,566005	-1,398009	0,228536	0,104204	0,786178	0,515399	-0,438547	-1,077763	-0,882516	-3,037227	-0,313185	-23,902715	21,186484	12,050412	0,228536	0,104204	0,786178	8,695411	-18,378604	-1,077763	0,228536	0,104204	0,786178	8,695411	-18,378604	-1,077763
11:46:43,70	0,606974	3,472975	-0,091990	-0,558018	0,566005	-1,398009	0,227302	0,101452	0,785401	0,663291	-0,474386	-1,101641	-0,887983	-3,037271	-0,312076	-23,976134	21,161642	12,029364	0,227302	0,101452	0,785401	8,627270	-18,317569	-1,101641	0,227302	0,101452	0,785401	8,627270	-18,317569	-1,101641
11:46:43,75	0,606974	3,472975	-0,091990	-0,558018	0,566005	-1,398009	0,230074	0,106165	0,786510	0,360003	-0,381406	-1,122689	-0,887941	-3,034629	-0,312823	-23,941519	21,155028	12,063567	0,230074	0,106165	0,786510	8,693935	-18,442188	-1,122689	0,230074	0,106165	0,786510	8,693935	-18,442188	-1,122689
11:46:43,80	0,606974	3,472975	-0,091990	-0,558018	0,566005	-1,398009	0,227764	0,107449	0,785763	0,304783	-0,468201	-1,088486	-0,883872	-3,035606	-0,313222	-23,962981	21,133323	12,049358	0,227764	0,107449	0,785763	8,739556	-18,347710	-1,088486	0,227764	0,107449	0,785763	8,739556	-18,347710	-1,088486
11:46:43,85	0,606974	3,472975	-0,091990	-0,558018	0,566005	-1,398009	0,226576	0,103437	0,785363	0,483904	-0,537721	-1,102695	-0,884334	-3,031279	-0,311639	-23,897961	21,148747	12,073008	0,226576	0,103437	0,785363	8,603697	-18,323956	-1,102695	0,226576	0,103437	0,785363	8,603697	-18,323956	-1,102695
11:46:43,90	0,606974	3,472975	-0,091990	-0,558018	0,566005	-1,398009	0,223060	0,106001	0,786946	0,396445	-0,671951	-1,079045	-0,886722	-3,032631	-0,312054	-23,921031	21,156106	12,048894	0,223060	0,106001	0,786946	8,717510	-18,182187	-1,079045	0,223060	0,106001	0,786946	8,717510	-18,182187	-1,079045
11:46:43,95	0,606974	3,472975	-0,091990	-0,558018	0,566005	-1,398009	0,225425	0,107393	0,786531	0,318891	-0,572649	-1,103159	-0,884882	-3,032681	-0,315116	-23,882012	21,170845	12,085055	0,225425	0,107393	0,786531	8,749240	-18,268510	-1,103159	0,225425	0,107393	0,786531	8,749240	-18,268510	-1,103159
11:46:44,00	0,606974	3,472975	-0,091990	-0,558018	0,566005	-1,398009	0,224548	0,105775	0,783470	0,435323	-0,591832	-1,066998	-0,887906	-3,037683	-0,312792	-23,915497	21,106554	12,070971	0,224548	0,105775	0,783470	8,738626	-18,218846	-1,066998	0,224548	0,105775	0,783470	8,738626	-18,218846	-1,066998
11:46:44,05	0,606974	3,472975	-0,091990	-0,558018	0,566005	-1,398009	0,230392	0,105892	0,785794	0,356777	-0,284800	-1,081082	-0,889749	-3,033996	-0,315170	-23,938337	21,104451	12,048588	0,230392	0,105892	0,785794	8,669329	-18,370564	-1,081082	0,230392	0,105892	0,785794	8,669329	-18,370564	-1,081082
11:46:44,10	0,606974	3,472975	-0,091990	-0,558018	0,566005	-1,398009	0,228121	0,109331	0,783415	0,164713	-0,421634	-1,103465	-0,885437	-3,035838	-0,316309	-23,873488	21,154074	12,026450	0,228121	0,109331	0,783415	8,747218	-18,329105	-1,103465	0,228121	0,109331	0,783415	8,747218	-18,329105	-1,103465
11:46:44,15	0,606974	3,472975	-0,091990	-0,558018	0,566005	-1,398009	0,227560	0,104676	0,782276	0,482166	-0,419414	-1,125603	-0,888498	-3,032801	-0,313230	-23,904362	21,095861	12,027796	0,227560	0,104676	0,782276	8,699263	-18,282910	-1,125603	0,227560	0,104676	0,782276	8,699263	-18,282910	-1,125603
11:46:44,20	0,606974	3,472975	-0,091990	-0,558018	0,566005	-1,398009	0,226460	0,108846	0,785355	0,199518	-0,474282	-1,124257	-0,884841	-3,036763	-0,314302	-23,843357	21,080273	12,085508	0,226460	0,108846	0,785355	8,743895	-18,251372	-1,124257	0,226460	0,108846	0,785355	8,743895	-18,251372	-1,124257
11:46:44,25	0,606974	3,472975	-0,091990	-0,558018	0,566005	-1,398009	0,228063	0,103698	0,784284	0,484203	-0,330271	-1,066545	-0,883640	-3,036258	-0,314705	-23,852776	21,139798	12,073504	0,228063	0,103698	0,784284	8,624483	-18,233241	-1,066545	0,228063	0,103698	0,784284	8,624483	-18,233241	-1,066545
11:46:44,30	0,606974	3,472975	-0,091990	-0,558018	0,566005	-1,398009	0,227025	0,102910	0,783881	0,572012	-0,422187	-1,078549	-0,890719	-3,032876	-0,311243	-23,848017	21,112993	12,055232	0,227025	0,102910	0,783881	8,650445	-18,243643	-1,078549	0,227025	0,102910	0,783881	8,650445	-18,243643	-1,078549
11:46:44,35	0,606974	3,472975	-0,091990	-0,558018	0,566005	-1,398009	0,227636	0,110732	0,787343	0,144438	-0,372911	-1,096821	-0,888989	-3,031560	-0,311644	-23,870622	21,140670	12,057089	0,227636	0,110732	0,787343	8,836892	-18,242301	-1,096821	0,227636	0,110732	0,787343	8,836892	-18,242301	-1,096821
11:46:44,40	0,606974	3,472975	-0,091990	-0,558018	0,566005	-1,398009	0,225631	0,109891	0,786942	0,200819	-0,510551	-1,094964	-0,882432	-3,038395	-0,313911	-23,839736	21,121676	12,072198	0,225631	0,109891	0,786942	8,827281	-18,222601	-1,094964	0,225631	0,109891	0,786942	8,827281	-18,222601	-1,094964
11:46:44,45	0,606974	3,472975	-0,091990	-0,558018	0,566005	-1,398009	0,228271	0,100795	0,784674	0,672805	-0,337012	-1,079855	-0,882454	-3,031538	-0,314708	-23,808091	21,056382	12,066434	0,228271	0,100795	0,784674	8,585230	-18,256323	-1,079855	0,228271	0,100795	0,784674	8,585230	-18,256323	-1,079855
11:46:44,50	0,606974	3,472975	-0,091990	-0,558018	0,566005	-1,398009	0,222345	0,104243	0,783877	0,452819	-0,585157	-1,085619	-0,889046	-3,036451	-0,315132	-23,887133	21,092204	12,052249	0,222345	0,104243	0,783877	8,635861	-18,039208	-1,085619	0,222345	0,104243	0,783877	8,635861	-18,039208	-1,085619
11:46:44,55	0,606974	3,472975	-0,091990	-0,558018	0,566005	-1,398009	0,229895	0,107496	0,783454	0,275159	-0,278902	-1,099804	-0,886604	-3,032482	-0,315861	-23,823847	21,074951	12,096106	0,229895	0,107496	0,783454	8,713570	-18,325656	-1,099804	0,229895	0,107496	0,783454	8,713570	-18,325656	-1,099804
11:46:44,60	0,606974	3,472975	-0,091990	-0,558018	0,566005	-1,398009	0,225237	0,107365	0,782725	0,298634	-0,457692	-1,055947	-0,886524	-3,031262	-0,315474	-23,784147	21,068357	12,076066	0,225237	0,107365	0,782725	8,726820	-18,138781	-1,055947	0,225237	0,107365	0,782725	8,726820	-18,138781	-1,055947
11:46:44,65	0,606974	3,472975	-0,091990	-0,558018	0,566005	-1,398009	0,224141	0,107906	0,783111	0,284674	-0,476994	-1,075987	-0,888250	-3,035028	-0,315084	-23,778502	21,069983	12,055585	0,224141	0,107906	0,783111	8,755279	-18,072065	-1,075987	0,224141	0,107906	0,783111	8,755279	-18,072065	-1,075987
11:46:44,70	0,606974	3,472975	-0,091990	-0,558018	0,566005	-1,398009	0,228265	0,107518	0,783501	0,309089	-0,258483	-1,096468	-0,885480	-3,033233	-0,316293	-23,849747	21,056658	12,047681	0,228265	0,107518	0,783501	8,749224	-18,177268	-1,096468	0,228265	0,107518	0,783501	8,749224	-18,177268	-1,096468
11:46:44,75	0,606974	3,472975	-0,091990	-0,558018	0,566005	-1,398009	0,225326	0,106016	0,782292	0,340003	-0,466362	-1,104372	-0,887169	-3,033112	-0,317046	-23,803736	21,038605	12,056504	0,225326	0,106016	0,782292	8,662273	-18,154416	-1,104372	0,225326	0,106016	0,782292	8,662273	-18,154416	-1,104372
11:46:44,80	0,606974	3,472975	-0,091990	-0,558018	0,566005	-1,398009	0,226065	0,107539	0,781540	0,268178	-0,379054	-1,095549	-0,882950	-3,033105	-0,315444	-23,770078	21,072088	12,090902	0,226065	0,107539	0,781540	8,710004	-18,125130	-1,095549	0,226065	0,107539	0,781540	8,710004	-18,125130	-1,095549
11:46:44,85	0,606974	3,472975	-0,091990	-0,558018	0,566005	-1,398009	0,223950	0,103889	0,783142	0,503802	-0,476628	-1,061151	-0,880528	-3,031258	-0,314652	-23,727541	21,048446	12,089918	0,223950	0,103889	0,783142	8,659105	-18,056675	-1,061151	0,223950	0,103889	0,783142	8,659105	-18,056675	-1,061151
11:46:44,90	0,606974	3,472975	-0,091990	-0,558018	0,566005	-1,398009	0,221139	0,102715	0,783934	0,565671	-0,574141	-1,062135	-0,882296	-3,032858	-0,317372	-23,729265	21,053140	12,086353	0,221139	0,102715	0,783934	8,628774	-17,933525	-1,062135	0,221139	0,102715	0,783934	8,628774	-17,933525	-1,062135
11:46:44,95	0,606974	3,472975	-0,091990	-0,558018	0,566005	-1,398009	0,223409	0,103446	0,781214	0,530830	-0,459935	-1,065700	-0,882349	-3,036923	-0,317393	-23,764657	21,043606	12,056741	0,223409	0,103446	0,781214	8,651366	-17,997521	-1,065700	0,223409	0,103446	0,781214	8,651366	-17,997521	-1,065700
11:46:45,00	0,606974	3,472975	-0,091990	-0,558018	0,566005	-1,398009	0,226955	0,101459	0,781193	0,608209	-0,301409	-1,095312	-0,884722	-3,036281	-0,316212	-23,773089	21,054226	12,090050	0,226955	0,101459	0,781193	8,572753	-18,117383	-1,095312	0,226955	0,101459	0,781193	8,572753	-18,117383	-1,095312
11:46:45,05	0,606974	3,472975	-0,091990	-0,558018	0,566005	-1,398009	0,227586	0,103836	0,782374	0,489593	-0,281213	-1,062003	-0,882323	-3,037852	-0,315444	-23,751625	21,020992	12,049719	0,227586	0,103836	0,782374	8,640722	-18,146716	-1,062003	0,227586	0,103836	0,782374	8,640722	-18,146716	-1,062003
11:46:45,10	0,606974	3,472975	-0,091990	-0,558018	0,566005	-1,398009	0,227746	0,100972	0,783141	0,620459	-0,237663	-1,102334	-0,885288	-3,032221	-0,313916	-23,754209	21,037176	12,054502	0,227746	0,100972	0,783141	8,546782	-18,115762	-1,102334	0,227746	0,100972	0,783141	8,546782	-18,115762	-1,102334
11:46:45,15	0,606974	3,472975	-0,091990	-0,558018	0,566005	-1,398009	0,224353	0,106356	0,784670	0,353235	-0,424451	-1,097551	-0,885319	-3,031560	-0,314696	-23,762551	21,030644	12,059791	0,224353	0,106356	0,784670	8,702172	-18,036167	-1,097551	0,224353	0,106356	0,784670	8,702172	-18,036167	-1,097551
11:46:45,20	0,606974	3,472975	-0,091990	-0,558018	0,566005	-1,398009	0,223796	0,106713	0,783890	0,324819	-0,457368	-1,092262	-0,885302	-3,031736	-0,314713	-23,751803	21,011141	12,029972	0,223796	0,106713	0,783890	8,701817	-18,025367	-1,092262	0,223796	0,106713	0,783890	8,701817	-18,025367	-1,092262
11:46:45,25	0,606974	3,472975	-0,091990	-0,558018	0,566005	-1,398009	0,223940	0,106610	0,783873	0,318657	-0,430807	-1,122081	-0,885298	-3,030150	-0,317393	-23,739318	21,027280	12,085524	0,223940	0,106610	0,783873	8,687572	-18,010131	-1,122081	0,223940	0,106610	0,783873	8,687572	-18,010131	-1,122081
11:46:45,30	0,606974	3,472975	-0,091990	-0,558018	0,566005	-1,398009	0,222564	0,107400	0,781193	0,297818	-0,499630	-1,066529	-0,885961	-3,029990	-0,316259	-23,772353	21,010466	12,065163	0,222564	0,107400	0,781193	8,728716	-17,970917	-1,066529	0,222564	0,107400	0,781193	8,728716	-17,970917	-1,066529
11:46:45,35	0,606974	3,472975	-0,091990	-0,558018	0,566005	-1,398009	0,222758	0,108054	0,782327	0,232717	-0,509771	-1,086890	-0,885853	-3,029852	-0,314700	-23,737777	21,042893	12,050402	0,222490	0,101895	0,781603	8,586824	-17,926485	-1,086695	0,222490	0,101895	0,781603	8,586824	-17,926485	-1,086695
11:46:45,40	0,606974	3,472975	-0,091990	-0,558018	0,566005	-1,398009	0,222490	0,101895	0,781603	0,588071	-0,461012	-1,086695	-0,880356	-3,034090	-0,317337	-23,644031	21,025763	12,070196	0,222490	0,101895	0,781603	8,586824	-17,926485	-1,086695	0,222490	0,101895	0,781603	8,586824	-17,926485	-1,086695
11:46:45,45	0,606974	3,472975	-0,091990	-0,558018	0,566005	-1,398009	0,223506	0,101150	0,781249	0,669162	-0,367384	-1,081857	-0,883473	-3,031908	-0,316622	-23,718838	21,016166	12,050627	0,223506	0,101150	0,781249	8,609413	-17,912591	-1,081857	0,223506	0,101150	0,781249	8,609413	-17,912591	-1,081857
11:46:45,50	0,606974	3,472975	-0,091990	-0,558018	0,566005	-1,398009	0,223174	0,104940	0,781963	0,426332	-0,444609	-1,101426	-0,885770	-3,033560	-0,318916	-23,675216	20,978128	12,069095	0,223174	0,104940	0,781963	8,664152	-17,963792	-1,101426	0,223174	0,104940	0,781963	8,664152	-17,963792	-1,101426
11:46:45,55	0,606974	3,472975	-0,091990	-0,558018	0,566005	-1,398009	0,225753	0,106103	0,779669	0,354725	-0,253709	-1,082958	-0,885177	-3,030664	-0,316618	-23,673130	20,975335	12,039046	0,225753	0,106103	0,779669	8,683840	-17,975337	-1,082958	0,225753	0,106103	0,779669	8,683840	-17,975337	-1,082958
11:46:45,60	0,606974	3,472975	-0,091990	-0,558018	0,566005	-1,398009	0,222949	0,107038	0,781968	0,304730	-0,396326	-1,113007	-0,887561	-3,029202	-0,317415	-23,689219	20,998772	12,035407	0,222949	0,107038	0,781968	8,707242	-17,897822	-1,113007	0,222949	0,107038	0,781968	8,707242	-17,897822	-1,113007
11:46:45,65	0,606974	3,472975	-0,091990	-0,558018	0,566005	-1,398009	0,222874	0,109834	0,781171	0,171613	-0,425852	-1,116646	-0,880479	-3,031527	-0,317376	-23,688878	21,006162	12,060721	0,222874	0,109834	0,781171	8,793576	-17,921499	-1,116646	0,222874	0,109834	0,781171	8,793576	-17,921499	-1,116646
11:46:45,70	0,606974	3,472975	-0,091990	-0,558018	0,566005	-1,398009	0,221347	0,102538	0,781210	0,557572	-0,508678	-1,091332	-0,883437	-3,032391	-0,316993	-23,680999	20,954544	12,048424	0,221347	0,102538	0,781210	8,606805	-17,884422	-1,091332	0,221347	0,102538	0,781210	8,606805	-17,884422	-1,091332
11:46:45,75	0,606974	3,472975	-0,091990	-0,558018	0,566005	-1,398009	0,223575	0,104667	0,781593	0,406081	-0,360217	-1,103629	-0,884542	-3,036132	-0,319701	-23,664297	20,985882	12,035623	0,223575	0,104667	0,781593	8,622470	-17,910818	-1,103629	0,223575	0,104667	0,781593	8,622470	-17,910818	-1,103629
11:46:45,80	0,606974	3,472975	-0,091990	-0,558018	0,566005	-1,398009	0,227367	0,103754	0,778885	0,489062	-0,164197	-1,116430	-0,885196	-3,031892	-0,316592	-23,684570	20,985195	12,073194	0,227367	0,103754	0,778885	8,633759	-18,012531	-1,116430	0,227367	0,103754	0,778885	8,633759	-18,012531	-1,116430
11:46:45,85	0,606974	3,472975	-0,091990	-0,558018	0,566005	-1,398009	0,224022	0,106441	0,781994	0,338621	-0,355377	-1,078858	-0,884020	-3,028578	-0,317003	-23,675077	20,976436	12,054381	0,224022	0,106441	0,781994	8,694226	-17,941088	-1,078858	0,224022	0,106441	0,781994	8,694226	-17,941088	-1,078858
11:46:45,90	0,606974	3,472975	-0,091990	-0,558018	0,566005	-1,398009	0,220564	0,107079	0,781583	0,302611	-0,522573	-1,097672	-0,884523	-3,032387	-0,318128	-23,635728	20,959801	12,063167	0,220564	0,107079	0,781583	8,708291	-17,836861	-1,097672	0,220564	0,107079	0,781583	8,708291	-17,836861	-1,097672
11:46:45,95	0,606974	3,472975	-0,091990	-0,558018	0,566005	-1,398009	0,224114	0,105610	0,780457	0,384270	-0,295573	-1,088886	-0,884599	-3,035598	-0,317380	-23,690035	20,976202	12,039080	0,224114	0,105610	0,780457	8,674629	-17,888544	-1,088886	0,224114	0,105610	0,780457	8,674629	-17,888544	-1,088886
11:46:46,00	0,606974	3,472975	-0,091990	-0,558018	0,566005	-1,398009	0,226933	0,104070	0,781205	0,451368	-0,204224	-1,112973	-0,881027	-3,030808	-0,315814	-23,662673	20,982846	12,058767	0,226933	0,104070	0,781205	8,620885	-18,018475	-1,112973	0,226933	0,104070	0,781205	8,620885	-18,018475	-1,112973
11:46:46,05	0,606974	3,472975	-0,091990	-0,558018	0,566005	-1,398009	0,220999	0,103372	0,782772	0,507133	-0,492445	-1,093286	-0,882824	-3,026705	-0,316212	-23,655132	20,958110	12,068128	0,220999	0,103372	0,782772	8,621806	-17,840837	-1,093286	0,220999	0,103372	0,782772	8,621806	-17,840837	-1,093286
11:46:46,10	0,606974	3,472975	-0,091990	-0,558018	0,566005	-1,398009	0,218344	0,106980	0,782373	0,301872	-0,611598	-1,083925	-0,881707	-3,031376	-0,318128	-23,682202	20,936874	12,092617	0,218344	0,106980	0,782373	8,699763	-17,751584	-1,083925	0,218344	0,106980	0,782373	8,699763	-17,751584	-1,083925
11:46:46,15	0,606974	3,472975	-0,091990	-0,558018	0,566005	-1,398009	0,221830	0,103677	0,780458	0,441659	-0,443115	-1,059436	-0,882797	-3,032250	-0,318122	-23,640642	20,922696	12,072034	0,221830	0,103677	0,780458	8,580330	-17,856806	-1,059436	0,221830	0,103677	0,780458	8,580330	-17,856806	-1,059436
11:46:46,20	0,606974	3,472975	-0,091990	-0,558018	0,566005	-1,398009	0,223133	0,104184	0,780464	0,423831	-0,332321	-1,080019	-0,882775	-3,032928	-0,320459	-23,626731	20,912906	12,053521	0,223133	0,104184	0,780464	8,602249	-17,848234	-1,080019	0,223133	0,104184	0,780464	8,602249	-17,848234	-1,080019
11:46:46,25	0,606974	3,472975	-0,091990	-0,558018	0,566005	-1,398009	0,223709	0,103826	0,778127	0,440900	-0,285407	-1,098531	-0,882147	-3,036547	-0,316152	-23,631910	20,936568	12,075510	0,223709	0,103826	0,778127	8,591251	-17,846565	-1,098531	0,223709	0,103826	0,778127	8,591251	-17,846565	-1,098531
11:46:46,30	0,606974	3,472975	-0,091990	-0,558018	0,566005	-1,398009	0,226529	0,101473	0,782434	0,581186	-0,155091	-1,076543	-0,877297	-3,028995	-0,316932	-23,552342	20,947356	12,058090	0,226529	0,101473	0,782434	8,546785	-17,937607	-1,076543	0,226529	0,101473	0,782434	8,546785	-17,937607	-1,076543
11:46:46,35	0,606974	3,472975	-0,091990	-0,558018	0,566005	-1,398009	0,217564	0,101048	0,781653	0,652373	-0,557742	-1,093963	-0,883369	-3,030148	-0,320078	-23,613863	20,889449	12,052716	0,217564	0,101048	0,781653	8,584670	-17,636529	-1,093963	0,217564	0,101048	0,781653	8,584670	-17,636529	-1,093963
11:46:46,40	0,606974	3,472975	-0,091990	-0,558018	0,566005	-1,398009	0,221598	0,105730	0,778508	0,328018	-0,372318	-1,099337	-0,877965	-3,031218	-0,320032	-23,585343	20,943601	12,079131	0,221598	0,105730	0,778508	8,627824	-17,767745	-1,099337	0,221598	0,105730	0,778508	8,627824	-17,767745	-1,099337
11:46:46,45	0,606974	3,472975	-0,091990	-0,558018	0,566005	-1,398009	0,219823	0,100516	0,778553	0,660320	-0,466974	-1,072922	-0,885640	-3,033380	-0,320065	-23,594655	20,919633	12,042915	0,219823	0,100516	0,778553	8,550802	-17,723096	-1,072922	0,219823	0,100516	0,778553	8,550802	-17,723096	-1,072922
11:46:46,50	0,606974	3,472975	-0,091990	-0,558018	0,566005	-1,398009	0,225533	0,106081	0,778520	0,345507	-0,166144	-1,109138	-0,883923	-3,032424	-0,319698	-23,612882	20,905161	12,028319	0,225533	0,106081	0,778520	8,672871	-17,870486	-1,109138	0,225533	0,106081	0,778520	8,672871	-17,870486	-1,109138
11:46:46,55	0,606974	3,472975	-0,091990	-0,558018	0,566005	-1,398009	0,223847	0,105072	0,778888	0,376344	-0,262390	-1,123734	-0,882681	-3,029174	-0,322038	-23,592916	20,967720	12,022548	0,223847	0,105072	0,778888	8,624479	-17,834344	-1,123734	0,223847	0,105072	0,778888	8,624479	-17,834344	-1,123734
11:46:46,60	0,606974	3,472975	-0,091990	-0,558018	0,566005	-1,398009	0,220411	0,105622	0,776548	0,411912	-0,455018	-1,129505	-0,878539	-3,030413	-0,321193	-23,564543	20,916968	12,078790	0,220411	0,105622	0,776548	8,703210	-17,757294	-1,129505	0,220411	0,105622	0,776548	8,703210	-17,757294	-1,129505
11:46:46,65	0,606974	3,472975	-0,091990	-0,558018	0,566005	-1,398009	0,219413	0,101415	0,777392	0,600888	-0,456962	-1,073263	-0,885068	-3,027296	-0,318522	-23,578038	20,890752	12,051572	0,219413	0,101415	0,777392	8,561970	-17,680903	-1,073263	0,219413	0,101415	0,777392	8,561970	-17,680903	-1,073263
11:46:46,70	0,606974	3,472975	-0,091990	-0,558018	0,566005	-1,398009	0,219978	0,108627	0,780064	0,196406	-0,426178	-1,100481	-0,881631	-3,029092	-0,318544	-23,631690	20,894462	12,038048	0,219978	0,108627	0,780064	8,723640	-17,694444	-1,100481	0,219978	0,108627	0,780064	8,723640	-17,694444	-1,100481
11:46:46,75	0,606974	3,472975	-0,091990	-0,558018	0,566005	-1,398009	0,219815	0,104754	0,780041	0,374220	-0,482979	-1,114005	-0,887344	-3,029987	-0,317730	-23,556253	20,907959	12,045780	0,219815	0,104754	0,780041	8,597377	-17,738441	-1,114005	0,219815	0,104754	0,780041	8,597377	-17,738441	-1,114005
11:46:46,80	0,606974	3,472975	-0,091990	-0,558018	0,566005	-1,398009	0,223447	0,109254	0,780855	0,189628	-0,235544	-1,106273	-0,883224	-3,032793	-0,316941	-23,569211	20,915598	12,045973	0,223447	0,109254	0,780855	8,766034	-17,776102	-1,106273	0,223447	0,109254	0,780855	8,766034	-17,776102	-1,106273
11:46:46,85	0,606974	3,472975	-0,091990	-0,558018	0,566005	-1,398009	0,223816	0,104282	0,781645	0,448290	-0,231368	-1,106080	-0,881525	-3,029074	-0,317311	-23,580772	20,904295	12,095252	0,223816	0,104282	0,781645	8,634422	-17,800936	-1,106080	0,223816	0,104282	0,781645	8,634422	-17,800936	-1,106080
11:46:46,90	0,606974	3,472975	-0,091990	-0,558018	0,566005	-1,398009	0,219746	0,104670	0,781274	0,412523	-0,447364	-1,056801	-0,882059	-3,028846	-0,321983	-23,540005	20,877539	12,062845	0,219746	0,104670	0,781274	8,629146	-17,697445	-1,056801	0,219746	0,104670	0,781274	8,629146	-17,697445	-1,056801
11:46:46,95	0,606974	3,472975	-0,091990	-0,558018	0,566005	-1,398009	0,219816	0,105247	0,776602	0,379748	-0,395076	-1,089208	-0,884411	-3,029518	-0,319638	-23,548728	20,897978	12,085881	0,219816	0,105247	0,776602	8,641639	-17,650599	-1,089208	0,219816	0,105247	0,776602	8,641639	-17,650599	-1,089208
11:46:47,00	0,606974	3,472975	-0,091990	-0,558018	0,566005	-1,398009	0,221574	0,106948	0,778948	0,304641	-0,321412	-1,066172	-0,882043	-3,027162	-0,319680	-23,555172	20,935859	12,044339	0,221574	0,106948	0,778948	8,700052	-17,714970	-1,066172	0,221574	0,106948	0,778948	8,700052	-17,714970	-1,066172
11:46:47,05	0,606974	3,472975	-0,091990	-0,558018	0,566005	-1,398009	0,218350	0,106075	0,778906	0,379635	-0,513605	-1,107714	-0,882096	-3,029378	-0,318104	-23,576467	20,910135	12,071508	0,218350	0,106075	0,778906	8,706495	-17,654044	-1,107714	0,218350	0,106075	0,778906	8,706495	-17,654044	-1,107714
11:46:47,10	0,606974	3,472975	-0,091990	-0,558018	0,566005	-1,398009	0,220295	0,105013	0,780481	0,401934	-0,418019	-1,080545	-0,880752	-3,028641	-0,318455	-23,499555	20,920991	12,076466	0,220295	0,105013	0,780481	8,645426	-17,711180	-1,080545	0,220295	0,105013	0,780481	8,645426	-17,711180	-1,080545
11:46:47,15	0,606974	3,472975	-0,091990	-0,558018	0,566005	-1,398009	0,220222	0,099538	0,776206	0,673611	-0,369501	-1,127563	-0,884360	-3,026274	-0,318500	-23,522419	20,897758	12,051486	0,220222	0,099538	0,776206	8,487357	-17,656944	-1,127563	0,220222	0,099538	0,776206	8,487357	-17,656944	-1,127563
11:46:47,20	0,606974	3,472975	-0,091990	-0,558018	0,566005	-1,398009	0,220222	0,099538	0,776206	0,673611	-0,369501	-1,127563	-0,884497	-3,027556	-0,322000	-23,573751	20,878334	12,072688	0,220222	0,099538	0,776206	8,487357	-17,656944	-1,127563	0,220222	0,099538	0,776206	8,487357	-17,656944	-1,127563
11:46:47,25	0,606974	3,472975	-0,091990	-0,558018	0,566005	-1,398009	0,219917	0,108004	0,776585	0,220225	-0,419421	-1,079365	-0,882634	-3,027057	-0,322761	-23,531979	20,893038	12,068743	0,219917	0,108004	0,776585	8,698503	-17,682910	-1,079365	0,219917	0,108004	0,776585	8,698503	-17,682910	-1,079365
11:46:47,30	0,606974	3,472975	-0,091990	-0,558018	0,566005	-1,398009	0,218554	0,106639	0,775824	0,324778	-0,461472	-1,083310	-0,880762	-3,029394	-0,321561	-23,491645	20,894995	12,072483	0,218554	0,106639	0,775824	8,695974	-17,617967	-1,083310	0,218554	0,106639	0,775824	8,695974	-17,617967	-1,083310
11:46:47,35	0,606974	3,472975	-0,091990	-0,558018	0,566005	-1,398009	0,219642	0,103850	0,777025	0,491709	-0,370969	-1,079570	-0,882041	-3,027114	-0,322768	-23,514875	20,841710	12,047641	0,219642	0,103850	0,777025	8,643907	-17,612835	-1,079570	0,219642	0,103850	0,777025	8,643907	-17,612835	-1,079570
11:46:47,40	0,606974	3,472975	-0,091990	-0,558018	0,566005	-1,398009	0,217971	0,099358	0,777051	0,699722	-0,421034	-1,070692	-0,883815	-3,026726	-0,321204	-23,524500	20,862671	12,071436	0,217971	0,099358	0,777051	8,499291	-17,531792	-1,070692	0,217971	0,099358	0,777051	8,499291	-17,531792	-1,070692
11:46:47,45	0,606974	3,472975	-0,091990	-0,558018	0,566005	-1,398009	0,217971	0,099358	0,777051	0,699722	-0,421034	-1,070692	-0,883166	-3,030113	-0,318473	-23,528768	20,912178	12,066169	0,217971	0,099358	0,777051	8,499291	-17,531792	-1,070692	0,217971	0,099358	0,777051	8,499291	-17,531792	-1,070692
11:46:47,50	0,606974	3,472975	-0,091990	-0,558018	0,566005	-1,398009	0,221466	0,105573	0,780112	0,398435	-0,316828	-1,085884	-0,885511	-3,029076	-0,319666	-23,512389	20,883673	12,031645	0,221466	0,105573	0,780112	8,685884	-17,701929	-1,085884	0,221466	0,105573	0,780112	8,685884	-17,701929	-1,085884
11:46:47,55	0,606974	3,472975	-0,091990	-0,558018	0,566005	-1,398009	0,221741	0,108122	0,778920	0,249394	-0,274128	-1,120408	-0,881392	-3,026588	-0,320060	-23,506862	20,881237	12,027986	0,221741	0,108122	0,778920	8,736934	-17,680761	-1,120408	0,221741	0,108122	0,778920	8,736934	-17,680761	-1,120408
11:46:47,60	0,606974	3,472975	-0,091990	-0,558018	0,566005	-1,398009	0,217527	0,105798	0,778526	0,370869	-0,487225	-1,124067	-0,881992	-3,027405	-0,319989	-23,482068	20,815932	12,102894	0,217527	0,105798	0,778526	8,676016	-17,563100	-1,124067	0,217527	0,105798	0,778526	8,676016	-17,563100	-1,124067
11:46:47,65	0,606974	3,472975	-0,091990	-0,558018	0,566005	-1,398009	0,218534	0,105909	0,778597	0,320924	-0,380732	-1,049159	-0,879577	-3,030528	-0,321937	-23,468109	20,828124	12,065519	0,218534	0,105909	0,778597	8,634806	-17,535663	-1,049159	0,218534	0,105909	0,778597	8,634806	-17,535663	-1,049159
11:46:47,70	0,606974	3,472975	-0,091990	-0,558018	0,566005	-1,398009	0,220031	0,102257	0,776649	0,528398	-0,296905	-1,086534	-0,881921	-3,027912	-0,322366	-23,461698	20,835223	12,027164	0,220031	0,102257	0,776649	8,555549	-17,569334	-1,086534	0,220031	0,102257	0,776649	8,555549	-17,569334	-1,086534
11:46:47,75	0,606974	3,472975	-0,091990	-0,558018	0,566005	-1,398009	0,218938	0,105594	0,776219	0,364192	-0,351755	-1,124889	-0,876640	-3,029232	-0,322717	-23,473809	20,847258	12,067365	0,218938	0,105594	0,776219	8,653352	-17,538359	-1,124889	0,218938	0,105594	0,776219	8,653352	-17,538359	-1,124889
11:46:47,80	0,606974	3,472975	-0,091990	-0,558018	0,566005	-1,398009	0,217440	0,100361	0,775868	0,640674	-0,446120	-1,084688	-0,883185	-3,026475	-0,320433	-23,506228	20,856752	12,051355	0,217440	0,100361	0,775868	8,519045	-17,515187	-1,084688	0,217440	0,100361	0,775868	8,519045	-17,515187	-1,084688
11:46:47,85	0,606974	3,472975	-0,091990	-0,558018	0,566005	-1,398009	0,218325	0,107407	0,778152	0,266309	-0,432921	-1,100698	-0,879588	-3,023700	-0,319607	-23,465477	20,857045	12,099928	0,218325	0,107407	0,778152	8,697769	-17,571463	-1,100698	0,218325	0,107407	0,778152	8,697769	-17,571463	-1,100698
11:46:47,90	0,606974	3,472975	-0,091990	-0,558018	0,566005	-1,398009	0,214124	0,105680	0,778978	0,376768	-0,616273	-1,052125	-0,882480	-3,029596	-0,323476	-23,441202	20,828278	12,080356	0,214124	0,105680	0,778978	8,672620	-17,424968	-1,052125	0,214124	0,105680	0,778978	8,672620	-17,424968	-1,052125
11:46:47,95	0,606974	3,472975	-0,091990	-0,558018	0,566005	-1,398009	0,220675	0,105237	0,775109	0,387006	-0,240170	-1,071697	-0,884880	-3,029662	-0,320033	-23,480891	20,848615	12,035290	0,220675	0,105237	0,775109	8,648116	-17,563187	-1,071697	0,220675	0,105237	0,775109	8,648116	-17,563187	-1,071697
11:46:48,00	0,606974	3,472975	-0,091990	-0,558018	0,566005	-1,398009	0,221933	0,107282	0,778552	0,278431	-0,219337	-1,116763	-0,879443	-3,027791	-0,319975	-23,410345	20,853950	12,069834	0,221933	0,107282	0,778552	8,700078	-17,641042	-1,116763	0,221933	0,107282	0,778552	8,700078	-17,641042	-1,116763
11:46:48,05	0,606974	3,472975	-0,091990	-0,558018	0,566005	-1,398009	0,217594	0,103508	0,778610	0,514563	-0,386508	-1,082219	-0,883702	-3,025875	-0,318051	-23,457907	20,820552	12,091856	0,217594	0,103508	0,778610	8,639964	-17,467647	-1,082219	0,217594	0,103508	0,778610	8,639964	-17,467647	-1,082219
11:46:48,10	0,606974	3,472975	-0,091990	-0,558018	0,566005	-1,398009	0,218064	0,108155	0,780534	0,220226	-0,386554	-1,060197	-0,880765	-3,024123	-0,322740	-23,444344	20,797324	12,055832	0,218064	0,108155	0,780534	8,710400	-17,504595	-1,060197	0,218064	0,108155	0,780534	8,710400	-17,504595	-1,060197
11:46:48,15	0,606974	3,472975	-0,091990	-0,558018	0,566005	-1,398009	0,215078	0,106488	0,775845	0,293602	-0,518477	-1,096221	-0,878392	-3,025461	-0,325451	-23,427832	20,773765	12,047078	0,215078	0,106488	0,775845	8,652876	-17,402101	-1,096221	0,215078	0,106488	0,775845	8,652876	-17,402101	-1,096221
11:46:48,20	0,606974	3,472975	-0,091990	-0,558018	0,566005	-1,398009	0,215050	0,103764	0,773135	0,423090	-0,493836	-1,104975	-0,880634	-3,028576	-0,321156	-23,413793	20,839756	12,050430	0,215050	0,103764	0,773135	8,568550	-17,375288	-1,104975	0,215050	0,103764	0,773135	8,568550	-17,375288	-1,104975
11:46:48,25	0,606974	3,472975	-0,091990	-0,558018	0,566005	-1,398009	0,218870	0,104148	0,777430	0,467291	-0,316073	-1,101623	-0,878337	-3,027835	-0,319623	-23,444415	20,842159	12,040705	0,218870	0,104148	0,777430	8,642897	-17,497336	-1,101623	0,218870	0,104148	0,777430	8,642897	-17,497336	-1,101623
11:46:48,30	0,606974	3,472975	-0,091990	-0,558018	0,566005	-1,398009	0,217079	0,102529	0,778963	0,538243	-0,436909	-1,111348	-0,881913	-3,024142	-0,320397	-23,438730	20,812420	12,069166	0,217079	0,102529	0,778963	8,586766	-17,477604	-1,111348	0,217079	0,102529	0,778963	8,586766	-17,477604	-1,111348
11:46:48,35	0,606974	3,472975	-0,091990	-0,558018	0,566005	-1,398009	0,215669	0,107473	0,778189	0,258258	-0,490439	-1,082887	-0,881247	-3,030685	-0,321516	-23,406120	20,780920	12,072492	0,215669	0,107473	0,778189	8,694862	-17,420445	-1,082887	0,215669	0,107473	0,778189	8,694862	-17,420445	-1,082887
11:46:48,40	0,606974	3,472975	-0,091990	-0,558018	0,566005	-1,398009	0,221002	0,103624	0,777070	0,447432	-0,169117	-1,079561	-0,879496	-3,028143	-0,319603	-23,422941	20,808555	12,053685	0,221002	0,103624	0,777070	8,581889	-17,517785	-1,079561	0,221002	0,103624	0,777070	8,581889	-17,517785	-1,079561
11:46:48,45	0,606974	3,472975	-0,091990	-0,558018	0,566005	-1,398009	0,216351	0,107755	0,777396	0,233652	-0,444927	-1,107273	-0,882499	-3,024591	-0,321190	-23,434967	20,798809	12,044780	0,216351	0,107755	0,777396	8,692447	-17,428444	-1,107273	0,216351	0,107755	0,777396	8,692447	-17,428444	-1,107273
11:46:48,50	0,606974	3,472975	-0,091990	-0,558018	0,566005	-1,398009	0,216351	0,107755	0,777396	0,233652	-0,444927	-1,107273	-0,880677	-3,026830	-0,322717	-23,411324	20,797454	12,050251	0,216351	0,107755	0,777396	8,692447	-17,428444	-1,107273	0,216351	0,107755	0,777396	8,692447	-17,428444	-1,107273
11:46:48,55	0,606974	3,472975	-0,091990	-0,558018	0,566005	-1,398009	0,217379	0,105058	0,775868	0,384566	-0,370296	-1,101802	-0,879480	-3,026337	-0,323105	-23,391928	20,769405	12,039979	0,217379	0,105058	0,775868	8,631613	-17,434545	-1,101802	0,217379	0,105058	0,775868	8,631613	-17,434545	-1,101802
11:46:48,60	0,606974	3,472975	-0,091990	-0,558018	0,566005	-1,398009	0,216353	0,104268	0,775480	0,411039	-0,392819	-1,112074	-0,878328	-3,027175	-0,322710	-23,424528	20,825848	12,061337	0,216353	0,104268	0,775480	8,596092	-17,376538	-1,112074	0,216353	0,104268	0,775480	8,596092	-17,376538	-1,112074
11:46:48,65	0,606974	3,472975	-0,091990	-0,558018	0,566005	-1,398009	0,216503	0,102852	0,775875	0,517268	-0,441491	-1,090716	-0,877726	-3,021722	-0,321199	-23,405026	20,806651	12,021754	0,216503	0,102852	0,775875	8,591141	-17,436958	-1,090716	0,216503	0,102852	0,775875	8,591141	-17,436958	-1,090716
11:46:48,70	0,606974	3,472975	-0,091990	-0,558018	0,566005	-1,398009	0,211480	0,105056	0,777386	0,395754	-0,676181	-1,130299	-0,881206	-3,026441	-0,321948	-23,392528	20,816270	12,030779	0,211480	0,105056	0,777386	8,642689	-17,277369	-1,130299	0,211480	0,105056	0,777386	8,642689	-17,277369	-1,130299
11:46:48,75	0,606974	3,472975	-0,091990	-0,558018	0,566005	-1,398009	0,217306	0,105711	0,776637	0,376322	-0,367227	-1,121274	-0,877082	-3,031599	-0,323449	-23,382065	20,765638	12,058980	0,217306	0,105711	0,776637	8,674602	-17,425738	-1,121274	0,217306	0,105711	0,776637	8,674602	-17,425738	-1,121274
11:46:48,80	0,606974	3,472975	-0,091990	-0,558018	0,566005	-1,398009	0,219712	0,099560	0,775137	0,657526	-0,207756	-1,093073	-0,877659	-3,027169	-0,321927	-23,378850	20,790741	12,040002	0,219712	0,099560	0,775137	8,472999	-17,455110	-1,093073	0,219712	0,099560	0,775137	8,472999	-17,455110	-1,093073
11:46:48,85	0,606974	3,472975	-0,091990	-0,558018	0,566005	-1,398009	0,216163	0,102275	0,776659	0,539687	-0,402039	-1,112051	-0,878919	-3,025553	-0,323484	-23,388227	20,734298	12,053796	0,216163	0,102275	0,776659	8,568297	-17,370846	-1,112051	0,216163	0,102275	0,776659	8,568297	-17,370846	-1,112051
11:46:48,90	0,606974	3,472975	-0,091990	-0,558018	0,566005	-1,398009	0,215394	0,104174	0,775101	0,387362	-0,421955	-1,098257	-0,883047	-3,024603	-0,319981	-23,400823	20,762611	12,081199	0,215394	0,104174	0,775101	8,565054	-17,330352	-1,098257	0,215394	0,104174	0,775101	8,565054	-17,330352	-1,098257
11:46:48,95	0,606974	3,472975	-0,091990	-0,558018	0,566005	-1,398009	0,216635	0,108224	0,778605	0,195018	-0,382477	-1,070854	-0,878858	-3,022709	-0,321916	-23,364099	20,766633	12,073442	0,216635	0,108224	0,778605	8,690583	-17,388309	-1,070854	0,216635	0,108224	0,778605	8,690583	-17,388309	-1,070854
11:46:49,00	0,606974	3,472975	-0,091990	-0,558018	0,566005	-1,398009	0,212901	0,105543	0,776670	0,356262	-0,546858	-1,078611	-0,882425	-3,026808	-0,322328	-23,393942	20,769695	12,043802	0,212901	0,105543	0,776670	8,641390	-17,259562	-1,078611	0,212901	0,105543	0,776670	8,641390	-17,259562	-1,078611
11:46:49,05	0,606974	3,472975	-0,091990	-0,558018	0,566005	-1,398009	0,218234	0,106583	0,776258	0,289935	-0,296909	-1,108251	-0,877078	-3,028641	-0,318011	-23,373837	20,742923	12,064989	0,218234	0,106583	0,776258	8,656668	-17,428267	-1,108251	0,218234	0,106583	0,776258	8,656668	-17,428267	-1,108251
11:46:49,10	0,606974	3,472975	-0,091990	-0,558018	0,566005	-1,398009	0,217147	0,101035	0,780575	0,565263	-0,322604	-1,087064	-0,879997	-3,019865	-0,322330	-23,351217	20,797647	12,050555	0,217147	0,101035	0,780575	8,496531	-17,368680	-1,087064	0,217147	0,101035	0,780575	8,496531	-17,368680	-1,087064
11:46:49,15	0,606974	3,472975	-0,091990	-0,558018	0,566005	-1,398009	0,211007	0,107952	0,776256	0,264321	-0,649667	-1,101498	-0,878859	-3,023841	-0,322700	-23,375081	20,789369	12,064902	0,211007	0,107952	0,776256	8,738514	-17,213738	-1,101498	0,211007	0,107952	0,776256	8,738514	-17,213738	-1,101498
11:46:49,20	0,606974	3,472975	-0,091990	-0,558018	0,566005	-1,398009	0,213881	0,104978	0,775886	0,399845	-0,516740	-1,087151	-0,877050	-3,026904	-0,324241	-23,355011	20,768569	12,050290	0,213881	0,104978	0,775886	8,640613	-17,306429	-1,087151	0,213881	0,104978	0,775886	8,640613	-17,306429	-1,087151
11:46:49,25	0,606974	3,472975	-0,091990	-0,558018	0,566005	-1,398009	0,215629	0,101880	0,774345	0,552978	-0,398084	-1,101763	-0,874690	-3,025569	-0,324619	-23,343313	20,754685	12,060251	0,215629	0,101880	0,774345	8,550531	-17,324960	-1,101763	0,215629	0,101880	0,774345	8,550531	-17,324960	-1,101763
11:46:49,30	0,606974	3,472975	-0,091990	-0,558018	0,566005	-1,398009	0,213294	0,100504	0,773967	0,618351	-0,502446	-1,091802	-0,883606	-3,027672	-0,321905	-23,386475	20,749152	12,081239	0,213294	0,100504	0,773967	8,507894	-17,246001	-1,091802	0,213294	0,100504	0,773967	8,507894	-17,246001	-1,091802
11:46:49,35	0,606974	3,472975	-0,091990	-0,558018	0,566005	-1,398009	0,219572	0,107174	0,776680	0,245150	-0,210583	-1,070814	-0,874193	-3,021246	-0,324241	-23,368972	20,745375	12,084940	0,219572	0,107174	0,776680	8,658270	-17,446991	-1,070814	0,219572	0,107174	0,776680	8,658270	-17,446991	-1,070814
11:46:49,40	0,606974	3,472975	-0,091990	-0,558018	0,566005	-1,398009	0,209301	0,102234	0,774344	0,507477	-0,727637	-1,067113	-0,883000	-3,025963	-0,325030	-23,367402	20,739798	12,058777	0,209301	0,102234	0,774344	8,532857	-17,157759	-1,067113	0,209301	0,102234	0,774344	8,532857	-17,157759	-1,067113
11:46:49,45	0,606974	3,472975	-0,091990	-0,558018	0,566005	-1,398009	0,217789	0,107503	0,773556	0,229467	-0,282085	-1,093276	-0,880012	-3,026066	-0,325002	-23,351134	20,755810	12,078988	0,217789	0,107503	0,773556	8,668430	-17,378557	-1,093276	0,217789	0,107503	0,773556	8,668430	-17,378557	-1,093276
11:46:49,50	0,606974	3,472975	-0,091990	-0,558018	0,566005	-1,398009	0,216384	0,104864	0,773583	0,388676	-0,349078	-1,073065	-0,880558	-3,023312	-0,319192	-23,338202	20,758419	12,061182	0,216384	0,104864	0,773583	8,620507	-17,335235	-1,073065	0,216384	0,104864	0,773583	8,620507	-17,335235	-1,073065
11:46:49,55	0,606974	3,472975	-0,091990	-0,558018	0,566005	-1,398009	0,214272	0,106714	0,779394	0,301188	-0,448995	-1,090871	-0,881774	-3,023337	-0,323457	-23,338424	20,737670	12,077436	0,214272	0,106714	0,779394	8,678264	-17,269378	-1,090871	0,214272	0,106714	0,779394	8,678264	-17,269378	-1,090871
11:46:49,60	0,606974	3,472975	-0,091990	-0,558018	0,566005	-1,398009	0,214902	0,107755	0,775129	0,228998	-0,406074	-1,074617	-0,879460	-3,023475	-0,320766	-23,361472	20,720657	12,046799	0,214902	0,107755	0,775129	8,687759	-17,275880	-1,074617	0,214902	0,107755	0,775129	8,687759	-17,275880	-1,074617
11:46:49,65	0,606974	3,472975	-0,091990	-0,558018	0,566005	-1,398009	0,213864	0,105682	0,777820	0,310541	-0,471481	-1,105254	-0,881204	-3,023568	-0,325408	-23,345250	20,738221	12,069085	0,213864	0,105682	0,777820	8,606565	-17,259838	-1,105254	0,213864	0,105682	0,777820	8,606565	-17,259838	-1,105254
11:46:49,70	0,606974	3,472975	-0,091990	-0,558018	0,566005	-1,398009	0,214817	0,107145	0,773177	0,257766	-0,416667	-1,082968	-0,881713	-3,031316	-0,322245	-23,335177	20,747902	12,090355	0,214817	0,107145	0,773177	8,668667	-17,279821	-1,082968	0,214817	0,107145	0,773177	8,668667	-17,279821	-1,082968
11:46:49,75	0,606974	3,472975	-0,091990	-0,558018	0,566005	-1,398009	0,221781	0,103712	0,776341	0,449709	-0,050644	-1,061698	-0,882967	-3,027016	-0,323069	-23,372440	20,785349	12,078325	0,221781	0,103712	0,776341	8,591109	-17,460491	-1,061698	0,221781	0,103712	0,776341	8,591109	-17,460491	-1,061698
11:46:49,80	0,606974	3,472975	-0,091990	-0,558018	0,566005	-1,398009	0,218685	0,106948	0,775516	0,295229	-0,262656	-1,073728	-0,876994	-3,024428	-0,324993	-23,309649	20,742476	12,069203	0,218685	0,106948	0,775516	8,690665	-17,429427	-1,073728	0,218685	0,106948	0,775516	8,690665	-17,429427	-1,073728
11:46:49,85	0,606974	3,472975	-0,091990	-0,558018	0,566005	-1,398009	0,216007	0,103719	0,772816	0,420760	-0,334292	-1,073908	-0,874586	-3,022910	-0,321086	-23,297207	20,774122	12,092579	0,216007	0,103719	0,772816	8,562704	-17,290861	-1,073908	0,216007	0,103719	0,772816	8,562704	-17,290861	-1,073908
11:46:49,90	0,606974	3,472975	-0,091990	-0,558018	0,566005	-1,398009	0,216007	0,103719	0,772816	0,420760	-0,334292	-1,073908	-0,876985	-3,026063	-0,322262	-23,305478	20,716698	12,071277	0,216007	0,103719	0,772816	8,562704	-17,290861	-1,073908	0,216007	0,103719	0,772816	8,562704	-17,290861	-1,073908
11:46:49,95	0,606974	3,472975	-0,091990	-0,558018	0,566005	-1,398009	0,214869	0,102244	0,776324	0,513886	-0,368791	-1,080776	-0,878680	-3,024142	-0,324985	-23,274297	20,750361	12,063993	0,214869	0,102244	0,776324	8,540026	-17,235977	-1,080776	0,214869	0,102244	0,776324	8,540026	-17,235977	-1,080776
11:46:50,00	0,606974	3,472975	-0,091990	-0,558018	0,566005	-1,398009	0,214053	0,104673	0,773601	0,432334	-0,401047	-1,088060	-0,879868	-3,026338	-0,324191	-23,278494	20,733111	12,077005	0,214053	0,104673	0,773601	8,649132	-17,204184	-1,088060	0,214053	0,104673	0,773601	8,649132	-17,204184	-1,088060
11:46:50,05	0,606974	3,472975	-0,091990	-0,558018	0,566005	-1,398009	0,216548	0,104604	0,774394	0,418879	-0,266313	-1,075048	-0,877530	-3,026905	-0,324182	-23,286865	20,732326	12,087071	0,216548	0,104604	0,774394	8,630269	-17,265312	-1,075048	0,216548	0,104604	0,774394	8,630269	-17,265312	-1,075048
11:46:50,10	0,606974	3,472975	-0,091990	-0,558018	0,566005	-1,398009	0,215870	0,102295	0,774404	0,534069	-0,308432	-1,064982	-0,878736	-3,027769	-0,325063	-23,306506	20,749806	12,088032	0,215870	0,102295	0,774404	8,564221	-17,254200	-1,064982	0,215870	0,102295	0,774404	8,564221	-17,254200	-1,064982
11:46:50,15	0,606974	3,472975	-0,091990	-0,558018	0,566005	-1,398009	0,217221	0,102907	0,773523	0,507539	-0,263915	-1,064021	-0,876885	-3,027177	-0,323414	-23,271084	20,745889	12,062721	0,217221	0,102907	0,773523	8,585768	-17,315758	-1,064021	0,217221	0,102907	0,773523	8,585768	-17,315758	-1,064021
11:46:50,20	0,606974	3,472975	-0,091990	-0,558018	0,566005	-1,398009	0,215783	0,101601	0,775172	0,589790	-0,306039	-1,089332	-0,879260	-3,023398	-0,323042	-23,264980	20,730304	12,062083	0,213698	0,105547	0,775543	8,659597	-17,176683	-1,089970	0,213698	0,105547	0,775543	8,659597	-17,176683	-1,089970
11:46:50,25	0,606974	3,472975	-0,091990	-0,558018	0,566005	-1,398009	0,213698	0,105547	0,775543	0,374144	-0,401402	-1,089970	-0,875804	-3,026004	-0,322660	-23,305232	20,717864	12,057231	0,213698	0,105547	0,775543	8,659597	-17,176683	-1,089970	0,213698	0,105547	0,775543	8,659597	-17,176683	-1,089970
11:46:50,30	0,606974	3,472975	-0,091990	-0,558018	0,566005	-1,398009	0,214226	0,101251	0,775926	0,566669	-0,402554	-1,094822	-0,882899	-3,027592	-0,326147	-23,306686	20,700945	12,076745	0,214226	0,101251	0,775926	8,514836	-17,219330	-1,094822	0,214226	0,101251	0,775926	8,514836	-17,219330	-1,094822
11:46:50,35	0,606974	3,472975	-0,091990	-0,558018	0,566005	-1,398009	0,219149	0,106601	0,772439	0,273041	-0,139364	-1,075308	-0,875222	-3,025718	-0,324967	-23,292681	20,695720	12,082166	0,219149	0,106601	0,772439	8,641258	-17,342586	-1,075308	0,219149	0,106601	0,772439	8,641258	-17,342586	-1,075308
11:46:50,40	0,606974	3,472975	-0,091990	-0,558018	0,566005	-1,398009	0,213688	0,100890	0,773618	0,572519	-0,408623	-1,069887	-0,875742	-3,020588	-0,323833	-23,263632	20,727233	12,053786	0,209506	0,103905	0,774753	8,614095	-17,062888	-1,098267	0,209506	0,103905	0,774753	8,614095	-17,062888	-1,098267
11:46:50,45	0,606974	3,472975	-0,091990	-0,558018	0,566005	-1,398009	0,209506	0,103905	0,774753	0,457547	-0,616691	-1,098267	-0,877284	-3,017327	-0,325114	-23,272672	20,693900	12,057442	0,209506	0,103905	0,774753	8,614095	-17,062888	-1,098267	0,209506	0,103905	0,774753	8,614095	-17,062888	-1,098267
11:46:50,50	0,606974	3,472975	-0,091990	-0,558018	0,566005	-1,398009	0,207452	0,106871	0,773472	0,269928	-0,714635	-1,094611	-0,876345	-3,025192	-0,323038	-23,273059	20,697732	12,056513	0,207452	0,106871	0,773472	8,659308	-16,999631	-1,094611	0,207452	0,106871	0,773472	8,659308	-16,999631	-1,094611
11:46:50,55	0,606974	3,472975	-0,091990	-0,558018	0,566005	-1,398009	0,213794	0,102125	0,775548	0,519832	-0,387111	-1,095540	-0,875726	-3,024524	-0,324946	-23,259113	20,727494	12,097451	0,213794	0,102125	0,775548	8,536671	-17,169942	-1,095540	0,213794	0,102125	0,775548	8,536671	-17,169942	-1,095540
11:46:50,60	0,606974	3,472975	-0,091990	-0,558018	0,566005	-1,398009	0,212906	0,101923	0,773639	0,563094	-0,436079	-1,054602	-0,876320	-3,024528	-0,325735	-23,247486	20,684672	12,076956	0,212906	0,101923	0,773639	8,564059	-17,149219	-1,054602	0,212906	0,101923	0,773639	8,564059	-17,149219	-1,054602
11:46:50,65	0,606974	3,472975	-0,091990	-0,558018	0,566005	-1,398009	0,213207	0,102436	0,772851	0,505155	-0,388977	-1,075097	-0,880396	-3,026864	-0,323819	-23,252296	20,719500	12,037143	0,213207	0,102436	0,772851	8,546379	-17,125699	-1,075097	0,213207	0,102436	0,772851	8,546379	-17,125699	-1,075097
11:46:50,70	0,606974	3,472975	-0,091990	-0,558018	0,566005	-1,398009	0,217268	0,104798	0,774767	0,410085	-0,199374	-1,114910	-0,880368	-3,029386	-0,326516	-23,241342	20,726069	12,048203	0,217268	0,104798	0,774767	8,636731	-17,254902	-1,114910	0,217268	0,104798	0,774767	8,636731	-17,254902	-1,114910
11:46:50,75	0,606974	3,472975	-0,091990	-0,558018	0,566005	-1,398009	0,219438	0,103512	0,772070	0,488112	-0,080346	-1,103850	-0,882210	-3,028161	-0,321496	-23,274894	20,698379	12,034779	0,219438	0,103512	0,772070	8,613823	-17,306197	-1,103850	0,219438	0,103512	0,772070	8,613823	-17,306197	-1,103850
11:46:50,80	0,606974	3,472975	-0,091990	-0,558018	0,566005	-1,398009	0,219298	0,105721	0,777090	0,332526	-0,102809	-1,117274	-0,875099	-3,027227	-0,325742	-23,237021	20,679480	12,042581	0,219298	0,105721	0,777090	8,631585	-17,317714	-1,117274	0,219298	0,105721	0,777090	8,631585	-17,317714	-1,117274
11:46:50,85	0,606974	3,472975	-0,091990	-0,558018	0,566005	-1,398009	0,214934	0,100029	0,772843	0,631045	-0,287519	-1,109472	-0,876428	-3,027228	-0,324572	-23,232556	20,658706	12,048196	0,214934	0,100029	0,772843	8,483334	-17,159804	-1,109472	0,214934	0,100029	0,772843	8,483334	-17,159804	-1,109472
11:46:50,90	0,606974	3,472975	-0,091990	-0,558018	0,566005	-1,398009	0,215599	0,101179	0,774014	0,555504	-0,238682	-1,103857	-0,873929	-3,023694	-0,326547	-23,238047	20,696649	12,024977	0,215599	0,101179	0,774014	8,498043	-17,163175	-1,103857	0,215599	0,101179	0,774014	8,498043	-17,163175	-1,103857
11:46:50,95	0,606974	3,472975	-0,091990	-0,558018	0,566005	-1,398009	0,211289	0,100782	0,772038	0,606251	-0,486506	-1,127076	-0,883926	-3,021082	-0,325392	-23,225771	20,702540	12,037532	0,211289	0,100782	0,772038	8,517641	-17,072698	-1,127076	0,211289	0,100782	0,772038	8,517641	-17,072698	-1,127076
11:46:51,00	0,606974	3,472975	-0,091990	-0,558018	0,566005	-1,398009	0,214025	0,110746	0,773194	0,099355	-0,336543	-1,114521	-0,873933	-3,025973	-0,323421	-23,242509	20,674181	12,036598	0,214025	0,110746	0,773194	8,792931	-17,137518	-1,114521	0,214025	0,110746	0,773194	8,792931	-17,137518	-1,114521
11:46:51,05	0,606974	3,472975	-0,091990	-0,558018	0,566005	-1,398009	0,213264	0,099646	0,775165	0,643635	-0,376430	-1,115455	-0,879275	-3,021640	-0,323446	-23,256737	20,697734	12,046924	0,213264	0,099646	0,775165	8,465848	-17,117668	-1,115455	0,213264	0,099646	0,775165	8,465848	-17,117668	-1,115455
11:46:51,10	0,606974	3,472975	-0,091990	-0,558018	0,566005	-1,398009	0,212183	0,106439	0,775139	0,303703	-0,456758	-1,105129	-0,872804	-3,020405	-0,326046	-23,251591	20,702625	12,070503	0,212183	0,106439	0,775139	8,659136	-17,113112	-1,105129	0,212183	0,106439	0,775139	8,659136	-17,113112	-1,105129
11:46:51,15	0,606974	3,472975	-0,091990	-0,558018	0,566005	-1,398009	0,207878	0,101452	0,772540	0,569801	-0,678617	-1,081550	-0,873375	-3,022823	-0,324578	-23,245376	20,681111	12,067188	0,207878	0,101452	0,772540	8,533806	-16,997013	-1,081550	0,207878	0,101452	0,772540	8,533806	-16,997013	-1,081550
11:46:51,20	0,606974	3,472975	-0,091990	-0,558018	0,566005	-1,398009	0,210258	0,100738	0,774007	0,591431	-0,538699	-1,084865	-0,876229	-3,021888	-0,322240	-23,212664	20,704043	12,065809	0,210258	0,100738	0,774007	8,499348	-17,043953	-1,084865	0,210258	0,100738	0,774007	8,499348	-17,043953	-1,084865
11:46:51,25	0,606974	3,472975	-0,091990	-0,558018	0,566005	-1,398009	0,210874	0,103677	0,776346	0,474812	-0,489787	-1,086244	-0,873364	-3,026330	-0,325334	-23,238591	20,655346	12,071080	0,210874	0,103677	0,776346	8,613451	-17,043422	-1,086244	0,210874	0,103677	0,776346	8,613451	-17,043422	-1,086244
11:46:51,30	0,606974	3,472975	-0,091990	-0,558018	0,566005	-1,398009	0,213289	0,098975	0,773251	0,664164	-0,362319	-1,080973	-0,877403	-3,022380	-0,323020	-23,191815	20,644434	12,049348	0,213289	0,098975	0,773251	8,433720	-17,105521	-1,080973	0,213289	0,098975	0,773251	8,433720	-17,105521	-1,080973
11:46:51,35	0,606974	3,472975	-0,091990	-0,558018	0,566005	-1,398009	0,211888	0,104448	0,775566	0,393511	-0,389229	-1,102705	-0,879817	-3,023713	-0,326144	-23,214919	20,638773	12,041000	0,211888	0,104448	0,775566	8,592690	-17,022419	-1,102705	0,211888	0,104448	0,775566	8,592690	-17,022419	-1,102705
11:46:51,40	0,606974	3,472975	-0,091990	-0,558018	0,566005	-1,398009	0,214249	0,105871	0,772442	0,303052	-0,283609	-1,111053	-0,869726	-3,019383	-0,324563	-23,184474	20,684493	12,062957	0,214249	0,105871	0,772442	8,613948	-17,102175	-1,111053	0,214249	0,105871	0,772442	8,613948	-17,102175	-1,111053
11:46:51,45	0,606974	3,472975	-0,091990	-0,558018	0,566005	-1,398009	0,205454	0,099298	0,774022	0,699705	-0,737437	-1,089096	-0,876771	-3,020333	-0,325334	-23,171576	20,680560	12,071499	0,205454	0,099298	0,774022	8,494560	-16,865605	-1,089096	0,205454	0,099298	0,774022	8,494560	-16,865605	-1,089096
11:46:51,50	0,606974	3,472975	-0,091990	-0,558018	0,566005	-1,398009	0,209799	0,104924	0,773252	0,410186	-0,498399	-1,080553	-0,876191	-3,020726	-0,326916	-23,173254	20,664863	12,033257	0,209799	0,104924	0,773252	8,646698	-16,967592	-1,080553	0,209799	0,104924	0,773252	8,646698	-16,967592	-1,080553
11:46:51,55	0,606974	3,472975	-0,091990	-0,558018	0,566005	-1,398009	0,209849	0,104225	0,771670	0,432065	-0,489366	-1,118796	-0,879134	-3,022082	-0,323032	-23,179036	20,652305	12,029841	0,209849	0,104225	0,771670	8,613760	-16,962540	-1,118796	0,209849	0,104225	0,771670	8,613760	-16,962540	-1,118796
11:46:51,60	0,606974	3,472975	-0,091990	-0,558018	0,566005	-1,398009	0,212495	0,106096	0,775553	0,321031	-0,350519	-1,122212	-0,878533	-3,025926	-0,321454	-23,179414	20,633720	12,037513	0,212495	0,106096	0,775553	8,649562	-17,031380	-1,122212	0,212495	0,106096	0,775553	8,649562	-17,031380	-1,122212
11:46:51,65	0,606974	3,472975	-0,091990	-0,558018	0,566005	-1,398009	0,215524	0,103654	0,777132	0,431731	-0,184067	-1,114540	-0,874489	-3,021505	-0,328479	-23,205356	20,673172	12,034983	0,215524	0,103654	0,777132	8,568564	-17,102671	-1,114540	0,215524	0,103654	0,777132	8,568564	-17,102671	-1,114540
11:46:51,70	0,606974	3,472975	-0,091990	-0,558018	0,566005	-1,398009	0,209673	0,102362	0,770107	0,520128	-0,530504	-1,117070	-0,870957	-3,023009	-0,325320	-23,200822	20,644592	12,080938	0,209673	0,102362	0,770107	8,555514	-16,989816	-1,117070	0,209673	0,102362	0,770107	8,555514	-16,989816	-1,117070
11:46:51,75	0,606974	3,472975	-0,091990	-0,558018	0,566005	-1,398009	0,209209	0,098551	0,773265	0,695813	-0,536402	-1,071115	-0,873268	-3,020586	-0,322212	-23,178177	20,642129	12,083540	0,209209	0,098551	0,773265	8,432040	-16,959311	-1,071115	0,209209	0,098551	0,773265	8,432040	-16,959311	-1,071115
11:46:51,80	0,606974	3,472975	-0,091990	-0,558018	0,566005	-1,398009	0,208267	0,101764	0,776374	0,537932	-0,564550	-1,068513	-0,878549	-3,023245	-0,324165	-23,167318	20,620552	12,058393	0,208267	0,101764	0,776374	8,526370	-16,913502	-1,068513	0,208267	0,101764	0,776374	8,526370	-16,913502	-1,068513
11:46:51,85	0,606974	3,472975	-0,091990	-0,558018	0,566005	-1,398009	0,213210	0,105008	0,774420	0,355959	-0,287325	-1,093660	-0,876840	-3,025277	-0,327684	-23,199514	20,632084	12,037002	0,213210	0,105008	0,774420	8,599093	-17,024297	-1,093660	0,213210	0,105008	0,774420	8,599093	-17,024297	-1,093660
11:46:51,90	0,606974	3,472975	-0,091990	-0,558018	0,566005	-1,398009	0,214115	0,102511	0,770902	0,479680	-0,273907	-1,115051	-0,874361	-3,025190	-0,326456	-23,142647	20,641050	12,080005	0,214115	0,102511	0,770902	8,526818	-17,081931	-1,115051	0,214115	0,102511	0,770902	8,526818	-17,081931	-1,115051
11:46:51,95	0,606974	3,472975	-0,091990	-0,558018	0,566005	-1,398009	0,212800	0,100409	0,772130	0,625208	-0,297503	-1,072048	-0,880730	-3,022952	-0,327972	-23,170705	20,686262	12,044346	0,212800	0,100409	0,772130	8,507300	-17,002328	-1,072048	0,212800	0,100409	0,772130	8,507300	-17,002328	-1,072048
11:46:52,00	0,606974	3,472975	-0,091990	-0,558018	0,566005	-1,398009	0,214047	0,107043	0,770614	0,305373	-0,279588	-1,107707	-0,877341	-3,025878	-0,325317	-23,156715	20,615373	12,053791	0,214047	0,107043	0,770614	8,708224	-17,082265	-1,107707	0,214047	0,107043	0,770614	8,708224	-17,082265	-1,107707
11:46:52,05	0,606974	3,472975	-0,091990	-0,558018	0,566005	-1,398009	0,214887	0,102645	0,773269	0,479671	-0,188362	-1,098262	-0,878552	-3,022572	-0,323788	-23,169886	20,623752	12,048701	0,214887	0,102645	0,773269	8,537282	-17,056958	-1,098262	0,214887	0,102645	0,773269	8,537282	-17,056958	-1,098262
11:46:52,10	0,606974	3,472975	-0,091990	-0,558018	0,566005	-1,398009	0,212629	0,105347	0,774798	0,339827	-0,321376	-1,103352	-0,876223	-3,023853	-0,326085	-23,170263	20,603523	12,083583	0,212629	0,105347	0,774798	8,609561	-17,012716	-1,103352	0,212629	0,105347	0,774798	8,609561	-17,012716	-1,103352
11:46:52,15	0,606974	3,472975	-0,091990	-0,558018	0,566005	-1,398009	0,212574	0,102689	0,772500	0,460319	-0,314438	-1,068470	-0,876159	-3,018558	-0,322636	-23,145885	20,622686	12,034193	0,212574	0,102689	0,772500	8,521425	-17,001476	-1,068470	0,212574	0,102689	0,772500	8,521425	-17,001476	-1,068470
11:46:52,20	0,606974	3,472975	-0,091990	-0,558018	0,566005	-1,398009	0,207956	0,105281	0,775950	0,354306	-0,543010	-1,117860	-0,877408	-3,023205	-0,326487	-23,172934	20,605502	12,074119	0,207956	0,105281	0,775950	8,618904	-16,867584	-1,117860	0,207956	0,105281	0,775950	8,618904	-16,867584	-1,117860
11:46:52,25	0,606974	3,472975	-0,091990	-0,558018	0,566005	-1,398009	0,212605	0,104040	0,772099	0,390472	-0,316106	-1,077934	-0,876208	-3,016945	-0,324952	-23,161574	20,642065	12,075376	0,212605	0,104040	0,772099	8,557591	-17,005612	-1,077934	0,212605	0,104040	0,772099	8,557591	-17,005612	-1,077934
11:46:52,30	0,606974	3,472975	-0,091990	-0,558018	0,566005	-1,398009	0,206583	0,106130	0,773634	0,319107	-0,637701	-1,076677	-0,873246	-3,023420	-0,324175	-23,168215	20,616206	12,034934	0,206583	0,106130	0,773634	8,650336	-16,854467	-1,076677	0,206583	0,106130	0,773634	8,650336	-16,854467	-1,076677
11:46:52,35	0,606974	3,472975	-0,091990	-0,558018	0,566005	-1,398009	0,210710	0,100327	0,774410	0,595158	-0,415922	-1,117119	-0,875594	-3,022238	-0,327279	-23,174686	20,678554	12,058036	0,210710	0,100327	0,774410	8,470836	-16,956655	-1,117119	0,210710	0,100327	0,774410	8,470836	-16,956655	-1,117119
11:46:52,40	0,606974	3,472975	-0,091990	-0,558018	0,566005	-1,398009	0,210860	0,102953	0,771306	0,509394	-0,444891	-1,094017	-0,877896	-3,022194	-0,326118	-23,134217	20,620981	12,030453	0,210860	0,102953	0,771306	8,591170	-16,997412	-1,094017	0,210860	0,102953	0,771306	8,591170	-16,997412	-1,094017
11:46:52,45	0,606974	3,472975	-0,091990	-0,558018	0,566005	-1,398009	0,211973	0,104968	0,772467	0,374989	-0,323193	-1,121600	-0,877948	-3,023501	-0,328837	-23,151600	20,608026	12,036513	0,211973	0,104968	0,772467	8,614942	-16,963066	-1,121600	0,211973	0,104968	0,772467	8,614942	-16,963066	-1,121600
11:46:52,50	0,606974	3,472975	-0,091990	-0,558018	0,566005	-1,398009	0,213131	0,104359	0,769749	0,386702	-0,271554	-1,115540	-0,873239	-3,023360	-0,327279	-23,156732	20,609631	12,036503	0,213131	0,104359	0,769749	8,578915	-17,002330	-1,115540	0,213131	0,104359	0,769749	8,578915	-17,002330	-1,115540
11:46:52,55	0,606974	3,472975	-0,091990	-0,558018	0,566005	-1,398009	0,210655	0,100352	0,771307	0,593916	-0,405554	-1,115550	-0,876839	-3,022169	-0,327681	-23,179522	20,602726	12,046006	0,210655	0,100352	0,771307	8,471539	-16,941962	-1,115550	0,210655	0,100352	0,771307	8,471539	-16,941962	-1,115550
11:46:52,60	0,606974	3,472975	-0,091990	-0,558018	0,566005	-1,398009	0,211423	0,104065	0,770905	0,383480	-0,381892	-1,106047	-0,879738	-3,021911	-0,327258	-23,155704	20,609497	12,084019	0,211423	0,104065	0,770905	8,552553	-16,978603	-1,106047	0,211423	0,104065	0,770905	8,552553	-16,978603	-1,106047
11:46:52,65	0,606974	3,472975	-0,091990	-0,558018	0,566005	-1,398009	0,212649	0,106704	0,771328	0,263996	-0,300882	-1,068034	-0,873757	-3,020416	-0,324958	-23,126176	20,621860	12,020981	0,212649	0,106704	0,771328	8,640274	-16,993859	-1,068034	0,212649	0,106704	0,771328	8,640274	-16,993859	-1,068034
11:46:52,70	0,606974	3,472975	-0,091990	-0,558018	0,566005	-1,398009	0,208364	0,102272	0,773628	0,519930	-0,504335	-1,131072	-0,876022	-3,023734	-0,326776	-23,114839	20,585729	12,078879	0,208364	0,102272	0,773628	8,548297	-16,860905	-1,131072	0,208364	0,102272	0,773628	8,548297	-16,860905	-1,131072
11:46:52,75	0,606974	3,472975	-0,091990	-0,558018	0,566005	-1,398009	0,206574	0,103353	0,773236	0,462643	-0,612071	-1,115654	-0,877863	-3,020177	-0,324954	-23,119347	20,630621	12,030205	0,206574	0,103353	0,773236	8,575841	-16,828147	-1,115654	0,206574	0,103353	0,773236	8,575841	-16,828147	-1,115654
11:46:52,80	0,606974	3,472975	-0,091990	-0,558018	0,566005	-1,398009	0,206574	0,103353	0,773236	0,462643	-0,612071	-1,115654	-0,876732	-3,018179	-0,323780	-23,132950	20,625310	12,059023	0,206574	0,103353	0,773236	8,575841	-16,828147	-1,115654	0,206574	0,103353	0,773236	8,575841	-16,828147	-1,115654
11:46:52,85	0,606974	3,472975	-0,091990	-0,558018	0,566005	-1,398009	0,214988	0,102506	0,770983	0,486729	-0,124927	-1,069263	-0,874977	-3,018204	-0,323388	-23,121431	20,571977	12,052412	0,214988	0,102506	0,770983	8,533427	-17,001525	-1,069263	0,214988	0,102506	0,770983	8,533427	-17,001525	-1,069263
11:46:52,90	0,606974	3,472975	-0,091990	-0,558018	0,566005	-1,398009	0,214988	0,102506	0,770983	0,486729	-0,124927	-1,069263	-0,876691	-3,022385	-0,324555	-23,117908	20,599525	12,028826	0,214988	0,102506	0,770983	8,533427	-17,001525	-1,069263	0,214988	0,102506	0,770983	8,533427	-17,001525	-1,069263
11:46:52,95	0,606974	3,472975	-0,091990	-0,558018	0,566005	-1,398009	0,211536	0,103829	0,774031	0,423786	-0,321069	-1,123227	-0,877299	-3,021790	-0,329954	-23,110012	20,605320	12,085495	0,211536	0,103829	0,774031	8,574334	-16,926632	-1,123227	0,211536	0,103829	0,774031	8,574334	-16,926632	-1,123227
11:46:53,00	0,606974	3,472975	-0,091990	-0,558018	0,566005	-1,398009	0,211325	0,104653	0,768632	0,389909	-0,328078	-1,066558	-0,876753	-3,024345	-0,326890	-23,143924	20,589856	12,029903	0,211325	0,104653	0,768632	8,605134	-16,917111	-1,066558	0,211325	0,104653	0,768632	8,605134	-16,917111	-1,066558
11:46:53,05	0,606974	3,472975	-0,091990	-0,558018	0,566005	-1,398009	0,213264	0,102902	0,771696	0,450592	-0,248880	-1,122150	-0,874940	-3,021981	-0,325700	-23,116227	20,591586	12,053840	0,213264	0,102902	0,771696	8,528395	-16,990134	-1,122150	0,213264	0,102902	0,771696	8,528395	-16,990134	-1,122150
11:46:53,10	0,606974	3,472975	-0,091990	-0,558018	0,566005	-1,398009	0,210310	0,102514	0,772885	0,486121	-0,379366	-1,098213	-0,877336	-3,023980	-0,326096	-23,142331	20,599023	12,053876	0,210310	0,102514	0,772885	8,533457	-16,888733	-1,098213	0,210310	0,102514	0,772885	8,533457	-16,888733	-1,098213
11:46:53,15	0,606974	3,472975	-0,091990	-0,558018	0,566005	-1,398009	0,213241	0,103590	0,772490	0,423558	-0,253320	-1,098177	-0,876807	-3,023305	-0,328407	-23,139118	20,537950	12,082556	0,213241	0,103590	0,772490	8,555360	-16,992709	-1,098177	0,213241	0,103590	0,772490	8,555360	-16,992709	-1,098177
11:46:53,20	0,606974	3,472975	-0,091990	-0,558018	0,566005	-1,398009	0,212391	0,103470	0,770179	0,378530	-0,264193	-1,069497	-0,878498	-3,021681	-0,326492	-23,121753	20,579011	12,046138	0,212391	0,103470	0,770179	8,500887	-16,936868	-1,069497	0,212391	0,103470	0,770179	8,500887	-16,936868	-1,069497
11:46:53,25	0,606974	3,472975	-0,091990	-0,558018	0,566005	-1,398009	0,211830	0,105746	0,772093	0,304405	-0,298839	-1,105915	-0,875494	-3,017867	-0,324543	-23,085921	20,574546	12,047948	0,211830	0,105746	0,772093	8,605450	-16,927503	-1,105915	0,211830	0,105746	0,772093	8,605450	-16,927503	-1,105915
11:46:53,30	0,606974	3,472975	-0,091990	-0,558018	0,566005	-1,398009	0,207025	0,105051	0,774042	0,354609	-0,515448	-1,104105	-0,867223	-3,020884	-0,325277	-23,077394	20,570173	12,068529	0,207025	0,105051	0,774042	8,601075	-16,766900	-1,104105	0,207025	0,105051	0,774042	8,601075	-16,766900	-1,104105
11:46:53,35	0,606974	3,472975	-0,091990	-0,558018	0,566005	-1,398009	0,205502	0,096379	0,773309	0,805986	-0,585077	-1,083524	-0,874282	-3,023753	-0,328021	-23,078908	20,569475	12,034631	0,205502	0,096379	0,773309	8,371765	-16,716968	-1,083524	0,205502	0,096379	0,773309	8,371765	-16,716968	-1,083524
11:46:53,40	0,606974	3,472975	-0,091990	-0,558018	0,566005	-1,398009	0,211516	0,101058	0,770564	0,561337	-0,273277	-1,117422	-0,874354	-3,021142	-0,323748	-23,112267	20,575997	12,066873	0,211516	0,101058	0,770564	8,494387	-16,877319	-1,117422	0,211516	0,101058	0,770564	8,494387	-16,877319	-1,117422
11:46:53,45	0,606974	3,472975	-0,091990	-0,558018	0,566005	-1,398009	0,209291	0,102426	0,774838	0,479156	-0,421164	-1,085180	-0,879001	-3,024187	-0,328380	-23,092531	20,616664	12,088917	0,209291	0,102426	0,774838	8,519614	-16,850488	-1,085180	0,209291	0,102426	0,774838	8,519614	-16,850488	-1,085180
11:46:53,50	0,606974	3,472975	-0,091990	-0,558018	0,566005	-1,398009	0,214252	0,104928	0,770206	0,394135	-0,166418	-1,063136	-0,873120	-3,019557	-0,327615	-23,077047	20,586741	12,079347	0,214252	0,104928	0,770206	8,631006	-16,985203	-1,063136	0,214252	0,104928	0,770206	8,631006	-16,985203	-1,063136
11:46:53,55	0,606974	3,472975	-0,091990	-0,558018	0,566005	-1,398009	0,207301	0,102150	0,770971	0,520408	-0,499485	-1,072706	-0,876694	-3,021202	-0,325300	-23,101186	20,573549	12,067212	0,207301	0,102150	0,770971	8,539222	-16,772639	-1,072706	0,207301	0,102150	0,770971	8,539222	-16,772639	-1,072706
11:46:53,60	0,606974	3,472975	-0,091990	-0,558018	0,566005	-1,398009	0,210514	0,104423	0,773285	0,378751	-0,346747	-1,084841	-0,877283	-3,022942	-0,328003	-23,092148	20,553526	12,077452	0,210514	0,104423	0,773285	8,575945	-16,872078	-1,084841	0,210514	0,104423	0,773285	8,575945	-16,872078	-1,084841
11:46:53,65	0,606974	3,472975	-0,091990	-0,558018	0,566005	-1,398009	0,212315	0,104063	0,770583	0,384646	-0,235257	-1,074601	-0,880212	-3,023839	-0,328793	-23,096283	20,579716	12,063640	0,212315	0,104063	0,770583	8,553587	-16,901965	-1,074601	0,212315	0,104063	0,770583	8,553587	-16,901965	-1,074601
11:46:53,70	0,606974	3,472975	-0,091990	-0,558018	0,566005	-1,398009	0,214556	0,106151	0,769793	0,296670	-0,135381	-1,088413	-0,877858	-3,022539	-0,329595	-23,090268	20,562511	12,030199	0,214556	0,106151	0,769793	8,629539	-16,978037	-1,088413	0,214556	0,106151	0,769793	8,629539	-16,978037	-1,088413
11:46:53,75	0,606974	3,472975	-0,091990	-0,558018	0,566005	-1,398009	0,212253	0,104762	0,768991	0,356993	-0,241343	-1,121854	-0,877873	-3,022041	-0,326065	-23,093577	20,552925	12,076301	0,212253	0,104762	0,768991	8,580844	-16,903187	-1,121854	0,212253	0,104762	0,768991	8,580844	-16,903187	-1,121854
11:46:53,80	0,606974	3,472975	-0,091990	-0,558018	0,566005	-1,398009	0,211829	0,105024	0,772520	0,333449	-0,261430	-1,075752	-0,877927	-3,024618	-0,326462	-23,128052	20,559554	12,071872	0,211829	0,105024	0,772520	8,577814	-16,890041	-1,075752	0,211829	0,105024	0,772520	8,577814	-16,890041	-1,075752
11:46:53,85	0,606974	3,472975	-0,091990	-0,558018	0,566005	-1,398009	0,208630	0,100621	0,771381	0,593681	-0,384289	-1,079262	-0,876681	-3,022362	-0,329196	-23,095312	20,579957	12,045332	0,208630	0,100621	0,771381	8,492411	-16,761715	-1,079262	0,208630	0,100621	0,771381	8,492411	-16,761715	-1,079262
11:46:53,90	0,606974	3,472975	-0,091990	-0,558018	0,566005	-1,398009	0,208630	0,100621	0,771381	0,593681	-0,384289	-1,079262	-0,874274	-3,020033	-0,328018	-23,079327	20,617956	12,060965	0,208630	0,100621	0,771381	8,492411	-16,761715	-1,079262	0,208630	0,100621	0,771381	8,492411	-16,761715	-1,079262
11:46:53,95	0,606974	3,472975	-0,091990	-0,558018	0,566005	-1,398009	0,208291	0,102911	0,770568	0,506740	-0,465604	-1,091088	-0,874346	-3,018974	-0,328035	-23,096918	20,578976	12,055207	0,208291	0,102911	0,770568	8,585277	-16,816447	-1,091088	0,208291	0,102911	0,770568	8,585277	-16,816447	-1,091088
11:46:54,00	0,606974	3,472975	-0,091990	-0,558018	0,566005	-1,398009	0,207410	0,103503	0,770551	0,433432	-0,507175	-1,096846	-0,874923	-3,020718	-0,327390	-23,034797	20,543286	12,089820	0,207410	0,103503	0,770551	8,558397	-16,788838	-1,096846	0,207410	0,103503	0,770551	8,558397	-16,788838	-1,096846
11:46:54,05	0,606974	3,472975	-0,091990	-0,558018	0,566005	-1,398009	0,209209	0,103131	0,771196	0,452914	-0,341963	-1,062233	-0,877812	-3,023362	-0,326845	-23,071237	20,556173	12,052238	0,209209	0,103131	0,771196	8,548698	-16,764878	-1,062233	0,209209	0,103131	0,771196	8,548698	-16,764878	-1,062233
11:46:54,10	0,606974	3,472975	-0,091990	-0,558018	0,566005	-1,398009	0,208447	0,106288	0,772106	0,262168	-0,415193	-1,099771	-0,874269	-3,024650	-0,328380	-23,060223	20,537114	12,057715	0,208447	0,106288	0,772106	8,605747	-16,778294	-1,099771	0,208447	0,106288	0,772106	8,605747	-16,778294	-1,099771
11:46:54,15	0,606974	3,472975	-0,091990	-0,558018	0,566005	-1,398009	0,208447	0,106288	0,772106	0,262168	-0,415193	-1,099771	-0,877351	-3,023088	-0,329165	-23,109750	20,524346	12,091908	0,208447	0,106288	0,772106	8,605747	-16,778294	-1,099771	0,208447	0,106288	0,772106	8,605747	-16,778294	-1,099771
11:46:54,20	0,606974	3,472975	-0,091990	-0,558018	0,566005	-1,398009	0,212474	0,104049	0,769420	0,351321	-0,227608	-1,060145	-0,873130	-3,019010	-0,326460	-23,080070	20,576996	12,068752	0,212474	0,104049	0,769420	8,519134	-16,906850	-1,060145	0,212474	0,104049	0,769420	8,519134	-16,906850	-1,060145
11:46:54,25	0,606974	3,472975	-0,091990	-0,558018	0,566005	-1,398009	0,206833	0,102432	0,772125	0,495830	-0,521590	-1,083301	-0,878337	-3,025689	-0,325658	-23,053512	20,568706	12,056145	0,206833	0,102432	0,772125	8,536725	-16,757969	-1,083301	0,206833	0,102432	0,772125	8,536725	-16,757969	-1,083301
11:46:54,30	0,606974	3,472975	-0,091990	-0,558018	0,566005	-1,398009	0,215220	0,103602	0,772927	0,441097	-0,058294	-1,095908	-0,875288	-3,021647	-0,329537	-22,995825	20,590804	12,050056	0,215220	0,103602	0,772927	8,573827	-16,953094	-1,095908	0,215220	0,103602	0,772927	8,573827	-16,953094	-1,095908
11:46:54,35	0,606974	3,472975	-0,091990	-0,558018	0,566005	-1,398009	0,210196	0,102983	0,769049	0,521272	-0,280648	-1,101997	-0,878860	-3,017356	-0,329391	-23,038266	20,560579	12,042994	0,210196	0,102983	0,769049	8,605402	-16,781041	-1,101997	0,210196	0,102983	0,769049	8,605402	-16,781041	-1,101997
11:46:54,40	0,606974	3,472975	-0,091990	-0,558018	0,566005	-1,398009	0,208266	0,108221	0,769195	0,201454	-0,402670	-1,109059	-0,880116	-3,019402	-0,327227	-23,036192	20,563272	12,067063	0,208266	0,108221	0,769195	8,696836	-16,751529	-1,109059	0,208266	0,108221	0,769195	8,696836	-16,751529	-1,109059
11:46:54,45	0,606974	3,472975	-0,091990	-0,558018	0,566005	-1,398009	0,210665	0,108286	0,771359	0,201458	-0,277454	-1,084990	-0,873666	-3,018740	-0,327618	-23,050473	20,569841	12,064026	0,210665	0,108286	0,771359	8,701920	-16,814662	-1,084990	0,210665	0,108286	0,771359	8,701920	-16,814662	-1,084990
11:46:54,50	0,606974	3,472975	-0,091990	-0,558018	0,566005	-1,398009	0,208342	0,104904	0,775236	0,362048	-0,413820	-1,091397	-0,876598	-3,022859	-0,327206	-23,040556	20,528166	12,070910	0,208342	0,104904	0,775236	8,597044	-16,768661	-1,091397	0,208342	0,104904	0,775236	8,597044	-16,768661	-1,091397
11:46:54,55	0,606974	3,472975	-0,091990	-0,558018	0,566005	-1,398009	0,208342	0,104904	0,775236	0,362048	-0,413820	-1,091397	-0,876018	-3,021065	-0,325658	-23,049455	20,548179	12,075913	0,208342	0,104904	0,775236	8,597044	-16,768661	-1,091397	0,208342	0,104904	0,775236	8,597044	-16,768661	-1,091397
11:46:54,60	0,606974	3,472975	-0,091990	-0,558018	0,566005	-1,398009	0,210056	0,103906	0,772927	0,409512	-0,313048	-1,076140	-0,877147	-3,023346	-0,326050	-23,025560	20,521089	12,045434	0,210056	0,103906	0,772927	8,566150	-16,802470	-1,076140	0,210056	0,103906	0,772927	8,566150	-16,802470	-1,076140
11:46:54,65	0,606974	3,472975	-0,091990	-0,558018	0,566005	-1,398009	0,210140	0,104520	0,770199	0,369191	-0,282903	-1,094758	-0,876592	-3,020830	-0,328387	-23,031318	20,527994	12,057295	0,210140	0,104520	0,770199	8,573998	-16,778884	-1,094758	0,210140	0,104520	0,770199	8,573998	-16,778884	-1,094758
11:46:54,70	0,606974	3,472975	-0,091990	-0,558018	0,566005	-1,398009	0,210140	0,104520	0,770199	0,369191	-0,282903	-1,094758	-0,876907	-3,022276	-0,329375	-23,056051	20,560166	12,042762	0,210140	0,104520	0,770199	8,573998	-16,778884	-1,094758	0,210140	0,104520	0,770199	8,573998	-16,778884	-1,094758
11:46:54,75	0,606974	3,472975	-0,091990	-0,558018	0,566005	-1,398009	0,211550	0,104070	0,769211	0,408077	-0,247101	-1,109291	-0,876017	-3,019414	-0,330328	-23,042285	20,567414	12,074697	0,211550	0,104070	0,769211	8,577573	-16,853749	-1,109291	0,211550	0,104070	0,769211	8,577573	-16,853749	-1,109291
11:46:54,80	0,606974	3,472975	-0,091990	-0,558018	0,566005	-1,398009	0,208626	0,104730	0,768258	0,386912	-0,390826	-1,077356	-0,873922	-3,019429	-0,326453	-23,026341	20,534705	12,044839	0,208626	0,104730	0,768258	8,608225	-16,767978	-1,077356	0,208626	0,104730	0,768258	8,608225	-16,767978	-1,077356
11:46:54,85	0,606974	3,472975	-0,091990	-0,558018	0,566005	-1,398009	0,207592	0,102908	0,772133	0,461298	-0,414463	-1,107214	-0,871213	-3,018016	-0,329168	-23,001889	20,565618	12,040640	0,207592	0,102908	0,772133	8,539588	-16,710399	-1,107214	0,207592	0,102908	0,772133	8,539588	-16,710399	-1,107214
11:46:54,90	0,606974	3,472975	-0,091990	-0,558018	0,566005	-1,398009	0,211396	0,102421	0,773316	0,469152	-0,216784	-1,096993	-0,875497	-3,018567	-0,328049	-23,077783	20,554999	12,029886	0,211396	0,102421	0,773316	8,509229	-16,811399	-1,096993	0,211396	0,102421	0,773316	8,509229	-16,811399	-1,096993
11:46:54,95	0,606974	3,472975	-0,091990	-0,558018	0,566005	-1,398009	0,211396	0,102421	0,773316	0,469152	-0,216784	-1,096993	-0,876526	-3,022117	-0,328742	-23,003295	20,534563	12,076635	0,211396	0,102421	0,773316	8,509229	-16,811399	-1,096993	0,211396	0,102421	0,773316	8,509229	-16,811399	-1,096993
11:46:55,00	0,606974	3,472975	-0,091990	-0,558018	0,566005	-1,398009	0,211370	0,106474	0,770606	0,282313	-0,201673	-1,080979	-0,877190	-3,018154	-0,327232	-23,047720	20,579188	12,068385	0,211370	0,106474	0,770606	8,640486	-16,794212	-1,080979	0,211370	0,106474	0,770606	8,640486	-16,794212	-1,080979
11:46:55,05	0,606974	3,472975	-0,091990	-0,558018	0,566005	-1,398009	0,211370	0,106474	0,770606	0,282313	-0,201673	-1,080979	-0,873058	-3,018647	-0,327989	-23,027230	20,534757	12,072698	0,211370	0,106474	0,770606	8,640486	-16,794212	-1,080979	0,211370	0,106474	0,770606	8,640486	-16,794212	-1,080979
11:46:55,10	0,606974	3,472975	-0,091990	-0,558018	0,566005	-1,398009	0,206482	0,102551	0,770597	0,479452	-0,472953	-1,079355	-0,877219	-3,019149	-0,331113	-23,035065	20,517507	12,063643	0,206482	0,102551	0,770597	8,529734	-16,681793	-1,079355	0,206482	0,102551	0,770597	8,529734	-16,681793	-1,079355
11:46:55,15	0,606974	3,472975	-0,091990	-0,558018	0,566005	-1,398009	0,208997	0,105904	0,767473	0,286262	-0,340315	-1,088410	-0,871240	-3,018872	-0,328760	-23,005691	20,539772	12,063697	0,208997	0,105904	0,767473	8,599721	-16,746609	-1,088410	0,208997	0,105904	0,767473	8,599721	-16,746609	-1,088410
11:46:55,20	0,606974	3,472975	-0,091990	-0,558018	0,566005	-1,398009	0,205769	0,100865	0,769826	0,582281	-0,493910	-1,088356	-0,874804	-3,019620	-0,329150	-23,020376	20,542703	12,073142	0,205769	0,100865	0,769826	8,500145	-16,646739	-1,088356	0,205769	0,100865	0,769826	8,500145	-16,646739	-1,088356
11:46:55,25	0,606974	3,472975	-0,091990	-0,558018	0,566005	-1,398009	0,208198	0,103577	0,769436	0,436435	-0,381766	-1,078911	-0,870127	-3,021206	-0,328745	-23,021768	20,486001	12,076512	0,208198	0,103577	0,769436	8,567218	-16,725300	-1,078911	0,208198	0,103577	0,769436	8,567218	-16,725300	-1,078911
11:46:55,30	0,606974	3,472975	-0,091990	-0,558018	0,566005	-1,398009	0,207234	0,098733	0,769840	0,638502	-0,404765	-1,075541	-0,877776	-3,018553	-0,326059	-23,020570	20,494293	12,059667	0,207234	0,098733	0,769840	8,389061	-16,672600	-1,075541	0,207234	0,098733	0,769840	8,389061	-16,672600	-1,075541
11:46:55,35	0,606974	3,472975	-0,091990	-0,558018	0,566005	-1,398009	0,208760	0,106684	0,772527	0,232842	-0,328477	-1,092386	-0,880113	-3,020349	-0,331865	-23,006422	20,504827	12,077257	0,208760	0,106684	0,772527	8,607537	-16,716171	-1,092386	0,208760	0,106684	0,772527	8,607537	-16,716171	-1,092386
11:46:55,40	0,606974	3,472975	-0,091990	-0,558018	0,566005	-1,398009	0,211483	0,107810	0,766720	0,190494	-0,179894	-1,074795	-0,872397	-3,017174	-0,331073	-22,969466	20,496257	12,077926	0,211483	0,107810	0,766720	8,653568	-16,781346	-1,074795	0,211483	0,107810	0,766720	8,653568	-16,781346	-1,074795
11:46:55,45	0,606974	3,472975	-0,091990	-0,558018	0,566005	-1,398009	0,204876	0,102715	0,767512	0,466498	-0,487167	-1,074127	-0,873652	-3,018544	-0,327992	-23,020890	20,508192	12,066851	0,204876	0,102715	0,767512	8,529604	-16,569970	-1,074127	0,204876	0,102715	0,767512	8,529604	-16,569970	-1,074127
11:46:55,50	0,606974	3,472975	-0,091990	-0,558018	0,566005	-1,398009	0,206690	0,103118	0,770594	0,430164	-0,443353	-1,085202	-0,871224	-3,020627	-0,329539	-22,984975	20,484665	12,037710	0,206690	0,103118	0,770594	8,524907	-16,668538	-1,085202	0,206690	0,103118	0,770594	8,524907	-16,668538	-1,085202
11:46:55,55	0,606974	3,472975	-0,091990	-0,558018	0,566005	-1,398009	0,205914	0,102808	0,770212	0,478822	-0,473828	-1,089136	-0,872996	-3,018026	-0,328373	-22,996023	20,531439	12,062917	0,205914	0,102808	0,770212	8,549273	-16,638043	-1,089136	0,205914	0,102808	0,770212	8,549273	-16,638043	-1,089136
11:46:55,60	0,606974	3,472975	-0,091990	-0,558018	0,566005	-1,398009	0,205914	0,102808	0,770212	0,478822	-0,473828	-1,089136	-0,870592	-3,020834	-0,329915	-22,969055	20,498242	12,043133	0,205914	0,102808	0,770212	8,549273	-16,638043	-1,089136	0,205914	0,102808	0,770212	8,549273	-16,638043	-1,089136
11:46:55,65	0,606974	3,472975	-0,091990	-0,558018	0,566005	-1,398009	0,207144	0,099322	0,768671	0,644827	-0,369902	-1,108920	-0,877139	-3,020614	-0,328406	-23,013148	20,520830	12,022912	0,207144	0,099322	0,768671	8,441630	-16,630692	-1,108920	0,207144	0,099322	0,768671	8,441630	-16,630692	-1,108920
11:46:55,70	0,606974	3,472975	-0,091990	-0,558018	0,566005	-1,398009	0,210227	0,105102	0,770180	0,341775	-0,259075	-1,129141	-0,875404	-3,019796	-0,327256	-23,020542	20,493408	12,007296	0,210227	0,105102	0,770180	8,592318	-16,761865	-1,129141	0,210227	0,105102	0,770180	8,592318	-16,761865	-1,129141
11:46:55,75	0,606974	3,472975	-0,091990	-0,558018	0,566005	-1,398009	0,205195	0,103207	0,765171	0,465361	-0,491737	-1,081419	-0,878874	-3,021003	-0,327597	-22,997945	20,525603	12,055975	0,205195	0,103207	0,765171	8,567120	-16,599554	-1,081419	0,205195	0,103207	0,765171	8,567120	-16,599554	-1,081419
11:46:55,80	0,606974	3,472975	-0,091990	-0,558018	0,566005	-1,398009	0,205195	0,103207	0,765171	0,465361	-0,491737	-1,081419	-0,872360	-3,020633	-0,326794	-22,973676	20,503036	12,065385	0,205195	0,103207	0,765171	8,567120	-16,599554	-1,081419	0,205195	0,103207	0,765171	8,567120	-16,599554	-1,081419
11:46:55,85	0,606974	3,472975	-0,091990	-0,558018	0,566005	-1,398009	0,207853	0,100954	0,771792	0,561824	-0,339417	-1,086668	-0,869954	-3,020440	-0,331014	-22,933532	20,495645	12,111354	0,207853	0,100954	0,771792	8,486709	-16,655886	-1,086668	0,207853	0,100954	0,771792	8,486709	-16,655886	-1,086668
11:46:55,90	0,606974	3,472975	-0,091990	-0,558018	0,566005	-1,398009	0,206483	0,098966	0,767572	0,678845	-0,372196	-1,040699	-0,877060	-3,020085	-0,329913	-22,959769	20,498089	12,056560	0,206483	0,098966	0,767572	8,447711	-16,581121	-1,040699	0,206483	0,098966	0,767572	8,447711	-16,581121	-1,040699
11:46:55,95	0,606974	3,472975	-0,091990	-0,558018	0,566005	-1,398009	0,209729	0,105298	0,768673	0,338583	-0,227348	-1,095493	-0,870606	-3,021477	-0,329520	-22,977688	20,501552	12,052680	0,209729	0,105298	0,768673	8,604505	-16,691083	-1,095493	0,209729	0,105298	0,768673	8,604505	-16,691083	-1,095493
11:46:56,00	0,606974	3,472975	-0,091990	-0,558018	0,566005	-1,398009	0,207707	0,099012	0,769065	0,659506	-0,349723	-1,099373	-0,873476	-3,021314	-0,328725	-22,942809	20,501799	12,061064	0,207707	0,099012	0,769065	8,431960	-16,654760	-1,099373	0,207707	0,099012	0,769065	8,431960	-16,654760	-1,099373
11:46:56,05	0,606974	3,472975	-0,091990	-0,558018	0,566005	-1,398009	0,209002	0,101580	0,769861	0,543654	-0,252345	-1,090989	-0,875880	-3,018685	-0,329931	-22,959059	20,502424	12,037734	0,209002	0,101580	0,769861	8,517650	-16,658971	-1,090989	0,209002	0,101580	0,769861	8,517650	-16,658971	-1,090989
11:46:56,10	0,606974	3,472975	-0,091990	-0,558018	0,566005	-1,398009	0,207926	0,104977	0,768654	0,359413	-0,322649	-1,114319	-0,872874	-3,017447	-0,329508	-22,931041	20,521625	12,067578	0,207926	0,104977	0,768654	8,600093	-16,644861	-1,114319	0,207926	0,104977	0,768654	8,600093	-16,644861	-1,114319
11:46:56,15	0,606974	3,472975	-0,091990	-0,558018	0,566005	-1,398009	0,205351	0,102992	0,769077	0,493278	-0,441900	-1,084475	-0,874138	-3,019744	-0,330304	-22,963897	20,481602	12,052023	0,205351	0,102992	0,769077	8,578125	-16,561952	-1,084475	0,205351	0,102992	0,769077	8,578125	-16,561952	-1,084475
11:46:56,20	0,606974	3,472975	-0,091990	-0,558018	0,566005	-1,398009	0,207972	0,102939	0,768281	0,444943	-0,314027	-1,100030	-0,878873	-3,018672	-0,326043	-22,981353	20,489836	12,058904	0,207972	0,102939	0,768281	8,525632	-16,639862	-1,100030	0,207972	0,102939	0,768281	8,525632	-16,639862	-1,100030
11:46:56,25	0,606974	3,472975	-0,091990	-0,558018	0,566005	-1,398009	0,209411	0,107575	0,772543	0,202274	-0,258450	-1,093149	-0,878304	-3,019995	-0,330319	-22,993420	20,509858	12,057328	0,209411	0,107575	0,772543	8,646889	-16,697222	-1,093149	0,209411	0,107575	0,772543	8,646889	-16,697222	-1,093149
11:46:56,30	0,606974	3,472975	-0,091990	-0,558018	0,566005	-1,398009	0,210273	0,106421	0,768267	0,273589	-0,234113	-1,094725	-0,877129	-3,017131	-0,329525	-22,991936	20,530436	12,092033	0,210273	0,106421	0,768267	8,627614	-16,740513	-1,094725	0,210273	0,106421	0,768267	8,627614	-16,740513	-1,094725
11:46:56,35	0,606974	3,472975	-0,091990	-0,558018	0,566005	-1,398009	0,207205	0,106835	0,769060	0,270599	-0,402633	-1,060020	-0,873537	-3,014213	-0,329535	-22,938570	20,465693	12,056555	0,207205	0,106835	0,769060	8,657161	-16,668225	-1,060020	0,207205	0,106835	0,769060	8,657161	-16,668225	-1,060020
11:46:56,40	0,606974	3,472975	-0,091990	-0,558018	0,566005	-1,398009	0,202881	0,105183	0,769051	0,327133	-0,548869	-1,095498	-0,875336	-3,014946	-0,328760	-22,970464	20,509394	12,071927	0,202881	0,105183	0,769051	8,583988	-16,475063	-1,095498	0,202881	0,105183	0,769051	8,583988	-16,475063	-1,095498
11:46:56,45	0,606974	3,472975	-0,091990	-0,558018	0,566005	-1,398009	0,208507	0,099909	0,768680	0,594575	-0,285548	-1,100355	-0,874112	-3,018238	-0,329887	-22,951607	20,504289	12,091358	0,208507	0,099909	0,768680	8,437415	-16,653354	-1,100355	0,208507	0,099909	0,768680	8,437415	-16,653354	-1,100355
11:46:56,50	0,606974	3,472975	-0,091990	-0,558018	0,566005	-1,398009	0,206656	0,103669	0,768699	0,432786	-0,383195	-1,060695	-0,872938	-3,015168	-0,330317	-22,937281	20,466303	12,042463	0,206656	0,103669	0,768699	8,570764	-16,605671	-1,060695	0,206656	0,103669	0,768699	8,570764	-16,605671	-1,060695
11:46:56,55	0,606974	3,472975	-0,091990	-0,558018	0,566005	-1,398009	0,203410	0,104187	0,768268	0,380093	-0,520572	-1,109590	-0,873532	-3,016736	-0,329169	-22,955756	20,488499	12,022950	0,203410	0,104187	0,768268	8,558770	-16,488260	-1,109590	0,203410	0,104187	0,768268	8,558770	-16,488260	-1,109590
11:46:56,60	0,606974	3,472975	-0,091990	-0,558018	0,566005	-1,398009	0,205064	0,103917	0,769417	0,404121	-0,461654	-1,129103	-0,874129	-3,017114	-0,331469	-22,946254	20,471694	12,057470	0,205064	0,103917	0,769417	8,561599	-16,559192	-1,129103	0,205064	0,103917	0,769417	8,561599	-16,559192	-1,129103
11:46:56,65	0,606974	3,472975	-0,091990	-0,558018	0,566005	-1,398009	0,204488	0,102157	0,770236	0,499332	-0,463092	-1,096057	-0,871719	-3,017117	-0,328350	-22,929215	20,477417	12,055996	0,204488	0,102157	0,770236	8,518622	-16,515396	-1,096057	0,204488	0,102157	0,770236	8,518622	-16,515396	-1,096057
11:46:56,70	0,606974	3,472975	-0,091990	-0,558018	0,566005	-1,398009	0,204488	0,102157	0,770236	0,499332	-0,463092	-1,096057	-0,872253	-3,019395	-0,327954	-22,916948	20,493149	12,046013	0,204488	0,102157	0,770236	8,518622	-16,515396	-1,096057	0,204488	0,102157	0,770236	8,518622	-16,515396	-1,096057
11:46:56,75	0,606974	3,472975	-0,091990	-0,558018	0,566005	-1,398009	0,206727	0,101480	0,770632	0,554266	-0,343884	-1,106040	-0,875846	-3,016837	-0,329903	-22,927931	20,482895	12,066122	0,206727	0,101480	0,770632	8,520453	-16,571983	-1,106040	0,206727	0,101480	0,770632	8,520453	-16,571983	-1,106040
11:46:56,80	0,606974	3,472975	-0,091990	-0,558018	0,566005	-1,398009	0,206309	0,105871	0,768682	0,311568	-0,370011	-1,085931	-0,878301	-3,016682	-0,331096	-22,978346	20,503175	12,067614	0,206309	0,105871	0,768682	8,622440	-16,565288	-1,085931	0,206309	0,105871	0,768682	8,622440	-16,565288	-1,085931
11:46:56,85	0,606974	3,472975	-0,091990	-0,558018	0,566005	-1,398009	0,207403	0,108075	0,767490	0,189331	-0,366954	-1,084439	-0,875896	-3,014877	-0,331494	-22,941580	20,469729	12,038020	0,207403	0,108075	0,767490	8,673193	-16,648063	-1,084439	0,207403	0,108075	0,767490	8,673193	-16,648063	-1,084439
11:46:56,90	0,606974	3,472975	-0,091990	-0,558018	0,566005	-1,398009	0,204637	0,106894	0,767091	0,240162	-0,462218	-1,114033	-0,871667	-3,014397	-0,330684	-22,894229	20,477172	12,047771	0,204637	0,106894	0,767091	8,631314	-16,526204	-1,114033	0,204637	0,106894	0,767091	8,631314	-16,526204	-1,114033
11:46:56,95	0,606974	3,472975	-0,091990	-0,558018	0,566005	-1,398009	0,202107	0,103472	0,767902	0,448233	-0,556497	-1,104282	-0,874138	-3,015022	-0,330715	-22,953730	20,487792	12,043377	0,202107	0,103472	0,767902	8,570750	-16,421872	-1,104282	0,202107	0,103472	0,767902	8,570750	-16,421872	-1,104282
11:46:57,00	0,606974	3,472975	-0,091990	-0,558018	0,566005	-1,398009	0,203883	0,105299	0,767870	0,332644	-0,520943	-1,108676	-0,870463	-3,022519	-0,329861	-22,897193	20,459418	12,060271	0,203883	0,105299	0,767870	8,598628	-16,525796	-1,108676	0,203883	0,105299	0,767870	8,598628	-16,525796	-1,108676
11:46:57,05	0,606974	3,472975	-0,091990	-0,558018	0,566005	-1,398009	0,208538	0,098368	0,768725	0,696774	-0,215777	-1,091782	-0,869881	-3,016814	-0,325996	-22,899468	20,479269	12,064371	0,208538	0,098368	0,768725	8,418641	-16,585981	-1,091782	0,208538	0,098368	0,768725	8,418641	-16,585981	-1,091782
11:46:57,10	0,606974	3,472975	-0,091990	-0,558018	0,566005	-1,398009	0,203306	0,100716	0,772590	0,590694	-0,499714	-1,087682	-0,874609	-3,015965	-0,332606	-22,895885	20,493702	12,072972	0,203306	0,100716	0,772590	8,496936	-16,459240	-1,087682	0,203306	0,100716	0,772590	8,496936	-16,459240	-1,087682
11:46:57,15	0,606974	3,472975	-0,091990	-0,558018	0,566005	-1,398009	0,204936	0,105236	0,765979	0,369988	-0,419092	-1,079081	-0,879370	-3,021226	-0,329137	-22,930510	20,456802	12,034515	0,204936	0,105236	0,765979	8,630986	-16,506537	-1,079081	0,204936	0,105236	0,765979	8,630986	-16,506537	-1,079081
11:46:57,20	0,606974	3,472975	-0,091990	-0,558018	0,566005	-1,398009	0,211872	0,106728	0,769449	0,243124	-0,069930	-1,117537	-0,869438	-3,019305	-0,327986	-22,961618	20,441003	12,025940	0,211872	0,106728	0,769449	8,621261	-16,701890	-1,117537	0,211872	0,106728	0,769449	8,621261	-16,701890	-1,117537
11:46:57,25	0,606974	3,472975	-0,091990	-0,558018	0,566005	-1,398009	0,205242	0,099087	0,770600	0,611209	-0,433749	-1,126113	-0,871779	-3,017623	-0,328727	-22,931153	20,406107	12,068412	0,205242	0,099087	0,770600	8,389543	-16,545227	-1,126113	0,205242	0,099087	0,770600	8,389543	-16,545227	-1,126113
11:46:57,30	0,606974	3,472975	-0,091990	-0,558018	0,566005	-1,398009	0,204956	0,101955	0,769858	0,447072	-0,404770	-1,083641	-0,874030	-3,018384	-0,327535	-22,889212	20,416745	12,076784	0,204956	0,101955	0,769858	8,450564	-16,493827	-1,083641	0,204956	0,101955	0,769858	8,450564	-16,493827	-1,083641
11:46:57,35	0,606974	3,472975	-0,091990	-0,558018	0,566005	-1,398009	0,206741	0,103525	0,771050	0,395634	-0,280971	-1,075268	-0,876428	-3,015951	-0,328352	-22,923760	20,479039	12,065043	0,206741	0,103525	0,771050	8,522342	-16,510114	-1,075268	0,206741	0,103525	0,771050	8,522342	-16,510114	-1,075268
11:46:57,40	0,606974	3,472975	-0,091990	-0,558018	0,566005	-1,398009	0,205833	0,106817	0,770234	0,261097	-0,389248	-1,087010	-0,870447	-3,018535	-0,329506	-22,884598	20,462394	12,031544	0,205833	0,106817	0,770234	8,646268	-16,547121	-1,087010	0,205833	0,106817	0,770234	8,646268	-16,547121	-1,087010
11:46:57,45	0,606974	3,472975	-0,091990	-0,558018	0,566005	-1,398009	0,205080	0,100346	0,769080	0,602785	-0,386146	-1,120509	-0,877574	-3,018724	-0,328730	-22,913645	20,471482	12,059472	0,205080	0,100346	0,769080	8,479936	-16,484939	-1,120509	0,205080	0,100346	0,769080	8,479936	-16,484939	-1,120509
11:46:57,50	0,606974	3,472975	-0,091990	-0,558018	0,566005	-1,398009	0,208808	0,106424	0,769856	0,280075	-0,222014	-1,092581	-0,871054	-3,015939	-0,331819	-22,884461	20,484353	12,072695	0,208808	0,106424	0,769856	8,634352	-16,613418	-1,092581	0,208808	0,106424	0,769856	8,634352	-16,613418	-1,092581
11:46:57,55	0,606974	3,472975	-0,091990	-0,558018	0,566005	-1,398009	0,203135	0,102170	0,766767	0,527015	-0,498149	-1,079358	-0,874635	-3,018911	-0,329498	-22,914664	20,471246	12,065268	0,203135	0,102170	0,766767	8,547362	-16,444255	-1,079358	0,203135	0,102170	0,766767	8,547362	-16,444255	-1,079358
11:46:57,60	0,606974	3,472975	-0,091990	-0,558018	0,566005	-1,398009	0,207499	0,103785	0,769087	0,416584	-0,290809	-1,086785	-0,877521	-3,018451	-0,328360	-22,906874	20,513589	12,031505	0,207499	0,103785	0,769087	8,563707	-16,579513	-1,086785	0,207499	0,103785	0,769087	8,563707	-16,579513	-1,086785
11:46:57,65	0,606974	3,472975	-0,091990	-0,558018	0,566005	-1,398009	0,208545	0,106514	0,770225	0,315237	-0,250889	-1,120548	-0,871725	-3,016675	-0,331060	-22,910096	20,435158	12,061005	0,208545	0,106514	0,770225	8,676593	-16,621634	-1,120548	0,208545	0,106514	0,770225	8,676593	-16,621634	-1,120548
11:46:57,70	0,606974	3,472975	-0,091990	-0,558018	0,566005	-1,398009	0,204108	0,102383	0,767526	0,460533	-0,445162	-1,091048	-0,873358	-3,017622	-0,331822	-22,857778	20,456043	12,046642	0,204108	0,102383	0,767526	8,497578	-16,467640	-1,091048	0,204108	0,102383	0,767526	8,497578	-16,467640	-1,091048
11:46:57,75	0,606974	3,472975	-0,091990	-0,558018	0,566005	-1,398009	0,205745	0,103324	0,766763	0,455822	-0,325191	-1,105411	-0,872910	-3,014263	-0,330655	-22,922197	20,492286	12,106472	0,205745	0,103324	0,766763	8,566772	-16,476145	-1,105411	0,205745	0,103324	0,766763	8,566772	-16,476145	-1,105411
11:46:57,80	0,606974	3,472975	-0,091990	-0,558018	0,566005	-1,398009	0,202611	0,104615	0,767931	0,387875	-0,562033	-1,045581	-0,872848	-3,014127	-0,331817	-22,870124	20,424076	12,080264	0,202611	0,104615	0,767931	8,600159	-16,467023	-1,045581	0,202611	0,104615	0,767931	8,600159	-16,467023	-1,045581
11:46:57,85	0,606974	3,472975	-0,091990	-0,558018	0,566005	-1,398009	0,202464	0,104630	0,766769	0,354088	-0,490513	-1,071789	-0,872834	-3,013458	-0,328344	-22,878260	20,443553	12,054735	0,202464	0,104630	0,766769	8,567506	-16,383907	-1,071789	0,202464	0,104630	0,766769	8,567506	-16,383907	-1,071789
11:46:57,90	0,606974	3,472975	-0,091990	-0,558018	0,566005	-1,398009	0,201877	0,104952	0,770241	0,350134	-0,537817	-1,097318	-0,877062	-3,019927	-0,329501	-22,936015	20,433245	12,073392	0,201877	0,104952	0,770241	8,588844	-16,385137	-1,097318	0,201877	0,104952	0,770241	8,588844	-16,385137	-1,097318
11:46:57,95	0,606974	3,472975	-0,091990	-0,558018	0,566005	-1,398009	0,209593	0,105379	0,769085	0,290122	-0,181430	-1,078661	-0,875834	-3,018509	-0,331050	-22,906990	20,434308	12,069647	0,209593	0,105379	0,769085	8,562357	-16,634484	-1,078661	0,209593	0,105379	0,769085	8,562357	-16,634484	-1,078661
11:46:58,00	0,606974	3,472975	-0,091990	-0,558018	0,566005	-1,398009	0,207681	0,106443	0,768306	0,262042	-0,278721	-1,077293	-0,877028	-3,017739	-0,330280	-22,920549	20,455799	12,074760	0,207681	0,106443	0,768306	8,617826	-16,581707	-1,077293	0,207681	0,106443	0,768306	8,617826	-16,581707	-1,077293
11:46:58,05	0,606974	3,472975	-0,091990	-0,558018	0,566005	-1,398009	0,207681	0,106443	0,768306	0,262042	-0,278721	-1,077293	-0,870598	-3,013259	-0,334563	-22,911696	20,419878	12,073055	0,207681	0,106443	0,768306	8,617826	-16,581707	-1,077293	0,207681	0,106443	0,768306	8,617826	-16,581707	-1,077293
11:46:58,10	0,606974	3,472975	-0,091990	-0,558018	0,566005	-1,398009	0,200586	0,103115	0,764023	0,408401	-0,622037	-1,078998	-0,875744	-3,015861	-0,330259	-22,860914	20,440654	12,074150	0,200586	0,103115	0,764023	8,502960	-16,368061	-1,078998	0,200586	0,103115	0,764023	8,502960	-16,368061	-1,078998
11:46:58,15	0,606974	3,472975	-0,091990	-0,558018	0,566005	-1,398009	0,201816	0,106446	0,768281	0,261674	-0,576537	-1,090737	-0,874097	-3,012658	-0,330305	-22,914424	20,452008	12,061316	0,201816	0,106446	0,768281	8,617681	-16,419067	-1,090737	0,201816	0,106446	0,768281	8,617681	-16,419067	-1,090737
11:46:58,20	0,606974	3,472975	-0,091990	-0,558018	0,566005	-1,398009	0,206571	0,104278	0,771385	0,382307	-0,314973	-1,137268	-0,874598	-3,017861	-0,327201	-22,898133	20,451700	12,014785	0,206571	0,104278	0,771385	8,568099	-16,530833	-1,137268	0,206571	0,104278	0,771385	8,568099	-16,530833	-1,137268
11:46:58,25	0,606974	3,472975	-0,091990	-0,558018	0,566005	-1,398009	0,206571	0,104278	0,771385	0,382307	-0,314973	-1,137268	-0,869279	-3,016562	-0,329451	-22,870116	20,447383	12,104052	0,206571	0,104278	0,771385	8,568099	-16,530833	-1,137268	0,206571	0,104278	0,771385	8,568099	-16,530833	-1,137268
11:46:58,30	0,606974	3,472975	-0,091990	-0,558018	0,566005	-1,398009	0,202787	0,100321	0,769135	0,598310	-0,485346	-1,048000	-0,873427	-3,018536	-0,334137	-22,867526	20,407428	12,070671	0,202787	0,100321	0,769135	8,473524	-16,404122	-1,048000	0,202787	0,100321	0,769135	8,473524	-16,404122	-1,048000
11:46:58,35	0,606974	3,472975	-0,091990	-0,558018	0,566005	-1,398009	0,206571	0,102926	0,764449	0,429563	-0,266361	-1,081382	-0,873390	-3,012478	-0,331057	-22,851177	20,433083	12,055821	0,206571	0,102926	0,764449	8,509239	-16,482175	-1,081382	0,206571	0,102926	0,764449	8,509239	-16,482175	-1,081382
11:46:58,40	0,606974	3,472975	-0,091990	-0,558018	0,566005	-1,398009	0,201306	0,105923	0,767529	0,304098	-0,538788	-1,096232	-0,876390	-3,015420	-0,329891	-22,892954	20,456260	12,069864	0,201306	0,105923	0,767529	8,619059	-16,341333	-1,096232	0,201306	0,105923	0,767529	8,619059	-16,341333	-1,096232
11:46:58,45	0,606974	3,472975	-0,091990	-0,558018	0,566005	-1,398009	0,205354	0,107050	0,768695	0,244687	-0,376081	-1,082189	-0,873385	-3,016481	-0,327964	-22,874937	20,449568	12,025047	0,205354	0,107050	0,768695	8,648103	-16,496362	-1,082189	0,205354	0,107050	0,768695	8,648103	-16,496362	-1,082189
11:46:58,50	0,606974	3,472975	-0,091990	-0,558018	0,566005	-1,398009	0,204770	0,103918	0,770621	0,410784	-0,387494	-1,127006	-0,866289	-3,019028	-0,330985	-22,841625	20,411541	12,094006	0,204770	0,103918	0,770621	8,568308	-16,461941	-1,127006	0,204770	0,103918	0,770621	8,568308	-16,461941	-1,127006
11:46:58,55	0,606974	3,472975	-0,091990	-0,558018	0,566005	-1,398009	0,203428	0,096499	0,767600	0,780269	-0,409430	-1,058047	-0,872215	-3,015675	-0,332572	-22,854668	20,434484	12,090468	0,203428	0,096499	0,767600	8,355442	-16,378507	-1,058047	0,203428	0,096499	0,767600	8,355442	-16,378507	-1,058047
11:46:58,60	0,606974	3,472975	-0,091990	-0,558018	0,566005	-1,398009	0,203488	0,103307	0,766014	0,439583	-0,429078	-1,061585	-0,869896	-3,015295	-0,330723	-22,816136	20,456984	12,068322	0,203488	0,103307	0,766014	8,549210	-16,402864	-1,061585	0,203488	0,103307	0,766014	8,549210	-16,402864	-1,061585
11:46:58,65	0,606974	3,472975	-0,091990	-0,558018	0,566005	-1,398009	0,201999	0,101488	0,767863	0,572919	-0,484389	-1,083731	-0,873393	-3,017760	-0,332202	-22,864007	20,433364	12,060720	0,201999	0,101488	0,767863	8,539760	-16,341285	-1,083731	0,201999	0,101488	0,767863	8,539760	-16,341285	-1,083731
11:46:58,70	0,606974	3,472975	-0,091990	-0,558018	0,566005	-1,398009	0,205882	0,103285	0,766383	0,435093	-0,312111	-1,091333	-0,876393	-3,019708	-0,327146	-22,900911	20,430653	12,081354	0,205882	0,103285	0,766383	8,542985	-16,473836	-1,091333	0,205882	0,103285	0,766383	8,542985	-16,473836	-1,091333
11:46:58,75	0,606974	3,472975	-0,091990	-0,558018	0,566005	-1,398009	0,209069	0,104909	0,771439	0,329844	-0,176981	-1,070699	-0,870914	-3,018289	-0,330637	-22,821142	20,455250	12,040997	0,209069	0,104909	0,771439	8,565221	-16,588902	-1,070699	0,209069	0,104909	0,771439	8,565221	-16,588902	-1,070699
11:46:58,80	0,606974	3,472975	-0,091990	-0,558018	0,566005	-1,398009	0,205100	0,100874	0,767949	0,600872	-0,326580	-1,111056	-0,872967	-3,015491	-0,332221	-22,866397	20,433670	12,050274	0,205100	0,100874	0,767949	8,519469	-16,426942	-1,111056	0,205100	0,100874	0,767949	8,519469	-16,426942	-1,111056
11:46:58,85	0,606974	3,472975	-0,091990	-0,558018	0,566005	-1,398009	0,203703	0,104050	0,766365	0,394381	-0,427621	-1,101779	-0,874013	-3,017572	-0,332588	-22,868728	20,413300	12,069971	0,203703	0,104050	0,766365	8,562329	-16,418326	-1,101779	0,203703	0,104050	0,766365	8,562329	-16,418326	-1,101779
11:46:58,90	0,606974	3,472975	-0,091990	-0,558018	0,566005	-1,398009	0,206029	0,103915	0,765998	0,382588	-0,298508	-1,082082	-0,873986	-3,015717	-0,329470	-22,854455	20,410051	12,082639	0,206029	0,103915	0,765998	8,539947	-16,471796	-1,082082	0,206029	0,103915	0,765998	8,539947	-16,471796	-1,082082
11:46:58,95	0,606974	3,472975	-0,091990	-0,558018	0,566005	-1,398009	0,204409	0,104820	0,769116	0,339897	-0,368774	-1,069414	-0,874568	-3,018502	-0,332193	-22,861684	20,428974	12,069926	0,204409	0,104820	0,769116	8,568229	-16,414875	-1,069414	0,204409	0,104820	0,769116	8,568229	-16,414875	-1,069414
11:46:59,00	0,606974	3,472975	-0,091990	-0,558018	0,566005	-1,398009	0,207112	0,103931	0,766393	0,398858	-0,243925	-1,082127	-0,871012	-3,019320	-0,329840	-22,848288	20,403511	12,077725	0,207112	0,103931	0,766393	8,557465	-16,502234	-1,082127	0,207112	0,103931	0,766393	8,557465	-16,502234	-1,082127
11:46:59,05	0,606974	3,472975	-0,091990	-0,558018	0,566005	-1,398009	0,206042	0,100443	0,768746	0,564919	-0,275232	-1,074328	-0,875187	-3,015073	-0,330263	-22,862813	20,408779	12,073364	0,206042	0,100443	0,768746	8,449660	-16,449546	-1,074328	0,206042	0,100443	0,768746	8,449660	-16,449546	-1,074328
11:46:59,10	0,606974	3,472975	-0,091990	-0,558018	0,566005	-1,398009	0,204452	0,106182	0,768323	0,263752	-0,373158	-1,078689	-0,878703	-3,012360	-0,332623	-22,850451	20,424370	12,050742	0,204452	0,106182	0,768323	8,599062	-16,422607	-1,078689	0,204452	0,106182	0,768323	8,599062	-16,422607	-1,078689
11:46:59,15	0,606974	3,472975	-0,091990	-0,558018	0,566005	-1,398009	0,203860	0,110583	0,765962	0,054588	-0,401006	-1,101311	-0,872168	-3,015529	-0,331425	-22,848352	20,463645	12,061599	0,203860	0,110583	0,765962	8,735370	-16,404022	-1,101311	0,203860	0,110583	0,765962	8,735370	-16,404022	-1,101311
11:46:59,20	0,606974	3,472975	-0,091990	-0,558018	0,566005	-1,398009	0,203337	0,103340	0,767160	0,466299	-0,446007	-1,090454	-0,878105	-3,017194	-0,332220	-22,866956	20,444721	12,050704	0,203337	0,103340	0,767160	8,578487	-16,407990	-1,090454	0,203337	0,103340	0,767160	8,578487	-16,407990	-1,090454
11:46:59,25	0,606974	3,472975	-0,091990	-0,558018	0,566005	-1,398009	0,207748	0,107648	0,766365	0,216591	-0,223319	-1,101349	-0,873329	-3,020530	-0,331807	-22,842501	20,427002	12,040274	0,207748	0,107648	0,766365	8,666959	-16,531514	-1,101349	0,207748	0,107648	0,766365	8,666959	-16,531514	-1,101349
11:46:59,30	0,606974	3,472975	-0,091990	-0,558018	0,566005	-1,398009	0,208249	0,101845	0,766779	0,515225	-0,167237	-1,111779	-0,872643	-3,018936	-0,330234	-22,795505	20,427542	12,044051	0,208249	0,101845	0,766779	8,510064	-16,514747	-1,111779	0,208249	0,101845	0,766779	8,510064	-16,514747	-1,111779
11:46:59,35	0,606974	3,472975	-0,091990	-0,558018	0,566005	-1,398009	0,206525	0,102047	0,768352	0,528671	-0,216426	-1,108002	-0,875004	-3,019660	-0,329829	-22,798800	20,431714	12,067682	0,206525	0,102047	0,768352	8,539390	-16,428647	-1,108002	0,206525	0,102047	0,768352	8,539390	-16,428647	-1,108002
11:46:59,40	0,606974	3,472975	-0,091990	-0,558018	0,566005	-1,398009	0,208332	0,103730	0,768757	0,443150	-0,127385	-1,084371	-0,872213	-3,015187	-0,332977	-22,846575	20,411699	12,065749	0,208332	0,103730	0,768757	8,585941	-16,481481	-1,084371	0,208332	0,103730	0,768757	8,585941	-16,481481	-1,084371
11:46:59,45	0,606974	3,472975	-0,091990	-0,558018	0,566005	-1,398009	0,203064	0,103550	0,765608	0,411303	-0,432719	-1,086304	-0,869810	-3,017438	-0,329884	-22,833797	20,388289	12,019460	0,203064	0,103550	0,765608	8,539943	-16,373230	-1,086304	0,203064	0,103550	0,765608	8,539943	-16,373230	-1,086304
11:46:59,50	0,606974	3,472975	-0,091990	-0,558018	0,566005	-1,398009	0,203811	0,100343	0,768702	0,564182	-0,371086	-1,132593	-0,871043	-3,012352	-0,332972	-22,845176	20,425748	12,086185	0,203811	0,100343	0,768702	8,441072	-16,370264	-1,132593	0,203811	0,100343	0,768702	8,441072	-16,370264	-1,132593
11:46:59,55	0,606974	3,472975	-0,091990	-0,558018	0,566005	-1,398009	0,202480	0,103827	0,767961	0,415307	-0,450678	-1,068142	-0,874519	-3,019441	-0,332579	-22,831708	20,396538	12,049303	0,202480	0,103827	0,767961	8,565744	-16,345376	-1,068142	0,202480	0,103827	0,767961	8,565744	-16,345376	-1,068142
11:46:59,60	0,606974	3,472975	-0,091990	-0,558018	0,566005	-1,398009	0,202543	0,101832	0,767930	0,487308	-0,467180	-1,097283	-0,875628	-3,021906	-0,332179	-22,820425	20,434391	12,044754	0,202543	0,101832	0,767930	8,481087	-16,366814	-1,097283	0,202543	0,101832	0,767930	8,481087	-16,366814	-1,097283
11:46:59,65	0,606974	3,472975	-0,091990	-0,558018	0,566005	-1,398009	0,202543	0,101832	0,767930	0,487308	-0,467180	-1,097283	-0,872179	-3,020613	-0,332960	-22,842885	20,402257	12,054909	0,202543	0,101832	0,767930	8,481087	-16,366814	-1,097283	0,202543	0,101832	0,767930	8,481087	-16,366814	-1,097283
11:46:59,70	0,606974	3,472975	-0,091990	-0,558018	0,566005	-1,398009	0,207745	0,100807	0,765625	0,547589	-0,181357	-1,097144	-0,871513	-3,018130	-0,332534	-22,803464	20,422236	12,094129	0,207745	0,100807	0,765625	8,460930	-16,489376	-1,097144	0,207745	0,100807	0,765625	8,460930	-16,489376	-1,097144
11:46:59,75	0,606974	3,472975	-0,091990	-0,558018	0,566005	-1,398009	0,205262	0,101472	0,766052	0,550029	-0,286347	-1,057924	-0,874635	-3,018967	-0,328317	-22,885991	20,383705	12,066288	0,205262	0,101472	0,766052	8,515562	-16,399415	-1,057924	0,205262	0,101472	0,766052	8,515562	-16,399415	-1,057924
11:46:59,80	0,606974	3,472975	-0,091990	-0,558018	0,566005	-1,398009	0,207548	0,103756	0,770268	0,356596	-0,219664	-1,085765	-0,868589	-3,017160	-0,331382	-22,810301	20,408982	12,079187	0,207548	0,103756	0,770268	8,501473	-16,512207	-1,085765	0,207548	0,103756	0,770268	8,501473	-16,512207	-1,085765
11:46:59,85	0,606974	3,472975	-0,091990	-0,558018	0,566005	-1,398009	0,202960	0,099424	0,767204	0,641605	-0,405325	-1,072866	-0,870292	-3,017653	-0,332552	-22,778379	20,397391	12,054607	0,202960	0,099424	0,767204	8,446405	-16,337716	-1,072866	0,202960	0,099424	0,767204	8,446405	-16,337716	-1,072866
11:46:59,90	0,606974	3,472975	-0,091990	-0,558018	0,566005	-1,398009	0,204239	0,100653	0,766033	0,583630	-0,305411	-1,097446	-0,875196	-3,017809	-0,329883	-22,875167	20,402429	12,053268	0,204239	0,100653	0,766033	8,484890	-16,338151	-1,097446	0,204239	0,100653	0,766033	8,484890	-16,338151	-1,097446
11:46:59,95	0,606974	3,472975	-0,091990	-0,558018	0,566005	-1,398009	0,206826	0,104822	0,768703	0,322812	-0,257238	-1,098785	-0,870340	-3,020411	-0,331756	-22,802252	20,384643	12,077768	0,206826	0,104822	0,768703	8,551338	-16,493041	-1,098785	0,206826	0,104822	0,768703	8,551338	-16,493041	-1,098785
11:47:00,00	0,606974	3,472975	-0,091990	-0,558018	0,566005	-1,398009	0,206651	0,099316	0,766829	0,630196	-0,194285	-1,074285	-0,868626	-3,015086	-0,331421	-22,829149	20,418556	12,050942	0,206651	0,099316	0,766829	8,426475	-16,416370	-1,074285	0,206651	0,099316	0,766829	8,426475	-16,416370	-1,074285
11:47:00,05	0,606974	3,472975	-0,091990	-0,558018	0,566005	-1,398009	0,202847	0,096801	0,764893	0,766008	-0,410924	-1,052135	-0,866261	-3,018374	-0,333693	-22,816050	20,398457	12,099918	0,202847	0,096801	0,764893	8,364908	-16,334435	-1,052135	0,202847	0,096801	0,764893	8,364908	-16,334435	-1,052135
11:47:00,10	0,606974	3,472975	-0,091990	-0,558018	0,566005	-1,398009	0,202847	0,096801	0,764893	0,766008	-0,410924	-1,052135	-0,870985	-3,015288	-0,330259	-22,829865	20,409704	12,049521	0,202847	0,096801	0,764893	8,364908	-16,334435	-1,052135	0,202847	0,096801	0,764893	8,364908	-16,334435	-1,052135
11:47:00,15	0,606974	3,472975	-0,091990	-0,558018	0,566005	-1,398009	0,202537	0,102435	0,768327	0,475880	-0,444638	-1,102532	-0,873898	-3,011291	-0,331385	-22,783196	20,374076	12,101971	0,202537	0,102435	0,768327	8,517038	-16,343805	-1,102532	0,202537	0,102435	0,768327	8,517038	-16,343805	-1,102532
11:47:00,20	0,606974	3,472975	-0,091990	-0,558018	0,566005	-1,398009	0,200532	0,106957	0,767200	0,233233	-0,490658	-1,050082	-0,874480	-3,019726	-0,331025	-22,810043	20,370615	12,032733	0,200532	0,106957	0,767200	8,629341	-16,232445	-1,050082	0,200532	0,106957	0,767200	8,629341	-16,232445	-1,050082
11:47:00,25	0,606974	3,472975	-0,091990	-0,558018	0,566005	-1,398009	0,208128	0,103243	0,767560	0,409928	-0,117184	-1,119320	-0,873426	-3,011449	-0,334170	-22,840626	20,377796	12,051137	0,208128	0,103243	0,767560	8,514506	-16,455260	-1,119320	0,208128	0,103243	0,767560	8,514506	-16,455260	-1,119320
11:47:00,30	0,606974	3,472975	-0,091990	-0,558018	0,566005	-1,398009	0,200433	0,106470	0,764416	0,233076	-0,547431	-1,100916	-0,872752	-3,013709	-0,331014	-22,817026	20,401354	12,083426	0,200433	0,106470	0,764416	8,590936	-16,281402	-1,100916	0,200433	0,106470	0,764416	8,590936	-16,281402	-1,100916
11:47:00,35	0,606974	3,472975	-0,091990	-0,558018	0,566005	-1,398009	0,202053	0,104755	0,767572	0,354422	-0,454538	-1,068627	-0,874014	-3,016745	-0,334514	-22,836286	20,338608	12,078230	0,202053	0,104755	0,767572	8,577710	-16,315670	-1,068627	0,202053	0,104755	0,767572	8,577710	-16,315670	-1,068627
11:47:00,40	0,606974	3,472975	-0,091990	-0,558018	0,566005	-1,398009	0,205313	0,104331	0,764072	0,312530	-0,270300	-1,073823	-0,869834	-3,012687	-0,333732	-22,812467	20,375042	12,084846	0,205313	0,104331	0,764072	8,502488	-16,387379	-1,073823	0,205313	0,104331	0,764072	8,502488	-16,387379	-1,073823
11:47:00,45	0,606974	3,472975	-0,091990	-0,558018	0,566005	-1,398009	0,199709	0,102739	0,764853	0,438770	-0,559299	-1,067207	-0,872132	-3,019534	-0,330614	-22,815070	20,382801	12,062430	0,199709	0,102739	0,764853	8,503767	-16,236462	-1,067207	0,199709	0,102739	0,764853	8,503767	-16,236462	-1,067207
11:47:00,50	0,606974	3,472975	-0,091990	-0,558018	0,566005	-1,398009	0,206787	0,101306	0,767972	0,518675	-0,197355	-1,089623	-0,873328	-3,018365	-0,333728	-22,803995	20,352248	12,058354	0,206787	0,101306	0,767972	8,471224	-16,430174	-1,089623	0,206787	0,101306	0,767972	8,471224	-16,430174	-1,089623
11:47:00,55	0,606974	3,472975	-0,091990	-0,558018	0,566005	-1,398009	0,206374	0,102926	0,764857	0,413526	-0,194003	-1,093699	-0,870893	-3,018140	-0,332560	-22,780444	20,380585	12,044228	0,206374	0,102926	0,764857	8,493226	-16,394341	-1,093699	0,206374	0,102926	0,764857	8,493226	-16,394341	-1,093699
11:47:00,60	0,606974	3,472975	-0,091990	-0,558018	0,566005	-1,398009	0,204961	0,100930	0,766026	0,553659	-0,261234	-1,107825	-0,872713	-3,012469	-0,334092	-22,777447	20,375280	12,108473	0,204961	0,100930	0,766026	8,476634	-16,350679	-1,107825	0,204961	0,100930	0,766026	8,476634	-16,350679	-1,107825
11:47:00,65	0,606974	3,472975	-0,091990	-0,558018	0,566005	-1,398009	0,200960	0,105341	0,764494	0,321155	-0,464045	-1,043580	-0,873982	-3,014627	-0,332200	-22,832302	20,367714	12,063497	0,200960	0,105341	0,764494	8,590449	-16,239400	-1,043580	0,200960	0,105341	0,764494	8,590449	-16,239400	-1,043580
11:47:00,70	0,606974	3,472975	-0,091990	-0,558018	0,566005	-1,398009	0,203463	0,105362	0,766386	0,286108	-0,377588	-1,088556	-0,869232	-3,014562	-0,330232	-22,815088	20,362860	12,077333	0,203463	0,105362	0,766386	8,557012	-16,349465	-1,088556	0,203463	0,105362	0,766386	8,557012	-16,349465	-1,088556
11:47:00,75	0,606974	3,472975	-0,091990	-0,558018	0,566005	-1,398009	0,201032	0,101281	0,768354	0,502732	-0,486684	-1,074720	-0,867408	-3,015231	-0,333347	-22,795757	20,387269	12,050957	0,201032	0,101281	0,768354	8,453265	-16,267700	-1,074720	0,201032	0,101281	0,768354	8,453265	-16,267700	-1,074720
11:47:00,80	0,606974	3,472975	-0,091990	-0,558018	0,566005	-1,398009	0,200699	0,099366	0,765239	0,633118	-0,499454	-1,101096	-0,873682	-3,016510	-0,329775	-22,842183	20,372226	12,052350	0,200699	0,099366	0,765239	8,433320	-16,254343	-1,101096	0,200699	0,099366	0,765239	8,433320	-16,254343	-1,101096
11:47:00,85	0,606974	3,472975	-0,091990	-0,558018	0,566005	-1,398009	0,200236	0,103089	0,765213	0,433440	-0,540739	-1,105815	-0,869810	-3,019848	-0,332149	-22,805005	20,320338	12,076150	0,200236	0,103089	0,765213	8,525936	-16,259258	-1,105815	0,200236	0,103089	0,765213	8,525936	-16,259258	-1,105815
11:47:00,90	0,606974	3,472975	-0,091990	-0,558018	0,566005	-1,398009	0,200236	0,103089	0,765213	0,433440	-0,540739	-1,105815	-0,872189	-3,016851	-0,333358	-22,825546	20,369594	12,054482	0,200236	0,103089	0,765213	8,525936	-16,259258	-1,105815	0,200236	0,103089	0,765213	8,525936	-16,259258	-1,105815
11:47:00,95	0,606974	3,472975	-0,091990	-0,558018	0,566005	-1,398009	0,204492	0,102697	0,765228	0,429686	-0,319173	-1,097571	-0,875009	-3,018091	-0,331391	-22,774297	20,369928	12,052098	0,204492	0,102697	0,765228	8,491401	-16,371822	-1,097571	0,204492	0,102697	0,765228	8,491401	-16,371822	-1,097571
11:47:01,00	0,606974	3,472975	-0,091990	-0,558018	0,566005	-1,398009	0,206977	0,104519	0,767195	0,360871	-0,145766	-1,099955	-0,870926	-3,011907	-0,330626	-22,791904	20,416014	12,074294	0,206977	0,104519	0,767195	8,565588	-16,393443	-1,099955	0,206977	0,104519	0,767195	8,565588	-16,393443	-1,099955
11:47:01,05	0,606974	3,472975	-0,091990	-0,558018	0,566005	-1,398009	0,199579	0,104075	0,767960	0,415048	-0,568740	-1,077759	-0,871581	-3,011896	-0,332191	-22,802938	20,366719	12,068824	0,199579	0,104075	0,767960	8,584941	-16,235694	-1,077759	0,199579	0,104075	0,767960	8,584941	-16,235694	-1,077759
11:47:01,10	0,606974	3,472975	-0,091990	-0,558018	0,566005	-1,398009	0,199897	0,104647	0,766395	0,337074	-0,537093	-1,083229	-0,870317	-3,014359	-0,331783	-22,780334	20,393999	12,064225	0,199897	0,104647	0,766395	8,551902	-16,229038	-1,083229	0,199897	0,104647	0,766395	8,551902	-16,229038	-1,083229
11:47:01,15	0,606974	3,472975	-0,091990	-0,558018	0,566005	-1,398009	0,201399	0,102321	0,766803	0,492969	-0,453087	-1,087828	-0,872176	-3,014789	-0,331775	-22,816280	20,382560	12,097754	0,201399	0,102321	0,766803	8,525184	-16,262888	-1,087828	0,201399	0,102321	0,766803	8,525184	-16,262888	-1,087828
11:47:01,20	0,606974	3,472975	-0,091990	-0,558018	0,566005	-1,398009	0,202700	0,103716	0,766811	0,392535	-0,410817	-1,054299	-0,874492	-3,016134	-0,333715	-22,799749	20,386642	12,088605	0,202700	0,103716	0,766811	8,534279	-16,322790	-1,054299	0,202700	0,103716	0,766811	8,534279	-16,322790	-1,054299
11:47:01,25	0,606974	3,472975	-0,091990	-0,558018	0,566005	-1,398009	0,205023	0,105050	0,764871	0,335017	-0,277747	-1,063448	-0,871473	-3,015810	-0,332558	-22,769841	20,383107	12,054134	0,205023	0,105050	0,764871	8,581405	-16,372074	-1,063448	0,205023	0,105050	0,764871	8,581405	-16,372074	-1,063448
11:47:01,30	0,606974	3,472975	-0,091990	-0,558018	0,566005	-1,398009	0,203233	0,102597	0,766027	0,474423	-0,343170	-1,097918	-0,869679	-3,016828	-0,333309	-22,751877	20,368748	12,068641	0,203233	0,102597	0,766027	8,528315	-16,296964	-1,097918	0,203233	0,102597	0,766027	8,528315	-16,296964	-1,097918
11:47:01,35	0,606974	3,472975	-0,091990	-0,558018	0,566005	-1,398009	0,203218	0,100535	0,765276	0,578224	-0,321217	-1,083412	-0,872638	-3,015229	-0,335270	-22,750197	20,365583	12,059751	0,203218	0,100535	0,765276	8,470204	-16,273828	-1,083412	0,203218	0,100535	0,765276	8,470204	-16,273828	-1,083412
11:47:01,40	0,606974	3,472975	-0,091990	-0,558018	0,566005	-1,398009	0,203313	0,103897	0,763316	0,401497	-0,313244	-1,092302	-0,873929	-3,012819	-0,332955	-22,789972	20,341651	12,077500	0,203313	0,103897	0,763316	8,557396	-16,273306	-1,092302	0,203313	0,103897	0,763316	8,557396	-16,273306	-1,092302
11:47:01,45	0,606974	3,472975	-0,091990	-0,558018	0,566005	-1,398009	0,201871	0,106219	0,765631	0,240131	-0,410705	-1,074553	-0,875081	-3,014609	-0,332210	-22,803829	20,382666	12,034432	0,201871	0,106219	0,765631	8,578320	-16,257575	-1,074553	0,201871	0,106219	0,765631	8,578320	-16,257575	-1,074553
11:47:01,50	0,606974	3,472975	-0,091990	-0,558018	0,566005	-1,398009	0,203997	0,106322	0,766375	0,263364	-0,332636	-1,117621	-0,870265	-3,011183	-0,330631	-22,748652	20,384075	12,043980	0,203997	0,106322	0,766375	8,609643	-16,346434	-1,117621	0,203997	0,106322	0,766375	8,609643	-16,346434	-1,117621
11:47:01,55	0,606974	3,472975	-0,091990	-0,558018	0,566005	-1,398009	0,198622	0,103864	0,767954	0,419987	-0,565092	-1,108073	-0,870895	-3,010792	-0,335266	-22,747124	20,367177	12,084954	0,198622	0,103864	0,767954	8,573315	-16,156899	-1,108073	0,198622	0,103864	0,767954	8,573315	-16,156899	-1,108073
11:47:01,60	0,606974	3,472975	-0,091990	-0,558018	0,566005	-1,398009	0,198599	0,104606	0,763319	0,367559	-0,556526	-1,067099	-0,870294	-3,015642	-0,334510	-22,769227	20,390712	12,041253	0,198599	0,104606	0,763319	8,579095	-16,146512	-1,067099	0,198599	0,104606	0,763319	8,579095	-16,146512	-1,067099
11:47:01,65	0,606974	3,472975	-0,091990	-0,558018	0,566005	-1,398009	0,202498	0,101660	0,764075	0,530081	-0,384659	-1,110800	-0,872691	-3,015096	-0,334120	-22,783659	20,385080	12,060030	0,202498	0,101660	0,764075	8,510357	-16,280759	-1,110800	0,202498	0,101660	0,764075	8,510357	-16,280759	-1,110800
11:47:01,70	0,606974	3,472975	-0,091990	-0,558018	0,566005	-1,398009	0,203224	0,104010	0,764466	0,395789	-0,356613	-1,092022	-0,872644	-3,015396	-0,332952	-22,756393	20,355902	12,043533	0,203224	0,104010	0,764466	8,560538	-16,309668	-1,092022	0,203224	0,104010	0,764466	8,560538	-16,309668	-1,092022
11:47:01,75	0,606974	3,472975	-0,091990	-0,558018	0,566005	-1,398009	0,203460	0,103818	0,765633	0,394087	-0,306110	-1,108520	-0,869070	-3,012545	-0,334860	-22,721045	20,352855	12,079190	0,203460	0,103818	0,765633	8,543839	-16,277734	-1,108520	0,203460	0,103818	0,765633	8,543839	-16,277734	-1,108520
11:47:01,80	0,606974	3,472975	-0,091990	-0,558018	0,566005	-1,398009	0,199204	0,102148	0,763726	0,495968	-0,495311	-1,072863	-0,869661	-3,014215	-0,332521	-22,734290	20,365403	12,087645	0,199204	0,102148	0,763726	8,514615	-16,132802	-1,072863	0,199204	0,102148	0,763726	8,514615	-16,132802	-1,072863
11:47:01,85	0,606974	3,472975	-0,091990	-0,558018	0,566005	-1,398009	0,200946	0,101825	0,766065	0,517017	-0,422475	-1,064408	-0,871464	-3,012650	-0,330615	-22,755276	20,370016	12,062544	0,200946	0,101825	0,766065	8,510297	-16,196708	-1,064408	0,200946	0,101825	0,766065	8,510297	-16,196708	-1,064408
11:47:01,90	0,606974	3,472975	-0,091990	-0,558018	0,566005	-1,398009	0,200492	0,104169	0,767970	0,388637	-0,466533	-1,089509	-0,867319	-3,014021	-0,333710	-22,744859	20,374211	12,060122	0,200492	0,104169	0,767970	8,565912	-16,205174	-1,089509	0,200492	0,104169	0,767970	8,565912	-16,205174	-1,089509
11:47:01,95	0,606974	3,472975	-0,091990	-0,558018	0,566005	-1,398009	0,199607	0,099894	0,764875	0,619780	-0,505628	-1,091931	-0,869071	-3,017511	-0,332128	-22,732034	20,327255	12,071238	0,199607	0,099894	0,764875	8,461465	-16,174798	-1,091931	0,199607	0,099894	0,764875	8,461465	-16,174798	-1,091931
11:47:02,00	0,606974	3,472975	-0,091990	-0,558018	0,566005	-1,398009	0,203505	0,099666	0,766457	0,597362	-0,268352	-1,080814	-0,873911	-3,011478	-0,334899	-22,772566	20,335023	12,073649	0,203505	0,099666	0,766457	8,421181	-16,243507	-1,080814	0,203505	0,099666	0,766457	8,421181	-16,243507	-1,080814
11:47:02,05	0,606974	3,472975	-0,091990	-0,558018	0,566005	-1,398009	0,200700	0,106874	0,763687	0,209011	-0,453187	-1,078404	-0,875614	-3,014276	-0,333757	-22,774005	20,381984	12,030157	0,200700	0,106874	0,763687	8,598652	-16,208166	-1,078404	0,200700	0,106874	0,763687	8,598652	-16,208166	-1,078404
11:47:02,10	0,606974	3,472975	-0,091990	-0,558018	0,566005	-1,398009	0,203975	0,106950	0,764829	0,245017	-0,307626	-1,121896	-0,874481	-3,014428	-0,332573	-22,785959	20,357333	12,058014	0,203975	0,106950	0,764829	8,640612	-16,319675	-1,121896	0,203975	0,106950	0,764829	8,640612	-16,319675	-1,121896
11:47:02,15	0,606974	3,472975	-0,091990	-0,558018	0,566005	-1,398009	0,203540	0,105894	0,766013	0,272637	-0,328264	-1,094039	-0,868464	-3,010875	-0,331389	-22,724624	20,369631	12,053779	0,203540	0,105894	0,766013	8,585285	-16,306179	-1,094039	0,203540	0,105894	0,766013	8,585285	-16,306179	-1,094039
11:47:02,20	0,606974	3,472975	-0,091990	-0,558018	0,566005	-1,398009	0,197455	0,102459	0,767197	0,492563	-0,597741	-1,098274	-0,872110	-3,010266	-0,332192	-22,772791	20,369239	12,059055	0,197455	0,102459	0,767197	8,535583	-16,097944	-1,098274	0,197455	0,102459	0,767197	8,535583	-16,097944	-1,098274
11:47:02,25	0,606974	3,472975	-0,091990	-0,558018	0,566005	-1,398009	0,205877	0,105094	0,767587	0,339471	-0,175091	-1,105348	-0,867391	-3,012499	-0,332945	-22,754500	20,312527	12,057993	0,205877	0,105094	0,767587	8,589355	-16,336397	-1,105348	0,205877	0,105094	0,767587	8,589355	-16,336397	-1,105348
11:47:02,30	0,606974	3,472975	-0,091990	-0,558018	0,566005	-1,398009	0,205877	0,105094	0,767587	0,339471	-0,175091	-1,105348	-0,868442	-3,019625	-0,334076	-22,724839	20,347342	12,048562	0,205877	0,105094	0,767587	8,589355	-16,336397	-1,105348	0,205877	0,105094	0,767587	8,589355	-16,336397	-1,105348
11:47:02,35	0,606974	3,472975	-0,091990	-0,558018	0,566005	-1,398009	0,205021	0,098065	0,764510	0,701657	-0,193349	-1,103491	-0,874911	-3,016368	-0,334087	-22,703965	20,327566	12,051931	0,205021	0,098065	0,764510	8,399722	-16,287486	-1,103491	0,205021	0,098065	0,764510	8,399722	-16,287486	-1,103491
11:47:02,40	0,606974	3,472975	-0,091990	-0,558018	0,566005	-1,398009	0,205435	0,105296	0,764499	0,318944	-0,143831	-1,100122	-0,867394	-3,019857	-0,334459	-22,765455	20,299964	12,076913	0,205435	0,105296	0,764499	8,584661	-16,270504	-1,100122	0,205435	0,105296	0,764499	8,584661	-16,270504	-1,100122
11:47:02,45	0,606974	3,472975	-0,091990	-0,558018	0,566005	-1,398009	0,204699	0,097041	0,764127	0,693566	-0,221591	-1,075140	-0,874458	-3,013589	-0,334497	-22,771046	20,370234	12,078954	0,204699	0,097041	0,764127	8,311248	-16,290431	-1,075140	0,204699	0,097041	0,764127	8,311248	-16,290431	-1,075140
11:47:02,50	0,606974	3,472975	-0,091990	-0,558018	0,566005	-1,398009	0,202802	0,106293	0,764088	0,270523	-0,360169	-1,073099	-0,873891	-3,012193	-0,332980	-22,775651	20,341545	12,038703	0,202802	0,106293	0,764088	8,614486	-16,280159	-1,073099	0,202802	0,106293	0,764088	8,614486	-16,280159	-1,073099
11:47:02,55	0,606974	3,472975	-0,091990	-0,558018	0,566005	-1,398009	0,199459	0,100654	0,764094	0,539028	-0,460195	-1,108274	-0,867903	-3,013513	-0,334491	-22,719454	20,311903	12,043779	0,199459	0,100654	0,764094	8,440334	-16,117706	-1,108274	0,199459	0,100654	0,764094	8,440334	-16,117706	-1,108274
11:47:02,60	0,606974	3,472975	-0,091990	-0,558018	0,566005	-1,398009	0,199459	0,100654	0,764094	0,539028	-0,460195	-1,108274	-0,874386	-3,010686	-0,332536	-22,717788	20,327951	12,085992	0,199459	0,100654	0,764094	8,440334	-16,117706	-1,108274	0,199459	0,100654	0,764094	8,440334	-16,117706	-1,108274
11:47:02,65	0,606974	3,472975	-0,091990	-0,558018	0,566005	-1,398009	0,200252	0,107682	0,766049	0,188297	-0,425501	-1,066061	-0,872065	-3,007533	-0,331801	-22,749062	20,382067	12,064242	0,200252	0,107682	0,766049	8,641310	-16,145322	-1,066061	0,200252	0,107682	0,766049	8,641310	-16,145322	-1,066061
11:47:02,70	0,606974	3,472975	-0,091990	-0,558018	0,566005	-1,398009	0,196361	0,107248	0,766785	0,242073	-0,681985	-1,087811	-0,870211	-3,012724	-0,334487	-22,704628	20,341886	12,049148	0,196361	0,107248	0,766785	8,661048	-16,096348	-1,087811	0,196361	0,107248	0,766785	8,661048	-16,096348	-1,087811
11:47:02,75	0,606974	3,472975	-0,091990	-0,558018	0,566005	-1,398009	0,199929	0,103047	0,764099	0,447960	-0,437871	-1,102905	-0,869727	-3,012921	-0,334869	-22,751058	20,345809	12,083954	0,199929	0,103047	0,764099	8,537134	-16,132332	-1,102905	0,199929	0,103047	0,764099	8,537134	-16,132332	-1,102905
11:47:02,80	0,606974	3,472975	-0,091990	-0,558018	0,566005	-1,398009	0,199859	0,102530	0,763716	0,455030	-0,483718	-1,068099	-0,866203	-3,018302	-0,334466	-22,764205	20,323774	12,073259	0,199859	0,102530	0,763716	8,503612	-16,172630	-1,068099	0,199859	0,102530	0,763716	8,503612	-16,172630	-1,068099
11:47:02,85	0,606974	3,472975	-0,091990	-0,558018	0,566005	-1,398009	0,202756	0,096787	0,764119	0,727998	-0,333431	-1,078794	-0,872065	-3,014047	-0,333723	-22,738685	20,307758	12,047424	0,202756	0,096787	0,764119	8,325774	-16,249774	-1,078794	0,202756	0,096787	0,764119	8,325774	-16,249774	-1,078794
11:47:02,90	0,606974	3,472975	-0,091990	-0,558018	0,566005	-1,398009	0,202002	0,103992	0,764862	0,352235	-0,342516	-1,104629	-0,870283	-3,009448	-0,332187	-22,734897	20,341768	12,043685	0,202002	0,103992	0,764862	8,515591	-16,199692	-1,104629	0,202002	0,103992	0,764862	8,515591	-16,199692	-1,104629
11:47:02,95	0,606974	3,472975	-0,091990	-0,558018	0,566005	-1,398009	0,197129	0,104748	0,766398	0,344286	-0,609663	-1,108368	-0,870922	-3,013206	-0,331390	-22,763326	20,331720	12,066728	0,197129	0,104748	0,766398	8,566965	-16,084268	-1,108368	0,197129	0,104748	0,766398	8,566965	-16,084268	-1,108368
11:47:03,00	0,606974	3,472975	-0,091990	-0,558018	0,566005	-1,398009	0,200703	0,103422	0,767196	0,390304	-0,443411	-1,085325	-0,876212	-3,013661	-0,332168	-22,759632	20,339291	12,071269	0,200703	0,103422	0,767196	8,508920	-16,198575	-1,085325	0,200703	0,103422	0,767196	8,508920	-16,198575	-1,085325
11:47:03,05	0,606974	3,472975	-0,091990	-0,558018	0,566005	-1,398009	0,203741	0,107776	0,766418	0,172290	-0,285993	-1,080784	-0,875016	-3,015070	-0,332152	-22,749019	20,324360	12,075515	0,203741	0,107776	0,766418	8,632708	-16,279683	-1,080784	0,203741	0,107776	0,766418	8,632708	-16,279683	-1,080784
11:47:03,10	0,606974	3,472975	-0,091990	-0,558018	0,566005	-1,398009	0,204363	0,106035	0,766434	0,255188	-0,236993	-1,076538	-0,869070	-3,015397	-0,336016	-22,716914	20,323785	12,073651	0,204363	0,106035	0,766434	8,578953	-16,279510	-1,076538	0,204363	0,106035	0,766434	8,578953	-16,279510	-1,076538
11:47:03,15	0,606974	3,472975	-0,091990	-0,558018	0,566005	-1,398009	0,201674	0,100723	0,762570	0,546999	-0,348761	-1,078402	-0,869561	-3,010323	-0,333710	-22,676718	20,355326	12,044442	0,201674	0,100723	0,762570	8,453723	-16,180143	-1,078402	0,201674	0,100723	0,762570	8,453723	-16,180143	-1,078402
11:47:03,20	0,606974	3,472975	-0,091990	-0,558018	0,566005	-1,398009	0,204504	0,101144	0,766456	0,482417	-0,181514	-1,087716	-0,870850	-3,017637	-0,332130	-22,720879	20,276794	12,064337	0,204504	0,101144	0,766456	8,422209	-16,235090	-1,087716	0,204504	0,101144	0,766456	8,422209	-16,235090	-1,087716
11:47:03,25	0,606974	3,472975	-0,091990	-0,558018	0,566005	-1,398009	0,204504	0,101144	0,766456	0,482417	-0,181514	-1,087716	-0,873472	-3,018771	-0,329239	-22,731587	20,311486	12,036530	0,204504	0,101144	0,766456	8,422209	-16,235090	-1,087716	0,204504	0,101144	0,766456	8,422209	-16,235090	-1,087716
11:47:03,30	0,606974	3,472975	-0,091990	-0,558018	0,566005	-1,398009	0,206797	0,102848	0,769346	0,418508	-0,088888	-1,115523	-0,870847	-3,015961	-0,332932	-22,730478	20,318815	12,047139	0,206797	0,102848	0,769346	8,492049	-16,322478	-1,115523	0,206797	0,102848	0,769346	8,492049	-16,322478	-1,115523
11:47:03,35	0,606974	3,472975	-0,091990	-0,558018	0,566005	-1,398009	0,203051	0,101980	0,765653	0,470541	-0,286417	-1,104914	-0,868538	-3,012486	-0,334494	-22,737489	20,314518	12,058628	0,203051	0,101980	0,765653	8,475952	-16,225896	-1,104914	0,203051	0,101980	0,765653	8,475952	-16,225896	-1,104914
11:47:03,40	0,606974	3,472975	-0,091990	-0,558018	0,566005	-1,398009	0,198887	0,101717	0,764092	0,476969	-0,506832	-1,093425	-0,872127	-3,011252	-0,335306	-22,760049	20,314040	12,039521	0,198887	0,101717	0,764092	8,461767	-16,119492	-1,093425	0,198887	0,101717	0,764092	8,461767	-16,119492	-1,093425
11:47:03,45	0,606974	3,472975	-0,091990	-0,558018	0,566005	-1,398009	0,199613	0,105442	0,763279	0,271586	-0,488400	-1,112532	-0,871409	-3,018171	-0,334435	-22,718159	20,328102	12,096251	0,199613	0,105442	0,763279	8,548779	-16,158019	-1,112532	0,199613	0,105442	0,763279	8,548779	-16,158019	-1,112532
11:47:03,50	0,606974	3,472975	-0,091990	-0,558018	0,566005	-1,398009	0,205246	0,101361	0,764150	0,516896	-0,166228	-1,055802	-0,871943	-3,015913	-0,334495	-22,696263	20,330479	12,018858	0,205246	0,101361	0,764150	8,473768	-16,278052	-1,055802	0,205246	0,101361	0,764150	8,473768	-16,278052	-1,055802
11:47:03,55	0,606974	3,472975	-0,091990	-0,558018	0,566005	-1,398009	0,203557	0,102952	0,764091	0,447176	-0,236282	-1,133195	-0,869090	-3,014441	-0,334836	-22,735517	20,362746	12,108427	0,203557	0,102952	0,764091	8,528934	-16,215519	-1,133195	0,203557	0,102952	0,764091	8,528934	-16,215519	-1,133195
11:47:03,60	0,606974	3,472975	-0,091990	-0,558018	0,566005	-1,398009	0,200856	0,101218	0,763749	0,545680	-0,426875	-1,043626	-0,872013	-3,016786	-0,333295	-22,717182	20,301466	12,070569	0,200856	0,101218	0,763749	8,491289	-16,194063	-1,043626	0,200856	0,101218	0,763749	8,491289	-16,194063	-1,043626
11:47:03,65	0,606974	3,472975	-0,091990	-0,558018	0,566005	-1,398009	0,204348	0,102577	0,765291	0,431121	-0,198757	-1,081484	-0,870771	-3,013916	-0,333288	-22,687294	20,325206	12,076503	0,204348	0,102577	0,765291	8,483395	-16,240091	-1,081484	0,204348	0,102577	0,765291	8,483395	-16,240091	-1,081484
11:47:03,70	0,606974	3,472975	-0,091990	-0,558018	0,566005	-1,398009	0,201242	0,102936	0,765298	0,447960	-0,346267	-1,075550	-0,869056	-3,012751	-0,333325	-22,716039	20,336640	12,048586	0,201242	0,102936	0,765298	8,528410	-16,143763	-1,075550	0,201242	0,102936	0,765298	8,528410	-16,143763	-1,075550
11:47:03,75	0,606974	3,472975	-0,091990	-0,558018	0,566005	-1,398009	0,199376	0,102033	0,765261	0,490428	-0,473933	-1,103467	-0,866051	-3,011087	-0,335259	-22,674499	20,316766	12,039775	0,199376	0,102033	0,765261	8,500019	-16,124912	-1,103467	0,199376	0,102033	0,765261	8,500019	-16,124912	-1,103467
11:47:03,80	0,606974	3,472975	-0,091990	-0,558018	0,566005	-1,398009	0,196432	0,100263	0,763327	0,586014	-0,581075	-1,112278	-0,869689	-3,007535	-0,334507	-22,726486	20,358446	12,065311	0,196432	0,100263	0,763327	8,456680	-16,001003	-1,112278	0,196432	0,100263	0,763327	8,456680	-16,001003	-1,112278
11:47:03,85	0,606974	3,472975	-0,091990	-0,558018	0,566005	-1,398009	0,203841	0,103779	0,764469	0,352615	-0,241341	-1,118474	-0,872800	-3,015746	-0,334116	-22,739224	20,295718	12,033579	0,203841	0,103779	0,764469	8,499250	-16,242868	-1,118474	0,203841	0,103779	0,764469	8,499250	-16,242868	-1,118474
11:47:03,90	0,606974	3,472975	-0,091990	-0,558018	0,566005	-1,398009	0,203841	0,103779	0,764469	0,352615	-0,241341	-1,118474	-0,868452	-3,017062	-0,335243	-22,713111	20,327710	12,053747	0,203841	0,103779	0,764469	8,499250	-16,242868	-1,118474	0,203841	0,103779	0,764469	8,499250	-16,242868	-1,118474
11:47:03,95	0,606974	3,472975	-0,091990	-0,558018	0,566005	-1,398009	0,202807	0,099355	0,763342	0,623425	-0,288509	-1,098306	-0,868100	-3,012687	-0,330539	-22,723032	20,308533	12,051082	0,202807	0,099355	0,763342	8,422777	-16,208840	-1,098306	0,202807	0,099355	0,763342	8,422777	-16,208840	-1,098306
11:47:04,00	0,606974	3,472975	-0,091990	-0,558018	0,566005	-1,398009	0,197699	0,099575	0,764105	0,601769	-0,524179	-1,108356	-0,866089	-3,012529	-0,334480	-22,692306	20,303910	12,043697	0,197699	0,099575	0,764105	8,418402	-16,043574	-1,108356	0,197699	0,099575	0,764105	8,418402	-16,043574	-1,108356
11:47:04,05	0,606974	3,472975	-0,091990	-0,558018	0,566005	-1,398009	0,197699	0,099575	0,764105	0,601769	-0,524179	-1,108356	-0,875011	-3,014590	-0,334908	-22,735269	20,291735	12,022781	0,197699	0,099575	0,764105	8,418402	-16,043574	-1,108356	0,197699	0,099575	0,764105	8,418402	-16,043574	-1,108356
11:47:04,10	0,606974	3,472975	-0,091990	-0,558018	0,566005	-1,398009	0,203946	0,106271	0,763677	0,221548	-0,230486	-1,129272	-0,871904	-3,014110	-0,333301	-22,665276	20,310983	12,046534	0,203946	0,106271	0,763677	8,563822	-16,240224	-1,129272	0,203946	0,106271	0,763677	8,563822	-16,240224	-1,129272
11:47:04,15	0,606974	3,472975	-0,091990	-0,558018	0,566005	-1,398009	0,201977	0,103820	0,765285	0,400678	-0,281892	-1,105519	-0,871434	-3,013757	-0,332154	-22,720329	20,308392	12,056143	0,201977	0,103820	0,765285	8,550530	-16,137049	-1,105519	0,201977	0,103820	0,765285	8,550530	-16,137049	-1,105519
11:47:04,20	0,606974	3,472975	-0,091990	-0,558018	0,566005	-1,398009	0,201435	0,103590	0,766432	0,382859	-0,356407	-1,095910	-0,867993	-3,014009	-0,334712	-22,677545	20,338228	12,066040	0,201435	0,103590	0,766432	8,514669	-16,169092	-1,095910	0,201435	0,103590	0,766432	8,514669	-16,169092	-1,095910
11:47:04,25	0,606974	3,472975	-0,091990	-0,558018	0,566005	-1,398009	0,202097	0,105835	0,764484	0,282239	-0,282493	-1,119883	-0,869547	-3,011294	-0,333691	-22,658259	20,316469	12,052545	0,202097	0,105835	0,764484	8,590297	-16,147103	-1,119883	0,202097	0,105835	0,764484	8,590297	-16,147103	-1,119883
11:47:04,30	0,606974	3,472975	-0,091990	-0,558018	0,566005	-1,398009	0,202097	0,105835	0,764484	0,282239	-0,282493	-1,119883	-0,873742	-3,014653	-0,333698	-22,690247	20,286514	12,050695	0,202097	0,105835	0,764484	8,590297	-16,147103	-1,119883	0,202097	0,105835	0,764484	8,590297	-16,147103	-1,119883
11:47:04,35	0,606974	3,472975	-0,091990	-0,558018	0,566005	-1,398009	0,203366	0,105141	0,764888	0,298306	-0,219033	-1,101358	-0,869023	-3,017136	-0,333662	-22,690481	20,285020	12,075301	0,203366	0,105141	0,764888	8,551863	-16,183259	-1,101358	0,203366	0,105141	0,764888	8,551863	-16,183259	-1,101358
11:47:04,40	0,606974	3,472975	-0,091990	-0,558018	0,566005	-1,398009	0,203157	0,099813	0,764924	0,573959	-0,229367	-1,076752	-0,870682	-3,013488	-0,331735	-22,645395	20,308948	12,050460	0,203157	0,099813	0,764924	8,409255	-16,177172	-1,076752	0,203157	0,099813	0,764924	8,409255	-16,177172	-1,076752
11:47:04,45	0,606974	3,472975	-0,091990	-0,558018	0,566005	-1,398009	0,200827	0,103073	0,766851	0,447671	-0,323421	-1,101593	-0,870944	-3,012148	-0,330866	-22,682733	20,327057	12,030861	0,200827	0,103073	0,766851	8,538928	-16,088356	-1,101593	0,200827	0,103073	0,766851	8,538928	-16,088356	-1,101593
11:47:04,50	0,606974	3,472975	-0,091990	-0,558018	0,566005	-1,398009	0,199797	0,103970	0,767719	0,398055	-0,418381	-1,121192	-0,870146	-3,015829	-0,333649	-22,661860	20,290234	12,084856	0,199797	0,103970	0,767719	8,559705	-16,102446	-1,121192	0,199797	0,103970	0,767719	8,559705	-16,102446	-1,121192
11:47:04,55	0,606974	3,472975	-0,091990	-0,558018	0,566005	-1,398009	0,202586	0,101439	0,764937	0,508222	-0,236874	-1,067197	-0,867811	-3,014216	-0,334462	-22,677338	20,311940	12,052932	0,202586	0,101439	0,764937	8,471175	-16,139863	-1,067197	0,202586	0,101439	0,764937	8,471175	-16,139863	-1,067197
11:47:04,60	0,606974	3,472975	-0,091990	-0,558018	0,566005	-1,398009	0,200022	0,100223	0,764124	0,582530	-0,394473	-1,099121	-0,868439	-3,016731	-0,333304	-22,699928	20,295287	12,041754	0,200022	0,100223	0,764124	8,450002	-16,096167	-1,099121	0,200022	0,100223	0,764124	8,450002	-16,096167	-1,099121
11:47:04,65	0,606974	3,472975	-0,091990	-0,558018	0,566005	-1,398009	0,202514	0,099509	0,765281	0,593929	-0,276107	-1,110299	-0,869630	-3,011349	-0,331391	-22,703689	20,316529	12,037057	0,202514	0,099509	0,765281	8,405371	-16,173452	-1,110299	0,202514	0,099509	0,765281	8,405371	-16,173452	-1,110299
11:47:04,70	0,606974	3,472975	-0,091990	-0,558018	0,566005	-1,398009	0,198448	0,103232	0,767194	0,416833	-0,501403	-1,114996	-0,869628	-3,010353	-0,330580	-22,681963	20,274384	12,073899	0,198448	0,103232	0,767194	8,520554	-16,079587	-1,114996	0,198448	0,103232	0,767194	8,520554	-16,079587	-1,114996
11:47:04,75	0,606974	3,472975	-0,091990	-0,558018	0,566005	-1,398009	0,197584	0,103728	0,768006	0,365426	-0,506446	-1,078154	-0,871464	-3,012567	-0,334880	-22,714837	20,275810	12,052028	0,197584	0,103728	0,768006	8,508052	-16,016803	-1,078154	0,197584	0,103728	0,768006	8,508052	-16,016803	-1,078154
11:47:04,80	0,606974	3,472975	-0,091990	-0,558018	0,566005	-1,398009	0,200420	0,104210	0,763705	0,325127	-0,388153	-1,100025	-0,868379	-3,013217	-0,336413	-22,661456	20,307957	12,039343	0,200420	0,104210	0,763705	8,505640	-16,121141	-1,100025	0,200420	0,104210	0,763705	8,505640	-16,121141	-1,100025
11:47:04,85	0,606974	3,472975	-0,091990	-0,558018	0,566005	-1,398009	0,199440	0,101214	0,762172	0,535456	-0,408945	-1,112710	-0,867845	-3,014579	-0,337580	-22,696293	20,334583	12,050845	0,199440	0,101214	0,762172	8,480773	-16,065022	-1,112710	0,199440	0,101214	0,762172	8,480773	-16,065022	-1,112710
11:47:04,90	0,606974	3,472975	-0,091990	-0,558018	0,566005	-1,398009	0,200353	0,100070	0,761005	0,600573	-0,404998	-1,101208	-0,869493	-3,010792	-0,335060	-22,667232	20,293259	12,048773	0,200353	0,100070	0,761005	8,456102	-16,132675	-1,101208	0,200353	0,100070	0,761005	8,456102	-16,132675	-1,101208
11:47:04,95	0,606974	3,472975	-0,091990	-0,558018	0,566005	-1,398009	0,197897	0,103391	0,763525	0,406621	-0,486834	-1,103280	-0,867272	-3,019658	-0,335586	-22,684895	20,241515	12,079794	0,197897	0,103391	0,763525	8,522854	-16,021786	-1,103280	0,197897	0,103391	0,763525	8,522854	-16,021786	-1,103280
11:47:05,00	0,606974	3,472975	-0,091990	-0,558018	0,566005	-1,398009	0,204465	0,097035	0,763000	0,683517	-0,134769	-1,072259	-0,865386	-3,012968	-0,334425	-22,632007	20,291593	12,076621	0,204465	0,097035	0,763000	8,300763	-16,185239	-1,072259	0,204465	0,097035	0,763000	8,300763	-16,185239	-1,072259
11:47:05,05	0,606974	3,472975	-0,091990	-0,558018	0,566005	-1,398009	0,197729	0,098746	0,764161	0,664338	-0,464279	-1,075431	-0,870783	-3,010397	-0,333704	-22,665122	20,263317	12,045995	0,197729	0,098746	0,764161	8,415927	-15,985971	-1,075431	0,197729	0,098746	0,764161	8,415927	-15,985971	-1,075431
11:47:05,10	0,606974	3,472975	-0,091990	-0,558018	0,566005	-1,398009	0,198201	0,104706	0,764881	0,313374	-0,454264	-1,106057	-0,874312	-3,009349	-0,333693	-22,677721	20,327820	12,081646	0,198201	0,104706	0,764881	8,532821	-16,013025	-1,106057	0,198201	0,104706	0,764881	8,532821	-16,013025	-1,106057
11:47:05,15	0,606974	3,472975	-0,091990	-0,558018	0,566005	-1,398009	0,199057	0,108286	0,764893	0,176796	-0,452900	-1,070407	-0,869873	-3,015301	-0,332618	-22,722814	20,233935	12,073487	0,199057	0,108286	0,764893	8,677242	-16,078878	-1,070407	0,199057	0,108286	0,764893	8,677242	-16,078878	-1,070407
11:47:05,20	0,606974	3,472975	-0,091990	-0,558018	0,566005	-1,398009	0,201993	0,101466	0,765967	0,427584	-0,292363	-1,078566	-0,870097	-3,014418	-0,334460	-22,644051	20,303019	12,037342	0,201993	0,101466	0,765967	8,392659	-16,148779	-1,078566	0,201993	0,101466	0,765967	8,392659	-16,148779	-1,078566
11:47:05,25	0,606974	3,472975	-0,091990	-0,558018	0,566005	-1,398009	0,201339	0,102102	0,764125	0,493713	-0,292655	-1,114710	-0,870041	-3,011776	-0,335048	-22,685816	20,271239	12,072236	0,201339	0,102102	0,764125	8,508728	-16,097803	-1,114710	0,201339	0,102102	0,764125	8,508728	-16,097803	-1,114710
11:47:05,30	0,606974	3,472975	-0,091990	-0,558018	0,566005	-1,398009	0,199023	0,103374	0,763538	0,379170	-0,433372	-1,079817	-0,869989	-3,014580	-0,335035	-22,670232	20,271377	12,063590	0,199023	0,103374	0,763538	8,494027	-16,056706	-1,079817	0,199023	0,103374	0,763538	8,494027	-16,056706	-1,079817
11:47:05,35	0,606974	3,472975	-0,091990	-0,558018	0,566005	-1,398009	0,201426	0,101927	0,763551	0,462304	-0,295025	-1,088463	-0,868925	-3,012958	-0,333658	-22,643259	20,313955	12,076377	0,201426	0,101927	0,763551	8,463604	-16,106940	-1,088463	0,201426	0,101927	0,763551	8,463604	-16,106940	-1,088463
11:47:05,40	0,606974	3,472975	-0,091990	-0,558018	0,566005	-1,398009	0,199489	0,101816	0,764928	0,518452	-0,393664	-1,075676	-0,868342	-3,014694	-0,333279	-22,651057	20,304905	12,056399	0,199489	0,101816	0,764928	8,511014	-16,053546	-1,075676	0,199489	0,101816	0,764928	8,511014	-16,053546	-1,075676
11:47:05,45	0,606974	3,472975	-0,091990	-0,558018	0,566005	-1,398009	0,200701	0,100444	0,765306	0,578061	-0,332870	-1,095654	-0,868001	-3,015522	-0,330839	-22,683969	20,305951	12,042302	0,200701	0,100444	0,765306	8,462920	-16,087892	-1,095654	0,200701	0,100444	0,765306	8,462920	-16,087892	-1,095654
11:47:05,50	0,606974	3,472975	-0,091990	-0,558018	0,566005	-1,398009	0,201247	0,099734	0,767746	0,599420	-0,333483	-1,109751	-0,869579	-3,012491	-0,331737	-22,657597	20,254980	12,058887	0,201247	0,099734	0,767746	8,428560	-16,131396	-1,109751	0,201247	0,099734	0,767746	8,428560	-16,131396	-1,109751
11:47:05,55	0,606974	3,472975	-0,091990	-0,558018	0,566005	-1,398009	0,199412	0,102616	0,766849	0,418596	-0,380617	-1,093166	-0,874293	-3,008075	-0,335624	-22,654942	20,311487	12,091946	0,199412	0,102616	0,766849	8,473978	-16,034426	-1,093166	0,199412	0,102616	0,766849	8,473978	-16,034426	-1,093166
11:47:05,60	0,606974	3,472975	-0,091990	-0,558018	0,566005	-1,398009	0,197945	0,108907	0,762962	0,141764	-0,482845	-1,060107	-0,867214	-3,009450	-0,334469	-22,649756	20,279828	12,052434	0,197945	0,108907	0,762962	8,690936	-16,021510	-1,060107	0,197945	0,108907	0,762962	8,690936	-16,021510	-1,060107
11:47:05,65	0,606974	3,472975	-0,091990	-0,558018	0,566005	-1,398009	0,195595	0,102089	0,764117	0,471473	-0,584699	-1,099619	-0,870979	-3,010512	-0,335374	-22,670730	20,297171	12,069098	0,195595	0,102089	0,764117	8,485436	-15,938927	-1,099619	0,195595	0,102089	0,764117	8,485436	-15,938927	-1,099619
11:47:05,70	0,606974	3,472975	-0,091990	-0,558018	0,566005	-1,398009	0,198398	0,104818	0,763212	0,334082	-0,465811	-1,082955	-0,869058	-3,016189	-0,335044	-22,698849	20,271121	12,057748	0,198398	0,104818	0,763212	8,562295	-16,040025	-1,082955	0,198398	0,104818	0,763212	8,562295	-16,040025	-1,082955
11:47:05,75	0,606974	3,472975	-0,091990	-0,558018	0,566005	-1,398009	0,202354	0,100316	0,763542	0,531552	-0,271397	-1,094305	-0,867716	-3,013266	-0,332891	-22,621662	20,276218	12,045571	0,202354	0,100316	0,763542	8,406380	-16,156200	-1,094305	0,202354	0,100316	0,763542	8,406380	-16,156200	-1,094305
11:47:05,80	0,606974	3,472975	-0,091990	-0,558018	0,566005	-1,398009	0,199151	0,100615	0,765695	0,559013	-0,373667	-1,106481	-0,870433	-3,006847	-0,332467	-22,649271	20,319148	12,064414	0,199151	0,100615	0,765695	8,457311	-16,007017	-1,106481	0,199151	0,100615	0,765695	8,457311	-16,007017	-1,106481
11:47:05,85	0,606974	3,472975	-0,091990	-0,558018	0,566005	-1,398009	0,194951	0,106178	0,766118	0,293130	-0,637463	-1,087639	-0,872515	-3,014854	-0,334469	-22,656995	20,255237	12,035468	0,194951	0,106178	0,766118	8,628094	-15,941083	-1,087639	0,194951	0,106178	0,766118	8,628094	-15,941083	-1,087639
11:47:05,90	0,606974	3,472975	-0,091990	-0,558018	0,566005	-1,398009	0,202926	0,103977	0,764117	0,348350	-0,197482	-1,116585	-0,870761	-3,017840	-0,334835	-22,665015	20,244254	12,049816	0,202926	0,103977	0,764117	8,510567	-16,127161	-1,116585	0,202926	0,103977	0,764117	8,510567	-16,127161	-1,116585
11:47:05,95	0,606974	3,472975	-0,091990	-0,558018	0,566005	-1,398009	0,204636	0,100965	0,763751	0,491447	-0,110029	-1,102237	-0,868903	-3,013456	-0,333382	-22,622659	20,280479	12,082930	0,204636	0,100965	0,763751	8,417230	-16,173924	-1,102237	0,204636	0,100965	0,763751	8,417230	-16,173924	-1,102237
11:47:06,00	0,606974	3,472975	-0,091990	-0,558018	0,566005	-1,398009	0,199910	0,101549	0,765204	0,513657	-0,337214	-1,069123	-0,870180	-3,010509	-0,334452	-22,660263	20,283419	12,081048	0,199910	0,101549	0,765204	8,485243	-16,030115	-1,069123	0,199910	0,101549	0,765204	8,485243	-16,030115	-1,069123
11:47:06,05	0,606974	3,472975	-0,091990	-0,558018	0,566005	-1,398009	0,197996	0,104128	0,764134	0,363285	-0,470734	-1,071005	-0,867204	-3,013245	-0,335235	-22,661581	20,302730	12,053194	0,197996	0,104128	0,764134	8,537334	-16,013452	-1,071005	0,197996	0,104128	0,764134	8,537334	-16,013452	-1,071005
11:47:06,10	0,606974	3,472975	-0,091990	-0,558018	0,566005	-1,398009	0,198877	0,100182	0,763351	0,584532	-0,435727	-1,098859	-0,871900	-3,012231	-0,331119	-22,645254	20,280211	12,103647	0,198877	0,100182	0,763351	8,448835	-16,047591	-1,098859	0,198877	0,100182	0,763351	8,448835	-16,047591	-1,098859
11:47:06,15	0,606974	3,472975	-0,091990	-0,558018	0,566005	-1,398009	0,200347	0,104757	0,767467	0,335317	-0,333876	-1,048406	-0,873117	-3,012168	-0,333304	-22,673399	20,306455	12,061088	0,200347	0,104757	0,767467	8,558722	-16,061152	-1,048406	0,200347	0,104757	0,767467	8,558722	-16,061152	-1,048406
11:47:06,20	0,606974	3,472975	-0,091990	-0,558018	0,566005	-1,398009	0,200901	0,105842	0,765282	0,287528	-0,342583	-1,090965	-0,870463	-3,014504	-0,333083	-22,660256	20,257417	12,069857	0,200901	0,105842	0,765282	8,596142	-16,113320	-1,090965	0,200901	0,105842	0,765282	8,596142	-16,113320	-1,090965
11:47:06,25	0,606974	3,472975	-0,091990	-0,558018	0,566005	-1,398009	0,201598	0,102376	0,765503	0,431898	-0,270463	-1,082196	-0,866641	-3,016895	-0,332853	-22,655092	20,222584	12,092273	0,201598	0,102376	0,765503	8,468379	-16,095878	-1,082196	0,201598	0,102376	0,765503	8,468379	-16,095878	-1,082196
11:47:06,30	0,606974	3,472975	-0,091990	-0,558018	0,566005	-1,398009	0,201756	0,097870	0,765733	0,638605	-0,240316	-1,059780	-0,873094	-3,011186	-0,336803	-22,634672	20,247880	12,041712	0,201756	0,097870	0,765733	8,321396	-16,078198	-1,059780	0,201756	0,097870	0,765733	8,321396	-16,078198	-1,059780
11:47:06,35	0,606974	3,472975	-0,091990	-0,558018	0,566005	-1,398009	0,200038	0,106313	0,761783	0,231696	-0,324615	-1,110341	-0,866650	-3,015017	-0,334060	-22,608368	20,269183	12,020409	0,200038	0,106313	0,761783	8,577247	-16,027634	-1,110341	0,200038	0,106313	0,761783	8,577247	-16,027634	-1,110341
11:47:06,40	0,606974	3,472975	-0,091990	-0,558018	0,566005	-1,398009	0,200135	0,098817	0,764525	0,653102	-0,307467	-1,131644	-0,868906	-3,015358	-0,333287	-22,631088	20,268616	12,030615	0,200135	0,098817	0,764525	8,410198	-16,018064	-1,131644	0,200135	0,098817	0,764525	8,410198	-16,018064	-1,131644
11:47:06,45	0,606974	3,472975	-0,091990	-0,558018	0,566005	-1,398009	0,201558	0,100599	0,765298	0,548537	-0,252851	-1,121438	-0,865968	-3,007459	-0,333420	-22,628689	20,323661	12,065607	0,201558	0,100599	0,765298	8,445595	-16,075172	-1,121438	0,201558	0,100599	0,765298	8,445595	-16,075172	-1,121438
11:47:06,50	0,606974	3,472975	-0,091990	-0,558018	0,566005	-1,398009	0,193248	0,102005	0,765166	0,524305	-0,710430	-1,086446	-0,866565	-3,008527	-0,333305	-22,622765	20,277129	12,037076	0,193248	0,102005	0,765166	8,531719	-15,880396	-1,086446	0,193248	0,102005	0,765166	8,531719	-15,880396	-1,086446
11:47:06,55	0,606974	3,472975	-0,091990	-0,558018	0,566005	-1,398009	0,194472	0,101989	0,765280	0,487834	-0,618397	-1,114977	-0,871230	-3,015410	-0,334813	-22,608722	20,266210	12,059898	0,194472	0,101989	0,765280	8,493943	-15,884430	-1,114977	0,194472	0,101989	0,765280	8,493943	-15,884430	-1,114977
11:47:06,60	0,606974	3,472975	-0,091990	-0,558018	0,566005	-1,398009	0,202765	0,102586	0,763773	0,454325	-0,169525	-1,092155	-0,869458	-3,010264	-0,334462	-22,602300	20,280658	12,032080	0,202765	0,102586	0,763773	8,507344	-16,086581	-1,092155	0,202765	0,102586	0,763773	8,507344	-16,086581	-1,092155
11:47:06,65	0,606974	3,472975	-0,091990	-0,558018	0,566005	-1,398009	0,197422	0,103625	0,764123	0,416022	-0,449000	-1,119973	-0,868968	-3,018294	-0,333655	-22,649987	20,226656	12,053468	0,197422	0,103625	0,764123	8,550600	-15,946665	-1,119973	0,197422	0,103625	0,764123	8,550600	-15,946665	-1,119973
11:47:06,70	0,606974	3,472975	-0,091990	-0,558018	0,566005	-1,398009	0,204132	0,099186	0,764931	0,576242	-0,114402	-1,098585	-0,866644	-3,015339	-0,333242	-22,659547	20,248450	12,103305	0,204132	0,099186	0,764931	8,362354	-16,138765	-1,098585	0,204132	0,099186	0,764931	8,362354	-16,138765	-1,098585
11:47:06,75	0,606974	3,472975	-0,091990	-0,558018	0,566005	-1,398009	0,200411	0,098651	0,765343	0,618179	-0,327080	-1,048748	-0,866495	-3,012637	-0,334028	-22,590525	20,261157	12,065146	0,200411	0,098651	0,765343	8,362260	-16,059330	-1,048748	0,200411	0,098651	0,765343	8,362260	-16,059330	-1,048748
11:47:06,80	0,606974	3,472975	-0,091990	-0,558018	0,566005	-1,398009	0,197996	0,099873	0,764557	0,600125	-0,399228	-1,086907	-0,869993	-3,012032	-0,335189	-22,570743	20,267213	12,070174	0,197996	0,099873	0,764557	8,440171	-15,941917	-1,086907	0,197996	0,099873	0,764557	8,440171	-15,941917	-1,086907
11:47:06,85	0,606974	3,472975	-0,091990	-0,558018	0,566005	-1,398009	0,199221	0,103204	0,763396	0,442053	-0,321419	-1,081879	-0,871895	-3,013334	-0,332096	-22,633031	20,242910	12,082167	0,199221	0,103204	0,763396	8,543575	-15,960278	-1,081879	0,199221	0,103204	0,763396	8,543575	-15,960278	-1,081879
11:47:06,90	0,606974	3,472975	-0,091990	-0,558018	0,566005	-1,398009	0,201299	0,104200	0,766490	0,338056	-0,255143	-1,069886	-0,865412	-3,011231	-0,332527	-22,640705	20,268775	12,031472	0,201299	0,104200	0,766490	8,517786	-16,057142	-1,069886	0,201299	0,104200	0,766490	8,517786	-16,057142	-1,069886
11:47:06,95	0,606974	3,472975	-0,091990	-0,558018	0,566005	-1,398009	0,196237	0,099637	0,766059	0,593895	-0,537948	-1,120581	-0,867790	-3,010758	-0,334082	-22,638420	20,246848	12,036197	0,196237	0,099637	0,766059	8,415429	-15,942575	-1,120581	0,196237	0,099637	0,766059	8,415429	-15,942575	-1,120581
11:47:07,00	0,606974	3,472975	-0,091990	-0,558018	0,566005	-1,398009	0,197016	0,101934	0,764503	0,456628	-0,484502	-1,115856	-0,867801	-3,011767	-0,336035	-22,654634	20,279278	12,028749	0,197016	0,101934	0,764503	8,458440	-15,950276	-1,115856	0,197016	0,101934	0,764503	8,458440	-15,950276	-1,115856
11:47:07,05	0,606974	3,472975	-0,091990	-0,558018	0,566005	-1,398009	0,197895	0,101439	0,762551	0,502360	-0,469045	-1,123304	-0,867296	-3,011609	-0,334065	-22,682197	20,254075	12,080433	0,197895	0,101439	0,762551	8,465295	-16,003829	-1,123304	0,197895	0,101439	0,762551	8,465295	-16,003829	-1,123304
11:47:07,10	0,606974	3,472975	-0,091990	-0,558018	0,566005	-1,398009	0,197507	0,101080	0,764521	0,485400	-0,500518	-1,071620	-0,873032	-3,008655	-0,332901	-22,605994	20,251101	12,058913	0,197507	0,101080	0,764521	8,420183	-16,004801	-1,071620	0,197507	0,101080	0,764521	8,420183	-16,004801	-1,071620
11:47:07,15	0,606974	3,472975	-0,091990	-0,558018	0,566005	-1,398009	0,197816	0,107525	0,765685	0,185779	-0,416937	-1,093140	-0,873010	-3,012159	-0,332526	-22,604719	20,235027	12,018880	0,197816	0,107525	0,765685	8,626506	-15,945524	-1,093140	0,197816	0,107525	0,765685	8,626506	-15,945524	-1,093140
11:47:07,20	0,606974	3,472975	-0,091990	-0,558018	0,566005	-1,398009	0,200839	0,105754	0,766059	0,264602	-0,250599	-1,133173	-0,874793	-3,007451	-0,336014	-22,600734	20,271849	12,061292	0,200839	0,105754	0,766059	8,566283	-16,016494	-1,133173	0,200839	0,105754	0,766059	8,566283	-16,016494	-1,133173
11:47:07,25	0,606974	3,472975	-0,091990	-0,558018	0,566005	-1,398009	0,197654	0,109652	0,762572	0,095790	-0,431188	-1,090761	-0,870088	-3,015589	-0,330947	-22,631929	20,254537	12,043045	0,197654	0,109652	0,762572	8,703460	-15,947046	-1,090761	0,197654	0,109652	0,762572	8,703460	-15,947046	-1,090761
11:47:07,30	0,606974	3,472975	-0,091990	-0,558018	0,566005	-1,398009	0,202350	0,101508	0,767639	0,488656	-0,205389	-1,109008	-0,870763	-3,011063	-0,339109	-22,634358	20,237293	12,072265	0,202350	0,101508	0,767639	8,457071	-16,089833	-1,109008	0,202350	0,101508	0,767639	8,457071	-16,089833	-1,109008
11:47:07,35	0,606974	3,472975	-0,091990	-0,558018	0,566005	-1,398009	0,198767	0,104356	0,759476	0,324458	-0,385188	-1,079788	-0,868876	-3,016524	-0,331561	-22,608120	20,251008	12,108541	0,198767	0,104356	0,759476	8,516371	-15,988364	-1,079788	0,198767	0,104356	0,759476	8,516371	-15,988364	-1,079788
11:47:07,40	0,606974	3,472975	-0,091990	-0,558018	0,566005	-1,398009	0,202553	0,099991	0,767025	0,576396	-0,172420	-1,043512	-0,875378	-3,013326	-0,332881	-22,615967	20,261951	12,067943	0,202553	0,099991	0,767025	8,425715	-16,072843	-1,043512	0,202553	0,099991	0,767025	8,425715	-16,072843	-1,043512
11:47:07,45	0,606974	3,472975	-0,091990	-0,558018	0,566005	-1,398009	0,203034	0,107221	0,765704	0,206013	-0,159669	-1,084110	-0,870632	-3,012274	-0,335210	-22,600215	20,279595	12,061049	0,203034	0,107221	0,765704	8,622851	-16,097860	-1,084110	0,203034	0,107221	0,765704	8,622851	-16,097860	-1,084110
11:47:07,50	0,606974	3,472975	-0,091990	-0,558018	0,566005	-1,398009	0,199750	0,103637	0,763376	0,415546	-0,325621	-1,091004	-0,867074	-3,014896	-0,334018	-22,595233	20,273666	12,069999	0,199750	0,103637	0,763376	8,551026	-16,006012	-1,091004	0,199750	0,103637	0,763376	8,551026	-16,006012	-1,091004
11:47:07,55	0,606974	3,472975	-0,091990	-0,558018	0,566005	-1,398009	0,200242	0,099244	0,764568	0,641323	-0,292759	-1,082054	-0,867704	-3,009226	-0,334429	-22,597729	20,272745	12,075822	0,200242	0,099244	0,764568	8,431977	-16,011771	-1,082054	0,200242	0,099244	0,764568	8,431977	-16,011771	-1,082054
11:47:07,60	0,606974	3,472975	-0,091990	-0,558018	0,566005	-1,398009	0,195647	0,102625	0,764157	0,463468	-0,533403	-1,076230	-0,870055	-3,015744	-0,334004	-22,593043	20,218844	12,086951	0,195647	0,102625	0,764157	8,519525	-15,891703	-1,076230	0,195647	0,102625	0,764157	8,519525	-15,891703	-1,076230
11:47:07,65	0,606974	3,472975	-0,091990	-0,558018	0,566005	-1,398009	0,202467	0,101402	0,764581	0,482703	-0,147757	-1,065101	-0,865378	-3,013296	-0,332477	-22,621857	20,259225	12,074248	0,202467	0,101402	0,764581	8,442792	-16,041423	-1,065101	0,202467	0,101402	0,764581	8,442792	-16,041423	-1,065101
11:47:07,70	0,606974	3,472975	-0,091990	-0,558018	0,566005	-1,398009	0,198008	0,098576	0,766109	0,650247	-0,424763	-1,077805	-0,869549	-3,007123	-0,332152	-22,633111	20,261111	12,040505	0,198008	0,098576	0,766109	8,388452	-15,968407	-1,077805	0,198008	0,098576	0,766109	8,388452	-15,968407	-1,077805
11:47:07,75	0,606974	3,472975	-0,091990	-0,558018	0,566005	-1,398009	0,194748	0,105275	0,766434	0,297916	-0,604996	-1,111548	-0,867891	-3,013337	-0,334362	-22,588656	20,219218	12,049106	0,194748	0,105275	0,766434	8,561978	-15,892694	-1,111548	0,194748	0,105275	0,766434	8,561978	-15,892694	-1,111548
11:47:07,80	0,606974	3,472975	-0,091990	-0,558018	0,566005	-1,398009	0,199300	0,100731	0,764223	0,520114	-0,308816	-1,102947	-0,869497	-3,011564	-0,334075	-22,625252	20,284003	12,036833	0,199300	0,100731	0,764223	8,427528	-15,953892	-1,102947	0,199300	0,100731	0,764223	8,427528	-15,953892	-1,102947
11:47:07,85	0,606974	3,472975	-0,091990	-0,558018	0,566005	-1,398009	0,198568	0,103009	0,764511	0,439496	-0,410987	-1,115220	-0,874804	-3,016386	-0,334836	-22,624174	20,243170	12,039189	0,198568	0,103009	0,764511	8,525685	-15,998569	-1,115220	0,198568	0,103009	0,764511	8,525685	-15,998569	-1,115220
11:47:07,90	0,606974	3,472975	-0,091990	-0,558018	0,566005	-1,398009	0,205398	0,105193	0,763749	0,291070	-0,034498	-1,112864	-0,874240	-3,011843	-0,336014	-22,626348	20,259719	12,050920	0,205398	0,105193	0,763749	8,548756	-16,158202	-1,112864	0,205398	0,105193	0,763749	8,548756	-16,158202	-1,112864
11:47:07,95	0,606974	3,472975	-0,091990	-0,558018	0,566005	-1,398009	0,201181	0,106977	0,762572	0,211552	-0,263906	-1,101133	-0,871901	-3,009467	-0,334053	-22,618246	20,231274	12,077753	0,201181	0,106977	0,762572	8,609274	-16,056627	-1,101133	0,201181	0,106977	0,762572	8,609274	-16,056627	-1,101133
11:47:08,00	0,606974	3,472975	-0,091990	-0,558018	0,566005	-1,398009	0,197953	0,106139	0,764533	0,234559	-0,410517	-1,074300	-0,870491	-3,011760	-0,334073	-22,649832	20,212614	12,055188	0,197953	0,106139	0,764533	8,566478	-15,949848	-1,074300	0,197953	0,106139	0,764533	8,566478	-15,949848	-1,074300
11:47:08,05	0,606974	3,472975	-0,091990	-0,558018	0,566005	-1,398009	0,199234	0,103772	0,764513	0,325717	-0,361936	-1,096865	-0,870693	-3,014587	-0,333670	-22,627421	20,244077	12,044365	0,199234	0,103772	0,764513	8,471784	-16,001815	-1,096865	0,199234	0,103772	0,764513	8,471784	-16,001815	-1,096865
11:47:08,10	0,606974	3,472975	-0,091990	-0,558018	0,566005	-1,398009	0,201784	0,102533	0,764916	0,428571	-0,225663	-1,107688	-0,872639	-3,017272	-0,333072	-22,639459	20,218807	12,059538	0,201784	0,102533	0,764916	8,477418	-16,065712	-1,107688	0,201784	0,102533	0,764916	8,477418	-16,065712	-1,107688
11:47:08,15	0,606974	3,472975	-0,091990	-0,558018	0,566005	-1,398009	0,205082	0,102876	0,765514	0,382845	-0,051975	-1,092515	-0,870631	-3,015087	-0,335566	-22,595999	20,257078	12,084310	0,205082	0,102876	0,765514	8,458597	-16,150890	-1,092515	0,205082	0,102876	0,765514	8,458597	-16,150890	-1,092515
11:47:08,20	0,606974	3,472975	-0,091990	-0,558018	0,566005	-1,398009	0,202186	0,102230	0,763019	0,471317	-0,184035	-1,067743	-0,868904	-3,009500	-0,333279	-22,604341	20,248863	12,059642	0,202186	0,102230	0,763019	8,496349	-16,055659	-1,067743	0,202186	0,102230	0,763019	8,496349	-16,055659	-1,067743
11:47:08,25	0,606974	3,472975	-0,091990	-0,558018	0,566005	-1,398009	0,196484	0,103527	0,765307	0,392550	-0,483692	-1,092411	-0,870630	-3,009201	-0,334030	-22,580364	20,250294	12,083871	0,196484	0,103527	0,765307	8,519453	-15,907655	-1,092411	0,196484	0,103527	0,765307	8,519453	-15,907655	-1,092411
11:47:08,30	0,606974	3,472975	-0,091990	-0,558018	0,566005	-1,398009	0,197088	0,105172	0,764555	0,320278	-0,432225	-1,068182	-0,864709	-3,011737	-0,334797	-22,569378	20,236936	12,065063	0,197088	0,105172	0,764555	8,576253	-15,903617	-1,068182	0,197088	0,105172	0,764555	8,576253	-15,903617	-1,068182
11:47:08,35	0,606974	3,472975	-0,091990	-0,558018	0,566005	-1,398009	0,196324	0,098776	0,763788	0,646776	-0,455735	-1,086990	-0,868226	-3,011139	-0,333552	-22,626013	20,231104	12,085985	0,196324	0,098776	0,763788	8,400693	-15,867190	-1,086990	0,196324	0,098776	0,763788	8,400693	-15,867190	-1,086990
11:47:08,40	0,606974	3,472975	-0,091990	-0,558018	0,566005	-1,398009	0,197565	0,102121	0,765034	0,439494	-0,437366	-1,066068	-0,869472	-3,008462	-0,334431	-22,588374	20,251433	12,074853	0,197565	0,102121	0,765034	8,455954	-15,946192	-1,066068	0,197565	0,102121	0,765034	8,455954	-15,946192	-1,066068
11:47:08,45	0,606974	3,472975	-0,091990	-0,558018	0,566005	-1,398009	0,195869	0,104538	0,764155	0,350216	-0,503128	-1,077200	-0,865322	-3,014706	-0,336735	-22,582977	20,233213	12,065716	0,195869	0,104538	0,764155	8,556439	-15,878815	-1,077200	0,195869	0,104538	0,764155	8,556439	-15,878815	-1,077200
11:47:08,50	0,606974	3,472975	-0,091990	-0,558018	0,566005	-1,398009	0,199201	0,097822	0,761851	0,686355	-0,316053	-1,086337	-0,866566	-3,012036	-0,335191	-22,610469	20,241674	12,084892	0,199201	0,097822	0,761851	8,365392	-15,953343	-1,086337	0,199201	0,097822	0,761851	8,365392	-15,953343	-1,086337
11:47:08,55	0,606974	3,472975	-0,091990	-0,558018	0,566005	-1,398009	0,197511	0,100235	0,763394	0,554476	-0,431975	-1,067161	-0,867366	-3,014764	-0,335626	-22,566894	20,206276	12,069304	0,197511	0,100235	0,763394	8,422909	-15,936596	-1,067161	0,197511	0,100235	0,763394	8,422909	-15,936596	-1,067161
11:47:08,60	0,606974	3,472975	-0,091990	-0,558018	0,566005	-1,398009	0,200273	0,099563	0,762960	0,580544	-0,232898	-1,082749	-0,868854	-3,009574	-0,336481	-22,583697	20,270651	12,052384	0,200273	0,099563	0,762960	8,396238	-15,954361	-1,082749	0,200273	0,099563	0,762960	8,396238	-15,954361	-1,082749
11:47:08,65	0,606974	3,472975	-0,091990	-0,558018	0,566005	-1,398009	0,196523	0,103447	0,762105	0,425901	-0,474673	-1,099669	-0,871239	-3,008976	-0,334462	-22,590454	20,239864	12,035380	0,196523	0,103447	0,762105	8,546524	-15,901707	-1,099669	0,196523	0,103447	0,762105	8,546524	-15,901707	-1,099669
11:47:08,70	0,606974	3,472975	-0,091990	-0,558018	0,566005	-1,398009	0,197197	0,105811	0,764124	0,272932	-0,430045	-1,116673	-0,868857	-3,008209	-0,334416	-22,570190	20,239055	12,084094	0,197197	0,105811	0,764124	8,579129	-15,910047	-1,116673	0,197197	0,105811	0,764124	8,579129	-15,910047	-1,116673
11:47:08,75	0,606974	3,472975	-0,091990	-0,558018	0,566005	-1,398009	0,195342	0,104132	0,764170	0,369698	-0,508577	-1,067959	-0,870713	-3,013414	-0,334443	-22,621985	20,218057	12,053806	0,195342	0,104132	0,764170	8,544054	-15,842922	-1,067959	0,195342	0,104132	0,764170	8,544054	-15,842922	-1,067959
11:47:08,80	0,606974	3,472975	-0,091990	-0,558018	0,566005	-1,398009	0,200778	0,103137	0,764143	0,377343	-0,260249	-1,098247	-0,868398	-3,008916	-0,332435	-22,601741	20,261789	12,062113	0,200778	0,103137	0,764143	8,473612	-16,021339	-1,098247	0,200778	0,103137	0,764143	8,473612	-16,021339	-1,098247
11:47:08,85	0,606974	3,472975	-0,091990	-0,558018	0,566005	-1,398009	0,195726	0,103381	0,766150	0,412655	-0,527319	-1,089940	-0,869670	-3,008601	-0,334073	-22,614377	20,245596	12,050434	0,195726	0,103381	0,766150	8,528069	-15,891779	-1,089940	0,195726	0,103381	0,766150	8,528069	-15,891779	-1,089940
11:47:08,90	0,606974	3,472975	-0,091990	-0,558018	0,566005	-1,398009	0,196088	0,104640	0,764513	0,326823	-0,511310	-1,101619	-0,870697	-3,008187	-0,332882	-22,598097	20,211347	12,077400	0,196088	0,104640	0,764513	8,541102	-15,904235	-1,101619	0,196088	0,104640	0,764513	8,541102	-15,904235	-1,101619
11:47:08,95	0,606974	3,472975	-0,091990	-0,558018	0,566005	-1,398009	0,196243	0,105736	0,765704	0,248318	-0,472044	-1,074653	-0,865908	-3,015394	-0,335571	-22,574437	20,196984	12,053866	0,196243	0,105736	0,765704	8,548622	-15,877110	-1,074653	0,196243	0,105736	0,765704	8,548622	-15,877110	-1,074653
11:47:09,00	0,606974	3,472975	-0,091990	-0,558018	0,566005	-1,398009	0,200090	0,097986	0,763014	0,650739	-0,244305	-1,098187	-0,867064	-3,016705	-0,334398	-22,574745	20,212110	12,058091	0,200090	0,097986	0,763014	8,342624	-15,951396	-1,098187	0,200090	0,097986	0,763014	8,342624	-15,951396	-1,098187
11:47:09,05	0,606974	3,472975	-0,091990	-0,558018	0,566005	-1,398009	0,201804	0,098332	0,764188	0,645689	-0,163046	-1,093962	-0,867278	-3,010347	-0,336445	-22,537747	20,276253	12,064340	0,201804	0,098332	0,764188	8,364739	-16,004627	-1,093962	0,201804	0,098332	0,764188	8,364739	-16,004627	-1,093962
11:47:09,10	0,606974	3,472975	-0,091990	-0,558018	0,566005	-1,398009	0,196404	0,101695	0,762140	0,544829	-0,443861	-1,087713	-0,867481	-3,009896	-0,333389	-22,605941	20,192585	12,080721	0,196404	0,101695	0,762140	8,527923	-15,861565	-1,087713	0,196404	0,101695	0,762140	8,527923	-15,861565	-1,087713
11:47:09,15	0,606974	3,472975	-0,091990	-0,558018	0,566005	-1,398009	0,196116	0,102096	0,765197	0,417420	-0,476073	-1,071332	-0,867107	-3,007279	-0,334429	-22,571529	20,221324	12,069453	0,196116	0,102096	0,765197	8,431995	-15,871150	-1,071332	0,196116	0,102096	0,765197	8,431995	-15,871150	-1,071332
11:47:09,20	0,606974	3,472975	-0,091990	-0,558018	0,566005	-1,398009	0,193662	0,103082	0,764156	0,408286	-0,588236	-1,082600	-0,865929	-3,006501	-0,336355	-22,562513	20,219218	12,090164	0,193662	0,103082	0,764156	8,500197	-15,790695	-1,082600	0,193662	0,103082	0,764156	8,500197	-15,790695	-1,082600
11:47:09,25	0,606974	3,472975	-0,091990	-0,558018	0,566005	-1,398009	0,192399	0,102450	0,762231	0,443796	-0,645046	-1,061889	-0,871223	-3,012634	-0,334838	-22,578522	20,197875	12,023911	0,192399	0,102450	0,762231	8,486153	-15,748365	-1,061889	0,192399	0,102450	0,762231	8,486153	-15,748365	-1,061889
11:47:09,30	0,606974	3,472975	-0,091990	-0,558018	0,566005	-1,398009	0,200357	0,103969	0,763748	0,338361	-0,234411	-1,128142	-0,864741	-3,011818	-0,335202	-22,580978	20,223938	12,050459	0,200357	0,103969	0,763748	8,499897	-15,962452	-1,128142	0,200357	0,103969	0,763748	8,499897	-15,962452	-1,128142
11:47:09,35	0,606974	3,472975	-0,091990	-0,558018	0,566005	-1,398009	0,196410	0,098763	0,763383	0,630373	-0,454821	-1,101594	-0,872409	-3,013782	-0,334050	-22,595265	20,229229	12,043613	0,196410	0,098763	0,763383	8,383304	-15,873010	-1,101594	0,196410	0,098763	0,763383	8,383304	-15,873010	-1,101594
11:47:09,40	0,606974	3,472975	-0,091990	-0,558018	0,566005	-1,398009	0,201944	0,104422	0,764536	0,333590	-0,182057	-1,108440	-0,868860	-3,009578	-0,335583	-22,570740	20,229356	12,074606	0,201944	0,104422	0,764536	8,530682	-16,034687	-1,108440	0,201944	0,104422	0,764536	8,530682	-16,034687	-1,108440
11:47:09,45	0,606974	3,472975	-0,091990	-0,558018	0,566005	-1,398009	0,196530	0,103450	0,763002	0,396495	-0,442447	-1,077447	-0,868219	-3,009071	-0,333652	-22,562813	20,262377	12,055213	0,196530	0,103450	0,763002	8,517302	-15,870021	-1,077447	0,196530	0,103450	0,763002	8,517302	-15,870021	-1,077447
11:47:09,50	0,606974	3,472975	-0,091990	-0,558018	0,566005	-1,398009	0,195770	0,103148	0,764933	0,444736	-0,491607	-1,096840	-0,868340	-3,011286	-0,336619	-22,560583	20,226652	12,058731	0,195770	0,103148	0,764933	8,541872	-15,859530	-1,096840	0,195770	0,103148	0,764933	8,541872	-15,859530	-1,096840
11:47:09,55	0,606974	3,472975	-0,091990	-0,558018	0,566005	-1,398009	0,197749	0,102145	0,761966	0,467063	-0,368909	-1,093322	-0,870075	-3,016420	-0,336373	-22,601704	20,209015	12,039612	0,197749	0,102145	0,761966	8,485471	-15,892178	-1,093322	0,197749	0,102145	0,761966	8,485471	-15,892178	-1,093322
11:47:09,60	0,606974	3,472975	-0,091990	-0,558018	0,566005	-1,398009	0,203062	0,101081	0,762212	0,486554	-0,119403	-1,112441	-0,872330	-3,009569	-0,332899	-22,564842	20,267905	12,029942	0,203062	0,101081	0,762212	8,421442	-16,059777	-1,112441	0,203062	0,101081	0,762212	8,421442	-16,059777	-1,112441
11:47:09,65	0,606974	3,472975	-0,091990	-0,558018	0,566005	-1,398009	0,198257	0,106460	0,765687	0,276319	-0,366791	-1,122111	-0,866532	-3,013639	-0,333496	-22,531208	20,236761	12,085079	0,198257	0,106460	0,765687	8,633395	-15,929963	-1,122111	0,198257	0,106460	0,765687	8,633395	-15,929963	-1,122111
11:47:09,70	0,606974	3,472975	-0,091990	-0,558018	0,566005	-1,398009	0,198882	0,099403	0,765090	0,633095	-0,289580	-1,066974	-0,867340	-3,014933	-0,334021	-22,557983	20,195473	12,043643	0,198882	0,099403	0,765090	8,436248	-15,901832	-1,066974	0,198882	0,099403	0,765090	8,436248	-15,901832	-1,066974
11:47:09,75	0,606974	3,472975	-0,091990	-0,558018	0,566005	-1,398009	0,200407	0,099457	0,764565	0,581174	-0,212820	-1,108410	-0,868939	-3,012490	-0,334815	-22,606438	20,197114	12,068181	0,200407	0,099457	0,764565	8,388519	-15,944789	-1,108410	0,200407	0,099457	0,764565	8,388519	-15,944789	-1,108410
11:47:09,80	0,606974	3,472975	-0,091990	-0,558018	0,566005	-1,398009	0,199091	0,102063	0,763771	0,422851	-0,324063	-1,083872	-0,867089	-3,015030	-0,332851	-22,572472	20,176379	12,056226	0,199091	0,102063	0,763771	8,434774	-15,952686	-1,083872	0,199091	0,102063	0,763771	8,434774	-15,952686	-1,083872
11:47:09,85	0,606974	3,472975	-0,091990	-0,558018	0,566005	-1,398009	0,200366	0,099191	0,765735	0,571230	-0,217985	-1,095827	-0,871832	-3,014573	-0,334801	-22,575909	20,161769	12,061073	0,200366	0,099191	0,765735	8,357686	-15,946688	-1,095827	0,200366	0,099191	0,765735	8,357686	-15,946688	-1,095827
11:47:09,90	0,606974	3,472975	-0,091990	-0,558018	0,566005	-1,398009	0,202341	0,103527	0,763785	0,331377	-0,110929	-1,090980	-0,869555	-3,015473	-0,333050	-22,574724	20,229784	12,053955	0,202341	0,103527	0,763785	8,458225	-15,994711	-1,090980	0,202341	0,103527	0,763785	8,458225	-15,994711	-1,090980
11:47:09,95	0,606974	3,472975	-0,091990	-0,558018	0,566005	-1,398009	0,201982	0,101105	0,765536	0,516815	-0,162583	-1,098098	-0,863869	-3,012137	-0,337232	-22,526759	20,201470	12,070709	0,201982	0,101105	0,765536	8,453538	-16,018175	-1,098098	0,201982	0,101105	0,765536	8,453538	-16,018175	-1,098098
11:47:10,00	0,606974	3,472975	-0,091990	-0,558018	0,566005	-1,398009	0,196250	0,097848	0,761353	0,685632	-0,404935	-1,081344	-0,872279	-3,009873	-0,332095	-22,572721	20,233516	12,067964	0,196250	0,097848	0,761353	8,366694	-15,810590	-1,081344	0,196250	0,097848	0,761353	8,366694	-15,810590	-1,081344
11:47:10,05	0,606974	3,472975	-0,091990	-0,558018	0,566005	-1,398009	0,198495	0,106264	0,766491	0,252778	-0,344040	-1,084089	-0,867572	-3,011516	-0,334766	-22,528672	20,240424	12,088501	0,198495	0,106264	0,766491	8,594486	-15,925901	-1,084089	0,198495	0,106264	0,766491	8,594486	-15,925901	-1,084089
11:47:10,10	0,606974	3,472975	-0,091990	-0,558018	0,566005	-1,398009	0,197564	0,101366	0,763820	0,535458	-0,357765	-1,063552	-0,866397	-3,011394	-0,334354	-22,570385	20,212510	12,057320	0,197564	0,101366	0,763820	8,492708	-15,866532	-1,063552	0,197564	0,101366	0,763820	8,492708	-15,866532	-1,063552
11:47:10,15	0,606974	3,472975	-0,091990	-0,558018	0,566005	-1,398009	0,196870	0,100410	0,764232	0,540177	-0,415991	-1,094733	-0,870019	-3,007147	-0,334829	-22,553708	20,211772	12,049343	0,196870	0,100410	0,764232	8,422324	-15,870325	-1,094733	0,196870	0,100410	0,764232	8,422324	-15,870325	-1,094733
11:47:10,20	0,606974	3,472975	-0,091990	-0,558018	0,566005	-1,398009	0,195004	0,105669	0,763756	0,274372	-0,498261	-1,102710	-0,870069	-3,010928	-0,336372	-22,588194	20,228200	12,065128	0,195004	0,105669	0,763756	8,569405	-15,806038	-1,102710	0,195004	0,105669	0,763756	8,569405	-15,806038	-1,102710
11:47:10,25	0,606974	3,472975	-0,091990	-0,558018	0,566005	-1,398009	0,198303	0,103822	0,762214	0,367397	-0,364742	-1,086925	-0,867291	-3,011213	-0,335312	-22,536685	20,241188	12,058348	0,198303	0,103822	0,762214	8,517445	-15,931567	-1,086925	0,198303	0,103822	0,762214	8,517445	-15,931567	-1,086925
