# Supplementary material for: Characterization of interfragmentary motion associated with common osteosynthesis devices for rat fracture healing studies
Source: PLoS One. 2017 Apr 28;12(4):e0176735. doi: 10.1371/journal.pone.0176735 (PMC5409164; doi:10.1371/journal.pone.0176735)
Supplement: S1 Dataset — (ZIP) [file pone.0176735.s001.zip › S1_Dataset/RatNail/Specimen06/Nail_06Y.txt]

%Tester: Sukopp Matthias
%Projekt: 
%Zeit: 12.03.2015 11:49:48
%Dateipfad: D:\Messungen\Fixator\Measurements\Fixator_20150312.txt
%Kommentar: Nail_06-Y
%VI Version: D:\LVProjekte\Fixator\HauptVI\Fixator_v0.12.vi
%Virtueller Drehpunkt: 	0,0000	0,0000	0,0000
%Sensor zu Hexapod (Mitte): 	0,000000	0,000000	-26,500000
%Sensor zu Hexapod Trans (Mitte): 	-0,500000	-0,866025	0,000000	-0,866025	0,500000	0,000000	0,000000	0,000000	1,000000
%Hexapod zu Labor (Mitte): 	0,601197	3,493029	-0,090989
%Hexapod zu Labor Trans (Mitte): 	0,999655	0,024302	0,009938	-0,024396	0,999657	0,009500	-0,009704	-0,009739	0,999905
%Labor zu CR (Mitte): 	0,000000	0,000000	78,500000
%Labor zu CR Trans (Mitte): 	1,000000	0,000000	0,000000	0,000000	1,000000	0,000000	0,000000	0,000000	1,000000
%Zentrum Sensormasse: 	0,000000	0,000000	2,000000
%Sensormasse: 	200,000000E-3
--------------------------------------------------
Time	X	Y	Z	U	V	W	Exp_ Fx	Exp_ Fy	Exp_ Fz	Exp_ Mx	Exp_ My	Exp_ Mz	Sen_ Fx	Sen_ Fy	Sen_ Fz	Sen_ Mx	Sen_ My	Sen_ Mz	Hex_ Fx	Hex_ Fy	Hex_ Fz	Hex_ Mx	Hex_ My	Hex_ Mz	Lab_ Fx	Lab_ Fy	Lab_ Fz	Lab_ Mx	Lab_ My	Lab_ Mz	Laser
11:49:48,36	0,601197	3,493029	-0,090989	-0,558025	0,555987	-1,397998	0,023033	0,009317	0,024473	1,702804	-0,978088	-1,113643	-0,700590	-2,906392	-1,074113	-17,015764	12,878449	12,038410	0,023033	0,009317	0,024473	2,434210	-2,786149	-1,113643	0,023033	0,009317	0,024473	2,434210	-2,786149	-1,113643
11:49:48,40	0,601197	3,493029	-0,090989	-0,558025	0,555987	-1,397998	0,023033	0,009317	0,024473	1,702804	-0,978088	-1,113643	-0,700679	-2,903046	-1,072582	-17,051493	12,881576	12,048117	0,023033	0,009317	0,024473	2,434210	-2,786149	-1,113643	0,023033	0,009317	0,024473	2,434210	-2,786149	-1,113643
11:49:48,45	0,601197	3,493029	-0,090989	-0,558025	0,555987	-1,397998	0,020180	0,011067	0,026004	1,596641	-1,158939	-1,103936	-0,700702	-2,908035	-1,076069	-17,026138	12,880522	12,018514	0,020180	0,011067	0,026004	2,465432	-2,743056	-1,103936	0,020180	0,011067	0,026004	2,465432	-2,743056	-1,103936
11:49:48,50	0,601197	3,493029	-0,090989	-0,558025	0,555987	-1,397998	0,024512	0,008593	0,022516	1,737070	-0,911198	-1,133539	-0,698934	-2,906587	-1,076469	-17,062120	12,870478	12,030632	0,024512	0,008593	0,022516	2,411627	-2,835366	-1,133539	0,024512	0,008593	0,022516	2,411627	-2,835366	-1,133539
11:49:48,55	0,601197	3,493029	-0,090989	-0,558025	0,555987	-1,397998	0,022374	0,007786	0,022116	1,752346	-1,048513	-1,121421	-0,694200	-2,904873	-1,074507	-17,060335	12,904474	12,055806	0,022374	0,007786	0,022116	2,363552	-2,804847	-1,121421	0,022374	0,007786	0,022116	2,363552	-2,804847	-1,121421
11:49:48,60	0,601197	3,493029	-0,090989	-0,558025	0,555987	-1,397998	0,018523	0,004543	0,024079	1,951314	-1,264219	-1,096247	-0,701323	-2,903740	-1,075713	-17,083259	12,906869	12,036409	0,018523	0,004543	0,024079	2,307948	-2,718247	-1,096247	0,018523	0,004543	0,024079	2,307948	-2,718247	-1,096247
11:49:48,65	0,601197	3,493029	-0,090989	-0,558025	0,555987	-1,397998	0,021103	0,011278	0,022873	1,591705	-1,151105	-1,115644	-0,700525	-2,905447	-1,077511	-17,035686	12,859038	12,059593	0,021103	0,011278	0,022873	2,477036	-2,807670	-1,115644	0,021103	0,011278	0,022873	2,477036	-2,807670	-1,115644
11:49:48,70	0,601197	3,493029	-0,090989	-0,558025	0,555987	-1,397998	0,017514	0,009854	0,025623	1,693544	-1,308544	-1,092313	-0,699301	-2,907203	-1,075740	-17,050736	12,868525	12,042774	0,017514	0,009854	0,025623	2,467066	-2,683358	-1,092313	0,017514	0,009854	0,025623	2,467066	-2,683358	-1,092313
11:49:48,75	0,601197	3,493029	-0,090989	-0,558025	0,555987	-1,397998	0,023091	0,007795	0,022846	1,755875	-1,000375	-1,109279	-0,697787	-2,906746	-1,074166	-17,079584	12,855494	12,000033	0,023091	0,007795	0,022846	2,367792	-2,813022	-1,109279	0,023091	0,007795	0,022846	2,367792	-2,813022	-1,109279
11:49:48,80	0,601197	3,493029	-0,090989	-0,558025	0,555987	-1,397998	0,021938	0,006712	0,024420	1,786472	-1,078822	-1,152020	-0,695401	-2,904297	-1,075286	-17,063320	12,893498	12,060683	0,021938	0,006712	0,024420	2,313389	-2,800924	-1,152020	0,021938	0,006712	0,024420	2,313389	-2,800924	-1,152020
11:49:48,85	0,601197	3,493029	-0,090989	-0,558025	0,555987	-1,397998	0,018624	0,005871	0,023300	1,871258	-1,256065	-1,091370	-0,700738	-2,905194	-1,074516	-17,095807	12,933598	12,075313	0,018624	0,005871	0,023300	2,332142	-2,718021	-1,091370	0,018624	0,005871	0,023300	2,332142	-2,718021	-1,091370
11:49:48,90	0,601197	3,493029	-0,090989	-0,558025	0,555987	-1,397998	0,015276	0,007779	0,022021	1,782022	-1,410696	-1,102389	-0,695379	-2,900444	-1,076564	-17,041521	12,892408	12,049664	0,015276	0,007779	0,022021	2,392647	-2,609896	-1,102389	0,015276	0,007779	0,022021	2,392647	-2,609896	-1,102389
11:49:48,95	0,601197	3,493029	-0,090989	-0,558025	0,555987	-1,397998	0,015276	0,007779	0,022021	1,782022	-1,410696	-1,102389	-0,703236	-2,906861	-1,075764	-17,053643	12,861760	12,021784	0,015276	0,007779	0,022021	2,392647	-2,609896	-1,102389	0,015276	0,007779	0,022021	2,392647	-2,609896	-1,102389
11:49:49,00	0,601197	3,493029	-0,090989	-0,558025	0,555987	-1,397998	0,024762	0,011374	0,022822	1,562456	-0,912599	-1,130269	-0,694186	-2,903205	-1,074903	-17,035432	12,862172	12,040151	0,024762	0,011374	0,022822	2,455323	-2,856449	-1,130269	0,024762	0,011374	0,022822	2,455323	-2,856449	-1,130269
11:49:49,05	0,601197	3,493029	-0,090989	-0,558025	0,555987	-1,397998	0,017070	0,005365	0,023683	1,884400	-1,297014	-1,111902	-0,695317	-2,911974	-1,074507	-17,041231	12,861419	12,004533	0,017070	0,005365	0,023683	2,305541	-2,637047	-1,111902	0,017070	0,005365	0,023683	2,305541	-2,637047	-1,111902
11:49:49,10	0,601197	3,493029	-0,090989	-0,558025	0,555987	-1,397998	0,025230	0,001959	0,024079	2,057943	-0,877342	-1,147520	-0,694710	-2,902753	-1,072183	-17,022064	12,897279	12,034614	0,025230	0,001959	0,024079	2,211738	-2,857932	-1,147520	0,025230	0,001959	0,024079	2,211738	-2,857932	-1,147520
11:49:49,15	0,601197	3,493029	-0,090989	-0,558025	0,555987	-1,397998	0,016942	0,006044	0,026403	1,886156	-1,309695	-1,117439	-0,698949	-2,904656	-1,073761	-17,070193	12,873687	12,029454	0,016942	0,006044	0,026403	2,360633	-2,639607	-1,117439	0,016942	0,006044	0,026403	2,360633	-2,639607	-1,117439
11:49:49,20	0,601197	3,493029	-0,090989	-0,558025	0,555987	-1,397998	0,016263	0,007128	0,020563	1,828741	-1,332139	-1,128701	-0,697316	-2,905244	-1,073790	-17,027403	12,835331	12,044955	0,016263	0,007128	0,020563	2,388322	-2,608752	-1,128701	0,016263	0,007128	0,020563	2,388322	-2,608752	-1,128701
11:49:49,25	0,601197	3,493029	-0,090989	-0,558025	0,555987	-1,397998	0,020401	0,007056	0,024796	1,777232	-1,103431	-1,107098	-0,698826	-2,907220	-1,073722	-17,025346	12,893288	12,038928	0,020401	0,007056	0,024796	2,331124	-2,704944	-1,107098	0,020401	0,007056	0,024796	2,331124	-2,704944	-1,107098
11:49:49,30	0,601197	3,493029	-0,090989	-0,558025	0,555987	-1,397998	0,022868	0,007376	0,024863	1,811834	-1,002390	-1,113125	-0,701292	-2,905807	-1,076059	-17,058593	12,874581	12,065313	0,022868	0,007376	0,024863	2,390814	-2,797492	-1,113125	0,022868	0,007376	0,024863	2,390814	-2,797492	-1,113125
11:49:49,35	0,601197	3,493029	-0,090989	-0,558025	0,555987	-1,397998	0,022877	0,010217	0,022526	1,631228	-1,021317	-1,086740	-0,698856	-2,903004	-1,074521	-17,034645	12,915738	12,040849	0,022877	0,010217	0,022526	2,433301	-2,817193	-1,086740	0,022877	0,010217	0,022526	2,433301	-2,817193	-1,086740
11:49:49,40	0,601197	3,493029	-0,090989	-0,558025	0,555987	-1,397998	0,019232	0,009510	0,024065	1,715635	-1,210725	-1,111204	-0,694617	-2,903553	-1,076540	-17,027236	12,864960	12,054350	0,019232	0,009510	0,024065	2,462170	-2,720424	-1,111204	0,019232	0,009510	0,024065	2,462170	-2,720424	-1,111204
11:49:49,45	0,601197	3,493029	-0,090989	-0,558025	0,555987	-1,397998	0,017588	0,005563	0,022046	1,880588	-1,264403	-1,097703	-0,697775	-2,901897	-1,076093	-17,057765	12,868190	12,036026	0,017588	0,005563	0,022046	2,317314	-2,645055	-1,097703	0,017588	0,005563	0,022046	2,317314	-2,645055	-1,097703
11:49:49,50	0,601197	3,493029	-0,090989	-0,558025	0,555987	-1,397998	0,017733	0,009127	0,022492	1,682826	-1,284926	-1,116027	-0,702049	-2,901337	-1,076572	-17,052258	12,861380	12,053556	0,017733	0,009127	0,022492	2,399277	-2,676948	-1,116027	0,017733	0,009127	0,022492	2,399277	-2,676948	-1,116027
11:49:49,55	0,601197	3,493029	-0,090989	-0,558025	0,555987	-1,397998	0,019385	0,013108	0,022014	1,472647	-1,190846	-1,098497	-0,698900	-2,906688	-1,074133	-17,051115	12,870540	12,029090	0,019385	0,013108	0,022014	2,501640	-2,712551	-1,098497	0,019385	0,013108	0,022014	2,501640	-2,712551	-1,098497
11:49:49,60	0,601197	3,493029	-0,090989	-0,558025	0,555987	-1,397998	0,022444	0,007706	0,024453	1,762066	-1,035357	-1,122963	-0,701185	-2,908800	-1,076078	-17,020955	12,864897	12,000004	0,022444	0,007706	0,024453	2,366986	-2,797211	-1,122963	0,022444	0,007706	0,024453	2,366986	-2,797211	-1,122963
11:49:49,65	0,601197	3,493029	-0,090989	-0,558025	0,555987	-1,397998	0,025416	0,008628	0,022508	1,724312	-0,851869	-1,152049	-0,697202	-2,902198	-1,075691	-17,064874	12,868854	12,055311	0,025416	0,008628	0,022508	2,401613	-2,847030	-1,152049	0,025416	0,008628	0,022508	2,401613	-2,847030	-1,152049
11:49:49,70	0,601197	3,493029	-0,090989	-0,558025	0,555987	-1,397998	0,017707	0,008480	0,022895	1,713458	-1,292758	-1,096742	-0,697177	-2,902807	-1,078781	-17,045137	12,862328	12,066383	0,018222	0,008154	0,019805	2,374736	-2,676043	-1,085670	0,018222	0,008154	0,019805	2,374736	-2,676043	-1,085670
11:49:49,75	0,601197	3,493029	-0,090989	-0,558025	0,555987	-1,397998	0,018222	0,008154	0,019805	1,734645	-1,245624	-1,085670	-0,699726	-2,908139	-1,075733	-17,021837	12,862638	12,029959	0,018222	0,008154	0,019805	2,374736	-2,676043	-1,085670	0,018222	0,008154	0,019805	2,374736	-2,676043	-1,085670
11:49:49,80	0,601197	3,493029	-0,090989	-0,558025	0,555987	-1,397998	0,024113	0,007695	0,022853	1,770411	-0,919241	-1,122094	-0,697738	-2,906270	-1,076446	-17,061023	12,904144	12,061009	0,024113	0,007695	0,022853	2,374501	-2,812145	-1,122094	0,024113	0,007695	0,022853	2,374501	-2,812145	-1,122094
11:49:49,85	0,601197	3,493029	-0,090989	-0,558025	0,555987	-1,397998	0,021501	0,006908	0,022140	1,827693	-1,109753	-1,091044	-0,699475	-2,902890	-1,074529	-17,039592	12,889177	12,035118	0,021501	0,006908	0,022140	2,369996	-2,797616	-1,091044	0,021501	0,006908	0,022140	2,369996	-2,797616	-1,091044
11:49:49,90	0,601197	3,493029	-0,090989	-0,558025	0,555987	-1,397998	0,019442	0,010103	0,024057	1,659323	-1,190777	-1,116934	-0,695836	-2,904242	-1,075064	-17,018358	12,842187	12,070488	0,019442	0,010103	0,024057	2,452409	-2,717010	-1,116934	0,019442	0,010103	0,024057	2,452409	-2,717010	-1,116934
11:49:49,95	0,601197	3,493029	-0,090989	-0,558025	0,555987	-1,397998	0,018794	0,006275	0,023522	1,828280	-1,182610	-1,081565	-0,695935	-2,903533	-1,077214	-17,020032	12,860351	12,060370	0,018794	0,006275	0,023522	2,320900	-2,657942	-1,081565	0,018794	0,006275	0,023522	2,320900	-2,657942	-1,081565
11:49:50,00	0,601197	3,493029	-0,090989	-0,558025	0,555987	-1,397998	0,018229	0,006715	0,021372	1,820304	-1,222529	-1,091683	-0,696888	-2,903363	-1,075104	-17,054442	12,850570	12,046874	0,018229	0,006715	0,021372	2,347447	-2,653499	-1,091683	0,018229	0,006715	0,021372	2,347447	-2,653499	-1,091683
11:49:50,05	0,601197	3,493029	-0,090989	-0,558025	0,555987	-1,397998	0,018559	0,007626	0,023482	1,747293	-1,230276	-1,105179	-0,700573	-2,906222	-1,075300	-17,015080	12,897820	12,010703	0,018559	0,007626	0,023482	2,345895	-2,687155	-1,105179	0,018559	0,007626	0,023482	2,345895	-2,687155	-1,105179
11:49:50,10	0,601197	3,493029	-0,090989	-0,558025	0,555987	-1,397998	0,018354	0,009381	0,026001	1,688044	-1,245636	-1,113226	-0,695258	-2,906510	-1,074870	-16,999548	12,877364	12,044418	0,018354	0,009381	0,026001	2,424456	-2,686455	-1,113226	0,018354	0,009381	0,026001	2,424456	-2,686455	-1,113226
11:49:50,15	0,601197	3,493029	-0,090989	-0,558025	0,555987	-1,397998	0,020469	0,004641	0,023715	1,953146	-1,096814	-1,107635	-0,695909	-2,908140	-1,076835	-17,029655	12,873541	12,026066	0,020469	0,004641	0,023715	2,317454	-2,703626	-1,107635	0,020469	0,004641	0,023715	2,317454	-2,703626	-1,107635
11:49:50,20	0,601197	3,493029	-0,090989	-0,558025	0,555987	-1,397998	0,024617	0,013467	0,022988	1,448869	-0,922117	-1,112386	-0,695869	-2,907577	-1,074872	-17,010019	12,870340	12,044038	0,024617	0,013467	0,022988	2,506039	-2,854548	-1,112386	0,024617	0,013467	0,022988	2,506039	-2,854548	-1,112386
11:49:50,25	0,601197	3,493029	-0,090989	-0,558025	0,555987	-1,397998	0,021699	0,004636	0,023714	1,942077	-1,038431	-1,108015	-0,700674	-2,906200	-1,076473	-17,054715	12,888100	12,026034	0,021699	0,004636	0,023714	2,306009	-2,741766	-1,108015	0,021699	0,004636	0,023714	2,306009	-2,741766	-1,108015
11:49:50,30	0,601197	3,493029	-0,090989	-0,558025	0,555987	-1,397998	0,022909	0,009485	0,022112	1,682948	-1,023085	-1,126019	-0,701829	-2,906306	-1,074894	-17,043815	12,886987	12,053781	0,022909	0,009485	0,022112	2,427546	-2,821426	-1,126019	0,022909	0,009485	0,022112	2,427546	-2,821426	-1,126019
11:49:50,35	0,601197	3,493029	-0,090989	-0,558025	0,555987	-1,397998	0,023578	0,010434	0,023692	1,638122	-0,978288	-1,098272	-0,701716	-2,904445	-1,074886	-16,984196	12,877102	12,038607	0,023578	0,010434	0,023692	2,457162	-2,829165	-1,098272	0,023578	0,010434	0,023692	2,457162	-2,829165	-1,098272
11:49:50,40	0,601197	3,493029	-0,090989	-0,558025	0,555987	-1,397998	0,021909	0,011266	0,023700	1,616091	-1,008490	-1,113446	-0,699419	-2,907722	-1,074116	-17,021810	12,873227	12,028621	0,021909	0,011266	0,023700	2,500467	-2,728369	-1,113446	0,021909	0,011266	0,023700	2,500467	-2,728369	-1,113446
11:49:50,45	0,601197	3,493029	-0,090989	-0,558025	0,555987	-1,397998	0,023599	0,007638	0,024470	1,782589	-0,951277	-1,123432	-0,700094	-2,904082	-1,076093	-17,044862	12,859390	12,020351	0,023599	0,007638	0,024470	2,382159	-2,803776	-1,123432	0,023599	0,007638	0,024470	2,382159	-2,803776	-1,123432
11:49:50,50	0,601197	3,493029	-0,090989	-0,558025	0,555987	-1,397998	0,017156	0,009396	0,024834	1,687245	-1,302514	-1,112396	-0,698749	-2,906421	-1,072943	-16,999111	12,919182	12,029455	0,017156	0,009396	0,024834	2,424836	-2,649264	-1,112396	0,017156	0,009396	0,024834	2,424836	-2,649264	-1,112396
11:49:50,55	0,601197	3,493029	-0,090989	-0,558025	0,555987	-1,397998	0,017156	0,009396	0,024834	1,687245	-1,302514	-1,112396	-0,697104	-2,907072	-1,073705	-17,030261	12,856207	12,062325	0,017156	0,009396	0,024834	2,424836	-2,649264	-1,112396	0,017156	0,009396	0,024834	2,424836	-2,649264	-1,112396
11:49:50,60	0,601197	3,493029	-0,090989	-0,558025	0,555987	-1,397998	0,021879	0,005958	0,024881	1,850979	-1,039510	-1,089728	-0,694175	-2,907035	-1,074492	-17,047398	12,885130	12,054728	0,021879	0,005958	0,024881	2,318676	-2,757012	-1,089728	0,021879	0,005958	0,024881	2,318676	-2,757012	-1,089728
11:49:50,65	0,601197	3,493029	-0,090989	-0,558025	0,555987	-1,397998	0,020382	0,003440	0,024094	1,998392	-1,146661	-1,097325	-0,700116	-2,905446	-1,075301	-17,056755	12,856281	12,039066	0,020382	0,003440	0,024094	2,268431	-2,746643	-1,097325	0,020382	0,003440	0,024094	2,268431	-2,746643	-1,097325
11:49:50,71	0,601197	3,493029	-0,090989	-0,558025	0,555987	-1,397998	0,021977	0,009379	0,023285	1,659891	-1,057405	-1,112987	-0,696607	-2,904417	-1,076856	-17,069423	12,876023	12,046379	0,021977	0,009379	0,023285	2,396157	-2,782587	-1,112987	0,021977	0,009379	0,023285	2,396157	-2,782587	-1,112987
11:49:50,76	0,601197	3,493029	-0,090989	-0,558025	0,555987	-1,397998	0,019331	0,006856	0,021730	1,801867	-1,215832	-1,105674	-0,697050	-2,902251	-1,076858	-16,997008	12,868725	12,011731	0,019331	0,006856	0,021730	2,340052	-2,733312	-1,105674	0,019331	0,006856	0,021730	2,340052	-2,733312	-1,105674
11:49:50,81	0,601197	3,493029	-0,090989	-0,558025	0,555987	-1,397998	0,017677	0,008322	0,021727	1,755502	-1,235486	-1,140322	-0,683456	-2,923833	-1,079845	-17,949534	12,387191	12,089429	0,017677	0,008322	0,021727	2,408799	-2,623115	-1,140322	0,017677	0,008322	0,021727	2,408799	-2,623115	-1,140322
11:49:50,86	0,601197	3,493029	-0,090989	-0,558025	0,555987	-1,397998	0,029570	-0,014242	0,018741	2,035553	-1,201172	-1,062624	0,455229	-3,471965	-0,881500	-43,778473	-45,668875	13,610270	0,029570	-0,014242	0,018741	0,917565	-3,522435	-1,062624	0,029570	-0,014242	0,018741	0,917565	-3,522435	-1,062624
11:49:50,91	0,600872	3,542929	-0,090980	-0,558019	0,555989	-1,398063	-0,065077	-1,274437	0,217086	4,373249	0,536714	0,458217	0,694774	-3,571358	-0,929387	-48,680339	-57,456056	13,866991	-0,065077	-1,274437	0,217086	-95,670091	5,645234	0,458217	-0,065077	-1,274437	0,217086	-95,670091	5,645234	0,458217
11:49:50,96	0,600872	3,542929	-0,090980	-0,558019	0,555989	-1,398063	-0,098772	-1,531586	0,169198	5,086059	0,433009	0,714938	0,689929	-3,568641	-0,921715	-48,452778	-57,319760	13,876028	-0,098772	-1,531586	0,169198	-115,143461	8,186612	0,714938	-0,098772	-1,531586	0,169198	-115,143461	8,186612	0,714938
11:49:51,01	0,600872	3,542929	-0,090980	-0,558019	0,555989	-1,398063	-0,098702	-1,526031	0,176871	5,029016	0,565572	0,723975	0,683323	-3,564772	-0,919961	-48,350541	-57,177078	13,856109	-0,098702	-1,526031	0,176871	-114,764437	8,313685	0,723975	-0,098702	-1,526031	0,176871	-114,764437	8,313685	0,723975
11:49:51,06	0,600872	3,542929	-0,090980	-0,558019	0,555989	-1,398063	-0,098751	-1,518376	0,178625	4,805642	0,580247	0,704056	0,681781	-3,556631	-0,917632	-48,262751	-57,082035	13,848085	-0,098751	-1,518376	0,178625	-114,386896	8,332169	0,704056	-0,098751	-1,518376	0,178625	-114,386896	8,332169	0,704056
11:49:51,11	0,600872	3,542929	-0,090980	-0,558019	0,555989	-1,398063	-0,105029	-1,512970	0,180954	4,650738	0,282254	0,696032	0,682049	-3,564457	-0,921439	-48,185943	-56,977927	13,861523	-0,105029	-1,512970	0,180954	-114,117433	8,527065	0,696032	-0,105029	-1,512970	0,180954	-114,117433	8,527065	0,696032
11:49:51,16	0,600872	3,542929	-0,090980	-0,558019	0,555989	-1,398063	-0,098386	-1,517115	0,177146	4,994835	0,642173	0,709470	0,684549	-3,559373	-0,917529	-48,105867	-56,995184	13,868644	-0,098386	-1,517115	0,177146	-114,098708	8,365479	0,709470	-0,098386	-1,517115	0,177146	-114,098708	8,365479	0,709470
11:49:51,21	0,600872	3,542929	-0,090980	-0,558019	0,555989	-1,398063	-0,104039	-1,516738	0,181057	5,000331	0,426187	0,716591	0,683768	-3,558644	-0,918369	-48,116137	-56,945212	13,882948	-0,104039	-1,516738	0,181057	-114,063628	8,593263	0,716591	-0,104039	-1,516738	0,181057	-114,063628	8,593263	0,716591
11:49:51,26	0,600872	3,542929	-0,090980	-0,558019	0,555989	-1,398063	-0,104279	-1,515698	0,180216	4,984364	0,379824	0,730895	0,683476	-3,557396	-0,919847	-48,074800	-56,912230	13,882191	-0,104279	-1,515698	0,180216	-113,997912	8,565745	0,730895	-0,104279	-1,515698	0,180216	-113,997912	8,565745	0,730895
11:49:51,31	0,600872	3,542929	-0,090980	-0,558019	0,555989	-1,398063	-0,105214	-1,514820	0,178739	4,987966	0,350507	0,730138	0,708190	-3,570502	-0,914119	-48,989162	-57,988021	13,918957	-0,105214	-1,514820	0,178739	-113,925426	8,609833	0,730138	-0,105214	-1,514820	0,178739	-113,925426	8,609833	0,730138
11:49:51,36	0,600872	3,542929	-0,090980	-0,558019	0,555989	-1,398063	-0,106221	-1,542777	0,184467	5,052851	0,044174	0,766904	2,067415	-4,291403	-0,988939	-85,403524	-128,218286	15,143516	-0,106221	-1,542777	0,184467	-116,055112	8,382556	0,766904	-0,106221	-1,542777	0,184467	-116,055112	8,382556	0,766904
11:49:51,41	0,600895	3,592897	-0,090994	-0,558006	0,555986	-1,398041	-0,161515	-3,080350	0,109647	5,978316	0,748287	1,991463	2,326487	-4,418950	-1,081205	-91,698764	-141,361948	15,440914	-0,161515	-3,080350	0,109647	-235,829150	13,427223	1,991463	-0,161515	-3,080350	0,109647	-235,829150	13,427223	1,991463
11:49:51,46	0,600895	3,592897	-0,090994	-0,558006	0,555986	-1,398041	-0,180592	-3,368486	0,017381	6,431042	0,876278	2,288861	2,314138	-4,410881	-1,071535	-91,400731	-141,013452	15,396164	-0,180592	-3,368486	0,017381	-257,995120	15,052759	2,288861	-0,180592	-3,368486	0,017381	-257,995120	15,052759	2,288861
11:49:51,51	0,600895	3,592897	-0,090994	-0,558006	0,555986	-1,398041	-0,181406	-3,353757	0,027051	6,115969	0,917824	2,244111	2,316095	-4,404507	-1,071359	-91,209727	-140,859112	15,417280	-0,181406	-3,353757	0,027051	-257,153986	15,158178	2,244111	-0,181406	-3,353757	0,027051	-257,153986	15,158178	2,244111
11:49:51,56	0,600895	3,592897	-0,090994	-0,558006	0,555986	-1,398041	-0,187905	-3,352265	0,027226	6,267515	0,668123	2,265227	2,310588	-4,406700	-1,071312	-91,078416	-140,745091	15,398896	-0,187905	-3,352265	0,027226	-256,885266	15,418644	2,265227	-0,187905	-3,352265	0,027226	-256,885266	15,418644	2,265227
11:49:51,61	0,600895	3,592897	-0,090994	-0,558006	0,555986	-1,398041	-0,183252	-3,348592	0,027274	6,240956	0,966776	2,246843	2,312746	-4,399202	-1,065840	-90,925538	-140,639870	15,384316	-0,183252	-3,348592	0,027274	-256,623549	15,352054	2,246843	-0,183252	-3,348592	0,027274	-256,623549	15,352054	2,246843
11:49:51,66	0,600895	3,592897	-0,090994	-0,558006	0,555986	-1,398041	-0,190824	-3,346712	0,032745	6,310734	0,652809	2,232263	2,308318	-4,402613	-1,064229	-90,845253	-140,517972	15,399679	-0,190824	-3,346712	0,032745	-256,406154	15,632501	2,232263	-0,190824	-3,346712	0,032745	-256,406154	15,632501	2,232263
11:49:51,71	0,600895	3,592897	-0,090994	-0,558006	0,555986	-1,398041	-0,185656	-3,344583	0,034357	6,345758	0,930110	2,247626	2,310660	-4,401416	-1,066455	-90,800672	-140,451831	15,387529	-0,185656	-3,344583	0,034357	-256,204037	15,504137	2,247626	-0,185656	-3,344583	0,034357	-256,204037	15,504137	2,247626
11:49:51,76	0,600895	3,592897	-0,090994	-0,558006	0,555986	-1,398041	-0,187864	-3,346013	0,032131	6,499657	0,820867	2,235476	2,307480	-4,397045	-1,063815	-90,724272	-140,373598	15,393799	-0,187864	-3,346013	0,032131	-256,162347	15,568168	2,235476	-0,187864	-3,346013	0,032131	-256,162347	15,568168	2,235476
11:49:51,81	0,600895	3,592897	-0,090994	-0,558006	0,555986	-1,398041	-0,190059	-3,341073	0,034771	6,348724	0,733741	2,241746	2,305756	-4,399060	-1,064605	-90,727999	-140,323454	15,371102	-0,190059	-3,341073	0,034771	-255,925482	15,653400	2,241746	-0,190059	-3,341073	0,034771	-255,925482	15,653400	2,241746
11:49:51,86	0,600895	3,592897	-0,090994	-0,558006	0,555986	-1,398041	-0,187452	-3,340588	0,033981	6,365071	0,841003	2,219049	2,302938	-4,396501	-1,064977	-90,676886	-140,274730	15,381947	-0,187452	-3,340588	0,033981	-255,871071	15,556017	2,219049	-0,187452	-3,340588	0,033981	-255,871071	15,556017	2,219049
11:49:51,91	0,600895	3,592897	-0,090994	-0,558006	0,555986	-1,398041	-0,188259	-3,336868	0,033608	6,239380	0,818950	2,229894	2,301279	-4,399768	-1,067300	-90,652447	-140,218074	15,364771	-0,188259	-3,336868	0,033608	-255,704734	15,597302	2,229894	-0,188259	-3,336868	0,033608	-255,704734	15,597302	2,229894
11:49:51,96	0,600895	3,592897	-0,090994	-0,558006	0,555986	-1,398041	-0,184600	-3,337065	0,031286	6,310901	1,002042	2,212718	2,302044	-4,394274	-1,066476	-90,576928	-140,146369	15,410345	-0,184600	-3,337065	0,031286	-255,648667	15,493181	2,212718	-0,184600	-3,337065	0,031286	-255,648667	15,493181	2,212718
11:49:52,01	0,600895	3,592897	-0,090994	-0,558006	0,555986	-1,398041	-0,189742	-3,334980	0,032110	6,302349	0,764254	2,258292	2,303300	-4,391927	-1,066471	-90,549531	-140,103146	15,412010	-0,189742	-3,334980	0,032110	-255,493561	15,658969	2,258292	-0,189742	-3,334980	0,032110	-255,493561	15,658969	2,258292
11:49:52,06	0,600895	3,592897	-0,090994	-0,558006	0,555986	-1,398041	-0,192401	-3,334894	0,032115	6,349025	0,628063	2,259957	2,301528	-4,392358	-1,066869	-90,551386	-140,108196	15,402049	-0,192401	-3,334894	0,032115	-255,440161	15,731567	2,259957	-0,192401	-3,334894	0,032115	-255,440161	15,731567	2,259957
11:49:52,11	0,600895	3,592897	-0,090994	-0,558006	0,555986	-1,398041	-0,191143	-3,333575	0,031717	6,275133	0,694430	2,249996	2,302923	-4,394056	-1,063342	-90,485628	-140,045235	15,386697	-0,191143	-3,333575	0,031717	-255,410506	15,699132	2,249996	-0,191143	-3,333575	0,031717	-255,410506	15,699132	2,249996
11:49:52,16	0,600895	3,592897	-0,090994	-0,558006	0,555986	-1,398041	-0,190369	-3,335632	0,035243	6,469499	0,760136	2,234644	2,299351	-4,389715	-1,067632	-90,494556	-140,007009	15,405186	-0,190369	-3,335632	0,035243	-255,377611	15,704094	2,234644	-0,190369	-3,335632	0,035243	-255,377611	15,704094	2,234644
11:49:52,21	0,600895	3,592897	-0,090994	-0,558006	0,555986	-1,398041	-0,192343	-3,330368	0,030953	6,224409	0,630660	2,253133	2,293617	-4,394628	-1,067598	-90,437397	-139,999809	15,398244	-0,192343	-3,330368	0,030953	-255,209473	15,729552	2,253133	-0,192343	-3,330368	0,030953	-255,209473	15,729552	2,253133
11:49:52,26	0,600895	3,592897	-0,090994	-0,558006	0,555986	-1,398041	-0,185221	-3,327859	0,030988	6,128754	1,046863	2,246191	2,295946	-4,391517	-1,068775	-90,451959	-139,961917	15,406033	-0,185221	-3,327859	0,030988	-255,108168	15,586740	2,246191	-0,185221	-3,327859	0,030988	-255,108168	15,586740	2,246191
11:49:52,31	0,600895	3,592897	-0,090994	-0,558006	0,555986	-1,398041	-0,189080	-3,328321	0,029810	6,178309	0,814665	2,253980	2,297783	-4,392696	-1,061960	-90,442039	-139,943650	15,406549	-0,189080	-3,328321	0,029810	-255,094875	15,657434	2,253980	-0,189080	-3,328321	0,029810	-255,094875	15,657434	2,253980
11:49:52,36	0,600895	3,592897	-0,090994	-0,558006	0,555986	-1,398041	-0,188977	-3,330501	0,036625	6,312463	0,819458	2,254496	2,302040	-4,388158	-1,065648	-90,386172	-139,874970	15,398100	-0,188977	-3,330501	0,036625	-255,131872	15,654172	2,254496	-0,188977	-3,330501	0,036625	-255,131872	15,654172	2,254496
11:49:52,41	0,600895	3,592897	-0,090994	-0,558006	0,555986	-1,398041	-0,195036	-3,331918	0,032938	6,473546	0,518448	2,246047	2,293211	-4,391420	-1,065651	-90,395112	-139,864347	15,396524	-0,195036	-3,331918	0,032938	-255,082004	15,828769	2,246047	-0,195036	-3,331918	0,032938	-255,082004	15,828769	2,246047
11:49:52,46	0,600895	3,592897	-0,090994	-0,558006	0,555986	-1,398041	-0,187796	-3,325903	0,032934	6,165522	0,881875	2,244471	2,298562	-4,388759	-1,067199	-90,366312	-139,852656	15,394019	-0,187796	-3,325903	0,032934	-254,917891	15,623855	2,244471	-0,187796	-3,325903	0,032934	-254,917891	15,623855	2,244471
11:49:52,51	0,600895	3,592897	-0,090994	-0,558006	0,555986	-1,398041	-0,192776	-3,329207	0,031387	6,361858	0,642000	2,241966	2,296871	-4,391420	-1,064066	-90,338453	-139,867208	15,395518	-0,192776	-3,329207	0,031387	-254,980924	15,774927	2,241966	-0,192776	-3,329207	0,031387	-254,980924	15,774927	2,241966
11:49:52,56	0,600895	3,592897	-0,090994	-0,558006	0,555986	-1,398041	-0,190104	-3,325444	0,031029	6,234104	0,784950	2,266987	2,293967	-4,389192	-1,067556	-90,328870	-139,795808	15,419040	-0,190104	-3,325444	0,031029	-254,813236	15,708118	2,266987	-0,190104	-3,325444	0,031029	-254,813236	15,708118	2,266987
11:49:52,61	0,600895	3,592897	-0,090994	-0,558006	0,555986	-1,398041	-0,190104	-3,325444	0,031029	6,234104	0,784950	2,266987	2,294604	-4,392336	-1,066381	-90,314700	-139,808003	15,402897	-0,190104	-3,325444	0,031029	-254,813236	15,708118	2,266987	-0,190104	-3,325444	0,031029	-254,813236	15,708118	2,266987
11:49:52,66	0,600895	3,592897	-0,090994	-0,558006	0,555986	-1,398041	-0,187700	-3,327568	0,032204	6,341061	0,928337	2,250844	2,294581	-4,390037	-1,067162	-90,327182	-139,775690	15,419408	-0,187700	-3,327568	0,032204	-254,872990	15,662777	2,250844	-0,187700	-3,327568	0,032204	-254,872990	15,662777	2,250844
11:49:52,71	0,600895	3,592897	-0,090994	-0,558006	0,555986	-1,398041	-0,189679	-3,326398	0,031423	6,302014	0,798462	2,267355	2,294721	-4,391968	-1,067529	-90,273701	-139,759422	15,404805	-0,189679	-3,326398	0,031423	-254,820267	15,688254	2,267355	-0,189679	-3,326398	0,031423	-254,820267	15,688254	2,267355
11:49:52,76	0,600895	3,592897	-0,090994	-0,558006	0,555986	-1,398041	-0,188077	-3,327485	0,031057	6,399340	0,919949	2,252752	2,298307	-4,389904	-1,068213	-90,256123	-139,725164	15,393740	-0,188077	-3,327485	0,031057	-254,808231	15,683982	2,252752	-0,188077	-3,327485	0,031057	-254,808231	15,683982	2,252752
11:49:52,81	0,600895	3,592897	-0,090994	-0,558006	0,555986	-1,398041	-0,188720	-3,323689	0,032596	6,224405	0,853684	2,262682	2,294789	-4,390310	-1,067930	-90,255039	-139,714159	15,387184	-0,188720	-3,323689	0,032596	-254,685214	15,668208	2,262682	-0,188720	-3,323689	0,032596	-254,685214	15,668208	2,262682
11:49:52,86	0,600895	3,592897	-0,090994	-0,558006	0,555986	-1,398041	-0,189546	-3,326715	0,030656	6,407811	0,837064	2,235131	2,295965	-4,393331	-1,067516	-90,245887	-139,764657	15,394666	-0,189546	-3,326715	0,030656	-254,739285	15,716455	2,235131	-0,189546	-3,326715	0,030656	-254,739285	15,716455	2,235131
11:49:52,92	0,600895	3,592897	-0,090994	-0,558006	0,555986	-1,398041	-0,187518	-3,329244	0,031070	6,500198	0,975714	2,242613	2,292467	-4,390416	-1,062506	-90,260923	-139,687249	15,369854	-0,187518	-3,329244	0,031070	-254,845479	15,695878	2,242613	-0,187518	-3,329244	0,031070	-254,845479	15,695878	2,242613
11:49:52,97	0,600895	3,592897	-0,090994	-0,558006	0,555986	-1,398041	-0,188294	-3,324757	0,036079	6,326396	0,883640	2,217801	2,296073	-4,385273	-1,068723	-90,209684	-139,667912	15,365425	-0,188294	-3,324757	0,036079	-254,667056	15,664716	2,217801	-0,188294	-3,324757	0,036079	-254,667056	15,664716	2,217801
11:49:53,02	0,600895	3,592897	-0,090994	-0,558006	0,555986	-1,398041	-0,194551	-3,325308	0,029863	6,397401	0,593005	2,213372	2,328099	-4,413820	-1,061988	-91,272340	-141,283477	15,433236	-0,194551	-3,325308	0,029863	-254,639285	15,865220	2,213372	-0,194551	-3,325308	0,029863	-254,639285	15,865220	2,213372
11:49:53,07	0,600895	3,592897	-0,090994	-0,558006	0,555986	-1,398041	-0,185841	-3,367318	0,036598	6,651454	0,933381	2,281183	3,687141	-5,180369	-1,293767	-130,956339	-211,719732	16,686291	-0,185841	-3,367318	0,036598	-257,682987	15,521920	2,281183	-0,185841	-3,367318	0,036598	-257,682987	15,521920	2,281183
11:49:53,12	0,600960	3,642939	-0,091001	-0,558002	0,555989	-1,398020	-0,201512	-4,927556	-0,195182	6,942294	0,969279	3,534239	4,014200	-5,353491	-1,465325	-139,683989	-228,474980	17,033450	-0,201512	-4,927556	-0,195182	-379,870862	16,787995	3,534239	-0,201512	-4,927556	-0,195182	-379,870862	16,787995	3,534239
11:49:53,17	0,600960	3,642939	-0,091001	-0,558002	0,555989	-1,398020	-0,215113	-5,297359	-0,366739	7,297748	1,081302	3,881397	4,008734	-5,344281	-1,455529	-139,302426	-228,219423	16,969188	-0,215113	-5,297359	-0,366739	-408,544923	17,967675	3,881397	-0,215113	-5,297359	-0,366739	-408,544923	17,967675	3,881397
11:49:53,22	0,600960	3,642939	-0,091001	-0,558002	0,555989	-1,398020	-0,220356	-5,288020	-0,356943	7,224216	1,011309	3,817135	4,007432	-5,348237	-1,454632	-139,151474	-228,049083	17,015342	-0,220356	-5,288020	-0,356943	-407,885338	18,309291	3,817135	-0,220356	-5,288020	-0,356943	-407,885338	18,309291	3,817135
11:49:53,27	0,600960	3,642939	-0,091001	-0,558002	0,555989	-1,398020	-0,216279	-5,288870	-0,356047	7,491438	1,268877	3,863289	4,004298	-5,344697	-1,450737	-139,028218	-227,874525	16,978519	-0,216279	-5,288870	-0,356047	-407,684882	18,246805	3,863289	-0,216279	-5,288870	-0,356047	-407,684882	18,246805	3,863289
11:49:53,32	0,600960	3,642939	-0,091001	-0,558002	0,555989	-1,398020	-0,217778	-5,284386	-0,352151	7,471079	1,210407	3,826466	4,000933	-5,340588	-1,449941	-138,981829	-227,745349	17,005949	-0,217778	-5,284386	-0,352151	-407,353261	18,305986	3,826466	-0,217778	-5,284386	-0,352151	-407,353261	18,305986	3,826466
11:49:53,37	0,600960	3,642939	-0,091001	-0,558002	0,555989	-1,398020	-0,219654	-5,279418	-0,351355	7,347767	1,088452	3,853896	4,002415	-5,336745	-1,450688	-138,857074	-227,669872	16,988985	-0,219654	-5,279418	-0,351355	-407,086525	18,331280	3,853896	-0,219654	-5,279418	-0,351355	-407,086525	18,331280	3,853896
11:49:53,42	0,600960	3,642939	-0,091001	-0,558002	0,555989	-1,398020	-0,223724	-5,278779	-0,352103	7,442290	0,947131	3,836932	3,998456	-5,343395	-1,448710	-138,830968	-227,586100	16,988526	-0,223724	-5,278779	-0,352103	-406,941853	18,509429	3,836932	-0,223724	-5,278779	-0,352103	-406,941853	18,509429	3,836932
11:49:53,47	0,600960	3,642939	-0,091001	-0,558002	0,555989	-1,398020	-0,215984	-5,278676	-0,350124	7,522538	1,330298	3,836473	3,992752	-5,336743	-1,448705	-138,767197	-227,462761	17,006354	-0,215984	-5,278676	-0,350124	-406,853523	18,285060	3,836473	-0,215984	-5,278676	-0,350124	-406,853523	18,285060	3,836473
11:49:53,52	0,600960	3,642939	-0,091001	-0,558002	0,555989	-1,398020	-0,218893	-5,270410	-0,350119	7,231419	1,172595	3,854302	4,006295	-5,344625	-1,451555	-139,152102	-227,988817	16,996365	-0,218893	-5,270410	-0,350119	-406,495781	18,355703	3,854302	-0,218893	-5,270410	-0,350119	-406,495781	18,355703	3,854302
11:49:53,57	0,600960	3,642939	-0,091001	-0,558002	0,555989	-1,398020	-0,218839	-5,286080	-0,352969	7,398209	1,105111	3,844312	5,506374	-6,228724	-1,828336	-184,259403	-305,383755	18,492355	-0,218839	-5,286080	-0,352969	-407,559056	18,283952	3,844312	-0,218839	-5,286080	-0,352969	-407,559056	18,283952	3,844312
11:49:53,62	0,600995	3,692963	-0,090992	-0,558008	0,556009	-1,398013	-0,203226	-7,027235	-0,729751	8,358700	1,550373	5,340302	5,757931	-6,356875	-1,968513	-190,805880	-318,136851	18,822919	-0,203226	-7,027235	-0,729751	-543,279281	17,503643	5,340302	-0,203226	-7,027235	-0,729751	-543,279281	17,503643	5,340302
11:49:53,67	0,600995	3,692963	-0,090992	-0,558008	0,556009	-1,398013	-0,218023	-7,309165	-0,869927	8,701308	1,488072	5,670866	5,747126	-6,345800	-1,970003	-190,497245	-317,630795	18,807569	-0,218023	-7,309165	-0,869927	-565,068158	18,602895	5,670866	-0,218023	-7,309165	-0,869927	-565,068158	18,602895	5,670866
11:49:53,72	0,600995	3,692963	-0,090992	-0,558008	0,556009	-1,398013	-0,222212	-7,294270	-0,871417	8,519332	1,284511	5,655516	5,747783	-6,342341	-1,970285	-190,285044	-317,322935	18,840274	-0,222212	-7,294270	-0,871417	-564,080861	18,728157	5,655516	-0,222212	-7,294270	-0,871417	-564,080861	18,728157	5,655516
11:49:53,77	0,600995	3,692963	-0,090992	-0,558008	0,556009	-1,398013	-0,225536	-7,293109	-0,871699	8,831683	1,141509	5,688221	5,741270	-6,337584	-1,971018	-190,100184	-317,074332	18,826983	-0,225536	-7,293109	-0,871699	-563,677384	18,846082	5,688221	-0,225536	-7,293109	-0,871699	-563,677384	18,846082	5,688221
11:49:53,82	0,600995	3,692963	-0,090992	-0,558008	0,556009	-1,398013	-0,226399	-7,285090	-0,872432	8,722436	1,132416	5,674930	5,735141	-6,341289	-1,970992	-189,998494	-316,938143	18,789914	-0,226399	-7,285090	-0,872432	-563,157161	18,904747	5,674930	-0,226399	-7,285090	-0,872432	-563,157161	18,904747	5,674930
11:49:53,87	0,600995	3,692963	-0,090992	-0,558008	0,556009	-1,398013	-0,220126	-7,281635	-0,872406	8,711532	1,478582	5,637861	5,734808	-6,336709	-1,971379	-189,916001	-316,802868	18,770031	-0,220126	-7,281635	-0,872406	-562,896799	18,758485	5,637861	-0,220126	-7,281635	-0,872406	-562,896799	18,758485	5,637861
11:49:53,92	0,600995	3,692963	-0,090992	-0,558008	0,556009	-1,398013	-0,223926	-7,279057	-0,872793	8,735867	1,284813	5,617978	5,733395	-6,333372	-1,970167	-189,799642	-316,639455	18,783273	-0,223926	-7,279057	-0,872793	-562,670080	18,862975	5,617978	-0,223926	-7,279057	-0,872793	-562,670080	18,862975	5,617978
11:49:53,97	0,600995	3,692963	-0,090992	-0,558008	0,556009	-1,398013	-0,226109	-7,276165	-0,871581	8,785187	1,190322	5,631220	5,737116	-6,331315	-1,968968	-189,739901	-316,548370	18,795486	-0,226109	-7,276165	-0,871581	-562,393745	18,939907	5,631220	-0,226109	-7,276165	-0,871581	-562,393745	18,939907	5,631220
11:49:54,02	0,600995	3,692963	-0,090992	-0,558008	0,556009	-1,398013	-0,229751	-7,278359	-0,870382	9,008027	1,007128	5,643433	5,733439	-6,332269	-1,971136	-189,709191	-316,419822	18,824056	-0,229751	-7,278359	-0,870382	-562,343134	19,042618	5,643433	-0,229751	-7,278359	-0,870382	-562,343134	19,042618	5,643433
11:49:54,07	0,600995	3,692963	-0,090992	-0,558008	0,556009	-1,398013	-0,227087	-7,275651	-0,872551	8,993897	1,108027	5,672003	5,725672	-6,331264	-1,968554	-189,643873	-316,375576	18,792967	-0,227087	-7,275651	-0,872551	-562,144693	18,934318	5,672003	-0,227087	-7,275651	-0,872551	-562,144693	18,934318	5,672003
11:49:54,12	0,600995	3,692963	-0,090992	-0,558008	0,556009	-1,398013	-0,224073	-7,268422	-0,869968	8,688999	1,299166	5,640914	5,726407	-6,333761	-1,969700	-189,604681	-316,310038	18,780582	-0,224073	-7,268422	-0,869968	-561,882164	18,888908	5,640914	-0,224073	-7,268422	-0,869968	-561,882164	18,888908	5,640914
11:49:54,17	0,600995	3,692963	-0,090992	-0,558008	0,556009	-1,398013	-0,222278	-7,270308	-0,871114	8,863376	1,393685	5,628529	5,725347	-6,328992	-1,970082	-189,572286	-316,201236	18,799027	-0,222278	-7,270308	-0,871114	-561,855766	18,842509	5,628529	-0,222278	-7,270308	-0,871114	-561,855766	18,842509	5,628529
11:49:54,22	0,600995	3,692963	-0,090992	-0,558008	0,556009	-1,398013	-0,225878	-7,267005	-0,871497	8,802055	1,180143	5,646974	5,726636	-6,325614	-1,969296	-189,517246	-316,190505	18,794205	-0,225878	-7,267005	-0,871497	-561,657820	18,911561	5,646974	-0,225878	-7,267005	-0,871497	-561,657820	18,911561	5,646974
11:49:54,27	0,600995	3,692963	-0,090992	-0,558008	0,556009	-1,398013	-0,229449	-7,266432	-0,870710	8,809091	1,036768	5,642152	5,723286	-6,325481	-1,966177	-189,459974	-316,129224	18,778587	-0,229449	-7,266432	-0,870710	-561,605831	19,048484	5,642152	-0,229449	-7,266432	-0,870710	-561,605831	19,048484	5,642152
11:49:54,32	0,600995	3,692963	-0,090992	-0,558008	0,556009	-1,398013	-0,227889	-7,263465	-0,867592	8,736495	1,136835	5,626534	5,722358	-6,324387	-1,967711	-189,364669	-316,059257	18,756558	-0,227889	-7,263465	-0,867592	-561,445489	19,026108	5,626534	-0,227889	-7,263465	-0,867592	-561,445489	19,026108	5,626534
11:49:54,37	0,600995	3,692963	-0,090992	-0,558008	0,556009	-1,398013	-0,228372	-7,262114	-0,869126	8,774481	1,159241	5,604506	5,723091	-6,330470	-1,964947	-189,335918	-316,009597	18,760241	-0,228372	-7,262114	-0,869126	-561,301438	19,086477	5,604506	-0,228372	-7,262114	-0,869126	-561,301438	19,086477	5,604506
11:49:54,42	0,600995	3,692963	-0,090992	-0,558008	0,556009	-1,398013	-0,223470	-7,265790	-0,866361	9,023039	1,414216	5,608188	5,724321	-6,327296	-1,968040	-189,310667	-315,963225	18,783413	-0,223470	-7,265790	-0,866361	-561,341482	18,956642	5,608188	-0,223470	-7,265790	-0,866361	-561,341482	18,956642	5,608188
11:49:54,47	0,600995	3,692963	-0,090992	-0,558008	0,556009	-1,398013	-0,226834	-7,265269	-0,869454	9,048709	1,237974	5,631360	5,720874	-6,327497	-1,964934	-189,282965	-315,950562	18,766483	-0,226834	-7,265269	-0,869454	-561,274879	19,044468	5,631360	-0,226834	-7,265269	-0,869454	-561,274879	19,044468	5,631360
11:49:54,53	0,600995	3,692963	-0,090992	-0,558008	0,556009	-1,398013	-0,224936	-7,262384	-0,866349	8,923511	1,354330	5,614430	5,721381	-6,324083	-1,965343	-189,324439	-315,907957	18,783653	-0,224936	-7,262384	-0,866349	-561,173612	19,011829	5,614430	-0,224936	-7,262384	-0,866349	-561,173612	19,011829	5,614430
11:49:54,58	0,600995	3,692963	-0,090992	-0,558008	0,556009	-1,398013	-0,228146	-7,261116	-0,866758	8,873733	1,130180	5,631600	5,717524	-6,323396	-1,963019	-189,242087	-315,811720	18,735458	-0,228146	-7,261116	-0,866758	-561,123849	19,039680	5,631600	-0,228146	-7,261116	-0,866758	-561,123849	19,039680	5,631600
11:49:54,63	0,600995	3,692963	-0,090992	-0,558008	0,556009	-1,398013	-0,226813	-7,257432	-0,864433	8,806705	1,222705	5,583405	5,719940	-6,318364	-1,963383	-189,208233	-315,777131	18,771520	-0,226813	-7,257432	-0,864433	-560,901713	19,027551	5,583405	-0,226813	-7,257432	-0,864433	-560,901713	19,027551	5,583405
11:49:54,68	0,600995	3,692963	-0,090992	-0,558008	0,556009	-1,398013	-0,232379	-7,257008	-0,864797	8,831530	0,945319	5,619467	5,715878	-6,322592	-1,963376	-189,204886	-315,738959	18,761685	-0,232379	-7,257008	-0,864797	-560,843591	19,187063	5,619467	-0,232379	-7,257008	-0,864797	-560,843591	19,187063	5,619467
11:49:54,73	0,600995	3,692963	-0,090992	-0,558008	0,556009	-1,398013	-0,226687	-7,255605	-0,864791	8,793302	1,225129	5,609632	5,715413	-6,322811	-1,962950	-189,155036	-315,713581	18,780994	-0,226687	-7,255605	-0,864791	-560,771678	19,020031	5,609632	-0,226687	-7,255605	-0,864791	-560,771678	19,020031	5,609632
11:49:54,78	0,600995	3,692963	-0,090992	-0,558008	0,556009	-1,398013	-0,226265	-7,255311	-0,864364	8,824928	1,277551	5,628941	5,717243	-6,320566	-1,962958	-189,145265	-315,643813	18,774092	-0,226265	-7,255311	-0,864364	-560,716990	19,039333	5,628941	-0,226265	-7,255311	-0,864364	-560,716990	19,039333	5,628941
11:49:54,83	0,600995	3,692963	-0,090992	-0,558008	0,556009	-1,398013	-0,229123	-7,255774	-0,864373	8,914283	1,102481	5,622039	5,716084	-6,321344	-1,963356	-189,137339	-315,651505	18,754310	-0,229123	-7,255774	-0,864373	-560,663939	19,088664	5,622039	-0,229123	-7,255774	-0,864373	-560,663939	19,088664	5,622039
11:49:54,88	0,600995	3,692963	-0,090992	-0,558008	0,556009	-1,398013	-0,227870	-7,255159	-0,864771	8,879606	1,178347	5,602257	5,713778	-6,319848	-1,962551	-189,119397	-315,614999	18,793390	-0,227870	-7,255159	-0,864771	-560,650340	19,066169	5,602257	-0,227870	-7,255159	-0,864771	-560,650340	19,066169	5,602257
11:49:54,93	0,600995	3,692963	-0,090992	-0,558008	0,556009	-1,398013	-0,228013	-7,252414	-0,863965	8,777457	1,168220	5,641337	5,714360	-6,320178	-1,964522	-189,120847	-315,624223	18,755599	-0,228013	-7,252414	-0,863965	-560,537014	19,067232	5,641337	-0,228013	-7,252414	-0,863965	-560,537014	19,067232	5,641337
11:49:54,98	0,600995	3,692963	-0,090992	-0,558008	0,556009	-1,398013	-0,228019	-7,253083	-0,865936	8,803560	1,171279	5,603546	5,712078	-6,322080	-1,960217	-189,112574	-315,577717	18,782778	-0,228019	-7,253083	-0,865936	-560,563470	19,070739	5,603546	-0,228019	-7,253083	-0,865936	-560,563470	19,070739	5,603546
11:49:55,03	0,600995	3,692963	-0,090992	-0,558008	0,556009	-1,398013	-0,225230	-7,252058	-0,861631	8,794662	1,300213	5,630725	5,712193	-6,324876	-1,962526	-189,057238	-315,597136	18,763217	-0,225230	-7,252058	-0,861631	-560,491891	18,980745	5,630725	-0,225230	-7,252058	-0,861631	-560,491891	18,980745	5,630725
11:49:55,08	0,600995	3,692963	-0,090992	-0,558008	0,556009	-1,398013	-0,222867	-7,253555	-0,863940	8,883378	1,480730	5,611164	5,714009	-6,321621	-1,964094	-189,060186	-315,491775	18,763528	-0,222867	-7,253555	-0,863940	-560,520722	18,975753	5,611164	-0,222867	-7,253555	-0,863940	-560,520722	18,975753	5,611164
11:49:55,13	0,600995	3,692963	-0,090992	-0,558008	0,556009	-1,398013	-0,226593	-7,253500	-0,865508	8,970277	1,231720	5,611475	5,715912	-6,322140	-1,961314	-188,994466	-315,506059	18,794871	-0,226593	-7,253500	-0,865508	-560,429486	19,019271	5,611475	-0,226593	-7,253500	-0,865508	-560,429486	19,019271	5,611475
11:49:55,18	0,600995	3,692963	-0,090992	-0,558008	0,556009	-1,398013	-0,227095	-7,255408	-0,862728	9,089982	1,269678	5,642818	5,712965	-6,318886	-1,961759	-189,008039	-315,457433	18,753206	-0,227095	-7,255408	-0,862728	-560,459559	19,096629	5,642818	-0,227095	-7,255408	-0,862728	-560,459559	19,096629	5,642818
11:49:55,23	0,600995	3,692963	-0,090992	-0,558008	0,556009	-1,398013	-0,228439	-7,251229	-0,863173	8,907987	1,163715	5,601153	5,711313	-6,318238	-1,958632	-188,953732	-315,472191	18,750083	-0,228439	-7,251229	-0,863173	-560,313484	19,096181	5,601153	-0,228439	-7,251229	-0,863173	-560,313484	19,096181	5,601153
11:49:55,28	0,600995	3,692963	-0,090992	-0,558008	0,556009	-1,398013	-0,228175	-7,249474	-0,860046	8,831097	1,231881	5,598030	5,713132	-6,321395	-1,961712	-188,945991	-315,428113	18,762826	-0,228175	-7,249474	-0,860046	-560,252602	19,143581	5,598030	-0,228175	-7,249474	-0,860046	-560,252602	19,143581	5,598030
11:49:55,33	0,600995	3,692963	-0,090992	-0,558008	0,556009	-1,398013	-0,226350	-7,252627	-0,863126	9,037121	1,311403	5,610773	5,709602	-6,320341	-1,960169	-188,940887	-315,438239	18,756212	-0,226350	-7,252627	-0,863126	-560,294127	19,079906	5,610773	-0,226350	-7,252627	-0,863126	-560,294127	19,079906	5,610773
11:49:55,38	0,600995	3,692963	-0,090992	-0,558008	0,556009	-1,398013	-0,225499	-7,249044	-0,861584	8,844571	1,365181	5,604159	5,715662	-6,319726	-1,960898	-188,876375	-315,383631	18,773415	-0,225499	-7,249044	-0,861584	-560,205385	19,066815	5,604159	-0,225499	-7,249044	-0,861584	-560,205385	19,066815	5,604159
11:49:55,43	0,600995	3,692963	-0,090992	-0,558008	0,556009	-1,398013	-0,229060	-7,253984	-0,862313	9,181014	1,208550	5,621363	5,710899	-6,319202	-1,960538	-188,902126	-315,378738	18,763182	-0,229060	-7,253984	-0,862313	-560,256756	19,189759	5,621363	-0,229060	-7,253984	-0,862313	-560,256756	19,189759	5,621363
11:49:55,48	0,600995	3,692963	-0,090992	-0,558008	0,556009	-1,398013	-0,230415	-7,252041	-0,858902	9,055475	1,110534	5,614719	5,709088	-6,317450	-1,962529	-188,922461	-315,367774	18,726140	-0,230415	-7,252041	-0,858902	-560,229770	19,198150	5,614719	-0,230415	-7,252041	-0,858902	-560,229770	19,198150	5,614719
11:49:55,53	0,600995	3,692963	-0,090992	-0,558008	0,556009	-1,398013	-0,227745	-7,247153	-0,863944	8,816456	1,229097	5,574087	5,734681	-6,331424	-1,950641	-189,621785	-316,304432	18,805033	-0,227745	-7,247153	-0,863944	-560,085027	19,107068	5,574087	-0,227745	-7,247153	-0,863944	-560,085027	19,107068	5,574087
11:49:55,58	0,600995	3,692963	-0,090992	-0,558008	0,556009	-1,398013	-0,228439	-7,276304	-0,852055	9,171509	1,055695	5,652980	7,173401	-7,211584	-2,186358	-234,777924	-390,469411	20,430259	-0,228439	-7,276304	-0,852055	-562,018375	18,988161	5,652980	-0,228439	-7,276304	-0,852055	-562,018375	18,988161	5,652980
11:49:55,63	0,600968	3,742959	-0,090983	-0,558004	0,555991	-1,398021	-0,185559	-8,962352	-1,087772	10,039206	1,261607	7,278206	7,478718	-7,387695	-2,336575	-243,649094	-406,079109	20,842005	-0,185559	-8,962352	-1,087772	-693,505441	15,827981	7,278206	-0,185559	-8,962352	-1,087772	-693,505441	15,827981	7,278206
11:49:55,68	0,600968	3,742959	-0,090983	-0,558004	0,555991	-1,398021	-0,185701	-9,314820	-1,237989	10,413547	1,376419	7,689952	7,476799	-7,383119	-2,327542	-243,323848	-405,670460	20,798152	-0,185701	-9,314820	-1,237989	-720,799807	15,953937	7,689952	-0,185701	-9,314820	-1,237989	-720,799807	15,953937	7,689952
11:49:55,73	0,600968	3,742959	-0,090983	-0,558004	0,555991	-1,398021	-0,188704	-9,310870	-1,228956	10,724680	1,297596	7,646099	7,472793	-7,373621	-2,325560	-243,072007	-405,400254	20,760123	-0,188704	-9,310870	-1,228956	-720,178613	16,110870	7,646099	-0,188704	-9,310870	-1,228956	-720,178613	16,110870	7,646099
11:49:55,78	0,600968	3,742959	-0,090983	-0,558004	0,555991	-1,398021	-0,194927	-9,302651	-1,226974	10,657242	1,057008	7,608070	7,461176	-7,378617	-2,323575	-243,049719	-405,282176	20,793636	-0,194927	-9,302651	-1,226974	-719,600897	16,358773	7,608070	-0,194927	-9,302651	-1,226974	-719,600897	16,358773	7,608070
11:49:55,83	0,600968	3,742959	-0,090983	-0,558004	0,555991	-1,398021	-0,184792	-9,295088	-1,224990	10,377355	1,544305	7,641583	7,466279	-7,367299	-2,325071	-242,886061	-405,122382	20,829615	-0,184792	-9,295088	-1,224990	-719,287067	16,050450	7,641583	-0,184792	-9,295088	-1,224990	-719,287067	16,050450	7,641583
11:49:55,88	0,600968	3,742959	-0,090983	-0,558004	0,555991	-1,398021	-0,197145	-9,293849	-1,226485	10,533138	0,963759	7,677562	7,461888	-7,369095	-2,319230	-242,792180	-405,023269	20,783639	-0,197145	-9,293849	-1,226485	-719,034018	16,439653	7,677562	-0,197145	-9,293849	-1,226485	-719,034018	16,439653	7,677562
11:49:55,93	0,600968	3,742959	-0,090983	-0,558004	0,555991	-1,398021	-0,193394	-9,290945	-1,220645	10,514878	1,190571	7,631586	7,455205	-7,370690	-2,318793	-242,658081	-404,910468	20,769681	-0,193394	-9,290945	-1,220645	-718,824273	16,371991	7,631586	-0,193394	-9,290945	-1,220645	-718,824273	16,371991	7,631586
11:49:55,98	0,600968	3,742959	-0,090983	-0,558004	0,555991	-1,398021	-0,188671	-9,285955	-1,220208	10,420131	1,495873	7,617628	7,452411	-7,365049	-2,314906	-242,621500	-404,787194	20,785778	-0,188671	-9,285955	-1,220208	-718,527297	16,306578	7,617628	-0,188671	-9,285955	-1,220208	-718,527297	16,306578	7,617628
11:49:56,03	0,600968	3,742959	-0,090983	-0,558004	0,555991	-1,398021	-0,192159	-9,280714	-1,216321	10,272685	1,284568	7,633725	7,471538	-7,377961	-2,299763	-242,909601	-405,332973	20,826419	-0,192159	-9,280714	-1,216321	-718,263381	16,369039	7,633725	-0,192159	-9,280714	-1,216321	-718,263381	16,369039	7,633725
11:49:56,08	0,600968	3,742959	-0,090983	-0,558004	0,555991	-1,398021	-0,190540	-9,303734	-1,201177	10,853011	1,392119	7,674366	8,979841	-8,295889	-2,484660	-289,822780	-482,779952	22,499958	-0,190540	-9,303734	-1,201177	-719,490118	16,349535	7,674366	-0,190540	-9,303734	-1,201177	-719,490118	16,349535	7,674366
11:49:56,13	0,600955	3,792921	-0,090991	-0,558019	0,555996	-1,398014	-0,149744	-11,068927	-1,386074	12,115417	1,609042	9,347905	9,244869	-8,446080	-2,609231	-297,372835	-496,160131	22,844229	-0,149744	-11,068927	-1,386074	-856,795331	13,363930	9,347905	-0,149744	-11,068927	-1,386074	-856,795331	13,363930	9,347905
11:49:56,18	0,600955	3,792921	-0,090991	-0,558019	0,555996	-1,398014	-0,152189	-11,373543	-1,510646	12,592880	1,633461	9,692176	9,236154	-8,437329	-2,603998	-296,938883	-495,616240	22,887715	-0,152189	-11,373543	-1,510646	-880,230266	13,580272	9,692176	-0,152189	-11,373543	-1,510646	-880,230266	13,580272	9,692176
11:49:56,23	0,600955	3,792921	-0,090991	-0,558019	0,555996	-1,398014	-0,160615	-11,353274	-1,508873	12,642816	1,311823	9,713425	9,231529	-8,428648	-2,607459	-296,719935	-495,262373	22,865478	-0,160615	-11,353274	-1,508873	-878,589204	13,920128	9,713425	-0,160615	-11,353274	-1,508873	-878,589204	13,920128	9,713425
11:49:56,28	0,600955	3,792921	-0,090991	-0,558019	0,555996	-1,398014	-0,160615	-11,353274	-1,508873	12,642816	1,311823	9,713425	9,229333	-8,428764	-2,604239	-296,472403	-494,989725	22,864467	-0,160615	-11,353274	-1,508873	-878,589204	13,920128	9,713425	-0,160615	-11,353274	-1,508873	-878,589204	13,920128	9,713425
11:49:56,33	0,600955	3,792921	-0,090991	-0,558019	0,555996	-1,398014	-0,159416	-11,351430	-1,505654	12,906819	1,452209	9,712414	9,219786	-8,428813	-2,604195	-296,326034	-494,789220	22,853165	-0,159416	-11,351430	-1,505654	-878,180454	13,966403	9,712414	-0,159416	-11,351430	-1,505654	-878,180454	13,966403	9,712414
11:49:56,38	0,600955	3,792921	-0,090991	-0,558019	0,555996	-1,398014	-0,154601	-11,343187	-1,505609	12,724983	1,729141	9,701112	9,219580	-8,418485	-2,606888	-296,178144	-494,605667	22,860660	-0,154601	-11,343187	-1,505609	-877,715174	13,865290	9,701112	-0,154601	-11,343187	-1,505609	-877,715174	13,865290	9,701112
11:49:56,43	0,600955	3,792921	-0,090991	-0,558019	0,555996	-1,398014	-0,157799	-11,331839	-1,508275	12,524766	1,563306	9,721055	9,215301	-8,419873	-2,607232	-296,055170	-494,393193	22,846086	-0,157799	-11,331839	-1,508275	-877,024605	13,950489	9,721055	-0,157799	-11,331839	-1,508275	-877,024605	13,950489	9,721055
11:49:56,48	0,600955	3,792921	-0,090991	-0,558019	0,555996	-1,398014	-0,157799	-11,331839	-1,508275	12,524766	1,563306	9,721055	9,208969	-8,415028	-2,607608	-296,005217	-494,289802	22,872963	-0,157799	-11,331839	-1,508275	-877,024605	13,950489	9,721055	-0,157799	-11,331839	-1,508275	-877,024605	13,950489	9,721055
11:49:56,53	0,600955	3,792921	-0,090991	-0,558019	0,555996	-1,398014	-0,161130	-11,326927	-1,509022	12,472393	1,417728	9,720910	9,203992	-8,416921	-2,606435	-295,906381	-494,178450	22,820363	-0,161130	-11,326927	-1,509022	-876,691373	14,066450	9,720910	-0,161130	-11,326927	-1,509022	-876,691373	14,066450	9,720910
11:49:56,58	0,600955	3,792921	-0,090991	-0,558019	0,555996	-1,398014	-0,157003	-11,323563	-1,507850	12,443309	1,662283	9,668310	9,203131	-8,411974	-2,607945	-295,788380	-494,040535	22,839607	-0,157003	-11,323563	-1,507850	-876,456373	13,986987	9,668310	-0,157003	-11,323563	-1,507850	-876,456373	13,986987	9,668310
11:49:56,63	0,600955	3,792921	-0,090991	-0,558019	0,555996	-1,398014	-0,160856	-11,320344	-1,509359	12,454348	1,495125	9,687554	9,203344	-8,414122	-2,605180	-295,730591	-493,949539	22,849654	-0,160856	-11,320344	-1,509359	-876,192625	14,122344	9,687554	-0,160856	-11,320344	-1,509359	-876,192625	14,122344	9,687554
11:49:56,68	0,600955	3,792921	-0,090991	-0,558019	0,555996	-1,398014	-0,159102	-11,321602	-1,506595	12,627502	1,590881	9,697601	9,197598	-8,410140	-2,605955	-295,690322	-493,832554	22,862747	-0,159102	-11,321602	-1,506595	-876,118282	14,080412	9,697601	-0,159102	-11,321602	-1,506595	-876,118282	14,080412	9,697601
11:49:56,73	0,600955	3,792921	-0,090991	-0,558019	0,555996	-1,398014	-0,159678	-11,314635	-1,507369	12,386656	1,537322	9,710694	9,206161	-8,412008	-2,603169	-295,586182	-493,739681	22,859314	-0,159678	-11,314635	-1,507369	-875,812206	14,072052	9,710694	-0,159678	-11,314635	-1,507369	-875,812206	14,072052	9,710694
11:49:56,78	0,600955	3,792921	-0,090991	-0,558019	0,555996	-1,398014	-0,162341	-11,322985	-1,504583	12,953365	1,442584	9,707261	9,203395	-8,411641	-2,609379	-295,522834	-493,652126	22,840597	-0,162341	-11,322985	-1,504583	-875,900985	14,186379	9,707261	-0,162341	-11,322985	-1,504583	-875,900985	14,186379	9,707261
11:49:56,83	0,600955	3,792921	-0,090991	-0,558019	0,555996	-1,398014	-0,161276	-11,320406	-1,510794	12,926715	1,509055	9,688544	9,195331	-8,412027	-2,611307	-295,462498	-493,573041	22,837388	-0,161276	-11,320406	-1,510794	-875,725121	14,169236	9,688544	-0,161276	-11,320406	-1,510794	-875,725121	14,169236	9,688544
11:49:56,88	0,600955	3,792921	-0,090991	-0,558019	0,555996	-1,398014	-0,156910	-11,313615	-1,512722	12,672284	1,748814	9,685335	9,194369	-8,409626	-2,607377	-295,389557	-493,486692	22,866273	-0,156910	-11,313615	-1,512722	-875,446525	14,066239	9,685335	-0,156910	-11,313615	-1,512722	-875,446525	14,066239	9,685335
11:49:56,93	0,600955	3,792921	-0,090991	-0,558019	0,555996	-1,398014	-0,158508	-11,311582	-1,508791	12,677792	1,685708	9,714220	9,190909	-8,406826	-2,611308	-295,383066	-493,377118	22,828319	-0,158508	-11,311582	-1,508791	-875,281385	14,128582	9,714220	-0,158508	-11,311582	-1,508791	-875,281385	14,128582	9,714220
11:49:56,98	0,600955	3,792921	-0,090991	-0,558019	0,555996	-1,398014	-0,159203	-11,307185	-1,512722	12,547303	1,600415	9,676266	9,196366	-8,402501	-2,610873	-295,318688	-493,310285	22,865035	-0,159203	-11,307185	-1,512722	-875,066734	14,097827	9,676266	-0,159203	-11,307185	-1,512722	-875,066734	14,097827	9,676266
11:49:57,03	0,600955	3,792921	-0,090991	-0,558019	0,555996	-1,398014	-0,165677	-11,309749	-1,512287	12,770689	1,286067	9,712982	9,189458	-8,408881	-2,610093	-295,296879	-493,223134	22,831072	-0,165677	-11,309749	-1,512287	-875,044606	14,291743	9,712982	-0,165677	-11,309749	-1,512287	-875,044606	14,291743	9,712982
11:49:57,08	0,600955	3,792921	-0,090991	-0,558019	0,555996	-1,398014	-0,156698	-11,306956	-1,511508	12,711837	1,728330	9,679019	9,189030	-8,408932	-2,610838	-295,235059	-493,178365	22,837087	-0,156698	-11,306956	-1,511508	-874,884215	14,029089	9,679019	-0,156698	-11,306956	-1,511508	-874,884215	14,029089	9,679019
11:49:57,13	0,600955	3,792921	-0,090991	-0,558019	0,555996	-1,398014	-0,156440	-11,306611	-1,512253	12,763573	1,772856	9,685034	9,190421	-8,405652	-2,612373	-295,152657	-493,099598	22,830734	-0,156440	-11,306611	-1,512253	-874,805388	14,053428	9,685034	-0,156440	-11,306611	-1,512253	-874,805388	14,053428	9,685034
11:49:57,18	0,600955	3,792921	-0,090991	-0,558019	0,555996	-1,398014	-0,159976	-11,306176	-1,513787	12,850354	1,621006	9,678681	9,186369	-8,405135	-2,612364	-295,133458	-493,051937	22,841125	-0,159976	-11,306176	-1,513787	-874,684438	14,179088	9,678681	-0,159976	-11,306176	-1,513787	-874,684438	14,179088	9,678681
11:49:57,23	0,600955	3,792921	-0,090991	-0,558019	0,555996	-1,398014	-0,158397	-11,302408	-1,513779	12,705293	1,695873	9,689072	9,189459	-8,406255	-2,612714	-295,088084	-492,990499	22,852898	-0,158397	-11,302408	-1,513779	-874,533712	14,130060	9,689072	-0,158397	-11,302408	-1,513779	-874,533712	14,130060	9,689072
11:49:57,28	0,600955	3,792921	-0,090991	-0,558019	0,555996	-1,398014	-0,158973	-11,305644	-1,514129	12,949473	1,674500	9,700845	9,186626	-8,406325	-2,613522	-295,060155	-492,935244	22,801075	-0,158973	-11,305644	-1,514129	-874,543579	14,153899	9,700845	-0,158973	-11,305644	-1,514129	-874,543579	14,153899	9,700845
11:49:57,33	0,600955	3,792921	-0,090991	-0,558019	0,555996	-1,398014	-0,157496	-11,303225	-1,514936	12,885509	1,747883	9,649022	9,189085	-8,397112	-2,612330	-295,007395	-492,868401	22,852192	-0,157496	-11,303225	-1,514936	-874,417662	14,111308	9,649022	-0,157496	-11,303225	-1,514936	-874,417662	14,111308	9,649022
11:49:57,38	0,600955	3,792921	-0,090991	-0,558019	0,555996	-1,398014	-0,166704	-11,300748	-1,513744	12,840984	1,281340	9,700139	9,184455	-8,400313	-2,612748	-294,999278	-492,821242	22,799302	-0,166704	-11,300748	-1,513744	-874,267760	14,367589	9,700139	-0,166704	-11,300748	-1,513744	-874,267760	14,367589	9,700139
11:49:57,43	0,600955	3,792921	-0,090991	-0,558019	0,555996	-1,398014	-0,161617	-11,298340	-1,514162	12,760630	1,529330	9,647249	9,182827	-8,395321	-2,613530	-294,954400	-492,722832	22,798083	-0,161617	-11,298340	-1,514162	-874,159030	14,216226	9,647249	-0,161617	-11,298340	-1,514162	-874,159030	14,216226	9,647249
11:49:57,48	0,600955	3,792921	-0,090991	-0,558019	0,555996	-1,398014	-0,165125	-11,294434	-1,514944	12,665181	1,336529	9,646030	9,180566	-8,397120	-2,613478	-294,923217	-492,682915	22,841958	-0,165125	-11,294434	-1,514944	-873,947855	14,298870	9,646030	-0,165125	-11,294434	-1,514944	-873,947855	14,298870	9,646030
11:49:57,53	0,600955	3,792921	-0,090991	-0,558019	0,555996	-1,398014	-0,162437	-11,293375	-1,514892	12,660303	1,483357	9,689905	9,181240	-8,395623	-2,615436	-294,899779	-492,624126	22,816060	-0,162437	-11,293375	-1,514892	-873,869647	14,234683	9,689905	-0,162437	-11,293375	-1,514892	-873,869647	14,234683	9,689905
11:49:57,58	0,600955	3,792921	-0,090991	-0,558019	0,555996	-1,398014	-0,164070	-11,293210	-1,516850	12,714360	1,389337	9,664007	9,177821	-8,401059	-2,614234	-294,867794	-492,607946	22,818966	-0,164070	-11,293210	-1,516850	-873,802645	14,268865	9,664007	-0,164070	-11,293210	-1,516850	-873,802645	14,268865	9,664007
11:49:57,63	0,600955	3,792921	-0,090991	-0,558019	0,555996	-1,398014	-0,157654	-11,292967	-1,515648	12,731715	1,742612	9,666913	9,185035	-8,400472	-2,613801	-294,814693	-492,558584	22,835607	-0,157654	-11,292967	-1,515648	-873,766193	14,118433	9,666913	-0,157654	-11,292967	-1,515648	-873,766193	14,118433	9,666913
11:49:57,68	0,600955	3,792921	-0,090991	-0,558019	0,555996	-1,398014	-0,161769	-11,298921	-1,515215	13,110626	1,549920	9,683554	9,176205	-8,396857	-2,614589	-294,809518	-492,525640	22,855480	-0,161769	-11,298921	-1,515215	-873,854678	14,248796	9,683554	-0,161769	-11,298921	-1,515215	-873,854678	14,248796	9,683554
11:49:57,73	0,600955	3,792921	-0,090991	-0,558019	0,555996	-1,398014	-0,160485	-11,289467	-1,516004	12,650145	1,604717	9,703427	9,177588	-8,400266	-2,614181	-294,757492	-492,439978	22,828103	-0,160485	-11,289467	-1,516004	-873,573032	14,202769	9,703427	-0,160485	-11,289467	-1,516004	-873,573032	14,202769	9,703427
11:49:57,78	0,600955	3,792921	-0,090991	-0,558019	0,555996	-1,398014	-0,158224	-11,292369	-1,515595	12,901219	1,724522	9,676050	9,178278	-8,402589	-2,612960	-294,717177	-492,432690	22,860870	-0,158224	-11,292369	-1,515595	-873,549723	14,145074	9,676050	-0,158224	-11,292369	-1,515595	-873,549723	14,145074	9,676050
11:49:57,83	0,600955	3,792921	-0,090991	-0,558019	0,555996	-1,398014	-0,156557	-11,294128	-1,514375	13,019175	1,842444	9,708817	9,174184	-8,392620	-2,616510	-294,688963	-492,385712	22,840790	-0,156557	-11,294128	-1,514375	-873,569877	14,132184	9,708817	-0,156557	-11,294128	-1,514375	-873,569877	14,132184	9,708817
11:49:57,88	0,600955	3,792921	-0,090991	-0,558019	0,555996	-1,398014	-0,163144	-11,285598	-1,517925	12,630418	1,500888	9,688738	9,171950	-8,399909	-2,615313	-294,665516	-492,355271	22,829638	-0,163144	-11,285598	-1,517925	-873,289047	14,307672	9,688738	-0,163144	-11,285598	-1,517925	-873,289047	14,307672	9,688738
11:49:57,93	0,600955	3,792921	-0,090991	-0,558019	0,555996	-1,398014	-0,155715	-11,287308	-1,516728	12,757396	1,892294	9,677585	9,173702	-8,391128	-2,615739	-294,665512	-492,308571	22,828154	-0,155715	-11,287308	-1,516728	-873,296261	14,115884	9,677585	-0,155715	-11,287308	-1,516728	-873,296261	14,115884	9,677585
11:49:57,98	0,600955	3,792921	-0,090991	-0,558019	0,555996	-1,398014	-0,164195	-11,284434	-1,517154	12,648404	1,427969	9,676101	9,176807	-8,396847	-2,613334	-294,606603	-492,311653	22,849900	-0,164195	-11,284434	-1,517154	-873,179661	14,317266	9,676101	-0,164195	-11,284434	-1,517154	-873,179661	14,317266	9,676101
11:49:58,03	0,600955	3,792921	-0,090991	-0,558019	0,555996	-1,398014	-0,160795	-11,289983	-1,514749	12,963756	1,657335	9,697847	9,169726	-8,389878	-2,617278	-294,609051	-492,254538	22,829739	-0,160795	-11,289983	-1,514749	-873,299933	14,279719	9,697847	-0,160795	-11,289983	-1,514749	-873,299933	14,279719	9,697847
11:49:58,08	0,600955	3,792921	-0,090991	-0,558019	0,555996	-1,398014	-0,163289	-11,280366	-1,518693	12,511887	1,496950	9,677686	9,176391	-8,392919	-2,616856	-294,555433	-492,192657	22,812233	-0,163289	-11,280366	-1,518693	-872,996831	14,315143	9,677686	-0,163289	-11,280366	-1,518693	-872,996831	14,315143	9,677686
11:49:58,13	0,600955	3,792921	-0,090991	-0,558019	0,555996	-1,398014	-0,163988	-11,287658	-1,518270	12,971492	1,476095	9,660180	9,169953	-8,391105	-2,616066	-294,547320	-492,137681	22,846503	-0,163988	-11,287658	-1,518270	-873,109680	14,349161	9,660180	-0,163988	-11,287658	-1,518270	-873,109680	14,349161	9,660180
11:49:58,18	0,600955	3,792921	-0,090991	-0,558019	0,555996	-1,398014	-0,162340	-11,281177	-1,517480	12,686112	1,541327	9,694450	9,172428	-8,390117	-2,615689	-294,508994	-492,096480	22,809012	-0,162340	-11,281177	-1,517480	-872,886249	14,285027	9,694450	-0,162340	-11,281177	-1,517480	-872,886249	14,285027	9,694450
11:49:58,23	0,600955	3,792921	-0,090991	-0,558019	0,555996	-1,398014	-0,164434	-11,282826	-1,517103	12,826726	1,445057	9,656960	9,172829	-8,392556	-2,612355	-294,487694	-492,048104	22,821346	-0,164434	-11,282826	-1,517103	-872,875115	14,353095	9,656960	-0,164434	-11,282826	-1,517103	-872,875115	14,353095	9,656960
11:49:58,28	0,600955	3,792921	-0,090991	-0,558019	0,555996	-1,398014	-0,162521	-11,284393	-1,513769	12,960749	1,538750	9,669293	9,166693	-8,393269	-2,616824	-294,461209	-492,040739	22,814384	-0,162521	-11,284393	-1,513769	-872,864093	14,296681	9,669293	-0,162521	-11,284393	-1,513769	-872,864093	14,296681	9,669293
11:49:58,33	0,600955	3,792921	-0,090991	-0,558019	0,555996	-1,398014	-0,158836	-11,279436	-1,518238	12,722589	1,749640	9,662331	9,170297	-8,388754	-2,617189	-294,429829	-491,991952	22,846209	-0,158836	-11,279436	-1,518238	-872,713102	14,218274	9,662331	-0,158836	-11,279436	-1,518238	-872,713102	14,218274	9,662331
11:49:58,38	0,600955	3,792921	-0,090991	-0,558019	0,555996	-1,398014	-0,164548	-11,280298	-1,518603	12,825396	1,455411	9,694156	9,163311	-8,390185	-2,619940	-294,402162	-491,973315	22,793480	-0,164548	-11,280298	-1,518603	-872,678025	14,372418	9,694156	-0,164548	-11,280298	-1,518603	-872,678025	14,372418	9,694156
11:49:58,43	0,600955	3,792921	-0,090991	-0,558019	0,555996	-1,398014	-0,159816	-11,274964	-1,521355	12,578002	1,716118	9,641427	9,165714	-8,387711	-2,616438	-294,402578	-491,906065	22,808825	-0,159816	-11,274964	-1,521355	-872,506702	14,261661	9,641427	-0,159816	-11,274964	-1,521355	-872,506702	14,261661	9,641427
11:49:58,48	0,600955	3,792921	-0,090991	-0,558019	0,555996	-1,398014	-0,163159	-11,275808	-1,517853	12,679915	1,508271	9,656773	9,165162	-8,391777	-2,614077	-294,386767	-491,942045	22,815065	-0,163159	-11,275808	-1,517853	-872,471033	14,316279	9,656773	-0,163159	-11,275808	-1,517853	-872,471033	14,316279	9,656773
11:49:58,53	0,600955	3,792921	-0,090991	-0,558019	0,555996	-1,398014	-0,159362	-11,277364	-1,515491	12,737552	1,737393	9,663012	9,172913	-8,387343	-2,615628	-294,350245	-491,882652	22,809843	-0,159362	-11,277364	-1,515491	-872,535510	14,247343	9,663012	-0,159362	-11,277364	-1,515491	-872,535510	14,247343	9,663012
11:49:58,58	0,600955	3,792921	-0,090991	-0,558019	0,555996	-1,398014	-0,167078	-11,281859	-1,517042	13,041002	1,338090	9,657790	9,167911	-8,383857	-2,618808	-294,305324	-491,831419	22,804535	-0,167078	-11,281859	-1,517042	-872,584937	14,453751	9,657790	-0,167078	-11,281859	-1,517042	-872,584937	14,453751	9,657790
11:49:58,63	0,600955	3,792921	-0,090991	-0,558019	0,555996	-1,398014	-0,167596	-11,275784	-1,520222	12,791924	1,324442	9,652482	9,161852	-8,390589	-2,618315	-294,296903	-491,864781	22,823645	-0,167596	-11,275784	-1,520222	-872,357116	14,480764	9,652482	-0,167596	-11,275784	-1,520222	-872,357116	14,480764	9,652482
11:49:58,68	0,600955	3,792921	-0,090991	-0,558019	0,555996	-1,398014	-0,158736	-11,273903	-1,519729	12,669426	1,809160	9,671592	9,161339	-8,386154	-2,618736	-294,288587	-491,758655	22,803558	-0,158736	-11,273903	-1,519729	-872,331948	14,269935	9,671592	-0,158736	-11,273903	-1,519729	-872,331948	14,269935	9,671592
11:49:58,73	0,600955	3,792921	-0,090991	-0,558019	0,555996	-1,398014	-0,162320	-11,271241	-1,520150	12,627078	1,576906	9,651505	9,162080	-8,387966	-2,619815	-294,206265	-491,780633	22,855821	-0,162320	-11,271241	-1,520150	-872,165345	14,319063	9,651505	-0,162320	-11,271241	-1,520150	-872,165345	14,319063	9,651505
11:49:58,78	0,600955	3,792921	-0,090991	-0,558019	0,555996	-1,398014	-0,161122	-11,272788	-1,521230	12,729661	1,721496	9,703768	9,161422	-8,388811	-2,620243	-294,249827	-491,761766	22,827823	-0,161122	-11,272788	-1,521230	-872,184220	14,369591	9,703768	-0,161122	-11,272788	-1,521230	-872,184220	14,369591	9,703768
11:49:58,83	0,600955	3,792921	-0,090991	-0,558019	0,555996	-1,398014	-0,160061	-11,272642	-1,521657	12,716590	1,729528	9,675770	9,161524	-8,387691	-2,617561	-294,239222	-491,680767	22,775565	-0,160061	-11,272642	-1,521657	-872,185773	14,294306	9,675770	-0,160061	-11,272642	-1,521657	-872,185773	14,294306	9,675770
11:49:58,88	0,600955	3,792921	-0,090991	-0,558019	0,555996	-1,398014	-0,161083	-11,272170	-1,518976	12,767492	1,645080	9,623512	9,162841	-8,383868	-2,620234	-294,171393	-491,631165	22,817639	-0,161083	-11,272170	-1,518976	-872,097814	14,290067	9,623512	-0,161083	-11,272170	-1,518976	-872,097814	14,290067	9,623512
11:49:58,93	0,600955	3,792921	-0,090991	-0,558019	0,555996	-1,398014	-0,165051	-11,271399	-1,521649	12,804296	1,472650	9,665586	9,159319	-8,383854	-2,619076	-294,176958	-491,605553	22,817205	-0,165051	-11,271399	-1,521649	-872,000524	14,429178	9,665586	-0,165051	-11,271399	-1,521649	-872,000524	14,429178	9,665586
11:49:58,98	0,600955	3,792921	-0,090991	-0,558019	0,555996	-1,398014	-0,163302	-11,268342	-1,520491	12,664708	1,545981	9,665152	9,164732	-8,385763	-2,621015	-294,140665	-491,577457	22,780803	-0,163302	-11,268342	-1,520491	-871,900103	14,365200	9,665152	-0,163302	-11,268342	-1,520491	-871,900103	14,365200	9,665152
11:49:59,03	0,600955	3,792921	-0,090991	-0,558019	0,555996	-1,398014	-0,164356	-11,273984	-1,522429	13,000581	1,508584	9,628750	9,157683	-8,388917	-2,619037	-294,132002	-491,597362	22,815947	-0,164356	-11,273984	-1,522429	-872,007144	14,410499	9,628750	-0,164356	-11,273984	-1,522429	-872,007144	14,410499	9,628750
11:49:59,08	0,600955	3,792921	-0,090991	-0,558019	0,555996	-1,398014	-0,158100	-11,269456	-1,520451	12,752253	1,851354	9,663894	9,158270	-8,383627	-2,618329	-294,141941	-491,554966	22,759722	-0,158100	-11,269456	-1,520451	-871,900077	14,262168	9,663894	-0,158100	-11,269456	-1,520451	-871,900077	14,262168	9,663894
11:49:59,13	0,600955	3,792921	-0,090991	-0,558019	0,555996	-1,398014	-0,162975	-11,267320	-1,519743	12,672903	1,568030	9,607669	9,160673	-8,385757	-2,621753	-294,124047	-491,516749	22,830776	-0,162975	-11,267320	-1,519743	-871,811714	14,361560	9,607669	-0,162975	-11,267320	-1,519743	-871,811714	14,361560	9,607669
11:49:59,18	0,600955	3,792921	-0,090991	-0,558019	0,555996	-1,398014	-0,162331	-11,270466	-1,523167	12,878541	1,597876	9,678724	9,162571	-8,381069	-2,620207	-294,074568	-491,463328	22,812681	-0,162331	-11,270466	-1,523167	-871,853040	14,340898	9,678724	-0,162331	-11,270466	-1,523167	-871,853040	14,340898	9,678724
11:49:59,23	0,600955	3,792921	-0,090991	-0,558019	0,555996	-1,398014	-0,167341	-11,269766	-1,521621	12,913121	1,353540	9,660629	9,158945	-8,385188	-2,620219	-294,127214	-491,466683	22,811885	-0,167341	-11,269766	-1,521621	-871,763474	14,489780	9,660629	-0,167341	-11,269766	-1,521621	-871,763474	14,489780	9,660629
11:49:59,28	0,600955	3,792921	-0,090991	-0,558019	0,555996	-1,398014	-0,161960	-11,268685	-1,521633	12,827692	1,589416	9,659832	9,162055	-8,385420	-2,619788	-294,054738	-491,457189	22,816530	-0,161960	-11,268685	-1,521633	-871,764063	14,303278	9,659832	-0,161960	-11,268685	-1,521633	-871,764063	14,303278	9,659832
11:49:59,33	0,600955	3,792921	-0,090991	-0,558019	0,555996	-1,398014	-0,163314	-11,271494	-1,521202	13,018215	1,577025	9,664477	9,162112	-8,381669	-2,621774	-294,037895	-491,405644	22,771331	-0,163314	-11,271494	-1,521202	-871,794037	14,397179	9,664477	-0,163314	-11,271494	-1,521202	-871,794037	14,397179	9,664477
11:49:59,38	0,600955	3,792921	-0,090991	-0,558019	0,555996	-1,398014	-0,166591	-11,269668	-1,523189	12,976321	1,395418	9,619279	9,156294	-8,384508	-2,621341	-294,011105	-491,395221	22,808461	-0,166591	-11,269668	-1,523189	-871,692587	14,472842	9,619279	-0,166591	-11,269668	-1,523189	-871,692587	14,472842	9,619279
11:49:59,43	0,600955	3,792921	-0,090991	-0,558019	0,555996	-1,398014	-0,161224	-11,266049	-1,522755	12,810575	1,692528	9,656408	9,154527	-8,385440	-2,624059	-294,009796	-491,390558	22,809807	-0,161224	-11,266049	-1,522755	-871,574273	14,348588	9,656408	-0,161224	-11,266049	-1,522755	-871,574273	14,348588	9,656408
11:49:59,48	0,600955	3,792921	-0,090991	-0,558019	0,555996	-1,398014	-0,159533	-11,264985	-1,525473	12,759913	1,779247	9,657754	9,156996	-8,385767	-2,624403	-293,966338	-491,355689	22,835291	-0,159533	-11,264985	-1,525473	-871,541371	14,302586	9,657754	-0,159533	-11,264985	-1,525473	-871,541371	14,302586	9,657754
11:49:59,53	0,600955	3,792921	-0,090991	-0,558019	0,555996	-1,398014	-0,160485	-11,267287	-1,525818	12,931545	1,749964	9,683238	9,154047	-8,385424	-2,623640	-293,976065	-491,335997	22,830253	-0,160485	-11,267287	-1,525818	-871,550447	14,348005	9,683238	-0,160485	-11,267287	-1,525818	-871,550447	14,348005	9,683238
11:49:59,58	0,600955	3,792921	-0,090991	-0,558019	0,555996	-1,398014	-0,159307	-11,264561	-1,525054	12,802028	1,792941	9,678200	9,156537	-8,379837	-2,623245	-293,911143	-491,304740	22,826761	-0,159307	-11,264561	-1,525054	-871,466040	14,298523	9,678200	-0,159307	-11,264561	-1,525054	-871,466040	14,298523	9,678200
11:49:59,63	0,600955	3,792921	-0,090991	-0,558019	0,555996	-1,398014	-0,165391	-11,263924	-1,524659	12,828402	1,517174	9,674708	9,151211	-8,382316	-2,621744	-293,944771	-491,287345	22,772165	-0,165391	-11,263924	-1,524659	-871,389614	14,500342	9,674708	-0,165391	-11,263924	-1,524659	-871,389614	14,500342	9,674708
11:49:59,68	0,600955	3,792921	-0,090991	-0,558019	0,555996	-1,398014	-0,160581	-11,260550	-1,523158	12,651241	1,729460	9,620112	9,153496	-8,383139	-2,621744	-293,994328	-491,239432	22,793863	-0,160581	-11,260550	-1,523158	-871,301971	14,335064	9,620112	-0,160581	-11,260550	-1,523158	-871,301971	14,335064	9,620112
11:49:59,74	0,600955	3,792921	-0,090991	-0,558019	0,555996	-1,398014	-0,161010	-11,262942	-1,523158	12,792293	1,640258	9,641810	9,151281	-8,378400	-2,622108	-293,921848	-491,212925	22,813889	-0,161010	-11,262942	-1,523158	-871,348619	14,279568	9,641810	-0,161010	-11,262942	-1,523158	-871,348619	14,279568	9,641810
11:49:59,79	0,600955	3,792921	-0,090991	-0,558019	0,555996	-1,398014	-0,164007	-11,258654	-1,523522	12,628517	1,533924	9,661836	9,153127	-8,382163	-2,622067	-293,887979	-491,230367	22,822409	-0,164007	-11,258654	-1,523522	-871,175792	14,408508	9,661836	-0,164007	-11,258654	-1,523522	-871,175792	14,408508	9,661836
11:49:59,84	0,600955	3,792921	-0,090991	-0,558019	0,555996	-1,398014	-0,161672	-11,262134	-1,523481	12,811308	1,693443	9,670356	9,157480	-8,381278	-2,623606	-293,828301	-491,086847	22,803987	-0,161672	-11,262134	-1,523481	-871,266184	14,384659	9,670356	-0,161672	-11,262134	-1,523481	-871,266184	14,384659	9,670356
11:49:59,89	0,600955	3,792921	-0,090991	-0,558019	0,555996	-1,398014	-0,164614	-11,265461	-1,525021	13,138478	1,520372	9,651934	7,705275	-7,430352	-2,330919	-245,059295	-416,687796	21,248605	-0,164614	-11,265461	-1,525021	-871,200238	14,442550	9,651934	-0,164614	-11,265461	-1,525021	-871,200238	14,442550	9,651934
11:49:59,94	0,600888	3,743276	-0,090985	-0,558004	0,555989	-1,397992	-0,262037	-9,532352	-1,232333	11,832707	1,489998	8,096553	7,363402	-7,219959	-2,141197	-234,320824	-399,351734	20,813781	-0,262037	-9,532352	-1,232333	-736,456886	22,059928	8,096553	-0,262037	-9,532352	-1,232333	-736,456886	22,059928	8,096553
11:49:59,99	0,600888	3,743276	-0,090985	-0,558004	0,555989	-1,397992	-0,273307	-9,131085	-1,042611	11,349542	1,535742	7,661728	7,372013	-7,216959	-2,145484	-234,352078	-399,514864	20,818263	-0,273307	-9,131085	-1,042611	-705,440621	22,990321	7,661728	-0,273307	-9,131085	-1,042611	-705,440621	22,990321	7,661728
11:50:00,04	0,600888	3,743276	-0,090985	-0,558004	0,555989	-1,397992	-0,280210	-9,137042	-1,046899	11,502421	1,231263	7,666210	7,368916	-7,218677	-2,155194	-234,388458	-399,563379	20,846427	-0,280210	-9,137042	-1,046899	-705,755392	23,227760	7,666210	-0,280210	-9,137042	-1,046899	-705,755392	23,227760	7,666210
11:50:00,09	0,600888	3,743276	-0,090985	-0,558004	0,555989	-1,397992	-0,277174	-9,135219	-1,056608	11,347395	1,381919	7,694374	7,375865	-7,218874	-2,156762	-234,417557	-399,637284	20,831949	-0,277174	-9,135219	-1,056608	-705,767276	23,140040	7,694374	-0,277174	-9,135219	-1,056608	-705,767276	23,140040	7,694374
11:50:00,14	0,600888	3,743276	-0,090985	-0,558004	0,555989	-1,397992	-0,280477	-9,141336	-1,058177	11,586948	1,221878	7,679897	7,372276	-7,226726	-2,156756	-234,447212	-399,689105	20,819115	-0,280477	-9,141336	-1,058177	-706,007940	23,239339	7,679897	-0,280477	-9,141336	-1,058177	-706,007940	23,239339	7,679897
11:50:00,19	0,600888	3,743276	-0,090985	-0,558004	0,555989	-1,397992	-0,271883	-9,142154	-1,058171	11,569749	1,669013	7,667062	7,375673	-7,227382	-2,156391	-234,506856	-399,711377	20,814437	-0,271883	-9,142154	-1,058171	-706,089308	23,011818	7,667062	-0,271883	-9,142154	-1,058171	-706,089308	23,011818	7,667062
11:50:00,24	0,600888	3,743276	-0,090985	-0,558004	0,555989	-1,397992	-0,273013	-9,145423	-1,057805	11,690658	1,569727	7,662384	7,371957	-7,225193	-2,156454	-234,570036	-399,763773	20,788903	-0,273013	-9,145423	-1,057805	-706,225062	23,001250	7,662384	-0,273013	-9,145423	-1,057805	-706,225062	23,001250	7,662384
11:50:00,29	0,600888	3,743276	-0,090985	-0,558004	0,555989	-1,397992	-0,273051	-9,141111	-1,057868	11,389473	1,539232	7,636850	7,374946	-7,225430	-2,158739	-234,537369	-399,776987	20,823932	-0,273051	-9,141111	-1,057868	-706,187763	22,973740	7,636850	-0,273051	-9,141111	-1,057868	-706,187763	22,973740	7,636850
11:50:00,34	0,600888	3,743276	-0,090985	-0,558004	0,555989	-1,397992	-0,274340	-9,143817	-1,060154	11,535082	1,507090	7,671879	7,365110	-7,218790	-2,165651	-234,259558	-399,457687	20,825106	-0,274340	-9,143817	-1,060154	-706,254586	23,042802	7,671879	-0,274340	-9,143817	-1,060154	-706,254586	23,042802	7,671879
11:50:00,39	0,600888	3,743276	-0,090985	-0,558004	0,555989	-1,397992	-0,275173	-9,131980	-1,067066	11,334970	1,544745	7,673053	5,998143	-6,348996	-1,943858	-189,518248	-328,918807	19,330202	-0,275173	-9,131980	-1,067066	-705,525471	23,145803	7,673053	-0,275173	-9,131980	-1,067066	-705,525471	23,145803	7,673053
11:50:00,44	0,600994	3,693144	-0,090993	-0,558008	0,556008	-1,397985	-0,344953	-7,513255	-0,845272	10,620333	1,393847	6,178149	5,581266	-6,097234	-1,703892	-176,854467	-307,141522	18,772113	-0,344953	-7,513255	-0,845272	-579,170156	28,472621	6,178149	-0,344953	-7,513255	-0,845272	-579,170156	28,472621	6,178149
11:50:00,49	0,600994	3,693144	-0,090993	-0,558008	0,556008	-1,397985	-0,354546	-7,026348	-0,605307	10,492771	0,973473	5,620060	5,575855	-6,103493	-1,705938	-177,085039	-307,457318	18,749213	-0,354546	-7,026348	-0,605307	-541,075577	28,805368	5,620060	-0,354546	-7,026348	-0,605307	-541,075577	28,805368	5,620060
11:50:00,54	0,600994	3,693144	-0,090993	-0,558008	0,556008	-1,397985	-0,346420	-7,024792	-0,607352	10,023062	1,354248	5,597160	5,586724	-6,106303	-1,711002	-177,176955	-307,617709	18,754408	-0,346420	-7,024792	-0,607352	-541,423104	28,548243	5,597160	-0,346420	-7,024792	-0,607352	-541,423104	28,548243	5,597160
11:50:00,59	0,600994	3,693144	-0,090993	-0,558008	0,556008	-1,397985	-0,349421	-7,035610	-0,612416	10,400741	1,198807	5,602355	5,580967	-6,110422	-1,711850	-177,347738	-307,765545	18,750338	-0,349421	-7,035610	-0,612416	-541,894643	28,628354	5,602355	-0,349421	-7,035610	-0,612416	-541,894643	28,628354	5,602355
11:50:00,64	0,600994	3,693144	-0,090993	-0,558008	0,556008	-1,397985	-0,342975	-7,032683	-0,613265	10,035121	1,460013	5,598285	5,589006	-6,110722	-1,716511	-177,394369	-307,880428	18,765854	-0,342975	-7,032683	-0,613265	-542,030501	28,383552	5,598285	-0,342975	-7,032683	-0,613265	-542,030501	28,383552	5,598285
11:50:00,69	0,600994	3,693144	-0,090993	-0,558008	0,556008	-1,397985	-0,346735	-7,039796	-0,617926	10,282159	1,281555	5,613801	5,588200	-6,108053	-1,718487	-177,461311	-307,942801	18,780538	-0,346735	-7,039796	-0,617926	-542,341788	28,500249	5,613801	-0,346735	-7,039796	-0,617926	-542,341788	28,500249	5,613801
11:50:00,74	0,600994	3,693144	-0,090993	-0,558008	0,556008	-1,397985	-0,348643	-7,037763	-0,619901	10,088964	1,155541	5,628485	5,594041	-6,109277	-1,720842	-177,478293	-307,969266	18,743364	-0,348643	-7,037763	-0,619901	-542,375405	28,524029	5,628485	-0,348643	-7,037763	-0,619901	-542,375405	28,524029	5,628485
11:50:00,79	0,600994	3,693144	-0,090993	-0,558008	0,556008	-1,397985	-0,350504	-7,043433	-0,622256	10,352437	1,057288	5,591311	5,587453	-6,113364	-1,717355	-177,512903	-308,066362	18,736744	-0,350504	-7,043433	-0,622256	-542,557093	28,571874	5,591311	-0,350504	-7,043433	-0,622256	-542,557093	28,571874	5,591311
11:50:00,84	0,600994	3,693144	-0,090993	-0,558008	0,556008	-1,397985	-0,343671	-7,039771	-0,618770	10,060611	1,431178	5,584691	5,591419	-6,109170	-1,718536	-177,579327	-308,036385	18,774329	-0,343671	-7,039771	-0,618770	-542,561437	28,409375	5,584691	-0,343671	-7,039771	-0,618770	-542,561437	28,409375	5,584691
11:50:00,89	0,600994	3,693144	-0,090993	-0,558008	0,556008	-1,397985	-0,349286	-7,041109	-0,619951	10,122907	1,066691	5,622276	5,596595	-6,113318	-1,721660	-177,609182	-308,144377	18,739440	-0,349286	-7,041109	-0,619951	-542,604131	28,485655	5,622276	-0,349286	-7,041109	-0,619951	-542,604131	28,485655	5,622276
11:50:00,94	0,600994	3,693144	-0,090993	-0,558008	0,556008	-1,397985	-0,348282	-7,047666	-0,623075	10,355419	1,147054	5,587388	5,592318	-6,115082	-1,724037	-177,679429	-308,155038	18,720886	-0,348282	-7,047666	-0,623075	-542,886342	28,487184	5,587388	-0,348282	-7,047666	-0,623075	-542,886342	28,487184	5,587388
11:50:00,99	0,600994	3,693144	-0,090993	-0,558008	0,556008	-1,397985	-0,344616	-7,044844	-0,625452	10,164320	1,282187	5,568833	5,594780	-6,115846	-1,723611	-177,626220	-308,172046	18,729537	-0,344616	-7,044844	-0,625452	-542,855916	28,334527	5,568833	-0,344616	-7,044844	-0,625452	-542,855916	28,334527	5,568833
11:50:01,04	0,600994	3,693144	-0,090993	-0,558008	0,556008	-1,397985	-0,345184	-7,047358	-0,625025	10,306911	1,307207	5,577484	5,592174	-6,115111	-1,721347	-177,724218	-308,239289	18,707291	-0,345184	-7,047358	-0,625025	-542,910655	28,404177	5,577484	-0,345184	-7,047358	-0,625025	-542,910655	28,404177	5,577484
11:50:01,09	0,600994	3,693144	-0,090993	-0,558008	0,556008	-1,397985	-0,344518	-7,044733	-0,622761	10,063223	1,290611	5,555238	5,593316	-6,118450	-1,725957	-177,722682	-308,273617	18,757134	-0,344518	-7,044733	-0,622761	-542,948350	28,335271	5,555238	-0,344518	-7,044733	-0,622761	-542,948350	28,335271	5,555238
11:50:01,14	0,600994	3,693144	-0,090993	-0,558008	0,556008	-1,397985	-0,342198	-7,047392	-0,627371	10,172513	1,429741	5,605081	5,593324	-6,118358	-1,725557	-177,722370	-308,260615	18,771855	-0,342198	-7,047392	-0,627371	-543,047765	28,292287	5,605081	-0,342198	-7,047392	-0,627371	-543,047765	28,292287	5,605081
11:50:01,19	0,600994	3,693144	-0,090993	-0,558008	0,556008	-1,397985	-0,342281	-7,047353	-0,626972	10,181891	1,419175	5,619802	5,592658	-6,114740	-1,725216	-177,751075	-308,264680	18,748008	-0,342281	-7,047353	-0,626972	-543,035309	28,288266	5,619802	-0,342281	-7,047353	-0,626972	-543,035309	28,288266	5,619802
11:50:01,24	0,600994	3,693144	-0,090993	-0,558008	0,556008	-1,397985	-0,345081	-7,044967	-0,626631	10,039940	1,250748	5,595955	5,593711	-6,115621	-1,727165	-177,788980	-308,315339	18,757702	-0,345081	-7,044967	-0,626631	-542,989952	28,339640	5,595955	-0,345081	-7,044967	-0,626631	-542,989952	28,339640	5,595955
11:50:01,29	0,600994	3,693144	-0,090993	-0,558008	0,556008	-1,397985	-0,344845	-7,046320	-0,628579	10,047464	1,255548	5,605649	5,594871	-6,115693	-1,724837	-177,800532	-308,320553	18,756427	-0,344845	-7,046320	-0,628579	-543,088626	28,325876	5,605649	-0,344845	-7,046320	-0,628579	-543,088626	28,325876	5,605649
11:50:01,34	0,600994	3,693144	-0,090993	-0,558008	0,556008	-1,397985	-0,345362	-7,047360	-0,626251	10,091280	1,221239	5,604374	5,592423	-6,114346	-1,728348	-177,828481	-308,329584	18,768029	-0,345362	-7,047360	-0,626251	-543,126491	28,332193	5,604374	-0,345362	-7,047360	-0,626251	-543,126491	28,332193	5,604374
11:50:01,39	0,600994	3,693144	-0,090993	-0,558008	0,556008	-1,397985	-0,345305	-7,044567	-0,629763	9,924218	1,204545	5,615976	5,595975	-6,118011	-1,726776	-177,816553	-308,380886	18,755686	-0,345305	-7,044567	-0,629763	-543,074258	28,310977	5,615976	-0,345305	-7,044567	-0,629763	-543,074258	28,310977	5,615976
11:50:01,44	0,600994	3,693144	-0,090993	-0,558008	0,556008	-1,397985	-0,343907	-7,049475	-0,628191	10,140997	1,313224	5,603633	5,596529	-6,115395	-1,727963	-177,833197	-308,354516	18,753062	-0,343907	-7,049475	-0,628191	-543,242798	28,309910	5,603633	-0,343907	-7,049475	-0,628191	-543,242798	28,309910	5,603633
11:50:01,49	0,600994	3,693144	-0,090993	-0,558008	0,556008	-1,397985	-0,346450	-7,048647	-0,629377	10,112438	1,153365	5,601009	5,594620	-6,118128	-1,727988	-177,890606	-308,404808	18,741631	-0,346450	-7,048647	-0,629377	-543,206331	28,349713	5,601009	-0,346450	-7,048647	-0,629377	-543,206331	28,349713	5,601009
11:50:01,54	0,600994	3,693144	-0,090993	-0,558008	0,556008	-1,397985	-0,343129	-7,048359	-0,629403	10,025238	1,301521	5,589578	5,599423	-6,117460	-1,727182	-177,842271	-308,419485	18,745948	-0,343129	-7,048359	-0,629403	-543,270976	28,237117	5,589578	-0,343129	-7,048359	-0,629403	-543,270976	28,237117	5,589578
11:50:01,59	0,600994	3,693144	-0,090993	-0,558008	0,556008	-1,397985	-0,346108	-7,052186	-0,628596	10,235662	1,195770	5,593895	5,597010	-6,115412	-1,726042	-177,872584	-308,399260	18,746100	-0,346108	-7,052186	-0,628596	-543,360916	28,365279	5,593895	-0,346108	-7,052186	-0,628596	-543,360916	28,365279	5,593895
11:50:01,64	0,600994	3,693144	-0,090993	-0,558008	0,556008	-1,397985	-0,346676	-7,049072	-0,627456	10,076099	1,129895	5,594047	5,598148	-6,122306	-1,729894	-177,881288	-308,456130	18,755576	-0,346676	-7,049072	-0,627456	-543,276039	28,343954	5,594047	-0,346676	-7,049072	-0,627456	-543,276039	28,343954	5,594047
11:50:01,69	0,600994	3,693144	-0,090993	-0,558008	0,556008	-1,397985	-0,341274	-7,053504	-0,631308	10,252965	1,431685	5,603523	5,595645	-6,115773	-1,729143	-177,925094	-308,468539	18,789625	-0,341274	-7,053504	-0,631308	-543,447093	28,221703	5,603523	-0,341274	-7,053504	-0,631308	-543,447093	28,221703	5,603523
11:50:01,74	0,600994	3,693144	-0,090993	-0,558008	0,556008	-1,397985	-0,345681	-7,048070	-0,630557	9,937774	1,170810	5,637572	5,596260	-6,119980	-1,728781	-177,938563	-308,448313	18,736377	-0,345681	-7,048070	-0,630557	-543,335754	28,306746	5,637572	-0,345681	-7,048070	-0,630557	-543,335754	28,306746	5,637572
11:50:01,79	0,600994	3,693144	-0,090993	-0,558008	0,556008	-1,397985	-0,342345	-7,050706	-0,630196	10,085617	1,322498	5,584324	5,601580	-6,119409	-1,731115	-177,924859	-308,452759	18,719137	-0,342345	-7,050706	-0,630196	-543,394822	28,196567	5,584324	-0,342345	-7,050706	-0,630196	-543,394822	28,196567	5,584324
11:50:01,85	0,600994	3,693144	-0,090993	-0,558008	0,556008	-1,397985	-0,345499	-7,055027	-0,632530	10,313324	1,172561	5,567084	5,597994	-6,117145	-1,729954	-177,931207	-308,485621	18,736540	-0,345499	-7,055027	-0,632530	-543,506333	28,294249	5,567084	-0,345499	-7,055027	-0,632530	-543,506333	28,294249	5,567084
11:50:01,90	0,600994	3,693144	-0,090993	-0,558008	0,556008	-1,397985	-0,347808	-7,052405	-0,630170	10,205902	1,072817	5,604857	5,596192	-6,120471	-1,728773	-177,946102	-308,516368	18,748720	-0,347808	-7,052405	-0,630170	-543,407860	28,375719	5,604857	-0,347808	-7,052405	-0,630170	-543,407860	28,375719	5,604857
11:50:01,95	0,600994	3,693144	-0,090993	-0,558008	0,556008	-1,397985	-0,341885	-7,050893	-0,630187	10,032631	1,373884	5,596667	5,594260	-6,113802	-1,730291	-177,797854	-308,314933	18,750383	-0,341885	-7,050893	-0,630187	-543,462482	28,211892	5,596667	-0,341885	-7,050893	-0,630187	-543,462482	28,211892	5,596667
11:50:02,00	0,600994	3,693144	-0,090993	-0,558008	0,556008	-1,397985	-0,346695	-7,045886	-0,631705	10,020814	1,151463	5,598330	4,153431	-5,214962	-1,396125	-131,419697	-233,774921	17,139787	-0,346695	-7,045886	-0,631705	-543,081212	28,367010	5,598330	-0,346695	-7,045886	-0,631705	-543,081212	28,367010	5,598330
11:50:02,05	0,600966	3,643040	-0,090993	-0,558021	0,556000	-1,398006	-0,404698	-5,348671	-0,297540	9,508251	1,029937	3,987734	3,845128	-5,045608	-1,196927	-122,650014	-218,237827	16,758421	-0,404698	-5,348671	-0,297540	-410,362435	32,798732	3,987734	-0,404698	-5,348671	-0,297540	-410,362435	32,798732	3,987734
11:50:02,10	0,600966	3,643040	-0,090993	-0,558021	0,556000	-1,398006	-0,397212	-4,996996	-0,098341	9,061519	1,245429	3,606368	3,856065	-5,044622	-1,199747	-122,916214	-218,576052	16,773455	-0,397212	-4,996996	-0,098341	-383,202701	32,426568	3,606368	-0,397212	-4,996996	-0,098341	-383,202701	32,426568	3,606368
11:50:02,15	0,600966	3,643040	-0,090993	-0,558021	0,556000	-1,398006	-0,403534	-5,005975	-0,101161	9,102371	0,855244	3,621402	3,855569	-5,048684	-1,198264	-123,092141	-218,776801	16,762397	-0,403534	-5,005975	-0,101161	-383,866634	32,532688	3,621402	-0,403534	-5,005975	-0,101161	-383,866634	32,532688	3,621402
11:50:02,20	0,600966	3,643040	-0,090993	-0,558021	0,556000	-1,398006	-0,399768	-5,007577	-0,099678	8,923856	0,999091	3,610344	3,858802	-5,053310	-1,201784	-123,192116	-218,909198	16,761197	-0,399768	-5,007577	-0,099678	-384,170903	32,380907	3,610344	-0,399768	-5,007577	-0,099678	-384,170903	32,380907	3,610344
11:50:02,25	0,600966	3,643040	-0,090993	-0,558021	0,556000	-1,398006	-0,397379	-5,012689	-0,103198	9,025067	1,102962	3,609145	3,865648	-5,056362	-1,204493	-123,256862	-219,021813	16,784860	-0,397379	-5,012689	-0,103198	-384,471035	32,297203	3,609145	-0,397379	-5,012689	-0,103198	-384,471035	32,297203	3,609145
11:50:02,30	0,600966	3,643040	-0,090993	-0,558021	0,556000	-1,398006	-0,398158	-5,020144	-0,105907	9,282811	1,062659	3,632807	3,866559	-5,057499	-1,204149	-123,357939	-219,101583	16,778278	-0,398158	-5,020144	-0,105907	-384,798484	32,318098	3,632807	-0,398158	-5,020144	-0,105907	-384,798484	32,318098	3,632807
11:50:02,35	0,600966	3,643040	-0,090993	-0,558021	0,556000	-1,398006	-0,397630	-5,021502	-0,105564	9,233788	1,042502	3,626226	3,866899	-5,056783	-1,204972	-123,450761	-219,159381	16,778047	-0,397630	-5,021502	-0,105564	-384,954083	32,256438	3,626226	-0,397630	-5,021502	-0,105564	-384,954083	32,256438	3,626226
11:50:02,40	0,600966	3,643040	-0,090993	-0,558021	0,556000	-1,398006	-0,398419	-5,021438	-0,106386	9,134018	0,949976	3,625994	3,864980	-5,054773	-1,207727	-123,492350	-219,213253	16,773546	-0,398419	-5,021438	-0,106386	-385,048865	32,225864	3,625994	-0,398419	-5,021438	-0,106386	-385,048865	32,225864	3,625994
11:50:02,45	0,600966	3,643040	-0,090993	-0,558021	0,556000	-1,398006	-0,399201	-5,018772	-0,109141	8,927912	0,900248	3,621493	3,863908	-5,059026	-1,213489	-123,449999	-219,178646	16,815671	-0,399201	-5,018772	-0,109141	-385,045653	32,237498	3,621493	-0,399201	-5,018772	-0,109141	-385,045653	32,237498	3,621493
11:50:02,50	0,600966	3,643040	-0,090993	-0,558021	0,556000	-1,398006	-0,410684	-3,413873	0,168631	8,340439	1,271977	2,299753	2,480839	-4,242378	-0,929955	-81,219630	-147,932540	15,451806	-0,410684	-3,413873	0,168631	-259,648607	33,510688	2,299753	-0,410684	-3,413873	0,168631	-259,648607	33,510688	2,299753
11:50:02,55	0,600973	3,592944	-0,090994	-0,558007	0,555986	-1,398013	-0,410684	-3,413873	0,168631	8,340439	1,271977	2,299753	2,181892	-4,069342	-0,748269	-72,614525	-132,654905	15,144470	-0,410684	-3,413873	0,168631	-259,648607	33,510688	2,299753	-0,410684	-3,413873	0,168631	-259,648607	33,510688	2,299753
11:50:02,60	0,600973	3,592944	-0,090994	-0,558007	0,555986	-1,398013	-0,411064	-3,068459	0,350317	7,912262	1,065635	1,992417	2,190753	-4,073814	-0,736253	-72,762445	-133,082467	15,145231	-0,411064	-3,068459	0,350317	-232,961763	33,334178	1,992417	-0,411064	-3,068459	0,350317	-232,961763	33,334178	1,992417
11:50:02,65	0,600973	3,592944	-0,090994	-0,558007	0,555986	-1,398013	-0,411622	-3,078370	0,362333	7,983373	1,122321	1,993179	2,197184	-4,080352	-0,742517	-72,972756	-133,340871	15,162450	-0,411622	-3,078370	0,362333	-233,668633	33,434630	1,993179	-0,411622	-3,078370	0,362333	-233,668633	33,434630	1,993179
11:50:02,70	0,600973	3,592944	-0,090994	-0,558007	0,555986	-1,398013	-0,409176	-3,087208	0,356068	8,114036	1,196594	2,010397	2,198997	-4,079388	-0,745699	-73,148894	-133,533098	15,175031	-0,409176	-3,087208	0,356068	-234,231793	33,316871	2,010397	-0,409176	-3,087208	0,356068	-234,231793	33,316871	2,010397
11:50:02,75	0,600973	3,592944	-0,090994	-0,558007	0,555986	-1,398013	-0,410917	-3,088296	0,352886	7,916057	1,049601	2,022978	2,201124	-4,080766	-0,748056	-73,211292	-133,660389	15,168346	-0,410917	-3,088296	0,352886	-234,515161	33,306600	2,022978	-0,410917	-3,088296	0,352886	-234,515161	33,306600	2,022978
11:50:02,80	0,600973	3,592944	-0,090994	-0,558007	0,555986	-1,398013	-0,410787	-3,090827	0,350530	7,906249	1,066001	2,016293	2,203852	-4,087233	-0,751935	-73,297465	-133,725158	15,188410	-0,410787	-3,090827	0,350530	-234,723676	33,312745	2,016293	-0,410787	-3,090827	0,350530	-234,723676	33,312745	2,016293
11:50:02,85	0,600973	3,592944	-0,090994	-0,558007	0,555986	-1,398013	-0,406550	-3,096423	0,346650	8,098044	1,244057	2,036357	2,204755	-4,085319	-0,753165	-73,378720	-133,847344	15,162294	-0,406550	-3,096423	0,346650	-234,971139	33,158234	2,036357	-0,406550	-3,096423	0,346650	-234,971139	33,158234	2,036357
11:50:02,90	0,600973	3,592944	-0,090994	-0,558007	0,555986	-1,398013	-0,408659	-3,096248	0,345421	7,942509	1,125099	2,010241	2,206920	-4,088822	-0,757449	-73,445655	-133,912924	15,168188	-0,408659	-3,096248	0,345421	-235,112950	33,204854	2,010241	-0,408659	-3,096248	0,345421	-235,112950	33,204854	2,010241
11:50:02,95	0,600973	3,592944	-0,090994	-0,558007	0,555986	-1,398013	-0,406708	-3,099874	0,341137	8,040805	1,201412	2,016135	2,208490	-4,088211	-0,758268	-73,510513	-133,985766	15,152846	-0,406708	-3,099874	0,341137	-235,299303	33,127955	2,016135	-0,406708	-3,099874	0,341137	-235,299303	33,127955	2,016135
11:50:03,00	0,600973	3,592944	-0,090994	-0,558007	0,555986	-1,398013	-0,408022	-3,100929	0,340318	8,000146	1,113308	2,000793	2,206629	-4,086172	-0,759072	-73,534955	-134,023380	15,147517	-0,408022	-3,100929	0,340318	-235,422769	33,143044	2,000793	-0,408022	-3,100929	0,340318	-235,422769	33,143044	2,000793
11:50:03,05	0,600973	3,592944	-0,090994	-0,558007	0,555986	-1,398013	-0,408858	-3,098297	0,339514	7,818504	1,067505	1,995464	2,211102	-4,088383	-0,761016	-73,618650	-134,099492	15,176638	-0,408858	-3,098297	0,339514	-235,397826	33,162822	1,995464	-0,408858	-3,098297	0,339514	-235,397826	33,162822	1,995464
11:50:03,10	0,600973	3,592944	-0,090994	-0,558007	0,555986	-1,398013	-0,409179	-3,103277	0,337570	7,969678	1,016350	2,024585	2,213983	-4,086091	-0,763748	-73,625227	-134,135609	15,173204	-0,409179	-3,103277	0,337570	-235,637546	33,136922	2,024585	-0,409179	-3,103277	0,337570	-235,637546	33,136922	2,024585
11:50:03,15	0,600973	3,592944	-0,090994	-0,558007	0,555986	-1,398013	-0,412605	-3,104626	0,334838	8,005256	0,850594	2,021151	2,210317	-4,088328	-0,766087	-73,674951	-134,168298	15,187662	-0,412605	-3,104626	0,334838	-235,707859	33,240056	2,021151	-0,412605	-3,104626	0,334838	-235,707859	33,240056	2,021151
11:50:03,20	0,600973	3,592944	-0,090994	-0,558007	0,555986	-1,398013	-0,408834	-3,102569	0,332498	7,845132	1,019929	2,035609	2,208893	-4,091407	-0,770795	-73,762332	-134,250526	15,168707	-0,408834	-3,102569	0,332498	-235,706525	33,113427	2,035609	-0,408834	-3,102569	0,332498	-235,706525	33,113427	2,035609
11:50:03,25	0,600973	3,592944	-0,090994	-0,558007	0,555986	-1,398013	-0,405456	-3,102875	0,327791	7,746146	1,161044	2,016654	2,207615	-4,090965	-0,766932	-73,811030	-134,261354	15,171200	-0,405456	-3,102875	0,327791	-235,829540	32,989340	2,016654	-0,405456	-3,102875	0,327791	-235,829540	32,989340	2,016654
11:50:03,30	0,600973	3,592944	-0,090994	-0,558007	0,555986	-1,398013	-0,405200	-3,101547	0,331654	7,643384	1,137601	2,019147	2,217057	-4,090969	-0,768071	-73,782806	-134,313393	15,171567	-0,405200	-3,101547	0,331654	-235,828084	32,945793	2,019147	-0,405200	-3,101547	0,331654	-235,828084	32,945793	2,019147
11:50:03,35	0,600973	3,592944	-0,090994	-0,558007	0,555986	-1,398013	-0,409917	-3,109726	0,330514	8,037741	0,942761	2,019514	2,208683	-4,090608	-0,768895	-73,837496	-134,321849	15,161276	-0,409917	-3,109726	0,330514	-236,075786	33,121266	2,019514	-0,409917	-3,109726	0,330514	-236,075786	33,121266	2,019514
11:50:03,40	0,600973	3,592944	-0,090994	-0,558007	0,555986	-1,398013	-0,406043	-3,102294	0,329691	7,616602	1,101080	2,009223	2,213342	-4,091627	-0,769654	-73,836257	-134,398067	15,169628	-0,406043	-3,102294	0,329691	-235,913501	32,975467	2,009223	-0,406043	-3,102294	0,329691	-235,913501	32,975467	2,009223
11:50:03,45	0,600973	3,592944	-0,090994	-0,558007	0,555986	-1,398013	-0,407490	-3,106838	0,328931	7,787483	1,065009	2,017575	2,213258	-4,092105	-0,769677	-73,883896	-134,378567	15,165825	-0,407490	-3,106838	0,328931	-236,099294	33,052999	2,017575	-0,407490	-3,106838	0,328931	-236,099294	33,052999	2,017575
11:50:03,50	0,600973	3,592944	-0,090994	-0,558007	0,555986	-1,398013	-0,407034	-3,107005	0,328908	7,789223	1,037722	2,013773	2,219064	-4,092075	-0,774302	-73,889705	-134,434222	15,211530	-0,407034	-3,107005	0,328908	-236,110646	32,989905	2,013773	-0,407034	-3,107005	0,328908	-236,110646	32,989905	2,013773
11:50:03,55	0,600973	3,592944	-0,090994	-0,558007	0,555986	-1,398013	-0,409963	-3,112017	0,324284	7,998769	0,908210	2,059477	2,217172	-4,090754	-0,777064	-73,923037	-134,488091	15,187472	-0,409963	-3,112017	0,324284	-236,294580	33,090321	2,059477	-0,409963	-3,112017	0,324284	-236,294580	33,090321	2,059477
11:50:03,60	0,600973	3,592944	-0,090994	-0,558007	0,555986	-1,398013	-0,410161	-3,109719	0,321521	7,815924	0,895991	2,035419	2,218461	-4,092772	-0,773165	-73,892450	-134,470494	15,170736	-0,410161	-3,109719	0,321521	-236,296985	33,093630	2,035419	-0,410161	-3,109719	0,321521	-236,296985	33,093630	2,035419
11:50:03,65	0,600973	3,592944	-0,090994	-0,558007	0,555986	-1,398013	-0,409058	-3,111844	0,325420	7,956960	0,971049	2,018684	2,215944	-4,095226	-0,775130	-73,952475	-134,521438	15,169311	-0,409058	-3,111844	0,325420	-236,322766	33,082086	2,018684	-0,409058	-3,111844	0,325420	-236,322766	33,082086	2,018684
11:50:03,70	0,600973	3,592944	-0,090994	-0,558007	0,555986	-1,398013	-0,405674	-3,110891	0,323456	7,833284	1,120494	2,017258	2,219400	-4,094348	-0,775514	-73,978850	-134,534060	15,190327	-0,405674	-3,110891	0,323456	-236,371649	32,965905	2,017258	-0,405674	-3,110891	0,323456	-236,371649	32,965905	2,017258
11:50:03,75	0,600973	3,592944	-0,090994	-0,558007	0,555986	-1,398013	-0,408163	-3,113445	0,323072	7,941999	0,974551	2,038274	2,212894	-4,094879	-0,778288	-73,992315	-134,537557	15,137541	-0,408163	-3,113445	0,323072	-236,463460	33,015325	2,038274	-0,408163	-3,113445	0,323072	-236,463460	33,015325	2,038274
11:50:03,80	0,600973	3,592944	-0,090994	-0,558007	0,555986	-1,398013	-0,404450	-3,108076	0,320298	7,653041	1,157693	1,985488	2,218206	-4,093400	-0,777495	-73,968454	-134,584101	15,141305	-0,404450	-3,108076	0,320298	-236,330939	32,907029	1,985488	-0,404450	-3,108076	0,320298	-236,330939	32,907029	1,985488
11:50:03,85	0,600973	3,592944	-0,090994	-0,558007	0,555986	-1,398013	-0,408387	-3,111937	0,321090	7,825427	0,996938	1,989252	2,215747	-4,091956	-0,778648	-74,007434	-134,573541	15,195831	-0,408387	-3,111937	0,321090	-236,461629	33,055280	1,989252	-0,408387	-3,111937	0,321090	-236,461629	33,055280	1,989252
11:50:03,90	0,600973	3,592944	-0,090994	-0,558007	0,555986	-1,398013	-0,408407	-3,109086	0,319938	7,666807	0,956816	2,043778	2,221626	-4,093078	-0,777106	-74,023985	-134,567454	15,171882	-0,408407	-3,109086	0,319938	-236,396410	33,016794	2,043778	-0,408407	-3,109086	0,319938	-236,396410	33,016794	2,043778
11:50:03,96	0,600973	3,592944	-0,090994	-0,558007	0,555986	-1,398013	-0,410376	-3,114738	0,321480	7,957718	0,837089	2,019829	2,216818	-4,096469	-0,777105	-74,050175	-134,643402	15,178074	-0,410376	-3,114738	0,321480	-236,549198	33,051576	2,019829	-0,410376	-3,114738	0,321480	-236,549198	33,051576	2,019829
11:50:04,01	0,600973	3,592944	-0,090994	-0,558007	0,555986	-1,398013	-0,405034	-3,112269	0,321481	7,750485	1,130125	2,026021	2,216203	-4,097252	-0,780228	-74,065281	-134,627841	15,165870	-0,405034	-3,112269	0,321481	-236,562649	32,925327	2,026021	-0,405034	-3,112269	0,321481	-236,562649	32,925327	2,026021
11:50:04,06	0,600973	3,592944	-0,090994	-0,558007	0,555986	-1,398013	-0,404049	-3,112128	0,318357	7,749078	1,160519	2,013817	2,209779	-4,085079	-0,777432	-73,829752	-134,350309	15,205250	-0,404049	-3,112128	0,318357	-236,552990	32,878343	2,013817	-0,404049	-3,112128	0,318357	-236,552990	32,878343	2,013817
11:50:04,11	0,600973	3,592944	-0,090994	-0,558007	0,555986	-1,398013	-0,411379	-3,100479	0,321153	7,501408	0,844558	2,053197	0,857628	-3,360546	-0,704483	-36,831022	-64,562590	13,982789	-0,411379	-3,100479	0,321153	-235,886158	33,137800	2,053197	-0,411379	-3,100479	0,321153	-235,886158	33,137800	2,053197
11:50:04,16	0,600992	3,542993	-0,090988	-0,558010	0,555994	-1,398020	-0,362767	-1,567215	0,394102	6,708992	0,520321	0,830737	0,602424	-3,256419	-0,698359	-32,131422	-51,622241	13,686747	-0,362767	-1,567215	0,394102	-116,317408	28,997562	0,830737	-0,362767	-1,567215	0,394102	-116,317408	28,997562	0,830737
11:50:04,21	0,600992	3,542993	-0,090988	-0,558010	0,555994	-1,398020	-0,325343	-1,294139	0,400227	6,065500	0,066209	0,534694	0,608438	-3,265629	-0,705853	-32,500668	-51,997215	13,702144	-0,325343	-1,294139	0,400227	-95,524425	25,605599	0,534694	-0,325343	-1,294139	0,400227	-95,524425	25,605599	0,534694
11:50:04,26	0,600992	3,542993	-0,090988	-0,558010	0,555994	-1,398020	-0,320373	-1,303953	0,392733	6,066445	0,192348	0,550091	0,617872	-3,266879	-0,709029	-32,692680	-52,213939	13,705398	-0,320373	-1,303953	0,392733	-96,293844	25,341612	0,550091	-0,320373	-1,303953	0,392733	-96,293844	25,341612	0,550091
11:50:04,31	0,600992	3,542993	-0,090988	-0,558010	0,555994	-1,398020	-0,324008	-1,312747	0,389557	6,240064	-0,054593	0,553345	0,615842	-3,272576	-0,711372	-32,786135	-52,322449	13,717648	-0,324008	-1,312747	0,389557	-96,810593	25,380012	0,553345	-0,324008	-1,312747	0,389557	-96,810593	25,380012	0,553345
11:50:04,36	0,600992	3,542993	-0,090988	-0,558010	0,555994	-1,398020	-0,318059	-1,313838	0,387213	6,156107	0,228085	0,565595	0,617934	-3,275192	-0,713730	-32,871258	-52,439922	13,716168	-0,318059	-1,313838	0,387213	-96,980210	25,195679	0,565595	-0,318059	-1,313838	0,387213	-96,980210	25,195679	0,565595
11:50:04,41	0,600992	3,542993	-0,090988	-0,558010	0,555994	-1,398020	-0,316839	-1,316957	0,384856	6,173996	0,276526	0,564115	0,622962	-3,274464	-0,715687	-32,958501	-52,528569	13,745464	-0,316839	-1,316957	0,384856	-97,207158	25,148376	0,564115	-0,316839	-1,316957	0,384856	-97,207158	25,148376	0,564115
11:50:04,46	0,600992	3,542993	-0,090988	-0,558010	0,555994	-1,398020	-0,319984	-1,320948	0,382898	6,261128	0,081763	0,593411	0,622235	-3,272981	-0,718454	-33,002562	-52,568266	13,722197	-0,319984	-1,320948	0,382898	-97,433307	25,200483	0,593411	-0,319984	-1,320948	0,382898	-97,433307	25,200483	0,593411
11:50:04,51	0,600992	3,542993	-0,090988	-0,558010	0,555994	-1,398020	-0,320905	-1,319577	0,380132	6,133419	0,015564	0,570144	0,620765	-3,275643	-0,720036	-33,104852	-52,673078	13,734740	-0,320905	-1,319577	0,380132	-97,453381	25,206578	0,570144	-0,320905	-1,319577	0,380132	-97,453381	25,206578	0,570144
11:50:04,56	0,600992	3,542993	-0,090988	-0,558010	0,555994	-1,398020	-0,317864	-1,319634	0,378550	5,994486	0,137506	0,582687	0,607793	-3,268842	-0,717207	-32,730398	-52,159378	13,715322	-0,317864	-1,319634	0,378550	-97,596815	25,089818	0,582687	-0,317864	-1,319634	0,378550	-97,596815	25,089818	0,582687
11:50:04,61	0,600992	3,542993	-0,090988	-0,558010	0,555994	-1,398020	-0,317267	-1,305000	0,381378	5,865601	0,235954	0,563269	-0,484499	-2,773326	-1,210537	-9,509847	2,674111	12,409208	-0,317267	-1,305000	0,381378	-96,576899	25,141451	0,563269	-0,317267	-1,305000	0,381378	-96,576899	25,141451	0,563269
11:50:04,66	0,601005	3,492999	-0,090998	-0,558014	0,555992	-1,398013	-0,200251	-0,111291	-0,111952	2,890156	-0,986357	-0,742845	-0,740929	-2,646142	-1,156489	-3,811495	15,639067	11,787027	-0,200251	-0,111291	-0,111952	-5,846150	14,733348	-0,742845	-0,200251	-0,111291	-0,111952	-5,846150	14,733348	-0,742845
11:50:04,71	0,601005	3,492999	-0,090998	-0,558014	0,555992	-1,398013	-0,182181	0,174377	-0,057904	2,112603	-1,594272	-1,365026	-0,738689	-2,652594	-1,158886	-4,060776	15,383068	11,811348	-0,182181	0,174377	-0,057904	15,801189	12,706926	-1,365026	-0,182181	0,174377	-0,057904	15,801189	12,706926	-1,365026
11:50:04,76	0,601005	3,492999	-0,090998	-0,558014	0,555992	-1,398013	-0,177713	0,169211	-0,060300	2,034870	-1,449827	-1,340705	-0,730746	-2,654922	-1,160065	-4,138632	15,190548	11,812571	-0,177713	0,169211	-0,060300	15,317960	12,500643	-1,340705	-0,177713	0,169211	-0,060300	15,317960	12,500643	-1,340705
11:50:04,81	0,601005	3,492999	-0,090998	-0,558014	0,555992	-1,398013	-0,179669	0,161168	-0,061479	2,247477	-1,522691	-1,339482	-0,731707	-2,654252	-1,164030	-4,276964	15,112004	11,799288	-0,179669	0,161168	-0,061479	14,899150	12,581305	-1,339482	-0,179669	0,161168	-0,061479	14,899150	12,581305	-1,339482
11:50:04,86	0,601005	3,492999	-0,090998	-0,558014	0,555992	-1,398013	-0,179769	0,162335	-0,065444	2,049599	-1,608406	-1,352765	-0,725454	-2,658012	-1,164013	-4,338913	14,966472	11,824846	-0,179769	0,162335	-0,065444	14,792892	12,503422	-1,352765	-0,179769	0,162335	-0,065444	14,792892	12,503422	-1,352765
11:50:04,91	0,601005	3,492999	-0,090998	-0,558014	0,555992	-1,398013	-0,179638	0,155040	-0,065427	2,271932	-1,582517	-1,327207	-0,733924	-2,658969	-1,165233	-4,410400	14,867267	11,807004	-0,179638	0,155040	-0,065427	14,442565	12,519088	-1,327207	-0,179638	0,155040	-0,065427	14,442565	12,519088	-1,327207
11:50:04,96	0,601005	3,492999	-0,090998	-0,558014	0,555992	-1,398013	-0,174574	0,161897	-0,066647	1,793728	-1,331502	-1,345049	-0,728177	-2,660306	-1,169472	-4,445075	14,805232	11,857199	-0,174574	0,161897	-0,066647	14,502609	12,372588	-1,345049	-0,174574	0,161897	-0,066647	14,502609	12,372588	-1,345049
11:50:05,01	0,601005	3,492999	-0,090998	-0,558014	0,555992	-1,398013	-0,176290	0,156251	-0,070887	2,016228	-1,419743	-1,294853	-0,727170	-2,668653	-1,170673	-4,528073	14,741972	11,812086	-0,176290	0,156251	-0,070887	14,281944	12,419048	-1,294853	-0,176290	0,156251	-0,070887	14,281944	12,419048	-1,294853
11:50:05,06	0,601005	3,492999	-0,090998	-0,558014	0,555992	-1,398013	-0,169565	0,151206	-0,072087	2,182309	-1,110297	-1,339967	-0,727969	-2,661945	-1,173448	-4,582281	14,682566	11,813286	-0,169565	0,151206	-0,072087	14,051956	12,200591	-1,339967	-0,169565	0,151206	-0,072087	14,051956	12,200591	-1,339967
11:50:05,11	0,601005	3,492999	-0,090998	-0,558014	0,555992	-1,398013	-0,174974	0,155252	-0,074862	1,893362	-1,408805	-1,338767	-0,727474	-2,662660	-1,172301	-4,613499	14,631343	11,801557	-0,174974	0,155252	-0,074862	14,080626	12,326685	-1,338767	-0,174974	0,155252	-0,074862	14,080626	12,326685	-1,338767
11:50:05,16	0,601005	3,492999	-0,090998	-0,558014	0,555992	-1,398013	-0,174603	0,154465	-0,073715	1,874297	-1,390917	-1,350496	-0,723453	-2,665652	-1,174620	-4,649919	14,593538	11,816918	-0,174603	0,154465	-0,073715	13,999810	12,315419	-1,350496	-0,174603	0,154465	-0,073715	13,999810	12,315419	-1,350496
11:50:05,21	0,601005	3,492999	-0,090998	-0,558014	0,555992	-1,398013	-0,174022	0,149487	-0,076034	2,082195	-1,373366	-1,335135	-0,724056	-2,663418	-1,173069	-4,650971	14,589625	11,825777	-0,174022	0,149487	-0,076034	13,816949	12,287396	-1,335135	-0,174022	0,149487	-0,076034	13,816949	12,287396	-1,335135
11:50:05,26	0,601005	3,492999	-0,090998	-0,558014	0,555992	-1,398013	-0,173115	0,151759	-0,077584	1,923471	-1,313776	-1,316404	-0,719524	-2,663560	-1,176572	-4,702625	14,519805	11,841501	-0,173115	0,151759	-0,077584	13,836572	12,275761	-1,316404	-0,173115	0,151759	-0,077584	13,836572	12,275761	-1,316404
11:50:05,31	0,601005	3,492999	-0,090998	-0,558014	0,555992	-1,398013	-0,177799	0,147131	-0,077987	2,114526	-1,578522	-1,310552	-0,723140	-2,661875	-1,175421	-4,728665	14,496706	11,854488	-0,177799	0,147131	-0,077987	13,664292	12,378695	-1,310552	-0,177799	0,147131	-0,077987	13,664292	12,378695	-1,310552
11:50:05,36	0,601005	3,492999	-0,090998	-0,558014	0,555992	-1,398013	-0,177450	0,151104	-0,076835	1,874873	-1,571363	-1,297565	-0,719025	-2,665551	-1,178533	-4,728425	14,462067	11,821520	-0,177450	0,151104	-0,076835	13,736569	12,358438	-1,297565	-0,177450	0,151104	-0,076835	13,736569	12,358438	-1,297565
11:50:05,41	0,601005	3,492999	-0,090998	-0,558014	0,555992	-1,398013	-0,176324	0,145703	-0,079948	2,125860	-1,495293	-1,330533	-0,720873	-2,663466	-1,175432	-4,758351	14,447306	11,843684	-0,176324	0,145703	-0,079948	13,563558	12,346132	-1,330533	-0,176324	0,145703	-0,079948	13,563558	12,346132	-1,330533
11:50:05,46	0,601005	3,492999	-0,090998	-0,558014	0,555992	-1,398013	-0,177206	0,148345	-0,076846	1,960720	-1,559685	-1,308369	-0,720851	-2,669675	-1,176969	-4,752493	14,415155	11,828076	-0,177206	0,148345	-0,076846	13,605829	12,350964	-1,308369	-0,177206	0,148345	-0,076846	13,605829	12,350964	-1,308369
11:50:05,51	0,601005	3,492999	-0,090998	-0,558014	0,555992	-1,398013	-0,171839	0,145223	-0,078383	2,098189	-1,259486	-1,323977	-0,718082	-2,665435	-1,178541	-4,801179	14,369295	11,853397	-0,171839	0,145223	-0,078383	13,498161	12,229905	-1,323977	-0,171839	0,145223	-0,078383	13,498161	12,229905	-1,323977
11:50:05,56	0,601005	3,492999	-0,090998	-0,558014	0,555992	-1,398013	-0,176896	0,144944	-0,079956	2,048620	-1,541670	-1,298655	-0,724642	-2,668080	-1,178590	-4,846826	14,359538	11,813297	-0,176896	0,144944	-0,079956	13,426719	12,344675	-1,298655	-0,176896	0,144944	-0,079956	13,426719	12,344675	-1,298655
11:50:05,61	0,601005	3,492999	-0,090998	-0,558014	0,555992	-1,398013	-0,171325	0,149302	-0,080005	1,790716	-1,286637	-1,338756	-0,717011	-2,664953	-1,180542	-4,838388	14,328186	11,800641	-0,171325	0,149302	-0,080005	13,510941	12,162393	-1,338756	-0,171325	0,149302	-0,080005	13,510941	12,162393	-1,338756
11:50:05,66	0,601005	3,492999	-0,090998	-0,558014	0,555992	-1,398013	-0,177849	0,144258	-0,081957	2,030076	-1,602895	-1,351412	-0,724706	-2,669657	-1,182010	-4,842810	14,301307	11,905284	-0,177849	0,144258	-0,081957	13,354338	12,358260	-1,351412	-0,177849	0,144258	-0,081957	13,354338	12,358260	-1,351412
11:50:05,71	0,601005	3,492999	-0,090998	-0,558014	0,555992	-1,398013	-0,169928	0,148570	-0,083425	1,780380	-1,181371	-1,246769	-0,723043	-2,666869	-1,180117	-4,880796	14,270541	11,875166	-0,169928	0,148570	-0,083425	13,443110	12,157953	-1,246769	-0,169928	0,148570	-0,083425	13,443110	12,157953	-1,246769
11:50:05,76	0,601005	3,492999	-0,090998	-0,558014	0,555992	-1,398013	-0,173173	0,148524	-0,081531	1,737142	-1,367654	-1,276887	-0,716543	-2,668426	-1,178583	-4,882193	14,264234	11,826487	-0,173173	0,148524	-0,081531	13,396250	12,226446	-1,276887	-0,173173	0,148524	-0,081531	13,396250	12,226446	-1,276887
11:50:05,81	0,601005	3,492999	-0,090998	-0,558014	0,555992	-1,398013	-0,175075	0,142116	-0,079998	2,064186	-1,464601	-1,325566	-0,721342	-2,666760	-1,180914	-4,897081	14,226888	11,855351	-0,175075	0,142116	-0,079998	13,220283	12,278786	-1,325566	-0,175075	0,142116	-0,079998	13,220283	12,278786	-1,325566
11:50:05,86	0,601005	3,492999	-0,090998	-0,558014	0,555992	-1,398013	-0,174119	0,147106	-0,082329	1,764938	-1,409090	-1,296702	-0,722544	-2,674012	-1,181285	-4,930226	14,239078	11,859869	-0,174119	0,147106	-0,082329	13,312721	12,259221	-1,296702	-0,174119	0,147106	-0,082329	13,312721	12,259221	-1,296702
11:50:05,91	0,601005	3,492999	-0,090998	-0,558014	0,555992	-1,398013	-0,167237	0,144520	-0,082699	1,893382	-1,086035	-1,292184	-0,719150	-2,666935	-1,182103	-4,954424	14,177405	11,855431	-0,167237	0,144520	-0,082699	13,238184	12,042054	-1,292184	-0,167237	0,144520	-0,082699	13,238184	12,042054	-1,292184
11:50:05,96	0,601005	3,492999	-0,090998	-0,558014	0,555992	-1,398013	-0,175063	0,145119	-0,083517	1,796724	-1,483092	-1,296622	-0,717977	-2,668451	-1,184045	-4,973113	14,224058	11,858277	-0,175063	0,145119	-0,083517	13,188549	12,259315	-1,296622	-0,175063	0,145119	-0,083517	13,188549	12,259315	-1,296622
11:50:06,01	0,601005	3,492999	-0,090998	-0,558014	0,555992	-1,398013	-0,174336	0,143345	-0,085459	1,920022	-1,484849	-1,293776	-0,715000	-2,669937	-1,182091	-4,945434	14,159055	11,840480	-0,174336	0,143345	-0,085459	13,172600	12,200564	-1,293776	-0,174336	0,143345	-0,085459	13,172600	12,200564	-1,293776
11:50:06,06	0,601005	3,492999	-0,090998	-0,558014	0,555992	-1,398013	-0,174538	0,140024	-0,083505	2,050262	-1,438853	-1,311573	-0,716885	-2,669550	-1,184453	-4,994724	14,157181	11,837250	-0,174538	0,140024	-0,083505	13,042136	12,262375	-1,311573	-0,174538	0,140024	-0,083505	13,042136	12,262375	-1,311573
11:50:06,11	0,601005	3,492999	-0,090998	-0,558014	0,555992	-1,398013	-0,173931	0,141850	-0,085867	1,929030	-1,449020	-1,314803	-0,716334	-2,668536	-1,185215	-5,001542	14,148026	11,866807	-0,173931	0,141850	-0,085867	13,064264	12,204531	-1,314803	-0,173931	0,141850	-0,085867	13,064264	12,204531	-1,314803
11:50:06,16	0,601005	3,492999	-0,090998	-0,558014	0,555992	-1,398013	-0,175084	0,141880	-0,086629	1,916153	-1,510320	-1,285246	-0,713965	-2,673743	-1,186729	-5,002825	14,144231	11,886638	-0,175084	0,141880	-0,086629	13,053711	12,233766	-1,285246	-0,175084	0,141880	-0,086629	13,053711	12,233766	-1,285246
11:50:06,21	0,601005	3,492999	-0,090998	-0,558014	0,555992	-1,398013	-0,171759	0,137225	-0,088143	2,154268	-1,336661	-1,265415	-0,718108	-2,673083	-1,184810	-5,010759	14,130282	11,869951	-0,171759	0,137225	-0,088143	12,926434	12,146455	-1,265415	-0,171759	0,137225	-0,088143	12,926434	12,146455	-1,265415
11:50:06,26	0,601005	3,492999	-0,090998	-0,558014	0,555992	-1,398013	-0,170259	0,141142	-0,086225	1,934517	-1,258551	-1,282102	-0,716929	-2,667863	-1,183650	-4,992540	14,115014	11,879237	-0,170259	0,141142	-0,086225	13,014198	12,106804	-1,282102	-0,170259	0,141142	-0,086225	13,014198	12,106804	-1,282102
11:50:06,31	0,601005	3,492999	-0,090998	-0,558014	0,555992	-1,398013	-0,175369	0,142732	-0,085064	1,847754	-1,500853	-1,272816	-0,718176	-2,674077	-1,186383	-5,026332	14,078379	11,849866	-0,175369	0,142732	-0,085064	13,052204	12,265629	-1,272816	-0,175369	0,142732	-0,085064	13,052204	12,265629	-1,272816
11:50:06,36	0,601005	3,492999	-0,090998	-0,558014	0,555992	-1,398013	-0,169365	0,140705	-0,087797	1,904553	-1,199570	-1,302187	-0,716386	-2,670514	-1,181361	-5,021165	14,083316	11,823527	-0,169365	0,140705	-0,087797	12,949857	12,095564	-1,302187	-0,169365	0,140705	-0,087797	12,949857	12,095564	-1,302187
11:50:06,41	0,601005	3,492999	-0,090998	-0,558014	0,555992	-1,398013	-0,173345	0,140936	-0,082775	1,899371	-1,404525	-1,328526	-0,717027	-2,669973	-1,185637	-5,035982	14,089082	11,836126	-0,173345	0,140936	-0,082775	12,962853	12,203040	-1,328526	-0,173345	0,140936	-0,082775	12,962853	12,203040	-1,328526
11:50:06,46	0,601005	3,492999	-0,090998	-0,558014	0,555992	-1,398013	-0,173493	0,141761	-0,087051	1,854039	-1,427970	-1,315927	-0,717619	-2,668433	-1,184486	-5,034464	14,081921	11,825616	-0,173493	0,141761	-0,087051	12,982309	12,191266	-1,315927	-0,173493	0,141761	-0,087051	12,982309	12,191266	-1,315927
11:50:06,51	0,601005	3,492999	-0,090998	-0,558014	0,555992	-1,398013	-0,174531	0,143045	-0,085900	1,781866	-1,477037	-1,326437	-0,717215	-2,670973	-1,187586	-5,097019	14,024288	11,859909	-0,174531	0,143045	-0,085900	13,010873	12,223661	-1,326437	-0,174531	0,143045	-0,085900	13,010873	12,223661	-1,326437
11:50:06,56	0,601005	3,492999	-0,090998	-0,558014	0,555992	-1,398013	-0,172533	0,141424	-0,089001	1,784938	-1,398516	-1,292144	-0,710112	-2,672178	-1,186018	-5,085607	14,015378	11,849911	-0,172533	0,141424	-0,089001	12,886742	12,145364	-1,292144	-0,172533	0,141424	-0,089001	12,886742	12,145364	-1,292144
11:50:06,61	0,601005	3,492999	-0,090998	-0,558014	0,555992	-1,398013	-0,175041	0,134670	-0,087433	2,134131	-1,514565	-1,302142	-0,710103	-2,671452	-1,186780	-5,076749	14,018589	11,869876	-0,175041	0,134670	-0,087433	12,705754	12,226149	-1,302142	-0,175041	0,134670	-0,087433	12,705754	12,226149	-1,302142
11:50:06,66	0,601005	3,492999	-0,090998	-0,558014	0,555992	-1,398013	-0,175675	0,135026	-0,088194	2,122844	-1,541460	-1,282177	-0,718361	-2,673350	-1,187169	-5,073582	13,984323	11,872118	-0,175675	0,135026	-0,088194	12,722389	12,249014	-1,282177	-0,175675	0,135026	-0,088194	12,722389	12,249014	-1,282177
11:50:06,71	0,601005	3,492999	-0,090998	-0,558014	0,555992	-1,398013	-0,169902	0,141228	-0,088583	1,772241	-1,221375	-1,279935	-0,712460	-2,671589	-1,188346	-5,071581	14,006393	11,855422	-0,169902	0,141228	-0,088583	12,858654	12,115898	-1,279935	-0,169902	0,141228	-0,088583	12,858654	12,115898	-1,279935
11:50:06,76	0,601005	3,492999	-0,090998	-0,558014	0,555992	-1,398013	-0,174377	0,136998	-0,089760	2,012334	-1,463413	-1,296631	-0,714894	-2,670515	-1,185254	-5,106064	13,994308	11,862937	-0,174377	0,136998	-0,089760	12,766664	12,225200	-1,296631	-0,174377	0,136998	-0,089760	12,766664	12,225200	-1,296631
11:50:06,81	0,601005	3,492999	-0,090998	-0,558014	0,555992	-1,398013	-0,174090	0,139643	-0,086669	1,847061	-1,472307	-1,289116	-0,716087	-2,669183	-1,187608	-5,105647	13,989694	11,844827	-0,174090	0,139643	-0,086669	12,809063	12,193774	-1,289116	-0,174090	0,139643	-0,086669	12,809063	12,193774	-1,289116
11:50:06,86	0,601005	3,492999	-0,090998	-0,558014	0,555992	-1,398013	-0,174648	0,141343	-0,089022	1,754890	-1,498622	-1,307226	-0,718451	-2,673782	-1,190697	-5,115424	13,993972	11,855544	-0,174648	0,141343	-0,089022	12,850316	12,211212	-1,307226	-0,174648	0,141343	-0,089022	12,850316	12,211212	-1,307226
11:50:06,91	0,601005	3,492999	-0,090998	-0,558014	0,555992	-1,398013	-0,169482	0,141090	-0,092111	1,766858	-1,240638	-1,296509	-0,719063	-2,673681	-1,186036	-5,131683	13,987022	11,862252	-0,169482	0,141090	-0,092111	12,842430	12,063728	-1,296509	-0,169482	0,141090	-0,092111	12,842430	12,063728	-1,296509
11:50:06,96	0,601005	3,492999	-0,090998	-0,558014	0,555992	-1,398013	-0,169264	0,141671	-0,087451	1,722514	-1,239871	-1,289801	-0,712043	-2,671275	-1,189160	-5,143780	13,987520	11,851328	-0,169264	0,141671	-0,087451	12,843671	12,047327	-1,289801	-0,169264	0,141671	-0,087451	12,843671	12,047327	-1,289801
11:50:07,01	0,601005	3,492999	-0,090998	-0,558014	0,555992	-1,398013	-0,174858	0,136794	-0,090575	1,970467	-1,541483	-1,300725	-0,717382	-2,672824	-1,187590	-5,150398	13,946608	11,877048	-0,174858	0,136794	-0,090575	12,708831	12,184842	-1,300725	-0,174858	0,136794	-0,090575	12,708831	12,184842	-1,300725
11:50:07,06	0,601005	3,492999	-0,090998	-0,558014	0,555992	-1,398013	-0,170847	0,140643	-0,089004	1,731585	-1,318225	-1,275005	-0,710912	-2,669026	-1,188775	-5,138858	13,926990	11,854479	-0,170847	0,140643	-0,089004	12,772085	12,093295	-1,275005	-0,170847	0,140643	-0,089004	12,772085	12,093295	-1,275005
11:50:07,11	0,601005	3,492999	-0,090998	-0,558014	0,555992	-1,398013	-0,177371	0,136939	-0,090189	1,912967	-1,637656	-1,297574	-0,716769	-2,673980	-1,187201	-5,138504	13,927795	11,861486	-0,177371	0,136939	-0,090189	12,662713	12,285977	-1,297574	-0,177371	0,136939	-0,090189	12,662713	12,285977	-1,297574
11:50:07,16	0,601005	3,492999	-0,090998	-0,558014	0,555992	-1,398013	-0,170152	0,139534	-0,088616	1,778900	-1,262357	-1,290567	-0,719803	-2,677167	-1,187201	-5,181222	13,912036	11,874958	-0,170152	0,139534	-0,088616	12,732355	12,094573	-1,290567	-0,170152	0,139534	-0,088616	12,732355	12,094573	-1,290567
11:50:07,21	0,601005	3,492999	-0,090998	-0,558014	0,555992	-1,398013	-0,165875	0,140569	-0,088615	1,690108	-1,069069	-1,277095	-0,710968	-2,673154	-1,188407	-5,174478	13,910983	11,824415	-0,165875	0,140569	-0,088615	12,724758	11,952119	-1,277095	-0,165875	0,140569	-0,088615	12,724758	11,952119	-1,277095
11:50:07,26	0,601005	3,492999	-0,090998	-0,558014	0,555992	-1,398013	-0,173768	0,134924	-0,089822	1,986122	-1,473157	-1,327638	-0,710943	-2,673505	-1,187595	-5,147528	13,868896	11,851319	-0,173768	0,134924	-0,089822	12,577619	12,167660	-1,327638	-0,173768	0,134924	-0,089822	12,577619	12,167660	-1,327638
11:50:07,31	0,601005	3,492999	-0,090998	-0,558014	0,555992	-1,398013	-0,173476	0,134727	-0,089010	1,973381	-1,413575	-1,300734	-0,712043	-2,674574	-1,190295	-5,118698	13,900111	11,858162	-0,173476	0,134727	-0,089010	12,549431	12,204296	-1,300734	-0,173476	0,134727	-0,089010	12,549431	12,204296	-1,300734
11:50:07,36	0,601005	3,492999	-0,090998	-0,558014	0,555992	-1,398013	-0,172001	0,135145	-0,091709	1,993080	-1,327501	-1,293891	-0,712115	-2,677789	-1,189922	-5,167406	13,913280	11,848678	-0,172001	0,135145	-0,091709	12,601962	12,174562	-1,293891	-0,172001	0,135145	-0,091709	12,601962	12,174562	-1,293891
11:50:07,41	0,601005	3,492999	-0,090998	-0,558014	0,555992	-1,398013	-0,169180	0,133600	-0,091336	2,060488	-1,229588	-1,303375	-0,712202	-2,671165	-1,190331	-5,182547	13,899963	11,869004	-0,169180	0,133600	-0,091336	12,548062	12,051044	-1,303375	-0,169180	0,133600	-0,091336	12,548062	12,051044	-1,303375
11:50:07,46	0,601005	3,492999	-0,090998	-0,558014	0,555992	-1,398013	-0,174874	0,136987	-0,091746	1,865222	-1,532123	-1,283049	-0,713381	-2,677083	-1,186446	-5,191893	13,850508	11,839844	-0,174874	0,136987	-0,091746	12,618733	12,195478	-1,283049	-0,174874	0,136987	-0,091746	12,618733	12,195478	-1,283049
11:50:07,51	0,601005	3,492999	-0,090998	-0,558014	0,555992	-1,398013	-0,169159	0,135049	-0,087861	1,918542	-1,218315	-1,312209	-0,715849	-2,676896	-1,189946	-5,236654	13,861041	11,871443	-0,169159	0,135049	-0,087861	12,519850	12,060667	-1,312209	-0,169159	0,135049	-0,087861	12,519850	12,060667	-1,312209
11:50:07,56	0,601005	3,492999	-0,090998	-0,558014	0,555992	-1,398013	-0,168087	0,137279	-0,091360	1,789283	-1,206597	-1,280610	-0,713286	-2,674161	-1,189528	-5,139253	13,872975	11,861729	-0,168087	0,137279	-0,091360	12,565707	11,988226	-1,280610	-0,168087	0,137279	-0,091360	12,565707	11,988226	-1,280610
11:50:07,61	0,601005	3,492999	-0,090998	-0,558014	0,555992	-1,398013	-0,171737	0,136428	-0,090942	1,892604	-1,318016	-1,290324	-0,712802	-2,673339	-1,189547	-5,175013	13,841113	11,861293	-0,171737	0,136428	-0,090942	12,602175	12,163337	-1,290324	-0,171737	0,136428	-0,090942	12,602175	12,163337	-1,290324
11:50:07,66	0,601005	3,492999	-0,090998	-0,558014	0,555992	-1,398013	-0,172691	0,136420	-0,090962	1,847542	-1,382671	-1,290760	-0,711564	-2,668483	-1,190311	-5,136116	13,858254	11,882222	-0,172691	0,136420	-0,090962	12,556491	12,173585	-1,290760	-0,172691	0,136420	-0,090962	12,556491	12,173585	-1,290760
11:50:07,71	0,601005	3,492999	-0,090998	-0,558014	0,555992	-1,398013	-0,177515	0,137775	-0,091725	1,811349	-1,608420	-1,269831	-0,713708	-2,672411	-1,191770	-5,183859	13,865284	11,890140	-0,177515	0,137775	-0,091725	12,626706	12,326545	-1,269831	-0,177515	0,137775	-0,091725	12,626706	12,326545	-1,269831
11:50:07,76	0,601005	3,492999	-0,090998	-0,558014	0,555992	-1,398013	-0,173042	0,137669	-0,093184	1,799106	-1,420650	-1,261913	-0,712898	-2,675913	-1,189976	-5,232061	13,847703	11,828037	-0,173042	0,137669	-0,093184	12,606098	12,163131	-1,261913	-0,173042	0,137669	-0,093184	12,606098	12,163131	-1,261913
11:50:07,81	0,601005	3,492999	-0,090998	-0,558014	0,555992	-1,398013	-0,170414	0,135215	-0,091391	1,887366	-1,316933	-1,324016	-0,713558	-2,669684	-1,192317	-5,232012	13,820783	11,853634	-0,170414	0,135215	-0,091391	12,501752	12,060528	-1,324016	-0,170414	0,135215	-0,091391	12,501752	12,060528	-1,324016
11:50:07,86	0,601005	3,492999	-0,090998	-0,558014	0,555992	-1,398013	-0,175478	0,138902	-0,093732	1,672340	-1,566800	-1,298419	-0,712255	-2,673767	-1,193439	-5,176952	13,805946	11,852895	-0,175478	0,138902	-0,093732	12,576176	12,208246	-1,298419	-0,175478	0,138902	-0,093732	12,576176	12,208246	-1,298419
11:50:07,91	0,601005	3,492999	-0,090998	-0,558014	0,555992	-1,398013	-0,172594	0,135732	-0,094853	1,851879	-1,361720	-1,299158	-0,709346	-2,674811	-1,190720	-5,198627	13,796119	11,851497	-0,172594	0,135732	-0,094853	12,506842	12,186918	-1,299158	-0,172594	0,135732	-0,094853	12,506842	12,186918	-1,299158
11:50:07,96	0,601005	3,492999	-0,090998	-0,558014	0,555992	-1,398013	-0,173144	0,132690	-0,092135	1,990707	-1,404165	-1,300556	-0,710529	-2,675511	-1,188797	-5,213017	13,807954	11,831165	-0,173144	0,132690	-0,092135	12,406886	12,187628	-1,300556	-0,173144	0,132690	-0,092135	12,406886	12,187628	-1,300556
11:50:08,01	0,601005	3,492999	-0,090998	-0,558014	0,555992	-1,398013	-0,171946	0,133365	-0,090212	1,958693	-1,360264	-1,320888	-0,707143	-2,672258	-1,189585	-5,254869	13,766012	11,856024	-0,171946	0,133365	-0,090212	12,427811	12,137510	-1,320888	-0,171946	0,133365	-0,090212	12,427811	12,137510	-1,320888
11:50:08,06	0,601005	3,492999	-0,090998	-0,558014	0,555992	-1,398013	-0,176456	0,132059	-0,090999	1,969314	-1,610055	-1,296029	-0,714144	-2,676824	-1,192282	-5,241827	13,804395	11,866563	-0,176456	0,132059	-0,090999	12,335975	12,241749	-1,296029	-0,176456	0,132059	-0,090999	12,335975	12,241749	-1,296029
11:50:08,11	0,601005	3,492999	-0,090998	-0,558014	0,555992	-1,398013	-0,169002	0,135839	-0,093696	1,812547	-1,230312	-1,285489	-0,713030	-2,676068	-1,193068	-5,266811	13,802311	11,872382	-0,169002	0,135839	-0,093696	12,475891	12,036306	-1,285489	-0,169002	0,135839	-0,093696	12,475891	12,036306	-1,285489
11:50:08,16	0,601005	3,492999	-0,090998	-0,558014	0,555992	-1,398013	-0,170214	0,135252	-0,094482	1,828747	-1,313953	-1,279671	-0,710580	-2,678868	-1,190357	-5,239637	13,795124	11,821779	-0,170214	0,135252	-0,094482	12,446052	12,047839	-1,279671	-0,170214	0,135252	-0,094482	12,446052	12,047839	-1,279671
11:50:08,21	0,601005	3,492999	-0,090998	-0,558014	0,555992	-1,398013	-0,169014	0,131731	-0,091771	2,019215	-1,224413	-1,330274	-0,710854	-2,672936	-1,191786	-5,199954	13,779107	11,869801	-0,169014	0,131731	-0,091771	12,360102	12,043160	-1,330274	-0,169014	0,131731	-0,091771	12,360102	12,043160	-1,330274
11:50:08,26	0,601005	3,492999	-0,090998	-0,558014	0,555992	-1,398013	-0,174014	0,134934	-0,093201	1,858642	-1,442031	-1,282252	-0,711846	-2,670190	-1,191916	-5,245559	13,786988	11,872048	-0,174014	0,134934	-0,093201	12,450945	12,218032	-1,282252	-0,174014	0,134934	-0,093201	12,450945	12,218032	-1,282252
11:50:08,31	0,601005	3,492999	-0,090998	-0,558014	0,555992	-1,398013	-0,175896	0,137166	-0,093331	1,726580	-1,583370	-1,280004	-0,713017	-2,679007	-1,194971	-5,246108	13,757051	11,895669	-0,175896	0,137166	-0,093331	12,494126	12,224488	-1,280004	-0,175896	0,137166	-0,093331	12,494126	12,224488	-1,280004
11:50:08,36	0,601005	3,492999	-0,090998	-0,558014	0,555992	-1,398013	-0,167675	0,133771	-0,096386	1,876904	-1,141365	-1,256384	-0,713700	-2,673985	-1,192316	-5,291064	13,772425	11,866564	-0,167675	0,133771	-0,096386	12,377965	12,021116	-1,256384	-0,167675	0,133771	-0,096386	12,377965	12,021116	-1,256384
11:50:08,41	0,601005	3,492999	-0,090998	-0,558014	0,555992	-1,398013	-0,171682	0,136874	-0,093730	1,706391	-1,396359	-1,285489	-0,709499	-2,674864	-1,192678	-5,255550	13,770174	11,866943	-0,171682	0,136874	-0,093730	12,451029	12,080686	-1,285489	-0,171682	0,136874	-0,093730	12,451029	12,080686	-1,285489
11:50:08,46	0,601005	3,492999	-0,090998	-0,558014	0,555992	-1,398013	-0,170649	0,132091	-0,090987	1,973593	-1,324777	-1,296736	-0,714268	-2,676576	-1,193072	-5,274366	13,739517	11,870161	-0,170649	0,132091	-0,090987	12,342759	12,071150	-1,296736	-0,170649	0,132091	-0,090987	12,342759	12,071150	-1,296736
11:50:08,51	0,601005	3,492999	-0,090998	-0,558014	0,555992	-1,398013	-0,170649	0,132091	-0,090987	1,973593	-1,324777	-1,296736	-0,711213	-2,678893	-1,190729	-5,239527	13,745904	11,844540	-0,170649	0,132091	-0,090987	12,342759	12,071150	-1,296736	-0,170649	0,132091	-0,090987	12,342759	12,071150	-1,296736
11:50:08,56	0,601005	3,492999	-0,090998	-0,558014	0,555992	-1,398013	-0,168675	0,132267	-0,092143	1,948782	-1,182105	-1,307513	-0,709520	-2,669604	-1,192701	-5,248493	13,760137	11,862495	-0,168675	0,132267	-0,092143	12,331730	12,058895	-1,307513	-0,168675	0,132267	-0,092143	12,331730	12,058895	-1,307513
11:50:08,61	0,601005	3,492999	-0,090998	-0,558014	0,555992	-1,398013	-0,177566	0,135445	-0,094116	1,791371	-1,659331	-1,289558	-0,708333	-2,675718	-1,194228	-5,247992	13,732454	11,861830	-0,177566	0,135445	-0,094116	12,423789	12,279631	-1,289558	-0,177566	0,135445	-0,094116	12,423789	12,279631	-1,289558
11:50:08,66	0,601005	3,492999	-0,090998	-0,558014	0,555992	-1,398013	-0,172865	0,131360	-0,095642	1,980065	-1,400576	-1,290223	-0,712033	-2,676912	-1,194641	-5,332890	13,754916	11,882237	-0,172865	0,131360	-0,095642	12,291814	12,169317	-1,290223	-0,172865	0,131360	-0,095642	12,291814	12,169317	-1,290223
11:50:08,71	0,601005	3,492999	-0,090998	-0,558014	0,555992	-1,398013	-0,169981	0,133967	-0,096055	1,821497	-1,335392	-1,269816	-0,710191	-2,673336	-1,191523	-5,293810	13,753349	11,885582	-0,169981	0,133967	-0,096055	12,337907	12,008150	-1,269816	-0,169981	0,133967	-0,096055	12,337907	12,008150	-1,269816
11:50:08,76	0,601005	3,492999	-0,090998	-0,558014	0,555992	-1,398013	-0,173999	0,134160	-0,092938	1,829638	-1,509668	-1,266471	-0,711824	-2,671841	-1,194261	-5,286933	13,737726	11,870870	-0,173999	0,134160	-0,092938	12,361208	12,149239	-1,266471	-0,173999	0,134160	-0,092938	12,361208	12,149239	-1,266471
11:50:08,81	0,601005	3,492999	-0,090998	-0,558014	0,555992	-1,398013	-0,174477	0,136322	-0,095675	1,707147	-1,520756	-1,281183	-0,709572	-2,678385	-1,192675	-5,288454	13,741204	11,870662	-0,174477	0,136322	-0,095675	12,408398	12,175673	-1,281183	-0,174477	0,136322	-0,095675	12,408398	12,175673	-1,281183
11:50:08,86	0,601005	3,492999	-0,090998	-0,558014	0,555992	-1,398013	-0,169936	0,131100	-0,094090	1,980945	-1,287697	-1,281391	-0,710270	-2,674345	-1,191158	-5,320724	13,707989	11,864640	-0,169936	0,131100	-0,094090	12,272265	12,052289	-1,281391	-0,169936	0,131100	-0,094090	12,272265	12,052289	-1,281391
11:50:08,91	0,601005	3,492999	-0,090998	-0,558014	0,555992	-1,398013	-0,173086	0,133724	-0,092573	1,799568	-1,462806	-1,287413	-0,712018	-2,673944	-1,190777	-5,318920	13,728866	11,859970	-0,173086	0,133724	-0,092573	12,296914	12,124408	-1,287413	-0,173086	0,133724	-0,092573	12,296914	12,124408	-1,287413
11:50:08,96	0,601005	3,492999	-0,090998	-0,558014	0,555992	-1,398013	-0,172559	0,135438	-0,092191	1,729443	-1,444313	-1,292083	-0,709006	-2,674520	-1,193866	-5,293659	13,757761	11,862951	-0,172559	0,135438	-0,092191	12,361307	12,101586	-1,292083	-0,172559	0,135438	-0,092191	12,361307	12,101586	-1,292083
11:50:09,01	0,601005	3,492999	-0,090998	-0,558014	0,555992	-1,398013	-0,173566	0,132542	-0,095280	1,917663	-1,489248	-1,289102	-0,709602	-2,677904	-1,193863	-5,291734	13,711918	11,846321	-0,173566	0,132542	-0,095280	12,322231	12,135699	-1,289102	-0,173566	0,132542	-0,095280	12,322231	12,135699	-1,289102
11:50:09,06	0,601005	3,492999	-0,090998	-0,558014	0,555992	-1,398013	-0,170338	0,131366	-0,095278	1,940071	-1,296768	-1,305732	-0,707863	-2,676321	-1,191937	-5,301383	13,700700	11,835733	-0,170338	0,131366	-0,095278	12,252332	12,074728	-1,305732	-0,170338	0,131366	-0,095278	12,252332	12,074728	-1,305732
11:50:09,11	0,601005	3,492999	-0,090998	-0,558014	0,555992	-1,398013	-0,172578	0,130651	-0,093351	1,962732	-1,416033	-1,316319	-0,708495	-2,677803	-1,196981	-5,314095	13,700072	11,848274	-0,172578	0,130651	-0,093351	12,218833	12,131360	-1,316319	-0,172578	0,130651	-0,093351	12,218833	12,131360	-1,316319
11:50:09,16	0,601005	3,492999	-0,090998	-0,558014	0,555992	-1,398013	-0,170978	0,130457	-0,098395	1,965900	-1,343518	-1,303779	-0,707908	-2,669426	-1,193107	-5,304242	13,719799	11,872018	-0,170978	0,130457	-0,098395	12,206802	12,078260	-1,303779	-0,170978	0,130457	-0,098395	12,206802	12,078260	-1,303779
11:50:09,21	0,601005	3,492999	-0,090998	-0,558014	0,555992	-1,398013	-0,178527	0,134138	-0,094521	1,796538	-1,737401	-1,280035	-0,707348	-2,672598	-1,193899	-5,318504	13,691327	11,842289	-0,178527	0,134138	-0,094521	12,326339	12,276980	-1,280035	-0,178527	0,134138	-0,094521	12,326339	12,276980	-1,280035
11:50:09,26	0,601005	3,492999	-0,090998	-0,558014	0,555992	-1,398013	-0,176060	0,132067	-0,095313	1,872423	-1,607220	-1,309763	-0,709165	-2,675235	-1,194322	-5,311099	13,703372	11,868549	-0,176060	0,132067	-0,095313	12,239679	12,213483	-1,309763	-0,176060	0,132067	-0,095313	12,239679	12,213483	-1,309763
11:50:09,31	0,601005	3,492999	-0,090998	-0,558014	0,555992	-1,398013	-0,172867	0,132322	-0,095737	1,873293	-1,440804	-1,283504	-0,713790	-2,677293	-1,194656	-5,305615	13,675225	11,845138	-0,172867	0,132322	-0,095737	12,260573	12,129265	-1,283504	-0,172867	0,132322	-0,095737	12,260573	12,129265	-1,283504
11:50:09,36	0,601005	3,492999	-0,090998	-0,558014	0,555992	-1,398013	-0,168773	0,135298	-0,096071	1,696894	-1,209084	-1,306915	-0,714484	-2,678336	-1,193100	-5,355690	13,671549	11,873383	-0,168773	0,135298	-0,096071	12,317810	12,039591	-1,306915	-0,168773	0,135298	-0,096071	12,317810	12,039591	-1,306915
11:50:09,41	0,601005	3,492999	-0,090998	-0,558014	0,555992	-1,398013	-0,167522	0,135378	-0,094514	1,664542	-1,185582	-1,278670	-0,709812	-2,671501	-1,193141	-5,358619	13,669452	11,850967	-0,167522	0,135378	-0,094514	12,291693	11,964923	-1,278670	-0,167522	0,135378	-0,094514	12,291693	11,964923	-1,278670
11:50:09,46	0,601005	3,492999	-0,090998	-0,558014	0,555992	-1,398013	-0,175778	0,134749	-0,094556	1,693934	-1,616361	-1,301086	-0,712168	-2,675512	-1,193886	-5,365647	13,673789	11,879700	-0,175778	0,134749	-0,094556	12,271763	12,182208	-1,301086	-0,175778	0,134749	-0,094556	12,271763	12,182208	-1,301086
11:50:09,51	0,601005	3,492999	-0,090998	-0,558014	0,555992	-1,398013	-0,171126	0,134784	-0,095300	1,692361	-1,382731	-1,272353	-0,712676	-2,674806	-1,191564	-5,328067	13,656927	11,848307	-0,171126	0,134784	-0,095300	12,272929	12,050685	-1,272353	-0,171126	0,134784	-0,095300	12,272929	12,050685	-1,272353
11:50:09,56	0,601005	3,492999	-0,090998	-0,558014	0,555992	-1,398013	-0,171483	0,135577	-0,092978	1,655348	-1,360325	-1,303746	-0,709781	-2,678993	-1,193481	-5,353054	13,647190	11,868678	-0,171483	0,135577	-0,092978	12,298113	12,101124	-1,303746	-0,171483	0,135577	-0,092978	12,298113	12,101124	-1,303746
11:50:09,61	0,601005	3,492999	-0,090998	-0,558014	0,555992	-1,398013	-0,169305	0,130976	-0,094896	1,873666	-1,263810	-1,283375	-0,709729	-2,678912	-1,195400	-5,324512	13,650390	11,884211	-0,169305	0,130976	-0,094896	12,155264	12,026622	-1,283375	-0,169305	0,130976	-0,094896	12,155264	12,026622	-1,283375
11:50:09,66	0,601005	3,492999	-0,090998	-0,558014	0,555992	-1,398013	-0,169401	0,130972	-0,096814	1,890901	-1,245667	-1,267842	-0,707372	-2,674623	-1,195813	-5,322175	13,675223	11,871742	-0,169401	0,130972	-0,096814	12,172208	12,052276	-1,267842	-0,169401	0,130972	-0,096814	12,172208	12,052276	-1,267842
11:50:09,71	0,601005	3,492999	-0,090998	-0,558014	0,555992	-1,398013	-0,174294	0,131075	-0,097227	1,908224	-1,510498	-1,280311	-0,708640	-2,676347	-1,192326	-5,363624	13,641801	11,873346	-0,174294	0,131075	-0,097227	12,197610	12,171548	-1,280311	-0,174294	0,131075	-0,097227	12,197610	12,171548	-1,280311
11:50:09,76	0,601005	3,492999	-0,090998	-0,558014	0,555992	-1,398013	-0,172167	0,131312	-0,093741	1,846242	-1,419098	-1,278706	-0,710379	-2,678104	-1,195025	-5,343315	13,627058	11,883437	-0,172167	0,131312	-0,093741	12,154216	12,096008	-1,278706	-0,172167	0,131312	-0,093741	12,154216	12,096008	-1,278706
11:50:09,81	0,601005	3,492999	-0,090998	-0,558014	0,555992	-1,398013	-0,169776	0,131939	-0,096439	1,811017	-1,269794	-1,268616	-0,706248	-2,676339	-1,195006	-5,329762	13,618223	11,903359	-0,169776	0,131939	-0,096439	12,168222	12,057600	-1,268616	-0,169776	0,131939	-0,096439	12,168222	12,057600	-1,268616
11:50:09,86	0,601005	3,492999	-0,090998	-0,558014	0,555992	-1,398013	-0,173370	0,129244	-0,096420	1,950283	-1,440522	-1,248694	-0,708585	-2,678040	-1,196958	-5,337755	13,661247	11,890816	-0,173370	0,129244	-0,096420	12,095929	12,168993	-1,248694	-0,173370	0,129244	-0,096420	12,095929	12,168993	-1,248694
11:50:09,91	0,601005	3,492999	-0,090998	-0,558014	0,555992	-1,398013	-0,170728	0,130417	-0,098373	1,922572	-1,331603	-1,261237	-0,711077	-2,675494	-1,196653	-5,399520	13,655403	11,837728	-0,170728	0,130417	-0,098373	12,160267	12,070561	-1,261237	-0,170728	0,130417	-0,098373	12,160267	12,070561	-1,261237
11:50:09,96	0,601005	3,492999	-0,090998	-0,558014	0,555992	-1,398013	-0,171687	0,133848	-0,098067	1,708189	-1,432045	-1,314325	-0,708623	-2,675256	-1,193481	-5,364742	13,690391	11,895163	-0,171687	0,133848	-0,098067	12,215258	12,045409	-1,314325	-0,171687	0,133848	-0,098067	12,215258	12,045409	-1,314325
11:50:10,01	0,601005	3,492999	-0,090998	-0,558014	0,555992	-1,398013	-0,173121	0,131842	-0,094896	1,860188	-1,493951	-1,256890	-0,712208	-2,677191	-1,193491	-5,373022	13,628498	11,882674	-0,173121	0,131842	-0,094896	12,209790	12,096015	-1,256890	-0,173121	0,131842	-0,094896	12,209790	12,096015	-1,256890
11:50:10,06	0,601005	3,492999	-0,090998	-0,558014	0,555992	-1,398013	-0,169652	0,133979	-0,094905	1,691330	-1,289823	-1,269379	-0,708664	-2,677000	-1,197753	-5,355433	13,615762	11,885319	-0,169652	0,133979	-0,094905	12,208677	12,027882	-1,269379	-0,169652	0,133979	-0,094905	12,208677	12,027882	-1,269379
11:50:10,11	0,601005	3,492999	-0,090998	-0,558014	0,555992	-1,398013	-0,171589	0,131006	-0,099167	1,843693	-1,368953	-1,266734	-0,709254	-2,678465	-1,196193	-5,373596	13,650984	11,895056	-0,171589	0,131006	-0,099167	12,127655	12,100817	-1,266734	-0,171589	0,131006	-0,099167	12,127655	12,100817	-1,266734
11:50:10,16	0,601005	3,492999	-0,090998	-0,558014	0,555992	-1,398013	-0,170026	0,130783	-0,097608	1,876683	-1,320973	-1,256997	-0,704583	-2,678717	-1,194306	-5,391320	13,607099	11,820777	-0,170026	0,130783	-0,097608	12,143181	12,026034	-1,256997	-0,170026	0,130783	-0,097608	12,143181	12,026034	-1,256997
11:50:10,21	0,601005	3,492999	-0,090998	-0,558014	0,555992	-1,398013	-0,172142	0,126613	-0,095721	2,046694	-1,424460	-1,331276	-0,708085	-2,679078	-1,193488	-5,364422	13,580887	11,862111	-0,172142	0,126613	-0,095721	11,985789	12,088725	-1,331276	-0,172142	0,126613	-0,095721	11,985789	12,088725	-1,331276
11:50:10,26	0,601005	3,492999	-0,090998	-0,558014	0,555992	-1,398013	-0,170079	0,129465	-0,094903	1,889105	-1,280762	-1,289942	-0,710524	-2,679021	-1,195439	-5,398264	13,584952	11,877899	-0,170079	0,129465	-0,094903	12,052133	12,070444	-1,289942	-0,170079	0,129465	-0,094903	12,052133	12,070444	-1,289942
11:50:10,31	0,601005	3,492999	-0,090998	-0,558014	0,555992	-1,398013	-0,168910	0,131606	-0,096854	1,764410	-1,251295	-1,274154	-0,708693	-2,674132	-1,196227	-5,376451	13,648067	11,876372	-0,168910	0,131606	-0,096854	12,095450	12,008116	-1,274154	-0,168910	0,131606	-0,096854	12,095450	12,008116	-1,274154
11:50:10,36	0,601005	3,492999	-0,090998	-0,558014	0,555992	-1,398013	-0,174059	0,132464	-0,097641	1,785327	-1,531719	-1,275681	-0,705752	-2,677357	-1,195855	-5,379532	13,609033	11,831351	-0,174059	0,132464	-0,097641	12,183770	12,131902	-1,275681	-0,174059	0,132464	-0,097641	12,183770	12,131902	-1,275681
11:50:10,41	0,601005	3,492999	-0,090998	-0,558014	0,555992	-1,398013	-0,172736	0,128305	-0,097270	1,966288	-1,446087	-1,320702	-0,709324	-2,678687	-1,193899	-5,408278	13,631564	11,864279	-0,172736	0,128305	-0,097270	12,038192	12,113698	-1,320702	-0,172736	0,128305	-0,097270	12,038192	12,113698	-1,320702
11:50:10,46	0,601005	3,492999	-0,090998	-0,558014	0,555992	-1,398013	-0,169799	0,130733	-0,095314	1,845120	-1,329512	-1,287774	-0,705188	-2,677073	-1,193500	-5,389579	13,606504	11,868840	-0,169799	0,130733	-0,095314	12,107698	11,999702	-1,287774	-0,169799	0,130733	-0,095314	12,107698	11,999702	-1,287774
11:50:10,51	0,601005	3,492999	-0,090998	-0,558014	0,555992	-1,398013	-0,173264	0,127958	-0,094914	1,977082	-1,480987	-1,283213	-0,709245	-2,680173	-1,195424	-5,363994	13,608892	11,868664	-0,173264	0,127958	-0,094914	12,021801	12,120257	-1,283213	-0,173264	0,127958	-0,094914	12,021801	12,120257	-1,283213
11:50:10,56	0,601005	3,492999	-0,090998	-0,558014	0,555992	-1,398013	-0,168551	0,129922	-0,096838	1,889805	-1,214954	-1,283389	-0,709949	-2,675913	-1,194301	-5,406784	13,601605	11,863852	-0,168551	0,129922	-0,096838	12,088712	12,016329	-1,283389	-0,168551	0,129922	-0,096838	12,088712	12,016329	-1,283389
11:50:10,61	0,601005	3,492999	-0,090998	-0,558014	0,555992	-1,398013	-0,171888	0,132662	-0,095715	1,719644	-1,421854	-1,288201	-0,710570	-2,680413	-1,195451	-5,421529	13,575294	11,867931	-0,171888	0,132662	-0,095715	12,133605	12,071327	-1,288201	-0,171888	0,132662	-0,095715	12,133605	12,071327	-1,288201
11:50:10,66	0,601005	3,492999	-0,090998	-0,558014	0,555992	-1,398013	-0,167681	0,130950	-0,096866	1,778506	-1,202716	-1,284122	-0,705799	-2,674718	-1,198172	-5,378951	13,589420	11,866426	-0,167681	0,130950	-0,096866	12,058080	11,960233	-1,284122	-0,167681	0,130950	-0,096866	12,058080	11,960233	-1,284122
11:50:10,71	0,601005	3,492999	-0,090998	-0,558014	0,555992	-1,398013	-0,174998	0,129665	-0,099587	1,878853	-1,553394	-1,285627	-0,709263	-2,676905	-1,194312	-5,371545	13,608662	11,820088	-0,174998	0,129665	-0,099587	12,057546	12,183947	-1,285627	-0,174998	0,129665	-0,099587	12,057546	12,183947	-1,285627
11:50:10,76	0,601005	3,492999	-0,090998	-0,558014	0,555992	-1,398013	-0,171373	0,131571	-0,095726	1,800079	-1,368080	-1,331965	-0,710523	-2,677582	-1,196625	-5,397430	13,594538	11,859752	-0,171373	0,131571	-0,095726	12,128438	12,084666	-1,331965	-0,171373	0,131571	-0,095726	12,128438	12,084666	-1,331965
11:50:10,81	0,601005	3,492999	-0,090998	-0,558014	0,555992	-1,398013	-0,170156	0,132324	-0,098039	1,735748	-1,320187	-1,292301	-0,707574	-2,678314	-1,198548	-5,395427	13,604047	11,876142	-0,170156	0,132324	-0,098039	12,123219	12,037078	-1,292301	-0,170156	0,132324	-0,098039	12,123219	12,037078	-1,292301
11:50:10,86	0,601005	3,492999	-0,090998	-0,558014	0,555992	-1,398013	-0,170996	0,129404	-0,099962	1,896835	-1,366877	-1,275911	-0,707087	-2,676328	-1,194281	-5,431375	13,569027	11,897398	-0,170996	0,129404	-0,099962	12,055069	12,056314	-1,275911	-0,170996	0,129404	-0,099962	12,055069	12,056314	-1,275911
11:50:10,91	0,601005	3,492999	-0,090998	-0,558014	0,555992	-1,398013	-0,172959	0,129976	-0,095695	1,818811	-1,482583	-1,254655	-0,708211	-2,680484	-1,193481	-5,416178	13,561585	11,895706	-0,172959	0,129976	-0,095695	12,021915	12,094716	-1,254655	-0,172959	0,129976	-0,095695	12,021915	12,094716	-1,254655
11:50:10,96	0,601005	3,492999	-0,090998	-0,558014	0,555992	-1,398013	-0,168798	0,128872	-0,094895	1,877386	-1,249343	-1,256347	-0,708849	-2,675872	-1,196654	-5,434972	13,586517	11,850751	-0,168798	0,128872	-0,094895	11,993804	12,001338	-1,256347	-0,168798	0,128872	-0,094895	11,993804	12,001338	-1,256347
11:50:11,01	0,601005	3,492999	-0,090998	-0,558014	0,555992	-1,398013	-0,172474	0,131730	-0,098069	1,740939	-1,469196	-1,301302	-0,711112	-2,679360	-1,192732	-5,411043	13,600646	11,867043	-0,172474	0,131730	-0,098069	12,081750	12,069989	-1,301302	-0,172474	0,131730	-0,098069	12,081750	12,069989	-1,301302
11:50:11,06	0,601005	3,492999	-0,090998	-0,558014	0,555992	-1,398013	-0,168322	0,131946	-0,094146	1,753921	-1,239625	-1,285010	-0,704068	-2,678817	-1,193481	-5,397251	13,542975	11,886188	-0,168322	0,131946	-0,094146	12,111668	11,973615	-1,285010	-0,168322	0,131946	-0,094146	12,111668	11,973615	-1,285010
11:50:11,11	0,601005	3,492999	-0,090998	-0,558014	0,555992	-1,398013	-0,172313	0,126117	-0,094895	2,013986	-1,406420	-1,265865	-0,707014	-2,675626	-1,194276	-5,399854	13,578688	11,887807	-0,172313	0,126117	-0,094895	11,914147	12,120179	-1,265865	-0,172313	0,126117	-0,094895	11,914147	12,120179	-1,265865
11:50:11,16	0,601005	3,492999	-0,090998	-0,558014	0,555992	-1,398013	-0,173604	0,130264	-0,095691	1,827974	-1,493652	-1,264246	-0,708216	-2,673787	-1,193934	-5,408200	13,567593	11,843788	-0,173604	0,130264	-0,095691	12,053667	12,134275	-1,264246	-0,173604	0,130264	-0,095691	12,053667	12,134275	-1,264246
11:50:11,21	0,601005	3,492999	-0,090998	-0,558014	0,555992	-1,398013	-0,174596	0,132224	-0,095349	1,712262	-1,546884	-1,308265	-0,708805	-2,674550	-1,193550	-5,423189	13,602727	11,844619	-0,174596	0,132224	-0,095349	12,091831	12,158865	-1,308265	-0,174596	0,132224	-0,095349	12,091831	12,158865	-1,308265
11:50:11,26	0,601005	3,492999	-0,090998	-0,558014	0,555992	-1,398013	-0,173641	0,132353	-0,094964	1,728500	-1,527771	-1,307434	-0,709569	-2,677601	-1,195421	-5,421651	13,577990	11,849210	-0,173641	0,132353	-0,094964	12,118176	12,103009	-1,307434	-0,173641	0,132353	-0,094964	12,118176	12,103009	-1,307434
11:50:11,31	0,601005	3,492999	-0,090998	-0,558014	0,555992	-1,398013	-0,170617	0,131489	-0,096835	1,752734	-1,356825	-1,302843	-0,707091	-2,672440	-1,195455	-5,413582	13,549310	11,897874	-0,170617	0,131489	-0,096835	12,074646	12,036575	-1,302843	-0,170617	0,131489	-0,096835	12,074646	12,036575	-1,302843
11:50:11,36	0,601005	3,492999	-0,090998	-0,558014	0,555992	-1,398013	-0,176325	0,131924	-0,096869	1,709353	-1,632345	-1,254179	-0,707028	-2,679094	-1,193510	-5,415468	13,565897	11,862349	-0,176325	0,131924	-0,096869	12,065349	12,209181	-1,254179	-0,176325	0,131924	-0,096869	12,065349	12,209181	-1,254179
11:50:11,41	0,601005	3,492999	-0,090998	-0,558014	0,555992	-1,398013	-0,170594	0,128542	-0,094924	1,898631	-1,344273	-1,289704	-0,705246	-2,676074	-1,192737	-5,401711	13,564303	11,862442	-0,170594	0,128542	-0,094924	11,989151	12,047390	-1,289704	-0,170594	0,128542	-0,094924	11,989151	12,047390	-1,289704
11:50:11,46	0,601005	3,492999	-0,090998	-0,558014	0,555992	-1,398013	-0,174100	0,128509	-0,094151	1,905849	-1,513870	-1,289611	-0,707641	-2,677479	-1,192753	-5,425010	13,565213	11,852408	-0,174100	0,128509	-0,094151	11,993772	12,153008	-1,289611	-0,174100	0,128509	-0,094151	11,993772	12,153008	-1,289611
11:50:11,51	0,601005	3,492999	-0,090998	-0,558014	0,555992	-1,398013	-0,171686	0,129880	-0,094167	1,823657	-1,408966	-1,299645	-0,704649	-2,673780	-1,193908	-5,385576	13,551757	11,858185	-0,171686	0,129880	-0,094167	12,019262	12,068400	-1,299645	-0,171686	0,129880	-0,094167	12,019262	12,068400	-1,299645
11:50:11,56	0,601005	3,492999	-0,090998	-0,558014	0,555992	-1,398013	-0,176385	0,129138	-0,095322	1,870328	-1,612440	-1,293868	-0,707633	-2,674776	-1,194295	-5,407141	13,561801	11,872837	-0,176385	0,129138	-0,095322	12,007651	12,233805	-1,293868	-0,176385	0,129138	-0,095322	12,007651	12,233805	-1,293868
11:50:11,61	0,601005	3,492999	-0,090998	-0,558014	0,555992	-1,398013	-0,174031	0,131224	-0,095710	1,759754	-1,513728	-1,279216	-0,711238	-2,678333	-1,197414	-5,434526	13,532360	11,863232	-0,174031	0,131224	-0,095710	12,060855	12,147725	-1,279216	-0,174031	0,131224	-0,095710	12,060855	12,147725	-1,279216
11:50:11,66	0,601005	3,492999	-0,090998	-0,558014	0,555992	-1,398013	-0,169148	0,132568	-0,098829	1,650685	-1,268782	-1,288821	-0,710120	-2,681075	-1,195867	-5,469580	13,520792	11,857221	-0,169148	0,132568	-0,098829	12,057278	12,009317	-1,288821	-0,169148	0,132568	-0,098829	12,057278	12,009317	-1,288821
11:50:11,71	0,601005	3,492999	-0,090998	-0,558014	0,555992	-1,398013	-0,167332	0,130229	-0,097281	1,744772	-1,198947	-1,294832	-0,712399	-2,677663	-1,196648	-5,431424	13,544095	11,853318	-0,167332	0,130229	-0,097281	11,967747	11,936631	-1,294832	-0,167332	0,130229	-0,097281	11,967747	11,936631	-1,294832
11:50:11,76	0,601005	3,492999	-0,090998	-0,558014	0,555992	-1,398013	-0,169148	0,133908	-0,098062	1,592706	-1,271955	-1,298735	-0,704535	-2,678940	-1,195016	-5,438873	13,533236	11,872604	-0,169148	0,133908	-0,098062	12,104508	12,006132	-1,298735	-0,169148	0,133908	-0,098062	12,104508	12,006132	-1,298735
11:50:11,81	0,601005	3,492999	-0,090998	-0,558014	0,555992	-1,398013	-0,171974	0,126459	-0,096431	1,966917	-1,419936	-1,279449	-0,704170	-2,681546	-1,194660	-5,443641	13,523650	11,881496	-0,171974	0,126459	-0,096431	11,893986	12,080003	-1,279449	-0,171974	0,126459	-0,096431	11,893986	12,080003	-1,279449
11:50:11,86	0,601005	3,492999	-0,090998	-0,558014	0,555992	-1,398013	-0,169899	0,124841	-0,096074	2,040416	-1,311385	-1,270557	-0,705328	-2,675595	-1,192748	-5,427709	13,535105	11,866683	-0,169899	0,124841	-0,096074	11,840398	12,025686	-1,270557	-0,169899	0,124841	-0,096074	11,840398	12,025686	-1,270557
11:50:11,91	0,601005	3,492999	-0,090998	-0,558014	0,555992	-1,398013	-0,174474	0,128819	-0,094162	1,851442	-1,541235	-1,285370	-0,706467	-2,677678	-1,197026	-5,403163	13,514389	11,838793	-0,174474	0,128819	-0,094162	11,963704	12,155004	-1,285370	-0,174474	0,128819	-0,094162	11,963704	12,155004	-1,285370
11:50:11,96	0,601005	3,492999	-0,090998	-0,558014	0,555992	-1,398013	-0,172100	0,128764	-0,098440	1,848617	-1,386156	-1,313260	-0,705458	-2,676823	-1,196648	-5,478812	13,522130	11,873806	-0,172100	0,128764	-0,098440	11,956587	12,123699	-1,313260	-0,172100	0,128764	-0,098440	11,956587	12,123699	-1,313260
11:50:12,01	0,601005	3,492999	-0,090998	-0,558014	0,555992	-1,398013	-0,173346	0,128317	-0,098062	1,840734	-1,520303	-1,278247	-0,704163	-2,673591	-1,195846	-5,413027	13,513429	11,882757	-0,173346	0,128317	-0,098062	11,913624	12,087319	-1,278247	-0,173346	0,128317	-0,098062	11,913624	12,087319	-1,278247
11:50:12,06	0,601005	3,492999	-0,090998	-0,558014	0,555992	-1,398013	-0,176793	0,128812	-0,097260	1,840362	-1,638232	-1,269296	-0,705374	-2,676005	-1,197432	-5,446836	13,544713	11,850588	-0,176793	0,128812	-0,097260	11,952093	12,239990	-1,269296	-0,176793	0,128812	-0,097260	11,952093	12,239990	-1,269296
11:50:12,11	0,601005	3,492999	-0,090998	-0,558014	0,555992	-1,398013	-0,174096	0,128654	-0,098846	1,858759	-1,542947	-1,301465	-0,706049	-2,677261	-1,192375	-5,491961	13,531408	11,876317	-0,174096	0,128654	-0,098846	11,958099	12,123618	-1,301465	-0,174096	0,128654	-0,098846	11,958099	12,123618	-1,301465
11:50:12,16	0,601005	3,492999	-0,090998	-0,558014	0,555992	-1,398013	-0,172671	0,128610	-0,093790	1,826955	-1,501280	-1,275736	-0,708414	-2,678113	-1,196248	-5,478800	13,499768	11,886679	-0,172671	0,128610	-0,093790	11,922851	12,053431	-1,275736	-0,172671	0,128610	-0,093790	11,922851	12,053431	-1,275736
11:50:12,21	0,601005	3,492999	-0,090998	-0,558014	0,555992	-1,398013	-0,170751	0,130233	-0,097662	1,721746	-1,374176	-1,265374	-0,705932	-2,675296	-1,194296	-5,426374	13,524732	11,876909	-0,170751	0,130233	-0,097662	11,945038	12,029745	-1,265374	-0,170751	0,130233	-0,097662	11,945038	12,029745	-1,265374
11:50:12,26	0,601005	3,492999	-0,090998	-0,558014	0,555992	-1,398013	-0,174431	0,129492	-0,095711	1,808111	-1,532642	-1,275144	-0,703109	-2,678351	-1,196608	-5,468726	13,482511	11,906504	-0,174431	0,129492	-0,095711	11,973231	12,160199	-1,275144	-0,174431	0,129492	-0,095711	11,973231	12,160199	-1,275144
11:50:12,31	0,601005	3,492999	-0,090998	-0,558014	0,555992	-1,398013	-0,173197	0,125520	-0,098023	1,956929	-1,484043	-1,245548	-0,704429	-2,677286	-1,195235	-5,470789	13,514607	11,858481	-0,173197	0,125520	-0,098023	11,810226	12,111931	-1,245548	-0,173197	0,125520	-0,098023	11,810226	12,111931	-1,245548
11:50:12,36	0,601005	3,492999	-0,090998	-0,558014	0,555992	-1,398013	-0,173459	0,127194	-0,096649	1,896607	-1,515487	-1,293572	-0,705368	-2,681609	-1,194653	-5,449573	13,519234	11,895730	-0,173459	0,127194	-0,096649	11,881372	12,101033	-1,293572	-0,173459	0,127194	-0,096649	11,881372	12,101033	-1,293572
11:50:12,41	0,601005	3,492999	-0,090998	-0,558014	0,555992	-1,398013	-0,169246	0,125846	-0,096068	1,981336	-1,280337	-1,256323	-0,705324	-2,680120	-1,195467	-5,437136	13,541748	11,848596	-0,169246	0,125846	-0,096068	11,860255	12,005441	-1,256323	-0,169246	0,125846	-0,096068	11,860255	12,005441	-1,256323
11:50:12,46	0,601005	3,492999	-0,090998	-0,558014	0,555992	-1,398013	-0,170557	0,126552	-0,096881	1,970323	-1,349027	-1,303457	-0,707250	-2,682857	-1,195884	-5,500232	13,488205	11,837354	-0,170557	0,126552	-0,096881	11,904688	12,039712	-1,303457	-0,170557	0,126552	-0,096881	11,904688	12,039712	-1,303457
11:50:12,51	0,601005	3,492999	-0,090998	-0,558014	0,555992	-1,398013	-0,167224	0,126852	-0,097298	1,876826	-1,203588	-1,314699	-0,709014	-2,677328	-1,193522	-5,480684	13,486245	11,899155	-0,167224	0,126852	-0,097298	11,834710	11,923519	-1,314699	-0,167224	0,126852	-0,097298	11,834710	11,923519	-1,314699
11:50:12,56	0,601005	3,492999	-0,090998	-0,558014	0,555992	-1,398013	-0,171130	0,131145	-0,094937	1,661687	-1,388775	-1,252898	-0,704317	-2,674065	-1,195072	-5,489071	13,529790	11,922255	-0,171130	0,131145	-0,094937	11,956542	12,044929	-1,252898	-0,171130	0,131145	-0,094937	11,956542	12,044929	-1,252898
11:50:12,61	0,601005	3,492999	-0,090998	-0,558014	0,555992	-1,398013	-0,176305	0,128709	-0,096486	1,821858	-1,686900	-1,229798	-0,704245	-2,678122	-1,195455	-5,467801	13,526707	11,892511	-0,176305	0,128709	-0,096486	11,925514	12,153026	-1,229798	-0,176305	0,128709	-0,096486	11,925514	12,153026	-1,229798
11:50:12,66	0,601005	3,492999	-0,090998	-0,558014	0,555992	-1,398013	-0,172827	0,126618	-0,096869	1,938581	-1,486090	-1,259542	-0,709004	-2,679617	-1,195488	-5,497047	13,528437	11,867617	-0,172827	0,126618	-0,096869	11,878055	12,080824	-1,259542	-0,172827	0,126618	-0,096869	11,878055	12,080824	-1,259542
11:50:12,71	0,601005	3,492999	-0,090998	-0,558014	0,555992	-1,398013	-0,169153	0,129992	-0,096902	1,749996	-1,321231	-1,284436	-0,704248	-2,678789	-1,197797	-5,465177	13,516921	11,874116	-0,169153	0,129992	-0,096902	11,954348	11,957269	-1,284436	-0,169153	0,129992	-0,096902	11,954348	11,957269	-1,284436
11:50:12,76	0,601005	3,492999	-0,090998	-0,558014	0,555992	-1,398013	-0,172248	0,126287	-0,099212	1,948625	-1,448827	-1,277937	-0,704875	-2,677817	-1,196645	-5,483352	13,519546	11,873721	-0,172248	0,126287	-0,099212	11,862123	12,072652	-1,277937	-0,172248	0,126287	-0,099212	11,862123	12,072652	-1,277937
11:50:12,81	0,601005	3,492999	-0,090998	-0,558014	0,555992	-1,398013	-0,172776	0,127315	-0,098059	1,888329	-1,493341	-1,278332	-0,707288	-2,676109	-1,194698	-5,498002	13,497689	11,900895	-0,172776	0,127315	-0,098059	11,882564	12,069593	-1,278332	-0,172776	0,127315	-0,098059	11,882564	12,069593	-1,278332
11:50:12,86	0,601005	3,492999	-0,090998	-0,558014	0,555992	-1,398013	-0,173049	0,130259	-0,096113	1,709000	-1,509285	-1,251158	-0,709096	-2,677278	-1,195492	-5,514490	13,479696	11,885949	-0,173049	0,130259	-0,096113	11,934319	12,075064	-1,251158	-0,173049	0,130259	-0,096113	11,934319	12,075064	-1,251158
11:50:12,91	0,601005	3,492999	-0,090998	-0,558014	0,555992	-1,398013	-0,171132	0,131241	-0,096906	1,634111	-1,414890	-1,266104	-0,703134	-2,679958	-1,195836	-5,475786	13,450175	11,895138	-0,171132	0,131241	-0,096906	11,936516	12,018985	-1,266104	-0,171132	0,131241	-0,096906	11,936516	12,018985	-1,266104
11:50:12,96	0,601005	3,492999	-0,090998	-0,558014	0,555992	-1,398013	-0,171793	0,124737	-0,097250	1,966107	-1,400957	-1,256915	-0,707898	-2,679616	-1,194700	-5,525434	13,519991	11,896421	-0,171793	0,124737	-0,097250	11,757946	12,084767	-1,256915	-0,171793	0,124737	-0,097250	11,757946	12,084767	-1,256915
11:50:13,01	0,601005	3,492999	-0,090998	-0,558014	0,555992	-1,398013	-0,169707	0,129034	-0,096114	1,778311	-1,370403	-1,255632	-0,709572	-2,682804	-1,194284	-5,488810	13,511873	11,894769	-0,169707	0,129034	-0,096114	11,907450	11,951591	-1,255632	-0,169707	0,129034	-0,096114	11,907450	11,951591	-1,255632
11:50:13,06	0,601005	3,492999	-0,090998	-0,558014	0,555992	-1,398013	-0,166109	0,128890	-0,095698	1,797042	-1,147539	-1,257284	-0,707225	-2,680887	-1,197024	-5,474336	13,478370	11,866834	-0,166109	0,128890	-0,095698	11,914935	11,892023	-1,257284	-0,166109	0,128890	-0,095698	11,914935	11,892023	-1,257284
11:50:13,11	0,601005	3,492999	-0,090998	-0,558014	0,555992	-1,398013	-0,168943	0,127816	-0,098439	1,831129	-1,265611	-1,285219	-0,700096	-2,677233	-1,199697	-5,424164	13,472383	11,908288	-0,168943	0,127816	-0,098439	11,864687	11,996405	-1,285219	-0,168943	0,127816	-0,098439	11,864687	11,996405	-1,285219
11:50:13,16	0,601005	3,492999	-0,090998	-0,558014	0,555992	-1,398013	-0,175672	0,123469	-0,101111	2,077093	-1,569080	-1,243765	-0,706071	-2,680846	-1,195876	-5,491120	13,482828	11,852120	-0,175672	0,123469	-0,101111	11,769383	12,221171	-1,243765	-0,175672	0,123469	-0,101111	11,769383	12,221171	-1,243765
11:50:13,21	0,601005	3,492999	-0,090998	-0,558014	0,555992	-1,398013	-0,169555	0,126837	-0,097290	1,877509	-1,314210	-1,299933	-0,706685	-2,677182	-1,196277	-5,491425	13,482019	11,857624	-0,169555	0,126837	-0,097290	11,834212	11,995866	-1,299933	-0,169555	0,126837	-0,097290	11,834212	11,995866	-1,299933
11:50:13,26	0,601005	3,492999	-0,090998	-0,558014	0,555992	-1,398013	-0,172421	0,129201	-0,097692	1,753725	-1,463114	-1,294429	-0,702480	-2,676753	-1,195823	-5,444391	13,476554	11,910776	-0,172421	0,129201	-0,097692	11,896005	12,071962	-1,294429	-0,172421	0,129201	-0,097692	11,896005	12,071962	-1,294429
11:50:13,31	0,601005	3,492999	-0,090998	-0,558014	0,555992	-1,398013	-0,174896	0,125773	-0,097237	1,950756	-1,548314	-1,241277	-0,709725	-2,676199	-1,195894	-5,532297	13,488761	11,886719	-0,174896	0,125773	-0,097237	11,823952	12,180997	-1,241277	-0,174896	0,125773	-0,097237	11,823952	12,180997	-1,241277
11:50:13,36	0,601005	3,492999	-0,090998	-0,558014	0,555992	-1,398013	-0,171753	0,132325	-0,097308	1,576690	-1,467129	-1,265334	-0,703797	-2,677906	-1,198613	-5,517682	13,488261	11,859907	-0,171753	0,132325	-0,097308	11,964189	12,015484	-1,265334	-0,171753	0,132325	-0,097308	11,964189	12,015484	-1,265334
11:50:13,41	0,601005	3,492999	-0,090998	-0,558014	0,555992	-1,398013	-0,173238	0,126338	-0,100027	1,894881	-1,531451	-1,292146	-0,706559	-2,676440	-1,194311	-5,442758	13,507961	11,861736	-0,173127	0,129462	-0,095726	11,949730	12,119835	-1,290317	-0,173127	0,129462	-0,095726	11,949730	12,119835	-1,290317
11:50:13,46	0,601005	3,492999	-0,090998	-0,558014	0,555992	-1,398013	-0,173127	0,129462	-0,095726	1,786936	-1,470630	-1,290317	-0,705566	-2,679176	-1,195469	-5,517622	13,473708	11,900639	-0,173127	0,129462	-0,095726	11,949730	12,119835	-1,290317	-0,173127	0,129462	-0,095726	11,949730	12,119835	-1,290317
11:50:13,51	0,601005	3,492999	-0,090998	-0,558014	0,555992	-1,398013	-0,171253	0,127234	-0,096883	1,835695	-1,420918	-1,251413	-0,704895	-2,678157	-1,195854	-5,478976	13,477444	11,886328	-0,171253	0,127234	-0,096883	11,823592	12,022481	-1,251413	-0,171253	0,127234	-0,096883	11,823592	12,022481	-1,251413
11:50:13,56	0,601005	3,492999	-0,090998	-0,558014	0,555992	-1,398013	-0,175212	0,128113	-0,097682	1,788534	-1,585732	-1,280270	-0,701440	-2,682636	-1,195880	-5,533468	13,481274	11,853043	-0,175212	0,128113	-0,097682	11,845381	12,168406	-1,280270	-0,175212	0,128113	-0,097682	11,845381	12,168406	-1,280270
11:50:13,61	0,601005	3,492999	-0,090998	-0,558014	0,555992	-1,398013	-0,170320	0,121931	-0,097295	2,110076	-1,389893	-1,299010	-0,709058	-2,678797	-1,195872	-5,492920	13,457042	11,875324	-0,170320	0,121931	-0,097295	11,681695	11,980243	-1,299010	-0,170320	0,121931	-0,097295	11,681695	11,980243	-1,299010
11:50:13,66	0,601005	3,492999	-0,090998	-0,558014	0,555992	-1,398013	-0,169837	0,130448	-0,097286	1,666511	-1,317510	-1,276729	-0,706177	-2,681059	-1,194717	-5,531578	13,453722	11,865384	-0,169837	0,130448	-0,097286	11,906669	12,014657	-1,276729	-0,169837	0,130448	-0,097286	11,906669	12,014657	-1,276729
11:50:13,71	0,601005	3,492999	-0,090998	-0,558014	0,555992	-1,398013	-0,169318	0,126822	-0,096132	1,832831	-1,322359	-1,286669	-0,704334	-2,673433	-1,194728	-5,474107	13,445327	11,856291	-0,169318	0,126822	-0,096132	11,788390	11,969094	-1,286669	-0,169318	0,126822	-0,096132	11,788390	11,969094	-1,286669
11:50:13,76	0,601005	3,492999	-0,090998	-0,558014	0,555992	-1,398013	-0,176844	0,129039	-0,096143	1,739028	-1,659723	-1,295762	-0,706081	-2,676241	-1,195499	-5,481409	13,476096	11,857102	-0,176844	0,129039	-0,096143	11,868597	12,222492	-1,295762	-0,176844	0,129039	-0,096143	11,868597	12,222492	-1,295762
11:50:13,81	0,601005	3,492999	-0,090998	-0,558014	0,555992	-1,398013	-0,173538	0,129148	-0,096913	1,756348	-1,509551	-1,294951	-0,706698	-2,680684	-1,194334	-5,507181	13,469284	11,845984	-0,173538	0,129148	-0,096913	11,894486	12,113191	-1,294951	-0,173538	0,129148	-0,096913	11,894486	12,113191	-1,294951
11:50:13,86	0,601005	3,492999	-0,090998	-0,558014	0,555992	-1,398013	-0,169382	0,127461	-0,095749	1,825314	-1,312355	-1,306069	-0,706205	-2,680261	-1,196264	-5,539466	13,460159	11,886107	-0,169382	0,127461	-0,095749	11,830980	11,984145	-1,306069	-0,169382	0,127461	-0,095749	11,830980	11,984145	-1,306069
11:50:13,91	0,601005	3,492999	-0,090998	-0,558014	0,555992	-1,398013	-0,169995	0,127246	-0,097678	1,812446	-1,367595	-1,265946	-0,707394	-2,678543	-1,197832	-5,525726	13,423112	11,871247	-0,169995	0,127246	-0,097678	11,801240	11,976976	-1,265946	-0,169995	0,127246	-0,097678	11,801240	11,976976	-1,265946
11:50:13,96	0,601005	3,492999	-0,090998	-0,558014	0,555992	-1,398013	-0,170888	0,129135	-0,099247	1,689016	-1,383631	-1,280806	-0,706797	-2,679988	-1,195869	-5,538186	13,456324	11,895359	-0,170888	0,129135	-0,099247	11,826079	12,031075	-1,280806	-0,170888	0,129135	-0,099247	11,826079	12,031075	-1,280806
11:50:14,01	0,601005	3,492999	-0,090998	-0,558014	0,555992	-1,398013	-0,169935	0,127894	-0,097284	1,776033	-1,361469	-1,256694	-0,707927	-2,675631	-1,195090	-5,495400	13,428939	11,898864	-0,169935	0,127894	-0,097284	11,815749	11,978422	-1,256694	-0,169935	0,127894	-0,097284	11,815749	11,978422	-1,256694
11:50:14,06	0,601005	3,492999	-0,090998	-0,558014	0,555992	-1,398013	-0,173143	0,131051	-0,096504	1,609561	-1,477554	-1,253189	-0,704321	-2,675892	-1,195490	-5,479868	13,468167	11,866873	-0,173143	0,131051	-0,096504	11,897079	12,114189	-1,253189	-0,173143	0,131051	-0,096504	11,897079	12,114189	-1,253189
11:50:14,11	0,601005	3,492999	-0,090998	-0,558014	0,555992	-1,398013	-0,174720	0,127798	-0,096904	1,820446	-1,565724	-1,285180	-0,709637	-2,680531	-1,194729	-5,500648	13,459759	11,840522	-0,174720	0,127798	-0,096904	11,852617	12,149817	-1,285180	-0,174720	0,127798	-0,096904	11,852617	12,149817	-1,285180
11:50:14,16	0,601005	3,492999	-0,090998	-0,558014	0,555992	-1,398013	-0,168045	0,130083	-0,096143	1,683961	-1,232403	-1,311531	-0,706238	-2,679878	-1,195886	-5,543116	13,424457	11,875132	-0,168045	0,130083	-0,096143	11,895495	11,959131	-1,311531	-0,168045	0,130083	-0,096143	11,895495	11,959131	-1,311531
11:50:14,21	0,601005	3,492999	-0,090998	-0,558014	0,555992	-1,398013	-0,170310	0,127465	-0,097301	1,768280	-1,369312	-1,276921	-0,707211	-2,681824	-1,195842	-5,461391	13,449274	11,874603	-0,170310	0,127465	-0,097301	11,774316	12,000028	-1,276921	-0,170310	0,127465	-0,097301	11,774316	12,000028	-1,276921
11:50:14,26	0,601005	3,492999	-0,090998	-0,558014	0,555992	-1,398013	-0,168138	0,127335	-0,097256	1,837393	-1,198016	-1,277450	-0,706142	-2,681400	-1,195479	-5,498885	13,408301	11,864012	-0,168138	0,127335	-0,097256	11,833227	12,000844	-1,277450	-0,168138	0,127335	-0,097256	11,833227	12,000844	-1,277450
11:50:14,31	0,601005	3,492999	-0,090998	-0,558014	0,555992	-1,398013	-0,169039	0,126621	-0,096893	1,820299	-1,256850	-1,288041	-0,703176	-2,676532	-1,195484	-5,494171	13,462942	11,876643	-0,169039	0,126621	-0,096893	11,760070	12,012736	-1,288041	-0,169039	0,126621	-0,096893	11,760070	12,012736	-1,288041
11:50:14,36	0,601005	3,492999	-0,090998	-0,558014	0,555992	-1,398013	-0,174738	0,126487	-0,096899	1,876971	-1,576423	-1,275410	-0,706062	-2,680538	-1,195089	-5,472424	13,440668	11,854991	-0,174738	0,126487	-0,096899	11,806184	12,140515	-1,275410	-0,174738	0,126487	-0,096899	11,806184	12,140515	-1,275410
11:50:14,41	0,601005	3,492999	-0,090998	-0,558014	0,555992	-1,398013	-0,169826	0,126983	-0,096503	1,842753	-1,291023	-1,297062	-0,704414	-2,682684	-1,197006	-5,522194	13,436158	11,904943	-0,169826	0,126983	-0,096503	11,810917	12,040315	-1,297062	-0,169826	0,126983	-0,096503	11,810917	12,040315	-1,297062
11:50:14,46	0,601005	3,492999	-0,090998	-0,558014	0,555992	-1,398013	-0,168793	0,124483	-0,098420	1,943977	-1,278131	-1,247110	-0,700210	-2,676130	-1,196232	-5,475499	13,452966	11,901384	-0,168793	0,124483	-0,098420	11,715869	11,972082	-1,247110	-0,168793	0,124483	-0,098420	11,715869	11,972082	-1,247110
11:50:14,51	0,601005	3,492999	-0,090998	-0,558014	0,555992	-1,398013	-0,176570	0,124119	-0,097646	2,000772	-1,650515	-1,250669	-0,703646	-2,679624	-1,194808	-5,497868	13,402654	11,856840	-0,176570	0,124119	-0,097646	11,744144	12,210214	-1,250669	-0,176570	0,124119	-0,097646	11,744144	12,210214	-1,250669
11:50:14,56	0,601005	3,492999	-0,090998	-0,558014	0,555992	-1,398013	-0,171826	0,125348	-0,096222	1,882132	-1,398062	-1,295213	-0,705085	-2,681666	-1,194711	-5,568456	13,448529	11,889918	-0,171826	0,125348	-0,096222	11,721946	12,090291	-1,295213	-0,171826	0,125348	-0,096222	11,721946	12,090291	-1,295213
11:50:14,61	0,601005	3,492999	-0,090998	-0,558014	0,555992	-1,398013	-0,169338	0,125572	-0,096126	1,874892	-1,352733	-1,262135	-0,707926	-2,678881	-1,194701	-5,510246	13,442096	11,889030	-0,169338	0,125572	-0,096126	11,732330	11,940280	-1,262135	-0,169338	0,125572	-0,096126	11,732330	11,940280	-1,262135
11:50:14,66	0,601005	3,492999	-0,090998	-0,558014	0,555992	-1,398013	-0,170330	0,129426	-0,096116	1,698042	-1,350686	-1,263023	-0,702088	-2,676819	-1,193567	-5,529151	13,425283	11,860239	-0,170330	0,129426	-0,096116	11,857981	12,020194	-1,263023	-0,170330	0,129426	-0,096116	11,857981	12,020194	-1,263023
11:50:14,71	0,601005	3,492999	-0,090998	-0,558014	0,555992	-1,398013	-0,175035	0,125401	-0,094981	1,883343	-1,603303	-1,291814	-0,707413	-2,682630	-1,196258	-5,544289	13,416928	11,884208	-0,175035	0,125401	-0,094981	11,727300	12,136906	-1,291814	-0,175035	0,125401	-0,094981	11,727300	12,136906	-1,291814
11:50:14,76	0,601005	3,492999	-0,090998	-0,558014	0,555992	-1,398013	-0,167340	0,127107	-0,097673	1,779818	-1,212101	-1,267845	-0,703833	-2,679389	-1,196878	-5,475998	13,442921	11,891468	-0,167340	0,127107	-0,097673	11,757708	11,924060	-1,267845	-0,167340	0,127107	-0,097673	11,757708	11,924060	-1,267845
11:50:14,81	0,601005	3,492999	-0,090998	-0,558014	0,555992	-1,398013	-0,173157	0,131824	-0,097327	1,555470	-1,513930	-1,286085	-0,708589	-2,675233	-1,195912	-5,533210	13,434742	11,865968	-0,173157	0,131824	-0,097327	11,903691	12,078914	-1,286085	-0,173157	0,131824	-0,097327	11,903691	12,078914	-1,286085
11:50:14,86	0,601005	3,492999	-0,090998	-0,558014	0,555992	-1,398013	-0,173157	0,131824	-0,097327	1,555470	-1,513930	-1,286085	-0,704462	-2,677862	-1,193934	-5,522328	13,384042	11,882732	-0,173157	0,131824	-0,097327	11,903691	12,078914	-1,286085	-0,173157	0,131824	-0,097327	11,903691	12,078914	-1,286085
11:50:14,91	0,601005	3,492999	-0,090998	-0,558014	0,555992	-1,398013	-0,172944	0,126935	-0,095348	1,771241	-1,468056	-1,269321	-0,709149	-2,678274	-1,196309	-5,529975	13,434252	11,836542	-0,172944	0,126935	-0,095348	11,735662	12,108032	-1,269321	-0,172944	0,126935	-0,095348	11,735662	12,108032	-1,269321
11:50:14,96	0,601005	3,492999	-0,090998	-0,558014	0,555992	-1,398013	-0,170244	0,130788	-0,097724	1,610549	-1,359385	-1,315511	-0,702105	-2,677285	-1,197079	-5,537132	13,434920	11,843315	-0,170244	0,130788	-0,097724	11,877423	12,004756	-1,315511	-0,170244	0,130788	-0,097724	11,877423	12,004756	-1,315511
11:50:15,01	0,601005	3,492999	-0,090998	-0,558014	0,555992	-1,398013	-0,174623	0,125183	-0,098494	1,899032	-1,593611	-1,308738	-0,706160	-2,677244	-1,195498	-5,502725	13,427528	11,865293	-0,174623	0,125183	-0,098494	11,725879	12,114260	-1,308738	-0,174623	0,125183	-0,098494	11,725879	12,114260	-1,308738
11:50:15,06	0,601005	3,492999	-0,090998	-0,558014	0,555992	-1,398013	-0,172652	0,124735	-0,097690	1,898034	-1,473978	-1,286368	-0,705725	-2,677141	-1,195152	-5,564317	13,389209	11,845198	-0,172652	0,124735	-0,097690	11,689697	12,079184	-1,286368	-0,172652	0,124735	-0,097690	11,689697	12,079184	-1,286368
11:50:15,11	0,601005	3,492999	-0,090998	-0,558014	0,555992	-1,398013	-0,172937	0,128390	-0,096567	1,679078	-1,506624	-1,306855	-0,705054	-2,680061	-1,197043	-5,526839	13,389956	11,874740	-0,172937	0,128390	-0,096567	11,757691	12,068891	-1,306855	-0,172937	0,128390	-0,096567	11,757691	12,068891	-1,306855
11:50:15,16	0,601005	3,492999	-0,090998	-0,558014	0,555992	-1,398013	-0,170743	0,126349	-0,098457	1,804588	-1,360500	-1,277312	-0,704361	-2,678771	-1,195865	-5,492852	13,435907	11,875458	-0,170743	0,126349	-0,098457	11,722995	12,042858	-1,277312	-0,170743	0,126349	-0,098457	11,722995	12,042858	-1,277312
11:50:15,21	0,601005	3,492999	-0,090998	-0,558014	0,555992	-1,398013	-0,172207	0,126393	-0,097280	1,859087	-1,430160	-1,276595	-0,702118	-2,676226	-1,194333	-5,532121	13,409046	11,879679	-0,172207	0,126393	-0,097280	11,780949	12,088107	-1,276595	-0,172207	0,126393	-0,097280	11,780949	12,088107	-1,276595
11:50:15,26	0,601005	3,492999	-0,090998	-0,558014	0,555992	-1,398013	-0,175533	0,125723	-0,095748	1,851016	-1,623683	-1,272374	-0,703767	-2,678053	-1,195084	-5,478004	13,400806	11,873915	-0,175533	0,125723	-0,095748	11,720305	12,155666	-1,272374	-0,175533	0,125723	-0,095748	11,720305	12,155666	-1,272374
11:50:15,31	0,601005	3,492999	-0,090998	-0,558014	0,555992	-1,398013	-0,173126	0,126238	-0,096499	1,844198	-1,447521	-1,278138	-0,709128	-2,678348	-1,195916	-5,518915	13,427774	11,835974	-0,173126	0,126238	-0,096499	11,753854	12,142861	-1,278138	-0,173126	0,126238	-0,096499	11,753854	12,142861	-1,278138
11:50:15,36	0,601005	3,492999	-0,090998	-0,558014	0,555992	-1,398013	-0,170190	0,130733	-0,097330	1,613351	-1,343761	-1,316079	-0,707397	-2,682972	-1,194696	-5,528538	13,381304	11,881907	-0,170190	0,130733	-0,097330	11,875876	12,016142	-1,316079	-0,170190	0,130733	-0,097330	11,875876	12,016142	-1,316079
11:50:15,41	0,601005	3,492999	-0,090998	-0,558014	0,555992	-1,398013	-0,167051	0,126922	-0,096111	1,766454	-1,165648	-1,270146	-0,702683	-2,674247	-1,196277	-5,523412	13,443964	11,886932	-0,167051	0,126922	-0,096111	11,729834	11,947868	-1,270146	-0,167051	0,126922	-0,096111	11,729834	11,947868	-1,270146
11:50:15,46	0,601005	3,492999	-0,090998	-0,558014	0,555992	-1,398013	-0,176964	0,127202	-0,097691	1,808715	-1,707998	-1,265121	-0,706814	-2,675688	-1,197463	-5,518213	13,404076	11,856324	-0,176964	0,127202	-0,097691	11,794085	12,183663	-1,265121	-0,176964	0,127202	-0,097691	11,794085	12,183663	-1,265121
11:50:15,51	0,601005	3,492999	-0,090998	-0,558014	0,555992	-1,398013	-0,173650	0,130059	-0,098877	1,628191	-1,511242	-1,295729	-0,706880	-2,682612	-1,194351	-5,566473	13,381856	11,848331	-0,173650	0,130059	-0,098877	11,837860	12,120298	-1,295729	-0,173650	0,130059	-0,098877	11,837860	12,120298	-1,295729
11:50:15,56	0,601005	3,492999	-0,090998	-0,558014	0,555992	-1,398013	-0,167622	0,126655	-0,095766	1,761855	-1,228435	-1,303722	-0,699738	-2,676092	-1,195466	-5,514746	13,408212	11,909665	-0,167622	0,126655	-0,095766	11,704266	11,929854	-1,303722	-0,167622	0,126655	-0,095766	11,704266	11,929854	-1,303722
11:50:15,61	0,601005	3,492999	-0,090998	-0,558014	0,555992	-1,398013	-0,176839	0,123729	-0,096880	1,962670	-1,676110	-1,242388	-0,707490	-2,679443	-1,197437	-5,558017	13,387550	11,894275	-0,176839	0,123729	-0,096880	11,675428	12,205728	-1,242388	-0,176839	0,123729	-0,096880	11,675428	12,205728	-1,242388
11:50:15,66	0,601005	3,492999	-0,090998	-0,558014	0,555992	-1,398013	-0,173986	0,122757	-0,097660	2,014533	-1,537562	-1,256715	-0,708033	-2,677016	-1,193175	-5,552581	13,425833	11,888273	-0,173986	0,122757	-0,097660	11,650950	12,120355	-1,256715	-0,173986	0,122757	-0,097660	11,650950	12,120355	-1,256715
11:50:15,71	0,601005	3,492999	-0,090998	-0,558014	0,555992	-1,398013	-0,171891	0,130451	-0,094589	1,609503	-1,460397	-1,263780	-0,699154	-2,679349	-1,195875	-5,517948	13,373240	11,864838	-0,171891	0,130451	-0,094589	11,849887	12,033034	-1,263780	-0,171891	0,130451	-0,094589	11,849887	12,033034	-1,263780
11:50:15,76	0,601005	3,492999	-0,090998	-0,558014	0,555992	-1,398013	-0,174311	0,121595	-0,097289	2,041772	-1,529932	-1,287215	-0,701672	-2,678998	-1,199776	-5,590429	13,399982	11,897501	-0,174311	0,121595	-0,097289	11,586979	12,153445	-1,287215	-0,174311	0,121595	-0,097289	11,586979	12,153445	-1,287215
11:50:15,81	0,601005	3,492999	-0,090998	-0,558014	0,555992	-1,398013	-0,173355	0,123951	-0,101190	1,906183	-1,556399	-1,254552	-0,708615	-2,679512	-1,195888	-5,541200	13,396090	11,878693	-0,173355	0,123951	-0,101190	11,636329	12,051989	-1,254552	-0,173355	0,123951	-0,101190	11,636329	12,051989	-1,254552
11:50:15,86	0,601005	3,492999	-0,090998	-0,558014	0,555992	-1,398013	-0,169438	0,129706	-0,097302	1,628138	-1,308140	-1,273360	-0,705106	-2,682357	-1,192386	-5,559615	13,370761	11,871279	-0,169438	0,129706	-0,097302	11,810096	11,992770	-1,273360	-0,169438	0,129706	-0,097302	11,810096	11,992770	-1,273360
11:50:15,91	0,601005	3,492999	-0,090998	-0,558014	0,555992	-1,398013	-0,168729	0,125246	-0,093800	1,828960	-1,274538	-1,280774	-0,709839	-2,680560	-1,196697	-5,580145	13,433822	11,856202	-0,168729	0,125246	-0,093800	11,660740	11,970690	-1,280774	-0,168729	0,125246	-0,093800	11,660740	11,970690	-1,280774
11:50:15,96	0,601005	3,492999	-0,090998	-0,558014	0,555992	-1,398013	-0,167918	0,130243	-0,098112	1,613441	-1,281700	-1,295851	-0,701526	-2,677023	-1,198200	-5,524724	13,412856	11,896597	-0,167918	0,130243	-0,098112	11,837519	11,899900	-1,295851	-0,167918	0,130243	-0,098112	11,837519	11,899900	-1,295851
11:50:16,01	0,601005	3,492999	-0,090998	-0,558014	0,555992	-1,398013	-0,175139	0,124812	-0,099614	1,905400	-1,598671	-1,255455	-0,704517	-2,676872	-1,197417	-5,540908	13,403420	11,919717	-0,175139	0,124812	-0,099614	11,703154	12,149714	-1,255455	-0,175139	0,124812	-0,099614	11,703154	12,149714	-1,255455
11:50:16,06	0,601005	3,492999	-0,090998	-0,558014	0,555992	-1,398013	-0,173774	0,127478	-0,098831	1,750515	-1,537013	-1,232336	-0,706381	-2,680829	-1,195124	-5,598207	13,382407	11,883412	-0,173774	0,127478	-0,098831	11,757534	12,104257	-1,232336	-0,173774	0,127478	-0,098831	11,757534	12,104257	-1,232336
11:50:16,11	0,601005	3,492999	-0,090998	-0,558014	0,555992	-1,398013	-0,169415	0,127114	-0,096538	1,722605	-1,349433	-1,268641	-0,704462	-2,680865	-1,198205	-5,530696	13,406791	11,876010	-0,169415	0,127114	-0,096538	11,701036	11,949613	-1,268641	-0,169415	0,127114	-0,096538	11,701036	11,949613	-1,268641
11:50:16,16	0,601005	3,492999	-0,090998	-0,558014	0,555992	-1,398013	-0,172368	0,128751	-0,096541	1,661878	-1,479729	-1,273001	-0,703910	-2,678664	-1,195129	-5,548758	13,400839	11,855174	-0,172368	0,128751	-0,096541	11,768854	12,051139	-1,273001	-0,172368	0,128751	-0,096541	11,768854	12,051139	-1,273001
11:50:16,21	0,601005	3,492999	-0,090998	-0,558014	0,555992	-1,398013	-0,172525	0,126056	-0,096543	1,818288	-1,477572	-1,296879	-0,709901	-2,681058	-1,194724	-5,587740	13,372353	11,896632	-0,172525	0,126056	-0,096543	11,713696	12,065650	-1,296879	-0,172525	0,126056	-0,096543	11,713696	12,065650	-1,296879
11:50:16,26	0,601005	3,492999	-0,090998	-0,558014	0,555992	-1,398013	-0,167457	0,130048	-0,096139	1,566542	-1,233526	-1,255421	-0,706959	-2,678502	-1,197837	-5,576348	13,371880	11,894437	-0,167457	0,130048	-0,096139	11,775324	11,911817	-1,255421	-0,167457	0,130048	-0,096139	11,775324	11,911817	-1,255421
11:50:16,31	0,601005	3,492999	-0,090998	-0,558014	0,555992	-1,398013	-0,171141	0,128778	-0,099252	1,637904	-1,415028	-1,257616	-0,700354	-2,680715	-1,194709	-5,535458	13,378646	11,868917	-0,171141	0,128778	-0,099252	11,746938	12,019565	-1,257616	-0,171141	0,128778	-0,099252	11,746938	12,019565	-1,257616
11:50:16,36	0,601005	3,492999	-0,090998	-0,558014	0,555992	-1,398013	-0,172527	0,121951	-0,096124	2,019177	-1,455067	-1,283136	-0,700953	-2,678525	-1,194333	-5,530995	13,364948	11,863580	-0,172527	0,121951	-0,096124	11,592345	12,088321	-1,283136	-0,172527	0,121951	-0,096124	11,592345	12,088321	-1,283136
11:50:16,41	0,601005	3,492999	-0,090998	-0,558014	0,555992	-1,398013	-0,174124	0,123565	-0,095747	1,925612	-1,527401	-1,288473	-0,708715	-2,676745	-1,196690	-5,579679	13,399182	11,884914	-0,174124	0,123565	-0,095747	11,625487	12,141357	-1,288473	-0,174124	0,123565	-0,095747	11,625487	12,141357	-1,288473
11:50:16,46	0,601005	3,492999	-0,090998	-0,558014	0,555992	-1,398013	-0,171784	0,131177	-0,098105	1,535100	-1,465010	-1,267139	-0,705784	-2,680411	-1,194364	-5,601967	13,395948	11,864206	-0,171784	0,131177	-0,098105	11,832508	12,020073	-1,267139	-0,171784	0,131177	-0,098105	11,832508	12,020073	-1,267139
11:50:16,51	0,601005	3,492999	-0,090998	-0,558014	0,555992	-1,398013	-0,170076	0,126806	-0,095778	1,748457	-1,393830	-1,287847	-0,706901	-2,681253	-1,195080	-5,560499	13,375382	11,916536	-0,170076	0,126806	-0,095778	11,702726	11,957100	-1,287847	-0,170076	0,126806	-0,095778	11,702726	11,957100	-1,287847
11:50:16,56	0,601005	3,492999	-0,090998	-0,558014	0,555992	-1,398013	-0,168150	0,131218	-0,098502	1,499090	-1,305486	-1,267712	-0,710568	-2,679872	-1,197088	-5,622151	13,384588	11,884341	-0,168150	0,131218	-0,098502	11,799721	11,894266	-1,267712	-0,168150	0,131218	-0,098502	11,799721	11,894266	-1,267712
11:50:16,61	0,601005	3,492999	-0,090998	-0,558014	0,555992	-1,398013	-0,168150	0,131218	-0,098502	1,499090	-1,305486	-1,267712	-0,707465	-2,681749	-1,196585	-5,557204	13,396351	11,893692	-0,168150	0,131218	-0,098502	11,799721	11,894266	-1,267712	-0,168150	0,131218	-0,098502	11,799721	11,894266	-1,267712
11:50:16,66	0,601005	3,492999	-0,090998	-0,558014	0,555992	-1,398013	-0,168076	0,127592	-0,097999	1,730312	-1,251292	-1,258361	-0,702868	-2,677478	-1,195135	-5,594281	13,366359	11,879123	-0,168076	0,127592	-0,097999	11,746287	11,942680	-1,258361	-0,168076	0,127592	-0,097999	11,746287	11,942680	-1,258361
11:50:16,71	0,601005	3,492999	-0,090998	-0,558014	0,555992	-1,398013	-0,174073	0,125747	-0,096549	1,781741	-1,580262	-1,272930	-0,706836	-2,678042	-1,198252	-5,589809	13,375204	11,870798	-0,174073	0,125747	-0,096549	11,652881	12,084492	-1,272930	-0,174073	0,125747	-0,096549	11,652881	12,084492	-1,272930
11:50:16,76	0,601005	3,492999	-0,090998	-0,558014	0,555992	-1,398013	-0,171601	0,128901	-0,099666	1,627625	-1,452254	-1,281255	-0,703369	-2,678610	-1,195877	-5,548404	13,352831	11,892950	-0,171601	0,128901	-0,099666	11,746361	12,018428	-1,281255	-0,171601	0,128901	-0,099666	11,746361	12,018428	-1,281255
11:50:16,81	0,601005	3,492999	-0,090998	-0,558014	0,555992	-1,398013	-0,172843	0,125615	-0,097291	1,799807	-1,469772	-1,259103	-0,702311	-2,682338	-1,196292	-5,622247	13,373702	11,879725	-0,172843	0,125615	-0,097291	11,660618	12,098373	-1,259103	-0,172843	0,125615	-0,097291	11,660618	12,098373	-1,259103
11:50:16,86	0,601005	3,492999	-0,090998	-0,558014	0,555992	-1,398013	-0,170143	0,122834	-0,097706	1,925578	-1,403784	-1,272328	-0,702278	-2,676828	-1,197837	-5,591708	13,389595	11,905909	-0,170143	0,122834	-0,097706	11,568072	11,952453	-1,272328	-0,170143	0,122834	-0,097706	11,568072	11,952453	-1,272328
11:50:16,91	0,601005	3,492999	-0,090998	-0,558014	0,555992	-1,398013	-0,174932	0,125561	-0,099251	1,812824	-1,634288	-1,246144	-0,704610	-2,679131	-1,193969	-5,596114	13,384130	11,873610	-0,174932	0,125561	-0,099251	11,669362	12,097850	-1,246144	-0,174932	0,125561	-0,099251	11,669362	12,097850	-1,246144
11:50:16,96	0,601005	3,492999	-0,090998	-0,558014	0,555992	-1,398013	-0,171771	0,126429	-0,095384	1,760737	-1,470992	-1,278443	-0,701574	-2,676571	-1,196252	-5,539490	13,390216	11,914278	-0,171771	0,126429	-0,095384	11,685435	12,012997	-1,278443	-0,171771	0,126429	-0,095384	11,685435	12,012997	-1,278443
11:50:17,01	0,601005	3,492999	-0,090998	-0,558014	0,555992	-1,398013	-0,175506	0,125079	-0,097666	1,864521	-1,619224	-1,237775	-0,705172	-2,675461	-1,193572	-5,573760	13,389841	11,893150	-0,175506	0,125079	-0,097666	11,683243	12,157973	-1,237775	-0,175506	0,125079	-0,097666	11,683243	12,157973	-1,237775
11:50:17,06	0,601005	3,492999	-0,090998	-0,558014	0,555992	-1,398013	-0,174669	0,128750	-0,094987	1,656157	-1,605186	-1,258903	-0,707567	-2,681024	-1,196300	-5,593250	13,358455	11,868540	-0,174669	0,128750	-0,094987	11,763070	12,106298	-1,258903	-0,174669	0,128750	-0,094987	11,763070	12,106298	-1,258903
11:50:17,11	0,601005	3,492999	-0,090998	-0,558014	0,555992	-1,398013	-0,168653	0,128043	-0,097714	1,656016	-1,293575	-1,283513	-0,703413	-2,680535	-1,194317	-5,579903	13,365991	11,906989	-0,171154	0,124691	-0,095732	11,631764	12,019755	-1,245064	-0,171154	0,124691	-0,095732	11,631764	12,019755	-1,245064
11:50:17,16	0,601005	3,492999	-0,090998	-0,558014	0,555992	-1,398013	-0,171154	0,124691	-0,095732	1,843531	-1,415800	-1,245064	-0,705809	-2,680103	-1,197063	-5,583390	13,334261	11,883104	-0,171154	0,124691	-0,095732	11,631764	12,019755	-1,245064	-0,171154	0,124691	-0,095732	11,631764	12,019755	-1,245064
11:50:17,21	0,601005	3,492999	-0,090998	-0,558014	0,555992	-1,398013	-0,170330	0,126981	-0,098477	1,695226	-1,360105	-1,268949	-0,706398	-2,676987	-1,197864	-5,580585	13,349655	11,869880	-0,170330	0,126981	-0,098477	11,663228	12,010763	-1,268949	-0,170330	0,126981	-0,098477	11,663228	12,010763	-1,268949
11:50:17,26	0,601005	3,492999	-0,090998	-0,558014	0,555992	-1,398013	-0,172734	0,129049	-0,099278	1,602422	-1,490382	-1,282173	-0,700461	-2,675601	-1,193571	-5,562945	13,349227	11,877995	-0,172734	0,129049	-0,099278	11,732765	12,069201	-1,282173	-0,172734	0,129049	-0,099278	11,732765	12,069201	-1,282173
11:50:17,31	0,601005	3,492999	-0,090998	-0,558014	0,555992	-1,398013	-0,176902	0,124601	-0,094986	1,842156	-1,691646	-1,274058	-0,706995	-2,678254	-1,191639	-5,597363	13,346075	11,880395	-0,176902	0,124601	-0,094986	11,623347	12,195154	-1,274058	-0,176902	0,124601	-0,094986	11,623347	12,195154	-1,274058
11:50:17,36	0,601005	3,492999	-0,090998	-0,558014	0,555992	-1,398013	-0,171338	0,128933	-0,093054	1,596949	-1,430545	-1,271658	-0,706361	-2,676812	-1,194345	-5,579928	13,388704	11,898086	-0,171338	0,128933	-0,093054	11,718210	12,019476	-1,271658	-0,171338	0,128933	-0,093054	11,718210	12,019476	-1,271658
11:50:17,41	0,601005	3,492999	-0,090998	-0,558014	0,555992	-1,398013	-0,172904	0,129105	-0,095759	1,633668	-1,518201	-1,253967	-0,706890	-2,680814	-1,194695	-5,546948	13,349399	11,905707	-0,172904	0,129105	-0,095759	11,768389	12,054764	-1,253967	-0,172904	0,129105	-0,095759	11,768389	12,054764	-1,253967
11:50:17,46	0,601005	3,492999	-0,090998	-0,558014	0,555992	-1,398013	-0,169173	0,127562	-0,096110	1,696361	-1,275997	-1,246346	-0,708156	-2,684611	-1,195544	-5,615220	13,377489	11,834365	-0,169173	0,127562	-0,096110	11,709948	12,004117	-1,246346	-0,169173	0,127562	-0,096110	11,709948	12,004117	-1,246346
11:50:17,51	0,601005	3,492999	-0,090998	-0,558014	0,555992	-1,398013	-0,165252	0,126760	-0,096958	1,728232	-1,145262	-1,317688	-0,698706	-2,678729	-1,193546	-5,565820	13,322043	11,891513	-0,165252	0,126760	-0,096958	11,678897	11,827034	-1,317688	-0,165252	0,126760	-0,096958	11,678897	11,827034	-1,317688
11:50:17,56	0,601005	3,492999	-0,090998	-0,558014	0,555992	-1,398013	-0,175071	0,121517	-0,094961	1,977534	-1,585311	-1,260540	-0,706944	-2,679479	-1,195114	-5,569143	13,346048	11,886891	-0,175071	0,121517	-0,094961	11,516648	12,157725	-1,260540	-0,175071	0,121517	-0,094961	11,516648	12,157725	-1,260540
11:50:17,61	0,601005	3,492999	-0,090998	-0,558014	0,555992	-1,398013	-0,170302	0,128276	-0,096529	1,645204	-1,352246	-1,265162	-0,704582	-2,682027	-1,197022	-5,563984	13,338855	11,912024	-0,170302	0,128276	-0,096529	11,714884	12,016487	-1,265162	-0,170302	0,128276	-0,096529	11,714884	12,016487	-1,265162
11:50:17,66	0,601005	3,492999	-0,090998	-0,558014	0,555992	-1,398013	-0,169277	0,124957	-0,098436	1,814155	-1,290877	-1,240029	-0,700541	-2,679612	-1,192423	-5,615140	13,349481	11,862697	-0,169277	0,124957	-0,098436	11,623275	11,997387	-1,240029	-0,169277	0,124957	-0,098436	11,623275	11,997387	-1,240029
11:50:17,71	0,601005	3,492999	-0,090998	-0,558014	0,555992	-1,398013	-0,173389	0,122665	-0,093838	1,916940	-1,554301	-1,289356	-0,700003	-2,676630	-1,194733	-5,613035	13,327222	11,907510	-0,173389	0,122665	-0,093838	11,546173	12,056732	-1,289356	-0,173389	0,122665	-0,093838	11,546173	12,056732	-1,289356
11:50:17,76	0,601005	3,492999	-0,090998	-0,558014	0,555992	-1,398013	-0,167770	0,124079	-0,093411	1,833778	-1,206011	-1,282855	-0,700477	-2,680300	-1,197079	-5,572999	13,329888	11,844998	-0,167770	0,124079	-0,093411	11,573992	11,963928	-1,282855	-0,167770	0,124079	-0,093411	11,573992	11,963928	-1,282855
11:50:17,81	0,601005	3,492999	-0,090998	-0,558014	0,555992	-1,398013	-0,172825	0,122265	-0,098493	1,941865	-1,478679	-1,307055	-0,705244	-2,681907	-1,194347	-5,602759	13,325305	11,876348	-0,172825	0,122265	-0,098493	11,539663	12,088075	-1,307055	-0,172825	0,122265	-0,098493	11,539663	12,088075	-1,307055
11:50:17,86	0,601005	3,492999	-0,090998	-0,558014	0,555992	-1,398013	-0,169049	0,125590	-0,095762	1,750090	-1,305829	-1,275705	-0,704010	-2,681948	-1,194732	-5,574566	13,316735	11,861690	-0,169049	0,125590	-0,095762	11,608940	11,964541	-1,275705	-0,169049	0,125590	-0,095762	11,608940	11,964541	-1,275705
11:50:17,91	0,601005	3,492999	-0,090998	-0,558014	0,555992	-1,398013	-0,169631	0,124501	-0,096147	1,813425	-1,307381	-1,290363	-0,705725	-2,677443	-1,193547	-5,548571	13,353679	11,901018	-0,169631	0,124501	-0,096147	11,586739	12,008659	-1,290363	-0,169631	0,124501	-0,096147	11,586739	12,008659	-1,290363
11:50:17,96	0,601005	3,492999	-0,090998	-0,558014	0,555992	-1,398013	-0,172676	0,128239	-0,094961	1,664052	-1,461658	-1,251035	-0,702801	-2,674263	-1,194769	-5,556771	13,359629	11,844872	-0,172676	0,128239	-0,094961	11,730783	12,093381	-1,251035	-0,172676	0,128239	-0,094961	11,730783	12,093381	-1,251035
11:50:18,01	0,601005	3,492999	-0,090998	-0,558014	0,555992	-1,398013	-0,176891	0,127296	-0,096183	1,714125	-1,690932	-1,307181	-0,706981	-2,680921	-1,194336	-5,586950	13,333192	11,890813	-0,176891	0,127296	-0,096183	11,706854	12,195010	-1,307181	-0,176891	0,127296	-0,096183	11,706854	12,195010	-1,307181
11:50:18,06	0,601005	3,492999	-0,090998	-0,558014	0,555992	-1,398013	-0,169035	0,127588	-0,095750	1,660960	-1,295350	-1,261240	-0,700485	-2,676473	-1,192810	-5,572345	13,326565	11,857389	-0,169035	0,127588	-0,095750	11,676606	11,973916	-1,261240	-0,169035	0,127588	-0,095750	11,676606	11,973916	-1,261240
11:50:18,11	0,601005	3,492999	-0,090998	-0,558014	0,555992	-1,398013	-0,176135	0,124186	-0,094224	1,839426	-1,648584	-1,294664	-0,701657	-2,677012	-1,191240	-5,580596	13,354666	11,881362	-0,176135	0,124186	-0,094224	11,588016	12,178026	-1,294664	-0,176135	0,124186	-0,094224	11,588016	12,178026	-1,294664
11:50:18,16	0,601005	3,492999	-0,090998	-0,558014	0,555992	-1,398013	-0,175082	0,124931	-0,092655	1,820909	-1,615029	-1,270691	-0,704059	-2,676951	-1,195124	-5,591809	13,352183	11,897890	-0,175082	0,124931	-0,092655	11,627963	12,128928	-1,270691	-0,175082	0,124931	-0,092655	11,627963	12,128928	-1,270691
11:50:18,22	0,601005	3,492999	-0,090998	-0,558014	0,555992	-1,398013	-0,173934	0,127042	-0,096538	1,703344	-1,563791	-1,254163	-0,705844	-2,678205	-1,195534	-5,597235	13,327690	11,867846	-0,173934	0,127042	-0,096538	11,676168	12,090030	-1,254163	-0,173934	0,127042	-0,096538	11,676168	12,090030	-1,254163
11:50:18,27	0,601005	3,492999	-0,090998	-0,558014	0,555992	-1,398013	-0,171956	0,127961	-0,096949	1,631672	-1,453399	-1,284207	-0,704655	-2,679566	-1,193969	-5,597737	13,325775	11,871686	-0,171956	0,127961	-0,096949	11,676575	12,045166	-1,284207	-0,171956	0,127961	-0,096949	11,676575	12,045166	-1,284207
11:50:18,32	0,601005	3,492999	-0,090998	-0,558014	0,555992	-1,398013	-0,172912	0,120164	-0,096891	2,076012	-1,450457	-1,279035	-0,705394	-2,685379	-1,195806	-5,601381	13,292032	11,853812	-0,172912	0,120164	-0,096891	11,508857	12,123123	-1,279035	-0,172912	0,120164	-0,096891	11,508857	12,123123	-1,279035
11:50:18,37	0,601005	3,492999	-0,090998	-0,558014	0,555992	-1,398013	-0,171403	0,125121	-0,095461	1,767773	-1,411405	-1,305796	-0,700538	-2,679576	-1,194339	-5,603800	13,342985	11,892615	-0,171403	0,125121	-0,095461	11,589796	12,043724	-1,305796	-0,171403	0,125121	-0,095461	11,589796	12,043724	-1,305796
11:50:18,42	0,601005	3,492999	-0,090998	-0,558014	0,555992	-1,398013	-0,169011	0,126988	-0,096549	1,666507	-1,320236	-1,270332	-0,702878	-2,676356	-1,192777	-5,589043	13,346958	11,915939	-0,169011	0,126988	-0,096549	11,635081	11,947139	-1,270332	-0,169011	0,126988	-0,096549	11,635081	11,947139	-1,270332
11:50:18,47	0,601005	3,492999	-0,090998	-0,558014	0,555992	-1,398013	-0,175040	0,126316	-0,094192	1,737948	-1,616307	-1,236114	-0,702834	-2,680258	-1,198237	-5,572893	13,340446	11,860174	-0,175040	0,126316	-0,094192	11,653789	12,124353	-1,236114	-0,175040	0,126316	-0,094192	11,653789	12,124353	-1,236114
11:50:18,52	0,601005	3,492999	-0,090998	-0,558014	0,555992	-1,398013	-0,171683	0,124327	-0,099651	1,843813	-1,424478	-1,291879	-0,699430	-2,680353	-1,197054	-5,618676	13,305264	11,902978	-0,171683	0,124327	-0,099651	11,603515	12,052623	-1,291879	-0,171683	0,124327	-0,099651	11,603515	12,052623	-1,291879
11:50:18,57	0,601005	3,492999	-0,090998	-0,558014	0,555992	-1,398013	-0,173303	0,121332	-0,098469	1,946234	-1,530767	-1,249075	-0,701014	-2,681999	-1,192765	-5,563726	13,349013	11,881306	-0,173303	0,121332	-0,098469	11,470767	12,073492	-1,249075	-0,173303	0,121332	-0,098469	11,470767	12,073492	-1,249075
11:50:18,62	0,601005	3,492999	-0,090998	-0,558014	0,555992	-1,398013	-0,171085	0,121881	-0,094179	1,983049	-1,389751	-1,270747	-0,707086	-2,682971	-1,195502	-5,630309	13,313860	11,905562	-0,171085	0,121881	-0,094179	11,550678	12,040444	-1,270747	-0,171085	0,121881	-0,094179	11,550678	12,040444	-1,270747
11:50:18,67	0,601005	3,492999	-0,090998	-0,558014	0,555992	-1,398013	-0,167207	0,126653	-0,096916	1,671154	-1,228174	-1,246491	-0,704721	-2,680322	-1,195159	-5,623743	13,306307	11,852549	-0,167207	0,126653	-0,096916	11,613410	11,897588	-1,246491	-0,167207	0,126653	-0,096916	11,613410	11,897588	-1,246491
11:50:18,72	0,601005	3,492999	-0,090998	-0,558014	0,555992	-1,398013	-0,170684	0,125930	-0,096573	1,705510	-1,399523	-1,299504	-0,704109	-2,679885	-1,192021	-5,621875	13,329731	11,890302	-0,170684	0,125930	-0,096573	11,590982	11,999196	-1,299504	-0,170684	0,125930	-0,096573	11,590982	11,999196	-1,299504
11:50:18,77	0,601005	3,492999	-0,090998	-0,558014	0,555992	-1,398013	-0,171368	0,125618	-0,093435	1,742916	-1,445159	-1,261751	-0,705840	-2,684169	-1,197068	-5,607497	13,324746	11,867906	-0,171368	0,125618	-0,093435	11,603953	12,007213	-1,261751	-0,171368	0,125618	-0,093435	11,603953	12,007213	-1,261751
11:50:18,82	0,601005	3,492999	-0,090998	-0,558014	0,555992	-1,398013	-0,166793	0,124976	-0,098482	1,779214	-1,192299	-1,284147	-0,706448	-2,683263	-1,193171	-5,620269	13,330735	11,894958	-0,166793	0,124976	-0,098482	11,589791	11,900912	-1,284147	-0,166793	0,124976	-0,098482	11,589791	11,900912	-1,284147
11:50:18,87	0,601005	3,492999	-0,090998	-0,558014	0,555992	-1,398013	-0,167273	0,125955	-0,094585	1,727080	-1,231336	-1,257095	-0,704715	-2,675980	-1,193961	-5,592456	13,267239	11,899344	-0,167273	0,125955	-0,094585	11,614548	11,899587	-1,257095	-0,167273	0,125955	-0,094585	11,614548	11,899587	-1,257095
11:50:18,92	0,601005	3,492999	-0,090998	-0,558014	0,555992	-1,398013	-0,174447	0,128096	-0,095376	1,574689	-1,548563	-1,252709	-0,705242	-2,684171	-1,192420	-5,607076	13,302734	11,845090	-0,174447	0,128096	-0,095376	11,630191	12,145539	-1,252709	-0,174447	0,128096	-0,095376	11,630191	12,145539	-1,252709
11:50:18,97	0,601005	3,492999	-0,090998	-0,558014	0,555992	-1,398013	-0,167090	0,124456	-0,093834	1,787373	-1,196390	-1,306963	-0,701714	-2,675382	-1,195510	-5,596229	13,367483	11,908988	-0,167090	0,124456	-0,093834	11,557173	11,920162	-1,306963	-0,167090	0,124456	-0,093834	11,557173	11,920162	-1,306963
11:50:19,02	0,601005	3,492999	-0,090998	-0,558014	0,555992	-1,398013	-0,169503	0,125816	-0,095374	1,733990	-1,304410	-1,286271	-0,700573	-2,679860	-1,196304	-5,604826	13,297496	11,863245	-0,169503	0,125816	-0,095374	11,610581	12,001540	-1,286271	-0,169503	0,125816	-0,095374	11,610581	12,001540	-1,286271
11:50:19,07	0,601005	3,492999	-0,090998	-0,558014	0,555992	-1,398013	-0,173158	0,122569	-0,097718	1,882093	-1,507379	-1,288808	-0,702229	-2,680552	-1,197052	-5,568629	13,347612	11,879080	-0,173158	0,122569	-0,097718	11,503753	12,085543	-1,288808	-0,173158	0,122569	-0,097718	11,503753	12,085543	-1,288808
11:50:19,12	0,601005	3,492999	-0,090998	-0,558014	0,555992	-1,398013	-0,171731	0,123656	-0,098467	1,887041	-1,426879	-1,272973	-0,704635	-2,684745	-1,197028	-5,593313	13,329283	11,906765	-0,171731	0,123656	-0,098467	11,594072	12,054013	-1,272973	-0,171731	0,123656	-0,098467	11,594072	12,054013	-1,272973
11:50:19,17	0,601005	3,492999	-0,090998	-0,558014	0,555992	-1,398013	-0,166897	0,123644	-0,098442	1,859477	-1,187696	-1,245288	-0,705348	-2,680053	-1,192832	-5,645092	13,309019	11,861061	-0,166897	0,123644	-0,098442	11,565525	11,913685	-1,245288	-0,166897	0,123644	-0,098442	11,565525	11,913685	-1,245288
11:50:19,22	0,601005	3,492999	-0,090998	-0,558014	0,555992	-1,398013	-0,170604	0,126607	-0,094246	1,661967	-1,415169	-1,290992	-0,706952	-2,683796	-1,193158	-5,577186	13,313912	11,884111	-0,170604	0,126607	-0,094246	11,600604	11,977210	-1,290992	-0,170604	0,126607	-0,094246	11,600604	11,977210	-1,290992
11:50:19,27	0,601005	3,492999	-0,090998	-0,558014	0,555992	-1,398013	-0,170289	0,123530	-0,096148	1,865066	-1,348453	-1,289950	-0,702840	-2,681864	-1,194733	-5,579922	13,321179	11,862103	-0,170289	0,123530	-0,096148	11,562189	12,019233	-1,289950	-0,170289	0,123530	-0,096148	11,562189	12,019233	-1,289950
11:50:19,32	0,601005	3,492999	-0,090998	-0,558014	0,555992	-1,398013	-0,170289	0,123530	-0,096148	1,865066	-1,348453	-1,289950	-0,703996	-2,680880	-1,197040	-5,570172	13,355588	11,898370	-0,170289	0,123530	-0,096148	11,562189	12,019233	-1,289950	-0,170289	0,123530	-0,096148	11,562189	12,019233	-1,289950
11:50:19,37	0,601005	3,492999	-0,090998	-0,558014	0,555992	-1,398013	-0,170563	0,125023	-0,098454	1,822112	-1,371449	-1,253683	-0,705256	-2,681934	-1,194695	-5,652002	13,320553	11,875292	-0,170563	0,125023	-0,098454	11,636424	12,017728	-1,253683	-0,170563	0,125023	-0,098454	11,636424	12,017728	-1,253683
11:50:19,42	0,601005	3,492999	-0,090998	-0,558014	0,555992	-1,398013	-0,169020	0,125587	-0,096109	1,721528	-1,344572	-1,276761	-0,702228	-2,680905	-1,193178	-5,569820	13,321763	11,861319	-0,169020	0,125587	-0,096109	11,580114	11,923494	-1,276761	-0,169020	0,125587	-0,096109	11,580114	11,923494	-1,276761
11:50:19,47	0,601005	3,492999	-0,090998	-0,558014	0,555992	-1,398013	-0,171426	0,123480	-0,094592	1,873260	-1,399110	-1,290734	-0,707625	-2,679918	-1,194751	-5,610670	13,332510	11,876790	-0,171426	0,123480	-0,094592	11,566402	12,057816	-1,290734	-0,171426	0,123480	-0,094592	11,566402	12,057816	-1,290734
11:50:19,52	0,601005	3,492999	-0,090998	-0,558014	0,555992	-1,398013	-0,169582	0,128647	-0,096166	1,593434	-1,343959	-1,275263	-0,699390	-2,675851	-1,193585	-5,597872	13,305053	11,877096	-0,169582	0,128647	-0,096166	11,692223	11,968192	-1,275263	-0,169582	0,128647	-0,096166	11,692223	11,968192	-1,275263
11:50:19,57	0,601005	3,492999	-0,090998	-0,558014	0,555992	-1,398013	-0,177222	0,123548	-0,095000	1,841194	-1,716430	-1,274957	-0,701192	-2,682675	-1,193567	-5,640482	13,332864	11,891625	-0,177222	0,123548	-0,095000	11,539723	12,195466	-1,274957	-0,177222	0,123548	-0,095000	11,539723	12,195466	-1,274957
11:50:19,62	0,601005	3,492999	-0,090998	-0,558014	0,555992	-1,398013	-0,170411	0,121697	-0,094981	1,940218	-1,413068	-1,260428	-0,706470	-2,686046	-1,194357	-5,632796	13,311351	11,860854	-0,170411	0,121697	-0,094981	11,493456	11,964168	-1,260428	-0,170411	0,121697	-0,094981	11,493456	11,964168	-1,260428
11:50:19,67	0,601005	3,492999	-0,090998	-0,558014	0,555992	-1,398013	-0,164852	0,124582	-0,095771	1,775414	-1,106604	-1,291199	-0,702843	-2,680019	-1,195113	-5,565767	13,298380	11,876266	-0,164852	0,124582	-0,095771	11,555119	11,834276	-1,291199	-0,164852	0,124582	-0,095771	11,555119	11,834276	-1,291199
11:50:19,72	0,601005	3,492999	-0,090998	-0,558014	0,555992	-1,398013	-0,171885	0,124455	-0,096527	1,804314	-1,407809	-1,275787	-0,701137	-2,681264	-1,192777	-5,617131	13,349027	11,901331	-0,171885	0,124455	-0,096527	11,574027	12,085197	-1,275787	-0,171885	0,124455	-0,096527	11,574027	12,085197	-1,275787
11:50:19,77	0,601005	3,492999	-0,090998	-0,558014	0,555992	-1,398013	-0,172992	0,121781	-0,097710	1,964299	-1,538940	-1,272321	-0,699974	-2,680398	-1,196295	-5,619030	13,353295	11,879732	-0,172992	0,121781	-0,097710	11,524087	12,040939	-1,272321	-0,172992	0,121781	-0,097710	11,524087	12,040939	-1,272321
11:50:19,82	0,601005	3,492999	-0,090998	-0,558014	0,555992	-1,398013	-0,172992	0,121781	-0,097710	1,964299	-1,538940	-1,272321	-0,701310	-2,680621	-1,195160	-5,621099	13,297009	11,890750	-0,172992	0,121781	-0,097710	11,524087	12,040939	-1,272321	-0,172992	0,121781	-0,097710	11,524087	12,040939	-1,272321
11:50:19,87	0,601005	3,492999	-0,090998	-0,558014	0,555992	-1,398013	-0,172131	0,122826	-0,096574	1,860161	-1,467798	-1,261303	-0,702921	-2,683434	-1,193585	-5,615156	13,292107	11,850897	-0,172131	0,122826	-0,096574	11,502009	12,044464	-1,261303	-0,172131	0,122826	-0,096574	11,502009	12,044464	-1,261303
11:50:19,92	0,601005	3,492999	-0,090998	-0,558014	0,555992	-1,398013	-0,168889	0,122815	-0,094999	1,859469	-1,291606	-1,301155	-0,701250	-2,682471	-1,195632	-5,607325	13,302940	11,883527	-0,168889	0,122815	-0,094999	11,500439	11,966143	-1,301155	-0,168889	0,122815	-0,094999	11,500439	11,966143	-1,301155
11:50:19,97	0,601005	3,492999	-0,090998	-0,558014	0,555992	-1,398013	-0,171965	0,126635	-0,097330	1,688923	-1,457162	-1,274366	-0,702321	-2,682907	-1,195118	-5,607351	13,305648	11,876592	-0,171965	0,126635	-0,097330	11,629743	12,042107	-1,274366	-0,171965	0,126635	-0,097330	11,629743	12,042107	-1,274366
11:50:20,02	0,601005	3,492999	-0,090998	-0,558014	0,555992	-1,398013	-0,169645	0,122559	-0,096533	1,888403	-1,330971	-1,275461	-0,703550	-2,680305	-1,195146	-5,623727	13,301046	11,867113	-0,169645	0,122559	-0,096533	11,509289	11,986188	-1,275461	-0,169645	0,122559	-0,096533	11,509289	11,986188	-1,275461
11:50:20,07	0,601005	3,492999	-0,090998	-0,558014	0,555992	-1,398013	-0,171284	0,124924	-0,096560	1,753239	-1,428057	-1,284940	-0,704794	-2,682531	-1,193964	-5,650725	13,277355	11,894438	-0,171284	0,124924	-0,096560	11,559794	12,017729	-1,284940	-0,171284	0,124924	-0,096560	11,559794	12,017729	-1,284940
11:50:20,12	0,601005	3,492999	-0,090998	-0,558014	0,555992	-1,398013	-0,168734	0,124888	-0,095378	1,721096	-1,307024	-1,257615	-0,703043	-2,678784	-1,191644	-5,656338	13,288750	11,899153	-0,168734	0,124888	-0,095378	11,524822	11,938633	-1,257615	-0,168734	0,124888	-0,095378	11,524822	11,938633	-1,257615
11:50:20,17	0,601005	3,492999	-0,090998	-0,558014	0,555992	-1,398013	-0,172855	0,125245	-0,093059	1,709586	-1,531852	-1,252900	-0,705931	-2,681832	-1,194732	-5,630596	13,285822	11,899722	-0,172855	0,125245	-0,093059	11,541349	12,037270	-1,252900	-0,172855	0,125245	-0,093059	11,541349	12,037270	-1,252900
11:50:20,22	0,601005	3,492999	-0,090998	-0,558014	0,555992	-1,398013	-0,168771	0,126223	-0,096147	1,669105	-1,295734	-1,252331	-0,702403	-2,679536	-1,195514	-5,631739	13,302256	11,901686	-0,168771	0,126223	-0,096147	11,577580	11,952806	-1,252331	-0,168771	0,126223	-0,096147	11,577580	11,952806	-1,252331
11:50:20,27	0,601005	3,492999	-0,090998	-0,558014	0,555992	-1,398013	-0,172524	0,124316	-0,096928	1,781930	-1,500074	-1,250367	-0,706274	-2,682559	-1,195335	-5,652240	13,274989	11,884050	-0,172524	0,124316	-0,096928	11,540705	12,043041	-1,250367	-0,172524	0,124316	-0,096928	11,540705	12,043041	-1,250367
11:50:20,32	0,601005	3,492999	-0,090998	-0,558014	0,555992	-1,398013	-0,167970	0,126156	-0,096749	1,652353	-1,267384	-1,268003	-0,704774	-2,680455	-1,193579	-5,641315	13,290218	11,894830	-0,167970	0,126156	-0,096749	11,555618	11,918237	-1,268003	-0,167970	0,126156	-0,096749	11,555618	11,918237	-1,268003
11:50:20,37	0,601005	3,492999	-0,090998	-0,558014	0,555992	-1,398013	-0,170542	0,125909	-0,094994	1,683844	-1,399306	-1,257223	-0,704080	-2,682514	-1,195503	-5,605633	13,320043	11,886714	-0,170542	0,125909	-0,094994	11,567726	11,988256	-1,257223	-0,170542	0,125909	-0,094994	11,567726	11,988256	-1,257223
11:50:20,42	0,601005	3,492999	-0,090998	-0,558014	0,555992	-1,398013	-0,169106	0,124279	-0,096917	1,812292	-1,308629	-1,265339	-0,700619	-2,681883	-1,193180	-5,636694	13,304240	11,890650	-0,169106	0,124279	-0,096917	11,568192	11,966182	-1,265339	-0,169106	0,124279	-0,096917	11,568192	11,966182	-1,265339
11:50:20,47	0,601005	3,492999	-0,090998	-0,558014	0,555992	-1,398013	-0,171383	0,121597	-0,094594	1,922527	-1,446053	-1,261403	-0,703025	-2,678615	-1,192832	-5,655654	13,308122	11,871446	-0,171383	0,121597	-0,094594	11,467909	12,007536	-1,261403	-0,171383	0,121597	-0,094594	11,467909	12,007536	-1,261403
11:50:20,52	0,601005	3,492999	-0,090998	-0,558014	0,555992	-1,398013	-0,173010	0,125315	-0,094246	1,723086	-1,549028	-1,280607	-0,706473	-2,681622	-1,192787	-5,612482	13,285243	11,893426	-0,173010	0,125315	-0,094246	11,560312	12,032295	-1,280607	-0,173010	0,125315	-0,094246	11,560312	12,032295	-1,280607
11:50:20,57	0,601005	3,492999	-0,090998	-0,558014	0,555992	-1,398013	-0,168682	0,126797	-0,094201	1,647777	-1,275118	-1,258627	-0,704807	-2,678072	-1,196328	-5,659114	13,325673	11,883634	-0,168682	0,126797	-0,094201	11,601365	11,966417	-1,258627	-0,168682	0,126797	-0,094201	11,601365	11,966417	-1,258627
11:50:20,62	0,601005	3,492999	-0,090998	-0,558014	0,555992	-1,398013	-0,172589	0,127129	-0,097742	1,642205	-1,538880	-1,268419	-0,704199	-2,679848	-1,195131	-5,650169	13,313468	11,906490	-0,172589	0,127129	-0,097742	11,621864	12,009353	-1,268419	-0,172589	0,127129	-0,097742	11,621864	12,009353	-1,268419
11:50:20,67	0,601005	3,492999	-0,090998	-0,558014	0,555992	-1,398013	-0,171355	0,125715	-0,096546	1,709665	-1,460860	-1,245563	-0,702956	-2,682758	-1,194718	-5,617900	13,282390	11,899850	-0,171355	0,125715	-0,096546	11,578280	11,990500	-1,245563	-0,171355	0,125715	-0,096546	11,578280	11,990500	-1,245563
11:50:20,72	0,601005	3,492999	-0,090998	-0,558014	0,555992	-1,398013	-0,169457	0,123183	-0,096133	1,830534	-1,318702	-1,252203	-0,705970	-2,683450	-1,191647	-5,654597	13,263261	11,872896	-0,169457	0,123183	-0,096133	11,500410	11,983699	-1,252203	-0,169457	0,123183	-0,096133	11,500410	11,983699	-1,252203
11:50:20,77	0,601005	3,492999	-0,090998	-0,558014	0,555992	-1,398013	-0,167350	0,125448	-0,093061	1,677867	-1,231332	-1,279157	-0,707041	-2,681366	-1,192023	-5,605514	13,284612	11,873429	-0,167350	0,125448	-0,093061	11,525504	11,905637	-1,279157	-0,167350	0,125448	-0,093061	11,525504	11,905637	-1,279157
11:50:20,82	0,601005	3,492999	-0,090998	-0,558014	0,555992	-1,398013	-0,168620	0,127417	-0,093438	1,618493	-1,265534	-1,278624	-0,704659	-2,680789	-1,195892	-5,597834	13,329069	11,892161	-0,168620	0,127417	-0,093438	11,620724	11,971119	-1,278624	-0,168620	0,127417	-0,093438	11,620724	11,971119	-1,278624
11:50:20,87	0,601005	3,492999	-0,090998	-0,558014	0,555992	-1,398013	-0,170311	0,125643	-0,097306	1,753099	-1,369052	-1,259892	-0,699917	-2,680458	-1,194327	-5,567696	13,272252	11,880257	-0,170311	0,125643	-0,097306	11,616044	12,000358	-1,259892	-0,170311	0,125643	-0,097306	11,616044	12,000358	-1,259892
11:50:20,92	0,601005	3,492999	-0,090998	-0,558014	0,555992	-1,398013	-0,172968	0,121701	-0,095741	1,923931	-1,452712	-1,271796	-0,699988	-2,682156	-1,195882	-5,609745	13,298295	11,896740	-0,172968	0,121701	-0,095741	11,477454	12,125280	-1,271796	-0,172968	0,121701	-0,095741	11,477454	12,125280	-1,271796
11:50:20,97	0,601005	3,492999	-0,090998	-0,558014	0,555992	-1,398013	-0,171462	0,120914	-0,097296	1,966381	-1,423842	-1,255313	-0,701831	-2,680261	-1,193199	-5,634610	13,260757	11,874743	-0,171462	0,120914	-0,097296	11,458130	12,035936	-1,255313	-0,171462	0,120914	-0,097296	11,458130	12,035936	-1,255313
11:50:21,02	0,601005	3,492999	-0,090998	-0,558014	0,555992	-1,398013	-0,172182	0,123457	-0,094614	1,789197	-1,464016	-1,277310	-0,706588	-2,681658	-1,194797	-5,663486	13,268904	11,836483	-0,172182	0,123457	-0,094614	11,480581	12,052237	-1,277310	-0,172182	0,123457	-0,094614	11,480581	12,052237	-1,277310
11:50:21,07	0,601005	3,492999	-0,090998	-0,558014	0,555992	-1,398013	-0,168593	0,126878	-0,096211	1,603903	-1,306511	-1,315570	-0,702390	-2,681459	-1,193531	-5,634979	13,318705	11,944363	-0,168593	0,126878	-0,096211	11,563865	11,928068	-1,315570	-0,168593	0,126878	-0,096211	11,563865	11,928068	-1,315570
11:50:21,12	0,601005	3,492999	-0,090998	-0,558014	0,555992	-1,398013	-0,170865	0,123342	-0,094946	1,845169	-1,424827	-1,207690	-0,706603	-2,678872	-1,194383	-5,662334	13,281810	11,885495	-0,170865	0,123342	-0,094946	11,527537	11,988042	-1,207690	-0,170865	0,123342	-0,094946	11,527537	11,988042	-1,207690
11:50:21,17	0,601005	3,492999	-0,090998	-0,558014	0,555992	-1,398013	-0,170999	0,128284	-0,095797	1,542559	-1,437046	-1,266558	-0,702363	-2,685120	-1,192413	-5,634157	13,289615	11,859836	-0,170999	0,128284	-0,095797	11,612869	11,986355	-1,266558	-0,170999	0,128284	-0,095797	11,612869	11,986355	-1,266558
11:50:21,22	0,601005	3,492999	-0,090998	-0,558014	0,555992	-1,398013	-0,167708	0,121488	-0,093827	1,916793	-1,245427	-1,292217	-0,701222	-2,680179	-1,194737	-5,634668	13,303509	11,896547	-0,167708	0,121488	-0,093827	11,453626	11,919650	-1,292217	-0,167708	0,121488	-0,093827	11,453626	11,919650	-1,292217
11:50:21,27	0,601005	3,492999	-0,090998	-0,558014	0,555992	-1,398013	-0,172557	0,122971	-0,096152	1,851466	-1,504970	-1,255506	-0,701816	-2,682623	-1,195526	-5,640001	13,290013	11,871959	-0,172557	0,122971	-0,096152	11,504697	12,040762	-1,255506	-0,172557	0,122971	-0,096152	11,504697	12,040762	-1,255506
11:50:21,32	0,601005	3,492999	-0,090998	-0,558014	0,555992	-1,398013	-0,170144	0,122264	-0,096940	1,873906	-1,377370	-1,280094	-0,703315	-2,675420	-1,194890	-5,648347	13,326216	11,862725	-0,170144	0,122264	-0,096940	11,471592	11,978949	-1,280094	-0,170144	0,122264	-0,096940	11,471592	11,978949	-1,280094
11:50:21,37	0,601005	3,492999	-0,090998	-0,558014	0,555992	-1,398013	-0,175632	0,127163	-0,096305	1,646308	-1,688085	-1,289327	-0,702334	-2,681647	-1,195127	-5,607200	13,295839	11,871621	-0,175632	0,127163	-0,096305	11,628610	12,099057	-1,289327	-0,175632	0,127163	-0,096305	11,628610	12,099057	-1,289327
11:50:21,42	0,601005	3,492999	-0,090998	-0,558014	0,555992	-1,398013	-0,170730	0,123200	-0,096542	1,846657	-1,382315	-1,280432	-0,700590	-2,681263	-1,194710	-5,611262	13,291212	11,910380	-0,170730	0,123200	-0,096542	11,517853	12,019954	-1,280432	-0,170730	0,123200	-0,096542	11,517853	12,019954	-1,280432
11:50:21,47	0,601005	3,492999	-0,090998	-0,558014	0,555992	-1,398013	-0,171934	0,121881	-0,096125	1,909198	-1,446167	-1,241673	-0,701780	-2,686990	-1,194347	-5,625555	13,251339	11,854677	-0,171934	0,121881	-0,096125	11,476866	12,050677	-1,241673	-0,171934	0,121881	-0,096125	11,476866	12,050677	-1,241673
11:50:21,52	0,601005	3,492999	-0,090998	-0,558014	0,555992	-1,398013	-0,166380	0,120049	-0,095761	1,962801	-1,149782	-1,297376	-0,698869	-2,682314	-1,192724	-5,639526	13,283919	11,889989	-0,166380	0,120049	-0,095761	11,386632	11,911044	-1,297376	-0,166380	0,120049	-0,095761	11,386632	11,911044	-1,297376
11:50:21,57	0,601005	3,492999	-0,090998	-0,558014	0,555992	-1,398013	-0,171885	0,119865	-0,094138	1,993568	-1,464410	-1,262064	-0,704789	-2,681135	-1,196323	-5,644377	13,277157	11,862094	-0,171885	0,119865	-0,094138	11,403002	12,028527	-1,262064	-0,171885	0,119865	-0,094138	11,403002	12,028527	-1,262064
11:50:21,62	0,601005	3,492999	-0,090998	-0,558014	0,555992	-1,398013	-0,169945	0,125582	-0,097738	1,688006	-1,364387	-1,289959	-0,699439	-2,684561	-1,196652	-5,626350	13,279567	11,901363	-0,169945	0,125582	-0,097738	11,546219	11,976316	-1,289959	-0,169945	0,125582	-0,097738	11,546219	11,976316	-1,289959
11:50:21,67	0,601005	3,492999	-0,090998	-0,558014	0,555992	-1,398013	-0,169653	0,119236	-0,098066	2,029111	-1,334800	-1,250690	-0,704245	-2,678629	-1,197086	-5,655877	13,287397	11,902231	-0,169653	0,119236	-0,098066	11,389144	11,982986	-1,250690	-0,169653	0,119236	-0,098066	11,389144	11,982986	-1,250690
11:50:21,72	0,601005	3,492999	-0,090998	-0,558014	0,555992	-1,398013	-0,172388	0,126364	-0,098500	1,650480	-1,506478	-1,249822	-0,700057	-2,681676	-1,192422	-5,646910	13,288606	11,870541	-0,172388	0,126364	-0,098500	11,570048	12,025963	-1,249822	-0,172388	0,126364	-0,098500	11,570048	12,025963	-1,249822
11:50:21,77	0,601005	3,492999	-0,090998	-0,558014	0,555992	-1,398013	-0,171844	0,121213	-0,093837	1,923841	-1,471026	-1,281512	-0,703116	-2,682165	-1,197087	-5,677476	13,253116	11,891336	-0,171844	0,121213	-0,093837	11,439089	12,018707	-1,281512	-0,171844	0,121213	-0,093837	11,439089	12,018707	-1,281512
11:50:21,82	0,601005	3,492999	-0,090998	-0,558014	0,555992	-1,398013	-0,169890	0,123618	-0,098501	1,752775	-1,378155	-1,260717	-0,703546	-2,683798	-1,193176	-5,628198	13,288354	11,884417	-0,169890	0,123618	-0,098501	11,456797	11,958206	-1,260717	-0,169890	0,123618	-0,098501	11,456797	11,958206	-1,260717
11:50:21,87	0,601005	3,492999	-0,090998	-0,558014	0,555992	-1,398013	-0,168261	0,123174	-0,094590	1,831021	-1,268389	-1,267636	-0,705436	-2,682060	-1,195147	-5,677024	13,289674	11,890937	-0,168261	0,123174	-0,094590	11,500187	11,940094	-1,267636	-0,168261	0,123174	-0,094590	11,500187	11,940094	-1,267636
11:50:21,92	0,601005	3,492999	-0,090998	-0,558014	0,555992	-1,398013	-0,168821	0,125680	-0,096562	1,677422	-1,340465	-1,261116	-0,700666	-2,684988	-1,196268	-5,633591	13,229752	11,899333	-0,168821	0,125680	-0,096562	11,543334	11,911996	-1,261116	-0,168821	0,125680	-0,096562	11,543334	11,911996	-1,261116
11:50:21,97	0,601005	3,492999	-0,090998	-0,558014	0,555992	-1,398013	-0,168671	0,120085	-0,097682	1,938190	-1,265073	-1,252720	-0,700684	-2,679185	-1,195537	-5,652771	13,294288	11,882630	-0,168671	0,120085	-0,097682	11,364886	11,975587	-1,252720	-0,168671	0,120085	-0,097682	11,364886	11,975587	-1,252720
11:50:22,02	0,601005	3,492999	-0,090998	-0,558014	0,555992	-1,398013	-0,173687	0,123002	-0,096952	1,832811	-1,574807	-1,269423	-0,702339	-2,683115	-1,194730	-5,608119	13,279724	11,875499	-0,173687	0,123002	-0,096952	11,488485	12,059644	-1,269423	-0,173687	0,123002	-0,096952	11,488485	12,059644	-1,269423
11:50:22,07	0,601005	3,492999	-0,090998	-0,558014	0,555992	-1,398013	-0,169456	0,122471	-0,096144	1,870163	-1,308831	-1,276554	-0,697647	-2,682871	-1,192777	-5,624226	13,294335	11,890327	-0,169456	0,122471	-0,096144	11,484111	11,993468	-1,276554	-0,169456	0,122471	-0,096144	11,484111	11,993468	-1,276554
11:50:22,12	0,601005	3,492999	-0,090998	-0,558014	0,555992	-1,398013	-0,172013	0,118529	-0,094191	2,079732	-1,463048	-1,261726	-0,701209	-2,681858	-1,193180	-5,624981	13,267947	11,884424	-0,172013	0,118529	-0,094191	11,384256	12,039974	-1,261726	-0,172013	0,118529	-0,094191	11,384256	12,039974	-1,261726
11:50:22,17	0,601005	3,492999	-0,090998	-0,558014	0,555992	-1,398013	-0,171110	0,122120	-0,094594	1,869743	-1,403544	-1,267629	-0,701227	-2,679354	-1,193584	-5,619079	13,245074	11,874555	-0,171110	0,122120	-0,094594	11,456202	12,028580	-1,267629	-0,171110	0,122120	-0,094594	11,456202	12,028580	-1,267629
11:50:22,22	0,601005	3,492999	-0,090998	-0,558014	0,555992	-1,398013	-0,173269	0,123388	-0,094998	1,786977	-1,499296	-1,277498	-0,703683	-2,676976	-1,192824	-5,676573	13,301007	11,905474	-0,173269	0,123388	-0,094998	11,472932	12,102357	-1,277498	-0,173269	0,123388	-0,094998	11,472932	12,102357	-1,277498
11:50:22,27	0,601005	3,492999	-0,090998	-0,558014	0,555992	-1,398013	-0,174100	0,126703	-0,094238	1,634270	-1,620266	-1,246579	-0,698311	-2,674802	-1,195133	-5,615621	13,247824	11,900955	-0,174100	0,126703	-0,094238	11,580482	12,046622	-1,246579	-0,174100	0,126703	-0,094238	11,580482	12,046622	-1,246579
11:50:22,32	0,601005	3,492999	-0,090998	-0,558014	0,555992	-1,398013	-0,178669	0,123139	-0,096547	1,804058	-1,778465	-1,251098	-0,704864	-2,679297	-1,195178	-5,669824	13,257635	11,861293	-0,178669	0,123139	-0,096547	11,470433	12,247072	-1,251098	-0,178669	0,123139	-0,096547	11,470433	12,247072	-1,251098
11:50:22,37	0,601005	3,492999	-0,090998	-0,558014	0,555992	-1,398013	-0,171500	0,126566	-0,096592	1,607218	-1,457511	-1,290760	-0,705389	-2,683667	-1,195536	-5,650080	13,257269	11,865402	-0,171500	0,126566	-0,096592	11,542660	12,005240	-1,290760	-0,171500	0,126566	-0,096592	11,542660	12,005240	-1,290760
11:50:22,42	0,601005	3,492999	-0,090998	-0,558014	0,555992	-1,398013	-0,167453	0,124836	-0,096950	1,706740	-1,229805	-1,286651	-0,704792	-2,678431	-1,193862	-5,633446	13,268233	11,913895	-0,167453	0,124836	-0,096950	11,506365	11,915287	-1,286651	-0,167453	0,124836	-0,096950	11,506365	11,915287	-1,286651
11:50:22,47	0,601005	3,492999	-0,090998	-0,558014	0,555992	-1,398013	-0,172286	0,126936	-0,095276	1,615339	-1,472187	-1,238158	-0,704837	-2,680277	-1,196975	-5,658413	13,266842	11,871306	-0,172286	0,126936	-0,095276	11,579834	12,052279	-1,238158	-0,172286	0,126936	-0,095276	11,579834	12,052279	-1,238158
11:50:22,52	0,601005	3,492999	-0,090998	-0,558014	0,555992	-1,398013	-0,170665	0,126053	-0,098389	1,647574	-1,408821	-1,280747	-0,705322	-2,685770	-1,192798	-5,631198	13,260693	11,863352	-0,170665	0,126053	-0,098389	11,542744	11,988396	-1,280747	-0,170665	0,126053	-0,098389	11,542744	11,988396	-1,280747
11:50:22,57	0,601005	3,492999	-0,090998	-0,558014	0,555992	-1,398013	-0,165665	0,123727	-0,094213	1,776828	-1,122194	-1,288701	-0,702400	-2,681270	-1,190478	-5,639135	13,276502	11,873390	-0,165665	0,123727	-0,094213	11,489376	11,882547	-1,288701	-0,165665	0,123727	-0,094213	11,489376	11,882547	-1,288701
11:50:22,62	0,601005	3,492999	-0,090998	-0,558014	0,555992	-1,398013	-0,171023	0,123446	-0,091892	1,801138	-1,415580	-1,278663	-0,697855	-2,680349	-1,195924	-5,691994	13,248743	11,896661	-0,171023	0,123446	-0,091892	11,491664	12,009753	-1,278663	-0,171023	0,123446	-0,091892	11,491664	12,009753	-1,278663
11:50:22,67	0,601005	3,492999	-0,090998	-0,558014	0,555992	-1,398013	-0,174094	0,119971	-0,097339	1,931395	-1,607135	-1,255392	-0,701274	-2,677044	-1,194370	-5,642849	13,277392	11,891182	-0,174094	0,119971	-0,097339	11,349094	12,059219	-1,255392	-0,174094	0,119971	-0,097339	11,349094	12,059219	-1,255392
11:50:22,72	0,601005	3,492999	-0,090998	-0,558014	0,555992	-1,398013	-0,175246	0,124584	-0,095784	1,740905	-1,638823	-1,260871	-0,704262	-2,680212	-1,198240	-5,651596	13,248542	11,906252	-0,175246	0,124584	-0,095784	11,520720	12,117993	-1,260871	-0,175246	0,124584	-0,095784	11,520720	12,117993	-1,260871
