# Supplementary material for: Characterization of interfragmentary motion associated with common osteosynthesis devices for rat fracture healing studies
Source: PLoS One. 2017 Apr 28;12(4):e0176735. doi: 10.1371/journal.pone.0176735 (PMC5409164; doi:10.1371/journal.pone.0176735)
Supplement: S1 Dataset — (ZIP) [file pone.0176735.s001.zip › S1_Dataset/RatNail/Specimen06/Nail_06Z.txt]

%Tester: Sukopp Matthias
%Projekt: 
%Zeit: 12.03.2015 11:58:35
%Dateipfad: D:\Messungen\Fixator\Measurements\Fixator_20150312.txt
%Kommentar: Nail_06-Z
%VI Version: D:\LVProjekte\Fixator\HauptVI\Fixator_v0.12.vi
%Virtueller Drehpunkt: 	0,0000	0,0000	0,0000
%Sensor zu Hexapod (Mitte): 	0,000000	0,000000	-26,500000
%Sensor zu Hexapod Trans (Mitte): 	-0,500000	-0,866025	0,000000	-0,866025	0,500000	0,000000	0,000000	0,000000	1,000000
%Hexapod zu Labor (Mitte): 	0,554002	3,493999	-0,091936
%Hexapod zu Labor Trans (Mitte): 	0,999591	0,024240	0,015189	-0,024394	0,999652	0,010070	-0,014939	-0,010436	0,999834
%Labor zu CR (Mitte): 	0,000000	0,000000	78,500000
%Labor zu CR Trans (Mitte): 	1,000000	0,000000	0,000000	0,000000	1,000000	0,000000	0,000000	0,000000	1,000000
%Zentrum Sensormasse: 	0,000000	0,000000	2,000000
%Sensormasse: 	200,000000E-3
--------------------------------------------------
Time	X	Y	Z	U	V	W	Exp_ Fx	Exp_ Fy	Exp_ Fz	Exp_ Mx	Exp_ My	Exp_ Mz	Sen_ Fx	Sen_ Fy	Sen_ Fz	Sen_ Mx	Sen_ My	Sen_ Mz	Hex_ Fx	Hex_ Fy	Hex_ Fz	Hex_ Mx	Hex_ My	Hex_ Mz	Lab_ Fx	Lab_ Fy	Lab_ Fz	Lab_ Mx	Lab_ My	Lab_ Mz	Laser
11:58:35,68	0,554002	3,493999	-0,091936	-0,598021	0,855992	-1,397980	0,013517	-0,058339	-0,025490	0,912730	0,359790	-0,308242	-0,637240	-2,931980	-1,124075	-17,582738	8,231080	12,843811	0,013517	-0,058339	-0,025490	-3,666919	-0,701324	-0,308242	0,013517	-0,058339	-0,025490	-3,666919	-0,701324	-0,308242
11:58:35,73	0,554002	3,493999	-0,091936	-0,598021	0,855992	-1,397980	0,013517	-0,058339	-0,025490	0,912730	0,359790	-0,308242	-0,642499	-2,936762	-1,124476	-17,570055	8,203151	12,802650	0,013517	-0,058339	-0,025490	-3,666919	-0,701324	-0,308242	0,013517	-0,058339	-0,025490	-3,666919	-0,701324	-0,308242
11:58:35,78	0,554002	3,493999	-0,091936	-0,598021	0,855992	-1,397980	0,020289	-0,056176	-0,025890	0,782369	0,736852	-0,349403	-0,637745	-2,936277	-1,124795	-17,551482	8,237229	12,877316	0,020289	-0,056176	-0,025890	-3,627425	-0,855820	-0,349403	0,020289	-0,056176	-0,025890	-3,627425	-0,855820	-0,349403
11:58:35,83	0,554002	3,493999	-0,091936	-0,598021	0,855992	-1,397980	0,017491	-0,060051	-0,026209	1,022670	0,590431	-0,274737	-0,640172	-2,934559	-1,123699	-17,582873	8,218457	12,818064	0,017491	-0,060051	-0,026209	-3,691314	-0,782641	-0,274737	0,017491	-0,060051	-0,026209	-3,691314	-0,782641	-0,274737
11:58:35,88	0,554002	3,493999	-0,091936	-0,598021	0,855992	-1,397980	0,017217	-0,057090	-0,025113	0,836734	0,558377	-0,333989	-0,638471	-2,935537	-1,124846	-17,604457	8,200884	12,847641	0,017217	-0,057090	-0,025113	-3,644794	-0,793176	-0,333989	0,017217	-0,057090	-0,025113	-3,644794	-0,793176	-0,333989
11:58:35,93	0,554002	3,493999	-0,091936	-0,598021	0,855992	-1,397980	0,017214	-0,059052	-0,026260	0,912750	0,548287	-0,304412	-0,641899	-2,935062	-1,126766	-17,545527	8,190693	12,852200	0,017214	-0,059052	-0,026260	-3,722800	-0,802989	-0,304412	0,017214	-0,059052	-0,026260	-3,722800	-0,802989	-0,304412
11:58:35,98	0,554002	3,493999	-0,091936	-0,598021	0,855992	-1,397980	0,018517	-0,055846	-0,028180	0,766683	0,672181	-0,299853	-0,638427	-2,933049	-1,122134	-17,581550	8,194302	12,836231	0,018517	-0,055846	-0,028180	-3,617205	-0,781392	-0,299853	0,018517	-0,055846	-0,028180	-3,617205	-0,781392	-0,299853
11:58:36,03	0,554002	3,493999	-0,091936	-0,598021	0,855992	-1,397980	0,015037	-0,057846	-0,023548	0,855796	0,458214	-0,315822	-0,634758	-2,934587	-1,127933	-17,521085	8,217257	12,825743	0,015037	-0,057846	-0,023548	-3,685089	-0,722170	-0,315822	0,015037	-0,057846	-0,023548	-3,685089	-0,722170	-0,315822
11:58:36,08	0,554002	3,493999	-0,091936	-0,598021	0,855992	-1,397980	0,014535	-0,061792	-0,029347	1,111130	0,473000	-0,326310	-0,637859	-2,936648	-1,126362	-17,581225	8,175599	12,876527	0,014535	-0,061792	-0,029347	-3,739563	-0,667982	-0,326310	0,014535	-0,061792	-0,029347	-3,739563	-0,667982	-0,326310
11:58:36,13	0,554002	3,493999	-0,091936	-0,598021	0,855992	-1,397980	0,017870	-0,060137	-0,027777	0,958926	0,615160	-0,275526	-0,636608	-2,933633	-1,127956	-17,556338	8,215413	12,825883	0,017870	-0,060137	-0,027777	-3,761852	-0,787610	-0,275526	0,017870	-0,060137	-0,027777	-3,761852	-0,787610	-0,275526
11:58:36,18	0,554002	3,493999	-0,091936	-0,598021	0,855992	-1,397980	0,014633	-0,059713	-0,029370	0,983797	0,448502	-0,326170	-0,642452	-2,935192	-1,129110	-17,534940	8,212696	12,829882	0,014633	-0,059713	-0,029370	-3,703691	-0,700194	-0,326170	0,014633	-0,059713	-0,029370	-3,703691	-0,700194	-0,326170
11:58:36,23	0,554002	3,493999	-0,091936	-0,598021	0,855992	-1,397980	0,018905	-0,055431	-0,030525	0,769490	0,690543	-0,322171	-0,637879	-2,933734	-1,129927	-17,590701	8,194696	12,812001	0,018905	-0,055431	-0,030525	-3,581877	-0,793517	-0,322171	0,018905	-0,055431	-0,030525	-3,581877	-0,793517	-0,322171
11:58:36,28	0,554002	3,493999	-0,091936	-0,598021	0,855992	-1,397980	0,015356	-0,058663	-0,031341	0,894061	0,466717	-0,340052	-0,636035	-2,932104	-1,127580	-17,554890	8,196463	12,815668	0,015356	-0,058663	-0,031341	-3,710982	-0,738765	-0,340052	0,015356	-0,058663	-0,031341	-3,710982	-0,738765	-0,340052
11:58:36,33	0,554002	3,493999	-0,091936	-0,598021	0,855992	-1,397980	0,013023	-0,059446	-0,028994	0,954198	0,375493	-0,336385	-0,638885	-2,931762	-1,126361	-17,513785	8,219482	12,868095	0,013023	-0,059446	-0,028994	-3,712289	-0,646790	-0,336385	0,013023	-0,059446	-0,028994	-3,712289	-0,646790	-0,336385
11:58:36,38	0,554002	3,493999	-0,091936	-0,598021	0,855992	-1,397980	0,014152	-0,056806	-0,027775	0,857414	0,458305	-0,283958	-0,640156	-2,935889	-1,126391	-17,566396	8,205513	12,838304	0,014152	-0,056806	-0,027775	-3,601845	-0,652629	-0,283958	0,014152	-0,056806	-0,027775	-3,601845	-0,652629	-0,283958
11:58:36,43	0,554002	3,493999	-0,091936	-0,598021	0,855992	-1,397980	0,018361	-0,057769	-0,027805	0,869104	0,638599	-0,313749	-0,641907	-2,936087	-1,128365	-17,567339	8,226308	12,801088	0,018361	-0,057769	-0,027805	-3,665777	-0,802746	-0,313749	0,018361	-0,057769	-0,027805	-3,665777	-0,802746	-0,313749
11:58:36,48	0,554002	3,493999	-0,091936	-0,598021	0,855992	-1,397980	0,019408	-0,056352	-0,029779	0,812935	0,681816	-0,350965	-0,636593	-2,933595	-1,128741	-17,550509	8,218608	12,811876	0,019408	-0,056352	-0,029779	-3,610677	-0,841700	-0,350965	0,019408	-0,056352	-0,029779	-3,610677	-0,841700	-0,350965
11:58:36,53	0,554002	3,493999	-0,091936	-0,598021	0,855992	-1,397980	0,014592	-0,059707	-0,030155	0,989163	0,449837	-0,340177	-0,634274	-2,931437	-1,130269	-17,552300	8,214439	12,857017	0,014592	-0,059707	-0,030155	-3,697849	-0,695665	-0,340177	0,014592	-0,059707	-0,030155	-3,697849	-0,695665	-0,340177
11:58:36,58	0,554002	3,493999	-0,091936	-0,598021	0,855992	-1,397980	0,011565	-0,060637	-0,031683	1,033009	0,292932	-0,295036	-0,634792	-2,933984	-1,128688	-17,524056	8,201043	12,859714	0,011565	-0,060637	-0,031683	-3,726996	-0,614899	-0,295036	0,011565	-0,060637	-0,031683	-3,726996	-0,614899	-0,295036
11:58:36,63	0,554002	3,493999	-0,091936	-0,598021	0,855992	-1,397980	0,014029	-0,061461	-0,030103	1,078387	0,452248	-0,292339	-0,637682	-2,935166	-1,127925	-17,506525	8,201309	12,829332	0,014029	-0,061461	-0,030103	-3,746315	-0,649052	-0,292339	0,014029	-0,061461	-0,030103	-3,746315	-0,649052	-0,292339
11:58:36,68	0,554002	3,493999	-0,091936	-0,598021	0,855992	-1,397980	0,016498	-0,059550	-0,029339	0,987983	0,595691	-0,322721	-0,643079	-2,934327	-1,128743	-17,547828	8,199065	12,814839	0,016498	-0,059550	-0,029339	-3,686664	-0,699435	-0,322721	0,016498	-0,059550	-0,029339	-3,686664	-0,699435	-0,322721
11:58:36,74	0,554002	3,493999	-0,091936	-0,598021	0,855992	-1,397980	0,018469	-0,054456	-0,030158	0,700543	0,663531	-0,337214	-0,638904	-2,936061	-1,128697	-17,516116	8,170967	12,838275	0,018469	-0,054456	-0,030158	-3,574290	-0,786310	-0,337214	0,018469	-0,054456	-0,030158	-3,574290	-0,786310	-0,337214
11:58:36,79	0,554002	3,493999	-0,091936	-0,598021	0,855992	-1,397980	0,017884	-0,058939	-0,030112	0,925136	0,674614	-0,313778	-0,638901	-2,931137	-1,127549	-17,516524	8,209648	12,844396	0,017884	-0,058939	-0,030112	-3,701545	-0,729291	-0,313778	0,017884	-0,058939	-0,030112	-3,701545	-0,729291	-0,313778
11:58:36,84	0,554002	3,493999	-0,091936	-0,598021	0,855992	-1,397980	0,013618	-0,056479	-0,028963	0,830556	0,433066	-0,307657	-0,638434	-2,933532	-1,128747	-17,572675	8,187635	12,820497	0,013618	-0,056479	-0,028963	-3,603082	-0,635925	-0,307657	0,013618	-0,056479	-0,028963	-3,603082	-0,635925	-0,307657
11:58:36,89	0,554002	3,493999	-0,091936	-0,598021	0,855992	-1,397980	0,015459	-0,058082	-0,030162	0,866746	0,491182	-0,331556	-0,638967	-2,933376	-1,129882	-17,561151	8,248668	12,856871	0,015459	-0,058082	-0,030162	-3,692688	-0,722336	-0,331556	0,015459	-0,058082	-0,030162	-3,692688	-0,722336	-0,331556
11:58:36,94	0,554002	3,493999	-0,091936	-0,598021	0,855992	-1,397980	0,015590	-0,057542	-0,031297	0,897273	0,477477	-0,295182	-0,638448	-2,933219	-1,129497	-17,582969	8,220107	12,865749	0,015590	-0,057542	-0,031297	-3,619753	-0,746353	-0,295182	0,015590	-0,057542	-0,031297	-3,619753	-0,746353	-0,295182
11:58:36,99	0,554002	3,493999	-0,091936	-0,598021	0,855992	-1,397980	0,015195	-0,057913	-0,030911	0,880939	0,452303	-0,286304	-0,634831	-2,932572	-1,129094	-17,540338	8,207439	12,855691	0,015195	-0,057913	-0,030911	-3,665238	-0,740491	-0,286304	0,015195	-0,057913	-0,030911	-3,665238	-0,740491	-0,286304
11:58:37,04	0,554002	3,493999	-0,091936	-0,598021	0,855992	-1,397980	0,012826	-0,060722	-0,030508	1,037336	0,372371	-0,296362	-0,635397	-2,935666	-1,129091	-17,537330	8,200500	12,840344	0,012826	-0,060722	-0,030508	-3,729323	-0,634459	-0,296362	0,012826	-0,060722	-0,030508	-3,729323	-0,634459	-0,296362
11:58:37,09	0,554002	3,493999	-0,091936	-0,598021	0,855992	-1,397980	0,015789	-0,061778	-0,030506	1,087777	0,532516	-0,311709	-0,641386	-2,930775	-1,126796	-17,565585	8,178081	12,847900	0,015789	-0,061778	-0,030506	-3,761831	-0,706902	-0,311709	0,015789	-0,061778	-0,030506	-3,761831	-0,706902	-0,311709
11:58:37,14	0,554002	3,493999	-0,091936	-0,598021	0,855992	-1,397980	0,014547	-0,054146	-0,028210	0,657367	0,454669	-0,304153	-0,637080	-2,932605	-1,130264	-17,495080	8,217910	12,826809	0,014547	-0,054146	-0,028210	-3,593124	-0,687247	-0,304153	0,014547	-0,054146	-0,028210	-3,593124	-0,687247	-0,304153
11:58:37,19	0,554002	3,493999	-0,091936	-0,598021	0,855992	-1,397980	0,013979	-0,058791	-0,031678	0,968628	0,466293	-0,325244	-0,639501	-2,936106	-1,129101	-17,533532	8,209269	12,830127	0,013979	-0,058791	-0,031678	-3,646459	-0,631059	-0,325244	0,013979	-0,058791	-0,031678	-3,646459	-0,631059	-0,325244
11:58:37,24	0,554002	3,493999	-0,091936	-0,598021	0,855992	-1,397980	0,018222	-0,058444	-0,030516	0,923894	0,657923	-0,321926	-0,634295	-2,932172	-1,130274	-17,561246	8,204746	12,851844	0,018222	-0,058444	-0,030516	-3,663982	-0,772465	-0,321926	0,018222	-0,058444	-0,030516	-3,663982	-0,772465	-0,321926
11:58:37,29	0,554002	3,493999	-0,091936	-0,598021	0,855992	-1,397980	0,012212	-0,060986	-0,031688	1,038309	0,323676	-0,300209	-0,637139	-2,931950	-1,132566	-17,503597	8,198436	12,876211	0,012212	-0,060986	-0,031688	-3,749122	-0,634946	-0,300209	0,012212	-0,060986	-0,031688	-3,749122	-0,634946	-0,300209
11:58:37,34	0,554002	3,493999	-0,091936	-0,598021	0,855992	-1,397980	0,013441	-0,058412	-0,033980	0,927824	0,440702	-0,275842	-0,638982	-2,935280	-1,131053	-17,546663	8,170859	12,830431	0,013441	-0,058412	-0,033980	-3,657552	-0,614453	-0,275842	0,013441	-0,058412	-0,033980	-3,657552	-0,614453	-0,275842
11:58:37,39	0,554002	3,493999	-0,091936	-0,598021	0,855992	-1,397980	0,017246	-0,058481	-0,032468	0,885963	0,615039	-0,321622	-0,638932	-2,935767	-1,129485	-17,537695	8,203372	12,840053	0,017246	-0,058481	-0,032468	-3,704779	-0,738785	-0,321622	0,017246	-0,058481	-0,032468	-3,704779	-0,738785	-0,321622
11:58:37,44	0,554002	3,493999	-0,091936	-0,598021	0,855992	-1,397980	0,017643	-0,058768	-0,030899	0,933551	0,627198	-0,312000	-0,637758	-2,931781	-1,129519	-17,530770	8,197814	12,811548	0,017643	-0,058768	-0,030899	-3,679754	-0,757798	-0,312000	0,017643	-0,058768	-0,030899	-3,679754	-0,757798	-0,312000
11:58:37,49	0,554002	3,493999	-0,091936	-0,598021	0,855992	-1,397980	0,013604	-0,057791	-0,030933	0,881409	0,425951	-0,340505	-0,637839	-2,935672	-1,130654	-17,571399	8,198092	12,855680	0,013604	-0,057791	-0,030933	-3,655222	-0,641990	-0,340505	0,013604	-0,057791	-0,030933	-3,655222	-0,641990	-0,340505
11:58:37,54	0,554002	3,493999	-0,091936	-0,598021	0,855992	-1,397980	0,017015	-0,059667	-0,032068	0,958859	0,567956	-0,296373	-0,639534	-2,929342	-1,131454	-17,525502	8,208832	12,837305	0,017015	-0,059667	-0,032068	-3,724995	-0,767686	-0,296373	0,017015	-0,059667	-0,032068	-3,724995	-0,767686	-0,296373
11:58:37,59	0,554002	3,493999	-0,091936	-0,598021	0,855992	-1,397980	0,012381	-0,055034	-0,032868	0,750190	0,361365	-0,314748	-0,638405	-2,931890	-1,129096	-17,559932	8,223292	12,875265	0,012381	-0,055034	-0,032868	-3,569970	-0,610507	-0,314748	0,012381	-0,055034	-0,032868	-3,569970	-0,610507	-0,314748
11:58:37,64	0,554002	3,493999	-0,091936	-0,598021	0,855992	-1,397980	0,014022	-0,057286	-0,030511	0,862619	0,409697	-0,276788	-0,640752	-2,934126	-1,131052	-17,552887	8,198206	12,845771	0,014022	-0,057286	-0,030511	-3,634349	-0,691064	-0,276788	0,014022	-0,057286	-0,030511	-3,634349	-0,691064	-0,276788
11:58:37,69	0,554002	3,493999	-0,091936	-0,598021	0,855992	-1,397980	0,017132	-0,056371	-0,032467	0,796801	0,590049	-0,306282	-0,637209	-2,935631	-1,145424	-17,520777	8,178761	12,824882	0,017132	-0,056371	-0,032467	-3,628286	-0,754829	-0,306282	0,017132	-0,056371	-0,032467	-3,628286	-0,754829	-0,306282
11:58:37,74	0,554002	3,493999	-0,091936	-0,598021	0,855992	-1,397980	0,016664	-0,060192	-0,046838	0,994737	0,603255	-0,327171	-0,562083	-2,690123	-8,831806	-3,577467	3,429389	12,745102	0,016664	-0,060192	-0,046838	-3,730342	-0,704902	-0,327171	0,016664	-0,060192	-0,046838	-3,730342	-0,704902	-0,327171
11:58:37,79	0,553940	3,493964	-0,082055	-0,598008	0,855993	-1,398012	-0,233515	-0,002499	-7,733220	0,853265	2,043884	-0,406951	-0,558276	-2,679079	-8,953933	-2,950960	3,577543	12,839399	-0,233515	-0,002499	-7,733220	0,657111	20,374785	-0,406951	-0,233515	-0,002499	-7,733220	0,657111	20,374785	-0,406951
11:58:37,84	0,553940	3,493964	-0,082055	-0,598008	0,855993	-1,398012	-0,244983	-0,000274	-7,855348	1,179150	1,916036	-0,312654	-0,562309	-2,676811	-8,931454	-2,967684	3,619132	12,783258	-0,244983	-0,000274	-7,855348	1,157618	21,147184	-0,312654	-0,244983	-0,000274	-7,855348	1,157618	21,147184	-0,312654
11:58:37,89	0,553940	3,493964	-0,082055	-0,598008	0,855993	-1,398012	-0,244930	0,004353	-7,832868	0,966171	1,883477	-0,368795	-0,566157	-2,679505	-8,915847	-2,894413	3,680367	12,807821	-0,244930	0,004353	-7,832868	1,307904	21,110519	-0,368795	-0,244930	0,004353	-7,832868	1,307904	21,110519	-0,368795
11:58:37,94	0,553940	3,493964	-0,082055	-0,598008	0,855993	-1,398012	-0,240674	0,006339	-7,817261	0,952606	2,137672	-0,344232	-0,565634	-2,677036	-8,910030	-2,939852	3,716718	12,830595	-0,240674	0,006339	-7,817261	1,450179	21,030548	-0,344232	-0,240674	0,006339	-7,817261	1,450179	21,030548	-0,344232
11:58:37,99	0,553940	3,493964	-0,082055	-0,598008	0,855993	-1,398012	-0,243073	0,007120	-7,811445	0,920750	1,955372	-0,321458	-0,565595	-2,672639	-8,902292	-2,930672	3,723116	12,802431	-0,243073	0,007120	-7,811445	1,479640	21,036608	-0,321458	-0,243073	0,007120	-7,811445	1,479640	21,036608	-0,321458
11:58:38,04	0,553940	3,493964	-0,082055	-0,598008	0,855993	-1,398012	-0,246901	0,009285	-7,803707	0,818300	1,761095	-0,349622	-0,563131	-2,672647	-8,899541	-2,914275	3,813196	12,828124	-0,246901	0,009285	-7,803707	1,547143	21,142788	-0,349622	-0,246901	0,009285	-7,803707	1,547143	21,142788	-0,349622
11:58:38,09	0,553940	3,493964	-0,082055	-0,598008	0,855993	-1,398012	-0,248126	0,007147	-7,800956	1,015680	1,666551	-0,323929	-0,562460	-2,677610	-8,898741	-2,868329	3,739441	12,799956	-0,248126	0,007147	-7,800956	1,576700	21,144413	-0,323929	-0,248126	0,007147	-7,800956	1,576700	21,144413	-0,323929
11:58:38,14	0,553940	3,493964	-0,082055	-0,598008	0,855993	-1,398012	-0,244162	0,004084	-7,800155	1,134027	1,949303	-0,352097	-0,564296	-2,674708	-8,895263	-2,900282	3,747331	12,813070	-0,244162	0,004084	-7,800155	1,454643	21,116057	-0,352097	-0,244162	0,004084	-7,800155	1,454643	21,116057	-0,352097
11:58:38,19	0,553940	3,493964	-0,082055	-0,598008	0,855993	-1,398012	-0,245758	0,007125	-7,796677	0,966772	1,834694	-0,338983	-0,564828	-2,677870	-8,891760	-2,891784	3,750214	12,795847	-0,245758	0,007125	-7,796677	1,526077	21,126733	-0,338983	-0,245758	0,007125	-7,796677	1,526077	21,126733	-0,338983
11:58:38,24	0,553940	3,493964	-0,082055	-0,598008	0,855993	-1,398012	-0,242754	0,006005	-7,793175	1,031777	1,996839	-0,356206	-0,565455	-2,680453	-8,890589	-2,909002	3,723857	12,798821	-0,242754	0,006005	-7,793175	1,503133	21,053036	-0,356206	-0,242754	0,006005	-7,793175	1,503133	21,053036	-0,356206
11:58:38,29	0,553940	3,493964	-0,082055	-0,598008	0,855993	-1,398012	-0,240203	0,005256	-7,792004	1,039264	2,127743	-0,353232	-0,564825	-2,681189	-8,889018	-2,906914	3,763484	12,813648	-0,240203	0,005256	-7,792004	1,451863	20,983710	-0,353232	-0,240203	0,005256	-7,792004	1,451863	20,983710	-0,353232
11:58:38,34	0,553940	3,493964	-0,082055	-0,598008	0,855993	-1,398012	-0,239882	0,004343	-7,790433	1,122123	2,126468	-0,338405	-0,563623	-2,679897	-8,887466	-2,895287	3,761398	12,808071	-0,239882	0,004343	-7,790433	1,463018	20,957178	-0,338405	-0,239882	0,004343	-7,790433	1,463018	20,957178	-0,338405
11:58:38,39	0,553940	3,493964	-0,082055	-0,598008	0,855993	-1,398012	-0,241601	0,003947	-7,788881	1,146686	2,048172	-0,343982	-0,565425	-2,674275	-8,883999	-2,909196	3,778842	12,812031	-0,241601	0,003947	-7,788881	1,456551	21,013854	-0,343982	-0,241601	0,003947	-7,788881	1,456551	21,013854	-0,343982
11:58:38,44	0,553940	3,493964	-0,082055	-0,598008	0,855993	-1,398012	-0,245568	0,008319	-7,785413	0,927500	1,821102	-0,340022	-0,564314	-2,673521	-8,881706	-2,951035	3,793015	12,787598	-0,245568	0,008319	-7,785413	1,580558	21,098221	-0,340022	-0,245568	0,008319	-7,785413	1,580558	21,098221	-0,340022
11:58:38,49	0,553940	3,493964	-0,082055	-0,598008	0,855993	-1,398012	-0,246777	0,007734	-7,783120	0,949270	1,714928	-0,364455	-0,559298	-2,679433	-8,887448	-2,808245	3,771976	12,774404	-0,246777	0,007734	-7,783120	1,556413	21,086933	-0,364455	-0,246777	0,007734	-7,783120	1,556413	21,086933	-0,364455
11:58:38,54	0,553940	3,493964	-0,082055	-0,598008	0,855993	-1,398012	-0,244165	0,000435	-7,788862	1,382026	1,984926	-0,377649	-0,563987	-2,673300	-8,885111	-2,797426	3,822083	12,818182	-0,244165	0,000435	-7,788862	1,416148	21,151897	-0,377649	-0,244165	0,000435	-7,788862	1,416148	21,151897	-0,377649
11:58:38,59	0,553940	3,493964	-0,082055	-0,598008	0,855993	-1,398012	-0,247132	0,007561	-7,786525	1,060248	1,814974	-0,333871	-0,569232	-2,676944	-8,881621	-2,779331	3,787718	12,784254	-0,247132	0,007561	-7,786525	1,653804	21,214830	-0,333871	-0,247132	0,007561	-7,786525	1,653804	21,214830	-0,333871
11:58:38,64	0,553940	3,493964	-0,082055	-0,598008	0,855993	-1,398012	-0,241354	0,010282	-7,783036	0,898066	2,148292	-0,367799	-0,563375	-2,673859	-8,881628	-2,793983	3,809792	12,791431	-0,241354	0,010282	-7,783036	1,705186	21,094561	-0,367799	-0,241354	0,010282	-7,783036	1,705186	21,094561	-0,367799
11:58:38,70	0,553940	3,493964	-0,082055	-0,598008	0,855993	-1,398012	-0,246954	0,006752	-7,783042	1,093401	1,833359	-0,360622	-0,568020	-2,675463	-8,881235	-2,767021	3,805052	12,780032	-0,246954	0,006752	-7,783042	1,623440	21,219240	-0,360622	-0,246954	0,006752	-7,783042	1,623440	21,219240	-0,360622
11:58:38,75	0,553940	3,493964	-0,082055	-0,598008	0,855993	-1,398012	-0,243242	0,009973	-7,782649	0,935298	2,052077	-0,372021	-0,566294	-2,672301	-8,876961	-2,792383	3,832796	12,808419	-0,243242	0,009973	-7,782649	1,718164	21,146604	-0,372021	-0,243242	0,009973	-7,782649	1,718164	21,146604	-0,372021
11:58:38,80	0,553940	3,493964	-0,082055	-0,598008	0,855993	-1,398012	-0,246844	0,010059	-7,778375	0,942169	1,828964	-0,343634	-0,563978	-2,676626	-8,876169	-2,806165	3,780335	12,806157	-0,246844	0,010059	-7,778375	1,731791	21,206208	-0,343634	-0,246844	0,010059	-7,778375	1,731791	21,206208	-0,343634
11:58:38,85	0,553940	3,493964	-0,082055	-0,598008	0,855993	-1,398012	-0,244256	0,005891	-7,777583	1,106591	1,977837	-0,345896	-0,565756	-2,676229	-8,874594	-2,815791	3,801320	12,844482	-0,244256	0,005891	-7,777583	1,569012	21,151919	-0,345896	-0,244256	0,005891	-7,777583	1,569012	21,151919	-0,345896
11:58:38,90	0,553940	3,493964	-0,082055	-0,598008	0,855993	-1,398012	-0,243711	0,007629	-7,776008	1,029543	1,987315	-0,307571	-0,566274	-2,676885	-8,870349	-2,795616	3,791040	12,787879	-0,243711	0,007629	-7,776008	1,628445	21,118664	-0,307571	-0,243711	0,007629	-7,776008	1,628445	21,118664	-0,307571
11:58:38,95	0,553940	3,493964	-0,082055	-0,598008	0,855993	-1,398012	-0,242884	0,007749	-7,771764	1,024481	2,052947	-0,364174	-0,562130	-2,671597	-8,875436	-2,766107	3,788251	12,748476	-0,242884	0,007749	-7,771764	1,632813	21,119353	-0,364174	-0,242884	0,007749	-7,771764	1,632813	21,119353	-0,364174
11:58:39,00	0,553940	3,493964	-0,082055	-0,598008	0,855993	-1,398012	-0,249535	0,006804	-7,776851	1,085968	1,734033	-0,403577	-0,568087	-2,674348	-8,871542	-2,818208	3,818253	12,784927	-0,249535	0,006804	-7,776851	1,620106	21,322562	-0,403577	-0,249535	0,006804	-7,776851	1,620106	21,322562	-0,403577
11:58:39,05	0,553940	3,493964	-0,082055	-0,598008	0,855993	-1,398012	-0,244175	0,010589	-7,772956	0,889112	1,952671	-0,367126	-0,560340	-2,673001	-8,869577	-2,784033	3,839008	12,785584	-0,244175	0,010589	-7,772956	1,720325	21,120379	-0,367126	-0,244175	0,010589	-7,772956	1,720325	21,120379	-0,367126
11:58:39,10	0,553940	3,493964	-0,082055	-0,598008	0,855993	-1,398012	-0,249215	0,004553	-7,770992	1,238047	1,709815	-0,366469	-0,563202	-2,680047	-8,869921	-2,765166	3,849375	12,798926	-0,249215	0,004553	-7,770992	1,595431	21,273155	-0,366469	-0,249215	0,004553	-7,770992	1,595431	21,273155	-0,366469
11:58:39,15	0,553940	3,493964	-0,082055	-0,598008	0,855993	-1,398012	-0,241681	0,003508	-7,771335	1,310757	2,112700	-0,353127	-0,561468	-2,674640	-8,866440	-2,762905	3,821784	12,801848	-0,241681	0,003508	-7,771335	1,586172	21,084680	-0,353127	-0,241681	0,003508	-7,771335	1,586172	21,084680	-0,353127
11:58:39,20	0,553940	3,493964	-0,082055	-0,598008	0,855993	-1,398012	-0,247231	0,004710	-7,767854	1,225514	1,839871	-0,350205	-0,563886	-2,671301	-8,867600	-2,776128	3,822472	12,841550	-0,247231	0,004710	-7,767854	1,595247	21,247499	-0,350205	-0,247231	0,004710	-7,767854	1,595247	21,247499	-0,350205
11:58:39,25	0,553940	3,493964	-0,082055	-0,598008	0,855993	-1,398012	-0,248913	0,008474	-7,769014	1,023791	1,740593	-0,310502	-0,567400	-2,674897	-8,865269	-2,780876	3,819112	12,829242	-0,248913	0,008474	-7,769014	1,688968	21,280286	-0,310502	-0,248913	0,008474	-7,769014	1,688968	21,280286	-0,310502
11:58:39,30	0,553940	3,493964	-0,082055	-0,598008	0,855993	-1,398012	-0,244042	0,009719	-7,766683	0,953749	1,991465	-0,322811	-0,563203	-2,678562	-8,863721	-2,763456	3,813752	12,779680	-0,244042	0,009719	-7,766683	1,716685	21,148768	-0,322811	-0,244042	0,009719	-7,766683	1,716685	21,148768	-0,322811
11:58:39,35	0,553940	3,493964	-0,082055	-0,598008	0,855993	-1,398012	-0,242967	0,004252	-7,765136	1,242104	2,065143	-0,372373	-0,563849	-2,675716	-8,862176	-2,778677	3,800088	12,793305	-0,242967	0,004252	-7,765136	1,575876	21,138039	-0,372373	-0,242967	0,004252	-7,765136	1,575876	21,138039	-0,372373
11:58:39,40	0,553940	3,493964	-0,082055	-0,598008	0,855993	-1,398012	-0,245109	0,006234	-7,763591	1,119603	1,947401	-0,358748	-0,566775	-2,676081	-8,862937	-2,769036	3,806838	12,812706	-0,245109	0,006234	-7,763591	1,608952	21,188457	-0,358748	-0,245109	0,006234	-7,763591	1,608952	21,188457	-0,358748
11:58:39,45	0,553940	3,493964	-0,082055	-0,598008	0,855993	-1,398012	-0,243330	0,008585	-7,764352	1,007983	2,044865	-0,339347	-0,560826	-2,676517	-8,862907	-2,742955	3,809640	12,823163	-0,243330	0,008585	-7,764352	1,681937	21,146297	-0,339347	-0,243330	0,008585	-7,764352	1,681937	21,146297	-0,339347
11:58:39,50	0,553940	3,493964	-0,082055	-0,598008	0,855993	-1,398012	-0,245927	0,003215	-7,764321	1,302695	1,931046	-0,328890	-0,565138	-2,675433	-8,862196	-2,839963	3,834596	12,809406	-0,245927	0,003215	-7,764321	1,555097	21,236283	-0,328890	-0,245927	0,003215	-7,764321	1,555097	21,236283	-0,328890
11:58:39,55	0,553940	3,493964	-0,082055	-0,598008	0,855993	-1,398012	-0,244709	0,007492	-7,763610	1,053435	1,897858	-0,342647	-0,562634	-2,677447	-8,858263	-2,786786	3,846948	12,821532	-0,244709	0,007492	-7,763610	1,641528	21,107536	-0,342647	-0,244709	0,007492	-7,763610	1,641528	21,107536	-0,342647
11:58:39,60	0,553940	3,493964	-0,082055	-0,598008	0,855993	-1,398012	-0,244217	0,004316	-7,759677	1,255833	1,963313	-0,330521	-0,565528	-2,674667	-8,859051	-2,751236	3,833994	12,806608	-0,244217	0,004316	-7,759677	1,594670	21,134376	-0,330521	-0,244217	0,004316	-7,759677	1,594670	21,134376	-0,330521
11:58:39,65	0,553940	3,493964	-0,082055	-0,598008	0,855993	-1,398012	-0,245178	0,008213	-7,760465	1,059780	1,950649	-0,345445	-0,565521	-2,672633	-8,860596	-2,736399	3,830613	12,822126	-0,245178	0,008213	-7,760465	1,704479	21,197085	-0,345445	-0,245178	0,008213	-7,760465	1,704479	21,197085	-0,345445
11:58:39,70	0,553940	3,493964	-0,082055	-0,598008	0,855993	-1,398012	-0,246943	0,009224	-7,762011	1,011697	1,873373	-0,329927	-0,564396	-2,678497	-8,859437	-2,785845	3,845147	12,807183	-0,246943	0,009224	-7,762011	1,735762	21,258415	-0,329927	-0,246943	0,009224	-7,762011	1,735762	21,258415	-0,329927
11:58:39,75	0,553940	3,493964	-0,082055	-0,598008	0,855993	-1,398012	-0,242427	0,005317	-7,760851	1,202712	2,058129	-0,344870	-0,560904	-2,671822	-8,860230	-2,778133	3,822420	12,813297	-0,242427	0,005317	-7,760851	1,620098	21,088646	-0,344870	-0,242427	0,005317	-7,760851	1,620098	21,088646	-0,344870
11:58:39,81	0,553940	3,493964	-0,082055	-0,598008	0,855993	-1,398012	-0,249953	0,005631	-7,761645	1,170565	1,684808	-0,338756	-0,566729	-2,671239	-8,858674	-2,758353	3,852087	12,817023	-0,249953	0,005631	-7,761645	1,612588	21,306134	-0,338756	-0,249953	0,005631	-7,761645	1,612588	21,306134	-0,338756
11:58:39,86	0,553940	3,493964	-0,082055	-0,598008	0,855993	-1,398012	-0,244565	0,003875	-7,758142	1,248702	1,950286	-0,351534	-0,562078	-2,677367	-8,856728	-2,797457	3,818368	12,800519	-0,244565	0,003875	-7,758142	1,552885	21,148637	-0,351534	-0,244565	0,003875	-7,758142	1,552885	21,148637	-0,351534
11:58:39,91	0,553940	3,493964	-0,082055	-0,598008	0,855993	-1,398012	-0,244565	0,003875	-7,758142	1,248702	1,950286	-0,351534	-0,560422	-2,668304	-9,156709	-2,482159	3,698499	12,793490	-0,244565	0,003875	-7,758142	1,552885	21,148637	-0,351534	-0,244565	0,003875	-7,758142	1,552885	21,148637	-0,351534
11:58:39,96	0,553940	3,493964	-0,082055	-0,598008	0,855993	-1,398012	-0,253242	0,006972	-8,058124	1,141492	1,832089	-0,358563	-0,552057	-2,469414	-17,774872	8,306676	2,296118	12,907664	-0,253242	0,006972	-8,058124	1,688797	21,711559	-0,358563	-0,253242	0,006972	-8,058124	1,688797	21,711559	-0,358563
11:58:40,01	0,553908	3,493970	-0,072015	-0,598026	0,855979	-1,397987	-0,429667	0,099173	-16,676287	0,526970	2,702557	-0,244389	-0,551028	-2,461138	-17,731028	8,992662	2,331674	12,944311	-0,429667	0,099173	-16,676287	8,312040	36,431425	-0,244389	-0,429667	0,099173	-16,676287	8,312040	36,431425	-0,244389
11:58:40,06	0,553908	3,493970	-0,072015	-0,598026	0,855979	-1,397987	-0,437349	0,102419	-16,632442	0,731945	2,879398	-0,207742	-0,550428	-2,453270	-17,687447	9,189309	2,384188	12,928415	-0,437349	0,102419	-16,632442	8,771854	37,211300	-0,207742	-0,437349	0,102419	-16,632442	8,771854	37,211300	-0,207742
11:58:40,11	0,553908	3,493970	-0,072015	-0,598026	0,855979	-1,397987	-0,444463	0,105835	-16,588861	0,698152	2,653505	-0,223638	-0,553757	-2,453582	-17,661395	9,252178	2,326102	12,904590	-0,444463	0,105835	-16,588861	9,006161	37,543870	-0,223638	-0,444463	0,105835	-16,588861	9,006161	37,543870	-0,223638
11:58:40,16	0,553908	3,493970	-0,072015	-0,598026	0,855979	-1,397987	-0,442529	0,108561	-16,562810	0,537496	2,837584	-0,247463	-0,551084	-2,453351	-17,642694	9,350280	2,364623	12,898777	-0,442529	0,108561	-16,562810	9,059548	37,576097	-0,247463	-0,442529	0,108561	-16,562810	9,059548	37,576097	-0,247463
11:58:40,21	0,553908	3,493970	-0,072015	-0,598026	0,855979	-1,397987	-0,444064	0,106362	-16,544108	0,734275	2,823432	-0,253276	-0,550356	-2,451634	-17,624442	9,376075	2,378534	12,868851	-0,444064	0,106362	-16,544108	9,083676	37,682488	-0,253276	-0,444064	0,106362	-16,544108	9,083676	37,682488	-0,253276
11:58:40,26	0,553908	3,493970	-0,072015	-0,598026	0,855979	-1,397987	-0,445916	0,106590	-16,525856	0,747345	2,742536	-0,283202	-0,553709	-2,456973	-17,616206	9,443023	2,356012	12,899820	-0,445916	0,106590	-16,525856	9,114671	37,746937	-0,283202	-0,445916	0,106590	-16,525856	9,114671	37,746937	-0,283202
11:58:40,31	0,553908	3,493970	-0,072015	-0,598026	0,855979	-1,397987	-0,439616	0,106824	-16,517620	0,749175	3,139384	-0,252233	-0,550104	-2,450514	-17,600675	9,479200	2,304503	12,885084	-0,447012	0,106932	-16,502089	9,111175	37,902310	-0,266969	-0,447012	0,106932	-16,502089	9,111175	37,902310	-0,266969
11:58:40,36	0,553908	3,493970	-0,072015	-0,598026	0,855979	-1,397987	-0,447012	0,106932	-16,502089	0,717027	2,811860	-0,266969	-0,551759	-2,455643	-17,593243	9,495674	2,335652	12,909414	-0,447012	0,106932	-16,502089	9,111175	37,902310	-0,266969	-0,447012	0,106932	-16,502089	9,111175	37,902310	-0,266969
11:58:40,41	0,553908	3,493970	-0,072015	-0,598026	0,855979	-1,397987	-0,441742	0,105801	-16,494658	0,811069	3,084599	-0,242639	-0,554043	-2,453410	-17,586222	9,528953	2,326857	12,938371	-0,441742	0,105801	-16,494658	9,116409	37,761343	-0,242639	-0,441742	0,105801	-16,494658	9,116409	37,761343	-0,242639
11:58:40,46	0,553908	3,493970	-0,072015	-0,598026	0,855979	-1,397987	-0,442535	0,108895	-16,487637	0,659201	3,076590	-0,213682	-0,554055	-2,451526	-17,579270	9,503885	2,346356	12,906229	-0,442535	0,108895	-16,487637	9,207424	37,815572	-0,213682	-0,442535	0,108895	-16,487637	9,207424	37,815572	-0,213682
11:58:40,51	0,553908	3,493970	-0,072015	-0,598026	0,855979	-1,397987	-0,444160	0,109847	-16,480684	0,614017	2,960638	-0,245824	-0,549790	-2,455130	-17,569512	9,556126	2,302351	12,898547	-0,444160	0,109847	-16,480684	9,237022	37,827172	-0,245824	-0,444160	0,109847	-16,480684	9,237022	37,827172	-0,245824
11:58:40,56	0,553908	3,493970	-0,072015	-0,598026	0,855979	-1,397987	-0,443171	0,104352	-16,470926	0,887778	3,079270	-0,253506	-0,546873	-2,453683	-17,564853	9,545983	2,279465	12,900647	-0,443171	0,104352	-16,470926	9,079409	37,868228	-0,253506	-0,443171	0,104352	-16,470926	9,079409	37,868228	-0,253506
11:58:40,61	0,553908	3,493970	-0,072015	-0,598026	0,855979	-1,397987	-0,445883	0,102549	-16,466267	0,956641	2,940949	-0,251406	-0,549762	-2,452751	-17,560582	9,556066	2,308944	12,898528	-0,445883	0,102549	-16,466267	9,006739	37,942733	-0,251406	-0,445883	0,102549	-16,466267	9,006739	37,942733	-0,251406
11:58:40,66	0,553908	3,493970	-0,072015	-0,598026	0,855979	-1,397987	-0,445245	0,105517	-16,461996	0,832892	2,968090	-0,253525	-0,551412	-2,453311	-17,553181	9,587853	2,330060	12,898852	-0,445245	0,105517	-16,461996	9,115955	37,919833	-0,253525	-0,445245	0,105517	-16,461996	9,115955	37,919833	-0,253525
11:58:40,71	0,553908	3,493970	-0,072015	-0,598026	0,855979	-1,397987	-0,443935	0,106666	-16,454596	0,807331	3,053166	-0,253201	-0,551889	-2,448752	-17,547371	9,643203	2,313065	12,865726	-0,443935	0,106666	-16,454596	9,180581	37,902095	-0,253201	-0,443935	0,106666	-16,454596	9,180581	37,902095	-0,253201
11:58:40,76	0,553908	3,493970	-0,072015	-0,598026	0,855979	-1,397987	-0,447646	0,109358	-16,448785	0,680269	2,916654	-0,286327	-0,545413	-2,452288	-17,542262	9,626906	2,316866	12,916797	-0,447646	0,109358	-16,448785	9,264894	38,056854	-0,286327	-0,447646	0,109358	-16,448785	9,264894	38,056854	-0,286327
11:58:40,81	0,553908	3,493970	-0,072015	-0,598026	0,855979	-1,397987	-0,447821	0,101982	-16,443676	1,058992	2,891541	-0,235256	-0,550366	-2,446919	-17,539069	9,650830	2,332010	12,881925	-0,447821	0,101982	-16,443676	9,064558	38,045478	-0,235256	-0,447821	0,101982	-16,443676	9,064558	38,045478	-0,235256
11:58:40,86	0,553908	3,493970	-0,072015	-0,598026	0,855979	-1,397987	-0,449994	0,108956	-16,440483	0,721431	2,791677	-0,270127	-0,555402	-2,448664	-17,536439	9,644141	2,303375	12,935682	-0,449994	0,108956	-16,440483	9,274441	38,116216	-0,270127	-0,449994	0,108956	-16,440483	9,274441	38,116216	-0,270127
11:58:40,91	0,553908	3,493970	-0,072015	-0,598026	0,855979	-1,397987	-0,445965	0,112445	-16,437853	0,511829	3,009708	-0,216371	-0,547628	-2,451368	-17,534515	9,671414	2,324240	12,863165	-0,445965	0,112445	-16,437853	9,338773	38,017974	-0,216371	-0,445965	0,112445	-16,437853	9,338773	38,017974	-0,216371
11:58:40,96	0,553908	3,493970	-0,072015	-0,598026	0,855979	-1,397987	-0,447510	0,104360	-16,435929	0,963958	2,942537	-0,288888	-0,545824	-2,446934	-17,525173	9,697883	2,287155	12,886060	-0,447510	0,104360	-16,435929	9,156225	38,072111	-0,288888	-0,447510	0,104360	-16,435929	9,156225	38,072111	-0,288888
11:58:41,01	0,553908	3,493970	-0,072015	-0,598026	0,855979	-1,397987	-0,452252	0,105015	-16,426587	0,910996	2,737425	-0,265992	-0,547622	-2,443896	-17,524029	9,683415	2,304676	12,886214	-0,452252	0,105015	-16,426587	9,154710	38,239236	-0,265992	-0,452252	0,105015	-16,426587	9,154710	38,239236	-0,265992
11:58:41,06	0,553908	3,493970	-0,072015	-0,598026	0,855979	-1,397987	-0,453984	0,108091	-16,425444	0,759006	2,626077	-0,265838	-0,548679	-2,450195	-17,518951	9,711753	2,303922	12,867157	-0,453984	0,108091	-16,425444	9,244152	38,263840	-0,265838	-0,453984	0,108091	-16,425444	9,244152	38,263840	-0,265838
11:58:41,11	0,553908	3,493970	-0,072015	-0,598026	0,855979	-1,397987	-0,448001	0,105857	-16,420366	0,888705	2,962115	-0,284896	-0,552263	-2,446676	-17,515860	9,676685	2,355387	12,891413	-0,448001	0,105857	-16,420366	9,198459	38,130207	-0,284896	-0,448001	0,105857	-16,420366	9,198459	38,130207	-0,284896
11:58:41,16	0,553908	3,493970	-0,072015	-0,598026	0,855979	-1,397987	-0,449256	0,110720	-16,417275	0,662852	2,840772	-0,260640	-0,549243	-2,446621	-17,511935	9,716826	2,326083	12,912429	-0,449256	0,110720	-16,417275	9,354372	38,107353	-0,260640	-0,449256	0,110720	-16,417275	9,354372	38,107353	-0,260640
11:58:41,21	0,553908	3,493970	-0,072015	-0,598026	0,855979	-1,397987	-0,450814	0,108133	-16,413349	0,792076	2,809159	-0,239624	-0,545752	-2,446192	-17,507685	9,696459	2,297315	12,885572	-0,450814	0,108133	-16,413349	9,280504	38,198062	-0,239624	-0,450814	0,108133	-16,413349	9,280504	38,198062	-0,239624
11:58:41,26	0,553908	3,493970	-0,072015	-0,598026	0,855979	-1,397987	-0,452931	0,105323	-16,409100	0,903067	2,695828	-0,266481	-0,547974	-2,449018	-17,505704	9,746049	2,304843	12,892985	-0,452931	0,105323	-16,409100	9,170959	38,250903	-0,266481	-0,452931	0,105323	-16,409100	9,170959	38,250903	-0,266481
11:58:41,31	0,553908	3,493970	-0,072015	-0,598026	0,855979	-1,397987	-0,449372	0,105835	-16,407118	0,907774	2,920055	-0,259068	-0,548600	-2,448817	-17,503364	9,730072	2,297851	12,915649	-0,449372	0,105835	-16,407118	9,215832	38,195784	-0,259068	-0,449372	0,105835	-16,407118	9,215832	38,195784	-0,259068
11:58:41,36	0,553908	3,493970	-0,072015	-0,598026	0,855979	-1,397987	-0,449233	0,106478	-16,404778	0,860319	2,916946	-0,236404	-0,549099	-2,448881	-17,499880	9,741036	2,358922	12,891051	-0,449233	0,106478	-16,404778	9,218815	38,181758	-0,236404	-0,449233	0,106478	-16,404778	9,218815	38,181758	-0,236404
11:58:41,41	0,553908	3,493970	-0,072015	-0,598026	0,855979	-1,397987	-0,448929	0,106878	-16,401294	0,897898	2,911737	-0,261002	-0,554387	-2,451062	-17,498325	9,748589	2,327713	12,882945	-0,448929	0,106878	-16,401294	9,287783	38,152650	-0,261002	-0,448929	0,106878	-16,401294	9,287783	38,152650	-0,261002
11:58:41,46	0,553908	3,493970	-0,072015	-0,598026	0,855979	-1,397987	-0,444395	0,110367	-16,399739	0,693213	3,169618	-0,269108	-0,551527	-2,449645	-17,495617	9,721300	2,288569	12,885873	-0,444395	0,110367	-16,399739	9,356992	38,054661	-0,269108	-0,444395	0,110367	-16,399739	9,356992	38,054661	-0,269108
11:58:41,51	0,553908	3,493970	-0,072015	-0,598026	0,855979	-1,397987	-0,447053	0,108598	-16,397031	0,737612	3,027371	-0,266180	-0,549645	-2,446574	-17,494048	9,774918	2,303191	12,885617	-0,447053	0,108598	-16,397031	9,262592	38,121022	-0,266180	-0,447053	0,108598	-16,397031	9,262592	38,121022	-0,266180
11:58:41,56	0,553908	3,493970	-0,072015	-0,598026	0,855979	-1,397987	-0,450654	0,108504	-16,395462	0,781994	2,879251	-0,266436	-0,547239	-2,444953	-17,491331	9,782131	2,344486	12,881023	-0,450654	0,108504	-16,395462	9,299563	38,255568	-0,266436	-0,450654	0,108504	-16,395462	9,299563	38,255568	-0,266436
11:58:41,61	0,553908	3,493970	-0,072015	-0,598026	0,855979	-1,397987	-0,453260	0,107231	-16,392745	0,887579	2,729302	-0,271030	-0,553179	-2,444665	-17,486665	9,755482	2,341886	12,911307	-0,453260	0,107231	-16,392745	9,305187	38,310244	-0,271030	-0,453260	0,107231	-16,392745	9,305187	38,310244	-0,271030
11:58:41,66	0,553908	3,493970	-0,072015	-0,598026	0,855979	-1,397987	-0,450539	0,112519	-16,388080	0,597012	2,849016	-0,240746	-0,546702	-2,448669	-17,483158	9,754596	2,283922	12,888470	-0,450539	0,112519	-16,388080	9,429751	38,216360	-0,240746	-0,450539	0,112519	-16,388080	9,429751	38,216360	-0,240746
11:58:41,71	0,553908	3,493970	-0,072015	-0,598026	0,855979	-1,397987	-0,450311	0,104908	-16,384572	0,942165	2,889097	-0,263583	-0,550747	-2,450487	-17,483923	9,786104	2,286258	12,882872	-0,450311	0,104908	-16,384572	9,177406	38,238526	-0,263583	-0,450311	0,104908	-16,384572	9,177406	38,238526	-0,263583
11:58:41,76	0,553908	3,493970	-0,072015	-0,598026	0,855979	-1,397987	-0,446714	0,107502	-16,385337	0,825010	3,102281	-0,269181	-0,544304	-2,444481	-17,479633	9,773479	2,312194	12,931679	-0,446714	0,107502	-16,385337	9,263946	38,169314	-0,269181	-0,446714	0,107502	-16,385337	9,263946	38,169314	-0,269181
11:58:41,81	0,553908	3,493970	-0,072015	-0,598026	0,855979	-1,397987	-0,455136	0,104925	-16,381048	0,975191	2,640404	-0,220374	-0,549022	-2,445851	-17,482011	9,761718	2,323531	12,879295	-0,455136	0,104925	-16,381048	9,211791	38,368611	-0,220374	-0,455136	0,104925	-16,381048	9,211791	38,368611	-0,220374
11:58:41,86	0,553908	3,493970	-0,072015	-0,598026	0,855979	-1,397987	-0,451591	0,108326	-16,383426	0,802286	2,808895	-0,272758	-0,547805	-2,444336	-17,481201	9,779712	2,344186	12,918475	-0,451591	0,108326	-16,383426	9,305851	38,258812	-0,272758	-0,451591	0,108326	-16,383426	9,305851	38,258812	-0,272758
11:58:41,91	0,553908	3,493970	-0,072015	-0,598026	0,855979	-1,397987	-0,453512	0,108030	-16,382615	0,844570	2,714281	-0,233578	-0,551332	-2,446985	-17,476544	9,779665	2,301903	12,898749	-0,453512	0,108030	-16,382615	9,324887	38,314963	-0,233578	-0,453512	0,108030	-16,382615	9,324887	38,314963	-0,233578
11:58:41,96	0,553908	3,493970	-0,072015	-0,598026	0,855979	-1,397987	-0,449454	0,109760	-16,377959	0,717964	2,946389	-0,253304	-0,548872	-2,443663	-17,475368	9,834494	2,300877	12,893510	-0,449454	0,109760	-16,377959	9,334092	38,228531	-0,253304	-0,449454	0,109760	-16,377959	9,334092	38,228531	-0,253304
11:58:42,01	0,553908	3,493970	-0,072015	-0,598026	0,855979	-1,397987	-0,453561	0,109290	-16,376782	0,768921	2,780824	-0,258543	-0,553028	-2,443167	-17,471913	9,791463	2,358339	12,873665	-0,453561	0,109290	-16,376782	9,348169	38,385362	-0,258543	-0,453561	0,109290	-16,376782	9,348169	38,385362	-0,258543
11:58:42,06	0,553908	3,493970	-0,072015	-0,598026	0,855979	-1,397987	-0,451913	0,113137	-16,373327	0,597109	2,800524	-0,278388	-0,550663	-2,442760	-17,470359	9,804907	2,321821	12,862190	-0,451913	0,113137	-16,373327	9,478370	38,275693	-0,278388	-0,451913	0,113137	-16,373327	9,478370	38,275693	-0,278388
11:58:42,11	0,553908	3,493970	-0,072015	-0,598026	0,855979	-1,397987	-0,453448	0,111292	-16,371773	0,668125	2,750628	-0,289863	-0,550561	-2,449814	-17,467550	9,846627	2,286682	12,911195	-0,453448	0,111292	-16,371773	9,404585	38,346261	-0,289863	-0,453448	0,111292	-16,371773	9,404585	38,346261	-0,289863
11:58:42,16	0,553908	3,493970	-0,072015	-0,598026	0,855979	-1,397987	-0,447389	0,107678	-16,368965	0,846528	3,119355	-0,240858	-0,547626	-2,448796	-17,467173	9,845618	2,276646	12,896777	-0,447389	0,107678	-16,368965	9,299219	38,239417	-0,240858	-0,447389	0,107678	-16,368965	9,299219	38,239417	-0,240858
11:58:42,21	0,553908	3,493970	-0,072015	-0,598026	0,855979	-1,397987	-0,449739	0,105644	-16,368588	0,943053	3,001341	-0,255276	-0,547625	-2,448798	-17,464833	9,839962	2,286464	12,910261	-0,449739	0,105644	-16,368588	9,236146	38,305816	-0,255276	-0,449739	0,105644	-16,368588	9,236146	38,305816	-0,255276
11:58:42,26	0,553908	3,493970	-0,072015	-0,598026	0,855979	-1,397987	-0,449738	0,105643	-16,366248	0,948830	2,991565	-0,241792	-0,552303	-2,447802	-17,461746	9,850596	2,284882	12,888182	-0,449738	0,105643	-16,366248	9,241768	38,295993	-0,241792	-0,449738	0,105643	-16,366248	9,241768	38,295993	-0,241792
11:58:42,31	0,553908	3,493970	-0,072015	-0,598026	0,855979	-1,397987	-0,448261	0,110192	-16,363161	0,716196	3,078345	-0,263871	-0,548801	-2,447368	-17,462942	9,823925	2,317591	12,861830	-0,448261	0,110192	-16,363161	9,366281	38,266865	-0,263871	-0,448261	0,110192	-16,363161	9,366281	38,266865	-0,263871
11:58:42,36	0,553908	3,493970	-0,072015	-0,598026	0,855979	-1,397987	-0,450388	0,107377	-16,364356	0,877593	2,928302	-0,290223	-0,553571	-2,446706	-17,458267	9,810530	2,270769	12,895658	-0,450388	0,107377	-16,364356	9,306661	38,283772	-0,290223	-0,450388	0,107377	-16,364356	9,306661	38,283772	-0,290223
11:58:42,41	0,553908	3,493970	-0,072015	-0,598026	0,855979	-1,397987	-0,448576	0,111838	-16,359682	0,598340	3,034352	-0,256395	-0,549363	-2,446476	-17,456684	9,828070	2,333412	12,916663	-0,448576	0,111838	-16,359682	9,377648	38,247557	-0,256395	-0,448576	0,111838	-16,359682	9,377648	38,247557	-0,256395
11:58:42,46	0,553908	3,493970	-0,072015	-0,598026	0,855979	-1,397987	-0,450880	0,108309	-16,358098	0,844869	2,898421	-0,235390	-0,550487	-2,442728	-17,456670	9,873651	2,309298	12,930311	-0,450880	0,108309	-16,358098	9,347150	38,292476	-0,235390	-0,450880	0,108309	-16,358098	9,347150	38,292476	-0,235390
11:58:42,51	0,553908	3,493970	-0,072015	-0,598026	0,855979	-1,397987	-0,453563	0,111156	-16,358085	0,698752	2,810415	-0,221742	-0,543940	-2,449385	-17,457052	9,877080	2,325937	12,887578	-0,453563	0,111156	-16,358085	9,424494	38,415118	-0,221742	-0,453563	0,111156	-16,358085	9,424494	38,415118	-0,221742
11:58:42,56	0,553908	3,493970	-0,072015	-0,598026	0,855979	-1,397987	-0,451072	0,102158	-16,358466	1,182782	2,934593	-0,264475	-0,547554	-2,444147	-17,453579	9,844426	2,341638	12,910682	-0,451072	0,102158	-16,358466	9,202165	38,343759	-0,264475	-0,451072	0,102158	-16,358466	9,202165	38,343759	-0,264475
11:58:42,61	0,553908	3,493970	-0,072015	-0,598026	0,855979	-1,397987	-0,453801	0,107906	-16,354993	0,881123	2,756559	-0,241371	-0,547460	-2,445484	-17,451232	9,901298	2,273607	12,886927	-0,453801	0,107906	-16,354993	9,351775	38,379947	-0,241371	-0,453801	0,107906	-16,354993	9,351775	38,379947	-0,241371
11:58:42,66	0,553908	3,493970	-0,072015	-0,598026	0,855979	-1,397987	-0,452690	0,107157	-16,352647	0,889629	2,897589	-0,265125	-0,550544	-2,448413	-17,447780	9,808721	2,306548	12,871331	-0,452690	0,107157	-16,352647	9,301427	38,433778	-0,265125	-0,452690	0,107157	-16,352647	9,301427	38,433778	-0,265125
11:58:42,71	0,553908	3,493970	-0,072015	-0,598026	0,855979	-1,397987	-0,448612	0,108363	-16,349194	0,809144	3,013028	-0,280722	-0,553442	-2,446219	-17,446597	9,835808	2,309961	12,894492	-0,448612	0,108363	-16,349194	9,315630	38,229052	-0,280722	-0,448612	0,108363	-16,349194	9,315630	38,229052	-0,280722
11:58:42,76	0,553908	3,493970	-0,072015	-0,598026	0,855979	-1,397987	-0,449062	0,111970	-16,348012	0,638079	3,011359	-0,257561	-0,542739	-2,445368	-17,450071	9,901767	2,271933	12,872460	-0,449062	0,111970	-16,348012	9,427716	38,262739	-0,257561	-0,449062	0,111970	-16,348012	9,427716	38,262739	-0,257561
11:58:42,81	0,553908	3,493970	-0,072015	-0,598026	0,855979	-1,397987	-0,455151	0,103126	-16,351485	1,097985	2,770896	-0,279593	-0,549885	-2,444923	-17,448132	9,864324	2,281028	12,904703	-0,455151	0,103126	-16,351485	9,193411	38,500219	-0,279593	-0,455151	0,103126	-16,351485	9,193411	38,500219	-0,279593
11:58:42,86	0,553908	3,493970	-0,072015	-0,598026	0,855979	-1,397987	-0,451964	0,109537	-16,349546	0,753777	2,899642	-0,247350	-0,552251	-2,447863	-17,444250	9,845597	2,275645	12,896671	-0,451964	0,109537	-16,349546	9,352452	38,378792	-0,247350	-0,451964	0,109537	-16,349546	9,352452	38,378792	-0,247350
11:58:42,91	0,553908	3,493970	-0,072015	-0,598026	0,855979	-1,397987	-0,448235	0,110116	-16,345664	0,709656	3,080030	-0,255382	-0,547978	-2,447160	-17,439956	9,888235	2,331795	12,891416	-0,448235	0,110116	-16,345664	9,353764	38,266443	-0,255382	-0,448235	0,110116	-16,345664	9,353764	38,266443	-0,255382
11:58:42,96	0,553908	3,493970	-0,072015	-0,598026	0,855979	-1,397987	-0,450980	0,106768	-16,341370	0,953715	2,946137	-0,260637	-0,547449	-2,445759	-17,441550	9,877912	2,286811	12,852589	-0,450980	0,106768	-16,341370	9,334979	38,348038	-0,260637	-0,450980	0,106768	-16,341370	9,334979	38,348038	-0,260637
11:58:43,01	0,553908	3,493970	-0,072015	-0,598026	0,855979	-1,397987	-0,452457	0,107010	-16,342964	0,896987	2,882854	-0,299464	-0,549845	-2,446555	-17,439199	9,857360	2,287826	12,889632	-0,452457	0,107010	-16,342964	9,297287	38,400746	-0,299464	-0,452457	0,107010	-16,342964	9,297287	38,400746	-0,299464
11:58:43,06	0,553908	3,493970	-0,072015	-0,598026	0,855979	-1,397987	-0,450570	0,108686	-16,340613	0,800424	2,962662	-0,262421	-0,544989	-2,446310	-17,439552	9,920546	2,302318	12,890537	-0,450570	0,108686	-16,340613	9,332311	38,332439	-0,262421	-0,450570	0,108686	-16,340613	9,332311	38,332439	-0,262421
11:58:43,11	0,553908	3,493970	-0,072015	-0,598026	0,855979	-1,397987	-0,453210	0,104603	-16,340967	1,056882	2,872872	-0,261516	-0,552778	-2,445773	-17,438790	9,872382	2,275096	12,917501	-0,453210	0,104603	-16,340967	9,268256	38,449866	-0,261516	-0,453210	0,104603	-16,340967	9,268256	38,449866	-0,261516
11:58:43,16	0,553908	3,493970	-0,072015	-0,598026	0,855979	-1,397987	-0,449781	0,111618	-16,340204	0,644494	3,023072	-0,234552	-0,550369	-2,444100	-17,435733	9,868625	2,329280	12,855093	-0,449781	0,111618	-16,340204	9,406472	38,330902	-0,234552	-0,449781	0,111618	-16,340204	9,406472	38,330902	-0,234552
11:58:43,21	0,553908	3,493970	-0,072015	-0,598026	0,855979	-1,397987	-0,452434	0,110368	-16,337148	0,754510	2,854764	-0,296960	-0,548526	-2,448233	-17,433334	9,912415	2,273043	12,889847	-0,452434	0,110368	-16,337148	9,418408	38,370864	-0,296960	-0,452434	0,110368	-16,337148	9,418408	38,370864	-0,296960
11:58:43,26	0,553908	3,493970	-0,072015	-0,598026	0,855979	-1,397987	-0,449776	0,106706	-16,334748	0,918157	3,059030	-0,262206	-0,551556	-2,441502	-17,433389	9,869166	2,334534	12,887925	-0,449776	0,106706	-16,334748	9,294542	38,366465	-0,262206	-0,449776	0,106706	-16,334748	9,294542	38,366465	-0,262206
11:58:43,31	0,553908	3,493970	-0,072015	-0,598026	0,855979	-1,397987	-0,454091	0,112695	-16,334803	0,638340	2,766462	-0,264128	-0,550301	-2,443374	-17,422102	9,883968	2,316677	12,885117	-0,454091	0,112695	-16,334803	9,484887	38,412606	-0,264128	-0,454091	0,112695	-16,334803	9,484887	38,412606	-0,264128
11:58:43,36	0,553908	3,493970	-0,072015	-0,598026	0,855979	-1,397987	-0,453097	0,110672	-16,323516	0,735442	2,839922	-0,266936	-0,624266	-2,564241	-9,088511	4,223657	7,432813	12,758643	-0,453097	0,110672	-16,323516	9,423230	38,408000	-0,266936	-0,453097	0,110672	-16,323516	9,423230	38,408000	-0,266936
11:58:43,41	0,553981	3,494039	-0,081933	-0,598018	0,855999	-1,398012	-0,311440	0,114294	-7,989926	2,147645	2,746002	-0,393410	-0,618018	-2,578260	-8,536332	3,715097	7,003325	12,737742	-0,311440	0,114294	-7,989926	11,119758	27,194073	-0,393410	-0,311440	0,114294	-7,989926	11,119758	27,194073	-0,393410
11:58:43,46	0,553981	3,494039	-0,081933	-0,598018	0,855999	-1,398012	-0,302424	0,101874	-7,437746	2,167297	2,989174	-0,414311	-0,612938	-2,574944	-8,556906	3,701015	6,904309	12,792210	-0,302424	0,101874	-7,437746	10,164382	26,729456	-0,414311	-0,302424	0,101874	-7,437746	10,164382	26,729456	-0,414311
11:58:43,51	0,553981	3,494039	-0,081933	-0,598018	0,855999	-1,398012	-0,307836	0,099133	-7,458320	2,217028	2,745080	-0,359843	-0,617133	-2,578342	-8,574397	3,701973	6,873855	12,781258	-0,307836	0,099133	-7,458320	9,998959	26,910178	-0,359843	-0,307836	0,099133	-7,458320	9,998959	26,910178	-0,359843
11:58:43,56	0,553981	3,494039	-0,081933	-0,598018	0,855999	-1,398012	-0,302795	0,101066	-7,475811	2,090607	3,023248	-0,370795	-0,620668	-2,573084	-8,581042	3,731633	6,853492	12,750597	-0,302795	0,101066	-7,475811	10,024293	26,792659	-0,370795	-0,302795	0,101066	-7,475811	10,024293	26,792659	-0,370795
11:58:43,61	0,553981	3,494039	-0,081933	-0,598018	0,855999	-1,398012	-0,305581	0,106757	-7,482456	1,791864	2,914235	-0,401456	-0,614750	-2,572648	-8,592670	3,778276	6,826727	12,757424	-0,305581	0,106757	-7,482456	10,172302	26,902360	-0,401456	-0,305581	0,106757	-7,482456	10,172302	26,902360	-0,401456
11:58:43,66	0,553981	3,494039	-0,081933	-0,598018	0,855999	-1,398012	-0,308918	0,101850	-7,494085	2,047204	2,794505	-0,394629	-0,615429	-2,576320	-8,600405	3,761266	6,784038	12,799037	-0,308918	0,101850	-7,494085	10,042392	27,044559	-0,394629	-0,308918	0,101850	-7,494085	10,042392	27,044559	-0,394629
11:58:43,71	0,553981	3,494039	-0,081933	-0,598018	0,855999	-1,398012	-0,305398	0,100602	-7,501820	2,066585	2,984130	-0,353016	-0,613657	-2,571743	-8,601622	3,765026	6,804933	12,752942	-0,305398	0,100602	-7,501820	9,963865	26,957906	-0,353016	-0,305398	0,100602	-7,501820	9,963865	26,957906	-0,353016
11:58:43,76	0,553981	3,494039	-0,081933	-0,598018	0,855999	-1,398012	-0,310247	0,101356	-7,503037	2,047393	2,724788	-0,399111	-0,613142	-2,574573	-8,608202	3,746092	6,786118	12,785277	-0,310247	0,101356	-7,503037	10,003802	27,079215	-0,399111	-0,310247	0,101356	-7,503037	10,003802	27,079215	-0,399111
11:58:43,81	0,553981	3,494039	-0,081933	-0,598018	0,855999	-1,398012	-0,308055	0,099495	-7,509616	2,118374	2,831812	-0,366776	-0,615473	-2,572077	-8,610542	3,774589	6,767266	12,776081	-0,308055	0,099495	-7,509616	9,928740	27,014122	-0,366776	-0,308055	0,099495	-7,509616	9,928740	27,014122	-0,366776
11:58:43,86	0,553981	3,494039	-0,081933	-0,598018	0,855999	-1,398012	-0,309050	0,102761	-7,511956	1,946450	2,814156	-0,375971	-0,614020	-2,576340	-8,614381	3,735521	6,702495	12,749715	-0,309050	0,102761	-7,511956	10,013217	27,074605	-0,375971	-0,309050	0,102761	-7,511956	10,013217	27,074605	-0,375971
11:58:43,91	0,553981	3,494039	-0,081933	-0,598018	0,855999	-1,398012	-0,306085	0,099371	-7,515795	2,047126	2,966881	-0,402338	-0,615681	-2,570125	-8,615256	3,704159	6,728121	12,764139	-0,306085	0,099371	-7,515795	9,847744	26,994588	-0,402338	-0,306085	0,099371	-7,515795	9,847744	26,994588	-0,402338
11:58:43,96	0,553981	3,494039	-0,081933	-0,598018	0,855999	-1,398012	-0,310637	0,103917	-7,516671	1,817225	2,690203	-0,387914	-0,615695	-2,572783	-8,614879	3,686431	6,731500	12,744422	-0,310637	0,103917	-7,516671	9,974735	27,075242	-0,387914	-0,310637	0,103917	-7,516671	9,974735	27,075242	-0,387914
11:58:44,01	0,553981	3,494039	-0,081933	-0,598018	0,855999	-1,398012	-0,308329	0,102600	-7,516294	1,879781	2,793213	-0,407631	-0,612807	-2,573606	-8,613310	3,654148	6,741143	12,773556	-0,308329	0,102600	-7,516294	9,933891	26,997019	-0,407631	-0,308329	0,102600	-7,516294	9,933891	26,997019	-0,407631
11:58:44,06	0,553981	3,494039	-0,081933	-0,598018	0,855999	-1,398012	-0,309059	0,099688	-7,514724	2,023423	2,722454	-0,378497	-0,612194	-2,573602	-8,614845	3,659463	6,774167	12,794980	-0,309059	0,099688	-7,514724	9,848930	26,983596	-0,378497	-0,309059	0,099688	-7,514724	9,848930	26,983596	-0,378497
11:58:44,11	0,553981	3,494039	-0,081933	-0,598018	0,855999	-1,398012	-0,309369	0,099159	-7,516259	2,082194	2,694409	-0,357073	-0,615664	-2,576780	-8,612873	3,690753	6,738356	12,800931	-0,309369	0,099159	-7,516259	9,866165	26,979910	-0,357073	-0,309369	0,099159	-7,516259	9,866165	26,979910	-0,357073
11:58:44,16	0,553981	3,494039	-0,081933	-0,598018	0,855999	-1,398012	-0,304882	0,100575	-7,514288	1,993179	2,972738	-0,351122	-0,614502	-2,572395	-8,612154	3,670901	6,787919	12,759530	-0,304882	0,100575	-7,514288	9,888328	26,906007	-0,351122	-0,304882	0,100575	-7,514288	9,888328	26,906007	-0,351122
11:58:44,21	0,553981	3,494039	-0,081933	-0,598018	0,855999	-1,398012	-0,309261	0,101761	-7,513569	1,964504	2,703096	-0,392523	-0,616910	-2,574416	-8,610248	3,627856	6,805108	12,729576	-0,309261	0,101761	-7,513569	9,952753	26,980055	-0,392523	-0,309261	0,101761	-7,513569	9,952753	26,980055	-0,392523
11:58:44,26	0,553981	3,494039	-0,081933	-0,598018	0,855999	-1,398012	-0,306307	0,102837	-7,511662	1,901939	2,810829	-0,422477	-0,611603	-2,576173	-8,615631	3,636078	6,823529	12,782465	-0,306307	0,102837	-7,511662	9,974619	26,855904	-0,422477	-0,306307	0,102837	-7,511662	9,974619	26,855904	-0,422477
11:58:44,32	0,553981	3,494039	-0,081933	-0,598018	0,855999	-1,398012	-0,307438	0,097362	-7,517045	2,206707	2,749900	-0,369588	-0,613979	-2,573587	-8,618734	3,647826	6,807950	12,803087	-0,307438	0,097362	-7,517045	9,849594	26,883798	-0,369588	-0,307438	0,097362	-7,517045	9,849594	26,883798	-0,369588
11:58:44,37	0,553981	3,494039	-0,081933	-0,598018	0,855999	-1,398012	-0,308490	0,100712	-7,520149	2,024853	2,713162	-0,348965	-0,616324	-2,570440	-8,618395	3,656815	6,802049	12,754210	-0,308490	0,100712	-7,520149	9,930769	26,929639	-0,348965	-0,308490	0,100712	-7,520149	9,930769	26,929639	-0,348965
11:58:44,42	0,553981	3,494039	-0,081933	-0,598018	0,855999	-1,398012	-0,310043	0,104317	-7,519810	1,836795	2,643142	-0,397843	-0,614071	-2,573057	-8,621876	3,622026	6,772134	12,779954	-0,310043	0,104317	-7,519810	10,025677	26,981527	-0,397843	-0,310043	0,104317	-7,519810	10,025677	26,981527	-0,397843
11:58:44,47	0,553981	3,494039	-0,081933	-0,598018	0,855999	-1,398012	-0,308903	0,101057	-7,523290	1,963011	2,687255	-0,372099	-0,617514	-2,576015	-8,616811	3,642916	6,781778	12,771088	-0,308903	0,101057	-7,523290	9,895986	26,936146	-0,372099	-0,308903	0,101057	-7,523290	9,895986	26,936146	-0,372099
11:58:44,52	0,553981	3,494039	-0,081933	-0,598018	0,855999	-1,398012	-0,304620	0,102559	-7,518226	1,903687	2,923255	-0,380965	-0,617522	-2,574152	-8,622224	3,673981	6,736160	12,801946	-0,304620	0,102559	-7,518226	9,954596	26,835908	-0,380965	-0,304620	0,102559	-7,518226	9,954596	26,835908	-0,380965
11:58:44,57	0,553981	3,494039	-0,081933	-0,598018	0,855999	-1,398012	-0,306229	0,103499	-7,523638	1,830862	2,889271	-0,350107	-0,617086	-2,573849	-8,622294	3,601872	6,723722	12,754000	-0,306229	0,103499	-7,523638	9,955516	26,928273	-0,350107	-0,306229	0,103499	-7,523638	9,955516	26,928273	-0,350107
11:58:44,62	0,553981	3,494039	-0,081933	-0,598018	0,855999	-1,398012	-0,306709	0,103272	-7,523708	1,795812	2,808096	-0,398053	-0,613436	-2,576410	-8,623792	3,629068	6,802076	12,791309	-0,306709	0,103272	-7,523708	9,902689	26,884756	-0,398053	-0,306709	0,103272	-7,523708	9,902689	26,884756	-0,398053
11:58:44,67	0,553981	3,494039	-0,081933	-0,598018	0,855999	-1,398012	-0,306317	0,098831	-7,525206	2,108222	2,812859	-0,360744	-0,621204	-2,576482	-8,625380	3,589444	6,774768	12,785609	-0,306317	0,098831	-7,525206	9,866446	26,858741	-0,360744	-0,306317	0,098831	-7,525206	9,866446	26,858741	-0,360744
11:58:44,72	0,553981	3,494039	-0,081933	-0,598018	0,855999	-1,398012	-0,302370	0,105522	-7,526794	1,716814	2,997436	-0,366443	-0,615624	-2,578492	-8,569386	3,594143	6,810996	12,787232	-0,302370	0,105522	-7,526794	10,000303	26,733488	-0,366443	-0,302370	0,105522	-7,526794	10,000303	26,733488	-0,366443
11:58:44,77	0,553981	3,494039	-0,081933	-0,598018	0,855999	-1,398012	0,007242	-0,046321	0,092645	1,219477	0,521703	-0,298114	-0,644510	-2,920536	-1,005941	-16,694062	8,793832	12,853939	0,007242	-0,046321	0,092645	-2,416740	-0,046785	-0,298114	0,007242	-0,046321	0,092645	-2,416740	-0,046785	-0,298114
11:58:44,82	0,553924	3,493952	-0,091989	-0,598020	0,855992	-1,398008	0,007242	-0,046321	0,092645	1,219477	0,521703	-0,298114	-0,648586	-2,917595	-0,912112	-17,134878	8,828421	12,831286	0,007242	-0,046321	0,092645	-2,416740	-0,046785	-0,298114	0,007242	-0,046321	0,092645	-2,416740	-0,046785	-0,298114
11:58:44,87	0,553924	3,493952	-0,091989	-0,598020	0,855992	-1,398008	0,006733	-0,041321	0,186473	0,768992	0,096181	-0,320767	-0,647873	-2,920452	-0,931488	-17,023809	8,760496	12,824923	0,006733	-0,041321	0,186473	-2,474677	-0,432347	-0,320767	0,006733	-0,041321	0,186473	-2,474677	-0,432347	-0,320767
11:58:44,92	0,553924	3,493952	-0,091989	-0,598020	0,855992	-1,398008	0,008851	-0,043367	0,167098	0,872131	0,336454	-0,327130	-0,649068	-2,922142	-0,944683	-17,003737	8,742818	12,831723	0,008851	-0,043367	0,167098	-2,532205	-0,358315	-0,327130	0,008851	-0,043367	0,167098	-2,532205	-0,358315	-0,327130
11:58:44,97	0,553924	3,493952	-0,091989	-0,598020	0,855992	-1,398008	0,010911	-0,043177	0,153902	0,856966	0,469834	-0,320330	-0,646646	-2,918713	-0,957098	-16,949393	8,773882	12,845486	0,010911	-0,043177	0,153902	-2,532438	-0,386704	-0,320330	0,010911	-0,043177	0,153902	-2,532438	-0,386704	-0,320330
11:58:45,02	0,553924	3,493952	-0,091989	-0,598020	0,855992	-1,398008	0,006731	-0,043560	0,141487	0,930966	0,283995	-0,306567	-0,644872	-2,916906	-0,965632	-16,913167	8,742922	12,854734	0,006731	-0,043560	0,141487	-2,488518	-0,244398	-0,306567	0,006731	-0,043560	0,141487	-2,488518	-0,244398	-0,306567
11:58:45,07	0,553924	3,493952	-0,091989	-0,598020	0,855992	-1,398008	0,004279	-0,044193	0,132954	0,955162	0,203360	-0,297319	-0,643033	-2,915935	-0,970670	-16,857821	8,712060	12,842169	0,004279	-0,044193	0,132954	-2,513981	-0,132575	-0,297319	0,004279	-0,044193	0,132954	-2,513981	-0,132575	-0,297319
11:58:45,12	0,553924	3,493952	-0,091989	-0,598020	0,855992	-1,398008	0,002518	-0,045300	0,127915	1,013687	0,175143	-0,309884	-0,648950	-2,912949	-0,980398	-16,850335	8,734817	12,853006	0,002518	-0,045300	0,127915	-2,542379	-0,022542	-0,309884	0,002518	-0,045300	0,127915	-2,542379	-0,022542	-0,309884
11:58:45,17	0,553924	3,493952	-0,091989	-0,598020	0,855992	-1,398008	0,002891	-0,038683	0,118188	0,693019	0,189646	-0,299047	-0,643115	-2,913512	-0,984256	-16,853175	8,695399	12,879270	0,002891	-0,038683	0,118188	-2,343560	-0,037325	-0,299047	0,002891	-0,038683	0,118188	-2,343560	-0,037325	-0,299047
11:58:45,22	0,553924	3,493952	-0,091989	-0,598020	0,855992	-1,398008	0,000461	-0,044018	0,114330	0,934893	0,080514	-0,272783	-0,644854	-2,916758	-0,987735	-16,857086	8,742353	12,891840	0,000461	-0,044018	0,114330	-2,520500	0,044332	-0,272783	0,000461	-0,044018	0,114330	-2,520500	0,044332	-0,272783
11:58:45,27	0,553924	3,493952	-0,091989	-0,598020	0,855992	-1,398008	0,004142	-0,044134	0,110851	0,979666	0,245065	-0,260213	-0,644788	-2,918504	-0,992396	-16,802399	8,674132	12,852920	0,004142	-0,044134	0,110851	-2,484882	-0,080080	-0,260213	0,004142	-0,044134	0,110851	-2,484882	-0,080080	-0,260213
11:58:45,32	0,553924	3,493952	-0,091989	-0,598020	0,855992	-1,398008	0,005621	-0,045065	0,106190	0,996321	0,403439	-0,299133	-0,644288	-2,917404	-0,995157	-16,837106	8,668081	12,825941	0,005621	-0,045065	0,106190	-2,541281	-0,037800	-0,299133	0,005621	-0,045065	0,106190	-2,541281	-0,037800	-0,299133
11:58:45,37	0,553924	3,493952	-0,091989	-0,598020	0,855992	-1,398008	0,004418	-0,044948	0,103429	0,967635	0,313883	-0,326111	-0,643628	-2,920087	-1,000134	-16,798892	8,681755	12,886873	0,004418	-0,044948	0,103429	-2,560770	-0,032969	-0,326111	0,004418	-0,044948	0,103429	-2,560770	-0,032969	-0,326111
11:58:45,42	0,553924	3,493952	-0,091989	-0,598020	0,855992	-1,398008	0,006412	-0,046861	0,098452	1,098065	0,443813	-0,265180	-0,644169	-2,916296	-1,001735	-16,775937	8,700262	12,835376	0,006412	-0,046861	0,098452	-2,580518	-0,059545	-0,265180	0,006412	-0,046861	0,098452	-2,580518	-0,059545	-0,265180
11:58:45,47	0,553924	3,493952	-0,091989	-0,598020	0,855992	-1,398008	0,003400	-0,044497	0,096851	1,002660	0,297779	-0,316677	-0,645986	-2,917902	-1,005992	-16,789122	8,691995	12,861511	0,003400	-0,044497	0,096851	-2,490377	0,030917	-0,316677	0,003400	-0,044497	0,096851	-2,490377	0,030917	-0,316677
11:58:45,52	0,553924	3,493952	-0,091989	-0,598020	0,855992	-1,398008	0,005698	-0,043726	0,092593	0,948822	0,410031	-0,290542	-0,646525	-2,919281	-1,004821	-16,761040	8,655789	12,844517	0,005698	-0,043726	0,092593	-2,483700	-0,037286	-0,290542	0,005698	-0,043726	0,092593	-2,483700	-0,037286	-0,290542
11:58:45,57	0,553924	3,493952	-0,091989	-0,598020	0,855992	-1,398008	0,007162	-0,043949	0,093765	0,943076	0,528569	-0,307536	-0,646540	-2,917203	-1,010262	-16,746093	8,639307	12,847452	0,007162	-0,043949	0,093765	-2,506910	-0,033652	-0,307536	0,007162	-0,043949	0,093765	-2,506910	-0,033652	-0,307536
11:58:45,62	0,553924	3,493952	-0,091989	-0,598020	0,855992	-1,398008	0,005371	-0,042897	0,088323	0,881571	0,456601	-0,304601	-0,648939	-2,915500	-1,013772	-16,767046	8,678902	12,860599	0,005371	-0,042897	0,088323	-2,485832	0,035006	-0,304601	0,005371	-0,042897	0,088323	-2,485832	0,035006	-0,304601
11:58:45,67	0,553924	3,493952	-0,091989	-0,598020	0,855992	-1,398008	0,005095	-0,039968	0,084814	0,753063	0,404316	-0,291454	-0,647087	-2,917132	-1,013762	-16,734824	8,680753	12,841019	0,005095	-0,039968	0,084814	-2,384393	0,004371	-0,291454	0,005095	-0,039968	0,084814	-2,384393	0,004371	-0,291454
11:58:45,73	0,553924	3,493952	-0,091989	-0,598020	0,855992	-1,398008	0,005583	-0,042388	0,084824	0,896632	0,456672	-0,311034	-0,640710	-2,916711	-1,018430	-16,755766	8,632090	12,838835	0,005583	-0,042388	0,084824	-2,430817	0,018418	-0,311034	0,005583	-0,042388	0,084824	-2,430817	0,018418	-0,311034
11:58:45,77	0,553924	3,493952	-0,091989	-0,598020	0,855992	-1,398008	0,002029	-0,047700	0,080155	1,120265	0,278075	-0,313218	-0,646564	-2,920129	-1,019608	-16,754209	8,648898	12,814330	0,002029	-0,047700	0,080155	-2,624210	0,118787	-0,313218	0,002029	-0,047700	0,080155	-2,624210	0,118787	-0,313218
11:58:45,82	0,553924	3,493952	-0,091989	-0,598020	0,855992	-1,398008	0,007916	-0,044339	0,078978	0,960828	0,577129	-0,337723	-0,648955	-2,917474	-1,021140	-16,753577	8,646382	12,863607	0,007916	-0,044339	0,078978	-2,519809	-0,044267	-0,337723	0,007916	-0,044339	0,078978	-2,519809	-0,044267	-0,337723
11:58:45,87	0,553924	3,493952	-0,091989	-0,598020	0,855992	-1,398008	0,006812	-0,040941	0,077446	0,782261	0,521554	-0,288446	-0,644254	-2,913789	-1,022342	-16,707959	8,673572	12,886288	0,006812	-0,040941	0,077446	-2,431622	-0,013220	-0,288446	0,006812	-0,040941	0,077446	-2,431622	-0,013220	-0,288446
11:58:45,92	0,553924	3,493952	-0,091989	-0,598020	0,855992	-1,398008	0,001271	-0,043170	0,076243	0,944520	0,259317	-0,265765	-0,644773	-2,917052	-1,024653	-16,717714	8,627679	12,817111	0,001271	-0,043170	0,076243	-2,444331	0,159537	-0,265765	0,001271	-0,043170	0,076243	-2,444331	0,159537	-0,265765
11:58:45,97	0,553924	3,493952	-0,091989	-0,598020	0,855992	-1,398008	0,004356	-0,044352	0,073933	0,961338	0,434240	-0,334942	-0,643661	-2,914178	-1,026612	-16,738834	8,635174	12,824224	0,004356	-0,044352	0,073933	-2,520263	0,092280	-0,334942	0,004356	-0,044352	0,073933	-2,520263	0,092280	-0,334942
11:58:46,02	0,553924	3,493952	-0,091989	-0,598020	0,855992	-1,398008	0,001311	-0,043878	0,071974	0,932641	0,253850	-0,327829	-0,647788	-2,914568	-1,025828	-16,746238	8,650500	12,842923	0,001311	-0,043878	0,071974	-2,511782	0,150941	-0,327829	0,001311	-0,043878	0,071974	-2,511782	0,150941	-0,327829
11:58:46,07	0,553924	3,493952	-0,091989	-0,598020	0,855992	-1,398008	0,003712	-0,040498	0,072758	0,766474	0,364641	-0,309130	-0,645979	-2,914068	-1,030091	-16,715872	8,645658	12,840591	0,003712	-0,040498	0,072758	-2,412653	0,073231	-0,309130	0,003712	-0,040498	0,072758	-2,412653	0,073231	-0,309130
11:58:46,12	0,553924	3,493952	-0,091989	-0,598020	0,855992	-1,398008	0,002375	-0,041815	0,068495	0,845943	0,323849	-0,311462	-0,647250	-2,912965	-1,031656	-16,739027	8,608702	12,850232	0,002375	-0,041815	0,068495	-2,436561	0,137375	-0,311462	0,002375	-0,041815	0,068495	-2,436561	0,137375	-0,311462
11:58:46,17	0,553924	3,493952	-0,091989	-0,598020	0,855992	-1,398008	0,002055	-0,040163	0,066930	0,716430	0,305601	-0,301821	-0,645329	-2,913081	-1,031655	-16,682997	8,639615	12,812200	0,002055	-0,040163	0,066930	-2,436352	0,144297	-0,301821	0,002055	-0,040163	0,066930	-2,436352	0,144297	-0,301821
11:58:46,22	0,553924	3,493952	-0,091989	-0,598020	0,855992	-1,398008	0,001195	-0,041885	0,066930	0,860750	0,293954	-0,339853	-0,644204	-2,917727	-1,033158	-16,704382	8,621676	12,865561	0,001195	-0,041885	0,066930	-2,427194	0,200150	-0,339853	0,001195	-0,041885	0,066930	-2,427194	0,200150	-0,339853
11:58:46,27	0,553924	3,493952	-0,091989	-0,598020	0,855992	-1,398008	0,004657	-0,045182	0,065428	1,006004	0,464409	-0,286492	-0,646545	-2,912502	-1,033190	-16,686071	8,622179	12,846398	0,004657	-0,045182	0,065428	-2,540811	0,098866	-0,286492	0,004657	-0,045182	0,065428	-2,540811	0,098866	-0,286492
11:58:46,32	0,553924	3,493952	-0,091989	-0,598020	0,855992	-1,398008	0,001302	-0,040542	0,065396	0,774292	0,305586	-0,305654	-0,646056	-2,918820	-1,036701	-16,737559	8,600324	12,823286	0,001302	-0,040542	0,065396	-2,408248	0,203364	-0,305654	0,001302	-0,040542	0,065396	-2,408248	0,203364	-0,305654
11:58:46,37	0,553924	3,493952	-0,091989	-0,598020	0,855992	-1,398008	0,006528	-0,044125	0,061884	0,915928	0,543676	-0,328767	-0,645990	-2,911902	-1,032054	-16,717465	8,658435	12,827996	0,006528	-0,044125	0,061884	-2,547864	0,031213	-0,328767	0,006528	-0,044125	0,061884	-2,547864	0,031213	-0,328767
11:58:46,42	0,553924	3,493952	-0,091989	-0,598020	0,855992	-1,398008	0,000504	-0,040723	0,066531	0,799386	0,218783	-0,324057	-0,649615	-2,913539	-1,036685	-16,730557	8,606232	12,876859	0,000504	-0,040723	0,066531	-2,397333	0,179190	-0,324057	0,000504	-0,040723	0,066531	-2,397333	0,179190	-0,324057
11:58:46,47	0,553924	3,493952	-0,091989	-0,598020	0,855992	-1,398008	0,003734	-0,038402	0,061900	0,626971	0,401505	-0,275194	-0,649555	-2,916867	-1,040186	-16,706058	8,596524	12,839181	0,003734	-0,038402	0,061900	-2,387598	0,108360	-0,275194	0,003734	-0,038402	0,061900	-2,387598	0,108360	-0,275194
11:58:46,52	0,553924	3,493952	-0,091989	-0,598020	0,855992	-1,398008	0,006587	-0,040118	0,058399	0,720022	0,575916	-0,312872	-0,647818	-2,912819	-1,042943	-16,716251	8,623941	12,818517	0,006587	-0,040118	0,058399	-2,429219	0,058834	-0,312872	0,006587	-0,040118	0,058399	-2,429219	0,058834	-0,312872
11:58:46,57	0,553924	3,493952	-0,091989	-0,598020	0,855992	-1,398008	0,002213	-0,039599	0,055643	0,711671	0,325940	-0,333536	-0,648944	-2,915767	-1,039022	-16,701101	8,613308	12,839228	0,002213	-0,039599	0,055643	-2,396812	0,152206	-0,333536	0,002213	-0,039599	0,055643	-2,396812	0,152206	-0,333536
11:58:46,62	0,553924	3,493952	-0,091989	-0,598020	0,855992	-1,398008	0,005329	-0,040097	0,059564	0,735936	0,506377	-0,312825	-0,644794	-2,915135	-1,039771	-16,687245	8,627228	12,865024	0,005329	-0,040097	0,059564	-2,411644	0,088084	-0,312825	0,005329	-0,040097	0,059564	-2,411644	0,088084	-0,312825
11:58:46,67	0,553924	3,493952	-0,091989	-0,598020	0,855992	-1,398008	0,002706	-0,043375	0,058815	0,925394	0,375046	-0,287029	-0,646022	-2,909118	-1,041766	-16,693776	8,625590	12,837862	0,002706	-0,043375	0,058815	-2,479537	0,162621	-0,287029	0,002706	-0,043375	0,058815	-2,479537	0,162621	-0,287029
11:58:46,72	0,553924	3,493952	-0,091989	-0,598020	0,855992	-1,398008	-0,001890	-0,039303	0,056820	0,708950	0,131201	-0,314191	-0,640737	-2,913831	-1,044052	-16,704333	8,621532	12,868517	-0,001890	-0,039303	0,056820	-2,376305	0,279585	-0,314191	-0,001890	-0,039303	0,056820	-2,376305	0,279585	-0,314191
11:58:46,77	0,553924	3,493952	-0,091989	-0,598020	0,855992	-1,398008	-0,000451	-0,046237	0,054534	1,060729	0,198927	-0,283536	-0,646617	-2,916209	-1,042521	-16,709049	8,612401	12,836901	-0,000451	-0,046237	0,054534	-2,568851	0,234333	-0,283536	-0,000451	-0,046237	0,054534	-2,568851	0,234333	-0,283536
11:58:46,82	0,553924	3,493952	-0,091989	-0,598020	0,855992	-1,398008	0,004548	-0,042334	0,056065	0,847498	0,459372	-0,315152	-0,646603	-2,911755	-1,044087	-16,677250	8,579647	12,827451	0,004548	-0,042334	0,056065	-2,475683	0,102332	-0,315152	0,004548	-0,042334	0,056065	-2,475683	0,102332	-0,315152
11:58:46,87	0,553924	3,493952	-0,091989	-0,598020	0,855992	-1,398008	0,000684	-0,040119	0,054498	0,719866	0,302340	-0,324601	-0,646603	-2,910103	-1,043702	-16,686991	8,621747	12,838601	0,000684	-0,040119	0,054498	-2,429459	0,248655	-0,324601	0,000684	-0,040119	0,054498	-2,429459	0,248655	-0,324601
11:58:46,92	0,553924	3,493952	-0,091989	-0,598020	0,855992	-1,398008	-0,000747	-0,039293	0,054884	0,708507	0,198446	-0,313452	-0,643681	-2,907673	-1,044453	-16,681798	8,611687	12,878309	-0,000747	-0,039293	0,054884	-2,375982	0,257087	-0,313452	-0,000747	-0,039293	0,054884	-2,375982	0,257087	-0,313452
11:58:46,97	0,553924	3,493952	-0,091989	-0,598020	0,855992	-1,398008	-0,004312	-0,040608	0,054132	0,770798	0,022591	-0,273744	-0,644917	-2,914440	-1,045637	-16,723822	8,597823	12,843884	-0,004312	-0,040608	0,054132	-2,416959	0,361089	-0,273744	-0,004312	-0,040608	0,054132	-2,416959	0,361089	-0,273744
11:58:47,02	0,553924	3,493952	-0,091989	-0,598020	0,855992	-1,398008	0,002166	-0,042921	0,052948	0,858055	0,330010	-0,308169	-0,650698	-2,913868	-1,046400	-16,675813	8,617688	12,848422	0,002166	-0,042921	0,052948	-2,511272	0,159947	-0,308169	0,002166	-0,042921	0,052948	-2,511272	0,159947	-0,308169
11:58:47,07	0,553924	3,493952	-0,091989	-0,598020	0,855992	-1,398008	0,004561	-0,037629	0,052186	0,624040	0,486163	-0,303631	-0,641826	-2,913724	-1,048717	-16,658636	8,626620	12,841806	0,004561	-0,037629	0,052186	-2,329806	0,128140	-0,303631	0,004561	-0,037629	0,052186	-2,329806	0,128140	-0,303631
11:58:47,12	0,553924	3,493952	-0,091989	-0,598020	0,855992	-1,398008	-0,001651	-0,040866	0,050640	0,816982	0,168230	-0,290992	-0,644788	-2,910107	-1,047946	-16,659117	8,636434	12,861061	-0,001651	-0,040866	0,050640	-2,391022	0,297841	-0,290992	-0,001651	-0,040866	0,050640	-2,391022	0,297841	-0,290992
11:58:47,17	0,553924	3,493952	-0,091989	-0,598020	0,855992	-1,398008	-0,001651	-0,040866	0,050640	0,816982	0,168230	-0,290992	-0,641847	-2,915369	-1,049483	-16,654582	8,581292	12,845376	-0,001651	-0,040866	0,050640	-2,391022	0,297841	-0,290992	-0,001651	-0,040866	0,050640	-2,391022	0,297841	-0,290992
11:58:47,22	0,553924	3,493952	-0,091989	-0,598020	0,855992	-1,398008	0,001436	-0,046045	0,049103	1,040768	0,360236	-0,306677	-0,645480	-2,916589	-1,046790	-16,722474	8,620023	12,849712	0,001436	-0,046045	0,049103	-2,573734	0,247543	-0,306677	0,001436	-0,046045	0,049103	-2,573734	0,247543	-0,306677
11:58:47,27	0,553924	3,493952	-0,091989	-0,598020	0,855992	-1,398008	0,004309	-0,043507	0,051796	0,908426	0,431469	-0,302341	-0,645991	-2,916968	-1,049496	-16,678882	8,609607	12,840742	0,004309	-0,043507	0,051796	-2,506902	0,093247	-0,302341	0,004309	-0,043507	0,051796	-2,506902	0,093247	-0,302341
11:58:47,32	0,553924	3,493952	-0,091989	-0,598020	0,855992	-1,398008	0,004892	-0,043255	0,049089	0,908079	0,504775	-0,311311	-0,644859	-2,917615	-1,052597	-16,687616	8,588082	12,851819	0,004892	-0,043255	0,049089	-2,487438	0,120743	-0,311311	0,004892	-0,043255	0,049089	-2,487438	0,120743	-0,311311
11:58:47,37	0,553924	3,493952	-0,091989	-0,598020	0,855992	-1,398008	0,004887	-0,044558	0,045988	0,952842	0,507701	-0,300234	-0,649596	-2,910943	-1,051489	-16,696735	8,618564	12,828160	0,004887	-0,044558	0,045988	-2,544983	0,124081	-0,300234	0,004887	-0,044558	0,045988	-2,544983	0,124081	-0,300234
11:58:47,42	0,553924	3,493952	-0,091989	-0,598020	0,855992	-1,398008	0,001477	-0,037120	0,047097	0,587908	0,307232	-0,323892	-0,644861	-2,911022	-1,049521	-16,680063	8,594259	12,841355	0,001477	-0,037120	0,047097	-2,326039	0,191312	-0,323892	0,001477	-0,037120	0,047097	-2,326039	0,191312	-0,323892
11:58:47,47	0,553924	3,493952	-0,091989	-0,598020	0,855992	-1,398008	-0,000822	-0,041261	0,049065	0,790515	0,214303	-0,310698	-0,643121	-2,911486	-1,053010	-16,699742	8,634952	12,859751	-0,000822	-0,041261	0,049065	-2,448482	0,278812	-0,310698	-0,000822	-0,041261	0,049065	-2,448482	0,278812	-0,310698
11:58:47,52	0,553924	3,493952	-0,091989	-0,598020	0,855992	-1,398008	-0,001290	-0,042999	0,045576	0,906301	0,152580	-0,292302	-0,645378	-2,914529	-1,050667	-16,662205	8,616512	12,837127	-0,001290	-0,042999	0,045576	-2,469142	0,253825	-0,292302	-0,001290	-0,042999	0,045576	-2,469142	0,253825	-0,292302
11:58:47,57	0,553924	3,493952	-0,091989	-0,598020	0,855992	-1,398008	0,002474	-0,042566	0,047918	0,886575	0,390038	-0,314926	-0,647773	-2,910538	-1,053796	-16,661051	8,610556	12,839006	0,002474	-0,042566	0,047918	-2,454864	0,195805	-0,314926	0,002474	-0,042566	0,047918	-2,454864	0,195805	-0,314926
11:58:47,62	0,553924	3,493952	-0,091989	-0,598020	0,855992	-1,398008	0,000215	-0,038497	0,044790	0,670383	0,276509	-0,313047	-0,645488	-2,911814	-1,053410	-16,695256	8,603338	12,843943	0,000215	-0,038497	0,044790	-2,351605	0,259666	-0,313047	0,000215	-0,038497	0,044790	-2,351605	0,259666	-0,313047
11:58:47,67	0,553924	3,493952	-0,091989	-0,598020	0,855992	-1,398008	0,000177	-0,041114	0,045175	0,783122	0,248546	-0,308110	-0,646019	-2,910733	-1,055696	-16,656576	8,605913	12,888694	0,000177	-0,041114	0,045175	-2,444314	0,234646	-0,308110	0,000177	-0,041114	0,045175	-2,444314	0,234646	-0,308110
11:58:47,72	0,553924	3,493952	-0,091989	-0,598020	0,855992	-1,398008	-0,000493	-0,040113	0,042889	0,752657	0,245918	-0,263359	-0,644765	-2,915368	-1,052977	-16,649262	8,623605	12,853144	-0,000493	-0,040113	0,042889	-2,396226	0,284610	-0,263359	-0,000493	-0,040113	0,042889	-2,396226	0,284610	-0,263359
11:58:47,77	0,553924	3,493952	-0,091989	-0,598020	0,855992	-1,398008	0,002894	-0,043516	0,045609	0,948604	0,419519	-0,298909	-0,644827	-2,913913	-1,057279	-16,665434	8,616901	12,836537	0,002894	-0,043516	0,045609	-2,467432	0,192348	-0,298909	0,002894	-0,043516	0,045609	-2,467432	0,192348	-0,298909
11:58:47,82	0,553924	3,493952	-0,091989	-0,598020	0,855992	-1,398008	0,001665	-0,042736	0,041306	0,894131	0,344949	-0,315515	-0,646659	-2,913442	-1,055349	-16,679791	8,563233	12,833545	0,001665	-0,042736	0,041306	-2,460644	0,214268	-0,315515	0,001665	-0,042736	0,041306	-2,460644	0,214268	-0,315515
11:58:47,87	0,553924	3,493952	-0,091989	-0,598020	0,855992	-1,398008	0,002173	-0,040914	0,043237	0,745715	0,385787	-0,318508	-0,647220	-2,912641	-1,056911	-16,682205	8,620919	12,831544	0,002173	-0,040914	0,043237	-2,466009	0,215197	-0,318508	0,002173	-0,040914	0,043237	-2,466009	0,215197	-0,318508
11:58:47,92	0,553924	3,493952	-0,091989	-0,598020	0,855992	-1,398008	0,001759	-0,040027	0,041675	0,748346	0,333342	-0,320509	-0,644357	-2,912426	-1,057688	-16,703849	8,581757	12,841202	0,001759	-0,040027	0,041675	-2,393756	0,195225	-0,320509	0,001759	-0,040027	0,041675	-2,393756	0,195225	-0,320509
11:58:47,97	0,553924	3,493952	-0,091989	-0,598020	0,855992	-1,398008	0,000142	-0,042399	0,040898	0,826952	0,250091	-0,310851	-0,645494	-2,908870	-1,057665	-16,682252	8,616084	12,881158	0,000142	-0,042399	0,040898	-2,501350	0,238914	-0,310851	0,000142	-0,042399	0,040898	-2,501350	0,238914	-0,310851
11:58:48,02	0,553924	3,493952	-0,091989	-0,598020	0,855992	-1,398008	-0,002369	-0,039636	0,040921	0,723827	0,121025	-0,270895	-0,644857	-2,911311	-1,057664	-16,664907	8,603803	12,856108	-0,002369	-0,039636	0,040921	-2,387616	0,307013	-0,270895	-0,002369	-0,039636	0,040921	-2,387616	0,307013	-0,270895
11:58:48,07	0,553924	3,493952	-0,091989	-0,598020	0,855992	-1,398008	-0,000574	-0,041409	0,040921	0,814031	0,235545	-0,295945	-0,643045	-2,910150	-1,059221	-16,642763	8,611955	12,843039	-0,000574	-0,041409	0,040921	-2,436550	0,280598	-0,295945	-0,000574	-0,041409	0,040921	-2,436550	0,280598	-0,295945
11:58:48,12	0,553924	3,493952	-0,091989	-0,598020	0,855992	-1,398008	-0,002484	-0,042397	0,039364	0,883559	0,151297	-0,309014	-0,646082	-2,911928	-1,058855	-16,690389	8,609069	12,837580	-0,002484	-0,042397	0,039364	-2,444610	0,346329	-0,309014	-0,002484	-0,042397	0,039364	-2,444610	0,346329	-0,309014
11:58:48,17	0,553924	3,493952	-0,091989	-0,598020	0,855992	-1,398008	0,000574	-0,040656	0,039730	0,766726	0,270510	-0,314473	-0,644782	-2,915545	-1,056480	-16,638634	8,584576	12,839351	0,000574	-0,040656	0,039730	-2,424791	0,225490	-0,314473	0,000574	-0,040656	0,039730	-2,424791	0,225490	-0,314473
11:58:48,22	0,553924	3,493952	-0,091989	-0,598020	0,855992	-1,398008	0,003055	-0,043590	0,042106	0,923967	0,456618	-0,312702	-0,643593	-2,916190	-1,059157	-16,619109	8,566340	12,879066	0,003055	-0,043590	0,042106	-2,497880	0,216797	-0,312702	0,003055	-0,043590	0,042106	-2,497880	0,216797	-0,312702
11:58:48,27	0,553924	3,493952	-0,091989	-0,598020	0,855992	-1,398008	0,003020	-0,044942	0,039428	0,988245	0,480819	-0,272987	-0,643610	-2,912917	-1,058410	-16,621061	8,562902	12,859623	0,003020	-0,044942	0,039428	-2,539740	0,243754	-0,272987	0,003020	-0,044942	0,039428	-2,539740	0,243754	-0,272987
11:58:48,32	0,553924	3,493952	-0,091989	-0,598020	0,855992	-1,398008	0,000194	-0,043291	0,040176	0,898414	0,333887	-0,292430	-0,643702	-2,913158	-1,060363	-16,644663	8,517468	12,859548	0,000194	-0,043291	0,040176	-2,499930	0,318676	-0,292430	0,000194	-0,043291	0,040176	-2,499930	0,318676	-0,292430
11:58:48,37	0,553924	3,493952	-0,091989	-0,598020	0,855992	-1,398008	0,000448	-0,043332	0,038222	0,849413	0,349385	-0,292505	-0,643695	-2,911848	-1,061173	-16,667498	8,598427	12,838838	0,000448	-0,043332	0,038222	-2,552171	0,314215	-0,292505	0,000448	-0,043332	0,038222	-2,552171	0,314215	-0,292505
11:58:48,42	0,553924	3,493952	-0,091989	-0,598020	0,855992	-1,398008	-0,000689	-0,042683	0,037413	0,874368	0,229983	-0,313215	-0,643334	-2,912584	-1,062040	-16,628146	8,567888	12,819767	-0,000689	-0,042683	0,037413	-2,476282	0,284102	-0,313215	-0,000689	-0,042683	0,037413	-2,476282	0,284102	-0,313215
11:58:48,47	0,553924	3,493952	-0,091989	-0,598020	0,855992	-1,398008	-0,000233	-0,043364	0,036546	0,902989	0,303059	-0,332286	-0,646663	-2,910373	-1,059642	-16,677529	8,595365	12,827927	-0,000233	-0,043364	0,036546	-2,501091	0,321360	-0,332286	-0,000233	-0,043364	0,036546	-2,501091	0,321360	-0,332286
11:58:48,52	0,553924	3,493952	-0,091989	-0,598020	0,855992	-1,398008	-0,000483	-0,039375	0,038944	0,694659	0,233562	-0,324126	-0,644865	-2,912669	-1,061161	-16,659802	8,584310	12,847666	-0,000483	-0,039375	0,038944	-2,396274	0,271475	-0,324126	-0,000483	-0,039375	0,038944	-2,396274	0,271475	-0,324126
11:58:48,57	0,553924	3,493952	-0,091989	-0,598020	0,855992	-1,398008	0,000606	-0,042080	0,037425	0,834636	0,311079	-0,304387	-0,646668	-2,914341	-1,061935	-16,678782	8,585846	12,857512	0,000606	-0,042080	0,037425	-2,468682	0,263492	-0,304387	0,000606	-0,042080	0,037425	-2,468682	0,263492	-0,304387
11:58:48,62	0,553924	3,493952	-0,091989	-0,598020	0,855992	-1,398008	0,002956	-0,041355	0,036651	0,788753	0,416051	-0,294541	-0,644261	-2,914222	-1,065777	-16,638865	8,571959	12,888499	0,002956	-0,041355	0,036651	-2,457617	0,184023	-0,294541	0,002956	-0,041355	0,036651	-2,457617	0,184023	-0,294541
11:58:48,67	0,553924	3,493952	-0,091989	-0,598020	0,855992	-1,398008	0,001649	-0,043380	0,032809	0,901967	0,389616	-0,263554	-0,647785	-2,914531	-1,061557	-16,651078	8,574874	12,827353	0,001649	-0,043380	0,032809	-2,503338	0,260162	-0,263554	0,001649	-0,043380	0,032809	-2,503338	0,260162	-0,263554
11:58:48,72	0,553924	3,493952	-0,091989	-0,598020	0,855992	-1,398008	0,003679	-0,040483	0,037029	0,747769	0,483142	-0,324700	-0,646000	-2,914584	-1,062702	-16,645973	8,596141	12,848360	0,003679	-0,040483	0,037029	-2,430164	0,194335	-0,324700	0,003679	-0,040483	0,037029	-2,430164	0,194335	-0,324700
11:58:48,77	0,553924	3,493952	-0,091989	-0,598020	0,855992	-1,398008	0,002946	-0,044816	0,035872	0,964790	0,448094	-0,328620	-0,643666	-2,916063	-1,062714	-16,652543	8,566160	12,823433	0,002946	-0,044816	0,035872	-2,553259	0,216856	-0,328620	0,002946	-0,044816	0,035872	-2,553259	0,216856	-0,328620
11:58:48,82	0,553924	3,493952	-0,091989	-0,598020	0,855992	-1,398008	0,002946	-0,044816	0,035872	0,964790	0,448094	-0,328620	-0,644258	-2,915364	-1,066572	-16,649847	8,594671	12,865428	0,002946	-0,044816	0,035872	-2,553259	0,216856	-0,328620	0,002946	-0,044816	0,035872	-2,553259	0,216856	-0,328620
11:58:48,87	0,553924	3,493952	-0,091989	-0,598020	0,855992	-1,398008	0,002637	-0,043953	0,032013	0,945966	0,420106	-0,286624	-0,641957	-2,908912	-1,061935	-16,659830	8,574145	12,868252	0,002637	-0,043953	0,032013	-2,504357	0,213125	-0,286624	0,002637	-0,043953	0,032013	-2,504357	0,213125	-0,286624
11:58:48,92	0,553924	3,493952	-0,091989	-0,598020	0,855992	-1,398008	-0,004101	-0,042720	0,036651	0,859092	0,071343	-0,283801	-0,644889	-2,912831	-1,064278	-16,654774	8,548535	12,833801	-0,004101	-0,042720	0,036651	-2,494455	0,393301	-0,283801	-0,004101	-0,042720	0,036651	-2,494455	0,393301	-0,283801
11:58:48,97	0,553924	3,493952	-0,091989	-0,598020	0,855992	-1,398008	0,000759	-0,042140	0,034308	0,809272	0,341243	-0,318252	-0,644841	-2,913103	-1,063478	-16,650725	8,603746	12,859235	0,000759	-0,042140	0,034308	-2,498731	0,281697	-0,318252	0,000759	-0,042140	0,034308	-2,498731	0,281697	-0,318252
11:58:49,02	0,553924	3,493952	-0,091989	-0,598020	0,855992	-1,398008	0,000971	-0,042319	0,035107	0,868387	0,328174	-0,292818	-0,645950	-2,913263	-1,065391	-16,606081	8,583045	12,873597	0,000971	-0,042319	0,035107	-2,453620	0,251977	-0,292818	0,000971	-0,042319	0,035107	-2,453620	0,251977	-0,292818
11:58:49,07	0,553924	3,493952	-0,091989	-0,598020	0,855992	-1,398008	0,001663	-0,041438	0,033195	0,826989	0,413206	-0,278456	-0,643642	-2,914628	-1,066599	-16,629168	8,562717	12,820818	0,001663	-0,041438	0,033195	-2,425888	0,282634	-0,278456	0,001663	-0,041438	0,033195	-2,425888	0,282634	-0,278456
11:58:49,12	0,553924	3,493952	-0,091989	-0,598020	0,855992	-1,398008	0,001691	-0,044119	0,031987	0,937272	0,404823	-0,331235	-0,647809	-2,912968	-1,064666	-16,655564	8,587696	12,839620	0,001691	-0,044119	0,031987	-2,526093	0,272067	-0,331235	0,001691	-0,044119	0,031987	-2,526093	0,272067	-0,331235
11:58:49,17	0,553924	3,493952	-0,091989	-0,598020	0,855992	-1,398008	0,002337	-0,039680	0,033919	0,714854	0,403067	-0,312433	-0,640086	-2,910265	-1,067746	-16,609702	8,585551	12,852380	0,002337	-0,039680	0,033919	-2,400013	0,219598	-0,312433	0,002337	-0,039680	0,033919	-2,400013	0,219598	-0,312433
11:58:49,22	0,553924	3,493952	-0,091989	-0,598020	0,855992	-1,398008	-0,003865	-0,045017	0,030840	1,013467	0,121330	-0,299673	-0,644836	-2,909493	-1,068576	-16,640142	8,619543	12,814819	-0,003865	-0,045017	0,030840	-2,520379	0,424753	-0,299673	-0,003865	-0,045017	0,030840	-2,520379	0,424753	-0,299673
11:58:49,27	0,553924	3,493952	-0,091989	-0,598020	0,855992	-1,398008	-0,002159	-0,040517	0,030010	0,793689	0,166708	-0,337234	-0,647765	-2,912980	-1,064645	-16,632991	8,587711	12,853917	-0,002159	-0,040517	0,030010	-2,386912	0,336175	-0,337234	-0,002159	-0,040517	0,030010	-2,386912	0,336175	-0,337234
11:58:49,32	0,553924	3,493952	-0,091989	-0,598020	0,855992	-1,398008	0,002325	-0,039725	0,033941	0,728487	0,421998	-0,298136	-0,643741	-2,910449	-1,070114	-16,655701	8,562426	12,838359	0,002325	-0,039725	0,033941	-2,389902	0,239451	-0,298136	0,002325	-0,039725	0,033941	-2,389902	0,239451	-0,298136
11:58:49,37	0,553924	3,493952	-0,091989	-0,598020	0,855992	-1,398008	-0,001878	-0,041944	0,028471	0,810624	0,196412	-0,313694	-0,643085	-2,913414	-1,068515	-16,635305	8,573004	12,866259	-0,001878	-0,041944	0,028471	-2,481958	0,343808	-0,313694	-0,001878	-0,041944	0,028471	-2,481958	0,343808	-0,313694
11:58:49,42	0,553924	3,493952	-0,091989	-0,598020	0,855992	-1,398008	0,000362	-0,043995	0,030070	0,936649	0,325233	-0,285794	-0,646647	-2,912796	-1,069713	-16,649383	8,579026	12,842576	0,000362	-0,043995	0,030070	-2,516959	0,296839	-0,285794	0,000362	-0,043995	0,030070	-2,516959	0,296839	-0,285794
11:58:49,47	0,553924	3,493952	-0,091989	-0,598020	0,855992	-1,398008	0,001608	-0,040601	0,028872	0,758334	0,374831	-0,309477	-0,644791	-2,913490	-1,068155	-16,630075	8,623041	12,828522	0,001608	-0,040601	0,028872	-2,428840	0,248614	-0,309477	0,001608	-0,040601	0,028872	-2,428840	0,248614	-0,309477
11:58:49,52	0,553924	3,493952	-0,091989	-0,598020	0,855992	-1,398008	0,001281	-0,042555	0,030431	0,907713	0,352531	-0,323531	-0,642469	-2,914044	-1,067733	-16,615234	8,537960	12,854777	0,001281	-0,042555	0,030431	-2,432849	0,251997	-0,323531	0,001281	-0,042555	0,030431	-2,432849	0,251997	-0,323531
11:58:49,57	0,553924	3,493952	-0,091989	-0,598020	0,855992	-1,398008	0,000599	-0,044843	0,030852	0,960425	0,372497	-0,297275	-0,648889	-2,912977	-1,068528	-16,599036	8,579881	12,840950	0,000599	-0,044843	0,030852	-2,559740	0,325444	-0,297275	0,000599	-0,044843	0,030852	-2,559740	0,325444	-0,297275
11:58:49,62	0,553924	3,493952	-0,091989	-0,598020	0,855992	-1,398008	0,002885	-0,038750	0,030058	0,687994	0,484423	-0,311102	-0,643091	-2,910722	-1,067745	-16,634377	8,579368	12,871229	0,002885	-0,038750	0,030058	-2,353874	0,257939	-0,311102	0,002885	-0,038750	0,030058	-2,353874	0,257939	-0,311102
11:58:49,67	0,553924	3,493952	-0,091989	-0,598020	0,855992	-1,398008	-0,001967	-0,042643	0,030840	0,872328	0,201786	-0,280824	-0,645391	-2,909714	-1,069720	-16,624326	8,631922	12,835001	-0,001967	-0,042643	0,030840	-2,475161	0,356159	-0,280824	-0,001967	-0,042643	0,030840	-2,475161	0,356159	-0,280824
11:58:49,72	0,553924	3,493952	-0,091989	-0,598020	0,855992	-1,398008	-0,001690	-0,040148	0,028866	0,793101	0,198616	-0,317052	-0,647216	-2,913209	-1,068952	-16,645446	8,578426	12,817668	-0,001690	-0,040148	0,028866	-2,358491	0,331247	-0,317052	-0,001690	-0,040148	0,028866	-2,358491	0,331247	-0,317052
11:58:49,77	0,553924	3,493952	-0,091989	-0,598020	0,855992	-1,398008	0,002249	-0,040314	0,029634	0,744870	0,411901	-0,334385	-0,641945	-2,913267	-1,072391	-16,640553	8,564395	12,883150	0,002249	-0,040314	0,029634	-2,419792	0,235321	-0,334385	0,002249	-0,040314	0,029634	-2,419792	0,235321	-0,334385
11:58:49,82	0,553924	3,493952	-0,091989	-0,598020	0,855992	-1,398008	-0,000336	-0,044908	0,026195	0,974037	0,288726	-0,268903	-0,645456	-2,912078	-1,070859	-16,634907	8,573697	12,862647	-0,000336	-0,044908	0,026195	-2,551229	0,315081	-0,268903	-0,000336	-0,044908	0,026195	-2,551229	0,315081	-0,268903
11:58:49,87	0,553924	3,493952	-0,091989	-0,598020	0,855992	-1,398008	0,000390	-0,041273	0,027727	0,795919	0,326709	-0,289406	-0,647797	-2,912814	-1,069710	-16,638112	8,584305	12,842426	0,000390	-0,041273	0,027727	-2,444034	0,296085	-0,289406	0,000390	-0,041273	0,027727	-2,444034	0,296085	-0,289406
11:58:49,92	0,553924	3,493952	-0,091989	-0,598020	0,855992	-1,398008	0,002198	-0,039614	0,028876	0,717214	0,412645	-0,309627	-0,644243	-2,911938	-1,070852	-16,623061	8,587861	12,863205	0,002198	-0,039614	0,028876	-2,392476	0,240092	-0,309627	0,002198	-0,039614	0,028876	-2,392476	0,240092	-0,309627
11:58:49,97	0,553924	3,493952	-0,091989	-0,598020	0,855992	-1,398008	-0,000338	-0,042254	0,027733	0,865104	0,292031	-0,288848	-0,647772	-2,914869	-1,068910	-16,630464	8,581218	12,855997	-0,000338	-0,042254	0,027733	-2,451834	0,318552	-0,288848	-0,000338	-0,042254	0,027733	-2,451834	0,318552	-0,288848
11:58:50,02	0,553924	3,493952	-0,091989	-0,598020	0,855992	-1,398008	0,003965	-0,040663	0,029676	0,772944	0,512701	-0,296056	-0,640688	-2,909662	-1,073979	-16,607261	8,594450	12,837038	0,003965	-0,040663	0,029676	-2,419139	0,201432	-0,296056	0,003965	-0,040663	0,029676	-2,419139	0,201432	-0,296056
11:58:50,07	0,553924	3,493952	-0,091989	-0,598020	0,855992	-1,398008	-0,004086	-0,044194	0,024606	0,979592	0,107491	-0,315015	-0,641278	-2,914632	-1,070435	-16,601080	8,529406	12,865811	-0,004086	-0,044194	0,024606	-2,489638	0,428280	-0,315015	-0,004086	-0,044194	0,024606	-2,489638	0,428280	-0,315015
11:58:50,12	0,553924	3,493952	-0,091989	-0,598020	0,855992	-1,398008	0,000513	-0,046169	0,028150	1,029029	0,384532	-0,286242	-0,644236	-2,912025	-1,073200	-16,612031	8,568292	12,834811	0,000513	-0,046169	0,028150	-2,595203	0,344272	-0,286242	0,000513	-0,046169	0,028150	-2,595203	0,344272	-0,286242
11:58:50,17	0,553924	3,493952	-0,091989	-0,598020	0,855992	-1,398008	-0,000266	-0,042303	0,025385	0,856247	0,315088	-0,317242	-0,646589	-2,911027	-1,072007	-16,595940	8,539970	12,871515	-0,000266	-0,042303	0,025385	-2,464578	0,335993	-0,317242	-0,000266	-0,042303	0,025385	-2,464578	0,335993	-0,317242
11:58:50,22	0,553924	3,493952	-0,091989	-0,598020	0,855992	-1,398008	4,618406E-5	-0,039766	0,026579	0,707825	0,359434	-0,280538	-0,647225	-2,914699	-1,069707	-16,640852	8,552573	12,836410	4,618406E-5	-0,039766	0,026579	-2,413821	0,355809	-0,280538	4,618406E-5	-0,039766	0,026579	-2,413821	0,355809	-0,280538
11:58:50,27	0,553924	3,493952	-0,091989	-0,598020	0,855992	-1,398008	0,003545	-0,041051	0,028879	0,763117	0,496170	-0,315643	-0,647209	-2,913318	-1,073192	-16,617705	8,542680	12,847874	0,003545	-0,041051	0,028879	-2,459423	0,217897	-0,315643	0,003545	-0,041051	0,028879	-2,459423	0,217897	-0,315643
11:58:50,32	0,553924	3,493952	-0,091989	-0,598020	0,855992	-1,398008	0,002340	-0,040375	0,025394	0,730961	0,458500	-0,304179	-0,644854	-2,909020	-1,071253	-16,621026	8,577354	12,863419	0,002340	-0,040375	0,025394	-2,438497	0,274822	-0,304179	0,002340	-0,040375	0,025394	-2,438497	0,274822	-0,304179
11:58:50,37	0,553924	3,493952	-0,091989	-0,598020	0,855992	-1,398008	-0,002559	-0,040266	0,027332	0,753644	0,183523	-0,288634	-0,647903	-2,908133	-1,073245	-16,662153	8,564485	12,835176	-0,002559	-0,040266	0,027332	-2,407232	0,384442	-0,288634	-0,002559	-0,040266	0,027332	-2,407232	0,384442	-0,288634
11:58:50,42	0,553924	3,493952	-0,091989	-0,598020	0,855992	-1,398008	-0,001803	-0,037182	0,025340	0,561559	0,193657	-0,316877	-0,647806	-2,911559	-1,070094	-16,632362	8,571265	12,852058	-0,001803	-0,037182	0,025340	-2,357210	0,335223	-0,316877	-0,001803	-0,037182	0,025340	-2,357210	0,335223	-0,316877
11:58:50,47	0,553924	3,493952	-0,091989	-0,598020	0,855992	-1,398008	0,001116	-0,038979	0,028492	0,675779	0,367865	-0,299995	-0,647746	-2,914045	-1,072821	-16,615491	8,587487	12,819789	0,001116	-0,038979	0,028492	-2,384069	0,280273	-0,299995	0,001116	-0,038979	0,028492	-2,384069	0,280273	-0,299995
11:58:50,52	0,553924	3,493952	-0,091989	-0,598020	0,855992	-1,398008	0,003239	-0,040273	0,025765	0,765574	0,484751	-0,332264	-0,649542	-2,911953	-1,071261	-16,617102	8,569429	12,842504	0,003239	-0,040273	0,025765	-2,395887	0,230518	-0,332264	0,003239	-0,040273	0,025765	-2,395887	0,230518	-0,332264
11:58:50,57	0,553924	3,493952	-0,091989	-0,598020	0,855992	-1,398008	0,002324	-0,037672	0,027325	0,613861	0,444846	-0,309549	-0,646676	-2,912661	-1,071626	-16,654704	8,582285	12,887520	0,002324	-0,037672	0,027325	-2,343396	0,262379	-0,309549	0,002324	-0,037672	0,027325	-2,343396	0,262379	-0,309549
11:58:50,62	0,553924	3,493952	-0,091989	-0,598020	0,855992	-1,398008	0,001506	-0,040508	0,026960	0,753666	0,363275	-0,264532	-0,646106	-2,915791	-1,072828	-16,668736	8,560239	12,829183	0,001506	-0,040508	0,026960	-2,426216	0,245086	-0,264532	0,001506	-0,040508	0,026960	-2,426216	0,245086	-0,264532
11:58:50,67	0,553924	3,493952	-0,091989	-0,598020	0,855992	-1,398008	0,003930	-0,042567	0,025757	0,834604	0,488227	-0,322870	-0,643123	-2,911373	-1,069718	-16,648640	8,572817	12,838347	0,003930	-0,042567	0,025757	-2,506878	0,179703	-0,322870	0,003930	-0,042567	0,025757	-2,506878	0,179703	-0,322870
11:58:50,72	0,553924	3,493952	-0,091989	-0,598020	0,855992	-1,398008	-0,001387	-0,042941	0,028868	0,875037	0,222832	-0,313705	-0,646042	-2,912275	-1,076676	-16,619066	8,566469	12,870507	-0,001387	-0,042941	0,028868	-2,495870	0,331732	-0,313705	-0,001387	-0,042941	0,028868	-2,495870	0,331732	-0,313705
11:58:50,77	0,553924	3,493952	-0,091989	-0,598020	0,855992	-1,398008	0,000854	-0,040865	0,021909	0,776338	0,368147	-0,281546	-0,644758	-2,916224	-1,073162	-16,597348	8,590656	12,854021	0,000854	-0,040865	0,021909	-2,431548	0,301132	-0,281546	0,000854	-0,040865	0,021909	-2,431548	0,301132	-0,281546
11:58:50,82	0,553924	3,493952	-0,091989	-0,598020	0,855992	-1,398008	0,003632	-0,043951	0,025424	0,968644	0,519319	-0,298032	-0,644875	-2,913779	-1,071657	-16,642563	8,564592	12,828852	0,003632	-0,043951	0,025424	-2,481537	0,234230	-0,298032	0,003632	-0,043951	0,025424	-2,481537	0,234230	-0,298032
11:58:50,87	0,553924	3,493952	-0,091989	-0,598020	0,855992	-1,398008	0,001573	-0,042627	0,026928	0,854595	0,386122	-0,323201	-0,645478	-2,912002	-1,073593	-16,640310	8,570357	12,849731	0,001573	-0,042627	0,026928	-2,491619	0,262670	-0,323201	0,001573	-0,042627	0,026928	-2,491619	0,262670	-0,323201
11:58:50,92	0,553924	3,493952	-0,091989	-0,598020	0,855992	-1,398008	0,000336	-0,041216	0,024993	0,787341	0,320861	-0,302322	-0,646109	-2,907895	-1,074407	-16,667252	8,624636	12,843052	0,000336	-0,041216	0,024993	-2,448108	0,294522	-0,302322	0,000336	-0,041216	0,024993	-2,448108	0,294522	-0,302322
11:58:50,97	0,553924	3,493952	-0,091989	-0,598020	0,855992	-1,398008	-0,002906	-0,038616	0,024179	0,685677	0,101809	-0,309001	-0,647894	-2,914276	-1,075926	-16,656155	8,532348	12,849341	-0,002906	-0,038616	0,024179	-2,345672	0,329960	-0,309001	-0,002906	-0,038616	0,024179	-2,345672	0,329960	-0,309001
11:58:51,02	0,553924	3,493952	-0,091989	-0,598020	0,855992	-1,398008	0,003513	-0,040261	0,022660	0,696850	0,491360	-0,302712	-0,641325	-2,907540	-1,076337	-16,608743	8,557960	12,818143	0,003513	-0,040261	0,022660	-2,463643	0,215607	-0,302712	0,003513	-0,040261	0,022660	-2,463643	0,215607	-0,302712
11:58:51,07	0,553924	3,493952	-0,091989	-0,598020	0,855992	-1,398008	-0,005605	-0,042582	0,022249	0,863433	0,045475	-0,333910	-0,645458	-2,915291	-1,073987	-16,643955	8,576980	12,825510	-0,005605	-0,042582	0,022249	-2,479265	0,485490	-0,333910	-0,005605	-0,042582	0,022249	-2,479265	0,485490	-0,333910
11:58:51,12	0,553924	3,493952	-0,091989	-0,598020	0,855992	-1,398008	0,003174	-0,042878	0,024599	0,877691	0,461972	-0,326543	-0,643044	-2,910537	-1,073194	-16,605410	8,582398	12,845308	0,003174	-0,042878	0,024599	-2,488244	0,212845	-0,326543	0,003174	-0,042878	0,024599	-2,488244	0,212845	-0,326543
11:58:51,17	0,553924	3,493952	-0,091989	-0,598020	0,855992	-1,398008	-0,002151	-0,042592	0,025391	0,886766	0,215786	-0,306745	-0,644751	-2,912532	-1,072790	-16,574549	8,554748	12,838423	-0,002151	-0,042592	0,025391	-2,456691	0,384609	-0,306745	-0,002151	-0,042592	0,025391	-2,456691	0,384609	-0,306745
11:58:51,22	0,553924	3,493952	-0,091989	-0,598020	0,855992	-1,398008	0,000431	-0,042111	0,025796	0,853231	0,390564	-0,313630	-0,643689	-2,910236	-1,074775	-16,626648	8,571986	12,826708	0,000431	-0,042111	0,025796	-2,452457	0,356755	-0,313630	0,000431	-0,042111	0,025796	-2,452457	0,356755	-0,313630
11:58:51,27	0,553924	3,493952	-0,091989	-0,598020	0,855992	-1,398008	-0,002089	-0,041882	0,023810	0,830217	0,205819	-0,325345	-0,649527	-2,915157	-1,074362	-16,614866	8,572755	12,834311	-0,002089	-0,041882	0,023810	-2,457515	0,369781	-0,325345	-0,002089	-0,041882	0,023810	-2,457515	0,369781	-0,325345
11:58:51,32	0,553924	3,493952	-0,091989	-0,598020	0,855992	-1,398008	0,005092	-0,039287	0,024224	0,701827	0,589018	-0,317742	-0,640113	-2,911585	-1,075514	-16,598887	8,549725	12,845958	0,005092	-0,039287	0,024224	-2,382189	0,189321	-0,317742	0,005092	-0,039287	0,024224	-2,382189	0,189321	-0,317742
