# Supplementary material for: Characterization of interfragmentary motion associated with common osteosynthesis devices for rat fracture healing studies
Source: PLoS One. 2017 Apr 28;12(4):e0176735. doi: 10.1371/journal.pone.0176735 (PMC5409164; doi:10.1371/journal.pone.0176735)
Supplement: S1 Dataset — (ZIP) [file pone.0176735.s001.zip › S1_Dataset/UlmExFix/Specimen01/ULM-Fix-EX_01U.txt]

%Tester: Sukopp Matthias
%Projekt: 
%Zeit: 13.03.2015 09:41:51
%Dateipfad: D:\Messungen\Fixator\Measurements\Fixator_20150313.txt
%Kommentar: Ulm-Fix-Ex_01-U
%VI Version: D:\LVProjekte\Fixator\HauptVI\Fixator_v0.12.vi
%Virtueller Drehpunkt: 	0,0000	0,0000	0,0000
%Sensor zu Hexapod (Mitte): 	0,000000	0,000000	-26,500000
%Sensor zu Hexapod Trans (Mitte): 	-0,500000	-0,866025	0,000000	-0,866025	0,500000	0,000000	0,000000	0,000000	1,000000
%Hexapod zu Labor (Mitte): 	0,612961	3,216964	-0,064991
%Hexapod zu Labor Trans (Mitte): 	0,999956	0,008933	-0,002722	-0,008884	0,999804	0,017705	0,002880	-0,017680	0,999840
%Labor zu CR (Mitte): 	0,000000	0,000000	78,500000
%Labor zu CR Trans (Mitte): 	1,000000	0,000000	0,000000	0,000000	1,000000	0,000000	0,000000	0,000000	1,000000
%Zentrum Sensormasse: 	0,000000	0,000000	2,000000
%Sensormasse: 	200,000000E-3
--------------------------------------------------
Time	X	Y	Z	U	V	W	Exp_ Fx	Exp_ Fy	Exp_ Fz	Exp_ Mx	Exp_ My	Exp_ Mz	Sen_ Fx	Sen_ Fy	Sen_ Fz	Sen_ Mx	Sen_ My	Sen_ Mz	Hex_ Fx	Hex_ Fy	Hex_ Fz	Hex_ Mx	Hex_ My	Hex_ Mz	Lab_ Fx	Lab_ Fy	Lab_ Fz	Lab_ Mx	Lab_ My	Lab_ Mz	Laser
09:41:51,73	0,612961	3,216964	-0,064991	-1,013025	-0,165009	-0,509009	0,025633	-0,073647	-0,048616	-0,737390	0,851126	-0,773823	-0,563868	-2,871412	-1,108281	-17,340624	4,806940	11,672918	0,025633	-0,073647	-0,048616	-6,518701	-1,161036	-0,773823	0,025633	-0,073647	-0,048616	-6,518701	-1,161036	-0,773823
09:41:51,78	0,612961	3,216964	-0,064991	-1,013025	-0,165009	-0,509009	0,024469	-0,079072	-0,048595	-0,485309	0,805463	-0,764533	-0,559683	-2,876765	-1,109413	-17,302438	4,740029	11,656464	0,024469	-0,079072	-0,048595	-6,692431	-1,115347	-0,764533	0,024469	-0,079072	-0,048595	-6,692431	-1,115347	-0,764533
09:41:51,83	0,612961	3,216964	-0,064991	-1,013025	-0,165009	-0,509009	0,014069	-0,078658	-0,048240	-0,426104	0,285789	-0,800008	-0,554842	-2,867552	-1,109057	-17,243810	4,799380	11,620989	0,014069	-0,078658	-0,048240	-6,600756	-0,818665	-0,800008	0,014069	-0,078658	-0,048240	-6,600756	-0,818665	-0,800008
09:41:51,88	0,612961	3,216964	-0,064991	-1,013025	-0,165009	-0,509009	0,026234	-0,076804	-0,051706	-0,519881	0,872637	-0,775229	-0,562529	-2,877160	-1,112524	-17,282093	4,824499	11,645768	0,026234	-0,076804	-0,051706	-6,549023	-1,186741	-0,775229	0,026234	-0,076804	-0,051706	-6,549023	-1,186741	-0,775229
09:41:51,93	0,612961	3,216964	-0,064991	-1,013025	-0,165009	-0,509009	0,026234	-0,076804	-0,051706	-0,519881	0,872637	-0,775229	-0,558415	-2,873356	-1,111351	-17,276245	4,825313	11,665676	0,026234	-0,076804	-0,051706	-6,549023	-1,186741	-0,775229	0,026234	-0,076804	-0,051706	-6,549023	-1,186741	-0,775229
09:41:51,98	0,612961	3,216964	-0,064991	-1,013025	-0,165009	-0,509009	0,020883	-0,078466	-0,050533	-0,429842	0,599012	-0,755321	-0,563863	-2,874388	-1,107530	-17,342458	4,774615	11,622551	0,020883	-0,078466	-0,050533	-6,589430	-1,040266	-0,755321	0,020883	-0,078466	-0,050533	-6,589430	-1,040266	-0,755321
09:41:52,03	0,612961	3,216964	-0,064991	-1,013025	-0,165009	-0,509009	0,021850	-0,081718	-0,052085	-0,264316	0,631627	-0,758825	-0,556082	-2,875820	-1,112902	-17,293344	4,831060	11,662172	0,021850	-0,081718	-0,052085	-6,679177	-1,083580	-0,758825	0,021850	-0,081718	-0,052085	-6,679177	-1,083580	-0,758825
09:41:52,08	0,612961	3,216964	-0,064991	-1,013025	-0,165009	-0,509009	0,021902	-0,072826	-0,049391	-0,759934	0,638115	-0,747456	-0,563809	-2,871419	-1,110208	-17,306708	4,800389	11,673541	0,021902	-0,072826	-0,049391	-6,476788	-1,081207	-0,747456	0,021902	-0,072826	-0,049391	-6,476788	-1,081207	-0,747456
09:41:52,13	0,612961	3,216964	-0,064991	-1,013025	-0,165009	-0,509009	0,024794	-0,081358	-0,050137	-0,342809	0,827161	-0,767923	-0,557866	-2,878190	-1,110954	-17,286509	4,758075	11,653074	0,024794	-0,081358	-0,050137	-6,729435	-1,119201	-0,767923	0,024794	-0,081358	-0,050137	-6,729435	-1,119201	-0,767923
09:41:52,18	0,612961	3,216964	-0,064991	-1,013025	-0,165009	-0,509009	0,022977	-0,076717	-0,052141	-0,598239	0,656409	-0,774773	-0,560977	-2,874295	-1,112958	-17,359574	4,784003	11,646224	0,022977	-0,076717	-0,052141	-6,620517	-1,147277	-0,774773	0,022977	-0,076717	-0,052141	-6,620517	-1,147277	-0,774773
09:41:52,23	0,612961	3,216964	-0,064991	-1,013025	-0,165009	-0,509009	0,022977	-0,076717	-0,052141	-0,598239	0,656409	-0,774773	-0,555476	-2,867364	-1,107858	-17,254275	4,782675	11,673047	0,022977	-0,076717	-0,052141	-6,620517	-1,147277	-0,774773	0,022977	-0,076717	-0,052141	-6,620517	-1,147277	-0,774773
09:41:52,28	0,612961	3,216964	-0,064991	-1,013025	-0,165009	-0,509009	0,022374	-0,072430	-0,050540	-0,767547	0,660372	-0,727158	-0,564388	-2,871629	-1,111357	-17,302178	4,812772	11,693839	0,022374	-0,072430	-0,050540	-6,453301	-1,095975	-0,727158	0,022374	-0,072430	-0,050540	-6,453301	-1,095975	-0,727158
09:41:52,33	0,612961	3,216964	-0,064991	-1,013025	-0,165009	-0,509009	0,026096	-0,076630	-0,050924	-0,590142	0,882665	-0,758120	-0,562612	-2,876953	-1,111741	-17,297800	4,762923	11,662878	0,026096	-0,076630	-0,050924	-6,605575	-1,165909	-0,758120	0,026096	-0,076630	-0,050924	-6,605575	-1,165909	-0,758120
09:41:52,38	0,612961	3,216964	-0,064991	-1,013025	-0,165009	-0,509009	0,024559	-0,080516	-0,051294	-0,366273	0,786462	-0,741839	-0,561490	-2,873505	-1,113342	-17,316113	4,763844	11,630859	0,024559	-0,080516	-0,051294	-6,686810	-1,141393	-0,741839	0,024559	-0,080516	-0,051294	-6,686810	-1,141393	-0,741839
09:41:52,43	0,612961	3,216964	-0,064991	-1,013025	-0,165009	-0,509009	0,024082	-0,080931	-0,052104	-0,357724	0,777068	-0,790341	-0,557879	-2,877359	-1,112922	-17,294166	4,770914	11,630656	0,024082	-0,080931	-0,052104	-6,710828	-1,113375	-0,790341	0,024082	-0,080931	-0,052104	-6,710828	-1,113375	-0,790341
09:41:52,48	0,612961	3,216964	-0,064991	-1,013025	-0,165009	-0,509009	0,024082	-0,080931	-0,052104	-0,357724	0,777068	-0,790341	-0,562573	-2,876429	-1,110576	-17,278248	4,753169	11,652050	0,024082	-0,080931	-0,052104	-6,710828	-1,113375	-0,790341	0,024082	-0,080931	-0,052104	-6,710828	-1,113375	-0,790341
09:41:52,53	0,612961	3,216964	-0,064991	-1,013025	-0,165009	-0,509009	0,019290	-0,076776	-0,050912	-0,544272	0,510481	-0,716573	-0,559082	-2,871131	-1,111729	-17,294445	4,805188	11,704424	0,019290	-0,076776	-0,050912	-6,571163	-1,003753	-0,716573	0,019290	-0,076776	-0,050912	-6,571163	-1,003753	-0,716573
09:41:52,58	0,612961	3,216964	-0,064991	-1,013025	-0,165009	-0,509009	0,016499	-0,079878	-0,050935	-0,419501	0,378127	-0,745940	-0,555000	-2,870265	-1,111752	-17,301664	4,767142	11,675057	0,016499	-0,079878	-0,050935	-6,689936	-0,917024	-0,745940	0,016499	-0,079878	-0,050935	-6,689936	-0,917024	-0,745940
09:41:52,63	0,612961	3,216964	-0,064991	-1,013025	-0,165009	-0,509009	0,025863	-0,077876	-0,046654	-0,552978	0,897895	-0,776415	-0,562018	-2,871798	-1,111745	-17,285797	4,779470	11,678690	0,025863	-0,077876	-0,046654	-6,666222	-1,132357	-0,776415	0,025863	-0,077876	-0,046654	-6,666222	-1,132357	-0,776415
09:41:52,68	0,612961	3,216964	-0,064991	-1,013025	-0,165009	-0,509009	0,025003	-0,078101	-0,051727	-0,458480	0,794647	-0,794023	-0,560791	-2,876742	-1,112544	-17,297210	4,826254	11,626974	0,025003	-0,078101	-0,051727	-6,589429	-1,168085	-0,794023	0,025003	-0,078101	-0,051727	-6,589429	-1,168085	-0,794023
09:41:52,73	0,612961	3,216964	-0,064991	-1,013025	-0,165009	-0,509009	0,025003	-0,078101	-0,051727	-0,458480	0,794647	-0,794023	-0,559092	-2,872136	-1,109810	-17,298612	4,772807	11,668196	0,025003	-0,078101	-0,051727	-6,589429	-1,168085	-0,794023	0,025003	-0,078101	-0,051727	-6,589429	-1,168085	-0,794023
09:41:52,78	0,612961	3,216964	-0,064991	-1,013025	-0,165009	-0,509009	0,027576	-0,078240	-0,052067	-0,474083	0,962355	-0,752113	-0,561957	-2,879039	-1,112884	-17,279234	4,789558	11,668884	0,027576	-0,078240	-0,052067	-6,615885	-1,202352	-0,752113	0,027576	-0,078240	-0,052067	-6,615885	-1,202352	-0,752113
09:41:52,83	0,612961	3,216964	-0,064991	-1,013025	-0,165009	-0,509009	0,021918	-0,076804	-0,051349	-0,599528	0,622510	-0,761144	-0,560372	-2,873422	-1,112166	-17,344186	4,768376	11,659853	0,021918	-0,076804	-0,051349	-6,628675	-1,098089	-0,761144	0,021918	-0,076804	-0,051349	-6,628675	-1,098089	-0,761144
09:41:52,88	0,612961	3,216964	-0,064991	-1,013025	-0,165009	-0,509009	0,021628	-0,079563	-0,049376	-0,394501	0,644266	-0,771290	-0,557876	-2,879166	-1,111743	-17,308237	4,800266	11,645292	0,021628	-0,079563	-0,049376	-6,640177	-1,053529	-0,771290	0,021628	-0,079563	-0,049376	-6,640177	-1,053529	-0,771290
09:41:52,93	0,612961	3,216964	-0,064991	-1,013025	-0,165009	-0,509009	0,021628	-0,079563	-0,049376	-0,394501	0,644266	-0,771290	-0,554937	-2,874334	-1,108223	-17,291793	4,777212	11,687073	0,021628	-0,079563	-0,049376	-6,640177	-1,053529	-0,771290	0,021628	-0,079563	-0,049376	-6,640177	-1,053529	-0,771290
09:41:52,98	0,612961	3,216964	-0,064991	-1,013025	-0,165009	-0,509009	0,024492	-0,077707	-0,048611	-0,555883	0,796859	-0,774069	-0,560877	-2,876102	-1,109428	-17,310709	4,745262	11,646928	0,024492	-0,077707	-0,048611	-6,655866	-1,125727	-0,774069	0,024492	-0,077707	-0,048611	-6,655866	-1,125727	-0,774069
09:41:53,03	0,612961	3,216964	-0,064991	-1,013025	-0,165009	-0,509009	0,023323	-0,079274	-0,049766	-0,385292	0,750755	-0,795575	-0,558935	-2,875873	-1,110583	-17,253457	4,815069	11,625422	0,023323	-0,079274	-0,049766	-6,608325	-1,080072	-0,795575	0,023323	-0,079274	-0,049766	-6,608325	-1,080072	-0,795575
09:41:53,08	0,612961	3,216964	-0,064991	-1,013025	-0,165009	-0,509009	0,022473	-0,071714	-0,050585	-0,830084	0,635942	-0,760957	-0,557359	-2,872794	-1,112509	-17,313373	4,790849	11,699840	0,022473	-0,071714	-0,050585	-6,459652	-1,128160	-0,760957	0,022473	-0,071714	-0,050585	-6,459652	-1,128160	-0,760957
09:41:53,13	0,612961	3,216964	-0,064991	-1,013025	-0,165009	-0,509009	0,022473	-0,071714	-0,050585	-0,830084	0,635942	-0,760957	-0,559699	-2,876065	-1,110978	-17,304950	4,736691	11,647746	0,022473	-0,071714	-0,050585	-6,459652	-1,128160	-0,760957	0,022473	-0,071714	-0,050585	-6,459652	-1,128160	-0,760957
09:41:53,18	0,612961	3,216964	-0,064991	-1,013025	-0,165009	-0,509009	0,025794	-0,074376	-0,047451	-0,725308	0,858870	-0,770234	-0,564412	-2,875565	-1,108268	-17,313783	4,751392	11,650764	0,025794	-0,074376	-0,047451	-6,563831	-1,165974	-0,770234	0,025794	-0,074376	-0,047451	-6,563831	-1,165974	-0,770234
09:41:53,23	0,612961	3,216964	-0,064991	-1,013025	-0,165009	-0,509009	0,021557	-0,071899	-0,049435	-0,837845	0,622040	-0,791750	-0,564439	-2,870656	-1,110252	-17,319907	4,773731	11,629247	0,021557	-0,071899	-0,049435	-6,481898	-1,070150	-0,791750	0,021557	-0,071899	-0,049435	-6,481898	-1,070150	-0,791750
09:41:53,28	0,612961	3,216964	-0,064991	-1,013025	-0,165009	-0,509009	0,026294	-0,082160	-0,050936	-0,293957	0,852553	-0,780762	-0,557921	-2,879889	-1,111753	-17,328470	4,790578	11,640235	0,026294	-0,082160	-0,050936	-6,743510	-1,211533	-0,780762	0,026294	-0,082160	-0,050936	-6,743510	-1,211533	-0,780762
09:41:53,33	0,612961	3,216964	-0,064991	-1,013025	-0,165009	-0,509009	0,019182	-0,080799	-0,050911	-0,341858	0,505196	-0,730943	-0,555544	-2,873050	-1,111728	-17,297576	4,799153	11,690054	0,019182	-0,080799	-0,050911	-6,684569	-1,000598	-0,730943	0,019182	-0,080799	-0,050911	-6,684569	-1,000598	-0,730943
09:41:53,38	0,612961	3,216964	-0,064991	-1,013025	-0,165009	-0,509009	0,019182	-0,080799	-0,050911	-0,341858	0,505196	-0,730943	-0,563909	-2,872353	-1,110237	-17,344682	4,761506	11,653167	0,019182	-0,080799	-0,050911	-6,684569	-1,000598	-0,730943	0,019182	-0,080799	-0,050911	-6,684569	-1,000598	-0,730943
09:41:53,43	0,612961	3,216964	-0,064991	-1,013025	-0,165009	-0,509009	0,022942	-0,078305	-0,049755	-0,465280	0,732821	-0,767217	-0,559584	-2,875059	-1,110572	-17,266661	4,788529	11,653780	0,022942	-0,078305	-0,049755	-6,612226	-1,068164	-0,767217	0,022942	-0,078305	-0,049755	-6,612226	-1,068164	-0,767217
09:41:53,48	0,612961	3,216964	-0,064991	-1,013025	-0,165009	-0,509009	0,022942	-0,078305	-0,049755	-0,465280	0,732821	-0,767217	-0,556808	-2,869387	-1,111365	-17,314570	4,758841	11,689042	0,022942	-0,078305	-0,049755	-6,612226	-1,068164	-0,767217	0,022942	-0,078305	-0,049755	-6,612226	-1,068164	-0,767217
09:41:53,53	0,612961	3,216964	-0,064991	-1,013025	-0,165009	-0,509009	0,025687	-0,072962	-0,050556	-0,787019	0,857004	-0,763407	-0,565584	-2,874765	-1,111373	-17,304658	4,759797	11,657590	0,025687	-0,072962	-0,050556	-6,514507	-1,159438	-0,763407	0,025687	-0,072962	-0,050556	-6,514507	-1,159438	-0,763407
09:41:53,58	0,612961	3,216964	-0,064991	-1,013025	-0,165009	-0,509009	0,025687	-0,072962	-0,050556	-0,787019	0,857004	-0,763407	-0,556638	-2,878641	-1,110936	-17,271782	4,782016	11,663514	0,025687	-0,072962	-0,050556	-6,514507	-1,159438	-0,763407	0,025687	-0,072962	-0,050556	-6,514507	-1,159438	-0,763407
09:41:53,63	0,612961	3,216964	-0,064991	-1,013025	-0,165009	-0,509009	0,027030	-0,073080	-0,049406	-0,792382	0,940444	-0,794057	-0,562688	-2,871351	-1,111019	-17,334722	4,798289	11,645388	0,027030	-0,073080	-0,049406	-6,529131	-1,181392	-0,794057	0,027030	-0,073080	-0,049406	-6,529131	-1,181392	-0,794057
09:41:53,68	0,612961	3,216964	-0,064991	-1,013025	-0,165009	-0,509009	0,027030	-0,073080	-0,049406	-0,792382	0,940444	-0,794057	-0,556744	-2,878184	-1,112115	-17,303553	4,743062	11,668205	0,027030	-0,073080	-0,049406	-6,529131	-1,181392	-0,794057	0,027030	-0,073080	-0,049406	-6,529131	-1,181392	-0,794057
09:41:53,73	0,612961	3,216964	-0,064991	-1,013025	-0,165009	-0,509009	0,017765	-0,077139	-0,050582	-0,572445	0,412365	-0,765465	-0,556656	-2,873782	-1,112129	-17,272448	4,801157	11,655887	0,017765	-0,077139	-0,050582	-6,627853	-0,982167	-0,765465	0,017765	-0,077139	-0,050582	-6,627853	-0,982167	-0,765465
09:41:53,78	0,612961	3,216964	-0,064991	-1,013025	-0,165009	-0,509009	0,022648	-0,073237	-0,050192	-0,762871	0,686732	-0,781808	-0,563826	-2,872271	-1,111010	-17,310365	4,774415	11,639189	0,022648	-0,073237	-0,050192	-6,512009	-1,091160	-0,781808	0,022648	-0,073237	-0,050192	-6,512009	-1,091160	-0,781808
09:41:53,83	0,612961	3,216964	-0,064991	-1,013025	-0,165009	-0,509009	0,022857	-0,080274	-0,049013	-0,366252	0,705955	-0,810625	-0,557836	-2,875970	-1,109831	-17,287755	4,796829	11,610372	0,022857	-0,080274	-0,049013	-6,667763	-1,088314	-0,810625	0,022857	-0,080274	-0,049013	-6,667763	-1,088314	-0,810625
09:41:53,88	0,612961	3,216964	-0,064991	-1,013025	-0,165009	-0,509009	0,022948	-0,076789	-0,050973	-0,571907	0,674579	-0,789987	-0,560900	-2,874306	-1,111790	-17,331226	4,793727	11,631010	0,022948	-0,076789	-0,050973	-6,599825	-1,126816	-0,789987	0,022948	-0,076789	-0,050973	-6,599825	-1,126816	-0,789987
09:41:53,93	0,612961	3,216964	-0,064991	-1,013025	-0,165009	-0,509009	0,025333	-0,078893	-0,050140	-0,465885	0,823415	-0,747936	-0,560270	-2,877424	-1,110957	-17,311459	4,778371	11,673061	0,025333	-0,078893	-0,050140	-6,659011	-1,165232	-0,747936	0,025333	-0,078893	-0,050140	-6,659011	-1,165232	-0,747936
09:41:53,98	0,612961	3,216964	-0,064991	-1,013025	-0,165009	-0,509009	0,024901	-0,080000	-0,050182	-0,430096	0,812906	-0,806666	-0,559095	-2,877603	-1,110999	-17,311979	4,753542	11,614331	0,024901	-0,080000	-0,050182	-6,710103	-1,141815	-0,806666	0,024901	-0,080000	-0,050182	-6,710103	-1,141815	-0,806666
09:41:54,03	0,612961	3,216964	-0,064991	-1,013025	-0,165009	-0,509009	0,024901	-0,080000	-0,050182	-0,430096	0,812906	-0,806666	-0,557898	-2,869111	-1,112555	-17,290787	4,802916	11,647179	0,024901	-0,080000	-0,050182	-6,710103	-1,141815	-0,806666	0,024901	-0,080000	-0,050182	-6,710103	-1,141815	-0,806666
09:41:54,08	0,612961	3,216964	-0,064991	-1,013025	-0,165009	-0,509009	0,025716	-0,080581	-0,050537	-0,345956	0,857784	-0,786043	-0,559000	-2,878600	-1,111355	-17,282874	4,799014	11,634954	0,025716	-0,080581	-0,050537	-6,671565	-1,160957	-0,786043	0,025716	-0,080581	-0,050537	-6,671565	-1,160957	-0,786043
09:41:54,13	0,612961	3,216964	-0,064991	-1,013025	-0,165009	-0,509009	0,022675	-0,084939	-0,050499	-0,127736	0,713123	-0,746849	-0,553705	-2,878144	-1,111316	-17,275370	4,785004	11,674149	0,022675	-0,084939	-0,050499	-6,795425	-1,066850	-0,746849	0,022675	-0,084939	-0,050499	-6,795425	-1,066850	-0,746849
09:41:54,18	0,612961	3,216964	-0,064991	-1,013025	-0,165009	-0,509009	0,022675	-0,084939	-0,050499	-0,127736	0,713123	-0,746849	-0,553719	-2,867965	-1,110565	-17,263121	4,810417	11,690423	0,022675	-0,084939	-0,050499	-6,795425	-1,066850	-0,746849	0,022675	-0,084939	-0,050499	-6,795425	-1,066850	-0,746849
09:41:54,23	0,612961	3,216964	-0,064991	-1,013025	-0,165009	-0,509009	0,023804	-0,074527	-0,048237	-0,707415	0,718667	-0,758483	-0,563287	-2,873917	-1,109055	-17,340568	4,778456	11,662514	0,023804	-0,074527	-0,048237	-6,557783	-1,149970	-0,758483	0,023804	-0,074527	-0,048237	-6,557783	-1,149970	-0,758483
09:41:54,28	0,612961	3,216964	-0,064991	-1,013025	-0,165009	-0,509009	0,023804	-0,074527	-0,048237	-0,707415	0,718667	-0,758483	-0,557971	-2,879342	-1,107421	-17,290858	4,617226	11,693508	0,023804	-0,074527	-0,048237	-6,557783	-1,149970	-0,758483	0,023804	-0,074527	-0,048237	-6,557783	-1,149970	-0,758483
09:41:54,33	0,612961	3,216964	-0,064991	-1,013025	-0,165009	-0,509009	-0,039111	-0,151081	-0,040477	-0,073814	0,248784	-0,322488	-0,465531	-2,857708	-1,101295	-16,587831	0,478824	12,098509	-0,039111	-0,151081	-0,040477	-11,933693	3,318987	-0,322488	-0,039111	-0,151081	-0,040477	-11,933693	3,318987	-0,322488
09:41:54,38	0,612961	3,216964	-0,064991	-1,013025	-0,165009	-0,509009	-0,039111	-0,151081	-0,040477	-0,073814	0,248784	-0,322488	-0,529715	-2,852346	-1,109503	-15,884011	3,965451	11,780975	-0,039111	-0,151081	-0,040477	-11,933693	3,318987	-0,322488	-0,039111	-0,151081	-0,040477	-11,933693	3,318987	-0,322488
09:41:54,43	0,612961	3,216964	-0,064991	-1,013025	-0,165009	-0,509009	0,019392	-0,066794	-0,033249	0,439732	0,514163	-0,767971	-0,567778	-2,866229	-1,094067	-16,544323	6,107692	11,653026	0,019392	-0,066794	-0,033249	-4,803581	-1,008087	-0,767971	0,019392	-0,066794	-0,033249	-4,803581	-1,008087	-0,767971
09:41:54,48	0,612987	3,216915	-0,065012	-0,963025	-0,164998	-0,509002	0,019392	-0,066794	-0,033249	0,439732	0,514163	-0,767971	-0,549984	-2,864099	-1,094571	-16,278634	5,353031	11,698863	0,019392	-0,066794	-0,033249	-4,803581	-1,008087	-0,767971	0,019392	-0,066794	-0,033249	-4,803581	-1,008087	-0,767971
09:41:54,53	0,612987	3,216915	-0,065012	-0,963025	-0,164998	-0,509002	0,008650	-0,081139	-0,033753	0,664983	0,563044	-0,722134	-0,545144	-2,859639	-1,097307	-16,219003	5,386614	11,658883	0,008650	-0,081139	-0,033753	-5,704445	-0,116021	-0,722134	0,008650	-0,081139	-0,033753	-5,704445	-0,116021	-0,722134
09:41:54,58	0,612987	3,216915	-0,065012	-0,963025	-0,164998	-0,509002	0,002368	-0,083100	-0,036490	0,825867	0,271218	-0,762115	-0,548784	-2,861432	-1,093816	-16,266400	5,354059	11,674688	0,002368	-0,083100	-0,036490	-5,697519	0,085309	-0,762115	0,002368	-0,083100	-0,036490	-5,697519	0,085309	-0,762115
09:41:54,63	0,612987	3,216915	-0,065012	-0,963025	-0,164998	-0,509002	0,010389	-0,082316	-0,031411	0,761197	0,694380	-0,753145	-0,549833	-2,866193	-1,092228	-16,225661	5,362868	11,667853	0,010389	-0,082316	-0,031411	-5,700632	-0,121122	-0,753145	0,010389	-0,082316	-0,031411	-5,700632	-0,121122	-0,753145
09:41:54,68	0,612987	3,216915	-0,065012	-0,963025	-0,164998	-0,509002	0,008650	-0,079110	-0,032231	0,574192	0,546894	-0,751550	-0,549228	-2,862998	-1,093388	-16,211327	5,379494	11,684058	0,008650	-0,079110	-0,032231	-5,635910	-0,132133	-0,751550	0,008650	-0,079110	-0,032231	-5,635910	-0,132133	-0,751550
09:41:54,73	0,612987	3,216915	-0,065012	-0,963025	-0,164998	-0,509002	0,013294	-0,083939	-0,032182	0,826875	0,825639	-0,748261	-0,549880	-2,869521	-1,093000	-16,252196	5,356568	11,672736	0,013294	-0,083939	-0,032182	-5,762368	-0,217949	-0,748261	0,013294	-0,083939	-0,032182	-5,762368	-0,217949	-0,748261
09:41:54,78	0,612987	3,216915	-0,065012	-0,963025	-0,164998	-0,509002	0,013294	-0,083939	-0,032182	0,826875	0,825639	-0,748261	-0,541477	-2,865404	-1,099881	-16,404319	5,179527	11,753209	0,013294	-0,083939	-0,032182	-5,762368	-0,217949	-0,748261	0,013294	-0,083939	-0,032182	-5,762368	-0,217949	-0,748261
09:41:54,83	0,612987	3,216915	-0,065012	-0,963025	-0,164998	-0,509002	0,005527	-0,089158	-0,039064	0,868868	0,378531	-0,667788	-0,486528	-2,897926	-1,100944	-17,959329	2,034916	12,186558	0,005527	-0,089158	-0,039064	-6,130048	-0,055344	-0,667788	0,005527	-0,089158	-0,039064	-6,130048	-0,055344	-0,667788
09:41:54,88	0,612987	3,216915	-0,065012	-0,963025	-0,164998	-0,509002	0,006218	-0,153007	-0,040127	0,688195	0,640079	-0,234439	-0,529153	-2,881460	-1,109869	-16,692883	5,396231	11,886033	0,006218	-0,153007	-0,040127	-11,322862	0,151978	-0,234439	0,006218	-0,153007	-0,040127	-11,322862	0,151978	-0,234439
09:41:54,93	0,612987	3,216915	-0,065012	-0,963025	-0,164998	-0,509002	0,013269	-0,107859	-0,049052	1,884725	0,422879	-0,534964	-0,551510	-2,893071	-1,102400	-17,118176	6,718509	11,724785	0,013269	-0,107859	-0,049052	-6,582244	-0,618773	-0,534964	0,013269	-0,107859	-0,049052	-6,582244	-0,618773	-0,534964
09:41:54,98	0,612989	3,216919	-0,065019	-0,912997	-0,165000	-0,508995	0,025951	-0,097612	-0,045553	1,776543	0,539064	-0,635355	-0,545079	-2,889251	-1,103255	-17,033861	6,093726	11,834500	0,025951	-0,097612	-0,045553	-5,886018	-1,498104	-0,635355	0,025951	-0,097612	-0,045553	-5,886018	-1,498104	-0,635355
09:41:55,03	0,612989	3,216919	-0,065019	-0,912997	-0,165000	-0,508995	0,027576	-0,098463	-0,041287	1,822204	0,554135	-0,621939	-0,544443	-2,889151	-1,102104	-17,010442	6,071583	11,799058	0,027576	-0,098463	-0,041287	-5,907147	-1,610589	-0,621939	0,027576	-0,098463	-0,041287	-5,907147	-1,610589	-0,621939
09:41:55,08	0,612989	3,216919	-0,065019	-0,912997	-0,165000	-0,508995	0,027576	-0,098463	-0,041287	1,822204	0,554135	-0,621939	-0,546193	-2,892733	-1,106002	-17,009832	6,076309	11,766826	0,027576	-0,098463	-0,041287	-5,907147	-1,610589	-0,621939	0,027576	-0,098463	-0,041287	-5,907147	-1,610589	-0,621939
09:41:55,13	0,612989	3,216919	-0,065019	-0,912997	-0,165000	-0,508995	0,032905	-0,099472	-0,045181	1,847605	0,833097	-0,650367	-0,546234	-2,894270	-1,105998	-17,022352	6,047219	11,770630	0,032905	-0,099472	-0,045181	-5,960934	-1,749933	-0,650367	0,032905	-0,099472	-0,045181	-5,960934	-1,749933	-0,650367
09:41:55,18	0,612989	3,216919	-0,065019	-0,912997	-0,165000	-0,508995	0,028144	-0,100148	-0,041665	1,902301	0,587510	-0,617125	-0,543268	-2,890486	-1,102482	-17,010889	6,063130	11,803872	0,028144	-0,100148	-0,041665	-5,959355	-1,621802	-0,617125	0,028144	-0,100148	-0,041665	-5,959355	-1,621802	-0,617125
09:41:55,23	0,612989	3,216919	-0,065019	-0,912997	-0,165000	-0,508995	0,028144	-0,100148	-0,041665	1,902301	0,587510	-0,617125	-0,542028	-2,891626	-1,108281	-16,971084	6,057749	11,811710	0,028512	-0,101792	-0,047464	-5,987676	-1,594383	-0,609287	0,028512	-0,101792	-0,047464	-5,987676	-1,594383	-0,609287
09:41:55,28	0,612989	3,216919	-0,065019	-0,912997	-0,165000	-0,508995	0,026629	-0,104101	-0,040472	2,140839	0,505426	-0,601863	-0,539087	-2,891150	-1,101289	-16,997237	6,093373	11,819134	0,026629	-0,104101	-0,040472	-6,031073	-1,584950	-0,601863	0,026629	-0,104101	-0,040472	-6,031073	-1,584950	-0,601863
09:41:55,33	0,612989	3,216919	-0,065019	-0,912997	-0,165000	-0,508995	0,026629	-0,104101	-0,040472	2,140839	0,505426	-0,601863	-0,540407	-2,885385	-1,106405	-17,050672	6,124139	11,805029	0,026629	-0,104101	-0,040472	-6,031073	-1,584950	-0,601863	0,026629	-0,104101	-0,040472	-6,031073	-1,584950	-0,601863
09:41:55,38	0,612989	3,216919	-0,065019	-0,912997	-0,165000	-0,508995	0,028733	-0,102515	-0,046696	2,059212	0,582315	-0,592973	-0,541513	-2,892179	-1,107514	-17,024977	6,110343	11,828024	0,028733	-0,102515	-0,046696	-5,988228	-1,673209	-0,592973	0,028733	-0,102515	-0,046696	-5,988228	-1,673209	-0,592973
09:41:55,43	0,612989	3,216919	-0,065019	-0,912997	-0,165000	-0,508995	0,023432	-0,102880	-0,043613	2,093452	0,308012	-0,612752	-0,538546	-2,887770	-1,104430	-17,016166	6,122878	11,808245	0,023432	-0,102880	-0,043613	-5,982638	-1,531363	-0,612752	0,023432	-0,102880	-0,043613	-5,982638	-1,531363	-0,612752
09:41:55,48	0,612989	3,216919	-0,065019	-0,912997	-0,165000	-0,508995	0,024784	-0,099482	-0,042058	1,897899	0,346298	-0,579957	-0,542165	-2,887242	-1,102875	-17,053330	6,122595	11,841040	0,024784	-0,099482	-0,042058	-5,911404	-1,599248	-0,579957	0,024784	-0,099482	-0,042058	-5,911404	-1,599248	-0,579957
09:41:55,53	0,612989	3,216919	-0,065019	-0,912997	-0,165000	-0,508995	0,024784	-0,099482	-0,042058	1,897899	0,346298	-0,579957	-0,547319	-2,891348	-1,103652	-16,992240	6,101067	11,790244	0,024784	-0,099482	-0,042058	-5,911404	-1,599248	-0,579957	0,024784	-0,099482	-0,042058	-5,911404	-1,599248	-0,579957
09:41:55,58	0,612989	3,216919	-0,065019	-0,912997	-0,165000	-0,508995	0,030917	-0,097071	-0,042835	1,784452	0,728878	-0,630753	-0,546834	-2,889578	-1,107166	-17,024003	6,088527	11,797499	0,030917	-0,097071	-0,042835	-5,835622	-1,698100	-0,630753	0,030917	-0,097071	-0,042835	-5,835622	-1,698100	-0,630753
09:41:55,63	0,612989	3,216919	-0,065019	-0,912997	-0,165000	-0,508995	0,029141	-0,096606	-0,046349	1,733544	0,615312	-0,623498	-0,541618	-2,885600	-1,103694	-17,068399	6,113296	11,802973	0,029141	-0,096606	-0,046349	-5,850049	-1,672285	-0,623498	0,029141	-0,096606	-0,046349	-5,850049	-1,672285	-0,623498
09:41:55,68	0,612989	3,216919	-0,065019	-0,912997	-0,165000	-0,508995	0,023088	-0,099134	-0,042877	1,864254	0,249719	-0,618024	-0,542784	-2,894898	-1,104838	-17,088151	6,119065	11,792786	0,023088	-0,099134	-0,042877	-5,917789	-1,562711	-0,618024	0,023088	-0,099134	-0,042877	-5,917789	-1,562711	-0,618024
09:41:55,73	0,612989	3,216919	-0,065019	-0,912997	-0,165000	-0,508995	0,025368	-0,097766	-0,045972	1,804974	0,380664	-0,611930	-0,543943	-2,886891	-1,106789	-17,051728	6,117369	11,809067	0,025368	-0,097766	-0,045972	-5,869671	-1,610722	-0,611930	0,025368	-0,097766	-0,045972	-5,869671	-1,610722	-0,611930
09:41:55,78	0,612989	3,216919	-0,065019	-0,912997	-0,165000	-0,508995	0,025368	-0,097766	-0,045972	1,804974	0,380664	-0,611930	-0,540299	-2,888830	-1,106355	-17,004026	6,114614	11,823102	0,025368	-0,097766	-0,045972	-5,869671	-1,610722	-0,611930	0,025368	-0,097766	-0,045972	-5,869671	-1,610722	-0,611930
09:41:55,83	0,612989	3,216919	-0,065019	-0,912997	-0,165000	-0,508995	0,023473	-0,100772	-0,044024	1,970342	0,277542	-0,612162	-0,540392	-2,886753	-1,104841	-17,051191	6,127508	11,808835	0,023473	-0,100772	-0,044024	-5,940284	-1,565119	-0,612162	0,023473	-0,100772	-0,044024	-5,940284	-1,565119	-0,612162
09:41:55,88	0,612989	3,216919	-0,065019	-0,912997	-0,165000	-0,508995	0,027240	-0,098828	-0,041299	1,849972	0,459739	-0,600336	-0,543959	-2,889043	-1,102116	-17,072677	6,117644	11,820661	0,027240	-0,098828	-0,041299	-5,908055	-1,678615	-0,600336	0,027240	-0,098828	-0,041299	-5,908055	-1,678615	-0,600336
09:41:55,93	0,612989	3,216919	-0,065019	-0,912997	-0,165000	-0,508995	0,026140	-0,098163	-0,043251	1,801307	0,410863	-0,604333	-0,543985	-2,887757	-1,104068	-17,072472	6,101297	11,816664	0,026140	-0,098163	-0,043251	-5,904472	-1,641100	-0,604333	0,026140	-0,098163	-0,043251	-5,904472	-1,641100	-0,604333
09:41:55,98	0,612989	3,216919	-0,065019	-0,912997	-0,165000	-0,508995	0,030843	-0,098266	-0,043223	1,823712	0,682880	-0,605651	-0,546248	-2,891882	-1,104040	-17,040178	6,102351	11,815346	0,030843	-0,098266	-0,043223	-5,890135	-1,738299	-0,605651	0,030843	-0,098266	-0,043223	-5,890135	-1,738299	-0,605651
09:41:56,03	0,612989	3,216919	-0,065019	-0,912997	-0,165000	-0,508995	0,030477	-0,101732	-0,045376	1,987997	0,642542	-0,624019	-0,543063	-2,893298	-1,106193	-17,066636	6,099176	11,796978	0,030477	-0,101732	-0,045376	-5,997979	-1,749936	-0,624019	0,030477	-0,101732	-0,045376	-5,997979	-1,749936	-0,624019
09:41:56,08	0,612989	3,216919	-0,065019	-0,912997	-0,165000	-0,508995	0,024145	-0,101138	-0,043216	1,976470	0,315860	-0,574384	-0,540897	-2,893166	-1,106728	-17,018144	6,114261	11,827561	0,024145	-0,101138	-0,043216	-5,962833	-1,579514	-0,574384	0,024145	-0,101138	-0,043216	-5,962833	-1,579514	-0,574384
09:41:56,13	0,612989	3,216919	-0,065019	-0,912997	-0,165000	-0,508995	0,021802	-0,100529	-0,044027	1,959014	0,217862	-0,622159	-0,539767	-2,885184	-1,104844	-17,026941	6,115021	11,798838	0,021802	-0,100529	-0,044027	-5,932531	-1,493578	-0,622159	0,021802	-0,100529	-0,044027	-5,932531	-1,493578	-0,622159
09:41:56,18	0,612989	3,216919	-0,065019	-0,912997	-0,165000	-0,508995	0,021802	-0,100529	-0,044027	1,959014	0,217862	-0,622159	-0,545132	-2,889827	-1,105621	-17,059183	6,093653	11,802187	0,021802	-0,100529	-0,044027	-5,932531	-1,493578	-0,622159	0,021802	-0,100529	-0,044027	-5,932531	-1,493578	-0,622159
09:41:56,23	0,612989	3,216919	-0,065019	-0,912997	-0,165000	-0,508995	0,023113	-0,103962	-0,047493	2,149709	0,250242	-0,584988	-0,537450	-2,888036	-1,108310	-17,051852	6,143511	11,836009	0,023113	-0,103962	-0,047493	-6,011270	-1,564151	-0,584988	0,023113	-0,103962	-0,047493	-6,011270	-1,564151	-0,584988
09:41:56,29	0,612989	3,216919	-0,065019	-0,912997	-0,165000	-0,508995	0,023113	-0,103962	-0,047493	2,149709	0,250242	-0,584988	-0,543957	-2,887856	-1,107568	-17,073457	6,159583	11,815816	0,023113	-0,103962	-0,047493	-6,011270	-1,564151	-0,584988	0,023113	-0,103962	-0,047493	-6,011270	-1,564151	-0,584988
09:41:56,34	0,612989	3,216919	-0,065019	-0,912997	-0,165000	-0,508995	0,026211	-0,098237	-0,046751	1,855135	0,384592	-0,605181	-0,540735	-2,893012	-1,106641	-17,023273	6,146014	11,818938	0,026211	-0,098237	-0,046751	-5,856445	-1,672995	-0,605181	0,026211	-0,098237	-0,046751	-5,856445	-1,672995	-0,605181
09:41:56,39	0,612989	3,216919	-0,065019	-0,912997	-0,165000	-0,508995	0,029065	-0,103605	-0,045823	2,147619	0,583232	-0,602059	-0,542826	-2,889971	-1,106775	-17,065464	6,053901	11,816593	0,029065	-0,103605	-0,045823	-5,985361	-1,698374	-0,602059	0,029065	-0,103605	-0,045823	-5,985361	-1,698374	-0,602059
09:41:56,44	0,612989	3,216919	-0,065019	-0,912997	-0,165000	-0,508995	0,027478	-0,100273	-0,045958	1,873520	0,510205	-0,604404	-0,469337	-2,917706	-1,116300	-18,160603	2,525345	12,292450	0,027478	-0,100273	-0,045958	-5,997946	-1,646789	-0,604404	0,027478	-0,100273	-0,045958	-5,997946	-1,646789	-0,604404
09:41:56,49	0,612989	3,216919	-0,065019	-0,912997	-0,165000	-0,508995	0,014752	-0,177784	-0,055483	2,300701	0,664311	-0,128547	-0,538825	-2,936076	-1,121666	-19,055843	6,681414	12,087785	0,014752	-0,177784	-0,055483	-11,655373	-0,493689	-0,128547	0,014752	-0,177784	-0,055483	-11,655373	-0,493689	-0,128547
09:41:56,54	0,612989	3,216919	-0,065019	-0,912997	-0,165000	-0,508995	0,073399	-0,111885	-0,049418	3,304216	0,563641	-0,485982	-0,555731	-2,935546	-1,110235	-18,673729	7,937233	11,935016	0,073399	-0,111885	-0,049418	-5,478781	-5,198164	-0,485982	0,073399	-0,111885	-0,049418	-5,478781	-5,198164	-0,485982
09:41:56,59	0,612939	3,216947	-0,064988	-0,863008	-0,164997	-0,509032	0,058627	-0,115451	-0,043616	3,045541	0,323664	-0,455970	-0,545257	-2,924536	-1,104433	-18,438377	7,288541	11,965027	0,058627	-0,115451	-0,043616	-6,017386	-4,278539	-0,455970	0,058627	-0,115451	-0,043616	-6,017386	-4,278539	-0,455970
09:41:56,64	0,612939	3,216947	-0,064988	-0,863008	-0,164997	-0,509032	0,063076	-0,110613	-0,050999	2,776796	0,629692	-0,484118	-0,551671	-2,925970	-1,111816	-18,382299	7,236333	11,936879	0,063076	-0,110613	-0,050999	-5,906357	-4,321774	-0,484118	0,063076	-0,110613	-0,050999	-5,906357	-4,321774	-0,484118
09:41:56,69	0,612939	3,216947	-0,064988	-0,863008	-0,164997	-0,509032	0,060818	-0,111246	-0,046335	2,789628	0,473668	-0,451999	-0,549994	-2,924331	-1,107152	-18,425781	7,238242	11,968998	0,060818	-0,111246	-0,046335	-5,943221	-4,300550	-0,451999	0,060818	-0,111246	-0,046335	-5,943221	-4,300550	-0,451999
09:41:56,74	0,612939	3,216947	-0,064988	-0,863008	-0,164997	-0,509032	0,057994	-0,115875	-0,050183	3,077314	0,365188	-0,443750	-0,544573	-2,924200	-1,111000	-18,369053	7,259748	11,977247	0,057994	-0,115875	-0,050183	-6,018895	-4,187335	-0,443750	0,057994	-0,115875	-0,050183	-6,018895	-4,187335	-0,443750
09:41:56,79	0,612939	3,216947	-0,064988	-0,863008	-0,164997	-0,509032	0,057994	-0,115875	-0,050183	3,077314	0,365188	-0,443750	-0,539436	-2,923034	-1,110665	-18,443122	7,248875	11,949445	0,054416	-0,119741	-0,049847	-6,167795	-4,151217	-0,471552	0,054416	-0,119741	-0,049847	-6,167795	-4,151217	-0,471552
09:41:56,84	0,612939	3,216947	-0,064988	-0,863008	-0,164997	-0,509032	0,054416	-0,119741	-0,049847	3,231894	0,120402	-0,471552	-0,548171	-2,923513	-1,110644	-18,405533	7,278813	11,967805	0,054416	-0,119741	-0,049847	-6,167795	-4,151217	-0,471552	0,054416	-0,119741	-0,049847	-6,167795	-4,151217	-0,471552
09:41:56,89	0,612939	3,216947	-0,064988	-0,863008	-0,164997	-0,509032	0,059198	-0,112416	-0,049826	2,895677	0,386670	-0,453192	-0,544713	-2,928030	-1,111765	-18,385597	7,097801	11,981792	0,059198	-0,112416	-0,049826	-5,928941	-4,260365	-0,453192	0,059198	-0,112416	-0,049826	-5,928941	-4,260365	-0,453192
09:41:56,94	0,612939	3,216947	-0,064988	-0,863008	-0,164997	-0,509032	0,061381	-0,117669	-0,050947	3,022061	0,607946	-0,439205	-0,476289	-2,971049	-1,113955	-20,330458	3,986882	12,446718	0,061381	-0,117669	-0,050947	-6,214950	-4,210439	-0,439205	0,061381	-0,117669	-0,050947	-6,214950	-4,210439	-0,439205
09:41:56,99	0,612939	3,216947	-0,064988	-0,863008	-0,164997	-0,509032	0,064425	-0,198435	-0,053138	3,555342	0,637392	0,025721	-0,518990	-2,944098	-1,123003	-18,889722	6,717991	12,192049	0,064425	-0,198435	-0,053138	-12,021819	-4,419941	0,025721	0,064425	-0,198435	-0,053138	-12,021819	-4,419941	0,025721
09:41:57,04	0,612939	3,216947	-0,064988	-0,863008	-0,164997	-0,509032	0,062435	-0,147980	-0,062185	4,017270	0,416082	-0,228948	-0,544926	-2,955844	-1,122071	-19,211915	8,257993	12,068318	0,062435	-0,147980	-0,062185	-7,599191	-4,485054	-0,228948	0,062435	-0,147980	-0,062185	-7,599191	-4,485054	-0,228948
09:41:57,09	0,613022	3,216971	-0,064993	-0,812973	-0,165007	-0,509011	0,073407	-0,140389	-0,059229	4,395696	0,255157	-0,285189	-0,531050	-2,949805	-1,120046	-19,136618	7,753315	12,135808	0,073407	-0,140389	-0,059229	-6,624856	-5,507297	-0,285189	0,073407	-0,140389	-0,059229	-6,624856	-5,507297	-0,285189
09:41:57,14	0,613022	3,216971	-0,064993	-0,812973	-0,165007	-0,509011	0,073407	-0,140389	-0,059229	4,395696	0,255157	-0,285189	-0,531846	-2,950090	-1,117778	-19,216564	7,678172	12,098747	0,073407	-0,140389	-0,059229	-6,624856	-5,507297	-0,285189	0,073407	-0,140389	-0,059229	-6,624856	-5,507297	-0,285189
09:41:57,19	0,613022	3,216971	-0,064993	-0,812973	-0,165007	-0,509011	0,076751	-0,135381	-0,060810	4,084207	0,411047	-0,286029	-0,537059	-2,950197	-1,121627	-19,177733	7,718108	12,134968	0,076751	-0,135381	-0,060810	-6,543178	-5,613919	-0,286029	0,076751	-0,135381	-0,060810	-6,543178	-5,613919	-0,286029
09:41:57,24	0,613022	3,216971	-0,064993	-0,812973	-0,165007	-0,509011	0,076361	-0,132366	-0,061230	3,906925	0,379803	-0,300643	-0,539476	-2,948352	-1,122047	-19,197471	7,705842	12,120354	0,076361	-0,132366	-0,061230	-6,483767	-5,614544	-0,300643	0,076361	-0,132366	-0,061230	-6,483767	-5,614544	-0,300643
09:41:57,29	0,613022	3,216971	-0,064993	-0,812973	-0,165007	-0,509011	0,076361	-0,132366	-0,061230	3,906925	0,379803	-0,300643	-0,530592	-2,947557	-1,120069	-19,182974	7,731123	12,145690	0,076361	-0,132366	-0,061230	-6,483767	-5,614544	-0,300643	0,076361	-0,132366	-0,061230	-6,483767	-5,614544	-0,300643
09:41:57,34	0,613022	3,216971	-0,064993	-0,812973	-0,165007	-0,509011	0,081918	-0,136191	-0,058121	4,110887	0,591026	-0,301389	-0,538941	-2,955077	-1,118938	-19,262276	7,749094	12,119608	0,081918	-0,136191	-0,058121	-6,580078	-5,839556	-0,301389	0,081918	-0,136191	-0,058121	-6,580078	-5,839556	-0,301389
09:41:57,39	0,613022	3,216971	-0,064993	-0,812973	-0,165007	-0,509011	0,081918	-0,136191	-0,058121	4,110887	0,591026	-0,301389	-0,537763	-2,950074	-1,123220	-19,245529	7,766122	12,128378	0,081918	-0,136191	-0,058121	-6,580078	-5,839556	-0,301389	0,081918	-0,136191	-0,058121	-6,580078	-5,839556	-0,301389
09:41:57,44	0,613022	3,216971	-0,064993	-0,812973	-0,165007	-0,509011	0,076997	-0,134710	-0,062403	4,057017	0,341089	-0,292619	-0,534350	-2,955662	-1,121859	-19,172659	7,740027	12,131379	0,076997	-0,134710	-0,062403	-6,517722	-5,703143	-0,292619	0,076997	-0,134710	-0,062403	-6,517722	-5,703143	-0,292619
09:41:57,49	0,613022	3,216971	-0,064993	-0,812973	-0,165007	-0,509011	0,080129	-0,140460	-0,061042	4,369824	0,580153	-0,289618	-0,532371	-2,955207	-1,119292	-19,217782	7,745968	12,125228	0,080129	-0,140460	-0,061042	-6,656247	-5,710008	-0,289618	0,080129	-0,140460	-0,061042	-6,656247	-5,710008	-0,289618
09:41:57,54	0,613022	3,216971	-0,064993	-0,812973	-0,165007	-0,509011	0,078746	-0,141946	-0,058475	4,429719	0,466157	-0,295769	-0,534230	-2,950251	-1,121669	-19,240472	7,734080	12,112405	0,078746	-0,141946	-0,058475	-6,713062	-5,715391	-0,295769	0,078746	-0,141946	-0,058475	-6,713062	-5,715391	-0,295769
09:41:57,59	0,613022	3,216971	-0,064993	-0,812973	-0,165007	-0,509011	0,079703	-0,134244	-0,058903	4,007178	0,499105	-0,301219	-0,539520	-2,952185	-1,119720	-19,243353	7,735328	12,119778	0,079703	-0,134244	-0,058903	-6,530940	-5,757582	-0,301219	0,079703	-0,134244	-0,058903	-6,530940	-5,757582	-0,301219
09:41:57,64	0,613022	3,216971	-0,064993	-0,812973	-0,165007	-0,509011	0,076537	-0,142144	-0,057327	4,450987	0,400637	-0,340566	-0,531095	-2,953393	-1,118144	-19,169572	7,730790	12,080431	0,076537	-0,142144	-0,057327	-6,707355	-5,607518	-0,340566	0,076537	-0,142144	-0,057327	-6,707355	-5,607518	-0,340566
09:41:57,69	0,613022	3,216971	-0,064993	-0,812973	-0,165007	-0,509011	0,074440	-0,137324	-0,061617	4,147792	0,265582	-0,299646	-0,534221	-2,949167	-1,122434	-19,218376	7,698328	12,121351	0,074440	-0,137324	-0,061617	-6,632119	-5,577993	-0,299646	0,074440	-0,137324	-0,061617	-6,632119	-5,577993	-0,299646
09:41:57,74	0,613022	3,216971	-0,064993	-0,812973	-0,165007	-0,509011	0,074440	-0,137324	-0,061617	4,147792	0,265582	-0,299646	-0,541783	-2,954306	-1,118946	-19,213161	7,742730	12,089457	0,074440	-0,137324	-0,061617	-6,632119	-5,577993	-0,299646	0,074440	-0,137324	-0,061617	-6,632119	-5,577993	-0,299646
09:41:57,79	0,613022	3,216971	-0,064993	-0,812973	-0,165007	-0,509011	0,081504	-0,135312	-0,058902	4,058168	0,604126	-0,316448	-0,539495	-2,954279	-1,119719	-19,235788	7,725689	12,104549	0,081504	-0,135312	-0,058902	-6,563818	-5,793936	-0,316448	0,081504	-0,135312	-0,058902	-6,563818	-5,793936	-0,316448
09:41:57,84	0,613022	3,216971	-0,064993	-0,812973	-0,165007	-0,509011	0,079454	-0,143755	-0,058490	4,510367	0,529181	-0,335494	-0,531158	-2,956725	-1,119307	-19,201794	7,721239	12,085503	0,079454	-0,143755	-0,058490	-6,774423	-5,707941	-0,335494	0,079454	-0,143755	-0,058490	-6,774423	-5,707941	-0,335494
09:41:57,90	0,613022	3,216971	-0,064993	-0,812973	-0,165007	-0,509011	0,079454	-0,143755	-0,058490	4,510367	0,529181	-0,335494	-0,534500	-2,950178	-1,121609	-19,227753	7,726183	12,099836	0,079454	-0,143755	-0,058490	-6,774423	-5,707941	-0,335494	0,079454	-0,143755	-0,058490	-6,774423	-5,707941	-0,335494
09:41:57,95	0,613022	3,216971	-0,064993	-0,812973	-0,165007	-0,509011	0,075455	-0,137588	-0,060791	4,180948	0,296305	-0,321161	-0,533544	-2,951732	-1,118935	-19,218983	7,773738	12,106845	0,075455	-0,137588	-0,060791	-6,619677	-5,626935	-0,321161	0,075455	-0,137588	-0,060791	-6,619677	-5,626935	-0,321161
09:41:58,00	0,613022	3,216971	-0,064993	-0,812973	-0,165007	-0,509011	0,076323	-0,139193	-0,058118	4,309984	0,325247	-0,314153	-0,531854	-2,950996	-1,121660	-19,226810	7,713811	12,107065	0,076323	-0,139193	-0,058118	-6,616645	-5,666113	-0,314153	0,076323	-0,139193	-0,058118	-6,616645	-5,666113	-0,314153
09:41:58,05	0,613022	3,216971	-0,064993	-0,812973	-0,165007	-0,509011	0,074840	-0,140288	-0,060843	4,311130	0,271330	-0,313932	-0,541880	-2,955562	-1,120887	-19,253033	7,736313	12,110020	0,074840	-0,140288	-0,060843	-6,701483	-5,603635	-0,313932	0,074840	-0,140288	-0,060843	-6,701483	-5,603635	-0,313932
09:41:58,10	0,613022	3,216971	-0,064993	-0,812973	-0,165007	-0,509011	0,083807	-0,133889	-0,060070	3,984734	0,703648	-0,310977	-0,538399	-2,954120	-1,121276	-19,269265	7,726881	12,120627	0,080819	-0,136182	-0,060459	-6,602577	-5,805369	-0,300370	0,080819	-0,136182	-0,060459	-6,602577	-5,805369	-0,300370
09:41:58,15	0,613022	3,216971	-0,064993	-0,812973	-0,165007	-0,509011	0,080819	-0,136182	-0,060459	4,087699	0,538912	-0,300370	-0,538371	-2,952206	-1,120523	-19,254707	7,723496	12,091129	0,080819	-0,136182	-0,060459	-6,602577	-5,805369	-0,300370	0,080819	-0,136182	-0,060459	-6,602577	-5,805369	-0,300370
09:41:58,20	0,613022	3,216971	-0,064993	-0,812973	-0,165007	-0,509011	0,079147	-0,135249	-0,059706	4,043558	0,466255	-0,329869	-0,540014	-2,951355	-1,121629	-19,182865	7,711924	12,134141	0,079147	-0,135249	-0,059706	-6,573519	-5,746754	-0,329869	0,079147	-0,135249	-0,059706	-6,573519	-5,746754	-0,329869
09:41:58,25	0,613022	3,216971	-0,064993	-0,812973	-0,165007	-0,509011	0,080593	-0,135864	-0,059238	4,096765	0,534660	-0,301302	-0,538562	-2,953765	-1,120055	-19,249968	7,745307	12,119695	0,080593	-0,135864	-0,059238	-6,568542	-5,791881	-0,301302	0,080593	-0,135864	-0,059238	-6,568542	-5,791881	-0,301302
09:41:58,30	0,613022	3,216971	-0,064993	-0,812973	-0,165007	-0,509011	0,080593	-0,135864	-0,059238	4,096765	0,534660	-0,301302	-0,535338	-2,957618	-1,121266	-19,234294	7,742988	12,086872	0,080593	-0,135864	-0,059238	-6,568542	-5,791881	-0,301302	0,080593	-0,135864	-0,059238	-6,568542	-5,791881	-0,301302
09:41:58,35	0,613022	3,216971	-0,064993	-0,812973	-0,165007	-0,509011	0,080399	-0,134611	-0,060848	4,002064	0,545227	-0,305798	-0,539550	-2,952971	-1,121665	-19,246871	7,709369	12,115199	0,080399	-0,134611	-0,060848	-6,564927	-5,766091	-0,305798	0,080399	-0,134611	-0,060848	-6,564927	-5,766091	-0,305798
09:41:58,40	0,613022	3,216971	-0,064993	-0,812973	-0,165007	-0,509011	0,080399	-0,134611	-0,060848	4,002064	0,545227	-0,305798	-0,530190	-2,958741	-1,117784	-19,174939	7,361062	12,139253	0,080399	-0,134611	-0,060848	-6,564927	-5,766091	-0,305798	0,080399	-0,134611	-0,060848	-6,564927	-5,766091	-0,305798
09:41:58,45	0,613022	3,216971	-0,064993	-0,812973	-0,165007	-0,509011	0,080716	-0,145602	-0,056967	4,307876	0,798141	-0,281745	-0,474085	-3,002860	-1,122467	-21,627757	4,982615	12,594537	0,080716	-0,145602	-0,056967	-7,121844	-5,538034	-0,281745	0,080716	-0,145602	-0,056967	-7,121844	-5,538034	-0,281745
09:41:58,50	0,613022	3,216971	-0,064993	-0,812973	-0,165007	-0,509011	0,090872	-0,216250	-0,061650	4,695380	0,391281	0,173539	-0,513911	-2,966811	-1,136733	-19,566254	7,503742	12,302712	0,090872	-0,216250	-0,061650	-12,280225	-6,742149	0,173539	0,090872	-0,216250	-0,061650	-12,280225	-6,742149	0,173539
09:41:58,55	0,613022	3,216971	-0,064993	-0,812973	-0,165007	-0,509011	0,079565	-0,163735	-0,075916	5,178707	0,328095	-0,118285	-0,538279	-2,975353	-1,128450	-19,940756	8,912624	12,181282	0,079565	-0,163735	-0,075916	-7,674465	-5,917779	-0,118285	0,079565	-0,163735	-0,075916	-7,674465	-5,917779	-0,118285
09:41:58,60	0,612972	3,217028	-0,064985	-0,762996	-0,165013	-0,508990	0,099147	-0,146902	-0,067632	5,336301	0,317559	-0,239715	-0,523115	-2,966951	-1,129082	-19,723161	8,185118	12,256896	0,099147	-0,146902	-0,067632	-6,195532	-7,465455	-0,239715	0,099147	-0,146902	-0,067632	-6,195532	-7,465455	-0,239715
09:41:58,65	0,612972	3,217028	-0,064985	-0,762996	-0,165013	-0,508990	0,084288	-0,155834	-0,068264	5,279505	0,097122	-0,164101	-0,521340	-2,966910	-1,128687	-19,705727	8,141509	12,250548	0,084288	-0,155834	-0,068264	-6,953461	-6,519514	-0,164101	0,084288	-0,155834	-0,068264	-6,953461	-6,519514	-0,164101
09:41:58,70	0,612972	3,217028	-0,064985	-0,762996	-0,165013	-0,508990	0,083365	-0,157350	-0,067870	5,329307	0,086021	-0,170449	-0,523573	-2,965280	-1,131785	-19,653270	8,184305	12,248275	0,083071	-0,154601	-0,070968	-6,886559	-6,426310	-0,172722	0,083071	-0,154601	-0,070968	-6,886559	-6,426310	-0,172722
09:41:58,75	0,612972	3,217028	-0,064985	-0,762996	-0,165013	-0,508990	0,083071	-0,154601	-0,070968	5,249657	0,094733	-0,172722	-0,522902	-2,972483	-1,126346	-19,651714	8,188624	12,200529	0,083071	-0,154601	-0,070968	-6,886559	-6,426310	-0,172722	0,083071	-0,154601	-0,070968	-6,886559	-6,426310	-0,172722
09:41:58,80	0,612972	3,217028	-0,064985	-0,762996	-0,165013	-0,508990	0,088972	-0,158784	-0,065529	5,471672	0,400819	-0,220468	-0,523181	-2,968717	-1,127126	-19,742192	8,133415	12,273353	0,088972	-0,158784	-0,065529	-6,992880	-6,583521	-0,220468	0,088972	-0,158784	-0,065529	-6,992880	-6,583521	-0,220468
09:41:58,85	0,612972	3,217028	-0,064985	-0,762996	-0,165013	-0,508990	0,085851	-0,156660	-0,066309	5,268159	0,187732	-0,147644	-0,527802	-2,971118	-1,128683	-19,724989	8,190280	12,255410	0,085851	-0,156660	-0,066309	-7,029638	-6,551544	-0,147644	0,085851	-0,156660	-0,066309	-7,029638	-6,551544	-0,147644
09:41:58,90	0,612972	3,217028	-0,064985	-0,762996	-0,165013	-0,508990	0,090241	-0,153858	-0,067866	5,180326	0,402481	-0,165587	-0,524302	-2,966993	-1,129481	-19,700048	8,099530	12,229723	0,090241	-0,153858	-0,067866	-6,897549	-6,681417	-0,165587	0,090241	-0,153858	-0,067866	-6,897549	-6,681417	-0,165587
09:41:58,95	0,612972	3,217028	-0,064985	-0,762996	-0,165013	-0,508990	0,084919	-0,154827	-0,068664	5,164559	0,192705	-0,191274	-0,458226	-3,003824	-1,125557	-21,037428	4,867878	12,739471	0,084919	-0,154827	-0,068664	-6,989331	-6,473405	-0,191274	0,084919	-0,154827	-0,068664	-6,989331	-6,473405	-0,191274
09:41:59,00	0,612972	3,217028	-0,064985	-0,762996	-0,165013	-0,508990	0,083777	-0,230466	-0,064740	5,630418	0,590958	0,318474	-0,523498	-2,996215	-1,133957	-20,699815	8,746330	12,409444	0,083777	-0,230466	-0,064740	-12,461153	-5,985528	0,318474	0,083777	-0,230466	-0,064740	-12,461153	-5,985528	0,318474
09:41:59,05	0,612972	3,217028	-0,064985	-0,762996	-0,165013	-0,508990	0,129874	-0,161326	-0,071248	6,210105	0,535670	-0,060499	-0,541151	-3,009175	-1,132065	-21,073719	9,709663	12,360498	0,129874	-0,161326	-0,071248	-6,453985	-9,659415	-0,060499	0,129874	-0,161326	-0,071248	-6,453985	-9,659415	-0,060499
09:41:59,10	0,612943	3,216975	-0,064998	-0,712981	-0,165025	-0,509027	0,120104	-0,170848	-0,072124	6,225054	0,325389	-0,036659	-0,528020	-3,005475	-1,132941	-21,055952	9,144932	12,384338	0,120104	-0,170848	-0,072124	-7,186501	-9,102762	-0,036659	0,120104	-0,170848	-0,072124	-7,186501	-9,102762	-0,036659
09:41:59,15	0,612943	3,216975	-0,064998	-0,712981	-0,165025	-0,509027	0,122600	-0,175087	-0,073627	6,421486	0,518644	-0,023549	-0,525597	-3,009757	-1,134444	-21,013018	9,092408	12,397448	0,122600	-0,175087	-0,073627	-7,322867	-9,105471	-0,023549	0,122600	-0,175087	-0,073627	-7,322867	-9,105471	-0,023549
09:41:59,20	0,612943	3,216975	-0,064998	-0,712981	-0,165025	-0,509027	0,116122	-0,174162	-0,073617	6,461709	0,161964	0,004483	-0,523159	-3,003684	-1,134434	-20,986022	9,178828	12,425480	0,116122	-0,174162	-0,073617	-7,210006	-8,953638	0,004483	0,116122	-0,174162	-0,073617	-7,210006	-8,953638	0,004483
09:41:59,25	0,612943	3,216975	-0,064998	-0,712981	-0,165025	-0,509027	0,120311	-0,175845	-0,073996	6,519118	0,367230	0,008418	-0,523796	-3,008154	-1,134813	-21,011968	9,159027	12,429415	0,120311	-0,175845	-0,073996	-7,284734	-9,077220	0,008418	0,120311	-0,175845	-0,073996	-7,284734	-9,077220	0,008418
09:41:59,30	0,612943	3,216975	-0,064998	-0,712981	-0,165025	-0,509027	0,120311	-0,175845	-0,073996	6,519118	0,367230	0,008418	-0,521469	-3,002927	-1,132928	-21,016216	9,144895	12,380586	0,120311	-0,175845	-0,073996	-7,284734	-9,077220	0,008418	0,120311	-0,175845	-0,073996	-7,284734	-9,077220	0,008418
09:41:59,35	0,612943	3,216975	-0,064998	-0,712981	-0,165025	-0,509027	0,114621	-0,175248	-0,072111	6,473683	0,074729	-0,040412	-0,519135	-3,004253	-1,134059	-21,016735	9,124699	12,414755	0,114603	-0,177932	-0,073242	-7,372148	-8,912906	-0,006242	0,114603	-0,177932	-0,073242	-7,372148	-8,912906	-0,006242
09:41:59,40	0,612943	3,216975	-0,064998	-0,712981	-0,165025	-0,509027	0,114603	-0,177932	-0,073242	6,595522	0,083419	-0,006242	-0,520898	-3,004214	-1,129830	-21,027406	9,119684	12,363380	0,114603	-0,177932	-0,073242	-7,372148	-8,912906	-0,006242	0,114603	-0,177932	-0,073242	-7,372148	-8,912906	-0,006242
09:41:59,45	0,612943	3,216975	-0,064998	-0,712981	-0,165025	-0,509027	0,117440	-0,176271	-0,075546	6,539492	0,257085	0,004150	-0,521992	-3,005880	-1,136363	-20,978928	9,137938	12,425148	0,117440	-0,176271	-0,075546	-7,297749	-8,961975	0,004150	0,117440	-0,176271	-0,075546	-7,297749	-8,961975	0,004150
09:41:59,50	0,612943	3,216975	-0,064998	-0,712981	-0,165025	-0,509027	0,117440	-0,176271	-0,075546	6,539492	0,257085	0,004150	-0,523894	-3,004162	-1,136033	-21,044694	9,149008	12,401677	0,117440	-0,176271	-0,075546	-7,297749	-8,961975	0,004150	0,117440	-0,176271	-0,075546	-7,297749	-8,961975	0,004150
09:41:59,55	0,612943	3,216975	-0,064998	-0,712981	-0,165025	-0,509027	0,119212	-0,169618	-0,071739	6,132877	0,296337	-0,033019	-0,523830	-3,003717	-1,134849	-21,008483	9,129546	12,404884	0,119212	-0,169618	-0,071739	-7,182123	-9,061814	-0,033019	0,119212	-0,169618	-0,071739	-7,182123	-9,061814	-0,033019
09:41:59,60	0,612943	3,216975	-0,064998	-0,712981	-0,165025	-0,509027	0,122584	-0,170243	-0,070923	6,185290	0,462619	0,000399	-0,529784	-3,007321	-1,131740	-21,052956	9,133595	12,421396	0,122584	-0,170243	-0,070923	-7,178798	-9,160221	0,000399	0,122584	-0,170243	-0,070923	-7,178798	-9,160221	0,000399
09:41:59,65	0,612943	3,216975	-0,064998	-0,712981	-0,165025	-0,509027	0,122584	-0,170243	-0,070923	6,185290	0,462619	0,000399	-0,524456	-3,001540	-1,133290	-21,015450	9,115932	12,428011	0,122584	-0,170243	-0,070923	-7,178798	-9,160221	0,000399	0,122584	-0,170243	-0,070923	-7,178798	-9,160221	0,000399
09:41:59,70	0,612943	3,216975	-0,064998	-0,712981	-0,165025	-0,509027	0,122481	-0,169482	-0,073675	6,148850	0,444757	-0,031495	-0,530392	-3,006851	-1,134493	-21,062223	9,142574	12,389502	0,122481	-0,169482	-0,073675	-7,155483	-9,170012	-0,031495	0,122481	-0,169482	-0,073675	-7,155483	-9,170012	-0,031495
09:41:59,75	0,612943	3,216975	-0,064998	-0,712981	-0,165025	-0,509027	0,123025	-0,173868	-0,073938	6,358709	0,482542	-0,014812	-0,526865	-3,009515	-1,134755	-21,063115	9,122029	12,406185	0,123025	-0,173868	-0,073938	-7,289963	-9,174927	-0,014812	0,123025	-0,173868	-0,073938	-7,289963	-9,174927	-0,014812
09:41:59,80	0,612943	3,216975	-0,064998	-0,712981	-0,165025	-0,509027	0,115431	-0,168173	-0,074493	6,097870	0,103850	-0,068597	-0,528000	-3,000091	-1,135310	-21,031410	9,144502	12,352400	0,115431	-0,168173	-0,074493	-7,103724	-8,957452	-0,068597	0,115431	-0,168173	-0,074493	-7,103724	-8,957452	-0,068597
09:41:59,85	0,612943	3,216975	-0,064998	-0,712981	-0,165025	-0,509027	0,115431	-0,168173	-0,074493	6,097870	0,103850	-0,068597	-0,528580	-3,007974	-1,133298	-21,038941	9,125026	12,402656	0,115431	-0,168173	-0,074493	-7,103724	-8,957452	-0,068597	0,115431	-0,168173	-0,074493	-7,103724	-8,957452	-0,068597
09:41:59,91	0,612943	3,216975	-0,064998	-0,712981	-0,165025	-0,509027	0,122548	-0,171612	-0,072481	6,256073	0,477150	-0,018341	-0,520250	-3,005115	-1,136398	-20,980807	9,100709	12,380804	0,122548	-0,171612	-0,072481	-7,215494	-9,142837	-0,018341	0,122548	-0,171612	-0,072481	-7,215494	-9,142837	-0,018341
09:41:59,96	0,612943	3,216975	-0,064998	-0,712981	-0,165025	-0,509027	0,124977	-0,175803	-0,073611	6,455691	0,650931	-0,019455	-0,526166	-3,012173	-1,134429	-21,006979	9,085461	12,401542	0,124977	-0,175803	-0,073611	-7,344822	-9,159748	-0,019455	0,124977	-0,175803	-0,073611	-7,344822	-9,159748	-0,019455
09:42:00,01	0,612943	3,216975	-0,064998	-0,712981	-0,165025	-0,509027	0,120606	-0,173863	-0,073641	6,373961	0,365244	-0,007066	-0,525660	-3,007417	-1,134458	-21,047988	9,131236	12,413931	0,120606	-0,173863	-0,073641	-7,274281	-9,102322	-0,007066	0,120606	-0,173863	-0,073641	-7,274281	-9,102322	-0,007066
09:42:00,06	0,612943	3,216975	-0,064998	-0,712981	-0,165025	-0,509027	0,120606	-0,173863	-0,073641	6,373961	0,365244	-0,007066	-0,525640	-3,005727	-1,131362	-21,034254	9,108488	12,396896	0,120606	-0,173863	-0,073641	-7,274281	-9,102322	-0,007066	0,120606	-0,173863	-0,073641	-7,274281	-9,102322	-0,007066
09:42:00,11	0,612943	3,216975	-0,064998	-0,712981	-0,165025	-0,509027	0,119132	-0,173035	-0,070545	6,318083	0,311888	-0,024101	-0,526793	-3,005915	-1,131756	-21,017924	9,091038	12,381646	0,119132	-0,173035	-0,070545	-7,265178	-9,040006	-0,024101	0,119132	-0,173035	-0,070545	-7,265178	-9,040006	-0,024101
09:42:00,16	0,612943	3,216975	-0,064998	-0,712981	-0,165025	-0,509027	0,119871	-0,172130	-0,070939	6,264088	0,373176	-0,039351	-0,528008	-3,006197	-1,132528	-21,047926	9,138533	12,407920	0,119871	-0,172130	-0,070939	-7,248149	-9,036718	-0,039351	0,119871	-0,172130	-0,070939	-7,248149	-9,036718	-0,039351
09:42:00,21	0,612943	3,216975	-0,064998	-0,712981	-0,165025	-0,509027	0,124451	-0,171359	-0,073634	6,227319	0,596889	-0,014091	-0,529752	-3,009496	-1,134451	-21,028763	9,101178	12,406906	0,124451	-0,171359	-0,073634	-7,224335	-9,172550	-0,014091	0,124451	-0,171359	-0,073634	-7,224335	-9,172550	-0,014091
09:42:00,26	0,612943	3,216975	-0,064998	-0,712981	-0,165025	-0,509027	0,124451	-0,171359	-0,073634	6,227319	0,596889	-0,014091	-0,528531	-3,004894	-1,132921	-21,001973	9,098868	12,382293	0,124451	-0,171359	-0,073634	-7,224335	-9,172550	-0,014091	0,124451	-0,171359	-0,073634	-7,224335	-9,172550	-0,014091
09:42:00,31	0,612943	3,216975	-0,064998	-0,712981	-0,165025	-0,509027	0,120280	-0,171435	-0,069568	6,236161	0,340271	0,001184	-0,524236	-3,006347	-1,135551	-20,977938	9,132375	12,386861	0,120280	-0,171435	-0,069568	-7,221455	-9,101724	0,001184	0,120280	-0,171435	-0,069568	-7,221455	-9,101724	0,001184
09:42:00,36	0,612943	3,216975	-0,064998	-0,712981	-0,165025	-0,509027	0,120280	-0,171435	-0,069568	6,236161	0,340271	0,001184	-0,523841	-3,005804	-1,131748	-21,000246	9,048618	12,375783	0,118299	-0,174632	-0,070931	-7,342332	-8,958535	-0,045214	0,118299	-0,174632	-0,070931	-7,342332	-8,958535	-0,045214
09:42:00,41	0,612943	3,216975	-0,064998	-0,712981	-0,165025	-0,509027	0,118299	-0,174632	-0,070931	6,366257	0,327940	-0,045214	-0,516941	-3,004197	-1,134057	-21,026794	8,939010	12,418987	0,118299	-0,174632	-0,070931	-7,342332	-8,958535	-0,045214	0,118299	-0,174632	-0,070931	-7,342332	-8,958535	-0,045214
09:42:00,46	0,612943	3,216975	-0,064998	-0,712981	-0,165025	-0,509027	0,113457	-0,179804	-0,073240	6,526994	0,107970	-0,002010	-0,454845	-3,053022	-1,140223	-23,243059	6,007320	12,912288	0,113457	-0,179804	-0,073240	-7,587581	-8,798410	-0,002010	0,113457	-0,179804	-0,073240	-7,587581	-8,798410	-0,002010
09:42:00,51	0,612943	3,216975	-0,064998	-0,712981	-0,165025	-0,509027	0,124693	-0,257993	-0,079406	6,945789	0,238732	0,491291	-0,500546	-3,021045	-1,144850	-21,349227	8,938098	12,608443	0,124693	-0,257993	-0,079406	-13,306647	-9,549652	0,491291	0,124693	-0,257993	-0,079406	-13,306647	-9,549652	0,491291
09:42:00,56	0,612943	3,216975	-0,064998	-0,712981	-0,165025	-0,509027	0,119851	-0,202426	-0,084033	7,541350	0,161667	0,187446	-0,526143	-3,044544	-1,140727	-22,580137	10,303399	12,562352	0,119851	-0,202426	-0,084033	-8,349080	-9,246624	0,187446	0,119851	-0,202426	-0,084033	-8,349080	-9,246624	0,187446
09:42:00,61	0,612877	3,217080	-0,064970	-0,663005	-0,165001	-0,509022	0,152999	-0,192008	-0,079910	7,566560	0,136743	0,141355	-0,528846	-3,061313	-1,145205	-23,222031	10,011464	12,593284	0,152999	-0,192008	-0,079910	-7,506081	-11,873709	0,141355	0,152999	-0,192008	-0,079910	-7,506081	-11,873709	0,141355
09:42:00,66	0,612877	3,217080	-0,064970	-0,663005	-0,165001	-0,509022	0,168873	-0,198052	-0,084388	7,307058	0,552267	0,172287	-0,528509	-3,066816	-1,144850	-23,383796	10,100057	12,616190	0,168873	-0,198052	-0,084388	-8,240007	-12,704301	0,172287	0,168873	-0,198052	-0,084388	-8,240007	-12,704301	0,172287
09:42:00,71	0,612877	3,217080	-0,064970	-0,663005	-0,165001	-0,509022	0,170294	-0,205350	-0,087929	7,674164	0,442899	0,178972	-0,534491	-3,062652	-1,145273	-23,427270	10,142489	12,632373	0,170294	-0,205350	-0,087929	-8,445830	-12,925183	0,178972	0,170294	-0,205350	-0,087929	-8,445830	-12,925183	0,178972
09:42:00,76	0,612877	3,217080	-0,064970	-0,663005	-0,165001	-0,509022	0,170294	-0,205350	-0,087929	7,674164	0,442899	0,178972	-0,526870	-3,070185	-1,147950	-23,444861	10,105281	12,642881	0,170294	-0,205350	-0,087929	-8,445830	-12,925183	0,178972	0,170294	-0,205350	-0,087929	-8,445830	-12,925183	0,178972
09:42:00,81	0,612877	3,217080	-0,064970	-0,663005	-0,165001	-0,509022	0,175569	-0,204199	-0,087133	7,596556	0,660530	0,221884	-0,530520	-3,065520	-1,146452	-23,497150	10,124159	12,633483	0,175569	-0,204199	-0,087133	-8,433081	-13,121609	0,221884	0,175569	-0,204199	-0,087133	-8,433081	-13,121609	0,221884
09:42:00,86	0,612877	3,217080	-0,064970	-0,663005	-0,165001	-0,509022	0,170468	-0,199853	-0,087170	7,367298	0,399268	0,212811	-0,528083	-3,063594	-1,147987	-23,443044	10,100447	12,633808	0,170468	-0,199853	-0,087170	-8,321196	-12,982440	0,212811	0,170468	-0,199853	-0,087170	-8,321196	-12,982440	0,212811
09:42:00,91	0,612877	3,217080	-0,064970	-0,663005	-0,165001	-0,509022	0,170468	-0,199853	-0,087170	7,367298	0,399268	0,212811	-0,520214	-3,055859	-1,146333	-23,201794	9,747799	12,645759	0,170468	-0,199853	-0,087170	-8,321196	-12,982440	0,212811	0,170468	-0,199853	-0,087170	-8,321196	-12,982440	0,212811
09:42:00,96	0,612877	3,217080	-0,064970	-0,663005	-0,165001	-0,509022	0,159834	-0,202800	-0,085515	7,335762	0,231593	0,224762	-0,450438	-3,065639	-1,152199	-23,462087	6,246367	13,064037	0,159834	-0,202800	-0,085515	-8,584066	-12,315409	0,224762	0,159834	-0,202800	-0,085515	-8,584066	-12,315409	0,224762
09:42:01,01	0,612877	3,217080	-0,064970	-0,663005	-0,165001	-0,509022	0,133417	-0,268118	-0,091382	7,569801	0,383169	0,643040	-0,495690	-3,053336	-1,154903	-22,741393	9,253927	12,820361	0,133417	-0,268118	-0,091382	-13,477456	-10,090044	0,643040	0,133417	-0,268118	-0,091382	-13,477456	-10,090044	0,643040
09:42:01,06	0,612877	3,217080	-0,064970	-0,663005	-0,165001	-0,509022	0,145387	-0,222777	-0,094086	8,177030	0,126005	0,399364	-0,492926	-3,038104	-1,146349	-21,700755	9,045173	12,784764	0,145387	-0,222777	-0,094086	-9,310946	-11,286908	0,399364	0,145387	-0,222777	-0,094086	-9,310946	-11,286908	0,399364
09:42:01,11	0,612934	3,216946	-0,064997	-0,612963	-0,165011	-0,509016	0,130815	-0,217555	-0,085531	8,245023	0,373819	0,363767	-0,475884	-3,038617	-1,147900	-21,854835	8,670947	12,846006	0,130815	-0,217555	-0,085531	-8,833033	-9,895136	0,363767	0,130815	-0,217555	-0,085531	-8,833033	-9,895136	0,363767
09:42:01,16	0,612934	3,216946	-0,064997	-0,612963	-0,165011	-0,509016	0,121641	-0,231196	-0,086320	8,542256	-0,067230	0,429714	-0,476526	-3,036981	-1,147137	-21,875665	8,670291	12,850712	0,121641	-0,231196	-0,086320	-9,606638	-9,616078	0,429714	0,121641	-0,231196	-0,086320	-9,606638	-9,616078	0,429714
09:42:01,21	0,612934	3,216946	-0,064997	-0,612963	-0,165011	-0,509016	0,122537	-0,234284	-0,086716	8,626690	-0,027894	0,428456	-0,474299	-3,039300	-1,147534	-21,919985	8,607971	12,849453	0,122537	-0,234284	-0,086716	-9,764595	-9,647027	0,428456	0,122537	-0,234284	-0,086716	-9,764595	-9,647027	0,428456
09:42:01,26	0,612934	3,216946	-0,064997	-0,612963	-0,165011	-0,509016	0,125635	-0,227378	-0,086318	8,310608	0,171606	0,427042	-0,481829	-3,038531	-1,147135	-21,865253	8,626039	12,848039	0,125635	-0,227378	-0,086318	-9,538581	-9,690779	0,427042	0,125635	-0,227378	-0,086318	-9,538581	-9,690779	0,427042
09:42:01,31	0,612934	3,216946	-0,064997	-0,612963	-0,165011	-0,509016	0,125635	-0,227378	-0,086318	8,310608	0,171606	0,427042	-0,483627	-3,040996	-1,143664	-21,898887	8,634168	12,821631	0,125635	-0,227378	-0,086318	-9,538581	-9,690779	0,427042	0,125635	-0,227378	-0,086318	-9,538581	-9,690779	0,427042
09:42:01,36	0,612934	3,216946	-0,064997	-0,612963	-0,165011	-0,509016	0,128670	-0,227054	-0,082846	8,283966	0,296193	0,400634	-0,480080	-3,042718	-1,147532	-21,890081	8,634527	12,824263	0,128670	-0,227054	-0,082846	-9,539763	-9,804378	0,400634	0,128670	-0,227054	-0,082846	-9,539763	-9,804378	0,400634
09:42:01,41	0,612934	3,216946	-0,064997	-0,612963	-0,165011	-0,509016	0,128387	-0,230986	-0,086715	8,493169	0,288957	0,403266	-0,484774	-3,039002	-1,146357	-21,867267	8,626330	12,851862	0,128387	-0,230986	-0,086715	-9,639261	-9,789448	0,403266	0,128387	-0,230986	-0,086715	-9,639261	-9,789448	0,403266
09:42:01,46	0,612934	3,216946	-0,064997	-0,612963	-0,165011	-0,509016	0,129721	-0,233771	-0,086712	8,603037	0,371807	0,392372	-0,484221	-3,045403	-1,146739	-21,896378	8,611061	12,841360	0,129721	-0,233771	-0,086712	-9,747948	-9,811277	0,392372	0,129721	-0,233771	-0,086712	-9,747948	-9,811277	0,392372
09:42:01,51	0,612934	3,216946	-0,064997	-0,612963	-0,165011	-0,509016	0,129721	-0,233771	-0,086712	8,603037	0,371807	0,392372	-0,477554	-3,039444	-1,145142	-21,801534	8,633592	12,861552	0,129721	-0,233771	-0,086712	-9,747948	-9,811277	0,392372	0,129721	-0,233771	-0,086712	-9,747948	-9,811277	0,392372
09:42:01,56	0,612934	3,216946	-0,064997	-0,612963	-0,165011	-0,509016	0,124289	-0,231538	-0,084324	8,565301	0,152984	0,440555	-0,479398	-3,036286	-1,145574	-21,838208	8,657538	12,848573	0,122476	-0,228362	-0,084756	-9,523843	-9,599376	0,427576	0,122476	-0,228362	-0,084756	-9,523843	-9,599376	0,427576
09:42:01,61	0,612934	3,216946	-0,064997	-0,612963	-0,165011	-0,509016	0,122476	-0,228362	-0,084756	8,402553	0,014979	0,427576	-0,481915	-3,039571	-1,146374	-21,921212	8,661827	12,853974	0,122476	-0,228362	-0,084756	-9,523843	-9,599376	0,427576	0,122476	-0,228362	-0,084756	-9,523843	-9,599376	0,427576
09:42:01,66	0,612934	3,216946	-0,064997	-0,612963	-0,165011	-0,509016	0,125593	-0,229359	-0,085166	8,404582	0,149970	0,412244	-0,480092	-3,039484	-1,145983	-21,886576	8,627913	12,833241	0,125593	-0,229359	-0,085166	-9,600116	-9,709044	0,412244	0,125593	-0,229359	-0,085166	-9,600116	-9,709044	0,412244
09:42:01,71	0,612934	3,216946	-0,064997	-0,612963	-0,165011	-0,509016	0,125593	-0,229359	-0,085166	8,404582	0,149970	0,412244	-0,481907	-3,035913	-1,144826	-21,898555	8,625975	12,852195	0,125593	-0,229359	-0,085166	-9,600116	-9,709044	0,412244	0,125593	-0,229359	-0,085166	-9,600116	-9,709044	0,412244
09:42:01,76	0,612934	3,216946	-0,064997	-0,612963	-0,165011	-0,509016	0,123407	-0,226002	-0,084009	8,222339	0,026930	0,431197	-0,480080	-3,044298	-1,145955	-21,885769	8,608740	12,841580	0,123407	-0,226002	-0,084009	-9,518818	-9,660539	0,431197	0,123407	-0,226002	-0,084009	-9,518818	-9,660539	0,431197
09:42:01,81	0,612934	3,216946	-0,064997	-0,612963	-0,165011	-0,509016	0,129756	-0,231777	-0,085138	8,514112	0,376731	0,420582	-0,477719	-3,042826	-1,149440	-21,867961	8,598007	12,853490	0,129756	-0,231777	-0,085138	-9,680392	-9,809078	0,420582	0,129756	-0,231777	-0,085138	-9,680392	-9,809078	0,420582
09:42:01,86	0,612934	3,216946	-0,064997	-0,612963	-0,165011	-0,509016	0,127039	-0,234399	-0,086680	8,695121	0,254024	0,413160	-0,476451	-3,043257	-1,147498	-21,847374	8,638164	12,834157	0,127039	-0,234399	-0,086680	-9,705187	-9,718557	0,413160	0,127039	-0,234399	-0,086680	-9,705187	-9,718557	0,413160
09:42:01,92	0,612934	3,216946	-0,064997	-0,612963	-0,165011	-0,509016	0,127039	-0,234399	-0,086680	8,695121	0,254024	0,413160	-0,478197	-3,039085	-1,146747	-21,828143	8,632861	12,814270	0,127039	-0,234399	-0,086680	-9,705187	-9,718557	0,413160	0,127039	-0,234399	-0,086680	-9,705187	-9,718557	0,413160
09:42:01,97	0,612934	3,216946	-0,064997	-0,612963	-0,165011	-0,509016	0,123538	-0,228286	-0,086298	8,404464	0,062007	0,443153	-0,479423	-3,045366	-1,144396	-21,862188	8,609408	12,825829	0,123538	-0,228286	-0,086298	-9,515999	-9,635736	0,443153	0,123538	-0,228286	-0,086298	-9,515999	-9,635736	0,443153
09:42:02,02	0,612934	3,216946	-0,064997	-0,612963	-0,165011	-0,509016	0,122769	-0,229021	-0,085190	8,365706	-0,003441	0,402832	-0,475860	-3,036122	-1,145569	-21,837616	8,661138	12,849315	0,122769	-0,229021	-0,085190	-9,612471	-9,640778	0,402832	0,122769	-0,229021	-0,085190	-9,612471	-9,640778	0,402832
09:42:02,07	0,612934	3,216946	-0,064997	-0,612963	-0,165011	-0,509016	0,126145	-0,227578	-0,082547	8,302927	0,151855	0,429030	-0,481911	-3,039072	-1,143364	-21,914342	8,633493	12,850027	0,126145	-0,227578	-0,082547	-9,561975	-9,750517	0,429030	0,126145	-0,227578	-0,082547	-9,561975	-9,750517	0,429030
09:42:02,12	0,612934	3,216946	-0,064997	-0,612963	-0,165011	-0,509016	0,126145	-0,227578	-0,082547	8,302927	0,151855	0,429030	-0,481802	-3,042034	-1,147500	-21,852781	8,603525	12,851742	0,126145	-0,227578	-0,082547	-9,561975	-9,750517	0,429030	0,126145	-0,227578	-0,082547	-9,561975	-9,750517	0,429030
09:42:02,17	0,612934	3,216946	-0,064997	-0,612963	-0,165011	-0,509016	0,122224	-0,231639	-0,083946	8,530614	0,058480	0,439553	-0,476433	-3,037707	-1,144764	-21,810390	8,592548	12,860550	0,122224	-0,231639	-0,083946	-9,653073	-9,536123	0,439553	0,122224	-0,231639	-0,083946	-9,653073	-9,536123	0,439553
09:42:02,22	0,612934	3,216946	-0,064997	-0,612963	-0,165011	-0,509016	0,123329	-0,231528	-0,083219	8,519306	0,068635	0,396312	-0,477664	-3,049001	-1,146327	-21,867498	8,595144	12,821522	0,123329	-0,231528	-0,083219	-9,655619	-9,612680	0,396312	0,123329	-0,231528	-0,083219	-9,655619	-9,612680	0,396312
09:42:02,27	0,612934	3,216946	-0,064997	-0,612963	-0,165011	-0,509016	0,123329	-0,231528	-0,083219	8,519306	0,068635	0,396312	-0,478144	-3,038270	-1,146337	-21,807597	8,655552	12,834047	0,123329	-0,231528	-0,083219	-9,655619	-9,612680	0,396312	0,123329	-0,231528	-0,083219	-9,655619	-9,612680	0,396312
09:42:02,32	0,612934	3,216946	-0,064997	-0,612963	-0,165011	-0,509016	0,123566	-0,230439	-0,085520	8,524181	0,099194	0,413050	-0,476489	-3,037958	-1,145437	-21,859341	8,526712	12,854462	0,123566	-0,230439	-0,085520	-9,565318	-9,600776	0,413050	0,123566	-0,230439	-0,085520	-9,565318	-9,600776	0,413050
09:42:02,37	0,612934	3,216946	-0,064997	-0,612963	-0,165011	-0,509016	0,122470	-0,231716	-0,084620	8,453130	0,061761	0,433465	-0,408406	-3,059224	-1,146380	-23,061620	5,471757	13,272351	0,122470	-0,231716	-0,084620	-9,736607	-9,552098	0,433465	0,122470	-0,231716	-0,084620	-9,736607	-9,552098	0,433465
09:42:02,42	0,612934	3,216946	-0,064997	-0,612963	-0,165011	-0,509016	0,106844	-0,301311	-0,085563	8,825253	-0,264479	0,851354	-0,453656	-3,055333	-1,155396	-22,271025	8,072792	13,069613	0,106844	-0,301311	-0,085563	-14,827676	-8,651754	0,851354	0,106844	-0,301311	-0,085563	-14,827676	-8,651754	0,851354
09:42:02,47	0,612934	3,216946	-0,064997	-0,612963	-0,165011	-0,509016	0,126100	-0,260178	-0,094579	9,334189	0,120994	0,648616	-0,464696	-3,055438	-1,148108	-22,175352	8,733823	13,034994	0,126100	-0,260178	-0,094579	-11,089788	-9,777882	0,648616	0,126100	-0,260178	-0,094579	-11,089788	-9,777882	0,648616
09:42:02,52	0,612986	3,216974	-0,064985	-0,563008	-0,165000	-0,509025	0,132267	-0,261031	-0,089753	9,394965	0,295213	0,648439	-0,456001	-3,061100	-1,150571	-22,389637	8,160230	13,069436	0,132267	-0,261031	-0,089753	-11,095977	-10,087735	0,648439	0,132267	-0,261031	-0,089753	-11,095977	-10,087735	0,648439
09:42:02,57	0,612986	3,216974	-0,064985	-0,563008	-0,165000	-0,509025	0,132267	-0,261031	-0,089753	9,394965	0,295213	0,648439	-0,453771	-3,060900	-1,151729	-22,397796	8,223276	13,082349	0,132267	-0,261031	-0,089753	-11,095977	-10,087735	0,648439	0,132267	-0,261031	-0,089753	-11,095977	-10,087735	0,648439
09:42:02,62	0,612986	3,216974	-0,064985	-0,563008	-0,165000	-0,509025	0,130023	-0,262359	-0,092062	9,561677	0,124444	0,683052	-0,453729	-3,059821	-1,152879	-22,387627	8,271862	13,104049	0,130023	-0,262359	-0,092062	-11,033475	-10,082343	0,683052	0,130023	-0,262359	-0,092062	-11,033475	-10,082343	0,683052
09:42:02,67	0,612986	3,216974	-0,064985	-0,563008	-0,165000	-0,509025	0,130023	-0,262359	-0,092062	9,561677	0,124444	0,683052	-0,449098	-3,057575	-1,151317	-22,394084	8,195541	13,121234	0,130023	-0,262359	-0,092062	-11,033475	-10,082343	0,683052	0,130023	-0,262359	-0,092062	-11,033475	-10,082343	0,683052
09:42:02,72	0,612986	3,216974	-0,064985	-0,563008	-0,165000	-0,509025	0,125763	-0,265246	-0,090500	9,642518	-0,064487	0,700237	-0,452561	-3,060494	-1,152864	-22,361828	8,179036	13,100903	0,125763	-0,265246	-0,090500	-11,179325	-9,936893	0,700237	0,125763	-0,265246	-0,090500	-11,179325	-9,936893	0,700237
09:42:02,77	0,612986	3,216974	-0,064985	-0,563008	-0,165000	-0,509025	0,127951	-0,263880	-0,092435	9,606042	0,062067	0,691613	-0,451375	-3,058787	-1,153252	-22,365725	8,219071	13,112610	0,127951	-0,263880	-0,092435	-11,108569	-9,982072	0,691613	0,127951	-0,263880	-0,092435	-11,108569	-9,982072	0,691613
09:42:02,82	0,612986	3,216974	-0,064985	-0,563008	-0,165000	-0,509025	0,127951	-0,263880	-0,092435	9,606042	0,062067	0,691613	-0,447279	-3,052083	-1,149792	-22,328548	8,093183	13,069031	0,127951	-0,263880	-0,092435	-11,108569	-9,982072	0,691613	0,127951	-0,263880	-0,092435	-11,108569	-9,982072	0,691613
09:42:02,87	0,612986	3,216974	-0,064985	-0,563008	-0,165000	-0,509025	0,120097	-0,264076	-0,088975	9,525772	-0,251181	0,648034	-0,382819	-3,084857	-1,157985	-23,637540	5,050375	13,500175	0,120097	-0,264076	-0,088975	-11,204183	-9,678811	0,648034	0,120097	-0,264076	-0,088975	-11,204183	-9,678811	0,648034
09:42:02,92	0,612986	3,216974	-0,064985	-0,563008	-0,165000	-0,509025	0,116250	-0,336286	-0,097168	9,991079	-0,063446	1,079178	-0,416075	-3,054262	-1,157405	-21,908901	7,191053	13,336232	0,116250	-0,336286	-0,097168	-16,407407	-9,189079	1,079178	0,116250	-0,336286	-0,097168	-16,407407	-9,189079	1,079178
09:42:02,97	0,612986	3,216974	-0,064985	-0,563008	-0,165000	-0,509025	0,106382	-0,292189	-0,096588	10,416205	-0,149902	0,915234	-0,432676	-3,070079	-1,148277	-22,881588	8,265937	13,309326	0,106382	-0,292189	-0,096588	-12,520621	-8,500858	0,915234	0,106382	-0,292189	-0,096588	-12,520621	-8,500858	0,915234
09:42:03,02	0,612966	3,217004	-0,065011	-0,512977	-0,165019	-0,509006	0,124024	-0,281824	-0,087758	9,852180	-0,250258	0,905856	-0,433872	-3,064359	-1,148576	-22,802855	7,678229	13,326853	0,124024	-0,281824	-0,087758	-12,271032	-9,986164	0,905856	0,124024	-0,281824	-0,087758	-12,271032	-9,986164	0,905856
09:42:03,07	0,612966	3,217004	-0,065011	-0,512977	-0,165019	-0,509006	0,122227	-0,280079	-0,087754	9,769000	-0,355126	0,930789	-0,434485	-3,061929	-1,148571	-22,808913	7,690507	13,351786	0,122227	-0,280079	-0,087754	-12,217163	-9,949908	0,930789	0,122227	-0,280079	-0,087754	-12,217163	-9,949908	0,930789
09:42:03,12	0,612966	3,217004	-0,065011	-0,512977	-0,165019	-0,509006	0,128116	-0,279429	-0,087755	9,738424	-0,056044	0,910346	-0,437992	-3,066704	-1,148573	-22,813528	7,696866	13,331343	0,128116	-0,279429	-0,087755	-12,196751	-10,113158	0,910346	0,128116	-0,279429	-0,087755	-12,196751	-10,113158	0,910346
09:42:03,17	0,612966	3,217004	-0,065011	-0,512977	-0,165019	-0,509006	0,128116	-0,279429	-0,087755	9,738424	-0,056044	0,910346	-0,428531	-3,064079	-1,148563	-22,802131	7,732286	13,334379	0,128116	-0,279429	-0,087755	-12,196751	-10,113158	0,910346	0,128116	-0,279429	-0,087755	-12,196751	-10,113158	0,910346
09:42:03,22	0,612966	3,217004	-0,065011	-0,512977	-0,165019	-0,509006	0,121112	-0,286310	-0,087746	10,132598	-0,428099	0,913382	-0,429705	-3,064253	-1,152041	-22,780234	7,698582	13,349498	0,121112	-0,286310	-0,087746	-12,342719	-9,935389	0,913382	0,121112	-0,286310	-0,087746	-12,342719	-9,935389	0,913382
09:42:03,27	0,612966	3,217004	-0,065011	-0,512977	-0,165019	-0,509006	0,121850	-0,285380	-0,091224	10,066010	-0,353928	0,928500	-0,429715	-3,064555	-1,151297	-22,781227	7,666115	13,304362	0,122116	-0,285522	-0,090480	-12,368704	-9,910806	0,883365	0,122116	-0,285522	-0,090480	-12,368704	-9,910806	0,883365
09:42:03,32	0,612966	3,217004	-0,065011	-0,512977	-0,165019	-0,509006	0,122116	-0,285522	-0,090480	10,044794	-0,324701	0,883365	-0,429175	-3,063457	-1,146631	-22,815929	7,692786	13,332061	0,122116	-0,285522	-0,090480	-12,368704	-9,910806	0,883365	0,122116	-0,285522	-0,090480	-12,368704	-9,910806	0,883365
09:42:03,37	0,612966	3,217004	-0,065011	-0,512977	-0,165019	-0,509006	0,120895	-0,285442	-0,085814	10,046343	-0,431590	0,911064	-0,429688	-3,062341	-1,152418	-22,760165	7,685507	13,363924	0,120895	-0,285442	-0,085814	-12,360818	-9,921834	0,911064	0,120895	-0,285442	-0,085814	-12,360818	-9,921834	0,911064
09:42:03,42	0,612966	3,217004	-0,065011	-0,512977	-0,165019	-0,509006	0,120185	-0,284439	-0,091601	10,015779	-0,416543	0,942927	-0,437422	-3,062945	-1,151288	-22,802248	7,690726	13,352719	0,120185	-0,284439	-0,091601	-12,312667	-9,851104	0,942927	0,120185	-0,284439	-0,091601	-12,312667	-9,851104	0,942927
09:42:03,47	0,612966	3,217004	-0,065011	-0,512977	-0,165019	-0,509006	0,121501	-0,280942	-0,090096	9,803896	-0,419006	0,932860	-0,433374	-3,061732	-1,150914	-22,836561	7,694894	13,353857	0,121501	-0,280942	-0,090096	-12,250081	-9,956811	0,932860	0,121501	-0,280942	-0,090096	-12,250081	-9,956811	0,932860
09:42:03,52	0,612966	3,217004	-0,065011	-0,512977	-0,165019	-0,509006	0,121501	-0,280942	-0,090096	9,803896	-0,419006	0,932860	-0,432736	-3,064837	-1,148940	-22,822306	7,689252	13,366514	0,123871	-0,283047	-0,088122	-12,303619	-10,004459	0,945517	0,123871	-0,283047	-0,088122	-12,303619	-10,004459	0,945517
09:42:03,57	0,612966	3,217004	-0,065011	-0,512977	-0,165019	-0,509006	0,123871	-0,283047	-0,088122	9,915593	-0,280583	0,945517	-0,434969	-3,067222	-1,148929	-22,764794	7,660960	13,335200	0,123871	-0,283047	-0,088122	-12,303619	-10,004459	0,945517	0,123871	-0,283047	-0,088122	-12,303619	-10,004459	0,945517
09:42:03,62	0,612966	3,217004	-0,065011	-0,512977	-0,165019	-0,509006	0,127053	-0,282306	-0,088112	9,881294	-0,051183	0,914203	-0,436176	-3,068748	-1,148150	-22,777245	7,643659	13,338709	0,127053	-0,282306	-0,088112	-12,279718	-10,024821	0,914203	0,127053	-0,282306	-0,088112	-12,279718	-10,024821	0,914203
09:42:03,67	0,612966	3,217004	-0,065011	-0,512977	-0,165019	-0,509006	0,128978	-0,282024	-0,087333	9,845409	0,046784	0,917712	-0,431392	-3,059875	-1,151647	-22,737663	7,719242	13,359530	0,128978	-0,282024	-0,087333	-12,293446	-10,077965	0,917712	0,128978	-0,282024	-0,087333	-12,293446	-10,077965	0,917712
09:42:03,72	0,612966	3,217004	-0,065011	-0,512977	-0,165019	-0,509006	0,117845	-0,283118	-0,086980	9,970038	-0,556721	0,902736	-0,429662	-3,059654	-1,147798	-22,764717	7,714605	13,323733	0,117845	-0,283118	-0,086980	-12,254751	-9,807581	0,902736	0,117845	-0,283118	-0,086980	-12,254751	-9,807581	0,902736
09:42:03,77	0,612966	3,217004	-0,065011	-0,512977	-0,165019	-0,509006	0,122685	-0,283677	-0,090067	9,933974	-0,343415	0,951552	-0,431598	-3,064125	-1,150884	-22,830489	7,677403	13,372549	0,122685	-0,283677	-0,090067	-12,334655	-9,974194	0,951552	0,122685	-0,283677	-0,090067	-12,334655	-9,974194	0,951552
09:42:03,83	0,612966	3,217004	-0,065011	-0,512977	-0,165019	-0,509006	0,122685	-0,283677	-0,090067	9,933974	-0,343415	0,951552	-0,436808	-3,065862	-1,149730	-22,780981	7,623373	13,324843	0,122685	-0,283677	-0,090067	-12,334655	-9,974194	0,951552	0,122685	-0,283677	-0,090067	-12,334655	-9,974194	0,951552
09:42:03,88	0,612966	3,217004	-0,065011	-0,512977	-0,165019	-0,509006	0,125223	-0,279392	-0,086760	9,756851	-0,160737	0,923003	-0,430416	-3,060087	-1,148978	-22,828992	7,688111	13,343449	0,125223	-0,279392	-0,086760	-12,175440	-9,990779	0,923003	0,125223	-0,279392	-0,086760	-12,175440	-9,990779	0,923003
09:42:03,93	0,612966	3,217004	-0,065011	-0,512977	-0,165019	-0,509006	0,125802	-0,284290	-0,088111	9,981079	-0,120418	0,914649	-0,432625	-3,067131	-1,148929	-22,770133	7,660120	13,335646	0,125802	-0,284290	-0,088111	-12,335697	-9,995884	0,914649	0,125802	-0,284290	-0,088111	-12,335697	-9,995884	0,914649
09:42:03,98	0,612966	3,217004	-0,065011	-0,512977	-0,165019	-0,509006	0,125802	-0,284290	-0,088111	9,981079	-0,120418	0,914649	-0,432074	-3,068200	-1,149694	-22,780674	7,641330	13,350090	0,126452	-0,285302	-0,088877	-12,384062	-10,012845	0,929093	0,126452	-0,285302	-0,088877	-12,384062	-10,012845	0,929093
09:42:04,03	0,612966	3,217004	-0,065011	-0,512977	-0,165019	-0,509006	0,125585	-0,284840	-0,090062	10,023863	-0,147177	0,906939	-0,432040	-3,067218	-1,150880	-22,776417	7,680123	13,327936	0,125585	-0,284840	-0,090062	-12,336093	-10,005561	0,906939	0,125585	-0,284840	-0,090062	-12,336093	-10,005561	0,906939
09:42:04,08	0,612966	3,217004	-0,065011	-0,512977	-0,165019	-0,509006	0,124293	-0,286763	-0,091222	10,114860	-0,228187	0,922745	-0,429730	-3,067061	-1,152039	-22,792903	7,679278	13,343742	0,124293	-0,286763	-0,091222	-12,396015	-9,985193	0,922745	0,124293	-0,286763	-0,091222	-12,396015	-9,985193	0,922745
09:42:04,13	0,612966	3,217004	-0,065011	-0,512977	-0,165019	-0,509006	0,124293	-0,286763	-0,091222	10,114860	-0,228187	0,922745	-0,430872	-3,063676	-1,149334	-22,783100	7,707133	13,338347	0,124293	-0,286763	-0,091222	-12,396015	-9,985193	0,922745	0,124293	-0,286763	-0,091222	-12,396015	-9,985193	0,922745
09:42:04,18	0,612966	3,217004	-0,065011	-0,512977	-0,165019	-0,509006	0,121934	-0,284081	-0,088517	10,004430	-0,356312	0,917350	-0,429083	-3,064690	-1,149710	-22,770736	7,696006	13,338251	0,121934	-0,284081	-0,088517	-12,295922	-9,928107	0,917350	0,121934	-0,284081	-0,088517	-12,295922	-9,928107	0,917350
09:42:04,23	0,612966	3,217004	-0,065011	-0,512977	-0,165019	-0,509006	0,122221	-0,283545	-0,091133	9,939649	-0,303394	0,919482	-0,426705	-3,065961	-1,150834	-22,754053	7,685529	13,372567	0,122221	-0,283545	-0,091133	-12,318609	-9,897736	0,919482	0,122221	-0,283545	-0,091133	-12,318609	-9,897736	0,919482
09:42:04,28	0,612966	3,217004	-0,065011	-0,512977	-0,165019	-0,509006	0,122221	-0,283545	-0,091133	9,939649	-0,303394	0,919482	-0,432716	-3,059313	-1,149359	-22,808566	7,714839	13,348890	0,122221	-0,283545	-0,091133	-12,318609	-9,897736	0,919482	0,122221	-0,283545	-0,091133	-12,318609	-9,897736	0,919482
09:42:04,33	0,612966	3,217004	-0,065011	-0,512977	-0,165019	-0,509006	0,119077	-0,280303	-0,088542	9,801906	-0,530780	0,927893	-0,435276	-3,067606	-1,149256	-22,961473	7,690935	13,364918	0,119077	-0,280303	-0,088542	-12,201859	-9,878304	0,927893	0,119077	-0,280303	-0,088542	-12,201859	-9,878304	0,927893
09:42:04,38	0,612966	3,217004	-0,065011	-0,512977	-0,165019	-0,509006	0,127539	-0,282232	-0,088438	9,805069	-0,211231	0,943921	-0,377401	-3,099066	-1,147826	-24,110248	4,912760	13,764600	0,127539	-0,282232	-0,088438	-12,350139	-10,223015	0,943921	0,127539	-0,282232	-0,088438	-12,350139	-10,223015	0,943921
09:42:04,43	0,612966	3,217004	-0,065011	-0,512977	-0,165019	-0,509006	0,125847	-0,348083	-0,087009	10,248981	0,095001	1,343603	-0,417169	-3,099277	-1,148202	-23,783475	7,813440	13,544660	0,125847	-0,348083	-0,087009	-17,075555	-9,783954	1,343603	0,125847	-0,348083	-0,087009	-17,075555	-9,783954	1,343603
09:42:04,48	0,612966	3,217004	-0,065011	-0,512977	-0,165019	-0,509006	0,145913	-0,313748	-0,087385	11,139018	-0,028867	1,123663	-0,421832	-3,091545	-1,149067	-23,719081	8,161391	13,572970	0,145913	-0,313748	-0,087385	-13,490234	-11,483074	1,123663	0,145913	-0,313748	-0,087385	-13,490234	-11,483074	1,123663
09:42:04,53	0,613056	3,217014	-0,064988	-0,462984	-0,165023	-0,509015	0,141548	-0,305845	-0,088250	11,061551	-0,374077	1,151973	-0,406914	-3,093012	-1,149037	-23,717379	7,616044	13,572362	0,141548	-0,305845	-0,088250	-12,947252	-11,485599	1,151973	0,141548	-0,305845	-0,088250	-12,947252	-11,485599	1,151973
09:42:04,58	0,613056	3,217014	-0,064988	-0,462984	-0,165023	-0,509015	0,136646	-0,316177	-0,087033	11,136831	-0,350819	1,184144	-0,410433	-3,092465	-1,147850	-23,709168	7,622216	13,605141	0,136646	-0,316177	-0,087033	-13,683031	-11,077519	1,184144	0,136646	-0,316177	-0,087033	-13,683031	-11,077519	1,184144
09:42:04,63	0,613056	3,217014	-0,064988	-0,462984	-0,165023	-0,509015	0,140022	-0,305709	-0,086720	10,560072	-0,235442	1,158979	-0,421187	-3,090155	-1,147537	-23,777509	7,624230	13,579976	0,140022	-0,305709	-0,086720	-13,438057	-11,227184	1,158979	0,140022	-0,305709	-0,086720	-13,438057	-11,227184	1,158979
09:42:04,68	0,613056	3,217014	-0,064988	-0,462984	-0,165023	-0,509015	0,141007	-0,311072	-0,085136	10,843237	-0,185811	1,168035	-0,417034	-3,093690	-1,145953	-23,776754	7,628697	13,589032	0,141007	-0,311072	-0,085136	-13,575953	-11,254860	1,168035	0,141007	-0,311072	-0,085136	-13,575953	-11,254860	1,168035
09:42:04,73	0,613056	3,217014	-0,064988	-0,462984	-0,165023	-0,509015	0,134042	-0,311128	-0,085900	10,840129	-0,513085	1,198065	-0,413503	-3,087686	-1,146717	-23,749501	7,606038	13,619062	0,134042	-0,311128	-0,085900	-13,583422	-11,035344	1,198065	0,134042	-0,311128	-0,085900	-13,583422	-11,035344	1,198065
09:42:04,78	0,613056	3,217014	-0,064988	-0,462984	-0,165023	-0,509015	0,134042	-0,311128	-0,085900	10,840129	-0,513085	1,198065	-0,412305	-3,088761	-1,144804	-23,765806	7,646215	13,580639	0,134042	-0,311128	-0,085900	-13,583422	-11,035344	1,198065	0,134042	-0,311128	-0,085900	-13,583422	-11,035344	1,198065
09:42:04,83	0,613056	3,217014	-0,064988	-0,462984	-0,165023	-0,509015	0,134374	-0,312703	-0,083986	10,948673	-0,529985	1,159642	-0,410358	-3,094068	-1,146390	-23,948765	7,603609	13,615585	0,134374	-0,312703	-0,083986	-13,598518	-11,078374	1,159642	0,134374	-0,312703	-0,083986	-13,598518	-11,078374	1,159642
09:42:04,88	0,613056	3,217014	-0,064988	-0,462984	-0,165023	-0,509015	0,156697	-0,385206	-0,085613	11,433342	-0,206969	1,563368	-0,360677	-3,144345	-1,146430	-26,134062	5,219783	13,984365	0,156697	-0,385206	-0,085613	-18,805322	-12,507672	1,563368	0,156697	-0,385206	-0,085613	-18,805322	-12,507672	1,563368
09:42:04,93	0,613056	3,217014	-0,064988	-0,462984	-0,165023	-0,509015	0,156697	-0,385206	-0,085613	11,433342	-0,206969	1,563368	-0,397206	-3,128740	-1,143905	-24,768714	7,644082	13,836535	0,156697	-0,385206	-0,085613	-18,805322	-12,507672	1,563368	0,156697	-0,385206	-0,085613	-18,805322	-12,507672	1,563368
09:42:04,98	0,613056	3,217014	-0,064988	-0,462984	-0,165023	-0,509015	0,161447	-0,345769	-0,083088	12,164781	0,010304	1,415538	-0,410590	-3,129938	-1,149095	-25,430365	8,389582	13,825487	0,161447	-0,345769	-0,083088	-14,978058	-12,663270	1,415538	0,161447	-0,345769	-0,083088	-14,978058	-12,663270	1,415538
09:42:05,03	0,612984	3,216939	-0,065003	-0,412962	-0,165006	-0,509025	0,169177	-0,334777	-0,088277	11,908003	-0,533496	1,404490	-0,408647	-3,134315	-1,152167	-25,897545	8,059506	13,871742	0,169177	-0,334777	-0,088277	-14,371978	-13,813869	1,404490	0,169177	-0,334777	-0,088277	-14,371978	-13,813869	1,404490
09:42:05,08	0,612984	3,216939	-0,065003	-0,412962	-0,165006	-0,509025	0,171996	-0,338648	-0,091350	11,589841	-0,626462	1,450745	-0,405809	-3,137277	-1,148098	-25,935737	8,105381	13,855837	0,171996	-0,338648	-0,091350	-14,994000	-14,128124	1,450745	0,171996	-0,338648	-0,091350	-14,994000	-14,128124	1,450745
09:42:05,13	0,612984	3,216939	-0,065003	-0,412962	-0,165006	-0,509025	0,173142	-0,342586	-0,087281	11,815280	-0,622874	1,434839	-0,410651	-3,141388	-1,151212	-25,994120	8,091038	13,870961	0,173142	-0,342586	-0,087281	-15,077738	-14,214510	1,434839	0,173142	-0,342586	-0,087281	-15,077738	-14,214510	1,434839
09:42:05,18	0,612984	3,216939	-0,065003	-0,412962	-0,165006	-0,509025	0,179123	-0,340448	-0,090395	11,662505	-0,355234	1,449964	-0,411806	-3,140547	-1,148892	-25,972776	8,047644	13,848484	0,179123	-0,340448	-0,090395	-15,062701	-14,416405	1,449964	0,179123	-0,340448	-0,090395	-15,062701	-14,416405	1,449964
09:42:05,23	0,612984	3,216939	-0,065003	-0,412962	-0,165006	-0,509025	0,176941	-0,336469	-0,088858	11,462224	-0,465011	1,449255	-0,402915	-3,138327	-1,150826	-25,946188	8,069438	13,842261	0,176941	-0,336469	-0,088858	-14,950628	-14,354901	1,449255	0,176941	-0,336469	-0,088858	-14,950628	-14,354901	1,449255
09:42:05,28	0,612984	3,216939	-0,065003	-0,412962	-0,165006	-0,509025	0,176941	-0,336469	-0,088858	11,462224	-0,465011	1,449255	-0,405972	-3,138089	-1,150458	-25,996005	8,066465	13,851652	0,176941	-0,336469	-0,088858	-14,950628	-14,354901	1,449255	0,176941	-0,336469	-0,088858	-14,950628	-14,354901	1,449255
09:42:05,33	0,612984	3,216939	-0,065003	-0,412962	-0,165006	-0,509025	0,177350	-0,340666	-0,091212	11,649667	-0,484921	1,431866	-0,409577	-3,139961	-1,152029	-26,038645	8,088885	13,852863	0,177350	-0,340666	-0,091212	-15,092582	-14,406899	1,431866	0,177350	-0,340666	-0,091212	-15,092582	-14,406899	1,431866
09:42:05,38	0,612984	3,216939	-0,065003	-0,412962	-0,165006	-0,509025	0,183878	-0,343122	-0,090021	11,766886	-0,136134	1,424609	-0,410714	-3,146842	-1,150838	-26,035805	8,075116	13,845606	0,183878	-0,343122	-0,090021	-15,168175	-14,570541	1,424609	0,183878	-0,343122	-0,090021	-15,168175	-14,570541	1,424609
09:42:05,43	0,612984	3,216939	-0,065003	-0,412962	-0,165006	-0,509025	0,181363	-0,339695	-0,091577	11,632196	-0,258749	1,431462	-0,412424	-3,142950	-1,152394	-26,006957	8,108724	13,852460	0,181363	-0,339695	-0,091577	-15,033822	-14,495707	1,431462	0,181363	-0,339695	-0,091577	-15,033822	-14,495707	1,431462
09:42:05,48	0,612984	3,216939	-0,065003	-0,412962	-0,165006	-0,509025	0,181363	-0,339695	-0,091577	11,632196	-0,258749	1,431462	-0,408918	-3,143503	-1,149293	-26,032167	8,118936	13,846837	0,181363	-0,339695	-0,091577	-15,033822	-14,495707	1,431462	0,181363	-0,339695	-0,091577	-15,033822	-14,495707	1,431462
09:42:05,53	0,612984	3,216939	-0,065003	-0,412962	-0,165006	-0,509025	0,178743	-0,342916	-0,089621	11,813071	-0,425724	1,456373	-0,408325	-3,142292	-1,150438	-26,026930	8,135701	13,877371	0,178743	-0,342916	-0,089621	-15,105806	-14,457088	1,456373	0,178743	-0,342916	-0,089621	-15,105806	-14,457088	1,456373
09:42:05,58	0,612984	3,216939	-0,065003	-0,412962	-0,165006	-0,509025	0,178743	-0,342916	-0,089621	11,813071	-0,425724	1,456373	-0,411210	-3,146087	-1,153526	-25,998846	8,123075	13,872650	0,178743	-0,342916	-0,089621	-15,105806	-14,457088	1,456373	0,178743	-0,342916	-0,089621	-15,105806	-14,457088	1,456373
09:42:05,63	0,612984	3,216939	-0,065003	-0,412962	-0,165006	-0,509025	0,183472	-0,342314	-0,092709	11,784915	-0,149210	1,451653	-0,408849	-3,142121	-1,151616	-25,991959	8,118772	13,843204	0,183472	-0,342314	-0,092709	-15,086766	-14,551758	1,451653	0,183472	-0,342314	-0,092709	-15,086766	-14,551758	1,451653
09:42:05,68	0,612984	3,216939	-0,065003	-0,412962	-0,165006	-0,509025	0,178857	-0,342376	-0,090798	11,787835	-0,381088	1,422207	-0,415471	-3,140379	-1,150498	-26,068995	8,157534	13,848516	0,178857	-0,342376	-0,090798	-15,088682	-14,421337	1,422207	0,178857	-0,342376	-0,090798	-15,088682	-14,421337	1,422207
09:42:05,73	0,612984	3,216939	-0,065003	-0,412962	-0,165006	-0,509025	0,179839	-0,336673	-0,087737	11,454525	-0,376294	1,415181	-0,414279	-3,140120	-1,148554	-26,050422	8,110099	13,836178	0,179839	-0,336673	-0,087737	-14,974289	-14,493668	1,415181	0,179839	-0,336673	-0,087737	-14,974289	-14,493668	1,415181
09:42:05,78	0,612984	3,216939	-0,065003	-0,412962	-0,165006	-0,509025	0,178416	-0,337850	-0,090855	11,521261	-0,470107	1,413245	-0,412548	-3,139476	-1,151673	-26,064804	8,124759	13,834242	0,178416	-0,337850	-0,090855	-14,999988	-14,475726	1,413245	0,178416	-0,337850	-0,090855	-14,999988	-14,475726	1,413245
09:42:05,84	0,612984	3,216939	-0,065003	-0,412962	-0,165006	-0,509025	0,178416	-0,337850	-0,090855	11,521261	-0,470107	1,413245	-0,410722	-3,137846	-1,147002	-26,045934	8,136323	13,836979	0,178416	-0,337850	-0,090855	-14,999988	-14,475726	1,413245	0,178416	-0,337850	-0,090855	-14,999988	-14,475726	1,413245
09:42:05,89	0,612984	3,216939	-0,065003	-0,412962	-0,165006	-0,509025	0,176092	-0,338617	-0,086185	11,580566	-0,580387	1,415982	-0,408948	-3,147465	-1,151227	-26,050305	8,112629	13,847406	0,183535	-0,344963	-0,090410	-15,191726	-14,592761	1,426409	0,183535	-0,344963	-0,090410	-15,191726	-14,592761	1,426409
09:42:05,94	0,612984	3,216939	-0,065003	-0,412962	-0,165006	-0,509025	0,176131	-0,340082	-0,088871	11,656226	-0,523230	1,426023	-0,409473	-3,138613	-1,149688	-25,998460	8,108304	13,847021	0,176131	-0,340082	-0,088871	-15,040204	-14,349498	1,426023	0,176131	-0,340082	-0,088871	-15,040204	-14,349498	1,426023
09:42:05,99	0,612984	3,216939	-0,065003	-0,412962	-0,165006	-0,509025	0,176131	-0,340082	-0,088871	11,656226	-0,523230	1,426023	-0,416083	-3,141858	-1,151655	-26,058374	8,092114	13,846690	0,176131	-0,340082	-0,088871	-15,040204	-14,349498	1,426023	0,176131	-0,340082	-0,088871	-15,040204	-14,349498	1,426023
09:42:06,04	0,612984	3,216939	-0,065003	-0,412962	-0,165006	-0,509025	0,182246	-0,335980	-0,090837	11,398954	-0,249008	1,425693	-0,413676	-3,141963	-1,148945	-26,041647	8,084812	13,815965	0,182246	-0,335980	-0,090837	-14,975484	-14,555355	1,425693	0,182246	-0,335980	-0,090837	-14,975484	-14,555355	1,425693
09:42:06,09	0,612984	3,216939	-0,065003	-0,412962	-0,165006	-0,509025	0,184407	-0,340729	-0,091973	11,658795	-0,107713	1,416159	-0,413050	-3,146103	-1,152791	-26,026837	8,088814	13,837156	0,184407	-0,340729	-0,091973	-15,088413	-14,583640	1,416159	0,184407	-0,340729	-0,091973	-15,088413	-14,583640	1,416159
09:42:06,14	0,612984	3,216939	-0,065003	-0,412962	-0,165006	-0,509025	0,184407	-0,340729	-0,091973	11,658795	-0,107713	1,416159	-0,414876	-3,139696	-1,148540	-26,054289	8,122489	13,860791	0,184407	-0,340729	-0,091973	-15,088413	-14,583640	1,416159	0,184407	-0,340729	-0,091973	-15,088413	-14,583640	1,416159
09:42:06,19	0,612984	3,216939	-0,065003	-0,412962	-0,165006	-0,509025	0,178394	-0,343246	-0,089021	11,832261	-0,424536	1,431445	-0,407864	-3,142155	-1,149838	-26,009150	8,127751	13,852442	0,178394	-0,343246	-0,089021	-15,112558	-14,428448	1,431445	0,178394	-0,343246	-0,089021	-15,112558	-14,428448	1,431445
09:42:06,24	0,612984	3,216939	-0,065003	-0,412962	-0,165006	-0,509025	0,175547	-0,341198	-0,089251	11,726585	-0,515130	1,411248	-0,411277	-3,138459	-1,150144	-26,020506	8,126414	13,849200	0,175547	-0,341198	-0,089251	-15,057472	-14,295539	1,411248	0,175547	-0,341198	-0,089251	-15,057472	-14,295539	1,411248
09:42:06,29	0,612984	3,216939	-0,065003	-0,412962	-0,165006	-0,509025	0,180062	-0,343096	-0,088460	11,786284	-0,333567	1,441879	-0,411206	-3,143235	-1,151707	-25,999929	8,135905	13,853008	0,180062	-0,343096	-0,088460	-15,146782	-14,468461	1,441879	0,180062	-0,343096	-0,088460	-15,146782	-14,468461	1,441879
09:42:06,34	0,612984	3,216939	-0,065003	-0,412962	-0,165006	-0,509025	0,180062	-0,343096	-0,088460	11,786284	-0,333567	1,441879	-0,404861	-3,142580	-1,151227	-26,039333	8,074422	13,862035	0,180062	-0,343096	-0,088460	-15,146782	-14,468461	1,441879	0,180062	-0,343096	-0,088460	-15,146782	-14,468461	1,441879
09:42:06,39	0,612984	3,216939	-0,065003	-0,412962	-0,165006	-0,509025	0,177261	-0,346060	-0,090409	11,917290	-0,482937	1,441038	-0,351760	-3,175333	-1,154549	-27,605244	5,493830	14,233024	0,177261	-0,346060	-0,090409	-15,248394	-14,397893	1,441038	0,177261	-0,346060	-0,090409	-15,248394	-14,397893	1,441038
09:42:06,44	0,612984	3,216939	-0,065003	-0,412962	-0,165006	-0,509025	0,179075	-0,408423	-0,093731	12,142358	-0,454431	1,812027	-0,374451	-3,141242	-1,152828	-25,711717	7,326294	14,061586	0,179075	-0,408423	-0,093731	-19,918828	-14,511786	1,812027	0,179075	-0,408423	-0,093731	-19,918828	-14,511786	1,812027
09:42:06,49	0,612984	3,216939	-0,065003	-0,412962	-0,165006	-0,509025	0,160897	-0,371726	-0,092011	12,767848	-0,676072	1,640589	-0,393723	-3,154180	-1,144926	-26,319021	7,957978	14,051356	0,160897	-0,371726	-0,092011	-16,412640	-13,306462	1,640589	0,160897	-0,371726	-0,092011	-16,412640	-13,306462	1,640589
09:42:06,54	0,612967	3,217096	-0,065005	-0,362989	-0,165001	-0,509035	0,189624	-0,374360	-0,083793	12,642356	-0,192635	1,685197	-0,387732	-3,159618	-1,148169	-26,722341	7,657530	14,077150	0,189624	-0,374360	-0,083793	-16,744901	-15,078097	1,685197	0,189624	-0,374360	-0,083793	-16,744901	-15,078097	1,685197
09:42:06,59	0,612967	3,217096	-0,065005	-0,362989	-0,165001	-0,509035	0,189624	-0,374360	-0,083793	12,642356	-0,192635	1,685197	-0,388266	-3,162840	-1,149697	-26,691560	7,627866	14,076243	0,189624	-0,374360	-0,083793	-16,744901	-15,078097	1,685197	0,189624	-0,374360	-0,083793	-16,744901	-15,078097	1,685197
09:42:06,64	0,612967	3,217096	-0,065005	-0,362989	-0,165001	-0,509035	0,185153	-0,371332	-0,086549	12,535249	-0,393238	1,639498	-0,386921	-3,162052	-1,147366	-26,665188	7,631853	14,060495	0,185153	-0,371332	-0,086549	-16,614314	-14,927771	1,639498	0,185153	-0,371332	-0,086549	-16,614314	-14,927771	1,639498
09:42:06,69	0,612967	3,217096	-0,065005	-0,362989	-0,165001	-0,509035	0,186609	-0,372002	-0,091188	12,535917	-0,299795	1,665069	-0,387068	-3,163647	-1,152005	-26,666888	7,593383	14,086067	0,186609	-0,372002	-0,091188	-16,666233	-14,948576	1,665069	0,186609	-0,372002	-0,091188	-16,666233	-14,948576	1,665069
09:42:06,74	0,612967	3,217096	-0,065005	-0,362989	-0,165001	-0,509035	0,188240	-0,370933	-0,089234	12,507743	-0,235514	1,679116	-0,388809	-3,164525	-1,150051	-26,670976	7,627380	14,100113	0,188240	-0,370933	-0,089234	-16,610514	-15,012341	1,679116	0,188240	-0,370933	-0,089234	-16,610514	-15,012341	1,679116
09:42:06,79	0,612967	3,217096	-0,065005	-0,362989	-0,165001	-0,509035	0,184103	-0,369299	-0,088086	12,452824	-0,431720	1,660010	-0,388156	-3,160126	-1,148904	-26,639570	7,643935	14,081007	0,184103	-0,369299	-0,088086	-16,537177	-14,883788	1,660010	0,184103	-0,369299	-0,088086	-16,537177	-14,883788	1,660010
09:42:06,84	0,612967	3,217096	-0,065005	-0,362989	-0,165001	-0,509035	0,184103	-0,369299	-0,088086	12,452824	-0,431720	1,660010	-0,390106	-3,162106	-1,150728	-26,629800	7,569092	14,095947	0,184103	-0,369299	-0,088086	-16,537177	-14,883788	1,660010	0,184103	-0,369299	-0,088086	-16,537177	-14,883788	1,660010
09:42:06,89	0,612967	3,217096	-0,065005	-0,362989	-0,165001	-0,509035	0,186793	-0,368601	-0,089911	12,356555	-0,245952	1,674950	-0,326842	-3,185476	-1,158221	-27,790745	4,733229	14,520847	0,186793	-0,368601	-0,089911	-16,578589	-14,909193	1,674950	0,186793	-0,368601	-0,089911	-16,578589	-14,909193	1,674950
09:42:06,94	0,612967	3,217096	-0,065005	-0,362989	-0,165001	-0,509035	0,177629	-0,389419	-0,095490	13,030394	-0,350552	1,875356	-0,367495	-3,164579	-1,156308	-26,512079	7,029165	14,296353	0,177629	-0,389419	-0,095490	-17,539013	-14,294442	1,875356	0,177629	-0,389419	-0,095490	-17,539013	-14,294442	1,875356
09:42:06,99	0,612967	3,217096	-0,065005	-0,362989	-0,165001	-0,509035	0,177629	-0,389419	-0,095490	13,030394	-0,350552	1,875356	-0,378908	-3,174595	-1,146968	-27,098912	7,869551	14,251119	0,177629	-0,389419	-0,095490	-17,539013	-14,294442	1,875356	0,177629	-0,389419	-0,095490	-17,539013	-14,294442	1,875356
09:42:07,04	0,613012	3,217035	-0,064982	-0,312987	-0,164998	-0,509003	0,189771	-0,395797	-0,090487	13,281617	-0,662222	1,871272	-0,368042	-3,178283	-1,151304	-27,368984	7,431055	14,292269	0,189771	-0,395797	-0,090487	-17,788422	-15,559247	1,871272	0,189771	-0,395797	-0,090487	-17,788422	-15,559247	1,871272
09:42:07,09	0,613012	3,217035	-0,064982	-0,312987	-0,164998	-0,509003	0,189771	-0,395797	-0,090487	13,281617	-0,662222	1,871272	-0,363343	-3,175229	-1,152448	-27,366853	7,448694	14,328690	0,189771	-0,395797	-0,090487	-17,788422	-15,559247	1,871272	0,189771	-0,395797	-0,090487	-17,788422	-15,559247	1,871272
09:42:07,14	0,613012	3,217035	-0,064982	-0,312987	-0,164998	-0,509003	0,190066	-0,397917	-0,090869	13,393010	-0,700682	1,897193	-0,366353	-3,179599	-1,151686	-27,415006	7,458931	14,318190	0,190066	-0,397917	-0,090869	-17,843484	-15,620855	1,897193	0,190066	-0,397917	-0,090869	-17,843484	-15,620855	1,897193
09:42:07,19	0,613012	3,217035	-0,064982	-0,312987	-0,164998	-0,509003	0,188589	-0,395071	-0,090428	13,303737	-0,703990	1,929228	-0,368080	-3,176897	-1,151245	-27,321997	7,473064	14,350226	0,188589	-0,395071	-0,090428	-17,709308	-15,508241	1,929228	0,188589	-0,395071	-0,090428	-17,709308	-15,508241	1,929228
09:42:07,24	0,613012	3,217035	-0,064982	-0,312987	-0,164998	-0,509003	0,188992	-0,394420	-0,089182	13,277262	-0,722779	1,883059	-0,368845	-3,176920	-1,149999	-27,352723	7,499311	14,304056	0,188992	-0,394420	-0,089182	-17,684693	-15,558648	1,883059	0,188992	-0,394420	-0,089182	-17,684693	-15,558648	1,883059
09:42:07,29	0,613012	3,217035	-0,064982	-0,312987	-0,164998	-0,509003	0,185960	-0,392317	-0,089329	13,166958	-0,872471	1,877767	-0,369150	-3,173243	-1,150146	-27,346293	7,494463	14,298764	0,185960	-0,392317	-0,089329	-17,629965	-15,470297	1,877767	0,185960	-0,392317	-0,089329	-17,629965	-15,470297	1,877767
09:42:07,34	0,613012	3,217035	-0,064982	-0,312987	-0,164998	-0,509003	0,186387	-0,394586	-0,089707	13,285822	-0,865438	1,888166	-0,367399	-3,174747	-1,150524	-27,358995	7,502851	14,309163	0,186387	-0,394586	-0,089707	-17,689161	-15,496818	1,888166	0,186387	-0,394586	-0,089707	-17,689161	-15,496818	1,888166
09:42:07,39	0,613012	3,217035	-0,064982	-0,312987	-0,164998	-0,509003	0,186387	-0,394586	-0,089707	13,285822	-0,865438	1,888166	-0,371006	-3,176823	-1,151315	-27,396717	7,502597	14,309092	0,186387	-0,394586	-0,089707	-17,689161	-15,496818	1,888166	0,186387	-0,394586	-0,089707	-17,689161	-15,496818	1,888166
09:42:07,44	0,613012	3,217035	-0,064982	-0,312987	-0,164998	-0,509003	0,185838	-0,394275	-0,091243	13,265468	-0,875203	1,908013	-0,367394	-3,174117	-1,152060	-27,344849	7,489828	14,329010	0,185838	-0,394275	-0,091243	-17,685138	-15,463518	1,908013	0,185838	-0,394275	-0,091243	-17,685138	-15,463518	1,908013
09:42:07,49	0,613012	3,217035	-0,064982	-0,312987	-0,164998	-0,509003	0,186087	-0,392340	-0,091663	13,139725	-0,856551	1,878289	-0,369194	-3,173365	-1,152480	-27,352467	7,465222	14,299286	0,186087	-0,392340	-0,091663	-17,658975	-15,464409	1,878289	0,186087	-0,392340	-0,091663	-17,658975	-15,464409	1,878289
09:42:07,54	0,613012	3,217035	-0,064982	-0,312987	-0,164998	-0,509003	0,194002	-0,387887	-0,089508	12,912902	-0,475137	1,903657	-0,377007	-3,177992	-1,150325	-27,376200	7,484380	14,324654	0,194002	-0,387887	-0,089508	-17,536250	-15,704273	1,903657	0,194002	-0,387887	-0,089508	-17,536250	-15,704273	1,903657
09:42:07,59	0,613012	3,217035	-0,064982	-0,312987	-0,164998	-0,509003	0,191152	-0,393280	-0,090841	13,157010	-0,541150	1,894141	-0,370912	-3,178221	-1,151658	-27,323218	7,411837	14,315138	0,191152	-0,393280	-0,090841	-17,715501	-15,546609	1,894141	0,191152	-0,393280	-0,090841	-17,715501	-15,546609	1,894141
09:42:07,64	0,613012	3,217035	-0,064982	-0,312987	-0,164998	-0,509003	0,191152	-0,393280	-0,090841	13,157010	-0,541150	1,894141	-0,367379	-3,174748	-1,150508	-27,347709	7,502870	14,323577	0,191152	-0,393280	-0,090841	-17,715501	-15,546609	1,894141	0,191152	-0,393280	-0,090841	-17,715501	-15,546609	1,894141
09:42:07,69	0,613012	3,217035	-0,064982	-0,312987	-0,164998	-0,509003	0,188469	-0,393058	-0,091283	13,174034	-0,730456	1,853250	-0,369763	-3,175786	-1,152101	-27,352026	7,461483	14,274247	0,188469	-0,393058	-0,091283	-17,681015	-15,525272	1,853250	0,188469	-0,393058	-0,091283	-17,681015	-15,525272	1,853250
09:42:07,74	0,613012	3,217035	-0,064982	-0,312987	-0,164998	-0,509003	0,190023	-0,393208	-0,092053	13,186369	-0,692746	1,878797	-0,370410	-3,177207	-1,152870	-27,387109	7,486943	14,299794	0,190023	-0,393208	-0,092053	-17,680497	-15,609573	1,878797	0,190023	-0,393208	-0,092053	-17,680497	-15,609573	1,878797
09:42:07,79	0,613012	3,217035	-0,064982	-0,312987	-0,164998	-0,509003	0,194375	-0,394530	-0,089265	13,261616	-0,395036	1,903704	-0,371441	-3,181637	-1,150082	-27,321990	7,456890	14,324701	0,194375	-0,394530	-0,089265	-17,708981	-15,653471	1,903704	0,194375	-0,394530	-0,089265	-17,708981	-15,653471	1,903704
09:42:07,85	0,613012	3,217035	-0,064982	-0,312987	-0,164998	-0,509003	0,194375	-0,394530	-0,089265	13,261616	-0,395036	1,903704	-0,375164	-3,178708	-1,150937	-27,416412	7,495259	14,302987	0,194375	-0,394530	-0,089265	-17,708981	-15,653471	1,903704	0,194375	-0,394530	-0,089265	-17,708981	-15,653471	1,903704
09:42:07,90	0,613012	3,217035	-0,064982	-0,312987	-0,164998	-0,509003	0,188404	-0,394390	-0,090083	13,248621	-0,733752	1,891513	-0,368577	-3,176395	-1,150900	-27,349271	7,466057	14,312510	0,188404	-0,394390	-0,090083	-17,710966	-15,523442	1,891513	0,188404	-0,394390	-0,090083	-17,710966	-15,523442	1,891513
09:42:07,95	0,613012	3,217035	-0,064982	-0,312987	-0,164998	-0,509003	0,189161	-0,393325	-0,089170	13,196965	-0,714691	1,910685	-0,369878	-3,176519	-1,149987	-27,364998	7,479418	14,331682	0,189161	-0,393325	-0,089170	-17,679044	-15,563801	1,910685	0,189161	-0,393325	-0,089170	-17,679044	-15,563801	1,910685
09:42:08,00	0,613012	3,217035	-0,064982	-0,312987	-0,164998	-0,509003	0,188732	-0,395166	-0,091242	13,290478	-0,767316	1,922573	-0,368069	-3,177068	-1,152059	-27,392365	7,492680	14,343570	0,188732	-0,395166	-0,091242	-17,730019	-15,582772	1,922573	0,188732	-0,395166	-0,091242	-17,730019	-15,582772	1,922573
09:42:08,05	0,613012	3,217035	-0,064982	-0,312987	-0,164998	-0,509003	0,191784	-0,394217	-0,090871	13,234347	-0,609277	1,892412	-0,370417	-3,179237	-1,151689	-27,396348	7,487116	14,313409	0,191784	-0,394217	-0,090871	-17,711695	-15,664318	1,892412	0,191784	-0,394217	-0,090871	-17,711695	-15,664318	1,892412
09:42:08,10	0,613012	3,217035	-0,064982	-0,312987	-0,164998	-0,509003	0,196553	-0,391648	-0,091277	13,124187	-0,337138	1,842916	-0,375026	-3,182082	-1,152094	-27,363707	7,495332	14,263913	0,196553	-0,391648	-0,091277	-17,620177	-15,766533	1,842916	0,196553	-0,391648	-0,091277	-17,620177	-15,766533	1,842916
09:42:08,15	0,613012	3,217035	-0,064982	-0,312987	-0,164998	-0,509003	0,193778	-0,395561	-0,087521	13,308913	-0,416778	1,891169	-0,370250	-3,181636	-1,148338	-27,317110	7,446766	14,312166	0,193778	-0,395561	-0,087521	-17,742637	-15,628370	1,891169	0,193778	-0,395561	-0,087521	-17,742637	-15,628370	1,891169
09:42:08,20	0,613012	3,217035	-0,064982	-0,312987	-0,164998	-0,509003	0,190461	-0,397701	-0,089650	13,451280	-0,623526	1,915890	-0,366738	-3,179832	-1,150467	-27,331208	7,490801	14,336888	0,190461	-0,397701	-0,089650	-17,768261	-15,574677	1,915890	0,190461	-0,397701	-0,089650	-17,768261	-15,574677	1,915890
09:42:08,25	0,613012	3,217035	-0,064982	-0,312987	-0,164998	-0,509003	0,190303	-0,395611	-0,090429	13,374507	-0,637530	1,917107	-0,368469	-3,178652	-1,151246	-27,320317	7,521338	14,338104	0,190303	-0,395611	-0,090429	-17,680992	-15,576351	1,917107	0,190303	-0,395611	-0,090429	-17,680992	-15,576351	1,917107
09:42:08,30	0,613012	3,217035	-0,064982	-0,312987	-0,164998	-0,509003	0,190060	-0,390444	-0,091010	13,079789	-0,649122	1,915123	-0,372822	-3,175857	-1,151827	-27,332398	7,498253	14,336120	0,190060	-0,390444	-0,091010	-17,570100	-15,568814	1,915123	0,190060	-0,390444	-0,091010	-17,570100	-15,568814	1,915123
09:42:08,35	0,613012	3,217035	-0,064982	-0,312987	-0,164998	-0,509003	0,190060	-0,390444	-0,091010	13,079789	-0,649122	1,915123	-0,370737	-3,184718	-1,150874	-27,308089	7,535398	14,278768	0,190060	-0,390444	-0,091010	-17,570100	-15,568814	1,915123	0,190060	-0,390444	-0,091010	-17,570100	-15,568814	1,915123
09:42:08,40	0,613012	3,217035	-0,064982	-0,312987	-0,164998	-0,509003	0,190466	-0,395710	-0,090848	13,362463	-0,613313	1,872946	-0,368464	-3,178842	-1,151665	-27,315254	7,498561	14,293943	0,190466	-0,395710	-0,090848	-17,700811	-15,564882	1,872946	0,190466	-0,395710	-0,090848	-17,700811	-15,564882	1,872946
09:42:08,45	0,613012	3,217035	-0,064982	-0,312987	-0,164998	-0,509003	0,190466	-0,395710	-0,090848	13,362463	-0,613313	1,872946	-0,368862	-3,180298	-1,146693	-27,508618	7,482650	14,296956	0,190466	-0,395710	-0,090848	-17,700811	-15,564882	1,872946	0,190466	-0,395710	-0,090848	-17,700811	-15,564882	1,872946
09:42:08,50	0,613012	3,217035	-0,064982	-0,312987	-0,164998	-0,509003	0,191926	-0,396094	-0,085876	13,271948	-0,696896	1,875959	-0,311959	-3,221829	-1,163328	-29,511999	4,970567	14,749116	0,191926	-0,396094	-0,085876	-17,821438	-15,763074	1,875959	0,191926	-0,396094	-0,085876	-17,821438	-15,763074	1,875959
09:42:08,55	0,613012	3,217035	-0,064982	-0,312987	-0,164998	-0,509003	0,199441	-0,466139	-0,102511	13,737070	-0,785030	2,328118	-0,334269	-3,171668	-1,148821	-26,614744	6,442875	14,514964	0,199441	-0,466139	-0,102511	-22,854847	-16,441169	2,328118	0,199441	-0,466139	-0,102511	-22,854847	-16,441169	2,328118
09:42:08,60	0,613012	3,217035	-0,064982	-0,312987	-0,164998	-0,509003	0,167156	-0,421738	-0,088004	14,151898	-0,690931	2,093966	-0,342152	-3,176119	-1,148442	-26,585689	6,794629	14,475228	0,174951	-0,417136	-0,087625	-18,513432	-14,169962	2,054231	0,174951	-0,417136	-0,087625	-18,513432	-14,169962	2,054231
09:42:08,65	0,612876	3,216957	-0,064997	-0,262995	-0,165008	-0,509028	0,174951	-0,417136	-0,087625	14,231758	-0,436275	2,054231	-0,322349	-3,170106	-1,151016	-26,459765	6,234274	14,587838	0,174951	-0,417136	-0,087625	-18,513432	-14,169962	2,054231	0,174951	-0,417136	-0,087625	-18,513432	-14,169962	2,054231
09:42:08,70	0,612876	3,216957	-0,064997	-0,262995	-0,165008	-0,509028	0,159843	-0,431279	-0,090199	14,544881	-0,832689	2,166841	-0,324242	-3,164242	-1,149543	-26,494782	6,186708	14,537870	0,159843	-0,431279	-0,090199	-19,310544	-13,380354	2,166841	0,159843	-0,431279	-0,090199	-19,310544	-13,380354	2,166841
09:42:08,75	0,612876	3,216957	-0,064997	-0,262995	-0,165008	-0,509028	0,155711	-0,426709	-0,088726	14,248518	-1,054094	2,116873	-0,323631	-3,168320	-1,151453	-26,496687	6,206982	14,558582	0,155711	-0,426709	-0,088726	-19,248130	-13,277399	2,116873	0,155711	-0,426709	-0,088726	-19,248130	-13,277399	2,116873
09:42:08,80	0,612876	3,216957	-0,064997	-0,262995	-0,165008	-0,509028	0,159144	-0,424595	-0,087968	14,153591	-0,913928	2,102274	-0,327789	-3,166159	-1,148785	-26,520502	6,218890	14,523271	0,159144	-0,424595	-0,087968	-19,177093	-13,406747	2,102274	0,159144	-0,424595	-0,087968	-19,177093	-13,406747	2,102274
09:42:08,85	0,612876	3,216957	-0,064997	-0,262995	-0,165008	-0,509028	0,159144	-0,424595	-0,087968	14,153591	-0,913928	2,102274	-0,330215	-3,167817	-1,154213	-26,551190	6,242443	14,556049	0,159144	-0,424595	-0,087968	-19,177093	-13,406747	2,102274	0,159144	-0,424595	-0,087968	-19,177093	-13,406747	2,102274
09:42:08,90	0,612876	3,216957	-0,064997	-0,262995	-0,165008	-0,509028	0,159246	-0,429510	-0,090258	14,449180	-0,899877	2,119238	-0,323583	-3,168705	-1,151075	-26,492949	6,249143	14,540235	0,159246	-0,429510	-0,090258	-19,267382	-13,400720	2,119238	0,159246	-0,429510	-0,090258	-19,267382	-13,400720	2,119238
09:42:08,95	0,612876	3,216957	-0,064997	-0,262995	-0,165008	-0,509028	0,159246	-0,429510	-0,090258	14,449180	-0,899877	2,119238	-0,326018	-3,165991	-1,151365	-26,527042	6,133722	14,540276	0,159246	-0,429510	-0,090258	-19,267382	-13,400720	2,119238	0,159246	-0,429510	-0,090258	-19,267382	-13,400720	2,119238
09:42:09,00	0,612876	3,216957	-0,064997	-0,262995	-0,165008	-0,509028	0,158113	-0,426045	-0,090547	14,151969	-0,930615	2,119279	-0,255422	-3,183776	-1,158703	-27,265409	2,815707	14,970809	0,158113	-0,426045	-0,090547	-19,292551	-13,342508	2,119279	0,158113	-0,426045	-0,090547	-19,292551	-13,342508	2,119279
09:42:09,05	0,612876	3,216957	-0,064997	-0,262995	-0,165008	-0,509028	0,168542	-0,445662	-0,094685	14,877465	-0,733125	2,357152	-0,314243	-3,184831	-1,155502	-26,972980	6,050988	14,778149	0,168542	-0,445662	-0,094685	-20,107034	-13,963707	2,357152	0,168542	-0,445662	-0,094685	-20,107034	-13,963707	2,357152
09:42:09,10	0,612876	3,216957	-0,064997	-0,262995	-0,165008	-0,509028	0,168542	-0,445662	-0,094685	14,877465	-0,733125	2,357152	-0,318815	-3,158877	-1,150491	-26,165356	6,282035	14,646442	0,168542	-0,445662	-0,094685	-20,107034	-13,963707	2,357152	0,168542	-0,445662	-0,094685	-20,107034	-13,963707	2,357152
09:42:09,15	0,612971	3,217023	-0,064975	-0,212974	-0,164997	-0,509039	0,147399	-0,435012	-0,092364	14,448836	-1,060183	2,284920	-0,312894	-3,161195	-1,153182	-26,241460	5,773178	14,705917	0,147399	-0,435012	-0,092364	-19,699641	-12,630976	2,284920	0,147399	-0,435012	-0,092364	-19,699641	-12,630976	2,284920
09:42:09,20	0,612971	3,217023	-0,064975	-0,212974	-0,164997	-0,509039	0,144713	-0,444991	-0,089591	14,979531	-1,059970	2,242584	-0,302910	-3,163859	-1,150408	-26,114443	5,713475	14,663581	0,144713	-0,444991	-0,089591	-19,952272	-12,419964	2,242584	0,144713	-0,444991	-0,089591	-19,952272	-12,419964	2,242584
09:42:09,25	0,612971	3,217023	-0,064975	-0,212974	-0,164997	-0,509039	0,144713	-0,444991	-0,089591	14,979531	-1,059970	2,242584	-0,310573	-3,162072	-1,153933	-26,239714	5,727003	14,729374	0,144713	-0,444991	-0,089591	-19,952272	-12,419964	2,242584	0,144713	-0,444991	-0,089591	-19,952272	-12,419964	2,242584
09:42:09,30	0,612971	3,217023	-0,064975	-0,212974	-0,164997	-0,509039	0,146997	-0,437461	-0,093116	14,537030	-1,056468	2,308377	-0,314824	-3,159980	-1,150488	-26,174273	5,729589	14,639052	0,146997	-0,437461	-0,093116	-19,803636	-12,595734	2,308377	0,146997	-0,437461	-0,093116	-19,803636	-12,595734	2,308377
09:42:09,35	0,612971	3,217023	-0,064975	-0,212974	-0,164997	-0,509039	0,144470	-0,442365	-0,089614	14,844289	-1,127670	2,253544	-0,305062	-3,162336	-1,150431	-26,161482	5,742131	14,674541	0,144470	-0,442365	-0,089614	-19,881391	-12,468589	2,253544	0,144470	-0,442365	-0,089614	-19,881391	-12,468589	2,253544
09:42:09,40	0,612971	3,217023	-0,064975	-0,212974	-0,164997	-0,509039	0,146868	-0,439703	-0,094184	14,663382	-1,056659	2,250333	-0,308567	-3,163081	-1,155002	-26,229170	5,732179	14,671330	0,146868	-0,439703	-0,094184	-19,853300	-12,585759	2,250333	0,146868	-0,439703	-0,094184	-19,853300	-12,585759	2,250333
09:42:09,45	0,612971	3,217023	-0,064975	-0,212974	-0,164997	-0,509039	0,154916	-0,437913	-0,093529	14,592928	-0,644807	2,232597	-0,314141	-3,169156	-1,154346	-26,223647	5,755122	14,653594	0,154916	-0,437913	-0,093529	-19,783232	-12,805742	2,232597	0,154916	-0,437913	-0,093529	-19,783232	-12,805742	2,232597
09:42:09,50	0,612971	3,217023	-0,064975	-0,212974	-0,164997	-0,509039	0,154916	-0,437913	-0,093529	14,592928	-0,644807	2,232597	-0,308791	-3,163507	-1,153178	-26,252013	5,754805	14,696111	0,154916	-0,437913	-0,093529	-19,783232	-12,805742	2,232597	0,154916	-0,437913	-0,093529	-19,783232	-12,805742	2,232597
09:42:09,55	0,612971	3,217023	-0,064975	-0,212974	-0,164997	-0,509039	0,147349	-0,439721	-0,092361	14,672504	-1,062734	2,275114	-0,313949	-3,162475	-1,153068	-26,226144	5,740193	14,669539	0,147349	-0,439721	-0,092361	-19,845611	-12,629604	2,275114	0,147349	-0,439721	-0,092361	-19,845611	-12,629604	2,275114
09:42:09,60	0,612971	3,217023	-0,064975	-0,212974	-0,164997	-0,509039	0,148711	-0,437295	-0,094648	14,569491	-0,900216	2,283959	-0,311574	-3,163473	-1,155466	-26,161043	5,729007	14,704956	0,148711	-0,437295	-0,094648	-19,758176	-12,574023	2,283959	0,148711	-0,437295	-0,094648	-19,758176	-12,574023	2,283959
09:42:09,65	0,612971	3,217023	-0,064975	-0,212974	-0,164997	-0,509039	0,145282	-0,440070	-0,093993	14,723634	-1,094043	2,258466	-0,307455	-3,161891	-1,154810	-26,169550	5,745269	14,679463	0,145282	-0,440070	-0,093993	-19,821891	-12,498643	2,258466	0,145282	-0,440070	-0,093993	-19,821891	-12,498643	2,258466
09:42:09,70	0,612971	3,217023	-0,064975	-0,212974	-0,164997	-0,509039	0,145282	-0,440070	-0,093993	14,723634	-1,094043	2,258466	-0,314011	-3,162223	-1,153942	-26,200529	5,733066	14,699484	0,145282	-0,440070	-0,093993	-19,821891	-12,498643	2,258466	0,145282	-0,440070	-0,093993	-19,821891	-12,498643	2,258466
09:42:09,75	0,612971	3,217023	-0,064975	-0,212974	-0,164997	-0,509039	0,143191	-0,438083	-0,092776	14,617380	-1,253385	2,242263	-0,308131	-3,159087	-1,153593	-26,214864	5,768049	14,663260	0,143191	-0,438083	-0,092776	-19,772164	-12,493875	2,242263	0,143191	-0,438083	-0,092776	-19,772164	-12,493875	2,242263
09:42:09,80	0,612971	3,217023	-0,064975	-0,212974	-0,164997	-0,509039	0,143191	-0,438083	-0,092776	14,617380	-1,253385	2,242263	-0,311041	-3,163705	-1,154366	-26,255762	5,772980	14,672003	0,143191	-0,438083	-0,092776	-19,772164	-12,493875	2,242263	0,143191	-0,438083	-0,092776	-19,772164	-12,493875	2,242263
09:42:09,85	0,612971	3,217023	-0,064975	-0,212974	-0,164997	-0,509039	0,148646	-0,437872	-0,093549	14,590214	-1,007616	2,251006	-0,306095	-3,169650	-1,152862	-26,232996	5,706746	14,676780	0,148646	-0,437872	-0,093549	-19,782743	-12,676314	2,251006	0,148646	-0,437872	-0,093549	-19,782743	-12,676314	2,251006
09:42:09,90	0,612971	3,217023	-0,064975	-0,212974	-0,164997	-0,509039	0,151299	-0,443502	-0,095041	14,886559	-0,810407	2,265717	-0,307492	-3,168818	-1,155858	-26,202648	5,746468	14,686714	0,151299	-0,443502	-0,095041	-19,928335	-12,687364	2,265717	0,151299	-0,443502	-0,095041	-19,928335	-12,687364	2,265717
09:42:09,95	0,612971	3,217023	-0,064975	-0,212974	-0,164997	-0,509039	0,151299	-0,443502	-0,095041	14,886559	-0,810407	2,265717	-0,306278	-3,165084	-1,155071	-26,191676	5,796167	14,712703	0,151299	-0,443502	-0,095041	-19,928335	-12,687364	2,265717	0,151299	-0,443502	-0,095041	-19,928335	-12,687364	2,265717
09:42:10,00	0,612971	3,217023	-0,064975	-0,212974	-0,164997	-0,509039	0,147458	-0,442687	-0,094254	14,892701	-1,025465	2,291706	-0,308754	-3,161680	-1,152433	-26,232081	5,741668	14,651703	0,147458	-0,442687	-0,094254	-19,858209	-12,600935	2,291706	0,147458	-0,442687	-0,094254	-19,858209	-12,600935	2,291706
09:42:10,05	0,612971	3,217023	-0,064975	-0,212974	-0,164997	-0,509039	0,145749	-0,438840	-0,091616	14,625282	-1,122110	2,230706	-0,316361	-3,165084	-1,152867	-26,197648	5,704084	14,693407	0,152499	-0,433955	-0,092050	-19,709542	-12,693654	2,272410	0,152499	-0,433955	-0,092050	-19,709542	-12,693654	2,272410
09:42:10,10	0,612971	3,217023	-0,064975	-0,212974	-0,164997	-0,509039	0,152499	-0,433955	-0,092050	14,355904	-0,722461	2,272410	-0,307587	-3,162927	-1,152802	-26,237902	5,742966	14,671427	0,146244	-0,440474	-0,091985	-19,868762	-12,582202	2,250429	0,146244	-0,440474	-0,091985	-19,868762	-12,582202	2,250429
09:42:10,15	0,612971	3,217023	-0,064975	-0,212974	-0,164997	-0,509039	0,146244	-0,440474	-0,091985	14,708460	-1,102015	2,250429	-0,310568	-3,160162	-1,156655	-26,244284	5,751570	14,657049	0,146244	-0,440474	-0,091985	-19,868762	-12,582202	2,250429	0,146244	-0,440474	-0,091985	-19,868762	-12,582202	2,250429
09:42:10,20	0,612971	3,217023	-0,064975	-0,212974	-0,164997	-0,509039	0,150010	-0,433920	-0,092368	14,392107	-0,867550	2,244103	-0,315146	-3,162911	-1,153185	-26,192203	5,744836	14,665101	0,150010	-0,433920	-0,092368	-19,670604	-12,643355	2,244103	0,150010	-0,433920	-0,092368	-19,670604	-12,643355	2,244103
09:42:10,25	0,612971	3,217023	-0,064975	-0,212974	-0,164997	-0,509039	0,150010	-0,433920	-0,092368	14,392107	-0,867550	2,244103	-0,311916	-3,164618	-1,153346	-26,195947	5,740990	14,695701	0,150010	-0,433920	-0,092368	-19,670604	-12,643355	2,244103	0,150010	-0,433920	-0,092368	-19,670604	-12,643355	2,244103
09:42:10,30	0,612971	3,217023	-0,064975	-0,212974	-0,164997	-0,509039	0,149874	-0,437571	-0,092529	14,576766	-0,875953	2,274704	-0,305758	-3,160699	-1,153171	-26,193717	5,721929	14,680860	0,149874	-0,437571	-0,092529	-19,772564	-12,641065	2,274704	0,149874	-0,437571	-0,092529	-19,772564	-12,641065	2,274704
09:42:10,35	0,612971	3,217023	-0,064975	-0,212974	-0,164997	-0,509039	0,143400	-0,440944	-0,092353	14,736791	-1,201128	2,259862	-0,315840	-3,159054	-1,156687	-26,220261	5,747238	14,701965	0,143400	-0,440944	-0,092353	-19,877351	-12,458048	2,259862	0,143400	-0,440944	-0,092353	-19,877351	-12,458048	2,259862
09:42:10,40	0,612971	3,217023	-0,064975	-0,212974	-0,164997	-0,509039	0,151711	-0,435792	-0,094823	14,496736	-0,799602	2,246048	-0,314376	-3,165319	-1,155641	-26,206288	5,761392	14,667046	0,151711	-0,435792	-0,094823	-19,712912	-12,708893	2,246048	0,151711	-0,435792	-0,094823	-19,712912	-12,708893	2,246048
09:42:10,45	0,612971	3,217023	-0,064975	-0,212974	-0,164997	-0,509039	0,151711	-0,435792	-0,094823	14,496736	-0,799602	2,246048	-0,309671	-3,167186	-1,154297	-26,193828	5,771753	14,703307	0,145796	-0,441030	-0,093880	-19,818185	-12,555687	2,286748	0,145796	-0,441030	-0,093880	-19,818185	-12,555687	2,286748
09:42:10,50	0,612971	3,217023	-0,064975	-0,212974	-0,164997	-0,509039	0,145099	-0,437897	-0,094304	14,603400	-1,107407	2,246351	-0,309246	-3,160646	-1,155122	-26,176511	5,740937	14,667348	0,145099	-0,437897	-0,094304	-19,771535	-12,497663	2,246351	0,145099	-0,437897	-0,094304	-19,771535	-12,497663	2,246351
09:42:10,55	0,612971	3,217023	-0,064975	-0,212974	-0,164997	-0,509039	0,145099	-0,437897	-0,094304	14,603400	-1,107407	2,246351	-0,306839	-3,159167	-1,152014	-26,164153	5,766031	14,661924	0,145099	-0,437897	-0,094304	-19,771535	-12,497663	2,246351	0,145099	-0,437897	-0,094304	-19,771535	-12,497663	2,246351
09:42:10,60	0,612971	3,217023	-0,064975	-0,212974	-0,164997	-0,509039	0,142614	-0,439243	-0,091196	14,701266	-1,238473	2,240927	-0,316967	-3,162826	-1,155520	-26,226242	5,791662	14,687449	0,142614	-0,439243	-0,091196	-19,779274	-12,433654	2,240927	0,142614	-0,439243	-0,091196	-19,779274	-12,433654	2,240927
09:42:10,65	0,612971	3,217023	-0,064975	-0,212974	-0,164997	-0,509039	0,150563	-0,436890	-0,092746	14,521704	-0,854526	2,258804	-0,312850	-3,164875	-1,153563	-26,218240	5,731161	14,679801	0,150563	-0,436890	-0,092746	-19,774180	-12,673711	2,258804	0,150563	-0,436890	-0,092746	-19,774180	-12,673711	2,258804
09:42:10,70	0,612971	3,217023	-0,064975	-0,212974	-0,164997	-0,509039	0,150563	-0,436890	-0,092746	14,521704	-0,854526	2,258804	-0,311609	-3,165486	-1,153915	-26,187168	5,732415	14,704085	0,150563	-0,436890	-0,092746	-19,774180	-12,673711	2,258804	0,150563	-0,436890	-0,092746	-19,774180	-12,673711	2,258804
09:42:10,75	0,612971	3,217023	-0,064975	-0,212974	-0,164997	-0,509039	0,141302	-0,438848	-0,093214	14,665112	-1,328972	2,251492	-0,306524	-3,157834	-1,154032	-26,191282	5,763629	14,672489	0,141302	-0,438848	-0,093214	-19,784467	-12,421188	2,251492	0,141302	-0,438848	-0,093214	-19,784467	-12,421188	2,251492
09:42:10,80	0,612971	3,217023	-0,064975	-0,212974	-0,164997	-0,509039	0,144568	-0,432719	-0,094505	14,345412	-1,192810	2,290287	-0,313465	-3,157598	-1,155323	-26,220946	5,779613	14,711284	0,144568	-0,432719	-0,094505	-19,623037	-12,541425	2,290287	0,144568	-0,432719	-0,094505	-19,623037	-12,541425	2,290287
09:42:10,85	0,612971	3,217023	-0,064975	-0,212974	-0,164997	-0,509039	0,149247	-0,439607	-0,095839	14,673510	-0,884590	2,250765	-0,309839	-3,165093	-1,156656	-26,179742	5,721095	14,671762	0,149247	-0,439607	-0,095839	-19,835644	-12,600461	2,250765	0,149247	-0,439607	-0,095839	-19,835644	-12,600461	2,250765
09:42:10,90	0,612971	3,217023	-0,064975	-0,212974	-0,164997	-0,509039	0,149247	-0,439607	-0,095839	14,673510	-0,884590	2,250765	-0,309884	-3,165093	-1,153003	-26,167503	5,747076	14,697694	0,149268	-0,439568	-0,092186	-19,806002	-12,603421	2,276697	0,149268	-0,439568	-0,092186	-19,806002	-12,603421	2,276697
09:42:10,95	0,612971	3,217023	-0,064975	-0,212974	-0,164997	-0,509039	0,149268	-0,439568	-0,092186	14,700122	-0,885863	2,276697	-0,309864	-3,160985	-1,156640	-26,178212	5,730665	14,716255	0,149268	-0,439568	-0,092186	-19,806002	-12,603421	2,276697	0,149268	-0,439568	-0,092186	-19,806002	-12,603421	2,276697
09:42:11,00	0,612971	3,217023	-0,064975	-0,212974	-0,164997	-0,509039	0,151499	-0,441638	-0,091177	14,798495	-0,787582	2,234001	-0,309206	-3,168060	-1,151994	-26,187486	5,747911	14,654998	0,151499	-0,441638	-0,091177	-19,870126	-12,680263	2,234001	0,151499	-0,441638	-0,091177	-19,870126	-12,680263	2,234001
09:42:11,05	0,612971	3,217023	-0,064975	-0,212974	-0,164997	-0,509039	0,151499	-0,441638	-0,091177	14,798495	-0,787582	2,234001	-0,307510	-3,167123	-1,155874	-26,194632	5,707426	14,671103	0,151499	-0,441638	-0,091177	-19,870126	-12,680263	2,234001	0,151499	-0,441638	-0,091177	-19,870126	-12,680263	2,234001
09:42:11,10	0,612971	3,217023	-0,064975	-0,212974	-0,164997	-0,509039	0,142133	-0,438949	-0,092735	14,670392	-1,244981	2,260512	-0,309174	-3,163793	-1,154744	-26,168241	5,773490	14,628861	0,142133	-0,438949	-0,092735	-19,787066	-12,402407	2,260512	0,142133	-0,438949	-0,092735	-19,787066	-12,402407	2,260512
09:42:11,15	0,612971	3,217023	-0,064975	-0,212974	-0,164997	-0,509039	0,142133	-0,438949	-0,092735	14,670392	-1,244981	2,260512	-0,309211	-3,160508	-1,154741	-26,170282	5,763616	14,653271	0,142133	-0,438949	-0,092735	-19,787066	-12,402407	2,260512	0,142133	-0,438949	-0,092735	-19,787066	-12,402407	2,260512
09:42:11,20	0,612971	3,217023	-0,064975	-0,212974	-0,164997	-0,509039	0,147816	-0,443566	-0,094676	14,895334	-0,972324	2,236821	-0,310496	-3,165490	-1,155310	-26,214039	5,718135	14,672240	0,147816	-0,443566	-0,094676	-19,924595	-12,575844	2,236821	0,147816	-0,443566	-0,094676	-19,924595	-12,575844	2,236821
09:42:11,25	0,612971	3,217023	-0,064975	-0,212974	-0,164997	-0,509039	0,147816	-0,443566	-0,094676	14,895334	-0,972324	2,236821	-0,308242	-3,167363	-1,154784	-26,201592	5,736771	14,702783	0,147816	-0,443566	-0,094676	-19,924595	-12,575844	2,236821	0,147816	-0,443566	-0,094676	-19,924595	-12,575844	2,236821
09:42:11,30	0,612971	3,217023	-0,064975	-0,212974	-0,164997	-0,509039	0,145925	-0,435490	-0,092005	14,437824	-1,116806	2,249829	-0,311744	-3,160158	-1,152822	-26,242059	5,732114	14,670826	0,145925	-0,435490	-0,092005	-19,748167	-12,571908	2,249829	0,145925	-0,435490	-0,092005	-19,748167	-12,571908	2,249829
09:42:11,35	0,612971	3,217023	-0,064975	-0,212974	-0,164997	-0,509039	0,146571	-0,435342	-0,092734	14,454118	-1,014500	2,268334	-0,312195	-3,160644	-1,153551	-26,170576	5,718547	14,689331	0,146571	-0,435342	-0,092734	-19,720251	-12,520350	2,268334	0,146571	-0,435342	-0,092734	-19,720251	-12,520350	2,268334
09:42:11,40	0,612971	3,217023	-0,064975	-0,212974	-0,164997	-0,509039	0,146481	-0,437219	-0,094701	14,525778	-1,054723	2,255456	-0,310525	-3,161503	-1,155519	-26,214277	5,713858	14,676453	0,146481	-0,437219	-0,094701	-19,795886	-12,553446	2,255456	0,146481	-0,437219	-0,094701	-19,795886	-12,553446	2,255456
09:42:11,45	0,612971	3,217023	-0,064975	-0,212974	-0,164997	-0,509039	0,149187	-0,439464	-0,095118	14,685392	-0,906021	2,266565	-0,309933	-3,164970	-1,155935	-26,185961	5,746981	14,687562	0,149187	-0,439464	-0,095118	-19,812551	-12,617209	2,266565	0,149187	-0,439464	-0,095118	-19,812551	-12,617209	2,266565
09:42:11,50	0,612971	3,217023	-0,064975	-0,212974	-0,164997	-0,509039	0,150503	-0,441369	-0,093495	14,771421	-0,830017	2,256880	-0,308942	-3,167062	-1,154312	-26,185881	5,731913	14,677877	0,150503	-0,441369	-0,093495	-19,876031	-12,644464	2,256880	0,150503	-0,441369	-0,093495	-19,876031	-12,644464	2,256880
09:42:11,55	0,612971	3,217023	-0,064975	-0,212974	-0,164997	-0,509039	0,150503	-0,441369	-0,093495	14,771421	-0,830017	2,256880	-0,309196	-3,168138	-1,157785	-26,154004	5,708877	14,685989	0,150503	-0,441369	-0,093495	-19,876031	-12,644464	2,256880	0,150503	-0,441369	-0,093495	-19,876031	-12,644464	2,256880
09:42:11,60	0,612971	3,217023	-0,064975	-0,212974	-0,164997	-0,509039	0,145537	-0,437538	-0,094279	14,614680	-1,077003	2,266083	-0,310936	-3,167081	-1,155072	-26,154823	5,739517	14,685184	0,145537	-0,437538	-0,094279	-19,732049	-12,501640	2,266083	0,145537	-0,437538	-0,094279	-19,732049	-12,501640	2,266083
09:42:11,65	0,612971	3,217023	-0,064975	-0,212974	-0,164997	-0,509039	0,145537	-0,437538	-0,094279	14,614680	-1,077003	2,266083	-0,309398	-3,162405	-1,154660	-26,169509	5,763541	14,663395	0,145537	-0,437538	-0,094279	-19,732049	-12,501640	2,266083	0,145537	-0,437538	-0,094279	-19,732049	-12,501640	2,266083
09:42:11,70	0,612971	3,217023	-0,064975	-0,212974	-0,164997	-0,509039	0,146698	-0,438646	-0,093843	14,665388	-1,029495	2,242398	-0,305935	-3,159649	-1,152874	-26,137792	5,718275	14,659521	0,146698	-0,438646	-0,093843	-19,768289	-12,545276	2,242398	0,146698	-0,438646	-0,093843	-19,768289	-12,545276	2,242398
09:42:11,75	0,612971	3,217023	-0,064975	-0,212974	-0,164997	-0,509039	0,145340	-0,437292	-0,090426	14,546461	-1,112070	2,253437	-0,309891	-3,160552	-1,151243	-26,204143	5,727486	14,674434	0,145340	-0,437292	-0,090426	-19,780960	-12,521259	2,253437	0,145340	-0,437292	-0,090426	-19,780960	-12,521259	2,253437
09:42:11,80	0,612971	3,217023	-0,064975	-0,212974	-0,164997	-0,509039	0,146826	-0,434035	-0,094702	14,402488	-1,067718	2,271404	-0,313455	-3,160211	-1,155519	-26,219977	5,765940	14,692401	0,146826	-0,434035	-0,094702	-19,669268	-12,593587	2,271404	0,146826	-0,434035	-0,094702	-19,669268	-12,593587	2,271404
09:42:11,85	0,612971	3,217023	-0,064975	-0,212974	-0,164997	-0,509039	0,145088	-0,440469	-0,095081	14,696831	-1,143887	2,266385	-0,307013	-3,161923	-1,155899	-26,227778	5,723990	14,687382	0,145088	-0,440469	-0,095081	-19,880002	-12,533304	2,266385	0,145088	-0,440469	-0,095081	-19,880002	-12,533304	2,266385
09:42:11,90	0,612971	3,217023	-0,064975	-0,212974	-0,164997	-0,509039	0,144750	-0,436917	-0,095133	14,573603	-1,132756	2,267703	-0,309921	-3,159854	-1,155950	-26,172174	5,762904	14,688701	0,144750	-0,436917	-0,095133	-19,724359	-12,495655	2,267703	0,144750	-0,436917	-0,095133	-19,724359	-12,495655	2,267703
09:42:11,95	0,612971	3,217023	-0,064975	-0,212974	-0,164997	-0,509039	0,143028	-0,443825	-0,093008	14,901838	-1,217457	2,276574	-0,303077	-3,161817	-1,153825	-26,183489	5,733622	14,697571	0,143028	-0,443825	-0,093008	-19,938454	-12,445180	2,276574	0,143028	-0,443825	-0,093008	-19,938454	-12,445180	2,276574
09:42:12,00	0,612971	3,217023	-0,064975	-0,212974	-0,164997	-0,509039	0,143028	-0,443825	-0,093008	14,901838	-1,217457	2,276574	-0,312778	-3,162379	-1,155832	-26,249564	5,748130	14,667895	0,143028	-0,443825	-0,093008	-19,938454	-12,445180	2,276574	0,143028	-0,443825	-0,093008	-19,938454	-12,445180	2,276574
09:42:12,05	0,612971	3,217023	-0,064975	-0,212974	-0,164997	-0,509039	0,148905	-0,433310	-0,091970	14,363267	-0,906899	2,253357	-0,315123	-3,161649	-1,152787	-26,175079	5,738297	14,674354	0,148905	-0,433310	-0,091970	-19,651531	-12,595980	2,253357	0,148905	-0,433310	-0,091970	-19,651531	-12,595980	2,253357
09:42:12,10	0,612971	3,217023	-0,064975	-0,212974	-0,164997	-0,509039	0,148193	-0,438243	-0,097005	14,580265	-0,944299	2,270596	-0,310493	-3,163498	-1,157822	-26,195145	5,704195	14,691593	0,148193	-0,438243	-0,097005	-19,821846	-12,577414	2,270596	0,148193	-0,438243	-0,097005	-19,821846	-12,577414	2,270596
09:42:12,15	0,612971	3,217023	-0,064975	-0,212974	-0,164997	-0,509039	0,148193	-0,438243	-0,097005	14,580265	-0,944299	2,270596	-0,308686	-3,169031	-1,157811	-26,197777	5,716010	14,672103	0,148193	-0,438243	-0,097005	-19,821846	-12,577414	2,270596	0,148193	-0,438243	-0,097005	-19,821846	-12,577414	2,270596
09:42:12,20	0,612971	3,217023	-0,064975	-0,212974	-0,164997	-0,509039	0,152080	-0,442575	-0,096994	14,814399	-0,750328	2,251106	-0,312121	-3,166613	-1,155882	-26,152432	5,718742	14,646090	0,152080	-0,442575	-0,096994	-19,927704	-12,688623	2,251106	0,152080	-0,442575	-0,096994	-19,927704	-12,688623	2,251106
09:42:12,25	0,612971	3,217023	-0,064975	-0,212974	-0,164997	-0,509039	0,149972	-0,435942	-0,092525	14,492439	-0,858972	2,280327	-0,313376	-3,163889	-1,153342	-26,185462	5,735396	14,701324	0,149972	-0,435942	-0,092525	-19,728989	-12,631789	2,280327	0,149972	-0,435942	-0,092525	-19,728989	-12,631789	2,280327
09:42:12,30	0,612971	3,217023	-0,064975	-0,212974	-0,164997	-0,509039	0,149972	-0,435942	-0,092525	14,492439	-0,858972	2,280327	-0,309975	-3,159253	-1,157264	-26,193080	5,760129	14,681630	0,149972	-0,435942	-0,092525	-19,728989	-12,631789	2,280327	0,149972	-0,435942	-0,092525	-19,728989	-12,631789	2,280327
09:42:12,35	0,612971	3,217023	-0,064975	-0,212974	-0,164997	-0,509039	0,151604	-0,435125	-0,092068	14,425344	-0,789472	2,255237	-0,314900	-3,164893	-1,152885	-26,211058	5,721770	14,676234	0,151604	-0,435125	-0,092068	-19,731931	-12,690385	2,255237	0,151604	-0,435125	-0,092068	-19,731931	-12,690385	2,255237
09:42:12,40	0,612971	3,217023	-0,064975	-0,212974	-0,164997	-0,509039	0,151604	-0,435125	-0,092068	14,425344	-0,789472	2,255237	-0,307572	-3,159004	-1,155137	-26,208681	5,723212	14,672499	0,151604	-0,435125	-0,092068	-19,731931	-12,690385	2,255237	0,151604	-0,435125	-0,092068	-19,731931	-12,690385	2,255237
09:42:12,45	0,612971	3,217023	-0,064975	-0,212974	-0,164997	-0,509039	0,142840	-0,438526	-0,094320	14,604679	-1,243878	2,251502	-0,311746	-3,160713	-1,154743	-26,239124	5,735377	14,696212	0,142840	-0,438526	-0,094320	-19,819643	-12,456794	2,251502	0,142840	-0,438526	-0,094320	-19,819643	-12,456794	2,251502
09:42:12,50	0,612971	3,217023	-0,064975	-0,212974	-0,164997	-0,509039	0,147343	-0,437036	-0,093531	14,550667	-1,053112	2,270934	-0,311114	-3,162160	-1,154348	-26,234554	5,765250	14,691932	0,147343	-0,437036	-0,093531	-19,756688	-12,619567	2,270934	0,147343	-0,437036	-0,093531	-19,756688	-12,619567	2,270934
09:42:12,55	0,612971	3,217023	-0,064975	-0,212974	-0,164997	-0,509039	0,147343	-0,437036	-0,093531	14,550667	-1,053112	2,270934	-0,312850	-3,160683	-1,157082	-26,204996	5,740535	14,668193	0,147343	-0,437036	-0,093531	-19,756688	-12,619567	2,270934	0,147343	-0,437036	-0,093531	-19,756688	-12,619567	2,270934
09:42:12,60	0,612971	3,217023	-0,064975	-0,212974	-0,164997	-0,509039	0,146933	-0,434795	-0,096265	14,427480	-1,036496	2,247196	-0,308150	-3,161967	-1,153952	-26,216562	5,735808	14,686258	0,145695	-0,439507	-0,093135	-19,838656	-12,545575	2,265261	0,145695	-0,439507	-0,093135	-19,838656	-12,545575	2,265261
09:42:12,65	0,612971	3,217023	-0,064975	-0,212974	-0,164997	-0,509039	0,145695	-0,439507	-0,093135	14,662629	-1,108542	2,265261	-0,312768	-3,162748	-1,155131	-26,180285	5,747153	14,652136	0,148680	-0,435898	-0,094313	-19,715058	-12,598946	2,231139	0,148680	-0,435898	-0,094313	-19,715058	-12,598946	2,231139
09:42:12,70	0,612971	3,217023	-0,064975	-0,212974	-0,164997	-0,509039	0,151001	-0,440496	-0,097686	14,738967	-0,817446	2,288145	-0,309946	-3,167057	-1,158503	-26,190978	5,749769	14,709142	0,151001	-0,440496	-0,097686	-19,839996	-12,671012	2,288145	0,151001	-0,440496	-0,097686	-19,839996	-12,671012	2,288145
09:42:12,75	0,612971	3,217023	-0,064975	-0,212974	-0,164997	-0,509039	0,149314	-0,436321	-0,091952	14,534667	-0,877999	2,253630	-0,312719	-3,163508	-1,152769	-26,161027	5,747288	14,674627	0,149314	-0,436321	-0,091952	-19,716517	-12,599123	2,253630	0,149314	-0,436321	-0,091952	-19,716517	-12,599123	2,253630
09:42:12,80	0,612971	3,217023	-0,064975	-0,212974	-0,164997	-0,509039	0,151156	-0,438050	-0,093891	14,599992	-0,767777	2,243938	-0,312142	-3,165968	-1,154708	-26,160829	5,718772	14,664935	0,151156	-0,438050	-0,093891	-19,786940	-12,633512	2,243938	0,151156	-0,438050	-0,093891	-19,786940	-12,633512	2,243938
09:42:12,85	0,612971	3,217023	-0,064975	-0,212974	-0,164997	-0,509039	0,151156	-0,438050	-0,093891	14,599992	-0,767777	2,243938	-0,312580	-3,162976	-1,158194	-26,160565	5,776491	14,699553	0,151156	-0,438050	-0,093891	-19,786940	-12,633512	2,243938	0,151156	-0,438050	-0,093891	-19,786940	-12,633512	2,243938
09:42:12,90	0,612971	3,217023	-0,064975	-0,212974	-0,164997	-0,509039	0,148783	-0,436174	-0,097377	14,552578	-0,919774	2,278556	-0,308029	-3,157652	-1,157038	-26,151944	5,767913	14,703696	0,148783	-0,436174	-0,097377	-19,687118	-12,599273	2,278556	0,148783	-0,436174	-0,097377	-19,687118	-12,599273	2,278556
09:42:12,95	0,612971	3,217023	-0,064975	-0,212974	-0,164997	-0,509039	0,145641	-0,439451	-0,093529	14,659828	-1,124166	2,265829	-0,308171	-3,161892	-1,154346	-26,227622	5,742285	14,686826	0,145641	-0,439451	-0,093529	-19,837109	-12,556960	2,265829	0,145641	-0,439451	-0,093529	-19,837109	-12,556960	2,265829
09:42:13,00	0,612971	3,217023	-0,064975	-0,212974	-0,164997	-0,509039	0,145641	-0,439451	-0,093529	14,659828	-1,124166	2,265829	-0,315692	-3,157361	-1,154849	-26,226759	5,769240	14,704317	0,145641	-0,439451	-0,093529	-19,837109	-12,556960	2,265829	0,145641	-0,439451	-0,093529	-19,837109	-12,556960	2,265829
09:42:13,05	0,612971	3,217023	-0,064975	-0,212974	-0,164997	-0,509039	0,145477	-0,430672	-0,094031	14,227084	-1,145414	2,283320	-0,312138	-3,161642	-1,156654	-26,152787	5,750932	14,682245	0,145477	-0,430672	-0,094031	-19,580684	-12,565349	2,283320	0,145477	-0,430672	-0,094031	-19,580684	-12,565349	2,283320
09:42:13,10	0,612971	3,217023	-0,064975	-0,212974	-0,164997	-0,509039	0,143966	-0,436964	-0,095476	14,542857	-1,172503	2,255195	-0,309635	-3,163781	-1,153841	-26,178273	5,787734	14,673611	0,143966	-0,436964	-0,095476	-19,758850	-12,473853	2,255195	0,143966	-0,436964	-0,095476	-19,758850	-12,473853	2,255195
09:42:13,15	0,612971	3,217023	-0,064975	-0,212974	-0,164997	-0,509039	0,143966	-0,436964	-0,095476	14,542857	-1,172503	2,255195	-0,314653	-3,161780	-1,156653	-26,215715	5,732416	14,725449	0,143966	-0,436964	-0,095476	-19,758850	-12,473853	2,255195	0,143966	-0,436964	-0,095476	-19,758850	-12,473853	2,255195
09:42:13,20	0,612971	3,217023	-0,064975	-0,212974	-0,164997	-0,509039	0,149847	-0,433784	-0,096259	14,385262	-0,888432	2,246810	-0,315182	-3,162702	-1,157076	-26,202839	5,751214	14,667807	0,149847	-0,433784	-0,096259	-19,666806	-12,651434	2,246810	0,149847	-0,433784	-0,096259	-19,666806	-12,651434	2,246810
09:42:13,25	0,612971	3,217023	-0,064975	-0,212974	-0,164997	-0,509039	0,147337	-0,436995	-0,093150	14,542916	-1,069699	2,270979	-0,311146	-3,162134	-1,153968	-26,251441	5,768509	14,691976	0,147337	-0,436995	-0,093150	-19,761223	-12,635652	2,270979	0,147337	-0,436995	-0,093150	-19,761223	-12,635652	2,270979
09:42:13,30	0,612971	3,217023	-0,064975	-0,212974	-0,164997	-0,509039	0,149125	-0,440642	-0,092535	14,744281	-0,874879	2,231885	-0,308882	-3,165505	-1,153353	-26,157366	5,727744	14,652882	0,149125	-0,440642	-0,092535	-19,846127	-12,581175	2,231885	0,149125	-0,440642	-0,092535	-19,846127	-12,581175	2,231885
09:42:13,35	0,612971	3,217023	-0,064975	-0,212974	-0,164997	-0,509039	0,149033	-0,438284	-0,095428	14,652795	-0,916174	2,283551	-0,310878	-3,164246	-1,156245	-26,173403	5,772978	14,704549	0,149033	-0,438284	-0,095428	-19,752473	-12,615239	2,283551	0,149033	-0,438284	-0,095428	-19,752473	-12,615239	2,283551
09:42:13,40	0,612971	3,217023	-0,064975	-0,212974	-0,164997	-0,509039	0,142574	-0,439275	-0,092727	14,714278	-1,214358	2,256009	-0,306791	-3,159149	-1,153544	-26,135838	5,762758	14,677006	0,142574	-0,439275	-0,092727	-19,768812	-12,406456	2,256009	0,142574	-0,439275	-0,092727	-19,768812	-12,406456	2,256009
09:42:13,45	0,612971	3,217023	-0,064975	-0,212974	-0,164997	-0,509039	0,145179	-0,437158	-0,095137	14,589700	-1,120608	2,263927	-0,309926	-3,160346	-1,155954	-26,179178	5,771036	14,684924	0,145179	-0,437158	-0,095137	-19,727217	-12,517141	2,263927	0,145179	-0,437158	-0,095137	-19,727217	-12,517141	2,263927
09:42:13,50	0,612971	3,217023	-0,064975	-0,212974	-0,164997	-0,509039	0,145179	-0,437158	-0,095137	14,589700	-1,120608	2,263927	-0,309660	-3,164952	-1,156721	-26,162240	5,726955	14,703356	0,145179	-0,437158	-0,095137	-19,727217	-12,517141	2,263927	0,145179	-0,437158	-0,095137	-19,727217	-12,517141	2,263927
09:42:13,55	0,612971	3,217023	-0,064975	-0,212974	-0,164997	-0,509039	0,149035	-0,439692	-0,095904	14,691764	-0,883393	2,282358	-0,307484	-3,166027	-1,155590	-26,176474	5,706327	14,698332	0,148878	-0,442113	-0,094773	-19,913220	-12,580476	2,277335	0,148878	-0,442113	-0,094773	-19,913220	-12,580476	2,277335
09:42:13,60	0,612971	3,217023	-0,064975	-0,212974	-0,164997	-0,509039	0,148878	-0,442113	-0,094773	14,792689	-0,893548	2,277335	-0,313271	-3,165402	-1,157816	-26,153113	5,785562	14,668776	0,151230	-0,436790	-0,096999	-19,691840	-12,662178	2,247778	0,151230	-0,436790	-0,096999	-19,691840	-12,662178	2,247778
09:42:13,65	0,612971	3,217023	-0,064975	-0,212974	-0,164997	-0,509039	0,151230	-0,436790	-0,096999	14,596153	-0,790656	2,247778	-0,306850	-3,161788	-1,155892	-26,164885	5,753097	14,658642	0,151230	-0,436790	-0,096999	-19,691840	-12,662178	2,247778	0,151230	-0,436790	-0,096999	-19,691840	-12,662178	2,247778
09:42:13,70	0,612971	3,217023	-0,064975	-0,212974	-0,164997	-0,509039	0,144889	-0,440543	-0,095075	14,757320	-1,114311	2,237644	-0,315872	-3,160604	-1,153384	-26,189010	5,705632	14,672225	0,144889	-0,440543	-0,095075	-19,825303	-12,488123	2,237644	0,144889	-0,440543	-0,095075	-19,825303	-12,488123	2,237644
09:42:13,75	0,612971	3,217023	-0,064975	-0,212974	-0,164997	-0,509039	0,149119	-0,438009	-0,095879	14,597619	-0,879405	2,324453	-0,311159	-3,164183	-1,156697	-26,165866	5,721425	14,745451	0,149119	-0,438009	-0,095879	-19,786064	-12,585212	2,324453	0,149119	-0,438009	-0,095879	-19,786064	-12,585212	2,324453
09:42:13,80	0,612971	3,217023	-0,064975	-0,212974	-0,164997	-0,509039	0,147441	-0,442726	-0,095041	14,844586	-0,944343	2,250254	-0,306236	-3,165089	-1,155858	-26,145743	5,711737	14,671251	0,147441	-0,442726	-0,095041	-19,909399	-12,518497	2,250254	0,147441	-0,442726	-0,095041	-19,909399	-12,518497	2,250254
09:42:13,85	0,612971	3,217023	-0,064975	-0,212974	-0,164997	-0,509039	0,148330	-0,433628	-0,093954	14,366940	-0,940606	2,206064	-0,314559	-3,161310	-1,154772	-26,184784	5,729023	14,627061	0,148330	-0,433628	-0,093954	-19,672852	-12,584490	2,206064	0,148330	-0,433628	-0,093954	-19,672852	-12,584490	2,206064
09:42:13,90	0,612971	3,217023	-0,064975	-0,212974	-0,164997	-0,509039	0,148480	-0,437940	-0,095829	14,639750	-0,901498	2,246577	-0,310900	-3,163595	-1,156646	-26,133378	5,755456	14,667574	0,148480	-0,437940	-0,095829	-19,738521	-12,557165	2,246577	0,148480	-0,437940	-0,095829	-19,738521	-12,557165	2,246577
09:42:13,95	0,612971	3,217023	-0,064975	-0,212974	-0,164997	-0,509039	0,149336	-0,439004	-0,096409	14,649655	-0,868992	2,262249	-0,315127	-3,162831	-1,156251	-26,169436	5,738326	14,710145	0,149336	-0,439004	-0,096409	-19,812169	-12,591840	2,262249	0,149336	-0,439004	-0,096409	-19,812169	-12,591840	2,262249
09:42:14,00	0,612971	3,217023	-0,064975	-0,212974	-0,164997	-0,509039	0,149336	-0,439004	-0,096409	14,649655	-0,868992	2,262249	-0,309785	-3,164140	-1,159352	-26,153086	5,746937	14,693488	0,149336	-0,439004	-0,096409	-19,812169	-12,591840	2,262249	0,149336	-0,439004	-0,096409	-19,812169	-12,591840	2,262249
09:42:14,05	0,612971	3,217023	-0,064975	-0,212974	-0,164997	-0,509039	0,144440	-0,439428	-0,096661	14,652942	-1,177832	2,238573	-0,307591	-3,160841	-1,157478	-26,222868	5,732967	14,659570	0,144440	-0,439428	-0,096661	-19,842193	-12,516362	2,238573	0,144440	-0,439428	-0,096661	-19,842193	-12,516362	2,238573
09:42:14,10	0,612971	3,217023	-0,064975	-0,212974	-0,164997	-0,509039	0,144440	-0,439428	-0,096661	14,652942	-1,177832	2,238573	-0,313998	-3,166447	-1,155510	-26,196859	5,700757	14,655135	0,152498	-0,436682	-0,094693	-19,784302	-12,691278	2,234138	0,152498	-0,436682	-0,094693	-19,784302	-12,691278	2,234138
09:42:14,15	0,612971	3,217023	-0,064975	-0,212974	-0,164997	-0,509039	0,152498	-0,436682	-0,094693	14,495234	-0,720171	2,234138	-0,307503	-3,159457	-1,157069	-26,182629	5,745871	14,669232	0,152498	-0,436682	-0,094693	-19,784302	-12,691278	2,234138	0,152498	-0,436682	-0,094693	-19,784302	-12,691278	2,234138
09:42:14,20	0,612971	3,217023	-0,064975	-0,212974	-0,164997	-0,509039	0,143197	-0,438812	-0,096252	14,652167	-1,214044	2,248235	-0,313834	-3,165757	-1,155642	-26,179776	5,742953	14,646024	0,143197	-0,438812	-0,096252	-19,794556	-12,455041	2,248235	0,143197	-0,438812	-0,096252	-19,794556	-12,455041	2,248235
09:42:14,25	0,612971	3,217023	-0,064975	-0,212974	-0,164997	-0,509039	0,151819	-0,436479	-0,094824	14,529788	-0,761818	2,225027	-0,308233	-3,159274	-1,152403	-26,178541	5,720102	14,671483	0,151819	-0,436479	-0,094824	-19,733850	-12,679571	2,225027	0,151819	-0,436479	-0,094824	-19,733850	-12,679571	2,225027
09:42:14,30	0,612971	3,217023	-0,064975	-0,212974	-0,164997	-0,509039	0,143404	-0,438089	-0,091586	14,594304	-1,186868	2,250485	-0,313422	-3,161159	-1,155933	-26,201287	5,733462	14,642833	0,143404	-0,438089	-0,091586	-19,795671	-12,444096	2,250485	0,143404	-0,438089	-0,091586	-19,795671	-12,444096	2,250485
09:42:14,35	0,612971	3,217023	-0,064975	-0,212974	-0,164997	-0,509039	0,147631	-0,434537	-0,095115	14,409793	-0,993453	2,221836	-0,307931	-3,160662	-1,156254	-26,108631	5,735595	14,667394	0,147631	-0,434537	-0,095115	-19,701344	-12,582484	2,221836	0,147631	-0,434537	-0,095115	-19,701344	-12,582484	2,221836
09:42:14,40	0,612971	3,217023	-0,064975	-0,212974	-0,164997	-0,509039	0,147369	-0,434341	-0,095870	14,416961	-1,041984	2,267205	-0,311638	-3,161485	-1,153945	-26,191548	5,732168	14,690194	0,147369	-0,434341	-0,095870	-19,678828	-12,610480	2,267205	0,147369	-0,434341	-0,095870	-19,678828	-12,610480	2,267205
09:42:14,45	0,612971	3,217023	-0,064975	-0,212974	-0,164997	-0,509039	0,147369	-0,434341	-0,095870	14,416961	-1,041984	2,267205	-0,307405	-3,160930	-1,156254	-26,144082	5,757339	14,686675	0,147369	-0,434341	-0,095870	-19,678828	-12,610480	2,267205	0,147369	-0,434341	-0,095870	-19,678828	-12,610480	2,267205
09:42:14,50	0,612971	3,217023	-0,064975	-0,212974	-0,164997	-0,509039	0,144424	-0,439634	-0,095437	14,724104	-1,122599	2,265678	-0,309734	-3,159979	-1,157818	-26,134178	5,779145	14,679483	0,144424	-0,439634	-0,095437	-19,787128	-12,459905	2,265678	0,144424	-0,439634	-0,095437	-19,787128	-12,459905	2,265678
09:42:14,55	0,612971	3,217023	-0,064975	-0,212974	-0,164997	-0,509039	0,150224	-0,435407	-0,095125	14,434755	-0,821323	2,181202	-0,313966	-3,163839	-1,155942	-26,179126	5,697261	14,602199	0,150224	-0,435407	-0,095125	-19,744666	-12,613908	2,181202	0,150224	-0,435407	-0,095125	-19,744666	-12,613908	2,181202
09:42:14,60	0,612971	3,217023	-0,064975	-0,212974	-0,164997	-0,509039	0,145880	-0,434682	-0,096109	14,439113	-1,079008	2,275672	-0,312421	-3,159714	-1,156926	-26,185615	5,749572	14,696669	0,145880	-0,434682	-0,096109	-19,683395	-12,530554	2,275672	0,145880	-0,434682	-0,096109	-19,683395	-12,530554	2,275672
09:42:14,66	0,612971	3,217023	-0,064975	-0,212974	-0,164997	-0,509039	0,148554	-0,442617	-0,094792	14,873155	-0,909034	2,234234	-0,309201	-3,163584	-1,155878	-26,150033	5,705386	14,661125	0,148554	-0,442617	-0,094792	-19,872242	-12,570557	2,234234	0,148554	-0,442617	-0,094792	-19,872242	-12,570557	2,234234
09:42:14,71	0,612971	3,217023	-0,064975	-0,212974	-0,164997	-0,509039	0,148554	-0,442617	-0,094792	14,873155	-0,909034	2,234234	-0,307971	-3,163295	-1,153896	-26,137704	5,745610	14,704942	0,148554	-0,442617	-0,094792	-19,872242	-12,570557	2,234234	0,148554	-0,442617	-0,094792	-19,872242	-12,570557	2,234234
09:42:14,76	0,612971	3,217023	-0,064975	-0,212974	-0,164997	-0,509039	0,146755	-0,440326	-0,093079	14,753130	-0,990008	2,283945	-0,309743	-3,159777	-1,157757	-26,195363	5,742810	14,669249	0,146755	-0,440326	-0,093079	-19,812439	-12,510284	2,283945	0,146755	-0,440326	-0,093079	-19,812439	-12,510284	2,283945
09:42:14,81	0,612971	3,217023	-0,064975	-0,212974	-0,164997	-0,509039	0,144595	-0,437032	-0,096940	14,550623	-1,150875	2,248252	-0,358406	-3,117784	-1,145408	-24,180672	7,685675	14,308626	0,144595	-0,437032	-0,096940	-19,756421	-12,501571	2,248252	0,144595	-0,437032	-0,096940	-19,756421	-12,501571	2,248252
09:42:14,86	0,612971	3,217023	-0,064975	-0,212974	-0,164997	-0,509039	0,132559	-0,373893	-0,084591	13,957266	-1,003418	1,887629	-0,299119	-3,104134	-1,142830	-23,658535	4,127985	14,519780	0,132559	-0,373893	-0,084591	-15,393299	-11,409270	1,887629	0,132559	-0,373893	-0,084591	-15,393299	-11,409270	1,887629
09:42:14,91	0,612971	3,217023	-0,064975	-0,212974	-0,164997	-0,509039	0,091094	-0,418412	-0,082013	13,452280	-0,928557	2,098783	-0,303109	-3,151431	-1,150926	-26,183777	4,547676	14,600004	0,091094	-0,418412	-0,082013	-19,393036	-8,079426	2,098783	0,091094	-0,418412	-0,082013	-19,393036	-8,079426	2,098783
09:42:14,96	0,612912	3,217020	-0,064990	-0,262986	-0,165014	-0,509071	0,134049	-0,438605	-0,090109	13,603163	-1,091647	2,179007	-0,316737	-3,142571	-1,153537	-25,718790	4,745819	14,539133	0,134049	-0,438605	-0,090109	-20,827311	-11,614510	2,179007	0,134049	-0,438605	-0,090109	-20,827311	-11,614510	2,179007
09:42:15,01	0,612912	3,217020	-0,064990	-0,262986	-0,165014	-0,509071	0,125736	-0,425700	-0,086099	13,411684	-1,219398	2,127333	-0,310128	-3,137779	-1,146917	-25,680241	4,810718	14,548330	0,125736	-0,425700	-0,086099	-20,005765	-11,089648	2,127333	0,125736	-0,425700	-0,086099	-20,005765	-11,089648	2,127333
09:42:15,06	0,612912	3,217020	-0,064990	-0,262986	-0,165014	-0,509071	0,125736	-0,425700	-0,086099	13,411684	-1,219398	2,127333	-0,320502	-3,142135	-1,149446	-25,732845	4,862862	14,571444	0,125736	-0,425700	-0,086099	-20,005765	-11,089648	2,127333	0,125736	-0,425700	-0,086099	-20,005765	-11,089648	2,127333
09:42:15,11	0,612912	3,217020	-0,064990	-0,262986	-0,165014	-0,509071	0,134696	-0,418894	-0,088628	13,076628	-0,825096	2,150447	-0,308249	-3,138579	-1,150072	-25,704897	4,790043	14,579926	0,134696	-0,418894	-0,088628	-19,806551	-11,398722	2,150447	0,134696	-0,418894	-0,088628	-19,806551	-11,398722	2,150447
09:42:15,16	0,612912	3,217020	-0,064990	-0,262986	-0,165014	-0,509071	0,133080	-0,422234	-0,086184	13,186725	-0,832245	2,140150	-0,316802	-3,142406	-1,147001	-25,698060	4,769376	14,561148	0,133080	-0,422234	-0,086184	-19,958623	-11,279038	2,140150	0,133080	-0,422234	-0,086184	-19,958623	-11,279038	2,140150
09:42:15,21	0,612912	3,217020	-0,064990	-0,262986	-0,165014	-0,509071	0,135593	-0,432015	-0,091107	13,694763	-0,716225	2,137640	-0,309588	-3,149472	-1,151924	-25,711013	4,776199	14,558637	0,135593	-0,432015	-0,091107	-20,218383	-11,360247	2,137640	0,135593	-0,432015	-0,091107	-20,218383	-11,360247	2,137640
09:42:15,26	0,612912	3,217020	-0,064990	-0,262986	-0,165014	-0,509071	0,135593	-0,432015	-0,091107	13,694763	-0,716225	2,137640	-0,317323	-3,139788	-1,148127	-25,751647	4,832778	14,534431	0,135593	-0,432015	-0,091107	-20,218383	-11,360247	2,137640	0,135593	-0,432015	-0,091107	-20,218383	-11,360247	2,137640
09:42:15,31	0,612912	3,217020	-0,064990	-0,262986	-0,165014	-0,509071	0,131073	-0,420473	-0,087310	13,123292	-1,014716	2,113434	-0,377588	-3,101533	-1,150156	-23,736279	7,608446	14,056467	0,131073	-0,420473	-0,087310	-19,883854	-11,303962	2,113434	0,131073	-0,420473	-0,087310	-19,883854	-11,303962	2,113434
09:42:15,36	0,612912	3,217020	-0,064990	-0,262986	-0,165014	-0,509071	0,153350	-0,390239	-0,087153	12,131394	-0,731230	1,886814	-0,354645	-3,143963	-1,147970	-26,219228	5,772770	14,307811	0,153350	-0,390239	-0,087153	-18,502389	-12,769242	1,886814	0,153350	-0,390239	-0,087153	-18,502389	-12,769242	1,886814
09:42:15,41	0,612912	3,217020	-0,064990	-0,262986	-0,165014	-0,509071	0,153350	-0,390239	-0,087153	12,131394	-0,731230	1,886814	-0,334832	-3,145991	-1,150808	-26,255104	4,829148	14,377284	0,153350	-0,390239	-0,087153	-18,502389	-12,769242	1,886814	0,153350	-0,390239	-0,087153	-18,502389	-12,769242	1,886814
09:42:15,46	0,612963	3,217028	-0,065008	-0,313016	-0,165015	-0,509017	0,145200	-0,408411	-0,089991	12,241202	-0,714292	1,956287	-0,352911	-3,138265	-1,149274	-26,074795	5,373650	14,322128	0,145200	-0,408411	-0,089991	-19,819086	-12,112525	1,956287	0,145200	-0,408411	-0,089991	-19,819086	-12,112525	1,956287
09:42:15,51	0,612963	3,217028	-0,065008	-0,313016	-0,165015	-0,509017	0,147548	-0,388892	-0,088456	11,787903	-0,708303	1,901131	-0,348690	-3,140834	-1,155039	-26,024787	5,384367	14,354885	0,147548	-0,388892	-0,088456	-18,740117	-12,290841	1,901131	0,147548	-0,388892	-0,088456	-18,740117	-12,290841	1,901131
09:42:15,56	0,612963	3,217028	-0,065008	-0,313016	-0,165015	-0,509017	0,147663	-0,393832	-0,094222	12,079066	-0,664412	1,933888	-0,343869	-3,139393	-1,152689	-25,978620	5,392375	14,349439	0,147663	-0,393832	-0,094222	-18,836740	-12,255919	1,933888	0,147663	-0,393832	-0,094222	-18,836740	-12,255919	1,933888
09:42:15,61	0,612963	3,217028	-0,065008	-0,313016	-0,165015	-0,509017	0,144005	-0,397286	-0,091872	12,288722	-0,818628	1,928442	-0,349424	-3,138767	-1,153512	-26,077442	5,351295	14,363308	0,144005	-0,397286	-0,091872	-18,898268	-12,123016	1,928442	0,144005	-0,397286	-0,091872	-18,898268	-12,123016	1,928442
09:42:15,66	0,612963	3,217028	-0,065008	-0,313016	-0,165015	-0,509017	0,146240	-0,392163	-0,092695	11,937295	-0,767456	1,942311	-0,348710	-3,135137	-1,153047	-26,011750	5,353830	14,358248	0,146240	-0,392163	-0,092695	-18,847474	-12,247284	1,942311	0,146240	-0,392163	-0,092695	-18,847474	-12,247284	1,942311
09:42:15,71	0,612963	3,217028	-0,065008	-0,313016	-0,165015	-0,509017	0,142739	-0,390966	-0,092230	11,910110	-0,893894	1,937251	-0,349797	-3,138534	-1,150381	-25,991205	5,370152	14,341710	0,142739	-0,390966	-0,092230	-18,780721	-12,098879	1,937251	0,142739	-0,390966	-0,092230	-18,780721	-12,098879	1,937251
09:42:15,76	0,612963	3,217028	-0,065008	-0,313016	-0,165015	-0,509017	0,147226	-0,393067	-0,089312	12,019956	-0,648350	1,906115	-0,349134	-3,140073	-1,150129	-26,000891	5,348225	14,327112	0,147226	-0,393067	-0,089312	-18,835831	-12,205584	1,906115	0,147226	-0,393067	-0,089312	-18,835831	-12,205584	1,906115
09:42:15,81	0,612963	3,217028	-0,065008	-0,313016	-0,165015	-0,509017	0,147226	-0,393067	-0,089312	12,019956	-0,648350	1,906115	-0,343255	-3,137096	-1,153469	-25,956798	5,383080	14,344993	0,147226	-0,393067	-0,089312	-18,835831	-12,205584	1,906115	0,147226	-0,393067	-0,089312	-18,835831	-12,205584	1,906115
09:42:15,86	0,612963	3,217028	-0,065008	-0,313016	-0,165015	-0,509017	0,146050	-0,397266	-0,094779	12,263917	-0,689735	1,926249	-0,344909	-3,141155	-1,155597	-25,970978	5,360526	14,347246	0,146050	-0,397266	-0,094779	-18,921497	-12,154672	1,926249	0,146050	-0,397266	-0,094779	-18,921497	-12,154672	1,926249
09:42:15,91	0,612963	3,217028	-0,065008	-0,313016	-0,165015	-0,509017	0,146050	-0,397266	-0,094779	12,263917	-0,689735	1,926249	-0,347197	-3,135708	-1,152079	-26,009806	5,387804	14,346791	0,146050	-0,397266	-0,094779	-18,921497	-12,154672	1,926249	0,146050	-0,397266	-0,094779	-18,921497	-12,154672	1,926249
09:42:15,96	0,612963	3,217028	-0,065008	-0,313016	-0,165015	-0,509017	0,142477	-0,392562	-0,091261	12,023491	-0,922783	1,925794	-0,347903	-3,142869	-1,154162	-26,006994	5,373865	14,334286	0,142477	-0,392562	-0,091261	-18,792617	-12,107258	1,925794	0,142477	-0,392562	-0,091261	-18,792617	-12,107258	1,925794
09:42:16,01	0,612963	3,217028	-0,065008	-0,313016	-0,165015	-0,509017	0,149032	-0,395531	-0,093345	12,167233	-0,572551	1,913289	-0,341459	-3,134318	-1,149984	-25,938176	5,365327	14,328300	0,149032	-0,395531	-0,093345	-18,881972	-12,271545	1,913289	0,149032	-0,395531	-0,093345	-18,881972	-12,271545	1,913289
09:42:16,06	0,612963	3,217028	-0,065008	-0,313016	-0,165015	-0,509017	0,135818	-0,398898	-0,089467	12,333794	-1,252626	1,937881	-0,338380	-3,133109	-1,150285	-26,005165	5,362962	14,358878	0,135818	-0,398898	-0,089467	-18,979727	-11,914347	1,937881	0,135818	-0,398898	-0,089467	-18,979727	-11,914347	1,937881
09:42:16,11	0,612963	3,217028	-0,065008	-0,313016	-0,165015	-0,509017	0,135818	-0,398898	-0,089467	12,333794	-1,252626	1,937881	-0,344153	-3,141544	-1,151406	-25,970018	5,347849	14,316090	0,135818	-0,398898	-0,089467	-18,979727	-11,914347	1,937881	0,135818	-0,398898	-0,089467	-18,979727	-11,914347	1,937881
09:42:16,16	0,612963	3,217028	-0,065008	-0,313016	-0,165015	-0,509017	0,146009	-0,398116	-0,090589	12,297599	-0,684716	1,895092	-0,345192	-3,135127	-1,152360	-26,021069	5,342270	14,324249	0,146009	-0,398116	-0,090589	-18,954511	-12,146406	1,895092	0,146009	-0,398116	-0,090589	-18,954511	-12,146406	1,895092
09:42:16,21	0,612963	3,217028	-0,065008	-0,313016	-0,165015	-0,509017	0,140971	-0,394007	-0,091542	12,053597	-0,988079	1,903251	-0,348002	-3,138187	-1,151940	-25,972634	5,358883	14,323088	0,140971	-0,394007	-0,091542	-18,875990	-12,054338	1,903251	0,140971	-0,394007	-0,091542	-18,875990	-12,054338	1,903251
09:42:16,26	0,612963	3,217028	-0,065008	-0,313016	-0,165015	-0,509017	0,145027	-0,393104	-0,091123	12,045225	-0,743567	1,902091	-0,345658	-3,139079	-1,149768	-25,989761	5,388237	14,369184	0,145027	-0,393104	-0,091123	-18,813446	-12,128163	1,902091	0,145027	-0,393104	-0,091123	-18,813446	-12,128163	1,902091
09:42:16,31	0,612963	3,217028	-0,065008	-0,313016	-0,165015	-0,509017	0,144627	-0,395580	-0,088951	12,190828	-0,793837	1,948187	-0,344024	-3,135677	-1,151200	-26,034971	5,356506	14,319417	0,144627	-0,395580	-0,088951	-18,862199	-12,147092	1,948187	0,144627	-0,395580	-0,088951	-18,862199	-12,147092	1,948187
09:42:16,36	0,612963	3,217028	-0,065008	-0,313016	-0,165015	-0,509017	0,140864	-0,395295	-0,090382	12,125902	-1,012820	1,898420	-0,344447	-3,138155	-1,151517	-25,955611	5,346325	14,351943	0,140864	-0,395295	-0,090382	-18,904720	-12,070650	1,898420	0,140864	-0,395295	-0,090382	-18,904720	-12,070650	1,898420
09:42:16,41	0,612963	3,217028	-0,065008	-0,313016	-0,165015	-0,509017	0,139035	-0,395853	-0,090718	12,209846	-1,015065	1,907675	-0,342625	-3,134372	-1,151535	-25,927079	5,357595	14,328673	0,139035	-0,395853	-0,090718	-18,864638	-11,929273	1,907675	0,139035	-0,395853	-0,090718	-18,864638	-11,929273	1,907675
09:42:16,46	0,612963	3,217028	-0,065008	-0,313016	-0,165015	-0,509017	0,142635	-0,392222	-0,091121	11,974237	-0,925599	1,956702	-0,347570	-3,135674	-1,151938	-26,035112	5,365945	14,377699	0,142635	-0,392222	-0,091121	-18,815195	-12,122408	1,956702	0,142635	-0,392222	-0,091121	-18,815195	-12,122408	1,956702
09:42:16,51	0,612963	3,217028	-0,065008	-0,313016	-0,165015	-0,509017	0,142635	-0,392222	-0,091121	11,974237	-0,925599	1,956702	-0,343894	-3,142116	-1,151898	-25,967762	5,301731	14,345534	0,146376	-0,398626	-0,091080	-19,006835	-12,131115	1,924537	0,146376	-0,398626	-0,091080	-19,006835	-12,131115	1,924537
09:42:16,56	0,612963	3,217028	-0,065008	-0,313016	-0,165015	-0,509017	0,146376	-0,398626	-0,091080	12,285303	-0,640624	1,924537	-0,343125	-3,139022	-1,151404	-25,954067	5,383846	14,321667	0,143312	-0,397745	-0,090587	-18,905531	-12,079113	1,900670	0,143312	-0,397745	-0,090587	-18,905531	-12,079113	1,900670
09:42:16,61	0,612963	3,217028	-0,065008	-0,313016	-0,165015	-0,509017	0,144575	-0,389280	-0,091545	11,817761	-0,816894	1,912441	-0,351088	-3,135884	-1,152362	-26,030101	5,359020	14,333438	0,144575	-0,389280	-0,091545	-18,740724	-12,166027	1,912441	0,144575	-0,389280	-0,091545	-18,740724	-12,166027	1,912441
09:42:16,66	0,612963	3,217028	-0,065008	-0,313016	-0,165015	-0,509017	0,144575	-0,389280	-0,091545	11,817761	-0,816894	1,912441	-0,348713	-3,134551	-1,151985	-26,018314	5,351594	14,314077	0,144575	-0,389280	-0,091545	-18,740724	-12,166027	1,912441	0,144575	-0,389280	-0,091545	-18,740724	-12,166027	1,912441
09:42:16,71	0,612963	3,217028	-0,065008	-0,313016	-0,165015	-0,509017	0,144540	-0,400060	-0,093788	12,375651	-0,741053	1,940896	-0,348573	-3,137419	-1,149585	-25,957632	5,342124	14,350050	0,144540	-0,400060	-0,093788	-19,029026	-12,087417	1,940896	0,144540	-0,400060	-0,093788	-19,029026	-12,087417	1,940896
09:42:16,77	0,612963	3,217028	-0,065008	-0,313016	-0,165015	-0,509017	0,144540	-0,400060	-0,093788	12,375651	-0,741053	1,940896	-0,348084	-3,138908	-1,152722	-26,004242	5,342717	14,332940	0,144540	-0,400060	-0,093788	-19,029026	-12,087417	1,940896	0,144540	-0,400060	-0,093788	-19,029026	-12,087417	1,940896
09:42:16,82	0,612963	3,217028	-0,065008	-0,313016	-0,165015	-0,509017	0,142441	-0,399203	-0,089150	12,386069	-0,850355	1,901753	-0,346166	-3,136587	-1,152041	-25,971120	5,342926	14,365169	0,142441	-0,399203	-0,089150	-18,951361	-12,031986	1,901753	0,142441	-0,399203	-0,089150	-18,951361	-12,031986	1,901753
09:42:16,87	0,612963	3,217028	-0,065008	-0,313016	-0,165015	-0,509017	0,142723	-0,393894	-0,091224	12,073242	-0,854091	1,944172	-0,343822	-3,136132	-1,154244	-25,941057	5,379153	14,345223	0,142723	-0,393894	-0,091224	-18,847444	-12,057814	1,944172	0,142723	-0,393894	-0,091224	-18,847444	-12,057814	1,944172
09:42:16,92	0,612963	3,217028	-0,065008	-0,313016	-0,165015	-0,509017	0,141157	-0,395696	-0,093427	12,213357	-0,927573	1,924225	-0,386860	-3,085519	-1,144491	-23,656473	7,620483	13,898314	0,141157	-0,395696	-0,093427	-18,848793	-12,008408	1,924225	0,141157	-0,395696	-0,093427	-18,848793	-12,008408	1,924225
09:42:16,97	0,612963	3,217028	-0,065008	-0,313016	-0,165015	-0,509017	0,141040	-0,366066	-0,097054	11,252174	-0,962574	1,729700	-0,369425	-3,121215	-1,157871	-25,676290	5,895569	14,150697	0,141040	-0,366066	-0,097054	-17,483968	-12,034218	1,729700	0,141040	-0,366066	-0,097054	-17,483968	-12,034218	1,729700
09:42:17,02	0,612963	3,217028	-0,065008	-0,313016	-0,165015	-0,509017	0,158538	-0,381282	-0,091116	11,285737	-0,655606	1,764980	-0,364996	-3,143978	-1,151933	-26,577314	5,540840	14,185977	0,158538	-0,381282	-0,091116	-18,644932	-13,100869	1,764980	0,158538	-0,381282	-0,091116	-18,644932	-13,100869	1,764980
09:42:17,07	0,613003	3,216965	-0,064995	-0,363037	-0,165006	-0,509050	0,152606	-0,367083	-0,095388	10,944769	-0,914940	1,712552	-0,374327	-3,131740	-1,156206	-26,336035	5,860423	14,133550	0,152606	-0,367083	-0,095388	-17,871239	-12,894492	1,712552	0,152606	-0,367083	-0,095388	-17,871239	-12,894492	1,712552
09:42:17,12	0,613003	3,216965	-0,064995	-0,363037	-0,165006	-0,509050	0,152606	-0,367083	-0,095388	10,944769	-0,914940	1,712552	-0,384922	-3,133296	-1,151947	-26,359791	5,904947	14,135412	0,152606	-0,367083	-0,095388	-17,871239	-12,894492	1,712552	0,152606	-0,367083	-0,095388	-17,871239	-12,894492	1,712552
09:42:17,17	0,613003	3,216965	-0,064995	-0,363037	-0,165006	-0,509050	0,159251	-0,358685	-0,091130	10,534767	-0,612234	1,714415	-0,370087	-3,137245	-1,156950	-26,298944	5,864876	14,114300	0,159251	-0,358685	-0,091130	-17,622017	-13,113420	1,714415	0,159251	-0,358685	-0,091130	-17,622017	-13,113420	1,714415
09:42:17,22	0,613003	3,216965	-0,064995	-0,363037	-0,165006	-0,509050	0,155253	-0,373507	-0,096133	11,301213	-0,747376	1,693303	-0,374787	-3,131610	-1,155558	-26,353791	5,872913	14,103395	0,155253	-0,373507	-0,096133	-18,019071	-12,934755	1,693303	0,155253	-0,373507	-0,096133	-18,019071	-12,934755	1,693303
09:42:17,27	0,613003	3,216965	-0,064995	-0,363037	-0,165006	-0,509050	0,163057	-0,374492	-0,093407	11,308483	-0,393343	1,704872	-0,373135	-3,144495	-1,154224	-26,365738	5,852669	14,125869	0,163057	-0,374492	-0,093407	-18,089150	-13,193285	1,704872	0,163057	-0,374492	-0,093407	-18,089150	-13,193285	1,704872
09:42:17,32	0,613003	3,216965	-0,064995	-0,363037	-0,165006	-0,509050	0,163057	-0,374492	-0,093407	11,308483	-0,393343	1,704872	-0,374619	-3,133742	-1,156963	-26,293090	5,921648	14,123070	0,163057	-0,374492	-0,093407	-18,089150	-13,193285	1,704872	0,163057	-0,374492	-0,093407	-18,089150	-13,193285	1,704872
09:42:17,37	0,613003	3,216965	-0,064995	-0,363037	-0,165006	-0,509050	0,154486	-0,367830	-0,096146	11,058132	-0,810583	1,702073	-0,380700	-3,132155	-1,151188	-26,349507	5,999867	14,104868	0,154486	-0,367830	-0,096146	-17,816551	-12,937742	1,702073	0,154486	-0,367830	-0,096146	-17,816551	-12,937742	1,702073
09:42:17,42	0,613003	3,216965	-0,064995	-0,363037	-0,165006	-0,509050	0,156152	-0,361771	-0,090371	10,782575	-0,811929	1,683871	-0,438100	-3,095748	-1,151219	-24,330664	8,652302	13,680068	0,156152	-0,361771	-0,090371	-17,616447	-13,069855	1,683871	0,156152	-0,361771	-0,090371	-17,616447	-13,069855	1,683871
09:42:17,47	0,613003	3,216965	-0,064995	-0,363037	-0,165006	-0,509050	0,153322	-0,293857	-0,090401	10,557561	-0,536924	1,259071	-0,390001	-3,104788	-1,146792	-25,510692	6,249064	13,929581	0,153322	-0,293857	-0,090401	-12,510238	-12,572715	1,259071	0,153322	-0,293857	-0,090401	-12,510238	-12,572715	1,259071
09:42:17,52	0,613003	3,216965	-0,064995	-0,363037	-0,165006	-0,509050	0,137102	-0,340032	-0,085974	10,287373	-1,200697	1,508584	-0,391288	-3,108464	-1,158006	-25,313856	5,556781	13,862987	0,137102	-0,340032	-0,085974	-16,405149	-11,963191	1,508584	0,137102	-0,340032	-0,085974	-16,405149	-11,963191	1,508584
09:42:17,57	0,612984	3,216982	-0,065003	-0,413039	-0,165005	-0,509025	0,140929	-0,340756	-0,097189	9,823901	-0,485098	1,441990	-0,388670	-3,094671	-1,153527	-24,731191	5,887862	13,852842	0,140929	-0,340756	-0,097189	-16,925450	-11,547995	1,441990	0,140929	-0,340756	-0,097189	-16,925450	-11,547995	1,441990
09:42:17,62	0,612984	3,216982	-0,065003	-0,413039	-0,165005	-0,509025	0,134655	-0,331914	-0,097780	9,876687	-0,448075	1,406804	-0,392936	-3,096046	-1,157486	-24,811273	5,922501	13,807791	0,134655	-0,331914	-0,097780	-16,178546	-11,018516	1,406804	0,134655	-0,331914	-0,097780	-16,178546	-11,018516	1,406804
09:42:17,67	0,612984	3,216982	-0,065003	-0,413039	-0,165005	-0,509025	0,132847	-0,334957	-0,097388	10,088337	-0,599612	1,419514	-0,392269	-3,098565	-1,158205	-24,766071	5,894071	13,840511	0,132847	-0,334957	-0,097388	-16,205778	-11,028070	1,419514	0,132847	-0,334957	-0,097388	-16,205778	-11,028070	1,419514
09:42:17,72	0,612984	3,216982	-0,065003	-0,413039	-0,165005	-0,509025	0,133525	-0,333338	-0,098154	10,005960	-0,544516	1,428950	-0,394011	-3,098343	-1,158971	-24,748007	5,885754	13,849947	0,133525	-0,333338	-0,098154	-16,161034	-11,026255	1,428950	0,133525	-0,333338	-0,098154	-16,161034	-11,026255	1,428950
09:42:17,77	0,612984	3,216982	-0,065003	-0,413039	-0,165005	-0,509025	0,133525	-0,333338	-0,098154	10,005960	-0,544516	1,428950	-0,387468	-3,092397	-1,156647	-24,715425	5,905042	13,841138	0,133525	-0,333338	-0,098154	-16,161034	-11,026255	1,428950	0,133525	-0,333338	-0,098154	-16,161034	-11,026255	1,428950
09:42:17,82	0,612984	3,216982	-0,065003	-0,413039	-0,165005	-0,509025	0,131050	-0,338000	-0,099321	10,232875	-0,671979	1,420471	-0,388735	-3,098531	-1,160138	-24,754678	5,871676	13,841468	0,131050	-0,338000	-0,099321	-16,300115	-10,959393	1,420471	0,131050	-0,338000	-0,099321	-16,300115	-10,959393	1,420471
09:42:17,87	0,612984	3,216982	-0,065003	-0,413039	-0,165005	-0,509025	0,125524	-0,331428	-0,095045	9,903953	-0,937046	1,457056	-0,391664	-3,090459	-1,155862	-24,728986	5,871622	13,878053	0,125524	-0,331428	-0,095045	-16,113169	-10,790679	1,457056	0,125524	-0,331428	-0,095045	-16,113169	-10,790679	1,457056
09:42:17,92	0,612984	3,216982	-0,065003	-0,413039	-0,165005	-0,509025	0,123763	-0,335819	-0,093591	10,109650	-1,037468	1,408138	-0,391550	-3,100569	-1,157797	-24,730130	5,943413	13,831610	0,123763	-0,335819	-0,093591	-16,252161	-10,752838	1,408138	0,123763	-0,335819	-0,093591	-16,252161	-10,752838	1,408138
09:42:17,97	0,612984	3,216982	-0,065003	-0,413039	-0,165005	-0,509025	0,128989	-0,329271	-0,095086	9,789821	-0,811591	1,428422	-0,395264	-3,092382	-1,155903	-24,777366	5,897283	13,849419	0,128989	-0,329271	-0,095086	-16,057975	-10,937233	1,428422	0,128989	-0,329271	-0,095086	-16,057975	-10,937233	1,428422
09:42:18,02	0,612984	3,216982	-0,065003	-0,413039	-0,165005	-0,509025	0,132117	-0,331746	-0,100884	9,929576	-0,663588	1,451461	-0,394685	-3,096328	-1,161701	-24,784534	5,914206	13,872458	0,132117	-0,331746	-0,100884	-16,112482	-11,034804	1,451461	0,132117	-0,331746	-0,100884	-16,112482	-11,034804	1,451461
09:42:18,07	0,612984	3,216982	-0,065003	-0,413039	-0,165005	-0,509025	0,132117	-0,331746	-0,100884	9,929576	-0,663588	1,451461	-0,389851	-3,098287	-1,158166	-24,713567	5,834847	13,857890	0,132117	-0,331746	-0,100884	-16,112482	-11,034804	1,451461	0,132117	-0,331746	-0,100884	-16,112482	-11,034804	1,451461
09:42:18,12	0,612984	3,216982	-0,065003	-0,413039	-0,165005	-0,509025	0,126011	-0,335543	-0,093879	10,139216	-0,901105	1,424469	-0,388344	-3,092939	-1,154696	-24,709148	5,884768	13,845466	0,126011	-0,335543	-0,093879	-16,200902	-10,792984	1,424469	0,126011	-0,335543	-0,093879	-16,200902	-10,792984	1,424469
09:42:18,17	0,612984	3,216982	-0,065003	-0,413039	-0,165005	-0,509025	0,127581	-0,333330	-0,097785	10,022409	-0,842873	1,415579	-0,391045	-3,093192	-1,158602	-24,730282	5,894938	13,836576	0,127581	-0,333330	-0,097785	-16,144032	-10,857965	1,415579	0,127581	-0,333330	-0,097785	-16,144032	-10,857965	1,415579
09:42:18,22	0,612984	3,216982	-0,065003	-0,413039	-0,165005	-0,509025	0,127581	-0,333330	-0,097785	10,022409	-0,842873	1,415579	-0,391101	-3,093997	-1,159001	-24,750828	5,872271	13,831329	0,127581	-0,333330	-0,097785	-16,144032	-10,857965	1,415579	0,127581	-0,333330	-0,097785	-16,144032	-10,857965	1,415579
09:42:18,27	0,612984	3,216982	-0,065003	-0,413039	-0,165005	-0,509025	0,130353	-0,331513	-0,098945	9,885702	-0,662115	1,413686	-0,389113	-3,091861	-1,159092	-24,725844	5,916256	13,833197	0,130353	-0,331513	-0,098945	-16,138085	-10,894838	1,413686	0,130353	-0,331513	-0,098945	-16,138085	-10,894838	1,413686
09:42:18,32	0,612984	3,216982	-0,065003	-0,413039	-0,165005	-0,509025	0,131091	-0,332198	-0,099078	9,938004	-0,629902	1,401270	-0,393780	-3,095666	-1,159896	-24,716693	5,857613	13,822267	0,131091	-0,332198	-0,099078	-16,139558	-10,920560	1,401270	0,131091	-0,332198	-0,099078	-16,139558	-10,920560	1,401270
09:42:18,37	0,612984	3,216982	-0,065003	-0,413039	-0,165005	-0,509025	0,131091	-0,332198	-0,099078	9,938004	-0,629902	1,401270	-0,388762	-3,090899	-1,154353	-24,753398	5,851914	13,823894	0,131091	-0,332198	-0,099078	-16,139558	-10,920560	1,401270	0,131091	-0,332198	-0,099078	-16,139558	-10,920560	1,401270
09:42:18,42	0,612984	3,216982	-0,065003	-0,413039	-0,165005	-0,509025	0,130632	-0,329588	-0,098970	9,816241	-0,707626	1,410839	-0,395811	-3,093963	-1,159787	-24,756356	5,896628	13,831836	0,130632	-0,329588	-0,098970	-16,056437	-10,962253	1,410839	0,130632	-0,329588	-0,098970	-16,056437	-10,962253	1,410839
09:42:18,47	0,612984	3,216982	-0,065003	-0,413039	-0,165005	-0,509025	0,133290	-0,329791	-0,096626	9,803853	-0,542234	1,407661	-0,396965	-3,096366	-1,157443	-24,744259	5,863182	13,828658	0,133290	-0,329791	-0,096626	-16,084719	-11,005480	1,407661	0,133290	-0,329791	-0,096626	-16,084719	-11,005480	1,407661
09:42:18,52	0,612984	3,216982	-0,065003	-0,413039	-0,165005	-0,509025	0,134213	-0,333781	-0,097368	10,027383	-0,485780	1,422902	-0,393970	-3,099160	-1,158185	-24,728920	5,872831	13,843899	0,134213	-0,333781	-0,097368	-16,174440	-11,021478	1,422902	0,134213	-0,333781	-0,097368	-16,174440	-11,021478	1,422902
09:42:18,57	0,612984	3,216982	-0,065003	-0,413039	-0,165005	-0,509025	0,131746	-0,337150	-0,098525	10,204382	-0,593265	1,419068	-0,389819	-3,098708	-1,159342	-24,710002	5,863997	13,840065	0,131746	-0,337150	-0,098525	-16,261911	-10,935302	1,419068	0,131746	-0,337150	-0,098525	-16,261911	-10,935302	1,419068
09:42:18,62	0,612984	3,216982	-0,065003	-0,413039	-0,165005	-0,509025	0,134943	-0,333515	-0,095047	10,003604	-0,451007	1,411477	-0,394566	-3,099659	-1,155864	-24,736640	5,865819	13,832474	0,134943	-0,333515	-0,095047	-16,177317	-11,043999	1,411477	0,134943	-0,333515	-0,095047	-16,177317	-11,043999	1,411477
09:42:18,67	0,612984	3,216982	-0,065003	-0,413039	-0,165005	-0,509025	0,134943	-0,333515	-0,095047	10,003604	-0,451007	1,411477	-0,387988	-3,098224	-1,158181	-24,690858	5,885225	13,820850	0,134943	-0,333515	-0,095047	-16,177317	-11,043999	1,411477	0,134943	-0,333515	-0,095047	-16,177317	-11,043999	1,411477
09:42:18,72	0,612984	3,216982	-0,065003	-0,413039	-0,165005	-0,509025	0,130411	-0,338494	-0,097364	10,302220	-0,656714	1,399852	-0,392850	-3,095698	-1,157800	-24,747291	5,880384	13,869028	0,130411	-0,338494	-0,097364	-16,269569	-10,893961	1,399852	0,130411	-0,338494	-0,097364	-16,269569	-10,893961	1,399852
09:42:18,77	0,612984	3,216982	-0,065003	-0,413039	-0,165005	-0,509025	0,130654	-0,333020	-0,096983	9,985145	-0,690524	1,448031	-0,390332	-3,090098	-1,156247	-24,676595	5,921373	13,850555	0,130654	-0,333020	-0,096983	-16,156907	-10,946857	1,448031	0,130654	-0,333020	-0,096983	-16,156907	-10,946857	1,448031
09:42:18,82	0,612984	3,216982	-0,065003	-0,413039	-0,165005	-0,509025	0,124546	-0,332401	-0,095430	10,023802	-0,967423	1,429558	-0,385631	-3,093253	-1,156605	-24,685548	5,916660	13,870439	0,124927	-0,338050	-0,095788	-16,227908	-10,759762	1,449442	0,124927	-0,338050	-0,095788	-16,227908	-10,759762	1,449442
09:42:18,87	0,612984	3,216982	-0,065003	-0,413039	-0,165005	-0,509025	0,125882	-0,330871	-0,095486	9,882469	-0,981948	1,420197	-0,392326	-3,090491	-1,156303	-24,780261	5,909890	13,841194	0,125882	-0,330871	-0,095486	-16,090893	-10,863717	1,420197	0,125882	-0,330871	-0,095486	-16,090893	-10,863717	1,420197
09:42:18,92	0,612984	3,216982	-0,065003	-0,413039	-0,165005	-0,509025	0,132315	-0,331258	-0,097000	9,851165	-0,562394	1,416483	-0,395207	-3,096255	-1,157817	-24,732286	5,822818	13,837480	0,132315	-0,331258	-0,097000	-16,152563	-10,949085	1,416483	0,132315	-0,331258	-0,097000	-16,152563	-10,949085	1,416483
09:42:18,97	0,612984	3,216982	-0,065003	-0,413039	-0,165005	-0,509025	0,129062	-0,340384	-0,096197	10,402905	-0,760038	1,414991	-0,385677	-3,098001	-1,157014	-24,718372	5,903902	13,835988	0,129062	-0,340384	-0,096197	-16,317230	-10,891375	1,414991	0,129062	-0,340384	-0,096197	-16,317230	-10,891375	1,414991
09:42:19,02	0,612984	3,216982	-0,065003	-0,413039	-0,165005	-0,509025	0,137234	-0,333373	-0,095475	9,979463	-0,384593	1,383099	-0,395834	-3,101572	-1,156293	-24,790673	5,877662	13,804096	0,137234	-0,333373	-0,095475	-16,190315	-11,157425	1,383099	0,137234	-0,333373	-0,095475	-16,190315	-11,157425	1,383099
09:42:19,07	0,612984	3,216982	-0,065003	-0,413039	-0,165005	-0,509025	0,126969	-0,335899	-0,096169	10,190502	-0,800426	1,438076	-0,388514	-3,093946	-1,156986	-24,648726	5,887702	13,859074	0,126969	-0,335899	-0,096169	-16,177596	-10,767512	1,438076	0,126969	-0,335899	-0,096169	-16,177596	-10,767512	1,438076
09:42:19,12	0,612984	3,216982	-0,065003	-0,413039	-0,165005	-0,509025	0,132196	-0,336836	-0,096177	10,229293	-0,562242	1,423106	-0,390316	-3,098941	-1,156994	-24,682779	5,895899	13,844103	0,132196	-0,336836	-0,096177	-16,212352	-10,939601	1,423106	0,132196	-0,336836	-0,096177	-16,212352	-10,939601	1,423106
09:42:19,18	0,612984	3,216982	-0,065003	-0,413039	-0,165005	-0,509025	0,128093	-0,333470	-0,097794	10,005774	-0,877297	1,440692	-0,391048	-3,099110	-1,156247	-24,757313	5,914827	13,849715	0,128093	-0,333470	-0,097794	-16,171650	-10,932612	1,440692	0,128093	-0,333470	-0,097794	-16,171650	-10,932612	1,440692
09:42:19,23	0,612984	3,216982	-0,065003	-0,413039	-0,165005	-0,509025	0,126673	-0,337630	-0,100098	10,266148	-0,876538	1,412779	-0,386867	-3,094556	-1,160915	-24,708491	5,905634	13,833776	0,126673	-0,337630	-0,100098	-16,237813	-10,820395	1,412779	0,126673	-0,337630	-0,100098	-16,237813	-10,820395	1,412779
09:42:19,28	0,612984	3,216982	-0,065003	-0,413039	-0,165005	-0,509025	0,134342	-0,325089	-0,096278	9,737500	-0,616747	1,385043	-0,401562	-3,094926	-1,157096	-24,767089	6,082049	13,806040	0,134342	-0,325089	-0,096278	-15,781998	-11,162556	1,385043	0,134342	-0,325089	-0,096278	-15,781998	-11,162556	1,385043
09:42:19,33	0,612984	3,216982	-0,065003	-0,413039	-0,165005	-0,509025	0,134342	-0,325089	-0,096278	9,737500	-0,616747	1,385043	-0,438683	-3,039749	-1,152846	-21,832071	8,155701	13,410265	0,134342	-0,325089	-0,096278	-15,781998	-11,162556	1,385043	0,134342	-0,325089	-0,096278	-15,781998	-11,162556	1,385043
09:42:19,38	0,612984	3,216982	-0,065003	-0,413039	-0,165005	-0,509025	0,105117	-0,265353	-0,092028	9,894565	-0,631436	0,989268	-0,408643	-3,072482	-1,153532	-24,164536	6,020084	13,666981	0,105117	-0,265353	-0,092028	-10,935647	-8,883139	0,989268	0,105117	-0,265353	-0,092028	-10,935647	-8,883139	0,989268
09:42:19,43	0,612984	3,216982	-0,065003	-0,413039	-0,165005	-0,509025	0,118445	-0,307735	-0,092715	9,082699	-0,890562	1,245984	-0,390493	-3,030464	-1,154293	-21,980876	4,653319	13,586364	0,118445	-0,307735	-0,092715	-15,074501	-10,188488	1,245984	0,118445	-0,307735	-0,092715	-15,074501	-10,188488	1,245984
09:42:19,48	0,613068	3,216944	-0,064996	-0,463022	-0,165000	-0,509030	0,074027	-0,293512	-0,093496	8,730728	-0,788584	1,116385	-0,398751	-3,026903	-1,154313	-21,882114	5,149906	13,537383	0,074027	-0,293512	-0,093496	-14,309980	-6,599682	1,116385	0,074027	-0,293512	-0,093496	-14,309980	-6,599682	1,116385
09:42:19,53	0,613068	3,216944	-0,064996	-0,463022	-0,165000	-0,509030	0,080340	-0,296440	-0,097352	8,864090	-0,472978	1,132021	-0,399372	-3,033835	-1,158169	-21,902565	5,139896	13,553018	0,080340	-0,296440	-0,097352	-14,406467	-6,779701	1,132021	0,080340	-0,296440	-0,097352	-14,406467	-6,779701	1,132021
09:42:19,58	0,613068	3,216944	-0,064996	-0,463022	-0,165000	-0,509030	0,074352	-0,301237	-0,091931	9,137353	-0,770306	1,091798	-0,392224	-3,031047	-1,152748	-21,878440	5,153513	13,512796	0,074352	-0,301237	-0,091931	-14,509715	-6,606916	1,091798	0,074352	-0,301237	-0,091931	-14,509715	-6,606916	1,091798
09:42:19,63	0,613068	3,216944	-0,064996	-0,463022	-0,165000	-0,509030	0,073254	-0,297808	-0,092729	8,951555	-0,848289	1,097457	-0,394644	-3,028382	-1,153547	-21,900293	5,157440	13,518454	0,073254	-0,297808	-0,092729	-14,426389	-6,598709	1,097457	0,073254	-0,297808	-0,092729	-14,426389	-6,598709	1,097457
09:42:19,68	0,613068	3,216944	-0,064996	-0,463022	-0,165000	-0,509030	0,073254	-0,297808	-0,092729	8,951555	-0,848289	1,097457	-0,397690	-3,033174	-1,153539	-21,967686	5,190455	13,548033	0,073254	-0,297808	-0,092729	-14,426389	-6,598709	1,097457	0,073254	-0,297808	-0,092729	-14,426389	-6,598709	1,097457
09:42:19,73	0,613068	3,216944	-0,064996	-0,463022	-0,165000	-0,509030	0,078600	-0,302240	-0,093441	9,206882	-0,621352	1,161898	-0,393480	-3,035228	-1,154259	-21,932097	5,204533	13,582895	0,078600	-0,302240	-0,093441	-14,518947	-6,791485	1,161898	0,078600	-0,302240	-0,093441	-14,518947	-6,791485	1,161898
09:42:19,78	0,613068	3,216944	-0,064996	-0,463022	-0,165000	-0,509030	0,078600	-0,302240	-0,093441	9,206882	-0,621352	1,161898	-0,402771	-3,037791	-1,155509	-21,996258	5,528982	13,515200	0,078600	-0,302240	-0,093441	-14,518947	-6,791485	1,161898	0,078600	-0,302240	-0,093441	-14,518947	-6,791485	1,161898
09:42:19,83	0,613068	3,216944	-0,064996	-0,463022	-0,165000	-0,509030	0,085466	-0,295475	-0,094692	9,104006	-0,482134	1,094203	-0,472002	-3,038165	-1,154504	-22,321275	9,032971	13,133636	0,085466	-0,295475	-0,094692	-14,090775	-7,191212	1,094203	0,085466	-0,295475	-0,094692	-14,090775	-7,191212	1,094203
09:42:19,88	0,613068	3,216944	-0,064996	-0,463022	-0,165000	-0,509030	0,120405	-0,235706	-0,093687	8,868073	-0,698755	0,712639	-0,415803	-3,010272	-1,145783	-21,374642	5,321342	13,328492	0,120405	-0,235706	-0,093687	-9,634874	-10,150572	0,712639	0,120405	-0,235706	-0,093687	-9,634874	-10,150572	0,712639
09:42:19,93	0,613068	3,216944	-0,064996	-0,463022	-0,165000	-0,509030	0,068149	-0,270430	-0,084966	7,932632	-0,740446	0,907495	-0,424869	-3,035394	-1,162891	-22,444006	5,613919	13,334590	0,068149	-0,270430	-0,084966	-13,296086	-6,090164	0,907495	0,068149	-0,270430	-0,084966	-13,296086	-6,090164	0,907495
09:42:19,98	0,612966	3,216991	-0,064984	-0,513034	-0,165019	-0,508991	0,094439	-0,275138	-0,102073	7,896189	-0,445785	0,913593	-0,428871	-3,031107	-1,162093	-22,239180	5,981658	13,271046	0,094439	-0,275138	-0,102073	-13,702174	-7,859216	0,913593	0,094439	-0,275138	-0,102073	-13,702174	-7,859216	0,913593
09:42:20,03	0,612966	3,216991	-0,064984	-0,513034	-0,165019	-0,508991	0,085771	-0,270332	-0,100873	8,130806	-0,917389	0,882228	-0,424698	-3,025484	-1,161690	-22,219817	6,043982	13,303225	0,085771	-0,270332	-0,100873	-13,090268	-7,650398	0,882228	0,085771	-0,270332	-0,100873	-13,090268	-7,650398	0,882228
09:42:20,08	0,612966	3,216991	-0,064984	-0,513034	-0,165019	-0,508991	0,094021	-0,266771	-0,100896	7,921618	-0,574636	0,886651	-0,431907	-3,030848	-1,161713	-22,306527	6,066300	13,307649	0,094021	-0,266771	-0,100896	-13,019935	-7,955276	0,886651	0,094021	-0,266771	-0,100896	-13,019935	-7,955276	0,886651
09:42:20,13	0,612966	3,216991	-0,064984	-0,513034	-0,165019	-0,508991	0,093365	-0,267061	-0,105571	7,929516	-0,596004	0,869799	-0,431328	-3,030425	-1,166388	-22,299064	6,053748	13,290797	0,093365	-0,267061	-0,105571	-13,034736	-7,925156	0,869799	0,093365	-0,267061	-0,105571	-13,034736	-7,925156	0,869799
09:42:20,18	0,612966	3,216991	-0,064984	-0,513034	-0,165019	-0,508991	0,090345	-0,266716	-0,103628	7,935728	-0,752376	0,874614	-0,430116	-3,027637	-1,164446	-22,286432	6,074307	13,295611	0,090345	-0,266716	-0,103628	-13,001489	-7,844470	0,874614	0,090345	-0,266716	-0,103628	-13,001489	-7,844470	0,874614
09:42:20,23	0,612966	3,216991	-0,064984	-0,513034	-0,165019	-0,508991	0,095392	-0,268246	-0,101676	7,969390	-0,476867	0,866249	-0,431315	-3,032773	-1,162493	-22,298065	6,028034	13,287246	0,095392	-0,268246	-0,101676	-13,087920	-7,965155	0,866249	0,095392	-0,268246	-0,101676	-13,087920	-7,965155	0,866249
09:42:20,28	0,612966	3,216991	-0,064984	-0,513034	-0,165019	-0,508991	0,095119	-0,268172	-0,103630	8,005384	-0,486686	0,839212	-0,431243	-3,032500	-1,164447	-22,274352	6,060343	13,260209	0,095119	-0,268172	-0,103630	-13,046125	-7,953537	0,839212	0,095119	-0,268172	-0,103630	-13,046125	-7,953537	0,839212
09:42:20,33	0,612966	3,216991	-0,064984	-0,513034	-0,165019	-0,508991	0,090077	-0,267941	-0,100899	7,971856	-0,732333	0,871634	-0,428921	-3,028018	-1,161716	-22,270805	6,033433	13,292631	0,090077	-0,267941	-0,100899	-13,061543	-7,803402	0,871634	0,090077	-0,267941	-0,100899	-13,061543	-7,803402	0,871634
09:42:20,38	0,612966	3,216991	-0,064984	-0,513034	-0,165019	-0,508991	0,090911	-0,273215	-0,100884	8,261808	-0,702965	0,867702	-0,424771	-3,031377	-1,161701	-22,275053	6,054044	13,288699	0,090911	-0,273215	-0,100884	-13,185568	-7,839480	0,867702	0,090911	-0,273215	-0,100884	-13,185568	-7,839480	0,867702
09:42:20,43	0,612966	3,216991	-0,064984	-0,513034	-0,165019	-0,508991	0,091454	-0,269477	-0,100496	8,095529	-0,683644	0,877614	-0,428280	-3,029978	-1,161313	-22,268727	6,082812	13,298611	0,091454	-0,269477	-0,100496	-13,058443	-7,862769	0,877614	0,091454	-0,269477	-0,100496	-13,058443	-7,862769	0,877614
09:42:20,48	0,612966	3,216991	-0,064984	-0,513034	-0,165019	-0,508991	0,095286	-0,265493	-0,101674	7,855477	-0,491682	0,876646	-0,433646	-3,031305	-1,162492	-22,291494	6,057991	13,297643	0,095286	-0,265493	-0,101674	-12,985744	-7,971626	0,876646	0,095286	-0,265493	-0,101674	-12,985744	-7,971626	0,876646
09:42:20,53	0,612966	3,216991	-0,064984	-0,513034	-0,165019	-0,508991	0,092268	-0,268565	-0,100533	8,024093	-0,634943	0,833085	-0,425382	-3,025044	-1,164069	-22,263174	6,046501	13,271230	0,092268	-0,268565	-0,100533	-13,058249	-7,877960	0,833085	0,092268	-0,268565	-0,100533	-13,058249	-7,877960	0,833085
09:42:20,58	0,612966	3,216991	-0,064984	-0,513034	-0,165019	-0,508991	0,094665	-0,268576	-0,101658	8,013409	-0,501741	0,876395	-0,427137	-3,026247	-1,162524	-22,262742	6,038294	13,255005	0,094665	-0,268576	-0,101658	-13,069795	-7,932945	0,876395	0,094665	-0,268576	-0,101658	-13,069795	-7,932945	0,876395
09:42:20,63	0,612966	3,216991	-0,064984	-0,513034	-0,165019	-0,508991	0,090423	-0,268112	-0,101700	7,996506	-0,751891	0,853970	-0,428946	-3,028403	-1,162517	-22,295414	6,065846	13,274967	0,090423	-0,268112	-0,101700	-13,050305	-7,850075	0,853970	0,090423	-0,268112	-0,101700	-13,050305	-7,850075	0,853970
09:42:20,68	0,612966	3,216991	-0,064984	-0,513034	-0,165019	-0,508991	0,088682	-0,270564	-0,098548	8,130232	-0,818382	0,890915	-0,425953	-3,028121	-1,159365	-22,271480	6,059243	13,311912	0,088682	-0,270564	-0,098548	-13,109020	-7,779914	0,890915	0,088682	-0,270564	-0,098548	-13,109020	-7,779914	0,890915
09:42:20,73	0,612966	3,216991	-0,064984	-0,513034	-0,165019	-0,508991	0,092096	-0,263665	-0,102845	7,796451	-0,672481	0,888783	-0,433635	-3,027628	-1,163663	-22,286397	6,096688	13,309780	0,092096	-0,263665	-0,102845	-12,901226	-7,902034	0,888783	0,092096	-0,263665	-0,102845	-12,901226	-7,902034	0,888783
09:42:20,78	0,612966	3,216991	-0,064984	-0,513034	-0,165019	-0,508991	0,092096	-0,263665	-0,102845	7,796451	-0,672481	0,888783	-0,431289	-3,031347	-1,161334	-22,291600	6,047433	13,282467	0,092096	-0,263665	-0,102845	-12,901226	-7,902034	0,888783	0,092096	-0,263665	-0,102845	-12,901226	-7,902034	0,888783
09:42:20,83	0,612966	3,216991	-0,064984	-0,513034	-0,165019	-0,508991	0,094487	-0,266402	-0,103223	7,859593	-0,473972	0,865687	-0,432459	-3,031067	-1,164040	-22,261752	5,991002	13,286684	0,094487	-0,266402	-0,103223	-13,052971	-7,891204	0,865687	0,094487	-0,266402	-0,103223	-13,052971	-7,891204	0,865687
09:42:20,88	0,612966	3,216991	-0,064984	-0,513034	-0,165019	-0,508991	0,094487	-0,266402	-0,103223	7,859593	-0,473972	0,865687	-0,420532	-3,027366	-1,163646	-22,217403	6,077374	13,267139	0,094487	-0,266402	-0,103223	-13,052971	-7,891204	0,865687	0,094487	-0,266402	-0,103223	-13,052971	-7,891204	0,865687
09:42:20,93	0,612966	3,216991	-0,064984	-0,513034	-0,165019	-0,508991	0,088138	-0,270254	-0,102060	8,104207	-0,824564	0,868145	-0,425949	-3,027495	-1,162877	-22,257277	6,039611	13,289142	0,088138	-0,270254	-0,102060	-13,110703	-7,743377	0,868145	0,088138	-0,270254	-0,102060	-13,110703	-7,743377	0,868145
09:42:20,98	0,612966	3,216991	-0,064984	-0,513034	-0,165019	-0,508991	0,088138	-0,270254	-0,102060	8,104207	-0,824564	0,868145	-0,426532	-3,031579	-1,162465	-22,276141	6,074966	13,308892	0,088138	-0,270254	-0,102060	-13,110703	-7,743377	0,868145	0,088138	-0,270254	-0,102060	-13,110703	-7,743377	0,868145
09:42:21,03	0,612966	3,216991	-0,064984	-0,513034	-0,165019	-0,508991	0,091967	-0,271791	-0,101648	8,205325	-0,659482	0,887895	-0,426594	-3,022479	-1,162165	-22,279603	6,048415	13,246247	0,091967	-0,271791	-0,101648	-13,130252	-7,878854	0,887895	0,091967	-0,271791	-0,101648	-13,130252	-7,878854	0,887895
09:42:21,08	0,612966	3,216991	-0,064984	-0,513034	-0,165019	-0,508991	0,092504	-0,265344	-0,101279	7,854523	-0,581211	0,866082	-0,432384	-3,028821	-1,162096	-22,240340	6,036323	13,287079	0,092504	-0,265344	-0,101279	-12,974974	-7,842770	0,866082	0,092504	-0,265344	-0,101279	-12,974974	-7,842770	0,866082
09:42:21,13	0,612966	3,216991	-0,064984	-0,513034	-0,165019	-0,508991	0,092504	-0,265344	-0,101279	7,854523	-0,581211	0,866082	-0,427718	-3,035820	-1,165931	-22,267064	6,031767	13,323225	0,092504	-0,265344	-0,101279	-12,974974	-7,842770	0,866082	0,092504	-0,265344	-0,101279	-12,974974	-7,842770	0,866082
09:42:21,18	0,612966	3,216991	-0,064984	-0,513034	-0,165019	-0,508991	0,096232	-0,272885	-0,105114	8,229334	-0,408226	0,902228	-0,425308	-3,027048	-1,163636	-22,232724	6,049902	13,299549	0,096232	-0,272885	-0,105114	-13,192112	-7,962424	0,902228	0,096232	-0,272885	-0,105114	-13,192112	-7,962424	0,902228
09:42:21,23	0,612966	3,216991	-0,064984	-0,513034	-0,165019	-0,508991	0,087431	-0,270586	-0,102819	8,142655	-0,845218	0,878552	-0,424654	-3,025785	-1,161678	-22,215854	6,092663	13,314390	0,087431	-0,270586	-0,102819	-13,098310	-7,708520	0,878552	0,087431	-0,270586	-0,102819	-13,098310	-7,708520	0,878552
09:42:21,28	0,612966	3,216991	-0,064984	-0,513034	-0,165019	-0,508991	0,092617	-0,270921	-0,103227	8,175798	-0,582785	0,829795	-0,427611	-3,031708	-1,164044	-22,231179	6,067127	13,250792	0,092617	-0,270921	-0,103227	-13,091515	-7,853241	0,829795	0,092617	-0,270921	-0,103227	-13,091515	-7,853241	0,829795
09:42:21,33	0,612966	3,216991	-0,064984	-0,513034	-0,165019	-0,508991	0,088681	-0,271990	-0,101650	8,203923	-0,776107	0,872464	-0,424717	-3,028833	-1,162467	-22,235064	6,037654	13,293461	0,088681	-0,271990	-0,101650	-13,147311	-7,737554	0,872464	0,088681	-0,271990	-0,101650	-13,147311	-7,737554	0,872464
09:42:21,39	0,612966	3,216991	-0,064984	-0,513034	-0,165019	-0,508991	0,089308	-0,271717	-0,103576	8,191187	-0,713787	0,877618	-0,425904	-3,035087	-1,160896	-22,251993	6,017391	13,290897	0,089308	-0,271717	-0,103576	-13,138624	-7,724428	0,877618	0,089308	-0,271717	-0,103576	-13,138624	-7,724428	0,877618
09:42:21,44	0,612966	3,216991	-0,064984	-0,513034	-0,165019	-0,508991	0,092904	-0,272419	-0,100461	8,219061	-0,546394	0,880142	-0,426457	-3,032705	-1,161278	-22,229875	6,026381	13,301139	0,092904	-0,272419	-0,100461	-13,165847	-7,839327	0,880142	0,092904	-0,272419	-0,100461	-13,165847	-7,839327	0,880142
09:42:21,49	0,612966	3,216991	-0,064984	-0,513034	-0,165019	-0,508991	0,092904	-0,272419	-0,100461	8,219061	-0,546394	0,880142	-0,427122	-3,028066	-1,164810	-22,254358	6,048134	13,299964	0,092904	-0,272419	-0,100461	-13,165847	-7,839327	0,880142	0,092904	-0,272419	-0,100461	-13,165847	-7,839327	0,880142
09:42:21,54	0,612966	3,216991	-0,064984	-0,513034	-0,165019	-0,508991	0,089219	-0,269523	-0,103993	8,075070	-0,770076	0,878967	-0,491361	-2,995169	-1,156844	-20,664214	8,601156	12,908578	0,089219	-0,269523	-0,103993	-13,082509	-7,773762	0,878967	0,089219	-0,269523	-0,103993	-13,082509	-7,773762	0,878967
09:42:21,59	0,612966	3,216991	-0,064984	-0,513034	-0,165019	-0,508991	0,100115	-0,241299	-0,092884	7,124445	-0,353863	0,669981	-0,457013	-3,023390	-1,153701	-22,126061	6,571079	13,090979	0,100115	-0,241299	-0,092884	-11,817536	-8,212863	0,669981	0,100115	-0,241299	-0,092884	-11,817536	-8,212863	0,669981
09:42:21,64	0,612966	3,216991	-0,064984	-0,513034	-0,165019	-0,508991	0,100115	-0,241299	-0,092884	7,124445	-0,353863	0,669981	-0,448023	-3,019293	-1,160566	-21,844143	6,044452	13,096931	0,100115	-0,241299	-0,092884	-11,817536	-8,212863	0,669981	0,100115	-0,241299	-0,092884	-11,817536	-8,212863	0,669981
09:42:21,69	0,612992	3,216984	-0,065003	-0,563027	-0,164989	-0,509025	0,092072	-0,247037	-0,099749	7,107679	-0,264607	0,675934	-0,453077	-3,002010	-1,162130	-21,586598	6,543150	13,040224	0,092072	-0,247037	-0,099749	-12,284690	-7,492277	0,675934	0,092072	-0,247037	-0,099749	-12,284690	-7,492277	0,675934
09:42:21,74	0,612992	3,216984	-0,065003	-0,563027	-0,164989	-0,509025	0,090911	-0,233577	-0,101739	6,919406	-0,425220	0,579001	-0,459099	-3,011558	-1,162557	-21,675135	6,537635	12,999998	0,090911	-0,233577	-0,101739	-11,416406	-7,561729	0,579001	0,090911	-0,233577	-0,101739	-11,416406	-7,561729	0,579001
09:42:21,79	0,612992	3,216984	-0,065003	-0,563027	-0,164989	-0,509025	0,090911	-0,233577	-0,101739	6,919406	-0,425220	0,579001	-0,458998	-3,006706	-1,162914	-21,619282	6,563330	13,035118	0,090911	-0,233577	-0,101739	-11,416406	-7,561729	0,579001	0,090911	-0,233577	-0,101739	-11,416406	-7,561729	0,579001
09:42:21,84	0,612992	3,216984	-0,065003	-0,563027	-0,164989	-0,509025	0,091078	-0,231079	-0,102490	6,807010	-0,355223	0,587792	-0,461346	-3,010454	-1,163307	-21,613297	6,522162	13,008789	0,091078	-0,231079	-0,102490	-11,332680	-7,504877	0,587792	0,091078	-0,231079	-0,102490	-11,332680	-7,504877	0,587792
09:42:21,89	0,612992	3,216984	-0,065003	-0,563027	-0,164989	-0,509025	0,089870	-0,235900	-0,103233	7,053339	-0,370445	0,592428	-0,456567	-3,011818	-1,164050	-21,574232	6,494589	13,013426	0,089870	-0,235900	-0,103233	-11,464774	-7,425235	0,592428	0,089870	-0,235900	-0,103233	-11,464774	-7,425235	0,592428
09:42:21,94	0,612992	3,216984	-0,065003	-0,563027	-0,164989	-0,509025	0,089870	-0,235900	-0,103233	7,053339	-0,370445	0,592428	-0,456569	-3,014287	-1,162499	-21,596933	6,527204	13,008548	0,089870	-0,235900	-0,103233	-11,464774	-7,425235	0,592428	0,089870	-0,235900	-0,103233	-11,464774	-7,425235	0,592428
09:42:21,99	0,612992	3,216984	-0,065003	-0,563027	-0,164989	-0,509025	0,092010	-0,237132	-0,101681	7,134340	-0,295130	0,587551	-0,460709	-3,014362	-1,164091	-21,648988	6,659174	12,999017	0,092010	-0,237132	-0,101681	-11,480550	-7,517914	0,587551	0,092010	-0,237132	-0,101681	-11,480550	-7,517914	0,587551
09:42:22,04	0,612992	3,216984	-0,065003	-0,563027	-0,164989	-0,509025	0,094144	-0,233585	-0,103274	7,038133	-0,295220	0,578020	-0,509643	-2,965050	-1,157432	-19,422618	9,085949	12,612614	0,094144	-0,233585	-0,103274	-11,298279	-7,685534	0,578020	0,094144	-0,233585	-0,103274	-11,298279	-7,685534	0,578020
09:42:22,09	0,612992	3,216984	-0,065003	-0,563027	-0,164989	-0,509025	0,075906	-0,166551	-0,096615	6,767193	-0,528892	0,191617	-0,482881	-3,002320	-1,157453	-21,834875	7,439801	12,753365	0,075906	-0,166551	-0,096615	-6,307043	-6,487522	0,191617	0,075906	-0,166551	-0,096615	-6,307043	-6,487522	0,191617
09:42:22,14	0,612992	3,216984	-0,065003	-0,563027	-0,164989	-0,509025	0,094802	-0,208363	-0,096636	6,309672	-0,812314	0,332368	-0,469064	-2,994527	-1,160265	-21,265924	6,272463	12,812283	0,094802	-0,208363	-0,096636	-10,046789	-8,254260	0,332368	0,094802	-0,208363	-0,096636	-10,046789	-8,254260	0,332368
09:42:22,19	0,612976	3,217006	-0,065006	-0,613030	-0,165005	-0,509002	0,081144	-0,216431	-0,099448	6,002760	-0,446111	0,391286	-0,484812	-2,997927	-1,159597	-21,431974	6,914817	12,782482	0,081144	-0,216431	-0,099448	-10,987070	-6,815941	0,391286	0,081144	-0,216431	-0,099448	-10,987070	-6,815941	0,391286
09:42:22,24	0,612976	3,217006	-0,065006	-0,613030	-0,165005	-0,509002	0,091963	-0,204494	-0,098779	5,855286	-0,348535	0,361485	-0,478071	-2,990713	-1,161843	-21,251622	6,826890	12,815329	0,091963	-0,204494	-0,098779	-10,197460	-7,567609	0,361485	0,091963	-0,204494	-0,098779	-10,197460	-7,567609	0,361485
09:42:22,29	0,612976	3,217006	-0,065006	-0,613030	-0,165005	-0,509002	0,077684	-0,209694	-0,096735	6,178154	-0,814294	0,367682	-0,473168	-2,988162	-1,157552	-21,166123	6,821863	12,788679	0,077684	-0,209694	-0,096735	-10,282857	-6,912526	0,367682	0,077684	-0,209694	-0,096735	-10,282857	-6,912526	0,367682
09:42:22,34	0,612976	3,217006	-0,065006	-0,613030	-0,165005	-0,509002	0,077684	-0,209694	-0,096735	6,178154	-0,814294	0,367682	-0,476728	-2,987893	-1,160294	-21,158882	6,775961	12,764002	0,077684	-0,209694	-0,096735	-10,282857	-6,912526	0,367682	0,077684	-0,209694	-0,096735	-10,282857	-6,912526	0,367682
09:42:22,39	0,612976	3,217006	-0,065006	-0,613030	-0,165005	-0,509002	0,079232	-0,206477	-0,099477	5,974713	-0,704618	0,343004	-0,474887	-2,990485	-1,160270	-21,119488	6,738959	12,752640	0,079232	-0,206477	-0,099477	-10,233724	-6,924303	0,343004	0,079232	-0,206477	-0,099477	-10,233724	-6,924303	0,343004
09:42:22,44	0,612976	3,217006	-0,065006	-0,613030	-0,165005	-0,509002	0,078489	-0,208315	-0,099413	6,063507	-0,602866	0,349304	-0,474765	-2,988169	-1,160230	-21,040720	6,699907	12,770301	0,078489	-0,208315	-0,099413	-10,289217	-6,764271	0,349304	0,078489	-0,208315	-0,099413	-10,289217	-6,764271	0,349304
09:42:22,49	0,612976	3,217006	-0,065006	-0,613030	-0,165005	-0,509002	0,078489	-0,208315	-0,099413	6,063507	-0,602866	0,349304	-0,474122	-2,985555	-1,159483	-21,028928	6,742483	12,737672	0,078489	-0,208315	-0,099413	-10,289217	-6,764271	0,349304	0,078489	-0,208315	-0,099413	-10,289217	-6,764271	0,349304
09:42:22,54	0,612976	3,217006	-0,065006	-0,613030	-0,165005	-0,509002	0,078362	-0,205558	-0,100975	5,949389	-0,612125	0,345955	-0,477089	-2,986681	-1,161792	-21,028407	6,726552	12,766952	0,078362	-0,205558	-0,100975	-10,186931	-6,763567	0,345955	0,078362	-0,205558	-0,100975	-10,186931	-6,763567	0,345955
09:42:22,59	0,612976	3,217006	-0,065006	-0,613030	-0,165005	-0,509002	0,078362	-0,205558	-0,100975	5,949389	-0,612125	0,345955	-0,479354	-2,991244	-1,159391	-20,980820	6,679108	12,806020	0,078362	-0,205558	-0,100975	-10,186931	-6,763567	0,345955	0,078362	-0,205558	-0,100975	-10,186931	-6,763567	0,345955
09:42:22,64	0,612976	3,217006	-0,065006	-0,613030	-0,165005	-0,509002	0,083446	-0,205878	-0,098574	5,948737	-0,282824	0,385023	-0,475065	-2,991168	-1,158964	-20,918531	6,722226	12,812099	0,083446	-0,205878	-0,098574	-10,212707	-6,833358	0,385023	0,083446	-0,205878	-0,098574	-10,212707	-6,833358	0,385023
09:42:22,69	0,612976	3,217006	-0,065006	-0,613030	-0,165005	-0,509002	0,076758	-0,210873	-0,099358	6,213983	-0,616754	0,372558	-0,471685	-2,987949	-1,160175	-20,966068	6,676963	12,793556	0,076758	-0,210873	-0,099358	-10,339549	-6,642277	0,372558	0,076758	-0,210873	-0,099358	-10,339549	-6,642277	0,372558
09:42:22,74	0,612976	3,217006	-0,065006	-0,613030	-0,165005	-0,509002	0,079571	-0,212709	-0,096990	6,358552	-0,424794	0,360933	-0,471501	-2,991303	-1,157807	-20,901959	6,696629	12,781930	0,079571	-0,212709	-0,096990	-10,339124	-6,671134	0,360933	0,079571	-0,212709	-0,096990	-10,339124	-6,671134	0,360933
09:42:22,79	0,612976	3,217006	-0,065006	-0,613030	-0,165005	-0,509002	0,079571	-0,212709	-0,096990	6,358552	-0,424794	0,360933	-0,472677	-2,985202	-1,159745	-20,880007	6,704800	12,812918	0,079571	-0,212709	-0,096990	-10,339124	-6,671134	0,360933	0,079571	-0,212709	-0,096990	-10,339124	-6,671134	0,360933
09:42:22,84	0,612976	3,217006	-0,065006	-0,613030	-0,165005	-0,509002	0,078799	-0,204022	-0,097797	5,889277	-0,467369	0,370288	-0,478638	-2,986291	-1,158614	-20,912834	6,682641	12,791285	0,078799	-0,204022	-0,097797	-10,126469	-6,653096	0,370288	0,078799	-0,204022	-0,097797	-10,126469	-6,653096	0,370288
09:42:22,89	0,612976	3,217006	-0,065006	-0,613030	-0,165005	-0,509002	0,078799	-0,204022	-0,097797	5,889277	-0,467369	0,370288	-0,470894	-2,984265	-1,158976	-20,869973	6,693571	12,797899	0,078799	-0,204022	-0,097797	-10,126469	-6,653096	0,370288	0,078799	-0,204022	-0,097797	-10,126469	-6,653096	0,370288
09:42:22,94	0,612976	3,217006	-0,065006	-0,613030	-0,165005	-0,509002	0,075659	-0,206899	-0,099021	6,031012	-0,665278	0,314468	-0,474577	-2,985011	-1,159838	-20,946775	6,693156	12,735465	0,075659	-0,206899	-0,099021	-10,210573	-6,604548	0,314468	0,075659	-0,206899	-0,099021	-10,210573	-6,604548	0,314468
09:42:22,99	0,612976	3,217006	-0,065006	-0,613030	-0,165005	-0,509002	0,075659	-0,206899	-0,099021	6,031012	-0,665278	0,314468	-0,472012	-2,985403	-1,155103	-20,846264	6,663277	12,760050	0,075659	-0,206899	-0,099021	-10,210573	-6,604548	0,314468	0,075659	-0,206899	-0,099021	-10,210573	-6,604548	0,314468
09:42:23,04	0,612976	3,217006	-0,065006	-0,613030	-0,165005	-0,509002	0,074717	-0,209316	-0,094286	6,181062	-0,612306	0,339053	-0,469104	-2,992262	-1,159353	-20,866436	6,643865	12,761707	0,074717	-0,209316	-0,094286	-10,250237	-6,477586	0,339053	0,074717	-0,209316	-0,094286	-10,250237	-6,477586	0,339053
09:42:23,09	0,612976	3,217006	-0,065006	-0,613030	-0,165005	-0,509002	0,082010	-0,208683	-0,098933	6,094641	-0,227002	0,348595	-0,476207	-2,991403	-1,159750	-20,867784	6,613900	12,769592	0,082010	-0,208683	-0,098933	-10,286992	-6,664808	0,348595	0,082010	-0,208683	-0,098933	-10,286992	-6,664808	0,348595
09:42:23,14	0,612976	3,217006	-0,065006	-0,613030	-0,165005	-0,509002	0,080205	-0,210462	-0,097368	6,207738	-0,289928	0,338170	-0,473764	-2,990729	-1,158185	-20,830683	6,616277	12,759167	0,080205	-0,210462	-0,097368	-10,313516	-6,586030	0,338170	0,080205	-0,210462	-0,097368	-10,313516	-6,586030	0,338170
09:42:23,19	0,612976	3,217006	-0,065006	-0,613030	-0,165005	-0,509002	0,080205	-0,210462	-0,097368	6,207738	-0,289928	0,338170	-0,476851	-2,987079	-1,158592	-20,882087	6,616375	12,793870	0,078588	-0,205964	-0,097775	-10,219932	-6,587734	0,372873	0,078588	-0,205964	-0,097775	-10,219932	-6,587734	0,372873
09:42:23,24	0,612976	3,217006	-0,065006	-0,613030	-0,165005	-0,509002	0,078588	-0,205964	-0,097775	5,948218	-0,418600	0,372873	-0,479180	-2,984094	-1,158178	-20,874513	6,669024	12,843719	0,078588	-0,205964	-0,097775	-10,219932	-6,587734	0,372873	0,078588	-0,205964	-0,097775	-10,219932	-6,587734	0,372873
09:42:23,30	0,612976	3,217006	-0,065006	-0,613030	-0,165005	-0,509002	0,077167	-0,202455	-0,097361	5,815123	-0,512234	0,422722	-0,474465	-2,994125	-1,161675	-20,886182	6,628813	12,785863	0,077167	-0,202455	-0,097361	-10,077557	-6,569855	0,422722	0,077167	-0,202455	-0,097361	-10,077557	-6,569855	0,422722
09:42:23,35	0,612976	3,217006	-0,065006	-0,613030	-0,165005	-0,509002	0,083497	-0,211553	-0,100858	6,247606	-0,173093	0,364866	-0,472523	-2,992479	-1,156617	-20,821848	6,653292	12,759262	0,083497	-0,211553	-0,100858	-10,359335	-6,727590	0,364866	0,083497	-0,211553	-0,100858	-10,359335	-6,727590	0,364866
09:42:23,40	0,612976	3,217006	-0,065006	-0,613030	-0,165005	-0,509002	0,074615	-0,209933	-0,098550	6,210247	-0,604214	0,346162	-0,470201	-2,994237	-1,160838	-20,824664	6,646054	12,819910	0,074615	-0,209933	-0,098550	-10,269533	-6,461523	0,346162	0,074615	-0,209933	-0,098550	-10,269533	-6,461523	0,346162
09:42:23,45	0,612976	3,217006	-0,065006	-0,613030	-0,165005	-0,509002	0,074615	-0,209933	-0,098550	6,210247	-0,604214	0,346162	-0,472097	-2,981526	-1,158598	-20,851306	6,624098	12,790605	0,074615	-0,209933	-0,098550	-10,269533	-6,461523	0,346162	0,074615	-0,209933	-0,098550	-10,269533	-6,461523	0,346162
09:42:23,50	0,612976	3,217006	-0,065006	-0,613030	-0,165005	-0,509002	0,084768	-0,203246	-0,100948	5,862632	-0,269054	0,349741	-0,482295	-2,991073	-1,161766	-21,003044	6,750572	12,770739	0,084768	-0,203246	-0,100948	-10,092173	-6,923373	0,349741	0,084768	-0,203246	-0,100948	-10,092173	-6,923373	0,349741
09:42:23,55	0,612976	3,217006	-0,065006	-0,613030	-0,165005	-0,509002	0,084768	-0,203246	-0,100948	5,862632	-0,269054	0,349741	-0,547600	-2,980104	-1,161653	-20,538775	10,165055	12,327803	0,084768	-0,203246	-0,100948	-10,092173	-6,923373	0,349741	0,084768	-0,203246	-0,100948	-10,092173	-6,923373	0,349741
09:42:23,60	0,612976	3,217006	-0,065006	-0,613030	-0,165005	-0,509002	0,101171	-0,181070	-0,099568	5,192877	-0,639740	0,142860	-0,509701	-2,994190	-1,160385	-21,821043	7,781002	12,563857	0,101171	-0,181070	-0,099568	-9,021138	-8,581664	0,142860	0,101171	-0,181070	-0,099568	-9,021138	-8,581664	0,142860
09:42:23,65	0,612976	3,217006	-0,065006	-0,613030	-0,165005	-0,509002	0,101171	-0,181070	-0,099568	5,192877	-0,639740	0,142860	-0,505111	-3,014514	-1,162521	-22,568891	7,279972	12,636939	0,101171	-0,181070	-0,099568	-9,021138	-8,581664	0,142860	0,101171	-0,181070	-0,099568	-9,021138	-8,581664	0,142860
09:42:23,70	0,612950	3,217012	-0,064979	-0,663044	-0,165011	-0,509036	0,121447	-0,179066	-0,100951	4,820779	-0,185864	0,182016	-0,521575	-3,010747	-1,161768	-22,474994	7,849254	12,603014	0,121447	-0,179066	-0,100951	-9,235889	-9,719437	0,182016	0,121447	-0,179066	-0,100951	-9,235889	-9,719437	0,182016
09:42:23,75	0,612950	3,217012	-0,064979	-0,663044	-0,165011	-0,509036	0,125882	-0,182342	-0,101722	5,004694	0,027581	0,163133	-0,519220	-3,009710	-1,158713	-22,504358	7,903501	12,550458	0,125882	-0,182342	-0,101722	-9,309168	-9,854151	0,163133	0,125882	-0,182342	-0,101722	-9,309168	-9,854151	0,163133
09:42:23,80	0,612950	3,217012	-0,064979	-0,663044	-0,165011	-0,509036	0,125882	-0,182342	-0,101722	5,004694	0,027581	0,163133	-0,517389	-3,014911	-1,163296	-22,454500	7,847148	12,594081	0,125882	-0,182342	-0,101722	-9,309168	-9,854151	0,163133	0,125882	-0,182342	-0,101722	-9,309168	-9,854151	0,163133
09:42:23,85	0,612950	3,217012	-0,064979	-0,663044	-0,165011	-0,509036	0,122314	-0,184391	-0,102104	5,113327	-0,135316	0,163771	-0,523331	-3,013189	-1,161792	-22,480257	7,847525	12,563600	0,122314	-0,184391	-0,102104	-9,361351	-9,736953	0,163771	0,122314	-0,184391	-0,102104	-9,361351	-9,736953	0,163771
09:42:23,90	0,612950	3,217012	-0,064979	-0,663044	-0,165011	-0,509036	0,122314	-0,184391	-0,102104	5,113327	-0,135316	0,163771	-0,520967	-3,012952	-1,162531	-22,473857	7,859697	12,608423	0,123053	-0,180694	-0,101713	-9,269430	-9,766230	0,187426	0,123053	-0,180694	-0,101713	-9,269430	-9,766230	0,187426
09:42:23,95	0,612950	3,217012	-0,064979	-0,663044	-0,165011	-0,509036	0,123053	-0,180694	-0,101713	4,915070	-0,106594	0,187426	-0,519092	-3,016292	-1,163336	-22,426290	7,816098	12,519644	0,123053	-0,180694	-0,101713	-9,269430	-9,766230	0,187426	0,123053	-0,180694	-0,101713	-9,269430	-9,766230	0,187426
09:42:24,00	0,612950	3,217012	-0,064979	-0,663044	-0,165011	-0,509036	0,125008	-0,183988	-0,102519	5,072386	0,058079	0,098647	-0,520683	-3,012369	-1,163700	-22,404153	8,034663	12,565707	0,125008	-0,183988	-0,102519	-9,370696	-9,755053	0,098647	0,125008	-0,183988	-0,102519	-9,370696	-9,755053	0,098647
09:42:24,05	0,612950	3,217012	-0,064979	-0,663044	-0,165011	-0,509036	0,122406	-0,180649	-0,102883	5,099086	-0,167336	0,144710	-0,572299	-2,962605	-1,150861	-20,159608	10,711441	12,124827	0,122406	-0,180649	-0,102883	-9,081849	-9,776211	0,144710	0,122406	-0,180649	-0,102883	-9,081849	-9,776211	0,144710
09:42:24,10	0,612950	3,217012	-0,064979	-0,663044	-0,165011	-0,509036	0,105117	-0,111067	-0,090044	4,921233	-0,460944	-0,296170	-0,542702	-3,006929	-1,148355	-22,413534	8,439710	12,377482	0,105117	-0,111067	-0,090044	-3,797488	-8,712598	-0,296170	0,105117	-0,111067	-0,090044	-3,797488	-8,712598	-0,296170
09:42:24,15	0,612950	3,217012	-0,064979	-0,663044	-0,165011	-0,509036	0,128705	-0,158860	-0,087537	4,312149	-0,050463	-0,043516	-0,508516	-2,964164	-1,142507	-20,728512	6,532795	12,443439	0,128705	-0,158860	-0,087537	-8,158351	-10,153769	-0,043516	0,128705	-0,158860	-0,087537	-8,158351	-10,153769	-0,043516
09:42:24,20	0,612990	3,216990	-0,064998	-0,713048	-0,165008	-0,508999	0,074575	-0,167084	-0,081690	3,930857	-0,452478	0,022442	-0,513876	-2,964636	-1,148697	-20,363763	6,802437	12,397800	0,074575	-0,167084	-0,081690	-9,185205	-6,306604	0,022442	0,074575	-0,167084	-0,081690	-9,185205	-6,306604	0,022442
09:42:24,25	0,612990	3,216990	-0,064998	-0,713048	-0,165008	-0,508999	0,077664	-0,162678	-0,087879	4,117642	-0,110787	-0,023197	-0,514868	-2,967955	-1,150211	-20,288275	6,814304	12,387972	0,077664	-0,162678	-0,087879	-8,652558	-6,207402	-0,023197	0,077664	-0,162678	-0,087879	-8,652558	-6,207402	-0,023197
09:42:24,30	0,612990	3,216990	-0,064998	-0,713048	-0,165008	-0,508999	0,081034	-0,163478	-0,089394	4,207254	0,123924	-0,033025	-0,506644	-2,961145	-1,149805	-20,268810	6,789968	12,423093	0,071025	-0,167195	-0,088988	-8,735599	-5,943001	0,002096	0,071025	-0,167195	-0,088988	-8,735599	-5,943001	0,002096
09:42:24,35	0,612990	3,216990	-0,064998	-0,713048	-0,165008	-0,508999	0,071025	-0,167195	-0,088988	4,389242	-0,367553	0,002096	-0,508300	-2,961129	-1,150196	-20,211736	6,765368	12,387757	0,071839	-0,165753	-0,089379	-8,690140	-5,902841	-0,033240	0,071839	-0,165753	-0,089379	-8,690140	-5,902841	-0,033240
09:42:24,40	0,612990	3,216990	-0,064998	-0,713048	-0,165008	-0,508999	0,078665	-0,162253	-0,091708	4,116308	0,129238	-0,054399	-0,514745	-2,965291	-1,152526	-20,190612	6,726449	12,366598	0,078665	-0,162253	-0,091708	-8,620526	-6,045996	-0,054399	0,078665	-0,162253	-0,091708	-8,620526	-6,045996	-0,054399
09:42:24,45	0,612990	3,216990	-0,064998	-0,713048	-0,165008	-0,508999	0,069156	-0,162908	-0,087026	4,181124	-0,361288	-0,006108	-0,509422	-2,957383	-1,147843	-20,171811	6,751072	12,414889	0,069156	-0,162908	-0,087026	-8,607174	-5,790022	-0,006108	0,069156	-0,162908	-0,087026	-8,607174	-5,790022	-0,006108
09:42:24,50	0,612990	3,216990	-0,064998	-0,713048	-0,165008	-0,508999	0,071354	-0,164895	-0,087031	4,236718	-0,188244	-0,047730	-0,508801	-2,960280	-1,147848	-20,144802	6,680408	12,373267	0,071354	-0,164895	-0,087031	-8,707503	-5,789559	-0,047730	0,071354	-0,164895	-0,087031	-8,707503	-5,789559	-0,047730
09:42:24,55	0,612990	3,216990	-0,064998	-0,713048	-0,165008	-0,508999	0,075033	-0,165691	-0,088176	4,319457	-0,033621	-0,031380	-0,509951	-2,963864	-1,148993	-20,155875	6,734541	12,389617	0,075033	-0,165691	-0,088176	-8,687255	-5,923695	-0,031380	0,075033	-0,165691	-0,088176	-8,687255	-5,923695	-0,031380
09:42:24,60	0,612990	3,216990	-0,064998	-0,713048	-0,165008	-0,508999	0,072609	-0,164339	-0,082375	4,227745	-0,118820	-0,069910	-0,509909	-2,961089	-1,143192	-20,131213	6,695550	12,351088	0,072609	-0,164339	-0,082375	-8,672877	-5,818602	-0,069910	0,072609	-0,164339	-0,082375	-8,672877	-5,818602	-0,069910
09:42:24,65	0,612990	3,216990	-0,064998	-0,713048	-0,165008	-0,508999	0,072609	-0,164339	-0,082375	4,227745	-0,118820	-0,069910	-0,506910	-2,963347	-1,149324	-20,079587	6,659685	12,416310	0,072609	-0,164339	-0,082375	-8,672877	-5,818602	-0,069910	0,072609	-0,164339	-0,082375	-8,672877	-5,818602	-0,069910
09:42:24,70	0,612990	3,216990	-0,064998	-0,713048	-0,165008	-0,508999	0,079115	-0,166791	-0,086982	4,394850	0,199077	-0,032999	-0,511039	-2,967949	-1,147800	-20,129078	6,740073	12,387998	0,079115	-0,166791	-0,086982	-8,698218	-6,011423	-0,032999	0,079115	-0,166791	-0,086982	-8,698218	-6,011423	-0,032999
09:42:24,75	0,612990	3,216990	-0,064998	-0,713048	-0,165008	-0,508999	0,079115	-0,166791	-0,086982	4,394850	0,199077	-0,032999	-0,503988	-2,956251	-1,152089	-20,093212	6,730307	12,402571	0,079115	-0,166791	-0,086982	-8,698218	-6,011423	-0,032999	0,079115	-0,166791	-0,086982	-8,698218	-6,011423	-0,032999
09:42:24,80	0,612990	3,216990	-0,064998	-0,713048	-0,165008	-0,508999	0,065094	-0,164848	-0,085832	4,313622	-0,485665	-0,016954	-0,505711	-2,954835	-1,146649	-20,080762	6,735054	12,404043	0,065094	-0,164848	-0,085832	-8,626915	-5,595512	-0,016954	0,065094	-0,164848	-0,085832	-8,626915	-5,595512	-0,016954
09:42:24,85	0,612990	3,216990	-0,064998	-0,713048	-0,165008	-0,508999	0,072483	-0,163614	-0,090514	4,193177	-0,085813	-0,056209	-0,507581	-2,957222	-1,150153	-20,120007	6,713857	12,410067	0,072483	-0,163614	-0,090514	-8,650526	-5,775726	-0,056209	0,072483	-0,163614	-0,090514	-8,650526	-5,775726	-0,056209
09:42:24,90	0,612990	3,216990	-0,064998	-0,713048	-0,165008	-0,508999	0,073386	-0,167637	-0,088509	4,435389	-0,027140	-0,013259	-0,507442	-2,963411	-1,149326	-20,068742	6,701230	12,407739	0,073386	-0,167637	-0,088509	-8,724116	-5,787938	-0,013259	0,073386	-0,167637	-0,088509	-8,724116	-5,787938	-0,013259
09:42:24,95	0,612990	3,216990	-0,064998	-0,713048	-0,165008	-0,508999	0,073386	-0,167637	-0,088509	4,435389	-0,027140	-0,013259	-0,505710	-2,964915	-1,147380	-20,098385	6,719416	12,417208	0,073386	-0,167637	-0,088509	-8,724116	-5,787938	-0,013259	0,073386	-0,167637	-0,088509	-8,724116	-5,787938	-0,013259
09:42:25,00	0,612990	3,216990	-0,064998	-0,713048	-0,165008	-0,508999	0,073823	-0,169889	-0,086563	4,553420	-0,039163	-0,003789	-0,508087	-2,963104	-1,151271	-20,084381	6,687610	12,418271	0,073823	-0,169889	-0,086563	-8,782867	-5,834292	-0,003789	0,073823	-0,169889	-0,086563	-8,782867	-5,834292	-0,003789
09:42:25,05	0,612990	3,216990	-0,064998	-0,713048	-0,165008	-0,508999	0,073443	-0,166925	-0,090454	4,378736	-0,030914	-0,002726	-0,506878	-2,964266	-1,152446	-20,078458	6,701779	12,395189	0,073443	-0,166925	-0,090454	-8,724856	-5,796181	-0,002726	0,073443	-0,166925	-0,090454	-8,724856	-5,796181	-0,002726
09:42:25,10	0,612990	3,216990	-0,064998	-0,713048	-0,165008	-0,508999	0,069666	-0,167510	-0,089312	4,445865	-0,239560	-0,025657	-0,504578	-2,963733	-1,150508	-20,098562	6,678276	12,398785	0,069666	-0,167510	-0,089312	-8,703677	-5,708351	-0,025657	0,069666	-0,167510	-0,089312	-8,703677	-5,708351	-0,025657
09:42:25,15	0,612990	3,216990	-0,064998	-0,713048	-0,165008	-0,508999	0,066784	-0,169853	-0,088913	4,539970	-0,392723	-0,001422	-0,502222	-2,958801	-1,149730	-20,093336	6,703159	12,419575	0,066784	-0,169853	-0,088913	-8,793455	-5,635242	-0,001422	0,066784	-0,169853	-0,088913	-8,793455	-5,635242	-0,001422
09:42:25,20	0,612990	3,216990	-0,064998	-0,713048	-0,165008	-0,508999	0,069189	-0,168555	-0,088538	4,478539	-0,265428	-0,026409	-0,504549	-2,960235	-1,149355	-20,088374	6,707287	12,394588	0,069189	-0,168555	-0,088538	-8,753006	-5,696741	-0,026409	0,069189	-0,168555	-0,088538	-8,753006	-5,696741	-0,026409
09:42:25,25	0,612990	3,216990	-0,064998	-0,713048	-0,165008	-0,508999	0,069189	-0,168555	-0,088538	4,478539	-0,265428	-0,026409	-0,510460	-2,961845	-1,147819	-20,106719	6,707881	12,382910	0,073539	-0,164241	-0,087002	-8,647339	-5,828205	-0,038087	0,073539	-0,164241	-0,087002	-8,647339	-5,828205	-0,038087
09:42:25,30	0,612990	3,216990	-0,064998	-0,713048	-0,165008	-0,508999	0,071644	-0,170670	-0,089308	4,568057	-0,116315	-0,041841	-0,503944	-2,963419	-1,150126	-20,080062	6,678830	12,379156	0,071644	-0,170670	-0,089308	-8,829556	-5,740386	-0,041841	0,071644	-0,170670	-0,089308	-8,829556	-5,740386	-0,041841
09:42:25,35	0,612990	3,216990	-0,064998	-0,713048	-0,165008	-0,508999	0,071644	-0,170670	-0,089308	4,568057	-0,116315	-0,041841	-0,506943	-2,965686	-1,151661	-20,107552	6,688950	12,413759	0,071644	-0,170670	-0,089308	-8,829556	-5,740386	-0,041841	0,071644	-0,170670	-0,089308	-8,829556	-5,740386	-0,041841
09:42:25,41	0,612990	3,216990	-0,064998	-0,713048	-0,165008	-0,508999	0,071162	-0,169834	-0,089268	4,601656	-0,149361	-0,001123	-0,504428	-2,962584	-1,150085	-20,048446	6,749585	12,419874	0,071162	-0,169834	-0,089268	-8,730311	-5,735617	-0,001123	0,071162	-0,169834	-0,089268	-8,730311	-5,735617	-0,001123
09:42:25,46	0,612990	3,216990	-0,064998	-0,713048	-0,165008	-0,508999	0,065621	-0,165784	-0,091668	4,340878	-0,450925	-0,028648	-0,505164	-2,955759	-1,152486	-20,085137	6,712830	12,392349	0,065621	-0,165784	-0,091668	-8,673161	-5,602161	-0,028648	0,065621	-0,165784	-0,091668	-8,673161	-5,602161	-0,028648
09:42:25,51	0,612990	3,216990	-0,064998	-0,713048	-0,165008	-0,508999	0,065621	-0,165784	-0,091668	4,340878	-0,450925	-0,028648	-0,510472	-2,957171	-1,150239	-20,160038	6,872885	12,327920	0,065621	-0,165784	-0,091668	-8,673161	-5,602161	-0,028648	0,065621	-0,165784	-0,091668	-8,673161	-5,602161	-0,028648
09:42:25,56	0,612990	3,216990	-0,064998	-0,713048	-0,165008	-0,508999	0,069497	-0,161893	-0,089421	4,239723	-0,394262	-0,093077	-0,585840	-2,951634	-1,155804	-19,483316	10,412917	11,945874	0,069497	-0,161893	-0,089421	-8,468897	-5,849772	-0,093077	0,069497	-0,161893	-0,089421	-8,468897	-5,849772	-0,093077
09:42:25,61	0,612990	3,216990	-0,064998	-0,713048	-0,165008	-0,508999	0,102386	-0,093854	-0,094986	4,105819	0,132023	-0,475123	-0,531307	-2,955135	-1,142094	-19,978697	6,792746	12,242557	0,102386	-0,093854	-0,094986	-3,261751	-7,905295	-0,475123	0,102386	-0,093854	-0,094986	-3,261751	-7,905295	-0,475123
09:42:25,66	0,612990	3,216990	-0,064998	-0,713048	-0,165008	-0,508999	0,078151	-0,142831	-0,081277	3,269759	0,252885	-0,178440	-0,501642	-2,950154	-1,152729	-19,638039	5,447749	12,329438	0,078151	-0,142831	-0,081277	-7,942482	-5,881999	-0,178440	0,078151	-0,142831	-0,081277	-7,942482	-5,881999	-0,178440
09:42:25,71	0,613002	3,216943	-0,064986	-0,763044	-0,165028	-0,509019	0,059005	-0,166031	-0,091912	3,481699	0,224806	-0,091559	-0,511241	-2,947028	-1,147350	-19,643306	5,995253	12,289265	0,059005	-0,166031	-0,091912	-9,551760	-4,407111	-0,091559	0,059005	-0,166031	-0,091912	-9,551760	-4,407111	-0,091559
09:42:25,76	0,613002	3,216943	-0,064986	-0,763044	-0,165028	-0,509019	0,061098	-0,156156	-0,086533	3,439692	0,055290	-0,131732	-0,514242	-2,940848	-1,150519	-19,672190	6,059898	12,269734	0,061098	-0,156156	-0,086533	-8,818541	-4,740870	-0,131732	0,061098	-0,156156	-0,086533	-8,818541	-4,740870	-0,131732
09:42:25,81	0,613002	3,216943	-0,064986	-0,763044	-0,165028	-0,509019	0,057248	-0,155225	-0,088929	3,411548	-0,195801	-0,176241	-0,510123	-2,943229	-1,149747	-19,677282	6,038280	12,244756	0,057248	-0,155225	-0,088929	-8,773592	-4,689806	-0,176241	0,057248	-0,155225	-0,088929	-8,773592	-4,689806	-0,176241
09:42:25,86	0,613002	3,216943	-0,064986	-0,763044	-0,165028	-0,509019	0,055036	-0,155169	-0,091988	3,363301	-0,307444	-0,087806	-0,509064	-2,941285	-1,152805	-19,697008	5,997282	12,333191	0,055036	-0,155169	-0,091988	-8,817493	-4,627754	-0,087806	0,055036	-0,155169	-0,091988	-8,817493	-4,627754	-0,087806
09:42:25,91	0,613002	3,216943	-0,064986	-0,763044	-0,165028	-0,509019	0,063016	-0,148365	-0,086956	3,041140	0,123940	-0,136396	-0,518947	-2,944794	-1,147774	-19,666979	6,016488	12,284601	0,063016	-0,148365	-0,086956	-8,605539	-4,822831	-0,136396	0,063016	-0,148365	-0,086956	-8,605539	-4,822831	-0,136396
09:42:25,96	0,613002	3,216943	-0,064986	-0,763044	-0,165028	-0,509019	0,063707	-0,153620	-0,090416	3,408626	0,106869	-0,111212	-0,514742	-2,948020	-1,151233	-19,665759	6,124608	12,309786	0,063707	-0,153620	-0,090416	-8,650543	-4,894147	-0,111212	0,063707	-0,153620	-0,090416	-8,650543	-4,894147	-0,111212
09:42:26,01	0,613002	3,216943	-0,064986	-0,763044	-0,165028	-0,509019	0,063707	-0,153620	-0,090416	3,408626	0,106869	-0,111212	-0,517755	-2,942223	-1,151289	-19,667105	6,069325	12,274486	0,063707	-0,153620	-0,090416	-8,650543	-4,894147	-0,111212	0,063707	-0,153620	-0,090416	-8,650543	-4,894147	-0,111212
09:42:26,06	0,613002	3,216943	-0,064986	-0,763044	-0,165028	-0,509019	0,074597	-0,075870	-0,090119	2,818839	0,040840	-0,626595	-0,587520	-2,918576	-1,150936	-18,486755	9,431313	11,794402	0,074597	-0,075870	-0,090119	-3,136987	-5,815036	-0,626595	0,074597	-0,075870	-0,090119	-3,136987	-5,815036	-0,626595
09:42:26,11	0,613002	3,216943	-0,064986	-0,763044	-0,165028	-0,509019	0,074597	-0,075870	-0,090119	2,818839	0,040840	-0,626595	-0,542188	-2,954434	-1,128652	-20,068932	6,564768	12,105097	0,074597	-0,075870	-0,090119	-3,136987	-5,815036	-0,626595	0,074597	-0,075870	-0,090119	-3,136987	-5,815036	-0,626595
09:42:26,16	0,613002	3,216943	-0,064986	-0,763044	-0,165028	-0,509019	0,082985	-0,133057	-0,067835	2,518960	0,540067	-0,315900	-0,511201	-2,926479	-1,148528	-19,306487	5,215387	12,182227	0,082985	-0,133057	-0,067835	-7,926024	-5,974241	-0,315900	0,082985	-0,133057	-0,067835	-7,926024	-5,974241	-0,315900
09:42:26,21	0,613021	3,216958	-0,065020	-0,813030	-0,165006	-0,508996	0,043282	-0,145916	-0,087710	2,400250	-0,189511	-0,238770	-0,523638	-2,927524	-1,143507	-19,285589	5,802267	12,147000	0,043282	-0,145916	-0,087710	-9,054162	-3,587121	-0,238770	0,043282	-0,145916	-0,087710	-9,054162	-3,587121	-0,238770
09:42:26,26	0,613021	3,216958	-0,065020	-0,813030	-0,165006	-0,508996	0,057705	-0,139286	-0,084990	2,597665	0,280877	-0,282945	-0,524154	-2,935654	-1,145808	-19,277528	5,824745	12,138052	0,057705	-0,139286	-0,084990	-8,336255	-4,248927	-0,282945	0,057705	-0,139286	-0,084990	-8,336255	-4,248927	-0,282945
09:42:26,31	0,613021	3,216958	-0,065020	-0,813030	-0,165006	-0,508996	0,055151	-0,142650	-0,084961	2,735717	0,238023	-0,285235	-0,519964	-2,935126	-1,145778	-19,218109	5,747818	12,135762	0,055151	-0,142650	-0,084961	-8,462330	-4,091339	-0,285235	0,055151	-0,142650	-0,084961	-8,462330	-4,091339	-0,285235
09:42:26,36	0,613021	3,216958	-0,065020	-0,813030	-0,165006	-0,508996	0,050511	-0,139362	-0,081499	2,658019	-0,060534	-0,297593	-0,520491	-2,929463	-1,142316	-19,221039	5,857239	12,123404	0,050511	-0,139362	-0,081499	-8,281893	-4,025613	-0,297593	0,050511	-0,139362	-0,081499	-8,281893	-4,025613	-0,297593
09:42:26,41	0,613021	3,216958	-0,065020	-0,813030	-0,165006	-0,508996	0,057079	-0,134866	-0,086552	2,393241	0,248065	-0,276768	-0,527669	-2,932903	-1,147369	-19,265082	5,846890	12,144229	0,057079	-0,134866	-0,086552	-8,193732	-4,232648	-0,276768	0,057079	-0,134866	-0,086552	-8,193732	-4,232648	-0,276768
09:42:26,46	0,613021	3,216958	-0,065020	-0,813030	-0,165006	-0,508996	0,055293	-0,139413	-0,082239	2,649454	0,198915	-0,269619	-0,525903	-2,934319	-1,146566	-19,248569	5,787188	12,156289	0,055293	-0,139413	-0,082239	-8,294488	-4,141560	-0,269619	0,055293	-0,139413	-0,082239	-8,294488	-4,141560	-0,269619
09:42:26,51	0,613021	3,216958	-0,065020	-0,813030	-0,165006	-0,508996	0,049146	-0,137275	-0,083429	2,587056	-0,122136	-0,281132	-0,521616	-2,927237	-1,144246	-19,194164	5,885063	12,139865	0,049146	-0,137275	-0,083429	-8,189068	-3,980085	-0,281132	0,049146	-0,137275	-0,083429	-8,189068	-3,980085	-0,281132
09:42:26,56	0,613021	3,216958	-0,065020	-0,813030	-0,165006	-0,508996	0,049146	-0,137275	-0,083429	2,587056	-0,122136	-0,281132	-0,520523	-2,926747	-1,144620	-19,214546	5,847373	12,173272	0,049146	-0,137275	-0,083429	-8,189068	-3,980085	-0,281132	0,049146	-0,137275	-0,083429	-8,189068	-3,980085	-0,281132
09:42:26,61	0,613021	3,216958	-0,065020	-0,813030	-0,165006	-0,508996	0,054569	-0,129312	-0,081509	2,095762	0,122877	-0,255820	-0,531224	-2,927952	-1,142326	-19,264784	5,836686	12,165177	0,054569	-0,129312	-0,081509	-8,055247	-4,160759	-0,255820	0,054569	-0,129312	-0,081509	-8,055247	-4,160759	-0,255820
09:42:26,66	0,613021	3,216958	-0,065020	-0,813030	-0,165006	-0,508996	0,053255	-0,136136	-0,083819	2,448560	0,109125	-0,279249	-0,524657	-2,930227	-1,144636	-19,218584	5,807635	12,141748	0,053255	-0,136136	-0,083819	-8,238147	-4,071423	-0,279249	0,053255	-0,136136	-0,083819	-8,238147	-4,071423	-0,279249
09:42:26,71	0,613021	3,216958	-0,065020	-0,813030	-0,165006	-0,508996	0,051619	-0,137936	-0,084584	2,584409	-0,004760	-0,262086	-0,522281	-2,929710	-1,145401	-19,222387	5,858667	12,158911	0,051619	-0,137936	-0,084584	-8,243530	-4,056877	-0,262086	0,051619	-0,137936	-0,084584	-8,243530	-4,056877	-0,262086
09:42:26,76	0,613021	3,216958	-0,065020	-0,813030	-0,165006	-0,508996	0,053549	-0,137778	-0,081466	2,583228	0,122781	-0,274620	-0,523382	-2,931302	-1,142283	-19,195344	5,851120	12,146377	0,053549	-0,137778	-0,081466	-8,232382	-4,080821	-0,274620	0,053549	-0,137778	-0,081466	-8,232382	-4,080821	-0,274620
09:42:26,81	0,613021	3,216958	-0,065020	-0,813030	-0,165006	-0,508996	0,057811	-0,136036	-0,083028	2,455016	0,312125	-0,265073	-0,524115	-2,930269	-1,143105	-19,258612	5,847200	12,132893	0,057811	-0,136036	-0,083028	-8,223813	-4,226040	-0,265073	0,057811	-0,136036	-0,083028	-8,223813	-4,226040	-0,265073
09:42:26,86	0,613021	3,216958	-0,065020	-0,813030	-0,165006	-0,508996	0,052539	-0,139900	-0,084543	2,717354	0,048301	-0,232524	-0,522882	-2,935654	-1,144986	-19,232279	5,825997	12,166418	0,052539	-0,139900	-0,084543	-8,264788	-4,075988	-0,232524	0,052539	-0,139900	-0,084543	-8,264788	-4,075988	-0,232524
09:42:26,91	0,613021	3,216958	-0,065020	-0,813030	-0,165006	-0,508996	0,050942	-0,135370	-0,083461	2,389059	-0,046144	-0,283444	-0,524164	-2,927840	-1,144278	-19,258711	5,808122	12,137553	0,050942	-0,135370	-0,083461	-8,237477	-4,045123	-0,283444	0,050942	-0,135370	-0,083461	-8,237477	-4,045123	-0,283444
09:42:26,96	0,613021	3,216958	-0,065020	-0,813030	-0,165006	-0,508996	0,057908	-0,137465	-0,084586	2,511783	0,342823	-0,284454	-0,525833	-2,934920	-1,145403	-19,228626	5,806671	12,136543	0,057908	-0,137465	-0,084586	-8,279205	-4,202919	-0,284454	0,057908	-0,137465	-0,084586	-8,279205	-4,202919	-0,284454
09:42:27,01	0,613021	3,216958	-0,065020	-0,813030	-0,165006	-0,508996	0,057908	-0,137465	-0,084586	2,511783	0,342823	-0,284454	-0,521144	-2,925960	-1,144250	-19,222060	5,824013	12,157850	0,057908	-0,137465	-0,084586	-8,279205	-4,202919	-0,284454	0,057908	-0,137465	-0,084586	-8,279205	-4,202919	-0,284454
09:42:27,06	0,613021	3,216958	-0,065020	-0,813030	-0,165006	-0,508996	0,057511	-0,135839	-0,083047	2,411993	0,317715	-0,290506	-0,527042	-2,933764	-1,143865	-19,240147	5,795711	12,130492	0,057511	-0,135839	-0,083047	-8,251377	-4,196914	-0,290506	0,057511	-0,135839	-0,083047	-8,251377	-4,196914	-0,290506
09:42:27,11	0,613021	3,216958	-0,065020	-0,813030	-0,165006	-0,508996	0,055753	-0,139085	-0,082622	2,662292	0,236998	-0,278876	-0,523352	-2,933864	-1,143439	-19,190130	5,860954	12,142121	0,055753	-0,139085	-0,082622	-8,255883	-4,139634	-0,278876	0,055753	-0,139085	-0,082622	-8,255883	-4,139634	-0,278876
09:42:27,16	0,613021	3,216958	-0,065020	-0,813030	-0,165006	-0,508996	0,051258	-0,134249	-0,083072	2,375246	-0,047599	-0,282383	-0,525293	-2,927554	-1,143889	-19,251959	5,855559	12,138614	0,051258	-0,134249	-0,083072	-8,163323	-4,071361	-0,282383	0,051258	-0,134249	-0,083072	-8,163323	-4,071361	-0,282383
09:42:27,21	0,613021	3,216958	-0,065020	-0,813030	-0,165006	-0,508996	0,053159	-0,134617	-0,084605	2,364529	0,058877	-0,258471	-0,525924	-2,929384	-1,145422	-19,260264	5,825874	12,162526	0,053159	-0,134617	-0,084605	-8,202939	-4,114073	-0,258471	0,053159	-0,134617	-0,084605	-8,202939	-4,114073	-0,258471
09:42:27,26	0,613021	3,216958	-0,065020	-0,813030	-0,165006	-0,508996	0,057762	-0,140150	-0,082639	2,667672	0,332488	-0,294658	-0,527066	-2,930432	-1,142296	-19,242017	5,798872	12,168909	0,057762	-0,140150	-0,082639	-8,334075	-4,201828	-0,294658	0,057762	-0,140150	-0,082639	-8,334075	-4,201828	-0,294658
09:42:27,32	0,613021	3,216958	-0,065020	-0,813030	-0,165006	-0,508996	0,056653	-0,139416	-0,082239	2,609904	0,253790	-0,255877	-0,528219	-2,931519	-1,142726	-19,252700	5,839799	12,116934	0,056653	-0,139416	-0,082239	-8,334255	-4,193476	-0,255877	0,056653	-0,139416	-0,082239	-8,334255	-4,193476	-0,255877
09:42:27,37	0,613021	3,216958	-0,065020	-0,813030	-0,165006	-0,508996	0,055616	-0,136829	-0,083406	2,481623	0,234105	-0,260696	-0,525238	-2,932618	-1,144223	-19,218147	5,803966	12,160301	0,055616	-0,136829	-0,083406	-8,259463	-4,131774	-0,260696	0,055616	-0,136829	-0,083406	-8,259463	-4,131774	-0,260696
09:42:27,42	0,613021	3,216958	-0,065020	-0,813030	-0,165006	-0,508996	0,055616	-0,136829	-0,083406	2,481623	0,234105	-0,260696	-0,527885	-2,929418	-1,145374	-19,119264	5,943379	12,145087	0,055616	-0,136829	-0,083406	-8,259463	-4,131774	-0,260696	0,055616	-0,136829	-0,083406	-8,259463	-4,131774	-0,260696
09:42:27,47	0,613021	3,216958	-0,065020	-0,813030	-0,165006	-0,508996	0,054169	-0,132936	-0,084556	2,449372	0,174788	-0,275910	-0,571739	-2,868030	-1,129053	-15,826607	8,161230	11,607004	0,054169	-0,132936	-0,084556	-7,986126	-4,077498	-0,275910	0,054169	-0,132936	-0,084556	-7,986126	-4,077498	-0,275910
09:42:27,52	0,613021	3,216958	-0,065020	-0,813030	-0,165006	-0,508996	0,022932	-0,064264	-0,068236	2,445455	0,293070	-0,813993	-0,541978	-2,928279	-1,140472	-19,124063	5,941718	11,979944	0,022932	-0,064264	-0,068236	-2,599267	-1,507124	-0,813993	0,022932	-0,064264	-0,068236	-2,599267	-1,507124	-0,813993
09:42:27,57	0,613021	3,216958	-0,065020	-0,813030	-0,165006	-0,508996	0,060229	-0,120162	-0,079655	1,781259	0,486569	-0,441053	-0,511140	-2,891007	-1,139408	-17,499405	4,236656	12,030278	0,060229	-0,120162	-0,079655	-7,651439	-4,241407	-0,441053	0,060229	-0,120162	-0,079655	-7,651439	-4,241407	-0,441053
09:42:27,62	0,612974	3,216996	-0,064980	-0,863056	-0,165002	-0,509017	0,012532	-0,128232	-0,078590	1,536620	0,265827	-0,390719	-0,517112	-2,888205	-1,134762	-17,466884	4,810494	12,015812	0,012532	-0,128232	-0,078590	-8,529601	-0,717900	-0,390719	0,012532	-0,128232	-0,078590	-8,529601	-0,717900	-0,390719
09:42:27,67	0,612974	3,216996	-0,064980	-0,863056	-0,165002	-0,509017	0,013091	-0,121660	-0,073945	1,708091	0,036152	-0,405185	-0,525994	-2,889430	-1,136359	-17,494846	4,817679	11,986513	0,013091	-0,121660	-0,073945	-7,842222	-0,991474	-0,405185	0,013091	-0,121660	-0,073945	-7,842222	-0,991474	-0,405185
09:42:27,72	0,612974	3,216996	-0,064980	-0,863056	-0,165002	-0,509017	0,018593	-0,114580	-0,075542	1,332157	0,294463	-0,434484	-0,515820	-2,885119	-1,136701	-17,419198	4,856843	12,008977	0,009772	-0,121235	-0,075884	-7,766985	-0,885409	-0,412020	0,009772	-0,121235	-0,075884	-7,766985	-0,885409	-0,412020
09:42:27,77	0,612974	3,216996	-0,064980	-0,863056	-0,165002	-0,509017	0,017783	-0,116180	-0,073182	1,441974	0,236204	-0,400705	-0,524204	-2,889529	-1,133999	-17,495539	4,848796	12,020292	0,017783	-0,116180	-0,073182	-7,678159	-1,159796	-0,400705	0,017783	-0,116180	-0,073182	-7,678159	-1,159796	-0,400705
09:42:27,82	0,612974	3,216996	-0,064980	-0,863056	-0,165002	-0,509017	0,018898	-0,123057	-0,074695	1,791837	0,353929	-0,410859	-0,518806	-2,893932	-1,135512	-17,447621	4,812218	12,010138	0,018898	-0,123057	-0,074695	-7,868107	-1,129536	-0,410859	0,018898	-0,123057	-0,074695	-7,868107	-1,129536	-0,410859
09:42:27,87	0,612974	3,216996	-0,064980	-0,863056	-0,165002	-0,509017	0,015742	-0,120469	-0,075914	1,673771	0,135791	-0,432142	-0,519468	-2,889905	-1,136731	-17,486163	4,853499	11,988855	0,015742	-0,120469	-0,075914	-7,783060	-1,099917	-0,432142	0,015742	-0,120469	-0,075914	-7,783060	-1,099917	-0,432142
09:42:27,92	0,612974	3,216996	-0,064980	-0,863056	-0,165002	-0,509017	0,015742	-0,120469	-0,075914	1,673771	0,135791	-0,432142	-0,531041	-2,887418	-1,136022	-17,498750	5,165597	11,943623	0,015742	-0,120469	-0,075914	-7,783060	-1,099917	-0,432142	0,015742	-0,120469	-0,075914	-7,783060	-1,099917	-0,432142
09:42:27,97	0,612974	3,216996	-0,064980	-0,863056	-0,165002	-0,509017	0,019374	-0,109203	-0,075205	1,351911	0,157724	-0,477375	-0,610191	-2,891954	-1,135910	-17,577430	9,095870	11,513251	0,019374	-0,109203	-0,075205	-7,220512	-1,363124	-0,477375	0,019374	-0,109203	-0,075205	-7,220512	-1,363124	-0,477375
09:42:28,02	0,612974	3,216996	-0,064980	-0,863056	-0,165002	-0,509017	-0,000739	-0,104178	-0,063630	0,934815	0,386679	-0,602975	-0,525336	-2,867487	-1,124447	-16,472626	4,393236	11,818022	-0,000739	-0,104178	-0,063630	-7,243183	0,444699	-0,602975	-0,000739	-0,104178	-0,063630	-7,243183	0,444699	-0,602975
09:42:28,07	0,612974	3,216996	-0,064980	-0,863056	-0,165002	-0,509017	-0,001112	-0,124490	-0,076921	1,056137	0,348242	-0,502491	-0,516828	-2,876533	-1,138508	-16,930968	3,745622	11,936646	-0,001112	-0,124490	-0,076921	-8,716319	0,435526	-0,502491	-0,001112	-0,124490	-0,076921	-8,716319	0,435526	-0,502491
09:42:28,12	0,612947	3,217014	-0,064986	-0,913045	-0,165005	-0,508995	0,005800	-0,114261	-0,078639	1,061513	0,113216	-0,544580	-0,519874	-2,878191	-1,139456	-17,202726	4,355656	11,876417	0,005800	-0,114261	-0,078639	-7,907967	-0,342081	-0,544580	0,005800	-0,114261	-0,078639	-7,907967	-0,342081	-0,544580
09:42:28,17	0,612947	3,217014	-0,064986	-0,913045	-0,165005	-0,508995	0,010218	-0,109963	-0,077105	0,817997	0,326500	-0,556520	-0,525805	-2,879869	-1,137922	-17,226985	4,346526	11,864477	0,010218	-0,109963	-0,077105	-7,814115	-0,475598	-0,556520	0,010218	-0,109963	-0,077105	-7,814115	-0,475598	-0,556520
09:42:28,22	0,612947	3,217014	-0,064986	-0,913045	-0,165005	-0,508995	0,010218	-0,109963	-0,077105	0,817997	0,326500	-0,556520	-0,526305	-2,887605	-1,138672	-17,205514	4,343055	11,843987	0,010218	-0,109963	-0,077105	-7,814115	-0,475598	-0,556520	0,010218	-0,109963	-0,077105	-7,814115	-0,475598	-0,556520
09:42:28,27	0,612947	3,217014	-0,064986	-0,913045	-0,165005	-0,508995	0,017168	-0,113399	-0,077855	1,004374	0,708226	-0,577010	-0,521550	-2,885826	-1,134367	-17,203470	4,396592	11,882908	0,017168	-0,113399	-0,077855	-7,897427	-0,639440	-0,577010	0,017168	-0,113399	-0,077855	-7,897427	-0,639440	-0,577010
09:42:28,32	0,612947	3,217014	-0,064986	-0,913045	-0,165005	-0,508995	0,013250	-0,116627	-0,073550	1,219639	0,479487	-0,538089	-0,524598	-2,880380	-1,140610	-17,206918	4,347719	11,890303	0,010057	-0,111264	-0,079793	-7,837521	-0,454547	-0,530694	0,010057	-0,111264	-0,079793	-7,837521	-0,454547	-0,530694
09:42:28,37	0,612947	3,217014	-0,064986	-0,913045	-0,165005	-0,508995	0,012623	-0,103913	-0,077877	0,530719	0,453850	-0,541928	-0,532247	-2,878926	-1,138695	-17,211331	4,369042	11,879069	0,012623	-0,103913	-0,077877	-7,626461	-0,537026	-0,541928	0,012623	-0,103913	-0,077877	-7,626461	-0,537026	-0,541928
09:42:28,42	0,612947	3,217014	-0,064986	-0,913045	-0,165005	-0,508995	0,010090	-0,112893	-0,078561	1,081831	0,365248	-0,495855	-0,523204	-2,881223	-1,139378	-17,131935	4,420376	11,925142	0,010090	-0,112893	-0,078561	-7,780275	-0,426822	-0,495855	0,010090	-0,112893	-0,078561	-7,780275	-0,426822	-0,495855
09:42:28,47	0,612947	3,217014	-0,064986	-0,913045	-0,165005	-0,508995	0,010090	-0,112893	-0,078561	1,081831	0,365248	-0,495855	-0,522195	-2,880441	-1,136727	-17,195706	4,350201	11,873775	0,010090	-0,112893	-0,078561	-7,780275	-0,426822	-0,495855	0,010090	-0,112893	-0,078561	-7,780275	-0,426822	-0,495855
09:42:28,52	0,612947	3,217014	-0,064986	-0,913045	-0,165005	-0,508995	0,011498	-0,109497	-0,077806	0,813594	0,468611	-0,504541	-0,526849	-2,880744	-1,138623	-17,151656	4,325947	11,916456	0,011498	-0,109497	-0,077806	-7,781916	-0,434004	-0,504541	0,011498	-0,109497	-0,077806	-7,781916	-0,434004	-0,504541
09:42:28,57	0,612947	3,217014	-0,064986	-0,913045	-0,165005	-0,508995	0,014138	-0,113883	-0,077017	1,078832	0,619653	-0,538676	-0,524371	-2,885224	-1,137835	-17,121155	4,351260	11,882322	0,014138	-0,113883	-0,077017	-7,860970	-0,490208	-0,538676	0,014138	-0,113883	-0,077017	-7,860970	-0,490208	-0,538676
09:42:28,62	0,612947	3,217014	-0,064986	-0,913045	-0,165005	-0,508995	0,002300	-0,110502	-0,074711	0,951817	0,018886	-0,532212	-0,524967	-2,884130	-1,140158	-17,116334	4,353801	11,898362	0,002300	-0,110502	-0,074711	-7,722603	-0,161638	-0,532212	0,002300	-0,110502	-0,074711	-7,722603	-0,161638	-0,532212
09:42:28,67	0,612947	3,217014	-0,064986	-0,913045	-0,165005	-0,508995	0,002300	-0,110502	-0,074711	0,951817	0,018886	-0,532212	-0,527469	-2,881242	-1,139814	-17,188309	4,386958	11,904795	0,012239	-0,109208	-0,078997	-7,739753	-0,515891	-0,516202	0,012239	-0,109208	-0,078997	-7,739753	-0,515891	-0,516202
09:42:28,72	0,612947	3,217014	-0,064986	-0,913045	-0,165005	-0,508995	0,012239	-0,109208	-0,078997	0,833091	0,444900	-0,516202	-0,526192	-2,885625	-1,140947	-17,134330	4,333194	11,888243	0,012239	-0,109208	-0,078997	-7,739753	-0,515891	-0,516202	0,012239	-0,109208	-0,078997	-7,739753	-0,515891	-0,516202
09:42:28,77	0,612947	3,217014	-0,064986	-0,913045	-0,165005	-0,508995	0,015396	-0,112506	-0,080129	0,985011	0,682685	-0,532754	-0,526737	-2,883402	-1,135905	-17,123975	4,348803	11,880959	0,015396	-0,112506	-0,080129	-7,846720	-0,525917	-0,532754	0,015396	-0,112506	-0,080129	-7,846720	-0,525917	-0,532754
09:42:28,82	0,612947	3,217014	-0,064986	-0,913045	-0,165005	-0,508995	0,005079	-0,113291	-0,078235	1,055305	0,101756	-0,544393	-0,520353	-2,877083	-1,139052	-17,158097	4,380930	11,876604	0,005079	-0,113291	-0,078235	-7,838075	-0,296971	-0,544393	0,005079	-0,113291	-0,078235	-7,838075	-0,296971	-0,544393
09:42:28,87	0,612947	3,217014	-0,064986	-0,913045	-0,165005	-0,508995	0,010901	-0,110497	-0,079394	0,855339	0,437095	-0,547197	-0,525684	-2,880727	-1,140211	-17,157182	4,317310	11,873800	0,010901	-0,110497	-0,079394	-7,818653	-0,418647	-0,547197	0,010901	-0,110497	-0,079394	-7,818653	-0,418647	-0,547197
09:42:28,92	0,612947	3,217014	-0,064986	-0,913045	-0,165005	-0,508995	0,010901	-0,110497	-0,079394	0,855339	0,437095	-0,547197	-0,526302	-2,884147	-1,137865	-17,195643	4,359181	11,897721	0,010901	-0,110497	-0,079394	-7,818653	-0,418647	-0,547197	0,010901	-0,110497	-0,079394	-7,818653	-0,418647	-0,547197
09:42:28,97	0,612947	3,217014	-0,064986	-0,913045	-0,165005	-0,508995	0,014172	-0,111672	-0,077047	0,933507	0,552920	-0,523277	-0,530266	-2,879357	-1,138652	-17,111237	4,361082	11,868348	0,014172	-0,111672	-0,077047	-7,832778	-0,559561	-0,523277	0,014172	-0,111672	-0,077047	-7,832778	-0,559561	-0,523277
09:42:29,02	0,612947	3,217014	-0,064986	-0,913045	-0,165005	-0,508995	0,005831	-0,111635	-0,079013	0,948359	0,140807	-0,534986	-0,522163	-2,876905	-1,139830	-17,168522	4,362899	11,886011	0,005831	-0,111635	-0,079013	-7,815016	-0,316891	-0,534986	0,005831	-0,111635	-0,079013	-7,815016	-0,316891	-0,534986
09:42:29,07	0,612947	3,217014	-0,064986	-0,913045	-0,165005	-0,508995	0,013351	-0,105263	-0,075083	0,635678	0,589321	-0,516259	-0,531442	-2,880232	-1,135900	-17,109425	4,350332	11,904738	0,013351	-0,105263	-0,075083	-7,627491	-0,458714	-0,516259	0,013351	-0,105263	-0,075083	-7,627491	-0,458714	-0,516259
09:42:29,12	0,612947	3,217014	-0,064986	-0,913045	-0,165005	-0,508995	0,013351	-0,105263	-0,075083	0,635678	0,589321	-0,516259	-0,522599	-2,883180	-1,137851	-17,129126	4,391857	11,874633	0,013351	-0,105263	-0,075083	-7,627491	-0,458714	-0,516259	0,013351	-0,105263	-0,075083	-7,627491	-0,458714	-0,516259
09:42:29,17	0,612947	3,217014	-0,064986	-0,913045	-0,165005	-0,508995	0,011483	-0,114395	-0,077033	1,136625	0,454356	-0,546364	-0,522829	-2,880816	-1,139799	-17,197579	4,326917	11,923204	0,011483	-0,114395	-0,077033	-7,843363	-0,447035	-0,546364	0,011483	-0,114395	-0,077033	-7,843363	-0,447035	-0,546364
09:42:29,22	0,612947	3,217014	-0,064986	-0,913045	-0,165005	-0,508995	0,009551	-0,113014	-0,078982	0,974373	0,327074	-0,497793	-0,524444	-2,880401	-1,138275	-17,150222	4,367168	11,859875	0,009551	-0,113014	-0,078982	-7,897246	-0,422645	-0,497793	0,009551	-0,113014	-0,078982	-7,897246	-0,422645	-0,497793
09:42:29,27	0,612947	3,217014	-0,064986	-0,913045	-0,165005	-0,508995	0,010294	-0,115792	-0,076639	1,214460	0,410922	-0,551430	-0,520795	-2,882849	-1,137456	-17,110611	4,387151	11,869567	0,010294	-0,115792	-0,076639	-7,875207	-0,397141	-0,551430	0,010294	-0,115792	-0,076639	-7,875207	-0,397141	-0,551430
09:42:29,32	0,612947	3,217014	-0,064986	-0,913045	-0,165005	-0,508995	0,010294	-0,115792	-0,076639	1,214460	0,410922	-0,551430	-0,522017	-2,878167	-1,140934	-17,100811	4,372696	11,920055	0,010294	-0,115792	-0,076639	-7,875207	-0,397141	-0,551430	0,010294	-0,115792	-0,076639	-7,875207	-0,397141	-0,551430
09:42:29,37	0,612947	3,217014	-0,064986	-0,913045	-0,165005	-0,508995	0,002215	-0,115100	-0,078593	1,147185	0,001596	-0,525307	-0,517355	-2,875506	-1,139410	-17,116928	4,354663	11,895690	0,002215	-0,115100	-0,078593	-7,888163	-0,172279	-0,525307	0,002215	-0,115100	-0,078593	-7,888163	-0,172279	-0,525307
09:42:29,42	0,612947	3,217014	-0,064986	-0,913045	-0,165005	-0,508995	0,002215	-0,115100	-0,078593	1,147185	0,001596	-0,525307	-0,521361	-2,885021	-1,137421	-17,109406	4,409430	11,903743	0,002215	-0,115100	-0,078593	-7,888163	-0,172279	-0,525307	0,002215	-0,115100	-0,078593	-7,888163	-0,172279	-0,525307
09:42:29,47	0,612947	3,217014	-0,064986	-0,913045	-0,165005	-0,508995	0,012458	-0,116388	-0,076604	1,265348	0,513390	-0,517254	-0,521464	-2,875298	-1,137855	-17,115840	4,366713	11,904130	0,012458	-0,116388	-0,076604	-7,871103	-0,464602	-0,517254	0,012458	-0,116388	-0,076604	-7,871103	-0,464602	-0,517254
09:42:29,52	0,612947	3,217014	-0,064986	-0,913045	-0,165005	-0,508995	0,013954	-0,109710	-0,077794	0,841456	0,653681	-0,535180	-0,527893	-2,882978	-1,138611	-17,093586	4,311823	11,885817	0,013954	-0,109710	-0,077794	-7,770748	-0,441739	-0,535180	0,013954	-0,109710	-0,077794	-7,770748	-0,441739	-0,535180
09:42:29,57	0,612947	3,217014	-0,064986	-0,913045	-0,165005	-0,508995	0,013954	-0,109710	-0,077794	0,841456	0,653681	-0,535180	-0,521397	-2,878037	-1,139011	-17,088592	4,357063	11,884469	0,013954	-0,109710	-0,077794	-7,770748	-0,441739	-0,535180	0,013954	-0,109710	-0,077794	-7,770748	-0,441739	-0,535180
09:42:29,62	0,612947	3,217014	-0,064986	-0,913045	-0,165005	-0,508995	0,012025	-0,111917	-0,076636	0,951486	0,513067	-0,524717	-0,525016	-2,882411	-1,137453	-17,130862	4,327835	11,896280	0,012025	-0,111917	-0,076636	-7,834024	-0,430900	-0,524717	0,012025	-0,111917	-0,076636	-7,834024	-0,430900	-0,524717
09:42:29,67	0,612947	3,217014	-0,064986	-0,913045	-0,165005	-0,508995	0,005825	-0,113804	-0,075466	1,085929	0,179470	-0,508319	-0,520282	-2,877985	-1,136283	-17,122407	4,364883	11,912678	0,005825	-0,113804	-0,075466	-7,847721	-0,277803	-0,508319	0,005825	-0,113804	-0,075466	-7,847721	-0,277803	-0,508319
09:42:29,72	0,612947	3,217014	-0,064986	-0,913045	-0,165005	-0,508995	0,005825	-0,113804	-0,075466	1,085929	0,179470	-0,508319	-0,520804	-2,881594	-1,137840	-17,104861	4,374111	11,879199	0,005825	-0,113804	-0,075466	-7,847721	-0,277803	-0,508319	0,005825	-0,113804	-0,075466	-7,847721	-0,277803	-0,508319
09:42:29,77	0,612947	3,217014	-0,064986	-0,913045	-0,165005	-0,508995	0,009211	-0,115157	-0,077023	1,173025	0,366142	-0,541798	-0,522524	-2,881877	-1,137831	-17,089201	4,391783	11,884104	0,009211	-0,115157	-0,077023	-7,866799	-0,356960	-0,541798	0,009211	-0,115157	-0,077023	-7,866799	-0,356960	-0,541798
09:42:29,82	0,612947	3,217014	-0,064986	-0,913045	-0,165005	-0,508995	0,010317	-0,113809	-0,077013	1,126057	0,428338	-0,536893	-0,527443	-2,882277	-1,138651	-17,169989	4,348087	11,883125	0,010317	-0,113809	-0,077013	-7,807939	-0,381522	-0,536893	0,010317	-0,113809	-0,077013	-7,807939	-0,381522	-0,536893
09:42:29,87	0,612947	3,217014	-0,064986	-0,913045	-0,165005	-0,508995	0,011867	-0,111909	-0,075848	0,985122	0,511983	-0,524571	-0,529144	-2,882600	-1,139424	-17,143128	4,359226	11,873644	0,011867	-0,111909	-0,075848	-7,799728	-0,419601	-0,524571	0,011867	-0,111909	-0,075848	-7,799728	-0,419601	-0,524571
09:42:29,93	0,612947	3,217014	-0,064986	-0,913045	-0,165005	-0,508995	0,012193	-0,111358	-0,076829	0,941794	0,514450	-0,524056	-0,521053	-2,881375	-1,137775	-17,127814	4,358246	11,902357	0,012193	-0,111358	-0,076829	-7,799813	-0,442695	-0,524056	0,012193	-0,111358	-0,076829	-7,799813	-0,442695	-0,524056
09:42:29,98	0,612947	3,217014	-0,064986	-0,913045	-0,165005	-0,508995	0,012568	-0,113767	-0,077372	1,135375	0,541523	-0,507733	-0,523686	-2,883806	-1,138189	-17,086802	4,403698	11,913264	0,012568	-0,113767	-0,077372	-7,795300	-0,445061	-0,507733	0,012568	-0,113767	-0,077372	-7,795300	-0,445061	-0,507733
09:42:30,03	0,612947	3,217014	-0,064986	-0,913045	-0,165005	-0,508995	0,012568	-0,113767	-0,077372	1,135375	0,541523	-0,507733	-0,527912	-2,880555	-1,137090	-17,122468	4,373339	11,872980	0,012568	-0,113767	-0,077372	-7,795300	-0,445061	-0,507733	0,012568	-0,113767	-0,077372	-7,795300	-0,445061	-0,507733
09:42:30,08	0,612947	3,217014	-0,064986	-0,913045	-0,165005	-0,508995	0,011866	-0,108481	-0,076273	0,816424	0,489325	-0,548018	-0,605360	-2,859528	-1,137514	-16,011642	7,899624	11,436390	0,011866	-0,108481	-0,076273	-7,699368	-0,442173	-0,548018	0,011866	-0,108481	-0,076273	-7,699368	-0,442173	-0,548018
09:42:30,13	0,612947	3,217014	-0,064986	-0,913045	-0,165005	-0,508995	0,002694	-0,089663	-0,067802	0,016039	0,264207	-0,719605	-0,539623	-2,863202	-1,128619	-16,815264	4,401709	11,701392	0,002694	-0,089663	-0,067802	-7,022510	0,052766	-0,719605	0,002694	-0,089663	-0,067802	-7,022510	0,052766	-0,719605
09:42:30,18	0,612947	3,217014	-0,064986	-0,913045	-0,165005	-0,508995	0,002694	-0,089663	-0,067802	0,016039	0,264207	-0,719605	-0,529103	-2,859978	-1,130433	-16,686419	3,206536	11,786312	0,002694	-0,089663	-0,067802	-7,022510	0,052766	-0,719605	0,002694	-0,089663	-0,067802	-7,022510	0,052766	-0,719605
09:42:30,23	0,613029	3,216933	-0,064995	-0,963015	-0,164992	-0,509031	-0,005359	-0,097162	-0,069615	-0,564662	0,554633	-0,634685	-0,534933	-2,863065	-1,133517	-16,613573	3,851831	11,772729	-0,005359	-0,097162	-0,069615	-8,191850	0,975332	-0,634685	-0,005359	-0,097162	-0,069615	-8,191850	0,975332	-0,634685
09:42:30,28	0,613029	3,216933	-0,064995	-0,963015	-0,164992	-0,509031	0,000229	-0,093656	-0,072699	-0,151676	0,585657	-0,648268	-0,533092	-2,867412	-1,133844	-16,582511	3,840939	11,805849	0,000229	-0,093656	-0,072699	-7,503694	0,567685	-0,648268	0,000229	-0,093656	-0,072699	-7,503694	0,567685	-0,648268
09:42:30,33	0,613029	3,216933	-0,064995	-0,963015	-0,164992	-0,509031	-0,003495	-0,097661	-0,073077	0,066714	0,405393	-0,647040	-0,529602	-2,861841	-1,133895	-16,596893	3,853916	11,773957	-0,003495	-0,097661	-0,073077	-7,599672	0,679783	-0,647040	-0,003495	-0,097661	-0,073077	-7,599672	0,679783	-0,647040
09:42:30,38	0,613029	3,216933	-0,064995	-0,963015	-0,164992	-0,509031	0,002244	-0,094264	-0,073821	-0,127551	0,769297	-0,640417	-0,535413	-2,865113	-1,134639	-16,549008	3,805896	11,780580	0,002244	-0,094264	-0,073821	-7,527308	0,593181	-0,640417	0,002244	-0,094264	-0,073821	-7,527308	0,593181	-0,640417
09:42:30,43	0,613029	3,216933	-0,064995	-0,963015	-0,164992	-0,509031	-0,003976	-0,094777	-0,070738	-0,052853	0,412090	-0,648680	-0,531860	-2,859983	-1,131555	-16,554251	3,864420	11,772317	-0,003976	-0,094777	-0,070738	-7,492819	0,724190	-0,648680	-0,003976	-0,094777	-0,070738	-7,492819	0,724190	-0,648680
09:42:30,48	0,613029	3,216933	-0,064995	-0,963015	-0,164992	-0,509031	-0,000308	-0,093479	-0,071908	-0,136909	0,605837	-0,658995	-0,534817	-2,862511	-1,132725	-16,559933	3,848537	11,762002	-0,000308	-0,093479	-0,071908	-7,475036	0,630015	-0,658995	-0,000308	-0,093479	-0,071908	-7,475036	0,630015	-0,658995
09:42:30,53	0,613029	3,216933	-0,064995	-0,963015	-0,164992	-0,509031	-0,000308	-0,093479	-0,071908	-0,136909	0,605837	-0,658995	-0,532954	-2,867192	-1,134220	-16,530679	3,876547	11,792207	-0,000308	-0,093479	-0,071908	-7,475036	0,630015	-0,658995	-0,000308	-0,093479	-0,071908	-7,475036	0,630015	-0,658995
09:42:30,58	0,613029	3,216933	-0,064995	-0,963015	-0,164992	-0,509031	0,002814	-0,097434	-0,073403	0,107602	0,779526	-0,628790	-0,592412	-2,817493	-1,131691	-13,893399	6,428251	11,371207	0,002814	-0,097434	-0,073403	-7,540943	0,558603	-0,628790	0,002814	-0,097434	-0,073403	-7,540943	0,558603	-0,628790
09:42:30,63	0,613029	3,216933	-0,064995	-0,963015	-0,164992	-0,509031	-0,011503	-0,091938	-0,068653	-0,322176	0,659787	-0,720518	-0,530555	-2,852046	-1,129470	-16,061651	3,439449	11,700479	-0,011503	-0,091938	-0,068653	-7,539343	1,562740	-0,720518	-0,011503	-0,091938	-0,068653	-7,539343	1,562740	-0,720518
09:42:30,68	0,613029	3,216933	-0,064995	-0,963015	-0,164992	-0,509031	-0,011503	-0,091938	-0,068653	-0,322176	0,659787	-0,720518	-0,507343	-2,830572	-1,130563	-15,019240	1,758033	11,745516	-0,011503	-0,091938	-0,068653	-7,539343	1,562740	-0,720518	-0,011503	-0,091938	-0,068653	-7,539343	1,562740	-0,720518
09:42:30,73	0,612961	3,216985	-0,064991	-1,013063	-0,165009	-0,509009	-0,036399	-0,087281	-0,069371	-0,908137	0,782467	-0,656420	-0,522140	-2,828156	-1,130188	-15,006096	2,433087	11,764577	-0,036399	-0,087281	-0,069371	-7,759668	3,639825	-0,656420	-0,036399	-0,087281	-0,069371	-7,759668	3,639825	-0,656420
09:42:30,78	0,612961	3,216985	-0,064991	-1,013063	-0,165009	-0,509009	-0,036399	-0,087281	-0,069371	-0,908137	0,782467	-0,656420	-0,520983	-2,831752	-1,130994	-15,016491	2,392226	11,710235	-0,036399	-0,087281	-0,069371	-7,759668	3,639825	-0,656420	-0,036399	-0,087281	-0,069371	-7,759668	3,639825	-0,656420
09:42:30,83	0,612961	3,216985	-0,064991	-1,013063	-0,165009	-0,509009	-0,031919	-0,093355	-0,072117	-0,590998	1,030727	-0,742818	-0,519119	-2,835073	-1,132934	-14,992228	2,426533	11,678179	-0,031919	-0,093355	-0,072117	-7,919388	3,536384	-0,742818	-0,031919	-0,093355	-0,072117	-7,919388	3,536384	-0,742818
09:42:30,88	0,612961	3,216985	-0,064991	-1,013063	-0,165009	-0,509009	-0,031919	-0,093355	-0,072117	-0,590998	1,030727	-0,742818	-0,514386	-2,832465	-1,130571	-14,969029	2,405360	11,710945	-0,031919	-0,093355	-0,072117	-7,919388	3,536384	-0,742818	-0,031919	-0,093355	-0,072117	-7,919388	3,536384	-0,742818
09:42:30,93	0,612961	3,216985	-0,064991	-1,013063	-0,165009	-0,509009	-0,036188	-0,094945	-0,070923	-0,498842	0,798575	-0,693588	-0,515608	-2,832171	-1,131740	-14,996312	2,439822	11,727409	-0,036188	-0,094945	-0,070923	-7,952061	3,639324	-0,693588	-0,036188	-0,094945	-0,070923	-7,952061	3,639324	-0,693588
09:42:30,98	0,612961	3,216985	-0,064991	-1,013063	-0,165009	-0,509009	-0,041281	-0,094654	-0,070186	-0,541155	0,534322	-0,717818	-0,513314	-2,827614	-1,131004	-15,009367	2,416012	11,703179	-0,041281	-0,094654	-0,070186	-7,971481	3,774896	-0,717818	-0,041281	-0,094654	-0,070186	-7,971481	3,774896	-0,717818
09:42:31,03	0,612961	3,216985	-0,064991	-1,013063	-0,165009	-0,509009	-0,042807	-0,093236	-0,071335	-0,546292	0,471484	-0,710915	-0,513778	-2,825584	-1,132152	-14,960796	2,467146	11,710082	-0,042807	-0,093236	-0,071335	-7,865351	3,831822	-0,710915	-0,042807	-0,093236	-0,071335	-7,865351	3,831822	-0,710915
09:42:31,08	0,612961	3,216985	-0,064991	-1,013063	-0,165009	-0,509009	-0,041877	-0,089655	-0,065131	-0,744418	0,499688	-0,705236	-0,517345	-2,824599	-1,125948	-14,984204	2,466912	11,715761	-0,041877	-0,089655	-0,065131	-7,782357	3,787023	-0,705236	-0,041877	-0,089655	-0,065131	-7,782357	3,787023	-0,705236
09:42:31,13	0,612961	3,216985	-0,064991	-1,013063	-0,165009	-0,509009	-0,041877	-0,089655	-0,065131	-0,744418	0,499688	-0,705236	-0,516141	-2,832635	-1,135966	-14,947522	2,406737	11,762174	-0,041877	-0,089655	-0,065131	-7,782357	3,787023	-0,705236	-0,041877	-0,089655	-0,065131	-7,782357	3,787023	-0,705236
09:42:31,18	0,612961	3,216985	-0,064991	-1,013063	-0,165009	-0,509009	-0,035520	-0,094715	-0,075149	-0,515072	0,892116	-0,658823	-0,513762	-2,824767	-1,128279	-14,945176	2,421755	11,686854	-0,035520	-0,094715	-0,075149	-7,950217	3,680413	-0,658823	-0,035520	-0,094715	-0,075149	-7,950217	3,680413	-0,658823
09:42:31,23	0,612961	3,216985	-0,064991	-1,013063	-0,165009	-0,509009	-0,041565	-0,095969	-0,068207	-0,421996	0,527056	-0,693676	-0,517287	-2,830554	-1,132102	-14,949296	2,444414	11,746623	-0,041565	-0,095969	-0,068207	-7,955563	3,789907	-0,693676	-0,041565	-0,095969	-0,068207	-7,955563	3,789907	-0,693676
09:42:31,28	0,612961	3,216985	-0,064991	-1,013063	-0,165009	-0,509009	-0,043571	-0,092772	-0,068610	-0,607494	0,458322	-0,704252	-0,513799	-2,824691	-1,129428	-14,956324	2,421774	11,716745	-0,043571	-0,092772	-0,068610	-7,890104	3,878623	-0,704252	-0,043571	-0,092772	-0,068610	-7,890104	3,878623	-0,704252
09:42:31,33	0,612961	3,216985	-0,064991	-1,013063	-0,165009	-0,509009	-0,036197	-0,090797	-0,071326	-0,707586	0,765675	-0,678154	-0,519196	-2,830089	-1,132143	-15,020901	2,462066	11,742843	-0,036197	-0,090797	-0,071326	-7,835161	3,607153	-0,678154	-0,036197	-0,090797	-0,071326	-7,835161	3,607153	-0,678154
09:42:31,38	0,612961	3,216985	-0,064991	-1,013063	-0,165009	-0,509009	-0,035156	-0,090150	-0,069804	-0,759961	0,887270	-0,754133	-0,520277	-2,830667	-1,130622	-14,971842	2,412145	11,666864	-0,035156	-0,090150	-0,069804	-7,836706	3,647005	-0,754133	-0,035156	-0,090150	-0,069804	-7,836706	3,647005	-0,754133
09:42:31,43	0,612961	3,216985	-0,064991	-1,013063	-0,165009	-0,509009	-0,033994	-0,094161	-0,069763	-0,580798	0,942139	-0,711024	-0,517384	-2,833679	-1,130581	-14,991362	2,389456	11,709973	-0,033994	-0,094161	-0,069763	-7,972405	3,610649	-0,711024	-0,033994	-0,094161	-0,069763	-7,972405	3,610649	-0,711024
09:42:31,48	0,612961	3,216985	-0,064991	-1,013063	-0,165009	-0,509009	-0,033994	-0,094161	-0,069763	-0,580798	0,942139	-0,711024	-0,515630	-2,829663	-1,131769	-14,996010	2,420181	11,702937	-0,033994	-0,094161	-0,069763	-7,972405	3,610649	-0,711024	-0,033994	-0,094161	-0,069763	-7,972405	3,610649	-0,711024
09:42:31,53	0,612961	3,216985	-0,064991	-1,013063	-0,165009	-0,509009	-0,038349	-0,093672	-0,070952	-0,581919	0,696259	-0,718060	-0,513162	-2,829960	-1,132927	-14,958008	2,458202	11,685470	-0,038349	-0,093672	-0,070952	-7,935174	3,706686	-0,718060	-0,038349	-0,093672	-0,070952	-7,935174	3,706686	-0,718060
09:42:31,58	0,612961	3,216985	-0,064991	-1,013063	-0,165009	-0,509009	-0,039098	-0,094028	-0,067812	-0,519528	0,667040	-0,694808	-0,514947	-2,829192	-1,128629	-14,965653	2,453297	11,726189	-0,039098	-0,094028	-0,067812	-7,900761	3,736268	-0,694808	-0,039098	-0,094028	-0,067812	-7,900761	3,736268	-0,694808
09:42:31,63	0,612961	3,216985	-0,064991	-1,013063	-0,165009	-0,509009	-0,036801	-0,093106	-0,070178	-0,665186	0,776513	-0,710427	-0,512575	-2,828481	-1,132499	-14,939903	2,429613	11,732881	-0,036801	-0,093106	-0,070178	-7,974036	3,665378	-0,710427	-0,036801	-0,093106	-0,070178	-7,974036	3,665378	-0,710427
09:42:31,68	0,612961	3,216985	-0,064991	-1,013063	-0,165009	-0,509009	-0,034494	-0,096085	-0,072075	-0,410167	0,937564	-0,722840	-0,519695	-2,829599	-1,134846	-14,950293	2,393202	11,727007	-0,034494	-0,096085	-0,072075	-7,952878	3,645317	-0,722840	-0,034494	-0,096085	-0,072075	-7,952878	3,645317	-0,722840
09:42:31,73	0,612961	3,216985	-0,064991	-1,013063	-0,165009	-0,509009	-0,034494	-0,096085	-0,072075	-0,410167	0,937564	-0,722840	-0,520945	-2,827883	-1,130600	-15,010682	2,463409	11,737022	-0,034494	-0,096085	-0,072075	-7,952878	3,645317	-0,722840	-0,034494	-0,096085	-0,072075	-7,952878	3,645317	-0,722840
09:42:31,78	0,612961	3,216985	-0,064991	-1,013063	-0,165009	-0,509009	-0,036094	-0,093697	-0,071687	-0,557825	0,835684	-0,689062	-0,516736	-2,831628	-1,132504	-14,965436	2,428833	11,731935	-0,036094	-0,093697	-0,071687	-7,913064	3,669073	-0,689062	-0,036094	-0,093697	-0,071687	-7,913064	3,669073	-0,689062
09:42:31,83	0,612961	3,216985	-0,064991	-1,013063	-0,165009	-0,509009	-0,038244	-0,089643	-0,070578	-0,784645	0,694980	-0,718292	-0,519172	-2,827739	-1,131395	-14,998478	2,429447	11,702705	-0,038244	-0,089643	-0,070578	-7,821610	3,697116	-0,718292	-0,038244	-0,089643	-0,070578	-7,821610	3,697116	-0,718292
09:42:31,88	0,612961	3,216985	-0,064991	-1,013063	-0,165009	-0,509009	-0,037688	-0,091968	-0,071320	-0,679902	0,724372	-0,679402	-0,517436	-2,829383	-1,132137	-15,006122	2,415175	11,741595	-0,037688	-0,091968	-0,071320	-7,899418	3,682916	-0,679402	-0,037688	-0,091968	-0,071320	-7,899418	3,682916	-0,679402
09:42:31,93	0,612961	3,216985	-0,064991	-1,013063	-0,165009	-0,509009	-0,040019	-0,097008	-0,072421	-0,332729	0,662016	-0,662857	-0,516189	-2,835723	-1,129404	-14,989295	2,384317	11,708974	-0,040019	-0,097008	-0,072421	-7,947829	3,803486	-0,662857	-0,040019	-0,097008	-0,072421	-7,947829	3,803486	-0,662857
09:42:31,98	0,612961	3,216985	-0,064991	-1,013063	-0,165009	-0,509009	-0,038382	-0,092352	-0,070131	-0,627511	0,710902	-0,670086	-0,516757	-2,828974	-1,130949	-14,970337	2,432001	11,750911	-0,038382	-0,092352	-0,070131	-7,877108	3,723865	-0,670086	-0,038382	-0,092352	-0,070131	-7,877108	3,723865	-0,670086
09:42:32,03	0,612961	3,216985	-0,064991	-1,013063	-0,165009	-0,509009	-0,040963	-0,095657	-0,071690	-0,442377	0,584907	-0,687620	-0,517311	-2,833473	-1,132521	-14,962277	2,412061	11,697087	-0,040963	-0,095657	-0,071690	-7,951458	3,800538	-0,687620	-0,040963	-0,095657	-0,071690	-7,951458	3,800538	-0,687620
09:42:32,08	0,612961	3,216985	-0,064991	-1,013063	-0,165009	-0,509009	-0,038494	-0,092317	-0,070164	-0,612248	0,695851	-0,713036	-0,516731	-2,828860	-1,130981	-14,969793	2,451383	11,707961	-0,038494	-0,092317	-0,070164	-7,859138	3,717618	-0,713036	-0,038494	-0,092317	-0,070164	-7,859138	3,717618	-0,713036
09:42:32,13	0,612961	3,216985	-0,064991	-1,013063	-0,165009	-0,509009	-0,038494	-0,092317	-0,070164	-0,612248	0,695851	-0,713036	-0,519715	-2,830414	-1,131769	-14,970719	2,390038	11,691203	-0,038494	-0,092317	-0,070164	-7,859138	3,717618	-0,713036	-0,038494	-0,092317	-0,070164	-7,859138	3,717618	-0,713036
09:42:32,18	0,612961	3,216985	-0,064991	-1,013063	-0,165009	-0,509009	-0,036385	-0,094857	-0,070519	-0,536367	0,841607	-0,691025	-0,515586	-2,831956	-1,131336	-14,966642	2,384679	11,729973	-0,036385	-0,094857	-0,070519	-7,982636	3,697805	-0,691025	-0,036385	-0,094857	-0,070519	-7,982636	3,697805	-0,691025
09:42:32,23	0,612961	3,216985	-0,064991	-1,013063	-0,165009	-0,509009	-0,035302	-0,090763	-0,070538	-0,713962	0,883337	-0,704929	-0,519673	-2,830847	-1,131355	-14,961611	2,422542	11,716068	-0,035302	-0,090763	-0,070538	-7,838832	3,654537	-0,704929	-0,035302	-0,090763	-0,070538	-7,838832	3,654537	-0,704929
09:42:32,28	0,612961	3,216985	-0,064991	-1,013063	-0,165009	-0,509009	-0,035302	-0,090763	-0,070538	-0,713962	0,883337	-0,704929	-0,517995	-2,830599	-1,129037	-15,028943	2,492565	11,737300	-0,035302	-0,090763	-0,070538	-7,838832	3,654537	-0,704929	-0,035302	-0,090763	-0,070538	-7,838832	3,654537	-0,704929
09:42:32,33	0,612961	3,216985	-0,064991	-1,013063	-0,165009	-0,509009	-0,034469	-0,088387	-0,071741	-0,822214	0,834757	-0,701920	-0,514345	-2,828806	-1,129772	-14,952702	2,450638	11,751052	-0,034469	-0,088387	-0,071741	-7,760556	3,540608	-0,701920	-0,034469	-0,088387	-0,071741	-7,760556	3,540608	-0,701920
09:42:32,38	0,612961	3,216985	-0,064991	-1,013063	-0,165009	-0,509009	-0,037644	-0,090035	-0,068643	-0,754466	0,730021	-0,738824	-0,519132	-2,828455	-1,129460	-14,990277	2,435989	11,682173	-0,037644	-0,090035	-0,068643	-7,822247	3,685043	-0,738824	-0,037644	-0,090035	-0,068643	-7,822247	3,685043	-0,738824
09:42:32,43	0,612961	3,216985	-0,064991	-1,013063	-0,165009	-0,509009	-0,035554	-0,089184	-0,069391	-0,834066	0,871681	-0,711433	-0,520914	-2,829839	-1,130208	-14,979361	2,388879	11,709564	-0,035554	-0,089184	-0,069391	-7,835032	3,662681	-0,711433	-0,035554	-0,089184	-0,069391	-7,835032	3,662681	-0,711433
09:42:32,48	0,612961	3,216985	-0,064991	-1,013063	-0,165009	-0,509009	-0,043688	-0,092735	-0,069007	-0,592335	0,449463	-0,718069	-0,513772	-2,824571	-1,129824	-14,950182	2,437947	11,702928	-0,043688	-0,092735	-0,069007	-7,872048	3,878961	-0,718069	-0,043688	-0,092735	-0,069007	-7,872048	3,878961	-0,718069
09:42:32,53	0,612961	3,216985	-0,064991	-1,013063	-0,165009	-0,509009	-0,036745	-0,089169	-0,071350	-0,779101	0,749631	-0,712073	-0,520331	-2,828801	-1,132168	-15,003564	2,467214	11,708924	-0,036745	-0,089169	-0,071350	-7,778900	3,634110	-0,712073	-0,036745	-0,089169	-0,071350	-7,778900	3,634110	-0,712073
09:42:32,58	0,612961	3,216985	-0,064991	-1,013063	-0,165009	-0,509009	-0,042116	-0,092792	-0,072523	-0,613147	0,465279	-0,705467	-0,514509	-2,825961	-1,133340	-15,019157	2,450351	11,715530	-0,042116	-0,092792	-0,072523	-7,897288	3,771362	-0,705467	-0,042116	-0,092792	-0,072523	-7,897288	3,771362	-0,705467
09:42:32,63	0,612961	3,216985	-0,064991	-1,013063	-0,165009	-0,509009	-0,033409	-0,087753	-0,069771	-0,873865	0,970119	-0,705815	-0,518024	-2,828256	-1,129088	-15,029180	2,453425	11,683126	-0,033409	-0,087753	-0,069771	-7,762440	3,592698	-0,705815	-0,033409	-0,087753	-0,069771	-7,762440	3,592698	-0,705815
09:42:32,68	0,612961	3,216985	-0,064991	-1,013063	-0,165009	-0,509009	-0,033409	-0,087753	-0,069771	-0,873865	0,970119	-0,705815	-0,518597	-2,830371	-1,131392	-14,998877	2,388018	11,691398	-0,033409	-0,087753	-0,069771	-7,762440	3,592698	-0,705815	-0,033409	-0,087753	-0,069771	-7,762440	3,592698	-0,705815
09:42:32,73	0,612961	3,216985	-0,064991	-1,013063	-0,165009	-0,509009	-0,036976	-0,090368	-0,072884	-0,767019	0,784432	-0,698766	-0,519178	-2,829200	-1,133702	-14,988143	2,400307	11,722231	-0,036976	-0,090368	-0,072884	-7,860889	3,687037	-0,698766	-0,036976	-0,090368	-0,072884	-7,860889	3,687037	-0,698766
09:42:32,78	0,612961	3,216985	-0,064991	-1,013063	-0,165009	-0,509009	-0,035785	-0,093932	-0,071309	-0,507258	0,833924	-0,707410	-0,516687	-2,832013	-1,132126	-14,961698	2,470994	11,713588	-0,035785	-0,093932	-0,071309	-7,880892	3,643033	-0,707410	-0,035785	-0,093932	-0,071309	-7,880892	3,643033	-0,707410
09:42:32,83	0,612961	3,216985	-0,064991	-1,013063	-0,165009	-0,509009	-0,035912	-0,095939	-0,070497	-0,389234	0,834154	-0,678516	-0,514885	-2,832907	-1,131314	-14,948935	2,479399	11,742482	-0,035912	-0,095939	-0,070497	-7,920418	3,653258	-0,678516	-0,035912	-0,095939	-0,070497	-7,920418	3,653258	-0,678516
09:42:32,88	0,612961	3,216985	-0,064991	-1,013063	-0,165009	-0,509009	-0,034779	-0,087553	-0,069019	-0,878329	0,843091	-0,704471	-0,522714	-2,829695	-1,129836	-15,018741	2,458454	11,716526	-0,034779	-0,087553	-0,069019	-7,751240	3,573251	-0,704471	-0,034779	-0,087553	-0,069019	-7,751240	3,573251	-0,704471
09:42:32,93	0,612961	3,216985	-0,064991	-1,013063	-0,165009	-0,509009	-0,030750	-0,093331	-0,070531	-0,592172	1,079554	-0,700130	-0,519725	-2,836073	-1,131348	-15,002529	2,432592	11,720867	-0,030750	-0,093331	-0,070531	-7,918645	3,493462	-0,700130	-0,030750	-0,093331	-0,070531	-7,918645	3,493462	-0,700130
09:42:32,98	0,612961	3,216985	-0,064991	-1,013063	-0,165009	-0,509009	-0,042600	-0,096036	-0,070912	-0,441345	0,504066	-0,678551	-0,513267	-2,835426	-1,132125	-15,011211	2,435905	11,717902	-0,042600	-0,096036	-0,070912	-7,980165	3,848138	-0,678551	-0,042600	-0,096036	-0,070912	-7,980165	3,848138	-0,678551
09:42:33,03	0,612961	3,216985	-0,064991	-1,013063	-0,165009	-0,509009	-0,042041	-0,091566	-0,069425	-0,653966	0,485286	-0,731570	-0,515608	-2,825413	-1,130243	-14,993762	2,462121	11,689427	-0,042041	-0,091566	-0,069425	-7,841931	3,785484	-0,731570	-0,042041	-0,091566	-0,069425	-7,841931	3,785484	-0,731570
09:42:33,08	0,612961	3,216985	-0,064991	-1,013063	-0,165009	-0,509009	-0,039670	-0,089541	-0,070955	-0,755751	0,614085	-0,702289	-0,518547	-2,826454	-1,131772	-14,987240	2,462419	11,718709	-0,039670	-0,089541	-0,070955	-7,784746	3,728147	-0,702289	-0,039670	-0,089541	-0,070955	-7,784746	3,728147	-0,702289
09:42:33,13	0,612961	3,216985	-0,064991	-1,013063	-0,165009	-0,509009	-0,033727	-0,095051	-0,068956	-0,493405	0,941456	-0,681143	-0,516747	-2,834356	-1,129773	-14,983448	2,432324	11,739854	-0,033727	-0,095051	-0,068956	-7,954925	3,588987	-0,681143	-0,033727	-0,095051	-0,068956	-7,954925	3,588987	-0,681143
09:42:33,18	0,612961	3,216985	-0,064991	-1,013063	-0,165009	-0,509009	-0,040383	-0,095395	-0,071307	-0,437570	0,635308	-0,712311	-0,513121	-2,828763	-1,132124	-14,929826	2,445209	11,708686	-0,040383	-0,095395	-0,071307	-7,926059	3,805383	-0,712311	-0,040383	-0,095395	-0,071307	-7,926059	3,805383	-0,712311
09:42:33,23	0,612961	3,216985	-0,064991	-1,013063	-0,165009	-0,509009	-0,033043	-0,088016	-0,069005	-0,827521	0,974332	-0,724614	-0,515075	-2,827710	-1,130982	-15,015742	2,453191	11,738020	-0,033043	-0,088016	-0,069005	-7,736750	3,568203	-0,724614	-0,033043	-0,088016	-0,069005	-7,736750	3,568203	-0,724614
09:42:33,28	0,612961	3,216985	-0,064991	-1,013063	-0,165009	-0,509009	-0,034451	-0,089791	-0,067074	-0,799761	0,894689	-0,721805	-0,520941	-2,831098	-1,127892	-15,007740	2,408467	11,699192	-0,034451	-0,089791	-0,067074	-7,848327	3,599069	-0,721805	-0,034451	-0,089791	-0,067074	-7,848327	3,599069	-0,721805
09:42:33,33	0,612961	3,216985	-0,064991	-1,013063	-0,165009	-0,509009	-0,034325	-0,095339	-0,070533	-0,491289	0,900069	-0,699448	-0,516199	-2,833981	-1,131350	-14,998755	2,426352	11,721549	-0,034325	-0,095339	-0,070533	-7,975364	3,594574	-0,699448	-0,034325	-0,095339	-0,070533	-7,975364	3,594574	-0,699448
09:42:33,38	0,612961	3,216985	-0,064991	-1,013063	-0,165009	-0,509009	-0,034325	-0,095339	-0,070533	-0,491289	0,900069	-0,699448	-0,523873	-2,828881	-1,132539	-15,003931	2,470133	11,737694	-0,034325	-0,095339	-0,070533	-7,975364	3,594574	-0,699448	-0,034325	-0,095339	-0,070533	-7,975364	3,594574	-0,699448
09:42:33,43	0,612961	3,216985	-0,064991	-1,013063	-0,165009	-0,509009	-0,031169	-0,088285	-0,069754	-0,854571	1,046890	-0,671552	-0,523885	-2,833187	-1,130572	-15,011975	2,438020	11,749445	-0,031169	-0,088285	-0,069754	-7,784954	3,493662	-0,671552	-0,031169	-0,088285	-0,069754	-7,784954	3,493662	-0,671552
09:42:33,48	0,612961	3,216985	-0,064991	-1,013063	-0,165009	-0,509009	-0,035609	-0,094003	-0,070898	-0,526329	0,855321	-0,679442	-0,516713	-2,832201	-1,131715	-14,962468	2,445117	11,741555	-0,035609	-0,094003	-0,070898	-7,905587	3,650655	-0,679442	-0,035609	-0,094003	-0,070898	-7,905587	3,650655	-0,679442
09:42:33,53	0,612961	3,216985	-0,064991	-1,013063	-0,165009	-0,509009	-0,032847	-0,094896	-0,070898	-0,472839	0,966716	-0,679004	-0,517322	-2,835040	-1,131715	-14,986868	2,467388	11,741993	-0,032847	-0,094896	-0,070898	-7,922145	3,545176	-0,679004	-0,032847	-0,094896	-0,070898	-7,922145	3,545176	-0,679004
09:42:33,58	0,612961	3,216985	-0,064991	-1,013063	-0,165009	-0,509009	-0,033585	-0,090237	-0,068635	-0,762196	0,893186	-0,714679	-0,514970	-2,824956	-1,130991	-14,969210	2,472436	11,714364	-0,033585	-0,090237	-0,068635	-7,845767	3,529602	-0,714679	-0,033585	-0,090237	-0,068635	-7,845767	3,529602	-0,714679
09:42:33,63	0,612961	3,216985	-0,064991	-1,013063	-0,165009	-0,509009	-0,033647	-0,092321	-0,073246	-0,651574	0,948658	-0,684044	-0,519151	-2,833060	-1,134063	-14,988909	2,416755	11,736953	-0,033647	-0,092321	-0,073246	-7,898796	3,589930	-0,684044	-0,033647	-0,092321	-0,073246	-7,898796	3,589930	-0,684044
09:42:33,68	0,612961	3,216985	-0,064991	-1,013063	-0,165009	-0,509009	-0,032087	-0,098004	-0,073254	-0,358987	1,022423	-0,722589	-0,515009	-2,837252	-1,134071	-14,996728	2,417898	11,698408	-0,032087	-0,098004	-0,073254	-8,052311	3,541252	-0,722589	-0,032087	-0,098004	-0,073254	-8,052311	3,541252	-0,722589
09:42:33,73	0,612961	3,216985	-0,064991	-1,013063	-0,165009	-0,509009	-0,038716	-0,095749	-0,068580	-0,392264	0,717625	-0,718429	-0,513648	-2,830384	-1,129397	-14,920181	2,470704	11,702568	-0,038716	-0,095749	-0,068580	-7,908537	3,756798	-0,718429	-0,038716	-0,095749	-0,068580	-7,908537	3,756798	-0,718429
09:42:33,78	0,612961	3,216985	-0,064991	-1,013063	-0,165009	-0,509009	-0,038716	-0,095749	-0,068580	-0,392264	0,717625	-0,718429	-0,515644	-2,828256	-1,132534	-14,995406	2,423365	11,727930	-0,038716	-0,095749	-0,068580	-7,908537	3,756798	-0,718429	-0,038716	-0,095749	-0,068580	-7,908537	3,756798	-0,718429
09:42:33,83	0,612961	3,216985	-0,064991	-1,013063	-0,165009	-0,509009	-0,031959	-0,095413	-0,072455	-0,481729	1,054652	-0,699440	-0,517317	-2,836067	-1,133272	-14,968579	2,415473	11,721557	-0,031959	-0,095413	-0,072455	-7,971683	3,563458	-0,699440	-0,031959	-0,095413	-0,072455	-7,971683	3,563458	-0,699440
09:42:33,88	0,612961	3,216985	-0,064991	-1,013063	-0,165009	-0,509009	-0,037456	-0,096283	-0,070509	-0,418341	0,741488	-0,669214	-0,513816	-2,831742	-1,131326	-14,983171	2,444891	11,751783	-0,037456	-0,096283	-0,070509	-7,976541	3,681770	-0,669214	-0,037456	-0,096283	-0,070509	-7,976541	3,681770	-0,669214
09:42:33,93	0,612961	3,216985	-0,064991	-1,013063	-0,165009	-0,509009	-0,041443	-0,095332	-0,070519	-0,474810	0,552407	-0,669037	-0,513219	-2,831323	-1,130566	-14,986932	2,458432	11,732578	-0,041443	-0,095332	-0,070519	-7,958406	3,805707	-0,669037	-0,041443	-0,095332	-0,070519	-7,958406	3,805707	-0,669037
09:42:33,98	0,612961	3,216985	-0,064991	-1,013063	-0,165009	-0,509009	-0,041443	-0,095332	-0,070519	-0,474810	0,552407	-0,669037	-0,512795	-2,831799	-1,132554	-15,051274	2,420078	11,708998	-0,041443	-0,095332	-0,070519	-7,958406	3,805707	-0,669037	-0,041443	-0,095332	-0,070519	-7,958406	3,805707	-0,669037
09:42:34,03	0,612961	3,216985	-0,064991	-1,013063	-0,165009	-0,509009	-0,034206	-0,087282	-0,068625	-0,873937	0,893120	-0,714631	-0,523235	-2,830056	-1,129442	-14,992004	2,464342	11,706366	-0,034206	-0,087282	-0,068625	-7,725599	3,578266	-0,714631	-0,034206	-0,087282	-0,068625	-7,725599	3,578266	-0,714631
09:42:34,08	0,612961	3,216985	-0,064991	-1,013063	-0,165009	-0,509009	-0,035231	-0,091465	-0,070557	-0,691877	0,886814	-0,729426	-0,519101	-2,831260	-1,131375	-14,969031	2,410157	11,691571	-0,035231	-0,091465	-0,070557	-7,871880	3,652413	-0,729426	-0,035231	-0,091465	-0,070557	-7,871880	3,652413	-0,729426
09:42:34,13	0,612961	3,216985	-0,064991	-1,013063	-0,165009	-0,509009	-0,036971	-0,092566	-0,069760	-0,566557	0,761382	-0,702820	-0,517277	-2,830303	-1,130577	-14,965241	2,486563	11,718178	-0,036971	-0,092566	-0,069760	-7,832993	3,663619	-0,702820	-0,036971	-0,092566	-0,069760	-7,832993	3,663619	-0,702820
09:42:34,18	0,612961	3,216985	-0,064991	-1,013063	-0,165009	-0,509009	-0,036907	-0,098677	-0,072461	-0,298820	0,790290	-0,702496	-0,512017	-2,833414	-1,133278	-14,968095	2,430460	11,718501	-0,036907	-0,098677	-0,072461	-8,044937	3,687502	-0,702496	-0,036907	-0,098677	-0,072461	-8,044937	3,687502	-0,702496
09:42:34,23	0,612961	3,216985	-0,064991	-1,013063	-0,165009	-0,509009	-0,042190	-0,090006	-0,070199	-0,795836	0,491521	-0,708681	-0,516884	-2,824503	-1,131016	-15,012000	2,402514	11,712316	-0,042190	-0,090006	-0,070199	-7,861325	3,803454	-0,708681	-0,042190	-0,090006	-0,070199	-7,861325	3,803454	-0,708681
09:42:34,28	0,612961	3,216985	-0,064991	-1,013063	-0,165009	-0,509009	-0,039581	-0,094224	-0,070592	-0,567483	0,592182	-0,726989	-0,514536	-2,828872	-1,131409	-15,037794	2,427839	11,694008	-0,039581	-0,094224	-0,070592	-7,964059	3,699318	-0,726989	-0,039581	-0,094224	-0,070592	-7,964059	3,699318	-0,726989
09:42:34,33	0,612961	3,216985	-0,064991	-1,013063	-0,165009	-0,509009	-0,035797	-0,089008	-0,069804	-0,825963	0,817700	-0,724258	-0,518666	-2,830988	-1,131789	-15,058986	2,472427	11,714238	-0,035797	-0,089008	-0,069804	-7,813085	3,627760	-0,724258	-0,035797	-0,089008	-0,069804	-7,813085	3,627760	-0,724258
09:42:34,38	0,612961	3,216985	-0,064991	-1,013063	-0,165009	-0,509009	-0,034313	-0,091993	-0,071719	-0,644486	0,910587	-0,722984	-0,519102	-2,832318	-1,132536	-14,979787	2,439389	11,698013	-0,034313	-0,091993	-0,071719	-7,865933	3,604172	-0,722984	-0,034313	-0,091993	-0,071719	-7,865933	3,604172	-0,722984
09:42:34,43	0,612961	3,216985	-0,064991	-1,013063	-0,165009	-0,509009	-0,034313	-0,091993	-0,071719	-0,644486	0,910587	-0,722984	-0,520287	-2,832368	-1,132128	-14,980033	2,438246	11,726589	-0,034313	-0,091993	-0,071719	-7,865933	3,604172	-0,722984	-0,034313	-0,091993	-0,071719	-7,865933	3,604172	-0,722984
09:42:34,48	0,612961	3,216985	-0,064991	-1,013063	-0,165009	-0,509009	-0,032825	-0,092850	-0,069376	-0,631574	1,010679	-0,721101	-0,519104	-2,834035	-1,130193	-14,975929	2,400632	11,699896	-0,032825	-0,092850	-0,069376	-7,920269	3,587461	-0,721101	-0,032825	-0,092850	-0,069376	-7,920269	3,587461	-0,721101
09:42:34,53	0,612961	3,216985	-0,064991	-1,013063	-0,165009	-0,509009	-0,035724	-0,099291	-0,073253	-0,286798	0,830181	-0,711824	-0,512076	-2,834746	-1,134070	-14,996819	2,424024	11,709174	-0,035724	-0,099291	-0,073253	-8,081158	3,634478	-0,711824	-0,035724	-0,099291	-0,073253	-8,081158	3,634478	-0,711824
09:42:34,58	0,612961	3,216985	-0,064991	-1,013063	-0,165009	-0,509009	-0,032920	-0,092700	-0,070560	-0,650498	0,967062	-0,719659	-0,519187	-2,833879	-1,131377	-15,015022	2,410340	11,701338	-0,032920	-0,092700	-0,070560	-7,927441	3,551252	-0,719659	-0,032920	-0,092700	-0,070560	-7,927441	3,551252	-0,719659
09:42:34,63	0,612961	3,216985	-0,064991	-1,013063	-0,165009	-0,509009	-0,038830	-0,095541	-0,069361	-0,419770	0,656677	-0,687882	-0,521510	-2,832352	-1,132140	-15,002624	2,443539	11,726789	-0,038830	-0,095541	-0,069361	-7,919762	3,704844	-0,687882	-0,038830	-0,095541	-0,069361	-7,919762	3,704844	-0,687882
09:42:34,68	0,612961	3,216985	-0,064991	-1,013063	-0,165009	-0,509009	-0,038830	-0,095541	-0,069361	-0,419770	0,656677	-0,687882	-0,515534	-2,831537	-1,131722	-14,959419	2,439778	11,731970	-0,038830	-0,095541	-0,069361	-7,919762	3,704844	-0,687882	-0,038830	-0,095541	-0,069361	-7,919762	3,704844	-0,687882
09:42:34,73	0,612961	3,216985	-0,064991	-1,013063	-0,165009	-0,509009	-0,041520	-0,094015	-0,071329	-0,514619	0,561927	-0,721612	-0,511428	-2,833678	-1,131322	-14,975031	2,444135	11,737263	-0,041520	-0,094015	-0,071329	-7,894799	3,821251	-0,721612	-0,041520	-0,094015	-0,071329	-7,894799	3,821251	-0,721612
09:42:34,78	0,612961	3,216985	-0,064991	-1,013063	-0,165009	-0,509009	-0,043194	-0,090884	-0,072516	-0,697785	0,443566	-0,705910	-0,515622	-2,824073	-1,133333	-14,982130	2,445783	11,715087	-0,043194	-0,090884	-0,072516	-7,832180	3,834284	-0,705910	-0,043194	-0,090884	-0,072516	-7,832180	3,834284	-0,705910
09:42:34,83	0,612961	3,216985	-0,064991	-1,013063	-0,165009	-0,509009	-0,038503	-0,096254	-0,068624	-0,448245	0,649661	-0,713456	-0,512643	-2,834413	-1,131709	-14,989682	2,436499	11,746775	-0,038503	-0,096254	-0,068624	-8,004206	3,672181	-0,713456	-0,038503	-0,096254	-0,068624	-8,004206	3,672181	-0,713456
09:42:34,88	0,612961	3,216985	-0,064991	-1,013063	-0,165009	-0,509009	-0,040302	-0,093109	-0,072907	-0,615109	0,548061	-0,696039	-0,515141	-2,827689	-1,133724	-15,038347	2,440131	11,724958	-0,040302	-0,093109	-0,072907	-7,924134	3,711800	-0,696039	-0,040302	-0,093109	-0,072907	-7,924134	3,711800	-0,696039
09:42:34,93	0,612961	3,216985	-0,064991	-1,013063	-0,165009	-0,509009	-0,037830	-0,095251	-0,069394	-0,512896	0,684930	-0,698960	-0,514522	-2,830902	-1,130212	-15,035747	2,428030	11,722037	-0,037830	-0,095251	-0,069394	-7,990081	3,654584	-0,698960	-0,037830	-0,095251	-0,069394	-7,990081	3,654584	-0,698960
09:42:34,98	0,612961	3,216985	-0,064991	-1,013063	-0,165009	-0,509009	-0,035773	-0,096625	-0,070149	-0,385005	0,824673	-0,717761	-0,514361	-2,833371	-1,130966	-14,979156	2,460526	11,703237	-0,035773	-0,096625	-0,070149	-7,970058	3,632826	-0,717761	-0,035773	-0,096625	-0,070149	-7,970058	3,632826	-0,717761
09:42:35,03	0,612961	3,216985	-0,064991	-1,013063	-0,165009	-0,509009	-0,035773	-0,096625	-0,070149	-0,385005	0,824673	-0,717761	-0,513160	-2,831290	-1,134034	-14,947275	2,448616	11,748517	-0,035773	-0,096625	-0,070149	-7,970058	3,632826	-0,717761	-0,035773	-0,096625	-0,070149	-7,970058	3,632826	-0,717761
09:42:35,08	0,612961	3,216985	-0,064991	-1,013063	-0,165009	-0,509009	-0,034725	-0,089603	-0,072118	-0,797849	0,868425	-0,703594	-0,520966	-2,830767	-1,132935	-15,012322	2,424559	11,717403	-0,034725	-0,089603	-0,072118	-7,831722	3,594316	-0,703594	-0,034725	-0,089603	-0,072118	-7,831722	3,594316	-0,703594
09:42:35,13	0,612961	3,216985	-0,064991	-1,013063	-0,165009	-0,509009	-0,032175	-0,095282	-0,071685	-0,465670	1,011704	-0,698563	-0,517323	-2,835815	-1,132503	-14,984612	2,451162	11,722434	-0,032175	-0,095282	-0,071685	-7,945310	3,537446	-0,698563	-0,032175	-0,095282	-0,071685	-7,945310	3,537446	-0,698563
09:42:35,18	0,612961	3,216985	-0,064991	-1,013063	-0,165009	-0,509009	-0,041109	-0,096259	-0,073649	-0,402673	0,571428	-0,710239	-0,517344	-2,834044	-1,130181	-14,987626	2,431665	11,720686	-0,041109	-0,096259	-0,073649	-7,958977	3,798479	-0,710239	-0,041109	-0,096259	-0,073649	-7,958977	3,798479	-0,710239
09:42:35,23	0,612961	3,216985	-0,064991	-1,013063	-0,165009	-0,509009	-0,042755	-0,094661	-0,069363	-0,472711	0,490157	-0,688201	-0,512571	-2,826342	-1,130180	-14,947208	2,458746	11,732796	-0,042755	-0,094661	-0,069363	-7,903573	3,846411	-0,688201	-0,042755	-0,094661	-0,069363	-7,903573	3,846411	-0,688201
09:42:35,28	0,612961	3,216985	-0,064991	-1,013063	-0,165009	-0,509009	-0,042755	-0,094661	-0,069363	-0,472711	0,490157	-0,688201	-0,521462	-2,827898	-1,130220	-14,970706	2,430311	11,701312	-0,042755	-0,094661	-0,069363	-7,903573	3,846411	-0,688201	-0,042755	-0,094661	-0,069363	-7,903573	3,846411	-0,688201
09:42:35,33	0,612961	3,216985	-0,064991	-1,013063	-0,165009	-0,509009	-0,036962	-0,087739	-0,069403	-0,869033	0,785269	-0,719685	-0,521529	-2,831856	-1,135266	-14,994563	2,407710	11,703305	-0,036962	-0,087739	-0,069403	-7,756513	3,686759	-0,719685	-0,036962	-0,087739	-0,069403	-7,756513	3,686759	-0,719685
09:42:35,38	0,612961	3,216985	-0,064991	-1,013063	-0,165009	-0,509009	-0,033501	-0,089660	-0,074448	-0,800646	0,955887	-0,717692	-0,514439	-2,828743	-1,128276	-15,008962	2,463600	11,707523	-0,033501	-0,089660	-0,074448	-7,838920	3,585680	-0,717692	-0,033501	-0,089660	-0,074448	-7,838920	3,585680	-0,717692
09:42:35,43	0,612961	3,216985	-0,064991	-1,013063	-0,165009	-0,509009	-0,030821	-0,095300	-0,070931	-0,498818	1,063101	-0,714144	-0,520369	-2,832038	-1,130200	-15,035442	2,483733	11,742012	-0,030821	-0,095300	-0,070931	-7,979829	3,482542	-0,714144	-0,030821	-0,095300	-0,070931	-7,979829	3,482542	-0,714144
09:42:35,48	0,612961	3,216985	-0,064991	-1,013063	-0,165009	-0,509009	-0,034527	-0,095256	-0,070155	-0,467063	0,874080	-0,713147	-0,516169	-2,833765	-1,130972	-14,997899	2,458759	11,707850	-0,034527	-0,095256	-0,070155	-7,944697	3,584476	-0,713147	-0,034527	-0,095256	-0,070155	-7,944697	3,584476	-0,713147
09:42:35,53	0,612961	3,216985	-0,064991	-1,013063	-0,165009	-0,509009	-0,040210	-0,091856	-0,070955	-0,668627	0,568830	-0,692631	-0,516272	-2,827143	-1,131773	-15,018727	2,442191	11,728366	-0,040210	-0,091856	-0,070955	-7,879359	3,725313	-0,692631	-0,040210	-0,091856	-0,070955	-7,879359	3,725313	-0,692631
09:42:35,58	0,612961	3,216985	-0,064991	-1,013063	-0,165009	-0,509009	-0,032038	-0,091951	-0,069776	-0,635169	1,005460	-0,723815	-0,522744	-2,827562	-1,130639	-15,031763	2,471269	11,703335	-0,032038	-0,091951	-0,069776	-7,853330	3,520458	-0,723815	-0,032038	-0,091951	-0,069776	-7,853330	3,520458	-0,723815
09:42:35,63	0,612961	3,216985	-0,064991	-1,013063	-0,165009	-0,509009	-0,039460	-0,095221	-0,070128	-0,423617	0,639806	-0,682564	-0,513734	-2,829475	-1,130945	-14,956017	2,486901	11,738433	-0,039460	-0,095221	-0,070128	-7,898434	3,737380	-0,682564	-0,039460	-0,095221	-0,070128	-7,898434	3,737380	-0,682564
09:42:35,68	0,612961	3,216985	-0,064991	-1,013063	-0,165009	-0,509009	-0,039460	-0,095221	-0,070128	-0,423617	0,639806	-0,682564	-0,519811	-2,831888	-1,131758	-15,034631	2,448601	11,737100	-0,039460	-0,095221	-0,070128	-7,898434	3,737380	-0,682564	-0,039460	-0,095221	-0,070128	-7,898434	3,737380	-0,682564
09:42:35,73	0,612961	3,216985	-0,064991	-1,013063	-0,165009	-0,509009	-0,031673	-0,088778	-0,069773	-0,819379	1,062230	-0,720665	-0,516841	-2,824871	-1,133331	-14,997008	2,431673	11,724148	-0,031673	-0,088778	-0,069773	-7,788437	3,548555	-0,720665	-0,031673	-0,088778	-0,069773	-7,788437	3,548555	-0,720665
09:42:35,78	0,612961	3,216985	-0,064991	-1,013063	-0,165009	-0,509009	-0,035013	-0,096323	-0,072080	-0,433246	0,873833	-0,698367	-0,515002	-2,833878	-1,132897	-14,987082	2,427504	11,722630	-0,035013	-0,096323	-0,072080	-7,994628	3,622335	-0,698367	-0,035013	-0,096323	-0,072080	-7,994628	3,622335	-0,698367
09:42:35,83	0,612961	3,216985	-0,064991	-1,013063	-0,165009	-0,509009	-0,035013	-0,096323	-0,072080	-0,433246	0,873833	-0,698367	-0,515143	-2,829842	-1,130635	-15,053552	2,437049	11,693746	-0,035013	-0,096323	-0,072080	-7,994628	3,622335	-0,698367	-0,035013	-0,096323	-0,072080	-7,994628	3,622335	-0,698367
09:42:35,88	0,612961	3,216985	-0,064991	-1,013063	-0,165009	-0,509009	-0,036852	-0,097361	-0,068591	-0,355557	0,776750	-0,713980	-0,519698	-2,830869	-1,132524	-14,967384	2,412785	11,716518	-0,036852	-0,097361	-0,068591	-7,998410	3,669625	-0,713980	-0,036852	-0,097361	-0,068591	-7,998410	3,669625	-0,713980
09:42:35,93	0,612961	3,216985	-0,064991	-1,013063	-0,165009	-0,509009	-0,034214	-0,091135	-0,069804	-0,736888	0,833945	-0,699052	-0,519895	-2,831976	-1,130621	-15,074546	2,438899	11,721945	-0,034214	-0,091135	-0,069804	-7,891008	3,519714	-0,699052	-0,034214	-0,091135	-0,069804	-7,891008	3,519714	-0,699052
09:42:35,98	0,612961	3,216985	-0,064991	-1,013063	-0,165009	-0,509009	-0,034214	-0,091135	-0,069804	-0,736888	0,833945	-0,699052	-0,520298	-2,832416	-1,131353	-14,985861	2,435028	11,726065	-0,034214	-0,091135	-0,069804	-7,891008	3,519714	-0,699052	-0,034214	-0,091135	-0,069804	-7,891008	3,519714	-0,699052
09:42:36,03	0,612961	3,216985	-0,064991	-1,013063	-0,165009	-0,509009	-0,034343	-0,091130	-0,071470	-0,714469	0,840823	-0,730541	-0,519835	-2,831861	-1,132287	-15,051410	2,451759	11,690456	-0,034343	-0,091130	-0,071470	-7,868157	3,536750	-0,730541	-0,034343	-0,091130	-0,071470	-7,868157	3,536750	-0,730541
09:42:36,08	0,612961	3,216985	-0,064991	-1,013063	-0,165009	-0,509009	-0,034247	-0,088649	-0,070547	-0,803258	0,913844	-0,704238	-0,522031	-2,830704	-1,131364	-14,972391	2,452565	11,716760	-0,034247	-0,088649	-0,070547	-7,762211	3,602235	-0,704238	-0,034247	-0,088649	-0,070547	-7,762211	3,602235	-0,704238
09:42:36,13	0,612961	3,216985	-0,064991	-1,013063	-0,165009	-0,509009	-0,041982	-0,093631	-0,070934	-0,567086	0,513973	-0,688004	-0,513849	-2,826496	-1,131752	-14,981800	2,431580	11,732994	-0,041982	-0,093631	-0,070934	-7,917105	3,809555	-0,688004	-0,041982	-0,093631	-0,070934	-7,917105	3,809555	-0,688004
09:42:36,18	0,612961	3,216985	-0,064991	-1,013063	-0,165009	-0,509009	-0,041982	-0,093631	-0,070934	-0,567086	0,513973	-0,688004	-0,522144	-2,827420	-1,129461	-15,019634	2,449200	11,711602	-0,041982	-0,093631	-0,070934	-7,917105	3,809555	-0,688004	-0,041982	-0,093631	-0,070934	-7,917105	3,809555	-0,688004
09:42:36,23	0,612961	3,216985	-0,064991	-1,013063	-0,165009	-0,509009	-0,033196	-0,094590	-0,071321	-0,532712	0,937378	-0,703635	-0,517412	-2,834585	-1,132139	-15,018550	2,434893	11,717362	-0,033196	-0,094590	-0,071321	-7,958030	3,543234	-0,703635	-0,033196	-0,094590	-0,071321	-7,958030	3,543234	-0,703635
09:42:36,28	0,612961	3,216985	-0,064991	-1,013063	-0,165009	-0,509009	-0,036758	-0,089088	-0,070589	-0,794602	0,716456	-0,711984	-0,520396	-2,828749	-1,131406	-15,037339	2,473732	11,709013	-0,036758	-0,089088	-0,070589	-7,787972	3,601940	-0,711984	-0,036758	-0,089088	-0,070589	-7,787972	3,601940	-0,711984
09:42:36,33	0,612961	3,216985	-0,064991	-1,013063	-0,165009	-0,509009	-0,030491	-0,090076	-0,070945	-0,774855	1,108533	-0,725094	-0,522674	-2,834670	-1,131763	-14,995845	2,413235	11,695903	-0,030491	-0,090076	-0,070945	-7,845807	3,502043	-0,725094	-0,030491	-0,090076	-0,070945	-7,845807	3,502043	-0,725094
09:42:36,38	0,612961	3,216985	-0,064991	-1,013063	-0,165009	-0,509009	-0,038722	-0,098300	-0,069737	-0,305546	0,678057	-0,683676	-0,517346	-2,833969	-1,132898	-14,981743	2,428344	11,722184	-0,038722	-0,098300	-0,069737	-8,022095	3,717730	-0,683676	-0,038722	-0,098300	-0,069737	-8,022095	3,717730	-0,683676
09:42:36,43	0,612961	3,216985	-0,064991	-1,013063	-0,165009	-0,509009	-0,035567	-0,093314	-0,070957	-0,570490	0,838028	-0,742156	-0,517331	-2,831894	-1,131775	-14,983531	2,447646	11,678841	-0,035567	-0,093314	-0,070957	-7,895672	3,630022	-0,742156	-0,035567	-0,093314	-0,070957	-7,895672	3,630022	-0,742156
09:42:36,48	0,612961	3,216985	-0,064991	-1,013063	-0,165009	-0,509009	-0,032467	-0,088970	-0,069387	-0,793663	0,988556	-0,709863	-0,522643	-2,832406	-1,130204	-14,991408	2,455333	11,711135	-0,032467	-0,088970	-0,069387	-7,777836	3,537209	-0,709863	-0,032467	-0,088970	-0,069387	-7,777836	3,537209	-0,709863
09:42:36,53	0,612961	3,216985	-0,064991	-1,013063	-0,165009	-0,509009	-0,033391	-0,091082	-0,069378	-0,732848	0,954542	-0,696432	-0,520352	-2,832662	-1,130195	-15,003744	2,405890	11,724565	-0,033391	-0,091082	-0,069378	-7,882780	3,575736	-0,696432	-0,033391	-0,091082	-0,069378	-7,882780	3,575736	-0,696432
09:42:36,58	0,612961	3,216985	-0,064991	-1,013063	-0,165009	-0,509009	-0,033896	-0,096271	-0,072859	-0,435869	0,920270	-0,697845	-0,515606	-2,834819	-1,133676	-14,997098	2,433426	11,723152	-0,033896	-0,096271	-0,072859	-7,993109	3,581106	-0,697845	-0,033896	-0,096271	-0,072859	-7,993109	3,581106	-0,697845
09:42:36,63	0,612961	3,216985	-0,064991	-1,013063	-0,165009	-0,509009	-0,038526	-0,094175	-0,070153	-0,552876	0,645278	-0,668912	-0,515106	-2,829761	-1,130970	-15,030754	2,443607	11,752085	-0,038526	-0,094175	-0,070153	-7,945574	3,669561	-0,668912	-0,038526	-0,094175	-0,070153	-7,945574	3,669561	-0,668912
09:42:36,68	0,612961	3,216985	-0,064991	-1,013063	-0,165009	-0,509009	-0,033310	-0,089840	-0,069375	-0,785845	0,987801	-0,706697	-0,521468	-2,832110	-1,130193	-14,972781	2,401383	11,714300	-0,033310	-0,089840	-0,069375	-7,838293	3,602668	-0,706697	-0,033310	-0,089840	-0,069375	-7,838293	3,602668	-0,706697
09:42:36,73	0,612961	3,216985	-0,064991	-1,013063	-0,165009	-0,509009	-0,033310	-0,089840	-0,069375	-0,785845	0,987801	-0,706697	-0,514546	-2,828252	-1,130632	-15,040590	2,424590	11,698396	-0,033310	-0,089840	-0,069375	-7,838293	3,602668	-0,706697	-0,033310	-0,089840	-0,069375	-7,838293	3,602668	-0,706697
09:42:36,78	0,612961	3,216985	-0,064991	-1,013063	-0,165009	-0,509009	-0,034450	-0,090470	-0,070951	-0,717376	0,851898	-0,702729	-0,520353	-2,831438	-1,131769	-15,021294	2,470639	11,718268	-0,034450	-0,090470	-0,070951	-7,819261	3,556228	-0,702729	-0,034450	-0,090470	-0,070951	-7,819261	3,556228	-0,702729
09:42:36,83	0,612961	3,216985	-0,064991	-1,013063	-0,165009	-0,509009	-0,033460	-0,096524	-0,072100	-0,407070	0,918089	-0,716789	-0,515605	-2,835322	-1,132917	-15,010789	2,459395	11,704208	-0,033460	-0,096524	-0,072100	-7,984168	3,544717	-0,716789	-0,033460	-0,096524	-0,072100	-7,984168	3,544717	-0,716789
09:42:36,88	0,612961	3,216985	-0,064991	-1,013063	-0,165009	-0,509009	-0,033460	-0,096524	-0,072100	-0,407070	0,918089	-0,716789	-0,514483	-2,828792	-1,130988	-15,014908	2,440856	11,723026	-0,033460	-0,096524	-0,072100	-7,984168	3,544717	-0,716789	-0,033460	-0,096524	-0,072100	-7,984168	3,544717	-0,716789
09:42:36,93	0,612961	3,216985	-0,064991	-1,013063	-0,165009	-0,509009	-0,039676	-0,094230	-0,070171	-0,544472	0,600548	-0,697971	-0,517957	-2,834578	-1,131753	-14,989863	2,401824	11,696299	-0,039676	-0,094230	-0,070171	-7,941493	3,715149	-0,697971	-0,039676	-0,094230	-0,070171	-7,941493	3,715149	-0,697971
09:42:36,98	0,612961	3,216985	-0,064991	-1,013063	-0,165009	-0,509009	-0,040842	-0,092271	-0,069014	-0,620354	0,555140	-0,712900	-0,515597	-2,826803	-1,129831	-14,988768	2,455752	11,708098	-0,040842	-0,092271	-0,069014	-7,863616	3,761221	-0,712900	-0,040842	-0,092271	-0,069014	-7,863616	3,761221	-0,712900
09:42:37,03	0,612961	3,216985	-0,064991	-1,013063	-0,165009	-0,509009	-0,037365	-0,092730	-0,074069	-0,644444	0,687456	-0,691032	-0,516938	-2,830045	-1,134886	-15,054759	2,438444	11,729965	-0,037365	-0,092730	-0,074069	-7,923779	3,620581	-0,691032	-0,037365	-0,092730	-0,074069	-7,923779	3,620581	-0,691032
09:42:37,08	0,612961	3,216985	-0,064991	-1,013063	-0,165009	-0,509009	-0,037365	-0,092730	-0,074069	-0,644444	0,687456	-0,691032	-0,518591	-2,829328	-1,131772	-15,005824	2,433391	11,712691	-0,037365	-0,092730	-0,074069	-7,923779	3,620581	-0,691032	-0,037365	-0,092730	-0,074069	-7,923779	3,620581	-0,691032
09:42:37,13	0,612961	3,216985	-0,064991	-1,013063	-0,165009	-0,509009	-0,036134	-0,096421	-0,072073	-0,361225	0,781155	-0,686064	-0,514357	-2,832956	-1,132890	-14,983394	2,502665	11,734934	-0,036134	-0,096421	-0,072073	-7,930285	3,617655	-0,686064	-0,036134	-0,096421	-0,072073	-7,930285	3,617655	-0,686064
09:42:37,18	0,612961	3,216985	-0,064991	-1,013063	-0,165009	-0,509009	-0,037515	-0,090747	-0,071733	-0,748886	0,758918	-0,718802	-0,518580	-2,828923	-1,132550	-14,986758	2,397647	11,702195	-0,037515	-0,090747	-0,071733	-7,872562	3,703858	-0,718802	-0,037515	-0,090747	-0,071733	-7,872562	3,703858	-0,718802
09:42:37,23	0,612961	3,216985	-0,064991	-1,013063	-0,165009	-0,509009	-0,037515	-0,090747	-0,071733	-0,748886	0,758918	-0,718802	-0,519763	-2,831073	-1,130609	-15,025283	2,477731	11,713142	-0,037515	-0,090747	-0,071733	-7,872562	3,703858	-0,718802	-0,037515	-0,090747	-0,071733	-7,872562	3,703858	-0,718802
09:42:37,28	0,612961	3,216985	-0,064991	-1,013063	-0,165009	-0,509009	-0,033138	-0,094050	-0,069359	-0,479487	0,907162	-0,682836	-0,517908	-2,834365	-1,130176	-15,006679	2,521926	11,738161	-0,033138	-0,094050	-0,069359	-7,862410	3,508460	-0,682836	-0,033138	-0,094050	-0,069359	-7,862410	3,508460	-0,682836
09:42:37,33	0,612961	3,216985	-0,064991	-1,013063	-0,165009	-0,509009	-0,039303	-0,091746	-0,071715	-0,640104	0,605122	-0,676791	-0,516821	-2,827874	-1,132532	-15,011002	2,477307	11,744206	-0,039303	-0,091746	-0,071715	-7,842153	3,690411	-0,676791	-0,039303	-0,091746	-0,071715	-7,842153	3,690411	-0,676791
09:42:37,38	0,612961	3,216985	-0,064991	-1,013063	-0,165009	-0,509009	-0,039417	-0,093735	-0,072895	-0,534361	0,599656	-0,704928	-0,515042	-2,828770	-1,133713	-15,009468	2,479083	11,716069	-0,039417	-0,093735	-0,072895	-7,892561	3,693862	-0,704928	-0,039417	-0,093735	-0,072895	-7,892561	3,693862	-0,704928
09:42:37,43	0,612961	3,216985	-0,064991	-1,013063	-0,165009	-0,509009	-0,035525	-0,089843	-0,071347	-0,758395	0,807490	-0,707627	-0,520358	-2,830194	-1,132164	-15,015543	2,457575	11,713370	-0,035525	-0,089843	-0,071347	-7,811095	3,596238	-0,707627	-0,035525	-0,089843	-0,071347	-7,811095	3,596238	-0,707627
09:42:37,48	0,612961	3,216985	-0,064991	-1,013063	-0,165009	-0,509009	-0,035525	-0,089843	-0,071347	-0,758395	0,807490	-0,707627	-0,516196	-2,835436	-1,129811	-15,005186	2,419951	11,696033	-0,033066	-0,096068	-0,068994	-8,003459	3,558856	-0,724964	-0,033066	-0,096068	-0,068994	-8,003459	3,558856	-0,724964
09:42:37,53	0,612961	3,216985	-0,064991	-1,013063	-0,165009	-0,509009	-0,034448	-0,096728	-0,072056	-0,396768	0,929902	-0,689098	-0,514934	-2,834570	-1,132873	-14,956254	2,427546	11,731899	-0,034448	-0,096728	-0,072056	-7,989894	3,634034	-0,689098	-0,034448	-0,096728	-0,072056	-7,989894	3,634034	-0,689098
09:42:37,58	0,612961	3,216985	-0,064991	-1,013063	-0,165009	-0,509009	-0,034370	-0,088483	-0,070567	-0,817338	0,859071	-0,703129	-0,514890	-2,825038	-1,132524	-14,924234	2,459407	11,714419	-0,034370	-0,088483	-0,070567	-7,763253	3,557136	-0,703129	-0,034370	-0,088483	-0,070567	-7,763253	3,557136	-0,703129
09:42:37,63	0,612961	3,216985	-0,064991	-1,013063	-0,165009	-0,509009	-0,034370	-0,088483	-0,070567	-0,817338	0,859071	-0,703129	-0,520316	-2,835907	-1,131739	-14,995962	2,412500	11,715471	-0,034370	-0,088483	-0,070567	-7,763253	3,557136	-0,703129	-0,034370	-0,088483	-0,070567	-7,763253	3,557136	-0,703129
09:42:37,68	0,612961	3,216985	-0,064991	-1,013063	-0,165009	-0,509009	-0,040504	-0,094584	-0,071691	-0,476504	0,596903	-0,687012	-0,513763	-2,828253	-1,132509	-14,956039	2,464080	11,733985	-0,040504	-0,094584	-0,071691	-7,901333	3,776440	-0,687012	-0,040504	-0,094584	-0,071691	-7,901333	3,776440	-0,687012
09:42:37,73	0,612961	3,216985	-0,064991	-1,013063	-0,165009	-0,509009	-0,037823	-0,090528	-0,072148	-0,737287	0,692028	-0,731247	-0,518616	-2,828546	-1,132965	-15,019309	2,443012	11,689750	-0,037823	-0,090528	-0,072148	-7,843734	3,661148	-0,731247	-0,037823	-0,090528	-0,072148	-7,843734	3,661148	-0,731247
09:42:37,78	0,612961	3,216985	-0,064991	-1,013063	-0,165009	-0,509009	-0,035824	-0,091134	-0,067074	-0,696247	0,839138	-0,740425	-0,519090	-2,830580	-1,127891	-14,977168	2,429657	11,680572	-0,035824	-0,091134	-0,067074	-7,850300	3,651353	-0,740425	-0,035824	-0,091134	-0,067074	-7,850300	3,651353	-0,740425
09:42:37,83	0,612961	3,216985	-0,064991	-1,013063	-0,165009	-0,509009	-0,032692	-0,095547	-0,073661	-0,487396	0,961208	-0,716825	-0,516835	-2,835499	-1,134478	-15,022807	2,432220	11,704172	-0,032692	-0,095547	-0,073661	-7,987831	3,527543	-0,716825	-0,032692	-0,095547	-0,073661	-7,987831	3,527543	-0,716825
09:42:37,88	0,612961	3,216985	-0,064991	-1,013063	-0,165009	-0,509009	-0,038376	-0,091580	-0,071731	-0,687173	0,678747	-0,702721	-0,517428	-2,828594	-1,132548	-15,008234	2,431298	11,718276	-0,038376	-0,091580	-0,071731	-7,876228	3,691237	-0,702721	-0,038376	-0,091580	-0,071731	-7,876228	3,691237	-0,702721
09:42:37,93	0,612961	3,216985	-0,064991	-1,013063	-0,165009	-0,509009	-0,038376	-0,091580	-0,071731	-0,687173	0,678747	-0,702721	-0,523903	-2,830733	-1,132942	-15,029459	2,486431	11,723908	-0,038376	-0,091580	-0,071731	-7,876228	3,691237	-0,702721	-0,038376	-0,091580	-0,071731	-7,876228	3,691237	-0,702721
09:42:37,98	0,612961	3,216985	-0,064991	-1,013063	-0,165009	-0,509009	-0,038779	-0,087953	-0,071744	-0,876299	0,669674	-0,708054	-0,520368	-2,826431	-1,132561	-14,998205	2,424913	11,712944	-0,038779	-0,087953	-0,071744	-7,780624	3,713793	-0,708054	-0,038779	-0,087953	-0,071744	-7,780624	3,713793	-0,708054
09:42:38,03	0,612961	3,216985	-0,064991	-1,013063	-0,165009	-0,509009	-0,035920	-0,089001	-0,070934	-0,803573	0,831250	-0,694455	-0,520890	-2,829431	-1,131752	-14,977911	2,434245	11,726542	-0,035920	-0,089001	-0,070934	-7,790168	3,650938	-0,694455	-0,035920	-0,089001	-0,070934	-7,790168	3,650938	-0,694455
09:42:38,08	0,612961	3,216985	-0,064991	-1,013063	-0,165009	-0,509009	-0,032714	-0,097724	-0,072426	-0,349410	1,018555	-0,674698	-0,514938	-2,836569	-1,133244	-14,959751	2,424430	11,746299	-0,032714	-0,097724	-0,072426	-8,020741	3,586635	-0,674698	-0,032714	-0,097724	-0,072426	-8,020741	3,586635	-0,674698
09:42:38,13	0,612961	3,216985	-0,064991	-1,013063	-0,165009	-0,509009	-0,043140	-0,097629	-0,069787	-0,394368	0,429618	-0,702881	-0,509808	-2,827492	-1,130604	-15,020290	2,413167	11,718117	-0,043140	-0,097629	-0,069787	-8,058250	3,816121	-0,702881	-0,043140	-0,097629	-0,069787	-8,058250	3,816121	-0,702881
09:42:38,18	0,612961	3,216985	-0,064991	-1,013063	-0,165009	-0,509009	-0,043140	-0,097629	-0,069787	-0,394368	0,429618	-0,702881	-0,516263	-2,829129	-1,131741	-15,016538	2,442350	11,757107	-0,043140	-0,097629	-0,069787	-8,058250	3,816121	-0,702881	-0,043140	-0,097629	-0,069787	-8,058250	3,816121	-0,702881
09:42:38,23	0,612961	3,216985	-0,064991	-1,013063	-0,165009	-0,509009	-0,035253	-0,092020	-0,069421	-0,682940	0,836899	-0,738996	-0,518609	-2,831518	-1,130238	-15,021201	2,417297	11,682001	-0,035253	-0,092020	-0,069421	-7,906478	3,604257	-0,738996	-0,035253	-0,092020	-0,069421	-7,906478	3,604257	-0,738996
09:42:38,28	0,612961	3,216985	-0,064991	-1,013063	-0,165009	-0,509009	-0,041748	-0,091135	-0,072093	-0,634965	0,515119	-0,681018	-0,516142	-2,837161	-1,130551	-14,990715	2,452502	11,726202	-0,041748	-0,091135	-0,072093	-7,789044	3,792349	-0,681018	-0,041748	-0,091135	-0,072093	-7,789044	3,792349	-0,681018
09:42:38,33	0,612961	3,216985	-0,064991	-1,013063	-0,165009	-0,509009	-0,041748	-0,091135	-0,072093	-0,634965	0,515119	-0,681018	-0,515026	-2,827499	-1,132564	-15,003543	2,479008	11,696118	-0,041748	-0,091135	-0,072093	-7,789044	3,792349	-0,681018	-0,041748	-0,091135	-0,072093	-7,789044	3,792349	-0,681018
09:42:38,38	0,612961	3,216985	-0,064991	-1,013063	-0,165009	-0,509009	-0,033572	-0,094565	-0,069755	-0,454504	0,932324	-0,717610	-0,517245	-2,834247	-1,130572	-14,966232	2,496491	11,703387	-0,033572	-0,094565	-0,069755	-7,877865	3,567715	-0,717610	-0,033572	-0,094565	-0,069755	-7,877865	3,567715	-0,717610
09:42:38,43	0,612961	3,216985	-0,064991	-1,013063	-0,165009	-0,509009	-0,038427	-0,091498	-0,072130	-0,696998	0,653471	-0,702036	-0,517473	-2,828508	-1,132947	-15,030581	2,437780	11,718961	-0,038427	-0,091498	-0,072130	-7,879615	3,670011	-0,702036	-0,038427	-0,091498	-0,072130	-7,879615	3,670011	-0,702036
09:42:38,48	0,612961	3,216985	-0,064991	-1,013063	-0,165009	-0,509009	-0,038059	-0,092393	-0,069032	-0,640418	0,648121	-0,712785	-0,516883	-2,829275	-1,129849	-15,046782	2,458767	11,708212	-0,038059	-0,092393	-0,069032	-7,893239	3,635715	-0,712785	-0,038059	-0,092393	-0,069032	-7,893239	3,635715	-0,712785
09:42:38,53	0,612961	3,216985	-0,064991	-1,013063	-0,165009	-0,509009	-0,035991	-0,087633	-0,069415	-0,851654	0,811690	-0,733312	-0,522039	-2,828685	-1,130232	-14,980094	2,462167	11,687685	-0,035991	-0,087633	-0,069415	-7,730808	3,636976	-0,733312	-0,035991	-0,087633	-0,069415	-7,730808	3,636976	-0,733312
09:42:38,58	0,612961	3,216985	-0,064991	-1,013063	-0,165009	-0,509009	-0,035991	-0,087633	-0,069415	-0,851654	0,811690	-0,733312	-0,515533	-2,832716	-1,128262	-14,987396	2,478804	11,692465	-0,035991	-0,087633	-0,069415	-7,730808	3,636976	-0,733312	-0,035991	-0,087633	-0,069415	-7,730808	3,636976	-0,733312
09:42:38,63	0,612961	3,216985	-0,064991	-1,013063	-0,165009	-0,509009	-0,038065	-0,095154	-0,070932	-0,489395	0,670318	-0,682741	-0,514489	-2,830650	-1,131750	-15,023551	2,453941	11,738256	-0,038065	-0,095154	-0,070932	-7,958978	3,658417	-0,682741	-0,038065	-0,095154	-0,070932	-7,958978	3,658417	-0,682741
09:42:38,68	0,612961	3,216985	-0,064991	-1,013063	-0,165009	-0,509009	-0,038065	-0,095154	-0,070932	-0,489395	0,670318	-0,682741	-0,516884	-2,825245	-1,132537	-15,027362	2,467468	11,763821	-0,038065	-0,095154	-0,070932	-7,958978	3,658417	-0,682741	-0,038065	-0,095154	-0,070932	-7,958978	3,658417	-0,682741
09:42:38,73	0,612961	3,216985	-0,064991	-1,013063	-0,165009	-0,509009	-0,041548	-0,090378	-0,071719	-0,727955	0,479130	-0,657176	-0,515498	-2,834754	-1,131739	-14,962749	2,459357	11,693409	-0,041548	-0,090378	-0,071719	-7,822595	3,740655	-0,657176	-0,041548	-0,090378	-0,071719	-7,822595	3,740655	-0,657176
09:42:38,78	0,612961	3,216985	-0,064991	-1,013063	-0,165009	-0,509009	-0,034006	-0,096332	-0,070922	-0,393030	0,931333	-0,727588	-0,515579	-2,832550	-1,131742	-14,998261	2,478756	11,723781	-0,034006	-0,096332	-0,070922	-7,955112	3,600803	-0,727588	-0,034006	-0,096332	-0,070922	-7,955112	3,600803	-0,727588
09:42:38,83	0,612961	3,216985	-0,064991	-1,013063	-0,165009	-0,509009	-0,035874	-0,095159	-0,070925	-0,454988	0,793728	-0,697216	-0,515546	-2,830947	-1,129394	-14,967956	2,439818	11,735572	-0,035874	-0,095159	-0,070925	-7,924981	3,609857	-0,697216	-0,035874	-0,095159	-0,070925	-7,924981	3,609857	-0,697216
09:42:38,88	0,612961	3,216985	-0,064991	-1,013063	-0,165009	-0,509009	-0,037279	-0,094386	-0,068577	-0,513739	0,766410	-0,685425	-0,519196	-2,830547	-1,131393	-15,011148	2,410143	11,696949	-0,037279	-0,094386	-0,068577	-7,923072	3,692791	-0,685425	-0,037279	-0,094386	-0,068577	-7,923072	3,692791	-0,685425
09:42:38,93	0,612961	3,216985	-0,064991	-1,013063	-0,165009	-0,509009	-0,035800	-0,091026	-0,070576	-0,735795	0,820721	-0,724048	-0,522633	-2,832590	-1,131726	-14,969550	2,422909	11,739843	-0,035800	-0,091026	-0,070576	-7,881306	3,631044	-0,724048	-0,035800	-0,091026	-0,070576	-7,881306	3,631044	-0,724048
09:42:38,98	0,612961	3,216985	-0,064991	-1,013063	-0,165009	-0,509009	-0,032313	-0,089071	-0,070909	-0,805603	1,031724	-0,681154	-0,517287	-2,832173	-1,131324	-14,945069	2,412075	11,735140	-0,032313	-0,089071	-0,070909	-7,797643	3,568262	-0,681154	-0,032313	-0,089071	-0,070909	-7,797643	3,568262	-0,681154
09:42:39,03	0,612961	3,216985	-0,064991	-1,013063	-0,165009	-0,509009	-0,040277	-0,095267	-0,070528	-0,489408	0,588230	-0,668922	-0,513285	-2,828791	-1,131345	-14,998006	2,432359	11,752075	-0,040277	-0,095267	-0,070528	-7,967904	3,749937	-0,668922	-0,040277	-0,095267	-0,070528	-7,967904	3,749937	-0,668922
09:42:39,08	0,612961	3,216985	-0,064991	-1,013063	-0,165009	-0,509009	-0,041016	-0,092182	-0,070544	-0,607789	0,543414	-0,682412	-0,515587	-2,826608	-1,131361	-14,982487	2,471963	11,738585	-0,041016	-0,092182	-0,070544	-7,844086	3,763172	-0,682412	-0,041016	-0,092182	-0,070544	-7,844086	3,763172	-0,682412
09:42:39,13	0,612961	3,216985	-0,064991	-1,013063	-0,165009	-0,509009	-0,034132	-0,094064	-0,072097	-0,579997	0,925725	-0,709220	-0,518032	-2,831444	-1,130219	-15,038288	2,463364	11,717667	-0,034132	-0,094064	-0,072097	-7,964024	3,605065	-0,709220	-0,034132	-0,094064	-0,072097	-7,964024	3,605065	-0,709220
09:42:39,18	0,612961	3,216985	-0,064991	-1,013063	-0,165009	-0,509009	-0,034132	-0,094064	-0,072097	-0,579997	0,925725	-0,709220	-0,512668	-2,835567	-1,133661	-15,006437	2,449478	11,738686	-0,034132	-0,094064	-0,072097	-7,964024	3,605065	-0,709220	-0,034132	-0,094064	-0,072097	-7,964024	3,605065	-0,709220
09:42:39,23	0,612961	3,216985	-0,064991	-1,013063	-0,165009	-0,509009	-0,034717	-0,099189	-0,072844	-0,274888	0,861460	-0,682312	-0,514349	-2,829800	-1,132923	-14,968772	2,482965	11,700726	-0,034717	-0,099189	-0,072844	-8,061211	3,586751	-0,682312	-0,034717	-0,099189	-0,072844	-8,061211	3,586751	-0,682312
09:42:39,28	0,612961	3,216985	-0,064991	-1,013063	-0,165009	-0,509009	-0,038870	-0,094850	-0,072105	-0,452683	0,661376	-0,720272	-0,516118	-2,835586	-1,132487	-14,978141	2,475077	11,737901	-0,038870	-0,094850	-0,072105	-7,898394	3,712683	-0,720272	-0,038870	-0,094850	-0,072105	-7,898394	3,712683	-0,720272
09:42:39,33	0,612961	3,216985	-0,064991	-1,013063	-0,165009	-0,509009	-0,032975	-0,096211	-0,071670	-0,393404	0,963745	-0,683096	-0,521552	-2,833827	-1,131785	-15,026115	2,427361	11,687309	-0,032975	-0,096211	-0,071670	-7,945988	3,552296	-0,683096	-0,032975	-0,096211	-0,071670	-7,945988	3,552296	-0,683096
09:42:39,38	0,612961	3,216985	-0,064991	-1,013063	-0,165009	-0,509009	-0,038801	-0,095523	-0,072494	-0,437726	0,661394	-0,715519	-0,513801	-2,830197	-1,133311	-14,981881	2,467376	11,705479	-0,038801	-0,095523	-0,072494	-7,936291	3,707302	-0,715519	-0,038801	-0,095523	-0,072494	-7,936291	3,707302	-0,715519
09:42:39,43	0,612961	3,216985	-0,064991	-1,013063	-0,165009	-0,509009	-0,038801	-0,095523	-0,072494	-0,437726	0,661394	-0,715519	-0,517341	-2,832757	-1,132143	-15,004948	2,502886	11,714841	-0,038801	-0,095523	-0,072494	-7,936291	3,707302	-0,715519	-0,038801	-0,095523	-0,072494	-7,936291	3,707302	-0,715519
09:42:39,48	0,612961	3,216985	-0,064991	-1,013063	-0,165009	-0,509009	-0,039671	-0,092907	-0,070529	-0,601516	0,617068	-0,664078	-0,509695	-2,830954	-1,127861	-14,984898	2,416644	11,706010	-0,039671	-0,092907	-0,070529	-7,894734	3,731207	-0,664078	-0,039671	-0,092907	-0,070529	-7,894734	3,731207	-0,664078
09:42:39,53	0,612961	3,216985	-0,064991	-1,013063	-0,165009	-0,509009	-0,037303	-0,090893	-0,070564	-0,697107	0,729633	-0,707854	-0,518560	-2,829180	-1,131381	-14,999596	2,456093	11,713143	-0,037303	-0,090893	-0,070564	-7,832229	3,657883	-0,707854	-0,037303	-0,090893	-0,070564	-7,832229	3,657883	-0,707854
09:42:39,58	0,612961	3,216985	-0,064991	-1,013063	-0,165009	-0,509009	-0,037303	-0,090893	-0,070564	-0,697107	0,729633	-0,707854	-0,522114	-2,830786	-1,130591	-15,006708	2,439656	11,730737	-0,034134	-0,088618	-0,069774	-7,789736	3,575972	-0,690260	-0,034134	-0,088618	-0,069774	-7,789736	3,575972	-0,690260
09:42:39,63	0,612961	3,216985	-0,064991	-1,013063	-0,165009	-0,509009	-0,034134	-0,088618	-0,069774	-0,833192	0,896463	-0,690260	-0,518446	-2,832040	-1,130962	-14,950143	2,440018	11,706615	-0,034134	-0,088618	-0,069774	-7,789736	3,575972	-0,690260	-0,034134	-0,088618	-0,069774	-7,789736	3,575972	-0,690260
09:42:39,68	0,612961	3,216985	-0,064991	-1,013063	-0,165009	-0,509009	-0,034882	-0,092421	-0,070145	-0,606838	0,906348	-0,714382	-0,512583	-2,831614	-1,130575	-14,971237	2,465490	11,708489	-0,038183	-0,097287	-0,069758	-7,979334	3,701079	-0,712508	-0,038183	-0,097287	-0,069758	-7,979334	3,701079	-0,712508
