# Supplementary material for: Characterization of interfragmentary motion associated with common osteosynthesis devices for rat fracture healing studies
Source: PLoS One. 2017 Apr 28;12(4):e0176735. doi: 10.1371/journal.pone.0176735 (PMC5409164; doi:10.1371/journal.pone.0176735)
Supplement: S1 Dataset — (ZIP) [file pone.0176735.s001.zip › S1_Dataset/UlmExFix/Specimen01/ULM-Fix-EX_01V.txt]

%Tester: Sukopp Matthias
%Projekt: 
%Zeit: 13.03.2015 09:43:46
%Dateipfad: D:\Messungen\Fixator\Measurements\Fixator_20150313.txt
%Kommentar: Ulm-Fix-Ex_01-V
%VI Version: D:\LVProjekte\Fixator\HauptVI\Fixator_v0.12.vi
%Virtueller Drehpunkt: 	0,0000	0,0000	0,0000
%Sensor zu Hexapod (Mitte): 	0,000000	0,000000	-26,500000
%Sensor zu Hexapod Trans (Mitte): 	-0,500000	-0,866025	0,000000	-0,866025	0,500000	0,000000	0,000000	0,000000	1,000000
%Hexapod zu Labor (Mitte): 	0,612989	3,216965	-0,065017
%Hexapod zu Labor Trans (Mitte): 	0,999956	0,008934	-0,002739	-0,008884	0,999804	0,017705	0,002897	-0,017679	0,999840
%Labor zu CR (Mitte): 	0,000000	0,000000	78,500000
%Labor zu CR Trans (Mitte): 	1,000000	0,000000	0,000000	0,000000	1,000000	0,000000	0,000000	0,000000	1,000000
%Zentrum Sensormasse: 	0,000000	0,000000	2,000000
%Sensormasse: 	200,000000E-3
--------------------------------------------------
Time	X	Y	Z	U	V	W	Exp_ Fx	Exp_ Fy	Exp_ Fz	Exp_ Mx	Exp_ My	Exp_ Mz	Sen_ Fx	Sen_ Fy	Sen_ Fz	Sen_ Mx	Sen_ My	Sen_ Mz	Hex_ Fx	Hex_ Fy	Hex_ Fz	Hex_ Mx	Hex_ My	Hex_ Mz	Lab_ Fx	Lab_ Fy	Lab_ Fz	Lab_ Mx	Lab_ My	Lab_ Mz	Laser
09:43:46,01	0,612989	3,216965	-0,065017	-1,013016	-0,165959	-0,509012	-0,071336	-0,089171	-0,086186	-0,091220	1,634871	-0,746943	-0,503035	-2,798845	-1,147004	-12,335270	1,720895	11,674054	-0,071336	-0,089171	-0,086186	-7,091117	7,234739	-0,746943	-0,071336	-0,089171	-0,086186	-7,091117	7,234739	-0,746943
09:43:46,06	0,612989	3,216965	-0,065017	-1,013016	-0,165959	-0,509012	-0,071336	-0,089171	-0,086186	-0,091220	1,634871	-0,746943	-0,497038	-2,794408	-1,146602	-12,287108	1,755841	11,676129	-0,071336	-0,089171	-0,086186	-7,091117	7,234739	-0,746943	-0,071336	-0,089171	-0,086186	-7,091117	7,234739	-0,746943
09:43:46,11	0,612989	3,216965	-0,065017	-1,013016	-0,165959	-0,509012	-0,078176	-0,092145	-0,085785	0,117804	1,303400	-0,744868	-0,504863	-2,798033	-1,146619	-12,354091	1,702870	11,687776	-0,078176	-0,092145	-0,085785	-7,115599	7,440249	-0,744868	-0,078176	-0,092145	-0,085785	-7,115599	7,440249	-0,744868
09:43:46,16	0,612989	3,216965	-0,065017	-1,013016	-0,165959	-0,509012	-0,071810	-0,092332	-0,083852	0,059302	1,631945	-0,763412	-0,500061	-2,800015	-1,144669	-12,323397	1,698054	11,657585	-0,071810	-0,092332	-0,083852	-7,188725	7,268992	-0,763412	-0,071810	-0,092332	-0,083852	-7,188725	7,268992	-0,763412
09:43:46,21	0,612989	3,216965	-0,065017	-1,013016	-0,165959	-0,509012	-0,071810	-0,092332	-0,083852	0,059302	1,631945	-0,763412	-0,493613	-2,794791	-1,146597	-12,311255	1,681667	11,689068	-0,079558	-0,095303	-0,085780	-7,275602	7,493033	-0,731929	-0,079558	-0,095303	-0,085780	-7,275602	7,493033	-0,731929
09:43:46,26	0,612989	3,216965	-0,065017	-1,013016	-0,165959	-0,509012	-0,079558	-0,095303	-0,085780	0,205722	1,247738	-0,731929	-0,500774	-2,799613	-1,144678	-12,378326	1,700737	11,682403	-0,079558	-0,095303	-0,085780	-7,275602	7,493033	-0,731929	-0,079558	-0,095303	-0,085780	-7,275602	7,493033	-0,731929
09:43:46,31	0,612989	3,216965	-0,065017	-1,013016	-0,165959	-0,509012	-0,072955	-0,092278	-0,084255	0,039505	1,554802	-0,762872	-0,499534	-2,798996	-1,145072	-12,347101	1,692112	11,658125	-0,072955	-0,092278	-0,084255	-7,204297	7,281801	-0,762872	-0,072955	-0,092278	-0,084255	-7,204297	7,281801	-0,762872
09:43:46,36	0,612989	3,216965	-0,065017	-1,013016	-0,165959	-0,509012	-0,071582	-0,095831	-0,084624	0,253347	1,606511	-0,756681	-0,497143	-2,801962	-1,145441	-12,349632	1,727117	11,664316	-0,071582	-0,095831	-0,084624	-7,269419	7,225718	-0,756681	-0,071582	-0,095831	-0,084624	-7,269419	7,225718	-0,756681
09:43:46,41	0,612989	3,216965	-0,065017	-1,013016	-0,165959	-0,509012	-0,078003	-0,093304	-0,084661	0,098442	1,223756	-0,735402	-0,496122	-2,795137	-1,145478	-12,403676	1,731235	11,685595	-0,078003	-0,093304	-0,084661	-7,225887	7,347012	-0,735402	-0,078003	-0,093304	-0,084661	-7,225887	7,347012	-0,735402
09:43:46,46	0,612989	3,216965	-0,065017	-1,013016	-0,165959	-0,509012	-0,072098	-0,094197	-0,081137	0,181516	1,572420	-0,763182	-0,498301	-2,800698	-1,141955	-12,349380	1,742142	11,657815	-0,072098	-0,094197	-0,081137	-7,212980	7,232080	-0,763182	-0,072098	-0,094197	-0,081137	-7,212980	7,232080	-0,763182
09:43:46,51	0,612989	3,216965	-0,065017	-1,013016	-0,165959	-0,509012	-0,072098	-0,094197	-0,081137	0,181516	1,572420	-0,763182	-0,497705	-2,796604	-1,145835	-12,336877	1,774872	11,681187	-0,072098	-0,094197	-0,081137	-7,212980	7,232080	-0,763182	-0,072098	-0,094197	-0,081137	-7,212980	7,232080	-0,763182
09:43:46,56	0,612989	3,216965	-0,065017	-1,013016	-0,165959	-0,509012	-0,072165	-0,090624	-0,081533	-0,067341	1,576177	-0,740576	-0,501362	-2,798853	-1,142350	-12,374610	1,683935	11,680421	-0,072165	-0,090624	-0,081533	-7,181300	7,241116	-0,740576	-0,072165	-0,090624	-0,081533	-7,181300	7,241116	-0,740576
09:43:46,61	0,612989	3,216965	-0,065017	-1,013016	-0,165959	-0,509012	-0,072165	-0,090624	-0,081533	-0,067341	1,576177	-0,740576	-0,497218	-2,801820	-1,147011	-12,383124	1,733570	11,665830	-0,072165	-0,090624	-0,081533	-7,181300	7,241116	-0,740576	-0,072165	-0,090624	-0,081533	-7,181300	7,241116	-0,740576
09:43:46,66	0,612989	3,216965	-0,065017	-1,013016	-0,165959	-0,509012	-0,077702	-0,094956	-0,087374	0,222284	1,263900	-0,757670	-0,494842	-2,796224	-1,148191	-12,363523	1,751831	11,663327	-0,077702	-0,094956	-0,087374	-7,231764	7,363502	-0,757670	-0,077702	-0,094956	-0,087374	-7,231764	7,363502	-0,757670
09:43:46,71	0,612989	3,216965	-0,065017	-1,013016	-0,165959	-0,509012	-0,077702	-0,094956	-0,087374	0,222284	1,263900	-0,757670	-0,508470	-2,798323	-1,144712	-12,417954	1,773943	11,684037	-0,077702	-0,094956	-0,087374	-7,231764	7,363502	-0,757670	-0,077702	-0,094956	-0,087374	-7,231764	7,363502	-0,757670
09:43:46,76	0,612989	3,216965	-0,065017	-1,013016	-0,165959	-0,509012	-0,069070	-0,084203	-0,083895	-0,344948	1,654540	-0,736960	-0,499490	-2,804064	-1,142744	-12,364643	1,741075	11,633488	-0,069070	-0,084203	-0,083895	-6,954871	7,076575	-0,736960	-0,069070	-0,084203	-0,083895	-6,954871	7,076575	-0,736960
09:43:46,81	0,612989	3,216965	-0,065017	-1,013016	-0,165959	-0,509012	-0,068400	-0,094282	-0,081153	0,163187	1,767615	-0,793618	-0,500077	-2,803943	-1,141970	-12,358217	1,721016	11,627379	-0,068400	-0,094282	-0,081153	-7,237929	7,136999	-0,793618	-0,068400	-0,094282	-0,081153	-7,237929	7,136999	-0,793618
09:43:46,86	0,612989	3,216965	-0,065017	-1,013016	-0,165959	-0,509012	-0,072194	-0,093567	-0,081926	0,180091	1,590696	-0,796517	-0,498798	-2,800300	-1,142743	-12,313554	1,757643	11,624480	-0,072194	-0,093567	-0,081926	-7,164947	7,257903	-0,796517	-0,072194	-0,093567	-0,081926	-7,164947	7,257903	-0,796517
09:43:46,91	0,612989	3,216965	-0,065017	-1,013016	-0,165959	-0,509012	-0,072194	-0,093567	-0,081926	0,180091	1,590696	-0,796517	-0,502538	-2,800728	-1,143124	-12,383268	1,702280	11,681087	-0,072194	-0,093567	-0,081926	-7,164947	7,257903	-0,796517	-0,072194	-0,093567	-0,081926	-7,164947	7,257903	-0,796517
09:43:46,96	0,612989	3,216965	-0,065017	-1,013016	-0,165959	-0,509012	-0,071615	-0,091026	-0,082707	-0,030964	1,631609	-0,774186	-0,501288	-2,799531	-1,143524	-12,343637	1,683873	11,646811	-0,071615	-0,091026	-0,082707	-7,176541	7,253406	-0,774186	-0,071615	-0,091026	-0,082707	-7,176541	7,253406	-0,774186
09:43:47,01	0,612989	3,216965	-0,065017	-1,013016	-0,165959	-0,509012	-0,076997	-0,091387	-0,083465	0,070184	1,320319	-0,735978	-0,498285	-2,795050	-1,144282	-12,329674	1,770985	11,685019	-0,076997	-0,091387	-0,083465	-7,103660	7,364547	-0,735978	-0,076997	-0,091387	-0,083465	-7,103660	7,364547	-0,735978
09:43:47,06	0,612989	3,216965	-0,065017	-1,013016	-0,165959	-0,509012	-0,076997	-0,091387	-0,083465	0,070184	1,320319	-0,735978	-0,495977	-2,793201	-1,144701	-12,338056	1,737557	11,655892	-0,076997	-0,091387	-0,083465	-7,103660	7,364547	-0,735978	-0,076997	-0,091387	-0,083465	-7,103660	7,364547	-0,735978
09:43:47,11	0,612989	3,216965	-0,065017	-1,013016	-0,165959	-0,509012	-0,079753	-0,092461	-0,083884	0,092919	1,186448	-0,765105	-0,499020	-2,797499	-1,145463	-12,391758	1,744580	11,689885	-0,074509	-0,091975	-0,084646	-7,173167	7,258062	-0,731112	-0,074509	-0,091975	-0,084646	-7,173167	7,258062	-0,731112
09:43:47,16	0,612989	3,216965	-0,065017	-1,013016	-0,165959	-0,509012	-0,070669	-0,089487	-0,085421	-0,106368	1,660111	-0,752045	-0,503094	-2,799580	-1,146238	-12,359215	1,698257	11,668952	-0,070669	-0,089487	-0,085421	-7,131067	7,207658	-0,752045	-0,070669	-0,089487	-0,085421	-7,131067	7,207658	-0,752045
09:43:47,21	0,612989	3,216965	-0,065017	-1,013016	-0,165959	-0,509012	-0,075813	-0,097475	-0,084235	0,348202	1,389346	-0,750898	-0,500137	-2,799474	-1,142729	-12,354823	1,685146	11,675761	-0,075813	-0,097475	-0,084235	-7,303614	7,340634	-0,750898	-0,075813	-0,097475	-0,084235	-7,303614	7,340634	-0,750898
09:43:47,26	0,612989	3,216965	-0,065017	-1,013016	-0,165959	-0,509012	-0,075813	-0,097475	-0,084235	0,348202	1,389346	-0,750898	-0,504250	-2,798776	-1,147415	-12,357633	1,732637	11,660175	-0,075813	-0,097475	-0,084235	-7,303614	7,340634	-0,750898	-0,075813	-0,097475	-0,084235	-7,303614	7,340634	-0,750898
09:43:47,31	0,612989	3,216965	-0,065017	-1,013016	-0,165959	-0,509012	-0,070788	-0,088083	-0,086598	-0,148774	1,638128	-0,760822	-0,499448	-2,795217	-1,146253	-12,394410	1,791005	11,689722	-0,070788	-0,088083	-0,086598	-7,063315	7,194979	-0,760822	-0,070788	-0,088083	-0,086598	-7,063315	7,194979	-0,760822
09:43:47,36	0,612989	3,216965	-0,065017	-1,013016	-0,165959	-0,509012	-0,076271	-0,090463	-0,085436	0,007129	1,291991	-0,731275	-0,466580	-2,757329	-1,164457	-12,705538	1,742092	11,737957	-0,076271	-0,090463	-0,085436	-7,094217	7,279238	-0,731275	-0,076271	-0,090463	-0,085436	-7,094217	7,279238	-0,731275
09:43:47,41	0,612971	3,216895	-0,064982	-1,013012	-0,175993	-0,509004	-0,125517	-0,099984	-0,103640	0,304283	-1,513823	-0,683040	-0,476073	-2,760413	-1,128019	-13,359946	2,169832	11,705851	-0,125517	-0,099984	-0,103640	-7,544441	8,339285	-0,683040	-0,125517	-0,099984	-0,103640	-7,544441	8,339285	-0,683040
09:43:47,46	0,612971	3,216895	-0,064982	-1,013012	-0,175993	-0,509004	-0,118100	-0,093305	-0,067202	0,000200	-1,908703	-0,715146	-0,467272	-2,760186	-1,129300	-13,335772	2,189489	11,695646	-0,118100	-0,093305	-0,067202	-7,324215	7,362112	-0,715146	-0,118100	-0,093305	-0,067202	-7,324215	7,362112	-0,715146
09:43:47,51	0,612971	3,216895	-0,064982	-1,013012	-0,175993	-0,509004	-0,122696	-0,100813	-0,068483	0,419749	-2,136632	-0,725351	-0,467373	-2,757351	-1,130117	-13,379624	2,202285	11,687716	-0,122696	-0,100813	-0,068483	-7,494079	7,495035	-0,725351	-0,122696	-0,100813	-0,068483	-7,494079	7,495035	-0,725351
09:43:47,56	0,612971	3,216895	-0,064982	-1,013012	-0,175993	-0,509004	-0,125101	-0,099308	-0,069299	0,330622	-2,306039	-0,733281	-0,468464	-2,761461	-1,127735	-13,352969	2,207897	11,714446	-0,125101	-0,099308	-0,069299	-7,465028	7,514379	-0,733281	-0,125101	-0,099308	-0,069299	-7,465028	7,514379	-0,733281
09:43:47,61	0,612971	3,216895	-0,064982	-1,013012	-0,175993	-0,509004	-0,120996	-0,100418	-0,066918	0,406532	-2,072332	-0,706551	-0,473250	-2,757651	-1,128957	-13,375018	2,199557	11,685816	-0,120996	-0,100418	-0,066918	-7,476257	7,425889	-0,706551	-0,120996	-0,100418	-0,066918	-7,476257	7,425889	-0,706551
09:43:47,66	0,612971	3,216895	-0,064982	-1,013012	-0,175993	-0,509004	-0,121903	-0,094369	-0,068139	0,073736	-2,134398	-0,735182	-0,470892	-2,766468	-1,126974	-13,392425	2,176587	11,692842	-0,121903	-0,094369	-0,068139	-7,334204	7,434988	-0,735182	-0,121903	-0,094369	-0,068139	-7,334204	7,434988	-0,735182
09:43:47,71	0,612971	3,216895	-0,064982	-1,013012	-0,175993	-0,509004	-0,115447	-0,100819	-0,066157	0,380565	-1,802254	-0,728155	-0,470240	-2,762244	-1,127754	-13,373661	2,245041	11,700901	-0,115447	-0,100819	-0,066157	-7,533738	7,260303	-0,728155	-0,115447	-0,100819	-0,066157	-7,533738	7,260303	-0,728155
09:43:47,76	0,612971	3,216895	-0,064982	-1,013012	-0,175993	-0,509004	-0,124632	-0,098105	-0,070066	0,261581	-2,329544	-0,688353	-0,468650	-2,757156	-1,130883	-13,424337	2,220602	11,732644	-0,124632	-0,098105	-0,070066	-7,439646	7,454075	-0,688353	-0,124632	-0,098105	-0,070066	-7,439646	7,454075	-0,688353
09:43:47,81	0,612971	3,216895	-0,064982	-1,013012	-0,175993	-0,509004	-0,124632	-0,098105	-0,070066	0,261581	-2,329544	-0,688353	-0,469814	-2,758062	-1,128165	-13,422522	2,209782	11,725443	-0,124632	-0,098105	-0,070066	-7,439646	7,454075	-0,688353	-0,124632	-0,098105	-0,070066	-7,439646	7,454075	-0,688353
09:43:47,86	0,612971	3,216895	-0,064982	-1,013012	-0,175993	-0,509004	-0,123266	-0,097549	-0,067347	0,224233	-2,251508	-0,695554	-0,476315	-2,762120	-1,127792	-13,440601	2,193648	11,703780	-0,123266	-0,097549	-0,067347	-7,433390	7,424846	-0,695554	-0,123266	-0,097549	-0,067347	-7,433390	7,424846	-0,695554
09:43:47,91	0,612971	3,216895	-0,064982	-1,013012	-0,175993	-0,509004	-0,116501	-0,093949	-0,066975	0,013990	-1,907317	-0,717218	-0,470961	-2,757948	-1,128563	-13,416397	2,231239	11,711593	-0,116501	-0,093949	-0,066975	-7,360985	7,237983	-0,717218	-0,116501	-0,093949	-0,066975	-7,360985	7,237983	-0,717218
09:43:47,96	0,612971	3,216895	-0,064982	-1,013012	-0,175993	-0,509004	-0,122790	-0,096499	-0,067746	0,191248	-2,232204	-0,709404	-0,475113	-2,759169	-1,128558	-13,427461	2,220638	11,725001	-0,122790	-0,096499	-0,067746	-7,383905	7,406821	-0,709404	-0,122790	-0,096499	-0,067746	-7,383905	7,406821	-0,709404
09:43:48,01	0,612971	3,216895	-0,064982	-1,013012	-0,175993	-0,509004	-0,119657	-0,093514	-0,067741	0,021314	-2,073539	-0,695996	-0,472795	-2,759697	-1,127766	-13,447034	2,226386	11,749453	-0,119657	-0,093514	-0,067741	-7,319513	7,319499	-0,695996	-0,119657	-0,093514	-0,067741	-7,319513	7,319499	-0,695996
09:43:48,06	0,612971	3,216895	-0,064982	-1,013012	-0,175993	-0,509004	-0,114897	-0,094175	-0,066970	0,035838	-1,850895	-0,706958	-0,476920	-2,763622	-1,127787	-13,458937	2,215858	11,714039	-0,114897	-0,094175	-0,066970	-7,356923	7,168494	-0,706958	-0,114897	-0,094175	-0,066970	-7,356923	7,168494	-0,706958
09:43:48,11	0,612971	3,216895	-0,064982	-1,013012	-0,175993	-0,509004	-0,114897	-0,094175	-0,066970	0,035838	-1,850895	-0,706958	-0,471499	-2,764374	-1,130868	-13,400321	2,214698	11,701564	-0,114897	-0,094175	-0,066970	-7,356923	7,168494	-0,706958	-0,114897	-0,094175	-0,066970	-7,356923	7,168494	-0,706958
09:43:48,16	0,612971	3,216895	-0,064982	-1,013012	-0,175993	-0,509004	-0,116956	-0,099246	-0,070051	0,327818	-1,906661	-0,719433	-0,472199	-2,762708	-1,127716	-13,408531	2,211806	11,687652	-0,116956	-0,099246	-0,070051	-7,462993	7,274421	-0,719433	-0,116956	-0,099246	-0,070051	-7,462993	7,274421	-0,719433
09:43:48,21	0,612971	3,216895	-0,064982	-1,013012	-0,175993	-0,509004	-0,118049	-0,097807	-0,066899	0,246389	-1,969134	-0,733346	-0,476189	-2,757320	-1,126603	-13,379202	2,222604	11,723467	-0,118049	-0,097807	-0,066899	-7,431473	7,297707	-0,733346	-0,118049	-0,097807	-0,066899	-7,431473	7,297707	-0,733346
09:43:48,26	0,612971	3,216895	-0,064982	-1,013012	-0,175993	-0,509004	-0,120721	-0,091657	-0,065786	-0,049382	-2,088069	-0,697530	-0,474500	-2,764418	-1,128556	-13,422786	2,189052	11,694196	-0,120721	-0,091657	-0,065786	-7,244490	7,388513	-0,697530	-0,120721	-0,091657	-0,065786	-7,244490	7,388513	-0,697530
09:43:48,31	0,612971	3,216895	-0,064982	-1,013012	-0,175993	-0,509004	-0,115418	-0,096669	-0,067739	0,160368	-1,833277	-0,726801	-0,473958	-2,761206	-1,127778	-13,442368	2,212253	11,724309	-0,115418	-0,096669	-0,067739	-7,428144	7,227012	-0,726801	-0,115418	-0,096669	-0,067739	-7,428144	7,227012	-0,726801
09:43:48,36	0,612971	3,216895	-0,064982	-1,013012	-0,175993	-0,509004	-0,115431	-0,096587	-0,066977	0,144866	-1,866453	-0,726712	-0,474565	-2,764366	-1,127794	-13,456561	2,195570	11,694285	-0,115431	-0,096587	-0,066977	-7,437215	7,194842	-0,726712	-0,115431	-0,096587	-0,066977	-7,437215	7,194842	-0,726712
09:43:48,41	0,612971	3,216895	-0,064982	-1,013012	-0,175993	-0,509004	-0,116182	-0,099053	-0,067320	0,313449	-1,846984	-0,717012	-0,472053	-2,764948	-1,128137	-13,385696	2,201228	11,703985	-0,116182	-0,099053	-0,067320	-7,462241	7,273297	-0,717012	-0,116182	-0,099053	-0,067320	-7,462241	7,273297	-0,717012
09:43:48,46	0,612971	3,216895	-0,064982	-1,013012	-0,175993	-0,509004	-0,124587	-0,098236	-0,066942	0,290920	-2,301305	-0,690390	-0,475656	-2,764987	-1,127758	-13,419836	2,210643	11,718314	-0,124587	-0,098236	-0,066942	-7,420612	7,478746	-0,690390	-0,124587	-0,098236	-0,066942	-7,420612	7,478746	-0,690390
09:43:48,51	0,612971	3,216895	-0,064982	-1,013012	-0,175993	-0,509004	-0,122316	-0,096660	-0,070511	0,181330	-2,252058	-0,741032	-0,471059	-2,758439	-1,131328	-13,464066	2,237647	11,679965	-0,122316	-0,096660	-0,070511	-7,406453	7,349781	-0,741032	-0,122316	-0,096660	-0,070511	-7,406453	7,349781	-0,741032
09:43:48,56	0,612971	3,216895	-0,064982	-1,013012	-0,175993	-0,509004	-0,114983	-0,092853	-0,068508	-0,004178	-1,828990	-0,701267	-0,478022	-2,762886	-1,129325	-13,421692	2,227538	11,719730	-0,114983	-0,092853	-0,068508	-7,293147	7,197207	-0,701267	-0,114983	-0,092853	-0,068508	-7,293147	7,197207	-0,701267
09:43:48,61	0,612971	3,216895	-0,064982	-1,013012	-0,175993	-0,509004	-0,114983	-0,092853	-0,068508	-0,004178	-1,828990	-0,701267	-0,473187	-2,765432	-1,128160	-13,382287	2,235671	11,670883	-0,114983	-0,092853	-0,068508	-7,293147	7,197207	-0,701267	-0,114983	-0,092853	-0,068508	-7,293147	7,197207	-0,701267
09:43:48,66	0,612971	3,216895	-0,064982	-1,013012	-0,175993	-0,509004	-0,115444	-0,097611	-0,070761	0,260280	-1,853968	-0,706295	-0,473671	-2,764866	-1,131578	-13,414075	2,242798	11,714702	-0,115444	-0,097611	-0,070761	-7,402219	7,208376	-0,706295	-0,115444	-0,097611	-0,070761	-7,402219	7,208376	-0,706295
09:43:48,71	0,612971	3,216895	-0,064982	-1,013012	-0,175993	-0,509004	-0,119453	-0,101166	-0,066567	0,435659	-2,074143	-0,719752	-0,477965	-2,758190	-1,130802	-13,439956	2,207142	11,731772	-0,119453	-0,101166	-0,066567	-7,505886	7,302932	-0,719752	-0,119453	-0,101166	-0,066567	-7,505886	7,302932	-0,719752
09:43:48,76	0,612971	3,216895	-0,064982	-1,013012	-0,175993	-0,509004	-0,115478	-0,100055	-0,071187	0,382759	-1,866168	-0,674194	-0,471538	-2,766059	-1,132004	-13,425399	2,244035	11,746803	-0,115478	-0,100055	-0,071187	-7,471566	7,198855	-0,674194	-0,115478	-0,100055	-0,071187	-7,471566	7,198855	-0,674194
09:43:48,81	0,612971	3,216895	-0,064982	-1,013012	-0,175993	-0,509004	-0,115478	-0,100055	-0,071187	0,382759	-1,866168	-0,674194	-0,470368	-2,763514	-1,127774	-13,436161	2,245147	11,706194	-0,115478	-0,100055	-0,071187	-7,471566	7,198855	-0,674194	-0,115478	-0,100055	-0,071187	-7,471566	7,198855	-0,674194
09:43:48,86	0,612971	3,216895	-0,064982	-1,013012	-0,175993	-0,509004	-0,121373	-0,093760	-0,068169	0,004253	-2,197253	-0,714545	-0,474042	-2,757806	-1,128986	-13,472213	2,212012	11,706452	-0,121373	-0,093760	-0,068169	-7,355876	7,330549	-0,714545	-0,121373	-0,093760	-0,068169	-7,355876	7,330549	-0,714545
09:43:48,91	0,612971	3,216895	-0,064982	-1,013012	-0,175993	-0,509004	-0,121373	-0,093760	-0,068169	0,004253	-2,197253	-0,714545	-0,472178	-2,756645	-1,129381	-13,433008	2,229893	11,678286	-0,121373	-0,093760	-0,068169	-7,355876	7,330549	-0,714545	-0,121373	-0,093760	-0,068169	-7,355876	7,330549	-0,714545
09:43:48,96	0,612971	3,216895	-0,064982	-1,013012	-0,175993	-0,509004	-0,122649	-0,095175	-0,070079	0,100050	-2,215609	-0,704005	-0,472178	-2,757408	-1,130897	-13,419555	2,207250	11,716992	-0,122649	-0,095175	-0,070079	-7,371174	7,412341	-0,704005	-0,122649	-0,095175	-0,070079	-7,371174	7,412341	-0,704005
09:43:49,01	0,612971	3,216895	-0,064982	-1,013012	-0,175993	-0,509004	-0,116139	-0,093524	-0,068531	0,021952	-1,893547	-0,725266	-0,476863	-2,762221	-1,129348	-13,429929	2,222181	11,695731	-0,116139	-0,093524	-0,068531	-7,319684	7,223382	-0,725266	-0,116139	-0,093524	-0,068531	-7,319684	7,223382	-0,725266
09:43:49,06	0,612971	3,216895	-0,064982	-1,013012	-0,175993	-0,509004	-0,114404	-0,097230	-0,070066	0,192395	-1,795090	-0,720288	-0,474521	-2,765576	-1,130883	-13,433942	2,198799	11,700709	-0,114404	-0,097230	-0,070066	-7,440142	7,185609	-0,720288	-0,114404	-0,097230	-0,070066	-7,440142	7,185609	-0,720288
09:43:49,12	0,612971	3,216895	-0,064982	-1,013012	-0,175993	-0,509004	-0,117504	-0,099523	-0,068518	0,323736	-1,968438	-0,724660	-0,470985	-2,764038	-1,129336	-13,438399	2,215330	11,696337	-0,117504	-0,099523	-0,068518	-7,488828	7,255645	-0,724660	-0,117504	-0,099523	-0,068518	-7,488828	7,255645	-0,724660
09:43:49,17	0,612971	3,216895	-0,064982	-1,013012	-0,175993	-0,509004	-0,120293	-0,102048	-0,067306	0,444100	-2,061768	-0,687381	-0,467404	-2,762885	-1,128123	-13,399107	2,180032	11,733616	-0,120293	-0,102048	-0,067306	-7,566657	7,381219	-0,687381	-0,120293	-0,102048	-0,067306	-7,566657	7,381219	-0,687381
09:43:49,22	0,612971	3,216895	-0,064982	-1,013012	-0,175993	-0,509004	-0,120293	-0,102048	-0,067306	0,444100	-2,061768	-0,687381	-0,477510	-2,760762	-1,127434	-13,480255	2,289679	11,697350	-0,120293	-0,102048	-0,067306	-7,566657	7,381219	-0,687381	-0,120293	-0,102048	-0,067306	-7,566657	7,381219	-0,687381
09:43:49,27	0,612971	3,216895	-0,064982	-1,013012	-0,175993	-0,509004	-0,167941	-0,097286	-0,084493	0,233114	-5,383297	-0,659724	-0,447705	-2,719240	-1,145310	-14,111579	2,633692	11,761273	-0,167941	-0,097286	-0,084493	-7,403816	7,800035	-0,659724	-0,167941	-0,097286	-0,084493	-7,403816	7,800035	-0,659724
09:43:49,32	0,613009	3,216899	-0,064995	-1,013017	-0,186000	-0,509039	-0,147861	-0,093659	-0,048995	0,109313	-5,530498	-0,716541	-0,460885	-2,734816	-1,109812	-15,110910	3,285441	11,704456	-0,147861	-0,093659	-0,048995	-7,242954	6,076615	-0,716541	-0,147861	-0,093659	-0,048995	-7,242954	6,076615	-0,716541
09:43:49,37	0,613009	3,216899	-0,064995	-1,013017	-0,186000	-0,509039	-0,149916	-0,099314	-0,047569	0,404908	-5,614593	-0,660140	-0,460277	-2,735881	-1,111526	-15,084525	3,243920	11,726860	-0,149916	-0,099314	-0,047569	-7,391254	6,153780	-0,660140	-0,149916	-0,099314	-0,047569	-7,391254	6,153780	-0,660140
09:43:49,42	0,613009	3,216899	-0,064995	-1,013017	-0,186000	-0,509039	-0,156975	-0,095940	-0,052277	0,244352	-5,949363	-0,695244	-0,459658	-2,735543	-1,111904	-15,094929	3,325612	11,749351	-0,156975	-0,095940	-0,052277	-7,286967	6,373201	-0,695244	-0,156975	-0,095940	-0,052277	-7,286967	6,373201	-0,695244
09:43:49,47	0,613009	3,216899	-0,064995	-1,013017	-0,186000	-0,509039	-0,153639	-0,097904	-0,050309	0,365989	-5,794542	-0,681568	-0,454320	-2,731935	-1,111127	-15,061428	3,298380	11,739429	-0,153639	-0,097904	-0,050309	-7,319494	6,266100	-0,681568	-0,153639	-0,097904	-0,050309	-7,319494	6,266100	-0,681568
09:43:49,52	0,613009	3,216899	-0,064995	-1,013017	-0,186000	-0,509039	-0,153639	-0,097904	-0,050309	0,365989	-5,794542	-0,681568	-0,457993	-2,733461	-1,111551	-15,124833	3,281884	11,729259	-0,153639	-0,097904	-0,050309	-7,319494	6,266100	-0,681568	-0,153639	-0,097904	-0,050309	-7,319494	6,266100	-0,681568
09:43:49,57	0,613009	3,216899	-0,064995	-1,013017	-0,186000	-0,509039	-0,153212	-0,096577	-0,050340	0,217829	-5,803276	-0,677914	-0,455683	-2,731641	-1,111157	-15,127759	3,245304	11,743083	-0,153212	-0,096577	-0,050340	-7,363446	6,223895	-0,677914	-0,153212	-0,096577	-0,050340	-7,363446	6,223895	-0,677914
09:43:49,62	0,613009	3,216899	-0,064995	-1,013017	-0,186000	-0,509039	-0,151066	-0,093119	-0,051913	0,081774	-5,704647	-0,700594	-0,459750	-2,731771	-1,112730	-15,117137	3,289665	11,720403	-0,151066	-0,093119	-0,051913	-7,228097	6,154036	-0,700594	-0,151066	-0,093119	-0,051913	-7,228097	6,154036	-0,700594
09:43:49,67	0,613009	3,216899	-0,064995	-1,013017	-0,186000	-0,509039	-0,144283	-0,092320	-0,049161	0,021982	-5,330463	-0,690197	-0,463834	-2,737246	-1,109978	-15,107669	3,263149	11,730800	-0,144283	-0,092320	-0,049161	-7,225146	5,995738	-0,690197	-0,144283	-0,092320	-0,049161	-7,225146	5,995738	-0,690197
09:43:49,72	0,613009	3,216899	-0,064995	-1,013017	-0,186000	-0,509039	-0,144283	-0,092320	-0,049161	0,021982	-5,330463	-0,690197	-0,460217	-2,734474	-1,111239	-15,123617	3,257842	11,753189	-0,144283	-0,092320	-0,049161	-7,225146	5,995738	-0,690197	-0,144283	-0,092320	-0,049161	-7,225146	5,995738	-0,690197
09:43:49,77	0,613009	3,216899	-0,064995	-1,013017	-0,186000	-0,509039	-0,151997	-0,100932	-0,051043	0,526942	-5,694131	-0,652471	-0,452518	-2,734871	-1,111860	-15,046648	3,293885	11,768526	-0,151997	-0,100932	-0,051043	-7,396239	6,237646	-0,652471	-0,151997	-0,100932	-0,051043	-7,396239	6,237646	-0,652471
09:43:49,82	0,613009	3,216899	-0,064995	-1,013017	-0,186000	-0,509039	-0,144490	-0,098328	-0,048767	0,329929	-5,347142	-0,704429	-0,458527	-2,740070	-1,109584	-15,115009	3,262225	11,716568	-0,144490	-0,098328	-0,048767	-7,388829	5,995340	-0,704429	-0,144490	-0,098328	-0,048767	-7,388829	5,995340	-0,704429
09:43:49,87	0,613009	3,216899	-0,064995	-1,013017	-0,186000	-0,509039	-0,144490	-0,098328	-0,048767	0,329929	-5,347142	-0,704429	-0,461586	-2,735632	-1,110385	-15,157238	3,278465	11,742366	-0,144490	-0,098328	-0,048767	-7,388829	5,995340	-0,704429	-0,144490	-0,098328	-0,048767	-7,388829	5,995340	-0,704429
09:43:49,92	0,613009	3,216899	-0,064995	-1,013017	-0,186000	-0,509039	-0,143727	-0,096065	-0,049551	0,205673	-5,287893	-0,714612	-0,460869	-2,739599	-1,110368	-15,101350	3,246777	11,706385	-0,143727	-0,096065	-0,049551	-7,335393	5,994663	-0,714612	-0,143727	-0,096065	-0,049551	-7,335393	5,994663	-0,714612
09:43:49,97	0,613009	3,216899	-0,064995	-1,013017	-0,186000	-0,509039	-0,146116	-0,098693	-0,050720	0,318888	-5,420923	-0,708655	-0,457399	-2,738844	-1,111537	-15,120701	3,230870	11,712343	-0,146116	-0,098693	-0,050720	-7,428491	6,049165	-0,708655	-0,146116	-0,098693	-0,050720	-7,428491	6,049165	-0,708655
09:43:50,02	0,613009	3,216899	-0,064995	-1,013017	-0,186000	-0,509039	-0,148915	-0,097775	-0,053781	0,319918	-5,580292	-0,636982	-0,456793	-2,735961	-1,114599	-15,108265	3,279985	11,784015	-0,148915	-0,097775	-0,053781	-7,355418	6,109568	-0,636982	-0,148915	-0,097775	-0,053781	-7,355418	6,109568	-0,636982
09:43:50,07	0,613009	3,216899	-0,064995	-1,013017	-0,186000	-0,509039	-0,148915	-0,097775	-0,053781	0,319918	-5,580292	-0,636982	-0,455004	-2,739738	-1,111913	-15,119508	3,275487	11,719115	-0,148915	-0,097775	-0,053781	-7,355418	6,109568	-0,636982	-0,148915	-0,097775	-0,053781	-7,355418	6,109568	-0,636982
09:43:50,12	0,613009	3,216899	-0,064995	-1,013017	-0,186000	-0,509039	-0,146539	-0,101213	-0,051096	0,489179	-5,464210	-0,701882	-0,457478	-2,734533	-1,112724	-15,152347	3,259825	11,729479	-0,146539	-0,101213	-0,051096	-7,456042	6,039107	-0,701882	-0,146539	-0,101213	-0,051096	-7,456042	6,039107	-0,701882
09:43:50,17	0,613009	3,216899	-0,064995	-1,013017	-0,186000	-0,509039	-0,149254	-0,093400	-0,049212	0,077942	-5,654421	-0,706770	-0,460413	-2,733481	-1,110029	-15,164469	3,295729	11,714227	-0,149254	-0,093400	-0,049212	-7,253943	6,061982	-0,706770	-0,149254	-0,093400	-0,049212	-7,253943	6,061982	-0,706770
09:43:50,22	0,613009	3,216899	-0,064995	-1,013017	-0,186000	-0,509039	-0,149254	-0,093400	-0,049212	0,077942	-5,654421	-0,706770	-0,460943	-2,737052	-1,110761	-15,118025	3,223959	11,725810	-0,149254	-0,093400	-0,049212	-7,253943	6,061982	-0,706770	-0,149254	-0,093400	-0,049212	-7,253943	6,061982	-0,706770
09:43:50,27	0,613009	3,216899	-0,064995	-1,013017	-0,186000	-0,509039	-0,145895	-0,094727	-0,049944	0,108027	-5,403691	-0,695187	-0,457870	-2,738709	-1,109192	-15,097769	3,311403	11,718043	-0,145997	-0,098216	-0,048374	-7,334660	6,025605	-0,702954	-0,145997	-0,098216	-0,048374	-7,334660	6,025605	-0,702954
09:43:50,32	0,613009	3,216899	-0,064995	-1,013017	-0,186000	-0,509039	-0,155961	-0,099082	-0,049974	0,381571	-5,979594	-0,699995	-0,452139	-2,730513	-1,110791	-15,139939	3,290989	11,721003	-0,155961	-0,099082	-0,049974	-7,396358	6,263343	-0,699995	-0,155961	-0,099082	-0,049974	-7,396358	6,263343	-0,699995
09:43:50,37	0,613009	3,216899	-0,064995	-1,013017	-0,186000	-0,509039	-0,144250	-0,103218	-0,050697	0,590119	-5,352444	-0,702359	-0,454413	-2,742723	-1,111515	-15,127457	3,276270	11,718638	-0,144250	-0,103218	-0,050697	-7,512459	5,971165	-0,702359	-0,144250	-0,103218	-0,050697	-7,512459	5,971165	-0,702359
09:43:50,42	0,613009	3,216899	-0,064995	-1,013017	-0,186000	-0,509039	-0,144250	-0,103218	-0,050697	0,590119	-5,352444	-0,702359	-0,461570	-2,738778	-1,110762	-15,122454	3,365994	11,719140	-0,144250	-0,103218	-0,050697	-7,512459	5,971165	-0,702359	-0,144250	-0,103218	-0,050697	-7,512459	5,971165	-0,702359
09:43:50,47	0,613009	3,216899	-0,064995	-1,013017	-0,186000	-0,509039	-0,144087	-0,095047	-0,049945	0,245441	-5,384509	-0,701857	-0,462138	-2,734026	-1,109215	-15,138520	3,281047	11,746532	-0,144087	-0,095047	-0,049945	-7,215728	5,926322	-0,701857	-0,144087	-0,095047	-0,049945	-7,215728	5,926322	-0,701857
09:43:50,52	0,613009	3,216899	-0,064995	-1,013017	-0,186000	-0,509039	-0,147919	-0,092179	-0,048398	0,014703	-5,555205	-0,674465	-0,464402	-2,736180	-1,109604	-15,102814	3,278688	11,716544	-0,147919	-0,092179	-0,048398	-7,221325	6,056426	-0,674465	-0,147919	-0,092179	-0,048398	-7,221325	6,056426	-0,674465
09:43:50,57	0,613009	3,216899	-0,064995	-1,013017	-0,186000	-0,509039	-0,144922	-0,091296	-0,048786	-0,015405	-5,367248	-0,704453	-0,457926	-2,739973	-1,110736	-15,120667	3,308232	11,738300	-0,144922	-0,091296	-0,048786	-7,182114	6,009102	-0,704453	-0,144922	-0,091296	-0,048786	-7,182114	6,009102	-0,704453
09:43:50,62	0,613009	3,216899	-0,064995	-1,013017	-0,186000	-0,509039	-0,144875	-0,098800	-0,049919	0,391471	-5,395033	-0,682697	-0,458649	-2,739947	-1,109281	-15,084320	3,206923	11,713083	-0,144536	-0,098161	-0,048464	-7,416954	6,050773	-0,707914	-0,144536	-0,098161	-0,048464	-7,416954	6,050773	-0,707914
09:43:50,67	0,613009	3,216899	-0,064995	-1,013017	-0,186000	-0,509039	-0,148323	-0,100230	-0,050889	0,470625	-5,557144	-0,684001	-0,454964	-2,737701	-1,111707	-15,103350	3,303778	11,736997	-0,148323	-0,100230	-0,050889	-7,397405	6,086237	-0,684001	-0,148323	-0,100230	-0,050889	-7,397405	6,086237	-0,684001
09:43:50,72	0,613009	3,216899	-0,064995	-1,013017	-0,186000	-0,509039	-0,148323	-0,100230	-0,050889	0,470625	-5,557144	-0,684001	-0,460312	-2,738292	-1,108431	-15,129628	3,289555	11,721693	-0,148323	-0,100230	-0,050889	-7,397405	6,086237	-0,684001	-0,148323	-0,100230	-0,050889	-7,397405	6,086237	-0,684001
09:43:50,77	0,613009	3,216899	-0,064995	-1,013017	-0,186000	-0,509039	-0,147535	-0,099974	-0,049904	0,419288	-5,491832	-0,669297	-0,455579	-2,738256	-1,110721	-15,101333	3,258664	11,751700	-0,147535	-0,099974	-0,049904	-7,428700	6,089643	-0,669297	-0,147535	-0,099974	-0,049904	-7,428700	6,089643	-0,669297
09:43:50,82	0,613009	3,216899	-0,064995	-1,013017	-0,186000	-0,509039	-0,147535	-0,099974	-0,049904	0,419288	-5,491832	-0,669297	-0,463289	-2,734311	-1,111245	-15,186813	3,283291	11,790489	-0,147535	-0,099974	-0,049904	-7,428700	6,089643	-0,669297	-0,147535	-0,099974	-0,049904	-7,428700	6,089643	-0,669297
09:43:50,87	0,613009	3,216899	-0,064995	-1,013017	-0,186000	-0,509039	-0,145216	-0,097234	-0,050702	0,289017	-5,388175	-0,688198	-0,459112	-2,738894	-1,111519	-15,109874	3,277745	11,732799	-0,145216	-0,097234	-0,050702	-7,343813	6,011249	-0,688198	-0,145216	-0,097234	-0,050702	-7,343813	6,011249	-0,688198
09:43:50,92	0,613009	3,216899	-0,064995	-1,013017	-0,186000	-0,509039	-0,153079	-0,096523	-0,047574	0,244891	-5,827012	-0,739967	-0,455796	-2,731729	-1,108392	-15,139395	3,286487	11,681030	-0,153079	-0,096523	-0,047574	-7,332179	6,189693	-0,739967	-0,153079	-0,096523	-0,047574	-7,332179	6,189693	-0,739967
09:43:50,97	0,613009	3,216899	-0,064995	-1,013017	-0,186000	-0,509039	-0,153079	-0,096523	-0,047574	0,244891	-5,827012	-0,739967	-0,460285	-2,739677	-1,109309	-15,168319	3,237904	11,732882	-0,153079	-0,096523	-0,047574	-7,332179	6,189693	-0,739967	-0,153079	-0,096523	-0,047574	-7,332179	6,189693	-0,739967
09:43:51,03	0,613009	3,216899	-0,064995	-1,013017	-0,186000	-0,509039	-0,143952	-0,096609	-0,048492	0,192841	-5,353137	-0,688115	-0,455107	-2,742043	-1,114124	-15,158521	3,259427	11,761171	-0,143952	-0,096609	-0,048492	-7,391002	5,947056	-0,688115	-0,143952	-0,096609	-0,048492	-7,391002	5,947056	-0,688115
09:43:51,08	0,613009	3,216899	-0,064995	-1,013017	-0,186000	-0,509039	-0,143598	-0,096073	-0,049945	0,223817	-5,336602	-0,698084	-0,460926	-2,739715	-1,110762	-15,140477	3,289788	11,722913	-0,143598	-0,096073	-0,049945	-7,317941	5,935867	-0,698084	-0,143598	-0,096073	-0,049945	-7,317941	5,935867	-0,698084
09:43:51,13	0,613009	3,216899	-0,064995	-1,013017	-0,186000	-0,509039	-0,149111	-0,091384	-0,051946	0,009592	-5,709782	-0,693210	-0,461159	-2,748001	-1,114462	-15,646561	3,591771	11,719389	-0,149111	-0,091384	-0,051946	-7,164070	5,995397	-0,693210	-0,149111	-0,091384	-0,051946	-7,164070	5,995397	-0,693210
09:43:51,18	0,613009	3,216899	-0,064995	-1,013017	-0,186000	-0,509039	-0,149111	-0,091384	-0,051946	0,009592	-5,709782	-0,693210	-0,429115	-2,696572	-1,127924	-15,578072	3,530175	11,761490	-0,149111	-0,091384	-0,051946	-7,164070	5,995397	-0,693210	-0,149111	-0,091384	-0,051946	-7,164070	5,995397	-0,693210
09:43:51,23	0,612934	3,216918	-0,064993	-1,013012	-0,196003	-0,509016	-0,196866	-0,102051	-0,067107	0,524052	-8,605705	-0,659507	-0,443565	-2,707188	-1,096764	-16,620055	4,132434	11,764421	-0,196866	-0,102051	-0,067107	-7,486972	6,848310	-0,659507	-0,196866	-0,102051	-0,067107	-7,486972	6,848310	-0,659507
09:43:51,28	0,612934	3,216918	-0,064993	-1,013012	-0,196003	-0,509016	-0,183452	-0,099897	-0,039845	0,445557	-9,150704	-0,670841	-0,437687	-2,707112	-1,100662	-16,637387	4,180483	11,750156	-0,183452	-0,099897	-0,039845	-7,396359	5,250281	-0,670841	-0,183452	-0,099897	-0,039845	-7,396359	5,250281	-0,670841
09:43:51,33	0,612934	3,216918	-0,064993	-1,013012	-0,196003	-0,509016	-0,190612	-0,099083	-0,038714	0,350416	-9,490007	-0,686603	-0,434813	-2,700505	-1,099531	-16,635217	4,118259	11,734394	-0,190612	-0,099083	-0,038714	-7,427585	5,472999	-0,686603	-0,190612	-0,099083	-0,038714	-7,427585	5,472999	-0,686603
09:43:51,38	0,612934	3,216918	-0,064993	-1,013012	-0,196003	-0,509016	-0,182870	-0,095769	-0,037151	0,203130	-9,116879	-0,684534	-0,441553	-2,705553	-1,097969	-16,648211	4,154650	11,736463	-0,182870	-0,095769	-0,037151	-7,314757	5,238392	-0,684534	-0,182870	-0,095769	-0,037151	-7,314757	5,238392	-0,684534
09:43:51,43	0,612934	3,216918	-0,064993	-1,013012	-0,196003	-0,509016	-0,184366	-0,098127	-0,033607	0,373540	-9,161312	-0,660506	-0,438763	-2,705435	-1,094424	-16,595380	4,179354	11,760491	-0,184366	-0,098127	-0,033607	-7,329427	5,311458	-0,660506	-0,184366	-0,098127	-0,033607	-7,329427	5,311458	-0,660506
09:43:51,48	0,612934	3,216918	-0,064993	-1,013012	-0,196003	-0,509016	-0,184366	-0,098127	-0,033607	0,373540	-9,161312	-0,660506	-0,435319	-2,700743	-1,093634	-16,613796	4,160104	11,809326	-0,184366	-0,098127	-0,033607	-7,329427	5,311458	-0,660506	-0,184366	-0,098127	-0,033607	-7,329427	5,311458	-0,660506
09:43:51,53	0,612934	3,216918	-0,064993	-1,013012	-0,196003	-0,509016	-0,187036	-0,096991	-0,034037	0,239598	-9,359400	-0,645436	-0,441535	-2,709362	-1,094719	-16,653532	4,145488	11,731666	-0,187036	-0,096991	-0,034037	-7,374184	5,322889	-0,645436	-0,187036	-0,096991	-0,034037	-7,374184	5,322889	-0,645436
09:43:51,58	0,612934	3,216918	-0,064993	-1,013012	-0,196003	-0,509016	-0,181657	-0,100961	-0,035153	0,507684	-9,065607	-0,644571	-0,437664	-2,709199	-1,095970	-16,641136	4,190502	11,776426	-0,181657	-0,100961	-0,035153	-7,417751	5,194451	-0,644571	-0,181657	-0,100961	-0,035153	-7,417751	5,194451	-0,644571
09:43:51,63	0,612934	3,216918	-0,064993	-1,013012	-0,196003	-0,509016	-0,185064	-0,100998	-0,037891	0,486736	-9,220665	-0,657774	-0,435928	-2,706267	-1,098708	-16,633410	4,159610	11,763223	-0,185064	-0,100998	-0,037891	-7,441631	5,306888	-0,657774	-0,185064	-0,100998	-0,037891	-7,441631	5,306888	-0,657774
09:43:51,68	0,612934	3,216918	-0,064993	-1,013012	-0,196003	-0,509016	-0,185659	-0,103178	-0,034856	0,562023	-9,267290	-0,658991	-0,433742	-2,706842	-1,095673	-16,666035	4,134476	11,762006	-0,185659	-0,103178	-0,034856	-7,537484	5,306969	-0,658991	-0,185659	-0,103178	-0,034856	-7,537484	5,306969	-0,658991
09:43:51,73	0,612934	3,216918	-0,064993	-1,013012	-0,196003	-0,509016	-0,181501	-0,096797	-0,035984	0,258384	-9,113267	-0,658299	-0,441348	-2,707252	-1,096802	-16,705812	4,190010	11,762698	-0,181501	-0,096797	-0,035984	-7,340166	5,134556	-0,658299	-0,181501	-0,096797	-0,035984	-7,340166	5,134556	-0,658299
09:43:51,78	0,612934	3,216918	-0,064993	-1,013012	-0,196003	-0,509016	-0,181501	-0,096797	-0,035984	0,258384	-9,113267	-0,658299	-0,436503	-2,709105	-1,095221	-16,657691	4,201409	11,747634	-0,181501	-0,096797	-0,035984	-7,340166	5,134556	-0,658299	-0,181501	-0,096797	-0,035984	-7,340166	5,134556	-0,658299
09:43:51,83	0,612934	3,216918	-0,064993	-1,013012	-0,196003	-0,509016	-0,184889	-0,093445	-0,035614	0,082055	-9,290098	-0,653234	-0,442556	-2,702642	-1,096432	-16,707406	4,188566	11,767763	-0,184889	-0,093445	-0,035614	-7,253396	5,223678	-0,653234	-0,184889	-0,093445	-0,035614	-7,253396	5,223678	-0,653234
09:43:51,88	0,612934	3,216918	-0,064993	-1,013012	-0,196003	-0,509016	-0,179450	-0,100170	-0,034760	0,419742	-8,918195	-0,647215	-0,439452	-2,710715	-1,095577	-16,636273	4,133654	11,773782	-0,179450	-0,100170	-0,034760	-7,443586	5,168594	-0,647215	-0,179450	-0,100170	-0,034760	-7,443586	5,168594	-0,647215
09:43:51,93	0,612934	3,216918	-0,064993	-1,013012	-0,196003	-0,509016	-0,179842	-0,099254	-0,034389	0,415242	-8,992410	-0,649956	-0,440049	-2,709917	-1,095206	-16,661317	4,197887	11,771041	-0,179842	-0,099254	-0,034389	-7,376220	5,125191	-0,649956	-0,179842	-0,099254	-0,034389	-7,376220	5,125191	-0,649956
09:43:51,98	0,612934	3,216918	-0,064993	-1,013012	-0,196003	-0,509016	-0,187834	-0,099355	-0,035159	0,391642	-9,368295	-0,620332	-0,435966	-2,703046	-1,095976	-16,641335	4,153081	11,800665	-0,187834	-0,099355	-0,035159	-7,407688	5,376690	-0,620332	-0,187834	-0,099355	-0,035159	-7,407688	5,376690	-0,620332
09:43:52,03	0,612934	3,216918	-0,064993	-1,013012	-0,196003	-0,509016	-0,181927	-0,095185	-0,035993	0,164997	-9,123540	-0,663683	-0,442530	-2,706077	-1,096810	-16,700306	4,175757	11,757314	-0,181927	-0,095185	-0,035993	-7,307052	5,157748	-0,663683	-0,181927	-0,095185	-0,035993	-7,307052	5,157748	-0,663683
09:43:52,08	0,612934	3,216918	-0,064993	-1,013012	-0,196003	-0,509016	-0,184694	-0,101406	-0,037657	0,484232	-9,268979	-0,694367	-0,435760	-2,706791	-1,098474	-16,703788	4,172890	11,726630	-0,184694	-0,101406	-0,037657	-7,476115	5,229477	-0,694367	-0,184694	-0,101406	-0,037657	-7,476115	5,229477	-0,694367
09:43:52,14	0,612934	3,216918	-0,064993	-1,013012	-0,196003	-0,509016	-0,184694	-0,101406	-0,037657	0,484232	-9,268979	-0,694367	-0,442160	-2,703155	-1,097339	-16,701192	4,174361	11,759713	-0,184694	-0,101406	-0,037657	-7,476115	5,229477	-0,694367	-0,184694	-0,101406	-0,037657	-7,476115	5,229477	-0,694367
09:43:52,19	0,612934	3,216918	-0,064993	-1,013012	-0,196003	-0,509016	-0,181669	-0,096091	-0,035613	0,197355	-9,058945	-0,704270	-0,443724	-2,706614	-1,097596	-16,714187	4,194021	11,753389	-0,181669	-0,096091	-0,035613	-7,345781	5,202098	-0,704270	-0,181669	-0,096091	-0,035613	-7,345781	5,202098	-0,704270
09:43:52,24	0,612934	3,216918	-0,064993	-1,013012	-0,196003	-0,509016	-0,181669	-0,096091	-0,035613	0,197355	-9,058945	-0,704270	-0,440688	-2,704378	-1,096816	-16,664210	4,177410	11,733345	-0,181669	-0,096091	-0,035613	-7,345781	5,202098	-0,704270	-0,181669	-0,096091	-0,035613	-7,345781	5,202098	-0,704270
09:43:52,29	0,612934	3,216918	-0,064993	-1,013012	-0,196003	-0,509016	-0,184320	-0,095931	-0,035999	0,223270	-9,217525	-0,687652	-0,434996	-2,702584	-1,097983	-16,663067	4,124761	11,731184	-0,188719	-0,099964	-0,037166	-7,459231	5,395485	-0,689813	-0,188719	-0,099964	-0,037166	-7,459231	5,395485	-0,689813
09:43:52,34	0,612934	3,216918	-0,064993	-1,013012	-0,196003	-0,509016	-0,180669	-0,096637	-0,035579	0,234327	-9,031276	-0,655212	-0,441902	-2,707893	-1,096396	-16,680158	4,157018	11,765785	-0,180669	-0,096637	-0,035579	-7,351675	5,151213	-0,655212	-0,180669	-0,096637	-0,035579	-7,351675	5,151213	-0,655212
09:43:52,39	0,612934	3,216918	-0,064993	-1,013012	-0,196003	-0,509016	-0,179600	-0,103330	-0,034521	0,606926	-8,985397	-0,662859	-0,436640	-2,712165	-1,095338	-16,676299	4,183126	11,758138	-0,179600	-0,103330	-0,034521	-7,504511	5,113172	-0,662859	-0,179600	-0,103330	-0,034521	-7,504511	5,113172	-0,662859
09:43:52,44	0,612934	3,216918	-0,064993	-1,013012	-0,196003	-0,509016	-0,184209	-0,096580	-0,032892	0,231302	-9,244834	-0,669894	-0,440181	-2,704798	-1,093710	-16,705690	4,171680	11,751103	-0,184209	-0,096580	-0,032892	-7,350236	5,215600	-0,669894	-0,184209	-0,096580	-0,032892	-7,350236	5,215600	-0,669894
09:43:52,49	0,612934	3,216918	-0,064993	-1,013012	-0,196003	-0,509016	-0,181267	-0,098355	-0,035578	0,321685	-9,049940	-0,664999	-0,440116	-2,708234	-1,096395	-16,670361	4,149092	11,755998	-0,181267	-0,098355	-0,035578	-7,399161	5,179515	-0,664999	-0,181267	-0,098355	-0,035578	-7,399161	5,179515	-0,664999
09:43:52,54	0,612934	3,216918	-0,064993	-1,013012	-0,196003	-0,509016	-0,182228	-0,102599	-0,038284	0,562623	-9,099228	-0,667231	-0,435959	-2,709523	-1,099102	-16,659630	4,166266	11,753766	-0,182228	-0,102599	-0,038284	-7,491395	5,205700	-0,667231	-0,182228	-0,102599	-0,038284	-7,491395	5,205700	-0,667231
09:43:52,59	0,612934	3,216918	-0,064993	-1,013012	-0,196003	-0,509016	-0,182228	-0,102599	-0,038284	0,562623	-9,099228	-0,667231	-0,440822	-2,711480	-1,096986	-16,682559	4,196317	11,736800	-0,182228	-0,102599	-0,038284	-7,491395	5,205700	-0,667231	-0,182228	-0,102599	-0,038284	-7,491395	5,205700	-0,667231
09:43:52,64	0,612934	3,216918	-0,064993	-1,013012	-0,196003	-0,509016	-0,186943	-0,099173	-0,033663	0,410857	-9,381412	-0,677461	-0,436569	-2,703727	-1,094480	-16,678495	4,207615	11,743537	-0,186943	-0,099173	-0,033663	-7,374233	5,293632	-0,677461	-0,186943	-0,099173	-0,033663	-7,374233	5,293632	-0,677461
09:43:52,69	0,612934	3,216918	-0,064993	-1,013012	-0,196003	-0,509016	-0,181049	-0,095998	-0,037580	0,256093	-9,047219	-0,616475	-0,442266	-2,707244	-1,098397	-16,649348	4,202741	11,804522	-0,181049	-0,095998	-0,037580	-7,279734	5,165106	-0,616475	-0,181049	-0,095998	-0,037580	-7,279734	5,165106	-0,616475
09:43:52,74	0,612934	3,216918	-0,064993	-1,013012	-0,196003	-0,509016	-0,181051	-0,101955	-0,035954	0,543515	-9,043332	-0,673338	-0,437105	-2,710221	-1,096772	-16,657047	4,181370	11,747659	-0,181051	-0,101955	-0,035954	-7,459961	5,169191	-0,673338	-0,181051	-0,101955	-0,035954	-7,459961	5,169191	-0,673338
09:43:52,79	0,612934	3,216918	-0,064993	-1,013012	-0,196003	-0,509016	-0,181051	-0,101955	-0,035954	0,543515	-9,043332	-0,673338	-0,443620	-2,706388	-1,096987	-16,696940	4,159565	11,778438	-0,181051	-0,101955	-0,035954	-7,459961	5,169191	-0,673338	-0,181051	-0,101955	-0,035954	-7,459961	5,169191	-0,673338
09:43:52,84	0,612934	3,216918	-0,064993	-1,013012	-0,196003	-0,509016	-0,183037	-0,095495	-0,034263	0,154190	-9,193983	-0,671225	-0,441707	-2,705271	-1,095080	-16,724787	4,158821	11,749773	-0,183037	-0,095495	-0,034263	-7,342164	5,174424	-0,671225	-0,183037	-0,095495	-0,034263	-7,342164	5,174424	-0,671225
09:43:52,89	0,612934	3,216918	-0,064993	-1,013012	-0,196003	-0,509016	-0,181640	-0,096054	-0,034811	0,184135	-9,070674	-0,661086	-0,439047	-2,705772	-1,098359	-16,721920	4,185829	11,773984	-0,181640	-0,096054	-0,034811	-7,356074	5,188069	-0,661086	-0,181640	-0,096054	-0,034811	-7,356074	5,188069	-0,661086
09:43:52,94	0,612934	3,216918	-0,064993	-1,013012	-0,196003	-0,509016	-0,181640	-0,096054	-0,034811	0,184135	-9,070674	-0,661086	-0,439390	-2,713738	-1,096488	-16,714343	4,218276	11,755609	-0,181640	-0,096054	-0,034811	-7,356074	5,188069	-0,661086	-0,181640	-0,096054	-0,034811	-7,356074	5,188069	-0,661086
09:43:52,99	0,612934	3,216918	-0,064993	-1,013012	-0,196003	-0,509016	-0,176862	-0,101735	-0,035671	0,535396	-8,893576	-0,665389	-0,442515	-2,711314	-1,097948	-16,678406	4,098164	11,749677	-0,177400	-0,097817	-0,037131	-7,433037	5,095536	-0,671320	-0,177400	-0,097817	-0,037131	-7,433037	5,095536	-0,671320
09:43:53,04	0,612934	3,216918	-0,064993	-1,013012	-0,196003	-0,509016	-0,177400	-0,097817	-0,037131	0,245593	-8,830356	-0,671320	-0,440580	-2,712145	-1,098063	-16,960621	4,339128	11,763000	-0,177400	-0,097817	-0,037131	-7,433037	5,095536	-0,671320	-0,177400	-0,097817	-0,037131	-7,433037	5,095536	-0,671320
09:43:53,09	0,612934	3,216918	-0,064993	-1,013012	-0,196003	-0,509016	-0,177647	-0,099908	-0,037246	0,421923	-9,208090	-0,657997	-0,422543	-2,684943	-1,120207	-17,738597	4,757395	11,780796	-0,177647	-0,099908	-0,037246	-7,420888	4,737196	-0,657997	-0,177647	-0,099908	-0,037246	-7,420888	4,737196	-0,657997
09:43:53,14	0,612976	3,217012	-0,064988	-1,013017	-0,206010	-0,509036	-0,210224	-0,101928	-0,059390	0,500174	-11,784962	-0,640201	-0,426338	-2,689023	-1,082184	-18,607973	5,337478	11,776647	-0,210224	-0,101928	-0,059390	-7,501160	4,717600	-0,640201	-0,210224	-0,101928	-0,059390	-7,501160	4,717600	-0,640201
09:43:53,19	0,612976	3,217012	-0,064988	-1,013017	-0,206010	-0,509036	-0,204793	-0,100681	-0,021367	0,503016	-12,545500	-0,644350	-0,427673	-2,683581	-1,082653	-18,673800	5,348904	11,744636	-0,204793	-0,100681	-0,021367	-7,400440	3,530738	-0,644350	-0,204793	-0,100681	-0,021367	-7,400440	3,530738	-0,644350
09:43:53,24	0,612976	3,217012	-0,064988	-1,013017	-0,206010	-0,509036	-0,201126	-0,097643	-0,023184	0,325004	-12,424192	-0,607455	-0,430803	-2,690679	-1,084001	-18,678043	5,354823	11,813542	-0,201126	-0,097643	-0,023184	-7,339935	3,364218	-0,607455	-0,201126	-0,097643	-0,023184	-7,339935	3,364218	-0,607455
09:43:53,29	0,612976	3,217012	-0,064988	-1,013017	-0,206010	-0,509036	-0,209203	-0,104811	-0,022921	0,703972	-12,817064	-0,617178	-0,420557	-2,687268	-1,083738	-18,651437	5,346657	11,803819	-0,209203	-0,104811	-0,022921	-7,523657	3,605380	-0,617178	-0,209203	-0,104811	-0,022921	-7,523657	3,605380	-0,617178
09:43:53,34	0,612976	3,217012	-0,064988	-1,013017	-0,206010	-0,509036	-0,207005	-0,099317	-0,022576	0,465463	-12,738636	-0,655077	-0,426413	-2,686425	-1,083393	-18,658920	5,405409	11,765920	-0,207005	-0,099317	-0,022576	-7,330946	3,511283	-0,655077	-0,207005	-0,099317	-0,022576	-7,330946	3,511283	-0,655077
09:43:53,39	0,612976	3,217012	-0,064988	-1,013017	-0,206010	-0,509036	-0,204748	-0,097811	-0,024042	0,351457	-12,631334	-0,651706	-0,428846	-2,687627	-1,084859	-18,685504	5,379536	11,769291	-0,204748	-0,097811	-0,024042	-7,326739	3,441374	-0,651706	-0,204748	-0,097811	-0,024042	-7,326739	3,441374	-0,651706
09:43:53,44	0,612976	3,217012	-0,064988	-1,013017	-0,206010	-0,509036	-0,197917	-0,099589	-0,021421	0,404698	-12,336558	-0,647959	-0,430721	-2,694431	-1,082238	-18,757423	5,375791	11,773038	-0,197917	-0,099589	-0,021421	-7,413053	3,199954	-0,647959	-0,197917	-0,099589	-0,021421	-7,413053	3,199954	-0,647959
09:43:53,49	0,612976	3,217012	-0,064988	-1,013017	-0,206010	-0,509036	-0,197917	-0,099589	-0,021421	0,404698	-12,336558	-0,647959	-0,427415	-2,692829	-1,083375	-18,709078	5,348978	11,785296	-0,200958	-0,101652	-0,022558	-7,466757	3,335798	-0,635701	-0,200958	-0,101652	-0,022558	-7,466757	3,335798	-0,635701
09:43:53,54	0,612976	3,217012	-0,064988	-1,013017	-0,206010	-0,509036	-0,201655	-0,095476	-0,021937	0,197753	-12,527924	-0,614769	-0,420791	-2,687963	-1,084346	-18,694284	5,347342	11,793606	-0,201655	-0,095476	-0,021937	-7,297079	3,302033	-0,614769	-0,201655	-0,095476	-0,021937	-7,297079	3,302033	-0,614769
09:43:53,59	0,612976	3,217012	-0,064988	-1,013017	-0,206010	-0,509036	-0,199613	-0,098714	-0,020255	0,380488	-12,387567	-0,663349	-0,430632	-2,692525	-1,081072	-18,714605	5,375671	11,757648	-0,199613	-0,098714	-0,020255	-7,368552	3,282018	-0,663349	-0,199613	-0,098714	-0,020255	-7,368552	3,282018	-0,663349
09:43:53,64	0,612976	3,217012	-0,064988	-1,013017	-0,206010	-0,509036	-0,200401	-0,102474	-0,021596	0,558593	-12,457893	-0,631057	-0,426981	-2,693723	-1,082414	-18,748725	5,375255	11,789940	-0,200401	-0,102474	-0,021596	-7,485616	3,273564	-0,631057	-0,200401	-0,102474	-0,021596	-7,485616	3,273564	-0,631057
09:43:53,69	0,612976	3,217012	-0,064988	-1,013017	-0,206010	-0,509036	-0,205086	-0,099956	-0,024550	0,445101	-12,749496	-0,630891	-0,426819	-2,688407	-1,085367	-18,781567	5,414328	11,790106	-0,205086	-0,099956	-0,024550	-7,401484	3,349740	-0,630891	-0,205086	-0,099956	-0,024550	-7,401484	3,349740	-0,630891
09:43:53,74	0,612976	3,217012	-0,064988	-1,013017	-0,206010	-0,509036	-0,200211	-0,092256	-0,024541	0,067835	-12,412491	-0,655886	-0,435925	-2,688778	-1,085358	-18,697668	5,392639	11,765111	-0,200211	-0,092256	-0,024541	-7,174253	3,304056	-0,655886	-0,200211	-0,092256	-0,024541	-7,174253	3,304056	-0,655886
09:43:53,79	0,612976	3,217012	-0,064988	-1,013017	-0,206010	-0,509036	-0,205703	-0,097767	-0,024173	0,323093	-12,748348	-0,649124	-0,428407	-2,686777	-1,084990	-18,756845	5,390661	11,771874	-0,205703	-0,097767	-0,024173	-7,351589	3,399340	-0,649124	-0,205703	-0,097767	-0,024173	-7,351589	3,399340	-0,649124
09:43:53,84	0,612976	3,217012	-0,064988	-1,013017	-0,206010	-0,509036	-0,197733	-0,100932	-0,021590	0,443729	-12,265774	-0,643960	-0,429650	-2,695262	-1,082407	-18,719830	5,318499	11,777038	-0,197733	-0,100932	-0,021590	-7,479469	3,256273	-0,643960	-0,197733	-0,100932	-0,021590	-7,479469	3,256273	-0,643960
09:43:53,89	0,612976	3,217012	-0,064988	-1,013017	-0,206010	-0,509036	-0,197733	-0,100932	-0,021590	0,443729	-12,265774	-0,643960	-0,428903	-2,685107	-1,083046	-18,720839	5,409444	11,761394	-0,197733	-0,100932	-0,021590	-7,479469	3,256273	-0,643960	-0,197733	-0,100932	-0,021590	-7,479469	3,256273	-0,643960
09:43:53,94	0,612976	3,217012	-0,064988	-1,013017	-0,206010	-0,509036	-0,201081	-0,096436	-0,021617	0,271693	-12,498061	-0,634660	-0,431870	-2,690114	-1,082435	-18,739313	5,401109	11,786338	-0,201081	-0,096436	-0,021617	-7,298502	3,286824	-0,634660	-0,201081	-0,096436	-0,021617	-7,298502	3,286824	-0,634660
09:43:53,99	0,612976	3,217012	-0,064988	-1,013017	-0,206010	-0,509036	-0,201081	-0,096436	-0,021617	0,271693	-12,498061	-0,634660	-0,432425	-2,694041	-1,084175	-18,727389	5,386866	11,769181	-0,197403	-0,097918	-0,023358	-7,344171	3,206806	-0,651816	-0,197403	-0,097918	-0,023358	-7,344171	3,206806	-0,651816
09:43:54,04	0,612976	3,217012	-0,064988	-1,013017	-0,206010	-0,509036	-0,197403	-0,097918	-0,023358	0,342430	-12,289358	-0,651816	-0,431842	-2,691854	-1,084547	-18,711710	5,361421	11,793082	-0,197403	-0,097918	-0,023358	-7,344171	3,206806	-0,651816	-0,197403	-0,097918	-0,023358	-7,344171	3,206806	-0,651816
09:43:54,09	0,612976	3,217012	-0,064988	-1,013017	-0,206010	-0,509036	-0,199589	-0,097330	-0,023730	0,297632	-12,376725	-0,627915	-0,425987	-2,695358	-1,084915	-18,745170	5,390366	11,809605	-0,199482	-0,104153	-0,024098	-7,515242	3,244744	-0,611392	-0,199482	-0,104153	-0,024098	-7,515242	3,244744	-0,611392
09:43:54,14	0,612976	3,217012	-0,064988	-1,013017	-0,206010	-0,509036	-0,210131	-0,098042	-0,022117	0,382936	-12,956157	-0,638031	-0,425954	-2,683081	-1,082934	-18,714661	5,418859	11,782966	-0,210131	-0,098042	-0,022117	-7,313380	3,539108	-0,638031	-0,210131	-0,098042	-0,022117	-7,313380	3,539108	-0,638031
09:43:54,19	0,612976	3,217012	-0,064988	-1,013017	-0,206010	-0,509036	-0,197891	-0,100827	-0,026435	0,515214	-12,351345	-0,607036	-0,429662	-2,695073	-1,087252	-18,748321	5,423833	11,813961	-0,197891	-0,100827	-0,026435	-7,399695	3,183127	-0,607036	-0,197891	-0,100827	-0,026435	-7,399695	3,183127	-0,607036
09:43:54,24	0,612976	3,217012	-0,064988	-1,013017	-0,206010	-0,509036	-0,197891	-0,100827	-0,026435	0,515214	-12,351345	-0,607036	-0,423844	-2,686351	-1,083443	-18,750463	5,356386	11,751240	-0,197891	-0,100827	-0,026435	-7,399695	3,183127	-0,607036	-0,197891	-0,100827	-0,026435	-7,399695	3,183127	-0,607036
09:43:54,29	0,612976	3,217012	-0,064988	-1,013017	-0,206010	-0,509036	-0,205723	-0,096047	-0,022612	0,257873	-12,718214	-0,657696	-0,429886	-2,685900	-1,083430	-18,717750	5,396046	11,763301	-0,205723	-0,096047	-0,022612	-7,281802	3,431030	-0,657696	-0,205723	-0,096047	-0,022612	-7,281802	3,431030	-0,657696
09:43:54,34	0,612976	3,217012	-0,064988	-1,013017	-0,206010	-0,509036	-0,203413	-0,102708	-0,025002	0,569447	-12,600881	-0,632726	-0,431974	-2,687828	-1,083035	-18,766981	5,364502	11,793404	-0,203413	-0,102708	-0,025002	-7,493099	3,367040	-0,632726	-0,203413	-0,102708	-0,025002	-7,493099	3,367040	-0,632726
09:43:54,39	0,612976	3,217012	-0,064988	-1,013017	-0,206010	-0,509036	-0,203413	-0,102708	-0,025002	0,569447	-12,600881	-0,632726	-0,427206	-2,693722	-1,084549	-18,748686	5,350138	11,793626	-0,203413	-0,102708	-0,025002	-7,493099	3,367040	-0,632726	-0,203413	-0,102708	-0,025002	-7,493099	3,367040	-0,632726
09:43:54,44	0,612976	3,217012	-0,064988	-1,013017	-0,206010	-0,509036	-0,196378	-0,104212	-0,023527	0,669029	-12,291812	-0,621013	-0,427487	-2,698076	-1,084344	-18,776016	5,414163	11,799984	-0,196378	-0,104212	-0,023527	-7,511628	3,123879	-0,621013	-0,196378	-0,104212	-0,023527	-7,511628	3,123879	-0,621013
09:43:54,49	0,612976	3,217012	-0,064988	-1,013017	-0,206010	-0,509036	-0,196378	-0,104212	-0,023527	0,669029	-12,291812	-0,621013	-0,429066	-2,693007	-1,085372	-18,808007	5,400160	11,776743	-0,196378	-0,104212	-0,023527	-7,511628	3,123879	-0,621013	-0,196378	-0,104212	-0,023527	-7,511628	3,123879	-0,621013
09:43:54,54	0,612976	3,217012	-0,064988	-1,013017	-0,206010	-0,509036	-0,199978	-0,100311	-0,024555	0,438038	-12,499721	-0,644254	-0,428145	-2,687624	-1,082937	-18,692126	5,331651	11,742552	-0,199978	-0,100311	-0,024555	-7,436365	3,198579	-0,644254	-0,199978	-0,100311	-0,024555	-7,436365	3,198579	-0,644254
09:43:54,59	0,612976	3,217012	-0,064988	-1,013017	-0,206010	-0,509036	-0,209565	-0,103140	-0,023337	0,640639	-12,915862	-0,609603	-0,421823	-2,686119	-1,084154	-18,708921	5,407035	11,811394	-0,209565	-0,103140	-0,023337	-7,455834	3,535002	-0,609603	-0,209565	-0,103140	-0,023337	-7,455834	3,535002	-0,609603
09:43:54,64	0,612976	3,217012	-0,064988	-1,013017	-0,206010	-0,509036	-0,209565	-0,103140	-0,023337	0,640639	-12,915862	-0,609603	-0,424589	-2,696793	-1,082091	-18,781589	5,359031	11,785483	-0,209565	-0,103140	-0,023337	-7,455834	3,535002	-0,609603	-0,209565	-0,103140	-0,023337	-7,455834	3,535002	-0,609603
09:43:54,69	0,612976	3,217012	-0,064988	-1,013017	-0,206010	-0,509036	-0,203155	-0,100278	-0,025485	0,495640	-12,654101	-0,599541	-0,427506	-2,690240	-1,086303	-18,768985	5,446132	11,821456	-0,203155	-0,100278	-0,025485	-7,376165	3,293568	-0,599541	-0,203155	-0,100278	-0,025485	-7,376165	3,293568	-0,599541
09:43:54,74	0,612976	3,217012	-0,064988	-1,013017	-0,206010	-0,509036	-0,203155	-0,100278	-0,025485	0,495640	-12,654101	-0,599541	-0,427462	-2,691506	-1,083094	-18,752940	5,412406	11,763570	-0,203155	-0,100278	-0,025485	-7,376165	3,293568	-0,599541	-0,203155	-0,100278	-0,025485	-7,376165	3,293568	-0,599541
09:43:54,79	0,612976	3,217012	-0,064988	-1,013017	-0,206010	-0,509036	-0,203089	-0,099884	-0,024172	0,440101	-12,673471	-0,638158	-0,427880	-2,690100	-1,084989	-18,806293	5,427164	11,782839	-0,203089	-0,099884	-0,024172	-7,400820	3,268982	-0,638158	-0,203089	-0,099884	-0,024172	-7,400820	3,268982	-0,638158
09:43:54,84	0,612976	3,217012	-0,064988	-1,013017	-0,206010	-0,509036	-0,198676	-0,101755	-0,024173	0,538213	-12,389834	-0,608802	-0,428467	-2,694857	-1,084990	-18,758928	5,400813	11,812195	-0,198676	-0,101755	-0,024173	-7,449518	3,206249	-0,608802	-0,198676	-0,101755	-0,024173	-7,449518	3,206249	-0,608802
09:43:54,89	0,612976	3,217012	-0,064988	-1,013017	-0,206010	-0,509036	-0,198676	-0,101755	-0,024173	0,538213	-12,389834	-0,608802	-0,426005	-2,686346	-1,083033	-18,755243	5,445010	11,787422	-0,207278	-0,099632	-0,022216	-7,353139	3,415279	-0,633575	-0,207278	-0,099632	-0,022216	-7,353139	3,415279	-0,633575
09:43:54,94	0,612976	3,217012	-0,064988	-1,013017	-0,206010	-0,509036	-0,207278	-0,099632	-0,022216	0,467935	-12,856013	-0,633575	-0,429692	-2,694579	-1,083892	-18,763308	5,397483	11,771928	-0,207278	-0,099632	-0,022216	-7,353139	3,415279	-0,633575	-0,207278	-0,099632	-0,022216	-7,353139	3,415279	-0,633575
09:43:54,99	0,612976	3,217012	-0,064988	-1,013017	-0,206010	-0,509036	-0,202662	-0,102300	-0,023254	0,578116	-12,603285	-0,664576	-0,426001	-2,691678	-1,084071	-18,758542	5,413883	11,756421	-0,202662	-0,102300	-0,023254	-7,452473	3,305667	-0,664576	-0,202662	-0,102300	-0,023254	-7,452473	3,305667	-0,664576
09:43:55,05	0,612976	3,217012	-0,064988	-1,013017	-0,206010	-0,509036	-0,207491	-0,099393	-0,020675	0,400133	-12,872396	-0,630761	-0,425939	-2,689800	-1,084704	-18,731320	5,440797	11,769791	-0,207491	-0,099393	-0,020675	-7,402255	3,415664	-0,630761	-0,207491	-0,099393	-0,020675	-7,402255	3,415664	-0,630761
09:43:55,10	0,612976	3,217012	-0,064988	-1,013017	-0,206010	-0,509036	-0,207491	-0,099393	-0,020675	0,400133	-12,872396	-0,630761	-0,431427	-2,691794	-1,086548	-18,802376	5,391158	11,772039	-0,207491	-0,099393	-0,020675	-7,402255	3,415664	-0,630761	-0,207491	-0,099393	-0,020675	-7,402255	3,415664	-0,630761
09:43:55,15	0,612976	3,217012	-0,064988	-1,013017	-0,206010	-0,509036	-0,199848	-0,097659	-0,025731	0,295159	-12,483583	-0,648958	-0,424306	-2,693529	-1,083018	-18,793511	5,408316	11,785858	-0,199848	-0,097659	-0,025731	-7,371071	3,204512	-0,648958	-0,199848	-0,097659	-0,025731	-7,371071	3,204512	-0,648958
09:43:55,20	0,612976	3,217012	-0,064988	-1,013017	-0,206010	-0,509036	-0,201907	-0,104694	-0,022200	0,680276	-12,591524	-0,635139	-0,418737	-2,676934	-1,106423	-20,625585	6,551779	11,858982	-0,201907	-0,104694	-0,022200	-7,538209	3,258158	-0,635139	-0,201907	-0,104694	-0,022200	-7,538209	3,258158	-0,635139
09:43:55,25	0,612990	3,216941	-0,064984	-1,013011	-0,216002	-0,509028	-0,216009	-0,097201	-0,008557	0,491880	-16,277537	-0,612920	-0,423744	-2,677569	-1,069375	-21,250003	7,058947	11,808077	-0,216009	-0,097201	-0,008557	-7,138402	0,679167	-0,612920	-0,216009	-0,097201	-0,008557	-7,138402	0,679167	-0,612920
09:43:55,30	0,612990	3,216941	-0,064984	-1,013011	-0,216002	-0,509028	-0,216009	-0,097201	-0,008557	0,491880	-16,277537	-0,612920	-0,430276	-2,683715	-1,067525	-21,342906	7,064751	11,802821	-0,216009	-0,097201	-0,008557	-7,138402	0,679167	-0,612920	-0,216009	-0,097201	-0,008557	-7,138402	0,679167	-0,612920
09:43:55,35	0,612990	3,216941	-0,064984	-1,013011	-0,216002	-0,509028	-0,207969	-0,094330	-0,008269	0,301136	-15,921524	-0,634618	-0,430250	-2,683096	-1,069086	-21,324458	7,054099	11,786379	-0,207969	-0,094330	-0,008269	-7,103732	0,404057	-0,634618	-0,207969	-0,094330	-0,008269	-7,103732	0,404057	-0,634618
09:43:55,40	0,612990	3,216941	-0,064984	-1,013011	-0,216002	-0,509028	-0,207969	-0,094330	-0,008269	0,301136	-15,921524	-0,634618	-0,425485	-2,688743	-1,069436	-21,320810	7,076258	11,794517	-0,207969	-0,094330	-0,008269	-7,103732	0,404057	-0,634618	-0,207969	-0,094330	-0,008269	-7,103732	0,404057	-0,634618
09:43:55,45	0,612990	3,216941	-0,064984	-1,013011	-0,216002	-0,509028	-0,205462	-0,101280	-0,008619	0,683587	-15,799046	-0,626480	-0,421996	-2,687357	-1,068671	-21,337182	7,066836	11,789882	-0,208407	-0,103609	-0,007854	-7,344960	0,398262	-0,631115	-0,208407	-0,103609	-0,007854	-7,344960	0,398262	-0,631115
09:43:55,50	0,612990	3,216941	-0,064984	-1,013011	-0,216002	-0,509028	-0,208407	-0,103609	-0,007854	0,788316	-15,961658	-0,631115	-0,421439	-2,688131	-1,069078	-21,363527	7,090161	11,776593	-0,208407	-0,103609	-0,007854	-7,344960	0,398262	-0,631115	-0,208407	-0,103609	-0,007854	-7,344960	0,398262	-0,631115
09:43:55,55	0,612990	3,216941	-0,064984	-1,013011	-0,216002	-0,509028	-0,208015	-0,104477	-0,008261	0,840518	-15,975767	-0,644404	-0,423822	-2,678833	-1,070648	-21,343858	7,087223	11,802446	-0,208015	-0,104477	-0,008261	-7,360953	0,353403	-0,644404	-0,208015	-0,104477	-0,008261	-7,360953	0,353403	-0,644404
09:43:55,60	0,612990	3,216941	-0,064984	-1,013011	-0,216002	-0,509028	-0,214875	-0,097766	-0,009831	0,498797	-16,314001	-0,618552	-0,425006	-2,687038	-1,073718	-21,376103	7,135104	11,828983	-0,207178	-0,100842	-0,012901	-7,231985	0,297866	-0,592014	-0,207178	-0,100842	-0,012901	-7,231985	0,297866	-0,592014
09:43:55,65	0,612990	3,216941	-0,064984	-1,013011	-0,216002	-0,509028	-0,207178	-0,100842	-0,012901	0,684116	-15,965618	-0,592014	-0,423843	-2,685072	-1,068325	-21,371969	7,068139	11,770710	-0,207178	-0,100842	-0,012901	-7,231985	0,297866	-0,592014	-0,207178	-0,100842	-0,012901	-7,231985	0,297866	-0,592014
09:43:55,70	0,612990	3,216941	-0,064984	-1,013011	-0,216002	-0,509028	-0,211344	-0,096906	-0,008300	0,423436	-16,211566	-0,609286	-0,426332	-2,681461	-1,069118	-21,429485	7,101275	11,811711	-0,211344	-0,096906	-0,008300	-7,183659	0,378949	-0,609286	-0,211344	-0,096906	-0,008300	-7,183659	0,378949	-0,609286
09:43:55,75	0,612990	3,216941	-0,064984	-1,013011	-0,216002	-0,509028	-0,211344	-0,096906	-0,008300	0,423436	-16,211566	-0,609286	-0,430381	-2,684125	-1,067578	-21,407203	7,093936	11,770454	-0,211344	-0,096906	-0,008300	-7,183659	0,378949	-0,609286	-0,211344	-0,096906	-0,008300	-7,183659	0,378949	-0,609286
09:43:55,80	0,612990	3,216941	-0,064984	-1,013011	-0,216002	-0,509028	-0,207013	-0,094730	-0,006760	0,315107	-15,963390	-0,650543	-0,430400	-2,685882	-1,070660	-21,415565	7,106979	11,801640	-0,207013	-0,094730	-0,006760	-7,121228	0,287145	-0,650543	-0,207013	-0,094730	-0,006760	-7,121228	0,287145	-0,650543
09:43:55,85	0,612990	3,216941	-0,064984	-1,013011	-0,216002	-0,509028	-0,205481	-0,095593	-0,009843	0,367074	-15,897496	-0,619357	-0,427350	-2,685750	-1,068305	-21,363767	7,084064	11,794642	-0,205481	-0,095593	-0,009843	-7,136970	0,232788	-0,619357	-0,205481	-0,095593	-0,009843	-7,136970	0,232788	-0,619357
09:43:55,90	0,612990	3,216941	-0,064984	-1,013011	-0,216002	-0,509028	-0,207121	-0,098168	-0,007488	0,507027	-15,926439	-0,626355	-0,424420	-2,688248	-1,070607	-21,381380	7,119640	11,826570	-0,207121	-0,098168	-0,007488	-7,199155	0,332554	-0,626355	-0,207121	-0,098168	-0,007488	-7,199155	0,332554	-0,626355
09:43:55,95	0,612990	3,216941	-0,064984	-1,013011	-0,216002	-0,509028	-0,206423	-0,101955	-0,009790	0,725961	-15,923204	-0,594427	-0,426270	-2,683286	-1,069138	-21,420837	7,130491	11,768704	-0,206423	-0,101955	-0,009790	-7,277509	0,281025	-0,594427	-0,206423	-0,101955	-0,009790	-7,277509	0,281025	-0,594427
09:43:56,00	0,612990	3,216941	-0,064984	-1,013011	-0,216002	-0,509028	-0,209795	-0,097872	-0,008321	0,503290	-16,138136	-0,652293	-0,428005	-2,686030	-1,067540	-21,399067	7,093251	11,799525	-0,209795	-0,097872	-0,008321	-7,179629	0,330782	-0,652293	-0,209795	-0,097872	-0,008321	-7,179629	0,330782	-0,652293
09:43:56,05	0,612990	3,216941	-0,064984	-1,013011	-0,216002	-0,509028	-0,206551	-0,097741	-0,006723	0,475156	-15,931976	-0,621473	-0,429413	-2,687177	-1,068791	-21,416503	7,089151	11,779732	-0,206551	-0,097741	-0,006723	-7,197545	0,282291	-0,621473	-0,206551	-0,097741	-0,006723	-7,197545	0,282291	-0,621473
09:43:56,10	0,612990	3,216941	-0,064984	-1,013011	-0,216002	-0,509028	-0,204854	-0,097095	-0,007974	0,429272	-15,856772	-0,641265	-0,429859	-2,686337	-1,070285	-21,434500	7,088149	11,791339	-0,205358	-0,096289	-0,009468	-7,181193	0,222537	-0,629658	-0,205358	-0,096289	-0,009468	-7,181193	0,222537	-0,629658
09:43:56,15	0,612990	3,216941	-0,064984	-1,013011	-0,216002	-0,509028	-0,205358	-0,096289	-0,009468	0,377496	-15,898069	-0,629658	-0,430438	-2,681725	-1,070695	-21,430691	7,126188	11,788507	-0,205358	-0,096289	-0,009468	-7,181193	0,222537	-0,629658	-0,205358	-0,096289	-0,009468	-7,181193	0,222537	-0,629658
09:43:56,20	0,612990	3,216941	-0,064984	-1,013011	-0,216002	-0,509028	-0,209063	-0,093481	-0,009878	0,266340	-16,106422	-0,632490	-0,427340	-2,681190	-1,070243	-21,360558	7,145426	11,827503	-0,209063	-0,093481	-0,009878	-7,071940	0,304986	-0,632490	-0,209063	-0,093481	-0,009878	-7,071940	0,304986	-0,632490
09:43:56,25	0,612990	3,216941	-0,064984	-1,013011	-0,216002	-0,509028	-0,211075	-0,095897	-0,009426	0,443708	-16,159952	-0,593494	-0,425273	-2,684429	-1,069610	-21,430308	7,112166	11,784251	-0,211075	-0,095897	-0,009426	-7,084240	0,409434	-0,593494	-0,211075	-0,095897	-0,009426	-7,084240	0,409434	-0,593494
09:43:56,30	0,612990	3,216941	-0,064984	-1,013011	-0,216002	-0,509028	-0,209304	-0,099307	-0,008793	0,557326	-16,111614	-0,636746	-0,423897	-2,682112	-1,069886	-21,392793	7,093919	11,792510	-0,211998	-0,099340	-0,009069	-7,236185	0,431731	-0,628487	-0,211998	-0,099340	-0,009069	-7,236185	0,431731	-0,628487
09:43:56,35	0,612990	3,216941	-0,064984	-1,013011	-0,216002	-0,509028	-0,204681	-0,098282	-0,008624	0,457486	-15,837631	-0,645865	-0,428471	-2,687920	-1,069441	-21,424467	7,055040	11,775132	-0,204681	-0,098282	-0,008624	-7,257669	0,229846	-0,645865	-0,204681	-0,098282	-0,008624	-7,257669	0,229846	-0,645865
09:43:56,40	0,612990	3,216941	-0,064984	-1,013011	-0,216002	-0,509028	-0,204681	-0,098282	-0,008624	0,457486	-15,837631	-0,645865	-0,427380	-2,687145	-1,065223	-21,392600	7,090682	11,768837	-0,204681	-0,098282	-0,008624	-7,257669	0,229846	-0,645865	-0,204681	-0,098282	-0,008624	-7,257669	0,229846	-0,645865
09:43:56,45	0,612990	3,216941	-0,064984	-1,013011	-0,216002	-0,509028	-0,205898	-0,098840	-0,004405	0,533302	-15,891114	-0,652160	-0,427499	-2,682688	-1,069912	-21,435110	7,119542	11,788228	-0,205898	-0,098840	-0,004405	-7,225655	0,271860	-0,652160	-0,205898	-0,098840	-0,004405	-7,225655	0,271860	-0,652160
09:43:56,50	0,612990	3,216941	-0,064984	-1,013011	-0,216002	-0,509028	-0,209699	-0,096509	-0,009095	0,415795	-16,140005	-0,632769	-0,429268	-2,688010	-1,068695	-21,436529	7,088950	11,829033	-0,209699	-0,096509	-0,009095	-7,160128	0,321338	-0,632769	-0,209699	-0,096509	-0,009095	-7,160128	0,321338	-0,632769
09:43:56,55	0,612990	3,216941	-0,064984	-1,013011	-0,216002	-0,509028	-0,204205	-0,097638	-0,007877	0,447311	-15,840267	-0,591964	-0,426712	-2,687840	-1,071540	-21,417488	7,102679	11,778179	-0,204205	-0,097638	-0,007877	-7,217255	0,189823	-0,591964	-0,204205	-0,097638	-0,007877	-7,217255	0,189823	-0,591964
09:43:56,60	0,612990	3,216941	-0,064984	-1,013011	-0,216002	-0,509028	-0,205630	-0,099766	-0,010722	0,579363	-15,904762	-0,642819	-0,422696	-2,681500	-1,069504	-21,407499	7,169701	11,795154	-0,213129	-0,100074	-0,008687	-7,197368	0,411065	-0,625843	-0,213129	-0,100074	-0,008687	-7,197368	0,411065	-0,625843
09:43:56,65	0,612990	3,216941	-0,064984	-1,013011	-0,216002	-0,509028	-0,202327	-0,093968	-0,007805	0,261803	-15,747627	-0,615458	-0,433384	-2,687802	-1,068623	-21,438220	7,096044	11,805539	-0,202327	-0,093968	-0,007805	-7,114720	0,135048	-0,615458	-0,202327	-0,093968	-0,007805	-7,114720	0,135048	-0,615458
09:43:56,70	0,612990	3,216941	-0,064984	-1,013011	-0,216002	-0,509028	-0,202327	-0,093968	-0,007805	0,261803	-15,747627	-0,615458	-0,424438	-2,680547	-1,066693	-21,391415	7,145192	11,783855	-0,202327	-0,093968	-0,007805	-7,114720	0,135048	-0,615458	-0,202327	-0,093968	-0,007805	-7,114720	0,135048	-0,615458
09:43:56,75	0,612990	3,216941	-0,064984	-1,013011	-0,216002	-0,509028	-0,213083	-0,098089	-0,005876	0,542025	-16,290966	-0,637142	-0,425106	-2,681447	-1,070657	-21,401153	7,092694	11,812296	-0,213083	-0,098089	-0,005876	-7,157942	0,436035	-0,637142	-0,213083	-0,098089	-0,005876	-7,157942	0,436035	-0,637142
09:43:56,80	0,612990	3,216941	-0,064984	-1,013011	-0,216002	-0,509028	-0,211969	-0,097960	-0,009840	0,485008	-16,215242	-0,608701	-0,426378	-2,680029	-1,069501	-21,445769	7,107718	11,836749	-0,211969	-0,097960	-0,009840	-7,204869	0,424340	-0,608701	-0,211969	-0,097960	-0,009840	-7,204869	0,424340	-0,608701
09:43:56,85	0,612990	3,216941	-0,064984	-1,013011	-0,216002	-0,509028	-0,204463	-0,100126	-0,007653	0,577850	-15,851968	-0,649209	-0,426983	-2,689031	-1,068470	-21,434456	7,089063	11,771788	-0,204463	-0,100126	-0,007653	-7,282068	0,198412	-0,649209	-0,204463	-0,100126	-0,007653	-7,282068	0,198412	-0,649209
09:43:56,90	0,612990	3,216941	-0,064984	-1,013011	-0,216002	-0,509028	-0,209927	-0,099876	-0,007874	0,621210	-16,131713	-0,594266	-0,424468	-2,684174	-1,068691	-21,402476	7,135688	11,826731	-0,209927	-0,099876	-0,007874	-7,219070	0,347591	-0,594266	-0,209927	-0,099876	-0,007874	-7,219070	0,347591	-0,594266
09:43:56,95	0,612990	3,216941	-0,064984	-1,013011	-0,216002	-0,509028	-0,209927	-0,099876	-0,007874	0,621210	-16,131713	-0,594266	-0,429825	-2,683307	-1,070290	-21,426663	7,136633	11,798115	-0,209927	-0,099876	-0,007874	-7,219070	0,347591	-0,594266	-0,209927	-0,099876	-0,007874	-7,219070	0,347591	-0,594266
09:43:57,00	0,612990	3,216941	-0,064984	-1,013011	-0,216002	-0,509028	-0,208368	-0,097236	-0,005599	0,433519	-16,086540	-0,630344	-0,427534	-2,684204	-1,066416	-21,458799	7,110007	11,790653	-0,208368	-0,097236	-0,005599	-7,199507	0,270319	-0,630344	-0,208368	-0,097236	-0,005599	-7,199507	0,270319	-0,630344
09:43:57,06	0,612990	3,216941	-0,064984	-1,013011	-0,216002	-0,509028	-0,206019	-0,098646	-0,006771	0,506421	-15,945762	-0,664419	-0,426350	-2,684851	-1,068354	-21,450473	7,098211	11,786632	-0,206019	-0,098646	-0,006771	-7,237253	0,226742	-0,664419	-0,206019	-0,098646	-0,006771	-7,237253	0,226742	-0,664419
09:43:57,11	0,612990	3,216941	-0,064984	-1,013011	-0,216002	-0,509028	-0,208313	-0,102880	-0,011384	0,775247	-16,035663	-0,636206	-0,422673	-2,687074	-1,072201	-21,393095	7,127758	11,784791	-0,208313	-0,102880	-0,011384	-7,300856	0,316892	-0,636206	-0,208313	-0,102880	-0,011384	-7,300856	0,316892	-0,636206
09:43:57,16	0,612990	3,216941	-0,064984	-1,013011	-0,216002	-0,509028	-0,208313	-0,102880	-0,011384	0,775247	-16,035663	-0,636206	-0,431705	-2,683360	-1,072281	-21,489415	7,167201	11,776392	-0,208313	-0,102880	-0,011384	-7,300856	0,316892	-0,636206	-0,208313	-0,102880	-0,011384	-7,300856	0,316892	-0,636206
09:43:57,21	0,612990	3,216941	-0,064984	-1,013011	-0,216002	-0,509028	-0,207013	-0,093202	-0,011464	0,257949	-16,071207	-0,644605	-0,409028	-2,657978	-1,094838	-22,266753	7,617894	11,829112	-0,207013	-0,093202	-0,011464	-7,058370	0,179309	-0,644605	-0,207013	-0,093202	-0,011464	-7,058370	0,179309	-0,644605
09:43:57,26	0,612921	3,216961	-0,064993	-1,013006	-0,226004	-0,509005	-0,244778	-0,102449	0,008184	0,675352	-19,437098	-0,601325	-0,404814	-2,655278	-1,052633	-22,735396	7,813264	11,819672	-0,244778	-0,102449	0,008184	-7,366921	-0,221987	-0,601325	-0,244778	-0,102449	0,008184	-7,366921	-0,221987	-0,601325
09:43:57,31	0,612921	3,216961	-0,064993	-1,013006	-0,226004	-0,509005	-0,244778	-0,102449	0,008184	0,675352	-19,437098	-0,601325	-0,402727	-2,657205	-1,051518	-22,757990	7,896086	11,838104	-0,244778	-0,102449	0,008184	-7,366921	-0,221987	-0,601325	-0,244778	-0,102449	0,008184	-7,366921	-0,221987	-0,601325
09:43:57,36	0,612921	3,216961	-0,064993	-1,013006	-0,226004	-0,509005	-0,244153	-0,105220	0,009300	0,879833	-19,465573	-0,582893	-0,409365	-2,660197	-1,051850	-22,833608	7,876668	11,824757	-0,244153	-0,105220	0,009300	-7,379903	-0,299528	-0,582893	-0,244153	-0,105220	0,009300	-7,379903	-0,299528	-0,582893
09:43:57,41	0,612921	3,216961	-0,064993	-1,013006	-0,226004	-0,509005	-0,238243	-0,100968	0,008967	0,604102	-19,214024	-0,596240	-0,402306	-2,658074	-1,049247	-22,852566	7,913007	11,809109	-0,238243	-0,100968	0,008967	-7,321850	-0,511925	-0,596240	-0,238243	-0,100968	0,008967	-7,321850	-0,511925	-0,596240
09:43:57,46	0,612921	3,216961	-0,064993	-1,013006	-0,226004	-0,509005	-0,243611	-0,106019	0,011571	0,888777	-19,527741	-0,611888	-0,411867	-2,653182	-1,053178	-22,909836	7,961441	11,832095	-0,243611	-0,106019	0,011571	-7,433726	-0,404263	-0,611888	-0,243611	-0,106019	0,011571	-7,433726	-0,404263	-0,611888
09:43:57,51	0,612921	3,216961	-0,064993	-1,013006	-0,226004	-0,509005	-0,243067	-0,095293	0,007640	0,344305	-19,573267	-0,588902	-0,409551	-2,656835	-1,053357	-22,927388	7,933253	11,836993	-0,243067	-0,095293	0,007640	-7,136162	-0,492495	-0,588902	-0,243067	-0,095293	0,007640	-7,136162	-0,492495	-0,588902
09:43:57,56	0,612921	3,216961	-0,064993	-1,013006	-0,226004	-0,509005	-0,236424	-0,104594	0,008857	0,770029	-19,189875	-0,592624	-0,407134	-2,663586	-1,051960	-22,905954	7,892271	11,828373	-0,236424	-0,104594	0,008857	-7,440616	-0,630591	-0,592624	-0,236424	-0,104594	0,008857	-7,440616	-0,630591	-0,592624
09:43:57,61	0,612921	3,216961	-0,064993	-1,013006	-0,226004	-0,509005	-0,236424	-0,104594	0,008857	0,770029	-19,189875	-0,592624	-0,404150	-2,651846	-1,054710	-22,875780	7,962645	11,834248	-0,236424	-0,104594	0,008857	-7,440616	-0,630591	-0,592624	-0,236424	-0,104594	0,008857	-7,440616	-0,630591	-0,592624
09:43:57,66	0,612921	3,216961	-0,064993	-1,013006	-0,226004	-0,509005	-0,248083	-0,101308	0,006107	0,675180	-19,805214	-0,586749	-0,409548	-2,657630	-1,052818	-22,923929	7,895908	11,771521	-0,248083	-0,101308	0,006107	-7,277501	-0,330676	-0,586749	-0,248083	-0,101308	0,006107	-7,277501	-0,330676	-0,586749
09:43:57,71	0,612921	3,216961	-0,064993	-1,013006	-0,226004	-0,509005	-0,240375	-0,099525	0,007999	0,500595	-19,412714	-0,649476	-0,404842	-2,653149	-1,050480	-22,932275	7,942745	11,802233	-0,240375	-0,099525	0,007999	-7,312122	-0,543274	-0,649476	-0,240375	-0,099525	0,007999	-7,312122	-0,543274	-0,649476
09:43:57,76	0,612921	3,216961	-0,064993	-1,013006	-0,226004	-0,509005	-0,239924	-0,097111	0,005321	0,402816	-19,375165	-0,599398	-0,411865	-2,656813	-1,055496	-22,897850	7,912913	11,821600	-0,239924	-0,097111	0,005321	-7,220375	-0,541151	-0,599398	-0,239924	-0,097111	0,005321	-7,220375	-0,541151	-0,599398
09:43:57,81	0,612921	3,216961	-0,064993	-1,013006	-0,226004	-0,509005	-0,239924	-0,097111	0,005321	0,402816	-19,375165	-0,599398	-0,404224	-2,656432	-1,053165	-22,930694	7,975933	11,828760	-0,239924	-0,097111	0,005321	-7,220375	-0,541151	-0,599398	-0,239924	-0,097111	0,005321	-7,220375	-0,541151	-0,599398
09:43:57,86	0,612921	3,216961	-0,064993	-1,013006	-0,226004	-0,509005	-0,238291	-0,098959	0,008429	0,506850	-19,379474	-0,571642	-0,411080	-2,659151	-1,052388	-22,971142	7,964377	11,849355	-0,238291	-0,098959	0,008429	-7,261433	-0,673620	-0,571642	-0,238291	-0,098959	0,008429	-7,261433	-0,673620	-0,571642
09:43:57,91	0,612921	3,216961	-0,064993	-1,013006	-0,226004	-0,509005	-0,241140	-0,105355	0,008067	0,884748	-19,459655	-0,603298	-0,404116	-2,659882	-1,052750	-22,889646	7,969616	11,817699	-0,241140	-0,105355	0,008067	-7,385652	-0,530168	-0,603298	-0,241140	-0,105355	0,008067	-7,385652	-0,530168	-0,603298
09:43:57,96	0,612921	3,216961	-0,064993	-1,013006	-0,226004	-0,509005	-0,243204	-0,096417	0,007244	0,380037	-19,641826	-0,563305	-0,410825	-2,653626	-1,053573	-22,974434	7,972457	11,857693	-0,243204	-0,096417	0,007244	-7,188728	-0,550324	-0,563305	-0,243204	-0,096417	0,007244	-7,188728	-0,550324	-0,563305
09:43:58,01	0,612921	3,216961	-0,064993	-1,013006	-0,226004	-0,509005	-0,240691	-0,101906	0,005995	0,703108	-19,501851	-0,594756	-0,407328	-2,658546	-1,054822	-22,947533	8,000420	11,826241	-0,240691	-0,101906	0,005995	-7,296508	-0,607595	-0,594756	-0,240691	-0,101906	0,005995	-7,296508	-0,607595	-0,594756
09:43:58,06	0,612921	3,216961	-0,064993	-1,013006	-0,226004	-0,509005	-0,244059	-0,103221	0,008869	0,715907	-19,698071	-0,614582	-0,404505	-2,656287	-1,051949	-22,993583	7,962825	11,806416	-0,244059	-0,103221	0,008869	-7,386939	-0,539425	-0,614582	-0,244059	-0,103221	0,008869	-7,386939	-0,539425	-0,614582
09:43:58,11	0,612921	3,216961	-0,064993	-1,013006	-0,226004	-0,509005	-0,244059	-0,103221	0,008869	0,715907	-19,698071	-0,614582	-0,405487	-2,660344	-1,053653	-22,887040	7,969842	11,821961	-0,244059	-0,103221	0,008869	-7,386939	-0,539425	-0,614582	-0,244059	-0,103221	0,008869	-7,386939	-0,539425	-0,614582
09:43:58,16	0,612921	3,216961	-0,064993	-1,013006	-0,226004	-0,509005	-0,240054	-0,104399	0,007164	0,836515	-19,401062	-0,599036	-0,407549	-2,661527	-1,053649	-22,930199	7,962563	11,849901	-0,240054	-0,104399	0,007164	-7,358809	-0,556792	-0,599036	-0,240054	-0,104399	0,007164	-7,358809	-0,556792	-0,599036
09:43:58,21	0,612921	3,216961	-0,064993	-1,013006	-0,226004	-0,509005	-0,249979	-0,102173	0,008829	0,721451	-19,950707	-0,557663	-0,402453	-2,650637	-1,051989	-22,915784	7,987221	11,863334	-0,249979	-0,102173	0,008829	-7,299146	-0,327380	-0,557663	-0,249979	-0,102173	0,008829	-7,299146	-0,327380	-0,557663
09:43:58,26	0,612921	3,216961	-0,064993	-1,013006	-0,226004	-0,509005	-0,249979	-0,102173	0,008829	0,721451	-19,950707	-0,557663	-0,408844	-2,659818	-1,054327	-22,952983	7,950372	11,836055	-0,249979	-0,102173	0,008829	-7,299146	-0,327380	-0,557663	-0,249979	-0,102173	0,008829	-7,299146	-0,327380	-0,557663
09:43:58,31	0,612921	3,216961	-0,064993	-1,013006	-0,226004	-0,509005	-0,238832	-0,101229	0,006490	0,621863	-19,384871	-0,584942	-0,409553	-2,660229	-1,055100	-22,947934	7,973948	11,838257	-0,238832	-0,101229	0,006490	-7,324648	-0,636558	-0,584942	-0,238832	-0,101229	0,006490	-7,324648	-0,636558	-0,584942
09:43:58,36	0,612921	3,216961	-0,064993	-1,013006	-0,226004	-0,509005	-0,238121	-0,100821	0,005717	0,623553	-19,355334	-0,582741	-0,407581	-2,654155	-1,054991	-22,929737	7,975595	11,832030	-0,238121	-0,100821	0,005717	-7,290876	-0,662805	-0,582741	-0,238121	-0,100821	0,005717	-7,290876	-0,662805	-0,582741
09:43:58,41	0,612921	3,216961	-0,064993	-1,013006	-0,226004	-0,509005	-0,244367	-0,099491	0,005827	0,564945	-19,665180	-0,588967	-0,406579	-2,654182	-1,052398	-22,927421	7,980720	11,830762	-0,244367	-0,099491	0,005827	-7,245120	-0,482355	-0,588967	-0,244367	-0,099491	0,005827	-7,245120	-0,482355	-0,588967
09:43:58,46	0,612921	3,216961	-0,064993	-1,013006	-0,226004	-0,509005	-0,236906	-0,099720	0,008884	0,493935	-19,284851	-0,618322	-0,411114	-2,660732	-1,051934	-22,977830	7,907650	11,802676	-0,236906	-0,099720	0,008884	-7,334062	-0,687767	-0,618322	-0,236906	-0,099720	0,008884	-7,334062	-0,687767	-0,618322
09:43:58,51	0,612921	3,216961	-0,064993	-1,013006	-0,226004	-0,509005	-0,236906	-0,099720	0,008884	0,493935	-19,284851	-0,618322	-0,406551	-2,659695	-1,052764	-22,934288	7,999676	11,833272	-0,236906	-0,099720	0,008884	-7,334062	-0,687767	-0,618322	-0,236906	-0,099720	0,008884	-7,334062	-0,687767	-0,618322
09:43:58,56	0,612921	3,216961	-0,064993	-1,013006	-0,226004	-0,509005	-0,243814	-0,100196	0,009573	0,576767	-19,661070	-0,588836	-0,407248	-2,654987	-1,051244	-22,963527	7,966429	11,832161	-0,243814	-0,100196	0,009573	-7,288632	-0,521708	-0,588836	-0,243814	-0,100196	0,009573	-7,288632	-0,521708	-0,588836
09:43:58,61	0,612921	3,216961	-0,064993	-1,013006	-0,226004	-0,509005	-0,243814	-0,100196	0,009573	0,576767	-19,661070	-0,588836	-0,411337	-2,652883	-1,049713	-22,947968	7,968588	11,811363	-0,243814	-0,100196	0,009573	-7,288632	-0,521708	-0,588836	-0,243814	-0,100196	0,009573	-7,288632	-0,521708	-0,588836
09:43:58,66	0,612921	3,216961	-0,064993	-1,013006	-0,226004	-0,509005	-0,235666	-0,102170	0,008456	0,638575	-19,218311	-0,563298	-0,409612	-2,663030	-1,052361	-22,967398	7,921519	11,857699	-0,235666	-0,102170	0,008456	-7,381767	-0,718506	-0,563298	-0,235666	-0,102170	0,008456	-7,381767	-0,718506	-0,563298
09:43:58,71	0,612921	3,216961	-0,064993	-1,013006	-0,226004	-0,509005	-0,235666	-0,102170	0,008456	0,638575	-19,218311	-0,563298	-0,404966	-2,656862	-1,053215	-23,000480	7,959129	11,804551	-0,235666	-0,102170	0,008456	-7,381767	-0,718506	-0,563298	-0,235666	-0,102170	0,008456	-7,381767	-0,718506	-0,563298
09:43:58,76	0,612921	3,216961	-0,064993	-1,013006	-0,226004	-0,509005	-0,243331	-0,103110	0,007603	0,703461	-19,664308	-0,616446	-0,413289	-2,656767	-1,053402	-22,959953	7,941613	11,804686	-0,243331	-0,103110	0,007603	-7,390635	-0,562859	-0,616446	-0,243331	-0,103110	0,007603	-7,390635	-0,562859	-0,616446
09:43:58,81	0,612921	3,216961	-0,064993	-1,013006	-0,226004	-0,509005	-0,239252	-0,095854	0,007415	0,331289	-19,408360	-0,616311	-0,406617	-2,663230	-1,055486	-22,955935	7,957634	11,823578	-0,239252	-0,095854	0,007415	-7,193280	-0,627088	-0,616311	-0,239252	-0,095854	0,007415	-7,193280	-0,627088	-0,616311
09:43:58,86	0,612921	3,216961	-0,064993	-1,013006	-0,226004	-0,509005	-0,236991	-0,104863	0,005331	0,815625	-19,295300	-0,597419	-0,407214	-2,654735	-1,052783	-22,951331	7,992340	11,848380	-0,236991	-0,104863	0,005331	-7,416127	-0,691546	-0,597419	-0,236991	-0,104863	0,005331	-7,416127	-0,691546	-0,597419
09:43:58,91	0,612921	3,216961	-0,064993	-1,013006	-0,226004	-0,509005	-0,244049	-0,100099	0,008035	0,600268	-19,675683	-0,572617	-0,408920	-2,655663	-1,052421	-22,983534	7,954247	11,829880	-0,244049	-0,100099	0,008035	-7,257528	-0,517874	-0,572617	-0,244049	-0,100099	0,008035	-7,257528	-0,517874	-0,572617
09:43:58,97	0,612921	3,216961	-0,064993	-1,013006	-0,226004	-0,509005	-0,242392	-0,099086	0,008396	0,498459	-19,598406	-0,591117	-0,411392	-2,656726	-1,053207	-22,977025	7,968726	11,813212	-0,242392	-0,099086	0,008396	-7,279754	-0,570603	-0,591117	-0,242392	-0,099086	0,008396	-7,279754	-0,570603	-0,591117
09:43:59,02	0,612921	3,216961	-0,064993	-1,013006	-0,226004	-0,509005	-0,240236	-0,097476	0,007610	0,430582	-19,487873	-0,607785	-0,404894	-2,653573	-1,053965	-22,951546	7,952456	11,829017	-0,240236	-0,097476	0,007610	-7,221321	-0,629352	-0,607785	-0,240236	-0,097476	0,007610	-7,221321	-0,629352	-0,607785
09:43:59,07	0,612921	3,216961	-0,064993	-1,013006	-0,226004	-0,509005	-0,246215	-0,101527	0,006852	0,639860	-19,768566	-0,591980	-0,412964	-2,660109	-1,057692	-23,212845	8,122320	11,835432	-0,246215	-0,101527	0,006852	-7,330011	-0,440715	-0,591980	-0,246215	-0,101527	0,006852	-7,330011	-0,440715	-0,591980
09:43:59,12	0,612921	3,216961	-0,064993	-1,013006	-0,226004	-0,509005	-0,236520	-0,097807	0,003125	0,462861	-19,575646	-0,585565	-0,376496	-2,608121	-1,079367	-22,877821	7,888292	11,900148	-0,236520	-0,097807	0,003125	-7,214965	-1,008858	-0,585565	-0,236520	-0,097807	0,003125	-7,214965	-1,008858	-0,585565
09:43:59,17	0,613006	3,217082	-0,064991	-1,013021	-0,236018	-0,509011	-0,299777	-0,103395	-0,018549	0,718265	-22,457865	-0,520849	-0,370977	-2,603946	-1,039916	-23,305095	8,138100	11,828738	-0,306152	-0,106087	0,020901	-7,466840	0,748608	-0,592259	-0,306152	-0,106087	0,020901	-7,466840	0,748608	-0,592259
09:43:59,22	0,613006	3,217082	-0,064991	-1,013021	-0,236018	-0,509011	-0,306152	-0,106087	0,020901	0,860954	-23,284288	-0,592259	-0,377693	-2,604173	-1,039576	-23,425177	8,170509	11,848989	-0,306152	-0,106087	0,020901	-7,466840	0,748608	-0,592259	-0,306152	-0,106087	0,020901	-7,466840	0,748608	-0,592259
09:43:59,27	0,613006	3,217082	-0,064991	-1,013021	-0,236018	-0,509011	-0,302597	-0,100385	0,021241	0,532479	-23,219660	-0,572008	-0,379471	-2,608609	-1,038011	-23,445280	8,172255	11,852179	-0,302597	-0,100385	0,021241	-7,347712	0,534219	-0,572008	-0,302597	-0,100385	0,021241	-7,347712	0,534219	-0,572008
09:43:59,32	0,613006	3,217082	-0,064991	-1,013021	-0,236018	-0,509011	-0,297867	-0,101062	0,022806	0,559183	-22,991957	-0,568818	-0,378361	-2,607213	-1,039189	-23,463459	8,150655	11,853598	-0,297867	-0,101062	0,022806	-7,374214	0,390578	-0,568818	-0,297867	-0,101062	0,022806	-7,374214	0,390578	-0,568818
09:43:59,37	0,613006	3,217082	-0,064991	-1,013021	-0,236018	-0,509011	-0,299630	-0,101326	0,021628	0,545078	-23,088618	-0,567400	-0,381304	-2,608884	-1,039577	-23,474942	8,176932	11,858074	-0,299630	-0,101326	0,021628	-7,408986	0,432375	-0,567400	-0,299630	-0,101326	0,021628	-7,408986	0,432375	-0,567400
09:43:59,42	0,613006	3,217082	-0,064991	-1,013021	-0,236018	-0,509011	-0,296712	-0,099612	0,021241	0,472976	-22,959927	-0,562923	-0,378411	-2,616485	-1,042545	-23,501303	8,151151	11,882924	-0,296712	-0,099612	0,021241	-7,346555	0,331945	-0,562923	-0,296712	-0,099612	0,021241	-7,346555	0,331945	-0,562923
09:43:59,47	0,613006	3,217082	-0,064991	-1,013021	-0,236018	-0,509011	-0,291576	-0,105919	0,018272	0,765430	-22,702792	-0,538073	-0,373585	-2,608119	-1,040337	-23,449204	8,194401	11,855434	-0,291576	-0,105919	0,018272	-7,549196	0,185902	-0,538073	-0,291576	-0,105919	0,018272	-7,549196	0,185902	-0,538073
09:43:59,52	0,613006	3,217082	-0,064991	-1,013021	-0,236018	-0,509011	-0,300157	-0,101636	0,020463	0,607751	-23,198812	-0,535176	-0,373719	-2,612692	-1,039568	-23,526779	8,201215	11,864971	-0,300157	-0,101636	0,020463	-7,370669	0,363532	-0,535176	-0,300157	-0,101636	0,020463	-7,370669	0,363532	-0,535176
09:43:59,57	0,613006	3,217082	-0,064991	-1,013021	-0,236018	-0,509011	-0,300157	-0,101636	0,020463	0,607751	-23,198812	-0,535176	-0,380402	-2,607215	-1,041142	-23,515934	8,216224	11,877261	-0,300157	-0,101636	0,020463	-7,370669	0,363532	-0,535176	-0,300157	-0,101636	0,020463	-7,370669	0,363532	-0,535176
09:43:59,62	0,613006	3,217082	-0,064991	-1,013021	-0,236018	-0,509011	-0,298608	-0,099559	0,019675	0,483771	-23,113704	-0,543736	-0,382514	-2,614113	-1,039180	-23,510190	8,195516	11,862651	-0,298608	-0,099559	0,019675	-7,331629	0,327063	-0,543736	-0,298608	-0,099559	0,019675	-7,331629	0,327063	-0,543736
09:43:59,67	0,613006	3,217082	-0,064991	-1,013021	-0,236018	-0,509011	-0,291579	-0,101179	0,021637	0,552920	-22,732832	-0,558347	-0,379035	-2,612670	-1,041909	-23,520766	8,176268	11,859774	-0,291579	-0,101179	0,021637	-7,389605	0,156104	-0,558347	-0,291579	-0,101179	0,021637	-7,389605	0,156104	-0,558347
09:43:59,72	0,613006	3,217082	-0,064991	-1,013021	-0,236018	-0,509011	-0,294568	-0,103470	0,018908	0,650109	-22,887793	-0,561224	-0,378469	-2,613566	-1,041148	-23,541879	8,189898	11,845393	-0,294568	-0,103470	0,018908	-7,472282	0,235777	-0,561224	-0,294568	-0,103470	0,018908	-7,472282	0,235777	-0,561224
09:43:59,77	0,613006	3,217082	-0,064991	-1,013021	-0,236018	-0,509011	-0,294074	-0,104409	0,019670	0,700162	-22,887240	-0,575604	-0,370710	-2,606953	-1,038424	-23,489274	8,207117	11,841224	-0,294074	-0,104409	0,019670	-7,495906	0,197605	-0,575604	-0,294074	-0,104409	0,019670	-7,495906	0,197605	-0,575604
09:43:59,82	0,613006	3,217082	-0,064991	-1,013021	-0,236018	-0,509011	-0,300885	-0,104549	0,019695	0,767870	-23,222152	-0,542574	-0,374942	-2,607738	-1,041122	-23,495005	8,232571	11,878423	-0,300885	-0,104549	0,019695	-7,439241	0,397354	-0,542574	-0,300885	-0,104549	0,019695	-7,439241	0,397354	-0,542574
09:43:59,87	0,613006	3,217082	-0,064991	-1,013021	-0,236018	-0,509011	-0,300885	-0,104549	0,019695	0,767870	-23,222152	-0,542574	-0,377809	-2,607421	-1,041555	-23,514245	8,251739	11,838673	-0,300885	-0,104549	0,019695	-7,439241	0,397354	-0,542574	-0,300885	-0,104549	0,019695	-7,439241	0,397354	-0,542574
09:43:59,92	0,613006	3,217082	-0,064991	-1,013021	-0,236018	-0,509011	-0,299726	-0,101908	0,019262	0,637487	-23,188129	-0,582324	-0,380888	-2,607531	-1,038849	-23,594243	8,297549	11,872684	-0,299726	-0,101908	0,019262	-7,362259	0,340392	-0,582324	-0,299726	-0,101908	0,019262	-7,362259	0,340392	-0,582324
09:43:59,97	0,613006	3,217082	-0,064991	-1,013021	-0,236018	-0,509011	-0,294667	-0,100781	0,019273	0,550764	-22,889126	-0,594724	-0,381314	-2,611240	-1,041544	-23,497219	8,209401	11,826273	-0,294667	-0,100781	0,019273	-7,360563	0,242232	-0,594724	-0,294667	-0,100781	0,019273	-7,360563	0,242232	-0,594724
09:44:00,02	0,613006	3,217082	-0,064991	-1,013021	-0,236018	-0,509011	-0,294667	-0,100781	0,019273	0,550764	-22,889126	-0,594724	-0,380886	-2,612566	-1,040828	-23,530728	8,213283	11,843949	-0,294667	-0,100781	0,019273	-7,360563	0,242232	-0,594724	-0,294667	-0,100781	0,019273	-7,360563	0,242232	-0,594724
09:44:00,07	0,613006	3,217082	-0,064991	-1,013021	-0,236018	-0,509011	-0,293733	-0,101815	0,019990	0,591119	-22,871502	-0,577048	-0,374282	-2,610577	-1,042278	-23,517617	8,249101	11,887657	-0,293733	-0,101815	0,019990	-7,401347	0,186513	-0,577048	-0,293733	-0,101815	0,019990	-7,401347	0,186513	-0,577048
09:44:00,12	0,613006	3,217082	-0,064991	-1,013021	-0,236018	-0,509011	-0,298757	-0,106540	0,018539	0,874415	-23,139337	-0,533341	-0,374952	-2,608982	-1,039185	-23,505221	8,224574	11,868831	-0,298757	-0,106540	0,018539	-7,488995	0,313110	-0,533341	-0,298757	-0,106540	0,018539	-7,488995	0,313110	-0,533341
09:44:00,17	0,613006	3,217082	-0,064991	-1,013021	-0,236018	-0,509011	-0,299803	-0,105162	0,021633	0,787717	-23,170706	-0,552166	-0,377322	-2,603956	-1,040014	-23,543619	8,223041	11,857097	-0,299803	-0,105162	0,021633	-7,467522	0,363815	-0,552166	-0,299803	-0,105162	0,021633	-7,467522	0,363815	-0,552166
09:44:00,22	0,613006	3,217082	-0,064991	-1,013021	-0,236018	-0,509011	-0,302971	-0,100596	0,020803	0,529764	-23,367915	-0,563900	-0,379898	-2,612013	-1,041606	-23,516522	8,202121	11,878491	-0,302971	-0,100596	0,020803	-7,367052	0,415273	-0,563900	-0,302971	-0,100596	0,020803	-7,367052	0,415273	-0,563900
09:44:00,27	0,613006	3,217082	-0,064991	-1,013021	-0,236018	-0,509011	-0,294096	-0,105831	0,022399	0,790665	-22,875301	-0,581950	-0,377226	-2,614259	-1,038418	-23,522288	8,197681	11,839047	-0,294096	-0,105831	0,022399	-7,517064	0,211259	-0,581950	-0,294096	-0,105831	0,022399	-7,517064	0,211259	-0,581950
09:44:00,32	0,613006	3,217082	-0,064991	-1,013021	-0,236018	-0,509011	-0,294096	-0,105831	0,022399	0,790665	-22,875301	-0,581950	-0,380239	-2,612900	-1,039585	-23,532894	8,162170	11,857790	-0,294096	-0,105831	0,022399	-7,517064	0,211259	-0,581950	-0,294096	-0,105831	0,022399	-7,517064	0,211259	-0,581950
09:44:00,37	0,613006	3,217082	-0,064991	-1,013021	-0,236018	-0,509011	-0,293767	-0,102543	0,021233	0,583619	-22,849610	-0,563207	-0,377184	-2,612047	-1,038784	-23,501138	8,223532	11,869287	-0,293767	-0,102543	0,021233	-7,465983	0,211105	-0,563207	-0,293767	-0,102543	0,021233	-7,465983	0,211105	-0,563207
09:44:00,42	0,613006	3,217082	-0,064991	-1,013021	-0,236018	-0,509011	-0,297232	-0,097699	0,018888	0,380373	-23,121796	-0,509557	-0,374931	-2,605014	-1,041151	-23,531767	8,241721	11,877903	-0,297232	-0,097699	0,018888	-7,288965	0,210888	-0,509557	-0,297232	-0,097699	0,018888	-7,288965	0,210888	-0,509557
09:44:00,47	0,613006	3,217082	-0,064991	-1,013021	-0,236018	-0,509011	-0,297232	-0,097699	0,018888	0,380373	-23,121796	-0,509557	-0,376736	-2,615742	-1,041919	-23,563299	8,195066	11,851070	-0,297232	-0,097699	0,018888	-7,288965	0,210888	-0,509557	-0,297232	-0,097699	0,018888	-7,288965	0,210888	-0,509557
09:44:00,52	0,613006	3,217082	-0,064991	-1,013021	-0,236018	-0,509011	-0,293056	-0,106997	0,018898	0,828549	-22,855435	-0,569927	-0,375459	-2,607475	-1,039212	-23,517271	8,242879	11,849506	-0,293056	-0,106997	0,018898	-7,570746	0,149493	-0,569927	-0,293056	-0,106997	0,018898	-7,570746	0,149493	-0,569927
09:44:00,57	0,613006	3,217082	-0,064991	-1,013021	-0,236018	-0,509011	-0,291556	-0,102395	0,018858	0,570520	-22,773962	-0,604996	-0,381473	-2,614741	-1,041959	-23,569670	8,177170	11,816001	-0,291556	-0,102395	0,018858	-7,467455	0,113152	-0,604996	-0,291556	-0,102395	0,018858	-7,467455	0,113152	-0,604996
09:44:00,62	0,613006	3,217082	-0,064991	-1,013021	-0,236018	-0,509011	-0,296682	-0,105601	0,015808	0,834333	-23,002468	-0,569058	-0,376133	-2,611904	-1,045009	-23,488155	8,242212	11,851940	-0,296682	-0,105601	0,015808	-7,455337	0,287078	-0,569058	-0,296682	-0,105601	0,015808	-7,455337	0,287078	-0,569058
09:44:00,67	0,613006	3,217082	-0,064991	-1,013021	-0,236018	-0,509011	-0,296682	-0,105601	0,015808	0,834333	-23,002468	-0,569058	-0,383112	-2,609635	-1,039579	-23,506923	8,214127	11,873707	-0,296682	-0,105601	0,015808	-7,455337	0,287078	-0,569058	-0,296682	-0,105601	0,015808	-7,455337	0,287078	-0,569058
09:44:00,72	0,613006	3,217082	-0,064991	-1,013021	-0,236018	-0,509011	-0,294652	-0,106243	0,020087	0,871900	-22,931459	-0,558981	-0,376592	-2,613983	-1,040730	-23,515978	8,263103	11,862016	-0,294652	-0,106243	0,020087	-7,468170	0,198748	-0,558981	-0,294652	-0,106243	0,020087	-7,468170	0,198748	-0,558981
09:44:00,77	0,613006	3,217082	-0,064991	-1,013021	-0,236018	-0,509011	-0,296646	-0,102135	0,020408	0,596980	-23,090754	-0,573594	-0,379152	-2,610202	-1,040409	-23,594797	8,237801	11,847403	-0,296646	-0,102135	0,020408	-7,420639	0,195980	-0,573594	-0,296646	-0,102135	0,020408	-7,420639	0,195980	-0,573594
09:44:00,82	0,613006	3,217082	-0,064991	-1,013021	-0,236018	-0,509011	-0,296646	-0,102135	0,020408	0,596980	-23,090754	-0,573594	-0,372553	-2,607876	-1,039969	-23,521970	8,211873	11,871268	-0,296646	-0,102135	0,020408	-7,420639	0,195980	-0,573594	-0,296646	-0,102135	0,020408	-7,420639	0,195980	-0,573594
09:44:00,88	0,613006	3,217082	-0,064991	-1,013021	-0,236018	-0,509011	-0,301086	-0,107775	0,022381	0,854161	-23,255882	-0,566179	-0,373046	-2,609922	-1,041134	-23,497505	8,253469	11,848443	-0,301086	-0,107775	0,022381	-7,606205	0,379389	-0,566179	-0,301086	-0,107775	0,022381	-7,606205	0,379389	-0,566179
09:44:00,93	0,613006	3,217082	-0,064991	-1,013021	-0,236018	-0,509011	-0,299499	-0,103932	0,019659	0,682562	-23,193630	-0,554319	-0,376170	-2,608630	-1,041158	-23,559314	8,208283	11,866678	-0,299499	-0,103932	0,019659	-7,476061	0,317075	-0,554319	-0,299499	-0,103932	0,019659	-7,476061	0,317075	-0,554319
09:44:00,98	0,613006	3,217082	-0,064991	-1,013021	-0,236018	-0,509011	-0,299499	-0,103932	0,019659	0,682562	-23,193630	-0,554319	-0,378577	-2,615099	-1,039634	-23,622815	8,251659	11,832501	-0,299499	-0,103932	0,019659	-7,476061	0,317075	-0,554319	-0,299499	-0,103932	0,019659	-7,476061	0,317075	-0,554319
09:44:01,03	0,613006	3,217082	-0,064991	-1,013021	-0,236018	-0,509011	-0,292693	-0,105081	0,021184	0,748150	-22,916373	-0,588496	-0,350353	-2,560743	-1,063061	-23,445059	8,218400	11,847115	-0,292693	-0,105081	0,021184	-7,500708	0,060021	-0,588496	-0,292693	-0,105081	0,021184	-7,500708	0,060021	-0,588496
09:44:01,08	0,612948	3,216966	-0,064998	-1,013016	-0,246010	-0,509031	-0,353879	-0,102346	-0,002244	0,665981	-25,927469	-0,573882	-0,351617	-2,559434	-1,024785	-23,920604	8,484949	11,875988	-0,353879	-0,102346	-0,002244	-7,368144	1,852019	-0,573882	-0,353879	-0,102346	-0,002244	-7,368144	1,852019	-0,573882
09:44:01,13	0,612948	3,216966	-0,064998	-1,013016	-0,246010	-0,509031	-0,353716	-0,108092	0,035842	0,938132	-26,478890	-0,562717	-0,345459	-2,563757	-1,024975	-23,943284	8,475268	11,858280	-0,353716	-0,108092	0,035842	-7,547080	1,287784	-0,562717	-0,353716	-0,108092	0,035842	-7,547080	1,287784	-0,562717
09:44:01,18	0,612948	3,216966	-0,064998	-1,013016	-0,246010	-0,509031	-0,361824	-0,107058	0,034428	0,890949	-26,933660	-0,579809	-0,342300	-2,556218	-1,026389	-23,968695	8,497554	11,841188	-0,361824	-0,107058	0,034428	-7,513079	1,469498	-0,579809	-0,361824	-0,107058	0,034428	-7,513079	1,469498	-0,579809
09:44:01,23	0,612948	3,216966	-0,064998	-1,013016	-0,246010	-0,509031	-0,354144	-0,102650	0,036006	0,676102	-26,565888	-0,547725	-0,349957	-2,560666	-1,024811	-23,988885	8,525765	11,873272	-0,354144	-0,102650	0,036006	-7,381948	1,234386	-0,547725	-0,354144	-0,102650	0,036006	-7,381948	1,234386	-0,547725
09:44:01,28	0,612948	3,216966	-0,064998	-1,013016	-0,246010	-0,509031	-0,352396	-0,102400	0,037415	0,643050	-26,532902	-0,539105	-0,351048	-2,562055	-1,023402	-24,049060	8,537351	11,881892	-0,352396	-0,102400	0,037415	-7,395377	1,130160	-0,539105	-0,352396	-0,102400	0,037415	-7,395377	1,130160	-0,539105
09:44:01,33	0,612948	3,216966	-0,064998	-1,013016	-0,246010	-0,509031	-0,352635	-0,108975	0,036813	1,004788	-26,497983	-0,538114	-0,345234	-2,565135	-1,024004	-23,998129	8,530870	11,882883	-0,352635	-0,108975	0,036813	-7,549755	1,183843	-0,538114	-0,352635	-0,108975	0,036813	-7,549755	1,183843	-0,538114
09:44:01,38	0,612948	3,216966	-0,064998	-1,013016	-0,246010	-0,509031	-0,353779	-0,106900	0,039897	0,900287	-26,594488	-0,538902	-0,346460	-2,563107	-1,020920	-24,028479	8,552350	11,882095	-0,353779	-0,106900	0,039897	-7,491326	1,177131	-0,538902	-0,353779	-0,106900	0,039897	-7,491326	1,177131	-0,538902
09:44:01,43	0,612948	3,216966	-0,064998	-1,013016	-0,246010	-0,509031	-0,356797	-0,106525	0,037155	0,887923	-26,740960	-0,560939	-0,345275	-2,560305	-1,023662	-24,015822	8,553279	11,860058	-0,356797	-0,106525	0,037155	-7,474257	1,267621	-0,560939	-0,356797	-0,106525	0,037155	-7,474257	1,267621	-0,560939
09:44:01,48	0,612948	3,216966	-0,064998	-1,013016	-0,246010	-0,509031	-0,356797	-0,106525	0,037155	0,887923	-26,740960	-0,560939	-0,351236	-2,566640	-1,025592	-24,050140	8,524904	11,873242	-0,356797	-0,106525	0,037155	-7,474257	1,267621	-0,560939	-0,356797	-0,106525	0,037155	-7,474257	1,267621	-0,560939
09:44:01,53	0,612948	3,216966	-0,064998	-1,013016	-0,246010	-0,509031	-0,358995	-0,106599	0,037163	0,874588	-26,835416	-0,546814	-0,344112	-2,558439	-1,023654	-24,007251	8,528451	11,874183	-0,358995	-0,106599	0,037163	-7,493450	1,345703	-0,546814	-0,358995	-0,106599	0,037163	-7,493450	1,345703	-0,546814
09:44:01,58	0,612948	3,216966	-0,064998	-1,013016	-0,246010	-0,509031	-0,358995	-0,106599	0,037163	0,874588	-26,835416	-0,546814	-0,344757	-2,559611	-1,022872	-24,029465	8,508509	11,887547	-0,357657	-0,106627	0,037945	-7,522552	1,300981	-0,533450	-0,357657	-0,106627	0,037945	-7,522552	1,300981	-0,533450
09:44:01,63	0,612948	3,216966	-0,064998	-1,013016	-0,246010	-0,509031	-0,357657	-0,106627	0,037945	0,847633	-26,775110	-0,533450	-0,343594	-2,562321	-1,025003	-24,017748	8,571838	11,872785	-0,357657	-0,106627	0,037945	-7,522552	1,300981	-0,533450	-0,357657	-0,106627	0,037945	-7,522552	1,300981	-0,533450
09:44:01,68	0,612948	3,216966	-0,064998	-1,013016	-0,246010	-0,509031	-0,355892	-0,108989	0,035814	1,031184	-26,704823	-0,548212	-0,342919	-2,558331	-1,024826	-24,001178	8,532834	11,860661	-0,355892	-0,108989	0,035814	-7,524455	1,232678	-0,548212	-0,355892	-0,108989	0,035814	-7,524455	1,232678	-0,548212
09:44:01,73	0,612948	3,216966	-0,064998	-1,013016	-0,246010	-0,509031	-0,350882	-0,101887	0,035313	0,614141	-26,433876	-0,548840	-0,350111	-2,561945	-1,024401	-24,072216	8,540995	11,858807	-0,350882	-0,101887	0,035313	-7,383996	1,110375	-0,548840	-0,350882	-0,101887	0,035313	-7,383996	1,110375	-0,548840
09:44:01,78	0,612948	3,216966	-0,064998	-1,013016	-0,246010	-0,509031	-0,350882	-0,101887	0,035313	0,614141	-26,433876	-0,548840	-0,347069	-2,563022	-1,024537	-24,039646	8,571076	11,861904	-0,350882	-0,101887	0,035313	-7,383996	1,110375	-0,548840	-0,350882	-0,101887	0,035313	-7,383996	1,110375	-0,548840
09:44:01,83	0,612948	3,216966	-0,064998	-1,013016	-0,246010	-0,509031	-0,353547	-0,106330	0,036280	0,881294	-26,601505	-0,559093	-0,344242	-2,557445	-1,025601	-24,065434	8,551129	11,910734	-0,353547	-0,106330	0,036280	-7,465593	1,151973	-0,559093	-0,353547	-0,106330	0,036280	-7,465593	1,151973	-0,559093
09:44:01,88	0,612948	3,216966	-0,064998	-1,013016	-0,246010	-0,509031	-0,359791	-0,105989	0,035216	0,833410	-26,938511	-0,510264	-0,350749	-2,562869	-1,023681	-24,095318	8,538345	11,878463	-0,359791	-0,105989	0,035216	-7,486734	1,305059	-0,510264	-0,359791	-0,105989	0,035216	-7,486734	1,305059	-0,510264
09:44:01,93	0,612948	3,216966	-0,064998	-1,013016	-0,246010	-0,509031	-0,350082	-0,102725	0,034779	0,633565	-26,451248	-0,580405	-0,351923	-2,564221	-1,026038	-24,095741	8,533850	11,840592	-0,350082	-0,102725	0,034779	-7,430356	1,030161	-0,580405	-0,350082	-0,102725	0,034779	-7,430356	1,030161	-0,580405
09:44:01,98	0,612948	3,216966	-0,064998	-1,013016	-0,246010	-0,509031	-0,350082	-0,102725	0,034779	0,633565	-26,451248	-0,580405	-0,347664	-2,567068	-1,025560	-24,035380	8,538302	11,898279	-0,350082	-0,102725	0,034779	-7,430356	1,030161	-0,580405	-0,350082	-0,102725	0,034779	-7,430356	1,030161	-0,580405
09:44:02,03	0,612948	3,216966	-0,064998	-1,013016	-0,246010	-0,509031	-0,349745	-0,107837	0,035258	0,933437	-26,383713	-0,522718	-0,345338	-2,562715	-1,024792	-24,049847	8,572947	11,914654	-0,354679	-0,107675	0,036025	-7,504713	1,172179	-0,506343	-0,354679	-0,107675	0,036025	-7,504713	1,172179	-0,506343
09:44:02,08	0,612948	3,216966	-0,064998	-1,013016	-0,246010	-0,509031	-0,353499	-0,102756	0,036711	0,668312	-26,680408	-0,564277	-0,350188	-2,561277	-1,024106	-24,123761	8,588280	11,856720	-0,353499	-0,102756	0,036711	-7,398053	1,069229	-0,564277	-0,353499	-0,102756	0,036711	-7,398053	1,069229	-0,564277
09:44:02,13	0,612948	3,216966	-0,064998	-1,013016	-0,246010	-0,509031	-0,353499	-0,102756	0,036711	0,668312	-26,680408	-0,564277	-0,355279	-2,563004	-1,022100	-24,022117	8,562738	11,876727	-0,353499	-0,102756	0,036711	-7,398053	1,069229	-0,564277	-0,353499	-0,102756	0,036711	-7,398053	1,069229	-0,564277
09:44:02,18	0,612948	3,216966	-0,064998	-1,013016	-0,246010	-0,509031	-0,353428	-0,109100	0,035598	1,010057	-26,594313	-0,569767	-0,344729	-2,564510	-1,025219	-24,046441	8,557317	11,851230	-0,353428	-0,109100	0,035598	-7,554330	1,149809	-0,569767	-0,353428	-0,109100	0,035598	-7,554330	1,149809	-0,569767
09:44:02,23	0,612948	3,216966	-0,064998	-1,013016	-0,246010	-0,509031	-0,353428	-0,109100	0,035598	1,010057	-26,594313	-0,569767	-0,350027	-2,562657	-1,024855	-24,031840	8,525824	11,829828	-0,353428	-0,109100	0,035598	-7,554330	1,149809	-0,569767	-0,353428	-0,109100	0,035598	-7,554330	1,149809	-0,569767
09:44:02,28	0,612948	3,216966	-0,064998	-1,013016	-0,246010	-0,509031	-0,352384	-0,103586	0,035962	0,703322	-26,511640	-0,591169	-0,349456	-2,566158	-1,023254	-24,053713	8,546220	11,882608	-0,352384	-0,103586	0,035962	-7,428166	1,150538	-0,591169	-0,352384	-0,103586	0,035962	-7,428166	1,150538	-0,591169
09:44:02,33	0,612948	3,216966	-0,064998	-1,013016	-0,246010	-0,509031	-0,354598	-0,108393	0,037959	0,976337	-26,669457	-0,517284	-0,344756	-2,563144	-1,022858	-24,057323	8,567124	11,903714	-0,354598	-0,108393	0,037959	-7,532538	1,166476	-0,517284	-0,354598	-0,108393	0,037959	-7,532538	1,166476	-0,517284
09:44:02,38	0,612948	3,216966	-0,064998	-1,013016	-0,246010	-0,509031	-0,354598	-0,108393	0,037959	0,976337	-26,669457	-0,517284	-0,345335	-2,562725	-1,024803	-24,049846	8,572923	11,900123	-0,354598	-0,108393	0,037959	-7,532538	1,166476	-0,517284	-0,354598	-0,108393	0,037959	-7,532538	1,166476	-0,517284
09:44:02,43	0,612948	3,216966	-0,064998	-1,013016	-0,246010	-0,509031	-0,354672	-0,107683	0,036014	0,948164	-26,669723	-0,520874	-0,351854	-2,561286	-1,024070	-24,071300	8,579187	11,874959	-0,354672	-0,107683	0,036014	-7,504955	1,172008	-0,520874	-0,354672	-0,107683	0,036014	-7,504955	1,172008	-0,520874
09:44:02,48	0,612948	3,216966	-0,064998	-1,013016	-0,246010	-0,509031	-0,353617	-0,106887	0,038730	0,859938	-26,596491	-0,524329	-0,346551	-2,563241	-1,022088	-24,057369	8,523173	11,896668	-0,353617	-0,106887	0,038730	-7,530713	1,162405	-0,524329	-0,353617	-0,106887	0,038730	-7,530713	1,162405	-0,524329
09:44:02,53	0,612948	3,216966	-0,064998	-1,013016	-0,246010	-0,509031	-0,353617	-0,106887	0,038730	0,859938	-26,596491	-0,524329	-0,348824	-2,562777	-1,022485	-24,044264	8,598541	11,884330	-0,353617	-0,106887	0,038730	-7,530713	1,162405	-0,524329	-0,353617	-0,106887	0,038730	-7,530713	1,162405	-0,524329
09:44:02,58	0,612948	3,216966	-0,064998	-1,013016	-0,246010	-0,509031	-0,352882	-0,104687	0,038332	0,817363	-26,584616	-0,536667	-0,350692	-2,564436	-1,023297	-24,097103	8,600043	11,865465	-0,352882	-0,104687	0,038332	-7,400592	1,116599	-0,536667	-0,352882	-0,104687	0,038332	-7,400592	1,116599	-0,536667
09:44:02,63	0,612948	3,216966	-0,064998	-1,013016	-0,246010	-0,509031	-0,350511	-0,103899	0,037521	0,751239	-26,507856	-0,555532	-0,351241	-2,561808	-1,024843	-24,050860	8,550583	11,864642	-0,352513	-0,102110	0,035974	-7,377115	1,125093	-0,556356	-0,352513	-0,102110	0,035974	-7,377115	1,125093	-0,556356
09:44:02,68	0,612948	3,216966	-0,064998	-1,013016	-0,246010	-0,509031	-0,348884	-0,103514	0,037910	0,694130	-26,368407	-0,577733	-0,351839	-2,565652	-1,022907	-24,068141	8,540494	11,843264	-0,348884	-0,103514	0,037910	-7,431701	1,019013	-0,577733	-0,348884	-0,103514	0,037910	-7,431701	1,019013	-0,577733
09:44:02,73	0,612948	3,216966	-0,064998	-1,013016	-0,246010	-0,509031	-0,348884	-0,103514	0,037910	0,694130	-26,368407	-0,577733	-0,347095	-2,570268	-1,025565	-24,073000	8,594228	11,895239	-0,348884	-0,103514	0,037910	-7,431701	1,019013	-0,577733	-0,348884	-0,103514	0,037910	-7,431701	1,019013	-0,577733
09:44:02,78	0,612948	3,216966	-0,064998	-1,013016	-0,246010	-0,509031	-0,347259	-0,109930	0,035252	1,071901	-26,314979	-0,525758	-0,345434	-2,560914	-1,024462	-24,086664	8,546853	11,870640	-0,347259	-0,109930	0,035252	-7,557637	0,944874	-0,525758	-0,347259	-0,109930	0,035252	-7,557637	0,944874	-0,525758
09:44:02,83	0,612948	3,216966	-0,064998	-1,013016	-0,246010	-0,509031	-0,356190	-0,106691	0,036355	0,855612	-26,767534	-0,550358	-0,354888	-2,564830	-1,024066	-24,127256	8,602390	11,899451	-0,348072	-0,100462	0,036751	-7,326775	0,915338	-0,521546	-0,348072	-0,100462	0,036751	-7,326775	0,915338	-0,521546
09:44:02,88	0,612948	3,216966	-0,064998	-1,013016	-0,246010	-0,509031	-0,348072	-0,100462	0,036751	0,559466	-26,408298	-0,521546	-0,351307	-2,565062	-1,023668	-24,094111	8,560578	11,883578	-0,349661	-0,103679	0,037149	-7,431681	1,007059	-0,537419	-0,349661	-0,103679	0,037149	-7,431681	1,007059	-0,537419
09:44:02,93	0,612948	3,216966	-0,064998	-1,013016	-0,246010	-0,509031	-0,349661	-0,103679	0,037149	0,707147	-26,441319	-0,537419	-0,354288	-2,563395	-1,025659	-24,109090	8,567097	11,846123	-0,349661	-0,103679	0,037149	-7,431681	1,007059	-0,537419	-0,349661	-0,103679	0,037149	-7,431681	1,007059	-0,537419
09:44:02,99	0,612948	3,216966	-0,064998	-1,013016	-0,246010	-0,509031	-0,349615	-0,100264	0,035159	0,527722	-26,455164	-0,574874	-0,353662	-2,562383	-1,022902	-24,093217	8,577508	11,888480	-0,349615	-0,100264	0,035159	-7,343026	0,989610	-0,574874	-0,349615	-0,100264	0,035159	-7,343026	0,989610	-0,574874
09:44:03,04	0,612948	3,216966	-0,064998	-1,013016	-0,246010	-0,509031	-0,351460	-0,099936	0,038306	0,540511	-26,546122	-0,527416	-0,353649	-2,561633	-1,022511	-24,089871	8,590456	11,893581	-0,351460	-0,099936	0,038306	-7,304499	1,043458	-0,527416	-0,351460	-0,099936	0,038306	-7,304499	1,043458	-0,527416
09:44:03,09	0,612948	3,216966	-0,064998	-1,013016	-0,246010	-0,509031	-0,351460	-0,099936	0,038306	0,540511	-26,546122	-0,527416	-0,351445	-2,569213	-1,029128	-24,170211	8,593128	11,883240	-0,351460	-0,099936	0,038306	-7,304499	1,043458	-0,527416	-0,351460	-0,099936	0,038306	-7,304499	1,043458	-0,527416
09:44:03,14	0,612948	3,216966	-0,064998	-1,013016	-0,246010	-0,509031	-0,345998	-0,105636	0,031689	0,799011	-26,333037	-0,537757	-0,317257	-2,518135	-1,044364	-23,961420	8,494907	11,886170	-0,345998	-0,105636	0,031689	-7,493383	0,827816	-0,537757	-0,345998	-0,105636	0,031689	-7,493383	0,827816	-0,537757
09:44:03,19	0,612970	3,216986	-0,064983	-1,013010	-0,256002	-0,509009	-0,407326	-0,109704	0,016453	1,029927	-29,292164	-0,534827	-0,317279	-2,513175	-1,006101	-24,385974	8,716977	11,884786	-0,407326	-0,109704	0,016453	-7,581874	2,682937	-0,534827	-0,407326	-0,109704	0,016453	-7,581874	2,682937	-0,534827
09:44:03,24	0,612970	3,216986	-0,064983	-1,013010	-0,256002	-0,509009	-0,411611	-0,107205	0,054716	0,880000	-29,993677	-0,536211	-0,314883	-2,513446	-1,004570	-24,393088	8,768036	11,852021	-0,411611	-0,107205	0,054716	-7,535599	2,317771	-0,536211	-0,411611	-0,107205	0,054716	-7,535599	2,317771	-0,536211
09:44:03,29	0,612970	3,216986	-0,064983	-1,013010	-0,256002	-0,509009	-0,412574	-0,109416	0,056247	1,035611	-30,075456	-0,568976	-0,320250	-2,516676	-1,005345	-24,424639	8,756334	11,865571	-0,412574	-0,109416	0,056247	-7,553518	2,311607	-0,568976	-0,412574	-0,109416	0,056247	-7,553518	2,311607	-0,568976
09:44:03,34	0,612970	3,216986	-0,064983	-1,013010	-0,256002	-0,509009	-0,407094	-0,106383	0,055472	0,851985	-29,811971	-0,555426	-0,316672	-2,511227	-1,003787	-24,394244	8,762924	11,875639	-0,407094	-0,106383	0,055472	-7,499052	2,144915	-0,555426	-0,407094	-0,106383	0,055472	-7,499052	2,144915	-0,555426
09:44:03,39	0,612970	3,216986	-0,064983	-1,013010	-0,256002	-0,509009	-0,413601	-0,106757	0,057030	0,892345	-30,127306	-0,545358	-0,314307	-2,508437	-1,005730	-24,404929	8,842992	11,894854	-0,413601	-0,106757	0,057030	-7,488063	2,340378	-0,545358	-0,413601	-0,106757	0,057030	-7,488063	2,340378	-0,545358
09:44:03,44	0,612970	3,216986	-0,064983	-1,013010	-0,256002	-0,509009	-0,417200	-0,107410	0,055087	0,990289	-30,363760	-0,526143	-0,313893	-2,505508	-1,005773	-24,470826	8,820754	11,895351	-0,417200	-0,107410	0,055087	-7,441364	2,386474	-0,526143	-0,417200	-0,107410	0,055087	-7,441364	2,386474	-0,526143
09:44:03,49	0,612970	3,216986	-0,064983	-1,013010	-0,256002	-0,509009	-0,420607	-0,108847	0,056637	1,053025	-30,522086	-0,531830	-0,311359	-2,506205	-1,004181	-24,394642	8,823199	11,889167	-0,420607	-0,108847	0,056637	-7,491447	2,495548	-0,531830	-0,420607	-0,108847	0,056637	-7,491447	2,495548	-0,531830
09:44:03,54	0,612970	3,216986	-0,064983	-1,013010	-0,256002	-0,509009	-0,420607	-0,108847	0,056637	1,053025	-30,522086	-0,531830	-0,319679	-2,514445	-1,007300	-24,443320	8,815156	11,874112	-0,420607	-0,108847	0,056637	-7,491447	2,495548	-0,531830	-0,420607	-0,108847	0,056637	-7,491447	2,495548	-0,531830
09:44:03,59	0,612970	3,216986	-0,064983	-1,013010	-0,256002	-0,509009	-0,409311	-0,105762	0,053517	0,861293	-29,972827	-0,546885	-0,313142	-2,513209	-1,006894	-24,415249	8,818459	11,874995	-0,409311	-0,105762	0,053517	-7,440995	2,158069	-0,546885	-0,409311	-0,105762	0,053517	-7,440995	2,158069	-0,546885
09:44:03,64	0,612970	3,216986	-0,064983	-1,013010	-0,256002	-0,509009	-0,413650	-0,110805	0,053923	1,140421	-30,175822	-0,546002	-0,311443	-2,516154	-1,004909	-24,451501	8,817348	11,932122	-0,413650	-0,110805	0,053923	-7,557737	2,295723	-0,546002	-0,413650	-0,110805	0,053923	-7,557737	2,295723	-0,546002
09:44:03,69	0,612970	3,216986	-0,064983	-1,013010	-0,256002	-0,509009	-0,411949	-0,113748	0,055909	1,274415	-30,118191	-0,488875	-0,313838	-2,510795	-1,003791	-24,466651	8,837349	11,913239	-0,411949	-0,113748	0,055909	-7,654837	2,219797	-0,488875	-0,411949	-0,113748	0,055909	-7,654837	2,219797	-0,488875
09:44:03,74	0,612970	3,216986	-0,064983	-1,013010	-0,256002	-0,509009	-0,416514	-0,107671	0,056238	0,968424	-30,370241	-0,517031	-0,314424	-2,509161	-1,004579	-24,459165	8,833372	11,903966	-0,416514	-0,107671	0,056238	-7,483735	2,326131	-0,517031	-0,416514	-0,107671	0,056238	-7,483735	2,326131	-0,517031
09:44:03,79	0,612970	3,216986	-0,064983	-1,013010	-0,256002	-0,509009	-0,416514	-0,107671	0,056238	0,968424	-30,370241	-0,517031	-0,319158	-2,509536	-1,003823	-24,466142	8,812363	11,887495	-0,416514	-0,107671	0,056238	-7,483735	2,326131	-0,517031	-0,416514	-0,107671	0,056238	-7,483735	2,326131	-0,517031
09:44:03,84	0,612970	3,216986	-0,064983	-1,013010	-0,256002	-0,509009	-0,413823	-0,103758	0,056995	0,743280	-30,225849	-0,533502	-0,316119	-2,517176	-1,004554	-24,438706	8,802787	11,881898	-0,413823	-0,103758	0,056995	-7,401731	2,259284	-0,533502	-0,413823	-0,103758	0,056995	-7,401731	2,259284	-0,533502
09:44:03,89	0,612970	3,216986	-0,064983	-1,013010	-0,256002	-0,509009	-0,408726	-0,110210	0,056263	1,084194	-29,932239	-0,539100	-0,314923	-2,513450	-1,006134	-24,433364	8,842626	11,865459	-0,408726	-0,110210	0,056263	-7,567277	2,152751	-0,539100	-0,408726	-0,110210	0,056263	-7,567277	2,152751	-0,539100
09:44:03,94	0,612970	3,216986	-0,064983	-1,013010	-0,256002	-0,509009	-0,412551	-0,109383	0,054684	1,078366	-30,146430	-0,555538	-0,313844	-2,509442	-1,005740	-24,460532	8,830725	11,909505	-0,412551	-0,109383	0,054684	-7,508190	2,238821	-0,555538	-0,412551	-0,109383	0,054684	-7,508190	2,238821	-0,555538
09:44:03,99	0,612970	3,216986	-0,064983	-1,013010	-0,256002	-0,509009	-0,411155	-0,105067	0,058723	0,792642	-30,121209	-0,553982	-0,319358	-2,512500	-1,002094	-24,505016	8,813221	11,867015	-0,411155	-0,105067	0,058723	-7,455109	2,154487	-0,553982	-0,411155	-0,105067	0,058723	-7,455109	2,154487	-0,553982
09:44:04,04	0,612970	3,216986	-0,064983	-1,013010	-0,256002	-0,509009	-0,411155	-0,105067	0,058723	0,792642	-30,121209	-0,553982	-0,318531	-2,517808	-1,006513	-24,464292	8,806856	11,878127	-0,411155	-0,105067	0,058723	-7,455109	2,154487	-0,553982	-0,411155	-0,105067	0,058723	-7,455109	2,154487	-0,553982
09:44:04,09	0,612970	3,216986	-0,064983	-1,013010	-0,256002	-0,509009	-0,406973	-0,108437	0,054304	0,982759	-29,865263	-0,542870	-0,317894	-2,513265	-1,006511	-24,438119	8,833153	11,889174	-0,406973	-0,108437	0,054304	-7,529577	2,082099	-0,542870	-0,406973	-0,108437	0,054304	-7,529577	2,082099	-0,542870
09:44:04,14	0,612970	3,216986	-0,064983	-1,013010	-0,256002	-0,509009	-0,411225	-0,106717	0,054306	0,929158	-30,076874	-0,531823	-0,319205	-2,512444	-1,006143	-24,502514	8,851434	11,909473	-0,411225	-0,106717	0,054306	-7,448126	2,204307	-0,531823	-0,411225	-0,106717	0,054306	-7,448126	2,204307	-0,531823
09:44:04,19	0,612970	3,216986	-0,064983	-1,013010	-0,256002	-0,509009	-0,411448	-0,112017	0,053138	1,197686	-30,097496	-0,549979	-0,313193	-2,515722	-1,007679	-24,449497	8,831560	11,871018	-0,411448	-0,112017	0,053138	-7,595642	2,201144	-0,549979	-0,411448	-0,112017	0,053138	-7,595642	2,201144	-0,549979
09:44:04,24	0,612970	3,216986	-0,064983	-1,013010	-0,256002	-0,509009	-0,415841	-0,105383	0,056609	0,859947	-30,325035	-0,541816	-0,316742	-2,508601	-1,004209	-24,445105	8,837385	11,879181	-0,415841	-0,105383	0,056609	-7,412596	2,318446	-0,541816	-0,415841	-0,105383	0,056609	-7,412596	2,318446	-0,541816
09:44:04,29	0,612970	3,216986	-0,064983	-1,013010	-0,256002	-0,509009	-0,410937	-0,100740	0,058942	0,622762	-30,082311	-0,534549	-0,323215	-2,510526	-1,001876	-24,453603	8,847172	11,886448	-0,410937	-0,100740	0,058942	-7,285341	2,176253	-0,534549	-0,410937	-0,100740	0,058942	-7,285341	2,176253	-0,534549
09:44:04,34	0,612970	3,216986	-0,064983	-1,013010	-0,256002	-0,509009	-0,416034	-0,108053	0,057781	1,020786	-30,334407	-0,551497	-0,314333	-2,509769	-1,003036	-24,433534	8,856083	11,869500	-0,416034	-0,108053	0,057781	-7,461382	2,324237	-0,551497	-0,416034	-0,108053	0,057781	-7,461382	2,324237	-0,551497
09:44:04,39	0,612970	3,216986	-0,064983	-1,013010	-0,256002	-0,509009	-0,416034	-0,108053	0,057781	1,020786	-30,334407	-0,551497	-0,320379	-2,511223	-1,003846	-24,508034	8,856655	11,874362	-0,416034	-0,108053	0,057781	-7,461382	2,324237	-0,551497	-0,416034	-0,108053	0,057781	-7,461382	2,324237	-0,551497
09:44:04,44	0,612970	3,216986	-0,064983	-1,013010	-0,256002	-0,509009	-0,418372	-0,105852	0,056974	0,881509	-30,510428	-0,535338	-0,315071	-2,506643	-1,003844	-24,493080	8,861822	11,885659	-0,418372	-0,105852	0,056974	-7,427848	2,331759	-0,535338	-0,418372	-0,105852	0,056974	-7,427848	2,331759	-0,535338
09:44:04,49	0,612970	3,216986	-0,064983	-1,013010	-0,256002	-0,509009	-0,418372	-0,105852	0,056974	0,881509	-30,510428	-0,535338	-0,316846	-2,507901	-1,005369	-24,481710	8,827657	11,913953	-0,416395	-0,104943	0,055449	-7,427670	2,306308	-0,507044	-0,416395	-0,104943	0,055449	-7,427670	2,306308	-0,507044
09:44:04,54	0,612970	3,216986	-0,064983	-1,013010	-0,256002	-0,509009	-0,416395	-0,104943	0,055449	0,810355	-30,380714	-0,507044	-0,319712	-2,512543	-1,003796	-24,457222	8,815194	11,901471	-0,416395	-0,104943	0,055449	-7,427670	2,306308	-0,507044	-0,416395	-0,104943	0,055449	-7,427670	2,306308	-0,507044
09:44:04,59	0,612970	3,216986	-0,064983	-1,013010	-0,256002	-0,509009	-0,410942	-0,104782	0,057022	0,803410	-30,069704	-0,519526	-0,317946	-2,516616	-1,008435	-24,459141	8,817115	11,908921	-0,408298	-0,108348	0,052382	-7,515750	2,116541	-0,512076	-0,408298	-0,108348	0,052382	-7,515750	2,116541	-0,512076
09:44:04,64	0,612970	3,216986	-0,064983	-1,013010	-0,256002	-0,509009	-0,410922	-0,102103	0,057778	0,681882	-30,071830	-0,539093	-0,322042	-2,511221	-1,003039	-24,451104	8,832159	11,881904	-0,410922	-0,102103	0,057778	-7,333212	2,185511	-0,539093	-0,410922	-0,102103	0,057778	-7,333212	2,185511	-0,539093
09:44:04,69	0,612970	3,216986	-0,064983	-1,013010	-0,256002	-0,509009	-0,410922	-0,102103	0,057778	0,681882	-30,071830	-0,539093	-0,317321	-2,515615	-1,004950	-24,454465	8,833942	11,893013	-0,410922	-0,102103	0,057778	-7,333212	2,185511	-0,539093	-0,410922	-0,102103	0,057778	-7,333212	2,185511	-0,539093
09:44:04,74	0,612970	3,216986	-0,064983	-1,013010	-0,256002	-0,509009	-0,414292	-0,109784	0,053559	1,103242	-30,199849	-0,516522	-0,313705	-2,512142	-1,007258	-24,399196	8,827558	11,904475	-0,414292	-0,109784	0,053559	-7,514777	2,322086	-0,516522	-0,414292	-0,109784	0,053559	-7,514777	2,322086	-0,516522
09:44:04,79	0,612970	3,216986	-0,064983	-1,013010	-0,256002	-0,509009	-0,414292	-0,109784	0,053559	1,103242	-30,199849	-0,516522	-0,314954	-2,509440	-1,003813	-24,443400	8,852220	11,879582	-0,414292	-0,109784	0,053559	-7,514777	2,322086	-0,516522	-0,414292	-0,109784	0,053559	-7,514777	2,322086	-0,516522
09:44:04,84	0,612970	3,216986	-0,064983	-1,013010	-0,256002	-0,509009	-0,410454	-0,103565	0,056967	0,727968	-30,114875	-0,547278	-0,321010	-2,512357	-1,003850	-24,524419	8,839908	11,873719	-0,410454	-0,103565	0,056967	-7,401905	2,105749	-0,547278	-0,410454	-0,103565	0,056967	-7,401905	2,105749	-0,547278
09:44:04,89	0,612970	3,216986	-0,064983	-1,013010	-0,256002	-0,509009	-0,410454	-0,103565	0,056967	0,727968	-30,114875	-0,547278	-0,320902	-2,512347	-1,007308	-24,462188	8,830083	11,889424	-0,410454	-0,103565	0,056967	-7,401905	2,105749	-0,547278	-0,410454	-0,103565	0,056967	-7,401905	2,105749	-0,547278
09:44:04,94	0,612970	3,216986	-0,064983	-1,013010	-0,256002	-0,509009	-0,410517	-0,103653	0,053509	0,755134	-30,059336	-0,531573	-0,312535	-2,512065	-1,004555	-24,415807	8,845028	11,889239	-0,410517	-0,103653	0,053509	-7,381621	2,166220	-0,531573	-0,410517	-0,103653	0,053509	-7,381621	2,166220	-0,531573
09:44:04,99	0,612970	3,216986	-0,064983	-1,013010	-0,256002	-0,509009	-0,414944	-0,110759	0,056262	1,160763	-30,256890	-0,531758	-0,322723	-2,514206	-1,003462	-24,504304	8,831690	11,853062	-0,407996	-0,103006	0,057355	-7,384151	2,062148	-0,567935	-0,407996	-0,103006	0,057355	-7,384151	2,062148	-0,567935
09:44:05,04	0,612970	3,216986	-0,064983	-1,013010	-0,256002	-0,509009	-0,407996	-0,103006	0,057355	0,701840	-29,965543	-0,567935	-0,313911	-2,517637	-1,005361	-24,508972	8,805222	11,878657	-0,409430	-0,112353	0,055456	-7,657089	2,109347	-0,542340	-0,409430	-0,112353	0,055456	-7,657089	2,109347	-0,542340
09:44:05,10	0,612970	3,216986	-0,064983	-1,013010	-0,256002	-0,509009	-0,409430	-0,112353	0,055456	1,162603	-30,030933	-0,542340	-0,319217	-2,511225	-1,004611	-24,508104	8,844889	11,889187	-0,409430	-0,112353	0,055456	-7,657089	2,109347	-0,542340	-0,409430	-0,112353	0,055456	-7,657089	2,109347	-0,542340
09:44:05,15	0,612970	3,216986	-0,064983	-1,013010	-0,256002	-0,509009	-0,417239	-0,107129	0,055401	0,930671	-30,469726	-0,553846	-0,314531	-2,508263	-1,005416	-24,517484	8,855966	11,867151	-0,417239	-0,107129	0,055401	-7,478977	2,283532	-0,553846	-0,417239	-0,107129	0,055401	-7,478977	2,283532	-0,553846
09:44:05,20	0,612970	3,216986	-0,064983	-1,013010	-0,256002	-0,509009	-0,417239	-0,107129	0,055401	0,930671	-30,469726	-0,553846	-0,321606	-2,512141	-1,005771	-24,512112	8,816575	11,898169	-0,417239	-0,107129	0,055401	-7,478977	2,283532	-0,553846	-0,417239	-0,107129	0,055401	-7,478977	2,283532	-0,553846
09:44:05,25	0,612970	3,216986	-0,064983	-1,013010	-0,256002	-0,509009	-0,413869	-0,109955	0,055079	1,116540	-30,235206	-0,535377	-0,313769	-2,512594	-1,005738	-24,446662	8,860046	11,885620	-0,413869	-0,109955	0,055079	-7,514908	2,253528	-0,535377	-0,413869	-0,109955	0,055079	-7,514908	2,253528	-0,535377
09:44:05,30	0,612970	3,216986	-0,064983	-1,013010	-0,256002	-0,509009	-0,413869	-0,109955	0,055079	1,116540	-30,235206	-0,535377	-0,317893	-2,515469	-1,004350	-24,783437	8,996199	11,862388	-0,413869	-0,109955	0,055079	-7,514908	2,253528	-0,535377	-0,413869	-0,109955	0,055079	-7,514908	2,253528	-0,535377
09:44:05,35	0,612970	3,216986	-0,064983	-1,013010	-0,256002	-0,509009	-0,452235	-0,115623	0,040627	1,220690	-33,083415	-0,500960	-0,289677	-2,482202	-1,020190	-25,280834	9,121569	11,920038	-0,452235	-0,115623	0,040627	-7,855718	2,417052	-0,500960	-0,452235	-0,115623	0,040627	-7,855718	2,417052	-0,500960
09:44:05,40	0,612947	3,216943	-0,064999	-1,013015	-0,266011	-0,509029	-0,452235	-0,115623	0,040627	1,220690	-33,083415	-0,500960	-0,296461	-2,484940	-0,987611	-26,270298	9,762995	11,914815	-0,452235	-0,115623	0,040627	-7,855718	2,417052	-0,500960	-0,452235	-0,115623	0,040627	-7,855718	2,417052	-0,500960
09:44:05,45	0,612947	3,216943	-0,064999	-1,013015	-0,266011	-0,509029	-0,446472	-0,111116	0,073206	1,047086	-33,961335	-0,506182	-0,305900	-2,488032	-0,986046	-26,284015	9,760116	11,936047	-0,446472	-0,111116	0,073206	-7,675524	1,086710	-0,506182	-0,446472	-0,111116	0,073206	-7,675524	1,086710	-0,506182
09:44:05,50	0,612947	3,216943	-0,064999	-1,013015	-0,266011	-0,509029	-0,440784	-0,115152	0,073241	1,267414	-33,662411	-0,506963	-0,295810	-2,491884	-0,987577	-26,262353	9,770470	11,914035	-0,440784	-0,115152	0,073241	-7,772036	0,939119	-0,506963	-0,440784	-0,115152	0,073241	-7,772036	0,939119	-0,506963
09:44:05,55	0,612947	3,216943	-0,064999	-1,013015	-0,266011	-0,509029	-0,441705	-0,106258	0,075911	0,787654	-33,790344	-0,483231	-0,294784	-2,484334	-0,987636	-26,318737	9,784239	11,911544	-0,441705	-0,106258	0,075911	-7,553605	0,883503	-0,483231	-0,441705	-0,106258	0,075911	-7,553605	0,883503	-0,483231
09:44:05,60	0,612947	3,216943	-0,064999	-1,013015	-0,266011	-0,509029	-0,438161	-0,114546	0,071674	1,249262	-33,590278	-0,499871	-0,297646	-2,493853	-0,989143	-26,311316	9,814172	11,921126	-0,438161	-0,114546	0,071674	-7,742610	0,805360	-0,499871	-0,438161	-0,114546	0,071674	-7,742610	0,805360	-0,499871
09:44:05,65	0,612947	3,216943	-0,064999	-1,013015	-0,266011	-0,509029	-0,438161	-0,114546	0,071674	1,249262	-33,590278	-0,499871	-0,298911	-2,488051	-0,985722	-26,346813	9,809433	11,876294	-0,438161	-0,114546	0,071674	-7,742610	0,805360	-0,499871	-0,438161	-0,114546	0,071674	-7,742610	0,805360	-0,499871
09:44:05,70	0,612947	3,216943	-0,064999	-1,013015	-0,266011	-0,509029	-0,435131	-0,110630	0,074753	0,955803	-33,468700	-0,489289	-0,302553	-2,494518	-0,986064	-26,387381	9,754398	11,931709	-0,435131	-0,110630	0,074753	-7,728620	0,689075	-0,489289	-0,435131	-0,110630	0,074753	-7,728620	0,689075	-0,489289
09:44:05,75	0,612947	3,216943	-0,064999	-1,013015	-0,266011	-0,509029	-0,435131	-0,110630	0,074753	0,955803	-33,468700	-0,489289	-0,296475	-2,491867	-0,987208	-26,313544	9,815315	11,920505	-0,435131	-0,110630	0,074753	-7,728620	0,689075	-0,489289	-0,435131	-0,110630	0,074753	-7,728620	0,689075	-0,489289
09:44:05,80	0,612947	3,216943	-0,064999	-1,013015	-0,266011	-0,509029	-0,439710	-0,105888	0,071961	0,763350	-33,777194	-0,522748	-0,304370	-2,488183	-0,988856	-26,421306	9,836442	11,898249	-0,439710	-0,105888	0,071961	-7,548887	0,740007	-0,522748	-0,439710	-0,105888	0,071961	-7,548887	0,740007	-0,522748
09:44:05,85	0,612947	3,216943	-0,064999	-1,013015	-0,266011	-0,509029	-0,439710	-0,105888	0,071961	0,763350	-33,777194	-0,522748	-0,302450	-2,495999	-0,987223	-26,366225	9,822527	11,919642	-0,433900	-0,111459	0,073594	-7,681032	0,640720	-0,501356	-0,433900	-0,111459	0,073594	-7,681032	0,640720	-0,501356
09:44:05,90	0,612947	3,216943	-0,064999	-1,013015	-0,266011	-0,509029	-0,433900	-0,111459	0,073594	1,068537	-33,420448	-0,501356	-0,304933	-2,493819	-0,987664	-26,430029	9,849181	11,906778	-0,433900	-0,111459	0,073594	-7,681032	0,640720	-0,501356	-0,433900	-0,111459	0,073594	-7,681032	0,640720	-0,501356
09:44:05,95	0,612947	3,216943	-0,064999	-1,013015	-0,266011	-0,509029	-0,434684	-0,112978	0,070482	1,140158	-33,483888	-0,493934	-0,300743	-2,496080	-0,990335	-26,389553	9,827517	11,927063	-0,434684	-0,112978	0,070482	-7,728615	0,638785	-0,493934	-0,434684	-0,112978	0,070482	-7,728615	0,638785	-0,493934
09:44:06,00	0,612947	3,216943	-0,064999	-1,013015	-0,266011	-0,509029	-0,441676	-0,115037	0,070474	1,232166	-33,825491	-0,493160	-0,295463	-2,491054	-0,990344	-26,378022	9,803454	11,927837	-0,441676	-0,115037	0,070474	-7,798260	0,846109	-0,493160	-0,441676	-0,115037	0,070474	-7,798260	0,846109	-0,493160
09:44:06,05	0,612947	3,216943	-0,064999	-1,013015	-0,266011	-0,509029	-0,435593	-0,104905	0,072384	0,722554	-33,559122	-0,494760	-0,307280	-2,491256	-0,988433	-26,412649	9,843392	11,926238	-0,435593	-0,104905	0,072384	-7,512477	0,634948	-0,494760	-0,435593	-0,104905	0,072384	-7,512477	0,634948	-0,494760
09:44:06,10	0,612947	3,216943	-0,064999	-1,013015	-0,266011	-0,509029	-0,439423	-0,108740	0,071583	0,920981	-33,796503	-0,506764	-0,302044	-2,489857	-0,989234	-26,446262	9,861671	11,914233	-0,439423	-0,108740	0,071583	-7,615072	0,698179	-0,506764	-0,439423	-0,108740	0,071583	-7,615072	0,698179	-0,506764
09:44:06,15	0,612947	3,216943	-0,064999	-1,013015	-0,266011	-0,509029	-0,436759	-0,112441	0,071262	1,086602	-33,565874	-0,485538	-0,306041	-2,490665	-0,985299	-26,387222	9,844663	11,943792	-0,436759	-0,112441	0,071262	-7,740024	0,719687	-0,485538	-0,436759	-0,112441	0,071262	-7,740024	0,719687	-0,485538
09:44:06,20	0,612947	3,216943	-0,064999	-1,013015	-0,266011	-0,509029	-0,444709	-0,110003	0,072409	1,032670	-33,972546	-0,492924	-0,298307	-2,485910	-0,988408	-26,337635	9,852083	11,928074	-0,444709	-0,110003	0,072409	-7,602534	0,937145	-0,492924	-0,444709	-0,110003	0,072409	-7,602534	0,937145	-0,492924
09:44:06,25	0,612947	3,216943	-0,064999	-1,013015	-0,266011	-0,509029	-0,438214	-0,104795	0,074701	0,700868	-33,653884	-0,521236	-0,306065	-2,488931	-0,986116	-26,384665	9,808796	11,899761	-0,438214	-0,104795	0,074701	-7,525532	0,745939	-0,521236	-0,438214	-0,104795	0,074701	-7,525532	0,745939	-0,521236
09:44:06,30	0,612947	3,216943	-0,064999	-1,013015	-0,266011	-0,509029	-0,438214	-0,104795	0,074701	0,700868	-33,653884	-0,521236	-0,304926	-2,490082	-0,986858	-26,401547	9,816618	11,949114	-0,438214	-0,104795	0,074701	-7,525532	0,745939	-0,521236	-0,438214	-0,104795	0,074701	-7,525532	0,745939	-0,521236
09:44:06,35	0,612947	3,216943	-0,064999	-1,013015	-0,266011	-0,509029	-0,443183	-0,110769	0,073568	1,012641	-33,899904	-0,490240	-0,298406	-2,487615	-0,987249	-26,373412	9,803583	11,930757	-0,443183	-0,110769	0,073568	-7,682738	0,889961	-0,490240	-0,443183	-0,110769	0,073568	-7,682738	0,889961	-0,490240
09:44:06,40	0,612947	3,216943	-0,064999	-1,013015	-0,266011	-0,509029	-0,437275	-0,104697	0,073517	0,724340	-33,619192	-0,548798	-0,306619	-2,489695	-0,987300	-26,382623	9,840591	11,872199	-0,437275	-0,104697	0,073517	-7,494385	0,706929	-0,548798	-0,437275	-0,104697	0,073517	-7,494385	0,706929	-0,548798
09:44:06,45	0,612947	3,216943	-0,064999	-1,013015	-0,266011	-0,509029	-0,434960	-0,111453	0,074756	1,045449	-33,490238	-0,487449	-0,301926	-2,495078	-0,986061	-26,390298	9,810168	11,933549	-0,434960	-0,111453	0,074756	-7,703594	0,654141	-0,487449	-0,434960	-0,111453	0,074756	-7,703594	0,654141	-0,487449
09:44:06,50	0,612947	3,216943	-0,064999	-1,013015	-0,266011	-0,509029	-0,441666	-0,108863	0,073156	0,932836	-33,880096	-0,493395	-0,300816	-2,487976	-0,987661	-26,414943	9,849846	11,927602	-0,441666	-0,108863	0,073156	-7,612934	0,790650	-0,493395	-0,441666	-0,108863	0,073156	-7,612934	0,790650	-0,493395
09:44:06,55	0,612947	3,216943	-0,064999	-1,013015	-0,266011	-0,509029	-0,433844	-0,110090	0,072035	0,986406	-33,420982	-0,495839	-0,303663	-2,495363	-0,988782	-26,374669	9,814773	11,925158	-0,433844	-0,110090	0,072035	-7,655689	0,635805	-0,495839	-0,433844	-0,110090	0,072035	-7,655689	0,635805	-0,495839
09:44:06,60	0,612947	3,216943	-0,064999	-1,013015	-0,266011	-0,509029	-0,433844	-0,110090	0,072035	0,986406	-33,420982	-0,495839	-0,298513	-2,492130	-0,987228	-26,433874	9,813657	11,969762	-0,439220	-0,112934	0,073590	-7,761626	0,727539	-0,451236	-0,439220	-0,112934	0,073590	-7,761626	0,727539	-0,451236
09:44:06,65	0,612947	3,216943	-0,064999	-1,013015	-0,266011	-0,509029	-0,436601	-0,105725	0,073564	0,756257	-33,577549	-0,491403	-0,306066	-2,490793	-0,987253	-26,387708	9,818650	11,929594	-0,436601	-0,105725	0,073564	-7,543174	0,695621	-0,491403	-0,436601	-0,105725	0,073564	-7,543174	0,695621	-0,491403
09:44:06,70	0,612947	3,216943	-0,064999	-1,013015	-0,266011	-0,509029	-0,437999	-0,112529	0,070878	1,180807	-33,657758	-0,487168	-0,299474	-2,492984	-0,989939	-26,358810	9,883687	11,933829	-0,437999	-0,112529	0,070878	-7,652691	0,725186	-0,487168	-0,437999	-0,112529	0,070878	-7,652691	0,725186	-0,487168
09:44:06,75	0,612947	3,216943	-0,064999	-1,013015	-0,266011	-0,509029	-0,437999	-0,112529	0,070878	1,180807	-33,657758	-0,487168	-0,296071	-2,486738	-0,988050	-26,386549	9,815615	11,908073	-0,437999	-0,112529	0,070878	-7,652691	0,725186	-0,487168	-0,437999	-0,112529	0,070878	-7,652691	0,725186	-0,487168
09:44:06,80	0,612947	3,216943	-0,064999	-1,013015	-0,266011	-0,509029	-0,432643	-0,114892	0,070109	1,270584	-33,390583	-0,492983	-0,300106	-2,498805	-0,990709	-26,385220	9,860693	11,928014	-0,432643	-0,114892	0,070109	-7,748439	0,571858	-0,492983	-0,432643	-0,114892	0,070109	-7,748439	0,571858	-0,492983
09:44:06,85	0,612947	3,216943	-0,064999	-1,013015	-0,266011	-0,509029	-0,432643	-0,114892	0,070109	1,270584	-33,390583	-0,492983	-0,302012	-2,488186	-0,986899	-26,421328	9,832437	11,911873	-0,432643	-0,114892	0,070109	-7,748439	0,571858	-0,492983	-0,432643	-0,114892	0,070109	-7,748439	0,571858	-0,492983
09:44:06,90	0,612947	3,216943	-0,064999	-1,013015	-0,266011	-0,509029	-0,438893	-0,109862	0,070060	1,003076	-33,716098	-0,506648	-0,301337	-2,490877	-0,990757	-26,388625	9,855778	11,914349	-0,438893	-0,109862	0,070060	-7,621108	0,737005	-0,506648	-0,438893	-0,109862	0,070060	-7,621108	0,737005	-0,506648
09:44:06,95	0,612947	3,216943	-0,064999	-1,013015	-0,266011	-0,509029	-0,438893	-0,109862	0,070060	1,003076	-33,716098	-0,506648	-0,304327	-2,492306	-0,988397	-26,400496	9,820555	11,954785	-0,436160	-0,107987	0,072420	-7,607860	0,671918	-0,466212	-0,436160	-0,107987	0,072420	-7,607860	0,671918	-0,466212
09:44:07,00	0,612947	3,216943	-0,064999	-1,013015	-0,266011	-0,509029	-0,441137	-0,107121	0,071193	0,849911	-33,861479	-0,511432	-0,302588	-2,487562	-0,989624	-26,418770	9,860910	11,909565	-0,441137	-0,107121	0,071193	-7,559097	0,767809	-0,511432	-0,441137	-0,107121	0,071193	-7,559097	0,767809	-0,511432
09:44:07,05	0,612947	3,216943	-0,064999	-1,013015	-0,266011	-0,509029	-0,441137	-0,107121	0,071193	0,849911	-33,861479	-0,511432	-0,298288	-2,492607	-0,989539	-26,339870	9,842716	11,937185	-0,441137	-0,107121	0,071193	-7,559097	0,767809	-0,511432	-0,441137	-0,107121	0,071193	-7,559097	0,767809	-0,511432
09:44:07,10	0,612947	3,216943	-0,064999	-1,013015	-0,266011	-0,509029	-0,438919	-0,113368	0,071278	1,198418	-33,668707	-0,483812	-0,307791	-2,490194	-0,987271	-26,385134	9,865428	11,911487	-0,436257	-0,103932	0,073546	-7,453845	0,665347	-0,509510	-0,436257	-0,103932	0,073546	-7,453845	0,665347	-0,509510
09:44:07,15	0,612947	3,216943	-0,064999	-1,013015	-0,266011	-0,509029	-0,442327	-0,110544	0,072780	1,024002	-33,905104	-0,488201	-0,299029	-2,488243	-0,988038	-26,404920	9,848416	11,932796	-0,442327	-0,110544	0,072780	-7,653697	0,817578	-0,488201	-0,442327	-0,110544	0,072780	-7,653697	0,817578	-0,488201
09:44:07,20	0,612947	3,216943	-0,064999	-1,013015	-0,266011	-0,509029	-0,439769	-0,114806	0,071248	1,271665	-33,777613	-0,491616	-0,296617	-2,492590	-0,989569	-26,396713	9,873719	11,929381	-0,439769	-0,114806	0,071248	-7,740636	0,744237	-0,491616	-0,439769	-0,114806	0,071248	-7,740636	0,744237	-0,491616
09:44:07,25	0,612947	3,216943	-0,064999	-1,013015	-0,266011	-0,509029	-0,434664	-0,105444	0,071575	0,770464	-33,541170	-0,531981	-0,307278	-2,492330	-0,989242	-26,429002	9,875808	11,889016	-0,434664	-0,105444	0,071575	-7,506856	0,579952	-0,531981	-0,434664	-0,105444	0,071575	-7,506856	0,579952	-0,531981
09:44:07,30	0,612947	3,216943	-0,064999	-1,013015	-0,266011	-0,509029	-0,439150	-0,114521	0,072048	1,263979	-33,732006	-0,473050	-0,297173	-2,492983	-0,988770	-26,381492	9,873185	11,947947	-0,439150	-0,114521	0,072048	-7,725928	0,741297	-0,473050	-0,439150	-0,114521	0,072048	-7,725928	0,741297	-0,473050
09:44:07,35	0,612947	3,216943	-0,064999	-1,013015	-0,266011	-0,509029	-0,439150	-0,114521	0,072048	1,263979	-33,732006	-0,473050	-0,308431	-2,494414	-0,989595	-26,415857	9,868268	11,917417	-0,439150	-0,114521	0,072048	-7,725928	0,741297	-0,473050	-0,439150	-0,114521	0,072048	-7,725928	0,741297	-0,473050
09:44:07,40	0,612947	3,216943	-0,064999	-1,013015	-0,266011	-0,509029	-0,432282	-0,105487	0,071222	0,772790	-33,402166	-0,503580	-0,297181	-2,489939	-0,987639	-26,372925	9,843794	11,912764	-0,432282	-0,105487	0,071222	-7,507978	0,531990	-0,503580	-0,432282	-0,105487	0,071222	-7,507978	0,531990	-0,503580
09:44:07,45	0,612947	3,216943	-0,064999	-1,013015	-0,266011	-0,509029	-0,441783	-0,112993	0,073178	1,163348	-33,846775	-0,508233	-0,304410	-2,488526	-0,989613	-26,445919	9,868950	11,938707	-0,441783	-0,112993	0,073178	-7,706603	0,833170	-0,508233	-0,441783	-0,112993	0,073178	-7,706603	0,833170	-0,508233
09:44:07,50	0,612947	3,216943	-0,064999	-1,013015	-0,266011	-0,509029	-0,439392	-0,106026	0,071204	0,786338	-33,798238	-0,482290	-0,297316	-2,491686	-0,989582	-26,437864	9,856891	11,943822	-0,439392	-0,106026	0,071204	-7,536682	0,694017	-0,482290	-0,439392	-0,106026	0,071204	-7,536682	0,694017	-0,482290
09:44:07,55	0,612947	3,216943	-0,064999	-1,013015	-0,266011	-0,509029	-0,440202	-0,113749	0,071235	1,181541	-33,827387	-0,477175	-0,309052	-2,494794	-0,988833	-26,434496	9,867700	11,907272	-0,440202	-0,113749	0,071235	-7,747767	0,728505	-0,477175	-0,440202	-0,113749	0,071235	-7,747767	0,728505	-0,477175
09:44:07,60	0,612947	3,216943	-0,064999	-1,013015	-0,266011	-0,509029	-0,435873	-0,111549	0,069691	1,060619	-33,566329	-0,488064	-0,301386	-2,494336	-0,991126	-26,410015	9,833301	11,932933	-0,435873	-0,111549	0,069691	-7,695965	0,649681	-0,488064	-0,435873	-0,111549	0,069691	-7,695965	0,649681	-0,488064
09:44:07,65	0,612947	3,216943	-0,064999	-1,013015	-0,266011	-0,509029	-0,437305	-0,111552	0,072415	1,123179	-33,631150	-0,502779	-0,300667	-2,493097	-0,988403	-26,370482	9,882512	11,918218	-0,437305	-0,111552	0,072415	-7,633669	0,697254	-0,502779	-0,437305	-0,111552	0,072415	-7,633669	0,697254	-0,502779
09:44:07,70	0,612947	3,216943	-0,064999	-1,013015	-0,266011	-0,509029	-0,437305	-0,111552	0,072415	1,123179	-33,631150	-0,502779	-0,300686	-2,487940	-0,987236	-26,358195	9,862827	11,941738	-0,437305	-0,111552	0,072415	-7,633669	0,697254	-0,502779	-0,437305	-0,111552	0,072415	-7,633669	0,697254	-0,502779
09:44:07,75	0,612947	3,216943	-0,064999	-1,013015	-0,266011	-0,509029	-0,432616	-0,109350	0,072415	0,928372	-33,388686	-0,486354	-0,304919	-2,496057	-0,988402	-26,411808	9,813651	11,934643	-0,432616	-0,109350	0,072415	-7,655613	0,571639	-0,486354	-0,432616	-0,109350	0,072415	-7,655613	0,571639	-0,486354
09:44:07,80	0,612947	3,216943	-0,064999	-1,013015	-0,266011	-0,509029	-0,432616	-0,109350	0,072415	0,928372	-33,388686	-0,486354	-0,300128	-2,496999	-0,989563	-26,388091	9,841139	11,912449	-0,434195	-0,113970	0,071254	-7,742370	0,620294	-0,508548	-0,434195	-0,113970	0,071254	-7,742370	0,620294	-0,508548
09:44:07,85	0,612947	3,216943	-0,064999	-1,013015	-0,266011	-0,509029	-0,434195	-0,113970	0,071254	1,204260	-33,464032	-0,508548	-0,303172	-2,488438	-0,988060	-26,428528	9,886373	11,923834	-0,434195	-0,113970	0,071254	-7,742370	0,620294	-0,508548	-0,434195	-0,113970	0,071254	-7,742370	0,620294	-0,508548
09:44:07,90	0,612947	3,216943	-0,064999	-1,013015	-0,266011	-0,509029	-0,440815	-0,109352	0,075488	0,933839	-33,820029	-0,500752	-0,300817	-2,488957	-0,985329	-26,413425	9,820764	11,920245	-0,440815	-0,109352	0,075488	-7,650321	0,783975	-0,500752	-0,440815	-0,109352	0,075488	-7,650321	0,783975	-0,500752
09:44:07,95	0,612947	3,216943	-0,064999	-1,013015	-0,266011	-0,509029	-0,433704	-0,110723	0,074348	0,982259	-33,453350	-0,492233	-0,303186	-2,495800	-0,986469	-26,427522	9,802517	11,928764	-0,433704	-0,110723	0,074348	-7,709491	0,592453	-0,492233	-0,433704	-0,110723	0,074348	-7,709491	0,592453	-0,492233
09:44:08,00	0,612947	3,216943	-0,064999	-1,013015	-0,266011	-0,509029	-0,435484	-0,113218	0,071253	1,179611	-33,544823	-0,497968	-0,300135	-2,495506	-0,989564	-26,392773	9,860533	11,923030	-0,435484	-0,113218	0,071253	-7,707988	0,640707	-0,497968	-0,435484	-0,113218	0,071253	-7,707988	0,640707	-0,497968
09:44:08,05	0,612947	3,216943	-0,064999	-1,013015	-0,266011	-0,509029	-0,435484	-0,113218	0,071253	1,179611	-33,544823	-0,497968	-0,303251	-2,490880	-0,986874	-26,450678	9,828219	11,950171	-0,435484	-0,113218	0,071253	-7,707988	0,640707	-0,497968	-0,435484	-0,113218	0,071253	-7,707988	0,640707	-0,497968
09:44:08,10	0,612947	3,216943	-0,064999	-1,013015	-0,266011	-0,509029	-0,432658	-0,111501	0,075135	1,126448	-33,426990	-0,504370	-0,303035	-2,497096	-0,985682	-26,399964	9,906361	11,916627	-0,432658	-0,111501	0,075135	-7,626410	0,536665	-0,504370	-0,432658	-0,111501	0,075135	-7,626410	0,536665	-0,504370
09:44:08,15	0,612947	3,216943	-0,064999	-1,013015	-0,266011	-0,509029	-0,432658	-0,111501	0,075135	1,126448	-33,426990	-0,504370	-0,301340	-2,497174	-0,988394	-26,400078	9,827032	11,925709	-0,432658	-0,111501	0,075135	-7,626410	0,536665	-0,504370	-0,432658	-0,111501	0,075135	-7,626410	0,536665	-0,504370
09:44:08,20	0,612947	3,216943	-0,064999	-1,013015	-0,266011	-0,509029	-0,441331	-0,113812	0,070065	1,184685	-33,861332	-0,491371	-0,296697	-2,490740	-0,990752	-26,416505	9,844403	11,929626	-0,441331	-0,113812	0,070065	-7,749575	0,783154	-0,491371	-0,441331	-0,113812	0,070065	-7,749575	0,783154	-0,491371
09:44:08,25	0,612947	3,216943	-0,064999	-1,013015	-0,266011	-0,509029	-0,441324	-0,113823	0,072394	1,190877	-33,870737	-0,492417	-0,296692	-2,490752	-0,988423	-26,422160	9,854197	11,928580	-0,441324	-0,113823	0,072394	-7,744195	0,773161	-0,492417	-0,441324	-0,113823	0,072394	-7,744195	0,773161	-0,492417
09:44:08,30	0,612947	3,216943	-0,064999	-1,013015	-0,266011	-0,509029	-0,436664	-0,109732	0,071630	0,940817	-33,577480	-0,490531	-0,301475	-2,491454	-0,990377	-26,453694	9,859132	11,939011	-0,436664	-0,109732	0,071630	-7,673135	0,700644	-0,490531	-0,436664	-0,109732	0,071630	-7,673135	0,700644	-0,490531
09:44:08,35	0,612947	3,216943	-0,064999	-1,013015	-0,266011	-0,509029	-0,436664	-0,109732	0,071630	0,940817	-33,577480	-0,490531	-0,296597	-2,492021	-0,987985	-26,382764	9,867290	11,962072	-0,436664	-0,109732	0,071630	-7,673135	0,700644	-0,490531	-0,436664	-0,109732	0,071630	-7,673135	0,700644	-0,490531
09:44:08,40	0,612947	3,216943	-0,064999	-1,013015	-0,266011	-0,509029	-0,440272	-0,114539	0,072832	1,259163	-33,788466	-0,458925	-0,303773	-2,491518	-0,989557	-26,425697	9,866539	11,981661	-0,437119	-0,108073	0,071260	-7,582904	0,652512	-0,439336	-0,437119	-0,108073	0,071260	-7,582904	0,652512	-0,439336
09:44:08,45	0,612947	3,216943	-0,064999	-1,013015	-0,266011	-0,509029	-0,437372	-0,111503	0,072787	1,126364	-33,650624	-0,517003	-0,300676	-2,493015	-0,988030	-26,381454	9,895471	11,903995	-0,437372	-0,111503	0,072787	-7,626632	0,683051	-0,517003	-0,437372	-0,111503	0,072787	-7,626632	0,683051	-0,517003
09:44:08,50	0,612947	3,216943	-0,064999	-1,013015	-0,266011	-0,509029	-0,437372	-0,111503	0,072787	1,126364	-33,650624	-0,517003	-0,298484	-2,489205	-0,989619	-26,426290	9,842506	11,904669	-0,437372	-0,111503	0,072787	-7,626632	0,683051	-0,517003	-0,437372	-0,111503	0,072787	-7,626632	0,683051	-0,517003
09:44:08,55	0,612947	3,216943	-0,064999	-1,013015	-0,266011	-0,509029	-0,432124	-0,111679	0,073159	1,050245	-33,378414	-0,534789	-0,303148	-2,497647	-0,987658	-26,424646	9,821977	11,886208	-0,432124	-0,111679	0,073159	-7,716526	0,543335	-0,534789	-0,432124	-0,111679	0,073159	-7,716526	0,543335	-0,534789
09:44:08,60	0,612947	3,216943	-0,064999	-1,013015	-0,266011	-0,509029	-0,439946	-0,108435	0,071974	0,900937	-33,818016	-0,502305	-0,302046	-2,489252	-0,988843	-26,443457	9,855167	11,918693	-0,439946	-0,108435	0,071974	-7,611243	0,717718	-0,502305	-0,439946	-0,108435	0,071974	-7,611243	0,717718	-0,502305
09:44:08,65	0,612947	3,216943	-0,064999	-1,013015	-0,266011	-0,509029	-0,439946	-0,108435	0,071974	0,900937	-33,818016	-0,502305	-0,303126	-2,498459	-0,984913	-26,416903	9,815644	11,908364	-0,439946	-0,108435	0,071974	-7,611243	0,717718	-0,502305	-0,439946	-0,108435	0,071974	-7,611243	0,717718	-0,502305
09:44:08,71	0,612947	3,216943	-0,064999	-1,013015	-0,266011	-0,509029	-0,437358	-0,116883	0,072038	1,364885	-33,646964	-0,492923	-0,304893	-2,494669	-0,988042	-26,405428	9,826497	11,901064	-0,437358	-0,116883	0,072038	-7,810415	0,685628	-0,492923	-0,437358	-0,116883	0,072038	-7,810415	0,685628	-0,492923
09:44:08,76	0,612947	3,216943	-0,064999	-1,013015	-0,266011	-0,509029	-0,440777	-0,111583	0,073984	1,124615	-33,802453	-0,474149	-0,298905	-2,490106	-0,986833	-26,362555	9,877747	11,946848	-0,440777	-0,111583	0,073984	-7,634647	0,798513	-0,474149	-0,440777	-0,111583	0,073984	-7,634647	0,798513	-0,474149
09:44:08,81	0,612947	3,216943	-0,064999	-1,013015	-0,266011	-0,509029	-0,440777	-0,111583	0,073984	1,124615	-33,802453	-0,474149	-0,305717	-2,496991	-0,984957	-26,552560	9,913813	11,946616	-0,440777	-0,111583	0,073984	-7,634647	0,798513	-0,474149	-0,440777	-0,111583	0,073984	-7,634647	0,798513	-0,474149
09:44:08,86	0,612947	3,216943	-0,064999	-1,013015	-0,266011	-0,509029	-0,483110	-0,119995	0,051789	1,382871	-36,688994	-0,486339	-0,270453	-2,457650	-1,009028	-27,045556	10,065177	11,934658	-0,483110	-0,119995	0,051789	-8,036753	1,235133	-0,486339	-0,483110	-0,119995	0,051789	-8,036753	1,235133	-0,486339
09:44:08,91	0,613010	3,216990	-0,064982	-1,013019	-0,276009	-0,508992	-0,470537	-0,113168	0,086683	1,098403	-37,322073	-0,477130	-0,282651	-2,465125	-0,974134	-28,124761	10,769689	11,943867	-0,470537	-0,113168	0,086683	-7,785323	-0,384926	-0,477130	-0,470537	-0,113168	0,086683	-7,785323	-0,384926	-0,477130
09:44:08,96	0,613010	3,216990	-0,064982	-1,013019	-0,276009	-0,508992	-0,463282	-0,107895	0,087872	0,837134	-36,938486	-0,460295	-0,290846	-2,468771	-0,972945	-28,112777	10,777745	11,960702	-0,463282	-0,107895	0,087872	-7,632598	-0,570821	-0,460295	-0,463282	-0,107895	0,087872	-7,632598	-0,570821	-0,460295
09:44:09,01	0,613010	3,216990	-0,064982	-1,013019	-0,276009	-0,508992	-0,471432	-0,114777	0,087853	1,225663	-37,374575	-0,486084	-0,280811	-2,465154	-0,972964	-28,108109	10,810423	11,934913	-0,471432	-0,114777	0,087853	-7,784354	-0,367146	-0,486084	-0,471432	-0,114777	0,087853	-7,784354	-0,367146	-0,486084
09:44:09,06	0,613010	3,216990	-0,064982	-1,013019	-0,276009	-0,508992	-0,461655	-0,114193	0,084761	1,124749	-36,868037	-0,478205	-0,286205	-2,473330	-0,976057	-28,145025	10,750282	11,942793	-0,461655	-0,114193	0,084761	-7,839416	-0,628154	-0,478205	-0,461655	-0,114193	0,084761	-7,839416	-0,628154	-0,478205
09:44:09,11	0,613010	3,216990	-0,064982	-1,013019	-0,276009	-0,508992	-0,470691	-0,112506	0,088221	1,106666	-37,326111	-0,511131	-0,283149	-2,464661	-0,972596	-28,099964	10,804711	11,909866	-0,470691	-0,112506	0,088221	-7,725029	-0,376884	-0,511131	-0,470691	-0,112506	0,088221	-7,725029	-0,376884	-0,511131
09:44:09,16	0,613010	3,216990	-0,064982	-1,013019	-0,276009	-0,508992	-0,467929	-0,109153	0,086684	0,923833	-37,266900	-0,436454	-0,287433	-2,465376	-0,974133	-28,177303	10,839573	11,984543	-0,467929	-0,109153	0,086684	-7,644654	-0,534483	-0,436454	-0,467929	-0,109153	0,086684	-7,644654	-0,534483	-0,436454
09:44:09,21	0,613010	3,216990	-0,064982	-1,013019	-0,276009	-0,508992	-0,469130	-0,118116	0,086719	1,378595	-37,255786	-0,461855	-0,279070	-2,468817	-0,974099	-28,119248	10,792988	11,959142	-0,469130	-0,118116	0,086719	-7,893491	-0,429085	-0,461855	-0,469130	-0,118116	0,086719	-7,893491	-0,429085	-0,461855
09:44:09,26	0,613010	3,216990	-0,064982	-1,013019	-0,276009	-0,508992	-0,468459	-0,114368	0,085142	1,177746	-37,236762	-0,465908	-0,282652	-2,467525	-0,975675	-28,135981	10,795751	11,955090	-0,468459	-0,114368	0,085142	-7,800154	-0,462742	-0,465908	-0,468459	-0,114368	0,085142	-7,800154	-0,462742	-0,465908
09:44:09,31	0,613010	3,216990	-0,064982	-1,013019	-0,276009	-0,508992	-0,462552	-0,114907	0,086307	1,169092	-36,995627	-0,447649	-0,290321	-2,468464	-0,975680	-28,157301	10,839909	11,969797	-0,462552	-0,114907	0,086307	-7,851114	-0,685262	-0,447649	-0,462552	-0,114907	0,086307	-7,851114	-0,685262	-0,447649
09:44:09,36	0,613010	3,216990	-0,064982	-1,013019	-0,276009	-0,508992	-0,465196	-0,114193	0,085927	1,191744	-37,114706	-0,450855	-0,284435	-2,470263	-0,974891	-28,165685	10,839564	11,970142	-0,465196	-0,114193	0,085927	-7,772429	-0,596848	-0,450855	-0,465196	-0,114193	0,085927	-7,772429	-0,596848	-0,450855
09:44:09,41	0,613010	3,216990	-0,064982	-1,013019	-0,276009	-0,508992	-0,466640	-0,109160	0,087066	0,901517	-37,212196	-0,437169	-0,288071	-2,466495	-0,973751	-28,199288	10,826081	11,983828	-0,466640	-0,109160	0,087066	-7,667515	-0,580920	-0,437169	-0,466640	-0,109160	0,087066	-7,667515	-0,580920	-0,437169
09:44:09,46	0,613010	3,216990	-0,064982	-1,013019	-0,276009	-0,508992	-0,466640	-0,109160	0,087066	0,901517	-37,212196	-0,437169	-0,281477	-2,468685	-0,975281	-28,147088	10,813259	11,960401	-0,468041	-0,115965	0,085537	-7,832869	-0,492178	-0,460596	-0,468041	-0,115965	0,085537	-7,832869	-0,492178	-0,460596
09:44:09,51	0,613010	3,216990	-0,064982	-1,013019	-0,276009	-0,508992	-0,467584	-0,107903	0,087427	0,813668	-37,253414	-0,462210	-0,288688	-2,465050	-0,973390	-28,203770	10,802667	11,958787	-0,467584	-0,107903	0,087427	-7,656740	-0,548102	-0,462210	-0,467584	-0,107903	0,087427	-7,656740	-0,548102	-0,462210
09:44:09,56	0,613010	3,216990	-0,064982	-1,013019	-0,276009	-0,508992	-0,467584	-0,107903	0,087427	0,813668	-37,253414	-0,462210	-0,281027	-2,466919	-0,976863	-28,201481	10,807266	11,966915	-0,467584	-0,107903	0,087427	-7,656740	-0,548102	-0,462210	-0,467584	-0,107903	0,087427	-7,656740	-0,548102	-0,462210
09:44:09,61	0,613010	3,216990	-0,064982	-1,013019	-0,276009	-0,508992	-0,469796	-0,115472	0,083955	1,212368	-37,368764	-0,454082	-0,286266	-2,475292	-0,976052	-28,176697	10,750431	11,957354	-0,459925	-0,115122	0,084766	-7,879733	-0,701479	-0,463643	-0,459925	-0,115122	0,084766	-7,879733	-0,701479	-0,463643
09:44:09,66	0,613010	3,216990	-0,064982	-1,013019	-0,276009	-0,508992	-0,459925	-0,115122	0,084766	1,157331	-36,805624	-0,463643	-0,285047	-2,469916	-0,974890	-28,175465	10,842206	11,979963	-0,459925	-0,115122	0,084766	-7,879733	-0,701479	-0,463643	-0,459925	-0,115122	0,084766	-7,879733	-0,701479	-0,463643
09:44:09,71	0,613010	3,216990	-0,064982	-1,013019	-0,276009	-0,508992	-0,465190	-0,113489	0,085927	1,152530	-37,124206	-0,441034	-0,291006	-2,471712	-0,975299	-28,200211	10,807086	11,968355	-0,465190	-0,113489	0,085927	-7,756372	-0,606788	-0,441034	-0,465190	-0,113489	0,085927	-7,756372	-0,606788	-0,441034
09:44:09,76	0,613010	3,216990	-0,064982	-1,013019	-0,276009	-0,508992	-0,461046	-0,117270	0,089050	1,338202	-36,911374	-0,453411	-0,283845	-2,475396	-0,971768	-28,183241	10,834056	11,967586	-0,461046	-0,117270	0,089050	-7,867518	-0,719264	-0,453411	-0,461046	-0,117270	0,089050	-7,867518	-0,719264	-0,453411
09:44:09,81	0,613010	3,216990	-0,064982	-1,013019	-0,276009	-0,508992	-0,461046	-0,117270	0,089050	1,338202	-36,911374	-0,453411	-0,282795	-2,468765	-0,974922	-28,209682	10,802368	11,960237	-0,461046	-0,117270	0,089050	-7,867518	-0,719264	-0,453411	-0,461046	-0,117270	0,089050	-7,867518	-0,719264	-0,453411
09:44:09,86	0,613010	3,216990	-0,064982	-1,013019	-0,276009	-0,508992	-0,465468	-0,111150	0,086643	0,984632	-37,169522	-0,480624	-0,281574	-2,465403	-0,972622	-28,194243	10,816353	11,925921	-0,465468	-0,111150	0,086643	-7,740628	-0,630321	-0,480624	-0,465468	-0,111150	0,086643	-7,740628	-0,630321	-0,480624
09:44:09,91	0,613010	3,216990	-0,064982	-1,013019	-0,276009	-0,508992	-0,465468	-0,111150	0,086643	0,984632	-37,169522	-0,480624	-0,288705	-2,467413	-0,976863	-28,214937	10,822214	11,985513	-0,465468	-0,111150	0,086643	-7,740628	-0,630321	-0,480624	-0,465468	-0,111150	0,086643	-7,740628	-0,630321	-0,480624
09:44:09,96	0,613010	3,216990	-0,064982	-1,013019	-0,276009	-0,508992	-0,465529	-0,109070	0,083954	0,885677	-37,166006	-0,435484	-0,286276	-2,472952	-0,974903	-28,194606	10,798987	11,958740	-0,461946	-0,113943	0,085914	-7,815390	-0,687710	-0,462257	-0,461946	-0,113943	0,085914	-7,815390	-0,687710	-0,462257
09:44:10,01	0,613010	3,216990	-0,064982	-1,013019	-0,276009	-0,508992	-0,462698	-0,114257	0,085119	1,172305	-36,982953	-0,495063	-0,285629	-2,472458	-0,975698	-28,175423	10,818936	11,925934	-0,462698	-0,114257	0,085119	-7,796841	-0,661153	-0,495063	-0,462698	-0,114257	0,085119	-7,796841	-0,661153	-0,495063
09:44:10,06	0,613010	3,216990	-0,064982	-1,013019	-0,276009	-0,508992	-0,462698	-0,114257	0,085119	1,172305	-36,982953	-0,495063	-0,282772	-2,469206	-0,976876	-28,206203	10,825012	11,942674	-0,462698	-0,114257	0,085119	-7,796841	-0,661153	-0,495063	-0,462698	-0,114257	0,085119	-7,796841	-0,661153	-0,495063
09:44:10,11	0,613010	3,216990	-0,064982	-1,013019	-0,276009	-0,508992	-0,466943	-0,115104	0,083941	1,206252	-37,233389	-0,478323	-0,288675	-2,471204	-0,976082	-28,197772	10,770506	11,958422	-0,462261	-0,110991	0,084735	-7,763415	-0,667888	-0,462575	-0,462261	-0,110991	0,084735	-7,763415	-0,667888	-0,462575
09:44:10,16	0,613010	3,216990	-0,064982	-1,013019	-0,276009	-0,508992	-0,461925	-0,117372	0,085562	1,292242	-36,923628	-0,438549	-0,283317	-2,474685	-0,975255	-28,179885	10,772926	11,982448	-0,461925	-0,117372	0,085562	-7,921482	-0,662491	-0,438549	-0,461925	-0,117372	0,085562	-7,921482	-0,662491	-0,438549
09:44:10,21	0,613010	3,216990	-0,064982	-1,013019	-0,276009	-0,508992	-0,471963	-0,115060	0,087869	1,216217	-37,419374	-0,447315	-0,280300	-2,464836	-0,972948	-28,135075	10,798109	11,973682	-0,471963	-0,115060	0,087869	-7,815993	-0,370275	-0,447315	-0,471963	-0,115060	0,087869	-7,815993	-0,370275	-0,447315
09:44:10,26	0,613010	3,216990	-0,064982	-1,013019	-0,276009	-0,508992	-0,471963	-0,115060	0,087869	1,216217	-37,419374	-0,447315	-0,279804	-2,467288	-0,972976	-28,180080	10,776125	11,948954	-0,470088	-0,116716	0,087841	-7,901414	-0,447948	-0,472043	-0,470088	-0,116716	0,087841	-7,901414	-0,447948	-0,472043
09:44:10,31	0,613010	3,216990	-0,064982	-1,013019	-0,276009	-0,508992	-0,464877	-0,104815	0,085885	0,706651	-37,108739	-0,460974	-0,292716	-2,465851	-0,974933	-28,173607	10,847097	11,960024	-0,464877	-0,104815	0,085885	-7,521349	-0,615932	-0,460974	-0,464877	-0,104815	0,085885	-7,521349	-0,615932	-0,460974
09:44:10,36	0,613010	3,216990	-0,064982	-1,013019	-0,276009	-0,508992	-0,464877	-0,104815	0,085885	0,706651	-37,108739	-0,460974	-0,280915	-2,470878	-0,976064	-28,168524	10,823687	11,951514	-0,464877	-0,104815	0,085885	-7,521349	-0,615932	-0,460974	-0,464877	-0,104815	0,085885	-7,521349	-0,615932	-0,460974
09:44:10,41	0,613010	3,216990	-0,064982	-1,013019	-0,276009	-0,508992	-0,466424	-0,117549	0,084753	1,351065	-37,173088	-0,469484	-0,288653	-2,468925	-0,974137	-28,198936	10,815860	11,973581	-0,466424	-0,117549	0,084753	-7,876521	-0,558824	-0,469484	-0,466424	-0,117549	0,084753	-7,876521	-0,558824	-0,469484
09:44:10,46	0,613010	3,216990	-0,064982	-1,013019	-0,276009	-0,508992	-0,462166	-0,111849	0,088623	1,013393	-36,918192	-0,489487	-0,287979	-2,471715	-0,972195	-28,160153	10,771182	11,931510	-0,462166	-0,111849	0,088623	-7,766763	-0,638146	-0,489487	-0,462166	-0,111849	0,088623	-7,766763	-0,638146	-0,489487
09:44:10,52	0,613010	3,216990	-0,064982	-1,013019	-0,276009	-0,508992	-0,461477	-0,116311	0,085951	1,264412	-36,908916	-0,438130	-0,291572	-2,469582	-0,974127	-28,179003	10,790185	11,976790	-0,461477	-0,116311	0,085951	-7,866024	-0,682992	-0,438130	-0,461477	-0,116311	0,085951	-7,866024	-0,682992	-0,438130
09:44:10,57	0,613010	3,216990	-0,064982	-1,013019	-0,276009	-0,508992	-0,461477	-0,116311	0,085951	1,264412	-36,908916	-0,438130	-0,283852	-2,472578	-0,975988	-28,166725	10,819712	11,961059	-0,461477	-0,116311	0,085951	-7,866024	-0,682992	-0,438130	-0,461477	-0,116311	0,085951	-7,866024	-0,682992	-0,438130
09:44:10,62	0,613010	3,216990	-0,064982	-1,013019	-0,276009	-0,508992	-0,463482	-0,115855	0,084829	1,260465	-37,016593	-0,459938	-0,282768	-2,466815	-0,979581	-28,201431	10,860529	11,974835	-0,463482	-0,115855	0,084829	-7,834189	-0,633223	-0,459938	-0,463482	-0,115855	0,084829	-7,834189	-0,633223	-0,459938
09:44:10,67	0,613010	3,216990	-0,064982	-1,013019	-0,276009	-0,508992	-0,469015	-0,113912	0,081236	1,177416	-37,354774	-0,446162	-0,267735	-2,439476	-0,993783	-29,254829	11,408351	11,960364	-0,469015	-0,113912	0,081236	-7,764699	-0,537063	-0,446162	-0,469015	-0,113912	0,081236	-7,764699	-0,537063	-0,446162
09:44:10,72	0,612954	3,217010	-0,064988	-1,013015	-0,286013	-0,509012	-0,489705	-0,105377	0,104800	0,778530	-40,460042	-0,482638	-0,279815	-2,444630	-0,956018	-29,936492	11,914153	11,938359	-0,489705	-0,105377	0,104800	-7,493586	-2,018212	-0,482638	-0,489705	-0,105377	0,104800	-7,493586	-2,018212	-0,482638
09:44:10,77	0,612954	3,217010	-0,064988	-1,013015	-0,286013	-0,509012	-0,497930	-0,117101	0,103343	1,425848	-40,825281	-0,416816	-0,265550	-2,443368	-0,957474	-29,863546	11,915580	12,004181	-0,497930	-0,117101	0,103343	-7,766544	-1,737790	-0,416816	-0,497930	-0,117101	0,103343	-7,766544	-1,737790	-0,416816
09:44:10,82	0,612954	3,217010	-0,064988	-1,013015	-0,286013	-0,509012	-0,491087	-0,108558	0,101314	0,923357	-40,555255	-0,455637	-0,276369	-2,445023	-0,959503	-29,966999	11,908018	11,965360	-0,491087	-0,108558	0,101314	-7,598441	-2,004942	-0,455637	-0,491087	-0,108558	0,101314	-7,598441	-2,004942	-0,455637
09:44:10,87	0,612954	3,217010	-0,064988	-1,013015	-0,286013	-0,509012	-0,491320	-0,114592	0,099412	1,238330	-40,543970	-0,439995	-0,271027	-2,447838	-0,961405	-29,946111	11,897338	11,981002	-0,491320	-0,114592	0,099412	-7,757152	-1,975325	-0,439995	-0,491320	-0,114592	0,099412	-7,757152	-1,975325	-0,439995
09:44:10,92	0,612954	3,217010	-0,064988	-1,013015	-0,286013	-0,509012	-0,491320	-0,114592	0,099412	1,238330	-40,543970	-0,439995	-0,270429	-2,440650	-0,959876	-29,936125	11,926762	11,982081	-0,491320	-0,114592	0,099412	-7,757152	-1,975325	-0,439995	-0,491320	-0,114592	0,099412	-7,757152	-1,975325	-0,439995
09:44:10,97	0,612954	3,217010	-0,064988	-1,013015	-0,286013	-0,509012	-0,497844	-0,111516	0,100942	1,108850	-40,889270	-0,438917	-0,269263	-2,442068	-0,958302	-29,942542	11,915147	12,000189	-0,497844	-0,111516	0,100942	-7,645162	-1,808507	-0,438917	-0,497844	-0,111516	0,100942	-7,645162	-1,808507	-0,438917
09:44:11,02	0,612954	3,217010	-0,064988	-1,013015	-0,286013	-0,509012	-0,494110	-0,110884	0,104813	1,050680	-40,728186	-0,446715	-0,272843	-2,443568	-0,956004	-29,977426	11,921387	11,974282	-0,494110	-0,110884	0,104813	-7,653719	-1,940537	-0,446715	-0,494110	-0,110884	0,104813	-7,653719	-1,940537	-0,446715
09:44:11,07	0,612954	3,217010	-0,064988	-1,013015	-0,286013	-0,509012	-0,494110	-0,110884	0,104813	1,050680	-40,728186	-0,446715	-0,270610	-2,443857	-0,961817	-30,018956	11,920497	12,017322	-0,494110	-0,110884	0,104813	-7,653719	-1,940537	-0,446715	-0,494110	-0,110884	0,104813	-7,653719	-1,940537	-0,446715
09:44:11,12	0,612954	3,217010	-0,064988	-1,013015	-0,286013	-0,509012	-0,494977	-0,112963	0,099000	1,137227	-40,808765	-0,403676	-0,274604	-2,446489	-0,960666	-29,973871	11,919600	11,961752	-0,494977	-0,112963	0,099000	-7,730335	-1,953096	-0,403676	-0,494977	-0,112963	0,099000	-7,730335	-1,953096	-0,403676
09:44:11,17	0,612954	3,217010	-0,064988	-1,013015	-0,286013	-0,509012	-0,486340	-0,118146	0,102523	1,440935	-40,340558	-0,450594	-0,270439	-2,453928	-0,958294	-29,985309	11,940528	11,970403	-0,486340	-0,118146	0,102523	-7,833525	-2,162831	-0,450594	-0,486340	-0,118146	0,102523	-7,833525	-2,162831	-0,450594
09:44:11,22	0,612954	3,217010	-0,064988	-1,013015	-0,286013	-0,509012	-0,486340	-0,118146	0,102523	1,440935	-40,340558	-0,450594	-0,265717	-2,447641	-0,959458	-29,962643	11,948214	11,987409	-0,486340	-0,118146	0,102523	-7,833525	-2,162831	-0,450594	-0,486340	-0,118146	0,102523	-7,833525	-2,162831	-0,450594
09:44:11,27	0,612954	3,217010	-0,064988	-1,013015	-0,286013	-0,509012	-0,491967	-0,109268	0,102459	0,961817	-40,685189	-0,439423	-0,275315	-2,444616	-0,958358	-30,039137	11,951447	11,981574	-0,491967	-0,109268	0,102459	-7,615714	-2,065817	-0,439423	-0,491967	-0,109268	0,102459	-7,615714	-2,065817	-0,439423
09:44:11,32	0,612954	3,217010	-0,064988	-1,013015	-0,286013	-0,509012	-0,491967	-0,109268	0,102459	0,961817	-40,685189	-0,439423	-0,271130	-2,444700	-0,958773	-30,022620	11,968531	11,929618	-0,491967	-0,109268	0,102459	-7,615714	-2,065817	-0,439423	-0,491967	-0,109268	0,102459	-7,615714	-2,065817	-0,439423
09:44:11,37	0,612954	3,217010	-0,064988	-1,013015	-0,286013	-0,509012	-0,493986	-0,112933	0,102045	1,175471	-40,784460	-0,491379	-0,269989	-2,450292	-0,961444	-30,025403	11,911655	11,962733	-0,493986	-0,112933	0,102045	-7,689793	-2,006530	-0,491379	-0,493986	-0,112933	0,102045	-7,689793	-2,006530	-0,491379
09:44:11,42	0,612954	3,217010	-0,064988	-1,013015	-0,286013	-0,509012	-0,489714	-0,116718	0,099374	1,321628	-40,536262	-0,458264	-0,268147	-2,445031	-0,956778	-30,001578	11,961949	11,976895	-0,489714	-0,116718	0,099374	-7,840734	-2,093723	-0,458264	-0,489714	-0,116718	0,099374	-7,840734	-2,093723	-0,458264
09:44:11,47	0,612954	3,217010	-0,064988	-1,013015	-0,286013	-0,509012	-0,495191	-0,115683	0,104039	1,323254	-40,825588	-0,444102	-0,270605	-2,443674	-0,961879	-30,035070	11,949563	11,945807	-0,495191	-0,115683	0,104039	-7,757827	-1,953091	-0,444102	-0,495191	-0,115683	0,104039	-7,757827	-1,953091	-0,444102
09:44:11,52	0,612954	3,217010	-0,064988	-1,013015	-0,286013	-0,509012	-0,490149	-0,115182	0,102096	1,254779	-40,533920	-0,465116	-0,271101	-2,449148	-0,958721	-29,997291	11,910438	11,955881	-0,490149	-0,115182	0,102096	-7,787039	-2,057244	-0,465116	-0,490149	-0,115182	0,102096	-7,787039	-2,057244	-0,465116
09:44:11,57	0,612954	3,217010	-0,064988	-1,013015	-0,286013	-0,509012	-0,490149	-0,115182	0,102096	1,254779	-40,533920	-0,465116	-0,269811	-2,449914	-0,961335	-29,987985	11,926376	11,999987	-0,490149	-0,115182	0,102096	-7,787039	-2,057244	-0,465116	-0,490149	-0,115182	0,102096	-7,787039	-2,057244	-0,465116
09:44:11,62	0,612954	3,217010	-0,064988	-1,013015	-0,286013	-0,509012	-0,490130	-0,116683	0,099482	1,351265	-40,532873	-0,421010	-0,272916	-2,452492	-0,961814	-30,029918	11,941228	11,982501	-0,490130	-0,116683	0,099482	-7,808349	-2,057642	-0,421010	-0,490130	-0,116683	0,099482	-7,808349	-2,057642	-0,421010
09:44:11,67	0,612954	3,217010	-0,064988	-1,013015	-0,286013	-0,509012	-0,494684	-0,112079	0,099773	1,153305	-40,790910	-0,427164	-0,272199	-2,452691	-0,960245	-29,985563	11,971036	11,972449	-0,494684	-0,112079	0,099773	-7,644870	-1,958232	-0,427164	-0,494684	-0,112079	0,099773	-7,644870	-1,958232	-0,427164
09:44:11,72	0,612954	3,217010	-0,064988	-1,013015	-0,286013	-0,509012	-0,494684	-0,112079	0,099773	1,153305	-40,790910	-0,427164	-0,271170	-2,443872	-0,960286	-30,030511	11,975038	11,993931	-0,494684	-0,112079	0,099773	-7,644870	-1,958232	-0,427164	-0,494684	-0,112079	0,099773	-7,644870	-1,958232	-0,427164
09:44:11,77	0,612954	3,217010	-0,064988	-1,013015	-0,286013	-0,509012	-0,487749	-0,109186	0,101334	0,981550	-40,387267	-0,450757	-0,277495	-2,448228	-0,959483	-29,959062	11,932946	11,970240	-0,487749	-0,109186	0,101334	-7,589516	-2,098991	-0,450757	-0,487749	-0,109186	0,101334	-7,589516	-2,098991	-0,450757
09:44:11,82	0,612954	3,217010	-0,064988	-1,013015	-0,286013	-0,509012	-0,492953	-0,114994	0,102118	1,307617	-40,696672	-0,433632	-0,269863	-2,446625	-0,958699	-29,980641	11,973164	11,987365	-0,492953	-0,114994	0,102118	-7,719394	-1,999883	-0,433632	-0,492953	-0,114994	0,102118	-7,719394	-1,999883	-0,433632
09:44:11,87	0,612954	3,217010	-0,064988	-1,013015	-0,286013	-0,509012	-0,490107	-0,115393	0,099025	1,349610	-40,509589	-0,452207	-0,270940	-2,449289	-0,961793	-29,936155	11,971978	11,968790	-0,490107	-0,115393	0,099025	-7,708766	-2,036168	-0,452207	-0,490107	-0,115393	0,099025	-7,708766	-2,036168	-0,452207
09:44:11,92	0,612954	3,217010	-0,064988	-1,013015	-0,286013	-0,509012	-0,490107	-0,115393	0,099025	1,349610	-40,509589	-0,452207	-0,270675	-2,446958	-0,959153	-30,084062	11,962846	11,963958	-0,490107	-0,115393	0,099025	-7,708766	-2,036168	-0,452207	-0,490107	-0,115393	0,099025	-7,708766	-2,036168	-0,452207
09:44:11,97	0,612954	3,217010	-0,064988	-1,013015	-0,286013	-0,509012	-0,490476	-0,110777	0,100920	1,050091	-40,637540	-0,418347	-0,274753	-2,446662	-0,959897	-30,060120	11,974868	12,002650	-0,490476	-0,110777	0,100920	-7,645918	-2,135211	-0,418347	-0,490476	-0,110777	0,100920	-7,645918	-2,135211	-0,418347
09:44:12,02	0,612954	3,217010	-0,064988	-1,013015	-0,286013	-0,509012	-0,491006	-0,111824	0,104014	1,099892	-40,675698	-0,434413	-0,273581	-2,446726	-0,956803	-30,071585	11,976136	11,986584	-0,491006	-0,111824	0,104014	-7,678293	-2,131711	-0,434413	-0,491006	-0,111824	0,104014	-7,678293	-2,131711	-0,434413
09:44:12,07	0,612954	3,217010	-0,064988	-1,013015	-0,286013	-0,509012	-0,490969	-0,116797	0,099793	1,359652	-40,563346	-0,443892	-0,269293	-2,449245	-0,961025	-29,975385	11,921940	11,977105	-0,490969	-0,116797	0,099793	-7,808912	-2,022292	-0,443892	-0,490969	-0,116797	0,099793	-7,808912	-2,022292	-0,443892
09:44:12,12	0,612954	3,217010	-0,064988	-1,013015	-0,286013	-0,509012	-0,489036	-0,115952	0,099795	1,375855	-40,491421	-0,447147	-0,270991	-2,450497	-0,961022	-29,970080	11,988305	11,973850	-0,489036	-0,115952	0,099795	-7,726401	-2,102104	-0,447147	-0,489036	-0,115952	0,099795	-7,726401	-2,102104	-0,447147
09:44:12,17	0,612954	3,217010	-0,064988	-1,013015	-0,286013	-0,509012	-0,494696	-0,115884	0,099752	1,315412	-40,818441	-0,446381	-0,268220	-2,445561	-0,961065	-30,026847	11,955384	11,974616	-0,494696	-0,115884	0,099752	-7,781487	-1,984814	-0,446381	-0,494696	-0,115884	0,099752	-7,781487	-1,984814	-0,446381
09:44:12,22	0,612954	3,217010	-0,064988	-1,013015	-0,286013	-0,509012	-0,494696	-0,115884	0,099752	1,315412	-40,818441	-0,446381	-0,274746	-2,447805	-0,957196	-30,053455	11,929537	11,965402	-0,494696	-0,115884	0,099752	-7,781487	-1,984814	-0,446381	-0,494696	-0,115884	0,099752	-7,781487	-1,984814	-0,446381
09:44:12,27	0,612954	3,217010	-0,064988	-1,013015	-0,286013	-0,509012	-0,489490	-0,111355	0,103621	1,044205	-40,557847	-0,455595	-0,270524	-2,452289	-0,959490	-30,029083	11,969606	11,967895	-0,489490	-0,111355	0,103621	-7,697151	-2,132893	-0,455595	-0,489490	-0,111355	0,103621	-7,697151	-2,132893	-0,455595
09:44:12,32	0,612954	3,217010	-0,064988	-1,013015	-0,286013	-0,509012	-0,487075	-0,116292	0,101355	1,352331	-40,414615	-0,424571	-0,271677	-2,452364	-0,959462	-30,012442	11,965205	11,996427	-0,487075	-0,116292	0,101355	-7,776589	-2,179190	-0,424571	-0,487075	-0,116292	0,101355	-7,776589	-2,179190	-0,424571
09:44:12,37	0,612954	3,217010	-0,064988	-1,013015	-0,286013	-0,509012	-0,490884	-0,116121	0,098248	1,366305	-40,621631	-0,406600	-0,269920	-2,448981	-0,962569	-30,008781	11,989464	12,014398	-0,490884	-0,116121	0,098248	-7,749232	-2,087217	-0,406600	-0,490884	-0,116121	0,098248	-7,749232	-2,087217	-0,406600
09:44:12,42	0,612954	3,217010	-0,064988	-1,013015	-0,286013	-0,509012	-0,489494	-0,114914	0,100940	1,298014	-40,542328	-0,447687	-0,271662	-2,449581	-0,959877	-30,005457	11,981211	11,973310	-0,489494	-0,114914	0,100940	-7,722710	-2,117056	-0,447687	-0,489494	-0,114914	0,100940	-7,722710	-2,117056	-0,447687
09:44:12,47	0,612954	3,217010	-0,064988	-1,013015	-0,286013	-0,509012	-0,491772	-0,111501	0,100542	1,118646	-40,673093	-0,427569	-0,273478	-2,445901	-0,960275	-30,017067	11,985713	11,993428	-0,491772	-0,111501	0,100542	-7,634179	-2,068993	-0,427569	-0,491772	-0,111501	0,100542	-7,634179	-2,068993	-0,427569
09:44:12,52	0,612954	3,217010	-0,064988	-1,013015	-0,286013	-0,509012	-0,496495	-0,113514	0,099773	1,214091	-40,903855	-0,411977	-0,269373	-2,442817	-0,961044	-30,008823	11,970291	12,009020	-0,496495	-0,113514	0,099773	-7,696759	-1,928975	-0,411977	-0,496495	-0,113514	0,099773	-7,696759	-1,928975	-0,411977
09:44:12,57	0,612954	3,217010	-0,064988	-1,013015	-0,286013	-0,509012	-0,488818	-0,111733	0,102052	1,106724	-40,578403	-0,462095	-0,274754	-2,448576	-0,958765	-30,080101	11,994402	11,958902	-0,488818	-0,111733	0,102052	-7,664322	-2,206215	-0,462095	-0,488818	-0,111733	0,102052	-7,664322	-2,206215	-0,462095
09:44:12,62	0,612954	3,217010	-0,064988	-1,013015	-0,286013	-0,509012	-0,488818	-0,111733	0,102052	1,106724	-40,578403	-0,462095	-0,275186	-2,449944	-0,961051	-29,989788	11,948371	11,957613	-0,488818	-0,111733	0,102052	-7,664322	-2,206215	-0,462095	-0,488818	-0,111733	0,102052	-7,664322	-2,206215	-0,462095
09:44:12,67	0,612954	3,217010	-0,064988	-1,013015	-0,286013	-0,509012	-0,490076	-0,111092	0,100518	1,099031	-40,612147	-0,451459	-0,274680	-2,447165	-0,960300	-30,039807	12,000767	11,969538	-0,490076	-0,111092	0,100518	-7,621666	-2,141145	-0,451459	-0,490076	-0,111092	0,100518	-7,621666	-2,141145	-0,451459
09:44:12,72	0,612954	3,217010	-0,064988	-1,013015	-0,286013	-0,509012	-0,490076	-0,111092	0,100518	1,099031	-40,612147	-0,451459	-0,273012	-2,445617	-0,958375	-30,077946	11,979857	11,973452	-0,490076	-0,111092	0,100518	-7,621666	-2,141145	-0,451459	-0,490076	-0,111092	0,100518	-7,621666	-2,141145	-0,451459
09:44:12,77	0,612954	3,217010	-0,064988	-1,013015	-0,286013	-0,509012	-0,487649	-0,113172	0,097451	1,181111	-40,454744	-0,422253	-0,274093	-2,450307	-0,963366	-30,025844	11,962587	11,998744	-0,487649	-0,113172	0,097451	-7,702871	-2,174285	-0,422253	-0,487649	-0,113172	0,097451	-7,702871	-2,174285	-0,422253
09:44:12,82	0,612954	3,217010	-0,064988	-1,013015	-0,286013	-0,509012	-0,487649	-0,113172	0,097451	1,181111	-40,454744	-0,422253	-0,272870	-2,449375	-0,957559	-30,009719	11,937880	11,960687	-0,487649	-0,113172	0,097451	-7,702871	-2,174285	-0,422253	-0,487649	-0,113172	0,097451	-7,702871	-2,174285	-0,422253
09:44:12,87	0,612954	3,217010	-0,064988	-1,013015	-0,286013	-0,509012	-0,489068	-0,113765	0,103258	1,198606	-40,502185	-0,460311	-0,275239	-2,449075	-0,959912	-30,025589	11,977542	11,948652	-0,489068	-0,113765	0,103258	-7,731917	-2,110379	-0,460311	-0,489068	-0,113765	0,103258	-7,731917	-2,110379	-0,460311
09:44:12,92	0,612954	3,217010	-0,064988	-1,013015	-0,286013	-0,509012	-0,495927	-0,114477	0,100521	1,254039	-40,899672	-0,441150	-0,268823	-2,443791	-0,960296	-30,035849	11,974175	11,979847	-0,495927	-0,114477	0,100521	-7,732439	-1,969370	-0,441150	-0,495927	-0,114477	0,100521	-7,732439	-1,969370	-0,441150
09:44:12,97	0,612954	3,217010	-0,064988	-1,013015	-0,286013	-0,509012	-0,489790	-0,114753	0,099019	1,318298	-40,572937	-0,416369	-0,271653	-2,449244	-0,961798	-30,004322	12,013623	12,004628	-0,489790	-0,114753	0,099019	-7,689817	-2,124438	-0,416369	-0,489790	-0,114753	0,099019	-7,689817	-2,124438	-0,416369
09:44:13,02	0,612954	3,217010	-0,064988	-1,013015	-0,286013	-0,509012	-0,493008	-0,111367	0,100920	1,100476	-40,777390	-0,412263	-0,272976	-2,444764	-0,959897	-30,057346	11,996032	12,008734	-0,493008	-0,111367	0,100920	-7,641831	-2,076290	-0,412263	-0,493008	-0,111367	0,100920	-7,641831	-2,076290	-0,412263
09:44:13,07	0,612954	3,217010	-0,064988	-1,013015	-0,286013	-0,509012	-0,493008	-0,111367	0,100920	1,100476	-40,777390	-0,412263	-0,277115	-2,446654	-0,961479	-30,065698	11,982104	11,974424	-0,493008	-0,111367	0,100920	-7,641831	-2,076290	-0,412263	-0,493008	-0,111367	0,100920	-7,641831	-2,076290	-0,412263
09:44:13,12	0,612954	3,217010	-0,064988	-1,013015	-0,286013	-0,509012	-0,491235	-0,110338	0,100517	1,045901	-40,696446	-0,426756	-0,274754	-2,445785	-0,960300	-30,067606	12,000742	11,994241	-0,491235	-0,110338	0,100517	-7,615606	-2,134508	-0,426756	-0,491235	-0,110338	0,100517	-7,615606	-2,134508	-0,426756
09:44:13,17	0,612954	3,217010	-0,064988	-1,013015	-0,286013	-0,509012	-0,491235	-0,110338	0,100517	1,045901	-40,696446	-0,426756	-0,272984	-2,448981	-0,961846	-30,059364	11,960495	11,979104	-0,491235	-0,110338	0,100517	-7,615606	-2,134508	-0,426756	-0,491235	-0,110338	0,100517	-7,615606	-2,134508	-0,426756
09:44:13,22	0,612954	3,217010	-0,064988	-1,013015	-0,286013	-0,509012	-0,489352	-0,113469	0,098972	1,177993	-40,571275	-0,441893	-0,270575	-2,450918	-0,961825	-30,039938	11,959759	11,978997	-0,489352	-0,113469	0,098972	-7,729318	-2,157143	-0,441893	-0,489352	-0,113469	0,098972	-7,729318	-2,157143	-0,441893
09:44:13,27	0,612954	3,217010	-0,064988	-1,013015	-0,286013	-0,509012	-0,488879	-0,116523	0,098992	1,345896	-40,529467	-0,442000	-0,271741	-2,455361	-0,961067	-30,065924	12,000944	11,945346	-0,488879	-0,116523	0,098992	-7,801184	-2,152498	-0,442000	-0,488879	-0,116523	0,098992	-7,801184	-2,152498	-0,442000
09:44:13,32	0,612954	3,217010	-0,064988	-1,013015	-0,286013	-0,509012	-0,484448	-0,117735	0,099750	1,431580	-40,342195	-0,475651	-0,269849	-2,444571	-0,961807	-29,960062	11,966472	11,989138	-0,484448	-0,117735	0,099750	-7,810620	-2,312994	-0,475651	-0,484448	-0,117735	0,099750	-7,810620	-2,312994	-0,475651
09:44:13,37	0,612954	3,217010	-0,064988	-1,013015	-0,286013	-0,509012	-0,495858	-0,113192	0,100540	1,193187	-40,876807	-0,422238	-0,269970	-2,443208	-0,960277	-30,016175	11,969719	11,998759	-0,495858	-0,113192	0,100540	-7,692403	-1,951938	-0,422238	-0,495858	-0,113192	0,100540	-7,692403	-1,951938	-0,422238
09:44:13,42	0,612954	3,217010	-0,064988	-1,013015	-0,286013	-0,509012	-0,495858	-0,113192	0,100540	1,193187	-40,876807	-0,422238	-0,275375	-2,447042	-0,959135	-30,078759	11,974300	11,992506	-0,495858	-0,113192	0,100540	-7,692403	-1,951938	-0,422238	-0,495858	-0,113192	0,100540	-7,692403	-1,951938	-0,422238
09:44:13,47	0,612954	3,217010	-0,064988	-1,013015	-0,286013	-0,509012	-0,489836	-0,110429	0,101682	1,022163	-40,620144	-0,428491	-0,271692	-2,455451	-0,961044	-30,037978	11,991231	11,959263	-0,489836	-0,110429	0,101682	-7,646497	-2,168015	-0,428491	-0,489836	-0,110429	0,101682	-7,646497	-2,168015	-0,428491
09:44:13,52	0,612954	3,217010	-0,064988	-1,013015	-0,286013	-0,509012	-0,484395	-0,117823	0,099774	1,441717	-40,310354	-0,461734	-0,273600	-2,447290	-0,958751	-30,079935	11,979356	11,983026	-0,484395	-0,117823	0,099774	-7,807390	-2,285353	-0,461734	-0,484395	-0,117823	0,099774	-7,807390	-2,285353	-0,461734
09:44:13,57	0,612954	3,217010	-0,064988	-1,013015	-0,286013	-0,509012	-0,490508	-0,112089	0,102066	1,112291	-40,658653	-0,437971	-0,274747	-2,447384	-0,961085	-30,057636	11,965091	11,969012	-0,490508	-0,112089	0,102066	-7,686704	-2,153745	-0,437971	-0,490508	-0,112089	0,102066	-7,686704	-2,153745	-0,437971
09:44:13,62	0,612954	3,217010	-0,064988	-1,013015	-0,286013	-0,509012	-0,489853	-0,111143	0,099733	1,061898	-40,598153	-0,451985	-0,268769	-2,451086	-0,961036	-30,029515	11,977814	11,984120	-0,489637	-0,118171	0,099782	-7,824002	-2,132408	-0,436877	-0,489637	-0,118171	0,099782	-7,824002	-2,132408	-0,436877
09:44:13,67	0,612954	3,217010	-0,064988	-1,013015	-0,286013	-0,509012	-0,489637	-0,118171	0,099782	1,452427	-40,568889	-0,436877	-0,272416	-2,446001	-0,959930	-30,068338	11,964203	11,964154	-0,489637	-0,118171	0,099782	-7,824002	-2,132408	-0,436877	-0,489637	-0,118171	0,099782	-7,824002	-2,132408	-0,436877
09:44:13,72	0,612954	3,217010	-0,064988	-1,013015	-0,286013	-0,509012	-0,492217	-0,112470	0,100887	1,124781	-40,729888	-0,456843	-0,274105	-2,451907	-0,961827	-30,032816	11,936734	11,972586	-0,492217	-0,112470	0,100887	-7,704127	-2,090843	-0,456843	-0,492217	-0,112470	0,100887	-7,704127	-2,090843	-0,456843
09:44:13,77	0,612954	3,217010	-0,064988	-1,013015	-0,286013	-0,509012	-0,486258	-0,113961	0,098990	1,196275	-40,375507	-0,448411	-0,272274	-2,449736	-0,961458	-30,023272	12,000006	11,950702	-0,486258	-0,113961	0,098990	-7,749661	-2,204267	-0,448411	-0,486258	-0,113961	0,098990	-7,749661	-2,204267	-0,448411
09:44:13,82	0,612954	3,217010	-0,064988	-1,013015	-0,286013	-0,509012	-0,489053	-0,114461	0,099360	1,281823	-40,544232	-0,470295	-0,274761	-2,449199	-0,959933	-30,082992	11,994400	11,954704	-0,489053	-0,114461	0,099360	-7,703334	-2,153562	-0,470295	-0,489053	-0,114461	0,099360	-7,703334	-2,153562	-0,470295
09:44:13,87	0,612954	3,217010	-0,064988	-1,013015	-0,286013	-0,509012	-0,488275	-0,112039	0,100884	1,121197	-40,552669	-0,466293	-0,276469	-2,447448	-0,957972	-30,034849	11,940649	11,960949	-0,488275	-0,112039	0,100884	-7,673882	-2,223107	-0,466293	-0,488275	-0,112039	0,100884	-7,673882	-2,223107	-0,466293
09:44:13,92	0,612954	3,217010	-0,064988	-1,013015	-0,286013	-0,509012	-0,488937	-0,109684	0,102845	0,976261	-40,518546	-0,460048	-0,276996	-2,451993	-0,960259	-30,027748	11,992181	11,992224	-0,488937	-0,109684	0,102845	-7,633954	-2,136985	-0,460048	-0,488937	-0,109684	0,102845	-7,633954	-2,136985	-0,460048
09:44:13,97	0,612954	3,217010	-0,064988	-1,013015	-0,286013	-0,509012	-0,484737	-0,111500	0,100558	1,118881	-40,319781	-0,428774	-0,269910	-2,447637	-0,961059	-30,013828	12,002324	11,965692	-0,484737	-0,111500	0,100558	-7,633905	-2,267892	-0,428774	-0,484737	-0,111500	0,100558	-7,633905	-2,267892	-0,428774
09:44:14,02	0,612954	3,217010	-0,064988	-1,013015	-0,286013	-0,509012	-0,489175	-0,118444	0,098638	1,476589	-40,547155	-0,411752	-0,268764	-2,451622	-0,962179	-30,026493	11,987582	12,009245	-0,489175	-0,118444	0,098638	-7,821264	-2,146907	-0,411752	-0,489175	-0,118444	0,098638	-7,821264	-2,146907	-0,411752
09:44:14,07	0,612954	3,217010	-0,064988	-1,013015	-0,286013	-0,509012	-0,492431	-0,111003	0,099709	1,077397	-40,759669	-0,464763	-0,273580	-2,445081	-0,961109	-30,070013	11,998579	11,956235	-0,492431	-0,111003	0,099709	-7,636302	-2,103804	-0,464763	-0,492431	-0,111003	0,099709	-7,636302	-2,103804	-0,464763
09:44:14,12	0,612954	3,217010	-0,064988	-1,013015	-0,286013	-0,509012	-0,485736	-0,114228	0,101684	1,214448	-40,386550	-0,468475	-0,274134	-2,452493	-0,959133	-30,063763	11,959522	11,952522	-0,485736	-0,114228	0,101684	-7,752489	-2,256298	-0,468475	-0,485736	-0,114228	0,101684	-7,752489	-2,256298	-0,468475
09:44:14,17	0,612954	3,217010	-0,064988	-1,013015	-0,286013	-0,509012	-0,490638	-0,111317	0,100102	1,081006	-40,681107	-0,455596	-0,268249	-2,449172	-0,964534	-30,049451	11,984744	12,006430	-0,490638	-0,111317	0,100102	-7,657417	-2,166012	-0,455596	-0,490638	-0,111317	0,100102	-7,657417	-2,166012	-0,455596
09:44:14,22	0,612954	3,217010	-0,064988	-1,013015	-0,286013	-0,509012	-0,486364	-0,112550	0,100564	1,146117	-40,396925	-0,414616	-0,275273	-2,451110	-0,960253	-30,035004	11,964773	12,006381	-0,486364	-0,112550	0,100564	-7,689094	-2,217376	-0,414616	-0,486364	-0,112550	0,100564	-7,689094	-2,217376	-0,414616
09:44:14,27	0,612954	3,217010	-0,064988	-1,013015	-0,286013	-0,509012	-0,486364	-0,112550	0,100564	1,146117	-40,396925	-0,414616	-0,271762	-2,449883	-0,959884	-30,063844	12,020214	11,999327	-0,489182	-0,114977	0,100934	-7,719818	-2,195386	-0,421670	-0,489182	-0,114977	0,100934	-7,719818	-2,195386	-0,421670
09:44:14,32	0,612954	3,217010	-0,064988	-1,013015	-0,286013	-0,509012	-0,490305	-0,110324	0,102846	1,040561	-40,583597	-0,468847	-0,275231	-2,446583	-0,957972	-30,014057	11,964482	11,952150	-0,490305	-0,110324	0,102846	-7,619870	-2,094640	-0,468847	-0,490305	-0,110324	0,102846	-7,619870	-2,094640	-0,468847
09:44:14,37	0,612954	3,217010	-0,064988	-1,013015	-0,286013	-0,509012	-0,493109	-0,116119	0,097444	1,337678	-40,743335	-0,420661	-0,268811	-2,447053	-0,963373	-30,028242	11,967820	12,000336	-0,493109	-0,116119	0,097444	-7,777629	-2,034299	-0,420661	-0,493109	-0,116119	0,097444	-7,777629	-2,034299	-0,420661
09:44:14,42	0,612954	3,217010	-0,064988	-1,013015	-0,286013	-0,509012	-0,493109	-0,116119	0,097444	1,337678	-40,743335	-0,420661	-0,273504	-2,449444	-0,962601	-30,021741	11,946918	11,983429	-0,493109	-0,116119	0,097444	-7,777629	-2,034299	-0,420661	-0,493109	-0,116119	0,097444	-7,777629	-2,034299	-0,420661
09:44:14,47	0,612954	3,217010	-0,064988	-1,013015	-0,286013	-0,509012	-0,487198	-0,119519	0,099789	1,493837	-40,453170	-0,427985	-0,268822	-2,453872	-0,961028	-30,053472	11,958537	11,993012	-0,487198	-0,119519	0,099789	-7,888391	-2,208151	-0,427985	-0,487198	-0,119519	0,099789	-7,888391	-2,208151	-0,427985
09:44:14,52	0,612954	3,217010	-0,064988	-1,013015	-0,286013	-0,509012	-0,489538	-0,114189	0,100541	1,263438	-40,557429	-0,451945	-0,272267	-2,449180	-0,960276	-30,015009	11,990303	11,969052	-0,489538	-0,114189	0,100541	-7,700413	-2,128711	-0,451945	-0,489538	-0,114189	0,100541	-7,700413	-2,128711	-0,451945
09:44:14,57	0,612954	3,217010	-0,064988	-1,013015	-0,286013	-0,509012	-0,483996	-0,106403	0,099741	0,842509	-40,310324	-0,442886	-0,281781	-2,450086	-0,961076	-30,058580	11,996959	11,978111	-0,483996	-0,106403	0,099741	-7,510087	-2,316627	-0,442886	-0,483996	-0,106403	0,099741	-7,510087	-2,316627	-0,442886
09:44:14,62	0,612954	3,217010	-0,064988	-1,013015	-0,286013	-0,509012	-0,487542	-0,115915	0,098564	1,294505	-40,459251	-0,490988	-0,271771	-2,451772	-0,962253	-30,049212	11,942301	11,930009	-0,487542	-0,115915	0,098564	-7,804818	-2,187227	-0,490988	-0,487542	-0,115915	0,098564	-7,804818	-2,187227	-0,490988
09:44:14,67	0,612954	3,217010	-0,064988	-1,013015	-0,286013	-0,509012	-0,492210	-0,114508	0,099354	1,215987	-40,713367	-0,441958	-0,270655	-2,447026	-0,961463	-30,061748	11,943343	11,979039	-0,492210	-0,114508	0,099354	-7,772904	-2,074901	-0,441958	-0,492210	-0,114508	0,099354	-7,772904	-2,074901	-0,441958
09:44:14,72	0,612954	3,217010	-0,064988	-1,013015	-0,286013	-0,509012	-0,491411	-0,107538	0,102047	0,879513	-40,671756	-0,458245	-0,277091	-2,444233	-0,958770	-30,048705	11,965799	11,962752	-0,491411	-0,107538	0,102047	-7,562228	-2,096005	-0,458245	-0,491411	-0,107538	0,102047	-7,562228	-2,096005	-0,458245
09:44:14,77	0,612954	3,217010	-0,064988	-1,013015	-0,286013	-0,509012	-0,491411	-0,107538	0,102047	0,879513	-40,671756	-0,458245	-0,268751	-2,454042	-0,960246	-30,020065	11,945555	11,977229	-0,491411	-0,107538	0,102047	-7,562228	-2,096005	-0,458245	-0,491411	-0,107538	0,102047	-7,562228	-2,096005	-0,458245
09:44:14,82	0,612954	3,217010	-0,064988	-1,013015	-0,286013	-0,509012	-0,487085	-0,119665	0,100571	1,506879	-40,411898	-0,443768	-0,270677	-2,448289	-0,959522	-30,084527	11,959699	11,983269	-0,487085	-0,119665	0,100571	-7,886793	-2,175709	-0,443768	-0,487085	-0,119665	0,100571	-7,886793	-2,175709	-0,443768
09:44:14,87	0,612954	3,217010	-0,064988	-1,013015	-0,286013	-0,509012	-0,486846	-0,121081	0,100962	1,534644	-40,397200	-0,435354	-0,267644	-2,454957	-0,959855	-30,041050	11,904682	11,985643	-0,486846	-0,121081	0,100962	-7,970219	-2,179784	-0,435354	-0,486846	-0,121081	0,100962	-7,970219	-2,179784	-0,435354
09:44:14,92	0,612954	3,217010	-0,064988	-1,013015	-0,286013	-0,509012	-0,494361	-0,112095	0,099784	1,180590	-40,802701	-0,406549	-0,271669	-2,443956	-0,961033	-29,997180	12,010115	12,014449	-0,494361	-0,112095	0,099784	-7,618833	-1,995361	-0,406549	-0,494361	-0,112095	0,099784	-7,618833	-1,995361	-0,406549
09:44:14,97	0,612954	3,217010	-0,064988	-1,013015	-0,286013	-0,509012	-0,489795	-0,111178	0,099746	1,057987	-40,585616	-0,437834	-0,274746	-2,447452	-0,961071	-30,052264	11,955386	11,983163	-0,489795	-0,111178	0,099746	-7,669481	-2,136697	-0,437834	-0,489795	-0,111178	0,099746	-7,669481	-2,136697	-0,437834
09:44:15,02	0,612954	3,217010	-0,064988	-1,013015	-0,286013	-0,509012	-0,481718	-0,117192	0,099378	1,349529	-40,186379	-0,453389	-0,273576	-2,457454	-0,961439	-30,080842	11,947400	11,967608	-0,481718	-0,117192	0,099378	-7,850067	-2,371488	-0,453389	-0,481718	-0,117192	0,099378	-7,850067	-2,371488	-0,453389
09:44:15,07	0,612954	3,217010	-0,064988	-1,013015	-0,286013	-0,509012	-0,489519	-0,113479	0,099775	1,218237	-40,563080	-0,427333	-0,272892	-2,448841	-0,961042	-30,024876	11,986463	11,993664	-0,489519	-0,113479	0,099775	-7,689846	-2,135833	-0,427333	-0,489519	-0,113479	0,099775	-7,689846	-2,135833	-0,427333
09:44:15,12	0,612954	3,217010	-0,064988	-1,013015	-0,286013	-0,509012	-0,487033	-0,109985	0,100895	1,006533	-40,503481	-0,437445	-0,277160	-2,449247	-0,959922	-30,100229	11,995295	11,983552	-0,487033	-0,109985	0,100895	-7,627288	-2,271385	-0,437445	-0,487033	-0,109985	0,100895	-7,627288	-2,271385	-0,437445
09:44:15,17	0,612954	3,217010	-0,064988	-1,013015	-0,286013	-0,509012	-0,490687	-0,110028	0,099355	1,042648	-40,650885	-0,436015	-0,275296	-2,446105	-0,961463	-30,046414	12,003346	11,984982	-0,490687	-0,110028	0,099355	-7,594548	-2,131987	-0,436015	-0,490687	-0,110028	0,099355	-7,594548	-2,131987	-0,436015
09:44:15,22	0,612954	3,217010	-0,064988	-1,013015	-0,286013	-0,509012	-0,491676	-0,113458	0,104393	1,182996	-40,723858	-0,443777	-0,271831	-2,446963	-0,956424	-30,084048	11,981197	11,977220	-0,491676	-0,113458	0,104393	-7,723435	-2,127282	-0,443777	-0,491676	-0,113458	0,104393	-7,723435	-2,127282	-0,443777
09:44:15,27	0,612954	3,217010	-0,064988	-1,013015	-0,286013	-0,509012	-0,485080	-0,104421	0,100499	0,742784	-40,364841	-0,457771	-0,282955	-2,448157	-0,960319	-30,055327	11,998886	11,963227	-0,485080	-0,104421	0,100499	-7,454292	-2,286046	-0,457771	-0,485080	-0,104421	0,100499	-7,454292	-2,286046	-0,457771
09:44:15,32	0,612954	3,217010	-0,064988	-1,013015	-0,286013	-0,509012	-0,488849	-0,117938	0,099777	1,418960	-40,511802	-0,447635	-0,269365	-2,451651	-0,961041	-30,026207	11,951280	11,973362	-0,488849	-0,117938	0,099777	-7,839139	-2,137147	-0,447635	-0,488849	-0,117938	0,099777	-7,839139	-2,137147	-0,447635
09:44:15,37	0,612954	3,217010	-0,064988	-1,013015	-0,286013	-0,509012	-0,490390	-0,110822	0,100145	1,041024	-40,620410	-0,418465	-0,274757	-2,446759	-0,960672	-30,054833	11,958634	12,002533	-0,490390	-0,110822	0,100145	-7,658530	-2,124775	-0,418465	-0,490390	-0,110822	0,100145	-7,658530	-2,124775	-0,418465
09:44:15,42	0,612954	3,217010	-0,064988	-1,013015	-0,286013	-0,509012	-0,493098	-0,118863	0,101693	1,479549	-40,755816	-0,461497	-0,266439	-2,448435	-0,959124	-30,039979	11,973600	11,959500	-0,493098	-0,118863	0,101693	-7,851232	-2,047647	-0,461497	-0,493098	-0,118863	0,101693	-7,851232	-2,047647	-0,461497
09:44:15,47	0,612954	3,217010	-0,064988	-1,013015	-0,286013	-0,509012	-0,489825	-0,115113	0,102064	1,227560	-40,636026	-0,438515	-0,271323	-2,449394	-0,958754	-30,112113	11,949462	11,982482	-0,489825	-0,115113	0,102064	-7,808818	-2,184780	-0,438515	-0,489825	-0,115113	0,102064	-7,808818	-2,184780	-0,438515
09:44:15,52	0,612954	3,217010	-0,064988	-1,013015	-0,286013	-0,509012	-0,488509	-0,118106	0,098612	1,443506	-40,525167	-0,436165	-0,275349	-2,449237	-0,960284	-30,060308	11,945195	11,991762	-0,488509	-0,118106	0,098612	-7,827816	-2,177235	-0,436165	-0,488509	-0,118106	0,098612	-7,827816	-2,177235	-0,436165
09:44:15,57	0,612954	3,217010	-0,064988	-1,013015	-0,286013	-0,509012	-0,493718	-0,114358	0,100491	1,253741	-40,824148	-0,469572	-0,270031	-2,445645	-0,960326	-30,066994	11,998988	11,951425	-0,493718	-0,114358	0,100491	-7,723355	-2,067305	-0,469572	-0,493718	-0,114358	0,100491	-7,723355	-2,067305	-0,469572
09:44:15,62	0,612954	3,217010	-0,064988	-1,013015	-0,286013	-0,509012	-0,493737	-0,115045	0,100513	1,292124	-40,815392	-0,450332	-0,275844	-2,451348	-0,958720	-30,041727	11,990135	11,981970	-0,493737	-0,115045	0,100513	-7,738929	-2,057025	-0,450332	-0,493737	-0,115045	0,100513	-7,738929	-2,057025	-0,450332
09:44:15,67	0,612954	3,217010	-0,064988	-1,013015	-0,286013	-0,509012	-0,491698	-0,114137	0,102450	1,215292	-40,711891	-0,452624	-0,271232	-2,447284	-0,958367	-30,074213	11,972016	11,968373	-0,491698	-0,114137	0,102450	-7,744473	-2,113593	-0,452624	-0,491698	-0,114137	0,102450	-7,744473	-2,113593	-0,452624
09:44:15,72	0,612954	3,217010	-0,064988	-1,013015	-0,286013	-0,509012	-0,487579	-0,111697	0,101290	1,082229	-40,526194	-0,433036	-0,275405	-2,449630	-0,959527	-30,101947	11,980924	11,987961	-0,487579	-0,111697	0,101290	-7,685950	-2,251209	-0,433036	-0,487579	-0,111697	0,101290	-7,685950	-2,251209	-0,433036
09:44:15,77	0,612954	3,217010	-0,064988	-1,013015	-0,286013	-0,509012	-0,492986	-0,111394	0,103227	1,107499	-40,786052	-0,442370	-0,272963	-2,444796	-0,957590	-30,062999	12,005779	11,978627	-0,492986	-0,111394	0,103227	-7,636935	-2,086624	-0,442370	-0,492986	-0,111394	0,103227	-7,636935	-2,086624	-0,442370
09:44:15,82	0,612954	3,217010	-0,064988	-1,013015	-0,286013	-0,509012	-0,486383	-0,116594	0,102125	1,338217	-40,404508	-0,415504	-0,271762	-2,453115	-0,958692	-30,049791	11,952326	12,005494	-0,486383	-0,116594	0,102125	-7,814425	-2,223448	-0,415504	-0,486383	-0,116594	0,102125	-7,814425	-2,223448	-0,415504
09:44:15,87	0,612954	3,217010	-0,064988	-1,013015	-0,286013	-0,509012	-0,490719	-0,117557	0,097802	1,412033	-40,606998	-0,484582	-0,268760	-2,449842	-0,963015	-30,018019	11,961391	11,936416	-0,490719	-0,117557	0,097802	-7,816210	-2,085563	-0,484582	-0,490719	-0,117557	0,097802	-7,816210	-2,085563	-0,484582
09:44:15,92	0,612954	3,217010	-0,064988	-1,013015	-0,286013	-0,509012	-0,495285	-0,115569	0,099771	1,306201	-40,836648	-0,427056	-0,268198	-2,444894	-0,961047	-30,012529	11,955372	11,993941	-0,495285	-0,115569	0,099771	-7,766001	-1,956808	-0,427056	-0,495285	-0,115569	0,099771	-7,766001	-1,956808	-0,427056
09:44:15,97	0,612954	3,217010	-0,064988	-1,013015	-0,286013	-0,509012	-0,485791	-0,116285	0,100147	1,323615	-40,363263	-0,467975	-0,278878	-2,447414	-0,957589	-30,063058	11,954504	11,975574	-0,485791	-0,116285	0,100147	-7,804758	-2,228633	-0,467975	-0,485791	-0,116285	0,100147	-7,804758	-2,228633	-0,467975
09:44:16,02	0,612954	3,217010	-0,064988	-1,013015	-0,286013	-0,509012	-0,494881	-0,116516	0,101317	1,379370	-40,833922	-0,441552	-0,267580	-2,445716	-0,959500	-30,016354	11,985228	11,979445	-0,494881	-0,116516	0,101317	-7,767144	-1,985734	-0,441552	-0,494881	-0,116516	0,101317	-7,767144	-1,985734	-0,441552
09:44:16,07	0,612954	3,217010	-0,064988	-1,013015	-0,286013	-0,509012	-0,494319	-0,117387	0,099356	1,391950	-40,843097	-0,440196	-0,267107	-2,446639	-0,961461	-30,065988	11,976123	11,980802	-0,494319	-0,117387	0,099356	-7,822922	-2,039074	-0,440196	-0,494319	-0,117387	0,099356	-7,822922	-2,039074	-0,440196
09:44:16,12	0,612954	3,217010	-0,064988	-1,013015	-0,286013	-0,509012	-0,489937	-0,109674	0,098554	0,986034	-40,631442	-0,445782	-0,275978	-2,446577	-0,962263	-30,082427	11,980047	11,975215	-0,489937	-0,109674	0,098554	-7,623340	-2,171391	-0,445782	-0,489937	-0,109674	0,098554	-7,623340	-2,171391	-0,445782
09:44:16,17	0,612954	3,217010	-0,064988	-1,013015	-0,286013	-0,509012	-0,488444	-0,117550	0,101715	1,434461	-40,505685	-0,457442	-0,277658	-2,449223	-0,961067	-30,043226	11,958952	11,977571	-0,488444	-0,117550	0,101715	-7,793208	-2,162844	-0,457442	-0,488444	-0,117550	0,101715	-7,793208	-2,162844	-0,457442
09:44:16,22	0,612954	3,217010	-0,064988	-1,013015	-0,286013	-0,509012	-0,490212	-0,113774	0,100959	1,249141	-40,605876	-0,403136	-0,272290	-2,448389	-0,959858	-30,022953	12,003326	12,017861	-0,490212	-0,113774	0,100959	-7,682098	-2,124237	-0,403136	-0,490212	-0,113774	0,100959	-7,682098	-2,124237	-0,403136
09:44:16,27	0,612954	3,217010	-0,064988	-1,013015	-0,286013	-0,509012	-0,488530	-0,114058	0,098605	1,262548	-40,526026	-0,435801	-0,272885	-2,449988	-0,962212	-30,030258	12,005944	11,985196	-0,488530	-0,114058	0,098605	-7,691021	-2,176456	-0,435801	-0,488530	-0,114058	0,098605	-7,691021	-2,176456	-0,435801
09:44:16,32	0,612954	3,217010	-0,064988	-1,013015	-0,286013	-0,509012	-0,492572	-0,114356	0,100520	1,259385	-40,760115	-0,440746	-0,270605	-2,446636	-0,960298	-30,060265	12,001731	11,980251	-0,492572	-0,114356	0,100520	-7,717568	-2,093211	-0,440746	-0,492572	-0,114356	0,100520	-7,717568	-2,093211	-0,440746
09:44:16,37	0,612954	3,217010	-0,064988	-1,013015	-0,286013	-0,509012	-0,491066	-0,110424	0,101683	1,033232	-40,678527	-0,428110	-0,274764	-2,445975	-0,959134	-30,068288	11,981323	11,992887	-0,491066	-0,110424	0,101683	-7,635052	-2,129874	-0,428110	-0,491066	-0,110424	0,101683	-7,635052	-2,129874	-0,428110
09:44:16,42	0,612954	3,217010	-0,064988	-1,013015	-0,286013	-0,509012	-0,492502	-0,115811	0,096665	1,323178	-40,701453	-0,430254	-0,269381	-2,447425	-0,964152	-30,018565	11,963955	11,990743	-0,492502	-0,115811	0,096665	-7,767988	-2,040075	-0,430254	-0,492502	-0,115811	0,096665	-7,767988	-2,040075	-0,430254
09:44:16,47	0,612954	3,217010	-0,064988	-1,013015	-0,286013	-0,509012	-0,492502	-0,115811	0,096665	1,323178	-40,701453	-0,430254	-0,274694	-2,454187	-0,959515	-30,054464	11,958994	11,947448	-0,483988	-0,114591	0,101302	-7,757893	-2,294296	-0,473549	-0,483988	-0,114591	0,101302	-7,757893	-2,294296	-0,473549
09:44:16,52	0,612954	3,217010	-0,064988	-1,013015	-0,286013	-0,509012	-0,488608	-0,115249	0,099749	1,245836	-40,519609	-0,452964	-0,271814	-2,450516	-0,961069	-30,060492	11,932600	11,968033	-0,488608	-0,115249	0,099749	-7,801213	-2,163893	-0,452964	-0,488608	-0,115249	0,099749	-7,801213	-2,163893	-0,452964
09:44:16,57	0,612954	3,217010	-0,064988	-1,013015	-0,286013	-0,509012	-0,484803	-0,116805	0,101318	1,359238	-40,355660	-0,448195	-0,272369	-2,454588	-0,959499	-30,073583	11,977688	11,972802	-0,484803	-0,116805	0,101318	-7,809939	-2,298591	-0,448195	-0,484803	-0,116805	0,101318	-7,809939	-2,298591	-0,448195
09:44:16,62	0,612954	3,217010	-0,064988	-1,013015	-0,286013	-0,509012	-0,489721	-0,114672	0,100126	1,285771	-40,618327	-0,460089	-0,271758	-2,449263	-0,960691	-30,060896	12,013607	11,960908	-0,489721	-0,114672	0,100126	-7,715964	-2,175256	-0,460089	-0,489721	-0,114672	0,100126	-7,715964	-2,175256	-0,460089
09:44:16,67	0,612954	3,217010	-0,064988	-1,013015	-0,286013	-0,509012	-0,484618	-0,113492	0,101286	1,179323	-40,346526	-0,472852	-0,276575	-2,444110	-0,960704	-30,088312	12,005336	11,999626	-0,484618	-0,113492	0,101286	-7,729822	-2,304041	-0,472852	-0,484618	-0,113492	0,101286	-7,729822	-2,304041	-0,472852
09:44:16,72	0,612954	3,217010	-0,064988	-1,013015	-0,286013	-0,509012	-0,487683	-0,117216	0,100154	1,378885	-40,472741	-0,452535	-0,270573	-2,452300	-0,960664	-30,046143	11,959854	11,968462	-0,487683	-0,117216	0,100154	-7,822555	-2,189589	-0,452535	-0,487683	-0,117216	0,100154	-7,822555	-2,189589	-0,452535
09:44:16,77	0,612954	3,217010	-0,064988	-1,013015	-0,286013	-0,509012	-0,491684	-0,112739	0,099361	1,131710	-40,707985	-0,417261	-0,272450	-2,446597	-0,961456	-30,076919	11,961021	12,003736	-0,491684	-0,112739	0,099361	-7,718295	-2,110821	-0,417261	-0,491684	-0,112739	0,099361	-7,718295	-2,110821	-0,417261
09:44:16,82	0,612954	3,217010	-0,064988	-1,013015	-0,286013	-0,509012	-0,488202	-0,116891	0,100164	1,352129	-40,497342	-0,433356	-0,270595	-2,451688	-0,960653	-30,049026	11,950123	11,987641	-0,488202	-0,116891	0,100164	-7,823818	-2,173477	-0,433356	-0,488202	-0,116891	0,100164	-7,823818	-2,173477	-0,433356
09:44:16,87	0,612954	3,217010	-0,064988	-1,013015	-0,286013	-0,509012	-0,490323	-0,118472	0,098615	1,477969	-40,601537	-0,440695	-0,268165	-2,450642	-0,962202	-30,021935	11,984835	11,980302	-0,490323	-0,118472	0,098615	-7,822117	-2,111160	-0,440695	-0,490323	-0,118472	0,098615	-7,822117	-2,111160	-0,440695
09:44:16,92	0,612954	3,217010	-0,064988	-1,013015	-0,286013	-0,509012	-0,490323	-0,118472	0,098615	1,477969	-40,601537	-0,440695	-0,272376	-2,443618	-0,961499	-30,057790	12,009406	11,952273	-0,490323	-0,118472	0,098615	-7,822117	-2,111160	-0,440695	-0,490323	-0,118472	0,098615	-7,822117	-2,111160	-0,440695
09:44:16,97	0,612954	3,217010	-0,064988	-1,013015	-0,286013	-0,509012	-0,487613	-0,103014	0,101651	0,709714	-40,504625	-0,466617	-0,282907	-2,445260	-0,959166	-30,042257	12,037651	11,954380	-0,487613	-0,103014	0,101651	-7,376892	-2,226982	-0,466617	-0,487613	-0,103014	0,101651	-7,376892	-2,226982	-0,466617
09:44:17,02	0,612954	3,217010	-0,064988	-1,013015	-0,286013	-0,509012	-0,485497	-0,115790	0,100559	1,333722	-40,375637	-0,432911	-0,272901	-2,453480	-0,960258	-30,046015	11,993232	11,988087	-0,485497	-0,115790	0,100559	-7,755805	-2,264102	-0,432911	-0,485497	-0,115790	0,100559	-7,755805	-2,264102	-0,432911
09:44:17,07	0,612954	3,217010	-0,064988	-1,013015	-0,286013	-0,509012	-0,491849	-0,115491	0,098631	1,302375	-40,673768	-0,397637	-0,269984	-2,447830	-0,962186	-30,026060	11,963486	12,023360	-0,491849	-0,115491	0,098631	-7,763657	-2,063629	-0,397637	-0,491849	-0,115491	0,098631	-7,763657	-2,063629	-0,397637
09:44:17,12	0,612954	3,217010	-0,064988	-1,013015	-0,286013	-0,509012	-0,489086	-0,117059	0,101705	1,393625	-40,585058	-0,437155	-0,270008	-2,451007	-0,959113	-30,068821	11,999377	11,983843	-0,489086	-0,117059	0,101705	-7,795513	-2,191831	-0,437155	-0,489086	-0,117059	0,101705	-7,795513	-2,191831	-0,437155
09:44:17,17	0,612954	3,217010	-0,064988	-1,013015	-0,286013	-0,509012	-0,490513	-0,111457	0,100118	1,088062	-40,635986	-0,456588	-0,274146	-2,446970	-0,960700	-30,055797	11,975400	11,964409	-0,490513	-0,111457	0,100118	-7,661309	-2,130753	-0,456588	-0,490513	-0,111457	0,100118	-7,661309	-2,130753	-0,456588
09:44:17,22	0,612954	3,217010	-0,064988	-1,013015	-0,286013	-0,509012	-0,491819	-0,111984	0,100492	1,112602	-40,743693	-0,450724	-0,273036	-2,446102	-0,960325	-30,091669	11,992805	11,970273	-0,491819	-0,111984	0,100492	-7,678137	-2,135899	-0,450724	-0,491819	-0,111984	0,100492	-7,678137	-2,135899	-0,450724
09:44:17,27	0,612954	3,217010	-0,064988	-1,013015	-0,286013	-0,509012	-0,491819	-0,111984	0,100492	1,112602	-40,743693	-0,450724	-0,277665	-2,450516	-0,959898	-30,054805	11,968798	11,981946	-0,485683	-0,110182	0,100919	-7,632757	-2,254584	-0,439051	-0,485683	-0,110182	0,100919	-7,632757	-2,254584	-0,439051
09:44:17,32	0,612954	3,217010	-0,064988	-1,013015	-0,286013	-0,509012	-0,485683	-0,110182	0,100919	1,016568	-40,380674	-0,439051	-0,269970	-2,449170	-0,959096	-30,037692	11,979824	11,997701	-0,485683	-0,110182	0,100919	-7,632757	-2,254584	-0,439051	-0,485683	-0,110182	0,100919	-7,632757	-2,254584	-0,439051
09:44:17,37	0,612954	3,217010	-0,064988	-1,013015	-0,286013	-0,509012	-0,490696	-0,116173	0,101722	1,346195	-40,632048	-0,423297	-0,276519	-2,449651	-0,958752	-30,079303	11,992681	11,972902	-0,487005	-0,110742	0,102065	-7,639161	-2,252706	-0,448095	-0,487005	-0,110742	0,102065	-7,639161	-2,252706	-0,448095
09:44:17,42	0,612954	3,217010	-0,064988	-1,013015	-0,286013	-0,509012	-0,488609	-0,118783	0,099402	1,498396	-40,523518	-0,431455	-0,268753	-2,452282	-0,961415	-30,029438	11,994095	11,989542	-0,488609	-0,118783	0,099402	-7,826084	-2,167719	-0,431455	-0,488609	-0,118783	0,099402	-7,826084	-2,167719	-0,431455
09:44:17,47	0,612954	3,217010	-0,064988	-1,013015	-0,286013	-0,509012	-0,488609	-0,118783	0,099402	1,498396	-40,523518	-0,431455	-0,272975	-2,455343	-0,958339	-30,070957	11,931735	11,960690	-0,488609	-0,118783	0,099402	-7,826084	-2,167719	-0,431455	-0,488609	-0,118783	0,099402	-7,826084	-2,167719	-0,431455
09:44:17,52	0,612954	3,217010	-0,064988	-1,013015	-0,286013	-0,509012	-0,483847	-0,116658	0,102479	1,313102	-40,280655	-0,460307	-0,270574	-2,452935	-0,959503	-30,054689	11,969646	11,963218	-0,487133	-0,117532	0,101315	-7,826736	-2,216475	-0,457779	-0,487133	-0,117532	0,101315	-7,826736	-2,216475	-0,457779
09:44:17,57	0,612954	3,217010	-0,064988	-1,013015	-0,286013	-0,509012	-0,487133	-0,117532	0,101315	1,399550	-40,456411	-0,457779	-0,275922	-2,447652	-0,959569	-30,087375	12,032010	11,936380	-0,487133	-0,117532	0,101315	-7,826736	-2,216475	-0,457779	-0,487133	-0,117532	0,101315	-7,826736	-2,216475	-0,457779
09:44:17,62	0,612954	3,217010	-0,064988	-1,013015	-0,286013	-0,509012	-0,489034	-0,110259	0,101248	1,059029	-40,614748	-0,484617	-0,274770	-2,448920	-0,958350	-30,070125	11,949069	11,986112	-0,489034	-0,110259	0,101248	-7,596340	-2,225589	-0,484617	-0,489034	-0,110259	0,101248	-7,596340	-2,225589	-0,484617
09:44:17,67	0,612954	3,217010	-0,064988	-1,013015	-0,286013	-0,509012	-0,488512	-0,111891	0,102468	1,080661	-40,531188	-0,434885	-0,271131	-2,451709	-0,959481	-30,043696	12,001451	11,993267	-0,488512	-0,111891	0,102468	-7,702777	-2,183016	-0,434885	-0,488512	-0,111891	0,102468	-7,702777	-2,183016	-0,434885
09:44:17,72	0,612954	3,217010	-0,064988	-1,013015	-0,286013	-0,509012	-0,487917	-0,116437	0,101336	1,375661	-40,503542	-0,427730	-0,278836	-2,452930	-0,963791	-30,060385	11,990304	11,965120	-0,487917	-0,116437	0,101336	-7,764682	-2,202092	-0,427730	-0,487917	-0,116437	0,101336	-7,764682	-2,202092	-0,427730
09:44:17,77	0,612954	3,217010	-0,064988	-1,013015	-0,286013	-0,509012	-0,486072	-0,118904	0,102470	1,493210	-40,396330	-0,492140	-0,269917	-2,454540	-0,958348	-30,039285	11,986522	11,928857	-0,486072	-0,118904	0,102470	-7,840775	-2,239692	-0,492140	-0,486072	-0,118904	0,102470	-7,840775	-2,239692	-0,492140
09:44:17,82	0,612954	3,217010	-0,064988	-1,013015	-0,286013	-0,509012	-0,491882	-0,114650	0,099325	1,239184	-40,746797	-0,459766	-0,270696	-2,447381	-0,961492	-30,097558	11,982266	11,961231	-0,491882	-0,114650	0,099325	-7,760868	-2,134061	-0,459766	-0,491882	-0,114650	0,099325	-7,760868	-2,134061	-0,459766
09:44:17,87	0,612954	3,217010	-0,064988	-1,013015	-0,286013	-0,509012	-0,491882	-0,114650	0,099325	1,239184	-40,746797	-0,459766	-0,277626	-2,447105	-0,958754	-30,039243	11,988058	11,962839	-0,491882	-0,114650	0,099325	-7,760868	-2,134061	-0,459766	-0,491882	-0,114650	0,099325	-7,760868	-2,134061	-0,459766
09:44:17,92	0,612954	3,217010	-0,064988	-1,013015	-0,286013	-0,509012	-0,488655	-0,108510	0,102063	0,954076	-40,531406	-0,458158	-0,273610	-2,445967	-0,959149	-30,079557	11,976020	11,978506	-0,488655	-0,108510	0,102063	-7,563984	-2,171961	-0,458158	-0,488655	-0,108510	0,102063	-7,563984	-2,171961	-0,458158
09:44:17,97	0,612954	3,217010	-0,064988	-1,013015	-0,286013	-0,509012	-0,491649	-0,111419	0,101669	1,074768	-40,715970	-0,442491	-0,278873	-2,448418	-0,961490	-30,067929	11,980368	11,954452	-0,491649	-0,111419	0,101669	-7,671658	-2,121523	-0,442491	-0,491649	-0,111419	0,101669	-7,671658	-2,121523	-0,442491
09:44:18,02	0,612954	3,217010	-0,064988	-1,013015	-0,286013	-0,509012	-0,486905	-0,108139	0,101313	0,930756	-40,445165	-0,424161	-0,278823	-2,448436	-0,959504	-30,045413	11,986968	11,996836	-0,486905	-0,108139	0,101313	-7,558182	-2,223154	-0,424161	-0,486905	-0,108139	0,101313	-7,558182	-2,223154	-0,424161
09:44:18,07	0,612954	3,217010	-0,064988	-1,013015	-0,286013	-0,509012	-0,490431	-0,114318	0,099383	1,291614	-40,639200	-0,425448	-0,271709	-2,448471	-0,961434	-30,034837	12,026560	11,995549	-0,490431	-0,114318	0,099383	-7,682337	-2,140328	-0,425448	-0,490431	-0,114318	0,099383	-7,682337	-2,140328	-0,425448
09:44:18,12	0,612954	3,217010	-0,064988	-1,013015	-0,286013	-0,509012	-0,490431	-0,114318	0,099383	1,291614	-40,639200	-0,425448	-0,278933	-2,446401	-0,959181	-30,098349	11,990058	11,953959	-0,490431	-0,114318	0,099383	-7,682337	-2,140328	-0,425448	-0,490431	-0,114318	0,099383	-7,682337	-2,140328	-0,425448
09:44:18,17	0,612954	3,217010	-0,064988	-1,013015	-0,286013	-0,509012	-0,494168	-0,114706	0,100113	1,241941	-40,848730	-0,445640	-0,269504	-2,445430	-0,960704	-30,082986	11,973668	11,975357	-0,494168	-0,114706	0,100113	-7,762516	-2,056573	-0,445640	-0,494168	-0,114706	0,100113	-7,762516	-2,056573	-0,445640
09:44:18,22	0,612954	3,217010	-0,064988	-1,013015	-0,286013	-0,509012	-0,494168	-0,114706	0,100113	1,241941	-40,848730	-0,445640	-0,279994	-2,448412	-0,961058	-30,039688	11,988964	11,997587	-0,486339	-0,107113	0,099760	-7,526400	-2,234170	-0,423410	-0,486339	-0,107113	0,099760	-7,526400	-2,234170	-0,423410
09:44:18,27	0,612954	3,217010	-0,064988	-1,013015	-0,286013	-0,509012	-0,495996	-0,115056	0,100138	1,275573	-40,925844	-0,421109	-0,270527	-2,450058	-0,962581	-30,019251	11,982417	11,999487	-0,495996	-0,115056	0,100138	-7,756334	-1,990157	-0,421109	-0,495996	-0,115056	0,100138	-7,756334	-1,990157	-0,421109
09:44:18,32	0,612954	3,217010	-0,064988	-1,013015	-0,286013	-0,509012	-0,495194	-0,113467	0,101248	1,177623	-40,887403	-0,485327	-0,270065	-2,443921	-0,959569	-30,070179	11,966455	11,935670	-0,495194	-0,113467	0,101248	-7,729501	-2,014678	-0,485327	-0,495194	-0,113467	0,101248	-7,729501	-2,014678	-0,485327
09:44:18,37	0,612954	3,217010	-0,064988	-1,013015	-0,286013	-0,509012	-0,493066	-0,114068	0,099747	1,234498	-40,770471	-0,435953	-0,270608	-2,446064	-0,961070	-30,051947	11,985466	11,985044	-0,493066	-0,114068	0,099747	-7,719870	-2,064781	-0,435953	-0,493066	-0,114068	0,099747	-7,719870	-2,064781	-0,435953
09:44:18,42	0,612954	3,217010	-0,064988	-1,013015	-0,286013	-0,509012	-0,493066	-0,114068	0,099747	1,234498	-40,770471	-0,435953	-0,280043	-2,448748	-0,956829	-30,069052	11,966332	11,950927	-0,493066	-0,114068	0,099747	-7,719870	-2,064781	-0,435953	-0,493066	-0,114068	0,099747	-7,719870	-2,064781	-0,435953
09:44:18,47	0,612954	3,217010	-0,064988	-1,013015	-0,286013	-0,509012	-0,486375	-0,113148	0,101684	1,162910	-40,436446	-0,453364	-0,274750	-2,451399	-0,959133	-30,075884	11,971862	11,967633	-0,486375	-0,113148	0,101684	-7,719241	-2,256032	-0,453364	-0,486375	-0,113148	0,101684	-7,719241	-2,256032	-0,453364
09:44:18,52	0,612954	3,217010	-0,064988	-1,013015	-0,286013	-0,509012	-0,490824	-0,116116	0,102086	1,360316	-40,654408	-0,451788	-0,268845	-2,453437	-0,958710	-30,062550	11,939101	11,981443	-0,490824	-0,116116	0,102086	-7,754797	-2,124750	-0,451788	-0,490824	-0,116116	0,102086	-7,754797	-2,124750	-0,451788
09:44:18,57	0,612954	3,217010	-0,064988	-1,013015	-0,286013	-0,509012	-0,490824	-0,116116	0,102086	1,360316	-40,654408	-0,451788	-0,268139	-2,451436	-0,957941	-30,025302	11,991447	11,958462	-0,490824	-0,116116	0,102086	-7,754797	-2,124750	-0,451788	-0,490824	-0,116116	0,102086	-7,754797	-2,124750	-0,451788
09:44:18,63	0,612954	3,217010	-0,064988	-1,013015	-0,286013	-0,509012	-0,489648	-0,118892	0,102876	1,503819	-40,572643	-0,462535	-0,271189	-2,448393	-0,960307	-30,062480	11,994710	11,960312	-0,489648	-0,118892	0,102876	-7,829189	-2,135279	-0,462535	-0,489648	-0,118892	0,102876	-7,829189	-2,135279	-0,462535
09:44:18,68	0,612954	3,217010	-0,064988	-1,013015	-0,286013	-0,509012	-0,491921	-0,117454	0,098606	1,395418	-40,696785	-0,426253	-0,271736	-2,451788	-0,961022	-30,026784	11,942443	12,001714	-0,491921	-0,117454	0,098606	-7,824684	-2,080963	-0,426253	-0,491921	-0,117454	0,098606	-7,824684	-2,080963	-0,426253
09:44:18,73	0,612954	3,217010	-0,064988	-1,013015	-0,286013	-0,509012	-0,491921	-0,117454	0,098606	1,395418	-40,696785	-0,426253	-0,268120	-2,445498	-0,959102	-29,963684	11,893765	11,961135	-0,491921	-0,117454	0,098606	-7,824684	-2,080963	-0,426253	-0,491921	-0,117454	0,098606	-7,824684	-2,080963	-0,426253
09:44:18,78	0,612954	3,217010	-0,064988	-1,013015	-0,286013	-0,509012	-0,494800	-0,115939	0,101715	1,296500	-40,738357	-0,459862	-0,352571	-2,574551	-0,966399	-34,045789	14,452772	11,939477	-0,494800	-0,115939	0,101715	-7,804733	-1,896538	-0,459862	-0,494800	-0,115939	0,101715	-7,804733	-1,896538	-0,459862
09:44:18,83	0,612925	3,216963	-0,064957	-1,013011	-0,276092	-0,509007	-0,354840	-0,103313	0,067708	0,822419	-36,951815	-0,451756	-0,342376	-2,558612	-0,995002	-32,797522	13,781222	11,975119	-0,354840	-0,103313	0,067708	-7,287667	-9,096889	-0,451756	-0,354840	-0,103313	0,067708	-7,287667	-9,096889	-0,451756
09:44:18,88	0,612925	3,216963	-0,064957	-1,013011	-0,276092	-0,509007	-0,356906	-0,106978	0,066925	0,985984	-36,978014	-0,501645	-0,344828	-2,560438	-0,993892	-32,839242	13,733472	11,919352	-0,356906	-0,106978	0,066925	-7,411813	-8,960896	-0,501645	-0,356906	-0,106978	0,066925	-7,411813	-8,960896	-0,501645
09:44:18,93	0,612925	3,216963	-0,064957	-1,013011	-0,276092	-0,509007	-0,354654	-0,107636	0,068932	0,978542	-36,796084	-0,452560	-0,345385	-2,562716	-0,991886	-32,803906	13,665013	11,968437	-0,354654	-0,107636	0,068932	-7,470850	-8,955738	-0,452560	-0,354654	-0,107636	0,068932	-7,470850	-8,955738	-0,452560
09:44:18,98	0,612925	3,216963	-0,064957	-1,013011	-0,276092	-0,509007	-0,354654	-0,107636	0,068932	0,978542	-36,796084	-0,452560	-0,342798	-2,560232	-0,996901	-32,667874	13,621642	11,945291	-0,354654	-0,107636	0,068932	-7,470850	-8,955738	-0,452560	-0,354654	-0,107636	0,068932	-7,470850	-8,955738	-0,452560
09:44:19,03	0,612925	3,216963	-0,064957	-1,013011	-0,276092	-0,509007	-0,358099	-0,108633	0,063917	1,060859	-36,835722	-0,475706	-0,344536	-2,561889	-0,996110	-32,664107	13,636182	11,954381	-0,355794	-0,107957	0,064707	-7,434427	-8,790040	-0,466616	-0,355794	-0,107957	0,064707	-7,434427	-8,790040	-0,466616
09:44:19,08	0,612925	3,216963	-0,064957	-1,013011	-0,276092	-0,509007	-0,361981	-0,109805	0,065481	1,161287	-37,065853	-0,449912	-0,339843	-2,557456	-0,995337	-32,672625	13,669983	11,971085	-0,361981	-0,109805	0,065481	-7,458390	-8,650381	-0,449912	-0,361981	-0,109805	0,065481	-7,458390	-8,650381	-0,449912
09:44:19,13	0,612925	3,216963	-0,064957	-1,013011	-0,276092	-0,509007	-0,361469	-0,108744	0,069332	1,127779	-37,077354	-0,480079	-0,341017	-2,557368	-0,991485	-32,694783	13,707758	11,940918	-0,361469	-0,108744	0,069332	-7,408654	-8,702001	-0,480079	-0,361469	-0,108744	0,069332	-7,408654	-8,702001	-0,480079
09:44:19,18	0,612925	3,216963	-0,064957	-1,013011	-0,276092	-0,509007	-0,357771	-0,107944	0,066604	1,021379	-36,934342	-0,455283	-0,338076	-2,556887	-0,992251	-32,692770	13,707490	11,951626	-0,357771	-0,107944	0,066604	-7,452206	-8,849318	-0,455283	-0,357771	-0,107944	0,066604	-7,452206	-8,849318	-0,455283
09:44:19,23	0,612925	3,216963	-0,064957	-1,013011	-0,276092	-0,509007	-0,355567	-0,108696	0,066246	1,041416	-36,715452	-0,477892	-0,344010	-2,562456	-0,994572	-32,689098	13,607661	11,943105	-0,355567	-0,108696	0,066246	-7,491214	-8,803445	-0,477892	-0,355567	-0,108696	0,066246	-7,491214	-8,803445	-0,477892
09:44:19,28	0,612925	3,216963	-0,064957	-1,013011	-0,276092	-0,509007	-0,355567	-0,108696	0,066246	1,041416	-36,715452	-0,477892	-0,340513	-2,555804	-0,994203	-32,710342	13,672563	11,961305	-0,355567	-0,108696	0,066246	-7,491214	-8,803445	-0,477892	-0,355567	-0,108696	0,066246	-7,491214	-8,803445	-0,477892
09:44:19,33	0,612925	3,216963	-0,064957	-1,013011	-0,276092	-0,509007	-0,355873	-0,103538	0,065788	0,783673	-36,860260	-0,479335	-0,348323	-2,559612	-0,995029	-32,795478	13,681157	11,941663	-0,355873	-0,103538	0,065788	-7,344075	-8,924202	-0,479335	-0,355873	-0,103538	0,065788	-7,344075	-8,924202	-0,479335
09:44:19,38	0,612925	3,216963	-0,064957	-1,013011	-0,276092	-0,509007	-0,354612	-0,109964	0,064343	1,185653	-36,726277	-0,425116	-0,345814	-2,561442	-0,992611	-32,707207	13,622146	11,986007	-0,354612	-0,109964	0,064343	-7,446552	-8,889197	-0,425116	-0,354612	-0,109964	0,064343	-7,446552	-8,889197	-0,425116
09:44:19,43	0,612925	3,216963	-0,064957	-1,013011	-0,276092	-0,509007	-0,357862	-0,109413	0,066257	1,131297	-36,883453	-0,445880	-0,342241	-2,560827	-0,994560	-32,704936	13,677539	11,975117	-0,357862	-0,109413	0,066257	-7,457617	-8,791279	-0,445880	-0,357862	-0,109413	0,066257	-7,457617	-8,791279	-0,445880
09:44:19,48	0,612925	3,216963	-0,064957	-1,013011	-0,276092	-0,509007	-0,357862	-0,109413	0,066257	1,131297	-36,883453	-0,445880	-0,344720	-2,557486	-0,993429	-32,757673	13,687987	11,985063	-0,357862	-0,109413	0,066257	-7,457617	-8,791279	-0,445880	-0,357862	-0,109413	0,066257	-7,457617	-8,791279	-0,445880
09:44:19,53	0,612925	3,216963	-0,064957	-1,013011	-0,276092	-0,509007	-0,359516	-0,105597	0,067389	0,915524	-37,020346	-0,435934	-0,344678	-2,557674	-0,993440	-32,735638	13,668480	11,955127	-0,359374	-0,105726	0,067377	-7,383113	-8,773272	-0,465870	-0,359374	-0,105726	0,067377	-7,383113	-8,773272	-0,465870
09:44:19,58	0,612925	3,216963	-0,064957	-1,013011	-0,276092	-0,509007	-0,354988	-0,105681	0,065485	0,848171	-36,606082	-0,475735	-0,343993	-2,557853	-0,992578	-32,662559	13,604326	12,019720	-0,354988	-0,105681	0,065485	-7,447760	-8,739495	-0,475735	-0,354988	-0,105681	0,065485	-7,447760	-8,739495	-0,475735
09:44:19,63	0,612925	3,216963	-0,064957	-1,013011	-0,276092	-0,509007	-0,354988	-0,105681	0,065485	0,848171	-36,606082	-0,475735	-0,338466	-2,550038	-0,993754	-32,542003	13,609130	11,968169	-0,354988	-0,105681	0,065485	-7,447760	-8,739495	-0,475735	-0,354988	-0,105681	0,065485	-7,447760	-8,739495	-0,475735
09:44:19,68	0,612925	3,216963	-0,064957	-1,013011	-0,276092	-0,509007	-0,364560	-0,109218	0,068265	1,090192	-37,018279	-0,437160	-0,339061	-2,554929	-0,992552	-32,535539	13,543996	11,983837	-0,364560	-0,109218	0,068265	-7,483396	-8,400308	-0,437160	-0,364560	-0,109218	0,068265	-7,483396	-8,400308	-0,437160
09:44:19,74	0,612925	3,216963	-0,064957	-1,013011	-0,276092	-0,509007	-0,364560	-0,109218	0,068265	1,090192	-37,018279	-0,437160	-0,342679	-2,554415	-0,992984	-32,572645	13,537080	11,959485	-0,364560	-0,109218	0,068265	-7,483396	-8,400308	-0,437160	-0,364560	-0,109218	0,068265	-7,483396	-8,400308	-0,437160
09:44:19,79	0,612925	3,216963	-0,064957	-1,013011	-0,276092	-0,509007	-0,364247	-0,108787	0,066715	1,047755	-36,938002	-0,457745	-0,339591	-2,554984	-0,994102	-32,490137	13,494656	11,963252	-0,364247	-0,108787	0,066715	-7,492005	-8,344618	-0,457745	-0,364247	-0,108787	0,066715	-7,492005	-8,344618	-0,457745
09:44:19,84	0,612925	3,216963	-0,064957	-1,013011	-0,276092	-0,509007	-0,364247	-0,108787	0,066715	1,047755	-36,938002	-0,457745	-0,332520	-2,551431	-0,993293	-32,474249	13,488780	12,002919	-0,364247	-0,108787	0,066715	-7,492005	-8,344618	-0,457745	-0,364247	-0,108787	0,066715	-7,492005	-8,344618	-0,457745
09:44:19,89	0,612925	3,216963	-0,064957	-1,013011	-0,276092	-0,509007	-0,358536	-0,108069	0,065564	1,036457	-36,647559	-0,462420	-0,343068	-2,559571	-0,995253	-32,482784	13,520452	11,958577	-0,358536	-0,108069	0,065564	-7,446972	-8,502491	-0,462420	-0,358536	-0,108069	0,065564	-7,446972	-8,502491	-0,462420
09:44:19,94	0,612925	3,216963	-0,064957	-1,013011	-0,276092	-0,509007	-0,359761	-0,109227	0,067868	1,068098	-36,783955	-0,452615	-0,341453	-2,559089	-0,992949	-32,559993	13,532070	11,968382	-0,359761	-0,109227	0,067868	-7,506186	-8,542692	-0,452615	-0,359761	-0,109227	0,067868	-7,506186	-8,542692	-0,452615
09:44:19,99	0,612925	3,216963	-0,064957	-1,013011	-0,276092	-0,509007	-0,367388	-0,110296	0,068229	1,130160	-37,152319	-0,480744	-0,337290	-2,558159	-0,992921	-32,527439	13,503806	11,982518	-0,367388	-0,110296	0,068229	-7,528106	-8,312333	-0,480744	-0,367388	-0,110296	0,068229	-7,528106	-8,312333	-0,480744
09:44:20,04	0,612925	3,216963	-0,064957	-1,013011	-0,276092	-0,509007	-0,367388	-0,110296	0,068229	1,130160	-37,152319	-0,480744	-0,343311	-2,556629	-0,994145	-32,570970	13,461968	11,952485	-0,367388	-0,110296	0,068229	-7,528106	-8,312333	-0,480744	-0,367388	-0,110296	0,068229	-7,528106	-8,312333	-0,480744
09:44:20,09	0,612925	3,216963	-0,064957	-1,013011	-0,276092	-0,509007	-0,360962	-0,106387	0,066672	0,854264	-36,820860	-0,468512	-0,337331	-2,553017	-0,994913	-32,549683	13,555329	11,962139	-0,360962	-0,106387	0,066672	-7,497149	-8,485321	-0,468512	-0,360962	-0,106387	0,066672	-7,497149	-8,485321	-0,468512
09:44:20,14	0,612925	3,216963	-0,064957	-1,013011	-0,276092	-0,509007	-0,359526	-0,111433	0,067107	1,212225	-36,789410	-0,441241	-0,339660	-2,560396	-0,993710	-32,560639	13,566378	11,979757	-0,359526	-0,111433	0,067107	-7,535271	-8,566652	-0,441241	-0,359526	-0,111433	0,067107	-7,535271	-8,566652	-0,441241
09:44:20,19	0,612925	3,216963	-0,064957	-1,013011	-0,276092	-0,509007	-0,366962	-0,111234	0,067503	1,191563	-37,129138	-0,421921	-0,336114	-2,553857	-0,993314	-32,525122	13,533970	11,999076	-0,366962	-0,111234	0,067503	-7,540301	-8,322625	-0,421921	-0,366962	-0,111234	0,067503	-7,540301	-8,322625	-0,421921
09:44:20,24	0,612925	3,216963	-0,064957	-1,013011	-0,276092	-0,509007	-0,362536	-0,108997	0,068248	1,046071	-36,902438	-0,462829	-0,340264	-2,556571	-0,992569	-32,542701	13,510415	11,958168	-0,362536	-0,108997	0,068248	-7,510220	-8,443358	-0,462829	-0,362536	-0,108997	0,068248	-7,510220	-8,443358	-0,462829
09:44:20,29	0,612925	3,216963	-0,064957	-1,013011	-0,276092	-0,509007	-0,365513	-0,107980	0,068642	1,008952	-37,050217	-0,447788	-0,339657	-2,553485	-0,992175	-32,528735	13,520601	11,973209	-0,365513	-0,107980	0,068642	-7,467445	-8,357478	-0,447788	-0,365513	-0,107980	0,068642	-7,467445	-8,357478	-0,447788
09:44:20,34	0,612925	3,216963	-0,064957	-1,013011	-0,276092	-0,509007	-0,358176	-0,103991	0,069035	0,774483	-36,688782	-0,435481	-0,338620	-2,555190	-0,995293	-32,593514	13,528359	11,990482	-0,358176	-0,103991	0,069035	-7,388810	-8,571934	-0,435481	-0,358176	-0,103991	0,069035	-7,388810	-8,571934	-0,435481
09:44:20,39	0,612925	3,216963	-0,064957	-1,013011	-0,276092	-0,509007	-0,365054	-0,108930	0,067493	1,065304	-37,028636	-0,432367	-0,339064	-2,554357	-0,993325	-32,527221	13,527732	11,988630	-0,365054	-0,108930	0,067493	-7,485698	-8,371878	-0,432367	-0,365054	-0,108930	0,067493	-7,485698	-8,371878	-0,432367
09:44:20,44	0,612925	3,216963	-0,064957	-1,013011	-0,276092	-0,509007	-0,365054	-0,108930	0,067493	1,065304	-37,028636	-0,432367	-0,339749	-2,561589	-0,992543	-32,582637	13,498391	11,986593	-0,358448	-0,111953	0,068274	-7,618926	-8,580264	-0,434404	-0,358448	-0,111953	0,068274	-7,618926	-8,580264	-0,434404
09:44:20,49	0,612925	3,216963	-0,064957	-1,013011	-0,276092	-0,509007	-0,355746	-0,108734	0,069003	0,977260	-36,573453	-0,489640	-0,343887	-2,562320	-0,991814	-32,591119	13,474697	11,931357	-0,355746	-0,108734	0,069003	-7,558396	-8,647354	-0,489640	-0,355746	-0,108734	0,069003	-7,558396	-8,647354	-0,489640
09:44:20,55	0,612925	3,216963	-0,064957	-1,013011	-0,276092	-0,509007	-0,355746	-0,108734	0,069003	0,977260	-36,573453	-0,489640	-0,334827	-2,554394	-0,994481	-32,482304	13,548072	11,966025	-0,355746	-0,108734	0,069003	-7,558396	-8,647354	-0,489640	-0,355746	-0,108734	0,069003	-7,558396	-8,647354	-0,489640
09:44:20,60	0,612925	3,216963	-0,064957	-1,013011	-0,276092	-0,509007	-0,363466	-0,108481	0,065566	1,055069	-36,959942	-0,411546	-0,340247	-2,555508	-0,995252	-32,532708	13,546037	12,009451	-0,363466	-0,108481	0,065566	-7,460692	-8,427876	-0,411546	-0,363466	-0,108481	0,065566	-7,460692	-8,427876	-0,411546
09:44:20,65	0,612925	3,216963	-0,064957	-1,013011	-0,276092	-0,509007	-0,363466	-0,108481	0,065566	1,055069	-36,959942	-0,411546	-0,337644	-2,544506	-0,978711	-32,003199	13,148561	12,026900	-0,363466	-0,108481	0,065566	-7,460692	-8,427876	-0,411546	-0,363466	-0,108481	0,065566	-7,460692	-8,427876	-0,411546
09:44:20,70	0,612925	3,216963	-0,064957	-1,013011	-0,276092	-0,509007	-0,324797	-0,104350	0,080195	0,950202	-33,607522	-0,455170	-0,359587	-2,587637	-0,994221	-31,251257	12,889274	11,922900	-0,324797	-0,104350	0,080195	-7,241302	-8,110949	-0,455170	-0,324797	-0,104350	0,080195	-7,241302	-8,110949	-0,455170
09:44:20,75	0,612983	3,216971	-0,064990	-1,013025	-0,266016	-0,509015	-0,351369	-0,106038	0,056550	0,941684	-33,523527	-0,502714	-0,348410	-2,564763	-1,004267	-30,094622	12,154149	11,918283	-0,351369	-0,106038	0,056550	-7,382329	-5,941051	-0,502714	-0,351369	-0,106038	0,056550	-7,382329	-5,941051	-0,502714
09:44:20,80	0,612983	3,216971	-0,064990	-1,013025	-0,266016	-0,509015	-0,352844	-0,110331	0,055088	1,248528	-33,470194	-0,487998	-0,343955	-2,565631	-1,005730	-29,940183	12,161569	11,932999	-0,352844	-0,110331	0,055088	-7,412429	-5,771923	-0,487998	-0,352844	-0,110331	0,055088	-7,412429	-5,771923	-0,487998
09:44:20,85	0,612983	3,216971	-0,064990	-1,013025	-0,266016	-0,509015	-0,356152	-0,104371	0,055038	0,892762	-33,557834	-0,544142	-0,347463	-2,559787	-1,005779	-29,890040	12,079681	11,876855	-0,356152	-0,104371	0,055038	-7,300334	-5,599895	-0,544142	-0,356152	-0,104371	0,055038	-7,300334	-5,599895	-0,544142
09:44:20,90	0,612983	3,216971	-0,064990	-1,013025	-0,266016	-0,509015	-0,353391	-0,108784	0,057069	1,142422	-33,391474	-0,477918	-0,350348	-2,565997	-1,003373	-29,861330	12,034995	11,925542	-0,353391	-0,108784	0,057069	-7,397142	-5,650273	-0,477918	-0,353391	-0,108784	0,057069	-7,397142	-5,650273	-0,477918
09:44:20,95	0,612983	3,216971	-0,064990	-1,013025	-0,266016	-0,509015	-0,349694	-0,101309	0,058180	0,753154	-33,254676	-0,502810	-0,353343	-2,563848	-1,002637	-29,908517	12,112974	11,918187	-0,349694	-0,101309	0,058180	-7,199608	-5,803675	-0,502810	-0,349694	-0,101309	0,058180	-7,199608	-5,803675	-0,502810
09:44:21,00	0,612983	3,216971	-0,064990	-1,013025	-0,266016	-0,509015	-0,358399	-0,103807	0,054288	0,866236	-33,631871	-0,520023	-0,346828	-2,557558	-1,006529	-29,851559	12,060700	11,900974	-0,358399	-0,103807	0,054288	-7,282585	-5,497530	-0,520023	-0,358399	-0,103807	0,054288	-7,282585	-5,497530	-0,520023
09:44:21,05	0,612983	3,216971	-0,064990	-1,013025	-0,266016	-0,509015	-0,358399	-0,103807	0,054288	0,866236	-33,631871	-0,520023	-0,345632	-2,562633	-1,003757	-29,869316	12,098024	11,948571	-0,358399	-0,103807	0,054288	-7,282585	-5,497530	-0,520023	-0,358399	-0,103807	0,054288	-7,282585	-5,497530	-0,520023
09:44:21,10	0,612983	3,216971	-0,064990	-1,013025	-0,266016	-0,509015	-0,354847	-0,104381	0,058959	0,876323	-33,512268	-0,488494	-0,348106	-2,560922	-1,001858	-29,917825	12,076109	11,932503	-0,354847	-0,104381	0,058959	-7,317599	-5,656746	-0,488494	-0,354847	-0,104381	0,058959	-7,317599	-5,656746	-0,488494
09:44:21,15	0,612983	3,216971	-0,064990	-1,013025	-0,266016	-0,509015	-0,348227	-0,101541	0,056262	0,742254	-33,113233	-0,504083	-0,353876	-2,565235	-1,004555	-29,863580	12,060487	11,916914	-0,348227	-0,101541	0,056262	-7,228754	-5,777389	-0,504083	-0,348227	-0,101541	0,056262	-7,228754	-5,777389	-0,504083
09:44:21,20	0,612983	3,216971	-0,064990	-1,013025	-0,266016	-0,509015	-0,348227	-0,101541	0,056262	0,742254	-33,113233	-0,504083	-0,345034	-2,564041	-1,004154	-29,852676	12,043503	11,917718	-0,348227	-0,101541	0,056262	-7,228754	-5,777389	-0,504083	-0,348227	-0,101541	0,056262	-7,228754	-5,777389	-0,504083
09:44:21,25	0,612983	3,216971	-0,064990	-1,013025	-0,266016	-0,509015	-0,357251	-0,107223	0,055856	1,040060	-33,564502	-0,526088	-0,352687	-2,563811	-1,004161	-29,857185	12,068120	11,926959	-0,357251	-0,107223	0,055856	-7,376928	-5,520278	-0,526088	-0,357251	-0,107223	0,055856	-7,376928	-5,520278	-0,526088
09:44:21,30	0,612983	3,216971	-0,064990	-1,013025	-0,266016	-0,509015	-0,352213	-0,109429	0,055543	1,161676	-33,329174	-0,443626	-0,345052	-2,565727	-1,005274	-29,866467	12,072860	11,977371	-0,352213	-0,109429	0,055543	-7,428502	-5,680457	-0,443626	-0,352213	-0,109429	0,055543	-7,428502	-5,680457	-0,443626
09:44:21,35	0,612983	3,216971	-0,064990	-1,013025	-0,266016	-0,509015	-0,348586	-0,101377	0,057829	0,723590	-33,097524	-0,501212	-0,352766	-2,558260	-1,003778	-29,883138	12,090597	11,967284	-0,348586	-0,101377	0,057829	-7,234502	-5,733535	-0,501212	-0,348586	-0,101377	0,057829	-7,234502	-5,733535	-0,501212
09:44:21,40	0,612983	3,216971	-0,064990	-1,013025	-0,266016	-0,509015	-0,358461	-0,103773	0,058590	0,881596	-33,657767	-0,478072	-0,346826	-2,557488	-1,002227	-29,862645	12,086831	11,942925	-0,358461	-0,103773	0,058590	-7,264618	-5,518549	-0,478072	-0,358461	-0,103773	0,058590	-7,264618	-5,518549	-0,478072
09:44:21,45	0,612983	3,216971	-0,064990	-1,013025	-0,266016	-0,509015	-0,351672	-0,100964	0,056684	0,720705	-33,253924	-0,465649	-0,352653	-2,561963	-1,004133	-29,826057	12,048591	11,955348	-0,351672	-0,100964	0,056684	-7,205002	-5,647656	-0,465649	-0,351672	-0,100964	0,056684	-7,205002	-5,647656	-0,465649
09:44:21,50	0,612983	3,216971	-0,064990	-1,013025	-0,266016	-0,509015	-0,361898	-0,107341	0,054736	1,057238	-33,746006	-0,482041	-0,342018	-2,556295	-1,006082	-29,789222	12,033056	11,938956	-0,361898	-0,107341	0,054736	-7,369011	-5,337000	-0,482041	-0,361898	-0,107341	0,054736	-7,369011	-5,337000	-0,482041
09:44:21,55	0,612983	3,216971	-0,064990	-1,013025	-0,266016	-0,509015	-0,361898	-0,107341	0,054736	1,057238	-33,746006	-0,482041	-0,350981	-2,562094	-1,003408	-29,883353	12,066601	11,917581	-0,361898	-0,107341	0,054736	-7,369011	-5,337000	-0,482041	-0,361898	-0,107341	0,054736	-7,369011	-5,337000	-0,482041
09:44:21,60	0,612983	3,216971	-0,064990	-1,013025	-0,266016	-0,509015	-0,353875	-0,107265	0,056307	1,082082	-33,362176	-0,483245	-0,346095	-2,563206	-1,004510	-29,803745	12,074687	11,937752	-0,353875	-0,107265	0,056307	-7,338208	-5,583017	-0,483245	-0,353875	-0,107265	0,056307	-7,338208	-5,583017	-0,483245
09:44:21,65	0,612983	3,216971	-0,064990	-1,013025	-0,266016	-0,509015	-0,353875	-0,107265	0,056307	1,082082	-33,362176	-0,483245	-0,345141	-2,560061	-1,001460	-29,896802	12,046636	11,931741	-0,353875	-0,107265	0,056307	-7,338208	-5,583017	-0,483245	-0,353875	-0,107265	0,056307	-7,338208	-5,583017	-0,483245
09:44:21,70	0,612983	3,216971	-0,064990	-1,013025	-0,266016	-0,509015	-0,350235	-0,109941	0,056710	1,175246	-33,196059	-0,465153	-0,350365	-2,568043	-1,005309	-29,864998	12,018845	11,925934	-0,350235	-0,109941	0,056710	-7,455142	-5,702606	-0,465153	-0,350235	-0,109941	0,056710	-7,455142	-5,702606	-0,465153
09:44:21,75	0,612983	3,216971	-0,064990	-1,013025	-0,266016	-0,509015	-0,349995	-0,101087	0,055076	0,697537	-33,236204	-0,497875	-0,353385	-2,563477	-1,005741	-29,900998	12,057740	11,923123	-0,349995	-0,101087	0,055076	-7,237800	-5,761568	-0,497875	-0,349995	-0,101087	0,055076	-7,237800	-5,761568	-0,497875
09:44:21,80	0,612983	3,216971	-0,064990	-1,013025	-0,266016	-0,509015	-0,348047	-0,104440	0,055882	0,874885	-33,049247	-0,529668	-0,351455	-2,566840	-1,004935	-29,825315	12,017510	11,891329	-0,348047	-0,104440	0,055882	-7,323648	-5,727533	-0,529668	-0,348047	-0,104440	0,055882	-7,323648	-5,727533	-0,529668
09:44:21,85	0,612983	3,216971	-0,064990	-1,013025	-0,266016	-0,509015	-0,348047	-0,104440	0,055882	0,874885	-33,049247	-0,529668	-0,355708	-2,562442	-1,004577	-29,878989	12,039072	11,916497	-0,348047	-0,104440	0,055882	-7,323648	-5,727533	-0,529668	-0,348047	-0,104440	0,055882	-7,323648	-5,727533	-0,529668
09:44:21,90	0,612983	3,216971	-0,064990	-1,013025	-0,266016	-0,509015	-0,350058	-0,106614	0,057065	0,994605	-33,193861	-0,489882	-0,348567	-2,566186	-1,003752	-29,856679	12,043293	11,931115	-0,350058	-0,106614	0,057065	-7,374626	-5,714301	-0,489882	-0,350058	-0,106614	0,057065	-7,374626	-5,714301	-0,489882
09:44:21,95	0,612983	3,216971	-0,064990	-1,013025	-0,266016	-0,509015	-0,359855	-0,104947	0,060139	0,892356	-33,710648	-0,480251	-0,345113	-2,556868	-1,000678	-29,870809	12,033509	11,940746	-0,359855	-0,104947	0,060139	-7,345975	-5,462026	-0,480251	-0,359855	-0,104947	0,060139	-7,345975	-5,462026	-0,480251
09:44:22,00	0,612983	3,216971	-0,064990	-1,013025	-0,266016	-0,509015	-0,359855	-0,104947	0,060139	0,892356	-33,710648	-0,480251	-0,347419	-2,561188	-1,002606	-29,844914	11,998826	11,924967	-0,359855	-0,104947	0,060139	-7,345975	-5,462026	-0,480251	-0,359855	-0,104947	0,060139	-7,345975	-5,462026	-0,480251
09:44:22,05	0,612983	3,216971	-0,064990	-1,013025	-0,266016	-0,509015	-0,354961	-0,105109	0,058212	0,883721	-33,416367	-0,496030	-0,342134	-2,561441	-1,003785	-29,875027	12,062593	11,914377	-0,354961	-0,105109	0,058212	-7,367372	-5,551963	-0,496030	-0,354961	-0,105109	0,058212	-7,367372	-5,551963	-0,496030
09:44:22,10	0,612983	3,216971	-0,064990	-1,013025	-0,266016	-0,509015	-0,357383	-0,109813	0,057032	1,168475	-33,600314	-0,506620	-0,349242	-2,563205	-1,004120	-29,877221	12,032889	11,989684	-0,357383	-0,109813	0,057032	-7,451849	-5,545721	-0,506620	-0,357383	-0,109813	0,057032	-7,451849	-5,545721	-0,506620
09:44:22,15	0,612983	3,216971	-0,064990	-1,013025	-0,266016	-0,509015	-0,362913	-0,105382	0,055116	0,947304	-33,790701	-0,482586	-0,343207	-2,554437	-1,005702	-29,786283	12,022027	11,938411	-0,362913	-0,105382	0,055116	-7,325188	-5,302057	-0,482586	-0,362913	-0,105382	0,055116	-7,325188	-5,302057	-0,482586
09:44:22,20	0,612983	3,216971	-0,064990	-1,013025	-0,266016	-0,509015	-0,351272	-0,103207	0,058584	0,843894	-33,277370	-0,513922	-0,350911	-2,563431	-1,002233	-29,861070	12,076410	11,907075	-0,351272	-0,103207	0,058584	-7,257839	-5,702481	-0,513922	-0,351272	-0,103207	0,058584	-7,257839	-5,702481	-0,513922
09:44:22,25	0,612983	3,216971	-0,064990	-1,013025	-0,266016	-0,509015	-0,351272	-0,103207	0,058584	0,843894	-33,277370	-0,513922	-0,346225	-2,554668	-1,003005	-29,838332	12,058053	11,942748	-0,351272	-0,103207	0,058584	-7,257839	-5,702481	-0,513922	-0,351272	-0,103207	0,058584	-7,257839	-5,702481	-0,513922
09:44:22,30	0,612983	3,216971	-0,064990	-1,013025	-0,266016	-0,509015	-0,351525	-0,103744	0,055873	0,830293	-33,233773	-0,519376	-0,350402	-2,560219	-1,004942	-29,880771	12,080085	11,953214	-0,351525	-0,103744	0,055873	-7,313636	-5,639050	-0,519376	-0,351525	-0,103744	0,055873	-7,313636	-5,639050	-0,519376
09:44:22,35	0,612983	3,216971	-0,064990	-1,013025	-0,266016	-0,509015	-0,353879	-0,107906	0,059386	1,112402	-33,394885	-0,508553	-0,345538	-2,563523	-1,001431	-29,833394	12,088333	11,912444	-0,353879	-0,107906	0,059386	-7,358197	-5,615410	-0,508553	-0,353879	-0,107906	0,059386	-7,358197	-5,615410	-0,508553
09:44:22,40	0,612983	3,216971	-0,064990	-1,013025	-0,266016	-0,509015	-0,352693	-0,100416	0,057427	0,689304	-33,285813	-0,514968	-0,352617	-2,560805	-1,003390	-29,809157	12,035485	11,906029	-0,352693	-0,100416	0,057427	-7,193378	-5,599419	-0,514968	-0,352693	-0,100416	0,057427	-7,193378	-5,599419	-0,514968
09:44:22,45	0,612983	3,216971	-0,064990	-1,013025	-0,266016	-0,509015	-0,352693	-0,100416	0,057427	0,689304	-33,285813	-0,514968	-0,349088	-2,564538	-1,002977	-29,826446	12,052320	11,921086	-0,352693	-0,100416	0,057427	-7,193378	-5,599419	-0,514968	-0,352693	-0,100416	0,057427	-7,193378	-5,599419	-0,514968
09:44:22,50	0,612983	3,216971	-0,064990	-1,013025	-0,266016	-0,509015	-0,349137	-0,109257	0,055124	1,154068	-33,137369	-0,512641	-0,346739	-2,568304	-1,005693	-29,838181	12,058092	11,908356	-0,349137	-0,109257	0,055124	-7,422581	-5,730076	-0,512641	-0,349137	-0,109257	0,055124	-7,422581	-5,730076	-0,512641
09:44:22,55	0,612983	3,216971	-0,064990	-1,013025	-0,266016	-0,509015	-0,349137	-0,109257	0,055124	1,154068	-33,137369	-0,512641	-0,343031	-2,550619	-1,004330	-29,325008	11,751885	11,949005	-0,349137	-0,109257	0,055124	-7,422581	-5,730076	-0,512641	-0,349137	-0,109257	0,055124	-7,422581	-5,730076	-0,512641
09:44:22,60	0,612983	3,216971	-0,064990	-1,013025	-0,266016	-0,509015	-0,366308	-0,103625	0,056487	0,852617	-33,432687	-0,471992	-0,388002	-2,620837	-0,992058	-30,116854	12,340489	11,892199	-0,366308	-0,103625	0,056487	-7,281934	-4,677546	-0,471992	-0,366308	-0,103625	0,056487	-7,281934	-4,677546	-0,471992
09:44:22,65	0,612970	3,216986	-0,064983	-1,013010	-0,256002	-0,509009	-0,306104	-0,108210	0,037022	1,172972	-29,901935	-0,500239	-0,369162	-2,605049	-1,023795	-28,937501	11,622769	11,920758	-0,306104	-0,108210	0,037022	-7,321500	-5,872801	-0,500239	-0,306104	-0,108210	0,037022	-7,321500	-5,872801	-0,500239
09:44:22,70	0,612970	3,216986	-0,064983	-1,013010	-0,256002	-0,509009	-0,306778	-0,099669	0,038138	0,722413	-29,913651	-0,536061	-0,376222	-2,600195	-1,022679	-28,920481	11,605513	11,884936	-0,306778	-0,099669	0,038138	-7,101600	-5,831554	-0,536061	-0,306778	-0,099669	0,038138	-7,101600	-5,831554	-0,536061
09:44:22,75	0,612970	3,216986	-0,064983	-1,013010	-0,256002	-0,509009	-0,306778	-0,099669	0,038138	0,722413	-29,913651	-0,536061	-0,371228	-2,603905	-1,026480	-28,767240	11,532512	11,873958	-0,306778	-0,099669	0,038138	-7,101600	-5,831554	-0,536061	-0,306778	-0,099669	0,038138	-7,101600	-5,831554	-0,536061
09:44:22,80	0,612970	3,216986	-0,064983	-1,013010	-0,256002	-0,509009	-0,306062	-0,105849	0,034337	1,057170	-29,707197	-0,547039	-0,371125	-2,594546	-1,026480	-28,696301	11,541700	11,884620	-0,314218	-0,101259	0,034337	-7,086906	-5,408344	-0,536378	-0,314218	-0,101259	0,034337	-7,086906	-5,408344	-0,536378
09:44:22,85	0,612970	3,216986	-0,064983	-1,013010	-0,256002	-0,509009	-0,317636	-0,099352	0,034738	0,777229	-30,213748	-0,522127	-0,371067	-2,590633	-1,026079	-28,655762	11,535010	11,898870	-0,317636	-0,099352	0,034738	-7,021897	-5,279319	-0,522127	-0,317636	-0,099352	0,034738	-7,021897	-5,279319	-0,522127
09:44:22,90	0,612970	3,216986	-0,064983	-1,013010	-0,256002	-0,509009	-0,309274	-0,099549	0,036712	0,737409	-29,682870	-0,552860	-0,375078	-2,597974	-1,024105	-28,597630	11,443627	11,868137	-0,309274	-0,099549	0,036712	-7,077197	-5,404888	-0,552860	-0,309274	-0,099549	0,036712	-7,077197	-5,404888	-0,552860
09:44:22,95	0,612970	3,216986	-0,064983	-1,013010	-0,256002	-0,509009	-0,318657	-0,103578	0,040975	0,928397	-30,180380	-0,538778	-0,366897	-2,591862	-1,019842	-28,615167	11,432389	11,882219	-0,318657	-0,103578	0,040975	-7,202456	-5,165793	-0,538778	-0,318657	-0,103578	0,040975	-7,202456	-5,165793	-0,538778
09:44:23,00	0,612970	3,216986	-0,064983	-1,013010	-0,256002	-0,509009	-0,318657	-0,103578	0,040975	0,928397	-30,180380	-0,538778	-0,369183	-2,597070	-1,024858	-28,588146	11,439870	11,888911	-0,318657	-0,103578	0,040975	-7,202456	-5,165793	-0,538778	-0,318657	-0,103578	0,040975	-7,202456	-5,165793	-0,538778
09:44:23,05	0,612970	3,216986	-0,064983	-1,013010	-0,256002	-0,509009	-0,314413	-0,103473	0,035197	0,985730	-29,930527	-0,520954	-0,371469	-2,596219	-1,023331	-28,549701	11,404926	11,837747	-0,314413	-0,103473	0,035197	-7,136867	-5,249101	-0,520954	-0,314413	-0,103473	0,035197	-7,136867	-5,249101	-0,520954
09:44:23,10	0,612970	3,216986	-0,064983	-1,013010	-0,256002	-0,509009	-0,317440	-0,097621	0,038279	0,662847	-30,067080	-0,523561	-0,372664	-2,589937	-1,022538	-28,549752	11,445649	11,897436	-0,317440	-0,097621	0,038279	-7,000416	-5,148020	-0,523561	-0,317440	-0,097621	0,038279	-7,000416	-5,148020	-0,523561
09:44:23,15	0,612970	3,216986	-0,064983	-1,013010	-0,256002	-0,509009	-0,317440	-0,097621	0,038279	0,662847	-30,067080	-0,523561	-0,368478	-2,593829	-1,024859	-28,539548	11,475921	11,875634	-0,317440	-0,097621	0,038279	-7,000416	-5,148020	-0,523561	-0,317440	-0,097621	0,038279	-7,000416	-5,148020	-0,523561
09:44:23,20	0,612970	3,216986	-0,064983	-1,013010	-0,256002	-0,509009	-0,316163	-0,103193	0,035958	0,983884	-30,006965	-0,545363	-0,366737	-2,595060	-1,023289	-28,544981	11,442186	11,888307	-0,315968	-0,105315	0,037528	-7,204920	-5,181179	-0,532690	-0,315968	-0,105315	0,037528	-7,204920	-5,181179	-0,532690
09:44:23,25	0,612970	3,216986	-0,064983	-1,013010	-0,256002	-0,509009	-0,312941	-0,101600	0,038282	0,813082	-29,784986	-0,565470	-0,371468	-2,595823	-1,022536	-28,536379	11,372517	11,855527	-0,312941	-0,101600	0,038282	-7,162495	-5,219096	-0,565470	-0,312941	-0,101600	0,038282	-7,162495	-5,219096	-0,565470
09:44:23,30	0,612970	3,216986	-0,064983	-1,013010	-0,256002	-0,509009	-0,312980	-0,097537	0,035218	0,625724	-29,764054	-0,505793	-0,374968	-2,593758	-1,025600	-28,504567	11,381766	11,915204	-0,312980	-0,097537	0,035218	-7,030911	-5,195155	-0,505793	-0,312980	-0,097537	0,035218	-7,030911	-5,195155	-0,505793
09:44:23,35	0,612970	3,216986	-0,064983	-1,013010	-0,256002	-0,509009	-0,312980	-0,097537	0,035218	0,625724	-29,764054	-0,505793	-0,370692	-2,596447	-1,025580	-28,454719	11,412006	11,886918	-0,312980	-0,097537	0,035218	-7,030911	-5,195155	-0,505793	-0,312980	-0,097537	0,035218	-7,030911	-5,195155	-0,505793
09:44:23,40	0,612970	3,216986	-0,064983	-1,013010	-0,256002	-0,509009	-0,312789	-0,102584	0,035237	0,939304	-29,726080	-0,534079	-0,366153	-2,590574	-1,023270	-28,507196	11,371213	11,915471	-0,320144	-0,103578	0,037547	-7,201459	-5,002286	-0,505526	-0,320144	-0,103578	0,037547	-7,201459	-5,002286	-0,505526
09:44:23,45	0,612970	3,216986	-0,064983	-1,013010	-0,256002	-0,509009	-0,312808	-0,099733	0,038320	0,730592	-29,729756	-0,537467	-0,373151	-2,595005	-1,022498	-28,487251	11,360963	11,883530	-0,312808	-0,099733	0,038320	-7,098480	-5,174292	-0,537467	-0,312808	-0,099733	0,038320	-7,098480	-5,174292	-0,537467
09:44:23,50	0,612970	3,216986	-0,064983	-1,013010	-0,256002	-0,509009	-0,314039	-0,104006	0,035253	1,035411	-29,756185	-0,538927	-0,368836	-2,596075	-1,025564	-28,413402	11,413764	11,882070	-0,314039	-0,104006	0,035253	-7,129049	-5,104131	-0,538927	-0,314039	-0,104006	0,035253	-7,129049	-5,104131	-0,538927
09:44:23,56	0,612970	3,216986	-0,064983	-1,013010	-0,256002	-0,509009	-0,314039	-0,104006	0,035253	1,035411	-29,756185	-0,538927	-0,372023	-2,592399	-1,023272	-28,492394	11,339331	11,903323	-0,314039	-0,104006	0,035253	-7,129049	-5,104131	-0,538927	-0,314039	-0,104006	0,035253	-7,129049	-5,104131	-0,538927
09:44:23,61	0,612970	3,216986	-0,064983	-1,013010	-0,256002	-0,509009	-0,314920	-0,094529	0,037535	0,478147	-29,787218	-0,547512	-0,367153	-2,589644	-1,023247	-28,411933	11,337451	11,893981	-0,314920	-0,094529	0,037535	-6,942365	-5,066022	-0,547512	-0,314920	-0,094529	0,037535	-6,942365	-5,066022	-0,547512
09:44:23,66	0,612970	3,216986	-0,064983	-1,013010	-0,256002	-0,509009	-0,313182	-0,101034	0,037181	0,798940	-29,659405	-0,553352	-0,371838	-2,595332	-1,023636	-28,409165	11,316690	11,867645	-0,313182	-0,101034	0,037181	-7,132252	-5,074639	-0,553352	-0,313182	-0,101034	0,037181	-7,132252	-5,074639	-0,553352
09:44:23,71	0,612970	3,216986	-0,064983	-1,013010	-0,256002	-0,509009	-0,313182	-0,101034	0,037181	0,798940	-29,659405	-0,553352	-0,366440	-2,591842	-1,022049	-28,371075	11,364144	11,898329	-0,313182	-0,101034	0,037181	-7,132252	-5,074639	-0,553352	-0,313182	-0,101034	0,037181	-7,132252	-5,074639	-0,553352
09:44:23,76	0,612970	3,216986	-0,064983	-1,013010	-0,256002	-0,509009	-0,318909	-0,101152	0,038338	0,860456	-29,990134	-0,541055	-0,370036	-2,595231	-1,018935	-28,391530	11,299207	11,903131	-0,318909	-0,101152	0,038338	-7,080007	-4,955751	-0,541055	-0,318909	-0,101152	0,038338	-7,080007	-4,955751	-0,541055
09:44:23,81	0,612970	3,216986	-0,064983	-1,013010	-0,256002	-0,509009	-0,313683	-0,105580	0,035676	1,076840	-29,687085	-0,517091	-0,367650	-2,597170	-1,025141	-28,389781	11,353445	11,903906	-0,313683	-0,105580	0,035676	-7,211191	-5,062935	-0,517091	-0,313683	-0,105580	0,035676	-7,211191	-5,062935	-0,517091
09:44:23,86	0,612970	3,216986	-0,064983	-1,013010	-0,256002	-0,509009	-0,315433	-0,107330	0,034915	1,165785	-29,747373	-0,512085	-0,365260	-2,596530	-1,025902	-28,364228	11,336333	11,908912	-0,315433	-0,107330	0,034915	-7,259603	-4,985887	-0,512085	-0,315433	-0,107330	0,034915	-7,259603	-4,985887	-0,512085
09:44:23,91	0,612970	3,216986	-0,064983	-1,013010	-0,256002	-0,509009	-0,315433	-0,107330	0,034915	1,165785	-29,747373	-0,512085	-0,367684	-2,587336	-1,023236	-28,378755	11,339965	11,903655	-0,322183	-0,100633	0,037582	-7,086258	-4,821403	-0,517343	-0,322183	-0,100633	0,037582	-7,086258	-4,821403	-0,517343
09:44:23,96	0,612970	3,216986	-0,064983	-1,013010	-0,256002	-0,509009	-0,318434	-0,098538	0,039104	0,657014	-29,980223	-0,518751	-0,371374	-2,589535	-1,021713	-28,456535	11,330066	11,902247	-0,318434	-0,098538	0,039104	-7,078192	-4,983172	-0,518751	-0,318434	-0,098538	0,039104	-7,078192	-4,983172	-0,518751
09:44:24,01	0,612970	3,216986	-0,064983	-1,013010	-0,256002	-0,509009	-0,312558	-0,105597	0,034886	1,089096	-29,620602	-0,545863	-0,368198	-2,598154	-1,025931	-28,377221	11,359312	11,875134	-0,312558	-0,105597	0,034886	-7,200287	-5,084824	-0,545863	-0,312558	-0,105597	0,034886	-7,200287	-5,084824	-0,545863
09:44:24,06	0,612970	3,216986	-0,064983	-1,013010	-0,256002	-0,509009	-0,319176	-0,100275	0,033702	0,768116	-29,953789	-0,511480	-0,369498	-2,589761	-1,027115	-28,389826	11,315505	11,909518	-0,319176	-0,100275	0,033702	-7,103496	-4,898438	-0,511480	-0,319176	-0,100275	0,033702	-7,103496	-4,898438	-0,511480
09:44:24,11	0,612970	3,216986	-0,064983	-1,013010	-0,256002	-0,509009	-0,318175	-0,100257	0,035647	0,745542	-29,840769	-0,539113	-0,370014	-2,590619	-1,025170	-28,347878	11,266294	11,881884	-0,318175	-0,100257	0,035647	-7,124667	-4,864050	-0,539113	-0,318175	-0,100257	0,035647	-7,124667	-4,864050	-0,539113
09:44:24,16	0,612970	3,216986	-0,064983	-1,013010	-0,256002	-0,509009	-0,319736	-0,104820	0,036049	1,007172	-29,941344	-0,532798	-0,365282	-2,591548	-1,024768	-28,352479	11,297126	11,888199	-0,319736	-0,104820	0,036049	-7,221161	-4,842082	-0,532798	-0,319736	-0,104820	0,036049	-7,221161	-4,842082	-0,532798
09:44:24,21	0,612970	3,216986	-0,064983	-1,013010	-0,256002	-0,509009	-0,317424	-0,098589	0,036803	0,699411	-29,883602	-0,517765	-0,371834	-2,590435	-1,024015	-28,398460	11,342403	11,903232	-0,317424	-0,098589	0,036803	-7,039835	-4,965798	-0,517765	-0,317424	-0,098589	0,036803	-7,039835	-4,965798	-0,517765
09:44:24,26	0,612970	3,216986	-0,064983	-1,013010	-0,256002	-0,509009	-0,318165	-0,103092	0,038005	0,964769	-29,870146	-0,523432	-0,372918	-2,587437	-1,023229	-28,339163	11,315070	11,896682	-0,318165	-0,103092	0,038005	-7,127944	-4,894223	-0,523432	-0,318165	-0,103092	0,038005	-7,127944	-4,894223	-0,523432
09:44:24,31	0,612970	3,216986	-0,064983	-1,013010	-0,256002	-0,509009	-0,323654	-0,103292	0,038762	0,934946	-30,114030	-0,539179	-0,364646	-2,587392	-1,022055	-28,321983	11,287813	11,881818	-0,323654	-0,103292	0,038762	-7,173510	-4,707181	-0,539179	-0,323654	-0,103292	0,038762	-7,173510	-4,707181	-0,539179
09:44:24,36	0,612970	3,216986	-0,064983	-1,013010	-0,256002	-0,509009	-0,323654	-0,103292	0,038762	0,934946	-30,114030	-0,539179	-0,368859	-2,586483	-1,021660	-28,357500	11,290135	11,925030	-0,323654	-0,103292	0,038762	-7,173510	-4,707181	-0,539179	-0,323654	-0,103292	0,038762	-7,173510	-4,707181	-0,539179
09:44:24,41	0,612970	3,216986	-0,064983	-1,013010	-0,256002	-0,509009	-0,322335	-0,099190	0,039157	0,705855	-30,077344	-0,495967	-0,366357	-2,591073	-1,024356	-28,299170	11,286161	11,891779	-0,322335	-0,099190	0,039157	-7,080535	-4,774062	-0,495967	-0,322335	-0,099190	0,039157	-7,080535	-4,774062	-0,495967
09:44:24,46	0,612970	3,216986	-0,064983	-1,013010	-0,256002	-0,509009	-0,319611	-0,103651	0,036462	0,963585	-29,883180	-0,529218	-0,374568	-2,590737	-1,023958	-28,280366	11,287483	11,909398	-0,319611	-0,103651	0,036462	-7,173046	-4,793753	-0,529218	-0,319611	-0,103651	0,036462	-7,173046	-4,793753	-0,529218
09:44:24,51	0,612970	3,216986	-0,064983	-1,013010	-0,256002	-0,509009	-0,315796	-0,096372	0,036859	0,595628	-29,669200	-0,511599	-0,416080	-2,660015	-1,016130	-29,432140	12,045676	11,850629	-0,315796	-0,096372	0,036859	-6,969608	-4,879215	-0,511599	-0,315796	-0,096372	0,036859	-6,969608	-4,879215	-0,511599
09:44:24,56	0,612948	3,216966	-0,064998	-1,013016	-0,246010	-0,509031	-0,235043	-0,095061	0,044687	0,608170	-26,846601	-0,570368	-0,405652	-2,656281	-1,046329	-28,375577	11,359225	11,877275	-0,235043	-0,095061	0,044687	-6,854131	-8,395733	-0,570368	-0,235043	-0,095061	0,044687	-6,854131	-8,395733	-0,570368
09:44:24,61	0,612948	3,216966	-0,064998	-1,013016	-0,246010	-0,509031	-0,247803	-0,098235	0,019855	0,673776	-26,293638	-0,575144	-0,406951	-2,650552	-1,040962	-28,428330	11,351329	11,845853	-0,247803	-0,098235	0,019855	-7,037646	-6,841088	-0,575144	-0,247803	-0,098235	0,019855	-7,037646	-6,841088	-0,575144
09:44:24,66	0,612948	3,216966	-0,064998	-1,013016	-0,246010	-0,509031	-0,247803	-0,098235	0,019855	0,673776	-26,293638	-0,575144	-0,403782	-2,654837	-1,044749	-28,317818	11,335026	11,880327	-0,247803	-0,098235	0,019855	-7,037646	-6,841088	-0,575144	-0,247803	-0,098235	0,019855	-7,037646	-6,841088	-0,575144
09:44:24,71	0,612948	3,216966	-0,064998	-1,013016	-0,246010	-0,509031	-0,245677	-0,103122	0,016068	0,969051	-26,079208	-0,540670	-0,404400	-2,648417	-1,044769	-28,316968	11,347052	11,891252	-0,245677	-0,103122	0,016068	-7,126023	-6,793579	-0,540670	-0,245677	-0,103122	0,016068	-7,126023	-6,793579	-0,540670
09:44:24,76	0,612948	3,216966	-0,064998	-1,013016	-0,246010	-0,509031	-0,244495	-0,098956	0,017995	0,698005	-26,006274	-0,539081	-0,407981	-2,653777	-1,042822	-28,335090	11,282171	11,881916	-0,244495	-0,098956	0,017995	-7,070032	-6,813433	-0,539081	-0,244495	-0,098956	0,017995	-7,070032	-6,813433	-0,539081
09:44:24,81	0,612948	3,216966	-0,064998	-1,013016	-0,246010	-0,509031	-0,248932	-0,099108	0,017564	0,738556	-26,269064	-0,570234	-0,405631	-2,650011	-1,043253	-28,346531	11,326467	11,850763	-0,248932	-0,099108	0,017564	-7,041421	-6,727904	-0,570234	-0,248932	-0,099108	0,017564	-7,041421	-6,727904	-0,570234
09:44:24,86	0,612948	3,216966	-0,064998	-1,013016	-0,246010	-0,509031	-0,246173	-0,103535	0,016035	0,983170	-26,092822	-0,589433	-0,403176	-2,654613	-1,044783	-28,310917	11,322558	11,831564	-0,246173	-0,103535	0,016035	-7,144309	-6,768208	-0,589433	-0,246173	-0,103535	0,016035	-7,144309	-6,768208	-0,589433
09:44:24,91	0,612948	3,216966	-0,064998	-1,013016	-0,246010	-0,509031	-0,251792	-0,100806	0,014482	0,796459	-26,391862	-0,535032	-0,402730	-2,648382	-1,046336	-28,339255	11,287193	11,885965	-0,251792	-0,100806	0,014482	-7,116783	-6,626168	-0,535032	-0,251792	-0,100806	0,014482	-7,116783	-6,626168	-0,535032
09:44:24,96	0,612948	3,216966	-0,064998	-1,013016	-0,246010	-0,509031	-0,247063	-0,102345	0,018015	0,904417	-26,108870	-0,543220	-0,403762	-2,653248	-1,042802	-28,293198	11,292813	11,877777	-0,247063	-0,102345	0,018015	-7,129688	-6,714413	-0,543220	-0,247063	-0,102345	0,018015	-7,129688	-6,714413	-0,543220
09:44:25,01	0,612948	3,216966	-0,064998	-1,013016	-0,246010	-0,509031	-0,247063	-0,102345	0,018015	0,904417	-26,108870	-0,543220	-0,400901	-2,645630	-1,043232	-28,303747	11,266181	11,869227	-0,247063	-0,102345	0,018015	-7,129688	-6,714413	-0,543220	-0,247063	-0,102345	0,018015	-7,129688	-6,714413	-0,543220
09:44:25,06	0,612948	3,216966	-0,064998	-1,013016	-0,246010	-0,509031	-0,255091	-0,101013	0,017586	0,806819	-26,522112	-0,551770	-0,405610	-2,654054	-1,041656	-28,319078	11,242429	11,865602	-0,255091	-0,101013	0,017586	-7,122731	-6,497508	-0,551770	-0,255091	-0,101013	0,017586	-7,122731	-6,497508	-0,551770
09:44:25,11	0,612948	3,216966	-0,064998	-1,013016	-0,246010	-0,509031	-0,256993	-0,101338	0,017624	0,850556	-26,602855	-0,512445	-0,399669	-2,644144	-1,043193	-28,274553	11,280325	11,908552	-0,256993	-0,101338	0,017624	-7,104492	-6,428869	-0,512445	-0,256993	-0,101338	0,017624	-7,104492	-6,428869	-0,512445
09:44:25,16	0,612948	3,216966	-0,064998	-1,013016	-0,246010	-0,509031	-0,247140	-0,095489	0,016470	0,522605	-26,066384	-0,515440	-0,409661	-2,649753	-1,044347	-28,265601	11,247676	11,905557	-0,247140	-0,095489	0,016470	-6,973291	-6,665915	-0,515440	-0,247140	-0,095489	0,016470	-6,973291	-6,665915	-0,515440
09:44:25,21	0,612948	3,216966	-0,064998	-1,013016	-0,246010	-0,509031	-0,253170	-0,100134	0,018386	0,759817	-26,395037	-0,538906	-0,402624	-2,646854	-1,042431	-28,280829	11,251506	11,882091	-0,253170	-0,100134	0,018386	-7,100665	-6,521228	-0,538906	-0,253170	-0,100134	0,018386	-7,100665	-6,521228	-0,538906
09:44:25,26	0,612948	3,216966	-0,064998	-1,013016	-0,246010	-0,509031	-0,253170	-0,100134	0,018386	0,759817	-26,395037	-0,538906	-0,400802	-2,656293	-1,044347	-28,284398	11,266734	11,863315	-0,253170	-0,100134	0,018386	-7,100665	-6,521228	-0,538906	-0,253170	-0,100134	0,018386	-7,100665	-6,521228	-0,538906
09:44:25,31	0,612948	3,216966	-0,064998	-1,013016	-0,246010	-0,509031	-0,251907	-0,096674	0,016786	0,561156	-26,367458	-0,562167	-0,406251	-2,646217	-1,044031	-28,323167	11,254285	11,858830	-0,251907	-0,096674	0,016786	-7,027748	-6,592732	-0,562167	-0,251907	-0,096674	0,016786	-7,027748	-6,592732	-0,562167
09:44:25,36	0,612948	3,216966	-0,064998	-1,013016	-0,246010	-0,509031	-0,251907	-0,096674	0,016786	0,561156	-26,367458	-0,562167	-0,402576	-2,656508	-1,045513	-28,291172	11,284382	11,869166	-0,251907	-0,096674	0,016786	-7,027748	-6,592732	-0,562167	-0,251907	-0,096674	0,016786	-7,027748	-6,592732	-0,562167
09:44:25,41	0,612948	3,216966	-0,064998	-1,013016	-0,246010	-0,509031	-0,244832	-0,105003	0,015304	1,036304	-25,986888	-0,551831	-0,404309	-2,653133	-1,043971	-28,264142	11,266183	11,857878	-0,244832	-0,105003	0,015304	-7,206393	-6,767564	-0,551831	-0,244832	-0,105003	0,015304	-7,206393	-6,767564	-0,551831
09:44:25,47	0,612948	3,216966	-0,064998	-1,013016	-0,246010	-0,509031	-0,246889	-0,101814	0,016846	0,868245	-26,061348	-0,563119	-0,402530	-2,647012	-1,043988	-28,259294	11,316299	11,865504	-0,246889	-0,101814	0,016846	-7,124138	-6,680544	-0,563119	-0,246889	-0,101814	0,016846	-7,124138	-6,680544	-0,563119
09:44:25,52	0,612948	3,216966	-0,064998	-1,013016	-0,246010	-0,509031	-0,253079	-0,100294	0,016829	0,835027	-26,404102	-0,555493	-0,411107	-2,645132	-1,042262	-28,277325	11,327808	11,872284	-0,253079	-0,100294	0,016829	-7,038030	-6,537361	-0,555493	-0,253079	-0,100294	0,016829	-7,038030	-6,537361	-0,555493
09:44:25,57	0,612948	3,216966	-0,064998	-1,013016	-0,246010	-0,509031	-0,250419	-0,091926	0,018555	0,400839	-26,287134	-0,548713	-0,398478	-2,648226	-1,043186	-28,276068	11,265518	11,893153	-0,250419	-0,091926	0,018555	-6,815325	-6,629230	-0,548713	-0,250419	-0,091926	0,018555	-6,815325	-6,629230	-0,548713
09:44:25,62	0,612948	3,216966	-0,064998	-1,013016	-0,246010	-0,509031	-0,254054	-0,104411	0,017631	0,996737	-26,443908	-0,527844	-0,403204	-2,647425	-1,045552	-28,289480	11,296242	11,870791	-0,254054	-0,104411	0,017631	-7,199490	-6,500675	-0,527844	-0,254054	-0,104411	0,017631	-7,199490	-6,500675	-0,527844
09:44:25,67	0,612948	3,216966	-0,064998	-1,013016	-0,246010	-0,509031	-0,252384	-0,099916	0,015266	0,782947	-26,384067	-0,550206	-0,406125	-2,650833	-1,045547	-28,276301	11,260962	11,853977	-0,252384	-0,099916	0,015266	-7,060496	-6,571896	-0,550206	-0,252384	-0,099916	0,015266	-7,060496	-6,571896	-0,550206
09:44:25,72	0,612948	3,216966	-0,064998	-1,013016	-0,246010	-0,509031	-0,247973	-0,099092	0,015270	0,716090	-26,125611	-0,567020	-0,403861	-2,649143	-1,045941	-28,319958	11,286026	11,880336	-0,250569	-0,100207	0,014877	-7,092277	-6,641298	-0,540661	-0,250569	-0,100207	0,014877	-7,092277	-6,641298	-0,540661
09:44:25,77	0,612948	3,216966	-0,064998	-1,013016	-0,246010	-0,509031	-0,248355	-0,098857	0,017989	0,688222	-26,140363	-0,564248	-0,405623	-2,647440	-1,042054	-28,329173	11,316696	11,898377	-0,248355	-0,098857	0,017989	-7,072087	-6,644468	-0,564248	-0,248355	-0,098857	0,017989	-7,072087	-6,644468	-0,564248
09:44:25,82	0,612948	3,216966	-0,064998	-1,013016	-0,246010	-0,509031	-0,253744	-0,100515	0,014506	0,833822	-26,455292	-0,529566	-0,404989	-2,651691	-1,045904	-28,280174	11,223350	11,891859	-0,253744	-0,100515	0,014506	-7,056595	-6,536404	-0,529566	-0,253744	-0,100515	0,014506	-7,056595	-6,536404	-0,529566
09:44:25,87	0,612948	3,216966	-0,064998	-1,013016	-0,246010	-0,509031	-0,256394	-0,101727	0,014879	0,869182	-26,548261	-0,559946	-0,399632	-2,644857	-1,045938	-28,255039	11,267233	11,861051	-0,256394	-0,101727	0,014879	-7,116372	-6,421297	-0,559946	-0,256394	-0,101727	0,014879	-7,116372	-6,421297	-0,559946
09:44:25,92	0,612948	3,216966	-0,064998	-1,013016	-0,246010	-0,509031	-0,247977	-0,098314	0,017997	0,667462	-26,171498	-0,529023	-0,406796	-2,650440	-1,042820	-28,319913	11,276709	11,891974	-0,247977	-0,098314	0,017997	-7,050150	-6,705268	-0,529023	-0,247977	-0,098314	0,017997	-7,050150	-6,705268	-0,529023
09:44:25,97	0,612948	3,216966	-0,064998	-1,013016	-0,246010	-0,509031	-0,247977	-0,098314	0,017997	0,667462	-26,171498	-0,529023	-0,400791	-2,642213	-1,043613	-28,248583	11,282163	11,865085	-0,247977	-0,098314	0,017997	-7,050150	-6,705268	-0,529023	-0,247977	-0,098314	0,017997	-7,050150	-6,705268	-0,529023
09:44:26,02	0,612948	3,216966	-0,064998	-1,013016	-0,246010	-0,509031	-0,258105	-0,099400	0,017204	0,764363	-26,639078	-0,555912	-0,404331	-2,654670	-1,046291	-28,259720	11,227295	11,862612	-0,258105	-0,099400	0,017204	-7,038562	-6,377844	-0,555912	-0,258105	-0,099400	0,017204	-7,038562	-6,377844	-0,555912
09:44:26,07	0,612948	3,216966	-0,064998	-1,013016	-0,246010	-0,509031	-0,245547	-0,102564	0,014526	0,875766	-25,968266	-0,558385	-0,405043	-2,645708	-1,046356	-28,292429	11,219693	11,849415	-0,245547	-0,102564	0,014526	-7,175474	-6,692846	-0,558385	-0,245547	-0,102564	0,014526	-7,175474	-6,692846	-0,558385
09:44:26,12	0,612948	3,216966	-0,064998	-1,013016	-0,246010	-0,509031	-0,252952	-0,097466	0,014461	0,587735	-26,377861	-0,571582	-0,407563	-2,653953	-1,044496	-28,234728	11,281672	11,832674	-0,252952	-0,097466	0,014461	-7,063317	-6,521134	-0,571582	-0,252952	-0,097466	0,014461	-7,063317	-6,521134	-0,571582
09:44:26,17	0,612948	3,216966	-0,064998	-1,013016	-0,246010	-0,509031	-0,244552	-0,099405	0,016321	0,771126	-25,922068	-0,588323	-0,406014	-2,649676	-1,045521	-28,243159	11,329025	11,875372	-0,244552	-0,099405	0,016321	-7,032193	-6,724759	-0,588323	-0,244552	-0,099405	0,016321	-7,032193	-6,724759	-0,588323
09:44:26,22	0,612948	3,216966	-0,064998	-1,013016	-0,246010	-0,509031	-0,250975	-0,102269	0,016126	0,907126	-26,213022	-0,509642	-0,401872	-2,649822	-1,044692	-28,203889	11,248985	11,911355	-0,250975	-0,102269	0,016126	-7,120956	-6,511494	-0,509642	-0,250975	-0,102269	0,016126	-7,120956	-6,511494	-0,509642
09:44:26,27	0,612948	3,216966	-0,064998	-1,013016	-0,246010	-0,509031	-0,250975	-0,102269	0,016126	0,907126	-26,213022	-0,509642	-0,406966	-2,648863	-1,037269	-28,055986	11,061994	11,884055	-0,250975	-0,102269	0,016126	-7,120956	-6,511494	-0,509642	-0,250975	-0,102269	0,016126	-7,120956	-6,511494	-0,509642
09:44:26,32	0,612948	3,216966	-0,064998	-1,013016	-0,246010	-0,509031	-0,183494	-0,095064	0,031191	0,501350	-23,274913	-0,563940	-0,441852	-2,704660	-1,029626	-28,713884	11,507447	11,857057	-0,183494	-0,095064	0,031191	-6,961211	-8,870638	-0,563940	-0,183494	-0,095064	0,031191	-6,961211	-8,870638	-0,563940
09:44:26,37	0,612939	3,217036	-0,064998	-1,013020	-0,235996	-0,508997	-0,183494	-0,095064	0,031191	0,501350	-23,274913	-0,563940	-0,438279	-2,696867	-1,058455	-27,888661	10,979580	11,817067	-0,183494	-0,095064	0,031191	-6,961211	-8,870638	-0,563940	-0,183494	-0,095064	0,031191	-6,961211	-8,870638	-0,563940
09:44:26,42	0,612939	3,217036	-0,064998	-1,013020	-0,235996	-0,508997	-0,186257	-0,101797	0,002052	0,802041	-22,391780	-0,581499	-0,434640	-2,705633	-1,058765	-27,849334	10,951263	11,839498	-0,186257	-0,101797	0,002052	-7,189015	-7,770603	-0,581499	-0,186257	-0,101797	0,002052	-7,189015	-7,770603	-0,581499
09:44:26,47	0,612939	3,217036	-0,064998	-1,013020	-0,235996	-0,508997	-0,186257	-0,101797	0,002052	0,802041	-22,391780	-0,581499	-0,439356	-2,697286	-1,059157	-27,816755	10,929795	11,873053	-0,186257	-0,101797	0,002052	-7,189015	-7,770603	-0,581499	-0,186257	-0,101797	0,002052	-7,189015	-7,770603	-0,581499
09:44:26,52	0,612939	3,217036	-0,064998	-1,013020	-0,235996	-0,508997	-0,191127	-0,093538	0,001661	0,370296	-22,606095	-0,547944	-0,434660	-2,700955	-1,061080	-27,804928	10,853660	11,862240	-0,191127	-0,093538	0,001661	-6,972465	-7,602588	-0,547944	-0,191127	-0,093538	0,001661	-6,972465	-7,602588	-0,547944
09:44:26,57	0,612939	3,217036	-0,064998	-1,013020	-0,235996	-0,508997	-0,190298	-0,099440	-0,000263	0,617160	-22,514669	-0,558757	-0,432253	-2,703816	-1,059908	-27,812658	10,911382	11,853757	-0,189024	-0,102955	0,000909	-7,235900	-7,645585	-0,567240	-0,189024	-0,102955	0,000909	-7,235900	-7,645585	-0,567240
09:44:26,62	0,612939	3,217036	-0,064998	-1,013020	-0,235996	-0,508997	-0,189024	-0,102955	0,000909	0,846055	-22,483938	-0,567240	-0,437626	-2,698890	-1,060700	-27,829856	10,918699	11,883523	-0,189024	-0,102955	0,000909	-7,235900	-7,645585	-0,567240	-0,189024	-0,102955	0,000909	-7,235900	-7,645585	-0,567240
09:44:26,67	0,612939	3,217036	-0,064998	-1,013020	-0,235996	-0,508997	-0,196371	-0,100245	0,000168	0,785164	-22,819755	-0,525997	-0,429210	-2,703391	-1,058325	-27,771152	10,920891	11,862951	-0,196371	-0,100245	0,000168	-7,084064	-7,404649	-0,525997	-0,196371	-0,100245	0,000168	-7,084064	-7,404649	-0,525997
09:44:26,72	0,612939	3,217036	-0,064998	-1,013020	-0,235996	-0,508997	-0,189167	-0,097447	0,001685	0,545335	-22,454419	-0,559652	-0,436951	-2,700939	-1,059133	-27,787815	10,880486	11,861345	-0,189167	-0,097447	0,001685	-7,104290	-7,604830	-0,559652	-0,189167	-0,097447	0,001685	-7,104290	-7,604830	-0,559652
09:44:26,77	0,612939	3,217036	-0,064998	-1,013020	-0,235996	-0,508997	-0,189167	-0,097447	0,001685	0,545335	-22,454419	-0,559652	-0,435752	-2,701123	-1,059534	-27,771450	10,852444	11,831632	-0,189606	-0,098578	0,001284	-7,150363	-7,564988	-0,589366	-0,189606	-0,098578	0,001284	-7,150363	-7,564988	-0,589366
09:44:26,82	0,612939	3,217036	-0,064998	-1,013020	-0,235996	-0,508997	-0,190020	-0,103200	0,001713	0,869783	-22,465951	-0,568988	-0,431543	-2,703076	-1,059104	-27,746747	10,885987	11,852009	-0,190020	-0,103200	0,001713	-7,231443	-7,549415	-0,568988	-0,190020	-0,103200	0,001713	-7,231443	-7,549415	-0,568988
09:44:26,87	0,612939	3,217036	-0,064998	-1,013020	-0,235996	-0,508997	-0,190020	-0,103200	0,001713	0,869783	-22,465951	-0,568988	-0,432297	-2,693960	-1,060321	-27,795978	10,888131	11,869082	-0,190020	-0,103200	0,001713	-7,231443	-7,549415	-0,568988	-0,190020	-0,103200	0,001713	-7,231443	-7,549415	-0,568988
09:44:26,92	0,612939	3,217036	-0,064998	-1,013020	-0,235996	-0,508997	-0,190379	-0,094701	0,000103	0,414637	-22,524826	-0,577559	-0,438724	-2,698516	-1,060714	-27,788145	10,894689	11,843438	-0,190379	-0,094701	0,000103	-7,019364	-7,580102	-0,577559	-0,190379	-0,094701	0,000103	-7,019364	-7,580102	-0,577559
09:44:26,97	0,612939	3,217036	-0,064998	-1,013020	-0,235996	-0,508997	-0,190379	-0,094701	0,000103	0,414637	-22,524826	-0,577559	-0,432110	-2,703418	-1,061435	-27,731329	10,878834	11,843201	-0,190379	-0,094701	0,000103	-7,019364	-7,580102	-0,577559	-0,190379	-0,094701	0,000103	-7,019364	-7,580102	-0,577559
09:44:27,02	0,612939	3,217036	-0,064998	-1,013020	-0,235996	-0,508997	-0,189440	-0,102880	-0,000618	0,854661	-22,418884	-0,577796	-0,435767	-2,696021	-1,060708	-27,776950	10,900811	11,854087	-0,189440	-0,102880	-0,000618	-7,221450	-7,547845	-0,577796	-0,189440	-0,102880	-0,000618	-7,221450	-7,547845	-0,577796
09:44:27,07	0,612939	3,217036	-0,064998	-1,013020	-0,235996	-0,508997	-0,189766	-0,096492	-0,000235	0,511479	-22,450330	-0,544414	-0,437479	-2,699942	-1,061052	-27,749360	10,876541	11,876583	-0,189766	-0,096492	-0,000235	-7,063167	-7,553662	-0,544414	-0,189766	-0,096492	-0,000235	-7,063167	-7,553662	-0,544414
09:44:27,12	0,612939	3,217036	-0,064998	-1,013020	-0,235996	-0,508997	-0,193683	-0,101144	0,001707	0,800227	-22,649551	-0,567679	-0,431493	-2,698876	-1,059110	-27,722099	10,914930	11,853318	-0,193683	-0,101144	0,001707	-7,139553	-7,445471	-0,567679	-0,193683	-0,101144	0,001707	-7,139553	-7,445471	-0,567679
09:44:27,17	0,612939	3,217036	-0,064998	-1,013020	-0,235996	-0,508997	-0,193683	-0,101144	0,001707	0,800227	-22,649551	-0,567679	-0,436368	-2,695029	-1,056047	-27,795008	10,923010	11,866726	-0,193683	-0,101144	0,001707	-7,139553	-7,445471	-0,567679	-0,193683	-0,101144	0,001707	-7,139553	-7,445471	-0,567679
09:44:27,22	0,612939	3,217036	-0,064998	-1,013020	-0,235996	-0,508997	-0,194576	-0,094998	0,004770	0,451198	-22,763211	-0,554271	-0,431048	-2,701820	-1,062610	-27,781003	10,892952	11,869525	-0,191356	-0,103001	-0,001792	-7,237243	-7,547161	-0,551472	-0,191356	-0,103001	-0,001792	-7,237243	-7,547161	-0,551472
09:44:27,28	0,612939	3,217036	-0,064998	-1,013020	-0,235996	-0,508997	-0,191356	-0,103001	-0,001792	0,848296	-22,568569	-0,551472	-0,430358	-2,703027	-1,059513	-27,746501	10,887129	11,823433	-0,191356	-0,103001	-0,001792	-7,237243	-7,547161	-0,551472	-0,191356	-0,103001	-0,001792	-7,237243	-7,547161	-0,551472
09:44:27,32	0,612939	3,217036	-0,064998	-1,013020	-0,235996	-0,508997	-0,193336	-0,097725	0,000879	0,558164	-22,678311	-0,577485	-0,434627	-2,697466	-1,059939	-27,794738	10,882648	11,843512	-0,193336	-0,097725	0,000879	-7,113227	-7,501414	-0,577485	-0,193336	-0,097725	0,000879	-7,113227	-7,501414	-0,577485
09:44:27,37	0,612939	3,217036	-0,064998	-1,013020	-0,235996	-0,508997	-0,193336	-0,097725	0,000879	0,558164	-22,678311	-0,577485	-0,435884	-2,695866	-1,057883	-27,754581	10,861794	11,849680	-0,193336	-0,097725	0,000879	-7,113227	-7,501414	-0,577485	-0,193336	-0,097725	0,000879	-7,113227	-7,501414	-0,577485
09:44:27,42	0,612939	3,217036	-0,064998	-1,013020	-0,235996	-0,508997	-0,189992	-0,106567	0,002465	1,018344	-22,477698	-0,603385	-0,428641	-2,704783	-1,058352	-27,771398	10,869606	11,817613	-0,189992	-0,106567	0,002465	-7,347174	-7,563291	-0,603385	-0,189992	-0,106567	0,002465	-7,347174	-7,563291	-0,603385
09:44:27,47	0,612939	3,217036	-0,064998	-1,013020	-0,235996	-0,508997	-0,189992	-0,106567	0,002465	1,018344	-22,477698	-0,603385	-0,430881	-2,695198	-1,061051	-27,694072	10,905540	11,859407	-0,189992	-0,106567	0,002465	-7,347174	-7,563291	-0,603385	-0,189992	-0,106567	0,002465	-7,347174	-7,563291	-0,603385
09:44:27,52	0,612939	3,217036	-0,064998	-1,013020	-0,235996	-0,508997	-0,197174	-0,099834	-0,000234	0,738015	-22,802131	-0,561590	-0,436884	-2,700933	-1,059919	-27,759411	10,883648	11,832574	-0,197174	-0,099834	-0,000234	-7,098969	-7,323985	-0,561590	-0,197174	-0,099834	-0,000234	-7,098969	-7,323985	-0,561590
09:44:27,57	0,612939	3,217036	-0,064998	-1,013020	-0,235996	-0,508997	-0,189205	-0,097503	0,000899	0,565164	-22,433409	-0,588423	-0,430905	-2,696069	-1,060290	-27,703472	10,882878	11,838801	-0,189205	-0,097503	0,000899	-7,088821	-7,580790	-0,588423	-0,189205	-0,097503	0,000899	-7,088821	-7,580790	-0,588423
09:44:27,62	0,612939	3,217036	-0,064998	-1,013020	-0,235996	-0,508997	-0,196407	-0,100249	0,000527	0,735284	-22,759069	-0,582197	-0,427386	-2,699142	-1,060641	-27,717815	10,893199	11,873560	-0,196407	-0,100249	0,000527	-7,134300	-7,341113	-0,582197	-0,196407	-0,100249	0,000527	-7,134300	-7,341113	-0,582197
09:44:27,67	0,612939	3,217036	-0,064998	-1,013020	-0,235996	-0,508997	-0,196621	-0,100036	0,000917	0,730167	-22,824779	-0,551837	-0,430983	-2,695778	-1,059900	-27,747767	10,915372	11,869160	-0,196621	-0,100036	0,000917	-7,122645	-7,390063	-0,551837	-0,196621	-0,100036	0,000917	-7,122645	-7,390063	-0,551837
09:44:27,72	0,612939	3,217036	-0,064998	-1,013020	-0,235996	-0,508997	-0,196621	-0,100036	0,000917	0,730167	-22,824779	-0,551837	-0,432698	-2,700231	-1,060273	-27,733954	10,910542	11,858443	-0,196621	-0,100036	0,000917	-7,122645	-7,390063	-0,551837	-0,196621	-0,100036	0,000917	-7,122645	-7,390063	-0,551837
09:44:27,77	0,612939	3,217036	-0,064998	-1,013020	-0,235996	-0,508997	-0,189076	-0,096259	0,000556	0,500712	-22,391442	-0,540757	-0,438027	-2,700423	-1,060261	-27,728766	10,866256	11,880240	-0,189076	-0,096259	0,000556	-7,055581	-7,548984	-0,540757	-0,189076	-0,096259	0,000556	-7,055581	-7,548984	-0,540757
09:44:27,82	0,612939	3,217036	-0,064998	-1,013020	-0,235996	-0,508997	-0,189076	-0,096259	0,000556	0,500712	-22,391442	-0,540757	-0,430326	-2,691660	-1,057970	-27,706069	10,899526	11,848393	-0,200514	-0,098546	0,002847	-7,076033	-7,242844	-0,572604	-0,200514	-0,098546	0,002847	-7,076033	-7,242844	-0,572604
09:44:27,87	0,612939	3,217036	-0,064998	-1,013020	-0,235996	-0,508997	-0,189567	-0,102060	0,000904	0,759443	-22,411439	-0,609365	-0,436816	-2,698879	-1,059524	-27,727427	10,896502	11,832734	-0,189567	-0,102060	0,000904	-7,252246	-7,530439	-0,609365	-0,189567	-0,102060	0,000904	-7,252246	-7,530439	-0,609365
09:44:27,92	0,612939	3,217036	-0,064998	-1,013020	-0,235996	-0,508997	-0,197548	-0,098747	0,000506	0,629307	-22,871800	-0,561970	-0,431636	-2,694330	-1,060311	-27,763623	10,885480	11,859027	-0,197548	-0,098747	0,000506	-7,122294	-7,364268	-0,561970	-0,197548	-0,098747	0,000506	-7,122294	-7,364268	-0,561970
09:44:27,97	0,612939	3,217036	-0,064998	-1,013020	-0,235996	-0,508997	-0,188567	-0,095171	-0,001016	0,448834	-22,380285	-0,554040	-0,439223	-2,700320	-1,061833	-27,739700	10,877961	11,866957	-0,188567	-0,095171	-0,001016	-7,022095	-7,577800	-0,554040	-0,188567	-0,095171	-0,001016	-7,022095	-7,577800	-0,554040
09:44:28,02	0,612939	3,217036	-0,064998	-1,013020	-0,235996	-0,508997	-0,194659	-0,097910	0,003275	0,641309	-22,672886	-0,549762	-0,433805	-2,696413	-1,057542	-27,693714	10,909201	11,871235	-0,194659	-0,097910	0,003275	-7,044629	-7,392145	-0,549762	-0,194659	-0,097910	0,003275	-7,044629	-7,392145	-0,549762
09:44:28,08	0,612939	3,217036	-0,064998	-1,013020	-0,235996	-0,508997	-0,194804	-0,099641	-0,001431	0,682903	-22,748285	-0,560675	-0,432140	-2,697924	-1,062205	-27,729193	10,891541	11,883625	-0,194804	-0,099641	-0,001431	-7,138900	-7,456157	-0,560675	-0,194804	-0,099641	-0,001431	-7,138900	-7,456157	-0,560675
09:44:28,13	0,612939	3,217036	-0,064998	-1,013020	-0,235996	-0,508997	-0,191267	-0,103799	-0,000984	0,892282	-22,528563	-0,533369	-0,430401	-2,702295	-1,061801	-27,749105	10,877402	11,887628	-0,191267	-0,103799	-0,000984	-7,255912	-7,514109	-0,533369	-0,191267	-0,103799	-0,000984	-7,255912	-7,514109	-0,533369
09:44:28,18	0,612939	3,217036	-0,064998	-1,013020	-0,235996	-0,508997	-0,191267	-0,103799	-0,000984	0,892282	-22,528563	-0,533369	-0,432690	-2,699805	-1,057534	-27,697243	10,806803	11,862831	-0,191267	-0,103799	-0,000984	-7,255912	-7,514109	-0,533369	-0,191267	-0,103799	-0,000984	-7,255912	-7,514109	-0,533369
09:44:28,23	0,612939	3,217036	-0,064998	-1,013020	-0,235996	-0,508997	-0,192279	-0,100572	0,003284	0,689261	-22,500989	-0,558166	-0,463084	-2,745705	-1,034139	-27,854878	11,093378	11,847332	-0,192279	-0,100572	0,003284	-7,205603	-7,407071	-0,558166	-0,192279	-0,100572	0,003284	-7,205603	-7,407071	-0,558166
09:44:28,28	0,612921	3,216961	-0,064993	-1,013006	-0,226004	-0,509005	-0,138001	-0,092996	-0,010771	0,415551	-19,234288	-0,584737	-0,466390	-2,743024	-1,071589	-27,252430	10,688820	11,836260	-0,138001	-0,092996	-0,010771	-6,884614	-8,401244	-0,584737	-0,138001	-0,092996	-0,010771	-6,884614	-8,401244	-0,584737
09:44:28,33	0,612921	3,216961	-0,064993	-1,013006	-0,226004	-0,509005	-0,133087	-0,096108	-0,012656	0,587543	-18,851237	-0,611584	-0,466152	-2,748835	-1,073473	-27,136896	10,633869	11,809413	-0,133087	-0,096108	-0,012656	-6,956898	-8,403930	-0,611584	-0,133087	-0,096108	-0,012656	-6,956898	-8,403930	-0,611584
09:44:28,38	0,612921	3,216961	-0,064993	-1,013006	-0,226004	-0,509005	-0,133087	-0,096108	-0,012656	0,587543	-18,851237	-0,611584	-0,462506	-2,743390	-1,072010	-27,155092	10,685276	11,852978	-0,133087	-0,096108	-0,012656	-6,956898	-8,403930	-0,611584	-0,133087	-0,096108	-0,012656	-6,956898	-8,403930	-0,611584
09:44:28,43	0,612921	3,216961	-0,064993	-1,013006	-0,226004	-0,509005	-0,139625	-0,096542	-0,011193	0,645563	-19,232684	-0,568020	-0,468593	-2,746269	-1,070383	-27,176060	10,641178	11,827508	-0,139625	-0,096542	-0,011193	-6,932993	-8,272130	-0,568020	-0,139625	-0,096542	-0,011193	-6,932993	-8,272130	-0,568020
09:44:28,48	0,612921	3,216961	-0,064993	-1,013006	-0,226004	-0,509005	-0,131997	-0,098060	-0,010340	0,685813	-18,828905	-0,626834	-0,465006	-2,750756	-1,071157	-27,168289	10,648204	11,794163	-0,131997	-0,098060	-0,010340	-7,011933	-8,467174	-0,626834	-0,131997	-0,098060	-0,010340	-7,011933	-8,467174	-0,626834
09:44:28,53	0,612921	3,216961	-0,064993	-1,013006	-0,226004	-0,509005	-0,139023	-0,092545	-0,011138	0,406156	-19,217529	-0,590598	-0,466269	-2,741914	-1,071955	-27,184871	10,666007	11,830399	-0,139023	-0,092545	-0,011138	-6,858657	-8,304240	-0,590598	-0,139023	-0,092545	-0,011138	-6,858657	-8,304240	-0,590598
09:44:28,58	0,612921	3,216961	-0,064993	-1,013006	-0,226004	-0,509005	-0,139023	-0,092545	-0,011138	0,406156	-19,217529	-0,590598	-0,461425	-2,745769	-1,073460	-27,128991	10,661242	11,830853	-0,139023	-0,092545	-0,011138	-6,858657	-8,304240	-0,590598	-0,139023	-0,092545	-0,011138	-6,858657	-8,304240	-0,590598
09:44:28,63	0,612921	3,216961	-0,064993	-1,013006	-0,226004	-0,509005	-0,137646	-0,090668	-0,010753	0,306092	-19,119389	-0,606522	-0,468583	-2,742167	-1,071571	-27,163098	10,650618	11,814475	-0,137646	-0,090668	-0,010753	-6,811348	-8,314173	-0,606522	-0,137646	-0,090668	-0,010753	-6,811348	-8,314173	-0,606522
09:44:28,68	0,612921	3,216961	-0,064993	-1,013006	-0,226004	-0,509005	-0,130934	-0,096026	-0,011474	0,611915	-18,759030	-0,597099	-0,467299	-2,750659	-1,072291	-27,139696	10,668501	11,823898	-0,130934	-0,096026	-0,011474	-6,926156	-8,480721	-0,597099	-0,130934	-0,096026	-0,011474	-6,926156	-8,480721	-0,597099
09:44:28,73	0,612921	3,216961	-0,064993	-1,013006	-0,226004	-0,509005	-0,140242	-0,096762	-0,009509	0,646728	-19,213791	-0,548594	-0,462008	-2,742966	-1,070326	-27,116094	10,650900	11,872403	-0,140242	-0,096762	-0,009509	-6,949094	-8,204826	-0,548594	-0,140242	-0,096762	-0,009509	-6,949094	-8,204826	-0,548594
09:44:28,78	0,612921	3,216961	-0,064993	-1,013006	-0,226004	-0,509005	-0,140242	-0,096762	-0,009509	0,646728	-19,213791	-0,548594	-0,465508	-2,746316	-1,074240	-27,108619	10,653773	11,820401	-0,140242	-0,096762	-0,009509	-6,949094	-8,204826	-0,548594	-0,140242	-0,096762	-0,009509	-6,949094	-8,204826	-0,548594
09:44:28,83	0,612921	3,216961	-0,064993	-1,013006	-0,226004	-0,509005	-0,141357	-0,098350	-0,012240	0,807008	-19,250711	-0,598638	-0,460075	-2,742795	-1,073057	-27,059013	10,707648	11,822359	-0,141357	-0,098350	-0,012240	-6,913499	-8,154220	-0,598638	-0,141357	-0,098350	-0,012240	-6,913499	-8,154220	-0,598638
09:44:28,88	0,612921	3,216961	-0,064993	-1,013006	-0,226004	-0,509005	-0,141357	-0,098350	-0,012240	0,807008	-19,250711	-0,598638	-0,465446	-2,747515	-1,071091	-27,068324	10,602050	11,840473	-0,141357	-0,098350	-0,012240	-6,913499	-8,154220	-0,598638	-0,141357	-0,098350	-0,012240	-6,913499	-8,154220	-0,598638
09:44:28,93	0,612921	3,216961	-0,064993	-1,013006	-0,226004	-0,509005	-0,134583	-0,096059	-0,010273	0,591744	-18,853754	-0,580524	-0,465589	-2,741865	-1,071582	-27,138963	10,637326	11,780455	-0,134583	-0,096059	-0,010273	-6,948879	-8,288982	-0,580524	-0,134583	-0,096059	-0,010273	-6,948879	-8,288982	-0,580524
09:44:28,98	0,612921	3,216961	-0,064993	-1,013006	-0,226004	-0,509005	-0,139405	-0,093110	-0,010765	0,433629	-19,183306	-0,640543	-0,470319	-2,743337	-1,071186	-27,151238	10,642373	11,798846	-0,139405	-0,093110	-0,010765	-6,875503	-8,240014	-0,640543	-0,139405	-0,093110	-0,010765	-6,875503	-8,240014	-0,640543
09:44:29,03	0,612921	3,216961	-0,064993	-1,013006	-0,226004	-0,509005	-0,135765	-0,089750	-0,010368	0,257119	-19,007196	-0,622151	-0,464253	-2,748513	-1,069180	-27,090001	10,651956	11,802429	-0,135765	-0,089750	-0,010368	-6,788218	-8,349620	-0,622151	-0,135765	-0,089750	-0,010368	-6,788218	-8,349620	-0,622151
09:44:29,08	0,612921	3,216961	-0,064993	-1,013006	-0,226004	-0,509005	-0,134209	-0,096087	-0,011127	0,575080	-18,930477	-0,626548	-0,467977	-2,742295	-1,071965	-27,163836	10,673904	11,805864	-0,134209	-0,096087	-0,011127	-6,967730	-8,395040	-0,626548	-0,134209	-0,096087	-0,011127	-6,967730	-8,395040	-0,626548
09:44:29,13	0,612921	3,216961	-0,064993	-1,013006	-0,226004	-0,509005	-0,141231	-0,097544	-0,010701	0,661437	-19,241001	-0,587549	-0,464942	-2,750735	-1,072296	-27,134288	10,648182	11,809056	-0,141231	-0,097544	-0,010701	-6,995764	-8,154354	-0,587549	-0,141231	-0,097544	-0,010701	-6,995764	-8,154354	-0,587549
09:44:29,18	0,612921	3,216961	-0,064993	-1,013006	-0,226004	-0,509005	-0,141231	-0,097544	-0,010701	0,661437	-19,241001	-0,587549	-0,463749	-2,736556	-1,071161	-27,098143	10,671330	11,825580	-0,141231	-0,097544	-0,010701	-6,995764	-8,154354	-0,587549	-0,141231	-0,097544	-0,010701	-6,995764	-8,154354	-0,587549
09:44:29,23	0,612921	3,216961	-0,064993	-1,013006	-0,226004	-0,509005	-0,134966	-0,101162	-0,009913	0,850309	-18,947242	-0,597978	-0,460835	-2,749735	-1,070730	-27,135423	10,632942	11,823020	-0,134966	-0,101162	-0,009913	-7,090908	-8,352379	-0,597978	-0,134966	-0,101162	-0,009913	-7,090908	-8,352379	-0,597978
09:44:29,28	0,612921	3,216961	-0,064993	-1,013006	-0,226004	-0,509005	-0,135129	-0,095689	-0,011445	0,557031	-18,889386	-0,575046	-0,465493	-2,746858	-1,072262	-27,082352	10,592267	11,845951	-0,135129	-0,095689	-0,011445	-6,954568	-8,281778	-0,575046	-0,135129	-0,095689	-0,011445	-6,954568	-8,281778	-0,575046
09:44:29,33	0,612921	3,216961	-0,064993	-1,013006	-0,226004	-0,509005	-0,141276	-0,092052	-0,010758	0,400184	-19,281933	-0,625168	-0,465570	-2,739715	-1,071576	-27,129326	10,656684	11,795829	-0,141276	-0,092052	-0,010758	-6,825876	-8,191766	-0,625168	-0,141276	-0,092052	-0,010758	-6,825876	-8,191766	-0,625168
09:44:29,38	0,612921	3,216961	-0,064993	-1,013006	-0,226004	-0,509005	-0,134969	-0,097709	-0,013422	0,669017	-18,957018	-0,591057	-0,463824	-2,748006	-1,074239	-27,144663	10,636244	11,829941	-0,134969	-0,097709	-0,013422	-7,001176	-8,361970	-0,591057	-0,134969	-0,097709	-0,013422	-7,001176	-8,361970	-0,591057
09:44:29,43	0,612921	3,216961	-0,064993	-1,013006	-0,226004	-0,509005	-0,138260	-0,093794	-0,008778	0,477551	-19,122636	-0,593334	-0,465569	-2,743198	-1,069595	-27,133798	10,644016	11,827663	-0,138260	-0,093794	-0,008778	-6,885242	-8,269230	-0,593334	-0,138260	-0,093794	-0,008778	-6,885242	-8,269230	-0,593334
09:44:29,48	0,612921	3,216961	-0,064993	-1,013006	-0,226004	-0,509005	-0,132808	-0,093573	-0,012259	0,444902	-18,805185	-0,603418	-0,468487	-2,747809	-1,073076	-27,114974	10,608718	11,817579	-0,132808	-0,093573	-0,012259	-6,900541	-8,379755	-0,603418	-0,132808	-0,093573	-0,012259	-6,900541	-8,379755	-0,603418
09:44:29,53	0,612921	3,216961	-0,064993	-1,013006	-0,226004	-0,509005	-0,138393	-0,097776	-0,012673	0,666545	-19,122613	-0,620287	-0,461861	-2,742377	-1,069565	-27,056537	10,657260	11,818348	-0,138393	-0,097776	-0,012673	-7,008853	-8,258746	-0,620287	-0,138393	-0,097776	-0,012673	-7,008853	-8,258746	-0,620287
09:44:29,58	0,612921	3,216961	-0,064993	-1,013006	-0,226004	-0,509005	-0,134276	-0,096850	-0,009536	0,645677	-18,901208	-0,608181	-0,464914	-2,748176	-1,070353	-27,116841	10,644846	11,812816	-0,134276	-0,096850	-0,009536	-6,957037	-8,360531	-0,608181	-0,134276	-0,096850	-0,009536	-6,957037	-8,360531	-0,608181
09:44:29,63	0,612921	3,216961	-0,064993	-1,013006	-0,226004	-0,509005	-0,136997	-0,094627	-0,010699	0,523379	-19,000770	-0,603407	-0,465479	-2,744709	-1,071516	-27,083913	10,618066	11,817590	-0,136997	-0,094627	-0,010699	-6,904868	-8,246529	-0,603407	-0,136997	-0,094627	-0,010699	-6,904868	-8,246529	-0,603407
09:44:29,68	0,612921	3,216961	-0,064993	-1,013006	-0,226004	-0,509005	-0,136515	-0,090048	-0,009943	0,299581	-19,039749	-0,583017	-0,469685	-2,742837	-1,070760	-27,132201	10,662472	11,837980	-0,136515	-0,090048	-0,009943	-6,769210	-8,323313	-0,583017	-0,136515	-0,090048	-0,009943	-6,769210	-8,323313	-0,583017
09:44:29,73	0,612921	3,216961	-0,064993	-1,013006	-0,226004	-0,509005	-0,135204	-0,098419	-0,009131	0,709528	-18,893005	-0,614763	-0,463091	-2,748158	-1,069948	-27,076834	10,601228	11,806234	-0,135204	-0,098419	-0,009131	-7,016402	-8,279483	-0,614763	-0,135204	-0,098419	-0,009131	-7,016402	-8,279483	-0,614763
09:44:29,78	0,612921	3,216961	-0,064993	-1,013006	-0,226004	-0,509005	-0,135204	-0,098419	-0,009131	0,709528	-18,893005	-0,614763	-0,465567	-2,744407	-1,072716	-27,133751	10,647206	11,805260	-0,135204	-0,098419	-0,009131	-7,016402	-8,279483	-0,614763	-0,135204	-0,098419	-0,009131	-7,016402	-8,279483	-0,614763
09:44:29,83	0,612921	3,216961	-0,064993	-1,013006	-0,226004	-0,509005	-0,137721	-0,092216	-0,011123	0,431305	-19,048082	-0,640943	-0,467205	-2,742876	-1,071940	-27,075587	10,651757	11,780054	-0,137721	-0,092216	-0,011123	-6,807615	-8,236963	-0,640943	-0,137721	-0,092216	-0,011123	-6,807615	-8,236963	-0,640943
09:44:29,88	0,612921	3,216961	-0,064993	-1,013006	-0,226004	-0,509005	-0,139689	-0,099965	-0,009503	0,833455	-19,129003	-0,593021	-0,459510	-2,745046	-1,070320	-27,057431	10,640353	11,827976	-0,139689	-0,099965	-0,009503	-7,013762	-8,163381	-0,593021	-0,139689	-0,099965	-0,009503	-7,013762	-8,163381	-0,593021
09:44:29,93	0,612921	3,216961	-0,064993	-1,013006	-0,226004	-0,509005	-0,136367	-0,095693	-0,010313	0,574190	-18,957811	-0,618591	-0,467294	-2,745519	-1,070755	-27,121721	10,652020	11,818169	-0,136367	-0,095693	-0,010313	-6,937717	-8,253040	-0,618591	-0,136367	-0,095693	-0,010313	-6,937717	-8,253040	-0,618591
09:44:29,99	0,612921	3,216961	-0,064993	-1,013006	-0,226004	-0,509005	-0,136367	-0,095693	-0,010313	0,574190	-18,957811	-0,618591	-0,470202	-2,746207	-1,070777	-27,101785	10,626274	11,777787	-0,136367	-0,095693	-0,010313	-6,937717	-8,253040	-0,618591	-0,136367	-0,095693	-0,010313	-6,937717	-8,253040	-0,618591
09:44:30,04	0,612921	3,216961	-0,064993	-1,013006	-0,226004	-0,509005	-0,131163	-0,096599	-0,009913	0,611424	-18,727307	-0,604573	-0,467888	-2,750244	-1,071132	-27,120259	10,603007	11,806319	-0,130998	-0,095308	-0,010315	-6,954121	-8,429431	-0,614678	-0,130998	-0,095308	-0,010315	-6,954121	-8,429431	-0,614678
09:44:30,09	0,612921	3,216961	-0,064993	-1,013006	-0,226004	-0,509005	-0,130998	-0,095308	-0,010315	0,527560	-18,712808	-0,614678	-0,458592	-2,738425	-1,066628	-26,996717	10,542848	11,826756	-0,130998	-0,095308	-0,010315	-6,954121	-8,429431	-0,614678	-0,130998	-0,095308	-0,010315	-6,954121	-8,429431	-0,614678
09:44:30,14	0,612921	3,216961	-0,064993	-1,013006	-0,226004	-0,509005	-0,145882	-0,097449	-0,005810	0,648578	-19,349698	-0,594241	-0,488296	-2,779239	-1,060652	-26,184424	10,151991	11,768855	-0,145882	-0,097449	-0,005810	-7,001193	-7,897939	-0,594241	-0,145882	-0,097449	-0,005810	-7,001193	-7,897939	-0,594241
09:44:30,19	0,612990	3,216941	-0,064984	-1,013011	-0,216002	-0,509028	-0,095685	-0,092132	0,000166	0,439709	-15,840525	-0,652142	-0,479264	-2,769050	-1,087696	-25,227592	9,618033	11,784864	-0,109024	-0,094859	-0,026879	-6,848909	-6,880173	-0,636133	-0,109024	-0,094859	-0,026879	-6,848909	-6,880173	-0,636133
09:44:30,24	0,612990	3,216941	-0,064984	-1,013011	-0,216002	-0,509028	-0,113614	-0,092043	-0,026942	0,423478	-15,724512	-0,654149	-0,479408	-2,763667	-1,087759	-25,282342	9,617722	11,766848	-0,113614	-0,092043	-0,026942	-6,801932	-6,805784	-0,654149	-0,113614	-0,092043	-0,026942	-6,801932	-6,805784	-0,654149
09:44:30,29	0,612990	3,216941	-0,064984	-1,013011	-0,216002	-0,509028	-0,113614	-0,092043	-0,026942	0,423478	-15,724512	-0,654149	-0,479219	-2,759866	-1,083837	-25,191164	9,620837	11,778757	-0,113614	-0,092043	-0,026942	-6,801932	-6,805784	-0,654149	-0,113614	-0,092043	-0,026942	-6,801932	-6,805784	-0,654149
09:44:30,34	0,612990	3,216941	-0,064984	-1,013011	-0,216002	-0,509028	-0,111837	-0,088536	-0,026145	0,241507	-15,506024	-0,687483	-0,483334	-2,763453	-1,086962	-25,172973	9,555044	11,733514	-0,111837	-0,088536	-0,026145	-6,708587	-6,726833	-0,687483	-0,111837	-0,088536	-0,026145	-6,708587	-6,726833	-0,687483
09:44:30,39	0,612990	3,216941	-0,064984	-1,013011	-0,216002	-0,509028	-0,111837	-0,088536	-0,026145	0,241507	-15,506024	-0,687483	-0,478143	-2,760617	-1,086171	-25,222927	9,586376	11,789164	-0,111837	-0,088536	-0,026145	-6,708587	-6,726833	-0,687483	-0,111837	-0,088536	-0,026145	-6,708587	-6,726833	-0,687483
09:44:30,44	0,612990	3,216941	-0,064984	-1,013011	-0,216002	-0,509028	-0,109985	-0,097718	-0,026072	0,716784	-15,448349	-0,618487	-0,476308	-2,769647	-1,086889	-25,207488	9,572469	11,802510	-0,109985	-0,097718	-0,026072	-6,954067	-6,814501	-0,618487	-0,109985	-0,097718	-0,026072	-6,954067	-6,814501	-0,618487
09:44:30,49	0,612990	3,216941	-0,064984	-1,013011	-0,216002	-0,509028	-0,111750	-0,093261	-0,027266	0,437629	-15,492390	-0,639359	-0,479285	-2,765890	-1,088083	-25,189843	9,507556	11,781638	-0,111750	-0,093261	-0,027266	-6,883352	-6,719993	-0,639359	-0,111750	-0,093261	-0,027266	-6,883352	-6,719993	-0,639359
09:44:30,54	0,612990	3,216941	-0,064984	-1,013011	-0,216002	-0,509028	-0,111750	-0,093261	-0,027266	0,437629	-15,492390	-0,639359	-0,476269	-2,761152	-1,086524	-25,162923	9,555749	11,792871	-0,117361	-0,093504	-0,025707	-6,834601	-6,572090	-0,628126	-0,117361	-0,093504	-0,025707	-6,834601	-6,572090	-0,628126
09:44:30,59	0,612990	3,216941	-0,064984	-1,013011	-0,216002	-0,509028	-0,113529	-0,091006	-0,024934	0,364818	-15,557138	-0,649943	-0,480349	-2,763222	-1,085751	-25,143611	9,532174	11,771054	-0,113529	-0,091006	-0,024934	-6,779165	-6,645135	-0,649943	-0,113529	-0,091006	-0,024934	-6,779165	-6,645135	-0,649943
09:44:30,64	0,612990	3,216941	-0,064984	-1,013011	-0,216002	-0,509028	-0,113529	-0,091006	-0,024934	0,364818	-15,557138	-0,649943	-0,474437	-2,766267	-1,084550	-25,146460	9,544912	11,790711	-0,113529	-0,091006	-0,024934	-6,779165	-6,645135	-0,649943	-0,113529	-0,091006	-0,024934	-6,779165	-6,645135	-0,649943
09:44:30,69	0,612990	3,216941	-0,064984	-1,013011	-0,216002	-0,509028	-0,113848	-0,097648	-0,023733	0,719801	-15,582562	-0,630286	-0,475092	-2,758761	-1,088864	-25,163732	9,589191	11,795932	-0,113848	-0,097648	-0,023733	-6,945567	-6,645518	-0,630286	-0,113848	-0,097648	-0,023733	-6,945567	-6,645518	-0,630286
09:44:30,74	0,612990	3,216941	-0,064984	-1,013011	-0,216002	-0,509028	-0,120021	-0,093328	-0,028046	0,524886	-15,940675	-0,625065	-0,478005	-2,764578	-1,089255	-25,138470	9,502090	11,748148	-0,120021	-0,093328	-0,028046	-6,801384	-6,519022	-0,625065	-0,120021	-0,093328	-0,028046	-6,801384	-6,519022	-0,625065
09:44:30,79	0,612990	3,216941	-0,064984	-1,013011	-0,216002	-0,509028	-0,118637	-0,094232	-0,024522	0,574235	-15,826043	-0,623603	-0,475001	-2,760411	-1,085339	-25,125613	9,569906	11,797394	-0,118637	-0,094232	-0,024522	-6,822972	-6,513048	-0,623603	-0,118637	-0,094232	-0,024522	-6,822972	-6,513048	-0,623603
09:44:30,84	0,612990	3,216941	-0,064984	-1,013011	-0,216002	-0,509028	-0,110622	-0,096057	-0,025280	0,599194	-15,403222	-0,621612	-0,481001	-2,764247	-1,087325	-25,170913	9,521847	11,757162	-0,110622	-0,096057	-0,025280	-6,941260	-6,719389	-0,621612	-0,110622	-0,096057	-0,025280	-6,941260	-6,719389	-0,621612
09:44:30,89	0,612990	3,216941	-0,064984	-1,013011	-0,216002	-0,509028	-0,117180	-0,095799	-0,026483	0,682442	-15,763577	-0,660430	-0,474373	-2,762457	-1,087300	-25,123791	9,599697	11,760567	-0,117180	-0,095799	-0,026483	-6,837793	-6,564985	-0,660430	-0,117180	-0,095799	-0,026483	-6,837793	-6,564985	-0,660430
09:44:30,94	0,612990	3,216941	-0,064984	-1,013011	-0,216002	-0,509028	-0,117180	-0,095799	-0,026483	0,682442	-15,763577	-0,660430	-0,484415	-2,763950	-1,090418	-25,124538	9,570013	11,759564	-0,110865	-0,087849	-0,029601	-6,653181	-6,718125	-0,661433	-0,110865	-0,087849	-0,029601	-6,653181	-6,718125	-0,661433
09:44:30,99	0,612990	3,216941	-0,064984	-1,013011	-0,216002	-0,509028	-0,110865	-0,087849	-0,029601	0,242927	-15,421027	-0,661433	-0,478694	-2,761302	-1,086940	-25,191758	9,543599	11,778055	-0,116020	-0,091479	-0,026123	-6,805880	-6,626528	-0,642943	-0,116020	-0,091479	-0,026123	-6,805880	-6,626528	-0,642943
09:44:31,04	0,612990	3,216941	-0,064984	-1,013011	-0,216002	-0,509028	-0,115864	-0,093802	-0,026855	0,565008	-15,694544	-0,631889	-0,476760	-2,762598	-1,087673	-25,130054	9,587609	11,789108	-0,115864	-0,093802	-0,026855	-6,798478	-6,599231	-0,631889	-0,115864	-0,093802	-0,026855	-6,798478	-6,599231	-0,631889
09:44:31,09	0,612990	3,216941	-0,064984	-1,013011	-0,216002	-0,509028	-0,115864	-0,093802	-0,026855	0,565008	-15,694544	-0,631889	-0,478064	-2,762839	-1,087684	-25,176303	9,554031	11,802789	-0,115864	-0,093802	-0,026855	-6,798478	-6,599231	-0,631889	-0,115864	-0,093802	-0,026855	-6,798478	-6,599231	-0,631889
09:44:31,14	0,612990	3,216941	-0,064984	-1,013011	-0,216002	-0,509028	-0,115003	-0,092793	-0,026867	0,460318	-15,673026	-0,618208	-0,473879	-2,761706	-1,088420	-25,137381	9,548459	11,832621	-0,115003	-0,092793	-0,026867	-6,823935	-6,645315	-0,618208	-0,115003	-0,092793	-0,026867	-6,823935	-6,645315	-0,618208
09:44:31,19	0,612990	3,216941	-0,064984	-1,013011	-0,216002	-0,509028	-0,118077	-0,095851	-0,027603	0,633987	-15,796374	-0,588377	-0,476144	-2,758367	-1,085353	-25,110618	9,584774	11,783295	-0,118077	-0,095851	-0,027603	-6,890345	-6,527365	-0,588377	-0,118077	-0,095851	-0,027603	-6,890345	-6,527365	-0,588377
09:44:31,24	0,612990	3,216941	-0,064984	-1,013011	-0,216002	-0,509028	-0,119761	-0,092934	-0,025306	0,512688	-15,866248	-0,632993	-0,475563	-2,758789	-1,086123	-25,106840	9,565926	11,788004	-0,119761	-0,092934	-0,025306	-6,782641	-6,465010	-0,632993	-0,119761	-0,092934	-0,025306	-6,782641	-6,465010	-0,632993
09:44:31,29	0,612990	3,216941	-0,064984	-1,013011	-0,216002	-0,509028	-0,119761	-0,092934	-0,025306	0,512688	-15,866248	-0,632993	-0,482205	-2,764867	-1,086160	-25,190764	9,536951	11,766531	-0,111176	-0,090221	-0,025343	-6,777811	-6,750700	-0,654466	-0,111176	-0,090221	-0,025343	-6,777811	-6,750700	-0,654466
09:44:31,34	0,612990	3,216941	-0,064984	-1,013011	-0,216002	-0,509028	-0,113602	-0,090208	-0,026884	0,315158	-15,586730	-0,638653	-0,481004	-2,762759	-1,087701	-25,169996	9,538010	11,782345	-0,113602	-0,090208	-0,026884	-6,766143	-6,668955	-0,638653	-0,113602	-0,090208	-0,026884	-6,766143	-6,668955	-0,638653
09:44:31,39	0,612990	3,216941	-0,064984	-1,013011	-0,216002	-0,509028	-0,114950	-0,095730	-0,029149	0,684738	-15,641730	-0,601164	-0,479127	-2,767579	-1,087675	-25,141108	9,559509	11,767794	-0,114950	-0,095730	-0,029149	-6,830050	-6,618190	-0,601164	-0,114950	-0,095730	-0,029149	-6,830050	-6,618190	-0,601164
09:44:31,44	0,612990	3,216941	-0,064984	-1,013011	-0,216002	-0,509028	-0,114950	-0,095730	-0,029149	0,684738	-15,641730	-0,601164	-0,478668	-2,760332	-1,089267	-25,181989	9,572678	11,785295	-0,114950	-0,095730	-0,029149	-6,830050	-6,618190	-0,601164	-0,114950	-0,095730	-0,029149	-6,830050	-6,618190	-0,601164
09:44:31,49	0,612990	3,216941	-0,064984	-1,013011	-0,216002	-0,509028	-0,111839	-0,093240	-0,028826	0,447944	-15,490092	-0,652842	-0,479259	-2,765803	-1,089643	-25,178187	9,513968	11,768155	-0,111839	-0,093240	-0,028826	-6,871427	-6,710764	-0,652842	-0,111839	-0,093240	-0,028826	-6,871427	-6,710764	-0,652842
09:44:31,54	0,612990	3,216941	-0,064984	-1,013011	-0,216002	-0,509028	-0,111839	-0,093240	-0,028826	0,447944	-15,490092	-0,652842	-0,479730	-2,767355	-1,086507	-25,145656	9,552457	11,776523	-0,111839	-0,093240	-0,028826	-6,871427	-6,710764	-0,652842	-0,111839	-0,093240	-0,028826	-6,871427	-6,710764	-0,652842
09:44:31,59	0,612990	3,216941	-0,064984	-1,013011	-0,216002	-0,509028	-0,110259	-0,093608	-0,025689	0,516677	-15,399038	-0,644474	-0,473215	-2,762018	-1,088435	-25,110398	9,555489	11,793885	-0,118138	-0,096582	-0,027618	-6,890135	-6,505872	-0,627112	-0,118138	-0,096582	-0,027618	-6,890135	-6,505872	-0,627112
09:44:31,64	0,612990	3,216941	-0,064984	-1,013011	-0,216002	-0,509028	-0,111695	-0,092721	-0,026487	0,429417	-15,453852	-0,659707	-0,479780	-2,765668	-1,087304	-25,149014	9,506913	11,761291	-0,111695	-0,092721	-0,026487	-6,849190	-6,685768	-0,659707	-0,111695	-0,092721	-0,026487	-6,849190	-6,685768	-0,659707
09:44:31,69	0,612990	3,216941	-0,064984	-1,013011	-0,216002	-0,509028	-0,111544	-0,094906	-0,025729	0,589429	-15,479542	-0,692066	-0,477964	-2,766891	-1,086546	-25,154857	9,563889	11,728931	-0,111544	-0,094906	-0,025729	-6,860655	-6,723321	-0,692066	-0,111544	-0,094906	-0,025729	-6,860655	-6,723321	-0,692066
09:44:31,74	0,612990	3,216941	-0,064984	-1,013011	-0,216002	-0,509028	-0,113688	-0,088765	-0,028057	0,246317	-15,610367	-0,632566	-0,482210	-2,761964	-1,088874	-25,183500	9,552962	11,788431	-0,113688	-0,088765	-0,028057	-6,721706	-6,685850	-0,632566	-0,113688	-0,088765	-0,028057	-6,721706	-6,685850	-0,632566
09:44:31,79	0,612990	3,216941	-0,064984	-1,013011	-0,216002	-0,509028	-0,113688	-0,088765	-0,028057	0,246317	-15,610367	-0,632566	-0,485609	-2,763460	-1,086151	-25,139061	9,572151	11,761897	-0,113688	-0,088765	-0,028057	-6,721706	-6,685850	-0,632566	-0,113688	-0,088765	-0,028057	-6,721706	-6,685850	-0,632566
09:44:31,84	0,612990	3,216941	-0,064984	-1,013011	-0,216002	-0,509028	-0,110693	-0,086570	-0,025334	0,171031	-15,425708	-0,659101	-0,475002	-2,767321	-1,088057	-25,128558	9,528006	11,762795	-0,110693	-0,086570	-0,025334	-6,624709	-6,736340	-0,659101	-0,110693	-0,086570	-0,025334	-6,624709	-6,736340	-0,659101
09:44:31,90	0,612990	3,216941	-0,064984	-1,013011	-0,216002	-0,509028	-0,117923	-0,094630	-0,024899	0,576350	-15,775825	-0,614553	-0,477763	-2,765893	-1,087210	-25,127072	9,562692	11,794257	-0,117923	-0,094630	-0,024899	-6,852135	-6,518892	-0,614553	-0,117923	-0,094630	-0,024899	-6,852135	-6,518892	-0,614553
09:44:31,95	0,612990	3,216941	-0,064984	-1,013011	-0,216002	-0,509028	-0,117923	-0,094630	-0,024899	0,576350	-15,775825	-0,614553	-0,475101	-2,767203	-1,088057	-25,116840	9,557835	11,757573	-0,117923	-0,094630	-0,024899	-6,852135	-6,518892	-0,614553	-0,117923	-0,094630	-0,024899	-6,852135	-6,518892	-0,614553
09:44:32,00	0,612990	3,216941	-0,064984	-1,013011	-0,216002	-0,509028	-0,112706	-0,097541	-0,027239	0,740237	-15,503984	-0,663424	-0,474359	-2,756688	-1,079720	-24,715294	9,255090	11,799717	-0,112706	-0,097541	-0,027239	-6,916730	-6,656594	-0,663424	-0,112706	-0,097541	-0,027239	-6,916730	-6,656594	-0,663424
09:44:32,05	0,612990	3,216941	-0,064984	-1,013011	-0,216002	-0,509028	-0,083052	-0,093953	-0,005270	0,465297	-12,687832	-0,638448	-0,493035	-2,791089	-1,066088	-24,057551	8,844218	11,782550	-0,083052	-0,093953	-0,005270	-6,910014	-6,168227	-0,638448	-0,083052	-0,093953	-0,005270	-6,910014	-6,168227	-0,638448
09:44:32,10	0,612982	3,216967	-0,064979	-1,013016	-0,205999	-0,509022	-0,083052	-0,093953	-0,005270	0,465297	-12,687832	-0,638448	-0,485314	-2,777382	-1,104968	-23,137407	8,193500	11,784119	-0,083052	-0,093953	-0,005270	-6,910014	-6,168227	-0,638448	-0,083052	-0,093953	-0,005270	-6,910014	-6,168227	-0,638448
09:44:32,15	0,612982	3,216967	-0,064979	-1,013016	-0,205999	-0,509022	-0,098783	-0,093786	-0,044151	0,353129	-12,383622	-0,636878	-0,488188	-2,783668	-1,100690	-23,120032	8,155217	11,744766	-0,098783	-0,093786	-0,044151	-7,009045	-4,629126	-0,636878	-0,098783	-0,093786	-0,044151	-7,009045	-4,629126	-0,636878
09:44:32,20	0,612982	3,216967	-0,064979	-1,013016	-0,205999	-0,509022	-0,091902	-0,094440	-0,039873	0,362697	-11,991623	-0,676231	-0,482800	-2,781066	-1,104521	-23,057633	8,147447	11,786286	-0,091902	-0,094440	-0,039873	-7,050857	-4,777283	-0,676231	-0,091902	-0,094440	-0,039873	-7,050857	-4,777283	-0,676231
09:44:32,25	0,612982	3,216967	-0,064979	-1,013016	-0,205999	-0,509022	-0,096850	-0,097805	-0,043704	0,562148	-12,190996	-0,634711	-0,484165	-2,779826	-1,104968	-23,136822	8,129950	11,767378	-0,096850	-0,097805	-0,043704	-7,115557	-4,588236	-0,634711	-0,096850	-0,097805	-0,043704	-7,115557	-4,588236	-0,634711
09:44:32,30	0,612982	3,216967	-0,064979	-1,013016	-0,205999	-0,509022	-0,096405	-0,091094	-0,044529	0,163909	-12,195320	-0,640085	-0,488835	-2,778096	-1,105346	-23,106074	8,118554	11,780912	-0,096405	-0,091094	-0,044529	-6,986948	-4,627555	-0,640085	-0,096405	-0,091094	-0,044529	-6,986948	-4,627555	-0,640085
09:44:32,35	0,612982	3,216967	-0,064979	-1,013016	-0,205999	-0,509022	-0,096405	-0,091094	-0,044529	0,163909	-12,195320	-0,640085	-0,483443	-2,778122	-1,104541	-23,072485	8,140200	11,786544	-0,096405	-0,091094	-0,044529	-6,986948	-4,627555	-0,640085	-0,096405	-0,091094	-0,044529	-6,986948	-4,627555	-0,640085
09:44:32,40	0,612982	3,216967	-0,064979	-1,013016	-0,205999	-0,509022	-0,101710	-0,096245	-0,043746	0,425762	-12,430928	-0,654707	-0,481721	-2,776077	-1,104564	-23,074214	8,093209	11,766291	-0,101710	-0,096245	-0,043746	-7,129479	-4,446702	-0,654707	-0,101710	-0,096245	-0,043746	-7,129479	-4,446702	-0,654707
09:44:32,45	0,612982	3,216967	-0,064979	-1,013016	-0,205999	-0,509022	-0,093865	-0,090637	-0,040225	0,154315	-12,029107	-0,634125	-0,490500	-2,780067	-1,101042	-23,069411	8,113728	11,786872	-0,093865	-0,090637	-0,040225	-6,960694	-4,660683	-0,634125	-0,093865	-0,090637	-0,040225	-6,960694	-4,660683	-0,634125
09:44:32,50	0,612982	3,216967	-0,064979	-1,013016	-0,205999	-0,509022	-0,102692	-0,093796	-0,042956	0,382896	-12,480982	-0,648431	-0,483352	-2,774002	-1,103773	-23,031089	8,165893	11,772566	-0,102692	-0,093796	-0,042956	-6,980057	-4,419676	-0,648431	-0,102692	-0,093796	-0,042956	-6,980057	-4,419676	-0,648431
09:44:32,55	0,612982	3,216967	-0,064979	-1,013016	-0,205999	-0,509022	-0,094117	-0,091155	-0,044943	0,189768	-12,060601	-0,698341	-0,489926	-2,780108	-1,105760	-23,081096	8,130320	11,722656	-0,094117	-0,091155	-0,044943	-6,965889	-4,672434	-0,698341	-0,094117	-0,091155	-0,044943	-6,965889	-4,672434	-0,698341
09:44:32,60	0,612982	3,216967	-0,064979	-1,013016	-0,205999	-0,509022	-0,094117	-0,091155	-0,044943	0,189768	-12,060601	-0,698341	-0,486823	-2,781337	-1,106853	-22,990334	8,087969	11,750456	-0,094117	-0,091155	-0,044943	-6,965889	-4,672434	-0,698341	-0,094117	-0,091155	-0,044943	-6,965889	-4,672434	-0,698341
09:44:32,65	0,612982	3,216967	-0,064979	-1,013016	-0,205999	-0,509022	-0,094604	-0,094456	-0,046036	0,370154	-11,986170	-0,670541	-0,485140	-2,780703	-1,103751	-23,044343	8,125559	11,774938	-0,094604	-0,094456	-0,046036	-7,044677	-4,559740	-0,670541	-0,094604	-0,094456	-0,046036	-7,044677	-4,559740	-0,670541
09:44:32,70	0,612982	3,216967	-0,064979	-1,013016	-0,205999	-0,509022	-0,095994	-0,095597	-0,042933	0,435016	-12,124022	-0,646059	-0,484027	-2,777093	-1,105721	-23,067803	8,142727	11,772811	-0,095994	-0,095597	-0,042933	-7,069354	-4,588471	-0,646059	-0,095994	-0,095597	-0,042933	-7,069354	-4,588471	-0,646059
09:44:32,75	0,612982	3,216967	-0,064979	-1,013016	-0,205999	-0,509022	-0,092951	-0,089847	-0,045295	0,139199	-11,979304	-0,664682	-0,491641	-2,780464	-1,106112	-23,054465	8,135056	11,756315	-0,092951	-0,089847	-0,045295	-6,913825	-4,682623	-0,664682	-0,092951	-0,089847	-0,045295	-6,913825	-4,682623	-0,664682
09:44:32,80	0,612982	3,216967	-0,064979	-1,013016	-0,205999	-0,509022	-0,092951	-0,089847	-0,045295	0,139199	-11,979304	-0,664682	-0,482712	-2,784406	-1,104520	-23,004200	8,069692	11,734314	-0,092951	-0,089847	-0,045295	-6,913825	-4,682623	-0,664682	-0,092951	-0,089847	-0,045295	-6,913825	-4,682623	-0,664682
09:44:32,85	0,612982	3,216967	-0,064979	-1,013016	-0,205999	-0,509022	-0,094002	-0,099552	-0,043703	0,612339	-11,957730	-0,686683	-0,488098	-2,776315	-1,104906	-23,035824	8,138551	11,814871	-0,094002	-0,099552	-0,043703	-7,202459	-4,578567	-0,686683	-0,094002	-0,099552	-0,043703	-7,202459	-4,578567	-0,686683
09:44:32,90	0,612982	3,216967	-0,064979	-1,013016	-0,205999	-0,509022	-0,098316	-0,090842	-0,044089	0,203242	-12,243868	-0,606126	-0,488133	-2,780199	-1,104947	-23,047231	8,070552	11,744421	-0,098316	-0,090842	-0,044089	-6,927824	-4,526065	-0,606126	-0,098316	-0,090842	-0,044089	-6,927824	-4,526065	-0,606126
09:44:32,95	0,612982	3,216967	-0,064979	-1,013016	-0,205999	-0,509022	-0,092077	-0,098675	-0,044434	0,621309	-11,883070	-0,631555	-0,484433	-2,785635	-1,105251	-22,998986	8,129645	11,789442	-0,092077	-0,098675	-0,044434	-7,124714	-4,655050	-0,631555	-0,092077	-0,098675	-0,044434	-7,124714	-4,655050	-0,631555
09:44:33,00	0,612982	3,216967	-0,064979	-1,013016	-0,205999	-0,509022	-0,092077	-0,098675	-0,044434	0,621309	-11,883070	-0,631555	-0,482801	-2,774933	-1,103899	-23,032198	8,111949	11,771691	-0,092077	-0,098675	-0,044434	-7,124714	-4,655050	-0,631555	-0,092077	-0,098675	-0,044434	-7,124714	-4,655050	-0,631555
09:44:33,05	0,612982	3,216967	-0,064979	-1,013016	-0,205999	-0,509022	-0,102162	-0,094738	-0,043082	0,384631	-12,427401	-0,649307	-0,489223	-2,779582	-1,103341	-23,004812	8,079146	11,791638	-0,102162	-0,094738	-0,043082	-7,052302	-4,407714	-0,649307	-0,102162	-0,094738	-0,043082	-7,052302	-4,407714	-0,649307
09:44:33,10	0,612982	3,216967	-0,064979	-1,013016	-0,205999	-0,509022	-0,094924	-0,091500	-0,042524	0,201551	-12,010927	-0,629360	-0,485081	-2,782211	-1,102947	-22,988185	8,025089	11,765595	-0,094924	-0,091500	-0,042524	-6,981217	-4,559393	-0,629360	-0,094924	-0,091500	-0,042524	-6,981217	-4,559393	-0,629360
09:44:33,15	0,612982	3,216967	-0,064979	-1,013016	-0,205999	-0,509022	-0,094717	-0,096402	-0,042130	0,417948	-11,958755	-0,655402	-0,484685	-2,781902	-1,103567	-23,011679	8,091356	11,732920	-0,094717	-0,096402	-0,042130	-7,149619	-4,523440	-0,655402	-0,094717	-0,096402	-0,042130	-7,149619	-4,523440	-0,655402
09:44:33,20	0,612982	3,216967	-0,064979	-1,013016	-0,205999	-0,509022	-0,099788	-0,099742	-0,039277	0,682285	-12,235044	-0,624362	-0,481597	-2,776812	-1,104551	-23,020810	8,093195	11,746265	-0,099788	-0,099742	-0,039277	-7,147442	-4,401662	-0,624362	-0,099788	-0,099742	-0,039277	-7,147442	-4,401662	-0,624362
09:44:33,25	0,612982	3,216967	-0,064979	-1,013016	-0,205999	-0,509022	-0,101136	-0,096719	-0,043734	0,477119	-12,354812	-0,674732	-0,487000	-2,779972	-1,103771	-23,074763	8,094536	11,774057	-0,101136	-0,096719	-0,043734	-7,115359	-4,415662	-0,674732	-0,101136	-0,096719	-0,043734	-7,115359	-4,415662	-0,674732
09:44:33,30	0,612982	3,216967	-0,064979	-1,013016	-0,205999	-0,509022	-0,095698	-0,093621	-0,042954	0,290170	-12,119443	-0,646940	-0,483277	-2,785804	-1,103698	-23,005251	8,108198	11,788049	-0,095698	-0,093621	-0,042954	-7,059058	-4,607159	-0,646940	-0,095698	-0,093621	-0,042954	-7,059058	-4,607159	-0,646940
09:44:33,35	0,612982	3,216967	-0,064979	-1,013016	-0,205999	-0,509022	-0,101295	-0,098047	-0,040998	0,574199	-12,369064	-0,665789	-0,480368	-2,777338	-1,101815	-23,011966	8,120457	11,755208	-0,101295	-0,098047	-0,040998	-7,122515	-4,417415	-0,665789	-0,101295	-0,098047	-0,040998	-7,122515	-4,417415	-0,665789
09:44:33,40	0,612982	3,216967	-0,064979	-1,013016	-0,205999	-0,509022	-0,098069	-0,090296	-0,044526	0,149318	-12,215497	-0,669906	-0,488693	-2,776256	-1,105344	-23,035167	8,108641	11,751091	-0,098069	-0,090296	-0,044526	-6,938950	-4,517089	-0,669906	-0,098069	-0,090296	-0,044526	-6,938950	-4,517089	-0,669906
09:44:33,45	0,612982	3,216967	-0,064979	-1,013016	-0,205999	-0,509022	-0,098069	-0,090296	-0,044526	0,149318	-12,215497	-0,669906	-0,483890	-2,776152	-1,101414	-23,000808	8,120069	11,778629	-0,098069	-0,090296	-0,044526	-6,938950	-4,517089	-0,669906	-0,098069	-0,090296	-0,044526	-6,938950	-4,517089	-0,669906
09:44:33,50	0,612982	3,216967	-0,064979	-1,013016	-0,205999	-0,509022	-0,093080	-0,088437	-0,041787	0,038952	-11,945963	-0,658811	-0,492798	-2,779647	-1,102604	-23,033263	8,091741	11,762186	-0,093080	-0,088437	-0,041787	-6,903362	-4,639202	-0,658811	-0,093080	-0,088437	-0,041787	-6,903362	-4,639202	-0,658811
09:44:33,55	0,612982	3,216967	-0,064979	-1,013016	-0,205999	-0,509022	-0,093080	-0,088437	-0,041787	0,038952	-11,945963	-0,658811	-0,483226	-2,780974	-1,104501	-22,977655	8,130557	11,765470	-0,093080	-0,088437	-0,041787	-6,903362	-4,639202	-0,658811	-0,093080	-0,088437	-0,041787	-6,903362	-4,639202	-0,658811
09:44:33,60	0,612982	3,216967	-0,064979	-1,013016	-0,205999	-0,509022	-0,091707	-0,088565	-0,040241	0,089870	-11,926686	-0,662583	-0,493374	-2,780900	-1,101058	-23,056257	8,156119	11,758414	-0,091707	-0,088565	-0,040241	-6,862502	-4,727680	-0,662583	-0,091707	-0,088565	-0,040241	-6,862502	-4,727680	-0,662583
09:44:33,65	0,612982	3,216967	-0,064979	-1,013016	-0,205999	-0,509022	-0,091707	-0,088565	-0,040241	0,089870	-11,926686	-0,662583	-0,484388	-2,773671	-1,102198	-22,961260	8,145205	11,760407	-0,091707	-0,088565	-0,040241	-6,862502	-4,727680	-0,662583	-0,091707	-0,088565	-0,040241	-6,862502	-4,727680	-0,662583
09:44:33,71	0,612982	3,216967	-0,064979	-1,013016	-0,205999	-0,509022	-0,089122	-0,097177	-0,043224	0,461349	-11,736542	-0,679534	-0,490348	-2,777441	-1,104166	-22,989360	8,106889	11,734850	-0,089122	-0,097177	-0,043224	-7,167067	-4,740498	-0,679534	-0,089122	-0,097177	-0,043224	-7,167067	-4,740498	-0,679534
09:44:33,76	0,612982	3,216967	-0,064979	-1,013016	-0,205999	-0,509022	-0,089122	-0,097177	-0,043224	0,461349	-11,736542	-0,679534	-0,485087	-2,786408	-1,102560	-23,024675	8,086966	11,762248	-0,091081	-0,098496	-0,041743	-7,169759	-4,682354	-0,658749	-0,091081	-0,098496	-0,041743	-7,169759	-4,682354	-0,658749
09:44:33,81	0,612982	3,216967	-0,064979	-1,013016	-0,205999	-0,509022	-0,091081	-0,098496	-0,041743	0,562161	-11,832180	-0,658749	-0,478944	-2,770256	-1,093804	-22,495490	7,783421	11,788822	-0,091081	-0,098496	-0,041743	-7,169759	-4,682354	-0,658749	-0,091081	-0,098496	-0,041743	-7,169759	-4,682354	-0,658749
09:44:33,86	0,612982	3,216967	-0,064979	-1,013016	-0,205999	-0,509022	-0,108140	-0,095740	-0,032987	0,420568	-12,109226	-0,632175	-0,510498	-2,808962	-1,083649	-21,835081	7,469776	11,798219	-0,108140	-0,095740	-0,032987	-7,095012	-3,620212	-0,632175	-0,108140	-0,095740	-0,032987	-7,095012	-3,620212	-0,632175
09:44:33,91	0,612940	3,216873	-0,064984	-1,013011	-0,195992	-0,509002	-0,058843	-0,087766	-0,022831	0,064521	-8,816993	-0,622778	-0,498606	-2,800412	-1,117516	-20,978836	6,979310	11,749187	-0,058843	-0,087766	-0,022831	-6,825132	-4,197849	-0,622778	-0,058843	-0,087766	-0,022831	-6,825132	-4,197849	-0,622778
09:44:33,96	0,612940	3,216873	-0,064984	-1,013011	-0,195992	-0,509002	-0,072193	-0,093790	-0,056699	0,381103	-8,524426	-0,671810	-0,498736	-2,794754	-1,118694	-20,998179	6,920638	11,778111	-0,072193	-0,093790	-0,056699	-6,981383	-2,857313	-0,671810	-0,072193	-0,093790	-0,056699	-6,981383	-2,857313	-0,671810
09:44:34,01	0,612940	3,216873	-0,064984	-1,013011	-0,195992	-0,509002	-0,077028	-0,090848	-0,057876	0,167638	-8,763292	-0,642886	-0,495625	-2,799754	-1,113607	-20,952863	6,940232	11,760438	-0,077028	-0,090848	-0,057876	-6,963904	-2,716585	-0,642886	-0,077028	-0,090848	-0,057876	-6,963904	-2,716585	-0,642886
09:44:34,06	0,612940	3,216873	-0,064984	-1,013011	-0,195992	-0,509002	-0,078754	-0,093496	-0,057452	0,339706	-8,754047	-0,663645	-0,495579	-2,794583	-1,118269	-20,895262	6,900867	11,757352	-0,078754	-0,093496	-0,057452	-6,999759	-2,571824	-0,663645	-0,078754	-0,093496	-0,057452	-6,999759	-2,571824	-0,663645
09:44:34,11	0,612940	3,216873	-0,064984	-1,013011	-0,195992	-0,509002	-0,078754	-0,093496	-0,057452	0,339706	-8,754047	-0,663645	-0,500335	-2,799107	-1,115550	-20,921029	6,867201	11,753391	-0,078754	-0,093496	-0,057452	-6,999759	-2,571824	-0,663645	-0,078754	-0,093496	-0,057452	-6,999759	-2,571824	-0,663645
09:44:34,16	0,612940	3,216873	-0,064984	-1,013011	-0,195992	-0,509002	-0,072459	-0,091640	-0,054733	0,201141	-8,432152	-0,667606	-0,490740	-2,792511	-1,113985	-20,846117	6,915359	11,741313	-0,072459	-0,091640	-0,054733	-6,992607	-2,744141	-0,667606	-0,072459	-0,091640	-0,054733	-6,992607	-2,744141	-0,667606
09:44:34,21	0,612940	3,216873	-0,064984	-1,013011	-0,195992	-0,509002	-0,082968	-0,096651	-0,053168	0,540876	-8,937846	-0,679684	-0,492047	-2,793220	-1,116755	-20,900258	6,897876	11,708748	-0,082968	-0,096651	-0,053168	-7,046236	-2,424845	-0,679684	-0,082968	-0,096651	-0,053168	-7,046236	-2,424845	-0,679684
09:44:34,26	0,612940	3,216873	-0,064984	-1,013011	-0,195992	-0,509002	-0,081701	-0,095874	-0,055937	0,458277	-8,910114	-0,712249	-0,493098	-2,795427	-1,117085	-20,836592	6,880591	11,736302	-0,081701	-0,095874	-0,055937	-7,067866	-2,496563	-0,712249	-0,081701	-0,095874	-0,055937	-7,067866	-2,496563	-0,712249
09:44:34,31	0,612940	3,216873	-0,064984	-1,013011	-0,195992	-0,509002	-0,079264	-0,096068	-0,056268	0,485203	-8,719594	-0,684695	-0,494377	-2,791886	-1,119066	-20,877287	6,898607	11,733963	-0,081692	-0,093189	-0,058249	-6,984589	-2,477294	-0,687035	-0,081692	-0,093189	-0,058249	-6,984589	-2,477294	-0,687035
09:44:34,36	0,612940	3,216873	-0,064984	-1,013011	-0,195992	-0,509002	-0,081692	-0,093189	-0,058249	0,330764	-8,890078	-0,687035	-0,501408	-2,792365	-1,115949	-20,862008	6,888270	11,744827	-0,077761	-0,087339	-0,055132	-6,830873	-2,563049	-0,676170	-0,077761	-0,087339	-0,055132	-6,830873	-2,563049	-0,676170
09:44:34,41	0,612940	3,216873	-0,064984	-1,013011	-0,195992	-0,509002	-0,077761	-0,087339	-0,055132	0,025245	-8,667296	-0,676170	-0,496664	-2,794307	-1,120198	-20,860281	6,938502	11,759226	-0,077761	-0,087339	-0,055132	-6,830873	-2,563049	-0,676170	-0,077761	-0,087339	-0,055132	-6,830873	-2,563049	-0,676170
09:44:34,46	0,612940	3,216873	-0,064984	-1,013011	-0,195992	-0,509002	-0,078451	-0,092419	-0,059381	0,333750	-8,726795	-0,661771	-0,496741	-2,797707	-1,115528	-20,886426	6,861003	11,763342	-0,078451	-0,092419	-0,059381	-6,921117	-2,568386	-0,661771	-0,078451	-0,092419	-0,059381	-6,921117	-2,568386	-0,661771
09:44:34,51	0,612940	3,216873	-0,064984	-1,013011	-0,195992	-0,509002	-0,075468	-0,094052	-0,054710	0,338501	-8,555567	-0,657655	-0,494232	-2,794866	-1,115487	-20,811374	6,879465	11,783373	-0,075468	-0,094052	-0,054710	-7,044593	-2,631330	-0,657655	-0,075468	-0,094052	-0,054710	-7,044593	-2,631330	-0,657655
09:44:34,56	0,612940	3,216873	-0,064984	-1,013011	-0,195992	-0,509002	-0,079183	-0,094805	-0,054670	0,431166	-8,693005	-0,637624	-0,497319	-2,791260	-1,116328	-20,868461	6,876219	11,760144	-0,079183	-0,094805	-0,054670	-7,011028	-2,477105	-0,637624	-0,079183	-0,094805	-0,054670	-7,011028	-2,477105	-0,637624
09:44:34,61	0,612940	3,216873	-0,064984	-1,013011	-0,195992	-0,509002	-0,080762	-0,090328	-0,055511	0,167009	-8,822905	-0,660853	-0,494897	-2,797557	-1,117849	-20,834621	6,823764	11,743990	-0,076521	-0,095575	-0,057031	-7,091283	-2,539952	-0,677007	-0,076521	-0,095575	-0,057031	-7,091283	-2,539952	-0,677007
09:44:34,66	0,612940	3,216873	-0,064984	-1,013011	-0,195992	-0,509002	-0,076521	-0,095575	-0,057031	0,411319	-8,546819	-0,677007	-0,490816	-2,790879	-1,117115	-20,849734	6,850298	11,726864	-0,076521	-0,095575	-0,057031	-7,091283	-2,539952	-0,677007	-0,076521	-0,095575	-0,057031	-7,091283	-2,539952	-0,677007
09:44:34,71	0,612940	3,216873	-0,064984	-1,013011	-0,195992	-0,509002	-0,079149	-0,093273	-0,056681	0,312359	-8,756306	-0,674546	-0,491914	-2,789163	-1,118645	-20,819664	6,900878	11,753397	-0,079149	-0,093273	-0,056681	-7,009535	-2,543122	-0,674546	-0,079149	-0,093273	-0,056681	-7,009535	-2,543122	-0,674546
09:44:34,76	0,612940	3,216873	-0,064984	-1,013011	-0,195992	-0,509002	-0,079149	-0,093273	-0,056681	0,312359	-8,756306	-0,674546	-0,502570	-2,794290	-1,117101	-20,859559	6,898507	11,752612	-0,079149	-0,093273	-0,056681	-7,009535	-2,543122	-0,674546	-0,079149	-0,093273	-0,056681	-7,009535	-2,543122	-0,674546
09:44:34,81	0,612940	3,216873	-0,064984	-1,013011	-0,195992	-0,509002	-0,075513	-0,087296	-0,056284	0,033120	-8,553374	-0,668385	-0,492522	-2,794828	-1,115933	-20,856700	6,916866	11,732313	-0,075513	-0,087296	-0,056284	-6,819654	-2,625630	-0,668385	-0,075513	-0,087296	-0,056284	-6,819654	-2,625630	-0,668385
09:44:34,86	0,612940	3,216873	-0,064984	-1,013011	-0,195992	-0,509002	-0,080071	-0,096267	-0,055116	0,516906	-8,797117	-0,688684	-0,498948	-2,795648	-1,116115	-20,879869	6,865920	11,769770	-0,080071	-0,096267	-0,055116	-7,040039	-2,511536	-0,688684	-0,080071	-0,096267	-0,055116	-7,040039	-2,511536	-0,688684
09:44:34,91	0,612940	3,216873	-0,064984	-1,013011	-0,195992	-0,509002	-0,076147	-0,091111	-0,055298	0,193117	-8,587673	-0,651227	-0,493741	-2,799214	-1,117076	-20,865106	6,864014	11,745076	-0,076147	-0,091111	-0,055298	-6,959125	-2,610108	-0,651227	-0,076147	-0,091111	-0,055298	-6,959125	-2,610108	-0,651227
09:44:34,96	0,612940	3,216873	-0,064984	-1,013011	-0,195992	-0,509002	-0,075663	-0,097404	-0,056258	0,526065	-8,548751	-0,675921	-0,493647	-2,790549	-1,115151	-20,808541	6,879753	11,735439	-0,075663	-0,097404	-0,056258	-7,120149	-2,609204	-0,675921	-0,075663	-0,097404	-0,056258	-7,120149	-2,609204	-0,675921
09:44:35,01	0,612940	3,216873	-0,064984	-1,013011	-0,195992	-0,509002	-0,083214	-0,093153	-0,054334	0,346938	-8,900292	-0,685558	-0,493757	-2,790450	-1,115588	-20,864747	6,886200	11,707414	-0,083214	-0,093153	-0,054334	-6,965590	-2,367981	-0,685558	-0,083214	-0,093153	-0,054334	-6,965590	-2,367981	-0,685558
09:44:35,06	0,612940	3,216873	-0,064984	-1,013011	-0,195992	-0,509002	-0,084977	-0,092557	-0,055535	0,266684	-9,071892	-0,664235	-0,493281	-2,788724	-1,116352	-20,902396	6,877051	11,756762	-0,084977	-0,092557	-0,055535	-6,999066	-2,401194	-0,664235	-0,084977	-0,092557	-0,055535	-6,999066	-2,401194	-0,664235
09:44:35,11	0,612940	3,216873	-0,064984	-1,013011	-0,195992	-0,509002	-0,078015	-0,098189	-0,055849	0,586308	-8,627855	-0,671398	-0,501963	-2,797247	-1,113991	-20,872984	6,917188	11,743854	-0,078015	-0,098189	-0,055849	-7,121502	-2,503639	-0,671398	-0,078015	-0,098189	-0,055849	-7,121502	-2,503639	-0,671398
09:44:35,16	0,612940	3,216873	-0,064984	-1,013011	-0,195992	-0,509002	-0,078015	-0,098189	-0,055849	0,586308	-8,627855	-0,671398	-0,494221	-2,793550	-1,115504	-20,805308	6,879357	11,764135	-0,078015	-0,098189	-0,055849	-7,121502	-2,503639	-0,671398	-0,078015	-0,098189	-0,055849	-7,121502	-2,503639	-0,671398
09:44:35,21	0,612940	3,216873	-0,064984	-1,013011	-0,195992	-0,509002	-0,080328	-0,094156	-0,054687	0,400355	-8,747234	-0,656862	-0,494226	-2,791462	-1,115125	-20,807185	6,892223	11,764644	-0,080328	-0,094156	-0,054687	-6,990891	-2,441457	-0,656862	-0,080328	-0,094156	-0,054687	-6,990891	-2,441457	-0,656862
09:44:35,26	0,612940	3,216873	-0,064984	-1,013011	-0,195992	-0,509002	-0,076370	-0,097736	-0,057018	0,564514	-8,569404	-0,665514	-0,493100	-2,798768	-1,117835	-20,840554	6,874305	11,755483	-0,076370	-0,097736	-0,057018	-7,107755	-2,574347	-0,665514	-0,076370	-0,097736	-0,057018	-7,107755	-2,574347	-0,665514
09:44:35,31	0,612940	3,216873	-0,064984	-1,013011	-0,195992	-0,509002	-0,075275	-0,097113	-0,056628	0,563472	-8,494622	-0,685149	-0,494187	-2,799404	-1,117446	-20,809426	6,892562	11,735848	-0,075275	-0,097113	-0,056628	-7,059861	-2,585543	-0,685149	-0,075275	-0,097113	-0,056628	-7,059861	-2,585543	-0,685149
09:44:35,36	0,612940	3,216873	-0,064984	-1,013011	-0,195992	-0,509002	-0,075275	-0,097113	-0,056628	0,563472	-8,494622	-0,685149	-0,493200	-2,794065	-1,117878	-20,875763	6,874040	11,746853	-0,075275	-0,097113	-0,056628	-7,059861	-2,585543	-0,685149	-0,075275	-0,097113	-0,056628	-7,059861	-2,585543	-0,685149
09:44:35,41	0,612940	3,216873	-0,064984	-1,013011	-0,195992	-0,509002	-0,077153	-0,093670	-0,056665	0,291742	-8,651756	-0,651681	-0,496230	-2,796056	-1,117483	-20,907271	6,842018	11,769316	-0,077153	-0,093670	-0,056665	-7,061317	-2,595233	-0,651681	-0,077153	-0,093670	-0,056665	-7,061317	-2,595233	-0,651681
09:44:35,46	0,612940	3,216873	-0,064984	-1,013011	-0,195992	-0,509002	-0,077153	-0,093670	-0,056665	0,291742	-8,651756	-0,651681	-0,490237	-2,795032	-1,117051	-20,815918	6,851623	11,764765	-0,077153	-0,093670	-0,056665	-7,061317	-2,595233	-0,651681	-0,077153	-0,093670	-0,056665	-7,061317	-2,595233	-0,651681
09:44:35,51	0,612940	3,216873	-0,064984	-1,013011	-0,195992	-0,509002	-0,077059	-0,091457	-0,053693	0,186432	-8,600819	-0,679637	-0,498193	-2,795031	-1,114510	-20,862499	6,827439	11,741360	-0,077059	-0,091457	-0,053693	-6,992916	-2,551653	-0,679637	-0,077059	-0,091457	-0,053693	-6,992916	-2,551653	-0,679637
09:44:35,56	0,612940	3,216873	-0,064984	-1,013011	-0,195992	-0,509002	-0,077059	-0,091457	-0,053693	0,186432	-8,600819	-0,679637	-0,493729	-2,796873	-1,117095	-20,842771	6,824913	11,719729	-0,077696	-0,096243	-0,056277	-7,112089	-2,516424	-0,701268	-0,077696	-0,096243	-0,056277	-7,112089	-2,516424	-0,701268
09:44:35,62	0,612940	3,216873	-0,064984	-1,013011	-0,195992	-0,509002	-0,077696	-0,096243	-0,056277	0,443019	-8,615597	-0,701268	-0,488900	-2,793550	-1,117066	-20,799923	6,891175	11,742102	-0,077696	-0,096243	-0,056277	-7,112089	-2,516424	-0,701268	-0,077696	-0,096243	-0,056277	-7,112089	-2,516424	-0,701268
09:44:35,67	0,612940	3,216873	-0,064984	-1,013011	-0,195992	-0,509002	-0,075076	-0,098604	-0,056733	0,598521	-8,525142	-0,668001	-0,492995	-2,800322	-1,117550	-20,866062	6,876180	11,752997	-0,075076	-0,098604	-0,056733	-7,141890	-2,631667	-0,668001	-0,075076	-0,098604	-0,056733	-7,141890	-2,631667	-0,668001
09:44:35,72	0,612940	3,216873	-0,064984	-1,013011	-0,195992	-0,509002	-0,075076	-0,098604	-0,056733	0,598521	-8,525142	-0,668001	-0,490798	-2,791329	-1,113998	-20,834352	6,808234	11,723398	-0,075076	-0,098604	-0,056733	-7,141890	-2,631667	-0,668001	-0,075076	-0,098604	-0,056733	-7,141890	-2,631667	-0,668001
09:44:35,77	0,612940	3,216873	-0,064984	-1,013011	-0,195992	-0,509002	-0,041724	-0,087140	-0,034818	0,136640	-5,870796	-0,701991	-0,519599	-2,823473	-1,095636	-20,002133	6,532425	11,719006	-0,041724	-0,087140	-0,034818	-6,703821	-2,595424	-0,701991	-0,041724	-0,087140	-0,034818	-6,703821	-2,595424	-0,701991
09:44:35,82	0,612973	3,216905	-0,065003	-1,012988	-0,185995	-0,509024	-0,049163	-0,089601	-0,066571	0,203605	-4,908971	-0,706178	-0,513749	-2,818262	-1,127388	-18,864699	5,805278	11,714819	-0,049163	-0,089601	-0,066571	-6,830050	-1,049687	-0,706178	-0,049163	-0,089601	-0,066571	-6,830050	-1,049687	-0,706178
09:44:35,87	0,612973	3,216905	-0,065003	-1,012988	-0,185995	-0,509024	-0,049163	-0,089601	-0,066571	0,203605	-4,908971	-0,706178	-0,509468	-2,818624	-1,133584	-18,770092	5,763836	11,678214	-0,049163	-0,089601	-0,066571	-6,830050	-1,049687	-0,706178	-0,049163	-0,089601	-0,066571	-6,830050	-1,049687	-0,706178
09:44:35,92	0,612973	3,216905	-0,065003	-1,012988	-0,185995	-0,509024	-0,058939	-0,086843	-0,072007	0,078748	-5,291168	-0,718238	-0,511249	-2,808417	-1,132824	-18,746149	5,758264	11,702759	-0,058939	-0,086843	-0,072007	-6,738402	-0,664439	-0,718238	-0,058939	-0,086843	-0,072007	-6,738402	-0,664439	-0,718238
09:44:35,97	0,612973	3,216905	-0,065003	-1,012988	-0,185995	-0,509024	-0,056519	-0,089034	-0,066138	0,150386	-5,078266	-0,720444	-0,510562	-2,811608	-1,126955	-18,691900	5,678098	11,700553	-0,056519	-0,089034	-0,066138	-6,838769	-0,641505	-0,720444	-0,056519	-0,089034	-0,066138	-6,838769	-0,641505	-0,720444
09:44:36,02	0,612973	3,216905	-0,065003	-1,012988	-0,185995	-0,509024	-0,060696	-0,092624	-0,065932	0,370130	-5,297207	-0,713765	-0,505364	-2,809786	-1,126749	-18,676886	5,707591	11,707232	-0,060696	-0,092624	-0,065932	-6,900863	-0,532562	-0,713765	-0,060696	-0,092624	-0,065932	-6,900863	-0,532562	-0,713765
09:44:36,07	0,612973	3,216905	-0,065003	-1,012988	-0,185995	-0,509024	-0,060696	-0,092624	-0,065932	0,370130	-5,297207	-0,713765	-0,510575	-2,809046	-1,129279	-18,703474	5,736326	11,733400	-0,060696	-0,092624	-0,065932	-6,900863	-0,532562	-0,713765	-0,060696	-0,092624	-0,065932	-6,900863	-0,532562	-0,713765
09:44:36,12	0,612973	3,216905	-0,065003	-1,012988	-0,185995	-0,509024	-0,058731	-0,087741	-0,068462	0,127815	-5,232405	-0,687597	-0,515612	-2,813500	-1,127716	-18,658046	5,709390	11,699306	-0,058731	-0,087741	-0,068462	-6,759877	-0,622036	-0,687597	-0,058731	-0,087741	-0,068462	-6,759877	-0,622036	-0,687597
09:44:36,17	0,612973	3,216905	-0,065003	-1,012988	-0,185995	-0,509024	-0,063212	-0,092156	-0,066873	0,361206	-5,353830	-0,704497	-0,504511	-2,807373	-1,127690	-18,604905	5,683842	11,716500	-0,063212	-0,092156	-0,066873	-6,873032	-0,391674	-0,704497	-0,063212	-0,092156	-0,066873	-6,873032	-0,391674	-0,704497
09:44:36,22	0,612973	3,216905	-0,065003	-1,012988	-0,185995	-0,509024	-0,064807	-0,090481	-0,068472	0,247506	-5,442255	-0,737688	-0,505165	-2,805154	-1,129289	-18,622959	5,663567	11,683309	-0,064807	-0,090481	-0,068472	-6,855223	-0,354911	-0,737688	-0,064807	-0,090481	-0,068472	-6,855223	-0,354911	-0,737688
09:44:36,27	0,612973	3,216905	-0,065003	-1,012988	-0,185995	-0,509024	-0,064807	-0,090481	-0,068472	0,247506	-5,442255	-0,737688	-0,508068	-2,813972	-1,128036	-18,606237	5,619019	11,742124	-0,064807	-0,090481	-0,068472	-6,855223	-0,354911	-0,737688	-0,064807	-0,090481	-0,068472	-6,855223	-0,354911	-0,737688
09:44:36,32	0,612973	3,216905	-0,065003	-1,012988	-0,185995	-0,509024	-0,058459	-0,092844	-0,071515	0,371410	-5,089225	-0,698809	-0,506292	-2,811833	-1,132332	-18,602584	5,652984	11,722188	-0,058459	-0,092844	-0,071515	-6,916823	-0,500194	-0,698809	-0,058459	-0,092844	-0,071515	-6,916823	-0,500194	-0,698809
09:44:36,37	0,612973	3,216905	-0,065003	-1,012988	-0,185995	-0,509024	-0,065954	-0,089860	-0,066144	0,229496	-5,496609	-0,743559	-0,505129	-2,803851	-1,126961	-18,611262	5,673271	11,677438	-0,065954	-0,089860	-0,066144	-6,824529	-0,319244	-0,743559	-0,065954	-0,089860	-0,066144	-6,824529	-0,319244	-0,743559
09:44:36,42	0,612973	3,216905	-0,065003	-1,012988	-0,185995	-0,509024	-0,060593	-0,088969	-0,066859	0,193444	-5,180415	-0,701438	-0,508581	-2,808048	-1,127676	-18,573702	5,663446	11,719559	-0,060593	-0,088969	-0,066859	-6,790650	-0,423860	-0,701438	-0,060593	-0,088969	-0,066859	-6,790650	-0,423860	-0,701438
09:44:36,47	0,612973	3,216905	-0,065003	-1,012988	-0,185995	-0,509024	-0,060593	-0,088969	-0,066859	0,193444	-5,180415	-0,701438	-0,513365	-2,806985	-1,126928	-18,602562	5,652112	11,713523	-0,060593	-0,088969	-0,066859	-6,790650	-0,423860	-0,701438	-0,060593	-0,088969	-0,066859	-6,790650	-0,423860	-0,701438
09:44:36,52	0,612973	3,216905	-0,065003	-1,012988	-0,185995	-0,509024	-0,059121	-0,084295	-0,066111	-0,073894	-5,123209	-0,707474	-0,502656	-2,813194	-1,127240	-18,569074	5,660062	11,738778	-0,059098	-0,096673	-0,066423	-6,995420	-0,457780	-0,682219	-0,059098	-0,096673	-0,066423	-6,995420	-0,457780	-0,682219
09:44:36,57	0,612973	3,216905	-0,065003	-1,012988	-0,185995	-0,509024	-0,060267	-0,085074	-0,066890	-0,025238	-5,144939	-0,731680	-0,512117	-2,806383	-1,127707	-18,565736	5,640231	11,689317	-0,060267	-0,085074	-0,066890	-6,703544	-0,414003	-0,731680	-0,060267	-0,085074	-0,066890	-6,703544	-0,414003	-0,731680
09:44:36,62	0,612973	3,216905	-0,065003	-1,012988	-0,185995	-0,509024	-0,061261	-0,093435	-0,065669	0,434233	-5,183004	-0,707134	-0,504379	-2,809702	-1,126486	-18,541588	5,654786	11,713863	-0,061261	-0,093435	-0,065669	-6,900442	-0,374020	-0,707134	-0,061261	-0,093435	-0,065669	-6,900442	-0,374020	-0,707134
09:44:36,67	0,612973	3,216905	-0,065003	-1,012988	-0,185995	-0,509024	-0,061576	-0,087653	-0,065318	0,102584	-5,243185	-0,697635	-0,509229	-2,806538	-1,126136	-18,594986	5,649844	11,723362	-0,061576	-0,087653	-0,065318	-6,778195	-0,409432	-0,697635	-0,061576	-0,087653	-0,065318	-6,778195	-0,409432	-0,697635
09:44:36,73	0,612973	3,216905	-0,065003	-1,012988	-0,185995	-0,509024	-0,061576	-0,087653	-0,065318	0,102584	-5,243185	-0,697635	-0,506174	-2,811032	-1,127650	-18,541730	5,614106	11,712762	-0,061576	-0,087653	-0,065318	-6,778195	-0,409432	-0,697635	-0,061576	-0,087653	-0,065318	-6,778195	-0,409432	-0,697635
09:44:36,78	0,612973	3,216905	-0,065003	-1,012988	-0,185995	-0,509024	-0,059212	-0,092546	-0,066833	0,352662	-5,056226	-0,708235	-0,505990	-2,804890	-1,128977	-18,581084	5,638934	11,730248	-0,059212	-0,092546	-0,066833	-6,912164	-0,408108	-0,708235	-0,059212	-0,092546	-0,066833	-6,912164	-0,408108	-0,708235
09:44:36,83	0,612973	3,216905	-0,065003	-1,012988	-0,185995	-0,509024	-0,068968	-0,087661	-0,067254	0,176545	-5,571339	-0,709143	-0,508486	-2,810200	-1,126472	-18,532419	5,653874	11,732328	-0,068968	-0,087661	-0,067254	-6,704880	-0,157328	-0,709143	-0,068968	-0,087661	-0,067254	-6,704880	-0,157328	-0,709143
09:44:36,88	0,612973	3,216905	-0,065003	-1,012988	-0,185995	-0,509024	-0,068968	-0,087661	-0,067254	0,176545	-5,571339	-0,709143	-0,511460	-2,806709	-1,126523	-18,538897	5,647365	11,693460	-0,060313	-0,085807	-0,065706	-6,703360	-0,393102	-0,727537	-0,060313	-0,085807	-0,065706	-6,703360	-0,393102	-0,727537
09:44:36,93	0,612973	3,216905	-0,065003	-1,012988	-0,185995	-0,509024	-0,060313	-0,085807	-0,065706	0,032454	-5,127665	-0,727537	-0,504273	-2,806281	-1,126492	-18,492023	5,674000	11,695118	-0,060313	-0,085807	-0,065706	-6,703360	-0,393102	-0,727537	-0,060313	-0,085807	-0,065706	-6,703360	-0,393102	-0,727537
09:44:36,98	0,612973	3,216905	-0,065003	-1,012988	-0,185995	-0,509024	-0,064277	-0,091816	-0,065675	0,391466	-5,306534	-0,725879	-0,507987	-2,805499	-1,129261	-18,544640	5,598913	11,675032	-0,064277	-0,091816	-0,065675	-6,816116	-0,260771	-0,725879	-0,064277	-0,091816	-0,065675	-6,816116	-0,260771	-0,725879
09:44:37,03	0,612973	3,216905	-0,065003	-1,012988	-0,185995	-0,509024	-0,063097	-0,088209	-0,068444	0,112545	-5,253178	-0,745965	-0,508510	-2,809375	-1,122995	-18,533773	5,605237	11,709406	-0,059479	-0,089694	-0,062177	-6,840310	-0,389692	-0,711592	-0,059479	-0,089694	-0,062177	-6,840310	-0,389692	-0,711592
09:44:37,08	0,612973	3,216905	-0,065003	-1,012988	-0,185995	-0,509024	-0,059479	-0,089694	-0,062177	0,200702	-5,058812	-0,711592	-0,504425	-2,801495	-1,124569	-18,526422	5,602483	11,716920	-0,059479	-0,089694	-0,062177	-6,840310	-0,389692	-0,711592	-0,059479	-0,089694	-0,062177	-6,840310	-0,389692	-0,711592
09:44:37,13	0,612973	3,216905	-0,065003	-1,012988	-0,185995	-0,509024	-0,065800	-0,090790	-0,065328	0,291474	-5,414368	-0,740716	-0,504401	-2,804448	-1,126145	-18,540130	5,647957	11,680281	-0,065800	-0,090790	-0,065328	-6,835517	-0,249052	-0,740716	-0,065800	-0,090790	-0,065328	-6,835517	-0,249052	-0,740716
09:44:37,18	0,612973	3,216905	-0,065003	-1,012988	-0,185995	-0,509024	-0,065800	-0,090790	-0,065328	0,291474	-5,414368	-0,740716	-0,508578	-2,804317	-1,125766	-18,562016	5,640531	11,689026	-0,065800	-0,090790	-0,065328	-6,835517	-0,249052	-0,740716	-0,065800	-0,090790	-0,065328	-6,835517	-0,249052	-0,740716
09:44:37,23	0,612973	3,216905	-0,065003	-1,012988	-0,185995	-0,509024	-0,063825	-0,087106	-0,064949	0,082563	-5,326892	-0,731971	-0,503696	-2,808908	-1,124513	-18,492480	5,639179	11,726429	-0,062290	-0,093629	-0,063696	-6,894547	-0,296411	-0,694568	-0,062290	-0,093629	-0,063696	-6,894547	-0,296411	-0,694568
09:44:37,28	0,612973	3,216905	-0,065003	-1,012988	-0,185995	-0,509024	-0,062290	-0,093629	-0,063696	0,455365	-5,186196	-0,694568	-0,506759	-2,802669	-1,126128	-18,526237	5,629276	11,708457	-0,062290	-0,093629	-0,063696	-6,894547	-0,296411	-0,694568	-0,062290	-0,093629	-0,063696	-6,894547	-0,296411	-0,694568
09:44:37,33	0,612973	3,216905	-0,065003	-1,012988	-0,185995	-0,509024	-0,066162	-0,087858	-0,065311	0,129795	-5,411799	-0,712540	-0,506224	-2,807162	-1,124954	-18,557907	5,607479	11,711641	-0,066162	-0,087858	-0,065311	-6,767060	-0,218098	-0,712540	-0,066162	-0,087858	-0,065311	-6,767060	-0,218098	-0,712540
09:44:37,38	0,612973	3,216905	-0,065003	-1,012988	-0,185995	-0,509024	-0,058707	-0,084709	-0,062188	-0,052938	-5,012084	-0,712164	-0,512486	-2,805500	-1,125742	-18,507282	5,565974	11,687632	-0,058707	-0,084709	-0,062188	-6,702596	-0,403592	-0,712164	-0,058707	-0,084709	-0,062188	-6,702596	-0,403592	-0,712164
09:44:37,43	0,612973	3,216905	-0,065003	-1,012988	-0,185995	-0,509024	-0,060847	-0,084313	-0,064925	-0,099894	-5,087341	-0,733365	-0,502149	-2,799961	-1,120161	-18,240614	5,455020	11,721733	-0,060847	-0,084313	-0,064925	-6,718458	-0,310885	-0,733365	-0,060847	-0,084313	-0,064925	-6,718458	-0,310885	-0,733365
09:44:37,48	0,612973	3,216905	-0,065003	-1,012988	-0,185995	-0,509024	-0,070812	-0,090496	-0,059343	0,258860	-5,319111	-0,699265	-0,544245	-2,864699	-1,112518	-18,955448	5,806211	11,689728	-0,070812	-0,090496	-0,059343	-6,845059	0,239610	-0,699265	-0,070812	-0,090496	-0,059343	-6,845059	0,239610	-0,699265
09:44:37,53	0,612928	3,216968	-0,065000	-1,013021	-0,175999	-0,509004	0,006301	-0,086409	-0,051701	-0,006928	-2,103921	-0,731269	-0,531269	-2,848786	-1,148932	-17,764328	5,114751	11,706323	0,006301	-0,086409	-0,051701	-6,790036	-2,598530	-0,731269	0,006301	-0,086409	-0,051701	-6,790036	-2,598530	-0,731269
09:44:37,58	0,612928	3,216968	-0,065000	-1,013021	-0,175999	-0,509004	-0,013968	-0,089690	-0,088115	0,160434	-1,780651	-0,714674	-0,531261	-2,849163	-1,148507	-17,714250	4,981816	11,720618	-0,013968	-0,089690	-0,088115	-6,880251	-0,684126	-0,714674	-0,013968	-0,089690	-0,088115	-6,880251	-0,684126	-0,714674
09:44:37,63	0,612928	3,216968	-0,065000	-1,013021	-0,175999	-0,509004	-0,012297	-0,084836	-0,084588	-0,112892	-1,504927	-0,756639	-0,536308	-2,847807	-1,145405	-17,611268	5,002220	11,664358	-0,012297	-0,084836	-0,084588	-6,772548	-0,539595	-0,756639	-0,012297	-0,084836	-0,084588	-6,772548	-0,539595	-0,756639
09:44:37,68	0,612928	3,216968	-0,065000	-1,013021	-0,175999	-0,509004	-0,017239	-0,091067	-0,082560	0,262925	-1,674823	-0,713733	-0,528441	-2,846642	-1,143377	-17,509915	5,003567	11,707264	-0,017239	-0,091067	-0,082560	-6,885807	-0,321526	-0,713733	-0,017239	-0,091067	-0,082560	-6,885807	-0,321526	-0,713733
09:44:37,73	0,612928	3,216968	-0,065000	-1,013021	-0,175999	-0,509004	-0,018716	-0,085308	-0,084144	-0,128990	-1,708245	-0,716058	-0,532689	-2,842484	-1,144961	-17,518600	4,901786	11,704939	-0,018716	-0,085308	-0,084144	-6,825702	-0,239022	-0,716058	-0,018716	-0,085308	-0,084144	-6,825702	-0,239022	-0,716058
09:44:37,78	0,612928	3,216968	-0,065000	-1,013021	-0,175999	-0,509004	-0,018716	-0,085308	-0,084144	-0,128990	-1,708245	-0,716058	-0,533712	-2,845149	-1,144552	-17,462708	4,920146	11,684751	-0,015897	-0,085755	-0,083734	-6,793694	-0,274508	-0,736246	-0,015897	-0,085755	-0,083734	-6,793694	-0,274508	-0,736246
09:44:37,83	0,612928	3,216968	-0,065000	-1,013021	-0,175999	-0,509004	-0,015897	-0,085755	-0,083734	-0,061912	-1,522420	-0,736246	-0,527777	-2,838510	-1,147297	-17,409756	4,880225	11,647848	-0,024614	-0,087576	-0,086479	-6,850033	0,022306	-0,773149	-0,024614	-0,087576	-0,086479	-6,850033	0,022306	-0,773149
09:44:37,88	0,612928	3,216968	-0,065000	-1,013021	-0,175999	-0,509004	-0,024614	-0,087576	-0,086479	0,024654	-1,909876	-0,773149	-0,529498	-2,841409	-1,146433	-17,366042	4,817089	11,721645	-0,024614	-0,087576	-0,086479	-6,850033	0,022306	-0,773149	-0,024614	-0,087576	-0,086479	-6,850033	0,022306	-0,773149
09:44:37,93	0,612928	3,216968	-0,065000	-1,013021	-0,175999	-0,509004	-0,021242	-0,087535	-0,085615	-0,010266	-1,665141	-0,699352	-0,526976	-2,841038	-1,146425	-17,307947	4,864808	11,693992	-0,021242	-0,087535	-0,085615	-6,881783	0,002391	-0,699352	-0,021242	-0,087535	-0,085615	-6,881783	0,002391	-0,699352
09:44:37,98	0,612928	3,216968	-0,065000	-1,013021	-0,175999	-0,509004	-0,018175	-0,086732	-0,083667	-0,030654	-1,464028	-0,730881	-0,531727	-2,843664	-1,144485	-17,319331	4,814792	11,690116	-0,018175	-0,086732	-0,083667	-6,839139	-0,037297	-0,730881	-0,018175	-0,086732	-0,083667	-6,839139	-0,037297	-0,730881
09:44:38,03	0,612928	3,216968	-0,065000	-1,013021	-0,175999	-0,509004	-0,018175	-0,086732	-0,083667	-0,030654	-1,464028	-0,730881	-0,523914	-2,842940	-1,144849	-17,254044	4,835475	11,672406	-0,018175	-0,086732	-0,083667	-6,839139	-0,037297	-0,730881	-0,018175	-0,086732	-0,083667	-6,839139	-0,037297	-0,730881
09:44:38,08	0,612928	3,216968	-0,065000	-1,013021	-0,175999	-0,509004	-0,022709	-0,093136	-0,084032	0,352894	-1,653577	-0,748591	-0,526448	-2,835501	-1,145303	-17,293264	4,764523	11,656943	-0,027884	-0,087222	-0,084486	-6,882624	0,267701	-0,764054	-0,027884	-0,087222	-0,084486	-6,882624	0,267701	-0,764054
09:44:38,13	0,612928	3,216968	-0,065000	-1,013021	-0,175999	-0,509004	-0,026751	-0,088084	-0,085219	0,107095	-1,854920	-0,747220	-0,526268	-2,836913	-1,146036	-17,237934	4,845665	11,673777	-0,026751	-0,088084	-0,085219	-6,807535	0,245019	-0,747220	-0,026751	-0,088084	-0,085219	-6,807535	0,245019	-0,747220
09:44:38,18	0,612928	3,216968	-0,065000	-1,013021	-0,175999	-0,509004	-0,032364	-0,089615	-0,083645	0,163105	-2,098422	-0,724369	-0,522136	-2,832817	-1,144462	-17,207789	4,801064	11,696628	-0,032364	-0,089615	-0,083645	-6,871636	0,442187	-0,724369	-0,032364	-0,089615	-0,083645	-6,871636	0,442187	-0,724369
09:44:38,23	0,612928	3,216968	-0,065000	-1,013021	-0,175999	-0,509004	-0,032364	-0,089615	-0,083645	0,163105	-2,098422	-0,724369	-0,526206	-2,843359	-1,141713	-17,192680	4,726125	11,670751	-0,032364	-0,089615	-0,083645	-6,871636	0,442187	-0,724369	-0,032364	-0,089615	-0,083645	-6,871636	0,442187	-0,724369
09:44:38,28	0,612928	3,216968	-0,065000	-1,013021	-0,175999	-0,509004	-0,031082	-0,089761	-0,085588	0,170549	-1,985312	-0,753683	-0,522651	-2,834001	-1,146405	-17,167682	4,777710	11,667314	-0,031082	-0,089761	-0,085588	-6,875689	0,454607	-0,753683	-0,031082	-0,089761	-0,085588	-6,875689	0,454607	-0,753683
09:44:38,33	0,612928	3,216968	-0,065000	-1,013021	-0,175999	-0,509004	-0,022802	-0,087749	-0,084786	0,008210	-1,507245	-0,753746	-0,528533	-2,840166	-1,145603	-17,155410	4,703953	11,667251	-0,022802	-0,087749	-0,084786	-6,880122	0,282692	-0,753746	-0,022802	-0,087749	-0,084786	-6,880122	0,282692	-0,753746
09:44:38,38	0,612928	3,216968	-0,065000	-1,013021	-0,175999	-0,509004	-0,022802	-0,087749	-0,084786	0,008210	-1,507245	-0,753746	-0,526106	-2,835324	-1,145421	-17,174449	4,762444	11,685691	-0,022802	-0,087749	-0,084786	-6,880122	0,282692	-0,753746	-0,022802	-0,087749	-0,084786	-6,880122	0,282692	-0,753746
09:44:38,44	0,612928	3,216968	-0,065000	-1,013021	-0,175999	-0,509004	-0,028208	-0,087430	-0,084604	0,032726	-1,834110	-0,735306	-0,527310	-2,837330	-1,144435	-17,136951	4,727730	11,672590	-0,028208	-0,087430	-0,084604	-6,830518	0,380228	-0,735306	-0,028208	-0,087430	-0,084604	-6,830518	0,380228	-0,735306
09:44:38,49	0,612928	3,216968	-0,065000	-1,013021	-0,175999	-0,509004	-0,025807	-0,091556	-0,082076	0,223271	-1,636910	-0,793498	-0,523734	-2,839466	-1,142894	-17,123788	4,705477	11,627499	-0,025807	-0,091556	-0,082076	-6,963860	0,388964	-0,793498	-0,025807	-0,091556	-0,082076	-6,963860	0,388964	-0,793498
09:44:38,54	0,612928	3,216968	-0,065000	-1,013021	-0,175999	-0,509004	-0,027291	-0,088574	-0,087111	0,086420	-1,749902	-0,735740	-0,525574	-2,836691	-1,147928	-17,145733	4,739158	11,685257	-0,027291	-0,088574	-0,087111	-6,866648	0,392434	-0,735740	-0,027291	-0,088574	-0,087111	-6,866648	0,392434	-0,735740
09:44:38,59	0,612928	3,216968	-0,065000	-1,013021	-0,175999	-0,509004	-0,032111	-0,088005	-0,082425	0,060523	-1,900114	-0,740017	-0,523657	-2,832231	-1,143242	-17,056889	4,692145	11,680980	-0,032111	-0,088005	-0,082425	-6,847854	0,620620	-0,740017	-0,032111	-0,088005	-0,082425	-6,847854	0,620620	-0,740017
09:44:38,64	0,612928	3,216968	-0,065000	-1,013021	-0,175999	-0,509004	-0,023888	-0,085267	-0,082037	-0,075056	-1,506540	-0,746071	-0,530140	-2,837984	-1,142854	-17,082984	4,715054	11,674926	-0,023888	-0,085267	-0,082037	-6,768507	0,368642	-0,746071	-0,023888	-0,085267	-0,082037	-6,768507	0,368642	-0,746071
09:44:38,69	0,612928	3,216968	-0,065000	-1,013021	-0,175999	-0,509004	-0,023888	-0,085267	-0,082037	-0,075056	-1,506540	-0,746071	-0,518071	-2,830109	-1,144908	-17,055968	4,694422	11,663956	-0,023888	-0,085267	-0,082037	-6,768507	0,368642	-0,746071	-0,023888	-0,085267	-0,082037	-6,768507	0,368642	-0,746071
09:44:38,74	0,612928	3,216968	-0,065000	-1,013021	-0,175999	-0,509004	-0,036742	-0,091781	-0,084091	0,259315	-2,141262	-0,757041	-0,529039	-2,837904	-1,144409	-17,111087	4,706519	11,690625	-0,036742	-0,091781	-0,084091	-6,945489	0,742999	-0,757041	-0,036742	-0,091781	-0,084091	-6,945489	0,742999	-0,757041
09:44:38,79	0,612928	3,216968	-0,065000	-1,013021	-0,175999	-0,509004	-0,024508	-0,086180	-0,083592	-0,049021	-1,558845	-0,730372	-0,524294	-2,832581	-1,141709	-17,086729	4,698087	11,670691	-0,024508	-0,086180	-0,083592	-6,814147	0,364999	-0,730372	-0,024508	-0,086180	-0,083592	-6,814147	0,364999	-0,730372
09:44:38,84	0,612928	3,216968	-0,065000	-1,013021	-0,175999	-0,509004	-0,034023	-0,087595	-0,078535	0,069162	-2,026761	-0,721268	-0,523056	-2,830371	-1,139353	-17,065530	4,731699	11,699729	-0,034023	-0,087595	-0,078535	-6,807068	0,644010	-0,721268	-0,034023	-0,087595	-0,078535	-6,807068	0,644010	-0,721268
09:44:38,89	0,612928	3,216968	-0,065000	-1,013021	-0,175999	-0,509004	-0,031250	-0,092638	-0,083187	0,320154	-1,856350	-0,748631	-0,520075	-2,835294	-1,144004	-17,048429	4,708861	11,672366	-0,031250	-0,092638	-0,083187	-6,951927	0,596761	-0,748631	-0,031250	-0,092638	-0,083187	-6,951927	0,596761	-0,748631
09:44:38,94	0,612928	3,216968	-0,065000	-1,013021	-0,175999	-0,509004	-0,025557	-0,081641	-0,083584	-0,247125	-1,559532	-0,735824	-0,532445	-2,834725	-1,144402	-17,045456	4,712424	11,685173	-0,025557	-0,081641	-0,083584	-6,655931	0,446696	-0,735824	-0,025557	-0,081641	-0,083584	-6,655931	0,446696	-0,735824
09:44:38,99	0,612928	3,216968	-0,065000	-1,013021	-0,175999	-0,509004	-0,029364	-0,092300	-0,083943	0,275793	-1,763593	-0,715159	-0,521311	-2,836758	-1,144760	-17,066427	4,688323	11,705838	-0,029364	-0,092300	-0,083943	-6,969755	0,541463	-0,715159	-0,029364	-0,092300	-0,083943	-6,969755	0,541463	-0,715159
09:44:39,04	0,612928	3,216968	-0,065000	-1,013021	-0,175999	-0,509004	-0,032186	-0,089938	-0,082820	0,146437	-1,926590	-0,739384	-0,521945	-2,833133	-1,143637	-17,083759	4,690759	11,681613	-0,032186	-0,089938	-0,082820	-6,913731	0,600030	-0,739384	-0,032186	-0,089938	-0,082820	-6,913731	0,600030	-0,739384
09:44:39,09	0,612928	3,216968	-0,065000	-1,013021	-0,175999	-0,509004	-0,024753	-0,086906	-0,081625	-0,007678	-1,475777	-0,753149	-0,528287	-2,838055	-1,142442	-17,026316	4,661704	11,667849	-0,024753	-0,086906	-0,081625	-6,829819	0,467319	-0,753149	-0,024753	-0,086906	-0,081625	-6,829819	0,467319	-0,753149
09:44:39,14	0,612928	3,216968	-0,065000	-1,013021	-0,175999	-0,509004	-0,024753	-0,086906	-0,081625	-0,007678	-1,475777	-0,753149	-0,525026	-2,839897	-1,145106	-17,054236	4,675689	11,678974	-0,024753	-0,086906	-0,081625	-6,829819	0,467319	-0,753149	-0,024753	-0,086906	-0,081625	-6,829819	0,467319	-0,753149
09:44:39,19	0,612928	3,216968	-0,065000	-1,013021	-0,175999	-0,509004	-0,032723	-0,089109	-0,084357	0,130261	-1,886830	-0,754008	-0,522395	-2,832253	-1,145174	-17,011668	4,680282	11,666989	-0,032723	-0,089109	-0,084357	-6,864770	0,681925	-0,754008	-0,032723	-0,089109	-0,084357	-6,864770	0,681925	-0,754008
09:44:39,24	0,612928	3,216968	-0,065000	-1,013021	-0,175999	-0,509004	-0,032723	-0,089109	-0,084357	0,130261	-1,886830	-0,754008	-0,530856	-2,840040	-1,140145	-17,137313	4,672515	11,681735	-0,032723	-0,089109	-0,084357	-6,864770	0,681925	-0,754008	-0,032723	-0,089109	-0,084357	-6,864770	0,681925	-0,754008
09:44:39,29	0,612928	3,216968	-0,065000	-1,013021	-0,175999	-0,509004	-0,021749	-0,085675	-0,079328	-0,117858	-1,421095	-0,739262	-0,569994	-2,904344	-1,125667	-18,033276	5,332810	11,674868	-0,021749	-0,085675	-0,079328	-6,843316	0,286178	-0,739262	-0,021749	-0,085675	-0,079328	-6,843316	0,286178	-0,739262
09:44:39,34	0,613013	3,216938	-0,064999	-1,013007	-0,165987	-0,508984	0,053509	-0,083932	-0,064850	-0,084635	1,386246	-0,746129	-0,557802	-2,895939	-1,159665	-16,893168	4,643494	11,662688	0,053509	-0,083932	-0,064850	-6,673281	-2,814232	-0,746129	0,053509	-0,083932	-0,064850	-6,673281	-2,814232	-0,746129
09:44:39,39	0,613013	3,216938	-0,064999	-1,013007	-0,165987	-0,508984	0,040134	-0,090288	-0,098848	0,218966	2,022730	-0,758309	-0,561350	-2,896889	-1,163939	-16,880336	4,604136	11,658297	0,042731	-0,087690	-0,103121	-6,827465	-1,165783	-0,762700	0,042731	-0,087690	-0,103121	-6,827465	-1,165783	-0,762700
09:44:39,44	0,613013	3,216938	-0,064999	-1,013007	-0,165987	-0,508984	0,036893	-0,085056	-0,103146	-0,057599	1,911773	-0,781153	-0,560713	-2,890517	-1,163963	-16,845606	4,610819	11,639844	0,036893	-0,085056	-0,103146	-6,734503	-0,984367	-0,781153	0,036893	-0,085056	-0,103146	-6,734503	-0,984367	-0,781153
09:44:39,49	0,613013	3,216938	-0,064999	-1,013007	-0,165987	-0,508984	0,036893	-0,085056	-0,103146	-0,057599	1,911773	-0,781153	-0,558961	-2,886102	-1,161642	-16,848187	4,622183	11,649470	0,036893	-0,085056	-0,103146	-6,734503	-0,984367	-0,781153	0,036893	-0,085056	-0,103146	-6,734503	-0,984367	-0,781153
09:44:39,54	0,613013	3,216938	-0,064999	-1,013007	-0,165987	-0,508984	0,038521	-0,091602	-0,099969	0,304992	2,043979	-0,759400	-0,555858	-2,895200	-1,160786	-16,793325	4,606264	11,661597	0,038521	-0,091602	-0,099969	-6,885778	-0,979951	-0,759400	0,038521	-0,091602	-0,099969	-6,885778	-0,979951	-0,759400
09:44:39,59	0,613013	3,216938	-0,064999	-1,013007	-0,165987	-0,508984	0,038521	-0,091602	-0,099969	0,304992	2,043979	-0,759400	-0,564773	-2,887116	-1,161610	-16,807240	4,609760	11,671702	0,038521	-0,091602	-0,099969	-6,885778	-0,979951	-0,759400	0,038521	-0,091602	-0,099969	-6,885778	-0,979951	-0,759400
09:44:39,64	0,613013	3,216938	-0,064999	-1,013007	-0,165987	-0,508984	0,038379	-0,089422	-0,104234	0,195280	2,020838	-0,727393	-0,557675	-2,893986	-1,165051	-16,805127	4,617306	11,693604	0,038379	-0,089422	-0,104234	-6,824339	-0,991922	-0,727393	0,038379	-0,089422	-0,104234	-6,824339	-0,991922	-0,727393
09:44:39,69	0,613013	3,216938	-0,064999	-1,013007	-0,165987	-0,508984	0,038379	-0,089422	-0,104234	0,195280	2,020838	-0,727393	-0,558878	-2,887207	-1,162018	-16,796179	4,570288	11,627972	0,038379	-0,089422	-0,104234	-6,824339	-0,991922	-0,727393	0,038379	-0,089422	-0,104234	-6,824339	-0,991922	-0,727393
09:44:39,74	0,613013	3,216938	-0,064999	-1,013007	-0,165987	-0,508984	0,039319	-0,090700	-0,099979	0,239751	2,101589	-0,774984	-0,557038	-2,895439	-1,160796	-16,788509	4,582345	11,646013	0,039319	-0,090700	-0,099979	-6,880165	-0,984959	-0,774984	0,039319	-0,090700	-0,099979	-6,880165	-0,984959	-0,774984
09:44:39,79	0,613013	3,216938	-0,064999	-1,013007	-0,165987	-0,508984	0,036244	-0,086172	-0,100777	-0,025981	1,978948	-0,780638	-0,559422	-2,890512	-1,161594	-16,771367	4,537462	11,640359	0,036244	-0,086172	-0,100777	-6,790484	-0,866172	-0,780638	0,036244	-0,086172	-0,100777	-6,790484	-0,866172	-0,780638
09:44:39,84	0,613013	3,216938	-0,064999	-1,013007	-0,165987	-0,508984	0,038101	-0,090883	-0,100733	0,244468	2,073924	-0,758289	-0,556270	-2,894476	-1,161551	-16,760011	4,560335	11,662708	0,038101	-0,090883	-0,100733	-6,889834	-0,916991	-0,758289	0,038101	-0,090883	-0,100733	-6,889834	-0,916991	-0,758289
09:44:39,89	0,613013	3,216938	-0,064999	-1,013007	-0,165987	-0,508984	0,031056	-0,086902	-0,102193	0,118403	1,702813	-0,736070	-0,556196	-2,886385	-1,163010	-16,723695	4,632830	11,684927	0,031056	-0,086902	-0,102193	-6,703399	-0,735109	-0,736070	0,031056	-0,086902	-0,102193	-6,703399	-0,735109	-0,736070
09:44:39,94	0,613013	3,216938	-0,064999	-1,013007	-0,165987	-0,508984	0,036038	-0,091558	-0,104238	0,314021	1,939086	-0,756619	-0,554655	-2,893027	-1,165055	-16,766673	4,603979	11,664378	0,036038	-0,091558	-0,104238	-6,873249	-0,889928	-0,756619	0,036038	-0,091558	-0,104238	-6,873249	-0,889928	-0,756619
09:44:39,99	0,613013	3,216938	-0,064999	-1,013007	-0,165987	-0,508984	0,036457	-0,084181	-0,101549	-0,098763	1,923633	-0,739254	-0,561252	-2,889701	-1,162366	-16,813491	4,597297	11,681743	0,036457	-0,084181	-0,101549	-6,706962	-0,938217	-0,739254	0,036457	-0,084181	-0,101549	-6,706962	-0,938217	-0,739254
09:44:40,04	0,613013	3,216938	-0,064999	-1,013007	-0,165987	-0,508984	0,036457	-0,084181	-0,101549	-0,098763	1,923633	-0,739254	-0,554652	-2,884180	-1,162761	-16,731499	4,554844	11,642980	0,036457	-0,084181	-0,101549	-6,706962	-0,938217	-0,739254	0,036457	-0,084181	-0,101549	-6,706962	-0,938217	-0,739254
09:44:40,09	0,613013	3,216938	-0,064999	-1,013007	-0,165987	-0,508984	0,036943	-0,088625	-0,102687	0,135285	1,985574	-0,744022	-0,557647	-2,892344	-1,163504	-16,780279	4,581542	11,676975	0,036943	-0,088625	-0,102687	-6,821765	-0,914472	-0,744022	0,036943	-0,088625	-0,102687	-6,821765	-0,914472	-0,744022
09:44:40,14	0,613013	3,216938	-0,064999	-1,013007	-0,165987	-0,508984	0,036943	-0,088625	-0,102687	0,135285	1,985574	-0,744022	-0,561295	-2,890367	-1,162401	-16,839095	4,597289	11,648005	0,036943	-0,088625	-0,102687	-6,821765	-0,914472	-0,744022	0,036943	-0,088625	-0,102687	-6,821765	-0,914472	-0,744022
09:44:40,19	0,613013	3,216938	-0,064999	-1,013007	-0,165987	-0,508984	0,029419	-0,084296	-0,101555	-0,070486	1,609299	-0,753047	-0,557634	-2,883664	-1,162372	-16,757661	4,590789	11,667950	0,029419	-0,084296	-0,101555	-6,687740	-0,700125	-0,753047	0,029419	-0,084296	-0,101555	-6,687740	-0,700125	-0,753047
09:44:40,25	0,613013	3,216938	-0,064999	-1,013007	-0,165987	-0,508984	0,029419	-0,084296	-0,101555	-0,070486	1,609299	-0,753047	-0,555990	-2,884973	-1,162412	-16,831855	4,621857	11,650441	0,029419	-0,084296	-0,101555	-6,687740	-0,700125	-0,753047	0,029419	-0,084296	-0,101555	-6,687740	-0,700125	-0,753047
09:44:40,29	0,613013	3,216938	-0,064999	-1,013007	-0,165987	-0,508984	0,029731	-0,086374	-0,101595	0,027378	1,545714	-0,770556	-0,552325	-2,882037	-1,164675	-16,727690	4,547420	11,688193	0,025356	-0,088081	-0,103858	-6,810604	-0,544799	-0,732804	0,025356	-0,088081	-0,103858	-6,810604	-0,544799	-0,732804
09:44:40,34	0,613013	3,216938	-0,064999	-1,013007	-0,165987	-0,508984	0,025356	-0,088081	-0,103858	0,103740	1,445630	-0,732804	-0,562337	-2,889527	-1,161210	-16,761175	4,553864	11,640187	0,025356	-0,088081	-0,103858	-6,810604	-0,544799	-0,732804	0,025356	-0,088081	-0,103858	-6,810604	-0,544799	-0,732804
09:44:40,39	0,613013	3,216938	-0,064999	-1,013007	-0,165987	-0,508984	0,030390	-0,086093	-0,102350	0,008550	1,599763	-0,751467	-0,556563	-2,885403	-1,163167	-16,816807	4,608312	11,669530	0,030390	-0,086093	-0,102350	-6,749753	-0,785817	-0,751467	0,030390	-0,086093	-0,102350	-6,749753	-0,785817	-0,751467
09:44:40,44	0,613013	3,216938	-0,064999	-1,013007	-0,165987	-0,508984	0,040322	-0,087806	-0,099969	0,045962	2,169056	-0,747714	-0,560046	-2,894861	-1,160786	-16,796915	4,537192	11,673283	0,040322	-0,087806	-0,099969	-6,846783	-0,996251	-0,747714	0,040322	-0,087806	-0,099969	-6,846783	-0,996251	-0,747714
09:44:40,49	0,613013	3,216938	-0,064999	-1,013007	-0,165987	-0,508984	0,040322	-0,087806	-0,099969	0,045962	2,169056	-0,747714	-0,559414	-2,891196	-1,159643	-16,774455	4,544055	11,649004	0,040322	-0,087806	-0,099969	-6,846783	-0,996251	-0,747714	0,040322	-0,087806	-0,099969	-6,846783	-0,996251	-0,747714
09:44:40,54	0,613013	3,216938	-0,064999	-1,013007	-0,165987	-0,508984	0,032310	-0,085864	-0,101560	-0,013286	1,717033	-0,748191	-0,557721	-2,886951	-1,162377	-16,806683	4,591003	11,672806	0,032310	-0,085864	-0,101560	-6,753612	-0,819280	-0,748191	0,032310	-0,085864	-0,101560	-6,753612	-0,819280	-0,748191
09:44:40,59	0,613013	3,216938	-0,064999	-1,013007	-0,165987	-0,508984	0,036833	-0,089318	-0,104220	0,191008	2,006280	-0,738382	-0,556992	-2,892596	-1,165038	-16,747557	4,585355	11,682615	0,036833	-0,089318	-0,104220	-6,820479	-0,885122	-0,738382	0,036833	-0,089318	-0,104220	-6,820479	-0,885122	-0,738382
09:44:40,64	0,613013	3,216938	-0,064999	-1,013007	-0,165987	-0,508984	0,035939	-0,081231	-0,099631	-0,227325	1,905797	-0,769270	-0,563548	-2,887777	-1,160448	-16,793194	4,614236	11,651727	0,035939	-0,081231	-0,099631	-6,603980	-0,915377	-0,769270	0,035939	-0,081231	-0,099631	-6,603980	-0,915377	-0,769270
09:44:40,69	0,613013	3,216938	-0,064999	-1,013007	-0,165987	-0,508984	0,029823	-0,087361	-0,101527	0,114963	1,657501	-0,753009	-0,555182	-2,885546	-1,162344	-16,721034	4,599772	11,667989	0,029823	-0,087361	-0,101527	-6,742857	-0,683585	-0,753009	0,029823	-0,087361	-0,101527	-6,742857	-0,683585	-0,753009
09:44:40,74	0,613013	3,216938	-0,064999	-1,013007	-0,165987	-0,508984	0,034861	-0,088235	-0,103151	0,160821	1,911878	-0,737092	-0,556943	-2,890346	-1,163968	-16,727437	4,603899	11,683905	0,034861	-0,088235	-0,103151	-6,765665	-0,824706	-0,737092	0,034861	-0,088235	-0,103151	-6,765665	-0,824706	-0,737092
09:44:40,79	0,613013	3,216938	-0,064999	-1,013007	-0,165987	-0,508984	0,034861	-0,088235	-0,103151	0,160821	1,911878	-0,737092	-0,561679	-2,887276	-1,163131	-16,711265	4,534823	11,650372	0,034569	-0,082599	-0,102314	-6,668039	-0,768436	-0,770625	0,034569	-0,082599	-0,102314	-6,668039	-0,768436	-0,770625
09:44:40,84	0,613013	3,216938	-0,064999	-1,013007	-0,165987	-0,508984	0,034569	-0,082599	-0,102314	-0,184002	1,945259	-0,770625	-0,562455	-2,885734	-1,163925	-16,806775	4,589364	11,697285	0,034569	-0,082599	-0,102314	-6,668039	-0,768436	-0,770625	0,034569	-0,082599	-0,102314	-6,668039	-0,768436	-0,770625
09:44:40,89	0,613013	3,216938	-0,064999	-1,013007	-0,165987	-0,508984	0,033623	-0,081156	-0,103108	-0,259582	1,786038	-0,723712	-0,555235	-2,886222	-1,160805	-16,752381	4,603099	11,662526	0,033623	-0,081156	-0,103108	-6,630308	-0,853329	-0,723712	0,033623	-0,081156	-0,103108	-6,630308	-0,853329	-0,723712
09:44:40,94	0,613013	3,216938	-0,064999	-1,013007	-0,165987	-0,508984	0,039173	-0,090026	-0,101911	0,236147	2,117369	-0,778546	-0,562981	-2,886017	-1,163534	-16,785411	4,604980	11,687504	0,039173	-0,090026	-0,101911	-6,830899	-0,957692	-0,778546	0,039173	-0,090026	-0,101911	-6,830899	-0,957692	-0,778546
09:44:40,99	0,613013	3,216938	-0,064999	-1,013007	-0,165987	-0,508984	0,039173	-0,090026	-0,101911	0,236147	2,117369	-0,778546	-0,563741	-2,887024	-1,164490	-16,782767	4,568606	11,701148	0,039173	-0,090026	-0,101911	-6,830899	-0,957692	-0,778546	0,039173	-0,090026	-0,101911	-6,830899	-0,957692	-0,778546
09:44:41,04	0,613013	3,216938	-0,064999	-1,013007	-0,165987	-0,508984	0,035383	-0,080687	-0,103673	-0,289907	1,908749	-0,719849	-0,557004	-2,885382	-1,163524	-16,737144	4,578466	11,663054	0,035383	-0,080687	-0,103673	-6,623871	-0,868808	-0,719849	0,035383	-0,080687	-0,103673	-6,623871	-0,868808	-0,719849
09:44:41,09	0,613013	3,216938	-0,064999	-1,013007	-0,165987	-0,508984	0,031591	-0,087038	-0,099590	0,105378	1,738169	-0,763838	-0,556345	-2,886915	-1,160407	-16,727169	4,611656	11,657159	0,031591	-0,087038	-0,099590	-6,727067	-0,741686	-0,763838	0,031591	-0,087038	-0,099590	-6,727067	-0,741686	-0,763838
09:44:41,14	0,613013	3,216938	-0,064999	-1,013007	-0,165987	-0,508984	0,030445	-0,086243	-0,102326	0,033151	1,651278	-0,752314	-0,556461	-2,885526	-1,163143	-16,766285	4,598567	11,668683	0,030445	-0,086243	-0,102326	-6,736896	-0,738665	-0,752314	0,030445	-0,086243	-0,102326	-6,736896	-0,738665	-0,752314
09:44:41,19	0,613013	3,216938	-0,064999	-1,013007	-0,165987	-0,508984	0,035009	-0,087618	-0,103053	0,127136	1,909929	-0,728546	-0,557552	-2,890165	-1,163870	-16,736553	4,607361	11,692451	0,035009	-0,087618	-0,103053	-6,750853	-0,838245	-0,728546	0,035009	-0,087618	-0,103053	-6,750853	-0,838245	-0,728546
09:44:41,24	0,613013	3,216938	-0,064999	-1,013007	-0,165987	-0,508984	0,035009	-0,087618	-0,103053	0,127136	1,909929	-0,728546	-0,558154	-2,892873	-1,160776	-16,748451	4,577768	11,665011	0,035009	-0,087618	-0,103053	-6,750853	-0,838245	-0,728546	0,035009	-0,087618	-0,103053	-6,750853	-0,838245	-0,728546
09:44:41,29	0,613013	3,216938	-0,064999	-1,013007	-0,165987	-0,508984	0,037655	-0,088451	-0,099959	0,138876	2,052017	-0,755986	-0,565367	-2,885440	-1,160486	-16,816466	4,622007	11,632890	0,037655	-0,088451	-0,099959	-6,804505	-0,903873	-0,755986	0,037655	-0,088451	-0,099959	-6,804505	-0,903873	-0,755986
09:44:41,34	0,613013	3,216938	-0,064999	-1,013007	-0,165987	-0,508984	0,034824	-0,078487	-0,099668	-0,374947	1,823812	-0,788107	-0,554657	-2,893901	-1,161938	-16,770443	4,591153	11,671670	0,034824	-0,078487	-0,099668	-6,536155	-0,909888	-0,788107	0,034824	-0,078487	-0,099668	-6,536155	-0,909888	-0,788107
09:44:41,39	0,613013	3,216938	-0,064999	-1,013007	-0,165987	-0,508984	0,035353	-0,082415	-0,102254	-0,193558	1,907417	-0,780998	-0,562230	-2,887862	-1,163072	-16,779315	4,574147	11,640000	0,035353	-0,082415	-0,102254	-6,663122	-0,867800	-0,780998	0,035353	-0,082415	-0,102254	-6,663122	-0,867800	-0,780998
09:44:41,44	0,613013	3,216938	-0,064999	-1,013007	-0,165987	-0,508984	0,036631	-0,083740	-0,100374	-0,107671	1,990706	-0,760549	-0,561722	-2,889631	-1,161191	-16,756228	4,580448	11,660448	0,036631	-0,083740	-0,100374	-6,681228	-0,884818	-0,760549	0,036631	-0,083740	-0,100374	-6,681228	-0,884818	-0,760549
09:44:41,49	0,613013	3,216938	-0,064999	-1,013007	-0,165987	-0,508984	0,036631	-0,083740	-0,100374	-0,107671	1,990706	-0,760549	-0,554139	-2,884902	-1,162390	-16,780333	4,584708	11,644194	0,036631	-0,083740	-0,100374	-6,681228	-0,884818	-0,760549	0,036631	-0,083740	-0,100374	-6,681228	-0,884818	-0,760549
09:44:41,54	0,613013	3,216938	-0,064999	-1,013007	-0,165987	-0,508984	0,028744	-0,087942	-0,101573	0,102475	1,557595	-0,776803	-0,554643	-2,884619	-1,163130	-16,733765	4,580847	11,668222	0,028744	-0,087942	-0,101573	-6,800946	-0,698827	-0,776803	0,028744	-0,087942	-0,101573	-6,800946	-0,698827	-0,776803
09:44:41,59	0,613013	3,216938	-0,064999	-1,013007	-0,165987	-0,508984	0,028751	-0,087364	-0,102313	0,092396	1,600203	-0,752775	-0,557734	-2,883683	-1,162005	-16,803036	4,584333	11,667966	0,028751	-0,087364	-0,102313	-6,765708	-0,656744	-0,752775	0,028751	-0,087364	-0,102313	-6,765708	-0,656744	-0,752775
09:44:41,64	0,613013	3,216938	-0,064999	-1,013007	-0,165987	-0,508984	0,036087	-0,090209	-0,099206	0,194184	1,974501	-0,781118	-0,555847	-2,892395	-1,160023	-16,763039	4,544458	11,639880	0,036087	-0,090209	-0,099206	-6,887251	-0,858298	-0,781118	0,036087	-0,090209	-0,099206	-6,887251	-0,858298	-0,781118
09:44:41,69	0,613013	3,216938	-0,064999	-1,013007	-0,165987	-0,508984	0,036087	-0,090209	-0,099206	0,194184	1,974501	-0,781118	-0,556852	-2,885290	-1,163107	-16,674481	4,601147	11,662923	0,036087	-0,090209	-0,099206	-6,887251	-0,858298	-0,781118	0,036087	-0,090209	-0,099206	-6,887251	-0,858298	-0,781118
09:44:41,74	0,613013	3,216938	-0,064999	-1,013007	-0,165987	-0,508984	0,030160	-0,080267	-0,100323	-0,281714	1,628431	-0,768352	-0,561493	-2,882291	-1,161140	-16,775278	4,598980	11,652645	0,030160	-0,080267	-0,100323	-6,582684	-0,739090	-0,768352	0,030160	-0,080267	-0,100323	-6,582684	-0,739090	-0,768352
09:44:41,79	0,613013	3,216938	-0,064999	-1,013007	-0,165987	-0,508984	0,030160	-0,080267	-0,100323	-0,281714	1,628431	-0,768352	-0,558410	-2,892295	-1,160090	-16,735959	4,594481	11,668676	0,030160	-0,080267	-0,100323	-6,582684	-0,739090	-0,768352	0,030160	-0,080267	-0,100323	-6,582684	-0,739090	-0,768352
09:44:41,84	0,613013	3,216938	-0,064999	-1,013007	-0,165987	-0,508984	0,033227	-0,082062	-0,101734	-0,210185	1,822753	-0,739095	-0,561473	-2,885844	-1,162551	-16,756007	4,562696	11,681902	0,033227	-0,082062	-0,101734	-6,652027	-0,785539	-0,739095	0,033227	-0,082062	-0,101734	-6,652027	-0,785539	-0,739095
09:44:41,89	0,613013	3,216938	-0,064999	-1,013007	-0,165987	-0,508984	0,033227	-0,082062	-0,101734	-0,210185	1,822753	-0,739095	-0,555709	-2,889615	-1,163869	-16,839867	4,606743	11,671282	0,033227	-0,082062	-0,101734	-6,652027	-0,785539	-0,739095	0,033227	-0,082062	-0,101734	-6,652027	-0,785539	-0,739095
09:44:41,94	0,613013	3,216938	-0,064999	-1,013007	-0,165987	-0,508984	0,033611	-0,088939	-0,103052	0,143631	1,748092	-0,749716	-0,555188	-2,893783	-1,162716	-16,735700	4,567774	11,651582	0,033611	-0,088939	-0,103052	-6,838050	-0,890372	-0,749716	0,033611	-0,088939	-0,103052	-6,838050	-0,890372	-0,749716
09:44:41,99	0,613013	3,216938	-0,064999	-1,013007	-0,165987	-0,508984	0,034741	-0,085896	-0,101144	-0,022934	1,845423	-0,720197	-0,558910	-2,889073	-1,161961	-16,810653	4,580249	11,700800	0,034741	-0,085896	-0,101144	-6,765752	-0,881782	-0,720197	0,034741	-0,085896	-0,101144	-6,765752	-0,881782	-0,720197
09:44:42,04	0,613013	3,216938	-0,064999	-1,013007	-0,165987	-0,508984	0,034741	-0,085896	-0,101144	-0,022934	1,845423	-0,720197	-0,555726	-2,887270	-1,163497	-16,700534	4,592733	11,663059	0,034741	-0,085896	-0,101144	-6,765752	-0,881782	-0,720197	0,034741	-0,085896	-0,101144	-6,765752	-0,881782	-0,720197
09:44:42,09	0,613013	3,216938	-0,064999	-1,013007	-0,165987	-0,508984	0,035532	-0,085182	-0,102729	-0,044575	1,967984	-0,808349	-0,559923	-2,889401	-1,163547	-16,732369	4,552899	11,612648	0,035532	-0,085182	-0,102729	-6,731390	-0,821251	-0,808349	0,035532	-0,085182	-0,102729	-6,731390	-0,821251	-0,808349
09:44:42,14	0,613013	3,216938	-0,064999	-1,013007	-0,165987	-0,508984	0,030211	-0,083973	-0,098486	-0,119872	1,614525	-0,779176	-0,558310	-2,884188	-1,159303	-16,805069	4,580548	11,641821	0,030211	-0,083973	-0,098486	-6,711745	-0,757038	-0,779176	0,030211	-0,083973	-0,098486	-6,711745	-0,757038	-0,779176
09:44:42,19	0,613013	3,216938	-0,064999	-1,013007	-0,165987	-0,508984	0,030211	-0,083973	-0,098486	-0,119872	1,614525	-0,779176	-0,553403	-2,888690	-1,161949	-16,718220	4,575792	11,652257	0,030211	-0,083973	-0,098486	-6,711745	-0,757038	-0,779176	0,030211	-0,083973	-0,098486	-6,711745	-0,757038	-0,779176
09:44:42,24	0,613013	3,216938	-0,064999	-1,013007	-0,165987	-0,508984	0,031657	-0,090474	-0,101132	0,257469	1,767295	-0,768740	-0,562249	-2,886898	-1,162576	-16,789243	4,590367	11,664685	0,031657	-0,090474	-0,101132	-6,844707	-0,717759	-0,768740	0,031657	-0,090474	-0,101132	-6,844707	-0,717759	-0,768740
09:44:42,29	0,613013	3,216938	-0,064999	-1,013007	-0,165987	-0,508984	0,033041	-0,083553	-0,103890	-0,145604	1,771443	-0,742943	-0,557698	-2,883680	-1,161597	-16,786063	4,587603	11,682190	0,033041	-0,083553	-0,103890	-6,704518	-0,822281	-0,742943	0,033041	-0,083553	-0,103890	-6,704518	-0,822281	-0,742943
09:44:42,34	0,613013	3,216938	-0,064999	-1,013007	-0,165987	-0,508984	0,033041	-0,083553	-0,103890	-0,145604	1,771443	-0,742943	-0,558753	-2,891213	-1,163508	-16,740910	4,567253	11,656711	0,033041	-0,083553	-0,103890	-6,704518	-0,822281	-0,742943	0,033041	-0,083553	-0,103890	-6,704518	-0,822281	-0,742943
09:44:42,39	0,613013	3,216938	-0,064999	-1,013007	-0,165987	-0,508984	0,036912	-0,081234	-0,099607	-0,243184	2,040217	-0,781632	-0,564033	-2,888622	-1,160424	-16,728618	4,558501	11,639365	0,036912	-0,081234	-0,099607	-6,620021	-0,857387	-0,781632	0,036912	-0,081234	-0,099607	-6,620021	-0,857387	-0,781632
09:44:42,44	0,613013	3,216938	-0,064999	-1,013007	-0,165987	-0,508984	0,036912	-0,081234	-0,099607	-0,243184	2,040217	-0,781632	-0,556976	-2,884660	-1,158851	-16,739509	4,607770	11,680666	0,036912	-0,081234	-0,099607	-6,620021	-0,857387	-0,781632	0,036912	-0,081234	-0,099607	-6,620021	-0,857387	-0,781632
09:44:42,49	0,613013	3,216938	-0,064999	-1,013007	-0,165987	-0,508984	0,029953	-0,085364	-0,098034	0,008803	1,644283	-0,740331	-0,562360	-2,890817	-1,163135	-16,767186	4,547434	11,660400	0,029953	-0,085364	-0,098034	-6,692245	-0,707041	-0,740331	0,029953	-0,085364	-0,098034	-6,692245	-0,707041	-0,740331
09:44:42,54	0,613013	3,216938	-0,064999	-1,013007	-0,165987	-0,508984	0,037977	-0,083779	-0,102318	-0,139675	2,067723	-0,760597	-0,560774	-2,887652	-1,163531	-16,785729	4,587852	11,677406	0,037977	-0,083779	-0,102318	-6,716350	-0,913473	-0,760597	0,037977	-0,083779	-0,102318	-6,716350	-0,913473	-0,760597
09:44:42,59	0,613013	3,216938	-0,064999	-1,013007	-0,165987	-0,508984	0,034443	-0,083571	-0,102714	-0,124767	1,847682	-0,743592	-0,562108	-2,889935	-1,162528	-16,710598	4,529691	11,661478	0,034443	-0,083571	-0,102714	-6,685102	-0,856087	-0,743592	0,034443	-0,083571	-0,102714	-6,685102	-0,856087	-0,743592
09:44:42,64	0,613013	3,216938	-0,064999	-1,013007	-0,165987	-0,508984	0,037087	-0,083557	-0,101711	-0,138314	2,079337	-0,759519	-0,561816	-2,887725	-1,157735	-16,803989	4,580429	11,644567	0,037087	-0,083557	-0,101711	-6,697527	-0,832018	-0,759519	0,037087	-0,083557	-0,101711	-6,697527	-0,832018	-0,759519
09:44:42,69	0,613013	3,216938	-0,064999	-1,013007	-0,165987	-0,508984	0,035028	-0,082705	-0,096918	-0,185379	1,865988	-0,776431	-0,557589	-2,892490	-1,162325	-16,752473	4,571839	11,675650	0,035028	-0,082705	-0,096918	-6,677702	-0,883686	-0,776431	0,035028	-0,082705	-0,096918	-6,677702	-0,883686	-0,776431
09:44:42,74	0,613013	3,216938	-0,064999	-1,013007	-0,165987	-0,508984	0,037040	-0,088748	-0,101508	0,147185	2,019539	-0,745347	-0,557110	-2,886064	-1,162784	-16,791151	4,575273	11,643556	0,031236	-0,085950	-0,101966	-6,761745	-0,769501	-0,777441	0,031236	-0,085950	-0,101966	-6,761745	-0,769501	-0,777441
09:44:42,79	0,613013	3,216938	-0,064999	-1,013007	-0,165987	-0,508984	0,030154	-0,087515	-0,102305	0,138782	1,637200	-0,741611	-0,555214	-2,885910	-1,163123	-16,745645	4,632232	11,679386	0,030154	-0,087515	-0,102305	-6,731135	-0,729917	-0,741611	0,030154	-0,087515	-0,102305	-6,731135	-0,729917	-0,741611
09:44:42,84	0,613013	3,216938	-0,064999	-1,013007	-0,165987	-0,508984	0,030154	-0,087515	-0,102305	0,138782	1,637200	-0,741611	-0,565114	-2,888014	-1,164017	-16,744533	4,567083	11,657640	0,030154	-0,087515	-0,102305	-6,731135	-0,729917	-0,741611	0,030154	-0,087515	-0,102305	-6,731135	-0,729917	-0,741611
09:44:42,89	0,613013	3,216938	-0,064999	-1,013007	-0,165987	-0,508984	0,031308	-0,088704	-0,099300	0,175946	1,714957	-0,762767	-0,554761	-2,887504	-1,160117	-16,742600	4,602008	11,658230	0,031308	-0,088704	-0,099300	-6,787290	-0,742749	-0,762767	0,031308	-0,088704	-0,099300	-6,787290	-0,742749	-0,762767
09:44:42,94	0,613013	3,216938	-0,064999	-1,013007	-0,165987	-0,508984	0,031308	-0,088704	-0,099300	0,175946	1,714957	-0,762767	-0,559426	-2,893174	-1,162331	-16,772298	4,531169	11,678981	0,031308	-0,088704	-0,099300	-6,787290	-0,742749	-0,762767	0,031308	-0,088704	-0,099300	-6,787290	-0,742749	-0,762767
09:44:42,99	0,613013	3,216938	-0,064999	-1,013007	-0,165987	-0,508984	0,034378	-0,081944	-0,102711	-0,173493	1,869048	-0,755622	-0,562150	-2,886782	-1,163528	-16,746348	4,606533	11,665376	0,034378	-0,081944	-0,102711	-6,606124	-0,829592	-0,755622	0,034378	-0,081944	-0,102711	-6,606124	-0,829592	-0,755622
09:44:43,04	0,613013	3,216938	-0,064999	-1,013007	-0,165987	-0,508984	0,034378	-0,081944	-0,102711	-0,173493	1,869048	-0,755622	-0,555197	-2,893124	-1,161140	-16,738411	4,571078	11,684769	0,034378	-0,081944	-0,102711	-6,606124	-0,829592	-0,755622	0,034378	-0,081944	-0,102711	-6,606124	-0,829592	-0,755622
09:44:43,09	0,613013	3,216938	-0,064999	-1,013007	-0,165987	-0,508984	0,029480	-0,084980	-0,101270	-0,064695	1,624550	-0,762635	-0,557072	-2,884059	-1,162087	-16,762078	4,558975	11,658362	0,029480	-0,084980	-0,101270	-6,735618	-0,689659	-0,762635	0,029480	-0,084980	-0,101270	-6,735618	-0,689659	-0,762635
09:44:43,14	0,613013	3,216938	-0,064999	-1,013007	-0,165987	-0,508984	0,033263	-0,088692	-0,101469	0,189667	1,840018	-0,700352	-0,555749	-2,889191	-1,162286	-16,715149	4,602704	11,720645	0,033263	-0,088692	-0,101469	-6,772652	-0,771118	-0,700352	0,033263	-0,088692	-0,101469	-6,772652	-0,771118	-0,700352
09:44:43,19	0,613013	3,216938	-0,064999	-1,013007	-0,165987	-0,508984	0,028523	-0,089628	-0,101236	0,198739	1,603178	-0,756260	-0,552568	-2,885553	-1,162053	-16,726593	4,563566	11,664737	0,028523	-0,089628	-0,101236	-6,837081	-0,635840	-0,756260	0,028523	-0,089628	-0,101236	-6,837081	-0,635840	-0,756260
09:44:43,24	0,613013	3,216938	-0,064999	-1,013007	-0,165987	-0,508984	0,028523	-0,089628	-0,101236	0,198739	1,603178	-0,756260	-0,562930	-2,889956	-1,161981	-16,757413	4,540299	11,644862	0,028523	-0,089628	-0,101236	-6,837081	-0,635840	-0,756260	0,028523	-0,089628	-0,101236	-6,837081	-0,635840	-0,756260
09:44:43,29	0,613013	3,216938	-0,064999	-1,013007	-0,165987	-0,508984	0,037516	-0,082856	-0,101163	-0,189004	2,055794	-0,776135	-0,554026	-2,886151	-1,163814	-16,724886	4,591819	11,690581	0,037516	-0,082856	-0,101163	-6,693163	-0,889232	-0,776135	0,037516	-0,082856	-0,101163	-6,693163	-0,889232	-0,776135
09:44:43,34	0,613013	3,216938	-0,064999	-1,013007	-0,165987	-0,508984	0,034916	-0,081344	-0,100013	-0,233042	1,883426	-0,769838	-0,562939	-2,886948	-1,160830	-16,772290	4,588825	11,651159	0,034916	-0,081344	-0,100013	-6,618509	-0,857468	-0,769838	0,034916	-0,081344	-0,100013	-6,618509	-0,857468	-0,769838
09:44:43,39	0,613013	3,216938	-0,064999	-1,013007	-0,165987	-0,508984	0,034916	-0,081344	-0,100013	-0,233042	1,883426	-0,769838	-0,558713	-2,889245	-1,163893	-16,714926	4,563878	11,656869	0,034792	-0,086152	-0,103076	-6,738864	-0,792028	-0,764128	0,034792	-0,086152	-0,103076	-6,738864	-0,792028	-0,764128
09:44:43,44	0,613013	3,216938	-0,064999	-1,013007	-0,165987	-0,508984	0,032937	-0,081570	-0,101186	-0,199958	1,769833	-0,772779	-0,558248	-2,884795	-1,161985	-16,768359	4,577292	11,667118	0,032937	-0,081570	-0,101186	-6,603234	-0,815709	-0,772779	0,032937	-0,081570	-0,101186	-6,603234	-0,815709	-0,772779
09:44:43,49	0,613013	3,216938	-0,064999	-1,013007	-0,165987	-0,508984	0,032937	-0,081570	-0,101186	-0,199958	1,769833	-0,772779	-0,564922	-2,886450	-1,159989	-16,767789	4,551141	11,653163	0,032937	-0,081570	-0,101186	-6,603234	-0,815709	-0,772779	0,032937	-0,081570	-0,101186	-6,603234	-0,815709	-0,772779
09:44:43,54	0,613013	3,216938	-0,064999	-1,013007	-0,165987	-0,508984	0,029021	-0,092803	-0,099776	0,361675	1,647128	-0,777702	-0,557746	-2,890408	-1,164950	-16,734405	4,538251	11,676267	0,029021	-0,092803	-0,099776	-6,923392	-0,631016	-0,777702	0,029021	-0,092803	-0,099776	-6,923392	-0,631016	-0,777702
09:44:43,59	0,613013	3,216938	-0,064999	-1,013007	-0,165987	-0,508984	0,029021	-0,092803	-0,099776	0,361675	1,647128	-0,777702	-0,557615	-2,888748	-1,163917	-16,769721	4,616970	11,659411	0,029021	-0,092803	-0,099776	-6,923392	-0,631016	-0,777702	0,029021	-0,092803	-0,099776	-6,923392	-0,631016	-0,777702
09:44:43,64	0,613013	3,216938	-0,064999	-1,013007	-0,165987	-0,508984	0,033813	-0,086854	-0,103100	0,079164	1,814207	-0,761586	-0,562423	-2,887005	-1,163172	-16,806836	4,605609	11,658403	0,033813	-0,086854	-0,103100	-6,738879	-0,840078	-0,761586	0,033813	-0,086854	-0,103100	-6,738879	-0,840078	-0,761586
09:44:43,69	0,613013	3,216938	-0,064999	-1,013007	-0,165987	-0,508984	0,034707	-0,081820	-0,102355	-0,211018	1,834276	-0,762594	-0,558512	-2,888801	-1,162089	-16,776771	4,602309	11,640781	0,034707	-0,081820	-0,102355	-6,633866	-0,890254	-0,762594	0,034707	-0,081820	-0,102355	-6,633866	-0,890254	-0,762594
09:44:43,74	0,613013	3,216938	-0,064999	-1,013007	-0,165987	-0,508984	0,034307	-0,086104	-0,101272	0,023931	1,841158	-0,780216	-0,557711	-2,885602	-1,161231	-16,806132	4,600655	11,653234	0,034307	-0,086104	-0,101272	-6,735219	-0,851964	-0,780216	0,034307	-0,086104	-0,101272	-6,735219	-0,851964	-0,780216
09:44:43,79	0,613013	3,216938	-0,064999	-1,013007	-0,165987	-0,508984	0,031136	-0,085199	-0,100414	-0,039253	1,651647	-0,767763	-0,555254	-2,888828	-1,164297	-16,758714	4,593419	11,659171	0,031136	-0,085199	-0,100414	-6,727344	-0,792522	-0,767763	0,031136	-0,085199	-0,100414	-6,727344	-0,792522	-0,767763
09:44:43,84	0,613013	3,216938	-0,064999	-1,013007	-0,165987	-0,508984	0,032701	-0,088939	-0,103480	0,172683	1,777728	-0,761826	-0,557604	-2,887634	-1,166234	-16,741883	4,577931	11,669142	0,032842	-0,086307	-0,105417	-6,744280	-0,770731	-0,751855	0,032842	-0,086307	-0,105417	-6,744280	-0,770731	-0,751855
09:44:43,89	0,613013	3,216938	-0,064999	-1,013007	-0,165987	-0,508984	0,032842	-0,086307	-0,105417	0,030843	1,807366	-0,751855	-0,552904	-2,883671	-1,160043	-16,751960	4,579420	11,652390	0,032842	-0,086307	-0,105417	-6,744280	-0,770731	-0,751855	0,032842	-0,086307	-0,105417	-6,744280	-0,770731	-0,751855
09:44:43,94	0,613013	3,216938	-0,064999	-1,013007	-0,165987	-0,508984	0,033314	-0,090788	-0,101103	0,289454	1,855558	-0,744563	-0,553959	-2,890283	-1,161921	-16,708609	4,588289	11,676434	0,033314	-0,090788	-0,101103	-6,837415	-0,759607	-0,744563	0,033314	-0,090788	-0,101103	-6,837415	-0,759607	-0,744563
09:44:43,99	0,613013	3,216938	-0,064999	-1,013007	-0,165987	-0,508984	0,033314	-0,090788	-0,101103	0,289454	1,855558	-0,744563	-0,557814	-2,889869	-1,164714	-16,836813	4,542462	11,667689	0,033314	-0,090788	-0,101103	-6,837415	-0,759607	-0,744563	0,033314	-0,090788	-0,101103	-6,837415	-0,759607	-0,744563
09:44:44,04	0,613013	3,216938	-0,064999	-1,013007	-0,165987	-0,508984	0,034883	-0,087243	-0,103897	0,001307	1,849043	-0,753308	-0,553665	-2,883621	-1,165131	-16,770088	4,578670	11,703977	0,034883	-0,087243	-0,103897	-6,847253	-0,889306	-0,753308	0,034883	-0,087243	-0,103897	-6,847253	-0,889306	-0,753308
09:44:44,09	0,613013	3,216938	-0,064999	-1,013007	-0,165987	-0,508984	0,034468	-0,090674	-0,100721	0,266691	1,874420	-0,729872	-0,559398	-2,891381	-1,162516	-16,719883	4,562278	11,670939	0,034468	-0,090674	-0,100721	-6,851207	-0,831291	-0,729872	0,034468	-0,090674	-0,100721	-6,851207	-0,831291	-0,729872
09:44:44,14	0,613013	3,216938	-0,064999	-1,013007	-0,165987	-0,508984	0,039445	-0,088790	-0,101900	0,143733	2,150006	-0,760421	-0,558755	-2,894594	-1,162717	-16,750612	4,564232	11,660576	0,039445	-0,088790	-0,101900	-6,826308	-0,946418	-0,760421	0,039445	-0,088790	-0,101900	-6,826308	-0,946418	-0,760421
09:44:44,19	0,613013	3,216938	-0,064999	-1,013007	-0,165987	-0,508984	0,037798	-0,082315	-0,103075	-0,192529	2,042801	-0,725377	-0,563539	-2,889930	-1,163892	-16,769091	4,575407	11,695620	0,037798	-0,082315	-0,103075	-6,654282	-0,924378	-0,725377	0,037798	-0,082315	-0,103075	-6,654282	-0,924378	-0,725377
09:44:44,24	0,613013	3,216938	-0,064999	-1,013007	-0,165987	-0,508984	0,037798	-0,082315	-0,103075	-0,192529	2,042801	-0,725377	-0,559423	-2,888576	-1,161573	-16,730655	4,570232	11,654992	0,037798	-0,082315	-0,103075	-6,654282	-0,924378	-0,725377	0,037798	-0,082315	-0,103075	-6,654282	-0,924378	-0,725377
09:44:44,29	0,613013	3,216938	-0,064999	-1,013007	-0,165987	-0,508984	0,034567	-0,085203	-0,100756	-0,027634	1,910658	-0,766005	-0,557756	-2,887062	-1,161230	-16,824024	4,581293	11,657417	0,034567	-0,085203	-0,100756	-6,716069	-0,802879	-0,766005	0,034567	-0,085203	-0,100756	-6,716069	-0,802879	-0,766005
09:44:44,34	0,613013	3,216938	-0,064999	-1,013007	-0,165987	-0,508984	0,032423	-0,085889	-0,100413	-0,029068	1,712764	-0,763580	-0,558283	-2,887757	-1,161994	-16,781569	4,538513	11,646191	0,032423	-0,085889	-0,100413	-6,771354	-0,832446	-0,763580	0,032423	-0,085889	-0,100413	-6,771354	-0,832446	-0,763580
09:44:44,39	0,613013	3,216938	-0,064999	-1,013007	-0,165987	-0,508984	0,037032	-0,089300	-0,103853	0,144671	1,989813	-0,739008	-0,557107	-2,892759	-1,164670	-16,793474	4,559448	11,681989	0,037032	-0,089300	-0,103853	-6,865394	-0,917205	-0,739008	0,037032	-0,089300	-0,103853	-6,865394	-0,917205	-0,739008
09:44:44,44	0,613013	3,216938	-0,064999	-1,013007	-0,165987	-0,508984	0,037032	-0,089300	-0,103853	0,144671	1,989813	-0,739008	-0,560590	-2,891441	-1,160028	-16,764040	4,516904	11,648022	0,037032	-0,089300	-0,103853	-6,865394	-0,917205	-0,739008	0,037032	-0,089300	-0,103853	-6,865394	-0,917205	-0,739008
09:44:44,49	0,613013	3,216938	-0,064999	-1,013007	-0,165987	-0,508984	0,037632	-0,085625	-0,099211	-0,068588	2,067769	-0,772975	-0,564435	-2,891676	-1,162078	-16,789580	4,580274	11,656919	0,037632	-0,085625	-0,099211	-6,790116	-0,886339	-0,772975	0,037632	-0,085625	-0,099211	-6,790116	-0,886339	-0,772975
09:44:44,54	0,613013	3,216938	-0,064999	-1,013007	-0,165987	-0,508984	0,039758	-0,082412	-0,101261	-0,193542	2,124533	-0,764078	-0,556507	-2,885108	-1,160586	-16,733932	4,573131	11,691875	0,039758	-0,082412	-0,101261	-6,662869	-0,996490	-0,764078	0,039758	-0,082412	-0,101261	-6,662869	-0,996490	-0,764078
09:44:44,59	0,613013	3,216938	-0,064999	-1,013007	-0,165987	-0,508984	0,030107	-0,085994	-0,099769	0,014374	1,674411	-0,729122	-0,559412	-2,892174	-1,159929	-16,727952	4,543467	11,664687	0,037678	-0,087011	-0,099112	-6,785802	-0,869589	-0,756310	0,037678	-0,087011	-0,099112	-6,785802	-0,869589	-0,756310
09:44:44,64	0,613013	3,216938	-0,064999	-1,013007	-0,165987	-0,508984	0,037678	-0,087011	-0,099112	0,044541	2,088136	-0,756310	-0,562905	-2,883454	-1,160053	-16,756503	4,614604	11,661564	0,037678	-0,087011	-0,099112	-6,785802	-0,869589	-0,756310	0,037678	-0,087011	-0,099112	-6,785802	-0,869589	-0,756310
09:44:44,69	0,613013	3,216938	-0,064999	-1,013007	-0,165987	-0,508984	0,031873	-0,079626	-0,099236	-0,292142	1,725977	-0,759433	-0,557841	-2,886266	-1,160152	-16,786134	4,554344	11,650767	0,031873	-0,079626	-0,099236	-6,542771	-0,776048	-0,759433	0,031873	-0,079626	-0,099236	-6,542771	-0,776048	-0,759433
09:44:44,74	0,613013	3,216938	-0,064999	-1,013007	-0,165987	-0,508984	0,031118	-0,090746	-0,103445	0,241831	1,731900	-0,728925	-0,552898	-2,888360	-1,164262	-16,739531	4,553684	11,692072	0,031118	-0,090746	-0,103445	-6,881726	-0,710895	-0,728925	0,031118	-0,090746	-0,103445	-6,881726	-0,710895	-0,728925
09:44:44,79	0,613013	3,216938	-0,064999	-1,013007	-0,165987	-0,508984	0,031118	-0,090746	-0,103445	0,241831	1,731900	-0,728925	-0,554087	-2,891157	-1,161145	-16,757787	4,555987	11,699507	0,031118	-0,090746	-0,103445	-6,881726	-0,710895	-0,728925	0,031118	-0,090746	-0,103445	-6,881726	-0,710895	-0,728925
09:44:44,84	0,613013	3,216938	-0,064999	-1,013007	-0,165987	-0,508984	0,034942	-0,086185	-0,104222	-0,002625	1,956057	-0,735258	-0,558760	-2,889391	-1,165039	-16,721242	4,534716	11,685739	0,034942	-0,086185	-0,104222	-6,768141	-0,786902	-0,735258	0,034942	-0,086185	-0,104222	-6,768141	-0,786902	-0,735258
09:44:44,89	0,613013	3,216938	-0,064999	-1,013007	-0,165987	-0,508984	0,031384	-0,085921	-0,103112	-0,055856	1,679751	-0,733807	-0,557209	-2,886178	-1,163930	-16,820042	4,546144	11,687190	0,031384	-0,085921	-0,103112	-6,800649	-0,783886	-0,733807	0,031384	-0,085921	-0,103112	-6,800649	-0,783886	-0,733807
09:44:44,94	0,613013	3,216938	-0,064999	-1,013007	-0,165987	-0,508984	0,031384	-0,085921	-0,103112	-0,055856	1,679751	-0,733807	-0,558343	-2,886667	-1,163589	-16,822233	4,583795	11,624955	0,031384	-0,085921	-0,103112	-6,800649	-0,783886	-0,733807	0,031384	-0,085921	-0,103112	-6,800649	-0,783886	-0,733807
09:44:44,99	0,613013	3,216938	-0,064999	-1,013007	-0,165987	-0,508984	0,035017	-0,086212	-0,101896	-0,006954	1,949910	-0,736567	-0,558774	-2,889470	-1,162713	-16,732811	4,534787	11,684430	0,035017	-0,086212	-0,101896	-6,774576	-0,798947	-0,736567	0,035017	-0,086212	-0,101896	-6,774576	-0,798947	-0,736567
09:44:45,04	0,613013	3,216938	-0,064999	-1,013007	-0,165987	-0,508984	0,037073	-0,082494	-0,100148	-0,199405	1,961856	-0,765845	-0,563022	-2,889391	-1,160965	-16,814598	4,583038	11,655152	0,037073	-0,082494	-0,100148	-6,675151	-0,948381	-0,765845	0,037073	-0,082494	-0,100148	-6,675151	-0,948381	-0,765845
09:44:45,09	0,613013	3,216938	-0,064999	-1,013007	-0,165987	-0,508984	0,031810	-0,086280	-0,102333	0,001040	1,716176	-0,753219	-0,557111	-2,886727	-1,163150	-16,788585	4,572096	11,667778	0,031810	-0,086280	-0,102333	-6,771971	-0,780911	-0,753219	0,031810	-0,086280	-0,102333	-6,771971	-0,780911	-0,753219
09:44:45,14	0,613013	3,216938	-0,064999	-1,013007	-0,165987	-0,508984	0,035091	-0,088936	-0,099984	0,111181	1,940439	-0,776502	-0,556451	-2,890896	-1,160801	-16,756095	4,521053	11,644495	0,035091	-0,088936	-0,099984	-6,870308	-0,814195	-0,776502	0,035091	-0,088936	-0,099984	-6,870308	-0,814195	-0,776502
09:44:45,19	0,613013	3,216938	-0,064999	-1,013007	-0,165987	-0,508984	0,027613	-0,086668	-0,102716	0,047848	1,533234	-0,757177	-0,554676	-2,883285	-1,163533	-16,744674	4,577515	11,663820	0,027613	-0,086668	-0,102716	-6,755596	-0,634363	-0,757177	0,027613	-0,086668	-0,102716	-6,755596	-0,634363	-0,757177
09:44:45,24	0,613013	3,216938	-0,064999	-1,013007	-0,165987	-0,508984	0,027613	-0,086668	-0,102716	0,047848	1,533234	-0,757177	-0,556487	-2,892556	-1,163125	-16,781029	4,550311	11,661385	0,027613	-0,086668	-0,102716	-6,755596	-0,634363	-0,757177	0,027613	-0,086668	-0,102716	-6,755596	-0,634363	-0,757177
09:44:45,29	0,613013	3,216938	-0,064999	-1,013007	-0,165987	-0,508984	0,031287	-0,085404	-0,100736	0,040690	1,750650	-0,750120	-0,557609	-2,885835	-1,161553	-16,692560	4,615083	11,670877	0,031287	-0,085404	-0,100736	-6,663497	-0,705387	-0,750120	0,031287	-0,085404	-0,100736	-6,663497	-0,705387	-0,750120
09:44:45,34	0,613013	3,216938	-0,064999	-1,013007	-0,165987	-0,508984	0,031287	-0,085404	-0,100736	0,040690	1,750650	-0,750120	-0,559888	-2,887478	-1,162545	-16,713845	4,568278	11,651393	0,033849	-0,084251	-0,101728	-6,684120	-0,768316	-0,769604	0,033849	-0,084251	-0,101728	-6,684120	-0,768316	-0,769604
09:44:45,39	0,613013	3,216938	-0,064999	-1,013007	-0,165987	-0,508984	0,033861	-0,086988	-0,101072	0,014883	1,890807	-0,754971	-0,563018	-2,887605	-1,159678	-16,806286	4,569447	11,650076	0,033861	-0,086988	-0,101072	-6,813700	-0,767281	-0,754971	0,033861	-0,086988	-0,101072	-6,813700	-0,767281	-0,754971
09:44:45,44	0,613013	3,216938	-0,064999	-1,013007	-0,165987	-0,508984	0,033861	-0,086988	-0,101072	0,014883	1,890807	-0,754971	-0,555392	-2,888084	-1,160907	-16,700505	4,622868	11,656732	0,033861	-0,086988	-0,101072	-6,813700	-0,767281	-0,754971	0,033861	-0,086988	-0,101072	-6,813700	-0,767281	-0,754971
09:44:45,49	0,613013	3,216938	-0,064999	-1,013007	-0,165987	-0,508984	0,030779	-0,085218	-0,102392	-0,004191	1,668213	-0,754475	-0,557515	-2,885303	-1,163209	-16,758695	4,612578	11,666522	0,030779	-0,085218	-0,102392	-6,693820	-0,747948	-0,754475	0,030779	-0,085218	-0,102392	-6,693820	-0,747948	-0,754475
09:44:45,54	0,613013	3,216938	-0,064999	-1,013007	-0,165987	-0,508984	0,036215	-0,084796	-0,102307	-0,091398	1,984064	-0,745915	-0,560599	-2,889800	-1,163124	-16,762613	4,539474	11,675082	0,036215	-0,084796	-0,102307	-6,747908	-0,858853	-0,745915	0,036215	-0,084796	-0,102307	-6,747908	-0,858853	-0,745915
09:44:45,59	0,613013	3,216938	-0,064999	-1,013007	-0,165987	-0,508984	0,036215	-0,084796	-0,102307	-0,091398	1,984064	-0,745915	-0,554014	-2,884621	-1,161248	-16,722395	4,589056	11,664909	0,036215	-0,084796	-0,102307	-6,747908	-0,858853	-0,745915	0,036215	-0,084796	-0,102307	-6,747908	-0,858853	-0,745915
09:44:45,64	0,613013	3,216938	-0,064999	-1,013007	-0,165987	-0,508984	0,028438	-0,087909	-0,100431	0,133520	1,589677	-0,756088	-0,555445	-2,887841	-1,163483	-16,708937	4,601212	11,683964	0,028438	-0,087909	-0,100431	-6,767351	-0,642713	-0,756088	0,028438	-0,087909	-0,100431	-6,767351	-0,642713	-0,756088
09:44:45,69	0,613013	3,216938	-0,064999	-1,013007	-0,165987	-0,508984	0,031942	-0,088280	-0,102665	0,170065	1,777459	-0,737033	-0,556568	-2,888522	-1,163154	-16,807984	4,550096	11,662258	0,031942	-0,088280	-0,102665	-6,759924	-0,729990	-0,737033	0,031942	-0,088280	-0,102665	-6,759924	-0,729990	-0,737033
09:44:45,74	0,613013	3,216938	-0,064999	-1,013007	-0,165987	-0,508984	0,033094	-0,087648	-0,102337	0,043415	1,777141	-0,758739	-0,556470	-2,884243	-1,162000	-16,771648	4,598495	11,648849	0,033094	-0,087648	-0,102337	-6,836971	-0,820736	-0,758739	0,033094	-0,087648	-0,102337	-6,836971	-0,820736	-0,758739
09:44:45,79	0,613013	3,216938	-0,064999	-1,013007	-0,165987	-0,508984	0,030598	-0,086302	-0,105157	-0,010027	1,607975	-0,728585	-0,556486	-2,885687	-1,165974	-16,833776	4,584123	11,692412	0,030598	-0,086302	-0,105157	-6,784717	-0,793930	-0,728585	0,030598	-0,086302	-0,105157	-6,784717	-0,793930	-0,728585
09:44:45,84	0,613013	3,216938	-0,064999	-1,013007	-0,165987	-0,508984	0,033652	-0,090091	-0,102705	0,176775	1,839318	-0,763980	-0,554732	-2,890227	-1,163522	-16,776078	4,538991	11,657017	0,033652	-0,090091	-0,102705	-6,895367	-0,802327	-0,763980	0,033652	-0,090091	-0,102705	-6,895367	-0,802327	-0,763980
09:44:45,89	0,613013	3,216938	-0,064999	-1,013007	-0,165987	-0,508984	0,033652	-0,090091	-0,102705	0,176775	1,839318	-0,763980	-0,560051	-2,883328	-1,162581	-16,772832	4,555927	11,664326	0,033652	-0,090091	-0,102705	-6,895367	-0,802327	-0,763980	0,033652	-0,090091	-0,102705	-6,895367	-0,802327	-0,763980
09:44:45,94	0,613013	3,216938	-0,064999	-1,013007	-0,165987	-0,508984	0,030336	-0,082035	-0,101764	-0,225854	1,661276	-0,756671	-0,556443	-2,893310	-1,162728	-16,761714	4,543860	11,655789	0,030336	-0,082035	-0,101764	-6,665590	-0,720134	-0,756671	0,030336	-0,082035	-0,101764	-6,665590	-0,720134	-0,756671
09:44:45,99	0,613013	3,216938	-0,064999	-1,013007	-0,165987	-0,508984	0,032693	-0,083978	-0,102088	-0,124083	1,778432	-0,772833	-0,559547	-2,886340	-1,162905	-16,777126	4,559268	11,648164	0,032693	-0,083978	-0,102088	-6,716328	-0,787974	-0,772833	0,032693	-0,083978	-0,102088	-6,716328	-0,787974	-0,772833
09:44:46,04	0,613013	3,216938	-0,064999	-1,013007	-0,165987	-0,508984	0,032693	-0,083978	-0,102088	-0,124083	1,778432	-0,772833	-0,564384	-2,885784	-1,162097	-16,755655	4,592070	11,645730	0,032693	-0,083978	-0,102088	-6,716328	-0,787974	-0,772833	0,032693	-0,083978	-0,102088	-6,716328	-0,787974	-0,772833
09:44:46,09	0,613013	3,216938	-0,064999	-1,013007	-0,165987	-0,508984	0,034630	-0,079510	-0,101280	-0,317264	1,881347	-0,775267	-0,555515	-2,892323	-1,162973	-16,736243	4,556933	11,706065	0,034630	-0,079510	-0,101280	-6,558789	-0,837110	-0,775267	0,034630	-0,079510	-0,101280	-6,558789	-0,837110	-0,775267
09:44:46,14	0,613013	3,216938	-0,064999	-1,013007	-0,165987	-0,508984	0,035858	-0,090460	-0,102156	0,231435	1,979604	-0,714932	-0,557020	-2,879352	-1,163135	-16,726744	4,581424	11,692768	0,025378	-0,082672	-0,102317	-6,637355	-0,561575	-0,728229	0,025378	-0,082672	-0,102317	-6,637355	-0,561575	-0,728229
09:44:46,19	0,613013	3,216938	-0,064999	-1,013007	-0,165987	-0,508984	0,036095	-0,087778	-0,101048	0,085440	2,004741	-0,742571	-0,557957	-2,891186	-1,161865	-16,728384	4,544885	11,678426	0,036095	-0,087778	-0,101048	-6,805116	-0,828725	-0,742571	0,036095	-0,087778	-0,101048	-6,805116	-0,828725	-0,742571
09:44:46,24	0,613013	3,216938	-0,064999	-1,013007	-0,165987	-0,508984	0,036095	-0,087778	-0,101048	0,085440	2,004741	-0,742571	-0,555297	-2,885676	-1,160813	-16,772465	4,583625	11,667029	0,036095	-0,087778	-0,101048	-6,805116	-0,828725	-0,742571	0,036095	-0,087778	-0,101048	-6,805116	-0,828725	-0,742571
09:44:46,29	0,613013	3,216938	-0,064999	-1,013007	-0,165987	-0,508984	0,029993	-0,087326	-0,099996	0,073470	1,629878	-0,753968	-0,557702	-2,890368	-1,165456	-16,720010	4,546278	11,640359	0,029993	-0,087326	-0,099996	-6,781642	-0,724560	-0,753968	0,029993	-0,087326	-0,099996	-6,781642	-0,724560	-0,753968
09:44:46,34	0,613013	3,216938	-0,064999	-1,013007	-0,165987	-0,508984	0,034330	-0,083740	-0,098819	-0,113391	1,865248	-0,746450	-0,560571	-2,887639	-1,159636	-16,764144	4,578364	11,674547	0,034330	-0,083740	-0,098819	-6,687013	-0,829659	-0,746450	0,034330	-0,083740	-0,098819	-6,687013	-0,829659	-0,746450
09:44:46,39	0,613013	3,216938	-0,064999	-1,013007	-0,165987	-0,508984	0,034330	-0,083740	-0,098819	-0,113391	1,865248	-0,746450	-0,558474	-2,890009	-1,165447	-16,742229	4,573942	11,669651	0,034330	-0,083740	-0,098819	-6,687013	-0,829659	-0,746450	0,034330	-0,083740	-0,098819	-6,687013	-0,829659	-0,746450
09:44:46,44	0,613013	3,216938	-0,064999	-1,013007	-0,165987	-0,508984	0,035335	-0,086741	-0,104630	0,049766	1,938687	-0,751346	-0,562878	-2,889179	-1,162370	-16,736952	4,556437	11,635840	0,035335	-0,086741	-0,104630	-6,759400	-0,835095	-0,751346	0,035335	-0,086741	-0,104630	-6,759400	-0,835095	-0,751346
09:44:46,49	0,613013	3,216938	-0,064999	-1,013007	-0,165987	-0,508984	0,029086	-0,091503	-0,104283	0,282608	1,560448	-0,769857	-0,551226	-2,886979	-1,165100	-16,795767	4,587777	11,651140	0,029086	-0,091503	-0,104283	-6,900383	-0,722775	-0,769857	0,029086	-0,091503	-0,104283	-6,900383	-0,722775	-0,769857
09:44:46,54	0,613013	3,216938	-0,064999	-1,013007	-0,165987	-0,508984	0,029086	-0,091503	-0,104283	0,282608	1,560448	-0,769857	-0,560644	-2,889291	-1,161200	-16,782750	4,526515	11,664081	0,029086	-0,091503	-0,104283	-6,900383	-0,722775	-0,769857	0,029086	-0,091503	-0,104283	-6,900383	-0,722775	-0,769857
09:44:46,59	0,613013	3,216938	-0,064999	-1,013007	-0,165987	-0,508984	0,035797	-0,084503	-0,100383	-0,127950	1,951344	-0,756916	-0,554699	-2,888329	-1,162046	-16,710995	4,597926	11,652780	0,031992	-0,089171	-0,101229	-6,787403	-0,731457	-0,768217	0,031992	-0,089171	-0,101229	-6,787403	-0,731457	-0,768217
09:44:46,64	0,613013	3,216938	-0,064999	-1,013007	-0,165987	-0,508984	0,036027	-0,088101	-0,104240	0,082429	1,978142	-0,749345	-0,557643	-2,891289	-1,165057	-16,758268	4,539262	11,671652	0,036027	-0,088101	-0,104240	-6,833490	-0,849994	-0,749345	0,036027	-0,088101	-0,104240	-6,833490	-0,849994	-0,749345
09:44:46,69	0,613013	3,216938	-0,064999	-1,013007	-0,165987	-0,508984	0,036027	-0,088101	-0,104240	0,082429	1,978142	-0,749345	-0,556987	-2,881857	-1,164315	-16,726901	4,600939	11,659831	0,036027	-0,088101	-0,104240	-6,833490	-0,849994	-0,749345	0,036027	-0,088101	-0,104240	-6,833490	-0,849994	-0,749345
09:44:46,74	0,613013	3,216938	-0,064999	-1,013007	-0,165987	-0,508984	0,027645	-0,083273	-0,100374	-0,113519	1,515310	-0,724117	-0,557633	-2,881616	-1,161192	-16,754080	4,600480	11,696880	0,027645	-0,083273	-0,100374	-6,650437	-0,654861	-0,724117	0,027645	-0,083273	-0,100374	-6,650437	-0,654861	-0,724117
09:44:46,79	0,613013	3,216938	-0,064999	-1,013007	-0,165987	-0,508984	0,038053	-0,084519	-0,100003	-0,104374	2,071448	-0,786257	-0,561758	-2,891253	-1,160820	-16,768974	4,544838	11,634740	0,038053	-0,084519	-0,100003	-6,739083	-0,915750	-0,786257	0,038053	-0,084519	-0,100003	-6,739083	-0,915750	-0,786257
09:44:46,84	0,613013	3,216938	-0,064999	-1,013007	-0,165987	-0,508984	0,038053	-0,084519	-0,100003	-0,104374	2,071448	-0,786257	-0,554702	-2,889023	-1,164447	-16,707327	4,602005	11,684513	0,032594	-0,089515	-0,103630	-6,791145	-0,746272	-0,736484	0,032594	-0,089515	-0,103630	-6,791145	-0,746272	-0,736484
09:44:46,89	0,613013	3,216938	-0,064999	-1,013007	-0,165987	-0,508984	0,028130	-0,087002	-0,103841	0,075123	1,577156	-0,718018	-0,554646	-2,883901	-1,164658	-16,724993	4,577575	11,702979	0,028130	-0,087002	-0,103841	-6,754563	-0,631062	-0,718018	0,028130	-0,087002	-0,103841	-6,754563	-0,631062	-0,718018
09:44:46,94	0,613013	3,216938	-0,064999	-1,013007	-0,165987	-0,508984	0,028130	-0,087002	-0,103841	0,075123	1,577156	-0,718018	-0,560561	-2,887059	-1,159642	-16,755738	4,568581	11,664548	0,028130	-0,087002	-0,103841	-6,754563	-0,631062	-0,718018	0,028130	-0,087002	-0,103841	-6,754563	-0,631062	-0,718018
09:44:46,99	0,613013	3,216938	-0,064999	-1,013007	-0,165987	-0,508984	0,033823	-0,083459	-0,098825	-0,132293	1,851042	-0,756449	-0,558761	-2,892041	-1,163896	-16,738883	4,544577	11,651231	0,037238	-0,087508	-0,103079	-6,803494	-0,867942	-0,769766	0,037238	-0,087508	-0,103079	-6,803494	-0,867942	-0,769766
09:44:47,04	0,613013	3,216938	-0,064999	-1,013007	-0,165987	-0,508984	0,037238	-0,087508	-0,103079	0,065917	2,055218	-0,769766	-0,557514	-2,885945	-1,163116	-16,723105	4,642791	11,679085	0,037238	-0,087508	-0,103079	-6,803494	-0,867942	-0,769766	0,037238	-0,087508	-0,103079	-6,803494	-0,867942	-0,769766
09:44:47,09	0,613013	3,216938	-0,064999	-1,013007	-0,165987	-0,508984	0,031335	-0,085541	-0,102298	0,056542	1,712828	-0,741912	-0,557699	-2,882875	-1,163962	-16,788120	4,597164	11,645315	0,031335	-0,085541	-0,102298	-6,658407	-0,746960	-0,741912	0,031335	-0,085541	-0,102298	-6,658407	-0,746960	-0,741912
09:44:47,14	0,613013	3,216938	-0,064999	-1,013007	-0,165987	-0,508984	0,037756	-0,089150	-0,104600	0,143835	2,086097	-0,735179	-0,557598	-2,893311	-1,165418	-16,739191	4,536138	11,685818	0,037756	-0,089150	-0,104600	-6,854469	-0,877711	-0,735179	0,037756	-0,089150	-0,104600	-6,854469	-0,877711	-0,735179
09:44:47,19	0,613013	3,216938	-0,064999	-1,013007	-0,165987	-0,508984	0,037756	-0,089150	-0,104600	0,143835	2,086097	-0,735179	-0,554079	-2,887656	-1,162348	-16,753229	4,575161	11,667411	0,037756	-0,089150	-0,104600	-6,854469	-0,877711	-0,735179	0,037756	-0,089150	-0,104600	-6,854469	-0,877711	-0,735179
09:44:47,24	0,613013	3,216938	-0,064999	-1,013007	-0,165987	-0,508984	0,034576	-0,082929	-0,101709	-0,140441	1,911062	-0,733174	-0,561396	-2,887446	-1,162527	-16,727978	4,574946	11,687823	0,034576	-0,082929	-0,101709	-6,650397	-0,803144	-0,733174	0,034576	-0,082929	-0,101709	-6,650397	-0,803144	-0,733174
09:44:47,29	0,613013	3,216938	-0,064999	-1,013007	-0,165987	-0,508984	0,035611	-0,090630	-0,104627	0,253136	1,935226	-0,757104	-0,555245	-2,892193	-1,165444	-16,757074	4,583856	11,663894	0,035611	-0,090630	-0,104627	-6,861284	-0,860222	-0,757104	0,035611	-0,090630	-0,104627	-6,861284	-0,860222	-0,757104
09:44:47,34	0,613013	3,216938	-0,064999	-1,013007	-0,165987	-0,508984	0,035611	-0,090630	-0,104627	0,253136	1,935226	-0,757104	-0,556086	-2,885091	-1,163874	-16,771816	4,592410	11,650544	0,035611	-0,090630	-0,104627	-6,861284	-0,860222	-0,757104	0,035611	-0,090630	-0,104627	-6,861284	-0,860222	-0,757104
09:44:47,39	0,613013	3,216938	-0,064999	-1,013007	-0,165987	-0,508984	0,036540	-0,086371	-0,103836	0,011473	1,995891	-0,724954	-0,559398	-2,890868	-1,164654	-16,756465	4,560186	11,696043	0,036540	-0,086371	-0,103836	-6,768614	-0,872476	-0,724954	0,036540	-0,086371	-0,103836	-6,768614	-0,872476	-0,724954
09:44:47,44	0,613013	3,216938	-0,064999	-1,013007	-0,165987	-0,508984	0,033516	-0,086591	-0,102700	0,068530	1,840148	-0,767592	-0,557695	-2,888359	-1,163517	-16,732363	4,598945	11,653405	0,033516	-0,086591	-0,102700	-6,728826	-0,790852	-0,767592	0,033516	-0,086591	-0,102700	-6,728826	-0,790852	-0,767592
09:44:47,49	0,613013	3,216938	-0,064999	-1,013007	-0,165987	-0,508984	0,032767	-0,082055	-0,101586	-0,238960	1,778328	-0,779191	-0,561249	-2,885442	-1,162403	-16,787972	4,548332	11,641806	0,032767	-0,082055	-0,101586	-6,680268	-0,793846	-0,779191	0,032767	-0,082055	-0,101586	-6,680268	-0,793846	-0,779191
09:44:47,54	0,613013	3,216938	-0,064999	-1,013007	-0,165987	-0,508984	0,032767	-0,082055	-0,101586	-0,238960	1,778328	-0,779191	-0,563479	-2,889140	-1,163141	-16,754142	4,601259	11,657204	0,032767	-0,082055	-0,101586	-6,680268	-0,793846	-0,779191	0,032767	-0,082055	-0,101586	-6,680268	-0,793846	-0,779191
09:44:47,59	0,613013	3,216938	-0,064999	-1,013007	-0,165987	-0,508984	0,037084	-0,081973	-0,102323	-0,180491	2,005693	-0,763793	-0,550584	-2,884982	-1,162389	-16,763621	4,559101	11,629268	0,037084	-0,081973	-0,102323	-6,615335	-0,905436	-0,763793	0,037084	-0,081973	-0,102323	-6,615335	-0,905436	-0,763793
09:44:47,64	0,613013	3,216938	-0,064999	-1,013007	-0,165987	-0,508984	0,027036	-0,091061	-0,101571	0,250851	1,496040	-0,791729	-0,555058	-2,891160	-1,161878	-16,747152	4,531664	11,666596	0,027036	-0,091061	-0,101571	-6,897424	-0,626280	-0,791729	0,027036	-0,091061	-0,101571	-6,897424	-0,626280	-0,791729
09:44:47,69	0,613013	3,216938	-0,064999	-1,013007	-0,165987	-0,508984	0,032016	-0,081752	-0,100400	-0,207823	1,762124	-0,774439	-0,561135	-2,884641	-1,161217	-16,744765	4,577497	11,646558	0,032016	-0,081752	-0,100400	-6,625394	-0,751114	-0,774439	0,032016	-0,081752	-0,100400	-6,625394	-0,751114	-0,774439
09:44:47,74	0,613013	3,216938	-0,064999	-1,013007	-0,165987	-0,508984	0,032016	-0,081752	-0,100400	-0,207823	1,762124	-0,774439	-0,553715	-2,884472	-1,164207	-16,792443	4,546233	11,649981	0,032016	-0,081752	-0,100400	-6,625394	-0,751114	-0,774439	0,032016	-0,081752	-0,100400	-6,625394	-0,751114	-0,774439
09:44:47,79	0,613013	3,216938	-0,064999	-1,013007	-0,165987	-0,508984	0,036324	-0,083000	-0,102716	-0,186504	1,998390	-0,770305	-0,562209	-2,888996	-1,163534	-16,755957	4,533667	11,650692	0,036324	-0,083000	-0,102716	-6,702009	-0,853069	-0,770305	0,036324	-0,083000	-0,102716	-6,702009	-0,853069	-0,770305
09:44:47,84	0,613013	3,216938	-0,064999	-1,013007	-0,165987	-0,508984	0,033951	-0,089963	-0,102689	0,259104	1,840091	-0,762491	-0,554992	-2,890422	-1,163506	-16,744400	4,623453	11,658506	0,033951	-0,089963	-0,102689	-6,802991	-0,825060	-0,762491	0,033951	-0,089963	-0,102689	-6,802991	-0,825060	-0,762491
09:44:47,89	0,613013	3,216938	-0,064999	-1,013007	-0,165987	-0,508984	0,036195	-0,084161	-0,100399	-0,104487	1,979977	-0,795044	-0,561139	-2,889464	-1,161216	-16,755243	4,558280	11,625953	0,036195	-0,084161	-0,100399	-6,711088	-0,861330	-0,795044	0,036195	-0,084161	-0,100399	-6,711088	-0,861330	-0,795044
09:44:47,94	0,613013	3,216938	-0,064999	-1,013007	-0,165987	-0,508984	0,036195	-0,084161	-0,100399	-0,104487	1,979977	-0,795044	-0,553465	-2,890483	-1,160808	-16,766149	4,605110	11,638182	0,036195	-0,084161	-0,100399	-6,711088	-0,861330	-0,795044	0,036195	-0,084161	-0,100399	-6,711088	-0,861330	-0,795044
09:44:47,99	0,613013	3,216938	-0,064999	-1,013007	-0,165987	-0,508984	0,034659	-0,082918	-0,101092	-0,159964	1,896150	-0,757742	-0,561448	-2,887513	-1,161909	-16,754109	4,568181	11,663255	0,034659	-0,082918	-0,101092	-6,669016	-0,824601	-0,757742	0,034659	-0,082918	-0,101092	-6,669016	-0,824601	-0,757742
09:44:48,04	0,613013	3,216938	-0,064999	-1,013007	-0,165987	-0,508984	0,029424	-0,086979	-0,102725	0,045575	1,609452	-0,762352	-0,555313	-2,885010	-1,163542	-16,769463	4,570526	11,658645	0,029424	-0,086979	-0,102725	-6,782286	-0,700339	-0,762352	0,029424	-0,086979	-0,102725	-6,782286	-0,700339	-0,762352
09:44:48,09	0,613013	3,216938	-0,064999	-1,013007	-0,165987	-0,508984	0,032939	-0,085710	-0,100772	0,008371	1,802362	-0,773683	-0,558169	-2,887419	-1,161590	-16,746311	4,590382	11,647314	0,032939	-0,085710	-0,100772	-6,719892	-0,783368	-0,773683	0,032939	-0,085710	-0,100772	-6,719892	-0,783368	-0,773683
09:44:48,14	0,613013	3,216938	-0,064999	-1,013007	-0,165987	-0,508984	0,030586	-0,086190	-0,101972	-0,009274	1,622274	-0,767091	-0,556577	-2,885621	-1,162789	-16,817574	4,582364	11,653906	0,030586	-0,086190	-0,101972	-6,775172	-0,778707	-0,767091	0,030586	-0,086190	-0,101972	-6,775172	-0,778707	-0,767091
09:44:48,19	0,613013	3,216938	-0,064999	-1,013007	-0,165987	-0,508984	0,035314	-0,089100	-0,101915	0,158221	1,934431	-0,764364	-0,556421	-2,891171	-1,162732	-16,752077	4,563196	11,656634	0,035314	-0,089100	-0,101915	-6,836152	-0,837690	-0,764364	0,035314	-0,089100	-0,101915	-6,836152	-0,837690	-0,764364
09:44:48,24	0,613013	3,216938	-0,064999	-1,013007	-0,165987	-0,508984	0,035314	-0,089100	-0,101915	0,158221	1,934431	-0,764364	-0,561705	-2,888958	-1,163137	-16,741854	4,573851	11,651686	0,035314	-0,089100	-0,101915	-6,836152	-0,837690	-0,764364	0,035314	-0,089100	-0,101915	-6,836152	-0,837690	-0,764364
09:44:48,29	0,613013	3,216938	-0,064999	-1,013007	-0,165987	-0,508984	0,036040	-0,083417	-0,102320	-0,122970	1,975710	-0,769311	-0,557012	-2,891288	-1,163498	-16,758521	4,588562	11,677239	0,036040	-0,083417	-0,102320	-6,671206	-0,853404	-0,769311	0,036040	-0,083417	-0,102320	-6,671206	-0,853404	-0,769311
09:44:48,34	0,613013	3,216938	-0,064999	-1,013007	-0,165987	-0,508984	0,035557	-0,079911	-0,102742	-0,347925	1,913201	-0,763190	-0,557816	-2,888628	-1,160430	-16,842374	4,549032	11,689759	0,035557	-0,079911	-0,102742	-6,620911	-0,878011	-0,763190	0,035557	-0,079911	-0,102742	-6,620911	-0,878011	-0,763190
09:44:48,39	0,613013	3,216938	-0,064999	-1,013007	-0,165987	-0,508984	0,034201	-0,086147	-0,102670	0,054513	1,876586	-0,731268	-0,558422	-2,888730	-1,163487	-16,727104	4,606380	11,689729	0,034201	-0,086147	-0,102670	-6,707993	-0,808158	-0,731268	0,034201	-0,086147	-0,102670	-6,707993	-0,808158	-0,731268
09:44:48,44	0,613013	3,216938	-0,064999	-1,013007	-0,165987	-0,508984	0,034201	-0,086147	-0,102670	0,054513	1,876586	-0,731268	-0,559460	-2,887500	-1,161567	-16,739936	4,562100	11,675164	0,034201	-0,086147	-0,102670	-6,707993	-0,808158	-0,731268	0,034201	-0,086147	-0,102670	-6,707993	-0,808158	-0,731268
09:44:48,49	0,613013	3,216938	-0,064999	-1,013007	-0,165987	-0,508984	0,035055	-0,082752	-0,100791	-0,188664	1,903137	-0,775096	-0,561790	-2,887773	-1,161608	-16,775933	4,557615	11,645902	0,035055	-0,082752	-0,100791	-6,684677	-0,848718	-0,775096	0,035055	-0,082752	-0,100791	-6,684677	-0,848718	-0,775096
09:44:48,54	0,613013	3,216938	-0,064999	-1,013007	-0,165987	-0,508984	0,035055	-0,082752	-0,100791	-0,188664	1,903137	-0,775096	-0,553470	-2,881296	-1,163531	-16,724273	4,572111	11,663939	0,035055	-0,082752	-0,100791	-6,684677	-0,848718	-0,775096	0,035055	-0,082752	-0,100791	-6,684677	-0,848718	-0,775096
09:44:48,59	0,613013	3,216938	-0,064999	-1,013007	-0,165987	-0,508984	0,034357	-0,085072	-0,103833	-0,072850	1,892460	-0,705835	-0,559431	-2,888329	-1,164650	-16,756166	4,540615	11,715162	0,034357	-0,085072	-0,103833	-6,751002	-0,804602	-0,705835	0,034357	-0,085072	-0,103833	-6,751002	-0,804602	-0,705835
09:44:48,64	0,613013	3,216938	-0,064999	-1,013007	-0,165987	-0,508984	0,037477	-0,092338	-0,102669	0,317419	2,020465	-0,739448	-0,554698	-2,894663	-1,163486	-16,779562	4,568472	11,681549	0,037477	-0,092338	-0,102669	-6,931130	-0,921450	-0,739448	0,037477	-0,092338	-0,102669	-6,931130	-0,921450	-0,739448
