# Supplementary material for: Characterization of interfragmentary motion associated with common osteosynthesis devices for rat fracture healing studies
Source: PLoS One. 2017 Apr 28;12(4):e0176735. doi: 10.1371/journal.pone.0176735 (PMC5409164; doi:10.1371/journal.pone.0176735)
Supplement: S1 Dataset — (ZIP) [file pone.0176735.s001.zip › S1_Dataset/UlmExFix/Specimen01/ULM-Fix-EX_01W.txt]

%Tester: Sukopp Matthias
%Projekt: 
%Zeit: 13.03.2015 09:46:52
%Dateipfad: D:\Messungen\Fixator\Measurements\Fixator_20150313.txt
%Kommentar: Ulm-Fix-Ex_01-W
%VI Version: D:\LVProjekte\Fixator\HauptVI\Fixator_v0.12.vi
%Virtueller Drehpunkt: 	0,0000	0,0000	0,0000
%Sensor zu Hexapod (Mitte): 	0,000000	0,000000	-26,500000
%Sensor zu Hexapod Trans (Mitte): 	-0,500000	-0,866025	0,000000	-0,866025	0,500000	0,000000	0,000000	0,000000	1,000000
%Hexapod zu Labor (Mitte): 	0,612958	3,196960	-0,066974
%Hexapod zu Labor Trans (Mitte): 	0,999964	0,008061	-0,002755	-0,008011	0,999811	0,017702	0,002897	-0,017679	0,999840
%Labor zu CR (Mitte): 	0,000000	0,000000	78,500000
%Labor zu CR Trans (Mitte): 	1,000000	0,000000	0,000000	0,000000	1,000000	0,000000	0,000000	0,000000	1,000000
%Zentrum Sensormasse: 	0,000000	0,000000	2,000000
%Sensormasse: 	200,000000E-3
--------------------------------------------------
Time	X	Y	Z	U	V	W	Exp_ Fx	Exp_ Fy	Exp_ Fz	Exp_ Mx	Exp_ My	Exp_ Mz	Sen_ Fx	Sen_ Fy	Sen_ Fz	Sen_ Mx	Sen_ My	Sen_ Mz	Hex_ Fx	Hex_ Fy	Hex_ Fz	Hex_ Mx	Hex_ My	Hex_ Mz	Lab_ Fx	Lab_ Fy	Lab_ Fz	Lab_ Mx	Lab_ My	Lab_ Mz	Laser
09:46:52,18	0,612958	3,196960	-0,066974	-1,013017	-0,166002	-0,459015	0,038966	-0,015912	-0,053637	1,734555	0,675240	-1,189797	-0,617778	-2,859043	-1,113382	-15,285160	9,962804	11,201476	0,038966	-0,015912	-0,053637	0,485433	-2,383593	-1,189797	0,038966	-0,015912	-0,053637	0,485433	-2,383593	-1,189797
09:46:52,22	0,612958	3,196960	-0,066974	-1,013017	-0,166002	-0,459015	0,042108	-0,014301	-0,051326	1,635608	0,824568	-1,211374	-0,624596	-2,859655	-1,112143	-15,335725	9,942688	11,209623	0,042108	-0,014301	-0,051326	0,512981	-2,480881	-1,211374	0,042108	-0,014301	-0,051326	0,512981	-2,480881	-1,211374
09:46:52,27	0,612958	3,196960	-0,066974	-1,013017	-0,166002	-0,459015	0,042108	-0,014301	-0,051326	1,635608	0,824568	-1,211374	-0,626397	-2,855904	-1,112163	-15,347021	9,960145	11,215401	0,042108	-0,014301	-0,051326	0,512981	-2,480881	-1,211374	0,042108	-0,014301	-0,051326	0,512981	-2,480881	-1,211374
09:46:52,32	0,612958	3,196960	-0,066974	-1,013017	-0,166002	-0,459015	0,035313	-0,020110	-0,048589	1,996745	0,524577	-1,235360	-0,616167	-2,856675	-1,109407	-15,260013	9,967158	11,185637	0,035313	-0,020110	-0,048589	0,418079	-2,247487	-1,235360	0,035313	-0,020110	-0,048589	0,418079	-2,247487	-1,235360
09:46:52,37	0,612958	3,196960	-0,066974	-1,013017	-0,166002	-0,459015	0,035313	-0,020110	-0,048589	1,996745	0,524577	-1,235360	-0,618725	-2,862491	-1,114094	-15,360409	9,968244	11,188251	0,035313	-0,020110	-0,048589	0,418079	-2,247487	-1,235360	0,035313	-0,020110	-0,048589	0,418079	-2,247487	-1,235360
09:46:52,42	0,612958	3,196960	-0,066974	-1,013017	-0,166002	-0,459015	0,043408	-0,017865	-0,052871	1,805557	0,951427	-1,246184	-0,622159	-2,862563	-1,113688	-15,292096	9,899737	11,174813	0,043408	-0,017865	-0,052871	0,403150	-2,456071	-1,246184	0,043408	-0,017865	-0,052871	0,403150	-2,456071	-1,246184
09:46:52,47	0,612958	3,196960	-0,066974	-1,013017	-0,166002	-0,459015	0,043408	-0,017865	-0,052871	1,805557	0,951427	-1,246184	-0,617564	-2,854874	-1,114123	-15,331001	9,913846	11,173019	0,043408	-0,017865	-0,052871	0,403150	-2,456071	-1,246184	0,043408	-0,017865	-0,052871	0,403150	-2,456071	-1,246184
09:46:52,52	0,612958	3,196960	-0,066974	-1,013017	-0,166002	-0,459015	0,034451	-0,018000	-0,053306	1,805359	0,444953	-1,247978	-0,619134	-2,856786	-1,115224	-15,260867	9,980254	11,208457	0,034451	-0,018000	-0,053306	0,392331	-2,259476	-1,247978	0,034451	-0,018000	-0,053306	0,392331	-2,259476	-1,247978
09:46:52,57	0,612958	3,196960	-0,066974	-1,013017	-0,166002	-0,459015	0,041218	-0,021312	-0,053604	2,002534	0,801346	-1,180717	-0,618079	-2,862390	-1,114421	-15,314594	9,933222	11,240281	0,041218	-0,021312	-0,053604	0,329563	-2,434276	-1,180717	0,041218	-0,021312	-0,053604	0,329563	-2,434276	-1,180717
09:46:52,62	0,612958	3,196960	-0,066974	-1,013017	-0,166002	-0,459015	0,041474	-0,012570	-0,053290	1,553231	0,788060	-1,229293	-0,625777	-2,858241	-1,114108	-15,334995	9,951053	11,191704	0,041474	-0,012570	-0,053290	0,566447	-2,467634	-1,229293	0,041474	-0,012570	-0,053290	0,566447	-2,467634	-1,229293
09:46:52,67	0,612958	3,196960	-0,066974	-1,013017	-0,166002	-0,459015	0,041474	-0,012570	-0,053290	1,553231	0,788060	-1,229293	-0,619294	-2,855658	-1,114849	-15,317922	9,944588	11,232038	0,041474	-0,012570	-0,053290	0,566447	-2,467634	-1,229293	0,041474	-0,012570	-0,053290	0,566447	-2,467634	-1,229293
09:46:52,72	0,612958	3,196960	-0,066974	-1,013017	-0,166002	-0,459015	0,035995	-0,016894	-0,054032	1,780995	0,521202	-1,188959	-0,615154	-2,855930	-1,112529	-15,319118	9,945593	11,207120	0,034161	-0,020615	-0,051712	0,356483	-2,257365	-1,213877	0,034161	-0,020615	-0,051712	0,356483	-2,257365	-1,213877
09:46:52,77	0,612958	3,196960	-0,066974	-1,013017	-0,166002	-0,459015	0,034161	-0,020615	-0,051712	1,974746	0,424272	-1,213877	-0,616289	-2,865420	-1,112475	-15,316980	9,931981	11,224406	0,042947	-0,024377	-0,051658	0,246058	-2,481531	-1,196591	0,042947	-0,024377	-0,051658	0,246058	-2,481531	-1,196591
09:46:52,82	0,612958	3,196960	-0,066974	-1,013017	-0,166002	-0,459015	0,042947	-0,024377	-0,051658	2,159678	0,889790	-1,196591	-0,619339	-2,853535	-1,113339	-15,347885	9,967178	11,203387	0,042947	-0,024377	-0,051658	0,246058	-2,481531	-1,196591	0,042947	-0,024377	-0,051658	0,246058	-2,481531	-1,196591
09:46:52,87	0,612958	3,196960	-0,066974	-1,013017	-0,166002	-0,459015	0,040910	-0,014975	-0,053249	1,667622	0,780667	-1,191042	-0,616896	-2,857684	-1,112513	-15,310065	9,943899	11,216092	0,040910	-0,014975	-0,053249	0,492056	-2,430763	-1,191042	0,040910	-0,014975	-0,053249	0,492056	-2,430763	-1,191042
09:46:52,93	0,612958	3,196960	-0,066974	-1,013017	-0,166002	-0,459015	0,044041	-0,016804	-0,050121	1,743672	0,955368	-1,189360	-0,623395	-2,862581	-1,110939	-15,320574	9,908444	11,231637	0,044041	-0,016804	-0,050121	0,424576	-2,501882	-1,189360	0,044041	-0,016804	-0,050121	0,424576	-2,501882	-1,189360
09:46:52,97	0,612958	3,196960	-0,066974	-1,013017	-0,166002	-0,459015	0,037477	-0,016335	-0,052511	1,715066	0,595092	-1,224916	-0,620519	-2,856662	-1,113328	-15,339080	9,914245	11,196081	0,037477	-0,016335	-0,052511	0,432770	-2,346854	-1,224916	0,037477	-0,016335	-0,052511	0,432770	-2,346854	-1,224916
09:46:53,02	0,612958	3,196960	-0,066974	-1,013017	-0,166002	-0,459015	0,043259	-0,019776	-0,050912	1,907352	0,911546	-1,217273	-0,620430	-2,863389	-1,111729	-15,318709	9,917915	11,203724	0,043259	-0,019776	-0,050912	0,354951	-2,484260	-1,217273	0,043259	-0,019776	-0,050912	0,354951	-2,484260	-1,217273
09:46:53,07	0,612958	3,196960	-0,066974	-1,013017	-0,166002	-0,459015	0,044991	-0,022097	-0,050560	2,011859	0,977485	-1,265900	-0,619286	-2,866050	-1,111377	-15,347705	9,915967	11,155097	0,044991	-0,022097	-0,050560	0,277260	-2,554302	-1,265900	0,044991	-0,022097	-0,050560	0,277260	-2,554302	-1,265900
09:46:53,12	0,612958	3,196960	-0,066974	-1,013017	-0,166002	-0,459015	0,044991	-0,022097	-0,050560	2,011859	0,977485	-1,265900	-0,619193	-2,858856	-1,113665	-15,292907	9,973962	11,221854	0,044991	-0,022097	-0,050560	0,277260	-2,554302	-1,265900	0,044991	-0,022097	-0,050560	0,277260	-2,554302	-1,265900
09:46:53,17	0,612958	3,196960	-0,066974	-1,013017	-0,166002	-0,459015	0,040124	-0,018715	-0,051700	1,890757	0,756243	-1,230055	-0,620446	-2,861597	-1,113309	-15,310324	9,885289	11,174747	0,040124	-0,018715	-0,051700	0,421623	-2,393513	-1,230055	0,040124	-0,018715	-0,051700	0,421623	-2,393513	-1,230055
09:46:53,22	0,612958	3,196960	-0,066974	-1,013017	-0,166002	-0,459015	0,040124	-0,018715	-0,051700	1,890757	0,756243	-1,230055	-0,624674	-2,858839	-1,115676	-15,366130	9,942525	11,187962	0,040124	-0,018715	-0,051700	0,421623	-2,393513	-1,230055	0,040124	-0,018715	-0,051700	0,421623	-2,393513	-1,230055
09:46:53,27	0,612958	3,196960	-0,066974	-1,013017	-0,166002	-0,459015	0,041440	-0,013825	-0,054858	1,595502	0,763613	-1,233035	-0,622755	-2,859494	-1,114453	-15,283921	9,905473	11,204801	0,041440	-0,013825	-0,054858	0,510256	-2,489443	-1,233035	0,041440	-0,013825	-0,054858	0,510256	-2,489443	-1,233035
09:46:53,32	0,612958	3,196960	-0,066974	-1,013017	-0,166002	-0,459015	0,043155	-0,021040	-0,052472	1,967168	0,893493	-1,220870	-0,619283	-2,863932	-1,113289	-15,332642	9,919106	11,200127	0,043155	-0,021040	-0,052472	0,315509	-2,494176	-1,220870	0,043155	-0,021040	-0,052472	0,315509	-2,494176	-1,220870
09:46:53,37	0,612958	3,196960	-0,066974	-1,013017	-0,166002	-0,459015	0,035016	-0,020398	-0,051719	1,930758	0,484616	-1,224898	-0,615770	-2,856562	-1,112537	-15,321725	9,909336	11,196099	0,035016	-0,020398	-0,051719	0,329531	-2,264157	-1,224898	0,035016	-0,020398	-0,051719	0,329531	-2,264157	-1,224898
09:46:53,42	0,612958	3,196960	-0,066974	-1,013017	-0,166002	-0,459015	0,035016	-0,020398	-0,051719	1,930758	0,484616	-1,224898	-0,623402	-2,860028	-1,112118	-15,308844	9,888789	11,222291	0,041834	-0,015522	-0,051300	0,447389	-2,423406	-1,198706	0,041834	-0,015522	-0,051300	0,447389	-2,423406	-1,198706
09:46:53,47	0,612958	3,196960	-0,066974	-1,013017	-0,166002	-0,459015	0,039552	-0,017863	-0,049723	1,884786	0,774698	-1,216998	-0,620234	-2,859223	-1,110540	-15,231852	9,956593	11,203999	0,039552	-0,017863	-0,049723	0,482578	-2,330161	-1,216998	0,039552	-0,017863	-0,049723	0,482578	-2,330161	-1,216998
09:46:53,52	0,612958	3,196960	-0,066974	-1,013017	-0,166002	-0,459015	0,039552	-0,017863	-0,049723	1,884786	0,774698	-1,216998	-0,625165	-2,860764	-1,110571	-15,329364	9,938968	11,222755	0,039552	-0,017863	-0,049723	0,482578	-2,330161	-1,216998	0,039552	-0,017863	-0,049723	0,482578	-2,330161	-1,216998
09:46:53,57	0,612958	3,196960	-0,066974	-1,013017	-0,166002	-0,459015	0,043353	-0,014363	-0,049754	1,638793	0,896699	-1,198242	-0,618122	-2,857838	-1,112922	-15,327596	9,926461	11,201192	0,037297	-0,018999	-0,052105	0,378493	-2,338246	-1,219805	0,037297	-0,018999	-0,052105	0,378493	-2,338246	-1,219805
09:46:53,62	0,612958	3,196960	-0,066974	-1,013017	-0,166002	-0,459015	0,037297	-0,018999	-0,052105	1,869918	0,589569	-1,219805	-0,622239	-2,857274	-1,111788	-15,347771	9,983848	11,182539	0,037297	-0,018999	-0,052105	0,378493	-2,338246	-1,219805	0,037297	-0,018999	-0,052105	0,378493	-2,338246	-1,219805
09:46:53,67	0,612958	3,196960	-0,066974	-1,013017	-0,166002	-0,459015	0,038867	-0,015152	-0,050970	1,709460	0,625068	-1,238458	-0,618597	-2,859105	-1,112907	-15,299700	9,987534	11,197737	0,038867	-0,015152	-0,050970	0,520063	-2,426029	-1,238458	0,038867	-0,015152	-0,050970	0,520063	-2,426029	-1,238458
09:46:53,72	0,612958	3,196960	-0,066974	-1,013017	-0,166002	-0,459015	0,038632	-0,019221	-0,052090	1,948313	0,652636	-1,223260	-0,626346	-2,859451	-1,113686	-15,317748	9,927867	11,219321	0,038632	-0,019221	-0,052090	0,439443	-2,380013	-1,223260	0,038632	-0,019221	-0,052090	0,439443	-2,380013	-1,223260
09:46:53,77	0,612958	3,196960	-0,066974	-1,013017	-0,166002	-0,459015	0,042806	-0,012684	-0,052868	1,547660	0,883885	-1,201677	-0,620512	-2,854837	-1,115625	-15,337028	9,962819	11,252582	0,035894	-0,015428	-0,054808	0,499888	-2,327409	-1,168415	0,035894	-0,015428	-0,054808	0,499888	-2,327409	-1,168415
09:46:53,82	0,612958	3,196960	-0,066974	-1,013017	-0,166002	-0,459015	0,042938	-0,011311	-0,049391	1,459642	0,851212	-1,198470	-0,627601	-2,858879	-1,110209	-15,360304	9,933235	11,222527	0,042938	-0,011311	-0,049391	0,571744	-2,519458	-1,198470	0,042938	-0,011311	-0,049391	0,571744	-2,519458	-1,198470
09:46:53,87	0,612958	3,196960	-0,066974	-1,013017	-0,166002	-0,459015	0,042938	-0,011311	-0,049391	1,459642	0,851212	-1,198470	-0,617576	-2,856752	-1,113322	-15,345386	9,930243	11,201995	0,042938	-0,011311	-0,049391	0,571744	-2,519458	-1,198470	0,042938	-0,011311	-0,049391	0,571744	-2,519458	-1,198470
09:46:53,92	0,612958	3,196960	-0,066974	-1,013017	-0,166002	-0,459015	0,036083	-0,018929	-0,052505	1,860642	0,509168	-1,219002	-0,623939	-2,862905	-1,114077	-15,299325	9,904439	11,179761	0,036083	-0,018929	-0,052505	0,374737	-2,323384	-1,219002	0,036083	-0,018929	-0,052505	0,374737	-2,323384	-1,219002
09:46:53,97	0,612958	3,196960	-0,066974	-1,013017	-0,166002	-0,459015	0,039428	-0,022424	-0,051681	2,083960	0,732751	-1,225101	-0,616221	-2,861396	-1,112498	-15,281584	9,941422	11,195896	0,039428	-0,022424	-0,051681	0,323703	-2,362351	-1,225101	0,039428	-0,022424	-0,051681	0,323703	-2,362351	-1,225101
09:46:54,02	0,612958	3,196960	-0,066974	-1,013017	-0,166002	-0,459015	0,046619	-0,021752	-0,052811	2,018265	1,093493	-1,187615	-0,620399	-2,867287	-1,113628	-15,308361	9,921370	11,233382	0,046619	-0,021752	-0,052811	0,310757	-2,566063	-1,187615	0,046619	-0,021752	-0,052811	0,310757	-2,566063	-1,187615
09:46:54,07	0,612958	3,196960	-0,066974	-1,013017	-0,166002	-0,459015	0,035937	-0,018167	-0,054442	1,835550	0,495621	-1,207682	-0,618163	-2,856244	-1,115259	-15,343283	9,945794	11,213315	0,035937	-0,018167	-0,054442	0,409442	-2,325470	-1,207682	0,035937	-0,018167	-0,054442	0,409442	-2,325470	-1,207682
09:46:54,12	0,612958	3,196960	-0,066974	-1,013017	-0,166002	-0,459015	0,035937	-0,018167	-0,054442	1,835550	0,495621	-1,207682	-0,617391	-2,857852	-1,112893	-15,276959	9,972456	11,207097	0,035937	-0,018167	-0,054442	0,409442	-2,325470	-1,207682	0,035937	-0,018167	-0,054442	0,409442	-2,325470	-1,207682
09:46:54,17	0,612958	3,196960	-0,066974	-1,013017	-0,166002	-0,459015	0,036944	-0,019639	-0,052076	1,968344	0,592061	-1,213900	-0,624564	-2,860389	-1,110985	-15,327610	9,942725	11,189353	0,036944	-0,019639	-0,052076	0,426687	-2,308032	-1,213900	0,036944	-0,019639	-0,052076	0,426687	-2,308032	-1,213900
09:46:54,22	0,612958	3,196960	-0,066974	-1,013017	-0,166002	-0,459015	0,042728	-0,014696	-0,050168	1,660216	0,863830	-1,231644	-0,619198	-2,854435	-1,114071	-15,272536	9,941245	11,211808	0,042728	-0,014696	-0,050168	0,506613	-2,490307	-1,231644	0,042728	-0,014696	-0,050168	0,506613	-2,490307	-1,231644
09:46:54,27	0,612958	3,196960	-0,066974	-1,013017	-0,166002	-0,459015	0,034888	-0,016366	-0,053254	1,773332	0,504615	-1,209189	-0,622902	-2,858649	-1,110982	-15,365155	9,934774	11,223943	0,034888	-0,016366	-0,053254	0,488603	-2,234127	-1,209189	0,034888	-0,016366	-0,053254	0,488603	-2,234127	-1,209189
09:46:54,32	0,612958	3,196960	-0,066974	-1,013017	-0,166002	-0,459015	0,040390	-0,015265	-0,050164	1,664161	0,713706	-1,197054	-0,618579	-2,857295	-1,114434	-15,268745	9,954993	11,226648	0,037056	-0,018331	-0,053616	0,450326	-2,295147	-1,194349	0,037056	-0,018331	-0,053616	0,450326	-2,295147	-1,194349
09:46:54,38	0,612958	3,196960	-0,066974	-1,013017	-0,166002	-0,459015	0,040106	-0,018631	-0,051303	1,875151	0,729260	-1,200833	-0,618011	-2,858997	-1,111307	-15,287801	9,959063	11,249144	0,040106	-0,018631	-0,051303	0,412637	-2,419098	-1,200833	0,040106	-0,018631	-0,051303	0,412637	-2,419098	-1,200833
09:46:54,43	0,612958	3,196960	-0,066974	-1,013017	-0,166002	-0,459015	0,040106	-0,018631	-0,051303	1,875151	0,729260	-1,200833	-0,619210	-2,864216	-1,112484	-15,317306	9,974312	11,225444	0,040106	-0,018631	-0,051303	0,412637	-2,419098	-1,200833	0,040106	-0,018631	-0,051303	0,412637	-2,419098	-1,200833
09:46:54,48	0,612958	3,196960	-0,066974	-1,013017	-0,166002	-0,459015	0,043365	-0,021245	-0,051667	2,033307	0,890076	-1,195553	-0,625868	-2,859864	-1,112979	-15,487685	10,062525	11,226184	0,043365	-0,021245	-0,051667	0,365554	-2,514055	-1,195553	0,043365	-0,021245	-0,051667	0,365554	-2,514055	-1,195553
09:46:54,53	0,612958	3,196960	-0,066974	-1,013017	-0,166002	-0,459015	0,042925	-0,013303	-0,052162	1,611537	0,675532	-1,194814	-0,640305	-2,847484	-1,125145	-14,844083	11,168075	10,785691	0,042925	-0,013303	-0,052162	0,567217	-2,694049	-1,194814	0,042925	-0,013303	-0,052162	0,567217	-2,694049	-1,194814
09:46:54,58	0,612958	3,196960	-0,066974	-1,013017	-0,166002	-0,459015	0,039422	0,005389	-0,064328	1,918757	0,498018	-1,635306	-0,656231	-2,825459	-1,110104	-13,348478	11,532039	10,390574	0,039422	0,005389	-0,064328	2,341805	-2,596641	-1,635306	0,039422	0,005389	-0,064328	2,341805	-2,596641	-1,635306
09:46:54,63	0,612920	3,196892	-0,067031	-1,013008	-0,166015	-0,409031	0,028311	0,030194	-0,049287	1,691927	1,033451	-2,030423	-0,654894	-2,823790	-1,109077	-13,573534	11,592186	10,351061	0,028311	0,030194	-0,049287	4,062130	-1,188929	-2,030423	0,028311	0,030194	-0,049287	4,062130	-1,188929	-2,030423
09:46:54,68	0,612920	3,196892	-0,067031	-1,013008	-0,166015	-0,409031	0,031066	0,028352	-0,048977	1,771236	0,932348	-2,020502	-0,656013	-2,828766	-1,109795	-13,568328	11,639970	10,400495	0,031066	0,028352	-0,048977	3,996874	-1,506295	-2,020502	0,031066	0,028352	-0,048977	3,996874	-1,506295	-2,020502
09:46:54,73	0,612920	3,196892	-0,067031	-1,013008	-0,166015	-0,409031	0,031066	0,028352	-0,048977	1,771236	0,932348	-2,020502	-0,657887	-2,829419	-1,109045	-13,610640	11,605791	10,389268	0,032568	0,029648	-0,048228	3,980465	-1,565672	-2,031729	0,032568	0,029648	-0,048228	3,980465	-1,565672	-2,031729
09:46:54,78	0,612920	3,196892	-0,067031	-1,013008	-0,166015	-0,409031	0,026567	0,030462	-0,047497	1,619454	0,644302	-2,049269	-0,649609	-2,827527	-1,108276	-13,608119	11,643285	10,372306	0,026567	0,030462	-0,047497	4,010693	-1,441206	-2,049269	0,026567	0,030462	-0,047497	4,010693	-1,441206	-2,049269
09:46:54,83	0,612920	3,196892	-0,067031	-1,013008	-0,166015	-0,409031	0,026567	0,030462	-0,047497	1,619454	0,644302	-2,049269	-0,651989	-2,830327	-1,108255	-13,620824	11,634595	10,395545	0,026567	0,030462	-0,047497	4,010693	-1,441206	-2,049269	0,026567	0,030462	-0,047497	4,010693	-1,441206	-2,049269
09:46:54,88	0,612920	3,196892	-0,067031	-1,013008	-0,166015	-0,409031	0,030406	0,024087	-0,047438	1,962129	0,855262	-2,025453	-0,655588	-2,832491	-1,109055	-13,653172	11,624590	10,380564	0,030406	0,024087	-0,047438	3,852939	-1,531586	-2,025453	0,030406	0,024087	-0,047438	3,852939	-1,531586	-2,025453
09:46:54,93	0,612920	3,196892	-0,067031	-1,013008	-0,166015	-0,409031	0,034080	0,026121	-0,048237	1,831523	1,023294	-2,040433	-0,657489	-2,827214	-1,109107	-13,714298	11,661434	10,382859	0,030459	0,030406	-0,048290	3,996907	-1,627377	-2,038138	0,030459	0,030406	-0,048290	3,996907	-1,627377	-2,038138
09:46:54,98	0,612920	3,196892	-0,067031	-1,013008	-0,166015	-0,409031	0,030459	0,030406	-0,048290	1,610034	0,763680	-2,038138	-0,660990	-2,831846	-1,109083	-13,689558	11,599695	10,379320	0,030459	0,030406	-0,048290	3,996907	-1,627377	-2,038138	0,030459	0,030406	-0,048290	3,996907	-1,627377	-2,038138
09:46:55,03	0,612920	3,196892	-0,067031	-1,013008	-0,166015	-0,409031	0,036222	0,031122	-0,048265	1,531724	1,115617	-2,041677	-0,675982	-2,811622	-1,118158	-13,057878	12,640432	9,966344	0,036222	0,031122	-0,048265	3,974773	-1,727784	-2,041677	0,036222	0,031122	-0,048265	3,974773	-1,727784	-2,041677
09:46:55,08	0,612920	3,196892	-0,067031	-1,013008	-0,166015	-0,409031	0,026203	0,054217	-0,057341	1,547888	0,621326	-2,454653	-0,687413	-2,808776	-1,118168	-12,449283	12,843506	9,621041	0,026203	0,054217	-0,057341	5,803956	-1,435607	-2,454653	0,026203	0,054217	-0,057341	5,803956	-1,435607	-2,454653
09:46:55,13	0,612978	3,196971	-0,067013	-1,013018	-0,165995	-0,359047	0,023654	0,059074	-0,055053	1,671591	0,813457	-2,765539	-0,678914	-2,806986	-1,115870	-12,588592	12,803957	9,655458	0,023654	0,059074	-0,055053	6,308922	-1,043421	-2,765539	0,023654	0,059074	-0,055053	6,308922	-1,043421	-2,765539
09:46:55,18	0,612978	3,196971	-0,067013	-1,013018	-0,165995	-0,359047	0,027163	0,060349	-0,058144	1,622729	1,032111	-2,774706	-0,681773	-2,809388	-1,118962	-12,548529	12,800970	9,646291	0,027163	0,060349	-0,058144	6,360157	-1,100220	-2,774706	0,027163	0,060349	-0,058144	6,360157	-1,100220	-2,774706
09:46:55,23	0,612978	3,196971	-0,067013	-1,013018	-0,165995	-0,359047	0,027163	0,060349	-0,058144	1,622729	1,032111	-2,774706	-0,681256	-2,807721	-1,117060	-12,586142	12,804748	9,621752	0,027163	0,060349	-0,058144	6,360157	-1,100220	-2,774706	0,027163	0,060349	-0,058144	6,360157	-1,100220	-2,774706
09:46:55,28	0,612978	3,196971	-0,067013	-1,013018	-0,165995	-0,359047	0,025462	0,060736	-0,056243	1,587110	0,909168	-2,799245	-0,685263	-2,808233	-1,118577	-12,526083	12,800531	9,640535	0,025462	0,060736	-0,056243	6,354858	-1,089591	-2,799245	0,025462	0,060736	-0,056243	6,354858	-1,089591	-2,799245
09:46:55,33	0,612978	3,196971	-0,067013	-1,013018	-0,165995	-0,359047	0,027909	0,063949	-0,057759	1,446376	1,090531	-2,780462	-0,683640	-2,804249	-1,117476	-12,598734	12,831323	9,618244	0,027909	0,063949	-0,057759	6,466398	-1,100314	-2,780462	0,027909	0,063949	-0,057759	6,466398	-1,100314	-2,780462
09:46:55,38	0,612978	3,196971	-0,067013	-1,013018	-0,165995	-0,359047	0,023647	0,064536	-0,056659	1,406220	0,790618	-2,802753	-0,686549	-2,807497	-1,117825	-12,579417	12,812311	9,645735	0,023647	0,064536	-0,056659	6,472281	-1,065698	-2,802753	0,023647	0,064536	-0,056659	6,472281	-1,065698	-2,802753
09:46:55,43	0,612978	3,196971	-0,067013	-1,013018	-0,165995	-0,359047	0,031653	0,058412	-0,055789	1,743090	1,235122	-2,761221	-0,682339	-2,814245	-1,116606	-12,565107	12,833167	9,659776	0,031653	0,058412	-0,055789	6,328399	-1,249653	-2,761221	0,031653	0,058412	-0,055789	6,328399	-1,249653	-2,761221
09:46:55,48	0,612978	3,196971	-0,067013	-1,013018	-0,165995	-0,359047	0,023480	0,059831	-0,057422	1,652384	0,795424	-2,811890	-0,679482	-2,806456	-1,118239	-12,586258	12,825887	9,609107	0,023480	0,059831	-0,057422	6,349143	-1,047733	-2,811890	0,023480	0,059831	-0,057422	6,349143	-1,047733	-2,811890
09:46:55,53	0,612978	3,196971	-0,067013	-1,013018	-0,165995	-0,359047	0,025638	0,064032	-0,058598	1,408028	0,937358	-2,822972	-0,684199	-2,806225	-1,119415	-12,573488	12,788576	9,598025	0,025638	0,064032	-0,058598	6,434530	-1,075208	-2,822972	0,025638	0,064032	-0,058598	6,434530	-1,075208	-2,822972
09:46:55,58	0,612978	3,196971	-0,067013	-1,013018	-0,165995	-0,359047	0,028980	0,063603	-0,053913	1,427773	1,017490	-2,761245	-0,685499	-2,809334	-1,114731	-12,655875	12,833215	9,659752	0,028980	0,063603	-0,053913	6,420641	-1,257448	-2,761245	0,028980	0,063603	-0,053913	6,420641	-1,257448	-2,761245
09:46:55,63	0,612978	3,196971	-0,067013	-1,013018	-0,165995	-0,359047	0,028980	0,063603	-0,053913	1,427773	1,017490	-2,761245	-0,679465	-2,812554	-1,118615	-12,591287	12,813225	9,593545	0,028980	0,063603	-0,053913	6,420641	-1,257448	-2,761245	0,028980	0,063603	-0,053913	6,420641	-1,257448	-2,761245
09:46:55,68	0,612978	3,196971	-0,067013	-1,013018	-0,165995	-0,359047	0,022315	0,062763	-0,058983	1,466942	0,668507	-2,756707	-0,681439	-2,803982	-1,119800	-12,660230	12,830510	9,664290	0,022315	0,062763	-0,058983	6,393856	-1,083251	-2,756707	0,022315	0,062763	-0,058983	6,393856	-1,083251	-2,756707
09:46:55,73	0,612978	3,196971	-0,067013	-1,013018	-0,165995	-0,359047	0,022315	0,062763	-0,058983	1,466942	0,668507	-2,756707	-0,679409	-2,810302	-1,114712	-12,581219	12,865136	9,622144	0,022315	0,062763	-0,058983	6,393856	-1,083251	-2,756707	0,022315	0,062763	-0,058983	6,393856	-1,083251	-2,756707
09:46:55,78	0,612978	3,196971	-0,067013	-1,013018	-0,165995	-0,359047	0,026774	0,057845	-0,053895	1,792186	0,951455	-2,798853	-0,682522	-2,806176	-1,116682	-12,630304	12,832717	9,647108	0,026774	0,057845	-0,053895	6,333014	-1,150287	-2,798853	0,026774	0,057845	-0,053895	6,333014	-1,150287	-2,798853
09:46:55,83	0,612978	3,196971	-0,067013	-1,013018	-0,165995	-0,359047	0,022302	0,059810	-0,057396	1,659126	0,749207	-2,782828	-0,678874	-2,805447	-1,118214	-12,570416	12,823230	9,638169	0,022302	0,059810	-0,057396	6,354190	-1,001463	-2,782828	0,022302	0,059810	-0,057396	6,354190	-1,001463	-2,782828
09:46:55,88	0,612978	3,196971	-0,067013	-1,013018	-0,165995	-0,359047	0,022302	0,059810	-0,057396	1,659126	0,749207	-2,782828	-0,678341	-2,812969	-1,117784	-12,616254	12,834079	9,676463	0,022302	0,059810	-0,057396	6,354190	-1,001463	-2,782828	0,022302	0,059810	-0,057396	6,354190	-1,001463	-2,782828
09:46:55,93	0,612978	3,196971	-0,067013	-1,013018	-0,165995	-0,359047	0,028549	0,055587	-0,056966	1,865204	1,028960	-2,744534	-0,684230	-2,810425	-1,114339	-12,603762	12,782518	9,623495	0,028549	0,055587	-0,056966	6,228754	-1,212145	-2,744534	0,028549	0,055587	-0,056966	6,228754	-1,212145	-2,744534
09:46:55,99	0,612978	3,196971	-0,067013	-1,013018	-0,165995	-0,359047	0,029291	0,061959	-0,053521	1,495434	1,104122	-2,797502	-0,678913	-2,813965	-1,116235	-12,591821	12,762170	9,648494	0,029291	0,061959	-0,053521	6,359216	-1,195199	-2,797502	0,029291	0,061959	-0,053521	6,359216	-1,195199	-2,797502
09:46:56,04	0,612978	3,196971	-0,067013	-1,013018	-0,165995	-0,359047	0,031277	0,064234	-0,055077	1,415041	1,155839	-2,780476	-0,687194	-2,811008	-1,115894	-12,629477	12,841161	9,640521	0,031277	0,064234	-0,055077	6,457442	-1,299438	-2,780476	0,031277	0,064234	-0,055077	6,457442	-1,299438	-2,780476
09:46:56,09	0,612978	3,196971	-0,067013	-1,013018	-0,165995	-0,359047	0,020643	0,057358	-0,053899	1,775827	0,670500	-2,789692	-0,675921	-2,805236	-1,114717	-12,569280	12,810092	9,631305	0,020643	0,057358	-0,053899	6,278399	-0,949952	-2,789692	0,020643	0,057358	-0,053899	6,278399	-0,949952	-2,789692
09:46:56,14	0,612978	3,196971	-0,067013	-1,013018	-0,165995	-0,359047	0,020643	0,057358	-0,053899	1,775827	0,670500	-2,789692	-0,685931	-2,810329	-1,116660	-12,586738	12,839028	9,631109	0,020643	0,057358	-0,053899	6,278399	-0,949952	-2,789692	0,020643	0,057358	-0,053899	6,278399	-0,949952	-2,789692
09:46:56,19	0,612978	3,196971	-0,067013	-1,013018	-0,165995	-0,359047	0,024306	0,058160	-0,054709	1,680673	0,798878	-2,794552	-0,678448	-2,808008	-1,115526	-12,649793	12,794875	9,626445	0,024306	0,058160	-0,054709	6,246225	-1,109148	-2,794552	0,024306	0,058160	-0,054709	6,246225	-1,109148	-2,794552
09:46:56,24	0,612978	3,196971	-0,067013	-1,013018	-0,165995	-0,359047	0,027918	0,055260	-0,055030	1,891988	0,985944	-2,749921	-0,677743	-2,812585	-1,115847	-12,620157	12,847676	9,671076	0,027918	0,055260	-0,055030	6,229936	-1,205589	-2,749921	0,027918	0,055260	-0,055030	6,229936	-1,205589	-2,749921
09:46:56,29	0,612978	3,196971	-0,067013	-1,013018	-0,165995	-0,359047	0,027918	0,055260	-0,055030	1,891988	0,985944	-2,749921	-0,683715	-2,808192	-1,114741	-12,650759	12,844660	9,646015	0,027918	0,055260	-0,055030	6,229936	-1,205589	-2,749921	0,027918	0,055260	-0,055030	6,229936	-1,205589	-2,749921
09:46:56,34	0,612978	3,196971	-0,067013	-1,013018	-0,165995	-0,359047	0,027100	0,062629	-0,053924	1,490899	0,918408	-2,774982	-0,677718	-2,803963	-1,116275	-12,586423	12,843883	9,647926	0,027100	0,062629	-0,053924	6,407295	-1,208903	-2,774982	0,027100	0,062629	-0,053924	6,407295	-1,208903	-2,774982
09:46:56,39	0,612978	3,196971	-0,067013	-1,013018	-0,165995	-0,359047	0,020438	0,059550	-0,055458	1,682516	0,628133	-2,773071	-0,681603	-2,812092	-1,118017	-12,607361	12,771449	9,630468	0,020438	0,059550	-0,055458	6,357190	-0,976278	-2,773071	0,020438	0,059550	-0,055458	6,357190	-0,976278	-2,773071
09:46:56,44	0,612978	3,196971	-0,067013	-1,013018	-0,165995	-0,359047	0,023119	0,064224	-0,056273	1,403903	0,749278	-2,793233	-0,679531	-2,806322	-1,117828	-12,608521	12,838945	9,653122	0,023119	0,064224	-0,056273	6,445492	-1,065572	-2,793233	0,023119	0,064224	-0,056273	6,445492	-1,065572	-2,793233
09:46:56,49	0,612978	3,196971	-0,067013	-1,013018	-0,165995	-0,359047	0,023119	0,064224	-0,056273	1,403903	0,749278	-2,793233	-0,686665	-2,810428	-1,118267	-12,660989	12,857843	9,609085	0,023119	0,064224	-0,056273	6,445492	-1,065572	-2,793233	0,023119	0,064224	-0,056273	6,445492	-1,065572	-2,793233
09:46:56,54	0,612978	3,196971	-0,067013	-1,013018	-0,165995	-0,359047	0,030510	0,064066	-0,057449	1,422490	1,080317	-2,811912	-0,712377	-2,817252	-1,134020	-13,322105	14,138620	9,244353	0,030510	0,064066	-0,057449	6,451671	-1,314740	-2,811912	0,030510	0,064066	-0,057449	6,451671	-1,314740	-2,811912
09:46:56,59	0,612978	3,196971	-0,067013	-1,013018	-0,165995	-0,359047	0,023433	0,089852	-0,064239	1,518303	1,039064	-3,510648	-0,705458	-2,791406	-1,125056	-11,659658	13,938678	8,910349	0,023433	0,089852	-0,064239	8,571700	-0,800434	-3,510648	0,023433	0,089852	-0,064239	8,571700	-0,800434	-3,510648
09:46:56,64	0,613018	3,196950	-0,066997	-1,013010	-0,166010	-0,308992	0,023433	0,089852	-0,064239	1,518303	1,039064	-3,510648	-0,707034	-2,788858	-1,116031	-11,516217	13,768335	8,951328	0,023433	0,089852	-0,064239	8,571700	-0,800434	-3,510648	0,023433	0,089852	-0,064239	8,571700	-0,800434	-3,510648
09:46:56,69	0,613018	3,196950	-0,066997	-1,013010	-0,166010	-0,308992	0,018774	0,091224	-0,057593	1,341367	0,903420	-3,460696	-0,704316	-2,786685	-1,118410	-11,620101	13,793917	8,960301	0,018774	0,091224	-0,057593	8,502472	-0,570326	-3,460696	0,018774	0,091224	-0,057593	8,502472	-0,570326	-3,460696
09:46:56,74	0,613018	3,196950	-0,066997	-1,013010	-0,166010	-0,308992	0,018774	0,091224	-0,057593	1,341367	0,903420	-3,460696	-0,698401	-2,783149	-1,119198	-11,598485	13,789943	8,942597	0,018774	0,091224	-0,057593	8,502472	-0,570326	-3,460696	0,018774	0,091224	-0,057593	8,502472	-0,570326	-3,460696
09:46:56,79	0,613018	3,196950	-0,066997	-1,013010	-0,166010	-0,308992	0,022397	0,093158	-0,059157	1,244222	1,111392	-3,490151	-0,707803	-2,788856	-1,119974	-11,601472	13,787089	8,930847	0,022397	0,093158	-0,059157	8,557113	-0,646804	-3,490151	0,022397	0,093158	-0,059157	8,557113	-0,646804	-3,490151
09:46:56,84	0,613018	3,196950	-0,066997	-1,013010	-0,166010	-0,308992	0,016964	0,091666	-0,056105	1,314297	0,762338	-3,513465	-0,703794	-2,784897	-1,116922	-11,662857	13,813849	8,907532	0,016964	0,091666	-0,056105	8,510053	-0,569371	-3,513465	0,016964	0,091666	-0,056105	8,510053	-0,569371	-3,513465
09:46:56,89	0,613018	3,196950	-0,066997	-1,013010	-0,166010	-0,308992	0,019305	0,091064	-0,058857	1,356080	0,937536	-3,469738	-0,703597	-2,786993	-1,112947	-11,581770	13,827102	8,962569	0,019305	0,091064	-0,058857	8,504594	-0,577874	-3,469738	0,019305	0,091064	-0,058857	8,504594	-0,577874	-3,469738
09:46:56,94	0,613018	3,196950	-0,066997	-1,013010	-0,166010	-0,308992	0,023653	0,086860	-0,055991	1,566871	1,235907	-3,478921	-0,702977	-2,793092	-1,116808	-11,552613	13,753305	8,942077	0,023653	0,086860	-0,055991	8,385397	-0,620881	-3,478921	0,023653	0,086860	-0,055991	8,385397	-0,620881	-3,478921
09:46:56,99	0,613018	3,196950	-0,066997	-1,013010	-0,166010	-0,308992	0,025236	0,094488	-0,050674	1,218871	1,033961	-3,479736	-0,710374	-2,790649	-1,111491	-11,774455	13,937534	8,941262	0,025236	0,094488	-0,050674	8,636150	-0,947052	-3,479736	0,025236	0,094488	-0,050674	8,636150	-0,947052	-3,479736
09:46:57,04	0,613018	3,196950	-0,066997	-1,013010	-0,166010	-0,308992	0,046890	0,108769	-0,068432	1,253646	0,652738	-3,802300	-0,739190	-2,821651	-1,130860	-12,962014	15,570955	8,610694	0,046890	0,108769	-0,068432	9,792009	-3,028140	-3,802300	0,046890	0,108769	-0,068432	9,792009	-3,028140	-3,802300
09:46:57,09	0,613018	3,196950	-0,066997	-1,013010	-0,166010	-0,308992	0,046890	0,108769	-0,068432	1,253646	0,652738	-3,802300	-0,750945	-2,822167	-1,116442	-13,168784	15,999981	8,291056	0,046890	0,108769	-0,068432	9,792009	-3,028140	-3,802300	0,046890	0,108769	-0,068432	9,792009	-3,028140	-3,802300
09:46:57,14	0,612950	3,196957	-0,066984	-1,013012	-0,166007	-0,259010	0,072816	0,113865	-0,055625	1,300230	1,269402	-4,129941	-0,747702	-2,824510	-1,117617	-13,246709	15,828619	8,306676	0,072816	0,113865	-0,055625	10,238610	-4,446683	-4,129941	0,072816	0,113865	-0,055625	10,238610	-4,446683	-4,129941
09:46:57,19	0,612950	3,196957	-0,066984	-1,013012	-0,166007	-0,259010	0,073224	0,109884	-0,056799	1,319845	1,308816	-4,114321	-0,752004	-2,818063	-1,118868	-13,348219	15,934316	8,302389	0,073224	0,109884	-0,056799	9,945762	-4,439301	-4,114321	0,073224	0,109884	-0,056799	9,945762	-4,439301	-4,114321
09:46:57,24	0,612950	3,196957	-0,066984	-1,013012	-0,166007	-0,259010	0,072814	0,115917	-0,055704	1,008598	1,093809	-4,076558	-0,752721	-2,821139	-1,116521	-13,413220	15,927562	8,344439	0,072814	0,115917	-0,055704	10,108048	-4,622103	-4,076558	0,072814	0,115917	-0,055704	10,108048	-4,622103	-4,076558
09:46:57,29	0,612950	3,196957	-0,066984	-1,013012	-0,166007	-0,259010	0,072764	0,112548	-0,054933	1,174288	1,088084	-4,096279	-0,745010	-2,819158	-1,118464	-13,381816	15,925437	8,322631	0,072764	0,112548	-0,054933	10,009308	-4,623916	-4,096279	0,072764	0,112548	-0,054933	10,009308	-4,623916	-4,096279
09:46:57,34	0,612950	3,196957	-0,066984	-1,013012	-0,166007	-0,259010	0,066508	0,112730	-0,055308	1,154530	0,817354	-4,076933	-0,747957	-2,823439	-1,118855	-13,401340	15,945355	8,312873	0,066508	0,112730	-0,055308	10,003850	-4,403489	-4,076933	0,066508	0,112730	-0,055308	10,003850	-4,403489	-4,076933
09:46:57,39	0,612950	3,196957	-0,066984	-1,013012	-0,166007	-0,259010	0,076232	0,110440	-0,057641	1,291843	1,307950	-4,125094	-0,749687	-2,826837	-1,118458	-13,382458	15,908043	8,295903	0,076232	0,110440	-0,057641	9,961403	-4,676283	-4,125094	0,076232	0,110440	-0,057641	9,961403	-4,676283	-4,125094
09:46:57,44	0,612950	3,196957	-0,066984	-1,013012	-0,166007	-0,259010	0,074812	0,113444	-0,055722	1,092406	1,208298	-4,111982	-0,751578	-2,824105	-1,116539	-13,426412	15,883475	8,309015	0,074812	0,113444	-0,055722	9,997743	-4,664418	-4,111982	0,074812	0,113444	-0,055722	9,997743	-4,664418	-4,111982
09:46:57,49	0,612950	3,196957	-0,066984	-1,013012	-0,166007	-0,259010	0,066211	0,110189	-0,060358	1,291812	0,799762	-4,083124	-0,744459	-2,818284	-1,121175	-13,377833	15,890264	8,337873	0,066211	0,110189	-0,060358	9,941667	-4,397837	-4,083124	0,066211	0,110189	-0,060358	9,941667	-4,397837	-4,083124
09:46:57,54	0,612950	3,196957	-0,066984	-1,013012	-0,166007	-0,259010	0,065205	0,112136	-0,055309	1,193846	0,735886	-4,071230	-0,749202	-2,826467	-1,119988	-13,414971	15,892469	8,350105	0,065205	0,112136	-0,055309	9,996492	-4,382709	-4,071230	0,065205	0,112136	-0,055309	9,996492	-4,382709	-4,071230
09:46:57,59	0,612950	3,196957	-0,066984	-1,013012	-0,166007	-0,259010	0,071313	0,112691	-0,059206	1,189760	1,012498	-4,092858	-0,749176	-2,821451	-1,120024	-13,409322	15,940794	8,328140	0,071313	0,112691	-0,059206	10,035967	-4,585557	-4,092858	0,071313	0,112691	-0,059206	10,035967	-4,585557	-4,092858
09:46:57,64	0,612950	3,196957	-0,066984	-1,013012	-0,166007	-0,259010	0,075651	0,115079	-0,054940	0,975145	1,245050	-4,089092	-0,753414	-2,824014	-1,115757	-13,448493	15,859031	8,331905	0,075651	0,115079	-0,054940	10,008878	-4,693565	-4,089092	0,075651	0,115079	-0,054940	10,008878	-4,693565	-4,089092
09:46:57,69	0,612950	3,196957	-0,066984	-1,013012	-0,166007	-0,259010	0,076762	0,114305	-0,053745	1,046336	1,336753	-4,085301	-0,753299	-2,825363	-1,114562	-13,403636	15,868856	8,335696	0,076762	0,114305	-0,053745	10,019301	-4,689070	-4,085301	0,076762	0,114305	-0,053745	10,019301	-4,689070	-4,085301
09:46:57,74	0,612950	3,196957	-0,066984	-1,013012	-0,166007	-0,259010	0,076762	0,114305	-0,053745	1,046336	1,336753	-4,085301	-0,751659	-2,822437	-1,116947	-13,470101	15,919082	8,320776	0,076762	0,114305	-0,053745	10,019301	-4,689070	-4,085301	0,076762	0,114305	-0,053745	10,019301	-4,689070	-4,085301
09:46:57,79	0,612950	3,196957	-0,066984	-1,013012	-0,166007	-0,259010	0,072517	0,115372	-0,058172	1,002839	1,042313	-4,099050	-0,748027	-2,825027	-1,113413	-13,442286	15,932663	8,328709	0,072517	0,115372	-0,058172	10,059525	-4,650290	-4,099050	0,072517	0,115372	-0,058172	10,059525	-4,650290	-4,099050
09:46:57,84	0,612950	3,196957	-0,066984	-1,013012	-0,166007	-0,259010	0,077003	0,112187	-0,056486	1,163304	1,305555	-4,101663	-0,751585	-2,826631	-1,117303	-13,438087	15,896591	8,319334	0,077003	0,112187	-0,056486	9,969948	-4,739145	-4,101663	0,077003	0,112187	-0,056486	9,969948	-4,739145	-4,101663
09:46:57,89	0,612950	3,196957	-0,066984	-1,013012	-0,166007	-0,259010	0,072628	0,113449	-0,056521	1,113764	1,019715	-4,098978	-0,750491	-2,822212	-1,117339	-13,480602	15,939727	8,322019	0,072628	0,113449	-0,056521	10,019498	-4,681620	-4,098978	0,072628	0,113449	-0,056521	10,019498	-4,681620	-4,098978
09:46:57,94	0,612950	3,196957	-0,066984	-1,013012	-0,166007	-0,259010	0,075675	0,110235	-0,058436	1,267106	1,235903	-4,114511	-0,749231	-2,826457	-1,119254	-13,437456	15,898913	8,306486	0,075675	0,110235	-0,058436	9,920561	-4,704577	-4,114511	0,075675	0,110235	-0,058436	9,920561	-4,704577	-4,114511
09:46:58,00	0,612950	3,196957	-0,066984	-1,013012	-0,166007	-0,259010	0,075675	0,110235	-0,058436	1,267106	1,235903	-4,114511	-0,752086	-2,820116	-1,117678	-13,385948	15,924820	8,345036	0,075675	0,110235	-0,058436	9,920561	-4,704577	-4,114511	0,075675	0,110235	-0,058436	9,920561	-4,704577	-4,114511
09:46:58,05	0,612950	3,196957	-0,066984	-1,013012	-0,166007	-0,259010	0,069760	0,110930	-0,057255	1,245169	0,935619	-4,075110	-0,746876	-2,820987	-1,118072	-13,424054	15,907587	8,345887	0,069760	0,110930	-0,057255	9,953196	-4,540574	-4,075110	0,069760	0,110930	-0,057255	9,953196	-4,540574	-4,075110
09:46:58,10	0,612950	3,196957	-0,066984	-1,013012	-0,166007	-0,259010	0,078504	0,110039	-0,058427	1,270445	1,340684	-4,089985	-0,750475	-2,829005	-1,119244	-13,477550	15,914127	8,331012	0,078504	0,110039	-0,058427	9,908486	-4,821877	-4,089985	0,078504	0,110039	-0,058427	9,908486	-4,821877	-4,089985
09:46:58,15	0,612950	3,196957	-0,066984	-1,013012	-0,166007	-0,259010	0,076369	0,120908	-0,057715	0,713976	1,178083	-4,094142	-0,758821	-2,821722	-1,118532	-13,517865	15,947487	8,326855	0,076369	0,120908	-0,057715	10,205255	-4,816900	-4,094142	0,076369	0,120908	-0,057715	10,205255	-4,816900	-4,094142
09:46:58,20	0,612950	3,196957	-0,066984	-1,013012	-0,166007	-0,259010	0,075177	0,117403	-0,055748	0,909245	1,157221	-4,100394	-0,755189	-2,822442	-1,116566	-13,475752	15,938189	8,320603	0,075177	0,117403	-0,055748	10,125374	-4,744192	-4,100394	0,075177	0,117403	-0,055748	10,125374	-4,744192	-4,100394
09:46:58,25	0,612950	3,196957	-0,066984	-1,013012	-0,166007	-0,259010	0,078002	0,117806	-0,058058	0,895691	1,300885	-4,079998	-0,748121	-2,818356	-1,117328	-13,451630	15,909495	8,336263	0,078002	0,117806	-0,058058	10,143471	-4,822246	-4,079998	0,078002	0,117806	-0,058058	10,143471	-4,822246	-4,079998
09:46:58,30	0,612950	3,196957	-0,066984	-1,013012	-0,166007	-0,259010	0,078090	0,107559	-0,055328	1,377219	1,327668	-4,111687	-0,748121	-2,829887	-1,116145	-13,481284	15,890687	8,309310	0,078090	0,107559	-0,055328	9,820609	-4,802433	-4,111687	0,078090	0,107559	-0,055328	9,820609	-4,802433	-4,111687
09:46:58,35	0,612950	3,196957	-0,066984	-1,013012	-0,166007	-0,259010	0,074582	0,117759	-0,055349	0,892282	1,122426	-4,081025	-0,746399	-2,822590	-1,117706	-13,482374	15,908306	8,341286	0,074582	0,117759	-0,055349	10,136325	-4,732271	-4,081025	0,074582	0,117759	-0,055349	10,136325	-4,732271	-4,081025
09:46:58,40	0,612950	3,196957	-0,066984	-1,013012	-0,166007	-0,259010	0,078214	0,113009	-0,060763	1,078421	1,336984	-4,075322	-0,752903	-2,827269	-1,121580	-13,486490	15,875914	8,345675	0,078214	0,113009	-0,060763	9,949637	-4,802835	-4,075322	0,078214	0,113009	-0,060763	9,949637	-4,802835	-4,075322
09:46:58,45	0,612950	3,196957	-0,066984	-1,013012	-0,166007	-0,259010	0,077959	0,113087	-0,055725	1,125552	1,288929	-4,090851	-0,752843	-2,827009	-1,116542	-13,491030	15,937631	8,330147	0,077959	0,113087	-0,055725	10,002880	-4,830867	-4,090851	0,077959	0,113087	-0,055725	10,002880	-4,830867	-4,090851
09:46:58,50	0,612950	3,196957	-0,066984	-1,013012	-0,166007	-0,259010	0,075349	0,115947	-0,054980	0,961683	1,181772	-4,121084	-0,752949	-2,821055	-1,119685	-13,509234	15,911277	8,332267	0,075349	0,115947	-0,054980	10,063547	-4,733118	-4,121084	0,075349	0,115947	-0,054980	10,063547	-4,733118	-4,121084
09:46:58,55	0,612950	3,196957	-0,066984	-1,013012	-0,166007	-0,259010	0,075349	0,115947	-0,054980	0,961683	1,181772	-4,121084	-0,749793	-2,824695	-1,118089	-13,429484	15,920950	8,311411	0,075349	0,115947	-0,054980	10,063547	-4,733118	-4,121084	0,075349	0,115947	-0,054980	10,063547	-4,733118	-4,121084
09:46:58,60	0,612950	3,196957	-0,066984	-1,013012	-0,166007	-0,259010	0,074430	0,111603	-0,057271	1,219054	1,167039	-4,109587	-0,756337	-2,827436	-1,113841	-13,475470	15,917845	8,297971	0,074430	0,111603	-0,057271	9,979877	-4,675695	-4,109587	0,074430	0,111603	-0,057271	9,979877	-4,675695	-4,109587
09:46:58,65	0,612950	3,196957	-0,066984	-1,013012	-0,166007	-0,259010	0,080076	0,115900	-0,053024	0,969934	1,422365	-4,123026	-0,765458	-2,813433	-1,126022	-13,070322	16,797076	7,981034	0,080076	0,115900	-0,053024	10,068062	-4,863589	-4,123026	0,080076	0,115900	-0,053024	10,068062	-4,863589	-4,123026
09:46:58,70	0,612950	3,196957	-0,066984	-1,013012	-0,166007	-0,259010	0,072510	0,130800	-0,065205	1,159119	0,940183	-4,439963	-0,764047	-2,783372	-1,113949	-11,380677	16,267266	7,663036	0,072510	0,130800	-0,065205	11,426934	-4,751837	-4,439963	0,072510	0,130800	-0,065205	11,426934	-4,751837	-4,439963
09:46:58,75	0,613038	3,197000	-0,067001	-1,012996	-0,166005	-0,208999	0,043231	0,144252	-0,050828	0,708706	1,177674	-4,762677	-0,762469	-2,781351	-1,111645	-11,421598	16,132817	7,658320	0,043231	0,144252	-0,050828	12,032512	-2,215994	-4,762677	0,043231	0,144252	-0,050828	12,032512	-2,215994	-4,762677
09:46:58,80	0,613038	3,197000	-0,067001	-1,012996	-0,166005	-0,208999	0,043231	0,144252	-0,050828	0,708706	1,177674	-4,762677	-0,754231	-2,779339	-1,110851	-11,435740	16,180113	7,685445	0,037370	0,138124	-0,050034	11,904010	-2,096570	-4,735552	0,037370	0,138124	-0,050034	11,904010	-2,096570	-4,735552
09:46:58,85	0,613038	3,197000	-0,067001	-1,012996	-0,166005	-0,208999	0,037370	0,138124	-0,050034	1,061248	0,837001	-4,735552	-0,760837	-2,778232	-1,109001	-11,492276	16,147449	7,615045	0,037370	0,138124	-0,050034	11,904010	-2,096570	-4,735552	0,037370	0,138124	-0,050034	11,904010	-2,096570	-4,735552
09:46:58,90	0,613038	3,197000	-0,067001	-1,012996	-0,166005	-0,208999	0,039714	0,144399	-0,048184	0,678415	0,926254	-4,805953	-0,755371	-2,780084	-1,112410	-11,416386	16,172384	7,666259	0,039714	0,144399	-0,048184	12,013730	-2,191313	-4,805953	0,039714	0,144399	-0,048184	12,013730	-2,191313	-4,805953
09:46:58,95	0,613038	3,197000	-0,067001	-1,012996	-0,166005	-0,208999	0,038585	0,138739	-0,051593	1,032247	0,920767	-4,754738	-0,761367	-2,786608	-1,112452	-11,473870	16,131011	7,619939	0,038585	0,138739	-0,051593	11,923293	-2,108122	-4,754738	0,038585	0,138739	-0,051593	11,923293	-2,108122	-4,754738
09:46:59,00	0,613038	3,197000	-0,067001	-1,012996	-0,166005	-0,208999	0,047233	0,140670	-0,051634	0,867292	1,341413	-4,801058	-0,761435	-2,779704	-1,111287	-11,493672	16,159931	7,669825	0,047233	0,140670	-0,051634	11,909878	-2,366413	-4,801058	0,047233	0,140670	-0,051634	11,909878	-2,366413	-4,801058
09:46:59,05	0,613038	3,197000	-0,067001	-1,012996	-0,166005	-0,208999	0,041288	0,144181	-0,050470	0,699850	1,000617	-4,751172	-0,757194	-2,787432	-1,111645	-11,455158	16,138548	7,634632	0,041288	0,144181	-0,050470	12,018072	-2,240457	-4,751172	0,041288	0,144181	-0,050470	12,018072	-2,240457	-4,751172
09:46:59,10	0,613038	3,197000	-0,067001	-1,012996	-0,166005	-0,208999	0,045860	0,136644	-0,050828	1,092541	1,282432	-4,786365	-0,760230	-2,783662	-1,111276	-11,465831	16,076979	7,642270	0,045860	0,136644	-0,050828	11,819066	-2,317582	-4,786365	0,045860	0,136644	-0,050828	11,819066	-2,317582	-4,786365
09:46:59,15	0,613038	3,197000	-0,067001	-1,012996	-0,166005	-0,208999	0,044114	0,141158	-0,050459	0,799127	1,213161	-4,778727	-0,785234	-2,801197	-1,134220	-12,699000	17,545122	7,306864	0,044114	0,141158	-0,050459	11,880044	-2,249760	-4,778727	0,044114	0,141158	-0,050459	11,880044	-2,249760	-4,778727
09:46:59,20	0,613038	3,197000	-0,067001	-1,012996	-0,166005	-0,208999	0,086733	0,167061	-0,058591	0,601965	1,010869	-5,396345	-0,803972	-2,807621	-1,119408	-12,985433	18,281956	7,024652	0,086733	0,167061	-0,058591	13,716224	-5,797678	-5,396345	0,086733	0,167061	-0,058591	13,716224	-5,797678	-5,396345
09:46:59,25	0,612963	3,196963	-0,067002	-1,012999	-0,166014	-0,159003	0,095464	0,168368	-0,054700	0,388031	1,468264	-5,379845	-0,809470	-2,814529	-1,115517	-13,055499	18,153855	7,041152	0,095464	0,168368	-0,054700	13,604887	-6,025683	-5,379845	0,095464	0,168368	-0,054700	13,604887	-6,025683	-5,379845
09:46:59,30	0,612963	3,196963	-0,067002	-1,012999	-0,166014	-0,159003	0,091409	0,161877	-0,056244	0,746572	1,232888	-5,371612	-0,801821	-2,814262	-1,117062	-13,066200	18,184337	7,049385	0,091409	0,161877	-0,056244	13,453942	-5,942730	-5,371612	0,091409	0,161877	-0,056244	13,453942	-5,942730	-5,371612
09:46:59,35	0,612963	3,196963	-0,067002	-1,012999	-0,166014	-0,159003	0,095916	0,164104	-0,056269	0,584573	1,466695	-5,397991	-0,806003	-2,817052	-1,117086	-13,089781	18,144576	7,023006	0,095916	0,164104	-0,056269	13,466719	-6,062699	-5,397991	0,095916	0,164104	-0,056269	13,466719	-6,062699	-5,397991
09:46:59,40	0,612963	3,196963	-0,067002	-1,012999	-0,166014	-0,159003	0,095916	0,164104	-0,056269	0,584573	1,466695	-5,397991	-0,801285	-2,810514	-1,115140	-13,088804	18,197770	7,054372	0,095916	0,164104	-0,056269	13,466719	-6,062699	-5,397991	0,095916	0,164104	-0,056269	13,466719	-6,062699	-5,397991
09:46:59,45	0,612963	3,196963	-0,067002	-1,012999	-0,166014	-0,159003	0,094124	0,160492	-0,057408	0,794537	1,293006	-5,335991	-0,801979	-2,817305	-1,118226	-13,148404	18,204030	7,085006	0,094124	0,160492	-0,057408	13,393196	-6,095701	-5,335991	0,094124	0,160492	-0,057408	13,393196	-6,095701	-5,335991
09:46:59,50	0,612963	3,196963	-0,067002	-1,012999	-0,166014	-0,159003	0,098553	0,166920	-0,054748	0,432444	1,458098	-5,362277	-0,809760	-2,817927	-1,115565	-13,218802	18,212521	7,058720	0,098553	0,166920	-0,054748	13,535689	-6,278280	-5,362277	0,098553	0,166920	-0,054748	13,535689	-6,278280	-5,362277
09:46:59,55	0,612963	3,196963	-0,067002	-1,012999	-0,166014	-0,159003	0,098553	0,166920	-0,054748	0,432444	1,458098	-5,362277	-0,805040	-2,809835	-1,115568	-13,187721	18,200673	7,074574	0,089185	0,166878	-0,054750	13,539851	-5,997194	-5,346423	0,089185	0,166878	-0,054750	13,539851	-5,997194	-5,346423
09:46:59,60	0,612963	3,196963	-0,067002	-1,012999	-0,166014	-0,159003	0,096538	0,161897	-0,057054	0,705010	1,381694	-5,360511	-0,804403	-2,818694	-1,117871	-13,188589	18,208175	7,060486	0,096538	0,161897	-0,057054	13,413908	-6,196564	-5,360511	0,096538	0,161897	-0,057054	13,413908	-6,196564	-5,360511
09:46:59,65	0,612963	3,196963	-0,067002	-1,012999	-0,166014	-0,159003	0,091735	0,160702	-0,053594	0,761101	1,075531	-5,365071	-0,800967	-2,815132	-1,114411	-13,240440	18,231150	7,055926	0,091735	0,160702	-0,053594	13,376222	-6,125669	-5,365071	0,091735	0,160702	-0,053594	13,376222	-6,125669	-5,365071
09:46:59,70	0,612963	3,196963	-0,067002	-1,012999	-0,166014	-0,159003	0,091735	0,160702	-0,053594	0,761101	1,075531	-5,365071	-0,812229	-2,816452	-1,114077	-13,285692	18,245722	7,025442	0,091735	0,160702	-0,053594	13,376222	-6,125669	-5,365071	0,091735	0,160702	-0,053594	13,376222	-6,125669	-5,365071
09:46:59,75	0,612963	3,196963	-0,067002	-1,012999	-0,166014	-0,159003	0,098509	0,169795	-0,053259	0,278253	1,381305	-5,395556	-0,803968	-2,810241	-1,118333	-13,240746	18,211525	7,043359	0,098509	0,169795	-0,053259	13,607183	-6,351655	-5,395556	0,098509	0,169795	-0,053259	13,607183	-6,351655	-5,395556
09:46:59,80	0,612963	3,196963	-0,067002	-1,012999	-0,166014	-0,159003	0,089001	0,165747	-0,057516	0,481638	0,942889	-5,377638	-0,803976	-2,821333	-1,118678	-13,280239	18,238135	7,062560	0,098610	0,160208	-0,057860	13,349278	-6,345816	-5,358437	0,098610	0,160208	-0,057860	13,349278	-6,345816	-5,358437
09:46:59,85	0,612963	3,196963	-0,067002	-1,012999	-0,166014	-0,159003	0,093337	0,161157	-0,056287	0,744880	1,148074	-5,329458	-0,802162	-2,816291	-1,117104	-13,246014	18,242973	7,091539	0,093337	0,161157	-0,056287	13,395738	-6,178849	-5,329458	0,093337	0,161157	-0,056287	13,395738	-6,178849	-5,329458
09:46:59,90	0,612963	3,196963	-0,067002	-1,012999	-0,166014	-0,159003	0,093337	0,161157	-0,056287	0,744880	1,148074	-5,329458	-0,800361	-2,816526	-1,117902	-13,235761	18,247946	7,053593	0,093337	0,161157	-0,056287	13,395738	-6,178849	-5,329458	0,093337	0,161157	-0,056287	13,395738	-6,178849	-5,329458
09:46:59,95	0,612963	3,196963	-0,067002	-1,012999	-0,166014	-0,159003	0,096692	0,159545	-0,055077	0,799587	1,278514	-5,344891	-0,806435	-2,820409	-1,120443	-13,302631	18,182941	7,064231	0,096692	0,159545	-0,055077	13,323898	-6,311791	-5,344891	0,096692	0,159545	-0,055077	13,323898	-6,311791	-5,344891
09:47:00,00	0,612963	3,196963	-0,067002	-1,012999	-0,166014	-0,159003	0,096692	0,159545	-0,055077	0,799587	1,278514	-5,344891	-0,807695	-2,817375	-1,117559	-13,358450	18,244121	7,077355	0,096692	0,159545	-0,055077	13,323898	-6,311791	-5,344891	0,096692	0,159545	-0,055077	13,323898	-6,311791	-5,344891
09:47:00,05	0,612963	3,196963	-0,067002	-1,012999	-0,166014	-0,159003	0,097042	0,165408	-0,056742	0,468637	1,242808	-5,343642	-0,805254	-2,819305	-1,116756	-13,327651	18,249886	7,076870	0,097042	0,165408	-0,056742	13,453149	-6,374988	-5,343642	0,097042	0,165408	-0,056742	13,453149	-6,374988	-5,343642
09:47:00,11	0,612963	3,196963	-0,067002	-1,012999	-0,166014	-0,159003	0,097493	0,162329	-0,055939	0,649136	1,290048	-5,344127	-0,814101	-2,817291	-1,115266	-13,340646	18,263418	7,026849	0,097493	0,162329	-0,055939	13,391949	-6,363148	-5,344127	0,097493	0,162329	-0,055939	13,391949	-6,363148	-5,344127
09:47:00,16	0,612963	3,196963	-0,067002	-1,012999	-0,166014	-0,159003	0,094604	0,164793	-0,059872	0,497570	1,120584	-5,365575	-0,805944	-2,815571	-1,120689	-13,356020	18,239216	7,055422	0,094604	0,164793	-0,059872	13,433826	-6,305821	-5,365575	0,094604	0,164793	-0,059872	13,433826	-6,305821	-5,365575
09:47:00,21	0,612963	3,196963	-0,067002	-1,012999	-0,166014	-0,159003	0,094604	0,164793	-0,059872	0,497570	1,120584	-5,365575	-0,805211	-2,820839	-1,118678	-13,323783	18,301837	7,093979	0,094604	0,164793	-0,059872	13,433826	-6,305821	-5,365575	0,094604	0,164793	-0,059872	13,433826	-6,305821	-5,365575
09:47:00,26	0,612963	3,196963	-0,067002	-1,012999	-0,166014	-0,159003	0,098125	0,166234	-0,055225	0,423270	1,238872	-5,362793	-0,808952	-2,817900	-1,116043	-13,411846	18,272169	7,058204	0,098125	0,166234	-0,055225	13,472634	-6,463961	-5,362793	0,098125	0,166234	-0,055225	13,472634	-6,463961	-5,362793
09:47:00,31	0,612963	3,196963	-0,067002	-1,012999	-0,166014	-0,159003	0,099588	0,163186	-0,057104	0,624989	1,359971	-5,332809	-0,807044	-2,820691	-1,117921	-13,351235	18,287075	7,088188	0,099588	0,163186	-0,057104	13,435072	-6,457686	-5,332809	0,099588	0,163186	-0,057104	13,435072	-6,457686	-5,332809
09:47:00,36	0,612963	3,196963	-0,067002	-1,012999	-0,166014	-0,159003	0,099588	0,163186	-0,057104	0,624989	1,359971	-5,332809	-0,808823	-2,821632	-1,117170	-13,343565	18,223653	7,046412	0,099588	0,163186	-0,057104	13,435072	-6,457686	-5,332809	0,099588	0,163186	-0,057104	13,435072	-6,457686	-5,332809
09:47:00,41	0,612963	3,196963	-0,067002	-1,012999	-0,166014	-0,159003	0,099875	0,165921	-0,056357	0,432451	1,331526	-5,323898	-0,809557	-2,819571	-1,117174	-13,413924	18,265209	7,097099	0,099875	0,165921	-0,056357	13,457288	-6,508642	-5,323898	0,099875	0,165921	-0,056357	13,457288	-6,508642	-5,323898
09:47:00,46	0,612963	3,196963	-0,067002	-1,012999	-0,166014	-0,159003	0,101096	0,162327	-0,055538	0,632330	1,464283	-5,330665	-0,807054	-2,822426	-1,116355	-13,347464	18,241813	7,090332	0,101096	0,162327	-0,055538	13,375004	-6,471749	-5,330665	0,101096	0,162327	-0,055538	13,375004	-6,471749	-5,330665
09:47:00,51	0,612963	3,196963	-0,067002	-1,012999	-0,166014	-0,159003	0,101167	0,167132	-0,055209	0,381084	1,422407	-5,364055	-0,811251	-2,820086	-1,116026	-13,387657	18,263388	7,056942	0,101167	0,167132	-0,055209	13,500911	-6,519241	-5,364055	0,101167	0,167132	-0,055209	13,500911	-6,519241	-5,364055
09:47:00,56	0,612963	3,196963	-0,067002	-1,012999	-0,166014	-0,159003	0,097373	0,164038	-0,055207	0,527077	1,163798	-5,323054	-0,806675	-2,818346	-1,116024	-13,448167	18,281167	7,097943	0,097373	0,164038	-0,055207	13,404081	-6,479979	-5,323054	0,097373	0,164038	-0,055207	13,404081	-6,479979	-5,323054
09:47:00,61	0,612963	3,196963	-0,067002	-1,012999	-0,166014	-0,159003	0,097373	0,164038	-0,055207	0,527077	1,163798	-5,323054	-0,806554	-2,822907	-1,117539	-13,377859	18,209975	7,080671	0,097373	0,164038	-0,055207	13,404081	-6,479979	-5,323054	0,097373	0,164038	-0,055207	13,404081	-6,479979	-5,323054
09:47:00,66	0,612963	3,196963	-0,067002	-1,012999	-0,166014	-0,159003	0,101262	0,161653	-0,056722	0,624587	1,462500	-5,340327	-0,806594	-2,819707	-1,117587	-13,414627	18,277881	7,059494	0,101262	0,161653	-0,056722	13,314384	-6,486547	-5,340327	0,101262	0,161653	-0,056722	13,314384	-6,486547	-5,340327
09:47:00,71	0,612963	3,196963	-0,067002	-1,012999	-0,166014	-0,159003	0,098511	0,163288	-0,056769	0,580000	1,253652	-5,361503	-0,804057	-2,820364	-1,114039	-13,315055	18,209019	7,054448	0,098511	0,163288	-0,056769	13,398131	-6,479440	-5,361503	0,098511	0,163288	-0,056769	13,398131	-6,479440	-5,361503
09:47:00,76	0,612963	3,196963	-0,067002	-1,012999	-0,166014	-0,159003	0,097811	0,160762	-0,053222	0,701500	1,337949	-5,366549	-0,819375	-2,801200	-1,122677	-12,685874	18,834802	6,700402	0,097811	0,160762	-0,053222	13,321343	-6,340245	-5,366549	0,097811	0,160762	-0,053222	13,321343	-6,340245	-5,366549
09:47:00,81	0,612963	3,196963	-0,067002	-1,012999	-0,166014	-0,159003	0,074036	0,191874	-0,047905	0,449177	1,216879	-6,039040	-0,819113	-2,784218	-1,108722	-11,666482	18,833962	6,381957	0,074036	0,191874	-0,047905	15,511313	-4,594971	-6,039040	0,074036	0,191874	-0,047905	15,511313	-4,594971	-6,039040
09:47:00,86	0,612936	3,196990	-0,066981	-1,012993	-0,166006	-0,109008	0,074036	0,191874	-0,047905	0,449177	1,216879	-6,039040	-0,819554	-2,785819	-1,101519	-11,706625	18,844184	6,413532	0,074036	0,191874	-0,047905	15,511313	-4,594971	-6,039040	0,074036	0,191874	-0,047905	15,511313	-4,594971	-6,039040
09:47:00,91	0,612936	3,196990	-0,066981	-1,012993	-0,166006	-0,109008	0,075643	0,191455	-0,040702	0,459755	1,260563	-6,007465	-0,824562	-2,783444	-1,102376	-11,825804	18,810063	6,403981	0,075643	0,191455	-0,040702	15,488987	-4,677431	-6,007465	0,075643	0,191455	-0,040702	15,488987	-4,677431	-6,007465
09:47:00,96	0,612936	3,196990	-0,066981	-1,012993	-0,166006	-0,109008	0,080661	0,187386	-0,043434	0,573842	1,505271	-6,022910	-0,818538	-2,792199	-1,104251	-11,769413	18,767839	6,398087	0,080661	0,187386	-0,043434	15,283643	-4,826599	-6,022910	0,080661	0,187386	-0,043434	15,283643	-4,826599	-6,022910
09:47:01,01	0,612936	3,196990	-0,066981	-1,012993	-0,166006	-0,109008	0,084096	0,195611	-0,042281	0,132714	1,698212	-6,020786	-0,827379	-2,791062	-1,103098	-11,763725	18,749057	6,400212	0,084096	0,195611	-0,042281	15,488187	-4,903311	-6,020786	0,084096	0,195611	-0,042281	15,488187	-4,903311	-6,020786
09:47:01,06	0,612936	3,196990	-0,066981	-1,012993	-0,166006	-0,109008	0,072809	0,190652	-0,043081	0,429067	1,047948	-6,005361	-0,817440	-2,783766	-1,103899	-11,799337	18,814022	6,415636	0,072809	0,190652	-0,043081	15,395213	-4,667521	-6,005361	0,072809	0,190652	-0,043081	15,395213	-4,667521	-6,005361
09:47:01,11	0,612936	3,196990	-0,066981	-1,012993	-0,166006	-0,109008	0,079982	0,190551	-0,043446	0,423036	1,434015	-6,007252	-0,820941	-2,790029	-1,104264	-11,793672	18,797778	6,413745	0,079982	0,190551	-0,043446	15,381327	-4,844599	-6,007252	0,079982	0,190551	-0,043446	15,381327	-4,844599	-6,007252
09:47:01,16	0,612936	3,196990	-0,066981	-1,012993	-0,166006	-0,109008	0,081210	0,189235	-0,040348	0,412725	1,528558	-6,026382	-0,820414	-2,791751	-1,101166	-11,806485	18,714213	6,394615	0,081210	0,189235	-0,040348	15,267660	-4,846455	-6,026382	0,081210	0,189235	-0,040348	15,267660	-4,846455	-6,026382
09:47:01,21	0,612936	3,196990	-0,066981	-1,012993	-0,166006	-0,109008	0,074945	0,193685	-0,041203	0,272604	1,038628	-6,023543	-0,821136	-2,784100	-1,102021	-11,902975	18,875361	6,397454	0,074945	0,193685	-0,041203	15,476915	-4,844563	-6,023543	0,074945	0,193685	-0,041203	15,476915	-4,844563	-6,023543
09:47:01,26	0,612936	3,196990	-0,066981	-1,012993	-0,166006	-0,109008	0,074945	0,193685	-0,041203	0,272604	1,038628	-6,023543	-0,853050	-2,811222	-1,113389	-12,913983	20,364107	6,028962	0,074945	0,193685	-0,041203	15,476915	-4,844563	-6,023543	0,074945	0,193685	-0,041203	15,476915	-4,844563	-6,023543
09:47:01,31	0,612936	3,196990	-0,066981	-1,012993	-0,166006	-0,109008	0,114391	0,207762	-0,052571	0,324397	1,469859	-6,392036	-0,855752	-2,793967	-1,114313	-12,204302	20,473143	5,763755	0,114391	0,207762	-0,052571	16,633738	-7,509799	-6,392036	0,114391	0,207762	-0,052571	16,633738	-7,509799	-6,392036
09:47:01,36	0,612987	3,196937	-0,066989	-1,013007	-0,166000	-0,058984	0,102409	0,215806	-0,042625	0,253120	1,452376	-6,686807	-0,854025	-2,796824	-1,103442	-12,216058	20,361848	5,734190	0,102409	0,215806	-0,042625	17,193908	-6,586741	-6,686807	0,102409	0,215806	-0,042625	17,193908	-6,586741	-6,686807
09:47:01,41	0,612987	3,196937	-0,066989	-1,013007	-0,166000	-0,058984	0,102409	0,215806	-0,042625	0,253120	1,452376	-6,686807	-0,852351	-2,794233	-1,101898	-12,261143	20,386311	5,759397	0,102409	0,215806	-0,042625	17,193908	-6,586741	-6,686807	0,102409	0,215806	-0,042625	17,193908	-6,586741	-6,686807
09:47:01,46	0,612987	3,196937	-0,066989	-1,013007	-0,166000	-0,058984	0,106809	0,215494	-0,042260	0,199916	1,635287	-6,693223	-0,855954	-2,800790	-1,103078	-12,290505	20,324625	5,727774	0,106809	0,215494	-0,042260	17,116163	-6,749188	-6,693223	0,106809	0,215494	-0,042260	17,116163	-6,749188	-6,693223
09:47:01,51	0,612987	3,196937	-0,066989	-1,013007	-0,166000	-0,058984	0,106809	0,215494	-0,042260	0,199916	1,635287	-6,693223	-0,860694	-2,794415	-1,099988	-12,289477	20,322809	5,745333	0,106809	0,215494	-0,042260	17,116163	-6,749188	-6,693223	0,106809	0,215494	-0,042260	17,116163	-6,749188	-6,693223
09:47:01,56	0,612987	3,196937	-0,066989	-1,013007	-0,166000	-0,058984	0,102880	0,221351	-0,039584	-0,124342	1,364484	-6,669011	-0,859063	-2,794459	-1,100401	-12,357922	20,340860	5,751986	0,102880	0,221351	-0,039584	17,251749	-6,711576	-6,669011	0,102880	0,221351	-0,039584	17,251749	-6,711576	-6,669011
09:47:01,61	0,612987	3,196937	-0,066989	-1,013007	-0,166000	-0,058984	0,102880	0,221351	-0,039584	-0,124342	1,364484	-6,669011	-0,861381	-2,795902	-1,100776	-12,341761	20,338526	5,756204	0,102880	0,221351	-0,039584	17,251749	-6,711576	-6,669011	0,102880	0,221351	-0,039584	17,251749	-6,711576	-6,669011
09:47:01,66	0,612987	3,196937	-0,066989	-1,013007	-0,166000	-0,058984	0,105289	0,222637	-0,039959	-0,185150	1,504908	-6,664793	-0,855455	-2,791780	-1,101935	-12,306140	20,321561	5,757635	0,098756	0,219566	-0,041117	17,213614	-6,547812	-6,663362	0,098756	0,219566	-0,041117	17,213614	-6,547812	-6,663362
09:47:01,71	0,612987	3,196937	-0,066989	-1,013007	-0,166000	-0,058984	0,104472	0,211417	-0,042608	0,449397	1,471603	-6,637007	-0,851255	-2,800805	-1,103425	-12,308282	20,378174	5,783990	0,104472	0,211417	-0,042608	17,045614	-6,729433	-6,637007	0,104472	0,211417	-0,042608	17,045614	-6,729433	-6,637007
09:47:01,76	0,612987	3,196937	-0,066989	-1,013007	-0,166000	-0,058984	0,104472	0,211417	-0,042608	0,449397	1,471603	-6,637007	-0,855494	-2,801296	-1,098427	-12,354928	20,312463	5,744602	0,104472	0,211417	-0,042608	17,045614	-6,729433	-6,637007	0,104472	0,211417	-0,042608	17,045614	-6,729433	-6,637007
09:47:01,81	0,612987	3,196937	-0,066989	-1,013007	-0,166000	-0,058984	0,107017	0,214843	-0,037610	0,191024	1,596401	-6,676395	-0,862605	-2,799340	-1,099620	-12,374280	20,334301	5,745288	0,107017	0,214843	-0,037610	17,056168	-6,804415	-6,676395	0,107017	0,214843	-0,037610	17,056168	-6,804415	-6,676395
09:47:01,86	0,612987	3,196937	-0,066989	-1,013007	-0,166000	-0,058984	0,108878	0,221978	-0,038803	-0,170804	1,665490	-6,675709	-0,857316	-2,794117	-1,103498	-12,350813	20,316631	5,763065	0,108878	0,221978	-0,038803	17,254504	-6,881408	-6,675709	0,108878	0,221978	-0,038803	17,254504	-6,881408	-6,675709
09:47:01,91	0,612987	3,196937	-0,066989	-1,013007	-0,166000	-0,058984	0,101710	0,220010	-0,042681	-0,072007	1,321937	-6,657933	-0,856141	-2,797606	-1,098448	-12,372121	20,314912	5,750151	0,104144	0,217248	-0,037631	17,113425	-6,744404	-6,670847	0,104144	0,217248	-0,037631	17,113425	-6,744404	-6,670847
09:47:01,96	0,612987	3,196937	-0,066989	-1,013007	-0,166000	-0,058984	0,104144	0,217248	-0,037631	0,059489	1,430909	-6,670847	-0,856683	-2,798093	-1,103086	-12,329015	20,278529	5,756044	0,104144	0,217248	-0,037631	17,113425	-6,744404	-6,670847	0,104144	0,217248	-0,037631	17,113425	-6,744404	-6,670847
09:47:02,01	0,612987	3,196937	-0,066989	-1,013007	-0,166000	-0,058984	0,102629	0,224232	-0,038415	-0,294778	1,372435	-6,656340	-0,861432	-2,792802	-1,099232	-12,350084	20,312465	5,764657	0,102629	0,224232	-0,038415	17,307400	-6,683948	-6,656340	0,102629	0,224232	-0,038415	17,307400	-6,683948	-6,656340
09:47:02,06	0,612987	3,196937	-0,066989	-1,013007	-0,166000	-0,058984	0,102629	0,224232	-0,038415	-0,294778	1,372435	-6,656340	-0,854376	-2,792362	-1,103872	-12,342964	20,309829	5,783142	0,102629	0,224232	-0,038415	17,307400	-6,683948	-6,656340	0,102629	0,224232	-0,038415	17,307400	-6,683948	-6,656340
09:47:02,11	0,612987	3,196937	-0,066989	-1,013007	-0,166000	-0,058984	0,098720	0,218341	-0,043054	0,012817	1,176655	-6,637855	-0,853615	-2,797272	-1,099978	-12,302913	20,349639	5,737434	0,098720	0,218341	-0,043054	17,152573	-6,572877	-6,637855	0,098720	0,218341	-0,043054	17,152573	-6,572877	-6,637855
09:47:02,16	0,612987	3,196937	-0,066989	-1,013007	-0,166000	-0,058984	0,101532	0,220100	-0,040340	-0,109637	1,352849	-6,656226	-0,857306	-2,793917	-1,101157	-12,332485	20,268031	5,764771	0,101532	0,220100	-0,040340	17,168241	-6,617419	-6,656226	0,101532	0,220100	-0,040340	17,168241	-6,617419	-6,656226
09:47:02,22	0,612987	3,196937	-0,066989	-1,013007	-0,166000	-0,058984	0,101532	0,220100	-0,040340	-0,109637	1,352849	-6,656226	-0,856779	-2,795338	-1,101560	-12,373150	20,291415	5,761219	0,101532	0,220100	-0,040340	17,168241	-6,617419	-6,656226	0,101532	0,220100	-0,040340	17,168241	-6,617419	-6,656226
09:47:02,27	0,612987	3,196937	-0,066989	-1,013007	-0,166000	-0,058984	0,102499	0,218934	-0,040743	-0,049054	1,356204	-6,659778	-0,862034	-2,794487	-1,102350	-12,352103	20,298873	5,746405	0,102499	0,218934	-0,040743	17,137245	-6,689943	-6,659778	0,102499	0,218934	-0,040743	17,137245	-6,689943	-6,659778
09:47:02,32	0,612987	3,196937	-0,066989	-1,013007	-0,166000	-0,058984	0,106996	0,222425	-0,041505	-0,192403	1,563005	-6,639626	-0,862051	-2,797486	-1,102323	-12,377471	20,338028	5,781371	0,106996	0,222425	-0,041505	17,267976	-6,836166	-6,639626	0,106996	0,222425	-0,041505	17,267976	-6,836166	-6,639626
09:47:02,37	0,612987	3,196937	-0,066989	-1,013007	-0,166000	-0,058984	0,103259	0,221881	-0,039171	-0,200140	1,405457	-6,632243	-0,859711	-2,794522	-1,099988	-12,363641	20,288446	5,788754	0,103259	0,221881	-0,039171	17,217536	-6,700370	-6,632243	0,103259	0,221881	-0,039171	17,217536	-6,700370	-6,632243
09:47:02,42	0,612987	3,196937	-0,066989	-1,013007	-0,166000	-0,058984	0,103259	0,221881	-0,039171	-0,200140	1,405457	-6,632243	-0,852653	-2,795040	-1,101143	-12,360516	20,266465	5,785019	0,103259	0,221881	-0,039171	17,217536	-6,700370	-6,632243	0,103259	0,221881	-0,039171	17,217536	-6,700370	-6,632243
09:47:02,47	0,612987	3,196937	-0,066989	-1,013007	-0,166000	-0,058984	0,097528	0,216954	-0,039570	0,095807	1,110316	-6,658641	-0,852578	-2,792023	-1,100387	-12,341303	20,321403	5,762356	0,097528	0,216954	-0,039570	17,126665	-6,545634	-6,658641	0,097528	0,216954	-0,039570	17,126665	-6,545634	-6,658641
09:47:02,52	0,612987	3,196937	-0,066989	-1,013007	-0,166000	-0,058984	0,106162	0,217440	-0,040721	0,016823	1,578934	-6,666381	-0,859145	-2,795949	-1,102335	-12,381676	20,305259	5,771412	0,106162	0,217440	-0,040721	17,085842	-6,754792	-6,666381	0,106162	0,217440	-0,040721	17,085842	-6,754792	-6,666381
09:47:02,57	0,612987	3,196937	-0,066989	-1,013007	-0,166000	-0,058984	0,100846	0,216925	-0,040728	0,142781	1,306774	-6,687286	-0,854213	-2,794911	-1,101545	-12,297854	20,348854	5,733711	0,100846	0,216925	-0,040728	17,171410	-6,609668	-6,687286	0,100846	0,216925	-0,040728	17,171410	-6,609668	-6,687286
09:47:02,62	0,612987	3,196937	-0,066989	-1,013007	-0,166000	-0,058984	0,100846	0,216925	-0,040728	0,142781	1,306774	-6,687286	-0,853654	-2,795782	-1,101126	-12,313370	20,359323	5,777525	0,100846	0,216925	-0,040728	17,171410	-6,609668	-6,687286	0,100846	0,216925	-0,040728	17,171410	-6,609668	-6,687286
09:47:02,67	0,612987	3,196937	-0,066989	-1,013007	-0,166000	-0,058984	0,101321	0,216006	-0,040308	0,191900	1,312776	-6,643472	-0,881312	-2,785442	-1,111297	-11,850526	21,156331	5,354680	0,101321	0,216006	-0,040308	17,148354	-6,640915	-6,643472	0,101321	0,216006	-0,040308	17,148354	-6,640915	-6,643472
09:47:02,72	0,612987	3,196937	-0,066989	-1,013007	-0,166000	-0,058984	0,106195	0,245128	-0,050479	-0,400808	1,568560	-7,066317	-0,885895	-2,777937	-1,097965	-11,600426	21,544120	5,066839	0,106195	0,245128	-0,050479	18,841744	-6,767748	-7,066317	0,106195	0,245128	-0,050479	18,841744	-6,767748	-7,066317
09:47:02,77	0,613002	3,197038	-0,067009	-1,013012	-0,165987	-0,008989	0,096081	0,242445	-0,032863	0,184876	1,293301	-7,353455	-0,873931	-2,778024	-1,093680	-11,410369	21,417393	5,067542	0,096081	0,242445	-0,032863	19,216808	-6,249078	-7,353455	0,096081	0,242445	-0,032863	19,216808	-6,249078	-7,353455
09:47:02,82	0,613002	3,197038	-0,067009	-1,013012	-0,165987	-0,008989	0,096081	0,242445	-0,032863	0,184876	1,293301	-7,353455	-0,877794	-2,783727	-1,096138	-11,492778	21,377419	5,054977	0,096081	0,242445	-0,032863	19,216808	-6,249078	-7,353455	0,096081	0,242445	-0,032863	19,216808	-6,249078	-7,353455
09:47:02,87	0,613002	3,197038	-0,067009	-1,013012	-0,165987	-0,008989	0,102952	0,242939	-0,035320	0,083378	1,599185	-7,366020	-0,888100	-2,780103	-1,092079	-11,495656	21,399251	5,066528	0,102952	0,242939	-0,035320	19,154070	-6,482526	-7,366020	0,102952	0,242939	-0,035320	19,154070	-6,482526	-7,366020
09:47:02,92	0,613002	3,197038	-0,067009	-1,013012	-0,165987	-0,008989	0,104966	0,253676	-0,031262	-0,457488	1,690511	-7,354469	-0,877014	-2,775483	-1,095967	-11,508997	21,355206	5,079912	0,104966	0,253676	-0,031262	19,456073	-6,549310	-7,354469	0,104966	0,253676	-0,031262	19,456073	-6,549310	-7,354469
09:47:02,97	0,613002	3,197038	-0,067009	-1,013012	-0,165987	-0,008989	0,095422	0,246386	-0,035149	-0,123222	1,204677	-7,341085	-0,877681	-2,781280	-1,093276	-11,569148	21,351728	5,043890	0,095422	0,246386	-0,035149	19,218074	-6,285917	-7,341085	0,095422	0,246386	-0,035149	19,218074	-6,285917	-7,341085
09:47:03,02	0,613002	3,197038	-0,067009	-1,013012	-0,165987	-0,008989	0,100776	0,244065	-0,032459	-0,035627	1,432731	-7,377107	-0,877531	-2,778182	-1,095162	-11,498909	21,403446	5,094910	0,100776	0,244065	-0,032459	19,123485	-6,478151	-7,377107	0,100776	0,244065	-0,032459	19,123485	-6,478151	-7,377107
09:47:03,07	0,613002	3,197038	-0,067009	-1,013012	-0,165987	-0,008989	0,099658	0,245175	-0,032800	0,007862	1,395552	-7,345907	-0,878083	-2,779757	-1,093617	-11,500410	21,428889	5,075090	0,099658	0,245175	-0,032800	19,254083	-6,427580	-7,345907	0,099658	0,245175	-0,032800	19,254083	-6,427580	-7,345907
09:47:03,12	0,613002	3,197038	-0,067009	-1,013012	-0,165987	-0,008989	0,099658	0,245175	-0,032800	0,007862	1,395552	-7,345907	-0,888555	-2,782419	-1,093343	-11,745000	21,496767	5,077407	0,099658	0,245175	-0,032800	19,254083	-6,427580	-7,345907	0,099658	0,245175	-0,032800	19,254083	-6,427580	-7,345907
09:47:03,17	0,613002	3,197038	-0,067009	-1,013012	-0,165987	-0,008989	0,107199	0,252912	-0,032526	-0,457988	1,541931	-7,343590	-0,922693	-2,811753	-1,108626	-13,300025	23,352562	4,740045	0,107199	0,252912	-0,032526	19,395611	-6,873180	-7,343590	0,107199	0,252912	-0,032526	19,395611	-6,873180	-7,343590
09:47:03,22	0,613002	3,197038	-0,067009	-1,013012	-0,165987	-0,008989	0,149673	0,267809	-0,047809	-0,403000	1,475973	-7,680952	-0,922359	-2,789051	-1,093656	-12,060742	23,367615	4,378102	0,149673	0,267809	-0,047809	20,620043	-10,273320	-7,680952	0,149673	0,267809	-0,047809	20,620043	-10,273320	-7,680952
09:47:03,27	0,612914	3,196858	-0,066986	-1,012999	-0,166020	0,041005	0,129844	0,278871	-0,032839	-0,345528	1,510639	-8,042896	-0,921714	-2,789387	-1,088560	-11,964228	23,134814	4,371458	0,129844	0,278871	-0,032839	21,545856	-8,682154	-8,042896	0,129844	0,278871	-0,032839	21,545856	-8,682154	-8,042896
09:47:03,32	0,612914	3,196858	-0,066986	-1,012999	-0,166020	0,041005	0,131087	0,279673	-0,028921	-0,590998	1,710877	-8,014830	-0,923675	-2,789726	-1,089738	-12,045181	23,123359	4,406167	0,131087	0,279673	-0,028921	21,363365	-8,579488	-8,014830	0,131087	0,279673	-0,028921	21,363365	-8,579488	-8,014830
09:47:03,37	0,612914	3,196858	-0,066986	-1,012999	-0,166020	0,041005	0,131087	0,279673	-0,028921	-0,590998	1,710877	-8,014830	-0,920215	-2,789563	-1,090173	-12,084134	23,123651	4,363857	0,131087	0,279673	-0,028921	21,363365	-8,579488	-8,014830	0,131087	0,279673	-0,028921	21,363365	-8,579488	-8,014830
09:47:03,42	0,612914	3,196858	-0,066986	-1,012999	-0,166020	0,041005	0,129216	0,276759	-0,029356	-0,458673	1,579667	-8,057140	-0,916587	-2,787662	-1,090138	-12,024466	23,097962	4,377844	0,125755	0,274567	-0,029321	21,216408	-8,407544	-8,043153	0,125755	0,274567	-0,029321	21,216408	-8,407544	-8,043153
09:47:03,47	0,612914	3,196858	-0,066986	-1,012999	-0,166020	0,041005	0,125755	0,274567	-0,029321	-0,337101	1,464236	-8,043153	-0,920156	-2,793012	-1,091660	-12,048950	23,101167	4,411630	0,125755	0,274567	-0,029321	21,216408	-8,407544	-8,043153	0,125755	0,274567	-0,029321	21,216408	-8,407544	-8,043153
09:47:03,52	0,612914	3,196858	-0,066986	-1,012999	-0,166020	0,041005	0,129905	0,275643	-0,030445	-0,410943	1,661050	-7,985231	-0,919593	-2,790718	-1,091263	-12,049845	23,091960	4,435766	0,129905	0,275643	-0,030445	21,227035	-8,536492	-7,985231	0,129905	0,275643	-0,030445	21,227035	-8,536492	-7,985231
09:47:03,57	0,612914	3,196858	-0,066986	-1,012999	-0,166020	0,041005	0,129905	0,275643	-0,030445	-0,410943	1,661050	-7,985231	-0,920780	-2,785486	-1,088970	-12,048459	23,096977	4,415708	0,129905	0,275643	-0,030445	21,227035	-8,536492	-7,985231	0,129905	0,275643	-0,030445	21,227035	-8,536492	-7,985231
09:47:03,62	0,612914	3,196858	-0,066986	-1,012999	-0,166020	0,041005	0,125968	0,279286	-0,028152	-0,595343	1,455008	-8,005290	-0,922573	-2,791267	-1,088175	-12,074713	23,092301	4,423867	0,125968	0,279286	-0,028152	21,328613	-8,433465	-8,005290	0,125968	0,279286	-0,028152	21,328613	-8,433465	-8,005290
09:47:03,67	0,612914	3,196858	-0,066986	-1,012999	-0,166020	0,041005	0,131870	0,277949	-0,027358	-0,542984	1,741533	-7,997130	-0,921371	-2,792934	-1,088565	-12,053667	23,044889	4,398104	0,131870	0,277949	-0,027358	21,276001	-8,610278	-7,997130	0,131870	0,277949	-0,027358	21,276001	-8,610278	-7,997130
09:47:03,72	0,612914	3,196858	-0,066986	-1,012999	-0,166020	0,041005	0,126882	0,271322	-0,030439	-0,205940	1,497829	-7,974864	-0,914340	-2,790260	-1,091256	-12,064913	23,077911	4,446133	0,126882	0,271322	-0,030439	21,092822	-8,462408	-7,974864	0,126882	0,271322	-0,030439	21,092822	-8,462408	-7,974864
09:47:03,77	0,612914	3,196858	-0,066986	-1,012999	-0,166020	0,041005	0,126882	0,271322	-0,030439	-0,205940	1,497829	-7,974864	-0,914266	-2,787589	-1,089330	-12,035636	23,093975	4,421358	0,126882	0,271322	-0,030439	21,092822	-8,462408	-7,974864	0,126882	0,271322	-0,030439	21,092822	-8,462408	-7,974864
09:47:03,82	0,612914	3,196858	-0,066986	-1,012999	-0,166020	0,041005	0,124538	0,269130	-0,029266	-0,070159	1,430585	-8,001214	-0,911269	-2,789327	-1,090083	-12,006712	23,069478	4,419783	0,124538	0,269130	-0,029266	21,056531	-8,345685	-8,001214	0,124538	0,269130	-0,029266	21,056531	-8,345685	-8,001214
09:47:03,87	0,612914	3,196858	-0,066986	-1,012999	-0,166020	0,041005	0,125560	0,272632	-0,028881	-0,222709	1,448098	-7,984630	-0,914813	-2,788460	-1,089698	-12,022765	23,112891	4,436367	0,125560	0,272632	-0,028881	21,178913	-8,408365	-7,984630	0,125560	0,272632	-0,028881	21,178913	-8,408365	-7,984630
09:47:03,92	0,612914	3,196858	-0,066986	-1,012999	-0,166020	0,041005	0,125560	0,272632	-0,028881	-0,222709	1,448098	-7,984630	-0,919532	-2,789136	-1,088920	-12,008251	23,052993	4,432910	0,125560	0,272632	-0,028881	21,178913	-8,408365	-7,984630	0,125560	0,272632	-0,028881	21,178913	-8,408365	-7,984630
09:47:03,97	0,612914	3,196858	-0,066986	-1,012999	-0,166020	0,041005	0,127982	0,271908	-0,027716	-0,193765	1,572858	-7,995662	-0,915398	-2,790920	-1,088533	-12,028154	23,105958	4,425335	0,127982	0,271908	-0,027716	21,151031	-8,473756	-7,995662	0,127982	0,271908	-0,027716	21,151031	-8,473756	-7,995662
09:47:04,02	0,612914	3,196858	-0,066986	-1,012999	-0,166020	0,041005	0,127982	0,271908	-0,027716	-0,193765	1,572858	-7,995662	-0,922537	-2,791750	-1,088546	-12,036875	23,030679	4,421664	0,132270	0,277676	-0,027729	21,234318	-8,557303	-7,999333	0,132270	0,277676	-0,027729	21,234318	-8,557303	-7,999333
09:47:04,07	0,612914	3,196858	-0,066986	-1,012999	-0,166020	0,041005	0,123627	0,273940	-0,029336	-0,364303	1,324256	-8,023880	-0,914979	-2,786132	-1,090153	-12,079752	23,060817	4,397117	0,123627	0,273940	-0,029336	21,139978	-8,380450	-8,023880	0,123627	0,273940	-0,029336	21,139978	-8,380450	-8,023880
09:47:04,13	0,612914	3,196858	-0,066986	-1,012999	-0,166020	0,041005	0,123627	0,273940	-0,029336	-0,364303	1,324256	-8,023880	-0,913114	-2,793238	-1,088506	-12,044215	23,046927	4,452715	0,123627	0,273940	-0,029336	21,139978	-8,380450	-8,023880	0,123627	0,273940	-0,029336	21,139978	-8,380450	-8,023880
09:47:04,18	0,612914	3,196858	-0,066986	-1,012999	-0,166020	0,041005	0,128848	0,268772	-0,027689	-0,089816	1,633469	-7,968282	-0,913726	-2,790178	-1,089298	-12,047324	23,052621	4,453759	0,128848	0,268772	-0,027689	21,008759	-8,481084	-7,968282	0,128848	0,268772	-0,027689	21,008759	-8,481084	-7,968282
09:47:04,23	0,612914	3,196858	-0,066986	-1,012999	-0,166020	0,041005	0,124675	0,271861	-0,026945	-0,225549	1,403011	-7,981709	-0,913703	-2,788079	-1,087762	-12,043427	23,075221	4,439288	0,124675	0,271861	-0,026945	21,115515	-8,383967	-7,981709	0,124675	0,271861	-0,026945	21,115515	-8,383967	-7,981709
09:47:04,28	0,612914	3,196858	-0,066986	-1,012999	-0,166020	0,041005	0,124675	0,271861	-0,026945	-0,225549	1,403011	-7,981709	-0,913102	-2,794179	-1,089300	-12,031212	23,011221	4,417867	0,124675	0,271861	-0,026945	21,115515	-8,383967	-7,981709	0,124675	0,271861	-0,026945	21,115515	-8,383967	-7,981709
09:47:04,33	0,612914	3,196858	-0,066986	-1,012999	-0,166020	0,041005	0,129657	0,268291	-0,028482	-0,089224	1,704647	-8,003130	-0,916079	-2,789020	-1,089319	-12,041834	23,043628	4,433812	0,129657	0,268291	-0,028482	20,971591	-8,473408	-8,003130	0,129657	0,268291	-0,028482	20,971591	-8,473408	-8,003130
09:47:04,38	0,612914	3,196858	-0,066986	-1,012999	-0,166020	0,041005	0,129837	0,275740	-0,029666	-0,477260	1,694010	-7,983148	-0,919643	-2,790610	-1,090483	-12,048891	23,020628	4,437850	0,129837	0,275740	-0,029666	21,168295	-8,498200	-7,983148	0,129837	0,275740	-0,029666	21,168295	-8,498200	-7,983148
09:47:04,43	0,612914	3,196858	-0,066986	-1,012999	-0,166020	0,041005	0,129837	0,275740	-0,029666	-0,477260	1,694010	-7,983148	-0,912191	-2,787577	-1,091102	-12,069252	23,015906	4,407317	0,129837	0,275740	-0,029666	21,168295	-8,498200	-7,983148	0,129837	0,275740	-0,029666	21,168295	-8,498200	-7,983148
09:47:04,48	0,612914	3,196858	-0,066986	-1,012999	-0,166020	0,041005	0,123484	0,270803	-0,030285	-0,234816	1,348358	-8,013680	-0,916613	-2,793730	-1,091628	-12,035272	23,075661	4,435384	0,123484	0,270803	-0,030285	21,023199	-8,345105	-8,013680	0,123484	0,270803	-0,030285	21,023199	-8,345105	-8,013680
09:47:04,53	0,612914	3,196858	-0,066986	-1,012999	-0,166020	0,041005	0,131024	0,271556	-0,030810	-0,205237	1,740015	-7,985613	-0,915589	-2,790476	-1,091293	-12,093957	23,053981	4,416369	0,131024	0,271556	-0,030810	21,111895	-8,545380	-7,985613	0,131024	0,271556	-0,030810	21,111895	-8,545380	-7,985613
09:47:04,58	0,612914	3,196858	-0,066986	-1,012999	-0,166020	0,041005	0,129551	0,278666	-0,031670	-0,599989	1,625119	-8,028527	-0,913068	-2,788401	-1,091274	-12,016562	23,062700	4,402049	0,129551	0,278666	-0,031670	21,275297	-8,544652	-8,028527	0,129551	0,278666	-0,031670	21,275297	-8,544652	-8,028527
09:47:04,63	0,612914	3,196858	-0,066986	-1,012999	-0,166020	0,041005	0,124637	0,271150	-0,030457	-0,186019	1,430557	-8,018948	-0,914334	-2,794503	-1,091262	-12,066985	23,048913	4,415530	0,124637	0,271150	-0,030457	21,099280	-8,353432	-8,018948	0,124637	0,271150	-0,030457	21,099280	-8,353432	-8,018948
09:47:04,68	0,612914	3,196858	-0,066986	-1,012999	-0,166020	0,041005	0,130554	0,269195	-0,030445	-0,121505	1,701476	-8,005468	-0,940172	-2,775927	-1,089558	-11,595123	24,140850	3,972932	0,130554	0,269195	-0,030445	21,010317	-8,547011	-8,005468	0,130554	0,269195	-0,030445	21,010317	-8,547011	-8,005468
09:47:04,73	0,612914	3,196858	-0,066986	-1,012999	-0,166020	0,041005	0,127385	0,300860	-0,028741	-0,586494	1,399357	-8,448065	-0,945530	-2,768356	-1,086349	-10,794232	24,200999	3,669318	0,127385	0,300860	-0,028741	23,031008	-8,600352	-8,448065	0,127385	0,300860	-0,028741	23,031008	-8,600352	-8,448065
09:47:04,78	0,613008	3,197007	-0,066987	-1,013005	-0,166008	0,090985	0,123508	0,309286	-0,025532	-0,572116	1,861265	-8,751679	-0,934645	-2,763708	-1,083681	-10,954527	24,150301	3,704205	0,123508	0,309286	-0,025532	23,706836	-7,834093	-8,751679	0,123508	0,309286	-0,025532	23,706836	-7,834093	-8,751679
09:47:04,83	0,613008	3,197007	-0,066987	-1,013005	-0,166008	0,090985	0,123279	0,300922	-0,021257	-0,311228	1,765659	-8,692461	-0,938173	-2,772339	-1,082074	-10,953724	24,092129	3,728536	0,123279	0,300922	-0,021257	23,311165	-7,911708	-8,692461	0,123279	0,300922	-0,021257	23,311165	-7,911708	-8,692461
09:47:04,88	0,613008	3,197007	-0,066987	-1,013005	-0,166008	0,090985	0,124385	0,306546	-0,023234	-0,663188	1,822016	-8,698082	-0,943596	-2,770486	-1,084052	-10,984531	24,041158	3,722916	0,124385	0,306546	-0,023234	23,400638	-7,942232	-8,698082	0,124385	0,306546	-0,023234	23,400638	-7,942232	-8,698082
09:47:04,93	0,613008	3,197007	-0,066987	-1,013005	-0,166008	0,090985	0,124385	0,306546	-0,023234	-0,663188	1,822016	-8,698082	-0,936521	-2,765376	-1,081762	-10,989807	24,077279	3,685954	0,124385	0,306546	-0,023234	23,400638	-7,942232	-8,698082	0,124385	0,306546	-0,023234	23,400638	-7,942232	-8,698082
09:47:04,98	0,613008	3,197007	-0,066987	-1,013005	-0,166008	0,090985	0,116422	0,302973	-0,020945	-0,448797	1,385286	-8,735043	-0,938837	-2,774042	-1,082077	-10,989801	24,085168	3,738008	0,116422	0,302973	-0,020945	23,334622	-7,753829	-8,735043	0,116422	0,302973	-0,020945	23,334622	-7,753829	-8,735043
09:47:05,03	0,613008	3,197007	-0,066987	-1,013005	-0,166008	0,090985	0,125085	0,300646	-0,021260	-0,320941	1,831854	-8,682989	-0,944812	-2,771432	-1,080955	-11,005518	24,023874	3,715497	0,125085	0,300646	-0,021260	23,279783	-7,987355	-8,682989	0,125085	0,300646	-0,021260	23,279783	-7,987355	-8,682989
09:47:05,08	0,613008	3,197007	-0,066987	-1,013005	-0,166008	0,090985	0,119289	0,304175	-0,021723	-0,529041	1,475661	-8,705145	-0,938995	-2,767258	-1,082540	-11,049547	24,091249	3,715852	0,119289	0,304175	-0,021723	23,348687	-7,888532	-8,705145	0,119289	0,304175	-0,021723	23,348687	-7,888532	-8,705145
09:47:05,13	0,613008	3,197007	-0,066987	-1,013005	-0,166008	0,090985	0,119289	0,304175	-0,021723	-0,529041	1,475661	-8,705145	-0,933880	-2,767245	-1,083596	-10,828102	24,001886	3,717087	0,119289	0,304175	-0,021723	23,348687	-7,888532	-8,705145	0,119289	0,304175	-0,021723	23,348687	-7,888532	-8,705145
09:47:05,18	0,613008	3,197007	-0,066987	-1,013005	-0,166008	0,090985	0,116721	0,299752	-0,022778	-0,265719	1,578561	-8,703910	-0,976636	-2,782855	-1,096808	-11,910702	25,671965	3,353673	0,116721	0,299752	-0,022778	23,264813	-7,584011	-8,703910	0,116721	0,299752	-0,022778	23,264813	-7,584011	-8,703910
09:47:05,23	0,613008	3,197007	-0,066987	-1,013005	-0,166008	0,090985	0,151617	0,328974	-0,035991	-0,880250	1,620559	-9,067324	-0,978684	-2,770679	-1,080373	-10,683485	25,861811	2,997010	0,151617	0,328974	-0,035991	24,944234	-10,281355	-9,067324	0,151617	0,328974	-0,035991	24,944234	-10,281355	-9,067324
09:47:05,28	0,612901	3,196991	-0,066980	-1,013002	-0,166002	0,140993	0,142096	0,336836	-0,019555	-0,511050	2,093366	-9,423988	-0,980556	-2,765273	-1,077645	-10,825821	25,877809	2,956620	0,142096	0,336836	-0,019555	25,930596	-9,061181	-9,423988	0,142096	0,336836	-0,019555	25,930596	-9,061181	-9,423988
09:47:05,33	0,612901	3,196991	-0,066980	-1,013002	-0,166002	0,140993	0,138351	0,341160	-0,016827	-0,793217	1,767356	-9,464378	-0,982542	-2,767291	-1,076853	-10,937420	25,911991	3,035260	0,138351	0,341160	-0,016827	25,987871	-9,093202	-9,464378	0,138351	0,341160	-0,016827	25,987871	-9,093202	-9,464378
09:47:05,38	0,612901	3,196991	-0,066980	-1,013002	-0,166002	0,140993	0,136438	0,338384	-0,017201	-0,684872	1,604590	-9,404624	-0,977196	-2,765005	-1,078018	-10,898642	25,878278	3,016373	0,136438	0,338384	-0,017201	25,878304	-9,105811	-9,404624	0,136438	0,338384	-0,017201	25,878304	-9,105811	-9,404624
09:47:05,43	0,612901	3,196991	-0,066980	-1,013002	-0,166002	0,140993	0,136438	0,338384	-0,017201	-0,684872	1,604590	-9,404624	-0,975463	-2,773801	-1,074103	-10,926965	25,825562	3,016433	0,136438	0,338384	-0,017201	25,878304	-9,105811	-9,404624	0,136438	0,338384	-0,017201	25,878304	-9,105811	-9,404624
09:47:05,48	0,612901	3,196991	-0,066980	-1,013002	-0,166002	0,140993	0,143189	0,332486	-0,013286	-0,437957	1,957472	-9,404565	-0,981376	-2,770854	-1,073739	-10,924485	25,806408	3,010142	0,143189	0,332486	-0,013286	25,662175	-9,282884	-9,404565	0,143189	0,332486	-0,013286	25,662175	-9,282884	-9,404565
09:47:05,53	0,612901	3,196991	-0,066980	-1,013002	-0,166002	0,140993	0,145116	0,331399	-0,017139	-0,358643	2,025626	-9,362477	-0,975485	-2,776012	-1,077956	-10,943278	25,861333	3,058520	0,145116	0,331399	-0,017139	25,656209	-9,365943	-9,362477	0,145116	0,331399	-0,017139	25,656209	-9,365943	-9,362477
09:47:05,58	0,612901	3,196991	-0,066980	-1,013002	-0,166002	0,140993	0,144884	0,332897	-0,015650	-0,463348	2,028195	-9,441939	-0,976666	-2,775063	-1,076468	-10,944049	25,830799	2,979058	0,144884	0,332897	-0,015650	25,669067	-9,345213	-9,441939	0,144884	0,332897	-0,015650	25,669067	-9,345213	-9,441939
09:47:05,63	0,612901	3,196991	-0,066980	-1,013002	-0,166002	0,140993	0,140804	0,338459	-0,016782	-0,770359	1,722778	-9,385576	-0,979443	-2,768748	-1,077599	-11,033684	25,861990	3,035421	0,140804	0,338459	-0,016782	25,798645	-9,330297	-9,385576	0,140804	0,338459	-0,016782	25,798645	-9,330297	-9,385576
09:47:05,68	0,612901	3,196991	-0,066980	-1,013002	-0,166002	0,140993	0,140804	0,338459	-0,016782	-0,770359	1,722778	-9,385576	-0,975535	-2,767957	-1,078416	-10,951809	25,867288	3,016658	0,140804	0,338459	-0,016782	25,798645	-9,330297	-9,385576	0,140804	0,338459	-0,016782	25,798645	-9,330297	-9,385576
09:47:05,73	0,612901	3,196991	-0,066980	-1,013002	-0,166002	0,140993	0,138165	0,335471	-0,017599	-0,569456	1,653809	-9,404339	-0,978543	-2,773909	-1,081132	-10,978739	25,828871	3,011109	0,138165	0,335471	-0,017599	25,764988	-9,192108	-9,404339	0,138165	0,335471	-0,017599	25,764988	-9,192108	-9,404339
09:47:05,78	0,612901	3,196991	-0,066980	-1,013002	-0,166002	0,140993	0,144823	0,335100	-0,020314	-0,596903	1,995944	-9,409888	-0,981541	-2,769731	-1,076496	-11,004785	25,841993	3,018768	0,144823	0,335100	-0,020314	25,708423	-9,372675	-9,409888	0,144823	0,335100	-0,020314	25,708423	-9,372675	-9,409888
09:47:05,83	0,612901	3,196991	-0,066980	-1,013002	-0,166002	0,140993	0,141866	0,340263	-0,017657	-0,842664	1,790760	-9,438536	-0,981536	-2,768766	-1,078474	-11,011901	25,874261	2,982461	0,141866	0,340263	-0,017657	25,867977	-9,345725	-9,438536	0,141866	0,340263	-0,017657	25,867977	-9,345725	-9,438536
09:47:05,88	0,612901	3,196991	-0,066980	-1,013002	-0,166002	0,140993	0,141866	0,340263	-0,017657	-0,842664	1,790760	-9,438536	-0,973234	-2,772394	-1,076461	-10,971646	25,805137	3,013421	0,141866	0,340263	-0,017657	25,867977	-9,345725	-9,438536	0,141866	0,340263	-0,017657	25,867977	-9,345725	-9,438536
09:47:05,93	0,612901	3,196991	-0,066980	-1,013002	-0,166002	0,140993	0,140857	0,331259	-0,015644	-0,414207	1,807692	-9,407576	-0,973796	-2,773561	-1,079946	-10,971817	25,856419	3,026606	0,140857	0,331259	-0,015644	25,589643	-9,249552	-9,407576	0,140857	0,331259	-0,015644	25,589643	-9,249552	-9,407576
09:47:05,98	0,612901	3,196991	-0,066980	-1,013002	-0,166002	0,140993	0,141698	0,339738	-0,016462	-0,868243	1,812259	-9,402375	-0,980998	-2,768883	-1,077279	-11,012143	25,813340	3,018622	0,141698	0,339738	-0,016462	25,801184	-9,311015	-9,402375	0,141698	0,339738	-0,016462	25,801184	-9,311015	-9,402375
09:47:06,03	0,612901	3,196991	-0,066980	-1,013002	-0,166002	0,140993	0,140694	0,337874	-0,015489	-0,737356	1,752988	-9,411358	-0,978881	-2,768945	-1,076306	-11,001287	25,846266	3,009640	0,140694	0,337874	-0,015489	25,785722	-9,291469	-9,411358	0,140694	0,337874	-0,015489	25,785722	-9,291469	-9,411358
09:47:06,08	0,612901	3,196991	-0,066980	-1,013002	-0,166002	0,140993	0,136278	0,335481	-0,020760	-0,677950	1,528843	-9,418316	-0,974601	-2,766318	-1,081577	-11,029046	25,787245	3,002681	0,136278	0,335481	-0,020760	25,657333	-9,168983	-9,418316	0,136278	0,335481	-0,020760	25,657333	-9,168983	-9,418316
09:47:06,14	0,612901	3,196991	-0,066980	-1,013002	-0,166002	0,140993	0,136278	0,335481	-0,020760	-0,677950	1,528843	-9,418316	-0,980365	-2,773522	-1,077234	-10,987779	25,772061	3,035823	0,136278	0,335481	-0,020760	25,657333	-9,168983	-9,418316	0,136278	0,335481	-0,020760	25,657333	-9,168983	-9,418316
09:47:06,19	0,612901	3,196991	-0,066980	-1,013002	-0,166002	0,140993	0,144774	0,339242	-0,016041	-0,844078	2,010371	-9,394552	-0,982106	-2,771795	-1,076859	-10,979909	25,792853	3,026445	0,144774	0,339242	-0,016041	25,786415	-9,354371	-9,394552	0,144774	0,339242	-0,016041	25,786415	-9,354371	-9,394552
09:47:06,24	0,612901	3,196991	-0,066980	-1,013002	-0,166002	0,140993	0,144328	0,333994	-0,016424	-0,538418	1,975754	-9,412182	-0,977338	-2,774033	-1,077242	-10,973458	25,826937	3,008815	0,144328	0,333994	-0,016424	25,680076	-9,354023	-9,412182	0,144328	0,333994	-0,016424	25,680076	-9,354023	-9,412182
09:47:06,29	0,612901	3,196991	-0,066980	-1,013002	-0,166002	0,140993	0,144328	0,333994	-0,016424	-0,538418	1,975754	-9,412182	-0,976854	-2,774784	-1,078388	-10,993652	25,756262	3,041345	0,144328	0,333994	-0,016424	25,680076	-9,354023	-9,412182	0,144328	0,333994	-0,016424	25,680076	-9,354023	-9,412182
09:47:06,34	0,612901	3,196991	-0,066980	-1,013002	-0,166002	0,140993	0,144138	0,339041	-0,016443	-0,851998	1,937781	-9,383896	-0,981614	-2,771344	-1,077261	-11,023306	25,796698	3,037101	0,144138	0,339041	-0,016443	25,762721	-9,377015	-9,383896	0,144138	0,339041	-0,016443	25,762721	-9,377015	-9,383896
09:47:06,39	0,612901	3,196991	-0,066980	-1,013002	-0,166002	0,140993	0,142593	0,332404	-0,017217	-0,491618	1,857557	-9,406476	-0,975094	-2,773326	-1,078034	-11,015627	25,809850	3,014522	0,142593	0,332404	-0,017217	25,602057	-9,336020	-9,406476	0,142593	0,332404	-0,017217	25,602057	-9,336020	-9,406476
09:47:06,44	0,612901	3,196991	-0,066980	-1,013002	-0,166002	0,140993	0,142405	0,330462	-0,019128	-0,382587	1,851567	-9,375967	-0,973318	-2,774133	-1,079945	-11,008269	25,814938	3,045030	0,142405	0,330462	-0,019128	25,558699	-9,327188	-9,375967	0,142405	0,330462	-0,019128	25,558699	-9,327188	-9,375967
09:47:06,49	0,612901	3,196991	-0,066980	-1,013002	-0,166002	0,140993	0,142405	0,330462	-0,019128	-0,382587	1,851567	-9,375967	-0,974435	-2,776432	-1,076044	-10,990086	25,804227	3,041592	0,142405	0,330462	-0,019128	25,558699	-9,327188	-9,375967	0,142405	0,330462	-0,019128	25,558699	-9,327188	-9,375967
09:47:06,54	0,612901	3,196991	-0,066980	-1,013002	-0,166002	0,140993	0,144954	0,330280	-0,015226	-0,373312	2,005260	-9,379406	-0,980435	-2,771913	-1,079201	-11,020353	25,794630	3,033460	0,144954	0,330280	-0,015226	25,553695	-9,373656	-9,379406	0,144954	0,330280	-0,015226	25,553695	-9,373656	-9,379406
09:47:06,59	0,612901	3,196991	-0,066980	-1,013002	-0,166002	0,140993	0,139701	0,334811	-0,016460	-0,617582	1,687844	-9,401188	-0,975732	-2,769617	-1,077278	-11,032734	25,818805	3,019809	0,139701	0,334811	-0,016460	25,665046	-9,278656	-9,401188	0,139701	0,334811	-0,016460	25,665046	-9,278656	-9,401188
09:47:06,64	0,612901	3,196991	-0,066980	-1,013002	-0,166002	0,140993	0,139701	0,334811	-0,016460	-0,617582	1,687844	-9,401188	-0,982759	-2,767528	-1,077277	-10,994383	25,782270	3,022185	0,139701	0,334811	-0,016460	25,665046	-9,278656	-9,401188	0,139701	0,334811	-0,016460	25,665046	-9,278656	-9,401188
09:47:06,69	0,612901	3,196991	-0,066980	-1,013002	-0,166002	0,140993	0,145569	0,334315	-0,017897	-0,645603	2,037400	-9,407494	-0,980526	-2,771316	-1,080017	-11,057181	25,778335	3,009660	0,145569	0,334315	-0,017897	25,598125	-9,389735	-9,407494	0,145569	0,334315	-0,017897	25,598125	-9,389735	-9,407494
09:47:06,74	0,612901	3,196991	-0,066980	-1,013002	-0,166002	0,140993	0,146176	0,336538	-0,016827	-0,710870	2,001607	-9,377768	-0,980465	-2,774361	-1,077644	-11,054342	25,827272	3,043229	0,146176	0,336538	-0,016827	25,707346	-9,473195	-9,377768	0,146176	0,336538	-0,016827	25,707346	-9,473195	-9,377768
09:47:06,79	0,612901	3,196991	-0,066980	-1,013002	-0,166002	0,140993	0,146176	0,336538	-0,016827	-0,710870	2,001607	-9,377768	-1,013255	-2,772930	-1,092275	-11,155093	27,487699	2,598620	0,146176	0,336538	-0,016827	25,707346	-9,473195	-9,377768	0,146176	0,336538	-0,016827	25,707346	-9,473195	-9,377768
09:47:06,84	0,612901	3,196991	-0,066980	-1,013002	-0,166002	0,140993	0,161332	0,365650	-0,031458	-0,837124	1,872239	-9,822377	-1,013318	-2,751553	-1,077044	-9,843356	27,162029	2,271430	0,161332	0,365650	-0,031458	27,866423	-10,792289	-9,822377	0,161332	0,365650	-0,031458	27,866423	-10,792289	-9,822377
09:47:06,89	0,613023	3,197033	-0,066985	-1,013019	-0,166008	0,191030	0,133594	0,370416	-0,014336	-0,789679	1,689355	-10,163608	-1,003513	-2,746526	-1,075153	-9,916735	27,113653	2,257389	0,133594	0,370416	-0,014336	28,287952	-8,797769	-10,163608	0,133594	0,370416	-0,014336	28,287952	-8,797769	-10,163608
09:47:06,94	0,613023	3,197033	-0,066985	-1,013019	-0,166008	0,191030	0,138457	0,369857	-0,015120	-0,825745	1,884348	-10,144782	-1,005461	-2,751017	-1,075938	-9,999448	27,086202	2,276215	0,138457	0,369857	-0,015120	28,208010	-8,984556	-10,144782	0,138457	0,369857	-0,015120	28,208010	-8,984556	-10,144782
09:47:06,99	0,613023	3,197033	-0,066985	-1,013019	-0,166008	0,191030	0,138457	0,369857	-0,015120	-0,825745	1,884348	-10,144782	-1,002334	-2,751531	-1,080544	-9,917385	27,121539	2,294306	0,138457	0,369857	-0,015120	28,208010	-8,984556	-10,144782	0,138457	0,369857	-0,015120	28,208010	-8,984556	-10,144782
09:47:07,04	0,613023	3,197033	-0,066985	-1,013019	-0,166008	0,191030	0,137339	0,366892	-0,019727	-0,599944	1,879574	-10,126691	-1,007829	-2,753240	-1,078638	-9,992492	27,054680	2,290573	0,137339	0,366892	-0,019727	28,201079	-8,901510	-10,126691	0,137339	0,366892	-0,019727	28,201079	-8,901510	-10,126691
09:47:07,09	0,613023	3,197033	-0,066985	-1,013019	-0,166008	0,191030	0,142713	0,370175	-0,020148	-0,880370	2,122160	-10,124553	-1,007865	-2,754544	-1,080965	-10,004189	27,044976	2,296444	0,142713	0,370175	-0,020148	28,178373	-9,080830	-10,124553	0,142713	0,370175	-0,020148	28,178373	-9,080830	-10,124553
09:47:07,14	0,613023	3,197033	-0,066985	-1,013019	-0,166008	0,191030	0,142713	0,370175	-0,020148	-0,880370	2,122160	-10,124553	-1,002636	-2,748588	-1,074805	-10,050742	27,082631	2,271942	0,142713	0,370175	-0,020148	28,178373	-9,080830	-10,124553	0,142713	0,370175	-0,020148	28,178373	-9,080830	-10,124553
09:47:07,19	0,613023	3,197033	-0,066985	-1,013019	-0,166008	0,191030	0,134941	0,368625	-0,013988	-0,790411	1,658881	-10,149055	-1,001527	-2,749360	-1,077884	-10,060019	27,041702	2,311438	0,134941	0,368625	-0,013988	28,146619	-8,934020	-10,149055	0,134941	0,368625	-0,013988	28,146619	-8,934020	-10,149055
09:47:07,24	0,613023	3,197033	-0,066985	-1,013019	-0,166008	0,191030	0,135055	0,367278	-0,017067	-0,760496	1,677231	-10,109559	-1,004437	-2,760566	-1,079049	-10,100071	27,113851	2,278788	0,135055	0,367278	-0,017067	28,070861	-8,924606	-10,109559	0,135055	0,367278	-0,017067	28,070861	-8,924606	-10,109559
09:47:07,29	0,613023	3,197033	-0,066985	-1,013019	-0,166008	0,191030	0,146214	0,364195	-0,018231	-0,557722	2,186750	-10,142209	-1,042798	-2,774936	-1,093772	-11,087184	28,888524	1,914760	0,146214	0,364195	-0,018231	28,031619	-9,291087	-10,142209	0,146214	0,364195	-0,018231	28,031619	-9,291087	-10,142209
09:47:07,34	0,613023	3,197033	-0,066985	-1,013019	-0,166008	0,191030	0,177841	0,390232	-0,032955	-0,868282	2,089109	-10,506237	-1,039363	-2,738770	-1,071611	-9,521951	29,029333	1,555286	0,177841	0,390232	-0,032955	29,764950	-11,871380	-10,506237	0,177841	0,390232	-0,032955	29,764950	-11,871380	-10,506237
09:47:07,39	0,613001	3,196929	-0,066975	-1,013017	-0,165992	0,241023	0,145558	0,405568	-0,010842	-0,863274	1,826305	-10,841145	-1,039938	-2,739311	-1,071659	-9,459779	28,875536	1,579852	0,145558	0,405568	-0,010842	30,973795	-9,600036	-10,841145	0,145558	0,405568	-0,010842	30,973795	-9,600036	-10,841145
09:47:07,44	0,613001	3,196929	-0,066975	-1,013017	-0,165992	0,241023	0,145558	0,405568	-0,010842	-0,863274	1,826305	-10,841145	-1,037612	-2,740451	-1,065057	-9,475765	28,832771	1,570017	0,145558	0,405568	-0,010842	30,973795	-9,600036	-10,841145	0,145558	0,405568	-0,010842	30,973795	-9,600036	-10,841145
09:47:07,49	0,613001	3,196929	-0,066975	-1,013017	-0,165992	0,241023	0,149718	0,405569	-0,007409	-0,993796	1,955809	-10,859449	-1,042019	-2,742913	-1,068226	-9,600194	28,805952	1,561548	0,149718	0,405569	-0,007409	30,843352	-9,797084	-10,859449	0,149718	0,405569	-0,007409	30,843352	-9,797084	-10,859449
09:47:07,54	0,613001	3,196929	-0,066975	-1,013017	-0,165992	0,241023	0,149718	0,405569	-0,007409	-0,993796	1,955809	-10,859449	-1,046051	-2,742040	-1,068205	-9,556472	28,814670	1,575333	0,149718	0,405569	-0,007409	30,843352	-9,797084	-10,859449	0,149718	0,405569	-0,007409	30,843352	-9,797084	-10,859449
09:47:07,59	0,613001	3,196929	-0,066975	-1,013017	-0,165992	0,241023	0,147628	0,406163	-0,008202	-1,061605	1,860076	-10,864565	-1,041488	-2,740806	-1,069019	-9,607401	28,767490	1,556432	0,147628	0,406163	-0,008202	30,822185	-9,728688	-10,864565	0,147628	0,406163	-0,008202	30,822185	-9,728688	-10,864565
09:47:07,64	0,613001	3,196929	-0,066975	-1,013017	-0,165992	0,241023	0,145181	0,404063	-0,005428	-0,921932	1,766519	-10,822112	-1,038446	-2,739737	-1,066246	-9,563006	28,777048	1,598885	0,145181	0,404063	-0,005428	30,797011	-9,630184	-10,822112	0,145181	0,404063	-0,005428	30,797011	-9,630184	-10,822112
09:47:07,69	0,613001	3,196929	-0,066975	-1,013017	-0,165992	0,241023	0,153279	0,403451	-0,005815	-0,942841	2,226058	-10,859637	-1,041965	-2,747056	-1,066632	-9,556080	28,712158	1,561360	0,153279	0,403451	-0,005815	30,728060	-9,806338	-10,859637	0,153279	0,403451	-0,005815	30,728060	-9,806338	-10,859637
09:47:07,74	0,613001	3,196929	-0,066975	-1,013017	-0,165992	0,241023	0,155344	0,406412	-0,007009	-1,072864	2,265340	-10,862185	-1,045562	-2,747364	-1,067826	-9,603088	28,766927	1,558812	0,155344	0,406412	-0,007009	30,830443	-9,929153	-10,862185	0,155344	0,406412	-0,007009	30,830443	-9,929153	-10,862185
09:47:07,79	0,613001	3,196929	-0,066975	-1,013017	-0,165992	0,241023	0,147038	0,401660	-0,007775	-0,830299	1,874245	-10,855849	-1,037294	-2,742547	-1,068593	-9,570002	28,742619	1,565148	0,147038	0,401660	-0,007775	30,700022	-9,668242	-10,855849	0,147038	0,401660	-0,007775	30,700022	-9,668242	-10,855849
09:47:07,84	0,613001	3,196929	-0,066975	-1,013017	-0,165992	0,241023	0,153274	0,406312	-0,006995	-1,107655	2,177028	-10,834055	-1,044441	-2,745621	-1,067812	-9,606345	28,722675	1,586942	0,153274	0,406312	-0,006995	30,787861	-9,855005	-10,834055	0,153274	0,406312	-0,006995	30,787861	-9,855005	-10,834055
09:47:07,89	0,613001	3,196929	-0,066975	-1,013017	-0,165992	0,241023	0,149113	0,404750	-0,005499	-1,045327	1,914472	-10,871991	-1,041007	-2,742799	-1,066316	-9,655799	28,729368	1,549006	0,149113	0,404750	-0,005499	30,727519	-9,790908	-10,871991	0,149113	0,404750	-0,005499	30,727519	-9,790908	-10,871991
09:47:07,94	0,613001	3,196929	-0,066975	-1,013017	-0,165992	0,241023	0,149113	0,404750	-0,005499	-1,045327	1,914472	-10,871991	-1,037878	-2,746624	-1,070885	-9,577612	28,764949	1,600547	0,150861	0,400127	-0,010067	30,674936	-9,787312	-10,820450	0,150861	0,400127	-0,010067	30,674936	-9,787312	-10,820450
09:47:07,99	0,613001	3,196929	-0,066975	-1,013017	-0,165992	0,241023	0,150861	0,400127	-0,010067	-0,735061	2,055297	-10,820450	-1,040748	-2,748047	-1,068149	-9,544019	28,742617	1,597114	0,150861	0,400127	-0,010067	30,674936	-9,787312	-10,820450	0,150861	0,400127	-0,010067	30,674936	-9,787312	-10,820450
09:47:08,04	0,613001	3,196929	-0,066975	-1,013017	-0,165992	0,241023	0,153584	0,402741	-0,008536	-0,915654	2,178375	-10,827559	-1,041503	-2,747676	-1,069353	-9,616006	28,735501	1,593439	0,153584	0,402741	-0,008536	30,699490	-9,878003	-10,827559	0,153584	0,402741	-0,008536	30,699490	-9,878003	-10,827559
09:47:08,09	0,613001	3,196929	-0,066975	-1,013017	-0,165992	0,241023	0,153584	0,402741	-0,008536	-0,915654	2,178375	-10,827559	-1,041518	-2,750566	-1,069724	-9,617704	28,703237	1,601907	0,153584	0,402741	-0,008536	30,699490	-9,878003	-10,827559	0,153584	0,402741	-0,008536	30,699490	-9,878003	-10,827559
09:47:08,14	0,613001	3,196929	-0,066975	-1,013017	-0,165992	0,241023	0,150139	0,406102	-0,005095	-1,075478	1,976126	-10,867013	-1,042691	-2,743012	-1,065913	-9,628539	28,760014	1,553984	0,150139	0,406102	-0,005095	30,803527	-9,809821	-10,867013	0,150139	0,406102	-0,005095	30,803527	-9,809821	-10,867013
09:47:08,19	0,613001	3,196929	-0,066975	-1,013017	-0,165992	0,241023	0,149238	0,403293	-0,006994	-0,987110	1,965873	-10,819217	-1,039808	-2,743635	-1,067812	-9,625670	28,691733	1,601781	0,149238	0,403293	-0,006994	30,671389	-9,749306	-10,819217	0,149238	0,403293	-0,006994	30,671389	-9,749306	-10,819217
09:47:08,25	0,613001	3,196929	-0,066975	-1,013017	-0,165992	0,241023	0,149238	0,403293	-0,006994	-0,987110	1,965873	-10,819217	-1,034325	-2,748854	-1,068807	-9,611231	28,728865	1,606831	0,149238	0,403293	-0,006994	30,671389	-9,749306	-10,819217	0,149238	0,403293	-0,006994	30,671389	-9,749306	-10,819217
09:47:08,30	0,613001	3,196929	-0,066975	-1,013017	-0,165992	0,241023	0,149826	0,400175	-0,006572	-0,827341	2,026192	-10,805624	-1,043389	-2,744286	-1,067443	-9,656927	28,710878	1,596930	0,149826	0,400175	-0,006572	30,586402	-9,735157	-10,805624	0,149826	0,400175	-0,006572	30,586402	-9,735157	-10,805624
09:47:08,35	0,613001	3,196929	-0,066975	-1,013017	-0,165992	0,241023	0,151040	0,406334	-0,004698	-1,131544	2,032048	-10,849307	-1,043342	-2,743675	-1,065515	-9,642661	28,717335	1,571690	0,151040	0,406334	-0,004698	30,765642	-9,824568	-10,849307	0,151040	0,406334	-0,004698	30,765642	-9,824568	-10,849307
09:47:08,40	0,613001	3,196929	-0,066975	-1,013017	-0,165992	0,241023	0,148304	0,404566	-0,008545	-1,025699	1,869153	-10,787274	-1,040443	-2,742189	-1,069363	-9,653543	28,739719	1,633723	0,148304	0,404566	-0,008545	30,732753	-9,772676	-10,787274	0,148304	0,404566	-0,008545	30,732753	-9,772676	-10,787274
09:47:08,45	0,613001	3,196929	-0,066975	-1,013017	-0,165992	0,241023	0,147216	0,398226	-0,006200	-0,695341	1,885867	-10,833405	-1,034409	-2,744417	-1,067018	-9,589738	28,703658	1,587592	0,147216	0,398226	-0,006200	30,565413	-9,670559	-10,833405	0,147216	0,398226	-0,006200	30,565413	-9,670559	-10,833405
09:47:08,50	0,613001	3,196929	-0,066975	-1,013017	-0,165992	0,241023	0,147216	0,398226	-0,006200	-0,695341	1,885867	-10,833405	-1,035637	-2,746995	-1,067780	-9,618632	28,712363	1,612262	0,147216	0,398226	-0,006200	30,565413	-9,670559	-10,833405	0,147216	0,398226	-0,006200	30,565413	-9,670559	-10,833405
09:47:08,55	0,613001	3,196929	-0,066975	-1,013017	-0,165992	0,241023	0,152700	0,401298	-0,004791	-0,904276	2,143765	-10,834490	-1,039811	-2,747631	-1,065609	-9,637956	28,674701	1,586507	0,152700	0,401298	-0,004791	30,597636	-9,843168	-10,834490	0,152700	0,401298	-0,004791	30,597636	-9,843168	-10,834490
09:47:08,60	0,613001	3,196929	-0,066975	-1,013017	-0,165992	0,241023	0,153636	0,405565	-0,008546	-1,140040	2,200862	-10,815487	-1,042737	-2,744532	-1,068602	-9,629805	28,717922	1,587968	0,153636	0,405565	-0,008546	30,696815	-9,859535	-10,815487	0,153636	0,405565	-0,008546	30,696815	-9,859535	-10,815487
09:47:08,65	0,613001	3,196929	-0,066975	-1,013017	-0,165992	0,241023	0,154584	0,398480	-0,005879	-0,760786	2,260064	-10,802246	-1,038313	-2,750672	-1,066696	-9,623630	28,662880	1,618752	0,154584	0,398480	-0,005879	30,519871	-9,874784	-10,802246	0,154584	0,398480	-0,005879	30,519871	-9,874784	-10,802246
09:47:08,70	0,613001	3,196929	-0,066975	-1,013017	-0,165992	0,241023	0,154513	0,399241	-0,007093	-0,790990	2,248636	-10,842674	-1,038936	-2,750230	-1,067910	-9,625642	28,674854	1,578323	0,154513	0,399241	-0,007093	30,549397	-9,880629	-10,842674	0,154513	0,399241	-0,007093	30,549397	-9,880629	-10,842674
09:47:08,75	0,613001	3,196929	-0,066975	-1,013017	-0,165992	0,241023	0,156474	0,404588	-0,003505	-1,070950	2,309444	-10,832241	-1,033407	-2,742487	-1,067432	-9,654576	28,675605	1,602606	0,156474	0,404588	-0,003505	30,689228	-9,973784	-10,832241	0,156474	0,404588	-0,003505	30,689228	-9,973784	-10,832241
09:47:08,80	0,613001	3,196929	-0,066975	-1,013017	-0,165992	0,241023	0,146245	0,403750	-0,007815	-1,020652	1,778327	-10,841760	-1,038707	-2,740815	-1,068632	-9,658216	28,699218	1,579237	0,146245	0,403750	-0,007815	30,673703	-9,701929	-10,841760	0,146245	0,403750	-0,007815	30,673703	-9,701929	-10,841760
09:47:08,85	0,613001	3,196929	-0,066975	-1,013017	-0,165992	0,241023	0,146245	0,403750	-0,007815	-1,020652	1,778327	-10,841760	-1,044506	-2,745463	-1,066265	-9,645408	28,745451	1,601680	0,146245	0,403750	-0,007815	30,673703	-9,701929	-10,841760	0,146245	0,403750	-0,007815	30,673703	-9,701929	-10,841760
09:47:08,90	0,613001	3,196929	-0,066975	-1,013017	-0,165992	0,241023	0,153169	0,406448	-0,005448	-1,114506	2,126351	-10,819317	-1,057792	-2,733327	-1,081235	-9,119812	29,953624	1,120316	0,153169	0,406448	-0,005448	30,791644	-9,897440	-10,819317	0,153169	0,406448	-0,005448	30,791644	-9,897440	-10,819317
09:47:08,95	0,613001	3,196929	-0,066975	-1,013017	-0,165992	0,241023	0,149303	0,424022	-0,020418	-0,719252	1,776386	-11,300681	-1,079005	-2,725406	-1,072130	-8,904923	30,792605	0,783255	0,149303	0,424022	-0,020418	32,566463	-9,943885	-11,300681	0,149303	0,424022	-0,020418	32,566463	-9,943885	-11,300681
09:47:09,00	0,612955	3,196950	-0,066977	-1,012997	-0,166020	0,291016	0,153049	0,446354	-0,011313	-1,046485	1,737810	-11,637742	-1,082964	-2,736303	-1,069092	-9,158803	30,854674	0,788549	0,153049	0,446354	-0,011313	33,992280	-10,276557	-11,637742	0,153049	0,446354	-0,011313	33,992280	-10,276557	-11,637742
09:47:09,05	0,612955	3,196950	-0,066977	-1,012997	-0,166020	0,291016	0,164466	0,444333	-0,008274	-1,014596	2,080562	-11,632449	-1,078251	-2,734224	-1,069853	-9,143812	30,836664	0,803939	0,164466	0,444333	-0,008274	33,865545	-10,829993	-11,632449	0,164466	0,444333	-0,008274	33,865545	-10,829993	-11,632449
09:47:09,10	0,612955	3,196950	-0,066977	-1,012997	-0,166020	0,291016	0,171637	0,439035	-0,007882	-0,819718	2,394658	-11,624495	-1,081961	-2,745162	-1,068699	-9,250036	30,814278	0,796502	0,171637	0,439035	-0,007882	33,644557	-11,078845	-11,624495	0,171637	0,439035	-0,007882	33,644557	-11,078845	-11,624495
09:47:09,15	0,612955	3,196950	-0,066977	-1,012997	-0,166020	0,291016	0,164957	0,440829	-0,014475	-0,888443	2,080793	-11,595236	-1,080175	-2,738480	-1,075292	-9,208759	30,818801	0,825761	0,164957	0,440829	-0,014475	33,716649	-10,868344	-11,595236	0,164957	0,440829	-0,014475	33,716649	-10,868344	-11,595236
09:47:09,20	0,612955	3,196950	-0,066977	-1,012997	-0,166020	0,291016	0,164957	0,440829	-0,014475	-0,888443	2,080793	-11,595236	-1,077880	-2,740315	-1,072993	-9,256795	30,837561	0,796510	0,164957	0,440829	-0,014475	33,716649	-10,868344	-11,595236	0,164957	0,440829	-0,014475	33,716649	-10,868344	-11,595236
09:47:09,25	0,612955	3,196950	-0,066977	-1,012997	-0,166020	0,291016	0,170441	0,437241	-0,011436	-0,786333	2,269516	-11,650796	-1,079810	-2,745023	-1,072254	-9,334501	30,793871	0,770201	0,170441	0,437241	-0,011436	33,537109	-11,110094	-11,650796	0,170441	0,437241	-0,011436	33,537109	-11,110094	-11,650796
09:47:09,30	0,612955	3,196950	-0,066977	-1,012997	-0,166020	0,291016	0,164524	0,436514	-0,010642	-0,729114	1,995167	-11,630964	-1,080374	-2,745462	-1,073758	-9,308254	30,773863	0,818495	0,164524	0,436514	-0,010642	33,537232	-10,919967	-11,630964	0,164524	0,436514	-0,010642	33,537232	-10,919967	-11,630964
09:47:09,35	0,612955	3,196950	-0,066977	-1,012997	-0,166020	0,291016	0,173233	0,436386	-0,010634	-0,746063	2,369181	-11,607174	-1,080465	-2,747869	-1,071451	-9,376018	30,813000	0,813823	0,173233	0,436386	-0,010634	33,510258	-11,229601	-11,607174	0,173233	0,436386	-0,010634	33,510258	-11,229601	-11,607174
09:47:09,40	0,612955	3,196950	-0,066977	-1,012997	-0,166020	0,291016	0,173233	0,436386	-0,010634	-0,746063	2,369181	-11,607174	-1,108249	-2,730832	-1,078428	-8,966571	32,123802	0,319801	0,173233	0,436386	-0,010634	33,510258	-11,229601	-11,607174	0,173233	0,436386	-0,010634	33,510258	-11,229601	-11,607174
09:47:09,45	0,612955	3,196950	-0,066977	-1,012997	-0,166020	0,291016	0,172370	0,468966	-0,017611	-1,100309	2,023521	-12,101196	-1,106706	-2,685870	-1,071998	-6,596402	32,167617	-0,075630	0,172370	0,468966	-0,017611	35,713536	-11,507554	-12,101196	0,172370	0,468966	-0,017611	35,713536	-11,507554	-12,101196
09:47:09,50	0,612974	3,196977	-0,066983	-1,013025	-0,165999	0,340996	0,132661	0,490111	-0,011181	-0,976791	1,989329	-12,496627	-1,105151	-2,691382	-1,073131	-6,735721	32,117985	-0,067572	0,136657	0,486008	-0,012314	37,275539	-8,626275	-12,488570	0,136657	0,486008	-0,012314	37,275539	-8,626275	-12,488570
09:47:09,55	0,612974	3,196977	-0,066983	-1,013025	-0,165999	0,340996	0,136657	0,486008	-0,012314	-0,876110	2,101317	-12,488570	-1,102229	-2,688636	-1,072345	-6,723031	32,072227	-0,054199	0,136657	0,486008	-0,012314	37,275539	-8,626275	-12,488570	0,136657	0,486008	-0,012314	37,275539	-8,626275	-12,488570
09:47:09,60	0,612974	3,196977	-0,066983	-1,013025	-0,165999	0,340996	0,131115	0,487434	-0,009228	-1,018066	1,757096	-12,441050	-1,103614	-2,685870	-1,070045	-6,818160	32,087243	-0,020053	0,131115	0,487434	-0,009228	37,245466	-8,535428	-12,441050	0,131115	0,487434	-0,009228	37,245466	-8,535428	-12,441050
09:47:09,65	0,612974	3,196977	-0,066983	-1,013025	-0,165999	0,340996	0,131115	0,487434	-0,009228	-1,018066	1,757096	-12,441050	-1,103495	-2,693364	-1,070791	-6,778504	32,071370	-0,045832	0,131115	0,487434	-0,009228	37,245466	-8,535428	-12,441050	0,131115	0,487434	-0,009228	37,245466	-8,535428	-12,441050
09:47:09,70	0,612974	3,196977	-0,066983	-1,013025	-0,165999	0,340996	0,137545	0,483584	-0,009973	-0,811792	2,133744	-12,466829	-1,107751	-2,699528	-1,071567	-6,834535	32,015633	-0,038529	0,137545	0,483584	-0,009973	37,149527	-8,663548	-12,466829	0,137545	0,483584	-0,009973	37,149527	-8,663548	-12,466829
09:47:09,75	0,612974	3,196977	-0,066983	-1,013025	-0,165999	0,340996	0,139789	0,491341	-0,010019	-1,271113	2,201723	-12,458230	-1,111335	-2,691428	-1,070836	-6,848635	32,047270	-0,037233	0,139789	0,491341	-0,010019	37,299161	-8,771686	-12,458230	0,139789	0,491341	-0,010019	37,299161	-8,771686	-12,458230
09:47:09,80	0,612974	3,196977	-0,066983	-1,013025	-0,165999	0,340996	0,139789	0,491341	-0,010019	-1,271113	2,201723	-12,458230	-1,103448	-2,693325	-1,071443	-6,875207	32,010019	-0,078693	0,139789	0,491341	-0,010019	37,299161	-8,771686	-12,458230	0,139789	0,491341	-0,010019	37,299161	-8,771686	-12,458230
09:47:09,85	0,612974	3,196977	-0,066983	-1,013025	-0,165999	0,340996	0,134027	0,483146	-0,010393	-0,898701	1,944400	-12,458414	-1,101357	-2,690536	-1,071210	-6,838883	31,979594	-0,037417	0,134027	0,483146	-0,010393	37,028257	-8,576719	-12,458414	0,134027	0,483146	-0,010393	37,028257	-8,576719	-12,458414
09:47:09,90	0,612974	3,196977	-0,066983	-1,013025	-0,165999	0,340996	0,134027	0,483146	-0,010393	-0,898701	1,944400	-12,458414	-1,100184	-2,690991	-1,074330	-6,841160	31,987197	-0,054497	0,134027	0,483146	-0,010393	37,028257	-8,576719	-12,458414	0,134027	0,483146	-0,010393	37,028257	-8,576719	-12,458414
09:47:09,95	0,612974	3,196977	-0,066983	-1,013025	-0,165999	0,340996	0,133835	0,481902	-0,013513	-0,828571	1,928645	-12,475494	-1,103582	-2,695692	-1,073123	-6,800229	32,013070	-0,046417	0,139605	0,482495	-0,012306	37,059317	-8,707790	-12,467414	0,139605	0,482495	-0,012306	37,059317	-8,707790	-12,467414
09:47:10,00	0,612974	3,196977	-0,066983	-1,013025	-0,165999	0,340996	0,144845	0,483668	-0,011156	-0,951028	2,519842	-12,480585	-1,107218	-2,699644	-1,071973	-6,840320	31,951335	-0,059588	0,144845	0,483668	-0,011156	37,016894	-8,850521	-12,480585	0,144845	0,483668	-0,011156	37,016894	-8,850521	-12,480585
09:47:10,05	0,612974	3,196977	-0,066983	-1,013025	-0,165999	0,340996	0,144845	0,483668	-0,011156	-0,951028	2,519842	-12,480585	-1,109739	-2,694881	-1,071236	-6,909340	31,968203	-0,039135	0,144845	0,483668	-0,011156	37,016894	-8,850521	-12,480585	0,144845	0,483668	-0,011156	37,016894	-8,850521	-12,480585
09:47:10,10	0,612974	3,196977	-0,066983	-1,013025	-0,165999	0,340996	0,141981	0,488232	-0,010419	-1,208269	2,302699	-12,460132	-1,105605	-2,695068	-1,071623	-6,904654	31,965910	-0,048025	0,140076	0,484559	-0,010806	37,020959	-8,787134	-12,469022	0,140076	0,484559	-0,010806	37,020959	-8,787134	-12,469022
09:47:10,15	0,612974	3,196977	-0,066983	-1,013025	-0,165999	0,340996	0,136414	0,485271	-0,014293	-1,033945	2,044742	-12,456680	-1,104391	-2,691540	-1,075111	-6,871853	31,970069	-0,035683	0,136414	0,485271	-0,014293	37,059840	-8,663768	-12,456680	0,136414	0,485271	-0,014293	37,059840	-8,663768	-12,456680
09:47:10,20	0,612974	3,196977	-0,066983	-1,013025	-0,165999	0,340996	0,135912	0,480930	-0,011941	-0,856240	1,991396	-12,419321	-1,100190	-2,693898	-1,072746	-6,842913	31,961495	-0,032472	0,135912	0,480930	-0,011941	36,896786	-8,677670	-12,419321	0,135912	0,480930	-0,011941	36,896786	-8,677670	-12,419321
09:47:10,25	0,612974	3,196977	-0,066983	-1,013025	-0,165999	0,340996	0,137353	0,482111	-0,011074	-0,888401	2,042650	-12,425053	-1,102124	-2,693934	-1,071891	-6,925365	31,979257	-0,004056	0,137353	0,482111	-0,011074	36,957290	-8,739598	-12,425053	0,137353	0,482111	-0,011074	36,957290	-8,739598	-12,425053
09:47:10,30	0,612974	3,196977	-0,066983	-1,013025	-0,165999	0,340996	0,134540	0,482871	-0,010611	-0,931506	1,913422	-12,449518	-1,101376	-2,691118	-1,071429	-6,912371	31,967655	-0,028521	0,134540	0,482871	-0,010611	36,973898	-8,647996	-12,449518	0,134540	0,482871	-0,010611	36,973898	-8,647996	-12,449518
09:47:10,36	0,612974	3,196977	-0,066983	-1,013025	-0,165999	0,340996	0,134540	0,482871	-0,010611	-0,931506	1,913422	-12,449518	-1,108632	-2,695909	-1,071267	-6,930636	31,914280	-0,074502	0,134540	0,482871	-0,010611	36,973898	-8,647996	-12,449518	0,134540	0,482871	-0,010611	36,973898	-8,647996	-12,449518
09:47:10,41	0,612974	3,196977	-0,066983	-1,013025	-0,165999	0,340996	0,139131	0,485245	-0,013915	-1,106332	2,157579	-12,443916	-1,105727	-2,693906	-1,074732	-6,933339	31,920409	-0,022918	0,139131	0,485245	-0,013915	36,985397	-8,764174	-12,443916	0,139131	0,485245	-0,013915	36,985397	-8,764174	-12,443916
09:47:10,46	0,612974	3,196977	-0,066983	-1,013025	-0,165999	0,340996	0,141009	0,478467	-0,010742	-0,681926	2,291703	-12,440175	-1,100796	-2,698922	-1,071560	-6,865805	31,964484	-0,019178	0,141009	0,478467	-0,010742	36,877710	-8,777502	-12,440175	0,141009	0,478467	-0,010742	36,877710	-8,777502	-12,440175
09:47:10,51	0,612974	3,196977	-0,066983	-1,013025	-0,165999	0,340996	0,141470	0,474919	-0,011909	-0,586661	2,343090	-12,446840	-1,097954	-2,701095	-1,072727	-6,886653	31,873529	-0,025843	0,141470	0,474919	-0,011909	36,694513	-8,762292	-12,446840	0,141470	0,474919	-0,011909	36,694513	-8,762292	-12,446840
09:47:10,56	0,612974	3,196977	-0,066983	-1,013025	-0,165999	0,340996	0,144545	0,480575	-0,011071	-0,892435	2,445342	-12,447266	-1,104390	-2,700930	-1,071888	-6,942419	31,892235	-0,026269	0,144545	0,480575	-0,011071	36,832704	-8,901427	-12,447266	0,144545	0,480575	-0,011071	36,832704	-8,901427	-12,447266
09:47:10,61	0,612974	3,196977	-0,066983	-1,013025	-0,165999	0,340996	0,143450	0,483456	-0,010829	-1,043633	2,369217	-12,485710	-1,106337	-2,698541	-1,071646	-6,959705	31,900637	-0,064712	0,143450	0,483456	-0,010829	36,907693	-8,891574	-12,485710	0,143450	0,483456	-0,010829	36,907693	-8,891574	-12,485710
09:47:10,66	0,612974	3,196977	-0,066983	-1,013025	-0,165999	0,340996	0,141862	0,482904	-0,010387	-1,011080	2,355736	-12,448470	-1,101648	-2,696876	-1,072396	-6,963867	31,911888	-0,024035	0,141862	0,482904	-0,010387	36,896862	-8,780396	-12,448470	0,141862	0,482904	-0,010387	36,896862	-8,780396	-12,448470
09:47:10,71	0,612974	3,196977	-0,066983	-1,013025	-0,165999	0,340996	0,136416	0,481187	-0,014254	-0,839769	2,064160	-12,428218	-1,100855	-2,693585	-1,075072	-6,864240	31,944648	-0,007220	0,136416	0,481187	-0,014254	36,933397	-8,644524	-12,428218	0,136416	0,481187	-0,014254	36,933397	-8,644524	-12,428218
09:47:10,76	0,612974	3,196977	-0,066983	-1,013025	-0,165999	0,340996	0,138535	0,480693	-0,010763	-0,855511	2,174711	-12,436551	-1,103310	-2,698951	-1,071957	-6,905061	31,874548	-0,002472	0,138535	0,480693	-0,010763	36,878881	-8,700283	-12,436551	0,138535	0,480693	-0,010763	36,878881	-8,700283	-12,436551
09:47:10,81	0,612974	3,196977	-0,066983	-1,013025	-0,165999	0,340996	0,141147	0,483337	-0,011979	-1,026307	2,299078	-12,485490	-1,105083	-2,696607	-1,072797	-6,911216	31,885463	-0,064493	0,141147	0,483337	-0,011979	36,915626	-8,780984	-12,485490	0,141147	0,483337	-0,011979	36,915626	-8,780984	-12,485490
09:47:10,86	0,612974	3,196977	-0,066983	-1,013025	-0,165999	0,340996	0,138181	0,481033	-0,011181	-0,922824	2,135350	-12,446535	-1,097903	-2,696934	-1,071192	-6,867745	31,905736	-0,039849	0,138181	0,481033	-0,011181	36,838303	-8,711895	-12,446535	0,138181	0,481033	-0,011181	36,838303	-8,711895	-12,446535
09:47:10,91	0,612974	3,196977	-0,066983	-1,013025	-0,165999	0,340996	0,143820	0,479032	-0,011513	-0,787819	2,438409	-12,417869	-1,102691	-2,701074	-1,072331	-6,903610	31,897970	0,003128	0,143820	0,479032	-0,011513	36,816181	-8,851486	-12,417869	0,143820	0,479032	-0,011513	36,816181	-8,851486	-12,417869
09:47:10,96	0,612974	3,196977	-0,066983	-1,013025	-0,165999	0,340996	0,143820	0,479032	-0,011513	-0,787819	2,438409	-12,417869	-1,099666	-2,694165	-1,071187	-6,849295	31,884332	-0,026086	0,143820	0,479032	-0,011513	36,816181	-8,851486	-12,417869	0,143820	0,479032	-0,011513	36,816181	-8,851486	-12,417869
09:47:11,01	0,612974	3,196977	-0,066983	-1,013025	-0,165999	0,340996	0,136325	0,479867	-0,010370	-0,815894	2,102493	-12,447083	-1,131495	-2,702298	-1,082460	-6,858584	33,283486	-0,513986	0,159282	0,503365	-0,021643	38,683406	-9,914977	-12,934983	0,159282	0,503365	-0,021643	38,683406	-9,914977	-12,934983
09:47:11,06	0,612974	3,196977	-0,066983	-1,013025	-0,165999	0,340996	0,159282	0,503365	-0,021643	-0,830722	2,588638	-12,934983	-1,150130	-2,695907	-1,082372	-6,867932	34,316798	-0,827122	0,159282	0,503365	-0,021643	38,683406	-9,914977	-12,934983	0,159282	0,503365	-0,021643	38,683406	-9,914977	-12,934983
09:47:11,11	0,612970	3,196926	-0,066999	-1,012996	-0,166022	0,391032	0,178044	0,521366	-0,022160	-1,040549	2,479022	-13,255144	-1,156465	-2,709545	-1,082977	-7,435304	34,455069	-0,834146	0,178044	0,521366	-0,022160	39,886711	-11,497418	-13,255144	0,178044	0,521366	-0,022160	39,886711	-11,497418	-13,255144
09:47:11,16	0,612970	3,196926	-0,066999	-1,012996	-0,166022	0,391032	0,178044	0,521366	-0,022160	-1,040549	2,479022	-13,255144	-1,159734	-2,710843	-1,081081	-7,605835	34,504216	-0,793970	0,178044	0,521366	-0,022160	39,886711	-11,497418	-13,255144	0,178044	0,521366	-0,022160	39,886711	-11,497418	-13,255144
09:47:11,21	0,612970	3,196926	-0,066999	-1,012996	-0,166022	0,391032	0,180802	0,523548	-0,020264	-1,196720	2,450178	-13,214967	-1,159293	-2,714179	-1,082661	-7,689317	34,527696	-0,796662	0,180802	0,523548	-0,020264	39,901832	-11,742761	-13,214967	0,180802	0,523548	-0,020264	39,901832	-11,742761	-13,214967
09:47:11,26	0,612970	3,196926	-0,066999	-1,012996	-0,166022	0,391032	0,183470	0,521498	-0,021844	-1,111511	2,504914	-13,217659	-1,153592	-2,715207	-1,080770	-7,790478	34,537068	-0,819866	0,183470	0,521498	-0,021844	39,826093	-11,897519	-13,217659	0,183470	0,521498	-0,021844	39,826093	-11,897519	-13,217659
09:47:11,31	0,612970	3,196926	-0,066999	-1,012996	-0,166022	0,391032	0,179197	0,521600	-0,022713	-1,168956	2,149036	-13,233449	-1,157244	-2,710427	-1,083530	-7,831144	34,549361	-0,812451	0,179197	0,521600	-0,022713	39,776639	-11,917931	-13,233449	0,179197	0,521600	-0,022713	39,776639	-11,917931	-13,233449
09:47:11,36	0,612970	3,196926	-0,066999	-1,012996	-0,166022	0,391032	0,185975	0,518560	-0,023522	-1,042333	2,395519	-13,251634	-1,153115	-2,713785	-1,083531	-7,846678	34,569952	-0,830797	0,185975	0,518560	-0,023522	39,664626	-12,203549	-13,251634	0,185975	0,518560	-0,023522	39,664626	-12,203549	-13,251634
09:47:11,41	0,612970	3,196926	-0,066999	-1,012996	-0,166022	0,391032	0,181276	0,514993	-0,018438	-0,827046	2,204935	-13,244425	-1,152562	-2,715531	-1,079255	-7,877162	34,574036	-0,823428	0,181276	0,514993	-0,018438	39,599922	-12,025205	-13,244425	0,181276	0,514993	-0,018438	39,599922	-12,025205	-13,244425
09:47:11,46	0,612970	3,196926	-0,066999	-1,012996	-0,166022	0,391032	0,177052	0,512888	-0,020122	-0,669666	2,614500	-13,242393	-1,148627	-2,712925	-1,080939	-7,308291	34,300942	-0,821395	0,177052	0,512888	-0,020122	39,592073	-11,284071	-13,242393	0,177052	0,512888	-0,020122	39,592073	-11,284071	-13,242393
09:47:11,51	0,612970	3,196926	-0,066999	-1,012996	-0,166022	0,391032	0,177052	0,512888	-0,020122	-0,669666	2,614500	-13,242393	-1,166967	-2,685524	-1,087841	-6,060199	35,436756	-1,257879	0,177052	0,512888	-0,020122	39,592073	-11,284071	-13,242393	0,177052	0,512888	-0,020122	39,592073	-11,284071	-13,242393
09:47:11,56	0,612970	3,196926	-0,066999	-1,012996	-0,166022	0,391032	0,162492	0,542472	-0,027024	-0,600303	2,370369	-13,678876	-1,165380	-2,640544	-1,084961	-3,753736	35,076098	-1,685244	0,162492	0,542472	-0,027024	41,983717	-10,385268	-13,678876	0,162492	0,542472	-0,027024	41,983717	-10,385268	-13,678876
09:47:11,61	0,613018	3,196971	-0,066984	-1,013016	-0,166018	0,441025	0,116561	0,562743	-0,018700	-1,014743	2,205000	-14,046005	-1,161558	-2,635611	-1,079517	-3,815146	34,879226	-1,625008	0,116561	0,562743	-0,018700	43,160611	-6,945063	-14,046005	0,116561	0,562743	-0,018700	43,160611	-6,945063	-14,046005
09:47:11,66	0,613018	3,196971	-0,066984	-1,013016	-0,166018	0,441025	0,116561	0,562743	-0,018700	-1,014743	2,205000	-14,046005	-1,154635	-2,636665	-1,080677	-3,848048	34,779476	-1,616428	0,116561	0,562743	-0,018700	43,160611	-6,945063	-14,046005	0,116561	0,562743	-0,018700	43,160611	-6,945063	-14,046005
09:47:11,71	0,613018	3,196971	-0,066984	-1,013016	-0,166018	0,441025	0,114012	0,556221	-0,019860	-0,778440	2,093843	-14,037425	-1,159898	-2,640372	-1,082609	-3,813357	34,709313	-1,633852	0,114012	0,556221	-0,019860	42,884942	-6,856137	-14,037425	0,114012	0,556221	-0,019860	42,884942	-6,856137	-14,037425
09:47:11,76	0,613018	3,196971	-0,066984	-1,013016	-0,166018	0,441025	0,113433	0,555912	-0,020207	-0,830950	2,131766	-13,996706	-1,154078	-2,636318	-1,081024	-3,823398	34,686053	-1,575709	0,113433	0,555912	-0,020207	42,808170	-6,772721	-13,996706	0,113433	0,555912	-0,020207	42,808170	-6,772721	-13,996706
09:47:11,81	0,613018	3,196971	-0,066984	-1,013016	-0,166018	0,441025	0,113433	0,555912	-0,020207	-0,830950	2,131766	-13,996706	-1,155309	-2,644782	-1,081427	-3,855821	34,630121	-1,621997	0,113433	0,555912	-0,020207	42,808170	-6,772721	-13,996706	0,113433	0,555912	-0,020207	42,808170	-6,772721	-13,996706
09:47:11,86	0,613018	3,196971	-0,066984	-1,013016	-0,166018	0,441025	0,118819	0,551605	-0,019837	-0,671768	2,361260	-14,017348	-1,153040	-2,643136	-1,080655	-3,899619	34,655217	-1,596351	0,118819	0,551605	-0,019837	42,629203	-6,966048	-14,017348	0,118819	0,551605	-0,019837	42,629203	-6,966048	-14,017348
09:47:11,91	0,613018	3,196971	-0,066984	-1,013016	-0,166018	0,441025	0,118819	0,551605	-0,019837	-0,671768	2,361260	-14,017348	-1,154411	-2,642928	-1,081449	-3,960664	34,585931	-1,578285	0,118819	0,551605	-0,019837	42,629203	-6,966048	-14,017348	0,118819	0,551605	-0,019837	42,629203	-6,966048	-14,017348
09:47:11,96	0,613018	3,196971	-0,066984	-1,013016	-0,166018	0,441025	0,119324	0,552895	-0,020632	-0,829411	2,369285	-13,999282	-1,154895	-2,645408	-1,081451	-3,920761	34,578901	-1,618132	0,119324	0,552895	-0,020632	42,572880	-6,997648	-13,999282	0,119324	0,552895	-0,020632	42,572880	-6,997648	-13,999282
09:47:12,01	0,613018	3,196971	-0,066984	-1,013016	-0,166018	0,441025	0,116931	0,552151	-0,015583	-0,759897	2,249183	-14,010885	-1,152570	-2,641227	-1,076401	-3,941479	34,610451	-1,589888	0,116931	0,552151	-0,015583	42,583992	-6,929869	-14,010885	0,116931	0,552151	-0,015583	42,583992	-6,929869	-14,010885
09:47:12,06	0,613018	3,196971	-0,066984	-1,013016	-0,166018	0,441025	0,116931	0,552151	-0,015583	-0,759897	2,249183	-14,010885	-1,157914	-2,643259	-1,081444	-3,939223	34,562871	-1,579902	0,116931	0,552151	-0,015583	42,583992	-6,929869	-14,010885	0,116931	0,552151	-0,015583	42,583992	-6,929869	-14,010885
09:47:12,11	0,613018	3,196971	-0,066984	-1,013016	-0,166018	0,441025	0,117297	0,556378	-0,023864	-1,052936	2,275923	-14,002036	-1,156413	-2,639432	-1,084681	-3,971474	34,543153	-1,581039	0,117297	0,556378	-0,023864	42,622706	-6,931913	-14,002036	0,117297	0,556378	-0,023864	42,622706	-6,931913	-14,002036
09:47:12,16	0,613018	3,196971	-0,066984	-1,013016	-0,166018	0,441025	0,121024	0,548504	-0,023344	-0,620686	2,475861	-14,017942	-1,151458	-2,646596	-1,084161	-3,954755	34,559850	-1,596945	0,121024	0,548504	-0,023344	42,436874	-7,024550	-14,017942	0,121024	0,548504	-0,023344	42,436874	-7,024550	-14,017942
09:47:12,21	0,613018	3,196971	-0,066984	-1,013016	-0,166018	0,441025	0,121024	0,548504	-0,023344	-0,620686	2,475861	-14,017942	-1,156226	-2,641002	-1,083381	-3,951647	34,528867	-1,554832	0,121024	0,548504	-0,023344	42,436874	-7,024550	-14,017942	0,121024	0,548504	-0,023344	42,436874	-7,024550	-14,017942
09:47:12,26	0,613018	3,196971	-0,066984	-1,013016	-0,166018	0,441025	0,118564	0,555431	-0,022564	-1,006176	2,366108	-13,975829	-1,149789	-2,642357	-1,083183	-3,970714	34,513676	-1,557966	0,118564	0,555431	-0,022564	42,595165	-6,941168	-13,975829	0,118564	0,555431	-0,022564	42,595165	-6,941168	-13,975829
09:47:12,31	0,613018	3,196971	-0,066984	-1,013016	-0,166018	0,441025	0,124224	0,549781	-0,020388	-0,759706	2,681846	-13,971068	-1,154163	-2,648729	-1,081205	-3,956797	34,477153	-1,550071	0,124224	0,549781	-0,020388	42,398065	-7,069773	-13,971068	0,124224	0,549781	-0,020388	42,398065	-7,069773	-13,971068
09:47:12,36	0,613018	3,196971	-0,066984	-1,013016	-0,166018	0,441025	0,116747	0,549811	-0,021429	-0,756651	2,230877	-13,999881	-1,150451	-2,642238	-1,082246	-4,008287	34,512264	-1,578884	0,116747	0,549811	-0,021429	42,403545	-6,933770	-13,999881	0,116747	0,549811	-0,021429	42,403545	-6,933770	-13,999881
09:47:12,41	0,613018	3,196971	-0,066984	-1,013016	-0,166018	0,441025	0,116747	0,549811	-0,021429	-0,756651	2,230877	-13,999881	-1,150966	-2,643203	-1,082982	-3,973157	34,518216	-1,549768	0,116747	0,549811	-0,021429	42,403545	-6,933770	-13,999881	0,116747	0,549811	-0,021429	42,403545	-6,933770	-13,999881
09:47:12,47	0,613018	3,196971	-0,066984	-1,013016	-0,166018	0,441025	0,117840	0,549774	-0,022164	-0,732008	2,315177	-13,970765	-1,155773	-2,641025	-1,078854	-4,020858	34,515818	-1,566909	0,117840	0,549774	-0,022164	42,425285	-6,935295	-13,970765	0,117840	0,549774	-0,022164	42,425285	-6,935295	-13,970765
09:47:12,52	0,613018	3,196971	-0,066984	-1,013016	-0,166018	0,441025	0,118459	0,548046	-0,021398	-0,649733	2,351048	-13,995724	-1,149778	-2,644603	-1,082216	-3,973743	34,509749	-1,574727	0,118459	0,548046	-0,021398	42,371843	-6,947951	-13,995724	0,118459	0,548046	-0,021398	42,371843	-6,947951	-13,995724
09:47:12,57	0,613018	3,196971	-0,066984	-1,013016	-0,166018	0,441025	0,118459	0,548046	-0,021398	-0,649733	2,351048	-13,995724	-1,152218	-2,639431	-1,080703	-4,000950	34,503852	-1,580056	0,115200	0,552745	-0,019886	42,477678	-6,882204	-14,001053	0,115200	0,552745	-0,019886	42,477678	-6,882204	-14,001053
09:47:12,62	0,613018	3,196971	-0,066984	-1,013016	-0,166018	0,441025	0,124683	0,547269	-0,022919	-0,674726	2,682349	-13,963830	-1,155196	-2,645580	-1,081857	-4,011588	34,449263	-1,587266	0,124683	0,547269	-0,022919	42,285877	-7,105280	-13,963830	0,124683	0,547269	-0,022919	42,285877	-7,105280	-13,963830
09:47:12,67	0,613018	3,196971	-0,066984	-1,013016	-0,166018	0,441025	0,124683	0,547269	-0,022919	-0,674726	2,682349	-13,963830	-1,149244	-2,640736	-1,080681	-3,972677	34,451785	-1,581707	0,114842	0,549517	-0,019864	42,361170	-6,822210	-14,002705	0,114842	0,549517	-0,019864	42,361170	-6,822210	-14,002705
09:47:12,72	0,613018	3,196971	-0,066984	-1,013016	-0,166018	0,441025	0,122275	0,552810	-0,021430	-0,970215	2,532750	-14,000534	-1,155812	-2,645526	-1,082247	-4,024628	34,455153	-1,579536	0,122275	0,552810	-0,021430	42,425380	-7,065865	-14,000534	0,122275	0,552810	-0,021430	42,425380	-7,065865	-14,000534
09:47:12,77	0,613018	3,196971	-0,066984	-1,013016	-0,166018	0,441025	0,124679	0,546299	-0,020082	-0,651167	2,673607	-13,973951	-1,151376	-2,650864	-1,080900	-4,020661	34,430313	-1,552954	0,124679	0,546299	-0,020082	42,233309	-7,113712	-13,973951	0,124679	0,546299	-0,020082	42,233309	-7,113712	-13,973951
09:47:12,82	0,613018	3,196971	-0,066984	-1,013016	-0,166018	0,441025	0,124679	0,546299	-0,020082	-0,651167	2,673607	-13,973951	-1,146986	-2,641919	-1,085723	-4,001032	34,428224	-1,559508	0,124679	0,546299	-0,020082	42,233309	-7,113712	-13,973951	0,124679	0,546299	-0,020082	42,233309	-7,113712	-13,973951
09:47:12,87	0,613018	3,196971	-0,066984	-1,013016	-0,166018	0,441025	0,114738	0,546970	-0,024905	-0,678045	2,174684	-13,980505	-1,149409	-2,644680	-1,081856	-4,053080	34,442305	-1,566548	0,114738	0,546970	-0,024905	42,259091	-6,832215	-13,980505	0,114738	0,546970	-0,024905	42,259091	-6,832215	-13,980505
09:47:12,92	0,613018	3,196971	-0,066984	-1,013016	-0,166018	0,441025	0,123983	0,553888	-0,021428	-1,051345	2,633543	-13,999425	-1,147057	-2,640659	-1,081100	-4,046052	34,437992	-1,580751	0,123983	0,553888	-0,021428	42,428883	-7,099162	-13,999425	0,123983	0,553888	-0,021428	42,428883	-7,099162	-13,999425
09:47:12,97	0,613018	3,196971	-0,066984	-1,013016	-0,166018	0,441025	0,113682	0,547662	-0,020283	-0,728065	2,075948	-14,001748	-1,160466	-2,648794	-1,079411	-4,198275	34,592851	-1,588468	0,113682	0,547662	-0,020283	42,263371	-6,848128	-14,001748	0,113682	0,547662	-0,020283	42,263371	-6,848128	-14,001748
09:47:13,02	0,613018	3,196971	-0,066984	-1,013016	-0,166018	0,441025	0,163662	0,569979	-0,028555	-0,476704	2,354827	-14,466921	-1,191375	-2,672784	-1,089372	-5,349346	36,820753	-2,045923	0,163662	0,569979	-0,028555	44,266674	-10,492655	-14,466921	0,163662	0,569979	-0,028555	44,266674	-10,492655	-14,466921
09:47:13,07	0,613018	3,196971	-0,066984	-1,013016	-0,166018	0,441025	0,163662	0,569979	-0,028555	-0,476704	2,354827	-14,466921	-1,204519	-2,657518	-1,082228	-4,254581	37,328182	-2,403815	0,163662	0,569979	-0,028555	44,266674	-10,492655	-14,466921	0,163662	0,569979	-0,028555	44,266674	-10,492655	-14,466921
09:47:13,12	0,612912	3,196996	-0,066972	-1,012998	-0,166013	0,490976	0,146477	0,593195	-0,026101	-0,774555	2,213855	-14,803834	-1,202888	-2,646294	-1,086918	-4,242869	37,231961	-2,382837	0,146477	0,593195	-0,026101	45,791241	-9,284628	-14,803834	0,146477	0,593195	-0,026101	45,791241	-9,284628	-14,803834
09:47:13,17	0,612912	3,196996	-0,066972	-1,012998	-0,166013	0,490976	0,157268	0,588445	-0,028809	-0,549445	2,692856	-14,802594	-1,204170	-2,658013	-1,089627	-4,324904	37,254085	-2,381597	0,157268	0,588445	-0,028809	45,643525	-9,652683	-14,802594	0,157268	0,588445	-0,028809	45,643525	-9,652683	-14,802594
09:47:13,22	0,612912	3,196996	-0,066972	-1,012998	-0,166013	0,490976	0,156370	0,596046	-0,024198	-1,040730	2,602218	-14,782632	-1,210303	-2,653435	-1,085015	-4,410959	37,192874	-2,361635	0,156370	0,596046	-0,024198	45,748911	-9,672795	-14,782632	0,156370	0,596046	-0,024198	45,748911	-9,672795	-14,782632
09:47:13,27	0,612912	3,196996	-0,066972	-1,012998	-0,166013	0,490976	0,156984	0,596346	-0,024988	-1,054815	2,644472	-14,806755	-1,210869	-2,653817	-1,085805	-4,401281	37,188986	-2,385758	0,156984	0,596346	-0,024988	45,758311	-9,678741	-14,806755	0,156984	0,596346	-0,024988	45,758311	-9,678741	-14,806755
09:47:13,32	0,612912	3,196996	-0,066972	-1,012998	-0,166013	0,490976	0,148890	0,589570	-0,024217	-0,761499	2,237463	-14,801808	-1,200954	-2,650195	-1,085034	-4,418776	37,130936	-2,380811	0,148890	0,589570	-0,024217	45,519735	-9,450379	-14,801808	0,148890	0,589570	-0,024217	45,519735	-9,450379	-14,801808
09:47:13,37	0,612912	3,196996	-0,066972	-1,012998	-0,166013	0,490976	0,155292	0,587906	-0,025371	-0,682278	2,560709	-14,811970	-1,202715	-2,656572	-1,086188	-4,430806	37,129449	-2,390973	0,155292	0,587906	-0,025371	45,468338	-9,629714	-14,811970	0,155292	0,587906	-0,025371	45,468338	-9,629714	-14,811970
09:47:13,42	0,612912	3,196996	-0,066972	-1,012998	-0,166013	0,490976	0,158046	0,586330	-0,024959	-0,652051	2,743688	-14,805163	-1,202727	-2,659745	-1,085776	-4,422212	37,064783	-2,384166	0,158046	0,586330	-0,024959	45,374879	-9,662918	-14,805163	0,158046	0,586330	-0,024959	45,374879	-9,662918	-14,805163
09:47:13,47	0,612912	3,196996	-0,066972	-1,012998	-0,166013	0,490976	0,158046	0,586330	-0,024959	-0,652051	2,743688	-14,805163	-1,207728	-2,655401	-1,083553	-4,601407	37,212292	-2,384017	0,158046	0,586330	-0,024959	45,374879	-9,662918	-14,805163	0,158046	0,586330	-0,024959	45,374879	-9,662918	-14,805163
09:47:13,52	0,612912	3,196996	-0,066972	-1,012998	-0,166013	0,490976	0,156785	0,592833	-0,022736	-0,952019	2,449167	-14,805014	-1,224163	-2,631852	-1,098667	-3,535504	38,288998	-2,801231	0,156785	0,592833	-0,022736	45,585338	-9,858440	-14,805014	0,156785	0,592833	-0,022736	45,585338	-9,858440	-14,805014
09:47:13,57	0,612912	3,196996	-0,066972	-1,012998	-0,166013	0,490976	0,144608	0,618840	-0,037850	-0,839018	2,200718	-15,222228	-1,242192	-2,624145	-1,092087	-2,843950	38,870606	-3,178451	0,144608	0,618840	-0,037850	47,739949	-9,151008	-15,222228	0,144608	0,618840	-0,037850	47,739949	-9,151008	-15,222228
09:47:13,62	0,612990	3,196969	-0,066989	-1,013009	-0,166027	0,541012	0,145844	0,631440	-0,026167	-0,725348	2,659678	-15,581551	-1,235692	-2,626622	-1,086984	-2,809246	38,757517	-3,160554	0,145844	0,631440	-0,026167	48,842731	-8,789059	-15,581551	0,145844	0,631440	-0,026167	48,842731	-8,789059	-15,581551
09:47:13,67	0,612990	3,196969	-0,066989	-1,013009	-0,166027	0,541012	0,144240	0,635437	-0,030889	-1,068439	2,554954	-15,581161	-1,238352	-2,623235	-1,091706	-2,895353	38,651049	-3,160164	0,144240	0,635437	-0,030889	48,813389	-8,767901	-15,581161	0,144240	0,635437	-0,030889	48,813389	-8,767901	-15,581161
09:47:13,72	0,612990	3,196969	-0,066989	-1,013009	-0,166027	0,541012	0,153052	0,623658	-0,030799	-0,536885	3,001770	-15,520780	-1,232556	-2,636756	-1,091616	-2,945712	38,586599	-3,099783	0,153052	0,623658	-0,030799	48,420230	-9,012795	-15,520780	0,153052	0,623658	-0,030799	48,420230	-9,012795	-15,520780
09:47:13,77	0,612990	3,196969	-0,066989	-1,013009	-0,166027	0,541012	0,153052	0,623658	-0,030799	-0,536885	3,001770	-15,520780	-1,232675	-2,623766	-1,088599	-2,965353	38,553468	-3,134488	0,153052	0,623658	-0,030799	48,420230	-9,012795	-15,520780	0,153052	0,623658	-0,030799	48,420230	-9,012795	-15,520780
09:47:13,82	0,612990	3,196969	-0,066989	-1,013009	-0,166027	0,541012	0,148967	0,627009	-0,028916	-0,871209	2,805683	-15,530170	-1,233416	-2,631542	-1,089733	-3,011594	38,439826	-3,109173	0,148967	0,627009	-0,028916	48,348992	-8,888213	-15,530170	0,148967	0,627009	-0,028916	48,348992	-8,888213	-15,530170
09:47:13,87	0,612990	3,196969	-0,066989	-1,013009	-0,166027	0,541012	0,148967	0,627009	-0,028916	-0,871209	2,805683	-15,530170	-1,230864	-2,635001	-1,091639	-2,948524	38,500705	-3,121319	0,148967	0,627009	-0,028916	48,348992	-8,888213	-15,530170	0,148967	0,627009	-0,028916	48,348992	-8,888213	-15,530170
09:47:13,92	0,612990	3,196969	-0,066989	-1,013009	-0,166027	0,541012	0,151026	0,629233	-0,030480	-0,954682	2,870680	-15,528053	-1,236372	-2,632213	-1,091298	-3,031936	38,488717	-3,107056	0,151026	0,629233	-0,030480	48,440096	-8,984833	-15,528053	0,151026	0,629233	-0,030480	48,440096	-8,984833	-15,528053
09:47:13,97	0,612990	3,196969	-0,066989	-1,013009	-0,166027	0,541012	0,145015	0,621132	-0,028911	-0,547318	2,578556	-15,527928	-1,226351	-2,631058	-1,089729	-3,021156	38,466482	-3,106931	0,145015	0,621132	-0,028911	48,211564	-8,805087	-15,527928	0,145015	0,621132	-0,028911	48,211564	-8,805087	-15,527928
09:47:14,02	0,612990	3,196969	-0,066989	-1,013009	-0,166027	0,541012	0,153914	0,624925	-0,028148	-0,817257	3,047075	-15,546914	-1,234085	-2,636869	-1,088965	-3,052540	38,400618	-3,125917	0,153914	0,624925	-0,028148	48,239332	-9,035167	-15,546914	0,153914	0,624925	-0,028148	48,239332	-9,035167	-15,546914
09:47:14,07	0,612990	3,196969	-0,066989	-1,013009	-0,166027	0,541012	0,144065	0,623071	-0,029273	-0,667565	2,549876	-15,484999	-1,227555	-2,629266	-1,090090	-3,012934	38,439290	-3,064002	0,144065	0,623071	-0,029273	48,243500	-8,759197	-15,484999	0,144065	0,623071	-0,029273	48,243500	-8,759197	-15,484999
09:47:14,12	0,612990	3,196969	-0,066989	-1,013009	-0,166027	0,541012	0,152360	0,621141	-0,027344	-0,671368	2,979782	-15,514354	-1,234781	-2,633109	-1,093241	-3,075313	38,386786	-3,089171	0,152360	0,621141	-0,027344	48,088182	-8,980486	-15,514354	0,152360	0,621141	-0,027344	48,088182	-8,980486	-15,514354
09:47:14,17	0,612990	3,196969	-0,066989	-1,013009	-0,166027	0,541012	0,148251	0,621995	-0,028517	-0,621792	2,764927	-15,530049	-1,228716	-2,633430	-1,089334	-3,020309	38,431786	-3,109052	0,148251	0,621995	-0,028517	48,204796	-8,872768	-15,530049	0,148251	0,621995	-0,028517	48,204796	-8,872768	-15,530049
09:47:14,22	0,612990	3,196969	-0,066989	-1,013009	-0,166027	0,541012	0,146096	0,623989	-0,029665	-0,750589	2,662782	-15,486245	-1,229366	-2,630566	-1,090482	-3,024277	38,405120	-3,065248	0,146096	0,623989	-0,029665	48,232576	-8,805773	-15,486245	0,146096	0,623989	-0,029665	48,232576	-8,805773	-15,486245
09:47:14,27	0,612990	3,196969	-0,066989	-1,013009	-0,166027	0,541012	0,150688	0,628256	-0,029316	-1,026599	2,884458	-15,512790	-1,235356	-2,632409	-1,090133	-3,066137	38,366762	-3,091793	0,150688	0,628256	-0,029316	48,291492	-8,944515	-15,512790	0,150688	0,628256	-0,029316	48,291492	-8,944515	-15,512790
09:47:14,32	0,612990	3,196969	-0,066989	-1,013009	-0,166027	0,541012	0,145496	0,620319	-0,029696	-0,587733	2,614708	-15,524794	-1,225887	-2,631881	-1,090514	-3,052862	38,389292	-3,103797	0,145496	0,620319	-0,029696	48,107313	-8,806698	-15,524794	0,145496	0,620319	-0,029696	48,107313	-8,806698	-15,524794
09:47:14,37	0,612990	3,196969	-0,066989	-1,013009	-0,166027	0,541012	0,149380	0,625794	-0,030093	-0,933066	2,757010	-15,477233	-1,232570	-2,632508	-1,090911	-3,134880	38,366598	-3,056236	0,149380	0,625794	-0,030093	48,191724	-8,969315	-15,477233	0,149380	0,625794	-0,030093	48,191724	-8,969315	-15,477233
09:47:14,42	0,612990	3,196969	-0,066989	-1,013009	-0,166027	0,541012	0,152981	0,616191	-0,030847	-0,481947	2,989557	-15,512957	-1,226055	-2,640428	-1,091664	-3,119761	38,302226	-3,091959	0,152981	0,616191	-0,030847	47,889080	-9,019470	-15,512957	0,152981	0,616191	-0,030847	47,889080	-9,019470	-15,512957
09:47:14,48	0,612990	3,196969	-0,066989	-1,013009	-0,166027	0,541012	0,152981	0,616191	-0,030847	-0,481947	2,989557	-15,512957	-1,226384	-2,630931	-1,089929	-3,055242	38,330444	-3,093845	0,152981	0,616191	-0,030847	47,889080	-9,019470	-15,512957	0,152981	0,616191	-0,030847	47,889080	-9,019470	-15,512957
09:47:14,53	0,612990	3,196969	-0,066989	-1,013009	-0,166027	0,541012	0,147910	0,624651	-0,028155	-0,912513	2,693936	-15,479221	-1,224252	-2,629909	-1,089753	-3,088910	38,329415	-3,095542	0,147910	0,624651	-0,028155	48,122580	-8,916983	-15,479221	0,147910	0,624651	-0,028155	48,122580	-8,916983	-15,479221
09:47:14,58	0,612990	3,196969	-0,066989	-1,013009	-0,166027	0,541012	0,147910	0,624651	-0,028155	-0,912513	2,693936	-15,479221	-1,224283	-2,638764	-1,089333	-3,117811	38,304005	-3,087943	0,147910	0,624651	-0,028155	48,122580	-8,916983	-15,479221	0,147910	0,624651	-0,028155	48,122580	-8,916983	-15,479221
09:47:14,63	0,612990	3,196969	-0,066989	-1,013009	-0,166027	0,541012	0,155138	0,619054	-0,027735	-0,657082	3,108549	-15,501759	-1,229613	-2,640865	-1,088552	-3,127005	38,276045	-3,080761	0,155138	0,619054	-0,027735	47,938636	-9,069819	-15,501759	0,155138	0,619054	-0,027735	47,938636	-9,069819	-15,501759
09:47:14,68	0,612990	3,196969	-0,066989	-1,013009	-0,166027	0,541012	0,145468	0,621243	-0,027755	-0,727869	2,590919	-15,483957	-1,226673	-2,631395	-1,088572	-3,118267	38,320704	-3,062960	0,145468	0,621243	-0,027755	48,039691	-8,828312	-15,483957	0,145468	0,621243	-0,027755	48,039691	-8,828312	-15,483957
09:47:14,73	0,612990	3,196969	-0,066989	-1,013009	-0,166027	0,541012	0,147658	0,615821	-0,030440	-0,447395	2,740132	-15,488143	-1,223073	-2,636003	-1,091257	-3,088410	38,301778	-3,067146	0,147658	0,615821	-0,030440	47,894550	-8,851034	-15,488143	0,147658	0,615821	-0,030440	47,894550	-8,851034	-15,488143
09:47:14,78	0,612990	3,196969	-0,066989	-1,013009	-0,166027	0,541012	0,146967	0,623259	-0,028959	-0,891740	2,642848	-15,498920	-1,229169	-2,631685	-1,089776	-3,170303	38,282606	-3,077923	0,146967	0,623259	-0,028959	48,034117	-8,894049	-15,498920	0,146967	0,623259	-0,028959	48,034117	-8,894049	-15,498920
09:47:14,83	0,612990	3,196969	-0,066989	-1,013009	-0,166027	0,541012	0,145617	0,619908	-0,028923	-0,704253	2,588240	-15,474262	-1,225592	-2,632191	-1,089741	-3,150171	38,286275	-3,053265	0,145617	0,619908	-0,028923	47,958564	-8,842670	-15,474262	0,145617	0,619908	-0,028923	47,958564	-8,842670	-15,474262
09:47:14,88	0,612990	3,196969	-0,066989	-1,013009	-0,166027	0,541012	0,152369	0,625517	-0,027751	-0,998472	2,938318	-15,467192	-1,233825	-2,635235	-1,088568	-3,152355	38,284558	-3,046195	0,152369	0,625517	-0,027751	48,104608	-9,022634	-15,467192	0,152369	0,625517	-0,027751	48,104608	-9,022634	-15,467192
09:47:14,93	0,612990	3,196969	-0,066989	-1,013009	-0,166027	0,541012	0,147047	0,620550	-0,027802	-0,780008	2,636855	-15,509534	-1,226862	-2,633109	-1,088619	-3,193675	38,262414	-3,088537	0,147047	0,620550	-0,027802	47,933136	-8,906310	-15,509534	0,147047	0,620550	-0,027802	47,933136	-8,906310	-15,509534
09:47:14,98	0,612990	3,196969	-0,066989	-1,013009	-0,166027	0,541012	0,147047	0,620550	-0,027802	-0,780008	2,636855	-15,509534	-1,230738	-2,636518	-1,087784	-3,084218	38,248637	-3,091787	0,147047	0,620550	-0,027802	47,933136	-8,906310	-15,509534	0,147047	0,620550	-0,027802	47,933136	-8,906310	-15,509534
09:47:15,03	0,612990	3,196969	-0,066989	-1,013009	-0,166027	0,541012	0,152046	0,618965	-0,030078	-0,732190	2,962099	-15,487285	-1,227990	-2,638231	-1,090895	-3,154452	38,199838	-3,066288	0,152046	0,618965	-0,030078	47,856564	-8,973548	-15,487285	0,152046	0,618965	-0,030078	47,856564	-8,973548	-15,487285
09:47:15,08	0,612990	3,196969	-0,066989	-1,013009	-0,166027	0,541012	0,152046	0,618965	-0,030078	-0,732190	2,962099	-15,487285	-1,225902	-2,639051	-1,089618	-3,179448	38,285788	-3,083197	0,152046	0,618965	-0,030078	47,856564	-8,973548	-15,487285	0,152046	0,618965	-0,030078	47,856564	-8,973548	-15,487285
09:47:15,13	0,612990	3,196969	-0,066989	-1,013009	-0,166027	0,541012	0,199260	0,649184	-0,044343	-0,730596	2,904998	-15,981568	-1,277767	-2,664011	-1,105160	-4,543620	40,818169	-3,560571	0,199260	0,649184	-0,044343	50,230311	-12,736933	-15,981568	0,199260	0,649184	-0,044343	50,230311	-12,736933	-15,981568
09:47:15,18	0,612990	3,196969	-0,066989	-1,013009	-0,166027	0,541012	0,170008	0,668604	-0,025938	-0,761896	3,094494	-16,369417	-1,279959	-2,628967	-1,086755	-2,572906	40,810316	-3,948420	0,170008	0,668604	-0,025938	51,723506	-10,251134	-16,369417	0,170008	0,668604	-0,025938	51,723506	-10,251134	-16,369417
09:47:15,23	0,613014	3,196989	-0,066974	-1,013021	-0,165997	0,591035	0,170008	0,668604	-0,025938	-0,761896	3,094494	-16,369417	-1,274573	-2,626280	-1,087901	-2,474874	40,659788	-3,976449	0,170008	0,668604	-0,025938	51,723506	-10,251134	-16,369417	0,170008	0,668604	-0,025938	51,723506	-10,251134	-16,369417
09:47:15,28	0,613014	3,196989	-0,066974	-1,013021	-0,165997	0,591035	0,161384	0,664271	-0,028265	-0,674726	2,714890	-16,341588	-1,271895	-2,623664	-1,089082	-2,582325	40,656266	-3,920591	0,161384	0,664271	-0,028265	51,470574	-9,953718	-16,341588	0,161384	0,664271	-0,028265	51,470574	-9,953718	-16,341588
09:47:15,33	0,613014	3,196989	-0,066974	-1,013021	-0,165997	0,591035	0,161384	0,664271	-0,028265	-0,674726	2,714890	-16,341588	-1,270168	-2,621832	-1,091415	-2,562282	40,570321	-3,926405	0,161384	0,664271	-0,028265	51,470574	-9,953718	-16,341588	0,161384	0,664271	-0,028265	51,470574	-9,953718	-16,341588
09:47:15,38	0,613014	3,196989	-0,066974	-1,013021	-0,165997	0,591035	0,158933	0,663692	-0,030597	-0,708997	2,647815	-16,347402	-1,269081	-2,621122	-1,092182	-2,593182	40,558560	-3,891788	0,158933	0,663692	-0,030597	51,390806	-9,828459	-16,347402	0,158933	0,663692	-0,030597	51,390806	-9,828459	-16,347402
09:47:15,43	0,613014	3,196989	-0,066974	-1,013021	-0,165997	0,591035	0,167591	0,660010	-0,030924	-0,516762	3,094079	-16,314756	-1,271307	-2,631171	-1,091741	-2,565290	40,572934	-3,893759	0,167591	0,660010	-0,030924	51,293984	-10,061788	-16,314756	0,167591	0,660010	-0,030924	51,293984	-10,061788	-16,314756
09:47:15,48	0,613014	3,196989	-0,066974	-1,013021	-0,165997	0,591035	0,167591	0,660010	-0,030924	-0,516762	3,094079	-16,314756	-1,270842	-2,631298	-1,090996	-2,605077	40,508682	-3,915180	0,167591	0,660010	-0,030924	51,293984	-10,061788	-16,314756	0,167591	0,660010	-0,030924	51,293984	-10,061788	-16,314756
09:47:15,53	0,613014	3,196989	-0,066974	-1,013021	-0,165997	0,591035	0,167468	0,659543	-0,030179	-0,568050	3,085394	-16,336177	-1,268011	-2,627001	-1,089830	-2,636531	40,485609	-3,876417	0,167468	0,659543	-0,030179	51,206089	-10,060879	-16,336177	0,167468	0,659543	-0,030179	51,206089	-10,060879	-16,336177
09:47:15,58	0,613014	3,196989	-0,066974	-1,013021	-0,165997	0,591035	0,162331	0,659240	-0,029013	-0,588001	2,802543	-16,297414	-1,271602	-2,635393	-1,090914	-2,694638	40,509995	-3,901682	0,162331	0,659240	-0,029013	51,162351	-9,940441	-16,297414	0,162331	0,659240	-0,029013	51,162351	-9,940441	-16,297414
09:47:15,63	0,613014	3,196989	-0,066974	-1,013021	-0,165997	0,591035	0,167628	0,693083	-0,040089	-0,897445	2,881210	-16,750888	-1,299969	-2,614666	-1,100906	-2,081747	41,840065	-4,329891	0,167628	0,693083	-0,040089	53,509571	-10,277580	-16,750888	0,167628	0,693083	-0,040089	53,509571	-10,277580	-16,750888
09:47:15,68	0,613014	3,196989	-0,066974	-1,013021	-0,165997	0,591035	0,167628	0,693083	-0,040089	-0,897445	2,881210	-16,750888	-1,297875	-2,595623	-1,095369	-1,073897	42,128048	-4,710340	0,167628	0,693083	-0,040089	53,509571	-10,277580	-16,750888	0,167628	0,693083	-0,040089	53,509571	-10,277580	-16,750888
09:47:15,73	0,612967	3,196924	-0,066996	-1,013005	-0,166027	0,641014	0,150089	0,700792	-0,034552	-0,544979	2,698031	-17,131337	-1,296439	-2,595859	-1,089135	-1,054025	41,988652	-4,707688	0,150089	0,700792	-0,034552	54,467181	-9,083972	-17,131337	0,150089	0,700792	-0,034552	54,467181	-9,083972	-17,131337
09:47:15,78	0,612967	3,196924	-0,066996	-1,013005	-0,166027	0,641014	0,149575	0,699430	-0,028317	-0,584935	2,758214	-17,128685	-1,306097	-2,603983	-1,088361	-1,158400	41,921225	-4,678204	0,161440	0,703732	-0,027544	54,323727	-9,354542	-17,099202	0,161440	0,703732	-0,027544	54,323727	-9,354542	-17,099202
09:47:15,83	0,612967	3,196924	-0,066996	-1,013005	-0,166027	0,641014	0,161440	0,703732	-0,027544	-0,919229	3,318507	-17,099202	-1,295012	-2,596052	-1,089947	-1,173521	41,886753	-4,684786	0,161440	0,703732	-0,027544	54,323727	-9,354542	-17,099202	0,161440	0,703732	-0,027544	54,323727	-9,354542	-17,099202
09:47:15,88	0,612967	3,196924	-0,066996	-1,013005	-0,166027	0,641014	0,149030	0,698098	-0,029129	-0,663653	2,677299	-17,105783	-1,297376	-2,597756	-1,089550	-1,169642	41,852025	-4,681996	0,149030	0,698098	-0,029129	54,137001	-9,021521	-17,105783	0,149030	0,698098	-0,029129	54,137001	-9,021521	-17,105783
09:47:15,93	0,612967	3,196924	-0,066996	-1,013005	-0,166027	0,641014	0,158398	0,696311	-0,029508	-0,685995	3,138407	-17,090006	-1,298149	-2,605059	-1,090325	-1,253721	41,799982	-4,669009	0,158398	0,696311	-0,029508	53,974410	-9,295864	-17,090006	0,158398	0,696311	-0,029508	53,974410	-9,295864	-17,090006
09:47:15,98	0,612967	3,196924	-0,066996	-1,013005	-0,166027	0,641014	0,152287	0,693716	-0,029874	-0,534831	2,825265	-17,054108	-1,292846	-2,601064	-1,090691	-1,241574	41,811699	-4,633111	0,152287	0,693716	-0,029874	53,921862	-9,129246	-17,054108	0,152287	0,693716	-0,029874	53,921862	-9,129246	-17,054108
09:47:16,03	0,612967	3,196924	-0,066996	-1,013005	-0,166027	0,641014	0,152287	0,693716	-0,029874	-0,534831	2,825265	-17,054108	-1,292260	-2,599555	-1,091076	-1,228926	41,786262	-4,628651	0,152287	0,693716	-0,029874	53,921862	-9,129246	-17,054108	0,152287	0,693716	-0,029874	53,921862	-9,129246	-17,054108
09:47:16,08	0,612967	3,196924	-0,066996	-1,013005	-0,166027	0,641014	0,150687	0,693963	-0,030259	-0,563393	2,765756	-17,049648	-1,298960	-2,608614	-1,090315	-1,331891	41,715360	-4,627983	0,150687	0,693963	-0,030259	53,912708	-9,063183	-17,049648	0,150687	0,693963	-0,030259	53,912708	-9,063183	-17,049648
09:47:16,13	0,612967	3,196924	-0,066996	-1,013005	-0,166027	0,641014	0,153406	0,693646	-0,030369	-0,655554	2,822824	-17,044844	-1,293345	-2,602069	-1,091186	-1,356278	41,734311	-4,623847	0,153406	0,693646	-0,030369	53,795630	-9,219549	-17,044844	0,153406	0,693646	-0,030369	53,795630	-9,219549	-17,044844
09:47:16,18	0,612967	3,196924	-0,066996	-1,013005	-0,166027	0,641014	0,154930	0,687528	-0,029471	-0,291488	2,973481	-17,056494	-1,288809	-2,606448	-1,090288	-1,271480	41,738397	-4,635497	0,154930	0,687528	-0,029471	53,679444	-9,188548	-17,056494	0,154930	0,687528	-0,029471	53,679444	-9,188548	-17,056494
09:47:16,23	0,612967	3,196924	-0,066996	-1,013005	-0,166027	0,641014	0,159399	0,688535	-0,031058	-0,418656	3,172817	-17,071968	-1,291915	-2,609814	-1,091875	-1,337484	41,690136	-4,650971	0,159399	0,688535	-0,031058	53,631336	-9,339996	-17,071968	0,159399	0,688535	-0,031058	53,631336	-9,339996	-17,071968
09:47:16,28	0,612967	3,196924	-0,066996	-1,013005	-0,166027	0,641014	0,159524	0,697383	-0,029154	-0,862006	3,127041	-17,062449	-1,299641	-2,605498	-1,089971	-1,374375	41,730804	-4,641452	0,159524	0,697383	-0,029154	53,882596	-9,395596	-17,062449	0,159524	0,697383	-0,029154	53,882596	-9,395596	-17,062449
09:47:16,33	0,612967	3,196924	-0,066996	-1,013005	-0,166027	0,641014	0,159524	0,697383	-0,029154	-0,862006	3,127041	-17,062449	-1,290135	-2,603398	-1,092245	-1,308427	41,688378	-4,611080	0,159524	0,697383	-0,029154	53,882596	-9,395596	-17,062449	0,159524	0,697383	-0,029154	53,882596	-9,395596	-17,062449
09:47:16,38	0,612967	3,196924	-0,066996	-1,013005	-0,166027	0,641014	0,163687	0,696219	-0,031621	-0,838180	3,389713	-17,020130	-1,300714	-2,609686	-1,092438	-1,352746	41,675878	-4,599133	0,163687	0,696219	-0,031621	53,814972	-9,459722	-17,020130	0,163687	0,696219	-0,031621	53,814972	-9,459722	-17,020130
09:47:16,43	0,612967	3,196924	-0,066996	-1,013005	-0,166027	0,641014	0,159832	0,693919	-0,027948	-0,748194	3,151371	-17,011398	-1,296794	-2,607497	-1,088765	-1,400341	41,669188	-4,590401	0,159832	0,693919	-0,027948	53,724442	-9,395433	-17,011398	0,159832	0,693919	-0,027948	53,724442	-9,395433	-17,011398
09:47:16,48	0,612967	3,196924	-0,066996	-1,013005	-0,166027	0,641014	0,159832	0,693919	-0,027948	-0,748194	3,151371	-17,011398	-1,290202	-2,609155	-1,089526	-1,345563	41,643366	-4,624350	0,159832	0,693919	-0,027948	53,724442	-9,395433	-17,011398	0,159832	0,693919	-0,027948	53,724442	-9,395433	-17,011398
09:47:16,53	0,612967	3,196924	-0,066996	-1,013005	-0,166027	0,641014	0,157971	0,687380	-0,028709	-0,403156	3,114972	-17,045348	-1,299049	-2,605364	-1,088402	-1,339031	41,624394	-4,646056	0,157971	0,687380	-0,028709	53,556193	-9,285778	-17,045348	0,157971	0,687380	-0,028709	53,556193	-9,285778	-17,045348
09:47:16,59	0,612967	3,196924	-0,066996	-1,013005	-0,166027	0,641014	0,159112	0,696938	-0,027585	-0,913344	3,189430	-17,067054	-1,290301	-2,603716	-1,089581	-1,383113	41,652774	-4,642221	0,159112	0,696938	-0,027585	53,796320	-9,300863	-17,067054	0,159112	0,696938	-0,027585	53,796320	-9,300863	-17,067054
09:47:16,64	0,612967	3,196924	-0,066996	-1,013005	-0,166027	0,641014	0,153111	0,688142	-0,027939	-0,417091	2,851675	-17,034295	-1,288431	-2,604565	-1,088757	-1,341862	41,670894	-4,613298	0,153111	0,688142	-0,027939	53,602078	-9,167536	-17,034295	0,153111	0,688142	-0,027939	53,602078	-9,167536	-17,034295
09:47:16,69	0,612967	3,196924	-0,066996	-1,013005	-0,166027	0,641014	0,153111	0,688142	-0,027939	-0,417091	2,851675	-17,034295	-1,292662	-2,609161	-1,088765	-1,396574	41,650756	-4,609943	0,153111	0,688142	-0,027939	53,602078	-9,167536	-17,034295	0,153111	0,688142	-0,027939	53,602078	-9,167536	-17,034295
09:47:16,74	0,612967	3,196924	-0,066996	-1,013005	-0,166027	0,641014	0,159207	0,689508	-0,027948	-0,532906	3,131356	-17,030941	-1,292185	-2,609374	-1,091108	-1,414133	41,560496	-4,616023	0,159207	0,689508	-0,027948	53,593474	-9,366396	-17,030941	0,159207	0,689508	-0,027948	53,593474	-9,366396	-17,030941
09:47:16,79	0,612967	3,196924	-0,066996	-1,013005	-0,166027	0,641014	0,160315	0,691736	-0,029130	-0,723503	3,194155	-17,027600	-1,295146	-2,609007	-1,089948	-1,429461	41,583466	-4,606603	0,160315	0,691736	-0,029130	53,577810	-9,390603	-17,027600	0,160315	0,691736	-0,029130	53,577810	-9,390603	-17,027600
09:47:16,84	0,612967	3,196924	-0,066996	-1,013005	-0,166027	0,641014	0,160315	0,691736	-0,029130	-0,723503	3,194155	-17,027600	-1,296559	-2,606787	-1,091526	-1,452675	41,623525	-4,607266	0,160315	0,691736	-0,029130	53,577810	-9,390603	-17,027600	0,160315	0,691736	-0,029130	53,577810	-9,390603	-17,027600
09:47:16,89	0,612967	3,196924	-0,066996	-1,013005	-0,166027	0,641014	0,155298	0,693283	-0,031877	-0,769344	2,913587	-17,033387	-1,291570	-2,606700	-1,089556	-1,413544	41,609653	-4,605205	0,155298	0,693283	-0,031877	53,653333	-9,277283	-17,033387	0,155298	0,693283	-0,031877	53,653333	-9,277283	-17,033387
09:47:16,94	0,612967	3,196924	-0,066996	-1,013005	-0,166027	0,641014	0,153368	0,690232	-0,032209	-0,590341	2,847708	-16,989332	-1,288580	-2,611068	-1,090686	-1,393836	41,586929	-4,600734	0,153368	0,690232	-0,032209	53,592868	-9,191653	-16,989332	0,153368	0,690232	-0,032209	53,592868	-9,191653	-16,989332
09:47:16,99	0,612967	3,196924	-0,066996	-1,013005	-0,166027	0,641014	0,153368	0,690232	-0,032209	-0,590341	2,847708	-16,989332	-1,290364	-2,608131	-1,087222	-1,408586	41,604492	-4,616536	0,153368	0,690232	-0,032209	53,592868	-9,191653	-16,989332	0,153368	0,690232	-0,032209	53,592868	-9,191653	-16,989332
09:47:17,04	0,612967	3,196924	-0,066996	-1,013005	-0,166027	0,641014	0,157166	0,688033	-0,026405	-0,502280	3,037928	-17,037533	-1,295170	-2,611888	-1,089568	-1,442357	41,557666	-4,627340	0,157166	0,688033	-0,026405	53,508317	-9,299567	-17,037533	0,157166	0,688033	-0,026405	53,508317	-9,299567	-17,037533
09:47:17,09	0,612967	3,196924	-0,066996	-1,013005	-0,166027	0,641014	0,162822	0,690317	-0,028751	-0,678460	3,326241	-17,048337	-1,285131	-2,602554	-1,089187	-1,405796	41,554389	-4,624932	0,162822	0,690317	-0,028751	53,511390	-9,455301	-17,048337	0,162822	0,690317	-0,028751	53,511390	-9,455301	-17,048337
09:47:17,14	0,612967	3,196924	-0,066996	-1,013005	-0,166027	0,641014	0,149719	0,686290	-0,028370	-0,453637	2,678194	-17,045929	-1,296923	-2,610793	-1,089526	-1,431924	41,575351	-4,568904	0,149719	0,686290	-0,028370	53,420130	-9,074775	-17,045929	0,149719	0,686290	-0,028370	53,420130	-9,074775	-17,045929
09:47:17,19	0,612967	3,196924	-0,066996	-1,013005	-0,166027	0,641014	0,162750	0,692382	-0,028709	-0,765341	3,322696	-16,989902	-1,293560	-2,607285	-1,088847	-1,541107	41,663069	-4,617581	0,162750	0,692382	-0,028709	53,586662	-9,453204	-16,989902	0,162750	0,692382	-0,028709	53,586662	-9,453204	-16,989902
09:47:17,24	0,612967	3,196924	-0,066996	-1,013005	-0,166027	0,641014	0,158031	0,691224	-0,028030	-0,683725	2,938899	-17,038578	-1,331957	-2,618571	-1,098384	-2,089896	43,679435	-5,053753	0,158031	0,691224	-0,028030	53,577337	-9,466567	-17,038578	0,158031	0,691224	-0,028030	53,577337	-9,466567	-17,038578
09:47:17,29	0,612967	3,196924	-0,066996	-1,013005	-0,166027	0,641014	0,187004	0,718834	-0,037567	-0,647612	2,962022	-17,474750	-1,332201	-2,576258	-1,094688	0,286700	43,793254	-5,482385	0,187004	0,718834	-0,037567	55,780829	-11,717788	-17,474750	0,187004	0,718834	-0,037567	55,780829	-11,717788	-17,474750
09:47:17,34	0,613022	3,196963	-0,066987	-1,013008	-0,166013	0,691008	0,150481	0,740201	-0,033871	-0,471844	3,064124	-17,903382	-1,325486	-2,575206	-1,089936	0,503331	43,462519	-5,506471	0,150481	0,740201	-0,033871	57,633931	-8,748654	-17,903382	0,150481	0,740201	-0,033871	57,633931	-8,748654	-17,903382
09:47:17,39	0,613022	3,196963	-0,066987	-1,013008	-0,166013	0,691008	0,146775	0,738468	-0,029050	-0,627598	3,232567	-17,893296	-1,328847	-2,573915	-1,089868	0,476543	43,399750	-5,472299	0,146775	0,738468	-0,029050	57,342147	-8,289282	-17,893296	0,146775	0,738468	-0,029050	57,342147	-8,289282	-17,893296
09:47:17,44	0,613022	3,196963	-0,066987	-1,013008	-0,166013	0,691008	0,146775	0,738468	-0,029050	-0,627598	3,232567	-17,893296	-1,331020	-2,568514	-1,088799	0,426368	43,437428	-5,448998	0,146775	0,738468	-0,029050	57,342147	-8,289282	-17,893296	0,146775	0,738468	-0,029050	57,342147	-8,289282	-17,893296
09:47:17,49	0,613022	3,196963	-0,066987	-1,013008	-0,166013	0,691008	0,146494	0,741244	-0,026049	-0,828837	3,147338	-17,882685	-1,331110	-2,572283	-1,086866	0,386955	43,385798	-5,461687	0,146494	0,741244	-0,026049	57,358840	-8,352440	-17,882685	0,146494	0,741244	-0,026049	57,358840	-8,352440	-17,882685
09:47:17,54	0,613022	3,196963	-0,066987	-1,013008	-0,166013	0,691008	0,146494	0,741244	-0,026049	-0,828837	3,147338	-17,882685	-1,323403	-2,572336	-1,088004	0,414720	43,380615	-5,455277	0,146494	0,741244	-0,026049	57,358840	-8,352440	-17,882685	0,146494	0,741244	-0,026049	57,358840	-8,352440	-17,882685
09:47:17,59	0,613022	3,196963	-0,066987	-1,013008	-0,166013	0,691008	0,147546	0,728452	-0,030653	-0,232446	3,235739	-17,862157	-1,328145	-2,576767	-1,090533	0,379017	43,292861	-5,454429	0,147546	0,728452	-0,030653	56,951056	-8,346652	-17,862157	0,147546	0,728452	-0,030653	56,951056	-8,346652	-17,862157
09:47:17,64	0,613022	3,196963	-0,066987	-1,013008	-0,166013	0,691008	0,147599	0,733300	-0,029516	-0,547312	3,248640	-17,864898	-1,331256	-2,577557	-1,089577	0,346332	43,285515	-5,453950	0,147599	0,733300	-0,029516	57,016761	-8,337882	-17,864898	0,147599	0,733300	-0,029516	57,016761	-8,337882	-17,864898
09:47:17,69	0,613022	3,196963	-0,066987	-1,013008	-0,166013	0,691008	0,147599	0,733300	-0,029516	-0,547312	3,248640	-17,864898	-1,328663	-2,574637	-1,086327	0,374935	43,265344	-5,445489	0,147599	0,733300	-0,029516	57,016761	-8,337882	-17,864898	0,147599	0,733300	-0,029516	57,016761	-8,337882	-17,864898
09:47:17,74	0,613022	3,196963	-0,066987	-1,013008	-0,166013	0,691008	0,147309	0,737948	-0,025510	-0,767732	3,239533	-17,866486	-1,358570	-2,584244	-1,093708	-0,197446	45,131503	-5,935085	0,147309	0,737948	-0,025510	57,161149	-8,324218	-17,866486	0,147309	0,737948	-0,025510	57,161149	-8,324218	-17,866486
09:47:17,79	0,613022	3,196963	-0,066987	-1,013008	-0,166013	0,691008	0,170582	0,759045	-0,032891	-0,534832	3,020974	-18,356082	-1,376868	-2,584077	-1,094604	0,067280	45,805087	-6,214375	0,170582	0,759045	-0,032891	59,050172	-10,369740	-18,356082	0,170582	0,759045	-0,032891	59,050172	-10,369740	-18,356082
09:47:17,84	0,612949	3,196928	-0,067006	-1,013003	-0,166016	0,741003	0,170943	0,771515	-0,026339	-0,598356	3,249611	-18,663186	-1,369550	-2,578321	-1,087156	0,276796	45,533134	-6,242189	0,170943	0,771515	-0,026339	59,965585	-10,169404	-18,663186	0,170943	0,771515	-0,026339	59,965585	-10,169404	-18,663186
09:47:17,89	0,612949	3,196928	-0,067006	-1,013003	-0,166016	0,741003	0,170124	0,768860	-0,031393	-0,513081	3,128939	-18,615376	-1,366841	-2,578939	-1,092210	0,182782	45,526428	-6,194379	0,170124	0,768860	-0,031393	59,842398	-10,225757	-18,615376	0,170124	0,768860	-0,031393	59,842398	-10,225757	-18,615376
09:47:17,94	0,612949	3,196928	-0,067006	-1,013003	-0,166016	0,741003	0,169390	0,764818	-0,033753	-0,428985	3,065016	-18,615684	-1,362974	-2,580325	-1,094570	0,097401	45,430151	-6,194687	0,169390	0,764818	-0,033753	59,609227	-10,232133	-18,615684	0,169390	0,764818	-0,033753	59,609227	-10,232133	-18,615684
09:47:17,99	0,612949	3,196928	-0,067006	-1,013003	-0,166016	0,741003	0,174435	0,767137	-0,031011	-0,470726	3,336871	-18,626758	-1,367505	-2,583534	-1,091828	0,145095	45,493663	-6,205761	0,174435	0,767137	-0,031011	59,749531	-10,356261	-18,626758	0,174435	0,767137	-0,031011	59,749531	-10,356261	-18,626758
09:47:18,04	0,612949	3,196928	-0,067006	-1,013003	-0,166016	0,741003	0,174435	0,767137	-0,031011	-0,470726	3,336871	-18,626758	-1,364169	-2,589735	-1,092967	0,065850	45,429588	-6,163043	0,174435	0,767137	-0,031011	59,749531	-10,356261	-18,626758	0,174435	0,767137	-0,031011	59,749531	-10,356261	-18,626758
09:47:18,09	0,612949	3,196928	-0,067006	-1,013003	-0,166016	0,741003	0,178136	0,761148	-0,032149	-0,254400	3,492766	-18,584040	-1,371510	-2,588841	-1,093413	-0,042996	45,389938	-6,154369	0,178136	0,761148	-0,032149	59,495703	-10,490945	-18,584040	0,178136	0,761148	-0,032149	59,495703	-10,490945	-18,584040
09:47:18,14	0,612949	3,196928	-0,067006	-1,013003	-0,166016	0,741003	0,181033	0,767952	-0,032596	-0,696993	3,568946	-18,575366	-1,364406	-2,582993	-1,090702	-0,004826	45,351452	-6,170084	0,181033	0,767952	-0,032596	59,587260	-10,642141	-18,575366	0,181033	0,767952	-0,032596	59,587260	-10,642141	-18,575366
09:47:18,19	0,612949	3,196928	-0,067006	-1,013003	-0,166016	0,741003	0,173871	0,758986	-0,032166	-0,219588	3,290610	-18,585193	-1,360164	-2,587121	-1,092983	0,044069	45,352578	-6,164196	0,173871	0,758986	-0,032166	59,360843	-10,358271	-18,585193	0,173871	0,758986	-0,032166	59,360843	-10,358271	-18,585193
09:47:18,24	0,612949	3,196928	-0,067006	-1,013003	-0,166016	0,741003	0,177768	0,768471	-0,029909	-0,738338	3,417572	-18,611038	-1,370326	-2,585754	-1,090727	-0,034240	45,368275	-6,190041	0,177768	0,768471	-0,029909	59,586619	-10,537200	-18,611038	0,177768	0,768471	-0,029909	59,586619	-10,537200	-18,611038
09:47:18,29	0,612949	3,196928	-0,067006	-1,013003	-0,166016	0,741003	0,172515	0,766171	-0,033378	-0,657804	3,158353	-18,555558	-1,365708	-2,582355	-1,094195	-0,041706	45,327491	-6,134561	0,172515	0,766171	-0,033378	59,486621	-10,384075	-18,555558	0,172515	0,766171	-0,033378	59,486621	-10,384075	-18,555558
09:47:18,34	0,612949	3,196928	-0,067006	-1,013003	-0,166016	0,741003	0,178911	0,760414	-0,033362	-0,378316	3,490974	-18,581182	-1,363921	-2,590773	-1,094179	-0,051635	45,310273	-6,160185	0,178911	0,760414	-0,033362	59,314187	-10,553568	-18,581182	0,178911	0,760414	-0,033362	59,314187	-10,553568	-18,581182
09:47:18,39	0,612949	3,196928	-0,067006	-1,013003	-0,166016	0,741003	0,178614	0,758533	-0,030427	-0,323585	3,523466	-18,575242	-1,362142	-2,591455	-1,091245	-0,031634	45,248955	-6,154245	0,178614	0,758533	-0,030427	59,221226	-10,497695	-18,575242	0,178614	0,758533	-0,030427	59,221226	-10,497695	-18,575242
09:47:18,44	0,612949	3,196928	-0,067006	-1,013003	-0,166016	0,741003	0,178995	0,764405	-0,029487	-0,666371	3,513539	-18,564330	-1,367419	-2,588850	-1,090304	-0,076124	45,231446	-6,143333	0,178995	0,764405	-0,029487	59,339444	-10,537584	-18,564330	0,178995	0,764405	-0,029487	59,339444	-10,537584	-18,564330
09:47:18,49	0,612949	3,196928	-0,067006	-1,013003	-0,166016	0,741003	0,178995	0,764405	-0,029487	-0,666371	3,513539	-18,564330	-1,365836	-2,586287	-1,091455	-0,087491	45,253262	-6,104825	0,178995	0,764405	-0,029487	59,339444	-10,537584	-18,564330	0,178995	0,764405	-0,029487	59,339444	-10,537584	-18,564330
09:47:18,54	0,612949	3,196928	-0,067006	-1,013003	-0,166016	0,741003	0,172604	0,756711	-0,030235	-0,292431	3,218047	-18,546472	-1,357560	-2,587162	-1,091052	-0,057310	45,190346	-6,125475	0,172604	0,756711	-0,030235	59,109346	-10,331378	-18,546472	0,172604	0,756711	-0,030235	59,109346	-10,331378	-18,546472
09:47:18,59	0,612949	3,196928	-0,067006	-1,013003	-0,166016	0,741003	0,180406	0,758264	-0,032171	-0,321163	3,581500	-18,554549	-1,362806	-2,593142	-1,092988	-0,067854	45,256559	-6,133552	0,180406	0,758264	-0,032171	59,202594	-10,580361	-18,554549	0,180406	0,758264	-0,032171	59,202594	-10,580361	-18,554549
09:47:18,64	0,612949	3,196928	-0,067006	-1,013003	-0,166016	0,741003	0,180406	0,758264	-0,032171	-0,321163	3,581500	-18,554549	-1,368162	-2,590218	-1,092212	-0,077922	45,242951	-6,101740	0,180406	0,758264	-0,032171	59,202594	-10,580361	-18,554549	0,180406	0,758264	-0,032171	59,202594	-10,580361	-18,554549
09:47:18,70	0,612949	3,196928	-0,067006	-1,013003	-0,166016	0,741003	0,180552	0,764364	-0,031395	-0,655155	3,587179	-18,522737	-1,359250	-2,594026	-1,092962	-0,043430	45,211574	-6,125087	0,180552	0,764364	-0,031395	59,347411	-10,586147	-18,522737	0,180552	0,764364	-0,031395	59,347411	-10,586147	-18,522737
09:47:18,75	0,612949	3,196928	-0,067006	-1,013003	-0,166016	0,741003	0,179394	0,754743	-0,032145	-0,164790	3,572507	-18,546084	-1,358823	-2,585593	-1,091861	-0,101329	45,218235	-6,128468	0,179394	0,754743	-0,032145	59,082528	-10,509892	-18,546084	0,179394	0,754743	-0,032145	59,082528	-10,509892	-18,546084
09:47:18,80	0,612949	3,196928	-0,067006	-1,013003	-0,166016	0,741003	0,171877	0,758589	-0,031044	-0,387956	3,128146	-18,549465	-1,359403	-2,585333	-1,094932	-0,077595	45,194889	-6,088892	0,171877	0,758589	-0,031044	59,161263	-10,364163	-18,549465	0,171877	0,758589	-0,031044	59,161263	-10,364163	-18,549465
09:47:18,85	0,612949	3,196928	-0,067006	-1,013003	-0,166016	0,741003	0,171521	0,754680	-0,030664	-0,218739	3,153727	-18,589953	-1,355260	-2,587239	-1,091481	-0,080161	45,166738	-6,168956	0,171521	0,754680	-0,030664	59,023679	-10,310655	-18,589953	0,171521	0,754680	-0,030664	59,023679	-10,310655	-18,589953
09:47:18,90	0,612949	3,196928	-0,067006	-1,013003	-0,166016	0,741003	0,171521	0,754680	-0,030664	-0,218739	3,153727	-18,589953	-1,357660	-2,588408	-1,092982	-0,097183	45,183952	-6,090382	0,173733	0,756174	-0,032165	59,069666	-10,392629	-18,511379	0,173733	0,756174	-0,032165	59,069666	-10,392629	-18,511379
09:47:18,95	0,612949	3,196928	-0,067006	-1,013003	-0,166016	0,741003	0,177801	0,757244	-0,031402	-0,340856	3,425456	-18,526442	-1,360620	-2,591396	-1,092219	-0,122070	45,203822	-6,105444	0,177801	0,757244	-0,031402	59,102762	-10,531914	-18,526442	0,177801	0,757244	-0,031402	59,102762	-10,531914	-18,526442
09:47:19,00	0,612949	3,196928	-0,067006	-1,013003	-0,166016	0,741003	0,177801	0,757244	-0,031402	-0,340856	3,425456	-18,526442	-1,366448	-2,596162	-1,089899	-0,097644	45,152646	-6,154067	0,177801	0,757244	-0,031402	59,102762	-10,531914	-18,526442	0,177801	0,757244	-0,031402	59,102762	-10,531914	-18,526442
09:47:19,05	0,612949	3,196928	-0,067006	-1,013003	-0,166016	0,741003	0,184842	0,759908	-0,029082	-0,511513	3,838338	-18,575064	-1,368322	-2,587616	-1,091887	-0,126894	45,173042	-6,141269	0,184842	0,759908	-0,029082	59,141261	-10,671762	-18,575064	0,184842	0,759908	-0,029082	59,141261	-10,671762	-18,575064
09:47:19,10	0,612949	3,196928	-0,067006	-1,013003	-0,166016	0,741003	0,178378	0,765804	-0,031070	-0,815080	3,466692	-18,562267	-1,365418	-2,590228	-1,092260	-0,153215	45,181089	-6,124653	0,178378	0,765804	-0,031070	59,300550	-10,536001	-18,562267	0,178378	0,765804	-0,031070	59,300550	-10,536001	-18,562267
09:47:19,15	0,612949	3,196928	-0,067006	-1,013003	-0,166016	0,741003	0,179189	0,761983	-0,031442	-0,622565	3,482012	-18,545650	-1,399284	-2,591854	-1,100022	-0,248647	47,272423	-6,627357	0,179189	0,761983	-0,031442	59,193095	-10,584294	-18,545650	0,179189	0,761983	-0,031442	59,193095	-10,584294	-18,545650
09:47:19,20	0,612949	3,196928	-0,067006	-1,013003	-0,166016	0,741003	0,197530	0,790499	-0,039205	-0,341964	3,307429	-19,048354	-1,404474	-2,565434	-1,086147	1,295981	47,702818	-7,046704	0,197530	0,790499	-0,039205	61,712201	-12,198643	-19,048354	0,197530	0,790499	-0,039205	61,712201	-12,198643	-19,048354
09:47:19,25	0,612918	3,197023	-0,066986	-1,013026	-0,166014	0,791026	0,173986	0,812830	-0,027729	-0,563801	3,458233	-19,465931	-1,406851	-2,560299	-1,088546	1,411901	47,398398	-7,044934	0,173986	0,812830	-0,027729	63,243342	-10,199640	-19,465931	0,173986	0,812830	-0,027729	63,243342	-10,199640	-19,465931
09:47:19,30	0,612918	3,197023	-0,066986	-1,013026	-0,166014	0,791026	0,173725	0,814511	-0,026200	-0,706120	3,410314	-19,457627	-1,408177	-2,559233	-1,087018	1,354689	47,368026	-7,036629	0,173725	0,814511	-0,026200	63,232979	-10,227092	-19,457627	0,173725	0,814511	-0,026200	63,232979	-10,227092	-19,457627
09:47:19,35	0,612918	3,197023	-0,066986	-1,013026	-0,166014	0,791026	0,169697	0,806116	-0,029653	-0,352933	3,218788	-19,403060	-1,398893	-2,559941	-1,090470	1,328556	47,286888	-6,982063	0,169697	0,806116	-0,029653	62,927186	-10,102409	-19,403060	0,169697	0,806116	-0,029653	62,927186	-10,102409	-19,403060
09:47:19,40	0,612918	3,197023	-0,066986	-1,013026	-0,166014	0,791026	0,171040	0,806616	-0,028862	-0,376126	3,328247	-19,409637	-1,399997	-2,560854	-1,089679	1,364287	47,269516	-6,988640	0,171040	0,806616	-0,028862	62,943264	-10,098365	-19,409637	0,171040	0,806616	-0,028862	62,943264	-10,098365	-19,409637
09:47:19,45	0,612918	3,197023	-0,066986	-1,013026	-0,166014	0,791026	0,176697	0,806700	-0,031163	-0,357413	3,616042	-19,394243	-1,402898	-2,565712	-1,091980	1,370272	47,292688	-6,973246	0,176697	0,806700	-0,031163	62,968540	-10,254696	-19,394243	0,176697	0,806700	-0,031163	62,968540	-10,254696	-19,394243
09:47:19,50	0,612918	3,197023	-0,066986	-1,013026	-0,166014	0,791026	0,176697	0,806700	-0,031163	-0,357413	3,616042	-19,394243	-1,397483	-2,562657	-1,088991	1,310790	47,231870	-6,961687	0,176697	0,806700	-0,031163	62,968540	-10,254696	-19,394243	0,176697	0,806700	-0,031163	62,968540	-10,254696	-19,394243
09:47:19,55	0,612918	3,197023	-0,066986	-1,013026	-0,166014	0,791026	0,171344	0,803538	-0,028174	-0,275393	3,316547	-19,382685	-1,393090	-2,567497	-1,088930	1,295501	47,224589	-6,907252	0,171344	0,803538	-0,028174	62,802332	-10,133927	-19,382685	0,171344	0,803538	-0,028174	62,802332	-10,133927	-19,382685
09:47:19,60	0,612918	3,197023	-0,066986	-1,013026	-0,166014	0,791026	0,173339	0,797313	-0,028113	0,034357	3,410692	-19,328249	-1,401391	-2,566936	-1,088490	1,286100	47,168256	-6,944495	0,173339	0,797313	-0,028113	62,623420	-10,196397	-19,328249	0,173339	0,797313	-0,028113	62,623420	-10,196397	-19,328249
09:47:19,65	0,612918	3,197023	-0,066986	-1,013026	-0,166014	0,791026	0,177004	0,804783	-0,027673	-0,407552	3,621309	-19,365492	-1,436359	-2,579974	-1,083711	0,743868	48,745394	-7,361999	0,177004	0,804783	-0,027673	62,767879	-10,273502	-19,365492	0,177004	0,804783	-0,027673	62,767879	-10,273502	-19,365492
09:47:19,70	0,612918	3,197023	-0,066986	-1,013026	-0,166014	0,791026	0,205779	0,828547	-0,022894	-0,548582	3,859450	-19,782997	-1,457017	-2,580102	-1,091449	0,552642	50,105160	-7,793816	0,205779	0,828547	-0,022894	64,492364	-12,294191	-19,782997	0,205779	0,828547	-0,022894	64,492364	-12,294191	-19,782997
09:47:19,75	0,612960	3,196917	-0,067003	-1,013012	-0,166023	0,840979	0,216219	0,846373	-0,030632	-0,393566	3,556838	-20,214813	-1,456323	-2,589417	-1,091894	0,303064	50,111885	-7,771435	0,216219	0,846373	-0,030632	66,046737	-13,416340	-20,214813	0,216219	0,846373	-0,030632	66,046737	-13,416340	-20,214813
09:47:19,80	0,612960	3,196917	-0,067003	-1,013012	-0,166023	0,840979	0,223938	0,841115	-0,031077	-0,239084	3,738752	-20,192432	-1,454322	-2,594489	-1,095363	0,178001	50,004403	-7,689521	0,223938	0,841115	-0,031077	65,788419	-13,840412	-20,192432	0,223938	0,841115	-0,031077	65,788419	-13,840412	-20,192432
09:47:19,85	0,612960	3,196917	-0,067003	-1,013012	-0,166023	0,840979	0,223993	0,840530	-0,034663	-0,409405	3,612320	-20,181843	-1,455844	-2,589756	-1,095480	0,090750	50,002701	-7,760846	0,223993	0,840530	-0,034663	65,572218	-13,971140	-20,181843	0,223993	0,840530	-0,034663	65,572218	-13,971140	-20,181843
09:47:19,90	0,612960	3,196917	-0,067003	-1,013012	-0,166023	0,840979	0,223993	0,840530	-0,034663	-0,409405	3,612320	-20,181843	-1,449837	-2,593450	-1,094225	0,097986	49,934642	-7,681006	0,223993	0,840530	-0,034663	65,572218	-13,971140	-20,181843	0,223993	0,840530	-0,034663	65,572218	-13,971140	-20,181843
09:47:19,95	0,612960	3,196917	-0,067003	-1,013012	-0,166023	0,840979	0,222441	0,838028	-0,035288	-0,387630	3,504771	-20,110042	-1,452901	-2,589664	-1,096105	0,013325	49,922306	-7,689045	0,222441	0,838028	-0,035288	65,397573	-13,956871	-20,110042	0,222441	0,838028	-0,035288	65,397573	-13,956871	-20,110042
09:47:20,00	0,612960	3,196917	-0,067003	-1,013012	-0,166023	0,840979	0,222184	0,834093	-0,031896	-0,183932	3,541920	-20,122724	-1,452412	-2,597716	-1,093118	-0,011760	49,906559	-7,711600	0,222184	0,834093	-0,031896	65,292375	-13,899501	-20,122724	0,222184	0,834093	-0,031896	65,292375	-13,899501	-20,122724
09:47:20,05	0,612960	3,196917	-0,067003	-1,013012	-0,166023	0,840979	0,227856	0,834537	-0,033086	-0,313025	3,762481	-20,104413	-1,452586	-2,596099	-1,093903	-0,060810	49,841651	-7,683416	0,227856	0,834537	-0,033086	65,198151	-14,124246	-20,104413	0,227856	0,834537	-0,033086	65,198151	-14,124246	-20,104413
09:47:20,10	0,612960	3,196917	-0,067003	-1,013012	-0,166023	0,840979	0,227856	0,834537	-0,033086	-0,313025	3,762481	-20,104413	-1,448982	-2,592807	-1,092695	-0,011880	49,825689	-7,645293	0,223204	0,833062	-0,031878	65,169708	-13,950594	-20,066290	0,223204	0,833062	-0,031878	65,169708	-13,950594	-20,066290
09:47:20,15	0,612960	3,196917	-0,067003	-1,013012	-0,166023	0,840979	0,224797	0,833615	-0,033675	-0,229352	3,646599	-20,137513	-1,449506	-2,596670	-1,090875	-0,003933	49,845322	-7,662668	0,224797	0,833615	-0,033675	65,209433	-13,999979	-20,137513	0,224797	0,833615	-0,033675	65,209433	-13,999979	-20,137513
09:47:20,20	0,612960	3,196917	-0,067003	-1,013012	-0,166023	0,840979	0,228385	0,830968	-0,036076	-0,230832	3,833316	-20,085264	-1,449759	-2,598340	-1,096894	-0,074946	49,730420	-7,664267	0,228385	0,830968	-0,036076	65,000175	-14,094868	-20,085264	0,228385	0,830968	-0,036076	65,000175	-14,094868	-20,085264
09:47:20,25	0,612960	3,196917	-0,067003	-1,013012	-0,166023	0,840979	0,227983	0,838043	-0,033473	-0,586835	3,785291	-20,068181	-1,455685	-2,594455	-1,094290	-0,092496	49,754292	-7,647184	0,227983	0,838043	-0,033473	65,199562	-14,111356	-20,068181	0,227983	0,838043	-0,033473	65,199562	-14,111356	-20,068181
09:47:20,30	0,612960	3,196917	-0,067003	-1,013012	-0,166023	0,840979	0,226491	0,839682	-0,030785	-0,581906	3,641767	-20,090164	-1,456359	-2,592344	-1,091602	-0,104555	49,865352	-7,669167	0,226491	0,839682	-0,030785	65,333144	-14,137809	-20,090164	0,226491	0,839682	-0,030785	65,333144	-14,137809	-20,090164
09:47:20,35	0,612960	3,196917	-0,067003	-1,013012	-0,166023	0,840979	0,226491	0,839682	-0,030785	-0,581906	3,641767	-20,090164	-1,455663	-2,597393	-1,092075	-0,113027	49,797448	-7,677653	0,226491	0,839682	-0,030785	65,333144	-14,137809	-20,090164	0,226491	0,839682	-0,030785	65,333144	-14,137809	-20,090164
09:47:20,40	0,612960	3,196917	-0,067003	-1,013012	-0,166023	0,840979	0,230516	0,836555	-0,031258	-0,482333	3,877663	-20,098650	-1,450575	-2,595309	-1,093548	-0,124801	49,762001	-7,688695	0,230516	0,836555	-0,031258	65,187230	-14,217846	-20,098650	0,230516	0,836555	-0,031258	65,187230	-14,217846	-20,098650
09:47:20,45	0,612960	3,196917	-0,067003	-1,013012	-0,166023	0,840979	0,220727	0,831958	-0,033645	-0,228878	3,416806	-20,053226	-1,446787	-2,591214	-1,094462	-0,064124	49,785840	-7,632229	0,220727	0,831958	-0,033645	65,079802	-13,910291	-20,053226	0,220727	0,831958	-0,033645	65,079802	-13,910291	-20,053226
09:47:20,50	0,612960	3,196917	-0,067003	-1,013012	-0,166023	0,840979	0,220727	0,831958	-0,033645	-0,228878	3,416806	-20,053226	-1,453356	-2,599846	-1,093541	-0,122544	49,740730	-7,701459	0,220727	0,831958	-0,033645	65,079802	-13,910291	-20,053226	0,220727	0,831958	-0,033645	65,079802	-13,910291	-20,053226
09:47:20,55	0,612960	3,196917	-0,067003	-1,013012	-0,166023	0,840979	0,232499	0,826157	-0,034639	0,004213	3,967154	-20,103174	-1,447650	-2,604309	-1,095456	-0,151883	49,757378	-7,682177	0,232499	0,826157	-0,034639	64,857564	-14,284006	-20,103174	0,232499	0,826157	-0,034639	64,857564	-14,284006	-20,103174
09:47:20,61	0,612960	3,196917	-0,067003	-1,013012	-0,166023	0,840979	0,232499	0,826157	-0,034639	0,004213	3,967154	-20,103174	-1,456312	-2,595879	-1,090808	-0,109844	49,718168	-7,665137	0,232499	0,826157	-0,034639	64,857564	-14,284006	-20,103174	0,232499	0,826157	-0,034639	64,857564	-14,284006	-20,103174
09:47:20,66	0,612960	3,196917	-0,067003	-1,013012	-0,166023	0,840979	0,225575	0,833577	-0,031568	-0,415287	3,569875	-20,062765	-1,450614	-2,594603	-1,092385	-0,200947	49,746847	-7,641768	0,225575	0,833577	-0,031568	65,020546	-14,137743	-20,062765	0,225575	0,833577	-0,031568	65,020546	-14,137743	-20,062765
09:47:20,71	0,612960	3,196917	-0,067003	-1,013012	-0,166023	0,840979	0,227003	0,832580	-0,033464	-0,305396	3,679636	-20,046881	-1,450464	-2,596338	-1,094281	-0,141186	49,779325	-7,625884	0,227003	0,832580	-0,033464	65,052113	-14,140063	-20,046881	0,227003	0,832580	-0,033464	65,052113	-14,140063	-20,046881
09:47:20,76	0,612960	3,196917	-0,067003	-1,013012	-0,166023	0,840979	0,231949	0,831435	-0,030458	-0,356726	3,956832	-20,100334	-1,451946	-2,601194	-1,091275	-0,179315	49,673344	-7,679337	0,231949	0,831435	-0,030458	64,910935	-14,251181	-20,100334	0,231949	0,831435	-0,030458	64,910935	-14,251181	-20,100334
09:47:20,81	0,612960	3,196917	-0,067003	-1,013012	-0,166023	0,840979	0,225837	0,830721	-0,035806	-0,318780	3,644199	-20,043335	-1,448271	-2,596258	-1,096623	-0,174404	49,671416	-7,622338	0,225837	0,830721	-0,035806	64,892783	-14,083982	-20,043335	0,225837	0,830721	-0,035806	64,892783	-14,083982	-20,043335
09:47:20,86	0,612960	3,196917	-0,067003	-1,013012	-0,166023	0,840979	0,225837	0,830721	-0,035806	-0,318780	3,644199	-20,043335	-1,448095	-2,601233	-1,093894	-0,140569	49,743041	-7,661520	0,225837	0,830721	-0,035806	64,892783	-14,083982	-20,043335	0,225837	0,830721	-0,035806	64,892783	-14,083982	-20,043335
09:47:20,91	0,612960	3,196917	-0,067003	-1,013012	-0,166023	0,840979	0,230057	0,828081	-0,033077	-0,102554	3,857160	-20,082518	-1,447008	-2,600405	-1,092709	-0,153456	49,669702	-7,625387	0,230057	0,828081	-0,033077	64,901770	-14,202339	-20,082518	0,230057	0,828081	-0,033077	64,901770	-14,202339	-20,082518
09:47:20,96	0,612960	3,196917	-0,067003	-1,013012	-0,166023	0,840979	0,230456	0,832729	-0,033198	-0,449509	3,846500	-20,045716	-1,452320	-2,599254	-1,094015	-0,220346	49,667612	-7,624719	0,230456	0,832729	-0,033198	64,919754	-14,244269	-20,045716	0,230456	0,832729	-0,033198	64,919754	-14,244269	-20,045716
09:47:21,01	0,612960	3,196917	-0,067003	-1,013012	-0,166023	0,840979	0,225171	0,830304	-0,034661	-0,264727	3,632215	-20,092141	-1,446337	-2,602734	-1,092490	-0,172449	49,629296	-7,596566	0,225171	0,830304	-0,034661	64,914126	-14,043716	-20,092141	0,225171	0,830304	-0,034661	64,914126	-14,043716	-20,092141
09:47:21,06	0,612960	3,196917	-0,067003	-1,013012	-0,166023	0,840979	0,232108	0,837255	-0,032702	-0,656757	3,978126	-20,052064	-1,457065	-2,598422	-1,093519	-0,166730	49,669070	-7,631067	0,232108	0,837255	-0,032702	65,067747	-14,242352	-20,052064	0,232108	0,837255	-0,032702	65,067747	-14,242352	-20,052064
09:47:21,11	0,612960	3,196917	-0,067003	-1,013012	-0,166023	0,840979	0,232108	0,837255	-0,032702	-0,656757	3,978126	-20,052064	-1,451005	-2,593066	-1,091285	-0,185127	49,709082	-7,644456	0,232108	0,837255	-0,032702	65,067747	-14,242352	-20,052064	0,232108	0,837255	-0,032702	65,067747	-14,242352	-20,052064
09:47:21,16	0,612960	3,196917	-0,067003	-1,013012	-0,166023	0,840979	0,224440	0,834684	-0,030468	-0,497627	3,543432	-20,065453	-1,461866	-2,562728	-1,090077	1,527658	50,665913	-8,174601	0,224440	0,834684	-0,030468	65,025076	-14,075079	-20,065453	0,224440	0,834684	-0,030468	65,025076	-14,075079	-20,065453
09:47:21,21	0,612960	3,196917	-0,067003	-1,013012	-0,166023	0,840979	0,201806	0,880552	-0,030233	-0,301653	3,728985	-20,952309	-1,479411	-2,550530	-1,091050	2,285417	51,263145	-8,531312	0,201806	0,880552	-0,030233	68,821717	-12,112757	-20,952309	0,201806	0,880552	-0,030233	68,821717	-12,112757	-20,952309
09:47:21,26	0,612971	3,196884	-0,066996	-1,013008	-0,166016	0,891017	0,197685	0,875728	-0,027085	-0,163611	3,540874	-20,973135	-1,473173	-2,549374	-1,087902	2,251675	51,152366	-8,552137	0,197685	0,875728	-0,027085	68,581072	-11,977389	-20,973135	0,197685	0,875728	-0,027085	68,581072	-11,977389	-20,973135
09:47:21,31	0,612971	3,196884	-0,066996	-1,013008	-0,166016	0,891017	0,197685	0,875728	-0,027085	-0,163611	3,540874	-20,973135	-1,478560	-2,557496	-1,091394	2,214987	51,098676	-8,558337	0,197685	0,875728	-0,027085	68,581072	-11,977389	-20,973135	0,197685	0,875728	-0,027085	68,581072	-11,977389	-20,973135
09:47:21,36	0,612971	3,196884	-0,066996	-1,013008	-0,166016	0,891017	0,196133	0,879303	-0,026712	-0,406886	3,466049	-20,957784	-1,475492	-2,546242	-1,087530	2,228063	51,099711	-8,536787	0,196133	0,879303	-0,026712	68,618387	-11,930381	-20,957784	0,196133	0,879303	-0,026712	68,618387	-11,930381	-20,957784
09:47:21,41	0,612971	3,196884	-0,066996	-1,013008	-0,166016	0,891017	0,196133	0,879303	-0,026712	-0,406886	3,466049	-20,957784	-1,473286	-2,553986	-1,089369	2,236511	51,052217	-8,453253	0,196133	0,879303	-0,026712	68,618387	-11,930381	-20,957784	0,196133	0,879303	-0,026712	68,618387	-11,930381	-20,957784
09:47:21,46	0,612971	3,196884	-0,066996	-1,013008	-0,166016	0,891017	0,201736	0,873521	-0,028552	-0,143131	3,788466	-20,874250	-1,480621	-2,556432	-1,093751	2,123906	50,999546	-8,525424	0,207522	0,878650	-0,032933	68,462267	-12,272309	-20,946422	0,207522	0,878650	-0,032933	68,462267	-12,272309	-20,946422
09:47:21,51	0,612971	3,196884	-0,066996	-1,013008	-0,166016	0,891017	0,207522	0,878650	-0,032933	-0,511772	4,018154	-20,946422	-1,471084	-2,550107	-1,086555	2,142470	50,977770	-8,511954	0,197276	0,873553	-0,025738	68,317618	-11,973817	-20,932951	0,197276	0,873553	-0,025738	68,317618	-11,973817	-20,932951
09:47:21,56	0,612971	3,196884	-0,066996	-1,013008	-0,166016	0,891017	0,197276	0,873553	-0,025738	-0,256299	3,512313	-20,932951	-1,472321	-2,556648	-1,088286	2,151494	50,959461	-8,528915	0,197276	0,873553	-0,025738	68,317618	-11,973817	-20,932951	0,197276	0,873553	-0,025738	68,317618	-11,973817	-20,932951
09:47:21,61	0,612971	3,196884	-0,066996	-1,013008	-0,166016	0,891017	0,203559	0,871353	-0,027469	-0,153249	3,856018	-20,949912	-1,473388	-2,561666	-1,089152	1,966812	50,965673	-8,474730	0,203559	0,871353	-0,027469	68,247976	-12,123358	-20,949912	0,203559	0,871353	-0,027469	68,247976	-12,123358	-20,949912
09:47:21,66	0,612971	3,196884	-0,066996	-1,013008	-0,166016	0,891017	0,208438	0,869768	-0,028335	-0,157805	3,946679	-20,895728	-1,524120	-2,585462	-1,098199	0,670663	53,341379	-8,967867	0,208438	0,869768	-0,028335	68,119020	-12,415696	-20,895728	0,208438	0,869768	-0,028335	68,119020	-12,415696	-20,895728
09:47:21,71	0,612971	3,196884	-0,066996	-1,013008	-0,166016	0,891017	0,254412	0,901806	-0,037382	-0,414427	4,026970	-21,388864	-1,525998	-2,558780	-1,091414	1,891761	53,677922	-9,318982	0,254412	0,901806	-0,037382	70,377369	-15,944353	-21,388864	0,254412	0,901806	-0,037382	70,377369	-15,944353	-21,388864
09:47:21,76	0,613061	3,196898	-0,066993	-1,013005	-0,166010	0,941042	0,232244	0,916773	-0,030597	-0,290707	3,763469	-21,739979	-1,527260	-2,562886	-1,090732	1,830082	53,518262	-9,300479	0,232244	0,916773	-0,030597	71,675998	-14,467674	-21,739979	0,232244	0,916773	-0,030597	71,675998	-14,467674	-21,739979
09:47:21,81	0,613061	3,196898	-0,066993	-1,013005	-0,166010	0,941042	0,236430	0,915814	-0,029914	-0,409908	4,007570	-21,721476	-1,520410	-2,563820	-1,089078	1,795944	53,505989	-9,295637	0,236430	0,915814	-0,029914	71,481455	-14,552196	-21,721476	0,236430	0,915814	-0,029914	71,481455	-14,552196	-21,721476
09:47:21,86	0,613061	3,196898	-0,066993	-1,013005	-0,166010	0,941042	0,230255	0,910964	-0,029802	-0,268982	3,686053	-21,664215	-1,519972	-2,559963	-1,090619	1,774087	53,422105	-9,243218	0,230255	0,910964	-0,029802	71,241660	-14,388972	-21,664215	0,230255	0,910964	-0,029802	71,241660	-14,388972	-21,664215
09:47:21,91	0,613061	3,196898	-0,066993	-1,013005	-0,166010	0,941042	0,237284	0,910528	-0,030374	-0,307085	4,068704	-21,670779	-1,523109	-2,566268	-1,091191	1,758562	53,360907	-9,249782	0,237284	0,910528	-0,030374	71,169350	-14,558081	-21,670779	0,237284	0,910528	-0,030374	71,169350	-14,558081	-21,670779
09:47:21,96	0,613061	3,196898	-0,066993	-1,013005	-0,166010	0,941042	0,237284	0,910528	-0,030374	-0,307085	4,068704	-21,670779	-1,524286	-2,565558	-1,090252	1,692459	53,356631	-9,246275	0,237284	0,910528	-0,030374	71,169350	-14,558081	-21,670779	0,237284	0,910528	-0,030374	71,169350	-14,558081	-21,670779
09:47:22,01	0,613061	3,196898	-0,066993	-1,013005	-0,166010	0,941042	0,237258	0,911902	-0,029434	-0,415282	4,012224	-21,667272	-1,523219	-2,567382	-1,090653	1,661901	53,280084	-9,257945	0,237258	0,911902	-0,029434	71,169004	-14,612491	-21,667272	0,237258	0,911902	-0,029434	71,169004	-14,612491	-21,667272
09:47:22,06	0,613061	3,196898	-0,066993	-1,013005	-0,166010	0,941042	0,238304	0,910066	-0,029836	-0,401390	4,078426	-21,678942	-1,525142	-2,568284	-1,093356	1,600856	53,275138	-9,198156	0,238304	0,910066	-0,029836	71,038784	-14,628401	-21,678942	0,238304	0,910066	-0,029836	71,038784	-14,628401	-21,678942
09:47:22,11	0,613061	3,196898	-0,066993	-1,013005	-0,166010	0,941042	0,237628	0,899726	-0,032315	0,077930	4,019646	-21,628787	-1,513926	-2,571967	-1,093132	1,612228	53,241354	-9,207790	0,237628	0,899726	-0,032315	70,706388	-14,634153	-21,628787	0,237628	0,899726	-0,032315	70,706388	-14,634153	-21,628787
09:47:22,16	0,613061	3,196898	-0,066993	-1,013005	-0,166010	0,941042	0,237628	0,899726	-0,032315	0,077930	4,019646	-21,628787	-1,522197	-2,572680	-1,092967	1,592250	53,255664	-9,223297	0,237628	0,899726	-0,032315	70,706388	-14,634153	-21,628787	0,237628	0,899726	-0,032315	70,706388	-14,634153	-21,628787
09:47:22,21	0,613061	3,196898	-0,066993	-1,013005	-0,166010	0,941042	0,242381	0,906531	-0,032150	-0,273567	4,242353	-21,644294	-1,521119	-2,567825	-1,090268	1,575157	53,195065	-9,216108	0,242381	0,906531	-0,032150	70,889146	-14,784567	-21,644294	0,242381	0,906531	-0,032150	70,889146	-14,784567	-21,644294
09:47:22,26	0,613061	3,196898	-0,066993	-1,013005	-0,166010	0,941042	0,239303	0,905771	-0,029846	-0,311125	4,067292	-21,641500	-1,520000	-2,570395	-1,090663	1,540699	53,196410	-9,220503	0,239303	0,905771	-0,029846	70,791908	-14,718024	-21,641500	0,239303	0,905771	-0,029846	70,791908	-14,718024	-21,641500
09:47:22,31	0,613061	3,196898	-0,066993	-1,013005	-0,166010	0,941042	0,239303	0,905771	-0,029846	-0,311125	4,067292	-21,641500	-1,519404	-2,566185	-1,090251	1,565560	53,177378	-9,182130	0,239303	0,905771	-0,029846	70,791908	-14,718024	-21,641500	0,239303	0,905771	-0,029846	70,791908	-14,718024	-21,641500
09:47:22,36	0,613061	3,196898	-0,066993	-1,013005	-0,166010	0,941042	0,235359	0,907360	-0,029434	-0,397814	3,893244	-21,603127	-1,514807	-2,566140	-1,094113	1,589462	53,175452	-9,172019	0,235359	0,907360	-0,029434	70,829970	-14,582459	-21,603127	0,235359	0,907360	-0,029434	70,829970	-14,582459	-21,603127
09:47:22,41	0,613061	3,196898	-0,066993	-1,013005	-0,166010	0,941042	0,241239	0,901844	-0,032900	-0,073711	4,181388	-21,610276	-1,519980	-2,571585	-1,090250	1,569677	53,131624	-9,213610	0,241239	0,901844	-0,032900	70,721049	-14,755842	-21,610276	0,241239	0,901844	-0,032900	70,721049	-14,755842	-21,610276
09:47:22,46	0,613061	3,196898	-0,066993	-1,013005	-0,166010	0,941042	0,240065	0,905438	-0,029136	-0,372226	4,130933	-21,638789	-1,520092	-2,571221	-1,089953	1,522328	53,116490	-9,217792	0,240065	0,905438	-0,029136	70,704695	-14,714151	-21,638789	0,240065	0,905438	-0,029136	70,704695	-14,714151	-21,638789
09:47:22,51	0,613061	3,196898	-0,066993	-1,013005	-0,166010	0,941042	0,240065	0,905438	-0,029136	-0,372226	4,130933	-21,638789	-1,520626	-2,569451	-1,091038	1,533636	53,186066	-9,191431	0,240065	0,905438	-0,029136	70,704695	-14,714151	-21,638789	0,240065	0,905438	-0,029136	70,704695	-14,714151	-21,638789
09:47:22,56	0,613061	3,196898	-0,066993	-1,013005	-0,166010	0,941042	0,238799	0,906786	-0,030221	-0,376370	4,040128	-21,612428	-1,514132	-2,570072	-1,093482	1,555240	53,149389	-9,197578	0,238799	0,906786	-0,030221	70,806303	-14,705607	-21,612428	0,238799	0,906786	-0,030221	70,806303	-14,705607	-21,612428
09:47:22,62	0,613061	3,196898	-0,066993	-1,013005	-0,166010	0,941042	0,236090	0,900852	-0,032665	-0,088764	3,936282	-21,618575	-1,525158	-2,570191	-1,091245	1,557665	53,148955	-9,219071	0,236090	0,900852	-0,032665	70,628092	-14,596757	-21,618575	0,236090	0,900852	-0,032665	70,628092	-14,596757	-21,618575
09:47:22,67	0,613061	3,196898	-0,066993	-1,013005	-0,166010	0,941042	0,241110	0,904235	-0,029839	-0,339697	4,172877	-21,620293	-1,519572	-2,572728	-1,090656	1,496559	53,096659	-9,199296	0,241110	0,904235	-0,029839	70,642740	-14,754247	-21,620293	0,241110	0,904235	-0,029839	70,642740	-14,754247	-21,620293
09:47:22,72	0,613061	3,196898	-0,066993	-1,013005	-0,166010	0,941042	0,231947	0,899451	-0,032572	-0,102208	3,665997	-21,601261	-1,513708	-2,571038	-1,093147	1,532003	53,125679	-9,174147	0,231947	0,899451	-0,032572	70,504684	-14,541840	-21,601261	0,231947	0,899451	-0,032572	70,504684	-14,541840	-21,601261
09:47:22,77	0,613061	3,196898	-0,066993	-1,013005	-0,166010	0,941042	0,240706	0,898323	-0,031855	-0,018127	4,145849	-21,614429	-1,514250	-2,575334	-1,092673	1,498428	53,111902	-9,193432	0,240706	0,898323	-0,031855	70,500203	-14,749535	-21,614429	0,240706	0,898323	-0,031855	70,500203	-14,749535	-21,614429
09:47:22,82	0,613061	3,196898	-0,066993	-1,013005	-0,166010	0,941042	0,239458	0,905186	-0,028267	-0,390449	4,097771	-21,592193	-1,519570	-2,570821	-1,089084	1,505285	53,090150	-9,171196	0,239458	0,905186	-0,028267	70,666681	-14,699650	-21,592193	0,239458	0,905186	-0,028267	70,666681	-14,699650	-21,592193
09:47:22,87	0,613061	3,196898	-0,066993	-1,013005	-0,166010	0,941042	0,237572	0,902289	-0,028680	-0,258955	3,965818	-21,605442	-1,516118	-2,570637	-1,089497	1,466330	53,090489	-9,184445	0,237572	0,902289	-0,028680	70,570709	-14,683589	-21,605442	0,237572	0,902289	-0,028680	70,570709	-14,683589	-21,605442
09:47:22,92	0,613061	3,196898	-0,066993	-1,013005	-0,166010	0,941042	0,231994	0,899240	-0,030933	-0,090667	3,667466	-21,619173	-1,510689	-2,567330	-1,091750	1,464052	53,103080	-9,198176	0,231994	0,899240	-0,030933	70,499689	-14,544026	-21,619173	0,231994	0,899240	-0,030933	70,499689	-14,544026	-21,619173
09:47:22,97	0,613061	3,196898	-0,066993	-1,013005	-0,166010	0,941042	0,231994	0,899240	-0,030933	-0,090667	3,667466	-21,619173	-1,516697	-2,566165	-1,091856	1,480941	53,102510	-9,201592	0,231994	0,899240	-0,030933	70,499689	-14,544026	-21,619173	0,231994	0,899240	-0,030933	70,499689	-14,544026	-21,619173
09:47:23,02	0,613061	3,196898	-0,066993	-1,013005	-0,166010	0,941042	0,244026	0,903396	-0,028985	-0,330052	4,255001	-21,616778	-1,520303	-2,575672	-1,089803	1,419377	53,101961	-9,195781	0,244026	0,903396	-0,028985	70,586499	-14,901005	-21,616778	0,244026	0,903396	-0,028985	70,586499	-14,901005	-21,616778
09:47:23,07	0,613061	3,196898	-0,066993	-1,013005	-0,166010	0,941042	0,239630	0,901261	-0,031011	-0,278143	4,063575	-21,591264	-1,516257	-2,572932	-1,091829	1,422030	53,032221	-9,170267	0,239630	0,901261	-0,031011	70,470872	-14,747343	-21,591264	0,239630	0,901261	-0,031011	70,470872	-14,747343	-21,591264
09:47:23,12	0,613061	3,196898	-0,066993	-1,013005	-0,166010	0,941042	0,238804	0,902485	-0,031102	-0,312790	4,014133	-21,621800	-1,516904	-2,571606	-1,091919	1,430864	53,060577	-9,200802	0,238804	0,902485	-0,031102	70,532268	-14,731999	-21,621800	0,238804	0,902485	-0,031102	70,532268	-14,731999	-21,621800
09:47:23,17	0,613061	3,196898	-0,066993	-1,013005	-0,166010	0,941042	0,234044	0,899840	-0,031410	-0,196396	3,809930	-21,609835	-1,512233	-2,568806	-1,092227	1,457819	53,020586	-9,188837	0,234044	0,899840	-0,031410	70,441016	-14,562510	-21,609835	0,234044	0,899840	-0,031410	70,441016	-14,562510	-21,609835
09:47:23,22	0,613061	3,196898	-0,066993	-1,013005	-0,166010	0,941042	0,239856	0,895592	-0,030212	0,047799	4,080387	-21,600483	-1,511460	-2,575963	-1,091029	1,441967	53,056660	-9,179486	0,239856	0,895592	-0,030212	70,351767	-14,748292	-21,600483	0,239856	0,895592	-0,030212	70,351767	-14,748292	-21,600483
09:47:23,27	0,613061	3,196898	-0,066993	-1,013005	-0,166010	0,941042	0,231963	0,899315	-0,025591	-0,164139	3,699101	-21,618767	-1,510738	-2,567267	-1,086408	1,457999	53,026200	-9,197770	0,231963	0,899315	-0,025591	70,432052	-14,510030	-21,618767	0,231963	0,899315	-0,025591	70,432052	-14,510030	-21,618767
09:47:23,32	0,613061	3,196898	-0,066993	-1,013005	-0,166010	0,941042	0,231122	0,901263	-0,030124	-0,264163	3,649623	-21,601672	-1,512004	-2,565564	-1,090941	1,453683	53,030163	-9,180675	0,231122	0,901263	-0,030124	70,484949	-14,493451	-21,601672	0,231122	0,901263	-0,030124	70,484949	-14,493451	-21,601672
09:47:23,37	0,613061	3,196898	-0,066993	-1,013005	-0,166010	0,941042	0,232348	0,901257	-0,032170	-0,227091	3,727692	-21,588910	-1,509936	-2,576881	-1,090702	1,484817	52,999038	-9,167308	0,232348	0,901257	-0,032170	70,521596	-14,511661	-21,588910	0,232348	0,901257	-0,032170	70,521596	-14,511661	-21,588910
09:47:23,42	0,613061	3,196898	-0,066993	-1,013005	-0,166010	0,941042	0,237989	0,901279	-0,031354	-0,182566	4,021166	-21,575057	-1,515452	-2,571502	-1,092171	1,507446	53,094342	-9,154060	0,237989	0,901279	-0,031354	70,567852	-14,660950	-21,575057	0,237989	0,901279	-0,031354	70,567852	-14,660950	-21,575057
09:47:23,47	0,613061	3,196898	-0,066993	-1,013005	-0,166010	0,941042	0,239377	0,893109	-0,031315	0,160458	4,106340	-21,547864	-1,509071	-2,576789	-1,092132	1,477800	53,016992	-9,126867	0,239377	0,893109	-0,031315	70,269540	-14,684730	-21,547864	0,239377	0,893109	-0,031315	70,269540	-14,684730	-21,547864
09:47:23,52	0,613061	3,196898	-0,066993	-1,013005	-0,166010	0,941042	0,237030	0,895461	-0,026500	0,035880	3,992141	-21,589475	-1,509934	-2,573581	-1,087317	1,483444	53,011104	-9,168478	0,237030	0,895461	-0,026500	70,329590	-14,614708	-21,589475	0,237030	0,895461	-0,026500	70,329590	-14,614708	-21,589475
09:47:23,57	0,613061	3,196898	-0,066993	-1,013005	-0,166010	0,941042	0,239955	0,905867	-0,028692	-0,530678	4,079404	-21,583670	-1,520409	-2,570911	-1,089509	1,414558	53,021489	-9,162673	0,239955	0,905867	-0,028692	70,579898	-14,757077	-21,583670	0,239955	0,905867	-0,028692	70,579898	-14,757077	-21,583670
09:47:23,62	0,613061	3,196898	-0,066993	-1,013005	-0,166010	0,941042	0,242139	0,904587	-0,030110	-0,464148	4,197045	-21,592164	-1,520392	-2,573442	-1,090928	1,418097	53,019416	-9,171167	0,242139	0,904587	-0,030110	70,545954	-14,810837	-21,592164	0,242139	0,904587	-0,030110	70,545954	-14,810837	-21,592164
09:47:23,67	0,613061	3,196898	-0,066993	-1,013005	-0,166010	0,941042	0,236483	0,901174	-0,028319	-0,330658	3,888495	-21,593223	-1,514609	-2,570251	-1,089136	1,383587	52,988556	-9,172226	0,236483	0,901174	-0,028319	70,411532	-14,675419	-21,593223	0,236483	0,901174	-0,028319	70,411532	-14,675419	-21,593223
09:47:23,72	0,613061	3,196898	-0,066993	-1,013005	-0,166010	0,941042	0,236483	0,901174	-0,028319	-0,330658	3,888495	-21,593223	-1,514534	-2,570470	-1,091060	1,404807	53,040418	-9,159942	0,236483	0,901174	-0,028319	70,411532	-14,675419	-21,593223	0,236483	0,901174	-0,028319	70,411532	-14,675419	-21,593223
09:47:23,77	0,613061	3,196898	-0,066993	-1,013005	-0,166010	0,941042	0,236636	0,901000	-0,030243	-0,266072	3,888881	-21,580939	-1,516240	-2,577440	-1,090275	1,430335	52,977327	-9,202793	0,236636	0,901000	-0,030243	70,462437	-14,687020	-21,580939	0,236636	0,901000	-0,030243	70,462437	-14,687020	-21,580939
09:47:23,82	0,613061	3,196898	-0,066993	-1,013005	-0,166010	0,941042	0,238686	0,902539	-0,029055	-0,367032	4,015687	-21,558968	-1,516892	-2,571477	-1,089873	1,411803	53,012188	-9,137971	0,238686	0,902539	-0,029055	70,482262	-14,721188	-21,558968	0,238686	0,902539	-0,029055	70,482262	-14,721188	-21,558968
09:47:23,87	0,613061	3,196898	-0,066993	-1,013005	-0,166010	0,941042	0,235245	0,895525	-0,030077	-0,024192	3,885822	-21,575753	-1,509097	-2,572003	-1,090894	1,443388	52,968718	-9,154756	0,235245	0,895525	-0,030077	70,274555	-14,580902	-21,575753	0,235245	0,895525	-0,030077	70,274555	-14,580902	-21,575753
09:47:23,92	0,613061	3,196898	-0,066993	-1,013005	-0,166010	0,941042	0,244164	0,899149	-0,028968	-0,233392	4,347541	-21,621430	-1,516695	-2,577916	-1,089785	1,431188	52,951785	-9,200433	0,244164	0,899149	-0,028968	70,349820	-14,819369	-21,621430	0,244164	0,899149	-0,028968	70,349820	-14,819369	-21,621430
09:47:23,97	0,613061	3,196898	-0,066993	-1,013005	-0,166010	0,941042	0,241411	0,899676	-0,032557	-0,292871	4,194019	-21,584035	-1,517127	-2,572730	-1,093158	1,373974	52,960802	-9,097887	0,241411	0,899676	-0,032557	70,331683	-14,756708	-21,584035	0,241411	0,899676	-0,032557	70,331683	-14,756708	-21,584035
09:47:24,02	0,613061	3,196898	-0,066993	-1,013005	-0,166010	0,941042	0,234255	0,899844	-0,032884	-0,246313	3,807891	-21,609782	-1,512343	-2,568986	-1,093701	1,421708	52,984087	-9,188785	0,234255	0,899844	-0,032884	70,391479	-14,581131	-21,609782	0,234255	0,899844	-0,032884	70,391479	-14,581131	-21,609782
09:47:24,07	0,613061	3,196898	-0,066993	-1,013005	-0,166010	0,941042	0,240512	0,894120	-0,030706	0,061694	4,162784	-21,584258	-1,510514	-2,577268	-1,091523	1,452436	52,978287	-9,163261	0,240512	0,894120	-0,030706	70,250126	-14,717440	-21,584258	0,240512	0,894120	-0,030706	70,250126	-14,717440	-21,584258
09:47:24,12	0,613061	3,196898	-0,066993	-1,013005	-0,166010	0,941042	0,241367	0,897572	-0,029431	-0,164297	4,208149	-21,585744	-1,513931	-2,576282	-1,090248	1,429976	52,937569	-9,164747	0,241367	0,897572	-0,029431	70,295107	-14,739188	-21,585744	0,241367	0,897572	-0,029431	70,295107	-14,739188	-21,585744
09:47:24,17	0,613061	3,196898	-0,066993	-1,013005	-0,166010	0,941042	0,239170	0,904771	-0,030434	-0,550753	4,049628	-21,558939	-1,519067	-2,570779	-1,091251	1,385609	52,949209	-9,137942	0,239170	0,904771	-0,030434	70,473781	-14,725193	-21,558939	0,239170	0,904771	-0,030434	70,473781	-14,725193	-21,558939
09:47:24,22	0,613061	3,196898	-0,066993	-1,013005	-0,166010	0,941042	0,235187	0,897858	-0,030235	-0,167634	3,829962	-21,567737	-1,511089	-2,570786	-1,091052	1,386573	52,975967	-9,146739	0,235187	0,897858	-0,030235	70,314248	-14,632184	-21,567737	0,235187	0,897858	-0,030235	70,314248	-14,632184	-21,567737
09:47:24,27	0,613061	3,196898	-0,066993	-1,013005	-0,166010	0,941042	0,243069	0,896001	-0,033703	-0,112634	4,282283	-21,578867	-1,513421	-2,578542	-1,094520	1,402507	52,918747	-9,157870	0,243069	0,896001	-0,033703	70,223438	-14,798672	-21,578867	0,243069	0,896001	-0,033703	70,223438	-14,798672	-21,578867
09:47:24,32	0,613061	3,196898	-0,066993	-1,013005	-0,166010	0,941042	0,236422	0,898597	-0,030422	-0,179895	3,906487	-21,574927	-1,511662	-2,577036	-1,091016	1,374959	52,988728	-9,127879	0,236422	0,898597	-0,030422	70,359948	-14,652658	-21,574927	0,236422	0,898597	-0,030422	70,359948	-14,652658	-21,574927
09:47:24,37	0,613061	3,196898	-0,066993	-1,013005	-0,166010	0,941042	0,240897	0,894635	-0,030077	-0,033565	4,162311	-21,577725	-1,511152	-2,577343	-1,090895	1,400453	52,929193	-9,156728	0,240897	0,894635	-0,030077	70,195250	-14,748102	-21,577725	0,240897	0,894635	-0,030077	70,195250	-14,748102	-21,577725
09:47:24,42	0,613061	3,196898	-0,066993	-1,013005	-0,166010	0,941042	0,243343	0,898552	-0,029841	-0,250433	4,298866	-21,601024	-1,515767	-2,577503	-1,090658	1,401974	52,913108	-9,180027	0,243343	0,898552	-0,029841	70,285888	-14,803563	-21,601024	0,243343	0,898552	-0,029841	70,285888	-14,803563	-21,601024
09:47:24,47	0,613061	3,196898	-0,066993	-1,013005	-0,166010	0,941042	0,238002	0,900418	-0,029489	-0,356879	3,970542	-21,589493	-1,514713	-2,571944	-1,090306	1,353466	52,930262	-9,168496	0,238002	0,900418	-0,029489	70,325947	-14,712610	-21,589493	0,238002	0,900418	-0,029489	70,325947	-14,712610	-21,589493
09:47:24,52	0,613061	3,196898	-0,066993	-1,013005	-0,166010	0,941042	0,235199	0,895280	-0,028460	-0,086391	3,803575	-21,515848	-1,508862	-2,572086	-1,089277	1,336739	52,943736	-9,094851	0,235199	0,895280	-0,028460	70,193093	-14,659559	-21,515848	0,235199	0,895280	-0,028460	70,193093	-14,659559	-21,515848
09:47:24,57	0,613061	3,196898	-0,066993	-1,013005	-0,166010	0,941042	0,243312	0,897852	-0,029428	-0,205752	4,310337	-21,581973	-1,515146	-2,577826	-1,090246	1,417439	52,913763	-9,160976	0,243312	0,897852	-0,029428	70,275648	-14,789686	-21,581973	0,243312	0,897852	-0,029428	70,275648	-14,789686	-21,581973
09:47:24,62	0,613061	3,196898	-0,066993	-1,013005	-0,166010	0,941042	0,239883	0,900737	-0,032204	-0,400303	4,076161	-21,584225	-1,510321	-2,573661	-1,091724	1,336601	52,954370	-9,123788	0,239883	0,900737	-0,032204	70,307589	-14,754659	-21,584225	0,239883	0,900737	-0,032204	70,307589	-14,754659	-21,584225
09:47:24,67	0,613061	3,196898	-0,066993	-1,013005	-0,166010	0,941042	0,233436	0,896944	-0,032959	-0,152918	3,724037	-21,551469	-1,509421	-2,569727	-1,093776	1,357253	52,954975	-9,130472	0,233436	0,896944	-0,032959	70,257173	-14,600690	-21,551469	0,233436	0,896944	-0,032959	70,257173	-14,600690	-21,551469
09:47:24,72	0,613061	3,196898	-0,066993	-1,013005	-0,166010	0,941042	0,242672	0,902021	-0,029479	-0,427682	4,162694	-21,564851	-1,518436	-2,575187	-1,090296	1,315838	52,966471	-9,143854	0,242672	0,902021	-0,029479	70,380967	-14,887058	-21,564851	0,242672	0,902021	-0,029479	70,380967	-14,887058	-21,564851
09:47:24,77	0,613061	3,196898	-0,066993	-1,013005	-0,166010	0,941042	0,236926	0,895892	-0,031731	-0,108046	3,927802	-21,583542	-1,510255	-2,573276	-1,092548	1,371623	52,935330	-9,162545	0,236926	0,895892	-0,031731	70,219468	-14,670917	-21,583542	0,236926	0,895892	-0,031731	70,219468	-14,670917	-21,583542
09:47:24,82	0,613061	3,196898	-0,066993	-1,013005	-0,166010	0,941042	0,243181	0,896003	-0,030586	-0,129768	4,264778	-21,551521	-1,513479	-2,578637	-1,091403	1,373821	52,915650	-9,130524	0,243181	0,896003	-0,030586	70,206469	-14,824917	-21,551521	0,243181	0,896003	-0,030586	70,206469	-14,824917	-21,551521
09:47:24,87	0,613061	3,196898	-0,066993	-1,013005	-0,166010	0,941042	0,234715	0,896830	-0,032556	-0,147138	3,817347	-21,552651	-1,509962	-2,570892	-1,093373	1,380416	52,941466	-9,131654	0,234715	0,896830	-0,032556	70,254050	-14,607763	-21,552651	0,234715	0,896830	-0,032556	70,254050	-14,607763	-21,552651
09:47:24,92	0,613061	3,196898	-0,066993	-1,013005	-0,166010	0,941042	0,240501	0,894695	-0,030196	-0,005390	4,140651	-21,569570	-1,513990	-2,576409	-1,090633	1,412460	52,914895	-9,150552	0,240501	0,894695	-0,030196	70,228154	-14,738684	-21,569570	0,240501	0,894695	-0,030196	70,228154	-14,738684	-21,569570
09:47:24,97	0,613061	3,196898	-0,066993	-1,013005	-0,166010	0,941042	0,243009	0,901559	-0,028277	-0,432979	4,266925	-21,558752	-1,518205	-2,575710	-1,089094	1,376263	52,897751	-9,137755	0,243009	0,901559	-0,028277	70,339432	-14,809308	-21,558752	0,243009	0,901559	-0,028277	70,339432	-14,809308	-21,558752
09:47:25,02	0,613061	3,196898	-0,066993	-1,013005	-0,166010	0,941042	0,237292	0,895509	-0,032189	-0,141128	3,913713	-21,558653	-1,510107	-2,573784	-1,093006	1,316457	52,905982	-9,137656	0,237292	0,895509	-0,032189	70,156319	-14,713707	-21,558653	0,237292	0,895509	-0,032189	70,156319	-14,713707	-21,558653
09:47:25,07	0,613061	3,196898	-0,066993	-1,013005	-0,166010	0,941042	0,237292	0,895509	-0,032189	-0,141128	3,913713	-21,558653	-1,508912	-2,572964	-1,094168	1,325696	52,915215	-9,135209	0,237292	0,895509	-0,032189	70,156319	-14,713707	-21,558653	0,237292	0,895509	-0,032189	70,156319	-14,713707	-21,558653
09:47:25,12	0,613061	3,196898	-0,066993	-1,013005	-0,166010	0,941042	0,235991	0,896368	-0,029423	-0,116251	3,902332	-21,540571	-1,510200	-2,572227	-1,090240	1,399989	52,938093	-9,119574	0,235991	0,896368	-0,029423	70,248674	-14,622938	-21,540571	0,235991	0,896368	-0,029423	70,248674	-14,622938	-21,540571
09:47:25,17	0,613061	3,196898	-0,066993	-1,013005	-0,166010	0,941042	0,245254	0,900281	-0,030617	-0,372392	4,373367	-21,576971	-1,518221	-2,578293	-1,091434	1,364417	52,897808	-9,155974	0,245254	0,900281	-0,030617	70,299691	-14,879082	-21,576971	0,245254	0,900281	-0,030617	70,299691	-14,879082	-21,576971
09:47:25,22	0,613061	3,196898	-0,066993	-1,013005	-0,166010	0,941042	0,245254	0,900281	-0,030617	-0,372392	4,373367	-21,576971	-1,514188	-2,574876	-1,091486	1,317397	52,927747	-9,182368	0,245254	0,900281	-0,030617	70,299691	-14,879082	-21,576971	0,245254	0,900281	-0,030617	70,299691	-14,879082	-21,576971
09:47:25,27	0,613061	3,196898	-0,066993	-1,013005	-0,166010	0,941042	0,240278	0,898498	-0,030668	-0,277218	4,058909	-21,603365	-1,513973	-2,577751	-1,091752	1,339644	52,934532	-9,180183	0,240278	0,898498	-0,030668	70,254837	-14,802899	-21,603365	0,240278	0,898498	-0,030668	70,254837	-14,802899	-21,603365
09:47:25,32	0,613061	3,196898	-0,066993	-1,013005	-0,166010	0,941042	0,242661	0,896874	-0,030935	-0,175790	4,198699	-21,601181	-1,517066	-2,577478	-1,089498	1,345378	52,918493	-9,151128	0,242661	0,896874	-0,030935	70,228811	-14,850176	-21,601181	0,242661	0,896874	-0,030935	70,228811	-14,850176	-21,601181
09:47:25,37	0,613061	3,196898	-0,066993	-1,013005	-0,166010	0,941042	0,233821	0,898793	-0,031073	-0,269070	3,810565	-21,564639	-1,511215	-2,569136	-1,091890	1,404875	52,904399	-9,143642	0,233821	0,898793	-0,031073	70,286190	-14,544351	-21,564639	0,233821	0,898793	-0,031073	70,286190	-14,544351	-21,564639
09:47:25,42	0,613061	3,196898	-0,066993	-1,013005	-0,166010	0,941042	0,243117	0,895039	-0,030433	-0,159124	4,236815	-21,573302	-1,512613	-2,579064	-1,091250	1,312734	52,859156	-9,152305	0,243117	0,895039	-0,030433	70,101461	-14,847887	-21,573302	0,243117	0,895039	-0,030433	70,101461	-14,847887	-21,573302
09:47:25,47	0,613061	3,196898	-0,066993	-1,013005	-0,166010	0,941042	0,235575	0,897732	-0,029104	-0,218058	3,848745	-21,598822	-1,508798	-2,577017	-1,091541	1,364055	52,912794	-9,135842	0,235575	0,897732	-0,029104	70,253940	-14,643890	-21,598822	0,235575	0,897732	-0,029104	70,253940	-14,643890	-21,598822
09:47:25,52	0,613061	3,196898	-0,066993	-1,013005	-0,166010	0,941042	0,235575	0,897732	-0,029104	-0,218058	3,848745	-21,598822	-1,511090	-2,575819	-1,090646	1,386613	52,930846	-9,154024	0,235575	0,897732	-0,029104	70,253940	-14,643890	-21,598822	0,235575	0,897732	-0,029104	70,253940	-14,643890	-21,598822
09:47:25,57	0,613061	3,196898	-0,066993	-1,013005	-0,166010	0,941042	0,240379	0,901187	-0,029085	-0,416293	4,057219	-21,551066	-1,516567	-2,573619	-1,089903	1,311769	52,931887	-9,130068	0,240379	0,901187	-0,029085	70,326877	-14,812522	-21,551066	0,240379	0,901187	-0,029085	70,326877	-14,812522	-21,551066
09:47:25,62	0,613061	3,196898	-0,066993	-1,013005	-0,166010	0,941042	0,235060	0,896740	-0,032580	-0,199325	3,834007	-21,568494	-1,509363	-2,578853	-1,088653	1,367021	52,920003	-9,097393	0,235060	0,896740	-0,032580	70,194733	-14,618196	-21,568494	0,235060	0,896740	-0,032580	70,194733	-14,618196	-21,568494
09:47:25,67	0,613061	3,196898	-0,066993	-1,013005	-0,166010	0,941042	0,233675	0,894752	-0,028264	-0,059611	3,754922	-21,526068	-1,507642	-2,571030	-1,089081	1,362910	52,927831	-9,105071	0,233675	0,894752	-0,028264	70,178405	-14,588544	-21,526068	0,233675	0,894752	-0,028264	70,178405	-14,588544	-21,526068
09:47:25,72	0,613061	3,196898	-0,066993	-1,013005	-0,166010	0,941042	0,233675	0,894752	-0,028264	-0,059611	3,754922	-21,526068	-1,512916	-2,577733	-1,091456	1,361180	52,903137	-9,188673	0,233675	0,894752	-0,028264	70,178405	-14,588544	-21,526068	0,233675	0,894752	-0,028264	70,178405	-14,588544	-21,526068
09:47:25,77	0,613061	3,196898	-0,066993	-1,013005	-0,166010	0,941042	0,244411	0,895652	-0,032042	-0,139073	4,280248	-21,564823	-1,513790	-2,579878	-1,092859	1,318060	52,916023	-9,143826	0,244411	0,895652	-0,032042	70,169610	-14,905981	-21,564823	0,244411	0,895652	-0,032042	70,169610	-14,905981	-21,564823
09:47:25,82	0,613061	3,196898	-0,066993	-1,013005	-0,166010	0,941042	0,244411	0,895652	-0,032042	-0,139073	4,280248	-21,564823	-1,519624	-2,572683	-1,090345	1,259527	52,932034	-9,158718	0,244411	0,895652	-0,032042	70,169610	-14,905981	-21,564823	0,244411	0,895652	-0,032042	70,169610	-14,905981	-21,564823
09:47:25,87	0,613061	3,196898	-0,066993	-1,013005	-0,166010	0,941042	0,237776	0,899337	-0,032189	-0,317649	3,907386	-21,533526	-1,513664	-2,572290	-1,093006	1,300435	52,941255	-9,112529	0,237776	0,899337	-0,032189	70,280299	-14,758053	-21,533526	0,237776	0,899337	-0,032189	70,280299	-14,758053	-21,533526
09:47:25,92	0,613061	3,196898	-0,066993	-1,013005	-0,166010	0,941042	0,234269	0,894398	-0,031003	-0,048425	3,799492	-21,558922	-1,507633	-2,571722	-1,091820	1,371136	52,914766	-9,137925	0,234269	0,894398	-0,031003	70,161832	-14,590643	-21,558922	0,234269	0,894398	-0,031003	70,161832	-14,590643	-21,558922
09:47:25,97	0,613061	3,196898	-0,066993	-1,013005	-0,166010	0,941042	0,234269	0,894398	-0,031003	-0,048425	3,799492	-21,558922	-1,509958	-2,577634	-1,091015	1,361098	52,941930	-9,124185	0,234269	0,894398	-0,031003	70,161832	-14,590643	-21,558922	0,234269	0,894398	-0,031003	70,161832	-14,590643	-21,558922
09:47:26,02	0,613061	3,196898	-0,066993	-1,013005	-0,166010	0,941042	0,241756	0,894910	-0,030212	-0,134404	4,190842	-21,552754	-1,511819	-2,577950	-1,091030	1,343224	52,862303	-9,131757	0,241756	0,894910	-0,030212	70,115993	-14,786973	-21,552754	0,241756	0,894910	-0,030212	70,115993	-14,786973	-21,552754
09:47:26,07	0,613061	3,196898	-0,066993	-1,013005	-0,166010	0,941042	0,242706	0,895018	-0,029447	-0,111454	4,213043	-21,566643	-1,512388	-2,578719	-1,090265	1,333922	52,900665	-9,145646	0,242706	0,895018	-0,029447	70,147429	-14,839403	-21,566643	0,242706	0,895018	-0,029447	70,147429	-14,839403	-21,566643
09:47:26,12	0,613061	3,196898	-0,066993	-1,013005	-0,166010	0,941042	0,244190	0,899015	-0,029846	-0,352277	4,280511	-21,552989	-1,516592	-2,578005	-1,090663	1,309067	52,876978	-9,131992	0,244190	0,899015	-0,029846	70,220428	-14,888401	-21,552989	0,244190	0,899015	-0,029846	70,220428	-14,888401	-21,552989
09:47:26,17	0,613061	3,196898	-0,066993	-1,013005	-0,166010	0,941042	0,242051	0,898883	-0,029080	-0,362706	4,195487	-21,568565	-1,515408	-2,576219	-1,089897	1,323100	52,848881	-9,147568	0,242051	0,898883	-0,029080	70,199602	-14,805518	-21,568565	0,242051	0,898883	-0,029080	70,199602	-14,805518	-21,568565
09:47:26,22	0,613061	3,196898	-0,066993	-1,013005	-0,166010	0,941042	0,236730	0,894542	-0,030271	-0,106723	3,854499	-21,573774	-1,508988	-2,573781	-1,091088	1,282558	52,907226	-9,152777	0,236730	0,894542	-0,030271	70,114826	-14,728787	-21,573774	0,236730	0,894542	-0,030271	70,114826	-14,728787	-21,573774
09:47:26,27	0,613061	3,196898	-0,066993	-1,013005	-0,166010	0,941042	0,236730	0,894542	-0,030271	-0,106723	3,854499	-21,573774	-1,512423	-2,577518	-1,087926	1,322502	52,890973	-9,122864	0,236730	0,894542	-0,030271	70,114826	-14,728787	-21,573774	0,236730	0,894542	-0,030271	70,114826	-14,728787	-21,573774
09:47:26,32	0,613061	3,196898	-0,066993	-1,013005	-0,166010	0,941042	0,241252	0,904144	-0,028336	-0,596273	4,095763	-21,566889	-1,509004	-2,577161	-1,088713	1,267112	52,907564	-9,106105	0,241252	0,904144	-0,028336	70,379027	-14,842549	-21,566889	0,241252	0,904144	-0,028336	70,379027	-14,842549	-21,566889
09:47:26,37	0,613061	3,196898	-0,066993	-1,013005	-0,166010	0,941042	0,240266	0,897078	-0,029444	-0,192494	4,087453	-21,551184	-1,512952	-2,575575	-1,090261	1,348099	52,922608	-9,130187	0,240266	0,897078	-0,029444	70,228116	-14,773429	-21,551184	0,240266	0,897078	-0,029444	70,228116	-14,773429	-21,551184
09:47:26,42	0,613061	3,196898	-0,066993	-1,013005	-0,166010	0,941042	0,243395	0,898806	-0,028341	-0,320055	4,197166	-21,600641	-1,516013	-2,577421	-1,089158	1,283361	52,916438	-9,179644	0,243395	0,898806	-0,028341	70,236193	-14,909319	-21,600641	0,243395	0,898806	-0,028341	70,236193	-14,909319	-21,600641
09:47:26,47	0,613061	3,196898	-0,066993	-1,013005	-0,166010	0,941042	0,241081	0,901588	-0,030290	-0,475293	4,061409	-21,574795	-1,517266	-2,574026	-1,091108	1,264697	52,915042	-9,153798	0,241081	0,901588	-0,030290	70,299391	-14,863482	-21,574795	0,241081	0,901588	-0,030290	70,299391	-14,863482	-21,574795
09:47:26,52	0,613061	3,196898	-0,066993	-1,013005	-0,166010	0,941042	0,240832	0,899542	-0,028515	-0,371191	4,067417	-21,558427	-1,515369	-2,574834	-1,089333	1,279948	52,903547	-9,137429	0,240832	0,899542	-0,028515	70,242823	-14,837928	-21,558427	0,240832	0,899542	-0,028515	70,242823	-14,837928	-21,558427
09:47:26,57	0,613061	3,196898	-0,066993	-1,013005	-0,166010	0,941042	0,238473	0,895611	-0,030254	-0,163271	3,927392	-21,544748	-1,513000	-2,580075	-1,090276	1,304842	52,942307	-9,149158	0,238473	0,895611	-0,030254	70,142175	-14,792738	-21,544748	0,238473	0,895611	-0,030254	70,142175	-14,792738	-21,544748
09:47:26,62	0,613061	3,196898	-0,066993	-1,013005	-0,166010	0,941042	0,244999	0,896580	-0,026571	-0,281516	4,322425	-21,588935	-1,514888	-2,579923	-1,087388	1,280993	52,828664	-9,167938	0,244999	0,896580	-0,026571	70,100012	-14,909996	-21,588935	0,244999	0,896580	-0,026571	70,100012	-14,909996	-21,588935
09:47:26,67	0,613061	3,196898	-0,066993	-1,013005	-0,166010	0,941042	0,236466	0,896661	-0,029831	-0,223689	3,904010	-21,527422	-1,510691	-2,572492	-1,090648	1,333949	52,869740	-9,106425	0,236466	0,896661	-0,029831	70,164216	-14,658538	-21,527422	0,236466	0,896661	-0,029831	70,164216	-14,658538	-21,527422
09:47:26,72	0,613061	3,196898	-0,066993	-1,013005	-0,166010	0,941042	0,239762	0,890954	-0,025060	0,105421	4,036399	-21,543435	-1,507397	-2,578201	-1,085878	1,316310	52,917263	-9,122437	0,239762	0,890954	-0,025060	70,045312	-14,784936	-21,543435	0,239762	0,890954	-0,025060	70,045312	-14,784936	-21,543435
09:47:26,77	0,613061	3,196898	-0,066993	-1,013005	-0,166010	0,941042	0,243518	0,898784	-0,028699	-0,341615	4,209503	-21,557502	-1,516056	-2,577539	-1,089517	1,277131	52,893806	-9,136505	0,243518	0,898784	-0,028699	70,212890	-14,906669	-21,557502	0,243518	0,898784	-0,028699	70,212890	-14,906669	-21,557502
09:47:26,82	0,613061	3,196898	-0,066993	-1,013005	-0,166010	0,941042	0,239442	0,897852	-0,031052	-0,326113	3,986762	-21,555602	-1,513210	-2,574475	-1,091869	1,251325	52,870646	-9,134604	0,239442	0,897852	-0,031052	70,155232	-14,809413	-21,555602	0,239442	0,897852	-0,031052	70,155232	-14,809413	-21,555602
09:47:26,87	0,613061	3,196898	-0,066993	-1,013005	-0,166010	0,941042	0,236917	0,891766	-0,029469	0,045538	3,913807	-21,583628	-1,506678	-2,575331	-1,090286	1,329442	52,889285	-9,162631	0,236917	0,891766	-0,029469	70,049163	-14,684175	-21,583628	0,236917	0,891766	-0,029469	70,049163	-14,684175	-21,583628
09:47:26,92	0,613061	3,196898	-0,066993	-1,013005	-0,166010	0,941042	0,241096	0,891182	-0,029809	0,115496	4,103559	-21,535453	-1,512333	-2,580915	-1,091872	1,318200	52,885197	-9,133205	0,241096	0,891182	-0,029809	70,073316	-14,822505	-21,535453	0,241096	0,891182	-0,029809	70,073316	-14,822505	-21,535453
09:47:26,97	0,613061	3,196898	-0,066993	-1,013005	-0,166010	0,941042	0,241096	0,891182	-0,029809	0,115496	4,103559	-21,535453	-1,513117	-2,573667	-1,091063	1,288845	52,896583	-9,115133	0,241096	0,891182	-0,029809	70,073316	-14,822505	-21,535453	0,241096	0,891182	-0,029809	70,073316	-14,822505	-21,535453
09:47:27,02	0,613061	3,196898	-0,066993	-1,013005	-0,166010	0,941042	0,231433	0,898929	-0,030310	-0,304003	3,583836	-21,596591	-1,509490	-2,579527	-1,090633	1,312982	52,903766	-9,115655	0,231433	0,898929	-0,030310	70,261914	-14,583632	-21,596591	0,231433	0,898929	-0,030310	70,261914	-14,583632	-21,596591
09:47:27,07	0,613061	3,196898	-0,066993	-1,013005	-0,166010	0,941042	0,231433	0,898929	-0,030310	-0,304003	3,583836	-21,596591	-1,515824	-2,579902	-1,092208	1,308969	52,849200	-9,130474	0,231433	0,898929	-0,030310	70,261914	-14,583632	-21,596591	0,231433	0,898929	-0,030310	70,261914	-14,583632	-21,596591
09:47:27,12	0,613061	3,196898	-0,066993	-1,013005	-0,166010	0,941042	0,236167	0,895647	-0,031034	-0,182208	3,801687	-21,529486	-1,510574	-2,573716	-1,089491	1,368063	52,898951	-9,145467	0,236167	0,895647	-0,031034	70,126076	-14,737426	-21,529486	0,236167	0,895647	-0,031034	70,126076	-14,737426	-21,529486
09:47:27,17	0,613061	3,196898	-0,066993	-1,013005	-0,166010	0,941042	0,238630	0,894019	-0,030199	-0,075504	4,012958	-21,522286	-1,509485	-2,575688	-1,091016	1,336233	52,880850	-9,101289	0,238630	0,894019	-0,030199	70,104948	-14,719459	-21,522286	0,238630	0,894019	-0,030199	70,104948	-14,719459	-21,522286
09:47:27,22	0,613061	3,196898	-0,066993	-1,013005	-0,166010	0,941042	0,247934	0,893182	-0,030902	-0,057250	4,424316	-21,547996	-1,513181	-2,580102	-1,088357	1,248678	52,851579	-9,147845	0,247934	0,893182	-0,030902	70,057525	-15,038527	-21,547996	0,247934	0,893182	-0,030902	70,057525	-15,038527	-21,547996
09:47:27,27	0,613061	3,196898	-0,066993	-1,013005	-0,166010	0,941042	0,235967	0,895745	-0,027540	-0,214579	3,821815	-21,542644	-1,509649	-2,572519	-1,088357	1,265962	52,864525	-9,121647	0,235967	0,895745	-0,027540	70,101438	-14,701596	-21,542644	0,235967	0,895745	-0,027540	70,101438	-14,701596	-21,542644
09:47:27,32	0,613061	3,196898	-0,066993	-1,013005	-0,166010	0,941042	0,241555	0,897925	-0,030249	-0,351414	4,152412	-21,553580	-1,514330	-2,576268	-1,091066	1,288855	52,824149	-9,132583	0,241555	0,897925	-0,030249	70,135665	-14,809670	-21,553580	0,241555	0,897925	-0,030249	70,135665	-14,809670	-21,553580
09:47:27,37	0,613061	3,196898	-0,066993	-1,013005	-0,166010	0,941042	0,243709	0,892652	-0,028680	-0,089870	4,228214	-21,544292	-1,510841	-2,580770	-1,089497	1,251192	52,831328	-9,123295	0,243709	0,892652	-0,028680	69,983336	-14,902957	-21,544292	0,243709	0,892652	-0,028680	69,983336	-14,902957	-21,544292
09:47:27,42	0,613061	3,196898	-0,066993	-1,013005	-0,166010	0,941042	0,243709	0,892652	-0,028680	-0,089870	4,228214	-21,544292	-1,511431	-2,581147	-1,091824	1,231880	52,902073	-9,105037	0,243709	0,892652	-0,028680	69,983336	-14,902957	-21,544292	0,243709	0,892652	-0,028680	69,983336	-14,902957	-21,544292
09:47:27,47	0,613061	3,196898	-0,066993	-1,013005	-0,166010	0,941042	0,241220	0,893699	-0,029446	-0,144935	4,142789	-21,538425	-1,516098	-2,576463	-1,088740	1,270912	52,861352	-9,128111	0,241220	0,893699	-0,029446	70,010405	-14,792969	-21,538425	0,241220	0,893699	-0,029446	70,010405	-14,792969	-21,538425
09:47:27,52	0,613061	3,196898	-0,066993	-1,013005	-0,166010	0,941042	0,235731	0,893763	-0,029851	-0,086446	3,829898	-21,540978	-1,507814	-2,573305	-1,090668	1,296124	52,876030	-9,119981	0,235731	0,893763	-0,029851	70,073947	-14,674968	-21,540978	0,235731	0,893763	-0,029851	70,073947	-14,674968	-21,540978
09:47:27,57	0,613061	3,196898	-0,066993	-1,013005	-0,166010	0,941042	0,246617	0,890912	-0,029077	0,004423	4,392258	-21,583539	-1,510788	-2,584158	-1,089895	1,264208	52,828196	-9,162542	0,246617	0,890912	-0,029077	69,941012	-14,967175	-21,583539	0,246617	0,890912	-0,029077	69,941012	-14,967175	-21,583539
09:47:27,62	0,613061	3,196898	-0,066993	-1,013005	-0,166010	0,941042	0,246617	0,890912	-0,029077	0,004423	4,392258	-21,583539	-1,505187	-2,572551	-1,090293	1,334794	52,919009	-9,161060	0,246617	0,890912	-0,029077	69,941012	-14,967175	-21,583539	0,246617	0,890912	-0,029077	69,941012	-14,967175	-21,583539
09:47:27,67	0,613061	3,196898	-0,066993	-1,013005	-0,166010	0,941042	0,236899	0,896504	-0,031042	-0,222465	3,875715	-21,559573	-1,510772	-2,572946	-1,091859	1,286453	52,889160	-9,138576	0,236899	0,896504	-0,031042	70,153131	-14,720871	-21,559573	0,236899	0,896504	-0,031042	70,153131	-14,720871	-21,559573
09:47:27,72	0,613061	3,196898	-0,066993	-1,013005	-0,166010	0,941042	0,240681	0,894317	-0,031009	-0,146269	4,104065	-21,547343	-1,510769	-2,577315	-1,091826	1,295124	52,840776	-9,126346	0,240681	0,894317	-0,031009	70,057589	-14,789386	-21,547343	0,240681	0,894317	-0,031009	70,057589	-14,789386	-21,547343
09:47:27,77	0,613061	3,196898	-0,066993	-1,013005	-0,166010	0,941042	0,239816	0,894669	-0,030960	-0,157255	3,941420	-21,545329	-1,510641	-2,576390	-1,091777	1,196897	52,905935	-9,124331	0,239816	0,894669	-0,030960	70,074232	-14,884099	-21,545329	0,239816	0,894669	-0,030960	70,074232	-14,884099	-21,545329
09:47:27,82	0,613061	3,196898	-0,066993	-1,013005	-0,166010	0,941042	0,243435	0,894114	-0,029461	-0,181356	4,267655	-21,564936	-1,511970	-2,579802	-1,090278	1,289933	52,791082	-9,143939	0,243435	0,894114	-0,029461	70,006584	-14,842030	-21,564936	0,243435	0,894114	-0,029461	70,006584	-14,842030	-21,564936
09:47:27,87	0,613061	3,196898	-0,066993	-1,013005	-0,166010	0,941042	0,234863	0,892940	-0,032178	-0,030923	3,759132	-21,523852	-1,506668	-2,572965	-1,092995	1,280303	52,899887	-9,102855	0,234863	0,892940	-0,032178	70,064901	-14,677596	-21,523852	0,234863	0,892940	-0,032178	70,064901	-14,677596	-21,523852
09:47:27,92	0,613061	3,196898	-0,066993	-1,013005	-0,166010	0,941042	0,243895	0,895187	-0,029462	-0,215484	4,279651	-21,564328	-1,513130	-2,579664	-1,090279	1,290458	52,815817	-9,143331	0,243895	0,895187	-0,029462	70,056709	-14,866128	-21,564328	0,243895	0,895187	-0,029462	70,056709	-14,866128	-21,564328
09:47:27,97	0,613061	3,196898	-0,066993	-1,013005	-0,166010	0,941042	0,244303	0,900421	-0,030277	-0,453301	4,253517	-21,576895	-1,517866	-2,577400	-1,091094	1,266622	52,869223	-9,155898	0,244303	0,900421	-0,030277	70,229734	-14,924282	-21,576895	0,244303	0,900421	-0,030277	70,229734	-14,924282	-21,576895
09:47:28,02	0,613061	3,196898	-0,066993	-1,013005	-0,166010	0,941042	0,235362	0,894225	-0,029486	-0,114124	3,799478	-21,561147	-1,508030	-2,572755	-1,090303	1,284539	52,878483	-9,140150	0,235362	0,894225	-0,029486	70,082515	-14,676463	-21,561147	0,235362	0,894225	-0,029486	70,082515	-14,676463	-21,561147
09:47:28,07	0,613061	3,196898	-0,066993	-1,013005	-0,166010	0,941042	0,242789	0,891756	-0,029801	-0,002238	4,184154	-21,498905	-1,509605	-2,580421	-1,090618	1,275004	52,864977	-9,077908	0,242789	0,891756	-0,029801	70,000641	-14,874771	-21,498905	0,242789	0,891756	-0,029801	70,000641	-14,874771	-21,498905
09:47:28,12	0,613061	3,196898	-0,066993	-1,013005	-0,166010	0,941042	0,235879	0,889729	-0,029094	0,065409	3,814120	-21,556426	-1,504394	-2,575450	-1,089911	1,246849	52,837615	-9,135429	0,235879	0,889729	-0,029094	69,909144	-14,702351	-21,556426	0,235879	0,889729	-0,029094	69,909144	-14,702351	-21,556426
09:47:28,17	0,613061	3,196898	-0,066993	-1,013005	-0,166010	0,941042	0,235879	0,889729	-0,029094	0,065409	3,814120	-21,556426	-1,509656	-2,581072	-1,090266	1,243799	52,868224	-9,111718	0,235879	0,889729	-0,029094	69,909144	-14,702351	-21,556426	0,235879	0,889729	-0,029094	69,909144	-14,702351	-21,556426
09:47:28,22	0,613061	3,196898	-0,066993	-1,013005	-0,166010	0,941042	0,243378	0,891474	-0,029449	-0,000362	4,186144	-21,532716	-1,511990	-2,572857	-1,091923	1,274670	52,874460	-9,127778	0,237431	0,897604	-0,031106	70,163640	-14,737826	-21,548775	0,237431	0,897604	-0,031106	70,163640	-14,737826	-21,548775
09:47:28,27	0,613061	3,196898	-0,066993	-1,013005	-0,166010	0,941042	0,237484	0,896154	-0,032169	-0,205711	3,922895	-21,520676	-1,510761	-2,573628	-1,092986	1,300219	52,879496	-9,099679	0,237484	0,896154	-0,032169	70,142349	-14,719623	-21,520676	0,237484	0,896154	-0,032169	70,142349	-14,719623	-21,520676
09:47:28,32	0,613061	3,196898	-0,066993	-1,013005	-0,166010	0,941042	0,240505	0,899951	-0,031446	-0,414682	4,024205	-21,554838	-1,515560	-2,574346	-1,092263	1,246145	52,897414	-9,133841	0,240505	0,899951	-0,031446	70,231454	-14,855471	-21,554838	0,240505	0,899951	-0,031446	70,231454	-14,855471	-21,554838
09:47:28,37	0,613061	3,196898	-0,066993	-1,013005	-0,166010	0,941042	0,233931	0,890749	-0,032153	0,050964	3,754072	-21,510771	-1,504304	-2,573254	-1,092970	1,301828	52,850432	-9,089774	0,233931	0,890749	-0,032153	69,974760	-14,609547	-21,510771	0,233931	0,890749	-0,032153	69,974760	-14,609547	-21,510771
09:47:28,42	0,613061	3,196898	-0,066993	-1,013005	-0,166010	0,941042	0,239898	0,894346	-0,031876	-0,098346	4,059348	-21,546644	-1,510468	-2,583050	-1,090907	1,265901	52,884682	-9,125190	0,239898	0,894346	-0,031876	70,107810	-14,772645	-21,546644	0,239898	0,894346	-0,031876	70,107810	-14,772645	-21,546644
09:47:28,47	0,613061	3,196898	-0,066993	-1,013005	-0,166010	0,941042	0,242087	0,901051	-0,032570	-0,505848	4,167875	-21,522959	-1,517304	-2,575166	-1,093387	1,282353	52,837286	-9,101962	0,242087	0,901051	-0,032570	70,226634	-14,835965	-21,522959	0,242087	0,901051	-0,032570	70,226634	-14,835965	-21,522959
09:47:28,52	0,613061	3,196898	-0,066993	-1,013005	-0,166010	0,941042	0,236152	0,896312	-0,029845	-0,263865	3,869727	-21,518501	-1,510232	-2,572395	-1,090662	1,289243	52,828209	-9,097504	0,236152	0,896312	-0,029845	70,096649	-14,668166	-21,518501	0,236152	0,896312	-0,029845	70,096649	-14,668166	-21,518501
09:47:28,57	0,613061	3,196898	-0,066993	-1,013005	-0,166010	0,941042	0,235350	0,892552	-0,030424	-0,039416	3,806847	-21,524586	-1,506575	-2,573580	-1,091241	1,285362	52,863851	-9,103588	0,235350	0,892552	-0,030424	70,025935	-14,668098	-21,524586	0,235350	0,892552	-0,030424	70,025935	-14,668098	-21,524586
09:47:28,62	0,613061	3,196898	-0,066993	-1,013005	-0,166010	0,941042	0,245411	0,899891	-0,028715	-0,439862	4,260328	-21,543181	-1,517961	-2,578624	-1,089532	1,215580	52,882383	-9,122184	0,245411	0,899891	-0,028715	70,201564	-15,004418	-21,543181	0,245411	0,899891	-0,028715	70,201564	-15,004418	-21,543181
09:47:28,67	0,613061	3,196898	-0,066993	-1,013005	-0,166010	0,941042	0,244043	0,898880	-0,029964	-0,384268	4,248399	-21,555571	-1,511134	-2,572353	-1,091307	1,220397	52,859245	-9,135935	0,244043	0,898880	-0,029964	70,177789	-14,908961	-21,555571	0,244043	0,898880	-0,029964	70,177789	-14,908961	-21,555571
09:47:28,72	0,613061	3,196898	-0,066993	-1,013005	-0,166010	0,941042	0,244043	0,898880	-0,029964	-0,384268	4,248399	-21,555571	-1,506575	-2,576170	-1,091421	1,328533	52,844919	-9,125909	0,244043	0,898880	-0,029964	70,177789	-14,908961	-21,555571	0,244043	0,898880	-0,029964	70,177789	-14,908961	-21,555571
09:47:28,77	0,613061	3,196898	-0,066993	-1,013005	-0,166010	0,941042	0,240242	0,898746	-0,029097	-0,385267	4,041161	-21,543099	-1,514385	-2,574720	-1,089914	1,256084	52,853313	-9,122102	0,240242	0,898746	-0,029097	70,166309	-14,817830	-21,543099	0,240242	0,898746	-0,029097	70,166309	-14,817830	-21,543099
09:47:28,82	0,613061	3,196898	-0,066993	-1,013005	-0,166010	0,941042	0,237584	0,896689	-0,027525	-0,213719	3,937565	-21,557268	-1,511274	-2,573447	-1,088343	1,318366	52,891915	-9,136271	0,237584	0,896689	-0,027525	70,176363	-14,712748	-21,557268	0,237584	0,896689	-0,027525	70,176363	-14,712748	-21,557268
09:47:28,87	0,613061	3,196898	-0,066993	-1,013005	-0,166010	0,941042	0,242186	0,892138	-0,030241	-0,026223	4,132878	-21,551431	-1,509634	-2,579708	-1,091058	1,255692	52,871333	-9,130434	0,242186	0,892138	-0,030241	70,006598	-14,878685	-21,551431	0,242186	0,892138	-0,030241	70,006598	-14,878685	-21,551431
09:47:28,92	0,613061	3,196898	-0,066993	-1,013005	-0,166010	0,941042	0,236446	0,896312	-0,031049	-0,270528	3,795567	-21,520599	-1,510163	-2,572078	-1,091442	1,307441	52,870302	-9,110344	0,236446	0,896312	-0,031049	70,089939	-14,765417	-21,520599	0,236446	0,896312	-0,031049	70,089939	-14,765417	-21,520599
09:47:28,97	0,613061	3,196898	-0,066993	-1,013005	-0,166010	0,941042	0,236446	0,896312	-0,031049	-0,270528	3,795567	-21,520599	-1,515691	-2,575880	-1,092696	1,277630	52,835775	-9,091308	0,236446	0,896312	-0,031049	70,089939	-14,765417	-21,520599	0,236446	0,896312	-0,031049	70,089939	-14,765417	-21,520599
09:47:29,02	0,613061	3,196898	-0,066993	-1,013005	-0,166010	0,941042	0,241899	0,899297	-0,031878	-0,418323	4,154756	-21,512305	-1,515702	-2,576918	-1,088383	1,189626	52,832842	-9,123560	0,241899	0,899297	-0,031878	70,176489	-14,834315	-21,512305	0,241899	0,899297	-0,031878	70,176489	-14,834315	-21,512305
09:47:29,07	0,613061	3,196898	-0,066993	-1,013005	-0,166010	0,941042	0,156464	0,860046	-0,021240	-0,305547	4,206280	-21,034053	-1,438981	-2,521516	-1,082058	4,205566	48,918772	-8,613056	0,156464	0,860046	-0,021240	67,208094	-8,076107	-21,034053	0,156464	0,860046	-0,021240	67,208094	-8,076107	-21,034053
09:47:29,12	0,613061	3,196898	-0,066993	-1,013005	-0,166010	0,941042	0,156464	0,860046	-0,021240	-0,305547	4,206280	-21,034053	-1,411285	-2,518740	-1,079046	4,074754	47,888402	-8,190752	0,156464	0,860046	-0,021240	67,208094	-8,076107	-21,034053	0,156464	0,860046	-0,021240	67,208094	-8,076107	-21,034053
09:47:29,17	0,613013	3,197047	-0,067005	-1,013017	-0,166012	0,891118	0,147144	0,839941	-0,017132	-0,270225	3,945474	-20,610843	-1,416909	-2,523498	-1,077950	3,894317	47,932013	-8,189845	0,147144	0,839941	-0,017132	65,665107	-7,605299	-20,610843	0,147144	0,839941	-0,017132	65,665107	-7,605299	-20,610843
09:47:29,22	0,613013	3,197047	-0,067005	-1,013017	-0,166012	0,891118	0,146614	0,842968	-0,017167	-0,419753	3,910803	-20,639651	-1,419266	-2,521525	-1,077984	3,892095	47,942422	-8,218654	0,146614	0,842968	-0,017167	65,753240	-7,598392	-20,639651	0,146614	0,842968	-0,017167	65,753240	-7,598392	-20,639651
09:47:29,27	0,613013	3,197047	-0,067005	-1,013017	-0,166012	0,891118	0,146614	0,842968	-0,017167	-0,419753	3,910803	-20,639651	-1,416270	-2,522932	-1,079096	3,942540	47,870909	-8,191407	0,146614	0,842968	-0,017167	65,753240	-7,598392	-20,639651	0,146614	0,842968	-0,017167	65,753240	-7,598392	-20,639651
09:47:29,32	0,613013	3,197047	-0,067005	-1,013017	-0,166012	0,891118	0,141908	0,835241	-0,016707	-0,000771	3,788144	-20,631298	-1,410221	-2,521313	-1,077525	4,006381	47,896274	-8,210301	0,141908	0,835241	-0,016707	65,565652	-7,351637	-20,631298	0,141908	0,835241	-0,016707	65,565652	-7,351637	-20,631298
09:47:29,37	0,613013	3,197047	-0,067005	-1,013017	-0,166012	0,891118	0,147067	0,841868	-0,017520	-0,383213	4,046557	-20,652404	-1,418539	-2,522467	-1,078337	3,978947	47,868416	-8,231407	0,147067	0,841868	-0,017520	65,703423	-7,498167	-20,652404	0,147067	0,841868	-0,017520	65,703423	-7,498167	-20,652404
09:47:29,42	0,613013	3,197047	-0,067005	-1,013017	-0,166012	0,891118	0,139156	0,834717	-0,017861	0,018908	3,706533	-20,636514	-1,411381	-2,522190	-1,074018	4,008281	47,891983	-8,203232	0,139156	0,834717	-0,017861	65,544209	-7,217218	-20,636514	0,139156	0,834717	-0,017861	65,544209	-7,217218	-20,636514
09:47:29,47	0,613013	3,197047	-0,067005	-1,013017	-0,166012	0,891118	0,139156	0,834717	-0,017861	0,018908	3,706533	-20,636514	-1,414656	-2,522350	-1,079668	4,009463	47,867428	-8,217333	0,139156	0,834717	-0,017861	65,544209	-7,217218	-20,636514	0,139156	0,834717	-0,017861	65,544209	-7,217218	-20,636514
09:47:29,52	0,613013	3,197047	-0,067005	-1,013017	-0,166012	0,891118	0,144389	0,838306	-0,018724	-0,188152	3,713495	-20,607014	-1,414116	-2,521930	-1,079541	3,815976	47,973847	-8,186017	0,144389	0,838306	-0,018724	65,618841	-7,621076	-20,607014	0,144389	0,838306	-0,018724	65,618841	-7,621076	-20,607014
09:47:29,57	0,613013	3,197047	-0,067005	-1,013017	-0,166012	0,891118	0,144389	0,838306	-0,018724	-0,188152	3,713495	-20,607014	-1,395231	-2,546084	-1,080757	2,756653	47,080724	-7,786635	0,144389	0,838306	-0,018724	65,618841	-7,621076	-20,607014	0,144389	0,838306	-0,018724	65,618841	-7,621076	-20,607014
09:47:29,62	0,613013	3,197047	-0,067005	-1,013017	-0,166012	0,891118	0,155865	0,809874	-0,019940	-0,012844	3,839388	-20,207632	-1,362406	-2,557597	-1,082586	2,023577	45,705427	-7,323872	0,155865	0,809874	-0,019940	63,562278	-8,396019	-20,207632	0,155865	0,809874	-0,019940	63,562278	-8,396019	-20,207632
09:47:29,67	0,613009	3,196980	-0,066976	-1,013003	-0,166006	0,841022	0,149423	0,775690	-0,021769	0,207156	3,557201	-19,744869	-1,372253	-2,567827	-1,085704	1,845936	45,805772	-7,266857	0,149423	0,775690	-0,021769	61,098817	-8,172524	-19,744869	0,149423	0,775690	-0,021769	61,098817	-8,172524	-19,744869
09:47:29,72	0,613009	3,196980	-0,066976	-1,013003	-0,166006	0,841022	0,166662	0,785541	-0,015988	-0,269076	4,216451	-19,721886	-1,379556	-2,567601	-1,076806	1,836189	45,855186	-7,300889	0,166662	0,785541	-0,015988	61,395860	-8,866513	-19,721886	0,166662	0,785541	-0,015988	61,395860	-8,866513	-19,721886
09:47:29,77	0,613009	3,196980	-0,066976	-1,013003	-0,166006	0,841022	0,166662	0,785541	-0,015988	-0,269076	4,216451	-19,721886	-1,375812	-2,560415	-1,079926	1,823182	45,860279	-7,272754	0,166662	0,785541	-0,015988	61,395860	-8,866513	-19,721886	0,166662	0,785541	-0,015988	61,395860	-8,866513	-19,721886
09:47:29,82	0,613009	3,196980	-0,066976	-1,013003	-0,166006	0,841022	0,155313	0,780147	-0,021034	0,040182	3,659495	-19,716145	-1,369211	-2,560469	-1,081851	1,879333	45,863542	-7,295148	0,155313	0,780147	-0,021034	61,281746	-8,532581	-19,716145	0,155313	0,780147	-0,021034	61,281746	-8,532581	-19,716145
09:47:29,87	0,613009	3,196980	-0,066976	-1,013003	-0,166006	0,841022	0,155482	0,781480	-0,020220	-0,051435	3,664237	-19,654195	-1,370449	-2,559949	-1,081038	1,864688	45,846223	-7,233197	0,155482	0,781480	-0,020220	61,294740	-8,541072	-19,654195	0,155482	0,781480	-0,020220	61,294740	-8,541072	-19,654195
09:47:29,92	0,613009	3,196980	-0,066976	-1,013003	-0,166006	0,841022	0,155482	0,781480	-0,020220	-0,051435	3,664237	-19,654195	-1,372742	-2,567092	-1,081019	1,860330	45,886368	-7,243024	0,155482	0,781480	-0,020220	61,294740	-8,541072	-19,654195	0,155482	0,781480	-0,020220	61,294740	-8,541072	-19,654195
09:47:29,97	0,613009	3,196980	-0,066976	-1,013003	-0,166006	0,841022	0,162814	0,779894	-0,020202	0,063643	4,021678	-19,664021	-1,369241	-2,563442	-1,083767	1,854019	45,896158	-7,259208	0,162814	0,779894	-0,020202	61,285289	-8,759228	-19,664021	0,162814	0,779894	-0,020202	61,285289	-8,759228	-19,664021
09:47:30,02	0,613009	3,196980	-0,066976	-1,013003	-0,166006	0,841022	0,157903	0,778687	-0,022949	0,131715	3,755925	-19,680205	-1,373473	-2,558734	-1,081491	1,813530	45,885250	-7,275094	0,157903	0,778687	-0,022949	61,258636	-8,639437	-19,680205	0,157903	0,778687	-0,022949	61,258636	-8,639437	-19,680205
09:47:30,07	0,613009	3,196980	-0,066976	-1,013003	-0,166006	0,841022	0,155941	0,784706	-0,020674	-0,210954	3,624316	-19,696091	-1,372312	-2,561340	-1,083017	1,807158	45,876872	-7,250329	0,155941	0,784706	-0,020674	61,388441	-8,617068	-19,696091	0,155941	0,784706	-0,020674	61,388441	-8,617068	-19,696091
09:47:30,12	0,613009	3,196980	-0,066976	-1,013003	-0,166006	0,841022	0,157618	0,782398	-0,022200	-0,101394	3,710169	-19,671326	-1,375183	-2,560553	-1,082655	1,839386	45,873744	-7,294966	0,158371	0,785277	-0,021838	61,406547	-8,653322	-19,715963	0,158371	0,785277	-0,021838	61,406547	-8,653322	-19,715963
09:47:30,17	0,613009	3,196980	-0,066976	-1,013003	-0,166006	0,841022	0,158371	0,785277	-0,021838	-0,237702	3,778831	-19,715963	-1,372294	-2,570438	-1,081454	1,800152	45,831965	-7,287909	0,158371	0,785277	-0,021838	61,406547	-8,653322	-19,715963	0,158371	0,785277	-0,021838	61,406547	-8,653322	-19,715963
09:47:30,22	0,613009	3,196980	-0,066976	-1,013003	-0,166006	0,841022	0,161184	0,781064	-0,020273	-0,049287	3,866378	-19,692208	-1,372940	-2,565095	-1,081090	1,773217	45,876515	-7,271210	0,161184	0,781064	-0,020273	61,264206	-8,786536	-19,692208	0,161184	0,781064	-0,020273	61,264206	-8,786536	-19,692208
09:47:30,27	0,613009	3,196980	-0,066976	-1,013003	-0,166006	0,841022	0,160505	0,778578	-0,020254	0,108879	3,882912	-19,711904	-1,370448	-2,565750	-1,081071	1,832570	45,875657	-7,290906	0,160505	0,778578	-0,020254	61,227280	-8,716719	-19,711904	0,160505	0,778578	-0,020254	61,227280	-8,716719	-19,711904
09:47:30,32	0,613009	3,196980	-0,066976	-1,013003	-0,166006	0,841022	0,162759	0,782093	-0,020267	-0,119899	4,019681	-19,719017	-1,374619	-2,565945	-1,081084	1,826490	45,826045	-7,298020	0,162759	0,782093	-0,020267	61,274418	-8,756920	-19,719017	0,162759	0,782093	-0,020267	61,274418	-8,756920	-19,719017
09:47:30,37	0,613009	3,196980	-0,066976	-1,013003	-0,166006	0,841022	0,160977	0,789379	-0,020685	-0,489421	3,863657	-19,688069	-1,380038	-2,560759	-1,081503	1,776285	45,865805	-7,267072	0,160977	0,789379	-0,020685	61,476817	-8,773055	-19,688069	0,160977	0,789379	-0,020685	61,476817	-8,773055	-19,688069
09:47:30,42	0,613009	3,196980	-0,066976	-1,013003	-0,166006	0,841022	0,160127	0,783687	-0,022632	-0,185109	3,836033	-19,725259	-1,374683	-2,562868	-1,083449	1,794835	45,864729	-7,304261	0,160127	0,783687	-0,022632	61,334331	-8,733913	-19,725259	0,160127	0,783687	-0,022632	61,334331	-8,733913	-19,725259
09:47:30,47	0,613009	3,196980	-0,066976	-1,013003	-0,166006	0,841022	0,163302	0,782010	-0,021480	-0,100700	3,898438	-19,709483	-1,374819	-2,566456	-1,082298	1,704486	45,913674	-7,288486	0,163302	0,782010	-0,021480	61,287108	-8,920779	-19,709483	0,163302	0,782010	-0,021480	61,287108	-8,920779	-19,709483
09:47:30,53	0,613009	3,196980	-0,066976	-1,013003	-0,166006	0,841022	0,163302	0,782010	-0,021480	-0,100700	3,898438	-19,709483	-1,378146	-2,565569	-1,079554	1,828563	45,815927	-7,324076	0,163302	0,782010	-0,021480	61,287108	-8,920779	-19,709483	0,163302	0,782010	-0,021480	61,287108	-8,920779	-19,709483
09:47:30,58	0,613009	3,196980	-0,066976	-1,013003	-0,166006	0,841022	0,164197	0,785335	-0,018737	-0,296213	4,101317	-19,745073	-1,369329	-2,564335	-1,081866	1,810618	45,873519	-7,294707	0,158720	0,778316	-0,021049	61,207510	-8,687361	-19,715704	0,158720	0,778316	-0,021049	61,207510	-8,687361	-19,715704
09:47:30,63	0,613009	3,196980	-0,066976	-1,013003	-0,166006	0,841022	0,163373	0,786615	-0,021850	-0,363489	4,006645	-19,712753	-1,378842	-2,564216	-1,082667	1,783316	45,841182	-7,291756	0,163373	0,786615	-0,021850	61,385758	-8,818146	-19,712753	0,163373	0,786615	-0,021850	61,385758	-8,818146	-19,712753
09:47:30,68	0,613009	3,196980	-0,066976	-1,013003	-0,166006	0,841022	0,163373	0,786615	-0,021850	-0,363489	4,006645	-19,712753	-1,372394	-2,560967	-1,083814	1,786448	45,831417	-7,260736	0,157336	0,782654	-0,022997	61,273923	-8,650565	-19,681734	0,157336	0,782654	-0,022997	61,273923	-8,650565	-19,681734
09:47:30,73	0,613009	3,196980	-0,066976	-1,013003	-0,166006	0,841022	0,160976	0,783696	-0,021024	-0,173113	3,967663	-19,708937	-1,375116	-2,563600	-1,081841	1,876782	45,831772	-7,287940	0,160976	0,783696	-0,021024	61,346985	-8,668983	-19,708937	0,160976	0,783696	-0,021024	61,346985	-8,668983	-19,708937
09:47:30,78	0,613009	3,196980	-0,066976	-1,013003	-0,166006	0,841022	0,160976	0,783696	-0,021024	-0,173113	3,967663	-19,708937	-1,373983	-2,568285	-1,079934	1,832948	45,833228	-7,337555	0,160976	0,783696	-0,021024	61,346985	-8,668983	-19,708937	0,160976	0,783696	-0,021024	61,346985	-8,668983	-19,708937
09:47:30,83	0,613009	3,196980	-0,066976	-1,013003	-0,166006	0,841022	0,164467	0,780372	-0,019116	-0,020939	4,110507	-19,758552	-1,372323	-2,563578	-1,083032	1,802895	45,847762	-7,280613	0,164467	0,780372	-0,019116	61,238253	-8,800185	-19,758552	0,164467	0,780372	-0,019116	61,238253	-8,800185	-19,758552
09:47:30,88	0,613009	3,196980	-0,066976	-1,013003	-0,166006	0,841022	0,153691	0,782664	-0,019128	-0,131040	3,501288	-19,696837	-1,370580	-2,557806	-1,079945	1,795178	45,865551	-7,275840	0,153691	0,782664	-0,019128	61,308110	-8,563494	-19,696837	0,153691	0,782664	-0,019128	61,308110	-8,563494	-19,696837
09:47:30,93	0,613009	3,196980	-0,066976	-1,013003	-0,166006	0,841022	0,153691	0,782664	-0,019128	-0,131040	3,501288	-19,696837	-1,376445	-2,563349	-1,080716	1,792783	45,866298	-7,286848	0,161424	0,784972	-0,019899	61,368701	-8,770859	-19,707845	0,161424	0,784972	-0,019899	61,368701	-8,770859	-19,707845
09:47:30,98	0,613009	3,196980	-0,066976	-1,013003	-0,166006	0,841022	0,161424	0,784972	-0,019899	-0,251566	3,900941	-19,707845	-1,368736	-2,568661	-1,081847	1,802204	45,871132	-7,290403	0,161424	0,784972	-0,019899	61,368701	-8,770859	-19,707845	0,161424	0,784972	-0,019899	61,368701	-8,770859	-19,707845
09:47:31,03	0,613009	3,196980	-0,066976	-1,013003	-0,166006	0,841022	0,156077	0,781351	-0,021110	-0,091390	3,608052	-19,744713	-1,370456	-2,563520	-1,083423	1,831204	45,894908	-7,303051	0,156077	0,781351	-0,021110	61,244654	-8,643959	-19,744713	0,156077	0,781351	-0,021110	61,244654	-8,643959	-19,744713
09:47:31,08	0,613009	3,196980	-0,066976	-1,013003	-0,166006	0,841022	0,162200	0,781059	-0,022959	-0,020627	3,950260	-19,676386	-1,373444	-2,565977	-1,083777	1,814317	45,885628	-7,255389	0,162200	0,781059	-0,022959	61,292537	-8,782430	-19,676386	0,162200	0,781059	-0,022959	61,292537	-8,782430	-19,676386
09:47:31,13	0,613009	3,196980	-0,066976	-1,013003	-0,166006	0,841022	0,162200	0,781059	-0,022959	-0,020627	3,950260	-19,676386	-1,372169	-2,568561	-1,083384	1,871112	45,815537	-7,302226	0,162200	0,781059	-0,022959	61,292537	-8,782430	-19,676386	0,162200	0,781059	-0,022959	61,292537	-8,782430	-19,676386
09:47:31,18	0,613009	3,196980	-0,066976	-1,013003	-0,166006	0,841022	0,163800	0,778663	-0,022567	0,071682	4,117684	-19,723223	-1,337741	-2,546628	-1,076937	2,484450	43,937038	-6,811074	0,163800	0,778663	-0,022567	61,196730	-8,740594	-19,723223	0,163800	0,778663	-0,022567	61,196730	-8,740594	-19,723223
09:47:31,23	0,613009	3,196980	-0,066976	-1,013003	-0,166006	0,841022	0,127591	0,759814	-0,016120	-0,268332	3,705240	-19,232072	-1,304126	-2,537627	-1,075318	2,809684	42,470362	-6,428867	0,127591	0,759814	-0,016120	59,377075	-6,310645	-19,232072	0,127591	0,759814	-0,016120	59,377075	-6,310645	-19,232072
09:47:31,28	0,612961	3,196951	-0,066994	-1,013017	-0,166008	0,790983	0,113622	0,731733	-0,011715	0,130862	3,928566	-18,802451	-1,306438	-2,548571	-1,072532	2,776415	42,543333	-6,381454	0,113622	0,731733	-0,011715	57,571935	-4,990772	-18,802451	0,113622	0,731733	-0,011715	57,571935	-4,990772	-18,802451
09:47:31,33	0,612961	3,196951	-0,066994	-1,013017	-0,166008	0,790983	0,103328	0,735094	-0,013325	-0,080270	3,398127	-18,810146	-1,304202	-2,537975	-1,074142	2,762442	42,509416	-6,389149	0,103328	0,735094	-0,013325	57,624644	-4,713118	-18,810146	0,103328	0,735094	-0,013325	57,624644	-4,713118	-18,810146
09:47:31,38	0,612961	3,196951	-0,066994	-1,013017	-0,166008	0,790983	0,114285	0,730056	-0,014853	0,182171	3,963351	-18,840139	-1,305316	-2,549983	-1,075670	2,758737	42,512045	-6,419142	0,114285	0,730056	-0,014853	57,491540	-5,007993	-18,840139	0,114285	0,730056	-0,014853	57,491540	-5,007993	-18,840139
09:47:31,43	0,612961	3,196951	-0,066994	-1,013017	-0,166008	0,790983	0,112240	0,742892	-0,014518	-0,473223	3,821423	-18,830021	-1,315410	-2,541795	-1,075335	2,733918	42,540313	-6,409024	0,112240	0,742892	-0,014518	57,843762	-4,989450	-18,830021	0,112240	0,742892	-0,014518	57,843762	-4,989450	-18,830021
09:47:31,48	0,612961	3,196951	-0,066994	-1,013017	-0,166008	0,790983	0,112240	0,742892	-0,014518	-0,473223	3,821423	-18,830021	-1,303491	-2,545356	-1,077994	2,796496	42,532988	-6,406753	0,112240	0,742892	-0,014518	57,843762	-4,989450	-18,830021	0,112240	0,742892	-0,014518	57,843762	-4,989450	-18,830021
09:47:31,53	0,612961	3,196951	-0,066994	-1,013017	-0,166008	0,790983	0,105356	0,734605	-0,014510	-0,029101	3,464859	-18,832504	-1,304791	-2,539976	-1,075327	2,741759	42,551029	-6,411507	0,105356	0,734605	-0,014510	57,637358	-4,805576	-18,832504	0,105356	0,734605	-0,014510	57,637358	-4,805576	-18,832504
09:47:31,58	0,612961	3,196951	-0,066994	-1,013017	-0,166008	0,790983	0,105356	0,734605	-0,014510	-0,029101	3,464859	-18,832504	-1,308234	-2,544972	-1,072171	2,770265	42,544566	-6,391037	0,105356	0,734605	-0,014510	57,637358	-4,805576	-18,832504	0,105356	0,734605	-0,014510	57,637358	-4,805576	-18,832504
09:47:31,63	0,612961	3,196951	-0,066994	-1,013017	-0,166008	0,790983	0,111403	0,735088	-0,011354	-0,045601	3,807233	-18,812034	-1,311241	-2,544187	-1,075281	2,762597	42,512270	-6,375969	0,111403	0,735088	-0,011354	57,658834	-4,937908	-18,812034	0,111403	0,735088	-0,011354	57,658834	-4,937908	-18,812034
09:47:31,68	0,612961	3,196951	-0,066994	-1,013017	-0,166008	0,790983	0,112228	0,738085	-0,014463	-0,233224	3,859621	-18,796966	-1,283696	-2,575918	-1,067184	1,438245	41,276187	-5,898085	0,112228	0,738085	-0,014463	57,706439	-4,950255	-18,796966	0,112228	0,738085	-0,014463	57,706439	-4,950255	-18,796966
09:47:31,73	0,612961	3,196951	-0,066994	-1,013017	-0,166008	0,790983	0,125935	0,698364	-0,006367	0,099589	4,043508	-18,319083	-1,272315	-2,592906	-1,086741	0,240780	40,368596	-5,452905	0,125935	0,698364	-0,006367	54,921191	-5,842373	-18,319083	0,125935	0,698364	-0,006367	54,921191	-5,842373	-18,319083
09:47:31,78	0,612956	3,196974	-0,066998	-1,013003	-0,166005	0,740989	0,134956	0,680014	-0,025924	-0,330942	3,929376	-17,873902	-1,263986	-2,593941	-1,084404	0,235309	40,467929	-5,464339	0,134956	0,680014	-0,025924	53,050187	-6,664676	-17,873902	0,134956	0,680014	-0,025924	53,050187	-6,664676	-17,873902
09:47:31,83	0,612956	3,196974	-0,066998	-1,013003	-0,166005	0,740989	0,131688	0,672284	-0,023587	0,154342	3,705036	-17,885336	-1,264615	-2,589785	-1,080912	0,226097	40,460742	-5,441865	0,131688	0,672284	-0,023587	52,928614	-6,632479	-17,885336	0,131688	0,672284	-0,023587	52,928614	-6,632479	-17,885336
09:47:31,88	0,612956	3,196974	-0,066998	-1,013003	-0,166005	0,740989	0,134791	0,673828	-0,020836	0,081519	3,884920	-17,863860	-1,266875	-2,595856	-1,081653	0,255122	40,465131	-5,442863	0,134791	0,673828	-0,020836	52,977023	-6,696135	-17,863860	0,134791	0,673828	-0,020836	52,977023	-6,696135	-17,863860
09:47:31,93	0,612956	3,196974	-0,066998	-1,013003	-0,166005	0,740989	0,136781	0,675565	-0,023232	-0,063553	3,950417	-17,911703	-1,272358	-2,590406	-1,082899	0,189583	40,449638	-5,466293	0,136781	0,675565	-0,023232	52,968285	-6,786894	-17,911703	0,136781	0,675565	-0,023232	52,968285	-6,786894	-17,911703
09:47:31,98	0,612956	3,196974	-0,066998	-1,013003	-0,166005	0,740989	0,136781	0,675565	-0,023232	-0,063553	3,950417	-17,911703	-1,266941	-2,589808	-1,083250	0,243006	40,461488	-5,455533	0,136781	0,675565	-0,023232	52,968285	-6,786894	-17,911703	0,136781	0,675565	-0,023232	52,968285	-6,786894	-17,911703
09:47:32,03	0,612956	3,196974	-0,066998	-1,013003	-0,166005	0,740989	0,129586	0,676909	-0,022433	-0,087923	3,605605	-17,876531	-1,272882	-2,592025	-1,083251	0,216081	40,458876	-5,442160	0,129586	0,676909	-0,022433	53,049465	-6,566882	-17,876531	0,129586	0,676909	-0,022433	53,049465	-6,566882	-17,876531
09:47:32,08	0,612956	3,196974	-0,066998	-1,013003	-0,166005	0,740989	0,133699	0,678678	-0,023223	-0,189108	3,784584	-17,881250	-1,270530	-2,592486	-1,084040	0,208166	40,470989	-5,460253	0,133699	0,678678	-0,023223	53,087154	-6,710813	-17,881250	0,133699	0,678678	-0,023223	53,087154	-6,710813	-17,881250
09:47:32,13	0,612956	3,196974	-0,066998	-1,013003	-0,166005	0,740989	0,127364	0,678809	-0,022829	-0,177894	3,526422	-17,891197	-1,267475	-2,586934	-1,083646	0,278904	40,450945	-5,470200	0,127364	0,678809	-0,022829	53,108628	-6,471640	-17,891197	0,127364	0,678809	-0,022829	53,108628	-6,471640	-17,891197
09:47:32,18	0,612956	3,196974	-0,066998	-1,013003	-0,166005	0,740989	0,127364	0,678809	-0,022829	-0,177894	3,526422	-17,891197	-1,272192	-2,597781	-1,084025	0,246668	40,449957	-5,491475	0,127364	0,678809	-0,022829	53,108628	-6,471640	-17,891197	0,127364	0,678809	-0,022829	53,108628	-6,471640	-17,891197
09:47:32,23	0,612956	3,196974	-0,066998	-1,013003	-0,166005	0,740989	0,128918	0,675832	-0,022413	-0,008186	3,603139	-17,876585	-1,265674	-2,589768	-1,083230	0,282798	40,465915	-5,455588	0,128918	0,675832	-0,022413	53,044653	-6,516944	-17,876585	0,128918	0,675832	-0,022413	53,044653	-6,516944	-17,876585
09:47:32,28	0,612956	3,196974	-0,066998	-1,013003	-0,166005	0,740989	0,128918	0,675832	-0,022413	-0,008186	3,603139	-17,876585	-1,266862	-2,597395	-1,085542	0,276575	40,422904	-5,466522	0,128918	0,675832	-0,022413	53,044653	-6,516944	-17,876585	0,128918	0,675832	-0,022413	53,044653	-6,516944	-17,876585
09:47:32,33	0,612956	3,196974	-0,066998	-1,013003	-0,166005	0,740989	0,136117	0,673047	-0,024724	0,096274	3,993580	-17,887519	-1,270393	-2,588089	-1,083241	0,290745	40,448031	-5,456802	0,129823	0,680758	-0,022424	53,163672	-6,525109	-17,877799	0,129823	0,680758	-0,022424	53,163672	-6,525109	-17,877799
09:47:32,38	0,612956	3,196974	-0,066998	-1,013003	-0,166005	0,740989	0,129942	0,676630	-0,023990	-0,040746	3,628874	-17,894400	-1,266877	-2,590256	-1,084807	0,263459	40,487379	-5,473403	0,129942	0,676630	-0,023990	53,074709	-6,571544	-17,894400	0,129942	0,676630	-0,023990	53,074709	-6,571544	-17,894400
09:47:32,43	0,612956	3,196974	-0,066998	-1,013003	-0,166005	0,740989	0,132990	0,675526	-0,022422	0,006404	3,796373	-17,896381	-1,267445	-2,593448	-1,083239	0,266097	40,474022	-5,475384	0,132990	0,675526	-0,022422	53,035211	-6,643374	-17,896381	0,132990	0,675526	-0,022422	53,035211	-6,643374	-17,896381
09:47:32,48	0,612956	3,196974	-0,066998	-1,013003	-0,166005	0,740989	0,132990	0,675526	-0,022422	0,006404	3,796373	-17,896381	-1,266869	-2,599216	-1,082425	0,251162	40,458799	-5,452743	0,132990	0,675526	-0,022422	53,035211	-6,643374	-17,896381	0,132990	0,675526	-0,022422	53,035211	-6,643374	-17,896381
09:47:32,53	0,612956	3,196974	-0,066998	-1,013003	-0,166005	0,740989	0,137698	0,672143	-0,021608	0,161660	4,035853	-17,873741	-1,272244	-2,594087	-1,083258	0,217848	40,495229	-5,465431	0,137698	0,672143	-0,021608	52,924914	-6,773450	-17,873741	0,137698	0,672143	-0,021608	52,924914	-6,773450	-17,873741
09:47:32,58	0,612956	3,196974	-0,066998	-1,013003	-0,166005	0,740989	0,135943	0,679363	-0,022441	-0,198864	3,897532	-17,886428	-1,272248	-2,593719	-1,083251	0,231085	40,456291	-5,461920	0,135627	0,679550	-0,022433	53,108978	-6,734704	-17,882917	0,135627	0,679550	-0,022433	53,108978	-6,734704	-17,882917
09:47:32,64	0,612956	3,196974	-0,066998	-1,013003	-0,166005	0,740989	0,135627	0,679550	-0,022433	-0,235694	3,912031	-17,882917	-1,266192	-2,593198	-1,080883	0,312930	40,429854	-5,473615	0,135627	0,679550	-0,022433	53,108978	-6,734704	-17,882917	0,135627	0,679550	-0,022433	53,108978	-6,734704	-17,882917
09:47:32,69	0,612956	3,196974	-0,066998	-1,013003	-0,166005	0,740989	0,132147	0,674566	-0,020066	0,041486	3,815169	-17,894612	-1,262737	-2,589249	-1,082458	0,273698	40,478640	-5,459817	0,132147	0,674566	-0,020066	52,994937	-6,558385	-17,894612	0,132147	0,674566	-0,020066	52,994937	-6,558385	-17,894612
09:47:32,74	0,612956	3,196974	-0,066998	-1,013003	-0,166005	0,740989	0,134961	0,674371	-0,021255	0,044725	3,919313	-17,912964	-1,267430	-2,595731	-1,082072	0,272979	40,444964	-5,491967	0,134961	0,674371	-0,021255	52,982887	-6,675095	-17,912964	0,134961	0,674371	-0,021255	52,982887	-6,675095	-17,912964
09:47:32,79	0,612956	3,196974	-0,066998	-1,013003	-0,166005	0,740989	0,134961	0,674371	-0,021255	0,044725	3,919313	-17,912964	-1,267924	-2,589594	-1,082465	0,311882	40,512108	-5,484306	0,134961	0,674371	-0,021255	52,982887	-6,675095	-17,912964	0,134961	0,674371	-0,021255	52,982887	-6,675095	-17,912964
09:47:32,84	0,612956	3,196974	-0,066998	-1,013003	-0,166005	0,740989	0,129892	0,677868	-0,021648	-0,059486	3,655866	-17,905304	-1,268009	-2,591957	-1,083621	0,290015	40,453865	-5,471074	0,129892	0,677868	-0,021648	53,153140	-6,540658	-17,905304	0,129892	0,677868	-0,021648	53,153140	-6,540658	-17,905304
09:47:32,89	0,612956	3,196974	-0,066998	-1,013003	-0,166005	0,740989	0,131981	0,676761	-0,022804	-0,063278	3,774679	-17,892071	-1,271647	-2,590706	-1,084080	0,239282	40,456603	-5,519080	0,131981	0,676761	-0,022804	53,062421	-6,585832	-17,892071	0,131981	0,676761	-0,022804	53,062421	-6,585832	-17,892071
09:47:32,94	0,612956	3,196974	-0,066998	-1,013003	-0,166005	0,740989	0,132716	0,680536	-0,023263	-0,282605	3,767615	-17,940077	-1,268094	-2,590352	-1,083640	0,246099	40,482999	-5,459764	0,132716	0,680536	-0,023263	53,139481	-6,650626	-17,940077	0,132716	0,680536	-0,023263	53,139481	-6,650626	-17,940077
09:47:32,99	0,612956	3,196974	-0,066998	-1,013003	-0,166005	0,740989	0,131701	0,674141	-0,020481	0,106317	3,741612	-17,916236	-1,265601	-2,593023	-1,081299	0,290700	40,492028	-5,495239	0,131701	0,674141	-0,020481	53,026404	-6,596891	-17,916236	0,131701	0,674141	-0,020481	53,026404	-6,596891	-17,916236
09:47:33,04	0,612956	3,196974	-0,066998	-1,013003	-0,166005	0,740989	0,133905	0,681054	-0,020838	-0,272580	3,882449	-17,859965	-1,269907	-2,592220	-1,082884	0,220838	40,468325	-5,480405	0,133905	0,681054	-0,020838	53,190155	-6,629119	-17,859965	0,133905	0,681054	-0,020838	53,190155	-6,629119	-17,859965
09:47:33,09	0,612956	3,196974	-0,066998	-1,013003	-0,166005	0,740989	0,133905	0,681054	-0,020838	-0,272580	3,882449	-17,859965	-1,266821	-2,596420	-1,082422	0,275119	40,478099	-5,447105	0,133905	0,681054	-0,020838	53,190155	-6,629119	-17,859965	0,133905	0,681054	-0,020838	53,190155	-6,629119	-17,859965
09:47:33,14	0,612956	3,196974	-0,066998	-1,013003	-0,166005	0,740989	0,135252	0,673499	-0,021605	0,119834	3,919764	-17,868102	-1,271569	-2,590738	-1,084803	0,284342	40,450150	-5,475695	0,135252	0,673499	-0,021605	52,989545	-6,697537	-17,868102	0,135252	0,673499	-0,021605	52,989545	-6,697537	-17,868102
09:47:33,19	0,612956	3,196974	-0,066998	-1,013003	-0,166005	0,740989	0,132706	0,680453	-0,023986	-0,261325	3,809327	-17,896692	-1,266279	-2,586266	-1,083262	0,287640	40,448858	-5,479975	0,132706	0,680453	-0,023986	53,154211	-6,608104	-17,896692	0,132706	0,680453	-0,023986	53,154211	-6,608104	-17,896692
09:47:33,24	0,612956	3,196974	-0,066998	-1,013003	-0,166005	0,740989	0,132970	0,674806	-0,022770	0,052123	3,821346	-17,862655	-1,272174	-2,592349	-1,083244	0,265638	40,465921	-5,466599	0,132970	0,674806	-0,022770	53,024415	-6,616838	-17,862655	0,132970	0,674806	-0,022770	53,024415	-6,616838	-17,862655
09:47:33,29	0,612956	3,196974	-0,066998	-1,013003	-0,166005	0,740989	0,133424	0,673906	-0,022425	0,100206	3,807017	-17,905528	-1,266259	-2,594633	-1,083242	0,260591	40,488252	-5,484531	0,133424	0,673906	-0,022425	53,001855	-6,666736	-17,905528	0,133424	0,673906	-0,022425	53,001855	-6,666736	-17,905528
09:47:33,34	0,612956	3,196974	-0,066998	-1,013003	-0,166005	0,740989	0,133424	0,673906	-0,022425	0,100206	3,807017	-17,905528	-1,267319	-2,595039	-1,080045	0,355830	40,373699	-5,428381	0,133424	0,673906	-0,022425	53,001855	-6,666736	-17,905528	0,133424	0,673906	-0,022425	53,001855	-6,666736	-17,905528
09:47:33,39	0,612956	3,196974	-0,066998	-1,013003	-0,166005	0,740989	0,134305	0,674621	-0,019228	0,011443	3,992613	-17,849378	-1,232098	-2,565109	-1,073136	1,386539	38,380886	-5,050732	0,134305	0,674621	-0,019228	52,969215	-6,550342	-17,849378	0,134305	0,674621	-0,019228	52,969215	-6,550342	-17,849378
09:47:33,44	0,612956	3,196974	-0,066998	-1,013003	-0,166005	0,740989	0,090774	0,659084	-0,012319	-0,391078	3,618035	-17,471729	-1,211874	-2,585169	-1,078246	0,332727	37,741612	-4,640068	0,090774	0,659084	-0,012319	51,347000	-3,507747	-17,471729	0,090774	0,659084	-0,012319	51,347000	-3,507747	-17,471729
09:47:33,49	0,612991	3,196946	-0,066987	-1,013018	-0,165996	0,690951	0,098036	0,631539	-0,017429	-0,039298	3,402627	-17,061065	-1,216480	-2,593185	-1,077774	0,358391	37,766535	-4,583664	0,098036	0,631539	-0,017429	49,536538	-4,293160	-17,061065	0,098036	0,631539	-0,017429	49,536538	-4,293160	-17,061065
09:47:33,54	0,612991	3,196946	-0,066987	-1,013018	-0,165996	0,690951	0,107280	0,631521	-0,016957	-0,003932	3,893117	-17,004661	-1,216988	-2,587865	-1,076649	0,411425	37,739607	-4,638351	0,107280	0,631521	-0,016957	49,570469	-4,528380	-17,004661	0,107280	0,631521	-0,016957	49,570469	-4,528380	-17,004661
09:47:33,59	0,612991	3,196946	-0,066987	-1,013018	-0,165996	0,690951	0,093288	0,634081	-0,015839	-0,108664	3,219665	-17,037151	-1,211701	-2,579787	-1,076657	0,419506	37,764055	-4,616154	0,093288	0,634081	-0,015839	49,666730	-4,103409	-17,037151	0,093288	0,634081	-0,015839	49,666730	-4,103409	-17,037151
09:47:33,64	0,612991	3,196946	-0,066987	-1,013018	-0,165996	0,690951	0,096927	0,632544	-0,015811	0,032182	3,391935	-17,031189	-1,212190	-2,583707	-1,076629	0,435272	37,825299	-4,610192	0,096927	0,632544	-0,015811	49,686921	-4,216814	-17,031189	0,096927	0,632544	-0,015811	49,686921	-4,216814	-17,031189
09:47:33,69	0,612991	3,196946	-0,066987	-1,013018	-0,165996	0,690951	0,096927	0,632544	-0,015811	0,032182	3,391935	-17,031189	-1,218087	-2,587901	-1,082054	0,467779	37,718804	-4,621968	0,103508	0,635554	-0,021237	49,690712	-4,309806	-17,042965	0,103508	0,635554	-0,021237	49,690712	-4,309806	-17,042965
09:47:33,74	0,612991	3,196946	-0,066987	-1,013018	-0,165996	0,690951	0,103508	0,635554	-0,021237	-0,200313	3,815536	-17,042965	-1,214032	-2,580467	-1,078986	0,433382	37,764856	-4,620202	0,103508	0,635554	-0,021237	49,690712	-4,309806	-17,042965	0,103508	0,635554	-0,021237	49,690712	-4,309806	-17,042965
09:47:33,79	0,612991	3,196946	-0,066987	-1,013018	-0,165996	0,690951	0,095042	0,635760	-0,018168	-0,188300	3,322533	-17,041200	-1,211098	-2,584800	-1,077401	0,419260	37,755213	-4,602086	0,095042	0,635760	-0,018168	49,718834	-4,138295	-17,041200	0,095042	0,635760	-0,018168	49,718834	-4,138295	-17,041200
09:47:33,84	0,612991	3,196946	-0,066987	-1,013018	-0,165996	0,690951	0,097328	0,631052	-0,016583	0,041086	3,433957	-17,023083	-1,210967	-2,588908	-1,076987	0,439747	37,836520	-4,605375	0,097328	0,631052	-0,016583	49,578669	-4,206263	-17,023083	0,097328	0,631052	-0,016583	49,578669	-4,206263	-17,023083
09:47:33,89	0,612991	3,196946	-0,066987	-1,013018	-0,165996	0,690951	0,100819	0,628885	-0,016170	0,234437	3,592622	-17,026372	-1,196096	-2,608447	-1,086394	-0,699104	36,628072	-4,161851	0,100819	0,628885	-0,016170	49,601897	-4,321708	-17,026372	0,100819	0,628885	-0,016170	49,601897	-4,321708	-17,026372
09:47:33,94	0,612991	3,196946	-0,066987	-1,013018	-0,165996	0,690951	0,110305	0,606237	-0,025577	-0,203831	3,703841	-16,582848	-1,169839	-2,624233	-1,075444	-1,548966	35,560415	-3,702423	0,110305	0,606237	-0,025577	47,385749	-4,955134	-16,582848	0,110305	0,606237	-0,025577	47,385749	-4,955134	-16,582848
09:47:33,99	0,613004	3,196987	-0,066988	-1,012995	-0,166031	0,640971	0,110848	0,575604	-0,014627	0,039534	3,529898	-16,123420	-1,174139	-2,626995	-1,079360	-1,693289	35,750975	-3,659690	0,110848	0,575604	-0,014627	45,224426	-5,171693	-16,123420	0,110848	0,575604	-0,014627	45,224426	-5,171693	-16,123420
09:47:34,04	0,613004	3,196987	-0,066988	-1,012995	-0,166031	0,640971	0,115390	0,577947	-0,018543	0,010538	3,545816	-16,080687	-1,174157	-2,632143	-1,079767	-1,699247	35,689554	-3,710566	0,115390	0,577947	-0,018543	45,379400	-5,512325	-16,080687	0,115390	0,577947	-0,018543	45,379400	-5,512325	-16,080687
09:47:34,09	0,613004	3,196987	-0,066988	-1,012995	-0,166031	0,640971	0,119858	0,575389	-0,018950	0,087398	3,803682	-16,131563	-1,174754	-2,627914	-1,080561	-1,685546	35,675707	-3,714989	0,119858	0,575389	-0,018950	45,255434	-5,605165	-16,131563	0,119858	0,575389	-0,018950	45,255434	-5,605165	-16,131563
09:47:34,14	0,613004	3,196987	-0,066988	-1,012995	-0,166031	0,640971	0,116493	0,578020	-0,019744	-0,054561	3,647508	-16,135986	-1,176415	-2,631312	-1,082481	-1,655963	35,716185	-3,718464	0,116493	0,578020	-0,019744	45,320016	-5,497213	-16,135986	0,116493	0,578020	-0,019744	45,320016	-5,497213	-16,135986
09:47:34,19	0,613004	3,196987	-0,066988	-1,012995	-0,166031	0,640971	0,120267	0,577760	-0,021664	0,008825	3,849111	-16,139461	-1,178925	-2,626740	-1,080563	-1,714379	35,713654	-3,684952	0,120267	0,577760	-0,021664	45,362963	-5,591831	-16,139461	0,120267	0,577760	-0,021664	45,362963	-5,591831	-16,139461
09:47:34,24	0,613004	3,196987	-0,066988	-1,012995	-0,166031	0,640971	0,117563	0,582219	-0,019746	-0,254475	3,659167	-16,105949	-1,172399	-2,618822	-1,079412	-1,678474	35,723068	-3,693107	0,117563	0,582219	-0,019746	45,449742	-5,569493	-16,105949	0,117563	0,582219	-0,019746	45,449742	-5,569493	-16,105949
09:47:34,29	0,613004	3,196987	-0,066988	-1,012995	-0,166031	0,640971	0,107442	0,580527	-0,018594	-0,140369	3,159269	-16,114104	-1,169324	-2,624389	-1,076664	-1,647195	35,742631	-3,714149	0,107442	0,580527	-0,018594	45,431002	-5,274901	-16,114104	0,107442	0,580527	-0,018594	45,431002	-5,274901	-16,114104
09:47:34,34	0,613004	3,196987	-0,066988	-1,012995	-0,166031	0,640971	0,110726	0,575080	-0,015847	0,175471	3,347344	-16,135146	-1,175901	-2,634045	-1,080152	-1,713949	35,752727	-3,703896	0,110726	0,575080	-0,015847	45,319230	-5,344621	-16,135146	0,110726	0,575080	-0,015847	45,319230	-5,344621	-16,135146
09:47:34,39	0,613004	3,196987	-0,066988	-1,012995	-0,166031	0,640971	0,111492	0,580935	-0,017815	-0,159838	3,338412	-16,109810	-1,174778	-2,622125	-1,078632	-1,704870	35,740347	-3,688813	0,111492	0,580935	-0,017815	45,443590	-5,413747	-16,109810	0,111492	0,580935	-0,017815	45,443590	-5,413747	-16,109810
09:47:34,44	0,613004	3,196987	-0,066988	-1,012995	-0,166031	0,640971	0,109017	0,578088	-0,018195	0,026909	3,276231	-16,148377	-1,171074	-2,621406	-1,079013	-1,627920	35,740565	-3,727379	0,109017	0,578088	-0,018195	45,406788	-5,281622	-16,148377	0,109017	0,578088	-0,018195	45,406788	-5,281622	-16,148377
09:47:34,49	0,613004	3,196987	-0,066988	-1,012995	-0,166031	0,640971	0,109017	0,578088	-0,018195	0,026909	3,276231	-16,148377	-1,172252	-2,629299	-1,078581	-1,652724	35,759335	-3,699090	0,109017	0,578088	-0,018195	45,406788	-5,281622	-16,148377	0,109017	0,578088	-0,018195	45,406788	-5,281622	-16,148377
09:47:34,54	0,613004	3,196987	-0,066988	-1,012995	-0,166031	0,640971	0,116243	0,573265	-0,017763	0,228245	3,661298	-16,131799	-1,170510	-2,630075	-1,078580	-1,644551	35,693054	-3,710802	0,116243	0,573265	-0,017763	45,229516	-5,463739	-16,131799	0,116243	0,573265	-0,017763	45,229516	-5,463739	-16,131799
09:47:34,59	0,613004	3,196987	-0,066988	-1,012995	-0,166031	0,640971	0,116243	0,573265	-0,017763	0,228245	3,661298	-16,131799	-1,178260	-2,625050	-1,077492	-1,695154	35,736848	-3,739206	0,116243	0,573265	-0,017763	45,229516	-5,463739	-16,131799	0,116243	0,573265	-0,017763	45,229516	-5,463739	-16,131799
09:47:34,64	0,613004	3,196987	-0,066988	-1,012995	-0,166031	0,640971	0,115766	0,582489	-0,016675	-0,238778	3,570811	-16,160203	-1,173999	-2,627029	-1,079766	-1,636622	35,757333	-3,717944	0,115766	0,582489	-0,016675	45,486577	-5,516838	-16,160203	0,115766	0,582489	-0,016675	45,486577	-5,516838	-16,160203
09:47:34,69	0,613004	3,196987	-0,066988	-1,012995	-0,166031	0,640971	0,114512	0,581931	-0,018991	-0,224029	3,491611	-16,124539	-1,177151	-2,624243	-1,079808	-1,714399	35,731523	-3,703542	0,114512	0,581931	-0,018991	45,457573	-5,497617	-16,124539	0,114512	0,581931	-0,018991	45,457573	-5,497617	-16,124539
09:47:34,74	0,613004	3,196987	-0,066988	-1,012995	-0,166031	0,640971	0,114512	0,581931	-0,018991	-0,224029	3,491611	-16,124539	-1,177693	-2,629317	-1,081723	-1,697860	35,718176	-3,703821	0,114512	0,581931	-0,018991	45,457573	-5,497617	-16,124539	0,114512	0,581931	-0,018991	45,457573	-5,497617	-16,124539
09:47:34,79	0,613004	3,196987	-0,066988	-1,012995	-0,166031	0,640971	0,116135	0,578882	-0,018202	-0,050688	3,584696	-16,139555	-1,175321	-2,627172	-1,079020	-1,699443	35,739969	-3,718558	0,116135	0,578882	-0,018202	45,391567	-5,531877	-16,139555	0,116135	0,578882	-0,018202	45,391567	-5,531877	-16,139555
09:47:34,85	0,613004	3,196987	-0,066988	-1,012995	-0,166031	0,640971	0,116135	0,578882	-0,018202	-0,050688	3,584696	-16,139555	-1,177731	-2,625127	-1,080595	-1,718500	35,747145	-3,717287	0,116135	0,578882	-0,018202	45,391567	-5,531877	-16,139555	0,116135	0,578882	-0,018202	45,391567	-5,531877	-16,139555
09:47:34,90	0,613004	3,196987	-0,066988	-1,012995	-0,166031	0,640971	0,115568	0,581992	-0,019777	-0,215717	3,535162	-16,138284	-1,180548	-2,621900	-1,080965	-1,664355	35,795839	-3,701532	0,114182	0,586045	-0,020147	45,647312	-5,477685	-16,122529	0,114182	0,586045	-0,020147	45,647312	-5,477685	-16,122529
09:47:34,95	0,613004	3,196987	-0,066988	-1,012995	-0,166031	0,640971	0,111673	0,577304	-0,016643	0,080573	3,346601	-16,133318	-1,171723	-2,624097	-1,077460	-1,680095	35,785609	-3,712321	0,111673	0,577304	-0,016643	45,398946	-5,419694	-16,133318	0,111673	0,577304	-0,016643	45,398946	-5,419694	-16,133318
09:47:35,00	0,613004	3,196987	-0,066988	-1,012995	-0,166031	0,640971	0,111673	0,577304	-0,016643	0,080573	3,346601	-16,133318	-1,175139	-2,626014	-1,080154	-1,632297	35,807962	-3,711332	0,111673	0,577304	-0,016643	45,398946	-5,419694	-16,133318	0,111673	0,577304	-0,016643	45,398946	-5,419694	-16,133318
09:47:35,05	0,613004	3,196987	-0,066988	-1,012995	-0,166031	0,640971	0,112479	0,577380	-0,015820	0,083470	3,459890	-16,116240	-1,172193	-2,624758	-1,076637	-1,614894	35,755878	-3,695243	0,112479	0,577380	-0,015820	45,407815	-5,369746	-16,116240	0,112479	0,577380	-0,015820	45,407815	-5,369746	-16,116240
09:47:35,10	0,613004	3,196987	-0,066988	-1,012995	-0,166031	0,640971	0,112479	0,577380	-0,015820	0,083470	3,459890	-16,116240	-1,177602	-2,629529	-1,079384	-1,658907	35,708477	-3,720506	0,112479	0,577380	-0,015820	45,407815	-5,369746	-16,116240	0,112479	0,577380	-0,015820	45,407815	-5,369746	-16,116240
09:47:35,15	0,613004	3,196987	-0,066988	-1,012995	-0,166031	0,640971	0,119316	0,579679	-0,018567	-0,099140	3,800985	-16,141503	-1,174676	-2,620703	-1,079009	-1,658802	35,756446	-3,693158	0,119316	0,579679	-0,018567	45,405684	-5,565336	-16,141503	0,119316	0,579679	-0,018567	45,405684	-5,565336	-16,141503
09:47:35,20	0,613004	3,196987	-0,066988	-1,012995	-0,166031	0,640971	0,117736	0,577853	-0,021283	0,026709	3,702848	-16,138276	-1,175231	-2,629074	-1,082101	-1,657282	35,743220	-3,717279	0,117736	0,577853	-0,021283	45,388198	-5,539423	-16,138276	0,117736	0,577853	-0,021283	45,388198	-5,539423	-16,138276
09:47:35,25	0,613004	3,196987	-0,066988	-1,012995	-0,166031	0,640971	0,117736	0,577853	-0,021283	0,026709	3,702848	-16,138276	-1,174756	-2,620834	-1,079047	-1,693203	35,736960	-3,722510	0,117736	0,577853	-0,021283	45,388198	-5,539423	-16,138276	0,117736	0,577853	-0,021283	45,388198	-5,539423	-16,138276
09:47:35,30	0,613004	3,196987	-0,066988	-1,012995	-0,166031	0,640971	0,116387	0,584761	-0,017812	-0,335074	3,639389	-16,140845	-1,180538	-2,624451	-1,078630	-1,652782	35,737634	-3,719848	0,116387	0,584761	-0,017812	45,568662	-5,496984	-16,140845	0,116387	0,584761	-0,017812	45,568662	-5,496984	-16,140845
09:47:35,35	0,613004	3,196987	-0,066988	-1,012995	-0,166031	0,640971	0,116387	0,584761	-0,017812	-0,335074	3,639389	-16,140845	-1,169856	-2,623984	-1,076248	-1,622801	35,758263	-3,689958	0,116387	0,584761	-0,017812	45,568662	-5,496984	-16,140845	0,116387	0,584761	-0,017812	45,568662	-5,496984	-16,140845
09:47:35,40	0,613004	3,196987	-0,066988	-1,012995	-0,166031	0,640971	0,075720	0,562502	-0,004052	-0,322252	3,876604	-15,748448	-1,140928	-2,600362	-1,064869	-0,188308	33,570409	-3,327451	0,075720	0,562502	-0,004052	43,834170	-2,067432	-15,748448	0,075720	0,562502	-0,004052	43,834170	-2,067432	-15,748448
09:47:35,45	0,613004	3,196987	-0,066988	-1,012995	-0,166031	0,640971	0,075720	0,562502	-0,004052	-0,322252	3,876604	-15,748448	-1,135999	-2,660421	-1,078243	-3,596428	33,944470	-2,839452	0,075720	0,562502	-0,004052	43,834170	-2,067432	-15,748448	0,075720	0,562502	-0,004052	43,834170	-2,067432	-15,748448
09:47:35,50	0,612930	3,196989	-0,066982	-1,013021	-0,166007	0,590992	0,131575	0,526512	-0,021650	0,240256	3,606594	-15,227533	-1,140644	-2,667171	-1,077422	-3,587499	33,962797	-2,817035	0,131575	0,526512	-0,021650	41,571485	-6,722011	-15,227533	0,131575	0,526512	-0,021650	41,571485	-6,722011	-15,227533
09:47:35,55	0,612930	3,196989	-0,066982	-1,013021	-0,166007	0,590992	0,135177	0,536122	-0,015110	-0,295189	3,745834	-15,252003	-1,147811	-2,665043	-1,075927	-3,651426	34,017125	-2,831006	0,135177	0,536122	-0,015110	41,790411	-6,865533	-15,252003	0,135177	0,536122	-0,015110	41,790411	-6,865533	-15,252003
09:47:35,60	0,612930	3,196989	-0,066982	-1,013021	-0,166007	0,590992	0,126747	0,528715	-0,019391	0,079118	3,358525	-15,282462	-1,137181	-2,661446	-1,080208	-3,612658	33,982161	-2,861464	0,126747	0,528715	-0,019391	41,583210	-6,591079	-15,282462	0,126747	0,528715	-0,019391	41,583210	-6,591079	-15,282462
09:47:35,65	0,612930	3,196989	-0,066982	-1,013021	-0,166007	0,590992	0,134755	0,527346	-0,018930	0,189934	3,790327	-15,245085	-1,140000	-2,669066	-1,079747	-3,579537	34,008831	-2,824088	0,134755	0,527346	-0,018930	41,586605	-6,787962	-15,245085	0,134755	0,527346	-0,018930	41,586605	-6,787962	-15,245085
09:47:35,70	0,612930	3,196989	-0,066982	-1,013021	-0,166007	0,590992	0,129316	0,532540	-0,020136	-0,101836	3,552357	-15,269408	-1,141778	-2,661759	-1,080953	-3,551546	33,967613	-2,848411	0,129316	0,532540	-0,020136	41,702536	-6,598982	-15,269408	0,129316	0,532540	-0,020136	41,702536	-6,598982	-15,269408
09:47:35,75	0,612930	3,196989	-0,066982	-1,013021	-0,166007	0,590992	0,127780	0,527286	-0,023242	0,181363	3,472562	-15,285948	-1,136460	-2,663056	-1,084060	-3,546484	33,976229	-2,864951	0,127780	0,527286	-0,023242	41,573298	-6,558203	-15,285948	0,127780	0,527286	-0,023242	41,573298	-6,558203	-15,285948
09:47:35,80	0,612930	3,196989	-0,066982	-1,013021	-0,166007	0,590992	0,130251	0,532671	-0,018974	-0,080028	3,567250	-15,268839	-1,142359	-2,662504	-1,079791	-3,566448	34,009253	-2,847842	0,130251	0,532671	-0,018974	41,734612	-6,657486	-15,268839	0,130251	0,532671	-0,018974	41,734612	-6,657486	-15,268839
09:47:35,85	0,612930	3,196989	-0,066982	-1,013021	-0,166007	0,590992	0,130251	0,532671	-0,018974	-0,080028	3,567250	-15,268839	-1,138766	-2,660924	-1,079361	-3,536907	34,025809	-2,808261	0,130251	0,532671	-0,018974	41,734612	-6,657486	-15,268839	0,130251	0,532671	-0,018974	41,734612	-6,657486	-15,268839
09:47:35,90	0,612930	3,196989	-0,066982	-1,013021	-0,166007	0,590992	0,127087	0,530349	-0,018543	0,069791	3,419989	-15,229258	-1,102331	-2,664873	-1,079820	-3,745719	32,282197	-2,361771	0,127087	0,530349	-0,018543	41,702205	-6,556313	-15,229258	0,127087	0,530349	-0,018543	41,702205	-6,556313	-15,229258
09:47:35,95	0,612930	3,196989	-0,066982	-1,013021	-0,166007	0,590992	0,118348	0,477264	-0,019701	0,237989	3,457657	-14,392322	-1,088423	-2,679898	-1,080518	-4,406874	31,534802	-1,971325	0,118348	0,477264	-0,019701	37,703176	-5,832643	-14,392322	0,118348	0,477264	-0,019701	37,703176	-5,832643	-14,392322
09:47:36,00	0,612918	3,196970	-0,066980	-1,013009	-0,166016	0,540969	0,116135	0,480576	-0,021617	0,125146	3,306689	-14,330552	-1,090185	-2,676325	-1,082434	-4,408241	31,604195	-1,909555	0,116135	0,480576	-0,021617	37,850373	-5,809873	-14,330552	0,116135	0,480576	-0,021617	37,850373	-5,809873	-14,330552
09:47:36,05	0,612918	3,196970	-0,066980	-1,013009	-0,166016	0,540969	0,122649	0,480098	-0,020441	0,104081	3,733578	-14,379472	-1,093029	-2,682206	-1,081258	-4,354859	31,520370	-1,958475	0,122649	0,480098	-0,020441	37,791811	-5,894360	-14,379472	0,122649	0,480098	-0,020441	37,791811	-5,894360	-14,379472
09:47:36,10	0,612918	3,196970	-0,066980	-1,013009	-0,166016	0,540969	0,122181	0,482405	-0,020479	-0,016753	3,711664	-14,418363	-1,094845	-2,677371	-1,083216	-4,378647	31,579916	-1,930503	0,122181	0,482405	-0,020479	37,852072	-5,879566	-14,418363	0,122181	0,482405	-0,020479	37,852072	-5,879566	-14,418363
09:47:36,15	0,612918	3,196970	-0,066980	-1,013009	-0,166016	0,540969	0,120778	0,482587	-0,022012	-0,014607	3,612228	-14,372615	-1,094249	-2,679341	-1,082829	-4,370326	31,541683	-1,951618	0,120778	0,482587	-0,022012	37,868486	-5,868827	-14,372615	0,120778	0,482587	-0,022012	37,868486	-5,868827	-14,372615
09:47:36,20	0,612918	3,196970	-0,066980	-1,013009	-0,166016	0,540969	0,113837	0,479711	-0,025124	0,183765	3,266221	-14,382816	-1,088288	-2,674769	-1,085941	-4,333027	31,576511	-1,961819	0,113837	0,479711	-0,025124	37,841079	-5,670021	-14,382816	0,113837	0,479711	-0,025124	37,841079	-5,670021	-14,382816
09:47:36,25	0,612918	3,196970	-0,066980	-1,013009	-0,166016	0,540969	0,120186	0,480120	-0,019689	0,125597	3,603683	-14,407916	-1,091816	-2,680062	-1,080506	-4,345116	31,540880	-1,986919	0,120186	0,480120	-0,019689	37,815015	-5,830908	-14,407916	0,120186	0,480120	-0,019689	37,815015	-5,830908	-14,407916
09:47:36,30	0,612918	3,196970	-0,066980	-1,013009	-0,166016	0,540969	0,112291	0,483129	-0,015053	0,061893	3,209557	-14,436651	-1,090475	-2,671721	-1,075870	-4,284536	31,613015	-2,015653	0,112291	0,483129	-0,015053	37,987511	-5,605303	-14,436651	0,112291	0,483129	-0,015053	37,987511	-5,605303	-14,436651
09:47:36,35	0,612918	3,196970	-0,066980	-1,013009	-0,166016	0,540969	0,123201	0,485106	-0,019298	-0,105298	3,769772	-14,408768	-1,097642	-2,680180	-1,080115	-4,322854	31,560818	-1,987771	0,123201	0,485106	-0,019298	37,975552	-5,901494	-14,408768	0,123201	0,485106	-0,019298	37,975552	-5,901494	-14,408768
09:47:36,40	0,612918	3,196970	-0,066980	-1,013009	-0,166016	0,540969	0,112176	0,484665	-0,021236	-0,034314	3,190875	-14,370045	-1,091747	-2,670853	-1,082053	-4,303708	31,605227	-1,949048	0,112176	0,484665	-0,021236	38,011887	-5,614968	-14,370045	0,112176	0,484665	-0,021236	38,011887	-5,614968	-14,370045
09:47:36,45	0,612918	3,196970	-0,066980	-1,013009	-0,166016	0,540969	0,120832	0,486608	-0,019693	-0,199894	3,605223	-14,373559	-1,097758	-2,677377	-1,080510	-4,366935	31,567212	-1,952561	0,120832	0,486608	-0,019693	37,998846	-5,880094	-14,373559	0,120832	0,486608	-0,019693	37,998846	-5,880094	-14,373559
09:47:36,50	0,612918	3,196970	-0,066980	-1,013009	-0,166016	0,540969	0,120554	0,479757	-0,023903	0,244144	3,613906	-14,354477	-1,097039	-2,678423	-1,082430	-4,303697	31,558040	-1,966903	0,120554	0,479757	-0,023903	37,905095	-5,849578	-14,354477	0,120554	0,479757	-0,023903	37,905095	-5,849578	-14,354477
09:47:36,55	0,612918	3,196970	-0,066980	-1,013009	-0,166016	0,540969	0,111548	0,483620	-0,019686	0,032411	3,164295	-14,385181	-1,090529	-2,670831	-1,080503	-4,292230	31,612927	-1,964184	0,111548	0,483620	-0,019686	37,996613	-5,592228	-14,385181	0,111548	0,483620	-0,019686	37,996613	-5,592228	-14,385181
09:47:36,60	0,612918	3,196970	-0,066980	-1,013009	-0,166016	0,540969	0,120942	0,486347	-0,018901	-0,158340	3,685473	-14,404340	-1,097587	-2,677603	-1,079718	-4,288379	31,554189	-1,983342	0,120942	0,486347	-0,018901	38,019939	-5,808459	-14,404340	0,120942	0,486347	-0,018901	38,019939	-5,808459	-14,404340
09:47:36,65	0,612918	3,196970	-0,066980	-1,013009	-0,166016	0,540969	0,120942	0,486347	-0,018901	-0,158340	3,685473	-14,404340	-1,089995	-2,671439	-1,083218	-4,294852	31,558364	-1,959406	0,120942	0,486347	-0,018901	38,019939	-5,808459	-14,404340	0,120942	0,486347	-0,018901	38,019939	-5,808459	-14,404340
09:47:36,70	0,612918	3,196970	-0,066980	-1,013009	-0,166016	0,540969	0,115575	0,482633	-0,021600	0,085074	3,378033	-14,370349	-1,091687	-2,674812	-1,082418	-4,287812	31,611919	-1,949352	0,115575	0,482633	-0,021600	37,971792	-5,694617	-14,370349	0,115575	0,482633	-0,021600	37,971792	-5,694617	-14,370349
09:47:36,75	0,612918	3,196970	-0,066980	-1,013009	-0,166016	0,540969	0,120337	0,485323	-0,020848	-0,109674	3,669802	-14,417979	-1,096398	-2,677591	-1,081665	-4,277019	31,542339	-1,996982	0,120337	0,485323	-0,020848	37,988220	-5,776677	-14,417979	0,120337	0,485323	-0,020848	37,988220	-5,776677	-14,417979
09:47:36,80	0,612918	3,196970	-0,066980	-1,013009	-0,166016	0,540969	0,111036	0,483937	-0,019686	0,006070	3,140066	-14,380532	-1,091629	-2,678167	-1,082391	-4,269112	31,612107	-1,945197	0,111036	0,483937	-0,019686	37,995109	-5,576286	-14,380532	0,111036	0,483937	-0,019686	37,995109	-5,576286	-14,380532
09:47:36,86	0,612918	3,196970	-0,066980	-1,013009	-0,166016	0,540969	0,111036	0,483937	-0,019686	0,006070	3,140066	-14,380532	-1,095287	-2,673236	-1,081296	-4,308476	31,579022	-1,980335	0,111036	0,483937	-0,019686	37,995109	-5,576286	-14,380532	0,111036	0,483937	-0,019686	37,995109	-5,576286	-14,380532
09:47:36,91	0,612918	3,196970	-0,066980	-1,013009	-0,166016	0,540969	0,116010	0,486539	-0,020479	-0,156828	3,399216	-14,401332	-1,089242	-2,676820	-1,081612	-4,251640	31,607956	-1,950216	0,116010	0,486539	-0,020479	38,036464	-5,707596	-14,401332	0,116010	0,486539	-0,020479	38,036464	-5,707596	-14,401332
09:47:36,96	0,612918	3,196970	-0,066980	-1,013009	-0,166016	0,540969	0,114728	0,485942	-0,021257	-0,123083	3,321969	-14,395368	-1,089291	-2,670452	-1,081280	-4,250572	31,571867	-1,989410	0,114728	0,485942	-0,021257	38,023374	-5,684169	-14,395368	0,114728	0,485942	-0,021257	38,023374	-5,684169	-14,395368
09:47:37,01	0,612918	3,196970	-0,066980	-1,013009	-0,166016	0,540969	0,120721	0,478225	-0,022380	0,317447	3,654654	-14,419253	-1,090443	-2,681473	-1,083197	-4,278425	31,610149	-1,998256	0,120721	0,478225	-0,022380	37,858143	-5,821979	-14,419253	0,120721	0,478225	-0,022380	37,858143	-5,821979	-14,419253
09:47:37,06	0,612918	3,196970	-0,066980	-1,013009	-0,166016	0,540969	0,112236	0,481869	-0,019297	0,104477	3,209987	-14,395800	-1,089356	-2,672302	-1,080115	-4,293131	31,591504	-1,974803	0,112236	0,481869	-0,019297	37,931200	-5,600522	-14,395800	0,112236	0,481869	-0,019297	37,931200	-5,600522	-14,395800
09:47:37,11	0,612918	3,196970	-0,066980	-1,013009	-0,166016	0,540969	0,121954	0,482423	-0,023143	0,022146	3,736419	-14,373100	-1,094694	-2,680442	-1,083960	-4,301646	31,534597	-1,952103	0,121954	0,482423	-0,023143	37,892331	-5,836979	-14,373100	0,121954	0,482423	-0,023143	37,892331	-5,836979	-14,373100
09:47:37,16	0,612918	3,196970	-0,066980	-1,013009	-0,166016	0,540969	0,115802	0,482674	-0,021651	0,026247	3,349943	-14,399730	-1,091835	-2,674988	-1,082468	-4,350701	31,582718	-1,978733	0,115802	0,482674	-0,021651	37,916127	-5,740479	-14,399730	0,115802	0,482674	-0,021651	37,916127	-5,740479	-14,399730
09:47:37,21	0,612918	3,196970	-0,066980	-1,013009	-0,166016	0,540969	0,123538	0,479374	-0,023515	0,201163	3,837404	-14,387521	-1,092846	-2,683338	-1,084332	-4,275262	31,543005	-1,966524	0,123538	0,479374	-0,023515	37,832010	-5,860295	-14,387521	0,123538	0,479374	-0,023515	37,832010	-5,860295	-14,387521
09:47:37,26	0,612918	3,196970	-0,066980	-1,013009	-0,166016	0,540969	0,123538	0,479374	-0,023515	0,201163	3,837404	-14,387521	-1,090594	-2,672251	-1,079719	-4,321324	31,600098	-1,945614	0,123538	0,479374	-0,023515	37,832010	-5,860295	-14,387521	0,123538	0,479374	-0,023515	37,832010	-5,860295	-14,387521
09:47:37,31	0,612918	3,196970	-0,066980	-1,013009	-0,166016	0,540969	0,120485	0,488665	-0,021226	-0,229603	3,614621	-14,371644	-1,099366	-2,676048	-1,082043	-4,304526	31,620401	-1,950647	0,120485	0,488665	-0,021226	38,130630	-5,843440	-14,371644	0,120485	0,488665	-0,021226	38,130630	-5,843440	-14,371644
09:47:37,36	0,612918	3,196970	-0,066980	-1,013009	-0,166016	0,540969	0,120485	0,488665	-0,021226	-0,229603	3,614621	-14,371644	-1,094787	-2,675480	-1,080128	-4,358457	31,586320	-1,961164	0,120485	0,488665	-0,021226	38,130630	-5,843440	-14,371644	0,120485	0,488665	-0,021226	38,130630	-5,843440	-14,371644
09:47:37,41	0,612918	3,196970	-0,066980	-1,013009	-0,166016	0,540969	0,097054	0,463728	-0,007528	0,049965	3,458030	-14,010672	-1,062175	-2,679708	-1,070340	-4,234383	30,016404	-1,524315	0,097054	0,463728	-0,007528	36,452587	-4,160709	-14,010672	0,097054	0,463728	-0,007528	36,452587	-4,160709	-14,010672
09:47:37,46	0,612918	3,196970	-0,066980	-1,013009	-0,166016	0,540969	0,097054	0,463728	-0,007528	0,049965	3,458030	-14,010672	-1,063360	-2,710926	-1,073166	-6,401463	29,858026	-1,035407	0,097054	0,463728	-0,007528	36,452587	-4,160709	-14,010672	0,097054	0,463728	-0,007528	36,452587	-4,160709	-14,010672
09:47:37,51	0,612955	3,196980	-0,066955	-1,013008	-0,166007	0,490918	0,129900	0,431940	-0,023596	0,165731	3,272798	-13,508608	-1,054948	-2,712565	-1,084413	-6,301756	29,823945	-1,087611	0,129900	0,431940	-0,023596	34,073014	-6,924371	-13,508608	0,129900	0,431940	-0,023596	34,073014	-6,924371	-13,508608
09:47:37,56	0,612955	3,196980	-0,066955	-1,013008	-0,166007	0,490918	0,129900	0,431940	-0,023596	0,165731	3,272798	-13,508608	-1,056078	-2,718081	-1,082430	-6,292767	29,816644	-1,070777	0,129900	0,431940	-0,023596	34,073014	-6,924371	-13,508608	0,129900	0,431940	-0,023596	34,073014	-6,924371	-13,508608
09:47:37,61	0,612955	3,196980	-0,066955	-1,013008	-0,166007	0,490918	0,135638	0,431262	-0,021211	0,170796	3,633215	-13,489244	-1,057230	-2,717873	-1,082028	-6,263114	29,766785	-1,068247	0,135638	0,431262	-0,021211	34,024871	-7,014380	-13,489244	0,135638	0,431262	-0,021211	34,024871	-7,014380	-13,489244
09:47:37,66	0,612955	3,196980	-0,066955	-1,013008	-0,166007	0,490918	0,131528	0,435781	-0,018582	-0,055859	3,353822	-13,541774	-1,059088	-2,712054	-1,079400	-6,315799	29,806821	-1,120777	0,131528	0,435781	-0,018582	34,152953	-6,971095	-13,541774	0,131528	0,435781	-0,018582	34,152953	-6,971095	-13,541774
09:47:37,71	0,612955	3,196980	-0,066955	-1,013008	-0,166007	0,490918	0,134190	0,429413	-0,020843	0,280758	3,518689	-13,502263	-1,054905	-2,717543	-1,081660	-6,290172	29,798361	-1,081266	0,134190	0,429413	-0,020843	33,989691	-7,015223	-13,502263	0,134190	0,429413	-0,020843	33,989691	-7,015223	-13,502263
09:47:37,76	0,612955	3,196980	-0,066955	-1,013008	-0,166007	0,490918	0,130219	0,437839	-0,020124	-0,131045	3,298193	-13,525765	-1,060216	-2,709892	-1,080941	-6,289151	29,828172	-1,104768	0,130219	0,437839	-0,020124	34,239296	-6,924022	-13,525765	0,130219	0,437839	-0,020124	34,239296	-6,924022	-13,525765
09:47:37,81	0,612955	3,196980	-0,066955	-1,013008	-0,166007	0,490918	0,134227	0,434768	-0,022409	0,032133	3,536971	-13,511145	-1,059561	-2,714898	-1,083227	-6,261082	29,816033	-1,090148	0,134227	0,434768	-0,022409	34,161455	-6,999848	-13,511145	0,134227	0,434768	-0,022409	34,161455	-6,999848	-13,511145
09:47:37,86	0,612955	3,196980	-0,066955	-1,013008	-0,166007	0,490918	0,134227	0,434768	-0,022409	0,032133	3,536971	-13,511145	-1,061417	-2,711251	-1,082480	-6,295406	29,820553	-1,085040	0,134227	0,434768	-0,022409	34,161455	-6,999848	-13,511145	0,134227	0,434768	-0,022409	34,161455	-6,999848	-13,511145
09:47:37,91	0,612955	3,196980	-0,066955	-1,013008	-0,166007	0,490918	0,103809	0,412105	-0,011285	-0,389924	3,586442	-13,043832	-1,024725	-2,699887	-1,072102	-5,648719	27,614298	-0,622835	0,103809	0,412105	-0,011285	31,960288	-4,562591	-13,043832	0,103809	0,412105	-0,011285	31,960288	-4,562591	-13,043832
09:47:37,96	0,612955	3,196980	-0,066955	-1,013008	-0,166007	0,490918	0,103809	0,412105	-0,011285	-0,389924	3,586442	-13,043832	-0,982002	-2,677656	-1,070702	-4,854750	26,057787	-0,244651	0,103809	0,412105	-0,011285	31,960288	-4,562591	-13,043832	0,103809	0,412105	-0,011285	31,960288	-4,562591	-13,043832
09:47:38,01	0,613032	3,196973	-0,066967	-1,013016	-0,165995	0,440939	0,071831	0,390464	-0,011774	-0,071918	3,382251	-12,648713	-0,989995	-2,683013	-1,072591	-4,789103	26,185830	-0,227716	0,071831	0,390464	-0,011774	30,579543	-2,256483	-12,648713	0,071831	0,390464	-0,011774	30,579543	-2,256483	-12,648713
09:47:38,06	0,613032	3,196973	-0,066967	-1,013016	-0,165995	0,440939	0,064111	0,386117	-0,012172	0,139919	2,992927	-12,651952	-0,980557	-2,683519	-1,078807	-4,786560	26,217985	-0,245599	0,064111	0,386117	-0,012172	30,450091	-2,039761	-12,651952	0,064111	0,386117	-0,012172	30,450091	-2,039761	-12,651952
09:47:38,11	0,613032	3,196973	-0,066967	-1,013016	-0,165995	0,440939	0,068052	0,392024	-0,014537	-0,135437	3,150786	-12,669294	-0,989456	-2,678961	-1,075354	-4,810599	26,218536	-0,248297	0,068052	0,392024	-0,014537	30,638446	-2,191314	-12,669294	0,068052	0,392024	-0,014537	30,638446	-2,191314	-12,669294
09:47:38,16	0,613032	3,196973	-0,066967	-1,013016	-0,165995	0,440939	0,069404	0,386358	-0,012932	0,201719	3,227410	-12,649949	-0,985225	-2,682964	-1,073749	-4,783847	26,252223	-0,228952	0,069404	0,386358	-0,012932	30,530860	-2,220816	-12,649949	0,069404	0,386358	-0,012932	30,530860	-2,220816	-12,649949
09:47:38,21	0,613032	3,196973	-0,066967	-1,013016	-0,165995	0,440939	0,066381	0,386881	-0,014522	0,097742	3,090917	-12,670003	-0,984166	-2,680085	-1,075340	-4,804325	26,175361	-0,249006	0,066381	0,386881	-0,014522	30,467905	-2,120013	-12,670003	0,066381	0,386881	-0,014522	30,467905	-2,120013	-12,670003
09:47:38,26	0,613032	3,196973	-0,066967	-1,013016	-0,165995	0,440939	0,070402	0,385767	-0,016828	0,240980	3,281177	-12,671829	-0,985212	-2,684124	-1,077645	-4,777973	26,258631	-0,250831	0,070402	0,385767	-0,016828	30,523664	-2,245373	-12,671829	0,070402	0,385767	-0,016828	30,523664	-2,245373	-12,671829
09:47:38,31	0,613032	3,196973	-0,066967	-1,013016	-0,165995	0,440939	0,070491	0,386512	-0,016450	0,115550	3,318460	-12,674907	-0,985901	-2,683829	-1,077268	-4,793026	26,167216	-0,253910	0,070491	0,386512	-0,016450	30,456711	-2,215053	-12,674907	0,070491	0,386512	-0,016450	30,456711	-2,215053	-12,674907
09:47:38,36	0,613032	3,196973	-0,066967	-1,013016	-0,165995	0,440939	0,067549	0,393666	-0,014157	-0,219030	3,130320	-12,674487	-0,990627	-2,677704	-1,074974	-4,804779	26,217261	-0,253490	0,067549	0,393666	-0,014157	30,683773	-2,172313	-12,674487	0,067549	0,393666	-0,014157	30,683773	-2,172313	-12,674487
09:47:38,41	0,613032	3,196973	-0,066967	-1,013016	-0,165995	0,440939	0,069040	0,391890	-0,013342	-0,060516	3,256172	-12,684568	-0,989972	-2,679617	-1,073005	-4,802529	26,279675	-0,233502	0,069040	0,391890	-0,013342	30,702875	-2,163472	-12,684568	0,069040	0,391890	-0,013342	30,702875	-2,163472	-12,684568
09:47:38,46	0,613032	3,196973	-0,066967	-1,013016	-0,165995	0,440939	0,062872	0,381924	-0,014113	0,429340	2,927131	-12,682456	-0,978119	-2,679525	-1,074930	-4,751240	26,229959	-0,261459	0,062872	0,381924	-0,014113	30,410366	-2,008354	-12,682456	0,062872	0,381924	-0,014113	30,410366	-2,008354	-12,682456
09:47:38,51	0,613032	3,196973	-0,066967	-1,013016	-0,165995	0,440939	0,071719	0,389689	-0,012927	0,004981	3,425718	-12,672556	-0,989267	-2,683304	-1,073745	-4,728118	26,192838	-0,251559	0,071719	0,389689	-0,012927	30,595547	-2,204195	-12,672556	0,071719	0,389689	-0,012927	30,595547	-2,204195	-12,672556
09:47:38,56	0,613032	3,196973	-0,066967	-1,013016	-0,165995	0,440939	0,066839	0,388410	-0,015280	0,143799	3,115477	-12,676626	-0,985720	-2,679717	-1,076097	-4,740898	26,283744	-0,255629	0,066839	0,388410	-0,015280	30,634006	-2,131415	-12,676626	0,066839	0,388410	-0,015280	30,634006	-2,131415	-12,676626
09:47:38,61	0,613032	3,196973	-0,066967	-1,013016	-0,165995	0,440939	0,063301	0,388425	-0,016053	0,142955	2,941041	-12,661101	-0,983963	-2,676646	-1,076870	-4,732687	26,278890	-0,240104	0,063301	0,388425	-0,016053	30,634287	-2,028122	-12,661101	0,063301	0,388425	-0,016053	30,634287	-2,028122	-12,661101
09:47:38,66	0,613032	3,196973	-0,066967	-1,013016	-0,165995	0,440939	0,065132	0,384600	-0,013694	0,330763	3,057123	-12,658567	-0,981566	-2,680144	-1,074511	-4,720150	26,258853	-0,237570	0,065132	0,384600	-0,013694	30,521845	-2,055764	-12,658567	0,065132	0,384600	-0,013694	30,521845	-2,055764	-12,658567
09:47:38,71	0,613032	3,196973	-0,066967	-1,013016	-0,165995	0,440939	0,072454	0,385232	-0,010620	0,255686	3,391804	-12,695782	-0,985774	-2,686169	-1,071437	-4,781120	26,245302	-0,274785	0,072454	0,385232	-0,010620	30,496368	-2,295805	-12,695782	0,072454	0,385232	-0,010620	30,496368	-2,295805	-12,695782
09:47:38,76	0,613032	3,196973	-0,066967	-1,013016	-0,165995	0,440939	0,070618	0,386144	-0,012153	0,246636	3,350249	-12,694999	-0,985647	-2,684122	-1,072970	-4,715219	26,251605	-0,274002	0,070618	0,386144	-0,012153	30,558962	-2,193228	-12,694999	0,070618	0,386144	-0,012153	30,558962	-2,193228	-12,694999
09:47:38,81	0,613032	3,196973	-0,066967	-1,013016	-0,165995	0,440939	0,070618	0,386144	-0,012153	0,246636	3,350249	-12,694999	-0,989280	-2,683607	-1,074157	-4,752414	26,238230	-0,269032	0,070618	0,386144	-0,012153	30,558962	-2,193228	-12,694999	0,070618	0,386144	-0,012153	30,558962	-2,193228	-12,694999
09:47:38,87	0,613032	3,196973	-0,066967	-1,013016	-0,165995	0,440939	0,071988	0,389549	-0,013339	0,039426	3,395967	-12,690029	-0,986265	-2,680101	-1,076871	-4,719934	26,279876	-0,265339	0,071988	0,389549	-0,013339	30,618999	-2,255058	-12,690029	0,071988	0,389549	-0,013339	30,618999	-2,255058	-12,690029
09:47:38,92	0,613032	3,196973	-0,066967	-1,013016	-0,165995	0,440939	0,067444	0,388691	-0,016054	0,136322	3,167011	-12,686336	-0,985109	-2,681469	-1,076088	-4,731809	26,271459	-0,261121	0,067444	0,388691	-0,016054	30,648582	-2,127350	-12,686336	0,067444	0,388691	-0,016054	30,648582	-2,127350	-12,686336
09:47:38,97	0,613032	3,196973	-0,066967	-1,013016	-0,165995	0,440939	0,068051	0,387006	-0,015271	0,210742	3,192487	-12,682118	-0,988704	-2,683990	-1,075728	-4,754093	26,222557	-0,292744	0,068051	0,387006	-0,015271	30,590690	-2,149506	-12,682118	0,068051	0,387006	-0,015271	30,590690	-2,149506	-12,682118
09:47:39,02	0,613032	3,196973	-0,066967	-1,013016	-0,165995	0,440939	0,064617	0,389836	-0,015697	0,036017	2,967838	-12,671119	-0,985843	-2,677080	-1,076514	-4,785518	26,270640	-0,250122	0,064617	0,389836	-0,015697	30,638121	-2,104620	-12,671119	0,064617	0,389836	-0,015697	30,638121	-2,104620	-12,671119
09:47:39,07	0,613032	3,196973	-0,066967	-1,013016	-0,165995	0,440939	0,073912	0,387038	-0,015240	0,203671	3,480279	-12,654027	-0,988068	-2,686529	-1,076057	-4,749222	26,275278	-0,233030	0,073912	0,387038	-0,015240	30,586142	-2,321817	-12,654027	0,073912	0,387038	-0,015240	30,586142	-2,321817	-12,654027
09:47:39,12	0,613032	3,196973	-0,066967	-1,013016	-0,165995	0,440939	0,073912	0,387038	-0,015240	0,203671	3,480279	-12,654027	-0,985746	-2,683193	-1,076097	-4,756599	26,264471	-0,266296	0,073912	0,387038	-0,015240	30,586142	-2,321817	-12,654027	0,073912	0,387038	-0,015240	30,586142	-2,321817	-12,654027
09:47:39,17	0,613032	3,196973	-0,066967	-1,013016	-0,165995	0,440939	0,069862	0,386695	-0,015280	0,208469	3,268705	-12,687293	-0,991616	-2,679694	-1,073780	-4,734482	26,242092	-0,269145	0,069862	0,386695	-0,015280	30,564000	-2,215482	-12,687293	0,069862	0,386695	-0,015280	30,564000	-2,215482	-12,687293
09:47:39,22	0,613032	3,196973	-0,066967	-1,013016	-0,165995	0,440939	0,066128	0,385410	-0,016823	0,297582	3,088041	-12,675597	-0,982766	-2,680602	-1,077640	-4,733748	26,277029	-0,254600	0,066128	0,385410	-0,016823	30,552253	-2,103017	-12,675597	0,066128	0,385410	-0,016823	30,552253	-2,103017	-12,675597
09:47:39,27	0,613032	3,196973	-0,066967	-1,013016	-0,165995	0,440939	0,068340	0,392360	-0,012991	-0,083289	3,177371	-12,707799	-0,989891	-2,679042	-1,073809	-4,765718	26,273032	-0,286801	0,068340	0,392360	-0,012991	30,716993	-2,187321	-12,707799	0,068340	0,392360	-0,012991	30,716993	-2,187321	-12,707799
09:47:39,32	0,613032	3,196973	-0,066967	-1,013016	-0,165995	0,440939	0,068340	0,392360	-0,012991	-0,083289	3,177371	-12,707799	-0,984503	-2,681624	-1,078010	-4,721435	26,281777	-0,240265	0,068340	0,392360	-0,012991	30,716993	-2,187321	-12,707799	0,068340	0,392360	-0,012991	30,716993	-2,187321	-12,707799
09:47:39,37	0,613032	3,196973	-0,066967	-1,013016	-0,165995	0,440939	0,067240	0,393024	-0,012604	-0,126177	3,118719	-12,698311	-0,981610	-2,676645	-1,074538	-4,738309	26,278116	-0,241083	0,067240	0,393024	-0,012604	30,726198	-2,159628	-12,698311	0,067240	0,393024	-0,012604	30,726198	-2,159628	-12,698311
09:47:39,42	0,613032	3,196973	-0,066967	-1,013016	-0,165995	0,440939	0,070125	0,383815	-0,011379	0,328811	3,304030	-12,685865	-0,983383	-2,684860	-1,072196	-4,752534	26,228159	-0,264868	0,070125	0,383815	-0,011379	30,458267	-2,200761	-12,685865	0,070125	0,383815	-0,011379	30,458267	-2,200761	-12,685865
09:47:39,47	0,613032	3,196973	-0,066967	-1,013016	-0,165995	0,440939	0,070125	0,383815	-0,011379	0,328811	3,304030	-12,685865	-0,990398	-2,683996	-1,073363	-4,714193	26,201376	-0,271339	0,070125	0,383815	-0,011379	30,458267	-2,200761	-12,685865	0,070125	0,383815	-0,011379	30,458267	-2,200761	-12,685865
09:47:39,52	0,613032	3,196973	-0,066967	-1,013016	-0,165995	0,440939	0,072884	0,390322	-0,012546	-0,013605	3,494106	-12,692337	-0,976962	-2,728775	-1,069473	-6,844700	25,663320	0,230530	0,072884	0,390322	-0,012546	30,626692	-2,227284	-12,692337	0,072884	0,390322	-0,012546	30,626692	-2,227284	-12,692337
09:47:39,57	0,613032	3,196973	-0,066967	-1,013016	-0,165995	0,440939	0,144453	0,334159	-0,015333	0,179702	2,965045	-11,790225	-0,977544	-2,774058	-1,076150	-9,758949	25,964896	0,630772	0,144453	0,334159	-0,015333	26,411194	-8,374505	-11,790225	0,144453	0,334159	-0,015333	26,411194	-8,374505	-11,790225
09:47:39,62	0,612970	3,196983	-0,067000	-1,013015	-0,166022	0,390974	0,153745	0,332242	-0,018771	0,376697	3,297303	-11,706502	-0,988281	-2,782962	-1,080832	-9,862256	26,042068	0,638824	0,153745	0,332242	-0,018771	26,457690	-8,771695	-11,706502	0,153745	0,332242	-0,018771	26,457690	-8,771695	-11,706502
09:47:39,67	0,612970	3,196983	-0,067000	-1,013015	-0,166022	0,390974	0,150508	0,342984	-0,021983	-0,173407	3,128235	-11,781975	-0,988214	-2,774890	-1,082800	-9,837428	26,132358	0,639022	0,150508	0,342984	-0,021983	26,750841	-8,686673	-11,781975	0,150508	0,342984	-0,021983	26,750841	-8,686673	-11,781975
09:47:39,72	0,612970	3,196983	-0,067000	-1,013015	-0,166022	0,390974	0,148625	0,335789	-0,018037	0,214128	3,071017	-11,755069	-0,981689	-2,784730	-1,078856	-9,836804	26,097483	0,644857	0,148625	0,335789	-0,018037	26,573570	-8,596052	-11,755069	0,148625	0,335789	-0,018037	26,573570	-8,596052	-11,755069
09:47:39,77	0,612970	3,196983	-0,067000	-1,013015	-0,166022	0,390974	0,155254	0,336813	-0,018078	0,125900	3,376042	-11,799954	-0,985243	-2,782085	-1,078895	-9,847299	26,113149	0,621043	0,155254	0,336813	-0,018078	26,565746	-8,811365	-11,799954	0,155254	0,336813	-0,018078	26,565746	-8,811365	-11,799954
09:47:39,82	0,612970	3,196983	-0,067000	-1,013015	-0,166022	0,390974	0,151483	0,336210	-0,018061	0,193964	3,187089	-11,779077	-0,982835	-2,779121	-1,078878	-9,822768	26,141357	0,641920	0,151483	0,336210	-0,018061	26,586453	-8,704292	-11,779077	0,151483	0,336210	-0,018061	26,586453	-8,704292	-11,779077
09:47:39,87	0,612970	3,196983	-0,067000	-1,013015	-0,166022	0,390974	0,155779	0,341232	-0,019247	-0,072775	3,401070	-11,794084	-0,989332	-2,780330	-1,080064	-9,833723	26,141244	0,626913	0,155779	0,341232	-0,019247	26,713971	-8,827577	-11,794084	0,155779	0,341232	-0,019247	26,713971	-8,827577	-11,794084
09:47:39,92	0,612970	3,196983	-0,067000	-1,013015	-0,166022	0,390974	0,155779	0,341232	-0,019247	-0,072775	3,401070	-11,794084	-0,982117	-2,783406	-1,078058	-9,780034	26,155182	0,645758	0,155779	0,341232	-0,019247	26,713971	-8,827577	-11,794084	0,155779	0,341232	-0,019247	26,713971	-8,827577	-11,794084
09:47:39,97	0,612970	3,196983	-0,067000	-1,013015	-0,166022	0,390974	0,154835	0,333446	-0,017241	0,371044	3,391521	-11,775239	-0,983003	-2,770506	-1,084616	-9,544864	26,007030	0,644346	0,154835	0,333446	-0,017241	26,546542	-8,763040	-11,775239	0,154835	0,333446	-0,017241	26,546542	-8,763040	-11,775239
09:47:40,02	0,612970	3,196983	-0,067000	-1,013015	-0,166022	0,390974	0,144107	0,340663	-0,023799	-0,014985	3,111375	-11,776651	-0,944185	-2,752709	-1,073376	-8,576131	24,171139	1,057761	0,144107	0,340663	-0,023799	26,727087	-8,200994	-11,776651	0,144107	0,340663	-0,023799	26,727087	-8,200994	-11,776651
09:47:40,07	0,612970	3,196983	-0,067000	-1,013015	-0,166022	0,390974	0,096201	0,303771	-0,003268	-0,170262	3,160689	-11,028641	-0,927101	-2,747465	-1,064086	-8,381658	22,940987	1,392356	0,096201	0,303771	-0,003268	23,675779	-4,391119	-11,028641	0,096201	0,303771	-0,003268	23,675779	-4,391119	-11,028641
09:47:40,12	0,612932	3,196994	-0,067000	-1,013016	-0,166004	0,340967	0,089653	0,295249	-0,008243	0,307508	2,845726	-10,960431	-0,916446	-2,746055	-1,069060	-8,342201	22,958179	1,460566	0,089653	0,295249	-0,008243	23,484559	-4,192001	-10,960431	0,089653	0,295249	-0,008243	23,484559	-4,192001	-10,960431
09:47:40,17	0,612932	3,196994	-0,067000	-1,013016	-0,166004	0,340967	0,094947	0,296076	-0,012891	0,291704	3,194783	-11,003633	-0,922789	-2,747315	-1,067099	-8,291003	22,974364	1,458081	0,094947	0,296076	-0,012891	23,533644	-4,258565	-11,003633	0,094947	0,296076	-0,012891	23,533644	-4,258565	-11,003633
09:47:40,22	0,612932	3,196994	-0,067000	-1,013016	-0,166004	0,340967	0,088840	0,298987	-0,007490	0,180882	2,803979	-10,993394	-0,919277	-2,743482	-1,068308	-8,307886	23,016599	1,427603	0,088840	0,298987	-0,007490	23,651367	-4,169958	-10,993394	0,088840	0,298987	-0,007490	23,651367	-4,169958	-10,993394
09:47:40,27	0,612932	3,196994	-0,067000	-1,013016	-0,166004	0,340967	0,091988	0,301740	-0,008243	0,062402	3,044821	-11,009720	-0,923236	-2,744832	-1,069060	-8,228738	22,999411	1,411277	0,091988	0,301740	-0,008243	23,749018	-4,176246	-11,009720	0,091988	0,301740	-0,008243	23,749018	-4,176246	-11,009720
09:47:40,32	0,612932	3,196994	-0,067000	-1,013016	-0,166004	0,340967	0,088301	0,301274	-0,008635	0,078111	2,807780	-10,973802	-0,920989	-2,741872	-1,069452	-8,272244	23,014689	1,447195	0,088301	0,301274	-0,008635	23,728147	-4,123858	-10,973802	0,088301	0,301274	-0,008635	23,728147	-4,123858	-10,973802
09:47:40,37	0,612932	3,196994	-0,067000	-1,013016	-0,166004	0,340967	0,099759	0,293224	-0,008965	0,494924	3,396519	-10,975320	-0,919746	-2,755819	-1,069782	-8,279241	23,016670	1,445677	0,099759	0,293224	-0,008965	23,513041	-4,434530	-10,975320	0,099759	0,293224	-0,008965	23,513041	-4,434530	-10,975320
09:47:40,42	0,612932	3,196994	-0,067000	-1,013016	-0,166004	0,340967	0,099759	0,293224	-0,008965	0,494924	3,396519	-10,975320	-0,920996	-2,746022	-1,069074	-8,285290	22,998674	1,416899	0,099759	0,293224	-0,008965	23,513041	-4,434530	-10,975320	0,099759	0,293224	-0,008965	23,513041	-4,434530	-10,975320
09:47:40,47	0,612932	3,196994	-0,067000	-1,013016	-0,166004	0,340967	0,094641	0,304311	-0,007074	-0,093311	3,190509	-11,002197	-0,926788	-2,745844	-1,067891	-8,233045	22,976447	1,418800	0,094641	0,304311	-0,007074	23,795097	-4,238788	-11,002197	0,094641	0,304311	-0,007074	23,795097	-4,238788	-11,002197
09:47:40,52	0,612932	3,196994	-0,067000	-1,013016	-0,166004	0,340967	0,086326	0,296704	-0,003961	0,380869	2,762711	-11,024293	-0,916043	-2,742446	-1,064778	-8,189763	23,042244	1,396705	0,086326	0,296704	-0,003961	23,672137	-4,013855	-11,024293	0,086326	0,296704	-0,003961	23,672137	-4,013855	-11,024293
09:47:40,57	0,612932	3,196994	-0,067000	-1,013016	-0,166004	0,340967	0,085705	0,300635	-0,011347	0,148016	2,700687	-10,981102	-0,919137	-2,739943	-1,072165	-8,229726	23,032497	1,439895	0,085705	0,300635	-0,011347	23,747897	-4,027136	-10,981102	0,085705	0,300635	-0,011347	23,747897	-4,027136	-10,981102
09:47:40,62	0,612932	3,196994	-0,067000	-1,013016	-0,166004	0,340967	0,092121	0,298177	-0,013275	0,282369	3,066979	-11,015704	-0,924508	-2,746093	-1,065948	-8,285538	23,021144	1,444173	0,092121	0,298177	-0,013275	23,689273	-4,164532	-11,015704	0,092121	0,298177	-0,013275	23,689273	-4,164532	-11,015704
09:47:40,67	0,612932	3,196994	-0,067000	-1,013016	-0,166004	0,340967	0,085770	0,298453	-0,007064	0,274858	2,729850	-10,998433	-0,917280	-2,741090	-1,067881	-8,200723	23,031198	1,422564	0,085770	0,298453	-0,007064	23,703449	-4,003100	-10,998433	0,085770	0,298453	-0,007064	23,703449	-4,003100	-10,998433
09:47:40,72	0,612932	3,196994	-0,067000	-1,013016	-0,166004	0,340967	0,094217	0,301140	-0,007461	0,102146	3,137418	-11,005012	-0,923830	-2,747062	-1,068278	-8,244646	23,018430	1,415985	0,094217	0,301140	-0,007461	23,741620	-4,258589	-11,005012	0,094217	0,301140	-0,007461	23,741620	-4,258589	-11,005012
09:47:40,77	0,612932	3,196994	-0,067000	-1,013016	-0,166004	0,340967	0,084950	0,302335	-0,005898	0,056826	2,710839	-10,985678	-0,920232	-2,738439	-1,066715	-8,188345	23,005386	1,435320	0,084950	0,302335	-0,005898	23,790160	-3,957746	-10,985678	0,084950	0,302335	-0,005898	23,790160	-3,957746	-10,985678
09:47:40,82	0,612932	3,196994	-0,067000	-1,013016	-0,166004	0,340967	0,094772	0,302059	-0,008993	0,081478	3,209370	-11,004727	-0,924904	-2,747083	-1,069811	-8,193773	23,020409	1,416270	0,094772	0,302059	-0,008993	23,793139	-4,230241	-11,004727	0,094772	0,302059	-0,008993	23,793139	-4,230241	-11,004727
09:47:40,87	0,612932	3,196994	-0,067000	-1,013016	-0,166004	0,340967	0,094772	0,302059	-0,008993	0,081478	3,209370	-11,004727	-0,924384	-2,746514	-1,068270	-8,236684	23,050244	1,426593	0,094772	0,302059	-0,008993	23,793139	-4,230241	-11,004727	0,094772	0,302059	-0,008993	23,793139	-4,230241	-11,004727
09:47:40,92	0,612932	3,196994	-0,067000	-1,013016	-0,166004	0,340967	0,094233	0,298919	-0,010152	0,292405	3,153984	-11,006757	-0,921915	-2,748186	-1,070969	-8,193632	23,075334	1,414241	0,094233	0,298919	-0,010152	23,757561	-4,243289	-11,006757	0,094233	0,298919	-0,010152	23,757561	-4,243289	-11,006757
09:47:40,98	0,612932	3,196994	-0,067000	-1,013016	-0,166004	0,340967	0,094233	0,298919	-0,010152	0,292405	3,153984	-11,006757	-0,926235	-2,746223	-1,068659	-8,269370	23,045223	1,450954	0,094233	0,298919	-0,010152	23,757561	-4,243289	-11,006757	0,094233	0,298919	-0,010152	23,757561	-4,243289	-11,006757
09:47:41,03	0,612932	3,196994	-0,067000	-1,013016	-0,166004	0,340967	0,089091	0,296547	-0,006669	0,382241	2,870924	-10,998269	-0,922555	-2,750682	-1,069051	-8,227422	23,065168	1,388388	0,089091	0,296547	-0,006669	23,661164	-4,122707	-10,998269	0,089091	0,296547	-0,006669	23,661164	-4,122707	-10,998269
09:47:41,08	0,612932	3,196994	-0,067000	-1,013016	-0,166004	0,340967	0,091668	0,303977	-0,006745	-0,010492	2,964496	-11,051770	-0,920236	-2,742917	-1,067885	-8,208887	23,025045	1,416827	0,091668	0,303977	-0,006745	23,851715	-4,231471	-11,051770	0,091668	0,303977	-0,006745	23,851715	-4,231471	-11,051770
09:47:41,13	0,612932	3,196994	-0,067000	-1,013016	-0,166004	0,340967	0,091668	0,303977	-0,006745	-0,010492	2,964496	-11,051770	-0,926190	-2,749663	-1,070997	-8,250926	23,025824	1,412302	0,091668	0,303977	-0,006745	23,851715	-4,231471	-11,051770	0,091668	0,303977	-0,006745	23,851715	-4,231471	-11,051770
09:47:41,18	0,612932	3,196994	-0,067000	-1,013016	-0,166004	0,340967	0,083833	0,299467	-0,007055	0,266397	2,647641	-10,997560	-0,917189	-2,738907	-1,067872	-8,162597	23,060248	1,423438	0,083833	0,299467	-0,007055	23,774518	-3,933288	-10,997560	0,083833	0,299467	-0,007055	23,774518	-3,933288	-10,997560
09:47:41,23	0,612932	3,196994	-0,067000	-1,013016	-0,166004	0,340967	0,090165	0,306083	-0,006287	-0,109780	2,964904	-10,990624	-0,926085	-2,741082	-1,067105	-8,189044	23,038421	1,430373	0,090165	0,306083	-0,006287	23,917725	-4,113070	-10,990624	0,090165	0,306083	-0,006287	23,917725	-4,113070	-10,990624
09:47:41,28	0,612932	3,196994	-0,067000	-1,013016	-0,166004	0,340967	0,091081	0,302857	-0,007863	0,060074	2,985354	-11,022809	-0,923750	-2,743488	-1,068681	-8,211514	23,053849	1,398188	0,091081	0,302857	-0,007863	23,834375	-4,164513	-11,022809	0,091081	0,302857	-0,007863	23,834375	-4,164513	-11,022809
09:47:41,33	0,612932	3,196994	-0,067000	-1,013016	-0,166004	0,340967	0,092008	0,299850	-0,006625	0,248361	3,048414	-10,962620	-0,921609	-2,745794	-1,067443	-8,182683	23,074041	1,458377	0,092008	0,299850	-0,006625	23,786580	-4,174199	-10,962620	0,092008	0,299850	-0,006625	23,786580	-4,174199	-10,962620
09:47:41,38	0,612932	3,196994	-0,067000	-1,013016	-0,166004	0,340967	0,092008	0,299850	-0,006625	0,248361	3,048414	-10,962620	-0,917824	-2,740566	-1,070609	-8,181503	23,049916	1,405230	0,092008	0,299850	-0,006625	23,786580	-4,174199	-10,962620	0,092008	0,299850	-0,006625	23,786580	-4,174199	-10,962620
09:47:41,43	0,612932	3,196994	-0,067000	-1,013016	-0,166004	0,340967	0,085588	0,299186	-0,009792	0,262571	2,727662	-11,015767	-0,925594	-2,747088	-1,070610	-8,250738	23,055497	1,423191	0,085588	0,299186	-0,009792	23,748689	-3,990986	-11,015767	0,085588	0,299186	-0,009792	23,748689	-3,990986	-11,015767
09:47:41,48	0,612932	3,196994	-0,067000	-1,013016	-0,166004	0,340967	0,095121	0,302654	-0,009793	0,052450	3,160638	-10,997806	-0,927352	-2,748154	-1,064037	-8,277961	23,089564	1,391029	0,095121	0,302654	-0,009793	23,810808	-4,306364	-10,997806	0,095121	0,302654	-0,009793	23,810808	-4,306364	-10,997806
09:47:41,53	0,612932	3,196994	-0,067000	-1,013016	-0,166004	0,340967	0,142828	0,269946	-0,001977	0,246711	3,090041	-10,505999	-0,921121	-2,804757	-1,062795	-11,213547	23,026458	1,914998	0,142828	0,269946	-0,001977	21,437494	-8,121941	-10,505999	0,142828	0,269946	-0,001977	21,437494	-8,121941	-10,505999
09:47:41,58	0,612932	3,196994	-0,067000	-1,013016	-0,166004	0,340967	0,142828	0,269946	-0,001977	0,246711	3,090041	-10,505999	-0,909467	-2,829624	-1,078054	-12,339151	22,174430	2,299341	0,142828	0,269946	-0,001977	21,437494	-8,121941	-10,505999	0,142828	0,269946	-0,001977	21,437494	-8,121941	-10,505999
09:47:41,63	0,612962	3,196996	-0,066995	-1,012997	-0,166008	0,290959	0,158536	0,247420	-0,017237	0,117413	3,358058	-10,121656	-0,904890	-2,825233	-1,074584	-12,462246	22,377063	2,354880	0,158536	0,247420	-0,017237	19,539861	-9,086984	-10,121656	0,158536	0,247420	-0,017237	19,539861	-9,086984	-10,121656
09:47:41,68	0,612962	3,196996	-0,066995	-1,012997	-0,166008	0,290959	0,161081	0,247338	-0,017268	0,271873	3,292092	-10,113841	-0,910668	-2,831869	-1,078086	-12,435792	22,403671	2,307156	0,161081	0,247338	-0,017268	19,687902	-9,352744	-10,113841	0,161081	0,247338	-0,017268	19,687902	-9,352744	-10,113841
09:47:41,73	0,612962	3,196996	-0,066995	-1,012997	-0,166008	0,290959	0,151995	0,251238	-0,016523	0,119714	2,789277	-10,101044	-0,909504	-2,822051	-1,077340	-12,436763	22,462738	2,319953	0,151995	0,251238	-0,016523	19,841933	-9,142356	-10,101044	0,151995	0,251238	-0,016523	19,841933	-9,142356	-10,101044
09:47:41,78	0,612962	3,196996	-0,066995	-1,012997	-0,166008	0,290959	0,157379	0,247311	-0,014528	0,324179	3,119535	-10,099521	-0,915897	-2,827544	-1,076536	-12,404699	22,440219	2,316493	0,157379	0,247311	-0,014528	19,738126	-9,234707	-10,099521	0,157379	0,247311	-0,014528	19,738126	-9,234707	-10,099521
09:47:41,83	0,612962	3,196996	-0,066995	-1,012997	-0,166008	0,290959	0,157379	0,247311	-0,014528	0,324179	3,119535	-10,099521	-0,905945	-2,823686	-1,076949	-12,415596	22,411265	2,293995	0,157379	0,247311	-0,014528	19,738126	-9,234707	-10,099521	0,157379	0,247311	-0,014528	19,738126	-9,234707	-10,099521
09:47:41,88	0,612962	3,196996	-0,066995	-1,012997	-0,166008	0,290959	0,160577	0,248151	-0,014550	0,262198	3,310699	-10,144899	-0,911121	-2,831026	-1,075367	-12,380697	22,409508	2,276099	0,160577	0,248151	-0,014550	19,742048	-9,294603	-10,144899	0,160577	0,248151	-0,014550	19,742048	-9,294603	-10,144899
09:47:41,93	0,612962	3,196996	-0,066995	-1,012997	-0,166008	0,290959	0,160736	0,243950	-0,013730	0,512376	3,294860	-10,105036	-0,907561	-2,833264	-1,074547	-12,385695	22,449006	2,315961	0,160736	0,243950	-0,013730	19,662420	-9,322879	-10,105036	0,160736	0,243950	-0,013730	19,662420	-9,322879	-10,105036
09:47:41,98	0,612962	3,196996	-0,066995	-1,012997	-0,166008	0,290959	0,160736	0,243950	-0,013730	0,512376	3,294860	-10,105036	-0,914113	-2,825553	-1,078476	-12,395957	22,464569	2,323812	0,160736	0,243950	-0,013730	19,662420	-9,322879	-10,105036	0,160736	0,243950	-0,013730	19,662420	-9,322879	-10,105036
09:47:42,03	0,612962	3,196996	-0,066995	-1,012997	-0,166008	0,290959	0,157334	0,253480	-0,017659	0,025167	3,101289	-10,097185	-0,862360	-2,791647	-1,052792	-10,328328	19,857498	2,726137	0,157334	0,253480	-0,017659	19,923310	-9,249395	-10,097185	0,157334	0,253480	-0,017659	19,923310	-9,249395	-10,097185
09:47:42,08	0,612962	3,196996	-0,066995	-1,012997	-0,166008	0,290959	0,102093	0,225613	0,008025	0,250234	3,322943	-9,694860	-0,855583	-2,818435	-1,065199	-12,067794	19,731478	3,146872	0,102093	0,225613	0,008025	17,960882	-4,691372	-9,694860	0,102093	0,225613	0,008025	17,960882	-4,691372	-9,694860
09:47:42,13	0,612924	3,196919	-0,066975	-1,012998	-0,165991	0,240937	0,121904	0,206349	-0,004382	0,273085	2,909700	-9,274125	-0,854115	-2,818058	-1,069416	-11,965102	19,855766	3,162364	0,121904	0,206349	-0,004382	16,471520	-6,659772	-9,274125	0,121904	0,206349	-0,004382	16,471520	-6,659772	-9,274125
09:47:42,18	0,612924	3,196919	-0,066975	-1,012998	-0,165991	0,240937	0,122562	0,211017	-0,008643	0,170753	3,022236	-9,319257	-0,859954	-2,816671	-1,069460	-11,929762	19,813884	3,101740	0,122562	0,211017	-0,008643	16,735593	-6,598865	-9,319257	0,122562	0,211017	-0,008643	16,735593	-6,598865	-9,319257
09:47:42,23	0,612924	3,196919	-0,066975	-1,012998	-0,165991	0,240937	0,116864	0,210170	-0,008660	0,267054	2,712535	-9,330978	-0,856372	-2,812160	-1,069477	-11,915267	19,865860	3,090019	0,116864	0,210170	-0,008660	16,765408	-6,461317	-9,330978	0,116864	0,210170	-0,008660	16,765408	-6,461317	-9,330978
09:47:42,28	0,612924	3,196919	-0,066975	-1,012998	-0,165991	0,240937	0,122519	0,212177	-0,009766	0,161634	3,098372	-9,314601	-0,860938	-2,816054	-1,070583	-11,836310	19,819070	3,106396	0,122519	0,212177	-0,009766	16,817558	-6,519403	-9,314601	0,122519	0,212177	-0,009766	16,817558	-6,519403	-9,314601
09:47:42,33	0,612924	3,196919	-0,066975	-1,012998	-0,165991	0,240937	0,112438	0,206351	-0,006666	0,478081	2,616539	-9,338859	-0,850851	-2,810237	-1,067483	-11,792843	19,809532	3,082138	0,112438	0,206351	-0,006666	16,676631	-6,209828	-9,338859	0,112438	0,206351	-0,006666	16,676631	-6,209828	-9,338859
09:47:42,38	0,612924	3,196919	-0,066975	-1,012998	-0,165991	0,240937	0,118183	0,213939	-0,011705	0,111635	2,885972	-9,302318	-0,860295	-2,811418	-1,072522	-11,804168	19,848552	3,118679	0,118183	0,213939	-0,011705	16,905843	-6,391394	-9,302318	0,118183	0,213939	-0,011705	16,905843	-6,391394	-9,302318
09:47:42,43	0,612924	3,196919	-0,066975	-1,012998	-0,165991	0,240937	0,118183	0,213939	-0,011705	0,111635	2,885972	-9,302318	-0,856030	-2,815769	-1,071315	-11,750322	19,840026	3,107519	0,118183	0,213939	-0,011705	16,905843	-6,391394	-9,302318	0,118183	0,213939	-0,011705	16,905843	-6,391394	-9,302318
09:47:42,48	0,612924	3,196919	-0,066975	-1,012998	-0,165991	0,240937	0,119818	0,208070	-0,010498	0,436364	3,021913	-9,313478	-0,852513	-2,808437	-1,072101	-11,728291	19,817263	3,118428	0,119818	0,208070	-0,010498	16,769853	-6,383839	-9,313478	0,119818	0,208070	-0,010498	16,769853	-6,383839	-9,313478
09:47:42,53	0,612924	3,196919	-0,066975	-1,012998	-0,165991	0,240937	0,117127	0,211649	-0,004293	0,260924	2,878226	-9,306921	-0,857784	-2,811649	-1,065110	-11,748232	19,851139	3,114076	0,117127	0,211649	-0,004293	16,875367	-6,316269	-9,306921	0,117127	0,211649	-0,004293	16,875367	-6,316269	-9,306921
09:47:42,58	0,612924	3,196919	-0,066975	-1,012998	-0,165991	0,240937	0,118895	0,210565	-0,008917	0,312748	3,020615	-9,291230	-0,857729	-2,813721	-1,069734	-11,706785	19,821951	3,129767	0,118895	0,210565	-0,008917	16,842081	-6,312615	-9,291230	0,118895	0,210565	-0,008917	16,842081	-6,312615	-9,291230
09:47:42,63	0,612924	3,196919	-0,066975	-1,012998	-0,165991	0,240937	0,111385	0,212793	-0,003901	0,223993	2,648226	-9,316902	-0,851093	-2,809825	-1,067396	-11,638150	19,841313	3,105758	0,111385	0,212793	-0,003901	16,928271	-6,095459	-9,316902	0,111385	0,212793	-0,003901	16,928271	-6,095459	-9,316902
09:47:42,68	0,612924	3,196919	-0,066975	-1,012998	-0,165991	0,240937	0,120443	0,212327	-0,006997	0,207143	3,140132	-9,337758	-0,860029	-2,814181	-1,067815	-11,680006	19,790347	3,083239	0,120443	0,212327	-0,006997	16,874794	-6,314658	-9,337758	0,120443	0,212327	-0,006997	16,874794	-6,314658	-9,337758
09:47:42,73	0,612924	3,196919	-0,066975	-1,012998	-0,165991	0,240937	0,115178	0,210357	-0,007741	0,408241	2,912637	-9,334948	-0,855691	-2,810607	-1,068559	-11,590587	19,852678	3,086049	0,115178	0,210357	-0,007741	16,921296	-6,128867	-9,334948	0,115178	0,210357	-0,007741	16,921296	-6,128867	-9,334948
09:47:42,78	0,612924	3,196919	-0,066975	-1,012998	-0,165991	0,240937	0,118585	0,218810	-0,007404	-0,084131	3,029328	-9,331366	-0,864715	-2,809331	-1,068222	-11,669367	19,837147	3,089631	0,118585	0,218810	-0,007404	17,092448	-6,279607	-9,331366	0,118585	0,218810	-0,007404	17,092448	-6,279607	-9,331366
09:47:42,83	0,612924	3,196919	-0,066975	-1,012998	-0,165991	0,240937	0,114770	0,209292	-0,009685	0,424929	2,906367	-9,334844	-0,854564	-2,810786	-1,070502	-11,596970	19,811680	3,086153	0,114770	0,209292	-0,009685	16,854374	-6,103072	-9,334844	0,114770	0,209292	-0,009685	16,854374	-6,103072	-9,334844
09:47:42,88	0,612924	3,196919	-0,066975	-1,012998	-0,165991	0,240937	0,113449	0,217549	-0,009695	-0,012270	2,863773	-9,316626	-0,861054	-2,805513	-1,070512	-11,578287	19,791816	3,104371	0,113449	0,217549	-0,009695	17,065310	-6,041947	-9,316626	0,113449	0,217549	-0,009695	17,065310	-6,041947	-9,316626
09:47:42,93	0,612924	3,196919	-0,066975	-1,012998	-0,165991	0,240937	0,114681	0,207197	-0,007709	0,558765	2,928024	-9,321427	-0,852705	-2,811756	-1,068526	-11,561773	19,820086	3,099570	0,114681	0,207197	-0,007709	16,823725	-6,074439	-9,321427	0,114681	0,207197	-0,007709	16,823725	-6,074439	-9,321427
09:47:42,99	0,612924	3,196919	-0,066975	-1,012998	-0,165991	0,240937	0,114681	0,207197	-0,007709	0,558765	2,928024	-9,321427	-0,855080	-2,813195	-1,069688	-11,568272	19,811254	3,104283	0,114681	0,207197	-0,007709	16,823725	-6,074439	-9,321427	0,114681	0,207197	-0,007709	16,823725	-6,074439	-9,321427
09:47:43,04	0,612924	3,196919	-0,066975	-1,012998	-0,165991	0,240937	0,117115	0,208534	-0,008871	0,478338	3,053365	-9,316715	-0,860481	-2,811887	-1,069350	-11,607224	19,789536	3,078816	0,117115	0,208534	-0,008871	16,848260	-6,140144	-9,316715	0,117115	0,208534	-0,008871	16,848260	-6,140144	-9,316715
09:47:43,09	0,612924	3,196919	-0,066975	-1,012998	-0,165991	0,240937	0,107115	0,210816	-0,008113	0,398196	2,575712	-9,325075	-0,852056	-2,803394	-1,068930	-11,512347	19,823421	3,095923	0,107115	0,210816	-0,008113	16,947220	-5,832794	-9,325075	0,107115	0,210816	-0,008113	16,947220	-5,832794	-9,325075
09:47:43,14	0,612924	3,196919	-0,066975	-1,012998	-0,165991	0,240937	0,116733	0,210874	-0,006567	0,277375	3,075022	-9,340418	-0,856915	-2,811695	-1,067384	-11,571958	19,721825	3,080579	0,116733	0,210874	-0,006567	16,830975	-6,088499	-9,340418	0,116733	0,210874	-0,006567	16,830975	-6,088499	-9,340418
09:47:43,19	0,612924	3,196919	-0,066975	-1,012998	-0,165991	0,240937	0,108553	0,210688	-0,008873	0,370651	2,676671	-9,311801	-0,852665	-2,804704	-1,069690	-11,506787	19,780731	3,109196	0,108553	0,210688	-0,008873	16,909644	-5,844752	-9,311801	0,108553	0,210688	-0,008873	16,909644	-5,844752	-9,311801
09:47:43,24	0,612924	3,196919	-0,066975	-1,012998	-0,165991	0,240937	0,108553	0,210688	-0,008873	0,370651	2,676671	-9,311801	-0,856749	-2,806243	-1,069304	-11,508198	19,822015	3,104519	0,108553	0,210688	-0,008873	16,909644	-5,844752	-9,311801	0,108553	0,210688	-0,008873	16,909644	-5,844752	-9,311801
09:47:43,29	0,612924	3,196919	-0,066975	-1,012998	-0,165991	0,240937	0,111928	0,213455	-0,008487	0,261805	2,830319	-9,316478	-0,858591	-2,809701	-1,070469	-11,529265	19,762004	3,102691	0,111928	0,213455	-0,008487	17,018021	-5,956061	-9,316478	0,111928	0,213455	-0,008487	17,018021	-5,956061	-9,316478
09:47:43,34	0,612924	3,196919	-0,066975	-1,012998	-0,165991	0,240937	0,115472	0,211318	-0,006528	0,380808	3,034263	-9,333117	-0,856670	-2,810381	-1,067346	-11,487211	19,819022	3,087880	0,115472	0,211318	-0,006528	16,969304	-6,030297	-9,333117	0,115472	0,211318	-0,006528	16,969304	-6,030297	-9,333117
09:47:43,39	0,612924	3,196919	-0,066975	-1,012998	-0,165991	0,240937	0,115472	0,211318	-0,006528	0,380808	3,034263	-9,333117	-0,857983	-2,812728	-1,067774	-11,542867	19,772511	3,057577	0,115472	0,211318	-0,006528	16,969304	-6,030297	-9,333117	0,115472	0,211318	-0,006528	16,969304	-6,030297	-9,333117
09:47:43,44	0,612924	3,196919	-0,066975	-1,012998	-0,165991	0,240937	0,118162	0,211282	-0,006957	0,314617	3,149178	-9,363420	-0,852038	-2,806111	-1,070097	-11,507674	19,813779	3,076495	0,118162	0,211282	-0,006957	16,900219	-6,126514	-9,363420	0,118162	0,211282	-0,006957	16,900219	-6,126514	-9,363420
09:47:43,49	0,612924	3,196919	-0,066975	-1,012998	-0,165991	0,240937	0,109459	0,209441	-0,009280	0,463658	2,706466	-9,344502	-0,851295	-2,809008	-1,072535	-11,520987	19,793097	3,097340	0,109459	0,209441	-0,009280	16,904782	-5,886042	-9,344502	0,109459	0,209441	-0,009280	16,904782	-5,886042	-9,344502
09:47:43,54	0,612924	3,196919	-0,066975	-1,012998	-0,165991	0,240937	0,111596	0,207350	-0,011718	0,547829	2,816418	-9,323657	-0,832711	-2,837627	-1,066429	-13,190110	18,887785	3,588679	0,111596	0,207350	-0,011718	16,824800	-5,943868	-9,323657	0,111596	0,207350	-0,011718	16,824800	-5,943868	-9,323657
09:47:43,59	0,612924	3,196919	-0,066975	-1,012998	-0,165991	0,240937	0,127089	0,176946	-0,005612	0,510234	2,629205	-8,832318	-0,829502	-2,853594	-1,078751	-13,652261	18,267981	3,923264	0,127089	0,176946	-0,005612	14,400519	-7,347279	-8,832318	0,127089	0,176946	-0,005612	14,400519	-7,347279	-8,832318
09:47:43,64	0,612897	3,197016	-0,066986	-1,013028	-0,166024	0,190972	0,139312	0,166184	-0,017933	0,302042	3,174455	-8,497734	-0,826238	-2,843573	-1,077200	-13,533685	18,413073	3,898729	0,139312	0,166184	-0,017933	13,347471	-7,761513	-8,497734	0,139312	0,166184	-0,017933	13,347471	-7,761513	-8,497734
09:47:43,69	0,612897	3,197016	-0,066986	-1,013028	-0,166024	0,190972	0,134606	0,165588	-0,020602	0,562760	3,025283	-8,531003	-0,826633	-2,849816	-1,081419	-13,454664	18,419147	3,889994	0,134606	0,165588	-0,020602	13,561383	-7,541263	-8,531003	0,134606	0,165588	-0,020602	13,561383	-7,541263	-8,531003
09:47:43,74	0,612897	3,197016	-0,066986	-1,013028	-0,166024	0,190972	0,130088	0,171616	-0,017528	0,264930	2,778711	-8,531714	-0,829595	-2,842889	-1,078345	-13,456925	18,438535	3,889283	0,130088	0,171616	-0,017528	13,736801	-7,433195	-8,531714	0,130088	0,171616	-0,017528	13,736801	-7,433195	-8,531714
09:47:43,79	0,612897	3,197016	-0,066986	-1,013028	-0,166024	0,190972	0,130088	0,171616	-0,017528	0,264930	2,778711	-8,531714	-0,829978	-2,848952	-1,078687	-13,394133	18,486870	3,879738	0,130088	0,171616	-0,017528	13,736801	-7,433195	-8,531714	0,130088	0,171616	-0,017528	13,736801	-7,433195	-8,531714
09:47:43,84	0,612897	3,197016	-0,066986	-1,013028	-0,166024	0,190972	0,135530	0,168917	-0,017869	0,478566	3,091891	-8,541259	-0,831948	-2,846033	-1,079503	-13,471438	18,468722	3,895076	0,135530	0,168917	-0,017869	13,738517	-7,547189	-8,541259	0,135530	0,168917	-0,017869	13,738517	-7,547189	-8,541259
09:47:43,89	0,612897	3,197016	-0,066986	-1,013028	-0,166024	0,190972	0,133987	0,172082	-0,018686	0,259583	2,953806	-8,525921	-0,834746	-2,847528	-1,077551	-13,404069	18,439825	3,862494	0,133987	0,172082	-0,018686	13,768037	-7,564187	-8,525921	0,133987	0,172082	-0,018686	13,768037	-7,564187	-8,525921
09:47:43,94	0,612897	3,197016	-0,066986	-1,013028	-0,166024	0,190972	0,136681	0,173758	-0,016733	0,181111	3,166683	-8,558503	-0,824681	-2,840329	-1,077523	-13,377788	18,501593	3,905755	0,125413	0,168641	-0,016706	13,752132	-7,272306	-8,515243	0,125413	0,168641	-0,016706	13,752132	-7,272306	-8,515243
09:47:43,99	0,612897	3,197016	-0,066986	-1,013028	-0,166024	0,190972	0,130263	0,171088	-0,018584	0,354130	2,972625	-8,505209	-0,829225	-2,843305	-1,079401	-13,265988	18,399573	3,915788	0,130263	0,171088	-0,018584	13,784527	-7,252984	-8,505209	0,130263	0,171088	-0,018584	13,784527	-7,252984	-8,505209
09:47:44,04	0,612897	3,197016	-0,066986	-1,013028	-0,166024	0,190972	0,130263	0,171088	-0,018584	0,354130	2,972625	-8,505209	-0,786340	-2,809586	-1,058700	-11,718682	16,442404	4,234312	0,130263	0,171088	-0,018584	13,784527	-7,252984	-8,505209	0,130263	0,171088	-0,018584	13,784527	-7,252984	-8,505209
09:47:44,09	0,612897	3,197016	-0,066986	-1,013028	-0,166024	0,190972	0,133068	0,131583	-0,010954	0,725331	2,984364	-7,796018	-0,796415	-2,865487	-1,071771	-14,223693	17,009056	4,624979	0,133068	0,131583	-0,010954	11,054562	-7,461464	-7,796018	0,133068	0,131583	-0,010954	11,054562	-7,461464	-7,796018
09:47:44,14	0,612943	3,196974	-0,066989	-1,013012	-0,165996	0,140979	0,133068	0,131583	-0,010954	0,725331	2,984364	-7,796018	-0,800925	-2,851674	-1,079189	-14,104524	17,074519	4,597719	0,133068	0,131583	-0,010954	11,054562	-7,461464	-7,796018	0,133068	0,131583	-0,010954	11,054562	-7,461464	-7,796018
09:47:44,19	0,612943	3,196974	-0,066989	-1,013012	-0,165996	0,140979	0,120991	0,137459	-0,019149	0,609904	2,440394	-7,864198	-0,797767	-2,859552	-1,081459	-14,038894	17,120029	4,589570	0,120991	0,137459	-0,019149	11,400461	-7,057419	-7,864198	0,120991	0,137459	-0,019149	11,400461	-7,057419	-7,864198
09:47:44,24	0,612943	3,196974	-0,066989	-1,013012	-0,165996	0,140979	0,128369	0,143907	-0,017172	0,304737	2,875581	-7,858385	-0,804739	-2,855255	-1,077990	-13,996159	17,132060	4,562612	0,128369	0,143907	-0,017172	11,601458	-7,201399	-7,858385	0,128369	0,143907	-0,017172	11,601458	-7,201399	-7,858385
09:47:44,29	0,612943	3,196974	-0,066989	-1,013012	-0,165996	0,140979	0,125929	0,142757	-0,018348	0,335996	2,700991	-7,832290	-0,795421	-2,852102	-1,079945	-14,033279	17,131752	4,571096	0,125929	0,142757	-0,018348	11,542420	-7,184406	-7,832290	0,125929	0,142757	-0,018348	11,542420	-7,184406	-7,832290
09:47:44,34	0,612943	3,196974	-0,066989	-1,013012	-0,165996	0,140979	0,118980	0,138497	-0,019126	0,611549	2,354555	-7,848532	-0,795359	-2,849829	-1,079944	-14,011813	17,170535	4,572465	0,118980	0,138497	-0,019126	11,483587	-6,985384	-7,848532	0,118980	0,138497	-0,019126	11,483587	-6,985384	-7,848532
09:47:44,39	0,612943	3,196974	-0,066989	-1,013012	-0,165996	0,140979	0,125850	0,146094	-0,018750	0,205915	2,713683	-7,855942	-0,805374	-2,851980	-1,079567	-14,015474	17,160432	4,565055	0,125850	0,146094	-0,018750	11,674333	-7,165561	-7,855942	0,125850	0,146094	-0,018750	11,674333	-7,165561	-7,855942
09:47:44,44	0,612943	3,196974	-0,066989	-1,013012	-0,165996	0,140979	0,125850	0,146094	-0,018750	0,205915	2,713683	-7,855942	-0,804751	-2,852802	-1,078759	-14,008101	17,183848	4,594295	0,125850	0,146094	-0,018750	11,674333	-7,165561	-7,855942	0,125850	0,146094	-0,018750	11,674333	-7,165561	-7,855942
09:47:44,49	0,612943	3,196974	-0,066989	-1,013012	-0,165996	0,140979	0,126250	0,145144	-0,017942	0,279291	2,729166	-7,826702	-0,796426	-2,858186	-1,083763	-13,982336	17,202161	4,598301	0,126250	0,145144	-0,017942	11,673118	-7,181488	-7,826702	0,126250	0,145144	-0,017942	11,673118	-7,181488	-7,826702
09:47:44,54	0,612943	3,196974	-0,066989	-1,013012	-0,165996	0,140979	0,125265	0,139598	-0,018737	0,520470	2,715029	-7,876032	-0,799455	-2,854721	-1,079554	-13,999570	17,124400	4,544965	0,125265	0,139598	-0,018737	11,478929	-7,118258	-7,876032	0,125265	0,139598	-0,018737	11,478929	-7,118258	-7,876032
09:47:44,59	0,612943	3,196974	-0,066989	-1,013012	-0,165996	0,140979	0,125265	0,139598	-0,018737	0,520470	2,715029	-7,876032	-0,796453	-2,851005	-1,081828	-13,972153	17,188870	4,621880	0,120545	0,138856	-0,021011	11,528814	-7,001677	-7,799117	0,120545	0,138856	-0,021011	11,528814	-7,001677	-7,799117
09:47:44,64	0,612943	3,196974	-0,066989	-1,013012	-0,165996	0,140979	0,128491	0,136378	-0,018318	0,701507	2,851425	-7,851422	-0,798279	-2,859125	-1,079136	-14,019925	17,151857	4,569575	0,128491	0,136378	-0,018318	11,407201	-7,235103	-7,851422	0,128491	0,136378	-0,018318	11,407201	-7,235103	-7,851422
09:47:44,69	0,612943	3,196974	-0,066989	-1,013012	-0,165996	0,140979	0,123477	0,139807	-0,020251	0,539283	2,685487	-7,856271	-0,798742	-2,853069	-1,081068	-13,929805	17,118383	4,564726	0,123477	0,139807	-0,020251	11,514134	-7,007453	-7,856271	0,123477	0,139807	-0,020251	11,514134	-7,007453	-7,856271
09:47:44,74	0,612943	3,196974	-0,066989	-1,013012	-0,165996	0,140979	0,120057	0,139804	-0,015239	0,589353	2,408928	-7,859842	-0,797030	-2,850109	-1,076056	-13,990348	17,210985	4,561155	0,120057	0,139804	-0,015239	11,563983	-7,015562	-7,859842	0,120057	0,139804	-0,015239	11,563983	-7,015562	-7,859842
09:47:44,79	0,612943	3,196974	-0,066989	-1,013012	-0,165996	0,140979	0,120057	0,139804	-0,015239	0,589353	2,408928	-7,859842	-0,798031	-2,850620	-1,081059	-13,902310	17,222630	4,573108	0,120057	0,139804	-0,015239	11,563983	-7,015562	-7,859842	0,120057	0,139804	-0,015239	11,563983	-7,015562	-7,859842
09:47:44,84	0,612943	3,196974	-0,066989	-1,013012	-0,165996	0,140979	0,121001	0,140416	-0,020242	0,611640	2,528435	-7,847889	-0,796982	-2,856365	-1,081466	-13,956433	17,156020	4,546882	0,125451	0,136634	-0,020649	11,449341	-7,101653	-7,874115	0,125451	0,136634	-0,020649	11,449341	-7,101653	-7,874115
09:47:44,89	0,612943	3,196974	-0,066989	-1,013012	-0,165996	0,140979	0,121011	0,138474	-0,018326	0,686616	2,486533	-7,862977	-0,796354	-2,851599	-1,079143	-13,952035	17,221295	4,558020	0,121011	0,138474	-0,018326	11,556814	-7,012803	-7,862977	0,121011	0,138474	-0,018326	11,556814	-7,012803	-7,862977
09:47:44,94	0,612943	3,196974	-0,066989	-1,013012	-0,165996	0,140979	0,121011	0,138474	-0,018326	0,686616	2,486533	-7,862977	-0,796273	-2,853624	-1,078732	-13,921583	17,224649	4,557278	0,121011	0,138474	-0,018326	11,556814	-7,012803	-7,862977	0,121011	0,138474	-0,018326	11,556814	-7,012803	-7,862977
09:47:45,00	0,612943	3,196974	-0,066989	-1,013012	-0,165996	0,140979	0,122723	0,137391	-0,017915	0,761033	2,600291	-7,863719	-0,799824	-2,847633	-1,078386	-13,922518	17,243392	4,543417	0,122723	0,137391	-0,017915	11,546260	-7,033497	-7,863719	0,122723	0,137391	-0,017915	11,546260	-7,033497	-7,863719
09:47:45,05	0,612943	3,196974	-0,066989	-1,013012	-0,165996	0,140979	0,119311	0,143463	-0,017569	0,461101	2,412646	-7,877580	-0,800396	-2,857441	-1,081047	-13,921919	17,214121	4,566764	0,119311	0,143463	-0,017569	11,722908	-6,953240	-7,877580	0,119311	0,143463	-0,017569	11,722908	-6,953240	-7,877580
09:47:45,10	0,612943	3,196974	-0,066989	-1,013012	-0,165996	0,140979	0,128090	0,139054	-0,020229	0,665319	2,884329	-7,854233	-0,802873	-2,851316	-1,078746	-13,973416	17,243934	4,596400	0,128090	0,139054	-0,020229	11,581020	-7,170740	-7,854233	0,128090	0,139054	-0,020229	11,581020	-7,170740	-7,854233
09:47:45,15	0,612943	3,196974	-0,066989	-1,013012	-0,165996	0,140979	0,124025	0,144261	-0,017929	0,394603	2,613424	-7,824597	-0,795735	-2,850615	-1,079515	-13,930591	17,215359	4,572624	0,124025	0,144261	-0,017929	11,719088	-7,122511	-7,824597	0,124025	0,144261	-0,017929	11,719088	-7,122511	-7,824597
09:47:45,20	0,612943	3,196974	-0,066989	-1,013012	-0,165996	0,140979	0,119848	0,138430	-0,018697	0,694501	2,447623	-7,848373	-0,797478	-2,857094	-1,081063	-13,931647	17,200865	4,547624	0,119848	0,138430	-0,018697	11,561221	-6,960460	-7,848373	0,119848	0,138430	-0,018697	11,561221	-6,960460	-7,848373
09:47:45,25	0,612943	3,196974	-0,066989	-1,013012	-0,165996	0,140979	0,126331	0,136700	-0,020246	0,771368	2,791086	-7,873373	-0,802770	-2,850459	-1,076819	-13,917964	17,201669	4,544997	0,126331	0,136700	-0,020246	11,502304	-7,125933	-7,873373	0,126331	0,136700	-0,020246	11,502304	-7,125933	-7,873373
09:47:45,30	0,612943	3,196974	-0,066989	-1,013012	-0,165996	0,140979	0,123231	0,144600	-0,016002	0,368109	2,641318	-7,876000	-0,793967	-2,847534	-1,081861	-13,916638	17,207170	4,559873	0,116297	0,138440	-0,021044	11,561370	-6,850162	-7,861124	0,116297	0,138440	-0,021044	11,561370	-6,850162	-7,861124
09:47:45,35	0,612943	3,196974	-0,066989	-1,013012	-0,165996	0,140979	0,116297	0,138440	-0,021044	0,693867	2,279114	-7,861124	-0,800919	-2,852978	-1,082254	-13,890246	17,235847	4,519989	0,116297	0,138440	-0,021044	11,561370	-6,850162	-7,861124	0,116297	0,138440	-0,021044	11,561370	-6,850162	-7,861124
09:47:45,40	0,612943	3,196974	-0,066989	-1,013012	-0,165996	0,140979	0,124703	0,142526	-0,019494	0,460166	2,661957	-7,848773	-0,795212	-2,848682	-1,083837	-13,955983	17,225417	4,537453	0,124703	0,142526	-0,019494	11,648451	-7,127226	-7,848773	0,124703	0,142526	-0,019494	11,648451	-7,127226	-7,848773
09:47:45,45	0,612943	3,196974	-0,066989	-1,013012	-0,165996	0,140979	0,119984	0,140443	-0,018299	0,576163	2,447659	-7,819858	-0,798523	-2,846940	-1,079473	-13,851609	17,238112	4,606495	0,119984	0,140443	-0,018299	11,600964	-6,971105	-7,819858	0,119984	0,140443	-0,018299	11,600964	-6,971105	-7,819858
09:47:45,51	0,612943	3,196974	-0,066989	-1,013012	-0,165996	0,140979	0,126165	0,149141	-0,016962	0,174971	2,782142	-7,858168	-0,797568	-2,848954	-1,080321	-13,956983	17,216679	4,563667	0,126165	0,149141	-0,016962	11,882534	-7,121774	-7,858168	0,126165	0,149141	-0,016962	11,882534	-7,121774	-7,858168
09:47:45,56	0,612943	3,196974	-0,066989	-1,013012	-0,165996	0,140979	0,132491	0,143977	-0,019878	0,403559	3,116431	-7,899582	-0,806860	-2,858790	-1,080695	-13,921954	17,207517	4,521415	0,132491	0,143977	-0,019878	11,705757	-7,284083	-7,899582	0,132491	0,143977	-0,019878	11,705757	-7,284083	-7,899582
09:47:45,61	0,612943	3,196974	-0,066989	-1,013012	-0,165996	0,140979	0,132491	0,143977	-0,019878	0,403559	3,116431	-7,899582	-0,806774	-2,854421	-1,083886	-14,146395	17,246889	4,576040	0,132491	0,143977	-0,019878	11,705757	-7,284083	-7,899582	0,132491	0,143977	-0,019878	11,705757	-7,284083	-7,899582
09:47:45,66	0,612943	3,196974	-0,066989	-1,013012	-0,165996	0,140979	0,128664	0,146086	-0,023069	0,215750	2,703406	-7,844958	-0,780431	-2,865908	-1,082208	-14,891687	16,091188	5,071782	0,128664	0,146086	-0,023069	11,683532	-7,396745	-7,844958	0,128664	0,146086	-0,023069	11,683532	-7,396745	-7,844958
09:47:45,71	0,612943	3,196974	-0,066989	-1,013012	-0,165996	0,140979	0,125441	0,117530	-0,021390	0,327194	2,468175	-7,349215	-0,760304	-2,859249	-1,087912	-14,188694	15,173337	5,319267	0,125441	0,117530	-0,021390	9,553263	-7,378904	-7,349215	0,125441	0,117530	-0,021390	9,553263	-7,378904	-7,349215
09:47:45,76	0,613007	3,196972	-0,066987	-1,013024	-0,166008	0,090956	0,105256	0,103259	-0,029113	0,758631	2,322862	-7,136087	-0,757980	-2,855562	-1,089930	-14,263851	15,370045	5,284911	0,105256	0,103259	-0,029113	8,864495	-5,939714	-7,136087	0,105256	0,103259	-0,029113	8,864495	-5,939714	-7,136087
09:47:45,81	0,613007	3,196972	-0,066987	-1,013024	-0,166008	0,090956	0,112683	0,100765	-0,024727	0,951669	2,749776	-7,071914	-0,759534	-2,863242	-1,085544	-14,196963	15,404543	5,349083	0,112683	0,100765	-0,024727	8,861709	-6,095869	-7,071914	0,112683	0,100765	-0,024727	8,861709	-6,095869	-7,071914
09:47:45,86	0,613007	3,196972	-0,066987	-1,013024	-0,166008	0,090956	0,112683	0,100765	-0,024727	0,951669	2,749776	-7,071914	-0,764269	-2,856114	-1,088344	-14,186819	15,392663	5,287555	0,112683	0,100765	-0,024727	8,861709	-6,095869	-7,071914	0,112683	0,100765	-0,024727	8,861709	-6,095869	-7,071914
09:47:45,91	0,613007	3,196972	-0,066987	-1,013024	-0,166008	0,090956	0,108931	0,106206	-0,025562	0,682533	2,624470	-7,149961	-0,762369	-2,857272	-1,086379	-14,129587	15,381562	5,271036	0,108931	0,106206	-0,025562	9,019675	-5,926580	-7,149961	0,108931	0,106206	-0,025562	9,019675	-5,926580	-7,149961
09:47:45,96	0,613007	3,196972	-0,066987	-1,013024	-0,166008	0,090956	0,110865	0,111887	-0,029426	0,445935	2,683466	-7,097637	-0,768256	-2,856107	-1,090243	-14,136198	15,453301	5,323360	0,110865	0,111887	-0,029426	9,229050	-6,019437	-7,097637	0,110865	0,111887	-0,029426	9,229050	-6,019437	-7,097637
09:47:46,01	0,613007	3,196972	-0,066987	-1,013024	-0,166008	0,090956	0,103965	0,106416	-0,026341	0,688784	2,333249	-7,118154	-0,760068	-2,852867	-1,087158	-14,149600	15,412947	5,302843	0,103965	0,106416	-0,026341	9,042415	-5,828023	-7,118154	0,103965	0,106416	-0,026341	9,042415	-5,828023	-7,118154
09:47:46,06	0,613007	3,196972	-0,066987	-1,013024	-0,166008	0,090956	0,103451	0,106007	-0,026754	0,764135	2,256434	-7,139516	-0,759457	-2,852626	-1,087571	-14,165916	15,484845	5,281481	0,103451	0,106007	-0,026754	9,085697	-5,864477	-7,139516	0,103451	0,106007	-0,026754	9,085697	-5,864477	-7,139516
09:47:46,11	0,613007	3,196972	-0,066987	-1,013024	-0,166008	0,090956	0,103451	0,106007	-0,026754	0,764135	2,256434	-7,139516	-0,753266	-2,855787	-1,090158	-13,964294	15,309302	5,305032	0,103451	0,106007	-0,026754	9,085697	-5,864477	-7,139516	0,103451	0,106007	-0,026754	9,085697	-5,864477	-7,139516
09:47:46,16	0,613007	3,196972	-0,066987	-1,013024	-0,166008	0,090956	0,103093	0,099065	-0,029340	1,073925	2,500203	-7,115966	-0,739922	-2,857200	-1,080081	-13,908478	14,170156	5,704842	0,103093	0,099065	-0,029340	8,850511	-5,592611	-7,115966	0,103093	0,099065	-0,029340	8,850511	-5,592611	-7,115966
09:47:46,21	0,613007	3,196972	-0,066987	-1,013024	-0,166008	0,090956	0,097644	0,086802	-0,019264	0,752989	2,834774	-6,716155	-0,748681	-2,886684	-1,095739	-15,720008	14,692635	6,000629	0,097644	0,086802	-0,019264	7,566915	-4,830306	-6,716155	0,097644	0,086802	-0,019264	7,566915	-4,830306	-6,716155
09:47:46,26	0,612921	3,196995	-0,067006	-1,012999	-0,166008	0,040919	0,127558	0,079645	-0,034922	0,671828	2,560205	-6,420368	-0,743697	-2,882958	-1,102682	-15,602135	14,787826	6,012950	0,127558	0,079645	-0,034922	6,923990	-7,453082	-6,420368	0,127558	0,079645	-0,034922	6,923990	-7,453082	-6,420368
09:47:46,31	0,612921	3,196995	-0,067006	-1,012999	-0,166008	0,040919	0,121839	0,077192	-0,041864	0,940770	2,317329	-6,408047	-0,749453	-2,886461	-1,102297	-15,561171	14,807881	5,972662	0,121839	0,077192	-0,041864	7,000354	-7,247057	-6,408047	0,121839	0,077192	-0,041864	7,000354	-7,247057	-6,408047
09:47:46,36	0,612921	3,196995	-0,067006	-1,012999	-0,166008	0,040919	0,122280	0,082288	-0,038789	0,738277	2,315585	-6,437442	-0,748330	-2,880791	-1,099606	-15,592218	14,854273	5,983555	0,122280	0,082288	-0,038789	7,197903	-7,283357	-6,437442	0,122280	0,082288	-0,038789	7,197903	-7,283357	-6,437442
09:47:46,41	0,612921	3,196995	-0,067006	-1,012999	-0,166008	0,040919	0,121407	0,077244	-0,038346	1,028977	2,296526	-6,408085	-0,743526	-2,882558	-1,099163	-15,555246	14,865714	6,012912	0,121407	0,077244	-0,038346	7,092623	-7,233944	-6,408085	0,121407	0,077244	-0,038346	7,092623	-7,233944	-6,408085
09:47:46,46	0,612921	3,196995	-0,067006	-1,012999	-0,166008	0,040919	0,121407	0,077244	-0,038346	1,028977	2,296526	-6,408085	-0,741058	-2,886210	-1,103058	-15,521147	14,890817	5,957478	0,121407	0,077244	-0,038346	7,092623	-7,233944	-6,408085	0,121407	0,077244	-0,038346	7,092623	-7,233944	-6,408085
09:47:46,51	0,612921	3,196995	-0,067006	-1,012999	-0,166008	0,040919	0,123336	0,073281	-0,042240	1,273834	2,413815	-6,463519	-0,752917	-2,884673	-1,100004	-15,564560	14,901477	5,940051	0,123336	0,073281	-0,042240	7,026397	-7,268085	-6,463519	0,123336	0,073281	-0,042240	7,026397	-7,268085	-6,463519
09:47:46,56	0,612921	3,196995	-0,067006	-1,012999	-0,166008	0,040919	0,124038	0,076951	-0,037586	1,099623	2,427778	-6,456152	-0,744587	-2,884983	-1,098403	-15,532358	14,916470	5,964845	0,124038	0,076951	-0,037586	7,140253	-7,309222	-6,456152	0,124038	0,076951	-0,037586	7,140253	-7,309222	-6,456152
09:47:46,61	0,612921	3,196995	-0,067006	-1,012999	-0,166008	0,040919	0,124038	0,076951	-0,037586	1,099623	2,427778	-6,456152	-0,749325	-2,883477	-1,099202	-15,525038	14,872605	5,948720	0,124038	0,076951	-0,037586	7,140253	-7,309222	-6,456152	0,124038	0,076951	-0,037586	7,140253	-7,309222	-6,456152
09:47:46,66	0,612921	3,196995	-0,067006	-1,012999	-0,166008	0,040919	0,124074	0,076950	-0,037609	1,032510	2,488635	-6,497895	-0,749946	-2,882372	-1,101531	-15,531505	14,875151	5,964877	0,124074	0,076950	-0,037609	7,073110	-7,251165	-6,497895	0,124074	0,076950	-0,037609	7,073110	-7,251165	-6,497895
09:47:46,71	0,612921	3,196995	-0,067006	-1,012999	-0,166008	0,040919	0,120917	0,077242	-0,042232	1,125566	2,328404	-6,463006	-0,743279	-2,882134	-1,103049	-15,457298	14,920587	5,957991	0,120917	0,077242	-0,042232	7,189070	-7,163555	-6,463006	0,120917	0,077242	-0,042232	7,189070	-7,163555	-6,463006
09:47:46,76	0,612921	3,196995	-0,067006	-1,012999	-0,166008	0,040919	0,120917	0,077242	-0,042232	1,125566	2,328404	-6,463006	-0,744491	-2,881142	-1,102272	-15,458161	14,883688	5,965973	0,120664	0,078788	-0,041454	7,197646	-7,139155	-6,455025	0,120664	0,078788	-0,041454	7,197646	-7,139155	-6,455025
09:47:46,81	0,612921	3,196995	-0,067006	-1,012999	-0,166008	0,040919	0,123746	0,085225	-0,039559	0,684268	2,447030	-6,480261	-0,751607	-2,880592	-1,100377	-15,495060	14,912140	5,940736	0,123746	0,085225	-0,039559	7,374417	-7,267001	-6,480261	0,123746	0,085225	-0,039559	7,374417	-7,267001	-6,480261
09:47:46,86	0,612921	3,196995	-0,067006	-1,012999	-0,166008	0,040919	0,123746	0,085225	-0,039559	0,684268	2,447030	-6,480261	-0,755171	-2,883282	-1,101162	-15,518612	14,921637	5,935900	0,123746	0,085225	-0,039559	7,374417	-7,267001	-6,480261	0,123746	0,085225	-0,039559	7,374417	-7,267001	-6,480261
09:47:46,91	0,612921	3,196995	-0,067006	-1,012999	-0,166008	0,040919	0,121628	0,075634	-0,039920	1,161990	2,313347	-6,459368	-0,742242	-2,883554	-1,100738	-15,525978	14,905752	5,961629	0,121628	0,075634	-0,039920	7,099273	-7,234473	-6,459368	0,121628	0,075634	-0,039920	7,099273	-7,234473	-6,459368
09:47:46,96	0,612921	3,196995	-0,067006	-1,012999	-0,166008	0,040919	0,121628	0,075634	-0,039920	1,161990	2,313347	-6,459368	-0,751648	-2,883569	-1,099187	-15,508413	14,873464	5,962688	0,121628	0,075634	-0,039920	7,099273	-7,234473	-6,459368	0,121628	0,075634	-0,039920	7,099273	-7,234473	-6,459368
09:47:47,01	0,612921	3,196995	-0,067006	-1,012999	-0,166008	0,040919	0,121044	0,077256	-0,041481	1,096463	2,311767	-6,478089	-0,743354	-2,882237	-1,102298	-15,491613	14,907630	5,942908	0,121044	0,077256	-0,041481	7,161061	-7,190159	-6,478089	0,121044	0,077256	-0,041481	7,161061	-7,190159	-6,478089
09:47:47,06	0,612921	3,196995	-0,067006	-1,012999	-0,166008	0,040919	0,128596	0,084412	-0,040683	0,712148	2,735823	-6,462414	-0,753328	-2,885200	-1,101500	-15,470588	14,881396	5,958583	0,128596	0,084412	-0,040683	7,338486	-7,358975	-6,462414	0,128596	0,084412	-0,040683	7,338486	-7,358975	-6,462414
09:47:47,11	0,612921	3,196995	-0,067006	-1,012999	-0,166008	0,040919	0,128596	0,084412	-0,040683	0,712148	2,735823	-6,462414	-0,742169	-2,880452	-1,099192	-15,483237	14,889350	5,940816	0,128596	0,084412	-0,040683	7,338486	-7,358975	-6,462414	0,128596	0,084412	-0,040683	7,338486	-7,358975	-6,462414
09:47:47,16	0,612921	3,196995	-0,067006	-1,012999	-0,166008	0,040919	0,118905	0,077122	-0,038375	1,091810	2,216967	-6,480181	-0,745060	-2,888850	-1,103412	-15,464952	14,876998	5,960435	0,118905	0,077122	-0,038375	7,145857	-7,117098	-6,480181	0,118905	0,077122	-0,038375	7,145857	-7,117098	-6,480181
09:47:47,21	0,612921	3,196995	-0,067006	-1,012999	-0,166008	0,040919	0,121820	0,080991	-0,039184	0,884883	2,309809	-6,484118	-0,746977	-2,881042	-1,100002	-15,536944	14,913756	5,936879	0,121820	0,080991	-0,039184	7,242678	-7,253049	-6,484118	0,121820	0,080991	-0,039184	7,242678	-7,253049	-6,484118
09:47:47,26	0,612921	3,196995	-0,067006	-1,012999	-0,166008	0,040919	0,123634	0,078429	-0,041826	1,024336	2,490174	-6,445948	-0,745666	-2,883894	-1,102644	-15,459335	14,876159	5,975049	0,123634	0,078429	-0,041826	7,181038	-7,215123	-6,445948	0,123634	0,078429	-0,041826	7,181038	-7,215123	-6,445948
09:47:47,31	0,612921	3,196995	-0,067006	-1,012999	-0,166008	0,040919	0,123634	0,078429	-0,041826	1,024336	2,490174	-6,445948	-0,750376	-2,880517	-1,099965	-15,472156	14,919850	5,955257	0,123634	0,078429	-0,041826	7,181038	-7,215123	-6,445948	0,123634	0,078429	-0,041826	7,181038	-7,215123	-6,445948
09:47:47,36	0,612921	3,196995	-0,067006	-1,012999	-0,166008	0,040919	0,123065	0,084197	-0,039148	0,755839	2,427605	-6,465740	-0,742806	-2,878893	-1,102662	-15,505142	14,940569	6,003056	0,117873	0,078453	-0,041844	7,214537	-7,134326	-6,417941	0,117873	0,078453	-0,041844	7,214537	-7,134326	-6,417941
09:47:47,41	0,612921	3,196995	-0,067006	-1,012999	-0,166008	0,040919	0,117873	0,078453	-0,041844	1,055991	2,118715	-6,417941	-0,744484	-2,877433	-1,101540	-15,469777	14,938585	5,934041	0,117873	0,078453	-0,041844	7,214537	-7,134326	-6,417941	0,117873	0,078453	-0,041844	7,214537	-7,134326	-6,417941
09:47:47,46	0,612921	3,196995	-0,067006	-1,012999	-0,166008	0,040919	0,117448	0,080636	-0,040723	0,958409	2,128251	-6,486956	-0,747457	-2,886697	-1,100731	-15,500464	14,919939	5,945914	0,117448	0,080636	-0,040723	7,288367	-7,091453	-6,486956	0,117448	0,080636	-0,040723	7,288367	-7,091453	-6,486956
09:47:47,51	0,612921	3,196995	-0,067006	-1,012999	-0,166008	0,040919	0,123707	0,083739	-0,038768	0,789341	2,490763	-6,500514	-0,750300	-2,881302	-1,099585	-15,441552	14,913348	5,920483	0,123707	0,083739	-0,038768	7,362838	-7,220245	-6,500514	0,123707	0,083739	-0,038768	7,362838	-7,220245	-6,500514
09:47:47,56	0,612921	3,196995	-0,067006	-1,012999	-0,166008	0,040919	0,123707	0,083739	-0,038768	0,789341	2,490763	-6,500514	-0,745118	-2,879333	-1,099981	-15,489563	14,915452	5,941853	0,123707	0,083739	-0,038768	7,362838	-7,220245	-6,500514	0,123707	0,083739	-0,038768	7,362838	-7,220245	-6,500514
09:47:47,61	0,612921	3,196995	-0,067006	-1,012999	-0,166008	0,040919	0,121454	0,076831	-0,040300	1,173705	2,370211	-6,497923	-0,743191	-2,882805	-1,101117	-15,431895	14,936824	5,923074	0,121454	0,076831	-0,040300	7,204941	-7,163905	-6,497923	0,121454	0,076831	-0,040300	7,204941	-7,163905	-6,497923
09:47:47,66	0,612921	3,196995	-0,067006	-1,012999	-0,166008	0,040919	0,124919	0,079775	-0,039927	0,943418	2,528576	-6,485783	-0,744490	-2,877628	-1,100749	-15,464859	14,915934	5,947289	0,124919	0,079775	-0,039927	7,205722	-7,277574	-6,485783	0,124919	0,079775	-0,039927	7,205722	-7,277574	-6,485783
09:47:47,71	0,612921	3,196995	-0,067006	-1,012999	-0,166008	0,040919	0,121794	0,076999	-0,039693	1,172599	2,369072	-6,460187	-0,748016	-2,883878	-1,103459	-15,464825	14,889878	5,932031	0,121794	0,076999	-0,039693	7,217020	-7,191718	-6,460187	0,121794	0,076999	-0,039693	7,217020	-7,191718	-6,460187
09:47:47,76	0,612921	3,196995	-0,067006	-1,012999	-0,166008	0,040919	0,121794	0,076999	-0,039693	1,172599	2,369072	-6,460187	-0,745121	-2,879888	-1,101902	-15,486628	14,918714	5,967239	0,121794	0,076999	-0,039693	7,217020	-7,191718	-6,460187	0,121794	0,076999	-0,039693	7,217020	-7,191718	-6,460187
09:47:47,81	0,612921	3,196995	-0,067006	-1,012999	-0,166008	0,040919	0,119893	0,079960	-0,041084	0,967940	2,250685	-6,453758	-0,745554	-2,885240	-1,098733	-15,425733	14,899032	5,977721	0,119893	0,079960	-0,041084	7,244812	-7,160880	-6,453758	0,119893	0,079960	-0,041084	7,244812	-7,160880	-6,453758
09:47:47,86	0,612921	3,196995	-0,067006	-1,012999	-0,166008	0,040919	0,124744	0,077659	-0,037916	1,100992	2,565536	-6,443276	-0,715050	-2,866135	-1,097890	-14,901421	13,489598	6,303009	0,124744	0,077659	-0,037916	7,197240	-7,226865	-6,443276	0,124744	0,077659	-0,037916	7,197240	-7,226865	-6,443276
09:47:47,91	0,612921	3,196995	-0,067006	-1,012999	-0,166008	0,040919	0,092947	0,060795	-0,037073	1,019490	2,070872	-6,117988	-0,700752	-2,862618	-1,097479	-14,519572	12,745273	6,602610	0,092947	0,060795	-0,037073	5,791885	-5,225458	-6,117988	0,092947	0,060795	-0,037073	5,791885	-5,225458	-6,117988
09:47:47,96	0,612996	3,196959	-0,066992	-1,013032	-0,165998	-0,009046	0,082752	0,050171	-0,036662	1,118262	2,243594	-5,818387	-0,701856	-2,854983	-1,105901	-14,173388	12,749160	6,610088	0,082752	0,050171	-0,036662	5,056667	-4,252441	-5,818387	0,082752	0,050171	-0,036662	5,056667	-4,252441	-5,818387
09:47:48,01	0,612996	3,196959	-0,066992	-1,013032	-0,165998	-0,009046	0,076691	0,054944	-0,045083	1,046510	2,226305	-5,810909	-0,703595	-2,855472	-1,100448	-14,175409	12,763774	6,626266	0,076691	0,054944	-0,045083	5,359617	-3,793976	-5,810909	0,076691	0,054944	-0,045083	5,359617	-3,793976	-5,810909
09:47:48,06	0,612996	3,196959	-0,066992	-1,013032	-0,165998	-0,009046	0,077985	0,056206	-0,039630	0,992543	2,284523	-5,794731	-0,699202	-2,854785	-1,105063	-14,048028	12,783955	6,609892	0,075194	0,052745	-0,044246	5,394158	-3,663119	-5,811105	0,075194	0,052745	-0,044246	5,394158	-3,663119	-5,811105
09:47:48,11	0,612996	3,196959	-0,066992	-1,013032	-0,165998	-0,009046	0,075194	0,052745	-0,044246	1,253669	2,239593	-5,811105	-0,702175	-2,853645	-1,102350	-14,047996	12,742041	6,611398	0,075693	0,055889	-0,041532	5,441200	-3,655364	-5,809599	0,075693	0,055889	-0,041532	5,441200	-3,655364	-5,809599
09:47:48,16	0,612996	3,196959	-0,066992	-1,013032	-0,165998	-0,009046	0,070748	0,055898	-0,042335	1,104357	2,055084	-5,851144	-0,699710	-2,849358	-1,103152	-14,000282	12,773284	6,569853	0,070748	0,055898	-0,042335	5,492338	-3,498614	-5,851144	0,070748	0,055898	-0,042335	5,492338	-3,498614	-5,851144
09:47:48,21	0,612996	3,196959	-0,066992	-1,013032	-0,165998	-0,009046	0,071588	0,053252	-0,047335	1,275380	2,140131	-5,828976	-0,697839	-2,851409	-1,108153	-13,947729	12,781568	6,592021	0,071588	0,053252	-0,047335	5,455679	-3,479503	-5,828976	0,071588	0,053252	-0,047335	5,455679	-3,479503	-5,828976
09:47:48,26	0,612996	3,196959	-0,066992	-1,013032	-0,165998	-0,009046	0,071588	0,053252	-0,047335	1,275380	2,140131	-5,828976	-0,702730	-2,850914	-1,101188	-14,047197	12,802955	6,622634	0,071588	0,053252	-0,047335	5,455679	-3,479503	-5,828976	0,071588	0,053252	-0,047335	5,455679	-3,479503	-5,828976
09:47:48,31	0,612996	3,196959	-0,066992	-1,013032	-0,165998	-0,009046	0,073605	0,057736	-0,040370	1,011021	2,148202	-5,798363	-0,704516	-2,853896	-1,100423	-14,072067	12,817542	6,607605	0,073605	0,057736	-0,040370	5,543283	-3,629800	-5,798363	0,073605	0,057736	-0,040370	5,543283	-3,629800	-5,798363
09:47:48,36	0,612996	3,196959	-0,066992	-1,013032	-0,165998	-0,009046	0,077080	0,057791	-0,039605	1,008336	2,300077	-5,813392	-0,683004	-2,862621	-1,095081	-14,141817	11,875139	6,935848	0,077080	0,057791	-0,039605	5,544948	-3,750722	-5,813392	0,077080	0,057791	-0,039605	5,544948	-3,750722	-5,813392
09:47:48,41	0,612996	3,196959	-0,066992	-1,013032	-0,165998	-0,009046	0,073880	0,034799	-0,034263	1,352929	2,544472	-5,485149	-0,685765	-2,884411	-1,112273	-15,855781	12,328522	7,231531	0,073880	0,034799	-0,034263	4,084626	-3,255126	-5,485149	0,073880	0,034799	-0,034263	4,084626	-3,255126	-5,485149
09:47:48,46	0,613012	3,197000	-0,066998	-1,012998	-0,166027	-0,059027	0,094132	0,026295	-0,051455	1,330770	1,886513	-5,189466	-0,685917	-2,887680	-1,113717	-15,707412	12,483735	7,269262	0,094132	0,026295	-0,051455	3,394943	-5,502812	-5,189466	0,094132	0,026295	-0,051455	3,394943	-5,502812	-5,189466
09:47:48,51	0,613012	3,197000	-0,066998	-1,012998	-0,166027	-0,059027	0,097038	0,024792	-0,052900	1,617515	2,088556	-5,151736	-0,696599	-2,886132	-1,116081	-15,728297	12,463037	7,268635	0,097038	0,024792	-0,052900	3,563724	-5,528960	-5,151736	0,097038	0,024792	-0,052900	3,563724	-5,528960	-5,151736
09:47:48,56	0,613012	3,197000	-0,066998	-1,012998	-0,166027	-0,059027	0,101040	0,034817	-0,055264	1,067856	2,288880	-5,152362	-0,691621	-2,885572	-1,113712	-15,635508	12,539168	7,255087	0,101040	0,034817	-0,055264	3,801014	-5,642730	-5,152362	0,101040	0,034817	-0,055264	3,801014	-5,642730	-5,152362
09:47:48,61	0,613012	3,197000	-0,066998	-1,012998	-0,166027	-0,059027	0,100746	0,029951	-0,059113	1,373299	2,369100	-5,189545	-0,692238	-2,888311	-1,119931	-15,619413	12,460672	7,231452	0,100746	0,029951	-0,059113	3,724450	-5,539474	-5,189545	0,100746	0,029951	-0,059113	3,724450	-5,539474	-5,189545
09:47:48,66	0,613012	3,197000	-0,066998	-1,012998	-0,166027	-0,059027	0,097825	0,035798	-0,052939	1,095032	2,146021	-5,181070	-0,695841	-2,882858	-1,113756	-15,668152	12,518577	7,239927	0,097825	0,035798	-0,052939	3,905174	-5,533218	-5,181070	0,097825	0,035798	-0,052939	3,905174	-5,533218	-5,181070
09:47:48,71	0,613012	3,197000	-0,066998	-1,012998	-0,166027	-0,059027	0,097825	0,035798	-0,052939	1,095032	2,146021	-5,181070	-0,690358	-2,884155	-1,116829	-15,589454	12,536891	7,222950	0,097825	0,035798	-0,052939	3,905174	-5,533218	-5,181070	0,097825	0,035798	-0,052939	3,905174	-5,533218	-5,181070
09:47:48,76	0,613012	3,197000	-0,066998	-1,012998	-0,166027	-0,059027	0,096207	0,030401	-0,056012	1,430898	2,120878	-5,198048	-0,693241	-2,890000	-1,116418	-15,576263	12,534208	7,216267	0,102710	0,029975	-0,055601	3,810337	-5,590919	-5,204730	0,102710	0,029975	-0,055601	3,810337	-5,590919	-5,204730
09:47:48,81	0,613012	3,197000	-0,066998	-1,012998	-0,166027	-0,059027	0,102710	0,029975	-0,055601	1,457327	2,471827	-5,204730	-0,693991	-2,881490	-1,115686	-15,633954	12,552673	7,242365	0,102710	0,029975	-0,055601	3,810337	-5,590919	-5,204730	0,102710	0,029975	-0,055601	3,810337	-5,590919	-5,204730
09:47:48,86	0,613012	3,197000	-0,066998	-1,012998	-0,166027	-0,059027	0,095716	0,034880	-0,054869	1,189410	2,048913	-5,178633	-0,687977	-2,882047	-1,116404	-15,568725	12,539252	7,266884	0,095716	0,034880	-0,054869	3,927467	-5,464756	-5,178633	0,095716	0,034880	-0,054869	3,927467	-5,464756	-5,178633
09:47:48,91	0,613012	3,197000	-0,066998	-1,012998	-0,166027	-0,059027	0,093190	0,029393	-0,055587	1,495711	1,980807	-5,154113	-0,695189	-2,889172	-1,114519	-15,657259	12,519469	7,215258	0,093190	0,029393	-0,055587	3,803060	-5,334640	-5,154113	0,093190	0,029393	-0,055587	3,803060	-5,334640	-5,154113
09:47:48,96	0,613012	3,197000	-0,066998	-1,012998	-0,166027	-0,059027	0,102967	0,032076	-0,053702	1,294800	2,422422	-5,205739	-0,699264	-2,883600	-1,113754	-15,626086	12,534419	7,219918	0,102967	0,032076	-0,053702	3,812757	-5,660508	-5,205739	0,102967	0,032076	-0,053702	3,812757	-5,660508	-5,205739
09:47:49,01	0,613012	3,197000	-0,066998	-1,012998	-0,166027	-0,059027	0,100179	0,038391	-0,052937	0,994933	2,296973	-5,201079	-0,691622	-2,879548	-1,114543	-15,624962	12,541975	7,212861	0,100179	0,038391	-0,052937	4,008649	-5,567106	-5,201079	0,100179	0,038391	-0,052937	4,008649	-5,567106	-5,201079
09:47:49,06	0,613012	3,197000	-0,066998	-1,012998	-0,166027	-0,059027	0,093166	0,032112	-0,055610	1,372109	1,969993	-5,173040	-0,687903	-2,882658	-1,115252	-15,548781	12,558712	7,232607	0,093166	0,032112	-0,055610	3,892938	-5,343505	-5,173040	0,093166	0,032112	-0,055610	3,892938	-5,343505	-5,173040
09:47:49,11	0,613012	3,197000	-0,066998	-1,012998	-0,166027	-0,059027	0,097300	0,030362	-0,054408	1,461317	2,195401	-5,155447	-0,690871	-2,885122	-1,115225	-15,559979	12,552660	7,265550	0,097300	0,030362	-0,054408	3,844718	-5,442687	-5,155447	0,097300	0,030362	-0,054408	3,844718	-5,442687	-5,155447
09:47:49,16	0,613012	3,197000	-0,066998	-1,012998	-0,166027	-0,059027	0,097300	0,030362	-0,054408	1,461317	2,195401	-5,155447	-0,693278	-2,884711	-1,115669	-15,580407	12,530681	7,211674	0,097300	0,030362	-0,054408	3,844718	-5,442687	-5,155447	0,097300	0,030362	-0,054408	3,844718	-5,442687	-5,155447
09:47:49,21	0,613012	3,197000	-0,066998	-1,012998	-0,166027	-0,059027	0,099420	0,039416	-0,054068	0,980249	2,280302	-5,170929	-0,699772	-2,882430	-1,114885	-15,587005	12,556455	7,250068	0,099420	0,039416	-0,054068	4,074441	-5,524151	-5,170929	0,099420	0,039416	-0,054068	4,074441	-5,524151	-5,170929
09:47:49,26	0,613012	3,197000	-0,066998	-1,012998	-0,166027	-0,059027	0,096900	0,030571	-0,052882	1,440371	2,189664	-5,195671	-0,690852	-2,884670	-1,113699	-15,551940	12,536391	7,225327	0,096900	0,030571	-0,052882	3,840191	-5,416973	-5,195671	0,096900	0,030571	-0,052882	3,840191	-5,416973	-5,195671
09:47:49,32	0,613012	3,197000	-0,066998	-1,012998	-0,166027	-0,059027	0,096900	0,030571	-0,052882	1,440371	2,189664	-5,195671	-0,693283	-2,886212	-1,116435	-15,575812	12,504805	7,215885	0,096900	0,030571	-0,052882	3,840191	-5,416973	-5,195671	0,096900	0,030571	-0,052882	3,840191	-5,416973	-5,195671
09:47:49,37	0,613012	3,197000	-0,066998	-1,012998	-0,166027	-0,059027	0,092601	0,032427	-0,053290	1,362896	1,933474	-5,183705	-0,690310	-2,880019	-1,114107	-15,570689	12,569178	7,237292	0,092601	0,032427	-0,053290	3,908387	-5,335674	-5,183705	0,092601	0,032427	-0,053290	3,908387	-5,335674	-5,183705
09:47:49,42	0,613012	3,197000	-0,066998	-1,012998	-0,166027	-0,059027	0,098297	0,029739	-0,053619	1,519155	2,239267	-5,150475	-0,690831	-2,886296	-1,114436	-15,554130	12,578698	7,270522	0,098297	0,029739	-0,053619	3,853700	-5,477048	-5,150475	0,098297	0,029739	-0,053619	3,853700	-5,477048	-5,150475
09:47:49,47	0,613012	3,197000	-0,066998	-1,012998	-0,166027	-0,059027	0,098297	0,029739	-0,053619	1,519155	2,239267	-5,150475	-0,693810	-2,884720	-1,114069	-15,540577	12,497734	7,247904	0,098297	0,029739	-0,053619	3,853700	-5,477048	-5,150475	0,098297	0,029739	-0,053619	3,853700	-5,477048	-5,150475
09:47:49,52	0,613012	3,197000	-0,066998	-1,012998	-0,166027	-0,059027	0,098421	0,033108	-0,053252	1,280674	2,297948	-5,173093	-0,690392	-2,880979	-1,112932	-15,597520	12,530394	7,259679	0,098421	0,033108	-0,053252	3,879613	-5,428122	-5,173093	0,098421	0,033108	-0,053252	3,879613	-5,428122	-5,173093
09:47:49,57	0,613012	3,197000	-0,066998	-1,012998	-0,166027	-0,059027	0,099103	0,031350	-0,052890	1,414491	2,274620	-5,199975	-0,692628	-2,886189	-1,113707	-15,570292	12,563861	7,221022	0,099103	0,031350	-0,052890	3,875442	-5,504995	-5,199975	0,099103	0,031350	-0,052890	3,875442	-5,504995	-5,199975
09:47:49,62	0,613012	3,197000	-0,066998	-1,012998	-0,166027	-0,059027	0,099103	0,031350	-0,052890	1,414491	2,274620	-5,199975	-0,695040	-2,883612	-1,114513	-15,586771	12,558038	7,211771	0,099103	0,031350	-0,052890	3,875442	-5,504995	-5,199975	0,099103	0,031350	-0,052890	3,875442	-5,504995	-5,199975
09:47:49,67	0,613012	3,197000	-0,066998	-1,012998	-0,166027	-0,059027	0,098078	0,034727	-0,053696	1,225612	2,209917	-5,209226	-0,691998	-2,887031	-1,112921	-15,562917	12,587231	7,221201	0,098078	0,034727	-0,053696	3,951645	-5,489170	-5,209226	0,098078	0,034727	-0,053696	3,951645	-5,489170	-5,209226
09:47:49,72	0,613012	3,197000	-0,066998	-1,012998	-0,166027	-0,059027	0,097354	0,033668	-0,050944	1,259999	2,257247	-5,208404	-0,693761	-2,883515	-1,111761	-15,523505	12,497664	7,212593	0,097354	0,033668	-0,050944	3,902943	-5,385008	-5,208404	0,097354	0,033668	-0,050944	3,902943	-5,385008	-5,208404
09:47:49,77	0,613012	3,197000	-0,066998	-1,012998	-0,166027	-0,059027	0,097354	0,033668	-0,050944	1,259999	2,257247	-5,208404	-0,695019	-2,880901	-1,115290	-15,568815	12,561108	7,217409	0,097354	0,033668	-0,050944	3,902943	-5,385008	-5,208404	0,097354	0,033668	-0,050944	3,902943	-5,385008	-5,208404
09:47:49,82	0,613012	3,197000	-0,066998	-1,012998	-0,166027	-0,059027	0,099600	0,030313	-0,055213	1,480879	2,327405	-5,213515	-0,691978	-2,887137	-1,116031	-15,540687	12,561176	7,207482	0,099600	0,030313	-0,055213	3,860443	-5,491164	-5,213515	0,099600	0,030313	-0,055213	3,860443	-5,491164	-5,213515
09:47:49,87	0,613012	3,197000	-0,066998	-1,012998	-0,166027	-0,059027	0,101107	0,034984	-0,054044	1,208072	2,389469	-5,176411	-0,696778	-2,886107	-1,114861	-15,569778	12,543438	7,244586	0,101107	0,034984	-0,054044	3,954323	-5,547437	-5,176411	0,101107	0,034984	-0,054044	3,954323	-5,547437	-5,176411
09:47:49,92	0,613012	3,197000	-0,066998	-1,012998	-0,166027	-0,059027	0,101107	0,034984	-0,054044	1,208072	2,389469	-5,176411	-0,694312	-2,881642	-1,112915	-15,532781	12,607251	7,246155	0,101107	0,034984	-0,054044	3,954323	-5,547437	-5,176411	0,101107	0,034984	-0,054044	3,954323	-5,547437	-5,176411
09:47:49,97	0,613012	3,197000	-0,066998	-1,012998	-0,166027	-0,059027	0,096732	0,038155	-0,052922	1,096564	2,133023	-5,203536	-0,697336	-2,880733	-1,113739	-15,568135	12,604139	7,217461	0,096732	0,038155	-0,052922	4,091748	-5,460417	-5,203536	0,096732	0,038155	-0,052922	4,091748	-5,460417	-5,203536
09:47:50,02	0,613012	3,197000	-0,066998	-1,012998	-0,166027	-0,059027	0,096732	0,038155	-0,052922	1,096564	2,133023	-5,203536	-0,697913	-2,883228	-1,117191	-15,545556	12,567956	7,251616	0,096732	0,038155	-0,052922	4,091748	-5,460417	-5,203536	0,096732	0,038155	-0,052922	4,091748	-5,460417	-5,203536
09:47:50,07	0,613012	3,197000	-0,066998	-1,012998	-0,166027	-0,059027	0,073496	0,015410	-0,042274	1,386042	2,096237	-4,850537	-0,666021	-2,871983	-1,103092	-15,000251	11,244829	7,570460	0,073496	0,015410	-0,042274	2,595754	-3,673221	-4,850537	0,073496	0,015410	-0,042274	2,595754	-3,673221	-4,850537
09:47:50,12	0,613012	3,197000	-0,066998	-1,012998	-0,166027	-0,059027	0,073496	0,015410	-0,042274	1,386042	2,096237	-4,850537	-0,647327	-2,859351	-1,104048	-14,157043	10,412571	7,879982	0,073496	0,015410	-0,042274	2,595754	-3,673221	-4,850537	0,073496	0,015410	-0,042274	2,595754	-3,673221	-4,850537
09:47:50,17	0,612985	3,196984	-0,066982	-1,013022	-0,165989	-0,109065	0,038864	0,006391	-0,050924	1,641225	1,774353	-4,573591	-0,640894	-2,846499	-1,111741	-13,826285	10,320162	7,847406	0,038864	0,006391	-0,050924	2,142951	-1,276437	-4,573591	0,038864	0,006391	-0,050924	2,142951	-1,276437	-4,573591
09:47:50,22	0,612985	3,196984	-0,066982	-1,013022	-0,165989	-0,109065	0,038864	0,006391	-0,050924	1,641225	1,774353	-4,573591	-0,645456	-2,853908	-1,111317	-13,786297	10,344933	7,835952	0,038864	0,006391	-0,050924	2,142951	-1,276437	-4,573591	0,038864	0,006391	-0,050924	2,142951	-1,276437	-4,573591
09:47:50,27	0,612985	3,196984	-0,066982	-1,013022	-0,165989	-0,109065	0,044150	0,012705	-0,052868	1,364475	2,077562	-4,597788	-0,649004	-2,847920	-1,113685	-13,775976	10,350627	7,823209	0,044150	0,012705	-0,052868	2,361789	-1,388180	-4,597788	0,044150	0,012705	-0,052868	2,361789	-1,388180	-4,597788
09:47:50,32	0,612985	3,196984	-0,066982	-1,013022	-0,165989	-0,109065	0,036112	0,005628	-0,053965	1,774212	1,724848	-4,551934	-0,638857	-2,844498	-1,114782	-13,698617	10,354183	7,869063	0,036112	0,005628	-0,053965	2,216022	-1,109980	-4,551934	0,036112	0,005628	-0,053965	2,216022	-1,109980	-4,551934
09:47:50,37	0,612985	3,196984	-0,066982	-1,013022	-0,165989	-0,109065	0,045903	0,010804	-0,050453	1,500940	2,238728	-4,551933	-0,648235	-2,850390	-1,111270	-13,696569	10,348230	7,869065	0,045903	0,010804	-0,050453	2,349048	-1,364690	-4,551933	0,045903	0,010804	-0,050453	2,349048	-1,364690	-4,551933
09:47:50,42	0,612985	3,196984	-0,066982	-1,013022	-0,165989	-0,109065	0,039300	0,011941	-0,047448	1,463256	1,844152	-4,637880	-0,645918	-2,844102	-1,108265	-13,730161	10,392398	7,783117	0,039300	0,011941	-0,047448	2,400640	-1,240863	-4,637880	0,039300	0,011941	-0,047448	2,400640	-1,240863	-4,637880
09:47:50,47	0,612985	3,196984	-0,066982	-1,013022	-0,165989	-0,109065	0,039902	0,008114	-0,054753	1,701295	1,898086	-4,574815	-0,642905	-2,846538	-1,115570	-13,691091	10,414890	7,846182	0,039902	0,008114	-0,054753	2,338227	-1,234246	-4,574815	0,039902	0,008114	-0,054753	2,338227	-1,234246	-4,574815
09:47:50,52	0,612985	3,196984	-0,066982	-1,013022	-0,165989	-0,109065	0,045725	0,006333	-0,054774	1,684200	2,174717	-4,587438	-0,644274	-2,852471	-1,115591	-13,768591	10,332955	7,833560	0,045725	0,006333	-0,054774	2,181322	-1,414698	-4,587438	0,045725	0,006333	-0,054774	2,181322	-1,414698	-4,587438
09:47:50,57	0,612985	3,196984	-0,066982	-1,013022	-0,165989	-0,109065	0,045725	0,006333	-0,054774	1,684200	2,174717	-4,587438	-0,649163	-2,879866	-1,110074	-15,277729	10,363265	8,190625	0,045725	0,006333	-0,054774	2,181322	-1,414698	-4,587438	0,045725	0,006333	-0,054774	2,181322	-1,414698	-4,587438
09:47:50,62	0,612985	3,196984	-0,066982	-1,013022	-0,165989	-0,109065	0,071894	-0,003131	-0,049256	1,447986	2,213422	-4,230372	-0,641430	-2,898432	-1,125851	-16,403123	10,569613	8,454396	0,071894	-0,003131	-0,049256	1,202218	-3,430295	-4,230372	0,071894	-0,003131	-0,049256	1,202218	-3,430295	-4,230372
09:47:50,67	0,612897	3,197008	-0,066986	-1,012999	-0,165991	-0,159060	0,084107	-0,019111	-0,065033	1,894971	1,770664	-3,966601	-0,641211	-2,897332	-1,129268	-16,302378	10,618146	8,505647	0,084107	-0,019111	-0,065033	0,394744	-4,831712	-3,966601	0,084107	-0,019111	-0,065033	0,394744	-4,831712	-3,966601
09:47:50,72	0,612897	3,197008	-0,066986	-1,012999	-0,165991	-0,159060	0,092668	-0,021095	-0,067638	2,148447	2,280352	-3,935845	-0,643992	-2,906839	-1,128455	-16,272122	10,667541	8,485152	0,092668	-0,021095	-0,067638	0,492477	-4,994108	-3,935845	0,092668	-0,021095	-0,067638	0,492477	-4,994108	-3,935845
09:47:50,77	0,612897	3,197008	-0,066986	-1,012999	-0,165991	-0,159060	0,090434	-0,018585	-0,072682	2,035390	2,249457	-3,953596	-0,653422	-2,897824	-1,130055	-16,247722	10,667079	8,480722	0,090434	-0,018585	-0,072682	0,576432	-4,849626	-3,953596	0,090434	-0,018585	-0,072682	0,576432	-4,849626	-3,953596
09:47:50,82	0,612897	3,197008	-0,066986	-1,012999	-0,165991	-0,159060	0,088197	-0,013681	-0,068077	1,761984	2,036085	-3,944595	-0,648177	-2,899259	-1,128894	-16,282773	10,672612	8,476402	0,088197	-0,013681	-0,068077	0,688014	-4,887377	-3,944595	0,088197	-0,013681	-0,068077	0,688014	-4,887377	-3,944595
09:47:50,87	0,612897	3,197008	-0,066986	-1,012999	-0,165991	-0,159060	0,087222	-0,018108	-0,070008	2,051884	2,041600	-3,991380	-0,643856	-2,900628	-1,130825	-16,204230	10,696195	8,429618	0,087222	-0,018108	-0,070008	0,630394	-4,805305	-3,991380	0,087222	-0,018108	-0,070008	0,630394	-4,805305	-3,991380
09:47:50,92	0,612897	3,197008	-0,066986	-1,012999	-0,165991	-0,159060	0,091123	-0,016917	-0,070754	1,944845	2,269281	-3,959576	-0,646838	-2,903412	-1,131571	-16,205310	10,644730	8,461422	0,091123	-0,016917	-0,070754	0,616844	-4,883900	-3,959576	0,091123	-0,016917	-0,070754	0,616844	-4,883900	-3,959576
09:47:50,97	0,612897	3,197008	-0,066986	-1,012999	-0,165991	-0,159060	0,080910	-0,017248	-0,068420	2,016960	1,764925	-3,948511	-0,641444	-2,894732	-1,129237	-16,154703	10,678901	8,472486	0,080910	-0,017248	-0,068420	0,662965	-4,586503	-3,948511	0,080910	-0,017248	-0,068420	0,662965	-4,586503	-3,948511
09:47:51,02	0,612897	3,197008	-0,066986	-1,012999	-0,165991	-0,159060	0,080910	-0,017248	-0,068420	2,016960	1,764925	-3,948511	-0,641494	-2,901546	-1,132344	-16,179997	10,643506	8,453102	0,080910	-0,017248	-0,068420	0,662965	-4,586503	-3,948511	0,080910	-0,017248	-0,068420	0,662965	-4,586503	-3,948511
09:47:51,07	0,612897	3,197008	-0,066986	-1,012999	-0,165991	-0,159060	0,086835	-0,020612	-0,071526	2,148556	2,068839	-3,967895	-0,643091	-2,894285	-1,127696	-16,118635	10,719203	8,438334	0,086835	-0,020612	-0,071526	0,530536	-4,747733	-3,967895	0,086835	-0,020612	-0,071526	0,530536	-4,747733	-3,967895
09:47:51,12	0,612897	3,197008	-0,066986	-1,012999	-0,165991	-0,159060	0,081346	-0,015598	-0,066879	1,984103	1,798701	-3,982663	-0,649711	-2,898061	-1,127690	-16,163569	10,641512	8,463670	0,081346	-0,015598	-0,066879	0,759623	-4,586982	-3,982663	0,081346	-0,015598	-0,066879	0,759623	-4,586982	-3,982663
09:47:51,17	0,612897	3,197008	-0,066986	-1,012999	-0,165991	-0,159060	0,085655	-0,010387	-0,068466	1,668090	1,951314	-3,967719	-0,639688	-2,893816	-1,131976	-16,144786	10,648098	8,444433	0,085655	-0,010387	-0,068466	0,852685	-4,772569	-3,967719	0,085655	-0,010387	-0,068466	0,852685	-4,772569	-3,967719
09:47:51,22	0,612897	3,197008	-0,066986	-1,012999	-0,165991	-0,159060	0,088223	-0,013418	-0,069987	1,880301	2,118459	-3,981254	-0,648418	-2,899151	-1,130804	-16,146631	10,746426	8,439743	0,088223	-0,013418	-0,069987	0,826983	-4,807084	-3,981254	0,088223	-0,013418	-0,069987	0,826983	-4,807084	-3,981254
09:47:51,27	0,612897	3,197008	-0,066986	-1,012999	-0,165991	-0,159060	0,088223	-0,013418	-0,069987	1,880301	2,118459	-3,981254	-0,654975	-2,897172	-1,130438	-16,171283	10,730004	8,448098	0,088223	-0,013418	-0,069987	0,826983	-4,807084	-3,981254	0,088223	-0,013418	-0,069987	0,826983	-4,807084	-3,981254
09:47:51,32	0,612897	3,197008	-0,066986	-1,012999	-0,165991	-0,159060	0,089788	-0,006750	-0,069621	1,507014	2,186687	-3,972899	-0,644845	-2,899330	-1,129221	-16,119002	10,714422	8,452597	0,089788	-0,006750	-0,069621	0,977137	-4,861688	-3,972899	0,089788	-0,006750	-0,069621	0,977137	-4,861688	-3,972899
09:47:51,37	0,612897	3,197008	-0,066986	-1,012999	-0,165991	-0,159060	0,084136	-0,009631	-0,067296	1,694311	1,869268	-3,971449	-0,649654	-2,893717	-1,128113	-16,172880	10,774206	8,449548	0,084136	-0,009631	-0,067296	0,938270	-4,735378	-3,971449	0,084136	-0,009631	-0,067296	0,938270	-4,735378	-3,971449
09:47:51,42	0,612897	3,197008	-0,066986	-1,012999	-0,165991	-0,159060	0,084136	-0,009631	-0,067296	1,694311	1,869268	-3,971449	-0,647863	-2,900510	-1,128084	-16,158135	10,708260	8,436877	0,084136	-0,009631	-0,067296	0,938270	-4,735378	-3,971449	0,084136	-0,009631	-0,067296	0,938270	-4,735378	-3,971449
09:47:51,47	0,612897	3,197008	-0,066986	-1,012999	-0,165991	-0,159060	0,085408	-0,011009	-0,069249	1,737207	1,942724	-3,990643	-0,649096	-2,895508	-1,130066	-16,180937	10,745639	8,430354	0,085408	-0,011009	-0,069249	0,872981	-4,761784	-3,990643	0,085408	-0,011009	-0,069249	0,872981	-4,761784	-3,990643
09:47:51,53	0,612897	3,197008	-0,066986	-1,012999	-0,165991	-0,159060	0,085408	-0,011009	-0,069249	1,737207	1,942724	-3,990643	-0,650214	-2,901390	-1,127674	-16,150684	10,692977	8,459751	0,085408	-0,011009	-0,069249	0,872981	-4,761784	-3,990643	0,085408	-0,011009	-0,069249	0,872981	-4,761784	-3,990643
09:47:51,58	0,612897	3,197008	-0,066986	-1,012999	-0,165991	-0,159060	0,091060	-0,012982	-0,066856	1,809317	2,289184	-3,961247	-0,641969	-2,894665	-1,126145	-16,131356	10,668580	8,436037	0,091060	-0,012982	-0,066856	0,790219	-4,859044	-3,961247	0,091060	-0,012982	-0,066856	0,790219	-4,859044	-3,961247
09:47:51,63	0,612897	3,197008	-0,066986	-1,012999	-0,165991	-0,159060	0,081115	-0,016760	-0,065328	1,994314	1,800946	-3,984960	-0,648395	-2,902147	-1,129213	-16,131723	10,710992	8,461271	0,081115	-0,016760	-0,065328	0,678636	-4,566547	-3,984960	0,081115	-0,016760	-0,065328	0,678636	-4,566547	-3,984960
09:47:51,68	0,612897	3,197008	-0,066986	-1,012999	-0,165991	-0,159060	0,087979	-0,007153	-0,067284	1,554693	2,110565	-3,978591	-0,653721	-2,895807	-1,128101	-16,142368	10,744144	8,442406	0,087979	-0,007153	-0,067284	0,993151	-4,795765	-3,978591	0,087979	-0,007153	-0,067284	0,993151	-4,795765	-3,978591
09:47:51,73	0,612897	3,197008	-0,066986	-1,012999	-0,165991	-0,159060	0,087979	-0,007153	-0,067284	1,554693	2,110565	-3,978591	-0,645475	-2,892466	-1,128497	-16,121486	10,703678	8,423676	0,087979	-0,007153	-0,067284	0,993151	-4,795765	-3,978591	0,087979	-0,007153	-0,067284	0,993151	-4,795765	-3,978591
09:47:51,78	0,612897	3,197008	-0,066986	-1,012999	-0,165991	-0,159060	0,080143	-0,014329	-0,067639	1,946710	1,774169	-3,977494	-0,643589	-2,892608	-1,128456	-16,071375	10,724961	8,443503	0,080143	-0,014329	-0,067639	0,821880	-4,517040	-3,977494	0,080143	-0,014329	-0,067639	0,821880	-4,517040	-3,977494
09:47:51,83	0,612897	3,197008	-0,066986	-1,012999	-0,165991	-0,159060	0,082725	-0,010811	-0,070399	1,699712	1,844848	-3,971653	-0,647927	-2,893085	-1,131217	-16,158447	10,701291	8,449344	0,082725	-0,010811	-0,070399	0,851086	-4,649028	-3,971653	0,082725	-0,010811	-0,070399	0,851086	-4,649028	-3,971653
09:47:51,88	0,612897	3,197008	-0,066986	-1,012999	-0,165991	-0,159060	0,082725	-0,010811	-0,070399	1,699712	1,844848	-3,971653	-0,645990	-2,893058	-1,128877	-16,107532	10,761473	8,425438	0,081732	-0,012475	-0,068059	0,884562	-4,608733	-3,995559	0,081732	-0,012475	-0,068059	0,884562	-4,608733	-3,995559
09:47:51,93	0,612897	3,197008	-0,066986	-1,012999	-0,165991	-0,159060	0,089843	-0,011717	-0,069190	1,772133	2,270579	-3,984354	-0,650701	-2,899703	-1,130007	-16,097680	10,695400	8,436644	0,089843	-0,011717	-0,069190	0,852344	-4,782096	-3,984354	0,089843	-0,011717	-0,069190	0,852344	-4,782096	-3,984354
09:47:51,98	0,612897	3,197008	-0,066986	-1,012999	-0,165991	-0,159060	0,089843	-0,011717	-0,069190	1,772133	2,270579	-3,984354	-0,649617	-2,899906	-1,128456	-16,132435	10,664261	8,449752	0,089843	-0,011717	-0,069190	0,852344	-4,782096	-3,984354	0,089843	-0,011717	-0,069190	0,852344	-4,782096	-3,984354
09:47:52,03	0,612897	3,197008	-0,066986	-1,012999	-0,165991	-0,159060	0,085845	-0,014937	-0,069171	1,992664	2,060850	-3,972327	-0,648399	-2,901612	-1,133124	-16,117833	10,678358	8,423781	0,085845	-0,014937	-0,069171	0,820081	-4,677971	-3,972327	0,085845	-0,014937	-0,069171	0,820081	-4,677971	-3,972327
09:47:52,08	0,612897	3,197008	-0,066986	-1,012999	-0,165991	-0,159060	0,085845	-0,014937	-0,069171	1,992664	2,060850	-3,972327	-0,648955	-2,897083	-1,128097	-16,119874	10,732762	8,418216	0,085845	-0,014937	-0,069171	0,820081	-4,677971	-3,972327	0,085845	-0,014937	-0,069171	0,820081	-4,677971	-3,972327
09:47:52,13	0,612897	3,197008	-0,066986	-1,012999	-0,165991	-0,159060	0,086701	-0,011919	-0,067279	1,803895	2,069305	-4,002781	-0,646498	-2,896671	-1,128052	-16,055542	10,692987	8,436120	0,086701	-0,011919	-0,067279	0,868252	-4,736741	-4,002781	0,086701	-0,011919	-0,067279	0,868252	-4,736741	-4,002781
09:47:52,18	0,612897	3,197008	-0,066986	-1,012999	-0,165991	-0,159060	0,085116	-0,013841	-0,067234	1,901556	2,062455	-3,984877	-0,614733	-2,870974	-1,119528	-14,824168	8,955515	8,754690	0,085116	-0,013841	-0,067234	0,815039	-4,619122	-3,984877	0,085116	-0,013841	-0,067234	0,815039	-4,619122	-3,984877
09:47:52,23	0,612897	3,197008	-0,066986	-1,012999	-0,165991	-0,159060	0,046979	-0,028502	-0,058711	1,774935	2,014487	-3,666307	-0,589244	-2,856633	-1,117344	-13,871681	8,217334	9,036548	0,046979	-0,028502	-0,058711	-0,462491	-1,673364	-3,666307	0,046979	-0,028502	-0,058711	-0,462491	-1,673364	-3,666307
09:47:52,28	0,613033	3,197011	-0,066985	-1,013015	-0,166015	-0,209085	0,021815	-0,043406	-0,056527	2,386883	1,899912	-3,384449	-0,597521	-2,852134	-1,122014	-13,914640	8,380539	9,097593	0,022057	-0,033988	-0,061197	-0,651048	0,062235	-3,323404	0,022057	-0,033988	-0,061197	-0,651048	0,062235	-3,323404
09:47:52,33	0,613033	3,197011	-0,066985	-1,013015	-0,166015	-0,209085	0,022057	-0,033988	-0,061197	2,017025	1,793696	-3,323404	-0,595519	-2,854275	-1,121603	-13,828159	8,414806	9,058819	0,022057	-0,033988	-0,061197	-0,651048	0,062235	-3,323404	0,022057	-0,033988	-0,061197	-0,651048	0,062235	-3,323404
09:47:52,38	0,613033	3,197011	-0,066985	-1,013015	-0,166015	-0,209085	0,024983	-0,036591	-0,062743	2,181225	2,027025	-3,387253	-0,596730	-2,855969	-1,123560	-13,829894	8,364959	9,033744	0,024983	-0,036591	-0,062743	-0,691129	0,065882	-3,387253	0,024983	-0,036591	-0,062743	-0,691129	0,065882	-3,387253
09:47:52,43	0,613033	3,197011	-0,066985	-1,013015	-0,166015	-0,209085	0,018582	-0,035809	-0,060033	2,245736	1,696984	-3,404659	-0,594206	-2,850035	-1,120850	-13,774916	8,454616	9,016338	0,018582	-0,035809	-0,060033	-0,565293	0,238277	-3,404659	0,018582	-0,035809	-0,060033	-0,565293	0,238277	-3,404659
09:47:52,48	0,613033	3,197011	-0,066985	-1,013015	-0,166015	-0,209085	0,018582	-0,035809	-0,060033	2,245736	1,696984	-3,404659	-0,601491	-2,855133	-1,123194	-13,865850	8,408782	9,039441	0,018582	-0,035809	-0,060033	-0,565293	0,238277	-3,404659	0,018582	-0,035809	-0,060033	-0,565293	0,238277	-3,404659
09:47:52,53	0,613033	3,197011	-0,066985	-1,013015	-0,166015	-0,209085	0,026640	-0,032049	-0,062377	1,965045	2,060131	-3,381556	-0,595467	-2,853011	-1,123555	-13,822907	8,486019	9,052739	0,026640	-0,032049	-0,062377	-0,550808	-0,031076	-3,381556	0,026640	-0,032049	-0,062377	-0,550808	-0,031076	-3,381556
09:47:52,58	0,613033	3,197011	-0,066985	-1,013015	-0,166015	-0,209085	0,021789	-0,036205	-0,062737	2,269505	1,806493	-3,368258	-0,600266	-2,850264	-1,122833	-13,843751	8,435619	9,016562	0,021789	-0,036205	-0,062737	-0,572574	0,096024	-3,368258	0,021789	-0,036205	-0,062737	-0,572574	0,096024	-3,368258
09:47:52,63	0,613033	3,197011	-0,066985	-1,013015	-0,166015	-0,209085	0,030140	-0,034918	-0,065445	2,186159	2,248486	-3,378756	-0,597776	-2,852306	-1,122001	-13,756191	8,344074	9,017196	0,030140	-0,034918	-0,065445	-0,554906	-0,117528	-3,378756	0,030140	-0,034918	-0,065445	-0,554906	-0,117528	-3,378756
09:47:52,68	0,613033	3,197011	-0,066985	-1,013015	-0,166015	-0,209085	0,030140	-0,034918	-0,065445	2,186159	2,248486	-3,378756	-0,589322	-2,885411	-1,116098	-15,376926	8,375636	9,381518	0,030140	-0,034918	-0,065445	-0,554906	-0,117528	-3,378756	0,030140	-0,034918	-0,065445	-0,554906	-0,117528	-3,378756
09:47:52,73	0,613033	3,197011	-0,066985	-1,013015	-0,166015	-0,209085	0,046777	-0,057727	-0,055280	2,516071	1,815195	-3,039479	-0,590237	-2,900862	-1,125981	-16,385110	8,504863	9,690292	0,046777	-0,057727	-0,055280	-2,015525	-1,856761	-3,039479	0,046777	-0,057727	-0,055280	-2,015525	-1,856761	-3,039479
09:47:52,78	0,612902	3,196929	-0,066985	-1,013003	-0,166023	-0,259067	0,060615	-0,064660	-0,065164	2,484375	1,597062	-2,730705	-0,604492	-2,908194	-1,137315	-16,504683	8,688382	9,666829	0,060615	-0,064660	-0,065164	-2,591409	-3,161202	-2,730705	0,060615	-0,064660	-0,065164	-2,591409	-3,161202	-2,730705
09:47:52,83	0,612902	3,196929	-0,066985	-1,013003	-0,166023	-0,259067	0,068291	-0,059712	-0,072923	2,428617	1,855964	-2,705423	-0,598360	-2,905036	-1,133740	-16,405807	8,749485	9,715574	0,068291	-0,059712	-0,072923	-2,258807	-3,504844	-2,705423	0,068291	-0,059712	-0,072923	-2,258807	-3,504844	-2,705423
09:47:52,88	0,612902	3,196929	-0,066985	-1,013003	-0,166023	-0,259067	0,063310	-0,058136	-0,072982	2,314103	1,610260	-2,753954	-0,597234	-2,899934	-1,133800	-16,410559	8,714647	9,667043	0,063310	-0,058136	-0,072982	-2,249582	-3,359546	-2,753954	0,063310	-0,058136	-0,072982	-2,249582	-3,359546	-2,753954
09:47:52,93	0,612902	3,196929	-0,066985	-1,013003	-0,166023	-0,259067	0,069979	-0,059527	-0,072553	2,465715	1,988302	-2,773910	-0,599364	-2,906405	-1,133370	-16,343848	8,767690	9,647087	0,069979	-0,059527	-0,072553	-2,207145	-3,505024	-2,773910	0,069979	-0,059527	-0,072553	-2,207145	-3,505024	-2,773910
09:47:52,98	0,612902	3,196929	-0,066985	-1,013003	-0,166023	-0,259067	0,069979	-0,059527	-0,072553	2,465715	1,988302	-2,773910	-0,603003	-2,900492	-1,131876	-16,384699	8,776755	9,632601	0,069979	-0,059527	-0,072553	-2,207145	-3,505024	-2,773910	0,069979	-0,059527	-0,072553	-2,207145	-3,505024	-2,773910
09:47:53,03	0,612902	3,196929	-0,066985	-1,013003	-0,166023	-0,259067	0,071901	-0,055846	-0,069854	2,273932	2,063488	-2,780480	-0,603513	-2,906229	-1,130671	-16,365474	8,779757	9,640517	0,071901	-0,055846	-0,069854	-2,109957	-3,580722	-2,780480	0,071901	-0,055846	-0,069854	-2,109957	-3,580722	-2,780480
09:47:53,08	0,612902	3,196929	-0,066985	-1,013003	-0,166023	-0,259067	0,062288	-0,059219	-0,071803	2,473606	1,610419	-2,796971	-0,595786	-2,899591	-1,132621	-16,312846	8,777370	9,624026	0,062288	-0,059219	-0,071803	-2,175111	-3,279224	-2,796971	0,062288	-0,059219	-0,071803	-2,175111	-3,279224	-2,796971
09:47:53,13	0,612902	3,196929	-0,066985	-1,013003	-0,166023	-0,259067	0,062288	-0,059219	-0,071803	2,473606	1,610419	-2,796971	-0,604130	-2,899570	-1,132647	-16,369401	8,814401	9,638906	0,066442	-0,051982	-0,071830	-1,979531	-3,456796	-2,782091	0,066442	-0,051982	-0,071830	-1,979531	-3,456796	-2,782091
09:47:53,18	0,612902	3,196929	-0,066985	-1,013003	-0,166023	-0,259067	0,071797	-0,052467	-0,074152	2,130429	2,081487	-2,816715	-0,606387	-2,904449	-1,134969	-16,329109	8,795918	9,604282	0,071797	-0,052467	-0,074152	-1,988249	-3,554550	-2,816715	0,071797	-0,052467	-0,074152	-1,988249	-3,554550	-2,816715
09:47:53,23	0,612902	3,196929	-0,066985	-1,013003	-0,166023	-0,259067	0,071797	-0,052467	-0,074152	2,130429	2,081487	-2,816715	-0,596424	-2,897925	-1,133409	-16,327935	8,773425	9,629516	0,071797	-0,052467	-0,074152	-1,988249	-3,554550	-2,816715	0,071797	-0,052467	-0,074152	-1,988249	-3,554550	-2,816715
09:47:53,28	0,612902	3,196929	-0,066985	-1,013003	-0,166023	-0,259067	0,069515	-0,050438	-0,066797	2,039588	1,917984	-2,819404	-0,607003	-2,901459	-1,127614	-16,360612	8,831031	9,601593	0,069515	-0,050438	-0,066797	-1,919828	-3,538915	-2,819404	0,069515	-0,050438	-0,066797	-1,919828	-3,538915	-2,819404
09:47:53,33	0,612902	3,196929	-0,066985	-1,013003	-0,166023	-0,259067	0,073391	-0,056224	-0,070986	2,354539	2,182832	-2,784594	-0,606867	-2,901571	-1,132227	-16,276207	8,801713	9,617135	0,073391	-0,056224	-0,070986	-2,059031	-3,578340	-2,784594	0,073391	-0,056224	-0,070986	-2,059031	-3,578340	-2,784594
09:47:53,38	0,612902	3,196929	-0,066985	-1,013003	-0,166023	-0,259067	0,062405	-0,053870	-0,071424	2,213940	1,619468	-2,792443	-0,600476	-2,897017	-1,132241	-16,301013	8,791885	9,628554	0,062405	-0,053870	-0,071424	-2,014872	-3,279321	-2,792443	0,062405	-0,053870	-0,071424	-2,014872	-3,279321	-2,792443
09:47:53,43	0,612902	3,196929	-0,066985	-1,013003	-0,166023	-0,259067	0,062405	-0,053870	-0,071424	2,213940	1,619468	-2,792443	-0,604582	-2,901474	-1,135354	-16,298551	8,784559	9,604592	0,062405	-0,053870	-0,071424	-2,014872	-3,279321	-2,792443	0,062405	-0,053870	-0,071424	-2,014872	-3,279321	-2,792443
09:47:53,48	0,612902	3,196929	-0,066985	-1,013003	-0,166023	-0,259067	0,068317	-0,052543	-0,074537	2,139827	1,932699	-2,816405	-0,602252	-2,898577	-1,130708	-16,325105	8,822620	9,608935	0,068317	-0,052543	-0,074537	-1,984823	-3,430201	-2,816405	0,068317	-0,052543	-0,074537	-1,984823	-3,430201	-2,816405
09:47:53,53	0,612902	3,196929	-0,066985	-1,013003	-0,166023	-0,259067	0,064643	-0,053112	-0,069891	2,189096	1,699612	-2,812062	-0,604015	-2,904347	-1,133811	-16,328674	8,804811	9,589748	0,064643	-0,053112	-0,069891	-1,980215	-3,374860	-2,812062	0,064643	-0,053112	-0,069891	-1,980215	-3,374860	-2,812062
09:47:53,58	0,612902	3,196929	-0,066985	-1,013003	-0,166023	-0,259067	0,067677	-0,053199	-0,074931	2,221227	1,849822	-2,812462	-0,596809	-2,900140	-1,131044	-16,258745	8,815126	9,618616	0,067677	-0,053199	-0,074931	-1,954883	-3,462792	-2,812462	0,067677	-0,053199	-0,074931	-1,954883	-3,462792	-2,812462
09:47:53,64	0,612902	3,196929	-0,066985	-1,013003	-0,166023	-0,259067	0,067677	-0,053199	-0,074931	2,221227	1,849822	-2,812462	-0,605834	-2,901156	-1,133803	-16,348377	8,832098	9,634585	0,067677	-0,053199	-0,074931	-1,954883	-3,462792	-2,812462	0,067677	-0,053199	-0,074931	-1,954883	-3,462792	-2,812462
09:47:53,69	0,612902	3,196929	-0,066985	-1,013003	-0,166023	-0,259067	0,068668	-0,051300	-0,072985	2,091410	1,883995	-2,786412	-0,597972	-2,898095	-1,131075	-16,255037	8,829975	9,590104	0,062085	-0,056578	-0,070257	-2,030644	-3,250084	-2,830893	0,062085	-0,056578	-0,070257	-2,030644	-3,250084	-2,830893
09:47:53,74	0,612902	3,196929	-0,066985	-1,013003	-0,166023	-0,259067	0,062085	-0,056578	-0,070257	2,410699	1,623627	-2,830893	-0,605672	-2,897061	-1,130668	-16,278777	8,867619	9,648271	0,065041	-0,049392	-0,069851	-1,819507	-3,367777	-2,772726	0,065041	-0,049392	-0,069851	-1,819507	-3,367777	-2,772726
09:47:53,79	0,612902	3,196929	-0,066985	-1,013003	-0,166023	-0,259067	0,063726	-0,053475	-0,070626	2,280179	1,698140	-2,801219	-0,601479	-2,897963	-1,131444	-16,248948	8,862070	9,619778	0,063726	-0,053475	-0,070626	-1,917573	-3,304323	-2,801219	0,063726	-0,053475	-0,070626	-1,917573	-3,304323	-2,801219
09:47:53,84	0,612902	3,196929	-0,066985	-1,013003	-0,166023	-0,259067	0,063726	-0,053475	-0,070626	2,280179	1,698140	-2,801219	-0,605765	-2,900415	-1,132260	-16,327970	8,854751	9,610058	0,063726	-0,053475	-0,070626	-1,917573	-3,304323	-2,801219	0,063726	-0,053475	-0,070626	-1,917573	-3,304323	-2,801219
09:47:53,89	0,612902	3,196929	-0,066985	-1,013003	-0,166023	-0,259067	0,067992	-0,050989	-0,071443	2,105106	1,855204	-2,810939	-0,600923	-2,904641	-1,131407	-16,262169	8,811191	9,636748	0,067992	-0,050989	-0,071443	-1,897568	-3,482151	-2,810939	0,067992	-0,050989	-0,071443	-1,897568	-3,482151	-2,810939
09:47:53,94	0,612902	3,196929	-0,066985	-1,013003	-0,166023	-0,259067	0,067268	-0,053468	-0,070234	2,274310	1,869489	-2,802025	-0,608625	-2,901682	-1,131853	-16,288181	8,842077	9,608313	0,070519	-0,049145	-0,071036	-1,839778	-3,508319	-2,812684	0,070519	-0,049145	-0,071036	-1,839778	-3,508319	-2,812684
09:47:53,99	0,612902	3,196929	-0,066985	-1,013003	-0,166023	-0,259067	0,070519	-0,049145	-0,071036	2,018126	2,027400	-2,812684	-0,602209	-2,899681	-1,133011	-16,307773	8,842106	9,630007	0,070519	-0,049145	-0,071036	-1,839778	-3,508319	-2,812684	0,070519	-0,049145	-0,071036	-1,839778	-3,508319	-2,812684
09:47:54,04	0,612902	3,196929	-0,066985	-1,013003	-0,166023	-0,259067	0,065577	-0,053701	-0,072194	2,245277	1,753473	-2,790990	-0,603819	-2,902813	-1,132571	-16,242662	8,843726	9,642914	0,065577	-0,053701	-0,072194	-1,970288	-3,394358	-2,790990	0,065577	-0,053701	-0,072194	-1,970288	-3,394358	-2,790990
09:47:54,09	0,612902	3,196929	-0,066985	-1,013003	-0,166023	-0,259067	0,067990	-0,051106	-0,069093	2,139395	1,884406	-2,812452	-0,605662	-2,900472	-1,129911	-16,288476	8,864527	9,608545	0,067990	-0,051106	-0,069093	-1,872450	-3,452780	-2,812452	0,067990	-0,051106	-0,069093	-1,872450	-3,452780	-2,812452
09:47:54,14	0,612902	3,196929	-0,066985	-1,013003	-0,166023	-0,259067	0,067990	-0,051106	-0,069093	2,139395	1,884406	-2,812452	-0,597616	-2,900845	-1,129822	-16,216569	8,799759	9,663943	0,067990	-0,051106	-0,069093	-1,872450	-3,452780	-2,812452	0,067990	-0,051106	-0,069093	-1,872450	-3,452780	-2,812452
09:47:54,19	0,612902	3,196929	-0,066985	-1,013003	-0,166023	-0,259067	0,064290	-0,058261	-0,069005	2,491294	1,786680	-2,757054	-0,574493	-2,880223	-1,120209	-15,116674	7,246852	9,949318	0,064290	-0,058261	-0,069005	-2,082184	-3,260080	-2,757054	0,064290	-0,058261	-0,069005	-2,082184	-3,260080	-2,757054
09:47:54,24	0,612902	3,196929	-0,066985	-1,013003	-0,166023	-0,259067	0,034869	-0,067975	-0,059392	2,201504	1,985766	-2,471679	-0,563706	-2,877393	-1,128875	-14,953306	6,924331	10,207310	0,034869	-0,067975	-0,059392	-3,134508	-0,751427	-2,471679	0,034869	-0,067975	-0,059392	-3,134508	-0,751427	-2,471679
09:47:54,29	0,612995	3,196978	-0,066989	-1,013020	-0,165981	-0,309064	0,027025	-0,075902	-0,068057	2,416113	1,880612	-2,213687	-0,552552	-2,863292	-1,130699	-14,612843	6,871972	10,217358	0,027025	-0,075902	-0,068057	-3,542217	-0,240816	-2,213687	0,027025	-0,075902	-0,068057	-3,542217	-0,240816	-2,213687
09:47:54,34	0,612995	3,196978	-0,066989	-1,013020	-0,165981	-0,309064	0,019092	-0,079322	-0,072942	2,739342	1,774114	-2,179982	-0,567932	-2,866666	-1,135327	-14,590154	6,934147	10,261168	0,019092	-0,079322	-0,072942	-3,487422	0,275404	-2,179982	0,019092	-0,079322	-0,072942	-3,487422	0,275404	-2,179982
09:47:54,39	0,612995	3,196978	-0,066989	-1,013020	-0,165981	-0,309064	0,019092	-0,079322	-0,072942	2,739342	1,774114	-2,179982	-0,563669	-2,870418	-1,133365	-14,539101	6,922325	10,225335	0,019092	-0,079322	-0,072942	-3,487422	0,275404	-2,179982	0,019092	-0,079322	-0,072942	-3,487422	0,275404	-2,179982
09:47:54,44	0,612995	3,196978	-0,066989	-1,013020	-0,165981	-0,309064	0,014668	-0,074387	-0,072547	2,607287	1,616346	-2,207700	-0,558840	-2,865935	-1,133365	-14,490728	6,969004	10,213297	0,014668	-0,074387	-0,072547	-3,232081	0,464896	-2,207700	0,014668	-0,074387	-0,072547	-3,232081	0,464896	-2,207700
09:47:54,49	0,612995	3,196978	-0,066989	-1,013020	-0,165981	-0,309064	0,014668	-0,074387	-0,072547	2,607287	1,616346	-2,207700	-0,562337	-2,867652	-1,132573	-14,469892	6,942807	10,215748	0,014668	-0,074387	-0,072547	-3,232081	0,464896	-2,207700	0,014668	-0,074387	-0,072547	-3,232081	0,464896	-2,207700
09:47:54,54	0,612995	3,196978	-0,066989	-1,013020	-0,165981	-0,309064	0,017904	-0,072217	-0,071756	2,482170	1,815760	-2,205249	-0,559995	-2,865723	-1,130248	-14,472331	6,932194	10,214709	0,017904	-0,072217	-0,071756	-3,186842	0,410285	-2,205249	0,017904	-0,072217	-0,071756	-3,186842	0,410285	-2,205249
09:47:54,59	0,612995	3,196978	-0,066989	-1,013020	-0,165981	-0,309064	0,015063	-0,073281	-0,069431	2,527083	1,671200	-2,206288	-0,556298	-2,865542	-1,132902	-14,386849	6,932490	10,245192	0,015063	-0,073281	-0,069431	-3,225446	0,488778	-2,206288	0,015063	-0,073281	-0,069431	-3,225446	0,488778	-2,206288
09:47:54,64	0,612995	3,196978	-0,066989	-1,013020	-0,165981	-0,309064	0,019463	-0,066911	-0,074216	2,183314	1,884410	-2,215598	-0,567712	-2,866349	-1,135034	-14,492106	6,929139	10,205399	0,019463	-0,066911	-0,074216	-3,069176	0,356575	-2,215598	0,019463	-0,066911	-0,074216	-3,069176	0,356575	-2,215598
09:47:54,69	0,612995	3,196978	-0,066989	-1,013020	-0,165981	-0,309064	0,019463	-0,066911	-0,074216	2,183314	1,884410	-2,215598	-0,538406	-2,879428	-1,130413	-14,844288	6,185358	10,613090	0,019463	-0,066911	-0,074216	-3,069176	0,356575	-2,215598	0,019463	-0,066911	-0,074216	-3,069176	0,356575	-2,215598
09:47:54,74	0,612995	3,196978	-0,066989	-1,013020	-0,165981	-0,309064	0,016137	-0,098830	-0,069596	3,022870	1,778332	-1,807907	-0,550909	-2,893631	-1,139949	-15,789824	6,380201	10,858306	0,016137	-0,098830	-0,069596	-4,735251	0,511615	-1,807907	0,016137	-0,098830	-0,069596	-4,735251	0,511615	-1,807907
09:47:54,79	0,612924	3,197044	-0,066997	-1,013028	-0,166023	-0,359047	0,028306	-0,097785	-0,071376	2,832843	1,431931	-1,589536	-0,544766	-2,892645	-1,134489	-15,758267	6,603584	10,858178	0,028306	-0,097785	-0,071376	-4,843300	-0,790068	-1,589536	0,028306	-0,097785	-0,071376	-4,843300	-0,790068	-1,589536
09:47:54,84	0,612924	3,197044	-0,066997	-1,013028	-0,166023	-0,359047	0,028306	-0,097785	-0,071376	2,832843	1,431931	-1,589536	-0,551204	-2,896190	-1,135287	-15,739851	6,567876	10,812085	0,028306	-0,097785	-0,071376	-4,843300	-0,790068	-1,589536	0,028306	-0,097785	-0,071376	-4,843300	-0,790068	-1,589536
09:47:54,89	0,612924	3,197044	-0,066997	-1,013028	-0,166023	-0,359047	0,037052	-0,096127	-0,074469	2,765832	1,899097	-1,608912	-0,549903	-2,888393	-1,136047	-15,676456	6,623769	10,839294	0,037052	-0,096127	-0,074469	-4,780147	-1,009483	-1,608912	0,037052	-0,096127	-0,074469	-4,780147	-1,009483	-1,608912
09:47:54,94	0,612924	3,197044	-0,066997	-1,013028	-0,166023	-0,359047	0,028820	-0,094269	-0,074051	2,778939	1,481976	-1,566569	-0,548698	-2,888131	-1,134868	-15,675499	6,657445	10,854428	0,028820	-0,094269	-0,074051	-4,621154	-0,780387	-1,566569	0,028820	-0,094269	-0,074051	-4,621154	-0,780387	-1,566569
09:47:54,99	0,612924	3,197044	-0,066997	-1,013028	-0,166023	-0,359047	0,028820	-0,094269	-0,074051	2,778939	1,481976	-1,566569	-0,549233	-2,885579	-1,136438	-15,652697	6,685807	10,836963	0,028820	-0,094269	-0,074051	-4,621154	-0,780387	-1,566569	0,028820	-0,094269	-0,074051	-4,621154	-0,780387	-1,566569
09:47:55,04	0,612924	3,197044	-0,066997	-1,013028	-0,166023	-0,359047	0,033222	-0,093383	-0,073697	2,759058	1,645172	-1,599484	-0,551666	-2,891500	-1,134514	-15,719309	6,712979	10,821513	0,033222	-0,093383	-0,073697	-4,571486	-0,962747	-1,599484	0,033222	-0,093383	-0,073697	-4,571486	-0,962747	-1,599484
09:47:55,09	0,612924	3,197044	-0,066997	-1,013028	-0,166023	-0,359047	0,033222	-0,093383	-0,073697	2,759058	1,645172	-1,599484	-0,547348	-2,895142	-1,133683	-15,639629	6,710886	10,815482	0,033222	-0,093383	-0,073697	-4,571486	-0,962747	-1,599484	0,033222	-0,093383	-0,073697	-4,571486	-0,962747	-1,599484
09:47:55,14	0,612924	3,197044	-0,066997	-1,013028	-0,166023	-0,359047	0,034022	-0,089278	-0,070563	2,587604	1,748570	-1,597617	-0,555621	-2,890141	-1,131380	-15,644802	6,718478	10,823380	0,034022	-0,089278	-0,070563	-4,420684	-0,922184	-1,597617	0,034022	-0,089278	-0,070563	-4,420684	-0,922184	-1,597617
09:47:55,19	0,612924	3,197044	-0,066997	-1,013028	-0,166023	-0,359047	0,034022	-0,089278	-0,070563	2,587604	1,748570	-1,597617	-0,552648	-2,892304	-1,135276	-15,632145	6,711707	10,786835	0,034022	-0,089278	-0,070563	-4,420684	-0,922184	-1,597617	0,034022	-0,089278	-0,070563	-4,420684	-0,922184	-1,597617
09:47:55,24	0,612924	3,197044	-0,066997	-1,013028	-0,166023	-0,359047	0,027839	-0,092532	-0,073272	2,775702	1,441794	-1,584645	-0,547380	-2,887046	-1,130612	-15,648045	6,736462	10,815715	0,027839	-0,092532	-0,073272	-4,488030	-0,743592	-1,584645	0,027839	-0,092532	-0,073272	-4,488030	-0,743592	-1,584645
09:47:55,29	0,612924	3,197044	-0,066997	-1,013028	-0,166023	-0,359047	0,027221	-0,094868	-0,069795	2,892238	1,383115	-1,605282	-0,556737	-2,890449	-1,132955	-15,635111	6,769084	10,791705	0,027221	-0,094868	-0,069795	-4,554866	-0,753757	-1,605282	0,027221	-0,094868	-0,069795	-4,554866	-0,753757	-1,605282
09:47:55,34	0,612924	3,197044	-0,066997	-1,013028	-0,166023	-0,359047	0,029169	-0,090785	-0,072727	2,713827	1,487874	-1,628982	-0,551890	-2,886691	-1,133544	-15,628075	6,764086	10,792015	0,029169	-0,090785	-0,072727	-4,412757	-0,801886	-1,628982	0,029169	-0,090785	-0,072727	-4,412757	-0,801886	-1,628982
09:47:55,39	0,612924	3,197044	-0,066997	-1,013028	-0,166023	-0,359047	0,029169	-0,090785	-0,072727	2,713827	1,487874	-1,628982	-0,553095	-2,892494	-1,135646	-15,576465	6,740255	10,777606	0,029169	-0,090785	-0,072727	-4,412757	-0,801886	-1,628982	0,029169	-0,090785	-0,072727	-4,412757	-0,801886	-1,628982
09:47:55,44	0,612924	3,197044	-0,066997	-1,013028	-0,166023	-0,359047	0,034797	-0,092642	-0,074828	2,815595	1,837126	-1,643391	-0,559103	-2,886720	-1,131793	-15,623549	6,750301	10,804957	0,034797	-0,092642	-0,074828	-4,456819	-0,894410	-1,643391	0,034797	-0,092642	-0,074828	-4,456819	-0,894410	-1,643391
09:47:55,49	0,612924	3,197044	-0,066997	-1,013028	-0,166023	-0,359047	0,032800	-0,084552	-0,070976	2,380059	1,687509	-1,616040	-0,552486	-2,891915	-1,135239	-15,574087	6,770063	10,802706	0,032800	-0,084552	-0,070976	-4,257270	-0,887301	-1,616040	0,032800	-0,084552	-0,070976	-4,257270	-0,887301	-1,616040
09:47:55,54	0,612924	3,197044	-0,066997	-1,013028	-0,166023	-0,359047	0,033991	-0,092880	-0,074421	2,854944	1,782383	-1,618291	-0,558948	-2,886770	-1,136039	-15,538829	6,733915	10,791629	0,033991	-0,092880	-0,074421	-4,436107	-0,885903	-1,618291	0,033991	-0,092880	-0,074421	-4,436107	-0,885903	-1,618291
09:47:55,59	0,612924	3,197044	-0,066997	-1,013028	-0,166023	-0,359047	0,032766	-0,084712	-0,075222	2,416533	1,767314	-1,629368	-0,554244	-2,883632	-1,133341	-15,558838	6,784021	10,783386	0,027697	-0,087216	-0,072524	-4,266297	-0,712881	-1,637611	0,027697	-0,087216	-0,072524	-4,266297	-0,712881	-1,637611
09:47:55,65	0,612924	3,197044	-0,066997	-1,013028	-0,166023	-0,359047	0,027697	-0,087216	-0,072524	2,580125	1,461317	-1,637611	-0,554810	-2,885924	-1,131024	-15,569198	6,806277	10,758132	0,027697	-0,087216	-0,072524	-4,266297	-0,712881	-1,637611	0,027697	-0,087216	-0,072524	-4,266297	-0,712881	-1,637611
09:47:55,70	0,612924	3,197044	-0,066997	-1,013028	-0,166023	-0,359047	0,029964	-0,087872	-0,070207	2,628345	1,559125	-1,662865	-0,556001	-2,886033	-1,134906	-15,558360	6,779027	10,759288	0,029964	-0,087872	-0,070207	-4,269595	-0,793070	-1,662865	0,029964	-0,087872	-0,070207	-4,269595	-0,793070	-1,662865
09:47:55,75	0,612924	3,197044	-0,066997	-1,013028	-0,166023	-0,359047	0,030655	-0,086895	-0,074089	2,559372	1,618043	-1,661709	-0,557823	-2,883715	-1,134120	-15,576177	6,783671	10,797932	0,030655	-0,086895	-0,074089	-4,261889	-0,788357	-1,661709	0,030655	-0,086895	-0,074089	-4,261889	-0,788357	-1,661709
09:47:55,80	0,612924	3,197044	-0,066997	-1,013028	-0,166023	-0,359047	0,029558	-0,084158	-0,073303	2,412162	1,543260	-1,623065	-0,552330	-2,884684	-1,132175	-15,501149	6,785818	10,738710	0,029558	-0,084158	-0,073303	-4,194246	-0,777045	-1,623065	0,029558	-0,084158	-0,073303	-4,194246	-0,777045	-1,623065
09:47:55,85	0,612924	3,197044	-0,066997	-1,013028	-0,166023	-0,359047	0,027651	-0,089400	-0,071358	2,724100	1,507985	-1,682287	-0,557206	-2,888941	-1,132965	-15,577015	6,761822	10,752263	0,027651	-0,089400	-0,071358	-4,293775	-0,662601	-1,682287	0,027651	-0,089400	-0,071358	-4,293775	-0,662601	-1,682287
09:47:55,90	0,612924	3,197044	-0,066997	-1,013028	-0,166023	-0,359047	0,033775	-0,087305	-0,072148	2,556476	1,772736	-1,668734	-0,552364	-2,892401	-1,134831	-15,531116	6,802508	10,798160	0,034351	-0,093229	-0,074014	-4,395771	-0,874461	-1,622838	0,034351	-0,093229	-0,074014	-4,395771	-0,874461	-1,622838
09:47:55,95	0,612924	3,197044	-0,066997	-1,013028	-0,166023	-0,359047	0,034351	-0,093229	-0,074014	2,922672	1,822116	-1,622838	-0,556546	-2,884146	-1,129421	-15,526745	6,749346	10,808157	0,034351	-0,093229	-0,074014	-4,395771	-0,874461	-1,622838	0,034351	-0,093229	-0,074014	-4,395771	-0,874461	-1,622838
09:47:56,00	0,612924	3,197044	-0,066997	-1,013028	-0,166023	-0,359047	0,029292	-0,085479	-0,068604	2,475866	1,589417	-1,612840	-0,513360	-2,859887	-1,112859	-13,870320	4,854269	11,186857	0,029292	-0,085479	-0,068604	-4,234274	-0,710033	-1,612840	0,029292	-0,085479	-0,068604	-4,234274	-0,710033	-1,612840
09:47:56,05	0,612924	3,197044	-0,066997	-1,013028	-0,166023	-0,359047	-0,013309	-0,110750	-0,052042	2,976943	1,756182	-1,234140	-0,519814	-2,900317	-1,120869	-15,881923	5,171354	11,496468	-0,013309	-0,110750	-0,052042	-5,716904	2,800951	-1,234140	-0,013309	-0,110750	-0,052042	-5,716904	2,800951	-1,234140
09:47:56,10	0,612926	3,197027	-0,066997	-1,013008	-0,166004	-0,409031	0,022103	-0,117801	-0,066241	2,759054	1,570112	-0,943323	-0,524960	-2,894080	-1,127058	-15,918473	5,361769	11,477674	0,022103	-0,117801	-0,066241	-6,488340	-0,164973	-0,943323	0,022103	-0,117801	-0,066241	-6,488340	-0,164973	-0,943323
09:47:56,15	0,612926	3,197027	-0,066997	-1,013008	-0,166004	-0,409031	0,015805	-0,123906	-0,060767	3,151167	1,277267	-0,944016	-0,516523	-2,891679	-1,121584	-15,851136	5,409089	11,476981	0,015805	-0,123906	-0,060767	-6,575475	0,036583	-0,944016	0,015805	-0,123906	-0,060767	-6,575475	0,036583	-0,944016
09:47:56,20	0,612926	3,197027	-0,066997	-1,013008	-0,166004	-0,409031	0,021283	-0,113525	-0,065831	2,635671	1,583340	-0,952564	-0,528253	-2,891233	-1,126648	-15,820616	5,419573	11,468434	0,021283	-0,113525	-0,065831	-6,276027	-0,087410	-0,952564	0,021283	-0,113525	-0,065831	-6,276027	-0,087410	-0,952564
09:47:56,25	0,612926	3,197027	-0,066997	-1,013008	-0,166004	-0,409031	0,022443	-0,121705	-0,064658	3,091730	1,598610	-0,970474	-0,521748	-2,896327	-1,125476	-15,844272	5,468650	11,450523	0,022443	-0,121705	-0,064658	-6,462137	-0,163162	-0,970474	0,022443	-0,121705	-0,064658	-6,462137	-0,163162	-0,970474
09:47:56,30	0,612926	3,197027	-0,066997	-1,013008	-0,166004	-0,409031	0,015280	-0,109474	-0,061950	2,488392	1,272471	-0,938005	-0,528760	-2,884008	-1,122767	-15,787815	5,473813	11,482992	0,015280	-0,109474	-0,061950	-6,105301	0,072957	-0,938005	0,015280	-0,109474	-0,061950	-6,105301	0,072957	-0,938005
09:47:56,35	0,612926	3,197027	-0,066997	-1,013008	-0,166004	-0,409031	0,013592	-0,120670	-0,063904	3,053516	1,146080	-0,968949	-0,518219	-2,888144	-1,124721	-15,829781	5,478300	11,452048	0,013592	-0,120670	-0,063904	-6,419108	0,079115	-0,968949	0,013592	-0,120670	-0,063904	-6,419108	0,079115	-0,968949
09:47:56,40	0,612926	3,197027	-0,066997	-1,013008	-0,166004	-0,409031	0,021555	-0,118673	-0,064236	2,960009	1,647970	-0,967717	-0,523931	-2,894042	-1,125053	-15,748563	5,443388	11,453280	0,021555	-0,118673	-0,064236	-6,355794	-0,044123	-0,967717	0,021555	-0,118673	-0,064236	-6,355794	-0,044123	-0,967717
09:47:56,45	0,612926	3,197027	-0,066997	-1,013008	-0,166004	-0,409031	0,018436	-0,115059	-0,066673	2,774098	1,245535	-0,950115	-0,525501	-2,889534	-1,127490	-15,955633	5,565223	11,470882	0,018436	-0,115059	-0,066673	-6,258066	-0,201712	-0,950115	0,018436	-0,115059	-0,066673	-6,258066	-0,201712	-0,950115
09:47:56,50	0,612926	3,197027	-0,066997	-1,013008	-0,166004	-0,409031	0,018436	-0,115059	-0,066673	2,774098	1,245535	-0,950115	-0,507626	-2,917542	-1,108120	-16,796979	4,656039	11,868771	0,018436	-0,115059	-0,066673	-6,258066	-0,201712	-0,950115	0,018436	-0,115059	-0,066673	-6,258066	-0,201712	-0,950115
09:47:56,55	0,612926	3,197027	-0,066997	-1,013008	-0,166004	-0,409031	0,033754	-0,144544	-0,047303	3,099223	1,768046	-0,552226	-0,499920	-2,918641	-1,120717	-17,210223	3,993535	12,228861	0,033754	-0,144544	-0,047303	-8,247444	-0,881680	-0,552226	0,033754	-0,144544	-0,047303	-8,247444	-0,881680	-0,552226
09:47:56,60	0,612994	3,196967	-0,066992	-1,012988	-0,166008	-0,459044	0,019879	-0,151415	-0,061800	2,887420	1,131058	-0,210869	-0,494737	-2,908961	-1,122617	-17,008332	4,120872	12,210128	0,019879	-0,151415	-0,061800	-8,998696	-0,429428	-0,210869	0,019879	-0,151415	-0,061800	-8,998696	-0,429428	-0,210869
09:47:56,65	0,612994	3,196967	-0,066992	-1,012988	-0,166008	-0,459044	0,030391	-0,155030	-0,062685	3,082891	1,649645	-0,228407	-0,496862	-2,919872	-1,123502	-17,028840	4,141399	12,192591	0,030391	-0,155030	-0,062685	-9,086953	-0,736014	-0,228407	0,030391	-0,155030	-0,062685	-9,086953	-0,736014	-0,228407
09:47:56,70	0,612994	3,196967	-0,066992	-1,012988	-0,166008	-0,459044	0,023643	-0,149544	-0,061816	2,837800	1,280249	-0,228952	-0,498240	-2,911286	-1,122634	-17,024802	4,185478	12,192046	0,023643	-0,149544	-0,061816	-8,901377	-0,575755	-0,228952	0,023643	-0,149544	-0,061816	-8,901377	-0,575755	-0,228952
09:47:56,75	0,612994	3,196967	-0,066992	-1,012988	-0,166008	-0,459044	0,023624	-0,147719	-0,061034	2,858552	1,275768	-0,246242	-0,490989	-2,918779	-1,121415	-16,980052	4,232025	12,177941	0,023624	-0,147719	-0,061034	-8,737373	-0,578731	-0,246242	0,023624	-0,147719	-0,061034	-8,737373	-0,578731	-0,246242
09:47:56,80	0,612994	3,196967	-0,066992	-1,012988	-0,166008	-0,459044	0,023624	-0,147719	-0,061034	2,858552	1,275768	-0,246242	-0,499853	-2,912139	-1,119526	-16,983339	4,238872	12,161963	0,023624	-0,147719	-0,061034	-8,737373	-0,578731	-0,246242	0,023624	-0,147719	-0,061034	-8,737373	-0,578731	-0,246242
09:47:56,85	0,612994	3,196967	-0,066992	-1,012988	-0,166008	-0,459044	0,022374	-0,147888	-0,060246	2,918168	1,271817	-0,275884	-0,497989	-2,917737	-1,121419	-16,946683	4,234455	12,171778	0,022374	-0,147888	-0,060246	-8,691073	-0,484532	-0,275884	0,022374	-0,147888	-0,060246	-8,691073	-0,484532	-0,275884
09:47:56,90	0,612994	3,196967	-0,066992	-1,012988	-0,166008	-0,459044	0,021824	-0,148296	-0,060193	2,943428	1,274904	-0,223168	-0,498411	-2,909086	-1,121010	-16,862246	4,288516	12,197829	0,021824	-0,148296	-0,060193	-8,697799	-0,438286	-0,223168	0,021824	-0,148296	-0,060193	-8,697799	-0,438286	-0,223168
09:47:56,95	0,612994	3,196967	-0,066992	-1,012988	-0,166008	-0,459044	0,028050	-0,149029	-0,062569	2,904805	1,580443	-0,277582	-0,503876	-2,909172	-1,123415	-16,924494	4,244073	12,149100	0,028050	-0,149029	-0,062569	-8,793935	-0,621461	-0,277582	0,028050	-0,149029	-0,062569	-8,793935	-0,621461	-0,277582
09:47:57,00	0,612994	3,196967	-0,066992	-1,012988	-0,166008	-0,459044	0,022752	-0,149430	-0,061387	3,002352	1,269942	-0,240610	-0,497893	-2,910457	-1,122204	-16,908369	4,315099	12,180387	0,022752	-0,149430	-0,061387	-8,727888	-0,516122	-0,240610	0,022752	-0,149430	-0,061387	-8,727888	-0,516122	-0,240610
09:47:57,05	0,612994	3,196967	-0,066992	-1,012988	-0,166008	-0,459044	0,028480	-0,149965	-0,060215	2,971778	1,581091	-0,249010	-0,500294	-2,915685	-1,121032	-16,926020	4,257880	12,171987	0,028480	-0,149965	-0,060215	-8,800436	-0,654575	-0,249010	0,028480	-0,149965	-0,060215	-8,800436	-0,654575	-0,249010
09:47:57,10	0,612994	3,196967	-0,066992	-1,012988	-0,166008	-0,459044	0,024242	-0,146835	-0,059144	2,872963	1,363204	-0,278291	-0,500885	-2,910450	-1,119961	-16,891898	4,311984	12,142706	0,024242	-0,146835	-0,059144	-8,653590	-0,539764	-0,278291	0,024242	-0,146835	-0,059144	-8,653590	-0,539764	-0,278291
09:47:57,15	0,612994	3,196967	-0,066992	-1,012988	-0,166008	-0,459044	0,024242	-0,146835	-0,059144	2,872963	1,363204	-0,278291	-0,506062	-2,912252	-1,119873	-16,882055	4,313297	12,167272	0,024242	-0,146835	-0,059144	-8,653590	-0,539764	-0,278291	0,024242	-0,146835	-0,059144	-8,653590	-0,539764	-0,278291
09:47:57,20	0,612994	3,196967	-0,066992	-1,012988	-0,166008	-0,459044	0,024836	-0,149507	-0,062532	3,074444	1,427320	-0,269108	-0,498868	-2,912300	-1,123350	-16,831875	4,349565	12,151889	0,024836	-0,149507	-0,062532	-8,661830	-0,522333	-0,269108	0,024836	-0,149507	-0,062532	-8,661830	-0,522333	-0,269108
09:47:57,25	0,612994	3,196967	-0,066992	-1,012988	-0,166008	-0,459044	0,027669	-0,145580	-0,062166	2,814522	1,565489	-0,271268	-0,503686	-2,912790	-1,122983	-16,867655	4,305885	12,149730	0,027669	-0,145580	-0,062166	-8,613482	-0,606554	-0,271268	0,027669	-0,145580	-0,062166	-8,613482	-0,606554	-0,271268
09:47:57,30	0,612994	3,196967	-0,066992	-1,012988	-0,166008	-0,459044	0,027669	-0,145580	-0,062166	2,814522	1,565489	-0,271268	-0,501371	-2,906973	-1,123005	-16,886889	4,353395	12,162416	0,021474	-0,144675	-0,062188	-8,557992	-0,482784	-0,258581	0,021474	-0,144675	-0,062188	-8,557992	-0,482784	-0,258581
09:47:57,35	0,612994	3,196967	-0,066992	-1,012988	-0,166008	-0,459044	0,030386	-0,140989	-0,063337	2,607277	1,655274	-0,250111	-0,509020	-2,912848	-1,124154	-16,896514	4,358868	12,170886	0,030386	-0,140989	-0,063337	-8,460382	-0,730031	-0,250111	0,030386	-0,140989	-0,063337	-8,460382	-0,730031	-0,250111
09:47:57,40	0,612994	3,196967	-0,066992	-1,012988	-0,166008	-0,459044	0,022206	-0,144505	-0,057897	2,802826	1,263795	-0,256800	-0,501884	-2,907522	-1,118714	-16,860804	4,352932	12,164197	0,022206	-0,144505	-0,057897	-8,540842	-0,479361	-0,256800	0,022206	-0,144505	-0,057897	-8,540842	-0,479361	-0,256800
09:47:57,46	0,612994	3,196967	-0,066992	-1,012988	-0,166008	-0,459044	0,022206	-0,144505	-0,057897	2,802826	1,263795	-0,256800	-0,507253	-2,909900	-1,123759	-16,883072	4,344318	12,185319	0,022206	-0,144505	-0,057897	-8,540842	-0,479361	-0,256800	0,022206	-0,144505	-0,057897	-8,540842	-0,479361	-0,256800
09:47:57,51	0,612994	3,196967	-0,066992	-1,012988	-0,166008	-0,459044	0,026950	-0,141045	-0,062942	2,604285	1,495500	-0,235678	-0,504958	-2,910999	-1,121471	-16,933448	4,372752	12,146828	0,026950	-0,141045	-0,062942	-8,467733	-0,620051	-0,235678	0,026950	-0,141045	-0,062942	-8,467733	-0,620051	-0,235678
09:47:57,56	0,612994	3,196967	-0,066992	-1,012988	-0,166008	-0,459044	0,026754	-0,143582	-0,060654	2,735678	1,427456	-0,274169	-0,497164	-2,915158	-1,122941	-16,867757	4,354847	12,181120	0,026754	-0,143582	-0,060654	-8,535544	-0,672697	-0,274169	0,026754	-0,143582	-0,060654	-8,535544	-0,672697	-0,274169
09:47:57,61	0,612994	3,196967	-0,066992	-1,012988	-0,166008	-0,459044	0,026459	-0,152412	-0,062123	3,212145	1,477968	-0,239877	-0,502744	-2,919284	-1,121223	-16,894922	4,399631	12,142662	0,032822	-0,149642	-0,060406	-8,653582	-0,813586	-0,278335	0,032822	-0,149642	-0,060406	-8,653582	-0,813586	-0,278335
09:47:57,66	0,612994	3,196967	-0,066992	-1,012988	-0,166008	-0,459044	0,032822	-0,149642	-0,060406	3,093317	1,762940	-0,278335	-0,506619	-2,911193	-1,121875	-16,900357	4,406546	12,108739	0,032822	-0,149642	-0,060406	-8,653582	-0,813586	-0,278335	0,032822	-0,149642	-0,060406	-8,653582	-0,813586	-0,278335
09:47:57,71	0,612994	3,196967	-0,066992	-1,012988	-0,166008	-0,459044	0,022324	-0,142562	-0,061439	2,755137	1,230187	-0,301072	-0,503626	-2,906652	-1,122256	-16,868550	4,419021	12,119925	0,022324	-0,142562	-0,061439	-8,435985	-0,522245	-0,301072	0,022324	-0,142562	-0,061439	-8,435985	-0,522245	-0,301072
09:47:57,76	0,612994	3,196967	-0,066992	-1,012988	-0,166008	-0,459044	0,029374	-0,148126	-0,060198	3,042957	1,642601	-0,279871	-0,502333	-2,915540	-1,121015	-16,829626	4,394831	12,141126	0,029374	-0,148126	-0,060198	-8,584907	-0,663271	-0,279871	0,029374	-0,148126	-0,060198	-8,584907	-0,663271	-0,279871
09:47:57,81	0,612994	3,196967	-0,066992	-1,012988	-0,166008	-0,459044	0,029374	-0,148126	-0,060198	3,042957	1,642601	-0,279871	-0,501770	-2,917337	-1,121004	-16,837740	4,372850	12,150019	0,029374	-0,148126	-0,060198	-8,584907	-0,663271	-0,279871	0,029374	-0,148126	-0,060198	-8,584907	-0,663271	-0,279871
09:47:57,86	0,612994	3,196967	-0,066992	-1,012988	-0,166008	-0,459044	0,026705	-0,140985	-0,061004	2,646677	1,470721	-0,250016	-0,507182	-2,909658	-1,121822	-16,870756	4,389732	12,170981	0,026705	-0,140985	-0,061004	-8,420667	-0,625602	-0,250016	0,026705	-0,140985	-0,061004	-8,420667	-0,625602	-0,250016
09:47:57,91	0,612994	3,196967	-0,066992	-1,012988	-0,166008	-0,459044	0,026705	-0,140985	-0,061004	2,646677	1,470721	-0,250016	-0,500022	-2,907447	-1,121798	-16,821241	4,387076	12,171938	0,026705	-0,140985	-0,061004	-8,420667	-0,625602	-0,250016	0,026705	-0,140985	-0,061004	-8,420667	-0,625602	-0,250016
09:47:57,96	0,612994	3,196967	-0,066992	-1,012988	-0,166008	-0,459044	0,028938	-0,149919	-0,061360	3,111454	1,651261	-0,289967	-0,500562	-2,916059	-1,122177	-16,814856	4,357692	12,131030	0,028938	-0,149919	-0,061360	-8,657220	-0,620342	-0,289967	0,028938	-0,149919	-0,061360	-8,657220	-0,620342	-0,289967
09:47:58,01	0,612994	3,196967	-0,066992	-1,012988	-0,166008	-0,459044	0,023346	-0,141119	-0,061404	2,703393	1,268707	-0,252080	-0,505387	-2,906816	-1,122222	-16,869554	4,446495	12,168917	0,023346	-0,141119	-0,061404	-8,374454	-0,563926	-0,252080	0,023346	-0,141119	-0,061404	-8,374454	-0,563926	-0,252080
09:47:58,06	0,612994	3,196967	-0,066992	-1,012988	-0,166008	-0,459044	0,026244	-0,149005	-0,059435	3,101234	1,451588	-0,278609	-0,500007	-2,913269	-1,120252	-16,847815	4,419841	12,142389	0,026244	-0,149005	-0,059435	-8,595638	-0,608585	-0,278609	0,026244	-0,149005	-0,059435	-8,595638	-0,608585	-0,278609
09:47:58,11	0,612994	3,196967	-0,066992	-1,012988	-0,166008	-0,459044	0,026244	-0,149005	-0,059435	3,101234	1,451588	-0,278609	-0,510788	-2,912437	-1,120756	-16,856390	4,415304	12,148166	0,026244	-0,149005	-0,059435	-8,595638	-0,608585	-0,278609	0,026244	-0,149005	-0,059435	-8,595638	-0,608585	-0,278609
[truncated: 46,666 more chars]
