# Supplementary material for: Characterization of interfragmentary motion associated with common osteosynthesis devices for rat fracture healing studies
Source: PLoS One. 2017 Apr 28;12(4):e0176735. doi: 10.1371/journal.pone.0176735 (PMC5409164; doi:10.1371/journal.pone.0176735)
Supplement: S1 Dataset — (ZIP) [file pone.0176735.s001.zip › S1_Dataset/UlmExFix/Specimen01/ULM-Fix-EX_01X.txt]

%Tester: Sukopp Matthias
%Projekt: 
%Zeit: 13.03.2015 09:30:06
%Dateipfad: D:\Messungen\Fixator\Measurements\Fixator_20150313.txt
%Kommentar: Ulm-Fix-Ex_01-X
%VI Version: D:\LVProjekte\Fixator\HauptVI\Fixator_v0.12.vi
%Virtueller Drehpunkt: 	0,0000	0,0000	0,0000
%Sensor zu Hexapod (Mitte): 	0,000000	0,000000	-26,500000
%Sensor zu Hexapod Trans (Mitte): 	-0,500000	-0,866025	0,000000	-0,866025	0,500000	0,000000	0,000000	0,000000	1,000000
%Hexapod zu Labor (Mitte): 	0,608959	3,160904	-0,074026
%Hexapod zu Labor Trans (Mitte): 	0,999956	0,008922	-0,002939	-0,008884	0,999876	0,012994	0,003054	-0,012967	0,999911
%Labor zu CR (Mitte): 	0,000000	0,000000	78,500000
%Labor zu CR Trans (Mitte): 	1,000000	0,000000	0,000000	0,000000	1,000000	0,000000	0,000000	0,000000	1,000000
%Zentrum Sensormasse: 	0,000000	0,000000	2,000000
%Sensormasse: 	200,000000E-3
--------------------------------------------------
Time	X	Y	Z	U	V	W	Exp_ Fx	Exp_ Fy	Exp_ Fz	Exp_ Mx	Exp_ My	Exp_ Mz	Sen_ Fx	Sen_ Fy	Sen_ Fz	Sen_ Mx	Sen_ My	Sen_ Mz	Hex_ Fx	Hex_ Fy	Hex_ Fz	Hex_ Mx	Hex_ My	Hex_ Mz	Lab_ Fx	Lab_ Fy	Lab_ Fz	Lab_ Mx	Lab_ My	Lab_ Mz	Laser
09:30:06,96	0,608959	3,160904	-0,074026	-0,742997	-0,174992	-0,508998	0,031739	0,011596	0,074785	3,181864	2,245554	-0,511414	-0,641839	-2,837726	-0,986032	-12,191709	11,467935	11,909583	0,031739	0,011596	0,074785	4,092166	-0,245930	-0,511414	0,031739	0,011596	0,074785	4,092166	-0,245930	-0,511414
09:30:06,99	0,608959	3,160904	-0,074026	-0,742997	-0,174992	-0,508998	0,031739	0,011596	0,074785	3,181864	2,245554	-0,511414	-0,644131	-2,836101	-0,987850	-12,165570	11,498879	11,902374	0,031739	0,011596	0,074785	4,092166	-0,245930	-0,511414	0,031739	0,011596	0,074785	4,092166	-0,245930	-0,511414
09:30:07,04	0,608959	3,160904	-0,074026	-0,742997	-0,174992	-0,508998	0,033093	0,012567	0,075102	3,112171	2,304514	-0,510101	-0,643357	-2,838414	-0,985715	-12,211245	11,457031	11,910897	0,033093	0,012567	0,075102	4,098680	-0,293287	-0,510101	0,033093	0,012567	0,075102	4,098680	-0,293287	-0,510101
09:30:07,09	0,608959	3,160904	-0,074026	-0,742997	-0,174992	-0,508998	0,033093	0,012567	0,075102	3,112171	2,304514	-0,510101	-0,643571	-2,834612	-0,984349	-12,175607	11,486551	11,919650	0,033093	0,012567	0,075102	4,098680	-0,293287	-0,510101	0,033093	0,012567	0,075102	4,098680	-0,293287	-0,510101
09:30:07,14	0,608959	3,160904	-0,074026	-0,742997	-0,174992	-0,508998	0,029258	0,019865	0,077185	2,793292	2,062529	-0,529256	-0,647759	-2,831444	-0,983632	-12,217827	11,530801	11,891741	0,029258	0,019865	0,077185	4,352663	-0,234255	-0,529256	0,029258	0,019865	0,077185	4,352663	-0,234255	-0,529256
09:30:07,19	0,608959	3,160904	-0,074026	-0,742997	-0,174992	-0,508998	0,029258	0,019865	0,077185	2,793292	2,062529	-0,529256	-0,648933	-2,830418	-0,986339	-12,190320	11,484067	11,901248	0,029258	0,019865	0,077185	4,352663	-0,234255	-0,529256	0,029258	0,019865	0,077185	4,352663	-0,234255	-0,529256
09:30:07,24	0,608959	3,160904	-0,074026	-0,742997	-0,174992	-0,508998	0,030621	0,017682	0,075666	2,880485	2,182555	-0,515744	-0,646551	-2,833715	-0,985151	-12,188387	11,483453	11,905253	0,030621	0,017682	0,075666	4,268548	-0,221195	-0,515744	0,030621	0,017682	0,075666	4,268548	-0,221195	-0,515744
09:30:07,29	0,608959	3,160904	-0,074026	-0,742997	-0,174992	-0,508998	0,030621	0,017682	0,075666	2,880485	2,182555	-0,515744	-0,641190	-2,833928	-0,985537	-12,161110	11,475845	11,881633	0,030621	0,017682	0,075666	4,268548	-0,221195	-0,515744	0,030621	0,017682	0,075666	4,268548	-0,221195	-0,515744
09:30:07,34	0,608959	3,160904	-0,074026	-0,742997	-0,174992	-0,508998	0,029019	0,011776	0,077637	3,155886	2,142255	-0,513096	-0,640635	-2,835281	-0,983180	-12,167016	11,434471	11,907901	0,029019	0,011776	0,077637	4,080293	-0,135745	-0,513096	0,029019	0,011776	0,077637	4,080293	-0,135745	-0,513096
09:30:07,39	0,608959	3,160904	-0,074026	-0,742997	-0,174992	-0,508998	0,029019	0,011776	0,077637	3,155886	2,142255	-0,513096	-0,641258	-2,831645	-0,987866	-12,185053	11,495174	11,913314	0,029019	0,011776	0,077637	4,080293	-0,135745	-0,513096	0,029019	0,011776	0,077637	4,080293	-0,135745	-0,513096
09:30:07,45	0,608959	3,160904	-0,074026	-0,742997	-0,174992	-0,508998	0,033444	0,022248	0,076434	2,601695	2,333243	-0,508505	-0,641840	-2,829734	-0,986216	-12,179077	11,494517	11,919677	0,033444	0,022248	0,076434	4,348155	-0,292076	-0,508505	0,033444	0,022248	0,076434	4,348155	-0,292076	-0,508505
09:30:07,49	0,608959	3,160904	-0,074026	-0,742997	-0,174992	-0,508998	0,033444	0,022248	0,076434	2,601695	2,333243	-0,508505	-0,643058	-2,832004	-0,986292	-12,174810	11,418869	11,933667	0,033444	0,022248	0,076434	4,348155	-0,292076	-0,508505	0,033444	0,022248	0,076434	4,348155	-0,292076	-0,508505
09:30:07,54	0,608959	3,160904	-0,074026	-0,742997	-0,174992	-0,508998	0,028852	0,024349	0,072639	2,538148	2,095658	-0,501942	-0,651439	-2,828850	-0,988178	-12,181815	11,484642	11,919056	0,028852	0,024349	0,072639	4,449523	-0,169215	-0,501942	0,028852	0,024349	0,072639	4,449523	-0,169215	-0,501942
09:30:07,59	0,608959	3,160904	-0,074026	-0,742997	-0,174992	-0,508998	0,028852	0,024349	0,072639	2,538148	2,095658	-0,501942	-0,644883	-2,833367	-0,983997	-12,232136	11,475574	11,914779	0,028852	0,024349	0,072639	4,449523	-0,169215	-0,501942	0,028852	0,024349	0,072639	4,449523	-0,169215	-0,501942
09:30:07,73	0,608959	3,160904	-0,074026	-0,742997	-0,174992	-0,508998	0,029908	0,016619	0,075403	2,933798	2,148142	-0,523537	-0,645273	-2,833630	-0,985414	-12,187069	11,480407	11,897460	0,029908	0,016619	0,075403	4,238392	-0,199634	-0,523537	0,029908	0,016619	0,075403	4,238392	-0,199634	-0,523537
09:30:07,78	0,608959	3,160904	-0,074026	-0,742997	-0,174992	-0,508998	0,029908	0,016619	0,075403	2,933798	2,148142	-0,523537	-0,644146	-2,837261	-0,984342	-12,164735	11,450401	11,908194	0,029908	0,016619	0,075403	4,238392	-0,199634	-0,523537	0,029908	0,016619	0,075403	4,238392	-0,199634	-0,523537
09:30:07,83	0,608959	3,160904	-0,074026	-0,742997	-0,174992	-0,508998	0,031356	0,020350	0,074589	2,700445	2,255300	-0,523299	-0,649228	-2,833018	-0,986228	-12,179150	11,430393	11,897698	0,031356	0,020350	0,074589	4,297904	-0,206140	-0,523299	0,031356	0,020350	0,074589	4,297904	-0,206140	-0,523299
09:30:07,88	0,608959	3,160904	-0,074026	-0,742997	-0,174992	-0,508998	0,034652	0,016009	0,073735	2,965754	2,396513	-0,525146	-0,645996	-2,831903	-0,986313	-12,197319	11,490445	11,926021	0,034652	0,016009	0,073735	4,222495	-0,323655	-0,525146	0,034652	0,016009	0,073735	4,222495	-0,323655	-0,525146
09:30:07,93	0,608959	3,160904	-0,074026	-0,742997	-0,174992	-0,508998	0,035312	0,017750	0,076452	2,865901	2,392070	-0,502093	-0,648955	-2,837744	-0,984365	-12,223730	11,491063	11,918905	0,035312	0,017750	0,076452	4,259252	-0,379917	-0,502093	0,035312	0,017750	0,076452	4,259252	-0,379917	-0,502093
09:30:07,98	0,608959	3,160904	-0,074026	-0,742997	-0,174992	-0,508998	0,034353	0,016336	0,073800	2,933214	2,378061	-0,515735	-0,647251	-2,837621	-0,987017	-12,195785	11,467790	11,905263	0,034353	0,016336	0,073800	4,215616	-0,318676	-0,515735	0,034353	0,016336	0,073800	4,215616	-0,318676	-0,515735
09:30:08,03	0,608959	3,160904	-0,074026	-0,742997	-0,174992	-0,508998	0,031438	0,017932	0,074868	2,834839	2,234582	-0,540654	-0,647175	-2,834298	-0,985949	-12,196452	11,450394	11,880343	0,031438	0,017932	0,074868	4,242503	-0,233299	-0,540654	0,031438	0,017932	0,074868	4,242503	-0,233299	-0,540654
09:30:08,08	0,608959	3,160904	-0,074026	-0,742997	-0,174992	-0,508998	0,026695	0,014501	0,073332	3,070671	1,966556	-0,517231	-0,641832	-2,831906	-0,987485	-12,186264	11,510798	11,903766	0,026695	0,014501	0,073332	4,208980	-0,128982	-0,517231	0,026695	0,014501	0,073332	4,208980	-0,128982	-0,517231
09:30:08,13	0,608959	3,160904	-0,074026	-0,742997	-0,174992	-0,508998	0,028204	0,015633	0,075676	2,994867	2,077499	-0,515413	-0,643567	-2,832647	-0,985141	-12,166596	11,479905	11,905584	0,028204	0,015633	0,075676	4,222068	-0,136489	-0,515413	0,028204	0,015633	0,075676	4,222068	-0,136489	-0,515413
09:30:08,18	0,608959	3,160904	-0,074026	-0,742997	-0,174992	-0,508998	0,032074	0,020839	0,075538	2,669905	2,260908	-0,535505	-0,650011	-2,833395	-0,985279	-12,209164	11,441843	11,885492	0,032074	0,020839	0,075538	4,305781	-0,256881	-0,535505	0,032074	0,020839	0,075538	4,305781	-0,256881	-0,535505
09:30:08,23	0,608959	3,160904	-0,074026	-0,742997	-0,174992	-0,508998	0,032074	0,020839	0,075538	2,669905	2,260908	-0,535505	-0,641865	-2,831807	-0,983338	-12,195076	11,458149	11,868162	0,032074	0,020839	0,075538	4,305781	-0,256881	-0,535505	0,032074	0,020839	0,075538	4,305781	-0,256881	-0,535505
09:30:08,28	0,608959	3,160904	-0,074026	-0,742997	-0,174992	-0,508998	0,029203	0,015723	0,074501	3,007403	2,115077	-0,528708	-0,644145	-2,833467	-0,986317	-12,170469	11,502000	11,892290	0,029203	0,015723	0,074501	4,241642	-0,177381	-0,528708	0,029203	0,015723	0,074501	4,241642	-0,177381	-0,528708
09:30:08,33	0,608959	3,160904	-0,074026	-0,742997	-0,174992	-0,508998	0,029765	0,012030	0,076440	3,182822	2,128568	-0,539404	-0,641227	-2,835800	-0,984377	-12,192381	11,495454	11,881593	0,029765	0,012030	0,076440	4,127148	-0,207961	-0,539404	0,029765	0,012030	0,076440	4,127148	-0,207961	-0,539404
09:30:08,38	0,608959	3,160904	-0,074026	-0,742997	-0,174992	-0,508998	0,032876	0,019831	0,076075	2,778147	2,263394	-0,471914	-0,649539	-2,834594	-0,984742	-12,215241	11,509778	11,949083	0,032876	0,019831	0,076075	4,334848	-0,317370	-0,471914	0,032876	0,019831	0,076075	4,334848	-0,317370	-0,471914
09:30:08,43	0,608959	3,160904	-0,074026	-0,742997	-0,174992	-0,508998	0,032876	0,019831	0,076075	2,778147	2,263394	-0,471914	-0,644827	-2,831790	-0,984786	-12,213787	11,507858	11,896968	0,028092	0,017152	0,076031	4,262923	-0,188371	-0,524030	0,028092	0,017152	0,076031	4,262923	-0,188371	-0,524030
09:30:08,48	0,608959	3,160904	-0,074026	-0,742997	-0,174992	-0,508998	0,029937	0,014267	0,075598	3,080911	2,158724	-0,502961	-0,643251	-2,834831	-0,985219	-12,166798	11,497374	11,918036	0,029937	0,014267	0,075598	4,200903	-0,191333	-0,502961	0,029937	0,014267	0,075598	4,200903	-0,191333	-0,502961
09:30:08,53	0,608959	3,160904	-0,074026	-0,742997	-0,174992	-0,508998	0,029937	0,014267	0,075598	3,080911	2,158724	-0,502961	-0,511686	-2,619949	-0,987250	-1,145593	4,919991	11,819505	0,029937	0,014267	0,075598	4,200903	-0,191333	-0,502961	0,029937	0,014267	0,075598	4,200903	-0,191333	-0,502961
09:30:08,58	0,608959	3,160904	-0,074026	-0,742997	-0,174992	-0,508998	-0,221938	0,007769	0,073567	3,233269	1,894539	-0,601493	0,816866	-0,478411	-0,950507	104,986261	-59,815807	11,600149	-0,221938	0,007769	0,073567	3,843112	19,316694	-0,601493	-0,221938	0,007769	0,073567	3,843112	19,316694	-0,601493
09:30:08,63	0,658888	3,160972	-0,073976	-0,743011	-0,175012	-0,509008	-2,740840	-0,072021	0,110310	4,385419	-4,807614	-0,820848	0,952376	-0,274930	-0,946670	114,713093	-65,830951	11,627675	-2,740840	-0,072021	0,110310	-1,268196	210,348327	-0,820848	-2,740840	-0,072021	0,110310	-1,268196	210,348327	-0,820848
09:30:08,68	0,658888	3,160972	-0,073976	-0,743011	-0,175012	-0,509008	-2,976754	-0,088491	0,114713	4,885216	-5,895487	-0,801423	0,949087	-0,282338	-0,946104	114,489808	-65,714526	11,619574	-2,976754	-0,088491	0,114713	-2,061328	227,779725	-0,801423	-2,976754	-0,088491	0,114713	-2,061328	227,779725	-0,801423
09:30:08,73	0,658888	3,160972	-0,073976	-0,743011	-0,175012	-0,509008	-2,973362	-0,082631	0,113484	4,566643	-5,959966	-0,784044	0,942316	-0,282346	-0,947334	114,274295	-65,606092	11,636953	-2,973362	-0,082631	0,113484	-1,919886	227,448983	-0,784044	-2,973362	-0,082631	0,113484	-1,919886	227,448983	-0,784044
09:30:08,78	0,658888	3,160972	-0,073976	-0,743011	-0,175012	-0,509008	-2,973473	-0,082061	0,114317	4,549704	-6,077814	-0,779068	0,941878	-0,281965	-0,946500	114,183545	-65,539049	11,641929	-2,973473	-0,082061	0,114317	-1,892102	227,339793	-0,779068	-2,973473	-0,082061	0,114317	-1,892102	227,339793	-0,779068
09:30:08,83	0,658888	3,160972	-0,073976	-0,743011	-0,175012	-0,509008	-2,973164	-0,083183	0,111959	4,562352	-6,146381	-0,760793	0,942695	-0,282794	-0,948858	114,087409	-65,536321	11,660204	-2,973164	-0,083183	0,111959	-1,967546	227,246991	-0,760793	-2,973164	-0,083183	0,111959	-1,967546	227,246991	-0,760793
09:30:08,88	0,658888	3,160972	-0,073976	-0,743011	-0,175012	-0,509008	-2,964783	-0,088237	0,112732	4,864389	-5,776887	-0,800115	0,942881	-0,292578	-0,948085	114,049626	-65,469161	11,620882	-2,964783	-0,088237	0,112732	-2,062185	226,958602	-0,800115	-2,964783	-0,088237	0,112732	-2,062185	226,958602	-0,800115
09:30:08,93	0,658888	3,160972	-0,073976	-0,743011	-0,175012	-0,509008	-2,967002	-0,084018	0,116179	4,617914	-5,979626	-0,785954	0,940337	-0,288547	-0,944638	113,960404	-65,448938	11,635043	-2,967002	-0,084018	0,116179	-1,977483	226,930011	-0,785954	-2,967002	-0,084018	0,116179	-1,977483	226,930011	-0,785954
09:30:08,98	0,658888	3,160972	-0,073976	-0,743011	-0,175012	-0,509008	-2,971603	-0,083710	0,115702	4,585100	-6,308680	-0,830081	0,942370	-0,284408	-0,945115	113,874264	-65,418586	11,590916	-2,971603	-0,083710	0,115702	-1,986100	226,962176	-0,830081	-2,971603	-0,083710	0,115702	-1,986100	226,962176	-0,830081
09:30:09,03	0,658888	3,160972	-0,073976	-0,743011	-0,175012	-0,509008	-3,446465	-0,102149	0,116065	5,030450	-6,958296	-0,839723	1,195770	0,117614	-0,944752	134,439529	-77,884867	11,581274	-3,446465	-0,102149	0,116065	-2,988212	263,589176	-0,839723	-3,446465	-0,102149	0,116065	-2,988212	263,589176	-0,839723
09:30:09,08	0,658888	3,160972	-0,073976	-0,743011	-0,175012	-0,509008	-3,446465	-0,102149	0,116065	5,030450	-6,958296	-0,839723	2,528229	2,236596	-0,892941	239,695527	-142,429804	11,367607	-3,446465	-0,102149	0,116065	-2,988212	263,589176	-0,839723	-3,446465	-0,102149	0,116065	-2,988212	263,589176	-0,839723
09:30:09,13	0,708944	3,160968	-0,073987	-0,743015	-0,175016	-0,509017	-5,947785	-0,196600	0,167876	6,672412	-13,600186	-1,053390	2,606027	2,368795	-0,884213	245,849758	-146,146234	11,355178	-5,947785	-0,196600	0,167876	-8,760713	453,300972	-1,053390	-5,947785	-0,196600	0,167876	-8,760713	453,300972	-1,053390
09:30:09,18	0,708944	3,160968	-0,073987	-0,743015	-0,175016	-0,509017	-6,101172	-0,197876	0,176604	6,597353	-14,388362	-1,065819	2,605195	2,359318	-0,885598	245,505463	-145,997130	11,395087	-6,101172	-0,197876	0,176604	-8,935930	464,553653	-1,065819	-6,101172	-0,197876	0,176604	-8,935930	464,553653	-1,065819
09:30:09,23	0,708944	3,160968	-0,073987	-0,743015	-0,175016	-0,509017	-6,092549	-0,201894	0,175219	6,763253	-14,312661	-1,025910	2,602409	2,359845	-0,884163	245,315929	-145,848843	11,361747	-6,091612	-0,199218	0,176654	-8,980846	463,689313	-1,059250	-6,091612	-0,199218	0,176654	-8,980846	463,689313	-1,059250
09:30:09,28	0,708944	3,160968	-0,073987	-0,743015	-0,175016	-0,509017	-6,091612	-0,199218	0,176654	6,657741	-14,502257	-1,059250	2,597987	2,357554	-0,887246	245,141856	-145,748327	11,369950	-6,091612	-0,199218	0,176654	-8,980846	463,689313	-1,059250	-6,091612	-0,199218	0,176654	-8,980846	463,689313	-1,059250
09:30:09,33	0,708944	3,160968	-0,073987	-0,743015	-0,175016	-0,509017	-6,087416	-0,196534	0,173571	6,518189	-14,485081	-1,051047	2,597673	2,347917	-0,882938	244,942000	-145,698965	11,351311	-6,087416	-0,196534	0,173571	-8,909709	463,377113	-1,051047	-6,087416	-0,196534	0,173571	-8,909709	463,377113	-1,051047
09:30:09,38	0,708944	3,160968	-0,073987	-0,743015	-0,175016	-0,509017	-6,078914	-0,201081	0,177879	6,697453	-14,240730	-1,069686	2,594413	2,352314	-0,889056	244,775397	-145,573381	11,362069	-6,078914	-0,201081	0,177879	-9,087382	462,954045	-1,069686	-6,078914	-0,201081	0,177879	-9,087382	462,954045	-1,069686
09:30:09,43	0,708944	3,160968	-0,073987	-0,743015	-0,175016	-0,509017	-6,081092	-0,196059	0,171761	6,461763	-14,561059	-1,058928	2,596035	2,344836	-0,891022	244,661272	-145,490089	11,356587	-6,081092	-0,196059	0,171761	-8,928840	462,804687	-1,058928	-6,081092	-0,196059	0,171761	-8,928840	462,804687	-1,058928
09:30:09,48	0,708944	3,160968	-0,073987	-0,743015	-0,175016	-0,509017	-6,075427	-0,201202	0,169795	6,744279	-14,406948	-1,064410	2,595197	2,344205	-0,888327	244,527754	-145,445048	11,401131	-6,075427	-0,201202	0,169795	-9,050064	462,514076	-1,064410	-6,075427	-0,201202	0,169795	-9,050064	462,514076	-1,064410
09:30:09,53	0,708944	3,160968	-0,073987	-0,743015	-0,175016	-0,509017	-6,074461	-0,200792	0,172490	6,695219	-14,494869	-1,019867	2,593383	2,341301	-0,889618	244,434985	-145,400695	11,366399	-6,074461	-0,200792	0,172490	-9,066958	462,350329	-1,019867	-6,074461	-0,200792	0,172490	-9,066958	462,350329	-1,019867
09:30:09,58	0,708944	3,160968	-0,073987	-0,743015	-0,175016	-0,509017	-6,071039	-0,200673	0,171200	6,681064	-14,419438	-1,054598	2,588898	2,340318	-0,887678	244,282955	-145,334016	11,371227	-6,067945	-0,197281	0,173139	-9,000155	461,910144	-1,049770	-6,067945	-0,197281	0,173139	-9,000155	461,910144	-1,049770
09:30:09,63	0,708944	3,160968	-0,073987	-0,743015	-0,175016	-0,509017	-6,067945	-0,197281	0,173139	6,486396	-14,423570	-1,049770	2,593517	2,341757	-0,890005	244,232064	-145,277373	11,409908	-6,067945	-0,197281	0,173139	-9,000155	461,910144	-1,049770	-6,067945	-0,197281	0,173139	-9,000155	461,910144	-1,049770
09:30:09,68	0,708944	3,160968	-0,073987	-0,743015	-0,175016	-0,509017	-6,071501	-0,200561	0,170813	6,680572	-14,680880	-1,011089	2,588875	2,338517	-0,886527	244,100506	-145,258377	11,367286	-6,071501	-0,200561	0,170813	-9,063470	461,931985	-1,011089	-6,071501	-0,200561	0,170813	-9,063470	461,931985	-1,011089
09:30:09,73	0,708944	3,160968	-0,073987	-0,743015	-0,175016	-0,509017	-6,067111	-0,198584	0,172194	6,596233	-14,643837	-1,024798	2,589610	2,338944	-0,888623	244,075676	-145,165759	11,396199	-6,067111	-0,198584	0,172194	-8,992612	461,624405	-1,024798	-6,067111	-0,198584	0,172194	-8,992612	461,624405	-1,024798
09:30:09,78	0,708944	3,160968	-0,073987	-0,743015	-0,175016	-0,509017	-6,064947	-0,198699	0,173595	6,551135	-14,651034	-1,030333	2,588627	2,337012	-0,887222	243,946427	-145,150102	11,390664	-6,064947	-0,198699	0,173595	-9,046718	461,447278	-1,030333	-6,064947	-0,198699	0,173595	-9,046718	461,447278	-1,030333
09:30:09,83	0,708944	3,160968	-0,073987	-0,743015	-0,175016	-0,509017	-6,064947	-0,198699	0,173595	6,551135	-14,651034	-1,030333	2,586523	2,336035	-0,889389	243,910545	-145,105198	11,372689	-6,064947	-0,198699	0,173595	-9,046718	461,447278	-1,030333	-6,064947	-0,198699	0,173595	-9,046718	461,447278	-1,030333
09:30:09,88	0,708944	3,160968	-0,073987	-0,743015	-0,175016	-0,509017	-6,063049	-0,197365	0,171428	6,502745	-14,605891	-1,048308	2,586227	2,336423	-0,890186	243,836937	-145,079378	11,395356	-6,063049	-0,197365	0,171428	-8,990437	461,343469	-1,048308	-6,063049	-0,197365	0,171428	-8,990437	461,343469	-1,048308
09:30:09,93	0,708944	3,160968	-0,073987	-0,743015	-0,175016	-0,509017	-6,063237	-0,196914	0,170632	6,464849	-14,692310	-1,025642	2,586411	2,331278	-0,889573	243,787663	-145,078877	11,348342	-6,063237	-0,196914	0,170632	-8,992928	461,271787	-1,025642	-6,063237	-0,196914	0,170632	-8,992928	461,271787	-1,025642
09:30:09,98	0,708944	3,160968	-0,073987	-0,743015	-0,175016	-0,509017	-6,059567	-0,199866	0,172947	6,648424	-14,574725	-1,045703	2,586948	2,331769	-0,887870	243,788565	-145,016694	11,375294	-6,059567	-0,199866	0,172947	-9,041040	461,101310	-1,045703	-6,059567	-0,199866	0,172947	-9,041040	461,101310	-1,045703
09:30:10,03	0,708944	3,160968	-0,073987	-0,743015	-0,175016	-0,509017	-6,059567	-0,199866	0,172947	6,648424	-14,574725	-1,045703	2,588151	2,337771	-0,892674	243,686439	-145,000147	11,413600	-6,059567	-0,199866	0,172947	-9,041040	461,101310	-1,045703	-6,059567	-0,199866	0,172947	-9,041040	461,101310	-1,045703
09:30:10,08	0,708944	3,160968	-0,073987	-0,743015	-0,175016	-0,509017	-6,065366	-0,197907	0,168143	6,509825	-14,972983	-1,007397	2,584872	2,328637	-0,892596	243,632150	-144,979464	11,375301	-6,065366	-0,197907	0,168143	-9,025861	461,158263	-1,007397	-6,065366	-0,197907	0,168143	-9,025861	461,158263	-1,007397
09:30:10,13	0,708944	3,160968	-0,073987	-0,743015	-0,175016	-0,509017	-6,055817	-0,199634	0,168221	6,590429	-14,533767	-1,045696	2,585918	2,334736	-0,890330	243,528533	-144,954601	11,384137	-6,055817	-0,199634	0,168221	-9,080875	460,847844	-1,045696	-6,055817	-0,199634	0,168221	-9,080875	460,847844	-1,045696
09:30:10,18	0,708944	3,160968	-0,073987	-0,743015	-0,175016	-0,509017	-6,058635	-0,202480	0,168196	6,718265	-14,814585	-1,003209	2,588746	2,329655	-0,892621	243,505816	-144,929784	11,417788	-6,058635	-0,202480	0,168196	-9,176431	460,788289	-1,003209	-6,058635	-0,202480	0,168196	-9,176431	460,788289	-1,003209
09:30:10,23	0,708944	3,160968	-0,073987	-0,743015	-0,175016	-0,509017	-6,054925	-0,199718	0,170058	6,541522	-14,690210	-1,067374	2,586324	2,330526	-0,891639	243,461692	-144,902522	11,382697	-6,054925	-0,199718	0,170058	-9,136369	460,621379	-1,067374	-6,054925	-0,199718	0,170058	-9,136369	460,621379	-1,067374
09:30:10,28	0,708944	3,160968	-0,073987	-0,743015	-0,175016	-0,509017	-6,054925	-0,199718	0,170058	6,541522	-14,690210	-1,067374	2,582722	2,326986	-0,888778	243,414483	-144,890111	11,411377	-6,053312	-0,198598	0,172039	-9,084860	460,548284	-1,009620	-6,053312	-0,198598	0,172039	-9,084860	460,548284	-1,009620
09:30:10,33	0,708944	3,160968	-0,073987	-0,743015	-0,175016	-0,509017	-6,062058	-0,198505	0,168509	6,556345	-15,105733	-1,024569	2,587015	2,334606	-0,892308	243,430184	-144,834417	11,396428	-6,062058	-0,198505	0,168509	-9,026322	460,765800	-1,024569	-6,062058	-0,198505	0,168509	-9,026322	460,765800	-1,024569
09:30:10,38	0,708944	3,160968	-0,073987	-0,743015	-0,175016	-0,509017	-6,062058	-0,198505	0,168509	6,556345	-15,105733	-1,024569	2,586632	2,327172	-0,890710	243,332465	-144,807154	11,386070	-6,055428	-0,201891	0,170107	-9,141290	460,491864	-1,034927	-6,055428	-0,201891	0,170107	-9,141290	460,491864	-1,034927
09:30:10,43	0,708944	3,160968	-0,073987	-0,743015	-0,175016	-0,509017	-6,055428	-0,201891	0,170107	6,707149	-14,859264	-1,034927	2,580703	2,329231	-0,891578	243,259370	-144,749340	11,419168	-6,055428	-0,201891	0,170107	-9,141290	460,491864	-1,034927	-6,055428	-0,201891	0,170107	-9,141290	460,491864	-1,034927
09:30:10,48	0,708944	3,160968	-0,073987	-0,743015	-0,175016	-0,509017	-6,054246	-0,195727	0,169239	6,400124	-14,890005	-1,001829	2,588173	2,332028	-0,891865	243,254873	-144,763708	11,430325	-6,054246	-0,195727	0,169239	-8,964414	460,368329	-1,001829	-6,054246	-0,195727	0,169239	-8,964414	460,368329	-1,001829
09:30:10,53	0,708944	3,160968	-0,073987	-0,743015	-0,175016	-0,509017	-6,050646	-0,199318	0,171694	6,550965	-14,732760	-1,014387	2,582012	2,324317	-0,889123	243,215443	-144,765432	11,406610	-6,050646	-0,199318	0,171694	-9,095480	460,242913	-1,014387	-6,050646	-0,199318	0,171694	-9,095480	460,242913	-1,014387
09:30:10,58	0,708944	3,160968	-0,073987	-0,743015	-0,175016	-0,509017	-6,049695	-0,195468	0,168061	6,364540	-14,732795	-0,986095	2,581714	2,328202	-0,891620	243,169482	-144,725352	11,411218	-6,049695	-0,195468	0,168061	-8,979733	460,168257	-0,986095	-6,049695	-0,195468	0,168061	-8,979733	460,168257	-0,986095
09:30:10,63	0,708944	3,160968	-0,073987	-0,743015	-0,175016	-0,509017	-6,049695	-0,195468	0,168061	6,364540	-14,732795	-0,986095	2,586450	2,326761	-0,894873	243,103050	-144,708268	11,373848	-6,049695	-0,195468	0,168061	-8,979733	460,168257	-0,986095	-6,049695	-0,195468	0,168061	-8,979733	460,168257	-0,986095
09:30:10,68	0,708944	3,160968	-0,073987	-0,743015	-0,175016	-0,509017	-6,056525	-0,197404	0,167588	6,449231	-15,197157	-1,015749	2,583294	2,330366	-0,893229	243,076955	-144,688009	11,405248	-6,056525	-0,197404	0,167588	-9,046946	460,240083	-1,015749	-6,056525	-0,197404	0,167588	-9,046946	460,240083	-1,015749
09:30:10,73	0,708944	3,160968	-0,073987	-0,743015	-0,175016	-0,509017	-6,056525	-0,197404	0,167588	6,449231	-15,197157	-1,015749	2,585702	2,326984	-0,891659	243,089949	-144,695123	11,394155	-6,056525	-0,197404	0,167588	-9,046946	460,240083	-1,015749	-6,056525	-0,197404	0,167588	-9,046946	460,240083	-1,015749
09:30:10,78	0,708944	3,160968	-0,073987	-0,743015	-0,175016	-0,509017	-6,050700	-0,195520	0,167710	6,344709	-14,922807	-1,023921	2,578750	2,326263	-0,893107	243,048945	-144,679414	11,397076	-6,050700	-0,195520	0,167710	-9,003586	460,057163	-1,023921	-6,050700	-0,195520	0,167710	-9,003586	460,057163	-1,023921
09:30:10,83	0,708944	3,160968	-0,073987	-0,743015	-0,175016	-0,509017	-6,050700	-0,195520	0,167710	6,344709	-14,922807	-1,023921	2,579050	2,323988	-0,890923	242,991373	-144,669076	11,393961	-6,050700	-0,195520	0,167710	-9,003586	460,057163	-1,023921	-6,050700	-0,195520	0,167710	-9,003586	460,057163	-1,023921
09:30:10,88	0,708944	3,160968	-0,073987	-0,743015	-0,175016	-0,509017	-6,048879	-0,196917	0,169894	6,397558	-14,883148	-1,027036	2,583551	2,324490	-0,893125	242,983826	-144,652657	11,395141	-6,048879	-0,196917	0,169894	-9,060459	459,953882	-1,027036	-6,048879	-0,196917	0,169894	-9,060459	459,953882	-1,027036
09:30:10,93	0,708944	3,160968	-0,073987	-0,743015	-0,175016	-0,509017	-6,051564	-0,200564	0,167693	6,597620	-15,037514	-1,025856	2,579590	2,324019	-0,893820	242,953407	-144,624278	11,355656	-6,051564	-0,200564	0,167693	-9,146644	460,010289	-1,025856	-6,051564	-0,200564	0,167693	-9,146644	460,010289	-1,025856
09:30:10,98	0,708944	3,160968	-0,073987	-0,743015	-0,175016	-0,509017	-6,045437	-0,198740	0,164840	6,505377	-14,811621	-0,997364	2,578908	2,320095	-0,895978	242,904838	-144,604045	11,423633	-6,045437	-0,198740	0,164840	-9,095703	459,755212	-0,997364	-6,045437	-0,198740	0,164840	-9,095703	459,755212	-0,997364
09:30:11,03	0,708944	3,160968	-0,073987	-0,743015	-0,175016	-0,509017	-6,045437	-0,198740	0,164840	6,505377	-14,811621	-0,997364	2,584750	2,322353	-0,890579	242,864105	-144,575341	11,393960	-6,045437	-0,198740	0,164840	-9,095703	459,755212	-0,997364	-6,045437	-0,198740	0,164840	-9,095703	459,755212	-0,997364
09:30:11,08	0,708944	3,160968	-0,073987	-0,743015	-0,175016	-0,509017	-6,050314	-0,202671	0,170239	6,714277	-15,114838	-1,027037	2,574717	2,320728	-0,896036	242,850944	-144,546701	11,391512	-6,050314	-0,202671	0,170239	-9,195381	459,834817	-1,027037	-6,050314	-0,202671	0,170239	-9,195381	459,834817	-1,027037
09:30:11,13	0,708944	3,160968	-0,073987	-0,743015	-0,175016	-0,509017	-6,045204	-0,199441	0,166330	6,554745	-14,895136	-1,039200	2,579398	2,319543	-0,894487	242,828461	-144,545031	11,381798	-6,045204	-0,199441	0,166330	-9,101359	459,653375	-1,039200	-6,045204	-0,199441	0,166330	-9,101359	459,653375	-1,039200
09:30:11,18	0,708944	3,160968	-0,073987	-0,743015	-0,175016	-0,509017	-6,045204	-0,199441	0,166330	6,554745	-14,895136	-1,039200	2,582882	2,321114	-0,892939	242,801428	-144,528468	11,392189	-6,045204	-0,199441	0,166330	-9,101359	459,653375	-1,039200	-6,045204	-0,199441	0,166330	-9,101359	459,653375	-1,039200
09:30:11,23	0,708944	3,160968	-0,073987	-0,743015	-0,175016	-0,509017	-6,046866	-0,196620	0,167280	6,368047	-15,016918	-1,017854	2,581585	2,325290	-0,893757	242,752337	-144,510445	11,394165	-6,046866	-0,196620	0,167280	-9,066645	459,662055	-1,017854	-6,046866	-0,196620	0,167280	-9,066645	459,662055	-1,017854
09:30:11,28	0,708944	3,160968	-0,073987	-0,743015	-0,175016	-0,509017	-6,046866	-0,196620	0,167280	6,368047	-15,016918	-1,017854	2,582793	2,323572	-0,894512	242,755539	-144,483196	11,409954	-6,046866	-0,196620	0,167280	-9,066645	459,662055	-1,017854	-6,046866	-0,196620	0,167280	-9,066645	459,662055	-1,017854
09:30:11,33	0,708944	3,160968	-0,073987	-0,743015	-0,175016	-0,509017	-6,050391	-0,200366	0,166305	6,619948	-15,258936	-1,011044	2,576226	2,319674	-0,894932	242,704054	-144,486371	11,389543	-6,050391	-0,200366	0,166305	-9,108788	459,696764	-1,011044	-6,050391	-0,200366	0,166305	-9,108788	459,696764	-1,011044
09:30:11,38	0,708944	3,160968	-0,073987	-0,743015	-0,175016	-0,509017	-6,043354	-0,198498	0,167583	6,491324	-14,966169	-1,006711	2,577657	2,318412	-0,893234	242,676445	-144,473888	11,414287	-6,043354	-0,198498	0,167583	-9,090772	459,437135	-1,006711	-6,043354	-0,198498	0,167583	-9,090772	459,437135	-1,006711
09:30:11,43	0,708944	3,160968	-0,073987	-0,743015	-0,175016	-0,509017	-6,045290	-0,201163	0,166282	6,651683	-15,065874	-1,025022	2,580933	2,318756	-0,894536	242,688166	-144,455535	11,395975	-6,045290	-0,201163	0,166282	-9,139652	459,489416	-1,025022	-6,045290	-0,201163	0,166282	-9,139652	459,489416	-1,025022
09:30:11,48	0,708944	3,160968	-0,073987	-0,743015	-0,175016	-0,509017	-6,045290	-0,201163	0,166282	6,651683	-15,065874	-1,025022	2,580526	2,312407	-0,894062	242,625428	-144,481405	11,382377	-6,045290	-0,201163	0,166282	-9,139652	459,489416	-1,025022	-6,045290	-0,201163	0,166282	-9,139652	459,489416	-1,025022
09:30:11,53	0,708944	3,160968	-0,073987	-0,743015	-0,175016	-0,509017	-6,039588	-0,203986	0,166756	6,744684	-14,810740	-1,038620	2,579509	2,317700	-0,892874	242,645325	-144,447957	11,412548	-6,043664	-0,200458	0,167943	-9,135821	459,405424	-1,008449	-6,043664	-0,200458	0,167943	-9,135821	459,405424	-1,008449
09:30:11,58	0,708944	3,160968	-0,073987	-0,743015	-0,175016	-0,509017	-6,043664	-0,200458	0,167943	6,600155	-15,022185	-1,008449	2,575551	2,317536	-0,893599	242,596757	-144,443398	11,407735	-6,043664	-0,200458	0,167943	-9,135821	459,405424	-1,008449	-6,043664	-0,200458	0,167943	-9,135821	459,405424	-1,008449
09:30:11,63	0,708944	3,160968	-0,073987	-0,743015	-0,175016	-0,509017	-6,041542	-0,197112	0,167218	6,405823	-14,956214	-1,013262	2,642149	2,422741	-0,894205	247,554599	-147,402193	11,388812	-6,041542	-0,197112	0,167218	-9,067487	459,304866	-1,013262	-6,041542	-0,197112	0,167218	-9,067487	459,304866	-1,013262
09:30:11,68	0,708944	3,160968	-0,073987	-0,743015	-0,175016	-0,509017	-6,165952	-0,202185	0,166612	6,586146	-15,652475	-1,032185	3,960787	4,534385	-0,835735	352,885055	-211,828081	11,175500	-6,165952	-0,202185	0,166612	-9,285389	468,374721	-1,032185	-6,165952	-0,202185	0,166612	-9,285389	468,374721	-1,032185
09:30:11,73	0,758970	3,160980	-0,073981	-0,743009	-0,175004	-0,509012	-8,654007	-0,288337	0,225082	7,936862	-21,599632	-1,245497	4,277297	5,045163	-0,817074	377,768108	-226,959704	11,116204	-8,654007	-0,288337	0,225082	-14,697625	657,739956	-1,245497	-8,654007	-0,288337	0,225082	-14,697625	657,739956	-1,245497
09:30:11,78	0,758970	3,160980	-0,073981	-0,743009	-0,175004	-0,509012	-9,240662	-0,309889	0,242492	8,412844	-23,328510	-1,312518	4,275680	5,037754	-0,817962	377,466531	-226,736606	11,115921	-9,240662	-0,309889	0,242492	-15,913408	702,063451	-1,312518	-9,240662	-0,309889	0,242492	-15,913408	702,063451	-1,312518
09:30:11,83	0,758970	3,160980	-0,073981	-0,743009	-0,175004	-0,509012	-9,240662	-0,309889	0,242492	8,412844	-23,328510	-1,312518	4,272683	5,030908	-0,817138	377,203253	-226,627854	11,133803	-9,240662	-0,309889	0,242492	-15,913408	702,063451	-1,312518	-9,240662	-0,309889	0,242492	-15,913408	702,063451	-1,312518
09:30:11,88	0,758970	3,160980	-0,073981	-0,743009	-0,175004	-0,509012	-9,235396	-0,305868	0,243454	8,215960	-23,626879	-1,285471	4,266664	5,029117	-0,817363	376,995025	-226,478350	11,135526	-9,235396	-0,305868	0,243454	-15,794711	701,351730	-1,285471	-9,235396	-0,305868	0,243454	-15,794711	701,351730	-1,285471
09:30:11,93	0,758970	3,160980	-0,073981	-0,743009	-0,175004	-0,509012	-9,234880	-0,313059	0,240317	8,596546	-23,758854	-1,272966	4,272634	5,025075	-0,820500	376,860842	-226,393167	11,148031	-9,234880	-0,313059	0,240317	-15,978581	701,179264	-1,272966	-9,234880	-0,313059	0,240317	-15,978581	701,179264	-1,272966
09:30:11,98	0,758970	3,160980	-0,073981	-0,743009	-0,175004	-0,509012	-9,225983	-0,308635	0,240251	8,326849	-23,490521	-1,262746	4,264354	5,019581	-0,820567	376,672687	-226,330342	11,158251	-9,225983	-0,308635	0,240251	-15,901024	700,749110	-1,262746	-9,225983	-0,308635	0,240251	-15,901024	700,749110	-1,262746
09:30:12,03	0,758970	3,160980	-0,073981	-0,743009	-0,175004	-0,509012	-9,225983	-0,308635	0,240251	8,326849	-23,490521	-1,262746	4,262460	5,018668	-0,822096	376,533730	-226,301135	11,146547	-9,225983	-0,308635	0,240251	-15,901024	700,749110	-1,262746	-9,225983	-0,308635	0,240251	-15,901024	700,749110	-1,262746
09:30:12,08	0,758970	3,160980	-0,073981	-0,743009	-0,175004	-0,509012	-9,227517	-0,309584	0,240427	8,390749	-23,908270	-1,280350	4,265942	5,020436	-0,820390	376,387315	-226,148732	11,140647	-9,227517	-0,309584	0,240427	-15,911560	700,451834	-1,280350	-9,227517	-0,309584	0,240427	-15,911560	700,451834	-1,280350
09:30:12,13	0,758970	3,160980	-0,073981	-0,743009	-0,175004	-0,509012	-9,227517	-0,309584	0,240427	8,390749	-23,908270	-1,280350	4,339564	5,137003	-0,820779	382,034694	-229,607737	11,123184	-9,227517	-0,309584	0,240427	-15,911560	700,451834	-1,280350	-9,227517	-0,309584	0,240427	-15,911560	700,451834	-1,280350
09:30:12,18	0,758970	3,160980	-0,073981	-0,743009	-0,175004	-0,509012	-9,365278	-0,315059	0,240039	8,503561	-24,451537	-1,297813	5,689506	7,289299	-0,739008	489,467962	-295,432079	10,877054	-9,365278	-0,315059	0,240039	-16,228546	710,722759	-1,297813	-9,365278	-0,315059	0,240039	-16,228546	710,722759	-1,297813
09:30:12,23	0,808947	3,160930	-0,073983	-0,743013	-0,175009	-0,509008	-11,904191	-0,407994	0,321809	10,047319	-30,522948	-1,543943	5,936915	7,684690	-0,726056	508,547016	-307,233959	10,918511	-12,370314	-0,424561	0,334762	-23,100450	938,732157	-1,502486	-12,370314	-0,424561	0,334762	-23,100450	938,732157	-1,502486
09:30:12,28	0,808947	3,160930	-0,073983	-0,743013	-0,175009	-0,509008	-12,358845	-0,429743	0,336082	10,509241	-32,649168	-1,488517	5,935668	7,672167	-0,724735	507,766702	-306,769357	10,932480	-12,358845	-0,429743	0,336082	-23,225560	937,520167	-1,488517	-12,358845	-0,429743	0,336082	-23,225560	937,520167	-1,488517
09:30:12,33	0,808947	3,160930	-0,073983	-0,743013	-0,175009	-0,509008	-12,358845	-0,429743	0,336082	10,509241	-32,649168	-1,488517	5,925255	7,664901	-0,726329	507,112835	-306,405294	10,916654	-12,358845	-0,429743	0,336082	-23,225560	937,520167	-1,488517	-12,358845	-0,429743	0,336082	-23,225560	937,520167	-1,488517
09:30:12,38	0,808947	3,160930	-0,073983	-0,743013	-0,175009	-0,509008	-12,347346	-0,424357	0,334488	10,217550	-32,799512	-1,504344	5,918919	7,654428	-0,725913	506,539086	-306,099161	10,913305	-12,335108	-0,424107	0,334904	-23,109625	935,492899	-1,507692	-12,335108	-0,424107	0,334904	-23,109625	935,492899	-1,507692
09:30:12,43	0,808947	3,160930	-0,073983	-0,743013	-0,175009	-0,509008	-12,325437	-0,422860	0,331001	10,140663	-32,965635	-1,478532	5,913004	7,646676	-0,729816	505,982819	-305,751772	10,942465	-12,325437	-0,422860	0,331001	-23,053860	934,581176	-1,478532	-12,325437	-0,422860	0,331001	-23,053860	934,581176	-1,478532
09:30:12,48	0,808947	3,160930	-0,073983	-0,743013	-0,175009	-0,509008	-12,325437	-0,422860	0,331001	10,140663	-32,965635	-1,478532	5,911921	7,637053	-0,731676	505,435592	-305,499027	10,949646	-12,325437	-0,422860	0,331001	-23,053860	934,581176	-1,478532	-12,325437	-0,422860	0,331001	-23,053860	934,581176	-1,478532
09:30:12,53	0,808947	3,160930	-0,073983	-0,743013	-0,175009	-0,509008	-12,312000	-0,427256	0,325896	10,321694	-33,293343	-1,489819	5,910092	7,632841	-0,734921	505,070143	-305,279738	10,931179	-12,312000	-0,427256	0,325896	-23,217892	933,198686	-1,489819	-12,312000	-0,427256	0,325896	-23,217892	933,198686	-1,489819
09:30:12,58	0,808947	3,160930	-0,073983	-0,743013	-0,175009	-0,509008	-12,307433	-0,427869	0,326527	10,384360	-33,632745	-1,493025	5,902377	7,622875	-0,731962	504,537645	-304,976705	10,929633	-12,307433	-0,427869	0,326527	-23,203333	932,500744	-1,493025	-12,307433	-0,427869	0,326527	-23,203333	932,500744	-1,493025
09:30:12,63	0,808947	3,160930	-0,073983	-0,743013	-0,175009	-0,509008	-12,307433	-0,427869	0,326527	10,384360	-33,632745	-1,493025	5,902855	7,619763	-0,738352	504,113085	-304,683404	10,946901	-12,297055	-0,427527	0,322466	-23,187172	931,675644	-1,474096	-12,297055	-0,427527	0,322466	-23,187172	931,675644	-1,474096
09:30:12,68	0,808947	3,160930	-0,073983	-0,743013	-0,175009	-0,509008	-12,286318	-0,426535	0,323575	10,264970	-33,485096	-1,486642	5,898520	7,609867	-0,736121	503,690171	-304,503630	10,937281	-12,286318	-0,426535	0,323575	-23,218044	930,990832	-1,486642	-12,286318	-0,426535	0,323575	-23,218044	930,990832	-1,486642
09:30:12,73	0,808947	3,160930	-0,073983	-0,743013	-0,175009	-0,509008	-12,286318	-0,426535	0,323575	10,264970	-33,485096	-1,486642	5,891486	7,608253	-0,737926	503,298848	-304,261295	10,935789	-12,286318	-0,426535	0,323575	-23,218044	930,990832	-1,486642	-12,286318	-0,426535	0,323575	-23,218044	930,990832	-1,486642
09:30:12,78	0,808947	3,160930	-0,073983	-0,743013	-0,175009	-0,509008	-12,281403	-0,423436	0,322891	10,119436	-33,745475	-1,485208	5,889018	7,601332	-0,738077	502,874704	-304,028982	10,960764	-12,281403	-0,423436	0,322891	-23,120328	930,344643	-1,485208	-12,281403	-0,423436	0,322891	-23,120328	930,344643	-1,485208
09:30:12,83	0,808947	3,160930	-0,073983	-0,743013	-0,175009	-0,509008	-12,274175	-0,424760	0,322740	10,177369	-33,853105	-1,460233	5,886961	7,593983	-0,738502	502,602870	-303,825856	10,955150	-12,274175	-0,424760	0,322740	-23,166281	929,669631	-1,460233	-12,274175	-0,424760	0,322740	-23,166281	929,669631	-1,460233
09:30:12,88	0,808947	3,160930	-0,073983	-0,743013	-0,175009	-0,509008	-12,266782	-0,426653	0,322315	10,315832	-33,805664	-1,465847	5,886215	7,591878	-0,736799	502,217043	-303,618074	10,948950	-12,266782	-0,426653	0,322315	-23,176467	929,136747	-1,465847	-12,266782	-0,426653	0,322315	-23,176467	929,136747	-1,465847
09:30:12,93	0,808947	3,160930	-0,073983	-0,743013	-0,175009	-0,509008	-12,264587	-0,427059	0,324018	10,323953	-34,129510	-1,472047	5,879657	7,587845	-0,739675	501,823113	-303,390219	10,974852	-12,264587	-0,427059	0,324018	-23,200183	928,640531	-1,472047	-12,264587	-0,427059	0,324018	-23,200183	928,640531	-1,472047
09:30:12,98	0,808947	3,160930	-0,073983	-0,743013	-0,175009	-0,509008	-12,244169	-0,425852	0,320237	10,213121	-33,904856	-1,464144	5,874961	7,574800	-0,740580	501,468099	-303,241166	10,956853	-12,244169	-0,425852	0,320237	-23,216254	927,262408	-1,464144	-12,244169	-0,425852	0,320237	-23,216254	927,262408	-1,464144
09:30:13,03	0,808947	3,160930	-0,073983	-0,743013	-0,175009	-0,509008	-12,244169	-0,425852	0,320237	10,213121	-33,904856	-1,464144	5,876954	7,570702	-0,738739	501,128816	-302,980277	11,002441	-12,244169	-0,425852	0,320237	-23,216254	927,262408	-1,464144	-12,244169	-0,425852	0,320237	-23,216254	927,262408	-1,464144
09:30:13,08	0,808947	3,160930	-0,073983	-0,743013	-0,175009	-0,509008	-12,237755	-0,427683	0,324235	10,371041	-34,377695	-1,455998	5,873340	7,568330	-0,736582	500,801122	-302,783708	10,964999	-12,237755	-0,427683	0,324235	-23,202108	926,286100	-1,455998	-12,237755	-0,427683	0,324235	-23,202108	926,286100	-1,455998
09:30:13,13	0,808947	3,160930	-0,073983	-0,743013	-0,175009	-0,509008	-12,237755	-0,427683	0,324235	10,371041	-34,377695	-1,455998	5,870583	7,563374	-0,738600	500,568017	-302,672245	10,985517	-12,237755	-0,427683	0,324235	-23,202108	926,286100	-1,455998	-12,237755	-0,427683	0,324235	-23,202108	926,286100	-1,455998
09:30:13,18	0,808947	3,160930	-0,073983	-0,743013	-0,175009	-0,509008	-12,220168	-0,425005	0,320472	10,213562	-34,228564	-1,453564	5,868655	7,558953	-0,738411	500,115575	-302,420045	10,977761	-12,220168	-0,425005	0,320472	-23,149319	925,054603	-1,453564	-12,220168	-0,425005	0,320472	-23,149319	925,054603	-1,453564
09:30:13,23	0,808947	3,160930	-0,073983	-0,743013	-0,175009	-0,509008	-12,220168	-0,425005	0,320472	10,213562	-34,228564	-1,453564	5,865250	7,552713	-0,741230	499,845353	-302,291302	10,984056	-12,220168	-0,425005	0,320472	-23,149319	925,054603	-1,453564	-12,220168	-0,425005	0,320472	-23,149319	925,054603	-1,453564
09:30:13,28	0,808947	3,160930	-0,073983	-0,743013	-0,175009	-0,509008	-12,220186	-0,428486	0,319587	10,361309	-34,538015	-1,436941	5,862478	7,548577	-0,737089	499,562115	-302,100310	10,961209	-12,220186	-0,428486	0,319587	-23,274815	924,746589	-1,436941	-12,220186	-0,428486	0,319587	-23,274815	924,746589	-1,436941
09:30:13,33	0,808947	3,160930	-0,073983	-0,743013	-0,175009	-0,509008	-12,215218	-0,428153	0,323728	10,367796	-34,620462	-1,459788	5,854293	7,543076	-0,738727	499,246768	-301,913029	11,027358	-12,206362	-0,423815	0,322090	-23,122745	923,672719	-1,393639	-12,206362	-0,423815	0,322090	-23,122745	923,672719	-1,393639
09:30:13,38	0,808947	3,160930	-0,073983	-0,743013	-0,175009	-0,509008	-12,201403	-0,422781	0,322314	10,088932	-34,581631	-1,459894	5,850918	7,539299	-0,738504	498,973859	-301,760136	10,961103	-12,201403	-0,422781	0,322314	-23,099391	923,228529	-1,459894	-12,201403	-0,422781	0,322314	-23,099391	923,228529	-1,459894
09:30:13,43	0,808947	3,160930	-0,073983	-0,743013	-0,175009	-0,509008	-12,203947	-0,425550	0,319480	10,250577	-35,029031	-1,449162	5,849342	7,533630	-0,738548	498,714239	-301,569447	11,031781	-12,203947	-0,425550	0,319480	-23,155107	922,980796	-1,449162	-12,203947	-0,425550	0,319480	-23,155107	922,980796	-1,449162
09:30:13,48	0,808947	3,160930	-0,073983	-0,743013	-0,175009	-0,509008	-12,197591	-0,425270	0,322082	10,200489	-35,007941	-1,454916	5,851167	7,534753	-0,738735	498,424059	-301,463311	10,966081	-12,197591	-0,425270	0,322082	-23,183177	922,502948	-1,454916	-12,197591	-0,425270	0,322082	-23,183177	922,502948	-1,454916
09:30:13,53	0,808947	3,160930	-0,073983	-0,743013	-0,175009	-0,509008	-12,185075	-0,419766	0,322379	9,936069	-34,694683	-1,429918	5,840143	7,526666	-0,738438	498,142612	-301,275678	10,991080	-12,185075	-0,419766	0,322379	-23,015558	921,833726	-1,429918	-12,185075	-0,419766	0,322379	-23,015558	921,833726	-1,429918
09:30:13,58	0,808947	3,160930	-0,073983	-0,743013	-0,175009	-0,509008	-12,190995	-0,424656	0,320234	10,170524	-35,274496	-1,415797	5,843575	7,521459	-0,740076	497,929620	-301,102367	10,976219	-12,190995	-0,424656	0,320234	-23,164969	921,718636	-1,415797	-12,190995	-0,424656	0,320234	-23,164969	921,718636	-1,415797
09:30:13,63	0,808947	3,160930	-0,073983	-0,743013	-0,175009	-0,509008	-12,186177	-0,423080	0,321026	10,160980	-35,285983	-1,418959	5,843564	7,525963	-0,739791	497,706424	-300,963159	11,002038	-12,186177	-0,423080	0,321026	-23,050838	921,328913	-1,418959	-12,186177	-0,423080	0,321026	-23,050838	921,328913	-1,418959
09:30:13,68	0,808947	3,160930	-0,073983	-0,743013	-0,175009	-0,509008	-12,175984	-0,424058	0,321035	10,172465	-35,031595	-1,423581	5,839315	7,516647	-0,739782	497,448051	-300,859415	10,997416	-12,175984	-0,424058	0,321035	-23,116081	920,783178	-1,423581	-12,175984	-0,424058	0,321035	-23,116081	920,783178	-1,423581
09:30:13,73	0,808947	3,160930	-0,073983	-0,743013	-0,175009	-0,509008	-12,175984	-0,424058	0,321035	10,172465	-35,031595	-1,423581	5,841637	7,516991	-0,741133	497,244412	-300,704236	11,004543	-12,175984	-0,424058	0,321035	-23,116081	920,783178	-1,423581	-12,175984	-0,424058	0,321035	-23,116081	920,783178	-1,423581
09:30:13,78	0,808947	3,160930	-0,073983	-0,743013	-0,175009	-0,509008	-12,166678	-0,427016	0,320002	10,379879	-35,062981	-1,426425	5,837224	7,507109	-0,740815	497,028576	-300,555375	10,994573	-12,166678	-0,427016	0,320002	-23,140915	920,021275	-1,426425	-12,166678	-0,427016	0,320002	-23,140915	920,021275	-1,426425
09:30:13,83	0,808947	3,160930	-0,073983	-0,743013	-0,175009	-0,509008	-12,166678	-0,427016	0,320002	10,379879	-35,062981	-1,426425	5,828477	7,510395	-0,739777	496,771176	-300,460022	11,017997	-12,166678	-0,427016	0,320002	-23,140915	920,021275	-1,426425	-12,166678	-0,427016	0,320002	-23,140915	920,021275	-1,426425
09:30:13,88	0,808947	3,160930	-0,073983	-0,743013	-0,175009	-0,509008	-12,165152	-0,417798	0,321040	9,854404	-35,254176	-1,403000	5,826928	7,504135	-0,739499	496,532286	-300,334334	10,984352	-12,158955	-0,419587	0,321318	-23,000741	919,276291	-1,436645	-12,158955	-0,419587	0,321318	-23,000741	919,276291	-1,436645
09:30:13,93	0,808947	3,160930	-0,073983	-0,743013	-0,175009	-0,509008	-12,156232	-0,424175	0,321636	10,158095	-35,284852	-1,436713	5,829539	7,499482	-0,739181	496,328980	-300,236917	10,984285	-12,156232	-0,424175	0,321636	-23,139609	918,979342	-1,436713	-12,156232	-0,424175	0,321636	-23,139609	918,979342	-1,436713
09:30:13,98	0,808947	3,160930	-0,073983	-0,743013	-0,175009	-0,509008	-12,156232	-0,424175	0,321636	10,158095	-35,284852	-1,436713	5,831637	7,498122	-0,740792	496,163021	-300,104652	11,001058	-12,156103	-0,426671	0,320026	-23,174207	918,766061	-1,419939	-12,156103	-0,426671	0,320026	-23,174207	918,766061	-1,419939
09:30:14,03	0,808947	3,160930	-0,073983	-0,743013	-0,175009	-0,509008	-12,156103	-0,426671	0,320026	10,319488	-35,487989	-1,419939	5,832515	7,500514	-0,740869	495,991755	-299,993220	11,016631	-12,158613	-0,426236	0,319949	-23,151792	918,628541	-1,404366	-12,158613	-0,426236	0,319949	-23,151792	918,628541	-1,404366
09:30:14,08	0,808947	3,160930	-0,073983	-0,743013	-0,175009	-0,509008	-12,158613	-0,426236	0,319949	10,307704	-35,822551	-1,404366	5,827503	7,489125	-0,739764	495,786485	-299,903240	11,003861	-12,158613	-0,426236	0,319949	-23,151792	918,628541	-1,404366	-12,158613	-0,426236	0,319949	-23,151792	918,628541	-1,404366
09:30:14,13	0,808947	3,160930	-0,073983	-0,743013	-0,175009	-0,509008	-12,139963	-0,428870	0,319457	10,423578	-35,274070	-1,397855	5,825471	7,483045	-0,741360	495,616335	-299,800859	11,023142	-12,139963	-0,428870	0,319457	-23,242728	917,713020	-1,397855	-12,139963	-0,428870	0,319457	-23,242728	917,713020	-1,397855
09:30:14,18	0,808947	3,160930	-0,073983	-0,743013	-0,175009	-0,509008	-12,139963	-0,428870	0,319457	10,423578	-35,274070	-1,397855	5,819196	7,482709	-0,743428	495,393119	-299,673873	11,005402	-12,139963	-0,428870	0,319457	-23,242728	917,713020	-1,397855	-12,139963	-0,428870	0,319457	-23,242728	917,713020	-1,397855
09:30:14,23	0,808947	3,160930	-0,073983	-0,743013	-0,175009	-0,509008	-12,136534	-0,423604	0,317389	10,148115	-35,352568	-1,415595	5,821916	7,488597	-0,739646	495,255108	-299,567297	10,980206	-12,136534	-0,423604	0,317389	-23,104816	917,365350	-1,415595	-12,136534	-0,423604	0,317389	-23,104816	917,365350	-1,415595
09:30:14,28	0,808947	3,160930	-0,073983	-0,743013	-0,175009	-0,509008	-12,142993	-0,423015	0,321171	10,140768	-35,861254	-1,440791	5,822814	7,482638	-0,738899	495,085693	-299,497514	11,007225	-12,138282	-0,426772	0,321918	-23,189749	917,057242	-1,413772	-12,138282	-0,426772	0,321918	-23,189749	917,057242	-1,413772
09:30:14,33	0,808947	3,160930	-0,073983	-0,743013	-0,175009	-0,509008	-12,138282	-0,426772	0,321918	10,311867	-35,797858	-1,413772	5,820310	7,479283	-0,740088	494,984846	-299,418611	11,025117	-12,134124	-0,426282	0,320730	-23,158849	916,820279	-1,395880	-12,134124	-0,426282	0,320730	-23,158849	916,820279	-1,395880
09:30:14,38	0,808947	3,160930	-0,073983	-0,743013	-0,175009	-0,509008	-12,128450	-0,425030	0,322557	10,236537	-35,696944	-1,415527	5,816390	7,474995	-0,738260	494,737989	-299,279156	11,005470	-12,128450	-0,425030	0,322557	-23,128334	916,386420	-1,415527	-12,128450	-0,425030	0,322557	-23,128334	916,386420	-1,415527
09:30:14,43	0,808947	3,160930	-0,073983	-0,743013	-0,175009	-0,509008	-12,128450	-0,425030	0,322557	10,236537	-35,696944	-1,415527	5,816080	7,475760	-0,741031	494,582100	-299,214287	11,039967	-12,128450	-0,425030	0,322557	-23,128334	916,386420	-1,415527	-12,128450	-0,425030	0,322557	-23,128334	916,386420	-1,415527
09:30:14,48	0,808947	3,160930	-0,073983	-0,743013	-0,175009	-0,509008	-12,122391	-0,423159	0,321661	10,121490	-35,729187	-1,398480	5,811739	7,470683	-0,739156	494,428306	-299,120828	11,022517	-12,122391	-0,423159	0,321661	-23,096463	915,878475	-1,398480	-12,122391	-0,423159	0,321661	-23,096463	915,878475	-1,398480
09:30:14,53	0,808947	3,160930	-0,073983	-0,743013	-0,175009	-0,509008	-12,122391	-0,423159	0,321661	10,121490	-35,729187	-1,398480	5,809209	7,473022	-0,740374	494,342380	-299,081195	11,025320	-12,123152	-0,419799	0,320444	-23,016062	915,804413	-1,395677	-12,123152	-0,419799	0,320444	-23,016062	915,804413	-1,395677
09:30:14,58	0,808947	3,160930	-0,073983	-0,743013	-0,175009	-0,509008	-12,119211	-0,421786	0,319606	10,047579	-35,849183	-1,400655	5,808961	7,468616	-0,741211	494,179924	-298,980370	11,020342	-12,119211	-0,421786	0,319606	-23,062648	915,508883	-1,400655	-12,119211	-0,421786	0,319606	-23,062648	915,508883	-1,400655
09:30:14,63	0,808947	3,160930	-0,073983	-0,743013	-0,175009	-0,509008	-12,119211	-0,421786	0,319606	10,047579	-35,849183	-1,400655	5,811680	7,469365	-0,739705	494,035136	-298,863752	11,044611	-12,119211	-0,421786	0,319606	-23,062648	915,508883	-1,400655	-12,119211	-0,421786	0,319606	-23,062648	915,508883	-1,400655
09:30:14,68	0,808947	3,160930	-0,073983	-0,743013	-0,175009	-0,509008	-12,116978	-0,422473	0,321015	10,093221	-36,112081	-1,406807	5,808438	7,466338	-0,739802	493,856649	-298,782242	11,014191	-12,116978	-0,422473	0,321015	-23,070892	915,070673	-1,406807	-12,116978	-0,422473	0,321015	-23,070892	915,070673	-1,406807
09:30:14,73	0,808947	3,160930	-0,073983	-0,743013	-0,175009	-0,509008	-12,113715	-0,424334	0,318275	10,254089	-36,039313	-1,421219	5,808420	7,462582	-0,742542	493,804779	-298,678324	10,999779	-12,113715	-0,424334	0,318275	-23,056166	914,887338	-1,421219	-12,113715	-0,424334	0,318275	-23,056166	914,887338	-1,421219
09:30:14,78	0,808947	3,160930	-0,073983	-0,743013	-0,175009	-0,509008	-12,113943	-0,427211	0,318992	10,338122	-36,209980	-1,409222	5,811025	7,461341	-0,741825	493,634475	-298,655676	11,011775	-12,113943	-0,427211	0,318992	-23,197928	914,734568	-1,409222	-12,113943	-0,427211	0,318992	-23,197928	914,734568	-1,409222
09:30:14,83	0,808947	3,160930	-0,073983	-0,743013	-0,175009	-0,509008	-12,113943	-0,427211	0,318992	10,338122	-36,209980	-1,409222	5,800817	7,460568	-0,738397	493,506283	-298,571657	11,011819	-12,113943	-0,427211	0,318992	-23,197928	914,734568	-1,409222	-12,113943	-0,427211	0,318992	-23,197928	914,734568	-1,409222
09:30:14,88	0,808947	3,160930	-0,073983	-0,743013	-0,175009	-0,509008	-12,108170	-0,418758	0,322420	9,907230	-36,062798	-1,409178	5,802403	7,456698	-0,739187	493,403211	-298,537144	11,033545	-12,105611	-0,422066	0,321630	-23,074574	914,254225	-1,387452	-12,105611	-0,422066	0,321630	-23,074574	914,254225	-1,387452
09:30:14,93	0,808947	3,160930	-0,073983	-0,743013	-0,175009	-0,509008	-12,105611	-0,422066	0,321630	10,057615	-36,036263	-1,387452	5,804612	7,455896	-0,739630	493,285294	-298,404942	11,024989	-12,105611	-0,422066	0,321630	-23,074574	914,254225	-1,387452	-12,105611	-0,422066	0,321630	-23,074574	914,254225	-1,387452
09:30:14,98	0,808947	3,160930	-0,073983	-0,743013	-0,175009	-0,509008	-12,106021	-0,424380	0,321187	10,233464	-36,225785	-1,396008	5,798506	7,456028	-0,737751	493,166910	-298,362214	11,025395	-12,106021	-0,424380	0,321187	-23,080357	914,096859	-1,396008	-12,106021	-0,424380	0,321187	-23,080357	914,096859	-1,396008
09:30:15,03	0,808947	3,160930	-0,073983	-0,743013	-0,175009	-0,509008	-12,103082	-0,419027	0,323067	9,932915	-36,196866	-1,395602	5,800062	7,447487	-0,738936	493,036927	-298,330712	11,027463	-12,103082	-0,419027	0,323067	-22,960689	913,895099	-1,395602	-12,103082	-0,419027	0,323067	-22,960689	913,895099	-1,395602
09:30:15,08	0,808947	3,160930	-0,073983	-0,743013	-0,175009	-0,509008	-12,097837	-0,427196	0,323414	10,380816	-36,160817	-1,389904	5,802958	7,447401	-0,737404	492,973491	-298,223844	11,031093	-12,097837	-0,427196	0,323414	-23,154041	913,519417	-1,389904	-12,097837	-0,427196	0,323414	-23,154041	913,519417	-1,389904
09:30:15,13	0,808947	3,160930	-0,073983	-0,743013	-0,175009	-0,509008	-12,097837	-0,427196	0,323414	10,380816	-36,160817	-1,389904	5,796215	7,448669	-0,739420	492,843096	-298,181878	11,034028	-12,095564	-0,420721	0,321397	-23,011330	913,325251	-1,386969	-12,095564	-0,420721	0,321397	-23,011330	913,325251	-1,386969
09:30:15,18	0,808947	3,160930	-0,073983	-0,743013	-0,175009	-0,509008	-12,091328	-0,418294	0,321342	9,921604	-36,073360	-1,413447	5,791995	7,446214	-0,739475	492,757921	-298,095149	11,007550	-12,091328	-0,418294	0,321342	-22,914481	913,095879	-1,413447	-12,091328	-0,418294	0,321342	-22,914481	913,095879	-1,413447
09:30:15,23	0,808947	3,160930	-0,073983	-0,743013	-0,175009	-0,509008	-12,091328	-0,418294	0,321342	9,921604	-36,073360	-1,413447	5,800692	7,448697	-0,738338	492,677896	-298,037541	11,016243	-12,091328	-0,418294	0,321342	-22,914481	913,095879	-1,413447	-12,091328	-0,418294	0,321342	-22,914481	913,095879	-1,413447
09:30:15,28	0,808947	3,160930	-0,073983	-0,743013	-0,175009	-0,509008	-12,097827	-0,424584	0,322479	10,258580	-36,509404	-1,404754	5,796385	7,444054	-0,738777	492,560195	-297,983094	11,003495	-12,091653	-0,423176	0,322040	-23,045676	912,877219	-1,417502	-12,091653	-0,423176	0,322040	-23,045676	912,877219	-1,417502
09:30:15,33	0,808947	3,160930	-0,073983	-0,743013	-0,175009	-0,509008	-12,091653	-0,423176	0,322040	10,173648	-36,317506	-1,417502	5,802627	7,444655	-0,740741	492,437372	-297,921314	11,043016	-12,091653	-0,423176	0,322040	-23,045676	912,877219	-1,417502	-12,091653	-0,423176	0,322040	-23,045676	912,877219	-1,417502
09:30:15,38	0,808947	3,160930	-0,073983	-0,743013	-0,175009	-0,509008	-12,095294	-0,428281	0,320076	10,431212	-36,644119	-1,377981	5,793064	7,441511	-0,736909	492,355653	-297,924173	11,019933	-12,095294	-0,428281	0,320076	-23,188873	912,836460	-1,377981	-12,095294	-0,428281	0,320076	-23,188873	912,836460	-1,377981
09:30:15,43	0,808947	3,160930	-0,073983	-0,743013	-0,175009	-0,509008	-12,087789	-0,421572	0,323908	10,038982	-36,323218	-1,401065	5,791090	7,437643	-0,740455	492,212397	-297,799299	11,026648	-12,087789	-0,421572	0,323908	-23,054406	912,568245	-1,401065	-12,087789	-0,421572	0,323908	-23,054406	912,568245	-1,401065
09:30:15,48	0,808947	3,160930	-0,073983	-0,743013	-0,175009	-0,509008	-12,083452	-0,421796	0,320362	10,087172	-36,284180	-1,394350	5,791571	7,436766	-0,740111	492,151738	-297,788929	10,998276	-12,083452	-0,421796	0,320362	-23,023839	912,266807	-1,394350	-12,083452	-0,421796	0,320362	-23,023839	912,266807	-1,394350
09:30:15,53	0,808947	3,160930	-0,073983	-0,743013	-0,175009	-0,509008	-12,082933	-0,422651	0,320706	10,110271	-36,314925	-1,422721	5,792063	7,438545	-0,738961	492,079847	-297,694261	11,030768	-12,082933	-0,422651	0,320706	-23,067840	912,195345	-1,422721	-12,082933	-0,422651	0,320706	-23,067840	912,195345	-1,422721
09:30:15,58	0,808947	3,160930	-0,073983	-0,743013	-0,175009	-0,509008	-12,084720	-0,422188	0,321856	10,132251	-36,517437	-1,390229	5,790120	7,435583	-0,739793	491,987083	-297,692684	11,002431	-12,084720	-0,422188	0,321856	-23,009539	912,133104	-1,390229	-12,084720	-0,422188	0,321856	-23,009539	912,133104	-1,390229
09:30:15,63	0,808947	3,160930	-0,073983	-0,743013	-0,175009	-0,509008	-12,077046	-0,422127	0,319483	10,093343	-36,329606	-1,352067	5,788173	7,431929	-0,741334	491,879038	-297,619576	11,068930	-12,077046	-0,422127	0,319483	-23,043643	911,718480	-1,352067	-12,077046	-0,422127	0,319483	-23,043643	911,718480	-1,352067
09:30:15,68	0,808947	3,160930	-0,073983	-0,743013	-0,175009	-0,509008	-12,077046	-0,422127	0,319483	10,093343	-36,329606	-1,352067	5,792824	7,430445	-0,743293	491,837827	-297,588790	11,057580	-12,077046	-0,422127	0,319483	-23,043643	911,718480	-1,352067	-12,077046	-0,422127	0,319483	-23,043643	911,718480	-1,352067
09:30:15,74	0,808947	3,160930	-0,073983	-0,743013	-0,175009	-0,509008	-12,078086	-0,426897	0,317525	10,347441	-36,434783	-1,363417	5,788483	7,428833	-0,741419	491,717263	-297,563650	11,038114	-12,078086	-0,426897	0,317525	-23,163992	911,694964	-1,363417	-12,078086	-0,426897	0,317525	-23,163992	911,694964	-1,363417
09:30:15,79	0,808947	3,160930	-0,073983	-0,743013	-0,175009	-0,509008	-12,078203	-0,422536	0,320159	10,116553	-36,563922	-1,391422	5,792554	7,429462	-0,741423	491,662616	-297,465361	11,062004	-12,078203	-0,422536	0,320159	-23,052550	911,575019	-1,391422	-12,078203	-0,422536	0,320159	-23,052550	911,575019	-1,391422
09:30:15,84	0,808947	3,160930	-0,073983	-0,743013	-0,175009	-0,509008	-12,076548	-0,420592	0,322040	10,062162	-36,645351	-1,397530	5,786572	7,427274	-0,739929	491,602006	-297,455043	11,017084	-12,076548	-0,420592	0,322040	-22,954314	911,363677	-1,397530	-12,076548	-0,420592	0,322040	-22,954314	911,363677	-1,397530
09:30:15,89	0,808947	3,160930	-0,073983	-0,743013	-0,175009	-0,509008	-12,076548	-0,420592	0,322040	10,062162	-36,645351	-1,397530	5,785813	7,429828	-0,741137	491,499552	-297,355199	11,041698	-12,076548	-0,420592	0,322040	-22,954314	911,363677	-1,397530	-12,076548	-0,420592	0,322040	-22,954314	911,363677	-1,397530
09:30:15,94	0,808947	3,160930	-0,073983	-0,743013	-0,175009	-0,509008	-12,074046	-0,421133	0,319681	10,080885	-36,634470	-1,379299	5,785052	7,428163	-0,738456	491,407072	-297,349117	11,035989	-12,074046	-0,421133	0,319681	-22,978095	911,178162	-1,379299	-12,074046	-0,421133	0,319681	-22,978095	911,178162	-1,379299
09:30:15,99	0,808947	3,160930	-0,073983	-0,743013	-0,175009	-0,509008	-12,073494	-0,421851	0,320780	10,124417	-36,784573	-1,380281	5,786158	7,428991	-0,740038	491,347813	-297,260405	11,040716	-12,073494	-0,421851	0,320780	-22,990884	910,984727	-1,380281	-12,073494	-0,421851	0,320780	-22,990884	910,984727	-1,380281
09:30:16,04	0,808947	3,160930	-0,073983	-0,743013	-0,175009	-0,509008	-12,073494	-0,421851	0,320780	10,124417	-36,784573	-1,380281	5,784210	7,420616	-0,739272	491,241707	-297,264908	11,044463	-12,065267	-0,424352	0,321545	-23,114103	910,677060	-1,376534	-12,065267	-0,424352	0,321545	-23,114103	910,677060	-1,376534
09:30:16,09	0,808947	3,160930	-0,073983	-0,743013	-0,175009	-0,509008	-12,065267	-0,424352	0,321545	10,197497	-36,446383	-1,376534	5,783501	7,422581	-0,738166	491,171212	-297,223436	11,021785	-12,065267	-0,424352	0,321545	-23,114103	910,677060	-1,376534	-12,065267	-0,424352	0,321545	-23,114103	910,677060	-1,376534
09:30:16,14	0,808947	3,160930	-0,073983	-0,743013	-0,175009	-0,509008	-12,066614	-0,422755	0,322652	10,115124	-36,598231	-1,399212	5,783436	7,419838	-0,739741	491,112895	-297,158446	11,015317	-12,066614	-0,422755	0,322652	-23,071116	910,630978	-1,399212	-12,066614	-0,422755	0,322652	-23,071116	910,630978	-1,399212
09:30:16,19	0,808947	3,160930	-0,073983	-0,743013	-0,175009	-0,509008	-12,061980	-0,423919	0,322615	10,203107	-36,496057	-1,405710	5,782192	7,417986	-0,738202	491,064720	-297,130294	11,015288	-12,061980	-0,423919	0,322615	-23,074564	910,369380	-1,405710	-12,061980	-0,423919	0,322615	-23,074564	910,369380	-1,405710
09:30:16,24	0,808947	3,160930	-0,073983	-0,743013	-0,175009	-0,509008	-12,066740	-0,425771	0,320639	10,323419	-36,846222	-1,390553	5,786176	7,421182	-0,740178	490,987854	-297,058153	11,030444	-12,066740	-0,425771	0,320639	-23,099581	910,392886	-1,390553	-12,066740	-0,425771	0,320639	-23,099581	910,392886	-1,390553
09:30:16,29	0,808947	3,160930	-0,073983	-0,743013	-0,175009	-0,509008	-12,066740	-0,425771	0,320639	10,323419	-36,846222	-1,390553	5,783122	7,420882	-0,737875	490,924205	-297,035102	11,034708	-12,064953	-0,423276	0,322942	-23,045332	910,278870	-1,386289	-12,064953	-0,423276	0,322942	-23,045332	910,278870	-1,386289
09:30:16,34	0,808947	3,160930	-0,073983	-0,743013	-0,175009	-0,509008	-12,060474	-0,425013	0,321369	10,246626	-36,669511	-1,384686	5,782991	7,421904	-0,738295	490,854910	-296,999455	11,041792	-12,060474	-0,425013	0,321369	-23,116901	910,077719	-1,384686	-12,060474	-0,425013	0,321369	-23,116901	910,077719	-1,384686
09:30:16,39	0,808947	3,160930	-0,073983	-0,743013	-0,175009	-0,509008	-12,060474	-0,425013	0,321369	10,246626	-36,669511	-1,384686	5,781699	7,414609	-0,741035	490,787647	-297,006816	11,018383	-12,058809	-0,425181	0,319782	-23,139588	909,983659	-1,402614	-12,058809	-0,425181	0,319782	-23,139588	909,983659	-1,402614
09:30:16,44	0,808947	3,160930	-0,073983	-0,743013	-0,175009	-0,509008	-12,057355	-0,420501	0,320151	10,030984	-36,638853	-1,381249	5,776920	7,415689	-0,740666	490,735570	-296,933785	11,039748	-12,057355	-0,420501	0,320151	-22,978383	909,863506	-1,381249	-12,057355	-0,420501	0,320151	-22,978383	909,863506	-1,381249
09:30:16,49	0,808947	3,160930	-0,073983	-0,743013	-0,175009	-0,509008	-12,057355	-0,420501	0,320151	10,030984	-36,638853	-1,381249	5,779178	7,417191	-0,739180	490,651220	-296,834150	11,004754	-12,059784	-0,421706	0,321637	-22,966191	909,805014	-1,416243	-12,059784	-0,421706	0,321637	-22,966191	909,805014	-1,416243
09:30:16,54	0,808947	3,160930	-0,073983	-0,743013	-0,175009	-0,509008	-12,061823	-0,419767	0,320110	10,056148	-37,037217	-1,345679	5,778518	7,419926	-0,740708	490,623495	-296,795901	11,075318	-12,061823	-0,419767	0,320110	-22,895538	909,815920	-1,345679	-12,061823	-0,419767	0,320110	-22,895538	909,815920	-1,345679
09:30:16,59	0,808947	3,160930	-0,073983	-0,743013	-0,175009	-0,509008	-12,057696	-0,426012	0,321235	10,307052	-36,900110	-1,380433	5,781862	7,413230	-0,739582	490,519449	-296,821085	11,040564	-12,057696	-0,426012	0,321235	-23,134862	909,629031	-1,380433	-12,057696	-0,426012	0,321235	-23,134862	909,629031	-1,380433
09:30:16,64	0,808947	3,160930	-0,073983	-0,743013	-0,175009	-0,509008	-12,057696	-0,426012	0,321235	10,307052	-36,900110	-1,380433	5,777725	7,415776	-0,739609	490,502596	-296,773548	11,037094	-12,057696	-0,426012	0,321235	-23,134862	909,629031	-1,380433	-12,057696	-0,426012	0,321235	-23,134862	909,629031	-1,380433
09:30:16,69	0,808947	3,160930	-0,073983	-0,743013	-0,175009	-0,509008	-12,054995	-0,419246	0,320009	9,973274	-36,869549	-1,387323	5,774653	7,414273	-0,740808	490,433306	-296,750533	11,033674	-12,054995	-0,419246	0,320009	-22,937547	909,447582	-1,387323	-12,054995	-0,419246	0,320009	-22,937547	909,447582	-1,387323
09:30:16,74	0,808947	3,160930	-0,073983	-0,743013	-0,175009	-0,509008	-12,054995	-0,419246	0,320009	9,973274	-36,869549	-1,387323	5,769274	7,411338	-0,736560	490,363353	-296,700504	11,032046	-12,054995	-0,419246	0,320009	-22,937547	909,447582	-1,387323	-12,054995	-0,419246	0,320009	-22,937547	909,447582	-1,387323
09:30:16,79	0,808947	3,160930	-0,073983	-0,743013	-0,175009	-0,509008	-12,052429	-0,421102	0,320341	10,037272	-36,891358	-1,389647	5,774977	7,411123	-0,740476	490,282588	-296,701036	11,031350	-12,052429	-0,421102	0,320341	-23,019215	909,224293	-1,389647	-12,052429	-0,421102	0,320341	-23,019215	909,224293	-1,389647
09:30:16,84	0,808947	3,160930	-0,073983	-0,743013	-0,175009	-0,509008	-12,049098	-0,420976	0,320753	10,048085	-36,749828	-1,360371	5,773202	7,408301	-0,740065	490,263856	-296,670183	11,060626	-12,049098	-0,420976	0,320753	-22,998527	909,104390	-1,360371	-12,049098	-0,420976	0,320753	-22,998527	909,104390	-1,360371
09:30:16,89	0,808947	3,160930	-0,073983	-0,743013	-0,175009	-0,509008	-12,049098	-0,420976	0,320753	10,048085	-36,749828	-1,360371	5,772514	7,410472	-0,742061	490,205385	-296,615835	11,040160	-12,050634	-0,419295	0,318756	-22,936141	909,067265	-1,380837	-12,050634	-0,419295	0,318756	-22,936141	909,067265	-1,380837
09:30:16,94	0,808947	3,160930	-0,073983	-0,743013	-0,175009	-0,509008	-12,047793	-0,420066	0,321443	9,991799	-36,857422	-1,381196	5,771762	7,407625	-0,739374	490,107381	-296,590217	11,039801	-12,047793	-0,420066	0,321443	-22,983407	908,894292	-1,381196	-12,047793	-0,420066	0,321443	-22,983407	908,894292	-1,381196
09:30:16,99	0,808947	3,160930	-0,073983	-0,743013	-0,175009	-0,509008	-12,047793	-0,420066	0,321443	9,991799	-36,857422	-1,381196	5,774761	7,402805	-0,737806	490,107971	-296,570704	11,024733	-12,047793	-0,420066	0,321443	-22,983407	908,894292	-1,381196	-12,047793	-0,420066	0,321443	-22,983407	908,894292	-1,381196
09:30:17,04	0,808947	3,160930	-0,073983	-0,743013	-0,175009	-0,509008	-12,045117	-0,425074	0,323012	10,269398	-36,727541	-1,396264	5,772251	7,403871	-0,741740	490,033151	-296,534336	11,019095	-12,045117	-0,425074	0,323012	-23,098921	908,814146	-1,396264	-12,045117	-0,425074	0,323012	-23,098921	908,814146	-1,396264
09:30:17,09	0,808947	3,160930	-0,073983	-0,743013	-0,175009	-0,509008	-12,044786	-0,422367	0,319077	10,122731	-36,793290	-1,401902	5,768643	7,407640	-0,740610	489,982020	-296,460249	11,030932	-12,044786	-0,422367	0,319077	-23,033104	908,722385	-1,401902	-12,044786	-0,422367	0,319077	-23,033104	908,722385	-1,401902
09:30:17,14	0,808947	3,160930	-0,073983	-0,743013	-0,175009	-0,509008	-12,042096	-0,418227	0,322503	9,907778	-36,812215	-1,405759	5,771502	7,406190	-0,742200	489,935619	-296,457236	10,998836	-12,042096	-0,418227	0,322503	-22,923071	908,492333	-1,405759	-12,042096	-0,418227	0,322503	-22,923071	908,492333	-1,405759
09:30:17,19	0,808947	3,160930	-0,073983	-0,743013	-0,175009	-0,509008	-12,041850	-0,421072	0,321340	10,070774	-36,830190	-1,403782	5,769662	7,401976	-0,739477	489,876680	-296,426242	11,017215	-12,041850	-0,421072	0,321340	-22,983413	908,455034	-1,403782	-12,041850	-0,421072	0,321340	-22,983413	908,455034	-1,403782
09:30:17,24	0,808947	3,160930	-0,073983	-0,743013	-0,175009	-0,509008	-12,041850	-0,421072	0,321340	10,070774	-36,830190	-1,403782	5,771401	7,403209	-0,740251	489,865047	-296,411524	11,033296	-12,041850	-0,421072	0,321340	-22,983413	908,455034	-1,403782	-12,041850	-0,421072	0,321340	-22,983413	908,455034	-1,403782
09:30:17,29	0,808947	3,160930	-0,073983	-0,743013	-0,175009	-0,509008	-12,039440	-0,423701	0,318993	10,217245	-36,794440	-1,400220	5,770733	7,398574	-0,741824	489,803973	-296,372983	11,020777	-12,039440	-0,423701	0,318993	-23,043308	908,301561	-1,400220	-12,039440	-0,423701	0,318993	-23,043308	908,301561	-1,400220
09:30:17,34	0,808947	3,160930	-0,073983	-0,743013	-0,175009	-0,509008	-12,039440	-0,423701	0,318993	10,217245	-36,794440	-1,400220	5,771178	7,397143	-0,739493	489,723562	-296,346194	11,059669	-12,039440	-0,423701	0,318993	-23,043308	908,301561	-1,400220	-12,039440	-0,423701	0,318993	-23,043308	908,301561	-1,400220
09:30:17,39	0,808947	3,160930	-0,073983	-0,743013	-0,175009	-0,509008	-12,039664	-0,417905	0,320117	9,923606	-36,932114	-1,364062	5,768808	7,398785	-0,741467	489,708157	-296,303362	11,042854	-12,039664	-0,417905	0,320117	-22,881926	908,181488	-1,364062	-12,039664	-0,417905	0,320117	-22,881926	908,181488	-1,364062
09:30:17,44	0,808947	3,160930	-0,073983	-0,743013	-0,175009	-0,509008	-12,041462	-0,418770	0,322043	9,947177	-37,079408	-1,349391	5,772847	7,399170	-0,741481	489,675871	-296,321870	11,038511	-12,041462	-0,418770	0,322043	-22,926294	908,175366	-1,349391	-12,041462	-0,418770	0,322043	-22,926294	908,175366	-1,349391
09:30:17,49	0,808947	3,160930	-0,073983	-0,743013	-0,175009	-0,509008	-12,041462	-0,418770	0,322043	9,947177	-37,079408	-1,349391	5,772189	7,401389	-0,739181	489,617603	-296,241419	11,045349	-12,041462	-0,418770	0,322043	-22,926294	908,175366	-1,349391	-12,041462	-0,418770	0,322043	-22,926294	908,175366	-1,349391
09:30:17,54	0,808947	3,160930	-0,073983	-0,743013	-0,175009	-0,509008	-12,042606	-0,423555	0,321636	10,230376	-37,186262	-1,375648	5,769027	7,401722	-0,739625	489,517179	-296,241177	11,041316	-12,042606	-0,423555	0,321636	-23,018672	908,158280	-1,375648	-12,042606	-0,423555	0,321636	-23,018672	908,158280	-1,375648
09:30:17,59	0,808947	3,160930	-0,073983	-0,743013	-0,175009	-0,509008	-12,041312	-0,420650	0,321192	10,029301	-37,206084	-1,379681	5,767950	7,397435	-0,738417	489,531278	-296,177208	11,065889	-12,037061	-0,421860	0,322400	-22,961323	907,904477	-1,355108	-12,037061	-0,421860	0,322400	-22,961323	907,904477	-1,355108
09:30:17,64	0,808947	3,160930	-0,073983	-0,743013	-0,175009	-0,509008	-12,037061	-0,421860	0,322400	10,154710	-37,004795	-1,355108	5,761857	7,399310	-0,739651	489,443680	-296,180103	11,052137	-12,037061	-0,421860	0,322400	-22,961323	907,904477	-1,355108	-12,037061	-0,421860	0,322400	-22,961323	907,904477	-1,355108
09:30:17,69	0,808947	3,160930	-0,073983	-0,743013	-0,175009	-0,509008	-12,035638	-0,415646	0,321166	9,785279	-37,005239	-1,368860	5,769505	7,400068	-0,738886	489,429816	-296,159357	11,034532	-12,035638	-0,415646	0,321166	-22,842960	907,792366	-1,368860	-12,035638	-0,415646	0,321166	-22,842960	907,792366	-1,368860
09:30:17,74	0,808947	3,160930	-0,073983	-0,743013	-0,175009	-0,509008	-12,040119	-0,421890	0,321931	10,121006	-37,260597	-1,386465	5,765849	7,391590	-0,741628	489,345709	-296,136610	11,016524	-12,040119	-0,421890	0,321931	-22,997393	907,888716	-1,386465	-12,040119	-0,421890	0,321931	-22,997393	907,888716	-1,386465
09:30:17,79	0,808947	3,160930	-0,073983	-0,743013	-0,175009	-0,509008	-12,030949	-0,422963	0,319190	10,154425	-36,867983	-1,404474	5,764070	7,392525	-0,739648	489,344259	-296,131833	11,073460	-12,030949	-0,422963	0,319190	-23,048169	907,561505	-1,404474	-12,030949	-0,422963	0,319190	-23,048169	907,561505	-1,404474
09:30:17,84	0,808947	3,160930	-0,073983	-0,743013	-0,175009	-0,509008	-12,034939	-0,422594	0,318388	10,164007	-37,152087	-1,386061	5,767524	7,395230	-0,742429	489,293734	-296,073360	11,034936	-12,034939	-0,422594	0,318388	-23,009593	907,590596	-1,386061	-12,034939	-0,422594	0,318388	-23,009593	907,590596	-1,386061
09:30:17,89	0,808947	3,160930	-0,073983	-0,743013	-0,175009	-0,509008	-12,034820	-0,424675	0,317226	10,301806	-37,195728	-1,373622	5,769267	7,394086	-0,743591	489,265368	-296,022842	11,047375	-12,034820	-0,424675	0,317226	-23,035184	907,537621	-1,373622	-12,034820	-0,424675	0,317226	-23,035184	907,537621	-1,373622
09:30:17,94	0,808947	3,160930	-0,073983	-0,743013	-0,175009	-0,509008	-12,033287	-0,420629	0,320681	10,047139	-37,171431	-1,375979	5,764996	7,394782	-0,740136	489,195256	-296,033458	11,045018	-12,033287	-0,420629	0,320681	-22,972201	907,441590	-1,375979	-12,033287	-0,420629	0,320681	-22,972201	907,441590	-1,375979
09:30:17,99	0,808947	3,160930	-0,073983	-0,743013	-0,175009	-0,509008	-12,033287	-0,420629	0,320681	10,047139	-37,171431	-1,375979	5,763885	7,393476	-0,738582	489,183107	-295,927512	11,047205	-12,033287	-0,420629	0,320681	-22,972201	907,441590	-1,375979	-12,033287	-0,420629	0,320681	-22,972201	907,441590	-1,375979
09:30:18,04	0,808947	3,160930	-0,073983	-0,743013	-0,175009	-0,509008	-12,029701	-0,418420	0,322216	9,957797	-37,135199	-1,334769	5,765489	7,387251	-0,740906	489,103544	-295,944811	11,067618	-12,029701	-0,418420	0,322216	-22,888165	907,196347	-1,334769	-12,029701	-0,418420	0,322216	-22,888165	907,196347	-1,334769
09:30:18,09	0,808947	3,160930	-0,073983	-0,743013	-0,175009	-0,509008	-12,030719	-0,421969	0,320621	10,176962	-37,206544	-1,399903	5,764873	7,391888	-0,740196	489,079268	-295,897073	11,021094	-12,030719	-0,421969	0,320621	-22,947604	907,204901	-1,399903	-12,030719	-0,421969	0,320621	-22,947604	907,204901	-1,399903
09:30:18,14	0,808947	3,160930	-0,073983	-0,743013	-0,175009	-0,509008	-12,030719	-0,421969	0,320621	10,176962	-37,206544	-1,399903	5,760077	7,390442	-0,742905	489,049987	-295,908293	11,055557	-12,030719	-0,421969	0,320621	-22,947604	907,204901	-1,399903	-12,030719	-0,421969	0,320621	-22,947604	907,204901	-1,399903
09:30:18,19	0,808947	3,160930	-0,073983	-0,743013	-0,175009	-0,509008	-12,027069	-0,418539	0,317913	9,974225	-37,036483	-1,365440	5,763573	7,388393	-0,740194	489,023772	-295,920727	11,039543	-12,027069	-0,418539	0,317913	-22,881058	907,088423	-1,365440	-12,027069	-0,418539	0,317913	-22,881058	907,088423	-1,365440
09:30:18,24	0,808947	3,160930	-0,073983	-0,743013	-0,175009	-0,509008	-12,026396	-0,419426	0,322529	9,981953	-37,082609	-1,381709	5,760509	7,389415	-0,738289	488,960501	-295,901011	11,039288	-12,026396	-0,419426	0,322529	-22,943020	906,989443	-1,381709	-12,026396	-0,419426	0,322529	-22,943020	906,989443	-1,381709
09:30:18,29	0,808947	3,160930	-0,073983	-0,743013	-0,175009	-0,509008	-12,027678	-0,423402	0,319799	10,226324	-37,215747	-1,381811	5,764593	7,388538	-0,741018	488,921793	-295,835189	11,039186	-12,027678	-0,423402	0,319799	-23,010719	906,957003	-1,381811	-12,027678	-0,423402	0,319799	-23,010719	906,957003	-1,381811
09:30:18,34	0,808947	3,160930	-0,073983	-0,743013	-0,175009	-0,509008	-12,027678	-0,423402	0,319799	10,226324	-37,215747	-1,381811	5,763901	7,391746	-0,737951	488,862679	-295,796945	11,039508	-12,027678	-0,423402	0,319799	-23,010719	906,957003	-1,381811	-12,027678	-0,423402	0,319799	-23,010719	906,957003	-1,381811
09:30:18,39	0,808947	3,160930	-0,073983	-0,743013	-0,175009	-0,509008	-12,021079	-0,419512	0,318991	9,978748	-36,957780	-1,372243	5,757925	7,384769	-0,741826	488,825384	-295,831827	11,048754	-12,021079	-0,419512	0,318991	-22,952925	906,696961	-1,372243	-12,021079	-0,419512	0,318991	-22,952925	906,696961	-1,372243
09:30:18,44	0,808947	3,160930	-0,073983	-0,743013	-0,175009	-0,509008	-12,021079	-0,419512	0,318991	9,978748	-36,957780	-1,372243	5,756733	7,387779	-0,739927	488,799291	-295,771555	11,025813	-12,021079	-0,419512	0,318991	-22,952925	906,696961	-1,372243	-12,021079	-0,419512	0,318991	-22,952925	906,696961	-1,372243
09:30:18,49	0,808947	3,160930	-0,073983	-0,743013	-0,175009	-0,509008	-12,023091	-0,416974	0,320890	9,885944	-37,115115	-1,395184	5,761431	7,386041	-0,742622	488,796685	-295,776420	11,042413	-12,023091	-0,416974	0,320890	-22,846528	906,697533	-1,395184	-12,023091	-0,416974	0,320890	-22,846528	906,697533	-1,395184
09:30:18,54	0,808947	3,160930	-0,073983	-0,743013	-0,175009	-0,509008	-12,023934	-0,421912	0,318195	10,137199	-37,158784	-1,378584	5,756081	7,384421	-0,740716	488,749740	-295,736298	11,022476	-12,019857	-0,418089	0,320101	-22,870302	906,551289	-1,398522	-12,019857	-0,418089	0,320101	-22,870302	906,551289	-1,398522
09:30:18,59	0,808947	3,160930	-0,073983	-0,743013	-0,175009	-0,509008	-12,016517	-0,423331	0,320514	10,198363	-36,875422	-1,374371	5,758951	7,378908	-0,740303	488,701747	-295,736152	11,046626	-12,016517	-0,423331	0,320514	-23,033084	906,421134	-1,374371	-12,016517	-0,423331	0,320514	-23,033084	906,421134	-1,374371
09:30:18,64	0,808947	3,160930	-0,073983	-0,743013	-0,175009	-0,509008	-12,016517	-0,423331	0,320514	10,198363	-36,875422	-1,374371	5,767093	7,384098	-0,743055	488,668248	-295,728093	11,041390	-12,025083	-0,427787	0,317762	-23,160943	906,615106	-1,379607	-12,025083	-0,427787	0,317762	-23,160943	906,615106	-1,379607
09:30:18,69	0,808947	3,160930	-0,073983	-0,743013	-0,175009	-0,509008	-12,025083	-0,427787	0,317762	10,420314	-37,353921	-1,379607	5,758297	7,379671	-0,741519	488,653958	-295,684968	11,015581	-12,025083	-0,427787	0,317762	-23,160943	906,615106	-1,379607	-12,025083	-0,427787	0,317762	-23,160943	906,615106	-1,379607
09:30:18,74	0,808947	3,160930	-0,073983	-0,743013	-0,175009	-0,509008	-12,022092	-0,421832	0,320422	10,097090	-37,306137	-1,384785	5,758206	7,384219	-0,738398	488,600479	-295,610403	11,089956	-12,022092	-0,421832	0,320422	-23,016740	906,428059	-1,384785	-12,022092	-0,421832	0,320422	-23,016740	906,428059	-1,384785
09:30:18,79	0,808947	3,160930	-0,073983	-0,743013	-0,175009	-0,509008	-12,022092	-0,421832	0,320422	10,097090	-37,306137	-1,384785	5,756906	7,387271	-0,740810	488,563764	-295,654091	11,027642	-12,022092	-0,421832	0,320422	-23,016740	906,428059	-1,384785	-12,022092	-0,421832	0,320422	-23,016740	906,428059	-1,384785
09:30:18,84	0,808947	3,160930	-0,073983	-0,743013	-0,175009	-0,509008	-12,022806	-0,418698	0,321958	9,964865	-37,375812	-1,384297	5,758083	7,386671	-0,738859	488,555321	-295,643053	11,036701	-12,022806	-0,418698	0,321958	-22,902900	906,414436	-1,384297	-12,022806	-0,418698	0,321958	-22,902900	906,414436	-1,384297
09:30:18,89	0,808947	3,160930	-0,073983	-0,743013	-0,175009	-0,509008	-12,022806	-0,418698	0,321958	9,964865	-37,375812	-1,384297	5,759802	7,380570	-0,742350	488,521591	-295,640998	11,028939	-12,022806	-0,418698	0,321958	-22,902900	906,414436	-1,384297	-12,022806	-0,418698	0,321958	-22,902900	906,414436	-1,384297
09:30:18,94	0,808947	3,160930	-0,073983	-0,743013	-0,175009	-0,509008	-12,018077	-0,417186	0,321920	9,914399	-37,269028	-1,381302	5,754410	7,383332	-0,738897	488,448944	-295,549129	11,039695	-12,018077	-0,417186	0,321920	-22,834682	906,150050	-1,381302	-12,018077	-0,417186	0,321920	-22,834682	906,150050	-1,381302
09:30:18,99	0,808947	3,160930	-0,073983	-0,743013	-0,175009	-0,509008	-12,018804	-0,422779	0,319981	10,168325	-37,329858	-1,374958	5,759616	7,381164	-0,740836	488,410515	-295,569565	11,046039	-12,018804	-0,422779	0,319981	-23,019811	906,146234	-1,374958	-12,018804	-0,422779	0,319981	-23,019811	906,146234	-1,374958
09:30:19,04	0,808947	3,160930	-0,073983	-0,743013	-0,175009	-0,509008	-12,018804	-0,422779	0,319981	10,168325	-37,329858	-1,374958	5,760199	7,385099	-0,739309	488,399968	-295,530236	11,037473	-12,018804	-0,422779	0,319981	-23,019811	906,146234	-1,374958	-12,018804	-0,422779	0,319981	-23,019811	906,146234	-1,374958
09:30:19,09	0,808947	3,160930	-0,073983	-0,743013	-0,175009	-0,509008	-12,022503	-0,421316	0,321508	10,121029	-37,551007	-1,383525	5,757776	7,380010	-0,742417	488,353838	-295,506462	11,044270	-12,022503	-0,421316	0,321508	-22,952251	906,215460	-1,383525	-12,022503	-0,421316	0,321508	-22,952251	906,215460	-1,383525
09:30:19,14	0,808947	3,160930	-0,073983	-0,743013	-0,175009	-0,509008	-12,017530	-0,422778	0,320723	10,207033	-37,351111	-1,392007	5,758979	7,380061	-0,740094	488,354115	-295,492252	11,028990	-12,017530	-0,422778	0,320723	-22,981031	906,024974	-1,392007	-12,017530	-0,422778	0,320723	-22,981031	906,024974	-1,392007
09:30:19,19	0,808947	3,160930	-0,073983	-0,743013	-0,175009	-0,509008	-12,017530	-0,422778	0,320723	10,207033	-37,351111	-1,392007	5,755909	7,382442	-0,740503	488,302562	-295,482368	11,054133	-12,017530	-0,422778	0,320723	-22,981031	906,024974	-1,392007	-12,017530	-0,422778	0,320723	-22,981031	906,024974	-1,392007
09:30:19,24	0,808947	3,160930	-0,073983	-0,743013	-0,175009	-0,509008	-12,014726	-0,422158	0,319926	10,148426	-37,293101	-1,371200	5,757040	7,377943	-0,740891	488,264921	-295,471184	11,049797	-12,014726	-0,422158	0,319926	-22,990945	905,862899	-1,371200	-12,014726	-0,422158	0,319926	-22,990945	905,862899	-1,371200
09:30:19,29	0,808947	3,160930	-0,073983	-0,743013	-0,175009	-0,509008	-12,014726	-0,422158	0,319926	10,148426	-37,293101	-1,371200	5,754057	7,377644	-0,739749	488,235275	-295,448201	11,039893	-12,014726	-0,422158	0,319926	-22,990945	905,862899	-1,371200	-12,014726	-0,422158	0,319926	-22,990945	905,862899	-1,371200
09:30:19,34	0,808947	3,160930	-0,073983	-0,743013	-0,175009	-0,509008	-12,012975	-0,419724	0,321068	10,026980	-37,239225	-1,381104	5,752221	7,373560	-0,742482	488,188103	-295,423896	11,032206	-12,012975	-0,419724	0,321068	-22,921385	905,779337	-1,381104	-12,012975	-0,419724	0,321068	-22,921385	905,779337	-1,381104
09:30:19,39	0,808947	3,160930	-0,073983	-0,743013	-0,175009	-0,509008	-12,008520	-0,420176	0,318335	10,047949	-37,060567	-1,388791	5,753374	7,372592	-0,740529	488,183950	-295,461490	11,039602	-12,008520	-0,420176	0,318335	-22,935901	905,608273	-1,388791	-12,008520	-0,420176	0,318335	-22,935901	905,608273	-1,388791
09:30:19,44	0,808947	3,160930	-0,073983	-0,743013	-0,175009	-0,509008	-12,008258	-0,421659	0,320288	10,090383	-37,031749	-1,381395	5,752658	7,378740	-0,742107	488,132154	-295,413749	11,077328	-12,008258	-0,421659	0,320288	-23,009810	905,616534	-1,381395	-12,008258	-0,421659	0,320288	-23,009810	905,616534	-1,381395
09:30:19,49	0,808947	3,160930	-0,073983	-0,743013	-0,175009	-0,509008	-12,013225	-0,417965	0,318710	9,913783	-37,358738	-1,343669	5,757920	7,379583	-0,740603	488,090397	-295,366240	11,030947	-12,013225	-0,417965	0,318710	-22,896493	905,679421	-1,343669	-12,013225	-0,417965	0,318710	-22,896493	905,679421	-1,343669
09:30:19,54	0,808947	3,160930	-0,073983	-0,743013	-0,175009	-0,509008	-12,016587	-0,422100	0,320214	10,149071	-37,593460	-1,390050	5,755600	7,370787	-0,742856	488,101203	-295,384346	11,083218	-12,016587	-0,422100	0,320214	-22,985806	905,708588	-1,390050	-12,016587	-0,422100	0,320214	-22,985806	905,708588	-1,390050
09:30:19,59	0,808947	3,160930	-0,073983	-0,743013	-0,175009	-0,509008	-12,007809	-0,424489	0,317961	10,263015	-37,118605	-1,337779	5,755040	7,374684	-0,741347	488,101928	-295,339784	11,045440	-12,007809	-0,424489	0,317961	-23,059388	905,494388	-1,337779	-12,007809	-0,424489	0,317961	-23,059388	905,494388	-1,337779
09:30:19,64	0,808947	3,160930	-0,073983	-0,743013	-0,175009	-0,509008	-12,010904	-0,422056	0,319470	10,175430	-37,301197	-1,375557	5,756729	7,373726	-0,741733	488,069143	-295,350870	11,060342	-12,010918	-0,423998	0,319084	-23,033397	905,532280	-1,360655	-12,010918	-0,423998	0,319084	-23,033397	905,532280	-1,360655
09:30:19,69	0,808947	3,160930	-0,073983	-0,743013	-0,175009	-0,509008	-12,010918	-0,423998	0,319084	10,250408	-37,324787	-1,360655	5,757206	7,375472	-0,738266	488,009127	-295,334025	11,064575	-12,010918	-0,423998	0,319084	-23,033397	905,532280	-1,360655	-12,010918	-0,423998	0,319084	-23,033397	905,532280	-1,360655
09:30:19,74	0,808947	3,160930	-0,073983	-0,743013	-0,175009	-0,509008	-12,010016	-0,423748	0,319815	10,249173	-37,353731	-1,388228	5,756062	7,373069	-0,741002	488,009321	-295,302787	11,032769	-12,010016	-0,423748	0,319815	-23,015059	905,432528	-1,388228	-12,010016	-0,423748	0,319815	-23,015059	905,432528	-1,388228
09:30:19,79	0,808947	3,160930	-0,073983	-0,743013	-0,175009	-0,509008	-12,010016	-0,423748	0,319815	10,249173	-37,353731	-1,388228	5,752926	7,371205	-0,740255	487,921692	-295,321833	11,041476	-12,010016	-0,423748	0,319815	-23,015059	905,432528	-1,388228	-12,010016	-0,423748	0,319815	-23,015059	905,432528	-1,388228
09:30:19,84	0,808947	3,160930	-0,073983	-0,743013	-0,175009	-0,509008	-12,006834	-0,421964	0,320562	10,096108	-37,254613	-1,379521	5,748778	7,372899	-0,739483	487,906724	-295,296891	11,060874	-12,006226	-0,417525	0,321334	-22,896333	905,240303	-1,360123	-12,006226	-0,417525	0,321334	-22,896333	905,240303	-1,360123
09:30:19,89	0,808947	3,160930	-0,073983	-0,743013	-0,175009	-0,509008	-12,007009	-0,421117	0,323243	10,066654	-37,328089	-1,398625	5,754716	7,373100	-0,740656	487,901252	-295,216349	11,045900	-12,007009	-0,421117	0,323243	-22,991038	905,222105	-1,398625	-12,007009	-0,421117	0,323243	-22,991038	905,222105	-1,398625
09:30:19,94	0,808947	3,160930	-0,073983	-0,743013	-0,175009	-0,509008	-12,006966	-0,419160	0,320940	10,035365	-37,355781	-1,356281	5,750564	7,372721	-0,739877	487,882560	-295,201018	11,064716	-12,006966	-0,419160	0,320940	-22,868732	905,191034	-1,356281	-12,006966	-0,419160	0,320940	-22,868732	905,191034	-1,356281
09:30:19,99	0,808947	3,160930	-0,073983	-0,743013	-0,175009	-0,509008	-12,006966	-0,419160	0,320940	10,035365	-37,355781	-1,356281	5,746351	7,372742	-0,738351	487,843332	-295,218155	11,058071	-12,006966	-0,419160	0,320940	-22,868732	905,191034	-1,356281	-12,006966	-0,419160	0,320940	-22,868732	905,191034	-1,356281
09:30:20,04	0,808947	3,160930	-0,073983	-0,743013	-0,175009	-0,509008	-12,008394	-0,419581	0,318953	10,054513	-37,488810	-1,377557	5,751642	7,373748	-0,741864	487,830312	-295,173994	11,043440	-12,008394	-0,419581	0,318953	-22,882596	905,170122	-1,377557	-12,008394	-0,419581	0,318953	-22,882596	905,170122	-1,377557
09:30:20,09	0,808947	3,160930	-0,073983	-0,743013	-0,175009	-0,509008	-12,005585	-0,419123	0,317411	10,032481	-37,368669	-1,357189	5,749841	7,371544	-0,743407	487,808754	-295,159458	11,063808	-12,005585	-0,419123	0,317411	-22,868636	905,069740	-1,357189	-12,005585	-0,419123	0,317411	-22,868636	905,069740	-1,357189
09:30:20,14	0,808947	3,160930	-0,073983	-0,743013	-0,175009	-0,509008	-12,005585	-0,419123	0,317411	10,032481	-37,368669	-1,357189	5,749191	7,366962	-0,740283	487,771097	-295,179132	11,080253	-12,005585	-0,419123	0,317411	-22,868636	905,069740	-1,357189	-12,005585	-0,419123	0,317411	-22,868636	905,069740	-1,357189
09:30:20,19	0,808947	3,160930	-0,073983	-0,743013	-0,175009	-0,509008	-12,005882	-0,417468	0,323203	9,914208	-37,431346	-1,365172	5,748557	7,372629	-0,737615	487,751747	-295,163797	11,055825	-12,005882	-0,417468	0,323203	-22,857065	905,030427	-1,365172	-12,005882	-0,417468	0,323203	-22,857065	905,030427	-1,365172
09:30:20,24	0,808947	3,160930	-0,073983	-0,743013	-0,175009	-0,509008	-12,007364	-0,419301	0,319315	10,017669	-37,524720	-1,361758	5,750884	7,372996	-0,741502	487,741685	-295,148534	11,059240	-12,007364	-0,419301	0,319315	-22,897431	905,053338	-1,361758	-12,007364	-0,419301	0,319315	-22,897431	905,053338	-1,361758
09:30:20,29	0,808947	3,160930	-0,073983	-0,743013	-0,175009	-0,509008	-12,004739	-0,419296	0,321223	9,960750	-37,432491	-1,378197	5,749568	7,370725	-0,739594	487,675000	-295,175501	11,042800	-12,004739	-0,419296	0,321223	-22,954014	904,939509	-1,378197	-12,004739	-0,419296	0,321223	-22,954014	904,939509	-1,378197
09:30:20,34	0,808947	3,160930	-0,073983	-0,743013	-0,175009	-0,509008	-12,004739	-0,419296	0,321223	9,960750	-37,432491	-1,378197	5,753137	7,367438	-0,741509	487,664990	-295,110105	11,060828	-12,003677	-0,424030	0,319308	-23,027826	904,869997	-1,360169	-12,003677	-0,424030	0,319308	-23,027826	904,869997	-1,360169
09:30:20,39	0,808947	3,160930	-0,073983	-0,743013	-0,175009	-0,509008	-12,003677	-0,424030	0,319308	10,258529	-37,418630	-1,360169	5,750807	7,372287	-0,742299	487,681263	-295,077127	11,067359	-12,003677	-0,424030	0,319308	-23,027826	904,869997	-1,360169	-12,003677	-0,424030	0,319308	-23,027826	904,869997	-1,360169
09:30:20,44	0,808947	3,160930	-0,073983	-0,743013	-0,175009	-0,509008	-12,006711	-0,419589	0,318518	10,064270	-37,578823	-1,353638	5,745958	7,371420	-0,739643	487,604019	-295,072113	11,031815	-12,006711	-0,419589	0,318518	-22,873431	904,948017	-1,353638	-12,006711	-0,419589	0,318518	-22,873431	904,948017	-1,353638
09:30:20,49	0,808947	3,160930	-0,073983	-0,743013	-0,175009	-0,509008	-12,003025	-0,422120	0,320806	10,116013	-37,481992	-1,364763	5,750690	7,367192	-0,740376	487,624499	-295,128691	11,044964	-12,003025	-0,422120	0,320806	-23,020408	904,755451	-1,364763	-12,003025	-0,422120	0,320806	-23,020408	904,755451	-1,364763
09:30:20,54	0,808947	3,160930	-0,073983	-0,743013	-0,175009	-0,509008	-12,003025	-0,422120	0,320806	10,116013	-37,481992	-1,364763	5,748817	7,372064	-0,741958	487,572537	-295,065881	11,073098	-12,003025	-0,422120	0,320806	-23,020408	904,755451	-1,364763	-12,003025	-0,422120	0,320806	-23,020408	904,755451	-1,364763
09:30:20,59	0,808947	3,160930	-0,073983	-0,743013	-0,175009	-0,509008	-11,999784	-0,414535	0,320419	9,795024	-37,351019	-1,343821	5,742967	7,368815	-0,740398	487,563377	-295,016525	11,077176	-11,999784	-0,414535	0,320419	-22,745972	904,632062	-1,343821	-11,999784	-0,414535	0,320419	-22,745972	904,632062	-1,343821
09:30:20,64	0,808947	3,160930	-0,073983	-0,743013	-0,175009	-0,509008	-11,999784	-0,414535	0,320419	9,795024	-37,351019	-1,343821	5,745791	7,368176	-0,740809	487,497831	-294,994003	11,079214	-12,000643	-0,417300	0,320008	-22,832506	904,586787	-1,341783	-12,000643	-0,417300	0,320008	-22,832506	904,586787	-1,341783
09:30:20,69	0,808947	3,160930	-0,073983	-0,743013	-0,175009	-0,509008	-11,996878	-0,420137	0,318831	10,026783	-37,245780	-1,382019	5,746365	7,363497	-0,741986	487,493852	-295,045124	11,038978	-11,996878	-0,420137	0,318831	-22,953947	904,509122	-1,382019	-11,996878	-0,420137	0,318831	-22,953947	904,509122	-1,382019
09:30:20,74	0,808947	3,160930	-0,073983	-0,743013	-0,175009	-0,509008	-11,996878	-0,420137	0,318831	10,026783	-37,245780	-1,382019	5,748084	7,370758	-0,741631	487,481422	-295,021009	11,041036	-11,996878	-0,420137	0,318831	-22,953947	904,509122	-1,382019	-11,996878	-0,420137	0,318831	-22,953947	904,509122	-1,382019
09:30:20,79	0,808947	3,160930	-0,073983	-0,743013	-0,175009	-0,509008	-12,004026	-0,417994	0,319186	9,930051	-37,640299	-1,379961	5,745063	7,362923	-0,743182	487,434508	-295,039821	11,035330	-12,004026	-0,417994	0,319186	-22,882506	904,675722	-1,379961	-12,004026	-0,417994	0,319186	-22,882506	904,675722	-1,379961
09:30:20,84	0,808947	3,160930	-0,073983	-0,743013	-0,175009	-0,509008	-11,996597	-0,419433	0,320744	9,992252	-37,343436	-1,361073	5,745616	7,363606	-0,740073	487,397684	-294,987227	11,059924	-11,996597	-0,419433	0,320744	-22,933246	904,389461	-1,361073	-11,996597	-0,419433	0,320744	-22,933246	904,389461	-1,361073
09:30:20,89	0,808947	3,160930	-0,073983	-0,743013	-0,175009	-0,509008	-11,999805	-0,421652	0,318420	10,119861	-37,515478	-1,348705	5,749141	7,365274	-0,742397	487,399249	-294,974027	11,072292	-11,999805	-0,421652	0,318420	-22,979839	904,469218	-1,348705	-11,999805	-0,421652	0,318420	-22,979839	904,469218	-1,348705
09:30:20,94	0,808947	3,160930	-0,073983	-0,743013	-0,175009	-0,509008	-11,999222	-0,421365	0,321138	10,123421	-37,484505	-1,359794	5,748601	7,364912	-0,739680	487,409043	-294,958341	11,061203	-11,999222	-0,421365	0,321138	-22,953752	904,454399	-1,359794	-11,999222	-0,421365	0,321138	-22,953752	904,454399	-1,359794
09:30:20,99	0,808947	3,160930	-0,073983	-0,743013	-0,175009	-0,509008	-12,003503	-0,423672	0,320746	10,255416	-37,700859	-1,363191	5,752740	7,367466	-0,740071	487,420484	-294,951053	11,057806	-12,003503	-0,423672	0,320746	-23,002855	904,574113	-1,363191	-12,003503	-0,423672	0,320746	-23,002855	904,574113	-1,363191
09:30:21,04	0,808947	3,160930	-0,073983	-0,743013	-0,175009	-0,509008	-12,003503	-0,423672	0,320746	10,255416	-37,700859	-1,363191	5,745543	7,366123	-0,738201	487,335256	-294,912767	11,018566	-12,003503	-0,423672	0,320746	-23,002855	904,574113	-1,363191	-12,003503	-0,423672	0,320746	-23,002855	904,574113	-1,363191
09:30:21,09	0,808947	3,160930	-0,073983	-0,743013	-0,175009	-0,509008	-11,998741	-0,418111	0,322616	9,956772	-37,546197	-1,402431	5,747831	7,363650	-0,741665	487,312295	-294,923211	11,059365	-11,998741	-0,418111	0,322616	-22,864939	904,354972	-1,402431	-11,998741	-0,418111	0,322616	-22,864939	904,354972	-1,402431
09:30:21,14	0,808947	3,160930	-0,073983	-0,743013	-0,175009	-0,509008	-11,997743	-0,421330	0,319152	10,103613	-37,508971	-1,361632	5,746033	7,361900	-0,742436	487,298688	-294,931403	11,068832	-11,997743	-0,421330	0,319152	-22,970758	904,313866	-1,361632	-11,997743	-0,421330	0,319152	-22,970758	904,313866	-1,361632
09:30:21,19	0,808947	3,160930	-0,073983	-0,743013	-0,175009	-0,509008	-11,995328	-0,420647	0,318381	10,054234	-37,391090	-1,352165	5,744781	7,362038	-0,741293	487,253922	-294,906617	11,069194	-11,995328	-0,420647	0,318381	-22,966573	904,242185	-1,352165	-11,995328	-0,420647	0,318381	-22,966573	904,242185	-1,352165
09:30:21,24	0,808947	3,160930	-0,073983	-0,743013	-0,175009	-0,509008	-11,990413	-0,420736	0,320689	10,091948	-37,216681	-1,371229	5,743652	7,357598	-0,740128	487,244909	-294,862162	11,049768	-11,990413	-0,420736	0,320689	-22,935862	904,030733	-1,371229	-11,990413	-0,420736	0,320689	-22,935862	904,030733	-1,371229
09:30:21,29	0,808947	3,160930	-0,073983	-0,743013	-0,175009	-0,509008	-11,992637	-0,420083	0,319896	10,038155	-37,328581	-1,375704	5,744198	7,359851	-0,740921	487,238243	-294,881172	11,045293	-11,992637	-0,420083	0,319896	-22,938334	904,093393	-1,375704	-11,992637	-0,420083	0,319896	-22,938334	904,093393	-1,375704
09:30:21,34	0,808947	3,160930	-0,073983	-0,743013	-0,175009	-0,509008	-11,997133	-0,419488	0,319463	10,042989	-37,613781	-1,396656	5,745931	7,364043	-0,741354	487,211650	-294,824505	11,024341	-11,997133	-0,419488	0,319463	-22,886785	904,161195	-1,396656	-11,997133	-0,419488	0,319463	-22,886785	904,161195	-1,396656
09:30:21,39	0,808947	3,160930	-0,073983	-0,743013	-0,175009	-0,509008	-11,997133	-0,419488	0,319463	10,042989	-37,613781	-1,396656	5,744725	7,360473	-0,739779	487,195561	-294,844888	11,041538	-11,997133	-0,419488	0,319463	-22,886785	904,161195	-1,396656	-11,997133	-0,419488	0,319463	-22,886785	904,161195	-1,396656
09:30:21,44	0,808947	3,160930	-0,073983	-0,743013	-0,175009	-0,509008	-11,993074	-0,421741	0,318693	10,132867	-37,437572	-1,386948	5,745853	7,359400	-0,742124	487,167763	-294,830716	11,034050	-11,993074	-0,421741	0,318693	-22,973834	904,018708	-1,386948	-11,993074	-0,421741	0,318693	-22,973834	904,018708	-1,386948
09:30:21,49	0,808947	3,160930	-0,073983	-0,743013	-0,175009	-0,509008	-11,993074	-0,421741	0,318693	10,132867	-37,437572	-1,386948	5,741812	7,359189	-0,741338	487,189389	-294,786247	11,038889	-11,993074	-0,421741	0,318693	-22,973834	904,018708	-1,386948	-11,993074	-0,421741	0,318693	-22,973834	904,018708	-1,386948
09:30:21,54	0,808947	3,160930	-0,073983	-0,743013	-0,175009	-0,509008	-11,993967	-0,417648	0,316742	9,931538	-37,574633	-1,330063	5,742755	7,362221	-0,744075	487,095084	-294,775434	11,090934	-11,993967	-0,417648	0,316742	-22,853818	903,951811	-1,330063	-11,993967	-0,417648	0,316742	-22,853818	903,951811	-1,330063
09:30:21,59	0,808947	3,160930	-0,073983	-0,743013	-0,175009	-0,509008	-11,999790	-0,422500	0,320619	10,179228	-37,847725	-1,355874	5,749868	7,364838	-0,740198	487,118494	-294,794257	11,065123	-11,999790	-0,422500	0,320619	-22,986984	904,135796	-1,355874	-11,999790	-0,422500	0,320619	-22,986984	904,135796	-1,355874
09:30:21,64	0,808947	3,160930	-0,073983	-0,743013	-0,175009	-0,509008	-11,999790	-0,422500	0,320619	10,179228	-37,847725	-1,355874	5,742727	7,360684	-0,740601	487,071397	-294,785016	11,064298	-11,999790	-0,422500	0,320619	-22,986984	904,135796	-1,355874	-11,999790	-0,422500	0,320619	-22,986984	904,135796	-1,355874
09:30:21,69	0,808947	3,160930	-0,073983	-0,743013	-0,175009	-0,509008	-11,992623	-0,418392	0,320216	9,950093	-37,520425	-1,356699	5,740342	7,359892	-0,739460	487,050990	-294,784128	11,043932	-11,992623	-0,418392	0,320216	-22,893681	903,900451	-1,356699	-11,992623	-0,418392	0,320216	-22,893681	903,900451	-1,356699
09:30:21,74	0,808947	3,160930	-0,073983	-0,743013	-0,175009	-0,509008	-11,990745	-0,416723	0,321358	9,853844	-37,440884	-1,377065	5,743816	7,359014	-0,743733	487,023821	-294,767586	11,052656	-11,990745	-0,416723	0,321358	-22,858873	903,832565	-1,377065	-11,990745	-0,416723	0,321358	-22,858873	903,832565	-1,377065
09:30:21,79	0,808947	3,160930	-0,073983	-0,743013	-0,175009	-0,509008	-11,989152	-0,418234	0,319387	9,919521	-37,401230	-1,399537	5,740855	7,357757	-0,741430	487,007121	-294,773747	11,021460	-11,989152	-0,418234	0,319387	-22,911885	903,747170	-1,399537	-11,989152	-0,418234	0,319387	-22,911885	903,747170	-1,399537
09:30:21,84	0,808947	3,160930	-0,073983	-0,743013	-0,175009	-0,509008	-11,989152	-0,418234	0,319387	9,919521	-37,401230	-1,399537	5,738027	7,358290	-0,737907	487,037741	-294,711801	11,044802	-11,989152	-0,418234	0,319387	-22,911885	903,747170	-1,399537	-11,989152	-0,418234	0,319387	-22,911885	903,747170	-1,399537
09:30:21,89	0,808947	3,160930	-0,073983	-0,743013	-0,175009	-0,509008	-11,988199	-0,415519	0,322910	9,847273	-37,356155	-1,376195	5,741994	7,358513	-0,742940	487,004621	-294,782252	11,085428	-11,990376	-0,418843	0,317878	-22,936620	903,781714	-1,335569	-11,990376	-0,418843	0,317878	-22,936620	903,781714	-1,335569
09:30:21,94	0,808947	3,160930	-0,073983	-0,743013	-0,175009	-0,509008	-11,988128	-0,420852	0,320169	10,116474	-37,434722	-1,381963	5,742610	7,355561	-0,740649	486,962432	-294,677698	11,039034	-11,988128	-0,420852	0,320169	-22,920416	903,633314	-1,381963	-11,988128	-0,420852	0,320169	-22,920416	903,633314	-1,381963
09:30:21,99	0,808947	3,160930	-0,073983	-0,743013	-0,175009	-0,509008	-11,989841	-0,419217	0,318659	10,038898	-37,490028	-1,328177	5,742050	7,357863	-0,742158	486,995434	-294,688126	11,092821	-11,989841	-0,419217	0,318659	-22,869605	903,712516	-1,328177	-11,989841	-0,419217	0,318659	-22,869605	903,712516	-1,328177
09:30:22,04	0,808947	3,160930	-0,073983	-0,743013	-0,175009	-0,509008	-11,986750	-0,419576	0,319793	10,027734	-37,352932	-1,363505	5,740816	7,355006	-0,741025	486,960034	-294,702153	11,057492	-11,986750	-0,419576	0,319793	-22,908973	903,606956	-1,363505	-11,986750	-0,419576	0,319793	-22,908973	903,606956	-1,363505
09:30:22,09	0,808947	3,160930	-0,073983	-0,743013	-0,175009	-0,509008	-11,992974	-0,418500	0,319329	9,975150	-37,778653	-1,378728	5,742996	7,360934	-0,741488	486,873306	-294,648191	11,042269	-11,992974	-0,418500	0,319329	-22,877090	903,669794	-1,378728	-11,992974	-0,418500	0,319329	-22,877090	903,669794	-1,378728
09:30:22,14	0,808947	3,160930	-0,073983	-0,743013	-0,175009	-0,509008	-11,991768	-0,421951	0,320911	10,145063	-37,698746	-1,370642	5,745381	7,358164	-0,739907	486,883417	-294,665036	11,050355	-11,991768	-0,421951	0,320911	-22,978072	903,655006	-1,370642	-11,991768	-0,421951	0,320911	-22,978072	903,655006	-1,370642
09:30:22,19	0,808947	3,160930	-0,073983	-0,743013	-0,175009	-0,509008	-11,991768	-0,421951	0,320911	10,145063	-37,698746	-1,370642	5,741260	7,352644	-0,742233	486,863780	-294,636564	11,046508	-11,991768	-0,421951	0,320911	-22,978072	903,655006	-1,370642	-11,991768	-0,421951	0,320911	-22,978072	903,655006	-1,370642
09:30:22,24	0,808947	3,160930	-0,073983	-0,743013	-0,175009	-0,509008	-11,984926	-0,421141	0,318584	10,117820	-37,374233	-1,374489	5,739481	7,355789	-0,742627	486,860966	-294,612584	11,062240	-11,984926	-0,421141	0,318584	-22,941787	903,442465	-1,374489	-11,984926	-0,421141	0,318584	-22,941787	903,442465	-1,374489
09:30:22,29	0,808947	3,160930	-0,073983	-0,743013	-0,175009	-0,509008	-11,994308	-0,418327	0,321248	9,972034	-37,903929	-1,378096	5,743513	7,362176	-0,739570	486,827828	-294,615155	11,042901	-11,994308	-0,418327	0,321248	-22,866640	903,649245	-1,378096	-11,994308	-0,418327	0,321248	-22,866640	903,649245	-1,378096
09:30:22,34	0,808947	3,160930	-0,073983	-0,743013	-0,175009	-0,509008	-11,987928	-0,420615	0,317776	10,069398	-37,581826	-1,367738	5,742304	7,355507	-0,743042	486,808658	-294,629023	11,053259	-11,987928	-0,420615	0,317776	-22,948859	903,470501	-1,367738	-11,987928	-0,420615	0,317776	-22,948859	903,470501	-1,367738
09:30:22,39	0,808947	3,160930	-0,073983	-0,743013	-0,175009	-0,509008	-11,990424	-0,424653	0,319741	10,289519	-37,703831	-1,353523	5,747050	7,355650	-0,741076	486,820498	-294,624149	11,067474	-11,990424	-0,424653	0,319741	-23,045726	903,544477	-1,353523	-11,990424	-0,424653	0,319741	-23,045726	903,544477	-1,353523
09:30:22,44	0,808947	3,160930	-0,073983	-0,743013	-0,175009	-0,509008	-11,990424	-0,424653	0,319741	10,289519	-37,703831	-1,353523	5,741709	7,361348	-0,741909	486,806876	-294,597505	11,044671	-11,990424	-0,424653	0,319741	-23,045726	903,544477	-1,353523	-11,990424	-0,424653	0,319741	-23,045726	903,544477	-1,353523
09:30:22,49	0,808947	3,160930	-0,073983	-0,743013	-0,175009	-0,509008	-11,992689	-0,417178	0,318908	9,917117	-37,846706	-1,376326	5,742878	7,357024	-0,743833	486,786804	-294,570138	11,056176	-11,992689	-0,417178	0,318908	-22,831393	903,579369	-1,376326	-11,992689	-0,417178	0,318908	-22,831393	903,579369	-1,376326
09:30:22,54	0,808947	3,160930	-0,073983	-0,743013	-0,175009	-0,509008	-11,981088	-0,420984	0,320848	10,074904	-37,348579	-1,377999	5,742252	7,359195	-0,741910	486,774239	-294,580543	11,050170	-11,981088	-0,420984	0,320848	-22,972363	903,166809	-1,377999	-11,981088	-0,420984	0,320848	-22,972363	903,166809	-1,377999
09:30:22,59	0,808947	3,160930	-0,073983	-0,743013	-0,175009	-0,509008	-11,981088	-0,420984	0,320848	10,074904	-37,348579	-1,377999	5,739219	7,351486	-0,741914	486,710838	-294,576612	11,044437	-11,982903	-0,419953	0,318903	-22,934839	903,226424	-1,376560	-11,982903	-0,419953	0,318903	-22,934839	903,226424	-1,376560
09:30:22,64	0,808947	3,160930	-0,073983	-0,743013	-0,175009	-0,509008	-11,982903	-0,419953	0,318903	10,031460	-37,431457	-1,376560	5,738039	7,350822	-0,741907	486,707788	-294,571274	11,054023	-11,982903	-0,419953	0,318903	-22,934839	903,226424	-1,376560	-11,982903	-0,419953	0,318903	-22,934839	903,226424	-1,376560
09:30:22,69	0,808947	3,160930	-0,073983	-0,743013	-0,175009	-0,509008	-11,981738	-0,419264	0,318910	9,998721	-37,376179	-1,366974	5,737397	7,353911	-0,740343	486,687733	-294,555711	11,097729	-11,981738	-0,419264	0,318910	-22,913478	903,190237	-1,366974	-11,981738	-0,419264	0,318910	-22,913478	903,190237	-1,366974
09:30:22,74	0,808947	3,160930	-0,073983	-0,743013	-0,175009	-0,509008	-11,984092	-0,417162	0,320474	9,892902	-37,523741	-1,323268	5,740358	7,354686	-0,739995	486,674031	-294,507404	11,051381	-11,984092	-0,417162	0,320474	-22,854343	903,227471	-1,323268	-11,984092	-0,417162	0,320474	-22,854343	903,227471	-1,323268
09:30:22,79	0,808947	3,160930	-0,073983	-0,743013	-0,175009	-0,509008	-11,986244	-0,419340	0,320822	10,041105	-37,671678	-1,369616	5,734864	7,354066	-0,741975	486,597773	-294,538740	11,056170	-11,986244	-0,419340	0,320822	-22,877057	903,248485	-1,369616	-11,986244	-0,419340	0,320822	-22,877057	903,248485	-1,369616
09:30:22,84	0,808947	3,160930	-0,073983	-0,743013	-0,175009	-0,509008	-11,983215	-0,416119	0,321143	9,836538	-37,602562	-1,398412	5,736055	7,353673	-0,739674	486,578900	-294,495339	11,022585	-11,983215	-0,416119	0,321143	-22,828838	903,079786	-1,398412	-11,983215	-0,416119	0,321143	-22,828838	903,079786	-1,398412
09:30:22,89	0,808947	3,160930	-0,073983	-0,743013	-0,175009	-0,509008	-11,983215	-0,416119	0,321143	9,836538	-37,602562	-1,398412	5,741445	7,352355	-0,738438	486,612109	-294,470285	11,076327	-11,983215	-0,416119	0,321143	-22,828838	903,079786	-1,398412	-11,983215	-0,416119	0,321143	-22,828838	903,079786	-1,398412
09:30:22,94	0,808947	3,160930	-0,073983	-0,743013	-0,175009	-0,509008	-11,984769	-0,421446	0,322379	10,151843	-37,667133	-1,344670	5,738472	7,352216	-0,743149	486,623274	-294,535140	11,013480	-11,984769	-0,421446	0,322379	-22,931702	903,137198	-1,344670	-11,984769	-0,421446	0,322379	-22,931702	903,137198	-1,344670
09:30:22,99	0,808947	3,160930	-0,073983	-0,743013	-0,175009	-0,509008	-11,985881	-0,421444	0,320807	10,134642	-37,723097	-1,358443	5,741999	7,353320	-0,740010	486,605207	-294,486016	11,062554	-11,985881	-0,421444	0,320807	-22,948712	903,168569	-1,358443	-11,985881	-0,421444	0,320807	-22,948712	903,168569	-1,358443
09:30:23,04	0,808947	3,160930	-0,073983	-0,743013	-0,175009	-0,509008	-11,985881	-0,421444	0,320807	10,134642	-37,723097	-1,358443	5,732202	7,350290	-0,740491	486,375355	-294,339678	11,082290	-11,985881	-0,421444	0,320807	-22,948712	903,168569	-1,358443	-11,985881	-0,421444	0,320807	-22,948712	903,168569	-1,358443
09:30:23,09	0,808947	3,160930	-0,073983	-0,743013	-0,175009	-0,509008	-11,978359	-0,414474	0,320326	9,784012	-37,604180	-1,338707	4,453461	5,293763	-0,802955	384,670207	-232,189559	11,232025	-11,978359	-0,414474	0,320326	-22,752203	902,697009	-1,338707	-11,978359	-0,414474	0,320326	-22,752203	902,697009	-1,338707
09:30:23,14	0,759253	3,160964	-0,073956	-0,743019	-0,174987	-0,509026	-9,557984	-0,335316	0,257863	8,638781	-30,898959	-1,188972	4,134824	4,784687	-0,807942	359,146512	-216,565653	11,276169	-9,557984	-0,335316	0,257863	-17,683533	719,402820	-1,188972	-9,557984	-0,335316	0,257863	-17,683533	719,402820	-1,188972
09:30:23,19	0,759253	3,160964	-0,073956	-0,743019	-0,174987	-0,509026	-8,957794	-0,313906	0,252875	8,294324	-29,605145	-1,144828	4,132910	4,786483	-0,809366	359,422112	-216,733690	11,292982	-8,957794	-0,313906	0,252875	-16,347332	673,581651	-1,144828	-8,957794	-0,313906	0,252875	-16,347332	673,581651	-1,144828
09:30:23,24	0,759253	3,160964	-0,073956	-0,743019	-0,174987	-0,509026	-8,958392	-0,311351	0,251451	8,153718	-29,313582	-1,128015	4,141368	4,791122	-0,806176	359,539468	-216,754608	11,339765	-8,958392	-0,311351	0,251451	-16,287338	673,920212	-1,128015	-8,958392	-0,311351	0,251451	-16,287338	673,920212	-1,128015
09:30:23,29	0,759253	3,160964	-0,073956	-0,743019	-0,174987	-0,509026	-8,965950	-0,311537	0,254225	8,198955	-29,463228	-1,167242	4,136851	4,792935	-0,806592	359,650640	-216,824584	11,253756	-8,965950	-0,311537	0,254225	-16,256728	674,363851	-1,167242	-8,965950	-0,311537	0,254225	-16,256728	674,363851	-1,167242
09:30:23,34	0,759253	3,160964	-0,073956	-0,743019	-0,174987	-0,509026	-8,965950	-0,311537	0,254225	8,198955	-29,463228	-1,167242	4,142984	4,790606	-0,804941	359,776162	-216,876783	11,279574	-8,966999	-0,318014	0,255877	-16,410800	674,526461	-1,141423	-8,966999	-0,318014	0,255877	-16,410800	674,526461	-1,141423
09:30:23,39	0,759253	3,160964	-0,073956	-0,743019	-0,174987	-0,509026	-8,966999	-0,318014	0,255877	8,553290	-29,382984	-1,141423	4,144807	4,795035	-0,806848	359,824438	-216,881721	11,319814	-8,971747	-0,317379	0,253969	-16,374104	674,696539	-1,101184	-8,971747	-0,317379	0,253969	-16,374104	674,696539	-1,101184
09:30:23,44	0,759253	3,160964	-0,073956	-0,743019	-0,174987	-0,509026	-8,962594	-0,316777	0,254797	8,518811	-29,017447	-1,120307	4,139710	4,787409	-0,806020	359,909231	-216,919181	11,300690	-8,962594	-0,316777	0,254797	-16,348217	674,546149	-1,120307	-8,962594	-0,316777	0,254797	-16,348217	674,546149	-1,120307
09:30:23,49	0,759253	3,160964	-0,073956	-0,743019	-0,174987	-0,509026	-8,965831	-0,315743	0,253626	8,470503	-29,092541	-1,159937	4,140433	4,790729	-0,807191	359,992700	-216,961060	11,261060	-8,965831	-0,315743	0,253626	-16,315347	674,725154	-1,159937	-8,965831	-0,315743	0,253626	-16,315347	674,725154	-1,159937
09:30:23,54	0,759253	3,160964	-0,073956	-0,743019	-0,174987	-0,509026	-8,965831	-0,315743	0,253626	8,470503	-29,092541	-1,159937	4,109431	4,740354	-0,804416	357,168894	-215,287776	11,290402	-8,965831	-0,315743	0,253626	-16,315347	674,725154	-1,159937	-8,965831	-0,315743	0,253626	-16,315347	674,725154	-1,159937
09:30:23,59	0,759253	3,160964	-0,073956	-0,743019	-0,174987	-0,509026	-8,959047	-0,317057	0,255118	8,507296	-29,051508	-1,101853	2,778673	2,609924	-0,861131	251,252565	-150,570301	11,527663	-8,959047	-0,317057	0,255118	-16,381694	674,233686	-1,101853	-8,959047	-0,317057	0,255118	-16,381694	674,233686	-1,101853
09:30:23,64	0,709107	3,160923	-0,073978	-0,743015	-0,175005	-0,509003	-5,768877	-0,203655	0,186721	6,431413	-20,763790	-0,856400	2,447344	2,082021	-0,871352	225,188365	-134,730261	11,577635	-5,768877	-0,203655	0,186721	-9,555530	432,093026	-0,856400	-5,768877	-0,203655	0,186721	-9,555530	432,093026	-0,856400
09:30:23,69	0,709107	3,160923	-0,073978	-0,743015	-0,175005	-0,509003	-5,779791	-0,208397	0,190817	6,695561	-20,838075	-0,824475	2,454448	2,085210	-0,870000	225,566832	-134,954184	11,596522	-5,779791	-0,208397	0,190817	-9,663597	432,875501	-0,824475	-5,779791	-0,208397	0,190817	-9,663597	432,875501	-0,824475
09:30:23,74	0,709107	3,160923	-0,073978	-0,743015	-0,175005	-0,509003	-5,787409	-0,209219	0,188180	6,703802	-20,899080	-0,854528	2,458969	2,091396	-0,872637	225,839805	-135,151636	11,566470	-5,787409	-0,209219	0,188180	-9,719897	433,412503	-0,854528	-5,787409	-0,209219	0,188180	-9,719897	433,412503	-0,854528
09:30:23,79	0,709107	3,160923	-0,073978	-0,743015	-0,175005	-0,509003	-5,787409	-0,209219	0,188180	6,703802	-20,899080	-0,854528	2,458202	2,093298	-0,871004	226,053093	-135,211395	11,551829	-5,788672	-0,207604	0,189813	-9,622209	433,660566	-0,869168	-5,788672	-0,207604	0,189813	-9,622209	433,660566	-0,869168
09:30:23,84	0,709107	3,160923	-0,073978	-0,743015	-0,175005	-0,509003	-5,790506	-0,203239	0,190633	6,378516	-20,693050	-0,845896	2,455338	2,097069	-0,870184	226,150557	-135,347565	11,575101	-5,790506	-0,203239	0,190633	-9,575718	433,861662	-0,845896	-5,790506	-0,203239	0,190633	-9,575718	433,861662	-0,845896
09:30:23,89	0,709107	3,160923	-0,073978	-0,743015	-0,175005	-0,509003	-5,787185	-0,207021	0,189914	6,673118	-20,366281	-0,910500	2,456953	2,092302	-0,870903	226,332975	-135,339811	11,510498	-5,787185	-0,207021	0,189914	-9,578023	433,927769	-0,910500	-5,787185	-0,207021	0,189914	-9,578023	433,927769	-0,910500
09:30:23,94	0,709107	3,160923	-0,073978	-0,743015	-0,175005	-0,509003	-5,795661	-0,204304	0,191900	6,488961	-20,644058	-0,881206	2,458839	2,101001	-0,868917	226,452674	-135,458443	11,539791	-5,795661	-0,204304	0,191900	-9,548921	434,315363	-0,881206	-5,795661	-0,204304	0,191900	-9,548921	434,315363	-0,881206
09:30:23,99	0,709107	3,160923	-0,073978	-0,743015	-0,175005	-0,509003	-5,793969	-0,202814	0,191579	6,414184	-20,410334	-0,870521	2,456702	2,100280	-0,869238	226,580233	-135,528961	11,550476	-5,793969	-0,202814	0,191579	-9,506723	434,416246	-0,870521	-5,793969	-0,202814	0,191579	-9,506723	434,416246	-0,870521
09:30:24,04	0,709107	3,160923	-0,073978	-0,743015	-0,175005	-0,509003	-5,800606	-0,203237	0,193173	6,435323	-20,633837	-0,858547	2,460387	2,105817	-0,867645	226,685132	-135,590510	11,562450	-5,800606	-0,203237	0,193173	-9,518784	434,713746	-0,858547	-5,800606	-0,203237	0,193173	-9,518784	434,713746	-0,858547
09:30:24,09	0,709107	3,160923	-0,073978	-0,743015	-0,175005	-0,509003	-5,799010	-0,205872	0,193654	6,646612	-20,437892	-0,835895	2,461871	2,103117	-0,867163	226,820064	-135,582676	11,585103	-5,799010	-0,205872	0,193654	-9,514371	434,784382	-0,835895	-5,799010	-0,205872	0,193654	-9,514371	434,784382	-0,835895
09:30:24,14	0,709107	3,160923	-0,073978	-0,743015	-0,175005	-0,509003	-5,800326	-0,207225	0,192480	6,677754	-20,421801	-0,881393	2,463700	2,103580	-0,868338	226,873680	-135,658863	11,539605	-5,800326	-0,207225	0,192480	-9,589376	434,903784	-0,881393	-5,800326	-0,207225	0,192480	-9,589376	434,903784	-0,881393
09:30:24,19	0,709107	3,160923	-0,073978	-0,743015	-0,175005	-0,509003	-5,801251	-0,208804	0,189794	6,736450	-20,390694	-0,872254	2,462594	2,108557	-0,870690	226,936356	-135,702653	11,505620	-5,801251	-0,208804	0,189794	-9,654677	435,007483	-0,872254	-5,801251	-0,208804	0,189794	-9,654677	435,007483	-0,872254
09:30:24,24	0,709107	3,160923	-0,073978	-0,743015	-0,175005	-0,509003	-5,808966	-0,202431	0,192102	6,417450	-20,707283	-0,893689	2,463868	2,113460	-0,868715	227,010014	-135,750317	11,527308	-5,808966	-0,202431	0,192102	-9,473379	435,296539	-0,893689	-5,808966	-0,202431	0,192102	-9,473379	435,296539	-0,893689
09:30:24,29	0,709107	3,160923	-0,073978	-0,743015	-0,175005	-0,509003	-5,809719	-0,205613	0,191009	6,625869	-20,665186	-0,864605	2,467001	2,112521	-0,869809	227,101858	-135,753765	11,556392	-5,809719	-0,205613	0,191009	-9,514775	435,397762	-0,864605	-5,809719	-0,205613	0,191009	-9,514775	435,397762	-0,864605
09:30:24,34	0,709107	3,160923	-0,073978	-0,743015	-0,175005	-0,509003	-5,802851	-0,207651	0,192201	6,701272	-20,241306	-0,893232	2,465331	2,105554	-0,868616	227,144359	-135,813586	11,527765	-5,802851	-0,207651	0,192201	-9,599329	435,282464	-0,893232	-5,802851	-0,207651	0,192201	-9,599329	435,282464	-0,893232
09:30:24,39	0,709107	3,160923	-0,073978	-0,743015	-0,175005	-0,509003	-5,804637	-0,205418	0,191835	6,629605	-20,280434	-0,888284	2,464291	2,108217	-0,868982	227,213134	-135,801998	11,532713	-5,804637	-0,205418	0,191835	-9,495745	435,383570	-0,888284	-5,804637	-0,205418	0,191835	-9,495745	435,383570	-0,888284
09:30:24,44	0,709107	3,160923	-0,073978	-0,743015	-0,175005	-0,509003	-5,808711	-0,201637	0,191826	6,376815	-20,443891	-0,875628	2,463054	2,113636	-0,868992	227,226954	-135,874841	11,545369	-5,808711	-0,201637	0,191826	-9,451720	435,539922	-0,875628	-5,808711	-0,201637	0,191826	-9,451720	435,539922	-0,875628
09:30:24,49	0,709107	3,160923	-0,073978	-0,743015	-0,175005	-0,509003	-5,804586	-0,202120	0,191845	6,423029	-20,189490	-0,896387	2,468579	2,114695	-0,868950	227,333705	-135,879286	11,530681	-5,804586	-0,202120	0,191845	-9,443371	435,470486	-0,896387	-5,804586	-0,202120	0,191845	-9,443371	435,470486	-0,896387
09:30:24,54	0,709107	3,160923	-0,073978	-0,743015	-0,175005	-0,509003	-5,804586	-0,202120	0,191845	6,423029	-20,189490	-0,896387	2,463210	2,114047	-0,870116	227,313968	-135,904114	11,549154	-5,804586	-0,202120	0,191845	-9,443371	435,470486	-0,896387	-5,804586	-0,202120	0,191845	-9,443371	435,470486	-0,896387
09:30:24,59	0,709107	3,160923	-0,073978	-0,743015	-0,175005	-0,509003	-5,809146	-0,201567	0,190701	6,391303	-20,376494	-0,871843	2,467444	2,114655	-0,872423	227,367430	-135,893542	11,546324	-5,809146	-0,201567	0,190701	-9,431695	435,641430	-0,871843	-5,809146	-0,201567	0,190701	-9,431695	435,641430	-0,871843
09:30:24,64	0,709107	3,160923	-0,073978	-0,743015	-0,175005	-0,509003	-5,811789	-0,204929	0,188395	6,602044	-20,472943	-0,874674	2,462887	2,108451	-0,868096	227,436272	-135,953053	11,544214	-5,811789	-0,204929	0,188395	-9,484917	435,752495	-0,874674	-5,811789	-0,204929	0,188395	-9,484917	435,752495	-0,874674
09:30:24,69	0,709107	3,160923	-0,073978	-0,743015	-0,175005	-0,509003	-5,804138	-0,204085	0,192722	6,541030	-19,985690	-0,876783	2,467039	2,109639	-0,869263	227,452850	-135,952213	11,531139	-5,804138	-0,204085	0,192722	-9,479664	435,639106	-0,876783	-5,804138	-0,204085	0,192722	-9,479664	435,639106	-0,876783
09:30:24,74	0,709107	3,160923	-0,073978	-0,743015	-0,175005	-0,509003	-5,807242	-0,207087	0,191554	6,706120	-20,133199	-0,889858	2,464715	2,109871	-0,870415	227,488227	-136,000077	11,534421	-5,807242	-0,207087	0,191554	-9,550185	435,735318	-0,889858	-5,807242	-0,207087	0,191554	-9,550185	435,735318	-0,889858
09:30:24,79	0,709107	3,160923	-0,073978	-0,743015	-0,175005	-0,509003	-5,806281	-0,204958	0,190402	6,571686	-20,028658	-0,886576	2,463017	2,110884	-0,871184	227,521152	-135,989000	11,534762	-5,806281	-0,204958	0,190402	-9,517548	435,764421	-0,886576	-5,806281	-0,204958	0,190402	-9,517548	435,764421	-0,886576
09:30:24,84	0,709107	3,160923	-0,073978	-0,743015	-0,175005	-0,509003	-5,806310	-0,202982	0,189634	6,494945	-20,007192	-0,886235	2,467159	2,116365	-0,869641	227,551990	-136,024006	11,524224	-5,806310	-0,202982	0,189634	-9,439106	435,788165	-0,886235	-5,806310	-0,202982	0,189634	-9,439106	435,788165	-0,886235
09:30:24,89	0,709107	3,160923	-0,073978	-0,743015	-0,175005	-0,509003	-5,813127	-0,203828	0,191177	6,524057	-20,317461	-0,896774	2,469105	2,114272	-0,869582	227,621494	-135,992892	11,543877	-5,813127	-0,203828	0,191177	-9,476431	436,013023	-0,896774	-5,813127	-0,203828	0,191177	-9,476431	436,013023	-0,896774
09:30:24,94	0,709107	3,160923	-0,073978	-0,743015	-0,175005	-0,509003	-5,812288	-0,206560	0,191235	6,727810	-20,229203	-0,877120	2,470887	2,111700	-0,870699	227,643824	-136,039576	11,576674	-5,812288	-0,206560	0,191235	-9,487127	436,035426	-0,877120	-5,812288	-0,206560	0,191235	-9,487127	436,035426	-0,877120
09:30:24,99	0,709107	3,160923	-0,073978	-0,743015	-0,175005	-0,509003	-5,810951	-0,209388	0,190118	6,845635	-20,117009	-0,844323	2,468545	2,115072	-0,871204	227,615003	-136,049683	11,550401	-5,810951	-0,209388	0,190118	-9,591350	436,042682	-0,844323	-5,810951	-0,209388	0,190118	-9,591350	436,042682	-0,844323
09:30:25,05	0,709107	3,160923	-0,073978	-0,743015	-0,175005	-0,509003	-5,812701	-0,205674	0,189614	6,629348	-20,227871	-0,870597	2,467972	2,109760	-0,871092	227,657922	-136,058740	11,555982	-5,812701	-0,205674	0,189614	-9,516095	436,069129	-0,870597	-5,812701	-0,205674	0,189614	-9,516095	436,069129	-0,870597
09:30:25,10	0,709107	3,160923	-0,073978	-0,743015	-0,175005	-0,509003	-5,807813	-0,207834	0,189725	6,755272	-19,932037	-0,865015	2,464574	2,119581	-0,871123	227,742590	-136,053257	11,527105	-5,807813	-0,207834	0,189725	-9,559713	435,981313	-0,865015	-5,807813	-0,207834	0,189725	-9,559713	435,981313	-0,865015
09:30:25,15	0,709107	3,160923	-0,073978	-0,743015	-0,175005	-0,509003	-5,812247	-0,205103	0,190813	6,629866	-20,269478	-0,886117	2,467823	2,114965	-0,870004	227,573674	-135,990896	11,534880	-5,812247	-0,205103	0,190813	-9,470698	435,991927	-0,886117	-5,812247	-0,205103	0,190813	-9,470698	435,991927	-0,886117
09:30:25,20	0,709107	3,160923	-0,073978	-0,743015	-0,175005	-0,509003	-5,812247	-0,205103	0,190813	6,629866	-20,269478	-0,886117	1,132328	-0,014004	-0,907065	121,290270	-71,137607	11,782228	-5,812247	-0,205103	0,190813	-9,470698	435,991927	-0,886117	-5,812247	-0,205103	0,190813	-9,470698	435,991927	-0,886117
09:30:25,25	0,658985	3,160973	-0,073976	-0,743010	-0,174979	-0,509008	-3,300759	-0,113016	0,153752	4,864215	-14,142812	-0,638769	0,811612	-0,533283	-0,916978	95,918917	-55,622756	11,841813	-3,300759	-0,113016	0,153752	-4,007528	244,966754	-0,638769	-3,300759	-0,113016	0,153752	-4,007528	244,966754	-0,638769
09:30:25,30	0,658985	3,160973	-0,073976	-0,743010	-0,174979	-0,509008	-2,690693	-0,094907	0,143839	4,673134	-12,149031	-0,579184	0,820023	-0,528394	-0,917181	96,402325	-55,972235	11,803726	-2,690693	-0,094907	0,143839	-2,777075	199,070354	-0,579184	-2,690693	-0,094907	0,143839	-2,777075	199,070354	-0,579184
09:30:25,35	0,658985	3,160973	-0,073976	-0,743010	-0,174979	-0,509008	-2,699132	-0,099747	0,143636	4,863846	-11,994472	-0,617271	0,812302	-0,518471	-0,917077	96,714940	-56,081855	11,821302	-2,699132	-0,099747	0,143636	-2,966281	199,887368	-0,617271	-2,699132	-0,099747	0,143636	-2,966281	199,887368	-0,617271
09:30:25,40	0,658985	3,160973	-0,073976	-0,743010	-0,174979	-0,509008	-2,713731	-0,094538	0,138843	4,662390	-12,063878	-0,578777	0,822812	-0,513147	-0,921975	97,034357	-56,257026	11,842220	-2,713731	-0,094538	0,138843	-2,758879	200,963997	-0,578777	-2,713731	-0,094538	0,138843	-2,758879	200,963997	-0,578777
09:30:25,45	0,658985	3,160973	-0,073976	-0,743010	-0,174979	-0,509008	-2,713731	-0,094538	0,138843	4,662390	-12,063878	-0,578777	0,823740	-0,515288	-0,918422	97,212657	-56,366635	11,790951	-2,713731	-0,094538	0,138843	-2,758879	200,963997	-0,578777	-2,713731	-0,094538	0,138843	-2,758879	200,963997	-0,578777
09:30:25,50	0,658985	3,160973	-0,073976	-0,743010	-0,174979	-0,509008	-2,723148	-0,092547	0,145166	4,555605	-12,115295	-0,625662	0,825797	-0,503996	-0,915651	97,412295	-56,478982	11,795335	-2,723148	-0,092547	0,145166	-2,709367	201,651837	-0,625662	-2,723148	-0,092547	0,145166	-2,709367	201,651837	-0,625662
09:30:25,55	0,658985	3,160973	-0,073976	-0,743010	-0,174979	-0,509008	-2,721993	-0,098337	0,144099	4,900084	-11,904429	-0,617910	0,830233	-0,507891	-0,916718	97,564583	-56,516795	11,803087	-2,721993	-0,098337	0,144099	-2,819406	201,772014	-0,617910	-2,721993	-0,098337	0,144099	-2,819406	201,772014	-0,617910
09:30:25,60	0,658985	3,160973	-0,073976	-0,743010	-0,174979	-0,509008	-2,721993	-0,098337	0,144099	4,900084	-11,904429	-0,617910	0,831625	-0,505283	-0,920526	97,718522	-56,622896	11,825277	-2,721993	-0,098337	0,144099	-2,819406	201,772014	-0,617910	-2,721993	-0,098337	0,144099	-2,819406	201,772014	-0,617910
09:30:25,68	0,658985	3,160973	-0,073976	-0,743010	-0,174979	-0,509008	-2,724947	-0,098238	0,140291	4,880015	-11,871692	-0,595720	0,268157	-1,400264	-0,930631	53,173135	-29,399811	11,913646	-2,724947	-0,098238	0,140291	-2,831697	202,036672	-0,595720	-2,724947	-0,098238	0,140291	-2,831697	202,036672	-0,595720
09:30:25,73	0,609008	3,160933	-0,073974	-0,743007	-0,174975	-0,509027	-1,668137	-0,057752	0,130187	4,077878	-9,106518	-0,507351	-0,824367	-3,147130	-0,969285	-33,446012	23,458517	12,061905	0,390954	0,014968	0,091533	3,938509	-34,167183	-0,359092	0,390954	0,014968	0,091533	3,938509	-34,167183	-0,359092
09:30:25,78	0,609008	3,160933	-0,073974	-0,743007	-0,174975	-0,509027	0,390954	0,014968	0,091533	2,763525	-3,477300	-0,359092	-0,820500	-3,134108	-0,967358	-32,515896	22,905243	12,050586	0,390954	0,014968	0,091533	3,938509	-34,167183	-0,359092	0,390954	0,014968	0,091533	3,938509	-34,167183	-0,359092
09:30:25,83	0,609008	3,160933	-0,073974	-0,743007	-0,174975	-0,509027	0,377743	0,018130	0,093459	2,584997	-3,082133	-0,370411	-0,811054	-3,119503	-0,970162	-31,790212	22,568720	12,076614	0,377743	0,018130	0,093459	4,008218	-32,734950	-0,370411	0,377743	0,018130	0,093459	4,008218	-32,734950	-0,370411
09:30:25,88	0,609008	3,160933	-0,073974	-0,743007	-0,174975	-0,509027	0,350616	0,015800	0,088912	2,821557	-3,149190	-0,348901	-0,804919	-3,111781	-0,971905	-31,294669	22,333436	12,072096	0,350616	0,015800	0,088912	4,061896	-30,672584	-0,348901	0,350616	0,015800	0,088912	4,061896	-30,672584	-0,348901
09:30:25,93	0,609008	3,160933	-0,073974	-0,743007	-0,174975	-0,509027	0,350616	0,015800	0,088912	2,821557	-3,149190	-0,348901	-0,797849	-3,107476	-0,972163	-30,922134	22,076875	12,028150	0,350616	0,015800	0,088912	4,061896	-30,672584	-0,348901	0,350616	0,015800	0,088912	4,061896	-30,672584	-0,348901
09:30:25,98	0,609008	3,160933	-0,073974	-0,743007	-0,174975	-0,509027	0,344151	0,016017	0,088447	2,809294	-2,600704	-0,379002	-0,801874	-3,106073	-0,972371	-30,529006	21,890216	12,041995	0,344151	0,016017	0,088447	4,066623	-29,616554	-0,379002	0,344151	0,016017	0,088447	4,066623	-29,616554	-0,379002
09:30:26,03	0,609008	3,160933	-0,073974	-0,743007	-0,174975	-0,509027	0,337463	0,020835	0,086955	2,565908	-2,685977	-0,388245	-0,802702	-3,097872	-0,973862	-30,298110	21,765157	12,032752	0,337463	0,020835	0,086955	4,201439	-29,176837	-0,388245	0,337463	0,020835	0,086955	4,201439	-29,176837	-0,388245
09:30:26,08	0,609008	3,160933	-0,073974	-0,743007	-0,174975	-0,509027	0,337095	0,022012	0,087015	2,506860	-2,478082	-0,422971	-0,803537	-3,096965	-0,973802	-30,100395	21,653495	11,998026	0,337095	0,022012	0,087015	4,234786	-28,940015	-0,422971	0,337095	0,022012	0,087015	4,234786	-28,940015	-0,422971
09:30:26,13	0,609008	3,160933	-0,073974	-0,743007	-0,174975	-0,509027	0,337095	0,022012	0,087015	2,506860	-2,478082	-0,422971	-0,794354	-3,091823	-0,974854	-29,884098	21,555133	12,029558	0,337095	0,022012	0,087015	4,234786	-28,940015	-0,422971	0,337095	0,022012	0,087015	4,234786	-28,940015	-0,422971
09:30:26,18	0,609008	3,160933	-0,073974	-0,743007	-0,174975	-0,509027	0,322843	0,016533	0,081779	2,816460	-2,730617	-0,384318	-0,791666	-3,087361	-0,979038	-29,664922	21,430608	12,036679	0,322843	0,016533	0,081779	4,114313	-28,073760	-0,384318	0,322843	0,016533	0,081779	4,114313	-28,073760	-0,384318
09:30:26,23	0,609008	3,160933	-0,073974	-0,743007	-0,174975	-0,509027	0,321281	0,014386	0,086512	2,915168	-2,618578	-0,396653	-0,789026	-3,087083	-0,974306	-29,504074	21,322770	12,024345	0,321281	0,014386	0,086512	4,044434	-27,839172	-0,396653	0,321281	0,014386	0,086512	4,044434	-27,839172	-0,396653
09:30:26,28	0,609008	3,160933	-0,073974	-0,743007	-0,174975	-0,509027	0,322472	0,019632	0,085374	2,639054	-2,434456	-0,404577	-0,794165	-3,085491	-0,975444	-29,399891	21,258802	12,016420	0,322472	0,019632	0,085374	4,180156	-27,748515	-0,404577	0,322472	0,019632	0,085374	4,180156	-27,748515	-0,404577
09:30:26,33	0,609008	3,160933	-0,073974	-0,743007	-0,174975	-0,509027	0,322472	0,019632	0,085374	2,639054	-2,434456	-0,404577	-0,790906	-3,079477	-0,976541	-29,219338	21,215972	12,025006	0,322472	0,019632	0,085374	4,180156	-27,748515	-0,404577	0,322472	0,019632	0,085374	4,180156	-27,748515	-0,404577
09:30:26,38	0,609008	3,160933	-0,073974	-0,743007	-0,174975	-0,509027	0,315634	0,019817	0,084276	2,682611	-2,612262	-0,395991	-0,787173	-3,083976	-0,975683	-29,114861	21,148481	12,035761	0,315634	0,019817	0,084276	4,238247	-27,389526	-0,395991	0,315634	0,019817	0,084276	4,238247	-27,389526	-0,395991
09:30:26,43	0,609008	3,160933	-0,073974	-0,743007	-0,174975	-0,509027	0,317664	0,014334	0,085135	2,961508	-2,382498	-0,385236	-0,786981	-3,085113	-0,975635	-29,012018	21,099843	12,028137	0,318552	0,013599	0,085182	4,076569	-27,229249	-0,392860	0,318552	0,013599	0,085182	4,076569	-27,229249	-0,392860
09:30:26,48	0,609008	3,160933	-0,073974	-0,743007	-0,174975	-0,509027	0,318552	0,013599	0,085182	3,009017	-2,222905	-0,392860	-0,788455	-3,081476	-0,976722	-28,836340	21,029657	12,049255	0,318552	0,013599	0,085182	4,076569	-27,229249	-0,392860	0,318552	0,013599	0,085182	4,076569	-27,229249	-0,392860
09:30:26,53	0,609008	3,160933	-0,073974	-0,743007	-0,174975	-0,509027	0,318537	0,018682	0,086018	2,725091	-1,981612	-0,414760	-0,791375	-3,082558	-0,974799	-28,812168	20,961819	12,006237	0,318537	0,018682	0,086018	4,191663	-26,986758	-0,414760	0,318537	0,018682	0,086018	4,191663	-26,986758	-0,414760
09:30:26,58	0,609008	3,160933	-0,073974	-0,743007	-0,174975	-0,509027	0,318537	0,018682	0,086018	2,725091	-1,981612	-0,414760	-0,788305	-3,076962	-0,975555	-28,730003	20,941761	12,011415	0,312156	0,018822	0,085263	4,219063	-26,736471	-0,409582	0,312156	0,018822	0,085263	4,219063	-26,736471	-0,409582
09:30:26,63	0,609008	3,160933	-0,073974	-0,743007	-0,174975	-0,509027	0,312156	0,018822	0,085263	2,741565	-2,232246	-0,409582	-0,787528	-3,076349	-0,972794	-28,636200	20,913168	12,008081	0,312156	0,018822	0,085263	4,219063	-26,736471	-0,409582	0,312156	0,018822	0,085263	4,219063	-26,736471	-0,409582
09:30:26,68	0,609008	3,160933	-0,073974	-0,743007	-0,174975	-0,509027	0,309759	0,017198	0,084552	2,820484	-2,176301	-0,413135	-0,785701	-3,075699	-0,976265	-28,576391	20,846710	12,007862	0,309759	0,017198	0,084552	4,170526	-26,492409	-0,413135	0,309759	0,017198	0,084552	4,170526	-26,492409	-0,413135
09:30:26,73	0,609008	3,160933	-0,073974	-0,743007	-0,174975	-0,509027	0,309759	0,017198	0,084552	2,820484	-2,176301	-0,413135	-0,782571	-3,071556	-0,975059	-28,472398	20,823540	12,016162	0,309759	0,017198	0,084552	4,170526	-26,492409	-0,413135	0,309759	0,017198	0,084552	4,170526	-26,492409	-0,413135
09:30:26,78	0,609008	3,160933	-0,073974	-0,743007	-0,174975	-0,509027	0,304607	0,016559	0,085759	2,885654	-2,342590	-0,404835	-0,787172	-3,070068	-0,976617	-28,402814	20,782848	11,985447	0,304607	0,016559	0,085759	4,185516	-26,254220	-0,404835	0,304607	0,016559	0,085759	4,185516	-26,254220	-0,404835
09:30:26,83	0,609008	3,160933	-0,073974	-0,743007	-0,174975	-0,509027	0,305619	0,021287	0,084200	2,639312	-2,209343	-0,435550	-0,781712	-3,076412	-0,976502	-28,329964	20,759502	12,046869	0,308383	0,013387	0,084315	4,117216	-26,198910	-0,374128	0,308383	0,013387	0,084315	4,117216	-26,198910	-0,374128
09:30:26,88	0,609008	3,160933	-0,073974	-0,743007	-0,174975	-0,509027	0,305731	0,013540	0,082371	3,031148	-2,074136	-0,384054	-0,780518	-3,074039	-0,978446	-28,296271	20,708597	12,036943	0,305731	0,013540	0,082371	4,094041	-26,074007	-0,384054	0,305731	0,013540	0,082371	4,094041	-26,074007	-0,384054
09:30:26,93	0,609008	3,160933	-0,073974	-0,743007	-0,174975	-0,509027	0,305731	0,013540	0,082371	3,031148	-2,074136	-0,384054	-0,782639	-3,074203	-0,973376	-28,182814	20,654325	11,991802	0,305731	0,013540	0,082371	4,094041	-26,074007	-0,384054	0,305731	0,013540	0,082371	4,094041	-26,074007	-0,384054
09:30:26,98	0,609008	3,160933	-0,073974	-0,743007	-0,174975	-0,509027	0,303857	0,015637	0,086285	2,961640	-2,022537	-0,422927	-0,781397	-3,071367	-0,974532	-28,147412	20,668304	11,998070	0,303857	0,015637	0,086285	4,189145	-25,875276	-0,422927	0,303857	0,015637	0,086285	4,189145	-25,875276	-0,422927
09:30:27,03	0,609008	3,160933	-0,073974	-0,743007	-0,174975	-0,509027	0,304318	0,018847	0,088577	2,752860	-2,000125	-0,449797	-0,778403	-3,068620	-0,974908	-28,100718	20,622477	11,997275	0,304318	0,018847	0,088577	4,232317	-25,889089	-0,449797	0,304318	0,018847	0,088577	4,232317	-25,889089	-0,449797
09:30:27,08	0,609008	3,160933	-0,073974	-0,743007	-0,174975	-0,509027	0,304318	0,018847	0,088577	2,752860	-2,000125	-0,449797	-0,785513	-3,069226	-0,977247	-28,097329	20,566580	11,995555	0,304318	0,018847	0,088577	4,232317	-25,889089	-0,449797	0,304318	0,018847	0,088577	4,232317	-25,889089	-0,449797
09:30:27,13	0,609008	3,160933	-0,073974	-0,743007	-0,174975	-0,509027	0,304060	0,020272	0,083571	2,657569	-1,917714	-0,425443	-0,781839	-3,066066	-0,974457	-28,014908	20,544188	12,046693	0,299486	0,018670	0,086360	4,228287	-25,582650	-0,374304	0,299486	0,018670	0,086360	4,228287	-25,582650	-0,374304
09:30:27,18	0,609008	3,160933	-0,073974	-0,743007	-0,174975	-0,509027	0,299486	0,018670	0,086360	2,762686	-2,072990	-0,374304	-0,777618	-3,066883	-0,974453	-27,979078	20,554869	12,018202	0,298083	0,014607	0,086364	4,147767	-25,519789	-0,402795	0,298083	0,014607	0,086364	4,147767	-25,519789	-0,402795
09:30:27,23	0,609008	3,160933	-0,073974	-0,743007	-0,174975	-0,509027	0,299309	0,014512	0,083289	3,006004	-2,009999	-0,387805	-0,778149	-3,067991	-0,977529	-27,938833	20,531552	12,033192	0,299309	0,014512	0,083289	4,145189	-25,505756	-0,387805	0,299309	0,014512	0,083289	4,145189	-25,505756	-0,387805
09:30:27,28	0,609008	3,160933	-0,073974	-0,743007	-0,174975	-0,509027	0,304483	0,014778	0,086409	2,977729	-1,669627	-0,426855	-0,780967	-3,072339	-0,974408	-27,884274	20,483383	11,994142	0,304483	0,014778	0,086409	4,137805	-25,571527	-0,426855	0,304483	0,014778	0,086409	4,137805	-25,571527	-0,426855
09:30:27,33	0,609008	3,160933	-0,073974	-0,743007	-0,174975	-0,509027	0,304483	0,014778	0,086409	2,977729	-1,669627	-0,426855	-0,779729	-3,065479	-0,974426	-27,847479	20,506872	11,986068	0,304483	0,014778	0,086409	4,137805	-25,571527	-0,426855	0,304483	0,014778	0,086409	4,137805	-25,571527	-0,426855
09:30:27,38	0,609008	3,160933	-0,073974	-0,743007	-0,174975	-0,509027	0,297923	0,017136	0,086392	2,893866	-1,990594	-0,434929	-0,776138	-3,066599	-0,974375	-27,795650	20,432722	12,007809	0,297923	0,017136	0,086392	4,239025	-25,377583	-0,434929	0,297923	0,017136	0,086392	4,239025	-25,377583	-0,434929
09:30:27,43	0,609008	3,160933	-0,073974	-0,743007	-0,174975	-0,509027	0,297098	0,013467	0,086442	3,046359	-1,951580	-0,413188	-0,780257	-3,063555	-0,974781	-27,793124	20,457518	12,008564	0,296521	0,018555	0,086036	4,261080	-25,268671	-0,412433	0,296521	0,018555	0,086036	4,261080	-25,268671	-0,412433
09:30:27,48	0,609008	3,160933	-0,073974	-0,743007	-0,174975	-0,509027	0,296521	0,018555	0,086036	2,804484	-1,991768	-0,412433	-0,780831	-3,062393	-0,975946	-27,759087	20,391924	11,997205	0,296521	0,018555	0,086036	4,261080	-25,268671	-0,412433	0,296521	0,018555	0,086036	4,261080	-25,268671	-0,412433
09:30:27,53	0,609008	3,160933	-0,073974	-0,743007	-0,174975	-0,509027	0,295802	0,019633	0,084872	2,708638	-1,966885	-0,423792	-0,776497	-3,063949	-0,974719	-27,669997	20,402717	12,006097	0,294982	0,015102	0,086098	4,183677	-25,093861	-0,414900	0,294982	0,015102	0,086098	4,183677	-25,093861	-0,414900
09:30:27,58	0,609008	3,160933	-0,073974	-0,743007	-0,174975	-0,509027	0,294982	0,015102	0,086098	2,998150	-1,937754	-0,414900	-0,779494	-3,069429	-0,975886	-27,688890	20,348078	11,989385	0,294982	0,015102	0,086098	4,183677	-25,093861	-0,414900	0,294982	0,015102	0,086098	4,183677	-25,093861	-0,414900
09:30:27,63	0,609008	3,160933	-0,073974	-0,743007	-0,174975	-0,509027	0,301226	0,014957	0,084931	2,948926	-1,602099	-0,431612	-0,781123	-3,069208	-0,977781	-27,614251	20,339731	12,013480	0,301226	0,014957	0,084931	4,123068	-25,248373	-0,431612	0,301226	0,014957	0,084931	4,123068	-25,248373	-0,431612
09:30:27,68	0,609008	3,160933	-0,073974	-0,743007	-0,174975	-0,509027	0,290746	0,017443	0,086495	2,865175	-2,066710	-0,421784	-0,776406	-3,059110	-0,974322	-27,596528	20,347278	11,999213	0,290746	0,017443	0,086495	4,234420	-24,890246	-0,421784	0,290746	0,017443	0,086495	4,234420	-24,890246	-0,421784
09:30:27,73	0,609008	3,160933	-0,073974	-0,743007	-0,174975	-0,509027	0,296251	0,015583	0,084600	2,931583	-1,733824	-0,404139	-0,777547	-3,064808	-0,976217	-27,571310	20,297716	12,016858	0,296251	0,015583	0,084600	4,154816	-24,989511	-0,404139	0,296251	0,015583	0,084600	4,154816	-24,989511	-0,404139
09:30:27,78	0,609008	3,160933	-0,073974	-0,743007	-0,174975	-0,509027	0,296251	0,015583	0,084600	2,931583	-1,733824	-0,404139	-0,779175	-3,064533	-0,972717	-27,524552	20,325125	11,995504	0,296251	0,015583	0,084600	4,154816	-24,989511	-0,404139	0,296251	0,015583	0,084600	4,154816	-24,989511	-0,404139
09:30:27,83	0,609008	3,160933	-0,073974	-0,743007	-0,174975	-0,509027	0,296827	0,017130	0,088100	2,898236	-1,677070	-0,425493	-0,775772	-3,060575	-0,971948	-27,563199	20,296164	12,024752	0,296827	0,017130	0,088100	4,242936	-24,977991	-0,425493	0,296827	0,017130	0,088100	4,242936	-24,977991	-0,425493
09:30:27,88	0,609008	3,160933	-0,073974	-0,743007	-0,174975	-0,509027	0,291698	0,016162	0,088869	2,904178	-1,962788	-0,396245	-0,775656	-3,061552	-0,975450	-27,522608	20,334966	11,988823	0,291698	0,016162	0,088869	4,172874	-24,861052	-0,396245	0,291698	0,016162	0,088869	4,172874	-24,861052	-0,396245
09:30:27,93	0,609008	3,160933	-0,073974	-0,743007	-0,174975	-0,509027	0,287675	0,015616	0,086562	2,947627	-2,085232	-0,400601	-0,773180	-3,065012	-0,975012	-27,441424	20,230504	11,979445	0,287675	0,015616	0,086562	4,173494	-24,667708	-0,400601	0,287675	0,015616	0,086562	4,173494	-24,667708	-0,400601
09:30:27,98	0,609008	3,160933	-0,073974	-0,743007	-0,174975	-0,509027	0,291751	0,013069	0,085033	3,103424	-1,807172	-0,435390	-0,773121	-3,062168	-0,975784	-27,411640	20,253022	11,985607	0,291751	0,013069	0,085033	4,129332	-24,709649	-0,435390	0,291751	0,013069	0,085033	4,129332	-24,709649	-0,435390
09:30:28,03	0,609008	3,160933	-0,073974	-0,743007	-0,174975	-0,509027	0,291962	0,019843	0,084640	2,741798	-1,819667	-0,396574	-0,779092	-3,058963	-0,976177	-27,436655	20,256620	12,024423	0,291962	0,019843	0,084640	4,299444	-24,738702	-0,396574	0,291962	0,019843	0,084640	4,299444	-24,738702	-0,396574
09:30:28,08	0,609008	3,160933	-0,073974	-0,743007	-0,174975	-0,509027	0,291962	0,019843	0,084640	2,741798	-1,819667	-0,396574	-0,779632	-3,059538	-0,975030	-27,416285	20,239792	11,984037	0,291962	0,019843	0,084640	4,299444	-24,738702	-0,396574	0,291962	0,019843	0,084640	4,299444	-24,738702	-0,396574
09:30:28,13	0,609008	3,160933	-0,073974	-0,743007	-0,174975	-0,509027	0,292730	0,020023	0,085787	2,728054	-1,753691	-0,436960	-0,772417	-3,058695	-0,975750	-27,339061	20,230726	12,004144	0,292730	0,020023	0,085787	4,299823	-24,732991	-0,436960	0,292730	0,020023	0,085787	4,299823	-24,732991	-0,436960
09:30:28,18	0,609008	3,160933	-0,073974	-0,743007	-0,174975	-0,509027	0,288393	0,014196	0,085067	3,061794	-1,907819	-0,416853	-0,774226	-3,061841	-0,975763	-27,364559	20,219355	11,988734	0,288393	0,014196	0,085067	4,176180	-24,546642	-0,416853	0,288393	0,014196	0,085067	4,176180	-24,546642	-0,416853
09:30:28,23	0,609008	3,160933	-0,073974	-0,743007	-0,174975	-0,509027	0,297233	0,017958	0,085077	2,810438	-1,419405	-0,421019	-0,780095	-3,064470	-0,975740	-27,342044	20,168094	11,999978	0,297233	0,017958	0,085077	4,220141	-24,752170	-0,421019	0,297233	0,017958	0,085077	4,220141	-24,752170	-0,421019
09:30:28,28	0,609008	3,160933	-0,073974	-0,743007	-0,174975	-0,509027	0,294232	0,015532	0,084714	2,948525	-1,535884	-0,410995	-0,777088	-3,057775	-0,975740	-27,306200	20,203159	12,011936	0,294232	0,015532	0,084714	4,167757	-24,633115	-0,410995	0,294232	0,015532	0,084714	4,167757	-24,633115	-0,410995
09:30:28,33	0,609008	3,160933	-0,073974	-0,743007	-0,174975	-0,509027	0,294232	0,015532	0,084714	2,948525	-1,535884	-0,410995	-0,774682	-3,055485	-0,975360	-27,290300	20,234606	11,998769	0,286744	0,017762	0,085457	4,298430	-24,462666	-0,422228	0,286744	0,017762	0,085457	4,298430	-24,462666	-0,422228
09:30:28,38	0,609008	3,160933	-0,073974	-0,743007	-0,174975	-0,509027	0,286744	0,017762	0,085457	2,904084	-1,953256	-0,422228	-0,778933	-3,060387	-0,973415	-27,346150	20,182127	12,014397	0,286744	0,017762	0,085457	4,298430	-24,462666	-0,422228	0,286744	0,017762	0,085457	4,298430	-24,462666	-0,422228
09:30:28,43	0,609008	3,160933	-0,073974	-0,743007	-0,174975	-0,509027	0,293115	0,018993	0,087402	2,766738	-1,644081	-0,406600	-0,766945	-3,057592	-0,974541	-27,231584	20,148476	11,991088	0,284701	0,010009	0,086276	4,047731	-24,314605	-0,429909	0,284701	0,010009	0,086276	4,047731	-24,314605	-0,429909
09:30:28,48	0,609008	3,160933	-0,073974	-0,743007	-0,174975	-0,509027	0,284701	0,010009	0,086276	3,262030	-1,965592	-0,429909	-0,779283	-3,062547	-0,973356	-27,225290	20,136180	12,006421	0,284701	0,010009	0,086276	4,047731	-24,314605	-0,429909	0,284701	0,010009	0,086276	4,047731	-24,314605	-0,429909
09:30:28,53	0,609008	3,160933	-0,073974	-0,743007	-0,174975	-0,509027	0,295161	0,018216	0,087461	2,827746	-1,410059	-0,414576	-0,779257	-3,059954	-0,972590	-27,207701	20,132788	11,996364	0,295161	0,018216	0,087461	4,257724	-24,580204	-0,414576	0,295161	0,018216	0,087461	4,257724	-24,580204	-0,414576
09:30:28,58	0,609008	3,160933	-0,073974	-0,743007	-0,174975	-0,509027	0,289243	0,018269	0,086667	2,824888	-1,716935	-0,412849	-0,776370	-3,057396	-0,974150	-27,224626	20,135635	12,008148	0,289243	0,018269	0,086667	4,258970	-24,422535	-0,412849	0,289243	0,018269	0,086667	4,258970	-24,422535	-0,412849
09:30:28,63	0,609008	3,160933	-0,073974	-0,743007	-0,174975	-0,509027	0,289243	0,018269	0,086667	2,824888	-1,716935	-0,412849	-0,770943	-3,054871	-0,974492	-27,156734	20,137665	12,033261	0,289243	0,018269	0,086667	4,258970	-24,422535	-0,412849	0,289243	0,018269	0,086667	4,258970	-24,422535	-0,412849
09:30:28,68	0,609008	3,160933	-0,073974	-0,743007	-0,174975	-0,509027	0,285191	0,021785	0,084738	2,686652	-1,847172	-0,416912	-0,774427	-3,058173	-0,975684	-27,125785	20,075713	11,967605	0,285191	0,021785	0,084738	4,396783	-24,234656	-0,416912	0,285191	0,021785	0,084738	4,396783	-24,234656	-0,416912
09:30:28,73	0,609008	3,160933	-0,073974	-0,743007	-0,174975	-0,509027	0,281763	0,015502	0,084763	2,997037	-1,951351	-0,432467	-0,770233	-3,052301	-0,976054	-27,076610	20,082838	11,988530	0,281763	0,015502	0,084763	4,213938	-24,069711	-0,432467	0,281763	0,015502	0,084763	4,213938	-24,069711	-0,432467
09:30:28,78	0,609008	3,160933	-0,073974	-0,743007	-0,174975	-0,509027	0,281763	0,015502	0,084763	2,997037	-1,951351	-0,432467	-0,778546	-3,058572	-0,975650	-27,121991	20,084576	12,015510	0,281763	0,015502	0,084763	4,213938	-24,069711	-0,432467	0,281763	0,015502	0,084763	4,213938	-24,069711	-0,432467
09:30:28,83	0,609008	3,160933	-0,073974	-0,743007	-0,174975	-0,509027	0,290961	0,017104	0,087109	2,859042	-1,504829	-0,412209	-0,776221	-3,059466	-0,973709	-27,131498	20,051403	12,008788	0,290961	0,017104	0,087109	4,201735	-24,345297	-0,412209	0,290961	0,017104	0,087109	4,201735	-24,345297	-0,412209
09:30:28,88	0,609008	3,160933	-0,073974	-0,743007	-0,174975	-0,509027	0,290961	0,017104	0,087109	2,859042	-1,504829	-0,412209	-0,777903	-3,061126	-0,974470	-27,099415	20,062622	12,003898	0,290961	0,017104	0,087109	4,201735	-24,345297	-0,412209	0,290961	0,017104	0,087109	4,201735	-24,345297	-0,412209
09:30:28,93	0,609008	3,160933	-0,073974	-0,743007	-0,174975	-0,509027	0,293241	0,017731	0,086347	2,852192	-1,364137	-0,417099	-0,776741	-3,054007	-0,974105	-27,078099	20,030985	11,998856	0,293241	0,017731	0,086347	4,244111	-24,383520	-0,417099	0,293241	0,017731	0,086347	4,244111	-24,383520	-0,417099
09:30:28,98	0,609008	3,160933	-0,073974	-0,743007	-0,174975	-0,509027	0,285923	0,016414	0,083257	2,959875	-1,698599	-0,404118	-0,776090	-3,055303	-0,972918	-27,044087	19,999241	11,996687	0,285923	0,016414	0,083257	4,248355	-24,143551	-0,404118	0,285923	0,016414	0,083257	4,248355	-24,143551	-0,404118
09:30:29,03	0,609008	3,160933	-0,073974	-0,743007	-0,174975	-0,509027	0,288484	0,014883	0,084405	3,021871	-1,537778	-0,454790	-0,773058	-3,058431	-0,976413	-27,024812	20,044433	11,966207	0,288484	0,014883	0,084405	4,190172	-24,183766	-0,454790	0,288484	0,014883	0,084405	4,190172	-24,183766	-0,454790
09:30:29,08	0,609008	3,160933	-0,073974	-0,743007	-0,174975	-0,509027	0,286539	0,018713	0,082906	2,800790	-1,574500	-0,383173	-0,775402	-3,054831	-0,977911	-26,979965	19,993235	12,037824	0,286539	0,018713	0,082906	4,269753	-24,067776	-0,383173	0,286539	0,018713	0,082906	4,269753	-24,067776	-0,383173
09:30:29,13	0,609008	3,160933	-0,073974	-0,743007	-0,174975	-0,509027	0,286321	0,019628	0,084801	2,762237	-1,666316	-0,401520	-0,776086	-3,054185	-0,976016	-27,045151	20,041293	12,019477	0,286321	0,019628	0,084801	4,303028	-24,142482	-0,401520	0,286321	0,019628	0,084801	4,303028	-24,142482	-0,401520
09:30:29,18	0,609008	3,160933	-0,073974	-0,743007	-0,174975	-0,509027	0,280470	0,018145	0,085587	2,855590	-1,917884	-0,406418	-0,771876	-3,049860	-0,975230	-26,991434	20,029034	12,014579	0,280470	0,018145	0,085587	4,279972	-23,934798	-0,406418	0,280470	0,018145	0,085587	4,279972	-23,934798	-0,406418
09:30:29,23	0,609008	3,160933	-0,073974	-0,743007	-0,174975	-0,509027	0,282185	0,014318	0,086804	3,066204	-1,787881	-0,388612	-0,769420	-3,053259	-0,974013	-26,950268	20,018703	12,032385	0,282185	0,014318	0,086804	4,190206	-23,939433	-0,388612	0,282185	0,014318	0,086804	4,190206	-23,939433	-0,388612
09:30:29,28	0,609008	3,160933	-0,073974	-0,743007	-0,174975	-0,509027	0,282185	0,014318	0,086804	3,066204	-1,787881	-0,388612	-0,771778	-3,049237	-0,975207	-26,943254	20,028986	12,019023	0,282185	0,014318	0,086804	4,190206	-23,939433	-0,388612	0,282185	0,014318	0,086804	4,190206	-23,939433	-0,388612
09:30:29,33	0,609008	3,160933	-0,073974	-0,743007	-0,174975	-0,509027	0,279881	0,018371	0,085610	2,867866	-1,906765	-0,401975	-0,766472	-3,051631	-0,975194	-26,937130	19,995597	12,008754	0,279881	0,018371	0,085610	4,310020	-23,877440	-0,401975	0,279881	0,018371	0,085610	4,310020	-23,877440	-0,401975
09:30:29,38	0,609008	3,160933	-0,073974	-0,743007	-0,174975	-0,509027	0,279301	0,012579	0,085623	3,143207	-1,914918	-0,412243	-0,774261	-3,054308	-0,975220	-26,999998	19,981475	12,012065	0,279301	0,012579	0,085623	4,130672	-23,840075	-0,412243	0,279301	0,012579	0,085623	4,130672	-23,840075	-0,412243
09:30:29,43	0,609008	3,160933	-0,073974	-0,743007	-0,174975	-0,509027	0,285514	0,017986	0,085597	2,818368	-1,639231	-0,408932	-0,773494	-3,056010	-0,975968	-26,922731	19,982086	11,992245	0,285514	0,017986	0,085597	4,230300	-24,052102	-0,408932	0,285514	0,017986	0,085597	4,230300	-24,052102	-0,408932
09:30:29,48	0,609008	3,160933	-0,073974	-0,743007	-0,174975	-0,509027	0,286605	0,016471	0,084849	2,936319	-1,515886	-0,428752	-0,774083	-3,050382	-0,974806	-26,908395	19,984467	12,011581	0,282026	0,019795	0,086011	4,326618	-23,881831	-0,409417	0,282026	0,019795	0,086011	4,326618	-23,881831	-0,409417
09:30:29,53	0,609008	3,160933	-0,073974	-0,743007	-0,174975	-0,509027	0,282026	0,019795	0,086011	2,772718	-1,742783	-0,409417	-0,773469	-3,049285	-0,976357	-26,892183	19,988203	12,012746	0,282026	0,019795	0,086011	4,326618	-23,881831	-0,409417	0,282026	0,019795	0,086011	4,326618	-23,881831	-0,409417
09:30:29,58	0,609008	3,160933	-0,073974	-0,743007	-0,174975	-0,509027	0,280769	0,019812	0,084461	2,783167	-1,795982	-0,408251	-0,774655	-3,050295	-0,976779	-26,890711	19,951289	11,962999	0,282236	0,020334	0,084038	4,321020	-23,855497	-0,457998	0,282236	0,020334	0,084038	4,321020	-23,855497	-0,457998
09:30:29,63	0,609008	3,160933	-0,073974	-0,743007	-0,174975	-0,509027	0,279793	0,016898	0,086783	2,922227	-1,803089	-0,449366	-0,770457	-3,049897	-0,974034	-26,860616	19,955552	11,971631	0,279793	0,016898	0,086783	4,248688	-23,766808	-0,449366	0,279793	0,016898	0,086783	4,248688	-23,766808	-0,449366
09:30:29,68	0,609008	3,160933	-0,073974	-0,743007	-0,174975	-0,509027	0,279793	0,016898	0,086783	2,922227	-1,803089	-0,449366	-0,778151	-3,053883	-0,972081	-26,889829	19,957788	11,993119	0,279793	0,016898	0,086783	4,248688	-23,766808	-0,449366	0,279793	0,016898	0,086783	4,248688	-23,766808	-0,449366
09:30:29,73	0,609008	3,160933	-0,073974	-0,743007	-0,174975	-0,509027	0,287092	0,021568	0,088736	2,666711	-1,449944	-0,427878	-0,771096	-3,052249	-0,975585	-26,882697	19,945330	11,976860	0,287092	0,021568	0,088736	4,359776	-23,986656	-0,427878	0,287092	0,021568	0,088736	4,359776	-23,986656	-0,427878
09:30:29,78	0,609008	3,160933	-0,073974	-0,743007	-0,174975	-0,509027	0,282149	0,016274	0,085232	2,934739	-1,694573	-0,444137	-0,773948	-3,053497	-0,974401	-26,842822	19,939162	11,974854	0,282149	0,016274	0,085232	4,212280	-23,843262	-0,444137	0,282149	0,016274	0,085232	4,212280	-23,843262	-0,444137
09:30:29,83	0,609008	3,160933	-0,073974	-0,743007	-0,174975	-0,509027	0,280520	0,017035	0,085286	2,922014	-1,693676	-0,416332	-0,770940	-3,050458	-0,975532	-26,795134	19,925779	12,004665	0,280520	0,017035	0,085286	4,259299	-23,714485	-0,416332	0,280520	0,017035	0,085286	4,259299	-23,714485	-0,416332
09:30:29,88	0,609008	3,160933	-0,073974	-0,743007	-0,174975	-0,509027	0,280520	0,017035	0,085286	2,922014	-1,693676	-0,416332	-0,773360	-3,049769	-0,975548	-26,825997	19,936329	12,009859	0,280520	0,017035	0,085286	4,259299	-23,714485	-0,416332	0,280520	0,017035	0,085286	4,259299	-23,714485	-0,416332
09:30:29,93	0,609008	3,160933	-0,073974	-0,743007	-0,174975	-0,509027	0,279401	0,015616	0,085303	2,989640	-1,727289	-0,407057	-0,769151	-3,050198	-0,975515	-26,776933	19,908118	12,013940	0,279401	0,015616	0,085303	4,215483	-23,660229	-0,407057	0,279401	0,015616	0,085303	4,215483	-23,660229	-0,407057
09:30:29,98	0,609008	3,160933	-0,073974	-0,743007	-0,174975	-0,509027	0,284040	0,014967	0,083343	3,020572	-1,494076	-0,445437	-0,774541	-3,051990	-0,974413	-26,835790	19,922240	11,964678	0,284040	0,014967	0,083343	4,195442	-23,791233	-0,445437	0,284040	0,014967	0,083343	4,195442	-23,791233	-0,445437
09:30:30,03	0,609008	3,160933	-0,073974	-0,743007	-0,174975	-0,509027	0,284040	0,014967	0,083343	3,020572	-1,494076	-0,445437	-0,775562	-3,057670	-0,976659	-26,753910	19,879152	11,996720	0,284040	0,014967	0,083343	4,195442	-23,791233	-0,445437	0,284040	0,014967	0,083343	4,195442	-23,791233	-0,445437
09:30:30,08	0,609008	3,160933	-0,073974	-0,743007	-0,174975	-0,509027	0,289077	0,017432	0,084158	2,881649	-1,189709	-0,424277	-0,772078	-3,050807	-0,973955	-26,768114	19,895459	12,016743	0,289077	0,017432	0,084158	4,250027	-23,882226	-0,424277	0,289077	0,017432	0,084158	4,250027	-23,882226	-0,424277
09:30:30,13	0,609008	3,160933	-0,073974	-0,743007	-0,174975	-0,509027	0,279830	0,013253	0,084554	3,130304	-1,684365	-0,396937	-0,767319	-3,051751	-0,976263	-26,750173	19,913237	12,024060	0,279830	0,013253	0,084554	4,170691	-23,650983	-0,396937	0,279830	0,013253	0,084554	4,170691	-23,650983	-0,396937
09:30:30,18	0,609008	3,160933	-0,073974	-0,743007	-0,174975	-0,509027	0,279830	0,013253	0,084554	3,130304	-1,684365	-0,396937	-0,774369	-3,051847	-0,974353	-26,732799	19,863839	11,981144	0,283438	0,019310	0,086464	4,297110	-23,706850	-0,439854	0,283438	0,019310	0,086464	4,297110	-23,706850	-0,439854
09:30:30,23	0,609008	3,160933	-0,073974	-0,743007	-0,174975	-0,509027	0,284959	0,017779	0,083387	2,864985	-1,391632	-0,403841	-0,770849	-3,049609	-0,974371	-26,739769	19,877032	11,968054	0,284959	0,017779	0,083387	4,260618	-23,760938	-0,403841	0,284959	0,017779	0,083387	4,260618	-23,760938	-0,403841
09:30:30,28	0,609008	3,160933	-0,073974	-0,743007	-0,174975	-0,509027	0,284959	0,017779	0,083387	2,864985	-1,391632	-0,403841	-0,772637	-3,051583	-0,975124	-26,737258	19,839680	11,990913	0,284959	0,017779	0,083387	4,260618	-23,760938	-0,403841	0,284959	0,017779	0,083387	4,260618	-23,760938	-0,403841
09:30:30,33	0,609008	3,160933	-0,073974	-0,743007	-0,174975	-0,509027	0,277976	0,018295	0,086871	2,869027	-1,713095	-0,424219	-0,770759	-3,047625	-0,973947	-26,691127	19,880201	11,996778	0,277976	0,018295	0,086871	4,305219	-23,534210	-0,424219	0,277976	0,018295	0,086871	4,305219	-23,534210	-0,424219
09:30:30,38	0,609008	3,160933	-0,073974	-0,743007	-0,174975	-0,509027	0,277976	0,018295	0,086871	2,869027	-1,713095	-0,424219	-0,767231	-3,050933	-0,973550	-26,700549	19,867778	11,986664	0,277976	0,018295	0,086871	4,305219	-23,534210	-0,424219	0,277976	0,018295	0,086871	4,305219	-23,534210	-0,424219
09:30:30,43	0,609008	3,160933	-0,073974	-0,743007	-0,174975	-0,509027	0,285317	0,018205	0,085702	2,822751	-1,335223	-0,440670	-0,774352	-3,054027	-0,975115	-26,719949	19,837989	11,980327	0,285317	0,018205	0,085702	4,251861	-23,732599	-0,440670	0,285317	0,018205	0,085702	4,251861	-23,732599	-0,440670
09:30:30,48	0,609008	3,160933	-0,073974	-0,743007	-0,174975	-0,509027	0,285317	0,018205	0,085702	2,822751	-1,335223	-0,440670	-0,771397	-3,050503	-0,974735	-26,698083	19,808351	11,970265	0,285317	0,018205	0,085702	4,251861	-23,732599	-0,440670	0,285317	0,018205	0,085702	4,251861	-23,732599	-0,440670
09:30:30,53	0,609008	3,160933	-0,073974	-0,743007	-0,174975	-0,509027	0,282902	0,014720	0,086914	3,022687	-1,410992	-0,417219	-0,770125	-3,053678	-0,973903	-26,667453	19,829255	12,003778	0,282902	0,014720	0,086914	4,178176	-23,618763	-0,417219	0,282902	0,014720	0,086914	4,178176	-23,618763	-0,417219
09:30:30,58	0,609008	3,160933	-0,073974	-0,743007	-0,174975	-0,509027	0,278279	0,016805	0,084555	2,894855	-1,659495	-0,415183	-0,769620	-3,048632	-0,976263	-26,684197	19,816546	12,005814	0,278279	0,016805	0,084555	4,214069	-23,504419	-0,415183	0,278279	0,016805	0,084555	4,214069	-23,504419	-0,415183
09:30:30,63	0,609008	3,160933	-0,073974	-0,743007	-0,174975	-0,509027	0,278191	0,016138	0,087294	2,949224	-1,670337	-0,396799	-0,768999	-3,048889	-0,973524	-26,679760	19,836723	12,024199	0,278191	0,016138	0,087294	4,216089	-23,508323	-0,396799	0,278191	0,016138	0,087294	4,216089	-23,508323	-0,396799
09:30:30,68	0,609008	3,160933	-0,073974	-0,743007	-0,174975	-0,509027	0,280570	0,016012	0,087320	2,972727	-1,508571	-0,397881	-0,770079	-3,051013	-0,973498	-26,638352	19,832378	12,023116	0,280570	0,016012	0,087320	4,229686	-23,533346	-0,397881	0,280570	0,016012	0,087320	4,229686	-23,533346	-0,397881
09:30:30,73	0,609008	3,160933	-0,073974	-0,743007	-0,174975	-0,509027	0,277650	0,019065	0,087655	2,827481	-1,672967	-0,440677	-0,771263	-3,046957	-0,973163	-26,642433	19,850347	11,980321	0,277650	0,019065	0,087655	4,324116	-23,468466	-0,440677	0,277650	0,019065	0,087655	4,324116	-23,468466	-0,440677
09:30:30,78	0,609008	3,160933	-0,073974	-0,743007	-0,174975	-0,509027	0,280514	0,015423	0,087290	2,994780	-1,540564	-0,421503	-0,771918	-3,052132	-0,975098	-26,671584	19,817565	11,979867	0,280514	0,015423	0,087290	4,205465	-23,560888	-0,421503	0,280514	0,015423	0,087290	4,205465	-23,560888	-0,421503
09:30:30,83	0,609008	3,160933	-0,073974	-0,743007	-0,174975	-0,509027	0,284844	0,016225	0,087693	2,951766	-1,272998	-0,438360	-0,772400	-3,054608	-0,973124	-26,631739	19,817144	11,982637	0,284844	0,016225	0,087693	4,225443	-23,633253	-0,438360	0,284844	0,016225	0,087693	4,225443	-23,633253	-0,438360
09:30:30,88	0,609008	3,160933	-0,073974	-0,743007	-0,174975	-0,509027	0,276851	0,013244	0,084248	3,149783	-1,633212	-0,391124	-0,765822	-3,049176	-0,976569	-26,562253	19,826650	12,029873	0,276851	0,013244	0,084248	4,189407	-23,366015	-0,391124	0,276851	0,013244	0,084248	4,189407	-23,366015	-0,391124
09:30:30,93	0,609008	3,160933	-0,073974	-0,743007	-0,174975	-0,509027	0,276851	0,013244	0,084248	3,149783	-1,633212	-0,391124	-0,766454	-3,047702	-0,975437	-26,577936	19,809746	12,004687	0,276851	0,013244	0,084248	4,189407	-23,366015	-0,391124	0,276851	0,013244	0,084248	4,189407	-23,366015	-0,391124
09:30:30,98	0,609008	3,160933	-0,073974	-0,743007	-0,174975	-0,509027	0,275890	0,014529	0,085381	3,060481	-1,688302	-0,416310	-0,767643	-3,046341	-0,977002	-26,577434	19,811661	12,000847	0,275890	0,014529	0,085381	4,200979	-23,345684	-0,416310	0,275890	0,014529	0,085381	4,200979	-23,345684	-0,416310
09:30:31,03	0,609008	3,160933	-0,073974	-0,743007	-0,174975	-0,509027	0,275306	0,016239	0,083816	2,973466	-1,719209	-0,420150	-0,771131	-3,054074	-0,973874	-26,578255	19,795578	11,986997	0,275306	0,016239	0,083816	4,248206	-23,330722	-0,420150	0,275306	0,016239	0,083816	4,248206	-23,330722	-0,420150
09:30:31,08	0,609008	3,160933	-0,073974	-0,743007	-0,174975	-0,509027	0,282528	0,014108	0,086532	3,058223	-1,353617	-0,452605	-0,769409	-3,053660	-0,974286	-26,599059	19,794084	11,968392	0,282528	0,014108	0,086532	4,165709	-23,532038	-0,452605	0,282528	0,014108	0,086532	4,165709	-23,532038	-0,452605
09:30:31,13	0,609008	3,160933	-0,073974	-0,743007	-0,174975	-0,509027	0,276793	0,020205	0,086126	2,745548	-1,658058	-0,422261	-0,771822	-3,045645	-0,974691	-26,602256	19,800995	11,998736	0,276793	0,020205	0,086126	4,331676	-23,386287	-0,422261	0,276793	0,020205	0,086126	4,331676	-23,386287	-0,422261
09:30:31,18	0,609008	3,160933	-0,073974	-0,743007	-0,174975	-0,509027	0,282746	0,015874	0,086169	2,980818	-1,268148	-0,454087	-0,771047	-3,052966	-0,974648	-26,527668	19,769495	11,966910	0,282746	0,015874	0,086169	4,226896	-23,463701	-0,454087	0,282746	0,015874	0,086169	4,226896	-23,463701	-0,454087
09:30:31,23	0,609008	3,160933	-0,073974	-0,743007	-0,174975	-0,509027	0,278338	0,021876	0,087311	2,661638	-1,496457	-0,439934	-0,774041	-3,046148	-0,973506	-26,530417	19,762916	11,981063	0,278338	0,021876	0,087311	4,378879	-23,345978	-0,439934	0,278338	0,021876	0,087311	4,378879	-23,345978	-0,439934
09:30:31,28	0,609008	3,160933	-0,073974	-0,743007	-0,174975	-0,509027	0,277232	0,013656	0,085036	3,102602	-1,559454	-0,398487	-0,766370	-3,049300	-0,975782	-26,528421	19,777403	12,022510	0,277232	0,013656	0,085036	4,174604	-23,322200	-0,398487	0,277232	0,013656	0,085036	4,174604	-23,322200	-0,398487
09:30:31,33	0,609008	3,160933	-0,073974	-0,743007	-0,174975	-0,509027	0,277937	0,016047	0,086948	2,966234	-1,558409	-0,409059	-0,768792	-3,048715	-0,973869	-26,565252	19,784745	12,011938	0,277937	0,016047	0,086948	4,225897	-23,376425	-0,409059	0,277937	0,016047	0,086948	4,225897	-23,376425	-0,409059
09:30:31,38	0,609008	3,160933	-0,073974	-0,743007	-0,174975	-0,509027	0,277937	0,016047	0,086948	2,966234	-1,558409	-0,409059	-0,772189	-3,052223	-0,976582	-26,507398	19,777929	11,972907	0,277937	0,016047	0,086948	4,225897	-23,376425	-0,409059	0,277937	0,016047	0,086948	4,225897	-23,376425	-0,409059
09:30:31,43	0,609008	3,160933	-0,073974	-0,743007	-0,174975	-0,509027	0,282673	0,017235	0,084235	2,927480	-1,258609	-0,448090	-0,768667	-3,047269	-0,975417	-26,507755	19,800782	11,993659	0,282673	0,017235	0,084235	4,280404	-23,448426	-0,448090	0,282673	0,017235	0,084235	4,280404	-23,448426	-0,448090
09:30:31,48	0,609008	3,160933	-0,073974	-0,743007	-0,174975	-0,509027	0,276621	0,016661	0,085400	2,976916	-1,585016	-0,427338	-0,769797	-3,052327	-0,972289	-26,496414	19,773985	11,984989	0,276621	0,016661	0,085400	4,284819	-23,299803	-0,427338	0,276621	0,016661	0,085400	4,284819	-23,299803	-0,427338
09:30:31,53	0,609008	3,160933	-0,073974	-0,743007	-0,174975	-0,509027	0,275863	0,018554	0,086910	2,830575	-1,627094	-0,458327	-0,771088	-3,049737	-0,976960	-26,518683	19,740123	12,006517	0,275863	0,018554	0,086910	4,287029	-23,282301	-0,458327	0,275863	0,018554	0,086910	4,287029	-23,282301	-0,458327
09:30:31,58	0,609008	3,160933	-0,073974	-0,743007	-0,174975	-0,509027	0,275863	0,018554	0,086910	2,830575	-1,627094	-0,458327	-0,769189	-3,055555	-0,974233	-26,482588	19,735744	11,955360	0,275863	0,018554	0,086910	4,287029	-23,282301	-0,458327	0,275863	0,018554	0,086910	4,287029	-23,282301	-0,458327
09:30:31,63	0,609008	3,160933	-0,073974	-0,743007	-0,174975	-0,509027	0,277873	0,015907	0,086580	3,013018	-1,506101	-0,423839	-0,768639	-3,048729	-0,974237	-26,497301	19,791168	11,997158	0,277873	0,015907	0,086580	4,261743	-23,319094	-0,423839	0,277873	0,015907	0,086580	4,261743	-23,319094	-0,423839
09:30:31,68	0,609008	3,160933	-0,073974	-0,743007	-0,174975	-0,509027	0,279924	0,016736	0,085416	2,945911	-1,359648	-0,439704	-0,770382	-3,050092	-0,975402	-26,474868	19,750456	11,981293	0,279924	0,016736	0,085416	4,259648	-23,333671	-0,439704	0,279924	0,016736	0,085416	4,259648	-23,333671	-0,439704
09:30:31,73	0,609008	3,160933	-0,073974	-0,743007	-0,174975	-0,509027	0,280864	0,012753	0,086986	3,169023	-1,321879	-0,439922	-0,767403	-3,052897	-0,973831	-26,476470	19,769880	11,981075	0,280864	0,012753	0,086986	4,170132	-23,369674	-0,439922	0,280864	0,012753	0,086986	4,170132	-23,369674	-0,439922
09:30:31,78	0,609008	3,160933	-0,073974	-0,743007	-0,174975	-0,509027	0,276783	0,013780	0,087018	3,114389	-1,525356	-0,381245	-0,766252	-3,048849	-0,973800	-26,469550	19,764462	12,039752	0,276783	0,013780	0,087018	4,196114	-23,252843	-0,381245	0,276783	0,013780	0,087018	4,196114	-23,252843	-0,381245
09:30:31,83	0,609008	3,160933	-0,073974	-0,743007	-0,174975	-0,509027	0,276783	0,013780	0,087018	3,114389	-1,525356	-0,381245	-0,767427	-3,046216	-0,976556	-26,457467	19,756484	12,002477	0,276783	0,013780	0,087018	4,196114	-23,252843	-0,381245	0,276783	0,013780	0,087018	4,196114	-23,252843	-0,381245
09:30:31,88	0,609008	3,160933	-0,073974	-0,743007	-0,174975	-0,509027	0,275090	0,016114	0,084261	2,992135	-1,598964	-0,418521	-0,767382	-3,047786	-0,973067	-26,447293	19,746889	11,975490	0,275090	0,016114	0,084261	4,257106	-23,193513	-0,418521	0,275090	0,016114	0,084261	4,257106	-23,193513	-0,418521
09:30:31,93	0,609008	3,160933	-0,073974	-0,743007	-0,174975	-0,509027	0,276427	0,015290	0,087750	3,031762	-1,515801	-0,445507	-0,773923	-3,044989	-0,973063	-26,462774	19,746679	12,018531	0,276427	0,015290	0,087750	4,232047	-23,215350	-0,445507	0,276427	0,015290	0,087750	4,232047	-23,215350	-0,445507
09:30:31,98	0,609008	3,160933	-0,073974	-0,743007	-0,174975	-0,509027	0,278992	0,019365	0,087747	2,792745	-1,413425	-0,417133	-0,768506	-3,046081	-0,974598	-26,399694	19,709876	11,989341	0,278992	0,019365	0,087747	4,312936	-23,314298	-0,417133	0,278992	0,019365	0,087747	4,312936	-23,314298	-0,417133
09:30:32,03	0,609008	3,160933	-0,073974	-0,743007	-0,174975	-0,509027	0,278992	0,019365	0,087747	2,792745	-1,413425	-0,417133	-0,770392	-3,045017	-0,974607	-26,451609	19,717812	12,019037	0,275535	0,019281	0,086210	4,310473	-23,180888	-0,401960	0,275535	0,019281	0,086210	4,310473	-23,180888	-0,401960
09:30:32,08	0,609008	3,160933	-0,073974	-0,743007	-0,174975	-0,509027	0,275535	0,019281	0,086210	2,796883	-1,551428	-0,401960	-0,773864	-3,050985	-0,973440	-26,427158	19,665843	11,976165	0,282438	0,019304	0,087377	4,278299	-23,316675	-0,444832	0,282438	0,019304	0,087377	4,278299	-23,316675	-0,444832
09:30:32,13	0,609008	3,160933	-0,073974	-0,743007	-0,174975	-0,509027	0,273051	0,017258	0,087337	2,921267	-1,679064	-0,459705	-0,767398	-3,043878	-0,973480	-26,440700	19,733658	11,961292	0,273051	0,017258	0,087337	4,276037	-23,113543	-0,459705	0,273051	0,017258	0,087337	4,276037	-23,113543	-0,459705
09:30:32,18	0,609008	3,160933	-0,073974	-0,743007	-0,174975	-0,509027	0,276292	0,017284	0,085824	2,971218	-1,489694	-0,444307	-0,769041	-3,046672	-0,974994	-26,397026	19,767652	11,976690	0,276292	0,017284	0,085824	4,327988	-23,178610	-0,444307	0,276292	0,017284	0,085824	4,327988	-23,178610	-0,444307
09:30:32,23	0,609008	3,160933	-0,073974	-0,743007	-0,174975	-0,509027	0,276292	0,017284	0,085824	2,971218	-1,489694	-0,444307	-0,766226	-3,046113	-0,974608	-26,428149	19,689593	11,989379	0,276292	0,017284	0,085824	4,327988	-23,178610	-0,444307	0,276292	0,017284	0,085824	4,327988	-23,178610	-0,444307
09:30:32,28	0,609008	3,160933	-0,073974	-0,743007	-0,174975	-0,509027	0,274400	0,015125	0,086210	3,000294	-1,575997	-0,431618	-0,769042	-3,049261	-0,972612	-26,380084	19,699813	12,016116	0,278534	0,015990	0,088205	4,243424	-23,189438	-0,404882	0,278534	0,015990	0,088205	4,243424	-23,189438	-0,404882
09:30:32,33	0,609008	3,160933	-0,073974	-0,743007	-0,174975	-0,509027	0,278534	0,015990	0,088205	2,988216	-1,324503	-0,404882	-0,771991	-3,048784	-0,976930	-26,383643	19,716048	11,970409	0,278534	0,015990	0,088205	4,243424	-23,189438	-0,404882	0,278534	0,015990	0,088205	4,243424	-23,189438	-0,404882
09:30:32,38	0,609008	3,160933	-0,073974	-0,743007	-0,174975	-0,509027	0,275324	0,013656	0,085890	3,144337	-1,457567	-0,407511	-0,765415	-3,047648	-0,974927	-26,333370	19,712973	12,013486	0,275324	0,013656	0,085890	4,216327	-23,070488	-0,407511	0,275324	0,013656	0,085890	4,216327	-23,070488	-0,407511
09:30:32,43	0,609008	3,160933	-0,073974	-0,743007	-0,174975	-0,509027	0,275324	0,013656	0,085890	3,144337	-1,457567	-0,407511	-0,766675	-3,048331	-0,974536	-26,370509	19,711875	12,037502	0,275324	0,013656	0,085890	4,216327	-23,070488	-0,407511	0,275324	0,013656	0,085890	4,216327	-23,070488	-0,407511
09:30:32,48	0,609008	3,160933	-0,073974	-0,743007	-0,174975	-0,509027	0,276546	0,014405	0,086281	3,085887	-1,425642	-0,383495	-0,769649	-3,045577	-0,974576	-26,374647	19,695692	12,007874	0,276546	0,014405	0,086281	4,216645	-23,134483	-0,383495	0,276546	0,014405	0,086281	4,216645	-23,134483	-0,383495
09:30:32,53	0,609008	3,160933	-0,073974	-0,743007	-0,174975	-0,509027	0,275647	0,018358	0,086241	2,864226	-1,467852	-0,413123	-0,764263	-3,043620	-0,976518	-26,331990	19,704131	11,985883	0,275647	0,018358	0,086241	4,305327	-23,106167	-0,413123	0,275647	0,018358	0,086241	4,305327	-23,106167	-0,413123
09:30:32,58	0,609008	3,160933	-0,073974	-0,743007	-0,174975	-0,509027	0,271260	0,014672	0,084299	3,084549	-1,663281	-0,435114	-0,766659	-3,042055	-0,973425	-26,341407	19,672531	11,982904	0,271260	0,014672	0,084299	4,236277	-22,957175	-0,435114	0,271260	0,014672	0,084299	4,236277	-22,957175	-0,435114
09:30:32,63	0,609008	3,160933	-0,073974	-0,743007	-0,174975	-0,509027	0,271102	0,017529	0,087393	2,903903	-1,663821	-0,438094	-0,764235	-3,041973	-0,975335	-26,301544	19,665159	11,998387	0,271102	0,017529	0,087393	4,279918	-22,945359	-0,438094	0,271102	0,017529	0,087393	4,279918	-22,945359	-0,438094
09:30:32,68	0,609008	3,160933	-0,073974	-0,743007	-0,174975	-0,509027	0,269819	0,015471	0,085482	3,024450	-1,692352	-0,422610	-0,767222	-3,044277	-0,974200	-26,340286	19,688235	11,973749	0,269819	0,015471	0,085482	4,238936	-22,873139	-0,422610	0,269819	0,015471	0,085482	4,238936	-22,873139	-0,422610
09:30:32,73	0,609008	3,160933	-0,073974	-0,743007	-0,174975	-0,509027	0,275413	0,018544	0,086594	2,810371	-1,465569	-0,453421	-0,769694	-3,045281	-0,974224	-26,384209	19,650219	11,967576	0,275413	0,018544	0,086594	4,266105	-23,085508	-0,453421	0,275413	0,018544	0,086594	4,266105	-23,085508	-0,453421
09:30:32,78	0,609008	3,160933	-0,073974	-0,743007	-0,174975	-0,509027	0,275413	0,018544	0,086594	2,810371	-1,465569	-0,453421	-0,767285	-3,043260	-0,976130	-26,341164	19,633031	11,997530	0,275413	0,018544	0,086594	4,266105	-23,085508	-0,453421	0,275413	0,018544	0,086594	4,266105	-23,085508	-0,453421
09:30:32,83	0,609008	3,160933	-0,073974	-0,743007	-0,174975	-0,509027	0,272504	0,014667	0,083157	3,067805	-1,594485	-0,406100	-0,764881	-3,044700	-0,977660	-26,336949	19,687393	12,014897	0,272504	0,014667	0,083157	4,219185	-22,986084	-0,406100	0,272504	0,014667	0,083157	4,219185	-22,986084	-0,406100
09:30:32,88	0,609008	3,160933	-0,073974	-0,743007	-0,174975	-0,509027	0,272989	0,019770	0,087419	2,797886	-1,535107	-0,419829	-0,769543	-3,042569	-0,973398	-26,309647	19,666327	12,001168	0,272989	0,019770	0,087419	4,349807	-22,964748	-0,419829	0,272989	0,019770	0,087419	4,349807	-22,964748	-0,419829
09:30:32,93	0,609008	3,160933	-0,073974	-0,743007	-0,174975	-0,509027	0,272989	0,019770	0,087419	2,797886	-1,535107	-0,419829	-0,763723	-3,043543	-0,975374	-26,348348	19,672300	11,965060	0,272989	0,019770	0,087419	4,349807	-22,964748	-0,419829	0,272989	0,019770	0,087419	4,349807	-22,964748	-0,419829
09:30:32,98	0,609008	3,160933	-0,073974	-0,743007	-0,174975	-0,509027	0,275428	0,019144	0,088553	2,799148	-1,448582	-0,444924	-0,768404	-3,045362	-0,973800	-26,356801	19,726062	11,993903	0,275428	0,019144	0,088553	4,301946	-23,069674	-0,444924	0,275428	0,019144	0,088553	4,301946	-23,069674	-0,444924
09:30:33,03	0,609008	3,160933	-0,073974	-0,743007	-0,174975	-0,509027	0,275428	0,019144	0,088553	2,799148	-1,448582	-0,444924	-0,765492	-3,041438	-0,974997	-26,338529	19,654158	11,959310	0,269984	0,016827	0,085820	4,246852	-22,904049	-0,461687	0,269984	0,016827	0,085820	4,246852	-22,904049	-0,461687
09:30:33,08	0,609008	3,160933	-0,073974	-0,743007	-0,174975	-0,509027	0,269984	0,016827	0,085820	2,925916	-1,710285	-0,461687	-0,772509	-3,045851	-0,975333	-26,313074	19,634264	12,000354	0,269984	0,016827	0,085820	4,246852	-22,904049	-0,461687	0,269984	0,016827	0,085820	4,246852	-22,904049	-0,461687
09:30:33,13	0,609008	3,160933	-0,073974	-0,743007	-0,174975	-0,509027	0,277315	0,020697	0,085484	2,720167	-1,297116	-0,420643	-0,766590	-3,042815	-0,973387	-26,305206	19,662868	12,006324	0,277315	0,020697	0,085484	4,344909	-23,066313	-0,420643	0,277315	0,020697	0,085484	4,344909	-23,066313	-0,420643
09:30:33,18	0,609008	3,160933	-0,073974	-0,743007	-0,174975	-0,509027	0,271726	0,017090	0,087430	2,936469	-1,595214	-0,414673	-0,771316	-3,043097	-0,972230	-26,311871	19,654861	12,004573	0,274334	0,021042	0,088587	4,372472	-22,996570	-0,416424	0,274334	0,021042	0,088587	4,372472	-22,996570	-0,416424
09:30:33,23	0,609008	3,160933	-0,073974	-0,743007	-0,174975	-0,509027	0,274334	0,021042	0,088587	2,720703	-1,461387	-0,416424	-0,766493	-3,051879	-0,970221	-26,278181	19,631030	12,011462	0,274334	0,021042	0,088587	4,372472	-22,996570	-0,416424	0,274334	0,021042	0,088587	4,372472	-22,996570	-0,416424
09:30:33,28	0,609008	3,160933	-0,073974	-0,743007	-0,174975	-0,509027	0,279527	0,012474	0,090596	3,162438	-1,150219	-0,409535	-0,768277	-3,043332	-0,975693	-26,256486	19,641559	12,011021	0,279527	0,012474	0,090596	4,141630	-23,093114	-0,409535	0,279527	0,012474	0,090596	4,141630	-23,093114	-0,409535
09:30:33,33	0,609008	3,160933	-0,073974	-0,743007	-0,174975	-0,509027	0,273017	0,018292	0,085124	2,879844	-1,475235	-0,409976	-0,763595	-3,045326	-0,973755	-26,276856	19,627060	11,995564	0,273017	0,018292	0,085124	4,315785	-22,907065	-0,409976	0,273017	0,018292	0,085124	4,315785	-22,907065	-0,409976
09:30:33,38	0,609008	3,160933	-0,073974	-0,743007	-0,174975	-0,509027	0,271713	0,016959	0,085117	2,965814	-1,537180	-0,428742	-0,766470	-3,042869	-0,975701	-26,243115	19,653030	11,992256	0,271713	0,016959	0,085117	4,297063	-22,866674	-0,428742	0,271713	0,016959	0,085117	4,297063	-22,866674	-0,428742
09:30:33,43	0,609008	3,160933	-0,073974	-0,743007	-0,174975	-0,509027	0,271713	0,016959	0,085117	2,965814	-1,537180	-0,428742	-0,768346	-3,042169	-0,977639	-26,268110	19,605787	12,021029	0,271713	0,016959	0,085117	4,297063	-22,866674	-0,428742	0,271713	0,016959	0,085117	4,297063	-22,866674	-0,428742
09:30:33,48	0,609008	3,160933	-0,073974	-0,743007	-0,174975	-0,509027	0,272045	0,018933	0,083178	2,809722	-1,517967	-0,399968	-0,772438	-3,046798	-0,973000	-26,283067	19,614873	11,978496	0,272045	0,018933	0,083178	4,295980	-22,873484	-0,399968	0,272045	0,018933	0,083178	4,295980	-22,873484	-0,399968
09:30:33,53	0,609008	3,160933	-0,073974	-0,743007	-0,174975	-0,509027	0,278099	0,020163	0,087818	2,746154	-1,220631	-0,442501	-0,771183	-3,044122	-0,974525	-26,231320	19,606165	11,998608	0,275154	0,020414	0,086292	4,353931	-22,924213	-0,422389	0,275154	0,020414	0,086292	4,353931	-22,924213	-0,422389
09:30:33,58	0,609008	3,160933	-0,073974	-0,743007	-0,174975	-0,509027	0,275154	0,020414	0,086292	2,751468	-1,324602	-0,422389	-0,767630	-3,046700	-0,974499	-26,226197	19,600204	12,008270	0,275154	0,020414	0,086292	4,353931	-22,924213	-0,422389	0,275154	0,020414	0,086292	4,353931	-22,924213	-0,422389
09:30:33,63	0,609008	3,160933	-0,073974	-0,743007	-0,174975	-0,509027	0,275610	0,016048	0,086318	2,975897	-1,293492	-0,412727	-0,768915	-3,045233	-0,973395	-26,287470	19,624866	11,975098	0,275610	0,016048	0,086318	4,235631	-22,928870	-0,412727	0,275610	0,016048	0,086318	4,235631	-22,928870	-0,412727
09:30:33,68	0,609008	3,160933	-0,073974	-0,743007	-0,174975	-0,509027	0,274983	0,017895	0,087422	2,870577	-1,391512	-0,445900	-0,771312	-3,047679	-0,973769	-26,292625	19,573963	11,987506	0,274983	0,017895	0,087422	4,275297	-22,977639	-0,445900	0,274983	0,017895	0,087422	4,275297	-22,977639	-0,445900
09:30:33,73	0,609008	3,160933	-0,073974	-0,743007	-0,174975	-0,509027	0,278300	0,018747	0,087048	2,779596	-1,198034	-0,433491	-0,771801	-3,046414	-0,973370	-26,258742	19,618692	11,988451	0,278300	0,018747	0,087048	4,251223	-23,044555	-0,433491	0,278300	0,018747	0,087048	4,251223	-23,044555	-0,433491
09:30:33,78	0,609008	3,160933	-0,073974	-0,743007	-0,174975	-0,509027	0,277449	0,019802	0,087447	2,780380	-1,235311	-0,432546	-0,769453	-3,043152	-0,973755	-26,243861	19,594968	11,998353	0,273450	0,019400	0,087062	4,311113	-22,884303	-0,422645	0,273450	0,019400	0,087062	4,311113	-22,884303	-0,422645
09:30:33,83	0,609008	3,160933	-0,073974	-0,743007	-0,174975	-0,509027	0,274172	0,017716	0,088986	2,839801	-1,406950	-0,433698	-0,768356	-3,044620	-0,971831	-26,284365	19,576846	11,987299	0,274172	0,017716	0,088986	4,230545	-22,929466	-0,433698	0,274172	0,017716	0,088986	4,230545	-22,929466	-0,433698
09:30:33,88	0,609008	3,160933	-0,073974	-0,743007	-0,174975	-0,509027	0,274172	0,017716	0,088986	2,839801	-1,406950	-0,433698	-0,769437	-3,041888	-0,969903	-26,249191	19,607918	11,962753	0,274172	0,017716	0,088986	4,230545	-22,929466	-0,433698	0,274172	0,017716	0,088986	4,230545	-22,929466	-0,433698
09:30:33,93	0,609008	3,160933	-0,073974	-0,743007	-0,174975	-0,509027	0,272347	0,020018	0,090914	2,764605	-1,486950	-0,458245	-0,763528	-3,043684	-0,974516	-26,223779	19,581517	11,994278	0,272347	0,020018	0,090914	4,336038	-22,866164	-0,458245	0,272347	0,020018	0,090914	4,336038	-22,866164	-0,458245
09:30:33,98	0,609008	3,160933	-0,073974	-0,743007	-0,174975	-0,509027	0,274628	0,019985	0,087052	2,777767	-1,333157	-0,457000	-0,770548	-3,043881	-0,973766	-26,213047	19,600223	11,963997	0,274628	0,019985	0,087052	4,346552	-22,891478	-0,457000	0,274628	0,019985	0,087052	4,346552	-22,891478	-0,457000
09:30:34,03	0,609008	3,160933	-0,073974	-0,743007	-0,174975	-0,509027	0,274628	0,019985	0,087052	2,777767	-1,333157	-0,457000	-0,769430	-3,044998	-0,973360	-26,246730	19,617787	11,998602	0,274628	0,019985	0,087052	4,346552	-22,891478	-0,457000	0,274628	0,019985	0,087052	4,346552	-22,891478	-0,457000
09:30:34,08	0,609008	3,160933	-0,073974	-0,743007	-0,174975	-0,509027	0,275311	0,021062	0,085890	2,692355	-1,320278	-0,427551	-0,764662	-3,042079	-0,974899	-26,211050	19,622387	12,005422	0,275311	0,021062	0,085890	4,345717	-22,932185	-0,427551	0,275311	0,021062	0,085890	4,345717	-22,932185	-0,427551
09:30:34,13	0,609008	3,160933	-0,073974	-0,743007	-0,174975	-0,509027	0,275311	0,021062	0,085890	2,692355	-1,320278	-0,427551	-0,768791	-3,040738	-0,972576	-26,210266	19,611682	12,007988	0,275311	0,021062	0,085890	4,345717	-22,932185	-0,427551	0,275311	0,021062	0,085890	4,345717	-22,932185	-0,427551
09:30:34,18	0,609008	3,160933	-0,073974	-0,743007	-0,174975	-0,509027	0,271028	0,020034	0,088241	2,786507	-1,523714	-0,413009	-0,768205	-3,043722	-0,973778	-26,223758	19,609088	11,950292	0,273319	0,018035	0,087039	4,297212	-22,870501	-0,470705	0,273319	0,018035	0,087039	4,297212	-22,870501	-0,470705
09:30:34,23	0,609008	3,160933	-0,073974	-0,743007	-0,174975	-0,509027	0,273319	0,018035	0,087039	2,881463	-1,414929	-0,470705	-0,765767	-3,044192	-0,974878	-26,180929	19,618047	12,004456	0,273319	0,018035	0,087039	4,297212	-22,870501	-0,470705	0,273319	0,018035	0,087039	4,297212	-22,870501	-0,470705
09:30:34,28	0,609008	3,160933	-0,073974	-0,743007	-0,174975	-0,509027	0,273213	0,014613	0,087532	3,072654	-1,378084	-0,374577	-0,765189	-3,045342	-0,973286	-26,180467	19,599365	12,046420	0,273213	0,014613	0,087532	4,219743	-22,825342	-0,374577	0,273213	0,014613	0,087532	4,219743	-22,825342	-0,374577
09:30:34,33	0,609008	3,160933	-0,073974	-0,743007	-0,174975	-0,509027	0,273213	0,014613	0,087532	3,072654	-1,378084	-0,374577	-0,766381	-3,044831	-0,972182	-26,194790	19,594814	11,977787	0,273368	0,015901	0,088635	4,242776	-22,839558	-0,443210	0,273368	0,015901	0,088635	4,242776	-22,839558	-0,443210
09:30:34,38	0,609008	3,160933	-0,073974	-0,743007	-0,174975	-0,509027	0,273368	0,015901	0,088635	2,994569	-1,380191	-0,443210	-0,766965	-3,045806	-0,974107	-26,188006	19,590995	11,993056	0,273368	0,015901	0,088635	4,242776	-22,839558	-0,443210	0,273368	0,015901	0,088635	4,242776	-22,839558	-0,443210
09:30:34,43	0,609008	3,160933	-0,073974	-0,743007	-0,174975	-0,509027	0,274504	0,015919	0,086710	2,993710	-1,313318	-0,427941	-0,763387	-3,042547	-0,973339	-26,156046	19,571692	11,973364	0,274504	0,015919	0,086710	4,243341	-22,861885	-0,427941	0,274504	0,015919	0,086710	4,243341	-22,861885	-0,427941
09:30:34,48	0,609008	3,160933	-0,073974	-0,743007	-0,174975	-0,509027	0,269893	0,014449	0,087478	3,069385	-1,515783	-0,447634	-0,764589	-3,041796	-0,973347	-26,169691	19,586677	11,978737	0,269893	0,014449	0,087478	4,203664	-22,702353	-0,447634	0,269893	0,014449	0,087478	4,203664	-22,702353	-0,447634
09:30:34,53	0,609008	3,160933	-0,073974	-0,743007	-0,174975	-0,509027	0,269843	0,015866	0,087471	3,001892	-1,537668	-0,442260	-0,763426	-3,039332	-0,970244	-26,169570	19,568371	11,981673	0,269843	0,015866	0,087471	4,247351	-22,720351	-0,442260	0,269843	0,015866	0,087471	4,247351	-22,720351	-0,442260
09:30:34,58	0,609008	3,160933	-0,073974	-0,743007	-0,174975	-0,509027	0,269899	0,011761	0,085934	3,185757	-1,509065	-0,442336	-0,761062	-3,043897	-0,974884	-26,162250	19,548198	11,978661	0,269899	0,011761	0,085934	4,108961	-22,696154	-0,442336	0,269899	0,011761	0,085934	4,108961	-22,696154	-0,442336
09:30:34,63	0,609008	3,160933	-0,073974	-0,743007	-0,174975	-0,509027	0,269899	0,011761	0,085934	3,185757	-1,509065	-0,442336	-0,765820	-3,042641	-0,974910	-26,184741	19,559533	11,973790	0,269899	0,011761	0,085934	4,108961	-22,696154	-0,442336	0,269899	0,011761	0,085934	4,108961	-22,696154	-0,442336
09:30:34,68	0,609008	3,160933	-0,073974	-0,743007	-0,174975	-0,509027	0,271191	0,016509	0,085907	2,937386	-1,467062	-0,447207	-0,761032	-3,041175	-0,972179	-26,155461	19,570800	11,968389	0,271191	0,016509	0,085907	4,233377	-22,755519	-0,447207	0,271191	0,016509	0,085907	4,233377	-22,755519	-0,447207
09:30:34,73	0,609008	3,160933	-0,073974	-0,743007	-0,174975	-0,509027	0,267527	0,013096	0,088638	3,139291	-1,637867	-0,452608	-0,772800	-3,044698	-0,971393	-26,142433	19,523320	11,973389	0,267527	0,013096	0,088638	4,167314	-22,638700	-0,452608	0,267527	0,013096	0,088638	4,167314	-22,638700	-0,452608
09:30:34,78	0,609008	3,160933	-0,073974	-0,743007	-0,174975	-0,509027	0,276462	0,021526	0,089424	2,666341	-1,138213	-0,447608	-0,769951	-3,046723	-0,973341	-26,191642	19,532908	11,980425	0,276462	0,021526	0,089424	4,356097	-22,840459	-0,447608	0,276462	0,021526	0,089424	4,356097	-22,840459	-0,447608
09:30:34,83	0,609008	3,160933	-0,073974	-0,743007	-0,174975	-0,509027	0,276790	0,018046	0,087476	2,830972	-1,168536	-0,440572	-0,769921	-3,042448	-0,973741	-26,178053	19,568328	11,982302	0,276790	0,018046	0,087476	4,247589	-22,896577	-0,440572	0,276790	0,018046	0,087476	4,247589	-22,896577	-0,440572
09:30:34,88	0,609008	3,160933	-0,073974	-0,743007	-0,174975	-0,509027	0,273073	0,020158	0,087076	2,758615	-1,367761	-0,438695	-0,760942	-3,043315	-0,973304	-26,108524	19,551434	11,982204	0,273073	0,020158	0,087076	4,341027	-22,804019	-0,438695	0,273073	0,020158	0,087076	4,341027	-22,804019	-0,438695
09:30:34,93	0,609008	3,160933	-0,073974	-0,743007	-0,174975	-0,509027	0,269454	0,016705	0,088247	2,956818	-1,520101	-0,458221	-0,765121	-3,041039	-0,972570	-26,137658	19,566556	11,962776	0,269454	0,016705	0,088247	4,268193	-22,672236	-0,458221	0,269454	0,016705	0,088247	4,268193	-22,672236	-0,458221
09:30:34,98	0,609008	3,160933	-0,073974	-0,743007	-0,174975	-0,509027	0,273591	0,015690	0,086740	2,993907	-1,297875	-0,415042	-0,766310	-3,045130	-0,974077	-26,139384	19,549398	12,005955	0,273591	0,015690	0,086740	4,225559	-22,774791	-0,415042	0,273591	0,015690	0,086740	4,225559	-22,774791	-0,415042
09:30:35,03	0,609008	3,160933	-0,073974	-0,743007	-0,174975	-0,509027	0,268772	0,017076	0,086711	2,950482	-1,546033	-0,437733	-0,765101	-3,040264	-0,974106	-26,122972	19,572984	11,983265	0,268772	0,017076	0,086711	4,290912	-22,644672	-0,437733	0,268772	0,017076	0,086711	4,290912	-22,644672	-0,437733
09:30:35,08	0,609008	3,160933	-0,073974	-0,743007	-0,174975	-0,509027	0,274427	0,019330	0,086710	2,787103	-1,257845	-0,435169	-0,762751	-3,040080	-0,976046	-26,122342	19,575329	11,984947	0,274427	0,019330	0,086710	4,304541	-22,800388	-0,435169	0,274427	0,019330	0,086710	4,304541	-22,800388	-0,435169
09:30:35,13	0,609008	3,160933	-0,073974	-0,743007	-0,174975	-0,509027	0,275462	0,020050	0,087086	2,775509	-1,215275	-0,454191	-0,771022	-3,044570	-0,973731	-26,147931	19,563963	11,966806	0,275462	0,020050	0,087086	4,349448	-22,839054	-0,454191	0,275462	0,020050	0,087086	4,349448	-22,839054	-0,454191
09:30:35,18	0,609008	3,160933	-0,073974	-0,743007	-0,174975	-0,509027	0,271754	0,016076	0,088277	2,986665	-1,411117	-0,424570	-0,765727	-3,043346	-0,972541	-26,148282	19,569388	11,996427	0,271754	0,016076	0,088277	4,248667	-22,743802	-0,424570	0,271754	0,016076	0,088277	4,248667	-22,743802	-0,424570
09:30:35,23	0,609008	3,160933	-0,073974	-0,743007	-0,174975	-0,509027	0,266146	0,017246	0,085949	2,908764	-1,637936	-0,419194	-0,763935	-3,037904	-0,974868	-26,100709	19,522163	12,001803	0,266146	0,017246	0,085949	4,262536	-22,530371	-0,419194	0,266146	0,017246	0,085949	4,262536	-22,530371	-0,419194
09:30:35,28	0,609008	3,160933	-0,073974	-0,743007	-0,174975	-0,509027	0,266146	0,017246	0,085949	2,908764	-1,637936	-0,419194	-0,767516	-3,046133	-0,974880	-26,143599	19,509257	11,970928	0,266146	0,017246	0,085949	4,262536	-22,530371	-0,419194	0,266146	0,017246	0,085949	4,262536	-22,530371	-0,419194
09:30:35,33	0,609008	3,160933	-0,073974	-0,743007	-0,174975	-0,509027	0,275063	0,016233	0,085937	2,928810	-1,204928	-0,450070	-0,768595	-3,041601	-0,972166	-26,094411	19,517562	11,959832	0,275063	0,016233	0,085937	4,203072	-22,797371	-0,450070	0,275063	0,016233	0,085937	4,203072	-22,797371	-0,450070
09:30:35,38	0,609008	3,160933	-0,073974	-0,743007	-0,174975	-0,509027	0,271677	0,019432	0,088651	2,794210	-1,342534	-0,461165	-0,769205	-3,043099	-0,971786	-26,118346	19,543004	11,955489	0,271677	0,019432	0,088651	4,319652	-22,669207	-0,461165	0,271677	0,019432	0,088651	4,319652	-22,669207	-0,461165
09:30:35,43	0,609008	3,160933	-0,073974	-0,743007	-0,174975	-0,509027	0,272835	0,020132	0,086329	2,755279	-1,277852	-0,450533	-0,769779	-3,042254	-0,974488	-26,091806	19,513107	11,970464	0,272835	0,020132	0,086329	4,335633	-22,695401	-0,450533	0,272835	0,020132	0,086329	4,335633	-22,695401	-0,450533
09:30:35,48	0,609008	3,160933	-0,073974	-0,743007	-0,174975	-0,509027	0,272835	0,020132	0,086329	2,755279	-1,277852	-0,450533	-0,761566	-3,039841	-0,972540	-26,109511	19,531206	11,986354	0,272835	0,020132	0,086329	4,335633	-22,695401	-0,450533	0,272835	0,020132	0,086329	4,335633	-22,695401	-0,450533
09:30:35,53	0,609008	3,160933	-0,073974	-0,743007	-0,174975	-0,509027	0,273095	0,017324	0,087110	2,910730	-1,317969	-0,434766	-0,767478	-3,043884	-0,973708	-26,133562	19,548100	11,986231	0,273095	0,017324	0,087110	4,270644	-22,755961	-0,434766	0,273095	0,017324	0,087110	4,270644	-22,755961	-0,434766
09:30:35,58	0,609008	3,160933	-0,073974	-0,743007	-0,174975	-0,509027	0,273095	0,017324	0,087110	2,910730	-1,317969	-0,434766	-0,766242	-3,038501	-0,975678	-26,092030	19,545633	11,954020	0,267816	0,018946	0,085139	4,332258	-22,578850	-0,466977	0,267816	0,018946	0,085139	4,332258	-22,578850	-0,466977
09:30:35,63	0,609008	3,160933	-0,073974	-0,743007	-0,174975	-0,509027	0,267816	0,018946	0,085139	2,845012	-1,555304	-0,466977	-0,770357	-3,044755	-0,970181	-26,097393	19,512815	12,001337	0,275289	0,019382	0,090636	4,312707	-22,765132	-0,419660	0,275289	0,019382	0,090636	4,312707	-22,765132	-0,419660
09:30:35,68	0,609008	3,160933	-0,073974	-0,743007	-0,174975	-0,509027	0,270142	0,015503	0,084822	3,020260	-1,399616	-0,414677	-0,764424	-3,042237	-0,975995	-26,063850	19,525010	12,006320	0,270142	0,015503	0,084822	4,237258	-22,605785	-0,414677	0,270142	0,015503	0,084822	4,237258	-22,605785	-0,414677
09:30:35,73	0,609008	3,160933	-0,073974	-0,743007	-0,174975	-0,509027	0,267338	0,021223	0,086343	2,737082	-1,558393	-0,419632	-0,766727	-3,044385	-0,974441	-26,050774	19,529222	11,990122	0,267338	0,021223	0,086343	4,403087	-22,544454	-0,419632	0,267338	0,021223	0,086343	4,403087	-22,544454	-0,419632
09:30:35,78	0,609008	3,160933	-0,073974	-0,743007	-0,174975	-0,509027	0,272002	0,012440	0,086769	3,148924	-1,314680	-0,416430	-0,762701	-3,045379	-0,974049	-26,089353	19,504350	12,004567	0,272002	0,012440	0,086769	4,125430	-22,666816	-0,416430	0,272002	0,012440	0,086769	4,125430	-22,666816	-0,416430
09:30:35,83	0,609008	3,160933	-0,073974	-0,743007	-0,174975	-0,509027	0,272002	0,012440	0,086769	3,148924	-1,314680	-0,416430	-0,764522	-3,037682	-0,972944	-26,105168	19,521570	11,981210	0,272002	0,012440	0,086769	4,125430	-22,666816	-0,416430	0,272002	0,012440	0,086769	4,125430	-22,666816	-0,416430
09:30:35,88	0,609008	3,160933	-0,073974	-0,743007	-0,174975	-0,509027	0,266247	0,017865	0,087874	2,873802	-1,636251	-0,439787	-0,764350	-3,038332	-0,972135	-26,034477	19,537804	11,975600	0,266247	0,017865	0,087874	4,276210	-22,536612	-0,439787	0,266247	0,017865	0,087874	4,276210	-22,536612	-0,439787
09:30:35,93	0,609008	3,160933	-0,073974	-0,743007	-0,174975	-0,509027	0,266724	0,017391	0,088682	2,947860	-1,558334	-0,445397	-0,767926	-3,045541	-0,972524	-26,055499	19,482674	11,953218	0,266724	0,017391	0,088682	4,313052	-22,496155	-0,445397	0,266724	0,017391	0,088682	4,313052	-22,496155	-0,445397
09:30:35,98	0,609008	3,160933	-0,073974	-0,743007	-0,174975	-0,509027	0,270381	0,018131	0,086769	2,867272	-1,391331	-0,392153	-0,766819	-3,041130	-0,974048	-26,075618	19,512907	12,028844	0,270381	0,018131	0,086769	4,290517	-22,616256	-0,392153	0,270381	0,018131	0,086769	4,290517	-22,616256	-0,392153
09:30:36,03	0,609008	3,160933	-0,073974	-0,743007	-0,174975	-0,509027	0,267216	0,012343	0,087148	3,193337	-1,518935	-0,444916	-0,760225	-3,041283	-0,973669	-26,031034	19,516193	11,976081	0,267216	0,012343	0,087148	4,162298	-22,495420	-0,444916	0,267216	0,012343	0,087148	4,162298	-22,495420	-0,444916
09:30:36,08	0,609008	3,160933	-0,073974	-0,743007	-0,174975	-0,509027	0,274467	0,013608	0,086787	3,105381	-1,138958	-0,427544	-0,764946	-3,046929	-0,974030	-26,039556	19,495507	11,993453	0,274467	0,013608	0,086787	4,173645	-22,684589	-0,427544	0,274467	0,013608	0,086787	4,173645	-22,684589	-0,427544
09:30:36,13	0,609008	3,160933	-0,073974	-0,743007	-0,174975	-0,509027	0,267312	0,016356	0,085198	2,991443	-1,501158	-0,444219	-0,763748	-3,039359	-0,975619	-26,016561	19,515662	11,976778	0,267312	0,016356	0,085198	4,275416	-22,485156	-0,444219	0,267312	0,016356	0,085198	4,275416	-22,485156	-0,444219
09:30:36,18	0,609008	3,160933	-0,073974	-0,743007	-0,174975	-0,509027	0,269554	0,022634	0,087481	2,631206	-1,403910	-0,471072	-0,765554	-3,041061	-0,974841	-26,041283	19,520486	11,985839	0,269554	0,022634	0,087481	4,407943	-22,563897	-0,471072	0,269554	0,022634	0,087481	4,407943	-22,563897	-0,471072
09:30:36,23	0,609008	3,160933	-0,073974	-0,743007	-0,174975	-0,509027	0,269554	0,022634	0,087481	2,631206	-1,403910	-0,471072	-0,767387	-3,040070	-0,973310	-26,076362	19,531654	11,985456	0,269554	0,022634	0,087481	4,407943	-22,563897	-0,471072	0,269554	0,022634	0,087481	4,407943	-22,563897	-0,471072
09:30:36,28	0,609008	3,160933	-0,073974	-0,743007	-0,174975	-0,509027	0,269747	0,019153	0,087508	2,829990	-1,434309	-0,435542	-0,765596	-3,044150	-0,974073	-26,054947	19,468761	11,964009	0,269747	0,019153	0,087508	4,333465	-22,609477	-0,435542	0,269747	0,019153	0,087508	4,333465	-22,609477	-0,435542
09:30:36,33	0,609008	3,160933	-0,073974	-0,743007	-0,174975	-0,509027	0,273566	0,019763	0,085961	2,778785	-1,210618	-0,445416	-0,762877	-3,043163	-0,970921	-26,036614	19,512101	12,008725	0,273566	0,019763	0,085961	4,330177	-22,685521	-0,445416	0,273566	0,019763	0,085961	4,330177	-22,685521	-0,445416
09:30:36,38	0,609008	3,160933	-0,073974	-0,743007	-0,174975	-0,509027	0,273566	0,019763	0,085961	2,778785	-1,210618	-0,445416	-0,759309	-3,042004	-0,972423	-26,073700	19,471119	11,973157	0,273566	0,019763	0,085961	4,330177	-22,685521	-0,445416	0,273566	0,019763	0,085961	4,330177	-22,685521	-0,445416
09:30:36,43	0,609008	3,160933	-0,073974	-0,743007	-0,174975	-0,509027	0,267384	0,011190	0,088394	3,192973	-1,524646	-0,447840	-0,762581	-3,042587	-0,974843	-26,036991	19,526789	11,966905	0,267384	0,011190	0,088394	4,071351	-22,514266	-0,447840	0,267384	0,011190	0,088394	4,071351	-22,514266	-0,447840
09:30:36,48	0,609008	3,160933	-0,073974	-0,743007	-0,174975	-0,509027	0,269524	0,013732	0,085975	3,127342	-1,409389	-0,454093	-0,766665	-3,039248	-0,972117	-26,010138	19,519238	11,983898	0,269524	0,013732	0,085975	4,205287	-22,567032	-0,454093	0,269524	0,013732	0,085975	4,205287	-22,567032	-0,454093
09:30:36,53	0,609008	3,160933	-0,073974	-0,743007	-0,174975	-0,509027	0,268675	0,018938	0,088701	2,863512	-1,426515	-0,437099	-0,763714	-3,043512	-0,975209	-26,007035	19,499685	11,975308	0,270891	0,014251	0,085609	4,210542	-22,563769	-0,445689	0,270891	0,014251	0,085609	4,210542	-22,563769	-0,445689
09:30:36,58	0,609008	3,160933	-0,073974	-0,743007	-0,174975	-0,509027	0,274102	0,013703	0,089483	3,107271	-1,113616	-0,483361	-0,769153	-3,041450	-0,973666	-26,059760	19,487795	12,012658	0,274102	0,013703	0,089483	4,182929	-22,630625	-0,483361	0,274102	0,013703	0,089483	4,182929	-22,630625	-0,483361
09:30:36,63	0,609008	3,160933	-0,073974	-0,743007	-0,174975	-0,509027	0,273407	0,018256	0,087551	2,884751	-1,182471	-0,432791	-0,768441	-3,043687	-0,973267	-26,018986	19,507934	11,988206	0,273407	0,018256	0,087551	4,317855	-22,644902	-0,432791	0,273407	0,018256	0,087551	4,317855	-22,644902	-0,432791
09:30:36,68	0,609008	3,160933	-0,073974	-0,743007	-0,174975	-0,509027	0,273407	0,018256	0,087551	2,884751	-1,182471	-0,432791	-0,760214	-3,035970	-0,974815	-26,001265	19,506185	12,015703	0,273407	0,018256	0,087551	4,317855	-22,644902	-0,432791	0,273407	0,018256	0,087551	4,317855	-22,644902	-0,432791
09:30:36,73	0,609008	3,160933	-0,073974	-0,743007	-0,174975	-0,509027	0,268807	0,018283	0,088315	2,860508	-1,433262	-0,417961	-0,766164	-3,039690	-0,972502	-26,040449	19,493953	12,003036	0,268807	0,018283	0,088315	4,295731	-22,534602	-0,417961	0,268807	0,018283	0,088315	4,295731	-22,534602	-0,417961
09:30:36,78	0,609008	3,160933	-0,073974	-0,743007	-0,174975	-0,509027	0,268049	0,018010	0,087901	2,895949	-1,482297	-0,450722	-0,765549	-3,039170	-0,972916	-26,038154	19,517162	11,970275	0,268049	0,018010	0,087901	4,309744	-22,524130	-0,450722	0,268049	0,018010	0,087901	4,309744	-22,524130	-0,450722
