# Supplementary material for: Characterization of interfragmentary motion associated with common osteosynthesis devices for rat fracture healing studies
Source: PLoS One. 2017 Apr 28;12(4):e0176735. doi: 10.1371/journal.pone.0176735 (PMC5409164; doi:10.1371/journal.pone.0176735)
Supplement: S1 Dataset — (ZIP) [file pone.0176735.s001.zip › S1_Dataset/UlmExFix/Specimen01/ULM-Fix-EX_01Y.txt]

%Tester: Sukopp Matthias
%Projekt: 
%Zeit: 13.03.2015 09:35:22
%Dateipfad: D:\Messungen\Fixator\Measurements\Fixator_20150313.txt
%Kommentar: Ulm-Fix-Ex_01-Y
%VI Version: D:\LVProjekte\Fixator\HauptVI\Fixator_v0.12.vi
%Virtueller Drehpunkt: 	0,0000	0,0000	0,0000
%Sensor zu Hexapod (Mitte): 	0,000000	0,000000	-26,500000
%Sensor zu Hexapod Trans (Mitte): 	-0,500000	-0,866025	0,000000	-0,866025	0,500000	0,000000	0,000000	0,000000	1,000000
%Hexapod zu Labor (Mitte): 	0,614983	3,211006	-0,072986
%Hexapod zu Labor Trans (Mitte): 	0,999956	0,008925	-0,002750	-0,008884	0,999852	0,014738	0,002881	-0,014713	0,999888
%Labor zu CR (Mitte): 	0,000000	0,000000	78,500000
%Labor zu CR Trans (Mitte): 	1,000000	0,000000	0,000000	0,000000	1,000000	0,000000	0,000000	0,000000	1,000000
%Zentrum Sensormasse: 	0,000000	0,000000	2,000000
%Sensormasse: 	200,000000E-3
--------------------------------------------------
Time	X	Y	Z	U	V	W	Exp_ Fx	Exp_ Fy	Exp_ Fz	Exp_ Mx	Exp_ My	Exp_ Mz	Sen_ Fx	Sen_ Fy	Sen_ Fz	Sen_ Mx	Sen_ My	Sen_ Mz	Hex_ Fx	Hex_ Fy	Hex_ Fz	Hex_ Mx	Hex_ My	Hex_ Mz	Lab_ Fx	Lab_ Fy	Lab_ Fz	Lab_ Mx	Lab_ My	Lab_ Mz	Laser
09:35:22,15	0,614983	3,211006	-0,072986	-0,843017	-0,165078	-0,509009	-0,018171	0,049187	0,030166	3,284110	-0,849768	-1,065866	-0,655488	-2,776121	-1,031816	-11,648889	13,457751	11,397548	-0,018171	0,049187	0,030166	7,145320	0,576635	-1,065866	-0,018171	0,049187	0,030166	7,145320	0,576635	-1,065866
09:35:22,20	0,614983	3,211006	-0,072986	-0,843017	-0,165078	-0,509009	-0,016950	0,054005	0,029029	3,032314	-0,811376	-0,997373	-0,654221	-2,774356	-1,031789	-11,618612	13,510775	11,423625	-0,016950	0,054005	0,029029	7,271694	0,519224	-0,997373	-0,016950	0,054005	0,029029	7,271694	0,519224	-0,997373
09:35:22,25	0,614983	3,211006	-0,072986	-0,843017	-0,165078	-0,509009	-0,013172	0,051841	0,028585	3,101592	-0,605700	-1,086171	-0,654236	-2,778711	-1,032232	-11,632281	13,468709	11,334826	-0,013172	0,051841	0,028585	7,171075	0,428290	-1,086171	-0,013172	0,051841	0,028585	7,171075	0,428290	-1,086171
09:35:22,30	0,614983	3,211006	-0,072986	-0,843017	-0,165078	-0,509009	-0,013172	0,051841	0,028585	3,101592	-0,605700	-1,086171	-0,651982	-2,769903	-1,030286	-11,654696	13,474028	11,398725	-0,013172	0,051841	0,028585	7,171075	0,428290	-1,086171	-0,013172	0,051841	0,028585	7,171075	0,428290	-1,086171
09:35:22,35	0,614983	3,211006	-0,072986	-0,843017	-0,165078	-0,509009	-0,017270	0,051267	0,030963	3,166791	-0,784075	-1,040732	-0,651690	-2,775449	-1,029854	-11,584531	13,481959	11,380266	-0,017270	0,051267	0,030963	7,191214	0,571618	-1,040732	-0,017270	0,051267	0,030963	7,191214	0,571618	-1,040732
09:35:22,40	0,614983	3,211006	-0,072986	-0,843017	-0,165078	-0,509009	-0,016702	0,050502	0,031715	3,170695	-0,796143	-1,048294	-0,651312	-2,776323	-1,029103	-11,638485	13,471730	11,372703	-0,016702	0,050502	0,031715	7,135127	0,514952	-1,048294	-0,016702	0,050502	0,031715	7,135127	0,514952	-1,048294
09:35:22,45	0,614983	3,211006	-0,072986	-0,843017	-0,165078	-0,509009	-0,021788	0,052544	0,032372	3,082235	-1,038934	-1,064854	-0,650537	-2,770898	-1,028445	-11,610871	13,476209	11,356143	-0,021788	0,052544	0,032372	7,206905	0,671402	-1,064854	-0,021788	0,052544	0,032372	7,206905	0,671402	-1,064854
09:35:22,50	0,614983	3,211006	-0,072986	-0,843017	-0,165078	-0,509009	-0,021788	0,052544	0,032372	3,082235	-1,038934	-1,064854	-0,654250	-2,771946	-1,029514	-11,629877	13,491157	11,368783	-0,019023	0,055235	0,031304	7,281664	0,574200	-1,052214	-0,019023	0,055235	0,031304	7,281664	0,574200	-1,052214
09:35:22,55	0,614983	3,211006	-0,072986	-0,843017	-0,165078	-0,509009	-0,017856	0,056041	0,028961	2,878711	-0,893020	-1,041115	-0,655532	-2,772554	-1,031856	-11,672420	13,486719	11,379883	-0,017856	0,056041	0,028961	7,277907	0,508642	-1,041115	-0,017856	0,056041	0,028961	7,277907	0,508642	-1,041115
09:35:22,60	0,614983	3,211006	-0,072986	-0,843017	-0,165078	-0,509009	-0,015658	0,050520	0,028609	3,186865	-0,723885	-1,061227	-0,651850	-2,777218	-1,032208	-11,614356	13,477550	11,359770	-0,015658	0,050520	0,028609	7,152707	0,505280	-1,061227	-0,015658	0,050520	0,028609	7,152707	0,505280	-1,061227
09:35:22,65	0,614983	3,211006	-0,072986	-0,843017	-0,165078	-0,509009	-0,015658	0,050520	0,028609	3,186865	-0,723885	-1,061227	-0,650827	-2,769971	-1,027583	-11,671848	13,472046	11,382848	-0,015658	0,050520	0,028609	7,152707	0,505280	-1,061227	-0,015658	0,050520	0,028609	7,152707	0,505280	-1,061227
09:35:22,70	0,614983	3,211006	-0,072986	-0,843017	-0,165078	-0,509009	-0,013950	0,057087	0,034013	2,818658	-0,655212	-1,070325	-0,658391	-2,775413	-1,026804	-11,645172	13,464491	11,350672	-0,013950	0,057087	0,034013	7,300018	0,439852	-1,070325	-0,013950	0,057087	0,034013	7,300018	0,439852	-1,070325
09:35:22,75	0,614983	3,211006	-0,072986	-0,843017	-0,165078	-0,509009	-0,019959	0,051604	0,027825	3,163379	-0,944337	-1,059244	-0,650638	-2,772951	-1,032992	-11,595150	13,504431	11,361753	-0,019959	0,051604	0,027825	7,214317	0,622444	-1,059244	-0,019959	0,051604	0,027825	7,214317	0,622444	-1,059244
09:35:22,80	0,614983	3,211006	-0,072986	-0,843017	-0,165078	-0,509009	-0,017073	0,052886	0,032102	3,011968	-0,839640	-1,014897	-0,653191	-2,774810	-1,028715	-11,676849	13,453707	11,406100	-0,017073	0,052886	0,032102	7,163496	0,500568	-1,014897	-0,017073	0,052886	0,032102	7,163496	0,500568	-1,014897
09:35:22,85	0,614983	3,211006	-0,072986	-0,843017	-0,165078	-0,509009	-0,020555	0,053317	0,030595	3,026406	-0,991290	-1,047887	-0,651823	-2,771579	-1,030223	-11,632945	13,470930	11,373110	-0,020555	0,053317	0,030595	7,211793	0,622248	-1,047887	-0,020555	0,053317	0,030595	7,211793	0,622248	-1,047887
09:35:22,90	0,614983	3,211006	-0,072986	-0,843017	-0,165078	-0,509009	-0,020555	0,053317	0,030595	3,026406	-0,991290	-1,047887	-0,654871	-2,778488	-1,032209	-11,642605	13,451947	11,373066	-0,020555	0,053317	0,030595	7,211793	0,622248	-1,047887	-0,020555	0,053317	0,030595	7,211793	0,622248	-1,047887
09:35:22,95	0,614983	3,211006	-0,072986	-0,843017	-0,165078	-0,509009	-0,020104	0,055868	0,027535	2,881931	-0,926287	-1,033486	-0,651785	-2,771613	-1,029528	-11,609587	13,468316	11,420816	-0,020104	0,055868	0,027535	7,267597	0,651864	-1,033486	-0,020104	0,055868	0,027535	7,267597	0,651864	-1,033486
09:35:23,00	0,614983	3,211006	-0,072986	-0,843017	-0,165078	-0,509009	-0,015791	0,051321	0,026276	3,148451	-0,749798	-1,049602	-0,652477	-2,776703	-1,034541	-11,629228	13,489855	11,371395	-0,015791	0,051321	0,026276	7,177145	0,489756	-1,049602	-0,015791	0,051321	0,026276	7,177145	0,489756	-1,049602
09:35:23,05	0,614983	3,211006	-0,072986	-0,843017	-0,165078	-0,509009	-0,020112	0,048233	0,026586	3,314550	-0,984515	-1,017973	-0,647642	-2,774504	-1,034231	-11,635118	13,499620	11,403024	-0,020112	0,048233	0,026586	7,100819	0,594300	-1,017973	-0,020112	0,048233	0,026586	7,100819	0,594300	-1,017973
09:35:23,10	0,614983	3,211006	-0,072986	-0,843017	-0,165078	-0,509009	-0,018604	0,051652	0,031255	3,100803	-0,901527	-1,036454	-0,651357	-2,774101	-1,029562	-11,649166	13,466211	11,384543	-0,018604	0,051652	0,031255	7,155467	0,558858	-1,036454	-0,018604	0,051652	0,031255	7,155467	0,558858	-1,036454
09:35:23,15	0,614983	3,211006	-0,072986	-0,843017	-0,165078	-0,509009	-0,022815	0,049962	0,029787	3,218474	-1,112554	-1,011443	-0,647788	-2,771299	-1,031030	-11,627361	13,488031	11,409555	-0,022815	0,049962	0,029787	7,140486	0,678439	-1,011443	-0,022815	0,049962	0,029787	7,140486	0,678439	-1,011443
09:35:23,20	0,614983	3,211006	-0,072986	-0,843017	-0,165078	-0,509009	-0,014373	0,049713	0,030960	3,231338	-0,633566	-1,058557	-0,651793	-2,778734	-1,029857	-11,592756	13,467965	11,362440	-0,014373	0,049713	0,030960	7,133816	0,494727	-1,058557	-0,014373	0,049713	0,030960	7,133816	0,494727	-1,058557
09:35:23,25	0,614983	3,211006	-0,072986	-0,843017	-0,165078	-0,509009	-0,021809	0,048613	0,030178	3,316669	-1,051881	-1,030750	-0,654853	-2,778711	-1,030359	-11,575394	13,455824	11,336216	-0,021809	0,048613	0,030178	7,132771	0,660091	-1,030750	-0,021809	0,048613	0,030178	7,132771	0,660091	-1,030750
09:35:23,30	0,614983	3,211006	-0,072986	-0,843017	-0,165078	-0,509009	-0,023720	0,052309	0,029615	3,097467	-1,166115	-1,049896	-0,649368	-2,769341	-1,031202	-11,632452	13,492198	11,371101	-0,023720	0,052309	0,029615	7,203757	0,695933	-1,049896	-0,023720	0,052309	0,029615	7,203757	0,695933	-1,049896
09:35:23,35	0,614983	3,211006	-0,072986	-0,843017	-0,165078	-0,509009	-0,018879	0,053757	0,032490	3,010667	-0,882921	-1,044149	-0,653042	-2,772810	-1,028327	-11,611001	13,466501	11,376849	-0,018879	0,053757	0,032490	7,230588	0,599054	-1,044149	-0,018879	0,053757	0,032490	7,230588	0,599054	-1,044149
09:35:23,40	0,614983	3,211006	-0,072986	-0,843017	-0,165078	-0,509009	-0,018879	0,053757	0,032490	3,010667	-0,882921	-1,044149	-0,655045	-2,777101	-1,029407	-11,653037	13,439626	11,366404	-0,018879	0,053757	0,032490	7,230588	0,599054	-1,044149	-0,018879	0,053757	0,032490	7,230588	0,599054	-1,044149
09:35:23,45	0,614983	3,211006	-0,072986	-0,843017	-0,165078	-0,509009	-0,015072	0,049631	0,030446	3,178194	-0,712218	-1,053487	-0,650896	-2,770133	-1,030255	-11,669076	13,506976	11,358880	-0,015072	0,049631	0,030446	7,074190	0,470964	-1,053487	-0,015072	0,049631	0,030446	7,074190	0,470964	-1,053487
09:35:23,50	0,614983	3,211006	-0,072986	-0,843017	-0,165078	-0,509009	-0,017785	0,050398	0,031324	3,175914	-0,821400	-1,063130	-0,650680	-2,775436	-1,029493	-11,611666	13,456020	11,357867	-0,017785	0,050398	0,031324	7,132170	0,574743	-1,063130	-0,017785	0,050398	0,031324	7,132170	0,574743	-1,063130
09:35:23,55	0,614983	3,211006	-0,072986	-0,843017	-0,165078	-0,509009	-0,019828	0,049680	0,027788	3,203371	-0,986907	-1,073766	-0,653669	-2,776678	-1,028716	-11,657357	13,524515	11,383583	-0,019828	0,049680	0,027788	7,103284	0,569601	-1,073766	-0,019828	0,049680	0,027788	7,103284	0,569601	-1,073766
09:35:23,60	0,614983	3,211006	-0,072986	-0,843017	-0,165078	-0,509009	-0,017202	0,050144	0,028227	3,165093	-0,800335	-1,037439	-0,650751	-2,776069	-1,032590	-11,631706	13,439806	11,383558	-0,017202	0,050144	0,028227	7,101362	0,550047	-1,037439	-0,017202	0,050144	0,028227	7,101362	0,550047	-1,037439
09:35:23,65	0,614983	3,211006	-0,072986	-0,843017	-0,165078	-0,509009	-0,017202	0,050144	0,028227	3,165093	-0,800335	-1,037439	-0,648990	-2,771429	-1,032611	-11,633463	13,470533	11,380720	-0,017202	0,050144	0,028227	7,101362	0,550047	-1,037439	-0,017202	0,050144	0,028227	7,101362	0,550047	-1,037439
09:35:23,70	0,614983	3,211006	-0,072986	-0,843017	-0,165078	-0,509009	-0,022101	0,050938	0,028206	3,149499	-1,071949	-1,040277	-0,653067	-2,777743	-1,032999	-11,639525	13,495819	11,355962	-0,022101	0,050938	0,028206	7,148154	0,662977	-1,040277	-0,022101	0,050938	0,028206	7,148154	0,662977	-1,040277
09:35:23,75	0,614983	3,211006	-0,072986	-0,843017	-0,165078	-0,509009	-0,018219	0,050653	0,029409	3,202776	-0,878199	-1,016523	-0,650685	-2,774934	-1,031408	-11,621278	13,507910	11,404474	-0,018219	0,050653	0,029409	7,179066	0,551955	-1,016523	-0,018219	0,050653	0,029409	7,179066	0,551955	-1,016523
09:35:23,80	0,614983	3,211006	-0,072986	-0,843017	-0,165078	-0,509009	-0,015372	0,054508	0,030128	2,957837	-0,726177	-1,077110	-0,655446	-2,775472	-1,030689	-11,640081	13,467383	11,343887	-0,015372	0,054508	0,030128	7,236715	0,480491	-1,077110	-0,015372	0,054508	0,030128	7,236715	0,480491	-1,077110
09:35:23,85	0,614983	3,211006	-0,072986	-0,843017	-0,165078	-0,509009	-0,015372	0,054508	0,030128	2,957837	-0,726177	-1,077110	-0,650125	-2,770845	-1,029121	-11,624956	13,485585	11,369192	-0,015372	0,054508	0,030128	7,236715	0,480491	-1,077110	-0,015372	0,054508	0,030128	7,236715	0,480491	-1,077110
09:35:23,90	0,614983	3,211006	-0,072986	-0,843017	-0,165078	-0,509009	-0,024381	0,055665	0,028581	2,919177	-1,196236	-1,030190	-0,651943	-2,767091	-1,032236	-11,630684	13,486766	11,390807	-0,024381	0,055665	0,028581	7,288849	0,717695	-1,030190	-0,024381	0,055665	0,028581	7,288849	0,717695	-1,030190
09:35:23,95	0,614983	3,211006	-0,072986	-0,843017	-0,165078	-0,509009	-0,014262	0,058050	0,030901	2,777723	-0,725655	-1,042654	-0,648928	-2,770742	-1,030669	-11,613283	13,486737	11,370273	-0,014262	0,058050	0,030901	7,334674	0,393940	-1,042654	-0,014262	0,058050	0,030901	7,334674	0,393940	-1,042654
09:35:24,00	0,614983	3,211006	-0,072986	-0,843017	-0,165078	-0,509009	-0,014686	0,054867	0,028580	2,912365	-0,696862	-1,057410	-0,656100	-2,775886	-1,032237	-11,658980	13,447345	11,363587	-0,014686	0,054867	0,028580	7,219425	0,455968	-1,057410	-0,014686	0,054867	0,028580	7,219425	0,455968	-1,057410
09:35:24,05	0,614983	3,211006	-0,072986	-0,843017	-0,165078	-0,509009	-0,018883	0,048272	0,029771	3,332949	-0,906464	-1,064885	-0,648291	-2,775549	-1,031046	-11,612673	13,510278	11,356112	-0,018883	0,048272	0,029771	7,122318	0,575823	-1,064885	-0,018883	0,048272	0,029771	7,122318	0,575823	-1,064885
09:35:24,10	0,614983	3,211006	-0,072986	-0,843017	-0,165078	-0,509009	-0,018883	0,048272	0,029771	3,332949	-0,906464	-1,064885	-0,652029	-2,771998	-1,029123	-11,681135	13,464457	11,397665	-0,018883	0,048272	0,029771	7,122318	0,575823	-1,064885	-0,018883	0,048272	0,029771	7,122318	0,575823	-1,064885
09:35:24,15	0,614983	3,211006	-0,072986	-0,843017	-0,165078	-0,509009	-0,018354	0,056995	0,031664	2,833500	-0,923042	-1,057058	-0,656109	-2,771645	-1,029153	-11,673762	13,492600	11,363939	-0,018354	0,056995	0,031664	7,307624	0,517749	-1,057058	-0,018354	0,056995	0,031664	7,307624	0,517749	-1,057058
09:35:24,20	0,614983	3,211006	-0,072986	-0,843017	-0,165078	-0,509009	-0,017107	0,047387	0,027836	3,340653	-0,848348	-1,034965	-0,648412	-2,777530	-1,032981	-11,661492	13,494191	11,386032	-0,017107	0,047387	0,027836	7,060512	0,494524	-1,034965	-0,017107	0,047387	0,027836	7,060512	0,494524	-1,034965
09:35:24,25	0,614983	3,211006	-0,072986	-0,843017	-0,165078	-0,509009	-0,016953	0,056120	0,031703	2,864374	-0,797873	-1,039569	-0,656052	-2,773296	-1,029115	-11,635761	13,453789	11,381428	-0,016953	0,056120	0,031703	7,269832	0,532936	-1,039569	-0,016953	0,056120	0,031703	7,269832	0,532936	-1,039569
09:35:24,30	0,614983	3,211006	-0,072986	-0,843017	-0,165078	-0,509009	-0,017486	0,050203	0,029004	3,213161	-0,817214	-1,051181	-0,650661	-2,775793	-1,031813	-11,607962	13,485183	11,369816	-0,017486	0,050203	0,029004	7,154112	0,555440	-1,051181	-0,017486	0,050203	0,029004	7,154112	0,555440	-1,051181
09:35:24,35	0,614983	3,211006	-0,072986	-0,843017	-0,165078	-0,509009	-0,016762	0,052029	0,030124	3,074900	-0,851079	-1,056199	-0,653054	-2,772551	-1,029522	-11,626977	13,495605	11,349638	-0,016762	0,052029	0,030124	7,159186	0,464767	-1,056199	-0,016762	0,052029	0,030124	7,159186	0,464767	-1,056199
09:35:24,40	0,614983	3,211006	-0,072986	-0,843017	-0,165078	-0,509009	-0,015031	0,052909	0,030541	3,067626	-0,716818	-1,057123	-0,654232	-2,776566	-1,030276	-11,633987	13,494634	11,363874	-0,015031	0,052909	0,030541	7,220991	0,463118	-1,057123	-0,015031	0,052909	0,030541	7,220991	0,463118	-1,057123
09:35:24,45	0,614983	3,211006	-0,072986	-0,843017	-0,165078	-0,509009	-0,016433	0,047522	0,028659	3,357567	-0,751226	-1,017246	-0,648866	-2,778046	-1,032158	-11,595750	13,483912	11,403751	-0,016433	0,047522	0,028659	7,088077	0,538736	-1,017246	-0,016433	0,047522	0,028659	7,088077	0,538736	-1,017246
09:35:24,50	0,614983	3,211006	-0,072986	-0,843017	-0,165078	-0,509009	-0,013712	0,052792	0,029389	3,062265	-0,615066	-1,057783	-0,654790	-2,777767	-1,031428	-11,610997	13,468113	11,363214	-0,013712	0,052792	0,029389	7,206404	0,461339	-1,057783	-0,013712	0,052792	0,029389	7,206404	0,461339	-1,057783
09:35:24,55	0,614983	3,211006	-0,072986	-0,843017	-0,165078	-0,509009	-0,021142	0,050999	0,028216	3,180512	-1,026597	-1,039608	-0,649523	-2,772229	-1,032602	-11,620277	13,502404	11,381389	-0,021142	0,050999	0,028216	7,183969	0,633046	-1,039608	-0,021142	0,050999	0,028216	7,183969	0,633046	-1,039608
09:35:24,60	0,614983	3,211006	-0,072986	-0,843017	-0,165078	-0,509009	-0,016612	0,051941	0,029352	3,062337	-0,821040	-1,056696	-0,650660	-2,771079	-1,029520	-11,609050	13,504399	11,345521	-0,016612	0,051941	0,029352	7,139693	0,482991	-1,056696	-0,016612	0,051941	0,029352	7,139693	0,482991	-1,056696
09:35:24,65	0,614983	3,211006	-0,072986	-0,843017	-0,165078	-0,509009	-0,014416	0,053329	0,030116	3,024717	-0,720106	-1,080852	-0,654903	-2,776889	-1,030702	-11,675058	13,494018	11,340145	-0,014416	0,053329	0,030116	7,211052	0,411564	-1,080852	-0,014416	0,053329	0,030116	7,211052	0,411564	-1,080852
09:35:24,70	0,614983	3,211006	-0,072986	-0,843017	-0,165078	-0,509009	-0,014416	0,053329	0,030116	3,024717	-0,720106	-1,080852	-0,653735	-2,777422	-1,028738	-11,660060	13,427210	11,351315	-0,014538	0,052051	0,032079	7,126812	0,461185	-1,069682	-0,014538	0,052051	0,032079	7,126812	0,461185	-1,069682
09:35:24,75	0,614983	3,211006	-0,072986	-0,843017	-0,165078	-0,509009	-0,019850	0,051612	0,031318	3,145934	-0,968406	-1,046501	-0,650700	-2,773042	-1,029499	-11,629436	13,504567	11,374496	-0,019850	0,051612	0,031318	7,197505	0,589785	-1,046501	-0,019850	0,051612	0,031318	7,197505	0,589785	-1,046501
09:35:24,80	0,614983	3,211006	-0,072986	-0,843017	-0,165078	-0,509009	-0,018886	0,051041	0,025881	3,184158	-0,909828	-1,053066	-0,650687	-2,774161	-1,034936	-11,617821	13,507710	11,367931	-0,018886	0,051041	0,025881	7,190902	0,572745	-1,053066	-0,018886	0,051041	0,025881	7,190902	0,572745	-1,053066
09:35:24,85	0,614983	3,211006	-0,072986	-0,843017	-0,165078	-0,509009	-0,017085	0,050749	0,028973	3,186624	-0,856886	-1,059431	-0,653687	-2,775050	-1,031058	-11,638313	13,465950	11,368639	-0,017085	0,050749	0,028973	7,170390	0,484288	-1,059431	-0,017085	0,050749	0,028973	7,170390	0,484288	-1,059431
09:35:24,90	0,614983	3,211006	-0,072986	-0,843017	-0,165078	-0,509009	-0,023647	0,048936	0,028635	3,318321	-1,122915	-1,024790	-0,646483	-2,771091	-1,032182	-11,575598	13,511849	11,396207	-0,023647	0,048936	0,028635	7,159812	0,733414	-1,024790	-0,023647	0,048936	0,028635	7,159812	0,733414	-1,024790
09:35:24,95	0,614983	3,211006	-0,072986	-0,843017	-0,165078	-0,509009	-0,023647	0,048936	0,028635	3,318321	-1,122915	-1,024790	-0,647420	-2,774049	-1,027183	-11,701178	13,352669	11,383911	-0,023647	0,048936	0,028635	7,159812	0,733414	-1,024790	-0,023647	0,048936	0,028635	7,159812	0,733414	-1,024790
09:35:25,00	0,614983	3,211006	-0,072986	-0,843017	-0,165078	-0,509009	-0,020617	0,048269	0,033634	3,152384	-0,994502	-1,037086	-0,298917	-2,945207	-1,022993	-19,856325	-4,272613	13,474291	-0,020617	0,048269	0,033634	6,941481	0,623944	-1,037086	-0,020617	0,048269	0,033634	6,941481	0,623944	-1,037086
09:35:25,05	0,614994	3,260841	-0,072990	-0,843010	-0,164990	-0,509024	-0,056012	-0,415997	0,045364	4,273601	-0,869174	1,423434	-0,227656	-2,975529	-1,015454	-21,509007	-7,566720	13,844431	-0,056012	-0,415997	0,045364	-28,382203	3,527781	1,423434	-0,056012	-0,415997	0,045364	-28,382203	3,527781	1,423434
09:35:25,10	0,614994	3,260841	-0,072990	-0,843010	-0,164990	-0,509024	-0,050023	-0,408734	0,045796	3,946244	-0,522875	1,455521	-0,236941	-2,977084	-1,015021	-21,453628	-7,540540	13,876518	-0,050023	-0,408734	0,045796	-28,139350	3,403942	1,455521	-0,050023	-0,408734	0,045796	-28,139350	3,403942	1,455521
09:35:25,15	0,614994	3,260841	-0,072990	-0,843010	-0,164990	-0,509024	-0,052779	-0,411937	0,046537	4,148889	-0,696259	1,409018	-0,232789	-2,976298	-1,014281	-21,461627	-7,494266	13,830015	-0,052779	-0,411937	0,046537	-28,188162	3,446915	1,409018	-0,052779	-0,411937	0,046537	-28,188162	3,446915	1,409018
09:35:25,20	0,614994	3,260841	-0,072990	-0,843010	-0,164990	-0,509024	-0,048717	-0,410931	0,046196	4,112628	-0,477597	1,452060	-0,235692	-2,979313	-1,014621	-21,447143	-7,484075	13,873057	-0,048717	-0,410931	0,046196	-28,145427	3,346726	1,452060	-0,048717	-0,410931	0,046196	-28,145427	3,346726	1,452060
09:35:25,25	0,614994	3,260841	-0,072990	-0,843010	-0,164990	-0,509024	-0,050189	-0,413455	0,047336	4,260351	-0,596495	1,429076	-0,232770	-2,979301	-1,013482	-21,475621	-7,448632	13,850073	-0,050189	-0,413455	0,047336	-28,195867	3,343334	1,429076	-0,050189	-0,413455	0,047336	-28,195867	3,343334	1,429076
09:35:25,30	0,614994	3,260841	-0,072990	-0,843010	-0,164990	-0,509024	-0,050741	-0,404237	0,045728	3,804991	-0,664620	1,416466	-0,240477	-2,974214	-1,015089	-21,497769	-7,408144	13,837463	-0,050741	-0,404237	0,045728	-27,927594	3,318536	1,416466	-0,050741	-0,404237	0,045728	-27,927594	3,318536	1,416466
09:35:25,35	0,614994	3,260841	-0,072990	-0,843010	-0,164990	-0,509024	-0,044166	-0,407360	0,050022	3,948203	-0,336375	1,412582	-0,241060	-2,981470	-1,010795	-21,519206	-7,417947	13,833579	-0,044166	-0,407360	0,050022	-28,029574	3,130630	1,412582	-0,044166	-0,407360	0,050022	-28,029574	3,130630	1,412582
09:35:25,40	0,614994	3,260841	-0,072990	-0,843010	-0,164990	-0,509024	-0,046959	-0,411234	0,045387	4,177055	-0,469437	1,431146	-0,236308	-2,980987	-1,015430	-21,494919	-7,400296	13,852143	-0,046959	-0,411234	0,045387	-28,104791	3,216870	1,431146	-0,046959	-0,411234	0,045387	-28,104791	3,216870	1,431146
09:35:25,45	0,614994	3,260841	-0,072990	-0,843010	-0,164990	-0,509024	-0,046959	-0,411234	0,045387	4,177055	-0,469437	1,431146	-0,227524	-2,980519	-1,022525	-21,701823	-7,627583	13,833514	-0,046959	-0,411234	0,045387	-28,104791	3,216870	1,431146	-0,046959	-0,411234	0,045387	-28,104791	3,216870	1,431146
09:35:25,50	0,614994	3,260841	-0,072990	-0,843010	-0,164990	-0,509024	-0,051757	-0,418607	0,038292	4,260204	-0,784451	1,412517	0,081723	-3,170221	-1,008908	-31,259208	-23,547992	15,856516	-0,051757	-0,418607	0,038292	-28,600485	3,278465	1,412517	-0,051757	-0,418607	0,038292	-28,600485	3,278465	1,412517
09:35:25,55	0,614877	3,310904	-0,072996	-0,843004	-0,164990	-0,509025	-0,043320	-0,885184	0,050856	4,871280	-0,483695	4,037124	0,172325	-3,221114	-1,009961	-33,646745	-28,040893	16,458121	-0,043320	-0,885184	0,050856	-64,615658	2,916949	4,037124	-0,043320	-0,885184	0,050856	-64,615658	2,916949	4,037124
09:35:25,60	0,614877	3,310904	-0,072996	-0,843004	-0,164990	-0,509025	-0,041258	-0,887196	0,047440	5,073803	-0,396500	4,109456	0,173036	-3,223906	-1,013377	-33,615141	-27,946070	16,530453	-0,041258	-0,887196	0,047440	-64,571044	2,842259	4,109456	-0,041258	-0,887196	0,047440	-64,571044	2,842259	4,109456
09:35:25,65	0,614877	3,310904	-0,072996	-0,843004	-0,164990	-0,509025	-0,041237	-0,882582	0,049348	4,883283	-0,378885	4,060195	0,169030	-3,221617	-1,011469	-33,576151	-27,911537	16,481193	-0,041237	-0,882582	0,049348	-64,399375	2,858190	4,060195	-0,041237	-0,882582	0,049348	-64,399375	2,858190	4,060195
09:35:25,70	0,614877	3,310904	-0,072996	-0,843004	-0,164990	-0,509025	-0,041562	-0,885847	0,047795	5,077839	-0,397887	4,042688	0,172021	-3,222968	-1,013022	-33,565577	-27,889070	16,463685	-0,041562	-0,885847	0,047795	-64,461170	2,864740	4,042688	-0,041562	-0,885847	0,047795	-64,461170	2,864740	4,042688
09:35:25,75	0,614877	3,310904	-0,072996	-0,843004	-0,164990	-0,509025	-0,047547	-0,883221	0,050512	5,004145	-0,678600	4,037938	0,172739	-3,216471	-1,010306	-33,507701	-27,849876	16,458935	-0,047547	-0,883221	0,050512	-64,328688	3,053876	4,037938	-0,047547	-0,883221	0,050512	-64,328688	3,053876	4,037938
09:35:25,80	0,614877	3,310904	-0,072996	-0,843004	-0,164990	-0,509025	-0,049688	-0,882629	0,045828	4,997883	-0,819487	4,032804	0,173296	-3,214321	-1,014989	-33,521039	-27,813851	16,453801	-0,049688	-0,882629	0,045828	-64,288466	3,081044	4,032804	-0,049688	-0,882629	0,045828	-64,288466	3,081044	4,032804
09:35:25,85	0,614877	3,310904	-0,072996	-0,843004	-0,164990	-0,509025	-0,038716	-0,879436	0,050127	4,807411	-0,262667	4,046760	0,165045	-3,222228	-1,010691	-33,545187	-27,828162	16,467757	-0,038716	-0,879436	0,050127	-64,228335	2,776513	4,046760	-0,038716	-0,879436	0,050127	-64,228335	2,776513	4,046760
09:35:25,90	0,614877	3,310904	-0,072996	-0,843004	-0,164990	-0,509025	-0,042692	-0,879984	0,050527	4,906725	-0,467958	4,053822	0,167508	-3,219058	-1,010290	-33,508513	-27,767551	16,474819	-0,042692	-0,879984	0,050527	-64,172026	2,883329	4,053822	-0,042692	-0,879984	0,050527	-64,172026	2,883329	4,053822
09:35:25,95	0,614877	3,310904	-0,072996	-0,843004	-0,164990	-0,509025	-0,049149	-0,880288	0,050140	4,915183	-0,797242	4,079365	0,171000	-3,213618	-1,010678	-33,506553	-27,777192	16,500362	-0,049149	-0,880288	0,050140	-64,187460	3,060977	4,079365	-0,049149	-0,880288	0,050140	-64,187460	3,060977	4,079365
09:35:26,00	0,614877	3,310904	-0,072996	-0,843004	-0,164990	-0,509025	-0,052792	-0,880248	0,049323	4,930018	-0,986358	4,037410	0,172787	-3,210443	-1,011494	-33,497798	-27,762688	16,458407	-0,052792	-0,880248	0,049323	-64,169451	3,157852	4,037410	-0,052792	-0,880248	0,049323	-64,169451	3,157852	4,037410
09:35:26,05	0,614877	3,310904	-0,072996	-0,843004	-0,164990	-0,509025	-0,041411	-0,877154	0,047395	4,720842	-0,442856	4,065088	0,168730	-3,214285	-1,010703	-33,481127	-27,756949	16,451822	-0,041411	-0,877154	0,047395	-64,135773	2,807888	4,065088	-0,041411	-0,877154	0,047395	-64,135773	2,807888	4,065088
09:35:26,10	0,614877	3,310904	-0,072996	-0,843004	-0,164990	-0,509025	-0,040123	-0,877991	0,050115	4,772444	-0,349078	4,038508	0,164497	-3,220286	-1,010702	-33,536532	-27,786729	16,459505	-0,040123	-0,877991	0,050115	-64,149815	2,800591	4,038508	-0,040123	-0,877991	0,050115	-64,149815	2,800591	4,038508
09:35:26,15	0,614877	3,310904	-0,072996	-0,843004	-0,164990	-0,509025	-0,040045	-0,880154	0,048171	4,937096	-0,362058	4,022060	0,166332	-3,221435	-1,012646	-33,525206	-27,733054	16,443057	-0,040045	-0,880154	0,048171	-64,155003	2,781497	4,022060	-0,040045	-0,880154	0,048171	-64,155003	2,781497	4,022060
09:35:26,20	0,614877	3,310904	-0,072996	-0,843004	-0,164990	-0,509025	-0,046542	-0,877899	0,047792	4,864097	-0,644247	4,027976	0,167627	-3,214681	-1,013025	-33,454865	-27,722533	16,448973	-0,046542	-0,877899	0,047792	-64,050953	3,009326	4,027976	-0,046542	-0,877899	0,047792	-64,050953	3,009326	4,027976
09:35:26,25	0,614877	3,310904	-0,072996	-0,843004	-0,164990	-0,509025	-0,042024	-0,879773	0,049760	4,902777	-0,393863	4,043616	0,166408	-3,212978	-1,010333	-33,469409	-27,743239	16,432327	-0,042024	-0,879773	0,049760	-64,159396	2,905023	4,043616	-0,042024	-0,879773	0,049760	-64,159396	2,905023	4,043616
09:35:26,30	0,614877	3,310904	-0,072996	-0,843004	-0,164990	-0,509025	-0,043200	-0,878426	0,048208	4,838740	-0,443128	4,049396	0,166412	-3,217839	-1,012609	-33,457576	-27,781887	16,470394	-0,043200	-0,878426	0,048208	-64,117674	2,948089	4,049396	-0,043200	-0,878426	0,048208	-64,117674	2,948089	4,049396
09:35:26,35	0,614877	3,310904	-0,072996	-0,843004	-0,164990	-0,509025	-0,042926	-0,884021	0,049777	5,138243	-0,456606	4,054534	0,171121	-3,220874	-1,011040	-33,477329	-27,760630	16,475531	-0,042926	-0,884021	0,049777	-64,257424	2,913089	4,054534	-0,042926	-0,884021	0,049777	-64,257424	2,913089	4,054534
09:35:26,40	0,614877	3,310904	-0,072996	-0,843004	-0,164990	-0,509025	-0,047763	-0,877042	0,048154	4,800104	-0,767323	4,038689	0,167496	-3,213196	-1,012664	-33,516210	-27,709591	16,459686	-0,047763	-0,877042	0,048154	-64,047724	2,982078	4,038689	-0,047763	-0,877042	0,048154	-64,047724	2,982078	4,038689
09:35:26,45	0,614877	3,310904	-0,072996	-0,843004	-0,164990	-0,509025	-0,047763	-0,877042	0,048154	4,800104	-0,767323	4,038689	0,161048	-3,217075	-1,008381	-33,527945	-27,683425	16,466039	-0,047763	-0,877042	0,048154	-64,047724	2,982078	4,038689	-0,047763	-0,877042	0,048154	-64,047724	2,982078	4,038689
09:35:26,50	0,614877	3,310904	-0,072996	-0,843004	-0,164990	-0,509025	-0,042735	-0,877379	0,047419	4,867402	-0,486653	4,048417	0,165274	-3,217718	-1,013398	-33,474666	-27,676089	16,469414	-0,042735	-0,877379	0,047419	-64,006863	2,868070	4,048417	-0,042735	-0,877379	0,047419	-64,006863	2,868070	4,048417
09:35:26,55	0,614877	3,310904	-0,072996	-0,843004	-0,164990	-0,509025	-0,043778	-0,878083	0,049324	4,822401	-0,489937	3,995969	0,166405	-3,217167	-1,011493	-33,471341	-27,772247	16,416966	-0,043778	-0,878083	0,049324	-64,107134	2,946671	3,995969	-0,043778	-0,878083	0,049324	-64,107134	2,946671	3,995969
09:35:26,60	0,614877	3,310904	-0,072996	-0,843004	-0,164990	-0,509025	-0,043778	-0,878083	0,049324	4,822401	-0,489937	3,995969	0,166414	-3,222718	-1,012610	-33,491497	-27,723234	16,462208	-0,043778	-0,878083	0,049324	-64,107134	2,946671	3,995969	-0,043778	-0,878083	0,049324	-64,107134	2,946671	3,995969
09:35:26,65	0,614877	3,310904	-0,072996	-0,843004	-0,164990	-0,509025	-0,042582	-0,878839	0,048590	4,925721	-0,459758	4,042068	0,166461	-3,218581	-1,012228	-33,467076	-27,700764	16,463066	-0,042582	-0,878839	0,048590	-64,063115	2,882912	4,042068	-0,042582	-0,878839	0,048590	-64,063115	2,882912	4,042068
09:35:26,70	0,614877	3,310904	-0,072996	-0,843004	-0,164990	-0,509025	-0,045796	-0,880418	0,049746	5,040031	-0,641814	4,033584	0,169435	-3,216587	-1,011071	-33,463884	-27,665422	16,454581	-0,045796	-0,880418	0,049746	-64,072754	2,953187	4,033584	-0,045796	-0,880418	0,049746	-64,072754	2,953187	4,033584
09:35:26,75	0,614877	3,310904	-0,072996	-0,843004	-0,164990	-0,509025	-0,041092	-0,872852	0,049333	4,601859	-0,391853	4,026263	0,168203	-3,214891	-1,011485	-33,472859	-27,702428	16,439242	-0,041092	-0,872852	0,049333	-63,917044	2,833887	4,026263	-0,041092	-0,872852	0,049333	-63,917044	2,833887	4,026263
09:35:26,80	0,614877	3,310904	-0,072996	-0,843004	-0,164990	-0,509025	-0,038936	-0,874707	0,047387	4,689550	-0,315803	4,027824	0,161060	-3,219672	-1,013430	-33,517248	-27,696420	16,448821	-0,038936	-0,874707	0,047387	-63,974949	2,740679	4,027824	-0,038936	-0,874707	0,047387	-63,974949	2,740679	4,027824
09:35:26,85	0,614877	3,310904	-0,072996	-0,843004	-0,164990	-0,509025	-0,046058	-0,880196	0,047803	4,978738	-0,631241	4,037923	0,169374	-3,216248	-1,013015	-33,467794	-27,720619	16,458920	-0,046058	-0,880196	0,047803	-64,116631	2,984350	4,037923	-0,046058	-0,880196	0,047803	-64,116631	2,984350	4,037923
09:35:26,90	0,614877	3,310904	-0,072996	-0,843004	-0,164990	-0,509025	-0,044624	-0,875548	0,052814	4,735446	-0,588793	4,015599	0,164632	-3,215167	-1,008003	-33,496449	-27,705921	16,436596	-0,044624	-0,875548	0,052814	-63,995059	2,914161	4,015599	-0,044624	-0,875548	0,052814	-63,995059	2,914161	4,015599
09:35:26,95	0,614877	3,310904	-0,072996	-0,843004	-0,164990	-0,509025	-0,042965	-0,877287	0,048585	4,896783	-0,517234	4,048987	0,165308	-3,217473	-1,012232	-33,473724	-27,637153	16,469985	-0,042965	-0,877287	0,048585	-63,970222	2,855496	4,048987	-0,042965	-0,877287	0,048585	-63,970222	2,855496	4,048987
09:35:27,00	0,614877	3,310904	-0,072996	-0,843004	-0,164990	-0,509025	-0,042965	-0,877287	0,048585	4,896783	-0,517234	4,048987	0,168287	-3,215969	-1,012229	-33,444068	-27,669934	16,459675	-0,042965	-0,877287	0,048585	-63,970222	2,855496	4,048987	-0,042965	-0,877287	0,048585	-63,970222	2,855496	4,048987
09:35:27,05	0,614877	3,310904	-0,072996	-0,843004	-0,164990	-0,509025	-0,039536	-0,875891	0,049749	4,786031	-0,295461	4,026111	0,162385	-3,219745	-1,011069	-33,455163	-27,691936	16,447108	-0,039536	-0,875891	0,049749	-63,971393	2,808094	4,026111	-0,039536	-0,875891	0,049749	-63,971393	2,808094	4,026111
09:35:27,10	0,614877	3,310904	-0,072996	-0,843004	-0,164990	-0,509025	-0,040279	-0,875474	0,048949	4,782984	-0,347059	4,003243	0,162396	-3,218892	-1,011868	-33,457048	-27,669340	16,424240	-0,040279	-0,875474	0,048949	-63,941721	2,814870	4,003243	-0,040279	-0,875474	0,048949	-63,941721	2,814870	4,003243
09:35:27,16	0,614877	3,310904	-0,072996	-0,843004	-0,164990	-0,509025	-0,043615	-0,879224	0,049132	4,964159	-0,537268	4,026310	0,164710	-3,218249	-1,011093	-33,471097	-27,683152	16,428811	-0,043615	-0,879224	0,049132	-64,054903	2,886481	4,026310	-0,043615	-0,879224	0,049132	-64,054903	2,886481	4,026310
09:35:27,21	0,614877	3,310904	-0,072996	-0,843004	-0,164990	-0,509025	-0,043615	-0,879224	0,049132	4,964159	-0,537268	4,026310	0,169444	-3,217981	-1,012636	-33,458832	-27,678400	16,430634	-0,043615	-0,879224	0,049132	-64,054903	2,886481	4,026310	-0,043615	-0,879224	0,049132	-64,054903	2,886481	4,026310
09:35:27,26	0,614877	3,310904	-0,072996	-0,843004	-0,164990	-0,509025	-0,046169	-0,880449	0,049298	4,815491	-0,651966	4,018907	0,186621	-3,229815	-1,014637	-33,974120	-28,468891	16,563239	-0,046169	-0,880449	0,049298	-64,299753	2,972293	4,018907	-0,046169	-0,880449	0,049298	-64,299753	2,972293	4,018907
09:35:27,31	0,614877	3,310904	-0,072996	-0,843004	-0,164990	-0,509025	-0,046169	-0,880449	0,049298	4,815491	-0,651966	4,018907	0,518981	-3,393667	-1,029006	-42,649491	-45,555912	18,661568	-0,046169	-0,880449	0,049298	-64,299753	2,972293	4,018907	-0,046169	-0,880449	0,049298	-64,299753	2,972293	4,018907
09:35:27,36	0,614989	3,360967	-0,072996	-0,842998	-0,165001	-0,509026	-0,067213	-1,271673	0,031811	5,298895	-0,765218	6,240571	0,584931	-3,428922	-1,034992	-44,245274	-48,968971	19,082345	-0,067213	-1,271673	0,031811	-94,527436	4,511017	6,240571	-0,067213	-1,271673	0,031811	-94,527436	4,511017	6,240571
09:35:27,41	0,614989	3,360967	-0,072996	-0,842998	-0,165001	-0,509026	-0,069955	-1,337882	0,030880	5,163317	-0,510017	6,611377	0,577690	-3,424397	-1,029938	-44,094227	-48,853815	19,032375	-0,069955	-1,337882	0,030880	-99,860403	4,981448	6,611377	-0,069955	-1,337882	0,030880	-99,860403	4,981448	6,611377
09:35:27,46	0,614989	3,360967	-0,072996	-0,842998	-0,165001	-0,509026	-0,069955	-1,337882	0,030880	5,163317	-0,510017	6,611377	0,577886	-3,425798	-1,032984	-44,021956	-48,782447	19,064668	-0,069955	-1,337882	0,030880	-99,860403	4,981448	6,611377	-0,069955	-1,337882	0,030880	-99,860403	4,981448	6,611377
09:35:27,51	0,614989	3,360967	-0,072996	-0,842998	-0,165001	-0,509026	-0,068839	-1,338752	0,027834	5,306503	-0,425062	6,643671	0,580870	-3,421844	-1,030655	-44,009810	-48,747165	19,070204	-0,068839	-1,338752	0,027834	-99,785519	4,978770	6,643671	-0,068839	-1,338752	0,027834	-99,785519	4,978770	6,643671
09:35:27,56	0,614989	3,360967	-0,072996	-0,842998	-0,165001	-0,509026	-0,073755	-1,339359	0,030162	5,374698	-0,687825	6,649206	0,578062	-3,418902	-1,032244	-43,974129	-48,649931	19,025419	-0,073755	-1,339359	0,030162	-99,764977	5,101926	6,649206	-0,073755	-1,339359	0,030162	-99,764977	5,101926	6,649206
09:35:27,61	0,614989	3,360967	-0,072996	-0,842998	-0,165001	-0,509026	-0,074899	-1,335457	0,028573	5,273826	-0,765039	6,604421	0,579256	-3,421044	-1,029502	-43,972432	-48,661487	19,037786	-0,074899	-1,335457	0,028573	-99,559520	5,114530	6,604421	-0,074899	-1,335457	0,028573	-99,559520	5,114530	6,604421
09:35:27,66	0,614989	3,360967	-0,072996	-0,842998	-0,165001	-0,509026	-0,073641	-1,337561	0,031315	5,374098	-0,692356	6,616789	0,575741	-3,421575	-1,031838	-43,969319	-48,635947	19,034462	-0,073641	-1,337561	0,031315	-99,624446	5,088430	6,616789	-0,073641	-1,337561	0,031315	-99,624446	5,088430	6,616789
09:35:27,71	0,614989	3,360967	-0,072996	-0,842998	-0,165001	-0,509026	-0,071424	-1,334783	0,028979	5,253311	-0,587144	6,613465	0,573937	-3,419818	-1,032593	-43,978513	-48,624814	19,083773	-0,071424	-1,334783	0,028979	-99,527151	5,019605	6,613465	-0,071424	-1,334783	0,028979	-99,527151	5,019605	6,613465
09:35:27,76	0,614989	3,360967	-0,072996	-0,842998	-0,165001	-0,509026	-0,072043	-1,332342	0,028225	5,131406	-0,632886	6,662776	0,587913	-3,432010	-1,032640	-44,236585	-48,981949	19,080466	-0,072043	-1,332342	0,028225	-99,457411	5,022492	6,662776	-0,072043	-1,332342	0,028225	-99,457411	5,022492	6,662776
09:35:27,81	0,614989	3,360967	-0,072996	-0,842998	-0,165001	-0,509026	-0,068472	-1,350541	0,028177	5,639454	-0,492146	6,659469	0,915142	-3,618165	-1,046920	-53,937224	-66,186853	21,287900	-0,068472	-1,350541	0,028177	-100,378021	4,882944	6,659469	-0,068472	-1,350541	0,028177	-100,378021	4,882944	6,659469
09:35:27,86	0,615028	3,410996	-0,072995	-0,843011	-0,165000	-0,509012	-0,081995	-1,771637	0,007223	5,417855	-0,590831	9,118394	0,959354	-3,630847	-1,053595	-54,772387	-68,439472	21,539391	-0,081995	-1,771637	0,007223	-133,655673	5,845788	9,118394	-0,081995	-1,771637	0,007223	-133,655673	5,845788	9,118394
09:35:27,91	0,615028	3,410996	-0,072995	-0,843011	-0,165000	-0,509012	-0,081995	-1,771637	0,007223	5,417855	-0,590831	9,118394	0,955199	-3,626149	-1,053973	-54,616533	-68,120383	21,494923	-0,081995	-1,771637	0,007223	-133,655673	5,845788	9,118394	-0,081995	-1,771637	0,007223	-133,655673	5,845788	9,118394
09:35:27,96	0,615028	3,410996	-0,072995	-0,843011	-0,165000	-0,509012	-0,083986	-1,765690	0,006844	5,462839	-0,718925	9,073926	0,950754	-3,622727	-1,050101	-54,521455	-68,047569	21,445211	-0,083986	-1,765690	0,006844	-133,143793	5,873973	9,073926	-0,083986	-1,765690	0,006844	-133,143793	5,873973	9,073926
09:35:28,01	0,615028	3,410996	-0,072995	-0,843011	-0,165000	-0,509012	-0,084728	-1,760129	0,010716	5,284277	-0,711559	9,024213	0,953904	-3,622095	-1,051208	-54,457193	-67,934326	21,483405	-0,084728	-1,760129	0,010716	-132,885834	5,939562	9,024213	-0,084728	-1,760129	0,010716	-132,885834	5,939562	9,024213
09:35:28,06	0,615028	3,410996	-0,072995	-0,843011	-0,165000	-0,509012	-0,079502	-1,757313	0,013467	5,275241	-0,450913	9,019741	0,945702	-3,625845	-1,047350	-54,462375	-67,923038	21,440738	-0,079502	-1,757313	0,013467	-132,673828	5,789974	9,019741	-0,079502	-1,757313	0,013467	-132,673828	5,789974	9,019741
09:35:28,11	0,615028	3,410996	-0,072995	-0,843011	-0,165000	-0,509012	-0,079502	-1,757313	0,013467	5,275241	-0,450913	9,019741	0,946349	-3,625204	-1,048900	-54,442740	-67,890097	21,437896	-0,079502	-1,757313	0,013467	-132,673828	5,789974	9,019741	-0,079502	-1,757313	0,013467	-132,673828	5,789974	9,019741
09:35:28,16	0,615028	3,410996	-0,072995	-0,843011	-0,165000	-0,509012	-0,080380	-1,757553	0,011917	5,326048	-0,496050	9,016899	0,951220	-3,625379	-1,051185	-54,376077	-67,852914	21,450298	-0,080380	-1,757553	0,011917	-132,641832	5,813783	9,016899	-0,080380	-1,757553	0,011917	-132,641832	5,813783	9,016899
09:35:28,21	0,615028	3,410996	-0,072995	-0,843011	-0,165000	-0,509012	-0,079535	-1,756921	0,011914	5,375670	-0,416968	8,969208	0,945379	-3,625620	-1,048903	-54,371067	-67,836251	21,390205	-0,079535	-1,756921	0,011914	-132,542626	5,826541	8,969208	-0,079535	-1,756921	0,011914	-132,542626	5,826541	8,969208
09:35:28,26	0,615028	3,410996	-0,072995	-0,843011	-0,165000	-0,509012	-0,084724	-1,753988	0,012340	5,303615	-0,709207	9,040051	0,945434	-3,619659	-1,048478	-54,350249	-67,755390	21,461048	-0,084724	-1,753988	0,012340	-132,384477	5,941652	9,040051	-0,084724	-1,753988	0,012340	-132,384477	5,941652	9,040051
09:35:28,31	0,615028	3,410996	-0,072995	-0,843011	-0,165000	-0,509012	-0,085442	-1,757004	0,011552	5,463799	-0,740121	9,011759	0,948404	-3,620546	-1,049265	-54,343012	-67,755647	21,432756	-0,085442	-1,757004	0,011552	-132,460982	5,967062	9,011759	-0,085442	-1,757004	0,011552	-132,460982	5,967062	9,011759
09:35:28,36	0,615028	3,410996	-0,072995	-0,843011	-0,165000	-0,509012	-0,085442	-1,757004	0,011552	5,463799	-0,740121	9,011759	0,943264	-3,625370	-1,047653	-54,273953	-67,776964	21,448159	-0,085442	-1,757004	0,011552	-132,460982	5,967062	9,011759	-0,085442	-1,757004	0,011552	-132,460982	5,967062	9,011759
09:35:28,41	0,615028	3,410996	-0,072995	-0,843011	-0,165000	-0,509012	-0,078463	-1,753697	0,010759	5,335510	-0,366438	8,957914	0,942051	-3,624936	-1,050059	-54,311835	-67,723220	21,378911	-0,078463	-1,753697	0,010759	-132,329678	5,792910	8,957914	-0,078463	-1,753697	0,010759	-132,329678	5,792910	8,957914
09:35:28,46	0,615028	3,410996	-0,072995	-0,843011	-0,165000	-0,509012	-0,088187	-1,753537	0,009197	5,366867	-0,870431	8,976332	0,946775	-3,616435	-1,051620	-54,290591	-67,689721	21,397329	-0,088187	-1,753537	0,009197	-132,285827	6,052242	8,976332	-0,088187	-1,753537	0,009197	-132,285827	6,052242	8,976332
09:35:28,51	0,615028	3,410996	-0,072995	-0,843011	-0,165000	-0,509012	-0,088187	-1,753537	0,009197	5,366867	-0,870431	8,976332	0,938008	-3,620551	-1,049646	-54,269299	-67,691946	21,417937	-0,088187	-1,753537	0,009197	-132,285827	6,052242	8,976332	-0,088187	-1,753537	0,009197	-132,285827	6,052242	8,976332
09:35:28,56	0,615028	3,410996	-0,072995	-0,843011	-0,165000	-0,509012	-0,080239	-1,748003	0,011171	5,087807	-0,437608	8,996940	0,943232	-3,621845	-1,048893	-54,320782	-67,670231	21,400034	-0,080239	-1,748003	0,011171	-132,130451	5,861183	8,996940	-0,080239	-1,748003	0,011171	-132,130451	5,861183	8,996940
09:35:28,61	0,615028	3,410996	-0,072995	-0,843011	-0,165000	-0,509012	-0,081786	-1,753924	0,013125	5,414022	-0,544043	8,997593	0,943910	-3,622172	-1,047693	-54,282657	-67,663078	21,418590	-0,081786	-1,753924	0,013125	-132,269038	5,876172	8,997593	-0,081786	-1,753924	0,013125	-132,269038	5,876172	8,997593
09:35:28,66	0,615028	3,410996	-0,072995	-0,843011	-0,165000	-0,509012	-0,081786	-1,753924	0,013125	5,414022	-0,544043	8,997593	0,940420	-3,619612	-1,049657	-54,253862	-67,663692	21,395021	-0,081786	-1,753924	0,013125	-132,269038	5,876172	8,997593	-0,081786	-1,753924	0,013125	-132,269038	5,876172	8,997593
09:35:28,71	0,615028	3,410996	-0,072995	-0,843011	-0,165000	-0,509012	-0,088557	-1,755458	0,011940	5,520258	-0,904631	8,991005	0,948623	-3,617075	-1,048877	-54,276800	-67,635898	21,412002	-0,088557	-1,755458	0,011940	-132,283222	6,047075	8,991005	-0,088557	-1,755458	0,011940	-132,283222	6,047075	8,991005
09:35:28,76	0,615028	3,410996	-0,072995	-0,843011	-0,165000	-0,509012	-0,088557	-1,755458	0,011940	5,520258	-0,904631	8,991005	0,939212	-3,620646	-1,046568	-54,269475	-67,690728	21,372693	-0,088557	-1,755458	0,011940	-132,283222	6,047075	8,991005	-0,088557	-1,755458	0,011940	-132,283222	6,047075	8,991005
09:35:28,81	0,615028	3,410996	-0,072995	-0,843011	-0,165000	-0,509012	-0,078581	-1,751136	0,011604	5,332516	-0,375882	9,023242	0,939892	-3,623553	-1,049213	-54,249613	-67,608847	21,444239	-0,078581	-1,751136	0,011604	-132,131660	5,792740	9,023242	-0,078581	-1,751136	0,011604	-132,131660	5,792740	9,023242
09:35:28,86	0,615028	3,410996	-0,072995	-0,843011	-0,165000	-0,509012	-0,078581	-1,751136	0,011604	5,332516	-0,375882	9,023242	0,945867	-3,622816	-1,050394	-54,206576	-67,625713	21,391821	-0,078581	-1,751136	0,011604	-132,131660	5,792740	9,023242	-0,078581	-1,751136	0,011604	-132,131660	5,792740	9,023242
09:35:28,91	0,615028	3,410996	-0,072995	-0,843011	-0,165000	-0,509012	-0,082208	-1,755942	0,010424	5,589323	-0,518750	8,970824	0,945785	-3,616626	-1,050797	-54,229582	-67,609796	21,422787	-0,082208	-1,755942	0,010424	-132,252097	5,934543	8,970824	-0,082208	-1,755942	0,010424	-132,252097	5,934543	8,970824
09:35:28,96	0,615028	3,410996	-0,072995	-0,843011	-0,165000	-0,509012	-0,084616	-1,755181	0,011202	5,552834	-0,665653	8,995646	0,946412	-3,620350	-1,049615	-54,223818	-67,612209	21,416643	-0,084616	-1,755181	0,011202	-132,228861	5,976674	8,995646	-0,084616	-1,755181	0,011202	-132,228861	5,976674	8,995646
09:35:29,01	0,615028	3,410996	-0,072995	-0,843011	-0,165000	-0,509012	-0,081712	-1,758173	0,012009	5,689290	-0,531346	9,023811	0,947552	-3,624360	-1,048809	-54,247823	-67,620431	21,444808	-0,081712	-1,758173	0,012009	-132,327271	5,883051	9,023811	-0,081712	-1,758173	0,012009	-132,327271	5,883051	9,023811
09:35:29,06	0,615028	3,410996	-0,072995	-0,843011	-0,165000	-0,509012	-0,085799	-1,754443	0,010019	5,506212	-0,741310	8,991884	0,946366	-3,618956	-1,050798	-54,240186	-67,612318	21,412881	-0,085799	-1,754443	0,010019	-132,217600	5,993913	8,991884	-0,085799	-1,754443	0,010019	-132,217600	5,993913	8,991884
09:35:29,11	0,615028	3,410996	-0,072995	-0,843011	-0,165000	-0,509012	-0,086755	-1,754086	0,011588	5,568599	-0,773851	8,982820	0,946534	-3,617950	-1,049229	-54,184836	-67,550751	21,403817	-0,086755	-1,754086	0,011588	-132,127125	6,036388	8,982820	-0,086755	-1,754086	0,011588	-132,127125	6,036388	8,982820
09:35:29,16	0,615028	3,410996	-0,072995	-0,843011	-0,165000	-0,509012	-0,083865	-1,754389	0,014732	5,532918	-0,581090	9,007158	0,945351	-3,620604	-1,046085	-54,173737	-67,616548	21,428156	-0,083865	-1,754389	0,014732	-132,186583	6,002327	9,007158	-0,083865	-1,754389	0,014732	-132,186583	6,002327	9,007158
09:35:29,21	0,615028	3,410996	-0,072995	-0,843011	-0,165000	-0,509012	-0,079771	-1,754670	0,013940	5,534912	-0,393287	8,987741	0,943548	-3,624290	-1,046877	-54,201812	-67,614942	21,408738	-0,079771	-1,754670	0,013940	-132,206692	5,868704	8,987741	-0,079771	-1,754670	0,013940	-132,206692	5,868704	8,987741
09:35:29,26	0,615028	3,410996	-0,072995	-0,843011	-0,165000	-0,509012	-0,079771	-1,754670	0,013940	5,534912	-0,393287	8,987741	0,941846	-3,621732	-1,047307	-54,184539	-67,571582	21,361845	-0,079771	-1,754670	0,013940	-132,206692	5,868704	8,987741	-0,079771	-1,754670	0,013940	-132,206692	5,868704	8,987741
09:35:29,31	0,615028	3,410996	-0,072995	-0,843011	-0,165000	-0,509012	-0,081538	-1,750973	0,014304	5,370561	-0,483473	8,968828	0,941229	-3,620911	-1,046514	-54,186370	-67,591621	21,389825	-0,081538	-1,750973	0,014304	-132,080790	5,917250	8,968828	-0,081538	-1,750973	0,014304	-132,080790	5,917250	8,968828
09:35:29,36	0,615028	3,410996	-0,072995	-0,843011	-0,165000	-0,509012	-0,079298	-1,749600	0,012763	5,322423	-0,360969	8,974400	0,938921	-3,622165	-1,048054	-54,169526	-67,574537	21,395397	-0,079298	-1,749600	0,012763	-132,021209	5,863946	8,974400	-0,079298	-1,749600	0,012763	-132,021209	5,863946	8,974400
09:35:29,41	0,615028	3,410996	-0,072995	-0,843011	-0,165000	-0,509012	-0,079298	-1,749600	0,012763	5,322423	-0,360969	8,974400	0,940707	-3,624553	-1,049234	-54,163310	-67,592154	21,356680	-0,079298	-1,749600	0,012763	-132,021209	5,863946	8,974400	-0,079298	-1,749600	0,012763	-132,021209	5,863946	8,974400
09:35:29,46	0,615028	3,410996	-0,072995	-0,843011	-0,165000	-0,509012	-0,079445	-1,751540	0,015091	5,431346	-0,397392	8,974061	0,940674	-3,623008	-1,045726	-54,190450	-67,553154	21,395058	-0,079445	-1,751540	0,015091	-132,064558	5,839013	8,974061	-0,079445	-1,751540	0,015091	-132,064558	5,839013	8,974061
09:35:29,51	0,615028	3,410996	-0,072995	-0,843011	-0,165000	-0,509012	-0,079445	-1,751540	0,015091	5,431346	-0,397392	8,974061	0,939441	-3,620825	-1,047701	-54,214635	-67,535085	21,382663	-0,080718	-1,749380	0,013116	-132,003768	5,842784	8,961666	-0,080718	-1,749380	0,013116	-132,003768	5,842784	8,961666
09:35:29,57	0,615028	3,410996	-0,072995	-0,843011	-0,165000	-0,509012	-0,080718	-1,749380	0,013116	5,322597	-0,493599	8,961666	0,942557	-3,618493	-1,049220	-54,135427	-67,504706	21,389476	-0,080718	-1,749380	0,013116	-132,003768	5,842784	8,961666	-0,080718	-1,749380	0,013116	-132,003768	5,842784	8,961666
09:35:29,62	0,615028	3,410996	-0,072995	-0,843011	-0,165000	-0,509012	-0,078991	-1,751115	0,014715	5,422281	-0,389007	8,994215	0,940079	-3,623188	-1,046103	-54,197121	-67,534261	21,415212	-0,078991	-1,751115	0,014715	-132,040273	5,811757	8,994215	-0,078991	-1,751115	0,014715	-132,040273	5,811757	8,994215
09:35:29,67	0,615028	3,410996	-0,072995	-0,843011	-0,165000	-0,509012	-0,078991	-1,751115	0,014715	5,422281	-0,389007	8,994215	0,953381	-3,629278	-1,048988	-54,727857	-67,933783	21,459472	-0,078991	-1,751115	0,014715	-132,040273	5,811757	8,994215	-0,078991	-1,751115	0,014715	-132,040273	5,811757	8,994215
09:35:29,72	0,615028	3,410996	-0,072995	-0,843011	-0,165000	-0,509012	-0,080367	-1,765680	0,011830	5,568286	-0,720473	9,038475	1,275761	-3,836312	-1,071267	-65,154665	-84,923677	23,701568	-0,080367	-1,765680	0,011830	-133,037604	5,588375	9,038475	-0,080367	-1,765680	0,011830	-133,037604	5,588375	9,038475
09:35:29,77	0,614947	3,460997	-0,072994	-0,843015	-0,165004	-0,509013	-0,076209	-2,182553	-0,007709	5,575125	-0,566126	11,480390	1,308215	-3,839674	-1,067793	-65,620416	-86,645236	23,862547	-0,076209	-2,182553	-0,007709	-165,755273	5,416278	11,480390	-0,076209	-2,182553	-0,007709	-165,755273	5,416278	11,480390
09:35:29,82	0,614947	3,460997	-0,072994	-0,843015	-0,165004	-0,509013	-0,075195	-2,166104	-0,008521	5,054031	-0,505101	11,399561	1,297572	-3,833970	-1,069339	-65,442440	-86,384746	23,820558	-0,075195	-2,166104	-0,008521	-164,985118	5,397680	11,399561	-0,075195	-2,166104	-0,008521	-164,985118	5,397680	11,399561
09:35:29,87	0,614947	3,460997	-0,072994	-0,843015	-0,165004	-0,509013	-0,079557	-2,168716	-0,008092	5,398143	-0,749014	11,405567	1,300893	-3,836014	-1,068926	-65,327779	-86,248782	23,765612	-0,079557	-2,168716	-0,008092	-164,846068	5,496191	11,405567	-0,079557	-2,168716	-0,008092	-164,846068	5,496191	11,405567
09:35:29,92	0,614947	3,460997	-0,072994	-0,843015	-0,165004	-0,509013	-0,075922	-2,167681	-0,006146	5,451234	-0,550678	11,362101	1,299302	-3,834129	-1,066963	-65,291577	-86,107928	23,783098	-0,075922	-2,167681	-0,006146	-164,711764	5,409195	11,362101	-0,075922	-2,167681	-0,006146	-164,711764	5,409195	11,362101
09:35:29,97	0,614947	3,460997	-0,072994	-0,843015	-0,165004	-0,509013	-0,075922	-2,167681	-0,006146	5,451234	-0,550678	11,362101	1,295815	-3,827693	-1,065433	-65,256300	-86,108648	23,772443	-0,075922	-2,167681	-0,006146	-164,711764	5,409195	11,362101	-0,075922	-2,167681	-0,006146	-164,711764	5,409195	11,362101
09:35:30,02	0,614947	3,460997	-0,072994	-0,843015	-0,165004	-0,509013	-0,081571	-2,162721	-0,006130	5,323535	-0,769916	11,349483	1,297830	-3,826757	-1,066948	-65,161929	-86,032388	23,770480	-0,081571	-2,162721	-0,006130	-164,450070	5,633401	11,349483	-0,081571	-2,162721	-0,006130	-164,450070	5,633401	11,349483
09:35:30,07	0,614947	3,460997	-0,072994	-0,843015	-0,165004	-0,509013	-0,083595	-2,166298	-0,004574	5,521373	-0,902096	11,355024	1,301940	-3,826792	-1,065391	-65,179332	-86,008659	23,776022	-0,083595	-2,166298	-0,004574	-164,533004	5,660098	11,355024	-0,083595	-2,166298	-0,004574	-164,533004	5,660098	11,355024
09:35:30,12	0,614947	3,460997	-0,072994	-0,843015	-0,165004	-0,509013	-0,083595	-2,166298	-0,004574	5,521373	-0,902096	11,355024	1,293155	-3,826377	-1,065419	-65,177401	-85,949630	23,757072	-0,083595	-2,166298	-0,004574	-164,533004	5,660098	11,355024	-0,083595	-2,166298	-0,004574	-164,533004	5,660098	11,355024
09:35:30,17	0,614947	3,460997	-0,072994	-0,843015	-0,165004	-0,509013	-0,079562	-2,158482	-0,004601	5,167021	-0,720230	11,336075	1,302406	-3,841285	-1,065088	-65,627942	-86,547325	23,848336	-0,079562	-2,158482	-0,004601	-164,273791	5,525386	11,336075	-0,079562	-2,158482	-0,004601	-164,273791	5,525386	11,336075
09:35:30,22	0,614947	3,460997	-0,072994	-0,843015	-0,165004	-0,509013	-0,071277	-2,173947	-0,004271	5,228351	-0,380763	11,427339	1,629731	-4,041703	-1,086255	-76,026017	-103,286381	26,031500	-0,071277	-2,173947	-0,004271	-165,426522	5,214511	11,427339	-0,071277	-2,173947	-0,004271	-165,426522	5,214511	11,427339
09:35:30,27	0,614950	3,511033	-0,072994	-0,842999	-0,164997	-0,509029	-0,067015	-2,580852	-0,028220	5,130633	-0,581547	13,802287	1,652665	-4,048428	-1,089037	-76,622149	-104,745011	26,223284	-0,067015	-2,580852	-0,028220	-197,466247	4,679150	13,802287	-0,067015	-2,580852	-0,028220	-197,466247	4,679150	13,802287
09:35:30,32	0,614950	3,511033	-0,072994	-0,842999	-0,164997	-0,509029	-0,067015	-2,580852	-0,028220	5,130633	-0,581547	13,802287	1,643937	-4,043364	-1,088261	-76,407575	-104,424328	26,138063	-0,067015	-2,580852	-0,028220	-197,466247	4,679150	13,802287	-0,067015	-2,580852	-0,028220	-197,466247	4,679150	13,802287
09:35:30,37	0,614950	3,511033	-0,072994	-0,842999	-0,164997	-0,509029	-0,067037	-2,570761	-0,027444	4,990918	-0,557186	13,717066	1,646102	-4,047484	-1,085851	-76,285427	-104,286064	26,139534	-0,067037	-2,570761	-0,027444	-196,813835	4,705207	13,717066	-0,067037	-2,570761	-0,027444	-196,813835	4,705207	13,717066
09:35:30,42	0,614950	3,511033	-0,072994	-0,842999	-0,164997	-0,509029	-0,069707	-2,568583	-0,028945	5,237894	-0,678684	13,692183	1,643385	-4,039963	-1,089762	-76,212447	-104,121031	26,113180	-0,069707	-2,568583	-0,028945	-196,395895	4,793297	13,692183	-0,069707	-2,568583	-0,028945	-196,395895	4,793297	13,692183
09:35:30,47	0,614950	3,511033	-0,072994	-0,842999	-0,164997	-0,509029	-0,068901	-2,566521	-0,024291	5,224968	-0,650319	13,662420	1,641197	-4,039630	-1,085109	-76,177018	-104,032586	26,083418	-0,068901	-2,566521	-0,024291	-196,246934	4,758401	13,662420	-0,068901	-2,566521	-0,024291	-196,246934	4,758401	13,662420
09:35:30,52	0,614950	3,511033	-0,072994	-0,842999	-0,164997	-0,509029	-0,068901	-2,566521	-0,024291	5,224968	-0,650319	13,662420	1,640056	-4,043369	-1,086249	-76,177346	-103,997908	26,099009	-0,068901	-2,566521	-0,024291	-196,246934	4,758401	13,662420	-0,068901	-2,566521	-0,024291	-196,246934	4,758401	13,662420
09:35:30,57	0,614950	3,511033	-0,072994	-0,842999	-0,164997	-0,509029	-0,065010	-2,563630	-0,028126	5,217804	-0,430408	13,676187	1,636748	-4,041553	-1,088944	-76,090190	-103,917410	26,097184	-0,065010	-2,563630	-0,028126	-196,027168	4,672913	13,676187	-0,065010	-2,563630	-0,028126	-196,027168	4,672913	13,676187
09:35:30,62	0,614950	3,511033	-0,072994	-0,842999	-0,164997	-0,509029	-0,068538	-2,560887	-0,024672	5,092836	-0,646463	13,656469	1,636135	-4,037127	-1,085489	-76,109604	-103,885760	26,077466	-0,068538	-2,560887	-0,024672	-195,936758	4,733746	13,656469	-0,068538	-2,560887	-0,024672	-195,936758	4,733746	13,656469
09:35:30,67	0,614950	3,511033	-0,072994	-0,842999	-0,164997	-0,509029	-0,062865	-2,560877	-0,024281	5,132309	-0,354589	13,626920	1,633291	-4,042035	-1,085098	-76,092297	-103,849618	26,047917	-0,062865	-2,560877	-0,024281	-195,896560	4,580349	13,626920	-0,062865	-2,560877	-0,024281	-195,896560	4,580349	13,626920
09:35:30,72	0,614950	3,511033	-0,072994	-0,842999	-0,164997	-0,509029	-0,062865	-2,560877	-0,024281	5,132309	-0,354589	13,626920	1,633933	-4,033205	-1,085501	-76,063823	-103,787896	26,060958	-0,062865	-2,560877	-0,024281	-195,896560	4,580349	13,626920	-0,062865	-2,560877	-0,024281	-195,896560	4,580349	13,626920
09:35:30,77	0,614950	3,511033	-0,072994	-0,842999	-0,164997	-0,509029	-0,070833	-2,557018	-0,024684	4,999327	-0,775077	13,639961	1,630995	-4,038949	-1,087443	-76,072923	-103,790660	26,041404	-0,070833	-2,557018	-0,024684	-195,726605	4,785274	13,639961	-0,070833	-2,557018	-0,024684	-195,726605	4,785274	13,639961
09:35:30,82	0,614950	3,511033	-0,072994	-0,842999	-0,164997	-0,509029	-0,064628	-2,559325	-0,026222	5,143026	-0,454821	13,620954	1,632827	-4,039732	-1,087039	-76,054017	-103,766106	26,041951	-0,064628	-2,559325	-0,026222	-195,763947	4,618439	13,620954	-0,064628	-2,559325	-0,026222	-195,763947	4,618439	13,620954
09:35:30,87	0,614950	3,511033	-0,072994	-0,842999	-0,164997	-0,509029	-0,064628	-2,559325	-0,026222	5,143026	-0,454821	13,620954	1,637612	-4,040762	-1,086624	-76,030671	-103,745010	26,047654	-0,066128	-2,563983	-0,025807	-195,857453	4,667877	13,626657	-0,066128	-2,563983	-0,025807	-195,857453	4,667877	13,626657
09:35:30,92	0,614950	3,511033	-0,072994	-0,842999	-0,164997	-0,509029	-0,066128	-2,563983	-0,025807	5,415208	-0,523184	13,626657	1,632267	-4,034606	-1,087468	-76,065243	-103,660003	26,027009	-0,068787	-2,556277	-0,026651	-195,596903	4,665879	13,606012	-0,068787	-2,556277	-0,026651	-195,596903	4,665879	13,606012
09:35:30,97	0,614950	3,511033	-0,072994	-0,842999	-0,164997	-0,509029	-0,065082	-2,553047	-0,026247	4,912291	-0,515517	13,609143	1,627619	-4,036200	-1,087064	-76,038283	-103,664720	26,030141	-0,065082	-2,553047	-0,026247	-195,501937	4,593414	13,609143	-0,065082	-2,553047	-0,026247	-195,501937	4,593414	13,609143
09:35:31,02	0,614950	3,511033	-0,072994	-0,842999	-0,164997	-0,509029	-0,066332	-2,558748	-0,026958	5,307923	-0,523443	13,615940	1,633181	-4,037968	-1,087776	-75,939244	-103,607368	26,036937	-0,066332	-2,558748	-0,026958	-195,553822	4,683644	13,615940	-0,066332	-2,558748	-0,026958	-195,553822	4,683644	13,615940
09:35:31,07	0,614950	3,511033	-0,072994	-0,842999	-0,164997	-0,509029	-0,069309	-2,561031	-0,025399	5,410368	-0,700671	13,640220	1,636646	-4,036531	-1,086216	-75,966819	-103,610234	26,061218	-0,069309	-2,561031	-0,025399	-195,630588	4,740074	13,640220	-0,069309	-2,561031	-0,025399	-195,630588	4,740074	13,640220
09:35:31,12	0,614950	3,511033	-0,072994	-0,842999	-0,164997	-0,509029	-0,071807	-2,558869	-0,027009	5,312792	-0,861454	13,599073	1,636023	-4,033287	-1,087827	-75,986131	-103,581932	26,020070	-0,071807	-2,558869	-0,027009	-195,558439	4,775401	13,599073	-0,071807	-2,558869	-0,027009	-195,558439	4,775401	13,599073
09:35:31,17	0,614950	3,511033	-0,072994	-0,842999	-0,164997	-0,509029	-0,071807	-2,558869	-0,027009	5,312792	-0,861454	13,599073	1,633724	-4,038893	-1,085479	-75,977384	-103,590469	26,007358	-0,071807	-2,558869	-0,027009	-195,558439	4,775401	13,599073	-0,071807	-2,558869	-0,027009	-195,558439	4,775401	13,599073
09:35:31,22	0,614950	3,511033	-0,072994	-0,842999	-0,164997	-0,509029	-0,064073	-2,562726	-0,028514	5,491075	-0,419688	13,601973	1,635496	-4,041913	-1,089331	-75,962948	-103,621011	26,022970	-0,064073	-2,562726	-0,028514	-195,682886	4,610076	13,601973	-0,064073	-2,562726	-0,028514	-195,682886	4,610076	13,601973
09:35:31,27	0,614950	3,511033	-0,072994	-0,842999	-0,164997	-0,509029	-0,069934	-2,550383	-0,025487	4,892465	-0,808029	13,603518	1,627737	-4,030666	-1,086304	-76,013724	-103,541792	26,024515	-0,069934	-2,550383	-0,025487	-195,312583	4,681803	13,603518	-0,069934	-2,550383	-0,025487	-195,312583	4,681803	13,603518
09:35:31,32	0,614950	3,511033	-0,072994	-0,842999	-0,164997	-0,509029	-0,071924	-2,552830	-0,025442	5,071390	-0,853880	13,613525	1,630851	-4,030166	-1,086260	-75,937988	-103,525855	26,034522	-0,071924	-2,552830	-0,025442	-195,325765	4,792154	13,613525	-0,071924	-2,552830	-0,025442	-195,325765	4,792154	13,613525
09:35:31,37	0,614950	3,511033	-0,072994	-0,842999	-0,164997	-0,509029	-0,066030	-2,553997	-0,025867	5,081086	-0,626273	13,594037	1,628915	-4,035854	-1,086684	-76,031822	-103,530585	26,015035	-0,066030	-2,553997	-0,025867	-195,407717	4,557057	13,594037	-0,066030	-2,553997	-0,025867	-195,407717	4,557057	13,594037
09:35:31,42	0,614950	3,511033	-0,072994	-0,842999	-0,164997	-0,509029	-0,068602	-2,558130	-0,026593	5,334359	-0,696589	13,609166	1,626734	-4,039253	-1,086238	-75,962322	-103,516572	26,032997	-0,068602	-2,558130	-0,026593	-195,478811	4,688686	13,609166	-0,068602	-2,558130	-0,026593	-195,478811	4,688686	13,609166
09:35:31,47	0,614950	3,511033	-0,072994	-0,842999	-0,164997	-0,509029	-0,069582	-2,551462	-0,025075	5,006431	-0,749146	13,589034	1,628496	-4,031511	-1,085892	-75,949685	-103,511995	26,010031	-0,069582	-2,551462	-0,025075	-195,283370	4,713026	13,589034	-0,069582	-2,551462	-0,025075	-195,283370	4,713026	13,589034
09:35:31,52	0,614950	3,511033	-0,072994	-0,842999	-0,164997	-0,509029	-0,067942	-2,550374	-0,025478	4,965873	-0,684369	13,575182	1,626733	-4,032386	-1,086295	-75,959404	-103,487833	25,996179	-0,067942	-2,550374	-0,025478	-195,238449	4,649072	13,575182	-0,067942	-2,550374	-0,025478	-195,238449	4,649072	13,575182
09:35:31,57	0,614950	3,511033	-0,072994	-0,842999	-0,164997	-0,509029	-0,064379	-2,552455	-0,027010	5,059376	-0,479539	13,574687	1,626754	-4,036512	-1,087827	-75,949823	-103,510349	25,995684	-0,064379	-2,552455	-0,027010	-195,308304	4,574209	13,574687	-0,064379	-2,552455	-0,027010	-195,308304	4,574209	13,574687
09:35:31,62	0,614950	3,511033	-0,072994	-0,842999	-0,164997	-0,509029	-0,064653	-2,554406	-0,027772	5,191627	-0,489549	13,575946	1,628581	-4,037251	-1,088589	-75,930776	-103,485828	25,996943	-0,064653	-2,554406	-0,027772	-195,329266	4,585702	13,575946	-0,064653	-2,554406	-0,027772	-195,329266	4,585702	13,575946
09:35:31,67	0,614950	3,511033	-0,072994	-0,842999	-0,164997	-0,509029	-0,069176	-2,549049	-0,024329	4,925677	-0,742838	13,550929	1,626203	-4,030656	-1,085147	-75,940143	-103,465847	25,971927	-0,069176	-2,549049	-0,024329	-195,174682	4,687454	13,550929	-0,069176	-2,549049	-0,024329	-195,174682	4,687454	13,550929
09:35:31,72	0,614950	3,511033	-0,072994	-0,842999	-0,164997	-0,509029	-0,065800	-2,553786	-0,025445	5,173617	-0,543903	13,570075	1,628617	-4,035948	-1,086262	-75,919079	-103,476124	25,991072	-0,065800	-2,553786	-0,025445	-195,298572	4,621369	13,570075	-0,065800	-2,553786	-0,025445	-195,298572	4,621369	13,570075
09:35:31,77	0,614950	3,511033	-0,072994	-0,842999	-0,164997	-0,509029	-0,065818	-2,552482	-0,024646	5,128856	-0,528516	13,588988	1,627497	-4,035280	-1,085463	-75,893404	-103,464350	26,009985	-0,065818	-2,552482	-0,024646	-195,240989	4,638207	13,588988	-0,065818	-2,552482	-0,024646	-195,240989	4,638207	13,588988
09:35:31,82	0,614950	3,511033	-0,072994	-0,842999	-0,164997	-0,509029	-0,065818	-2,552482	-0,024646	5,128856	-0,528516	13,588988	1,632099	-4,030390	-1,087453	-75,927949	-103,472861	25,988574	-0,065818	-2,552482	-0,024646	-195,240989	4,638207	13,588988	-0,065818	-2,552482	-0,024646	-195,240989	4,638207	13,588988
09:35:31,88	0,614950	3,511033	-0,072994	-0,842999	-0,164997	-0,509029	-0,060363	-2,554930	-0,029702	5,267306	-0,283019	13,568056	1,625036	-4,033036	-1,088616	-75,940039	-103,441021	25,998503	-0,060363	-2,554930	-0,029702	-195,294683	4,455461	13,568056	-0,060363	-2,554930	-0,029702	-195,294683	4,455461	13,568056
09:35:31,93	0,614950	3,511033	-0,072994	-0,842999	-0,164997	-0,509029	-0,060363	-2,554930	-0,029702	5,267306	-0,283019	13,568056	1,628627	-4,030567	-1,087421	-75,894682	-103,476427	26,016543	-0,070464	-2,551104	-0,026604	-195,215579	4,766259	13,595546	-0,070464	-2,551104	-0,026604	-195,215579	4,766259	13,595546
09:35:31,98	0,614950	3,511033	-0,072994	-0,842999	-0,164997	-0,509029	-0,070464	-2,551104	-0,026604	5,046120	-0,765176	13,595546	1,635329	-4,034413	-1,089399	-76,054078	-103,524085	26,032981	-0,070464	-2,551104	-0,026604	-195,215579	4,766259	13,595546	-0,070464	-2,551104	-0,026604	-195,215579	4,766259	13,595546
09:35:32,03	0,614950	3,511033	-0,072994	-0,842999	-0,164997	-0,509029	-0,070484	-2,558831	-0,028582	5,326932	-0,880440	13,611984	1,980956	-4,227794	-1,108594	-85,652914	-121,633757	28,278471	-0,070484	-2,558831	-0,028582	-195,541305	4,652581	13,611984	-0,070484	-2,558831	-0,028582	-195,541305	4,652581	13,611984
09:35:32,08	0,614982	3,561052	-0,073003	-0,842994	-0,165006	-0,509016	-0,075825	-2,954844	-0,047777	5,436754	-0,416174	15,857474	2,015490	-4,236274	-1,106245	-86,215522	-123,453017	28,519967	-0,085749	-2,988990	-0,045427	-229,280204	6,221496	16,098970	-0,085749	-2,988990	-0,045427	-229,280204	6,221496	16,098970
09:35:32,13	0,614982	3,561052	-0,073003	-0,842994	-0,165006	-0,509016	-0,087105	-2,975573	-0,043075	5,170434	-0,594825	16,045777	2,004548	-4,228391	-1,103892	-85,971808	-123,001847	28,466775	-0,087105	-2,975573	-0,043075	-228,412068	6,242903	16,045777	-0,087105	-2,975573	-0,043075	-228,412068	6,242903	16,045777
09:35:32,18	0,614982	3,561052	-0,073003	-0,842994	-0,165006	-0,509016	-0,087105	-2,975573	-0,043075	5,170434	-0,594825	16,045777	1,999058	-4,227394	-1,102740	-85,860203	-122,810215	28,397587	-0,085223	-2,970320	-0,041922	-228,051089	6,193870	15,976590	-0,085223	-2,970320	-0,041922	-228,051089	6,193870	15,976590
09:35:32,23	0,614982	3,561052	-0,073003	-0,842994	-0,165006	-0,509016	-0,085223	-2,970320	-0,041922	5,119012	-0,496130	15,976590	1,995887	-4,224725	-1,105788	-85,741628	-122,616225	28,428511	-0,085223	-2,970320	-0,041922	-228,051089	6,193870	15,976590	-0,085223	-2,970320	-0,041922	-228,051089	6,193870	15,976590
09:35:32,28	0,614982	3,561052	-0,073003	-0,842994	-0,165006	-0,509016	-0,083864	-2,964968	-0,046131	5,203609	-0,439505	15,982161	1,993744	-4,225895	-1,106949	-85,690933	-122,488933	28,403158	-0,083864	-2,964968	-0,046131	-227,546402	6,143804	15,982161	-0,083864	-2,964968	-0,046131	-227,546402	6,143804	15,982161
09:35:32,33	0,614982	3,561052	-0,073003	-0,842994	-0,165006	-0,509016	-0,089283	-2,964099	-0,046534	5,280761	-0,719849	15,952318	1,995701	-4,220767	-1,107351	-85,628488	-122,383723	28,373315	-0,089283	-2,964099	-0,046534	-227,401038	6,288897	15,952318	-0,089283	-2,964099	-0,046534	-227,401038	6,288897	15,952318
09:35:32,38	0,614982	3,561052	-0,073003	-0,842994	-0,165006	-0,509016	-0,089283	-2,964099	-0,046534	5,280761	-0,719849	15,952318	1,991672	-4,227310	-1,104610	-85,612714	-122,371302	28,360525	-0,089283	-2,964099	-0,046534	-227,401038	6,288897	15,952318	-0,089283	-2,964099	-0,046534	-227,401038	6,288897	15,952318
09:35:32,43	0,614982	3,561052	-0,073003	-0,842994	-0,165006	-0,509016	-0,086038	-2,964243	-0,043401	5,440384	-0,569680	15,934247	1,994202	-4,223649	-1,104218	-85,568502	-122,242637	28,355244	-0,086038	-2,964243	-0,043401	-227,252655	6,184299	15,934247	-0,086038	-2,964243	-0,043401	-227,252655	6,184299	15,934247
09:35:32,48	0,614982	3,561052	-0,073003	-0,842994	-0,165006	-0,509016	-0,086038	-2,964243	-0,043401	5,440384	-0,569680	15,934247	1,991061	-4,222265	-1,103120	-85,652482	-122,268399	28,330050	-0,086038	-2,964243	-0,043401	-227,252655	6,184299	15,934247	-0,086038	-2,964243	-0,043401	-227,252655	6,184299	15,934247
09:35:32,53	0,614982	3,561052	-0,073003	-0,842994	-0,165006	-0,509016	-0,085666	-2,960830	-0,042303	5,198631	-0,610188	15,909053	2,319478	-4,397470	-1,114435	-94,781793	-139,441610	30,571413	-0,085666	-2,960830	-0,042303	-227,226524	6,114595	15,909053	-0,085666	-2,960830	-0,042303	-227,226524	6,114595	15,909053
09:35:32,58	0,614943	3,610947	-0,072985	-0,843007	-0,165003	-0,509003	-0,098143	-3,332850	-0,053617	5,106601	-0,578573	18,150416	2,336637	-4,398926	-1,106637	-95,139172	-140,657233	30,771564	-0,105461	-3,348438	-0,045820	-258,166670	7,617880	18,350567	-0,105461	-3,348438	-0,045820	-258,166670	7,617880	18,350567
09:35:32,63	0,614943	3,610947	-0,072985	-0,843007	-0,165003	-0,509003	-0,104514	-3,332253	-0,048134	4,668864	-0,608177	18,194681	2,320354	-4,388649	-1,109710	-94,721602	-139,943347	30,659901	-0,104514	-3,332253	-0,048134	-256,913010	7,596174	18,194681	-0,104514	-3,332253	-0,048134	-256,913010	7,596174	18,194681
09:35:32,68	0,614943	3,610947	-0,072985	-0,843007	-0,165003	-0,509003	-0,104514	-3,332253	-0,048134	4,668864	-0,608177	18,194681	2,321060	-4,391338	-1,104613	-94,531248	-139,618943	30,587435	-0,104514	-3,332253	-0,048134	-256,913010	7,596174	18,194681	-0,104514	-3,332253	-0,048134	-256,913010	7,596174	18,194681
09:35:32,73	0,614943	3,610947	-0,072985	-0,843007	-0,165003	-0,509003	-0,106353	-3,322095	-0,044208	4,717723	-0,723067	18,137611	2,314269	-4,384983	-1,105025	-94,452013	-139,435264	30,558608	-0,106353	-3,322095	-0,044208	-256,066752	7,625607	18,137611	-0,106353	-3,322095	-0,044208	-256,066752	7,625607	18,137611
09:35:32,78	0,614943	3,610947	-0,072985	-0,843007	-0,165003	-0,509003	-0,106353	-3,322095	-0,044208	4,717723	-0,723067	18,137611	2,311615	-4,385019	-1,103061	-94,379233	-139,269623	30,546972	-0,106353	-3,322095	-0,044208	-256,066752	7,625607	18,137611	-0,106353	-3,322095	-0,044208	-256,066752	7,625607	18,137611
09:35:32,83	0,614943	3,610947	-0,072985	-0,843007	-0,165003	-0,509003	-0,104994	-3,319815	-0,042244	4,779003	-0,672229	18,125975	2,310030	-4,381070	-1,103456	-94,333650	-139,128997	30,537025	-0,104994	-3,319815	-0,042244	-255,826492	7,569821	18,125975	-0,104994	-3,319815	-0,042244	-255,826492	7,569821	18,125975
09:35:32,88	0,614943	3,610947	-0,072985	-0,843007	-0,165003	-0,509003	-0,109892	-3,313977	-0,044201	4,715864	-0,950872	18,095048	2,309008	-4,377859	-1,105018	-94,279770	-139,049402	30,516045	-0,109892	-3,313977	-0,044201	-255,431331	7,675632	18,095048	-0,109892	-3,313977	-0,044201	-255,431331	7,675632	18,095048
09:35:32,93	0,614943	3,610947	-0,072985	-0,843007	-0,165003	-0,509003	-0,109892	-3,313977	-0,044201	4,715864	-0,950872	18,095048	2,304526	-4,379890	-1,101495	-94,203892	-138,998930	30,499127	-0,105891	-3,311111	-0,040678	-255,273743	7,610095	18,078130	-0,105891	-3,311111	-0,040678	-255,273743	7,610095	18,078130
09:35:32,98	0,614943	3,610947	-0,072985	-0,843007	-0,165003	-0,509003	-0,108157	-3,312050	-0,045686	4,833733	-0,833547	18,109377	2,299306	-4,379649	-1,103061	-94,197578	-138,900631	30,492607	-0,108157	-3,312050	-0,045686	-255,162162	7,656757	18,109377	-0,108157	-3,312050	-0,045686	-255,162162	7,656757	18,109377
09:35:33,03	0,614943	3,610947	-0,072985	-0,843007	-0,165003	-0,509003	-0,107667	-3,312446	-0,044528	4,886822	-0,790777	18,074984	2,306570	-4,379020	-1,105346	-94,116020	-138,854623	30,495981	-0,107667	-3,312446	-0,044528	-255,140207	7,661106	18,074984	-0,107667	-3,312446	-0,044528	-255,140207	7,661106	18,074984
09:35:33,08	0,614943	3,610947	-0,072985	-0,843007	-0,165003	-0,509003	-0,111912	-3,308586	-0,040310	4,719797	-1,073485	18,055965	2,305349	-4,373413	-1,101128	-94,152841	-138,794423	30,476962	-0,111912	-3,308586	-0,040310	-255,004179	7,711600	18,055965	-0,111912	-3,308586	-0,040310	-255,004179	7,711600	18,055965
09:35:33,13	0,614943	3,610947	-0,072985	-0,843007	-0,165003	-0,509003	-0,111912	-3,308586	-0,040310	4,719797	-1,073485	18,055965	2,307201	-4,373845	-1,104583	-94,121458	-138,744001	30,509684	-0,111912	-3,308586	-0,040310	-255,004179	7,711600	18,055965	-0,111912	-3,308586	-0,040310	-255,004179	7,711600	18,055965
09:35:33,18	0,614943	3,610947	-0,072985	-0,843007	-0,165003	-0,509003	-0,106347	-3,303840	-0,042594	4,556956	-0,760698	18,081339	2,298457	-4,375860	-1,103411	-94,090613	-138,733443	30,502337	-0,106347	-3,303840	-0,042594	-254,794499	7,587525	18,081339	-0,106347	-3,303840	-0,042594	-254,794499	7,587525	18,081339
09:35:33,23	0,614943	3,610947	-0,072985	-0,843007	-0,165003	-0,509003	-0,106347	-3,303840	-0,042594	4,556956	-0,760698	18,081339	2,300360	-4,376816	-1,107280	-94,021388	-138,744737	30,474734	-0,106347	-3,303840	-0,042594	-254,794499	7,587525	18,081339	-0,106347	-3,303840	-0,042594	-254,794499	7,587525	18,081339
09:35:33,28	0,614943	3,610947	-0,072985	-0,843007	-0,165003	-0,509003	-0,108400	-3,305553	-0,042952	4,762225	-0,891414	18,099887	2,300966	-4,374938	-1,103770	-94,053245	-138,620818	30,520884	-0,108400	-3,305553	-0,042952	-254,723659	7,617983	18,099887	-0,108400	-3,305553	-0,042952	-254,723659	7,617983	18,099887
09:35:33,33	0,614943	3,610947	-0,072985	-0,843007	-0,165003	-0,509003	-0,108400	-3,305553	-0,042952	4,762225	-0,891414	18,099887	2,298537	-4,375870	-1,101530	-94,102277	-138,629729	30,427124	-0,108400	-3,305553	-0,042952	-254,723659	7,617983	18,099887	-0,108400	-3,305553	-0,042952	-254,723659	7,617983	18,099887
09:35:33,38	0,614943	3,610947	-0,072985	-0,843007	-0,165003	-0,509003	-0,106379	-3,303915	-0,040713	4,644832	-0,824307	18,006127	2,296282	-4,373556	-1,104995	-94,052476	-138,590167	30,459012	-0,106379	-3,303915	-0,040713	-254,712493	7,526409	18,006127	-0,106379	-3,303915	-0,040713	-254,712493	7,526409	18,006127
09:35:33,43	0,614943	3,610947	-0,072985	-0,843007	-0,165003	-0,509003	-0,104478	-3,301715	-0,041859	4,602330	-0,744178	18,022876	2,295682	-4,376416	-1,102677	-94,082530	-138,558124	30,443874	-0,104478	-3,301715	-0,041859	-254,582316	7,457343	18,022876	-0,104478	-3,301715	-0,041859	-254,582316	7,457343	18,022876
09:35:33,48	0,614943	3,610947	-0,072985	-0,843007	-0,165003	-0,509003	-0,104478	-3,301715	-0,041859	4,602330	-0,744178	18,022876	2,299969	-4,374597	-1,103778	-93,995200	-138,557271	30,478600	-0,104478	-3,301715	-0,041859	-254,582316	7,457343	18,022876	-0,104478	-3,301715	-0,041859	-254,582316	7,457343	18,022876
09:35:33,53	0,614943	3,610947	-0,072985	-0,843007	-0,165003	-0,509003	-0,112131	-3,304412	-0,040650	4,860763	-1,078523	18,029921	2,294645	-4,374889	-1,104202	-94,019138	-138,527032	30,454884	-0,112131	-3,304412	-0,040650	-254,535573	7,723723	18,029921	-0,112131	-3,304412	-0,040650	-254,535573	7,723723	18,029921
09:35:33,58	0,614943	3,610947	-0,072985	-0,843007	-0,165003	-0,509003	-0,109648	-3,298272	-0,041446	4,534868	-0,986521	18,044718	2,295285	-4,370217	-1,102263	-94,003766	-138,474740	30,465715	-0,109648	-3,298272	-0,041446	-254,379471	7,620878	18,044718	-0,109648	-3,298272	-0,041446	-254,379471	7,620878	18,044718
09:35:33,63	0,614943	3,610947	-0,072985	-0,843007	-0,165003	-0,509003	-0,110620	-3,303894	-0,041444	4,852675	-1,042803	18,021843	2,300640	-4,372186	-1,102261	-93,996018	-138,449798	30,442841	-0,110620	-3,303894	-0,041444	-254,502974	7,640864	18,021843	-0,110620	-3,303894	-0,041444	-254,502974	7,640864	18,021843
09:35:33,68	0,614943	3,610947	-0,072985	-0,843007	-0,165003	-0,509003	-0,105120	-3,298870	-0,044558	4,574557	-0,758691	18,021843	2,293538	-4,374438	-1,105375	-94,006103	-138,463454	30,442841	-0,105120	-3,298870	-0,044558	-254,386706	7,493199	18,021843	-0,105120	-3,298870	-0,044558	-254,386706	7,493199	18,021843
09:35:33,73	0,614943	3,610947	-0,072985	-0,843007	-0,165003	-0,509003	-0,107942	-3,304921	-0,043374	4,952743	-0,873545	17,993756	2,300191	-4,375019	-1,104191	-93,946724	-138,424414	30,414753	-0,107942	-3,304921	-0,043374	-254,483576	7,599892	17,993756	-0,107942	-3,304921	-0,043374	-254,483576	7,599892	17,993756
09:35:33,78	0,614943	3,610947	-0,072985	-0,843007	-0,165003	-0,509003	-0,109493	-3,298531	-0,042626	4,620735	-0,969566	17,998386	2,296089	-4,376416	-1,104952	-93,953370	-138,373388	30,440229	-0,109493	-3,298531	-0,042626	-254,313933	7,625630	17,998386	-0,109493	-3,298531	-0,042626	-254,313933	7,625630	17,998386
09:35:33,83	0,614943	3,610947	-0,072985	-0,843007	-0,165003	-0,509003	-0,108297	-3,306807	-0,043742	5,087348	-0,903771	18,009853	2,302001	-4,375655	-1,104559	-93,938651	-138,386886	30,430850	-0,108297	-3,306807	-0,043742	-254,497017	7,597524	18,009853	-0,108297	-3,306807	-0,043742	-254,497017	7,597524	18,009853
09:35:33,89	0,614943	3,610947	-0,072985	-0,843007	-0,165003	-0,509003	-0,105405	-3,300091	-0,042208	4,671916	-0,801848	18,046264	2,299702	-4,372409	-1,101437	-93,912434	-138,369906	30,453535	-0,105405	-3,300091	-0,042208	-254,385192	7,472443	18,046264	-0,105405	-3,300091	-0,042208	-254,385192	7,472443	18,046264
09:35:33,94	0,614943	3,610947	-0,072985	-0,843007	-0,165003	-0,509003	-0,105201	-3,294928	-0,043380	4,494484	-0,792212	18,034089	2,290166	-4,372397	-1,104197	-93,969037	-138,340659	30,455086	-0,105201	-3,294928	-0,043380	-254,157384	7,466053	18,034089	-0,105201	-3,294928	-0,043380	-254,157384	7,466053	18,034089
09:35:33,99	0,614943	3,610947	-0,072985	-0,843007	-0,165003	-0,509003	-0,105201	-3,294928	-0,043380	4,494484	-0,792212	18,034089	2,298245	-4,379503	-1,106523	-93,994880	-138,542750	30,421565	-0,105201	-3,294928	-0,043380	-254,157384	7,466053	18,034089	-0,105201	-3,294928	-0,043380	-254,157384	7,466053	18,034089
09:35:34,04	0,614943	3,610947	-0,072985	-0,843007	-0,165003	-0,509003	-0,103087	-3,305478	-0,045706	4,855136	-0,603604	18,000568	2,653408	-4,574151	-1,112969	-104,052344	-156,796418	32,815903	-0,103087	-3,305478	-0,045706	-254,624891	7,488689	18,000568	-0,103087	-3,305478	-0,045706	-254,624891	7,488689	18,000568
09:35:34,09	0,614939	3,660994	-0,072995	-0,843011	-0,165005	-0,509018	-0,120673	-3,735480	-0,041188	5,555549	-0,890802	20,557090	2,679431	-4,579274	-1,102006	-104,281482	-157,614269	32,978087	-0,120673	-3,735480	-0,041188	-287,679668	8,582038	20,557090	-0,120673	-3,735480	-0,041188	-287,679668	8,582038	20,557090
09:35:34,14	0,614939	3,660994	-0,072995	-0,843011	-0,165005	-0,509018	-0,120673	-3,735480	-0,041188	5,555549	-0,890802	20,557090	2,658342	-4,569911	-1,102381	-103,942028	-156,817437	32,886657	-0,120673	-3,735480	-0,041188	-287,679668	8,582038	20,557090	-0,120673	-3,735480	-0,041188	-287,679668	8,582038	20,557090
09:35:34,19	0,614939	3,660994	-0,072995	-0,843011	-0,165005	-0,509018	-0,118236	-3,712535	-0,041564	5,222183	-0,868532	20,465660	2,652670	-4,564872	-1,100402	-103,688213	-156,461266	32,821343	-0,118236	-3,712535	-0,041564	-286,211808	8,413025	20,465660	-0,118236	-3,712535	-0,041564	-286,211808	8,413025	20,465660
09:35:34,24	0,614939	3,660994	-0,072995	-0,843011	-0,165005	-0,509018	-0,119765	-3,705103	-0,039584	5,271090	-0,906276	20,400346	2,650331	-4,560905	-1,099165	-103,490156	-156,195365	32,822412	-0,119765	-3,705103	-0,039584	-285,579505	8,495248	20,400346	-0,119765	-3,705103	-0,039584	-285,579505	8,495248	20,400346
09:35:34,29	0,614939	3,660994	-0,072995	-0,843011	-0,165005	-0,509018	-0,120895	-3,693706	-0,041515	5,119503	-0,977251	20,348189	2,643364	-4,558194	-1,102332	-103,478256	-156,073186	32,769186	-0,120895	-3,693706	-0,041515	-284,836414	8,512983	20,348189	-0,120895	-3,693706	-0,041515	-284,836414	8,512983	20,348189
09:35:34,34	0,614939	3,660994	-0,072995	-0,843011	-0,165005	-0,509018	-0,123549	-3,689909	-0,039132	5,126103	-1,074392	20,360307	2,641403	-4,553997	-1,099949	-103,340839	-155,916889	32,781305	-0,123549	-3,689909	-0,039132	-284,531717	8,624167	20,360307	-0,123549	-3,689909	-0,039132	-284,531717	8,624167	20,360307
09:35:34,39	0,614939	3,660994	-0,072995	-0,843011	-0,165005	-0,509018	-0,122795	-3,689103	-0,037984	5,155554	-1,058354	20,327660	2,640328	-4,554247	-1,098801	-103,325203	-155,843514	32,748657	-0,122795	-3,689103	-0,037984	-284,438995	8,581052	20,327660	-0,122795	-3,689103	-0,037984	-284,438995	8,581052	20,327660
09:35:34,44	0,614939	3,660994	-0,072995	-0,843011	-0,165005	-0,509018	-0,122795	-3,689103	-0,037984	5,155554	-1,058354	20,327660	2,639352	-4,554291	-1,100317	-103,257997	-155,753955	32,761273	-0,122795	-3,689103	-0,037984	-284,438995	8,581052	20,327660	-0,122795	-3,689103	-0,037984	-284,438995	8,581052	20,327660
09:35:34,49	0,614939	3,660994	-0,072995	-0,843011	-0,165005	-0,509018	-0,122269	-3,688279	-0,039500	5,223903	-1,017560	20,340275	2,638981	-4,558374	-1,101166	-103,429463	-155,789372	32,747212	-0,122269	-3,688279	-0,039500	-284,306014	8,580525	20,340275	-0,122269	-3,688279	-0,039500	-284,306014	8,580525	20,340275
09:35:34,54	0,614939	3,660994	-0,072995	-0,843011	-0,165005	-0,509018	-0,110961	-4,071599	-0,038917	5,201034	-0,695599	22,632879	2,965663	-4,755744	-1,099734	-113,466155	-172,902932	35,053876	-0,110961	-4,071599	-0,038917	-314,419522	8,014844	22,632879	-0,110961	-4,071599	-0,038917	-314,419522	8,014844	22,632879
09:35:34,59	0,614977	3,710969	-0,072997	-0,843005	-0,165002	-0,509033	-0,110961	-4,071599	-0,038917	5,201034	-0,695599	22,632879	2,973709	-4,749228	-1,091737	-113,578609	-173,583792	35,178490	-0,120628	-4,075310	-0,030919	-315,163711	8,514051	22,757493	-0,120628	-4,075310	-0,030919	-315,163711	8,514051	22,757493
09:35:34,64	0,614977	3,710969	-0,072997	-0,843005	-0,165002	-0,509033	-0,120628	-4,075310	-0,030919	4,748097	-0,955221	22,757493	2,956496	-4,740432	-1,088183	-113,105716	-172,750898	35,051123	-0,119638	-4,056004	-0,027366	-313,694368	8,480912	22,630126	-0,119638	-4,056004	-0,027366	-313,694368	8,480912	22,630126
09:35:34,69	0,614977	3,710969	-0,072997	-0,843005	-0,165002	-0,509033	-0,117255	-4,050710	-0,027729	4,840525	-0,802110	22,561650	2,950719	-4,739848	-1,088547	-112,912078	-172,384789	34,982647	-0,117255	-4,050710	-0,027729	-313,140177	8,402405	22,561650	-0,117255	-4,050710	-0,027729	-313,140177	8,402405	22,561650
09:35:34,74	0,614977	3,710969	-0,072997	-0,843005	-0,165002	-0,509033	-0,117255	-4,050710	-0,027729	4,840525	-0,802110	22,561650	2,951182	-4,735230	-1,086541	-112,756117	-172,183963	34,996712	-0,117255	-4,050710	-0,027729	-313,140177	8,402405	22,561650	-0,117255	-4,050710	-0,027729	-313,140177	8,402405	22,561650
09:35:34,79	0,614977	3,710969	-0,072997	-0,843005	-0,165002	-0,509033	-0,121486	-4,048802	-0,025724	4,993215	-0,987489	22,575715	2,951483	-4,736653	-1,087701	-112,684222	-172,008885	34,953677	-0,121486	-4,048802	-0,025724	-312,837717	8,549191	22,575715	-0,121486	-4,048802	-0,025724	-312,837717	8,549191	22,575715
09:35:34,84	0,614977	3,710969	-0,072997	-0,843005	-0,165002	-0,509033	-0,120404	-4,049773	-0,026884	5,231302	-0,956492	22,532679	2,942273	-4,734149	-1,086154	-112,627775	-171,875954	34,940658	-0,120404	-4,049773	-0,026884	-312,675892	8,495237	22,532679	-0,120404	-4,049773	-0,026884	-312,675892	8,495237	22,532679
09:35:34,89	0,614977	3,710969	-0,072997	-0,843005	-0,165002	-0,509033	-0,117968	-4,040546	-0,025337	4,894823	-0,847410	22,519661	2,943051	-4,735652	-1,085004	-112,595495	-171,752093	34,890209	-0,117968	-4,040546	-0,025337	-312,288021	8,413108	22,519661	-0,117968	-4,040546	-0,025337	-312,288021	8,413108	22,519661
09:35:34,94	0,614977	3,710969	-0,072997	-0,843005	-0,165002	-0,509033	-0,117055	-4,041971	-0,024187	5,092348	-0,833911	22,469212	2,940322	-4,734216	-1,084955	-112,515731	-171,670842	34,920774	-0,116934	-4,038889	-0,024138	-312,010476	8,380171	22,499777	-0,116934	-4,038889	-0,024138	-312,010476	8,380171	22,499777
09:35:34,99	0,614977	3,710969	-0,072997	-0,843005	-0,165002	-0,509033	-0,116934	-4,038889	-0,024138	5,042350	-0,799141	22,499777	2,942234	-4,731755	-1,083423	-112,488043	-171,558938	34,885076	-0,116934	-4,038889	-0,024138	-312,010476	8,380171	22,499777	-0,116934	-4,038889	-0,024138	-312,010476	8,380171	22,499777
09:35:35,04	0,614977	3,710969	-0,072997	-0,843005	-0,165002	-0,509033	-0,120022	-4,039315	-0,022606	5,175239	-0,991682	22,464079	2,936399	-4,728898	-1,083045	-112,475144	-171,500236	34,890854	-0,120022	-4,039315	-0,022606	-311,911000	8,430025	22,464079	-0,120022	-4,039315	-0,022606	-311,911000	8,430025	22,464079
09:35:35,09	0,614977	3,710969	-0,072997	-0,843005	-0,165002	-0,509033	-0,119454	-4,035130	-0,026101	5,078212	-0,945429	22,439006	2,938326	-4,730154	-1,086919	-112,413242	-171,462868	34,860003	-0,119454	-4,035130	-0,026101	-311,679494	8,431731	22,439006	-0,119454	-4,035130	-0,026101	-311,679494	8,431731	22,439006
09:35:35,14	0,614977	3,710969	-0,072997	-0,843005	-0,165002	-0,509033	-0,121046	-4,028790	-0,027660	4,821589	-1,073227	22,471661	2,933632	-4,725605	-1,088477	-112,415701	-171,377115	34,892658	-0,121046	-4,028790	-0,027660	-311,438461	8,428917	22,471661	-0,121046	-4,028790	-0,027660	-311,438461	8,428917	22,471661
09:35:35,19	0,614977	3,710969	-0,072997	-0,843005	-0,165002	-0,509033	-0,121046	-4,028790	-0,027660	4,821589	-1,073227	22,471661	2,930677	-4,726629	-1,086166	-112,437233	-171,354073	34,877013	-0,121046	-4,028790	-0,027660	-311,438461	8,428917	22,471661	-0,121046	-4,028790	-0,027660	-311,438461	8,428917	22,471661
09:35:35,24	0,614977	3,710969	-0,072997	-0,843005	-0,165002	-0,509033	-0,126411	-4,031247	-0,023794	5,039547	-1,393388	22,449487	2,938442	-4,722188	-1,084611	-112,406280	-171,278381	34,870484	-0,126411	-4,031247	-0,023794	-311,413342	8,529868	22,449487	-0,126411	-4,031247	-0,023794	-311,413342	8,529868	22,449487
09:35:35,29	0,614977	3,710969	-0,072997	-0,843005	-0,165002	-0,509033	-0,117575	-4,027618	-0,024550	4,879076	-0,921889	22,443266	2,930881	-4,728025	-1,085367	-112,381728	-171,259966	34,864264	-0,117575	-4,027618	-0,024550	-311,288958	8,307783	22,443266	-0,117575	-4,027618	-0,024550	-311,288958	8,307783	22,443266
09:35:35,34	0,614977	3,710969	-0,072997	-0,843005	-0,165002	-0,509033	-0,117575	-4,027618	-0,024550	4,879076	-0,921889	22,443266	2,935776	-4,723042	-1,083024	-112,331473	-171,135391	34,867897	-0,117575	-4,027618	-0,024550	-311,288958	8,307783	22,443266	-0,117575	-4,027618	-0,024550	-311,288958	8,307783	22,443266
09:35:35,39	0,614977	3,710969	-0,072997	-0,843005	-0,165002	-0,509033	-0,123106	-4,030089	-0,022595	5,131814	-1,217514	22,436771	2,935786	-4,724471	-1,083412	-112,326564	-171,148313	34,857768	-0,123106	-4,030089	-0,022595	-311,230146	8,446281	22,436771	-0,123106	-4,030089	-0,022595	-311,230146	8,446281	22,436771
09:35:35,44	0,614977	3,710969	-0,072997	-0,843005	-0,165002	-0,509033	-0,123789	-4,028428	-0,022614	5,081340	-1,240074	22,403377	2,934689	-4,723049	-1,083432	-112,297399	-171,123718	34,824374	-0,123789	-4,028428	-0,022614	-311,150256	8,477343	22,403377	-0,123789	-4,028428	-0,022614	-311,150256	8,477343	22,403377
09:35:35,49	0,614977	3,710969	-0,072997	-0,843005	-0,165002	-0,509033	-0,123789	-4,028428	-0,022614	5,081340	-1,240074	22,403377	2,934677	-4,722745	-1,086532	-112,302036	-171,101087	34,841611	-0,123789	-4,028428	-0,022614	-311,150256	8,477343	22,403377	-0,123789	-4,028428	-0,022614	-311,150256	8,477343	22,403377
09:35:35,54	0,614977	3,710969	-0,072997	-0,843005	-0,165002	-0,509033	-0,116930	-4,022263	-0,023390	4,816820	-0,911275	22,403870	2,925921	-4,725907	-1,084207	-112,293515	-171,061250	34,824867	-0,116930	-4,022263	-0,023390	-310,930853	8,267708	22,403870	-0,116930	-4,022263	-0,023390	-310,930853	8,267708	22,403870
09:35:35,59	0,614977	3,710969	-0,072997	-0,843005	-0,165002	-0,509033	-0,116930	-4,022263	-0,023390	4,816820	-0,911275	22,403870	2,927770	-4,724919	-1,086129	-112,243738	-171,075790	34,825526	-0,116930	-4,022263	-0,023390	-310,930853	8,267708	22,403870	-0,116930	-4,022263	-0,023390	-310,930853	8,267708	22,403870
09:35:35,64	0,614977	3,710969	-0,072997	-0,843005	-0,165002	-0,509033	-0,118710	-4,023371	-0,025311	4,886691	-0,953488	22,404528	2,927156	-4,720412	-1,085756	-112,251672	-171,050669	34,836438	-0,118710	-4,023371	-0,025311	-310,947897	8,365272	22,404528	-0,118710	-4,023371	-0,025311	-310,947897	8,365272	22,404528
09:35:35,69	0,614977	3,710969	-0,072997	-0,843005	-0,165002	-0,509033	-0,122306	-4,020585	-0,024939	4,759650	-1,159918	22,415441	2,931946	-4,723149	-1,085728	-112,242027	-170,993805	34,843410	-0,122306	-4,020585	-0,024939	-310,856301	8,441139	22,415441	-0,122306	-4,020585	-0,024939	-310,856301	8,441139	22,415441
09:35:35,74	0,614977	3,710969	-0,072997	-0,843005	-0,165002	-0,509033	-0,120317	-4,024522	-0,023400	4,997476	-1,082076	22,372155	2,929570	-4,724103	-1,084217	-112,257286	-171,009164	34,793152	-0,120317	-4,024522	-0,023400	-310,927477	8,362800	22,372155	-0,120317	-4,024522	-0,023400	-310,927477	8,362800	22,372155
09:35:35,79	0,614977	3,710969	-0,072997	-0,843005	-0,165002	-0,509033	-0,120317	-4,024522	-0,023400	4,997476	-1,082076	22,372155	2,931972	-4,722226	-1,086150	-112,243596	-170,958254	34,806202	-0,120317	-4,024522	-0,023400	-310,927477	8,362800	22,372155	-0,120317	-4,024522	-0,023400	-310,927477	8,362800	22,372155
09:35:35,84	0,614977	3,710969	-0,072997	-0,843005	-0,165002	-0,509033	-0,124915	-4,023960	-0,026486	5,026776	-1,326723	22,410354	2,931383	-4,719840	-1,087303	-112,232853	-170,955741	34,831352	-0,124915	-4,023960	-0,026486	-310,854122	8,479096	22,410354	-0,124915	-4,023960	-0,026486	-310,854122	8,479096	22,410354
09:35:35,89	0,614977	3,710969	-0,072997	-0,843005	-0,165002	-0,509033	-0,124915	-4,023960	-0,026486	5,026776	-1,326723	22,410354	2,931534	-4,726136	-1,082608	-112,216426	-170,877441	34,825081	-0,124915	-4,023960	-0,026486	-310,854122	8,479096	22,410354	-0,124915	-4,023960	-0,026486	-310,854122	8,479096	22,410354
09:35:35,94	0,614977	3,710969	-0,072997	-0,843005	-0,165002	-0,509033	-0,122920	-4,019795	-0,022590	4,896696	-1,258231	22,424611	2,930960	-4,722501	-1,086845	-112,177390	-170,900998	34,875395	-0,122920	-4,019795	-0,022590	-310,657177	8,390952	22,424611	-0,122920	-4,019795	-0,022590	-310,657177	8,390952	22,424611
09:35:35,99	0,614977	3,710969	-0,072997	-0,843005	-0,165002	-0,509033	-0,122506	-4,021414	-0,026871	4,984828	-1,225691	22,402837	2,927974	-4,720654	-1,087688	-112,208628	-170,865285	34,823834	-0,122506	-4,021414	-0,026871	-310,696201	8,391001	22,402837	-0,122506	-4,021414	-0,026871	-310,696201	8,391001	22,402837
09:35:36,04	0,614977	3,710969	-0,072997	-0,843005	-0,165002	-0,509033	-0,122276	-4,018049	-0,025752	4,785188	-1,243759	22,377818	2,924944	-4,719169	-1,086569	-112,246919	-170,871613	34,798815	-0,122276	-4,018049	-0,025752	-310,631637	8,354926	22,377818	-0,122276	-4,018049	-0,025752	-310,631637	8,354926	22,377818
09:35:36,09	0,614977	3,710969	-0,072997	-0,843005	-0,165002	-0,509033	-0,119358	-4,017814	-0,023418	4,802841	-1,075925	22,351801	2,923282	-4,721579	-1,084235	-112,218063	-170,853815	34,772798	-0,119358	-4,017814	-0,023418	-310,595583	8,293686	22,351801	-0,119358	-4,017814	-0,023418	-310,595583	8,293686	22,351801
09:35:36,14	0,614977	3,710969	-0,072997	-0,843005	-0,165002	-0,509033	-0,117641	-4,016228	-0,022223	4,761923	-0,955384	22,360436	2,921050	-4,722273	-1,083041	-112,170208	-170,833453	34,781433	-0,117641	-4,016228	-0,022223	-310,511990	8,279451	22,360436	-0,117641	-4,016228	-0,022223	-310,511990	8,279451	22,360436
09:35:36,20	0,614977	3,710969	-0,072997	-0,843005	-0,165002	-0,509033	-0,120572	-4,022090	-0,022946	5,113537	-1,111492	22,406704	2,925203	-4,725166	-1,085322	-112,149652	-170,851804	34,811382	-0,120572	-4,022090	-0,022946	-310,620555	8,353434	22,406704	-0,120572	-4,022090	-0,022946	-310,620555	8,353434	22,406704
09:35:36,25	0,614977	3,710969	-0,072997	-0,843005	-0,165002	-0,509033	-0,119745	-4,023990	-0,023345	5,248839	-1,085478	22,379091	2,928824	-4,724332	-1,084162	-112,146495	-170,750936	34,800088	-0,119745	-4,023990	-0,023345	-310,634351	8,314467	22,379091	-0,119745	-4,023990	-0,023345	-310,634351	8,314467	22,379091
09:35:36,30	0,614977	3,710969	-0,072997	-0,843005	-0,165002	-0,509033	-0,119745	-4,023990	-0,023345	5,248839	-1,085478	22,379091	2,930740	-4,726775	-1,085756	-112,287100	-170,939696	34,815806	-0,119745	-4,023990	-0,023345	-310,634351	8,314467	22,379091	-0,119745	-4,023990	-0,023345	-310,634351	8,314467	22,379091
09:35:36,35	0,614977	3,710969	-0,072997	-0,843005	-0,165002	-0,509033	-0,118588	-4,026871	-0,024938	5,164875	-1,052707	22,394809	3,276399	-4,945246	-1,091352	-123,350317	-188,943058	37,285792	-0,118588	-4,026871	-0,024938	-310,944469	8,256421	22,394809	-0,118588	-4,026871	-0,024938	-310,944469	8,256421	22,394809
09:35:36,40	0,614888	3,761017	-0,072981	-0,843009	-0,165014	-0,509006	-0,103839	-4,460083	-0,022414	5,356297	-0,844731	25,057021	3,298539	-4,956154	-1,083231	-123,938974	-190,003455	37,478018	-0,103839	-4,460083	-0,022414	-344,760230	7,306657	25,057021	-0,103839	-4,460083	-0,022414	-344,760230	7,306657	25,057021
09:35:36,45	0,614888	3,761017	-0,072981	-0,843009	-0,165014	-0,509006	-0,102029	-4,440054	-0,018455	5,343777	-0,748443	24,925715	3,280288	-4,947706	-1,079272	-123,422586	-189,113383	37,346712	-0,102029	-4,440054	-0,018455	-343,200426	7,260861	24,925715	-0,102029	-4,440054	-0,018455	-343,200426	7,260861	24,925715
09:35:36,50	0,614888	3,761017	-0,072981	-0,843009	-0,165014	-0,509006	-0,099265	-4,436375	-0,022337	5,637364	-0,680966	24,833472	3,274592	-4,941155	-1,080029	-123,202299	-188,663288	37,291482	-0,099265	-4,436375	-0,022337	-342,618044	7,111349	24,833472	-0,099265	-4,436375	-0,022337	-342,618044	7,111349	24,833472
09:35:36,55	0,614888	3,761017	-0,072981	-0,843009	-0,165014	-0,509006	-0,105722	-4,427949	-0,018406	5,515030	-0,925940	24,812482	3,271651	-4,938456	-1,079223	-123,009650	-188,427211	37,233479	-0,105722	-4,427949	-0,018406	-342,078935	7,373247	24,812482	-0,105722	-4,427949	-0,018406	-342,078935	7,373247	24,812482
09:35:36,60	0,614888	3,761017	-0,072981	-0,843009	-0,165014	-0,509006	-0,105722	-4,427949	-0,018406	5,515030	-0,925940	24,812482	3,268932	-4,938873	-1,082328	-122,990500	-188,167591	37,233265	-0,105722	-4,427949	-0,018406	-342,078935	7,373247	24,812482	-0,105722	-4,427949	-0,018406	-342,078935	7,373247	24,812482
09:35:36,65	0,614888	3,761017	-0,072981	-0,843009	-0,165014	-0,509006	-0,105792	-4,421236	-0,016790	5,602961	-0,956738	24,807026	3,265872	-4,935039	-1,077608	-122,814688	-188,035160	37,228023	-0,105792	-4,421236	-0,016790	-341,464035	7,347904	24,807026	-0,105792	-4,421236	-0,016790	-341,464035	7,347904	24,807026
09:35:36,70	0,614888	3,761017	-0,072981	-0,843009	-0,165014	-0,509006	-0,100922	-4,415413	-0,018380	5,461477	-0,778139	24,758716	3,258395	-4,936345	-1,079197	-122,798677	-187,858173	37,179713	-0,100922	-4,415413	-0,018380	-341,148461	7,144229	24,758716	-0,100922	-4,415413	-0,018380	-341,148461	7,144229	24,758716
09:35:36,75	0,614888	3,761017	-0,072981	-0,843009	-0,165014	-0,509006	-0,101504	-4,413968	-0,018748	5,500363	-0,789823	24,751380	3,257434	-4,935118	-1,079565	-122,725547	-187,768690	37,172377	-0,101504	-4,413968	-0,018748	-340,996092	7,178248	24,751380	-0,101504	-4,413968	-0,018748	-340,996092	7,178248	24,751380
09:35:36,80	0,614888	3,761017	-0,072981	-0,843009	-0,165014	-0,509006	-0,101504	-4,413968	-0,018748	5,500363	-0,789823	24,751380	3,269272	-4,941211	-1,078857	-123,111685	-188,313058	37,255714	-0,101504	-4,413968	-0,018748	-340,996092	7,178248	24,751380	-0,101504	-4,413968	-0,018748	-340,996092	7,178248	24,751380
09:35:36,85	0,614888	3,761017	-0,072981	-0,843009	-0,165014	-0,509006	-0,102147	-4,427265	-0,018039	5,527350	-0,885465	24,834717	3,592981	-5,127613	-1,078689	-132,669743	-205,070606	39,467383	-0,102147	-4,427265	-0,018039	-342,012991	7,133059	24,834717	-0,102147	-4,427265	-0,018039	-342,012991	7,133059	24,834717
09:35:36,90	0,614968	3,810975	-0,072983	-0,843013	-0,165004	-0,508993	-0,106607	-4,825451	-0,011503	5,817051	-0,649129	27,291696	3,616341	-5,136441	-1,072320	-132,914162	-206,227924	39,712693	-0,106607	-4,825451	-0,011503	-372,980875	7,719486	27,291696	-0,106607	-4,825451	-0,011503	-372,980875	7,719486	27,291696
09:35:36,95	0,614968	3,810975	-0,072983	-0,843013	-0,165004	-0,508993	-0,103070	-4,798605	-0,006491	5,361243	-0,558044	27,110772	3,591323	-5,126081	-1,067308	-132,524460	-205,367275	39,531769	-0,103070	-4,798605	-0,006491	-371,329256	7,532925	27,110772	-0,103070	-4,798605	-0,006491	-371,329256	7,532925	27,110772
09:35:37,00	0,614968	3,810975	-0,072983	-0,843013	-0,165004	-0,508993	-0,105765	-4,790554	-0,008357	5,442338	-0,674469	27,098358	3,585698	-5,119722	-1,069174	-132,254056	-204,946339	39,519355	-0,105765	-4,790554	-0,008357	-370,616163	7,628048	27,098358	-0,105765	-4,790554	-0,008357	-370,616163	7,628048	27,098358
09:35:37,05	0,614968	3,810975	-0,072983	-0,843013	-0,165004	-0,508993	-0,110982	-4,780588	-0,006807	5,250944	-0,987933	27,081996	3,579675	-5,110221	-1,067624	-132,127146	-204,642187	39,502993	-0,110982	-4,780588	-0,006807	-370,025196	7,724135	27,081996	-0,110982	-4,780588	-0,006807	-370,025196	7,724135	27,081996
09:35:37,10	0,614968	3,810975	-0,072983	-0,843013	-0,165004	-0,508993	-0,110982	-4,780588	-0,006807	5,250944	-0,987933	27,081996	3,578974	-5,110676	-1,069119	-131,983206	-204,416458	39,494930	-0,110982	-4,780588	-0,006807	-370,025196	7,724135	27,081996	-0,110982	-4,780588	-0,006807	-370,025196	7,724135	27,081996
09:35:37,15	0,614968	3,810975	-0,072983	-0,843013	-0,165004	-0,508993	-0,111184	-4,779220	-0,009110	5,592664	-1,018641	27,015649	3,578592	-5,109362	-1,069927	-131,938218	-204,274571	39,436646	-0,111184	-4,779220	-0,009110	-369,576130	7,709303	27,015649	-0,111184	-4,779220	-0,009110	-369,576130	7,709303	27,015649
09:35:37,20	0,614968	3,810975	-0,072983	-0,843013	-0,165004	-0,508993	-0,104989	-4,774219	-0,006781	5,434938	-0,685515	26,970956	3,571164	-5,112226	-1,067599	-131,877534	-204,191456	39,391953	-0,104989	-4,774219	-0,006781	-369,341283	7,556137	26,970956	-0,104989	-4,774219	-0,006781	-369,341283	7,556137	26,970956
09:35:37,25	0,614968	3,810975	-0,072983	-0,843013	-0,165004	-0,508993	-0,107149	-4,771149	-0,005616	5,435503	-0,847195	26,970485	3,569585	-5,108821	-1,066433	-131,840184	-204,028036	39,391482	-0,107149	-4,771149	-0,005616	-369,099731	7,564012	26,970485	-0,107149	-4,771149	-0,005616	-369,099731	7,564012	26,970485
09:35:37,30	0,614968	3,810975	-0,072983	-0,843013	-0,165004	-0,508993	-0,107677	-4,767622	-0,007531	5,352630	-0,869284	26,993017	3,566795	-5,106600	-1,068349	-131,785280	-203,943642	39,414014	-0,107677	-4,767622	-0,007531	-368,905721	7,583347	26,993017	-0,107677	-4,767622	-0,007531	-368,905721	7,583347	26,993017
09:35:37,35	0,614968	3,810975	-0,072983	-0,843013	-0,165004	-0,508993	-0,111848	-4,768064	-0,006395	5,469250	-1,116408	26,957364	3,569262	-5,103209	-1,067212	-131,764636	-203,847412	39,378361	-0,111848	-4,768064	-0,006395	-368,823763	7,663639	26,957364	-0,111848	-4,768064	-0,006395	-368,823763	7,663639	26,957364
09:35:37,40	0,614968	3,810975	-0,072983	-0,843013	-0,165004	-0,508993	-0,113520	-4,766027	-0,004046	5,485903	-1,176473	26,943706	3,568334	-5,100742	-1,064863	-131,680037	-203,754698	39,364703	-0,113520	-4,766027	-0,004046	-368,647182	7,734870	26,943706	-0,113520	-4,766027	-0,004046	-368,647182	7,734870	26,943706
09:35:37,45	0,614968	3,810975	-0,072983	-0,843013	-0,165004	-0,508993	-0,107447	-4,764886	-0,004414	5,488344	-0,882036	26,944466	3,564310	-5,105431	-1,065231	-131,667667	-203,690551	39,365463	-0,107447	-4,764886	-0,004414	-368,555226	7,552574	26,944466	-0,107447	-4,764886	-0,004414	-368,555226	7,552574	26,944466
09:35:37,50	0,614968	3,810975	-0,072983	-0,843013	-0,165004	-0,508993	-0,105112	-4,765682	-0,007519	5,543626	-0,709311	26,906189	3,563832	-5,107851	-1,068336	-131,616281	-203,704157	39,327186	-0,105112	-4,765682	-0,007519	-368,562400	7,542000	26,906189	-0,105112	-4,765682	-0,007519	-368,562400	7,542000	26,906189
09:35:37,55	0,614968	3,810975	-0,072983	-0,843013	-0,165004	-0,508993	-0,107234	-4,763062	-0,004062	5,458020	-0,898020	26,897751	3,562624	-5,104704	-1,064880	-131,658863	-203,621118	39,318748	-0,107234	-4,763062	-0,004062	-368,442352	7,519820	26,897751	-0,107234	-4,763062	-0,004062	-368,442352	7,519820	26,897751
09:35:37,60	0,614968	3,810975	-0,072983	-0,843013	-0,165004	-0,508993	-0,105774	-4,765480	-0,005549	5,641286	-0,764031	26,922603	3,563988	-5,107176	-1,066367	-131,579770	-203,600350	39,343600	-0,105774	-4,765480	-0,005549	-368,448896	7,539265	26,922603	-0,105774	-4,765480	-0,005549	-368,448896	7,539265	26,922603
09:35:37,65	0,614968	3,810975	-0,072983	-0,843013	-0,165004	-0,508993	-0,109250	-4,762190	-0,005176	5,557886	-0,984557	26,925848	3,562876	-5,102522	-1,065994	-131,570403	-203,504509	39,346845	-0,109250	-4,762190	-0,005176	-368,274025	7,591553	26,925848	-0,109250	-4,762190	-0,005176	-368,274025	7,591553	26,925848
09:35:37,70	0,614968	3,810975	-0,072983	-0,843013	-0,165004	-0,508993	-0,103667	-4,762766	-0,003609	5,569114	-0,657532	26,903020	3,560584	-5,107644	-1,064426	-131,547963	-203,539062	39,324017	-0,103667	-4,762766	-0,003609	-368,307983	7,480314	26,903020	-0,103667	-4,762766	-0,003609	-368,307983	7,480314	26,903020
09:35:37,75	0,614968	3,810975	-0,072983	-0,843013	-0,165004	-0,508993	-0,109523	-4,762239	-0,005156	5,628480	-0,958609	26,911900	3,554738	-5,101075	-1,066412	-131,541113	-203,441739	39,313701	-0,109523	-4,762239	-0,005156	-368,207270	7,638957	26,911900	-0,109523	-4,762239	-0,005156	-368,207270	7,638957	26,911900
09:35:37,80	0,614968	3,810975	-0,072983	-0,843013	-0,165004	-0,508993	-0,109523	-4,762239	-0,005156	5,628480	-0,958609	26,911900	3,559579	-5,102951	-1,065984	-131,487478	-203,440077	39,313501	-0,109523	-4,762239	-0,005156	-368,207270	7,638957	26,911900	-0,109523	-4,762239	-0,005156	-368,207270	7,638957	26,911900
09:35:37,85	0,614968	3,810975	-0,072983	-0,843013	-0,165004	-0,508993	-0,107229	-4,759549	-0,005166	5,517829	-0,839870	26,892504	3,559614	-5,099649	-1,066781	-131,489931	-203,359215	39,307408	-0,107229	-4,759549	-0,005166	-368,106783	7,577598	26,892504	-0,107229	-4,759549	-0,005166	-368,106783	7,577598	26,892504
09:35:37,90	0,614968	3,810975	-0,072983	-0,843013	-0,165004	-0,508993	-0,110107	-4,757928	-0,005964	5,502346	-1,032080	26,886411	3,560856	-5,101143	-1,066367	-131,456971	-203,380627	39,310969	-0,110107	-4,757928	-0,005964	-367,995027	7,611309	26,886411	-0,110107	-4,757928	-0,005964	-367,995027	7,611309	26,886411
09:35:37,95	0,614968	3,810975	-0,072983	-0,843013	-0,165004	-0,508993	-0,109433	-4,759751	-0,005549	5,595069	-0,957804	26,889971	3,557911	-5,097886	-1,064836	-131,470602	-203,325392	39,311921	-0,109433	-4,759751	-0,005549	-368,045396	7,632709	26,889971	-0,109433	-4,759751	-0,005549	-368,045396	7,632709	26,889971
09:35:38,00	0,614968	3,810975	-0,072983	-0,843013	-0,165004	-0,508993	-0,110782	-4,755571	-0,004019	5,418745	-1,067351	26,890924	3,559187	-5,100335	-1,064026	-131,442312	-203,294837	39,321663	-0,110782	-4,755571	-0,004019	-367,893615	7,629023	26,890924	-0,110782	-4,755571	-0,004019	-367,893615	7,629023	26,890924
09:35:38,05	0,614968	3,810975	-0,072983	-0,843013	-0,165004	-0,508993	-0,109299	-4,757902	-0,003208	5,580522	-0,981000	26,900666	3,556842	-5,101161	-1,066355	-131,428977	-203,313488	39,316973	-0,109299	-4,757902	-0,003208	-367,914759	7,598940	26,900666	-0,109299	-4,757902	-0,003208	-367,914759	7,598940	26,900666
09:35:38,10	0,614968	3,810975	-0,072983	-0,843013	-0,165004	-0,508993	-0,107411	-4,756283	-0,005538	5,486870	-0,861966	26,895976	3,556262	-5,098424	-1,064834	-131,445064	-203,249362	39,299192	-0,107411	-4,756283	-0,005538	-367,881351	7,569791	26,895976	-0,107411	-4,756283	-0,005538	-367,881351	7,569791	26,895976
09:35:38,15	0,614968	3,810975	-0,072983	-0,843013	-0,165004	-0,508993	-0,109491	-4,754412	-0,004017	5,437087	-1,016146	26,878195	3,550970	-5,098034	-1,067177	-131,443342	-203,225678	39,295657	-0,109491	-4,754412	-0,004017	-367,784287	7,578929	26,878195	-0,109491	-4,754412	-0,004017	-367,784287	7,578929	26,878195
09:35:38,21	0,614968	3,810975	-0,072983	-0,843013	-0,165004	-0,508993	-0,105025	-4,759732	-0,004093	5,731672	-0,726998	26,828220	3,555268	-5,097516	-1,063650	-131,378757	-203,195494	39,289789	-0,105025	-4,759732	-0,004093	-367,907299	7,517454	26,828220	-0,105025	-4,759732	-0,004093	-367,907299	7,517454	26,828220
09:35:38,26	0,614968	3,810975	-0,072983	-0,843013	-0,165004	-0,508993	-0,107474	-4,751616	-0,003636	5,360767	-0,927025	26,859893	3,552831	-5,098772	-1,064453	-131,424175	-203,181630	39,280890	-0,107474	-4,751616	-0,003636	-367,641076	7,509695	26,859893	-0,107474	-4,751616	-0,003636	-367,641076	7,509695	26,859893
09:35:38,31	0,614968	3,810975	-0,072983	-0,843013	-0,165004	-0,508993	-0,107474	-4,751616	-0,003636	5,360767	-0,927025	26,859893	3,562029	-5,106979	-1,065571	-131,454801	-203,447202	39,297976	-0,107474	-4,751616	-0,003636	-367,641076	7,509695	26,859893	-0,107474	-4,751616	-0,003636	-367,641076	7,509695	26,859893
09:35:38,36	0,614968	3,810975	-0,072983	-0,843013	-0,165004	-0,508993	-0,104966	-4,763684	-0,004753	5,743019	-0,690325	26,876979	3,909655	-5,314711	-1,059645	-141,873287	-221,437580	41,761518	-0,104966	-4,763684	-0,004753	-368,206194	7,549486	26,876979	-0,104966	-4,763684	-0,004753	-368,206194	7,549486	26,876979
09:35:38,41	0,614915	3,860996	-0,073004	-0,843008	-0,165021	-0,509023	-0,098877	-5,168603	0,001172	6,009447	-0,401213	29,340521	3,943606	-5,323356	-1,061949	-142,506643	-223,001222	42,063087	-0,098877	-5,168603	0,001172	-399,725907	7,360665	29,340521	-0,098877	-5,168603	0,001172	-399,725907	7,360665	29,340521
09:35:38,46	0,614915	3,860996	-0,073004	-0,843008	-0,165021	-0,509023	-0,108366	-5,202329	-0,001132	6,092348	-0,661311	29,642090	3,915655	-5,311852	-1,056482	-141,908640	-221,936802	41,856864	-0,108366	-5,202329	-0,001132	-402,290467	7,845437	29,642090	-0,108366	-5,202329	-0,001132	-402,290467	7,845437	29,642090
09:35:38,51	0,614915	3,860996	-0,073004	-0,843008	-0,165021	-0,509023	-0,104353	-5,172370	0,004336	5,755320	-0,466962	29,435867	3,912915	-5,303870	-1,058029	-141,693512	-221,448145	41,789591	-0,104353	-5,172370	0,004336	-400,275749	7,724770	29,435867	-0,104353	-5,172370	0,004336	-400,275749	7,724770	29,435867
09:35:38,56	0,614915	3,860996	-0,073004	-0,843008	-0,165021	-0,509023	-0,109896	-5,166006	0,002788	5,955133	-0,813211	29,368594	3,901717	-5,303975	-1,059180	-141,542412	-221,113327	41,739371	-0,109896	-5,166006	0,002788	-399,576343	7,813633	29,368594	-0,109896	-5,166006	0,002788	-399,576343	7,813633	29,368594
09:35:38,61	0,614915	3,860996	-0,073004	-0,843008	-0,165021	-0,509023	-0,104206	-5,156361	0,001637	5,819123	-0,553887	29,318374	3,899297	-5,301539	-1,058337	-141,373848	-220,879762	41,744550	-0,104206	-5,156361	0,001637	-398,955251	7,626297	29,318374	-0,104206	-5,156361	0,001637	-398,955251	7,626297	29,318374
09:35:38,66	0,614915	3,860996	-0,073004	-0,843008	-0,165021	-0,509023	-0,105106	-5,153047	0,002481	5,933335	-0,571459	29,323553	3,896653	-5,296871	-1,054830	-141,290958	-220,701368	41,737824	-0,107827	-5,148423	0,005987	-398,262388	7,734031	29,316827	-0,107827	-5,148423	0,005987	-398,262388	7,734031	29,316827
09:35:38,71	0,614915	3,860996	-0,073004	-0,843008	-0,165021	-0,509023	-0,107827	-5,148423	0,005987	5,888819	-0,730377	29,316827	3,893292	-5,291506	-1,058342	-141,227419	-220,598408	41,718596	-0,107827	-5,148423	0,005987	-398,262388	7,734031	29,316827	-0,107827	-5,148423	0,005987	-398,262388	7,734031	29,316827
09:35:38,76	0,614915	3,860996	-0,073004	-0,843008	-0,165021	-0,509023	-0,105958	-5,139787	0,006736	5,682331	-0,635408	29,238489	3,888239	-5,294171	-1,054081	-141,171586	-220,490166	41,659486	-0,105958	-5,139787	0,006736	-397,790938	7,682278	29,238489	-0,105958	-5,139787	0,006736	-397,790938	7,682278	29,238489
09:35:38,81	0,614915	3,860996	-0,073004	-0,843008	-0,165021	-0,509023	-0,105958	-5,139787	0,006736	5,682331	-0,635408	29,238489	3,892481	-5,295251	-1,050618	-141,334292	-220,666684	41,697575	-0,105958	-5,139787	0,006736	-397,790938	7,682278	29,238489	-0,105958	-5,139787	0,006736	-397,790938	7,682278	29,238489
09:35:38,86	0,614915	3,860996	-0,073004	-0,843008	-0,165021	-0,509023	-0,107143	-5,144001	0,010200	5,667231	-0,749703	29,276578	4,225507	-5,498543	-1,053131	-151,176147	-237,750566	44,017918	-0,107143	-5,144001	0,010200	-398,136829	7,661046	29,276578	-0,107143	-5,144001	0,010200	-398,136829	7,661046	29,276578
09:35:38,91	0,614929	3,911000	-0,072981	-0,843011	-0,164988	-0,509024	-0,097600	-5,534055	0,007687	6,234052	-0,234827	31,596921	4,256136	-5,511146	-1,042977	-151,724126	-239,388719	44,273566	-0,102001	-5,566882	0,017840	-430,751855	7,887924	31,852569	-0,102001	-5,566882	0,017840	-430,751855	7,887924	31,852569
09:35:38,96	0,614929	3,911000	-0,072981	-0,843011	-0,164988	-0,509024	-0,102001	-5,566882	0,017840	6,248400	-0,119118	31,852569	4,239242	-5,500982	-1,044442	-151,149901	-238,384205	44,139431	-0,102001	-5,566882	0,017840	-430,751855	7,887924	31,852569	-0,102001	-5,566882	0,017840	-430,751855	7,887924	31,852569
09:35:39,01	0,614929	3,911000	-0,072981	-0,843011	-0,164988	-0,509024	-0,113165	-5,535742	0,021062	6,300726	-0,715396	31,695024	4,234750	-5,485907	-1,039755	-150,901946	-237,933200	44,116021	-0,113165	-5,535742	0,021062	-428,255040	8,168049	31,695024	-0,113165	-5,535742	0,021062	-428,255040	8,168049	31,695024
09:35:39,06	0,614929	3,911000	-0,072981	-0,843011	-0,164988	-0,509024	-0,113165	-5,535742	0,021062	6,300726	-0,715396	31,695024	4,227728	-5,484339	-1,040124	-150,720545	-237,610491	44,055906	-0,111012	-5,528877	0,020693	-427,702938	8,106748	31,634909	-0,111012	-5,528877	0,020693	-427,702938	8,106748	31,634909
09:35:39,11	0,614929	3,911000	-0,072981	-0,843011	-0,164988	-0,509024	-0,111012	-5,528877	0,020693	6,313912	-0,607717	31,634909	4,221159	-5,477821	-1,036239	-150,566927	-237,371630	44,010994	-0,111012	-5,528877	0,020693	-427,702938	8,106748	31,634909	-0,111012	-5,528877	0,020693	-427,702938	8,106748	31,634909
09:35:39,16	0,614929	3,911000	-0,072981	-0,843011	-0,164988	-0,509024	-0,110383	-5,519226	0,024993	6,268199	-0,601817	31,584265	4,219056	-5,480058	-1,035825	-150,515670	-237,202043	44,005262	-0,110383	-5,519226	0,024993	-426,991010	8,063288	31,584265	-0,110383	-5,519226	0,024993	-426,991010	8,063288	31,584265
09:35:39,21	0,614929	3,911000	-0,072981	-0,843011	-0,164988	-0,509024	-0,112620	-5,513600	0,022290	6,187520	-0,692163	31,565881	4,215302	-5,475308	-1,038527	-150,387256	-237,031548	43,986878	-0,112620	-5,513600	0,022290	-426,630067	8,148523	31,565881	-0,112620	-5,513600	0,022290	-426,630067	8,148523	31,565881
09:35:39,26	0,614929	3,911000	-0,072981	-0,843011	-0,164988	-0,509024	-0,105592	-5,513164	0,021930	6,274652	-0,323200	31,542726	4,211410	-5,481177	-1,038887	-150,329346	-236,938205	43,963723	-0,105592	-5,513164	0,021930	-426,508726	7,965747	31,542726	-0,105592	-5,513164	0,021930	-426,508726	7,965747	31,542726
09:35:39,31	0,614929	3,911000	-0,072981	-0,843011	-0,164988	-0,509024	-0,108100	-5,513304	0,023101	6,405531	-0,462234	31,526190	4,207388	-5,476821	-1,038533	-150,315621	-236,819451	43,942896	-0,108100	-5,513304	0,023101	-426,388858	8,023604	31,526190	-0,108100	-5,513304	0,023101	-426,388858	8,023604	31,526190
09:35:39,36	0,614929	3,911000	-0,072981	-0,843011	-0,164988	-0,509024	-0,105017	-5,514630	0,025068	6,559379	-0,290222	31,506678	4,212392	-5,482407	-1,035749	-150,222402	-236,759180	43,927676	-0,105017	-5,514630	0,025068	-426,339056	7,953626	31,506678	-0,105017	-5,514630	0,025068	-426,339056	7,953626	31,506678
09:35:39,41	0,614929	3,911000	-0,072981	-0,843011	-0,164988	-0,509024	-0,105017	-5,514630	0,025068	6,559379	-0,290222	31,506678	4,207167	-5,476930	-1,038474	-150,192232	-236,680636	43,945984	-0,105017	-5,514630	0,025068	-426,339056	7,953626	31,506678	-0,105017	-5,514630	0,025068	-426,339056	7,953626	31,506678
09:35:39,46	0,614929	3,911000	-0,072981	-0,843011	-0,164988	-0,509024	-0,111937	-5,504859	0,023115	6,269971	-0,654778	31,503985	4,207391	-5,471529	-1,037702	-150,117151	-236,567476	43,924982	-0,111937	-5,504859	0,023115	-425,861497	8,132311	31,503985	-0,111937	-5,504859	0,023115	-425,861497	8,132311	31,503985
09:35:39,51	0,614929	3,911000	-0,072981	-0,843011	-0,164988	-0,509024	-0,111937	-5,504859	0,023115	6,269971	-0,654778	31,503985	4,206317	-5,474732	-1,038859	-150,086497	-236,542636	43,901280	-0,108627	-5,505530	0,021958	-425,842437	8,058706	31,480283	-0,108627	-5,505530	0,021958	-425,842437	8,058706	31,480283
09:35:39,56	0,614929	3,911000	-0,072981	-0,843011	-0,164988	-0,509024	-0,108627	-5,505530	0,021958	6,341695	-0,468495	31,480283	4,202862	-5,476157	-1,038833	-150,082195	-236,448820	43,932488	-0,108627	-5,505530	0,021958	-425,842437	8,058706	31,480283	-0,108627	-5,505530	0,021958	-425,842437	8,058706	31,480283
09:35:39,61	0,614929	3,911000	-0,072981	-0,843011	-0,164988	-0,509024	-0,105665	-5,503251	0,021984	6,306570	-0,357679	31,511490	4,201745	-5,470581	-1,035793	-150,073724	-236,388740	43,870122	-0,105665	-5,503251	0,021984	-425,698637	7,937043	31,511490	-0,105665	-5,503251	0,021984	-425,698637	7,937043	31,511490
09:35:39,66	0,614929	3,911000	-0,072981	-0,843011	-0,164988	-0,509024	-0,109935	-5,499495	0,025025	6,167541	-0,602418	31,449125	4,200722	-5,473318	-1,039241	-150,024507	-236,315273	43,892866	-0,109935	-5,499495	0,025025	-425,542846	8,027492	31,449125	-0,109935	-5,499495	0,025025	-425,542846	8,027492	31,449125
09:35:39,71	0,614929	3,911000	-0,072981	-0,843011	-0,164988	-0,509024	-0,107054	-5,499979	0,021576	6,280903	-0,446695	31,471869	4,198939	-5,469778	-1,038101	-150,025197	-236,317263	43,882642	-0,109228	-5,496665	0,022716	-425,381670	8,015029	31,461645	-0,109228	-5,496665	0,022716	-425,381670	8,015029	31,461645
09:35:39,76	0,614929	3,911000	-0,072981	-0,843011	-0,164988	-0,509024	-0,107580	-5,500643	0,023164	6,425975	-0,439485	31,463012	4,201561	-5,473194	-1,037653	-149,939295	-236,236851	43,884009	-0,107580	-5,500643	0,023164	-425,374505	8,005560	31,463012	-0,107580	-5,500643	0,023164	-425,374505	8,005560	31,463012
09:35:39,81	0,614929	3,911000	-0,072981	-0,843011	-0,164988	-0,509024	-0,107580	-5,500643	0,023164	6,425975	-0,439485	31,463012	4,200345	-5,471791	-1,034981	-149,972448	-236,208915	43,849701	-0,107580	-5,500643	0,023164	-425,374505	8,005560	31,463012	-0,107580	-5,500643	0,023164	-425,374505	8,005560	31,463012
09:35:39,86	0,614929	3,911000	-0,072981	-0,843011	-0,164988	-0,509024	-0,108187	-5,498888	0,025836	6,342349	-0,513734	31,428704	4,196291	-5,475151	-1,036127	-149,965387	-236,151331	43,860661	-0,108187	-5,498888	0,025836	-425,320388	7,978968	31,428704	-0,108187	-5,498888	0,025836	-425,320388	7,978968	31,428704
09:35:39,91	0,614929	3,911000	-0,072981	-0,843011	-0,164988	-0,509024	-0,104684	-5,492958	0,023915	6,156656	-0,344494	31,441458	4,193457	-5,471860	-1,036902	-149,922301	-236,096183	43,862455	-0,104684	-5,492958	0,023915	-425,040524	7,873191	31,441458	-0,104684	-5,492958	0,023915	-425,040524	7,873191	31,441458
09:35:39,96	0,614929	3,911000	-0,072981	-0,843011	-0,164988	-0,509024	-0,104684	-5,492958	0,023915	6,156656	-0,344494	31,441458	4,198206	-5,472993	-1,038044	-149,905041	-236,097823	43,868418	-0,104684	-5,492958	0,023915	-425,040524	7,873191	31,441458	-0,104684	-5,492958	0,023915	-425,040524	7,873191	31,441458
09:35:40,01	0,614929	3,911000	-0,072981	-0,843011	-0,164988	-0,509024	-0,106077	-5,497637	0,022773	6,407175	-0,401159	31,447421	4,196526	-5,468568	-1,037685	-149,867840	-236,067506	43,835238	-0,106077	-5,497637	0,022773	-425,157309	7,925870	31,447421	-0,106077	-5,497637	0,022773	-425,157309	7,925870	31,447421
09:35:40,06	0,614929	3,911000	-0,072981	-0,843011	-0,164988	-0,509024	-0,109069	-5,493969	0,023132	6,261333	-0,539705	31,414241	4,197205	-5,469711	-1,037628	-149,845304	-236,001895	43,890318	-0,109069	-5,493969	0,023132	-425,015270	8,022227	31,414241	-0,109069	-5,493969	0,023132	-425,015270	8,022227	31,414241
09:35:40,11	0,614929	3,911000	-0,072981	-0,843011	-0,164988	-0,509024	-0,108419	-5,495129	0,023190	6,389707	-0,519197	31,469321	4,198368	-5,468949	-1,036876	-149,858827	-235,991018	43,866436	-0,108419	-5,495129	0,023190	-424,977903	7,991715	31,469321	-0,108419	-5,495129	0,023190	-424,977903	7,991715	31,469321
09:35:40,16	0,614929	3,911000	-0,072981	-0,843011	-0,164988	-0,509024	-0,109660	-5,495755	0,023941	6,424904	-0,600885	31,445439	4,193790	-5,472449	-1,036865	-149,812246	-235,979478	43,840784	-0,109660	-5,495755	0,023941	-424,991828	8,007455	31,445439	-0,109660	-5,495755	0,023941	-424,991828	8,007455	31,445439
09:35:40,21	0,614929	3,911000	-0,072981	-0,843011	-0,164988	-0,509024	-0,104383	-5,486622	0,026997	6,008112	-0,372842	31,400619	4,187820	-5,468952	-1,033821	-149,869919	-235,917508	43,821616	-0,104383	-5,486622	0,026997	-424,691691	7,821254	31,400619	-0,104383	-5,486622	0,026997	-424,691691	7,821254	31,400619
09:35:40,26	0,614929	3,911000	-0,072981	-0,843011	-0,164988	-0,509024	-0,104383	-5,486622	0,026997	6,008112	-0,372842	31,400619	4,194993	-5,468452	-1,037637	-149,811652	-235,903884	43,868696	-0,104383	-5,486622	0,026997	-424,691691	7,821254	31,400619	-0,104383	-5,486622	0,026997	-424,691691	7,821254	31,400619
09:35:40,31	0,614929	3,911000	-0,072981	-0,843011	-0,164988	-0,509024	-0,105658	-5,489427	0,026252	6,237166	-0,450234	31,418250	4,190886	-5,469251	-1,034565	-149,837945	-235,839896	43,839247	-0,105658	-5,489427	0,026252	-424,682820	7,843914	31,418250	-0,105658	-5,489427	0,026252	-424,682820	7,843914	31,418250
09:35:40,36	0,614929	3,911000	-0,072981	-0,843011	-0,164988	-0,509024	-0,110947	-5,490503	0,022765	6,294015	-0,671943	31,420281	4,194463	-5,465209	-1,038053	-149,791331	-235,865815	43,841278	-0,110947	-5,490503	0,022765	-424,710491	8,037405	31,420281	-0,110947	-5,490503	0,022765	-424,710491	8,037405	31,420281
09:35:40,42	0,614929	3,911000	-0,072981	-0,843011	-0,164988	-0,509024	-0,104745	-5,485164	0,023505	5,989626	-0,380430	31,394037	4,196319	-5,465512	-1,035335	-149,764300	-235,851000	43,815871	-0,104745	-5,485164	0,023505	-424,595748	7,842073	31,394037	-0,104745	-5,485164	0,023505	-424,595748	7,842073	31,394037
09:35:40,47	0,614929	3,911000	-0,072981	-0,843011	-0,164988	-0,509024	-0,104601	-5,488118	0,023522	6,203523	-0,364190	31,380828	4,189224	-5,469512	-1,037295	-149,793827	-235,825624	43,801825	-0,104601	-5,488118	0,023522	-424,613715	7,846970	31,380828	-0,104601	-5,488118	0,023522	-424,613715	7,846970	31,380828
09:35:40,52	0,614929	3,911000	-0,072981	-0,843011	-0,164988	-0,509024	-0,104601	-5,488118	0,023522	6,203523	-0,364190	31,380828	4,197772	-5,468031	-1,036180	-149,900212	-235,904192	43,791730	-0,104601	-5,488118	0,023522	-424,613715	7,846970	31,380828	-0,104601	-5,488118	0,023522	-424,613715	7,846970	31,380828
09:35:40,57	0,614929	3,911000	-0,072981	-0,843011	-0,164988	-0,509024	-0,110158	-5,494780	0,024638	6,428748	-0,705997	31,370733	4,563901	-5,700529	-1,036377	-161,169094	-254,890088	46,460671	-0,110158	-5,494780	0,024638	-424,911510	7,941380	31,370733	-0,110158	-5,494780	0,024638	-424,911510	7,941380	31,370733
09:35:40,62	0,615026	3,961033	-0,072977	-0,843025	-0,165015	-0,509011	-0,091873	-5,928106	0,024440	6,885001	-0,021366	34,039674	4,578217	-5,698255	-1,032693	-161,579099	-256,023927	46,678660	-0,091873	-5,928106	0,024440	-458,471353	7,190643	34,039674	-0,091873	-5,928106	0,024440	-458,471353	7,190643	34,039674
09:35:40,67	0,615026	3,961033	-0,072977	-0,843025	-0,165015	-0,509011	-0,100879	-5,909686	0,028931	5,891336	-0,293947	34,092365	4,552452	-5,683519	-1,031887	-161,017483	-255,018946	46,513362	-0,100879	-5,909686	0,028931	-458,018994	7,625028	34,092365	-0,100879	-5,909686	0,028931	-458,018994	7,625028	34,092365
09:35:40,72	0,615026	3,961033	-0,072977	-0,843025	-0,165015	-0,509011	-0,105315	-5,903709	0,030579	6,207312	-0,454295	34,036445	4,549494	-5,676689	-1,030238	-160,643176	-254,511330	46,457442	-0,105315	-5,903709	0,030579	-457,233850	7,812948	34,036445	-0,105315	-5,903709	0,030579	-457,233850	7,812948	34,036445
09:35:40,77	0,615026	3,961033	-0,072977	-0,843025	-0,165015	-0,509011	-0,105315	-5,903709	0,030579	6,207312	-0,454295	34,036445	4,543075	-5,671232	-1,027159	-160,472375	-254,142799	46,358725	-0,105315	-5,903709	0,030579	-457,233850	7,812948	34,036445	-0,105315	-5,903709	0,030579	-457,233850	7,812948	34,036445
09:35:40,82	0,615026	3,961033	-0,072977	-0,843025	-0,165015	-0,509011	-0,102094	-5,891333	0,033735	6,286634	-0,316463	33,938538	4,537165	-5,673291	-1,027083	-160,307431	-253,870455	46,359536	-0,102094	-5,891333	0,033735	-456,182994	7,697910	33,938538	-0,102094	-5,891333	0,033735	-456,182994	7,697910	33,938538
09:35:40,87	0,615026	3,961033	-0,072977	-0,843025	-0,165015	-0,509011	-0,099986	-5,884657	0,031400	6,099306	-0,226480	33,918879	4,530329	-5,671778	-1,029418	-160,244535	-253,722207	46,339876	-0,099986	-5,884657	0,031400	-455,846241	7,622383	33,918879	-0,099986	-5,884657	0,031400	-455,846241	7,622383	33,918879
09:35:40,92	0,615026	3,961033	-0,072977	-0,843025	-0,165015	-0,509011	-0,099986	-5,884657	0,031400	6,099306	-0,226480	33,918879	4,525339	-5,669113	-1,027120	-160,170631	-253,533256	46,275472	-0,099799	-5,879002	0,033698	-455,495808	7,586966	33,854474	-0,099799	-5,879002	0,033698	-455,495808	7,586966	33,854474
09:35:40,97	0,615026	3,961033	-0,072977	-0,843025	-0,165015	-0,509011	-0,096349	-5,881351	0,034560	6,253850	-0,019052	33,879239	4,522076	-5,667679	-1,026722	-160,090992	-253,397548	46,254181	-0,096349	-5,881351	0,034560	-455,432224	7,544345	33,879239	-0,096349	-5,881351	0,034560	-455,432224	7,544345	33,879239
09:35:41,02	0,615026	3,961033	-0,072977	-0,843025	-0,165015	-0,509011	-0,096349	-5,881351	0,034560	6,253850	-0,019052	33,879239	4,529925	-5,677057	-1,027080	-160,264256	-253,475974	46,331155	-0,096349	-5,881351	0,034560	-455,432224	7,544345	33,879239	-0,096349	-5,881351	0,034560	-455,432224	7,544345	33,879239
09:35:41,07	0,615026	3,961033	-0,072977	-0,843025	-0,165015	-0,509011	-0,095212	-5,886946	0,033737	6,421730	-0,118473	33,910158	4,866827	-5,897931	-1,017502	-171,215143	-271,028029	48,754887	-0,095212	-5,886946	0,033737	-455,703521	7,355700	33,910158	-0,095212	-5,886946	0,033737	-455,703521	7,355700	33,910158
09:35:41,12	0,614985	4,010998	-0,073006	-0,843000	-0,165009	-0,508984	-0,078757	-6,310748	0,041723	6,826381	0,028101	36,500378	4,888721	-5,903209	-1,019095	-171,694897	-271,856191	48,921375	-0,078757	-6,310748	0,041723	-488,567320	6,210516	36,500378	-0,078757	-6,310748	0,041723	-488,567320	6,210516	36,500378
09:35:41,17	0,614985	4,010998	-0,073006	-0,843000	-0,165009	-0,508984	-0,077288	-6,281382	0,050402	6,551290	0,088190	36,429209	4,862555	-5,889798	-1,010415	-171,083037	-270,763827	48,850206	-0,077288	-6,281382	0,050402	-486,537174	6,155293	36,429209	-0,077288	-6,281382	0,050402	-486,537174	6,155293	36,429209
09:35:41,22	0,614985	4,010998	-0,073006	-0,843000	-0,165009	-0,508984	-0,075985	-6,268360	0,050017	6,447695	0,184674	36,299918	4,850626	-5,884416	-1,010801	-170,771404	-270,281514	48,720915	-0,075985	-6,268360	0,050017	-485,618599	6,149488	36,299918	-0,075985	-6,268360	0,050017	-485,618599	6,149488	36,299918
09:35:41,27	0,614985	4,010998	-0,073006	-0,843000	-0,165009	-0,508984	-0,077608	-6,264675	0,051592	6,628256	0,050950	36,265065	4,848246	-5,881167	-1,009225	-170,627994	-269,934518	48,686062	-0,077608	-6,264675	0,051592	-485,148719	6,143211	36,265065	-0,077608	-6,264675	0,051592	-485,148719	6,143211	36,265065
09:35:41,32	0,614985	4,010998	-0,073006	-0,843000	-0,165009	-0,508984	-0,071598	-6,257202	0,049682	6,550469	0,358166	36,227923	4,843581	-5,876218	-1,005713	-170,448168	-269,599745	48,634586	-0,071598	-6,257202	0,049682	-484,639877	5,978590	36,227923	-0,071598	-6,257202	0,049682	-484,639877	5,978590	36,227923
09:35:41,37	0,614985	4,010998	-0,073006	-0,843000	-0,165009	-0,508984	-0,072696	-6,254941	0,052018	6,641017	0,295697	36,187798	4,837361	-5,880554	-1,008800	-170,377803	-269,479789	48,608795	-0,072696	-6,254941	0,052018	-484,371878	6,002342	36,187798	-0,072696	-6,254941	0,052018	-484,371878	6,002342	36,187798
09:35:41,42	0,614985	4,010998	-0,073006	-0,843000	-0,165009	-0,508984	-0,075173	-6,252536	0,052037	6,735580	0,148035	36,179035	4,836516	-5,877206	-1,008780	-170,284302	-269,280158	48,600032	-0,075173	-6,252536	0,052037	-484,088504	6,049150	36,179035	-0,075173	-6,252536	0,052037	-484,088504	6,049150	36,179035
09:35:41,47	0,614985	4,010998	-0,073006	-0,843000	-0,165009	-0,508984	-0,077424	-6,251657	0,051730	6,886211	0,066436	36,221955	4,836881	-5,874817	-1,009087	-170,155440	-269,127858	48,642952	-0,077424	-6,251657	0,051730	-483,868890	6,144246	36,221955	-0,077424	-6,251657	0,051730	-483,868890	6,144246	36,221955
09:35:41,52	0,614985	4,010998	-0,073006	-0,843000	-0,165009	-0,508984	-0,078625	-6,247095	0,053222	6,776679	-0,026394	36,142238	4,833529	-5,871496	-1,007595	-170,117904	-269,002033	48,563235	-0,078625	-6,247095	0,053222	-483,620240	6,145653	36,142238	-0,078625	-6,247095	0,053222	-483,620240	6,145653	36,142238
09:35:41,57	0,614985	4,010998	-0,073006	-0,843000	-0,165009	-0,508984	-0,082157	-6,243862	0,050871	6,713214	-0,213791	36,117569	4,832496	-5,866821	-1,009946	-170,068791	-268,909573	48,538566	-0,082157	-6,243862	0,050871	-483,429947	6,235572	36,117569	-0,082157	-6,243862	0,050871	-483,429947	6,235572	36,117569
09:35:41,62	0,614985	4,010998	-0,073006	-0,843000	-0,165009	-0,508984	-0,071883	-6,245396	0,050924	6,939322	0,321943	36,094490	4,828688	-5,876486	-1,009893	-169,994358	-268,783580	48,515487	-0,071883	-6,245396	0,050924	-483,324273	5,964765	36,094490	-0,071883	-6,245396	0,050924	-483,324273	5,964765	36,094490
09:35:41,67	0,614985	4,010998	-0,073006	-0,843000	-0,165009	-0,508984	-0,075549	-6,243241	0,054004	6,853432	0,086111	36,094959	4,828654	-5,872234	-1,006814	-170,020427	-268,738320	48,515956	-0,075549	-6,243241	0,054004	-483,241008	6,016705	36,094959	-0,075549	-6,243241	0,054004	-483,241008	6,016705	36,094959
09:35:41,72	0,614985	4,010998	-0,073006	-0,843000	-0,165009	-0,508984	-0,079302	-6,237748	0,053238	6,631788	-0,108304	36,131161	4,825774	-5,866237	-1,007579	-169,987787	-268,683264	48,552158	-0,079302	-6,237748	0,053238	-483,031440	6,116896	36,131161	-0,079302	-6,237748	0,053238	-483,031440	6,116896	36,131161
09:35:41,77	0,614985	4,010998	-0,073006	-0,843000	-0,165009	-0,508984	-0,074665	-6,241419	0,051697	6,925443	0,166675	36,065027	4,823046	-5,868131	-1,011454	-169,911784	-268,615011	48,516407	-0,074665	-6,241419	0,051697	-483,025925	6,027843	36,065027	-0,074665	-6,241419	0,051697	-483,025925	6,027843	36,065027
09:35:41,82	0,614985	4,010998	-0,073006	-0,843000	-0,165009	-0,508984	-0,078654	-6,240612	0,055226	6,971724	-0,052308	36,104720	4,827929	-5,868230	-1,005592	-169,872973	-268,528958	48,525717	-0,078654	-6,240612	0,055226	-482,916280	6,121992	36,104720	-0,078654	-6,240612	0,055226	-482,916280	6,121992	36,104720
09:35:41,87	0,614985	4,010998	-0,073006	-0,843000	-0,165009	-0,508984	-0,075605	-6,237118	0,051308	6,879282	0,108587	36,040311	4,823379	-5,869123	-1,009509	-169,826306	-268,452871	48,461308	-0,075605	-6,237118	0,051308	-482,734472	6,043578	36,040311	-0,075605	-6,237118	0,051308	-482,734472	6,043578	36,040311
09:35:41,92	0,614985	4,010998	-0,073006	-0,843000	-0,165009	-0,508984	-0,072754	-6,238134	0,051384	6,944774	0,272896	36,112291	4,822834	-5,872101	-1,009433	-169,806103	-268,449950	48,533288	-0,072754	-6,238134	0,051384	-482,748780	5,984052	36,112291	-0,072754	-6,238134	0,051384	-482,748780	5,984052	36,112291
09:35:41,97	0,614985	4,010998	-0,073006	-0,843000	-0,165009	-0,508984	-0,071114	-6,235106	0,054849	6,840690	0,341074	36,067628	4,819392	-5,872007	-1,005968	-169,794205	-268,395172	48,488625	-0,071114	-6,235106	0,054849	-482,615141	5,923515	36,067628	-0,071114	-6,235106	0,054849	-482,615141	5,923515	36,067628
09:35:42,02	0,614985	4,010998	-0,073006	-0,843000	-0,165009	-0,508984	-0,071114	-6,235106	0,054849	6,840690	0,341074	36,067628	4,820501	-5,864368	-1,007164	-169,810673	-268,371702	48,501290	-0,071114	-6,235106	0,054849	-482,615141	5,923515	36,067628	-0,071114	-6,235106	0,054849	-482,615141	5,923515	36,067628
09:35:42,07	0,614985	4,010998	-0,073006	-0,843000	-0,165009	-0,508984	-0,073453	-6,229115	0,052490	6,634698	0,190851	36,052830	4,822467	-5,867225	-1,007153	-169,767641	-268,262781	48,470329	-0,073453	-6,229115	0,052490	-482,350865	5,956929	36,052830	-0,073453	-6,229115	0,052490	-482,350865	5,956929	36,052830
09:35:42,12	0,614985	4,010998	-0,073006	-0,843000	-0,165009	-0,508984	-0,067796	-6,233252	0,056038	6,894158	0,507820	36,050203	4,816127	-5,873953	-1,004780	-169,724268	-268,262484	48,471200	-0,067796	-6,233252	0,056038	-482,416129	5,829818	36,050203	-0,067796	-6,233252	0,056038	-482,416129	5,829818	36,050203
09:35:42,17	0,614985	4,010998	-0,073006	-0,843000	-0,165009	-0,508984	-0,070430	-6,233772	0,054869	6,946692	0,353308	36,057378	4,817894	-5,871932	-1,005948	-169,726726	-268,231624	48,478375	-0,070430	-6,233772	0,054869	-482,404412	5,882052	36,057378	-0,070430	-6,233772	0,054869	-482,404412	5,882052	36,057378
09:35:42,22	0,614985	4,010998	-0,073006	-0,843000	-0,165009	-0,508984	-0,078018	-6,232871	0,051337	6,971066	-0,046101	36,028904	4,820908	-5,864910	-1,009480	-169,695288	-268,167548	48,449901	-0,078018	-6,232871	0,051337	-482,309332	6,078334	36,028904	-0,078018	-6,232871	0,051337	-482,309332	6,078334	36,028904
09:35:42,27	0,614985	4,010998	-0,073006	-0,843000	-0,165009	-0,508984	-0,078075	-6,233674	0,055626	7,054983	-0,022777	36,016975	4,821632	-5,865262	-1,005191	-169,651442	-268,144148	48,437972	-0,078075	-6,233674	0,055626	-482,288410	6,106107	36,016975	-0,078075	-6,233674	0,055626	-482,288410	6,106107	36,016975
09:35:42,32	0,614985	4,010998	-0,073006	-0,843000	-0,165009	-0,508984	-0,078013	-6,228920	0,055601	6,817682	-0,039157	36,012485	4,815193	-5,870330	-1,005592	-169,657388	-268,118103	48,408176	-0,078013	-6,228920	0,055601	-482,152549	6,084882	36,012485	-0,078013	-6,228920	0,055601	-482,152549	6,084882	36,012485
09:35:42,37	0,614985	4,010998	-0,073006	-0,843000	-0,165009	-0,508984	-0,078997	-6,229113	0,055603	6,883126	-0,105645	36,009499	4,818143	-5,862183	-1,005214	-169,649028	-268,070108	48,430497	-0,078997	-6,229113	0,055603	-482,102209	6,095608	36,009499	-0,078997	-6,229113	0,055603	-482,102209	6,095608	36,009499
09:35:42,42	0,614985	4,010998	-0,073006	-0,843000	-0,165009	-0,508984	-0,078997	-6,229113	0,055603	6,883126	-0,105645	36,009499	4,816947	-5,860093	-1,008296	-169,639755	-268,071441	48,475943	-0,078997	-6,229113	0,055603	-482,102209	6,095608	36,009499	-0,078997	-6,229113	0,055603	-482,102209	6,095608	36,009499
09:35:42,47	0,614985	4,010998	-0,073006	-0,843000	-0,165009	-0,508984	-0,070270	-6,224787	0,053331	6,706558	0,376841	36,042974	4,810033	-5,867579	-1,007486	-169,600029	-268,042576	48,463972	-0,070270	-6,224787	0,053331	-481,939249	5,893005	36,042974	-0,070270	-6,224787	0,053331	-481,939249	5,893005	36,042974
09:35:42,52	0,614985	4,010998	-0,073006	-0,843000	-0,165009	-0,508984	-0,072240	-6,223089	0,055639	6,676842	0,273585	36,009293	4,809548	-5,865023	-1,005178	-169,571421	-267,991436	48,430291	-0,072240	-6,223089	0,055639	-481,835653	5,944425	36,009293	-0,072240	-6,223089	0,055639	-481,835653	5,944425	36,009293
09:35:42,57	0,614985	4,010998	-0,073006	-0,843000	-0,165009	-0,508984	-0,077695	-6,223212	0,054811	6,676140	-0,060206	35,992687	4,812381	-5,860361	-1,006007	-169,618395	-267,972506	48,413685	-0,077695	-6,223212	0,054811	-481,846002	6,038830	35,992687	-0,077695	-6,223212	0,054811	-481,846002	6,038830	35,992687
09:35:42,62	0,614985	4,010998	-0,073006	-0,843000	-0,165009	-0,508984	-0,078780	-6,222726	0,056406	6,676329	-0,059567	36,015292	4,812503	-5,859178	-1,004411	-169,556265	-267,979005	48,436289	-0,078780	-6,222726	0,056406	-481,807700	6,124637	36,015292	-0,078780	-6,222726	0,056406	-481,807700	6,124637	36,015292
09:35:42,67	0,614985	4,010998	-0,073006	-0,843000	-0,165009	-0,508984	-0,075064	-6,221433	0,052890	6,636896	0,077449	36,004029	4,809526	-5,861749	-1,007927	-169,591020	-267,926832	48,425026	-0,075064	-6,221433	0,052890	-481,745628	5,969993	36,004029	-0,075064	-6,221433	0,052890	-481,745628	5,969993	36,004029
09:35:42,73	0,614985	4,010998	-0,073006	-0,843000	-0,165009	-0,508984	-0,075522	-6,228067	0,051762	7,014168	0,064937	36,010609	4,808432	-5,862401	-1,006339	-169,560037	-267,908472	48,448269	-0,075522	-6,228067	0,051762	-481,889088	5,993378	36,010609	-0,075522	-6,228067	0,051762	-481,889088	5,993378	36,010609
09:35:42,78	0,614985	4,010998	-0,073006	-0,843000	-0,165009	-0,508984	-0,073464	-6,219778	0,054058	6,603802	0,172914	35,984361	4,812680	-5,862636	-1,003610	-169,515771	-267,894506	48,423074	-0,073464	-6,219778	0,054058	-481,648757	5,939840	35,984361	-0,073464	-6,219778	0,054058	-481,648757	5,939840	35,984361
09:35:42,83	0,614985	4,010998	-0,073006	-0,843000	-0,165009	-0,508984	-0,071799	-6,228496	0,054055	6,887348	0,203035	36,016148	4,814010	-5,868109	-1,006762	-169,687730	-268,005892	48,437145	-0,071799	-6,228496	0,054055	-482,049619	5,839232	36,016148	-0,071799	-6,228496	0,054055	-482,049619	5,839232	36,016148
09:35:42,88	0,614985	4,010998	-0,073006	-0,843000	-0,165009	-0,508984	-0,055300	-6,637333	0,055581	7,313054	0,626818	38,484708	5,185242	-6,104543	-1,002123	-181,387837	-287,249758	51,133526	-0,055300	-6,637333	0,055581	-513,717565	4,967907	38,484708	-0,055300	-6,637333	0,055581	-513,717565	4,967907	38,484708
09:35:42,93	0,614895	4,060958	-0,072993	-0,843005	-0,165019	-0,509014	-0,055300	-6,637333	0,055581	7,313054	0,626818	38,484708	5,204933	-6,110381	-0,996455	-181,947751	-288,323253	51,353507	-0,057447	-6,688182	0,064362	-517,956632	5,000095	38,932510	-0,057447	-6,688182	0,064362	-517,956632	5,000095	38,932510
09:35:42,98	0,614895	4,060958	-0,072993	-0,843005	-0,165019	-0,509014	-0,060429	-6,660040	0,065132	6,751617	0,284512	38,744618	5,182053	-6,093728	-0,995685	-181,417204	-287,302424	51,165615	-0,060429	-6,660040	0,065132	-516,061551	5,028181	38,744618	-0,060429	-6,660040	0,065132	-516,061551	5,028181	38,744618
09:35:43,03	0,614895	4,060958	-0,072993	-0,843005	-0,165019	-0,509014	-0,061155	-6,645705	0,067132	6,780484	0,264351	38,644466	5,170001	-6,085931	-0,993686	-181,014818	-286,640630	51,065464	-0,061155	-6,645705	0,067132	-514,907331	5,064993	38,644466	-0,061155	-6,645705	0,067132	-514,907331	5,064993	38,644466
09:35:43,08	0,614895	4,060958	-0,072993	-0,843005	-0,165019	-0,509014	-0,063186	-6,644259	0,067585	7,002824	0,160256	38,654839	5,162821	-6,087535	-0,990129	-180,843444	-286,335555	51,044394	-0,063186	-6,644259	0,067585	-514,571484	5,120348	38,654839	-0,063186	-6,644259	0,067585	-514,571484	5,120348	38,654839
09:35:43,13	0,614895	4,060958	-0,072993	-0,843005	-0,165019	-0,509014	-0,063186	-6,644259	0,067585	7,002824	0,160256	38,654839	5,161622	-6,081982	-0,993954	-180,649800	-286,068677	51,044207	-0,063186	-6,644259	0,067585	-514,571484	5,120348	38,654839	-0,063186	-6,644259	0,067585	-514,571484	5,120348	38,654839
09:35:43,18	0,614895	4,060958	-0,072993	-0,843005	-0,165019	-0,509014	-0,054749	-6,634061	0,066449	7,089799	0,588278	38,526656	5,156714	-6,085657	-0,994369	-180,565390	-285,843823	50,947653	-0,054749	-6,634061	0,066449	-513,684014	4,886046	38,526656	-0,054749	-6,634061	0,066449	-513,684014	4,886046	38,526656
09:35:43,23	0,614895	4,060958	-0,072993	-0,843005	-0,165019	-0,509014	-0,053386	-6,629712	0,066096	7,041293	0,639325	38,545294	5,152266	-6,084663	-0,994722	-180,493721	-285,680056	50,966291	-0,053386	-6,629712	0,066096	-513,391095	4,830116	38,545294	-0,053386	-6,629712	0,066096	-513,391095	4,830116	38,545294
09:35:43,28	0,614895	4,060958	-0,072993	-0,843005	-0,165019	-0,509014	-0,053569	-6,625123	0,067610	6,958862	0,604385	38,480397	5,148384	-6,082210	-0,993207	-180,437628	-285,532065	50,901394	-0,053569	-6,625123	0,067610	-513,113269	4,809551	38,480397	-0,053569	-6,625123	0,067610	-513,113269	4,809551	38,480397
09:35:43,33	0,614895	4,060958	-0,072993	-0,843005	-0,165019	-0,509014	-0,053569	-6,625123	0,067610	6,958862	0,604385	38,480397	5,152115	-6,080611	-0,993970	-180,496821	-285,848924	50,956187	-0,053569	-6,625123	0,067610	-513,113269	4,809551	38,480397	-0,053569	-6,625123	0,067610	-513,113269	4,809551	38,480397
09:35:43,38	0,614895	4,060958	-0,072993	-0,843005	-0,165019	-0,509014	-0,056820	-6,627555	0,066847	6,781346	0,542525	38,535189	5,492108	-6,268074	-0,980298	-189,702625	-303,274533	53,291510	-0,056820	-6,627555	0,066847	-513,481734	5,002857	38,535189	-0,056820	-6,627555	0,066847	-513,481734	5,002857	38,535189
09:35:43,43	0,615016	4,110992	-0,072981	-0,843018	-0,165001	-0,509001	-0,064468	-7,015729	0,080519	7,272495	0,885162	40,870513	5,534885	-6,284296	-0,975594	-190,521717	-305,181258	53,657658	-0,064468	-7,015729	0,080519	-543,462269	5,945885	40,870513	-0,064468	-7,015729	0,080519	-543,462269	5,945885	40,870513
09:35:43,48	0,615016	4,110992	-0,072981	-0,843018	-0,165001	-0,509001	-0,062679	-7,060419	0,084386	7,379582	1,194485	41,183887	5,512068	-6,273358	-0,972043	-189,965959	-304,195669	53,499765	-0,069872	-7,035657	0,088774	-544,919734	6,321611	41,078768	-0,069872	-7,035657	0,088774	-544,919734	6,321611	41,078768
09:35:43,53	0,615016	4,110992	-0,072981	-0,843018	-0,165001	-0,509001	-0,069872	-7,035657	0,088774	7,379318	0,836654	41,078768	5,498453	-6,271779	-0,971986	-189,649553	-303,633774	53,420301	-0,069872	-7,035657	0,088774	-544,919734	6,321611	41,078768	-0,069872	-7,035657	0,088774	-544,919734	6,321611	41,078768
09:35:43,58	0,615016	4,110992	-0,072981	-0,843018	-0,165001	-0,509001	-0,064432	-7,023076	0,088831	7,369949	1,112609	40,999304	5,493280	-6,264483	-0,969273	-189,459534	-303,205742	53,348229	-0,068164	-7,014948	0,091544	-543,260437	6,219962	40,927232	-0,068164	-7,014948	0,091544	-543,260437	6,219962	40,927232
09:35:43,63	0,615016	4,110992	-0,072981	-0,843018	-0,165001	-0,509001	-0,068164	-7,014948	0,091544	7,412973	0,869084	40,927232	5,485691	-6,263853	-0,970013	-189,271177	-302,873841	53,302860	-0,068164	-7,014948	0,091544	-543,260437	6,219962	40,927232	-0,068164	-7,014948	0,091544	-543,260437	6,219962	40,927232
09:35:43,68	0,615016	4,110992	-0,072981	-0,843018	-0,165001	-0,509001	-0,064915	-7,008060	0,090804	7,436442	1,035195	40,881863	5,483742	-6,259436	-0,970348	-189,127336	-302,701412	53,317118	-0,064915	-7,008060	0,090804	-542,696307	6,131040	40,881863	-0,064915	-7,008060	0,090804	-542,696307	6,131040	40,881863
09:35:43,73	0,615016	4,110992	-0,072981	-0,843018	-0,165001	-0,509001	-0,060582	-6,996397	0,092766	7,255591	1,226847	40,831176	5,473423	-6,261774	-0,968052	-189,087536	-302,488389	53,252173	-0,060582	-6,996397	0,092766	-541,961603	5,982514	40,831176	-0,060582	-6,996397	0,092766	-541,961603	5,982514	40,831176
09:35:43,78	0,615016	4,110992	-0,072981	-0,843018	-0,165001	-0,509001	-0,065424	-6,992534	0,093166	7,207648	0,990204	40,829916	5,472498	-6,255648	-0,967651	-188,997927	-302,363484	53,250913	-0,065424	-6,992534	0,093166	-541,706236	6,125984	40,829916	-0,065424	-6,992534	0,093166	-541,706236	6,125984	40,829916
09:35:43,83	0,615016	4,110992	-0,072981	-0,843018	-0,165001	-0,509001	-0,068677	-6,993751	0,092036	7,429618	0,864502	40,814517	5,475179	-6,253440	-0,968781	-188,880941	-302,247798	53,235514	-0,068677	-6,993751	0,092036	-541,579810	6,255665	40,814517	-0,068677	-6,993751	0,092036	-541,579810	6,255665	40,814517
09:35:43,88	0,615016	4,110992	-0,072981	-0,843018	-0,165001	-0,509001	-0,068677	-6,993751	0,092036	7,429618	0,864502	40,814517	5,474189	-6,251360	-0,967641	-188,837924	-302,125940	53,189968	-0,068677	-6,993751	0,092036	-541,579810	6,255665	40,814517	-0,068677	-6,993751	0,092036	-541,579810	6,255665	40,814517
09:35:43,93	0,615016	4,110992	-0,072981	-0,843018	-0,165001	-0,509001	-0,067100	-6,989662	0,090886	7,455731	0,928825	40,786489	5,470850	-6,252761	-0,969931	-188,776904	-302,032234	53,207486	-0,067100	-6,989662	0,090886	-541,232769	6,196192	40,786489	-0,067100	-6,989662	0,090886	-541,232769	6,196192	40,786489
09:35:43,98	0,615016	4,110992	-0,072981	-0,843018	-0,165001	-0,509001	-0,067100	-6,989662	0,090886	7,455731	0,928825	40,786489	5,469917	-6,251762	-0,967185	-188,693223	-301,955635	53,197705	-0,067100	-6,989662	0,090886	-541,232769	6,196192	40,786489	-0,067100	-6,989662	0,090886	-541,232769	6,196192	40,786489
09:35:44,03	0,615016	4,110992	-0,072981	-0,843018	-0,165001	-0,509001	-0,063501	-6,982478	0,093996	7,222089	1,096299	40,772400	5,467661	-6,249153	-0,969551	-188,670424	-301,867518	53,158125	-0,063501	-6,982478	0,093996	-540,902435	6,081105	40,772400	-0,063501	-6,982478	0,093996	-540,902435	6,081105	40,772400
09:35:44,08	0,615016	4,110992	-0,072981	-0,843018	-0,165001	-0,509001	-0,063501	-6,982478	0,093996	7,222089	1,096299	40,772400	5,464831	-6,245698	-0,967225	-188,643652	-301,776615	53,159370	-0,063501	-6,982478	0,093996	-540,902435	6,081105	40,772400	-0,063501	-6,982478	0,093996	-540,902435	6,081105	40,772400
09:35:44,13	0,615016	4,110992	-0,072981	-0,843018	-0,165001	-0,509001	-0,070207	-6,980919	0,093592	7,289057	0,754838	40,738372	5,459618	-6,250176	-0,967963	-188,613004	-301,768806	53,177569	-0,070207	-6,980919	0,093592	-540,713062	6,266122	40,738372	-0,070207	-6,980919	0,093592	-540,713062	6,266122	40,738372
09:35:44,18	0,615016	4,110992	-0,072981	-0,843018	-0,165001	-0,509001	-0,068054	-6,978925	0,092435	7,301346	0,827234	40,737226	5,462027	-6,246566	-0,968382	-188,619940	-301,656376	53,158223	-0,068054	-6,978925	0,092435	-540,544231	6,169472	40,737226	-0,068054	-6,978925	0,092435	-540,544231	6,169472	40,737226
09:35:44,23	0,615016	4,110992	-0,072981	-0,843018	-0,165001	-0,509001	-0,063175	-6,981385	0,090584	7,515285	1,159232	40,761708	5,461719	-6,252022	-0,970233	-188,509142	-301,621053	53,182705	-0,063175	-6,981385	0,090584	-540,523446	6,118472	40,761708	-0,063175	-6,981385	0,090584	-540,523446	6,118472	40,761708
09:35:44,28	0,615016	4,110992	-0,072981	-0,843018	-0,165001	-0,509001	-0,063175	-6,981385	0,090584	7,515285	1,159232	40,761708	5,461702	-6,245919	-0,968769	-188,549725	-301,511169	53,123666	-0,063175	-6,981385	0,090584	-540,523446	6,118472	40,761708	-0,063175	-6,981385	0,090584	-540,523446	6,118472	40,761708
09:35:44,33	0,615016	4,110992	-0,072981	-0,843018	-0,165001	-0,509001	-0,068452	-6,978319	0,092049	7,430709	0,794756	40,702669	5,462486	-6,251235	-0,969458	-188,454843	-301,549201	53,150310	-0,068452	-6,978319	0,092049	-540,367318	6,168217	40,702669	-0,068452	-6,978319	0,092049	-540,367318	6,168217	40,702669
09:35:44,38	0,615016	4,110992	-0,072981	-0,843018	-0,165001	-0,509001	-0,061588	-6,973057	0,092861	7,255193	1,195431	40,691740	5,453713	-6,249233	-0,967956	-188,462793	-301,448085	53,112737	-0,061588	-6,973057	0,092861	-540,129783	6,030063	40,691740	-0,061588	-6,973057	0,092861	-540,129783	6,030063	40,691740
09:35:44,43	0,615016	4,110992	-0,072981	-0,843018	-0,165001	-0,509001	-0,061752	-6,975145	0,095970	7,405640	1,203789	40,661495	5,455603	-6,250134	-0,964847	-188,427193	-301,420266	53,082492	-0,061752	-6,975145	0,095970	-540,143212	6,051347	40,661495	-0,061752	-6,975145	0,095970	-540,143212	6,051347	40,661495
09:35:44,48	0,615016	4,110992	-0,072981	-0,843018	-0,165001	-0,509001	-0,064439	-6,970262	0,093646	7,218512	1,056622	40,689038	5,452718	-6,245365	-0,967171	-188,400249	-301,358708	53,110036	-0,064439	-6,970262	0,093646	-539,947032	6,115106	40,689038	-0,064439	-6,970262	0,093646	-539,947032	6,115106	40,689038
09:35:44,53	0,615016	4,110992	-0,072981	-0,843018	-0,165001	-0,509001	-0,070425	-6,976431	0,091719	7,601509	0,745820	40,688512	5,461053	-6,243266	-0,969098	-188,368731	-301,305068	53,109510	-0,070425	-6,976431	0,091719	-540,048297	6,274213	40,688512	-0,070425	-6,976431	0,091719	-540,048297	6,274213	40,688512
09:35:44,58	0,615016	4,110992	-0,072981	-0,843018	-0,165001	-0,509001	-0,068454	-6,969999	0,094007	7,261866	0,800711	40,677590	5,454498	-6,241757	-0,966810	-188,412588	-301,285761	53,098587	-0,068454	-6,969999	0,094007	-539,883072	6,174330	40,677590	-0,068454	-6,969999	0,094007	-539,883072	6,174330	40,677590
09:35:44,63	0,615016	4,110992	-0,072981	-0,843018	-0,165001	-0,509001	-0,067240	-6,973608	0,091346	7,518238	0,893545	40,699414	5,457016	-6,244613	-0,969471	-188,352488	-301,241095	53,120411	-0,067240	-6,973608	0,091346	-539,909965	6,171879	40,699414	-0,067240	-6,973608	0,091346	-539,909965	6,171879	40,699414
09:35:44,68	0,615016	4,110992	-0,072981	-0,843018	-0,165001	-0,509001	-0,064532	-6,967727	0,092484	7,211092	1,051875	40,668158	5,450569	-6,244017	-0,968334	-188,337967	-301,251014	53,089156	-0,064532	-6,967727	0,092484	-539,755445	6,117662	40,668158	-0,064532	-6,967727	0,092484	-539,755445	6,117662	40,668158
09:35:44,74	0,615016	4,110992	-0,072981	-0,843018	-0,165001	-0,509001	-0,064399	-6,973463	0,093704	7,574508	1,096728	40,673192	5,453017	-6,242545	-0,964829	-188,308636	-301,222674	53,083426	-0,064399	-6,973463	0,093704	-539,842358	6,152056	40,673192	-0,064399	-6,973463	0,093704	-539,842358	6,152056	40,673192
09:35:44,79	0,615016	4,110992	-0,072981	-0,843018	-0,165001	-0,509001	-0,061677	-6,968875	0,092897	7,367368	1,180320	40,665216	5,450136	-6,247064	-0,967921	-188,307026	-301,157399	53,086213	-0,061677	-6,968875	0,092897	-539,689342	6,021995	40,665216	-0,061677	-6,968875	0,092897	-539,689342	6,021995	40,665216
09:35:44,84	0,615016	4,110992	-0,072981	-0,843018	-0,165001	-0,509001	-0,061677	-6,968875	0,092897	7,367368	1,180320	40,665216	5,460995	-6,248517	-0,967164	-188,420990	-301,288499	53,098921	-0,061677	-6,968875	0,092897	-539,689342	6,021995	40,665216	-0,061677	-6,968875	0,092897	-539,689342	6,021995	40,665216
09:35:44,89	0,615016	4,110992	-0,072981	-0,843018	-0,165001	-0,509001	-0,065848	-6,979005	0,093653	7,723610	0,930289	40,677924	5,809461	-6,455921	-0,961047	-198,568777	-319,582312	55,562150	-0,065848	-6,979005	0,093653	-540,128305	6,099377	40,677924	-0,065848	-6,979005	0,093653	-540,128305	6,099377	40,677924
09:35:44,94	0,614968	4,161060	-0,072997	-0,843013	-0,165004	-0,509045	-0,060464	-7,384488	0,099771	7,891936	1,568944	43,141153	5,861836	-6,475994	-0,952283	-199,883355	-322,360100	55,984050	-0,060464	-7,384488	0,099771	-571,790398	6,315361	43,141153	-0,060464	-7,384488	0,099771	-571,790398	6,315361	43,141153
09:35:44,99	0,614968	4,161060	-0,072997	-0,843013	-0,165004	-0,509045	-0,069268	-7,439883	0,108534	7,709515	1,361574	43,563053	5,838727	-6,466383	-0,948643	-199,209408	-321,313402	55,865360	-0,066037	-7,415064	0,112174	-574,420137	6,773783	43,444362	-0,066037	-7,415064	0,112174	-574,420137	6,773783	43,444362
09:35:45,04	0,614968	4,161060	-0,072997	-0,843013	-0,165004	-0,509045	-0,067810	-7,407111	0,109499	7,877983	1,500514	43,358173	5,832726	-6,460871	-0,951318	-198,892364	-320,769941	55,779170	-0,067810	-7,407111	0,109499	-573,580198	6,823620	43,358173	-0,067810	-7,407111	0,109499	-573,580198	6,823620	43,358173
09:35:45,09	0,614968	4,161060	-0,072997	-0,843013	-0,165004	-0,509045	-0,064182	-7,395154	0,113796	7,723008	1,668434	43,297111	5,820556	-6,458034	-0,947021	-198,676944	-320,355311	55,718108	-0,064182	-7,395154	0,113796	-572,796547	6,706712	43,297111	-0,064182	-7,395154	0,113796	-572,796547	6,706712	43,297111
09:35:45,14	0,614968	4,161060	-0,072997	-0,843013	-0,165004	-0,509045	-0,075345	-7,387204	0,114567	7,638543	1,066197	43,282192	5,812925	-6,454280	-0,945804	-198,491225	-320,046173	55,710064	-0,075345	-7,387204	0,114567	-572,256955	6,980786	43,282192	-0,075345	-7,387204	0,114567	-572,256955	6,980786	43,282192
09:35:45,19	0,614968	4,161060	-0,072997	-0,843013	-0,165004	-0,509045	-0,063233	-7,383965	0,115009	7,745641	1,711805	43,226768	5,810392	-6,453261	-0,945809	-198,379870	-319,828852	55,647765	-0,063233	-7,383965	0,115009	-571,895574	6,675618	43,226768	-0,063233	-7,383965	0,115009	-571,895574	6,675618	43,226768
09:35:45,24	0,614968	4,161060	-0,072997	-0,843013	-0,165004	-0,509045	-0,070790	-7,373852	0,116129	7,456918	1,294343	43,184466	5,805412	-6,441661	-0,944688	-198,282526	-319,611221	55,605463	-0,070790	-7,373852	0,116129	-571,390437	6,851358	43,184466	-0,070790	-7,373852	0,116129	-571,390437	6,851358	43,184466
09:35:45,29	0,614968	4,161060	-0,072997	-0,843013	-0,165004	-0,509045	-0,070790	-7,373852	0,116129	7,456918	1,294343	43,184466	5,803861	-6,441925	-0,947364	-198,210790	-319,509302	55,623847	-0,070790	-7,373852	0,116129	-571,390437	6,851358	43,184466	-0,070790	-7,373852	0,116129	-571,390437	6,851358	43,184466
09:35:45,34	0,614968	4,161060	-0,072997	-0,843013	-0,165004	-0,509045	-0,069785	-7,372641	0,113453	7,518071	1,357766	43,202850	5,814787	-6,452960	-0,942821	-198,553782	-319,762783	55,671651	-0,069785	-7,372641	0,113453	-571,234209	6,835893	43,202850	-0,069785	-7,372641	0,113453	-571,234209	6,835893	43,202850
09:35:45,39	0,614968	4,161060	-0,072997	-0,843013	-0,165004	-0,509045	-0,065691	-7,387620	0,117996	7,905988	1,400339	43,250654	6,147151	-6,668053	-0,923235	-208,877387	-337,327217	58,051837	-0,065691	-7,387620	0,117996	-572,022183	6,557110	43,250654	-0,065691	-7,387620	0,117996	-572,022183	6,557110	43,250654
09:35:45,44	0,615005	4,210947	-0,073009	-0,843008	-0,164996	-0,508989	-0,056565	-7,828915	0,137386	8,577276	2,276610	45,996498	6,192397	-6,681512	-0,923431	-209,343946	-339,255282	58,417495	-0,056565	-7,828915	0,137386	-605,992584	6,716958	45,996498	-0,056565	-7,828915	0,137386	-605,992584	6,716958	45,996498
09:35:45,49	0,615005	4,210947	-0,073009	-0,843008	-0,164996	-0,508989	-0,059829	-7,799526	0,142044	8,295083	2,089751	45,768790	6,168577	-6,663991	-0,918773	-208,735771	-338,167591	58,189787	-0,059829	-7,799526	0,142044	-603,967711	6,786293	45,768790	-0,059829	-7,799526	0,142044	-603,967711	6,786293	45,768790
09:35:45,54	0,615005	4,210947	-0,073009	-0,843008	-0,164996	-0,508989	-0,056771	-7,789199	0,141390	8,500288	2,274832	45,730580	6,158104	-6,661476	-0,919427	-208,342095	-337,537864	58,151577	-0,056771	-7,789199	0,141390	-602,951854	6,731329	45,730580	-0,056771	-7,789199	0,141390	-602,951854	6,731329	45,730580
09:35:45,59	0,615005	4,210947	-0,073009	-0,843008	-0,164996	-0,508989	-0,056771	-7,789199	0,141390	8,500288	2,274832	45,730580	6,152174	-6,653928	-0,916349	-208,195617	-337,210962	58,076398	-0,056771	-7,789199	0,141390	-602,951854	6,731329	45,730580	-0,056771	-7,789199	0,141390	-602,951854	6,731329	45,730580
09:35:45,64	0,615005	4,210947	-0,073009	-0,843008	-0,164996	-0,508989	-0,058272	-7,772734	0,144509	8,390712	2,159463	45,619593	6,144596	-6,651943	-0,916308	-208,001109	-336,872616	58,040590	-0,058272	-7,772734	0,144509	-601,768912	6,733781	45,619593	-0,058272	-7,772734	0,144509	-601,768912	6,733781	45,619593
09:35:45,69	0,615005	4,210947	-0,073009	-0,843008	-0,164996	-0,508989	-0,060586	-7,768582	0,143372	8,481596	2,038864	45,593493	6,142157	-6,647863	-0,917446	-207,847917	-336,606810	58,014490	-0,060586	-7,768582	0,143372	-601,352091	6,794886	45,593493	-0,060586	-7,768582	0,143372	-601,352091	6,794886	45,593493
09:35:45,74	0,615005	4,210947	-0,073009	-0,843008	-0,164996	-0,508989	-0,058688	-7,762509	0,144166	8,301007	2,164667	45,579989	6,135949	-6,646470	-0,916652	-207,756827	-336,503276	58,000986	-0,058688	-7,762509	0,144166	-601,055949	6,771714	45,579989	-0,058688	-7,762509	0,144166	-601,055949	6,771714	45,579989
09:35:45,79	0,615005	4,210947	-0,073009	-0,843008	-0,164996	-0,508989	-0,060026	-7,757369	0,144902	8,271212	2,048560	45,508446	6,132166	-6,642742	-0,915915	-207,678422	-336,274319	57,929443	-0,060026	-7,757369	0,144902	-600,682254	6,760569	45,508446	-0,060026	-7,757369	0,144902	-600,682254	6,760569	45,508446
09:35:45,84	0,615005	4,210947	-0,073009	-0,843008	-0,164996	-0,508989	-0,059577	-7,751780	0,143747	8,130013	2,069545	45,502376	6,127101	-6,640335	-0,917070	-207,605721	-336,143727	57,923373	-0,059577	-7,751780	0,143747	-600,384690	6,746349	45,502376	-0,059577	-7,751780	0,143747	-600,384690	6,746349	45,502376
09:35:45,89	0,615005	4,210947	-0,073009	-0,843008	-0,164996	-0,508989	-0,054500	-7,750909	0,143032	8,218867	2,332642	45,528934	6,123809	-6,644297	-0,917785	-207,539456	-336,027120	57,949931	-0,054500	-7,750909	0,143032	-600,227506	6,610887	45,528934	-0,054500	-7,750909	0,143032	-600,227506	6,610887	45,528934
09:35:45,94	0,615005	4,210947	-0,073009	-0,843008	-0,164996	-0,508989	-0,062138	-7,753680	0,146934	8,498060	2,002375	45,491036	6,130028	-6,639068	-0,913883	-207,413964	-335,943575	57,912033	-0,062138	-7,753680	0,146934	-600,165841	6,880201	45,491036	-0,062138	-7,753680	0,146934	-600,165841	6,880201	45,491036
09:35:45,99	0,615005	4,210947	-0,073009	-0,843008	-0,164996	-0,508989	-0,062138	-7,753680	0,146934	8,498060	2,002375	45,491036	6,123602	-6,636838	-0,913147	-207,426798	-335,830329	57,890339	-0,062138	-7,753680	0,146934	-600,165841	6,880201	45,491036	-0,062138	-7,753680	0,146934	-600,165841	6,880201	45,491036
09:35:46,04	0,615005	4,210947	-0,073009	-0,843008	-0,164996	-0,508989	-0,060856	-7,747000	0,147670	8,242344	2,001290	45,469342	6,126191	-6,639212	-0,915828	-207,359159	-335,717632	57,885290	-0,060856	-7,747000	0,147670	-599,897158	6,778496	45,469342	-0,060856	-7,747000	0,147670	-599,897158	6,778496	45,469342
09:35:46,09	0,615005	4,210947	-0,073009	-0,843008	-0,164996	-0,508989	-0,061420	-7,745012	0,145765	8,334356	1,977065	45,469917	6,122162	-6,635356	-0,915053	-207,324713	-335,663667	57,890914	-0,061420	-7,745012	0,145765	-599,649106	6,798506	45,469917	-0,061420	-7,745012	0,145765	-599,649106	6,798506	45,469917
09:35:46,14	0,615005	4,210947	-0,073009	-0,843008	-0,164996	-0,508989	-0,057304	-7,744850	0,147745	8,422828	2,168665	45,485100	6,119963	-6,638839	-0,913073	-207,295683	-335,568515	57,906097	-0,057304	-7,744850	0,147745	-599,547883	6,666995	45,485100	-0,057304	-7,744850	0,147745	-599,547883	6,666995	45,485100
09:35:46,19	0,615005	4,210947	-0,073009	-0,843008	-0,164996	-0,508989	-0,057304	-7,744850	0,147745	8,422828	2,168665	45,485100	6,114191	-6,639600	-0,912709	-207,259249	-335,538898	57,856888	-0,057304	-7,744850	0,147745	-599,547883	6,666995	45,485100	-0,057304	-7,744850	0,147745	-599,547883	6,666995	45,485100
09:35:46,24	0,615005	4,210947	-0,073009	-0,843008	-0,164996	-0,508989	-0,056196	-7,737662	0,147345	8,211640	2,237420	45,444353	6,113185	-6,636205	-0,913472	-207,204743	-335,433298	57,865350	-0,056196	-7,737662	0,147345	-599,194838	6,648785	45,444353	-0,056196	-7,737662	0,147345	-599,194838	6,648785	45,444353
09:35:46,29	0,615005	4,210947	-0,073009	-0,843008	-0,164996	-0,508989	-0,056196	-7,737662	0,147345	8,211640	2,237420	45,444353	6,115642	-6,632606	-0,912714	-207,165803	-335,398714	57,832639	-0,056196	-7,737662	0,147345	-599,194838	6,648785	45,444353	-0,056196	-7,737662	0,147345	-599,194838	6,648785	45,444353
09:35:46,34	0,615005	4,210947	-0,073009	-0,843008	-0,164996	-0,508989	-0,060541	-7,737991	0,148104	8,278140	2,027897	45,411641	6,108652	-6,638296	-0,915429	-207,163655	-335,331112	57,819846	-0,060541	-7,737991	0,148104	-599,154120	6,780365	45,411641	-0,060541	-7,737991	0,148104	-599,154120	6,780365	45,411641
09:35:46,39	0,615005	4,210947	-0,073009	-0,843008	-0,164996	-0,508989	-0,059473	-7,733303	0,147716	8,151074	2,035905	45,419961	6,117109	-6,633010	-0,915014	-207,072110	-335,277625	57,812922	-0,059473	-7,733303	0,147716	-598,913196	6,704526	45,419961	-0,059473	-7,733303	0,147716	-598,913196	6,704526	45,419961
09:35:46,44	0,615005	4,210947	-0,073009	-0,843008	-0,164996	-0,508989	-0,057345	-7,731368	0,148128	8,127633	2,188927	45,405260	6,108308	-6,632063	-0,912689	-207,073345	-335,228238	57,826257	-0,057345	-7,731368	0,148128	-598,784758	6,690503	45,405260	-0,057345	-7,731368	0,148128	-598,784758	6,690503	45,405260
09:35:46,49	0,615005	4,210947	-0,073009	-0,843008	-0,164996	-0,508989	-0,057102	-7,735847	0,148557	8,425873	2,261980	45,385876	6,112065	-6,634513	-0,912260	-206,988356	-335,201846	57,806873	-0,057102	-7,735847	0,148557	-598,838091	6,744464	45,385876	-0,057102	-7,735847	0,148557	-598,838091	6,744464	45,385876
09:35:46,54	0,615005	4,210947	-0,073009	-0,843008	-0,164996	-0,508989	-0,062018	-7,733681	0,147735	8,345071	1,983097	45,359496	6,112648	-6,629172	-0,913082	-206,992555	-335,162691	57,780493	-0,062018	-7,733681	0,147735	-598,748893	6,851543	45,359496	-0,062018	-7,733681	0,147735	-598,748893	6,851543	45,359496
09:35:46,59	0,615005	4,210947	-0,073009	-0,843008	-0,164996	-0,508989	-0,056780	-7,737493	0,144286	8,599494	2,240801	45,376929	6,113330	-6,635615	-0,916532	-206,977191	-335,106664	57,797926	-0,056780	-7,737493	0,144286	-598,793706	6,698010	45,376929	-0,056780	-7,737493	0,144286	-598,793706	6,698010	45,376929
09:35:46,64	0,615005	4,210947	-0,073009	-0,843008	-0,164996	-0,508989	-0,055223	-7,733066	0,145457	8,434527	2,314686	45,382043	6,108012	-6,633514	-0,913450	-206,989966	-335,095902	57,791074	-0,055223	-7,733066	0,145457	-598,611166	6,649662	45,382043	-0,055223	-7,733066	0,145457	-598,611166	6,649662	45,382043
09:35:46,69	0,615005	4,210947	-0,073009	-0,843008	-0,164996	-0,508989	-0,055871	-7,732713	0,148177	8,434692	2,267601	45,386098	6,108736	-6,634011	-0,912640	-206,953021	-335,023891	57,807095	-0,055871	-7,732713	0,148177	-598,583262	6,653473	45,386098	-0,055871	-7,732713	0,148177	-598,583262	6,653473	45,386098
09:35:46,74	0,615005	4,210947	-0,073009	-0,843008	-0,164996	-0,508989	-0,059164	-7,735065	0,148976	8,620120	2,127306	45,382308	6,112420	-6,632336	-0,911841	-206,894675	-334,984711	57,803305	-0,059164	-7,735065	0,148976	-598,582497	6,771677	45,382308	-0,059164	-7,735065	0,148976	-598,582497	6,771677	45,382308
09:35:46,79	0,615005	4,210947	-0,073009	-0,843008	-0,164996	-0,508989	-0,059164	-7,735065	0,148976	8,620120	2,127306	45,382308	6,104168	-6,632601	-0,914206	-206,895592	-334,986741	57,774152	-0,059164	-7,735065	0,148976	-598,582497	6,771677	45,382308	-0,059164	-7,735065	0,148976	-598,582497	6,771677	45,382308
09:35:46,85	0,615005	4,210947	-0,073009	-0,843008	-0,164996	-0,508989	-0,053977	-7,727878	0,146610	8,284194	2,363898	45,354699	6,105930	-6,628386	-0,914210	-206,905214	-334,926757	57,796485	-0,053977	-7,727878	0,146610	-598,354219	6,601127	45,354699	-0,053977	-7,727878	0,146610	-598,354219	6,601127	45,354699
09:35:46,90	0,615005	4,210947	-0,073009	-0,843008	-0,164996	-0,508989	-0,054090	-7,725917	0,146615	8,230984	2,387909	45,340394	6,101960	-6,632156	-0,914202	-206,854226	-334,908131	57,761391	-0,054090	-7,725917	0,146615	-598,253538	6,633947	45,340394	-0,054090	-7,725917	0,146615	-598,253538	6,633947	45,340394
09:35:46,95	0,615005	4,210947	-0,073009	-0,843008	-0,164996	-0,508989	-0,054090	-7,725917	0,146615	8,230984	2,387909	45,340394	6,110970	-6,633772	-0,911553	-207,054495	-334,917716	57,762848	-0,054090	-7,725917	0,146615	-598,253538	6,633947	45,340394	-0,054090	-7,725917	0,146615	-598,253538	6,633947	45,340394
09:35:47,00	0,615005	4,210947	-0,073009	-0,843008	-0,164996	-0,508989	-0,057195	-7,734528	0,149264	8,570277	2,057765	45,341851	6,467987	-6,870298	-0,899938	-218,428947	-353,542215	60,432667	-0,057195	-7,734528	0,149264	-598,590143	6,547605	45,341851	-0,057195	-7,734528	0,149264	-598,590143	6,547605	45,341851
09:35:47,05	0,614956	4,261016	-0,072991	-0,843003	-0,164998	-0,509033	-0,034446	-8,211679	0,168561	9,026101	2,869170	48,352110	6,512821	-6,892049	-0,892256	-219,554294	-355,824903	60,773107	-0,034446	-8,211679	0,168561	-635,590699	5,573209	48,352110	-0,034446	-8,211679	0,168561	-635,590699	5,573209	48,352110
09:35:47,10	0,614956	4,261016	-0,072991	-0,843003	-0,164998	-0,509033	-0,036216	-8,181602	0,170547	8,576056	2,818820	48,193881	6,487658	-6,875478	-0,890271	-218,961248	-354,881013	60,614878	-0,036216	-8,181602	0,170547	-633,679705	5,661740	48,193881	-0,036216	-8,181602	0,170547	-633,679705	5,661740	48,193881
09:35:47,15	0,614956	4,261016	-0,072991	-0,843003	-0,164998	-0,509033	-0,032325	-8,167536	0,172948	8,558122	2,991701	48,134705	6,473531	-6,871815	-0,887869	-218,630016	-354,248397	60,555702	-0,032325	-8,167536	0,172948	-632,593490	5,529176	48,134705	-0,032325	-8,167536	0,172948	-632,593490	5,529176	48,134705
09:35:47,20	0,614956	4,261016	-0,072991	-0,843003	-0,164998	-0,509033	-0,032095	-8,161105	0,174144	8,648922	3,040636	48,054919	6,467847	-6,868799	-0,886674	-218,385383	-353,898638	60,475916	-0,032095	-8,161105	0,174144	-631,997849	5,560061	48,054919	-0,032095	-8,161105	0,174144	-631,997849	5,560061	48,054919
09:35:47,25	0,614956	4,261016	-0,072991	-0,843003	-0,164998	-0,509033	-0,032829	-8,151728	0,171432	8,502478	2,962529	48,030810	6,459505	-6,863468	-0,887849	-218,272226	-353,528643	60,443063	-0,032829	-8,151728	0,171432	-631,408189	5,539582	48,030810	-0,032829	-8,151728	0,171432	-631,408189	5,539582	48,030810
09:35:47,30	0,614956	4,261016	-0,072991	-0,843003	-0,164998	-0,509033	-0,039280	-8,146563	0,174140	8,562049	2,609928	47,975015	6,458845	-6,855305	-0,886677	-218,100121	-353,290432	60,396012	-0,039280	-8,146563	0,174140	-630,943111	5,693420	47,975015	-0,039280	-8,146563	0,174140	-630,943111	5,693420	47,975015
09:35:47,35	0,614956	4,261016	-0,072991	-0,843003	-0,164998	-0,509033	-0,037718	-8,143172	0,174158	8,571301	2,742358	47,924034	6,455128	-6,854962	-0,886660	-217,963001	-353,155346	60,345032	-0,037718	-8,143172	0,174158	-630,667722	5,703233	47,924034	-0,037718	-8,143172	0,174158	-630,667722	5,703233	47,924034
09:35:47,40	0,614956	4,261016	-0,072991	-0,843003	-0,164998	-0,509033	-0,035827	-8,135053	0,175704	8,354856	2,786096	47,908705	6,447151	-6,852540	-0,885114	-217,907404	-352,949861	60,329702	-0,035827	-8,135053	0,175704	-630,246809	5,598527	47,908705	-0,035827	-8,135053	0,175704	-630,246809	5,598527	47,908705
09:35:47,45	0,614956	4,261016	-0,072991	-0,843003	-0,164998	-0,509033	-0,035827	-8,135053	0,175704	8,354856	2,786096	47,908705	6,453362	-6,863774	-0,882058	-218,281218	-353,100554	60,408632	-0,035827	-8,135053	0,175704	-630,246809	5,598527	47,908705	-0,035827	-8,135053	0,175704	-630,246809	5,598527	47,908705
09:35:47,50	0,614956	4,261016	-0,072991	-0,843003	-0,164998	-0,509033	-0,029204	-8,146049	0,178759	8,609246	2,882118	47,987635	6,788550	-7,082253	-0,869510	-228,636593	-370,714370	62,812826	-0,029204	-8,146049	0,178759	-630,855617	5,174626	47,987635	-0,029204	-8,146049	0,178759	-630,855617	5,174626	47,987635
09:35:47,55	0,614980	4,310961	-0,072989	-0,843017	-0,165011	-0,509035	-0,016706	-8,598673	0,201433	9,346474	3,630395	50,787102	6,839097	-7,100910	-0,859384	-229,595644	-372,894442	63,208099	-0,016706	-8,598673	0,201433	-665,649366	4,941791	50,787102	-0,016706	-8,598673	0,201433	-665,649366	4,941791	50,787102
09:35:47,60	0,614980	4,310961	-0,072989	-0,843017	-0,165011	-0,509035	-0,021067	-8,576748	0,204961	9,396322	3,410716	50,583233	6,822290	-7,086171	-0,855856	-228,994525	-371,867471	63,004230	-0,021067	-8,576748	0,204961	-663,878415	5,064459	50,583233	-0,021067	-8,576748	0,204961	-663,878415	5,064459	50,583233
09:35:47,65	0,614980	4,310961	-0,072989	-0,843017	-0,165011	-0,509035	-0,016103	-8,564112	0,204672	9,474957	3,689734	50,519975	6,808865	-7,084151	-0,856145	-228,608547	-371,240751	62,940972	-0,016103	-8,564112	0,204672	-662,807797	4,953828	50,519975	-0,016103	-8,564112	0,204672	-662,807797	4,953828	50,519975
09:35:47,70	0,614980	4,310961	-0,072989	-0,843017	-0,165011	-0,509035	-0,012940	-8,552403	0,204267	9,336166	3,747340	50,454423	6,795467	-7,081683	-0,854984	-228,423385	-370,798213	62,863376	-0,012940	-8,552403	0,204267	-662,027469	4,763122	50,454423	-0,012940	-8,552403	0,204267	-662,027469	4,763122	50,454423
09:35:47,75	0,614980	4,310961	-0,072989	-0,843017	-0,165011	-0,509035	-0,016100	-8,546581	0,205873	9,415884	3,599514	50,437693	6,793681	-7,075389	-0,854944	-228,260581	-370,457274	62,858690	-0,016100	-8,546581	0,205873	-661,490755	4,863350	50,437693	-0,016100	-8,546581	0,205873	-661,490755	4,863350	50,437693
09:35:47,80	0,614980	4,310961	-0,072989	-0,843017	-0,165011	-0,509035	-0,012657	-8,540957	0,205891	9,380870	3,791636	50,388714	6,787089	-7,075558	-0,854926	-228,120514	-370,240843	62,809711	-0,012657	-8,540957	0,205891	-661,084234	4,785195	50,388714	-0,012657	-8,540957	0,205891	-661,084234	4,785195	50,388714
09:35:47,85	0,614980	4,310961	-0,072989	-0,843017	-0,165011	-0,509035	-0,014506	-8,538213	0,204724	9,448027	3,673862	50,356133	6,785638	-7,072585	-0,856093	-228,034309	-370,048346	62,777130	-0,014506	-8,538213	0,204724	-660,801727	4,812619	50,356133	-0,014506	-8,538213	0,204724	-660,801727	4,812619	50,356133
09:35:47,90	0,614980	4,310961	-0,072989	-0,843017	-0,165011	-0,509035	-0,016395	-8,535449	0,203992	9,519819	3,557316	50,381485	6,780669	-7,069412	-0,852562	-227,935485	-369,878736	62,788701	-0,016395	-8,535449	0,203992	-660,512920	4,844321	50,381485	-0,016395	-8,535449	0,203992	-660,512920	4,844321	50,381485
09:35:47,95	0,614980	4,310961	-0,072989	-0,843017	-0,165011	-0,509035	-0,018178	-8,529305	0,205519	9,358183	3,475910	50,325620	6,779758	-7,064951	-0,855299	-227,853691	-369,721452	62,746617	-0,018178	-8,529305	0,205519	-660,192239	4,902889	50,325620	-0,018178	-8,529305	0,205519	-660,192239	4,902889	50,325620
09:35:48,00	0,614980	4,310961	-0,072989	-0,843017	-0,165011	-0,509035	-0,008830	-8,526074	0,206326	9,306668	3,925644	50,326414	6,772287	-7,071431	-0,854491	-227,826954	-369,602410	62,747412	-0,008830	-8,526074	0,206326	-659,990174	4,618800	50,326414	-0,008830	-8,526074	0,206326	-659,990174	4,618800	50,326414
09:35:48,05	0,614980	4,310961	-0,072989	-0,843017	-0,165011	-0,509035	-0,013723	-8,522221	0,203617	9,264923	3,709392	50,312077	6,771396	-7,065267	-0,857200	-227,714573	-369,484108	62,733074	-0,013723	-8,522221	0,203617	-659,729410	4,786633	50,312077	-0,013723	-8,522221	0,203617	-659,729410	4,786633	50,312077
09:35:48,10	0,614980	4,310961	-0,072989	-0,843017	-0,165011	-0,509035	-0,019379	-8,519133	0,205909	9,258762	3,352618	50,282800	6,771550	-7,058825	-0,854908	-227,691639	-369,319066	62,703797	-0,019379	-8,519133	0,205909	-659,493189	4,873857	50,282800	-0,019379	-8,519133	0,205909	-659,493189	4,873857	50,282800
09:35:48,15	0,614980	4,310961	-0,072989	-0,843017	-0,165011	-0,509035	-0,016116	-8,516310	0,207857	9,164138	3,484544	50,292510	6,769397	-7,063667	-0,852922	-227,646099	-369,223861	62,708925	-0,016116	-8,516310	0,207857	-659,366226	4,749637	50,292510	-0,016116	-8,516310	0,207857	-659,366226	4,749637	50,292510
09:35:48,20	0,614980	4,310961	-0,072989	-0,843017	-0,165011	-0,509035	-0,016361	-8,517139	0,205557	9,339227	3,491842	50,281973	6,768314	-7,060441	-0,855260	-227,614880	-369,150739	62,702970	-0,016361	-8,517139	0,205557	-659,256193	4,776205	50,281973	-0,016361	-8,517139	0,205557	-659,256193	4,776205	50,281973
09:35:48,25	0,614980	4,310961	-0,072989	-0,843017	-0,165011	-0,509035	-0,009457	-8,515148	0,211405	9,296040	3,829177	50,278685	6,763138	-7,065424	-0,849412	-227,603460	-369,087617	62,699683	-0,009457	-8,515148	0,211405	-659,143040	4,571579	50,278685	-0,009457	-8,515148	0,211405	-659,143040	4,571579	50,278685
09:35:48,30	0,614980	4,310961	-0,072989	-0,843017	-0,165011	-0,509035	-0,015059	-8,507341	0,209039	8,992906	3,563528	50,248508	6,759177	-7,056670	-0,851778	-227,529848	-369,011386	62,669506	-0,015059	-8,507341	0,209039	-658,833334	4,745656	50,248508	-0,015059	-8,507341	0,209039	-658,833334	4,745656	50,248508
09:35:48,35	0,614980	4,310961	-0,072989	-0,843017	-0,165011	-0,509035	-0,006715	-8,511563	0,208672	9,250108	3,965512	50,229522	6,758662	-7,066007	-0,852145	-227,538651	-368,962851	62,650519	-0,006715	-8,511563	0,208672	-658,907600	4,492655	50,229522	-0,006715	-8,511563	0,208672	-658,907600	4,492655	50,229522
09:35:48,40	0,614980	4,310961	-0,072989	-0,843017	-0,165011	-0,509035	-0,018455	-8,511128	0,209846	9,342253	3,388513	50,237903	6,764155	-7,055622	-0,850971	-227,452268	-368,880179	62,658900	-0,018455	-8,511128	0,209846	-658,781274	4,837235	50,237903	-0,018455	-8,511128	0,209846	-658,781274	4,837235	50,237903
09:35:48,45	0,614980	4,310961	-0,072989	-0,843017	-0,165011	-0,509035	-0,018455	-8,511128	0,209846	9,342253	3,388513	50,237903	6,762411	-7,059210	-0,852904	-227,451715	-368,868868	62,654755	-0,018455	-8,511128	0,209846	-658,781274	4,837235	50,237903	-0,018455	-8,511128	0,209846	-658,781274	4,837235	50,237903
09:35:48,50	0,614980	4,310961	-0,072989	-0,843017	-0,165011	-0,509035	-0,014476	-8,511411	0,207913	9,367053	3,590237	50,233757	6,759691	-7,057953	-0,853289	-227,395703	-368,722820	62,639427	-0,014476	-8,511411	0,207913	-658,778706	4,726619	50,233757	-0,014476	-8,511411	0,207913	-658,778706	4,726619	50,233757
09:35:48,55	0,614980	4,310961	-0,072989	-0,843017	-0,165011	-0,509035	-0,014205	-8,508426	0,207529	9,366347	3,579832	50,218430	6,753872	-7,063235	-0,854831	-227,385816	-368,689680	62,629846	-0,006720	-8,506029	0,205986	-658,447946	4,488562	50,208849	-0,006720	-8,506029	0,205986	-658,447946	4,488562	50,208849
09:35:48,60	0,614980	4,310961	-0,072989	-0,843017	-0,165011	-0,509035	-0,006720	-8,506029	0,205986	9,275309	3,961023	50,208849	6,756913	-7,058377	-0,856009	-227,347097	-368,635131	62,613778	-0,006720	-8,506029	0,205986	-658,447946	4,488562	50,208849	-0,006720	-8,506029	0,205986	-658,447946	4,488562	50,208849
09:35:48,65	0,614980	4,310961	-0,072989	-0,843017	-0,165011	-0,509035	-0,012449	-8,506233	0,204808	9,352537	3,669396	50,192781	6,759308	-7,054125	-0,854474	-227,333528	-368,603763	62,600218	-0,012449	-8,506233	0,204808	-658,386762	4,646625	50,192781	-0,012449	-8,506233	0,204808	-658,386762	4,646625	50,192781
09:35:48,70	0,614980	4,310961	-0,072989	-0,843017	-0,165011	-0,509035	-0,012890	-8,499925	0,205168	9,053130	3,661876	50,168216	6,758892	-7,053564	-0,851722	-227,274472	-368,549198	62,609386	-0,017606	-8,505541	0,209095	-658,257677	4,803227	50,188389	-0,017606	-8,505541	0,209095	-658,257677	4,803227	50,188389
09:35:48,75	0,614980	4,310961	-0,072989	-0,843017	-0,165011	-0,509035	-0,017606	-8,505541	0,209095	9,427257	3,421136	50,188389	6,756011	-7,058005	-0,851320	-227,260589	-368,542238	62,598375	-0,017606	-8,505541	0,209095	-658,257677	4,803227	50,188389	-0,017606	-8,505541	0,209095	-658,257677	4,803227	50,188389
09:35:48,80	0,614980	4,310961	-0,072989	-0,843017	-0,165011	-0,509035	-0,012958	-8,502273	0,207159	9,362335	3,634869	50,176856	6,753738	-7,055955	-0,853658	-227,246198	-368,444292	62,597853	-0,012958	-8,502273	0,207159	-658,066100	4,652086	50,176856	-0,012958	-8,502273	0,207159	-658,066100	4,652086	50,176856
09:35:48,85	0,614980	4,310961	-0,072989	-0,843017	-0,165011	-0,509035	-0,012958	-8,502273	0,207159	9,362335	3,634869	50,176856	6,755096	-7,054185	-0,853244	-227,152928	-368,465946	62,581911	-0,015170	-8,502563	0,207573	-658,045904	4,802312	50,160914	-0,015170	-8,502563	0,207573	-658,045904	4,802312	50,160914
09:35:48,90	0,614980	4,310961	-0,072989	-0,843017	-0,165011	-0,509035	-0,015170	-8,502563	0,207573	9,405299	3,611433	50,160914	6,750271	-7,057383	-0,852867	-227,224280	-368,431586	62,601588	-0,015170	-8,502563	0,207573	-658,045904	4,802312	50,160914	-0,015170	-8,502563	0,207573	-658,045904	4,802312	50,160914
09:35:48,95	0,614980	4,310961	-0,072989	-0,843017	-0,165011	-0,509035	-0,014991	-8,495810	0,211026	9,123173	3,512442	50,167369	6,749158	-7,050964	-0,849791	-227,212239	-368,352015	62,588366	-0,014991	-8,495810	0,211026	-657,797948	4,689223	50,167369	-0,014991	-8,495810	0,211026	-657,797948	4,689223	50,167369
09:35:49,00	0,614980	4,310961	-0,072989	-0,843017	-0,165011	-0,509035	-0,014991	-8,495810	0,211026	9,123173	3,512442	50,167369	6,753365	-7,048936	-0,851737	-227,174972	-368,328564	62,566720	-0,014991	-8,495810	0,211026	-657,797948	4,689223	50,167369	-0,014991	-8,495810	0,211026	-657,797948	4,689223	50,167369
09:35:49,05	0,614980	4,310961	-0,072989	-0,843017	-0,165011	-0,509035	-0,014545	-8,498243	0,209474	9,334481	3,510240	50,146724	6,751042	-7,052566	-0,851343	-227,191803	-368,265883	62,567721	-0,014545	-8,498243	0,209474	-657,777602	4,652048	50,146724	-0,014545	-8,498243	0,209474	-657,777602	4,652048	50,146724
09:35:49,10	0,614980	4,310961	-0,072989	-0,843017	-0,165011	-0,509035	-0,014545	-8,498243	0,209474	9,334481	3,510240	50,146724	6,751740	-7,055903	-0,854035	-227,156359	-368,232754	62,564837	-0,014545	-8,498243	0,209474	-657,777602	4,652048	50,146724	-0,014545	-8,498243	0,209474	-657,777602	4,652048	50,146724
09:35:49,16	0,614980	4,310961	-0,072989	-0,843017	-0,165011	-0,509035	-0,012005	-8,500516	0,206783	9,499105	3,656481	50,143839	6,750130	-7,051850	-0,853607	-227,071283	-368,229094	62,590790	-0,012005	-8,500516	0,206783	-657,791431	4,598855	50,143839	-0,012005	-8,500516	0,206783	-657,791431	4,598855	50,143839
09:35:49,21	0,614980	4,310961	-0,072989	-0,843017	-0,165011	-0,509035	-0,009350	-8,500858	0,207986	9,577915	3,811523	50,153209	6,750709	-7,058373	-0,852831	-227,111128	-368,188385	62,574206	-0,009350	-8,500858	0,207986	-657,739448	4,545485	50,153209	-0,009350	-8,500858	0,207986	-657,739448	4,545485	50,153209
09:35:49,26	0,614980	4,310961	-0,072989	-0,843017	-0,165011	-0,509035	-0,009350	-8,500858	0,207986	9,577915	3,811523	50,153209	6,751791	-7,056419	-0,849758	-227,129829	-368,274813	62,546011	-0,009350	-8,500858	0,207986	-657,739448	4,545485	50,153209	-0,009350	-8,500858	0,207986	-657,739448	4,545485	50,153209
09:35:49,31	0,614980	4,310961	-0,072989	-0,843017	-0,165011	-0,509035	-0,011583	-8,500818	0,211059	9,491652	3,722435	50,125014	7,136870	-7,276891	-0,832591	-237,510780	-388,322402	65,299551	-0,011583	-8,500818	0,211059	-657,822596	4,631673	50,125014	-0,011583	-8,500818	0,211059	-657,822596	4,631673	50,125014
09:35:49,36	0,615009	4,360985	-0,072987	-0,843011	-0,165012	-0,509022	-0,013188	-8,944543	0,228226	10,013138	4,672576	52,878554	7,165338	-7,302146	-0,825427	-238,913277	-390,449124	65,649647	-0,005551	-8,981824	0,235390	-695,664467	5,354232	53,228650	-0,005551	-8,981824	0,235390	-695,664467	5,354232	53,228650
09:35:49,41	0,615009	4,360985	-0,072987	-0,843011	-0,165012	-0,509022	-0,005551	-8,981824	0,235390	9,408695	4,918470	53,228650	7,144665	-7,284279	-0,822744	-238,416134	-389,539431	65,443401	-0,005551	-8,981824	0,235390	-695,664467	5,354232	53,228650	-0,005551	-8,981824	0,235390	-695,664467	5,354232	53,228650
09:35:49,46	0,615009	4,360985	-0,072987	-0,843011	-0,165012	-0,509022	-0,010688	-8,954987	0,238073	9,049583	4,627066	53,022404	7,142282	-7,275926	-0,822251	-238,058081	-388,976135	65,419531	-0,010688	-8,954987	0,238073	-693,916910	5,466041	53,022404	-0,010688	-8,954987	0,238073	-693,916910	5,466041	53,022404
09:35:49,51	0,615009	4,360985	-0,072987	-0,843011	-0,165012	-0,509022	-0,010466	-8,940197	0,240126	9,330887	4,640936	52,917700	7,131745	-7,277076	-0,820691	-237,888913	-388,630912	65,338697	-0,010466	-8,940197	0,240126	-692,474551	5,462485	52,917700	-0,010466	-8,940197	0,240126	-692,474551	5,462485	52,917700
09:35:49,56	0,615009	4,360985	-0,072987	-0,843011	-0,165012	-0,509022	-0,013771	-8,933636	0,240539	9,392331	4,476457	52,868437	7,121811	-7,268186	-0,824579	-237,680125	-388,266318	65,282366	-0,013771	-8,933636	0,240539	-691,898125	5,557470	52,868437	-0,013771	-8,933636	0,240539	-691,898125	5,557470	52,868437
09:35:49,61	0,615009	4,360985	-0,072987	-0,843011	-0,165012	-0,509022	-0,012642	-8,925262	0,238238	9,209415	4,549039	52,859790	7,119899	-7,267724	-0,822579	-237,542930	-388,074167	65,280787	-0,012642	-8,925262	0,238238	-691,423628	5,541408	52,859790	-0,012642	-8,925262	0,238238	-691,423628	5,541408	52,859790
09:35:49,66	0,615009	4,360985	-0,072987	-0,843011	-0,165012	-0,509022	-0,012466	-8,919057	0,240943	9,118591	4,570113	52,789903	7,114438	-7,264774	-0,819874	-237,416683	-387,879367	65,210901	-0,012466	-8,919057	0,240943	-691,027375	5,548683	52,789903	-0,012466	-8,919057	0,240943	-691,027375	5,548683	52,789903
09:35:49,71	0,615009	4,360985	-0,072987	-0,843011	-0,165012	-0,509022	-0,015132	-8,920623	0,237529	9,412977	4,432611	52,841064	7,114089	-7,262995	-0,820649	-237,370074	-387,679054	65,198133	-0,015132	-8,920623	0,237529	-690,855894	5,620435	52,841064	-0,015132	-8,920623	0,237529	-690,855894	5,620435	52,841064
09:35:49,76	0,615009	4,360985	-0,072987	-0,843011	-0,165012	-0,509022	-0,015132	-8,920623	0,237529	9,412977	4,432611	52,841064	7,124052	-7,265646	-0,825647	-237,319240	-387,882874	65,205141	-0,015132	-8,920623	0,237529	-690,855894	5,620435	52,841064	-0,015132	-8,920623	0,237529	-690,855894	5,620435	52,841064
09:35:49,81	0,615009	4,360985	-0,072987	-0,843011	-0,165012	-0,509022	-0,016518	-8,927819	0,235170	9,619899	4,445554	52,784144	7,473001	-7,461675	-0,797282	-246,875653	-405,819755	67,664381	-0,016518	-8,927819	0,235170	-691,213884	5,742201	52,784144	-0,016518	-8,927819	0,235170	-691,213884	5,742201	52,784144
09:35:49,86	0,614967	4,410919	-0,072985	-0,843006	-0,165002	-0,509023	-0,022718	-9,381195	0,274487	10,284412	5,159348	55,609805	7,519787	-7,486964	-0,786330	-247,877390	-408,242523	68,030802	-0,022718	-9,381195	0,274487	-726,139389	6,942708	55,609805	-0,022718	-9,381195	0,274487	-726,139389	6,942708	55,609805
09:35:49,91	0,614967	4,410919	-0,072985	-0,843006	-0,165002	-0,509023	-0,019165	-9,354450	0,274947	10,150702	5,347622	55,431570	7,494849	-7,476669	-0,785870	-247,245818	-407,155669	67,852567	-0,019165	-9,354450	0,274947	-724,173618	6,852090	55,431570	-0,019165	-9,354450	0,274947	-724,173618	6,852090	55,431570
09:35:49,96	0,614967	4,410919	-0,072985	-0,843006	-0,165002	-0,509023	-0,019165	-9,354450	0,274947	10,150702	5,347622	55,431570	7,484013	-7,465766	-0,784993	-246,745807	-406,491424	67,766169	-0,019165	-9,354450	0,274947	-724,173618	6,852090	55,431570	-0,019165	-9,354450	0,274947	-724,173618	6,852090	55,431570
09:35:50,01	0,614967	4,410919	-0,072985	-0,843006	-0,165002	-0,509023	-0,019817	-9,328408	0,275868	10,203647	5,397673	55,274781	7,472622	-7,463083	-0,784950	-246,469534	-405,979044	67,695778	-0,019817	-9,328408	0,275868	-722,076376	6,953344	55,274781	-0,019817	-9,328408	0,275868	-722,076376	6,953344	55,274781
09:35:50,06	0,614967	4,410919	-0,072985	-0,843006	-0,165002	-0,509023	-0,024335	-9,321038	0,275887	10,209160	5,133270	55,250789	7,468498	-7,455486	-0,784931	-246,300698	-405,627647	67,671786	-0,024335	-9,321038	0,275887	-721,492343	7,043580	55,250789	-0,024335	-9,321038	0,275887	-721,492343	7,043580	55,250789
09:35:50,11	0,614967	4,410919	-0,072985	-0,843006	-0,165002	-0,509023	-0,024335	-9,321038	0,275887	10,209160	5,133270	55,250789	7,460839	-7,452162	-0,783322	-246,110915	-405,373612	67,661628	-0,024335	-9,321038	0,275887	-721,492343	7,043580	55,250789	-0,024335	-9,321038	0,275887	-721,492343	7,043580	55,250789
09:35:50,16	0,614967	4,410919	-0,072985	-0,843006	-0,165002	-0,509023	-0,023383	-9,312743	0,277495	10,092715	5,220097	55,240631	7,454892	-7,453560	-0,781392	-245,953407	-405,172780	67,552594	-0,023383	-9,312743	0,277495	-720,957635	7,055699	55,240631	-0,023383	-9,312743	0,277495	-720,957635	7,055699	55,240631
09:35:50,21	0,614967	4,410919	-0,072985	-0,843006	-0,165002	-0,509023	-0,019199	-9,308292	0,279425	10,113908	5,473670	55,131597	7,451684	-7,443459	-0,780997	-245,851879	-404,949950	67,564237	-0,026343	-9,300463	0,279820	-720,135784	7,146622	55,143240	-0,026343	-9,300463	0,279820	-720,135784	7,146622	55,143240
09:35:50,26	0,614967	4,410919	-0,072985	-0,843006	-0,165002	-0,509023	-0,020629	-9,293850	0,277885	9,760885	5,362607	55,122279	7,443100	-7,445101	-0,782932	-245,786221	-404,809808	67,543276	-0,020629	-9,293850	0,277885	-719,806349	6,982004	55,122279	-0,020629	-9,293850	0,277885	-719,806349	6,982004	55,122279
09:35:50,31	0,614967	4,410919	-0,072985	-0,843006	-0,165002	-0,509023	-0,026516	-9,290171	0,278279	9,789322	5,056590	55,103766	7,442857	-7,438163	-0,782538	-245,676261	-404,619520	67,524763	-0,026516	-9,290171	0,278279	-719,489068	7,138083	55,103766	-0,026516	-9,290171	0,278279	-719,489068	7,138083	55,103766
09:35:50,36	0,614967	4,410919	-0,072985	-0,843006	-0,165002	-0,509023	-0,026516	-9,290171	0,278279	9,789322	5,056590	55,103766	7,440138	-7,440642	-0,780972	-245,619886	-404,515391	67,496658	-0,026516	-9,290171	0,278279	-719,489068	7,138083	55,103766	-0,026516	-9,290171	0,278279	-719,489068	7,138083	55,103766
09:35:50,41	0,614967	4,410919	-0,072985	-0,843006	-0,165002	-0,509023	-0,023010	-9,289056	0,279845	9,849717	5,235672	55,075661	7,440509	-7,442370	-0,783663	-245,498184	-404,382520	67,452657	-0,023010	-9,289056	0,279845	-719,341159	7,041924	55,075661	-0,023010	-9,289056	0,279845	-719,341159	7,041924	55,075661
09:35:50,46	0,614967	4,410919	-0,072985	-0,843006	-0,165002	-0,509023	-0,024385	-9,291002	0,276420	10,270216	5,208095	55,050393	7,442511	-7,440424	-0,784397	-245,422187	-404,260850	67,471391	-0,024385	-9,291002	0,276420	-719,073450	7,122314	55,050393	-0,024385	-9,291002	0,276420	-719,073450	7,122314	55,050393
09:35:50,51	0,614967	4,410919	-0,072985	-0,843006	-0,165002	-0,509023	-0,021373	-9,279316	0,277565	9,743860	5,380851	55,030222	7,430885	-7,437190	-0,783252	-245,367560	-404,198494	67,451220	-0,021373	-9,279316	0,277565	-718,682455	7,058624	55,030222	-0,021373	-9,279316	0,277565	-718,682455	7,058624	55,030222
09:35:50,56	0,614967	4,410919	-0,072985	-0,843006	-0,165002	-0,509023	-0,018855	-9,278303	0,278764	9,848106	5,470312	55,043146	7,428749	-7,438864	-0,782053	-245,325015	-404,041855	67,464143	-0,018855	-9,278303	0,278764	-718,498682	6,950424	55,043146	-0,018855	-9,278303	0,278764	-718,498682	6,950424	55,043146
09:35:50,61	0,614967	4,410919	-0,072985	-0,843006	-0,165002	-0,509023	-0,025293	-9,281447	0,281463	10,075999	5,099264	55,026104	7,434690	-7,434861	-0,779354	-245,324232	-403,967915	67,447101	-0,025293	-9,281447	0,281463	-718,517563	7,084729	55,026104	-0,025293	-9,281447	0,281463	-718,517563	7,084729	55,026104
09:35:50,66	0,614967	4,410919	-0,072985	-0,843006	-0,165002	-0,509023	-0,021760	-9,276206	0,279113	9,917445	5,266751	54,985752	7,428385	-7,435299	-0,781704	-245,281276	-403,861143	67,406749	-0,021760	-9,276206	0,279113	-718,264747	6,974942	54,985752	-0,021760	-9,276206	0,279113	-718,264747	6,974942	54,985752
09:35:50,71	0,614967	4,410919	-0,072985	-0,843006	-0,165002	-0,509023	-0,024892	-9,278667	0,278379	10,091348	5,169996	54,996139	7,432083	-7,433818	-0,782438	-245,201069	-403,854412	67,417136	-0,024892	-9,278667	0,278379	-718,284031	7,124028	54,996139	-0,024892	-9,278667	0,278379	-718,284031	7,124028	54,996139
09:35:50,76	0,614967	4,410919	-0,072985	-0,843006	-0,165002	-0,509023	-0,024892	-9,278667	0,278379	10,091348	5,169996	54,996139	7,432600	-7,428724	-0,782643	-245,125994	-403,743407	67,386974	-0,024892	-9,278667	0,278379	-718,284031	7,124028	54,996139	-0,024892	-9,278667	0,278379	-718,284031	7,124028	54,996139
09:35:50,81	0,614967	4,410919	-0,072985	-0,843006	-0,165002	-0,509023	-0,029562	-9,276568	0,278174	10,115863	4,936678	54,965977	7,425465	-7,432942	-0,780076	-245,061678	-403,667128	67,390181	-0,029562	-9,276568	0,278174	-718,094732	7,257295	54,965977	-0,029562	-9,276568	0,278174	-718,094732	7,257295	54,965977
09:35:50,86	0,614967	4,410919	-0,072985	-0,843006	-0,165002	-0,509023	-0,022342	-9,272498	0,280741	10,002436	5,329702	54,969183	7,421372	-7,431793	-0,780897	-245,062104	-403,626090	67,347856	-0,022342	-9,272498	0,280741	-717,888658	7,083512	54,969183	-0,022342	-9,272498	0,280741	-717,888658	7,083512	54,969183
09:35:50,91	0,614967	4,410919	-0,072985	-0,843006	-0,165002	-0,509023	-0,021290	-9,268379	0,279921	9,823597	5,363487	54,926859	7,421431	-7,432340	-0,782045	-245,065323	-403,528756	67,371015	-0,021290	-9,268379	0,279921	-717,744189	7,034761	54,926859	-0,021290	-9,268379	0,279921	-717,744189	7,034761	54,926859
09:35:50,96	0,614967	4,410919	-0,072985	-0,843006	-0,165002	-0,509023	-0,024846	-9,270844	0,282287	10,155625	5,193865	54,906369	7,425285	-7,429946	-0,778530	-244,946934	-403,457203	67,327367	-0,024846	-9,270844	0,282287	-717,605667	7,144296	54,906369	-0,024846	-9,270844	0,282287	-717,605667	7,144296	54,906369
09:35:51,01	0,614967	4,410919	-0,072985	-0,843006	-0,165002	-0,509023	-0,020714	-9,267800	0,278407	9,999786	5,416100	54,907485	7,420583	-7,432003	-0,782411	-244,939329	-403,458761	67,328482	-0,020714	-9,267800	0,278407	-717,522547	7,042160	54,907485	-0,020714	-9,267800	0,278407	-717,522547	7,042160	54,907485
09:35:51,06	0,614967	4,410919	-0,072985	-0,843006	-0,165002	-0,509023	-0,020714	-9,267800	0,278407	9,999786	5,416100	54,907485	7,422562	-7,430393	-0,779640	-244,870211	-403,366145	67,358704	-0,020714	-9,267800	0,278407	-717,522547	7,042160	54,907485	-0,020714	-9,267800	0,278407	-717,522547	7,042160	54,907485
09:35:51,11	0,614967	4,410919	-0,072985	-0,843006	-0,165002	-0,509023	-0,023431	-9,264461	0,278796	9,993425	5,250828	54,897422	7,419049	-7,427980	-0,782021	-244,876459	-403,301910	67,318419	-0,023431	-9,264461	0,278796	-717,266788	7,090187	54,897422	-0,023431	-9,264461	0,278796	-717,266788	7,090187	54,897422
09:35:51,16	0,614967	4,410919	-0,072985	-0,843006	-0,165002	-0,509023	-0,022400	-9,263234	0,281538	9,997978	5,342054	54,886357	7,417471	-7,428259	-0,779279	-244,809704	-403,261510	67,307354	-0,022400	-9,263234	0,281538	-717,165904	7,100475	54,886357	-0,022400	-9,263234	0,281538	-717,165904	7,100475	54,886357
09:35:51,21	0,614967	4,410919	-0,072985	-0,843006	-0,165002	-0,509023	-0,022400	-9,263234	0,281538	9,997978	5,342054	54,886357	7,412196	-7,427765	-0,780081	-244,813182	-403,215110	67,289146	-0,022400	-9,263234	0,281538	-717,165904	7,100475	54,886357	-0,022400	-9,263234	0,281538	-717,165904	7,100475	54,886357
09:35:51,26	0,614967	4,410919	-0,072985	-0,843006	-0,165002	-0,509023	-0,020191	-9,258418	0,280736	9,785985	5,430744	54,868149	7,415231	-7,429128	-0,781613	-244,780034	-403,192628	67,285935	-0,020191	-9,258418	0,280736	-716,999832	7,015708	54,868149	-0,020191	-9,258418	0,280736	-716,999832	7,015708	54,868149
09:35:51,31	0,614967	4,410919	-0,072985	-0,843006	-0,165002	-0,509023	-0,020528	-9,261729	0,279204	9,994175	5,430673	54,864937	7,418844	-7,424362	-0,780454	-244,764599	-403,101692	67,289315	-0,020528	-9,261729	0,279204	-717,051517	7,042109	54,864937	-0,020528	-9,261729	0,279204	-717,051517	7,042109	54,864937
09:35:51,36	0,614967	4,410919	-0,072985	-0,843006	-0,165002	-0,509023	-0,026629	-9,258969	0,280738	9,969501	5,046230	54,874312	7,415892	-7,422464	-0,780080	-244,778780	-403,056133	67,295309	-0,026629	-9,258969	0,280738	-716,859547	7,136640	54,874312	-0,026629	-9,258969	0,280738	-716,859547	7,136640	54,874312
09:35:51,41	0,614967	4,410919	-0,072985	-0,843006	-0,165002	-0,509023	-0,026629	-9,258969	0,280738	9,969501	5,046230	54,874312	7,409600	-7,426361	-0,778880	-244,711309	-403,036592	67,288000	-0,026629	-9,258969	0,280738	-716,859547	7,136640	54,874312	-0,026629	-9,258969	0,280738	-716,859547	7,136640	54,874312
09:35:51,46	0,614967	4,410919	-0,072985	-0,843006	-0,165002	-0,509023	-0,020109	-9,255468	0,281937	9,838119	5,433965	54,867003	7,411985	-7,428544	-0,782766	-244,710383	-403,001763	67,272179	-0,020109	-9,255468	0,281937	-716,716118	7,012504	54,867003	-0,020109	-9,255468	0,281937	-716,716118	7,012504	54,867003
09:35:51,51	0,614967	4,410919	-0,072985	-0,843006	-0,165002	-0,509023	-0,019410	-9,258625	0,278051	10,032928	5,453674	54,851182	7,415583	-7,422254	-0,780418	-244,676330	-402,969223	67,302068	-0,019410	-9,258625	0,278051	-716,769162	6,977381	54,851182	-0,019410	-9,258625	0,278051	-716,769162	6,977381	54,851182
09:35:51,56	0,614967	4,410919	-0,072985	-0,843006	-0,165002	-0,509023	-0,026656	-9,258597	0,280399	10,076640	5,090092	54,881071	7,407716	-7,426189	-0,782249	-244,662063	-402,929133	67,262808	-0,026656	-9,258597	0,280399	-716,723193	7,182627	54,881071	-0,026656	-9,258597	0,280399	-716,723193	7,182627	54,881071
09:35:51,61	0,614967	4,410919	-0,072985	-0,843006	-0,165002	-0,509023	-0,025091	-9,254891	0,281549	9,951718	5,174220	54,847304	7,411591	-7,421757	-0,779269	-244,640068	-402,911880	67,268301	-0,025091	-9,254891	0,281549	-716,557193	7,143878	54,847304	-0,025091	-9,254891	0,281549	-716,557193	7,143878	54,847304
09:35:51,66	0,614967	4,410919	-0,072985	-0,843006	-0,165002	-0,509023	-0,029662	-9,253088	0,278446	9,939373	4,960318	54,846440	7,412315	-7,416897	-0,782371	-244,578756	-402,853287	67,267437	-0,029662	-9,253088	0,278446	-716,428020	7,288818	54,846440	-0,029662	-9,253088	0,278446	-716,428020	7,288818	54,846440
09:35:51,71	0,614967	4,410919	-0,072985	-0,843006	-0,165002	-0,509023	-0,021381	-9,248480	0,277290	9,732449	5,412162	54,825846	7,404184	-7,421765	-0,783527	-244,544064	-402,835567	67,246843	-0,021381	-9,248480	0,277290	-716,273216	7,090531	54,825846	-0,021381	-9,248480	0,277290	-716,273216	7,090531	54,825846
09:35:51,76	0,614967	4,410919	-0,072985	-0,843006	-0,165002	-0,509023	-0,021381	-9,248480	0,277290	9,732449	5,412162	54,825846	7,403585	-7,423214	-0,783922	-244,562171	-402,806907	67,243024	-0,019826	-9,248686	0,276896	-716,262913	7,019327	54,822027	-0,019826	-9,248686	0,276896	-716,262913	7,019327	54,822027
09:35:51,81	0,614967	4,410919	-0,072985	-0,843006	-0,165002	-0,509023	-0,019826	-9,248686	0,276896	9,758937	5,462982	54,822027	7,411906	-7,418682	-0,781560	-244,530691	-402,766211	67,273748	-0,019826	-9,248686	0,276896	-716,262913	7,019327	54,822027	-0,019826	-9,248686	0,276896	-716,262913	7,019327	54,822027
09:35:51,86	0,614967	4,410919	-0,072985	-0,843006	-0,165002	-0,509023	-0,021588	-9,251955	0,280041	10,021725	5,375575	54,832421	7,407297	-7,423323	-0,780776	-244,512122	-402,728619	67,253418	-0,021588	-9,251955	0,280041	-716,256706	7,070211	54,832421	-0,021588	-9,251955	0,280041	-716,256706	7,070211	54,832421
09:35:51,91	0,614967	4,410919	-0,072985	-0,843006	-0,165002	-0,509023	-0,021588	-9,251955	0,280041	10,021725	5,375575	54,832421	7,404913	-7,421934	-0,781196	-244,528437	-402,711679	67,234798	-0,021588	-9,251955	0,280041	-716,256706	7,070211	54,832421	-0,021588	-9,251955	0,280041	-716,256706	7,070211	54,832421
09:35:51,96	0,614967	4,410919	-0,072985	-0,843006	-0,165002	-0,509023	-0,021599	-9,249196	0,279622	9,884801	5,352394	54,813801	7,410945	-7,422618	-0,780407	-244,492389	-402,644036	67,212830	-0,021599	-9,249196	0,279622	-716,177095	7,047908	54,813801	-0,021599	-9,249196	0,279622	-716,177095	7,047908	54,813801
09:35:52,01	0,614967	4,410919	-0,072985	-0,843006	-0,165002	-0,509023	-0,024023	-9,254762	0,280410	10,250810	5,223735	54,791832	7,402699	-7,419495	-0,779611	-244,483719	-402,629827	67,265046	-0,024023	-9,254762	0,280410	-716,247975	7,109545	54,791832	-0,024023	-9,254762	0,280410	-716,247975	7,109545	54,791832
09:35:52,06	0,614967	4,410919	-0,072985	-0,843006	-0,165002	-0,509023	-0,022605	-9,246059	0,281206	9,814901	5,297900	54,844049	7,402722	-7,417048	-0,781586	-244,484229	-402,578169	67,239203	-0,022605	-9,246059	0,281206	-716,000709	7,072359	54,844049	-0,022605	-9,246059	0,281206	-716,000709	7,072359	54,844049
09:35:52,11	0,614967	4,410919	-0,072985	-0,843006	-0,165002	-0,509023	-0,024735	-9,244855	0,279232	9,796793	5,160871	54,818206	7,401032	-7,419403	-0,778083	-244,472175	-402,550582	67,227500	-0,024735	-9,244855	0,279232	-715,924331	7,102532	54,818206	-0,024735	-9,244855	0,279232	-715,924331	7,102532	54,818206
09:35:52,16	0,614967	4,410919	-0,072985	-0,843006	-0,165002	-0,509023	-0,021779	-9,248842	0,279284	10,088366	5,339650	54,819119	7,404697	-7,421602	-0,781533	-244,420398	-402,517756	67,240117	-0,021779	-9,248842	0,279284	-715,945758	7,049273	54,819119	-0,021779	-9,248842	0,279284	-715,945758	7,049273	54,819119
09:35:52,21	0,614967	4,410919	-0,072985	-0,843006	-0,165002	-0,509023	-0,025305	-9,247499	0,279631	10,030064	5,156220	54,781067	7,405296	-7,417876	-0,781186	-244,414684	-402,507690	67,202064	-0,025305	-9,247499	0,279631	-715,898574	7,142626	54,781067	-0,025305	-9,247499	0,279631	-715,898574	7,142626	54,781067
09:35:52,26	0,614967	4,410919	-0,072985	-0,843006	-0,165002	-0,509023	-0,022309	-9,246658	0,277758	10,007810	5,379714	54,823903	7,403070	-7,420050	-0,783059	-244,345294	-402,522957	67,244901	-0,022309	-9,246658	0,277758	-715,854815	7,130971	54,823903	-0,022309	-9,246658	0,277758	-715,854815	7,130971	54,823903
09:35:52,31	0,614967	4,410919	-0,072985	-0,843006	-0,165002	-0,509023	-0,022309	-9,246658	0,277758	10,007810	5,379714	54,823903	7,401775	-7,420612	-0,781870	-244,379101	-402,474511	67,209431	-0,022309	-9,246658	0,277758	-715,854815	7,130971	54,823903	-0,022309	-9,246658	0,277758	-715,854815	7,130971	54,823903
09:35:52,36	0,614967	4,410919	-0,072985	-0,843006	-0,165002	-0,509023	-0,021175	-9,245817	0,278947	9,989160	5,385187	54,788434	7,404206	-7,414943	-0,781168	-244,378917	-402,463635	67,222724	-0,021175	-9,245817	0,278947	-715,807493	7,047416	54,788434	-0,021175	-9,245817	0,278947	-715,807493	7,047416	54,788434
09:35:52,41	0,614967	4,410919	-0,072985	-0,843006	-0,165002	-0,509023	-0,027300	-9,245087	0,279649	9,960720	5,061405	54,801727	7,402478	-7,414447	-0,779257	-244,382310	-402,420065	67,188851	-0,027300	-9,245087	0,279649	-715,778642	7,204452	54,801727	-0,027300	-9,245087	0,279649	-715,778642	7,204452	54,801727
09:35:52,46	0,614967	4,410919	-0,072985	-0,843006	-0,165002	-0,509023	-0,026865	-9,243343	0,281560	9,906063	5,059291	54,767854	7,402614	-7,420307	-0,781118	-244,329998	-402,406764	67,232632	-0,026865	-9,243343	0,281560	-715,696388	7,168206	54,767854	-0,026865	-9,243343	0,281560	-715,696388	7,168206	54,767854
09:35:52,51	0,614967	4,410919	-0,072985	-0,843006	-0,165002	-0,509023	-0,021858	-9,246391	0,279700	10,102224	5,358302	54,811635	7,399105	-7,416240	-0,781957	-244,322684	-402,378288	67,175835	-0,021858	-9,246391	0,279700	-715,739478	7,074177	54,811635	-0,021858	-9,246391	0,279700	-715,739478	7,074177	54,811635
09:35:52,56	0,614967	4,410919	-0,072985	-0,843006	-0,165002	-0,509023	-0,020330	-9,246045	0,278513	10,131230	5,450331	54,759454	7,401550	-7,421457	-0,782304	-244,295618	-402,372359	67,180451	-0,020330	-9,246045	0,278513	-715,683330	7,046255	54,759454	-0,020330	-9,246045	0,278513	-715,683330	7,046255	54,759454
09:35:52,61	0,614967	4,410919	-0,072985	-0,843006	-0,165002	-0,509023	-0,024813	-9,244916	0,279300	10,139512	5,214550	54,775970	7,402814	-7,417010	-0,781518	-244,264412	-402,312995	67,196967	-0,024813	-9,244916	0,279300	-715,586386	7,162402	54,775970	-0,024813	-9,244916	0,279300	-715,586386	7,162402	54,775970
09:35:52,66	0,614967	4,410919	-0,072985	-0,843006	-0,165002	-0,509023	-0,024813	-9,244916	0,279300	10,139512	5,214550	54,775970	7,400493	-7,419650	-0,779948	-244,265116	-402,289249	67,205678	-0,024813	-9,244916	0,279300	-715,586386	7,162402	54,775970	-0,024813	-9,244916	0,279300	-715,586386	7,162402	54,775970
09:35:52,71	0,614967	4,410919	-0,072985	-0,843006	-0,165002	-0,509023	-0,021367	-9,244226	0,280869	10,123841	5,381289	54,784681	7,398225	-7,413755	-0,782185	-244,259157	-402,265481	67,195301	-0,021367	-9,244226	0,280869	-715,547887	7,058586	54,784681	-0,021367	-9,244226	0,280869	-715,547887	7,058586	54,784681
09:35:52,76	0,614967	4,410919	-0,072985	-0,843006	-0,165002	-0,509023	-0,025338	-9,239315	0,278632	9,892029	5,168053	54,774304	7,395776	-7,417772	-0,780375	-244,267686	-402,281252	67,176612	-0,025338	-9,239315	0,278632	-715,394180	7,157105	54,774304	-0,025338	-9,239315	0,278632	-715,394180	7,157105	54,774304
09:35:52,81	0,614967	4,410919	-0,072985	-0,843006	-0,165002	-0,509023	-0,020635	-9,239202	0,280442	9,868231	5,413136	54,755615	7,395896	-7,418853	-0,780348	-244,227520	-402,242280	67,182137	-0,020635	-9,239202	0,280442	-715,409109	7,032960	54,755615	-0,020635	-9,239202	0,280442	-715,409109	7,032960	54,755615
09:35:52,86	0,614967	4,410919	-0,072985	-0,843006	-0,165002	-0,509023	-0,024602	-9,237644	0,279635	9,850216	5,179081	54,734731	7,396411	-7,413557	-0,781183	-244,260208	-402,212841	67,155728	-0,024602	-9,237644	0,279635	-715,304845	7,110377	54,734731	-0,024602	-9,237644	0,279635	-715,304845	7,110377	54,734731
09:35:52,91	0,614967	4,410919	-0,072985	-0,843006	-0,165002	-0,509023	-0,021395	-9,241855	0,279344	10,141748	5,434993	54,763026	7,398454	-7,418440	-0,781474	-244,146712	-402,194556	67,184024	-0,021395	-9,241855	0,279344	-715,343842	7,114539	54,763026	-0,021395	-9,241855	0,279344	-715,343842	7,114539	54,763026
09:35:52,96	0,614967	4,410919	-0,072985	-0,843006	-0,165002	-0,509023	-0,024035	-9,239530	0,278115	10,035974	5,221781	54,737329	7,397761	-7,414991	-0,782702	-244,204946	-402,143511	67,158326	-0,024035	-9,239530	0,278115	-715,267159	7,108533	54,737329	-0,024035	-9,239530	0,278115	-715,267159	7,108533	54,737329
09:35:53,01	0,614967	4,410919	-0,072985	-0,843006	-0,165002	-0,509023	-0,026021	-9,242663	0,278143	10,247505	5,176150	54,723102	7,401467	-7,414838	-0,782674	-244,130716	-402,130236	67,144099	-0,026021	-9,242663	0,278143	-715,301574	7,218812	54,723102	-0,026021	-9,242663	0,278143	-715,301574	7,218812	54,723102
09:35:53,06	0,614967	4,410919	-0,072985	-0,843006	-0,165002	-0,509023	-0,026021	-9,242663	0,278143	10,247505	5,176150	54,723102	7,396672	-7,417413	-0,779956	-244,164589	-402,173715	67,154725	-0,026021	-9,242663	0,278143	-715,301574	7,218812	54,723102	-0,026021	-9,242663	0,278143	-715,301574	7,218812	54,723102
09:35:53,11	0,614967	4,410919	-0,072985	-0,843006	-0,165002	-0,509023	-0,021394	-9,239798	0,280861	10,043932	5,409191	54,733728	7,397262	-7,413186	-0,780785	-244,179684	-402,105319	67,119544	-0,021394	-9,239798	0,280861	-715,280240	7,088585	54,733728	-0,021394	-9,239798	0,280861	-715,280240	7,088585	54,733728
09:35:53,16	0,614967	4,410919	-0,072985	-0,843006	-0,165002	-0,509023	-0,025350	-9,238196	0,280032	10,012285	5,156205	54,698546	7,397317	-7,410530	-0,781130	-244,139384	-402,108659	67,168087	-0,025350	-9,238196	0,280032	-715,186087	7,146151	54,698546	-0,025350	-9,238196	0,280032	-715,186087	7,146151	54,698546
09:35:53,21	0,614967	4,410919	-0,072985	-0,843006	-0,165002	-0,509023	-0,027677	-9,236915	0,279687	9,962947	5,071755	54,747090	7,397473	-7,413651	-0,782240	-244,080227	-402,079317	67,188039	-0,027677	-9,236915	0,279687	-715,134892	7,244396	54,747090	-0,027677	-9,236915	0,279687	-715,134892	7,244396	54,747090
09:35:53,26	0,614967	4,410919	-0,072985	-0,843006	-0,165002	-0,509023	-0,025312	-9,234993	0,278918	9,889051	5,226403	54,732169	7,394470	-7,411617	-0,781899	-244,098912	-402,101938	67,153166	-0,025312	-9,234993	0,278918	-715,057898	7,213423	54,732169	-0,025312	-9,234993	0,278918	-715,057898	7,213423	54,732169
09:35:53,31	0,614967	4,410919	-0,072985	-0,843006	-0,165002	-0,509023	-0,025312	-9,234993	0,278918	9,889051	5,226403	54,732169	7,394446	-7,409714	-0,783476	-244,124716	-402,037215	67,151897	-0,025312	-9,234993	0,278918	-715,057898	7,213423	54,732169	-0,025312	-9,234993	0,278918	-715,057898	7,213423	54,732169
09:35:53,36	0,614967	4,410919	-0,072985	-0,843006	-0,165002	-0,509023	-0,025997	-9,238769	0,277769	10,152794	5,163978	54,735491	7,398082	-7,412912	-0,783048	-244,088451	-402,030180	67,156488	-0,025997	-9,238769	0,277769	-715,090595	7,204749	54,735491	-0,025997	-9,238769	0,277769	-715,090595	7,204749	54,735491
09:35:53,41	0,614967	4,410919	-0,072985	-0,843006	-0,165002	-0,509023	-0,025997	-9,238769	0,277769	10,152794	5,163978	54,735491	7,394570	-7,406787	-0,782696	-244,077557	-401,991989	67,143152	-0,025997	-9,238769	0,277769	-715,090595	7,204749	54,735491	-0,025997	-9,238769	0,277769	-715,090595	7,204749	54,735491
09:35:53,46	0,614967	4,410919	-0,072985	-0,843006	-0,165002	-0,509023	-0,029545	-9,232665	0,278121	9,873905	4,969818	54,722154	7,394004	-7,410546	-0,780720	-244,077639	-401,992289	67,165511	-0,029545	-9,232665	0,278121	-714,890318	7,289111	54,722154	-0,029545	-9,232665	0,278121	-714,890318	7,289111	54,722154
09:35:53,51	0,614967	4,410919	-0,072985	-0,843006	-0,165002	-0,509023	-0,019630	-9,240464	0,278164	10,250597	5,488805	54,710159	7,396367	-7,419273	-0,782653	-244,089020	-402,018683	67,131156	-0,019630	-9,240464	0,278164	-715,125836	7,029790	54,710159	-0,019630	-9,240464	0,278164	-715,125836	7,029790	54,710159
09:35:53,56	0,614967	4,410919	-0,072985	-0,843006	-0,165002	-0,509023	-0,019630	-9,240464	0,278164	10,250597	5,488805	54,710159	7,395817	-7,415521	-0,781868	-244,066352	-401,999993	67,150886	-0,019630	-9,240464	0,278164	-715,125836	7,029790	54,710159	-0,019630	-9,240464	0,278164	-715,125836	7,029790	54,710159
09:35:53,61	0,614967	4,410919	-0,072985	-0,843006	-0,165002	-0,509023	-0,022605	-9,238112	0,278950	10,155810	5,344418	54,729889	7,390504	-7,413226	-0,779576	-244,084043	-401,966581	67,130786	-0,022605	-9,238112	0,278950	-715,035988	7,118901	54,729889	-0,022605	-9,238112	0,278950	-715,035988	7,118901	54,729889
09:35:53,66	0,614967	4,410919	-0,072985	-0,843006	-0,165002	-0,509023	-0,021936	-9,232363	0,281241	9,876972	5,347168	54,709789	7,392373	-7,408899	-0,781888	-244,042321	-401,896956	67,154339	-0,021936	-9,232363	0,281241	-714,863559	7,069150	54,709789	-0,021936	-9,232363	0,281241	-714,863559	7,069150	54,709789
09:35:53,71	0,614967	4,410919	-0,072985	-0,843006	-0,165002	-0,509023	-0,026617	-9,231819	0,278929	9,929803	5,105064	54,733342	7,393602	-7,409571	-0,780737	-244,028274	-401,892503	67,119834	-0,026617	-9,231819	0,278929	-714,767965	7,194522	54,733342	-0,026617	-9,231819	0,278929	-714,767965	7,194522	54,733342
09:35:53,76	0,614967	4,410919	-0,072985	-0,843006	-0,165002	-0,509023	-0,024431	-9,235234	0,280487	10,131975	5,231438	54,698506	7,389490	-7,411608	-0,782287	-244,014595	-401,925845	67,113710	-0,024431	-9,235234	0,280487	-714,833857	7,149291	54,698506	-0,024431	-9,235234	0,280487	-714,833857	7,149291	54,698506
09:35:53,81	0,614967	4,410919	-0,072985	-0,843006	-0,165002	-0,509023	-0,024431	-9,235234	0,280487	10,131975	5,231438	54,698506	7,391351	-7,414953	-0,783039	-243,990475	-401,891457	67,110002	-0,024431	-9,235234	0,280487	-714,833857	7,149291	54,698506	-0,024431	-9,235234	0,280487	-714,833857	7,149291	54,698506
09:35:53,86	0,614967	4,410919	-0,072985	-0,843006	-0,165002	-0,509023	-0,020863	-9,233961	0,277778	10,071866	5,446414	54,689005	7,394187	-7,415282	-0,778865	-244,008195	-401,867806	67,150027	-0,020863	-9,233961	0,277778	-714,794039	7,084196	54,689005	-0,020863	-9,233961	0,277778	-714,794039	7,084196	54,689005
09:35:53,91	0,614967	4,410919	-0,072985	-0,843006	-0,165002	-0,509023	-0,021997	-9,236581	0,281952	10,219727	5,360294	54,729030	7,394837	-7,414723	-0,781870	-244,017972	-401,878064	67,125174	-0,021997	-9,236581	0,281952	-714,851846	7,087066	54,729030	-0,021997	-9,236581	0,281952	-714,851846	7,087066	54,729030
09:35:53,96	0,614967	4,410919	-0,072985	-0,843006	-0,165002	-0,509023	-0,022805	-9,236864	0,278947	10,220695	5,314929	54,704177	7,391935	-7,406750	-0,783433	-243,987609	-401,829648	67,147426	-0,022805	-9,236864	0,278947	-714,873130	7,105145	54,704177	-0,022805	-9,236864	0,278947	-714,873130	7,105145	54,704177
09:35:54,01	0,614967	4,410919	-0,072985	-0,843006	-0,165002	-0,509023	-0,028260	-9,230364	0,277384	9,939825	5,033367	54,726429	7,396172	-7,411861	-0,780304	-243,954049	-401,841348	67,115705	-0,028260	-9,230364	0,277384	-714,643779	7,251785	54,726429	-0,028260	-9,230364	0,277384	-714,643779	7,251785	54,726429
09:35:54,07	0,614967	4,410919	-0,072985	-0,843006	-0,165002	-0,509023	-0,021177	-9,229749	0,276590	9,910985	5,402190	54,676952	7,391424	-7,406391	-0,781097	-243,963267	-401,807525	67,141582	-0,021177	-9,229749	0,276590	-714,624279	7,064594	54,676952	-0,021177	-9,229749	0,276590	-714,624279	7,064594	54,676952
09:35:54,12	0,614967	4,410919	-0,072985	-0,843006	-0,165002	-0,509023	-0,021177	-9,229749	0,276590	9,910985	5,402190	54,676952	7,392171	-7,411263	-0,782214	-243,906309	-401,790488	67,141629	-0,021177	-9,229749	0,276590	-714,624279	7,064594	54,676952	-0,021177	-9,229749	0,276590	-714,624279	7,064594	54,676952
09:35:54,17	0,614967	4,410919	-0,072985	-0,843006	-0,165002	-0,509023	-0,024469	-9,232825	0,278603	10,142338	5,281312	54,720632	7,393999	-7,408650	-0,782944	-243,888813	-401,758153	67,077012	-0,024469	-9,232825	0,278603	-714,634420	7,202158	54,720632	-0,024469	-9,232825	0,278603	-714,634420	7,202158	54,720632
09:35:54,22	0,614967	4,410919	-0,072985	-0,843006	-0,165002	-0,509023	-0,027646	-9,233102	0,277873	10,193499	5,115125	54,656015	7,039360	-7,146916	-0,801325	-231,688381	-383,635347	64,476902	-0,027646	-9,233102	0,277873	-714,605013	7,285317	54,656015	-0,027646	-9,233102	0,277873	-714,605013	7,285317	54,656015
09:35:54,27	0,615015	4,361302	-0,072981	-0,843011	-0,165002	-0,508950	-0,076995	-8,795109	0,259492	9,212894	4,053447	52,055905	6,947099	-7,097779	-0,811140	-229,078337	-378,843697	63,757828	-0,076995	-8,795109	0,259492	-681,203186	10,097544	52,055905	-0,076995	-8,795109	0,259492	-681,203186	10,097544	52,055905
09:35:54,32	0,615015	4,361302	-0,072981	-0,843011	-0,165002	-0,508950	-0,073314	-8,694884	0,253230	9,454492	4,157587	51,362805	6,951134	-7,094731	-0,809571	-229,104238	-378,858994	63,801405	-0,073314	-8,694884	0,253230	-673,093929	9,912770	51,362805	-0,073314	-8,694884	0,253230	-673,093929	9,912770	51,362805
09:35:54,37	0,615015	4,361302	-0,072981	-0,843011	-0,165002	-0,508950	-0,073314	-8,694884	0,253230	9,454492	4,157587	51,362805	6,946006	-7,095395	-0,809171	-229,027588	-378,861191	63,775093	-0,073314	-8,694884	0,253230	-673,093929	9,912770	51,362805	-0,073314	-8,694884	0,253230	-673,093929	9,912770	51,362805
09:35:54,42	0,615015	4,361302	-0,072981	-0,843011	-0,165002	-0,508950	-0,074936	-8,688502	0,251646	9,134252	4,077736	51,354096	6,951617	-7,102531	-0,806909	-229,047509	-378,852579	63,771686	-0,074936	-8,688502	0,251646	-672,913158	9,960224	51,354096	-0,074936	-8,688502	0,251646	-672,913158	9,960224	51,354096
09:35:54,47	0,615015	4,361302	-0,072981	-0,843011	-0,165002	-0,508950	-0,071562	-8,696929	0,253908	9,569939	4,231614	51,350689	6,953636	-7,094031	-0,808771	-229,038735	-378,853407	63,791270	-0,071562	-8,696929	0,253908	-673,138969	9,849260	51,350689	-0,071562	-8,696929	0,253908	-673,138969	9,849260	51,350689
09:35:54,52	0,615015	4,361302	-0,072981	-0,843011	-0,165002	-0,508950	-0,079933	-8,694427	0,252046	9,443532	3,804342	51,370273	6,952486	-7,098803	-0,809519	-229,032117	-378,864079	63,800099	-0,079933	-8,694427	0,252046	-673,069010	10,079100	51,370273	-0,079933	-8,694427	0,252046	-673,069010	10,079100	51,370273
09:35:54,57	0,615015	4,361302	-0,072981	-0,843011	-0,165002	-0,508950	-0,075225	-8,695817	0,251298	9,509868	4,060229	51,379102	6,957241	-7,099358	-0,807589	-229,023306	-378,859244	63,765812	-0,075225	-8,695817	0,251298	-673,111773	9,965404	51,379102	-0,075225	-8,695817	0,251298	-673,111773	9,965404	51,379102
09:35:54,62	0,615015	4,361302	-0,072981	-0,843011	-0,165002	-0,508950	-0,077122	-8,700213	0,253229	9,747055	3,966825	51,344815	6,949526	-7,097482	-0,810323	-229,025746	-378,896415	63,774945	-0,077122	-8,700213	0,253229	-673,219675	10,020874	51,344815	-0,077122	-8,700213	0,253229	-673,219675	10,020874	51,344815
09:35:54,67	0,615015	4,361302	-0,072981	-0,843011	-0,165002	-0,508950	-0,074889	-8,692593	0,250495	9,317390	4,099402	51,353948	6,948015	-7,087830	-0,809785	-228,712416	-378,614999	63,712540	-0,074889	-8,692593	0,250495	-673,051149	9,978177	51,353948	-0,074889	-8,692593	0,250495	-673,051149	9,978177	51,353948
09:35:54,72	0,615015	4,361302	-0,072981	-0,843011	-0,165002	-0,508950	-0,082493	-8,686459	0,251032	9,398807	3,834639	51,291543	6,578573	-6,863112	-0,834671	-218,212209	-359,147410	61,079255	-0,082493	-8,686459	0,251032	-672,488223	10,310326	51,291543	-0,082493	-8,686459	0,251032	-672,488223	10,310326	51,291543
09:35:54,77	0,614980	4,311142	-0,072990	-0,843016	-0,165011	-0,509006	-0,092382	-8,254153	0,226146	9,028441	2,680036	48,658257	6,470655	-6,808765	-0,834357	-215,398815	-353,847371	60,327518	-0,092382	-8,254153	0,226146	-638,922604	9,932043	48,658257	-0,092382	-8,254153	0,226146	-638,922604	9,932043	48,658257
09:35:54,82	0,614980	4,311142	-0,072990	-0,843016	-0,165011	-0,509006	-0,085489	-8,133521	0,226460	8,752218	2,824917	47,906521	6,477292	-6,804773	-0,834626	-215,431635	-353,899563	60,344237	-0,085489	-8,133521	0,226460	-629,729181	9,535831	47,906521	-0,085489	-8,133521	0,226460	-629,729181	9,535831	47,906521
09:35:54,87	0,614980	4,311142	-0,072990	-0,843016	-0,165011	-0,509006	-0,092265	-8,137273	0,226191	8,885703	2,470255	47,923240	6,472863	-6,805955	-0,835114	-215,419736	-353,942346	60,379246	-0,092265	-8,137273	0,226191	-629,890213	9,713061	47,923240	-0,092265	-8,137273	0,226191	-629,890213	9,713061	47,923240
09:35:54,92	0,614980	4,311142	-0,072990	-0,843016	-0,165011	-0,509006	-0,087848	-8,140237	0,226544	8,998375	2,781336	47,985551	6,477651	-6,810081	-0,834273	-215,381882	-353,976169	60,406548	-0,087848	-8,140237	0,226544	-630,010231	9,677396	47,985551	-0,087848	-8,140237	0,226544	-630,010231	9,677396	47,985551
09:35:54,97	0,614980	4,311142	-0,072990	-0,843016	-0,165011	-0,509006	-0,090446	-8,138134	0,225365	8,937859	2,648222	47,973187	6,477128	-6,806779	-0,835452	-215,355735	-353,934858	60,394184	-0,090446	-8,138134	0,225365	-629,905647	9,748236	47,973187	-0,090446	-8,138134	0,225365	-629,905647	9,748236	47,973187
09:35:55,02	0,614980	4,311142	-0,072990	-0,843016	-0,165011	-0,509006	-0,090446	-8,138134	0,225365	8,937859	2,648222	47,973187	6,475834	-6,809299	-0,833922	-215,400700	-353,994264	60,376679	-0,090446	-8,138134	0,225365	-629,905647	9,748236	47,973187	-0,090446	-8,138134	0,225365	-629,905647	9,748236	47,973187
09:35:55,07	0,614980	4,311142	-0,072990	-0,843016	-0,165011	-0,509006	-0,087617	-8,138273	0,226896	8,871178	2,786116	47,955682	6,475850	-6,812047	-0,833537	-215,401768	-354,000618	60,356467	-0,087617	-8,138273	0,226896	-629,983271	9,664016	47,955682	-0,087617	-8,138273	0,226896	-629,983271	9,664016	47,955682
09:35:55,12	0,614980	4,311142	-0,072990	-0,843016	-0,165011	-0,509006	-0,085245	-8,139660	0,227281	8,937261	2,911687	47,935470	6,475143	-6,807216	-0,833186	-215,436239	-354,024169	60,356448	-0,085245	-8,139660	0,227281	-630,026060	9,603423	47,935470	-0,085245	-8,139660	0,227281	-630,026060	9,603423	47,935470
09:35:55,17	0,614980	4,311142	-0,072990	-0,843016	-0,165011	-0,509006	-0,089075	-8,136633	0,227631	8,742212	2,694430	47,935451	6,473375	-6,805568	-0,833954	-215,428772	-354,022815	60,376202	-0,089075	-8,136633	0,227631	-629,983470	9,686852	47,935451	-0,089075	-8,136633	0,227631	-629,983470	9,686852	47,935451
09:35:55,22	0,614980	4,311142	-0,072990	-0,843016	-0,165011	-0,509006	-0,089618	-8,134278	0,226863	8,624666	2,671992	47,955205	6,474589	-6,808348	-0,835090	-215,407423	-354,047426	60,385373	-0,089618	-8,134278	0,226863	-629,916159	9,707027	47,955205	-0,089618	-8,134278	0,226863	-629,916159	9,707027	47,955205
09:35:55,27	0,614980	4,311142	-0,072990	-0,843016	-0,165011	-0,509006	-0,087818	-8,136719	0,225727	8,740970	2,796402	47,964376	6,476300	-6,809946	-0,837014	-215,426212	-354,061750	60,410562	-0,087818	-8,136719	0,225727	-629,991490	9,690112	47,964376	-0,087818	-8,136719	0,225727	-629,991490	9,690112	47,964376
09:35:55,32	0,614980	4,311142	-0,072990	-0,843016	-0,165011	-0,509006	-0,090182	-8,137991	0,226508	8,789700	2,651556	47,988884	6,476872	-6,806936	-0,834310	-215,435101	-354,051513	60,409881	-0,090182	-8,137991	0,226508	-630,042559	9,730827	47,988884	-0,090182	-8,137991	0,226508	-630,042559	9,730827	47,988884
09:35:55,37	0,614980	4,311142	-0,072990	-0,843016	-0,165011	-0,509006	-0,092153	-8,140401	0,226520	8,955407	2,587146	47,970064	6,479946	-6,806435	-0,834297	-215,381938	-354,035615	60,391062	-0,092153	-8,140401	0,226520	-630,066093	9,821156	47,970064	-0,092153	-8,140401	0,226520	-630,066093	9,821156	47,970064
09:35:55,42	0,614980	4,311142	-0,072990	-0,843016	-0,165011	-0,509006	-0,090839	-8,141014	0,225728	8,938948	2,623529	47,974860	6,479819	-6,807879	-0,835089	-215,433778	-354,061470	60,395857	-0,090839	-8,141014	0,225728	-630,130637	9,754356	47,974860	-0,090839	-8,141014	0,225728	-630,130637	9,754356	47,974860
09:35:55,47	0,614980	4,311142	-0,072990	-0,843016	-0,165011	-0,509006	-0,090839	-8,141014	0,225728	8,938948	2,623529	47,974860	6,475097	-6,810148	-0,833162	-215,449452	-354,062879	60,379112	-0,090839	-8,141014	0,225728	-630,130637	9,754356	47,974860	-0,090839	-8,141014	0,225728	-630,130637	9,754356	47,974860
09:35:55,52	0,614980	4,311142	-0,072990	-0,843016	-0,165011	-0,509006	-0,086513	-8,138059	0,227655	8,776215	2,835595	47,958115	6,473976	-6,809022	-0,831217	-215,421426	-354,070602	60,372521	-0,086513	-8,138059	0,227655	-630,061378	9,626856	47,958115	-0,086513	-8,138059	0,227655	-630,061378	9,626856	47,958115
09:35:55,57	0,614980	4,311142	-0,072990	-0,843016	-0,165011	-0,509006	-0,086928	-8,136525	0,229600	8,703795	2,842158	47,951524	6,473266	-6,805498	-0,833578	-215,479521	-354,019519	60,391127	-0,086928	-8,136525	0,229600	-630,013414	9,665981	47,951524	-0,086928	-8,136525	0,229600	-630,013414	9,665981	47,951524
09:35:55,62	0,614980	4,311142	-0,072990	-0,843016	-0,165011	-0,509006	-0,088934	-8,140818	0,227290	8,930122	2,746602	47,963227	6,478697	-6,809431	-0,833528	-215,412280	-354,072301	60,384224	-0,088934	-8,140818	0,227290	-630,124073	9,727917	47,963227	-0,088934	-8,140818	0,227290	-630,124073	9,727917	47,963227
09:35:55,67	0,614980	4,311142	-0,072990	-0,843016	-0,165011	-0,509006	-0,088934	-8,140818	0,227290	8,930122	2,746602	47,963227	6,481073	-6,807408	-0,832330	-215,457076	-354,043927	60,375078	-0,088934	-8,140818	0,227290	-630,124073	9,727917	47,963227	-0,088934	-8,140818	0,227290	-630,124073	9,727917	47,963227
09:35:55,72	0,614980	4,311142	-0,072990	-0,843016	-0,165011	-0,509006	-0,091874	-8,141864	0,228487	8,986691	2,540734	47,954081	6,478042	-6,804419	-0,831606	-215,434751	-354,063370	60,398738	-0,091874	-8,141864	0,228487	-630,149618	9,752849	47,954081	-0,091874	-8,141864	0,228487	-630,149618	9,752849	47,954081
09:35:55,77	0,614980	4,311142	-0,072990	-0,843016	-0,165011	-0,509006	-0,086079	-8,140335	0,227267	8,895494	2,842999	47,953983	6,476851	-6,811662	-0,833550	-215,462152	-354,054514	60,374980	-0,086079	-8,140335	0,227267	-630,120816	9,600165	47,953983	-0,086079	-8,140335	0,227267	-630,120816	9,600165	47,953983
09:35:55,82	0,614980	4,311142	-0,072990	-0,843016	-0,165011	-0,509006	-0,086079	-8,140335	0,227267	8,895494	2,842999	47,953983	6,476769	-6,804273	-0,833183	-215,479548	-354,051629	60,400336	-0,086079	-8,140335	0,227267	-630,120816	9,600165	47,953983	-0,086079	-8,140335	0,227267	-630,120816	9,600165	47,953983
09:35:55,87	0,614980	4,311142	-0,072990	-0,843016	-0,165011	-0,509006	-0,090753	-8,136894	0,226875	8,720305	2,588703	47,989247	6,476208	-6,805894	-0,833942	-215,470023	-354,045661	60,410244	-0,090753	-8,136894	0,226875	-630,025903	9,712786	47,989247	-0,090753	-8,136894	0,226875	-630,025903	9,712786	47,989247
09:35:55,92	0,614980	4,311142	-0,072990	-0,843016	-0,165011	-0,509006	-0,090753	-8,136894	0,226875	8,720305	2,588703	47,989247	6,479124	-6,804943	-0,833568	-215,476946	-354,065421	60,395564	-0,090753	-8,136894	0,226875	-630,025903	9,712786	47,989247	-0,090753	-8,136894	0,226875	-630,025903	9,712786	47,989247
09:35:55,97	0,614980	4,311142	-0,072990	-0,843016	-0,165011	-0,509006	-0,093034	-8,138944	0,227249	8,806310	2,473946	47,974567	6,476248	-6,813714	-0,832334	-215,454308	-354,100292	60,425581	-0,093034	-8,138944	0,227249	-630,100791	9,777132	47,974567	-0,093034	-8,138944	0,227249	-630,100791	9,777132	47,974567
09:35:56,02	0,614980	4,311142	-0,072990	-0,843016	-0,165011	-0,509006	-0,084000	-8,140839	0,228483	8,885946	2,980772	48,004584	6,476718	-6,809991	-0,831249	-215,510855	-354,093447	60,373059	-0,084000	-8,140839	0,228483	-630,169878	9,574763	48,004584	-0,084000	-8,140839	0,228483	-630,169878	9,574763	48,004584
09:35:56,08	0,614980	4,311142	-0,072990	-0,843016	-0,165011	-0,509006	-0,087459	-8,139384	0,229568	8,787988	2,748492	47,952061	6,472703	-6,807851	-0,832656	-215,449044	-354,098371	60,380013	-0,087459	-8,139384	0,229568	-630,153690	9,614041	47,952061	-0,087459	-8,139384	0,229568	-630,153690	9,614041	47,952061
09:35:56,13	0,614980	4,311142	-0,072990	-0,843016	-0,165011	-0,509006	-0,087374	-8,136063	0,224132	8,674778	2,726193	47,971646	6,473799	-6,808404	-0,836685	-215,504249	-354,028554	60,392643	-0,087374	-8,136063	0,224132	-630,006172	9,585061	47,971646	-0,087374	-8,136063	0,224132	-630,006172	9,585061	47,971646
09:35:56,18	0,614980	4,311142	-0,072990	-0,843016	-0,165011	-0,509006	-0,087374	-8,136063	0,224132	8,674778	2,726193	47,971646	6,472788	-6,805374	-0,833558	-215,422119	-354,036378	60,385075	-0,087374	-8,136063	0,224132	-630,006172	9,585061	47,971646	-0,087374	-8,136063	0,224132	-630,006172	9,585061	47,971646
09:35:56,23	0,614980	4,311142	-0,072990	-0,843016	-0,165011	-0,509006	-0,089493	-8,133672	0,227260	8,584757	2,691026	47,964078	6,088676	-6,570898	-0,845987	-203,912095	-334,008110	57,631594	-0,089493	-8,133672	0,227260	-629,908531	9,716261	47,964078	-0,089493	-8,133672	0,227260	-629,908531	9,716261	47,964078
09:35:56,28	0,614956	4,261016	-0,072991	-0,843003	-0,164998	-0,509033	-0,100499	-7,683784	0,214830	8,290532	2,072598	45,210597	6,009991	-6,512381	-0,851913	-201,471909	-329,645740	57,044010	-0,100499	-7,683784	0,214830	-594,886485	9,961731	45,210597	-0,100499	-7,683784	0,214830	-594,886485	9,961731	45,210597
09:35:56,33	0,614956	4,261016	-0,072991	-0,843003	-0,164998	-0,509033	-0,111833	-7,586382	0,208904	8,223661	1,415261	44,623013	6,007474	-6,518184	-0,851529	-201,514384	-329,787263	57,033538	-0,111833	-7,586382	0,208904	-587,307327	10,194182	44,623013	-0,111833	-7,586382	0,208904	-587,307327	10,194182	44,623013
09:35:56,38	0,614956	4,261016	-0,072991	-0,843003	-0,164998	-0,509033	-0,106881	-7,586172	0,209649	7,999480	1,696866	44,611214	6,007333	-6,516565	-0,851168	-201,557659	-329,842462	57,032211	-0,106881	-7,586172	0,209649	-587,514994	10,087052	44,611214	-0,106881	-7,586172	0,209649	-587,514994	10,087052	44,611214
09:35:56,43	0,614956	4,261016	-0,072991	-0,843003	-0,164998	-0,509033	-0,108341	-7,590392	0,212199	8,178540	1,638942	44,632352	6,011718	-6,517411	-0,848618	-201,562299	-329,886446	57,053349	-0,108341	-7,590392	0,212199	-587,667251	10,143704	44,632352	-0,108341	-7,590392	0,212199	-587,667251	10,143704	44,632352
09:35:56,48	0,614956	4,261016	-0,072991	-0,843003	-0,164998	-0,509033	-0,109282	-7,594884	0,210847	8,401778	1,562999	44,644654	6,016078	-6,518842	-0,849970	-201,590862	-329,881859	57,065651	-0,109282	-7,594884	0,210847	-587,796578	10,141601	44,644654	-0,109282	-7,594884	0,210847	-587,796578	10,141601	44,644654
09:35:56,53	0,614956	4,261016	-0,072991	-0,843003	-0,164998	-0,509033	-0,112292	-7,588226	0,211195	8,006118	1,394681	44,653452	6,011817	-6,512906	-0,849622	-201,625775	-329,918796	57,074450	-0,112292	-7,588226	0,211195	-587,669588	10,209615	44,653452	-0,112292	-7,588226	0,211195	-587,669588	10,209615	44,653452
09:35:56,58	0,614956	4,261016	-0,072991	-0,843003	-0,164998	-0,509033	-0,112292	-7,588226	0,211195	8,006118	1,394681	44,653452	6,012392	-6,514768	-0,848467	-201,634028	-329,940791	57,053569	-0,112292	-7,588226	0,211195	-587,669588	10,209615	44,653452	-0,112292	-7,588226	0,211195	-587,669588	10,209615	44,653452
09:35:56,63	0,614956	4,261016	-0,072991	-0,843003	-0,164998	-0,509033	-0,110967	-7,589655	0,212351	8,057280	1,467421	44,632572	6,014847	-6,517355	-0,849979	-201,589320	-329,944770	57,063633	-0,110967	-7,589655	0,212351	-587,730646	10,178358	44,632572	-0,110967	-7,589655	0,212351	-587,730646	10,178358	44,632572
09:35:56,68	0,614956	4,261016	-0,072991	-0,843003	-0,164998	-0,509033	-0,109954	-7,593075	0,210839	8,254017	1,560832	44,642636	6,010858	-6,512697	-0,849196	-201,540014	-329,871388	57,074693	-0,109954	-7,593075	0,210839	-587,802360	10,192207	44,642636	-0,109954	-7,593075	0,210839	-587,802360	10,192207	44,642636
09:35:56,73	0,614956	4,261016	-0,072991	-0,843003	-0,164998	-0,509033	-0,111993	-7,587291	0,211621	8,041475	1,460786	44,653696	5,657835	-6,269451	-0,862577	-189,716658	-311,072633	54,398912	-0,111993	-7,587291	0,211621	-587,560893	10,252264	44,653696	-0,111993	-7,587291	0,211621	-587,560893	10,252264	44,653696
09:35:56,78	0,614962	4,210930	-0,073000	-0,843017	-0,165001	-0,509003	-0,146139	-7,159941	0,198240	8,011105	0,525147	41,977915	5,576773	-6,209437	-0,857432	-186,843096	-306,976693	53,804336	-0,146139	-7,159941	0,198240	-554,044228	11,997073	41,977915	-0,146139	-7,159941	0,198240	-554,044228	11,997073	41,977915
09:35:56,83	0,614962	4,210930	-0,073000	-0,843017	-0,165001	-0,509003	-0,159190	-7,059416	0,207246	7,690724	0,327612	41,359179	5,577303	-6,207886	-0,853571	-186,846576	-307,063678	53,780176	-0,159190	-7,059416	0,207246	-546,473431	12,823994	41,359179	-0,159190	-7,059416	0,207246	-546,473431	12,823994	41,359179
09:35:56,88	0,614962	4,210930	-0,073000	-0,843017	-0,165001	-0,509003	-0,159190	-7,059416	0,207246	7,690724	0,327612	41,359179	5,579566	-6,205504	-0,853967	-186,834941	-307,204136	53,771698	-0,159190	-7,059416	0,207246	-546,473431	12,823994	41,359179	-0,159190	-7,059416	0,207246	-546,473431	12,823994	41,359179
09:35:56,93	0,614962	4,210930	-0,073000	-0,843017	-0,165001	-0,509003	-0,162384	-7,060184	0,206850	7,614846	0,241792	41,350701	5,579589	-6,206211	-0,855491	-186,815573	-307,217078	53,796137	-0,162384	-7,060184	0,206850	-546,609609	12,988958	41,350701	-0,162384	-7,060184	0,206850	-546,609609	12,988958	41,350701
09:35:56,98	0,614962	4,210930	-0,073000	-0,843017	-0,165001	-0,509003	-0,161783	-7,060558	0,205326	7,632742	0,296280	41,375139	5,579543	-6,209363	-0,854335	-186,829465	-307,275276	53,773855	-0,159031	-7,062095	0,206483	-546,719110	12,940407	41,352858	-0,159031	-7,062095	0,206483	-546,719110	12,940407	41,352858
09:35:57,03	0,614962	4,210930	-0,073000	-0,843017	-0,165001	-0,509003	-0,168776	-7,056324	0,206078	7,335264	-0,057765	41,407795	5,579418	-6,198038	-0,854739	-186,845957	-307,288802	53,828792	-0,168776	-7,056324	0,206078	-546,586134	13,191122	41,407795	-0,168776	-7,056324	0,206078	-546,586134	13,191122	41,407795
09:35:57,08	0,614962	4,210930	-0,073000	-0,843017	-0,165001	-0,509003	-0,162000	-7,060299	0,207279	7,502462	0,341983	41,394144	5,579473	-6,205894	-0,853539	-186,824640	-307,346735	53,815141	-0,162000	-7,060299	0,207279	-546,730990	13,059002	41,394144	-0,162000	-7,060299	0,207279	-546,730990	13,059002	41,394144
09:35:57,13	0,614962	4,210930	-0,073000	-0,843017	-0,165001	-0,509003	-0,161390	-7,059876	0,206489	7,459449	0,344888	41,399548	5,578802	-6,206211	-0,854328	-186,860112	-307,350559	53,820545	-0,161390	-7,059876	0,206489	-546,740845	13,014032	41,399548	-0,161390	-7,059876	0,206489	-546,740845	13,014032	41,399548
09:35:57,18	0,614962	4,210930	-0,073000	-0,843017	-0,165001	-0,509003	-0,162285	-7,062709	0,206755	7,621285	0,386963	41,433444	5,581703	-6,206852	-0,854062	-186,776127	-307,382283	53,854442	-0,162285	-7,062709	0,206755	-546,801401	13,126336	41,433444	-0,162285	-7,062709	0,206755	-546,801401	13,126336	41,433444
09:35:57,23	0,614962	4,210930	-0,073000	-0,843017	-0,165001	-0,509003	-0,168462	-7,063994	0,204982	7,666402	0,035109	41,444297	5,585904	-6,202145	-0,855835	-186,813505	-307,385720	53,865294	-0,168462	-7,063994	0,204982	-546,857099	13,259374	41,444297	-0,168462	-7,063994	0,204982	-546,857099	13,259374	41,444297
09:35:57,28	0,614962	4,210930	-0,073000	-0,843017	-0,165001	-0,509003	-0,164771	-7,063947	0,207668	7,655813	0,195755	41,402084	5,584018	-6,205318	-0,853149	-186,844686	-307,377158	53,823082	-0,164771	-7,063947	0,207668	-546,864046	13,130278	41,402084	-0,164771	-7,063947	0,207668	-546,864046	13,130278	41,402084
09:35:57,33	0,614962	4,210930	-0,073000	-0,843017	-0,165001	-0,509003	-0,164771	-7,063947	0,207668	7,655813	0,195755	41,402084	5,589491	-6,206521	-0,851953	-186,798975	-307,427248	53,817817	-0,164771	-7,063947	0,207668	-546,864046	13,130278	41,402084	-0,164771	-7,063947	0,207668	-546,864046	13,130278	41,402084
09:35:57,38	0,614962	4,210930	-0,073000	-0,843017	-0,165001	-0,509003	-0,166466	-7,069289	0,208865	7,913050	0,172264	41,396819	5,582229	-6,203982	-0,856265	-186,866704	-307,441146	53,839194	-0,166466	-7,069289	0,208865	-547,026119	13,239819	41,396819	-0,166466	-7,069289	0,208865	-547,026119	13,239819	41,396819
09:35:57,43	0,614962	4,210930	-0,073000	-0,843017	-0,165001	-0,509003	-0,162282	-7,064200	0,209624	7,607162	0,354889	41,410354	5,582992	-6,207600	-0,851193	-186,849843	-307,445529	53,831351	-0,162282	-7,064200	0,209624	-546,932531	13,094046	41,410354	-0,162282	-7,064200	0,209624	-546,932531	13,094046	41,410354
09:35:57,48	0,614962	4,210930	-0,073000	-0,843017	-0,165001	-0,509003	-0,165877	-7,064761	0,205354	7,669150	0,170976	41,418471	5,585276	-6,204767	-0,855463	-186,830807	-307,418629	53,839468	-0,165877	-7,064761	0,205354	-546,914584	13,192354	41,418471	-0,165877	-7,064761	0,205354	-546,914584	13,192354	41,418471
09:35:57,53	0,614962	4,210930	-0,073000	-0,843017	-0,165001	-0,509003	-0,162187	-7,064778	0,205118	7,606305	0,386497	41,440020	5,583445	-6,207971	-0,855699	-186,842199	-307,485623	53,861017	-0,162187	-7,064778	0,205118	-546,978742	13,118195	41,440020	-0,162187	-7,064778	0,205118	-546,978742	13,118195	41,440020
09:35:57,58	0,614962	4,210930	-0,073000	-0,843017	-0,165001	-0,509003	-0,162187	-7,064778	0,205118	7,606305	0,386497	41,440020	5,585845	-6,201565	-0,853524	-186,815800	-307,473293	53,841801	-0,168935	-7,063653	0,207294	-546,925059	13,313709	41,420804	-0,168935	-7,063653	0,207294	-546,925059	13,313709	41,420804
09:35:57,63	0,614962	4,210930	-0,073000	-0,843017	-0,165001	-0,509003	-0,163166	-7,066269	0,204981	7,690277	0,335616	41,426035	5,585226	-6,207869	-0,855836	-186,838959	-307,480069	53,847032	-0,163166	-7,066269	0,204981	-547,011829	13,144168	41,426035	-0,163166	-7,066269	0,204981	-547,011829	13,144168	41,426035
09:35:57,68	0,614962	4,210930	-0,073000	-0,843017	-0,165001	-0,509003	-0,163166	-7,066269	0,204981	7,690277	0,335616	41,426035	5,582243	-6,209430	-0,853920	-186,851140	-307,528388	53,814626	-0,163166	-7,066269	0,204981	-547,011829	13,144168	41,426035	-0,163166	-7,066269	0,204981	-547,011829	13,144168	41,426035
09:35:57,73	0,614962	4,210930	-0,073000	-0,843017	-0,165001	-0,509003	-0,160323	-7,064467	0,206898	7,548619	0,497099	41,393629	5,589790	-6,205019	-0,855413	-186,842730	-307,527986	53,816612	-0,160323	-7,064467	0,206898	-547,012002	13,082420	41,393629	-0,160323	-7,064467	0,206898	-547,012002	13,082420	41,393629
09:35:57,78	0,614962	4,210930	-0,073000	-0,843017	-0,165001	-0,509003	-0,167916	-7,068797	0,205404	7,778339	0,109322	41,395615	5,579476	-6,207321	-0,856360	-186,843555	-307,530235	53,855377	-0,167916	-7,068797	0,205404	-547,122198	13,290729	41,395615	-0,167916	-7,068797	0,205404	-547,122198	13,290729	41,395615
09:35:57,83	0,614962	4,210930	-0,073000	-0,843017	-0,165001	-0,509003	-0,164945	-7,065232	0,204572	7,640845	0,238275	41,412276	5,585217	-6,205810	-0,856245	-186,840921	-307,473731	53,833273	-0,164945	-7,065232	0,204572	-546,979833	13,186425	41,412276	-0,164945	-7,065232	0,204572	-546,979833	13,186425	41,412276
09:35:57,88	0,614962	4,210930	-0,073000	-0,843017	-0,165001	-0,509003	-0,164945	-7,065232	0,204572	7,640845	0,238275	41,412276	5,588127	-6,208078	-0,851953	-186,845047	-307,548307	53,838171	-0,164945	-7,065232	0,204572	-546,979833	13,186425	41,412276	-0,164945	-7,065232	0,204572	-546,979833	13,186425	41,412276
09:35:57,93	0,614962	4,210930	-0,073000	-0,843017	-0,165001	-0,509003	-0,164435	-7,068885	0,208864	7,764201	0,298474	41,417174	5,589296	-6,206509	-0,855045	-186,838231	-307,540749	53,864885	-0,164435	-7,068885	0,208864	-547,143308	13,206643	41,417174	-0,164435	-7,068885	0,208864	-547,143308	13,206643	41,417174
09:35:57,98	0,614962	4,210930	-0,073000	-0,843017	-0,165001	-0,509003	-0,166379	-7,069114	0,205773	7,786039	0,199516	41,443888	5,583963	-6,207478	-0,852741	-186,847641	-307,585004	53,836871	-0,166379	-7,069114	0,205773	-547,139411	13,260281	41,443888	-0,166379	-7,069114	0,205773	-547,139411	13,260281	41,443888
09:35:58,03	0,614962	4,210930	-0,073000	-0,843017	-0,165001	-0,509003	-0,162873	-7,064980	0,208076	7,528048	0,395811	41,415874	5,582703	-6,204499	-0,853923	-186,885370	-307,550680	53,858683	-0,162873	-7,064980	0,208076	-547,072896	13,181347	41,415874	-0,162873	-7,064980	0,208076	-547,072896	13,181347	41,415874
09:35:58,09	0,614962	4,210930	-0,073000	-0,843017	-0,165001	-0,509003	-0,160616	-7,064222	0,206492	7,491858	0,489951	41,383032	5,588884	-6,207921	-0,854335	-186,852072	-307,584033	53,839914	-0,160616	-7,064222	0,206492	-547,049592	13,098278	41,383032	-0,160616	-7,064222	0,206492	-547,049592	13,098278	41,383032
09:35:58,14	0,614962	4,210930	-0,073000	-0,843017	-0,165001	-0,509003	-0,160616	-7,064222	0,206492	7,491858	0,489951	41,383032	5,583866	-6,204575	-0,854310	-186,885666	-307,568943	53,858526	-0,160616	-7,064222	0,206492	-547,049592	13,098278	41,383032	-0,160616	-7,064222	0,206492	-547,049592	13,098278	41,383032
09:35:58,19	0,614962	4,210930	-0,073000	-0,843017	-0,165001	-0,509003	-0,165339	-7,063444	0,206507	7,443041	0,226623	41,437529	5,583637	-6,203508	-0,853894	-186,762352	-307,446457	53,827131	-0,165339	-7,063444	0,206507	-547,037278	13,205732	41,437529	-0,165339	-7,063444	0,206507	-547,037278	13,205732	41,437529
09:35:58,24	0,614962	4,210930	-0,073000	-0,843017	-0,165001	-0,509003	-0,166148	-7,062712	0,206924	7,572738	0,230120	41,406134	5,218515	-6,001873	-0,869796	-176,882027	-288,467824	51,354469	-0,166148	-7,062712	0,206924	-546,850163	13,272713	41,406134	-0,166148	-7,062712	0,206924	-546,850163	13,272713	41,406134
09:35:58,29	0,614968	4,160969	-0,072995	-0,843013	-0,165004	-0,509016	-0,158208	-6,645691	0,191022	7,263756	-0,289731	38,933472	5,114954	-5,939768	-0,865626	-174,218495	-283,309092	50,602533	-0,158208	-6,645691	0,191022	-514,422960	12,129607	38,933472	-0,158208	-6,645691	0,191022	-514,422960	12,129607	38,933472
09:35:58,34	0,614968	4,160969	-0,072995	-0,843013	-0,165004	-0,509016	-0,160212	-6,524951	0,195192	6,784667	-0,666620	38,181536	5,124946	-5,941289	-0,863293	-174,123411	-283,503180	50,601881	-0,160212	-6,524951	0,195192	-505,424010	11,910032	38,181536	-0,160212	-6,524951	0,195192	-505,424010	11,910032	38,181536
09:35:58,39	0,614968	4,160969	-0,072995	-0,843013	-0,165004	-0,509016	-0,163891	-6,534365	0,197524	7,153631	-0,678557	38,180884	5,123626	-5,940351	-0,860946	-174,140978	-283,634029	50,639959	-0,163891	-6,534365	0,197524	-505,794014	12,186925	38,180884	-0,163891	-6,534365	0,197524	-505,794014	12,186925	38,180884
09:35:58,44	0,614968	4,160969	-0,072995	-0,843013	-0,165004	-0,509016	-0,164043	-6,532753	0,199872	6,947723	-0,636228	38,218962	5,126629	-5,940444	-0,858996	-174,101321	-283,689395	50,617716	-0,164043	-6,532753	0,199872	-505,873408	12,241152	38,218962	-0,164043	-6,532753	0,199872	-505,873408	12,241152	38,218962
09:35:58,49	0,614968	4,160969	-0,072995	-0,843013	-0,165004	-0,509016	-0,165233	-6,536196	0,200306	7,005650	-0,532424	38,217193	5,127203	-5,941043	-0,860511	-174,058069	-283,821755	50,638190	-0,165233	-6,536196	0,200306	-506,085774	12,438342	38,217193	-0,165233	-6,536196	0,200306	-506,085774	12,438342	38,217193
09:35:58,54	0,614968	4,160969	-0,072995	-0,843013	-0,165004	-0,509016	-0,166939	-6,533197	0,199922	6,863176	-0,606748	38,232049	5,125458	-5,938066	-0,860895	-174,038850	-283,817235	50,653046	-0,166939	-6,533197	0,199922	-505,992752	12,497933	38,232049	-0,166939	-6,533197	0,199922	-505,992752	12,497933	38,232049
09:35:58,59	0,614968	4,160969	-0,072995	-0,843013	-0,165004	-0,509016	-0,173870	-6,534669	0,200307	6,933235	-0,922551	38,227312	5,130198	-5,932799	-0,860510	-174,003464	-283,845165	50,648309	-0,173870	-6,534669	0,200307	-506,038260	12,726214	38,227312	-0,173870	-6,534669	0,200307	-506,038260	12,726214	38,227312
09:35:58,64	0,614968	4,160969	-0,072995	-0,843013	-0,165004	-0,509016	-0,176557	-6,538569	0,199952	7,096317	-1,004486	38,245443	5,134920	-5,932422	-0,860866	-173,973273	-283,908474	50,666440	-0,176557	-6,538569	0,199952	-506,181349	12,855227	38,245443	-0,176557	-6,538569	0,199952	-506,181349	12,855227	38,245443
09:35:58,69	0,614968	4,160969	-0,072995	-0,843013	-0,165004	-0,509016	-0,176557	-6,538569	0,199952	7,096317	-1,004486	38,245443	5,117452	-5,936825	-0,867211	-174,133170	-283,199997	50,608599	-0,176557	-6,538569	0,199952	-506,181349	12,855227	38,245443	-0,176557	-6,538569	0,199952	-506,181349	12,855227	38,245443
09:35:58,74	0,614968	4,160969	-0,072995	-0,843013	-0,165004	-0,509016	-0,164010	-6,525643	0,193606	6,957792	-0,844758	38,187602	4,758363	-5,736879	-0,874866	-164,134462	-264,422625	48,153117	-0,164010	-6,525643	0,193606	-505,305208	12,030019	38,187602	-0,164010	-6,525643	0,193606	-505,305208	12,030019	38,187602
09:35:58,79	0,614980	4,110964	-0,072989	-0,843009	-0,164995	-0,509015	-0,157624	-6,114690	0,185952	6,849242	-1,242222	35,732120	4,672697	-5,682773	-0,864305	-162,156245	-260,069420	47,532254	-0,157624	-6,114690	0,185952	-473,153914	11,131226	35,732120	-0,157624	-6,114690	0,185952	-473,153914	11,131226	35,732120
09:35:58,84	0,614980	4,110964	-0,072989	-0,843009	-0,164995	-0,509015	-0,164775	-6,024855	0,196143	6,710425	-2,046824	35,150737	4,684139	-5,685768	-0,864674	-162,242913	-260,280909	47,571734	-0,164775	-6,024855	0,196143	-466,240683	10,888008	35,150737	-0,164775	-6,024855	0,196143	-466,240683	10,888008	35,150737
09:35:58,89	0,614980	4,110964	-0,072989	-0,843009	-0,164995	-0,509015	-0,164775	-6,024855	0,196143	6,710425	-2,046824	35,150737	4,682191	-5,688708	-0,864327	-162,312377	-260,357145	47,544796	-0,164775	-6,024855	0,196143	-466,240683	10,888008	35,150737	-0,164775	-6,024855	0,196143	-466,240683	10,888008	35,150737
09:35:58,94	0,614980	4,110964	-0,072989	-0,843009	-0,164995	-0,509015	-0,159015	-6,026997	0,193786	6,597025	-1,792436	35,176210	4,683114	-5,691828	-0,867031	-162,394411	-260,453014	47,597207	-0,159015	-6,026997	0,193786	-466,522247	10,690211	35,176210	-0,159015	-6,026997	0,193786	-466,522247	10,690211	35,176210
09:35:58,99	0,614980	4,110964	-0,072989	-0,843009	-0,164995	-0,509015	-0,154341	-6,026136	0,194161	6,465871	-1,557212	35,173155	4,680031	-5,695445	-0,866656	-162,444351	-260,523896	47,594152	-0,154341	-6,026136	0,194161	-466,585774	10,558550	35,173155	-0,154341	-6,026136	0,194161	-466,585774	10,558550	35,173155
09:35:59,04	0,614980	4,110964	-0,072989	-0,843009	-0,164995	-0,509015	-0,155024	-6,025647	0,194147	6,375050	-1,569707	35,166376	4,679950	-5,694609	-0,866670	-162,457111	-260,592056	47,587373	-0,155024	-6,025647	0,194147	-466,638230	10,599684	35,166376	-0,155024	-6,025647	0,194147	-466,638230	10,599684	35,166376
09:35:59,09	0,614980	4,110964	-0,072989	-0,843009	-0,164995	-0,509015	-0,159745	-6,024863	0,192561	6,320249	-1,836016	35,163653	4,681631	-5,690128	-0,868256	-162,482156	-260,593784	47,584650	-0,159745	-6,024863	0,192561	-466,631466	10,703960	35,163653	-0,159745	-6,024863	0,192561	-466,631466	10,703960	35,163653
09:35:59,14	0,614980	4,110964	-0,072989	-0,843009	-0,164995	-0,509015	-0,159745	-6,024863	0,192561	6,320249	-1,836016	35,163653	4,685094	-5,695734	-0,866673	-162,513187	-260,644909	47,601516	-0,159745	-6,024863	0,192561	-466,631466	10,703960	35,163653	-0,159745	-6,024863	0,192561	-466,631466	10,703960	35,163653
09:35:59,19	0,614980	4,110964	-0,072989	-0,843009	-0,164995	-0,509015	-0,156622	-6,030665	0,194144	6,562172	-1,674947	35,180519	4,687512	-5,699373	-0,866247	-162,478562	-260,690945	47,604149	-0,156622	-6,030665	0,194144	-466,845016	10,619898	35,180519	-0,156622	-6,030665	0,194144	-466,845016	10,619898	35,180519
09:35:59,24	0,614980	4,110964	-0,072989	-0,843009	-0,164995	-0,509015	-0,158881	-6,031294	0,194129	6,563451	-1,811419	35,185669	4,686769	-5,694092	-0,866689	-162,545357	-260,662635	47,606666	-0,158881	-6,031294	0,194129	-466,893124	10,660768	35,185669	-0,158881	-6,031294	0,194129	-466,893124	10,660768	35,185669
09:35:59,29	0,614980	4,110964	-0,072989	-0,843009	-0,164995	-0,509015	-0,158881	-6,031294	0,194129	6,563451	-1,811419	35,185669	4,688535	-5,696279	-0,864698	-162,526645	-260,731954	47,641784	-0,158881	-6,031294	0,194129	-466,893124	10,660768	35,185669	-0,158881	-6,031294	0,194129	-466,893124	10,660768	35,185669
09:35:59,34	0,614980	4,110964	-0,072989	-0,843009	-0,164995	-0,509015	-0,157871	-6,033917	0,196120	6,649185	-1,708002	35,220787	4,688594	-5,696185	-0,865475	-162,503615	-260,719040	47,627923	-0,157871	-6,033917	0,196120	-467,013317	10,684850	35,220787	-0,157871	-6,033917	0,196120	-467,013317	10,684850	35,220787
09:35:59,39	0,614980	4,110964	-0,072989	-0,843009	-0,164995	-0,509015	-0,157981	-6,033921	0,195342	6,672095	-1,700274	35,206926	4,686211	-5,696420	-0,864753	-162,521302	-260,731232	47,568686	-0,157981	-6,033921	0,195342	-466,990726	10,701273	35,206926	-0,157981	-6,033921	0,195342	-466,990726	10,701273	35,206926
09:35:59,44	0,614980	4,110964	-0,072989	-0,843009	-0,164995	-0,509015	-0,156586	-6,031975	0,196064	6,551477	-1,636910	35,147689	4,685436	-5,698387	-0,866277	-162,581212	-260,790005	47,635753	-0,156586	-6,031975	0,196064	-466,958546	10,655061	35,147689	-0,156586	-6,031975	0,196064	-466,958546	10,655061	35,147689
09:35:59,49	0,614980	4,110964	-0,072989	-0,843009	-0,164995	-0,509015	-0,154496	-6,032287	0,194540	6,486879	-1,550730	35,214756	4,683693	-5,696629	-0,861660	-162,595711	-260,743195	47,595790	-0,154496	-6,032287	0,194540	-467,047685	10,577180	35,214756	-0,154496	-6,032287	0,194540	-467,047685	10,577180	35,214756
09:35:59,54	0,614980	4,110964	-0,072989	-0,843009	-0,164995	-0,509015	-0,163332	-6,035350	0,198027	6,649137	-1,999439	35,214564	4,692506	-5,692265	-0,862791	-162,570363	-260,792773	47,635561	-0,163332	-6,035350	0,198027	-467,125804	10,822124	35,214564	-0,163332	-6,035350	0,198027	-467,125804	10,822124	35,214564
09:35:59,59	0,614980	4,110964	-0,072989	-0,843009	-0,164995	-0,509015	-0,160593	-6,034212	0,197248	6,611837	-1,885882	35,215577	4,690152	-5,694068	-0,863569	-162,584411	-260,759416	47,636574	-0,160593	-6,034212	0,197248	-467,073789	10,720707	35,215577	-0,160593	-6,034212	0,197248	-467,073789	10,720707	35,215577
09:35:59,64	0,614980	4,110964	-0,072989	-0,843009	-0,164995	-0,509015	-0,156225	-6,035381	0,194575	6,634009	-1,613400	35,243421	4,688980	-5,698436	-0,866242	-162,564503	-260,815541	47,664418	-0,156225	-6,035381	0,194575	-467,143437	10,650238	35,243421	-0,156225	-6,035381	0,194575	-467,143437	10,650238	35,243421
09:35:59,69	0,614980	4,110964	-0,072989	-0,843009	-0,164995	-0,509015	-0,156225	-6,035381	0,194575	6,634009	-1,613400	35,243421	4,688940	-5,701577	-0,865101	-162,607210	-260,786166	47,640405	-0,156225	-6,035381	0,194575	-467,143437	10,650238	35,243421	-0,156225	-6,035381	0,194575	-467,143437	10,650238	35,243421
09:35:59,74	0,614980	4,110964	-0,072989	-0,843009	-0,164995	-0,509015	-0,153485	-6,036917	0,195717	6,717924	-1,522594	35,219408	4,688818	-5,695839	-0,862811	-162,643093	-260,815602	47,639268	-0,153485	-6,036917	0,195717	-467,180033	10,525956	35,219408	-0,153485	-6,036917	0,195717	-467,180033	10,525956	35,219408
09:35:59,79	0,614980	4,110964	-0,072989	-0,843009	-0,164995	-0,509015	-0,158393	-6,033942	0,198006	6,519822	-1,794186	35,218270	4,684659	-5,698486	-0,866289	-162,643679	-260,855400	47,658384	-0,154021	-6,031664	0,194528	-467,119025	10,543202	35,237387	-0,154021	-6,031664	0,194528	-467,119025	10,543202	35,237387
09:35:59,84	0,614980	4,110964	-0,072989	-0,843009	-0,164995	-0,509015	-0,155268	-6,034422	0,194517	6,520460	-1,587137	35,198718	4,687671	-5,698785	-0,866300	-162,616662	-260,858938	47,619715	-0,155268	-6,034422	0,194517	-467,181676	10,601420	35,198718	-0,155268	-6,034422	0,194517	-467,181676	10,601420	35,198718
09:35:59,89	0,614980	4,110964	-0,072989	-0,843009	-0,164995	-0,509015	-0,155268	-6,034422	0,194517	6,520460	-1,587137	35,198718	4,689653	-5,691307	-0,865957	-162,645124	-260,831294	47,616080	-0,155268	-6,034422	0,194517	-467,181676	10,601420	35,198718	-0,155268	-6,034422	0,194517	-467,181676	10,601420	35,198718
09:35:59,94	0,614980	4,110964	-0,072989	-0,843009	-0,164995	-0,509015	-0,162735	-6,032399	0,194860	6,424984	-2,013902	35,195083	4,687019	-5,694480	-0,865919	-162,631051	-260,862969	47,644254	-0,162735	-6,032399	0,194860	-467,118363	10,760828	35,195083	-0,162735	-6,032399	0,194860	-467,118363	10,760828	35,195083
09:35:59,99	0,614980	4,110964	-0,072989	-0,843009	-0,164995	-0,509015	-0,158671	-6,031705	0,194898	6,368466	-1,774515	35,223257	4,696545	-5,698186	-0,862792	-162,608445	-260,849868	47,614564	-0,160224	-6,041807	0,198025	-467,365411	10,735324	35,193567	-0,160224	-6,041807	0,198025	-467,365411	10,735324	35,193567
09:36:00,04	0,614980	4,110964	-0,072989	-0,843009	-0,164995	-0,509015	-0,160224	-6,041807	0,198025	6,916435	-1,842248	35,193567	4,687666	-5,701452	-0,866673	-162,623191	-260,862022	47,629204	-0,160224	-6,041807	0,198025	-467,365411	10,735324	35,193567	-0,160224	-6,041807	0,198025	-467,365411	10,735324	35,193567
09:36:00,10	0,614980	4,110964	-0,072989	-0,843009	-0,164995	-0,509015	-0,152956	-6,035751	0,194144	6,583638	-1,470998	35,208207	4,692075	-5,697551	-0,866241	-162,649722	-260,901387	47,631716	-0,152956	-6,035751	0,194144	-467,222833	10,536026	35,208207	-0,152956	-6,035751	0,194144	-467,222833	10,536026	35,208207
09:36:00,15	0,614980	4,110964	-0,072989	-0,843009	-0,164995	-0,509015	-0,158538	-6,037619	0,194577	6,633414	-1,764595	35,210719	4,686308	-5,703742	-0,869028	-162,690081	-260,915022	47,629052	-0,150294	-6,035720	0,191789	-467,301351	10,434057	35,208055	-0,150294	-6,035720	0,191789	-467,301351	10,434057	35,208055
09:36:00,20	0,614980	4,110964	-0,072989	-0,843009	-0,164995	-0,509015	-0,150294	-6,035720	0,191789	6,502673	-1,364010	35,208055	4,685438	-5,695553	-0,864432	-162,536252	-260,908531	47,622313	-0,150294	-6,035720	0,191789	-467,301351	10,434057	35,208055	-0,150294	-6,035720	0,191789	-467,301351	10,434057	35,208055
09:36:00,25	0,614980	4,110964	-0,072989	-0,843009	-0,164995	-0,509015	-0,156951	-6,030872	0,196385	6,333131	-1,580184	35,201316	4,340051	-5,501647	-0,867091	-153,039841	-242,907732	45,202480	-0,156951	-6,030872	0,196385	-467,090353	10,740435	35,201316	-0,156951	-6,030872	0,196385	-467,090353	10,740435	35,201316
09:36:00,30	0,614943	4,060896	-0,072992	-0,843014	-0,165002	-0,509014	-0,152185	-5,634805	0,193726	6,074998	-2,108622	32,781483	4,245336	-5,442455	-0,865772	-150,374139	-237,599916	44,501736	-0,156089	-5,523184	0,195045	-427,369717	9,595981	32,080739	-0,156089	-5,523184	0,195045	-427,369717	9,595981	32,080739
09:36:00,35	0,614943	4,060896	-0,072992	-0,843014	-0,165002	-0,509014	-0,156089	-5,523184	0,195045	6,200246	-2,656979	32,080739	4,249678	-5,448076	-0,866409	-150,484870	-237,802795	44,541901	-0,156089	-5,523184	0,195045	-427,369717	9,595981	32,080739	-0,156089	-5,523184	0,195045	-427,369717	9,595981	32,080739
09:36:00,40	0,614943	4,060896	-0,072992	-0,843014	-0,165002	-0,509014	-0,151505	-5,523573	0,195545	5,796505	-2,450006	32,178886	4,243382	-5,446619	-0,865272	-150,613286	-237,951409	44,599883	-0,151505	-5,523573	0,195545	-427,804003	9,443162	32,178886	-0,151505	-5,523573	0,195545	-427,804003	9,443162	32,178886
09:36:00,45	0,614943	4,060896	-0,072992	-0,843014	-0,165002	-0,509014	-0,151505	-5,523573	0,195545	5,796505	-2,450006	32,178886	4,244384	-5,453046	-0,862175	-150,698813	-238,008106	44,596281	-0,151505	-5,523573	0,195545	-427,804003	9,443162	32,178886	-0,151505	-5,523573	0,195545	-427,804003	9,443162	32,178886
09:36:00,50	0,614943	4,060896	-0,072992	-0,843014	-0,165002	-0,509014	-0,154200	-5,529885	0,198601	6,022116	-2,659278	32,158106	4,250195	-5,447441	-0,862216	-150,724449	-238,005670	44,579103	-0,154200	-5,529885	0,198601	-428,073823	9,445435	32,158106	-0,154200	-5,529885	0,198601	-428,073823	9,445435	32,158106
09:36:00,55	0,614943	4,060896	-0,072992	-0,843014	-0,165002	-0,509014	-0,154200	-5,529885	0,198601	6,022116	-2,659278	32,158106	4,247796	-5,452944	-0,862967	-150,720554	-238,108316	44,584691	-0,154200	-5,529885	0,198601	-428,073823	9,445435	32,158106	-0,154200	-5,529885	0,198601	-428,073823	9,445435	32,158106
09:36:00,60	0,614943	4,060896	-0,072992	-0,843014	-0,165002	-0,509014	-0,148235	-5,530559	0,197851	5,970223	-2,294395	32,163694	4,249397	-5,448522	-0,864967	-150,779773	-238,123033	44,567598	-0,148235	-5,530559	0,197851	-428,178634	9,342056	32,163694	-0,148235	-5,530559	0,197851	-428,178634	9,342056	32,163694
09:36:00,65	0,614943	4,060896	-0,072992	-0,843014	-0,165002	-0,509014	-0,152865	-5,529734	0,195850	5,884971	-2,579094	32,146601	4,259438	-5,453266	-0,863302	-150,738985	-238,222661	44,641528	-0,152865	-5,529734	0,195850	-428,199128	9,420830	32,146601	-0,152865	-5,529734	0,195850	-428,199128	9,420830	32,146601
09:36:00,70	0,614943	4,060896	-0,072992	-0,843014	-0,165002	-0,509014	-0,156395	-5,528539	0,197242	5,846868	-2,682932	32,158707	4,250127	-5,444867	-0,863575	-150,698733	-238,142074	44,579704	-0,156395	-5,528539	0,197242	-428,143433	9,594070	32,158707	-0,156395	-5,528539	0,197242	-428,143433	9,594070	32,158707
09:36:00,75	0,614943	4,060896	-0,072992	-0,843014	-0,165002	-0,509014	-0,156395	-5,528539	0,197242	5,846868	-2,682932	32,158707	3,902222	-5,231050	-0,858384	-139,535079	-219,713207	42,136827	-0,156395	-5,528539	0,197242	-428,143433	9,594070	32,158707	-0,156395	-5,528539	0,197242	-428,143433	9,594070	32,158707
09:36:00,80	0,614985	4,010964	-0,073006	-0,843020	-0,165009	-0,509012	-0,161367	-5,043682	0,198483	6,118744	-2,956736	29,148117	3,832714	-5,198133	-0,862334	-137,969715	-216,064271	41,569114	-0,161367	-5,043682	0,198483	-389,810285	9,710576	29,148117	-0,161367	-5,043682	0,198483	-389,810285	9,710576	29,148117
09:36:00,85	0,614985	4,010964	-0,073006	-0,843020	-0,165009	-0,509012	-0,161367	-5,043682	0,198483	6,118744	-2,956736	29,148117	3,840950	-5,202313	-0,859625	-138,151681	-216,372603	41,623249	-0,161367	-5,043682	0,198483	-389,810285	9,710576	29,148117	-0,161367	-5,043682	0,198483	-389,810285	9,710576	29,148117
09:36:00,90	0,614985	4,010964	-0,073006	-0,843020	-0,165009	-0,509012	-0,161864	-5,052904	0,201192	6,240306	-2,986014	29,202251	3,842382	-5,201425	-0,858123	-138,265935	-216,493997	41,624845	-0,161864	-5,052904	0,201192	-390,412688	9,720332	29,202251	-0,161864	-5,052904	0,201192	-390,412688	9,720332	29,202251
09:36:00,95	0,614985	4,010964	-0,073006	-0,843020	-0,165009	-0,509012	-0,163349	-5,053701	0,202694	6,119456	-3,101486	29,203848	3,844972	-5,206121	-0,859265	-138,371685	-216,672223	41,688500	-0,163349	-5,053701	0,202694	-390,596046	9,721437	29,203848	-0,163349	-5,053701	0,202694	-390,596046	9,721437	29,203848
09:36:01,00	0,614985	4,010964	-0,073006	-0,843020	-0,165009	-0,509012	-0,160578	-5,058292	0,201553	6,150957	-2,959853	29,267503	3,848286	-5,202869	-0,858891	-138,447541	-216,714096	41,727528	-0,160578	-5,058292	0,201553	-390,924927	9,645530	29,267503	-0,160578	-5,058292	0,201553	-390,924927	9,645530	29,267503
09:36:01,05	0,614985	4,010964	-0,073006	-0,843020	-0,165009	-0,509012	-0,162055	-5,060520	0,198786	6,159874	-3,091658	29,263780	3,847641	-5,205956	-0,862032	-138,472824	-216,737369	41,684777	-0,162055	-5,060520	0,198786	-391,090981	9,629648	29,263780	-0,162055	-5,060520	0,198786	-391,090981	9,629648	29,263780
09:36:01,10	0,614985	4,010964	-0,073006	-0,843020	-0,165009	-0,509012	-0,159852	-5,058894	0,203427	5,953283	-2,957020	29,257101	3,845131	-5,207051	-0,857390	-138,516444	-216,853090	41,678098	-0,159852	-5,058894	0,203427	-391,169913	9,591354	29,257101	-0,159852	-5,058894	0,203427	-391,169913	9,591354	29,257101
09:36:01,15	0,614985	4,010964	-0,073006	-0,843020	-0,165009	-0,509012	-0,159852	-5,058894	0,203427	5,953283	-2,957020	29,257101	3,848490	-5,205894	-0,856999	-138,573449	-216,904583	41,716310	-0,159852	-5,058894	0,203427	-391,169913	9,591354	29,257101	-0,159852	-5,058894	0,203427	-391,169913	9,591354	29,257101
09:36:01,20	0,614985	4,010964	-0,073006	-0,843020	-0,165009	-0,509012	-0,170421	-5,064106	0,205392	6,104474	-3,481278	29,327908	3,854929	-5,200504	-0,855425	-138,554408	-216,969533	41,748905	-0,170421	-5,064106	0,205392	-391,427852	9,896784	29,327908	-0,170421	-5,064106	0,205392	-391,427852	9,896784	29,327908
09:36:01,25	0,614985	4,010964	-0,073006	-0,843020	-0,165009	-0,509012	-0,167696	-5,064615	0,201392	6,145045	-3,383154	29,313029	3,854008	-5,203118	-0,859425	-138,585090	-216,935543	41,734026	-0,167696	-5,064615	0,201392	-391,427249	9,781010	29,313029	-0,167696	-5,064615	0,201392	-391,427249	9,781010	29,313029
09:36:01,30	0,614985	4,010964	-0,073006	-0,843020	-0,165009	-0,509012	-0,167696	-5,064615	0,201392	6,145045	-3,383154	29,313029	3,851851	-5,209919	-0,858162	-138,619612	-217,027239	41,718392	-0,160728	-5,066148	0,202655	-391,564533	9,612297	29,297395	-0,160728	-5,066148	0,202655	-391,564533	9,612297	29,297395
09:36:01,35	0,614985	4,010964	-0,073006	-0,843020	-0,165009	-0,509012	-0,160728	-5,066148	0,202655	6,128065	-3,004846	29,297395	3,851600	-5,211960	-0,857527	-138,674011	-217,042701	41,680174	-0,160728	-5,066148	0,202655	-391,564533	9,612297	29,297395	-0,160728	-5,066148	0,202655	-391,564533	9,612297	29,297395
09:36:01,40	0,614985	4,010964	-0,073006	-0,843020	-0,165009	-0,509012	-0,158835	-5,066950	0,203290	6,129215	-2,945809	29,259177	3,852315	-5,211876	-0,857392	-138,667956	-217,071877	41,726470	-0,158835	-5,066950	0,203290	-391,626395	9,522763	29,259177	-0,158835	-5,066950	0,203290	-391,626395	9,522763	29,259177
09:36:01,45	0,614985	4,010964	-0,073006	-0,843020	-0,165009	-0,509012	-0,158383	-5,071312	0,203040	6,260242	-2,899889	29,308924	3,855150	-5,214532	-0,857778	-138,702497	-217,136816	41,729921	-0,158383	-5,071312	0,203040	-391,837712	9,533158	29,308924	-0,158383	-5,071312	0,203040	-391,837712	9,533158	29,308924
09:36:01,50	0,614985	4,010964	-0,073006	-0,843020	-0,165009	-0,509012	-0,158383	-5,071312	0,203040	6,260242	-2,899889	29,308924	3,851134	-5,211118	-0,858302	-138,736183	-217,117169	41,769789	-0,158383	-5,071312	0,203040	-391,837712	9,533158	29,308924	-0,158383	-5,071312	0,203040	-391,837712	9,533158	29,308924
09:36:01,55	0,614985	4,010964	-0,073006	-0,843020	-0,165009	-0,509012	-0,159331	-5,066126	0,202515	5,990764	-2,988217	29,348792	3,853343	-5,208976	-0,860132	-138,723024	-217,070851	41,748725	-0,159331	-5,066126	0,202515	-391,700123	9,519303	29,348792	-0,159331	-5,066126	0,202515	-391,700123	9,519303	29,348792
09:36:01,60	0,614985	4,010964	-0,073006	-0,843020	-0,165009	-0,509012	-0,158986	-5,072071	0,201079	6,244443	-3,003539	29,339926	3,856109	-5,214389	-0,859739	-138,792723	-217,148557	41,760924	-0,158986	-5,072071	0,201079	-391,913115	9,476883	29,339926	-0,158986	-5,072071	0,201079	-391,913115	9,476883	29,339926
09:36:01,65	0,614985	4,010964	-0,073006	-0,843020	-0,165009	-0,509012	-0,161807	-5,070581	0,201080	6,191187	-3,088341	29,320044	3,856230	-5,211202	-0,859737	-138,727040	-217,158527	41,741041	-0,161807	-5,070581	0,201080	-391,849431	9,613498	29,320044	-0,161807	-5,070581	0,201080	-391,849431	9,613498	29,320044
09:36:01,70	0,614985	4,010964	-0,073006	-0,843020	-0,165009	-0,509012	-0,161807	-5,070581	0,201080	6,191187	-3,088341	29,320044	3,860836	-5,214493	-0,858183	-138,781736	-217,176160	41,745246	-0,161807	-5,070581	0,201080	-391,849431	9,613498	29,320044	-0,161807	-5,070581	0,201080	-391,849431	9,613498	29,320044
09:36:01,75	0,614985	4,010964	-0,073006	-0,843020	-0,165009	-0,509012	-0,161260	-5,076216	0,202634	6,441584	-3,098440	29,324249	3,857222	-5,209461	-0,858986	-138,792560	-217,205999	41,754702	-0,161260	-5,076216	0,202634	-392,041374	9,560446	29,324249	-0,161260	-5,076216	0,202634	-392,041374	9,560446	29,324249
09:36:01,80	0,614985	4,010964	-0,073006	-0,843020	-0,165009	-0,509012	-0,159077	-5,075321	0,202210	6,331326	-2,987927	29,293535	3,858969	-5,215936	-0,858607	-138,816192	-217,229820	41,714532	-0,159077	-5,075321	0,202210	-392,081346	9,499583	29,293535	-0,159077	-5,075321	0,202210	-392,081346	9,499583	29,293535
09:36:01,85	0,614985	4,010964	-0,073006	-0,843020	-0,165009	-0,509012	-0,159077	-5,075321	0,202210	6,331326	-2,987927	29,293535	3,859544	-5,212711	-0,857411	-138,818802	-217,203326	41,773399	-0,159077	-5,075321	0,202210	-392,081346	9,499583	29,293535	-0,159077	-5,075321	0,202210	-392,081346	9,499583	29,293535
09:36:01,90	0,614985	4,010964	-0,073006	-0,843020	-0,165009	-0,509012	-0,162157	-5,074206	0,203406	6,295003	-3,163602	29,352402	3,854073	-5,212528	-0,858244	-138,868183	-217,293124	41,741547	-0,162157	-5,074206	0,203406	-392,030168	9,565699	29,352402	-0,162157	-5,074206	0,203406	-392,030168	9,565699	29,352402
09:36:01,95	0,614985	4,010964	-0,073006	-0,843020	-0,165009	-0,509012	-0,159580	-5,069376	0,202574	5,941390	-3,027465	29,320550	3,858867	-5,215723	-0,858205	-138,837587	-217,294623	41,746361	-0,159580	-5,069376	0,202574	-392,004633	9,499544	29,320550	-0,159580	-5,069376	0,202574	-392,004633	9,499544	29,320550
09:36:02,00	0,614985	4,010964	-0,073006	-0,843020	-0,165009	-0,509012	-0,159210	-5,075125	0,202612	6,254352	-2,980986	29,325364	3,854058	-5,209742	-0,857829	-138,867031	-217,280218	41,790559	-0,159210	-5,075125	0,202612	-392,142989	9,516989	29,325364	-0,159210	-5,075125	0,202612	-392,142989	9,516989	29,325364
09:36:02,05	0,614985	4,010964	-0,073006	-0,843020	-0,165009	-0,509012	-0,161985	-5,067970	0,202988	5,880046	-3,158000	29,369562	3,854094	-5,215699	-0,858581	-138,865918	-217,276660	41,790241	-0,161985	-5,067970	0,202988	-391,955628	9,557831	29,369562	-0,161985	-5,067970	0,202988	-391,955628	9,557831	29,369562
09:36:02,10	0,614985	4,010964	-0,073006	-0,843020	-0,165009	-0,509012	-0,156844	-5,070980	0,202237	6,040184	-2,891470	29,369244	3,855728	-5,214189	-0,860941	-138,904260	-217,323650	41,781382	-0,156844	-5,070980	0,202237	-392,031746	9,420772	29,369244	-0,156844	-5,070980	0,202237	-392,031746	9,420772	29,369244
09:36:02,15	0,614985	4,010964	-0,073006	-0,843020	-0,165009	-0,509012	-0,158968	-5,071640	0,199876	6,014645	-3,011650	29,360385	3,854610	-5,214076	-0,858354	-138,880800	-217,329151	41,764679	-0,158968	-5,071640	0,199876	-392,109105	9,467359	29,360385	-0,158968	-5,071640	0,199876	-392,109105	9,467359	29,360385
09:36:02,21	0,614985	4,010964	-0,073006	-0,843020	-0,165009	-0,509012	-0,158507	-5,070616	0,202464	5,968332	-2,964618	29,343682	3,853859	-5,213342	-0,859426	-138,951167	-217,331953	41,765944	-0,158507	-5,070616	0,202464	-392,074987	9,478214	29,343682	-0,158507	-5,070616	0,202464	-392,074987	9,478214	29,343682
09:36:02,26	0,614985	4,010964	-0,073006	-0,843020	-0,165009	-0,509012	-0,158768	-5,069598	0,201391	5,877829	-3,037702	29,344947	3,856241	-5,212017	-0,862139	-138,922526	-217,355658	41,762304	-0,158768	-5,069598	0,201391	-392,085642	9,425578	29,344947	-0,158768	-5,069598	0,201391	-392,085642	9,425578	29,344947
09:36:02,31	0,614985	4,010964	-0,073006	-0,843020	-0,165009	-0,509012	-0,161106	-5,070999	0,198678	5,944450	-3,122636	29,341307	3,855771	-5,213247	-0,857829	-138,876899	-217,356076	41,773471	-0,161106	-5,070999	0,198678	-392,128966	9,524199	29,341307	-0,161106	-5,070999	0,198678	-392,128966	9,524199	29,341307
09:36:02,36	0,614985	4,010964	-0,073006	-0,843020	-0,165009	-0,509012	-0,159807	-5,071207	0,202988	5,977701	-3,015331	29,352474	3,509215	-4,974983	-0,861115	-127,389899	-199,226429	39,238685	-0,159807	-5,071207	0,202988	-392,112017	9,529480	29,352474	-0,159807	-5,071207	0,202988	-392,112017	9,529480	29,352474
09:36:02,41	0,614996	3,960960	-0,072975	-0,843015	-0,164999	-0,509011	-0,192871	-4,651948	0,199702	5,620489	-3,851465	26,817687	3,448240	-4,950316	-0,854458	-126,164302	-196,056276	38,832192	-0,183745	-4,586810	0,206360	-354,473037	10,523381	26,411195	-0,183745	-4,586810	0,206360	-354,473037	10,523381	26,411195
09:36:02,46	0,614996	3,960960	-0,072975	-0,843015	-0,164999	-0,509011	-0,183745	-4,586810	0,206360	5,591511	-3,900612	26,411195	3,456637	-4,959030	-0,854901	-126,496602	-196,519431	38,893877	-0,183745	-4,586810	0,206360	-354,473037	10,523381	26,411195	-0,183745	-4,586810	0,206360	-354,473037	10,523381	26,411195
09:36:02,51	0,614996	3,960960	-0,072975	-0,843015	-0,164999	-0,509011	-0,180398	-4,598438	0,205916	5,628949	-3,782750	26,472880	3,464964	-4,961636	-0,854550	-126,643189	-196,798818	38,901808	-0,182304	-4,606952	0,206268	-355,889320	10,441739	26,480811	-0,182304	-4,606952	0,206268	-355,889320	10,441739	26,480811
09:36:02,56	0,614996	3,960960	-0,072975	-0,843015	-0,164999	-0,509011	-0,182304	-4,606952	0,206268	5,756422	-3,869140	26,480811	3,465754	-4,966350	-0,854924	-126,754359	-197,011267	38,958797	-0,182304	-4,606952	0,206268	-355,889320	10,441739	26,480811	-0,182304	-4,606952	0,206268	-355,889320	10,441739	26,480811
09:36:02,61	0,614996	3,960960	-0,072975	-0,843015	-0,164999	-0,509011	-0,182741	-4,612704	0,205471	5,678732	-3,914958	26,556252	3,470163	-4,964133	-0,855346	-126,851598	-197,113544	38,977249	-0,182741	-4,612704	0,205471	-356,418498	10,430180	26,556252	-0,182741	-4,612704	0,205471	-356,418498	10,430180	26,556252
09:36:02,66	0,614996	3,960960	-0,072975	-0,843015	-0,164999	-0,509011	-0,182741	-4,612704	0,205471	5,678732	-3,914958	26,556252	3,474548	-4,966780	-0,853061	-126,889701	-197,203802	38,999565	-0,182741	-4,612704	0,205471	-356,418498	10,430180	26,556252	-0,182741	-4,612704	0,205471	-356,418498	10,430180	26,556252
09:36:02,71	0,614996	3,960960	-0,072975	-0,843015	-0,164999	-0,509011	-0,182641	-4,617825	0,207756	5,847820	-3,897659	26,578568	3,472131	-4,966814	-0,853821	-126,970366	-197,315193	38,990405	-0,182641	-4,617825	0,207756	-356,651429	10,439677	26,578568	-0,182641	-4,617825	0,207756	-356,651429	10,439677	26,578568
09:36:02,76	0,614996	3,960960	-0,072975	-0,843015	-0,164999	-0,509011	-0,181403	-4,615749	0,206996	5,603065	-3,847433	26,569408	3,473945	-4,965430	-0,855388	-126,993682	-197,363613	38,992988	-0,181403	-4,615749	0,206996	-356,733212	10,392701	26,569408	-0,181403	-4,615749	0,206996	-356,733212	10,392701	26,569408
09:36:02,81	0,614996	3,960960	-0,072975	-0,843015	-0,164999	-0,509011	-0,183509	-4,616627	0,205430	5,595132	-3,952910	26,571991	3,475234	-4,966073	-0,855332	-126,876192	-197,360957	38,989537	-0,183509	-4,616627	0,205430	-356,810071	10,452519	26,571991	-0,183509	-4,616627	0,205430	-356,810071	10,452519	26,571991
09:36:02,86	0,614996	3,960960	-0,072975	-0,843015	-0,164999	-0,509011	-0,183597	-4,618065	0,205486	5,730938	-3,857063	26,568540	3,132937	-4,753051	-0,847910	-116,146436	-179,664063	36,527570	-0,183597	-4,618065	0,205486	-356,787126	10,555271	26,568540	-0,183597	-4,618065	0,205486	-356,787126	10,555271	26,568540
09:36:02,91	0,614923	3,910864	-0,072987	-0,843011	-0,164999	-0,508981	-0,193222	-4,173404	0,214974	5,930128	-4,262367	23,838834	3,094958	-4,735406	-0,845843	-115,132944	-177,211496	36,259831	-0,193222	-4,173404	0,214974	-321,682049	10,905560	23,838834	-0,193222	-4,173404	0,214974	-321,682049	10,905560	23,838834
09:36:02,96	0,614923	3,910864	-0,072987	-0,843011	-0,164999	-0,508981	-0,193953	-4,186410	0,216025	5,908038	-4,402714	23,893930	3,104854	-4,743252	-0,842043	-115,556892	-177,782985	36,336174	-0,193953	-4,186410	0,216025	-322,725160	10,822559	23,893930	-0,193953	-4,186410	0,216025	-322,725160	10,822559	23,893930
09:36:03,01	0,614923	3,910864	-0,072987	-0,843011	-0,164999	-0,508981	-0,193953	-4,186410	0,216025	5,908038	-4,402714	23,893930	3,113138	-4,743654	-0,844002	-115,710764	-178,052752	36,389820	-0,193953	-4,186410	0,216025	-322,725160	10,822559	23,893930	-0,193953	-4,186410	0,216025	-322,725160	10,822559	23,893930
09:36:03,06	0,614923	3,910864	-0,072987	-0,843011	-0,164999	-0,508981	-0,188239	-4,198551	0,217744	5,942356	-4,110475	23,958337	3,114245	-4,752295	-0,843073	-115,873492	-178,279766	36,379335	-0,188239	-4,198551	0,217744	-323,643870	10,666325	23,958337	-0,188239	-4,198551	0,217744	-323,643870	10,666325	23,958337
09:36:03,11	0,614923	3,910864	-0,072987	-0,843011	-0,164999	-0,508981	-0,188239	-4,198551	0,217744	5,942356	-4,110475	23,958337	3,118864	-4,754337	-0,842101	-115,961537	-178,424786	36,412644	-0,188239	-4,198551	0,217744	-323,643870	10,666325	23,958337	-0,188239	-4,198551	0,217744	-323,643870	10,666325	23,958337
09:36:03,16	0,614923	3,910864	-0,072987	-0,843011	-0,164999	-0,508981	-0,185216	-4,198532	0,221597	5,667953	-4,014889	24,015300	3,112717	-4,754904	-0,839220	-116,063609	-178,485742	36,436297	-0,185216	-4,198532	0,221597	-323,916817	10,524534	24,015300	-0,185216	-4,198532	0,221597	-323,916817	10,524534	24,015300
09:36:03,21	0,614923	3,910864	-0,072987	-0,843011	-0,164999	-0,508981	-0,185216	-4,198532	0,221597	5,667953	-4,014889	24,015300	3,114346	-4,753820	-0,842580	-116,094102	-178,574969	36,384557	-0,185216	-4,198532	0,221597	-323,916817	10,524534	24,015300	-0,185216	-4,198532	0,221597	-323,916817	10,524534	24,015300
09:36:03,26	0,614923	3,910864	-0,072987	-0,843011	-0,164999	-0,508981	-0,190107	-4,206856	0,219039	5,889635	-4,259682	24,015140	3,122371	-4,754830	-0,841778	-116,160905	-178,673382	36,436137	-0,190107	-4,206856	0,219039	-324,348544	10,663714	24,015140	-0,190107	-4,206856	0,219039	-324,348544	10,663714	24,015140
09:36:03,31	0,614923	3,910864	-0,072987	-0,843011	-0,164999	-0,508981	-0,190952	-4,202846	0,218644	5,642471	-4,312488	24,043677	3,124153	-4,755393	-0,842513	-116,135078	-178,716928	36,469065	-0,190952	-4,202846	0,218644	-324,280978	10,677221	24,043677	-0,190952	-4,202846	0,218644	-324,280978	10,677221	24,043677
09:36:03,36	0,614923	3,910864	-0,072987	-0,843011	-0,164999	-0,508981	-0,186347	-4,207349	0,219414	5,766034	-4,087275	24,035570	3,127446	-4,756158	-0,842919	-116,229213	-178,765097	36,493417	-0,186347	-4,207349	0,219414	-324,510827	10,540958	24,035570	-0,186347	-4,207349	0,219414	-324,510827	10,540958	24,035570
09:36:03,41	0,614923	3,910864	-0,072987	-0,843011	-0,164999	-0,508981	-0,186347	-4,207349	0,219414	5,766034	-4,087275	24,035570	3,127488	-4,752220	-0,844103	-116,239228	-178,838972	36,497311	-0,186347	-4,207349	0,219414	-324,510827	10,540958	24,035570	-0,186347	-4,207349	0,219414	-324,510827	10,540958	24,035570
09:36:03,46	0,614923	3,910864	-0,072987	-0,843011	-0,164999	-0,508981	-0,192886	-4,212169	0,219000	5,898591	-4,420165	24,039589	3,128362	-4,755080	-0,841817	-116,308409	-178,896914	36,460586	-0,192886	-4,212169	0,219000	-324,756683	10,721382	24,039589	-0,192886	-4,212169	0,219000	-324,756683	10,721382	24,039589
09:36:03,51	0,614923	3,910864	-0,072987	-0,843011	-0,164999	-0,508981	-0,187696	-4,209735	0,221748	5,738521	-4,121402	24,059367	3,123659	-4,758358	-0,839069	-116,300165	-178,940356	36,480364	-0,187696	-4,209735	0,221748	-324,725680	10,612695	24,059367	-0,187696	-4,209735	0,221748	-324,725680	10,612695	24,059367
09:36:03,56	0,614923	3,910864	-0,072987	-0,843011	-0,164999	-0,508981	-0,187359	-4,215449	0,217994	5,967190	-4,112672	24,062297	3,128439	-4,761506	-0,842823	-116,341985	-178,995243	36,483294	-0,187359	-4,215449	0,217994	-324,945537	10,595002	24,062297	-0,187359	-4,215449	0,217994	-324,945537	10,595002	24,062297
09:36:03,61	0,614923	3,910864	-0,072987	-0,843011	-0,164999	-0,508981	-0,187359	-4,215449	0,217994	5,967190	-4,112672	24,062297	3,131780	-4,759834	-0,842909	-116,318374	-179,029163	36,529679	-0,187359	-4,215449	0,217994	-324,945537	10,595002	24,062297	-0,187359	-4,215449	0,217994	-324,945537	10,595002	24,062297
09:36:03,66	0,614923	3,910864	-0,072987	-0,843011	-0,164999	-0,508981	-0,190478	-4,217506	0,217908	6,056614	-4,237435	24,108682	3,130536	-4,755764	-0,843351	-116,345117	-179,017668	36,501909	-0,190478	-4,217506	0,217908	-325,017633	10,715053	24,108682	-0,190478	-4,217506	0,217908	-325,017633	10,715053	24,108682
09:36:03,71	0,614923	3,910864	-0,072987	-0,843011	-0,164999	-0,508981	-0,188927	-4,218873	0,218269	6,042132	-4,189679	24,102273	3,132188	-4,761860	-0,842548	-116,389605	-179,086794	36,523270	-0,188927	-4,218873	0,218269	-325,139363	10,641092	24,102273	-0,188927	-4,218873	0,218269	-325,139363	10,641092	24,102273
09:36:03,76	0,614923	3,910864	-0,072987	-0,843011	-0,164999	-0,508981	-0,188927	-4,218873	0,218269	6,042132	-4,189679	24,102273	3,130364	-4,759478	-0,843752	-116,412737	-179,079055	36,505146	-0,188927	-4,218873	0,218269	-325,139363	10,641092	24,102273	-0,188927	-4,218873	0,218269	-325,139363	10,641092	24,102273
09:36:03,81	0,614923	3,910864	-0,072987	-0,843011	-0,164999	-0,508981	-0,190078	-4,216101	0,217065	5,893162	-4,273416	24,084149	3,138007	-4,764340	-0,841205	-116,420544	-179,130907	36,494136	-0,190078	-4,216101	0,217065	-325,070788	10,647683	24,084149	-0,190078	-4,216101	0,217065	-325,070788	10,647683	24,084149
09:36:03,86	0,614923	3,910864	-0,072987	-0,843011	-0,164999	-0,508981	-0,186219	-4,216825	0,217646	5,834655	-4,060622	24,084179	3,129061	-4,763181	-0,843171	-116,450270	-179,168393	36,505176	-0,186219	-4,216825	0,217646	-325,186100	10,557603	24,084179	-0,186219	-4,216825	0,217646	-325,186100	10,557603	24,084179
09:36:03,91	0,614923	3,910864	-0,072987	-0,843011	-0,164999	-0,508981	-0,186219	-4,216825	0,217646	5,834655	-4,060622	24,084179	3,133209	-4,759512	-0,842599	-116,440889	-179,140877	36,498395	-0,186219	-4,216825	0,217646	-325,186100	10,557603	24,084179	-0,186219	-4,216825	0,217646	-325,186100	10,557603	24,084179
09:36:03,96	0,614923	3,910864	-0,072987	-0,843011	-0,164999	-0,508981	-0,191471	-4,218582	0,218218	5,954565	-4,339339	24,077398	3,132609	-4,761160	-0,842578	-116,448480	-179,138099	36,522427	-0,191471	-4,218582	0,218218	-325,204153	10,691137	24,077398	-0,191471	-4,218582	0,218218	-325,204153	10,691137	24,077398
09:36:04,01	0,614923	3,910864	-0,072987	-0,843011	-0,164999	-0,508981	-0,189744	-4,218887	0,218239	5,969005	-4,257471	24,101430	3,134280	-4,765744	-0,845663	-116,474965	-179,200940	36,541553	-0,189744	-4,218887	0,218239	-325,213611	10,637395	24,101430	-0,189744	-4,218887	0,218239	-325,213611	10,637395	24,101430
09:36:04,06	0,614923	3,910864	-0,072987	-0,843011	-0,164999	-0,508981	-0,186610	-4,222626	0,215154	6,095781	-4,086045	24,120556	3,130643	-4,757471	-0,841087	-116,510337	-179,214673	36,500529	-0,186610	-4,222626	0,215154	-325,380365	10,562840	24,120556	-0,186610	-4,222626	0,215154	-325,380365	10,562840	24,120556
09:36:04,11	0,614923	3,910864	-0,072987	-0,843011	-0,164999	-0,508981	-0,190872	-4,221286	0,216298	5,946805	-4,336831	24,153525	3,135250	-4,761383	-0,844519	-116,539872	-179,255004	36,574523	-0,190872	-4,221286	0,216298	-325,424118	10,646596	24,153525	-0,190872	-4,221286	0,216298	-325,424118	10,646596	24,153525
09:36:04,16	0,614923	3,910864	-0,072987	-0,843011	-0,164999	-0,508981	-0,190872	-4,221286	0,216298	5,946805	-4,336831	24,153525	3,131265	-4,765509	-0,841028	-116,495761	-179,265479	36,521857	-0,190872	-4,221286	0,216298	-325,424118	10,646596	24,153525	-0,190872	-4,221286	0,216298	-325,424118	10,646596	24,153525
09:36:04,22	0,614923	3,910864	-0,072987	-0,843011	-0,164999	-0,508981	-0,188880	-4,218301	0,219353	5,776796	-4,264732	24,107856	3,135865	-4,762614	-0,841414	-116,533861	-179,270496	36,557463	-0,188880	-4,218301	0,219353	-325,359821	10,562359	24,107856	-0,188880	-4,218301	0,219353	-325,359821	10,562359	24,107856
09:36:04,27	0,614923	3,910864	-0,072987	-0,843011	-0,164999	-0,508981	-0,183763	-4,221320	0,219421	5,887361	-3,924121	24,137953	3,130481	-4,762609	-0,842240	-116,567449	-179,292189	36,522770	-0,183763	-4,221320	0,219421	-325,486273	10,501243	24,137953	-0,183763	-4,221320	0,219421	-325,486273	10,501243	24,137953
09:36:04,32	0,614923	3,910864	-0,072987	-0,843011	-0,164999	-0,508981	-0,183763	-4,221320	0,219421	5,887361	-3,924121	24,137953	3,130271	-4,762380	-0,845286	-116,413966	-179,208641	36,516030	-0,183763	-4,221320	0,219421	-325,486273	10,501243	24,137953	-0,183763	-4,221320	0,219421	-325,486273	10,501243	24,137953
09:36:04,37	0,614923	3,910864	-0,072987	-0,843011	-0,164999	-0,508981	-0,187518	-4,217472	0,215531	5,851574	-4,076606	24,095033	2,782160	-4,578530	-0,851256	-107,397959	-161,135846	34,196761	-0,187518	-4,217472	0,215531	-325,219939	10,643590	24,095033	-0,187518	-4,217472	0,215531	-325,219939	10,643590	24,095033
09:36:04,42	0,614922	3,860951	-0,072994	-0,843007	-0,165010	-0,509009	-0,172681	-3,824074	0,209561	5,554390	-4,533372	21,775764	2,721278	-4,550627	-0,843507	-106,192393	-157,790818	33,723231	-0,172681	-3,824074	0,209561	-294,635405	9,022090	21,775764	-0,172681	-3,824074	0,209561	-294,635405	9,022090	21,775764
09:36:04,47	0,614922	3,860951	-0,072994	-0,843007	-0,165010	-0,509009	-0,168583	-3,768120	0,220723	5,355294	-4,985306	21,405638	2,731653	-4,554102	-0,840094	-106,618646	-158,455969	33,826635	-0,168583	-3,768120	0,220723	-290,442133	8,248458	21,405638	-0,168583	-3,768120	0,220723	-290,442133	8,248458	21,405638
09:36:04,52	0,614922	3,860951	-0,072994	-0,843007	-0,165010	-0,509009	-0,164615	-3,779851	0,224251	5,545547	-4,766847	21,495483	2,739828	-4,563404	-0,836566	-106,818004	-158,825545	33,916480	-0,164615	-3,779851	0,224251	-291,172737	8,155452	21,495483	-0,164615	-3,779851	0,224251	-291,172737	8,155452	21,495483
09:36:04,57	0,614922	3,860951	-0,072994	-0,843007	-0,165010	-0,509009	-0,164615	-3,779851	0,224251	5,545547	-4,766847	21,495483	2,740515	-4,564689	-0,836637	-106,981417	-159,025284	33,911732	-0,164615	-3,779851	0,224251	-291,172737	8,155452	21,495483	-0,164615	-3,779851	0,224251	-291,172737	8,155452	21,495483
09:36:04,62	0,614922	3,860951	-0,072994	-0,843007	-0,165010	-0,509009	-0,163845	-3,781088	0,224180	5,355184	-4,768463	21,490735	2,744348	-4,571132	-0,837394	-107,049374	-159,254173	33,934337	-0,163845	-3,781088	0,224180	-291,460203	8,093400	21,490735	-0,163845	-3,781088	0,224180	-291,460203	8,093400	21,490735
09:36:04,67	0,614922	3,860951	-0,072994	-0,843007	-0,165010	-0,509009	-0,159135	-3,792712	0,218757	5,591204	-4,472605	21,527910	2,748227	-4,574580	-0,842060	-107,121537	-159,369836	33,948907	-0,159135	-3,792712	0,218757	-292,136701	8,019509	21,527910	-0,159135	-3,792712	0,218757	-292,136701	8,019509	21,527910
09:36:04,72	0,614922	3,860951	-0,072994	-0,843007	-0,165010	-0,509009	-0,159140	-3,795844	0,222670	5,638114	-4,498746	21,596468	2,750941	-4,576143	-0,838147	-107,201958	-159,457297	34,017466	-0,159140	-3,795844	0,222670	-292,335652	7,993708	21,596468	-0,159140	-3,795844	0,222670	-292,335652	7,993708	21,596468
09:36:04,77	0,614922	3,860951	-0,072994	-0,843007	-0,165010	-0,509009	-0,159140	-3,795844	0,222670	5,638114	-4,498746	21,596468	2,756059	-4,571312	-0,836149	-107,286926	-159,574713	33,988315	-0,165882	-3,797862	0,224669	-292,533285	8,157500	21,567317	-0,165882	-3,797862	0,224669	-292,533285	8,157500	21,567317
09:36:04,82	0,614922	3,860951	-0,072994	-0,843007	-0,165010	-0,509009	-0,165882	-3,797862	0,224669	5,598855	-4,864219	21,567317	2,745956	-4,567908	-0,835803	-107,171580	-159,607097	33,984640	-0,165882	-3,797862	0,224669	-292,533285	8,157500	21,567317	-0,165882	-3,797862	0,224669	-292,533285	8,157500	21,567317
09:36:04,87	0,614922	3,860951	-0,072994	-0,843007	-0,165010	-0,509009	-0,158144	-3,398616	0,227555	4,980651	-4,928675	19,220753	2,406434	-4,378391	-0,833262	-97,619935	-141,897328	31,641750	-0,158144	-3,398616	0,227555	-261,810731	7,485604	19,220753	-0,158144	-3,398616	0,227555	-261,810731	7,485604	19,220753
09:36:04,92	0,614920	3,810913	-0,072982	-0,843023	-0,165021	-0,508993	-0,161284	-3,385808	0,231989	5,415447	-5,351814	19,051679	2,396911	-4,369267	-0,828828	-97,294557	-140,814039	31,472677	-0,161284	-3,385808	0,231989	-260,370459	7,308956	19,051679	-0,161284	-3,385808	0,231989	-260,370459	7,308956	19,051679
09:36:04,97	0,614920	3,810913	-0,072982	-0,843023	-0,165021	-0,508993	-0,151162	-3,404554	0,229996	5,283503	-4,786892	19,171510	2,411571	-4,383800	-0,825025	-97,854838	-141,749337	31,587047	-0,151162	-3,404554	0,229996	-261,974023	7,079305	19,171510	-0,151162	-3,404554	0,229996	-261,974023	7,079305	19,171510
09:36:05,02	0,614920	3,810913	-0,072982	-0,843023	-0,165021	-0,508993	-0,152982	-3,409267	0,230312	5,015382	-4,887790	19,218763	2,413077	-4,388187	-0,830505	-98,076548	-142,233124	31,639760	-0,152982	-3,409267	0,230312	-262,612094	7,121270	19,218763	-0,152982	-3,409267	0,230312	-262,612094	7,121270	19,218763
09:36:05,07	0,614920	3,810913	-0,072982	-0,843023	-0,165021	-0,508993	-0,153807	-3,424665	0,231138	5,565919	-4,920523	19,286370	2,418417	-4,396111	-0,826620	-98,252801	-142,528018	31,687650	-0,153807	-3,424665	0,231138	-263,270303	7,153332	19,286370	-0,153807	-3,424665	0,231138	-263,270303	7,153332	19,286370
09:36:05,12	0,614920	3,810913	-0,072982	-0,843023	-0,165021	-0,508993	-0,149850	-3,422228	0,231846	5,161458	-4,773936	19,304328	2,430346	-4,397237	-0,824674	-98,393430	-142,712947	31,746869	-0,149850	-3,422228	0,231846	-263,483404	6,989320	19,304328	-0,149850	-3,422228	0,231846	-263,483404	6,989320	19,304328
09:36:05,17	0,614920	3,810913	-0,072982	-0,843023	-0,165021	-0,508993	-0,151336	-3,427110	0,234543	5,179124	-4,811012	19,306724	2,427706	-4,398534	-0,826274	-98,466228	-142,890453	31,727721	-0,151336	-3,427110	0,234543	-263,849041	7,068846	19,306724	-0,151336	-3,427110	0,234543	-263,849041	7,068846	19,306724
09:36:05,22	0,614920	3,810913	-0,072982	-0,843023	-0,165021	-0,508993	-0,146004	-3,434011	0,231903	5,382790	-4,512477	19,395726	2,431017	-4,406602	-0,828914	-98,525390	-143,035475	31,816723	-0,146004	-3,434011	0,231903	-264,187086	6,948826	19,395726	-0,146004	-3,434011	0,231903	-264,187086	6,948826	19,395726
09:36:05,27	0,614920	3,810913	-0,072982	-0,843023	-0,165021	-0,508993	-0,152051	-3,437118	0,233862	5,437002	-4,817987	19,368387	2,436730	-4,402918	-0,826955	-98,571331	-143,132881	31,789384	-0,152051	-3,437118	0,233862	-264,376735	7,117979	19,368387	-0,152051	-3,437118	0,233862	-264,376735	7,117979	19,368387
09:36:05,32	0,614920	3,810913	-0,072982	-0,843023	-0,165021	-0,508993	-0,154927	-3,437014	0,231235	5,393798	-4,992394	19,358247	2,438079	-4,400375	-0,829582	-98,611733	-143,153212	31,779244	-0,154927	-3,437014	0,231235	-264,411793	7,169386	19,358247	-0,154927	-3,437014	0,231235	-264,411793	7,169386	19,358247
09:36:05,37	0,614920	3,810913	-0,072982	-0,843023	-0,165021	-0,508993	-0,150517	-3,438158	0,230667	5,240285	-4,744945	19,408992	2,436864	-4,404767	-0,830150	-98,702563	-143,346728	31,829990	-0,150517	-3,438158	0,230667	-264,655115	7,070602	19,408992	-0,150517	-3,438158	0,230667	-264,655115	7,070602	19,408992
09:36:05,42	0,614920	3,810913	-0,072982	-0,843023	-0,165021	-0,508993	-0,145533	-3,440269	0,232601	5,295585	-4,501801	19,391536	2,436201	-4,410138	-0,828216	-98,743650	-143,385903	31,812533	-0,145533	-3,440269	0,232601	-264,765525	6,922545	19,391536	-0,145533	-3,440269	0,232601	-264,765525	6,922545	19,391536
09:36:05,47	0,614920	3,810913	-0,072982	-0,843023	-0,165021	-0,508993	-0,154294	-3,444197	0,232536	5,466720	-4,942630	19,411212	2,439606	-4,409247	-0,827834	-98,773247	-143,466631	31,820430	-0,154294	-3,444197	0,232536	-264,902725	7,169460	19,411212	-0,154294	-3,444197	0,232536	-264,902725	7,169460	19,411212
09:36:05,52	0,614920	3,810913	-0,072982	-0,843023	-0,165021	-0,508993	-0,154294	-3,444197	0,232536	5,466720	-4,942630	19,411212	2,441905	-4,401631	-0,829800	-98,778498	-143,454955	31,833272	-0,155753	-3,440955	0,231017	-264,860943	7,197709	19,412275	-0,155753	-3,440955	0,231017	-264,860943	7,197709	19,412275
09:36:05,57	0,614920	3,810913	-0,072982	-0,843023	-0,165021	-0,508993	-0,152682	-3,444258	0,232499	5,295644	-4,840865	19,398432	2,443230	-4,405942	-0,828318	-98,819055	-143,581819	31,819430	-0,152682	-3,444258	0,232499	-265,078605	7,144634	19,398432	-0,152682	-3,444258	0,232499	-265,078605	7,144634	19,398432
09:36:05,62	0,614920	3,810913	-0,072982	-0,843023	-0,165021	-0,508993	-0,154540	-3,444796	0,234598	5,299764	-4,960249	19,413773	2,444625	-4,404601	-0,826220	-98,850672	-143,591106	31,834770	-0,154540	-3,444796	0,234598	-265,116711	7,171150	19,413773	-0,154540	-3,444796	0,234598	-265,116711	7,171150	19,413773
09:36:05,67	0,614920	3,810913	-0,072982	-0,843023	-0,165021	-0,508993	-0,151701	-3,446870	0,230991	5,319977	-4,855615	19,426719	2,445001	-4,408097	-0,829827	-98,931734	-143,645482	31,847716	-0,151701	-3,446870	0,230991	-265,259288	7,052893	19,426719	-0,151701	-3,446870	0,230991	-265,259288	7,052893	19,426719
09:36:05,72	0,614920	3,810913	-0,072982	-0,843023	-0,165021	-0,508993	-0,153952	-3,447845	0,232203	5,406895	-4,874515	19,429755	2,443303	-4,407034	-0,828629	-98,875423	-143,705689	31,863725	-0,153952	-3,447845	0,232203	-265,248934	7,210752	19,429755	-0,153952	-3,447845	0,232203	-265,248934	7,210752	19,429755
09:36:05,77	0,614920	3,810913	-0,072982	-0,843023	-0,165021	-0,508993	-0,154584	-3,444524	0,231397	5,147037	-4,930067	19,448107	2,444411	-4,404428	-0,829420	-98,891852	-143,727341	31,869105	-0,154584	-3,444524	0,231397	-265,248071	7,204762	19,448107	-0,154584	-3,444524	0,231397	-265,248071	7,204762	19,448107
09:36:05,82	0,614920	3,810913	-0,072982	-0,843023	-0,165021	-0,508993	-0,154584	-3,444524	0,231397	5,147037	-4,930067	19,448107	2,447216	-4,406165	-0,827272	-98,977494	-143,721837	31,790348	-0,154584	-3,444524	0,231397	-265,248071	7,204762	19,448107	-0,154584	-3,444524	0,231397	-265,248071	7,204762	19,448107
09:36:05,87	0,614920	3,810913	-0,072982	-0,843023	-0,165021	-0,508993	-0,148939	-3,447546	0,232170	5,205640	-4,684895	19,460165	2,444206	-4,410828	-0,828647	-98,983029	-143,788520	31,881162	-0,148939	-3,447546	0,232170	-265,426741	7,006795	19,460165	-0,148939	-3,447546	0,232170	-265,426741	7,006795	19,460165
09:36:05,92	0,614920	3,810913	-0,072982	-0,843023	-0,165021	-0,508993	-0,150377	-3,448715	0,229855	5,216196	-4,713907	19,474231	2,445937	-4,410167	-0,830962	-98,968511	-143,854905	31,895228	-0,150377	-3,448715	0,229855	-265,507951	7,090670	19,474231	-0,150377	-3,448715	0,229855	-265,507951	7,090670	19,474231
09:36:05,97	0,614920	3,810913	-0,072982	-0,843023	-0,165021	-0,508993	-0,153937	-3,456248	0,231823	5,597016	-4,857072	19,468230	2,454241	-4,410850	-0,828994	-98,937617	-143,885335	31,889227	-0,153937	-3,456248	0,231823	-265,718487	7,226986	19,468230	-0,153937	-3,456248	0,231823	-265,718487	7,226986	19,468230
09:36:06,02	0,614920	3,810913	-0,072982	-0,843023	-0,165021	-0,508993	-0,154453	-3,454522	0,230625	5,492145	-4,900937	19,449642	2,453005	-4,409540	-0,830192	-98,959916	-143,889908	31,870639	-0,154453	-3,454522	0,230625	-265,687852	7,223640	19,449642	-0,154453	-3,454522	0,230625	-265,687852	7,223640	19,449642
09:36:06,07	0,614920	3,810913	-0,072982	-0,843023	-0,165021	-0,508993	-0,153594	-3,450715	0,231773	5,242881	-4,918550	19,487625	2,449278	-4,408381	-0,829044	-99,039511	-143,903184	31,908622	-0,153594	-3,450715	0,231773	-265,638259	7,138577	19,487625	-0,153594	-3,450715	0,231773	-265,638259	7,138577	19,487625
09:36:06,12	0,614920	3,810913	-0,072982	-0,843023	-0,165021	-0,508993	-0,154328	-3,454958	0,228271	5,432638	-4,973149	19,485101	2,453319	-4,409866	-0,832546	-99,069182	-143,921678	31,906098	-0,154328	-3,454958	0,228271	-265,781537	7,141569	19,485101	-0,154328	-3,454958	0,228271	-265,781537	7,141569	19,485101
09:36:06,17	0,614920	3,810913	-0,072982	-0,843023	-0,165021	-0,508993	-0,152831	-3,451693	0,232438	5,224261	-4,895562	19,446408	2,449743	-4,409530	-0,828380	-99,088699	-143,954977	31,867405	-0,152831	-3,451693	0,232438	-265,733610	7,101649	19,446408	-0,152831	-3,451693	0,232438	-265,733610	7,101649	19,446408
09:36:06,22	0,614920	3,810913	-0,072982	-0,843023	-0,165021	-0,508993	-0,152831	-3,451693	0,232438	5,224261	-4,895562	19,446408	2,449201	-4,415269	-0,829423	-99,053159	-144,022827	31,889590	-0,152831	-3,451693	0,232438	-265,733610	7,101649	19,446408	-0,152831	-3,451693	0,232438	-265,733610	7,101649	19,446408
09:36:06,27	0,614920	3,810913	-0,072982	-0,843023	-0,165021	-0,508993	-0,152435	-3,456174	0,228297	5,437164	-4,839164	19,504361	2,448509	-4,413072	-0,830606	-99,082730	-144,049501	31,899655	-0,152435	-3,456174	0,228297	-265,872457	7,126950	19,504361	-0,152435	-3,456174	0,228297	-265,872457	7,126950	19,504361
09:36:06,33	0,614920	3,810913	-0,072982	-0,843023	-0,165021	-0,508993	-0,152161	-3,456088	0,233142	5,424232	-4,809664	19,480586	2,450425	-4,413717	-0,829630	-99,081353	-144,062083	31,896457	-0,152161	-3,456088	0,233142	-265,878708	7,135013	19,480586	-0,152161	-3,456088	0,233142	-265,878708	7,135013	19,480586
09:36:06,38	0,614920	3,810913	-0,072982	-0,843023	-0,165021	-0,508993	-0,153244	-3,451980	0,232118	5,150451	-4,898019	19,469265	2,450199	-4,409316	-0,828699	-99,116603	-144,041371	31,890263	-0,153244	-3,451980	0,232118	-265,830007	7,131631	19,469265	-0,153244	-3,451980	0,232118	-265,830007	7,131631	19,469265
09:36:06,43	0,614920	3,810913	-0,072982	-0,843023	-0,165021	-0,508993	-0,153244	-3,451980	0,232118	5,150451	-4,898019	19,469265	2,446011	-4,408203	-0,830130	-99,055954	-144,083136	31,901938	-0,153244	-3,451980	0,232118	-265,830007	7,131631	19,469265	-0,153244	-3,451980	0,232118	-265,830007	7,131631	19,469265
09:36:06,48	0,614920	3,810913	-0,072982	-0,843023	-0,165021	-0,508993	-0,155617	-3,051840	0,243265	4,800078	-5,110780	17,087197	2,104854	-4,207191	-0,817552	-88,965539	-126,280485	29,508194	-0,155617	-3,051840	0,243265	-234,769395	7,105146	17,087197	-0,155617	-3,051840	0,243265	-234,769395	7,105146	17,087197
09:36:06,53	0,614937	3,760955	-0,072980	-0,843018	-0,164998	-0,509006	-0,150723	-3,037528	0,237022	5,404133	-5,307453	16,936773	2,090012	-4,204273	-0,823795	-88,682096	-124,887253	29,357771	-0,150723	-3,037528	0,237022	-233,041823	6,524315	16,936773	-0,150723	-3,037528	0,237022	-233,041823	6,524315	16,936773
09:36:06,58	0,614937	3,760955	-0,072980	-0,843018	-0,164998	-0,509006	-0,149833	-3,059204	0,238614	5,331713	-5,241135	17,062260	2,108339	-4,215882	-0,822203	-89,264555	-125,936132	29,483257	-0,149833	-3,059204	0,238614	-234,815829	6,520735	17,062260	-0,149833	-3,059204	0,238614	-234,815829	6,520735	17,062260
09:36:06,63	0,614937	3,760955	-0,072980	-0,843018	-0,164998	-0,509006	-0,143297	-3,065772	0,238086	5,118981	-4,832509	17,122532	2,110759	-4,224826	-0,822731	-89,482096	-126,450507	29,543529	-0,143297	-3,065772	0,238086	-235,544095	6,416340	17,122532	-0,143297	-3,065772	0,238086	-235,544095	6,416340	17,122532
09:36:06,68	0,614937	3,760955	-0,072980	-0,843018	-0,164998	-0,509006	-0,143491	-3,075754	0,231429	5,264555	-4,867031	17,138925	2,119500	-4,229650	-0,829388	-89,690046	-126,761748	29,559922	-0,143491	-3,075754	0,231429	-236,182149	6,396995	17,138925	-0,143491	-3,075754	0,231429	-236,182149	6,396995	17,138925
09:36:06,73	0,614937	3,760955	-0,072980	-0,843018	-0,164998	-0,509006	-0,149757	-3,080390	0,236297	5,320858	-5,180211	17,204231	2,126270	-4,229108	-0,824093	-89,803360	-127,060711	29,551962	-0,149757	-3,080390	0,236297	-236,489760	6,575695	17,204231	-0,149757	-3,080390	0,236297	-236,489760	6,575695	17,204231
09:36:06,78	0,614937	3,760955	-0,072980	-0,843018	-0,164998	-0,509006	-0,151150	-3,083446	0,237996	5,256811	-5,261823	17,200531	2,129991	-4,226862	-0,822822	-89,890879	-127,116590	29,621528	-0,151150	-3,083446	0,237996	-236,793701	6,603462	17,200531	-0,151150	-3,083446	0,237996	-236,793701	6,603462	17,200531
09:36:06,83	0,614937	3,760955	-0,072980	-0,843018	-0,164998	-0,509006	-0,146222	-3,086360	0,239650	5,152705	-4,986410	17,237248	2,130051	-4,232587	-0,821167	-90,002092	-127,347550	29,658245	-0,146222	-3,086360	0,239650	-237,126540	6,492042	17,237248	-0,146222	-3,086360	0,239650	-237,126540	6,492042	17,237248
09:36:06,88	0,614937	3,760955	-0,072980	-0,843018	-0,164998	-0,509006	-0,147286	-3,091404	0,236469	5,398210	-4,993126	17,232146	2,129509	-4,231632	-0,825176	-90,012968	-127,427649	29,637687	-0,147286	-3,091404	0,236469	-237,276994	6,568837	17,232146	-0,147286	-3,091404	0,236469	-237,276994	6,568837	17,232146
09:36:06,93	0,614937	3,760955	-0,072980	-0,843018	-0,164998	-0,509006	-0,147286	-3,091404	0,236469	5,398210	-4,993126	17,232146	2,137605	-4,232895	-0,826722	-90,064236	-127,477521	29,658149	-0,147286	-3,091404	0,236469	-237,276994	6,568837	17,232146	-0,147286	-3,091404	0,236469	-237,276994	6,568837	17,232146
09:36:06,98	0,614937	3,760955	-0,072980	-0,843018	-0,164998	-0,509006	-0,149732	-3,093055	0,234095	5,357246	-5,157764	17,237152	1,838897	-4,042866	-0,820537	-80,550506	-112,414340	27,612493	-0,149732	-3,093055	0,234095	-237,447604	6,596224	17,237152	-0,149732	-3,093055	0,234095	-237,447604	6,596224	17,237152
09:36:07,03	0,614983	3,710924	-0,072987	-0,843005	-0,164991	-0,509019	-0,162892	-2,709390	0,237857	5,178313	-5,275368	14,939512	1,811920	-4,029665	-0,822960	-79,687621	-110,638106	27,360509	-0,162892	-2,709390	0,237857	-207,508812	7,511658	14,939512	-0,162892	-2,709390	0,237857	-207,508812	7,511658	14,939512
09:36:07,08	0,614983	3,710924	-0,072987	-0,843005	-0,164991	-0,509019	-0,166774	-2,727315	0,239144	5,172097	-5,399760	15,017911	1,829385	-4,035266	-0,821673	-80,089674	-111,489436	27,438908	-0,166774	-2,727315	0,239144	-208,922116	7,692010	15,017911	-0,166774	-2,727315	0,239144	-208,922116	7,692010	15,017911
09:36:07,13	0,614983	3,710924	-0,072987	-0,843005	-0,164991	-0,509019	-0,162430	-2,740916	0,241844	5,275778	-5,179091	15,094906	1,838992	-4,045828	-0,818973	-80,395980	-112,009562	27,515903	-0,162430	-2,740916	0,241844	-209,886150	7,571695	15,094906	-0,162430	-2,740916	0,241844	-209,886150	7,571695	15,094906
09:36:07,18	0,614983	3,710924	-0,072987	-0,843005	-0,164991	-0,509019	-0,165469	-2,747425	0,237605	5,296712	-5,280268	15,191785	1,846148	-4,046451	-0,823212	-80,505523	-112,312961	27,612782	-0,165469	-2,747425	0,237605	-210,376155	7,709051	15,191785	-0,165469	-2,747425	0,237605	-210,376155	7,709051	15,191785
09:36:07,23	0,614983	3,710924	-0,072987	-0,843005	-0,164991	-0,509019	-0,159197	-2,749260	0,239500	5,141420	-4,945750	15,164166	1,844602	-4,052800	-0,821317	-80,623609	-112,534283	27,585164	-0,159197	-2,749260	0,239500	-210,675497	7,551250	15,164166	-0,159197	-2,749260	0,239500	-210,675497	7,551250	15,164166
09:36:07,28	0,614983	3,710924	-0,072987	-0,843005	-0,164991	-0,509019	-0,159197	-2,749260	0,239500	5,141420	-4,945750	15,164166	1,856317	-4,051578	-0,825021	-80,722701	-112,692296	27,615862	-0,159197	-2,749260	0,239500	-210,675497	7,551250	15,164166	-0,159197	-2,749260	0,239500	-210,675497	7,551250	15,164166
09:36:07,33	0,614983	3,710924	-0,072987	-0,843005	-0,164991	-0,509019	-0,166265	-2,755306	0,237905	5,105722	-5,322576	15,222419	1,853371	-4,049702	-0,822912	-80,806712	-112,832804	27,643416	-0,166265	-2,755306	0,237905	-211,185788	7,729229	15,222419	-0,166265	-2,755306	0,237905	-211,185788	7,729229	15,222419
09:36:07,38	0,614983	3,710924	-0,072987	-0,843005	-0,164991	-0,509019	-0,162046	-2,751476	0,240202	4,828048	-5,111954	15,203733	1,847945	-4,051441	-0,820615	-80,853558	-112,896444	27,624730	-0,162046	-2,751476	0,240202	-211,162840	7,608685	15,203733	-0,162046	-2,751476	0,240202	-211,162840	7,608685	15,203733
09:36:07,43	0,614983	3,710924	-0,072987	-0,843005	-0,164991	-0,509019	-0,162046	-2,751476	0,240202	4,828048	-5,111954	15,203733	1,857996	-4,052148	-0,825026	-80,829498	-113,079060	27,665344	-0,162046	-2,751476	0,240202	-211,162840	7,608685	15,203733	-0,162046	-2,751476	0,240202	-211,162840	7,608685	15,203733
09:36:07,48	0,614983	3,710924	-0,072987	-0,843005	-0,164991	-0,509019	-0,162240	-2,758574	0,237897	5,007359	-5,062161	15,233848	1,854189	-4,054822	-0,822920	-80,896614	-113,090708	27,654846	-0,162240	-2,758574	0,237897	-211,540694	7,673651	15,233848	-0,162240	-2,758574	0,237897	-211,540694	7,673651	15,233848
09:36:07,53	0,614983	3,710924	-0,072987	-0,843005	-0,164991	-0,509019	-0,164019	-2,761320	0,239414	5,024331	-5,191865	15,236443	1,857456	-4,054655	-0,821403	-80,991734	-113,181074	27,657440	-0,164019	-2,761320	0,239414	-211,739281	7,683603	15,236443	-0,164019	-2,761320	0,239414	-211,739281	7,683603	15,236443
09:36:07,58	0,614983	3,710924	-0,072987	-0,843005	-0,164991	-0,509019	-0,163106	-2,763712	0,237242	5,098935	-5,081808	15,287149	1,863240	-4,051687	-0,824098	-80,989433	-113,279019	27,696120	-0,163106	-2,763712	0,237242	-211,852492	7,722022	15,287149	-0,163106	-2,763712	0,237242	-211,852492	7,722022	15,287149
09:36:07,63	0,614983	3,710924	-0,072987	-0,843005	-0,164991	-0,509019	-0,163380	-2,766543	0,239316	5,190851	-5,121829	15,263346	1,861660	-4,057819	-0,821502	-81,012376	-113,290486	27,684343	-0,163380	-2,766543	0,239316	-211,982764	7,703510	15,263346	-0,163380	-2,766543	0,239316	-211,982764	7,703510	15,263346
09:36:07,68	0,614983	3,710924	-0,072987	-0,843005	-0,164991	-0,509019	-0,161465	-2,763250	0,237501	4,986318	-5,027992	15,281753	1,857851	-4,057831	-0,823317	-81,034022	-113,316465	27,702751	-0,161465	-2,763250	0,237501	-211,928834	7,647000	15,281753	-0,161465	-2,763250	0,237501	-211,928834	7,647000	15,281753
09:36:07,73	0,614983	3,710924	-0,072987	-0,843005	-0,164991	-0,509019	-0,166097	-2,771350	0,238667	5,348249	-5,267585	15,281280	1,867182	-4,057869	-0,822151	-81,062515	-113,368417	27,702277	-0,166097	-2,771350	0,238667	-212,202708	7,771062	15,281280	-0,166097	-2,771350	0,238667	-212,202708	7,771062	15,281280
09:36:07,78	0,614983	3,710924	-0,072987	-0,843005	-0,164991	-0,509019	-0,161478	-2,770192	0,235286	5,229893	-5,008289	15,302269	1,863870	-4,061291	-0,825531	-81,075049	-113,428339	27,723266	-0,161478	-2,770192	0,235286	-212,230192	7,667764	15,302269	-0,161478	-2,770192	0,235286	-212,230192	7,667764	15,302269
09:36:07,83	0,614983	3,710924	-0,072987	-0,843005	-0,164991	-0,509019	-0,161478	-2,770192	0,235286	5,229893	-5,008289	15,302269	1,865779	-4,060785	-0,823756	-81,086607	-113,474961	27,721216	-0,161478	-2,770192	0,235286	-212,230192	7,667764	15,302269	-0,161478	-2,770192	0,235286	-212,230192	7,667764	15,302269
09:36:07,88	0,614983	3,710924	-0,072987	-0,843005	-0,164991	-0,509019	-0,170235	-2,766542	0,236688	4,928831	-5,471960	15,318885	1,868169	-4,056677	-0,824128	-81,101741	-113,497072	27,685574	-0,170235	-2,766542	0,236688	-212,244718	7,891456	15,318885	-0,170235	-2,766542	0,236688	-212,244718	7,891456	15,318885
09:36:07,93	0,614983	3,710924	-0,072987	-0,843005	-0,164991	-0,509019	-0,170235	-2,766542	0,236688	4,928831	-5,471960	15,318885	1,860616	-4,050364	-0,826096	-81,152106	-113,529221	27,734342	-0,170235	-2,766542	0,236688	-212,244718	7,891456	15,318885	-0,170235	-2,766542	0,236688	-212,244718	7,891456	15,318885
09:36:07,98	0,614983	3,710924	-0,072987	-0,843005	-0,164991	-0,509019	-0,162951	-2,769418	0,239057	5,047809	-5,075004	15,323430	1,863935	-4,059629	-0,821761	-81,137438	-113,556073	27,744428	-0,162951	-2,769418	0,239057	-212,351486	7,716614	15,323430	-0,162951	-2,769418	0,239057	-212,351486	7,716614	15,323430
09:36:08,03	0,614983	3,710924	-0,072987	-0,843005	-0,164991	-0,509019	-0,167078	-2,774402	0,237094	5,261503	-5,297057	15,310510	1,870315	-4,058546	-0,823723	-81,166602	-113,591742	27,731507	-0,167078	-2,774402	0,237094	-212,529031	7,818570	15,310510	-0,167078	-2,774402	0,237094	-212,529031	7,818570	15,310510
09:36:08,08	0,614983	3,710924	-0,072987	-0,843005	-0,164991	-0,509019	-0,170328	-2,775702	0,237194	5,272671	-5,423362	15,314962	1,873066	-4,056381	-0,823624	-81,157835	-113,661972	27,735960	-0,170328	-2,775702	0,237194	-212,619923	7,947408	15,314962	-0,170328	-2,775702	0,237194	-212,619923	7,947408	15,314962
09:36:08,13	0,614983	3,710924	-0,072987	-0,843005	-0,164991	-0,509019	-0,167618	-2,773213	0,234730	5,097626	-5,312412	15,299659	1,869556	-4,057484	-0,826087	-81,206601	-113,686519	27,720657	-0,167618	-2,773213	0,234730	-212,599617	7,845640	15,299659	-0,167618	-2,773213	0,234730	-212,599617	7,845640	15,299659
09:36:08,18	0,614983	3,710924	-0,072987	-0,843005	-0,164991	-0,509019	-0,161011	-2,763022	0,236167	4,571126	-5,012981	15,313521	1,857426	-4,058111	-0,824650	-81,243141	-113,661439	27,734518	-0,161011	-2,763022	0,236167	-212,326097	7,626344	15,313521	-0,161011	-2,763022	0,236167	-212,326097	7,626344	15,313521
09:36:08,23	0,614983	3,710924	-0,072987	-0,843005	-0,164991	-0,509019	-0,163208	-2,772241	0,237070	5,000593	-5,112733	15,325975	1,866508	-4,060817	-0,823747	-81,255516	-113,711913	27,746972	-0,163208	-2,772241	0,237070	-212,620288	7,699098	15,325975	-0,163208	-2,772241	0,237070	-212,620288	7,699098	15,325975
09:36:08,28	0,614983	3,710924	-0,072987	-0,843005	-0,164991	-0,509019	-0,163658	-2,775075	0,237656	5,139281	-5,114591	15,309852	1,869189	-4,061844	-0,823161	-81,241211	-113,730246	27,730849	-0,163658	-2,775075	0,237656	-212,704136	7,732585	15,309852	-0,163658	-2,775075	0,237656	-212,704136	7,732585	15,309852
09:36:08,33	0,614983	3,710924	-0,072987	-0,843005	-0,164991	-0,509019	-0,165524	-2,776387	0,234386	5,197841	-5,177202	15,341144	1,871258	-4,060885	-0,826431	-81,216246	-113,755809	27,762141	-0,165524	-2,776387	0,234386	-212,748557	7,816426	15,341144	-0,165524	-2,776387	0,234386	-212,748557	7,816426	15,341144
09:36:08,38	0,614983	3,710924	-0,072987	-0,843005	-0,164991	-0,509019	-0,165524	-2,776387	0,234386	5,197841	-5,177202	15,341144	1,867566	-4,058913	-0,823370	-81,268877	-113,821066	27,748693	-0,165524	-2,776387	0,234386	-212,748557	7,816426	15,341144	-0,165524	-2,776387	0,234386	-212,748557	7,816426	15,341144
09:36:08,44	0,614983	3,710924	-0,072987	-0,843005	-0,164991	-0,509019	-0,166008	-2,778731	0,234774	5,280743	-5,216484	15,350350	1,867591	-4,062670	-0,824921	-81,274873	-113,794970	27,735446	-0,166008	-2,778731	0,234774	-212,849652	7,815137	15,350350	-0,166008	-2,778731	0,234774	-212,849652	7,815137	15,350350
09:36:08,49	0,614983	3,710924	-0,072987	-0,843005	-0,164991	-0,509019	-0,160001	-2,775832	0,237459	5,024403	-4,947128	15,345891	1,868016	-4,065390	-0,823359	-81,337992	-113,852471	27,766888	-0,160001	-2,775832	0,237459	-212,878437	7,612971	15,345891	-0,160001	-2,775832	0,237459	-212,878437	7,612971	15,345891
09:36:08,54	0,614983	3,710924	-0,072987	-0,843005	-0,164991	-0,509019	-0,160001	-2,775832	0,237459	5,024403	-4,947128	15,345891	1,871237	-4,055066	-0,825142	-81,293218	-113,728375	27,748140	-0,160001	-2,775832	0,237459	-212,878437	7,612971	15,345891	-0,160001	-2,775832	0,237459	-212,878437	7,612971	15,345891
09:36:08,59	0,614983	3,710924	-0,072987	-0,843005	-0,164991	-0,509019	-0,170553	-2,773460	0,235675	5,030889	-5,519085	15,327143	1,555972	-3,852402	-0,811214	-70,935755	-97,834441	25,512440	-0,170553	-2,773460	0,235675	-212,685709	7,869317	15,327143	-0,170553	-2,773460	0,235675	-212,685709	7,869317	15,327143
09:36:08,64	0,614981	3,660886	-0,073003	-0,843020	-0,165000	-0,509004	-0,180882	-2,376630	0,240301	4,844110	-5,356411	12,917821	1,532737	-3,847705	-0,820517	-70,462985	-96,369454	25,338818	-0,180882	-2,376630	0,240301	-181,721340	8,842832	12,917821	-0,180882	-2,376630	0,240301	-181,721340	8,842832	12,917821
09:36:08,69	0,614981	3,660886	-0,073003	-0,843020	-0,165000	-0,509004	-0,182739	-2,399037	0,235408	4,989084	-5,386583	13,050798	1,553070	-3,857301	-0,825409	-70,915609	-97,286154	25,471796	-0,182739	-2,399037	0,235408	-183,335326	8,958396	13,050798	-0,182739	-2,399037	0,235408	-183,335326	8,958396	13,050798
09:36:08,74	0,614981	3,660886	-0,073003	-0,843020	-0,165000	-0,509004	-0,183488	-2,414182	0,235186	5,202857	-5,469913	13,144545	1,566561	-3,864225	-0,825631	-71,240906	-97,760899	25,565542	-0,183488	-2,414182	0,235186	-184,310469	8,933922	13,144545	-0,183488	-2,414182	0,235186	-184,310469	8,933922	13,144545
09:36:08,79	0,614981	3,660886	-0,073003	-0,843020	-0,165000	-0,509004	-0,183488	-2,414182	0,235186	5,202857	-5,469913	13,144545	1,566681	-3,865936	-0,820985	-71,371682	-98,035617	25,608323	-0,183488	-2,414182	0,235186	-184,310469	8,933922	13,144545	-0,183488	-2,414182	0,235186	-184,310469	8,933922	13,144545
09:36:08,84	0,614981	3,660886	-0,073003	-0,843020	-0,165000	-0,509004	-0,176457	-2,419120	0,237930	4,869314	-5,063481	13,192789	1,567321	-3,872783	-0,822888	-71,500721	-98,292487	25,613786	-0,176457	-2,419120	0,237930	-185,031580	8,788372	13,192789	-0,176457	-2,419120	0,237930	-185,031580	8,788372	13,192789
09:36:08,89	0,614981	3,660886	-0,073003	-0,843020	-0,165000	-0,509004	-0,176916	-2,427643	0,236778	5,176648	-5,025637	13,269568	1,574932	-3,876647	-0,824039	-71,515218	-98,441002	25,690565	-0,176916	-2,427643	0,236778	-185,393308	8,862233	13,269568	-0,176916	-2,427643	0,236778	-185,393308	8,862233	13,269568
09:36:08,94	0,614981	3,660886	-0,073003	-0,843020	-0,165000	-0,509004	-0,179741	-2,427841	0,235550	5,072988	-5,159074	13,224420	1,576516	-3,874300	-0,825268	-71,560545	-98,546442	25,645417	-0,179741	-2,427841	0,235550	-185,512542	8,950563	13,224420	-0,179741	-2,427841	0,235550	-185,512542	8,950563	13,224420
09:36:08,99	0,614981	3,660886	-0,073003	-0,843020	-0,165000	-0,509004	-0,183035	-2,424192	0,237240	4,738010	-5,371642	13,241758	1,578087	-3,875162	-0,823724	-71,626378	-98,628814	25,662040	-0,183035	-2,424192	0,237240	-185,561044	8,996609	13,241758	-0,183035	-2,424192	0,237240	-185,561044	8,996609	13,241758
09:36:09,04	0,614981	3,660886	-0,073003	-0,843020	-0,165000	-0,509004	-0,183035	-2,424192	0,237240	4,738010	-5,371642	13,241758	1,573276	-3,875235	-0,826465	-71,637437	-98,718031	25,650431	-0,183035	-2,424192	0,237240	-185,561044	8,996609	13,241758	-0,183035	-2,424192	0,237240	-185,561044	8,996609	13,241758
09:36:09,09	0,614981	3,660886	-0,073003	-0,843020	-0,165000	-0,509004	-0,177310	-2,425503	0,234352	4,764344	-5,013500	13,229434	1,269028	-3,726656	-0,824450	-64,367420	-82,679742	23,690032	-0,177310	-2,425503	0,234352	-185,637622	8,905367	13,229434	-0,177310	-2,425503	0,234352	-185,637622	8,905367	13,229434
09:36:09,14	0,614937	3,610846	-0,072993	-0,842988	-0,165014	-0,509017	-0,142001	-2,070948	0,229264	5,050389	-5,205915	11,130618	1,248568	-3,728536	-0,831553	-64,032704	-81,489272	23,551615	-0,142001	-2,070948	0,229264	-157,519012	5,941183	11,130618	-0,142001	-2,070948	0,229264	-157,519012	5,941183	11,130618
09:36:09,19	0,614937	3,610846	-0,072993	-0,842988	-0,165014	-0,509017	-0,148475	-2,088142	0,230770	5,000830	-5,472099	11,173910	1,266695	-3,731527	-0,830047	-64,443533	-82,341716	23,594907	-0,148475	-2,088142	0,230770	-158,918309	6,183163	11,173910	-0,148475	-2,088142	0,230770	-158,918309	6,183163	11,173910
09:36:09,24	0,614937	3,610846	-0,072993	-0,842988	-0,165014	-0,509017	-0,142731	-2,094486	0,228743	4,794463	-5,175746	11,260034	1,269318	-3,739673	-0,832074	-64,713665	-82,805001	23,681031	-0,142731	-2,094486	0,228743	-159,622721	6,028667	11,260034	-0,142731	-2,094486	0,228743	-159,622721	6,028667	11,260034
09:36:09,29	0,614937	3,610846	-0,072993	-0,842988	-0,165014	-0,509017	-0,138938	-2,098994	0,227170	4,777372	-4,939529	11,253861	1,277677	-3,740526	-0,832965	-64,797852	-83,052687	23,731542	-0,138938	-2,098994	0,227170	-159,993681	5,967108	11,253861	-0,138938	-2,098994	0,227170	-159,993681	5,967108	11,253861
09:36:09,34	0,614937	3,610846	-0,072993	-0,842988	-0,165014	-0,509017	-0,145956	-2,109486	0,227965	5,077979	-5,255914	11,307073	1,283920	-3,744380	-0,832852	-64,886100	-83,278685	23,728070	-0,145956	-2,109486	0,227965	-160,516638	6,201627	11,307073	-0,145956	-2,109486	0,227965	-160,516638	6,201627	11,307073
09:36:09,39	0,614937	3,610846	-0,072993	-0,842988	-0,165014	-0,509017	-0,141394	-2,106375	0,229483	4,766466	-5,035330	11,306810	1,278944	-3,746776	-0,831334	-64,975398	-83,400036	23,727808	-0,141394	-2,106375	0,229483	-160,583939	6,064065	11,306810	-0,141394	-2,106375	0,229483	-160,583939	6,064065	11,306810
09:36:09,44	0,614937	3,610846	-0,072993	-0,842988	-0,165014	-0,509017	-0,143693	-2,106689	0,225861	4,676912	-5,110941	11,331077	1,280366	-3,744942	-0,834956	-64,990296	-83,513719	23,752074	-0,143693	-2,106689	0,225861	-160,698171	6,168930	11,331077	-0,143693	-2,106689	0,225861	-160,698171	6,168930	11,331077
09:36:09,49	0,614937	3,610846	-0,072993	-0,842988	-0,165014	-0,509017	-0,146936	-2,117788	0,226812	5,144750	-5,262468	11,376779	1,291600	-3,747682	-0,834005	-65,030098	-83,616952	23,797776	-0,146936	-2,117788	0,226812	-161,101594	6,272036	11,376779	-0,146936	-2,117788	0,226812	-161,101594	6,272036	11,376779
09:36:09,54	0,614937	3,610846	-0,072993	-0,842988	-0,165014	-0,509017	-0,147921	-2,113831	0,225717	4,860708	-5,300456	11,380106	1,288665	-3,744851	-0,835100	-65,057797	-83,691330	23,801103	-0,147921	-2,113831	0,225717	-161,074989	6,311323	11,380106	-0,147921	-2,113831	0,225717	-161,074989	6,311323	11,380106
09:36:09,59	0,614937	3,610846	-0,072993	-0,842988	-0,165014	-0,509017	-0,142382	-2,119428	0,226034	5,053411	-5,013214	11,396321	1,287733	-3,754450	-0,833643	-65,139055	-83,801742	23,795929	-0,142382	-2,119428	0,226034	-161,321709	6,163810	11,396321	-0,142382	-2,119428	0,226034	-161,321709	6,163810	11,396321
09:36:09,64	0,614937	3,610846	-0,072993	-0,842988	-0,165014	-0,509017	-0,146989	-2,115389	0,227463	4,741667	-5,260939	11,386774	1,289549	-3,746437	-0,833354	-65,165551	-83,860148	23,807771	-0,146989	-2,115389	0,227463	-161,316365	6,277736	11,386774	-0,146989	-2,115389	0,227463	-161,316365	6,277736	11,386774
09:36:09,69	0,614937	3,610846	-0,072993	-0,842988	-0,165014	-0,509017	-0,142719	-2,117157	0,229061	4,764535	-5,060777	11,365832	1,288945	-3,751019	-0,831756	-65,219053	-83,909007	23,786829	-0,142719	-2,117157	0,229061	-161,432278	6,142663	11,365832	-0,142719	-2,117157	0,229061	-161,432278	6,142663	11,365832
09:36:09,74	0,614937	3,610846	-0,072993	-0,842988	-0,165014	-0,509017	-0,140392	-2,118818	0,226390	4,804266	-4,894995	11,404885	1,289220	-3,753865	-0,834427	-65,203589	-83,971802	23,825882	-0,140392	-2,118818	0,226390	-161,522949	6,125794	11,404885	-0,140392	-2,118818	0,226390	-161,522949	6,125794	11,404885
09:36:09,79	0,614937	3,610846	-0,072993	-0,842988	-0,165014	-0,509017	-0,151199	-2,123460	0,225211	5,052536	-5,437412	11,398254	1,298643	-3,746826	-0,835606	-65,183194	-83,975600	23,819251	-0,151199	-2,123460	0,225211	-161,639043	6,431748	11,398254	-0,151199	-2,123460	0,225211	-161,639043	6,431748	11,398254
09:36:09,84	0,614937	3,610846	-0,072993	-0,842988	-0,165014	-0,509017	-0,146826	-2,117321	0,226141	4,630735	-5,255211	11,407206	1,291140	-3,747544	-0,834677	-65,273642	-84,041816	23,828203	-0,146826	-2,117321	0,226141	-161,578926	6,270626	11,407206	-0,146826	-2,117321	0,226141	-161,578926	6,270626	11,407206
09:36:09,89	0,614937	3,610846	-0,072993	-0,842988	-0,165014	-0,509017	-0,147972	-2,124089	0,225721	4,980731	-5,277505	11,449641	1,296687	-3,756086	-0,834049	-65,258599	-84,090319	23,818537	-0,147972	-2,124089	0,225721	-161,760223	6,338293	11,449641	-0,147972	-2,124089	0,225721	-161,760223	6,338293	11,449641
09:36:09,94	0,614937	3,610846	-0,072993	-0,842988	-0,165014	-0,509017	-0,145588	-2,121001	0,224827	4,789069	-5,144456	11,432763	1,293709	-3,750457	-0,835990	-65,250016	-84,093642	23,853760	-0,145588	-2,121001	0,224827	-161,709538	6,284192	11,432763	-0,145588	-2,121001	0,224827	-161,709538	6,284192	11,432763
09:36:09,99	0,614937	3,610846	-0,072993	-0,842988	-0,165014	-0,509017	-0,140441	-2,125243	0,227160	4,928892	-4,870720	11,414045	1,294808	-3,757035	-0,833658	-65,285107	-84,166614	23,835042	-0,140441	-2,125243	0,227160	-161,902682	6,153893	11,414045	-0,140441	-2,125243	0,227160	-161,902682	6,153893	11,414045
09:36:10,04	0,614937	3,610846	-0,072993	-0,842988	-0,165014	-0,509017	-0,140441	-2,125243	0,227160	4,928892	-4,870720	11,414045	1,295839	-3,751592	-0,833371	-65,338776	-84,166205	23,848531	-0,140441	-2,125243	0,227160	-161,902682	6,153893	11,414045	-0,140441	-2,125243	0,227160	-161,902682	6,153893	11,414045
09:36:10,09	0,614937	3,610846	-0,072993	-0,842988	-0,165014	-0,509017	-0,143480	-2,123492	0,226466	4,773486	-5,068919	11,414534	1,299478	-3,752261	-0,834421	-65,280563	-84,184739	23,870311	-0,143480	-2,123492	0,226466	-161,920660	6,194255	11,414534	-0,143480	-2,123492	0,226466	-161,920660	6,194255	11,414534
09:36:10,14	0,614937	3,610846	-0,072993	-0,842988	-0,165014	-0,509017	-0,146168	-2,126379	0,225676	4,891425	-5,215649	11,451596	1,298656	-3,752643	-0,835142	-65,374195	-84,226644	23,872593	-0,146168	-2,126379	0,225676	-162,029313	6,258516	11,451596	-0,146168	-2,126379	0,225676	-162,029313	6,258516	11,451596
09:36:10,19	0,614937	3,610846	-0,072993	-0,842988	-0,165014	-0,509017	-0,143399	-2,128041	0,225993	4,954165	-5,020648	11,446703	1,298711	-3,755872	-0,834824	-65,341843	-84,272690	23,867701	-0,143399	-2,128041	0,225993	-162,097066	6,236193	11,446703	-0,143399	-2,128041	0,225993	-162,097066	6,236193	11,446703
09:36:10,24	0,614937	3,610846	-0,072993	-0,842988	-0,165014	-0,509017	-0,143399	-2,128041	0,225993	4,954165	-5,020648	11,446703	1,303077	-3,753419	-0,834017	-65,365675	-84,269408	23,842837	-0,147706	-2,130596	0,226801	-162,173831	6,328047	11,421840	-0,147706	-2,130596	0,226801	-162,173831	6,328047	11,421840
09:36:10,29	0,614937	3,610846	-0,072993	-0,842988	-0,165014	-0,509017	-0,140909	-2,126483	0,223585	4,807432	-4,906006	11,456899	1,296116	-3,757250	-0,837232	-65,387578	-84,322173	23,877896	-0,140909	-2,126483	0,223585	-162,121502	6,155327	11,456899	-0,140909	-2,126483	0,223585	-162,121502	6,155327	11,456899
09:36:10,34	0,614937	3,610846	-0,072993	-0,842988	-0,165014	-0,509017	-0,149459	-2,129538	0,226676	4,999446	-5,339161	11,479757	1,303037	-3,751373	-0,834142	-65,361081	-84,299163	23,900755	-0,149459	-2,129538	0,226676	-162,169272	6,393342	11,479757	-0,149459	-2,129538	0,226676	-162,169272	6,393342	11,479757
09:36:10,39	0,614937	3,610846	-0,072993	-0,842988	-0,165014	-0,509017	-0,149459	-2,129538	0,226676	4,999446	-5,339161	11,479757	1,299645	-3,752927	-0,836430	-65,418757	-84,349508	23,862760	-0,149459	-2,129538	0,226676	-162,169272	6,393342	11,479757	-0,149459	-2,129538	0,226676	-162,169272	6,393342	11,479757
09:36:10,44	0,614937	3,610846	-0,072993	-0,842988	-0,165014	-0,509017	-0,141370	-2,122870	0,226334	4,578639	-4,920269	11,433697	1,293218	-3,755044	-0,834483	-65,399620	-84,362459	23,854694	-0,141370	-2,122870	0,226334	-162,066664	6,177260	11,433697	-0,141370	-2,122870	0,226334	-162,066664	6,177260	11,433697
09:36:10,49	0,614937	3,610846	-0,072993	-0,842988	-0,165014	-0,509017	-0,141168	-2,124292	0,225190	4,612392	-4,891107	11,457310	1,294349	-3,755930	-0,835627	-65,403578	-84,406601	23,878307	-0,141168	-2,124292	0,225190	-162,144562	6,190543	11,457310	-0,141168	-2,124292	0,225190	-162,144562	6,190543	11,457310
09:36:10,55	0,614937	3,610846	-0,072993	-0,842988	-0,165014	-0,509017	-0,142580	-2,130953	0,226183	5,031881	-4,967751	11,441076	1,297769	-3,758473	-0,833326	-65,471831	-84,402790	23,858563	-0,142580	-2,130953	0,226183	-162,247920	6,224765	11,441076	-0,142580	-2,130953	0,226183	-162,247920	6,224765	11,441076
09:36:10,60	0,614937	3,610846	-0,072993	-0,842988	-0,165014	-0,509017	-0,142768	-2,127169	0,227099	4,745651	-5,029056	11,439535	1,301343	-3,752915	-0,835662	-65,435412	-84,399577	23,856311	-0,142768	-2,127169	0,227099	-162,237102	6,178218	11,439535	-0,142768	-2,127169	0,227099	-162,237102	6,178218	11,439535
09:36:10,65	0,614937	3,610846	-0,072993	-0,842988	-0,165014	-0,509017	-0,142768	-2,127169	0,227099	4,745651	-5,029056	11,439535	1,300441	-3,754183	-0,834426	-65,322310	-84,365019	23,874540	-0,142768	-2,127169	0,227099	-162,237102	6,178218	11,439535	-0,142768	-2,127169	0,227099	-162,237102	6,178218	11,439535
09:36:10,70	0,614937	3,610846	-0,072993	-0,842988	-0,165014	-0,509017	-0,145727	-2,128695	0,226391	4,917951	-5,078617	11,453543	0,971705	-3,584943	-0,829023	-56,565834	-67,320466	21,717912	-0,145727	-2,128695	0,226391	-162,184575	6,360962	11,453543	-0,145727	-2,128695	0,226391	-162,184575	6,360962	11,453543
09:36:10,75	0,614946	3,560990	-0,072985	-0,843003	-0,165000	-0,509016	-0,129286	-1,747787	0,221328	4,624250	-5,108440	9,251667	0,962344	-3,577967	-0,839489	-56,331762	-67,023441	21,672664	-0,129286	-1,747787	0,221328	-132,576999	5,040528	9,251667	-0,129286	-1,747787	0,221328	-132,576999	5,040528	9,251667
09:36:10,80	0,614946	3,560990	-0,072985	-0,843003	-0,165000	-0,509016	-0,129286	-1,747787	0,221328	4,624250	-5,108440	9,251667	0,982767	-3,595565	-0,844184	-56,785751	-68,023703	21,764137	-0,129286	-1,747787	0,221328	-132,576999	5,040528	9,251667	-0,129286	-1,747787	0,221328	-132,576999	5,040528	9,251667
09:36:10,85	0,614946	3,560990	-0,072985	-0,843003	-0,165000	-0,509016	-0,131824	-1,778806	0,219192	4,742390	-5,075887	9,399660	0,990477	-3,591279	-0,841625	-56,936716	-68,400323	21,820657	-0,131824	-1,778806	0,219192	-134,893916	5,272324	9,399660	-0,131824	-1,778806	0,219192	-134,893916	5,272324	9,399660
09:36:10,90	0,614946	3,560990	-0,072985	-0,843003	-0,165000	-0,509016	-0,124183	-1,778072	0,219641	4,424694	-4,737143	9,395254	0,986020	-3,597529	-0,841176	-57,127201	-68,613076	21,816252	-0,124183	-1,778072	0,219641	-135,153939	5,011250	9,395254	-0,124183	-1,778072	0,219641	-135,153939	5,011250	9,395254
09:36:10,95	0,614946	3,560990	-0,072985	-0,843003	-0,165000	-0,509016	-0,129509	-1,787648	0,217723	4,710590	-4,917808	9,420168	0,996977	-3,597705	-0,843094	-57,149883	-68,844877	21,841165	-0,129509	-1,787648	0,217723	-135,619805	5,248631	9,420168	-0,129509	-1,787648	0,217723	-135,619805	5,248631	9,420168
09:36:11,00	0,614946	3,560990	-0,072985	-0,843003	-0,165000	-0,509016	-0,129509	-1,787648	0,217723	4,710590	-4,917808	9,420168	1,001612	-3,596374	-0,843617	-57,274005	-68,949416	21,909855	-0,129509	-1,787648	0,217723	-135,619805	5,248631	9,420168	-0,129509	-1,787648	0,217723	-135,619805	5,248631	9,420168
09:36:11,05	0,614946	3,560990	-0,072985	-0,843003	-0,165000	-0,509016	-0,131215	-1,790865	0,215554	4,607672	-5,099298	9,501880	1,000616	-3,597835	-0,845263	-57,365301	-69,032499	21,922877	-0,131215	-1,790865	0,215554	-135,975245	5,201109	9,501880	-0,131215	-1,790865	0,215554	-135,975245	5,201109	9,501880
09:36:11,10	0,614946	3,560990	-0,072985	-0,843003	-0,165000	-0,509016	-0,132650	-1,792443	0,214248	4,574722	-5,120713	9,493121	1,002700	-3,597382	-0,846569	-57,376767	-69,158689	21,914118	-0,132650	-1,792443	0,214248	-136,132084	5,292281	9,493121	-0,132650	-1,792443	0,214248	-136,132084	5,292281	9,493121
09:36:11,15	0,614946	3,560990	-0,072985	-0,843003	-0,165000	-0,509016	-0,132650	-1,792443	0,214248	4,574722	-5,120713	9,493121	0,999848	-3,602299	-0,843882	-57,350762	-69,158652	21,915840	-0,132650	-1,792443	0,214248	-136,132084	5,292281	9,493121	-0,132650	-1,792443	0,214248	-136,132084	5,292281	9,493121
09:36:11,20	0,614946	3,560990	-0,072985	-0,843003	-0,165000	-0,509016	-0,126966	-1,792432	0,216935	4,587187	-4,802654	9,494843	0,723042	-3,437010	-0,833661	-49,044653	-54,332471	20,018017	-0,126966	-1,792432	0,216935	-136,118759	5,164163	9,494843	-0,126966	-1,792432	0,216935	-136,118759	5,164163	9,494843
09:36:11,25	0,614907	3,510925	-0,072984	-0,843009	-0,165002	-0,509015	-0,131708	-1,470067	0,227156	4,817065	-5,269018	7,597020	0,700387	-3,438712	-0,846164	-48,686413	-53,629533	19,836796	-0,131708	-1,470067	0,227156	-110,583169	5,070028	7,597020	-0,131708	-1,470067	0,227156	-110,583169	5,070028	7,597020
09:36:11,30	0,614907	3,510925	-0,072984	-0,843009	-0,165002	-0,509015	-0,119582	-1,464993	0,213369	4,569331	-4,597044	7,516961	0,712586	-3,444974	-0,847448	-49,000695	-54,339266	19,937958	-0,119582	-1,464993	0,213369	-110,432623	4,790177	7,516961	-0,119582	-1,464993	0,213369	-110,432623	4,790177	7,516961
09:36:11,35	0,614907	3,510925	-0,072984	-0,843009	-0,165002	-0,509015	-0,119582	-1,464993	0,213369	4,569331	-4,597044	7,516961	0,723428	-3,453373	-0,848561	-49,188351	-54,760620	20,008447	-0,119582	-1,464993	0,213369	-110,432623	4,790177	7,516961	-0,119582	-1,464993	0,213369	-110,432623	4,790177	7,516961
09:36:11,40	0,614907	3,510925	-0,072984	-0,843009	-0,165002	-0,509015	-0,120869	-1,481966	0,212649	4,706679	-4,681640	7,626104	0,727929	-3,452346	-0,848168	-49,388627	-54,975840	20,047101	-0,120869	-1,481966	0,212649	-111,627667	4,806611	7,626104	-0,120869	-1,481966	0,212649	-111,627667	4,806611	7,626104
09:36:11,45	0,614907	3,510925	-0,072984	-0,843009	-0,165002	-0,509015	-0,120834	-1,487927	0,206459	4,877028	-4,614665	7,644916	0,733073	-3,455357	-0,854358	-49,402020	-55,129303	20,065913	-0,120834	-1,487927	0,206459	-111,925221	4,870806	7,644916	-0,120834	-1,487927	0,206459	-111,925221	4,870806	7,644916
09:36:11,50	0,614907	3,510925	-0,072984	-0,843009	-0,165002	-0,509015	-0,126460	-1,487066	0,211528	4,682473	-4,919405	7,658466	0,735141	-3,450054	-0,849289	-49,487496	-55,252943	20,079463	-0,126460	-1,487066	0,211528	-112,052232	5,007681	7,658466	-0,126460	-1,487066	0,211528	-112,052232	5,007681	7,658466
09:36:11,55	0,614907	3,510925	-0,072984	-0,843009	-0,165002	-0,509015	-0,121629	-1,486324	0,210677	4,563630	-4,664293	7,651941	0,732082	-3,453866	-0,850140	-49,524204	-55,324400	20,072938	-0,121629	-1,486324	0,210677	-112,112796	4,883618	7,651941	-0,121629	-1,486324	0,210677	-112,112796	4,883618	7,651941
09:36:11,60	0,614907	3,510925	-0,072984	-0,843009	-0,165002	-0,509015	-0,116664	-1,494982	0,208941	4,863962	-4,357625	7,629819	0,737098	-3,462496	-0,851876	-49,557176	-55,478445	20,050816	-0,116664	-1,494982	0,208941	-112,492130	4,800504	7,629819	-0,116664	-1,494982	0,208941	-112,492130	4,800504	7,629819
09:36:11,65	0,614907	3,510925	-0,072984	-0,843009	-0,165002	-0,509015	-0,122692	-1,494521	0,209917	4,820445	-4,680303	7,672669	0,739713	-3,457045	-0,850900	-49,574947	-55,490756	20,093666	-0,122692	-1,494521	0,209917	-112,499463	4,951005	7,672669	-0,122692	-1,494521	0,209917	-112,499463	4,951005	7,672669
09:36:11,70	0,614907	3,510925	-0,072984	-0,843009	-0,165002	-0,509015	-0,124133	-1,494642	0,207497	4,734240	-4,736190	7,708234	0,740537	-3,455857	-0,853320	-49,604700	-55,580353	20,129232	-0,124133	-1,494642	0,207497	-112,595125	5,008216	7,708234	-0,124133	-1,494642	0,207497	-112,595125	5,008216	7,708234
09:36:11,75	0,614907	3,510925	-0,072984	-0,843009	-0,165002	-0,509015	-0,118960	-1,496080	0,210275	4,749967	-4,540290	7,684223	0,739197	-3,461056	-0,850542	-49,697495	-55,594970	20,105221	-0,118960	-1,496080	0,210275	-112,692293	4,798098	7,684223	-0,118960	-1,496080	0,210275	-112,692293	4,798098	7,684223
09:36:11,80	0,614907	3,510925	-0,072984	-0,843009	-0,165002	-0,509015	-0,122808	-1,496194	0,209553	4,659444	-4,703962	7,696139	0,741220	-3,457781	-0,851264	-49,714226	-55,696724	20,117136	-0,122808	-1,496194	0,209553	-112,791818	4,936439	7,696139	-0,122808	-1,496194	0,209553	-112,791818	4,936439	7,696139
09:36:11,85	0,614907	3,510925	-0,072984	-0,843009	-0,165002	-0,509015	-0,119282	-1,499887	0,208769	4,824284	-4,460752	7,719064	0,742654	-3,462681	-0,852048	-49,675951	-55,750178	20,140061	-0,119282	-1,499887	0,208769	-112,916817	4,902882	7,719064	-0,119282	-1,499887	0,208769	-112,916817	4,902882	7,719064
09:36:11,90	0,614907	3,510925	-0,072984	-0,843009	-0,165002	-0,509015	-0,119282	-1,499887	0,208769	4,824284	-4,460752	7,719064	0,745037	-3,457634	-0,851303	-49,670182	-55,705914	20,117902	-0,119282	-1,499887	0,208769	-112,916817	4,902882	7,719064	-0,119282	-1,499887	0,208769	-112,916817	4,902882	7,719064
09:36:11,95	0,614907	3,510925	-0,072984	-0,843009	-0,165002	-0,509015	-0,123575	-1,497890	0,212582	4,661180	-4,729125	7,688230	0,743072	-3,457965	-0,848236	-49,744688	-55,778949	20,109228	-0,123575	-1,497890	0,212582	-112,923193	4,971502	7,688230	-0,123575	-1,497890	0,212582	-112,923193	4,971502	7,688230
09:36:12,00	0,614907	3,510925	-0,072984	-0,843009	-0,165002	-0,509015	-0,124977	-1,501192	0,211848	4,846178	-4,792793	7,728059	0,746632	-3,458401	-0,848969	-49,730015	-55,772033	20,149056	-0,124977	-1,501192	0,211848	-112,997355	5,017911	7,728059	-0,124977	-1,501192	0,211848	-112,997355	5,017911	7,728059
09:36:12,05	0,614907	3,510925	-0,072984	-0,843009	-0,165002	-0,509015	-0,121604	-1,498926	0,210386	4,648355	-4,602957	7,735575	0,742983	-3,460189	-0,850431	-49,757520	-55,848527	20,156573	-0,121604	-1,498926	0,210386	-113,017308	4,942947	7,735575	-0,121604	-1,498926	0,210386	-113,017308	4,942947	7,735575
09:36:12,10	0,614907	3,510925	-0,072984	-0,843009	-0,165002	-0,509015	-0,120540	-1,500802	0,209111	4,681077	-4,535992	7,719973	0,744076	-3,462049	-0,851706	-49,779859	-55,910511	20,140970	-0,120540	-1,500802	0,209111	-113,131881	4,926402	7,719973	-0,120540	-1,500802	0,209111	-113,131881	4,926402	7,719973
09:36:12,15	0,614907	3,510925	-0,072984	-0,843009	-0,165002	-0,509015	-0,120540	-1,500802	0,209111	4,681077	-4,535992	7,719973	0,747837	-3,466341	-0,850902	-49,775868	-55,918870	20,142608	-0,120540	-1,500802	0,209111	-113,131881	4,926402	7,719973	-0,120540	-1,500802	0,209111	-113,131881	4,926402	7,719973
09:36:12,20	0,614907	3,510925	-0,072984	-0,843009	-0,165002	-0,509015	-0,121500	-1,498875	0,210858	4,540586	-4,544479	7,719451	0,748111	-3,461122	-0,850941	-49,809567	-55,941996	20,140636	-0,121500	-1,498875	0,210858	-113,121070	4,993272	7,719451	-0,121500	-1,498875	0,210858	-113,121070	4,993272	7,719451
09:36:12,25	0,614907	3,510925	-0,072984	-0,843009	-0,165002	-0,509015	-0,123171	-1,504641	0,206799	4,812672	-4,631505	7,739049	0,746290	-3,463388	-0,848615	-49,824992	-56,001993	20,131961	-0,123171	-1,504641	0,206799	-113,301634	5,037429	7,739049	-0,123171	-1,504641	0,206799	-113,301634	5,037429	7,739049
09:36:12,30	0,614907	3,510925	-0,072984	-0,843009	-0,165002	-0,509015	-0,123171	-1,504641	0,206799	4,812672	-4,631505	7,739049	0,748636	-3,464467	-0,850936	-49,830200	-55,993090	20,138803	-0,123171	-1,504641	0,206799	-113,301634	5,037429	7,739049	-0,123171	-1,504641	0,206799	-113,301634	5,037429	7,739049
09:36:12,35	0,614907	3,510925	-0,072984	-0,843009	-0,165002	-0,509015	-0,120726	-1,505960	0,209881	4,852627	-4,547971	7,717806	0,750991	-3,466342	-0,851728	-49,838806	-55,990643	20,110510	-0,120726	-1,505960	0,209881	-113,365263	4,929024	7,717806	-0,120726	-1,505960	0,209881	-113,365263	4,929024	7,717806
09:36:12,40	0,614907	3,510925	-0,072984	-0,843009	-0,165002	-0,509015	-0,120279	-1,508937	0,209089	5,005239	-4,533411	7,689513	0,746777	-3,464149	-0,849772	-49,845184	-56,072692	20,149961	-0,120279	-1,508937	0,209089	-113,446333	4,908505	7,689513	-0,120279	-1,508937	0,209089	-113,446333	4,908505	7,689513
09:36:12,45	0,614907	3,510925	-0,072984	-0,843009	-0,165002	-0,509015	-0,120072	-1,504191	0,211045	4,684208	-4,487118	7,728963	0,746041	-3,466216	-0,854192	-49,878629	-56,036640	20,141602	-0,120072	-1,504191	0,211045	-113,394813	4,938505	7,728963	-0,120072	-1,504191	0,211045	-113,394813	4,938505	7,728963
09:36:12,50	0,614907	3,510925	-0,072984	-0,843009	-0,165002	-0,509015	-0,122004	-1,509104	0,208335	4,911444	-4,601958	7,745653	0,746072	-3,462496	-0,854465	-49,877364	-56,099456	20,142723	-0,122004	-1,509104	0,208335	-113,553238	4,975378	7,745653	-0,122004	-1,509104	0,208335	-113,553238	4,975378	7,745653
09:36:12,55	0,614907	3,510925	-0,072984	-0,843009	-0,165002	-0,509015	-0,122004	-1,509104	0,208335	4,911444	-4,601958	7,745653	0,750672	-3,459393	-0,850927	-49,859212	-56,083447	20,194236	-0,122004	-1,509104	0,208335	-113,553238	4,975378	7,745653	-0,122004	-1,509104	0,208335	-113,553238	4,975378	7,745653
09:36:12,60	0,614907	3,510925	-0,072984	-0,843009	-0,165002	-0,509015	-0,126138	-1,505186	0,209890	4,719626	-4,809345	7,773239	0,747691	-3,461521	-0,850591	-49,946538	-56,104014	20,170426	-0,126138	-1,505186	0,209890	-113,437512	5,092497	7,773239	-0,126138	-1,505186	0,209890	-113,437512	5,092497	7,773239
09:36:12,65	0,614907	3,510925	-0,072984	-0,843009	-0,165002	-0,509015	-0,124727	-1,507473	0,209501	4,805623	-4,740774	7,769088	0,751947	-3,461758	-0,851316	-49,879819	-56,109536	20,190085	-0,124727	-1,507473	0,209501	-113,531000	5,050303	7,769088	-0,124727	-1,507473	0,209501	-113,531000	5,050303	7,769088
09:36:12,70	0,614907	3,510925	-0,072984	-0,843009	-0,165002	-0,509015	-0,124727	-1,507473	0,209501	4,805623	-4,740774	7,769088	0,755261	-3,462406	-0,852552	-49,884685	-56,129929	20,176175	-0,124727	-1,507473	0,209501	-113,531000	5,050303	7,769088	-0,124727	-1,507473	0,209501	-113,531000	5,050303	7,769088
09:36:12,75	0,614907	3,510925	-0,072984	-0,843009	-0,165002	-0,509015	-0,125823	-1,510667	0,208265	4,951642	-4,791801	7,755178	0,749711	-3,459586	-0,849498	-49,937470	-56,165180	20,203472	-0,125823	-1,510667	0,208265	-113,635746	5,085338	7,755178	-0,125823	-1,510667	0,208265	-113,635746	5,085338	7,755178
09:36:12,80	0,614907	3,510925	-0,072984	-0,843009	-0,165002	-0,509015	-0,125491	-1,504451	0,211319	4,571458	-4,802589	7,782475	0,746557	-3,464867	-0,852494	-49,898986	-56,192654	20,177253	-0,125491	-1,504451	0,211319	-113,527928	5,048434	7,782475	-0,125491	-1,504451	0,211319	-113,527928	5,048434	7,782475
09:36:12,85	0,614907	3,510925	-0,072984	-0,843009	-0,165002	-0,509015	-0,116319	-1,510138	0,205991	4,869984	-4,331937	7,744422	0,750051	-3,470372	-0,854826	-49,941520	-56,159610	20,165420	-0,116319	-1,510138	0,205991	-113,675837	4,799085	7,744422	-0,116319	-1,510138	0,205991	-113,675837	4,799085	7,744422
09:36:12,90	0,614907	3,510925	-0,072984	-0,843009	-0,165002	-0,509015	-0,116319	-1,510138	0,205991	4,869984	-4,331937	7,744422	0,756484	-3,461488	-0,850167	-49,934919	-56,189002	20,193076	-0,127230	-1,511267	0,210650	-113,727917	5,108648	7,772079	-0,127230	-1,511267	0,210650	-113,727917	5,108648	7,772079
09:36:12,96	0,614907	3,510925	-0,072984	-0,843009	-0,165002	-0,509015	-0,124085	-1,506221	0,208327	4,627250	-4,719670	7,801232	0,749410	-3,470423	-0,853271	-49,952750	-56,202311	20,172793	-0,124085	-1,506221	0,208327	-113,611109	5,021012	7,801232	-0,124085	-1,506221	0,208327	-113,611109	5,021012	7,801232
09:36:13,01	0,614907	3,510925	-0,072984	-0,843009	-0,165002	-0,509015	-0,124085	-1,506221	0,208327	4,627250	-4,719670	7,801232	0,745767	-3,464069	-0,852148	-49,980138	-56,225688	20,176800	-0,124085	-1,506221	0,208327	-113,611109	5,021012	7,801232	-0,124085	-1,506221	0,208327	-113,611109	5,021012	7,801232
09:36:13,06	0,614907	3,510925	-0,072984	-0,843009	-0,165002	-0,509015	-0,119635	-1,503277	0,208670	4,436661	-4,504813	7,755803	0,753382	-3,463909	-0,851414	-49,950411	-56,161201	20,217003	-0,119635	-1,503277	0,208670	-113,570546	4,886572	7,755803	-0,119635	-1,503277	0,208670	-113,570546	4,886572	7,755803
09:36:13,11	0,614907	3,510925	-0,072984	-0,843009	-0,165002	-0,509015	-0,123582	-1,509791	0,209404	4,846122	-4,716517	7,796006	0,452421	-3,279933	-0,837514	-40,800228	-41,000088	18,154069	-0,123582	-1,509791	0,209404	-113,672467	4,984648	7,796006	-0,123582	-1,509791	0,209404	-113,672467	4,984648	7,796006
09:36:13,16	0,614947	3,460997	-0,072994	-0,843015	-0,165004	-0,509013	-0,132429	-1,157163	0,223303	4,214469	-4,832852	5,733072	0,429336	-3,271936	-0,847730	-39,947036	-39,982740	18,012529	-0,132429	-1,157163	0,223303	-86,622836	5,562835	5,733072	-0,132429	-1,157163	0,223303	-86,622836	5,562835	5,733072
09:36:13,21	0,614947	3,460997	-0,072994	-0,843015	-0,165004	-0,509013	-0,127813	-1,133173	0,213087	4,274623	-4,362603	5,591532	0,452453	-3,281445	-0,851670	-40,299073	-40,755346	18,140927	-0,131135	-1,157947	0,209148	-86,181082	5,840195	5,719930	-0,131135	-1,157947	0,209148	-86,181082	5,840195	5,719930
09:36:13,26	0,614947	3,460997	-0,072994	-0,843015	-0,165004	-0,509013	-0,131135	-1,157947	0,209148	4,717770	-4,453939	5,719930	0,458231	-3,290213	-0,852077	-40,507149	-41,147003	18,178918	-0,131135	-1,157947	0,209148	-86,181082	5,840195	5,719930	-0,131135	-1,157947	0,209148	-86,181082	5,840195	5,719930
09:36:13,31	0,614947	3,460997	-0,072994	-0,843015	-0,165004	-0,509013	-0,126432	-1,167335	0,208740	4,762699	-4,193704	5,757920	0,457797	-3,289161	-0,850161	-40,625729	-41,373913	18,220234	-0,126432	-1,167335	0,208740	-86,873075	5,731170	5,757920	-0,126432	-1,167335	0,208740	-86,873075	5,731170	5,757920
09:36:13,36	0,614947	3,460997	-0,072994	-0,843015	-0,165004	-0,509013	-0,127125	-1,166433	0,210656	4,460036	-4,219028	5,799237	0,464442	-3,293409	-0,852610	-40,661169	-41,593728	18,220411	-0,127125	-1,166433	0,210656	-87,104992	5,760321	5,799237	-0,127125	-1,166433	0,210656	-87,104992	5,760321	5,799237
09:36:13,41	0,614947	3,460997	-0,072994	-0,843015	-0,165004	-0,509013	-0,129920	-1,171702	0,207110	4,393923	-4,311375	5,798233	0,463757	-3,289376	-0,853707	-40,749907	-41,694888	18,219230	-0,129920	-1,171702	0,207110	-87,584661	5,887311	5,798233	-0,129920	-1,171702	0,207110	-87,584661	5,887311	5,798233
09:36:13,46	0,614947	3,460997	-0,072994	-0,843015	-0,165004	-0,509013	-0,136171	-1,176723	0,208019	4,594590	-4,576263	5,832875	0,471231	-3,286473	-0,852798	-40,728012	-41,777309	18,253873	-0,136171	-1,176723	0,208019	-87,778153	6,113139	5,832875	-0,136171	-1,176723	0,208019	-87,778153	6,113139	5,832875
09:36:13,51	0,614947	3,460997	-0,072994	-0,843015	-0,165004	-0,509013	-0,136171	-1,176723	0,208019	4,594590	-4,576263	5,832875	0,468199	-3,291731	-0,852171	-40,827782	-41,858513	18,219118	-0,136171	-1,176723	0,208019	-87,778153	6,113139	5,832875	-0,136171	-1,176723	0,208019	-87,778153	6,113139	5,832875
09:36:13,56	0,614947	3,460997	-0,072994	-0,843015	-0,165004	-0,509013	-0,130101	-1,176727	0,208646	4,474587	-4,306440	5,798121	0,467553	-3,292567	-0,855624	-40,814391	-41,943410	18,266578	-0,130101	-1,176727	0,208646	-87,898467	5,906490	5,798121	-0,130101	-1,176727	0,208646	-87,898467	5,906490	5,798121
09:36:13,61	0,614947	3,460997	-0,072994	-0,843015	-0,165004	-0,509013	-0,149024	-0,855296	0,219265	4,297201	-4,096402	3,949699	0,199294	-3,114628	-0,841552	-31,525225	-28,134058	16,370696	-0,149024	-0,855296	0,219265	-62,843560	7,601962	3,949699	-0,149024	-0,855296	0,219265	-62,843560	7,601962	3,949699
09:36:13,66	0,614986	3,410979	-0,072986	-0,843021	-0,165005	-0,509027	-0,149024	-0,855296	0,219265	4,297201	-4,096402	3,949699	0,196942	-3,095959	-0,853701	-30,495673	-27,761456	16,241296	-0,149024	-0,855296	0,219265	-62,843560	7,601962	3,949699	-0,149024	-0,855296	0,219265	-62,843560	7,601962	3,949699
09:36:13,71	0,614986	3,410979	-0,072986	-0,843021	-0,165005	-0,509027	-0,164017	-0,843925	0,207116	4,543373	-4,170709	3,820299	0,208845	-3,108860	-0,853784	-30,782603	-28,610566	16,332312	-0,164017	-0,843925	0,207116	-61,704771	8,704588	3,820299	-0,164017	-0,843925	0,207116	-61,704771	8,704588	3,820299
09:36:13,76	0,614986	3,410979	-0,072986	-0,843021	-0,165005	-0,509027	-0,162531	-0,867876	0,208146	4,604505	-3,894148	3,946894	0,214675	-3,111887	-0,856796	-30,920094	-28,875477	16,386984	-0,162531	-0,867876	0,208146	-63,523790	8,864519	3,946894	-0,162531	-0,867876	0,208146	-63,523790	8,864519	3,946894
09:36:13,81	0,614986	3,410979	-0,072986	-0,843021	-0,165005	-0,509027	-0,162531	-0,867876	0,208146	4,604505	-3,894148	3,946894	0,222014	-3,106688	-0,857608	-30,980518	-29,081986	16,393214	-0,162531	-0,867876	0,208146	-63,523790	8,864519	3,946894	-0,162531	-0,867876	0,208146	-63,523790	8,864519	3,946894
09:36:13,86	0,614986	3,410979	-0,072986	-0,843021	-0,165005	-0,509027	-0,167260	-0,871003	0,203209	4,565347	-4,099005	3,972217	0,221620	-3,113463	-0,855943	-31,117018	-29,270112	16,412345	-0,167260	-0,871003	0,203209	-63,808349	9,030923	3,972217	-0,167260	-0,871003	0,203209	-63,808349	9,030923	3,972217
09:36:13,91	0,614986	3,410979	-0,072986	-0,843021	-0,165005	-0,509027	-0,161196	-0,874049	0,204875	4,492596	-3,807830	3,991348	0,227034	-3,116110	-0,854611	-31,081317	-29,380642	16,412207	-0,161196	-0,874049	0,204875	-64,120256	8,846079	3,991348	-0,161196	-0,874049	0,204875	-64,120256	8,846079	3,991348
09:36:13,96	0,614986	3,410979	-0,072986	-0,843021	-0,165005	-0,509027	-0,169074	-0,880181	0,205135	4,645921	-4,128476	4,000306	0,226840	-3,117437	-0,856779	-31,095725	-29,448750	16,458907	-0,169074	-0,880181	0,205135	-64,448310	9,143798	4,000306	-0,169074	-0,880181	0,205135	-64,448310	9,143798	4,000306
09:36:14,01	0,614986	3,410979	-0,072986	-0,843021	-0,165005	-0,509027	-0,162733	-0,875339	0,204069	4,314299	-3,809203	4,029176	0,223506	-3,112776	-0,856748	-31,171666	-29,521879	16,450173	-0,162733	-0,875339	0,204069	-64,399792	8,965370	4,029176	-0,162733	-0,875339	0,204069	-64,399792	8,965370	4,029176
09:36:14,06	0,614986	3,410979	-0,072986	-0,843021	-0,165005	-0,509027	-0,162733	-0,875339	0,204069	4,314299	-3,809203	4,029176	0,228790	-3,115158	-0,855298	-31,226045	-29,611792	16,449952	-0,162733	-0,875339	0,204069	-64,399792	8,965370	4,029176	-0,162733	-0,875339	0,204069	-64,399792	8,965370	4,029176
09:36:14,11	0,614986	3,410979	-0,072986	-0,843021	-0,165005	-0,509027	-0,163313	-0,881106	0,205520	4,509142	-3,841496	4,028955	0,236469	-3,115569	-0,856422	-31,193991	-29,665583	16,469230	-0,166797	-0,887962	0,204396	-64,869912	9,125576	4,048233	-0,166797	-0,887962	0,204396	-64,869912	9,125576	4,048233
09:36:14,16	0,614986	3,410979	-0,072986	-0,843021	-0,165005	-0,509027	-0,165440	-0,885280	0,203081	4,609822	-3,933233	4,031745	0,233468	-3,115403	-0,857736	-31,267917	-29,721992	16,452742	-0,165440	-0,885280	0,203081	-64,884667	9,053789	4,031745	-0,165440	-0,885280	0,203081	-64,884667	9,053789	4,031745
09:36:14,21	0,614986	3,410979	-0,072986	-0,843021	-0,165005	-0,509027	-0,161404	-0,885399	0,204786	4,594690	-3,708338	4,083501	0,231553	-3,118958	-0,856031	-31,265558	-29,747940	16,504499	-0,161404	-0,885399	0,204786	-64,909099	8,961848	4,083501	-0,161404	-0,885399	0,204786	-64,909099	8,961848	4,083501
09:36:14,26	0,614986	3,410979	-0,072986	-0,843021	-0,165005	-0,509027	-0,161404	-0,885399	0,204786	4,594690	-3,708338	4,083501	0,233866	-3,121205	-0,857211	-31,275560	-29,797374	16,474731	-0,160615	-0,888525	0,203606	-65,039773	8,956993	4,053734	-0,160615	-0,888525	0,203606	-65,039773	8,956993	4,053734
09:36:14,31	0,614986	3,410979	-0,072986	-0,843021	-0,165005	-0,509027	-0,167581	-0,885462	0,203042	4,484058	-4,046463	4,029234	0,238545	-3,121914	-0,855900	-31,275766	-29,851393	16,481792	-0,167581	-0,885462	0,203042	-65,024678	9,108616	4,029234	-0,167581	-0,885462	0,203042	-65,024678	9,108616	4,029234
09:36:14,36	0,614986	3,410979	-0,072986	-0,843021	-0,165005	-0,509027	-0,165241	-0,886294	0,204739	4,495805	-3,899552	4,071238	0,234247	-3,116083	-0,856078	-31,331094	-29,878057	16,492235	-0,165241	-0,886294	0,204739	-65,078284	9,071828	4,071238	-0,165241	-0,886294	0,204739	-65,078284	9,071828	4,071238
09:36:14,41	0,614986	3,410979	-0,072986	-0,843021	-0,165005	-0,509027	-0,165241	-0,886294	0,204739	4,495805	-3,899552	4,071238	0,236245	-3,121574	-0,856240	-31,302246	-29,892852	16,482614	-0,165241	-0,886294	0,204739	-65,078284	9,071828	4,071238	-0,165241	-0,886294	0,204739	-65,078284	9,071828	4,071238
09:36:14,46	0,614986	3,410979	-0,072986	-0,843021	-0,165005	-0,509027	-0,161905	-0,882137	0,202797	4,259379	-3,678968	4,060065	0,228979	-3,116893	-0,858020	-31,300394	-29,919183	16,481063	-0,161905	-0,882137	0,202797	-64,988390	9,030594	4,060065	-0,161905	-0,882137	0,202797	-64,988390	9,030594	4,060065
09:36:14,51	0,614986	3,410979	-0,072986	-0,843021	-0,165005	-0,509027	-0,161905	-0,882137	0,202797	4,259379	-3,678968	4,060065	0,233062	-3,120285	-0,858746	-31,321933	-29,914704	16,535368	-0,161905	-0,882137	0,202797	-64,988390	9,030594	4,060065	-0,161905	-0,882137	0,202797	-64,988390	9,030594	4,060065
09:36:14,56	0,614986	3,410979	-0,072986	-0,843021	-0,165005	-0,509027	-0,161009	-0,887369	0,202072	4,524554	-3,653260	4,114371	0,236590	-3,118018	-0,856819	-31,305516	-29,972841	16,508885	-0,161009	-0,887369	0,202072	-65,133929	8,985952	4,114371	-0,161009	-0,887369	0,202072	-65,133929	8,985952	4,114371
09:36:14,61	0,614986	3,410979	-0,072986	-0,843021	-0,165005	-0,509027	-0,164737	-0,889291	0,203998	4,582339	-3,803804	4,087888	0,237671	-3,117971	-0,857213	-31,345048	-29,981339	16,523988	-0,164737	-0,889291	0,203998	-65,226992	9,128018	4,087888	-0,164737	-0,889291	0,203998	-65,226992	9,128018	4,087888
09:36:14,66	0,614986	3,410979	-0,072986	-0,843021	-0,165005	-0,509027	-0,165318	-0,890204	0,203604	4,602697	-3,864009	4,102991	0,238229	-3,116413	-0,856066	-31,354800	-29,993780	16,513629	-0,165318	-0,890204	0,203604	-65,278316	9,113431	4,102991	-0,165318	-0,890204	0,203604	-65,278316	9,113431	4,102991
09:36:14,71	0,614986	3,410979	-0,072986	-0,843021	-0,165005	-0,509027	-0,166946	-0,889908	0,204752	4,571644	-3,950890	4,092632	0,235809	-3,114585	-0,858002	-31,363427	-30,018991	16,543012	-0,166946	-0,889908	0,204752	-65,286117	9,154347	4,092632	-0,166946	-0,889908	0,204752	-65,286117	9,154347	4,092632
09:36:14,76	0,614986	3,410979	-0,072986	-0,843021	-0,165005	-0,509027	-0,167319	-0,886898	0,202815	4,388998	-3,965156	4,122015	0,238098	-3,117524	-0,855951	-31,405955	-30,029900	16,518393	-0,167319	-0,886898	0,202815	-65,232510	9,169368	4,122015	-0,167319	-0,886898	0,202815	-65,232510	9,169368	4,122015
09:36:14,81	0,614986	3,410979	-0,072986	-0,843021	-0,165005	-0,509027	-0,164465	-0,888346	0,206250	4,372959	-3,858618	4,069948	0,235636	-3,117780	-0,854567	-31,445322	-30,077145	16,490945	-0,164465	-0,888346	0,206250	-65,362179	9,051904	4,069948	-0,164465	-0,888346	0,206250	-65,362179	9,051904	4,069948
09:36:14,86	0,614986	3,410979	-0,072986	-0,843021	-0,165005	-0,509027	-0,164465	-0,888346	0,206250	4,372959	-3,858618	4,069948	0,240452	-3,118019	-0,857626	-31,395947	-30,056164	16,517994	-0,164465	-0,888346	0,206250	-65,362179	9,051904	4,069948	-0,164465	-0,888346	0,206250	-65,362179	9,051904	4,069948
09:36:14,91	0,614986	3,410979	-0,072986	-0,843021	-0,165005	-0,509027	-0,166337	-0,892737	0,203195	4,592916	-3,915226	4,110098	0,240375	-3,118354	-0,857623	-31,414231	-30,104763	16,531095	-0,166337	-0,892737	0,203195	-65,486912	9,142245	4,110098	-0,166337	-0,892737	0,203195	-65,486912	9,142245	4,110098
09:36:14,96	0,614986	3,410979	-0,072986	-0,843021	-0,165005	-0,509027	-0,166337	-0,892737	0,203195	4,592916	-3,915226	4,110098	0,237971	-3,118505	-0,858022	-31,431780	-30,116894	16,530693	-0,166337	-0,892737	0,203195	-65,486912	9,142245	4,110098	-0,166337	-0,892737	0,203195	-65,486912	9,142245	4,110098
09:36:15,01	0,614986	3,410979	-0,072986	-0,843021	-0,165005	-0,509027	-0,165717	-0,888266	0,204351	4,307504	-3,855906	4,116743	0,236193	-3,116656	-0,856466	-31,417271	-30,164159	16,537740	-0,165717	-0,888266	0,204351	-65,421408	9,152873	4,116743	-0,165717	-0,888266	0,204351	-65,421408	9,152873	4,116743
09:36:15,07	0,614986	3,410979	-0,072986	-0,843021	-0,165005	-0,509027	-0,168559	-0,892707	0,202386	4,557265	-4,046581	4,096153	0,239153	-3,118513	-0,858407	-31,426163	-30,125433	16,530798	-0,168559	-0,892707	0,202386	-65,520244	9,185322	4,096153	-0,168559	-0,892707	0,202386	-65,520244	9,185322	4,096153
09:36:15,12	0,614986	3,410979	-0,072986	-0,843021	-0,165005	-0,509027	-0,168559	-0,892707	0,202386	4,557265	-4,046581	4,096153	0,243805	-3,117978	-0,856476	-31,446232	-30,159526	16,519931	-0,168559	-0,892707	0,202386	-65,520244	9,185322	4,096153	-0,168559	-0,892707	0,202386	-65,520244	9,185322	4,096153
09:36:15,17	0,614986	3,410979	-0,072986	-0,843021	-0,165005	-0,509027	-0,168378	-0,895519	0,204341	4,674185	-4,021697	4,098934	0,235746	-3,120106	-0,859954	-31,394084	-30,054435	16,518324	-0,168378	-0,895519	0,204341	-65,624078	9,196003	4,098934	-0,168378	-0,895519	0,204341	-65,624078	9,196003	4,098934
09:36:15,22	0,614986	3,410979	-0,072986	-0,843021	-0,165005	-0,509027	-0,162506	-0,889604	0,200863	4,483692	-3,723742	4,097327	-0,053553	-2,975187	-0,856379	-24,173621	-14,998928	14,710545	-0,162506	-0,889604	0,200863	-65,350245	9,033014	4,097327	-0,162506	-0,889604	0,200863	-65,350245	9,033014	4,097327
09:36:15,27	0,614953	3,360939	-0,073004	-0,842988	-0,164995	-0,509040	-0,137801	-0,542098	0,202222	4,473365	-3,664609	2,081115	-0,077556	-2,967748	-0,858595	-23,425428	-13,801222	14,502112	-0,137801	-0,542098	0,202222	-38,081302	7,152768	2,081115	-0,137801	-0,542098	0,202222	-38,081302	7,152768	2,081115
09:36:15,32	0,614953	3,360939	-0,073004	-0,842988	-0,164995	-0,509040	-0,129411	-0,556473	0,196014	4,439293	-3,130765	2,180362	-0,069302	-2,982202	-0,864803	-23,731732	-14,526853	14,601360	-0,129411	-0,556473	0,196014	-39,243805	7,027974	2,180362	-0,129411	-0,556473	0,196014	-39,243805	7,027974	2,180362
09:36:15,37	0,614953	3,360939	-0,073004	-0,842988	-0,164995	-0,509040	-0,129411	-0,556473	0,196014	4,439293	-3,130765	2,180362	-0,059751	-2,986834	-0,862481	-23,864880	-14,804854	14,622444	-0,130174	-0,567060	0,198336	-39,831701	7,071892	2,201447	-0,130174	-0,567060	0,198336	-39,831701	7,071892	2,201447
09:36:15,42	0,614953	3,360939	-0,073004	-0,842988	-0,164995	-0,509040	-0,134002	-0,564975	0,197489	4,328651	-3,363160	2,216893	-0,054242	-2,983864	-0,862925	-23,969489	-14,990326	14,619241	-0,134002	-0,564975	0,197489	-40,021907	7,156005	2,216893	-0,134002	-0,564975	0,197489	-40,021907	7,156005	2,216893
09:36:15,47	0,614953	3,360939	-0,073004	-0,842988	-0,164995	-0,509040	-0,134002	-0,564975	0,197489	4,328651	-3,363160	2,216893	-0,054286	-2,985560	-0,865052	-24,017027	-15,164602	14,652328	-0,134010	-0,571156	0,195766	-40,327865	7,221662	2,231331	-0,134010	-0,571156	0,195766	-40,327865	7,221662	2,231331
09:36:15,52	0,614953	3,360939	-0,073004	-0,842988	-0,164995	-0,509040	-0,135675	-0,576060	0,198323	4,692499	-3,328155	2,248498	-0,049207	-2,986571	-0,862494	-24,003259	-15,253834	14,669496	-0,135675	-0,576060	0,198323	-40,528222	7,322312	2,248498	-0,135675	-0,576060	0,198323	-40,528222	7,322312	2,248498
09:36:15,57	0,614953	3,360939	-0,073004	-0,842988	-0,164995	-0,509040	-0,135675	-0,576060	0,198323	4,692499	-3,328155	2,248498	-0,053057	-2,988590	-0,864496	-24,119523	-15,351402	14,658128	-0,135675	-0,576060	0,198323	-40,528222	7,322312	2,248498	-0,135675	-0,576060	0,198323	-40,528222	7,322312	2,248498
09:36:15,62	0,614953	3,360939	-0,073004	-0,842988	-0,164995	-0,509040	-0,132001	-0,573735	0,196322	4,428967	-3,188999	2,237131	-0,050150	-2,987155	-0,863317	-24,118497	-15,393819	14,676138	-0,134697	-0,575536	0,197500	-40,693175	7,266601	2,255141	-0,134697	-0,575536	0,197500	-40,693175	7,266601	2,255141
09:36:15,67	0,614953	3,360939	-0,073004	-0,842988	-0,164995	-0,509040	-0,134697	-0,575536	0,197500	4,486378	-3,307131	2,255141	-0,053749	-2,986449	-0,864498	-24,120421	-15,465616	14,669213	-0,134697	-0,575536	0,197500	-40,693175	7,266601	2,255141	-0,134697	-0,575536	0,197500	-40,693175	7,266601	2,255141
09:36:15,72	0,614953	3,360939	-0,073004	-0,842988	-0,164995	-0,509040	-0,133508	-0,572065	0,196320	4,242785	-3,211072	2,248216	-0,321182	-2,859303	-0,858926	-17,350222	-1,461214	13,055196	-0,133508	-0,572065	0,196320	-40,664352	7,269326	2,248216	-0,133508	-0,572065	0,196320	-40,664352	7,269326	2,248216
09:36:15,77	0,614901	3,310932	-0,072980	-0,843014	-0,165017	-0,509053	-0,109904	-0,276889	0,201891	4,406885	-3,122677	0,634199	-0,347171	-2,855943	-0,873253	-16,688928	-0,288150	12,799992	-0,109904	-0,276889	0,201891	-17,328921	5,504766	0,634199	-0,109904	-0,276889	0,201891	-17,328921	5,504766	0,634199
09:36:15,82	0,614901	3,310932	-0,072980	-0,843014	-0,165017	-0,509053	-0,099819	-0,252701	0,187564	4,495669	-2,612127	0,378995	-0,332260	-2,853766	-0,874091	-16,931314	-0,881584	12,849870	-0,099819	-0,252701	0,187564	-15,341395	5,223698	0,378995	-0,099819	-0,252701	0,187564	-15,341395	5,223698	0,378995
09:36:15,87	0,614901	3,310932	-0,072980	-0,843014	-0,165017	-0,509053	-0,102810	-0,275838	0,185205	4,736459	-2,634212	0,469183	-0,328118	-2,859498	-0,874477	-17,103524	-1,168163	12,915238	-0,102810	-0,275838	0,185205	-16,916804	5,436404	0,469183	-0,102810	-0,275838	0,185205	-16,916804	5,436404	0,469183
09:36:15,92	0,614901	3,310932	-0,072980	-0,843014	-0,165017	-0,509053	-0,102810	-0,275838	0,185205	4,736459	-2,634212	0,469183	-0,324708	-2,863295	-0,876419	-17,108588	-1,346046	12,891419	-0,104684	-0,275831	0,184398	-17,080320	5,518115	0,470422	-0,104684	-0,275831	0,184398	-17,080320	5,518115	0,470422
09:36:15,97	0,614901	3,310932	-0,072980	-0,843014	-0,165017	-0,509053	-0,104239	-0,276395	0,185185	4,423941	-2,681158	0,533822	-0,324442	-2,863963	-0,875632	-17,201607	-1,497670	12,954819	-0,104239	-0,276395	0,185185	-17,273100	5,501574	0,533822	-0,104239	-0,276395	0,185185	-17,273100	5,501574	0,533822
09:36:16,02	0,614901	3,310932	-0,072980	-0,843014	-0,165017	-0,509053	-0,104239	-0,276395	0,185185	4,423941	-2,681158	0,533822	-0,322700	-2,863917	-0,874853	-17,172246	-1,625617	12,935716	-0,104239	-0,276395	0,185185	-17,273100	5,501574	0,533822	-0,104239	-0,276395	0,185185	-17,273100	5,501574	0,533822
09:36:16,07	0,614901	3,310932	-0,072980	-0,843014	-0,165017	-0,509053	-0,106075	-0,277758	0,187117	4,324991	-2,751358	0,557746	-0,322344	-2,863053	-0,873700	-17,264585	-1,657355	12,978743	-0,106075	-0,277758	0,187117	-17,478975	5,575545	0,557746	-0,106075	-0,277758	0,187117	-17,478975	5,575545	0,557746
09:36:16,12	0,614901	3,310932	-0,072980	-0,843014	-0,165017	-0,509053	-0,106075	-0,277758	0,187117	4,324991	-2,751358	0,557746	-0,321831	-2,866752	-0,873291	-17,275241	-1,753806	12,989590	-0,106075	-0,277758	0,187117	-17,478975	5,575545	0,557746	-0,106075	-0,277758	0,187117	-17,478975	5,575545	0,557746
09:36:16,17	0,614901	3,310932	-0,072980	-0,843014	-0,165017	-0,509053	-0,103128	-0,280052	0,187527	4,355431	-2,559129	0,568593	-0,317098	-2,863944	-0,873683	-17,256902	-1,758915	12,981021	-0,103128	-0,280052	0,187527	-17,628628	5,536453	0,568593	-0,103128	-0,280052	0,187527	-17,628628	5,536453	0,568593
09:36:16,22	0,614901	3,310932	-0,072980	-0,843014	-0,165017	-0,509053	-0,107927	-0,282746	0,187134	4,500299	-2,790213	0,560023	-0,316047	-2,867854	-0,874480	-17,296869	-1,848348	12,954427	-0,107927	-0,282746	0,187134	-17,695292	5,682049	0,560023	-0,107927	-0,282746	0,187134	-17,695292	5,682049	0,560023
09:36:16,27	0,614901	3,310932	-0,072980	-0,843014	-0,165017	-0,509053	-0,110660	-0,285658	0,185182	4,502904	-2,906473	0,577392	-0,313210	-2,863032	-0,875635	-17,308891	-1,900701	12,998389	-0,110660	-0,285658	0,185182	-17,921226	5,780349	0,577392	-0,110660	-0,285658	0,185182	-17,921226	5,780349	0,577392
09:36:16,32	0,614901	3,310932	-0,072980	-0,843014	-0,165017	-0,509053	-0,101779	-0,285316	0,190232	4,419828	-2,432399	0,551223	-0,317947	-2,870553	-0,870586	-17,330948	-1,963361	12,972221	-0,101779	-0,285316	0,190232	-17,977459	5,557214	0,551223	-0,101779	-0,285316	0,190232	-17,977459	5,557214	0,551223
09:36:16,37	0,614901	3,310932	-0,072980	-0,843014	-0,165017	-0,509053	-0,107352	-0,288856	0,189437	4,610008	-2,742740	0,544131	-0,312094	-2,867497	-0,871380	-17,345685	-1,947817	12,965128	-0,107352	-0,288856	0,189437	-18,065179	5,684368	0,544131	-0,107352	-0,288856	0,189437	-18,065179	5,684368	0,544131
09:36:16,42	0,614901	3,310932	-0,072980	-0,843014	-0,165017	-0,509053	-0,104068	-0,282409	0,186270	4,224212	-2,612459	0,520506	-0,319319	-2,867117	-0,874547	-17,405989	-1,971369	12,941503	-0,104068	-0,282409	0,186270	-17,944881	5,556913	0,520506	-0,104068	-0,282409	0,186270	-17,944881	5,556913	0,520506
09:36:16,47	0,614901	3,310932	-0,072980	-0,843014	-0,165017	-0,509053	-0,104068	-0,282409	0,186270	4,224212	-2,612459	0,520506	-0,316973	-2,864830	-0,872965	-17,383992	-2,027384	12,973180	-0,104068	-0,282409	0,186270	-17,944881	5,556913	0,520506	-0,104068	-0,282409	0,186270	-17,944881	5,556913	0,520506
09:36:16,52	0,614901	3,310932	-0,072980	-0,843014	-0,165017	-0,509053	-0,107222	-0,283298	0,187852	4,232917	-2,729391	0,552183	-0,318206	-2,866689	-0,873360	-17,392010	-2,093372	12,961210	-0,107222	-0,283298	0,187852	-18,005946	5,687542	0,552183	-0,107222	-0,283298	0,187852	-18,005946	5,687542	0,552183
09:36:16,57	0,614901	3,310932	-0,072980	-0,843014	-0,165017	-0,509053	-0,102441	-0,292840	0,187549	4,669748	-2,447627	0,603189	-0,311099	-2,873741	-0,873268	-17,384950	-2,095385	13,024186	-0,102441	-0,292840	0,187549	-18,318186	5,594026	0,603189	-0,102441	-0,292840	0,187549	-18,318186	5,594026	0,603189
09:36:16,62	0,614901	3,310932	-0,072980	-0,843014	-0,165017	-0,509053	-0,102441	-0,292840	0,187549	4,669748	-2,447627	0,603189	-0,310714	-2,869138	-0,875259	-17,466221	-2,085311	13,036995	-0,102441	-0,292840	0,187549	-18,318186	5,594026	0,603189	-0,102441	-0,292840	0,187549	-18,318186	5,594026	0,603189
09:36:16,67	0,614901	3,310932	-0,072980	-0,843014	-0,165017	-0,509053	-0,106621	-0,290872	0,185558	4,535490	-2,740376	0,615998	-0,317107	-2,869028	-0,871397	-17,419430	-2,140576	12,987699	-0,106621	-0,290872	0,185558	-18,297940	5,629361	0,615998	-0,106621	-0,290872	0,185558	-18,297940	5,629361	0,615998
09:36:16,72	0,614901	3,310932	-0,072980	-0,843014	-0,165017	-0,509053	-0,103057	-0,285430	0,186302	4,209833	-2,524941	0,578737	-0,311291	-2,867549	-0,871386	-17,441229	-2,157297	13,012831	-0,103057	-0,285430	0,186302	-18,196455	5,565024	0,578737	-0,103057	-0,285430	0,186302	-18,196455	5,565024	0,578737
09:36:16,77	0,614901	3,310932	-0,072980	-0,843014	-0,165017	-0,509053	-0,103020	-0,292926	0,183997	4,554855	-2,484342	0,573877	-0,310735	-2,873284	-0,876820	-17,450396	-2,195462	12,994874	-0,103020	-0,292926	0,183997	-18,439872	5,602714	0,573877	-0,103020	-0,292926	0,183997	-18,439872	5,602714	0,573877
09:36:16,82	0,614901	3,310932	-0,072980	-0,843014	-0,165017	-0,509053	-0,102688	-0,287640	0,187062	4,269923	-2,481118	0,547439	-0,315480	-2,870928	-0,873755	-17,467559	-2,197116	12,968436	-0,102688	-0,287640	0,187062	-18,309783	5,579881	0,547439	-0,102688	-0,287640	0,187062	-18,309783	5,579881	0,547439
09:36:16,87	0,614901	3,310932	-0,072980	-0,843014	-0,165017	-0,509053	-0,108703	-0,293004	0,184372	4,535832	-2,760389	0,573870	-0,307827	-2,868400	-0,876446	-17,445041	-2,225154	12,994867	-0,108703	-0,293004	0,184372	-18,464954	5,772805	0,573870	-0,108703	-0,293004	0,184372	-18,464954	5,772805	0,573870
09:36:16,92	0,614901	3,310932	-0,072980	-0,843014	-0,165017	-0,509053	-0,107338	-0,291665	0,184956	4,476390	-2,749530	0,605533	-0,309668	-2,868913	-0,875861	-17,492028	-2,186303	13,026531	-0,107338	-0,291665	0,184956	-18,419333	5,676517	0,605533	-0,107338	-0,291665	0,184956	-18,419333	5,676517	0,605533
09:36:16,97	0,614901	3,310932	-0,072980	-0,843014	-0,165017	-0,509053	-0,108188	-0,293117	0,184357	4,512173	-2,804464	0,599100	-0,307986	-2,868903	-0,876460	-17,521170	-2,215323	13,020097	-0,108188	-0,293117	0,184357	-18,497506	5,688317	0,599100	-0,108188	-0,293117	0,184357	-18,497506	5,688317	0,599100
09:36:17,02	0,614901	3,310932	-0,072980	-0,843014	-0,165017	-0,509053	-0,106375	-0,294955	0,187896	4,622718	-2,679408	0,615649	-0,307301	-2,871392	-0,872921	-17,487051	-2,217716	13,036646	-0,106375	-0,294955	0,187896	-18,531217	5,671000	0,615649	-0,106375	-0,294955	0,187896	-18,531217	5,671000	0,615649
09:36:17,08	0,614901	3,310932	-0,072980	-0,843014	-0,165017	-0,509053	-0,105151	-0,290942	0,188272	4,376484	-2,549032	0,588115	-0,309810	-2,867599	-0,874505	-17,531956	-2,249523	13,051717	-0,105151	-0,290942	0,188272	-18,462501	5,705303	0,588115	-0,105151	-0,290942	0,188272	-18,462501	5,705303	0,588115
09:36:17,13	0,614901	3,310932	-0,072980	-0,843014	-0,165017	-0,509053	-0,105151	-0,290942	0,188272	4,376484	-2,549032	0,588115	-0,314435	-2,873964	-0,874484	-17,503959	-2,266988	13,034578	-0,105151	-0,290942	0,188272	-18,462501	5,705303	0,588115	-0,105151	-0,290942	0,188272	-18,462501	5,705303	0,588115
09:36:17,18	0,614901	3,310932	-0,072980	-0,843014	-0,165017	-0,509053	-0,100581	-0,290062	0,186333	4,317188	-2,368146	0,613581	-0,312232	-2,860987	-0,875645	-17,303629	-2,168811	12,990225	-0,100581	-0,290062	0,186333	-18,452692	5,527460	0,613581	-0,100581	-0,290062	0,186333	-18,452692	5,527460	0,613581
09:36:17,23	0,614901	3,310932	-0,072980	-0,843014	-0,165017	-0,509053	-0,112920	-0,285482	0,185172	4,264217	-2,885386	0,569228	-0,585341	-2,702510	-0,894102	-9,119903	11,577566	11,313561	-0,112920	-0,285482	0,185172	-18,146133	5,978853	0,569228	-0,112920	-0,285482	0,185172	-18,146133	5,978853	0,569228
09:36:17,28	0,614981	3,260932	-0,072982	-0,843010	-0,165012	-0,509009	-0,104406	0,027693	0,145285	4,102987	-2,372628	-1,186614	-0,587706	-2,711773	-0,915533	-9,181043	11,759860	11,234383	-0,104406	0,027693	0,145285	6,276873	5,823258	-1,186614	-0,104406	0,027693	0,145285	6,276873	5,823258	-1,186614
09:36:17,33	0,614981	3,260932	-0,072982	-0,843010	-0,165012	-0,509009	-0,109256	0,013971	0,146834	4,133944	-2,509527	-1,092340	-0,573398	-2,714434	-0,913983	-9,422482	11,111100	11,328657	-0,109256	0,013971	0,146834	5,230692	6,067064	-1,092340	-0,109256	0,013971	0,146834	5,230692	6,067064	-1,092340
09:36:17,38	0,614981	3,260932	-0,072982	-0,843010	-0,165012	-0,509009	-0,100213	0,013324	0,149153	3,866070	-2,010725	-1,074102	-0,577359	-2,722589	-0,911664	-9,548520	10,835674	11,346895	-0,100213	0,013324	0,149153	4,911987	5,855983	-1,074102	-0,100213	0,013324	0,149153	4,911987	5,855983	-1,074102
09:36:17,43	0,614981	3,260932	-0,072982	-0,843010	-0,165012	-0,509009	-0,109208	0,003084	0,145300	4,267455	-2,421449	-1,029828	-0,563994	-2,719919	-0,915517	-9,564685	10,693660	11,391169	-0,109208	0,003084	0,145300	4,509569	6,151355	-1,029828	-0,109208	0,003084	0,145300	4,509569	6,151355	-1,029828
09:36:17,48	0,614981	3,260932	-0,072982	-0,843010	-0,165012	-0,509009	-0,106368	0,003782	0,147597	4,070674	-2,276141	-1,035458	-0,566018	-2,722029	-0,913220	-9,646965	10,555850	11,385539	-0,106368	0,003782	0,147597	4,367579	6,073753	-1,035458	-0,106368	0,003782	0,147597	4,367579	6,073753	-1,035458
09:36:17,53	0,614981	3,260932	-0,072982	-0,843010	-0,165012	-0,509009	-0,106368	0,003782	0,147597	4,070674	-2,276141	-1,035458	-0,566836	-2,720145	-0,914410	-9,717396	10,480586	11,408940	-0,106368	0,003782	0,147597	4,367579	6,073753	-1,035458	-0,106368	0,003782	0,147597	4,367579	6,073753	-1,035458
09:36:17,58	0,614981	3,260932	-0,072982	-0,843010	-0,165012	-0,509009	-0,107591	0,005433	0,146407	3,884438	-2,363095	-1,012057	-0,565707	-2,728248	-0,916303	-9,714151	10,362223	11,424641	-0,107591	0,005433	0,146407	4,310930	6,082797	-1,012057	-0,107591	0,005433	0,146407	4,310930	6,082797	-1,012057
09:36:17,63	0,614981	3,260932	-0,072982	-0,843010	-0,165012	-0,509009	-0,101139	0,000403	0,144515	4,045105	-1,965598	-0,996356	-0,558049	-2,723655	-0,916297	-9,699164	10,356822	11,436005	-0,101139	0,000403	0,144515	4,076755	5,973810	-0,996356	-0,101139	0,000403	0,144515	4,076755	5,973810	-0,996356
09:36:17,68	0,614981	3,260932	-0,072982	-0,843010	-0,165012	-0,509009	-0,108945	-0,003932	0,144521	4,273345	-2,355835	-0,984992	-0,569386	-2,720123	-0,910858	-9,575853	10,581377	11,398425	-0,108945	-0,003932	0,144521	3,964693	6,196352	-0,984992	-0,108945	-0,003932	0,144521	3,964693	6,196352	-0,984992
09:36:17,73	0,614981	3,260932	-0,072982	-0,843010	-0,165012	-0,509009	-0,106335	0,007652	0,149959	3,927117	-2,225608	-1,022572	-0,788498	-2,599915	-0,960393	-3,528250	21,574412	10,196515	-0,106335	0,007652	0,149959	4,527787	6,121702	-1,022572	-0,106335	0,007652	0,149959	4,527787	6,121702	-1,022572
09:36:17,78	0,614984	3,210977	-0,072994	-0,843007	-0,165006	-0,509023	-0,093585	0,264849	0,078806	3,734900	-1,717300	-2,269464	-0,798501	-2,602566	-0,982011	-3,118779	22,074719	10,151533	-0,093585	0,264849	0,078806	24,525582	5,629148	-2,269464	-0,093585	0,264849	0,078806	24,525582	5,629148	-2,269464
09:36:17,83	0,614984	3,210977	-0,072994	-0,843007	-0,165006	-0,509023	-0,099697	0,251600	0,076423	3,912256	-1,966837	-2,254739	-0,783970	-2,603898	-0,984395	-3,315457	21,597516	10,166258	-0,099697	0,251600	0,076423	23,662866	5,859382	-2,254739	-0,099697	0,251600	0,076423	23,662866	5,859382	-2,254739
09:36:17,88	0,614984	3,210977	-0,072994	-0,843007	-0,165006	-0,509023	-0,099697	0,251600	0,076423	3,912256	-1,966837	-2,254739	-0,785028	-2,605896	-0,984804	-3,447950	21,353905	10,208038	-0,099697	0,251600	0,076423	23,662866	5,859382	-2,254739	-0,099697	0,251600	0,076423	23,662866	5,859382	-2,254739
09:36:17,93	0,614984	3,210977	-0,072994	-0,843007	-0,165006	-0,509023	-0,097438	0,251517	0,076013	3,639379	-1,842285	-2,212959	-0,779768	-2,607617	-0,982820	-3,432610	21,239505	10,232733	-0,097438	0,251517	0,076013	23,383433	5,806572	-2,212959	-0,097438	0,251517	0,076013	23,383433	5,806572	-2,212959
09:36:17,98	0,614984	3,210977	-0,072994	-0,843007	-0,165006	-0,509023	-0,098577	0,246101	0,077998	3,829603	-1,831047	-2,188264	-0,779477	-2,610418	-0,982831	-3,518149	21,071689	10,252104	-0,098577	0,246101	0,077998	23,148509	5,907249	-2,188264	-0,098577	0,246101	0,077998	23,148509	5,907249	-2,188264
09:36:18,03	0,614984	3,210977	-0,072994	-0,843007	-0,165006	-0,509023	-0,098428	0,242309	0,079928	3,806606	-1,797153	-2,170586	-0,776559	-2,609643	-0,980889	-3,520068	21,035785	10,250411	-0,098428	0,242309	0,079928	22,827878	5,929406	-2,170586	-0,098428	0,242309	0,079928	22,827878	5,929406	-2,170586
09:36:18,08	0,614984	3,210977	-0,072994	-0,843007	-0,165006	-0,509023	-0,098428	0,242309	0,079928	3,806606	-1,797153	-2,170586	-0,772056	-2,608099	-0,982834	-3,569451	20,930257	10,278800	-0,098428	0,242309	0,079928	22,827878	5,929406	-2,170586	-0,098428	0,242309	0,079928	22,827878	5,929406	-2,170586
09:36:18,13	0,614984	3,210977	-0,072994	-0,843007	-0,165006	-0,509023	-0,096546	0,240984	0,079094	3,649156	-1,703704	-2,189925	-0,776352	-2,611935	-0,981724	-3,637061	20,841923	10,231072	-0,096546	0,240984	0,079094	22,566361	5,875159	-2,189925	-0,096546	0,240984	0,079094	22,566361	5,875159	-2,189925
09:36:18,18	0,614984	3,210977	-0,072994	-0,843007	-0,165006	-0,509023	-0,096546	0,240984	0,079094	3,649156	-1,703704	-2,189925	-0,777522	-2,611477	-0,981683	-3,617930	20,818062	10,278403	-0,096546	0,240984	0,079094	22,566361	5,875159	-2,189925	-0,096546	0,240984	0,079094	22,566361	5,875159	-2,189925
09:36:18,23	0,614984	3,210977	-0,072994	-0,843007	-0,165006	-0,509023	-0,096358	0,242226	0,079135	3,573456	-1,665415	-2,142594	-0,771695	-2,616082	-0,986717	-3,633447	20,769068	10,275535	-0,096358	0,242226	0,079135	22,588185	5,898668	-2,142594	-0,096358	0,242226	0,079135	22,588185	5,898668	-2,142594
09:36:18,28	0,614984	3,210977	-0,072994	-0,843007	-0,165006	-0,509023	-0,095283	0,234877	0,074101	3,905409	-1,598471	-2,145462	-0,768295	-2,610926	-0,982098	-3,683339	20,743333	10,268920	-0,095283	0,234877	0,074101	22,343251	5,881247	-2,145462	-0,095283	0,234877	0,074101	22,343251	5,881247	-2,145462
09:36:18,33	0,614984	3,210977	-0,072994	-0,843007	-0,165006	-0,509023	-0,101448	0,234510	0,078720	3,877248	-1,949379	-2,152077	-0,774087	-2,615570	-0,981653	-3,630374	20,695450	10,293952	-0,101448	0,234510	0,078720	22,286299	6,014273	-2,152077	-0,101448	0,234510	0,078720	22,286299	6,014273	-2,152077
09:36:18,38	0,614984	3,210977	-0,072994	-0,843007	-0,165006	-0,509023	-0,099165	0,236018	0,076766	3,726770	-1,808084	-2,158530	-0,770741	-2,612149	-0,984051	-3,699802	20,669591	10,262467	-0,099165	0,236018	0,076766	22,254150	5,976405	-2,158530	-0,099165	0,236018	0,076766	22,254150	5,976405	-2,158530
09:36:18,43	0,614984	3,210977	-0,072994	-0,843007	-0,165006	-0,509023	-0,097344	0,232918	0,074467	3,862981	-1,682693	-2,144083	-0,768967	-2,615277	-0,986350	-3,685734	20,632609	10,276914	-0,097344	0,232918	0,074467	22,147005	5,958810	-2,144083	-0,097344	0,232918	0,074467	22,147005	5,958810	-2,144083
09:36:18,48	0,614984	3,210977	-0,072994	-0,843007	-0,165006	-0,509023	-0,096117	0,232233	0,076800	3,889878	-1,634238	-2,140683	-0,768988	-2,616682	-0,984017	-3,703368	20,632765	10,280314	-0,096117	0,232233	0,076800	22,120191	5,910945	-2,140683	-0,096117	0,232233	0,076800	22,120191	5,910945	-2,140683
09:36:18,53	0,614984	3,210977	-0,072994	-0,843007	-0,165006	-0,509023	-0,094694	0,239088	0,078698	3,445708	-1,569111	-2,144423	-0,775636	-2,614487	-0,982119	-3,754926	20,561230	10,276574	-0,094694	0,239088	0,078698	22,214108	5,864346	-2,144423	-0,094694	0,239088	0,078698	22,214108	5,864346	-2,144423
09:36:18,58	0,614984	3,210977	-0,072994	-0,843007	-0,165006	-0,509023	-0,100418	0,232833	0,079117	3,799008	-1,867378	-2,118101	-0,767357	-2,612657	-0,981700	-3,741434	20,585811	10,302896	-0,100418	0,232833	0,079117	22,076380	6,015432	-2,118101	-0,100418	0,232833	0,079117	22,076380	6,015432	-2,118101
09:36:18,63	0,614984	3,210977	-0,072994	-0,843007	-0,165006	-0,509023	-0,098913	0,229911	0,077164	3,960244	-1,802702	-2,145538	-0,765579	-2,615421	-0,983654	-3,748542	20,600649	10,275459	-0,098913	0,229911	0,077164	22,008246	5,961980	-2,145538	-0,098913	0,229911	0,077164	22,008246	5,961980	-2,145538
09:36:18,68	0,614984	3,210977	-0,072994	-0,843007	-0,165006	-0,509023	-0,098913	0,229911	0,077164	3,960244	-1,802702	-2,145538	-0,766854	-2,618778	-0,985585	-3,763339	20,502306	10,282609	-0,098913	0,229911	0,077164	22,008246	5,961980	-2,145538	-0,098913	0,229911	0,077164	22,008246	5,961980	-2,145538
09:36:18,73	0,614984	3,210977	-0,072994	-0,843007	-0,165006	-0,509023	-0,095369	0,229336	0,075232	3,897549	-1,582035	-2,138388	-0,770405	-2,618178	-0,982490	-3,783128	20,524707	10,285966	-0,095369	0,229336	0,075232	21,900458	5,904408	-2,138388	-0,095369	0,229336	0,075232	21,900458	5,904408	-2,138388
09:36:18,78	0,614984	3,210977	-0,072994	-0,843007	-0,165006	-0,509023	-0,093852	0,233936	0,078730	3,645397	-1,509700	-2,117095	-0,771595	-2,617792	-0,982087	-3,775510	20,494331	10,303902	-0,093852	0,233936	0,078730	22,009345	5,857654	-2,117095	-0,093852	0,233936	0,078730	22,009345	5,857654	-2,117095
09:36:18,83	0,614984	3,210977	-0,072994	-0,843007	-0,165006	-0,509023	-0,102767	0,230192	0,077175	3,845733	-1,926423	-2,124680	-0,763896	-2,611943	-0,983642	-3,732055	20,475801	10,296317	-0,102767	0,230192	0,077175	21,915826	6,140819	-2,124680	-0,102767	0,230192	0,077175	21,915826	6,140819	-2,124680
09:36:18,88	0,614984	3,210977	-0,072994	-0,843007	-0,165006	-0,509023	-0,095229	0,227982	0,076420	3,933550	-1,585210	-2,100795	-0,765751	-2,619577	-0,984398	-3,789613	20,477714	10,320202	-0,095229	0,227982	0,076420	21,830128	5,890239	-2,100795	-0,095229	0,227982	0,076420	21,830128	5,890239	-2,100795
09:36:18,93	0,614984	3,210977	-0,072994	-0,843007	-0,165006	-0,509023	-0,095229	0,227982	0,076420	3,933550	-1,585210	-2,100795	-0,768840	-2,612854	-0,982886	-3,832365	20,454951	10,333991	-0,095229	0,227982	0,076420	21,830128	5,890239	-2,100795	-0,095229	0,227982	0,076420	21,830128	5,890239	-2,100795
09:36:18,98	0,614984	3,210977	-0,072994	-0,843007	-0,165006	-0,509023	-0,099583	0,233399	0,078309	3,613513	-1,853240	-2,096404	-0,768265	-2,613098	-0,982508	-3,844845	20,465296	10,324594	-0,099583	0,233399	0,078309	21,935299	5,963997	-2,096404	-0,099583	0,233399	0,078309	21,935299	5,963997	-2,096404
09:36:19,03	0,614984	3,210977	-0,072994	-0,843007	-0,165006	-0,509023	-0,094166	0,228205	0,074054	3,838176	-1,524620	-2,125854	-0,766475	-2,620385	-0,986763	-3,826880	20,402477	10,295143	-0,094166	0,228205	0,074054	21,752241	5,867430	-2,125854	-0,094166	0,228205	0,074054	21,752241	5,867430	-2,125854
09:36:19,08	0,614984	3,210977	-0,072994	-0,843007	-0,165006	-0,509023	-0,094166	0,228205	0,074054	3,838176	-1,524620	-2,125854	-0,769493	-2,615318	-0,983274	-3,860501	20,435038	10,338245	-0,094166	0,228205	0,074054	21,752241	5,867430	-2,125854	-0,094166	0,228205	0,074054	21,752241	5,867430	-2,125854
09:36:19,13	0,614984	3,210977	-0,072994	-0,843007	-0,165006	-0,509023	-0,097045	0,233352	0,077543	3,581892	-1,719716	-2,082752	-0,762355	-2,616553	-0,984802	-3,820946	20,409820	10,329321	-0,097045	0,233352	0,077543	21,900039	5,898322	-2,082752	-0,097045	0,233352	0,077543	21,900039	5,898322	-2,082752
09:36:19,18	0,614984	3,210977	-0,072994	-0,843007	-0,165006	-0,509023	-0,099545	0,226553	0,076015	3,933370	-1,802837	-2,091677	-0,763587	-2,616868	-0,983257	-3,839074	20,379493	10,327336	-0,099545	0,226553	0,076015	21,717807	6,011429	-2,091677	-0,099545	0,226553	0,076015	21,717807	6,011429	-2,091677
09:36:19,23	0,614984	3,210977	-0,072994	-0,843007	-0,165006	-0,509023	-0,098656	0,227462	0,077560	3,850789	-1,757177	-2,093661	-0,767120	-2,610005	-0,985273	-3,836151	20,417520	10,276861	-0,098656	0,227462	0,077560	21,706560	5,987351	-2,093661	-0,098656	0,227462	0,077560	21,706560	5,987351	-2,093661
09:36:19,28	0,614984	3,210977	-0,072994	-0,843007	-0,165006	-0,509023	-0,102833	0,233954	0,075544	3,547605	-1,990864	-2,144136	-0,770806	-2,616540	-0,982555	-3,910774	20,368999	10,287349	-0,095331	0,233878	0,078263	21,831645	5,842386	-2,133648	-0,095331	0,233878	0,078263	21,831645	5,842386	-2,133648
09:36:19,33	0,614984	3,210977	-0,072994	-0,843007	-0,165006	-0,509023	-0,095331	0,233878	0,078263	3,472221	-1,641112	-2,133648	-0,764194	-2,615830	-0,982102	-3,851335	20,391842	10,327204	-0,095331	0,233878	0,078263	21,831645	5,842386	-2,133648	-0,095331	0,233878	0,078263	21,831645	5,842386	-2,133648
09:36:19,38	0,614984	3,210977	-0,072994	-0,843007	-0,165006	-0,509023	-0,099252	0,228507	0,078715	3,801014	-1,804948	-2,093793	-0,764881	-2,610189	-0,984464	-3,870978	20,374662	10,333856	-0,099252	0,228507	0,078715	21,738816	5,986345	-2,093793	-0,099252	0,228507	0,078715	21,738816	5,986345	-2,093793
09:36:19,43	0,614984	3,210977	-0,072994	-0,843007	-0,165006	-0,509023	-0,095223	0,230486	0,076756	3,605106	-1,619866	-2,080574	-0,767922	-2,618330	-0,984061	-3,919029	20,323509	10,340423	-0,095223	0,230486	0,076756	21,698223	5,855102	-2,080574	-0,095223	0,230486	0,076756	21,698223	5,855102	-2,080574
09:36:19,48	0,614984	3,210977	-0,072994	-0,843007	-0,165006	-0,509023	-0,102219	0,230452	0,077531	3,606530	-1,964862	-2,065480	-0,764395	-2,612288	-0,983286	-3,902890	20,313843	10,355517	-0,102219	0,230452	0,077531	21,697041	6,059313	-2,065480	-0,102219	0,230452	0,077531	21,697041	6,059313	-2,065480
09:36:19,53	0,614984	3,210977	-0,072994	-0,843007	-0,165006	-0,509023	-0,102219	0,230452	0,077531	3,606530	-1,964862	-2,065480	-0,770227	-2,618326	-0,984856	-3,901946	20,337243	10,311702	-0,102219	0,230452	0,077531	21,697041	6,059313	-2,065480	-0,102219	0,230452	0,077531	21,697041	6,059313	-2,065480
09:36:19,58	0,614984	3,210977	-0,072994	-0,843007	-0,165006	-0,509023	-0,097606	0,230591	0,077110	3,588315	-1,778545	-2,094211	-0,766821	-2,616213	-0,983707	-3,954749	20,331082	10,326786	-0,097606	0,230591	0,077110	21,689717	5,883553	-2,094211	-0,097606	0,230591	0,077110	21,689717	5,883553	-2,094211
09:36:19,63	0,614984	3,210977	-0,072994	-0,843007	-0,165006	-0,509023	-0,097606	0,230591	0,077110	3,588315	-1,778545	-2,094211	-0,766623	-2,618390	-0,984044	-3,862576	20,318181	10,325342	-0,097606	0,230591	0,077110	21,689717	5,883553	-2,094211	-0,097606	0,230591	0,077110	21,689717	5,883553	-2,094211
09:36:19,68	0,614984	3,210977	-0,072994	-0,843007	-0,165006	-0,509023	-0,098588	0,229109	0,077491	3,642029	-1,802184	-2,114711	-0,765048	-2,616104	-0,983326	-3,942688	20,297177	10,306286	-0,098588	0,229109	0,077491	21,627122	5,936959	-2,114711	-0,098588	0,229109	0,077491	21,627122	5,936959	-2,114711
09:36:19,73	0,614984	3,210977	-0,072994	-0,843007	-0,165006	-0,509023	-0,098588	0,229109	0,077491	3,642029	-1,802184	-2,114711	-0,763286	-2,614310	-0,984867	-3,934715	20,295625	10,327043	-0,098588	0,229109	0,077491	21,627122	5,936959	-2,114711	-0,098588	0,229109	0,077491	21,627122	5,936959	-2,114711
09:36:19,78	0,614984	3,210977	-0,072994	-0,843007	-0,165006	-0,509023	-0,092852	0,224316	0,075579	3,898596	-1,468359	-2,139365	-0,763764	-2,623468	-0,985238	-3,908246	20,285715	10,281632	-0,092852	0,224316	0,075579	21,507384	5,820516	-2,139365	-0,092852	0,224316	0,075579	21,507384	5,820516	-2,139365
09:36:19,83	0,614984	3,210977	-0,072994	-0,843007	-0,165006	-0,509023	-0,094021	0,227104	0,076373	3,754467	-1,556423	-2,085811	-0,765595	-2,621061	-0,984444	-3,931437	20,300110	10,335186	-0,094021	0,227104	0,076373	21,582149	5,824210	-2,085811	-0,094021	0,227104	0,076373	21,582149	5,824210	-2,085811
09:36:19,88	0,614984	3,210977	-0,072994	-0,843007	-0,165006	-0,509023	-0,096499	0,230051	0,074399	3,535164	-1,680074	-2,085923	-0,762136	-2,613902	-0,983711	-3,938261	20,261145	10,315841	-0,096499	0,230051	0,074399	21,594153	5,895068	-2,085923	-0,096499	0,230051	0,074399	21,594153	5,895068	-2,085923
09:36:19,93	0,614984	3,210977	-0,072994	-0,843007	-0,165006	-0,509023	-0,099795	0,227021	0,075192	3,752783	-1,820521	-2,099418	-0,762635	-2,616103	-0,985625	-3,903138	20,276826	10,321579	-0,099795	0,227021	0,075192	21,573926	6,013371	-2,099418	-0,099795	0,227021	0,075192	21,573926	6,013371	-2,099418
09:36:19,98	0,614984	3,210977	-0,072994	-0,843007	-0,165006	-0,509023	-0,097793	0,226708	0,077907	3,716558	-1,761266	-2,077321	-0,763365	-2,617993	-0,982910	-3,968215	20,253766	10,343677	-0,097793	0,226708	0,077907	21,513120	5,915500	-2,077321	-0,097793	0,226708	0,077907	21,513120	5,915500	-2,077321
09:36:20,03	0,614984	3,210977	-0,072994	-0,843007	-0,165006	-0,509023	-0,097793	0,226708	0,077907	3,716558	-1,761266	-2,077321	-0,762741	-2,612654	-0,983700	-3,949842	20,292959	10,346124	-0,097793	0,226708	0,077907	21,513120	5,915500	-2,077321	-0,097793	0,226708	0,077907	21,513120	5,915500	-2,077321
09:36:20,08	0,614984	3,210977	-0,072994	-0,843007	-0,165006	-0,509023	-0,100280	0,228160	0,074780	3,652833	-1,895571	-2,084292	-0,763379	-2,615113	-0,986037	-3,966636	20,266480	10,336705	-0,100280	0,228160	0,074780	21,563408	5,976412	-2,084292	-0,100280	0,228160	0,074780	21,563408	5,976412	-2,084292
09:36:20,13	0,614984	3,210977	-0,072994	-0,843007	-0,165006	-0,509023	-0,097959	0,226729	0,074026	3,738226	-1,743170	-2,089612	-0,763300	-2,617839	-0,986791	-3,933702	20,260104	10,331385	-0,097959	0,226729	0,074026	21,536414	5,946615	-2,089612	-0,097959	0,226729	0,074026	21,536414	5,946615	-2,089612
09:36:20,18	0,614984	3,210977	-0,072994	-0,843007	-0,165006	-0,509023	-0,095759	0,226875	0,076759	3,680811	-1,615708	-2,073829	-0,764527	-2,619671	-0,984058	-3,947291	20,210463	10,347168	-0,095759	0,226875	0,076759	21,490518	5,901363	-2,073829	-0,095759	0,226875	0,076759	21,490518	5,901363	-2,073829
09:36:20,23	0,614984	3,210977	-0,072994	-0,843007	-0,165006	-0,509023	-0,100376	0,225535	0,077904	3,727246	-1,864088	-2,078596	-0,761058	-2,616342	-0,982914	-3,966081	20,194456	10,342401	-0,100376	0,225535	0,077904	21,431744	6,015458	-2,078596	-0,100376	0,225535	0,077904	21,431744	6,015458	-2,078596
09:36:20,28	0,614984	3,210977	-0,072994	-0,843007	-0,165006	-0,509023	-0,100376	0,225535	0,077904	3,727246	-1,864088	-2,078596	-0,761604	-2,623037	-0,985207	-3,968617	20,226629	10,358301	-0,100376	0,225535	0,077904	21,431744	6,015458	-2,078596	-0,100376	0,225535	0,077904	21,431744	6,015458	-2,078596
09:36:20,33	0,614984	3,210977	-0,072994	-0,843007	-0,165006	-0,509023	-0,094306	0,222661	0,075611	3,903311	-1,566696	-2,062697	-0,768742	-2,619124	-0,981400	-3,989539	20,183535	10,300869	-0,094306	0,222661	0,075611	21,382165	5,836302	-2,062697	-0,094306	0,222661	0,075611	21,382165	5,836302	-2,062697
09:36:20,38	0,614984	3,210977	-0,072994	-0,843007	-0,165006	-0,509023	-0,094125	0,230798	0,079418	3,432371	-1,553864	-2,120128	-0,756851	-2,617556	-0,987175	-3,932406	20,218038	10,326569	-0,094125	0,230798	0,079418	21,550032	5,834938	-2,120128	-0,094125	0,230798	0,079418	21,550032	5,834938	-2,120128
09:36:20,43	0,614984	3,210977	-0,072994	-0,843007	-0,165006	-0,509023	-0,101429	0,221285	0,073642	3,985522	-1,901427	-2,094428	-0,767554	-2,620907	-0,984497	-3,986595	20,191243	10,302911	-0,101429	0,221285	0,073642	21,356370	6,060712	-2,094428	-0,101429	0,221285	0,073642	21,356370	6,060712	-2,094428
09:36:20,48	0,614984	3,210977	-0,072994	-0,843007	-0,165006	-0,509023	-0,093174	0,228879	0,076320	3,540336	-1,505737	-2,118086	-0,761003	-2,617756	-0,981753	-3,949710	20,194519	10,317102	-0,093174	0,228879	0,076320	21,507310	5,808443	-2,118086	-0,093174	0,228879	0,076320	21,507310	5,808443	-2,118086
09:36:20,53	0,614984	3,210977	-0,072994	-0,843007	-0,165006	-0,509023	-0,094753	0,229178	0,077123	3,497828	-1,583912	-2,070514	-0,767024	-2,619390	-0,983694	-3,996665	20,165917	10,350483	-0,094753	0,229178	0,077123	21,488263	5,854233	-2,070514	-0,094753	0,229178	0,077123	21,488263	5,854233	-2,070514
09:36:20,58	0,614984	3,210977	-0,072994	-0,843007	-0,165006	-0,509023	-0,094753	0,229178	0,077123	3,497828	-1,583912	-2,070514	-0,757097	-2,617847	-0,986031	-4,029842	20,169525	10,354306	-0,094753	0,229178	0,077123	21,488263	5,854233	-2,070514	-0,094753	0,229178	0,077123	21,488263	5,854233	-2,070514
09:36:20,63	0,614984	3,210977	-0,072994	-0,843007	-0,165006	-0,509023	-0,100230	0,225639	0,080587	3,676549	-1,922171	-2,079656	-0,761221	-2,616416	-0,980230	-4,045600	20,188079	10,341342	-0,100230	0,225639	0,080587	21,389221	5,945911	-2,079656	-0,100230	0,225639	0,080587	21,389221	5,945911	-2,079656
09:36:20,68	0,614984	3,210977	-0,072994	-0,843007	-0,165006	-0,509023	-0,100230	0,225639	0,080587	3,676549	-1,922171	-2,079656	-0,758700	-2,617685	-0,983676	-3,960911	20,177464	10,347320	-0,100230	0,225639	0,080587	21,389221	5,945911	-2,079656	-0,100230	0,225639	0,080587	21,389221	5,945911	-2,079656
09:36:20,73	0,614984	3,210977	-0,072994	-0,843007	-0,165006	-0,509023	-0,100392	0,222822	0,077142	3,856213	-1,851939	-2,073677	-0,762238	-2,621371	-0,982499	-3,966059	20,154642	10,349613	-0,100392	0,222822	0,077142	21,347707	6,028851	-2,073677	-0,100392	0,222822	0,077142	21,347707	6,028851	-2,073677
09:36:20,78	0,614984	3,210977	-0,072994	-0,843007	-0,165006	-0,509023	-0,095431	0,224042	0,078318	3,770392	-1,587024	-2,071384	-0,761134	-2,620497	-0,984089	-4,001874	20,165461	10,327390	-0,095431	0,224042	0,078318	21,357721	5,904342	-2,071384	-0,095431	0,224042	0,078318	21,357721	5,904342	-2,071384
09:36:20,83	0,614984	3,210977	-0,072994	-0,843007	-0,165006	-0,509023	-0,100344	0,224977	0,076345	3,719367	-1,895148	-2,058250	-0,760591	-2,616649	-0,984473	-4,012911	20,178870	10,362747	-0,100344	0,224977	0,076345	21,380035	5,981827	-2,058250	-0,100344	0,224977	0,076345	21,380035	5,981827	-2,058250
09:36:20,88	0,614984	3,210977	-0,072994	-0,843007	-0,165006	-0,509023	-0,099275	0,226263	0,075193	3,692538	-1,805379	-2,067513	-0,762239	-2,616932	-0,985624	-3,963248	20,196473	10,353484	-0,099275	0,226263	0,075193	21,454207	5,987719	-2,067513	-0,099275	0,226263	0,075193	21,454207	5,987719	-2,067513
09:36:20,93	0,614984	3,210977	-0,072994	-0,843007	-0,165006	-0,509023	-0,092865	0,222021	0,075981	3,809735	-1,465190	-2,071558	-0,761770	-2,624604	-0,984836	-4,008984	20,103490	10,349439	-0,092865	0,222021	0,075981	21,238397	5,824745	-2,071558	-0,092865	0,222021	0,075981	21,238397	5,824745	-2,071558
09:36:20,98	0,614984	3,210977	-0,072994	-0,843007	-0,165006	-0,509023	-0,092865	0,222021	0,075981	3,809735	-1,465190	-2,071558	-0,762363	-2,616125	-0,981779	-4,009978	20,141381	10,330578	-0,092865	0,222021	0,075981	21,238397	5,824745	-2,071558	-0,092865	0,222021	0,075981	21,238397	5,824745	-2,071558
09:36:21,03	0,614984	3,210977	-0,072994	-0,843007	-0,165006	-0,509023	-0,097457	0,227452	0,076712	3,534376	-1,725071	-2,080430	-0,764178	-2,617912	-0,984105	-4,023757	20,120178	10,340567	-0,097457	0,227452	0,076712	21,389389	5,925274	-2,080430	-0,097457	0,227452	0,076712	21,389389	5,925274	-2,080430
09:36:21,08	0,614984	3,210977	-0,072994	-0,843007	-0,165006	-0,509023	-0,093760	0,226570	0,077510	3,638498	-1,553241	-2,079818	-0,765262	-2,621555	-0,983308	-4,012311	20,180818	10,341179	-0,093760	0,226570	0,077510	21,424246	5,806900	-2,079818	-0,093760	0,226570	0,077510	21,424246	5,806900	-2,079818
09:36:21,13	0,614984	3,210977	-0,072994	-0,843007	-0,165006	-0,509023	-0,100666	0,221126	0,077147	3,868650	-1,884384	-2,040834	-0,757095	-2,618296	-0,983670	-4,014548	20,121003	10,380163	-0,100666	0,221126	0,077147	21,227068	6,017879	-2,040834	-0,100666	0,221126	0,077147	21,227068	6,017879	-2,040834
09:36:21,18	0,614984	3,210977	-0,072994	-0,843007	-0,165006	-0,509023	-0,097467	0,221252	0,075218	3,902167	-1,729570	-2,039165	-0,766023	-2,620244	-0,985277	-4,062743	20,118499	10,345807	-0,097467	0,221252	0,075218	21,270456	5,921574	-2,039165	-0,097467	0,221252	0,075218	21,270456	5,921574	-2,039165
09:36:21,23	0,614984	3,210977	-0,072994	-0,843007	-0,165006	-0,509023	-0,099459	0,226516	0,078281	3,618333	-1,836597	-2,065367	-0,762366	-2,616646	-0,982537	-4,012557	20,154404	10,355630	-0,099459	0,226516	0,078281	21,399805	5,970918	-2,065367	-0,099459	0,226516	0,078281	21,399805	5,970918	-2,065367
09:36:21,28	0,614984	3,210977	-0,072994	-0,843007	-0,165006	-0,509023	-0,093998	0,223366	0,075953	3,740126	-1,528548	-2,095506	-0,762369	-2,622950	-0,984864	-4,012698	20,106001	10,325491	-0,093998	0,223366	0,075953	21,274349	5,850283	-2,095506	-0,093998	0,223366	0,075953	21,274349	5,850283	-2,095506
09:36:21,33	0,614984	3,210977	-0,072994	-0,843007	-0,165006	-0,509023	-0,102963	0,224606	0,078266	3,680182	-2,051802	-2,049950	-0,758960	-2,614566	-0,982551	-4,059845	20,138482	10,371048	-0,102963	0,224606	0,078266	21,311775	6,030785	-2,049950	-0,102963	0,224606	0,078266	21,311775	6,030785	-2,049950
09:36:21,38	0,614984	3,210977	-0,072994	-0,843007	-0,165006	-0,509023	-0,102963	0,224606	0,078266	3,680182	-2,051802	-2,049950	-0,764341	-2,619326	-0,984141	-4,098085	20,100814	10,330804	-0,102963	0,224606	0,078266	21,311775	6,030785	-2,049950	-0,102963	0,224606	0,078266	21,311775	6,030785	-2,049950
09:36:21,43	0,614984	3,210977	-0,072994	-0,843007	-0,165006	-0,509023	-0,093367	0,224435	0,076738	3,672153	-1,521395	-2,066769	-0,763610	-2,622963	-0,984080	-4,041118	20,108122	10,354228	-0,093367	0,224435	0,076738	21,290311	5,807880	-2,066769	-0,093367	0,224435	0,076738	21,290311	5,807880	-2,066769
09:36:21,48	0,614984	3,210977	-0,072994	-0,843007	-0,165006	-0,509023	-0,098473	0,217871	0,079465	3,972912	-1,750747	-2,073499	-0,755373	-2,621822	-0,981352	-4,030071	20,054915	10,347498	-0,098473	0,217871	0,079465	21,075817	5,979365	-2,073499	-0,098473	0,217871	0,079465	21,075817	5,979365	-2,073499
09:36:21,53	0,614984	3,210977	-0,072994	-0,843007	-0,165006	-0,509023	-0,098762	0,222192	0,074775	3,772483	-1,813388	-2,069175	-0,758970	-2,619411	-0,986042	-4,059155	20,099711	10,351822	-0,098762	0,222192	0,074775	21,214571	5,939453	-2,069175	-0,098762	0,222192	0,074775	21,214571	5,939453	-2,069175
09:36:21,58	0,614984	3,210977	-0,072994	-0,843007	-0,165006	-0,509023	-0,099121	0,225183	0,075156	3,596444	-1,836686	-2,055368	-0,761381	-2,617605	-0,985661	-4,073436	20,084270	10,365629	-0,099121	0,225183	0,075156	21,273317	5,944311	-2,055368	-0,099121	0,225183	0,075156	21,273317	5,944311	-2,055368
09:36:21,63	0,614984	3,210977	-0,072994	-0,843007	-0,165006	-0,509023	-0,095382	0,229854	0,075893	3,346384	-1,662091	-2,090556	-0,767296	-2,618508	-0,984924	-4,094206	20,088008	10,330441	-0,095382	0,229854	0,075893	21,389960	5,825358	-2,090556	-0,095382	0,229854	0,075893	21,389960	5,825358	-2,090556
09:36:21,68	0,614984	3,210977	-0,072994	-0,843007	-0,165006	-0,509023	-0,095284	0,226938	0,078627	3,508323	-1,605336	-2,117302	-0,764819	-2,620051	-0,982190	-4,044309	20,071050	10,303695	-0,095284	0,226938	0,078627	21,322926	5,874468	-2,117302	-0,095284	0,226938	0,078627	21,322926	5,874468	-2,117302
09:36:21,73	0,614984	3,210977	-0,072994	-0,843007	-0,165006	-0,509023	-0,098175	0,223807	0,077509	3,718686	-1,772459	-2,060973	-0,760662	-2,619112	-0,983308	-4,035059	20,120669	10,360024	-0,098175	0,223807	0,077509	21,287574	5,934278	-2,060973	-0,098175	0,223807	0,077509	21,287574	5,934278	-2,060973
09:36:21,78	0,614984	3,210977	-0,072994	-0,843007	-0,165006	-0,509023	-0,098175	0,223807	0,077509	3,718686	-1,772459	-2,060973	-0,761962	-2,616546	-0,988392	-4,063012	20,083510	10,352681	-0,098175	0,223807	0,077509	21,287574	5,934278	-2,060973	-0,098175	0,223807	0,077509	21,287574	5,934278	-2,060973
09:36:21,83	0,614984	3,210977	-0,072994	-0,843007	-0,165006	-0,509023	-0,092404	0,224632	0,075173	3,606503	-1,449352	-2,077530	-0,760250	-2,619630	-0,984886	-4,099630	20,075889	10,365053	-0,092404	0,224632	0,075173	21,240080	5,804330	-2,077530	-0,092404	0,224632	0,075173	21,240080	5,804330	-2,077530
09:36:21,88	0,614984	3,210977	-0,072994	-0,843007	-0,165006	-0,509023	-0,092404	0,224632	0,075173	3,606503	-1,449352	-2,077530	-0,759560	-2,617773	-0,986456	-4,057268	20,098966	10,327946	-0,092404	0,224632	0,075173	21,240080	5,804330	-2,077530	-0,092404	0,224632	0,075173	21,240080	5,804330	-2,077530
09:36:21,93	0,614984	3,210977	-0,072994	-0,843007	-0,165006	-0,509023	-0,096422	0,225042	0,076686	3,558244	-1,695285	-2,086996	-0,762608	-2,620013	-0,984131	-4,095285	20,044284	10,334001	-0,096422	0,225042	0,076686	21,224016	5,873867	-2,086996	-0,096422	0,225042	0,076686	21,224016	5,873867	-2,086996
09:36:21,98	0,614984	3,210977	-0,072994	-0,843007	-0,165006	-0,509023	-0,097401	0,224181	0,075552	3,649788	-1,751882	-2,055760	-0,761372	-2,619596	-0,985265	-4,076845	20,087637	10,365237	-0,097401	0,224181	0,075552	21,247960	5,894094	-2,055760	-0,097401	0,224181	0,075552	21,247960	5,894094	-2,055760
09:36:22,03	0,614984	3,210977	-0,072994	-0,843007	-0,165006	-0,509023	-0,097401	0,224181	0,075552	3,649788	-1,751882	-2,055760	-0,758364	-2,615793	-0,984880	-4,042610	20,096897	10,356341	-0,097401	0,224181	0,075552	21,247960	5,894094	-2,055760	-0,097401	0,224181	0,075552	21,247960	5,894094	-2,055760
09:36:22,08	0,614984	3,210977	-0,072994	-0,843007	-0,165006	-0,509023	-0,102199	0,223477	0,075937	3,711512	-1,976335	-2,064656	-0,767915	-2,617897	-0,982987	-4,096718	20,048504	10,328007	-0,102199	0,223477	0,075937	21,254451	6,046247	-2,064656	-0,102199	0,223477	0,075937	21,254451	6,046247	-2,064656
09:36:22,13	0,614984	3,210977	-0,072994	-0,843007	-0,165006	-0,509023	-0,101966	0,226921	0,073961	3,485231	-2,000825	-2,059073	-0,761406	-2,621331	-0,984872	-4,107662	20,120215	10,380630	-0,101966	0,226921	0,073961	21,298518	6,003470	-2,059073	-0,101966	0,226921	0,073961	21,298518	6,003470	-2,059073
09:36:22,18	0,614984	3,210977	-0,072994	-0,843007	-0,165006	-0,509023	-0,096527	0,225886	0,075530	3,506299	-1,739492	-2,046789	-0,763286	-2,619500	-0,985287	-4,132873	20,056677	10,374208	-0,096527	0,225886	0,075530	21,238318	5,837900	-2,046789	-0,096527	0,225886	0,075530	21,238318	5,837900	-2,046789
09:36:22,23	0,614984	3,210977	-0,072994	-0,843007	-0,165006	-0,509023	-0,095309	0,222445	0,079060	3,675691	-1,672077	-2,025029	-0,760915	-2,622275	-0,981758	-4,134106	20,046398	10,395968	-0,095309	0,222445	0,079060	21,137625	5,809692	-2,025029	-0,095309	0,222445	0,079060	21,137625	5,809692	-2,025029
09:36:22,28	0,614984	3,210977	-0,072994	-0,843007	-0,165006	-0,509023	-0,095028	0,219489	0,074387	3,849970	-1,639420	-2,065615	-0,758496	-2,623997	-0,986430	-4,108199	20,055183	10,355382	-0,095028	0,219489	0,074387	21,079849	5,820288	-2,065615	-0,095028	0,219489	0,074387	21,079849	5,820288	-2,065615
09:36:22,33	0,614984	3,210977	-0,072994	-0,843007	-0,165006	-0,509023	-0,098990	0,223169	0,077463	3,663701	-1,859706	-2,071287	-0,759702	-2,618726	-0,983354	-4,118015	20,066734	10,349710	-0,098990	0,223169	0,077463	21,182467	5,910997	-2,071287	-0,098990	0,223169	0,077463	21,182467	5,910997	-2,071287
09:36:22,38	0,614984	3,210977	-0,072994	-0,843007	-0,165006	-0,509023	-0,094599	0,223963	0,077875	3,609751	-1,589255	-2,073877	-0,762585	-2,622131	-0,982942	-4,087863	20,034725	10,347121	-0,094599	0,223963	0,077875	21,190871	5,836751	-2,073877	-0,094599	0,223963	0,077875	21,190871	5,836751	-2,073877
09:36:22,43	0,614984	3,210977	-0,072994	-0,843007	-0,165006	-0,509023	-0,100147	0,223053	0,074002	3,680896	-1,856036	-2,055726	-0,759023	-2,617782	-0,986816	-4,057142	20,044486	10,365271	-0,100147	0,223053	0,074002	21,190565	6,005503	-2,055726	-0,100147	0,223053	0,074002	21,190565	6,005503	-2,055726
09:36:22,48	0,614984	3,210977	-0,072994	-0,843007	-0,165006	-0,509023	-0,100147	0,223053	0,074002	3,680896	-1,856036	-2,055726	-0,761529	-2,618377	-0,983752	-4,144786	20,071414	10,359803	-0,100147	0,223053	0,074002	21,190565	6,005503	-2,055726	-0,100147	0,223053	0,074002	21,190565	6,005503	-2,055726
09:36:22,53	0,614984	3,210977	-0,072994	-0,843007	-0,165006	-0,509023	-0,098828	0,218237	0,075963	3,893006	-1,777226	-2,053115	-0,755512	-2,621332	-0,984854	-4,067475	20,006195	10,367882	-0,098828	0,218237	0,075963	21,024611	5,980733	-2,053115	-0,098828	0,218237	0,075963	21,024611	5,980733	-2,053115
09:36:22,58	0,614984	3,210977	-0,072994	-0,843007	-0,165006	-0,509023	-0,098828	0,218237	0,075963	3,893006	-1,777226	-2,053115	-0,759726	-2,618663	-0,985628	-4,112365	20,057058	10,423408	-0,098828	0,218237	0,075963	21,024611	5,980733	-2,053115	-0,098828	0,218237	0,075963	21,024611	5,980733	-2,053115
09:36:22,63	0,614984	3,210977	-0,072994	-0,843007	-0,165006	-0,509023	-0,093392	0,221321	0,075522	3,706786	-1,541751	-2,097263	-0,762125	-2,616928	-0,983739	-4,132383	20,044811	10,378308	-0,093392	0,221321	0,075522	21,080455	5,789486	-2,097263	-0,093392	0,221321	0,075522	21,080455	5,789486	-2,097263
09:36:22,68	0,614984	3,210977	-0,072994	-0,843007	-0,165006	-0,509023	-0,093392	0,221321	0,075522	3,706786	-1,541751	-2,097263	-0,763921	-2,625311	-0,986046	-4,159283	20,033706	10,382924	-0,093392	0,221321	0,075522	21,080455	5,789486	-2,097263	-0,093392	0,221321	0,075522	21,080455	5,789486	-2,097263
09:36:22,73	0,614984	3,210977	-0,072994	-0,843007	-0,165006	-0,509023	-0,091177	0,223531	0,074771	3,595661	-1,472688	-2,038073	-0,760325	-2,618561	-0,984892	-4,117223	20,036933	10,373825	-0,091177	0,223531	0,074771	21,142812	5,684743	-2,038073	-0,091177	0,223531	0,074771	21,142812	5,684743	-2,038073
09:36:22,78	0,614984	3,210977	-0,072994	-0,843007	-0,165006	-0,509023	-0,098821	0,223791	0,075926	3,605938	-1,835318	-2,047172	-0,766178	-2,619195	-0,984900	-4,114425	20,073106	10,369009	-0,098821	0,223791	0,075926	21,173540	5,922098	-2,047172	-0,098821	0,223791	0,075926	21,173540	5,922098	-2,047172
09:36:22,83	0,614984	3,210977	-0,072994	-0,843007	-0,165006	-0,509023	-0,094974	0,219489	0,074406	3,838619	-1,636906	-2,036816	-0,765712	-2,621053	-0,985694	-4,162400	20,034885	10,363721	-0,094974	0,219489	0,074406	21,068518	5,818576	-2,036816	-0,094974	0,219489	0,074406	21,068518	5,818576	-2,036816
09:36:22,88	0,614984	3,210977	-0,072994	-0,843007	-0,165006	-0,509023	-0,098525	0,225004	0,074748	3,570431	-1,860544	-2,044976	-0,757879	-2,621736	-0,983693	-4,092175	20,055762	10,378239	-0,098525	0,225004	0,074748	21,233243	5,873684	-2,044976	-0,098525	0,225004	0,074748	21,233243	5,873684	-2,044976
09:36:22,93	0,614984	3,210977	-0,072994	-0,843007	-0,165006	-0,509023	-0,098525	0,225004	0,074748	3,570431	-1,860544	-2,044976	-0,761085	-2,618351	-0,984143	-4,189807	20,016927	10,383065	-0,098525	0,225004	0,074748	21,233243	5,873684	-2,044976	-0,098525	0,225004	0,074748	21,233243	5,873684	-2,044976
09:36:22,98	0,614984	3,210977	-0,072994	-0,843007	-0,165006	-0,509023	-0,098622	0,224554	0,076675	3,512635	-1,877871	-2,037932	-0,759189	-2,622151	-0,986078	-4,133305	19,992844	10,334203	-0,098622	0,224554	0,076675	21,140147	5,863990	-2,037932	-0,098622	0,224554	0,076675	21,140147	5,863990	-2,037932
09:36:23,03	0,614984	3,210977	-0,072994	-0,843007	-0,165006	-0,509023	-0,096280	0,221012	0,074739	3,704219	-1,695094	-2,086795	-0,755689	-2,619721	-0,986432	-4,145426	20,022355	10,394595	-0,096280	0,221012	0,074739	21,053675	5,862891	-2,086795	-0,096280	0,221012	0,074739	21,053675	5,862891	-2,086795
09:36:23,08	0,614984	3,210977	-0,072994	-0,843007	-0,165006	-0,509023	-0,100134	0,219196	0,074385	3,818151	-1,920766	-2,026402	-0,763918	-2,622491	-0,984897	-4,134598	19,975156	10,361134	-0,100134	0,219196	0,074385	21,025046	5,939776	-2,026402	-0,100134	0,219196	0,074385	21,025046	5,939776	-2,026402
09:36:23,13	0,614984	3,210977	-0,072994	-0,843007	-0,165006	-0,509023	-0,093621	0,224938	0,075920	3,484126	-1,549102	-2,059863	-0,762151	-2,621285	-0,985312	-4,140541	19,993054	10,333434	-0,093621	0,224938	0,075920	21,141737	5,800152	-2,059863	-0,093621	0,224938	0,075920	21,141737	5,800152	-2,059863
09:36:23,18	0,614984	3,210977	-0,072994	-0,843007	-0,165006	-0,509023	-0,095549	0,224011	0,075505	3,544865	-1,663438	-2,087563	-0,762809	-2,620317	-0,982966	-4,170148	19,995786	10,376035	-0,095549	0,224011	0,075505	21,129697	5,837140	-2,087563	-0,095549	0,224011	0,075505	21,129697	5,837140	-2,087563
09:36:23,23	0,614984	3,210977	-0,072994	-0,843007	-0,165006	-0,509023	-0,096299	0,218983	0,076334	3,806357	-1,692941	-2,044156	-0,757422	-2,623149	-0,984483	-4,132285	19,988330	10,376841	-0,096299	0,218983	0,076334	20,996493	5,866534	-2,044156	-0,096299	0,218983	0,076334	20,996493	5,866534	-2,044156
09:36:23,28	0,614984	3,210977	-0,072994	-0,843007	-0,165006	-0,509023	-0,096299	0,218983	0,076334	3,806357	-1,692941	-2,044156	-0,759310	-2,618104	-0,986868	-4,171636	19,986174	10,364514	-0,096299	0,218983	0,076334	20,996493	5,866534	-2,044156	-0,096299	0,218983	0,076334	20,996493	5,866534	-2,044156
09:36:23,33	0,614984	3,210977	-0,072994	-0,843007	-0,165006	-0,509023	-0,099724	0,223141	0,073950	3,568603	-1,904051	-2,056483	-0,760973	-2,622762	-0,982959	-4,141499	19,978217	10,350902	-0,099724	0,223141	0,073950	21,085135	5,924301	-2,056483	-0,099724	0,223141	0,073950	21,085135	5,924301	-2,056483
09:36:23,38	0,614984	3,210977	-0,072994	-0,843007	-0,165006	-0,509023	-0,094859	0,222251	0,077858	3,623019	-1,620956	-2,070095	-0,761630	-2,618596	-0,988023	-4,162733	20,016210	10,375304	-0,094859	0,222251	0,077858	21,069748	5,825438	-2,070095	-0,094859	0,222251	0,077858	21,069748	5,825438	-2,070095
09:36:23,43	0,614984	3,210977	-0,072994	-0,843007	-0,165006	-0,509023	-0,098138	0,224903	0,072794	3,507413	-1,828879	-2,045693	-0,756327	-2,618301	-0,982560	-4,166993	20,008818	10,396973	-0,098138	0,224903	0,072794	21,162306	5,874959	-2,045693	-0,098138	0,224903	0,072794	21,162306	5,874959	-2,045693
09:36:23,48	0,614984	3,210977	-0,072994	-0,843007	-0,165006	-0,509023	-0,101045	0,220459	0,078257	3,729987	-1,980031	-2,024024	-0,760542	-2,621025	-0,983745	-4,201721	19,969052	10,385954	-0,101045	0,220459	0,078257	21,036001	5,951999	-2,024024	-0,101045	0,220459	0,078257	21,036001	5,951999	-2,024024
09:36:23,53	0,614984	3,210977	-0,072994	-0,843007	-0,165006	-0,509023	-0,096579	0,222747	0,077073	3,559200	-1,758000	-2,035043	-0,759856	-2,624688	-0,984504	-4,167413	19,969793	10,366282	-0,096579	0,222747	0,077073	21,044834	5,823462	-2,035043	-0,096579	0,222747	0,077073	21,044834	5,823462	-2,035043
09:36:23,58	0,614984	3,210977	-0,072994	-0,843007	-0,165006	-0,509023	-0,093750	0,220321	0,076313	3,703124	-1,581522	-2,054715	-0,760349	-2,624572	-0,986406	-4,133400	20,024312	10,402684	-0,093750	0,220321	0,076313	20,998353	5,777821	-2,054715	-0,093750	0,220321	0,076313	20,998353	5,777821	-2,054715
09:36:23,63	0,614984	3,210977	-0,072994	-0,843007	-0,165006	-0,509023	-0,101312	0,222755	0,074721	3,620035	-2,051399	-2,034878	-0,759868	-2,625550	-0,987212	-4,183174	20,015216	10,388797	-0,101312	0,222755	0,074721	21,106338	5,901610	-2,034878	-0,101312	0,222755	0,074721	21,106338	5,901610	-2,034878
09:36:23,68	0,614984	3,210977	-0,072994	-0,843007	-0,165006	-0,509023	-0,101312	0,222755	0,074721	3,620035	-2,051399	-2,034878	-0,760484	-2,620086	-0,986088	-4,180663	19,998080	10,364017	-0,101312	0,222755	0,074721	21,106338	5,901610	-2,034878	-0,101312	0,222755	0,074721	21,106338	5,901610	-2,034878
09:36:23,73	0,614984	3,210977	-0,072994	-0,843007	-0,165006	-0,509023	-0,096932	0,222230	0,075127	3,623026	-1,791275	-2,042228	-0,759918	-2,620977	-0,985691	-4,196177	20,008502	10,378769	-0,096932	0,222230	0,075127	21,068068	5,817891	-2,042228	-0,096932	0,222230	0,075127	21,068068	5,817891	-2,042228
09:36:23,78	0,614984	3,210977	-0,072994	-0,843007	-0,165006	-0,509023	-0,095032	0,224534	0,075908	3,441002	-1,625601	-2,051203	-0,762863	-2,621471	-0,984909	-4,169375	19,921196	10,369794	-0,095032	0,224534	0,075908	21,066919	5,834400	-2,051203	-0,095032	0,224534	0,075908	21,066919	5,834400	-2,051203
09:36:23,83	0,614984	3,210977	-0,072994	-0,843007	-0,165006	-0,509023	-0,095032	0,224534	0,075908	3,441002	-1,625601	-2,051203	-0,761598	-2,623344	-0,987992	-4,156012	20,006760	10,383905	-0,095032	0,224534	0,075908	21,066919	5,834400	-2,051203	-0,095032	0,224534	0,075908	21,066919	5,834400	-2,051203
09:36:23,88	0,614984	3,210977	-0,072994	-0,843007	-0,165006	-0,509023	-0,094043	0,222502	0,072825	3,627464	-1,605375	-2,037092	-0,757418	-2,623114	-0,986399	-4,120946	19,981834	10,406759	-0,094043	0,222502	0,072825	21,093846	5,776978	-2,037092	-0,094043	0,222502	0,072825	21,093846	5,776978	-2,037092
09:36:23,93	0,614984	3,210977	-0,072994	-0,843007	-0,165006	-0,509023	-0,102633	0,221494	0,073177	3,629585	-2,058442	-2,036362	-0,758682	-2,623978	-0,985677	-4,164222	19,964422	10,357408	-0,102633	0,221494	0,073177	21,016857	5,998244	-2,036362	-0,102633	0,221494	0,073177	21,016857	5,998244	-2,036362
09:36:23,98	0,614984	3,210977	-0,072994	-0,843007	-0,165006	-0,509023	-0,102633	0,221494	0,073177	3,629585	-2,058442	-2,036362	-0,762884	-2,619851	-0,985703	-4,184889	19,953517	10,366864	-0,102633	0,221494	0,073177	21,016857	5,998244	-2,036362	-0,102633	0,221494	0,073177	21,016857	5,998244	-2,036362
09:36:24,03	0,614984	3,210977	-0,072994	-0,843007	-0,165006	-0,509023	-0,096425	0,225362	0,075114	3,418190	-1,727619	-2,054133	-0,760450	-2,624719	-0,986820	-4,144673	19,914002	10,375253	-0,096425	0,225362	0,075114	21,109089	5,841712	-2,054133	-0,096425	0,225362	0,075114	21,109089	5,841712	-2,054133
09:36:24,08	0,614984	3,210977	-0,072994	-0,843007	-0,165006	-0,509023	-0,099286	0,217405	0,076695	3,869486	-1,880306	-2,052933	-0,761159	-2,623591	-0,986851	-4,201941	19,926335	10,376300	-0,099286	0,217405	0,076695	20,935808	5,913616	-2,052933	-0,099286	0,217405	0,076695	20,935808	5,913616	-2,052933
09:36:24,13	0,614984	3,210977	-0,072994	-0,843007	-0,165006	-0,509023	-0,099286	0,217405	0,076695	3,869486	-1,880306	-2,052933	-0,758748	-2,619024	-0,987258	-4,187235	19,990067	10,364997	-0,099286	0,217405	0,076695	20,935808	5,913616	-2,052933	-0,099286	0,217405	0,076695	20,935808	5,913616	-2,052933
09:36:24,18	0,614984	3,210977	-0,072994	-0,843007	-0,165006	-0,509023	-0,099209	0,222194	0,073559	3,613397	-1,892713	-2,056000	-0,762389	-2,622892	-0,986475	-4,227101	19,934852	10,381339	-0,099209	0,222194	0,073559	21,055623	5,895190	-2,056000	-0,099209	0,222194	0,073559	21,055623	5,895190	-2,056000
09:36:24,23	0,614984	3,210977	-0,072994	-0,843007	-0,165006	-0,509023	-0,094038	0,223413	0,074342	3,482277	-1,630764	-2,039658	-0,755181	-2,618877	-0,985283	-4,175413	20,000249	10,393710	-0,094038	0,223413	0,074342	21,020166	5,751256	-2,039658	-0,094038	0,223413	0,074342	21,020166	5,751256	-2,039658
09:36:24,28	0,614984	3,210977	-0,072994	-0,843007	-0,165006	-0,509023	-0,101120	0,219178	0,075534	3,784958	-1,986927	-2,027288	-0,761777	-2,624650	-0,983763	-4,229267	19,935592	10,360199	-0,101120	0,219178	0,075534	20,990428	5,950974	-2,027288	-0,101120	0,219178	0,075534	20,990428	5,950974	-2,027288
09:36:24,33	0,614984	3,210977	-0,072994	-0,843007	-0,165006	-0,509023	-0,092821	0,222004	0,077055	3,555101	-1,569723	-2,060798	-0,757529	-2,627351	-0,984901	-4,185193	19,956098	10,346893	-0,092821	0,222004	0,077055	20,982386	5,716757	-2,060798	-0,092821	0,222004	0,077055	20,982386	5,716757	-2,060798
09:36:24,38	0,614984	3,210977	-0,072994	-0,843007	-0,165006	-0,509023	-0,092606	0,216975	0,075916	3,856397	-1,530616	-2,074104	-0,756966	-2,621853	-0,984882	-4,194685	20,011627	10,407813	-0,092606	0,216975	0,075916	20,888918	5,738970	-2,074104	-0,092606	0,216975	0,075916	20,888918	5,738970	-2,074104
09:36:24,43	0,614984	3,210977	-0,072994	-0,843007	-0,165006	-0,509023	-0,097650	0,219236	0,075935	3,782170	-1,828859	-2,013184	-0,759425	-2,621936	-0,984563	-4,222562	19,928052	10,336959	-0,097650	0,219236	0,075935	20,992178	5,836637	-2,013184	-0,097650	0,219236	0,075935	20,992178	5,836637	-2,013184
09:36:24,48	0,614984	3,210977	-0,072994	-0,843007	-0,165006	-0,509023	-0,096349	0,221324	0,076254	3,587279	-1,743568	-2,084038	-0,755788	-2,625485	-0,984496	-4,193935	19,970841	10,381703	-0,096349	0,221324	0,076254	20,961193	5,819808	-2,084038	-0,096349	0,221324	0,076254	20,961193	5,819808	-2,084038
09:36:24,53	0,614984	3,210977	-0,072994	-0,843007	-0,165006	-0,509023	-0,095093	0,216400	0,076322	3,894705	-1,674888	-2,039294	-0,757737	-2,619566	-0,986079	-4,234675	19,907098	10,405810	-0,095093	0,216400	0,076322	20,882072	5,789936	-2,039294	-0,095093	0,216400	0,076322	20,882072	5,789936	-2,039294
09:36:24,58	0,614984	3,210977	-0,072994	-0,843007	-0,165006	-0,509023	-0,099245	0,221047	0,074738	3,577479	-1,894177	-2,015187	-0,760651	-2,619085	-0,984935	-4,238173	19,949469	10,386695	-0,099245	0,221047	0,074738	20,929648	5,896541	-2,015187	-0,099245	0,221047	0,074738	20,929648	5,896541	-2,015187
09:36:24,63	0,614984	3,210977	-0,072994	-0,843007	-0,165006	-0,509023	-0,098204	0,223811	0,075882	3,468692	-1,864280	-2,034302	-0,758134	-2,617424	-0,987228	-4,162988	19,977651	10,398591	-0,098204	0,223811	0,075882	21,037842	5,844750	-2,034302	-0,098204	0,223811	0,075882	21,037842	5,844750	-2,034302
09:36:24,68	0,614984	3,210977	-0,072994	-0,843007	-0,165006	-0,509023	-0,100901	0,222462	0,073589	3,600823	-1,953507	-2,022406	-0,760607	-2,622625	-0,983368	-4,225755	19,933470	10,374893	-0,100901	0,222462	0,073589	21,064100	5,967243	-2,022406	-0,100901	0,222462	0,073589	21,064100	5,967243	-2,022406
09:36:24,73	0,614984	3,210977	-0,072994	-0,843007	-0,165006	-0,509023	-0,095161	0,222003	0,077449	3,555057	-1,687281	-2,046104	-0,755757	-2,625476	-0,986053	-4,176906	19,967526	10,367841	-0,095161	0,222003	0,077449	20,982287	5,782860	-2,046104	-0,095161	0,222003	0,077449	20,982287	5,782860	-2,046104
09:36:24,78	0,614984	3,210977	-0,072994	-0,843007	-0,165006	-0,509023	-0,095116	0,216377	0,074764	3,901524	-1,659681	-2,053157	-0,762424	-2,623003	-0,985328	-4,244442	19,925142	10,365951	-0,095116	0,216377	0,074764	20,887116	5,806952	-2,053157	-0,095116	0,216377	0,074764	20,887116	5,806952	-2,053157
09:36:24,83	0,614984	3,210977	-0,072994	-0,843007	-0,165006	-0,509023	-0,093925	0,223388	0,075489	3,466495	-1,635034	-2,055047	-0,762392	-2,622179	-0,987639	-4,223928	19,934788	10,386963	-0,093925	0,223388	0,075489	21,002425	5,738089	-2,055047	-0,093925	0,223388	0,075489	21,002425	5,738089	-2,055047
09:36:24,88	0,614984	3,210977	-0,072994	-0,843007	-0,165006	-0,509023	-0,100738	0,221053	0,075113	3,645198	-1,952108	-2,057654	-0,761659	-2,626036	-0,986445	-4,167641	19,922607	10,365442	-0,100738	0,221053	0,075113	20,997895	5,955819	-2,057654	-0,100738	0,221053	0,075113	20,997895	5,955819	-2,057654
09:36:24,93	0,614984	3,210977	-0,072994	-0,843007	-0,165006	-0,509023	-0,092859	0,223396	0,073572	3,483181	-1,561767	-2,039632	-0,757045	-2,617671	-0,984511	-4,197884	19,946545	10,410987	-0,092859	0,223396	0,073572	21,019739	5,727655	-2,039632	-0,092859	0,223396	0,073572	21,019739	5,727655	-2,039632
09:36:24,98	0,614984	3,210977	-0,072994	-0,843007	-0,165006	-0,509023	-0,092859	0,223396	0,073572	3,483181	-1,561767	-2,039632	-0,752957	-2,620518	-0,985667	-4,216702	19,937921	10,411892	-0,092859	0,223396	0,073572	21,019739	5,727655	-2,039632	-0,092859	0,223396	0,073572	21,019739	5,727655	-2,039632
09:36:25,03	0,614984	3,210977	-0,072994	-0,843007	-0,165006	-0,509023	-0,100811	0,216431	0,075150	3,853157	-1,975450	-2,009105	-0,761203	-2,623150	-0,984914	-4,216706	19,903672	10,379450	-0,100811	0,216431	0,075150	20,843022	5,938191	-2,009105	-0,100811	0,216431	0,075150	20,843022	5,938191	-2,009105
09:36:25,08	0,614984	3,210977	-0,072994	-0,843007	-0,165006	-0,509023	-0,094408	0,222257	0,075903	3,520553	-1,625383	-2,041547	-0,761311	-2,622774	-0,984168	-4,283260	19,949107	10,381173	-0,094408	0,222257	0,075903	20,967743	5,785637	-2,041547	-0,094408	0,222257	0,075903	20,967743	5,785637	-2,041547
09:36:25,13	0,614984	3,210977	-0,072994	-0,843007	-0,165006	-0,509023	-0,094679	0,222538	0,076649	3,512012	-1,719846	-2,039824	-0,760063	-2,619348	-0,985319	-4,239454	19,953327	10,391973	-0,094679	0,222538	0,076649	20,981259	5,712473	-2,039824	-0,094679	0,222538	0,076649	20,981259	5,712473	-2,039824
09:36:25,18	0,614984	3,210977	-0,072994	-0,843007	-0,165006	-0,509023	-0,098271	0,223171	0,075498	3,504690	-1,870777	-2,029025	-0,756446	-2,624728	-0,986061	-4,207311	19,931243	10,381523	-0,098271	0,223171	0,075498	21,023574	5,843475	-2,029025	-0,098271	0,223171	0,075498	21,023574	5,843475	-2,029025
09:36:25,23	0,614984	3,210977	-0,072994	-0,843007	-0,165006	-0,509023	-0,095420	0,217348	0,074757	3,804407	-1,683637	-2,039474	-0,757642	-2,625402	-0,986081	-4,221646	19,936538	10,362165	-0,095420	0,217348	0,074757	20,866223	5,806797	-2,039474	-0,095420	0,217348	0,074757	20,866223	5,806797	-2,039474
09:36:25,28	0,614984	3,210977	-0,072994	-0,843007	-0,165006	-0,509023	-0,094238	0,218047	0,074737	3,765474	-1,637268	-2,058832	-0,758910	-2,619618	-0,984176	-4,246031	19,918854	10,361329	-0,094238	0,218047	0,074737	20,882167	5,760429	-2,058832	-0,094238	0,218047	0,074737	20,882167	5,760429	-2,058832
09:36:25,33	0,614984	3,210977	-0,072994	-0,843007	-0,165006	-0,509023	-0,098613	0,222037	0,076641	3,530475	-1,877020	-2,059668	-0,755842	-2,621778	-0,984901	-4,193798	19,928460	10,381131	-0,098613	0,222037	0,076641	20,960400	5,864077	-2,059668	-0,098613	0,222037	0,076641	20,960400	5,864077	-2,059668
09:36:25,38	0,614984	3,210977	-0,072994	-0,843007	-0,165006	-0,509023	-0,098276	0,218300	0,075917	3,759257	-1,819098	-2,039866	-0,754731	-2,623061	-0,984517	-4,228020	19,926525	10,386034	-0,098276	0,218300	0,075917	20,895793	5,895597	-2,039866	-0,098276	0,218300	0,075917	20,895793	5,895597	-2,039866
09:36:25,43	0,614984	3,210977	-0,072994	-0,843007	-0,165006	-0,509023	-0,097721	0,216696	0,076300	3,823851	-1,818898	-2,034963	-0,753660	-2,619642	-0,986468	-4,257938	19,914565	10,412064	-0,097721	0,216696	0,076300	20,834514	5,852214	-2,034963	-0,097721	0,216696	0,076300	20,834514	5,852214	-2,034963
09:36:25,48	0,614984	3,210977	-0,072994	-0,843007	-0,165006	-0,509023	-0,101217	0,217478	0,074349	3,757877	-2,020631	-2,008933	-0,755343	-2,626805	-0,984902	-4,245020	19,916393	10,380612	-0,101217	0,217478	0,074349	20,829918	5,924935	-2,008933	-0,101217	0,217478	0,074349	20,829918	5,924935	-2,008933
09:36:25,53	0,614984	3,210977	-0,072994	-0,843007	-0,165006	-0,509023	-0,094172	0,215354	0,075915	3,876376	-1,644004	-2,040385	-0,754224	-2,621784	-0,986089	-4,238887	19,862136	10,375627	-0,094172	0,215354	0,075915	20,781670	5,748509	-2,040385	-0,094172	0,215354	0,075915	20,781670	5,748509	-2,040385
09:36:25,58	0,614984	3,210977	-0,072994	-0,843007	-0,165006	-0,509023	-0,099080	0,216896	0,074728	3,752275	-1,866757	-2,045371	-0,765324	-2,627544	-0,986092	-4,230959	19,912617	10,355010	-0,099080	0,216896	0,074728	20,778609	5,910999	-2,045371	-0,099080	0,216896	0,074728	20,778609	5,910999	-2,045371
09:36:25,63	0,614984	3,210977	-0,072994	-0,843007	-0,165006	-0,509023	-0,088542	0,223629	0,074726	3,449831	-1,337180	-2,065987	-0,758283	-2,623912	-0,984562	-4,242929	19,922889	10,336907	-0,088542	0,223629	0,074726	21,004720	5,613379	-2,065987	-0,088542	0,223629	0,074726	21,004720	5,613379	-2,065987
09:36:25,68	0,614984	3,210977	-0,072994	-0,843007	-0,165006	-0,509023	-0,093773	0,226738	0,072798	3,279039	-1,611418	-2,005933	-0,757173	-2,620706	-0,985337	-4,250954	19,891502	10,361349	-0,093773	0,226738	0,072798	21,077972	5,749728	-2,005933	-0,093773	0,226738	0,072798	21,077972	5,749728	-2,005933
09:36:25,73	0,614984	3,210977	-0,072994	-0,843007	-0,165006	-0,509023	-0,093773	0,226738	0,072798	3,279039	-1,611418	-2,005933	-0,757046	-2,624507	-0,987607	-4,200603	19,911141	10,391370	-0,093773	0,226738	0,072798	21,077972	5,749728	-2,005933	-0,093773	0,226738	0,072798	21,077972	5,749728	-2,005933
09:36:25,78	0,614984	3,210977	-0,072994	-0,843007	-0,165006	-0,509023	-0,095311	0,217978	0,073211	3,757579	-1,662134	-2,029627	-0,763688	-2,620433	-0,984951	-4,272334	19,914118	10,385198	-0,095311	0,217978	0,073211	20,868871	5,819781	-2,029627	-0,095311	0,217978	0,073211	20,868871	5,819781	-2,029627
09:36:25,83	0,614984	3,210977	-0,072994	-0,843007	-0,165006	-0,509023	-0,098243	0,222503	0,074324	3,525012	-1,869424	-2,038278	-0,757714	-2,622511	-0,985305	-4,254040	19,962412	10,397187	-0,098243	0,222503	0,074324	20,991518	5,842623	-2,038278	-0,098243	0,222503	0,074324	20,991518	5,842623	-2,038278
09:36:25,88	0,614984	3,210977	-0,072994	-0,843007	-0,165006	-0,509023	-0,098243	0,222503	0,074324	3,525012	-1,869424	-2,038278	-0,760172	-2,620936	-0,984964	-4,286060	19,917730	10,366615	-0,098243	0,222503	0,074324	20,991518	5,842623	-2,038278	-0,098243	0,222503	0,074324	20,991518	5,842623	-2,038278
09:36:25,93	0,614984	3,210977	-0,072994	-0,843007	-0,165006	-0,509023	-0,096841	0,222471	0,075853	3,486913	-1,818990	-2,054382	-0,757828	-2,625031	-0,989202	-4,276478	19,871626	10,381952	-0,096841	0,222471	0,075853	20,950916	5,783020	-2,054382	-0,096841	0,222471	0,075853	20,950916	5,783020	-2,054382
09:36:25,98	0,614984	3,210977	-0,072994	-0,843007	-0,165006	-0,509023	-0,094466	0,218394	0,071615	3,663800	-1,664167	-2,039045	-0,764832	-2,621875	-0,984960	-4,261754	19,909708	10,360316	-0,094466	0,218394	0,071615	20,807730	5,751448	-2,039045	-0,094466	0,218394	0,071615	20,807730	5,751448	-2,039045
09:36:26,03	0,614984	3,210977	-0,072994	-0,843007	-0,165006	-0,509023	-0,093698	0,226037	0,075857	3,306693	-1,630474	-2,060681	-0,754236	-2,622402	-0,981827	-4,264289	19,888232	10,369191	-0,093698	0,226037	0,075857	21,050618	5,724782	-2,060681	-0,093698	0,226037	0,075857	21,050618	5,724782	-2,060681
09:36:26,08	0,614984	3,210977	-0,072994	-0,843007	-0,165006	-0,509023	-0,098539	0,216598	0,078990	3,777678	-1,873704	-2,051806	-0,757804	-2,617329	-0,986504	-4,269957	19,932900	10,393043	-0,098539	0,216598	0,078990	20,780606	5,861632	-2,051806	-0,098539	0,216598	0,078990	20,780606	5,861632	-2,051806
09:36:26,13	0,614984	3,210977	-0,072994	-0,843007	-0,165006	-0,509023	-0,101149	0,222224	0,074313	3,520991	-2,036640	-2,027954	-0,756033	-2,622216	-0,991129	-4,264163	19,915420	10,409354	-0,101149	0,222224	0,074313	20,965537	5,903540	-2,027954	-0,101149	0,222224	0,074313	20,965537	5,903540	-2,027954
09:36:26,18	0,614984	3,210977	-0,072994	-0,843007	-0,165006	-0,509023	-0,097802	0,218246	0,069688	3,715569	-1,848832	-2,011643	-0,758949	-2,625774	-0,985690	-4,262749	19,886782	10,389545	-0,097802	0,218246	0,069688	20,847897	5,828600	-2,011643	-0,097802	0,218246	0,069688	20,847897	5,828600	-2,011643
09:36:26,23	0,614984	3,210977	-0,072994	-0,843007	-0,165006	-0,509023	-0,093262	0,218993	0,075127	3,652649	-1,597239	-2,031452	-0,755918	-2,617432	-0,983768	-4,207657	19,889316	10,370272	-0,093262	0,218993	0,075127	20,843589	5,723848	-2,031452	-0,093262	0,218993	0,075127	20,843589	5,723848	-2,031452
09:36:26,28	0,614984	3,210977	-0,072994	-0,843007	-0,165006	-0,509023	-0,102002	0,220539	0,077049	3,602000	-2,005258	-2,050726	-0,761376	-2,619357	-0,986897	-4,267263	19,858024	10,380247	-0,102002	0,220539	0,077049	20,914298	6,001895	-2,050726	-0,102002	0,220539	0,077049	20,914298	6,001895	-2,050726
09:36:26,33	0,614984	3,210977	-0,072994	-0,843007	-0,165006	-0,509023	-0,097606	0,224303	0,073921	3,349363	-1,812667	-2,040750	-0,761337	-2,622404	-0,986516	-4,275654	19,900332	10,356786	-0,097606	0,224303	0,073921	20,957144	5,849439	-2,040750	-0,097606	0,224303	0,073921	20,957144	5,849439	-2,040750
09:36:26,38	0,614984	3,210977	-0,072994	-0,843007	-0,165006	-0,509023	-0,094987	0,222745	0,074301	3,462797	-1,704852	-2,064211	-0,761909	-2,624102	-0,988028	-4,260844	19,890113	10,395637	-0,094987	0,222745	0,074301	20,948315	5,751591	-2,064211	-0,094987	0,222745	0,074301	20,948315	5,751591	-2,064211
09:36:26,43	0,614984	3,210977	-0,072994	-0,843007	-0,165006	-0,509023	-0,093231	0,222392	0,072789	3,479729	-1,595610	-2,025360	-0,764889	-2,623065	-0,986882	-4,284426	19,913034	10,395555	-0,093231	0,222392	0,072789	20,937505	5,722995	-2,025360	-0,093231	0,222392	0,072789	20,937505	5,722995	-2,025360
09:36:26,48	0,614984	3,210977	-0,072994	-0,843007	-0,165006	-0,509023	-0,092639	0,225491	0,073935	3,326641	-1,596708	-2,025442	-0,757711	-2,623040	-0,987256	-4,227659	19,887736	10,366562	-0,092639	0,225491	0,073935	21,027687	5,675423	-2,025442	-0,092639	0,225491	0,073935	21,027687	5,675423	-2,025442
09:36:26,53	0,614984	3,210977	-0,072994	-0,843007	-0,165006	-0,509023	-0,096249	0,219288	0,073561	3,655681	-1,722655	-2,054435	-0,760741	-2,624268	-0,985345	-4,272620	19,878356	10,350320	-0,096249	0,219288	0,073561	20,869777	5,832918	-2,054435	-0,096249	0,219288	0,073561	20,869777	5,832918	-2,054435
09:36:26,58	0,614984	3,210977	-0,072994	-0,843007	-0,165006	-0,509023	-0,093671	0,221298	0,075472	3,520568	-1,622832	-2,070678	-0,758919	-2,627567	-0,985694	-4,265390	19,916050	10,375716	-0,093671	0,221298	0,075472	20,892434	5,730346	-2,070678	-0,093671	0,221298	0,075472	20,892434	5,730346	-2,070678
09:36:26,63	0,614984	3,210977	-0,072994	-0,843007	-0,165006	-0,509023	-0,091725	0,218070	0,075123	3,724648	-1,534204	-2,045281	-0,755980	-2,619709	-0,987640	-4,241170	19,915344	10,397683	-0,091725	0,218070	0,075123	20,843168	5,666181	-2,045281	-0,091725	0,218070	0,075123	20,843168	5,666181	-2,045281
09:36:26,68	0,614984	3,210977	-0,072994	-0,843007	-0,165006	-0,509023	-0,099999	0,219454	0,073177	3,664184	-1,943126	-2,023314	-0,759076	-2,621158	-0,984174	-4,309615	19,880105	10,394399	-0,099999	0,219454	0,073177	20,891340	5,906772	-2,023314	-0,099999	0,219454	0,073177	20,891340	5,906772	-2,023314
09:36:26,73	0,614984	3,210977	-0,072994	-0,843007	-0,165006	-0,509023	-0,093306	0,223106	0,073558	3,457022	-1,612217	-2,030069	-0,762490	-2,623680	-0,987259	-4,264622	19,908961	10,390929	-0,093306	0,223106	0,073558	20,970867	5,712291	-2,030069	-0,093306	0,223106	0,073558	20,970867	5,712291	-2,030069
09:36:26,78	0,614984	3,210977	-0,072994	-0,843007	-0,165006	-0,509023	-0,093306	0,223106	0,073558	3,457022	-1,612217	-2,030069	-0,754262	-2,624599	-0,981799	-4,268555	19,859215	10,397029	-0,093306	0,223106	0,073558	20,970867	5,712291	-2,030069	-0,093306	0,223106	0,073558	20,970867	5,712291	-2,030069
09:36:26,83	0,614984	3,210977	-0,072994	-0,843007	-0,165006	-0,509023	-0,096624	0,215522	0,079019	3,806381	-1,763283	-2,023968	-0,756585	-2,627660	-0,984892	-4,265813	19,892584	10,403941	-0,096624	0,215522	0,079019	20,724823	5,821684	-2,023968	-0,096624	0,215522	0,079019	20,724823	5,821684	-2,023968
09:36:26,88	0,614984	3,210977	-0,072994	-0,843007	-0,165006	-0,509023	-0,092811	0,216002	0,075925	3,811660	-1,579326	-2,017056	-0,756163	-2,623948	-0,984981	-4,339420	19,889677	10,351986	-0,092811	0,216002	0,075925	20,767828	5,706335	-2,017056	-0,092811	0,216002	0,075925	20,767828	5,706335	-2,017056
09:36:26,93	0,614984	3,210977	-0,072994	-0,843007	-0,165006	-0,509023	-0,096237	0,217493	0,075837	3,694810	-1,819752	-2,069011	-0,757174	-2,623484	-0,986871	-4,246596	19,868929	10,370792	-0,096237	0,217493	0,075837	20,768017	5,734822	-2,069011	-0,096237	0,217493	0,075837	20,768017	5,734822	-2,069011
09:36:26,98	0,614984	3,210977	-0,072994	-0,843007	-0,165006	-0,509023	-0,096133	0,218600	0,073947	3,665688	-1,723600	-2,050205	-0,760068	-2,627329	-0,986844	-4,229996	19,862902	10,379032	-0,096133	0,218600	0,073947	20,825797	5,822838	-2,050205	-0,096133	0,218600	0,073947	20,825797	5,822838	-2,050205
09:36:27,03	0,614984	3,210977	-0,072994	-0,843007	-0,165006	-0,509023	-0,091356	0,219185	0,073973	3,638358	-1,457825	-2,041966	-0,758446	-2,620029	-0,983806	-4,298829	19,900060	10,365908	-0,091356	0,219185	0,073973	20,844375	5,713646	-2,041966	-0,091356	0,219185	0,073973	20,844375	5,713646	-2,041966
[truncated: 110,769 more chars]
