# Supplementary material for: Characterization of interfragmentary motion associated with common osteosynthesis devices for rat fracture healing studies
Source: PLoS One. 2017 Apr 28;12(4):e0176735. doi: 10.1371/journal.pone.0176735 (PMC5409164; doi:10.1371/journal.pone.0176735)
Supplement: S1 Dataset — (ZIP) [file pone.0176735.s001.zip › S1_Dataset/UlmExFix/Specimen01/ULM-Fix-EX_01Z.txt]

%Tester: Sukopp Matthias
%Projekt: 
%Zeit: 13.03.2015 09:39:50
%Dateipfad: D:\Messungen\Fixator\Measurements\Fixator_20150313.txt
%Kommentar: Ulm-Fix-Ex_01-Z
%VI Version: D:\LVProjekte\Fixator\HauptVI\Fixator_v0.12.vi
%Virtueller Drehpunkt: 	0,0000	0,0000	0,0000
%Sensor zu Hexapod (Mitte): 	0,000000	0,000000	-26,500000
%Sensor zu Hexapod Trans (Mitte): 	-0,500000	-0,866025	0,000000	-0,866025	0,500000	0,000000	0,000000	0,000000	1,000000
%Hexapod zu Labor (Mitte): 	0,612983	3,226975	-0,060978
%Hexapod zu Labor Trans (Mitte): 	0,999956	0,008933	-0,002722	-0,008884	0,999804	0,017704	0,002880	-0,017679	0,999840
%Labor zu CR (Mitte): 	0,000000	0,000000	78,500000
%Labor zu CR Trans (Mitte): 	1,000000	0,000000	0,000000	0,000000	1,000000	0,000000	0,000000	0,000000	1,000000
%Zentrum Sensormasse: 	0,000000	0,000000	2,000000
%Sensormasse: 	200,000000E-3
--------------------------------------------------
Time	X	Y	Z	U	V	W	Exp_ Fx	Exp_ Fy	Exp_ Fz	Exp_ Mx	Exp_ My	Exp_ Mz	Sen_ Fx	Sen_ Fy	Sen_ Fz	Sen_ Mx	Sen_ My	Sen_ Mz	Hex_ Fx	Hex_ Fy	Hex_ Fz	Hex_ Mx	Hex_ My	Hex_ Mz	Lab_ Fx	Lab_ Fy	Lab_ Fz	Lab_ Mx	Lab_ My	Lab_ Mz	Laser
09:39:50,91	0,612983	3,226975	-0,060978	-1,013004	-0,165002	-0,508999	-0,086499	-0,093944	0,014839	2,467740	-0,897972	-0,524990	-0,491319	-2,788100	-1,045979	-12,690559	4,594217	11,896007	-0,086499	-0,093944	0,014839	-4,906897	5,892216	-0,524990	-0,086499	-0,093944	0,014839	-4,906897	5,892216	-0,524990
09:39:50,96	0,612983	3,226975	-0,060978	-1,013004	-0,165002	-0,508999	-0,086906	-0,091648	0,017149	2,341746	-0,926777	-0,536129	-0,493105	-2,786599	-1,043668	-12,700486	4,592377	11,884868	-0,086906	-0,091648	0,017149	-4,852588	5,895306	-0,536129	-0,086906	-0,091648	0,017149	-4,852588	5,895306	-0,536129
09:39:51,01	0,612983	3,226975	-0,060978	-1,013004	-0,165002	-0,508999	-0,086906	-0,091648	0,017149	2,341746	-0,926777	-0,536129	-0,496716	-2,789056	-1,045608	-12,745933	4,621348	11,910681	-0,086906	-0,091648	0,017149	-4,852588	5,895306	-0,536129	-0,086906	-0,091648	0,017149	-4,852588	5,895306	-0,536129
09:39:51,06	0,612983	3,226975	-0,060978	-1,013004	-0,165002	-0,508999	-0,082973	-0,089749	0,015209	2,245375	-0,776111	-0,510316	-0,494904	-2,786346	-1,043694	-12,716196	4,590532	11,865333	-0,082973	-0,089749	0,015209	-4,799904	5,737241	-0,510316	-0,082973	-0,089749	0,015209	-4,799904	5,737241	-0,510316
09:39:51,11	0,612983	3,226975	-0,060978	-1,013004	-0,165002	-0,508999	-0,086226	-0,089963	0,017123	2,244698	-0,904113	-0,555665	-0,492645	-2,781709	-1,042131	-12,740456	4,573349	11,913610	-0,086226	-0,089963	0,017123	-4,817399	5,864610	-0,555665	-0,086226	-0,089963	0,017123	-4,817399	5,864610	-0,555665
09:39:51,16	0,612983	3,226975	-0,060978	-1,013004	-0,165002	-0,508999	-0,091371	-0,089601	0,018686	2,198854	-1,184096	-0,507387	-0,494324	-2,785705	-1,044822	-12,719365	4,617104	11,920395	-0,091371	-0,089601	0,018686	-4,834814	5,988547	-0,507387	-0,091371	-0,089601	0,018686	-4,834814	5,988547	-0,507387
09:39:51,21	0,612983	3,226975	-0,060978	-1,013004	-0,165002	-0,508999	-0,086906	-0,088132	0,016719	2,151559	-0,978760	-0,544695	-0,496149	-2,784841	-1,044098	-12,749156	4,611968	11,876302	-0,086906	-0,088132	0,016719	-4,766789	5,843381	-0,544695	-0,086906	-0,088132	0,016719	-4,766789	5,843381	-0,544695
09:39:51,26	0,612983	3,226975	-0,060978	-1,013004	-0,165002	-0,508999	-0,086906	-0,088132	0,016719	2,151559	-0,978760	-0,544695	-0,487754	-2,785065	-1,046364	-12,677070	4,623595	11,902956	-0,086906	-0,088132	0,016719	-4,766789	5,843381	-0,544695	-0,086906	-0,088132	0,016719	-4,766789	5,843381	-0,544695
09:39:51,31	0,612983	3,226975	-0,060978	-1,013004	-0,165002	-0,508999	-0,090910	-0,095514	0,014453	2,581562	-1,130341	-0,518041	-0,496657	-2,788499	-1,045604	-12,714953	4,611557	11,900449	-0,083485	-0,089521	0,015214	-4,786847	5,782536	-0,520548	-0,083485	-0,089521	0,015214	-4,786847	5,782536	-0,520548
09:39:51,36	0,612983	3,226975	-0,060978	-1,013004	-0,165002	-0,508999	-0,083485	-0,089521	0,015214	2,240522	-0,771014	-0,520548	-0,497307	-2,786954	-1,045240	-12,736096	4,597898	11,890434	-0,083485	-0,089521	0,015214	-4,786847	5,782536	-0,520548	-0,083485	-0,089521	0,015214	-4,786847	5,782536	-0,520548
09:39:51,41	0,612983	3,226975	-0,060978	-1,013004	-0,165002	-0,508999	-0,089709	-0,096933	0,017193	2,660580	-1,060391	-0,510237	-0,487126	-2,786814	-1,043625	-12,667951	4,624378	11,910760	-0,089709	-0,096933	0,017193	-4,948675	5,981779	-0,510237	-0,089709	-0,096933	0,017193	-4,948675	5,981779	-0,510237
09:39:51,46	0,612983	3,226975	-0,060978	-1,013004	-0,165002	-0,508999	-0,089709	-0,096933	0,017193	2,660580	-1,060391	-0,510237	-0,490157	-2,782771	-1,044788	-12,677716	4,588747	11,949264	-0,089709	-0,096933	0,017193	-4,948675	5,981779	-0,510237	-0,089709	-0,096933	0,017193	-4,948675	5,981779	-0,510237
09:39:51,51	0,612983	3,226975	-0,060978	-1,013004	-0,165002	-0,508999	-0,091695	-0,092287	0,016029	2,383227	-1,154298	-0,471733	-0,492563	-2,782015	-1,046403	-12,708207	4,605642	11,897501	-0,091695	-0,092287	0,016029	-4,861286	6,043764	-0,471733	-0,091695	-0,092287	0,016029	-4,861286	6,043764	-0,471733
09:39:51,56	0,612983	3,226975	-0,060978	-1,013004	-0,165002	-0,508999	-0,088819	-0,086357	0,018292	2,089626	-1,095699	-0,505492	-0,496730	-2,782297	-1,042526	-12,749127	4,647004	11,915505	-0,088819	-0,086357	0,018292	-4,689400	5,876567	-0,505492	-0,088819	-0,086357	0,018292	-4,689400	5,876567	-0,505492
09:39:51,61	0,612983	3,226975	-0,060978	-1,013004	-0,165002	-0,508999	-0,088248	-0,092148	0,016357	2,364939	-1,036236	-0,529552	-0,492000	-2,785687	-1,044460	-12,736217	4,609749	11,891445	-0,088248	-0,092148	0,016357	-4,868666	5,891262	-0,529552	-0,088248	-0,092148	0,016357	-4,868666	5,891262	-0,529552
09:39:51,66	0,612983	3,226975	-0,060978	-1,013004	-0,165002	-0,508999	-0,088248	-0,092148	0,016357	2,364939	-1,036236	-0,529552	-0,491853	-2,787792	-1,043998	-12,666534	4,603432	11,933565	-0,088248	-0,092148	0,016357	-4,868666	5,891262	-0,529552	-0,088248	-0,092148	0,016357	-4,868666	5,891262	-0,529552
09:39:51,71	0,612983	3,226975	-0,060978	-1,013004	-0,165002	-0,508999	-0,086498	-0,093328	0,016820	2,455686	-0,881729	-0,487432	-0,491587	-2,788933	-1,045170	-12,675246	4,641238	11,923689	-0,086498	-0,093328	0,016820	-4,870572	5,908392	-0,487432	-0,086498	-0,093328	0,016820	-4,870572	5,908392	-0,487432
09:39:51,76	0,612983	3,226975	-0,060978	-1,013004	-0,165002	-0,508999	-0,085643	-0,094130	0,015647	2,525743	-0,863717	-0,497308	-0,494238	-2,791370	-1,041686	-12,693838	4,594773	11,906993	-0,085643	-0,094130	0,015647	-4,863424	5,859288	-0,497308	-0,085643	-0,094130	0,015647	-4,863424	5,859288	-0,497308
09:39:51,81	0,612983	3,226975	-0,060978	-1,013004	-0,165002	-0,508999	-0,082208	-0,093052	0,019131	2,420155	-0,677951	-0,514004	-0,489930	-2,776125	-1,055142	-12,221833	4,463966	11,894610	-0,082208	-0,093052	0,019131	-4,884396	5,775384	-0,514004	-0,082208	-0,093052	0,019131	-4,884396	5,775384	-0,514004
09:39:51,86	0,612983	3,226975	-0,060978	-1,013004	-0,165002	-0,508999	-0,116524	-0,074296	-0,528370	2,615371	0,034797	-0,685488	-0,493322	-2,752274	-1,589188	-9,945985	4,359857	11,735509	-0,116524	-0,074296	-0,528370	-3,216901	9,181919	-0,685488	-0,116524	-0,074296	-0,528370	-3,216901	9,181919	-0,685488
09:39:51,91	0,612983	3,226975	-0,060978	-1,013004	-0,165002	-0,508999	-0,089143	-0,087973	-1,425872	2,288673	2,256097	-0,415270	-0,495927	-2,789977	-2,529036	-9,745839	2,924682	11,977151	-0,089143	-0,087973	-1,425872	-4,617198	9,253788	-0,415270	-0,089143	-0,087973	-1,425872	-4,617198	9,253788	-0,415270
09:39:51,96	0,612971	3,226921	-0,011015	-1,013038	-0,165007	-0,509013	-0,089143	-0,087973	-1,425872	2,288673	2,256097	-0,415270	-0,492220	-2,786747	-2,693976	-9,350549	2,214018	12,090569	-0,089143	-0,087973	-1,425872	-4,617198	9,253788	-0,415270	-0,089143	-0,087973	-1,425872	-4,617198	9,253788	-0,415270
09:39:52,01	0,612971	3,226921	-0,011015	-1,013038	-0,165007	-0,509013	-0,086723	-0,089644	-1,629762	1,801654	2,985214	-0,338984	-0,494931	-2,785756	-2,690579	-9,538771	2,263606	12,082013	-0,086723	-0,089644	-1,629762	-5,235415	9,792984	-0,338984	-0,086723	-0,089644	-1,629762	-5,235415	9,792984	-0,338984
09:39:52,06	0,612971	3,226921	-0,011015	-1,013038	-0,165007	-0,509013	-0,086723	-0,089644	-1,629762	1,801654	2,985214	-0,338984	-0,490905	-2,788553	-2,693688	-9,580108	2,248452	12,084126	-0,086723	-0,089644	-1,629762	-5,235415	9,792984	-0,338984	-0,086723	-0,089644	-1,629762	-5,235415	9,792984	-0,338984
09:39:52,11	0,612971	3,226921	-0,011015	-1,013038	-0,165007	-0,509013	-0,086314	-0,094530	-1,632871	2,021909	2,978281	-0,336872	-0,489717	-2,787865	-2,693282	-9,571374	2,246411	12,103411	-0,086314	-0,094530	-1,632871	-5,398674	9,753913	-0,336872	-0,086314	-0,094530	-1,632871	-5,398674	9,753913	-0,336872
09:39:52,16	0,612971	3,226921	-0,011015	-1,013038	-0,165007	-0,509013	-0,080457	-0,092525	-1,626627	1,949648	3,249675	-0,311461	-0,495569	-2,792623	-2,687445	-9,592849	2,292733	12,109537	-0,080457	-0,092525	-1,626627	-5,313573	9,565526	-0,311461	-0,080457	-0,092525	-1,626627	-5,313573	9,565526	-0,311461
09:39:52,21	0,612971	3,226921	-0,011015	-1,013038	-0,165007	-0,509013	-0,084510	-0,091441	-1,628984	1,869410	3,028134	-0,309509	-0,494481	-2,788571	-2,689801	-9,614132	2,277440	12,111489	-0,084510	-0,091441	-1,628984	-5,308741	9,662145	-0,309509	-0,084510	-0,091441	-1,628984	-5,308741	9,662145	-0,309509
09:39:52,26	0,612971	3,226921	-0,011015	-1,013038	-0,165007	-0,509013	-0,079880	-0,092142	-1,631298	1,914286	3,286842	-0,318989	-0,496190	-2,792931	-2,692115	-9,594350	2,275795	12,102008	-0,079880	-0,092142	-1,631298	-5,318829	9,557408	-0,318989	-0,079880	-0,092142	-1,631298	-5,318829	9,557408	-0,318989
09:39:52,31	0,612971	3,226921	-0,011015	-1,013038	-0,165007	-0,509013	-0,079880	-0,092142	-1,631298	1,914286	3,286842	-0,318989	-0,489852	-2,786155	-2,720816	-9,375776	2,057044	12,079211	-0,079880	-0,092142	-1,631298	-5,318829	9,557408	-0,318989	-0,079880	-0,092142	-1,631298	-5,318829	9,557408	-0,318989
09:39:52,36	0,612971	3,226921	-0,011015	-1,013038	-0,165007	-0,509013	-0,085165	-0,118036	-2,195583	1,923066	4,384291	-0,066036	-0,471122	-2,801301	-3,256401	-9,074761	0,431148	12,354961	-0,085165	-0,118036	-2,195583	-7,342740	11,069777	-0,066036	-0,085165	-0,118036	-2,195583	-7,342740	11,069777	-0,066036
09:39:52,41	0,612971	3,226921	-0,011015	-1,013038	-0,165007	-0,509013	-0,085165	-0,118036	-2,195583	1,923066	4,384291	-0,066036	-0,449633	-2,839671	-4,087450	-9,477661	-1,441510	12,860964	-0,085165	-0,118036	-2,195583	-7,342740	11,069777	-0,066036	-0,085165	-0,118036	-2,195583	-7,342740	11,069777	-0,066036
09:39:52,46	0,613007	3,226874	0,039027	-1,013042	-0,164997	-0,509013	-0,055007	-0,152910	-3,177830	1,628824	6,564717	0,508516	-0,455999	-2,844856	-4,238647	-9,598437	-1,700275	12,929513	-0,055007	-0,152910	-3,177830	-10,374611	10,882777	0,508516	-0,055007	-0,152910	-3,177830	-10,374611	10,882777	0,508516
09:39:52,51	0,613007	3,226874	0,039027	-1,013042	-0,164997	-0,509013	-0,055007	-0,152910	-3,177830	1,628824	6,564717	0,508516	-0,451351	-2,852594	-4,233572	-9,638971	-1,756492	12,929542	-0,050630	-0,160805	-3,172755	-10,652774	10,759785	0,508544	-0,050630	-0,160805	-3,172755	-10,652774	10,759785	0,508544
09:39:52,56	0,613007	3,226874	0,039027	-1,013042	-0,164997	-0,509013	-0,056730	-0,160473	-3,174702	1,936400	6,401149	0,570448	-0,448588	-2,847145	-4,235519	-9,705350	-1,737500	12,991445	-0,056730	-0,160473	-3,174702	-10,660722	10,854457	0,570448	-0,056730	-0,160473	-3,174702	-10,660722	10,854457	0,570448
09:39:52,61	0,613007	3,226874	0,039027	-1,013042	-0,164997	-0,509013	-0,056730	-0,160473	-3,174702	1,936400	6,401149	0,570448	-0,451530	-2,846532	-4,229713	-9,713377	-1,743654	12,972844	-0,056730	-0,160473	-3,174702	-10,660722	10,854457	0,570448	-0,056730	-0,160473	-3,174702	-10,660722	10,854457	0,570448
09:39:52,66	0,613007	3,226874	0,039027	-1,013042	-0,164997	-0,509013	-0,055790	-0,157619	-3,168896	1,778630	6,446160	0,551847	-0,449685	-2,845399	-4,229311	-9,680001	-1,728944	12,973215	-0,055790	-0,157619	-3,168896	-10,594425	10,825671	0,551847	-0,055790	-0,157619	-3,168896	-10,594425	10,825671	0,551847
09:39:52,71	0,613007	3,226874	0,039027	-1,013042	-0,164997	-0,509013	-0,056709	-0,156342	-3,172032	1,672721	6,415852	0,528302	-0,452176	-2,845097	-4,232850	-9,717977	-1,786619	12,949299	-0,056709	-0,156342	-3,172032	-10,600095	10,867532	0,528302	-0,056709	-0,156342	-3,172032	-10,600095	10,867532	0,528302
09:39:52,76	0,613007	3,226874	0,039027	-1,013042	-0,164997	-0,509013	-0,061513	-0,155610	-3,168534	1,660339	6,148752	0,552388	-0,450408	-2,840572	-4,229351	-9,720158	-1,755747	12,973385	-0,061513	-0,155610	-3,168534	-10,555070	10,977496	0,552388	-0,061513	-0,155610	-3,168534	-10,555070	10,977496	0,552388
09:39:52,81	0,613007	3,226874	0,039027	-1,013042	-0,164997	-0,509013	-0,057797	-0,156466	-3,164648	1,701670	6,357790	0,524597	-0,451524	-2,844217	-4,225465	-9,708038	-1,766419	12,945594	-0,057797	-0,156466	-3,164648	-10,580938	10,894868	0,524597	-0,057797	-0,156466	-3,164648	-10,580938	10,894868	0,524597
09:39:52,86	0,613007	3,226874	0,039027	-1,013042	-0,164997	-0,509013	-0,057926	-0,159034	-3,166192	1,817596	6,328666	0,545300	-0,449237	-2,845390	-4,227009	-9,736276	-1,770429	12,966297	-0,057926	-0,159034	-3,166192	-10,666572	10,875820	0,545300	-0,057926	-0,159034	-3,166192	-10,666572	10,875820	0,545300
09:39:52,91	0,613007	3,226874	0,039027	-1,013042	-0,164997	-0,509013	-0,057926	-0,159034	-3,166192	1,817596	6,328666	0,545300	-0,448580	-2,842997	-4,229322	-9,691512	-1,773270	12,977312	-0,057926	-0,159034	-3,166192	-10,666572	10,875820	0,545300	-0,057926	-0,159034	-3,166192	-10,666572	10,875820	0,545300
09:39:52,96	0,613007	3,226874	0,039027	-1,013042	-0,164997	-0,509013	-0,060326	-0,158406	-3,168505	1,804881	6,244017	0,556315	-0,450460	-2,842198	-4,227032	-9,744247	-1,784790	12,961350	-0,060326	-0,158406	-3,168505	-10,630017	10,979625	0,556315	-0,060326	-0,158406	-3,168505	-10,630017	10,979625	0,556315
09:39:53,01	0,613007	3,226874	0,039027	-1,013042	-0,164997	-0,509013	-0,059097	-0,158905	-3,165067	1,788283	6,214498	0,531138	-0,448763	-2,844311	-4,225884	-9,793667	-1,763371	12,952135	-0,059097	-0,158905	-3,165067	-10,685725	10,853642	0,531138	-0,059097	-0,158905	-3,165067	-10,685725	10,853642	0,531138
09:39:53,06	0,613007	3,226874	0,039027	-1,013042	-0,164997	-0,509013	-0,059097	-0,158905	-3,165067	1,788283	6,214498	0,531138	-0,446813	-2,849922	-4,227723	-9,711867	-1,767735	13,005075	-0,059097	-0,158905	-3,165067	-10,685725	10,853642	0,531138	-0,059097	-0,158905	-3,165067	-10,685725	10,853642	0,531138
09:39:53,11	0,613007	3,226874	0,039027	-1,013042	-0,164997	-0,509013	-0,055212	-0,163399	-3,166906	2,059094	6,489549	0,584077	-0,448582	-2,848006	-4,223866	-9,737199	-1,707928	12,995192	-0,055987	-0,160909	-3,163049	-10,662586	10,792403	0,574195	-0,055987	-0,160909	-3,163049	-10,662586	10,792403	0,574195
09:39:53,16	0,613007	3,226874	0,039027	-1,013042	-0,164997	-0,509013	-0,055987	-0,160909	-3,163049	1,968747	6,397409	0,574195	-0,458082	-2,848522	-4,225091	-9,767303	-1,733831	12,950092	-0,055987	-0,160909	-3,163049	-10,662586	10,792403	0,574195	-0,055987	-0,160909	-3,163049	-10,662586	10,792403	0,574195
09:39:53,21	0,613007	3,226874	0,039027	-1,013042	-0,164997	-0,509013	-0,050790	-0,152940	-3,164274	1,516874	6,654526	0,529095	-0,453442	-2,849552	-4,224694	-9,806307	-1,722414	12,970647	-0,052218	-0,157473	-3,163877	-10,618643	10,639919	0,549650	-0,052218	-0,157473	-3,163877	-10,618643	10,639919	0,549650
09:39:53,26	0,613007	3,226874	0,039027	-1,013042	-0,164997	-0,509013	-0,052218	-0,157473	-3,163877	1,742998	6,540791	0,549650	-0,446807	-2,849271	-4,225028	-9,720088	-1,754764	12,979806	-0,052218	-0,157473	-3,163877	-10,618643	10,639919	0,549650	-0,052218	-0,157473	-3,163877	-10,618643	10,639919	0,549650
09:39:53,31	0,613007	3,226874	0,039027	-1,013042	-0,164997	-0,509013	-0,055779	-0,163078	-3,164210	2,049569	6,446465	0,558809	-0,449202	-2,849662	-4,224316	-9,738314	-1,786430	12,905398	-0,055779	-0,163078	-3,164210	-10,752090	10,825126	0,558809	-0,055779	-0,163078	-3,164210	-10,752090	10,825126	0,558809
09:39:53,36	0,613007	3,226874	0,039027	-1,013042	-0,164997	-0,509013	-0,054243	-0,161200	-3,163499	1,915351	6,526367	0,484401	-0,451585	-2,853993	-4,221909	-9,746625	-1,814331	12,989283	-0,049301	-0,161302	-3,161092	-10,769874	10,660259	0,568285	-0,049301	-0,161302	-3,161092	-10,769874	10,660259	0,568285
09:39:53,41	0,613007	3,226874	0,039027	-1,013042	-0,164997	-0,509013	-0,051270	-0,157471	-3,163440	1,732606	6,677183	0,566159	-0,453918	-2,850373	-4,224257	-9,736047	-1,774851	12,987156	-0,051270	-0,157471	-3,163440	-10,628868	10,701847	0,566159	-0,051270	-0,157471	-3,163440	-10,628868	10,701847	0,566159
09:39:53,46	0,613007	3,226874	0,039027	-1,013042	-0,164997	-0,509013	-0,051270	-0,157471	-3,163440	1,732606	6,677183	0,566159	-0,455112	-2,854404	-4,222334	-9,765597	-1,762839	12,956799	-0,051270	-0,157471	-3,163440	-10,628868	10,701847	0,566159	-0,051270	-0,157471	-3,163440	-10,628868	10,701847	0,566159
09:39:53,51	0,613007	3,226874	0,039027	-1,013042	-0,164997	-0,509013	-0,052669	-0,154583	-3,159209	1,561679	6,598196	0,534283	-0,455720	-2,847717	-4,220027	-9,751792	-1,789709	12,955280	-0,052669	-0,154583	-3,159209	-10,573070	10,732731	0,534283	-0,052669	-0,154583	-3,159209	-10,573070	10,732731	0,534283
09:39:53,56	0,613007	3,226874	0,039027	-1,013042	-0,164997	-0,509013	-0,052669	-0,154583	-3,159209	1,561679	6,598196	0,534283	-0,456827	-2,848871	-4,223490	-9,717676	-1,774704	12,976535	-0,052669	-0,154583	-3,159209	-10,573070	10,732731	0,534283	-0,052669	-0,154583	-3,159209	-10,573070	10,732731	0,534283
09:39:53,61	0,613007	3,226874	0,039027	-1,013042	-0,164997	-0,509013	-0,051116	-0,154201	-3,162673	1,571895	6,701028	0,555538	-0,456930	-2,846804	-4,220403	-9,770584	-1,758476	12,990545	-0,051116	-0,154201	-3,162673	-10,532909	10,713602	0,555538	-0,051116	-0,154201	-3,162673	-10,532909	10,713602	0,555538
09:39:53,66	0,613007	3,226874	0,039027	-1,013042	-0,164997	-0,509013	-0,052009	-0,154860	-3,163476	1,596414	6,563911	0,572843	-0,455810	-2,848427	-4,224293	-9,801047	-1,737810	12,993840	-0,052009	-0,154860	-3,163476	-10,560098	10,646635	0,572843	-0,052009	-0,154860	-3,163476	-10,560098	10,646635	0,572843
09:39:53,71	0,613007	3,226874	0,039027	-1,013042	-0,164997	-0,509013	-0,052009	-0,154860	-3,163476	1,596414	6,563911	0,572843	-0,449860	-2,847314	-4,220792	-9,767372	-1,773975	12,972018	-0,052009	-0,154860	-3,163476	-10,560098	10,646635	0,572843	-0,052009	-0,154860	-3,163476	-10,560098	10,646635	0,572843
09:39:53,76	0,613007	3,226874	0,039027	-1,013042	-0,164997	-0,509013	-0,055948	-0,159456	-3,159975	1,820919	6,406338	0,551020	-0,449145	-2,844614	-4,222312	-9,710153	-1,731387	12,998468	-0,055948	-0,159456	-3,159975	-10,696372	10,798259	0,551020	-0,055948	-0,159456	-3,159975	-10,696372	10,798259	0,551020
09:39:53,81	0,613007	3,226874	0,039027	-1,013042	-0,164997	-0,509013	-0,050078	-0,162976	-3,163391	2,061670	6,713499	0,601811	-0,449746	-2,854158	-4,224208	-9,736875	-1,724964	13,022808	-0,050078	-0,162976	-3,163391	-10,731968	10,644603	0,601811	-0,050078	-0,162976	-3,163391	-10,731968	10,644603	0,601811
09:39:53,86	0,613007	3,226874	0,039027	-1,013042	-0,164997	-0,509013	-0,050078	-0,162976	-3,163391	2,061670	6,713499	0,601811	-0,453394	-2,847069	-4,222357	-9,777800	-1,732228	12,973840	-0,054393	-0,156273	-3,161540	-10,581089	10,727152	0,552842	-0,054393	-0,156273	-3,161540	-10,581089	10,727152	0,552842
09:39:53,91	0,613007	3,226874	0,039027	-1,013042	-0,164997	-0,509013	-0,054393	-0,156273	-3,161540	1,686355	6,457282	0,552842	-0,452779	-2,846006	-4,222731	-9,761730	-1,728436	12,988823	-0,055621	-0,156274	-3,161913	-10,569801	10,771707	0,567826	-0,055621	-0,156274	-3,161913	-10,569801	10,771707	0,567826
09:39:53,96	0,613007	3,226874	0,039027	-1,013042	-0,164997	-0,509013	-0,050705	-0,152931	-3,163083	1,499430	6,648770	0,571828	-0,448721	-2,845129	-4,222759	-9,780236	-1,766477	12,959572	-0,050705	-0,152931	-3,163083	-10,505666	10,629084	0,571828	-0,050705	-0,152931	-3,163083	-10,505666	10,629084	0,571828
09:39:54,01	0,613007	3,226874	0,039027	-1,013042	-0,164997	-0,509013	-0,050705	-0,152931	-3,163083	1,499430	6,648770	0,571828	-0,458112	-2,852161	-4,220798	-9,789257	-1,756177	12,965825	-0,047625	-0,154733	-3,159980	-10,566748	10,549836	0,544828	-0,047625	-0,154733	-3,159980	-10,566748	10,549836	0,544828
09:39:54,06	0,613007	3,226874	0,039027	-1,013042	-0,164997	-0,509013	-0,047625	-0,154733	-3,159980	1,579807	6,811305	0,544828	-0,457509	-2,850721	-4,220414	-9,771149	-1,784860	12,955114	-0,047625	-0,154733	-3,159980	-10,566748	10,549836	0,544828	-0,047625	-0,154733	-3,159980	-10,566748	10,549836	0,544828
09:39:54,11	0,613007	3,226874	0,039027	-1,013042	-0,164997	-0,509013	-0,048977	-0,160849	-3,158759	1,910205	6,776029	0,573315	-0,456343	-2,851966	-4,215729	-9,793882	-1,760696	12,987204	-0,048977	-0,160849	-3,158759	-10,716422	10,620701	0,573315	-0,048977	-0,160849	-3,158759	-10,716422	10,620701	0,573315
09:39:54,16	0,613007	3,226874	0,039027	-1,013042	-0,164997	-0,509013	-0,048977	-0,160849	-3,158759	1,910205	6,776029	0,573315	-0,452747	-2,853188	-4,221169	-9,754266	-1,783187	12,951066	-0,049418	-0,159892	-3,160352	-10,709366	10,641156	0,530069	-0,049418	-0,159892	-3,160352	-10,709366	10,641156	0,530069
09:39:54,21	0,613007	3,226874	0,039027	-1,013042	-0,164997	-0,509013	-0,048859	-0,160853	-3,157992	1,887710	6,768672	0,572646	-0,452194	-2,854151	-4,218810	-9,775751	-1,775902	12,993643	-0,048859	-0,160853	-3,157992	-10,739255	10,604108	0,572646	-0,048859	-0,160853	-3,157992	-10,739255	10,604108	0,572646
09:39:54,26	0,613007	3,226874	0,039027	-1,013042	-0,164997	-0,509013	-0,049642	-0,159163	-3,157585	1,852808	6,744456	0,582916	-0,453267	-2,852629	-4,218403	-9,734988	-1,738263	13,003913	-0,049642	-0,159163	-3,157585	-10,641492	10,641331	0,582916	-0,049642	-0,159163	-3,157585	-10,641492	10,641331	0,582916
09:39:54,31	0,613007	3,226874	0,039027	-1,013042	-0,164997	-0,509013	-0,049642	-0,159163	-3,157585	1,852808	6,744456	0,582916	-0,453378	-2,848254	-4,221569	-9,754422	-1,793782	12,966130	-0,049642	-0,159163	-3,157585	-10,641492	10,641331	0,582916	-0,049642	-0,159163	-3,157585	-10,641492	10,641331	0,582916
09:39:54,36	0,613007	3,226874	0,039027	-1,013042	-0,164997	-0,509013	-0,053375	-0,156879	-3,160752	1,676248	6,561260	0,545133	-0,452884	-2,849887	-4,219635	-9,807198	-1,789756	12,975158	-0,053375	-0,156879	-3,160752	-10,638766	10,751189	0,545133	-0,053375	-0,156879	-3,160752	-10,638766	10,751189	0,545133
09:39:54,41	0,613007	3,226874	0,039027	-1,013042	-0,164997	-0,509013	-0,058621	-0,157778	-3,160009	1,690013	6,250467	0,546078	-0,449977	-2,844160	-4,220827	-9,803814	-1,803334	12,967075	-0,058621	-0,157778	-3,160009	-10,695551	10,852211	0,546078	-0,058621	-0,157778	-3,160009	-10,695551	10,852211	0,546078
09:39:54,46	0,613007	3,226874	0,039027	-1,013042	-0,164997	-0,509013	-0,058621	-0,157778	-3,160009	1,690013	6,250467	0,546078	-0,449192	-2,848957	-4,219575	-9,735312	-1,766714	13,009812	-0,058621	-0,157778	-3,160009	-10,695551	10,852211	0,546078	-0,058621	-0,157778	-3,160009	-10,695551	10,852211	0,546078
09:39:54,51	0,613007	3,226874	0,039027	-1,013042	-0,164997	-0,509013	-0,056372	-0,162009	-3,160721	1,998546	6,379267	0,572278	-0,447437	-2,848223	-4,221538	-9,749293	-1,732593	12,993276	-0,056372	-0,162009	-3,160721	-10,719146	10,804456	0,572278	-0,056372	-0,162009	-3,160721	-10,719146	10,804456	0,572278
09:39:54,56	0,613007	3,226874	0,039027	-1,013042	-0,164997	-0,509013	-0,056372	-0,162009	-3,160721	1,998546	6,379267	0,572278	-0,451506	-2,852243	-4,216458	-9,775656	-1,761133	13,029425	-0,056372	-0,162009	-3,160721	-10,719146	10,804456	0,572278	-0,056372	-0,162009	-3,160721	-10,719146	10,804456	0,572278
09:39:54,62	0,613007	3,226874	0,039027	-1,013042	-0,164997	-0,509013	-0,051856	-0,159797	-3,161131	1,837274	6,620009	0,545972	-0,452897	-2,849408	-4,221963	-9,822495	-1,741163	12,992893	-0,051856	-0,159797	-3,161131	-10,706769	10,690732	0,545972	-0,051856	-0,159797	-3,161131	-10,706769	10,690732	0,545972
09:39:54,67	0,613007	3,226874	0,039027	-1,013042	-0,164997	-0,509013	-0,050189	-0,162123	-3,162641	1,953442	6,715141	0,585151	-0,450430	-2,853634	-4,223458	-9,762359	-1,783968	13,006148	-0,050189	-0,162123	-3,162641	-10,773188	10,654984	0,585151	-0,050189	-0,162123	-3,162641	-10,773188	10,654984	0,585151
09:39:54,72	0,613007	3,226874	0,039027	-1,013042	-0,164997	-0,509013	-0,050189	-0,162123	-3,162641	1,953442	6,715141	0,585151	-0,449743	-2,847303	-4,221936	-9,739611	-1,686432	12,984945	-0,050189	-0,162123	-3,162641	-10,773188	10,654984	0,585151	-0,050189	-0,162123	-3,162641	-10,773188	10,654984	0,585151
09:39:54,77	0,613007	3,226874	0,039027	-1,013042	-0,164997	-0,509013	-0,056016	-0,159552	-3,161119	1,915613	6,383079	0,563947	-0,445155	-2,863220	-4,769182	-9,171190	-2,893695	13,121657	-0,056016	-0,159552	-3,161119	-10,609225	10,780328	0,563947	-0,056016	-0,159552	-3,161119	-10,609225	10,780328	0,563947
09:39:54,82	0,613007	3,226874	0,039027	-1,013042	-0,164997	-0,509013	-0,044526	-0,171484	-3,708365	1,774758	8,076466	0,700660	-0,426448	-2,884804	-5,657516	-8,454838	-5,034015	13,368276	-0,044526	-0,171484	-3,708365	-11,686727	11,571737	0,700660	-0,044526	-0,171484	-3,708365	-11,686727	11,571737	0,700660
09:39:54,87	0,612953	3,226997	0,089022	-1,013028	-0,165008	-0,509027	-0,036642	-0,206631	-4,784936	1,686738	10,888558	1,045208	-0,418659	-2,887621	-5,845753	-8,048728	-5,753760	13,466205	-0,036642	-0,206631	-4,784936	-14,533777	13,764917	1,045208	-0,036642	-0,206631	-4,784936	-14,533777	13,764917	1,045208
09:39:54,92	0,612953	3,226997	0,089022	-1,013028	-0,165008	-0,509027	-0,036642	-0,206631	-4,784936	1,686738	10,888558	1,045208	-0,424110	-2,890234	-5,841511	-8,133932	-5,752385	13,468059	-0,036642	-0,206631	-4,784936	-14,533777	13,764917	1,045208	-0,036642	-0,206631	-4,784936	-14,533777	13,764917	1,045208
09:39:54,97	0,612953	3,226997	0,089022	-1,013028	-0,165008	-0,509027	-0,032396	-0,199263	-4,776093	1,223403	10,999679	1,015051	-0,427162	-2,887614	-5,836910	-8,183783	-5,768419	13,436048	-0,032396	-0,199263	-4,776093	-14,418758	13,542787	1,015051	-0,032396	-0,199263	-4,776093	-14,418758	13,542787	1,015051
09:39:55,02	0,612953	3,226997	0,089022	-1,013028	-0,165008	-0,509027	-0,028692	-0,202758	-4,771383	1,378613	11,194893	1,049750	-0,425987	-2,892569	-5,832201	-8,194812	-5,792693	13,470748	-0,028692	-0,202758	-4,771383	-14,537916	13,447207	1,049750	-0,028692	-0,202758	-4,771383	-14,537916	13,447207	1,049750
09:39:55,07	0,612953	3,226997	0,089022	-1,013028	-0,165008	-0,509027	-0,030127	-0,206717	-4,775639	1,589092	11,139468	1,052573	-0,421841	-2,893305	-5,836457	-8,175849	-5,798290	13,473570	-0,030127	-0,206717	-4,775639	-14,638182	13,504468	1,052573	-0,030127	-0,206717	-4,775639	-14,638182	13,504468	1,052573
09:39:55,12	0,612953	3,226997	0,089022	-1,013028	-0,165008	-0,509027	-0,030127	-0,206717	-4,775639	1,589092	11,139468	1,052573	-0,427153	-2,887027	-5,832225	-8,186690	-5,758543	13,467549	-0,030127	-0,206717	-4,775639	-14,638182	13,504468	1,052573	-0,030127	-0,206717	-4,775639	-14,638182	13,504468	1,052573
09:39:55,17	0,612953	3,226997	0,089022	-1,013028	-0,165008	-0,509027	-0,028130	-0,200415	-4,769450	1,284358	11,218377	1,039353	-0,428297	-2,891884	-5,830267	-8,185953	-5,765917	13,460350	-0,028130	-0,200415	-4,769450	-14,448191	13,426610	1,039353	-0,028130	-0,200415	-4,769450	-14,448191	13,426610	1,039353
09:39:55,22	0,612953	3,226997	0,089022	-1,013028	-0,165008	-0,509027	-0,028130	-0,200415	-4,769450	1,284358	11,218377	1,039353	-0,425316	-2,887510	-5,836420	-8,176672	-5,802118	13,476923	-0,028130	-0,200415	-4,769450	-14,448191	13,426610	1,039353	-0,028130	-0,200415	-4,769450	-14,448191	13,426610	1,039353
09:39:55,27	0,612953	3,226997	0,089022	-1,013028	-0,165008	-0,509027	-0,041829	-0,216333	-5,245419	1,567869	12,109049	1,116142	-0,407662	-2,887980	-6,306236	-7,069828	-7,038748	13,537139	-0,041829	-0,216333	-5,245419	-15,414265	15,392635	1,116142	-0,041829	-0,216333	-5,245419	-15,414265	15,392635	1,116142
09:39:55,32	0,612953	3,226997	0,089022	-1,013028	-0,165008	-0,509027	-0,041829	-0,216333	-5,245419	1,567869	12,109049	1,116142	-0,406989	-2,917851	-7,209574	-6,567222	-8,660615	13,722556	-0,041829	-0,216333	-5,245419	-15,414265	15,392635	1,116142	-0,041829	-0,216333	-5,245419	-15,414265	15,392635	1,116142
09:39:55,37	0,613002	3,226983	0,139027	-1,013013	-0,164976	-0,508997	-0,016582	-0,236104	-6,329298	1,233048	15,009418	1,313766	-0,403164	-2,919730	-7,390115	-6,376473	-9,012822	13,734763	-0,016582	-0,236104	-6,329298	-17,301120	16,311076	1,313766	-0,016582	-0,236104	-6,329298	-17,301120	16,311076	1,313766
09:39:55,42	0,613002	3,226983	0,139027	-1,013013	-0,164976	-0,508997	-0,014594	-0,236656	-6,318038	1,276956	15,100695	1,287794	-0,403680	-2,921727	-7,378856	-6,379329	-8,993588	13,708791	-0,014594	-0,236656	-6,318038	-17,300507	16,246308	1,287794	-0,014594	-0,236656	-6,318038	-17,300507	16,246308	1,287794
09:39:55,47	0,613002	3,226983	0,139027	-1,013013	-0,164976	-0,508997	-0,014878	-0,239321	-6,313704	1,404520	15,152370	1,322275	-0,401230	-2,922814	-7,374521	-6,327313	-9,036375	13,743272	-0,014878	-0,239321	-6,313704	-17,382191	16,320273	1,322275	-0,014878	-0,239321	-6,313704	-17,382191	16,320273	1,322275
09:39:55,52	0,613002	3,226983	0,139027	-1,013013	-0,164976	-0,508997	-0,015851	-0,237989	-6,309840	1,312828	15,070544	1,325149	-0,401858	-2,925966	-7,369863	-6,364105	-9,033418	13,740334	-0,015851	-0,237989	-6,309840	-17,369291	16,314867	1,325149	-0,015851	-0,237989	-6,309840	-17,369291	16,314867	1,325149
09:39:55,57	0,613002	3,226983	0,139027	-1,013013	-0,164976	-0,508997	-0,011779	-0,239725	-6,308271	1,412660	15,286502	1,313871	-0,402429	-2,925700	-7,369089	-6,357138	-9,034026	13,734868	-0,011779	-0,239725	-6,308271	-17,405780	16,211153	1,313871	-0,011779	-0,239725	-6,308271	-17,405780	16,211153	1,313871
09:39:55,62	0,613002	3,226983	0,139027	-1,013013	-0,164976	-0,508997	-0,017536	-0,237717	-6,303652	1,311392	14,964683	1,298240	-0,401289	-2,919710	-7,364469	-6,375001	-9,020081	13,719237	-0,017536	-0,237717	-6,303652	-17,349425	16,341277	1,298240	-0,017536	-0,237717	-6,303652	-17,349425	16,341277	1,298240
09:39:55,67	0,613002	3,226983	0,139027	-1,013013	-0,164976	-0,508997	-0,014080	-0,243117	-6,303207	1,573768	15,151145	1,335812	-0,398341	-2,925403	-7,364024	-6,378388	-9,039380	13,756809	-0,014080	-0,243117	-6,303207	-17,510923	16,256392	1,335812	-0,014080	-0,243117	-6,303207	-17,510923	16,256392	1,335812
09:39:55,72	0,613002	3,226983	0,139027	-1,013013	-0,164976	-0,508997	-0,016358	-0,237112	-6,302066	1,299931	15,043360	1,321221	-0,402403	-2,920428	-7,362883	-6,349932	-9,011444	13,742218	-0,016358	-0,237112	-6,302066	-17,313371	16,327437	1,321221	-0,016358	-0,237112	-6,302066	-17,313371	16,327437	1,321221
09:39:55,77	0,613002	3,226983	0,139027	-1,013013	-0,164976	-0,508997	-0,017889	-0,235397	-6,302066	1,167229	14,941499	1,359752	-0,403122	-2,918244	-7,362884	-6,390934	-9,038033	13,780749	-0,017889	-0,235397	-6,302066	-17,311454	16,345813	1,359752	-0,017889	-0,235397	-6,302066	-17,311454	16,345813	1,359752
09:39:55,82	0,613002	3,226983	0,139027	-1,013013	-0,164976	-0,508997	-0,017356	-0,238477	-6,300918	1,330703	14,976523	1,315458	-0,400722	-2,920245	-7,361735	-6,382934	-9,038803	13,736455	-0,017356	-0,238477	-6,300918	-17,389730	16,339004	1,315458	-0,017356	-0,238477	-6,300918	-17,389730	16,339004	1,315458
09:39:55,87	0,613002	3,226983	0,139027	-1,013013	-0,164976	-0,508997	-0,017927	-0,236730	-6,300540	1,236142	14,923473	1,325408	-0,401950	-2,918878	-7,361357	-6,405062	-9,030317	13,746405	-0,017927	-0,236730	-6,300540	-17,347149	16,330705	1,325408	-0,017927	-0,236730	-6,300540	-17,347149	16,330705	1,325408
09:39:55,92	0,613002	3,226983	0,139027	-1,013013	-0,164976	-0,508997	-0,017111	-0,236509	-6,298993	1,203296	14,975376	1,313865	-0,400050	-2,921163	-7,360540	-6,353213	-9,021891	13,750479	-0,017111	-0,236509	-6,298993	-17,362638	16,318619	1,313865	-0,017111	-0,236509	-6,298993	-17,362638	16,318619	1,313865
09:39:55,97	0,613002	3,226983	0,139027	-1,013013	-0,164976	-0,508997	-0,018033	-0,238144	-6,300120	1,337582	14,950838	1,334783	-0,400672	-2,919493	-7,360937	-6,362615	-9,022585	13,755781	-0,018033	-0,238144	-6,300120	-17,356697	16,366415	1,334783	-0,018033	-0,238144	-6,300120	-17,356697	16,366415	1,334783
09:39:56,02	0,613002	3,226983	0,139027	-1,013013	-0,164976	-0,508997	-0,016680	-0,237595	-6,296635	1,306221	15,025025	1,312791	-0,401824	-2,920391	-7,357452	-6,360713	-9,026923	13,733789	-0,016680	-0,237595	-6,296635	-17,344950	16,334369	1,312791	-0,016680	-0,237595	-6,296635	-17,344950	16,334369	1,312791
09:39:56,07	0,613002	3,226983	0,139027	-1,013013	-0,164976	-0,508997	-0,017155	-0,238613	-6,295867	1,331871	14,989506	1,312156	-0,400705	-2,920488	-7,356684	-6,383725	-9,045144	13,733153	-0,017155	-0,238613	-6,295867	-17,399213	16,336139	1,312156	-0,017155	-0,238613	-6,295867	-17,399213	16,336139	1,312156
09:39:56,12	0,613002	3,226983	0,139027	-1,013013	-0,164976	-0,508997	-0,021223	-0,234948	-6,294318	1,169134	14,790078	1,321827	-0,401844	-2,915133	-7,355135	-6,359313	-9,027143	13,742824	-0,021223	-0,234948	-6,294318	-17,274319	16,456100	1,321827	-0,021223	-0,234948	-6,294318	-17,274319	16,456100	1,321827
09:39:56,17	0,613002	3,226983	0,139027	-1,013013	-0,164976	-0,508997	-0,014893	-0,242565	-6,295088	1,513774	15,073833	1,311790	-0,398413	-2,924423	-7,355905	-6,424372	-9,048965	13,732787	-0,014893	-0,242565	-6,295088	-17,527590	16,242908	1,311790	-0,014893	-0,242565	-6,295088	-17,527590	16,242908	1,311790
09:39:56,23	0,613002	3,226983	0,139027	-1,013013	-0,164976	-0,508997	-0,014893	-0,242565	-6,295088	1,513774	15,073833	1,311790	-0,398989	-2,920121	-7,357060	-6,399159	-9,056296	13,757760	-0,014893	-0,242565	-6,295088	-17,527590	16,242908	1,311790	-0,014893	-0,242565	-6,295088	-17,527590	16,242908	1,311790
09:39:56,28	0,613002	3,226983	0,139027	-1,013013	-0,164976	-0,508997	-0,016729	-0,240998	-6,293895	1,485023	15,025741	1,321041	-0,398852	-2,922049	-7,354712	-6,356933	-9,026980	13,742038	-0,016729	-0,240998	-6,293895	-17,433292	16,338990	1,321041	-0,016729	-0,240998	-6,293895	-17,433292	16,338990	1,321041
09:39:56,33	0,613002	3,226983	0,139027	-1,013013	-0,164976	-0,508997	-0,018506	-0,238536	-6,296256	1,350659	14,912241	1,313367	-0,400096	-2,919280	-7,357074	-6,378400	-9,021919	13,734364	-0,018506	-0,238536	-6,296256	-17,374405	16,364947	1,313367	-0,018506	-0,238536	-6,296256	-17,374405	16,364947	1,313367
09:39:56,38	0,613002	3,226983	0,139027	-1,013013	-0,164976	-0,508997	-0,019049	-0,238230	-6,295088	1,336187	14,886507	1,317565	-0,400089	-2,918656	-7,355906	-6,375509	-9,021917	13,738562	-0,019049	-0,238230	-6,295088	-17,364845	16,381839	1,317565	-0,019049	-0,238230	-6,295088	-17,364845	16,381839	1,317565
09:39:56,43	0,613002	3,226983	0,139027	-1,013013	-0,164976	-0,508997	-0,017842	-0,238944	-6,292348	1,375990	14,946957	1,335190	-0,400074	-2,920058	-7,353166	-6,376170	-9,018492	13,756187	-0,017842	-0,238944	-6,292348	-17,381150	16,347583	1,335190	-0,017842	-0,238944	-6,292348	-17,381150	16,347583	1,335190
09:39:56,48	0,613002	3,226983	0,139027	-1,013013	-0,164976	-0,508997	-0,015445	-0,242222	-6,294278	1,491758	15,044269	1,359768	-0,398434	-2,923773	-7,355095	-6,427171	-9,052143	13,780765	-0,015445	-0,242222	-6,294278	-17,522637	16,256715	1,359768	-0,015445	-0,242222	-6,294278	-17,522637	16,256715	1,359768
09:39:56,53	0,613002	3,226983	0,139027	-1,013013	-0,164976	-0,508997	-0,015445	-0,242222	-6,294278	1,491758	15,044269	1,359768	-0,408367	-2,925315	-7,354359	-6,399536	-9,059129	13,719722	-0,015445	-0,242222	-6,294278	-17,522637	16,256715	1,359768	-0,015445	-0,242222	-6,294278	-17,522637	16,256715	1,359768
09:39:56,58	0,613002	3,226983	0,139027	-1,013013	-0,164976	-0,508997	-0,013229	-0,242321	-6,292339	1,547963	15,185257	1,315025	-0,402536	-2,924111	-7,352799	-6,410957	-9,101768	13,728401	-0,013229	-0,242321	-6,292339	-17,474274	16,223747	1,315025	-0,013229	-0,242321	-6,292339	-17,474274	16,223747	1,315025
09:39:56,63	0,613002	3,226983	0,139027	-1,013013	-0,164976	-0,508997	-0,009303	-0,235751	-6,291175	1,196726	15,401379	1,322153	-0,407109	-2,925857	-7,351993	-6,373805	-9,035102	13,743150	-0,009303	-0,235751	-6,291175	-17,309725	16,131632	1,322153	-0,009303	-0,235751	-6,291175	-17,309725	16,131632	1,322153
09:39:56,68	0,613002	3,226983	0,139027	-1,013013	-0,164976	-0,508997	-0,010889	-0,240159	-6,293524	1,360761	15,326113	1,303221	-0,402498	-2,926688	-7,354341	-6,400143	-9,095190	13,724218	-0,010889	-0,240159	-6,293524	-17,491756	16,180911	1,303221	-0,010889	-0,240159	-6,293524	-17,491756	16,180911	1,303221
09:39:56,73	0,613002	3,226983	0,139027	-1,013013	-0,164976	-0,508997	-0,014739	-0,241502	-6,288439	1,503849	15,136588	1,326672	-0,399411	-2,924025	-7,349256	-6,354255	-9,037044	13,747670	-0,014739	-0,241502	-6,288439	-17,454021	16,293598	1,326672	-0,014739	-0,241502	-6,288439	-17,454021	16,293598	1,326672
09:39:56,78	0,613002	3,226983	0,139027	-1,013013	-0,164976	-0,508997	-0,018197	-0,240685	-6,291200	1,419086	14,920516	1,324136	-0,398389	-2,920622	-7,352017	-6,406831	-9,055548	13,745133	-0,018197	-0,240685	-6,291200	-17,474701	16,348943	1,324136	-0,018197	-0,240685	-6,291200	-17,474701	16,348943	1,324136
09:39:56,83	0,613002	3,226983	0,139027	-1,013013	-0,164976	-0,508997	-0,018283	-0,241323	-6,290806	1,460655	14,909798	1,329153	-0,397793	-2,920866	-7,351623	-6,408025	-9,045184	13,750150	-0,018283	-0,241323	-6,290806	-17,483237	16,345021	1,329153	-0,018283	-0,241323	-6,290806	-17,483237	16,345021	1,329153
09:39:56,88	0,613002	3,226983	0,139027	-1,013013	-0,164976	-0,508997	-0,018283	-0,241323	-6,290806	1,460655	14,909798	1,329153	-0,401381	-2,920839	-7,350502	-6,447449	-9,019606	13,721005	-0,018283	-0,241323	-6,290806	-17,483237	16,345021	1,329153	-0,018283	-0,241323	-6,290806	-17,483237	16,345021	1,329153
09:39:56,93	0,613002	3,226983	0,139027	-1,013013	-0,164976	-0,508997	-0,016513	-0,238203	-6,289685	1,300824	14,954918	1,300008	-0,404824	-2,921139	-7,351625	-6,392008	-9,042665	13,748812	-0,016513	-0,238203	-6,289685	-17,398103	16,251179	1,300008	-0,016513	-0,238203	-6,289685	-17,398103	16,251179	1,300008
09:39:56,98	0,613002	3,226983	0,139027	-1,013013	-0,164976	-0,508997	-0,018191	-0,238697	-6,290058	1,336046	14,920953	1,294676	-0,398829	-2,925407	-7,352753	-6,360862	-9,020244	13,745453	-0,018191	-0,238697	-6,290058	-17,401629	16,348916	1,294676	-0,018191	-0,238697	-6,290058	-17,401629	16,348916	1,294676
09:39:57,03	0,613002	3,226983	0,139027	-1,013013	-0,164976	-0,508997	-0,016085	-0,242061	-6,289595	1,541402	15,052997	1,347618	-0,398253	-2,923139	-7,350413	-6,361812	-9,022912	13,768615	-0,016085	-0,242061	-6,289595	-17,460387	16,315651	1,347618	-0,016085	-0,242061	-6,289595	-17,460387	16,315651	1,347618
09:39:57,08	0,613002	3,226983	0,139027	-1,013013	-0,164976	-0,508997	-0,020300	-0,240987	-6,292611	1,496665	14,839480	1,316472	-0,397076	-2,918952	-7,353428	-6,351359	-9,016136	13,737469	-0,020300	-0,240987	-6,292611	-17,420840	16,433015	1,316472	-0,020300	-0,240987	-6,292611	-17,420840	16,433015	1,316472
09:39:57,13	0,613002	3,226983	0,139027	-1,013013	-0,164976	-0,508997	-0,021323	-0,240412	-6,290411	1,462984	14,798111	1,314928	-0,397062	-2,917778	-7,351228	-6,342994	-9,025338	13,735926	-0,021323	-0,240412	-6,290411	-17,409392	16,471977	1,314928	-0,021323	-0,240412	-6,290411	-17,409392	16,471977	1,314928
09:39:57,18	0,613002	3,226983	0,139027	-1,013013	-0,164976	-0,508997	-0,021389	-0,240965	-6,290799	1,477493	14,762288	1,335087	-0,398845	-2,925690	-7,349647	-6,367513	-9,042847	13,742863	-0,021389	-0,240965	-6,290799	-17,438221	16,441349	1,335087	-0,021389	-0,240965	-6,290799	-17,438221	16,441349	1,335087
09:39:57,23	0,613002	3,226983	0,139027	-1,013013	-0,164976	-0,508997	-0,016939	-0,239515	-6,288078	1,389603	15,021033	1,312022	-0,399996	-2,920422	-7,348123	-6,349013	-9,034617	13,723211	-0,016939	-0,239515	-6,288078	-17,412304	16,350724	1,312022	-0,016939	-0,239515	-6,288078	-17,412304	16,350724	1,312022
09:39:57,28	0,613002	3,226983	0,139027	-1,013013	-0,164976	-0,508997	-0,010946	-0,238858	-6,291545	1,327452	15,339623	1,336214	-0,403597	-2,925988	-7,352363	-6,368696	-9,073636	13,757211	-0,010946	-0,238858	-6,291545	-17,422867	16,198869	1,336214	-0,010946	-0,238858	-6,291545	-17,422867	16,198869	1,336214
09:39:57,33	0,613002	3,226983	0,139027	-1,013013	-0,164976	-0,508997	-0,010946	-0,238858	-6,291545	1,327452	15,339623	1,336214	-0,400633	-2,926583	-7,351582	-6,377406	-9,031651	13,758595	-0,010946	-0,238858	-6,291545	-17,422867	16,198869	1,336214	-0,010946	-0,238858	-6,291545	-17,422867	16,198869	1,336214
09:39:57,38	0,613002	3,226983	0,139027	-1,013013	-0,164976	-0,508997	-0,011913	-0,241723	-6,290764	1,508437	15,260797	1,337598	-0,389659	-2,920081	-7,911737	-4,855447	-10,508646	13,835854	-0,011913	-0,241723	-6,290764	-17,466784	16,195962	1,337598	-0,011913	-0,241723	-6,290764	-17,466784	16,195962	1,337598
09:39:57,43	0,613002	3,226983	0,139027	-1,013013	-0,164976	-0,508997	0,011483	-0,267545	-7,729954	1,051567	18,967218	1,642403	-0,389968	-2,959755	-8,790772	-5,120980	-11,835099	14,063400	0,011483	-0,267545	-7,729954	-19,950724	18,065784	1,642403	0,011483	-0,267545	-7,729954	-19,950724	18,065784	1,642403
09:39:57,48	0,612923	3,226981	0,189038	-1,013018	-0,165031	-0,509012	0,020097	-0,279808	-7,941250	1,409615	19,769615	1,662839	-0,383655	-2,973347	-9,002067	-4,953814	-12,254474	14,083836	0,020097	-0,279808	-7,941250	-20,555288	18,191965	1,662839	0,020097	-0,279808	-7,941250	-20,555288	18,191965	1,662839
09:39:57,53	0,612923	3,226981	0,189038	-1,013018	-0,165031	-0,509012	0,020097	-0,279808	-7,941250	1,409615	19,769615	1,662839	-0,386077	-2,971869	-8,990020	-4,997454	-12,259802	14,120190	0,020097	-0,279808	-7,941250	-20,555288	18,191965	1,662839	0,020097	-0,279808	-7,941250	-20,555288	18,191965	1,662839
09:39:57,58	0,612923	3,226981	0,189038	-1,013018	-0,165031	-0,509012	0,018350	-0,280665	-7,926481	1,449783	19,556261	1,729923	-0,382039	-2,972262	-8,987298	-5,062098	-12,197042	14,150920	0,018350	-0,280665	-7,926481	-20,582408	18,115776	1,729923	0,018350	-0,280665	-7,926481	-20,582408	18,115776	1,729923
09:39:57,63	0,612923	3,226981	0,189038	-1,013018	-0,165031	-0,509012	0,024753	-0,279570	-7,922985	1,341986	19,899602	1,715238	-0,386188	-2,977260	-8,983802	-5,078539	-12,246296	14,136235	0,024753	-0,279570	-7,922985	-20,604277	17,956487	1,715238	0,024753	-0,279570	-7,922985	-20,604277	17,956487	1,715238
09:39:57,68	0,612923	3,226981	0,189038	-1,013018	-0,165031	-0,509012	0,017491	-0,283526	-7,918711	1,563438	19,502570	1,729871	-0,379131	-2,972948	-8,979529	-5,087447	-12,222964	14,150868	0,017491	-0,283526	-7,918711	-20,693351	18,129564	1,729871	0,017491	-0,283526	-7,918711	-20,693351	18,129564	1,729871
09:39:57,73	0,612923	3,226981	0,189038	-1,013018	-0,165031	-0,509012	0,020361	-0,285203	-7,917190	1,654513	19,632305	1,675732	-0,379114	-2,976273	-8,978007	-5,102432	-12,209844	14,096730	0,020361	-0,285203	-7,917190	-20,733924	18,033955	1,675732	0,020361	-0,285203	-7,917190	-20,733924	18,033955	1,675732
09:39:57,78	0,612923	3,226981	0,189038	-1,013018	-0,165031	-0,509012	0,022125	-0,280702	-7,916374	1,367617	19,752199	1,740452	-0,383894	-2,975550	-8,977191	-5,104432	-12,269701	14,161450	0,022125	-0,280702	-7,916374	-20,667482	18,015421	1,740452	0,022125	-0,280702	-7,916374	-20,667482	18,015421	1,740452
09:39:57,83	0,612923	3,226981	0,189038	-1,013018	-0,165031	-0,509012	0,022125	-0,280702	-7,916374	1,367617	19,752199	1,740452	-0,382156	-2,968797	-8,978037	-5,119209	-12,226207	14,116360	0,022125	-0,280702	-7,916374	-20,667482	18,015421	1,740452	0,022125	-0,280702	-7,916374	-20,667482	18,015421	1,740452
09:39:57,88	0,612923	3,226981	0,189038	-1,013018	-0,165031	-0,509012	0,015407	-0,278831	-7,917220	1,300620	19,368362	1,695363	-0,368614	-2,968308	-9,490718	-3,617004	-13,656939	14,233801	0,015407	-0,278831	-7,917220	-20,587630	18,158882	1,695363	0,015407	-0,278831	-7,917220	-20,587630	18,158882	1,695363
09:39:57,93	0,612923	3,226981	0,189038	-1,013018	-0,165031	-0,509012	0,008213	-0,290314	-8,429901	1,409783	21,010590	1,812804	-0,368795	-3,014400	-10,455923	-3,666774	-15,004918	14,456646	0,008213	-0,290314	-8,429901	-21,379874	20,365834	1,812804	0,008213	-0,290314	-8,429901	-21,379874	20,365834	1,812804
09:39:57,98	0,612971	3,226933	0,239040	-1,013022	-0,164998	-0,509011	0,057331	-0,316288	-9,595587	1,374917	24,463474	2,023744	-0,370679	-3,023832	-10,656404	-3,531385	-15,306211	14,444741	0,057331	-0,316288	-9,595587	-23,453679	19,963010	2,023744	0,057331	-0,316288	-9,595587	-23,453679	19,963010	2,023744
09:39:58,03	0,612971	3,226933	0,239040	-1,013022	-0,164998	-0,509011	0,060697	-0,322314	-9,586604	1,695256	24,590197	2,062977	-0,367143	-3,029760	-10,647421	-3,569732	-15,276000	14,483974	0,060697	-0,322314	-9,586604	-23,606377	19,825492	2,062977	0,060697	-0,322314	-9,586604	-23,606377	19,825492	2,062977
09:39:58,08	0,612971	3,226933	0,239040	-1,013022	-0,164998	-0,509011	0,060697	-0,322314	-9,586604	1,695256	24,590197	2,062977	-0,367262	-3,024211	-10,640495	-3,617464	-15,305347	14,451043	0,060697	-0,322314	-9,586604	-23,606377	19,825492	2,062977	0,060697	-0,322314	-9,586604	-23,606377	19,825492	2,062977
09:39:58,13	0,612971	3,226933	0,239040	-1,013022	-0,164998	-0,509011	0,062347	-0,325228	-9,577693	1,788951	24,655767	2,032391	-0,365444	-3,032646	-10,638510	-3,616162	-15,315983	14,453388	0,062347	-0,325228	-9,577693	-23,741444	19,761555	2,032391	0,062347	-0,325228	-9,577693	-23,741444	19,761555	2,032391
09:39:58,18	0,612971	3,226933	0,239040	-1,013022	-0,164998	-0,509011	0,064823	-0,318460	-9,569546	1,405960	24,783746	2,040244	-0,372544	-3,031406	-10,630364	-3,632353	-15,342489	14,461241	0,064823	-0,318460	-9,569546	-23,593139	19,695175	2,040244	0,064823	-0,318460	-9,569546	-23,593139	19,695175	2,040244
09:39:58,23	0,612971	3,226933	0,239040	-1,013022	-0,164998	-0,509011	0,064069	-0,318657	-9,570715	1,420535	24,718514	2,051569	-0,371997	-3,030852	-10,631532	-3,652721	-15,325707	14,472566	0,064069	-0,318657	-9,570715	-23,594001	19,689123	2,051569	0,064069	-0,318657	-9,570715	-23,594001	19,689123	2,051569
09:39:58,28	0,612971	3,226933	0,239040	-1,013022	-0,164998	-0,509011	0,060200	-0,324010	-9,571094	1,731369	24,541083	2,033797	-0,365426	-3,030178	-10,631911	-3,615939	-15,309455	14,454794	0,060200	-0,324010	-9,571094	-23,703397	19,815365	2,033797	0,060200	-0,324010	-9,571094	-23,703397	19,815365	2,033797
09:39:58,33	0,612971	3,226933	0,239040	-1,013022	-0,164998	-0,509011	0,057156	-0,319382	-9,568011	1,443523	24,364504	2,055840	-0,364895	-3,032156	-10,626059	-3,647334	-15,331216	14,489419	0,057156	-0,319382	-9,568011	-23,627941	19,877790	2,055840	0,057156	-0,319382	-9,568011	-23,627941	19,877790	2,055840
09:39:58,38	0,612971	3,226933	0,239040	-1,013022	-0,164998	-0,509011	0,063726	-0,323954	-9,564099	1,672914	24,728335	2,032271	-0,367237	-3,033204	-10,624916	-3,640335	-15,359539	14,453268	0,063726	-0,323954	-9,564099	-23,757499	19,725848	2,032271	0,063726	-0,323954	-9,564099	-23,757499	19,725848	2,032271
09:39:58,43	0,612971	3,226933	0,239040	-1,013022	-0,164998	-0,509011	0,057545	-0,327180	-9,561758	1,865229	24,385791	2,057726	-0,361353	-3,029463	-10,622576	-3,646323	-15,327683	14,478723	0,057545	-0,327180	-9,561758	-23,818378	19,868540	2,057726	0,057545	-0,327180	-9,561758	-23,818378	19,868540	2,057726
09:39:58,48	0,612971	3,226933	0,239040	-1,013022	-0,164998	-0,509011	0,055055	-0,320876	-9,561052	1,503454	24,245532	2,018096	-0,365568	-3,024155	-10,621869	-3,672664	-15,351686	14,439093	0,055055	-0,320876	-9,561052	-23,685275	19,923697	2,018096	0,055055	-0,320876	-9,561052	-23,685275	19,923697	2,018096
09:39:58,53	0,612971	3,226933	0,239040	-1,013022	-0,164998	-0,509011	0,057172	-0,324047	-9,565669	1,647984	24,335759	2,074020	-0,363880	-3,027574	-10,626487	-3,700043	-15,359440	14,495017	0,057172	-0,324047	-9,565669	-23,789732	19,847776	2,074020	0,057172	-0,324047	-9,565669	-23,789732	19,847776	2,074020
09:39:58,58	0,612971	3,226933	0,239040	-1,013022	-0,164998	-0,509011	0,057684	-0,325130	-9,560251	1,739348	24,356853	2,028019	-0,363198	-3,028559	-10,621069	-3,687315	-15,326286	14,449017	0,057684	-0,325130	-9,560251	-23,783341	19,828640	2,028019	0,057684	-0,325130	-9,560251	-23,783341	19,828640	2,028019
09:39:58,63	0,612971	3,226933	0,239040	-1,013022	-0,164998	-0,509011	0,061035	-0,324443	-9,560601	1,740913	24,541733	2,052263	-0,365468	-3,031118	-10,621418	-3,659477	-15,299341	14,473260	0,061035	-0,324443	-9,560601	-23,727899	19,750479	2,052263	0,061035	-0,324443	-9,560601	-23,727899	19,750479	2,052263
09:39:58,68	0,612971	3,226933	0,239040	-1,013022	-0,164998	-0,509011	0,061035	-0,324443	-9,560601	1,740913	24,541733	2,052263	-0,371429	-3,032415	-10,622222	-3,676130	-15,357222	14,451463	0,061035	-0,324443	-9,560601	-23,727899	19,750479	2,052263	0,061035	-0,324443	-9,560601	-23,727899	19,750479	2,052263
09:39:58,73	0,612971	3,226933	0,239040	-1,013022	-0,164998	-0,509011	0,067146	-0,318977	-9,558674	1,368649	24,858526	2,057091	-0,373258	-3,033677	-10,619491	-3,704331	-15,375041	14,478088	0,067146	-0,318977	-9,558674	-23,671012	19,587535	2,057091	0,067146	-0,318977	-9,558674	-23,671012	19,587535	2,057091
09:39:58,78	0,612971	3,226933	0,239040	-1,013022	-0,164998	-0,509011	0,059657	-0,323522	-9,557931	1,640535	24,450685	2,021091	-0,365577	-3,029464	-10,618748	-3,702491	-15,335069	14,442089	0,059657	-0,323522	-9,557931	-23,755922	19,767611	2,021091	0,059657	-0,323522	-9,557931	-23,755922	19,767611	2,021091
09:39:58,84	0,612971	3,226933	0,239040	-1,013022	-0,164998	-0,509011	0,059657	-0,323522	-9,557931	1,640535	24,450685	2,021091	-0,370214	-3,029737	-10,616386	-3,669523	-15,333285	14,468598	0,059657	-0,323522	-9,557931	-23,755922	19,767611	2,021091	0,059657	-0,323522	-9,557931	-23,755922	19,767611	2,021091
09:39:58,89	0,612971	3,226933	0,239040	-1,013022	-0,164998	-0,509011	0,058122	-0,323970	-9,555984	1,639419	24,384505	2,029069	-0,365452	-3,034179	-10,616359	-3,661651	-15,324990	14,464086	0,058122	-0,323970	-9,555984	-23,792260	19,821897	2,029069	0,058122	-0,323970	-9,555984	-23,792260	19,821897	2,029069
09:39:58,94	0,612971	3,226933	0,239040	-1,013022	-0,164998	-0,509011	0,064827	-0,328631	-9,555938	1,912014	24,731516	2,033522	-0,363738	-3,036496	-10,616756	-3,689211	-15,336043	14,454519	0,064827	-0,328631	-9,555938	-23,885522	19,642592	2,033522	0,064827	-0,328631	-9,555938	-23,885522	19,642592	2,033522
09:39:58,99	0,612971	3,226933	0,239040	-1,013022	-0,164998	-0,509011	0,064957	-0,315842	-9,554043	1,248689	24,784344	2,001196	-0,374879	-3,030214	-10,614861	-3,648464	-15,357572	14,422193	0,064957	-0,315842	-9,554043	-23,544872	19,685191	2,001196	0,064957	-0,315842	-9,554043	-23,544872	19,685191	2,001196
09:39:59,04	0,612971	3,226933	0,239040	-1,013022	-0,164998	-0,509011	0,063677	-0,321175	-9,552454	1,507552	24,706936	2,039519	-0,369619	-3,031772	-10,613271	-3,667085	-15,368174	14,460516	0,063677	-0,321175	-9,552454	-23,704708	19,708298	2,039519	0,063677	-0,321175	-9,552454	-23,704708	19,708298	2,039519
09:39:59,09	0,612971	3,226933	0,239040	-1,013022	-0,164998	-0,509011	0,060214	-0,324004	-9,552836	1,709327	24,509592	2,042376	-0,365438	-3,030187	-10,613653	-3,654713	-15,312174	14,463373	0,060214	-0,324004	-9,552836	-23,724985	19,782773	2,042376	0,060214	-0,324004	-9,552836	-23,724985	19,782773	2,042376
09:39:59,14	0,612971	3,226933	0,239040	-1,013022	-0,164998	-0,509011	0,060214	-0,324004	-9,552836	1,709327	24,509592	2,042376	-0,368462	-3,030501	-10,612904	-3,672517	-15,380035	14,440976	0,060214	-0,324004	-9,552836	-23,724985	19,782773	2,042376	0,060214	-0,324004	-9,552836	-23,724985	19,782773	2,042376
09:39:59,19	0,612971	3,226933	0,239040	-1,013022	-0,164998	-0,509011	0,066801	-0,321597	-9,551263	1,505279	24,874758	2,061699	-0,370816	-3,034688	-10,612080	-3,674542	-15,391843	14,482697	0,066801	-0,321597	-9,551263	-23,740122	19,630890	2,061699	0,066801	-0,321597	-9,551263	-23,740122	19,630890	2,061699
09:39:59,24	0,612971	3,226933	0,239040	-1,013022	-0,164998	-0,509011	0,066801	-0,321597	-9,551263	1,505279	24,874758	2,061699	-0,363727	-3,029459	-10,613658	-3,662508	-15,359056	14,462358	0,066801	-0,321597	-9,551263	-23,740122	19,630890	2,061699	0,066801	-0,321597	-9,551263	-23,740122	19,630890	2,061699
09:39:59,29	0,612971	3,226933	0,239040	-1,013022	-0,164998	-0,509011	0,063677	-0,321740	-9,550130	1,517006	24,658030	2,058297	-0,365461	-3,030211	-10,612482	-3,666142	-15,312113	14,477308	0,063677	-0,321740	-9,550130	-23,739573	19,659380	2,058297	0,063677	-0,321740	-9,550130	-23,739573	19,659380	2,058297
09:39:59,34	0,612971	3,226933	0,239040	-1,013022	-0,164998	-0,509011	0,061974	-0,315413	-9,551684	1,227944	24,603504	2,064031	-0,361403	-3,028725	-10,610144	-3,681901	-15,350049	14,495134	0,061974	-0,315413	-9,551684	-23,531942	19,738581	2,064031	0,061974	-0,315413	-9,551684	-23,531942	19,738581	2,064031
09:39:59,39	0,612971	3,226933	0,239040	-1,013022	-0,164998	-0,509011	0,060289	-0,325371	-9,551277	1,762977	24,506619	2,050982	-0,364905	-3,031293	-10,606684	-3,675890	-15,382712	14,432793	0,060289	-0,325371	-9,551277	-23,778650	19,773913	2,050982	0,060289	-0,325371	-9,551277	-23,778650	19,773913	2,050982
09:39:59,44	0,612971	3,226933	0,239040	-1,013022	-0,164998	-0,509011	0,064963	-0,318561	-9,550903	1,383638	24,781162	2,033345	-0,365501	-3,027838	-10,610160	-3,672038	-15,341365	14,480209	0,064963	-0,318561	-9,550903	-23,623396	19,681587	2,033345	0,064963	-0,318561	-9,550903	-23,623396	19,681587	2,033345
09:39:59,49	0,612971	3,226933	0,239040	-1,013022	-0,164998	-0,509011	0,060537	-0,322038	-9,546250	1,576344	24,482871	2,053076	-0,364310	-3,030268	-10,609768	-3,683295	-15,314072	14,475960	0,060537	-0,322038	-9,546250	-23,703640	19,730680	2,053076	0,060537	-0,322038	-9,546250	-23,703640	19,730680	2,053076
09:39:59,54	0,612971	3,226933	0,239040	-1,013022	-0,164998	-0,509011	0,058764	-0,323156	-9,545843	1,652407	24,431253	2,052688	-0,365448	-3,028507	-10,606660	-3,663665	-15,321788	14,473685	0,058764	-0,323156	-9,545843	-23,715304	19,818250	2,052688	0,058764	-0,323156	-9,545843	-23,715304	19,818250	2,052688
09:39:59,59	0,612971	3,226933	0,239040	-1,013022	-0,164998	-0,509011	0,062073	-0,319518	-9,546642	1,417478	24,591898	2,046592	-0,370252	-3,029554	-10,607459	-3,696421	-15,355746	14,467589	0,062073	-0,319518	-9,546642	-23,664701	19,719190	2,046592	0,062073	-0,319518	-9,546642	-23,664701	19,719190	2,046592
09:39:59,64	0,612971	3,226933	0,239040	-1,013022	-0,164998	-0,509011	0,063425	-0,320307	-9,546264	1,438319	24,679034	2,021030	-0,370245	-3,031120	-10,607081	-3,691965	-15,381637	14,442027	0,063425	-0,320307	-9,546264	-23,705806	19,700152	2,021030	0,063425	-0,320307	-9,546264	-23,705806	19,700152	2,021030
09:39:59,69	0,612971	3,226933	0,239040	-1,013022	-0,164998	-0,509011	0,054720	-0,322827	-9,546252	1,625327	24,226395	2,043728	-0,363710	-3,024840	-10,607069	-3,663935	-15,333189	14,464726	0,054720	-0,322827	-9,546252	-23,716612	19,930901	2,043728	0,054720	-0,322827	-9,546252	-23,716612	19,930901	2,043728
09:39:59,74	0,612971	3,226933	0,239040	-1,013022	-0,164998	-0,509011	0,059526	-0,324275	-9,545082	1,688891	24,483814	2,022260	-0,364859	-3,029726	-10,605899	-3,663284	-15,347093	14,443258	0,059526	-0,324275	-9,545082	-23,766691	19,811061	2,022260	0,059526	-0,324275	-9,545082	-23,766691	19,811061	2,022260
09:39:59,79	0,612971	3,226933	0,239040	-1,013022	-0,164998	-0,509011	0,064821	-0,327915	-9,547001	1,833430	24,738167	2,041458	-0,364355	-3,036132	-10,607818	-3,703857	-15,375322	14,462455	0,064821	-0,327915	-9,547001	-23,907880	19,649704	2,041458	0,064821	-0,327915	-9,547001	-23,907880	19,649704	2,041458
09:39:59,84	0,612971	3,226933	0,239040	-1,013022	-0,164998	-0,509011	0,063716	-0,321742	-9,546629	1,517106	24,640355	2,071185	-0,362507	-3,028132	-10,608212	-3,656364	-15,338313	14,469744	0,063716	-0,321742	-9,546629	-23,739636	19,638615	2,071185	0,063716	-0,321742	-9,546629	-23,739636	19,638615	2,071185
09:39:59,89	0,612971	3,226933	0,239040	-1,013022	-0,164998	-0,509011	0,058764	-0,325204	-9,543906	1,755481	24,427957	2,037132	-0,363674	-3,029532	-10,604724	-3,668241	-15,323141	14,458129	0,058764	-0,325204	-9,543906	-23,773054	19,814968	2,037132	0,058764	-0,325204	-9,543906	-23,773054	19,814968	2,037132
09:39:59,94	0,612971	3,226933	0,239040	-1,013022	-0,164998	-0,509011	0,064542	-0,323734	-9,543528	1,624012	24,744898	2,014515	-0,367836	-3,033800	-10,604345	-3,681454	-15,379021	14,435512	0,064542	-0,323734	-9,543528	-23,789085	19,678354	2,014515	0,064542	-0,323734	-9,543528	-23,789085	19,678354	2,014515
09:39:59,99	0,612971	3,226933	0,239040	-1,013022	-0,164998	-0,509011	0,062677	-0,321319	-9,545849	1,520411	24,656352	2,035813	-0,368995	-3,030977	-10,606667	-3,663147	-15,364203	14,456810	0,062677	-0,321319	-9,545849	-23,703098	19,736228	2,035813	0,062677	-0,321319	-9,545849	-23,703098	19,736228	2,035813
09:40:00,04	0,612971	3,226933	0,239040	-1,013022	-0,164998	-0,509011	0,057681	-0,325764	-9,547776	1,730607	24,353690	2,087441	-0,362648	-3,028874	-10,608593	-3,710775	-15,360897	14,508438	0,057681	-0,325764	-9,547776	-23,841844	19,825706	2,087441	0,057681	-0,325764	-9,547776	-23,841844	19,825706	2,087441
09:40:00,09	0,612971	3,226933	0,239040	-1,013022	-0,164998	-0,509011	0,057679	-0,322455	-9,543512	1,601973	24,350458	2,075965	-0,365512	-3,027217	-10,604329	-3,691745	-15,321748	14,496962	0,057679	-0,322455	-9,543512	-23,710744	19,822683	2,075965	0,057679	-0,322455	-9,543512	-23,710744	19,822683	2,075965
09:40:00,14	0,612971	3,226933	0,239040	-1,013022	-0,164998	-0,509011	0,065800	-0,323044	-9,542341	1,574245	24,794791	2,052303	-0,369062	-3,034545	-10,603158	-3,701848	-15,383323	14,473300	0,065800	-0,323044	-9,542341	-23,784740	19,629513	2,052303	0,065800	-0,323044	-9,542341	-23,784740	19,629513	2,052303
09:40:00,19	0,612971	3,226933	0,239040	-1,013022	-0,164998	-0,509011	0,064632	-0,320371	-9,543513	1,452957	24,749288	2,048242	-0,370793	-3,032197	-10,604330	-3,679832	-15,375578	14,469239	0,064632	-0,320371	-9,543513	-23,696186	19,675638	2,048242	0,064632	-0,320371	-9,543513	-23,696186	19,675638	2,048242
09:40:00,24	0,612971	3,226933	0,239040	-1,013022	-0,164998	-0,509011	0,056574	-0,325234	-9,541944	1,734185	24,310987	2,079578	-0,362553	-3,027649	-10,602761	-3,682300	-15,341375	14,500575	0,056574	-0,325234	-9,541944	-23,796652	19,869960	2,079578	0,056574	-0,325234	-9,541944	-23,796652	19,869960	2,079578
09:40:00,29	0,612971	3,226933	0,239040	-1,013022	-0,164998	-0,509011	0,056574	-0,325234	-9,541944	1,734185	24,310987	2,079578	-0,363191	-3,028814	-10,600474	-3,715625	-15,348394	14,455412	0,056574	-0,325234	-9,541944	-23,796652	19,869960	2,079578	0,056574	-0,325234	-9,541944	-23,796652	19,869960	2,079578
09:40:00,34	0,612971	3,226933	0,239040	-1,013022	-0,164998	-0,509011	0,057901	-0,325264	-9,539657	1,713009	24,354686	2,034415	-0,363694	-3,036669	-10,603890	-3,672156	-15,384276	14,493403	0,057901	-0,325264	-9,539657	-23,820191	19,809421	2,034415	0,057901	-0,325264	-9,539657	-23,820191	19,809421	2,034415
09:40:00,39	0,612971	3,226933	0,239040	-1,013022	-0,164998	-0,509011	0,064956	-0,328756	-9,543073	1,885267	24,777085	2,072406	-0,369667	-3,031366	-10,602024	-3,715758	-15,351658	14,459599	0,064956	-0,328756	-9,543073	-23,922076	19,678075	2,072406	0,064956	-0,328756	-9,543073	-23,922076	19,678075	2,072406
09:40:00,44	0,612971	3,226933	0,239040	-1,013022	-0,164998	-0,509011	0,061878	-0,325608	-9,539615	1,757946	24,572502	2,058122	-0,369011	-3,035669	-10,605483	-3,684515	-15,363884	14,465311	0,061878	-0,325608	-9,539615	-23,802290	19,715079	2,058122	0,061878	-0,325608	-9,539615	-23,802290	19,715079	2,058122
09:40:00,49	0,612971	3,226933	0,239040	-1,013022	-0,164998	-0,509011	0,064363	-0,326367	-9,540412	1,777305	24,713383	2,018624	-0,365466	-3,034962	-10,601229	-3,692513	-15,353752	14,439621	0,064363	-0,326367	-9,540412	-23,842517	19,660884	2,018624	0,064363	-0,326367	-9,540412	-23,842517	19,660884	2,018624
09:40:00,54	0,612971	3,226933	0,239040	-1,013022	-0,164998	-0,509011	0,063573	-0,323745	-9,541962	1,646270	24,613831	2,069567	-0,366601	-3,026619	-10,604346	-3,654866	-15,316578	14,457899	0,063573	-0,323745	-9,541962	-23,767736	19,623371	2,069567	0,063573	-0,323745	-9,541962	-23,767736	19,623371	2,069567
09:40:00,59	0,612971	3,226933	0,239040	-1,013022	-0,164998	-0,509011	0,060033	-0,326551	-9,541174	1,802490	24,471838	2,059554	-0,363142	-3,031304	-10,601991	-3,698898	-15,332045	14,480552	0,060033	-0,326551	-9,541174	-23,831792	19,759246	2,059554	0,060033	-0,326551	-9,541174	-23,831792	19,759246	2,059554
09:40:00,64	0,612971	3,226933	0,239040	-1,013022	-0,164998	-0,509011	0,065075	-0,319801	-9,540048	1,419494	24,682290	2,052997	-0,371508	-3,032296	-10,600865	-3,759708	-15,333877	14,473995	0,065075	-0,319801	-9,540048	-23,684906	19,573879	2,052997	0,065075	-0,319801	-9,540048	-23,684906	19,573879	2,052997
09:40:00,69	0,612971	3,226933	0,239040	-1,013022	-0,164998	-0,509011	0,058928	-0,327337	-9,541168	1,845781	24,448772	2,049356	-0,361909	-3,030740	-10,601985	-3,667901	-15,347120	14,470353	0,058928	-0,327337	-9,541168	-23,850165	19,822903	2,049356	0,058928	-0,327337	-9,541168	-23,850165	19,822903	2,049356
09:40:00,74	0,612971	3,226933	0,239040	-1,013022	-0,164998	-0,509011	0,064647	-0,323091	-9,536929	1,593579	24,717379	2,021007	-0,368445	-3,033569	-10,597746	-3,708513	-15,359976	14,442004	0,064647	-0,323091	-9,536929	-23,769102	19,642627	2,021007	0,064647	-0,323091	-9,536929	-23,769102	19,642627	2,021007
09:40:00,79	0,612971	3,226933	0,239040	-1,013022	-0,164998	-0,509011	0,059834	-0,320240	-9,537696	1,457469	24,443305	2,076458	-0,368508	-3,027976	-10,598513	-3,723038	-15,337514	14,497455	0,059834	-0,320240	-9,537696	-23,681334	19,746355	2,076458	0,059834	-0,320240	-9,537696	-23,681334	19,746355	2,076458
09:40:00,84	0,612971	3,226933	0,239040	-1,013022	-0,164998	-0,509011	0,061390	-0,324674	-9,537672	1,713773	24,555980	2,056854	-0,365446	-3,031541	-10,598490	-3,682695	-15,331111	14,477851	0,061390	-0,324674	-9,537672	-23,773129	19,736844	2,056854	0,061390	-0,324674	-9,537672	-23,773129	19,736844	2,056854
09:40:00,89	0,612971	3,226933	0,239040	-1,013022	-0,164998	-0,509011	0,063909	-0,324834	-9,539627	1,710562	24,727845	2,012629	-0,366728	-3,030927	-10,598170	-3,736339	-15,332404	14,424739	0,063909	-0,324834	-9,539627	-23,788869	19,710953	2,012629	0,063909	-0,324834	-9,539627	-23,788869	19,710953	2,012629
09:40:00,94	0,612971	3,226933	0,239040	-1,013022	-0,164998	-0,509011	0,061591	-0,320606	-9,537349	1,480700	24,530119	2,013118	-0,369069	-3,029681	-10,598167	-3,724937	-15,331626	14,434115	0,061591	-0,320606	-9,537349	-23,686908	19,695187	2,013118	0,061591	-0,320606	-9,537349	-23,686908	19,695187	2,013118
09:40:00,99	0,612971	3,226933	0,239040	-1,013022	-0,164998	-0,509011	0,057481	-0,322420	-9,537679	1,589842	24,380484	2,061529	-0,365444	-3,027028	-10,598496	-3,662011	-15,350826	14,482526	0,057481	-0,322420	-9,537679	-23,720134	19,868202	2,061529	0,057481	-0,322420	-9,537679	-23,720134	19,868202	2,061529
09:40:01,04	0,612971	3,226933	0,239040	-1,013022	-0,164998	-0,509011	0,058096	-0,323463	-9,536896	1,639512	24,416136	2,060804	-0,364847	-3,028082	-10,597713	-3,661092	-15,356632	14,481801	0,058096	-0,323463	-9,536896	-23,752343	19,855618	2,060804	0,058096	-0,323463	-9,536896	-23,752343	19,855618	2,060804
09:40:01,09	0,612971	3,226933	0,239040	-1,013022	-0,164998	-0,509011	0,060081	-0,323300	-9,539595	1,671088	24,506764	2,077762	-0,365981	-3,029719	-10,600412	-3,651955	-15,315630	14,498759	0,060081	-0,323300	-9,539595	-23,707934	19,790430	2,077762	0,060081	-0,323300	-9,539595	-23,707934	19,790430	2,077762
09:40:01,14	0,612971	3,226933	0,239040	-1,013022	-0,164998	-0,509011	0,054466	-0,323416	-9,538479	1,648361	24,230868	2,033640	-0,365363	-3,031938	-10,600404	-3,621915	-15,386302	14,476578	0,054466	-0,323416	-9,538479	-23,739824	19,955310	2,033640	0,054466	-0,323416	-9,538479	-23,739824	19,955310	2,033640
09:40:01,19	0,612971	3,226933	0,239040	-1,013022	-0,164998	-0,509011	0,064006	-0,326861	-9,536891	1,789895	24,716076	2,039996	-0,364860	-3,034900	-10,597708	-3,680667	-15,375732	14,460993	0,064006	-0,326861	-9,536891	-23,868726	19,691589	2,039996	0,064006	-0,326861	-9,536891	-23,868726	19,691589	2,039996
09:40:01,24	0,612971	3,226933	0,239040	-1,013022	-0,164998	-0,509011	0,065746	-0,324475	-9,540782	1,670840	24,815000	2,032022	-0,367796	-3,035213	-10,601600	-3,670828	-15,375600	14,453019	0,065746	-0,324475	-9,540782	-23,800456	19,653939	2,032022	0,065746	-0,324475	-9,540782	-23,800456	19,653939	2,032022
09:40:01,29	0,612971	3,226933	0,239040	-1,013022	-0,164998	-0,509011	0,066197	-0,326867	-9,536884	1,824302	24,839487	2,025520	-0,365950	-3,036800	-10,597701	-3,655377	-15,350916	14,446517	0,066197	-0,326867	-9,536884	-23,834729	19,643029	2,025520	0,066197	-0,326867	-9,536884	-23,834729	19,643029	2,025520
09:40:01,34	0,612971	3,226933	0,239040	-1,013022	-0,164998	-0,509011	0,060350	-0,325288	-9,536928	1,702944	24,464391	2,046949	-0,364395	-3,030947	-10,597745	-3,736536	-15,349374	14,467946	0,060350	-0,325288	-9,536928	-23,832126	19,726915	2,046949	0,060350	-0,325288	-9,536928	-23,832126	19,726915	2,046949
09:40:01,39	0,612971	3,226933	0,239040	-1,013022	-0,164998	-0,509011	0,062732	-0,321309	-9,537321	1,525558	24,603652	2,032123	-0,361347	-3,035047	-10,598881	-3,704457	-15,333222	14,459053	0,062732	-0,321309	-9,537321	-23,697177	19,679220	2,032123	0,062732	-0,321309	-9,537321	-23,697177	19,679220	2,032123
09:40:01,44	0,612971	3,226933	0,239040	-1,013022	-0,164998	-0,509011	0,062313	-0,323819	-9,534957	1,639564	24,613045	2,054040	-0,369596	-3,029488	-10,600061	-3,678770	-15,354948	14,472745	0,062313	-0,323819	-9,534957	-23,780192	19,721505	2,054040	0,062313	-0,323819	-9,534957	-23,780192	19,721505	2,054040
09:40:01,49	0,612971	3,226933	0,239040	-1,013022	-0,164998	-0,509011	0,059528	-0,327684	-9,536486	1,812234	24,526471	2,058615	-0,369071	-3,031080	-10,598522	-3,720030	-15,344476	14,467577	0,059528	-0,327684	-9,536486	-23,910957	19,853502	2,058615	0,059528	-0,327684	-9,536486	-23,910957	19,853502	2,058615
09:40:01,54	0,612971	3,226933	0,239040	-1,013022	-0,164998	-0,509011	0,062320	-0,320405	-9,535768	1,471592	24,597324	2,030665	-0,369608	-3,030212	-10,596585	-3,698884	-15,345110	14,451662	0,062320	-0,320405	-9,535768	-23,680230	19,705177	2,030665	0,062320	-0,320405	-9,535768	-23,680230	19,705177	2,030665
09:40:01,59	0,612971	3,226933	0,239040	-1,013022	-0,164998	-0,509011	0,058818	-0,321069	-9,535386	1,497262	24,414837	2,035890	-0,367282	-3,027510	-10,596203	-3,703609	-15,352565	14,456887	0,058818	-0,321069	-9,535386	-23,706625	19,797625	2,035890	0,058818	-0,321069	-9,535386	-23,706625	19,797625	2,035890
09:40:01,64	0,612971	3,226933	0,239040	-1,013022	-0,164998	-0,509011	0,063609	-0,328682	-9,535704	1,921177	24,657734	2,070334	-0,363085	-3,035466	-10,596521	-3,694996	-15,325160	14,491331	0,063609	-0,328682	-9,535704	-23,880331	19,664415	2,070334	0,063609	-0,328682	-9,535704	-23,880331	19,664415	2,070334
09:40:01,69	0,612971	3,226933	0,239040	-1,013022	-0,164998	-0,509011	0,063609	-0,328682	-9,535704	1,921177	24,657734	2,070334	-0,370257	-3,036671	-10,596584	-3,739526	-15,361563	14,440792	0,063609	-0,328682	-9,535704	-23,880331	19,664415	2,070334	0,063609	-0,328682	-9,535704	-23,880331	19,664415	2,070334
09:40:01,74	0,612971	3,226933	0,239040	-1,013022	-0,164998	-0,509011	0,064985	-0,324693	-9,535360	1,647708	24,785717	2,013332	-0,367227	-3,034663	-10,596177	-3,679117	-15,410585	14,434329	0,064985	-0,324693	-9,535360	-23,840662	19,684432	2,013332	0,064985	-0,324693	-9,535360	-23,840662	19,684432	2,013332
09:40:01,79	0,612971	3,226933	0,239040	-1,013022	-0,164998	-0,509011	0,054625	-0,326167	-9,533406	1,762164	24,222081	2,064408	-0,360771	-3,026428	-10,594223	-3,681822	-15,365379	14,485405	0,054625	-0,326167	-9,533406	-23,841931	19,934011	2,064408	0,054625	-0,326167	-9,533406	-23,841931	19,934011	2,064408
09:40:01,84	0,612971	3,226933	0,239040	-1,013022	-0,164998	-0,509011	0,065338	-0,322860	-9,533798	1,588589	24,766491	2,038148	-0,368991	-3,034052	-10,594615	-3,693575	-15,360444	14,459145	0,065338	-0,322860	-9,533798	-23,755894	19,637482	2,038148	0,065338	-0,322860	-9,533798	-23,755894	19,637482	2,038148
09:40:01,89	0,612971	3,226933	0,239040	-1,013022	-0,164998	-0,509011	0,062557	-0,315812	-9,535377	1,236707	24,631667	2,039261	-0,373705	-3,028120	-10,596195	-3,677812	-15,352665	14,460259	0,062557	-0,315812	-9,535377	-23,554502	19,720926	2,039261	0,062557	-0,315812	-9,535377	-23,554502	19,720926	2,039261
09:40:01,94	0,612971	3,226933	0,239040	-1,013022	-0,164998	-0,509011	0,063691	-0,327430	-9,534587	1,867662	24,671672	2,001730	-0,364209	-3,034911	-10,595404	-3,680831	-15,319996	14,422727	0,063691	-0,327430	-9,534587	-23,835614	19,671934	2,001730	0,063691	-0,327430	-9,534587	-23,835614	19,671934	2,001730
09:40:01,99	0,612971	3,226933	0,239040	-1,013022	-0,164998	-0,509011	0,063690	-0,321911	-9,531862	1,537940	24,685193	2,037114	-0,368989	-3,032151	-10,592680	-3,690447	-15,363745	14,458111	0,063690	-0,321911	-9,531862	-23,732038	19,685494	2,037114	0,063690	-0,321911	-9,531862	-23,732038	19,685494	2,037114
09:40:02,04	0,612971	3,226933	0,239040	-1,013022	-0,164998	-0,509011	0,063690	-0,321911	-9,531862	1,537940	24,685193	2,037114	-0,370183	-3,029439	-10,593854	-3,689481	-15,358637	14,464021	0,063690	-0,321911	-9,531862	-23,732038	19,685494	2,037114	0,063690	-0,321911	-9,531862	-23,732038	19,685494	2,037114
09:40:02,09	0,612971	3,226933	0,239040	-1,013022	-0,164998	-0,509011	0,064929	-0,323959	-9,533772	1,618389	24,766661	2,066221	-0,367835	-3,034248	-10,594589	-3,688728	-15,394861	14,487218	0,064929	-0,323959	-9,533772	-23,812417	19,669710	2,066221	0,064929	-0,323959	-9,533772	-23,812417	19,669710	2,066221
09:40:02,14	0,612971	3,226933	0,239040	-1,013022	-0,164998	-0,509011	0,064929	-0,323959	-9,533772	1,618389	24,766661	2,066221	-0,364907	-3,030569	-10,596673	-3,709310	-15,330535	14,459106	0,064929	-0,323959	-9,533772	-23,812417	19,669710	2,066221	0,064929	-0,323959	-9,533772	-23,812417	19,669710	2,066221
09:40:02,19	0,612971	3,226933	0,239040	-1,013022	-0,164998	-0,509011	0,060279	-0,324655	-9,535856	1,699994	24,474858	2,038109	-0,425241	-3,113642	-10,036360	-9,114525	-11,818990	14,436661	0,060279	-0,324655	-9,535856	-23,785442	19,742955	2,038109	0,060279	-0,324655	-9,535856	-23,785442	19,742955	2,038109
09:40:02,24	0,612971	3,226933	0,239040	-1,013022	-0,164998	-0,509011	0,162389	-0,313941	-8,975543	1,481315	23,347757	2,015664	-0,419493	-3,089418	-9,040344	-10,045520	-10,373302	14,299263	0,162389	-0,313941	-8,975543	-23,163029	10,600215	2,015664	0,162389	-0,313941	-8,975543	-23,163029	10,600215	2,015664
09:40:02,29	0,612972	3,226953	0,189064	-1,013008	-0,165014	-0,509026	0,127176	-0,301320	-7,735435	1,742628	20,028450	1,863318	-0,418564	-3,076836	-8,796252	-9,944595	-10,280218	14,284316	0,127176	-0,301320	-7,735435	-21,911005	10,045104	1,863318	0,127176	-0,301320	-7,735435	-21,911005	10,045104	1,863318
09:40:02,34	0,612972	3,226953	0,189064	-1,013008	-0,165014	-0,509026	0,125098	-0,300929	-7,737355	1,719144	20,011434	1,857718	-0,417864	-3,074840	-8,798172	-9,867279	-10,328471	14,278715	0,125098	-0,300929	-7,737355	-21,903763	10,191278	1,857718	0,125098	-0,300929	-7,737355	-21,903763	10,191278	1,857718
09:40:02,39	0,612972	3,226953	0,189064	-1,013008	-0,165014	-0,509026	0,116401	-0,304128	-7,737334	1,877007	19,628035	1,872445	-0,410745	-3,068909	-8,798151	-9,811941	-10,370235	14,293442	0,116401	-0,304128	-7,737334	-21,997043	10,490534	1,872445	0,116401	-0,304128	-7,737334	-21,997043	10,490534	1,872445
09:40:02,44	0,612972	3,226953	0,189064	-1,013008	-0,165014	-0,509026	0,116401	-0,304128	-7,737334	1,877007	19,628035	1,872445	-0,415982	-3,071975	-8,800879	-9,791831	-10,359388	14,264811	0,116401	-0,304128	-7,737334	-21,997043	10,490534	1,872445	0,116401	-0,304128	-7,737334	-21,997043	10,490534	1,872445
09:40:02,49	0,612972	3,226953	0,189064	-1,013008	-0,165014	-0,509026	0,121412	-0,303186	-7,741580	1,895119	19,947103	1,844868	-0,417175	-3,071307	-8,801258	-9,794503	-10,357362	14,284408	0,121412	-0,303186	-7,741580	-21,904993	10,416265	1,844868	0,121412	-0,303186	-7,741580	-21,904993	10,416265	1,844868
09:40:02,54	0,612972	3,226953	0,189064	-1,013008	-0,165014	-0,509026	0,115953	-0,298712	-7,743134	1,649067	19,734106	1,854270	-0,415211	-3,065813	-8,803951	-9,673066	-10,388439	14,275267	0,115953	-0,298712	-7,743134	-21,799857	10,631780	1,854270	0,115953	-0,298712	-7,743134	-21,799857	10,631780	1,854270
09:40:02,59	0,612972	3,226953	0,189064	-1,013008	-0,165014	-0,509026	0,127645	-0,303290	-7,740391	1,843817	20,262587	1,870818	-0,417093	-3,078227	-8,801208	-9,763559	-10,386160	14,291815	0,127645	-0,303290	-7,740391	-21,964430	10,242430	1,870818	0,127645	-0,303290	-7,740391	-21,964430	10,242430	1,870818
09:40:02,64	0,612972	3,226953	0,189064	-1,013008	-0,165014	-0,509026	0,117273	-0,304050	-7,741600	1,912869	19,692026	1,860749	-0,411248	-3,069625	-8,802417	-9,775843	-10,345001	14,281746	0,117273	-0,304050	-7,741600	-21,955082	10,486069	1,860749	0,117273	-0,304050	-7,741600	-21,955082	10,486069	1,860749
09:40:02,69	0,612972	3,226953	0,189064	-1,013008	-0,165014	-0,509026	0,117273	-0,304050	-7,741600	1,912869	19,692026	1,860749	-0,414972	-3,074421	-8,311492	-10,570081	-9,518769	14,214948	0,117273	-0,304050	-7,741600	-21,955082	10,486069	1,860749	0,117273	-0,304050	-7,741600	-21,955082	10,486069	1,860749
09:40:02,74	0,612972	3,226953	0,189064	-1,013008	-0,165014	-0,509026	0,093760	-0,279108	-6,227091	1,670643	16,010739	1,637945	-0,421092	-3,036791	-7,287909	-11,377653	-8,202257	14,058942	0,093760	-0,279108	-6,227091	-20,239351	8,650600	1,637945	0,093760	-0,279108	-6,227091	-20,239351	8,650600	1,637945
09:40:02,79	0,613025	3,227011	0,139018	-1,013023	-0,165003	-0,508983	0,079627	-0,281332	-5,999400	1,884378	15,073985	1,640668	-0,412100	-3,025663	-7,060217	-11,503415	-8,016366	14,061665	0,079627	-0,281332	-5,999400	-20,200172	8,823256	1,640668	0,079627	-0,281332	-5,999400	-20,200172	8,823256	1,640668
09:40:02,84	0,613025	3,227011	0,139018	-1,013023	-0,165003	-0,508983	0,081265	-0,282389	-6,006370	1,951882	15,220006	1,628869	-0,412441	-3,029615	-7,067573	-11,373915	-8,065747	13,999596	0,081265	-0,282389	-6,006370	-20,215692	8,840667	1,628869	0,081265	-0,282389	-6,006370	-20,215692	8,840667	1,628869
09:40:02,89	0,613025	3,227011	0,139018	-1,013023	-0,165003	-0,508983	0,079476	-0,284223	-6,005572	2,073457	15,180603	1,618471	-0,409520	-3,026978	-7,066389	-11,384895	-8,040085	14,039468	0,079476	-0,284223	-6,005572	-20,238080	8,941774	1,618471	0,079476	-0,284223	-6,005572	-20,238080	8,941774	1,618471
09:40:02,94	0,613025	3,227011	0,139018	-1,013023	-0,165003	-0,508983	0,085895	-0,280450	-6,006738	1,832787	15,554128	1,600986	-0,415997	-3,030650	-7,067556	-11,372709	-8,098449	14,021983	0,085895	-0,280450	-6,006738	-20,182535	8,811406	1,600986	0,085895	-0,280450	-6,006738	-20,182535	8,811406	1,600986
09:40:02,99	0,613025	3,227011	0,139018	-1,013023	-0,165003	-0,508983	0,085690	-0,278256	-6,010637	1,733699	15,521536	1,604123	-0,417795	-3,029375	-7,071454	-11,384195	-8,074475	14,025120	0,085690	-0,278256	-6,010637	-20,109366	8,794902	1,604123	0,085690	-0,278256	-6,010637	-20,109366	8,794902	1,604123
09:40:03,04	0,613025	3,227011	0,139018	-1,013023	-0,165003	-0,508983	0,083868	-0,274480	-6,011411	1,559730	15,418831	1,629630	-0,420154	-3,025910	-7,072228	-11,379902	-8,051112	14,050628	0,083868	-0,274480	-6,011411	-19,986924	8,835221	1,629630	0,083868	-0,274480	-6,011411	-19,986924	8,835221	1,629630
09:40:03,09	0,613025	3,227011	0,139018	-1,013023	-0,165003	-0,508983	0,088249	-0,283231	-6,012179	2,020991	15,658899	1,576356	-0,415444	-3,028138	-7,071868	-11,378409	-8,098154	13,991227	0,088249	-0,283231	-6,012179	-20,212604	8,731330	1,576356	0,088249	-0,283231	-6,012179	-20,212604	8,731330	1,576356
09:40:03,14	0,613025	3,227011	0,139018	-1,013023	-0,165003	-0,508983	0,081601	-0,281425	-6,010651	1,901548	15,356868	1,560518	-0,413006	-3,027419	-7,071469	-11,341167	-8,095810	13,981515	0,081601	-0,281425	-6,010651	-20,190318	8,951177	1,560518	0,081601	-0,281425	-6,010651	-20,190318	8,951177	1,560518
09:40:03,19	0,613025	3,227011	0,139018	-1,013023	-0,165003	-0,508983	0,083390	-0,279747	-6,009844	1,821909	15,448253	1,598490	-0,415354	-3,028130	-7,070662	-11,338776	-8,088363	14,019488	0,083390	-0,279747	-6,009844	-20,138193	8,902110	1,598490	0,083390	-0,279747	-6,009844	-20,138193	8,902110	1,598490
09:40:03,24	0,613025	3,227011	0,139018	-1,013023	-0,165003	-0,508983	0,084666	-0,281787	-6,012559	1,890593	15,525034	1,598915	-0,414225	-3,030254	-7,073376	-11,348429	-8,126027	14,019912	0,084666	-0,281787	-6,012559	-20,229721	8,878791	1,598915	0,084666	-0,281787	-6,012559	-20,229721	8,878791	1,598915
09:40:03,29	0,613025	3,227011	0,139018	-1,013023	-0,165003	-0,508983	0,080587	-0,274738	-6,012570	1,628452	15,262901	1,627098	-0,418290	-3,023197	-7,073387	-11,339552	-8,010596	14,048095	0,080587	-0,274738	-6,012570	-19,938520	8,936855	1,627098	0,080587	-0,274738	-6,012570	-19,938520	8,936855	1,627098
09:40:03,34	0,613025	3,227011	0,139018	-1,013023	-0,165003	-0,508983	0,085049	-0,285529	-6,015630	2,163998	15,526226	1,617769	-0,411176	-3,032458	-7,076447	-11,325270	-8,048365	14,038766	0,085049	-0,285529	-6,015630	-20,250040	8,849842	1,617769	0,085049	-0,285529	-6,015630	-20,250040	8,849842	1,617769
09:40:03,39	0,613025	3,227011	0,139018	-1,013023	-0,165003	-0,508983	0,081331	-0,277206	-6,014889	1,723331	15,337320	1,622045	-0,416525	-3,025076	-7,075706	-11,325333	-8,057410	14,043042	0,081331	-0,277206	-6,014889	-20,037342	8,952855	1,622045	0,081331	-0,277206	-6,014889	-20,037342	8,952855	1,622045
09:40:03,44	0,613025	3,227011	0,139018	-1,013023	-0,165003	-0,508983	0,081331	-0,277206	-6,014889	1,723331	15,337320	1,622045	-0,410737	-3,024473	-7,078066	-11,379777	-8,025542	14,032612	0,081331	-0,277206	-6,014889	-20,037342	8,952855	1,622045	0,081331	-0,277206	-6,014889	-20,037342	8,952855	1,622045
09:40:03,49	0,613025	3,227011	0,139018	-1,013023	-0,165003	-0,508983	0,079517	-0,279468	-6,012214	1,824708	15,195895	1,587869	-0,412255	-3,025983	-7,075678	-11,261557	-8,056443	14,028468	0,079517	-0,279468	-6,012214	-20,113510	8,953785	1,587869	0,079517	-0,279468	-6,012214	-20,113510	8,953785	1,587869
09:40:03,54	0,613025	3,227011	0,139018	-1,013023	-0,165003	-0,508983	0,079517	-0,279468	-6,012214	1,824708	15,195895	1,587869	-0,411769	-3,020938	-7,075714	-11,295243	-8,059354	14,029575	0,079517	-0,279468	-6,012214	-20,113510	8,953785	1,587869	0,079517	-0,279468	-6,012214	-20,113510	8,953785	1,587869
09:40:03,59	0,613025	3,227011	0,139018	-1,013023	-0,165003	-0,508983	0,080501	-0,282372	-6,015627	2,031505	15,359487	1,607793	-0,411636	-3,026940	-7,076444	-11,248982	-8,055813	14,028790	0,080501	-0,282372	-6,015627	-20,134675	9,040171	1,607793	0,080501	-0,282372	-6,015627	-20,134675	9,040171	1,607793
09:40:03,64	0,613025	3,227011	0,139018	-1,013023	-0,165003	-0,508983	0,080501	-0,282372	-6,015627	2,031505	15,359487	1,607793	-0,415375	-3,028050	-7,078814	-11,321670	-8,117777	14,023338	0,080501	-0,282372	-6,015627	-20,134675	9,040171	1,607793	0,080501	-0,282372	-6,015627	-20,134675	9,040171	1,607793
09:40:03,69	0,613025	3,227011	0,139018	-1,013023	-0,165003	-0,508983	0,083331	-0,279689	-6,017997	1,801986	15,474714	1,602341	-0,412895	-3,029003	-7,077232	-11,286671	-8,066634	14,028786	0,083331	-0,279689	-6,017997	-20,153583	8,933192	1,602341	0,083331	-0,279689	-6,017997	-20,153583	8,933192	1,602341
09:40:03,74	0,613025	3,227011	0,139018	-1,013023	-0,165003	-0,508983	0,084527	-0,280496	-6,015642	1,924924	15,501662	1,617956	-0,418206	-3,030511	-7,075316	-11,292971	-8,094662	13,996575	0,084527	-0,280496	-6,015642	-20,094000	8,866294	1,617956	0,084527	-0,280496	-6,015642	-20,094000	8,866294	1,617956
09:40:03,79	0,613025	3,227011	0,139018	-1,013023	-0,165003	-0,508983	0,079902	-0,283289	-6,015619	2,057746	15,301627	1,637238	-0,415401	-3,028679	-7,077294	-11,347101	-8,104773	13,989078	0,079902	-0,283289	-6,015619	-20,180424	9,029352	1,637238	0,079902	-0,283289	-6,015619	-20,180424	9,029352	1,637238
09:40:03,85	0,613025	3,227011	0,139018	-1,013023	-0,165003	-0,508983	0,079902	-0,283289	-6,015619	2,057746	15,301627	1,637238	-0,414601	-3,027624	-7,078414	-11,303136	-8,052766	14,028414	0,079902	-0,283289	-6,015619	-20,180424	9,029352	1,637238	0,079902	-0,283289	-6,015619	-20,180424	9,029352	1,637238
09:40:03,90	0,613025	3,227011	0,139018	-1,013023	-0,165003	-0,508983	0,084607	-0,279230	-6,014488	1,809242	15,584250	1,580145	-0,416411	-3,028925	-7,075306	-11,268706	-8,112409	14,001142	0,084607	-0,279230	-6,014488	-20,110284	8,942562	1,580145	0,084607	-0,279230	-6,014488	-20,110284	8,942562	1,580145
09:40:03,95	0,613025	3,227011	0,139018	-1,013023	-0,165003	-0,508983	0,082403	-0,274996	-6,012589	1,612130	15,319816	1,622157	-0,418974	-3,024899	-7,073406	-11,386916	-8,017576	14,043154	0,082403	-0,274996	-6,012589	-19,975078	8,851197	1,622157	0,082403	-0,274996	-6,012589	-19,975078	8,851197	1,622157
09:40:04,00	0,613025	3,227011	0,139018	-1,013023	-0,165003	-0,508983	0,090006	-0,275773	-5,488056	1,854581	13,985337	1,546922	-0,422103	-3,031872	-6,548874	-12,783967	-6,977659	13,967919	0,090006	-0,275773	-5,488056	-19,793590	6,919876	1,546922	0,090006	-0,275773	-5,488056	-19,793590	6,919876	1,546922
09:40:04,05	0,613025	3,227011	0,139018	-1,013023	-0,165003	-0,508983	0,090006	-0,275773	-5,488056	1,854581	13,985337	1,546922	-0,428120	-2,990054	-5,656814	-12,844608	-5,598181	13,795673	0,090006	-0,275773	-5,488056	-19,793590	6,919876	1,546922	0,090006	-0,275773	-5,488056	-19,793590	6,919876	1,546922
09:40:04,10	0,612959	3,226986	0,089005	-1,013009	-0,164997	-0,509027	0,050576	-0,237184	-4,324540	1,571304	10,589541	1,276318	-0,435807	-2,978431	-5,385357	-13,087498	-4,812493	13,697315	0,050576	-0,237184	-4,324540	-17,047672	6,619316	1,276318	0,050576	-0,237184	-4,324540	-17,047672	6,619316	1,276318
09:40:04,15	0,612959	3,226986	0,089005	-1,013009	-0,164997	-0,509027	0,050576	-0,237184	-4,324540	1,571304	10,589541	1,276318	-0,433907	-2,980013	-5,393109	-13,009908	-4,836837	13,666633	0,050576	-0,237184	-4,324540	-17,047672	6,619316	1,276318	0,050576	-0,237184	-4,324540	-17,047672	6,619316	1,276318
09:40:04,20	0,612959	3,226986	0,089005	-1,013009	-0,164997	-0,509027	0,049882	-0,239804	-4,334969	1,742004	10,712758	1,260439	-0,433191	-2,979139	-5,395786	-12,932289	-4,862312	13,681436	0,049882	-0,239804	-4,334969	-17,082642	6,797041	1,260439	0,049882	-0,239804	-4,334969	-17,082642	6,797041	1,260439
09:40:04,25	0,612959	3,226986	0,089005	-1,013009	-0,164997	-0,509027	0,049882	-0,239804	-4,334969	1,742004	10,712758	1,260439	-0,434932	-2,978154	-5,395035	-12,927678	-4,847985	13,652166	0,049882	-0,239804	-4,334969	-17,082642	6,797041	1,260439	0,049882	-0,239804	-4,334969	-17,082642	6,797041	1,260439
09:40:04,30	0,612959	3,226986	0,089005	-1,013009	-0,164997	-0,509027	0,047005	-0,241701	-4,340392	1,905466	10,598648	1,250546	-0,430110	-2,977597	-5,401209	-12,869160	-4,823907	13,671543	0,047005	-0,241701	-4,340392	-17,068086	6,908737	1,250546	0,047005	-0,241701	-4,340392	-17,068086	6,908737	1,250546
09:40:04,35	0,612959	3,226986	0,089005	-1,013009	-0,164997	-0,509027	0,048317	-0,239604	-4,340019	1,765922	10,625226	1,264763	-0,432582	-2,977684	-5,400836	-12,920485	-4,829496	13,685760	0,048317	-0,239604	-4,340019	-17,043019	6,832311	1,264763	0,048317	-0,239604	-4,340019	-17,043019	6,832311	1,264763
09:40:04,40	0,612959	3,226986	0,089005	-1,013009	-0,164997	-0,509027	0,048317	-0,239604	-4,340019	1,765922	10,625226	1,264763	-0,425878	-2,969513	-5,401205	-12,810033	-4,784492	13,678972	0,048317	-0,239604	-4,340019	-17,043019	6,832311	1,264763	0,048317	-0,239604	-4,340019	-17,043019	6,832311	1,264763
09:40:04,45	0,612959	3,226986	0,089005	-1,013009	-0,164997	-0,509027	0,037889	-0,241325	-4,340388	1,949587	10,156088	1,257975	-0,429310	-2,971301	-5,399196	-12,726665	-4,898195	13,711153	0,041153	-0,239246	-4,338378	-16,996119	7,224381	1,290156	0,041153	-0,239246	-4,338378	-16,996119	7,224381	1,290156
09:40:04,50	0,612959	3,226986	0,089005	-1,013009	-0,164997	-0,509027	0,041153	-0,239246	-4,338378	1,784723	10,454858	1,290156	-0,439764	-2,972367	-4,910163	-14,125321	-3,445632	13,603340	0,041153	-0,239246	-4,338378	-16,996119	7,224381	1,290156	0,041153	-0,239246	-4,338378	-16,996119	7,224381	1,290156
09:40:04,55	0,612959	3,226986	0,089005	-1,013009	-0,164997	-0,509027	0,047304	-0,230726	-3,849346	1,900288	8,837172	1,182343	-0,458780	-2,937486	-4,055982	-14,432457	-1,062046	13,257035	0,047304	-0,230726	-3,849346	-16,211699	5,123819	1,182343	0,047304	-0,230726	-3,849346	-16,211699	5,123819	1,182343
09:40:04,60	0,613007	3,226999	0,038974	-1,013023	-0,164997	-0,509012	0,026604	-0,196817	-2,995165	2,047718	6,302992	0,836038	-0,475086	-2,941246	-3,830054	-14,856083	-0,132680	13,130928	0,038012	-0,184576	-2,769237	-12,485001	3,080712	0,709930	0,038012	-0,184576	-2,769237	-12,485001	3,080712	0,709930
09:40:04,65	0,613007	3,226999	0,038974	-1,013023	-0,164997	-0,509012	0,038012	-0,184576	-2,769237	2,004198	6,064678	0,709930	-0,470332	-2,940586	-3,836996	-14,825601	-0,105324	13,180240	0,038012	-0,184576	-2,769237	-12,485001	3,080712	0,709930	0,038012	-0,184576	-2,769237	-12,485001	3,080712	0,709930
09:40:04,70	0,613007	3,226999	0,038974	-1,013023	-0,164997	-0,509012	0,031240	-0,184834	-2,782024	2,100201	5,732795	0,754463	-0,471476	-2,935510	-3,842841	-14,797231	-0,071316	13,175460	0,031240	-0,184834	-2,782024	-12,409279	3,280466	0,754463	0,031240	-0,184834	-2,782024	-12,409279	3,280466	0,754463
09:40:04,75	0,613007	3,226999	0,038974	-1,013023	-0,164997	-0,509012	0,031240	-0,184834	-2,782024	2,100201	5,732795	0,754463	-0,473730	-2,930909	-3,842846	-14,742178	-0,061048	13,165829	0,031240	-0,184834	-2,782024	-12,409279	3,280466	0,754463	0,031240	-0,184834	-2,782024	-12,409279	3,280466	0,754463
09:40:04,80	0,613007	3,226999	0,038974	-1,013023	-0,164997	-0,509012	0,028383	-0,180582	-2,782029	1,915487	5,626784	0,744832	-0,472566	-2,934798	-3,844776	-14,754386	-0,062915	13,166693	0,028383	-0,180582	-2,782029	-12,260168	3,398716	0,744832	0,028383	-0,180582	-2,782029	-12,260168	3,398716	0,744832
09:40:04,85	0,613007	3,226999	0,038974	-1,013023	-0,164997	-0,509012	0,030577	-0,181937	-2,785878	2,002719	5,776272	0,755991	-0,473653	-2,933487	-3,846695	-14,703136	-0,064249	13,176988	0,030577	-0,181937	-2,785878	-12,279337	3,375993	0,755991	0,030577	-0,181937	-2,785878	-12,279337	3,375993	0,755991
09:40:04,90	0,613007	3,226999	0,038974	-1,013023	-0,164997	-0,509012	0,030577	-0,181937	-2,785878	2,002719	5,776272	0,755991	-0,474853	-2,940630	-3,847464	-14,712609	-0,123478	13,155008	0,030577	-0,181937	-2,785878	-12,279337	3,375993	0,755991	0,030577	-0,181937	-2,785878	-12,279337	3,375993	0,755991
09:40:04,95	0,613007	3,226999	0,038974	-1,013023	-0,164997	-0,509012	0,037363	-0,184470	-2,786647	2,078377	6,150581	0,734011	-0,473676	-2,933551	-3,851378	-14,697738	-0,093607	13,149757	0,037363	-0,184470	-2,786647	-12,402479	3,217561	0,734011	0,037363	-0,184470	-2,786647	-12,402479	3,217561	0,734011
09:40:05,00	0,613007	3,226999	0,038974	-1,013023	-0,164997	-0,509012	0,036788	-0,182267	-2,788208	2,002564	6,178851	0,695583	-0,476473	-2,939031	-3,849025	-14,642875	-0,119021	13,116580	0,036788	-0,182267	-2,788208	-12,305380	3,290958	0,695583	0,036788	-0,182267	-2,788208	-12,305380	3,290958	0,695583
09:40:05,05	0,613007	3,226999	0,038974	-1,013023	-0,164997	-0,509012	0,033336	-0,181432	-2,789009	1,916865	5,949915	0,721251	-0,474907	-2,928468	-3,847891	-14,708324	-0,107933	13,172053	0,033336	-0,181432	-2,789009	-12,325529	3,333054	0,721251	0,033336	-0,181432	-2,789009	-12,325529	3,333054	0,721251
09:40:05,10	0,613007	3,226999	0,038974	-1,013023	-0,164997	-0,509012	0,036078	-0,179496	-2,789417	1,818551	6,018083	0,732362	-0,478518	-2,937031	-3,850234	-14,770085	-0,091668	13,153359	0,036078	-0,179496	-2,789417	-12,271863	3,185932	0,732362	0,036078	-0,179496	-2,789417	-12,271863	3,185932	0,732362
09:40:05,15	0,613007	3,226999	0,038974	-1,013023	-0,164997	-0,509012	0,030619	-0,179831	-2,791344	1,868368	5,771918	0,744216	-0,475498	-2,932471	-3,852162	-14,721249	-0,082485	13,165213	0,030619	-0,179831	-2,791344	-12,248384	3,368295	0,744216	0,030619	-0,179831	-2,791344	-12,248384	3,368295	0,744216
09:40:05,20	0,613007	3,226999	0,038974	-1,013023	-0,164997	-0,509012	0,031318	-0,178867	-2,790558	1,811362	5,811655	0,757810	-0,476683	-2,932594	-3,851375	-14,721722	-0,090124	13,178807	0,031318	-0,178867	-2,790558	-12,229676	3,353192	0,757810	0,031318	-0,178867	-2,790558	-12,229676	3,353192	0,757810
09:40:05,25	0,613007	3,226999	0,038974	-1,013023	-0,164997	-0,509012	0,032733	-0,180456	-2,790959	1,937735	5,875331	0,720343	-0,476013	-2,934614	-3,851777	-14,708440	-0,047325	13,141340	0,032733	-0,180456	-2,790959	-12,228099	3,305802	0,720343	0,032733	-0,180456	-2,790959	-12,228099	3,305802	0,720343
09:40:05,30	0,613007	3,226999	0,038974	-1,013023	-0,164997	-0,509012	0,032733	-0,180456	-2,790959	1,937735	5,875331	0,720343	-0,471886	-2,931573	-3,856044	-14,677739	-0,082329	13,143665	0,032733	-0,180456	-2,790959	-12,228099	3,305802	0,720343	0,032733	-0,180456	-2,790959	-12,228099	3,305802	0,720343
09:40:05,35	0,613007	3,226999	0,038974	-1,013023	-0,164997	-0,509012	0,028035	-0,182511	-2,795227	2,029584	5,675154	0,722668	-0,473680	-2,928466	-3,855653	-14,686382	-0,061544	13,173403	0,028035	-0,182511	-2,795227	-12,297496	3,474374	0,722668	0,028035	-0,182511	-2,795227	-12,297496	3,474374	0,722668
09:40:05,40	0,613007	3,226999	0,038974	-1,013023	-0,164997	-0,509012	0,031415	-0,180376	-2,792893	1,944967	5,806136	0,736607	-0,475424	-2,933432	-3,853710	-14,703288	-0,037089	13,157604	0,031415	-0,180376	-2,792893	-12,214513	3,340074	0,736607	0,031415	-0,180376	-2,792893	-12,214513	3,340074	0,736607
09:40:05,45	0,613007	3,226999	0,038974	-1,013023	-0,164997	-0,509012	0,031415	-0,180376	-2,792893	1,944967	5,806136	0,736607	-0,476517	-2,937328	-3,855257	-14,652537	-0,103066	13,116382	0,031415	-0,180376	-2,792893	-12,214513	3,340074	0,736607	0,031415	-0,180376	-2,792893	-12,214513	3,340074	0,736607
09:40:05,50	0,613007	3,226999	0,038974	-1,013023	-0,164997	-0,509012	0,035336	-0,181377	-2,794439	1,965294	6,086954	0,695385	-0,478364	-2,933731	-3,853719	-14,681404	-0,101745	13,135381	0,035336	-0,181377	-2,794439	-12,272821	3,313115	0,695385	0,035336	-0,181377	-2,794439	-12,272821	3,313115	0,695385
09:40:05,55	0,613007	3,226999	0,038974	-1,013023	-0,164997	-0,509012	0,028719	-0,181491	-2,793673	1,964100	5,691367	0,736234	-0,473111	-2,931655	-3,854491	-14,700699	-0,083453	13,157231	0,028719	-0,181491	-2,793673	-12,282925	3,436942	0,736234	0,028719	-0,181491	-2,793673	-12,282925	3,436942	0,736234
09:40:05,60	0,613007	3,226999	0,038974	-1,013023	-0,164997	-0,509012	0,028719	-0,181491	-2,793673	1,964100	5,691367	0,736234	-0,472472	-2,929124	-3,857586	-14,666768	-0,073344	13,169266	0,028719	-0,181491	-2,793673	-12,282925	3,436942	0,736234	0,028719	-0,181491	-2,793673	-12,282925	3,436942	0,736234
09:40:05,65	0,613007	3,226999	0,038974	-1,013023	-0,164997	-0,509012	0,026208	-0,180779	-2,796769	1,952807	5,585121	0,748269	-0,471378	-2,932664	-3,855654	-14,710995	-0,101077	13,157630	0,026208	-0,180779	-2,796769	-12,238341	3,527817	0,748269	0,026208	-0,180779	-2,796769	-12,238341	3,527817	0,748269
09:40:05,70	0,613007	3,226999	0,038974	-1,013023	-0,164997	-0,509012	0,031408	-0,181798	-2,798698	2,012776	5,864380	0,733805	-0,474190	-2,934137	-3,859516	-14,655618	-0,071703	13,154802	0,031408	-0,181798	-2,798698	-12,258341	3,398841	0,733805	0,031408	-0,181798	-2,798698	-12,258341	3,398841	0,733805
09:40:05,76	0,613007	3,226999	0,038974	-1,013023	-0,164997	-0,509012	0,031476	-0,183189	-2,797498	2,073346	5,877251	0,771427	-0,479498	-2,939210	-3,857592	-14,660960	-0,128736	13,111429	0,031476	-0,183189	-2,797498	-12,306988	3,406406	0,771427	0,031476	-0,183189	-2,797498	-12,306988	3,406406	0,771427
09:40:05,81	0,613007	3,226999	0,038974	-1,013023	-0,164997	-0,509012	0,036316	-0,183192	-2,798335	2,039592	6,100694	0,698156	-0,475435	-2,939085	-3,859152	-14,694828	-0,101847	13,119153	0,036316	-0,183192	-2,798335	-12,341012	3,249903	0,698156	0,036316	-0,183192	-2,798335	-12,341012	3,249903	0,698156
09:40:05,86	0,613007	3,226999	0,038974	-1,013023	-0,164997	-0,509012	0,036316	-0,183192	-2,798335	2,039592	6,100694	0,698156	-0,473020	-2,937648	-3,857957	-14,665757	-0,092976	13,143268	0,036316	-0,183192	-2,798335	-12,341012	3,249903	0,698156	0,036316	-0,183192	-2,798335	-12,341012	3,249903	0,698156
09:40:05,91	0,613007	3,226999	0,038974	-1,013023	-0,164997	-0,509012	0,033863	-0,184566	-2,797140	2,133237	5,993913	0,722270	-0,491636	-2,945211	-3,382253	-15,937722	1,532452	13,045426	0,033863	-0,184566	-2,797140	-12,355195	3,335631	0,722270	0,033863	-0,184566	-2,797140	-12,355195	3,335631	0,722270
09:40:05,96	0,613007	3,226999	0,038974	-1,013023	-0,164997	-0,509012	0,021630	-0,133046	-1,452898	2,872928	2,307780	0,162914	-0,511521	-2,901294	-2,513716	-15,597783	4,392730	12,583911	0,021630	-0,133046	-1,452898	-7,571200	0,609797	0,162914	0,021630	-0,133046	-1,452898	-7,571200	0,609797	0,162914
09:40:06,01	0,613013	3,226939	-0,010998	-1,013028	-0,165002	-0,509042	0,021630	-0,133046	-1,452898	2,872928	2,307780	0,162914	-0,525789	-2,891951	-2,332394	-15,707849	5,133728	12,463450	0,021630	-0,133046	-1,452898	-7,571200	0,609797	0,162914	0,021630	-0,133046	-1,452898	-7,571200	0,609797	0,162914
09:40:06,06	0,613013	3,226939	-0,010998	-1,013028	-0,165002	-0,509042	0,020673	-0,116018	-1,271577	2,574132	1,792202	0,042453	-0,524405	-2,890925	-2,342437	-15,561531	5,053456	12,461032	0,020673	-0,116018	-1,271577	-6,533253	0,169337	0,042453	0,020673	-0,116018	-1,271577	-6,533253	0,169337	0,042453
09:40:06,11	0,613013	3,226939	-0,010998	-1,013028	-0,165002	-0,509042	0,019093	-0,116704	-1,281620	2,613442	1,876867	0,040035	-0,525535	-2,895882	-2,347448	-15,550613	5,084860	12,483425	0,019093	-0,116704	-1,281620	-6,547788	0,378071	0,040035	0,019093	-0,116704	-1,281620	-6,547788	0,378071	0,040035
09:40:06,16	0,613013	3,226939	-0,010998	-1,013028	-0,165002	-0,509042	0,023951	-0,118204	-1,286631	2,724122	2,123241	0,062428	-0,521911	-2,891694	-2,349790	-15,497682	5,088103	12,456586	0,023951	-0,118204	-1,286631	-6,554895	0,243085	0,062428	0,023951	-0,118204	-1,286631	-6,554895	0,243085	0,062428
09:40:06,21	0,613013	3,226939	-0,010998	-1,013028	-0,165002	-0,509042	0,016695	-0,118122	-1,290547	2,742443	1,765836	0,037306	-0,521977	-2,889557	-2,351364	-15,522079	5,094439	12,458303	0,016695	-0,118122	-1,290547	-6,530170	0,455298	0,037306	0,016695	-0,118122	-1,290547	-6,530170	0,455298	0,037306
09:40:06,26	0,613013	3,226939	-0,010998	-1,013028	-0,165002	-0,509042	0,016695	-0,118122	-1,290547	2,742443	1,765836	0,037306	-0,518998	-2,887842	-2,354844	-15,486086	5,071306	12,464925	0,016695	-0,118122	-1,290547	-6,530170	0,455298	0,037306	0,016695	-0,118122	-1,290547	-6,530170	0,455298	0,037306
09:40:06,31	0,613013	3,226939	-0,010998	-1,013028	-0,165002	-0,509042	0,013719	-0,119845	-1,294027	2,829968	1,653854	0,043927	-0,517823	-2,887931	-2,356356	-15,469584	5,043349	12,508576	0,013719	-0,119845	-1,294027	-6,577850	0,576883	0,043927	0,013719	-0,119845	-1,294027	-6,577850	0,576883	0,043927
09:40:06,36	0,613013	3,226939	-0,010998	-1,013028	-0,165002	-0,509042	0,013209	-0,120907	-1,295539	2,869253	1,655579	0,087579	-0,521143	-2,885869	-2,356735	-15,351943	4,997334	12,467094	0,013209	-0,120907	-1,295539	-6,621965	0,618680	0,087579	0,013209	-0,120907	-1,295539	-6,621965	0,618680	0,087579
09:40:06,41	0,613013	3,226939	-0,010998	-1,013028	-0,165002	-0,509042	0,013083	-0,117001	-1,295918	2,685094	1,773907	0,046097	-0,545139	-2,894330	-1,899483	-16,392124	7,085965	12,251363	0,013083	-0,117001	-1,295918	-6,499476	0,746910	0,046097	0,013083	-0,117001	-1,295918	-6,499476	0,746910	0,046097
09:40:06,46	0,613013	3,226939	-0,010998	-1,013028	-0,165002	-0,509042	0,032409	-0,100450	-0,838666	3,113162	0,833735	-0,169634	-0,534688	-2,859701	-1,138520	-16,205974	7,442844	11,974367	0,032409	-0,100450	-0,838666	-4,772161	-1,710373	-0,169634	0,032409	-0,100450	-0,838666	-4,772161	-1,710373	-0,169634
09:40:06,51	0,612976	3,226986	-0,061013	-1,013024	-0,165013	-0,508999	-0,002807	-0,092186	-0,077702	3,085584	-1,014710	-0,446630	-0,517029	-2,850519	-0,936072	-16,138798	6,605080	12,026718	-0,002807	-0,092186	-0,077702	-4,151029	-0,794387	-0,446630	-0,002807	-0,092186	-0,077702	-4,151029	-0,794387	-0,446630
09:40:06,56	0,612976	3,226986	-0,061013	-1,013024	-0,165013	-0,508999	-0,016150	-0,107633	0,116244	3,170159	-1,172535	-0,386715	-0,514638	-2,855868	-0,944573	-16,101082	6,552420	12,034282	-0,016150	-0,107633	0,116244	-5,279065	0,095275	-0,386715	-0,016150	-0,107633	0,116244	-5,279065	0,095275	-0,386715
09:40:06,61	0,612976	3,226986	-0,061013	-1,013024	-0,165013	-0,508999	-0,016150	-0,107633	0,116244	3,170159	-1,172535	-0,386715	-0,515204	-2,850027	-0,948062	-16,040165	6,476792	12,043815	-0,016150	-0,107633	0,116244	-5,279065	0,095275	-0,386715	-0,016150	-0,107633	0,116244	-5,279065	0,095275	-0,386715
09:40:06,66	0,612976	3,226986	-0,061013	-1,013024	-0,165013	-0,508999	-0,019597	-0,103019	0,109269	2,889714	-1,208428	-0,386565	-0,516912	-2,850576	-0,951548	-15,997217	6,445702	12,034432	-0,019597	-0,103019	0,109269	-5,197266	0,329907	-0,386565	-0,019597	-0,103019	0,109269	-5,197266	0,329907	-0,386565
09:40:06,71	0,612976	3,226986	-0,061013	-1,013024	-0,165013	-0,508999	-0,019597	-0,103019	0,109269	2,889714	-1,208428	-0,386565	-0,515697	-2,845816	-0,953102	-15,964319	6,446591	12,040829	-0,019597	-0,103019	0,109269	-5,197266	0,329907	-0,386565	-0,019597	-0,103019	0,109269	-5,197266	0,329907	-0,386565
09:40:06,76	0,612976	3,226986	-0,061013	-1,013024	-0,165013	-0,508999	-0,021463	-0,104766	0,102687	2,989913	-1,235242	-0,393256	-0,514465	-2,849834	-0,958130	-15,931723	6,418660	12,027741	-0,021463	-0,104766	0,102687	-5,234247	0,449607	-0,393256	-0,021463	-0,104766	0,102687	-5,234247	0,449607	-0,393256
09:40:06,81	0,612976	3,226986	-0,061013	-1,013024	-0,165013	-0,508999	-0,018877	-0,105662	0,104658	3,027572	-1,057043	-0,391390	-0,514982	-2,852521	-0,956159	-15,898333	6,389064	12,029607	-0,018877	-0,105662	0,104658	-5,266929	0,424787	-0,391390	-0,018877	-0,105662	0,104658	-5,266929	0,424787	-0,391390
09:40:06,86	0,612976	3,226986	-0,061013	-1,013024	-0,165013	-0,508999	-0,023980	-0,105387	0,103071	2,986091	-1,302241	-0,414691	-0,512669	-2,847964	-0,957746	-15,894446	6,355456	12,006306	-0,023980	-0,105387	0,103071	-5,286794	0,580193	-0,414691	-0,023980	-0,105387	0,103071	-5,286794	0,580193	-0,414691
09:40:06,91	0,612976	3,226986	-0,061013	-1,013024	-0,165013	-0,508999	-0,023980	-0,105387	0,103071	2,986091	-1,302241	-0,414691	-0,517988	-2,848637	-0,956562	-15,897263	6,340436	12,038031	-0,023980	-0,105387	0,103071	-5,286794	0,580193	-0,414691	-0,023980	-0,105387	0,103071	-5,286794	0,580193	-0,414691
09:40:06,96	0,612976	3,226986	-0,061013	-1,013024	-0,165013	-0,508999	-0,018825	-0,097422	0,099946	2,540101	-1,024467	-0,415459	-0,522145	-2,848446	-0,960871	-15,901923	6,323076	12,005538	-0,018825	-0,097422	0,099946	-5,107487	0,453300	-0,415459	-0,018825	-0,097422	0,099946	-5,107487	0,453300	-0,415459
09:40:07,01	0,612976	3,226986	-0,061013	-1,013024	-0,165013	-0,508999	-0,018825	-0,097422	0,099946	2,540101	-1,024467	-0,415459	-0,516102	-2,853009	-0,961195	-15,837913	6,313110	12,014816	-0,018825	-0,097422	0,099946	-5,107487	0,453300	-0,415459	-0,018825	-0,097422	0,099946	-5,107487	0,453300	-0,415459
09:40:07,06	0,612976	3,226986	-0,061013	-1,013024	-0,165013	-0,508999	-0,018163	-0,106104	0,099638	2,970431	-0,898949	-0,393280	-0,514957	-2,853360	-0,961179	-15,833606	6,259219	12,027717	-0,018163	-0,106104	0,099638	-5,358708	0,526849	-0,393280	-0,018163	-0,106104	0,099638	-5,358708	0,526849	-0,393280
09:40:07,11	0,612976	3,226986	-0,061013	-1,013024	-0,165013	-0,508999	-0,018163	-0,106104	0,099638	2,970431	-0,898949	-0,393280	-0,517247	-2,845230	-0,963502	-15,779772	6,279022	12,059093	-0,018163	-0,106104	0,099638	-5,358708	0,526849	-0,393280	-0,018163	-0,106104	0,099638	-5,358708	0,526849	-0,393280
09:40:07,16	0,612976	3,226986	-0,061013	-1,013024	-0,165013	-0,508999	-0,022746	-0,100245	0,099633	2,720945	-1,067222	-0,407768	-0,517739	-2,846462	-0,961184	-15,745374	6,271977	12,013229	-0,022746	-0,100245	0,099633	-5,148289	0,718325	-0,407768	-0,022746	-0,100245	0,099633	-5,148289	0,718325	-0,407768
09:40:07,21	0,612976	3,226986	-0,061013	-1,013024	-0,165013	-0,508999	-0,022746	-0,100245	0,099633	2,720945	-1,067222	-0,407768	-0,510728	-2,850592	-0,963485	-15,781795	6,289154	12,040378	-0,022746	-0,100245	0,099633	-5,148289	0,718325	-0,407768	-0,022746	-0,100245	0,099633	-5,148289	0,718325	-0,407768
09:40:07,26	0,612976	3,226986	-0,061013	-1,013024	-0,165013	-0,508999	-0,022675	-0,108381	0,097333	3,140703	-1,103676	-0,380619	-0,514287	-2,846724	-0,965810	-15,769828	6,275579	12,070265	-0,022675	-0,108381	0,097333	-5,367238	0,676322	-0,380619	-0,022675	-0,108381	0,097333	-5,367238	0,676322	-0,380619
09:40:07,31	0,612976	3,226986	-0,061013	-1,013024	-0,165013	-0,508999	-0,029028	-0,106229	0,096936	3,061542	-1,359304	-0,404522	-0,509416	-2,844014	-0,963881	-15,700706	6,280172	12,016475	-0,029028	-0,106229	0,096936	-5,277432	0,919387	-0,404522	-0,029028	-0,106229	0,096936	-5,277432	0,919387	-0,404522
09:40:07,36	0,612976	3,226986	-0,061013	-1,013024	-0,165013	-0,508999	-0,029028	-0,106229	0,096936	3,061542	-1,359304	-0,404522	-0,515387	-2,851376	-0,965783	-15,722479	6,203239	12,052029	-0,029028	-0,106229	0,096936	-5,277432	0,919387	-0,404522	-0,029028	-0,106229	0,096936	-5,277432	0,919387	-0,404522
09:40:07,41	0,612976	3,226986	-0,061013	-1,013024	-0,165013	-0,508999	-0,020350	-0,102335	0,097735	2,814894	-0,911325	-0,379013	-0,517127	-2,849582	-0,963082	-15,725638	6,243553	12,041984	-0,020350	-0,102335	0,097735	-5,218429	0,686135	-0,379013	-0,020350	-0,102335	0,097735	-5,218429	0,686135	-0,379013
09:40:07,46	0,612976	3,226986	-0,061013	-1,013024	-0,165013	-0,508999	-0,026614	-0,100025	0,096550	2,676665	-1,218127	-0,373156	-0,509943	-2,843050	-0,966963	-15,656737	6,266467	12,032047	-0,026614	-0,100025	0,096550	-5,175293	0,871089	-0,373156	-0,026614	-0,100025	0,096550	-5,175293	0,871089	-0,373156
09:40:07,51	0,612976	3,226986	-0,061013	-1,013024	-0,165013	-0,508999	-0,026470	-0,104847	0,093815	2,939107	-1,244283	-0,399127	-0,511892	-2,845538	-0,967002	-15,741552	6,245363	12,021870	-0,026470	-0,104847	0,093815	-5,291377	0,833643	-0,399127	-0,026470	-0,104847	0,093815	-5,291377	0,833643	-0,399127
09:40:07,56	0,612976	3,226986	-0,061013	-1,013024	-0,165013	-0,508999	-0,025939	-0,106682	0,092281	3,060832	-1,154007	-0,423362	-0,510568	-2,846915	-0,968536	-15,674134	6,236804	11,997636	-0,025939	-0,106682	0,092281	-5,313712	0,882238	-0,423362	-0,025939	-0,106682	0,092281	-5,313712	0,882238	-0,423362
09:40:07,61	0,612976	3,226986	-0,061013	-1,013024	-0,165013	-0,508999	-0,024136	-0,102329	0,091922	2,798435	-0,983235	-0,402366	-0,515239	-2,846300	-0,968895	-15,625469	6,167098	12,018631	-0,024136	-0,102329	0,091922	-5,234388	0,911447	-0,402366	-0,024136	-0,102329	0,091922	-5,234388	0,911447	-0,402366
09:40:07,66	0,612976	3,226986	-0,061013	-1,013024	-0,165013	-0,508999	-0,028291	-0,106760	0,092327	3,081756	-1,236418	-0,379885	-0,509324	-2,844917	-0,968490	-15,631162	6,231461	12,041113	-0,028291	-0,106760	0,092327	-5,298924	0,984448	-0,379885	-0,028291	-0,106760	0,092327	-5,298924	0,984448	-0,379885
09:40:07,71	0,612976	3,226986	-0,061013	-1,013024	-0,165013	-0,508999	-0,022046	-0,107049	0,090724	3,073992	-0,917818	-0,374939	-0,512196	-2,850470	-0,970094	-15,647879	6,214786	12,046058	-0,022046	-0,107049	0,090724	-5,329386	0,812816	-0,374939	-0,022046	-0,107049	0,090724	-5,329386	0,812816	-0,374939
09:40:07,76	0,612976	3,226986	-0,061013	-1,013024	-0,165013	-0,508999	-0,027378	-0,106597	0,095792	3,046139	-1,182983	-0,421725	-0,509922	-2,845626	-0,965025	-15,639563	6,204984	11,999272	-0,027378	-0,106597	0,095792	-5,321730	0,966220	-0,421725	-0,027378	-0,106597	0,095792	-5,321730	0,966220	-0,421725
09:40:07,81	0,612976	3,226986	-0,061013	-1,013024	-0,165013	-0,508999	-0,026893	-0,101995	0,093828	2,809852	-1,215273	-0,400100	-0,514150	-2,843746	-0,966989	-15,687882	6,236345	12,020897	-0,026893	-0,101995	0,093828	-5,196785	0,895832	-0,400100	-0,026893	-0,101995	0,093828	-5,196785	0,895832	-0,400100
09:40:07,86	0,612976	3,226986	-0,061013	-1,013024	-0,165013	-0,508999	-0,029783	-0,107154	0,093084	3,055139	-1,320024	-0,385753	-0,508237	-2,843822	-0,967734	-15,659938	6,193708	12,035244	-0,029783	-0,107154	0,093084	-5,356437	1,017932	-0,385753	-0,029783	-0,107154	0,093084	-5,356437	1,017932	-0,385753
09:40:07,91	0,612976	3,226986	-0,061013	-1,013024	-0,165013	-0,508999	-0,032776	-0,104859	0,092306	2,974611	-1,439181	-0,394533	-0,513565	-2,849034	-0,969671	-15,677869	6,182057	12,034539	-0,032776	-0,104859	0,092306	-5,256851	1,133729	-0,394533	-0,032776	-0,104859	0,092306	-5,256851	1,133729	-0,394533
09:40:07,96	0,612976	3,226986	-0,061013	-1,013024	-0,165013	-0,508999	-0,025501	-0,101494	0,089220	2,763962	-1,070990	-0,361111	-0,515280	-2,844701	-0,971597	-15,635558	6,183223	12,059886	-0,025501	-0,101494	0,089220	-5,203355	0,930808	-0,361111	-0,025501	-0,101494	0,089220	-5,203355	0,930808	-0,361111
09:40:08,01	0,612976	3,226986	-0,061013	-1,013024	-0,165013	-0,508999	-0,026297	-0,107209	0,088038	3,063739	-1,099205	-0,413354	-0,509933	-2,846869	-0,972780	-15,622834	6,178905	12,007643	-0,026297	-0,107209	0,088038	-5,352166	0,965080	-0,413354	-0,026297	-0,107209	0,088038	-5,352166	0,965080	-0,413354
09:40:08,06	0,612976	3,226986	-0,061013	-1,013024	-0,165013	-0,508999	-0,028045	-0,105516	0,088072	2,983256	-1,182256	-0,359857	-0,510525	-2,844508	-0,972745	-15,612234	6,181498	12,061141	-0,028045	-0,105516	0,088072	-5,299760	1,019306	-0,359857	-0,028045	-0,105516	0,088072	-5,299760	1,019306	-0,359857
09:40:08,11	0,612976	3,226986	-0,061013	-1,013024	-0,165013	-0,508999	-0,032547	-0,105762	0,090019	3,006866	-1,350081	-0,375997	-0,508061	-2,840733	-0,970798	-15,549453	6,157745	12,045000	-0,032547	-0,105762	0,090019	-5,295459	1,204838	-0,375997	-0,032547	-0,105762	0,090019	-5,295459	1,204838	-0,375997
09:40:08,16	0,612976	3,226986	-0,061013	-1,013024	-0,165013	-0,508999	-0,030723	-0,101211	0,089581	2,750441	-1,325171	-0,384861	-0,511032	-2,844684	-0,973892	-15,579215	6,203573	12,066937	-0,030723	-0,101211	0,089581	-5,194609	1,086570	-0,384861	-0,030723	-0,101211	0,089581	-5,194609	1,086570	-0,384861
09:40:08,21	0,612976	3,226986	-0,061013	-1,013024	-0,165013	-0,508999	-0,028515	-0,103293	0,090753	2,889375	-1,191185	-0,414747	-0,512215	-2,842990	-0,970064	-15,587983	6,192553	12,006250	-0,028515	-0,103293	0,090753	-5,219159	1,047215	-0,414747	-0,028515	-0,103293	0,090753	-5,219159	1,047215	-0,414747
09:40:08,26	0,612976	3,226986	-0,061013	-1,013024	-0,165013	-0,508999	-0,028515	-0,103293	0,090753	2,889375	-1,191185	-0,414747	-0,512925	-2,841465	-0,971640	-15,626274	6,162660	12,011594	-0,028515	-0,103293	0,090753	-5,219159	1,047215	-0,414747	-0,028515	-0,103293	0,090753	-5,219159	1,047215	-0,414747
09:40:08,31	0,612976	3,226986	-0,061013	-1,013024	-0,165013	-0,508999	-0,028820	-0,100921	0,091513	2,719816	-1,237988	-0,396215	-0,514117	-2,841540	-0,969304	-15,637861	6,168037	12,024782	-0,028820	-0,100921	0,091513	-5,202448	1,024364	-0,396215	-0,028820	-0,100921	0,091513	-5,202448	1,024364	-0,396215
09:40:08,36	0,612976	3,226986	-0,061013	-1,013024	-0,165013	-0,508999	-0,024894	-0,101838	0,088430	2,774627	-1,038911	-0,380291	-0,515286	-2,845398	-0,972387	-15,638675	6,176724	12,040706	-0,024894	-0,101838	0,088430	-5,219639	0,915290	-0,380291	-0,024894	-0,101838	0,088430	-5,219639	0,915290	-0,380291
09:40:08,41	0,612976	3,226986	-0,061013	-1,013024	-0,165013	-0,508999	-0,020242	-0,101272	0,089227	2,720844	-0,703713	-0,413764	-0,518102	-2,849144	-0,971591	-15,570056	6,109003	12,007233	-0,020242	-0,101272	0,089227	-5,228973	0,885294	-0,413764	-0,020242	-0,101272	0,089227	-5,228973	0,885294	-0,413764
09:40:08,46	0,612976	3,226986	-0,061013	-1,013024	-0,165013	-0,508999	-0,028537	-0,098541	0,091539	2,613438	-1,136370	-0,403091	-0,516319	-2,840595	-0,969278	-15,553903	6,139586	12,017906	-0,028537	-0,098541	0,091539	-5,122060	1,103817	-0,403091	-0,028537	-0,098541	0,091539	-5,122060	1,103817	-0,403091
09:40:08,51	0,612976	3,226986	-0,061013	-1,013024	-0,165013	-0,508999	-0,026340	-0,099751	0,090390	2,670598	-1,051852	-0,377935	-0,516370	-2,843103	-0,970427	-15,582552	6,149479	12,043062	-0,026340	-0,099751	0,090390	-5,159880	1,015822	-0,377935	-0,026340	-0,099751	0,090390	-5,159880	1,015822	-0,377935
09:40:08,56	0,612976	3,226986	-0,061013	-1,013024	-0,165013	-0,508999	-0,029543	-0,104000	0,091961	2,900344	-1,240053	-0,352918	-0,511666	-2,848275	-0,973517	-15,589344	6,131786	12,034801	-0,029543	-0,104000	0,091961	-5,263692	1,079047	-0,352918	-0,029543	-0,104000	0,091961	-5,263692	1,079047	-0,352918
09:40:08,61	0,612976	3,226986	-0,061013	-1,013024	-0,165013	-0,508999	-0,035202	-0,106937	0,088058	3,029011	-1,443297	-0,405214	-0,505715	-2,839020	-0,972759	-15,530061	6,101568	12,015783	-0,035202	-0,106937	0,088058	-5,365550	1,320098	-0,405214	-0,035202	-0,106937	0,088058	-5,365550	1,320098	-0,405214
09:40:08,66	0,612976	3,226986	-0,061013	-1,013024	-0,165013	-0,508999	-0,028783	-0,098334	0,088418	2,608636	-1,184034	-0,400150	-0,513934	-2,842699	-0,973906	-15,547152	6,177703	12,046200	-0,028783	-0,098334	0,088418	-5,110584	1,075462	-0,400150	-0,028783	-0,098334	0,088418	-5,110584	1,075462	-0,400150
09:40:08,71	0,612976	3,226986	-0,061013	-1,013024	-0,165013	-0,508999	-0,029704	-0,103184	0,087968	2,845794	-1,246876	-0,358096	-0,511714	-2,841906	-0,972849	-15,601597	6,156631	12,062901	-0,029704	-0,103184	0,087968	-5,254189	1,084913	-0,358096	-0,029704	-0,103184	0,087968	-5,254189	1,084913	-0,358096
09:40:08,76	0,612976	3,226986	-0,061013	-1,013024	-0,165013	-0,508999	-0,026025	-0,102715	0,089635	2,789524	-0,965134	-0,389558	-0,513960	-2,844857	-0,971182	-15,539229	6,083820	12,031439	-0,026025	-0,102715	0,089635	-5,273627	1,077829	-0,389558	-0,026025	-0,102715	0,089635	-5,273627	1,077829	-0,389558
09:40:08,81	0,612976	3,226986	-0,061013	-1,013024	-0,165013	-0,508999	-0,026613	-0,101683	0,088064	2,734699	-0,996193	-0,403102	-0,514561	-2,843832	-0,972753	-15,540234	6,083097	12,017895	-0,026613	-0,101683	0,088064	-5,247392	1,092889	-0,403102	-0,026613	-0,101683	0,088064	-5,247392	1,092889	-0,403102
09:40:08,86	0,612976	3,226986	-0,061013	-1,013024	-0,165013	-0,508999	-0,029209	-0,099405	0,089216	2,636983	-1,197736	-0,372221	-0,515235	-2,840445	-0,971601	-15,587467	6,134296	12,048776	-0,029209	-0,099405	0,089216	-5,166309	1,095202	-0,372221	-0,029209	-0,099405	0,089216	-5,166309	1,095202	-0,372221
09:40:08,91	0,612976	3,226986	-0,061013	-1,013024	-0,165013	-0,508999	-0,029209	-0,099405	0,089216	2,636983	-1,197736	-0,372221	-0,514530	-2,845721	-0,974271	-15,526390	6,089691	12,047683	-0,029209	-0,099405	0,089216	-5,166309	1,095202	-0,372221	-0,029209	-0,099405	0,089216	-5,166309	1,095202	-0,372221
09:40:08,96	0,612976	3,226986	-0,061013	-1,013024	-0,165013	-0,508999	-0,026023	-0,102721	0,089260	2,789835	-0,958570	-0,374956	-0,513956	-2,844862	-0,971557	-15,533630	6,080588	12,046041	-0,026023	-0,102721	0,089260	-5,273784	1,084243	-0,374956	-0,026023	-0,102721	0,089260	-5,273784	1,084243	-0,374956
09:40:09,01	0,612976	3,226986	-0,061013	-1,013024	-0,165013	-0,508999	-0,030321	-0,101522	0,088466	2,737837	-1,217999	-0,357975	-0,512845	-2,840540	-0,972351	-15,559573	6,107510	12,063022	-0,030321	-0,101522	0,088466	-5,231671	1,162214	-0,357975	-0,030321	-0,101522	0,088466	-5,231671	1,162214	-0,357975
09:40:09,06	0,612976	3,226986	-0,061013	-1,013024	-0,165013	-0,508999	-0,030321	-0,101522	0,088466	2,737837	-1,217999	-0,357975	-0,513417	-2,838828	-0,975466	-15,540518	6,103464	12,055057	-0,030321	-0,101522	0,088466	-5,231671	1,162214	-0,357975	-0,030321	-0,101522	0,088466	-5,231671	1,162214	-0,357975
09:40:09,11	0,612976	3,226986	-0,061013	-1,013024	-0,165013	-0,508999	-0,031522	-0,100192	0,085731	2,680307	-1,258622	-0,380659	-0,509747	-2,844142	-0,972719	-15,502342	6,110630	12,028843	-0,031522	-0,100192	0,085731	-5,184748	1,215883	-0,380659	-0,031522	-0,100192	0,085731	-5,184748	1,215883	-0,380659
09:40:09,16	0,612976	3,226986	-0,061013	-1,013024	-0,165013	-0,508999	-0,032385	-0,106616	0,088105	3,042306	-1,280454	-0,371685	-0,507403	-2,841300	-0,972712	-15,500926	6,119395	12,049312	-0,032385	-0,106616	0,088105	-5,327028	1,261745	-0,371685	-0,032385	-0,106616	0,088105	-5,327028	1,261745	-0,371685
09:40:09,21	0,612976	3,226986	-0,061013	-1,013024	-0,165013	-0,508999	-0,025665	-0,099585	0,086528	2,668936	-0,944829	-0,387067	-0,516851	-2,843604	-0,974289	-15,516785	6,119570	12,033930	-0,025665	-0,099585	0,086528	-5,148494	1,069838	-0,387067	-0,025665	-0,099585	0,086528	-5,148494	1,069838	-0,387067
09:40:09,26	0,612976	3,226986	-0,061013	-1,013024	-0,165013	-0,508999	-0,028982	-0,096911	0,083794	2,502098	-1,105301	-0,376130	-0,517508	-2,839394	-0,977023	-15,520232	6,089489	12,044867	-0,028982	-0,096911	0,083794	-5,105400	1,169817	-0,376130	-0,028982	-0,096911	0,083794	-5,105400	1,169817	-0,376130
09:40:09,31	0,612976	3,226986	-0,061013	-1,013024	-0,165013	-0,508999	-0,029625	-0,098501	0,085351	2,571670	-1,171754	-0,356912	-0,515810	-2,839633	-0,975466	-15,555413	6,094638	12,064085	-0,029625	-0,098501	0,085351	-5,160678	1,153802	-0,356912	-0,029625	-0,098501	0,085351	-5,160678	1,153802	-0,356912
09:40:09,36	0,612976	3,226986	-0,061013	-1,013024	-0,165013	-0,508999	-0,029625	-0,098501	0,085351	2,571670	-1,171754	-0,356912	-0,513368	-2,842558	-0,974318	-15,523037	6,064688	11,999095	-0,029625	-0,098501	0,085351	-5,160678	1,153802	-0,356912	-0,029625	-0,098501	0,085351	-5,160678	1,153802	-0,356912
09:40:09,41	0,612976	3,226986	-0,061013	-1,013024	-0,165013	-0,508999	-0,026750	-0,099595	0,086508	2,652355	-1,005977	-0,401625	-0,516300	-2,842670	-0,974309	-15,529429	6,107128	12,019372	-0,026750	-0,099595	0,086508	-5,165855	1,093862	-0,401625	-0,026750	-0,099595	0,086508	-5,165855	1,093862	-0,401625
09:40:09,46	0,612976	3,226986	-0,061013	-1,013024	-0,165013	-0,508999	-0,034680	-0,105225	0,085361	2,953316	-1,402272	-0,379633	-0,507459	-2,838617	-0,975456	-15,511402	6,106188	12,041364	-0,034680	-0,105225	0,085361	-5,306851	1,320097	-0,379633	-0,034680	-0,105225	0,085361	-5,306851	1,320097	-0,379633
09:40:09,51	0,612976	3,226986	-0,061013	-1,013024	-0,165013	-0,508999	-0,034680	-0,105225	0,085361	2,953316	-1,402272	-0,379633	-0,513441	-2,838467	-0,972771	-15,549821	6,077532	12,028506	-0,034680	-0,105225	0,085361	-5,306851	1,320097	-0,379633	-0,034680	-0,105225	0,085361	-5,306851	1,320097	-0,379633
09:40:09,56	0,612976	3,226986	-0,061013	-1,013024	-0,165013	-0,508999	-0,027845	-0,101705	0,088071	2,752792	-1,044925	-0,402839	-0,507403	-2,839436	-0,973915	-15,492227	6,099724	12,005995	-0,027845	-0,101705	0,088071	-5,231013	1,140870	-0,402839	-0,027845	-0,101705	0,088071	-5,231013	1,140870	-0,402839
09:40:09,61	0,612976	3,226986	-0,061013	-1,013024	-0,165013	-0,508999	-0,032583	-0,100271	0,084558	2,672931	-1,289310	-0,395117	-0,512798	-2,837956	-0,976259	-15,519385	6,084479	12,025880	-0,032583	-0,100271	0,084558	-5,198370	1,268480	-0,395117	-0,032583	-0,100271	0,084558	-5,198370	1,268480	-0,395117
09:40:09,66	0,612976	3,226986	-0,061013	-1,013024	-0,165013	-0,508999	-0,038893	-0,102246	0,085052	2,787646	-1,609261	-0,375674	-0,507933	-2,833479	-0,975765	-15,506310	6,090849	12,045323	-0,038893	-0,102246	0,085052	-5,238633	1,443817	-0,375674	-0,038893	-0,102246	0,085052	-5,238633	1,443817	-0,375674
09:40:09,71	0,612976	3,226986	-0,061013	-1,013024	-0,165013	-0,508999	-0,032721	-0,098216	0,082632	2,597923	-1,282878	-0,379154	-0,514509	-2,836809	-0,978185	-15,491693	6,105274	12,041843	-0,032721	-0,098216	0,082632	-5,112056	1,285708	-0,379154	-0,032721	-0,098216	0,082632	-5,112056	1,285708	-0,379154
09:40:09,76	0,612976	3,226986	-0,061013	-1,013024	-0,165013	-0,508999	-0,033080	-0,104707	0,084564	2,866763	-1,303182	-0,400654	-0,508708	-2,839744	-0,976253	-15,527447	6,046623	12,020343	-0,033080	-0,104707	0,084564	-5,352726	1,293583	-0,400654	-0,033080	-0,104707	0,084564	-5,352726	1,293583	-0,400654
09:40:09,81	0,612976	3,226986	-0,061013	-1,013024	-0,165013	-0,508999	-0,030376	-0,105776	0,086530	2,980253	-1,139231	-0,416159	-0,516796	-2,843211	-0,975046	-15,475147	6,083841	12,037731	-0,030376	-0,105776	0,086530	-5,323124	1,245283	-0,416159	-0,030376	-0,105776	0,086530	-5,323124	1,245283	-0,416159
09:40:09,86	0,612976	3,226986	-0,061013	-1,013024	-0,165013	-0,508999	-0,024743	-0,106358	0,085587	2,991599	-0,811569	-0,416834	-0,511447	-2,847789	-0,975230	-15,457666	6,051338	12,004163	-0,024743	-0,106358	0,085587	-5,357510	1,130720	-0,416834	-0,024743	-0,106358	0,085587	-5,357510	1,130720	-0,416834
09:40:09,91	0,612976	3,226986	-0,061013	-1,013024	-0,165013	-0,508999	-0,025981	-0,103507	0,084240	2,827529	-0,891485	-0,368694	-0,513296	-2,845291	-0,976578	-15,478993	6,045390	12,052303	-0,025981	-0,103507	0,084240	-5,297770	1,148053	-0,368694	-0,025981	-0,103507	0,084240	-5,297770	1,148053	-0,368694
09:40:09,96	0,612976	3,226986	-0,061013	-1,013024	-0,165013	-0,508999	-0,030564	-0,102988	0,084216	2,870253	-1,148271	-0,389924	-0,511455	-2,841062	-0,976601	-15,460124	6,115019	12,031073	-0,030564	-0,102988	0,084216	-5,214271	1,251028	-0,389924	-0,030564	-0,102988	0,084216	-5,214271	1,251028	-0,389924
09:40:10,01	0,612976	3,226986	-0,061013	-1,013024	-0,165013	-0,508999	-0,027503	-0,107439	0,084217	3,059357	-0,983486	-0,410724	-0,509130	-2,845940	-0,976600	-15,476483	6,075512	12,010273	-0,027503	-0,107439	0,084217	-5,374639	1,175484	-0,410724	-0,027503	-0,107439	0,084217	-5,374639	1,175484	-0,410724
09:40:10,06	0,612976	3,226986	-0,061013	-1,013024	-0,165013	-0,508999	-0,030464	-0,105734	0,086566	2,989527	-1,143604	-0,372306	-0,509126	-2,842522	-0,974252	-15,472352	6,094902	12,048691	-0,030464	-0,105734	0,086566	-5,310584	1,247847	-0,372306	-0,030464	-0,105734	0,086566	-5,310584	1,247847	-0,372306
09:40:10,11	0,612976	3,226986	-0,061013	-1,013024	-0,165013	-0,508999	-0,033331	-0,104764	0,083432	2,932098	-1,266449	-0,399738	-0,508533	-2,839554	-0,977385	-15,453128	6,075740	12,021259	-0,033331	-0,104764	0,083432	-5,291859	1,350047	-0,399738	-0,033331	-0,104764	0,083432	-5,291859	1,350047	-0,399738
09:40:10,16	0,612976	3,226986	-0,061013	-1,013024	-0,165013	-0,508999	-0,030810	-0,102702	0,084211	2,794391	-1,169493	-0,371677	-0,511579	-2,840707	-0,976606	-15,497951	6,066397	12,049320	-0,030810	-0,102702	0,084211	-5,267728	1,249089	-0,371677	-0,030810	-0,102702	0,084211	-5,267728	1,249089	-0,371677
09:40:10,21	0,612976	3,226986	-0,061013	-1,013024	-0,165013	-0,508999	-0,030799	-0,097993	0,083047	2,576398	-1,159042	-0,361275	-0,515663	-2,838362	-0,977770	-15,475970	6,084734	12,059722	-0,030799	-0,097993	0,083047	-5,116072	1,258660	-0,361275	-0,030799	-0,097993	0,083047	-5,116072	1,258660	-0,361275
09:40:10,26	0,612976	3,226986	-0,061013	-1,013024	-0,165013	-0,508999	-0,031483	-0,100228	0,083807	2,676501	-1,233965	-0,365651	-0,513385	-2,838887	-0,977010	-15,518116	6,090443	12,055346	-0,031483	-0,100228	0,083807	-5,191434	1,237432	-0,365651	-0,031483	-0,100228	0,083807	-5,191434	1,237432	-0,365651
09:40:10,31	0,612976	3,226986	-0,061013	-1,013024	-0,165013	-0,508999	-0,029453	-0,100114	0,082669	2,654802	-1,069105	-0,362393	-0,514499	-2,840588	-0,978148	-15,474618	6,047131	12,058604	-0,029453	-0,100114	0,082669	-5,204167	1,242977	-0,362393	-0,029453	-0,100114	0,082669	-5,204167	1,242977	-0,362393
09:40:10,36	0,612976	3,226986	-0,061013	-1,013024	-0,165013	-0,508999	-0,030495	-0,102930	0,084615	2,783207	-1,102232	-0,373762	-0,511539	-2,841094	-0,976202	-15,465399	6,021009	12,047235	-0,030495	-0,102930	0,084615	-5,296798	1,291628	-0,373762	-0,030495	-0,102930	0,084615	-5,296798	1,291628	-0,373762
09:40:10,41	0,612976	3,226986	-0,061013	-1,013024	-0,165013	-0,508999	-0,028295	-0,101609	0,085003	2,760362	-0,975058	-0,398079	-0,512709	-2,838755	-0,977004	-15,471983	6,068282	12,034914	-0,028295	-0,101609	0,085003	-5,215969	1,246128	-0,398079	-0,028295	-0,101609	0,085003	-5,215969	1,246128	-0,398079
09:40:10,46	0,612976	3,226986	-0,061013	-1,013024	-0,165013	-0,508999	-0,027365	-0,104867	0,081916	2,931877	-0,927980	-0,386385	-0,511427	-2,844773	-0,978901	-15,431479	6,056783	12,034612	-0,027365	-0,104867	0,081916	-5,300189	1,220171	-0,386385	-0,027365	-0,104867	0,081916	-5,300189	1,220171	-0,386385
09:40:10,51	0,612976	3,226986	-0,061013	-1,013024	-0,165013	-0,508999	-0,029557	-0,098132	0,085373	2,600448	-1,070714	-0,392230	-0,516164	-2,839506	-0,975444	-15,446946	6,087440	12,028767	-0,029557	-0,098132	0,085373	-5,102883	1,249549	-0,392230	-0,029557	-0,098132	0,085373	-5,102883	1,249549	-0,392230
09:40:10,57	0,612976	3,226986	-0,061013	-1,013024	-0,165013	-0,508999	-0,027603	-0,101821	0,083429	2,718984	-0,984502	-0,387616	-0,510383	-2,838057	-0,977368	-15,474606	6,054480	12,069142	-0,027603	-0,101821	0,083429	-5,273988	1,182340	-0,387616	-0,027603	-0,101821	0,083429	-5,273988	1,182340	-0,387616
09:40:10,61	0,612976	3,226986	-0,061013	-1,013024	-0,165013	-0,508999	-0,028227	-0,102225	0,081900	2,755390	-0,978374	-0,377444	-0,513284	-2,842705	-0,978917	-15,455836	6,025698	12,043553	-0,028227	-0,102225	0,081900	-5,269272	1,237473	-0,377444	-0,028227	-0,102225	0,081900	-5,269272	1,237473	-0,377444
09:40:10,66	0,612976	3,226986	-0,061013	-1,013024	-0,165013	-0,508999	-0,028227	-0,102225	0,081900	2,755390	-0,978374	-0,377444	-0,512639	-2,840962	-0,978131	-15,430959	6,039192	12,048466	-0,028227	-0,102225	0,081900	-5,269272	1,237473	-0,377444	-0,028227	-0,102225	0,081900	-5,269272	1,237473	-0,377444
09:40:10,71	0,612976	3,226986	-0,061013	-1,013024	-0,165013	-0,508999	-0,030059	-0,101912	0,082686	2,763234	-1,058813	-0,372531	-0,516195	-2,841195	-0,975799	-15,443121	6,035686	12,060946	-0,028080	-0,098949	0,085018	-5,167450	1,239576	-0,360051	-0,028080	-0,098949	0,085018	-5,167450	1,239576	-0,360051
09:40:10,76	0,612976	3,226986	-0,061013	-1,013024	-0,165013	-0,508999	-0,028080	-0,098949	0,085018	2,600040	-0,964677	-0,360051	-0,510227	-2,843267	-0,978118	-15,424770	6,077394	12,044848	-0,028080	-0,098949	0,085018	-5,167450	1,239576	-0,360051	-0,028080	-0,098949	0,085018	-5,167450	1,239576	-0,360051
09:40:10,81	0,612976	3,226986	-0,061013	-1,013024	-0,165013	-0,508999	-0,032366	-0,104688	0,082686	2,956709	-1,217619	-0,369747	-0,509082	-2,840352	-0,978131	-15,440031	6,101152	12,051250	-0,032366	-0,104688	0,082686	-5,261293	1,323105	-0,369747	-0,032366	-0,104688	0,082686	-5,261293	1,323105	-0,369747
09:40:10,86	0,612976	3,226986	-0,061013	-1,013024	-0,165013	-0,508999	-0,033641	-0,098491	0,080708	2,606081	-1,244920	-0,394576	-0,513811	-2,836150	-0,980109	-15,420441	6,057083	12,026421	-0,033641	-0,098491	0,080708	-5,125434	1,395893	-0,394576	-0,033641	-0,098491	0,080708	-5,125434	1,395893	-0,394576
09:40:10,91	0,612976	3,226986	-0,061013	-1,013024	-0,165013	-0,508999	-0,033560	-0,098466	0,085364	2,593480	-1,280146	-0,382167	-0,513872	-2,836207	-0,975454	-15,460240	6,066979	12,038830	-0,033560	-0,098466	0,085364	-5,136116	1,354343	-0,382167	-0,033560	-0,098466	0,085364	-5,136116	1,354343	-0,382167
09:40:10,96	0,612976	3,226986	-0,061013	-1,013024	-0,165013	-0,508999	-0,034387	-0,101313	0,081074	2,728133	-1,345643	-0,393441	-0,510994	-2,836915	-0,979743	-15,486441	6,066660	12,027556	-0,034387	-0,101313	0,081074	-5,224931	1,353707	-0,393441	-0,034387	-0,101313	0,081074	-5,224931	1,353707	-0,393441
09:40:11,01	0,612976	3,226986	-0,061013	-1,013024	-0,165013	-0,508999	-0,038569	-0,103749	0,081487	2,872340	-1,521468	-0,383560	-0,506793	-2,834511	-0,979331	-15,441595	6,061013	12,037437	-0,038569	-0,103749	0,081487	-5,271954	1,506204	-0,383560	-0,038569	-0,103749	0,081487	-5,271954	1,506204	-0,383560
09:40:11,06	0,612976	3,226986	-0,061013	-1,013024	-0,165013	-0,508999	-0,035695	-0,099222	0,081195	2,652268	-1,331001	-0,400765	-0,512151	-2,834736	-0,979622	-15,398400	6,053786	12,020232	-0,035695	-0,099222	0,081195	-5,136645	1,471065	-0,400765	-0,035695	-0,099222	0,081195	-5,136645	1,471065	-0,400765
09:40:11,11	0,612976	3,226986	-0,061013	-1,013024	-0,165013	-0,508999	-0,035519	-0,103551	0,083076	2,869158	-1,334361	-0,366367	-0,508490	-2,837054	-0,977741	-15,413368	6,052924	12,054630	-0,035519	-0,103551	0,083076	-5,259601	1,453858	-0,366367	-0,035519	-0,103551	0,083076	-5,259601	1,453858	-0,366367
09:40:11,16	0,612976	3,226986	-0,061013	-1,013024	-0,165013	-0,508999	-0,038071	-0,103486	0,081524	2,894172	-1,458852	-0,364442	-0,507270	-2,834811	-0,979293	-15,392058	6,073412	12,056555	-0,038071	-0,103486	0,081524	-5,229479	1,529697	-0,364442	-0,038071	-0,103486	0,081524	-5,229479	1,529697	-0,364442
09:40:11,21	0,612976	3,226986	-0,061013	-1,013024	-0,165013	-0,508999	-0,026609	-0,104586	0,080365	2,890349	-0,875733	-0,381711	-0,512048	-2,845287	-0,980452	-15,433717	6,026989	12,039286	-0,026609	-0,104586	0,080365	-5,319668	1,213107	-0,381711	-0,026609	-0,104586	0,080365	-5,319668	1,213107	-0,381711
09:40:11,26	0,612976	3,226986	-0,061013	-1,013024	-0,165013	-0,508999	-0,027046	-0,102977	0,081862	2,802741	-0,902611	-0,445621	-0,513223	-2,844104	-0,978955	-15,439321	6,025658	11,975376	-0,027046	-0,102977	0,081862	-5,280991	1,220483	-0,445621	-0,027046	-0,102977	0,081862	-5,280991	1,220483	-0,445621
09:40:11,31	0,612976	3,226986	-0,061013	-1,013024	-0,165013	-0,508999	-0,029331	-0,101019	0,082684	2,715537	-0,994809	-0,387970	-0,513776	-2,841146	-0,978133	-15,408942	6,024993	12,033027	-0,029331	-0,101019	0,082684	-5,214489	1,307687	-0,387970	-0,029331	-0,101019	0,082684	-5,214489	1,307687	-0,387970
09:40:11,36	0,612976	3,226986	-0,061013	-1,013024	-0,165013	-0,508999	-0,029331	-0,101019	0,082684	2,715537	-0,994809	-0,387970	-0,513693	-2,841861	-0,981585	-15,355659	6,005499	12,058090	-0,029331	-0,101019	0,082684	-5,214489	1,307687	-0,387970	-0,029331	-0,101019	0,082684	-5,214489	1,307687	-0,387970
09:40:11,41	0,612976	3,226986	-0,061013	-1,013024	-0,165013	-0,508999	-0,030396	-0,101031	0,081887	2,693385	-1,051736	-0,402266	-0,513233	-2,840230	-0,978931	-15,421672	6,006044	12,018731	-0,030396	-0,101031	0,081887	-5,237582	1,334358	-0,402266	-0,030396	-0,101031	0,081887	-5,237582	1,334358	-0,402266
09:40:11,46	0,612976	3,226986	-0,061013	-1,013024	-0,165013	-0,508999	-0,030396	-0,101031	0,081887	2,693385	-1,051736	-0,402266	-0,513732	-2,841514	-0,980448	-15,393951	6,054152	12,044859	-0,030396	-0,101031	0,081887	-5,237582	1,334358	-0,402266	-0,030396	-0,101031	0,081887	-5,237582	1,334358	-0,402266
09:40:11,51	0,612976	3,226986	-0,061013	-1,013024	-0,165013	-0,508999	-0,031927	-0,104093	0,081883	2,849216	-1,202981	-0,375770	-0,509816	-2,840435	-0,978935	-15,485381	6,038923	12,045227	-0,031927	-0,104093	0,081883	-5,322099	1,303326	-0,375770	-0,031927	-0,104093	0,081883	-5,322099	1,303326	-0,375770
09:40:11,56	0,612976	3,226986	-0,061013	-1,013024	-0,165013	-0,508999	-0,031927	-0,104093	0,081883	2,849216	-1,202981	-0,375770	-0,506889	-2,838580	-0,981628	-15,477251	6,032079	12,081261	-0,031927	-0,104093	0,081883	-5,322099	1,303326	-0,375770	-0,031927	-0,104093	0,081883	-5,322099	1,303326	-0,375770
09:40:11,61	0,612976	3,226986	-0,061013	-1,013024	-0,165013	-0,508999	-0,031526	-0,103771	0,081898	2,817952	-1,095675	-0,397752	-0,509588	-2,841054	-0,978515	-15,391888	6,061599	12,025304	-0,031526	-0,103771	0,081898	-5,328072	1,379140	-0,397752	-0,031526	-0,103771	0,081898	-5,328072	1,379140	-0,397752
09:40:11,66	0,612976	3,226986	-0,061013	-1,013024	-0,165013	-0,508999	-0,039582	-0,104605	0,078785	2,921804	-1,523950	-0,386407	-0,505545	-2,834062	-0,982033	-15,395665	6,040201	12,034591	-0,039582	-0,104605	0,078785	-5,289701	1,583224	-0,386407	-0,039582	-0,104605	0,078785	-5,289701	1,583224	-0,386407
09:40:11,71	0,612976	3,226986	-0,061013	-1,013024	-0,165013	-0,508999	-0,035332	-0,099499	0,083051	2,642590	-1,344749	-0,366556	-0,512092	-2,835190	-0,977766	-15,438725	6,049221	12,054441	-0,035332	-0,099499	0,083051	-5,168120	1,428798	-0,366556	-0,035332	-0,099499	0,083051	-5,168120	1,428798	-0,366556
09:40:11,76	0,612976	3,226986	-0,061013	-1,013024	-0,165013	-0,508999	-0,034674	-0,101849	0,080282	2,725778	-1,316681	-0,428550	-0,510386	-2,836934	-0,980535	-15,463509	6,018526	11,992447	-0,034674	-0,101849	0,080282	-5,269349	1,405261	-0,428550	-0,034674	-0,101849	0,080282	-5,269349	1,405261	-0,428550
09:40:11,81	0,612976	3,226986	-0,061013	-1,013024	-0,165013	-0,508999	-0,034674	-0,101849	0,080282	2,725778	-1,316681	-0,428550	-0,510953	-2,835750	-0,980103	-15,452745	6,043906	12,051106	-0,034674	-0,101849	0,080282	-5,269349	1,405261	-0,428550	-0,034674	-0,101849	0,080282	-5,269349	1,405261	-0,428550
09:40:11,86	0,612976	3,226986	-0,061013	-1,013024	-0,165013	-0,508999	-0,036468	-0,098934	0,079193	2,621713	-1,343271	-0,355632	-0,506622	-2,837196	-0,982771	-15,357631	6,051322	12,047678	-0,036468	-0,098934	0,079193	-5,144605	1,519438	-0,355632	-0,036468	-0,098934	0,079193	-5,144605	1,519438	-0,355632
09:40:11,91	0,612976	3,226986	-0,061013	-1,013024	-0,165013	-0,508999	-0,034863	-0,102540	0,081482	2,804095	-1,306294	-0,409352	-0,509693	-2,837116	-0,979335	-15,424842	6,045130	12,011645	-0,034863	-0,102540	0,081482	-5,245294	1,430437	-0,409352	-0,034863	-0,102540	0,081482	-5,245294	1,430437	-0,409352
09:40:11,96	0,612976	3,226986	-0,061013	-1,013024	-0,165013	-0,508999	-0,029626	-0,104398	0,081937	2,932825	-0,976539	-0,391938	-0,510703	-2,842580	-0,978880	-15,359049	6,044248	12,029059	-0,029626	-0,104398	0,081937	-5,262389	1,349071	-0,391938	-0,029626	-0,104398	0,081937	-5,262389	1,349071	-0,391938
09:40:12,01	0,612976	3,226986	-0,061013	-1,013024	-0,165013	-0,508999	-0,038373	-0,100578	0,080329	2,722287	-1,453291	-0,393937	-0,509637	-2,833095	-0,980488	-15,383935	6,044880	12,027060	-0,038373	-0,100578	0,080329	-5,173053	1,559019	-0,393937	-0,038373	-0,100578	0,080329	-5,173053	1,559019	-0,393937
09:40:12,06	0,612976	3,226986	-0,061013	-1,013024	-0,165013	-0,508999	-0,038964	-0,102995	0,081903	2,848650	-1,468381	-0,385269	-0,507249	-2,833792	-0,978914	-15,370101	6,037646	12,035728	-0,038964	-0,102995	0,081903	-5,236465	1,590256	-0,385269	-0,038964	-0,102995	0,081903	-5,236465	1,590256	-0,385269
09:40:12,11	0,612976	3,226986	-0,061013	-1,013024	-0,165013	-0,508999	-0,037625	-0,103645	0,080329	2,834060	-1,417755	-0,394860	-0,507356	-2,835277	-0,980488	-15,410740	6,005258	12,026137	-0,037625	-0,103645	0,080329	-5,302048	1,535773	-0,394860	-0,037625	-0,103645	0,080329	-5,302048	1,535773	-0,394860
09:40:12,16	0,612976	3,226986	-0,061013	-1,013024	-0,165013	-0,508999	-0,037625	-0,103645	0,080329	2,834060	-1,417755	-0,394860	-0,507394	-2,835868	-0,981640	-15,424919	6,005307	12,051116	-0,037625	-0,103645	0,080329	-5,302048	1,535773	-0,394860	-0,037625	-0,103645	0,080329	-5,302048	1,535773	-0,394860
09:40:12,21	0,612976	3,226986	-0,061013	-1,013024	-0,165013	-0,508999	-0,027989	-0,099031	0,079183	2,587171	-0,911408	-0,387182	-0,510284	-2,835042	-0,980494	-15,403893	6,008712	12,020864	-0,027989	-0,099031	0,079183	-5,186770	1,285741	-0,387182	-0,027989	-0,099031	0,079183	-5,186770	1,285741	-0,387182
09:40:12,26	0,612976	3,226986	-0,061013	-1,013024	-0,165013	-0,508999	-0,035687	-0,102736	0,081733	2,840983	-1,277896	-0,377781	-0,509111	-2,836500	-0,979084	-15,349788	6,032600	12,043216	-0,035687	-0,102736	0,081733	-5,223823	1,523546	-0,377781	-0,035687	-0,102736	0,081733	-5,223823	1,523546	-0,377781
09:40:12,31	0,612976	3,226986	-0,061013	-1,013024	-0,165013	-0,508999	-0,033649	-0,106103	0,081568	2,996741	-1,170803	-0,357736	-0,507214	-2,839949	-0,979249	-15,358472	6,015322	12,063261	-0,033649	-0,106103	0,081568	-5,332343	1,470658	-0,357736	-0,033649	-0,106103	0,081568	-5,332343	1,470658	-0,357736
09:40:12,36	0,612976	3,226986	-0,061013	-1,013024	-0,165013	-0,508999	-0,030491	-0,101725	0,079212	2,743433	-1,020617	-0,367232	-0,512585	-2,840494	-0,981605	-15,383438	6,000143	12,053765	-0,030491	-0,101725	0,079212	-5,241943	1,372939	-0,367232	-0,030491	-0,101725	0,079212	-5,241943	1,372939	-0,367232
09:40:12,41	0,612976	3,226986	-0,061013	-1,013024	-0,165013	-0,508999	-0,028057	-0,097707	0,079583	2,547049	-0,901622	-0,382348	-0,517282	-2,840593	-0,981234	-15,383733	6,014781	12,038650	-0,028057	-0,097707	0,079583	-5,122947	1,300864	-0,382348	-0,028057	-0,097707	0,079583	-5,122947	1,300864	-0,382348
09:40:12,46	0,612976	3,226986	-0,061013	-1,013024	-0,165013	-0,508999	-0,028057	-0,097707	0,079583	2,547049	-0,901622	-0,382348	-0,516769	-2,835115	-0,984001	-15,415825	6,057157	12,028386	-0,028057	-0,097707	0,079583	-5,122947	1,300864	-0,382348	-0,028057	-0,097707	0,079583	-5,122947	1,300864	-0,382348
09:40:12,51	0,612976	3,226986	-0,061013	-1,013024	-0,165013	-0,508999	-0,043466	-0,103059	0,076822	2,811954	-1,665531	-0,412102	-0,504942	-2,829925	-0,983995	-15,358076	5,984514	12,008896	-0,043466	-0,103059	0,076822	-5,278152	1,746551	-0,412102	-0,043466	-0,103059	0,076822	-5,278152	1,746551	-0,412102
09:40:12,57	0,612976	3,226986	-0,061013	-1,013024	-0,165013	-0,508999	-0,031620	-0,099670	0,079559	2,634298	-1,100038	-0,395962	-0,506470	-2,836184	-0,982622	-15,360484	6,019092	12,079869	-0,031620	-0,099670	0,079559	-5,189777	1,382124	-0,395962	-0,031620	-0,099670	0,079559	-5,189777	1,382124	-0,395962
09:40:12,61	0,612976	3,226986	-0,061013	-1,013024	-0,165013	-0,508999	-0,035335	-0,100953	0,079955	2,723305	-1,292822	-0,385123	-0,510832	-2,835913	-0,980863	-15,391022	6,027628	12,035874	-0,035335	-0,100953	0,079955	-5,201477	1,480999	-0,385123	-0,035335	-0,100953	0,079955	-5,201477	1,480999	-0,385123
09:40:12,66	0,612976	3,226986	-0,061013	-1,013024	-0,165013	-0,508999	-0,029822	-0,102172	0,080399	2,770738	-0,959537	-0,358938	-0,512532	-2,841298	-0,980418	-15,358665	5,990493	12,062059	-0,029822	-0,102172	0,080399	-5,249774	1,381483	-0,358938	-0,029822	-0,102172	0,080399	-5,249774	1,381483	-0,358938
09:40:12,71	0,612976	3,226986	-0,061013	-1,013024	-0,165013	-0,508999	-0,028762	-0,105445	0,078432	2,920278	-0,925637	-0,391576	-0,510228	-2,843852	-0,982385	-15,387363	5,983219	12,029421	-0,028762	-0,105445	0,078432	-5,357153	1,332179	-0,391576	-0,028762	-0,105445	0,078432	-5,357153	1,332179	-0,391576
09:40:12,76	0,612976	3,226986	-0,061013	-1,013024	-0,165013	-0,508999	-0,036362	-0,098317	0,081481	2,586855	-1,347779	-0,405358	-0,512601	-2,833706	-0,979336	-15,392089	6,028951	12,015639	-0,036362	-0,098317	0,081481	-5,131015	1,506612	-0,405358	-0,036362	-0,098317	0,081481	-5,131015	1,506612	-0,405358
09:40:12,81	0,612976	3,226986	-0,061013	-1,013024	-0,165013	-0,508999	-0,035001	-0,101948	0,080764	2,821665	-1,260921	-0,370385	-0,510137	-2,836701	-0,980053	-15,355160	6,060736	12,050612	-0,035001	-0,101948	0,080764	-5,181250	1,486636	-0,370385	-0,035001	-0,101948	0,080764	-5,181250	1,486636	-0,370385
09:40:12,86	0,612976	3,226986	-0,061013	-1,013024	-0,165013	-0,508999	-0,033701	-0,104623	0,079221	2,909008	-1,202586	-0,351083	-0,508470	-2,839163	-0,981596	-15,389036	6,020522	12,069914	-0,033701	-0,104623	0,079221	-5,303905	1,442972	-0,351083	-0,033701	-0,104623	0,079221	-5,303905	1,442972	-0,351083
09:40:12,91	0,612976	3,226986	-0,061013	-1,013024	-0,165013	-0,508999	-0,032503	-0,106034	0,079996	2,981938	-1,129425	-0,371367	-0,507847	-2,840907	-0,980821	-15,379861	6,014719	12,049631	-0,032503	-0,106034	0,079996	-5,341732	1,422064	-0,371367	-0,032503	-0,106034	0,079996	-5,341732	1,422064	-0,371367
09:40:12,96	0,612976	3,226986	-0,061013	-1,013024	-0,165013	-0,508999	-0,025710	-0,105023	0,082714	2,886629	-0,759457	-0,394109	-0,512119	-2,846284	-0,978103	-15,386728	5,969351	12,026888	-0,025710	-0,105023	0,082714	-5,357656	1,258789	-0,394109	-0,025710	-0,105023	0,082714	-5,357656	1,258789	-0,394109
09:40:13,01	0,612976	3,226986	-0,061013	-1,013024	-0,165013	-0,508999	-0,033018	-0,099079	0,077352	2,589675	-1,114161	-0,377968	-0,513613	-2,836983	-0,983465	-15,358745	5,967193	12,043029	-0,033018	-0,099079	0,077352	-5,188024	1,477765	-0,377968	-0,033018	-0,099079	0,077352	-5,188024	1,477765	-0,377968
09:40:13,06	0,612976	3,226986	-0,061013	-1,013024	-0,165013	-0,508999	-0,035718	-0,102647	0,080249	2,822257	-1,303751	-0,394761	-0,509173	-2,836429	-0,980568	-15,377828	6,032540	12,026236	-0,035718	-0,102647	0,080249	-5,235523	1,500109	-0,394761	-0,035718	-0,102647	0,080249	-5,235523	1,500109	-0,394761
09:40:13,11	0,612976	3,226986	-0,061013	-1,013024	-0,165013	-0,508999	-0,030737	-0,104453	0,083079	2,935552	-1,029169	-0,421593	-0,510099	-2,841645	-0,977738	-15,354631	6,041534	11,999404	-0,030737	-0,104453	0,083079	-5,263992	1,383716	-0,421593	-0,030737	-0,104453	0,083079	-5,263992	1,383716	-0,421593
09:40:13,16	0,612976	3,226986	-0,061013	-1,013024	-0,165013	-0,508999	-0,029532	-0,102406	0,076500	2,815635	-0,939401	-0,389913	-0,512474	-2,841666	-0,984317	-15,337929	6,016294	12,031085	-0,029532	-0,102406	0,076500	-5,223271	1,378856	-0,389913	-0,029532	-0,102406	0,076500	-5,223271	1,378856	-0,389913
09:40:13,21	0,612976	3,226986	-0,061013	-1,013024	-0,165013	-0,508999	-0,034035	-0,104541	0,077259	2,955939	-1,215291	-0,392389	-0,508374	-2,838833	-0,983559	-15,359408	6,062531	12,028608	-0,034035	-0,104541	0,077259	-5,250537	1,456473	-0,392389	-0,034035	-0,104541	0,077259	-5,250537	1,456473	-0,392389
09:40:13,26	0,612976	3,226986	-0,061013	-1,013024	-0,165013	-0,508999	-0,028813	-0,104768	0,078419	2,899439	-0,927999	-0,410670	-0,510789	-2,843470	-0,982399	-15,379940	5,995534	12,010327	-0,028813	-0,104768	0,078419	-5,324831	1,333792	-0,410670	-0,028813	-0,104768	0,078419	-5,324831	1,333792	-0,410670
09:40:13,31	0,612976	3,226986	-0,061013	-1,013024	-0,165013	-0,508999	-0,028813	-0,104768	0,078419	2,899439	-0,927999	-0,410670	-0,513802	-2,838455	-0,982434	-15,402389	6,008470	12,011217	-0,028813	-0,104768	0,078419	-5,324831	1,333792	-0,410670	-0,028813	-0,104768	0,078419	-5,324831	1,333792	-0,410670
09:40:13,36	0,612976	3,226986	-0,061013	-1,013024	-0,165013	-0,508999	-0,038392	-0,106031	0,077669	2,981572	-1,408928	-0,354821	-0,504905	-2,835805	-0,983148	-15,356796	6,001177	12,066177	-0,038392	-0,106031	0,077669	-5,341840	1,604879	-0,354821	-0,038392	-0,106031	0,077669	-5,341840	1,604879	-0,354821
09:40:13,41	0,612976	3,226986	-0,061013	-1,013024	-0,165013	-0,508999	-0,030171	-0,107486	0,078481	3,068369	-0,963523	-0,362011	-0,507756	-2,843652	-0,982336	-15,335727	6,001857	12,058986	-0,030171	-0,107486	0,078481	-5,369282	1,404925	-0,362011	-0,030171	-0,107486	0,078481	-5,369282	1,404925	-0,362011
09:40:13,46	0,612976	3,226986	-0,061013	-1,013024	-0,165013	-0,508999	-0,030916	-0,100827	0,081532	2,695452	-1,030794	-0,383482	-0,513150	-2,839678	-0,979285	-15,373807	5,993041	12,037515	-0,030916	-0,100827	0,081532	-5,219506	1,396078	-0,383482	-0,030916	-0,100827	0,081532	-5,219506	1,396078	-0,383482
09:40:13,51	0,612976	3,226986	-0,061013	-1,013024	-0,165013	-0,508999	-0,033711	-0,100506	0,080344	2,651732	-1,173048	-0,392561	-0,512031	-2,837097	-0,980473	-15,384634	5,968111	12,028436	-0,033711	-0,100506	0,080344	-5,237991	1,473235	-0,392561	-0,033711	-0,100506	0,080344	-5,237991	1,473235	-0,392561
09:40:13,56	0,612976	3,226986	-0,061013	-1,013024	-0,165013	-0,508999	-0,038295	-0,106089	0,079587	2,978801	-1,407396	-0,385118	-0,504904	-2,835918	-0,981230	-15,362762	5,997945	12,035880	-0,038295	-0,106089	0,079587	-5,349156	1,598737	-0,385118	-0,038295	-0,106089	0,079587	-5,349156	1,598737	-0,385118
09:40:13,61	0,612976	3,226986	-0,061013	-1,013024	-0,165013	-0,508999	-0,037064	-0,103325	0,081115	2,830286	-1,384685	-0,390445	-0,508458	-2,843699	-0,980830	-15,380817	5,959099	12,023119	-0,037064	-0,103325	0,081115	-5,280702	1,524874	-0,390445	-0,037064	-0,103325	0,081115	-5,280702	1,524874	-0,390445
09:40:13,66	0,612976	3,226986	-0,061013	-1,013024	-0,165013	-0,508999	-0,032521	-0,102647	0,076889	2,820992	-1,117182	-0,364868	-0,510771	-2,839197	-0,983929	-15,360840	6,021264	12,056129	-0,032521	-0,102647	0,076889	-5,236798	1,435752	-0,364868	-0,032521	-0,102647	0,076889	-5,236798	1,435752	-0,364868
09:40:13,71	0,612976	3,226986	-0,061013	-1,013024	-0,165013	-0,508999	-0,031656	-0,096963	0,079927	2,516993	-1,108137	-0,415078	-0,506668	-2,833444	-0,980871	-15,368520	6,028415	12,017378	-0,031656	-0,096963	0,079927	-5,094565	1,376856	-0,415078	-0,031656	-0,096963	0,079927	-5,094565	1,376856	-0,415078
09:40:13,76	0,612976	3,226986	-0,061013	-1,013024	-0,165013	-0,508999	-0,034790	-0,102947	0,079448	2,848420	-1,242119	-0,398583	-0,509377	-2,837382	-0,981369	-15,360955	6,035011	12,022415	-0,034790	-0,102947	0,079448	-5,232890	1,488895	-0,398583	-0,034790	-0,102947	0,079448	-5,232890	1,488895	-0,398583
09:40:13,81	0,612976	3,226986	-0,061013	-1,013024	-0,165013	-0,508999	-0,030945	-0,098760	0,078419	2,591447	-1,028879	-0,381745	-0,514925	-2,838619	-0,982399	-15,369088	5,994337	12,039253	-0,030945	-0,098760	0,078419	-5,161247	1,400293	-0,381745	-0,030945	-0,098760	0,078419	-5,161247	1,400293	-0,381745
09:40:13,86	0,612976	3,226986	-0,061013	-1,013024	-0,165013	-0,508999	-0,031136	-0,097238	0,079167	2,529909	-1,090082	-0,390287	-0,516149	-2,837693	-0,981650	-15,404679	6,035264	12,030710	-0,031136	-0,097238	0,079167	-5,103244	1,354061	-0,390287	-0,031136	-0,097238	0,079167	-5,103244	1,354061	-0,390287
09:40:13,91	0,612976	3,226986	-0,061013	-1,013024	-0,165013	-0,508999	-0,037060	-0,102684	0,078036	2,799966	-1,351977	-0,365137	-0,507812	-2,836075	-0,982379	-15,352353	6,030620	12,056373	-0,037060	-0,102684	0,078036	-5,260712	1,557267	-0,365137	-0,037060	-0,102684	0,078036	-5,260712	1,557267	-0,365137
09:40:13,96	0,612976	3,226986	-0,061013	-1,013024	-0,165013	-0,508999	-0,038909	-0,103738	0,079201	2,878488	-1,430004	-0,379821	-0,506632	-2,834210	-0,981616	-15,343693	6,012251	12,041176	-0,038909	-0,103738	0,079201	-5,264940	1,624391	-0,379821	-0,038909	-0,103738	0,079201	-5,264940	1,624391	-0,379821
09:40:14,01	0,612976	3,226986	-0,061013	-1,013024	-0,165013	-0,508999	-0,037640	-0,102351	0,078038	2,784146	-1,379463	-0,360226	-0,508468	-2,834617	-0,982779	-15,368210	6,000751	12,060771	-0,037640	-0,102351	0,078038	-5,250401	1,575262	-0,360226	-0,037640	-0,102351	0,078038	-5,250401	1,575262	-0,360226
09:40:14,06	0,612976	3,226986	-0,061013	-1,013024	-0,165013	-0,508999	-0,031038	-0,098705	0,076864	2,594322	-1,036604	-0,380581	-0,514927	-2,838511	-0,983953	-15,368720	6,000777	12,040417	-0,031038	-0,098705	0,076864	-5,154015	1,399851	-0,380581	-0,031038	-0,098705	0,076864	-5,154015	1,399851	-0,380581
09:40:14,11	0,612976	3,226986	-0,061013	-1,013024	-0,165013	-0,508999	-0,038277	-0,104775	0,077242	2,916499	-1,386920	-0,408371	-0,506050	-2,835276	-0,983575	-15,342803	5,993353	12,012626	-0,038277	-0,104775	0,077242	-5,308345	1,617862	-0,408371	-0,038277	-0,104775	0,077242	-5,308345	1,617862	-0,408371
09:40:14,16	0,612976	3,226986	-0,061013	-1,013024	-0,165013	-0,508999	-0,031636	-0,103902	0,080380	2,869997	-1,035840	-0,397406	-0,510127	-2,840591	-0,980437	-15,338395	5,989544	12,023591	-0,031636	-0,103902	0,080380	-5,286299	1,447585	-0,397406	-0,031636	-0,103902	0,080380	-5,286299	1,447585	-0,397406
09:40:14,21	0,612976	3,226986	-0,061013	-1,013024	-0,165013	-0,508999	-0,028530	-0,100960	0,079207	2,713594	-0,858880	-0,412579	-0,514228	-2,841811	-0,981610	-15,326742	5,978855	12,008418	-0,028530	-0,100960	0,079207	-5,211773	1,380707	-0,412579	-0,028530	-0,100960	0,079207	-5,211773	1,380707	-0,412579
09:40:14,26	0,612976	3,226986	-0,061013	-1,013024	-0,165013	-0,508999	-0,034431	-0,104471	0,077295	2,964750	-1,155792	-0,389199	-0,508237	-2,838455	-0,983523	-15,283822	6,033295	12,031798	-0,034431	-0,104471	0,077295	-5,236196	1,547038	-0,389199	-0,034431	-0,104471	0,077295	-5,236196	1,547038	-0,389199
09:40:14,31	0,612976	3,226986	-0,061013	-1,013024	-0,165013	-0,508999	-0,034869	-0,106082	0,076498	2,989960	-1,212349	-0,384136	-0,509536	-2,842833	-0,982754	-15,337430	5,986975	12,029524	-0,034869	-0,106082	0,076498	-5,337475	1,524847	-0,384136	-0,034869	-0,106082	0,076498	-5,337475	1,524847	-0,384136
09:40:14,36	0,612976	3,226986	-0,061013	-1,013024	-0,165013	-0,508999	-0,027534	-0,102055	0,077636	2,747845	-0,873695	-0,400918	-0,513778	-2,843220	-0,983181	-15,395755	5,992515	12,020080	-0,027534	-0,102055	0,077636	-5,263461	1,287721	-0,400918	-0,027534	-0,102055	0,077636	-5,263461	1,287721	-0,400918
09:40:14,41	0,612976	3,226986	-0,061013	-1,013024	-0,165013	-0,508999	-0,030536	-0,097975	0,078311	2,586180	-1,049586	-0,382399	-0,515810	-2,838580	-0,982507	-15,387616	6,046138	12,038598	-0,030536	-0,097975	0,078311	-5,104826	1,347523	-0,382399	-0,030536	-0,097975	0,078311	-5,104826	1,347523	-0,382399
09:40:14,46	0,612976	3,226986	-0,061013	-1,013024	-0,165013	-0,508999	-0,034744	-0,104754	0,078021	2,909903	-1,222508	-0,409249	-0,507835	-2,838326	-0,982796	-15,362302	5,998235	12,011748	-0,034744	-0,104754	0,078021	-5,313318	1,504899	-0,409249	-0,034744	-0,104754	0,078021	-5,313318	1,504899	-0,409249
09:40:14,51	0,612976	3,226986	-0,061013	-1,013024	-0,165013	-0,508999	-0,030211	-0,099906	0,076903	2,650341	-0,960804	-0,353795	-0,514300	-2,839828	-0,983914	-15,343521	5,978784	12,067202	-0,030211	-0,099906	0,076903	-5,192296	1,410766	-0,353795	-0,030211	-0,099906	0,076903	-5,192296	1,410766	-0,353795
09:40:14,56	0,612976	3,226986	-0,061013	-1,013024	-0,165013	-0,508999	-0,030211	-0,099906	0,076903	2,650341	-0,960804	-0,353795	-0,505429	-2,834280	-0,984429	-15,325729	6,007687	12,034276	-0,030211	-0,099906	0,076903	-5,192296	1,410766	-0,353795	-0,030211	-0,099906	0,076903	-5,192296	1,410766	-0,353795
09:40:14,61	0,612976	3,226986	-0,061013	-1,013024	-0,165013	-0,508999	-0,039451	-0,104815	0,076388	2,939536	-1,440334	-0,386721	-0,505484	-2,832918	-0,983566	-15,343471	5,990619	12,037213	-0,040603	-0,104086	0,077251	-5,292787	1,680269	-0,383784	-0,040603	-0,104086	0,077251	-5,292787	1,680269	-0,383784
09:40:14,66	0,612976	3,226986	-0,061013	-1,013024	-0,165013	-0,508999	-0,038946	-0,108498	0,081153	3,116099	-1,425372	-0,390718	-0,507749	-2,841098	-0,980045	-15,335165	6,001710	12,019200	-0,038946	-0,108498	0,081153	-5,400995	1,631855	-0,390718	-0,038946	-0,108498	0,081153	-5,400995	1,631855	-0,390718
09:40:14,71	0,612976	3,226986	-0,061013	-1,013024	-0,165013	-0,508999	-0,038946	-0,108498	0,081153	3,116099	-1,425372	-0,390718	-0,504882	-2,834298	-0,983175	-15,326745	5,942628	12,020630	-0,038946	-0,108498	0,081153	-5,400995	1,631855	-0,390718	-0,038946	-0,108498	0,081153	-5,400995	1,631855	-0,390718
09:40:14,76	0,612976	3,226986	-0,061013	-1,013024	-0,165013	-0,508999	-0,039709	-0,105298	0,077642	2,907770	-1,422098	-0,400367	-0,509520	-2,837672	-0,983519	-15,302515	5,960743	12,053784	-0,039709	-0,105298	0,077642	-5,358093	1,695071	-0,400367	-0,039709	-0,105298	0,077642	-5,358093	1,695071	-0,400367
09:40:14,81	0,612976	3,226986	-0,061013	-1,013024	-0,165013	-0,508999	-0,039348	-0,107644	0,076897	3,058953	-1,382432	-0,389984	-0,503031	-2,835784	-0,983921	-15,294071	5,957471	12,031013	-0,039348	-0,107644	0,076897	-5,391070	1,706370	-0,389984	-0,039348	-0,107644	0,076897	-5,391070	1,706370	-0,389984
09:40:14,86	0,612976	3,226986	-0,061013	-1,013024	-0,165013	-0,508999	-0,039348	-0,107644	0,076897	3,058953	-1,382432	-0,389984	-0,505931	-2,835933	-0,983565	-15,294772	6,003067	11,992980	-0,039348	-0,107644	0,076897	-5,391070	1,706370	-0,389984	-0,039348	-0,107644	0,076897	-5,391070	1,706370	-0,389984
09:40:14,91	0,612976	3,226986	-0,061013	-1,013024	-0,165013	-0,508999	-0,028018	-0,105265	0,077277	2,906536	-0,841348	-0,401972	-0,510756	-2,844406	-0,983540	-15,350053	5,956640	12,019025	-0,028018	-0,105265	0,077277	-5,356737	1,358064	-0,401972	-0,028018	-0,105265	0,077277	-5,356737	1,358064	-0,401972
09:40:14,96	0,612976	3,226986	-0,061013	-1,013024	-0,165013	-0,508999	-0,028018	-0,105265	0,077277	2,906536	-0,841348	-0,401972	-0,508437	-2,841022	-0,982770	-15,357346	5,952409	12,029089	-0,028018	-0,105265	0,077277	-5,356737	1,358064	-0,401972	-0,028018	-0,105265	0,077277	-5,356737	1,358064	-0,401972
09:40:15,01	0,612976	3,226986	-0,061013	-1,013024	-0,165013	-0,508999	-0,038158	-0,102193	0,079172	2,799847	-1,364733	-0,429147	-0,508346	-2,834089	-0,981645	-15,320166	6,000619	11,991850	-0,038158	-0,102193	0,079172	-5,222312	1,630666	-0,429147	-0,038158	-0,102193	0,079172	-5,222312	1,630666	-0,429147
09:40:15,06	0,612976	3,226986	-0,061013	-1,013024	-0,165013	-0,508999	-0,035865	-0,104210	0,078821	2,901409	-1,239838	-0,400418	-0,507746	-2,837083	-0,981997	-15,316917	5,994939	12,020579	-0,035865	-0,104210	0,078821	-5,279043	1,575553	-0,400418	-0,035865	-0,104210	0,078821	-5,279043	1,575553	-0,400418
09:40:15,11	0,612976	3,226986	-0,061013	-1,013024	-0,165013	-0,508999	-0,035865	-0,104210	0,078821	2,901409	-1,239838	-0,400418	-0,507200	-2,841629	-0,982746	-15,331874	5,956894	12,038771	-0,035865	-0,104210	0,078821	-5,279043	1,575553	-0,400418	-0,035865	-0,104210	0,078821	-5,279043	1,575553	-0,400418
09:40:15,16	0,612976	3,226986	-0,061013	-1,013024	-0,165013	-0,508999	-0,032201	-0,106956	0,078071	3,003777	-1,043260	-0,382226	-0,515558	-2,836429	-0,985509	-15,364744	5,961112	12,049942	-0,032525	-0,097117	0,075309	-5,144308	1,462543	-0,371055	-0,032525	-0,097117	0,075309	-5,144308	1,462543	-0,371055
09:40:15,21	0,612976	3,226986	-0,061013	-1,013024	-0,165013	-0,508999	-0,030258	-0,097774	0,077626	2,527627	-0,992866	-0,396310	-0,516124	-2,838721	-0,983191	-15,375104	5,983368	12,024688	-0,030258	-0,097774	0,077626	-5,147606	1,382354	-0,396310	-0,030258	-0,097774	0,077626	-5,147606	1,382354	-0,396310
09:40:15,26	0,612976	3,226986	-0,061013	-1,013024	-0,165013	-0,508999	-0,034366	-0,096133	0,076867	2,461047	-1,174810	-0,371229	-0,515490	-2,834342	-0,983951	-15,338273	5,983727	12,049768	-0,034366	-0,096133	0,076867	-5,085406	1,522956	-0,371229	-0,034366	-0,096133	0,076867	-5,085406	1,522956	-0,371229
09:40:15,31	0,612976	3,226986	-0,061013	-1,013024	-0,165013	-0,508999	-0,034366	-0,096133	0,076867	2,461047	-1,174810	-0,371229	-0,506592	-2,834625	-0,982739	-15,300029	5,953893	12,068558	-0,034366	-0,096133	0,076867	-5,085406	1,522956	-0,371229	-0,034366	-0,096133	0,076867	-5,085406	1,522956	-0,371229
09:40:15,36	0,612976	3,226986	-0,061013	-1,013024	-0,165013	-0,508999	-0,038571	-0,103980	0,078078	2,862356	-1,345393	-0,352439	-0,507192	-2,838021	-0,983165	-15,332603	5,992326	12,021324	-0,038571	-0,103980	0,078078	-5,300055	1,682406	-0,352439	-0,038571	-0,103980	0,078078	-5,300055	1,682406	-0,352439
09:40:15,41	0,612976	3,226986	-0,061013	-1,013024	-0,165013	-0,508999	-0,033640	-0,102749	0,078416	2,837457	-1,157073	-0,409360	-0,510123	-2,838280	-0,982401	-15,339448	6,021773	12,011638	-0,033640	-0,102749	0,078416	-5,228376	1,483664	-0,409360	-0,033640	-0,102749	0,078416	-5,228376	1,483664	-0,409360
09:40:15,46	0,612976	3,226986	-0,061013	-1,013024	-0,165013	-0,508999	-0,033640	-0,102749	0,078416	2,837457	-1,157073	-0,409360	-0,503655	-2,834642	-0,982371	-15,317306	5,982826	12,045718	-0,033640	-0,102749	0,078416	-5,228376	1,483664	-0,409360	-0,033640	-0,102749	0,078416	-5,228376	1,483664	-0,409360
09:40:15,51	0,612976	3,226986	-0,061013	-1,013024	-0,165013	-0,508999	-0,031823	-0,103776	0,077308	2,813581	-0,982641	-0,364285	-0,510143	-2,840367	-0,983509	-15,308845	5,914897	12,056712	-0,031823	-0,103776	0,077308	-5,332835	1,515450	-0,364285	-0,031823	-0,103776	0,077308	-5,332835	1,515450	-0,364285
09:40:15,56	0,612976	3,226986	-0,061013	-1,013024	-0,165013	-0,508999	-0,036469	-0,102407	0,075688	2,792700	-1,294515	-0,403123	-0,502409	-2,834635	-0,983531	-15,283286	5,977473	12,031584	-0,036469	-0,102407	0,075688	-5,246268	1,568338	-0,403123	-0,036469	-0,102407	0,075688	-5,246268	1,568338	-0,403123
09:40:15,61	0,612976	3,226986	-0,061013	-1,013024	-0,165013	-0,508999	-0,036469	-0,102407	0,075688	2,792700	-1,294515	-0,403123	-0,511885	-2,843795	-0,984317	-15,324549	5,955355	12,009400	-0,036469	-0,102407	0,075688	-5,246268	1,568338	-0,403123	-0,036469	-0,102407	0,075688	-5,246268	1,568338	-0,403123
09:40:15,66	0,612976	3,226986	-0,061013	-1,013024	-0,165013	-0,508999	-0,030906	-0,099504	0,076858	2,626959	-1,000915	-0,405690	-0,514301	-2,839025	-0,983959	-15,348193	5,978655	12,015307	-0,030906	-0,099504	0,076858	-5,184075	1,425197	-0,405690	-0,030906	-0,099504	0,076858	-5,184075	1,425197	-0,405690
09:40:15,71	0,612976	3,226986	-0,061013	-1,013024	-0,165013	-0,508999	-0,030906	-0,099504	0,076858	2,626959	-1,000915	-0,405690	-0,505499	-2,829045	-0,982803	-15,337019	5,977446	12,036832	-0,043950	-0,102136	0,078014	-5,249305	1,781144	-0,384165	-0,043950	-0,102136	0,078014	-5,249305	1,781144	-0,384165
09:40:15,76	0,612976	3,226986	-0,061013	-1,013024	-0,165013	-0,508999	-0,036426	-0,104472	0,075320	2,885254	-1,276241	-0,388951	-0,507239	-2,836728	-0,985497	-15,338085	5,972751	12,032046	-0,036426	-0,104472	0,075320	-5,315795	1,583177	-0,388951	-0,036426	-0,104472	0,075320	-5,315795	1,583177	-0,388951
09:40:15,81	0,612976	3,226986	-0,061013	-1,013024	-0,165013	-0,508999	-0,036426	-0,104472	0,075320	2,885254	-1,276241	-0,388951	-0,506070	-2,835582	-0,981621	-15,343941	5,961012	12,024899	-0,036426	-0,104472	0,075320	-5,315795	1,583177	-0,388951	-0,036426	-0,104472	0,075320	-5,315795	1,583177	-0,388951
09:40:15,86	0,612976	3,226986	-0,061013	-1,013024	-0,165013	-0,508999	-0,039339	-0,105609	0,074574	2,956607	-1,372199	-0,374357	-0,504797	-2,834774	-0,986243	-15,283894	5,955568	12,046641	-0,039339	-0,105609	0,074574	-5,333718	1,715897	-0,374357	-0,039339	-0,105609	0,074574	-5,333718	1,715897	-0,374357
09:40:15,91	0,612976	3,226986	-0,061013	-1,013024	-0,165013	-0,508999	-0,039339	-0,105609	0,074574	2,956607	-1,372199	-0,374357	-0,506656	-2,835607	-0,984327	-15,344417	5,989564	12,046741	-0,039339	-0,105609	0,074574	-5,333718	1,715897	-0,374357	-0,039339	-0,105609	0,074574	-5,333718	1,715897	-0,374357
09:40:15,96	0,612976	3,226986	-0,061013	-1,013024	-0,165013	-0,508999	-0,031467	-0,103967	0,075746	2,839269	-0,988698	-0,367273	-0,510155	-2,840771	-0,985071	-15,322255	5,940824	12,053724	-0,031467	-0,103967	0,075746	-5,322153	1,481436	-0,367273	-0,031467	-0,103967	0,075746	-5,322153	1,481436	-0,367273
09:40:16,01	0,612976	3,226986	-0,061013	-1,013024	-0,165013	-0,508999	-0,031467	-0,103967	0,075746	2,839269	-0,988698	-0,367273	-0,511917	-2,838266	-0,986264	-15,322271	5,968006	12,036007	-0,031467	-0,103967	0,075746	-5,322153	1,481436	-0,367273	-0,031467	-0,103967	0,075746	-5,322153	1,481436	-0,367273
09:40:16,06	0,612976	3,226986	-0,061013	-1,013024	-0,165013	-0,508999	-0,032755	-0,101190	0,074553	2,718364	-1,069299	-0,384990	-0,508372	-2,837474	-0,981670	-15,318378	5,946807	12,023533	-0,035214	-0,103863	0,079147	-5,312272	1,581099	-0,397464	-0,035214	-0,103863	0,079147	-5,312272	1,581099	-0,397464
09:40:16,11	0,612976	3,226986	-0,061013	-1,013024	-0,165013	-0,508999	-0,038864	-0,105244	0,076134	2,961899	-1,356259	-0,369824	-0,505351	-2,835003	-0,984683	-15,279332	5,980972	12,051173	-0,038864	-0,105244	0,076134	-5,299759	1,694563	-0,369824	-0,038864	-0,105244	0,076134	-5,299759	1,694563	-0,369824
09:40:16,16	0,612976	3,226986	-0,061013	-1,013024	-0,165013	-0,508999	-0,038864	-0,105244	0,076134	2,961899	-1,356259	-0,369824	-0,507103	-2,836069	-0,983903	-15,278446	5,985734	12,050382	-0,038864	-0,105244	0,076134	-5,299759	1,694563	-0,369824	-0,038864	-0,105244	0,076134	-5,299759	1,694563	-0,369824
09:40:16,21	0,612976	3,226986	-0,061013	-1,013024	-0,165013	-0,508999	-0,037064	-0,104260	0,076914	2,915281	-1,264283	-0,370616	-0,512573	-2,837450	-0,982799	-15,357929	5,960954	12,019511	-0,033133	-0,100213	0,078018	-5,223064	1,484646	-0,401486	-0,033133	-0,100213	0,078018	-5,223064	1,484646	-0,401486
09:40:16,26	0,612976	3,226986	-0,061013	-1,013024	-0,165013	-0,508999	-0,033198	-0,101637	0,076509	2,734244	-1,073960	-0,376985	-0,505450	-2,835163	-0,983924	-15,319562	5,958316	12,050359	-0,033198	-0,101637	0,076509	-5,244232	1,532065	-0,376985	-0,033198	-0,101637	0,076509	-5,244232	1,532065	-0,376985
09:40:16,31	0,612976	3,226986	-0,061013	-1,013024	-0,165013	-0,508999	-0,033198	-0,101637	0,076509	2,734244	-1,073960	-0,376985	-0,506846	-2,835700	-0,980532	-15,296203	5,961745	12,023618	-0,033198	-0,101637	0,076509	-5,244232	1,532065	-0,376985	-0,033198	-0,101637	0,076509	-5,244232	1,532065	-0,376985
09:40:16,36	0,612976	3,226986	-0,061013	-1,013024	-0,165013	-0,508999	-0,037513	-0,104298	0,080285	2,887613	-1,290985	-0,397380	-0,508342	-2,840322	-0,987804	-15,297628	5,939223	12,021547	-0,032762	-0,105313	0,073013	-5,346895	1,537893	-0,399451	-0,032762	-0,105313	0,073013	-5,346895	1,537893	-0,399451
09:40:16,41	0,612976	3,226986	-0,061013	-1,013024	-0,165013	-0,508999	-0,030672	-0,099756	0,080001	2,645394	-0,934320	-0,394334	-0,514200	-2,839354	-0,980816	-15,298409	5,956054	12,026663	-0,030672	-0,099756	0,080001	-5,185441	1,473404	-0,394334	-0,030672	-0,099756	0,080001	-5,185441	1,473404	-0,394334
09:40:16,46	0,612976	3,226986	-0,061013	-1,013024	-0,165013	-0,508999	-0,030672	-0,099756	0,080001	2,645394	-0,934320	-0,394334	-0,504277	-2,835891	-0,986251	-15,311549	5,933541	12,046148	-0,038632	-0,106618	0,074566	-5,393342	1,684225	-0,374849	-0,038632	-0,106618	0,074566	-5,393342	1,684225	-0,374849
09:40:16,51	0,612976	3,226986	-0,061013	-1,013024	-0,165013	-0,508999	-0,038632	-0,106618	0,074566	2,976137	-1,348373	-0,374849	-0,508347	-2,838864	-0,986628	-15,302452	5,958673	12,045945	-0,034022	-0,104580	0,074189	-5,313022	1,557374	-0,375052	-0,034022	-0,104580	0,074189	-5,313022	1,557374	-0,375052
09:40:16,56	0,612976	3,226986	-0,061013	-1,013024	-0,165013	-0,508999	-0,034022	-0,104580	0,074189	2,896473	-1,113342	-0,375052	-0,507115	-2,840142	-0,983528	-15,296865	5,979447	12,020464	-0,033531	-0,106286	0,077289	-5,337453	1,538830	-0,400533	-0,033531	-0,106286	0,077289	-5,337453	1,538830	-0,400533
09:40:16,61	0,612976	3,226986	-0,061013	-1,013024	-0,165013	-0,508999	-0,033531	-0,106286	0,077289	3,005982	-1,093391	-0,400533	-0,507126	-2,834084	-0,982350	-15,286379	5,988934	12,064447	-0,033531	-0,106286	0,077289	-5,337453	1,538830	-0,400533	-0,033531	-0,106286	0,077289	-5,337453	1,538830	-0,400533
09:40:16,66	0,612976	3,226986	-0,061013	-1,013024	-0,165013	-0,508999	-0,038772	-0,103247	0,078467	2,861416	-1,361578	-0,356551	-0,510655	-2,838042	-0,985461	-15,293140	5,998418	12,050980	-0,038772	-0,103247	0,078467	-5,243462	1,682051	-0,356551	-0,038772	-0,103247	0,078467	-5,243462	1,682051	-0,356551
09:40:16,71	0,612976	3,226986	-0,061013	-1,013024	-0,165013	-0,508999	-0,042231	-0,102640	0,075346	2,826965	-1,502782	-0,374363	-0,505923	-2,830785	-0,985471	-15,254344	5,967121	12,046635	-0,042231	-0,102640	0,075346	-5,230242	1,812356	-0,374363	-0,042231	-0,102640	0,075346	-5,230242	1,812356	-0,374363
09:40:16,76	0,612976	3,226986	-0,061013	-1,013024	-0,165013	-0,508999	-0,042231	-0,102640	0,075346	2,826965	-1,502782	-0,374363	-0,506555	-2,841020	-0,987799	-15,301068	5,970258	12,022778	-0,033051	-0,107210	0,073018	-5,371994	1,527058	-0,398219	-0,033051	-0,107210	0,073018	-5,371994	1,527058	-0,398219
09:40:16,81	0,612976	3,226986	-0,061013	-1,013024	-0,165013	-0,508999	-0,033051	-0,107210	0,073018	3,043963	-1,067464	-0,398219	-0,511936	-2,839176	-0,987041	-15,320558	5,932351	12,030337	-0,033051	-0,107210	0,073018	-5,371994	1,527058	-0,398219	-0,033051	-0,107210	0,073018	-5,371994	1,527058	-0,398219
09:40:16,86	0,612976	3,226986	-0,061013	-1,013024	-0,165013	-0,508999	-0,034930	-0,102360	0,078811	2,746451	-1,131393	-0,422952	-0,509816	-2,836968	-0,982006	-15,294495	5,914134	11,998045	-0,034930	-0,102360	0,078811	-5,288790	1,610594	-0,422952	-0,034930	-0,102360	0,078811	-5,288790	1,610594	-0,422952
09:40:16,91	0,612976	3,226986	-0,061013	-1,013024	-0,165013	-0,508999	-0,034930	-0,102360	0,078811	2,746451	-1,131393	-0,422952	-0,514907	-2,836643	-0,985504	-15,343136	5,977917	12,040646	-0,034930	-0,102360	0,078811	-5,288790	1,610594	-0,422952	-0,034930	-0,102360	0,078811	-5,288790	1,610594	-0,422952
09:40:16,96	0,612976	3,226986	-0,061013	-1,013024	-0,165013	-0,508999	-0,032764	-0,101772	0,076894	2,734427	-1,108926	-0,351799	-0,511407	-2,838550	-0,983923	-15,363298	5,975244	12,069199	-0,032764	-0,101772	0,076894	-5,254702	1,463067	-0,351799	-0,032764	-0,101772	0,076894	-5,254702	1,463067	-0,351799
09:40:17,01	0,612976	3,226986	-0,061013	-1,013024	-0,165013	-0,508999	-0,031892	-0,101728	0,076493	2,727534	-0,992273	-0,406922	-0,511882	-2,839283	-0,984324	-15,303865	5,935640	12,014075	-0,031892	-0,101728	0,076493	-5,258107	1,511213	-0,406922	-0,031892	-0,101728	0,076493	-5,258107	1,511213	-0,406922
09:40:17,06	0,612976	3,226986	-0,061013	-1,013024	-0,165013	-0,508999	-0,033601	-0,097954	0,076121	2,530966	-1,096143	-0,352950	-0,514296	-2,835916	-0,984696	-15,317002	5,942858	12,068047	-0,033601	-0,097954	0,076121	-5,158412	1,541523	-0,352950	-0,033601	-0,097954	0,076121	-5,158412	1,541523	-0,352950
09:40:17,11	0,612976	3,226986	-0,061013	-1,013024	-0,165013	-0,508999	-0,033601	-0,097954	0,076121	2,530966	-1,096143	-0,352950	-0,506473	-2,838569	-0,983139	-15,266929	5,970211	12,010278	-0,033601	-0,097954	0,076121	-5,158412	1,541523	-0,352950	-0,033601	-0,097954	0,076121	-5,158412	1,541523	-0,352950
09:40:17,16	0,612976	3,226986	-0,061013	-1,013024	-0,165013	-0,508999	-0,035214	-0,106055	0,077678	3,000951	-1,150355	-0,410719	-0,504343	-2,840607	-0,985171	-15,266911	5,940108	12,049376	-0,035214	-0,106055	0,077678	-5,324368	1,613969	-0,410719	-0,035214	-0,106055	0,077678	-5,324368	1,613969	-0,410719
09:40:17,21	0,612976	3,226986	-0,061013	-1,013024	-0,165013	-0,508999	-0,030601	-0,109267	0,071509	3,119224	-0,925269	-0,355151	-0,505998	-2,844170	-0,989308	-15,304134	5,935393	12,065846	-0,030601	-0,109267	0,071509	-5,458244	1,476901	-0,355151	-0,030601	-0,109267	0,071509	-5,458244	1,476901	-0,355151
09:40:17,26	0,612976	3,226986	-0,061013	-1,013024	-0,165013	-0,508999	-0,030601	-0,109267	0,071509	3,119224	-0,925269	-0,355151	-0,507100	-2,836821	-0,983539	-15,281704	5,979245	12,015958	-0,030601	-0,109267	0,071509	-5,458244	1,476901	-0,355151	-0,030601	-0,109267	0,071509	-5,458244	1,476901	-0,355151
09:40:17,31	0,612976	3,226986	-0,061013	-1,013024	-0,165013	-0,508999	-0,036415	-0,104638	0,077278	2,927709	-1,230080	-0,405039	-0,506373	-2,838780	-0,986510	-15,301152	5,962266	12,026948	-0,035081	-0,106247	0,074307	-5,353455	1,584784	-0,394050	-0,035081	-0,106247	0,074307	-5,353455	1,584784	-0,394050
09:40:17,36	0,612976	3,226986	-0,061013	-1,013024	-0,165013	-0,508999	-0,035081	-0,106247	0,074307	2,986958	-1,169114	-0,394050	-0,505327	-2,835360	-0,983507	-15,257981	5,942094	12,048944	-0,035081	-0,106247	0,074307	-5,353455	1,584784	-0,394050	-0,035081	-0,106247	0,074307	-5,353455	1,584784	-0,394050
09:40:17,41	0,612976	3,226986	-0,061013	-1,013024	-0,165013	-0,508999	-0,041402	-0,102435	0,076871	2,794950	-1,450136	-0,414966	-0,506514	-2,831400	-0,983946	-15,256776	5,943828	12,006031	-0,041402	-0,102435	0,076871	-5,246214	1,799929	-0,414966	-0,041402	-0,102435	0,076871	-5,246214	1,799929	-0,414966
09:40:17,46	0,612976	3,226986	-0,061013	-1,013024	-0,165013	-0,508999	-0,041402	-0,102435	0,076871	2,794950	-1,450136	-0,414966	-0,512535	-2,836540	-0,984346	-15,342701	5,986810	12,026111	-0,041402	-0,102435	0,076871	-5,246214	1,799929	-0,414966	-0,041402	-0,102435	0,076871	-5,246214	1,799929	-0,414966
09:40:17,51	0,612976	3,226986	-0,061013	-1,013024	-0,165013	-0,508999	-0,033941	-0,099791	0,076472	2,651730	-1,158058	-0,394886	-0,510761	-2,835649	-0,985881	-15,321640	5,956106	12,040820	-0,035600	-0,100882	0,074936	-5,226859	1,583848	-0,380177	-0,035600	-0,100882	0,074936	-5,226859	1,583848	-0,380177
09:40:17,56	0,612976	3,226986	-0,061013	-1,013024	-0,165013	-0,508999	-0,035600	-0,100882	0,074936	2,692394	-1,210715	-0,380177	-0,511888	-2,836319	-0,984347	-15,313228	5,974381	12,006175	-0,035600	-0,100882	0,074936	-5,226859	1,583848	-0,380177	-0,035600	-0,100882	0,074936	-5,226859	1,583848	-0,380177
09:40:17,61	0,612976	3,226986	-0,061013	-1,013024	-0,165013	-0,508999	-0,034456	-0,100241	0,076470	2,679067	-1,153112	-0,414822	-0,505255	-2,833110	-0,986243	-15,225258	5,967781	12,022371	-0,034456	-0,100241	0,076470	-5,189825	1,551697	-0,414822	-0,034456	-0,100241	0,076470	-5,189825	1,551697	-0,414822
09:40:17,66	0,612976	3,226986	-0,061013	-1,013024	-0,165013	-0,508999	-0,040551	-0,104381	0,074575	2,932639	-1,390557	-0,398626	-0,511406	-2,837318	-0,987044	-15,346290	5,949108	12,050888	-0,040551	-0,104381	0,074575	-5,261279	1,792693	-0,398626	-0,040551	-0,104381	0,074575	-5,261279	1,792693	-0,398626
09:40:17,71	0,612976	3,226986	-0,061013	-1,013024	-0,165013	-0,508999	-0,033831	-0,101158	0,073773	2,688358	-1,136621	-0,370109	-0,509567	-2,837088	-0,984313	-15,316769	5,944464	12,044281	-0,033831	-0,101158	0,073773	-5,252557	1,519144	-0,370109	-0,033831	-0,101158	0,073773	-5,252557	1,519144	-0,370109
09:40:17,76	0,612976	3,226986	-0,061013	-1,013024	-0,165013	-0,508999	-0,034826	-0,100000	0,078423	2,645213	-1,164015	-0,397258	-0,511911	-2,835878	-0,982394	-15,316706	5,951737	12,023739	-0,034826	-0,100000	0,078423	-5,204802	1,569796	-0,397258	-0,034826	-0,100000	0,078423	-5,204802	1,569796	-0,397258
09:40:17,81	0,612976	3,226986	-0,061013	-1,013024	-0,165013	-0,508999	-0,037478	-0,103381	0,076133	2,862562	-1,251184	-0,385675	-0,507657	-2,835271	-0,984684	-15,251959	5,962329	12,035322	-0,037478	-0,103381	0,076133	-5,252848	1,690873	-0,385675	-0,037478	-0,103381	0,076133	-5,252848	1,690873	-0,385675
09:40:17,86	0,612976	3,226986	-0,061013	-1,013024	-0,165013	-0,508999	-0,037478	-0,103381	0,076133	2,862562	-1,251184	-0,385675	-0,509399	-2,842713	-0,986620	-15,269057	5,993300	12,016882	-0,037478	-0,103381	0,076133	-5,252848	1,690873	-0,385675	-0,037478	-0,103381	0,076133	-5,252848	1,690873	-0,385675
09:40:17,91	0,612976	3,226986	-0,061013	-1,013024	-0,165013	-0,508999	-0,032333	-0,101567	0,074615	2,727144	-1,027454	-0,399559	-0,511801	-2,838820	-0,986202	-15,310463	5,948651	12,021438	-0,032333	-0,101567	0,074615	-5,245878	1,510695	-0,399559	-0,032333	-0,101567	0,074615	-5,245878	1,510695	-0,399559
09:40:17,96	0,612976	3,226986	-0,061013	-1,013024	-0,165013	-0,508999	-0,032333	-0,101567	0,074615	2,727144	-1,027454	-0,399559	-0,513755	-2,837576	-0,984727	-15,347146	5,940267	12,034224	-0,032434	-0,099252	0,076090	-5,210135	1,485780	-0,386773	-0,032434	-0,099252	0,076090	-5,210135	1,485780	-0,386773
09:40:18,01	0,612976	3,226986	-0,061013	-1,013024	-0,165013	-0,508999	-0,039990	-0,106218	0,074474	2,985310	-1,421112	-0,368957	-0,503944	-2,834514	-0,986343	-15,298383	5,960522	12,052040	-0,039990	-0,106218	0,074474	-5,352806	1,718142	-0,368957	-0,039990	-0,106218	0,074474	-5,352806	1,718142	-0,368957
09:40:18,06	0,612976	3,226986	-0,061013	-1,013024	-0,165013	-0,508999	-0,039990	-0,106218	0,074474	2,985310	-1,421112	-0,368957	-0,508297	-2,835366	-0,985460	-15,280977	5,987703	12,056161	-0,039990	-0,106218	0,074474	-5,352806	1,718142	-0,368957	-0,039990	-0,106218	0,074474	-5,352806	1,718142	-0,368957
09:40:18,11	0,612976	3,226986	-0,061013	-1,013024	-0,165013	-0,508999	-0,032991	-0,106920	0,074012	3,009894	-1,031888	-0,379101	-0,506836	-2,840927	-0,986805	-15,282498	5,937571	12,041896	-0,032991	-0,106920	0,074012	-5,383350	1,557878	-0,379101	-0,032991	-0,106920	0,074012	-5,383350	1,557878	-0,379101
09:40:18,16	0,612976	3,226986	-0,061013	-1,013024	-0,165013	-0,508999	-0,032991	-0,106920	0,074012	3,009894	-1,031888	-0,379101	-0,509541	-2,839323	-0,983921	-15,304059	5,918623	12,028221	-0,033027	-0,103776	0,076896	-5,327207	1,549653	-0,392776	-0,033027	-0,103776	0,076896	-5,327207	1,549653	-0,392776
09:40:18,21	0,612976	3,226986	-0,061013	-1,013024	-0,165013	-0,508999	-0,032421	-0,108222	0,075369	3,086398	-1,047392	-0,370551	-0,505994	-2,842072	-0,985448	-15,317179	5,967791	12,050446	-0,032421	-0,108222	0,075369	-5,409006	1,497628	-0,370551	-0,032421	-0,108222	0,075369	-5,409006	1,497628	-0,370551
09:40:18,26	0,612976	3,226986	-0,061013	-1,013024	-0,165013	-0,508999	-0,032421	-0,108222	0,075369	3,086398	-1,047392	-0,370551	-0,507067	-2,833640	-0,987822	-15,238799	5,943228	11,998067	-0,032421	-0,108222	0,075369	-5,409006	1,497628	-0,370551	-0,032421	-0,108222	0,075369	-5,409006	1,497628	-0,370551
09:40:18,31	0,612976	3,226986	-0,061013	-1,013024	-0,165013	-0,508999	-0,039187	-0,103077	0,072995	2,836774	-1,319056	-0,422930	-0,504252	-2,833721	-0,987807	-15,296170	5,949589	12,047777	-0,039187	-0,103077	0,072995	-5,254745	1,757085	-0,422930	-0,039187	-0,103077	0,072995	-5,254745	1,757085	-0,422930
09:40:18,36	0,612976	3,226986	-0,061013	-1,013024	-0,165013	-0,508999	-0,040523	-0,105555	0,073010	2,942486	-1,441444	-0,373220	-0,506813	-2,836744	-0,985189	-15,277839	5,983349	12,059106	-0,040523	-0,105555	0,073010	-5,343605	1,739649	-0,373220	-0,040523	-0,105555	0,073010	-5,343605	1,739649	-0,373220
09:40:18,41	0,612976	3,226986	-0,061013	-1,013024	-0,165013	-0,508999	-0,035385	-0,105819	0,076508	2,977668	-1,217275	-0,379721	-0,506592	-2,838303	-0,984309	-15,322684	5,989698	12,041277	-0,035385	-0,105819	0,076508	-5,329110	1,560471	-0,379721	-0,035385	-0,105819	0,076508	-5,329110	1,560471	-0,379721
09:40:18,46	0,612976	3,226986	-0,061013	-1,013024	-0,165013	-0,508999	-0,038243	-0,102849	0,073022	2,831004	-1,323448	-0,363555	-0,508885	-2,836829	-0,985084	-15,270182	5,935248	12,024751	-0,038243	-0,102849	0,073022	-5,242635	1,678631	-0,363555	-0,038243	-0,102849	0,073022	-5,242635	1,678631	-0,363555
09:40:18,51	0,612976	3,226986	-0,061013	-1,013024	-0,165013	-0,508999	-0,032758	-0,104693	0,075733	2,907929	-1,030445	-0,405629	-0,508881	-2,840015	-0,985084	-15,284801	5,954878	12,015368	-0,032758	-0,104693	0,075733	-5,310498	1,541069	-0,405629	-0,032758	-0,104693	0,075733	-5,310498	1,541069	-0,405629
09:40:18,56	0,612976	3,226986	-0,061013	-1,013024	-0,165013	-0,508999	-0,032758	-0,104693	0,075733	2,907929	-1,030445	-0,405629	-0,511264	-2,837694	-0,984304	-15,279617	5,923201	12,033139	-0,033577	-0,101468	0,076513	-5,249871	1,583095	-0,387858	-0,033577	-0,101468	0,076513	-5,249871	1,583095	-0,387858
09:40:18,61	0,612976	3,226986	-0,061013	-1,013024	-0,165013	-0,508999	-0,034472	-0,108395	0,071864	3,116787	-1,164489	-0,372067	-0,504818	-2,840382	-0,988953	-15,315506	5,991503	12,048930	-0,034472	-0,108395	0,071864	-5,392229	1,541592	-0,372067	-0,034472	-0,108395	0,071864	-5,392229	1,541592	-0,372067
09:40:18,66	0,612976	3,226986	-0,061013	-1,013024	-0,165013	-0,508999	-0,032456	-0,107512	0,074584	3,052549	-1,055556	-0,374737	-0,506591	-2,841686	-0,986233	-15,321130	5,973628	12,046260	-0,032456	-0,107512	0,074584	-5,387107	1,492217	-0,374737	-0,032456	-0,107512	0,074584	-5,387107	1,492217	-0,374737
09:40:18,71	0,612976	3,226986	-0,061013	-1,013024	-0,165013	-0,508999	-0,029837	-0,108367	0,070702	3,059763	-0,865952	-0,399272	-0,507160	-2,844382	-0,990115	-15,293489	5,914645	12,021725	-0,029837	-0,108367	0,070702	-5,447032	1,476251	-0,399272	-0,029837	-0,108367	0,070702	-5,447032	1,476251	-0,399272
09:40:18,76	0,612976	3,226986	-0,061013	-1,013024	-0,165013	-0,508999	-0,029837	-0,108367	0,070702	3,059763	-0,865952	-0,399272	-0,515472	-2,840269	-0,986270	-15,342706	5,983977	12,035821	-0,029837	-0,108367	0,070702	-5,447032	1,476251	-0,399272	-0,029837	-0,108367	0,070702	-5,447032	1,476251	-0,399272
09:40:18,81	0,612976	3,226986	-0,061013	-1,013024	-0,165013	-0,508999	-0,039352	-0,101449	0,074921	2,747240	-1,418228	-0,388127	-0,508394	-2,832683	-0,985896	-15,319682	5,984276	12,032870	-0,039352	-0,101449	0,074921	-5,216504	1,670898	-0,388127	-0,039352	-0,101449	0,074921	-5,216504	1,670898	-0,388127
09:40:18,86	0,612976	3,226986	-0,061013	-1,013024	-0,165013	-0,508999	-0,039352	-0,101449	0,074921	2,747240	-1,418228	-0,388127	-0,513622	-2,835368	-0,988214	-15,280649	5,959458	12,022092	-0,039352	-0,101449	0,074921	-5,216504	1,670898	-0,388127	-0,039352	-0,101449	0,074921	-5,216504	1,670898	-0,388127
09:40:18,91	0,612976	3,226986	-0,061013	-1,013024	-0,165013	-0,508999	-0,034412	-0,098264	0,072604	2,579628	-1,115136	-0,398905	-0,509469	-2,842888	-0,986231	-15,292400	5,967408	12,030553	-0,029976	-0,105620	0,074587	-5,328012	1,454493	-0,390444	-0,029976	-0,105620	0,074587	-5,328012	1,454493	-0,390444
09:40:18,96	0,612976	3,226986	-0,061013	-1,013024	-0,165013	-0,508999	-0,034191	-0,107264	0,073834	3,052364	-1,105364	-0,355267	-0,505938	-2,840060	-0,986983	-15,279768	5,964402	12,065731	-0,034191	-0,107264	0,073834	-5,367854	1,578640	-0,355267	-0,034191	-0,107264	0,073834	-5,367854	1,578640	-0,355267
09:40:19,01	0,612976	3,226986	-0,061013	-1,013024	-0,165013	-0,508999	-0,030038	-0,104900	0,074590	2,934490	-0,911370	-0,380361	-0,510062	-2,842474	-0,986227	-15,296266	5,979774	12,040636	-0,030038	-0,104900	0,074590	-5,300140	1,446606	-0,380361	-0,030038	-0,104900	0,074590	-5,300140	1,446606	-0,380361
