# Supplementary material for: Characterization of interfragmentary motion associated with common osteosynthesis devices for rat fracture healing studies
Source: PLoS One. 2017 Apr 28;12(4):e0176735. doi: 10.1371/journal.pone.0176735 (PMC5409164; doi:10.1371/journal.pone.0176735)
Supplement: S1 Dataset — (ZIP) [file pone.0176735.s001.zip › S1_Dataset/UlmExFix/Specimen02/ULM-Fix-EX_02U.txt]

%Tester: Sukopp Matthias
%Projekt: 
%Zeit: 13.03.2015 10:01:25
%Dateipfad: D:\Messungen\Fixator\Measurements\Fixator_20150313.txt
%Kommentar: Ulm-Fix-Ex_02-U
%VI Version: D:\LVProjekte\Fixator\HauptVI\Fixator_v0.12.vi
%Virtueller Drehpunkt: 	0,0000	0,0000	0,0000
%Sensor zu Hexapod (Mitte): 	0,000000	0,000000	-26,500000
%Sensor zu Hexapod Trans (Mitte): 	-0,500000	-0,866025	0,000000	-0,866025	0,500000	0,000000	0,000000	0,000000	1,000000
%Hexapod zu Labor (Mitte): 	0,412984	3,175067	-0,112966
%Hexapod zu Labor Trans (Mitte): 	0,999938	0,009802	0,005256	-0,009930	0,999638	0,025010	-0,005009	-0,025061	0,999673
%Labor zu CR (Mitte): 	0,000000	0,000000	78,500000
%Labor zu CR Trans (Mitte): 	1,000000	0,000000	0,000000	0,000000	1,000000	0,000000	0,000000	0,000000	1,000000
%Zentrum Sensormasse: 	0,000000	0,000000	2,000000
%Sensormasse: 	200,000000E-3
--------------------------------------------------
Time	X	Y	Z	U	V	W	Exp_ Fx	Exp_ Fy	Exp_ Fz	Exp_ Mx	Exp_ My	Exp_ Mz	Sen_ Fx	Sen_ Fy	Sen_ Fz	Sen_ Mx	Sen_ My	Sen_ Mz	Hex_ Fx	Hex_ Fy	Hex_ Fz	Hex_ Mx	Hex_ My	Hex_ Mz	Lab_ Fx	Lab_ Fy	Lab_ Fz	Lab_ Mx	Lab_ My	Lab_ Mz	Laser
10:01:25,72	0,412984	3,175067	-0,112966	-1,436035	0,286984	-0,568987	-0,049670	-0,013549	-0,072995	-0,185699	-2,053794	1,776752	-0,632753	-2,820626	-1,166361	-14,084027	7,893878	13,508706	-0,049670	-0,013549	-0,072995	-1,249308	1,845314	1,776752	-0,049670	-0,013549	-0,072995	-1,249308	1,845314	1,776752
10:01:25,77	0,412984	3,175067	-0,112966	-1,436035	0,286984	-0,568987	-0,049670	-0,013549	-0,072995	-0,185699	-2,053794	1,776752	-0,629852	-2,811783	-1,164460	-14,077506	7,867222	13,493907	-0,049670	-0,013549	-0,072995	-1,249308	1,845314	1,776752	-0,049670	-0,013549	-0,072995	-1,249308	1,845314	1,776752
10:01:25,82	0,412984	3,175067	-0,112966	-1,436035	0,286984	-0,568987	-0,045595	-0,007679	-0,071869	-0,531980	-1,840217	1,744708	-0,639874	-2,821220	-1,165235	-14,103092	7,857492	13,476662	-0,045595	-0,007679	-0,071869	-1,134797	1,739011	1,744708	-0,045595	-0,007679	-0,071869	-1,134797	1,739011	1,744708
10:01:25,87	0,412984	3,175067	-0,112966	-1,436035	0,286984	-0,568987	-0,049774	-0,014904	-0,072211	-0,098619	-2,052296	1,771759	-0,631529	-2,821214	-1,165576	-14,069754	7,904850	13,503713	-0,049774	-0,014904	-0,072211	-1,268567	1,854929	1,771759	-0,049774	-0,014904	-0,072211	-1,268567	1,854929	1,771759
10:01:25,92	0,412984	3,175067	-0,112966	-1,436035	0,286984	-0,568987	-0,054814	-0,011749	-0,076950	-0,328545	-2,349706	1,745808	-0,632337	-2,816121	-1,170695	-14,142980	7,884378	13,493005	-0,054814	-0,011749	-0,076950	-1,250846	1,953182	1,745808	-0,054814	-0,011749	-0,076950	-1,250846	1,953182	1,745808
10:01:25,97	0,412984	3,175067	-0,112966	-1,436035	0,286984	-0,568987	-0,054814	-0,011749	-0,076950	-0,328545	-2,349706	1,745808	-0,637504	-2,822192	-1,165599	-14,078999	7,804812	13,484904	-0,054814	-0,011749	-0,076950	-1,250846	1,953182	1,745808	-0,054814	-0,011749	-0,076950	-1,250846	1,953182	1,745808
10:01:26,02	0,412984	3,175067	-0,112966	-1,436035	0,286984	-0,568987	-0,054227	-0,012993	-0,073400	-0,217632	-2,253554	1,757561	-0,630957	-2,816402	-1,166766	-14,053317	7,872686	13,489515	-0,054227	-0,012993	-0,073400	-1,237559	2,003259	1,757561	-0,054227	-0,012993	-0,073400	-1,237559	2,003259	1,757561
10:01:26,07	0,412984	3,175067	-0,112966	-1,436035	0,286984	-0,568987	-0,047052	-0,010211	-0,071090	-0,445281	-1,883159	1,738058	-0,636953	-2,821225	-1,164455	-14,097156	7,802130	13,470012	-0,047052	-0,010211	-0,071090	-1,246878	1,810442	1,738058	-0,047052	-0,010211	-0,071090	-1,246878	1,810442	1,738058
10:01:26,12	0,412984	3,175067	-0,112966	-1,436035	0,286984	-0,568987	-0,051211	-0,011841	-0,074205	-0,318086	-2,155921	1,757874	-0,633462	-2,818438	-1,167571	-14,124884	7,867162	13,489828	-0,051211	-0,011841	-0,074205	-1,247608	1,864110	1,757874	-0,051211	-0,011841	-0,074205	-1,247608	1,864110	1,757874
10:01:26,17	0,412984	3,175067	-0,112966	-1,436035	0,286984	-0,568987	-0,050134	-0,013992	-0,072602	-0,170024	-2,052899	1,771012	-0,632758	-2,824640	-1,166749	-14,096619	7,890832	13,493843	-0,050134	-0,013992	-0,072602	-1,268416	1,882582	1,771012	-0,050134	-0,013992	-0,072602	-1,268416	1,882582	1,771012
10:01:26,22	0,412984	3,175067	-0,112966	-1,436035	0,286984	-0,568987	-0,053424	-0,014597	-0,074589	-0,209789	-2,254444	1,762433	-0,629969	-2,817899	-1,167955	-14,128029	7,828577	13,494387	-0,053424	-0,014597	-0,074589	-1,355615	1,939331	1,762433	-0,053424	-0,014597	-0,074589	-1,355615	1,939331	1,762433
10:01:26,27	0,412984	3,175067	-0,112966	-1,436035	0,286984	-0,568987	-0,045500	-0,012474	-0,073002	-0,320979	-1,806537	1,763537	-0,635770	-2,823700	-1,166367	-14,097387	7,809949	13,495492	-0,045500	-0,012474	-0,073002	-1,300176	1,765192	1,763537	-0,045500	-0,012474	-0,073002	-1,300176	1,765192	1,763537
10:01:26,32	0,412984	3,175067	-0,112966	-1,436035	0,286984	-0,568987	-0,053425	-0,011204	-0,073044	-0,365376	-2,270661	1,766956	-0,632907	-2,816202	-1,166410	-14,131605	7,854714	13,498910	-0,053425	-0,011204	-0,073044	-1,244856	1,923192	1,766956	-0,053425	-0,011204	-0,073044	-1,244856	1,923192	1,766956
10:01:26,37	0,412984	3,175067	-0,112966	-1,436035	0,286984	-0,568987	-0,053425	-0,011204	-0,073044	-0,365376	-2,270661	1,766956	-0,632891	-2,825078	-1,168319	-14,132276	7,819478	13,492791	-0,053425	-0,011204	-0,073044	-1,244856	1,923192	1,766956	-0,053425	-0,011204	-0,073044	-1,244856	1,923192	1,766956
10:01:26,42	0,412984	3,175067	-0,112966	-1,436035	0,286984	-0,568987	-0,045746	-0,015655	-0,074954	-0,164728	-1,854323	1,760837	-0,631741	-2,816147	-1,164859	-14,142703	7,862446	13,498538	-0,045746	-0,015655	-0,074954	-1,393681	1,736739	1,760837	-0,045746	-0,015655	-0,074954	-1,393681	1,736739	1,760837
10:01:26,47	0,412984	3,175067	-0,112966	-1,436035	0,286984	-0,568987	-0,054055	-0,012187	-0,071493	-0,313114	-2,316916	1,766583	-0,636400	-2,820927	-1,170265	-14,113539	7,848033	13,509242	-0,054055	-0,012187	-0,071493	-1,269757	1,926420	1,766583	-0,054055	-0,012187	-0,071493	-1,269757	1,926420	1,766583
10:01:26,52	0,412984	3,175067	-0,112966	-1,436035	0,286984	-0,568987	-0,051312	-0,013292	-0,071451	-0,203430	-2,128309	1,766087	-0,632155	-2,819076	-1,164817	-14,076805	7,884683	13,498041	-0,051312	-0,013292	-0,071451	-1,246841	1,899669	1,766087	-0,051312	-0,013292	-0,071451	-1,246841	1,899669	1,766087
10:01:26,57	0,412984	3,175067	-0,112966	-1,436035	0,286984	-0,568987	-0,055204	-0,012370	-0,069912	-0,269799	-2,319316	1,765216	-0,631007	-2,815244	-1,163277	-14,076165	7,863008	13,497170	-0,055204	-0,012370	-0,069912	-1,240873	2,014207	1,765216	-0,055204	-0,012370	-0,069912	-1,240873	2,014207	1,765216
10:01:26,62	0,412984	3,175067	-0,112966	-1,436035	0,286984	-0,568987	-0,047588	-0,013308	-0,073373	-0,247884	-1,938526	1,794601	-0,632269	-2,824343	-1,166745	-14,106055	7,790902	13,505400	-0,047588	-0,013308	-0,073373	-1,292554	1,797126	1,794601	-0,047588	-0,013308	-0,073373	-1,292554	1,797126	1,794601
10:01:26,67	0,412984	3,175067	-0,112966	-1,436035	0,286984	-0,568987	-0,054089	-0,010230	-0,071882	-0,383143	-2,292363	1,752205	-0,633418	-2,815140	-1,165247	-14,104090	7,876750	13,484160	-0,054089	-0,010230	-0,071882	-1,186224	1,953591	1,752205	-0,054089	-0,010230	-0,071882	-1,186224	1,953591	1,752205
10:01:26,72	0,412984	3,175067	-0,112966	-1,436035	0,286984	-0,568987	-0,046148	-0,012739	-0,069923	-0,302983	-1,879641	1,743519	-0,639954	-2,820425	-1,165604	-14,133697	7,864017	13,525966	-0,046148	-0,012739	-0,069923	-1,302975	1,743004	1,743519	-0,046148	-0,012739	-0,069923	-1,302975	1,743004	1,743519
10:01:26,77	0,412984	3,175067	-0,112966	-1,436035	0,286984	-0,568987	-0,046148	-0,012739	-0,069923	-0,302983	-1,879641	1,743519	-0,633354	-2,820271	-1,165594	-14,093719	7,903002	13,503735	-0,046148	-0,012739	-0,069923	-1,302975	1,743004	1,743519	-0,046148	-0,012739	-0,069923	-1,302975	1,743004	1,743519
10:01:26,82	0,412984	3,175067	-0,112966	-1,436035	0,286984	-0,568987	-0,050002	-0,006468	-0,070325	-0,617666	-2,045802	1,748369	-0,638720	-2,816799	-1,163691	-14,094047	7,826058	13,480323	-0,050002	-0,006468	-0,070325	-1,125399	1,879332	1,748369	-0,050002	-0,006468	-0,070325	-1,125399	1,879332	1,748369
10:01:26,87	0,412984	3,175067	-0,112966	-1,436035	0,286984	-0,568987	-0,055781	-0,013297	-0,076110	-0,260059	-2,340275	1,797158	-0,629916	-2,815209	-1,169476	-14,087586	7,825181	13,529113	-0,055781	-0,013297	-0,076110	-1,303911	2,038508	1,797158	-0,055781	-0,013297	-0,076110	-1,303911	2,038508	1,797158
10:01:26,92	0,412984	3,175067	-0,112966	-1,436035	0,286984	-0,568987	-0,055781	-0,013297	-0,076110	-0,260059	-2,340275	1,797158	-0,633481	-2,825265	-1,166731	-14,139004	7,844957	13,541032	-0,055781	-0,013297	-0,076110	-1,303911	2,038508	1,797158	-0,055781	-0,013297	-0,076110	-1,303911	2,038508	1,797158
10:01:26,97	0,412984	3,175067	-0,112966	-1,436035	0,286984	-0,568987	-0,045289	-0,015239	-0,073365	-0,167706	-1,849150	1,809077	-0,639926	-2,816606	-1,167594	-14,104699	7,837697	13,468465	-0,045289	-0,015239	-0,073365	-1,363931	1,706075	1,809077	-0,045289	-0,015239	-0,073365	-1,363931	1,706075	1,809077
10:01:27,02	0,412984	3,175067	-0,112966	-1,436035	0,286984	-0,568987	-0,049520	-0,019709	-0,071791	0,084523	-2,027308	1,803926	-0,627494	-2,823836	-1,165157	-14,092906	7,841175	13,535880	-0,049520	-0,019709	-0,071791	-1,462620	1,859988	1,803926	-0,049520	-0,019709	-0,071791	-1,462620	1,859988	1,803926
10:01:27,07	0,412984	3,175067	-0,112966	-1,436035	0,286984	-0,568987	-0,053134	-0,011352	-0,074608	-0,336191	-2,289627	1,764346	-0,632925	-2,816528	-1,167974	-14,150388	7,890368	13,496300	-0,053134	-0,011352	-0,074608	-1,227293	1,881390	1,764346	-0,053134	-0,011352	-0,074608	-1,227293	1,881390	1,764346
10:01:27,12	0,412984	3,175067	-0,112966	-1,436035	0,286984	-0,568987	-0,049069	-0,014597	-0,073786	-0,135819	-2,012216	1,747751	-0,632147	-2,821670	-1,167152	-14,077364	7,884737	13,479705	-0,049069	-0,014597	-0,073786	-1,281648	1,839736	1,747751	-0,049069	-0,014597	-0,073786	-1,281648	1,839736	1,747751
10:01:27,17	0,412984	3,175067	-0,112966	-1,436035	0,286984	-0,568987	-0,049768	-0,005842	-0,071897	-0,631223	-2,096828	1,756076	-0,639379	-2,816688	-1,165262	-14,139269	7,874087	13,488030	-0,049768	-0,005842	-0,071897	-1,089832	1,809961	1,756076	-0,049768	-0,005842	-0,071897	-1,089832	1,809961	1,756076
10:01:27,22	0,412984	3,175067	-0,112966	-1,436035	0,286984	-0,568987	-0,056604	-0,015699	-0,072616	-0,083450	-2,369749	1,762311	-0,627425	-2,815696	-1,165981	-14,050148	7,863310	13,494265	-0,056604	-0,015699	-0,072616	-1,315807	2,073694	1,762311	-0,056604	-0,015699	-0,072616	-1,315807	2,073694	1,762311
10:01:27,28	0,412984	3,175067	-0,112966	-1,436035	0,286984	-0,568987	-0,056604	-0,015699	-0,072616	-0,083450	-2,369749	1,762311	-0,637481	-2,818574	-1,168329	-14,062787	7,830470	13,482916	-0,056604	-0,015699	-0,072616	-1,315807	2,073694	1,762311	-0,056604	-0,015699	-0,072616	-1,315807	2,073694	1,762311
10:01:27,33	0,412984	3,175067	-0,112966	-1,436035	0,286984	-0,568987	-0,049141	-0,012498	-0,073375	-0,230035	-2,031976	1,791700	-0,633928	-2,820559	-1,166740	-14,083817	7,905658	13,523655	-0,049141	-0,012498	-0,073375	-1,211154	1,825578	1,791700	-0,049141	-0,012498	-0,073375	-1,211154	1,825578	1,791700
10:01:27,38	0,412984	3,175067	-0,112966	-1,436035	0,286984	-0,568987	-0,049141	-0,012498	-0,073375	-0,230035	-2,031976	1,791700	-0,636099	-2,816409	-1,163608	-13,927262	7,708383	13,484990	-0,049141	-0,012498	-0,073375	-1,211154	1,825578	1,791700	-0,049141	-0,012498	-0,073375	-1,211154	1,825578	1,791700
10:01:27,43	0,412984	3,175067	-0,112966	-1,436035	0,286984	-0,568987	-0,051650	-0,008543	-0,070242	-0,528260	-1,928235	1,753036	-0,600214	-2,882622	-1,173464	-17,305160	6,762804	13,879406	-0,051650	-0,008543	-0,070242	-1,198915	2,126288	1,753036	-0,051650	-0,008543	-0,070242	-1,198915	2,126288	1,753036
10:01:27,48	0,412984	3,175067	-0,112966	-1,436035	0,286984	-0,568987	-0,009948	-0,011322	-0,095072	0,703203	-1,619870	1,781859	-0,654543	-2,853913	-1,188438	-14,994707	9,579804	13,513813	-0,009948	-0,011322	-0,095072	-0,185574	-0,838962	1,781859	-0,009948	-0,011322	-0,095072	-0,185574	-0,838962	1,781859
10:01:27,53	0,412984	3,175067	-0,112966	-1,436035	0,286984	-0,568987	0,011533	-0,002683	-0,075946	1,242700	-1,752644	1,692466	-0,672765	-2,868197	-1,169311	-15,582681	11,060925	13,424420	0,011533	-0,002683	-0,075946	1,032048	-2,657956	1,692466	0,011533	-0,002683	-0,075946	1,032048	-2,657956	1,692466
10:01:27,58	0,413020	3,174826	-0,112982	-1,386025	0,287012	-0,569000	-0,020351	-0,006814	-0,077058	1,051337	-1,974776	1,747408	-0,653246	-2,842649	-1,170424	-14,542272	9,991285	13,479362	-0,020351	-0,006814	-0,077058	0,516469	-0,377187	1,747408	-0,020351	-0,006814	-0,077058	0,516469	-0,377187	1,747408
10:01:27,63	0,413020	3,174826	-0,112982	-1,386025	0,287012	-0,569000	-0,016252	-0,003054	-0,075930	0,872683	-1,799580	1,712967	-0,663282	-2,846009	-1,166946	-14,603042	10,094896	13,488647	-0,016252	-0,003054	-0,075930	0,632961	-0,523792	1,712967	-0,016252	-0,003054	-0,075930	0,632961	-0,523792	1,712967
10:01:27,68	0,413020	3,174826	-0,112982	-1,386025	0,287012	-0,569000	-0,013333	-0,010315	-0,075878	1,302472	-1,652002	1,723832	-0,653723	-2,850479	-1,169243	-14,544296	10,072198	13,455787	-0,013333	-0,010315	-0,075878	0,492742	-0,605398	1,723832	-0,013333	-0,010315	-0,075878	0,492742	-0,605398	1,723832
10:01:27,73	0,413020	3,174826	-0,112982	-1,386025	0,287012	-0,569000	-0,019760	-0,008532	-0,075504	1,138768	-1,943498	1,736717	-0,652010	-2,843551	-1,170046	-14,541007	10,047645	13,456779	-0,019760	-0,008532	-0,075504	0,469001	-0,392319	1,736717	-0,019760	-0,008532	-0,075504	0,469001	-0,392319	1,736717
10:01:27,78	0,413020	3,174826	-0,112982	-1,386025	0,287012	-0,569000	-0,017245	-0,005102	-0,075954	0,991721	-1,925176	1,710632	-0,656282	-2,844484	-1,169320	-14,624537	10,072709	13,442586	-0,017245	-0,005102	-0,075954	0,591206	-0,571474	1,710632	-0,017245	-0,005102	-0,075954	0,591206	-0,571474	1,710632
10:01:27,83	0,413020	3,174826	-0,112982	-1,386025	0,287012	-0,569000	-0,011951	-0,000749	-0,076315	0,735117	-1,579005	1,716626	-0,662698	-2,846892	-1,169681	-14,578255	10,011075	13,448580	-0,011951	-0,000749	-0,076315	0,676333	-0,640859	1,716626	-0,011951	-0,000749	-0,076315	0,676333	-0,640859	1,716626
10:01:27,88	0,413020	3,174826	-0,112982	-1,386025	0,287012	-0,569000	-0,011951	-0,000749	-0,076315	0,735117	-1,579005	1,716626	-0,649719	-2,857445	-1,173997	-14,982153	9,601481	13,554353	-0,011951	-0,000749	-0,076315	0,676333	-0,640859	1,716626	-0,011951	-0,000749	-0,076315	0,676333	-0,640859	1,716626
10:01:27,93	0,413020	3,174826	-0,112982	-1,386025	0,287012	-0,569000	-0,009302	-0,017266	-0,080631	1,037358	-1,586231	1,822399	-0,583347	-2,878698	-1,185344	-16,239593	6,699134	13,959508	-0,009302	-0,017266	-0,080631	-0,318048	-0,856053	1,822399	-0,009302	-0,017266	-0,080631	-0,318048	-0,856053	1,822399
10:01:27,98	0,413020	3,174826	-0,112982	-1,386025	0,287012	-0,569000	-0,024082	-0,085372	-0,091978	1,436646	-1,992613	2,227554	-0,659125	-2,871396	-1,185736	-15,312621	10,539538	13,596090	-0,024082	-0,085372	-0,091978	-5,265084	-0,102174	2,227554	-0,024082	-0,085372	-0,091978	-5,265084	-0,102174	2,227554
10:01:28,03	0,413020	3,174826	-0,112982	-1,386025	0,287012	-0,569000	0,007483	-0,016096	-0,092370	1,623632	-1,468630	1,864136	-0,679471	-2,914658	-1,183193	-16,726300	12,199972	13,506972	0,007483	-0,016096	-0,092370	0,360120	-2,056080	1,864136	0,007483	-0,016096	-0,092370	0,360120	-2,056080	1,864136
10:01:28,08	0,412936	3,174876	-0,113010	-1,336007	0,286995	-0,569000	0,055123	-0,020106	-0,089827	2,563316	-1,045879	1,775017	-0,662222	-2,886662	-1,176327	-16,033083	11,420620	13,550516	0,055123	-0,020106	-0,089827	0,984979	-5,373023	1,775017	0,055123	-0,020106	-0,089827	0,984979	-5,373023	1,775017
10:01:28,13	0,412936	3,174876	-0,113010	-1,336007	0,286995	-0,569000	0,025359	-0,022768	-0,082991	2,331822	-1,617552	1,778689	-0,662284	-2,890213	-1,176356	-16,065984	11,391580	13,510643	0,025359	-0,022768	-0,082991	0,544501	-3,608235	1,778689	0,025359	-0,022768	-0,082991	0,544501	-3,608235	1,778689
10:01:28,18	0,412936	3,174876	-0,113010	-1,336007	0,286995	-0,569000	0,031997	-0,026649	-0,081785	2,505598	-1,243994	1,780326	-0,668059	-2,899655	-1,172028	-16,028980	11,347286	13,513502	0,031997	-0,026649	-0,081785	0,413648	-3,755761	1,780326	0,031997	-0,026649	-0,081785	0,413648	-3,755761	1,780326
10:01:28,23	0,412936	3,174876	-0,113010	-1,336007	0,286995	-0,569000	0,024369	-0,023474	-0,082962	2,331337	-1,664543	1,826438	-0,661178	-2,889709	-1,176328	-16,080680	11,357165	13,558392	0,024369	-0,023474	-0,082962	0,488662	-3,577524	1,826438	0,024369	-0,023474	-0,082962	0,488662	-3,577524	1,826438
10:01:28,28	0,412936	3,174876	-0,113010	-1,336007	0,286995	-0,569000	0,033530	-0,016015	-0,084489	1,966857	-1,125136	1,818947	-0,668054	-2,890065	-1,174345	-15,996996	11,366220	13,569909	0,033530	-0,016015	-0,084489	0,709706	-3,757241	1,818947	0,033530	-0,016015	-0,084489	0,709706	-3,757241	1,818947
10:01:28,33	0,412936	3,174876	-0,113010	-1,336007	0,286995	-0,569000	0,034823	-0,023604	-0,083305	2,383734	-1,083895	1,809982	-0,666292	-2,898827	-1,176671	-16,025793	11,378152	13,541937	0,034823	-0,023604	-0,083305	0,530826	-3,817515	1,809982	0,034823	-0,023604	-0,083305	0,530826	-3,817515	1,809982
10:01:28,38	0,412936	3,174876	-0,113010	-1,336007	0,286995	-0,569000	0,029783	-0,017838	-0,082571	2,064073	-1,374771	1,820144	-0,668766	-2,891579	-1,175937	-16,060651	11,375389	13,552098	0,029783	-0,017838	-0,082571	0,663807	-3,712766	1,820144	0,029783	-0,017838	-0,082571	0,663807	-3,712766	1,820144
10:01:28,43	0,412936	3,174876	-0,113010	-1,336007	0,286995	-0,569000	0,029783	-0,017838	-0,082571	2,064073	-1,374771	1,820144	-0,662040	-2,889812	-1,175452	-15,933881	11,368969	13,600170	0,029783	-0,017838	-0,082571	0,663807	-3,712766	1,820144	0,029783	-0,017838	-0,082571	0,663807	-3,712766	1,820144
10:01:28,48	0,412936	3,174876	-0,113010	-1,336007	0,286995	-0,569000	0,024890	-0,022779	-0,082086	2,378833	-1,516246	1,868216	-0,672195	-2,895725	-1,176296	-16,022773	11,378472	13,550818	0,024890	-0,022779	-0,082086	0,590695	-3,470089	1,868216	0,024890	-0,022779	-0,082086	0,590695	-3,470089	1,868216
10:01:28,53	0,412936	3,174876	-0,113010	-1,336007	0,286995	-0,569000	0,023175	-0,022996	-0,084859	2,348971	-1,639835	1,836299	-0,660995	-2,888435	-1,178224	-15,984265	11,350530	13,568253	0,023175	-0,022996	-0,084859	0,543776	-3,459057	1,836299	0,023175	-0,022996	-0,084859	0,543776	-3,459057	1,836299
10:01:28,58	0,412936	3,174876	-0,113010	-1,336007	0,286995	-0,569000	0,034001	-0,023825	-0,084060	2,360815	-1,070625	1,822996	-0,665690	-2,898225	-1,177426	-15,994459	11,320330	13,554951	0,034001	-0,023825	-0,084060	0,490563	-3,739667	1,822996	0,034001	-0,023825	-0,084060	0,490563	-3,739667	1,822996
10:01:28,63	0,412936	3,174876	-0,113010	-1,336007	0,286995	-0,569000	0,029876	-0,018581	-0,084113	2,088235	-1,344293	1,824997	-0,668169	-2,892031	-1,177478	-16,045671	11,350030	13,556951	0,029876	-0,018581	-0,084113	0,629648	-3,689574	1,824997	0,029876	-0,018581	-0,084113	0,629648	-3,689574	1,824997
10:01:28,68	0,412936	3,174876	-0,113010	-1,336007	0,286995	-0,569000	0,032528	-0,025074	-0,082893	2,465230	-1,160265	1,819070	-0,666239	-2,895373	-1,176677	-15,998804	11,397398	13,537956	0,032528	-0,025074	-0,082893	0,496909	-3,713733	1,819070	0,032528	-0,025074	-0,082893	0,496909	-3,713733	1,819070
10:01:28,73	0,412936	3,174876	-0,113010	-1,336007	0,286995	-0,569000	0,031530	-0,020913	-0,084856	2,210389	-1,253009	1,849384	-0,666976	-2,894630	-1,178222	-16,040670	11,348154	13,581338	0,031530	-0,020913	-0,084856	0,568719	-3,728139	1,849384	0,031530	-0,020913	-0,084856	0,568719	-3,728139	1,849384
10:01:28,78	0,412936	3,174876	-0,113010	-1,336007	0,286995	-0,569000	0,033637	-0,017483	-0,083349	2,036943	-1,100383	1,769270	-0,671000	-2,894739	-1,176714	-16,000884	11,330871	13,501224	0,033637	-0,017483	-0,083349	0,664544	-3,740858	1,769270	0,033637	-0,017483	-0,083349	0,664544	-3,740858	1,769270
10:01:28,83	0,412936	3,174876	-0,113010	-1,336007	0,286995	-0,569000	0,028083	-0,022344	-0,084092	2,278490	-1,410001	1,829690	-0,664013	-2,892360	-1,177458	-16,024554	11,331556	13,561644	0,028083	-0,022344	-0,084092	0,524478	-3,614536	1,829690	0,028083	-0,022344	-0,084092	0,524478	-3,614536	1,829690
10:01:28,88	0,412936	3,174876	-0,113010	-1,336007	0,286995	-0,569000	0,031561	-0,021699	-0,083317	2,265103	-1,228647	1,809484	-0,669872	-2,892943	-1,177100	-16,003913	11,293068	13,515276	0,031561	-0,021699	-0,083317	0,561696	-3,706204	1,809484	0,031561	-0,021699	-0,083317	0,561696	-3,706204	1,809484
10:01:28,93	0,412936	3,174876	-0,113010	-1,336007	0,286995	-0,569000	0,031561	-0,021699	-0,083317	2,265103	-1,228647	1,809484	-0,660367	-2,887824	-1,174743	-15,964010	11,318698	13,536035	0,031561	-0,021699	-0,083317	0,561696	-3,706204	1,809484	0,031561	-0,021699	-0,083317	0,561696	-3,706204	1,809484
10:01:28,98	0,412936	3,174876	-0,113010	-1,336007	0,286995	-0,569000	0,022331	-0,023234	-0,081377	2,343906	-1,650233	1,804081	-0,664038	-2,892739	-1,178622	-16,043565	11,360761	13,573113	0,028424	-0,022513	-0,085257	0,535801	-3,654623	1,841159	0,028424	-0,022513	-0,085257	0,535801	-3,654623	1,841159
10:01:29,03	0,412936	3,174876	-0,113010	-1,336007	0,286995	-0,569000	0,029542	-0,020571	-0,084847	2,183719	-1,268864	1,828017	-0,666278	-2,892737	-1,178212	-15,969321	11,296693	13,559971	0,029542	-0,020571	-0,084847	0,568886	-3,587937	1,828017	0,029542	-0,020571	-0,084847	0,568886	-3,587937	1,828017
10:01:29,08	0,412936	3,174876	-0,113010	-1,336007	0,286995	-0,569000	0,022818	-0,023546	-0,080964	2,375713	-1,624032	1,828304	-0,660340	-2,888401	-1,174329	-15,955443	11,331750	13,560258	0,022818	-0,023546	-0,080964	0,527351	-3,415256	1,828304	0,022818	-0,023546	-0,080964	0,527351	-3,415256	1,828304
10:01:29,13	0,412936	3,174876	-0,113010	-1,336007	0,286995	-0,569000	0,033715	-0,018950	-0,082535	2,112704	-1,060902	1,792200	-0,669769	-2,895541	-1,175900	-15,970494	11,312706	13,524154	0,033715	-0,018950	-0,082535	0,625126	-3,707537	1,792200	0,033715	-0,018950	-0,082535	0,625126	-3,707537	1,792200
10:01:29,18	0,412936	3,174876	-0,113010	-1,336007	0,286995	-0,569000	0,033715	-0,018950	-0,082535	2,112704	-1,060902	1,792200	-0,661039	-2,888000	-1,175923	-16,004628	11,331075	13,542270	0,033715	-0,018950	-0,082535	0,625126	-3,707537	1,792200	0,033715	-0,018950	-0,082535	0,625126	-3,707537	1,792200
10:01:29,23	0,412936	3,174876	-0,113010	-1,336007	0,286995	-0,569000	0,032048	-0,018510	-0,082927	2,051686	-1,182321	1,826684	-0,669317	-2,893877	-1,176292	-16,019656	11,297065	13,558638	0,032048	-0,018510	-0,082927	0,598665	-3,698127	1,826684	0,032048	-0,018510	-0,082927	0,598665	-3,698127	1,826684
10:01:29,28	0,412936	3,174876	-0,113010	-1,336007	0,286995	-0,569000	0,032048	-0,018510	-0,082927	2,051686	-1,182321	1,826684	-0,667341	-2,892559	-1,177847	-15,963435	11,421921	13,529626	0,032048	-0,018510	-0,082927	0,598665	-3,698127	1,826684	0,032048	-0,018510	-0,082927	0,598665	-3,698127	1,826684
10:01:29,33	0,412936	3,174876	-0,113010	-1,336007	0,286995	-0,569000	0,028135	-0,018935	-0,081039	2,110722	-1,449590	1,790070	-0,666992	-2,890701	-1,174404	-16,056444	11,360918	13,522025	0,028135	-0,018935	-0,081039	0,624292	-3,658214	1,790070	0,028135	-0,018935	-0,081039	0,624292	-3,658214	1,790070
10:01:29,38	0,412936	3,174876	-0,113010	-1,336007	0,286995	-0,569000	0,031885	-0,020599	-0,084872	2,190891	-1,147847	1,784073	-0,667425	-2,894780	-1,178237	-15,967145	11,302018	13,516027	0,031885	-0,020599	-0,084872	0,573836	-3,650783	1,784073	0,031885	-0,020599	-0,084872	0,573836	-3,650783	1,784073
10:01:29,43	0,412936	3,174876	-0,113010	-1,336007	0,286995	-0,569000	0,030891	-0,021407	-0,082899	2,279734	-1,237744	1,828765	-0,666229	-2,894324	-1,176265	-15,976849	11,361703	13,560719	0,030891	-0,021407	-0,082899	0,599265	-3,662707	1,828765	0,030891	-0,021407	-0,082899	0,599265	-3,662707	1,828765
10:01:29,49	0,412936	3,174876	-0,113010	-1,336007	0,286995	-0,569000	0,030891	-0,021407	-0,082899	2,279734	-1,237744	1,828765	-0,666273	-2,892120	-1,176680	-15,972029	11,299903	13,535037	0,030891	-0,021407	-0,082899	0,599265	-3,662707	1,828765	0,030891	-0,021407	-0,082899	0,599265	-3,662707	1,828765
10:01:29,54	0,412936	3,174876	-0,113010	-1,336007	0,286995	-0,569000	0,029450	-0,023987	-0,083668	2,430260	-1,322706	1,835203	-0,663274	-2,894365	-1,177033	-15,977327	11,380918	13,567157	0,029450	-0,023987	-0,083668	0,547315	-3,634539	1,835203	0,029450	-0,023987	-0,083668	0,547315	-3,634539	1,835203
10:01:29,59	0,412936	3,174876	-0,113010	-1,336007	0,286995	-0,569000	0,028828	-0,023340	-0,087957	2,218936	-1,299307	1,847028	-0,663524	-2,893503	-1,181322	-16,017913	11,199174	13,578982	0,028828	-0,023340	-0,087957	0,386768	-3,562341	1,847028	0,028828	-0,023340	-0,087957	0,386768	-3,562341	1,847028
10:01:29,64	0,412936	3,174876	-0,113010	-1,336007	0,286995	-0,569000	0,028828	-0,023340	-0,087957	2,218936	-1,299307	1,847028	-0,609009	-2,935871	-1,187070	-17,966954	8,414150	14,000951	0,028828	-0,023340	-0,087957	0,386768	-3,562341	1,847028	0,028828	-0,023340	-0,087957	0,386768	-3,562341	1,847028
10:01:29,69	0,412936	3,174876	-0,113010	-1,336007	0,286995	-0,569000	0,038262	-0,091735	-0,093704	2,389046	-1,104158	2,268997	-0,643403	-2,900899	-1,198182	-15,731270	11,348695	13,646762	0,038262	-0,091735	-0,093704	-4,812114	-4,107742	2,268997	0,038262	-0,091735	-0,093704	-4,812114	-4,107742	2,268997
10:01:29,74	0,412936	3,174876	-0,113010	-1,336007	0,286995	-0,569000	0,025173	-0,044463	-0,104817	3,590143	-1,315920	1,914808	-0,681236	-2,926804	-1,191430	-17,146695	13,385965	13,605485	0,025173	-0,044463	-0,104817	0,099819	-3,291988	1,914808	0,025173	-0,044463	-0,104817	0,099819	-3,291988	1,914808
10:01:29,79	0,412999	3,174946	-0,112980	-1,285981	0,286987	-0,568985	0,066524	-0,024651	-0,098065	3,616564	-1,410090	1,873531	-0,675588	-2,918754	-1,186445	-16,361358	12,420376	13,580155	0,066524	-0,024651	-0,098065	1,681436	-6,632220	1,873531	0,066524	-0,024651	-0,098065	1,681436	-6,632220	1,873531
10:01:29,84	0,412999	3,174946	-0,112980	-1,285981	0,286987	-0,568985	0,056728	-0,025517	-0,093080	3,218018	-0,756542	1,848201	-0,667448	-2,916335	-1,186040	-16,401812	12,425519	13,625862	0,056728	-0,025517	-0,093080	1,214942	-5,209724	1,848201	0,056728	-0,025517	-0,093080	1,214942	-5,209724	1,848201
10:01:29,89	0,412999	3,174946	-0,112980	-1,285981	0,286987	-0,568985	0,050563	-0,031357	-0,092674	3,505945	-1,114758	1,893907	-0,673963	-2,922308	-1,188005	-16,428705	12,409412	13,590890	0,050563	-0,031357	-0,092674	1,044399	-5,083942	1,893907	0,050563	-0,031357	-0,092674	1,044399	-5,083942	1,893907
10:01:29,94	0,412999	3,174946	-0,112980	-1,285981	0,286987	-0,568985	0,051925	-0,027240	-0,091605	3,264676	-1,108275	1,820965	-0,671695	-2,915455	-1,184971	-16,471096	12,434172	13,552920	0,051925	-0,027240	-0,091605	1,126370	-5,184356	1,820965	0,051925	-0,027240	-0,091605	1,126370	-5,184356	1,820965
10:01:29,99	0,412999	3,174946	-0,112980	-1,285981	0,286987	-0,568985	0,051925	-0,027240	-0,091605	3,264676	-1,108275	1,820965	-0,666180	-2,921208	-1,187184	-16,390427	12,478838	13,617954	0,051925	-0,027240	-0,091605	1,126370	-5,184356	1,820965	0,051925	-0,027240	-0,091605	1,126370	-5,184356	1,820965
10:01:30,04	0,412999	3,174946	-0,112980	-1,285981	0,286987	-0,568985	0,054149	-0,034892	-0,093818	3,741598	-0,945069	1,886000	-0,670426	-2,920871	-1,187607	-16,422276	12,406478	13,601002	0,054149	-0,034892	-0,093818	1,002608	-5,195778	1,886000	0,054149	-0,034892	-0,093818	1,002608	-5,195778	1,886000
10:01:30,09	0,412999	3,174946	-0,112980	-1,285981	0,286987	-0,568985	0,055980	-0,031046	-0,094242	3,463052	-0,841267	1,869048	-0,660617	-2,921061	-1,187989	-16,497060	12,358415	13,636047	0,055980	-0,031046	-0,094242	1,025918	-5,235698	1,869048	0,055980	-0,031046	-0,094242	1,025918	-5,235698	1,869048
10:01:30,14	0,412999	3,174946	-0,112980	-1,285981	0,286987	-0,568985	0,051240	-0,039636	-0,094624	3,830706	-1,128459	1,904093	-0,592168	-2,924958	-1,190781	-16,757569	8,683625	14,042702	0,051240	-0,039636	-0,094624	0,719273	-5,150832	1,904093	0,051240	-0,039636	-0,094624	0,719273	-5,150832	1,904093
10:01:30,19	0,412999	3,174946	-0,112980	-1,285981	0,286987	-0,568985	0,067966	-0,051841	-0,115535	4,643810	-0,572266	1,998668	-0,658410	-2,941648	-1,208901	-16,679376	12,669748	13,730622	0,067966	-0,051841	-0,115535	0,574315	-5,907627	1,998668	0,067966	-0,051841	-0,115535	0,574315	-5,907627	1,998668
10:01:30,24	0,412999	3,174946	-0,112980	-1,285981	0,286987	-0,568985	0,067966	-0,051841	-0,115535	4,643810	-0,572266	1,998668	-0,665075	-2,918077	-1,192326	-15,616132	13,342820	13,563934	0,067966	-0,051841	-0,115535	0,574315	-5,907627	1,998668	0,067966	-0,051841	-0,115535	0,574315	-5,907627	1,998668
10:01:30,29	0,412973	3,174953	-0,112998	-1,235966	0,286991	-0,569013	0,036360	-0,037913	-0,092850	4,524020	-0,731236	1,918824	-0,654669	-2,907312	-1,186216	-15,091471	12,450922	13,650778	0,036360	-0,037913	-0,092850	1,547839	-3,585471	1,918824	0,036360	-0,037913	-0,092850	1,547839	-3,585471	1,918824
10:01:30,34	0,412973	3,174953	-0,112998	-1,235966	0,286991	-0,569013	0,038834	-0,040130	-0,093167	4,635751	-0,539030	1,960595	-0,653986	-2,910564	-1,186533	-15,038243	12,416069	13,692549	0,038834	-0,040130	-0,093167	1,485511	-3,587526	1,960595	0,038834	-0,040130	-0,093167	1,485511	-3,587526	1,960595
10:01:30,39	0,412973	3,174953	-0,112998	-1,235966	0,286991	-0,569013	0,036473	-0,045731	-0,094341	4,992175	-0,651568	1,910161	-0,647955	-2,911319	-1,187707	-14,996765	12,467398	13,642115	0,036473	-0,045731	-0,094341	1,402285	-3,514692	1,910161	0,036473	-0,045731	-0,094341	1,402285	-3,514692	1,910161
10:01:30,44	0,412973	3,174953	-0,112998	-1,235966	0,286991	-0,569013	0,033280	-0,038847	-0,097112	4,573753	-0,874315	1,936285	-0,652319	-2,905112	-1,190478	-15,076091	12,443381	13,668239	0,033280	-0,038847	-0,097112	1,524245	-3,486756	1,936285	0,033280	-0,038847	-0,097112	1,524245	-3,486756	1,936285
10:01:30,49	0,412973	3,174953	-0,112998	-1,235966	0,286991	-0,569013	0,036689	-0,045721	-0,093150	4,946251	-0,660832	1,967016	-0,648072	-2,911502	-1,186515	-15,037227	12,438362	13,698970	0,036689	-0,045721	-0,093150	1,357188	-3,540952	1,967016	0,036689	-0,045721	-0,093150	1,357188	-3,540952	1,967016
10:01:30,54	0,412973	3,174953	-0,112998	-1,235966	0,286991	-0,569013	0,035644	-0,040879	-0,094387	4,670364	-0,768696	1,934500	-0,651742	-2,908175	-1,187753	-15,095610	12,444234	13,666455	0,035644	-0,040879	-0,094387	1,461393	-3,566744	1,934500	0,035644	-0,040879	-0,094387	1,461393	-3,566744	1,934500
10:01:30,59	0,412973	3,174953	-0,112998	-1,235966	0,286991	-0,569013	0,035644	-0,040879	-0,094387	4,670364	-0,768696	1,934500	-0,655164	-2,907044	-1,187341	-15,039303	12,443806	13,674879	0,035644	-0,040879	-0,094387	1,461393	-3,566744	1,934500	0,035644	-0,040879	-0,094387	1,461393	-3,566744	1,934500
10:01:30,64	0,412973	3,174953	-0,112998	-1,235966	0,286991	-0,569013	0,038596	-0,045463	-0,093564	4,917289	-0,553851	1,927531	-0,649248	-2,913024	-1,186929	-15,038246	12,420954	13,659485	0,038596	-0,045463	-0,093564	1,348419	-3,583665	1,927531	0,038596	-0,045463	-0,093564	1,348419	-3,583665	1,927531
10:01:30,69	0,412973	3,174953	-0,112998	-1,235966	0,286991	-0,569013	0,033804	-0,041417	-0,093962	4,753270	-0,784441	1,929081	-0,650356	-2,906851	-1,187327	-14,998918	12,451810	13,661036	0,033804	-0,041417	-0,093962	1,502031	-3,438026	1,929081	0,033804	-0,041417	-0,093962	1,502031	-3,438026	1,929081
10:01:30,74	0,412973	3,174953	-0,112998	-1,235966	0,286991	-0,569013	0,037049	-0,044549	-0,096665	4,901472	-0,663374	1,955349	-0,650423	-2,912645	-1,189643	-15,042587	12,461848	13,676879	0,037049	-0,044549	-0,096665	1,404388	-3,571755	1,955349	0,037049	-0,044549	-0,096665	1,404388	-3,571755	1,955349
10:01:30,79	0,412973	3,174953	-0,112998	-1,235966	0,286991	-0,569013	0,034739	-0,043281	-0,096292	4,852757	-0,759838	1,931096	-0,649209	-2,908593	-1,189658	-15,018461	12,466032	13,663050	0,034739	-0,043281	-0,096292	1,455172	-3,486850	1,931096	0,034739	-0,043281	-0,096292	1,455172	-3,486850	1,931096
10:01:30,84	0,412973	3,174953	-0,112998	-1,235966	0,286991	-0,569013	0,035482	-0,045745	-0,095896	4,953102	-0,701760	1,924924	-0,647447	-2,910468	-1,189262	-15,015497	12,432267	13,656878	0,035482	-0,045745	-0,095896	1,362129	-3,487086	1,924924	0,035482	-0,045745	-0,095896	1,362129	-3,487086	1,924924
10:01:30,89	0,412973	3,174953	-0,112998	-1,235966	0,286991	-0,569013	0,035482	-0,045745	-0,095896	4,953102	-0,701760	1,924924	-0,653485	-2,903974	-1,188554	-15,070638	12,435643	13,647352	0,035482	-0,045745	-0,095896	1,362129	-3,487086	1,924924	0,035482	-0,045745	-0,095896	1,362129	-3,487086	1,924924
10:01:30,94	0,412973	3,174953	-0,112998	-1,235966	0,286991	-0,569013	0,032954	-0,039915	-0,096371	4,579193	-0,902576	1,906064	-0,651232	-2,905364	-1,189736	-15,110929	12,405666	13,638018	0,032954	-0,039915	-0,096371	1,445869	-3,489433	1,906064	0,032954	-0,039915	-0,096371	1,445869	-3,489433	1,906064
10:01:30,99	0,412973	3,174953	-0,112998	-1,235966	0,286991	-0,569013	0,039020	-0,043542	-0,096288	4,752546	-0,517137	1,941656	-0,651124	-2,912431	-1,189654	-15,057953	12,357455	13,673610	0,039020	-0,043542	-0,096288	1,334482	-3,580210	1,941656	0,039020	-0,043542	-0,096288	1,334482	-3,580210	1,941656
10:01:31,04	0,412973	3,174953	-0,112998	-1,235966	0,286991	-0,569013	0,038513	-0,041321	-0,092427	4,670118	-0,527942	1,900846	-0,652793	-2,910881	-1,185793	-15,027931	12,378290	13,632800	0,038513	-0,041321	-0,092427	1,426389	-3,551179	1,900846	0,038513	-0,041321	-0,092427	1,426389	-3,551179	1,900846
10:01:31,09	0,412973	3,174953	-0,112998	-1,235966	0,286991	-0,569013	0,038513	-0,041321	-0,092427	4,670118	-0,527942	1,900846	-0,649335	-2,904753	-1,186589	-15,068727	12,452946	13,661828	0,038513	-0,041321	-0,092427	1,426389	-3,551179	1,900846	0,038513	-0,041321	-0,092427	1,426389	-3,551179	1,900846
10:01:31,14	0,412973	3,174953	-0,112998	-1,235966	0,286991	-0,569013	0,031477	-0,041252	-0,093224	4,710769	-0,966473	1,929874	-0,651644	-2,905515	-1,185821	-15,055046	12,460294	13,641562	0,031477	-0,041252	-0,093224	1,472482	-3,437384	1,929874	0,031477	-0,041252	-0,093224	1,472482	-3,437384	1,929874
10:01:31,19	0,412973	3,174953	-0,112998	-1,235966	0,286991	-0,569013	0,033291	-0,039634	-0,092455	4,639815	-0,863950	1,909608	-0,653438	-2,903325	-1,185826	-15,056287	12,448653	13,650911	0,033291	-0,039634	-0,092455	1,528575	-3,477291	1,909608	0,033291	-0,039634	-0,092455	1,528575	-3,477291	1,909608
10:01:31,24	0,412973	3,174953	-0,112998	-1,235966	0,286991	-0,569013	0,037665	-0,036729	-0,092838	4,474002	-0,620290	1,907944	-0,656346	-2,907851	-1,186204	-15,048405	12,439383	13,639898	0,037665	-0,036729	-0,092838	1,590750	-3,576998	1,907944	0,037665	-0,036729	-0,092838	1,590750	-3,576998	1,907944
10:01:31,29	0,412973	3,174953	-0,112998	-1,235966	0,286991	-0,569013	0,035303	-0,034053	-0,095927	4,352537	-0,709542	1,933919	-0,657483	-2,904468	-1,189293	-15,010493	12,437932	13,665873	0,035303	-0,034053	-0,095927	1,679370	-3,480853	1,933919	0,035303	-0,034053	-0,095927	1,679370	-3,480853	1,933919
10:01:31,34	0,412973	3,174953	-0,112998	-1,235966	0,286991	-0,569013	0,035315	-0,037399	-0,092439	4,505733	-0,738373	1,927465	-0,654591	-2,906151	-1,185805	-15,046401	12,434647	13,659419	0,035315	-0,037399	-0,092439	1,569901	-3,510626	1,927465	0,035315	-0,037399	-0,092439	1,569901	-3,510626	1,927465
10:01:31,39	0,412973	3,174953	-0,112998	-1,235966	0,286991	-0,569013	0,039069	-0,043043	-0,093565	4,819197	-0,541179	1,933016	-0,651580	-2,912224	-1,186931	-15,034707	12,450943	13,664970	0,039069	-0,043043	-0,093565	1,440285	-3,608131	1,933016	0,039069	-0,043043	-0,093565	1,440285	-3,608131	1,933016
10:01:31,44	0,412973	3,174953	-0,112998	-1,235966	0,286991	-0,569013	0,034377	-0,041531	-0,095932	4,712587	-0,822418	1,940492	-0,650544	-2,907404	-1,189298	-15,080905	12,445355	13,672446	0,034377	-0,041531	-0,095932	1,452440	-3,520988	1,940492	0,034377	-0,041531	-0,095932	1,452440	-3,520988	1,940492
10:01:31,49	0,412973	3,174953	-0,112998	-1,235966	0,286991	-0,569013	0,035288	-0,038007	-0,091292	4,528718	-0,768985	1,917661	-0,650644	-2,907496	-1,188553	-15,126508	12,432403	13,657480	0,035288	-0,038007	-0,091292	1,545171	-3,539100	1,917661	0,035288	-0,038007	-0,091292	1,545171	-3,539100	1,917661
10:01:31,54	0,412973	3,174953	-0,112998	-1,235966	0,286991	-0,569013	0,037738	-0,044309	-0,095499	4,890393	-0,611050	1,944402	-0,649819	-2,911704	-1,188864	-15,032570	12,455926	13,676357	0,037738	-0,044309	-0,095499	1,412130	-3,573492	1,944402	0,037738	-0,044309	-0,095499	1,412130	-3,573492	1,944402
10:01:31,59	0,412973	3,174953	-0,112998	-1,235966	0,286991	-0,569013	0,030861	-0,042290	-0,092440	4,771508	-0,989205	1,929529	-0,648129	-2,904739	-1,185805	-15,057337	12,454164	13,661483	0,030861	-0,042290	-0,092440	1,451718	-3,411827	1,929529	0,030861	-0,042290	-0,092440	1,451718	-3,411827	1,929529
10:01:31,64	0,412973	3,174953	-0,112998	-1,235966	0,286991	-0,569013	0,038396	-0,040578	-0,093188	4,645958	-0,540108	1,925983	-0,653379	-2,910408	-1,186553	-15,025970	12,393897	13,657937	0,038396	-0,040578	-0,093188	1,460586	-3,554197	1,925983	0,038396	-0,040578	-0,093188	1,460586	-3,554197	1,925983
10:01:31,69	0,412973	3,174953	-0,112998	-1,235966	0,286991	-0,569013	0,027467	-0,041194	-0,090858	4,748460	-1,088270	1,932896	-0,647381	-2,901252	-1,184223	-14,973298	12,444851	13,664850	0,027467	-0,041194	-0,090858	1,514722	-3,244443	1,932896	0,027467	-0,041194	-0,090858	1,514722	-3,244443	1,932896
10:01:31,74	0,412973	3,174953	-0,112998	-1,235966	0,286991	-0,569013	0,032801	-0,040011	-0,091649	4,646492	-0,880757	1,947504	-0,651072	-2,905279	-1,185014	-15,053979	12,444750	13,679458	0,032801	-0,040011	-0,091649	1,505656	-3,455597	1,947504	0,032801	-0,040011	-0,091649	1,505656	-3,455597	1,947504
10:01:31,80	0,412973	3,174953	-0,112998	-1,235966	0,286991	-0,569013	0,032801	-0,040011	-0,091649	4,646492	-0,880757	1,947504	-0,649764	-2,907057	-1,185395	-15,011225	12,475166	13,651116	0,032801	-0,040011	-0,091649	1,505656	-3,455597	1,947504	0,032801	-0,040011	-0,091649	1,505656	-3,455597	1,947504
10:01:31,85	0,412973	3,174953	-0,112998	-1,235966	0,286991	-0,569013	0,030053	-0,039174	-0,092416	4,601480	-0,968628	1,947094	-0,650424	-2,902481	-1,185782	-15,007091	12,415964	13,679048	0,030053	-0,039174	-0,092416	1,526351	-3,327790	1,947094	0,030053	-0,039174	-0,092416	1,526351	-3,327790	1,947094
10:01:31,90	0,412973	3,174953	-0,112998	-1,235966	0,286991	-0,569013	0,030053	-0,039174	-0,092416	4,601480	-0,968628	1,947094	-0,651924	-2,909049	-1,190479	-15,156193	12,392386	13,691140	0,030053	-0,039174	-0,092416	1,526351	-3,327790	1,947094	0,030053	-0,039174	-0,092416	1,526351	-3,327790	1,947094
10:01:31,95	0,412973	3,174953	-0,112998	-1,235966	0,286991	-0,569013	0,036491	-0,041158	-0,097114	4,609709	-0,751188	1,959186	-0,601500	-2,969172	-1,198066	-17,869641	10,134267	14,111396	0,036491	-0,041158	-0,097114	1,378790	-3,615735	1,959186	0,036491	-0,041158	-0,097114	1,378790	-3,615735	1,959186
10:01:32,00	0,412973	3,174953	-0,112998	-1,235966	0,286991	-0,569013	0,044190	-0,059314	-0,116373	5,673863	-0,414545	2,076670	-0,640050	-2,924794	-1,209739	-15,151309	12,528211	13,808624	0,044190	-0,059314	-0,116373	1,017740	-3,883429	2,076670	0,044190	-0,059314	-0,116373	1,017740	-3,883429	2,076670
10:01:32,05	0,412973	3,174953	-0,112998	-1,235966	0,286991	-0,569013	0,044190	-0,059314	-0,116373	5,673863	-0,414545	2,076670	-0,680818	-2,961294	-1,196451	-16,706748	14,838872	13,703655	0,044190	-0,059314	-0,116373	1,017740	-3,883429	2,076670	0,044190	-0,059314	-0,116373	1,017740	-3,883429	2,076670
10:01:32,10	0,412936	3,174966	-0,112985	-1,186001	0,287005	-0,569013	0,096184	-0,042258	-0,103085	6,010316	-0,213205	1,971701	-0,666004	-2,952743	-1,195908	-16,386200	14,113905	13,729089	0,096184	-0,042258	-0,103085	2,693097	-7,763667	1,971701	0,096184	-0,042258	-0,103085	2,693097	-7,763667	1,971701
10:01:32,15	0,412936	3,174966	-0,112985	-1,186001	0,287005	-0,569013	0,078478	-0,053132	-0,103723	6,074848	-0,500274	1,993210	-0,662548	-2,951397	-1,197088	-16,408432	14,088220	13,725164	0,078478	-0,053132	-0,103723	1,904008	-6,660766	1,993210	0,078478	-0,053132	-0,103723	1,904008	-6,660766	1,993210
10:01:32,20	0,412936	3,174966	-0,112985	-1,186001	0,287005	-0,569013	0,079140	-0,051386	-0,102607	5,969010	-0,507698	1,959044	-0,664391	-2,951098	-1,195972	-16,452228	14,096122	13,690998	0,079140	-0,051386	-0,102607	1,935216	-6,720204	1,959044	0,079140	-0,051386	-0,102607	1,935216	-6,720204	1,959044
10:01:32,25	0,412936	3,174966	-0,112985	-1,186001	0,287005	-0,569013	0,087619	-0,046802	-0,104879	5,723604	-0,036783	2,010648	-0,672600	-2,956149	-1,198244	-16,429769	14,075028	13,742603	0,087619	-0,046802	-0,104879	2,049653	-6,914905	2,010648	0,087619	-0,046802	-0,104879	2,049653	-6,914905	2,010648
10:01:32,30	0,412936	3,174966	-0,112985	-1,186001	0,287005	-0,569013	0,087619	-0,046802	-0,104879	5,723604	-0,036783	2,010648	-0,667320	-2,959423	-1,203317	-16,445034	14,077178	13,697890	0,087619	-0,046802	-0,104879	2,049653	-6,914905	2,010648	0,087619	-0,046802	-0,104879	2,049653	-6,914905	2,010648
10:01:32,35	0,412936	3,174966	-0,112985	-1,186001	0,287005	-0,569013	0,087815	-0,053012	-0,109951	6,040738	-0,040930	1,965936	-0,667846	-2,959036	-1,197868	-16,437549	14,115629	13,705387	0,087815	-0,053012	-0,109951	1,879327	-6,934372	1,965936	0,087815	-0,053012	-0,109951	1,879327	-6,934372	1,965936
10:01:32,40	0,412936	3,174966	-0,112985	-1,186001	0,287005	-0,569013	0,087743	-0,052363	-0,104503	6,044047	-0,057413	1,973432	-0,661763	-2,955877	-1,193261	-16,558085	13,930903	13,709115	0,087743	-0,052363	-0,104503	1,933559	-6,945210	1,973432	0,087743	-0,052363	-0,104503	1,933559	-6,945210	1,973432
10:01:32,45	0,412936	3,174966	-0,112985	-1,186001	0,287005	-0,569013	0,081965	-0,056051	-0,099895	6,015595	-0,369887	1,977161	-0,604082	-2,974525	-1,209041	-17,377375	10,827243	14,182423	0,081965	-0,056051	-0,099895	1,615573	-6,804120	1,977161	0,081965	-0,056051	-0,099895	1,615573	-6,804120	1,977161
10:01:32,50	0,412936	3,174966	-0,112985	-1,186001	0,287005	-0,569013	0,069274	-0,115329	-0,115676	6,000547	-0,187481	2,450469	-0,646141	-2,953677	-1,211342	-15,686662	13,613896	13,922064	0,069274	-0,115329	-0,115676	-3,052780	-5,625522	2,450469	0,069274	-0,115329	-0,115676	-3,052780	-5,625522	2,450469
10:01:32,55	0,412936	3,174966	-0,112985	-1,186001	0,287005	-0,569013	0,072249	-0,068480	-0,117977	6,823060	0,038061	2,190110	-0,668394	-2,952617	-1,196696	-15,568206	14,883845	13,740584	0,072249	-0,068480	-0,117977	1,447389	-5,633469	2,190110	0,072249	-0,068480	-0,117977	1,447389	-5,633469	2,190110
10:01:32,60	0,412907	3,175084	-0,113010	-1,135980	0,286989	-0,569013	0,051921	-0,061506	-0,102938	7,228800	-0,305011	2,048714	-0,642017	-2,932585	-1,196304	-14,684127	13,922354	13,780668	0,051921	-0,061506	-0,102938	2,400607	-4,380782	2,048714	0,051921	-0,061506	-0,102938	2,400607	-4,380782	2,048714
10:01:32,65	0,412907	3,175084	-0,113010	-1,135980	0,286989	-0,569013	0,055965	-0,059626	-0,103356	7,116336	-0,165180	2,044535	-0,644042	-2,934828	-1,199102	-14,807665	13,917351	13,744037	0,055965	-0,059626	-0,103356	2,435707	-4,558427	2,044535	0,055965	-0,059626	-0,103356	2,435707	-4,558427	2,044535
10:01:32,70	0,412907	3,175084	-0,113010	-1,135980	0,286989	-0,569013	0,061139	-0,059181	-0,102584	7,039309	0,126314	2,021762	-0,648639	-2,939406	-1,195950	-14,760023	13,886933	13,753716	0,061139	-0,059181	-0,102584	2,393579	-4,673081	2,021762	0,061139	-0,059181	-0,102584	2,393579	-4,673081	2,021762
10:01:32,75	0,412907	3,175084	-0,113010	-1,135980	0,286989	-0,569013	0,058665	-0,062532	-0,106851	7,265466	-0,037310	2,032033	-0,644501	-2,938939	-1,200216	-14,764352	13,949397	13,763987	0,058665	-0,062532	-0,106851	2,356721	-4,642503	2,032033	0,058665	-0,062532	-0,106851	2,356721	-4,642503	2,032033
10:01:32,80	0,412907	3,175084	-0,113010	-1,135980	0,286989	-0,569013	0,055758	-0,060726	-0,105713	7,156501	-0,233785	2,042308	-0,644611	-2,935518	-1,199079	-14,811141	13,959001	13,774262	0,055758	-0,060726	-0,105713	2,389491	-4,610796	2,042308	0,055758	-0,060726	-0,105713	2,389491	-4,610796	2,042308
10:01:32,85	0,412907	3,175084	-0,113010	-1,135980	0,286989	-0,569013	0,061767	-0,063689	-0,107229	7,309641	0,155591	2,016000	-0,645050	-2,942204	-1,200595	-14,744998	13,919746	13,747954	0,061767	-0,063689	-0,107229	2,310053	-4,693125	2,016000	0,061767	-0,063689	-0,107229	2,310053	-4,693125	2,016000
10:01:32,90	0,412907	3,175084	-0,113010	-1,135980	0,286989	-0,569013	0,061767	-0,063689	-0,107229	7,309641	0,155591	2,016000	-0,643232	-2,938159	-1,198232	-14,726958	13,970107	13,797310	0,061767	-0,063689	-0,107229	2,310053	-4,693125	2,016000	0,061767	-0,063689	-0,107229	2,310053	-4,693125	2,016000
10:01:32,95	0,412907	3,175084	-0,113010	-1,135980	0,286989	-0,569013	0,057355	-0,063241	-0,104866	7,338967	-0,083382	2,065356	-0,641043	-2,933609	-1,199457	-14,779733	13,930047	13,774142	0,057355	-0,063241	-0,104866	2,374565	-4,585767	2,065356	0,057355	-0,063241	-0,104866	2,374565	-4,585767	2,065356
10:01:33,00	0,412907	3,175084	-0,113010	-1,135980	0,286989	-0,569013	0,060071	-0,058634	-0,104105	7,013688	0,121275	2,045907	-0,648579	-2,938208	-1,197471	-14,714899	13,864143	13,777861	0,060071	-0,058634	-0,104105	2,410900	-4,594316	2,045907	0,060071	-0,058634	-0,104105	2,410900	-4,594316	2,045907
10:01:33,05	0,412907	3,175084	-0,113010	-1,135980	0,286989	-0,569013	0,054676	-0,060427	-0,107198	7,194513	-0,151589	2,050872	-0,644329	-2,934432	-1,200564	-14,664432	13,936149	13,782826	0,054676	-0,060427	-0,107198	2,450980	-4,443633	2,050872	0,054676	-0,060427	-0,107198	2,450980	-4,443633	2,050872
10:01:33,10	0,412907	3,175084	-0,113010	-1,135980	0,286989	-0,569013	0,050612	-0,064265	-0,104072	7,394133	-0,328264	2,054115	-0,638973	-2,932831	-1,197437	-14,634397	13,918846	13,786069	0,050612	-0,064265	-0,104072	2,349300	-4,301269	2,054115	0,050612	-0,064265	-0,104072	2,349300	-4,301269	2,054115
10:01:33,15	0,412907	3,175084	-0,113010	-1,135980	0,286989	-0,569013	0,049993	-0,061778	-0,108022	7,252821	-0,389991	2,003633	-0,640817	-2,931051	-1,201388	-14,665963	13,923252	13,735587	0,049993	-0,061778	-0,108022	2,403249	-4,314407	2,003633	0,049993	-0,061778	-0,108022	2,403249	-4,314407	2,003633
10:01:33,20	0,412907	3,175084	-0,113010	-1,135980	0,286989	-0,569013	0,051912	-0,060693	-0,107600	7,155714	-0,325028	2,075507	-0,642650	-2,930362	-1,198250	-14,685296	13,898890	13,791024	0,051912	-0,060693	-0,107600	2,391342	-4,400088	2,075507	0,051912	-0,060693	-0,107600	2,391342	-4,400088	2,075507
10:01:33,25	0,412907	3,175084	-0,113010	-1,135980	0,286989	-0,569013	0,049449	-0,063465	-0,105292	7,327269	-0,432132	2,021642	-0,639085	-2,931424	-1,198658	-14,684625	13,918702	13,753597	0,049449	-0,063465	-0,105292	2,345275	-4,313894	2,021642	0,049449	-0,063465	-0,105292	2,345275	-4,313894	2,021642
10:01:33,30	0,412907	3,175084	-0,113010	-1,135980	0,286989	-0,569013	0,059675	-0,057720	-0,106813	7,003619	0,069592	2,073418	-0,649173	-2,937408	-1,200179	-14,723088	13,912119	13,805372	0,059675	-0,057720	-0,106813	2,472572	-4,614897	2,073418	0,059675	-0,057720	-0,106813	2,472572	-4,614897	2,073418
10:01:33,35	0,412907	3,175084	-0,113010	-1,135980	0,286989	-0,569013	0,058053	-0,061685	-0,107593	7,204046	0,064365	2,019142	-0,644928	-2,937985	-1,200959	-14,657447	13,867576	13,751096	0,058053	-0,061685	-0,107593	2,361745	-4,492794	2,019142	0,058053	-0,061685	-0,107593	2,361745	-4,492794	2,019142
10:01:33,40	0,412907	3,175084	-0,113010	-1,135980	0,286989	-0,569013	0,058053	-0,061685	-0,107593	7,204046	0,064365	2,019142	-0,643750	-2,932139	-1,199411	-14,665239	13,933401	13,777640	0,058053	-0,061685	-0,107593	2,361745	-4,492794	2,019142	0,058053	-0,061685	-0,107593	2,361745	-4,492794	2,019142
10:01:33,45	0,412907	3,175084	-0,113010	-1,135980	0,286989	-0,569013	0,052401	-0,059782	-0,106046	7,158160	-0,269215	2,045686	-0,641450	-2,930903	-1,198648	-14,682169	13,909811	13,772330	0,050181	-0,061156	-0,105282	2,399992	-4,326718	2,040375	0,050181	-0,061156	-0,105282	2,399992	-4,326718	2,040375
10:01:33,50	0,412907	3,175084	-0,113010	-1,135980	0,286989	-0,569013	0,056058	-0,055584	-0,105674	6,907314	-0,150862	2,074482	-0,649214	-2,933207	-1,199040	-14,743729	13,941112	13,806436	0,056058	-0,055584	-0,105674	2,543975	-4,551420	2,074482	0,056058	-0,055584	-0,105674	2,543975	-4,551420	2,074482
10:01:33,55	0,412907	3,175084	-0,113010	-1,135980	0,286989	-0,569013	0,056058	-0,055584	-0,105674	6,907314	-0,150862	2,074482	-0,647858	-2,937039	-1,199788	-14,653083	13,880784	13,764932	0,056058	-0,055584	-0,105674	2,543975	-4,551420	2,074482	0,056058	-0,055584	-0,105674	2,543975	-4,551420	2,074482
10:01:33,60	0,412907	3,175084	-0,113010	-1,135980	0,286989	-0,569013	0,058776	-0,066199	-0,104039	7,474679	0,058928	2,082036	-0,641380	-2,940868	-1,197404	-14,676734	13,920201	13,813990	0,058776	-0,066199	-0,104039	2,278069	-4,554960	2,082036	0,058776	-0,066199	-0,104039	2,278069	-4,554960	2,082036
10:01:33,65	0,412907	3,175084	-0,113010	-1,135980	0,286989	-0,569013	0,058776	-0,066199	-0,104039	7,474679	0,058928	2,082036	-0,647995	-2,932662	-1,199072	-14,724017	13,925971	13,752763	0,058776	-0,066199	-0,104039	2,278069	-4,554960	2,082036	0,058776	-0,066199	-0,104039	2,278069	-4,554960	2,082036
10:01:33,70	0,412907	3,175084	-0,113010	-1,135980	0,286989	-0,569013	0,054976	-0,056368	-0,105707	6,944828	-0,182464	2,020809	-0,640781	-2,933728	-1,199024	-14,661175	13,933231	13,758254	0,054976	-0,056368	-0,105707	2,519943	-4,498115	2,020809	0,054976	-0,056368	-0,105707	2,519943	-4,498115	2,020809
10:01:33,75	0,412907	3,175084	-0,113010	-1,135980	0,286989	-0,569013	0,052292	-0,063148	-0,105659	7,335097	-0,271261	2,026300	-0,645034	-2,933575	-1,200542	-14,700213	13,909664	13,840479	0,052292	-0,063148	-0,105659	2,377980	-4,376185	2,026300	0,052292	-0,063148	-0,105659	2,377980	-4,376185	2,026300
10:01:33,81	0,412907	3,175084	-0,113010	-1,135980	0,286989	-0,569013	0,055303	-0,058870	-0,107984	7,137951	-0,079333	2,016746	-0,643652	-2,940227	-1,198213	-14,645330	13,933853	13,761003	0,055303	-0,058870	-0,107984	2,516682	-4,420594	2,016746	0,055303	-0,058870	-0,107984	2,516682	-4,420594	2,016746
10:01:33,86	0,412907	3,175084	-0,113010	-1,135980	0,286989	-0,569013	0,053701	-0,060433	-0,106441	7,155023	-0,220466	2,050175	-0,643837	-2,933591	-1,199806	-14,700105	13,910792	13,782130	0,053701	-0,060433	-0,106441	2,411028	-4,436031	2,050175	0,053701	-0,060433	-0,106441	2,411028	-4,436031	2,050175
10:01:33,91	0,412907	3,175084	-0,113010	-1,135980	0,286989	-0,569013	0,053701	-0,060433	-0,106441	7,155023	-0,220466	2,050175	-0,640349	-2,941463	-1,201334	-14,707257	13,814248	13,769785	0,053701	-0,060433	-0,106441	2,411028	-4,436031	2,050175	0,053701	-0,060433	-0,106441	2,411028	-4,436031	2,050175
10:01:33,96	0,412907	3,175084	-0,113010	-1,135980	0,286989	-0,569013	0,058775	-0,067390	-0,107969	7,429596	0,085438	2,037831	-0,555846	-2,936628	-1,211406	-14,803539	9,996122	14,236802	0,058775	-0,067390	-0,107969	2,139485	-4,528402	2,037831	0,058775	-0,067390	-0,107969	2,139485	-4,528402	2,037831
10:01:34,01	0,412907	3,175084	-0,113010	-1,135980	0,286989	-0,569013	0,012337	-0,138154	-0,118040	7,754583	-0,503679	2,504848	-0,624944	-2,944621	-1,216548	-14,303181	13,676691	13,918031	0,012337	-0,138154	-0,118040	-3,090492	-1,472103	2,504848	0,012337	-0,138154	-0,118040	-3,090492	-1,472103	2,504848
10:01:34,06	0,412907	3,175084	-0,113010	-1,135980	0,286989	-0,569013	0,041832	-0,069922	-0,113497	8,770129	0,300934	2,064408	-0,629684	-2,928056	-1,206863	-13,153203	14,312894	13,796362	0,041832	-0,069922	-0,113497	3,281252	-2,982888	2,064408	0,041832	-0,069922	-0,113497	3,281252	-2,982888	2,064408
10:01:34,11	0,413001	3,174943	-0,112994	-1,085979	0,287013	-0,569056	0,041832	-0,069922	-0,113497	8,770129	0,300934	2,064408	-0,619829	-2,911211	-1,203171	-12,646883	13,559343	13,817428	0,041832	-0,069922	-0,113497	3,281252	-2,982888	2,064408	0,041832	-0,069922	-0,113497	3,281252	-2,982888	2,064408
10:01:34,16	0,413001	3,174943	-0,112994	-1,085979	0,287013	-0,569056	0,023752	-0,064152	-0,110566	8,086351	0,221945	2,098929	-0,625641	-2,909513	-1,203932	-12,599266	13,549971	13,830884	0,023752	-0,064152	-0,110566	3,050414	-1,642576	2,098929	0,023752	-0,064152	-0,110566	3,050414	-1,642576	2,098929
10:01:34,21	0,413001	3,174943	-0,112994	-1,085979	0,287013	-0,569056	0,024093	-0,071137	-0,110136	8,440648	0,231114	2,128204	-0,619762	-2,913301	-1,203502	-12,611148	13,546533	13,860159	0,024093	-0,071137	-0,110136	2,856396	-1,660189	2,128204	0,024093	-0,071137	-0,110136	2,856396	-1,660189	2,128204
10:01:34,26	0,413001	3,174943	-0,112994	-1,085979	0,287013	-0,569056	0,021034	-0,069272	-0,113276	8,340029	0,040368	2,126494	-0,619848	-2,909719	-1,206642	-12,640398	13,559229	13,858448	0,021034	-0,069272	-0,113276	2,902192	-1,610805	2,126494	0,021034	-0,069272	-0,113276	2,902192	-1,610805	2,126494
10:01:34,31	0,413001	3,174943	-0,112994	-1,085979	0,287013	-0,569056	0,021034	-0,069272	-0,113276	8,340029	0,040368	2,126494	-0,625675	-2,911985	-1,203527	-12,627742	13,572875	13,855517	0,021034	-0,069272	-0,113276	2,902192	-1,610805	2,126494	0,021034	-0,069272	-0,113276	2,902192	-1,610805	2,126494
10:01:34,36	0,413001	3,174943	-0,112994	-1,085979	0,287013	-0,569056	0,021853	-0,071280	-0,111315	8,509205	0,095212	2,111899	-0,618519	-2,911432	-1,204681	-12,597387	13,609186	13,843853	0,021853	-0,071280	-0,111315	2,913755	-1,620231	2,111899	0,021853	-0,071280	-0,111315	2,913755	-1,620231	2,111899
10:01:34,41	0,413001	3,174943	-0,112994	-1,085979	0,287013	-0,569056	0,021853	-0,071280	-0,111315	8,509205	0,095212	2,111899	-0,621265	-2,912762	-1,205157	-12,779019	13,597177	13,835263	0,021853	-0,071280	-0,111315	2,913755	-1,620231	2,111899	0,021853	-0,071280	-0,111315	2,913755	-1,620231	2,111899
10:01:34,46	0,413001	3,174943	-0,112994	-1,085979	0,287013	-0,569056	0,024377	-0,069566	-0,111792	8,318880	0,075188	2,103309	-0,574842	-2,988095	-1,209821	-16,066836	11,447541	14,279551	0,024377	-0,069566	-0,111792	2,857951	-1,838421	2,103309	0,024377	-0,069566	-0,111792	2,857951	-1,838421	2,103309
10:01:34,51	0,413001	3,174943	-0,112994	-1,085979	0,287013	-0,569056	0,066406	-0,147436	-0,116455	8,862593	0,488193	2,547597	-0,604823	-2,915081	-1,219506	-12,195947	13,550946	13,994063	0,066406	-0,147436	-0,116455	-2,711162	-4,724709	2,547597	0,066406	-0,147436	-0,116455	-2,711162	-4,724709	2,547597
10:01:34,56	0,413001	3,174943	-0,112994	-1,085979	0,287013	-0,569056	0,018165	-0,084965	-0,126140	9,371105	0,280211	2,262109	-0,646571	-2,943039	-1,220726	-13,813581	15,636252	13,810073	0,018165	-0,084965	-0,126140	2,701386	-1,145721	2,262109	0,018165	-0,084965	-0,126140	2,701386	-1,145721	2,262109
10:01:34,61	0,412974	3,174911	-0,112990	-1,035971	0,286990	-0,569028	0,063341	-0,069027	-0,120595	9,116020	0,692760	2,115238	-0,641214	-2,946236	-1,213961	-13,586292	15,016062	13,847193	0,063341	-0,069027	-0,120595	3,697380	-4,279531	2,115238	0,063341	-0,069027	-0,120595	3,697380	-4,279531	2,115238
10:01:34,66	0,412974	3,174911	-0,112990	-1,035971	0,286990	-0,569028	0,063341	-0,069027	-0,120595	9,116020	0,692760	2,115238	-0,643635	-2,940673	-1,213613	-13,588833	14,971167	13,831440	0,063341	-0,069027	-0,120595	3,697380	-4,279531	2,115238	0,063341	-0,069027	-0,120595	3,697380	-4,279531	2,115238
10:01:34,71	0,412974	3,174911	-0,112990	-1,035971	0,286990	-0,569028	0,053122	-0,069139	-0,120230	9,131632	0,122939	2,142625	-0,636007	-2,937442	-1,213596	-13,614641	15,043748	13,874579	0,053122	-0,069139	-0,120230	3,704221	-4,047102	2,142625	0,053122	-0,069139	-0,120230	3,704221	-4,047102	2,142625
10:01:34,76	0,412974	3,174911	-0,112990	-1,035971	0,286990	-0,569028	0,053122	-0,069139	-0,120230	9,131632	0,122939	2,142625	-0,638919	-2,945452	-1,220543	-13,611966	15,066986	13,897212	0,053122	-0,069139	-0,120230	3,704221	-4,047102	2,142625	0,053122	-0,069139	-0,120230	3,704221	-4,047102	2,142625
10:01:34,81	0,412974	3,174911	-0,112990	-1,035971	0,286990	-0,569028	0,049452	-0,068435	-0,122587	9,120680	-0,051189	2,111042	-0,634781	-2,933911	-1,215953	-13,587351	15,057597	13,842996	0,049452	-0,068435	-0,122587	3,748507	-3,933138	2,111042	0,049452	-0,068435	-0,122587	3,748507	-3,933138	2,111042
10:01:34,86	0,412974	3,174911	-0,112990	-1,035971	0,286990	-0,569028	0,063209	-0,069479	-0,123700	9,114097	0,640694	2,151658	-0,641405	-2,946429	-1,213220	-13,666298	14,983695	13,846466	0,063209	-0,069479	-0,123700	3,660026	-4,321222	2,151658	0,063209	-0,069479	-0,123700	3,660026	-4,321222	2,151658
10:01:34,91	0,412974	3,174911	-0,112990	-1,035971	0,286990	-0,569028	0,054179	-0,065536	-0,121452	8,942733	0,104855	2,120430	-0,639656	-2,936556	-1,214817	-13,678699	15,078966	13,852384	0,054179	-0,065536	-0,121452	3,798178	-4,148215	2,120430	0,054179	-0,065536	-0,121452	3,798178	-4,148215	2,120430
10:01:34,96	0,412974	3,174911	-0,112990	-1,035971	0,286990	-0,569028	0,054179	-0,065536	-0,121452	8,942733	0,104855	2,120430	-0,641325	-2,945571	-1,216701	-13,651883	15,080873	13,866225	0,054179	-0,065536	-0,121452	3,798178	-4,148215	2,120430	0,054179	-0,065536	-0,121452	3,798178	-4,148215	2,120430
10:01:35,01	0,412974	3,174911	-0,112990	-1,035971	0,286990	-0,569028	0,065667	-0,061297	-0,119106	8,708135	0,689420	2,121058	-0,649072	-2,944386	-1,212472	-13,696893	15,073100	13,853012	0,065667	-0,061297	-0,119106	3,896331	-4,465478	2,121058	0,065667	-0,061297	-0,119106	3,896331	-4,465478	2,121058
10:01:35,06	0,412974	3,174911	-0,112990	-1,035971	0,286990	-0,569028	0,055428	-0,063490	-0,121452	8,828485	0,154414	2,134747	-0,642052	-2,936614	-1,214818	-13,695935	15,079837	13,866702	0,055428	-0,063490	-0,121452	3,844530	-4,196663	2,134747	0,055428	-0,063490	-0,121452	3,844530	-4,196663	2,134747
10:01:35,11	0,412974	3,174911	-0,112990	-1,035971	0,286990	-0,569028	0,063174	-0,068667	-0,120661	9,063706	0,567541	2,102897	-0,642533	-2,943430	-1,213623	-13,652876	15,034184	13,838750	0,063174	-0,068667	-0,120661	3,673371	-4,391636	2,102897	0,063174	-0,068667	-0,120661	3,673371	-4,391636	2,102897
10:01:35,16	0,412974	3,174911	-0,112990	-1,035971	0,286990	-0,569028	0,056838	-0,069878	-0,122929	9,188766	0,266330	2,174261	-0,637226	-2,941029	-1,216295	-13,648463	15,084902	13,906215	0,056838	-0,069878	-0,122929	3,703378	-4,195456	2,174261	0,056838	-0,069878	-0,122929	3,703378	-4,195456	2,174261
10:01:35,21	0,412974	3,174911	-0,112990	-1,035971	0,286990	-0,569028	0,058337	-0,066553	-0,123736	8,974251	0,331302	2,163870	-0,640854	-2,940665	-1,217101	-13,680511	15,055303	13,895824	0,058337	-0,066553	-0,123736	3,749812	-4,248123	2,163870	0,058337	-0,066553	-0,123736	3,749812	-4,248123	2,163870
10:01:35,26	0,412974	3,174911	-0,112990	-1,035971	0,286990	-0,569028	0,064947	-0,069812	-0,124102	9,191431	0,660849	2,144969	-0,641337	-2,948019	-1,217468	-13,668931	15,103717	13,876924	0,064947	-0,069812	-0,124102	3,711170	-4,437470	2,144969	0,064947	-0,069812	-0,124102	3,711170	-4,437470	2,144969
10:01:35,31	0,412974	3,174911	-0,112990	-1,035971	0,286990	-0,569028	0,055845	-0,064522	-0,123382	8,911691	0,206657	2,121281	-0,641367	-2,937492	-1,216748	-13,654730	15,090126	13,853235	0,055845	-0,064522	-0,123382	3,846680	-4,177182	2,121281	0,055845	-0,064522	-0,123382	3,846680	-4,177182	2,121281
10:01:35,36	0,412974	3,174911	-0,112990	-1,035971	0,286990	-0,569028	0,064415	-0,062622	-0,121059	8,776666	0,633201	2,103004	-0,645576	-2,943636	-1,214000	-13,699358	15,053981	13,887986	0,064415	-0,062622	-0,121059	3,860812	-4,423391	2,103004	0,064415	-0,062622	-0,121059	3,860812	-4,423391	2,103004
10:01:35,41	0,412974	3,174911	-0,112990	-1,035971	0,286990	-0,569028	0,064415	-0,062622	-0,121059	8,776666	0,633201	2,103004	-0,640734	-2,940245	-1,217909	-13,650482	15,116773	13,839917	0,064415	-0,062622	-0,121059	3,860812	-4,423391	2,103004	0,064415	-0,062622	-0,121059	3,860812	-4,423391	2,103004
10:01:35,46	0,412974	3,174911	-0,112990	-1,035971	0,286990	-0,569028	0,061714	-0,067734	-0,121457	9,029927	0,432939	2,115109	-0,641520	-2,944181	-1,214822	-13,747456	15,087342	13,847063	0,061714	-0,067734	-0,121457	3,712794	-4,411624	2,115109	0,061714	-0,067734	-0,121457	3,712794	-4,411624	2,115109
10:01:35,51	0,412974	3,174911	-0,112990	-1,035971	0,286990	-0,569028	0,064238	-0,066692	-0,124135	8,998496	0,666866	2,104384	-0,643684	-2,945846	-1,217501	-13,647169	15,055709	13,836338	0,064238	-0,066692	-0,124135	3,763153	-4,375849	2,104384	0,064238	-0,066692	-0,124135	3,763153	-4,375849	2,104384
10:01:35,56	0,412974	3,174911	-0,112990	-1,035971	0,286990	-0,569028	0,064238	-0,066692	-0,124135	8,998496	0,666866	2,104384	-0,642753	-2,940899	-1,217177	-13,755145	15,072915	13,843542	0,064238	-0,066692	-0,124135	3,763153	-4,375849	2,104384	0,064238	-0,066692	-0,124135	3,763153	-4,375849	2,104384
10:01:35,61	0,412974	3,174911	-0,112990	-1,035971	0,286990	-0,569028	0,067394	-0,072478	-0,122162	9,289677	0,754120	2,148243	-0,640251	-2,951471	-1,215528	-13,718532	15,085735	13,880198	0,067394	-0,072478	-0,122162	3,600154	-4,536276	2,148243	0,067394	-0,072478	-0,122162	3,600154	-4,536276	2,148243
10:01:35,66	0,412974	3,174911	-0,112990	-1,035971	0,286990	-0,569028	0,067394	-0,072478	-0,122162	9,289677	0,754120	2,148243	-0,636741	-2,939544	-1,215948	-13,686789	15,056217	13,881558	0,067394	-0,072478	-0,122162	3,600154	-4,536276	2,148243	0,067394	-0,072478	-0,122162	3,600154	-4,536276	2,148243
10:01:35,71	0,412974	3,174911	-0,112990	-1,035971	0,286990	-0,569028	0,055309	-0,069555	-0,122582	9,127988	0,167995	2,149603	-0,643808	-2,945887	-1,215962	-13,703974	15,049313	13,850288	0,055309	-0,069555	-0,122582	3,667921	-4,173798	2,149603	0,055309	-0,069555	-0,122582	3,667921	-4,173798	2,149603
10:01:35,76	0,412974	3,174911	-0,112990	-1,035971	0,286990	-0,569028	0,060781	-0,070810	-0,122955	9,249978	0,443616	2,130872	-0,638390	-2,944910	-1,216320	-13,666129	15,109799	13,862827	0,060781	-0,070810	-0,122955	3,691399	-4,327693	2,130872	0,060781	-0,070810	-0,122955	3,691399	-4,327693	2,130872
10:01:35,81	0,412974	3,174911	-0,112990	-1,035971	0,286990	-0,569028	0,060781	-0,070810	-0,122955	9,249978	0,443616	2,130872	-0,646162	-2,942466	-1,215571	-13,699822	15,072709	13,875083	0,060781	-0,070810	-0,122955	3,691399	-4,327693	2,130872	0,060781	-0,070810	-0,122955	3,691399	-4,327693	2,130872
10:01:35,86	0,412974	3,174911	-0,112990	-1,035971	0,286990	-0,569028	0,062551	-0,062857	-0,122205	8,787462	0,525009	2,143129	-0,640877	-2,939088	-1,213275	-13,718619	15,107145	13,847327	0,062551	-0,062857	-0,122205	3,853183	-4,385225	2,143129	0,062551	-0,062857	-0,122205	3,853183	-4,385225	2,143129
10:01:35,91	0,412974	3,174911	-0,112990	-1,035971	0,286990	-0,569028	0,056982	-0,065745	-0,119910	8,958045	0,201939	2,115373	-0,644414	-2,940853	-1,215935	-13,692532	15,051763	13,909017	0,056982	-0,065745	-0,119910	3,797083	-4,271150	2,115373	0,056982	-0,065745	-0,119910	3,797083	-4,271150	2,115373
10:01:35,96	0,412974	3,174911	-0,112990	-1,035971	0,286990	-0,569028	0,060279	-0,063564	-0,122569	8,809710	0,423685	2,177062	-0,638331	-2,942774	-1,215553	-13,645117	15,135613	13,848763	0,060279	-0,063564	-0,122569	3,819963	-4,308248	2,177062	0,060279	-0,063564	-0,122569	3,819963	-4,308248	2,177062
10:01:36,01	0,412974	3,174911	-0,112990	-1,035971	0,286990	-0,569028	0,058901	-0,069793	-0,122188	9,229959	0,351164	2,116808	-0,646729	-2,943311	-1,212088	-13,715006	15,114392	13,859697	0,058901	-0,069793	-0,122188	3,751209	-4,272592	2,116808	0,058901	-0,069793	-0,122188	3,751209	-4,272592	2,116808
10:01:36,06	0,412974	3,174911	-0,112990	-1,035971	0,286990	-0,569028	0,063565	-0,062788	-0,118722	8,812382	0,543778	2,127743	-0,639004	-2,943752	-1,219049	-13,672367	15,118794	13,864905	0,063565	-0,062788	-0,118722	3,883517	-4,446103	2,127743	0,063565	-0,062788	-0,118722	3,883517	-4,446103	2,127743
10:01:36,11	0,412974	3,174911	-0,112990	-1,035971	0,286990	-0,569028	0,060085	-0,069699	-0,125683	9,196886	0,397524	2,132950	-0,646112	-2,948518	-1,214365	-13,693393	15,073101	13,887943	0,067767	-0,065926	-0,121000	3,775407	-4,518075	2,155988	0,067767	-0,065926	-0,121000	3,775407	-4,518075	2,155988
10:01:36,16	0,412974	3,174911	-0,112990	-1,035971	0,286990	-0,569028	0,067767	-0,065926	-0,121000	8,950607	0,801609	2,155988	-0,645060	-2,943280	-1,217526	-13,749340	15,119344	13,883191	0,067767	-0,065926	-0,121000	3,775407	-4,518075	2,155988	0,067767	-0,065926	-0,121000	3,775407	-4,518075	2,155988
10:01:36,22	0,412974	3,174911	-0,112990	-1,035971	0,286990	-0,569028	0,057411	-0,070100	-0,119096	9,187630	0,228456	2,139304	-0,637918	-2,941244	-1,215950	-13,706108	15,100524	13,882721	0,057411	-0,070100	-0,119096	3,684756	-4,278283	2,139304	0,057411	-0,070100	-0,119096	3,684756	-4,278283	2,139304
10:01:36,27	0,412974	3,174911	-0,112990	-1,035971	0,286990	-0,569028	0,058306	-0,063175	-0,123737	8,825068	0,329920	2,169061	-0,643295	-2,941280	-1,213635	-13,739894	15,085473	13,889934	0,058306	-0,063175	-0,123737	3,865857	-4,247075	2,169061	0,058306	-0,063175	-0,123737	3,865857	-4,247075	2,169061
10:01:36,32	0,412974	3,174911	-0,112990	-1,035971	0,286990	-0,569028	0,058306	-0,063175	-0,123737	8,825068	0,329920	2,169061	-0,635462	-2,947154	-1,216253	-13,613158	14,931356	13,900305	0,058306	-0,063175	-0,123737	3,865857	-4,247075	2,169061	0,058306	-0,063175	-0,123737	3,865857	-4,247075	2,169061
10:01:36,37	0,412974	3,174911	-0,112990	-1,035971	0,286990	-0,569028	0,061260	-0,074467	-0,122887	9,312106	0,603640	2,168350	-0,564813	-2,964826	-1,228689	-14,659452	11,659907	14,288555	0,061260	-0,074467	-0,122887	3,466431	-4,205302	2,168350	0,061260	-0,074467	-0,122887	3,466431	-4,205302	2,168350
10:01:36,42	0,412974	3,174911	-0,112990	-1,035971	0,286990	-0,569028	0,041240	-0,144487	-0,135324	9,596818	0,292194	2,556601	-0,640964	-2,972613	-1,231525	-14,209785	15,498753	13,982473	0,041240	-0,144487	-0,135324	-1,745390	-2,945156	2,556601	0,041240	-0,144487	-0,135324	-1,745390	-2,945156	2,556601
10:01:36,47	0,412974	3,174911	-0,112990	-1,035971	0,286990	-0,569028	0,086059	-0,082431	-0,138159	9,919315	1,092796	2,250519	-0,646226	-2,956219	-1,224070	-13,703589	16,505527	13,875688	0,086059	-0,082431	-0,138159	3,448444	-5,662866	2,250519	0,086059	-0,082431	-0,138159	3,448444	-5,662866	2,250519
10:01:36,52	0,412991	3,174936	-0,112998	-0,985983	0,287005	-0,569014	0,074295	-0,077654	-0,127436	10,240900	1,002990	2,173362	-0,639219	-2,960036	-1,220802	-13,472751	15,731398	13,905316	0,074295	-0,077654	-0,127436	4,145030	-4,829129	2,173362	0,074295	-0,077654	-0,127436	4,145030	-4,829129	2,173362
10:01:36,57	0,412991	3,174936	-0,112998	-0,985983	0,287005	-0,569014	0,074295	-0,077654	-0,127436	10,240900	1,002990	2,173362	-0,635544	-2,957668	-1,217264	-13,422630	15,783641	13,934378	0,070407	-0,079653	-0,123898	4,162367	-4,708827	2,202424	0,070407	-0,079653	-0,123898	4,162367	-4,708827	2,202424
10:01:36,62	0,412991	3,174936	-0,112998	-0,985983	0,287005	-0,569014	0,070768	-0,077718	-0,126255	10,261023	0,845389	2,187679	-0,637401	-2,957013	-1,219621	-13,442021	15,733073	13,919633	0,070768	-0,077718	-0,126255	4,160160	-4,709904	2,187679	0,070768	-0,077718	-0,126255	4,160160	-4,709904	2,187679
10:01:36,67	0,412991	3,174936	-0,112998	-0,985983	0,287005	-0,569014	0,068500	-0,075606	-0,124388	10,193321	0,607311	2,156900	-0,638096	-2,953993	-1,217754	-13,524975	15,829632	13,888855	0,068500	-0,075606	-0,124388	4,258286	-4,769909	2,156900	0,068500	-0,075606	-0,124388	4,258286	-4,769909	2,156900
10:01:36,72	0,412991	3,174936	-0,112998	-0,985983	0,287005	-0,569014	0,073747	-0,078012	-0,126680	10,313655	0,904995	2,166313	-0,638636	-2,959740	-1,220046	-13,505868	15,813084	13,898267	0,073747	-0,078012	-0,126680	4,189749	-4,884144	2,166313	0,073747	-0,078012	-0,126680	4,189749	-4,884144	2,166313
10:01:36,77	0,412991	3,174936	-0,112998	-0,985983	0,287005	-0,569014	0,073679	-0,071069	-0,126681	9,971896	0,843207	2,220987	-0,635305	-2,959064	-1,221230	-13,582196	15,777771	13,918697	0,073679	-0,071069	-0,126681	4,392959	-4,940583	2,220987	0,073679	-0,071069	-0,126681	4,392959	-4,940583	2,220987
10:01:36,82	0,412991	3,174936	-0,112998	-0,985983	0,287005	-0,569014	0,076456	-0,078859	-0,123952	10,314771	1,056533	2,167743	-0,639257	-2,962509	-1,217318	-13,518082	15,770559	13,899698	0,076456	-0,078859	-0,123952	4,124366	-4,945239	2,167743	0,076456	-0,078859	-0,123952	4,124366	-4,945239	2,167743
10:01:36,87	0,412991	3,174936	-0,112998	-0,985983	0,287005	-0,569014	0,076456	-0,078859	-0,123952	10,314771	1,056533	2,167743	-0,587440	-3,008780	-1,223251	-15,996841	13,246970	14,383004	0,076456	-0,078859	-0,123952	4,124366	-4,945239	2,167743	0,076456	-0,078859	-0,123952	4,124366	-4,945239	2,167743
10:01:36,92	0,412991	3,174936	-0,112998	-0,985983	0,287005	-0,569014	0,090619	-0,146868	-0,129885	10,426388	0,908145	2,651050	-0,623153	-2,972130	-1,232447	-13,606011	15,950464	14,038054	0,090619	-0,146868	-0,129885	-1,102754	-6,205436	2,651050	0,090619	-0,146868	-0,129885	-1,102754	-6,205436	2,651050
10:01:36,97	0,412991	3,174936	-0,112998	-0,985983	0,287005	-0,569014	0,076736	-0,097615	-0,139081	11,401948	0,905004	2,306100	-0,675921	-2,982115	-1,221072	-14,118277	17,942511	13,895801	0,076736	-0,097615	-0,139081	3,739155	-5,118766	2,306100	0,076736	-0,097615	-0,139081	3,739155	-5,118766	2,306100
10:01:37,02	0,412980	3,174934	-0,113001	-0,935986	0,286998	-0,569016	0,105346	-0,073607	-0,130367	11,052337	1,225023	2,221120	-0,658250	-2,984904	-1,223732	-14,167887	17,312725	13,953074	0,105346	-0,073607	-0,130367	5,274186	-7,044676	2,221120	0,105346	-0,073607	-0,130367	5,274186	-7,044676	2,221120
10:01:37,07	0,412980	3,174934	-0,113001	-0,935986	0,286998	-0,569016	0,105346	-0,073607	-0,130367	11,052337	1,225023	2,221120	-0,658273	-2,980596	-1,224132	-14,176874	17,348177	13,969716	0,105346	-0,073607	-0,130367	5,274186	-7,044676	2,221120	0,105346	-0,073607	-0,130367	5,274186	-7,044676	2,221120
10:01:37,12	0,412980	3,174934	-0,113001	-0,935986	0,286998	-0,569016	0,105442	-0,070393	-0,127269	10,922803	1,255880	2,194951	-0,661082	-2,983380	-1,220634	-14,126682	17,332358	13,926905	0,105442	-0,070393	-0,127269	5,396967	-7,021350	2,194951	0,105442	-0,070393	-0,127269	5,396967	-7,021350	2,194951
10:01:37,17	0,412980	3,174934	-0,113001	-0,935986	0,286998	-0,569016	0,098058	-0,075707	-0,129203	11,220199	0,898582	2,193082	-0,652787	-2,979642	-1,222568	-14,093064	17,337254	13,925036	0,098058	-0,075707	-0,129203	5,277186	-6,799009	2,193082	0,098058	-0,075707	-0,129203	5,277186	-6,799009	2,193082
10:01:37,22	0,412980	3,174934	-0,113001	-0,935986	0,286998	-0,569016	0,104340	-0,069788	-0,127246	10,894274	1,223096	2,218808	-0,661054	-2,982122	-1,220611	-14,103959	17,322587	13,950762	0,104340	-0,069788	-0,127246	5,415884	-6,967561	2,218808	0,104340	-0,069788	-0,127246	5,415884	-6,967561	2,218808
10:01:37,27	0,412980	3,174934	-0,113001	-0,935986	0,286998	-0,569016	0,104340	-0,069788	-0,127246	10,894274	1,223096	2,218808	-0,656861	-2,978151	-1,222917	-14,057912	17,333013	13,972720	0,104340	-0,069788	-0,127246	5,415884	-6,967561	2,218808	0,104340	-0,069788	-0,127246	5,415884	-6,967561	2,218808
10:01:37,32	0,412980	3,174934	-0,113001	-0,935986	0,286998	-0,569016	0,106064	-0,071425	-0,129956	10,960606	1,311350	2,224666	-0,660499	-2,984434	-1,223322	-14,114595	17,307044	13,956621	0,106064	-0,071425	-0,129956	5,353731	-7,014709	2,224666	0,106064	-0,071425	-0,129956	5,353731	-7,014709	2,224666
10:01:37,37	0,412980	3,174934	-0,113001	-0,935986	0,286998	-0,569016	0,106064	-0,071425	-0,129956	10,960606	1,311350	2,224666	-0,654001	-2,981611	-1,222549	-14,113466	17,342705	13,953978	0,106064	-0,071425	-0,129956	5,353731	-7,014709	2,224666	0,106064	-0,071425	-0,129956	5,353731	-7,014709	2,224666
10:01:37,42	0,412980	3,174934	-0,113001	-0,935986	0,286998	-0,569016	0,102161	-0,069728	-0,130395	10,895807	1,024987	2,218561	-0,660016	-2,980205	-1,223761	-14,175068	17,369031	13,950516	0,102161	-0,069728	-0,130395	5,422148	-6,994622	2,218561	0,102161	-0,069728	-0,130395	5,422148	-6,994622	2,218561
10:01:37,47	0,412980	3,174934	-0,113001	-0,935986	0,286998	-0,569016	0,102161	-0,069728	-0,130395	10,895807	1,024987	2,218561	-0,656297	-2,986172	-1,225261	-14,100354	17,359906	13,935590	0,102161	-0,069728	-0,130395	5,422148	-6,994622	2,218561	0,102161	-0,069728	-0,130395	5,422148	-6,994622	2,218561
10:01:37,52	0,412980	3,174934	-0,113001	-0,935986	0,286998	-0,569016	0,104785	-0,069847	-0,126512	10,873489	1,152983	2,215211	-0,655785	-2,978177	-1,224534	-14,103213	17,314641	13,915621	0,104785	-0,069847	-0,126512	5,390526	-7,072666	2,215211	0,104785	-0,069847	-0,126512	5,390526	-7,072666	2,215211
10:01:37,57	0,412980	3,174934	-0,113001	-0,935986	0,286998	-0,569016	0,103075	-0,068983	-0,130374	10,844230	1,136998	2,216398	-0,661118	-2,980624	-1,223739	-14,125646	17,325667	13,948353	0,103075	-0,068983	-0,130374	5,429044	-6,954361	2,216398	0,103075	-0,068983	-0,130374	5,429044	-6,954361	2,216398
10:01:37,62	0,412980	3,174934	-0,113001	-0,935986	0,286998	-0,569016	0,103075	-0,068983	-0,130374	10,844230	1,136998	2,216398	-0,656950	-2,982229	-1,224513	-14,133579	17,398045	13,942015	0,103075	-0,068983	-0,130374	5,429044	-6,954361	2,216398	0,103075	-0,068983	-0,130374	5,429044	-6,954361	2,216398
10:01:37,67	0,412980	3,174934	-0,113001	-0,935986	0,286998	-0,569016	0,105744	-0,069141	-0,128051	10,818210	1,283459	2,198924	-0,662317	-2,983015	-1,221416	-14,136123	17,292206	13,930878	0,105744	-0,069141	-0,128051	5,390651	-7,017440	2,198924	0,105744	-0,069141	-0,128051	5,390651	-7,017440	2,198924
10:01:37,72	0,412980	3,174934	-0,113001	-0,935986	0,286998	-0,569016	0,105744	-0,069141	-0,128051	10,818210	1,283459	2,198924	-0,660497	-2,983426	-1,224126	-14,127226	17,349096	13,934511	0,105744	-0,069141	-0,128051	5,390651	-7,017440	2,198924	0,105744	-0,069141	-0,128051	5,390651	-7,017440	2,198924
10:01:37,77	0,412980	3,174934	-0,113001	-0,935986	0,286998	-0,569016	0,105190	-0,070922	-0,130761	10,964551	1,233933	2,202557	-0,656426	-2,978947	-1,222608	-14,146517	17,353072	13,915901	0,105190	-0,070922	-0,130761	5,397164	-7,023510	2,202557	0,105190	-0,070922	-0,130761	5,397164	-7,023510	2,202557
10:01:37,82	0,412980	3,174934	-0,113001	-0,935986	0,286998	-0,569016	0,099276	-0,072209	-0,129243	11,025241	0,907697	2,183946	-0,655757	-2,984657	-1,225304	-14,115877	17,337662	13,896620	0,099276	-0,072209	-0,129243	5,356873	-6,885477	2,183946	0,099276	-0,072209	-0,129243	5,356873	-6,885477	2,183946
10:01:37,87	0,412980	3,174934	-0,113001	-0,935986	0,286998	-0,569016	0,103886	-0,075643	-0,131938	11,205797	1,181641	2,164666	-0,659878	-2,985516	-1,223337	-14,131289	17,382278	13,939778	0,106691	-0,072503	-0,129971	5,381967	-7,083385	2,207823	0,106691	-0,072503	-0,129971	5,381967	-7,083385	2,207823
10:01:37,92	0,412980	3,174934	-0,113001	-0,935986	0,286998	-0,569016	0,106691	-0,072503	-0,129971	11,073480	1,291852	2,207823	-0,653539	-2,978637	-1,222594	-14,162161	17,330163	13,940090	0,106691	-0,072503	-0,129971	5,381967	-7,083385	2,207823	0,106691	-0,072503	-0,129971	5,381967	-7,083385	2,207823
10:01:37,97	0,412980	3,174934	-0,113001	-0,935986	0,286998	-0,569016	0,107710	-0,075725	-0,129977	11,164659	1,369745	2,190970	-0,657598	-2,988009	-1,223343	-14,147888	17,303725	13,922924	0,107710	-0,075725	-0,129977	5,220274	-7,085489	2,190970	0,107710	-0,075725	-0,129977	5,220274	-7,085489	2,190970
10:01:38,02	0,412980	3,174934	-0,113001	-0,935986	0,286998	-0,569016	0,107710	-0,075725	-0,129977	11,164659	1,369745	2,190970	-0,655685	-2,977243	-1,224506	-14,065238	17,353524	13,935996	0,097429	-0,071998	-0,131140	5,403495	-6,766377	2,204041	0,097429	-0,071998	-0,131140	5,403495	-6,766377	2,204041
10:01:38,07	0,412980	3,174934	-0,113001	-0,935986	0,286998	-0,569016	0,104247	-0,069645	-0,128804	10,875661	1,186045	2,234852	-0,661132	-2,981970	-1,222170	-14,137453	17,329063	13,966807	0,104247	-0,069645	-0,128804	5,408555	-6,997355	2,234852	0,104247	-0,069645	-0,128804	5,408555	-6,997355	2,234852
10:01:38,12	0,412980	3,174934	-0,113001	-0,935986	0,286998	-0,569016	0,104247	-0,069645	-0,128804	10,875661	1,186045	2,234852	-0,661106	-2,982169	-1,219869	-14,132359	17,319331	13,921411	0,104247	-0,069645	-0,128804	5,408555	-6,997355	2,234852	0,104247	-0,069645	-0,128804	5,408555	-6,997355	2,234852
10:01:38,17	0,412980	3,174934	-0,113001	-0,935986	0,286998	-0,569016	0,104406	-0,069766	-0,126503	10,876107	1,203573	2,189457	-0,655672	-2,979278	-1,222944	-14,068789	17,356924	13,934891	0,104406	-0,069766	-0,126503	5,399449	-6,992283	2,189457	0,104406	-0,069766	-0,126503	5,399449	-6,992283	2,189457
10:01:38,22	0,412980	3,174934	-0,113001	-0,935986	0,286998	-0,569016	0,094103	-0,073353	-0,127649	11,085507	0,684947	2,226646	-0,660076	-2,976314	-1,223383	-14,185591	17,352634	13,964971	0,094103	-0,073353	-0,127649	5,327324	-6,702127	2,226646	0,094103	-0,073353	-0,127649	5,327324	-6,702127	2,226646
10:01:38,27	0,412980	3,174934	-0,113001	-0,935986	0,286998	-0,569016	0,098820	-0,067731	-0,130018	10,772507	0,850367	2,233017	-0,663526	-2,982010	-1,222994	-14,160144	17,333063	13,923643	0,098820	-0,067731	-0,130018	5,455604	-6,907015	2,233017	0,098820	-0,067731	-0,130018	5,455604	-6,907015	2,233017
10:01:38,33	0,412980	3,174934	-0,113001	-0,935986	0,286998	-0,569016	0,100346	-0,073011	-0,126862	11,114909	1,007174	2,201701	-0,658090	-2,984306	-1,224100	-14,120347	17,396987	13,955625	0,100346	-0,073011	-0,126862	5,383536	-6,870020	2,201701	0,100346	-0,073011	-0,126862	5,383536	-6,870020	2,201701
10:01:38,38	0,412980	3,174934	-0,113001	-0,935986	0,286998	-0,569016	0,100346	-0,073011	-0,126862	11,114909	1,007174	2,201701	-0,662929	-2,983030	-1,221048	-14,164739	17,337018	13,922585	0,100346	-0,073011	-0,126862	5,383536	-6,870020	2,201701	0,100346	-0,073011	-0,126862	5,383536	-6,870020	2,201701
10:01:38,43	0,412980	3,174934	-0,113001	-0,935986	0,286998	-0,569016	0,106064	-0,068618	-0,127682	10,815514	1,252897	2,190631	-0,655490	-2,988465	-1,219631	-14,096691	17,191591	13,909577	0,106064	-0,068618	-0,127682	5,429011	-7,073101	2,190631	0,106064	-0,068618	-0,127682	5,429011	-7,073101	2,190631
10:01:38,48	0,412980	3,174934	-0,113001	-0,935986	0,286998	-0,569016	0,107051	-0,077778	-0,126265	11,199941	1,435861	2,177622	-0,602719	-3,037435	-1,235608	-16,914859	14,984956	14,409978	0,107051	-0,077778	-0,126265	5,094338	-6,967610	2,177622	0,107051	-0,077778	-0,126265	5,094338	-6,967610	2,177622
10:01:38,53	0,412980	3,174934	-0,113001	-0,935986	0,286998	-0,569016	0,123074	-0,147964	-0,142243	11,529530	0,931811	2,678024	-0,657119	-2,997509	-1,226346	-14,255204	17,460746	14,074912	0,123074	-0,147964	-0,142243	-0,085677	-8,729527	2,678024	0,123074	-0,147964	-0,142243	-0,085677	-8,729527	2,678024
10:01:38,58	0,412980	3,174934	-0,113001	-0,935986	0,286998	-0,569016	0,115697	-0,080890	-0,132980	11,515576	1,613646	2,342958	-0,686822	-3,027635	-1,222821	-15,833331	19,756226	13,939728	0,115697	-0,080890	-0,132980	5,165723	-7,468607	2,342958	0,115697	-0,080890	-0,132980	5,165723	-7,468607	2,342958
10:01:38,63	0,412958	3,175042	-0,113000	-0,885981	0,287000	-0,569031	0,156639	-0,070228	-0,129455	12,160065	1,228177	2,207773	-0,675156	-3,028397	-1,225783	-15,606023	18,976831	13,964583	0,156639	-0,070228	-0,129455	6,647128	-11,067999	2,207773	0,156639	-0,070228	-0,129455	6,647128	-11,067999	2,207773
10:01:38,68	0,412958	3,175042	-0,113000	-0,885981	0,287000	-0,569031	0,146194	-0,081033	-0,136708	12,203294	1,230009	2,243243	-0,672243	-3,023992	-1,230073	-15,620663	19,034631	13,975197	0,146194	-0,081033	-0,136708	5,842233	-10,246233	2,243243	0,146194	-0,081033	-0,136708	5,842233	-10,246233	2,243243
10:01:38,73	0,412958	3,175042	-0,113000	-0,885981	0,287000	-0,569031	0,155021	-0,080700	-0,132791	12,132088	1,720890	2,246615	-0,676944	-3,031470	-1,226157	-15,620008	18,971976	13,978569	0,155021	-0,080700	-0,132791	5,797103	-10,448244	2,246615	0,155021	-0,080700	-0,132791	5,797103	-10,448244	2,246615
10:01:38,78	0,412958	3,175042	-0,113000	-0,885981	0,287000	-0,569031	0,155021	-0,080700	-0,132791	12,132088	1,720890	2,246615	-0,674162	-3,022940	-1,230500	-15,689550	19,039274	13,976138	0,155021	-0,080700	-0,132791	5,797103	-10,448244	2,246615	0,155021	-0,080700	-0,132791	5,797103	-10,448244	2,246615
10:01:38,83	0,412958	3,175042	-0,113000	-0,885981	0,287000	-0,569031	0,156584	-0,083559	-0,137857	12,317496	1,713009	2,247785	-0,675251	-3,034253	-1,231222	-15,678851	19,048420	13,979739	0,156584	-0,083559	-0,137857	5,758140	-10,578858	2,247785	0,156584	-0,083559	-0,137857	5,758140	-10,578858	2,247785
10:01:38,88	0,412958	3,175042	-0,113000	-0,885981	0,287000	-0,569031	0,155441	-0,082236	-0,134372	12,204611	1,708135	2,224073	-0,675824	-3,032601	-1,227738	-15,653632	18,982907	13,956027	0,155441	-0,082236	-0,134372	5,749054	-10,493954	2,224073	0,155441	-0,082236	-0,134372	5,749054	-10,493954	2,224073
10:01:38,93	0,412958	3,175042	-0,113000	-0,885981	0,287000	-0,569031	0,155441	-0,082236	-0,134372	12,204611	1,708135	2,224073	-0,671085	-3,020284	-1,231977	-15,534565	18,808545	13,993205	0,155441	-0,082236	-0,134372	5,749054	-10,493954	2,224073	0,155441	-0,082236	-0,134372	5,749054	-10,493954	2,224073
10:01:38,98	0,412958	3,175042	-0,113000	-0,885981	0,287000	-0,569031	0,142404	-0,080182	-0,138612	12,006331	1,220537	2,261251	-0,585148	-3,030480	-1,235637	-15,261811	14,894488	14,399021	0,108266	-0,159703	-0,142272	0,351416	-6,860286	2,667067	0,108266	-0,159703	-0,142272	0,351416	-6,860286	2,667067
10:01:39,03	0,412958	3,175042	-0,113000	-0,885981	0,287000	-0,569031	0,108266	-0,159703	-0,142272	12,888132	1,638584	2,667067	-0,676698	-3,050470	-1,239547	-15,931242	19,369264	14,088289	0,108266	-0,159703	-0,142272	0,351416	-6,860286	2,667067	0,108266	-0,159703	-0,142272	0,351416	-6,860286	2,667067
10:01:39,08	0,412958	3,175042	-0,113000	-0,885981	0,287000	-0,569031	0,171352	-0,090414	-0,146181	12,825618	2,101944	2,356335	-0,673130	-3,006057	-1,238387	-14,053017	19,835427	13,958387	0,171352	-0,090414	-0,146181	5,728147	-11,349207	2,356335	0,171352	-0,090414	-0,146181	5,728147	-11,349207	2,356335
10:01:39,13	0,412950	3,175015	-0,113001	-0,835977	0,286985	-0,569047	0,131106	-0,071298	-0,145021	13,174406	1,402653	2,226433	-0,669879	-3,005761	-1,234438	-13,956921	19,171019	13,973080	0,129224	-0,073964	-0,141072	6,979527	-8,423881	2,241126	0,129224	-0,073964	-0,141072	6,979527	-8,423881	2,241126
10:01:39,18	0,412950	3,175015	-0,113001	-0,835977	0,286985	-0,569047	0,124229	-0,080740	-0,140198	13,170074	1,518350	2,318982	-0,661514	-3,004823	-1,233563	-13,890798	19,169779	14,050936	0,124229	-0,080740	-0,140198	6,831949	-8,233622	2,318982	0,124229	-0,080740	-0,140198	6,831949	-8,233622	2,318982
10:01:39,23	0,412950	3,175015	-0,113001	-0,835977	0,286985	-0,569047	0,124229	-0,080740	-0,140198	13,170074	1,518350	2,318982	-0,664557	-3,006577	-1,236699	-13,903811	19,069446	14,019907	0,124229	-0,080740	-0,140198	6,831949	-8,233622	2,318982	0,124229	-0,080740	-0,140198	6,831949	-8,233622	2,318982
10:01:39,28	0,412950	3,175015	-0,113001	-0,835977	0,286985	-0,569047	0,122847	-0,077737	-0,144513	12,947943	1,446690	2,305647	-0,663424	-3,002125	-1,237879	-13,923613	19,112564	14,037601	0,122847	-0,077737	-0,144513	6,845583	-8,196818	2,305647	0,122847	-0,077737	-0,144513	6,845583	-8,196818	2,305647
10:01:39,33	0,412950	3,175015	-0,113001	-0,835977	0,286985	-0,569047	0,128943	-0,081394	-0,140576	13,189860	1,748521	2,323146	-0,663305	-3,009232	-1,233941	-13,910847	19,164985	14,055100	0,128943	-0,081394	-0,140576	6,800466	-8,373514	2,323146	0,128943	-0,081394	-0,140576	6,800466	-8,373514	2,323146
10:01:39,38	0,412950	3,175015	-0,113001	-0,835977	0,286985	-0,569047	0,128544	-0,077642	-0,139484	12,971703	1,681148	2,274473	-0,666355	-3,007011	-1,232850	-13,962764	19,168311	14,006427	0,128544	-0,077642	-0,139484	6,876804	-8,409565	2,274473	0,128544	-0,077642	-0,139484	6,876804	-8,409565	2,274473
10:01:39,43	0,412950	3,175015	-0,113001	-0,835977	0,286985	-0,569047	0,128544	-0,077642	-0,139484	12,971703	1,681148	2,274473	-0,663297	-3,011481	-1,235552	-13,909365	19,132493	13,967479	0,128544	-0,077642	-0,139484	6,876804	-8,409565	2,274473	0,128544	-0,077642	-0,139484	6,876804	-8,409565	2,274473
10:01:39,48	0,412950	3,175015	-0,113001	-0,835977	0,286985	-0,569047	0,132884	-0,074717	-0,141408	12,804854	1,929620	2,288124	-0,665727	-3,004981	-1,234785	-13,919309	19,120072	14,001178	0,132884	-0,074717	-0,141408	6,939572	-8,501755	2,288124	0,132884	-0,074717	-0,141408	6,939572	-8,501755	2,288124
10:01:39,53	0,412950	3,175015	-0,113001	-0,835977	0,286985	-0,569047	0,120874	-0,082699	-0,140239	13,211714	1,310403	2,304814	-0,658140	-3,002897	-1,233605	-13,949914	19,134362	14,036768	0,120874	-0,082699	-0,140239	6,719806	-8,178201	2,304814	0,120874	-0,082699	-0,140239	6,719806	-8,178201	2,304814
10:01:39,58	0,412950	3,175015	-0,113001	-0,835977	0,286985	-0,569047	0,128372	-0,080441	-0,139829	13,156106	1,728104	2,279262	-0,663844	-3,008262	-1,233195	-13,894931	19,174000	14,011216	0,128372	-0,080441	-0,139829	6,841467	-8,349105	2,279262	0,128372	-0,080441	-0,139829	6,841467	-8,349105	2,279262
10:01:39,63	0,412950	3,175015	-0,113001	-0,835977	0,286985	-0,569047	0,128372	-0,080441	-0,139829	13,156106	1,728104	2,279262	-0,666330	-3,006733	-1,232835	-13,932868	19,119641	14,009443	0,128372	-0,080441	-0,139829	6,841467	-8,349105	2,279262	0,128372	-0,080441	-0,139829	6,841467	-8,349105	2,279262
10:01:39,68	0,412950	3,175015	-0,113001	-0,835977	0,286985	-0,569047	0,128291	-0,077525	-0,139469	12,938401	1,718208	2,277488	-0,663315	-3,007910	-1,234339	-13,910469	19,161649	14,050581	0,128291	-0,077525	-0,139469	6,852711	-8,352628	2,277488	0,128291	-0,077525	-0,139469	6,852711	-8,352628	2,277488
10:01:39,73	0,412950	3,175015	-0,113001	-0,835977	0,286985	-0,569047	0,127802	-0,080724	-0,140974	13,152337	1,691204	2,318627	-0,667628	-3,006401	-1,233645	-13,999611	19,157348	14,011654	0,127802	-0,080724	-0,140974	6,815513	-8,341292	2,318627	0,127802	-0,080724	-0,140974	6,815513	-8,341292	2,318627
10:01:39,78	0,412950	3,175015	-0,113001	-0,835977	0,286985	-0,569047	0,129548	-0,076213	-0,143321	12,859251	1,813672	2,312381	-0,668094	-3,007166	-1,236687	-13,912269	19,095103	14,044336	0,129548	-0,076213	-0,143321	6,876516	-8,355827	2,312381	0,129548	-0,076213	-0,143321	6,876516	-8,355827	2,312381
10:01:39,83	0,412950	3,175015	-0,113001	-0,835977	0,286985	-0,569047	0,130150	-0,082076	-0,144860	13,205310	1,828647	2,300434	-0,663318	-3,010619	-1,238226	-13,905827	19,138963	14,032389	0,130150	-0,082076	-0,144860	6,762362	-8,388143	2,300434	0,130150	-0,082076	-0,144860	6,762362	-8,388143	2,300434
10:01:39,88	0,412950	3,175015	-0,113001	-0,835977	0,286985	-0,569047	0,127617	-0,084678	-0,139839	13,356898	1,652944	2,275358	-0,659798	-3,009726	-1,233205	-13,935772	19,175060	14,007312	0,127617	-0,084678	-0,139839	6,709700	-8,364997	2,275358	0,127617	-0,084678	-0,139839	6,709700	-8,364997	2,275358
10:01:39,93	0,412950	3,175015	-0,113001	-0,835977	0,286985	-0,569047	0,127617	-0,084678	-0,139839	13,356898	1,652944	2,275358	-0,669259	-3,008333	-1,232451	-13,940176	19,145918	14,004537	0,127617	-0,084678	-0,139839	6,709700	-8,364997	2,275358	0,127617	-0,084678	-0,139839	6,709700	-8,364997	2,275358
10:01:39,98	0,412950	3,175015	-0,113001	-0,835977	0,286985	-0,569047	0,131141	-0,075788	-0,139085	12,867178	1,846951	2,272583	-0,659761	-3,011096	-1,236680	-13,908094	19,155582	14,013167	0,131141	-0,075788	-0,139085	6,917845	-8,447627	2,272583	0,131141	-0,075788	-0,139085	6,917845	-8,447627	2,272583
10:01:40,03	0,412950	3,175015	-0,113001	-0,835977	0,286985	-0,569047	0,128785	-0,085394	-0,143314	13,391137	1,747410	2,281212	-0,670983	-3,007533	-1,236676	-13,891254	19,108331	14,048828	0,128785	-0,085394	-0,143314	6,687678	-8,362250	2,281212	0,128785	-0,085394	-0,143314	6,687678	-8,362250	2,281212
10:01:40,08	0,412950	3,175015	-0,113001	-0,835977	0,286985	-0,569047	0,124566	-0,077484	-0,140631	12,970261	1,541307	2,279342	-0,664503	-3,003486	-1,233997	-13,901314	19,140679	14,011297	0,124566	-0,077484	-0,140631	6,887796	-8,237104	2,279342	0,124566	-0,077484	-0,140631	6,887796	-8,237104	2,279342
10:01:40,13	0,412950	3,175015	-0,113001	-0,835977	0,286985	-0,569047	0,127771	-0,082691	-0,138318	13,184146	1,713074	2,232620	-0,661595	-3,008866	-1,231683	-13,925374	19,088853	13,964574	0,127771	-0,082691	-0,138318	6,692880	-8,316976	2,232620	0,127771	-0,082691	-0,138318	6,692880	-8,316976	2,232620
10:01:40,18	0,412950	3,175015	-0,113001	-0,835977	0,286985	-0,569047	0,124392	-0,080189	-0,140606	13,132865	1,552371	2,284409	-0,662073	-3,004688	-1,233971	-13,872942	19,149636	14,016363	0,124392	-0,080189	-0,140606	6,838056	-8,212411	2,284409	0,124392	-0,080189	-0,140606	6,838056	-8,212411	2,284409
10:01:40,23	0,412950	3,175015	-0,113001	-0,835977	0,286985	-0,569047	0,127151	-0,075584	-0,142555	12,852105	1,706490	2,293145	-0,667440	-3,004775	-1,235920	-13,884359	19,108520	14,025099	0,127151	-0,075584	-0,142555	6,918764	-8,274844	2,293145	0,127151	-0,075584	-0,142555	6,918764	-8,274844	2,293145
10:01:40,28	0,412950	3,175015	-0,113001	-0,835977	0,286985	-0,569047	0,128932	-0,082769	-0,140207	13,260953	1,751303	2,289019	-0,662108	-3,009911	-1,233573	-13,908174	19,162936	14,020973	0,128932	-0,082769	-0,140207	6,763576	-8,369890	2,289019	0,128932	-0,082769	-0,140207	6,763576	-8,369890	2,289019
10:01:40,33	0,412950	3,175015	-0,113001	-0,835977	0,286985	-0,569047	0,124493	-0,074571	-0,143778	12,802856	1,482579	2,277217	-0,666989	-3,001967	-1,237144	-13,956896	19,154339	14,009171	0,124493	-0,074571	-0,143778	6,949013	-8,290152	2,277217	0,124493	-0,074571	-0,143778	6,949013	-8,290152	2,277217
10:01:40,38	0,412950	3,175015	-0,113001	-0,835977	0,286985	-0,569047	0,124493	-0,074571	-0,143778	12,802856	1,482579	2,277217	-0,666476	-3,007797	-1,233650	-14,011572	19,142402	14,001603	0,129286	-0,077930	-0,140285	6,822329	-8,458541	2,269649	0,129286	-0,077930	-0,140285	6,822329	-8,458541	2,269649
10:01:40,43	0,412950	3,175015	-0,113001	-0,835977	0,286985	-0,569047	0,129286	-0,077930	-0,140285	12,939839	1,690416	2,269649	-0,663315	-3,003930	-1,234375	-13,903561	19,161374	14,022042	0,129286	-0,077930	-0,140285	6,822329	-8,458541	2,269649	0,129286	-0,077930	-0,140285	6,822329	-8,458541	2,269649
10:01:40,48	0,412950	3,175015	-0,113001	-0,835977	0,286985	-0,569047	0,128734	-0,076955	-0,143399	12,887921	1,687102	2,256394	-0,667045	-3,006832	-1,236765	-13,990176	19,128659	13,988348	0,128734	-0,076955	-0,143399	6,846970	-8,418505	2,256394	0,128734	-0,076955	-0,143399	6,846970	-8,418505	2,256394
10:01:40,54	0,412950	3,175015	-0,113001	-0,835977	0,286985	-0,569047	0,127806	-0,081410	-0,140990	13,184942	1,691423	2,294392	-0,660910	-3,010022	-1,234351	-13,891582	19,141391	14,006241	0,127806	-0,081410	-0,140990	6,794280	-8,341364	2,294392	0,127806	-0,081410	-0,140990	6,794280	-8,341364	2,294392
10:01:40,59	0,412950	3,175015	-0,113001	-0,835977	0,286985	-0,569047	0,127806	-0,081410	-0,140990	13,184942	1,691423	2,294392	-0,661193	-3,004014	-1,235603	-14,000136	19,121586	13,993791	0,127806	-0,081410	-0,140990	6,794280	-8,341364	2,294392	0,127806	-0,081410	-0,140990	6,794280	-8,341364	2,294392
10:01:40,64	0,412950	3,175015	-0,113001	-0,835977	0,286985	-0,569047	0,123368	-0,080614	-0,142238	13,067091	1,402997	2,261837	-0,662553	-3,013960	-1,233929	-13,898237	18,910714	14,032923	0,123368	-0,080614	-0,142238	6,738897	-8,281405	2,261837	0,123368	-0,080614	-0,142238	6,738897	-8,281405	2,261837
10:01:40,69	0,412950	3,175015	-0,113001	-0,835977	0,286985	-0,569047	0,132661	-0,084408	-0,140564	13,132726	2,079926	2,300969	-0,604180	-3,049753	-1,251061	-16,118190	16,281337	14,503936	0,132661	-0,084408	-0,140564	6,506676	-8,333991	2,300969	0,132661	-0,084408	-0,140564	6,506676	-8,333991	2,300969
10:01:40,74	0,412950	3,175015	-0,113001	-0,835977	0,286985	-0,569047	0,134472	-0,152858	-0,157696	13,305031	1,566257	2,771982	-0,652906	-3,032592	-1,259765	-14,673387	19,492694	14,145622	0,134472	-0,152858	-0,157696	1,305675	-8,989831	2,771982	0,134472	-0,152858	-0,157696	1,305675	-8,989831	2,771982
10:01:40,79	0,412950	3,175015	-0,113001	-0,835977	0,286985	-0,569047	0,143974	-0,102080	-0,166399	14,168072	1,705873	2,413667	-0,686494	-3,037281	-1,244721	-14,643446	20,797079	14,016398	0,143974	-0,102080	-0,166399	6,154818	-9,596055	2,413667	0,143974	-0,102080	-0,166399	6,154818	-9,596055	2,413667
10:01:40,84	0,412944	3,175062	-0,112979	-0,785983	0,287003	-0,569020	0,160115	-0,091605	-0,155214	14,249538	2,094802	2,331075	-0,670048	-3,041333	-1,248579	-14,750385	20,260187	14,063029	0,160115	-0,091605	-0,155214	7,058577	-10,474233	2,331075	0,160115	-0,091605	-0,155214	7,058577	-10,474233	2,331075
10:01:40,89	0,412944	3,175062	-0,112979	-0,785983	0,287003	-0,569020	0,157223	-0,089109	-0,154462	14,102086	1,895762	2,351243	-0,670763	-3,037581	-1,247828	-14,801354	20,269179	14,083197	0,157223	-0,089109	-0,154462	7,107005	-10,446221	2,351243	0,157223	-0,089109	-0,154462	7,107005	-10,446221	2,351243
10:01:40,94	0,412944	3,175062	-0,112979	-0,785983	0,287003	-0,569020	0,162292	-0,087346	-0,154827	13,990924	2,211506	2,348502	-0,674824	-3,041089	-1,248192	-14,765933	20,226219	14,080457	0,162292	-0,087346	-0,154827	7,134227	-10,528394	2,348502	0,162292	-0,087346	-0,154827	7,134227	-10,528394	2,348502
10:01:40,99	0,412944	3,175062	-0,112979	-0,785983	0,287003	-0,569020	0,162292	-0,087346	-0,154827	13,990924	2,211506	2,348502	-0,668334	-3,037979	-1,247827	-14,780695	20,297513	14,064872	0,162292	-0,087346	-0,154827	7,134227	-10,528394	2,348502	0,162292	-0,087346	-0,154827	7,134227	-10,528394	2,348502
10:01:41,04	0,412944	3,175062	-0,112979	-0,785983	0,287003	-0,569020	0,161522	-0,082014	-0,155250	13,731025	2,093612	2,365393	-0,679058	-3,037757	-1,248616	-14,824675	20,280240	14,097347	0,161522	-0,082014	-0,155250	7,292960	-10,585887	2,365393	0,161522	-0,082014	-0,155250	7,292960	-10,585887	2,365393
10:01:41,09	0,412944	3,175062	-0,112979	-0,785983	0,287003	-0,569020	0,162262	-0,087384	-0,155629	14,004144	2,223235	2,305318	-0,674777	-3,041083	-1,248994	-14,748815	20,229363	14,037272	0,162262	-0,087384	-0,155629	7,144519	-10,514366	2,305318	0,162262	-0,087384	-0,155629	7,144519	-10,514366	2,305318
10:01:41,14	0,412944	3,175062	-0,112979	-0,785983	0,287003	-0,569020	0,162262	-0,087384	-0,155629	14,004144	2,223235	2,305318	-0,666466	-3,036167	-1,247097	-14,947457	20,147554	14,110381	0,162262	-0,087384	-0,155629	7,144519	-10,514366	2,305318	0,162262	-0,087384	-0,155629	7,144519	-10,514366	2,305318
10:01:41,19	0,412944	3,175062	-0,112979	-0,785983	0,287003	-0,569020	0,153850	-0,092123	-0,153731	14,080436	1,654681	2,378427	-0,626236	-3,095011	-1,258117	-17,450534	17,858867	14,513478	0,153850	-0,092123	-0,153731	6,848751	-10,422569	2,378427	0,153850	-0,092123	-0,153731	6,848751	-10,422569	2,378427
10:01:41,24	0,412944	3,175062	-0,112979	-0,785983	0,287003	-0,569020	0,184695	-0,156386	-0,164752	14,188485	2,235235	2,781523	-0,659141	-3,033898	-1,257545	-14,160205	19,922710	14,204796	0,184695	-0,156386	-0,164752	1,912197	-12,263345	2,781523	0,184695	-0,156386	-0,164752	1,912197	-12,263345	2,781523
10:01:41,29	0,412944	3,175062	-0,112979	-0,785983	0,287003	-0,569020	0,148222	-0,097333	-0,164179	14,550233	2,156230	2,472842	-0,691159	-3,047520	-1,249331	-14,649914	21,619176	14,048123	0,148222	-0,097333	-0,164179	6,909605	-9,479226	2,472842	0,148222	-0,097333	-0,164179	6,909605	-9,479226	2,472842
10:01:41,34	0,412945	3,174965	-0,112995	-0,735971	0,286991	-0,568994	0,169211	-0,093411	-0,160060	15,080515	2,470558	2,390049	-0,675386	-3,044903	-1,253860	-14,453467	20,944335	14,088499	0,169211	-0,093411	-0,160060	7,747738	-10,812542	2,390049	0,169211	-0,093411	-0,160060	7,747738	-10,812542	2,390049
10:01:41,39	0,412945	3,174965	-0,112995	-0,735971	0,286991	-0,568994	0,169211	-0,093411	-0,160060	15,080515	2,470558	2,390049	-0,673604	-3,048552	-1,254602	-14,476448	21,017744	14,125221	0,169211	-0,093411	-0,160060	7,747738	-10,812542	2,390049	0,169211	-0,093411	-0,160060	7,747738	-10,812542	2,390049
10:01:41,44	0,412945	3,174965	-0,112995	-0,735971	0,286991	-0,568994	0,165221	-0,081470	-0,156654	14,489873	2,184081	2,371204	-0,681378	-3,040688	-1,250019	-14,519311	21,012832	14,103158	0,165221	-0,081470	-0,156654	8,094496	-10,785735	2,371204	0,165221	-0,081470	-0,156654	8,094496	-10,785735	2,371204
10:01:41,49	0,412945	3,174965	-0,112995	-0,735971	0,286991	-0,568994	0,169935	-0,090446	-0,159315	14,989937	2,442845	2,372901	-0,675961	-3,049258	-1,252681	-14,490855	21,034862	14,104855	0,169935	-0,090446	-0,159315	7,889936	-10,897031	2,372901	0,169935	-0,090446	-0,159315	7,889936	-10,897031	2,372901
10:01:41,54	0,412945	3,174965	-0,112995	-0,735971	0,286991	-0,568994	0,166169	-0,083416	-0,159746	14,604862	2,241859	2,373129	-0,676132	-3,040819	-1,252358	-14,537128	20,998725	14,095509	0,166169	-0,083416	-0,159746	8,056709	-10,802389	2,373129	0,166169	-0,083416	-0,159746	8,056709	-10,802389	2,373129
10:01:41,59	0,412945	3,174965	-0,112995	-0,735971	0,286991	-0,568994	0,166921	-0,091481	-0,160860	15,056102	2,316009	2,374101	-0,673558	-3,047165	-1,254226	-14,458782	21,030610	14,106055	0,166921	-0,091481	-0,160860	7,874867	-10,787253	2,374101	0,166921	-0,091481	-0,160860	7,874867	-10,787253	2,374101
10:01:41,64	0,412945	3,174965	-0,112995	-0,735971	0,286991	-0,568994	0,158142	-0,093867	-0,162404	15,163577	1,896083	2,400046	-0,667102	-3,040756	-1,255769	-14,435430	20,997937	14,132000	0,158142	-0,093867	-0,162404	7,795007	-10,518060	2,400046	0,158142	-0,093867	-0,162404	7,795007	-10,518060	2,400046
10:01:41,69	0,412945	3,174965	-0,112995	-0,735971	0,286991	-0,568994	0,172876	-0,085979	-0,158151	14,710451	2,622066	2,379192	-0,681301	-3,049572	-1,251516	-14,491722	20,980862	14,111147	0,172876	-0,085979	-0,158151	7,961115	-10,948738	2,379192	0,172876	-0,085979	-0,158151	7,961115	-10,948738	2,379192
10:01:41,74	0,412945	3,174965	-0,112995	-0,735971	0,286991	-0,568994	0,163004	-0,089182	-0,157771	14,929886	2,107585	2,377702	-0,673591	-3,042624	-1,251137	-14,466241	21,027203	14,109657	0,163004	-0,089182	-0,157771	7,929105	-10,688217	2,377702	0,163004	-0,089182	-0,157771	7,929105	-10,688217	2,377702
10:01:41,79	0,412945	3,174965	-0,112995	-0,735971	0,286991	-0,568994	0,171137	-0,083580	-0,162432	14,579305	2,542875	2,386409	-0,682508	-3,046867	-1,255797	-14,485187	20,969670	14,118364	0,171137	-0,083580	-0,162432	8,018249	-10,891391	2,386409	0,171137	-0,083580	-0,162432	8,018249	-10,891391	2,386409
10:01:41,84	0,412945	3,174965	-0,112995	-0,735971	0,286991	-0,568994	0,171137	-0,083580	-0,162432	14,579305	2,542875	2,386409	-0,675475	-3,047072	-1,251169	-14,531664	21,015907	14,084775	0,171137	-0,083580	-0,162432	8,018249	-10,891391	2,386409	0,171137	-0,083580	-0,162432	8,018249	-10,891391	2,386409
10:01:41,89	0,412945	3,174965	-0,112995	-0,735971	0,286991	-0,568994	0,166164	-0,085284	-0,160523	14,659079	2,195879	2,402984	-0,678344	-3,047563	-1,252288	-14,459660	20,922092	14,105368	0,166164	-0,085284	-0,160523	7,964299	-10,847969	2,402984	0,166164	-0,085284	-0,160523	7,964299	-10,847969	2,402984
10:01:41,94	0,412945	3,174965	-0,112995	-0,735971	0,286991	-0,568994	0,168106	-0,092842	-0,159694	15,120866	2,372211	2,368393	-0,672971	-3,048872	-1,253059	-14,466495	21,028090	14,100347	0,168106	-0,092842	-0,159694	7,832746	-10,824075	2,368393	0,168106	-0,092842	-0,159694	7,832746	-10,824075	2,368393
10:01:41,99	0,412945	3,174965	-0,112995	-0,735971	0,286991	-0,568994	0,164746	-0,083425	-0,157747	14,606294	2,259188	2,403882	-0,677746	-3,044148	-1,256182	-14,450188	20,954829	14,109299	0,164746	-0,083425	-0,157747	8,057449	-10,673408	2,403882	0,164746	-0,083425	-0,157747	8,057449	-10,673408	2,403882
10:01:42,04	0,412945	3,174965	-0,112995	-0,735971	0,286991	-0,568994	0,160719	-0,088677	-0,162022	14,917724	2,070898	2,374169	-0,672885	-3,040393	-1,255388	-14,388101	20,998336	14,106123	0,160719	-0,088677	-0,162022	7,956544	-10,545574	2,374169	0,160719	-0,088677	-0,162022	7,956544	-10,545574	2,374169
10:01:42,09	0,412945	3,174965	-0,112995	-0,735971	0,286991	-0,568994	0,165910	-0,085399	-0,160124	14,682906	2,304701	2,346871	-0,675434	-3,045651	-1,252683	-14,473843	20,934726	14,111790	0,165910	-0,085399	-0,160124	7,979114	-10,719230	2,346871	0,165910	-0,085399	-0,160124	7,979114	-10,719230	2,346871
10:01:42,14	0,412945	3,174965	-0,112995	-0,735971	0,286991	-0,568994	0,165910	-0,085399	-0,160124	14,682906	2,304701	2,346871	-0,678332	-3,047918	-1,251154	-14,478409	20,970744	14,072463	0,165910	-0,085399	-0,160124	7,979114	-10,719230	2,346871	0,165910	-0,085399	-0,160124	7,979114	-10,719230	2,346871
10:01:42,19	0,412945	3,174965	-0,112995	-0,735971	0,286991	-0,568994	0,161615	-0,089197	-0,162032	14,970374	2,083886	2,365747	-0,672913	-3,043157	-1,254212	-14,406286	20,988816	14,114565	0,161615	-0,089197	-0,162032	7,968380	-10,602877	2,365747	0,161615	-0,089197	-0,162032	7,968380	-10,602877	2,365747
10:01:42,24	0,412945	3,174965	-0,112995	-0,735971	0,286991	-0,568994	0,161615	-0,089197	-0,162032	14,970374	2,083886	2,365747	-0,675910	-3,047258	-1,254201	-14,424629	20,943899	14,121872	0,161615	-0,089197	-0,162032	7,968380	-10,602877	2,365747	0,161615	-0,089197	-0,162032	7,968380	-10,602877	2,365747
10:01:42,29	0,412945	3,174965	-0,112995	-0,735971	0,286991	-0,568994	0,168177	-0,089490	-0,160835	14,894567	2,454265	2,389918	-0,680710	-3,043777	-1,252307	-14,476772	20,990849	14,117601	0,168177	-0,089490	-0,160835	7,869605	-10,747610	2,389918	0,168177	-0,089490	-0,160835	7,869605	-10,747610	2,389918
10:01:42,34	0,412945	3,174965	-0,112995	-0,735971	0,286991	-0,568994	0,167562	-0,083593	-0,158941	14,602508	2,353681	2,385647	-0,678243	-3,044364	-1,253474	-14,457380	21,077536	14,097002	0,166837	-0,086023	-0,160108	8,060839	-10,807288	2,365048	0,166837	-0,086023	-0,160108	8,060839	-10,807288	2,365048
10:01:42,39	0,412945	3,174965	-0,112995	-0,735971	0,286991	-0,568994	0,166837	-0,086023	-0,160108	14,813637	2,289417	2,365048	-0,681353	-3,046794	-1,251146	-14,513141	20,993706	14,116801	0,166837	-0,086023	-0,160108	8,060839	-10,807288	2,365048	0,166837	-0,086023	-0,160108	8,060839	-10,807288	2,365048
10:01:42,44	0,412945	3,174965	-0,112995	-0,735971	0,286991	-0,568994	0,170497	-0,084545	-0,157780	14,636305	2,473343	2,384847	-0,670173	-3,038733	-1,254278	-14,488116	20,975362	14,096765	0,170497	-0,084545	-0,157780	7,999526	-10,910644	2,384847	0,170497	-0,084545	-0,157780	7,999526	-10,910644	2,384847
10:01:42,49	0,412945	3,174965	-0,112995	-0,735971	0,286991	-0,568994	0,157925	-0,090196	-0,160913	14,926765	1,850479	2,364811	-0,676518	-3,042988	-1,250002	-14,444495	20,962533	14,057660	0,157925	-0,090196	-0,160913	7,846409	-10,546661	2,364811	0,157925	-0,090196	-0,160913	7,846409	-10,546661	2,364811
10:01:42,54	0,412945	3,174965	-0,112995	-0,735971	0,286991	-0,568994	0,164783	-0,086829	-0,156637	14,762398	2,251271	2,325705	-0,671866	-3,039740	-1,253100	-14,464343	20,993094	14,095930	0,164783	-0,086829	-0,156637	7,946326	-10,684199	2,325705	0,164783	-0,086829	-0,156637	7,946326	-10,684199	2,325705
10:01:42,59	0,412945	3,174965	-0,112995	-0,735971	0,286991	-0,568994	0,159644	-0,089234	-0,159734	14,903989	1,951564	2,363975	-0,673732	-3,040771	-1,252368	-14,519891	20,997830	14,066661	0,159644	-0,089234	-0,159734	7,899142	-10,580479	2,363975	0,159644	-0,089234	-0,159734	7,899142	-10,580479	2,363975
10:01:42,64	0,412945	3,174965	-0,112995	-0,735971	0,286991	-0,568994	0,161470	-0,088133	-0,159003	14,823080	1,996026	2,334706	-0,674781	-3,045977	-1,254995	-14,464651	21,009902	14,130111	0,161470	-0,088133	-0,159003	7,904638	-10,679334	2,334706	0,161470	-0,088133	-0,159003	7,904638	-10,679334	2,334706
10:01:42,69	0,412945	3,174965	-0,112995	-0,735971	0,286991	-0,568994	0,166503	-0,089828	-0,161629	14,949290	2,299563	2,398157	-0,677181	-3,043134	-1,251134	-14,473830	20,975000	14,121900	0,166503	-0,089828	-0,161629	7,897798	-10,770914	2,398157	0,166503	-0,089828	-0,161629	7,897798	-10,770914	2,398157
10:01:42,74	0,412945	3,174965	-0,112995	-0,735971	0,286991	-0,568994	0,167120	-0,090226	-0,161210	14,974105	2,351582	2,421621	-0,674744	-3,046711	-1,254576	-14,445338	21,003498	14,153576	0,167120	-0,090226	-0,161210	7,891358	-10,767341	2,421621	0,167120	-0,090226	-0,161210	7,891358	-10,767341	2,421621
10:01:42,79	0,412945	3,174965	-0,112995	-0,735971	0,286991	-0,568994	0,167120	-0,090226	-0,161210	14,974105	2,351582	2,421621	-0,679551	-3,044591	-1,249603	-14,491582	20,979170	14,096433	0,167120	-0,090226	-0,161210	7,891358	-10,767341	2,421621	0,167120	-0,090226	-0,161210	7,891358	-10,767341	2,421621
10:01:42,84	0,412945	3,174965	-0,112995	-0,735971	0,286991	-0,568994	0,164536	-0,089423	-0,161657	14,902378	2,255497	2,348079	-0,674148	-3,044071	-1,255023	-14,427161	20,958407	14,080034	0,164536	-0,089423	-0,161657	7,882680	-10,660576	2,348079	0,164536	-0,089423	-0,161657	7,882680	-10,660576	2,348079
10:01:42,89	0,412945	3,174965	-0,112995	-0,735971	0,286991	-0,568994	0,166965	-0,079931	-0,159332	14,445670	2,341771	2,381174	-0,683583	-3,041429	-1,252698	-14,443400	21,010379	14,113128	0,166965	-0,079931	-0,159332	8,171115	-10,765001	2,381174	0,166965	-0,079931	-0,159332	8,171115	-10,765001	2,381174
10:01:42,94	0,412945	3,174965	-0,112995	-0,735971	0,286991	-0,568994	0,166965	-0,079931	-0,159332	14,445670	2,341771	2,381174	-0,673533	-3,038884	-1,253847	-14,409386	20,984734	14,109926	0,166965	-0,079931	-0,159332	8,171115	-10,765001	2,381174	0,166965	-0,079931	-0,159332	8,171115	-10,765001	2,381174
10:01:42,99	0,412945	3,174965	-0,112995	-0,735971	0,286991	-0,568994	0,165501	-0,092703	-0,160863	15,080705	2,287987	2,357943	-0,671790	-3,046548	-1,254229	-14,438629	20,973967	14,089898	0,165501	-0,092703	-0,160863	7,803488	-10,703872	2,357943	0,165501	-0,092703	-0,160863	7,803488	-10,703872	2,357943
10:01:43,04	0,412945	3,174965	-0,112995	-0,735971	0,286991	-0,568994	0,165501	-0,092703	-0,160863	15,080705	2,287987	2,357943	-0,681255	-3,044618	-1,254227	-14,458160	21,006476	14,133395	0,165501	-0,092703	-0,160863	7,803488	-10,703872	2,357943	0,165501	-0,092703	-0,160863	7,803488	-10,703872	2,357943
10:01:43,09	0,412945	3,174965	-0,112995	-0,735971	0,286991	-0,568994	0,156217	-0,084519	-0,160502	14,668540	1,782566	2,403575	-0,674235	-3,034414	-1,253868	-14,451495	20,996913	14,135529	0,156217	-0,084519	-0,160502	8,033820	-10,480441	2,403575	0,156217	-0,084519	-0,160502	8,033820	-10,480441	2,403575
10:01:43,14	0,412945	3,174965	-0,112995	-0,735971	0,286991	-0,568994	0,167407	-0,090935	-0,158919	14,956772	2,336125	2,395525	-0,674274	-3,047313	-1,252285	-14,498729	20,971745	14,127479	0,167407	-0,090935	-0,158919	7,818377	-10,805298	2,395525	0,167407	-0,090935	-0,158919	7,818377	-10,805298	2,395525
10:01:43,19	0,412945	3,174965	-0,112995	-0,735971	0,286991	-0,568994	0,168763	-0,088401	-0,162426	14,825560	2,459399	2,361959	-0,677147	-3,047221	-1,255792	-14,452764	20,945861	14,093913	0,168763	-0,088401	-0,162426	7,886100	-10,788490	2,361959	0,168763	-0,088401	-0,162426	7,886100	-10,788490	2,361959
10:01:43,24	0,412945	3,174965	-0,112995	-0,735971	0,286991	-0,568994	0,168763	-0,088401	-0,162426	14,825560	2,459399	2,361959	-0,675885	-3,040629	-1,254651	-14,428806	21,027772	14,082257	0,168763	-0,088401	-0,162426	7,886100	-10,788490	2,361959	0,168763	-0,088401	-0,162426	7,886100	-10,788490	2,361959
10:01:43,29	0,412945	3,174965	-0,112995	-0,735971	0,286991	-0,568994	0,168115	-0,082452	-0,159363	14,530905	2,337635	2,372001	-0,681974	-3,043686	-1,252729	-14,521709	21,002599	14,103955	0,168115	-0,082452	-0,159363	8,058398	-10,859400	2,372001	0,168115	-0,082452	-0,159363	8,058398	-10,859400	2,372001
10:01:43,34	0,412945	3,174965	-0,112995	-0,735971	0,286991	-0,568994	0,163256	-0,091279	-0,163527	14,939831	2,096031	2,380894	-0,671900	-3,043891	-1,256892	-14,537152	20,953706	14,112849	0,163256	-0,091279	-0,163527	7,774426	-10,719559	2,380894	0,163256	-0,091279	-0,163527	7,774426	-10,719559	2,380894
10:01:43,39	0,412945	3,174965	-0,112995	-0,735971	0,286991	-0,568994	0,163256	-0,091279	-0,163527	14,939831	2,096031	2,380894	-0,674189	-3,047836	-1,253448	-14,467217	20,991158	14,109042	0,163256	-0,091279	-0,163527	7,774426	-10,719559	2,380894	0,163256	-0,091279	-0,163527	7,774426	-10,719559	2,380894
10:01:43,45	0,412945	3,174965	-0,112995	-0,735971	0,286991	-0,568994	0,167816	-0,091270	-0,160082	15,006749	2,375019	2,377087	-0,679447	-3,047886	-1,254988	-14,433171	20,963003	14,117501	0,167816	-0,091270	-0,160082	7,842073	-10,798574	2,377087	0,167816	-0,091270	-0,160082	7,842073	-10,798574	2,377087
10:01:43,50	0,412945	3,174965	-0,112995	-0,735971	0,286991	-0,568994	0,170489	-0,086741	-0,161622	14,763880	2,557550	2,385547	-0,682406	-3,042905	-1,252684	-14,438702	20,985725	14,117111	0,170489	-0,086741	-0,161622	7,954733	-10,825834	2,385547	0,170489	-0,086741	-0,161622	7,954733	-10,825834	2,385547
10:01:43,55	0,412945	3,174965	-0,112995	-0,735971	0,286991	-0,568994	0,167655	-0,081688	-0,159319	14,518047	2,394029	2,385157	-0,672328	-3,043148	-1,252447	-14,401363	20,965166	14,131358	0,167655	-0,081688	-0,159319	8,105544	-10,766881	2,385157	0,167655	-0,081688	-0,159319	8,105544	-10,766881	2,385157
10:01:43,60	0,412945	3,174965	-0,112995	-0,735971	0,286991	-0,568994	0,162827	-0,090537	-0,159081	14,979080	2,185598	2,399404	-0,613279	-3,079981	-1,257876	-16,044868	17,896899	14,553022	0,162827	-0,090537	-0,159081	7,871901	-10,596328	2,399404	0,162827	-0,090537	-0,159081	7,871901	-10,596328	2,399404
10:01:43,65	0,412945	3,174965	-0,112995	-0,735971	0,286991	-0,568994	0,165201	-0,160091	-0,164510	15,116946	2,419837	2,821068	-0,664792	-3,056770	-1,264990	-14,562123	21,270436	14,257104	0,165201	-0,160091	-0,164510	2,549768	-10,548409	2,821068	0,165201	-0,160091	-0,164510	2,549768	-10,548409	2,821068
10:01:43,70	0,412945	3,174965	-0,112995	-0,735971	0,286991	-0,568994	0,170855	-0,103875	-0,171625	15,856632	2,311195	2,525150	-0,671466	-3,039368	-1,259473	-13,158217	21,774231	14,130910	0,170855	-0,103875	-0,171625	7,702443	-11,100926	2,525150	0,170855	-0,103875	-0,171625	7,702443	-11,100926	2,525150
10:01:43,75	0,412936	3,174941	-0,113006	-0,685970	0,286990	-0,569010	0,150228	-0,091861	-0,163409	15,914610	2,424399	2,412657	-0,664883	-3,032900	-1,256774	-13,193853	21,268776	14,144611	0,150228	-0,091861	-0,163409	8,703507	-9,368537	2,412657	0,150228	-0,091861	-0,163409	8,703507	-9,368537	2,412657
10:01:43,80	0,412936	3,174941	-0,113006	-0,685970	0,286990	-0,569010	0,140915	-0,099549	-0,166853	16,297382	2,070130	2,423401	-0,653568	-3,028678	-1,260219	-13,089718	21,189037	14,155355	0,140915	-0,099549	-0,166853	8,482793	-8,991665	2,423401	0,140915	-0,099549	-0,166853	8,482793	-8,991665	2,423401
10:01:43,85	0,412936	3,174941	-0,113006	-0,685970	0,286990	-0,569010	0,156984	-0,099292	-0,163716	16,257638	2,868576	2,423193	-0,661825	-3,042466	-1,257082	-13,135100	21,184741	14,155147	0,156984	-0,099292	-0,163716	8,463178	-9,454653	2,423193	0,156984	-0,099292	-0,163716	8,463178	-9,454653	2,423193
10:01:43,90	0,412936	3,174941	-0,113006	-0,685970	0,286990	-0,569010	0,150226	-0,091333	-0,162607	15,862608	2,538725	2,394187	-0,665338	-3,032634	-1,255972	-13,107008	21,190279	14,126141	0,150226	-0,091333	-0,162607	8,692935	-9,254009	2,394187	0,150226	-0,091333	-0,162607	8,692935	-9,254009	2,394187
10:01:43,95	0,412936	3,174941	-0,113006	-0,685970	0,286990	-0,569010	0,147092	-0,097114	-0,162951	16,238448	2,356628	2,426756	-0,658766	-3,032810	-1,256317	-13,085957	21,265045	14,158710	0,147092	-0,097114	-0,162951	8,615036	-9,190124	2,426756	0,147092	-0,097114	-0,162951	8,615036	-9,190124	2,426756
10:01:44,00	0,412936	3,174941	-0,113006	-0,685970	0,286990	-0,569010	0,153628	-0,098724	-0,162959	16,219479	2,716042	2,403288	-0,660638	-3,039275	-1,256325	-13,120375	21,166287	14,135242	0,153628	-0,098724	-0,162959	8,469612	-9,343740	2,403288	0,153628	-0,098724	-0,162959	8,469612	-9,343740	2,403288
10:01:44,05	0,412936	3,174941	-0,113006	-0,685970	0,286990	-0,569010	0,153628	-0,098724	-0,162959	16,219479	2,716042	2,403288	-0,655633	-3,031494	-1,257868	-13,152134	20,954055	14,204406	0,153628	-0,098724	-0,162959	8,469612	-9,343740	2,403288	0,153628	-0,098724	-0,162959	8,469612	-9,343740	2,403288
10:01:44,10	0,412936	3,174941	-0,113006	-0,685970	0,286990	-0,569010	0,177781	-0,168813	-0,182986	16,200291	2,807069	2,923830	-0,612016	-3,095237	-1,276352	-15,961164	18,575811	14,655784	0,177781	-0,168813	-0,182986	2,948445	-11,148765	2,923830	0,177781	-0,168813	-0,182986	2,948445	-11,148765	2,923830
10:01:44,15	0,412936	3,174941	-0,113006	-0,685970	0,286990	-0,569010	0,177781	-0,168813	-0,182986	16,200291	2,807069	2,923830	-0,640395	-3,019358	-1,275162	-11,923401	20,696533	14,271162	0,177781	-0,168813	-0,182986	2,948445	-11,148765	2,923830	0,177781	-0,168813	-0,182986	2,948445	-11,148765	2,923830
10:01:44,20	0,412936	3,174941	-0,113006	-0,685970	0,286990	-0,569010	0,126257	-0,106297	-0,181796	16,804927	2,564256	2,539208	-0,667752	-3,057825	-1,269575	-13,389899	22,599285	14,168616	0,126257	-0,106297	-0,181796	8,460605	-7,346932	2,539208	0,126257	-0,106297	-0,181796	8,460605	-7,346932	2,539208
10:01:44,25	0,412994	3,174947	-0,113012	-0,635978	0,287000	-0,569013	0,173250	-0,101839	-0,176210	17,487674	2,786462	2,436661	-0,662029	-3,053979	-1,266117	-13,539279	22,044852	14,214833	0,173250	-0,101839	-0,176210	9,493333	-10,813631	2,436661	0,173250	-0,101839	-0,176210	9,493333	-10,813631	2,436661
10:01:44,30	0,412994	3,174947	-0,113012	-0,635978	0,287000	-0,569013	0,166188	-0,105815	-0,175443	17,174894	2,587049	2,499611	-0,660778	-3,053698	-1,268809	-13,504351	22,065438	14,231565	0,166188	-0,105815	-0,175443	8,868407	-10,458685	2,499611	0,166188	-0,105815	-0,175443	8,868407	-10,458685	2,499611
10:01:44,35	0,412994	3,174947	-0,113012	-0,635978	0,287000	-0,569013	0,172708	-0,101978	-0,173143	16,964066	2,847808	2,493371	-0,669808	-3,058175	-1,266956	-13,626364	22,092357	14,177033	0,172708	-0,101978	-0,173143	8,958755	-10,709803	2,493371	0,172708	-0,101978	-0,173143	8,958755	-10,709803	2,493371
10:01:44,40	0,412994	3,174947	-0,113012	-0,635978	0,287000	-0,569013	0,172202	-0,111770	-0,175480	17,450940	2,764479	2,482022	-0,658628	-3,061883	-1,268846	-13,638322	22,104007	14,213976	0,172202	-0,111770	-0,175480	8,677033	-10,753368	2,482022	0,172202	-0,111770	-0,175480	8,677033	-10,753368	2,482022
10:01:44,45	0,412994	3,174947	-0,113012	-0,635978	0,287000	-0,569013	0,177440	-0,102965	-0,176324	16,980597	2,899304	2,488735	-0,668872	-3,062017	-1,269690	-13,763686	22,161939	14,220689	0,177440	-0,102965	-0,176324	8,897839	-11,029701	2,488735	0,177440	-0,102965	-0,176324	8,897839	-11,029701	2,488735
10:01:44,50	0,412994	3,174947	-0,113012	-0,635978	0,287000	-0,569013	0,170857	-0,106845	-0,175544	17,221979	2,632429	2,450222	-0,662220	-3,058257	-1,268909	-13,678563	22,158535	14,182177	0,170857	-0,106845	-0,175544	8,834628	-10,779841	2,450222	0,170857	-0,106845	-0,175544	8,834628	-10,779841	2,450222
10:01:44,55	0,412994	3,174947	-0,113012	-0,635978	0,287000	-0,569013	0,175889	-0,102049	-0,175554	16,914584	2,832420	2,487772	-0,668890	-3,060216	-1,268920	-13,760958	22,139154	14,219727	0,175889	-0,102049	-0,175554	8,903750	-10,974851	2,487772	0,175889	-0,102049	-0,175554	8,903750	-10,974851	2,487772
10:01:44,60	0,412994	3,174947	-0,113012	-0,635978	0,287000	-0,569013	0,176868	-0,107464	-0,176300	17,206021	2,911130	2,483110	-0,664690	-3,063772	-1,269666	-13,731972	22,133794	14,215064	0,176868	-0,107464	-0,176300	8,770101	-10,973023	2,483110	0,176868	-0,107464	-0,176300	8,770101	-10,973023	2,483110
10:01:44,65	0,412994	3,174947	-0,113012	-0,635978	0,287000	-0,569013	0,173107	-0,109921	-0,174371	17,327573	2,650948	2,503780	-0,660681	-3,061743	-1,267737	-13,791029	22,160703	14,235734	0,173107	-0,109921	-0,174371	8,698760	-10,937949	2,503780	0,173107	-0,109921	-0,174371	8,698760	-10,937949	2,503780
10:01:44,70	0,412994	3,174947	-0,113012	-0,635978	0,287000	-0,569013	0,177740	-0,103072	-0,174414	16,946264	2,910610	2,457651	-0,671273	-3,061110	-1,266588	-13,776135	22,130394	14,227329	0,177740	-0,103072	-0,174414	8,855077	-11,042001	2,457651	0,177740	-0,103072	-0,174414	8,855077	-11,042001	2,457651
10:01:44,75	0,412994	3,174947	-0,113012	-0,635978	0,287000	-0,569013	0,172559	-0,105467	-0,175582	17,098684	2,595897	2,480795	-0,664265	-3,059042	-1,268947	-13,812670	22,176340	14,212750	0,172559	-0,105467	-0,175582	8,819514	-10,949989	2,480795	0,172559	-0,105467	-0,175582	8,819514	-10,949989	2,480795
10:01:44,80	0,412994	3,174947	-0,113012	-0,635978	0,287000	-0,569013	0,176496	-0,101019	-0,175208	16,859935	2,845110	2,444192	-0,670085	-3,060227	-1,268573	-13,777860	22,147626	14,176147	0,176496	-0,101019	-0,175208	8,929920	-11,009810	2,444192	0,176496	-0,101019	-0,175208	8,929920	-11,009810	2,444192
10:01:44,85	0,412994	3,174947	-0,113012	-0,635978	0,287000	-0,569013	0,170911	-0,107727	-0,177165	17,154559	2,475374	2,476913	-0,661484	-3,058744	-1,270531	-13,873633	22,140390	14,208868	0,170911	-0,107727	-0,177165	8,698024	-10,941135	2,476913	0,170911	-0,107727	-0,177165	8,698024	-10,941135	2,476913
10:01:44,90	0,412994	3,174947	-0,113012	-0,635978	0,287000	-0,569013	0,176629	-0,106489	-0,176342	17,153111	2,811759	2,480384	-0,665415	-3,063078	-1,269707	-13,808392	22,175342	14,212338	0,176629	-0,106489	-0,176342	8,793701	-11,053650	2,480384	0,176629	-0,106489	-0,176342	8,793701	-11,053650	2,480384
10:01:44,95	0,412994	3,174947	-0,113012	-0,635978	0,287000	-0,569013	0,176629	-0,106489	-0,176342	17,153111	2,811759	2,480384	-0,669003	-3,063959	-1,264293	-13,851728	22,188151	14,204303	0,176629	-0,106489	-0,176342	8,793701	-11,053650	2,480384	0,176629	-0,106489	-0,176342	8,793701	-11,053650	2,480384
10:01:45,00	0,412994	3,174947	-0,113012	-0,635978	0,287000	-0,569013	0,171453	-0,103332	-0,176391	16,962802	2,497934	2,481810	-0,664788	-3,059501	-1,266988	-13,786302	22,175812	14,215956	0,171453	-0,103332	-0,176391	8,851231	-10,961096	2,481810	0,171453	-0,103332	-0,176391	8,851231	-10,961096	2,481810
10:01:45,05	0,412994	3,174947	-0,113012	-0,635978	0,287000	-0,569013	0,171453	-0,103332	-0,176391	16,962802	2,497934	2,481810	-0,670178	-3,062893	-1,268540	-13,818480	22,138152	14,229126	0,171453	-0,103332	-0,176391	8,851231	-10,961096	2,481810	0,171453	-0,103332	-0,176391	8,851231	-10,961096	2,481810
10:01:45,10	0,412994	3,174947	-0,113012	-0,635978	0,287000	-0,569013	0,177517	-0,104217	-0,174774	17,005734	2,857353	2,512338	-0,667826	-3,062711	-1,268140	-13,823507	22,150315	14,244292	0,177517	-0,104217	-0,174774	8,824678	-11,077755	2,512338	0,177517	-0,104217	-0,174774	8,824678	-11,077755	2,512338
10:01:45,15	0,412994	3,174947	-0,113012	-0,635978	0,287000	-0,569013	0,171557	-0,104209	-0,175605	17,022083	2,558357	2,456089	-0,661858	-3,059067	-1,266980	-13,790117	22,172326	14,226139	0,171557	-0,104209	-0,175605	8,841706	-10,908874	2,456089	0,171557	-0,104209	-0,175605	8,841706	-10,908874	2,456089
10:01:45,20	0,412994	3,174947	-0,113012	-0,635978	0,287000	-0,569013	0,180630	-0,107319	-0,178292	17,113644	3,034467	2,468850	-0,666697	-3,066957	-1,271657	-13,836966	22,096463	14,200805	0,180630	-0,107319	-0,178292	8,689122	-11,144964	2,468850	0,180630	-0,107319	-0,178292	8,689122	-11,144964	2,468850
10:01:45,25	0,412994	3,174947	-0,113012	-0,635978	0,287000	-0,569013	0,180630	-0,107319	-0,178292	17,113644	3,034467	2,468850	-0,672016	-3,062750	-1,270915	-13,869177	22,194640	14,208379	0,180630	-0,107319	-0,178292	8,689122	-11,144964	2,468850	0,180630	-0,107319	-0,178292	8,689122	-11,144964	2,468850
10:01:45,30	0,412994	3,174947	-0,113012	-0,635978	0,287000	-0,569013	0,172841	-0,105465	-0,176358	17,036152	2,593101	2,509301	-0,664407	-3,059284	-1,269724	-13,858988	22,130995	14,241256	0,172841	-0,105465	-0,176358	8,757137	-10,974894	2,509301	0,172841	-0,105465	-0,176358	8,757137	-10,974894	2,509301
10:01:45,35	0,412994	3,174947	-0,113012	-0,635978	0,287000	-0,569013	0,177489	-0,107504	-0,177501	17,138901	2,842863	2,508878	-0,664966	-3,064329	-1,270866	-13,853650	22,124158	14,240832	0,177489	-0,107504	-0,177501	8,699866	-11,090036	2,508878	0,177489	-0,107504	-0,177501	8,699866	-11,090036	2,508878
10:01:45,40	0,412994	3,174947	-0,113012	-0,635978	0,287000	-0,569013	0,177489	-0,107504	-0,177501	17,138901	2,842863	2,508878	-0,669183	-3,062759	-1,269366	-13,902931	22,136097	14,216086	0,177489	-0,107504	-0,177501	8,699866	-11,090036	2,508878	0,177489	-0,107504	-0,177501	8,699866	-11,090036	2,508878
10:01:45,45	0,412994	3,174947	-0,113012	-0,635978	0,287000	-0,569013	0,178237	-0,103067	-0,176000	16,893887	2,833112	2,484132	-0,664189	-3,061757	-1,269691	-13,779737	22,169988	14,221960	0,178237	-0,103067	-0,176000	8,803139	-11,158507	2,484132	0,178237	-0,103067	-0,176000	8,803139	-11,158507	2,484132
10:01:45,50	0,412994	3,174947	-0,113012	-0,635978	0,287000	-0,569013	0,174873	-0,106890	-0,176325	17,183662	2,747927	2,490006	-0,662724	-3,056888	-1,268973	-13,893412	22,129449	14,236905	0,174873	-0,106890	-0,176325	8,792761	-10,979617	2,490006	0,174873	-0,106890	-0,176325	8,792761	-10,979617	2,490006
10:01:45,55	0,412994	3,174947	-0,113012	-0,635978	0,287000	-0,569013	0,181117	-0,106876	-0,176383	17,097968	3,015259	2,444601	-0,667323	-3,067157	-1,269748	-13,871864	22,125088	14,176555	0,181117	-0,106876	-0,176383	8,708194	-11,202406	2,444601	0,181117	-0,106876	-0,176383	8,708194	-11,202406	2,444601
10:01:45,60	0,412994	3,174947	-0,113012	-0,635978	0,287000	-0,569013	0,170424	-0,101533	-0,175980	16,895013	2,511148	2,480565	-0,666604	-3,055225	-1,269346	-13,789451	22,163969	14,212519	0,170424	-0,101533	-0,175980	8,924660	-10,867107	2,480565	0,170424	-0,101533	-0,175980	8,924660	-10,867107	2,480565
10:01:45,65	0,412994	3,174947	-0,113012	-0,635978	0,287000	-0,569013	0,184677	-0,104852	-0,176359	16,996255	3,194000	2,472979	-0,670857	-3,069229	-1,269724	-13,875640	22,131375	14,204933	0,184677	-0,104852	-0,176359	8,765396	-11,303178	2,472979	0,184677	-0,104852	-0,176359	8,765396	-11,303178	2,472979
10:01:45,70	0,412994	3,174947	-0,113012	-0,635978	0,287000	-0,569013	0,172758	-0,106701	-0,175986	17,088838	2,553277	2,504964	-0,665008	-3,056256	-1,270549	-13,862095	22,136619	14,198709	0,172758	-0,106701	-0,175986	8,712807	-11,008240	2,504964	0,172758	-0,106701	-0,175986	8,712807	-11,008240	2,504964
10:01:45,75	0,412994	3,174947	-0,113012	-0,635978	0,287000	-0,569013	0,179661	-0,099862	-0,176414	16,725118	2,936891	2,444286	-0,672670	-3,062389	-1,269780	-13,878228	22,119408	14,176241	0,179661	-0,099862	-0,176414	8,885974	-11,166502	2,444286	0,179661	-0,099862	-0,176414	8,885974	-11,166502	2,444286
10:01:45,80	0,412994	3,174947	-0,113012	-0,635978	0,287000	-0,569013	0,179265	-0,104297	-0,176021	16,957686	2,852463	2,465481	-0,668631	-3,064264	-1,269386	-13,932535	22,152981	14,197436	0,179265	-0,104297	-0,176021	8,770354	-11,219816	2,465481	0,179265	-0,104297	-0,176021	8,770354	-11,219816	2,465481
10:01:45,85	0,412994	3,174947	-0,113012	-0,635978	0,287000	-0,569013	0,175676	-0,107839	-0,174788	17,171804	2,740501	2,503347	-0,663769	-3,062927	-1,268154	-13,852910	22,141562	14,235301	0,175676	-0,107839	-0,174788	8,706409	-11,050039	2,503347	0,175676	-0,107839	-0,174788	8,706409	-11,050039	2,503347
10:01:45,90	0,412994	3,174947	-0,113012	-0,635978	0,287000	-0,569013	0,178642	-0,100719	-0,175994	16,827803	2,871852	2,475000	-0,671419	-3,061936	-1,269360	-13,859616	22,175772	14,206954	0,178642	-0,100719	-0,175994	8,921381	-11,151568	2,475000	0,178642	-0,100719	-0,175994	8,921381	-11,151568	2,475000
10:01:45,95	0,412994	3,174947	-0,113012	-0,635978	0,287000	-0,569013	0,178642	-0,100719	-0,175994	16,827803	2,871852	2,475000	-0,664369	-3,055098	-1,270132	-13,840026	22,156664	14,228224	0,178642	-0,100719	-0,175994	8,921381	-11,151568	2,475000	0,178642	-0,100719	-0,175994	8,921381	-11,151568	2,475000
10:01:46,00	0,412994	3,174947	-0,113012	-0,635978	0,287000	-0,569013	0,169196	-0,103405	-0,176766	16,960715	2,407157	2,496269	-0,672076	-3,061252	-1,270547	-13,873218	22,129677	14,191792	0,169196	-0,103405	-0,176766	8,843453	-10,874717	2,496269	0,169196	-0,103405	-0,176766	8,843453	-10,874717	2,496269
10:01:46,06	0,412994	3,174947	-0,113012	-0,635978	0,287000	-0,569013	0,178379	-0,099807	-0,177182	16,733697	2,869448	2,459838	-0,662075	-3,060771	-1,268188	-13,900115	22,191900	14,228342	0,178379	-0,099807	-0,177182	8,898810	-11,133332	2,459838	0,178379	-0,099807	-0,177182	8,898810	-11,133332	2,459838
10:01:46,11	0,412994	3,174947	-0,113012	-0,635978	0,287000	-0,569013	0,172962	-0,108228	-0,174822	17,212021	2,533340	2,496388	-0,667360	-3,065412	-1,269709	-13,863853	22,086163	14,233596	0,172962	-0,108228	-0,174822	8,716093	-11,044177	2,496388	0,172962	-0,108228	-0,174822	8,716093	-11,044177	2,496388
10:01:46,16	0,412994	3,174947	-0,113012	-0,635978	0,287000	-0,569013	0,179624	-0,105972	-0,176343	17,021227	2,964018	2,501642	-0,653121	-3,056600	-1,267907	-13,544725	21,574510	14,257782	0,179624	-0,105972	-0,176343	8,702459	-11,136439	2,501642	0,179624	-0,105972	-0,176343	8,702459	-11,136439	2,501642
10:01:46,21	0,412994	3,174947	-0,113012	-0,635978	0,287000	-0,569013	0,164872	-0,113898	-0,174542	17,149836	2,729154	2,525828	-0,578185	-3,069577	-1,274272	-14,042628	17,956536	14,690833	0,164872	-0,113898	-0,174542	8,208882	-10,213332	2,525828	0,164872	-0,113898	-0,174542	8,208882	-10,213332	2,525828
10:01:46,26	0,412994	3,174947	-0,113012	-0,635978	0,287000	-0,569013	0,138643	-0,185282	-0,180906	17,479606	2,743017	2,958879	-0,662391	-3,075519	-1,287437	-13,805069	22,314979	14,332836	0,138643	-0,185282	-0,180906	2,934993	-8,140463	2,958879	0,138643	-0,185282	-0,180906	2,934993	-8,140463	2,958879
10:01:46,31	0,412994	3,174947	-0,113012	-0,635978	0,287000	-0,569013	0,185893	-0,115329	-0,194072	17,735356	3,226500	2,600882	-0,670611	-3,051455	-1,280180	-12,801004	22,730476	14,222121	0,185893	-0,115329	-0,194072	8,682045	-11,366063	2,600882	0,185893	-0,115329	-0,194072	8,682045	-11,366063	2,600882
10:01:46,36	0,412922	3,174999	-0,112979	-0,585987	0,287014	-0,569030	0,157300	-0,102187	-0,182039	17,490268	2,878008	2,531803	-0,659476	-3,044187	-1,275404	-12,600107	22,125405	14,263758	0,157300	-0,102187	-0,182039	9,468618	-9,470050	2,531803	0,157300	-0,102187	-0,182039	9,468618	-9,470050	2,531803
10:01:46,41	0,412922	3,174999	-0,112979	-0,585987	0,287014	-0,569030	0,159966	-0,103709	-0,182817	17,523474	3,047069	2,510641	-0,659491	-3,047257	-1,276183	-12,596743	22,070388	14,242596	0,159966	-0,103709	-0,182817	9,382307	-9,510280	2,510641	0,159966	-0,103709	-0,182817	9,382307	-9,510280	2,510641
10:01:46,46	0,412922	3,174999	-0,112979	-0,585987	0,287014	-0,569030	0,159966	-0,103709	-0,182817	17,523474	3,047069	2,510641	-0,655927	-3,043968	-1,276538	-12,588088	22,129015	14,294156	0,159966	-0,103709	-0,182817	9,382307	-9,510280	2,510641	0,159966	-0,103709	-0,182817	9,382307	-9,510280	2,510641
10:01:46,51	0,412922	3,174999	-0,112979	-0,585987	0,287014	-0,569030	0,155337	-0,105151	-0,183172	17,653563	2,784510	2,562202	-0,662611	-3,046198	-1,273902	-12,688188	22,093367	14,242501	0,155337	-0,105151	-0,183172	9,399192	-9,409414	2,562202	0,155337	-0,105151	-0,183172	9,399192	-9,409414	2,562202
10:01:46,56	0,412922	3,174999	-0,112979	-0,585987	0,287014	-0,569030	0,160609	-0,100477	-0,180536	17,329588	2,989814	2,510547	-0,655205	-3,052839	-1,276884	-12,649171	22,067328	14,261372	0,160609	-0,100477	-0,180536	9,442133	-9,618000	2,510547	0,160609	-0,100477	-0,180536	9,442133	-9,618000	2,510547
10:01:46,61	0,412922	3,174999	-0,112979	-0,585987	0,287014	-0,569030	0,156880	-0,106386	-0,184775	17,604065	2,796127	2,557234	-0,655629	-3,045923	-1,278141	-12,704413	22,064862	14,289188	0,156880	-0,106386	-0,184775	9,252743	-9,518990	2,557234	0,156880	-0,106386	-0,184775	9,252743	-9,518990	2,557234
10:01:46,66	0,412922	3,174999	-0,112979	-0,585987	0,287014	-0,569030	0,156880	-0,106386	-0,184775	17,604065	2,796127	2,557234	-0,649504	-3,055582	-1,278491	-12,780943	21,751022	14,318521	0,156880	-0,106386	-0,184775	9,252743	-9,518990	2,557234	0,156880	-0,106386	-0,184775	9,252743	-9,518990	2,557234
10:01:46,71	0,412922	3,174999	-0,112979	-0,585987	0,287014	-0,569030	0,162183	-0,116521	-0,185125	17,820992	3,162487	2,586567	-0,584864	-3,080395	-1,279053	-14,349393	18,926002	14,765567	0,162183	-0,116521	-0,185125	8,674124	-9,568856	2,586567	0,162183	-0,116521	-0,185125	8,674124	-9,568856	2,586567
10:01:46,76	0,412922	3,174999	-0,112979	-0,585987	0,287014	-0,569030	0,188662	-0,113425	-0,196223	18,317025	3,325488	2,656719	-0,665424	-3,076966	-1,289589	-13,503724	22,926953	14,388673	0,188662	-0,113425	-0,196223	9,413147	-11,484463	2,656719	0,188662	-0,113425	-0,196223	9,413147	-11,484463	2,656719
10:01:46,81	0,412922	3,174999	-0,112979	-0,585987	0,287014	-0,569030	0,188662	-0,113425	-0,196223	18,317025	3,325488	2,656719	-0,676739	-3,088343	-1,281516	-13,598483	23,651855	14,288028	0,188662	-0,113425	-0,196223	9,413147	-11,484463	2,656719	0,188662	-0,113425	-0,196223	9,413147	-11,484463	2,656719
10:01:46,86	0,412977	3,174969	-0,112990	-0,535969	0,287004	-0,569005	0,204172	-0,109315	-0,188150	18,683707	3,687523	2,556074	-0,662329	-3,079029	-1,284198	-13,565728	23,241516	14,343039	0,204172	-0,109315	-0,188150	10,102468	-12,340009	2,556074	0,204172	-0,109315	-0,188150	10,102468	-12,340009	2,556074
10:01:46,91	0,412977	3,174969	-0,112990	-0,535969	0,287004	-0,569005	0,193900	-0,117709	-0,193186	18,626216	3,394083	2,602959	-0,664334	-3,083644	-1,286552	-13,636999	23,103714	14,334913	0,193900	-0,117709	-0,193186	9,386073	-11,827081	2,602959	0,193900	-0,117709	-0,193186	9,386073	-11,827081	2,602959
10:01:46,96	0,412977	3,174969	-0,112990	-0,535969	0,287004	-0,569005	0,193900	-0,117709	-0,193186	18,626216	3,394083	2,602959	-0,660379	-3,086297	-1,286915	-13,717542	23,111439	14,394641	0,193900	-0,117709	-0,193186	9,386073	-11,827081	2,602959	0,193900	-0,117709	-0,193186	9,386073	-11,827081	2,602959
10:01:47,01	0,412977	3,174969	-0,112990	-0,535969	0,287004	-0,569005	0,194220	-0,122461	-0,193550	18,839723	3,337111	2,662687	-0,666233	-3,085304	-1,281972	-13,955938	23,041369	14,410355	0,196287	-0,116894	-0,188607	9,194202	-12,135370	2,678401	0,196287	-0,116894	-0,188607	9,194202	-12,135370	2,678401
10:01:47,06	0,412977	3,174969	-0,112990	-0,535969	0,287004	-0,569005	0,198252	-0,117191	-0,191331	18,266223	3,422327	2,675785	-0,666959	-3,087154	-1,284696	-13,975060	22,914319	14,407740	0,198252	-0,117191	-0,191331	9,066752	-12,140487	2,675785	0,198252	-0,117191	-0,191331	9,066752	-12,140487	2,675785
10:01:47,11	0,412977	3,174969	-0,112990	-0,535969	0,287004	-0,569005	0,198252	-0,117191	-0,191331	18,266223	3,422327	2,675785	-0,659986	-3,089454	-1,284716	-14,031152	22,921660	14,390047	0,198252	-0,117191	-0,191331	9,066752	-12,140487	2,675785	0,198252	-0,117191	-0,191331	9,066752	-12,140487	2,675785
10:01:47,16	0,412977	3,174969	-0,112990	-0,535969	0,287004	-0,569005	0,196758	-0,124379	-0,191350	18,618307	3,292359	2,658092	-0,665002	-3,089018	-1,283966	-14,130444	22,813164	14,425094	0,198888	-0,119817	-0,190601	8,831862	-12,241311	2,693140	0,198888	-0,119817	-0,190601	8,831862	-12,241311	2,693140
10:01:47,21	0,412977	3,174969	-0,112990	-0,535969	0,287004	-0,569005	0,190017	-0,124131	-0,191022	18,436246	2,907995	2,675722	-0,656830	-3,083493	-1,284387	-14,145073	22,792050	14,407676	0,190017	-0,124131	-0,191022	8,691929	-12,008354	2,675722	0,190017	-0,124131	-0,191022	8,691929	-12,008354	2,675722
10:01:47,26	0,412977	3,174969	-0,112990	-0,535969	0,287004	-0,569005	0,198945	-0,128465	-0,190630	18,596894	3,325053	2,668760	-0,657541	-3,093392	-1,283995	-14,218305	22,759606	14,400715	0,198945	-0,128465	-0,190630	8,512368	-12,292145	2,668760	0,198945	-0,128465	-0,190630	8,512368	-12,292145	2,668760
10:01:47,31	0,412977	3,174969	-0,112990	-0,535969	0,287004	-0,569005	0,198945	-0,128465	-0,190630	18,596894	3,325053	2,668760	-0,658965	-3,090899	-1,283649	-14,314460	22,729157	14,420021	0,198945	-0,128465	-0,190630	8,512368	-12,292145	2,668760	0,198945	-0,128465	-0,190630	8,512368	-12,292145	2,668760
10:01:47,36	0,412977	3,174969	-0,112990	-0,535969	0,287004	-0,569005	0,197499	-0,125985	-0,190284	18,393489	3,181803	2,688067	-0,655886	-3,089031	-1,285184	-14,249492	22,741705	14,411808	0,197499	-0,125985	-0,190284	8,503639	-12,321870	2,688067	0,197499	-0,125985	-0,190284	8,503639	-12,321870	2,688067
10:01:47,41	0,412977	3,174969	-0,112990	-0,535969	0,287004	-0,569005	0,199552	-0,131976	-0,194907	18,644892	3,376906	2,677641	-0,654804	-3,095672	-1,288273	-14,267988	22,632936	14,409595	0,199552	-0,131976	-0,194907	8,284803	-12,287912	2,677641	0,199552	-0,131976	-0,194907	8,284803	-12,287912	2,677641
10:01:47,46	0,412977	3,174969	-0,112990	-0,535969	0,287004	-0,569005	0,198437	-0,123789	-0,187942	18,255627	3,246108	2,704733	-0,656108	-3,092079	-1,284406	-14,336797	22,680376	14,448538	0,198437	-0,123789	-0,187942	8,538159	-12,331162	2,704733	0,198437	-0,123789	-0,187942	8,538159	-12,331162	2,704733
10:01:47,51	0,412977	3,174969	-0,112990	-0,535969	0,287004	-0,569005	0,194670	-0,126511	-0,191419	18,430298	3,106214	2,697527	-0,657096	-3,088712	-1,284784	-14,247787	22,701605	14,429482	0,194670	-0,126511	-0,191419	8,499186	-12,175387	2,697527	0,194670	-0,126511	-0,191419	8,499186	-12,175387	2,697527
10:01:47,56	0,412977	3,174969	-0,112990	-0,535969	0,287004	-0,569005	0,194670	-0,126511	-0,191419	18,430298	3,106214	2,697527	-0,654851	-3,098442	-1,284409	-14,308713	22,636422	14,387975	0,194670	-0,126511	-0,191419	8,499186	-12,175387	2,697527	0,194670	-0,126511	-0,191419	8,499186	-12,175387	2,697527
10:01:47,61	0,412977	3,174969	-0,112990	-0,535969	0,287004	-0,569005	0,201974	-0,133320	-0,191043	18,697442	3,465870	2,656021	-0,665509	-3,091939	-1,284445	-14,324234	22,664185	14,407549	0,201974	-0,133320	-0,191043	8,231840	-12,389124	2,656021	0,201974	-0,133320	-0,191043	8,231840	-12,389124	2,656021
10:01:47,66	0,412977	3,174969	-0,112990	-0,535969	0,287004	-0,569005	0,201671	-0,120838	-0,191079	18,064656	3,422771	2,675595	-0,652617	-3,091399	-1,285181	-14,345087	22,657992	14,453927	0,201671	-0,120838	-0,191079	8,578899	-12,408408	2,675595	0,201671	-0,120838	-0,191079	8,578899	-12,408408	2,675595
10:01:47,71	0,412977	3,174969	-0,112990	-0,535969	0,287004	-0,569005	0,194245	-0,125196	-0,189561	18,220256	3,015054	2,670682	-0,658022	-3,087686	-1,282927	-14,378419	22,613444	14,402636	0,194245	-0,125196	-0,189561	8,392365	-12,233169	2,670682	0,194245	-0,125196	-0,189561	8,392365	-12,233169	2,670682
10:01:47,76	0,412977	3,174969	-0,112990	-0,535969	0,287004	-0,569005	0,198665	-0,128609	-0,191045	18,439500	3,289515	2,694951	-0,657276	-3,093221	-1,284410	-14,318894	22,627304	14,426905	0,198665	-0,128609	-0,191045	8,343685	-12,305678	2,694951	0,198665	-0,128609	-0,191045	8,343685	-12,305678	2,694951
10:01:47,81	0,412977	3,174969	-0,112990	-0,535969	0,287004	-0,569005	0,198665	-0,128609	-0,191045	18,439500	3,289515	2,694951	-0,653961	-3,090445	-1,281750	-14,419553	22,624369	14,417521	0,198665	-0,128609	-0,191045	8,343685	-12,305678	2,694951	0,198665	-0,128609	-0,191045	8,343685	-12,305678	2,694951
10:01:47,86	0,412977	3,174969	-0,112990	-0,535969	0,287004	-0,569005	0,200357	-0,131592	-0,190639	18,581143	3,363095	2,709155	-0,655539	-3,096178	-1,284005	-14,338115	22,622831	14,441109	0,200357	-0,131592	-0,190639	8,251146	-12,364928	2,709155	0,200357	-0,131592	-0,190639	8,251146	-12,364928	2,709155
10:01:47,91	0,412977	3,174969	-0,112990	-0,535969	0,287004	-0,569005	0,200357	-0,131592	-0,190639	18,581143	3,363095	2,709155	-0,658099	-3,091588	-1,284072	-14,419047	22,613698	14,432238	0,200357	-0,131592	-0,190639	8,251146	-12,364928	2,709155	0,200357	-0,131592	-0,190639	8,251146	-12,364928	2,709155
10:01:47,96	0,412977	3,174969	-0,112990	-0,535969	0,287004	-0,569005	0,197662	-0,127080	-0,190707	18,298122	3,157432	2,700284	-0,656718	-3,097865	-1,285180	-14,328476	22,579485	14,415657	0,197662	-0,127080	-0,190707	8,322350	-12,359035	2,700284	0,197662	-0,127080	-0,190707	8,322350	-12,359035	2,700284
10:01:48,01	0,412977	3,174969	-0,112990	-0,535969	0,287004	-0,569005	0,202408	-0,131415	-0,191814	18,539202	3,499745	2,683703	-0,654431	-3,090469	-1,284428	-14,340150	22,575030	14,426360	0,202408	-0,131415	-0,191814	8,223126	-12,389247	2,683703	0,202408	-0,131415	-0,191814	8,223126	-12,389247	2,683703
10:01:48,07	0,412977	3,174969	-0,112990	-0,535969	0,287004	-0,569005	0,194859	-0,129697	-0,191063	18,440184	3,099355	2,694406	-0,655694	-3,097952	-1,283255	-14,396778	22,561337	14,429306	0,194859	-0,129697	-0,191063	8,258951	-12,197103	2,694406	0,194859	-0,129697	-0,191063	8,258951	-12,197103	2,694406
10:01:48,12	0,412977	3,174969	-0,112990	-0,535969	0,287004	-0,569005	0,199922	-0,125091	-0,193383	18,226582	3,310176	2,730190	-0,660951	-3,092551	-1,286749	-14,372609	22,623675	14,462144	0,199922	-0,125091	-0,193383	8,406902	-12,383694	2,730190	0,199922	-0,125091	-0,193383	8,406902	-12,383694	2,730190
10:01:48,17	0,412977	3,174969	-0,112990	-0,535969	0,287004	-0,569005	0,199922	-0,125091	-0,193383	18,226582	3,310176	2,730190	-0,649831	-3,093272	-1,284982	-14,384520	22,351577	14,466403	0,199922	-0,125091	-0,193383	8,406902	-12,383694	2,730190	0,199922	-0,125091	-0,193383	8,406902	-12,383694	2,730190
10:01:48,22	0,412977	3,174969	-0,112990	-0,535969	0,287004	-0,569005	0,194986	-0,135082	-0,191616	18,504495	3,179259	2,734449	-0,608900	-3,143020	-1,291667	-16,890123	20,083322	14,915848	0,194986	-0,135082	-0,191616	7,900552	-12,127167	2,734449	0,194986	-0,135082	-0,191616	7,900552	-12,127167	2,734449
10:01:48,27	0,412977	3,174969	-0,112990	-0,535969	0,287004	-0,569005	0,201616	-0,139468	-0,211788	19,513891	3,474818	2,791163	-0,649347	-3,101206	-1,305154	-14,036440	23,052812	14,523117	0,201616	-0,139468	-0,211788	8,565652	-12,352018	2,791163	0,201616	-0,139468	-0,211788	8,565652	-12,352018	2,791163
10:01:48,32	0,412977	3,174969	-0,112990	-0,535969	0,287004	-0,569005	0,201616	-0,139468	-0,211788	19,513891	3,474818	2,791163	-0,683299	-3,130149	-1,291232	-15,470823	24,744333	14,437746	0,201616	-0,139468	-0,211788	8,565652	-12,352018	2,791163	0,201616	-0,139468	-0,211788	8,565652	-12,352018	2,791163
10:01:48,37	0,412895	3,174961	-0,112998	-0,485988	0,286989	-0,569023	0,243657	-0,124537	-0,197867	19,485168	3,573016	2,705792	-0,671898	-3,135507	-1,291735	-15,444952	24,140497	14,472916	0,243657	-0,124537	-0,197867	9,709041	-15,554096	2,705792	0,243657	-0,124537	-0,197867	9,709041	-15,554096	2,705792
10:01:48,42	0,412895	3,174961	-0,112998	-0,485988	0,286989	-0,569023	0,242596	-0,137089	-0,198369	19,627902	3,842150	2,740962	-0,669045	-3,129889	-1,293691	-15,482301	24,188609	14,506429	0,242596	-0,137089	-0,198369	8,866396	-15,201649	2,740962	0,242596	-0,137089	-0,198369	8,866396	-15,201649	2,740962
10:01:48,47	0,412895	3,174961	-0,112998	-0,485988	0,286989	-0,569023	0,231364	-0,135181	-0,199599	19,513443	3,211543	2,739950	-0,667934	-3,124825	-1,292965	-15,492881	24,150577	14,471904	0,231364	-0,135181	-0,199599	8,901726	-14,950550	2,739950	0,231364	-0,135181	-0,199599	8,901726	-14,950550	2,739950
10:01:48,52	0,412895	3,174961	-0,112998	-0,485988	0,286989	-0,569023	0,241739	-0,130227	-0,198814	19,222014	3,730273	2,751157	-0,677412	-3,131333	-1,292180	-15,527759	24,131646	14,483111	0,241739	-0,130227	-0,198814	8,999168	-15,246212	2,751157	0,241739	-0,130227	-0,198814	8,999168	-15,246212	2,751157
10:01:48,57	0,412895	3,174961	-0,112998	-0,485988	0,286989	-0,569023	0,238150	-0,140359	-0,196477	19,708965	3,549866	2,735678	-0,666843	-3,133291	-1,289842	-15,542357	24,093979	14,467633	0,238150	-0,140359	-0,196477	8,690747	-15,144927	2,735678	0,238150	-0,140359	-0,196477	8,690747	-15,144927	2,735678
10:01:48,62	0,412895	3,174961	-0,112998	-0,485988	0,286989	-0,569023	0,234629	-0,135516	-0,200024	19,455633	3,343921	2,719383	-0,669277	-3,127820	-1,293390	-15,562857	24,104124	14,451337	0,234629	-0,135516	-0,200024	8,817638	-15,074433	2,719383	0,234629	-0,135516	-0,200024	8,817638	-15,074433	2,719383
10:01:48,67	0,412895	3,174961	-0,112998	-0,485988	0,286989	-0,569023	0,234629	-0,135516	-0,200024	19,455633	3,343921	2,719383	-0,662277	-3,130283	-1,291368	-15,679289	23,580544	14,595266	0,234629	-0,135516	-0,200024	8,817638	-15,074433	2,719383	0,234629	-0,135516	-0,200024	8,817638	-15,074433	2,719383
10:01:48,72	0,412895	3,174961	-0,112998	-0,485988	0,286989	-0,569023	0,233262	-0,142809	-0,198003	19,323237	3,433827	2,863312	-0,595632	-3,144512	-1,290817	-15,913680	20,267365	14,983921	0,233262	-0,142809	-0,198003	8,112716	-14,877268	2,863312	0,233262	-0,142809	-0,198003	8,112716	-14,877268	2,863312
10:01:48,77	0,412895	3,174961	-0,112998	-0,485988	0,286989	-0,569023	0,212263	-0,207640	-0,197452	19,707931	3,795437	3,251966	-0,674050	-3,159691	-1,307012	-16,544280	25,003766	14,601186	0,212263	-0,207640	-0,197452	3,408216	-12,867171	3,251966	0,212263	-0,207640	-0,197452	3,408216	-12,867171	3,251966
10:01:48,82	0,412895	3,174961	-0,112998	-0,485988	0,286989	-0,569023	0,264617	-0,147318	-0,213646	20,357730	3,603558	2,869231	-0,674347	-3,125888	-1,289204	-14,952783	25,034000	14,500788	0,264617	-0,147318	-0,213646	8,793291	-17,168883	2,869231	0,264617	-0,147318	-0,213646	8,793291	-17,168883	2,869231
10:01:48,87	0,412972	3,174951	-0,112982	-0,435960	0,287005	-0,569027	0,235261	-0,139402	-0,198528	20,107524	3,723979	2,817049	-0,666227	-3,130311	-1,291893	-15,037296	24,320090	14,549003	0,235261	-0,139402	-0,198528	9,164468	-14,744030	2,817049	0,235261	-0,139402	-0,198528	9,164468	-14,744030	2,817049
10:01:48,92	0,412972	3,174951	-0,112982	-0,435960	0,287005	-0,569027	0,233057	-0,143234	-0,196249	20,215008	3,511924	2,816780	-0,661807	-3,130318	-1,289615	-15,167583	24,289344	14,548734	0,233057	-0,143234	-0,196249	8,971155	-14,783088	2,816780	0,233057	-0,143234	-0,196249	8,971155	-14,783088	2,816780
10:01:48,97	0,412972	3,174951	-0,112982	-0,435960	0,287005	-0,569027	0,238395	-0,139778	-0,200556	19,891817	3,720097	2,850394	-0,667469	-3,133213	-1,293921	-15,299428	24,199768	14,582348	0,238395	-0,139778	-0,200556	8,919232	-14,993933	2,850394	0,238395	-0,139778	-0,200556	8,919232	-14,993933	2,850394
10:01:49,02	0,412972	3,174951	-0,112982	-0,435960	0,287005	-0,569027	0,238395	-0,139778	-0,200556	19,891817	3,720097	2,850394	-0,662178	-3,130694	-1,291160	-15,270641	24,120845	14,622738	0,238395	-0,139778	-0,200556	8,919232	-14,993933	2,850394	0,238395	-0,139778	-0,200556	8,919232	-14,993933	2,850394
10:01:49,07	0,412972	3,174951	-0,112982	-0,435960	0,287005	-0,569027	0,233201	-0,142605	-0,198676	19,907043	3,431734	2,823831	-0,662423	-3,130127	-1,292041	-15,381103	24,094782	14,555785	0,233201	-0,142605	-0,198676	8,712569	-14,874514	2,823831	0,233201	-0,142605	-0,198676	8,712569	-14,874514	2,823831
10:01:49,12	0,412972	3,174951	-0,112982	-0,435960	0,287005	-0,569027	0,240221	-0,148657	-0,199002	20,183456	3,790526	2,865874	-0,660692	-3,139233	-1,292367	-15,405668	24,064739	14,597828	0,240221	-0,148657	-0,199002	8,513885	-15,066799	2,865874	0,240221	-0,148657	-0,199002	8,513885	-15,066799	2,865874
10:01:49,17	0,412972	3,174951	-0,112982	-0,435960	0,287005	-0,569027	0,240221	-0,148657	-0,199002	20,183456	3,790526	2,865874	-0,667248	-3,138350	-1,292806	-15,417858	23,993136	14,556163	0,240221	-0,148657	-0,199002	8,513885	-15,066799	2,865874	0,240221	-0,148657	-0,199002	8,513885	-15,066799	2,865874
10:01:49,22	0,412972	3,174951	-0,112982	-0,435960	0,287005	-0,569027	0,237889	-0,143049	-0,202178	19,815081	3,674104	2,832114	-0,664383	-3,134410	-1,295544	-15,439864	23,995869	14,564068	0,237889	-0,143049	-0,202178	8,585766	-15,000191	2,832114	0,237889	-0,143049	-0,202178	8,585766	-15,000191	2,832114
10:01:49,27	0,412972	3,174951	-0,112982	-0,435960	0,287005	-0,569027	0,238664	-0,147047	-0,200180	20,078750	3,726634	2,861059	-0,661308	-3,137080	-1,293545	-15,401378	24,038029	14,593013	0,238664	-0,147047	-0,200180	8,535564	-15,008469	2,861059	0,238664	-0,147047	-0,200180	8,535564	-15,008469	2,861059
10:01:49,32	0,412972	3,174951	-0,112982	-0,435960	0,287005	-0,569027	0,237338	-0,143948	-0,201026	19,829037	3,599065	2,846549	-0,663329	-3,134382	-1,294392	-15,496424	23,990663	14,578503	0,237338	-0,143948	-0,201026	8,529155	-15,031965	2,846549	0,237338	-0,143948	-0,201026	8,529155	-15,031965	2,846549
10:01:49,37	0,412972	3,174951	-0,112982	-0,435960	0,287005	-0,569027	0,238104	-0,146626	-0,203299	20,030094	3,683817	2,867627	-0,661353	-3,137380	-1,291232	-15,419401	24,008901	14,576270	0,238104	-0,146626	-0,203299	8,519960	-15,007357	2,867627	0,238104	-0,146626	-0,203299	8,519960	-15,007357	2,867627
10:01:49,42	0,412972	3,174951	-0,112982	-0,435960	0,287005	-0,569027	0,241301	-0,140052	-0,199860	19,587769	3,807069	2,858307	-0,664010	-3,133722	-1,294408	-15,521455	23,944629	14,577276	0,241301	-0,140052	-0,199860	8,593716	-15,135068	2,858307	0,241301	-0,140052	-0,199860	8,593716	-15,135068	2,858307
10:01:49,47	0,412972	3,174951	-0,112982	-0,435960	0,287005	-0,569027	0,239543	-0,150112	-0,200179	20,162042	3,758662	2,874258	-0,659093	-3,139374	-1,293545	-15,451299	23,978988	14,606212	0,239543	-0,150112	-0,200179	8,378247	-15,045491	2,874258	0,239543	-0,150112	-0,200179	8,378247	-15,045491	2,874258
10:01:49,52	0,412972	3,174951	-0,112982	-0,435960	0,287005	-0,569027	0,240783	-0,141180	-0,197528	19,653073	3,802086	2,842151	-0,667448	-3,135982	-1,290893	-15,491791	23,950954	14,574105	0,240783	-0,141180	-0,197528	8,570412	-15,099399	2,842151	0,240783	-0,141180	-0,197528	8,570412	-15,099399	2,842151
10:01:49,57	0,412972	3,174951	-0,112982	-0,435960	0,287005	-0,569027	0,239583	-0,150168	-0,201407	20,128380	3,768606	2,871902	-0,659065	-3,139437	-1,294773	-15,462767	23,943370	14,603856	0,239583	-0,150168	-0,201407	8,340181	-15,038667	2,871902	0,239583	-0,150168	-0,201407	8,340181	-15,038667	2,871902
10:01:49,62	0,412972	3,174951	-0,112982	-0,435960	0,287005	-0,569027	0,231209	-0,143101	-0,200639	19,755010	3,321501	2,860399	-0,660998	-3,128651	-1,294005	-15,475784	23,944123	14,592353	0,231209	-0,143101	-0,200639	8,521615	-14,828401	2,860399	0,231209	-0,143101	-0,200639	8,521615	-14,828401	2,860399
10:01:49,67	0,412972	3,174951	-0,112982	-0,435960	0,287005	-0,569027	0,231209	-0,143101	-0,200639	19,755010	3,321501	2,860399	-0,661564	-3,141004	-1,298191	-15,475660	23,921482	14,640695	0,231209	-0,143101	-0,200639	8,521615	-14,828401	2,860399	0,231209	-0,143101	-0,200639	8,521615	-14,828401	2,860399
10:01:49,72	0,412972	3,174951	-0,112982	-0,435960	0,287005	-0,569027	0,236223	-0,149481	-0,200601	20,097967	3,588329	2,855036	-0,662805	-3,143959	-1,294752	-15,522627	23,907479	14,574997	0,236223	-0,149481	-0,200601	8,363747	-14,955209	2,855036	0,236223	-0,149481	-0,200601	8,363747	-14,955209	2,855036
10:01:49,77	0,412972	3,174951	-0,112982	-0,435960	0,287005	-0,569027	0,236318	-0,146622	-0,196002	19,866138	3,564167	2,821775	-0,660503	-3,134836	-1,289367	-15,531681	23,893269	14,553729	0,236318	-0,146622	-0,196002	8,356305	-14,986761	2,821775	0,236318	-0,146622	-0,196002	8,356305	-14,986761	2,821775
10:01:49,82	0,412972	3,174951	-0,112982	-0,435960	0,287005	-0,569027	0,234635	-0,146483	-0,202558	19,927222	3,516424	2,855739	-0,659782	-3,133308	-1,295924	-15,463076	23,932551	14,587694	0,234635	-0,146483	-0,202558	8,428316	-14,902389	2,855739	0,234635	-0,146483	-0,202558	8,428316	-14,902389	2,855739
10:01:49,87	0,412972	3,174951	-0,112982	-0,435960	0,287005	-0,569027	0,234253	-0,144024	-0,201784	19,753304	3,446317	2,903828	-0,661721	-3,131748	-1,295150	-15,529615	23,917814	14,635783	0,234253	-0,144024	-0,201784	8,447456	-14,942529	2,903828	0,234253	-0,144024	-0,201784	8,447456	-14,942529	2,903828
10:01:49,92	0,412972	3,174951	-0,112982	-0,435960	0,287005	-0,569027	0,238820	-0,141350	-0,198321	19,610461	3,732019	2,826573	-0,666320	-3,134366	-1,291687	-15,489759	23,890398	14,558527	0,238820	-0,141350	-0,198321	8,514493	-15,015327	2,826573	0,238820	-0,141350	-0,198321	8,514493	-15,015327	2,826573
10:01:49,97	0,412972	3,174951	-0,112982	-0,435960	0,287005	-0,569027	0,240662	-0,149830	-0,202161	20,040957	3,795898	2,863629	-0,659897	-3,140202	-1,295526	-15,522655	23,897314	14,595583	0,240662	-0,149830	-0,202161	8,279316	-15,096108	2,863629	0,240662	-0,149830	-0,202161	8,279316	-15,096108	2,863629
10:01:50,02	0,412972	3,174951	-0,112982	-0,435960	0,287005	-0,569027	0,240662	-0,149830	-0,202161	20,040957	3,795898	2,863629	-0,657552	-3,126791	-1,295194	-15,495524	23,898932	14,578168	0,240662	-0,149830	-0,202161	8,279316	-15,096108	2,863629	0,240662	-0,149830	-0,202161	8,279316	-15,096108	2,863629
10:01:50,07	0,412972	3,174951	-0,112982	-0,435960	0,287005	-0,569027	0,227876	-0,145156	-0,201828	19,812878	3,153666	2,846214	-0,659801	-3,139393	-1,293564	-15,461833	23,845391	14,587392	0,239914	-0,149509	-0,200199	8,273262	-14,997625	2,855438	0,239914	-0,149509	-0,200199	8,273262	-14,997625	2,855438
10:01:50,12	0,412972	3,174951	-0,112982	-0,435960	0,287005	-0,569027	0,230818	-0,148238	-0,197516	19,970922	3,299624	2,872387	-0,656354	-3,130881	-1,290882	-15,502751	23,900528	14,604341	0,230818	-0,148238	-0,197516	8,334233	-14,819603	2,872387	0,230818	-0,148238	-0,197516	8,334233	-14,819603	2,872387
10:01:50,17	0,412972	3,174951	-0,112982	-0,435960	0,287005	-0,569027	0,236874	-0,142137	-0,198713	19,641442	3,577590	2,857462	-0,664665	-3,133075	-1,292079	-15,540854	23,908407	14,589416	0,236874	-0,142137	-0,198713	8,483682	-15,017021	2,857462	0,236874	-0,142137	-0,198713	8,483682	-15,017021	2,857462
10:01:50,22	0,412972	3,174951	-0,112982	-0,435960	0,287005	-0,569027	0,234645	-0,145848	-0,200593	19,908559	3,523388	2,878883	-0,659337	-3,141790	-1,295919	-15,541287	23,901238	14,591156	0,234645	-0,145848	-0,200593	8,459464	-14,896225	2,878883	0,234645	-0,145848	-0,200593	8,459464	-14,896225	2,878883
10:01:50,27	0,412972	3,174951	-0,112982	-0,435960	0,287005	-0,569027	0,234645	-0,145848	-0,200593	19,908559	3,523388	2,878883	-0,663554	-3,136010	-1,292080	-15,565335	23,864372	14,583169	0,238860	-0,144566	-0,198715	8,368926	-15,068836	2,851215	0,238860	-0,144566	-0,198715	8,368926	-15,068836	2,851215
10:01:50,32	0,412972	3,174951	-0,112982	-0,435960	0,287005	-0,569027	0,241745	-0,149899	-0,203015	20,060363	3,903499	2,853310	-0,660379	-3,141174	-1,296381	-15,470318	23,885354	14,585264	0,241745	-0,149899	-0,203015	8,293295	-15,073491	2,853310	0,241745	-0,149899	-0,203015	8,293295	-15,073491	2,853310
10:01:50,37	0,412972	3,174951	-0,112982	-0,435960	0,287005	-0,569027	0,241745	-0,149899	-0,203015	20,060363	3,903499	2,853310	-0,660496	-3,132925	-1,294484	-15,503421	23,876856	14,591438	0,241745	-0,149899	-0,203015	8,293295	-15,073491	2,853310	0,241745	-0,149899	-0,203015	8,293295	-15,073491	2,853310
10:01:50,42	0,412972	3,174951	-0,112982	-0,435960	0,287005	-0,569027	0,234660	-0,145672	-0,201119	19,816667	3,510645	2,859484	-0,662345	-3,133957	-1,292466	-15,544707	23,865441	14,583740	0,234660	-0,145672	-0,201119	8,381391	-14,910150	2,859484	0,234660	-0,145672	-0,201119	8,381391	-14,910150	2,859484
10:01:50,47	0,412972	3,174951	-0,112982	-0,435960	0,287005	-0,569027	0,236477	-0,144588	-0,199101	19,729740	3,575113	2,851786	-0,659819	-3,133857	-1,292405	-15,465124	23,874342	14,612692	0,236477	-0,144588	-0,199101	8,379603	-14,988363	2,851786	0,236477	-0,144588	-0,199101	8,379603	-14,988363	2,851786
10:01:50,52	0,412972	3,174951	-0,112982	-0,435960	0,287005	-0,569027	0,240060	-0,141231	-0,199462	19,564789	3,761466	2,885114	-0,667043	-3,135381	-1,292828	-15,539868	23,873725	14,617068	0,240060	-0,141231	-0,199462	8,478147	-15,083259	2,885114	0,240060	-0,141231	-0,199462	8,478147	-15,083259	2,885114
10:01:50,57	0,412972	3,174951	-0,112982	-0,435960	0,287005	-0,569027	0,240060	-0,141231	-0,199462	19,564789	3,761466	2,885114	-0,658611	-3,134101	-1,295522	-15,460946	23,911120	14,596516	0,240060	-0,141231	-0,199462	8,478147	-15,083259	2,885114	0,240060	-0,141231	-0,199462	8,478147	-15,083259	2,885114
10:01:50,62	0,412972	3,174951	-0,112982	-0,435960	0,287005	-0,569027	0,243980	-0,146444	-0,201591	19,804178	3,981524	2,859000	-0,664489	-3,141382	-1,294957	-15,541636	23,838193	14,590954	0,243980	-0,146444	-0,201591	8,308363	-15,170895	2,859000	0,243980	-0,146444	-0,201591	8,308363	-15,170895	2,859000
10:01:50,67	0,412972	3,174951	-0,112982	-0,435960	0,287005	-0,569027	0,243980	-0,146444	-0,201591	19,804178	3,981524	2,859000	-0,660452	-3,133196	-1,294754	-15,490740	23,906079	14,610545	0,243980	-0,146444	-0,201591	8,308363	-15,170895	2,859000	0,243980	-0,146444	-0,201591	8,308363	-15,170895	2,859000
10:01:50,72	0,412972	3,174951	-0,112982	-0,435960	0,287005	-0,569027	0,231851	-0,144932	-0,201395	19,853825	3,404048	2,850025	-0,659733	-3,130122	-1,294761	-15,431396	23,922650	14,581979	0,231851	-0,144932	-0,201395	8,476689	-14,796229	2,850025	0,231851	-0,144932	-0,201395	8,476689	-14,796229	2,850025
10:01:50,77	0,412972	3,174951	-0,112982	-0,435960	0,287005	-0,569027	0,231851	-0,144932	-0,201395	19,853825	3,404048	2,850025	-0,666597	-3,136463	-1,295191	-15,595729	23,841894	14,603442	0,231851	-0,144932	-0,201395	8,476689	-14,796229	2,850025	0,231851	-0,144932	-0,201395	8,476689	-14,796229	2,850025
10:01:50,82	0,412972	3,174951	-0,112982	-0,435960	0,287005	-0,569027	0,240612	-0,153095	-0,201358	20,122993	3,829496	2,889582	-0,657044	-3,141791	-1,294724	-15,535155	23,803185	14,621536	0,240612	-0,153095	-0,201358	8,105014	-15,058523	2,889582	0,240612	-0,153095	-0,201358	8,105014	-15,058523	2,889582
10:01:50,87	0,412972	3,174951	-0,112982	-0,435960	0,287005	-0,569027	0,232848	-0,144434	-0,204147	19,704819	3,379965	2,884474	-0,660663	-3,130737	-1,297513	-15,558735	23,854014	14,616428	0,232848	-0,144434	-0,204147	8,366775	-14,898628	2,884474	0,232848	-0,144434	-0,204147	8,366775	-14,898628	2,884474
10:01:50,92	0,412972	3,174951	-0,112982	-0,435960	0,287005	-0,569027	0,233185	-0,148914	-0,200199	19,991807	3,437858	2,906777	-0,656951	-3,133268	-1,293564	-15,496746	23,880583	14,638731	0,233185	-0,148914	-0,200199	8,302047	-14,867144	2,906777	0,233185	-0,148914	-0,200199	8,302047	-14,867144	2,906777
10:01:50,97	0,412972	3,174951	-0,112982	-0,435960	0,287005	-0,569027	0,233185	-0,148914	-0,200199	19,991807	3,437858	2,906777	-0,660013	-3,134053	-1,295980	-15,539416	23,825548	14,555863	0,233185	-0,148914	-0,200199	8,302047	-14,867144	2,906777	0,233185	-0,148914	-0,200199	8,302047	-14,867144	2,906777
10:01:51,02	0,412972	3,174951	-0,112982	-0,435960	0,287005	-0,569027	0,240824	-0,147145	-0,201014	19,829302	3,853093	2,845314	-0,662303	-3,139000	-1,294380	-15,516438	23,810517	14,577268	0,240824	-0,147145	-0,201014	8,278396	-15,051612	2,845314	0,240824	-0,147145	-0,201014	8,278396	-15,051612	2,845314
10:01:51,07	0,412972	3,174951	-0,112982	-0,435960	0,287005	-0,569027	0,240824	-0,147145	-0,201014	19,829302	3,853093	2,845314	-0,658428	-3,130078	-1,295975	-15,547058	23,842436	14,586415	0,240824	-0,147145	-0,201014	8,278396	-15,051612	2,845314	0,240824	-0,147145	-0,201014	8,278396	-15,051612	2,845314
10:01:51,12	0,412972	3,174951	-0,112982	-0,435960	0,287005	-0,569027	0,238430	-0,151865	-0,203357	20,109212	3,680302	2,835058	-0,660616	-3,140553	-1,295145	-15,552029	23,805958	14,602241	0,238430	-0,151865	-0,203357	8,187789	-15,036479	2,835058	0,238430	-0,151865	-0,203357	8,187789	-15,036479	2,835058
10:01:51,17	0,412972	3,174951	-0,112982	-0,435960	0,287005	-0,569027	0,235877	-0,143473	-0,199910	19,659413	3,510878	2,838331	-0,663010	-3,132880	-1,293276	-15,579487	23,871236	14,570285	0,235877	-0,143473	-0,199910	8,396767	-15,005473	2,838331	0,235877	-0,143473	-0,199910	8,396767	-15,005473	2,838331
10:01:51,22	0,412972	3,174951	-0,112982	-0,435960	0,287005	-0,569027	0,232422	-0,143653	-0,199478	19,691127	3,398990	2,866711	-0,661126	-3,129977	-1,292843	-15,509610	23,856689	14,598665	0,232422	-0,143653	-0,199478	8,414330	-14,846118	2,866711	0,232422	-0,143653	-0,199478	8,414330	-14,846118	2,866711
10:01:51,27	0,412972	3,174951	-0,112982	-0,435960	0,287005	-0,569027	0,232422	-0,143653	-0,199478	19,691127	3,398990	2,866711	-0,664222	-3,135794	-1,292840	-15,587032	23,841108	14,621787	0,232422	-0,143653	-0,199478	8,414330	-14,846118	2,866711	0,232422	-0,143653	-0,199478	8,414330	-14,846118	2,866711
10:01:51,32	0,412972	3,174951	-0,112982	-0,435960	0,287005	-0,569027	0,239007	-0,143881	-0,199475	19,650738	3,682178	2,889833	-0,661166	-3,140089	-1,294770	-15,544292	23,831251	14,583336	0,241199	-0,148675	-0,201405	8,241896	-15,096031	2,851382	0,241199	-0,148675	-0,201405	8,241896	-15,096031	2,851382
10:01:51,37	0,412972	3,174951	-0,112982	-0,435960	0,287005	-0,569027	0,241199	-0,148675	-0,201405	19,912863	3,838089	2,851382	-0,659393	-3,130913	-1,294385	-15,519680	23,845561	14,614046	0,241199	-0,148675	-0,201405	8,241896	-15,096031	2,851382	0,241199	-0,148675	-0,201405	8,241896	-15,096031	2,851382
10:01:51,42	0,412972	3,174951	-0,112982	-0,435960	0,287005	-0,569027	0,241274	-0,152745	-0,200634	20,089287	3,838355	2,835963	-0,660039	-3,136853	-1,298681	-15,540831	23,793218	14,565757	0,241274	-0,152745	-0,200634	8,098776	-15,101680	2,835963	0,241274	-0,152745	-0,200634	8,098776	-15,101680	2,835963
10:01:51,47	0,412972	3,174951	-0,112982	-0,435960	0,287005	-0,569027	0,234807	-0,145599	-0,197535	19,760678	3,479504	2,880068	-0,661189	-3,136569	-1,292889	-15,567875	23,866711	14,535637	0,234807	-0,145599	-0,197535	8,331185	-14,952812	2,880068	0,234807	-0,145599	-0,197535	8,331185	-14,952812	2,880068
10:01:51,52	0,412972	3,174951	-0,112982	-0,435960	0,287005	-0,569027	0,234807	-0,145599	-0,197535	19,760678	3,479504	2,880068	-0,659925	-3,139964	-1,297473	-15,509904	23,832362	14,584896	0,234807	-0,145599	-0,197535	8,331185	-14,952812	2,880068	0,234807	-0,145599	-0,197535	8,331185	-14,952812	2,880068
10:01:51,57	0,412972	3,174951	-0,112982	-0,435960	0,287005	-0,569027	0,240470	-0,149686	-0,204107	19,983607	3,829403	2,852942	-0,656428	-3,133234	-1,293611	-15,518875	23,838950	14,589297	0,240470	-0,149686	-0,204107	8,233251	-15,047486	2,852942	0,240470	-0,149686	-0,204107	8,233251	-15,047486	2,852942
10:01:51,62	0,412972	3,174951	-0,112982	-0,435960	0,287005	-0,569027	0,232893	-0,149350	-0,200246	19,967341	3,424364	2,857343	-0,662415	-3,137197	-1,294804	-15,553344	23,777964	14,562576	0,232893	-0,149350	-0,200246	8,243382	-14,857772	2,857343	0,232893	-0,149350	-0,200246	8,243382	-14,857772	2,857343
10:01:51,67	0,412972	3,174951	-0,112982	-0,435960	0,287005	-0,569027	0,235160	-0,152066	-0,202160	20,107911	3,564314	2,862506	-0,655209	-3,136555	-1,295526	-15,500104	23,827316	14,594460	0,235160	-0,152066	-0,202160	8,170704	-14,895770	2,862506	0,235160	-0,152066	-0,202160	8,170704	-14,895770	2,862506
10:01:51,72	0,412972	3,174951	-0,112982	-0,435960	0,287005	-0,569027	0,235160	-0,152066	-0,202160	20,107911	3,564314	2,862506	-0,660079	-3,131108	-1,295603	-15,571582	23,857872	14,576806	0,235160	-0,152066	-0,202160	8,170704	-14,895770	2,862506	0,235160	-0,152066	-0,202160	8,170704	-14,895770	2,862506
10:01:51,77	0,412972	3,174951	-0,112982	-0,435960	0,287005	-0,569027	0,232878	-0,145126	-0,202237	19,737734	3,368437	2,844852	-0,662751	-3,139948	-1,291584	-15,527543	23,802047	14,549755	0,232878	-0,145126	-0,202237	8,345348	-14,912461	2,844852	0,232878	-0,145126	-0,202237	8,345348	-14,912461	2,844852
10:01:51,82	0,412972	3,174951	-0,112982	-0,435960	0,287005	-0,569027	0,241869	-0,147231	-0,198218	19,820892	3,902047	2,817800	-0,661076	-3,134438	-1,293943	-15,496296	23,876452	14,652474	0,241869	-0,147231	-0,198218	8,263227	-15,084684	2,817800	0,241869	-0,147231	-0,198218	8,263227	-15,084684	2,817800
10:01:51,87	0,412972	3,174951	-0,112982	-0,435960	0,287005	-0,569027	0,236260	-0,145927	-0,200577	19,833120	3,600202	2,920520	-0,663653	-3,133452	-1,292478	-15,593297	23,841559	14,602711	0,236260	-0,145927	-0,200577	8,377855	-14,946169	2,920520	0,236260	-0,145927	-0,200577	8,377855	-14,946169	2,920520
10:01:51,92	0,412972	3,174951	-0,112982	-0,435960	0,287005	-0,569027	0,236694	-0,143202	-0,199113	19,612726	3,556235	2,870757	-0,661129	-3,130883	-1,293229	-15,502210	23,824285	14,592805	0,236694	-0,143202	-0,199113	8,371337	-15,024241	2,870757	0,236694	-0,143202	-0,199113	8,371337	-15,024241	2,870757
10:01:51,97	0,412972	3,174951	-0,112982	-0,435960	0,287005	-0,569027	0,243869	-0,150177	-0,202563	19,939356	4,004063	2,844940	-0,661770	-3,138228	-1,295916	-15,518511	23,765677	14,606065	0,243869	-0,150177	-0,202563	8,150493	-15,139688	2,844940	0,243869	-0,150177	-0,202563	8,150493	-15,139688	2,844940
10:01:52,02	0,412972	3,174951	-0,112982	-0,435960	0,287005	-0,569027	0,243869	-0,150177	-0,202563	19,939356	4,004063	2,844940	-0,663042	-3,132914	-1,295585	-15,579748	23,851765	14,600130	0,235923	-0,143463	-0,202220	8,380055	-14,997191	2,868175	0,235923	-0,143463	-0,202220	8,380055	-14,997191	2,868175
10:01:52,08	0,412972	3,174951	-0,112982	-0,435960	0,287005	-0,569027	0,235923	-0,143463	-0,202220	19,641870	3,522797	2,868175	-0,662970	-3,138902	-1,297092	-15,556149	23,848832	14,614370	0,235923	-0,143463	-0,202220	8,380055	-14,997191	2,868175	0,235923	-0,143463	-0,202220	8,380055	-14,997191	2,868175
10:01:52,13	0,412972	3,174951	-0,112982	-0,435960	0,287005	-0,569027	0,236398	-0,150000	-0,201400	19,992625	3,600373	2,862149	-0,656985	-3,134190	-1,297083	-15,495063	23,831838	14,605235	0,236398	-0,150000	-0,201400	8,217612	-14,956877	2,862149	0,236398	-0,150000	-0,201400	8,217612	-14,956877	2,862149
10:01:52,18	0,412972	3,174951	-0,112982	-0,435960	0,287005	-0,569027	0,233528	-0,143490	-0,201840	19,660201	3,412376	2,853954	-0,661820	-3,130853	-1,295205	-15,559032	23,859316	14,585909	0,233528	-0,143490	-0,201840	8,396221	-14,919536	2,853954	0,233528	-0,143490	-0,201840	8,396221	-14,919536	2,853954
10:01:52,23	0,412972	3,174951	-0,112982	-0,435960	0,287005	-0,569027	0,233528	-0,143490	-0,201840	19,660201	3,412376	2,853954	-0,708234	-3,108028	-1,291421	-14,181800	26,200660	14,227977	0,233528	-0,143490	-0,201840	8,396221	-14,919536	2,853954	0,233528	-0,143490	-0,201840	8,396221	-14,919536	2,853954
10:01:52,28	0,412972	3,174951	-0,112982	-0,435960	0,287005	-0,569027	0,157413	-0,143519	-0,188285	18,879999	3,619853	2,789059	-0,623738	-3,064951	-1,281651	-12,342507	21,099649	14,521013	0,157413	-0,143519	-0,188285	7,613791	-8,737079	2,789059	0,157413	-0,143519	-0,188285	7,613791	-8,737079	2,789059
10:01:52,33	0,412972	3,174951	-0,112982	-0,435960	0,287005	-0,569027	0,157413	-0,143519	-0,188285	18,879999	3,619853	2,789059	-0,638023	-3,127423	-1,292162	-15,905414	21,672807	14,671591	0,157413	-0,143519	-0,188285	7,613791	-8,737079	2,789059	0,157413	-0,143519	-0,188285	7,613791	-8,737079	2,789059
10:01:52,38	0,412931	3,175024	-0,112991	-0,485979	0,286983	-0,569066	0,217700	-0,144454	-0,195760	18,124065	3,219895	2,869996	-0,653071	-3,117628	-1,289125	-15,806084	22,170282	14,601950	0,217700	-0,144454	-0,195760	6,784400	-13,869536	2,869996	0,217700	-0,144454	-0,195760	6,784400	-13,869536	2,869996
10:01:52,43	0,412931	3,175024	-0,112991	-0,485979	0,286983	-0,569066	0,217700	-0,144454	-0,195760	18,124065	3,219895	2,869996	-0,646490	-3,128748	-1,290998	-15,795028	22,203433	14,613216	0,217700	-0,144454	-0,195760	6,784400	-13,869536	2,869996	0,217700	-0,144454	-0,195760	6,784400	-13,869536	2,869996
10:01:52,48	0,412931	3,175024	-0,112991	-0,485979	0,286983	-0,569066	0,224040	-0,155714	-0,197632	18,743792	3,542569	2,881262	-0,643694	-3,115855	-1,289495	-15,821150	22,173359	14,628538	0,224040	-0,155714	-0,197632	6,520263	-14,044543	2,881262	0,224040	-0,155714	-0,197632	6,520263	-14,044543	2,881262
10:01:52,53	0,412931	3,175024	-0,112991	-0,485979	0,286983	-0,569066	0,219998	-0,155449	-0,195702	18,736952	3,347610	2,871023	-0,644698	-3,125116	-1,289067	-15,778379	22,201818	14,602977	0,219998	-0,155449	-0,195702	6,534203	-13,922204	2,871023	0,219998	-0,155449	-0,195702	6,534203	-13,922204	2,871023
10:01:52,58	0,412931	3,175024	-0,112991	-0,485979	0,286983	-0,569066	0,219998	-0,155449	-0,195702	18,736952	3,347610	2,871023	-0,650746	-3,118765	-1,289099	-15,822863	22,179303	14,636545	0,219998	-0,155449	-0,195702	6,534203	-13,922204	2,871023	0,219998	-0,155449	-0,195702	6,534203	-13,922204	2,871023
10:01:52,63	0,412931	3,175024	-0,112991	-0,485979	0,286983	-0,569066	0,217522	-0,147036	-0,195733	18,257741	3,191610	2,904590	-0,653614	-3,124215	-1,289476	-15,790606	22,140853	14,604836	0,217522	-0,147036	-0,195733	6,715405	-13,883866	2,904590	0,217522	-0,147036	-0,195733	6,715405	-13,883866	2,904590
10:01:52,68	0,412931	3,175024	-0,112991	-0,485979	0,286983	-0,569066	0,220871	-0,149856	-0,199958	18,437628	3,441462	2,895829	-0,649979	-3,123075	-1,293323	-15,740643	22,170254	14,627783	0,220871	-0,149856	-0,199958	6,673962	-13,896872	2,895829	0,220871	-0,149856	-0,199958	6,673962	-13,896872	2,895829
10:01:52,73	0,412931	3,175024	-0,112991	-0,485979	0,286983	-0,569066	0,220871	-0,149856	-0,199958	18,437628	3,441462	2,895829	-0,708846	-3,086939	-1,281843	-13,978975	25,091040	14,163318	0,220871	-0,149856	-0,199958	6,673962	-13,896872	2,895829	0,220871	-0,149856	-0,199958	6,673962	-13,896872	2,895829
10:01:52,78	0,412931	3,175024	-0,112991	-0,485979	0,286983	-0,569066	0,203408	-0,132520	-0,190251	17,574610	3,058532	2,739641	-0,656261	-3,099284	-1,283617	-15,266650	21,940965	14,471595	0,203408	-0,132520	-0,190251	7,171778	-12,908975	2,739641	0,203408	-0,132520	-0,190251	7,171778	-12,908975	2,739641
10:01:52,83	0,412931	3,175024	-0,112991	-0,485979	0,286983	-0,569066	0,203408	-0,132520	-0,190251	17,574610	3,058532	2,739641	-0,639343	-3,099341	-1,280106	-15,598579	20,358623	14,647976	0,203408	-0,132520	-0,190251	7,171778	-12,908975	2,739641	0,203408	-0,132520	-0,190251	7,171778	-12,908975	2,739641
10:01:52,88	0,412941	3,174962	-0,112999	-0,535997	0,287010	-0,569019	0,183858	-0,137822	-0,191222	16,885978	2,996214	2,834925	-0,641895	-3,085004	-1,284588	-14,922403	20,628728	14,566879	0,183858	-0,137822	-0,191222	6,066983	-11,436674	2,834925	0,183858	-0,137822	-0,191222	6,066983	-11,436674	2,834925
10:01:52,93	0,412941	3,174962	-0,112999	-0,535997	0,287010	-0,569019	0,182825	-0,142669	-0,189252	17,166715	2,904289	2,864984	-0,637180	-3,086533	-1,282617	-14,941153	20,672654	14,596939	0,182825	-0,142669	-0,189252	5,967191	-11,447495	2,864984	0,182825	-0,142669	-0,189252	5,967191	-11,447495	2,864984
10:01:52,98	0,412941	3,174962	-0,112999	-0,535997	0,287010	-0,569019	0,176599	-0,144454	-0,187743	17,223180	2,592771	2,825651	-0,632521	-3,082034	-1,281109	-14,948713	20,635030	14,557605	0,176599	-0,144454	-0,187743	5,883520	-11,270227	2,825651	0,176599	-0,144454	-0,187743	5,883520	-11,270227	2,825651
10:01:53,03	0,412941	3,174962	-0,112999	-0,535997	0,287010	-0,569019	0,176599	-0,144454	-0,187743	17,223180	2,592771	2,825651	-0,639543	-3,090398	-1,281483	-14,946821	20,625003	14,540502	0,176599	-0,144454	-0,187743	5,883520	-11,270227	2,825651	0,176599	-0,144454	-0,187743	5,883520	-11,270227	2,825651
10:01:53,08	0,412941	3,174962	-0,112999	-0,535997	0,287010	-0,569019	0,187354	-0,142555	-0,188117	17,116682	3,158694	2,808548	-0,632383	-3,087667	-1,281858	-14,918030	20,687183	14,544068	0,181409	-0,147390	-0,188492	5,866236	-11,397195	2,812114	0,181409	-0,147390	-0,188492	5,866236	-11,397195	2,812114
10:01:53,13	0,412941	3,174962	-0,112999	-0,535997	0,287010	-0,569019	0,181409	-0,147390	-0,188492	17,436335	2,843385	2,812114	-0,638007	-3,082875	-1,284212	-14,986755	20,652801	14,594911	0,181409	-0,147390	-0,188492	5,866236	-11,397195	2,812114	0,181409	-0,147390	-0,188492	5,866236	-11,397195	2,812114
10:01:53,18	0,412941	3,174962	-0,112999	-0,535997	0,287010	-0,569019	0,180070	-0,140124	-0,190846	16,994381	2,731465	2,862957	-0,638373	-3,091162	-1,283789	-14,962253	20,678144	14,577771	0,180070	-0,140124	-0,190846	5,994638	-11,404055	2,862957	0,180070	-0,140124	-0,190846	5,994638	-11,404055	2,862957
10:01:53,23	0,412941	3,174962	-0,112999	-0,535997	0,287010	-0,569019	0,187430	-0,143950	-0,190423	17,227551	3,122733	2,845817	-0,632932	-3,088001	-1,281822	-14,896982	20,689890	14,577689	0,187430	-0,143950	-0,190423	5,927439	-11,590548	2,845817	0,187430	-0,143950	-0,190423	5,927439	-11,590548	2,845817
10:01:53,28	0,412941	3,174962	-0,112999	-0,535997	0,287010	-0,569019	0,180678	-0,141269	-0,189682	17,048827	2,760279	2,855699	-0,637319	-3,083973	-1,283048	-14,991686	20,649802	14,587653	0,180678	-0,141269	-0,189682	5,959249	-11,422923	2,855699	0,180678	-0,141269	-0,189682	5,959249	-11,422923	2,855699
10:01:53,33	0,412941	3,174962	-0,112999	-0,535997	0,287010	-0,569019	0,180678	-0,141269	-0,189682	17,048827	2,760279	2,855699	-0,633007	-3,082211	-1,282239	-14,904409	20,657124	14,577815	0,180678	-0,141269	-0,189682	5,959249	-11,422923	2,855699	0,180678	-0,141269	-0,189682	5,959249	-11,422923	2,855699
10:01:53,38	0,412941	3,174962	-0,112999	-0,535997	0,287010	-0,569019	0,189693	-0,142499	-0,188886	17,102574	3,263142	2,823220	-0,640762	-3,092396	-1,282251	-14,967309	20,623925	14,555174	0,189693	-0,142499	-0,188886	5,916428	-11,627788	2,823220	0,189693	-0,142499	-0,188886	5,916428	-11,627788	2,823220
10:01:53,43	0,412941	3,174962	-0,112999	-0,535997	0,287010	-0,569019	0,189693	-0,142499	-0,188886	17,102574	3,263142	2,823220	-0,631346	-3,081207	-1,282224	-14,939613	20,639500	14,621646	0,189693	-0,142499	-0,188886	5,916428	-11,627788	2,823220	0,189693	-0,142499	-0,188886	5,916428	-11,627788	2,823220
10:01:53,48	0,412941	3,174962	-0,112999	-0,535997	0,287010	-0,569019	0,183853	-0,137838	-0,188127	16,898156	2,982960	2,819087	-0,641877	-3,085008	-1,281493	-14,927971	20,645004	14,551042	0,183853	-0,137838	-0,188127	6,077854	-11,449485	2,819087	0,183853	-0,137838	-0,188127	6,077854	-11,449485	2,819087
10:01:53,53	0,412941	3,174962	-0,112999	-0,535997	0,287010	-0,569019	0,183853	-0,137838	-0,188127	16,898156	2,982960	2,819087	-0,634774	-3,089428	-1,282609	-14,943369	20,720615	14,588789	0,183853	-0,137838	-0,188127	6,077854	-11,449485	2,819087	0,183853	-0,137838	-0,188127	6,077854	-11,449485	2,819087
10:01:53,58	0,412941	3,174962	-0,112999	-0,535997	0,287010	-0,569019	0,184129	-0,146200	-0,189243	17,390765	2,946176	2,856835	-0,639569	-3,085061	-1,281508	-14,945138	20,624694	14,536432	0,184129	-0,146200	-0,189243	5,914041	-11,507940	2,856835	0,184129	-0,146200	-0,189243	5,914041	-11,507940	2,856835
10:01:53,63	0,412941	3,174962	-0,112999	-0,535997	0,287010	-0,569019	0,182744	-0,139864	-0,188143	16,977315	2,920613	2,804478	-0,633622	-3,086477	-1,283382	-14,923987	20,660016	14,597446	0,182744	-0,139864	-0,188143	5,998003	-11,424824	2,804478	0,182744	-0,139864	-0,188143	5,998003	-11,424824	2,804478
10:01:53,68	0,412941	3,174962	-0,112999	-0,535997	0,287010	-0,569019	0,180997	-0,145722	-0,190016	17,323121	2,830416	2,865492	-0,639545	-3,091445	-1,281477	-14,934275	20,576398	14,533812	0,180997	-0,145722	-0,190016	5,883918	-11,377868	2,865492	0,180997	-0,145722	-0,190016	5,883918	-11,377868	2,865492
10:01:53,73	0,412941	3,174962	-0,112999	-0,535997	0,287010	-0,569019	0,188262	-0,143077	-0,188111	17,107997	3,241075	2,801857	-0,638307	-3,084996	-1,280778	-14,925609	20,695718	14,589164	0,188262	-0,143077	-0,188111	5,876464	-11,537482	2,801857	0,188262	-0,143077	-0,188111	5,876464	-11,537482	2,801857
10:01:53,78	0,412941	3,174962	-0,112999	-0,535997	0,287010	-0,569019	0,182057	-0,140925	-0,187412	17,103744	2,866265	2,857210	-0,641373	-3,085213	-1,279155	-14,974370	20,661971	14,584612	0,182057	-0,140925	-0,187412	6,041168	-11,425205	2,857210	0,182057	-0,140925	-0,187412	6,041168	-11,425205	2,857210
10:01:53,83	0,412941	3,174962	-0,112999	-0,535997	0,287010	-0,569019	0,183778	-0,138378	-0,185789	16,917715	2,930425	2,852658	-0,635942	-3,084535	-1,284172	-14,903722	20,663934	14,583196	0,180476	-0,142742	-0,190807	5,976429	-11,348461	2,851242	0,180476	-0,142742	-0,190807	5,976429	-11,348461	2,851242
10:01:53,88	0,412941	3,174962	-0,112999	-0,535997	0,287010	-0,569019	0,181331	-0,141571	-0,190072	17,040390	2,778284	2,865362	-0,637384	-3,084690	-1,283438	-15,017607	20,636887	14,597316	0,181331	-0,141571	-0,190072	5,927098	-11,456238	2,865362	0,181331	-0,141571	-0,190072	5,927098	-11,456238	2,865362
10:01:53,93	0,412941	3,174962	-0,112999	-0,535997	0,287010	-0,569019	0,183461	-0,145857	-0,187680	17,335686	2,976755	2,848687	-0,634737	-3,088678	-1,281045	-14,905434	20,655722	14,580641	0,183461	-0,145857	-0,187680	5,885904	-11,424948	2,848687	0,183461	-0,145857	-0,187680	5,885904	-11,424948	2,848687
10:01:53,98	0,412941	3,174962	-0,112999	-0,535997	0,287010	-0,569019	0,183461	-0,145857	-0,187680	17,335686	2,976755	2,848687	-0,631814	-3,081985	-1,283354	-14,892426	20,671349	14,637208	0,183461	-0,145857	-0,187680	5,885904	-11,424948	2,848687	0,183461	-0,145857	-0,187680	5,885904	-11,424948	2,848687
10:01:54,03	0,412941	3,174962	-0,112999	-0,535997	0,287010	-0,569019	0,176204	-0,145042	-0,189988	17,313337	2,602808	2,905254	-0,635592	-3,082092	-1,283857	-15,011571	20,664423	14,565171	0,178184	-0,141824	-0,190491	5,947252	-11,381379	2,833216	0,178184	-0,141824	-0,190491	5,947252	-11,381379	2,833216
10:01:54,08	0,412941	3,174962	-0,112999	-0,535997	0,287010	-0,569019	0,186042	-0,145848	-0,189636	17,278564	3,092853	2,848492	-0,636035	-3,090909	-1,283001	-14,949437	20,615693	14,580446	0,186042	-0,145848	-0,189636	5,829469	-11,511426	2,848492	0,186042	-0,145848	-0,189636	5,829469	-11,511426	2,848492
10:01:54,13	0,412941	3,174962	-0,112999	-0,535997	0,287010	-0,569019	0,180101	-0,144513	-0,189251	17,237658	2,804451	2,854413	-0,634221	-3,085096	-1,282616	-14,917410	20,630148	14,586367	0,180101	-0,144513	-0,189251	5,893388	-11,333493	2,854413	0,180101	-0,144513	-0,189251	5,893388	-11,333493	2,854413
10:01:54,18	0,412941	3,174962	-0,112999	-0,535997	0,287010	-0,569019	0,186231	-0,138560	-0,188487	16,932672	3,121812	2,837784	-0,642442	-3,087428	-1,281852	-14,916333	20,634826	14,569738	0,186231	-0,138560	-0,188487	6,055741	-11,497348	2,837784	0,186231	-0,138560	-0,188487	6,055741	-11,497348	2,837784
10:01:54,23	0,412941	3,174962	-0,112999	-0,535997	0,287010	-0,569019	0,186231	-0,138560	-0,188487	16,932672	3,121812	2,837784	-0,634315	-3,092779	-1,281818	-14,992405	20,666358	14,615727	0,186231	-0,138560	-0,188487	6,055741	-11,497348	2,837784	0,186231	-0,138560	-0,188487	6,055741	-11,497348	2,837784
10:01:54,29	0,412941	3,174962	-0,112999	-0,535997	0,287010	-0,569019	0,186801	-0,148273	-0,188452	17,427024	3,069809	2,883772	-0,643146	-3,089521	-1,280707	-14,988363	20,666845	14,575221	0,186801	-0,148273	-0,188452	5,787616	-11,594100	2,883772	0,186801	-0,148273	-0,188452	5,787616	-11,594100	2,883772
10:01:54,34	0,412941	3,174962	-0,112999	-0,535997	0,287010	-0,569019	0,180847	-0,141355	-0,188516	17,036158	2,778198	2,854345	-0,637329	-3,084163	-1,281882	-14,992368	20,630384	14,586299	0,180847	-0,141355	-0,188516	5,939803	-11,418290	2,854345	0,180847	-0,141355	-0,188516	5,939803	-11,418290	2,854345
10:01:54,39	0,412941	3,174962	-0,112999	-0,535997	0,287010	-0,569019	0,180847	-0,141355	-0,188516	17,036158	2,778198	2,854345	-0,644135	-3,082055	-1,283404	-14,880880	20,687823	14,587056	0,180847	-0,141355	-0,188516	5,939803	-11,418290	2,854345	0,180847	-0,141355	-0,188516	5,939803	-11,418290	2,854345
10:01:54,44	0,412941	3,174962	-0,112999	-0,535997	0,287010	-0,569019	0,182424	-0,134407	-0,190038	16,780357	2,928057	2,855102	-0,692170	-3,039426	-1,268638	-12,680763	23,472397	14,104867	0,182424	-0,134407	-0,190038	6,229410	-11,392260	2,855102	0,182424	-0,134407	-0,190038	6,229410	-11,392260	2,855102
10:01:54,49	0,412941	3,174962	-0,112999	-0,535997	0,287010	-0,569019	0,169524	-0,071492	-0,175272	17,020364	2,770309	2,372913	-0,659468	-3,071285	-1,274344	-14,984509	20,921262	14,385538	0,169524	-0,071492	-0,175272	11,408217	-10,537331	2,372913	0,169524	-0,071492	-0,175272	11,408217	-10,537331	2,372913
10:01:54,54	0,412941	3,174962	-0,112999	-0,535997	0,287010	-0,569019	0,180764	-0,115743	-0,180979	15,960165	2,635237	2,653584	-0,617634	-3,054087	-1,274722	-14,207452	18,923021	14,577924	0,180764	-0,115743	-0,180979	6,874363	-11,554717	2,653584	0,180764	-0,115743	-0,180979	6,874363	-11,554717	2,653584
10:01:54,59	0,413006	3,175020	-0,112996	-0,586025	0,287025	-0,569030	0,144953	-0,143373	-0,181357	16,054943	2,445127	2,845970	-0,627299	-3,046861	-1,273955	-14,196376	19,376036	14,491931	0,144953	-0,143373	-0,181357	4,800161	-8,933649	2,845970	0,144953	-0,143373	-0,181357	4,800161	-8,933649	2,845970
10:01:54,64	0,413006	3,175020	-0,112996	-0,586025	0,287025	-0,569030	0,153514	-0,125662	-0,178079	15,522187	2,598114	2,766007	-0,637253	-3,052645	-1,271445	-14,266384	19,405314	14,497961	0,153514	-0,125662	-0,178079	5,657712	-9,452698	2,766007	0,153514	-0,125662	-0,178079	5,657712	-9,452698	2,766007
10:01:54,69	0,413006	3,175020	-0,112996	-0,586025	0,287025	-0,569030	0,153514	-0,125662	-0,178079	15,522187	2,598114	2,766007	-0,626616	-3,046264	-1,275332	-14,202310	19,393939	14,475844	0,153514	-0,125662	-0,178079	5,657712	-9,452698	2,766007	0,153514	-0,125662	-0,178079	5,657712	-9,452698	2,766007
10:01:54,74	0,413006	3,175020	-0,112996	-0,586025	0,287025	-0,569030	0,142669	-0,131683	-0,181966	15,857482	2,095379	2,743890	-0,628988	-3,055776	-1,272365	-14,197388	19,407206	14,490358	0,142669	-0,131683	-0,181966	5,520334	-9,104143	2,743890	0,142669	-0,131683	-0,181966	5,520334	-9,104143	2,743890
10:01:54,79	0,413006	3,175020	-0,112996	-0,586025	0,287025	-0,569030	0,152092	-0,134385	-0,179000	16,011921	2,583008	2,758404	-0,632608	-3,052775	-1,277041	-14,200539	19,354674	14,501063	0,152092	-0,134385	-0,179000	5,462689	-9,356225	2,758404	0,152092	-0,134385	-0,179000	5,462689	-9,356225	2,758404
10:01:54,84	0,413006	3,175020	-0,112996	-0,586025	0,287025	-0,569030	0,151303	-0,129750	-0,183675	15,723815	2,565531	2,769108	-0,628404	-3,053666	-1,276231	-14,193982	19,440076	14,528058	0,151303	-0,129750	-0,183675	5,538455	-9,311785	2,769108	0,151303	-0,129750	-0,183675	5,538455	-9,311785	2,769108
10:01:54,89	0,413006	3,175020	-0,112996	-0,586025	0,287025	-0,569030	0,149973	-0,133836	-0,182865	16,013511	2,459347	2,796104	-0,639193	-3,052626	-1,270131	-14,365416	19,646679	14,501945	0,149973	-0,133836	-0,182865	5,507422	-9,313563	2,796104	0,149973	-0,133836	-0,182865	5,507422	-9,313563	2,796104
10:01:54,94	0,413006	3,175020	-0,112996	-0,586025	0,287025	-0,569030	0,172700	-0,050680	-0,184226	15,330689	2,164594	2,255612	-0,711782	-3,031770	-1,277592	-13,652055	23,331779	13,987566	0,172700	-0,050680	-0,184226	11,352324	-11,392343	2,255612	0,172700	-0,050680	-0,184226	11,352324	-11,392343	2,255612
10:01:54,99	0,413006	3,175020	-0,112996	-0,586025	0,287025	-0,569030	0,115371	-0,109518	-0,161932	15,128600	2,127615	2,591398	-0,622710	-3,014752	-1,266724	-13,195881	18,874102	14,364978	0,115371	-0,109518	-0,161932	6,531417	-6,929045	2,591398	0,115371	-0,109518	-0,161932	6,531417	-6,929045	2,591398
10:01:55,04	0,413006	3,175020	-0,112996	-0,586025	0,287025	-0,569030	0,155685	-0,124002	-0,173268	14,473115	2,203705	2,744889	-0,639776	-3,053695	-1,266634	-15,187101	18,825190	14,476843	0,155685	-0,124002	-0,173268	4,738938	-10,017533	2,744889	0,155685	-0,124002	-0,173268	4,738938	-10,017533	2,744889
10:01:55,09	0,413024	3,174951	-0,112986	-0,636026	0,286984	-0,569027	0,155010	-0,118056	-0,176058	14,718530	1,863063	2,679220	-0,644588	-3,050138	-1,269424	-15,174437	19,458289	14,411174	0,155010	-0,118056	-0,176058	5,451122	-10,305247	2,679220	0,155010	-0,118056	-0,176058	5,451122	-10,305247	2,679220
10:01:55,14	0,413024	3,174951	-0,112986	-0,636026	0,286984	-0,569027	0,155010	-0,118056	-0,176058	14,718530	1,863063	2,679220	-0,653519	-3,053685	-1,270970	-15,207208	19,417053	14,438132	0,155010	-0,118056	-0,176058	5,451122	-10,305247	2,679220	0,155010	-0,118056	-0,176058	5,451122	-10,305247	2,679220
10:01:55,19	0,413024	3,174951	-0,112986	-0,636026	0,286984	-0,569027	0,158754	-0,117915	-0,177648	14,632035	1,988743	2,679302	-0,646582	-3,053310	-1,271013	-15,273745	19,424232	14,411256	0,158754	-0,117915	-0,177648	5,375717	-10,473421	2,679302	0,158754	-0,117915	-0,177648	5,375717	-10,473421	2,679302
10:01:55,24	0,413024	3,174951	-0,112986	-0,636026	0,286984	-0,569027	0,158754	-0,117915	-0,177648	14,632035	1,988743	2,679302	-0,647556	-3,055634	-1,270961	-15,176443	19,400414	14,408948	0,158754	-0,117915	-0,177648	5,375717	-10,473421	2,679302	0,158754	-0,117915	-0,177648	5,375717	-10,473421	2,679302
10:01:55,29	0,413024	3,174951	-0,112986	-0,636026	0,286984	-0,569027	0,164329	-0,113008	-0,176091	14,376852	2,286259	2,676597	-0,653619	-3,055685	-1,269457	-15,267193	19,420427	14,408551	0,164329	-0,113008	-0,176091	5,505733	-10,613601	2,676597	0,164329	-0,113008	-0,176091	5,505733	-10,613601	2,676597
10:01:55,34	0,413024	3,174951	-0,112986	-0,636026	0,286984	-0,569027	0,164329	-0,113008	-0,176091	14,376852	2,286259	2,676597	-0,647913	-3,052539	-1,270022	-15,245511	19,407691	14,426675	0,164329	-0,113008	-0,176091	5,505733	-10,613601	2,676597	0,164329	-0,113008	-0,176091	5,505733	-10,613601	2,676597
10:01:55,39	0,413024	3,174951	-0,112986	-0,636026	0,286984	-0,569027	0,161912	-0,117173	-0,179939	14,597737	2,236455	2,677977	-0,648803	-3,055674	-1,273305	-15,199293	19,386189	14,409932	0,161912	-0,117173	-0,179939	5,399657	-10,473607	2,677977	0,161912	-0,117173	-0,179939	5,399657	-10,473607	2,677977
10:01:55,44	0,413024	3,174951	-0,112986	-0,636026	0,286984	-0,569027	0,155962	-0,122548	-0,174863	14,869832	1,917985	2,715394	-0,641174	-3,053208	-1,268229	-15,210856	19,384342	14,447348	0,155962	-0,122548	-0,174863	5,249851	-10,325033	2,715394	0,155962	-0,122548	-0,174863	5,249851	-10,325033	2,715394
10:01:55,49	0,413024	3,174951	-0,112986	-0,636026	0,286984	-0,569027	0,166572	-0,119169	-0,171369	14,709647	2,421617	2,702592	-0,649406	-3,060708	-1,264735	-15,244751	19,421838	14,434546	0,166572	-0,119169	-0,171369	5,354919	-10,654307	2,702592	0,166572	-0,119169	-0,171369	5,354919	-10,654307	2,702592
10:01:55,54	0,413024	3,174951	-0,112986	-0,636026	0,286984	-0,569027	0,166572	-0,119169	-0,171369	14,709647	2,421617	2,702592	-0,651169	-3,050130	-1,267918	-15,224985	19,451701	14,390049	0,158294	-0,112352	-0,174552	5,571299	-10,432737	2,658095	0,158294	-0,112352	-0,174552	5,571299	-10,432737	2,658095
10:01:55,59	0,413024	3,174951	-0,112986	-0,636026	0,286984	-0,569027	0,163316	-0,120152	-0,176406	14,807274	2,302684	2,691690	-0,646926	-3,058379	-1,269772	-15,177852	19,436902	14,423645	0,163316	-0,120152	-0,176406	5,375357	-10,517605	2,691690	0,163316	-0,120152	-0,176406	5,375357	-10,517605	2,691690
10:01:55,64	0,413024	3,174951	-0,112986	-0,636026	0,286984	-0,569027	0,157425	-0,116541	-0,176453	14,600697	1,925530	2,713433	-0,646497	-3,050577	-1,272929	-15,221787	19,427281	14,431786	0,157425	-0,116541	-0,176453	5,452266	-10,432304	2,713433	0,157425	-0,116541	-0,176453	5,452266	-10,432304	2,713433
10:01:55,69	0,413024	3,174951	-0,112986	-0,636026	0,286984	-0,569027	0,157425	-0,116541	-0,176453	14,600697	1,925530	2,713433	-0,648241	-3,058457	-1,272493	-15,223592	19,409754	14,453733	0,164041	-0,119052	-0,179127	5,358125	-10,562859	2,721778	0,164041	-0,119052	-0,179127	5,358125	-10,562859	2,721778
10:01:55,74	0,413024	3,174951	-0,112986	-0,636026	0,286984	-0,569027	0,154308	-0,118998	-0,178599	14,695441	1,843007	2,671681	-0,643421	-3,050001	-1,271965	-15,196216	19,387623	14,403635	0,154308	-0,118998	-0,178599	5,354062	-10,270160	2,671681	0,154308	-0,118998	-0,178599	5,354062	-10,270160	2,671681
10:01:55,79	0,413024	3,174951	-0,112986	-0,636026	0,286984	-0,569027	0,166150	-0,114956	-0,176388	14,504355	2,476676	2,723191	-0,652843	-3,058235	-1,269754	-15,171157	19,395254	14,455145	0,166150	-0,114956	-0,176388	5,480334	-10,566086	2,723191	0,166150	-0,114956	-0,176388	5,480334	-10,566086	2,723191
10:01:55,84	0,413024	3,174951	-0,112986	-0,636026	0,286984	-0,569027	0,166150	-0,114956	-0,176388	14,504355	2,476676	2,723191	-0,652998	-3,054775	-1,267111	-15,251632	19,417813	14,421657	0,166150	-0,114956	-0,176388	5,480334	-10,566086	2,723191	0,166150	-0,114956	-0,176388	5,480334	-10,566086	2,723191
10:01:55,89	0,413024	3,174951	-0,112986	-0,636026	0,286984	-0,569027	0,163231	-0,113091	-0,173745	14,386706	2,243919	2,689703	-0,642797	-3,049345	-1,271718	-15,136804	19,411371	14,440178	0,163231	-0,113091	-0,173745	5,509039	-10,569706	2,689703	0,163231	-0,113091	-0,173745	5,509039	-10,569706	2,689703
10:01:55,94	0,413024	3,174951	-0,112986	-0,636026	0,286984	-0,569027	0,163014	-0,116379	-0,174516	14,565376	2,226840	2,685940	-0,650042	-3,056231	-1,267881	-15,252801	19,427361	14,417894	0,163014	-0,116379	-0,174516	5,429587	-10,569738	2,685940	0,163014	-0,116379	-0,174516	5,429587	-10,569738	2,685940
10:01:55,99	0,413024	3,174951	-0,112986	-0,636026	0,286984	-0,569027	0,163063	-0,124103	-0,179098	15,017410	2,296829	2,708141	-0,643378	-3,060135	-1,272464	-15,169188	19,437317	14,440095	0,163063	-0,124103	-0,179098	5,275351	-10,503608	2,708141	0,163063	-0,124103	-0,179098	5,275351	-10,503608	2,708141
10:01:56,04	0,413024	3,174951	-0,112986	-0,636026	0,286984	-0,569027	0,161613	-0,112743	-0,174688	14,384539	2,198034	2,710597	-0,652490	-3,053200	-1,268054	-15,210536	19,412490	14,442552	0,161613	-0,112743	-0,174688	5,534203	-10,488579	2,710597	0,161613	-0,112743	-0,174688	5,534203	-10,488579	2,710597
10:01:56,09	0,413024	3,174951	-0,112986	-0,636026	0,286984	-0,569027	0,161531	-0,115603	-0,179168	14,506425	2,234872	2,671954	-0,649973	-3,054558	-1,272533	-15,188327	19,368714	14,403908	0,161531	-0,115603	-0,179168	5,431622	-10,445273	2,671954	0,161531	-0,115603	-0,179168	5,431622	-10,445273	2,671954
10:01:56,14	0,413024	3,174951	-0,112986	-0,636026	0,286984	-0,569027	0,161531	-0,115603	-0,179168	14,506425	2,234872	2,671954	-0,646351	-3,061261	-1,268979	-15,196776	19,450691	14,438006	0,161531	-0,115603	-0,179168	5,431622	-10,445273	2,671954	0,161531	-0,115603	-0,179168	5,431622	-10,445273	2,671954
10:01:56,19	0,413024	3,174951	-0,112986	-0,636026	0,286984	-0,569027	0,162390	-0,114614	-0,177616	14,469885	2,190722	2,712062	-0,651259	-3,054809	-1,270981	-15,257846	19,426040	14,444016	0,162390	-0,114614	-0,177616	5,472714	-10,556930	2,712062	0,162390	-0,114614	-0,177616	5,472714	-10,556930	2,712062
10:01:56,24	0,413024	3,174951	-0,112986	-0,636026	0,286984	-0,569027	0,164572	-0,113617	-0,177111	14,419167	2,366943	2,698770	-0,654204	-3,054035	-1,271338	-15,242911	19,406827	14,486676	0,164572	-0,113617	-0,177111	5,500230	-10,551953	2,698770	0,164572	-0,113617	-0,177111	5,500230	-10,551953	2,698770
10:01:56,29	0,413024	3,174951	-0,112986	-0,636026	0,286984	-0,569027	0,160870	-0,121353	-0,179912	14,846805	2,157174	2,704068	-0,644662	-3,056861	-1,273277	-15,205192	19,426187	14,436022	0,160870	-0,121353	-0,179912	5,320566	-10,471107	2,704068	0,160870	-0,121353	-0,179912	5,320566	-10,471107	2,704068
10:01:56,34	0,413024	3,174951	-0,112986	-0,636026	0,286984	-0,569027	0,158841	-0,117968	-0,176458	14,629055	2,002662	2,707271	-0,646580	-3,053412	-1,269823	-15,268515	19,414584	14,439225	0,158841	-0,117968	-0,176458	5,368570	-10,466393	2,707271	0,158841	-0,117968	-0,176458	5,368570	-10,466393	2,707271
10:01:56,40	0,413024	3,174951	-0,112986	-0,636026	0,286984	-0,569027	0,158096	-0,121094	-0,176822	14,823219	2,012698	2,692852	-0,644034	-3,047431	-1,270185	-15,161954	19,410111	14,439534	0,158096	-0,121094	-0,176822	5,317377	-10,397852	2,692852	0,158096	-0,121094	-0,176822	5,317377	-10,397852	2,692852
10:01:56,45	0,413024	3,174951	-0,112986	-0,636026	0,286984	-0,569027	0,158096	-0,121094	-0,176822	14,823219	2,012698	2,692852	-0,648290	-3,057128	-1,270947	-15,245843	19,412988	14,463003	0,158096	-0,121094	-0,176822	5,317377	-10,397852	2,692852	0,158096	-0,121094	-0,176822	5,317377	-10,397852	2,692852
10:01:56,50	0,413024	3,174951	-0,112986	-0,636026	0,286984	-0,569027	0,162915	-0,118345	-0,177581	14,658627	2,234892	2,731049	-0,647353	-3,048416	-1,269772	-15,093036	19,487604	14,430646	0,162915	-0,118345	-0,177581	5,368525	-10,553898	2,731049	0,162915	-0,118345	-0,177581	5,368525	-10,553898	2,731049
10:01:56,55	0,413024	3,174951	-0,112986	-0,636026	0,286984	-0,569027	0,111862	-0,033836	-0,166134	13,919170	1,948772	2,224145	-0,695950	-2,970660	-1,259500	-11,367035	21,394018	13,956100	0,111862	-0,033836	-0,166134	11,263046	-6,832366	2,224145	0,111862	-0,033836	-0,166134	11,263046	-6,832366	2,224145
10:01:56,60	0,413024	3,174951	-0,112986	-0,636026	0,286984	-0,569027	0,111862	-0,033836	-0,166134	13,919170	1,948772	2,224145	-0,673793	-3,054032	-1,254183	-15,543919	19,893141	14,263802	0,111862	-0,033836	-0,166134	11,263046	-6,832366	2,224145	0,111862	-0,033836	-0,166134	11,263046	-6,832366	2,224145
10:01:56,65	0,413024	3,174951	-0,112986	-0,636026	0,286984	-0,569027	0,172985	-0,094710	-0,160818	13,696405	2,260354	2,531848	-0,624618	-3,023495	-1,257787	-14,196619	17,517651	14,402270	0,172985	-0,094710	-0,160818	6,261633	-11,318990	2,531848	0,172985	-0,094710	-0,160818	6,261633	-11,318990	2,531848
10:01:56,70	0,412935	3,174983	-0,113007	-0,686046	0,286991	-0,569010	0,100560	-0,103207	-0,161788	13,411525	1,571441	2,659040	-0,630222	-2,995559	-1,255153	-13,242346	17,725191	14,390994	0,100560	-0,103207	-0,161788	5,309756	-6,322529	2,659040	0,100560	-0,103207	-0,161788	5,309756	-6,322529	2,659040
10:01:56,75	0,412935	3,174983	-0,113007	-0,686046	0,286991	-0,569010	0,107461	-0,102433	-0,159865	13,330279	1,944938	2,611430	-0,634343	-3,001148	-1,253231	-13,250162	17,682356	14,343384	0,107461	-0,102433	-0,159865	5,289260	-6,490755	2,611430	0,107461	-0,102433	-0,159865	5,289260	-6,490755	2,611430
10:01:56,80	0,412935	3,174983	-0,113007	-0,686046	0,286991	-0,569010	0,102489	-0,102293	-0,163749	13,407176	1,626903	2,642462	-0,629539	-2,997780	-1,254384	-13,218459	17,748566	14,352056	0,102489	-0,102293	-0,163749	5,377174	-6,418444	2,642462	0,102489	-0,102293	-0,163749	5,377174	-6,418444	2,642462
10:01:56,85	0,412935	3,174983	-0,113007	-0,686046	0,286991	-0,569010	0,108364	-0,095443	-0,157164	13,025829	1,912905	2,636594	-0,640849	-2,998435	-1,250530	-13,289052	17,773013	14,368548	0,108364	-0,095443	-0,157164	5,533580	-6,593701	2,636594	0,108364	-0,095443	-0,157164	5,533580	-6,593701	2,636594
10:01:56,90	0,412935	3,174983	-0,113007	-0,686046	0,286991	-0,569010	0,106901	-0,098559	-0,163868	13,135252	1,845806	2,641022	-0,637419	-2,998726	-1,257234	-13,307584	17,722959	14,372976	0,106901	-0,098559	-0,163868	5,398390	-6,545954	2,641022	0,106901	-0,098559	-0,163868	5,398390	-6,545954	2,641022
10:01:56,95	0,412935	3,174983	-0,113007	-0,686046	0,286991	-0,569010	0,111132	-0,103759	-0,159864	13,353596	2,109387	2,620058	-0,635030	-3,004990	-1,253229	-13,295878	17,656060	14,352012	0,111132	-0,103759	-0,159864	5,208492	-6,614479	2,620058	0,111132	-0,103759	-0,159864	5,208492	-6,614479	2,620058
10:01:57,00	0,412935	3,174983	-0,113007	-0,686046	0,286991	-0,569010	0,111132	-0,103759	-0,159864	13,353596	2,109387	2,620058	-0,631423	-3,004984	-1,255954	-13,308340	17,802294	14,349417	0,109323	-0,106880	-0,162588	5,246193	-6,650449	2,617462	0,109323	-0,106880	-0,162588	5,246193	-6,650449	2,617462
10:01:57,05	0,412935	3,174983	-0,113007	-0,686046	0,286991	-0,569010	0,109323	-0,106880	-0,162588	13,636307	1,931409	2,617462	-0,705424	-2,994562	-1,255364	-13,466446	21,598443	13,903848	0,109323	-0,106880	-0,162588	5,246193	-6,650449	2,617462	0,109323	-0,106880	-0,162588	5,246193	-6,650449	2,617462
10:01:57,10	0,412935	3,174983	-0,113007	-0,686046	0,286991	-0,569010	0,156590	-0,090297	-0,151255	12,653779	1,754349	2,473136	-0,669418	-3,037627	-1,244621	-15,650361	19,015700	14,205090	0,156590	-0,090297	-0,151255	5,565493	-10,537980	2,473136	0,156590	-0,090297	-0,151255	5,565493	-10,537980	2,473136
10:01:57,15	0,412935	3,174983	-0,113007	-0,686046	0,286991	-0,569010	0,156590	-0,090297	-0,151255	12,653779	1,754349	2,473136	-0,647699	-3,042522	-1,256260	-16,006706	17,665052	14,374249	0,156590	-0,090297	-0,151255	5,565493	-10,537980	2,473136	0,156590	-0,090297	-0,151255	5,565493	-10,537980	2,473136
10:01:57,20	0,412902	3,175024	-0,112987	-0,736038	0,286986	-0,568979	0,149970	-0,111554	-0,162895	12,411294	1,776808	2,642295	-0,659647	-3,041978	-1,254123	-16,319239	18,311483	14,336741	0,149970	-0,111554	-0,162895	3,654305	-9,995820	2,642295	0,149970	-0,111554	-0,162895	3,654305	-9,995820	2,642295
10:01:57,25	0,412902	3,175024	-0,112987	-0,736038	0,286986	-0,568979	0,160270	-0,092885	-0,163091	11,874832	1,726361	2,605069	-0,669017	-3,042107	-1,256457	-16,297059	18,334227	14,337024	0,160270	-0,092885	-0,163091	4,583390	-10,854808	2,605069	0,160270	-0,092885	-0,163091	4,583390	-10,854808	2,605069
10:01:57,30	0,412902	3,175024	-0,112987	-0,736038	0,286986	-0,568979	0,160835	-0,100802	-0,164230	12,329952	1,752504	2,592766	-0,662532	-3,048921	-1,255672	-16,316888	18,331479	14,307701	0,160835	-0,100802	-0,164230	4,417014	-10,873049	2,592766	0,160835	-0,100802	-0,164230	4,417014	-10,873049	2,592766
10:01:57,35	0,412902	3,175024	-0,112987	-0,736038	0,286986	-0,568979	0,158143	-0,095082	-0,164646	12,018398	1,602339	2,602790	-0,666051	-3,041364	-1,258011	-16,294050	18,366334	14,334745	0,158143	-0,095082	-0,164646	4,554473	-10,811904	2,602790	0,158143	-0,095082	-0,164646	4,554473	-10,811904	2,602790
10:01:57,40	0,412902	3,175024	-0,112987	-0,736038	0,286986	-0,568979	0,158143	-0,095082	-0,164646	12,018398	1,602339	2,602790	-0,659980	-3,040195	-1,254063	-16,203629	18,343196	14,356120	0,158143	-0,095082	-0,164646	4,554473	-10,811904	2,602790	0,158143	-0,095082	-0,164646	4,554473	-10,811904	2,602790
10:01:57,45	0,412902	3,175024	-0,112987	-0,736038	0,286986	-0,568979	0,154095	-0,099755	-0,160697	12,286573	1,481715	2,624166	-0,663558	-3,044823	-1,254842	-16,212836	18,274940	14,338662	0,154095	-0,099755	-0,160697	4,455809	-10,614754	2,624166	0,154095	-0,099755	-0,160697	4,455809	-10,614754	2,624166
10:01:57,50	0,412902	3,175024	-0,112987	-0,736038	0,286986	-0,568979	0,159892	-0,098970	-0,161477	12,182035	1,809290	2,606708	-0,657569	-3,042034	-1,255608	-16,183834	18,348876	14,342647	0,159892	-0,098970	-0,161477	4,412897	-10,742208	2,606708	0,159892	-0,098970	-0,161477	4,412897	-10,742208	2,606708
10:01:57,55	0,412902	3,175024	-0,112987	-0,736038	0,286986	-0,568979	0,158714	-0,096244	-0,161518	12,052373	1,734070	2,573486	-0,665330	-3,042440	-1,254883	-16,218906	18,292408	14,305440	0,158714	-0,096244	-0,161518	4,497230	-10,724996	2,573486	0,158714	-0,096244	-0,161518	4,497230	-10,724996	2,573486
10:01:57,60	0,412902	3,175024	-0,112987	-0,736038	0,286986	-0,568979	0,158714	-0,096244	-0,161518	12,052373	1,734070	2,573486	-0,658222	-3,043332	-1,256389	-16,200846	18,306172	14,341624	0,158714	-0,096244	-0,161518	4,497230	-10,724996	2,573486	0,158714	-0,096244	-0,161518	4,497230	-10,724996	2,573486
10:01:57,65	0,412902	3,175024	-0,112987	-0,736038	0,286986	-0,568979	0,152431	-0,100143	-0,163067	12,288025	1,412728	2,576683	-0,658812	-3,038948	-1,256432	-16,197803	18,318239	14,308638	0,152431	-0,100143	-0,163067	4,426838	-10,553144	2,576683	0,152431	-0,100143	-0,163067	4,426838	-10,553144	2,576683
10:01:57,70	0,412902	3,175024	-0,112987	-0,736038	0,286986	-0,568979	0,152431	-0,100143	-0,163067	12,288025	1,412728	2,576683	-0,666587	-3,042602	-1,253735	-16,253467	18,278286	14,304403	0,152431	-0,100143	-0,163067	4,426838	-10,553144	2,576683	0,152431	-0,100143	-0,163067	4,426838	-10,553144	2,576683
10:01:57,75	0,412902	3,175024	-0,112987	-0,736038	0,286986	-0,568979	0,159483	-0,095237	-0,160369	11,970487	1,751197	2,572449	-0,659380	-3,046120	-1,254829	-16,202073	18,305158	14,335196	0,159483	-0,095237	-0,160369	4,494411	-10,768248	2,572449	0,159483	-0,095237	-0,160369	4,494411	-10,768248	2,572449
10:01:57,80	0,412902	3,175024	-0,112987	-0,736038	0,286986	-0,568979	0,158927	-0,103237	-0,161463	12,435462	1,753312	2,603241	-0,658815	-3,040139	-1,254852	-16,209070	18,341111	14,342263	0,158927	-0,103237	-0,161463	4,331377	-10,722419	2,603241	0,158927	-0,103237	-0,161463	4,331377	-10,722419	2,603241
10:01:57,85	0,412902	3,175024	-0,112987	-0,736038	0,286986	-0,568979	0,157650	-0,097532	-0,164237	12,129397	1,601662	2,611529	-0,663682	-3,042162	-1,257603	-16,280616	18,339615	14,343484	0,157650	-0,097532	-0,164237	4,473116	-10,773829	2,611529	0,157650	-0,097532	-0,164237	4,473116	-10,773829	2,611529
10:01:57,90	0,412902	3,175024	-0,112987	-0,736038	0,286986	-0,568979	0,157650	-0,097532	-0,164237	12,129397	1,601662	2,611529	-0,661877	-3,044394	-1,258354	-16,239359	18,257173	14,336012	0,157650	-0,097532	-0,164237	4,473116	-10,773829	2,611529	0,157650	-0,097532	-0,164237	4,473116	-10,773829	2,611529
10:01:57,95	0,412902	3,175024	-0,112987	-0,736038	0,286986	-0,568979	0,154698	-0,098727	-0,163430	12,226355	1,516938	2,610837	-0,661172	-3,040204	-1,256796	-16,203677	18,335412	14,342791	0,154698	-0,098727	-0,163430	4,476284	-10,626891	2,610837	0,154698	-0,098727	-0,163430	4,476284	-10,626891	2,610837
10:01:58,00	0,412902	3,175024	-0,112987	-0,736038	0,286986	-0,568979	0,154698	-0,098727	-0,163430	12,226355	1,516938	2,610837	-0,667125	-3,044193	-1,258369	-16,221258	18,271167	14,316025	0,154698	-0,098727	-0,163430	4,476284	-10,626891	2,610837	0,154698	-0,098727	-0,163430	4,476284	-10,626891	2,610837
10:01:58,05	0,412902	3,175024	-0,112987	-0,736038	0,286986	-0,568979	0,161130	-0,095566	-0,165004	11,997528	1,868292	2,584071	-0,664738	-3,042707	-1,255642	-16,214588	18,293034	14,325321	0,161130	-0,095566	-0,165004	4,495635	-10,780440	2,584071	0,161130	-0,095566	-0,165004	4,495635	-10,780440	2,584071
10:01:58,10	0,412902	3,175024	-0,112987	-0,736038	0,286986	-0,568979	0,155446	-0,094290	-0,161929	11,981341	1,507187	2,586091	-0,665388	-3,038633	-1,255295	-16,252958	18,347351	14,318046	0,155446	-0,094290	-0,161929	4,579557	-10,695362	2,586091	0,155446	-0,094290	-0,161929	4,579557	-10,695362	2,586091
10:01:58,15	0,412902	3,175024	-0,112987	-0,736038	0,286986	-0,568979	0,155446	-0,094290	-0,161929	11,981341	1,507187	2,586091	-0,666033	-3,042433	-1,257016	-16,220882	18,292204	14,314706	0,155446	-0,094290	-0,161929	4,579557	-10,695362	2,586091	0,155446	-0,094290	-0,161929	4,579557	-10,695362	2,586091
10:01:58,20	0,412902	3,175024	-0,112987	-0,736038	0,286986	-0,568979	0,151009	-0,102011	-0,164601	12,393350	1,322116	2,607733	-0,656483	-3,038651	-1,257966	-16,208149	18,333615	14,339688	0,151009	-0,102011	-0,164601	4,385455	-10,532097	2,607733	0,151009	-0,102011	-0,164601	4,385455	-10,532097	2,607733
10:01:58,25	0,412902	3,175024	-0,112987	-0,736038	0,286986	-0,568979	0,151009	-0,102011	-0,164601	12,393350	1,322116	2,607733	-0,661798	-3,039418	-1,255687	-16,222389	18,318492	14,283634	0,151009	-0,102011	-0,164601	4,385455	-10,532097	2,607733	0,151009	-0,102011	-0,164601	4,385455	-10,532097	2,607733
10:01:58,30	0,412902	3,175024	-0,112987	-0,736038	0,286986	-0,568979	0,154331	-0,097792	-0,162322	12,153704	1,490078	2,551680	-0,661168	-3,043992	-1,254472	-16,232356	18,374594	14,327830	0,154331	-0,097792	-0,162322	4,477063	-10,624896	2,551680	0,154331	-0,097792	-0,162322	4,477063	-10,624896	2,551680
10:01:58,35	0,412902	3,175024	-0,112987	-0,736038	0,286986	-0,568979	0,153056	-0,102975	-0,165530	12,438291	1,440259	2,647092	-0,656672	-3,040905	-1,258895	-16,200589	18,323307	14,379047	0,153056	-0,102975	-0,165530	4,354783	-10,574641	2,647092	0,153056	-0,102975	-0,165530	4,354783	-10,574641	2,647092
10:01:58,40	0,412902	3,175024	-0,112987	-0,736038	0,286986	-0,568979	0,153056	-0,102975	-0,165530	12,438291	1,440259	2,647092	-0,659294	-3,043245	-1,254431	-16,290941	18,299394	14,331279	0,153056	-0,102975	-0,165530	4,354783	-10,574641	2,647092	0,153056	-0,102975	-0,165530	4,354783	-10,574641	2,647092
10:01:58,45	0,412902	3,175024	-0,112987	-0,736038	0,286986	-0,568979	0,158492	-0,095451	-0,163066	12,037075	1,710330	2,584995	-0,658389	-3,042069	-1,255301	-16,279844	18,296355	14,293166	0,158492	-0,095451	-0,163066	4,544148	-10,731273	2,584995	0,158492	-0,095451	-0,163066	4,544148	-10,731273	2,584995
10:01:58,50	0,412902	3,175024	-0,112987	-0,736038	0,286986	-0,568979	0,158492	-0,095451	-0,163066	12,037075	1,710330	2,584995	-0,659487	-3,038753	-1,255629	-16,225242	18,298287	14,361001	0,158492	-0,095451	-0,163066	4,544148	-10,731273	2,584995	0,158492	-0,095451	-0,163066	4,544148	-10,731273	2,584995
10:01:58,55	0,412902	3,175024	-0,112987	-0,736038	0,286986	-0,568979	0,152599	-0,099461	-0,162264	12,221574	1,407666	2,629047	-0,658842	-3,039834	-1,254472	-16,207347	18,295681	14,330910	0,152599	-0,099461	-0,162264	4,413907	-10,571377	2,629047	0,152599	-0,099461	-0,162264	4,413907	-10,571377	2,629047
10:01:58,61	0,412902	3,175024	-0,112987	-0,736038	0,286986	-0,568979	0,153214	-0,100559	-0,161107	12,285396	1,456427	2,598955	-0,658990	-3,036840	-1,256065	-16,273319	18,321455	14,338646	0,153214	-0,100559	-0,161107	4,391482	-10,570863	2,598955	0,153214	-0,100559	-0,161107	4,391482	-10,570863	2,598955
10:01:58,66	0,412902	3,175024	-0,112987	-0,736038	0,286986	-0,568979	0,158094	-0,094453	-0,162283	11,955634	1,678525	2,613209	-0,666570	-3,041008	-1,255649	-16,240895	18,300907	14,345163	0,158094	-0,094453	-0,162283	4,541044	-10,731852	2,613209	0,158094	-0,094453	-0,162283	4,541044	-10,731852	2,613209
10:01:58,71	0,412902	3,175024	-0,112987	-0,736038	0,286986	-0,568979	0,158094	-0,094453	-0,162283	11,955634	1,678525	2,613209	-0,667167	-3,042948	-1,255553	-16,197354	18,334239	14,306573	0,158094	-0,094453	-0,162283	4,541044	-10,731852	2,613209	0,158094	-0,094453	-0,162283	4,541044	-10,731852	2,613209
10:01:58,76	0,412902	3,175024	-0,112987	-0,736038	0,286986	-0,568979	0,160073	-0,094907	-0,162188	12,029867	1,802486	2,574619	-0,734026	-3,003854	-1,247797	-14,708198	21,443465	13,871650	0,160073	-0,094907	-0,162188	4,579656	-10,763259	2,574619	0,160073	-0,094907	-0,162188	4,579656	-10,763259	2,574619
10:01:58,81	0,412902	3,175024	-0,112987	-0,736038	0,286986	-0,568979	0,145525	-0,075265	-0,143818	11,191326	1,231893	2,443457	-0,676904	-3,020528	-1,237184	-15,944893	18,399648	14,175411	0,145525	-0,075265	-0,143818	5,283063	-10,191790	2,443457	0,145525	-0,075265	-0,143818	5,283063	-10,191790	2,443457
10:01:58,86	0,412902	3,175024	-0,112987	-0,736038	0,286986	-0,568979	0,145525	-0,075265	-0,143818	11,191326	1,231893	2,443457	-0,650025	-3,044948	-1,249937	-16,731110	17,142136	14,297348	0,145525	-0,075265	-0,143818	5,283063	-10,191790	2,443457	0,145525	-0,075265	-0,143818	5,283063	-10,191790	2,443457
10:01:58,91	0,412937	3,175003	-0,112989	-0,786040	0,286993	-0,569034	0,153234	-0,110753	-0,156572	11,554570	1,580632	2,565393	-0,660994	-3,033734	-1,253896	-16,465033	17,752536	14,258200	0,153234	-0,110753	-0,156572	2,860478	-10,448206	2,565393	0,153234	-0,110753	-0,156572	2,860478	-10,448206	2,565393
10:01:58,96	0,412937	3,175003	-0,112989	-0,786040	0,286993	-0,569034	0,150113	-0,099008	-0,159341	11,540344	1,407190	2,522481	-0,666949	-3,036159	-1,250012	-16,475080	17,655956	14,256303	0,150113	-0,099008	-0,159341	3,768199	-10,376682	2,522481	0,150113	-0,099008	-0,159341	3,768199	-10,376682	2,522481
10:01:59,01	0,412937	3,175003	-0,112989	-0,786040	0,286993	-0,569034	0,150113	-0,099008	-0,159341	11,540344	1,407190	2,522481	-0,661622	-3,040251	-1,252698	-16,465715	17,648561	14,262763	0,154965	-0,098360	-0,159333	3,760160	-10,517449	2,530809	0,154965	-0,098360	-0,159333	3,760160	-10,517449	2,530809
10:01:59,06	0,412937	3,175003	-0,112989	-0,786040	0,286993	-0,569034	0,154965	-0,098360	-0,159333	11,481421	1,647268	2,530809	-0,668684	-3,031369	-1,248469	-16,447359	17,647424	14,255216	0,154965	-0,098360	-0,159333	3,760160	-10,517449	2,530809	0,154965	-0,098360	-0,159333	3,760160	-10,517449	2,530809
10:01:59,11	0,412937	3,175003	-0,112989	-0,786040	0,286993	-0,569034	0,150803	-0,087804	-0,155103	10,940677	1,447356	2,523262	-0,668229	-3,031545	-1,248845	-16,505078	17,651374	14,304669	0,150803	-0,087804	-0,155103	4,048100	-10,390714	2,523262	0,150803	-0,087804	-0,155103	4,048100	-10,390714	2,523262
10:01:59,16	0,412937	3,175003	-0,112989	-0,786040	0,286993	-0,569034	0,152171	-0,093932	-0,155885	11,248053	1,456392	2,520353	-0,664061	-3,035617	-1,249251	-16,506755	17,668690	14,252307	0,152171	-0,093932	-0,155885	3,874427	-10,489023	2,520353	0,152171	-0,093932	-0,155885	3,874427	-10,489023	2,520353
10:01:59,21	0,412937	3,175003	-0,112989	-0,786040	0,286993	-0,569034	0,152175	-0,082835	-0,154711	10,874237	1,505473	2,493105	-0,673673	-3,030072	-1,248077	-16,362806	17,820236	14,225059	0,152175	-0,082835	-0,154711	4,371709	-10,440230	2,493105	0,152175	-0,082835	-0,154711	4,371709	-10,440230	2,493105
10:01:59,26	0,412937	3,175003	-0,112989	-0,786040	0,286993	-0,569034	0,152175	-0,082835	-0,154711	10,874237	1,505473	2,493105	-0,716751	-2,969001	-1,243535	-13,769791	20,233542	13,828811	0,152175	-0,082835	-0,154711	4,371709	-10,440230	2,493105	0,152175	-0,082835	-0,154711	4,371709	-10,440230	2,493105
10:01:59,31	0,412937	3,175003	-0,112989	-0,786040	0,286993	-0,569034	0,120825	-0,014993	-0,150169	10,732941	0,914238	2,096856	-0,686987	-3,023926	-1,236719	-16,851753	18,274216	14,057055	0,120825	-0,014993	-0,150169	9,556014	-8,570494	2,096856	0,120825	-0,014993	-0,150169	9,556014	-8,570494	2,096856
10:01:59,36	0,412937	3,175003	-0,112989	-0,786040	0,286993	-0,569034	0,153509	-0,068232	-0,143353	10,263564	0,924442	2,325101	-0,630735	-2,982251	-1,231066	-14,582456	15,287517	14,226698	0,153509	-0,068232	-0,143353	4,907374	-11,126027	2,325101	0,153509	-0,068232	-0,143353	4,907374	-11,126027	2,325101
10:01:59,41	0,412950	3,174966	-0,113001	-0,836053	0,286986	-0,569018	0,096491	-0,085210	-0,143229	10,290014	0,809518	2,458145	-0,643774	-2,983036	-1,236595	-14,811753	16,107509	14,190099	0,096491	-0,085210	-0,143229	3,601026	-6,764989	2,458145	0,096491	-0,085210	-0,143229	3,601026	-6,764989	2,458145
10:01:59,46	0,412950	3,174966	-0,113001	-0,836053	0,286986	-0,569018	0,096491	-0,085210	-0,143229	10,290014	0,809518	2,458145	-0,640607	-2,985057	-1,231055	-14,491146	15,967546	14,192117	0,096491	-0,085210	-0,143229	3,601026	-6,764989	2,458145	0,096491	-0,085210	-0,143229	3,601026	-6,764989	2,458145
10:01:59,51	0,412950	3,174966	-0,113001	-0,836053	0,286986	-0,569018	0,096657	-0,088963	-0,137689	10,524276	1,165827	2,460163	-0,638022	-2,972615	-1,234812	-14,328425	15,911730	14,160127	0,096657	-0,088963	-0,137689	3,540655	-6,421775	2,460163	0,096657	-0,088963	-0,137689	3,540655	-6,421775	2,460163
10:01:59,56	0,412950	3,174966	-0,113001	-0,836053	0,286986	-0,569018	0,084590	-0,084981	-0,141446	10,350226	0,707156	2,428173	-0,641663	-2,974986	-1,233012	-14,382407	15,897528	14,167034	0,084590	-0,084981	-0,141446	3,679207	-5,933163	2,428173	0,084590	-0,084981	-0,141446	3,679207	-5,933163	2,428173
10:01:59,61	0,412950	3,174966	-0,113001	-0,836053	0,286986	-0,569018	0,088464	-0,083012	-0,139646	10,208566	0,868941	2,435079	-0,646848	-2,979904	-1,232207	-14,330633	15,859939	14,153491	0,088464	-0,083012	-0,139646	3,692085	-6,075465	2,435079	0,088464	-0,083012	-0,139646	3,692085	-6,075465	2,435079
10:01:59,66	0,412950	3,174966	-0,113001	-0,836053	0,286986	-0,569018	0,092232	-0,087437	-0,141512	10,487201	1,118918	2,459716	-0,639716	-2,980461	-1,234878	-14,311350	15,912573	14,191670	0,092232	-0,087437	-0,141512	3,623392	-6,121315	2,459716	0,092232	-0,087437	-0,141512	3,623392	-6,121315	2,459716
10:01:59,71	0,412950	3,174966	-0,113001	-0,836053	0,286986	-0,569018	0,092232	-0,087437	-0,141512	10,487201	1,118918	2,459716	-0,642092	-2,977317	-1,233345	-14,313792	15,906780	14,185788	0,090697	-0,083807	-0,139980	3,713340	-6,079859	2,453834	0,090697	-0,083807	-0,139980	3,713340	-6,079859	2,453834
10:01:59,76	0,412950	3,174966	-0,113001	-0,836053	0,286986	-0,569018	0,088830	-0,084775	-0,140757	10,349360	0,944651	2,454888	-0,640320	-2,976184	-1,234122	-14,308763	15,911742	14,186842	0,088830	-0,084775	-0,140757	3,694504	-6,028498	2,454888	0,088830	-0,084775	-0,140757	3,694504	-6,028498	2,454888
10:01:59,81	0,412950	3,174966	-0,113001	-0,836053	0,286986	-0,569018	0,088830	-0,084775	-0,140757	10,349360	0,944651	2,454888	-0,642227	-2,973249	-1,235714	-14,357666	15,896779	14,187940	0,088830	-0,084775	-0,140757	3,694504	-6,028498	2,454888	0,088830	-0,084775	-0,140757	3,694504	-6,028498	2,454888
10:01:59,86	0,412950	3,174966	-0,113001	-0,836053	0,286986	-0,569018	0,087242	-0,081657	-0,142349	10,149791	0,827203	2,455986	-0,645790	-2,975550	-1,233000	-14,379151	15,886893	14,185236	0,087242	-0,081657	-0,142349	3,739734	-6,021285	2,455986	0,087242	-0,081657	-0,142349	3,739734	-6,021285	2,455986
10:01:59,91	0,412950	3,174966	-0,113001	-0,836053	0,286986	-0,569018	0,094637	-0,080408	-0,140391	10,039961	1,194640	2,471904	-0,647005	-2,979030	-1,233757	-14,394958	15,866444	14,203858	0,094637	-0,080408	-0,140391	3,727896	-6,234392	2,471904	0,094637	-0,080408	-0,140391	3,727896	-6,234392	2,471904
10:01:59,96	0,412950	3,174966	-0,113001	-0,836053	0,286986	-0,569018	0,094637	-0,080408	-0,140391	10,039961	1,194640	2,471904	-0,641426	-2,978552	-1,232505	-14,239453	15,793979	14,214747	0,094637	-0,080408	-0,140391	3,727896	-6,234392	2,471904	0,094637	-0,080408	-0,140391	3,727896	-6,234392	2,471904
10:02:00,01	0,412950	3,174966	-0,113001	-0,836053	0,286986	-0,569018	0,091675	-0,087800	-0,145758	10,493157	1,124969	2,485508	-0,639123	-2,980160	-1,239123	-14,287457	15,883886	14,217462	0,091675	-0,087800	-0,145758	3,600887	-6,071510	2,485508	0,091675	-0,087800	-0,145758	3,600887	-6,071510	2,485508
10:02:00,06	0,412950	3,174966	-0,113001	-0,836053	0,286986	-0,569018	0,086956	-0,085532	-0,142720	10,294646	0,849496	2,459205	-0,638727	-2,974939	-1,236086	-14,353789	15,829127	14,191159	0,086956	-0,085532	-0,142720	3,580394	-5,976512	2,459205	0,086956	-0,085532	-0,142720	3,580394	-5,976512	2,459205
10:02:00,11	0,412950	3,174966	-0,113001	-0,836053	0,286986	-0,569018	0,093317	-0,080500	-0,139601	10,095634	1,167757	2,457288	-0,646870	-2,975341	-1,233759	-14,315496	15,836964	14,173598	0,093317	-0,080500	-0,139601	3,776384	-6,157653	2,457288	0,093317	-0,080500	-0,139601	3,776384	-6,157653	2,457288
10:02:00,16	0,412950	3,174966	-0,113001	-0,836053	0,286986	-0,569018	0,091568	-0,089773	-0,138403	10,553649	1,133309	2,441145	-0,637361	-2,981054	-1,231769	-14,296474	15,840467	14,173100	0,091568	-0,089773	-0,138403	3,506489	-6,054775	2,441145	0,091568	-0,089773	-0,138403	3,506489	-6,054775	2,441145
10:02:00,21	0,412950	3,174966	-0,113001	-0,836053	0,286986	-0,569018	0,091568	-0,089773	-0,138403	10,553649	1,133309	2,441145	-0,635704	-2,973575	-1,235092	-14,264184	15,870777	14,168678	0,091568	-0,089773	-0,138403	3,506489	-6,054775	2,441145	0,091568	-0,089773	-0,138403	3,506489	-6,054775	2,441145
10:02:00,26	0,412950	3,174966	-0,113001	-0,836053	0,286986	-0,569018	0,084263	-0,087468	-0,141726	10,476219	0,766243	2,436723	-0,636933	-2,977773	-1,235376	-14,276431	15,886036	14,206987	0,084263	-0,087468	-0,141726	3,609946	-5,848376	2,436723	0,084263	-0,087468	-0,141726	3,609946	-5,848376	2,436723
10:02:00,31	0,412950	3,174966	-0,113001	-0,836053	0,286986	-0,569018	0,088513	-0,088503	-0,142010	10,537083	0,969002	2,475033	-0,639846	-2,974723	-1,232500	-14,262113	15,882866	14,168599	0,088513	-0,088503	-0,142010	3,589635	-5,979234	2,475033	0,088513	-0,088503	-0,142010	3,589635	-5,979234	2,475033
10:02:00,36	0,412950	3,174966	-0,113001	-0,836053	0,286986	-0,569018	0,087328	-0,084455	-0,139135	10,331039	0,921377	2,436645	-0,639186	-2,974580	-1,232587	-14,312387	15,860980	14,170218	0,087328	-0,084455	-0,139135	3,701301	-5,933853	2,436645	0,087328	-0,084455	-0,139135	3,701301	-5,933853	2,436645
10:02:00,41	0,412950	3,174966	-0,113001	-0,836053	0,286986	-0,569018	0,086874	-0,084955	-0,139221	10,312940	0,865179	2,438264	-0,642867	-2,977179	-1,232974	-14,386691	15,873819	14,209368	0,086874	-0,084955	-0,139221	3,643965	-5,954419	2,438264	0,086874	-0,084955	-0,139221	3,643965	-5,954419	2,438264
10:02:00,46	0,412950	3,174966	-0,113001	-0,836053	0,286986	-0,569018	0,090965	-0,083067	-0,139608	10,188709	1,007153	2,477414	-0,637949	-2,972508	-1,234519	-14,274730	15,858756	14,171457	0,090965	-0,083067	-0,139608	3,667974	-6,133605	2,477414	0,090965	-0,083067	-0,139608	3,667974	-6,133605	2,477414
10:02:00,51	0,412950	3,174966	-0,113001	-0,836053	0,286986	-0,569018	0,084461	-0,084991	-0,141154	10,331688	0,773442	2,439502	-0,633282	-2,972320	-1,234898	-14,291096	15,853850	14,187068	0,084461	-0,084991	-0,141154	3,659927	-5,856759	2,439502	0,084461	-0,084991	-0,141154	3,659927	-5,856759	2,439502
10:02:00,56	0,412950	3,174966	-0,113001	-0,836053	0,286986	-0,569018	0,081964	-0,088938	-0,141532	10,524544	0,631887	2,455114	-0,637354	-2,981592	-1,230572	-14,299109	15,860053	14,211709	0,081964	-0,088938	-0,141532	3,542877	-5,802313	2,455114	0,081964	-0,088938	-0,141532	3,542877	-5,802313	2,455114
10:02:00,61	0,412950	3,174966	-0,113001	-0,836053	0,286986	-0,569018	0,092030	-0,090048	-0,137207	10,583588	1,145267	2,479754	-0,637375	-2,970238	-1,234519	-14,270024	15,846271	14,181134	0,092030	-0,090048	-0,137207	3,514849	-6,079097	2,479754	0,092030	-0,090048	-0,137207	3,514849	-6,079097	2,479754
10:02:00,66	0,412950	3,174966	-0,113001	-0,836053	0,286986	-0,569018	0,082208	-0,084353	-0,141153	10,290075	0,666601	2,449180	-0,640986	-2,974989	-1,232979	-14,325529	15,855958	14,174904	0,082208	-0,084353	-0,141153	3,668363	-5,786734	2,449180	0,082208	-0,084353	-0,141153	3,668363	-5,786734	2,449180
10:02:00,72	0,412950	3,174966	-0,113001	-0,836053	0,286986	-0,569018	0,092643	-0,084160	-0,139212	10,213557	1,188161	2,435075	-0,645206	-2,974212	-1,231442	-14,367099	15,848542	14,188080	0,092643	-0,084160	-0,139212	3,607027	-6,084349	2,435075	0,092643	-0,084160	-0,139212	3,607027	-6,084349	2,435075
10:02:00,77	0,412950	3,174966	-0,113001	-0,836053	0,286986	-0,569018	0,085856	-0,084236	-0,138863	10,238873	0,781202	2,433309	-0,639299	-2,973339	-1,232228	-14,357612	15,844715	14,165263	0,085856	-0,084236	-0,138863	3,626310	-5,958472	2,433309	0,085856	-0,084236	-0,138863	3,626310	-5,958472	2,433309
10:02:00,82	0,412950	3,174966	-0,113001	-0,836053	0,286986	-0,569018	0,092321	-0,077659	-0,142739	10,003014	1,128672	2,412886	-0,648228	-2,975649	-1,236105	-14,294772	15,931031	14,144840	0,092321	-0,077659	-0,142739	3,906786	-6,118545	2,412886	0,092321	-0,077659	-0,142739	3,906786	-6,118545	2,412886
10:02:00,87	0,412950	3,174966	-0,113001	-0,836053	0,286986	-0,569018	0,092321	-0,077659	-0,142739	10,003014	1,128672	2,412886	-0,733431	-2,993473	-1,232560	-15,128811	20,258715	13,767407	0,092321	-0,077659	-0,142739	3,906786	-6,118545	2,412886	0,092321	-0,077659	-0,142739	3,906786	-6,118545	2,412886
10:02:00,92	0,412950	3,174966	-0,113001	-0,836053	0,286986	-0,569018	0,150358	-0,012783	-0,139195	9,960353	1,260465	2,035452	-0,648745	-2,953808	-1,206747	-13,411735	15,623680	14,002190	0,150358	-0,012783	-0,139195	8,956849	-10,542672	2,035452	0,150358	-0,012783	-0,139195	8,956849	-10,542672	2,035452
10:02:00,97	0,412950	3,174966	-0,113001	-0,836053	0,286986	-0,569018	0,114575	-0,093185	-0,131210	9,373736	0,750861	2,466583	-0,645909	-3,002684	-1,224576	-16,342417	15,454379	14,198538	0,114575	-0,093185	-0,131210	2,058740	-8,243245	2,466583	0,114575	-0,093185	-0,131210	2,058740	-8,243245	2,466583
10:02:01,02	0,413036	3,174983	-0,113000	-0,886039	0,287001	-0,569002	0,114575	-0,093185	-0,131210	9,373736	0,750861	2,466583	-0,658043	-3,003499	-1,233566	-16,684686	16,131359	14,191463	0,114575	-0,093185	-0,131210	2,058740	-8,243245	2,466583	0,114575	-0,093185	-0,131210	2,058740	-8,243245	2,466583
10:02:01,07	0,413036	3,174983	-0,113000	-0,886039	0,287001	-0,569002	0,121346	-0,083084	-0,140201	9,263662	0,468090	2,459508	-0,665178	-3,002105	-1,230913	-16,740498	16,185723	14,157221	0,121346	-0,083084	-0,140201	2,741547	-9,057601	2,459508	0,121346	-0,083084	-0,140201	2,741547	-9,057601	2,459508
10:02:01,12	0,413036	3,174983	-0,113000	-0,886039	0,287001	-0,569002	0,128127	-0,075430	-0,138299	8,866473	0,796958	2,423011	-0,668062	-3,005544	-1,231665	-16,704833	16,143953	14,154965	0,128127	-0,075430	-0,138299	2,945219	-9,261042	2,423011	0,128127	-0,075430	-0,138299	2,945219	-9,261042	2,423011
10:02:01,17	0,413036	3,174983	-0,113000	-0,886039	0,287001	-0,569002	0,128127	-0,075430	-0,138299	8,866473	0,796958	2,423011	-0,657436	-3,004712	-1,231248	-16,688651	16,136107	14,167155	0,128127	-0,075430	-0,138299	2,945219	-9,261042	2,423011	0,128127	-0,075430	-0,138299	2,945219	-9,261042	2,423011
10:02:01,22	0,413036	3,174983	-0,113000	-0,886039	0,287001	-0,569002	0,122093	-0,084216	-0,137882	9,324666	0,501130	2,435201	-0,661448	-3,006583	-1,229319	-16,676034	16,212269	14,137038	0,122093	-0,084216	-0,137882	2,713674	-9,083206	2,435201	0,122093	-0,084216	-0,137882	2,713674	-9,083206	2,435201
10:02:01,27	0,413036	3,174983	-0,113000	-0,886039	0,287001	-0,569002	0,125721	-0,081677	-0,135954	9,264877	0,662593	2,405084	-0,655695	-3,006906	-1,231231	-16,700095	16,121035	14,180079	0,123124	-0,086821	-0,137866	2,625875	-9,112884	2,448125	0,123124	-0,086821	-0,137866	2,625875	-9,112884	2,448125
10:02:01,32	0,413036	3,174983	-0,113000	-0,886039	0,287001	-0,569002	0,123124	-0,086821	-0,137866	9,441334	0,552331	2,448125	-0,672007	-3,012105	-1,230845	-16,643856	16,149818	14,142682	0,123124	-0,086821	-0,137866	2,625875	-9,112884	2,448125	0,123124	-0,086821	-0,137866	2,625875	-9,112884	2,448125
10:02:01,37	0,413036	3,174983	-0,113000	-0,886039	0,287001	-0,569002	0,135782	-0,075294	-0,137480	8,894973	1,244879	2,410728	-0,715741	-2,952190	-1,224820	-13,991549	18,611526	13,738112	0,135782	-0,075294	-0,137480	2,984388	-9,414018	2,410728	0,135782	-0,075294	-0,137480	2,984388	-9,414018	2,410728
10:02:01,42	0,413036	3,174983	-0,113000	-0,886039	0,287001	-0,569002	0,105761	-0,007461	-0,131455	8,825727	0,749901	2,006158	-0,653944	-2,968887	-1,209542	-15,347557	15,482308	13,978573	0,105761	-0,007461	-0,131455	8,240009	-7,552353	2,006158	0,105761	-0,007461	-0,131455	8,240009	-7,552353	2,006158
10:02:01,47	0,413036	3,174983	-0,113000	-0,886039	0,287001	-0,569002	0,089323	-0,069328	-0,116176	8,654787	0,285391	2,246619	-0,628987	-2,958576	-1,222526	-15,001116	13,561996	14,160619	0,089323	-0,069328	-0,116176	3,212568	-6,726471	2,246619	0,089323	-0,069328	-0,116176	3,212568	-6,726471	2,246619
10:02:01,52	0,412937	3,174994	-0,112994	-0,936053	0,286993	-0,569001	0,077688	-0,077775	-0,134592	8,148352	0,597759	2,371774	-0,640811	-2,963035	-1,227958	-15,025922	14,204605	14,103728	0,077688	-0,077775	-0,134592	2,043005	-5,500744	2,371774	0,077688	-0,077775	-0,134592	2,043005	-5,500744	2,371774
10:02:01,57	0,412937	3,174994	-0,112994	-0,936053	0,286993	-0,569001	0,077478	-0,083957	-0,133369	8,560609	0,577171	2,398061	-0,635353	-2,965944	-1,226735	-14,988897	14,288078	14,130015	0,077478	-0,083957	-0,133369	1,969987	-5,504853	2,398061	0,077478	-0,083957	-0,133369	1,969987	-5,504853	2,398061
10:02:01,62	0,412937	3,174994	-0,112994	-0,936053	0,286993	-0,569001	0,077478	-0,083957	-0,133369	8,560609	0,577171	2,398061	-0,632486	-2,955309	-1,224091	-14,990933	14,238594	14,085309	0,066835	-0,081122	-0,130725	2,001252	-5,199824	2,353354	0,066835	-0,081122	-0,130725	2,001252	-5,199824	2,353354
10:02:01,67	0,412937	3,174994	-0,112994	-0,936053	0,286993	-0,569001	0,076654	-0,075185	-0,127625	8,036881	0,529425	2,349069	-0,640785	-2,964387	-1,220938	-15,037666	14,234115	14,134242	0,076654	-0,075185	-0,127625	2,134892	-5,487923	2,349069	0,076654	-0,075185	-0,127625	2,134892	-5,487923	2,349069
10:02:01,72	0,412937	3,174994	-0,112994	-0,936053	0,286993	-0,569001	0,074226	-0,083499	-0,129849	8,533725	0,452302	2,419636	-0,632821	-2,967553	-1,224793	-15,003695	14,276767	14,122362	0,074226	-0,083499	-0,129849	1,979032	-5,374406	2,419636	0,074226	-0,083499	-0,129849	1,979032	-5,374406	2,419636
10:02:01,77	0,412937	3,174994	-0,112994	-0,936053	0,286993	-0,569001	0,074226	-0,083499	-0,129849	8,533725	0,452302	2,419636	-0,639143	-2,963249	-1,223681	-15,083646	14,222831	14,136475	0,074226	-0,083499	-0,129849	1,979032	-5,374406	2,419636	0,074226	-0,083499	-0,129849	1,979032	-5,374406	2,419636
10:02:01,82	0,412937	3,174994	-0,112994	-0,936053	0,286993	-0,569001	0,076542	-0,074509	-0,128761	8,027497	0,543499	2,374045	-0,643067	-2,960409	-1,222127	-14,996790	14,244361	14,105999	0,076542	-0,074509	-0,128761	2,178559	-5,465015	2,374045	0,076542	-0,074509	-0,128761	2,178559	-5,465015	2,374045
10:02:01,87	0,412937	3,174994	-0,112994	-0,936053	0,286993	-0,569001	0,079643	-0,078965	-0,130314	8,205459	0,716725	2,353767	-0,640759	-2,965323	-1,223680	-15,013321	14,191843	14,085721	0,079643	-0,078965	-0,130314	2,006727	-5,535264	2,353767	0,079643	-0,078965	-0,130314	2,006727	-5,535264	2,353767
10:02:01,92	0,412937	3,174994	-0,112994	-0,936053	0,286993	-0,569001	0,079643	-0,078965	-0,130314	8,205459	0,716725	2,353767	-0,637800	-2,968891	-1,223642	-15,012756	14,188605	14,109796	0,079643	-0,078965	-0,130314	2,006727	-5,535264	2,353767	0,079643	-0,078965	-0,130314	2,006727	-5,535264	2,353767
10:02:01,97	0,412937	3,174994	-0,112994	-0,936053	0,286993	-0,569001	0,071039	-0,085066	-0,125990	8,585971	0,314391	2,382821	-0,631172	-2,960922	-1,219355	-14,942645	14,224053	14,114775	0,071039	-0,085066	-0,125990	1,908270	-5,262141	2,382821	0,071039	-0,085066	-0,125990	1,908270	-5,262141	2,382821
10:02:02,02	0,412937	3,174994	-0,112994	-0,936053	0,286993	-0,569001	0,076186	-0,073014	-0,129518	7,945701	0,578939	2,382724	-0,637903	-2,960691	-1,223679	-15,043552	14,207641	14,126479	0,076186	-0,073014	-0,129518	2,214105	-5,401693	2,382724	0,076186	-0,073014	-0,129518	2,214105	-5,401693	2,382724
10:02:02,07	0,412937	3,174994	-0,112994	-0,936053	0,286993	-0,569001	0,078594	-0,075680	-0,128738	8,049622	0,680109	2,386593	-0,643079	-2,962772	-1,222104	-14,990310	14,195866	14,118548	0,078594	-0,075680	-0,128738	2,108773	-5,489556	2,386593	0,078594	-0,075680	-0,128738	2,108773	-5,489556	2,386593
10:02:02,12	0,412937	3,174994	-0,112994	-0,936053	0,286993	-0,569001	0,074781	-0,081767	-0,132600	8,445644	0,475512	2,387330	-0,635900	-2,962513	-1,225966	-14,956023	14,267813	14,119284	0,074781	-0,081767	-0,132600	2,026896	-5,394771	2,387330	0,074781	-0,081767	-0,132600	2,026896	-5,394771	2,387330
10:02:02,17	0,412937	3,174994	-0,112994	-0,936053	0,286993	-0,569001	0,074781	-0,081767	-0,132600	8,445644	0,475512	2,387330	-0,632306	-2,956853	-1,219319	-14,954206	14,214612	14,110132	0,074781	-0,081767	-0,132600	2,026896	-5,394771	2,387330	0,074781	-0,081767	-0,132600	2,026896	-5,394771	2,387330
10:02:02,22	0,412937	3,174994	-0,112994	-0,936053	0,286993	-0,569001	0,080048	-0,075895	-0,131094	8,075979	0,777689	2,418212	-0,643620	-2,964139	-1,224459	-14,963695	14,198021	14,150166	0,080048	-0,075895	-0,131094	2,118248	-5,506115	2,418212	0,080048	-0,075895	-0,131094	2,118248	-5,506115	2,418212
10:02:02,27	0,412937	3,174994	-0,112994	-0,936053	0,286993	-0,569001	0,080048	-0,075895	-0,131094	8,075979	0,777689	2,418212	-0,634667	-2,960711	-1,224390	-14,919331	14,246260	14,132274	0,080048	-0,075895	-0,131094	2,118248	-5,506115	2,418212	0,080048	-0,075895	-0,131094	2,118248	-5,506115	2,418212
10:02:02,32	0,412937	3,174994	-0,112994	-0,936053	0,286993	-0,569001	0,072603	-0,081934	-0,131025	8,454003	0,404827	2,400320	-0,643212	-2,960009	-1,223881	-14,996619	14,192835	14,102218	0,072603	-0,081934	-0,131025	2,022153	-5,294512	2,400320	0,072603	-0,081934	-0,131025	2,022153	-5,294512	2,400320
10:02:02,37	0,412937	3,174994	-0,112994	-0,936053	0,286993	-0,569001	0,076268	-0,074183	-0,130515	7,966018	0,555159	2,370264	-0,637712	-2,965672	-1,223623	-14,958362	14,178686	14,119091	0,076268	-0,074183	-0,130515	2,142655	-5,431841	2,370264	0,076268	-0,074183	-0,130515	2,142655	-5,431841	2,370264
10:02:02,42	0,412937	3,174994	-0,112994	-0,936053	0,286993	-0,569001	0,075607	-0,082346	-0,130226	8,473913	0,573442	2,408566	-0,635812	-2,963519	-1,223591	-14,909358	14,238760	14,140521	0,075607	-0,082346	-0,130226	2,009729	-5,361741	2,408566	0,075607	-0,082346	-0,130226	2,009729	-5,361741	2,408566
10:02:02,47	0,412937	3,174994	-0,112994	-0,936053	0,286993	-0,569001	0,075607	-0,082346	-0,130226	8,473913	0,573442	2,408566	-0,635454	-2,960598	-1,221353	-15,014769	14,226259	14,096731	0,075607	-0,082346	-0,130226	2,009729	-5,361741	2,408566	0,075607	-0,082346	-0,130226	2,009729	-5,361741	2,408566
10:02:02,52	0,412937	3,174994	-0,112994	-0,936053	0,286993	-0,569001	0,072899	-0,081197	-0,127988	8,350595	0,347590	2,364776	-0,638396	-2,959655	-1,221313	-15,004894	14,229776	14,154491	0,072899	-0,081197	-0,127988	1,976666	-5,375017	2,364776	0,072899	-0,081197	-0,127988	1,976666	-5,375017	2,364776
10:02:02,57	0,412937	3,174994	-0,112994	-0,936053	0,286993	-0,569001	0,073553	-0,078177	-0,127948	8,201553	0,388375	2,422536	-0,639264	-2,963966	-1,221615	-15,000339	14,178163	14,072239	0,073553	-0,078177	-0,127948	2,064672	-5,385546	2,422536	0,073553	-0,078177	-0,127948	2,064672	-5,385546	2,422536
10:02:02,62	0,412937	3,174994	-0,112994	-0,936053	0,286993	-0,569001	0,077721	-0,079581	-0,128249	8,232133	0,634849	2,340285	-0,641930	-2,962229	-1,222870	-15,016705	14,252214	14,150441	0,077721	-0,079581	-0,128249	1,985049	-5,466241	2,340285	0,077721	-0,079581	-0,128249	1,985049	-5,466241	2,340285
10:02:02,67	0,412937	3,174994	-0,112994	-0,936053	0,286993	-0,569001	0,077549	-0,076403	-0,129505	8,122863	0,574712	2,418486	-0,632308	-2,965656	-1,220889	-14,930199	14,216576	14,109598	0,077549	-0,076403	-0,129505	2,125193	-5,512884	2,418486	0,077549	-0,076403	-0,129505	2,125193	-5,512884	2,418486
10:02:02,73	0,412937	3,174994	-0,112994	-0,936053	0,286993	-0,569001	0,075706	-0,086450	-0,127524	8,657671	0,571612	2,377643	-0,640679	-2,958700	-1,221715	-14,960482	14,198040	14,119093	0,075706	-0,086450	-0,127524	1,871350	-5,371309	2,377643	0,075706	-0,086450	-0,127524	1,871350	-5,371309	2,377643
10:02:02,78	0,412937	3,174994	-0,112994	-0,936053	0,286993	-0,569001	0,074811	-0,076189	-0,130496	8,063777	0,498147	2,384233	-0,640746	-2,959750	-1,223862	-14,983676	14,177777	14,116187	0,074811	-0,076189	-0,130496	2,082918	-5,374500	2,384233	0,074811	-0,076189	-0,130496	2,082918	-5,374500	2,384233
10:02:02,83	0,412937	3,174994	-0,112994	-0,936053	0,286993	-0,569001	0,074811	-0,076189	-0,130496	8,063777	0,498147	2,384233	-0,637667	-2,961677	-1,224006	-14,952097	14,262815	14,146781	0,074811	-0,076189	-0,130496	2,082918	-5,374500	2,384233	0,074811	-0,076189	-0,130496	2,082918	-5,374500	2,384233
10:02:02,88	0,412937	3,174994	-0,112994	-0,936053	0,286993	-0,569001	0,035159	-0,003261	-0,123885	7,691250	0,187395	1,950540	-0,684078	-2,888947	-1,217250	-11,757291	16,263778	13,682494	0,035159	-0,003261	-0,123885	7,435228	-2,572602	1,950540	0,035159	-0,003261	-0,123885	7,435228	-2,572602	1,950540
10:02:02,93	0,412937	3,174994	-0,112994	-0,936053	0,286993	-0,569001	0,084350	-0,065382	-0,113866	7,405572	0,631947	2,246069	-0,654875	-2,962608	-1,207232	-15,345511	14,275563	13,978024	0,084350	-0,065382	-0,113866	2,273076	-5,989546	2,246069	0,084350	-0,065382	-0,113866	2,273076	-5,989546	2,246069
10:02:02,98	0,412937	3,174994	-0,112994	-0,936053	0,286993	-0,569001	0,084350	-0,065382	-0,113866	7,405572	0,631947	2,246069	-0,605049	-2,925018	-1,219123	-13,998799	12,083297	14,120090	0,084350	-0,065382	-0,113866	2,273076	-5,989546	2,246069	0,084350	-0,065382	-0,113866	2,273076	-5,989546	2,246069
10:02:03,03	0,412936	3,174940	-0,112981	-0,986031	0,286978	-0,568986	0,051679	-0,074279	-0,124396	7,144539	0,236137	2,332472	-0,633263	-2,941763	-1,222829	-14,621184	13,024122	14,058249	0,051679	-0,074279	-0,124396	1,313638	-3,820665	2,332472	0,051679	-0,074279	-0,124396	1,313638	-3,820665	2,332472
10:02:03,08	0,412936	3,174940	-0,112981	-0,986031	0,286978	-0,568986	0,045346	-0,081312	-0,127898	7,482977	-0,152917	2,361592	-0,621577	-2,936795	-1,221263	-14,644226	13,003548	14,093547	0,045346	-0,081312	-0,127898	1,099977	-3,712605	2,361592	0,045346	-0,081312	-0,127898	1,099977	-3,712605	2,361592
10:02:03,13	0,412936	3,174940	-0,112981	-0,986031	0,286978	-0,568986	0,049565	-0,079026	-0,125170	7,374718	0,060427	2,364089	-0,625667	-2,939305	-1,218535	-14,644121	13,015773	14,096043	0,049565	-0,079026	-0,125170	1,171210	-3,830418	2,364089	0,049565	-0,079026	-0,125170	1,171210	-3,830418	2,364089
10:02:03,18	0,412936	3,174940	-0,112981	-0,986031	0,286978	-0,568986	0,051251	-0,087743	-0,127432	7,840941	0,267093	2,343707	-0,618960	-2,945124	-1,220798	-14,534614	12,967442	14,075661	0,051251	-0,087743	-0,127432	0,953085	-3,756092	2,343707	0,051251	-0,087743	-0,127432	0,953085	-3,756092	2,343707
10:02:03,23	0,412936	3,174940	-0,112981	-0,986031	0,286978	-0,568986	0,046060	-0,079151	-0,127107	7,397958	-0,063503	2,350420	-0,623806	-2,936332	-1,220472	-14,585246	13,001094	14,082374	0,046060	-0,079151	-0,127107	1,184614	-3,679212	2,350420	0,046060	-0,079151	-0,127107	1,184614	-3,679212	2,350420
10:02:03,28	0,412936	3,174940	-0,112981	-0,986031	0,286978	-0,568986	0,046060	-0,079151	-0,127107	7,397958	-0,063503	2,350420	-0,628165	-2,943141	-1,218289	-14,624327	12,985739	14,049313	0,046060	-0,079151	-0,127107	1,184614	-3,679212	2,350420	0,046060	-0,079151	-0,127107	1,184614	-3,679212	2,350420
10:02:03,33	0,412936	3,174940	-0,112981	-0,986031	0,286978	-0,568986	0,054136	-0,078780	-0,124923	7,345847	0,330291	2,317359	-0,626777	-2,934937	-1,219356	-14,624405	13,072603	14,055010	0,054136	-0,078780	-0,124923	1,161597	-3,919397	2,317359	0,054136	-0,078780	-0,124923	1,161597	-3,919397	2,317359
10:02:03,38	0,412936	3,174940	-0,112981	-0,986031	0,286978	-0,568986	0,046337	-0,075880	-0,125990	7,270207	-0,118751	2,323056	-0,688791	-2,918173	-1,218631	-13,562549	16,216470	13,654846	0,046337	-0,075880	-0,125990	1,313650	-3,756226	2,323056	0,046337	-0,075880	-0,125990	1,313650	-3,756226	2,323056
10:02:03,43	0,412936	3,174940	-0,112981	-0,986031	0,286978	-0,568986	0,062826	-0,013793	-0,125265	7,295289	0,086347	1,922892	-0,632760	-2,911342	-1,189639	-13,770425	12,836636	13,911620	0,062826	-0,013793	-0,125265	6,212544	-4,845529	1,922892	0,062826	-0,013793	-0,125265	6,212544	-4,845529	1,922892
10:02:03,48	0,412936	3,174940	-0,112981	-0,986031	0,286978	-0,568986	0,028895	-0,058902	-0,096273	6,609978	-0,168186	2,179665	-0,613373	-2,927079	-1,215462	-14,699209	11,589105	14,120810	0,028895	-0,058902	-0,096273	1,986207	-2,436460	2,179665	0,028895	-0,058902	-0,096273	1,986207	-2,436460	2,179665
10:02:03,53	0,412973	3,174953	-0,112991	-1,036048	0,286991	-0,569028	0,034196	-0,074319	-0,122845	6,367938	-0,462389	2,262778	-0,622058	-2,923642	-1,216210	-14,785821	12,217641	13,994732	0,034196	-0,074319	-0,122845	0,533873	-3,146801	2,262778	0,034196	-0,074319	-0,122845	0,533873	-3,146801	2,262778
10:02:03,58	0,412973	3,174953	-0,112991	-1,036048	0,286991	-0,569028	0,033943	-0,074992	-0,121843	6,422106	-0,510575	2,313242	-0,621349	-2,923759	-1,215209	-14,806542	12,251760	14,045197	0,033943	-0,074992	-0,121843	0,535234	-3,175088	2,313242	0,033943	-0,074992	-0,121843	0,535234	-3,175088	2,313242
10:02:03,63	0,412973	3,174953	-0,112991	-1,036048	0,286991	-0,569028	0,045318	-0,077420	-0,123364	6,492664	0,074804	2,320491	-0,624934	-2,934824	-1,216730	-14,839704	12,206599	14,052446	0,045318	-0,077420	-0,123364	0,415205	-3,482672	2,320491	0,045318	-0,077420	-0,123364	0,415205	-3,482672	2,320491
10:02:03,68	0,412973	3,174953	-0,112991	-1,036048	0,286991	-0,569028	0,036592	-0,074335	-0,119962	6,334244	-0,417078	2,262916	-0,623242	-2,925724	-1,213327	-14,871717	12,227361	13,994870	0,036592	-0,074335	-0,119962	0,498917	-3,289526	2,262916	0,036592	-0,074335	-0,119962	0,498917	-3,289526	2,262916
10:02:03,73	0,412973	3,174953	-0,112991	-1,036048	0,286991	-0,569028	0,040388	-0,069176	-0,123019	6,078672	-0,145502	2,295926	-0,629608	-2,926432	-1,216385	-14,801120	12,201267	14,027880	0,040388	-0,069176	-0,123019	0,648334	-3,315933	2,295926	0,040388	-0,069176	-0,123019	0,648334	-3,315933	2,295926
10:02:03,78	0,412973	3,174953	-0,112991	-1,036048	0,286991	-0,569028	0,036941	-0,076657	-0,125688	6,471494	-0,344843	2,355161	-0,621406	-2,927188	-1,219054	-14,816629	12,214626	14,087116	0,036941	-0,076657	-0,125688	0,453904	-3,244705	2,355161	0,036941	-0,076657	-0,125688	0,453904	-3,244705	2,355161
10:02:03,83	0,412973	3,174953	-0,112991	-1,036048	0,286991	-0,569028	0,039245	-0,067196	-0,121246	5,991552	-0,265945	2,283901	-0,630751	-2,924452	-1,214611	-14,846037	12,245505	14,015855	0,039245	-0,067196	-0,121246	0,716663	-3,346668	2,283901	0,039245	-0,067196	-0,121246	0,716663	-3,346668	2,283901
10:02:03,88	0,412973	3,174953	-0,112991	-1,036048	0,286991	-0,569028	0,035961	-0,075487	-0,120635	6,423495	-0,375689	2,349575	-0,621929	-2,925754	-1,214001	-14,792782	12,215682	14,081529	0,035961	-0,075487	-0,120635	0,497746	-3,198607	2,349575	0,035961	-0,075487	-0,120635	0,497746	-3,198607	2,349575
10:02:03,93	0,412973	3,174953	-0,112991	-1,036048	0,286991	-0,569028	0,035961	-0,075487	-0,120635	6,423495	-0,375689	2,349575	-0,620141	-2,932023	-1,219049	-14,787449	12,194939	14,044500	0,035961	-0,075487	-0,120635	0,497746	-3,198607	2,349575	0,035961	-0,075487	-0,120635	0,497746	-3,198607	2,349575
10:02:03,98	0,412973	3,174953	-0,112991	-1,036048	0,286991	-0,569028	0,040496	-0,080170	-0,125684	6,651687	-0,124857	2,312546	-0,627884	-2,925907	-1,214036	-14,827269	12,222639	14,066541	0,040496	-0,080170	-0,125684	0,358362	-3,303805	2,312546	0,040496	-0,080170	-0,125684	0,358362	-3,303805	2,312546
10:02:04,03	0,412973	3,174953	-0,112991	-1,036048	0,286991	-0,569028	0,039809	-0,079129	-0,121029	6,630492	-0,186795	2,311180	-0,620699	-2,930907	-1,214395	-14,793678	12,236561	14,043134	0,039809	-0,079129	-0,121029	0,418878	-3,311801	2,311180	0,039809	-0,079129	-0,121029	0,418878	-3,311801	2,311180
10:02:04,08	0,412973	3,174953	-0,112991	-1,036048	0,286991	-0,569028	0,037397	-0,072838	-0,121831	6,252417	-0,307190	2,329815	-0,624941	-2,925674	-1,215196	-14,814823	12,189913	14,061769	0,037397	-0,072838	-0,121831	0,534604	-3,242880	2,329815	0,037397	-0,072838	-0,121831	0,534604	-3,242880	2,329815
10:02:04,13	0,412973	3,174953	-0,112991	-1,036048	0,286991	-0,569028	0,041468	-0,069750	-0,122635	6,105643	-0,120398	2,301058	-0,624392	-2,927507	-1,216506	-14,841249	12,200842	14,048475	0,041468	-0,069750	-0,122635	0,630300	-3,375626	2,301058	0,041468	-0,069750	-0,122635	0,630300	-3,375626	2,301058
10:02:04,18	0,412973	3,174953	-0,112991	-1,036048	0,286991	-0,569028	0,036531	-0,075241	-0,122575	6,429134	-0,306232	2,325814	-0,622427	-2,926125	-1,215941	-14,749102	12,211749	14,057768	0,036531	-0,075241	-0,122575	0,522699	-3,173929	2,325814	0,036531	-0,075241	-0,122575	0,522699	-3,173929	2,325814
10:02:04,23	0,412973	3,174953	-0,112991	-1,036048	0,286991	-0,569028	0,037451	-0,071835	-0,121191	6,198151	-0,310548	2,327021	-0,625837	-2,925218	-1,214557	-14,821180	12,191163	14,058975	0,037451	-0,071835	-0,121191	0,559095	-3,250423	2,327021	0,037451	-0,071835	-0,121191	0,559095	-3,250423	2,327021
10:02:04,28	0,412973	3,174953	-0,112991	-1,036048	0,286991	-0,569028	0,038758	-0,076558	-0,122544	6,508715	-0,191007	2,349907	-0,622400	-2,928712	-1,215909	-14,744032	12,221662	14,081861	0,038758	-0,076558	-0,122544	0,498931	-3,233503	2,349907	0,038758	-0,076558	-0,122544	0,498931	-3,233503	2,349907
10:02:04,33	0,412973	3,174953	-0,112991	-1,036048	0,286991	-0,569028	0,038758	-0,076558	-0,122544	6,508715	-0,191007	2,349907	-0,629207	-2,926906	-1,216807	-14,781445	12,163341	14,054174	0,038758	-0,076558	-0,122544	0,498931	-3,233503	2,349907	0,038758	-0,076558	-0,122544	0,498931	-3,233503	2,349907
10:02:04,38	0,412973	3,174953	-0,112991	-1,036048	0,286991	-0,569028	0,041513	-0,076816	-0,120621	6,487780	-0,014306	2,302947	-0,623554	-2,931227	-1,213986	-14,732246	12,175167	14,034902	0,041513	-0,076816	-0,120621	0,457710	-3,273049	2,302947	0,041513	-0,076816	-0,120621	0,457710	-3,273049	2,302947
10:02:04,43	0,412973	3,174953	-0,112991	-1,036048	0,286991	-0,569028	0,041513	-0,076816	-0,120621	6,487780	-0,014306	2,302947	-0,621271	-2,927540	-1,215169	-14,761112	12,198446	14,047296	0,041513	-0,076816	-0,120621	0,457710	-3,273049	2,302947	0,041513	-0,076816	-0,120621	0,457710	-3,273049	2,302947
10:02:04,48	0,412973	3,174953	-0,112991	-1,036048	0,286991	-0,569028	0,040789	-0,072797	-0,122631	6,267487	-0,142994	2,286655	-0,626672	-2,928590	-1,215997	-14,816749	12,210884	14,018609	0,040789	-0,072797	-0,122631	0,552887	-3,344903	2,286655	0,040789	-0,072797	-0,122631	0,552887	-3,344903	2,286655
10:02:04,53	0,412973	3,174953	-0,112991	-1,036048	0,286991	-0,569028	0,040238	-0,075836	-0,122785	6,421638	-0,126952	2,306891	-0,623766	-2,929632	-1,216150	-14,779956	12,185215	14,038846	0,040238	-0,075836	-0,122785	0,468542	-3,285602	2,306891	0,040238	-0,075836	-0,122785	0,468542	-3,285602	2,306891
10:02:04,58	0,412973	3,174953	-0,112991	-1,036048	0,286991	-0,569028	0,041089	-0,079123	-0,125316	6,596207	-0,112910	2,298026	-0,621344	-2,932014	-1,218681	-14,804352	12,203458	14,029981	0,041089	-0,079123	-0,125316	0,385015	-3,338423	2,298026	0,041089	-0,079123	-0,125316	0,385015	-3,338423	2,298026
10:02:04,64	0,412973	3,174953	-0,112991	-1,036048	0,286991	-0,569028	0,045087	-0,068746	-0,120831	6,047805	0,144365	2,323719	-0,627229	-2,929800	-1,218758	-14,794989	12,203263	14,032466	0,045087	-0,068746	-0,120831	0,651235	-3,394946	2,323719	0,045087	-0,068746	-0,120831	0,651235	-3,394946	2,323719
10:02:04,69	0,412973	3,174953	-0,112991	-1,036048	0,286991	-0,569028	0,040835	-0,076354	-0,121422	6,459749	-0,082322	2,294581	-0,623615	-2,930408	-1,214788	-14,762620	12,188071	14,026535	0,040835	-0,076354	-0,121422	0,465939	-3,287837	2,294581	0,040835	-0,076354	-0,121422	0,465939	-3,287837	2,294581
10:02:04,74	0,412973	3,174953	-0,112991	-1,036048	0,286991	-0,569028	0,040835	-0,076354	-0,121422	6,459749	-0,082322	2,294581	-0,624349	-2,927230	-1,212600	-14,820832	12,184729	14,061571	0,040835	-0,076354	-0,121422	0,465939	-3,287837	2,294581	0,040835	-0,076354	-0,121422	0,465939	-3,287837	2,294581
10:02:04,79	0,412973	3,174953	-0,112991	-1,036048	0,286991	-0,569028	0,038450	-0,074129	-0,119235	6,312055	-0,255083	2,329617	-0,669693	-2,872423	-1,200923	-11,968178	14,463641	13,613926	0,038450	-0,074129	-0,119235	0,492898	-3,273378	2,329617	0,038450	-0,074129	-0,119235	0,492898	-3,273378	2,329617
10:02:04,84	0,412973	3,174953	-0,112991	-1,036048	0,286991	-0,569028	0,013657	-0,007457	-0,107557	6,245018	-0,213282	1,881971	-0,635026	-2,922073	-1,193110	-15,110971	12,408134	13,933603	0,013657	-0,007457	-0,107557	5,659635	-1,285361	1,881971	0,013657	-0,007457	-0,107557	5,659635	-1,285361	1,881971
10:02:04,89	0,412973	3,174953	-0,112991	-1,036048	0,286991	-0,569028	0,039322	-0,062304	-0,099744	5,745544	-0,572687	2,201649	-0,584917	-2,880418	-1,192660	-13,015193	9,778309	14,024083	0,039322	-0,062304	-0,099744	0,854672	-3,659467	2,201649	0,039322	-0,062304	-0,099744	0,854672	-3,659467	2,201649
10:02:04,94	0,412958	3,174856	-0,112986	-1,086027	0,287008	-0,569042	-0,021807	-0,084873	-0,099295	5,689521	-0,621502	2,292128	-0,601511	-2,874005	-1,200100	-12,701675	10,190142	13,959141	-0,021807	-0,084873	-0,099295	-0,973007	1,090368	2,292128	-0,021807	-0,084873	-0,099295	-0,973007	1,090368	2,292128
10:02:04,99	0,412958	3,174856	-0,112986	-1,086027	0,287008	-0,569042	-0,023468	-0,069744	-0,112488	5,529304	-0,603520	2,281861	-0,593740	-2,878372	-1,204678	-12,654399	10,214355	14,006517	-0,023468	-0,069744	-0,112488	0,054374	1,238678	2,281861	-0,023468	-0,069744	-0,112488	0,054374	1,238678	2,281861
10:02:05,04	0,412958	3,174856	-0,112986	-1,086027	0,287008	-0,569042	-0,020516	-0,066298	-0,108915	5,238724	-0,459474	2,293468	-0,601649	-2,872249	-1,202281	-12,675494	10,176958	14,025422	-0,020516	-0,066298	-0,108915	0,034313	1,151004	2,293468	-0,020516	-0,066298	-0,108915	0,034313	1,151004	2,293468
10:02:05,09	0,412958	3,174856	-0,112986	-1,086027	0,287008	-0,569042	-0,018715	-0,067408	-0,110388	5,340709	-0,386478	2,259238	-0,601588	-2,874364	-1,203754	-12,671224	10,225627	13,991192	-0,018715	-0,067408	-0,110388	0,049191	1,082650	2,259238	-0,018715	-0,067408	-0,110388	0,049191	1,082650	2,259238
10:02:05,14	0,412958	3,174856	-0,112986	-1,086027	0,287008	-0,569042	-0,018715	-0,067408	-0,110388	5,340709	-0,386478	2,259238	-0,593513	-2,868347	-1,203270	-12,643641	10,156533	13,990689	-0,018715	-0,067408	-0,110388	0,049191	1,082650	2,259238	-0,018715	-0,067408	-0,110388	0,049191	1,082650	2,259238
10:02:05,19	0,412958	3,174856	-0,112986	-1,086027	0,287008	-0,569042	-0,027963	-0,071393	-0,109904	5,501880	-0,808945	2,258735	-0,598620	-2,868279	-1,205918	-12,710427	10,234915	14,009161	-0,027963	-0,071393	-0,109904	-0,102456	1,386160	2,258735	-0,027963	-0,071393	-0,109904	-0,102456	1,386160	2,258735
10:02:05,24	0,412958	3,174856	-0,112986	-1,086027	0,287008	-0,569042	-0,025468	-0,066936	-0,112553	5,304612	-0,776230	2,277206	-0,597369	-2,876835	-1,199221	-12,699508	10,322039	13,984100	-0,025468	-0,066936	-0,112553	0,050139	1,223011	2,277206	-0,025468	-0,066936	-0,112553	0,050139	1,223011	2,277206
10:02:05,29	0,412958	3,174856	-0,112986	-1,086027	0,287008	-0,569042	0,017818	0,002052	-0,098930	5,232955	-0,934521	1,761607	-0,680008	-2,871272	-1,192296	-13,038969	14,484181	13,493561	0,017818	0,002052	-0,098930	5,394010	-2,333225	1,761607	0,017818	0,002052	-0,098930	5,394010	-2,333225	1,761607
10:02:05,34	0,412958	3,174856	-0,112986	-1,086027	0,287008	-0,569042	0,017818	0,002052	-0,098930	5,232955	-0,934521	1,761607	-0,617841	-2,887338	-1,181989	-13,758504	10,693446	13,837870	0,017818	0,002052	-0,098930	5,394010	-2,333225	1,761607	0,017818	0,002052	-0,098930	5,394010	-2,333225	1,761607
10:02:05,39	0,412958	3,174856	-0,112986	-1,086027	0,287008	-0,569042	0,000648	-0,059820	-0,088623	4,807627	-0,555145	2,105915	-0,604866	-2,904348	-1,193525	-14,834155	9,986686	14,018755	0,000648	-0,059820	-0,088623	0,111781	-0,605979	2,105915	0,000648	-0,059820	-0,088623	0,111781	-0,605979	2,105915
10:02:05,44	0,412906	3,175071	-0,112985	-1,136037	0,286990	-0,568999	0,025399	-0,064520	-0,104784	4,383191	-0,878802	2,229476	-0,626146	-2,911124	-1,198150	-15,487878	10,919567	13,961430	0,025399	-0,064520	-0,104784	-0,681642	-2,872639	2,229476	0,025399	-0,064520	-0,104784	-0,681642	-2,872639	2,229476
10:02:05,49	0,412906	3,175071	-0,112985	-1,136037	0,286990	-0,568999	0,028430	-0,063483	-0,105386	4,273525	-0,570412	2,219251	-0,628560	-2,913230	-1,198752	-15,385152	10,795925	13,951205	0,028430	-0,063483	-0,105386	-0,709862	-2,802173	2,219251	0,028430	-0,063483	-0,105386	-0,709862	-2,802173	2,219251
10:02:05,54	0,412906	3,175071	-0,112985	-1,136037	0,286990	-0,568999	0,028430	-0,063483	-0,105386	4,273525	-0,570412	2,219251	-0,619978	-2,910449	-1,201018	-15,389672	10,831513	13,955666	0,028430	-0,063483	-0,105386	-0,709862	-2,802173	2,219251	0,028430	-0,063483	-0,105386	-0,709862	-2,802173	2,219251
10:02:05,59	0,412906	3,175071	-0,112985	-1,136037	0,286990	-0,568999	0,025911	-0,064228	-0,102022	4,342129	-0,772785	2,249325	-0,626655	-2,911421	-1,195387	-15,432069	10,857446	13,981279	0,025911	-0,064228	-0,102022	-0,699807	-2,806815	2,249325	0,025911	-0,064228	-0,102022	-0,699807	-2,806815	2,249325
10:02:05,64	0,412906	3,175071	-0,112985	-1,136037	0,286990	-0,568999	0,025911	-0,064228	-0,102022	4,342129	-0,772785	2,249325	-0,620619	-2,916284	-1,198046	-15,352199	10,798756	13,975672	0,025911	-0,064228	-0,102022	-0,699807	-2,806815	2,249325	0,025911	-0,064228	-0,102022	-0,699807	-2,806815	2,249325
10:02:05,69	0,412906	3,175071	-0,112985	-1,136037	0,286990	-0,568999	0,027105	-0,071887	-0,104680	4,729475	-0,612215	2,243718	-0,619068	-2,910929	-1,198034	-15,313975	10,840514	13,995842	0,027105	-0,071887	-0,104680	-0,913647	-2,739924	2,243718	0,027105	-0,071887	-0,104680	-0,913647	-2,739924	2,243718
10:02:05,74	0,412906	3,175071	-0,112985	-1,136037	0,286990	-0,568999	0,021692	-0,070552	-0,104669	4,715343	-0,881455	2,263888	-0,623060	-2,909889	-1,198107	-15,396955	10,857608	13,964046	0,021692	-0,070552	-0,104669	-0,823001	-2,584262	2,263888	0,021692	-0,070552	-0,104669	-0,823001	-2,584262	2,263888
10:02:05,79	0,412906	3,175071	-0,112985	-1,136037	0,286990	-0,568999	0,027802	-0,062557	-0,106029	4,243468	-0,613904	2,232498	-0,629047	-2,912223	-1,199395	-15,385469	10,816993	13,964452	0,027802	-0,062557	-0,106029	-0,667240	-2,796325	2,232498	0,027802	-0,062557	-0,106029	-0,667240	-2,796325	2,232498
10:02:05,84	0,412906	3,175071	-0,112985	-1,136037	0,286990	-0,568999	0,027802	-0,062557	-0,106029	4,243468	-0,613904	2,232498	-0,621410	-2,919372	-1,198056	-15,380259	10,777899	13,962591	0,027802	-0,062557	-0,106029	-0,667240	-2,796325	2,232498	0,027802	-0,062557	-0,106029	-0,667240	-2,796325	2,232498
10:02:05,89	0,412906	3,175071	-0,112985	-1,136037	0,286990	-0,568999	0,030175	-0,072746	-0,104690	4,742040	-0,466448	2,230637	-0,618876	-2,908331	-1,198860	-15,350167	10,822780	13,968707	0,030175	-0,072746	-0,104690	-0,968498	-2,835152	2,230637	0,030175	-0,072746	-0,104690	-0,968498	-2,835152	2,230637
10:02:05,94	0,412906	3,175071	-0,112985	-1,136037	0,286990	-0,568999	0,028583	-0,066568	-0,106272	4,431611	-0,535057	2,219255	-0,625965	-2,914905	-1,199637	-15,362608	10,780214	13,951209	0,028583	-0,066568	-0,106272	-0,793948	-2,778858	2,219255	0,028583	-0,066568	-0,106272	-0,793948	-2,778858	2,219255
10:02:05,99	0,412906	3,175071	-0,112985	-1,136037	0,286990	-0,568999	0,020314	-0,068722	-0,105860	4,629588	-0,963857	2,247082	-0,621790	-2,915339	-1,199567	-15,348277	10,829971	14,025947	0,020314	-0,068722	-0,105860	-0,765110	-2,558500	2,247082	0,020314	-0,068722	-0,105860	-0,765110	-2,558500	2,247082
10:02:06,04	0,412906	3,175071	-0,112985	-1,136037	0,286990	-0,568999	0,028321	-0,069090	-0,106011	4,549331	-0,565002	2,223484	-0,623650	-2,915939	-1,199377	-15,383454	10,776755	13,955438	0,028321	-0,069090	-0,106011	-0,874197	-2,788240	2,223484	0,028321	-0,069090	-0,106011	-0,874197	-2,788240	2,223484
10:02:06,09	0,412906	3,175071	-0,112985	-1,136037	0,286990	-0,568999	0,015474	-0,070351	-0,103715	4,670752	-1,155834	2,250523	-0,616133	-2,905444	-1,197080	-15,288645	10,786449	13,982478	0,015474	-0,070351	-0,103715	-0,851839	-2,370510	2,250523	0,015474	-0,070351	-0,103715	-0,851839	-2,370510	2,250523
10:02:06,14	0,412906	3,175071	-0,112985	-1,136037	0,286990	-0,568999	0,024214	-0,066166	-0,105700	4,387122	-0,740579	2,218742	-0,624128	-2,910920	-1,199066	-15,355618	10,748934	13,950696	0,024214	-0,066166	-0,105700	-0,806896	-2,641373	2,218742	0,024214	-0,066166	-0,105700	-0,806896	-2,641373	2,218742
10:02:06,19	0,412906	3,175071	-0,112985	-1,136037	0,286990	-0,568999	0,023992	-0,072827	-0,105059	4,796542	-0,773140	2,259611	-0,618248	-2,914059	-1,198424	-15,342300	10,814020	13,991565	0,023992	-0,072827	-0,105059	-0,920398	-2,656495	2,259611	0,023992	-0,072827	-0,105059	-0,920398	-2,656495	2,259611
10:02:06,24	0,412906	3,175071	-0,112985	-1,136037	0,286990	-0,568999	0,023992	-0,072827	-0,105059	4,796542	-0,773140	2,259611	-0,622174	-2,914835	-1,198712	-15,364063	10,734988	13,970065	0,023992	-0,072827	-0,105059	-0,920398	-2,656495	2,259611	0,023992	-0,072827	-0,105059	-0,920398	-2,656495	2,259611
10:02:06,29	0,412906	3,175071	-0,112985	-1,136037	0,286990	-0,568999	0,027360	-0,072641	-0,106645	4,720105	-0,586845	2,219291	-0,620094	-2,916882	-1,200011	-15,366019	10,750657	13,951246	0,027360	-0,072641	-0,106645	-0,982186	-2,734616	2,219291	0,027360	-0,072641	-0,106645	-0,982186	-2,734616	2,219291
10:02:06,34	0,412906	3,175071	-0,112985	-1,136037	0,286990	-0,568999	0,014608	-0,068229	-0,104187	4,598230	-1,188822	2,263505	-0,617538	-2,903633	-1,197553	-15,259301	10,813217	13,995460	0,014608	-0,068229	-0,104187	-0,757736	-2,335541	2,263505	0,014608	-0,068229	-0,104187	-0,757736	-2,335541	2,263505
10:02:06,39	0,412906	3,175071	-0,112985	-1,136037	0,286990	-0,568999	0,014608	-0,068229	-0,104187	4,598230	-1,188822	2,263505	-0,624596	-2,914922	-1,199386	-15,364530	10,772958	13,938965	0,027914	-0,067762	-0,106021	-0,832845	-2,759144	2,207010	0,027914	-0,067762	-0,106021	-0,832845	-2,759144	2,207010
10:02:06,44	0,412906	3,175071	-0,112985	-1,136037	0,286990	-0,568999	0,027914	-0,067762	-0,106021	4,486475	-0,567925	2,207010	-0,620576	-2,912579	-1,200959	-15,328616	10,834959	13,984976	0,027914	-0,067762	-0,106021	-0,832845	-2,759144	2,207010	0,027914	-0,067762	-0,106021	-0,832845	-2,759144	2,207010
10:02:06,49	0,412906	3,175071	-0,112985	-1,136037	0,286990	-0,568999	0,026439	-0,072215	-0,103540	4,762040	-0,653525	2,209793	-0,620002	-2,915872	-1,196905	-15,350272	10,815524	13,941748	0,026439	-0,072215	-0,103540	-0,906865	-2,729010	2,209793	0,026439	-0,072215	-0,103540	-0,906865	-2,729010	2,209793
10:02:06,54	0,412906	3,175071	-0,112985	-1,136037	0,286990	-0,568999	0,026439	-0,072215	-0,103540	4,762040	-0,653525	2,209793	-0,620542	-2,913899	-1,199208	-15,324677	10,847229	13,978016	0,026439	-0,072215	-0,103540	-0,906865	-2,729010	2,209793	0,026439	-0,072215	-0,103540	-0,906865	-2,729010	2,209793
10:02:06,59	0,412906	3,175071	-0,112985	-1,136037	0,286990	-0,568999	0,025001	-0,070761	-0,105842	4,726660	-0,721995	2,246062	-0,621320	-2,911649	-1,199645	-15,399310	10,827055	13,973758	0,023441	-0,068962	-0,106279	-0,835196	-2,697790	2,241803	0,023441	-0,068962	-0,106279	-0,835196	-2,697790	2,241803
10:02:06,65	0,412906	3,175071	-0,112985	-1,136037	0,286990	-0,568999	0,023441	-0,068962	-0,106279	4,578355	-0,857669	2,241803	-0,625749	-2,916917	-1,200966	-15,333666	10,785315	13,963735	0,023441	-0,068962	-0,106279	-0,835196	-2,697790	2,241803	0,023441	-0,068962	-0,106279	-0,835196	-2,697790	2,241803
10:02:06,70	0,412906	3,175071	-0,112985	-1,136037	0,286990	-0,568999	0,019152	-0,069297	-0,105877	4,633814	-1,058113	2,252493	-0,618886	-2,908101	-1,199243	-15,360687	10,848732	13,984448	0,019152	-0,069297	-0,105877	-0,805967	-2,561507	2,252493	0,019152	-0,069297	-0,105877	-0,805967	-2,561507	2,252493
10:02:06,75	0,412906	3,175071	-0,112985	-1,136037	0,286990	-0,568999	0,019152	-0,069297	-0,105877	4,633814	-1,058113	2,252493	-0,627299	-2,914710	-1,199551	-15,394798	10,864824	13,960053	0,019152	-0,069297	-0,105877	-0,805967	-2,561507	2,252493	0,019152	-0,069297	-0,105877	-0,805967	-2,561507	2,252493
10:02:06,80	0,412906	3,175071	-0,112985	-1,136037	0,286990	-0,568999	0,029081	-0,065315	-0,106186	4,423646	-0,579370	2,228098	-0,696263	-2,900591	-1,195513	-15,057056	14,419014	13,543353	0,029081	-0,065315	-0,106186	-0,703570	-2,862223	2,228098	0,029081	-0,065315	-0,106186	-0,703570	-2,862223	2,228098
10:02:06,85	0,412906	3,175071	-0,112985	-1,136037	0,286990	-0,568999	0,051336	0,001469	-0,102147	4,197750	-0,906716	1,811398	-0,638536	-2,911392	-1,188559	-15,563520	11,019781	13,861709	0,051336	0,001469	-0,102147	4,313102	-4,936581	1,811398	0,051336	0,001469	-0,102147	4,313102	-4,936581	1,811398
10:02:06,90	0,412906	3,175071	-0,112985	-1,136037	0,286990	-0,568999	0,031827	-0,053924	-0,095193	3,881151	-0,660195	2,129755	-0,619403	-2,932095	-1,196168	-17,106808	10,108736	14,004663	0,031827	-0,053924	-0,095193	-0,351874	-3,158579	2,129755	0,031827	-0,053924	-0,095193	-0,351874	-3,158579	2,129755
10:02:06,95	0,412972	3,174959	-0,112977	-1,186030	0,287000	-0,569027	0,040189	-0,080845	-0,102802	3,720423	-1,106338	2,272709	-0,644592	-2,937880	-1,201246	-17,281463	10,880724	13,924895	0,040189	-0,080845	-0,102802	-2,625919	-4,261192	2,272709	0,040189	-0,080845	-0,102802	-2,625919	-4,261192	2,272709
10:02:07,00	0,412972	3,174959	-0,112977	-1,186030	0,287000	-0,569027	0,054413	-0,071072	-0,107046	3,843214	-0,843636	2,193472	-0,634979	-2,939526	-1,200412	-17,204332	10,893672	13,925427	0,054413	-0,071072	-0,107046	-1,735908	-5,115045	2,193472	0,054413	-0,071072	-0,107046	-1,735908	-5,115045	2,193472
10:02:07,05	0,412972	3,174959	-0,112977	-1,186030	0,287000	-0,569027	0,047742	-0,067062	-0,103967	3,595781	-1,211933	2,221454	-0,635116	-2,931744	-1,197333	-17,242320	10,870677	13,953408	0,047742	-0,067062	-0,103967	-1,668551	-4,959664	2,221454	0,047742	-0,067062	-0,103967	-1,668551	-4,959664	2,221454
10:02:07,10	0,412972	3,174959	-0,112977	-1,186030	0,287000	-0,569027	0,056444	-0,067370	-0,105872	3,560578	-0,697753	2,218072	-0,639201	-2,939434	-1,199238	-17,214519	10,795482	13,950027	0,056444	-0,067370	-0,105872	-1,727933	-5,128594	2,218072	0,056444	-0,067370	-0,105872	-1,727933	-5,128594	2,218072
10:02:07,15	0,412972	3,174959	-0,112977	-1,186030	0,287000	-0,569027	0,056444	-0,067370	-0,105872	3,560578	-0,697753	2,218072	-0,632715	-2,930168	-1,195764	-17,200779	10,814637	13,950881	0,045177	-0,068353	-0,102398	-1,730541	-4,827688	2,218926	0,045177	-0,068353	-0,102398	-1,730541	-4,827688	2,218926
10:02:07,20	0,412972	3,174959	-0,112977	-1,186030	0,287000	-0,569027	0,054038	-0,067358	-0,108190	3,565589	-0,802229	2,234147	-0,638008	-2,937344	-1,201556	-17,193837	10,790036	13,966102	0,054038	-0,067358	-0,108190	-1,721996	-5,044202	2,234147	0,054038	-0,067358	-0,108190	-1,721996	-5,044202	2,234147
10:02:07,25	0,412972	3,174959	-0,112977	-1,186030	0,287000	-0,569027	0,054038	-0,067358	-0,108190	3,565589	-0,802229	2,234147	-0,639095	-2,933300	-1,198857	-17,194447	10,927318	13,963219	0,054038	-0,067358	-0,108190	-1,721996	-5,044202	2,234147	0,054038	-0,067358	-0,108190	-1,721996	-5,044202	2,234147
10:02:07,30	0,412972	3,174959	-0,112977	-1,186030	0,287000	-0,569027	0,051079	-0,064394	-0,105491	3,530056	-1,025278	2,231265	-0,682379	-2,875959	-1,191238	-14,406484	13,034623	13,510309	0,051079	-0,064394	-0,105491	-1,524870	-5,034950	2,231265	0,051079	-0,064394	-0,105491	-1,524870	-5,034950	2,231265
10:02:07,35	0,412972	3,174959	-0,112977	-1,186030	0,287000	-0,569027	0,023062	0,001762	-0,097872	3,308898	-1,121349	1,778354	-0,651608	-2,933219	-1,175839	-17,574169	10,859074	13,815537	0,023062	0,001762	-0,097872	3,447228	-2,931717	1,778354	0,023062	0,001762	-0,097872	3,447228	-2,931717	1,778354
10:02:07,40	0,412972	3,174959	-0,112977	-1,186030	0,287000	-0,569027	-0,014589	-0,075992	-0,090744	2,754415	-1,231701	2,237209	-0,596217	-2,882229	-1,184110	-15,105372	8,129141	13,969163	-0,014589	-0,075992	-0,090744	-3,210979	-0,086485	2,237209	-0,014589	-0,075992	-0,090744	-3,210979	-0,086485	2,237209
10:02:07,45	0,412960	3,174940	-0,112990	-1,236024	0,286969	-0,568999	-0,014589	-0,075992	-0,090744	2,754415	-1,231701	2,237209	-0,613626	-2,886486	-1,190515	-15,522532	8,993339	13,906102	-0,014589	-0,075992	-0,090744	-3,210979	-0,086485	2,237209	-0,014589	-0,075992	-0,090744	-3,210979	-0,086485	2,237209
10:02:07,50	0,412960	3,174940	-0,112990	-1,236024	0,286969	-0,568999	-0,002198	-0,063044	-0,097149	2,620925	-1,380731	2,174148	-0,614137	-2,889834	-1,188500	-15,404024	8,920625	13,909223	-0,002198	-0,063044	-0,097149	-2,328004	-1,208222	2,174148	-0,002198	-0,063044	-0,097149	-2,328004	-1,208222	2,174148
10:02:07,55	0,412960	3,174940	-0,112990	-1,236024	0,286969	-0,568999	-0,007011	-0,065163	-0,094008	2,711400	-1,524225	2,175168	-0,609384	-2,883377	-1,187373	-15,439892	8,922832	13,907122	-0,007011	-0,065163	-0,094008	-2,403913	-0,973836	2,175168	-0,007011	-0,065163	-0,094008	-2,403913	-0,973836	2,175168
10:02:07,60	0,412960	3,174940	-0,112990	-1,236024	0,286969	-0,568999	-0,007011	-0,065163	-0,094008	2,711400	-1,524225	2,175168	-0,616975	-2,884033	-1,186565	-15,408656	8,924841	13,938881	-0,007011	-0,065163	-0,094008	-2,403913	-0,973836	2,175168	-0,007011	-0,065163	-0,094008	-2,403913	-0,973836	2,175168
10:02:07,65	0,412960	3,174940	-0,112990	-1,236024	0,286969	-0,568999	0,001966	-0,067291	-0,094173	2,775054	-1,033799	2,169427	-0,612030	-2,892215	-1,187538	-15,442930	8,870343	13,901382	0,001966	-0,067291	-0,094173	-2,507267	-1,188117	2,169427	0,001966	-0,067291	-0,094173	-2,507267	-1,188117	2,169427
10:02:07,70	0,412960	3,174940	-0,112990	-1,236024	0,286969	-0,568999	-0,002287	-0,070103	-0,095131	3,000356	-1,240134	2,160442	-0,607468	-2,889939	-1,188497	-15,390586	8,931417	13,892396	-0,002287	-0,070103	-0,095131	-2,502729	-1,060632	2,160442	-0,002287	-0,070103	-0,095131	-2,502729	-1,060632	2,160442
10:02:07,75	0,412960	3,174940	-0,112990	-1,236024	0,286969	-0,568999	-0,006369	-0,065689	-0,092027	2,765349	-1,438411	2,182851	-0,609250	-2,884196	-1,185393	-15,381171	8,919676	13,914805	-0,006369	-0,065689	-0,092027	-2,391209	-0,938416	2,182851	-0,006369	-0,065689	-0,092027	-2,391209	-0,938416	2,182851
10:02:07,80	0,412960	3,174940	-0,112990	-1,236024	0,286969	-0,568999	-0,006369	-0,065689	-0,092027	2,765349	-1,438411	2,182851	-0,613423	-2,886827	-1,190086	-15,392900	8,879756	13,876629	-0,006369	-0,065689	-0,092027	-2,391209	-0,938416	2,182851	-0,006369	-0,065689	-0,092027	-2,391209	-0,938416	2,182851
10:02:07,85	0,412960	3,174940	-0,112990	-1,236024	0,286969	-0,568999	-0,002004	-0,063390	-0,096720	2,605398	-1,201591	2,144675	-0,613907	-2,885287	-1,186165	-15,375021	8,973289	13,920807	-0,002004	-0,063390	-0,096720	-2,370739	-1,044305	2,144675	-0,002004	-0,063390	-0,096720	-2,370739	-1,044305	2,144675
10:02:07,90	0,412960	3,174940	-0,112990	-1,236024	0,286969	-0,568999	-0,005396	-0,066568	-0,094645	2,846016	-1,436620	2,198420	-0,608975	-2,885478	-1,188011	-15,405975	8,974337	13,930374	-0,005396	-0,066568	-0,094645	-2,379578	-1,013015	2,198420	-0,005396	-0,066568	-0,094645	-2,379578	-1,013015	2,198420
10:02:07,95	0,412960	3,174940	-0,112990	-1,236024	0,286969	-0,568999	-0,010205	-0,064885	-0,093874	2,705225	-1,637089	2,164116	-0,608028	-2,880472	-1,187240	-15,389684	8,903396	13,896070	-0,010205	-0,064885	-0,093874	-2,388279	-0,836007	2,164116	-0,010205	-0,064885	-0,093874	-2,388279	-0,836007	2,164116
10:02:08,00	0,412960	3,174940	-0,112990	-1,236024	0,286969	-0,568999	-0,010205	-0,064885	-0,093874	2,705225	-1,637089	2,164116	-0,616934	-2,886518	-1,184967	-15,435670	8,889418	13,912464	-0,010205	-0,064885	-0,093874	-2,388279	-0,836007	2,164116	-0,010205	-0,064885	-0,093874	-2,388279	-0,836007	2,164116
10:02:08,05	0,412960	3,174940	-0,112990	-1,236024	0,286969	-0,568999	0,002316	-0,068463	-0,096578	2,887282	-1,001233	2,171705	-0,611189	-2,893105	-1,189944	-15,404857	8,907553	13,903659	0,002316	-0,068463	-0,096578	-2,487076	-1,183023	2,171705	0,002316	-0,068463	-0,096578	-2,487076	-1,183023	2,171705
10:02:08,10	0,412960	3,174940	-0,112990	-1,236024	0,286969	-0,568999	0,002316	-0,068463	-0,096578	2,887282	-1,001233	2,171705	-0,608732	-2,884790	-1,188139	-15,423894	8,952668	13,903438	0,002316	-0,068463	-0,096578	-2,487076	-1,183023	2,171705	0,002316	-0,068463	-0,096578	-2,487076	-1,183023	2,171705
10:02:08,15	0,412960	3,174940	-0,112990	-1,236024	0,286969	-0,568999	-0,006113	-0,066434	-0,094774	2,811328	-1,478585	2,171483	-0,618829	-2,885445	-1,186227	-15,471840	8,965260	13,906173	-0,006113	-0,066434	-0,094774	-2,403755	-0,998699	2,171483	-0,006113	-0,066434	-0,094774	-2,403755	-0,998699	2,171483
10:02:08,20	0,412960	3,174940	-0,112990	-1,236024	0,286969	-0,568999	-0,003288	-0,064748	-0,093602	2,759724	-1,334759	2,166083	-0,611605	-2,886394	-1,186967	-15,408542	8,985442	13,898037	-0,003288	-0,064748	-0,093602	-2,323022	-1,076663	2,166083	-0,003288	-0,064748	-0,093602	-2,323022	-1,076663	2,166083
10:02:08,25	0,412960	3,174940	-0,112990	-1,236024	0,286969	-0,568999	-0,003288	-0,064748	-0,093602	2,759724	-1,334759	2,166083	-0,619880	-2,888549	-1,186287	-15,454466	8,924291	13,885504	-0,003288	-0,064748	-0,093602	-2,323022	-1,076663	2,166083	-0,003288	-0,064748	-0,093602	-2,323022	-1,076663	2,166083
10:02:08,30	0,412960	3,174940	-0,112990	-1,236024	0,286969	-0,568999	-0,002494	-0,062858	-0,094222	2,542321	-1,330769	2,177709	-0,613639	-2,886137	-1,187587	-15,500397	8,900965	13,909663	-0,002494	-0,062858	-0,094222	-2,392005	-1,135020	2,177709	-0,002494	-0,062858	-0,094222	-2,392005	-1,135020	2,177709
10:02:08,35	0,412960	3,174940	-0,112990	-1,236024	0,286969	-0,568999	-3,210374E-5	-0,062074	-0,094548	2,538045	-1,216784	2,164361	-0,615549	-2,887877	-1,187914	-15,494293	8,939565	13,896316	-3,210374E-5	-0,062074	-0,094548	-2,334755	-1,214264	2,164361	-3,210374E-5	-0,062074	-0,094548	-2,334755	-1,214264	2,164361
10:02:08,40	0,412960	3,174940	-0,112990	-1,236024	0,286969	-0,568999	0,003410	-0,066515	-0,095549	2,798732	-0,984240	2,140485	-0,613423	-2,893078	-1,188915	-15,433027	8,938527	13,872439	0,003410	-0,066515	-0,095549	-2,422718	-1,251891	2,140485	0,003410	-0,066515	-0,095549	-2,422718	-1,251891	2,140485
10:02:08,45	0,412960	3,174940	-0,112990	-1,236024	0,286969	-0,568999	-0,006566	-0,062819	-0,095556	2,634175	-1,477043	2,166558	-0,609890	-2,884090	-1,188924	-15,415050	8,961115	13,894308	-0,006566	-0,062819	-0,095556	-2,297134	-0,961603	2,166558	-0,006566	-0,062819	-0,095556	-2,297134	-0,961603	2,166558
10:02:08,50	0,412960	3,174940	-0,112990	-1,236024	0,286969	-0,568999	-0,004191	-0,062167	-0,092803	2,609050	-1,361163	2,203472	-0,613388	-2,884321	-1,186169	-15,398953	8,960898	13,935427	-0,004191	-0,062167	-0,092803	-2,271087	-1,032145	2,203472	-0,004191	-0,062167	-0,092803	-2,271087	-1,032145	2,203472
10:02:08,55	0,412960	3,174940	-0,112990	-1,236024	0,286969	-0,568999	-0,002708	-0,058920	-0,091623	2,388754	-1,310925	2,174242	-0,616942	-2,883982	-1,184989	-15,447950	8,929809	13,906197	-0,002708	-0,058920	-0,091623	-2,236448	-1,098337	2,174242	-0,002708	-0,058920	-0,091623	-2,236448	-1,098337	2,174242
10:02:08,60	0,412960	3,174940	-0,112990	-1,236024	0,286969	-0,568999	-0,000898	-0,070016	-0,095118	2,996038	-1,190647	2,184925	-0,608237	-2,891098	-1,188483	-15,410167	8,942941	13,916879	-0,000898	-0,070016	-0,095118	-2,500242	-1,120150	2,184925	-0,000898	-0,070016	-0,095118	-2,500242	-1,120150	2,184925
10:02:08,66	0,412960	3,174940	-0,112990	-1,236024	0,286969	-0,568999	-0,003023	-0,062116	-0,093234	2,541306	-1,368852	2,198177	-0,608258	-2,879860	-1,189727	-15,452379	8,927018	13,904688	-0,003023	-0,062116	-0,093234	-2,334799	-1,131559	2,198177	-0,003023	-0,062116	-0,093234	-2,334799	-1,131559	2,198177
10:02:08,71	0,412960	3,174940	-0,112990	-1,236024	0,286969	-0,568999	-0,003023	-0,062116	-0,093234	2,541306	-1,368852	2,198177	-0,606357	-2,884188	-1,188115	-15,404169	8,932361	13,922450	-0,003023	-0,062116	-0,093234	-2,334799	-1,131559	2,198177	-0,003023	-0,062116	-0,093234	-2,334799	-1,131559	2,198177
10:02:08,76	0,412960	3,174940	-0,112990	-1,236024	0,286969	-0,568999	-0,007822	-0,068190	-0,094749	2,894908	-1,540208	2,190496	-0,618634	-2,886549	-1,187560	-15,438538	8,936249	13,915273	-0,007822	-0,068190	-0,094749	-2,458009	-0,926180	2,190496	-0,007822	-0,068190	-0,094749	-2,458009	-0,926180	2,190496
10:02:08,81	0,412960	3,174940	-0,112990	-1,236024	0,286969	-0,568999	0,000360	-0,058738	-0,094194	2,389590	-1,146426	2,183319	-0,686486	-2,880808	-1,180100	-15,101518	12,575751	13,475973	0,000360	-0,058738	-0,094194	-2,221351	-1,174725	2,183319	0,000360	-0,058738	-0,094194	-2,221351	-1,174725	2,183319
10:02:08,86	0,412960	3,174940	-0,112990	-1,236024	0,286969	-0,568999	0,029315	0,002894	-0,086734	2,505133	-1,168651	1,744019	-0,631484	-2,894206	-1,171950	-16,397642	9,470588	13,793727	0,029315	0,002894	-0,086734	2,732308	-3,469914	1,744019	0,029315	0,002894	-0,086734	2,732308	-3,469914	1,744019
10:02:08,91	0,412960	3,174940	-0,112990	-1,236024	0,286969	-0,568999	0,013417	-0,051438	-0,078584	1,993183	-1,565263	2,061773	-0,604765	-2,888559	-1,182363	-16,529131	7,932737	13,956260	0,013417	-0,051438	-0,078584	-2,044698	-2,618501	2,061773	0,013417	-0,051438	-0,078584	-2,044698	-2,618501	2,061773
10:02:08,96	0,412926	3,174931	-0,113000	-1,286038	0,287000	-0,569013	-0,004833	-0,071754	-0,088997	1,652077	-1,859213	2,224306	-0,628308	-2,907296	-1,183847	-17,191972	8,902865	13,881610	-0,004833	-0,071754	-0,088997	-3,980647	-1,479821	2,224306	-0,004833	-0,071754	-0,088997	-3,980647	-1,479821	2,224306
10:02:09,01	0,412926	3,174931	-0,113000	-1,286038	0,287000	-0,569013	0,023849	-0,066528	-0,095878	1,939167	-1,407842	2,155100	-0,623632	-2,910786	-1,189244	-17,150464	8,936756	13,887054	0,023849	-0,066528	-0,095878	-3,283320	-3,279997	2,155100	0,023849	-0,066528	-0,095878	-3,283320	-3,279997	2,155100
10:02:09,06	0,412926	3,174931	-0,113000	-1,286038	0,287000	-0,569013	0,023849	-0,066528	-0,095878	1,939167	-1,407842	2,155100	-0,620607	-2,906732	-1,186922	-17,155748	8,881384	13,893525	0,023849	-0,066528	-0,095878	-3,283320	-3,279997	2,155100	0,023849	-0,066528	-0,095878	-3,283320	-3,279997	2,155100
10:02:09,11	0,412926	3,174931	-0,113000	-1,286038	0,287000	-0,569013	0,018826	-0,067121	-0,093557	1,919393	-1,645914	2,161571	-0,623980	-2,907449	-1,189998	-17,050810	8,803068	13,876585	0,018826	-0,067121	-0,093557	-3,349623	-3,123786	2,161571	0,018826	-0,067121	-0,093557	-3,349623	-3,123786	2,161571
10:02:09,16	0,412926	3,174931	-0,113000	-1,286038	0,287000	-0,569013	0,017538	-0,062171	-0,096364	1,732753	-1,649946	2,148678	-0,624250	-2,903141	-1,189730	-17,065816	8,911190	13,880632	0,017538	-0,062171	-0,096364	-3,147660	-3,026654	2,148678	0,017538	-0,062171	-0,096364	-3,147660	-3,026654	2,148678
10:02:09,21	0,412926	3,174931	-0,113000	-1,286038	0,287000	-0,569013	0,020753	-0,060957	-0,096206	1,599249	-1,540673	2,188027	-0,626518	-2,908906	-1,189657	-17,165502	8,875400	13,879219	0,020753	-0,060957	-0,096206	-3,185892	-3,169767	2,188027	0,020753	-0,060957	-0,096206	-3,185892	-3,169767	2,188027
10:02:09,26	0,412926	3,174931	-0,113000	-1,286038	0,287000	-0,569013	0,020753	-0,060957	-0,096206	1,599249	-1,540673	2,188027	-0,624090	-2,910787	-1,190801	-17,163464	8,962223	13,892506	0,020753	-0,060957	-0,096206	-3,185892	-3,169767	2,188027	0,020753	-0,060957	-0,096206	-3,185892	-3,169767	2,188027
10:02:09,31	0,412926	3,174931	-0,113000	-1,286038	0,287000	-0,569013	0,024080	-0,066132	-0,097436	1,934128	-1,419842	2,160552	-0,695814	-2,890205	-1,176993	-16,341467	12,210198	13,418007	0,024080	-0,066132	-0,097436	-3,257270	-3,310099	2,160552	0,024080	-0,066132	-0,097436	-3,257270	-3,310099	2,160552
10:02:09,36	0,412926	3,174931	-0,113000	-1,286038	0,287000	-0,569013	0,042117	0,006273	-0,083627	1,392865	-1,394008	1,686053	-0,641194	-2,908162	-1,167704	-17,314971	9,204518	13,735004	0,042117	0,006273	-0,083627	1,885303	-4,700211	1,686053	0,042117	0,006273	-0,083627	1,885303	-4,700211	1,686053
10:02:09,41	0,412926	3,174931	-0,113000	-1,286038	0,287000	-0,569013	0,000872	-0,070127	-0,083083	0,724776	-2,171057	2,209014	-0,609285	-2,891348	-1,172958	-17,145045	7,502231	13,907966	0,000872	-0,070127	-0,083083	-4,780228	-2,239516	2,209014	0,000872	-0,070127	-0,083083	-4,780228	-2,239516	2,209014
10:02:09,46	0,412978	3,174971	-0,112994	-1,336054	0,287001	-0,568999	0,000872	-0,070127	-0,083083	0,724776	-2,171057	2,209014	-0,629292	-2,903600	-1,182814	-17,828605	8,243838	13,855890	0,020456	-0,058033	-0,089448	-3,997348	-3,430917	2,123936	0,020456	-0,058033	-0,089448	-3,997348	-3,430917	2,123936
10:02:09,51	0,412978	3,174971	-0,112994	-1,336054	0,287001	-0,568999	0,020456	-0,058033	-0,089448	0,558253	-1,825093	2,123936	-0,628942	-2,903884	-1,184681	-17,688818	8,324845	13,870316	0,020456	-0,058033	-0,089448	-3,997348	-3,430917	2,123936	0,020456	-0,058033	-0,089448	-3,997348	-3,430917	2,123936
10:02:09,56	0,412978	3,174971	-0,112994	-1,336054	0,287001	-0,568999	0,016695	-0,060275	-0,089869	0,707665	-1,946837	2,166467	-0,625727	-2,896911	-1,181828	-17,685013	8,300186	13,819678	0,016695	-0,060275	-0,089869	-4,023951	-3,257406	2,166467	0,016695	-0,060275	-0,089869	-4,023951	-3,257406	2,166467
10:02:09,61	0,412978	3,174971	-0,112994	-1,336054	0,287001	-0,568999	0,019801	-0,054965	-0,090367	0,476131	-1,722492	2,114269	-0,627094	-2,900472	-1,183730	-17,752286	8,250640	13,896698	0,019801	-0,054965	-0,090367	-3,838659	-3,276874	2,114269	0,019801	-0,054965	-0,090367	-3,838659	-3,276874	2,114269
10:02:09,66	0,412978	3,174971	-0,112994	-1,336054	0,287001	-0,568999	0,019801	-0,054965	-0,090367	0,476131	-1,722492	2,114269	-0,626959	-2,908008	-1,182180	-17,718282	8,244491	13,826281	0,019801	-0,054965	-0,090367	-3,838659	-3,276874	2,114269	0,019801	-0,054965	-0,090367	-3,838659	-3,276874	2,114269
10:02:09,71	0,412978	3,174971	-0,112994	-1,336054	0,287001	-0,568999	0,023107	-0,062258	-0,088814	0,833696	-1,592022	2,094327	-0,628000	-2,904254	-1,181378	-17,667568	8,314468	13,852116	0,023107	-0,062258	-0,088814	-4,053591	-3,405954	2,094327	0,023107	-0,062258	-0,088814	-4,053591	-3,405954	2,094327
10:02:09,76	0,412978	3,174971	-0,112994	-1,336054	0,287001	-0,568999	0,012113	-0,066213	-0,093264	1,018079	-2,131936	2,138396	-0,618037	-2,900464	-1,186629	-17,701389	8,210210	13,870351	0,012113	-0,066213	-0,093264	-4,179623	-3,082845	2,138396	0,012113	-0,066213	-0,093264	-4,179623	-3,082845	2,138396
10:02:09,81	0,412978	3,174971	-0,112994	-1,336054	0,287001	-0,568999	0,012113	-0,066213	-0,093264	1,018079	-2,131936	2,138396	-0,630436	-2,904302	-1,182235	-17,654242	8,181528	13,869618	0,012113	-0,066213	-0,093264	-4,179623	-3,082845	2,138396	0,012113	-0,066213	-0,093264	-4,179623	-3,082845	2,138396
10:02:09,86	0,412978	3,174971	-0,112994	-1,336054	0,287001	-0,568999	0,021637	-0,057394	-0,088870	0,558226	-1,581561	2,137664	-0,621497	-2,899149	-1,183044	-17,610120	8,232088	13,857435	0,021637	-0,057394	-0,088870	-3,947186	-3,280037	2,137664	0,021637	-0,057394	-0,088870	-3,947186	-3,280037	2,137664
10:02:09,91	0,412978	3,174971	-0,112994	-1,336054	0,287001	-0,568999	0,019453	-0,054339	-0,090351	0,391436	-1,721711	2,145343	-0,631989	-2,900884	-1,183717	-17,681253	8,187923	13,877297	0,019453	-0,054339	-0,090351	-3,874214	-3,248755	2,145343	0,019453	-0,054339	-0,090351	-3,874214	-3,248755	2,145343
10:02:09,96	0,412978	3,174971	-0,112994	-1,336054	0,287001	-0,568999	0,019453	-0,054339	-0,090351	0,391436	-1,721711	2,145343	-0,622689	-2,902669	-1,179800	-17,648994	8,284181	13,870529	0,019453	-0,054339	-0,090351	-3,874214	-3,248755	2,145343	0,019453	-0,054339	-0,090351	-3,874214	-3,248755	2,145343
10:02:10,01	0,412978	3,174971	-0,112994	-1,336054	0,287001	-0,568999	0,019133	-0,059938	-0,089568	0,706445	-1,777321	2,143234	-0,626980	-2,903406	-1,182933	-17,703060	8,228069	13,875188	0,019133	-0,059938	-0,089568	-3,998723	-3,279226	2,143234	0,019133	-0,059938	-0,089568	-3,998723	-3,279226	2,143234
10:02:10,06	0,412978	3,174971	-0,112994	-1,336054	0,287001	-0,568999	0,019133	-0,059938	-0,089568	0,706445	-1,777321	2,143234	-0,631045	-2,907340	-1,182542	-17,686702	8,220806	13,853882	0,019133	-0,059938	-0,089568	-3,998723	-3,279226	2,143234	0,019133	-0,059938	-0,089568	-3,998723	-3,279226	2,143234
10:02:10,11	0,412978	3,174971	-0,112994	-1,336054	0,287001	-0,568999	0,024572	-0,058385	-0,089176	0,627579	-1,476668	2,121928	-0,628170	-2,905498	-1,182716	-17,631393	8,179744	13,851663	0,024572	-0,058385	-0,089176	-3,955679	-3,405577	2,121928	0,024572	-0,058385	-0,089176	-3,955679	-3,405577	2,121928
10:02:10,16	0,412978	3,174971	-0,112994	-1,336054	0,287001	-0,568999	0,021539	-0,059954	-0,089350	0,701259	-1,565934	2,119709	-0,626660	-2,908135	-1,179815	-17,628984	8,173303	13,813198	0,021539	-0,059954	-0,089350	-4,005162	-3,256782	2,119709	0,021539	-0,059954	-0,089350	-4,005162	-3,256782	2,119709
10:02:10,21	0,412978	3,174971	-0,112994	-1,336054	0,287001	-0,568999	0,018595	-0,065211	-0,091838	0,974614	-1,715123	2,157282	-0,622146	-2,905576	-1,185204	-17,627966	8,177798	13,889236	0,018595	-0,065211	-0,091838	-4,144426	-3,174804	2,157282	0,018595	-0,065211	-0,091838	-4,144426	-3,174804	2,157282
10:02:10,26	0,412978	3,174971	-0,112994	-1,336054	0,287001	-0,568999	0,018595	-0,065211	-0,091838	0,974614	-1,715123	2,157282	-0,620973	-2,908996	-1,182507	-17,648990	8,175966	13,848687	0,018595	-0,065211	-0,091838	-4,144426	-3,174804	2,157282	0,018595	-0,065211	-0,091838	-4,144426	-3,174804	2,157282
10:02:10,31	0,412978	3,174971	-0,112994	-1,336054	0,287001	-0,568999	0,020681	-0,062287	-0,087604	0,802040	-1,628734	2,125052	-0,625720	-2,905921	-1,180969	-17,657381	8,171040	13,857006	0,020681	-0,062287	-0,087604	-4,087518	-3,252184	2,125052	0,020681	-0,062287	-0,087604	-4,087518	-3,252184	2,125052
10:02:10,36	0,412978	3,174971	-0,112994	-1,336054	0,287001	-0,568999	0,017729	-0,061387	-0,088769	0,843627	-1,798486	2,123886	-0,625025	-2,902915	-1,182135	-17,627253	8,255748	13,855840	0,017729	-0,061387	-0,088769	-3,975227	-3,190225	2,123886	0,017729	-0,061387	-0,088769	-3,975227	-3,190225	2,123886
10:02:10,41	0,412978	3,174971	-0,112994	-1,336054	0,287001	-0,568999	0,017729	-0,061387	-0,088769	0,843627	-1,798486	2,123886	-0,623843	-2,900404	-1,183261	-17,598850	8,221171	13,904153	0,017729	-0,061387	-0,088769	-3,975227	-3,190225	2,123886	0,017729	-0,061387	-0,088769	-3,975227	-3,190225	2,123886
10:02:10,46	0,412978	3,174971	-0,112994	-1,336054	0,287001	-0,568999	0,014964	-0,061155	-0,089895	0,815822	-1,900363	2,172199	-0,622232	-2,900449	-1,182214	-17,623370	8,266619	13,886116	0,014964	-0,061155	-0,089895	-3,984823	-3,075075	2,172199	0,014964	-0,061155	-0,089895	-3,984823	-3,075075	2,172199
10:02:10,51	0,412978	3,174971	-0,112994	-1,336054	0,287001	-0,568999	0,019551	-0,054525	-0,088078	0,445334	-1,702201	2,130462	-0,631878	-2,901062	-1,181444	-17,646653	8,219036	13,862416	0,019551	-0,054525	-0,088078	-3,834889	-3,236947	2,130462	0,019551	-0,054525	-0,088078	-3,834889	-3,236947	2,130462
10:02:10,56	0,412978	3,174971	-0,112994	-1,336054	0,287001	-0,568999	0,015976	-0,062451	-0,089514	0,899967	-1,858994	2,153126	-0,623227	-2,901928	-1,182880	-17,600193	8,241297	13,885080	0,015976	-0,062451	-0,089514	-4,002406	-3,113105	2,153126	0,015976	-0,062451	-0,089514	-4,002406	-3,113105	2,153126
10:02:10,61	0,412978	3,174971	-0,112994	-1,336054	0,287001	-0,568999	0,012543	-0,064738	-0,089014	1,014911	-2,051861	2,141886	-0,619529	-2,900099	-1,182379	-17,614624	8,245004	13,873840	0,012543	-0,064738	-0,089014	-4,067029	-3,036481	2,141886	0,012543	-0,064738	-0,089014	-4,067029	-3,036481	2,141886
10:02:10,67	0,412978	3,174971	-0,112994	-1,336054	0,287001	-0,568999	0,021996	-0,069545	-0,089805	1,177923	-1,548922	2,126336	-0,626864	-2,907114	-1,183007	-17,603563	8,200011	13,866321	0,021996	-0,069545	-0,089805	-4,281390	-3,275579	2,126336	0,021996	-0,069545	-0,089805	-4,281390	-3,275579	2,126336
10:02:10,72	0,412978	3,174971	-0,112994	-1,336054	0,287001	-0,568999	0,022899	-0,065064	-0,090695	1,024087	-1,530603	2,114314	-0,624425	-2,909230	-1,184060	-17,633421	8,246911	13,846268	0,022899	-0,065064	-0,090695	-4,083400	-3,328136	2,114314	0,022899	-0,065064	-0,090695	-4,083400	-3,328136	2,114314
10:02:10,77	0,412978	3,174971	-0,112994	-1,336054	0,287001	-0,568999	0,022899	-0,065064	-0,090695	1,024087	-1,530603	2,114314	-0,632662	-2,899961	-1,185248	-17,608150	8,273642	13,871764	0,022899	-0,065064	-0,090695	-4,083400	-3,328136	2,114314	0,022899	-0,065064	-0,090695	-4,083400	-3,328136	2,114314
10:02:10,82	0,412978	3,174971	-0,112994	-1,336054	0,287001	-0,568999	0,018990	-0,053296	-0,091882	0,447943	-1,725309	2,139810	-0,675696	-2,845912	-1,169096	-14,878393	10,805418	13,411666	0,018990	-0,053296	-0,091882	-3,735767	-3,216050	2,139810	0,018990	-0,053296	-0,091882	-3,735767	-3,216050	2,139810
10:02:10,87	0,412978	3,174971	-0,112994	-1,336054	0,287001	-0,568999	-0,011957	-0,046983	-0,066310	0,327042	-1,981824	1,917289	-0,621522	-2,872271	-1,160073	-16,517565	7,474144	13,733603	-0,011957	-0,046983	-0,066310	-3,361102	-1,043212	1,917289	-0,011957	-0,046983	-0,066310	-3,361102	-1,043212	1,917289
10:02:10,92	0,412978	3,174971	-0,112994	-1,336054	0,287001	-0,568999	-0,011957	-0,046983	-0,066310	0,327042	-1,981824	1,917289	-0,585584	-2,839480	-1,167222	-15,185252	5,587272	13,859009	-0,011957	-0,046983	-0,066310	-3,361102	-1,043212	1,917289	-0,011957	-0,046983	-0,066310	-3,361102	-1,043212	1,917289
10:02:10,97	0,413008	3,174973	-0,112975	-1,386044	0,286991	-0,569043	-0,056927	-0,063826	-0,073856	-0,119498	-2,231534	2,127055	-0,607036	-2,864318	-1,175737	-16,007394	6,654102	13,797673	-0,056927	-0,063826	-0,073856	-5,129833	2,237234	2,127055	-0,056927	-0,063826	-0,073856	-5,129833	2,237234	2,127055
10:02:11,02	0,413008	3,174973	-0,112975	-1,386044	0,286991	-0,569043	-0,030838	-0,051702	-0,084441	-0,248568	-2,089479	2,066822	-0,612826	-2,856888	-1,173826	-15,938907	6,628181	13,766007	-0,030838	-0,051702	-0,084441	-4,307155	0,331331	2,066822	-0,030838	-0,051702	-0,084441	-4,307155	0,331331	2,066822
10:02:11,07	0,413008	3,174973	-0,112975	-1,386044	0,286991	-0,569043	-0,026588	-0,054205	-0,082640	-0,103558	-1,881214	2,065655	-0,609086	-2,860944	-1,176006	-15,990013	6,648008	13,797610	-0,026588	-0,054205	-0,082640	-4,358626	0,205938	2,065655	-0,026588	-0,054205	-0,082640	-4,358626	0,205938	2,065655
10:02:11,12	0,413008	3,174973	-0,112975	-1,386044	0,286991	-0,569043	-0,026588	-0,054205	-0,082640	-0,103558	-1,881214	2,065655	-0,602841	-2,855384	-1,174200	-15,949566	6,638342	13,783154	-0,026588	-0,054205	-0,082640	-4,358626	0,205938	2,065655	-0,026588	-0,054205	-0,082640	-4,358626	0,205938	2,065655
10:02:11,17	0,413008	3,174973	-0,112975	-1,386044	0,286991	-0,569043	-0,032053	-0,048737	-0,079717	-0,350988	-2,155869	2,021628	-0,611089	-2,853477	-1,173082	-15,963301	6,675207	13,753583	-0,032053	-0,048737	-0,079717	-4,176812	0,360299	2,021628	-0,032053	-0,048737	-0,079717	-4,176812	0,360299	2,021628
10:02:11,22	0,413008	3,174973	-0,112975	-1,386044	0,286991	-0,569043	-0,032053	-0,048737	-0,079717	-0,350988	-2,155869	2,021628	-0,602606	-2,860120	-1,170475	-15,929036	6,576203	13,784484	-0,032053	-0,048737	-0,079717	-4,176812	0,360299	2,021628	-0,032053	-0,048737	-0,079717	-4,176812	0,360299	2,021628
10:02:11,27	0,413008	3,174973	-0,112975	-1,386044	0,286991	-0,569043	-0,027162	-0,054509	-0,080049	0,003034	-1,859142	2,011686	-0,608535	-2,860599	-1,173415	-15,899642	6,700663	13,743640	-0,027162	-0,054509	-0,080049	-4,275895	0,273093	2,011686	-0,027162	-0,054509	-0,080049	-4,275895	0,273093	2,011686
10:02:11,32	0,413008	3,174973	-0,112975	-1,386044	0,286991	-0,569043	-0,027162	-0,054509	-0,080049	0,003034	-1,859142	2,011686	-0,663787	-2,824059	-1,166317	-14,601430	9,555193	13,415987	-0,027162	-0,054509	-0,080049	-4,275895	0,273093	2,011686	-0,027162	-0,054509	-0,080049	-4,275895	0,273093	2,011686
10:02:11,37	0,413008	3,174973	-0,112975	-1,386044	0,286991	-0,569043	-0,031180	0,011611	-0,072951	-0,313975	-2,371072	1,684032	-0,628030	-2,861409	-1,155650	-16,726691	7,266459	13,615456	-0,031180	0,011611	-0,072951	0,597469	0,076595	1,684032	-0,031180	0,011611	-0,072951	0,597469	0,076595	1,684032
10:02:11,42	0,413008	3,174973	-0,112975	-1,386044	0,286991	-0,569043	-0,016713	-0,038032	-0,062284	-0,777309	-2,314932	1,883502	-0,598442	-2,842232	-1,170077	-16,130426	5,236223	13,749992	-0,016713	-0,038032	-0,062284	-3,762782	-1,002951	1,883502	-0,016713	-0,038032	-0,062284	-3,762782	-1,002951	1,883502
10:02:11,47	0,412991	3,174931	-0,112958	-1,436035	0,286996	-0,569030	-0,020806	-0,055407	-0,081208	-0,909342	-2,049751	2,041162	-0,610935	-2,866553	-1,174574	-16,830518	6,130622	13,773116	-0,020806	-0,055407	-0,081208	-5,258820	-0,416493	2,041162	-0,020806	-0,055407	-0,081208	-5,258820	-0,416493	2,041162
10:02:11,52	0,412991	3,174931	-0,112958	-1,436035	0,286996	-0,569030	-0,031397	-0,051980	-0,083356	-1,009950	-2,532739	2,026788	-0,608608	-2,855667	-1,176722	-16,733030	6,163981	13,758742	-0,031397	-0,051980	-0,083356	-5,090351	-0,068082	2,026788	-0,031397	-0,051980	-0,083356	-5,090351	-0,068082	2,026788
10:02:11,57	0,412991	3,174931	-0,112958	-1,436035	0,286996	-0,569030	-0,033766	-0,051923	-0,082412	-1,062161	-2,657115	2,015539	-0,607472	-2,853586	-1,175778	-16,758677	6,121893	13,747494	-0,033766	-0,051923	-0,082412	-5,138126	-0,006459	2,015539	-0,033766	-0,051923	-0,082412	-5,138126	-0,006459	2,015539
10:02:11,62	0,412991	3,174931	-0,112958	-1,436035	0,286996	-0,569030	-0,027926	-0,047938	-0,079282	-1,297663	-2,360940	2,049177	-0,613844	-2,856652	-1,172648	-16,779326	6,101155	13,781131	-0,027926	-0,047938	-0,079282	-5,060809	-0,168738	2,049177	-0,027926	-0,047938	-0,079282	-5,060809	-0,168738	2,049177
10:02:11,67	0,412991	3,174931	-0,112958	-1,436035	0,286996	-0,569030	-0,026179	-0,041518	-0,079289	-1,591279	-2,277834	2,054267	-0,620277	-2,854955	-1,172654	-16,765925	6,139850	13,786222	-0,026179	-0,041518	-0,079289	-4,850474	-0,222777	2,054267	-0,026179	-0,041518	-0,079289	-4,850474	-0,222777	2,054267
10:02:11,72	0,412991	3,174931	-0,112958	-1,436035	0,286996	-0,569030	-0,030413	-0,052073	-0,083534	-1,011220	-2,486109	2,049277	-0,609020	-2,856565	-1,176899	-16,740014	6,160963	13,781231	-0,030413	-0,052073	-0,083534	-5,098920	-0,098697	2,049277	-0,030413	-0,052073	-0,083534	-5,098920	-0,098697	2,049277
10:02:11,77	0,412991	3,174931	-0,112958	-1,436035	0,286996	-0,569030	-0,030413	-0,052073	-0,083534	-1,011220	-2,486109	2,049277	-0,608344	-2,858475	-1,178438	-16,691863	6,125902	13,761002	-0,030413	-0,052073	-0,083534	-5,098920	-0,098697	2,049277	-0,030413	-0,052073	-0,083534	-5,098920	-0,098697	2,049277
10:02:11,82	0,412991	3,174931	-0,112958	-1,436035	0,286996	-0,569030	-0,029096	-0,053613	-0,085072	-0,937426	-2,358422	2,029048	-0,605265	-2,853259	-1,172837	-16,745098	6,075594	13,770756	-0,029096	-0,053613	-0,085072	-5,146020	-0,074353	2,029048	-0,029096	-0,053613	-0,085072	-5,146020	-0,074353	2,029048
10:02:11,87	0,412991	3,174931	-0,112958	-1,436035	0,286996	-0,569030	-0,035154	-0,053671	-0,079471	-1,004572	-2,694346	2,038802	-0,617907	-2,857629	-1,175369	-16,755476	6,116353	13,767646	-0,035154	-0,053671	-0,079471	-5,217754	0,065214	2,038802	-0,035154	-0,053671	-0,079471	-5,217754	0,065214	2,038802
10:02:11,92	0,412991	3,174931	-0,112958	-1,436035	0,286996	-0,569030	-0,025048	-0,044908	-0,082004	-1,430149	-2,198221	2,035692	-0,609598	-2,855427	-1,175250	-16,702881	6,063000	13,762241	-0,031109	-0,051003	-0,081884	-5,136844	0,000902	2,030287	-0,031109	-0,051003	-0,081884	-5,136844	0,000902	2,030287
10:02:11,97	0,412991	3,174931	-0,112958	-1,436035	0,286996	-0,569030	-0,030995	-0,053115	-0,083512	-1,017387	-2,435228	2,050925	-0,607826	-2,856582	-1,176877	-16,699895	6,068101	13,782880	-0,030995	-0,053115	-0,083512	-5,186900	-0,002085	2,050925	-0,030995	-0,053115	-0,083512	-5,186900	-0,002085	2,050925
10:02:12,02	0,412991	3,174931	-0,112958	-1,436035	0,286996	-0,569030	-0,024953	-0,058631	-0,082684	-0,777429	-2,103095	2,072259	-0,614294	-2,859439	-1,174588	-16,706589	6,048646	13,726094	-0,024953	-0,058631	-0,082684	-5,379958	-0,144247	2,072259	-0,024953	-0,058631	-0,082684	-5,379958	-0,144247	2,072259
10:02:12,07	0,412991	3,174931	-0,112958	-1,436035	0,286996	-0,569030	-0,024953	-0,058631	-0,082684	-0,777429	-2,103095	2,072259	-0,610098	-2,861610	-1,175676	-16,694758	6,127661	13,802245	-0,024953	-0,058631	-0,082684	-5,379958	-0,144247	2,072259	-0,024953	-0,058631	-0,082684	-5,379958	-0,144247	2,072259
10:02:12,12	0,412991	3,174931	-0,112958	-1,436035	0,286996	-0,569030	-0,025505	-0,053661	-0,082310	-0,934822	-2,175032	2,070291	-0,615085	-2,853500	-1,173804	-16,746025	6,087218	13,794219	-0,025505	-0,053661	-0,082310	-5,147233	-0,172925	2,070291	-0,025505	-0,053661	-0,082310	-5,147233	-0,172925	2,070291
10:02:12,17	0,412991	3,174931	-0,112958	-1,436035	0,286996	-0,569030	-0,030035	-0,045287	-0,080438	-1,430950	-2,434794	2,062265	-0,609584	-2,862643	-1,174154	-16,710083	6,040734	13,759867	-0,030035	-0,045287	-0,080438	-4,985969	-0,077044	2,062265	-0,030035	-0,045287	-0,080438	-4,985969	-0,077044	2,062265
10:02:12,22	0,412991	3,174931	-0,112958	-1,436035	0,286996	-0,569030	-0,033764	-0,054022	-0,082027	-0,963959	-2,576958	2,047541	-0,605656	-2,854638	-1,175393	-16,694824	6,072391	13,779495	-0,033764	-0,054022	-0,082027	-5,204691	0,073534	2,047541	-0,033764	-0,054022	-0,082027	-5,204691	0,073534	2,047541
10:02:12,27	0,412991	3,174931	-0,112958	-1,436035	0,286996	-0,569030	-0,033764	-0,054022	-0,082027	-0,963959	-2,576958	2,047541	-0,613760	-2,858569	-1,170295	-16,730860	6,042906	13,767375	-0,033764	-0,054022	-0,082027	-5,204691	0,073534	2,047541	-0,033764	-0,054022	-0,082027	-5,204691	0,073534	2,047541
10:02:12,32	0,412991	3,174931	-0,112958	-1,436035	0,286996	-0,569030	-0,026308	-0,048969	-0,076929	-1,270256	-2,205704	2,035421	-0,613770	-2,860209	-1,176505	-16,733110	6,059054	13,771449	-0,026308	-0,048969	-0,076929	-5,114346	-0,140519	2,035421	-0,026308	-0,048969	-0,076929	-5,114346	-0,140519	2,035421
10:02:12,37	0,412991	3,174931	-0,112958	-1,436035	0,286996	-0,569030	-0,023867	-0,055224	-0,084235	-0,925153	-2,044982	2,078182	-0,609564	-2,863810	-1,177601	-16,691675	6,043213	13,810137	-0,023867	-0,055224	-0,084235	-5,260237	-0,171428	2,078182	-0,023867	-0,055224	-0,084235	-5,260237	-0,171428	2,078182
10:02:12,42	0,412991	3,174931	-0,112958	-1,436035	0,286996	-0,569030	-0,023867	-0,055224	-0,084235	-0,925153	-2,044982	2,078182	-0,608468	-2,853251	-1,176354	-16,646241	6,126010	13,776980	-0,023867	-0,055224	-0,084235	-5,260237	-0,171428	2,078182	-0,023867	-0,055224	-0,084235	-5,260237	-0,171428	2,078182
10:02:12,47	0,412991	3,174931	-0,112958	-1,436035	0,286996	-0,569030	-0,033559	-0,050893	-0,082989	-1,055921	-2,551001	2,045026	-0,611505	-2,857498	-1,176536	-16,766095	6,048333	13,762566	-0,033559	-0,050893	-0,082989	-5,051055	0,083350	2,045026	-0,033559	-0,050893	-0,082989	-5,051055	0,083350	2,045026
10:02:12,52	0,412991	3,174931	-0,112958	-1,436035	0,286996	-0,569030	-0,028362	-0,050387	-0,083170	-1,209465	-2,345742	2,030612	-0,614827	-2,858677	-1,174176	-16,668957	6,025316	13,739265	-0,025681	-0,048099	-0,080810	-5,075571	-0,094731	2,007311	-0,025681	-0,048099	-0,080810	-5,075571	-0,094731	2,007311
10:02:12,57	0,412991	3,174931	-0,112958	-1,436035	0,286996	-0,569030	-0,023227	-0,054223	-0,081947	-0,975513	-2,033946	2,033563	-0,610750	-2,863864	-1,175313	-16,710110	6,055794	13,765517	-0,023227	-0,054223	-0,081947	-5,232040	-0,210649	2,033563	-0,023227	-0,054223	-0,081947	-5,232040	-0,210649	2,033563
10:02:12,62	0,412991	3,174931	-0,112958	-1,436035	0,286996	-0,569030	-0,023227	-0,054223	-0,081947	-0,975513	-2,033946	2,033563	-0,608399	-2,864491	-1,174523	-16,713022	6,051786	13,774942	-0,023227	-0,054223	-0,081947	-5,232040	-0,210649	2,033563	-0,023227	-0,054223	-0,081947	-5,232040	-0,210649	2,033563
10:02:12,67	0,412991	3,174931	-0,112958	-1,436035	0,286996	-0,569030	-0,023860	-0,056573	-0,081158	-0,858249	-2,067377	2,042988	-0,606028	-2,865084	-1,174895	-16,704507	6,047742	13,784963	-0,023860	-0,056573	-0,081158	-5,299237	-0,194395	2,042988	-0,023860	-0,056573	-0,081158	-5,299237	-0,194395	2,042988
10:02:12,72	0,412991	3,174931	-0,112958	-1,436035	0,286996	-0,569030	-0,024531	-0,058923	-0,081529	-0,735308	-2,092908	2,053009	-0,610451	-2,858972	-1,175386	-16,672105	6,118931	13,759088	-0,024531	-0,058923	-0,081529	-5,360750	-0,167198	2,053009	-0,024531	-0,058923	-0,081529	-5,360750	-0,167198	2,053009
10:02:12,77	0,412991	3,174931	-0,112958	-1,436035	0,286996	-0,569030	-0,033956	-0,051413	-0,083878	-1,092682	-2,579005	2,090462	-0,607819	-2,853168	-1,177244	-16,684509	6,074443	13,822417	-0,033956	-0,051413	-0,083878	-5,128623	0,086515	2,090462	-0,033956	-0,051413	-0,083878	-5,128623	0,086515	2,090462
10:02:12,82	0,412991	3,174931	-0,112958	-1,436035	0,286996	-0,569030	-0,033956	-0,051413	-0,083878	-1,092682	-2,579005	2,090462	-0,608417	-2,853100	-1,175331	-16,689509	6,054375	13,786652	-0,033956	-0,051413	-0,083878	-5,128623	0,086515	2,090462	-0,033956	-0,051413	-0,083878	-5,128623	0,086515	2,090462
10:02:12,87	0,412991	3,174931	-0,112958	-1,436035	0,286996	-0,569030	-0,033715	-0,050862	-0,081965	-1,141245	-2,560782	2,054697	-0,613768	-2,857358	-1,173009	-16,742897	6,097941	13,790472	-0,033715	-0,050862	-0,081965	-5,133886	0,085839	2,054697	-0,033715	-0,050862	-0,081965	-5,133886	0,085839	2,054697
10:02:12,92	0,412991	3,174931	-0,112958	-1,436035	0,286996	-0,569030	-0,027352	-0,048357	-0,079644	-1,260459	-2,297934	2,058518	-0,615520	-2,859028	-1,174961	-16,739160	6,099389	13,771736	-0,027352	-0,048357	-0,079644	-5,056474	-0,150795	2,058518	-0,027352	-0,048357	-0,079644	-5,056474	-0,150795	2,058518
10:02:12,97	0,412991	3,174931	-0,112958	-1,436035	0,286996	-0,569030	-0,025030	-0,047675	-0,081595	-1,292810	-2,174668	2,039782	-0,603692	-2,865052	-1,174130	-16,715673	6,043661	13,770355	-0,025030	-0,047675	-0,081595	-5,035273	-0,209821	2,039782	-0,025030	-0,047675	-0,081595	-5,035273	-0,209821	2,039782
10:02:13,02	0,412991	3,174931	-0,112958	-1,436035	0,286996	-0,569030	-0,025727	-0,060930	-0,080765	-0,640058	-2,162734	2,038401	-0,604820	-2,852882	-1,174563	-16,671628	6,074153	13,758217	-0,025727	-0,060930	-0,080765	-5,423054	-0,143131	2,038401	-0,025727	-0,060930	-0,080765	-5,423054	-0,143131	2,038401
10:02:13,07	0,412991	3,174931	-0,112958	-1,436035	0,286996	-0,569030	-0,035702	-0,053868	-0,081197	-0,958849	-2,658520	2,026263	-0,614762	-2,858512	-1,173806	-16,723789	6,074153	13,748472	-0,035702	-0,053868	-0,081197	-5,187483	0,144096	2,026263	-0,035702	-0,053868	-0,081197	-5,187483	0,144096	2,026263
10:02:13,12	0,412991	3,174931	-0,112958	-1,436035	0,286996	-0,569030	-0,025856	-0,048073	-0,080440	-1,286258	-2,191697	2,016517	-0,605400	-2,865454	-1,178371	-16,672272	6,025564	13,790935	-0,025856	-0,048073	-0,080440	-5,060002	-0,161998	2,016517	-0,025856	-0,048073	-0,080440	-5,060002	-0,161998	2,016517
10:02:13,17	0,412991	3,174931	-0,112958	-1,436035	0,286996	-0,569030	-0,035519	-0,055223	-0,080825	-0,934197	-2,666010	2,020643	-0,610603	-2,853681	-1,174153	-16,629824	6,094136	13,766751	-0,035519	-0,055223	-0,080825	-5,269204	0,122221	2,020643	-0,035519	-0,055223	-0,080825	-5,269204	0,122221	2,020643
10:02:13,22	0,412991	3,174931	-0,112958	-1,436035	0,286996	-0,569030	-0,025774	-0,050002	-0,082772	-1,221097	-2,141266	1,994316	-0,613132	-2,859547	-1,176138	-16,701372	6,020623	13,726270	-0,025774	-0,050002	-0,082772	-5,146272	-0,117986	1,994316	-0,025774	-0,050002	-0,082772	-5,146272	-0,117986	1,994316
10:02:13,27	0,412991	3,174931	-0,112958	-1,436035	0,286996	-0,569030	-0,025774	-0,050002	-0,082772	-1,221097	-2,141266	1,994316	-0,611032	-2,860246	-1,174244	-16,674732	5,992870	13,764187	-0,025774	-0,050002	-0,082772	-5,146272	-0,117986	1,994316	-0,025774	-0,050002	-0,082772	-5,146272	-0,117986	1,994316
10:02:13,32	0,412991	3,174931	-0,112958	-1,436035	0,286996	-0,569030	-0,026219	-0,052170	-0,080879	-1,119086	-2,127448	2,032233	-0,611273	-2,857732	-1,175331	-16,659278	6,038576	13,745893	-0,026219	-0,052170	-0,080879	-5,214434	-0,069252	2,032233	-0,026219	-0,052170	-0,080879	-5,214434	-0,069252	2,032233
10:02:13,37	0,412991	3,174931	-0,112958	-1,436035	0,286996	-0,569030	-0,028275	-0,050705	-0,081966	-1,147980	-2,243845	2,013939	-0,611963	-2,858826	-1,172245	-16,715093	6,038142	13,744293	-0,028275	-0,050705	-0,081966	-5,128289	-0,024230	2,013939	-0,028275	-0,050705	-0,081966	-5,128289	-0,024230	2,013939
10:02:13,42	0,412991	3,174931	-0,112958	-1,436035	0,286996	-0,569030	-0,026983	-0,050654	-0,078879	-1,178880	-2,224784	2,012339	-0,608993	-2,863126	-1,175300	-16,724148	6,096523	13,791597	-0,026983	-0,050654	-0,078879	-5,155240	-0,106586	2,012339	-0,026983	-0,050654	-0,078879	-5,155240	-0,106586	2,012339
10:02:13,47	0,412991	3,174931	-0,112958	-1,436035	0,286996	-0,569030	-0,028889	-0,056414	-0,082309	-0,826702	-2,335616	2,074896	-0,606022	-2,860056	-1,175675	-16,698947	6,089632	13,806850	-0,028889	-0,056414	-0,082309	-5,255212	-0,067860	2,074896	-0,028889	-0,056414	-0,082309	-5,255212	-0,067860	2,074896
10:02:13,52	0,412991	3,174931	-0,112958	-1,436035	0,286996	-0,569030	-0,028889	-0,056414	-0,082309	-0,826702	-2,335616	2,074896	-0,605570	-2,854520	-1,176888	-16,735914	6,057458	13,798147	-0,028889	-0,056414	-0,082309	-5,255212	-0,067860	2,074896	-0,028889	-0,056414	-0,082309	-5,255212	-0,067860	2,074896
10:02:13,57	0,412991	3,174931	-0,112958	-1,436035	0,286996	-0,569030	-0,028453	-0,055209	-0,085202	-0,890606	-2,258642	2,079936	-0,607284	-2,859831	-1,178568	-16,652517	6,061420	13,811890	-0,028453	-0,055209	-0,085202	-5,224483	-0,025092	2,079936	-0,028453	-0,055209	-0,085202	-5,224483	-0,025092	2,079936
10:02:13,62	0,412991	3,174931	-0,112958	-1,436035	0,286996	-0,569030	-0,028453	-0,055209	-0,085202	-0,890606	-2,258642	2,079936	-0,613665	-2,858638	-1,176481	-16,663287	6,010286	13,769406	-0,028453	-0,055209	-0,085202	-5,224483	-0,025092	2,079936	-0,028453	-0,055209	-0,085202	-5,224483	-0,025092	2,079936
10:02:13,67	0,412991	3,174931	-0,112958	-1,436035	0,286996	-0,569030	-0,026295	-0,049086	-0,083115	-1,258660	-2,130196	2,037451	-0,608303	-2,855721	-1,176868	-16,644833	6,060917	13,767588	-0,026295	-0,049086	-0,083115	-5,111898	-0,066034	2,037451	-0,026295	-0,049086	-0,083115	-5,111898	-0,066034	2,037451
10:02:13,72	0,412991	3,174931	-0,112958	-1,436035	0,286996	-0,569030	-0,031502	-0,052271	-0,083502	-1,039966	-2,410303	2,035633	-0,609704	-2,857119	-1,175331	-16,747496	6,050203	13,800831	-0,031502	-0,052271	-0,083502	-5,143225	0,062623	2,035633	-0,031502	-0,052271	-0,083502	-5,143225	0,062623	2,035633
10:02:13,77	0,412991	3,174931	-0,112958	-1,436035	0,286996	-0,569030	-0,029592	-0,051757	-0,081965	-1,127305	-2,394512	2,068877	-0,615517	-2,855789	-1,175360	-16,724313	6,086209	13,767040	-0,029592	-0,051757	-0,081965	-5,190212	-0,071556	2,068877	-0,029592	-0,051757	-0,081965	-5,190212	-0,071556	2,068877
10:02:13,82	0,412991	3,174931	-0,112958	-1,436035	0,286996	-0,569030	-0,027837	-0,046058	-0,081994	-1,380876	-2,301164	2,035086	-0,607440	-2,857131	-1,175678	-16,635626	6,127257	13,784177	-0,027837	-0,046058	-0,081994	-4,996417	-0,115997	2,035086	-0,027837	-0,046058	-0,081994	-4,996417	-0,115997	2,035086
10:02:13,87	0,412991	3,174931	-0,112958	-1,436035	0,286996	-0,569030	-0,029188	-0,049969	-0,084315	-1,195487	-2,385126	2,051553	-0,611454	-2,856575	-1,177680	-16,745181	6,077464	13,783508	-0,029188	-0,049969	-0,084315	-5,118079	-0,093889	2,051553	-0,029188	-0,049969	-0,084315	-5,118079	-0,093889	2,051553
10:02:13,92	0,412991	3,174931	-0,112958	-1,436035	0,286996	-0,569030	-0,029188	-0,049969	-0,084315	-1,195487	-2,385126	2,051553	-0,607104	-2,861464	-1,177996	-16,625408	5,997546	13,770245	-0,029188	-0,049969	-0,084315	-5,118079	-0,093889	2,051553	-0,029188	-0,049969	-0,084315	-5,118079	-0,093889	2,051553
10:02:13,97	0,412991	3,174931	-0,112958	-1,436035	0,286996	-0,569030	-0,027858	-0,050727	-0,083528	-1,176204	-2,305669	2,054980	-0,611462	-2,858105	-1,176894	-16,746327	6,054875	13,786934	-0,027858	-0,050727	-0,083528	-5,158303	-0,118831	2,054980	-0,027858	-0,050727	-0,083528	-5,158303	-0,118831	2,054980
10:02:14,02	0,412991	3,174931	-0,112958	-1,436035	0,286996	-0,569030	-0,027858	-0,050727	-0,083528	-1,176204	-2,305669	2,054980	-0,611871	-2,858111	-1,177632	-16,649777	6,021771	13,780414	-0,027858	-0,050727	-0,083528	-5,158303	-0,118831	2,054980	-0,027858	-0,050727	-0,083528	-5,158303	-0,118831	2,054980
10:02:14,07	0,412991	3,174931	-0,112958	-1,436035	0,286996	-0,569030	-0,027649	-0,050376	-0,084267	-1,174868	-2,194636	2,048460	-0,602959	-2,856445	-1,175204	-16,693688	6,057720	13,799284	-0,027649	-0,050376	-0,084267	-5,129386	-0,024201	2,048460	-0,027649	-0,050376	-0,084267	-5,129386	-0,024201	2,048460
10:02:14,12	0,412991	3,174931	-0,112958	-1,436035	0,286996	-0,569030	-0,033548	-0,057262	-0,081838	-0,807639	-2,557374	2,067330	-0,614896	-2,856988	-1,176885	-16,695706	6,051173	13,781017	-0,033548	-0,057262	-0,081838	-5,302678	0,076114	2,067330	-0,033548	-0,057262	-0,081838	-5,302678	0,076114	2,067330
10:02:14,17	0,412991	3,174931	-0,112958	-1,436035	0,286996	-0,569030	-0,022816	-0,055812	-0,081542	-0,883268	-2,030982	2,053404	-0,609580	-2,865014	-1,174907	-16,721218	6,073325	13,785359	-0,022816	-0,055812	-0,081542	-5,264514	-0,239915	2,053404	-0,022816	-0,055812	-0,081542	-5,264514	-0,239915	2,053404
10:02:14,22	0,412991	3,174931	-0,112958	-1,436035	0,286996	-0,569030	-0,022816	-0,055812	-0,081542	-0,883268	-2,030982	2,053404	-0,608372	-2,862032	-1,176069	-16,679034	6,019168	13,779703	-0,022816	-0,055812	-0,081542	-5,264514	-0,239915	2,053404	-0,022816	-0,055812	-0,081542	-5,264514	-0,239915	2,053404
10:02:14,27	0,412991	3,174931	-0,112958	-1,436035	0,286996	-0,569030	-0,031635	-0,054204	-0,081940	-0,937029	-2,442877	2,050086	-0,608293	-2,857368	-1,175303	-16,663963	6,112975	13,782793	-0,031635	-0,054204	-0,081940	-5,192063	0,040507	2,050086	-0,031635	-0,054204	-0,081940	-5,192063	0,040507	2,050086
10:02:14,32	0,412991	3,174931	-0,112958	-1,436035	0,286996	-0,569030	-0,029624	-0,049150	-0,082343	-1,222499	-2,360155	2,064086	-0,611945	-2,855787	-1,175709	-16,696089	6,067141	13,796040	-0,029624	-0,049150	-0,082343	-5,080754	-0,034642	2,064086	-0,029624	-0,049150	-0,082343	-5,080754	-0,034642	2,064086
10:02:14,37	0,412991	3,174931	-0,112958	-1,436035	0,286996	-0,569030	-0,024740	-0,053370	-0,083096	-1,038308	-2,066522	2,047492	-0,610732	-2,862127	-1,176461	-16,679381	6,016756	13,779446	-0,024740	-0,053370	-0,083096	-5,227881	-0,124409	2,047492	-0,024740	-0,053370	-0,083096	-5,227881	-0,124409	2,047492
10:02:14,42	0,412991	3,174931	-0,112958	-1,436035	0,286996	-0,569030	-0,031773	-0,056226	-0,085792	-0,823948	-2,413814	2,066425	-0,604743	-2,857464	-1,179158	-16,630483	6,064606	13,798379	-0,031773	-0,056226	-0,085792	-5,237656	0,080388	2,066425	-0,031773	-0,056226	-0,085792	-5,237656	0,080388	2,066425
10:02:14,47	0,412991	3,174931	-0,112958	-1,436035	0,286996	-0,569030	-0,031773	-0,056226	-0,085792	-0,823948	-2,413814	2,066425	-0,610238	-2,857917	-1,177662	-16,728654	6,072257	13,788016	-0,031773	-0,056226	-0,085792	-5,237656	0,080388	2,066425	-0,031773	-0,056226	-0,085792	-5,237656	0,080388	2,066425
10:02:14,52	0,412991	3,174931	-0,112958	-1,436035	0,286996	-0,569030	-0,034359	-0,050453	-0,081596	-1,160905	-2,617394	2,045502	-0,608449	-2,852338	-1,174961	-16,708737	6,067307	13,777456	-0,034359	-0,050453	-0,081596	-5,121472	0,079790	2,045502	-0,034359	-0,050453	-0,081596	-5,121472	0,079790	2,045502
10:02:14,57	0,412991	3,174931	-0,112958	-1,436035	0,286996	-0,569030	-0,024239	-0,054266	-0,085435	-1,007456	-2,062367	2,049066	-0,610208	-2,863009	-1,178800	-16,706213	6,014115	13,781020	-0,024239	-0,054266	-0,085435	-5,267309	-0,159612	2,049066	-0,024239	-0,054266	-0,085435	-5,267309	-0,159612	2,049066
10:02:14,62	0,412991	3,174931	-0,112958	-1,436035	0,286996	-0,569030	-0,024239	-0,054266	-0,085435	-1,007456	-2,062367	2,049066	-0,607701	-2,860560	-1,176840	-16,655739	6,078036	13,782153	-0,024239	-0,054266	-0,085435	-5,267309	-0,159612	2,049066	-0,024239	-0,054266	-0,085435	-5,267309	-0,159612	2,049066
10:02:14,67	0,412991	3,174931	-0,112958	-1,436035	0,286996	-0,569030	-0,028049	-0,055577	-0,083874	-0,888621	-2,249890	2,045070	-0,607167	-2,860365	-1,177240	-16,671729	6,052669	13,777024	-0,028049	-0,055577	-0,083874	-5,251436	-0,048063	2,045070	-0,028049	-0,055577	-0,083874	-5,251436	-0,048063	2,045070
10:02:14,72	0,412991	3,174931	-0,112958	-1,436035	0,286996	-0,569030	-0,028049	-0,055577	-0,083874	-0,888621	-2,249890	2,045070	-0,607851	-2,856000	-1,175315	-16,708519	6,061658	13,801274	-0,028049	-0,055577	-0,083874	-5,251436	-0,048063	2,045070	-0,028049	-0,055577	-0,083874	-5,251436	-0,048063	2,045070
10:02:14,77	0,412991	3,174931	-0,112958	-1,436035	0,286996	-0,569030	-0,027226	-0,052665	-0,084264	-1,049291	-2,184516	2,044139	-0,610100	-2,859622	-1,177630	-16,656791	6,033386	13,776093	-0,027226	-0,052665	-0,084264	-5,183491	-0,047295	2,044139	-0,027226	-0,052665	-0,084264	-5,183491	-0,047295	2,044139
10:02:14,82	0,412991	3,174931	-0,112958	-1,436035	0,286996	-0,569030	-0,027226	-0,052665	-0,084264	-1,049291	-2,184516	2,044139	-0,605360	-2,858630	-1,176855	-16,652521	6,057605	13,767630	-0,027226	-0,052665	-0,084264	-5,183491	-0,047295	2,044139	-0,027226	-0,052665	-0,084264	-5,183491	-0,047295	2,044139
10:02:14,87	0,412991	3,174931	-0,112958	-1,436035	0,286996	-0,569030	-0,030455	-0,056274	-0,083489	-0,838516	-2,360835	2,035675	-0,606699	-2,858006	-1,177687	-16,723227	6,046607	13,744146	-0,030455	-0,056274	-0,083489	-5,256019	0,029861	2,035675	-0,030455	-0,056274	-0,083489	-5,256019	0,029861	2,035675
10:02:14,92	0,412991	3,174931	-0,112958	-1,436035	0,286996	-0,569030	-0,030325	-0,054803	-0,084321	-0,959886	-2,409847	2,012192	-0,613118	-2,859959	-1,175718	-16,703551	6,053155	13,765782	-0,030325	-0,054803	-0,084321	-5,261915	-0,029299	2,012192	-0,030325	-0,054803	-0,084321	-5,261915	-0,029299	2,012192
10:02:14,97	0,412991	3,174931	-0,112958	-1,436035	0,286996	-0,569030	-0,026098	-0,057442	-0,086177	-0,755009	-2,157746	2,061788	-0,606527	-2,862986	-1,179543	-16,661428	6,089053	13,793742	-0,026098	-0,057442	-0,086177	-5,264184	-0,109018	2,061788	-0,026098	-0,057442	-0,086177	-5,264184	-0,109018	2,061788
10:02:15,02	0,412991	3,174931	-0,112958	-1,436035	0,286996	-0,569030	-0,029609	-0,050513	-0,083507	-1,163378	-2,349675	2,059542	-0,610773	-2,856482	-1,176872	-16,693590	6,052128	13,791496	-0,029609	-0,050513	-0,083507	-5,128625	-0,025384	2,059542	-0,029609	-0,050513	-0,083507	-5,128625	-0,025384	2,059542
10:02:15,07	0,412991	3,174931	-0,112958	-1,436035	0,286996	-0,569030	-0,029609	-0,050513	-0,083507	-1,163378	-2,349675	2,059542	-0,608311	-2,861589	-1,176042	-16,666125	6,077565	13,810572	-0,029609	-0,050513	-0,083507	-5,128625	-0,025384	2,059542	-0,029609	-0,050513	-0,083507	-5,128625	-0,025384	2,059542
10:02:15,12	0,412991	3,174931	-0,112958	-1,436035	0,286996	-0,569030	-0,029859	-0,048331	-0,082756	-1,239146	-2,403961	2,046318	-0,612537	-2,855174	-1,176121	-16,710472	6,105389	13,778272	-0,029859	-0,048331	-0,082756	-5,033122	-0,059992	2,046318	-0,029859	-0,048331	-0,082756	-5,033122	-0,059992	2,046318
10:02:15,17	0,412991	3,174931	-0,112958	-1,436035	0,286996	-0,569030	-0,029859	-0,048331	-0,082756	-1,239146	-2,403961	2,046318	-0,611449	-2,860141	-1,175333	-16,749878	6,058275	13,785830	-0,029859	-0,048331	-0,082756	-5,033122	-0,059992	2,046318	-0,029859	-0,048331	-0,082756	-5,033122	-0,059992	2,046318
10:02:15,22	0,412991	3,174931	-0,112958	-1,436035	0,286996	-0,569030	-0,026101	-0,051757	-0,081967	-1,121512	-2,219113	2,053875	-0,610210	-2,861907	-1,176464	-16,700973	5,994668	13,788776	-0,026101	-0,051757	-0,081967	-5,184410	-0,170149	2,053875	-0,026101	-0,051757	-0,081967	-5,184410	-0,170149	2,053875
10:02:15,27	0,412991	3,174931	-0,112958	-1,436035	0,286996	-0,569030	-0,033138	-0,053358	-0,080021	-0,993839	-2,497614	2,019233	-0,606544	-2,854848	-1,173387	-16,651968	6,053013	13,751188	-0,033138	-0,053358	-0,080021	-5,182451	0,103755	2,019233	-0,033138	-0,053358	-0,080021	-5,182451	0,103755	2,019233
10:02:15,32	0,412991	3,174931	-0,112958	-1,436035	0,286996	-0,569030	-0,030894	-0,053747	-0,082359	-1,015858	-2,459696	2,055127	-0,606011	-2,854499	-1,177246	-16,656251	6,027613	13,791671	-0,030894	-0,053747	-0,082359	-5,235017	-0,034493	2,055127	-0,030894	-0,053747	-0,082359	-5,235017	-0,034493	2,055127
10:02:15,37	0,412991	3,174931	-0,112958	-1,436035	0,286996	-0,569030	-0,026458	-0,052341	-0,083496	-1,098676	-2,160977	2,048000	-0,610765	-2,860125	-1,176862	-16,687258	6,013394	13,779955	-0,026458	-0,052341	-0,083496	-5,207458	-0,084033	2,048000	-0,026458	-0,052341	-0,083496	-5,207458	-0,084033	2,048000
10:02:15,42	0,412991	3,174931	-0,112958	-1,436035	0,286996	-0,569030	-0,026458	-0,052341	-0,083496	-1,098676	-2,160977	2,048000	-0,607191	-2,862709	-1,176456	-16,676448	6,010660	13,774898	-0,026458	-0,052341	-0,083496	-5,207458	-0,084033	2,048000	-0,026458	-0,052341	-0,083496	-5,207458	-0,084033	2,048000
10:02:15,47	0,412991	3,174931	-0,112958	-1,436035	0,286996	-0,569030	-0,026007	-0,056728	-0,083090	-0,867534	-2,126780	2,042944	-0,606037	-2,852695	-1,173021	-16,675976	6,024316	13,745855	-0,026007	-0,056728	-0,083090	-5,320666	-0,085264	2,042944	-0,026007	-0,056728	-0,083090	-5,320666	-0,085264	2,042944
10:02:15,52	0,412991	3,174931	-0,112958	-1,436035	0,286996	-0,569030	-0,022946	-0,055826	-0,083476	-0,915602	-1,945589	2,027341	-0,609502	-2,864909	-1,176841	-16,657944	5,998605	13,759295	-0,022946	-0,055826	-0,083476	-5,297963	-0,144311	2,027341	-0,022946	-0,055826	-0,083476	-5,297963	-0,144311	2,027341
10:02:15,57	0,412991	3,174931	-0,112958	-1,436035	0,286996	-0,569030	-0,022946	-0,055826	-0,083476	-0,915602	-1,945589	2,027341	-0,607191	-2,856302	-1,175319	-16,681537	6,068712	13,777068	-0,022946	-0,055826	-0,083476	-5,297963	-0,144311	2,027341	-0,022946	-0,055826	-0,083476	-5,297963	-0,144311	2,027341
10:02:15,62	0,412991	3,174931	-0,112958	-1,436035	0,286996	-0,569030	-0,027607	-0,053045	-0,084682	-1,009445	-2,274490	2,037016	-0,609581	-2,859482	-1,178047	-16,707509	6,085868	13,768970	-0,027607	-0,053045	-0,084682	-5,173466	-0,107365	2,037016	-0,027607	-0,053045	-0,084682	-5,173466	-0,107365	2,037016
10:02:15,67	0,412991	3,174931	-0,112958	-1,436035	0,286996	-0,569030	-0,027607	-0,053045	-0,084682	-1,009445	-2,274490	2,037016	-0,607179	-2,863192	-1,177999	-16,673198	6,026878	13,785944	-0,027607	-0,053045	-0,084682	-5,173466	-0,107365	2,037016	-0,027607	-0,053045	-0,084682	-5,173466	-0,107365	2,037016
10:02:15,72	0,412991	3,174931	-0,112958	-1,436035	0,286996	-0,569030	-0,025595	-0,056980	-0,084633	-0,838733	-2,110648	2,053989	-0,605851	-2,852975	-1,173710	-16,598467	6,076283	13,814964	-0,025595	-0,056980	-0,084633	-5,311688	-0,101478	2,053989	-0,025595	-0,056980	-0,084633	-5,311688	-0,101478	2,053989
10:02:15,77	0,412991	3,174931	-0,112958	-1,436035	0,286996	-0,569030	-0,033482	-0,055831	-0,083880	-0,859983	-2,537129	2,056417	-0,604230	-2,855787	-1,177246	-16,668096	6,068407	13,788371	-0,033482	-0,055831	-0,083880	-5,242713	0,091187	2,056417	-0,033482	-0,055831	-0,083880	-5,242713	0,091187	2,056417
10:02:15,82	0,412991	3,174931	-0,112958	-1,436035	0,286996	-0,569030	-0,027516	-0,052484	-0,082330	-1,085812	-2,181766	2,032263	-0,610112	-2,859280	-1,175696	-16,654895	6,000967	13,764217	-0,027516	-0,052484	-0,082330	-5,205832	-0,021748	2,032263	-0,027516	-0,052484	-0,082330	-5,205832	-0,021748	2,032263
10:02:15,87	0,412991	3,174931	-0,112958	-1,436035	0,286996	-0,569030	-0,031104	-0,055863	-0,083484	-0,858280	-2,411254	2,055613	-0,605392	-2,857862	-1,176849	-16,666150	6,067330	13,787567	-0,031104	-0,055863	-0,083484	-5,243521	0,030397	2,055613	-0,031104	-0,055863	-0,083484	-5,243521	0,030397	2,055613
10:02:15,92	0,412991	3,174931	-0,112958	-1,436035	0,286996	-0,569030	-0,029171	-0,050774	-0,080783	-1,128491	-2,355067	2,068684	-0,605592	-2,853211	-1,177688	-16,741221	6,050848	13,779286	-0,029171	-0,050774	-0,080783	-5,114219	-0,065181	2,068684	-0,029171	-0,050774	-0,080783	-5,114219	-0,065181	2,068684
10:02:15,97	0,412991	3,174931	-0,112958	-1,436035	0,286996	-0,569030	-0,024395	-0,044744	-0,081592	-1,476125	-2,046215	2,012121	-0,618376	-2,858113	-1,174958	-16,671977	6,024907	13,744075	-0,024395	-0,044744	-0,081592	-4,988517	-0,131229	2,012121	-0,024395	-0,044744	-0,081592	-4,988517	-0,131229	2,012121
10:02:16,02	0,412991	3,174931	-0,112958	-1,436035	0,286996	-0,569030	-0,024395	-0,044744	-0,081592	-1,476125	-2,046215	2,012121	-0,607174	-2,861171	-1,177632	-16,698517	6,117590	13,784342	-0,024395	-0,044744	-0,081592	-4,988517	-0,131229	2,012121	-0,024395	-0,044744	-0,081592	-4,988517	-0,131229	2,012121
10:02:16,07	0,412991	3,174931	-0,112958	-1,436035	0,286996	-0,569030	-0,026659	-0,055822	-0,083096	-0,814761	-2,187415	2,026561	-0,607649	-2,861691	-1,176462	-16,649660	6,110500	13,758515	-0,026659	-0,055822	-0,083096	-5,196812	-0,094701	2,026561	-0,026659	-0,055822	-0,083096	-5,196812	-0,094701	2,026561
10:02:16,12	0,412991	3,174931	-0,112958	-1,436035	0,286996	-0,569030	-0,026659	-0,055822	-0,083096	-0,814761	-2,187415	2,026561	-0,606588	-2,853244	-1,175713	-16,667656	6,072368	13,777840	-0,026659	-0,055822	-0,083096	-5,196812	-0,094701	2,026561	-0,026659	-0,055822	-0,083096	-5,196812	-0,094701	2,026561
10:02:16,17	0,412991	3,174931	-0,112958	-1,436035	0,286996	-0,569030	-0,034505	-0,052518	-0,082347	-1,028622	-2,591933	2,045886	-0,616659	-2,858567	-1,176113	-16,708598	6,075421	13,776072	-0,034505	-0,052518	-0,082347	-5,151261	0,116701	2,045886	-0,034505	-0,052518	-0,082347	-5,151261	0,116701	2,045886
10:02:16,22	0,412991	3,174931	-0,112958	-1,436035	0,286996	-0,569030	-0,024800	-0,051283	-0,082331	-1,132004	-2,092103	2,047778	-0,612510	-2,861032	-1,175697	-16,691432	6,040862	13,779732	-0,024800	-0,051283	-0,082331	-5,157713	-0,145322	2,047778	-0,024800	-0,051283	-0,082331	-5,157713	-0,145322	2,047778
10:02:16,27	0,412991	3,174931	-0,112958	-1,436035	0,286996	-0,569030	-0,024800	-0,051283	-0,082331	-1,132004	-2,092103	2,047778	-0,608262	-2,854251	-1,176858	-16,626941	6,080302	13,777934	-0,024800	-0,051283	-0,082331	-5,157713	-0,145322	2,047778	-0,024800	-0,051283	-0,082331	-5,157713	-0,145322	2,047778
10:02:16,32	0,412991	3,174931	-0,112958	-1,436035	0,286996	-0,569030	-0,034333	-0,056533	-0,082747	-0,889051	-2,606578	2,045419	-0,603197	-2,855401	-1,176113	-16,722705	6,024220	13,777374	-0,034333	-0,056533	-0,082747	-5,326888	0,088538	2,045419	-0,034333	-0,056533	-0,082747	-5,326888	0,088538	2,045419
10:02:16,37	0,412991	3,174931	-0,112958	-1,436035	0,286996	-0,569030	-0,025852	-0,049349	-0,080027	-1,223668	-2,141781	2,017461	-0,613659	-2,859154	-1,173393	-16,682633	6,046049	13,749415	-0,025852	-0,049349	-0,080027	-5,097577	-0,112416	2,017461	-0,025852	-0,049349	-0,080027	-5,097577	-0,112416	2,017461
10:02:16,42	0,412991	3,174931	-0,112958	-1,436035	0,286996	-0,569030	-0,026578	-0,050334	-0,082735	-1,159948	-2,160118	2,019138	-0,612443	-2,859017	-1,176101	-16,659532	6,047163	13,751092	-0,026578	-0,050334	-0,082735	-5,111156	-0,073712	2,019138	-0,026578	-0,050334	-0,082735	-5,111156	-0,073712	2,019138
10:02:16,47	0,412991	3,174931	-0,112958	-1,436035	0,286996	-0,569030	-0,026578	-0,050334	-0,082735	-1,159948	-2,160118	2,019138	-0,604880	-2,851179	-1,177314	-16,674930	6,022047	13,729428	-0,026578	-0,050334	-0,082735	-5,111156	-0,073712	2,019138	-0,026578	-0,050334	-0,082735	-5,111156	-0,073712	2,019138
10:02:16,52	0,412991	3,174931	-0,112958	-1,436035	0,286996	-0,569030	-0,037148	-0,052964	-0,083949	-1,052612	-2,710494	1,997474	-0,611915	-2,858529	-1,177272	-16,685814	6,054221	13,762155	-0,037148	-0,052964	-0,083949	-5,210315	0,205596	1,997474	-0,037148	-0,052964	-0,083949	-5,210315	0,205596	1,997474
10:02:16,57	0,412991	3,174931	-0,112958	-1,436035	0,286996	-0,569030	-0,027265	-0,050547	-0,083907	-1,155894	-2,222093	2,030200	-0,608941	-2,861769	-1,178010	-16,660811	6,005511	13,775355	-0,027265	-0,050547	-0,083907	-5,123832	-0,081816	2,030200	-0,027265	-0,050547	-0,083907	-5,123832	-0,081816	2,030200
10:02:16,62	0,412991	3,174931	-0,112958	-1,436035	0,286996	-0,569030	-0,025945	-0,054743	-0,084644	-0,967391	-2,107487	2,043400	-0,605945	-2,862244	-1,178365	-16,652181	6,057230	13,806657	-0,025945	-0,054743	-0,084644	-5,264705	-0,070766	2,043400	-0,025945	-0,054743	-0,084644	-5,264705	-0,070766	2,043400
10:02:16,67	0,412991	3,174931	-0,112958	-1,436035	0,286996	-0,569030	-0,027033	-0,057575	-0,084999	-0,771041	-2,182415	2,074703	-0,604144	-2,853944	-1,175691	-16,625506	6,061815	13,772529	-0,027033	-0,057575	-0,084999	-5,290639	-0,060337	2,074703	-0,027033	-0,057575	-0,084999	-5,290639	-0,060337	2,074703
10:02:16,72	0,412991	3,174931	-0,112958	-1,436035	0,286996	-0,569030	-0,036228	-0,054840	-0,083912	-0,941155	-2,686759	2,041916	-0,607764	-2,854728	-1,175328	-16,668592	6,061513	13,767154	-0,036228	-0,054840	-0,083912	-5,246134	0,157131	2,041916	-0,036228	-0,054840	-0,083912	-5,246134	0,157131	2,041916
10:02:16,77	0,412991	3,174931	-0,112958	-1,436035	0,286996	-0,569030	-0,036228	-0,054840	-0,083912	-0,941155	-2,686759	2,041916	-0,613124	-2,861325	-1,174171	-16,715357	6,056504	13,755175	-0,036228	-0,054840	-0,083912	-5,246134	0,157131	2,041916	-0,036228	-0,054840	-0,083912	-5,246134	0,157131	2,041916
10:02:16,82	0,412991	3,174931	-0,112958	-1,436035	0,286996	-0,569030	-0,024239	-0,050898	-0,080805	-1,150450	-2,091466	2,023221	-0,608896	-2,863724	-1,176044	-16,652762	6,021909	13,788854	-0,024239	-0,050898	-0,080805	-5,145921	-0,188732	2,023221	-0,024239	-0,050898	-0,080805	-5,145921	-0,188732	2,023221
10:02:16,87	0,412991	3,174931	-0,112958	-1,436035	0,286996	-0,569030	-0,024275	-0,055760	-0,082678	-0,896297	-2,021845	2,056900	-0,605931	-2,858542	-1,180723	-16,646941	6,095847	13,790446	-0,024275	-0,055760	-0,082678	-5,273423	-0,116265	2,056900	-0,024275	-0,055760	-0,082678	-5,273423	-0,116265	2,056900
10:02:16,92	0,412991	3,174931	-0,112958	-1,436035	0,286996	-0,569030	-0,030245	-0,055736	-0,087358	-0,830583	-2,364222	2,058492	-0,610247	-2,856171	-1,175737	-16,726066	6,049481	13,771810	-0,030245	-0,055736	-0,087358	-5,205854	0,010017	2,058492	-0,030245	-0,055736	-0,087358	-5,205854	0,010017	2,058492
10:02:16,97	0,412991	3,174931	-0,112958	-1,436035	0,286996	-0,569030	-0,030141	-0,050813	-0,082371	-1,166318	-2,404144	2,039856	-0,606530	-2,860337	-1,179947	-16,654985	6,085632	13,784514	-0,030141	-0,050813	-0,082371	-5,155100	-0,038086	2,039856	-0,030141	-0,050813	-0,082371	-5,155100	-0,038086	2,039856
10:02:17,02	0,412991	3,174931	-0,112958	-1,436035	0,286996	-0,569030	-0,028391	-0,056115	-0,086581	-0,823758	-2,269665	2,052560	-0,607903	-2,857460	-1,176914	-16,731954	6,038919	13,748237	-0,028391	-0,056115	-0,086581	-5,228759	-0,040977	2,052560	-0,028391	-0,056115	-0,086581	-5,228759	-0,040977	2,052560
10:02:17,07	0,412991	3,174931	-0,112958	-1,436035	0,286996	-0,569030	-0,030197	-0,053487	-0,083549	-1,039321	-2,406876	2,016283	-0,610746	-2,855865	-1,175324	-16,685011	6,055357	13,780975	-0,030197	-0,053487	-0,083549	-5,238073	-0,036419	2,016283	-0,030197	-0,053487	-0,083549	-5,238073	-0,036419	2,016283
10:02:17,12	0,412991	3,174931	-0,112958	-1,436035	0,286996	-0,569030	-0,030156	-0,050227	-0,081959	-1,171138	-2,372322	2,049021	-0,611353	-2,862691	-1,179978	-16,705006	6,058246	13,768452	-0,030156	-0,050227	-0,081959	-5,113973	-0,005065	2,049021	-0,030156	-0,050227	-0,081959	-5,113973	-0,005065	2,049021
10:02:17,17	0,412991	3,174931	-0,112958	-1,436035	0,286996	-0,569030	-0,023941	-0,053114	-0,086613	-1,028499	-2,067918	2,036498	-0,609588	-2,850298	-1,175351	-16,688143	6,078944	13,777960	-0,023941	-0,053114	-0,086613	-5,197979	-0,188514	2,036498	-0,023941	-0,053114	-0,086613	-5,197979	-0,188514	2,036498
10:02:17,22	0,412991	3,174931	-0,112958	-1,436035	0,286996	-0,569030	-0,035556	-0,048447	-0,081985	-1,244848	-2,667641	2,046006	-0,613144	-2,856518	-1,175704	-16,705053	6,062756	13,805364	-0,035556	-0,048447	-0,081985	-5,047936	0,123537	2,046006	-0,035556	-0,048447	-0,081985	-5,047936	0,123537	2,046006
10:02:17,27	0,412991	3,174931	-0,112958	-1,436035	0,286996	-0,569030	-0,028392	-0,048477	-0,082339	-1,265758	-2,301620	2,073409	-0,611252	-2,861866	-1,174160	-16,660951	6,029086	13,729749	-0,028392	-0,048477	-0,082339	-5,071208	-0,072882	2,073409	-0,028392	-0,048477	-0,082339	-5,071208	-0,072882	2,073409
10:02:17,32	0,412991	3,174931	-0,112958	-1,436035	0,286996	-0,569030	-0,028224	-0,055506	-0,084285	-0,869551	-2,271287	2,017102	-0,607141	-2,860177	-1,177650	-16,670958	6,078546	13,749056	-0,028224	-0,055506	-0,084285	-5,226742	-0,055685	2,017102	-0,028224	-0,055506	-0,084285	-5,226742	-0,055685	2,017102
10:02:17,37	0,412991	3,174931	-0,112958	-1,436035	0,286996	-0,569030	-0,028224	-0,055506	-0,084285	-0,869551	-2,271287	2,017102	-0,605408	-2,857860	-1,177604	-16,666239	6,060871	13,816889	-0,028224	-0,055506	-0,084285	-5,226742	-0,055685	2,017102	-0,028224	-0,055506	-0,084285	-5,226742	-0,055685	2,017102
10:02:17,42	0,412991	3,174931	-0,112958	-1,436035	0,286996	-0,569030	-0,027182	-0,045146	-0,082358	-1,418156	-2,234225	2,049043	-0,616634	-2,855901	-1,175724	-16,690783	6,078525	13,780997	-0,027182	-0,045146	-0,082358	-4,962156	-0,100474	2,049043	-0,027182	-0,045146	-0,082358	-4,962156	-0,100474	2,049043
10:02:17,47	0,412991	3,174931	-0,112958	-1,436035	0,286996	-0,569030	-0,027182	-0,045146	-0,082358	-1,418156	-2,234225	2,049043	-0,607778	-2,866080	-1,177208	-16,692139	6,045951	13,800271	-0,027182	-0,045146	-0,082358	-4,962156	-0,100474	2,049043	-0,027182	-0,045146	-0,082358	-4,962156	-0,100474	2,049043
10:02:17,52	0,412991	3,174931	-0,112958	-1,436035	0,286996	-0,569030	-0,022794	-0,057905	-0,083842	-0,783584	-1,990936	2,068317	-0,606160	-2,853965	-1,173780	-16,727279	6,017983	13,794883	-0,022794	-0,057905	-0,083842	-5,329154	-0,201644	2,068317	-0,022794	-0,057905	-0,083842	-5,329154	-0,201644	2,068317
10:02:17,57	0,412991	3,174931	-0,112958	-1,436035	0,286996	-0,569030	-0,028928	-0,049642	-0,079974	-1,187237	-2,288043	2,086081	-0,611867	-2,856636	-1,173339	-16,660171	6,057544	13,818035	-0,028928	-0,049642	-0,079974	-5,084159	-0,017189	2,086081	-0,028928	-0,049642	-0,079974	-5,084159	-0,017189	2,086081
10:02:17,62	0,412991	3,174931	-0,112958	-1,436035	0,286996	-0,569030	-0,028928	-0,049642	-0,079974	-1,187237	-2,288043	2,086081	-0,608847	-2,868308	-1,176837	-16,650955	6,035039	13,740616	-0,028928	-0,049642	-0,079974	-5,084159	-0,017189	2,086081	-0,028928	-0,049642	-0,079974	-5,084159	-0,017189	2,086081
10:02:17,67	0,412991	3,174931	-0,112958	-1,436035	0,286996	-0,569030	-0,020330	-0,058094	-0,083471	-0,762642	-1,821711	2,008661	-0,606479	-2,856484	-1,176442	-16,625929	6,085518	13,797195	-0,020330	-0,058094	-0,083471	-5,323006	-0,225805	2,008661	-0,020330	-0,058094	-0,083471	-5,323006	-0,225805	2,008661
10:02:17,72	0,412991	3,174931	-0,112958	-1,436035	0,286996	-0,569030	-0,036108	-0,055085	-0,080797	-0,900433	-2,625564	2,010206	-0,603563	-2,853139	-1,174163	-16,627230	6,042904	13,742160	-0,036108	-0,055085	-0,080797	-5,224595	0,208932	2,010206	-0,036108	-0,055085	-0,080797	-5,224595	0,208932	2,010206
10:02:17,77	0,412991	3,174931	-0,112958	-1,436035	0,286996	-0,569030	-0,036179	-0,056380	-0,081930	-0,839062	-2,629108	2,049632	-0,602407	-2,853726	-1,175296	-16,630107	6,037689	13,781586	-0,036179	-0,056380	-0,081930	-5,264860	0,210914	2,049632	-0,036179	-0,056380	-0,081930	-5,264860	0,210914	2,049632
10:02:17,82	0,412991	3,174931	-0,112958	-1,436035	0,286996	-0,569030	-0,032744	-0,054799	-0,083533	-0,943113	-2,527947	2,026959	-0,605493	-2,855910	-1,176899	-16,708114	6,057460	13,758914	-0,032744	-0,054799	-0,083533	-5,244867	0,042453	2,026959	-0,032744	-0,054799	-0,083533	-5,244867	0,042453	2,026959
10:02:17,87	0,412991	3,174931	-0,112958	-1,436035	0,286996	-0,569030	-0,032744	-0,054799	-0,083533	-0,943113	-2,527947	2,026959	-0,613046	-2,858686	-1,174147	-16,669368	6,056368	13,774469	-0,032744	-0,054799	-0,083533	-5,244867	0,042453	2,026959	-0,032744	-0,054799	-0,083533	-5,244867	0,042453	2,026959
10:02:17,92	0,412991	3,174931	-0,112958	-1,436035	0,286996	-0,569030	-0,026563	-0,049646	-0,080781	-1,192660	-2,172457	2,042515	-0,606028	-2,865687	-1,177625	-16,701655	6,044428	13,767019	-0,026563	-0,049646	-0,080781	-5,089876	-0,087230	2,042515	-0,026563	-0,049646	-0,080781	-5,089876	-0,087230	2,042515
10:02:17,97	0,412991	3,174931	-0,112958	-1,436035	0,286996	-0,569030	-0,034410	-0,055315	-0,082327	-0,901077	-2,558187	2,049786	-0,604213	-2,854725	-1,175693	-16,651654	6,042426	13,781741	-0,034410	-0,055315	-0,082327	-5,243327	0,143025	2,049786	-0,034410	-0,055315	-0,082327	-5,243327	0,143025	2,049786
10:02:18,02	0,412991	3,174931	-0,112958	-1,436035	0,286996	-0,569030	-0,034410	-0,055315	-0,082327	-0,901077	-2,558187	2,049786	-0,607744	-2,855281	-1,178416	-16,625412	5,977118	13,765808	-0,034410	-0,055315	-0,082327	-5,243327	0,143025	2,049786	-0,034410	-0,055315	-0,082327	-5,243327	0,143025	2,049786
10:02:18,07	0,412991	3,174931	-0,112958	-1,436035	0,286996	-0,569030	-0,034461	-0,054638	-0,082341	-0,921915	-2,560549	2,030692	-0,604774	-2,854342	-1,175706	-16,644231	6,054741	13,762646	-0,034461	-0,054638	-0,082341	-5,211005	0,144638	2,030692	-0,034461	-0,054638	-0,082341	-5,211005	0,144638	2,030692
10:02:18,12	0,412991	3,174931	-0,112958	-1,436035	0,286996	-0,569030	-0,034461	-0,054638	-0,082341	-0,921915	-2,560549	2,030692	-0,610817	-2,855660	-1,177283	-16,718277	6,068283	13,782941	-0,030298	-0,050063	-0,083917	-5,115062	-0,036575	2,050987	-0,030298	-0,050063	-0,083917	-5,115062	-0,036575	2,050987
10:02:18,17	0,412991	3,174931	-0,112958	-1,436035	0,286996	-0,569030	-0,030298	-0,050063	-0,083917	-1,185113	-2,414975	2,050987	-0,611799	-2,863127	-1,175688	-16,655804	6,077203	13,756111	-0,030298	-0,050063	-0,083917	-5,115062	-0,036575	2,050987	-0,030298	-0,050063	-0,083917	-5,115062	-0,036575	2,050987
10:02:18,22	0,412991	3,174931	-0,112958	-1,436035	0,286996	-0,569030	-0,023340	-0,052946	-0,082323	-0,996222	-2,003523	2,024157	-0,608281	-2,860703	-1,178002	-16,656581	6,100124	13,788300	-0,023340	-0,052946	-0,082323	-5,152507	-0,171315	2,024157	-0,023340	-0,052946	-0,082323	-5,152507	-0,171315	2,024157
10:02:18,27	0,412991	3,174931	-0,112958	-1,436035	0,286996	-0,569030	-0,031541	-0,054794	-0,082746	-0,949027	-2,474157	2,040848	-0,606099	-2,856949	-1,176112	-16,718500	6,056966	13,772802	-0,031541	-0,054794	-0,082746	-5,250338	0,001836	2,040848	-0,031541	-0,054794	-0,082746	-5,250338	0,001836	2,040848
10:02:18,32	0,412991	3,174931	-0,112958	-1,436035	0,286996	-0,569030	-0,026543	-0,046877	-0,082369	-1,341452	-2,194133	2,024344	-0,615454	-2,857319	-1,175735	-16,691456	6,063552	13,756299	-0,026543	-0,046877	-0,082369	-5,021330	-0,110483	2,024344	-0,026543	-0,046877	-0,082369	-5,021330	-0,110483	2,024344
10:02:18,37	0,412991	3,174931	-0,112958	-1,436035	0,286996	-0,569030	-0,024215	-0,053680	-0,083862	-1,017953	-2,038444	2,057635	-0,610726	-2,862736	-1,177227	-16,676586	6,020029	13,789589	-0,024215	-0,053680	-0,083862	-5,231866	-0,137534	2,057635	-0,024215	-0,053680	-0,083862	-5,231866	-0,137534	2,057635
