# Supplementary material for: Characterization of interfragmentary motion associated with common osteosynthesis devices for rat fracture healing studies
Source: PLoS One. 2017 Apr 28;12(4):e0176735. doi: 10.1371/journal.pone.0176735 (PMC5409164; doi:10.1371/journal.pone.0176735)
Supplement: S1 Dataset — (ZIP) [file pone.0176735.s001.zip › S1_Dataset/UlmExFix/Specimen02/ULM-Fix-EX_02V.txt]

%Tester: Sukopp Matthias
%Projekt: 
%Zeit: 13.03.2015 10:03:21
%Dateipfad: D:\Messungen\Fixator\Measurements\Fixator_20150313.txt
%Kommentar: Ulm-Fix-Ex_02-V
%VI Version: D:\LVProjekte\Fixator\HauptVI\Fixator_v0.12.vi
%Virtueller Drehpunkt: 	0,0000	0,0000	0,0000
%Sensor zu Hexapod (Mitte): 	0,000000	0,000000	-26,500000
%Sensor zu Hexapod Trans (Mitte): 	-0,500000	-0,866025	0,000000	-0,866025	0,500000	0,000000	0,000000	0,000000	1,000000
%Hexapod zu Labor (Mitte): 	0,412990	3,174959	-0,114998
%Hexapod zu Labor Trans (Mitte): 	0,999938	0,009802	0,005256	-0,009931	0,999638	0,025010	-0,005009	-0,025060	0,999673
%Labor zu CR (Mitte): 	0,000000	0,000000	78,500000
%Labor zu CR Trans (Mitte): 	1,000000	0,000000	0,000000	0,000000	1,000000	0,000000	0,000000	0,000000	1,000000
%Zentrum Sensormasse: 	0,000000	0,000000	2,000000
%Sensormasse: 	200,000000E-3
--------------------------------------------------
Time	X	Y	Z	U	V	W	Exp_ Fx	Exp_ Fy	Exp_ Fz	Exp_ Mx	Exp_ My	Exp_ Mz	Sen_ Fx	Sen_ Fy	Sen_ Fz	Sen_ Mx	Sen_ My	Sen_ Mz	Hex_ Fx	Hex_ Fy	Hex_ Fz	Hex_ Mx	Hex_ My	Hex_ Mz	Lab_ Fx	Lab_ Fy	Lab_ Fz	Lab_ Mx	Lab_ My	Lab_ Mz	Laser
10:03:21,48	0,412990	3,174959	-0,114998	-1,436017	0,286995	-0,568997	0,038763	-0,048457	-0,064453	-0,593994	-1,588668	1,989009	-0,646739	-2,914665	-1,157819	-18,775394	8,034948	13,720964	0,038763	-0,048457	-0,064453	-4,397884	-4,631530	1,989009	0,038763	-0,048457	-0,064453	-4,397884	-4,631530	1,989009
10:03:21,53	0,412990	3,174959	-0,114998	-1,436017	0,286995	-0,568997	0,040805	-0,041999	-0,062189	-0,892390	-1,517569	1,991454	-0,653353	-2,913205	-1,155554	-18,787100	8,084925	13,723409	0,040805	-0,041999	-0,062189	-4,189315	-4,720790	1,991454	0,040805	-0,041999	-0,062189	-4,189315	-4,720790	1,991454
10:03:21,58	0,412990	3,174959	-0,114998	-1,436017	0,286995	-0,568997	0,040805	-0,041999	-0,062189	-0,892390	-1,517569	1,991454	-0,646377	-2,917558	-1,157130	-18,841174	8,079343	13,691388	0,040805	-0,041999	-0,062189	-4,189315	-4,720790	1,991454	0,040805	-0,041999	-0,062189	-4,189315	-4,720790	1,991454
10:03:21,63	0,412990	3,174959	-0,114998	-1,436017	0,286995	-0,568997	0,038717	-0,051750	-0,063334	-0,383872	-1,597659	1,968433	-0,643864	-2,916272	-1,156699	-18,761667	8,071939	13,700387	0,038717	-0,051750	-0,063334	-4,446243	-4,636922	1,968433	0,038717	-0,051750	-0,063334	-4,446243	-4,636922	1,968433
10:03:21,68	0,412990	3,174959	-0,114998	-1,436017	0,286995	-0,568997	0,038717	-0,051750	-0,063334	-0,383872	-1,597659	1,968433	-0,647515	-2,917131	-1,157105	-18,810754	8,055431	13,709542	0,038717	-0,051750	-0,063334	-4,446243	-4,636922	1,968433	0,038717	-0,051750	-0,063334	-4,446243	-4,636922	1,968433
10:03:21,73	0,412990	3,174959	-0,114998	-1,436017	0,286995	-0,568997	0,041286	-0,049017	-0,063740	-0,564806	-1,498302	1,977587	-0,646222	-2,914007	-1,155905	-18,768639	8,118150	13,744991	0,041286	-0,049017	-0,063740	-4,412669	-4,739271	1,977587	0,041286	-0,049017	-0,063740	-4,412669	-4,739271	1,977587
10:03:21,78	0,412990	3,174959	-0,114998	-1,436017	0,286995	-0,568997	0,031799	-0,047742	-0,063737	-0,585794	-1,938750	1,984080	-0,643876	-2,908277	-1,157102	-18,742255	8,068251	13,716034	0,031799	-0,047742	-0,063737	-4,333509	-4,434935	1,984080	0,031799	-0,047742	-0,063737	-4,333509	-4,434935	1,984080
10:03:21,83	0,412990	3,174959	-0,114998	-1,436017	0,286995	-0,568997	0,030613	-0,046324	-0,065278	-0,664711	-2,008062	2,019155	-0,644511	-2,906542	-1,158643	-18,751518	8,067572	13,751109	0,030613	-0,046324	-0,065278	-4,301173	-4,411210	2,019155	0,030613	-0,046324	-0,065278	-4,301173	-4,411210	2,019155
10:03:21,88	0,412990	3,174959	-0,114998	-1,436017	0,286995	-0,568997	0,030613	-0,046324	-0,065278	-0,664711	-2,008062	2,019155	-0,643306	-2,905662	-1,157534	-18,758810	8,101080	13,684089	0,029249	-0,046928	-0,064168	-4,291794	-4,398120	1,952135	0,029249	-0,046928	-0,064168	-4,291794	-4,398120	1,952135
10:03:21,93	0,412990	3,174959	-0,114998	-1,436017	0,286995	-0,568997	0,029249	-0,046928	-0,064168	-0,607953	-2,102085	1,952135	-0,642778	-2,906090	-1,159101	-18,777691	8,075711	13,674762	0,029249	-0,046928	-0,064168	-4,291794	-4,398120	1,952135	0,029249	-0,046928	-0,064168	-4,291794	-4,398120	1,952135
10:03:21,98	0,412990	3,174959	-0,114998	-1,436017	0,286995	-0,568997	0,033149	-0,048547	-0,066474	-0,508356	-1,897730	1,957976	-0,643854	-2,909849	-1,159840	-18,749758	8,113631	13,689931	0,033149	-0,048547	-0,066474	-4,319309	-4,499902	1,957976	0,033149	-0,048547	-0,066474	-4,319309	-4,499902	1,957976
10:03:22,03	0,412990	3,174959	-0,114998	-1,436017	0,286995	-0,568997	0,033149	-0,048547	-0,066474	-0,508356	-1,897730	1,957976	-0,648019	-2,917244	-1,158640	-18,777508	8,083979	13,715790	0,033149	-0,048547	-0,066474	-4,319309	-4,499902	1,957976	0,033149	-0,048547	-0,066474	-4,319309	-4,499902	1,957976
10:03:22,08	0,412990	3,174959	-0,114998	-1,436017	0,286995	-0,568997	0,039389	-0,047352	-0,064899	-0,609886	-1,568831	1,973968	-0,651040	-2,912667	-1,157905	-18,790206	8,045039	13,699847	0,039389	-0,047352	-0,064899	-4,326981	-4,660837	1,973968	0,039389	-0,047352	-0,064899	-4,326981	-4,660837	1,973968
10:03:22,13	0,412990	3,174959	-0,114998	-1,436017	0,286995	-0,568997	0,040368	-0,046402	-0,063770	-0,722918	-1,541559	1,957613	-0,653364	-2,914877	-1,157873	-18,800748	8,114178	13,740182	0,040368	-0,046402	-0,063770	-4,365486	-4,710417	1,957613	0,040368	-0,046402	-0,063770	-4,365486	-4,710417	1,957613
10:03:22,18	0,412990	3,174959	-0,114998	-1,436017	0,286995	-0,568997	0,040568	-0,047933	-0,063346	-0,599527	-1,548739	1,992772	-0,648095	-2,915967	-1,156711	-18,811274	8,080745	13,724726	0,040568	-0,047933	-0,063346	-4,362273	-4,733354	1,992772	0,040568	-0,047933	-0,063346	-4,362273	-4,733354	1,992772
10:03:22,23	0,412990	3,174959	-0,114998	-1,436017	0,286995	-0,568997	0,040568	-0,047933	-0,063346	-0,599527	-1,548739	1,992772	-0,647451	-2,914431	-1,160200	-18,764568	8,048700	13,715992	0,040568	-0,047933	-0,063346	-4,362273	-4,733354	1,992772	0,040568	-0,047933	-0,063346	-4,362273	-4,733354	1,992772
10:03:22,28	0,412990	3,174959	-0,114998	-1,436017	0,286995	-0,568997	0,039586	-0,046799	-0,062171	-0,647099	-1,546292	1,981416	-0,648586	-2,914550	-1,155536	-18,759235	8,063839	13,713370	0,039586	-0,046799	-0,062171	-4,320853	-4,653807	1,981416	0,039586	-0,046799	-0,062171	-4,320853	-4,653807	1,981416
10:03:22,33	0,412990	3,174959	-0,114998	-1,436017	0,286995	-0,568997	0,041117	-0,048345	-0,065634	-0,562632	-1,473985	2,017501	-0,648012	-2,916648	-1,159000	-18,763504	8,071012	13,749455	0,041117	-0,048345	-0,065634	-4,357743	-4,701651	2,017501	0,041117	-0,048345	-0,065634	-4,357743	-4,701651	2,017501
10:03:22,38	0,412990	3,174959	-0,114998	-1,436017	0,286995	-0,568997	0,034475	-0,049962	-0,064098	-0,457923	-1,825095	2,009035	-0,643292	-2,911705	-1,157464	-18,758157	8,091786	13,740990	0,034475	-0,049962	-0,064098	-4,379909	-4,531409	2,009035	0,034475	-0,049962	-0,064098	-4,379909	-4,531409	2,009035
10:03:22,43	0,412990	3,174959	-0,114998	-1,436017	0,286995	-0,568997	0,032654	-0,046297	-0,064124	-0,603587	-1,901580	1,975810	-0,645555	-2,908295	-1,157489	-18,719912	8,121548	13,707764	0,032654	-0,046297	-0,064124	-4,237899	-4,464896	1,975810	0,032654	-0,046297	-0,064124	-4,237899	-4,464896	1,975810
10:03:22,48	0,412990	3,174959	-0,114998	-1,436017	0,286995	-0,568997	0,032654	-0,046297	-0,064124	-0,603587	-1,901580	1,975810	-0,643300	-2,907075	-1,158275	-18,748303	8,084974	13,717623	0,032654	-0,046297	-0,064124	-4,237899	-4,464896	1,975810	0,032654	-0,046297	-0,064124	-4,237899	-4,464896	1,975810
10:03:22,53	0,412990	3,174959	-0,114998	-1,436017	0,286995	-0,568997	0,030470	-0,047640	-0,064909	-0,579601	-2,021446	1,985669	-0,646980	-2,910892	-1,156000	-18,850669	8,130286	13,688470	0,030470	-0,047640	-0,064909	-4,319368	-4,413322	1,985669	0,030470	-0,047640	-0,064909	-4,319368	-4,413322	1,985669
10:03:22,58	0,412990	3,174959	-0,114998	-1,436017	0,286995	-0,568997	0,032840	-0,048248	-0,066113	-0,573594	-1,928402	1,947352	-0,643959	-2,909432	-1,159478	-18,787269	8,077941	13,679306	0,032840	-0,048248	-0,066113	-4,361036	-4,506373	1,947352	0,032840	-0,048248	-0,066113	-4,361036	-4,506373	1,947352
10:03:22,63	0,412990	3,174959	-0,114998	-1,436017	0,286995	-0,568997	0,032840	-0,048248	-0,066113	-0,573594	-1,928402	1,947352	-0,643859	-2,908280	-1,154007	-18,747823	8,084527	13,700197	0,032840	-0,048248	-0,066113	-4,361036	-4,506373	1,947352	0,032840	-0,048248	-0,066113	-4,361036	-4,506373	1,947352
10:03:22,68	0,412990	3,174959	-0,114998	-1,436017	0,286995	-0,568997	0,039308	-0,049934	-0,065669	-0,498910	-1,598917	1,994147	-0,645733	-2,915876	-1,159034	-18,799671	8,070108	13,726101	0,039308	-0,049934	-0,065669	-4,418698	-4,684584	1,994147	0,039308	-0,049934	-0,065669	-4,418698	-4,684584	1,994147
10:03:22,73	0,412990	3,174959	-0,114998	-1,436017	0,286995	-0,568997	0,039308	-0,049934	-0,065669	-0,498910	-1,598917	1,994147	-0,643942	-2,916510	-1,159418	-18,802884	8,107616	13,727785	0,039308	-0,049934	-0,065669	-4,418698	-4,684584	1,994147	0,039308	-0,049934	-0,065669	-4,418698	-4,684584	1,994147
10:03:22,78	0,412990	3,174959	-0,114998	-1,436017	0,286995	-0,568997	0,038871	-0,046309	-0,066478	-0,682255	-1,606284	1,960278	-0,648653	-2,913685	-1,159844	-18,783812	8,066893	13,692232	0,038871	-0,046309	-0,066478	-4,317494	-4,657670	1,960278	0,038871	-0,046309	-0,066478	-4,317494	-4,657670	1,960278
10:03:22,83	0,412990	3,174959	-0,114998	-1,436017	0,286995	-0,568997	0,038871	-0,046309	-0,066478	-0,682255	-1,606284	1,960278	-0,648038	-2,912199	-1,157895	-18,765532	8,051245	13,695529	0,038871	-0,046309	-0,066478	-4,317494	-4,657670	1,960278	0,038871	-0,046309	-0,066478	-4,317494	-4,657670	1,960278
10:03:22,88	0,412990	3,174959	-0,114998	-1,436017	0,286995	-0,568997	0,040154	-0,044284	-0,064937	-0,795467	-1,561536	1,959281	-0,651049	-2,913784	-1,158303	-18,806788	8,071029	13,691235	0,040154	-0,044284	-0,064937	-4,271735	-4,713635	1,959281	0,040154	-0,044284	-0,064937	-4,271735	-4,713635	1,959281
10:03:22,93	0,412990	3,174959	-0,114998	-1,436017	0,286995	-0,568997	0,035949	-0,043231	-0,061833	-0,823076	-1,793690	1,973701	-0,653463	-2,912867	-1,157947	-18,848083	8,113990	13,682847	0,035949	-0,043231	-0,061833	-4,216671	-4,615691	1,973701	0,035949	-0,043231	-0,061833	-4,216671	-4,615691	1,973701
10:03:22,98	0,412990	3,174959	-0,114998	-1,436017	0,286995	-0,568997	0,032242	-0,047174	-0,065327	-0,630498	-1,979632	1,976470	-0,644590	-2,908377	-1,158693	-18,805219	8,087086	13,708424	0,032242	-0,047174	-0,065327	-4,333629	-4,510635	1,976470	0,032242	-0,047174	-0,065327	-4,333629	-4,510635	1,976470
10:03:23,03	0,412990	3,174959	-0,114998	-1,436017	0,286995	-0,568997	0,032063	-0,049275	-0,064905	-0,479323	-1,946025	1,976287	-0,642680	-2,909272	-1,158271	-18,747078	8,101900	13,708241	0,032063	-0,049275	-0,064905	-4,347419	-4,462932	1,976287	0,032063	-0,049275	-0,064905	-4,347419	-4,462932	1,976287
10:03:23,08	0,412990	3,174959	-0,114998	-1,436017	0,286995	-0,568997	0,035855	-0,047397	-0,066829	-0,540604	-1,782571	2,002391	-0,646203	-2,911617	-1,160194	-18,758123	8,150309	13,734345	0,035855	-0,047397	-0,066829	-4,261237	-4,597209	2,002391	0,035855	-0,047397	-0,066829	-4,261237	-4,597209	2,002391
10:03:23,13	0,412990	3,174959	-0,114998	-1,436017	0,286995	-0,568997	0,032154	-0,049958	-0,064106	-0,463850	-1,944997	2,009388	-0,645603	-2,915177	-1,158242	-18,745489	8,086266	13,716016	0,032154	-0,049958	-0,064106	-4,385583	-4,469074	2,009388	0,032154	-0,049958	-0,064106	-4,385583	-4,469074	2,009388
10:03:23,18	0,412990	3,174959	-0,114998	-1,436017	0,286995	-0,568997	0,032154	-0,049958	-0,064106	-0,463850	-1,944997	2,009388	-0,646328	-2,908555	-1,160628	-18,794878	8,107948	13,714682	0,032154	-0,049958	-0,064106	-4,385583	-4,469074	2,009388	0,032154	-0,049958	-0,064106	-4,385583	-4,469074	2,009388
10:03:23,23	0,412990	3,174959	-0,114998	-1,436017	0,286995	-0,568997	0,033266	-0,045758	-0,067263	-0,680889	-1,927877	1,982728	-0,643942	-2,910092	-1,157114	-18,784672	8,087832	13,716823	0,033266	-0,045758	-0,067263	-4,272870	-4,539236	1,982728	0,033266	-0,045758	-0,067263	-4,272870	-4,539236	1,982728
10:03:23,28	0,412990	3,174959	-0,114998	-1,436017	0,286995	-0,568997	0,039555	-0,051496	-0,063351	-0,373963	-1,616731	1,970328	-0,644503	-2,916871	-1,156716	-18,804375	8,123283	13,702282	0,039555	-0,051496	-0,063351	-4,416405	-4,721794	1,970328	0,039555	-0,051496	-0,063351	-4,416405	-4,721794	1,970328
10:03:23,33	0,412990	3,174959	-0,114998	-1,436017	0,286995	-0,568997	0,039555	-0,051496	-0,063351	-0,373963	-1,616731	1,970328	-0,647530	-2,915020	-1,161384	-18,801320	8,048711	13,712144	0,039555	-0,051496	-0,063351	-4,416405	-4,721794	1,970328	0,039555	-0,051496	-0,063351	-4,416405	-4,721794	1,970328
10:03:23,38	0,412990	3,174959	-0,114998	-1,436017	0,286995	-0,568997	0,039466	-0,047949	-0,068018	-0,621467	-1,581427	1,980189	-0,647431	-2,915990	-1,156716	-18,765681	8,039109	13,689122	0,039466	-0,047949	-0,068018	-4,385460	-4,679503	1,980189	0,039466	-0,047949	-0,068018	-4,385460	-4,679503	1,980189
10:03:23,43	0,412990	3,174959	-0,114998	-1,436017	0,286995	-0,568997	0,040256	-0,048520	-0,063350	-0,582263	-1,504695	1,957168	-0,646303	-2,915817	-1,160195	-18,776530	8,033778	13,720471	0,040256	-0,048520	-0,063350	-4,391091	-4,664766	1,957168	0,040256	-0,048520	-0,063350	-4,391091	-4,664766	1,957168
10:03:23,48	0,412990	3,174959	-0,114998	-1,436017	0,286995	-0,568997	0,038578	-0,043385	-0,067245	-0,799105	-1,666000	2,001251	-0,651038	-2,911969	-1,160611	-18,804735	8,119579	13,733205	0,038578	-0,043385	-0,067245	-4,204859	-4,694360	2,001251	0,038578	-0,043385	-0,067245	-4,204859	-4,694360	2,001251
10:03:23,53	0,412990	3,174959	-0,114998	-1,436017	0,286995	-0,568997	0,038578	-0,043385	-0,067245	-0,799105	-1,666000	2,001251	-0,651580	-2,911443	-1,157128	-18,779124	8,083304	13,700574	0,038578	-0,043385	-0,067245	-4,204859	-4,694360	2,001251	0,038578	-0,043385	-0,067245	-4,204859	-4,694360	2,001251
10:03:23,58	0,412990	3,174959	-0,114998	-1,436017	0,286995	-0,568997	0,038392	-0,042653	-0,063762	-0,855811	-1,635326	1,968620	-0,650469	-2,912368	-1,156748	-18,800109	8,042407	13,694458	0,038392	-0,042653	-0,063762	-4,204055	-4,649128	1,968620	0,038392	-0,042653	-0,063762	-4,204055	-4,649128	1,968620
10:03:23,63	0,412990	3,174959	-0,114998	-1,436017	0,286995	-0,568997	0,038638	-0,044078	-0,063382	-0,827631	-1,620256	1,962504	-0,651077	-2,910373	-1,156737	-18,814031	8,083918	13,730031	0,038638	-0,044078	-0,063382	-4,287722	-4,653374	1,962504	0,038638	-0,044078	-0,063382	-4,287722	-4,653374	1,962504
10:03:23,68	0,412990	3,174959	-0,114998	-1,436017	0,286995	-0,568997	0,033855	-0,046796	-0,066067	-0,625753	-1,890254	2,010875	-0,645723	-2,909585	-1,159433	-18,788273	8,105439	13,742829	0,033855	-0,046796	-0,066067	-4,299263	-4,547882	2,010875	0,033855	-0,046796	-0,066067	-4,299263	-4,547882	2,010875
10:03:23,74	0,412990	3,174959	-0,114998	-1,436017	0,286995	-0,568997	0,035163	-0,046216	-0,067635	-0,725779	-1,733095	1,964098	-0,651040	-2,912170	-1,155960	-18,787770	8,032095	13,703143	0,035163	-0,046216	-0,067635	-4,353762	-4,493419	1,964098	0,035163	-0,046216	-0,067635	-4,353762	-4,493419	1,964098
10:03:23,79	0,412990	3,174959	-0,114998	-1,436017	0,286995	-0,568997	0,039529	-0,040519	-0,061830	-0,963173	-1,623705	1,982839	-0,653997	-2,911360	-1,155196	-18,818448	8,110174	13,714794	0,039529	-0,040519	-0,061830	-4,143895	-4,726743	1,982839	0,039529	-0,040519	-0,061830	-4,143895	-4,726743	1,982839
10:03:23,84	0,412990	3,174959	-0,114998	-1,436017	0,286995	-0,568997	0,039529	-0,040519	-0,061830	-0,963173	-1,623705	1,982839	-0,651722	-2,914968	-1,158679	-18,834776	8,041354	13,719579	0,039529	-0,040519	-0,061830	-4,143895	-4,726743	1,982839	0,039529	-0,040519	-0,061830	-4,143895	-4,726743	1,982839
10:03:23,89	0,412990	3,174959	-0,114998	-1,436017	0,286995	-0,568997	0,041516	-0,044292	-0,065313	-0,834706	-1,500097	1,987625	-0,565616	-2,781099	-1,153697	-14,706937	5,260052	13,760281	0,041516	-0,044292	-0,065313	-4,311660	-4,759136	1,987625	0,041516	-0,044292	-0,065313	-4,311660	-4,759136	1,987625
10:03:23,94	0,412984	3,174953	-0,115050	-1,436018	0,277035	-0,569054	-0,102799	-0,054446	-0,023098	-0,600427	-5,355480	2,017283	-0,570771	-2,795064	-1,116464	-15,821475	5,962462	13,749237	-0,102799	-0,054446	-0,023098	-4,874460	2,714273	2,017283	-0,102799	-0,054446	-0,023098	-4,874460	2,714273	2,017283
10:03:23,99	0,412984	3,174953	-0,115050	-1,436018	0,277035	-0,569054	-0,098702	-0,059422	-0,024273	-0,331077	-5,239822	2,015314	-0,568510	-2,801100	-1,117639	-15,900520	6,020341	13,747269	-0,098702	-0,059422	-0,024273	-4,995720	2,508305	2,015314	-0,098702	-0,059422	-0,024273	-4,995720	2,508305	2,015314
10:03:24,04	0,412984	3,174953	-0,115050	-1,436018	0,277035	-0,569054	-0,110683	-0,055888	-0,020804	-0,521639	-5,827474	2,024168	-0,565581	-2,788957	-1,114170	-15,873294	5,996814	13,756122	-0,110683	-0,055888	-0,020804	-4,908814	2,861134	2,024168	-0,110683	-0,055888	-0,020804	-4,908814	2,861134	2,024168
10:03:24,09	0,412984	3,174953	-0,115050	-1,436018	0,277035	-0,569054	-0,105603	-0,054699	-0,022727	-0,572735	-5,602904	2,054455	-0,569150	-2,792762	-1,116092	-15,902231	6,025862	13,786410	-0,105603	-0,054699	-0,022727	-4,866641	2,686932	2,054455	-0,105603	-0,054699	-0,022727	-4,866641	2,686932	2,054455
10:03:24,14	0,412984	3,174953	-0,115050	-1,436018	0,277035	-0,569054	-0,109655	-0,056411	-0,021188	-0,497157	-5,811430	2,044471	-0,565641	-2,790109	-1,114554	-15,907079	6,013132	13,776425	-0,109655	-0,056411	-0,021188	-4,925458	2,796470	2,044471	-0,109655	-0,056411	-0,021188	-4,925458	2,796470	2,044471
10:03:24,19	0,412984	3,174953	-0,115050	-1,436018	0,277035	-0,569054	-0,107465	-0,055142	-0,021154	-0,506058	-5,658761	2,049053	-0,567836	-2,791371	-1,114519	-15,844914	6,043211	13,781008	-0,107465	-0,055142	-0,021154	-4,834676	2,777236	2,049053	-0,107465	-0,055142	-0,021154	-4,834676	2,777236	2,049053
10:03:24,24	0,412984	3,174953	-0,115050	-1,436018	0,277035	-0,569054	-0,107260	-0,055154	-0,024288	-0,495070	-5,714407	2,047958	-0,567261	-2,790871	-1,116857	-15,848480	6,050204	13,778019	-0,107260	-0,055154	-0,024288	-4,824683	2,705469	2,047958	-0,107260	-0,055154	-0,024288	-4,824683	2,705469	2,047958
10:03:24,29	0,412984	3,174953	-0,115050	-1,436018	0,277035	-0,569054	-0,107260	-0,055154	-0,024288	-0,495070	-5,714407	2,047958	-0,570449	-2,790526	-1,119646	-15,954535	6,040633	13,760619	-0,107260	-0,055154	-0,024288	-4,824683	2,705469	2,047958	-0,107260	-0,055154	-0,024288	-4,824683	2,705469	2,047958
10:03:24,34	0,412984	3,174953	-0,115050	-1,436018	0,277035	-0,569054	-0,103753	-0,047632	-0,023154	-0,914113	-5,517989	2,025586	-0,576196	-2,790830	-1,116520	-15,898921	6,054150	13,757540	-0,103753	-0,047632	-0,023154	-4,653187	2,626633	2,025586	-0,103753	-0,047632	-0,023154	-4,653187	2,626633	2,025586
10:03:24,39	0,412984	3,174953	-0,115050	-1,436018	0,277035	-0,569054	-0,101351	-0,048953	-0,024312	-0,874050	-5,404023	2,035190	-0,574523	-2,793875	-1,117301	-15,941115	6,030178	13,757518	-0,101351	-0,048953	-0,024312	-4,716826	2,551993	2,035190	-0,101351	-0,048953	-0,024312	-4,716826	2,551993	2,035190
10:03:24,44	0,412984	3,174953	-0,115050	-1,436018	0,277035	-0,569054	-0,100189	-0,057174	-0,021544	-0,404567	-5,375749	2,059852	-0,569714	-2,798688	-1,114910	-15,929563	6,087267	13,791807	-0,100189	-0,057174	-0,021544	-4,892694	2,489088	2,059852	-0,100189	-0,057174	-0,021544	-4,892694	2,489088	2,059852
10:03:24,49	0,412984	3,174953	-0,115050	-1,436018	0,277035	-0,569054	-0,102105	-0,062134	-0,021567	-0,163596	-5,496163	2,031716	-0,564460	-2,799509	-1,114932	-15,956067	6,082961	13,763670	-0,102105	-0,062134	-0,021567	-5,041130	2,519053	2,031716	-0,102105	-0,062134	-0,021567	-5,041130	2,519053	2,031716
10:03:24,54	0,412984	3,174953	-0,115050	-1,436018	0,277035	-0,569054	-0,101495	-0,055055	-0,025061	-0,499889	-5,447469	2,048008	-0,570896	-2,796497	-1,118427	-15,925433	6,102040	13,779963	-0,101495	-0,055055	-0,025061	-4,821684	2,519887	2,048008	-0,101495	-0,055055	-0,025061	-4,821684	2,519887	2,048008
10:03:24,59	0,412984	3,174953	-0,115050	-1,436018	0,277035	-0,569054	-0,104587	-0,054321	-0,024349	-0,575819	-5,734322	2,055316	-0,567083	-2,794484	-1,119665	-16,063842	6,102909	13,773434	-0,104587	-0,054321	-0,024349	-4,840018	2,475795	2,055316	-0,104587	-0,054321	-0,024349	-4,840018	2,475795	2,055316
10:03:24,64	0,412984	3,174953	-0,115050	-1,436018	0,277035	-0,569054	-0,103953	-0,054577	-0,024818	-0,592316	-5,746299	1,978409	-0,570081	-2,794130	-1,118184	-16,107340	6,129026	13,710364	-0,103953	-0,054577	-0,024818	-4,876607	2,413987	1,978409	-0,103953	-0,054577	-0,024818	-4,876607	2,413987	1,978409
10:03:24,69	0,412984	3,174953	-0,115050	-1,436018	0,277035	-0,569054	-0,104039	-0,054541	-0,025158	-0,582730	-5,744107	2,036866	-0,570069	-2,794037	-1,118523	-16,095829	6,135588	13,768820	-0,104039	-0,054541	-0,025158	-4,864224	2,422965	2,036866	-0,104039	-0,054541	-0,025158	-4,864224	2,422965	2,036866
10:03:24,74	0,412984	3,174953	-0,115050	-1,436018	0,277035	-0,569054	-0,096160	-0,048178	-0,024399	-0,918683	-5,363284	2,025146	-0,579519	-2,797680	-1,117765	-16,123408	6,145643	13,757100	-0,096160	-0,048178	-0,024399	-4,700689	2,185247	2,025146	-0,096160	-0,048178	-0,024399	-4,700689	2,185247	2,025146
10:03:24,79	0,412984	3,174953	-0,115050	-1,436018	0,277035	-0,569054	-0,096661	-0,050709	-0,023975	-0,786612	-5,335006	2,033534	-0,577077	-2,798511	-1,117341	-16,076113	6,118912	13,765489	-0,096661	-0,050709	-0,023975	-4,767243	2,252844	2,033534	-0,096661	-0,050709	-0,023975	-4,767243	2,252844	2,033534
10:03:24,84	0,412984	3,174953	-0,115050	-1,436018	0,277035	-0,569054	-0,096661	-0,050709	-0,023975	-0,786612	-5,335006	2,033534	-0,571744	-2,802699	-1,118488	-16,095932	6,192650	13,769053	-0,096661	-0,050709	-0,023975	-4,767243	2,252844	2,033534	-0,096661	-0,050709	-0,023975	-4,767243	2,252844	2,033534
10:03:24,89	0,412984	3,174953	-0,115050	-1,436018	0,277035	-0,569054	-0,095700	-0,057421	-0,025122	-0,383611	-5,339103	2,037098	-0,577145	-2,796949	-1,115064	-16,125682	6,157770	13,732161	-0,095700	-0,057421	-0,025122	-4,891175	2,173364	2,037098	-0,095700	-0,057421	-0,025122	-4,891175	2,173364	2,037098
10:03:24,94	0,412984	3,174953	-0,115050	-1,436018	0,277035	-0,569054	-0,097980	-0,049869	-0,021698	-0,821399	-5,465951	2,000207	-0,578388	-2,796886	-1,116997	-16,148220	6,156571	13,762396	-0,097980	-0,049869	-0,021698	-4,736128	2,225441	2,000207	-0,097980	-0,049869	-0,021698	-4,736128	2,225441	2,000207
10:03:24,99	0,412984	3,174953	-0,115050	-1,436018	0,277035	-0,569054	-0,095682	-0,050580	-0,021289	-0,770376	-5,334205	2,004375	-0,577678	-2,799295	-1,114654	-16,108043	6,163798	13,736329	-0,095682	-0,050580	-0,021289	-4,740936	2,176813	2,004375	-0,095682	-0,050580	-0,021289	-4,740936	2,176813	2,004375
10:03:25,04	0,412984	3,174953	-0,115050	-1,436018	0,277035	-0,569054	-0,096193	-0,050299	-0,026714	-0,800623	-5,316102	2,011143	-0,577666	-2,798711	-1,120079	-16,077127	6,127941	13,743097	-0,096193	-0,050299	-0,026714	-4,749063	2,235070	2,011143	-0,096193	-0,050299	-0,026714	-4,749063	2,235070	2,011143
10:03:25,09	0,412984	3,174953	-0,115050	-1,436018	0,277035	-0,569054	-0,096193	-0,050299	-0,026714	-0,800623	-5,316102	2,011143	-0,573031	-2,802408	-1,120055	-16,122660	6,136273	13,773141	-0,096193	-0,050299	-0,026714	-4,749063	2,235070	2,011143	-0,096193	-0,050299	-0,026714	-4,749063	2,235070	2,011143
10:03:25,14	0,412984	3,174953	-0,115050	-1,436018	0,277035	-0,569054	-0,095309	-0,056161	-0,026689	-0,511320	-5,313698	2,041187	-0,571097	-2,803315	-1,119628	-16,053233	6,151083	13,772842	-0,095309	-0,056161	-0,026689	-4,919972	2,168027	2,041187	-0,095309	-0,056161	-0,026689	-4,919972	2,168027	2,041187
10:03:25,19	0,412984	3,174953	-0,115050	-1,436018	0,277035	-0,569054	-0,095491	-0,058289	-0,026262	-0,353121	-5,270439	2,040887	-0,569966	-2,796455	-1,116916	-16,067472	6,177980	13,807328	-0,095491	-0,058289	-0,026262	-4,928828	2,225571	2,040887	-0,095491	-0,058289	-0,026262	-4,928828	2,225571	2,040887
10:03:25,24	0,412984	3,174953	-0,115050	-1,436018	0,277035	-0,569054	-0,103608	-0,054882	-0,022418	-0,526771	-5,720544	2,045658	-0,569989	-2,794581	-1,115784	-16,075715	6,168130	13,777612	-0,103608	-0,054882	-0,022418	-4,835016	2,412691	2,045658	-0,103608	-0,054882	-0,022418	-4,835016	2,412691	2,045658
10:03:25,29	0,412984	3,174953	-0,115050	-1,436018	0,277035	-0,569054	-0,103608	-0,054882	-0,022418	-0,526771	-5,720544	2,045658	-0,578919	-2,796628	-1,115826	-16,124279	6,159210	13,756623	-0,103608	-0,054882	-0,022418	-4,835016	2,412691	2,045658	-0,103608	-0,054882	-0,022418	-4,835016	2,412691	2,045658
10:03:25,34	0,412984	3,174953	-0,115050	-1,436018	0,277035	-0,569054	-0,100335	-0,051930	-0,024395	-0,723418	-5,551780	2,015924	-0,574182	-2,795940	-1,117760	-16,098550	6,131473	13,747878	-0,100335	-0,051930	-0,024395	-4,799961	2,324502	2,015924	-0,100335	-0,051930	-0,024395	-4,799961	2,324502	2,015924
10:03:25,39	0,412984	3,174953	-0,115050	-1,436018	0,277035	-0,569054	-0,095068	-0,058999	-0,023606	-0,398830	-5,295598	1,999780	-0,570694	-2,804035	-1,116972	-16,135339	6,103117	13,731734	-0,095068	-0,058999	-0,023606	-5,030216	2,167254	1,999780	-0,095068	-0,058999	-0,023606	-5,030216	2,167254	1,999780
10:03:25,45	0,412984	3,174953	-0,115050	-1,436018	0,277035	-0,569054	-0,095068	-0,058999	-0,023606	-0,398830	-5,295598	1,999780	-0,576028	-2,794777	-1,116587	-16,138778	6,158913	13,791916	-0,095068	-0,058999	-0,023606	-5,030216	2,167254	1,999780	-0,095068	-0,058999	-0,023606	-5,030216	2,167254	1,999780
10:03:25,50	0,412984	3,174953	-0,115050	-1,436018	0,277035	-0,569054	-0,096497	-0,054137	-0,027095	-0,601872	-5,373225	2,027277	-0,574190	-2,800367	-1,120460	-16,113352	6,147891	13,759231	-0,096497	-0,054137	-0,027095	-4,851612	2,201763	2,027277	-0,096497	-0,054137	-0,027095	-4,851612	2,201763	2,027277
10:03:25,55	0,412984	3,174953	-0,115050	-1,436018	0,277035	-0,569054	-0,096497	-0,054137	-0,027095	-0,601872	-5,373225	2,027277	-0,569004	-2,804687	-1,121223	-16,190377	6,195773	13,791347	-0,096497	-0,054137	-0,027095	-4,851612	2,201763	2,027277	-0,096497	-0,054137	-0,027095	-4,851612	2,201763	2,027277
10:03:25,60	0,412984	3,174953	-0,115050	-1,436018	0,277035	-0,569054	-0,095349	-0,060788	-0,027858	-0,253063	-5,404183	2,059393	-0,549161	-2,749571	-1,141225	-16,076442	6,141137	13,768597	-0,095349	-0,060788	-0,027858	-5,024910	2,080699	2,059393	-0,095349	-0,060788	-0,027858	-5,024910	2,080699	2,059393
10:03:25,65	0,412976	3,174956	-0,114989	-1,435992	0,267000	-0,569011	-0,150580	-0,052202	-0,006964	-0,568573	-8,989923	2,020502	-0,548824	-2,752562	-1,100330	-16,743004	6,666021	13,752456	-0,150580	-0,052202	-0,006964	-4,666462	2,830615	2,020502	-0,150580	-0,052202	-0,006964	-4,666462	2,830615	2,020502
10:03:25,70	0,412976	3,174956	-0,114989	-1,435992	0,267000	-0,569011	-0,147224	-0,053325	-0,008518	-0,471387	-8,942063	2,058760	-0,549530	-2,756030	-1,101884	-16,833287	6,762969	13,790714	-0,147224	-0,053325	-0,008518	-4,657389	2,615015	2,058760	-0,147224	-0,053325	-0,008518	-4,657389	2,615015	2,058760
10:03:25,75	0,412976	3,174956	-0,114989	-1,435992	0,267000	-0,569011	-0,147224	-0,053325	-0,008518	-0,471387	-8,942063	2,058760	-0,541790	-2,746214	-1,102714	-16,771549	6,750619	13,725151	-0,147224	-0,053325	-0,008518	-4,657389	2,615015	2,058760	-0,147224	-0,053325	-0,008518	-4,657389	2,615015	2,058760
10:03:25,80	0,412976	3,174956	-0,114989	-1,435992	0,267000	-0,569011	-0,151522	-0,047370	-0,003509	-0,793859	-9,181331	2,056289	-0,552537	-2,749330	-1,096875	-16,853345	6,759724	13,788243	-0,151522	-0,047370	-0,003509	-4,512434	2,713175	2,056289	-0,151522	-0,047370	-0,003509	-4,512434	2,713175	2,056289
10:03:25,85	0,412976	3,174956	-0,114989	-1,435992	0,267000	-0,569011	-0,148354	-0,048495	-0,006267	-0,718278	-9,063721	2,010480	-0,553147	-2,752637	-1,099632	-16,885637	6,798092	13,742434	-0,148354	-0,048495	-0,006267	-4,525166	2,582062	2,010480	-0,148354	-0,048495	-0,006267	-4,525166	2,582062	2,010480
10:03:25,90	0,412976	3,174956	-0,114989	-1,435992	0,267000	-0,569011	-0,151447	-0,050799	-0,002390	-0,580746	-9,246474	2,005062	-0,549606	-2,751110	-1,095756	-16,895750	6,824417	13,737016	-0,151447	-0,050799	-0,002390	-4,568471	2,642105	2,005062	-0,151447	-0,050799	-0,002390	-4,568471	2,642105	2,005062
10:03:25,95	0,412976	3,174956	-0,114989	-1,435992	0,267000	-0,569011	-0,151447	-0,050799	-0,002390	-0,580746	-9,246474	2,005062	-0,553743	-2,750946	-1,096521	-16,894922	6,816972	13,760770	-0,151447	-0,050799	-0,002390	-4,568471	2,642105	2,005062	-0,151447	-0,050799	-0,002390	-4,568471	2,642105	2,005062
10:03:26,00	0,412976	3,174956	-0,114989	-1,435992	0,267000	-0,569011	-0,149400	-0,045714	-0,004342	-0,884798	-9,165335	2,034231	-0,555033	-2,750340	-1,097707	-16,937456	6,802758	13,766185	-0,149400	-0,045714	-0,004342	-4,473318	2,562579	2,034231	-0,149400	-0,045714	-0,004342	-4,473318	2,562579	2,034231
10:03:26,05	0,412976	3,174956	-0,114989	-1,435992	0,267000	-0,569011	-0,149400	-0,045714	-0,004342	-0,884798	-9,165335	2,034231	-0,554972	-2,752821	-1,098458	-16,920642	6,825589	13,776534	-0,147282	-0,047008	-0,005093	-4,479430	2,509586	2,044579	-0,147282	-0,047008	-0,005093	-4,479430	2,509586	2,044579
10:03:26,10	0,412976	3,174956	-0,114989	-1,435992	0,267000	-0,569011	-0,147282	-0,047008	-0,005093	-0,789331	-9,052032	2,044579	-0,556122	-2,752905	-1,100781	-16,898344	6,811347	13,777050	-0,147282	-0,047008	-0,005093	-4,479430	2,509586	2,044579	-0,147282	-0,047008	-0,005093	-4,479430	2,509586	2,044579
10:03:26,15	0,412976	3,174956	-0,114989	-1,435992	0,267000	-0,569011	-0,147858	-0,043282	-0,005521	-0,966411	-9,092153	2,011396	-0,557910	-2,750460	-1,098887	-16,921129	6,845085	13,743351	-0,147858	-0,043282	-0,005521	-4,364066	2,514680	2,011396	-0,147858	-0,043282	-0,005521	-4,364066	2,514680	2,011396
10:03:26,20	0,412976	3,174956	-0,114989	-1,435992	0,267000	-0,569011	-0,150077	-0,046068	-0,006639	-0,850882	-9,168267	2,059574	-0,554388	-2,749931	-1,100005	-16,901789	6,800057	13,791528	-0,150077	-0,046068	-0,006639	-4,467212	2,612741	2,059574	-0,150077	-0,046068	-0,006639	-4,467212	2,612741	2,059574
10:03:26,25	0,412976	3,174956	-0,114989	-1,435992	0,267000	-0,569011	-0,146392	-0,053714	-0,004300	-0,486820	-8,934864	2,007684	-0,549608	-2,756945	-1,097665	-16,882342	6,750100	13,739639	-0,146392	-0,053714	-0,004300	-4,703376	2,556927	2,007684	-0,146392	-0,053714	-0,004300	-4,703376	2,556927	2,007684
10:03:26,30	0,412976	3,174956	-0,114989	-1,435992	0,267000	-0,569011	-0,147090	-0,052632	-0,004683	-0,527111	-8,981081	2,023130	-0,553138	-2,750007	-1,100797	-16,867994	6,788184	13,747881	-0,147090	-0,052632	-0,004683	-4,658712	2,565490	2,023130	-0,147090	-0,052632	-0,004683	-4,658712	2,565490	2,023130
10:03:26,35	0,412976	3,174956	-0,114989	-1,435992	0,267000	-0,569011	-0,147090	-0,052632	-0,004683	-0,527111	-8,981081	2,023130	-0,553232	-2,749899	-1,101207	-16,912915	6,794674	13,748800	-0,150682	-0,047053	-0,007841	-4,503551	2,621853	2,016846	-0,150682	-0,047053	-0,007841	-4,503551	2,621853	2,016846
10:03:26,40	0,412976	3,174956	-0,114989	-1,435992	0,267000	-0,569011	-0,155969	-0,048881	-0,004691	-0,688720	-9,431668	2,049464	-0,549006	-2,746235	-1,098057	-16,856601	6,792305	13,781418	-0,155969	-0,048881	-0,004691	-4,525878	2,811902	2,049464	-0,155969	-0,048881	-0,004691	-4,525878	2,811902	2,049464
10:03:26,45	0,412976	3,174956	-0,114989	-1,435992	0,267000	-0,569011	-0,153811	-0,052846	-0,004701	-0,483492	-9,339240	2,020706	-0,546651	-2,750086	-1,098066	-16,874218	6,801374	13,752661	-0,153811	-0,052846	-0,004701	-4,631906	2,734922	2,020706	-0,153811	-0,052846	-0,004701	-4,631906	2,734922	2,020706
10:03:26,50	0,412976	3,174956	-0,114989	-1,435992	0,267000	-0,569011	-0,154139	-0,051330	-0,007771	-0,521911	-9,361645	2,072028	-0,547799	-2,749044	-1,101136	-16,858641	6,839025	13,803982	-0,154139	-0,051330	-0,007771	-4,551346	2,738287	2,072028	-0,154139	-0,051330	-0,007771	-4,551346	2,738287	2,072028
10:03:26,55	0,412976	3,174956	-0,114989	-1,435992	0,267000	-0,569011	-0,154139	-0,051330	-0,007771	-0,521911	-9,361645	2,072028	-0,552168	-2,750848	-1,100828	-16,979918	6,831678	13,769867	-0,154139	-0,051330	-0,007771	-4,551346	2,738287	2,072028	-0,154139	-0,051330	-0,007771	-4,551346	2,738287	2,072028
10:03:26,60	0,412976	3,174956	-0,114989	-1,435992	0,267000	-0,569011	-0,150393	-0,048449	-0,007462	-0,738723	-9,268178	2,037913	-0,550821	-2,755834	-1,099614	-16,934954	6,885074	13,774715	-0,150393	-0,048449	-0,007462	-4,542001	2,537646	2,037913	-0,150393	-0,048449	-0,007462	-4,542001	2,537646	2,037913
10:03:26,65	0,412976	3,174956	-0,114989	-1,435992	0,267000	-0,569011	-0,146748	-0,052109	-0,006248	-0,479717	-9,066402	2,042760	-0,554344	-2,752694	-1,099990	-16,885971	6,790467	13,785802	-0,146748	-0,052109	-0,006248	-4,570247	2,453298	2,042760	-0,146748	-0,052109	-0,006248	-4,570247	2,453298	2,042760
10:03:26,70	0,412976	3,174956	-0,114989	-1,435992	0,267000	-0,569011	-0,149935	-0,041994	-0,003985	-1,067242	-9,206790	2,015055	-0,557986	-2,748017	-1,097350	-16,943771	6,819059	13,747009	-0,149935	-0,041994	-0,003985	-4,363796	2,563143	2,015055	-0,149935	-0,041994	-0,003985	-4,363796	2,563143	2,015055
10:03:26,75	0,412976	3,174956	-0,114989	-1,435992	0,267000	-0,569011	-0,149935	-0,041994	-0,003985	-1,067242	-9,206790	2,015055	-0,555571	-2,751100	-1,098500	-16,929727	6,837804	13,738434	-0,149935	-0,041994	-0,003985	-4,363796	2,563143	2,015055	-0,149935	-0,041994	-0,003985	-4,363796	2,563143	2,015055
10:03:26,80	0,412976	3,174956	-0,114989	-1,435992	0,267000	-0,569011	-0,149749	-0,046154	-0,007042	-0,841837	-9,214807	2,071133	-0,554477	-2,750258	-1,100408	-16,954575	6,835780	13,803087	-0,149749	-0,046154	-0,007042	-4,464960	2,540484	2,071133	-0,149749	-0,046154	-0,007042	-4,464960	2,540484	2,071133
10:03:26,85	0,412976	3,174956	-0,114989	-1,435992	0,267000	-0,569011	-0,147913	-0,051287	-0,007056	-0,609059	-9,108185	2,026478	-0,557915	-2,751252	-1,101191	-16,907762	6,815913	13,767788	-0,147913	-0,051287	-0,007056	-4,635116	2,503009	2,026478	-0,147913	-0,051287	-0,007056	-4,635116	2,503009	2,026478
10:03:26,90	0,412976	3,174956	-0,114989	-1,435992	0,267000	-0,569011	-0,147913	-0,051287	-0,007056	-0,609059	-9,108185	2,026478	-0,546683	-2,755278	-1,099219	-16,903708	6,811387	13,758055	-0,147913	-0,051287	-0,007056	-4,635116	2,503009	2,026478	-0,147913	-0,051287	-0,007056	-4,635116	2,503009	2,026478
10:03:26,95	0,412976	3,174956	-0,114989	-1,435992	0,267000	-0,569011	-0,149298	-0,055414	-0,005854	-0,356025	-9,135124	2,026101	-0,555605	-2,753288	-1,097721	-16,945193	6,815250	13,737066	-0,149298	-0,055414	-0,005854	-4,706034	2,584790	2,026101	-0,149298	-0,055414	-0,005854	-4,706034	2,584790	2,026101
10:03:27,00	0,412976	3,174956	-0,114989	-1,435992	0,267000	-0,569011	-0,149391	-0,047036	-0,005124	-0,833428	-9,171442	2,029732	-0,553893	-2,751009	-1,098490	-16,951844	6,791003	13,761686	-0,149391	-0,047036	-0,005124	-4,525725	2,555752	2,029732	-0,149391	-0,047036	-0,005124	-4,525725	2,555752	2,029732
10:03:27,05	0,412976	3,174956	-0,114989	-1,435992	0,267000	-0,569011	-0,146868	-0,058143	-0,005852	-0,243210	-9,010058	2,015468	-0,545535	-2,758748	-1,099218	-16,919392	6,786830	13,747422	-0,146868	-0,058143	-0,005852	-4,807470	2,519085	2,015468	-0,146868	-0,058143	-0,005852	-4,807470	2,519085	2,015468
10:03:27,10	0,412976	3,174956	-0,114989	-1,435992	0,267000	-0,569011	-0,146868	-0,058143	-0,005852	-0,243210	-9,010058	2,015468	-0,551977	-2,752547	-1,099997	-16,885395	6,799328	13,771980	-0,146868	-0,058143	-0,005852	-4,807470	2,519085	2,015468	-0,146868	-0,058143	-0,005852	-4,807470	2,519085	2,015468
10:03:27,16	0,412976	3,174956	-0,114989	-1,435992	0,267000	-0,569011	-0,146042	-0,057969	-0,003878	-0,206556	-9,003759	2,059630	-0,552037	-2,757334	-1,097281	-16,929703	6,793193	13,765020	-0,146042	-0,057969	-0,003878	-4,757122	2,460499	2,059630	-0,146042	-0,057969	-0,003878	-4,757122	2,460499	2,059630
10:03:27,21	0,412976	3,174956	-0,114989	-1,435992	0,267000	-0,569011	-0,155728	-0,054356	-0,005893	-0,418037	-9,479205	2,012975	-0,544384	-2,749181	-1,099258	-16,915617	6,810188	13,744929	-0,155728	-0,054356	-0,005893	-4,684988	2,745474	2,012975	-0,155728	-0,054356	-0,005893	-4,684988	2,745474	2,012975
10:03:27,26	0,412976	3,174956	-0,114989	-1,435992	0,267000	-0,569011	-0,155728	-0,054356	-0,005893	-0,418037	-9,479205	2,012975	-0,548573	-2,754567	-1,098850	-16,974459	6,861516	13,784168	-0,155728	-0,054356	-0,005893	-4,684988	2,745474	2,012975	-0,155728	-0,054356	-0,005893	-4,684988	2,745474	2,012975
10:03:27,31	0,412976	3,174956	-0,114989	-1,435992	0,267000	-0,569011	-0,148969	-0,053421	-0,005484	-0,451613	-9,204360	2,052214	-0,526453	-2,713240	-1,120904	-17,264886	6,982702	13,780493	-0,148969	-0,053421	-0,005484	-4,645188	2,489738	2,052214	-0,148969	-0,053421	-0,005484	-4,645188	2,489738	2,052214
10:03:27,36	0,412984	3,174979	-0,114994	-1,436003	0,256989	-0,569010	-0,195820	-0,051915	-0,027539	-0,570202	-11,952706	2,048539	-0,526491	-2,713358	-1,081646	-18,094172	7,504219	13,772119	-0,195820	-0,051915	-0,027539	-4,645535	3,419172	2,048539	-0,195820	-0,051915	-0,027539	-4,645535	3,419172	2,048539
10:03:27,41	0,412984	3,174979	-0,114994	-1,436003	0,256989	-0,569010	-0,195698	-0,051941	0,011719	-0,531863	-12,925293	2,040165	-0,530090	-2,716443	-1,079319	-18,153733	7,559281	13,791380	-0,195698	-0,051941	0,011719	-4,609212	2,436992	2,040165	-0,195698	-0,051941	0,011719	-4,609212	2,436992	2,040165
10:03:27,46	0,412984	3,174979	-0,114994	-1,436003	0,256989	-0,569010	-0,191227	-0,050367	0,014047	-0,595806	-12,771922	2,059426	-0,525896	-2,719110	-1,082796	-18,126578	7,570003	13,779354	-0,191227	-0,050367	0,014047	-4,549596	2,239403	2,059426	-0,191227	-0,050367	0,014047	-4,549596	2,239403	2,059426
10:03:27,51	0,412984	3,174979	-0,114994	-1,436003	0,256989	-0,569010	-0,190045	-0,053026	0,010512	-0,492264	-12,715776	2,007575	-0,528378	-2,718797	-1,082854	-18,175722	7,531859	13,739529	-0,190045	-0,053026	0,010512	-4,654811	2,202740	2,007575	-0,190045	-0,053026	0,010512	-4,654811	2,202740	2,007575
10:03:27,56	0,412984	3,174979	-0,114994	-1,436003	0,256989	-0,569010	-0,190045	-0,053026	0,010512	-0,492264	-12,715776	2,007575	-0,532418	-2,716704	-1,082040	-18,126392	7,527593	13,776764	-0,190045	-0,053026	0,010512	-4,654811	2,202740	2,007575	-0,190045	-0,053026	0,010512	-4,654811	2,202740	2,007575
10:03:27,61	0,412984	3,174979	-0,114994	-1,436003	0,256989	-0,569010	-0,189838	-0,048481	0,011325	-0,707633	-12,660158	2,044809	-0,534262	-2,717564	-1,083236	-18,170058	7,545261	13,763524	-0,189838	-0,048481	0,011325	-4,513398	2,242109	2,044809	-0,189838	-0,048481	0,011325	-4,513398	2,242109	2,044809
10:03:27,66	0,412984	3,174979	-0,114994	-1,436003	0,256989	-0,569010	-0,188171	-0,047314	0,010130	-0,774835	-12,620115	2,031570	-0,526053	-2,709078	-1,081308	-18,177133	7,572744	13,780517	-0,188171	-0,047314	0,010130	-4,489012	2,151279	2,031570	-0,188171	-0,047314	0,010130	-4,489012	2,151279	2,031570
10:03:27,71	0,412984	3,174979	-0,114994	-1,436003	0,256989	-0,569010	-0,199624	-0,050180	0,012058	-0,605555	-13,235551	2,048563	-0,524172	-2,711051	-1,080501	-18,146777	7,620081	13,786108	-0,199624	-0,050180	0,012058	-4,544690	2,434921	2,048563	-0,199624	-0,050180	0,012058	-4,544690	2,434921	2,048563
10:03:27,76	0,412984	3,174979	-0,114994	-1,436003	0,256989	-0,569010	-0,198856	-0,052795	0,012864	-0,413392	-13,193006	2,054154	-0,524842	-2,720355	-1,082037	-18,188975	7,571331	13,784419	-0,198856	-0,052795	0,012864	-4,557819	2,417195	2,054154	-0,198856	-0,052795	0,012864	-4,557819	2,417195	2,054154
10:03:27,81	0,412984	3,174979	-0,114994	-1,436003	0,256989	-0,569010	-0,190463	-0,056868	0,011329	-0,264931	-12,768754	2,052464	-0,524194	-2,711042	-1,083221	-18,146809	7,607037	13,787343	-0,190463	-0,056868	0,011329	-4,729063	2,182618	2,052464	-0,190463	-0,056868	0,011329	-4,729063	2,182618	2,052464
10:03:27,86	0,412984	3,174979	-0,114994	-1,436003	0,256989	-0,569010	-0,198212	-0,050310	0,009709	-0,571554	-13,198057	2,031828	-0,526646	-2,710366	-1,083656	-18,194644	7,614293	13,763783	-0,198212	-0,050310	0,009709	-4,520915	2,361559	2,031828	-0,198212	-0,050310	0,009709	-4,520915	2,361559	2,031828
10:03:27,91	0,412984	3,174979	-0,114994	-1,436003	0,256989	-0,569010	-0,189827	-0,052445	0,010937	-0,486516	-12,751454	2,072196	-0,528990	-2,718695	-1,082428	-18,198429	7,586512	13,804150	-0,189827	-0,052445	0,010937	-4,603428	2,149984	2,072196	-0,189827	-0,052445	0,010937	-4,603428	2,149984	2,072196
10:03:27,96	0,412984	3,174979	-0,114994	-1,436003	0,256989	-0,569010	-0,189827	-0,052445	0,010937	-0,486516	-12,751454	2,072196	-0,535504	-2,717792	-1,082839	-18,216862	7,602545	13,804111	-0,189827	-0,052445	0,010937	-4,603428	2,149984	2,072196	-0,189827	-0,052445	0,010937	-4,603428	2,149984	2,072196
10:03:28,01	0,412984	3,174979	-0,114994	-1,436003	0,256989	-0,569010	-0,187352	-0,046352	0,010527	-0,798674	-12,646714	2,072157	-0,526632	-2,712543	-1,081704	-18,193049	7,601492	13,761848	-0,187352	-0,046352	0,010527	-4,437300	2,060407	2,072157	-0,187352	-0,046352	0,010527	-4,437300	2,060407	2,072157
10:03:28,06	0,412984	3,174979	-0,114994	-1,436003	0,256989	-0,569010	-0,193772	-0,053512	0,010523	-0,402728	-13,010586	2,070516	-0,526093	-2,715812	-1,082842	-18,231071	7,638004	13,802470	-0,193772	-0,053512	0,010523	-4,603447	2,200499	2,070516	-0,193772	-0,053512	0,010523	-4,603447	2,200499	2,070516
10:03:28,11	0,412984	3,174979	-0,114994	-1,436003	0,256989	-0,569010	-0,194713	-0,052262	0,010509	-0,490266	-13,045239	2,060077	-0,526706	-2,714372	-1,082857	-18,229954	7,611359	13,792031	-0,194713	-0,052262	0,010509	-4,592829	2,239733	2,060077	-0,194713	-0,052262	0,010509	-4,592829	2,239733	2,060077
10:03:28,16	0,412984	3,174979	-0,114994	-1,436003	0,256989	-0,569010	-0,194713	-0,052262	0,010509	-0,490266	-13,045239	2,060077	-0,527840	-2,716898	-1,084424	-18,224528	7,632902	13,759133	-0,194713	-0,052262	0,010509	-4,592829	2,239733	2,060077	-0,194713	-0,052262	0,010509	-4,592829	2,239733	2,060077
10:03:28,21	0,412984	3,174979	-0,114994	-1,436003	0,256989	-0,569010	-0,191959	-0,052543	0,008941	-0,454292	-12,908090	2,027179	-0,528405	-2,721567	-1,083209	-18,211610	7,596967	13,790235	-0,191959	-0,052543	0,008941	-4,578901	2,160672	2,027179	-0,191959	-0,052543	0,008941	-4,578901	2,160672	2,027179
10:03:28,26	0,412984	3,174979	-0,114994	-1,436003	0,256989	-0,569010	-0,187633	-0,054388	0,010157	-0,383013	-12,653978	2,058281	-0,528916	-2,719383	-1,084770	-18,190759	7,664287	13,783672	-0,187633	-0,054388	0,010157	-4,652456	2,075185	2,058281	-0,187633	-0,054388	0,010157	-4,652456	2,075185	2,058281
10:03:28,31	0,412984	3,174979	-0,114994	-1,436003	0,256989	-0,569010	-0,189268	-0,052854	0,008596	-0,394063	-12,754630	2,051718	-0,533120	-2,717821	-1,082863	-18,205538	7,591903	13,760470	-0,189268	-0,052854	0,008596	-4,543074	2,102926	2,051718	-0,189268	-0,052854	0,008596	-4,543074	2,102926	2,051718
10:03:28,36	0,412984	3,174979	-0,114994	-1,436003	0,256989	-0,569010	-0,194229	-0,050481	0,010106	-0,569490	-13,045086	2,056164	-0,528339	-2,713271	-1,082438	-18,174056	7,641935	13,806598	-0,194229	-0,050481	0,010106	-4,532221	2,201927	2,056164	-0,194229	-0,050481	0,010106	-4,532221	2,201927	2,056164
10:03:28,41	0,412984	3,174979	-0,114994	-1,436003	0,256989	-0,569010	-0,189181	-0,052185	0,010912	-0,437191	-12,769904	2,045700	-0,529539	-2,719125	-1,082454	-18,212107	7,666976	13,777654	-0,189181	-0,052185	0,010912	-4,533693	2,080770	2,045700	-0,189181	-0,052185	0,010912	-4,533693	2,080770	2,045700
10:03:28,46	0,412984	3,174979	-0,114994	-1,436003	0,256989	-0,569010	-0,189181	-0,052185	0,010912	-0,437191	-12,769904	2,045700	-0,534003	-2,721034	-1,081999	-18,208745	7,578797	13,774271	-0,189181	-0,052185	0,010912	-4,533693	2,080770	2,045700	-0,189181	-0,052185	0,010912	-4,533693	2,080770	2,045700
10:03:28,51	0,412984	3,174979	-0,114994	-1,436003	0,256989	-0,569010	-0,185295	-0,049274	0,011367	-0,663247	-12,520843	2,042317	-0,533781	-2,718618	-1,082480	-18,249017	7,617345	13,775802	-0,185295	-0,049274	0,011367	-4,531237	2,024797	2,042317	-0,185295	-0,049274	0,011367	-4,531237	2,024797	2,042317
10:03:28,56	0,412984	3,174979	-0,114994	-1,436003	0,256989	-0,569010	-0,187498	-0,048257	0,010885	-0,702862	-12,689576	2,043848	-0,529109	-2,713479	-1,085238	-18,259991	7,641223	13,755701	-0,187498	-0,048257	0,010885	-4,491048	2,029041	2,043848	-0,187498	-0,048257	0,010885	-4,491048	2,029041	2,043848
10:03:28,61	0,412984	3,174979	-0,114994	-1,436003	0,256989	-0,569010	-0,194285	-0,049734	0,008128	-0,610880	-13,063912	2,023747	-0,526781	-2,714236	-1,084062	-18,269045	7,621019	13,764413	-0,194794	-0,052129	0,009303	-4,600484	2,203183	2,032458	-0,194794	-0,052129	0,009303	-4,600484	2,203183	2,032458
10:03:28,66	0,412984	3,174979	-0,114994	-1,436003	0,256989	-0,569010	-0,189641	-0,044957	0,009706	-0,826434	-12,850044	2,061619	-0,535568	-2,715112	-1,083660	-18,267495	7,683455	13,793574	-0,189641	-0,044957	0,009706	-4,355593	2,036760	2,061619	-0,189641	-0,044957	0,009706	-4,355593	2,036760	2,061619
10:03:28,71	0,412984	3,174979	-0,114994	-1,436003	0,256989	-0,569010	-0,189396	-0,050455	0,010875	-0,604700	-12,828685	2,054761	-0,523801	-2,715942	-1,082871	-18,254151	7,607947	13,773068	-0,189396	-0,050455	0,010875	-4,565389	2,038930	2,054761	-0,189396	-0,050455	0,010875	-4,565389	2,038930	2,054761
10:03:28,76	0,412984	3,174979	-0,114994	-1,436003	0,256989	-0,569010	-0,189396	-0,050455	0,010875	-0,604700	-12,828685	2,054761	-0,528561	-2,714087	-1,082143	-18,279436	7,615986	13,743524	-0,189396	-0,050455	0,010875	-4,565389	2,038930	2,054761	-0,189396	-0,050455	0,010875	-4,565389	2,038930	2,054761
10:03:28,81	0,412984	3,174979	-0,114994	-1,436003	0,256989	-0,569010	-0,183294	-0,045232	0,014761	-0,852100	-12,506169	2,041418	-0,535052	-2,717000	-1,081740	-18,304150	7,658251	13,772403	-0,183294	-0,045232	0,014761	-4,402805	1,882386	2,041418	-0,183294	-0,045232	0,014761	-4,402805	1,882386	2,041418
10:03:28,87	0,412984	3,174979	-0,114994	-1,436003	0,256989	-0,569010	-0,183294	-0,045232	0,014761	-0,852100	-12,506169	2,041418	-0,526650	-2,721322	-1,082427	-18,239339	7,663689	13,811902	-0,183294	-0,045232	0,014761	-4,402805	1,882386	2,041418	-0,183294	-0,045232	0,014761	-4,402805	1,882386	2,041418
10:03:28,92	0,412984	3,174979	-0,114994	-1,436003	0,256989	-0,569010	-0,187070	-0,050732	0,008991	-0,478026	-12,666654	2,066633	-0,531852	-2,720227	-1,084375	-18,200409	7,700284	13,798587	-0,187070	-0,050732	0,008991	-4,460508	2,018303	2,066633	-0,187070	-0,050732	0,008991	-4,460508	2,018303	2,066633
10:03:28,97	0,412984	3,174979	-0,114994	-1,436003	0,256989	-0,569010	-0,187070	-0,050732	0,008991	-0,478026	-12,666654	2,066633	-0,529124	-2,714734	-1,086026	-18,300330	7,732104	13,759318	-0,187070	-0,050732	0,008991	-4,460508	2,018303	2,066633	-0,187070	-0,050732	0,008991	-4,460508	2,018303	2,066633
10:03:29,02	0,412984	3,174979	-0,114994	-1,436003	0,256989	-0,569010	-0,193191	-0,050348	0,007340	-0,520393	-13,087392	2,027364	-0,501520	-2,674341	-1,096289	-18,475043	7,722951	13,840816	-0,193191	-0,050348	0,007340	-4,472737	2,078067	2,027364	-0,193191	-0,050348	0,007340	-4,472737	2,078067	2,027364
10:03:29,07	0,412970	3,174974	-0,114995	-1,436005	0,247006	-0,569024	-0,233766	-0,054910	0,026502	-0,387253	-16,539266	2,041318	-0,504886	-2,681875	-1,066863	-19,514511	8,312957	13,773272	-0,233766	-0,054910	0,026502	-4,697675	1,811387	2,041318	-0,233766	-0,054910	0,026502	-4,697675	1,811387	2,041318
10:03:29,12	0,412970	3,174974	-0,114995	-1,436005	0,247006	-0,569024	-0,230715	-0,050326	0,024913	-0,606526	-16,524976	2,074383	-0,510381	-2,682226	-1,068453	-19,630016	8,401676	13,806337	-0,230715	-0,050326	0,024913	-4,557126	1,586130	2,074383	-0,230715	-0,050326	0,024913	-4,557126	1,586130	2,074383
10:03:29,17	0,412970	3,174974	-0,114995	-1,436005	0,247006	-0,569024	-0,225130	-0,048170	0,024924	-0,730872	-16,201067	2,062212	-0,515041	-2,685984	-1,068442	-19,607093	8,374345	13,794166	-0,225130	-0,048170	0,024924	-4,512186	1,471661	2,062212	-0,225130	-0,048170	0,024924	-4,512186	1,471661	2,062212
10:03:29,22	0,412970	3,174974	-0,114995	-1,436005	0,247006	-0,569024	-0,226502	-0,057605	0,026492	-0,254299	-16,263343	2,042340	-0,506184	-2,689513	-1,066874	-19,606267	8,357629	13,774295	-0,226502	-0,057605	0,026492	-4,776285	1,517093	2,042340	-0,226502	-0,057605	0,026492	-4,776285	1,517093	2,042340
10:03:29,27	0,412970	3,174974	-0,114995	-1,436005	0,247006	-0,569024	-0,226502	-0,057605	0,026492	-0,254299	-16,263343	2,042340	-0,507525	-2,692966	-1,068445	-19,678595	8,330673	13,779232	-0,226502	-0,057605	0,026492	-4,776285	1,517093	2,042340	-0,226502	-0,057605	0,026492	-4,776285	1,517093	2,042340
10:03:29,32	0,412970	3,174974	-0,114995	-1,436005	0,247006	-0,569024	-0,222842	-0,058169	0,024921	-0,284451	-16,122140	2,047277	-0,511677	-2,684330	-1,070447	-19,684762	8,381032	13,763309	-0,222842	-0,058169	0,024921	-4,850755	1,370923	2,047277	-0,222842	-0,058169	0,024921	-4,850755	1,370923	2,047277
10:03:29,37	0,412970	3,174974	-0,114995	-1,436005	0,247006	-0,569024	-0,234388	-0,054975	0,024918	-0,374633	-16,719093	2,080220	-0,508582	-2,684886	-1,067265	-19,636782	8,442608	13,821447	-0,234388	-0,054975	0,024918	-4,690204	1,680360	2,080220	-0,234388	-0,054975	0,024918	-4,690204	1,680360	2,080220
10:03:29,42	0,412970	3,174974	-0,114995	-1,436005	0,247006	-0,569024	-0,234388	-0,054975	0,024918	-0,374633	-16,719093	2,080220	-0,508075	-2,683966	-1,068833	-19,660886	8,417181	13,822058	-0,234388	-0,054975	0,024918	-4,690204	1,680360	2,080220	-0,234388	-0,054975	0,024918	-4,690204	1,680360	2,080220
10:03:29,47	0,412970	3,174974	-0,114995	-1,436005	0,247006	-0,569024	-0,230360	-0,053194	0,024532	-0,459415	-16,541027	2,090104	-0,506237	-2,683457	-1,069599	-19,630401	8,431889	13,818230	-0,230360	-0,053194	0,024532	-4,635125	1,542250	2,090104	-0,230360	-0,053194	0,024532	-4,635125	1,542250	2,090104
10:03:29,52	0,412970	3,174974	-0,114995	-1,436005	0,247006	-0,569024	-0,228739	-0,052195	0,022197	-0,478380	-16,434804	2,062229	-0,509750	-2,684871	-1,071169	-19,625400	8,434763	13,794183	-0,228739	-0,052195	0,022197	-4,575690	1,521238	2,062229	-0,228739	-0,052195	0,022197	-4,575690	1,521238	2,062229
10:03:29,57	0,412970	3,174974	-0,114995	-1,436005	0,247006	-0,569024	-0,228739	-0,052195	0,022197	-0,478380	-16,434804	2,062229	-0,507236	-2,690743	-1,069511	-19,691407	8,375657	13,760030	-0,228739	-0,052195	0,022197	-4,575690	1,521238	2,062229	-0,228739	-0,052195	0,022197	-4,575690	1,521238	2,062229
10:03:29,62	0,412970	3,174974	-0,114995	-1,436005	0,247006	-0,569024	-0,224911	-0,057308	0,023854	-0,296679	-16,263352	2,028075	-0,507435	-2,690183	-1,069577	-19,655367	8,427848	13,826829	-0,224911	-0,057308	0,023854	-4,795383	1,392182	2,028075	-0,224911	-0,057308	0,023854	-4,795383	1,392182	2,028075
10:03:29,67	0,412970	3,174974	-0,114995	-1,436005	0,247006	-0,569024	-0,228091	-0,055252	0,026083	-0,338753	-16,420371	2,060000	-0,507427	-2,686961	-1,067283	-19,651773	8,427669	13,791954	-0,228091	-0,055252	0,026083	-4,676027	1,484758	2,060000	-0,228091	-0,055252	0,026083	-4,676027	1,484758	2,060000
10:03:29,72	0,412970	3,174974	-0,114995	-1,436005	0,247006	-0,569024	-0,228091	-0,055252	0,026083	-0,338753	-16,420371	2,060000	-0,506851	-2,684486	-1,068062	-19,651985	8,437858	13,802914	-0,228091	-0,055252	0,026083	-4,676027	1,484758	2,060000	-0,228091	-0,055252	0,026083	-4,676027	1,484758	2,060000
10:03:29,77	0,412970	3,174974	-0,114995	-1,436005	0,247006	-0,569024	-0,227354	-0,053634	0,021465	-0,382286	-16,405400	2,127015	-0,509197	-2,686790	-1,071900	-19,651673	8,474487	13,858969	-0,227354	-0,053634	0,021465	-4,592557	1,441921	2,127015	-0,227354	-0,053634	0,021465	-4,592557	1,441921	2,127015
10:03:29,82	0,412970	3,174974	-0,114995	-1,436005	0,247006	-0,569024	-0,227354	-0,053634	0,021465	-0,382286	-16,405400	2,127015	-0,506261	-2,687431	-1,069205	-19,654194	8,435376	13,817753	-0,227354	-0,053634	0,021465	-4,592557	1,441921	2,127015	-0,227354	-0,053634	0,021465	-4,592557	1,441921	2,127015
10:03:29,87	0,412970	3,174974	-0,114995	-1,436005	0,247006	-0,569024	-0,228267	-0,056497	0,024161	-0,268521	-16,435489	2,085799	-0,508588	-2,683505	-1,067687	-19,641775	8,448953	13,788246	-0,228267	-0,056497	0,024161	-4,703570	1,483480	2,085799	-0,228267	-0,056497	0,024161	-4,703570	1,483480	2,085799
10:03:29,92	0,412970	3,174974	-0,114995	-1,436005	0,247006	-0,569024	-0,230503	-0,052519	0,025679	-0,457450	-16,547780	2,056291	-0,507624	-2,685450	-1,070027	-19,730125	8,424344	13,818738	-0,230503	-0,052519	0,025679	-4,580165	1,546695	2,056291	-0,230503	-0,052519	0,025679	-4,580165	1,546695	2,056291
10:03:29,97	0,412970	3,174974	-0,114995	-1,436005	0,247006	-0,569024	-0,229301	-0,054326	0,023339	-0,428972	-16,549497	2,086784	-0,516357	-2,689075	-1,067311	-19,694965	8,409045	13,785117	-0,229301	-0,054326	0,023339	-4,693537	1,450638	2,086784	-0,229301	-0,054326	0,023339	-4,693537	1,450638	2,086784
10:03:30,02	0,412970	3,174974	-0,114995	-1,436005	0,247006	-0,569024	-0,233818	-0,055912	0,025661	-0,341709	-16,724562	2,051163	-0,503992	-2,682331	-1,067705	-19,675958	8,398570	13,783118	-0,233818	-0,055912	0,025661	-4,730819	1,630124	2,051163	-0,233818	-0,055912	0,025661	-4,730819	1,630124	2,051163
10:03:30,07	0,412970	3,174974	-0,114995	-1,436005	0,247006	-0,569024	-0,223055	-0,059464	0,023772	-0,133264	-16,191568	2,070849	-0,506297	-2,693428	-1,069594	-19,687170	8,432450	13,802803	-0,223055	-0,059464	0,023772	-4,801214	1,318271	2,070849	-0,223055	-0,059464	0,023772	-4,801214	1,318271	2,070849
10:03:30,12	0,412970	3,174974	-0,114995	-1,436005	0,247006	-0,569024	-0,223055	-0,059464	0,023772	-0,133264	-16,191568	2,070849	-0,513430	-2,689688	-1,069637	-19,680579	8,347138	13,775126	-0,222728	-0,051417	0,023728	-4,658535	1,357952	2,043171	-0,222728	-0,051417	0,023728	-4,658535	1,357952	2,043171
10:03:30,17	0,412970	3,174974	-0,114995	-1,436005	0,247006	-0,569024	-0,222728	-0,051417	0,023728	-0,622336	-16,126164	2,043171	-0,515160	-2,687699	-1,068466	-19,677457	8,403662	13,795568	-0,222728	-0,051417	0,023728	-4,658535	1,357952	2,043171	-0,222728	-0,051417	0,023728	-4,658535	1,357952	2,043171
10:03:30,22	0,412970	3,174974	-0,114995	-1,436005	0,247006	-0,569024	-0,223585	-0,048924	0,024900	-0,701434	-16,196313	2,063614	-0,506898	-2,687045	-1,067682	-19,686374	8,450992	13,798224	-0,223585	-0,048924	0,024900	-4,541971	1,355118	2,063614	-0,223585	-0,048924	0,024900	-4,541971	1,355118	2,063614
10:03:30,27	0,412970	3,174974	-0,114995	-1,436005	0,247006	-0,569024	-0,230703	-0,055000	0,022173	-0,351556	-16,596625	2,063934	-0,506339	-2,684572	-1,071192	-19,686617	8,448112	13,795888	-0,230703	-0,055000	0,022173	-4,669076	1,513596	2,063934	-0,230703	-0,055000	0,022173	-4,669076	1,513596	2,063934
10:03:30,32	0,412970	3,174974	-0,114995	-1,436005	0,247006	-0,569024	-0,231443	-0,051837	0,025274	-0,540999	-16,614999	2,065749	-0,508709	-2,682351	-1,068092	-19,681714	8,416478	13,797703	-0,231443	-0,051837	0,025274	-4,610190	1,553248	2,065749	-0,231443	-0,051837	0,025274	-4,610190	1,553248	2,065749
10:03:30,37	0,412970	3,174974	-0,114995	-1,436005	0,247006	-0,569024	-0,231443	-0,051837	0,025274	-0,540999	-16,614999	2,065749	-0,506967	-2,682177	-1,066531	-19,686456	8,392385	13,806048	-0,231443	-0,051837	0,025274	-4,610190	1,553248	2,065749	-0,231443	-0,051837	0,025274	-4,610190	1,553248	2,065749
10:03:30,42	0,412970	3,174974	-0,114995	-1,436005	0,247006	-0,569024	-0,231084	-0,055390	0,024877	-0,361283	-16,630831	2,057236	-0,505811	-2,684438	-1,068489	-19,714089	8,429321	13,789190	-0,231084	-0,055390	0,024877	-4,709422	1,509295	2,057236	-0,231084	-0,055390	0,024877	-4,709422	1,509295	2,057236
10:03:30,47	0,412970	3,174974	-0,114995	-1,436005	0,247006	-0,569024	-0,231084	-0,055390	0,024877	-0,361283	-16,630831	2,057236	-0,509933	-2,682193	-1,068495	-19,709451	8,437971	13,798734	-0,231084	-0,055390	0,024877	-4,709422	1,509295	2,057236	-0,231084	-0,055390	0,024877	-4,709422	1,509295	2,057236
10:03:30,52	0,412970	3,174974	-0,114995	-1,436005	0,247006	-0,569024	-0,230967	-0,050698	0,024871	-0,595472	-16,625022	2,066780	-0,511648	-2,691329	-1,067658	-19,705719	8,433503	13,825462	-0,230967	-0,050698	0,024871	-4,575266	1,505870	2,066780	-0,230967	-0,050698	0,024871	-4,575266	1,505870	2,066780
10:03:30,58	0,412970	3,174974	-0,114995	-1,436005	0,247006	-0,569024	-0,222459	-0,056433	0,024543	-0,271576	-16,166427	2,070606	-0,511053	-2,689669	-1,070008	-19,692474	8,420932	13,802477	-0,222459	-0,056433	0,024543	-4,701563	1,296625	2,070606	-0,222459	-0,056433	0,024543	-4,701563	1,296625	2,070606
10:03:30,63	0,412970	3,174974	-0,114995	-1,436005	0,247006	-0,569024	-0,232160	-0,051937	0,023296	-0,559676	-16,714246	2,063272	-0,508263	-2,681780	-1,070069	-19,747316	8,426747	13,795226	-0,232160	-0,051937	0,023296	-4,636763	1,510308	2,063272	-0,232160	-0,051937	0,023296	-4,636763	1,510308	2,063272
10:03:30,68	0,412970	3,174974	-0,114995	-1,436005	0,247006	-0,569024	-0,232160	-0,051937	0,023296	-0,559676	-16,714246	2,063272	-0,511562	-2,687284	-1,068621	-19,917495	8,531125	13,819046	-0,232160	-0,051937	0,023296	-4,636763	1,510308	2,063272	-0,232160	-0,051937	0,023296	-4,636763	1,510308	2,063272
10:03:30,73	0,412970	3,174974	-0,114995	-1,436005	0,247006	-0,569024	-0,225744	-0,051833	0,024745	-0,559790	-16,580178	2,087092	-0,486677	-2,648248	-1,094597	-20,431411	8,915782	13,804003	-0,225744	-0,051833	0,024745	-4,628697	1,140714	2,087092	-0,225744	-0,051833	0,024745	-4,628697	1,140714	2,087092
10:03:30,78	0,412945	3,174969	-0,114990	-1,436006	0,236999	-0,568995	-0,271992	-0,053866	-0,001231	-0,377921	-19,622485	2,072048	-0,499752	-2,655625	-1,054190	-21,328879	9,469133	13,796954	-0,271992	-0,053866	-0,001231	-4,606402	1,728903	2,072048	-0,271992	-0,053866	-0,001231	-4,606402	1,728903	2,072048
10:03:30,83	0,412945	3,174969	-0,114990	-1,436006	0,236999	-0,568995	-0,257520	-0,047079	0,038781	-0,693247	-19,963603	2,066124	-0,499791	-2,657388	-1,054585	-21,359781	9,495182	13,798078	-0,257520	-0,047079	0,038781	-4,388960	0,251687	2,066124	-0,257520	-0,047079	0,038781	-4,388960	0,251687	2,066124
10:03:30,88	0,412945	3,174969	-0,114990	-1,436006	0,236999	-0,568995	-0,255962	-0,052780	0,038439	-0,455490	-19,804973	2,072858	-0,495633	-2,661588	-1,054926	-21,321901	9,405563	13,804812	-0,255962	-0,052780	0,038439	-4,598697	0,288015	2,072858	-0,255962	-0,052780	0,038439	-4,598697	0,288015	2,072858
10:03:30,93	0,412945	3,174969	-0,114990	-1,436006	0,236999	-0,568995	-0,254818	-0,052163	0,038822	-0,406132	-19,796698	2,065758	-0,493299	-2,665643	-1,056068	-21,357990	9,463360	13,831756	-0,254818	-0,052163	0,038822	-4,500893	0,206528	2,065758	-0,254818	-0,052163	0,038822	-4,500893	0,206528	2,065758
10:03:30,98	0,412945	3,174969	-0,114990	-1,436006	0,236999	-0,568995	-0,261379	-0,050963	0,038403	-0,475304	-20,179708	2,082757	-0,494498	-2,655988	-1,054962	-21,365135	9,516751	13,814712	-0,261379	-0,050963	0,038403	-4,475870	0,338538	2,082757	-0,261379	-0,050963	0,038403	-4,475870	0,338538	2,082757
10:03:31,03	0,412945	3,174969	-0,114990	-1,436006	0,236999	-0,568995	-0,261379	-0,050963	0,038403	-0,475304	-20,179708	2,082757	-0,492787	-2,653953	-1,053411	-21,372608	9,473095	13,822734	-0,261379	-0,050963	0,038403	-4,475870	0,338538	2,082757	-0,261379	-0,050963	0,038403	-4,475870	0,338538	2,082757
10:03:31,08	0,412945	3,174969	-0,114990	-1,436006	0,236999	-0,568995	-0,263997	-0,051427	0,039955	-0,492689	-20,300471	2,090780	-0,494820	-2,655747	-1,053546	-21,343187	9,533624	13,791534	-0,263997	-0,051427	0,039955	-4,529725	0,423263	2,090780	-0,263997	-0,051427	0,039955	-4,529725	0,423263	2,090780
10:03:31,13	0,412945	3,174969	-0,114990	-1,436006	0,236999	-0,568995	-0,261426	-0,050563	0,039820	-0,470507	-20,171601	2,059580	-0,500453	-2,657968	-1,053884	-21,442856	9,506714	13,830975	-0,261426	-0,050563	0,039820	-4,439689	0,350365	2,059580	-0,261426	-0,050563	0,039820	-4,439689	0,350365	2,059580
10:03:31,18	0,412945	3,174969	-0,114990	-1,436006	0,236999	-0,568995	-0,256686	-0,046795	0,039482	-0,739553	-19,997980	2,099021	-0,500997	-2,658569	-1,054976	-21,382296	9,516756	13,803700	-0,256686	-0,046795	0,039482	-4,412991	0,151893	2,099021	-0,256686	-0,046795	0,039482	-4,412991	0,151893	2,099021
10:03:31,23	0,412945	3,174969	-0,114990	-1,436006	0,236999	-0,568995	-0,255894	-0,046624	0,038389	-0,709470	-19,909373	2,071746	-0,498065	-2,663715	-1,054978	-21,394247	9,484335	13,773458	-0,255894	-0,046624	0,038389	-4,369481	0,178332	2,071746	-0,255894	-0,046624	0,038389	-4,369481	0,178332	2,071746
10:03:31,28	0,412945	3,174969	-0,114990	-1,436006	0,236999	-0,568995	-0,252457	-0,053353	0,039959	-0,384063	-19,743280	2,060633	-0,497469	-2,663556	-1,056493	-21,370865	9,449264	13,811904	-0,252457	-0,053353	0,039959	-4,572249	0,074572	2,060633	-0,252457	-0,053353	0,039959	-4,572249	0,074572	2,060633
10:03:31,33	0,412945	3,174969	-0,114990	-1,436006	0,236999	-0,568995	-0,252457	-0,053353	0,039959	-0,384063	-19,743280	2,060633	-0,493883	-2,660887	-1,054155	-21,370582	9,530648	13,828636	-0,252457	-0,053353	0,039959	-4,572249	0,074572	2,060633	-0,252457	-0,053353	0,039959	-4,572249	0,074572	2,060633
10:03:31,38	0,412945	3,174969	-0,114990	-1,436006	0,236999	-0,568995	-0,257444	-0,053945	0,039211	-0,310916	-19,986768	2,096682	-0,497075	-2,657188	-1,053468	-21,483931	9,540435	13,805468	-0,257444	-0,053945	0,039211	-4,545587	0,222602	2,096682	-0,257444	-0,053945	0,039211	-4,545587	0,222602	2,096682
10:03:31,43	0,412945	3,174969	-0,114990	-1,436006	0,236999	-0,568995	-0,259051	-0,049331	0,039898	-0,599052	-20,173367	2,073514	-0,501148	-2,657792	-1,050752	-21,469355	9,542792	13,793258	-0,259051	-0,049331	0,039898	-4,471511	0,162120	2,073514	-0,259051	-0,049331	0,039898	-4,471511	0,162120	2,073514
10:03:31,48	0,412945	3,174969	-0,114990	-1,436006	0,236999	-0,568995	-0,256491	-0,046105	0,042613	-0,757438	-20,028831	2,061303	-0,499812	-2,660802	-1,052634	-21,380912	9,492199	13,801348	-0,256491	-0,046105	0,042613	-4,376711	0,105739	2,061303	-0,256491	-0,046105	0,042613	-4,376711	0,105739	2,061303
10:03:31,53	0,412945	3,174969	-0,114990	-1,436006	0,236999	-0,568995	-0,254553	-0,048768	0,040732	-0,618576	-19,826124	2,069393	-0,496381	-2,662586	-1,054985	-21,428908	9,486115	13,788870	-0,254553	-0,048768	0,040732	-4,446863	0,156253	2,069393	-0,254553	-0,048768	0,040732	-4,446863	0,156253	2,069393
10:03:31,58	0,412945	3,174969	-0,114990	-1,436006	0,236999	-0,568995	-0,254723	-0,052631	0,038381	-0,446954	-19,873521	2,056915	-0,495221	-2,653532	-1,055016	-21,427625	9,528980	13,796637	-0,254723	-0,052631	0,038381	-4,578506	0,122249	2,056915	-0,254723	-0,052631	0,038381	-4,578506	0,122249	2,056915
10:03:31,63	0,412945	3,174969	-0,114990	-1,436006	0,236999	-0,568995	-0,263144	-0,049109	0,038349	-0,592359	-20,331720	2,064683	-0,495851	-2,664646	-1,054514	-21,388441	9,530387	13,774836	-0,263144	-0,049109	0,038349	-4,447397	0,325078	2,064683	-0,263144	-0,049109	0,038349	-4,447397	0,325078	2,064683
10:03:31,70	0,412945	3,174969	-0,114990	-1,436006	0,236999	-0,568995	-0,253204	-0,054120	0,038852	-0,310960	-19,781629	2,042881	-0,499342	-2,655141	-1,057365	-21,434982	9,547473	13,778403	-0,253204	-0,054120	0,038852	-4,559386	0,094910	2,042881	-0,253204	-0,054120	0,038852	-4,559386	0,094910	2,042881
10:03:31,75	0,412945	3,174969	-0,114990	-1,436006	0,236999	-0,568995	-0,255429	-0,055018	0,039183	-0,305121	-19,890906	2,066369	-0,493961	-2,663169	-1,054183	-21,403333	9,491823	13,798323	-0,255429	-0,055018	0,039183	-4,624020	0,160238	2,066369	-0,255429	-0,055018	0,039183	-4,624020	0,160238	2,066369
10:03:31,80	0,412945	3,174969	-0,114990	-1,436006	0,236999	-0,568995	-0,262182	-0,053134	0,040737	-0,361394	-20,276725	2,107299	-0,492216	-2,656378	-1,052628	-21,412483	9,545247	13,839253	-0,262182	-0,053134	0,040737	-4,532404	0,304569	2,107299	-0,262182	-0,053134	0,040737	-4,532404	0,304569	2,107299
10:03:31,85	0,412945	3,174969	-0,114990	-1,436006	0,236999	-0,568995	-0,251399	-0,051867	0,037219	-0,460682	-19,715889	2,052972	-0,498704	-2,665083	-1,056147	-21,429102	9,516244	13,784926	-0,251399	-0,051867	0,037219	-4,532267	0,018923	2,052972	-0,251399	-0,051867	0,037219	-4,532267	0,018923	2,052972
10:03:31,90	0,412945	3,174969	-0,114990	-1,436006	0,236999	-0,568995	-0,256402	-0,053145	0,039572	-0,343583	-19,973153	2,078010	-0,495096	-2,661389	-1,053794	-21,401263	9,558655	13,809964	-0,256402	-0,053145	0,039572	-4,515483	0,154413	2,078010	-0,256402	-0,053145	0,039572	-4,515483	0,154413	2,078010
10:03:31,95	0,412945	3,174969	-0,114990	-1,436006	0,236999	-0,568995	-0,256857	-0,049999	0,039144	-0,538856	-20,046632	2,078657	-0,497594	-2,659422	-1,054221	-21,460237	9,556153	13,810611	-0,256857	-0,049999	0,039144	-4,463753	0,116647	2,078657	-0,256857	-0,049999	0,039144	-4,463753	0,116647	2,078657
10:03:32,00	0,412945	3,174969	-0,114990	-1,436006	0,236999	-0,568995	-0,255352	-0,052278	0,037983	-0,458136	-19,906609	2,047747	-0,496372	-2,661865	-1,055382	-21,425648	9,492534	13,779702	-0,255352	-0,052278	0,037983	-4,561955	0,138529	2,047747	-0,255352	-0,052278	0,037983	-4,561955	0,138529	2,047747
10:03:32,05	0,412945	3,174969	-0,114990	-1,436006	0,236999	-0,568995	-0,252084	-0,054258	0,039584	-0,318643	-19,738829	2,076171	-0,496292	-2,665685	-1,053782	-21,409268	9,525263	13,808126	-0,252084	-0,054258	0,039584	-4,577890	0,049736	2,076171	-0,252084	-0,054258	0,039584	-4,577890	0,049736	2,076171
10:03:32,10	0,412945	3,174969	-0,114990	-1,436006	0,236999	-0,568995	-0,263296	-0,050570	0,037994	-0,471505	-20,283717	2,059819	-0,493880	-2,654131	-1,055372	-21,356776	9,539898	13,791773	-0,263296	-0,050570	0,037994	-4,441235	0,384999	2,059819	-0,263296	-0,050570	0,037994	-4,441235	0,384999	2,059819
10:03:32,15	0,412945	3,174969	-0,114990	-1,436006	0,236999	-0,568995	-0,263296	-0,050570	0,037994	-0,471505	-20,283717	2,059819	-0,499358	-2,659297	-1,053437	-21,453828	9,541401	13,818999	-0,263296	-0,050570	0,037994	-4,441235	0,384999	2,059819	-0,263296	-0,050570	0,037994	-4,441235	0,384999	2,059819
10:03:32,20	0,412945	3,174969	-0,114990	-1,436006	0,236999	-0,568995	-0,252428	-0,051530	0,038151	-0,505176	-19,790578	2,024660	-0,498482	-2,664023	-1,055215	-21,460905	9,503505	13,756614	-0,252428	-0,051530	0,038151	-4,550252	0,025023	2,024660	-0,252428	-0,051530	0,038151	-4,550252	0,025023	2,024660
10:03:32,25	0,412945	3,174969	-0,114990	-1,436006	0,236999	-0,568995	-0,255850	-0,055632	0,038712	-0,232625	-19,949560	2,092850	-0,493218	-2,663111	-1,054653	-21,414869	9,545308	13,824804	-0,255850	-0,055632	0,038712	-4,599748	0,134676	2,092850	-0,255850	-0,055632	0,038712	-4,599748	0,134676	2,092850
10:03:32,30	0,412945	3,174969	-0,114990	-1,436006	0,236999	-0,568995	-0,261609	-0,052235	0,038674	-0,415614	-20,259225	2,087909	-0,493281	-2,656425	-1,054692	-21,426873	9,544927	13,819864	-0,261609	-0,052235	0,038674	-4,516052	0,277080	2,087909	-0,261609	-0,052235	0,038674	-4,516052	0,277080	2,087909
10:03:32,35	0,412945	3,174969	-0,114990	-1,436006	0,236999	-0,568995	-0,261609	-0,052235	0,038674	-0,415614	-20,259225	2,087909	-0,502919	-2,662029	-1,055397	-21,471866	9,541114	13,799966	-0,261609	-0,052235	0,038674	-4,516052	0,277080	2,087909	-0,261609	-0,052235	0,038674	-4,516052	0,277080	2,087909
10:03:32,40	0,412945	3,174969	-0,114990	-1,436006	0,236999	-0,568995	-0,251936	-0,046690	0,037969	-0,729722	-19,793302	2,068012	-0,494684	-2,663295	-1,054166	-21,408458	9,531662	13,823724	-0,251936	-0,046690	0,037969	-4,394925	-0,016306	2,068012	-0,251936	-0,046690	0,037969	-4,394925	-0,016306	2,068012
10:03:32,45	0,412945	3,174969	-0,114990	-1,436006	0,236999	-0,568995	-0,254957	-0,054455	0,039199	-0,302455	-19,890754	2,091770	-0,501050	-2,660551	-1,054993	-21,413966	9,516858	13,789201	-0,254957	-0,054455	0,039199	-4,577163	0,123389	2,091770	-0,254957	-0,054455	0,039199	-4,577163	0,123389	2,091770
10:03:32,50	0,412945	3,174969	-0,114990	-1,436006	0,236999	-0,568995	-0,254151	-0,047570	0,038372	-0,676057	-19,846216	2,057247	-0,506425	-2,680279	-1,068131	-22,275808	10,036909	13,804320	-0,254151	-0,047570	0,038372	-4,410282	0,104666	2,057247	-0,254151	-0,047570	0,038372	-4,410282	0,104666	2,057247
10:03:32,55	0,412945	3,174969	-0,114990	-1,436006	0,236999	-0,568995	-0,234378	-0,052779	0,025235	-0,385713	-19,824420	2,072366	-0,475506	-2,617529	-1,052779	-22,266032	10,204215	13,843962	-0,234378	-0,052779	0,025235	-4,528874	-1,425723	2,072366	-0,234378	-0,052779	0,025235	-4,528874	-1,425723	2,072366
10:03:32,60	0,412995	3,174964	-0,114998	-1,436008	0,226982	-0,569009	-0,304182	-0,048181	0,040587	-0,475044	-23,529381	2,112008	-0,492554	-2,633576	-1,037142	-23,192586	10,716176	13,825971	-0,304182	-0,048181	0,040587	-4,257239	0,348879	2,112008	-0,304182	-0,048181	0,040587	-4,257239	0,348879	2,112008
10:03:32,65	0,412995	3,174964	-0,114998	-1,436008	0,226982	-0,569009	-0,281760	-0,041440	0,056224	-0,845455	-23,421878	2,094017	-0,486357	-2,635383	-1,040717	-23,171200	10,673015	13,817657	-0,281760	-0,041440	0,056224	-4,098524	-1,303682	2,094017	-0,281760	-0,041440	0,056224	-4,098524	-1,303682	2,094017
10:03:32,70	0,412995	3,174964	-0,114998	-1,436008	0,226982	-0,569009	-0,283294	-0,047710	0,052648	-0,546109	-23,461505	2,085703	-0,485146	-2,636524	-1,039556	-23,199748	10,784598	13,820858	-0,283294	-0,047710	0,052648	-4,291359	-1,222950	2,085703	-0,283294	-0,047710	0,052648	-4,291359	-1,222950	2,085703
10:03:32,75	0,412995	3,174964	-0,114998	-1,436008	0,226982	-0,569009	-0,286921	-0,049712	0,054186	-0,372750	-23,718824	2,084130	-0,482810	-2,633243	-1,039180	-23,196067	10,767361	13,816085	-0,286921	-0,049712	0,054186	-4,275132	-1,195540	2,084130	-0,286921	-0,049712	0,054186	-4,275132	-1,195540	2,084130
10:03:32,80	0,412995	3,174964	-0,114998	-1,436008	0,226982	-0,569009	-0,288211	-0,050388	0,053423	-0,317932	-23,767116	2,089744	-0,481579	-2,632464	-1,039943	-23,169989	10,774983	13,821698	-0,288211	-0,050388	0,053423	-4,273419	-1,142590	2,089744	-0,288211	-0,050388	0,053423	-4,273419	-1,142590	2,089744
10:03:32,85	0,412995	3,174964	-0,114998	-1,436008	0,226982	-0,569009	-0,291083	-0,043220	0,051029	-0,681609	-23,942098	2,063050	-0,486352	-2,626392	-1,042337	-23,187632	10,795674	13,795004	-0,291083	-0,043220	0,051029	-4,074349	-1,092099	2,063050	-0,291083	-0,043220	0,051029	-4,074349	-1,092099	2,063050
10:03:32,90	0,412995	3,174964	-0,114998	-1,436008	0,226982	-0,569009	-0,291083	-0,043220	0,051029	-0,681609	-23,942098	2,063050	-0,490586	-2,637648	-1,039614	-23,272634	10,788960	13,791604	-0,291083	-0,043220	0,051029	-4,074349	-1,092099	2,063050	-0,291083	-0,043220	0,051029	-4,074349	-1,092099	2,063050
10:03:32,95	0,412995	3,174964	-0,114998	-1,436008	0,226982	-0,569009	-0,283940	-0,045024	0,051411	-0,664427	-23,668362	2,091192	-0,488361	-2,633480	-1,041955	-23,310562	10,778163	13,823147	-0,283940	-0,045024	0,051411	-4,198788	-1,379097	2,091192	-0,283940	-0,045024	0,051411	-4,198788	-1,379097	2,091192
10:03:33,00	0,412995	3,174964	-0,114998	-1,436008	0,226982	-0,569009	-0,283940	-0,045024	0,051411	-0,664427	-23,668362	2,091192	-0,490585	-2,636724	-1,040765	-23,245479	10,730502	13,799981	-0,283940	-0,045024	0,051411	-4,198788	-1,379097	2,091192	-0,283940	-0,045024	0,051411	-4,198788	-1,379097	2,091192
10:03:33,05	0,412995	3,174964	-0,114998	-1,436008	0,226982	-0,569009	-0,280019	-0,044720	0,052600	-0,688966	-23,384277	2,068027	-0,487659	-2,638647	-1,041124	-23,266029	10,762863	13,835583	-0,280019	-0,044720	0,052600	-4,199467	-1,402808	2,068027	-0,280019	-0,044720	0,052600	-4,199467	-1,402808	2,068027
10:03:33,10	0,412995	3,174964	-0,114998	-1,436008	0,226982	-0,569009	-0,277697	-0,050874	0,053808	-0,323417	-23,304145	2,093523	-0,486415	-2,641812	-1,039558	-23,257884	10,790212	13,825478	-0,277697	-0,050874	0,053808	-4,317057	-1,504932	2,093523	-0,277697	-0,050874	0,053808	-4,317057	-1,504932	2,093523
10:03:33,15	0,412995	3,174964	-0,114998	-1,436008	0,226982	-0,569009	-0,277697	-0,050874	0,053808	-0,323417	-23,304145	2,093523	-0,484812	-2,633133	-1,040412	-23,320543	10,814207	13,809594	-0,277697	-0,050874	0,053808	-4,317057	-1,504932	2,093523	-0,277697	-0,050874	0,053808	-4,317057	-1,504932	2,093523
10:03:33,20	0,412995	3,174964	-0,114998	-1,436008	0,226982	-0,569009	-0,286014	-0,047923	0,052954	-0,487428	-23,802904	2,077640	-0,489994	-2,638016	-1,041522	-23,257429	10,770122	13,825969	-0,286014	-0,047923	0,052954	-4,249399	-1,350786	2,077640	-0,286014	-0,047923	0,052954	-4,249399	-1,350786	2,077640
10:03:33,25	0,412995	3,174964	-0,114998	-1,436008	0,226982	-0,569009	-0,279315	-0,051127	0,052209	-0,362866	-23,423096	2,075162	-0,485388	-2,640537	-1,041156	-23,314324	10,762106	13,807116	-0,279315	-0,051127	0,052209	-4,376300	-1,496885	2,075162	-0,279315	-0,051127	0,052209	-4,376300	-1,496885	2,075162
10:03:33,30	0,412995	3,174964	-0,114998	-1,436008	0,226982	-0,569009	-0,279315	-0,051127	0,052209	-0,362866	-23,423096	2,075162	-0,487660	-2,639037	-1,040388	-23,261648	10,720644	13,775538	-0,279315	-0,051127	0,052209	-4,376300	-1,496885	2,075162	-0,279315	-0,051127	0,052209	-4,376300	-1,496885	2,075162
10:03:33,35	0,412995	3,174964	-0,114998	-1,436008	0,226982	-0,569009	-0,279478	-0,048409	0,052977	-0,513753	-23,365230	2,043584	-0,489392	-2,637398	-1,040021	-23,248404	10,731685	13,751251	-0,279478	-0,048409	0,052977	-4,313851	-1,426212	2,043584	-0,279478	-0,048409	0,052977	-4,313851	-1,426212	2,043584
10:03:33,40	0,412995	3,174964	-0,114998	-1,436008	0,226982	-0,569009	-0,280031	-0,046089	0,053344	-0,618184	-23,388059	2,019297	-0,487110	-2,637922	-1,040000	-23,279352	10,730955	13,790611	-0,280031	-0,046089	0,053344	-4,236200	-1,405598	2,019297	-0,280031	-0,046089	0,053344	-4,236200	-1,405598	2,019297
10:03:33,45	0,412995	3,174964	-0,114998	-1,436008	0,226982	-0,569009	-0,277442	-0,046098	0,051447	-0,612936	-23,321023	2,104056	-0,490679	-2,639645	-1,041919	-23,304567	10,769638	13,836010	-0,277442	-0,046098	0,051447	-4,231649	-1,541833	2,104056	-0,277442	-0,046098	0,051447	-4,231649	-1,541833	2,104056
10:03:33,50	0,412995	3,174964	-0,114998	-1,436008	0,226982	-0,569009	-0,284577	-0,049625	0,049916	-0,343998	-23,673231	2,113097	-0,484058	-2,635229	-1,043450	-23,245489	10,834329	13,845051	-0,284577	-0,049625	0,049916	-4,239536	-1,333935	2,113097	-0,284577	-0,049625	0,049916	-4,239536	-1,333935	2,113097
10:03:33,55	0,412995	3,174964	-0,114998	-1,436008	0,226982	-0,569009	-0,284577	-0,049625	0,049916	-0,343998	-23,673231	2,113097	-0,485926	-2,643502	-1,039939	-23,299633	10,774740	13,849703	-0,284577	-0,049625	0,049916	-4,239536	-1,333935	2,113097	-0,284577	-0,049625	0,049916	-4,239536	-1,333935	2,113097
10:03:33,60	0,412995	3,174964	-0,114998	-1,436008	0,226982	-0,569009	-0,276478	-0,052143	0,053426	-0,291698	-23,269200	2,117749	-0,484659	-2,633952	-1,040755	-23,244880	10,801253	13,818206	-0,276478	-0,052143	0,053426	-4,384961	-1,565643	2,117749	-0,276478	-0,052143	0,053426	-4,384961	-1,565643	2,117749
10:03:33,65	0,412995	3,174964	-0,114998	-1,436008	0,226982	-0,569009	-0,290525	-0,050835	0,053754	-0,348589	-23,971319	2,081255	-0,480035	-2,630683	-1,039612	-23,269567	10,770239	13,813209	-0,290525	-0,050835	0,053754	-4,339160	-1,165128	2,081255	-0,290525	-0,050835	0,053754	-4,339160	-1,165128	2,081255
10:03:33,70	0,412995	3,174964	-0,114998	-1,436008	0,226982	-0,569009	-0,290525	-0,050835	0,053754	-0,348589	-23,971319	2,081255	-0,488957	-2,636311	-1,041188	-23,334874	10,806917	13,808793	-0,281190	-0,045922	0,052177	-4,209857	-1,487393	2,076838	-0,281190	-0,045922	0,052177	-4,209857	-1,487393	2,076838
10:03:33,75	0,412995	3,174964	-0,114998	-1,436008	0,226982	-0,569009	-0,282244	-0,045989	0,052589	-0,612952	-23,597802	2,105187	-0,488372	-2,635431	-1,040777	-23,325174	10,788063	13,837141	-0,282244	-0,045989	0,052589	-4,223106	-1,441631	2,105187	-0,282244	-0,045989	0,052589	-4,223106	-1,441631	2,105187
10:03:33,80	0,412995	3,174964	-0,114998	-1,436008	0,226982	-0,569009	-0,277916	-0,043007	0,054511	-0,782710	-23,395388	2,088559	-0,493119	-2,637689	-1,038855	-23,352135	10,786659	13,820513	-0,277916	-0,043007	0,054511	-4,158781	-1,578971	2,088559	-0,277916	-0,043007	0,054511	-4,158781	-1,578971	2,088559
10:03:33,85	0,412995	3,174964	-0,114998	-1,436008	0,226982	-0,569009	-0,277916	-0,043007	0,054511	-0,782710	-23,395388	2,088559	-0,491272	-2,640152	-1,041948	-23,306630	10,752785	13,796570	-0,277916	-0,043007	0,054511	-4,158781	-1,578971	2,088559	-0,277916	-0,043007	0,054511	-4,158781	-1,578971	2,088559
10:03:33,90	0,412995	3,174964	-0,114998	-1,436008	0,226982	-0,569009	-0,281028	-0,050875	0,049082	-0,374606	-23,471665	2,037674	-0,484749	-2,638928	-1,044284	-23,278589	10,742997	13,769628	-0,281028	-0,050875	0,049082	-4,368327	-1,410992	2,037674	-0,281028	-0,050875	0,049082	-4,368327	-1,410992	2,037674
10:03:33,95	0,412995	3,174964	-0,114998	-1,436008	0,226982	-0,569009	-0,280117	-0,046578	0,054918	-0,551131	-23,516532	2,095104	-0,488927	-2,637568	-1,038448	-23,334994	10,829794	13,827059	-0,280117	-0,046578	0,054918	-4,207466	-1,527384	2,095104	-0,280117	-0,046578	0,054918	-4,207466	-1,527384	2,095104
10:03:34,00	0,412995	3,174964	-0,114998	-1,436008	0,226982	-0,569009	-0,274352	-0,046454	0,055296	-0,618635	-23,200267	2,067609	-0,491916	-2,642498	-1,038070	-23,351222	10,768660	13,799563	-0,274352	-0,046454	0,055296	-4,265238	-1,663630	2,067609	-0,274352	-0,046454	0,055296	-4,265238	-1,663630	2,067609
10:03:34,05	0,412995	3,174964	-0,114998	-1,436008	0,226982	-0,569009	-0,285535	-0,048348	0,053013	-0,427212	-23,731532	2,115998	-0,484684	-2,633760	-1,040352	-23,261228	10,824011	13,847953	-0,285535	-0,048348	0,053013	-4,222498	-1,317012	2,115998	-0,285535	-0,048348	0,053013	-4,222498	-1,317012	2,115998
10:03:34,10	0,412995	3,174964	-0,114998	-1,436008	0,226982	-0,569009	-0,285535	-0,048348	0,053013	-0,427212	-23,731532	2,115998	-0,483444	-2,638295	-1,039954	-23,253633	10,841660	13,828358	-0,285535	-0,048348	0,053013	-4,222498	-1,317012	2,115998	-0,285535	-0,048348	0,053013	-4,222498	-1,317012	2,115998
10:03:34,15	0,412995	3,174964	-0,114998	-1,436008	0,226982	-0,569009	-0,282228	-0,051689	0,053412	-0,234377	-23,561808	2,096404	-0,486099	-2,635181	-1,040829	-23,375117	10,806622	13,795104	-0,282228	-0,051689	0,053412	-4,291963	-1,406899	2,096404	-0,282228	-0,051689	0,053412	-4,291963	-1,406899	2,096404
10:03:34,20	0,412995	3,174964	-0,114998	-1,436008	0,226982	-0,569009	-0,277388	-0,044798	0,054097	-0,668943	-23,334457	2,020633	-0,490169	-2,635253	-1,038085	-23,346766	10,789540	13,816107	-0,277388	-0,044798	0,054097	-4,185579	-1,559461	2,020633	-0,277388	-0,044798	0,054097	-4,185579	-1,559461	2,020633
10:03:34,25	0,412995	3,174964	-0,114998	-1,436008	0,226982	-0,569009	-0,277388	-0,044798	0,054097	-0,668943	-23,334457	2,020633	-0,485787	-2,645986	-1,040854	-23,290137	10,776522	13,818381	-0,277388	-0,044798	0,054097	-4,185579	-1,559461	2,020633	-0,277388	-0,044798	0,054097	-4,185579	-1,559461	2,020633
10:03:34,30	0,412995	3,174964	-0,114998	-1,436008	0,226982	-0,569009	-0,274396	-0,053505	0,052511	-0,214591	-23,153596	2,086427	-0,489774	-2,645191	-1,040983	-23,584806	10,897450	13,840941	-0,274396	-0,053505	0,052511	-4,414759	-1,613488	2,086427	-0,274396	-0,053505	0,052511	-4,414759	-1,613488	2,086427
10:03:34,35	0,412995	3,174964	-0,114998	-1,436008	0,226982	-0,569009	-0,273091	-0,049655	0,052383	-0,457401	-23,401391	2,108987	-0,459181	-2,605262	-1,056296	-24,147627	11,122148	13,813888	-0,273091	-0,049655	0,052383	-4,355341	-1,963725	2,108987	-0,273091	-0,049655	0,052383	-4,355341	-1,963725	2,108987
10:03:34,40	0,412945	3,174976	-0,115000	-1,436000	0,216992	-0,569009	-0,322967	-0,056185	0,037069	-0,204696	-26,594704	2,081934	-0,467741	-2,621626	-1,021117	-25,372345	11,942055	13,888798	-0,322967	-0,056185	0,037069	-4,615182	-1,241779	2,081934	-0,322967	-0,056185	0,037069	-4,615182	-1,241779	2,081934
10:03:34,45	0,412945	3,174976	-0,115000	-1,436000	0,216992	-0,569009	-0,302980	-0,051002	0,067936	-0,344678	-27,068650	2,141091	-0,473663	-2,619980	-1,025430	-25,393434	11,990949	13,873045	-0,302980	-0,051002	0,067936	-4,348351	-3,284750	2,141091	-0,302980	-0,051002	0,067936	-4,348351	-3,284750	2,141091
10:03:34,50	0,412945	3,174976	-0,115000	-1,436000	0,216992	-0,569009	-0,302980	-0,051002	0,067936	-0,344678	-27,068650	2,141091	-0,478418	-2,619812	-1,020414	-25,391473	11,888901	13,831991	-0,302980	-0,051002	0,067936	-4,348351	-3,284750	2,141091	-0,302980	-0,051002	0,067936	-4,348351	-3,284750	2,141091
10:03:34,55	0,412945	3,174976	-0,115000	-1,436000	0,216992	-0,569009	-0,300025	-0,051284	0,070894	-0,422497	-26,930748	2,135364	-0,474897	-2,622680	-1,022471	-25,453279	11,918745	13,867319	-0,300025	-0,051284	0,070894	-4,448261	-3,378767	2,135364	-0,300025	-0,051284	0,070894	-4,448261	-3,378767	2,135364
10:03:34,60	0,412945	3,174976	-0,115000	-1,436000	0,216992	-0,569009	-0,300025	-0,051284	0,070894	-0,422497	-26,930748	2,135364	-0,472017	-2,624808	-1,027367	-25,455331	11,986539	13,888823	-0,300025	-0,051284	0,070894	-4,448261	-3,378767	2,135364	-0,300025	-0,051284	0,070894	-4,448261	-3,378767	2,135364
10:03:34,65	0,412945	3,174976	-0,115000	-1,436000	0,216992	-0,569009	-0,299622	-0,054842	0,065999	-0,179756	-26,945441	2,156868	-0,474420	-2,622711	-1,025106	-25,467711	11,938562	13,818101	-0,300236	-0,051713	0,068260	-4,449687	-3,395580	2,086147	-0,300236	-0,051713	0,068260	-4,449687	-3,395580	2,086147
10:03:34,70	0,412945	3,174976	-0,115000	-1,436000	0,216992	-0,569009	-0,298285	-0,053547	0,068667	-0,258184	-26,897979	2,101863	-0,473807	-2,625318	-1,024699	-25,479952	11,988000	13,833817	-0,298285	-0,053547	0,068667	-4,461590	-3,482612	2,101863	-0,298285	-0,053547	0,068667	-4,461590	-3,482612	2,101863
10:03:34,75	0,412945	3,174976	-0,115000	-1,436000	0,216992	-0,569009	-0,298285	-0,053547	0,068667	-0,258184	-26,897979	2,101863	-0,470880	-2,620267	-1,023173	-25,479569	11,987496	13,819588	-0,298285	-0,053547	0,068667	-4,461590	-3,482612	2,101863	-0,298285	-0,053547	0,068667	-4,461590	-3,482612	2,101863
10:03:34,80	0,412945	3,174976	-0,115000	-1,436000	0,216992	-0,569009	-0,304010	-0,046896	0,068233	-0,622575	-27,206651	2,107553	-0,476704	-2,617035	-1,025132	-25,498731	11,977384	13,839507	-0,304010	-0,046896	0,068233	-4,303943	-3,341846	2,107553	-0,304010	-0,046896	0,068233	-4,303943	-3,341846	2,107553
10:03:34,85	0,412945	3,174976	-0,115000	-1,436000	0,216992	-0,569009	-0,302241	-0,047023	0,067462	-0,614005	-27,144018	2,122963	-0,477478	-2,618631	-1,025903	-25,523178	11,993764	13,854917	-0,302241	-0,047023	0,067462	-4,305349	-3,418089	2,122963	-0,302241	-0,047023	0,067462	-4,305349	-3,418089	2,122963
10:03:34,90	0,412945	3,174976	-0,115000	-1,436000	0,216992	-0,569009	-0,302241	-0,047023	0,067462	-0,614005	-27,144018	2,122963	-0,475726	-2,620729	-1,025505	-25,515382	11,930819	13,847725	-0,302241	-0,047023	0,067462	-4,305349	-3,418089	2,122963	-0,302241	-0,047023	0,067462	-4,305349	-3,418089	2,122963
10:03:34,95	0,412945	3,174976	-0,115000	-1,436000	0,216992	-0,569009	-0,301300	-0,049590	0,067861	-0,531174	-27,056864	2,115771	-0,476209	-2,619689	-1,024348	-25,476579	11,952828	13,818327	-0,301300	-0,049590	0,067861	-4,423969	-3,404801	2,115771	-0,301300	-0,049590	0,067861	-4,423969	-3,404801	2,115771
10:03:35,00	0,412945	3,174976	-0,115000	-1,436000	0,216992	-0,569009	-0,301959	-0,048652	0,069017	-0,541501	-27,068543	2,086373	-0,476876	-2,625725	-1,028991	-25,521491	11,965469	13,840389	-0,301959	-0,048652	0,069017	-4,360644	-3,364732	2,086373	-0,301959	-0,048652	0,069017	-4,360644	-3,364732	2,086373
10:03:35,05	0,412945	3,174976	-0,115000	-1,436000	0,216992	-0,569009	-0,304189	-0,048511	0,067808	-0,544017	-27,301704	2,100296	-0,475216	-2,617687	-1,025557	-25,575691	12,015570	13,832250	-0,304189	-0,048511	0,067808	-4,352144	-3,422843	2,100296	-0,304189	-0,048511	0,067808	-4,352144	-3,422843	2,100296
10:03:35,10	0,412945	3,174976	-0,115000	-1,436000	0,216992	-0,569009	-0,304189	-0,048511	0,067808	-0,544017	-27,301704	2,100296	-0,471160	-2,617259	-1,026448	-25,552106	11,998004	13,834367	-0,304189	-0,048511	0,067808	-4,352144	-3,422843	2,100296	-0,304189	-0,048511	0,067808	-4,352144	-3,422843	2,100296
10:03:35,15	0,412945	3,174976	-0,115000	-1,436000	0,216992	-0,569009	-0,306588	-0,051810	0,066918	-0,375915	-27,397242	2,102412	-0,469782	-2,616756	-1,027048	-25,492231	11,978741	13,861268	-0,306588	-0,051810	0,066918	-4,442975	-3,330062	2,102412	-0,306588	-0,051810	0,066918	-4,442975	-3,330062	2,102412
10:03:35,20	0,412945	3,174976	-0,115000	-1,436000	0,216992	-0,569009	-0,304337	-0,054337	0,068234	-0,241142	-27,247031	2,090474	-0,470096	-2,620472	-1,025132	-25,521730	11,984326	13,822428	-0,304337	-0,054337	0,068234	-4,506612	-3,356576	2,090474	-0,304337	-0,054337	0,068234	-4,506612	-3,356576	2,090474
10:03:35,25	0,412945	3,174976	-0,115000	-1,436000	0,216992	-0,569009	-0,304337	-0,054337	0,068234	-0,241142	-27,247031	2,090474	-0,469770	-2,616045	-1,027456	-25,488970	11,985136	13,837570	-0,304337	-0,054337	0,068234	-4,506612	-3,356576	2,090474	-0,304337	-0,054337	0,068234	-4,506612	-3,356576	2,090474
10:03:35,30	0,412945	3,174976	-0,115000	-1,436000	0,216992	-0,569009	-0,308335	-0,052406	0,065909	-0,324461	-27,426937	2,105615	-0,468566	-2,615699	-1,025488	-25,464485	11,947472	13,854554	-0,308335	-0,052406	0,065909	-4,438365	-3,222674	2,105615	-0,308335	-0,052406	0,065909	-4,438365	-3,222674	2,105615
10:03:35,35	0,412945	3,174976	-0,115000	-1,436000	0,216992	-0,569009	-0,309236	-0,053276	0,067878	-0,299620	-27,433789	2,122600	-0,477462	-2,621413	-1,024342	-25,524388	11,987467	13,848523	-0,299840	-0,048429	0,069024	-4,348647	-3,479614	2,116569	-0,299840	-0,048429	0,069024	-4,348647	-3,479614	2,116569
10:03:35,40	0,412945	3,174976	-0,115000	-1,436000	0,216992	-0,569009	-0,299840	-0,048429	0,069024	-0,546989	-27,017066	2,116569	-0,481024	-2,622068	-1,025933	-25,544301	12,000023	13,815469	-0,297492	-0,045672	0,067433	-4,274668	-3,565373	2,083515	-0,297492	-0,045672	0,067433	-4,274668	-3,565373	2,083515
10:03:35,45	0,412945	3,174976	-0,115000	-1,436000	0,216992	-0,569009	-0,301866	-0,046491	0,068964	-0,628571	-27,191388	2,085130	-0,478127	-2,618689	-1,024402	-25,574508	12,038571	13,817085	-0,301866	-0,046491	0,068964	-4,278091	-3,494876	2,085130	-0,301866	-0,046491	0,068964	-4,278091	-3,494876	2,085130
10:03:35,50	0,412945	3,174976	-0,115000	-1,436000	0,216992	-0,569009	-0,305120	-0,049453	0,070944	-0,492844	-27,290387	2,102066	-0,473935	-2,617352	-1,022421	-25,522857	11,987631	13,834020	-0,305120	-0,049453	0,070944	-4,374871	-3,338449	2,102066	-0,305120	-0,049453	0,070944	-4,374871	-3,338449	2,102066
10:03:35,55	0,412945	3,174976	-0,115000	-1,436000	0,216992	-0,569009	-0,307317	-0,050139	0,065475	-0,444240	-27,450290	2,092812	-0,472242	-2,615793	-1,027890	-25,555957	12,021630	13,824766	-0,307317	-0,050139	0,065475	-4,380175	-3,325896	2,092812	-0,307317	-0,050139	0,065475	-4,380175	-3,325896	2,092812
10:03:35,60	0,412945	3,174976	-0,115000	-1,436000	0,216992	-0,569009	-0,304698	-0,050163	0,064310	-0,499703	-27,325875	2,106507	-0,473531	-2,618073	-1,029055	-25,594501	11,978402	13,838461	-0,304698	-0,050163	0,064310	-4,437518	-3,407062	2,106507	-0,304698	-0,050163	0,064310	-4,437518	-3,407062	2,106507
10:03:35,65	0,412945	3,174976	-0,115000	-1,436000	0,216992	-0,569009	-0,302430	-0,048155	0,066672	-0,566610	-27,208527	2,134365	-0,476404	-2,619033	-1,026694	-25,576260	12,011225	13,866319	-0,302430	-0,048155	0,066672	-4,346741	-3,467793	2,134365	-0,302430	-0,048155	0,066672	-4,346741	-3,467793	2,134365
10:03:35,70	0,412945	3,174976	-0,115000	-1,436000	0,216992	-0,569009	-0,302430	-0,048155	0,066672	-0,566610	-27,208527	2,134365	-0,472228	-2,617963	-1,028642	-25,543108	11,995804	13,838480	-0,302430	-0,048155	0,066672	-4,346741	-3,467793	2,134365	-0,302430	-0,048155	0,066672	-4,346741	-3,467793	2,134365
10:03:35,75	0,412945	3,174976	-0,115000	-1,436000	0,216992	-0,569009	-0,305445	-0,051236	0,064724	-0,403148	-27,328883	2,106525	-0,472291	-2,621919	-1,025581	-25,507017	11,965976	13,857707	-0,305445	-0,051236	0,064724	-4,425182	-3,351475	2,106525	-0,305445	-0,051236	0,064724	-4,425182	-3,351475	2,106525
10:03:35,80	0,412945	3,174976	-0,115000	-1,436000	0,216992	-0,569009	-0,301987	-0,053160	0,067785	-0,310879	-27,102907	2,125753	-0,471586	-2,615118	-1,025520	-25,512991	11,989850	13,851148	-0,301987	-0,053160	0,067785	-4,483958	-3,396937	2,125753	-0,301987	-0,053160	0,067785	-4,483958	-3,396937	2,125753
10:03:35,85	0,412945	3,174976	-0,115000	-1,436000	0,216992	-0,569009	-0,308229	-0,050370	0,067846	-0,438267	-27,444623	2,119194	-0,469810	-2,619520	-1,025872	-25,510416	11,969220	13,869710	-0,308229	-0,050370	0,067846	-4,392335	-3,248624	2,119194	-0,308229	-0,050370	0,067846	-4,392335	-3,248624	2,119194
10:03:35,90	0,412945	3,174976	-0,115000	-1,436000	0,216992	-0,569009	-0,305203	-0,049694	0,064878	-0,433336	-27,255627	2,141008	-0,473684	-2,617401	-1,028487	-25,465557	12,008739	13,872962	-0,305203	-0,049694	0,064878	-4,334350	-3,297184	2,141008	-0,305203	-0,049694	0,064878	-4,334350	-3,297184	2,141008
10:03:35,95	0,412945	3,174976	-0,115000	-1,436000	0,216992	-0,569009	-0,305203	-0,049694	0,064878	-0,433336	-27,255627	2,141008	-0,471677	-2,617228	-1,025906	-25,550891	11,967296	13,865257	-0,306356	-0,051346	0,067459	-4,456681	-3,319811	2,133303	-0,306356	-0,051346	0,067459	-4,456681	-3,319811	2,133303
10:03:36,01	0,412945	3,174976	-0,115000	-1,436000	0,216992	-0,569009	-0,302242	-0,046588	0,067144	-0,659090	-27,086567	2,120492	-0,478189	-2,619820	-1,025595	-25,497084	11,943620	13,856190	-0,302242	-0,046588	0,067144	-4,316283	-3,360600	2,120492	-0,302242	-0,046588	0,067144	-4,316283	-3,360600	2,120492
10:03:36,06	0,412945	3,174976	-0,115000	-1,436000	0,216992	-0,569009	-0,302242	-0,046588	0,067144	-0,659090	-27,086567	2,120492	-0,471054	-2,616751	-1,028234	-25,531882	11,974281	13,862035	-0,302242	-0,046588	0,067144	-4,316283	-3,360600	2,120492	-0,302242	-0,046588	0,067144	-4,316283	-3,360600	2,120492
10:03:36,11	0,412945	3,174976	-0,115000	-1,436000	0,216992	-0,569009	-0,307081	-0,051648	0,065132	-0,394780	-27,393508	2,130081	-0,475956	-2,618298	-1,027910	-25,652521	12,047433	13,849809	-0,307081	-0,051648	0,065132	-4,449112	-3,287619	2,130081	-0,307081	-0,051648	0,065132	-4,449112	-3,287619	2,130081
10:03:36,16	0,412945	3,174976	-0,115000	-1,436000	0,216992	-0,569009	-0,303291	-0,048175	0,065455	-0,572309	-27,337441	2,117855	-0,441216	-2,570777	-1,041681	-25,749286	11,967077	13,898734	-0,303291	-0,048175	0,065455	-4,354062	-3,529126	2,117855	-0,303291	-0,048175	0,065455	-4,354062	-3,529126	2,117855
10:03:36,21	0,412970	3,174953	-0,114990	-1,436011	0,206992	-0,569037	-0,346977	-0,048176	0,084212	-0,645123	-30,989029	2,153411	-0,454112	-2,580464	-1,009153	-26,883977	12,674278	13,885365	-0,346977	-0,048176	0,084212	-4,426952	-3,751331	2,153411	-0,346977	-0,048176	0,084212	-4,426952	-3,751331	2,153411
10:03:36,26	0,412970	3,174953	-0,114990	-1,436011	0,206992	-0,569037	-0,343320	-0,052357	0,082675	-0,401537	-30,828973	2,150374	-0,451824	-2,591617	-1,010279	-26,940724	12,674095	13,904749	-0,343320	-0,052357	0,082675	-4,511575	-3,878389	2,150374	-0,343320	-0,052357	0,082675	-4,511575	-3,878389	2,150374
10:03:36,31	0,412970	3,174953	-0,114990	-1,436011	0,206992	-0,569037	-0,343320	-0,052357	0,082675	-0,401537	-30,828973	2,150374	-0,449452	-2,587529	-1,009521	-26,927783	12,679506	13,890809	-0,343320	-0,052357	0,082675	-4,511575	-3,878389	2,150374	-0,343320	-0,052357	0,082675	-4,511575	-3,878389	2,150374
10:03:36,36	0,412970	3,174953	-0,114990	-1,436011	0,206992	-0,569037	-0,343189	-0,055744	0,083845	-0,268966	-30,832604	2,158855	-0,452608	-2,587930	-1,012319	-27,049024	12,747807	13,866270	-0,343189	-0,055744	0,083845	-4,644878	-3,892263	2,158855	-0,343189	-0,055744	0,083845	-4,644878	-3,892263	2,158855
10:03:36,41	0,412970	3,174953	-0,114990	-1,436011	0,206992	-0,569037	-0,333917	-0,052743	0,082597	-0,446231	-30,470614	2,096923	-0,456687	-2,594058	-1,010768	-27,042444	12,721219	13,828877	-0,333917	-0,052743	0,082597	-4,586555	-4,258128	2,096923	-0,333917	-0,052743	0,082597	-4,586555	-4,258128	2,096923
10:03:36,46	0,412970	3,174953	-0,114990	-1,436011	0,206992	-0,569037	-0,346049	-0,052635	0,083033	-0,383951	-31,072768	2,172754	-0,450715	-2,583498	-1,010333	-26,983657	12,765665	13,904708	-0,346049	-0,052635	0,083033	-4,515812	-3,907953	2,172754	-0,346049	-0,052635	0,083033	-4,515812	-3,907953	2,172754
10:03:36,51	0,412970	3,174953	-0,114990	-1,436011	0,206992	-0,569037	-0,335508	-0,052389	0,085351	-0,435780	-30,641068	2,185613	-0,456198	-2,592503	-1,008015	-27,103960	12,790084	13,917568	-0,335508	-0,052389	0,085351	-4,548281	-4,303666	2,185613	-0,335508	-0,052389	0,085351	-4,548281	-4,303666	2,185613
10:03:36,56	0,412970	3,174953	-0,114990	-1,436011	0,206992	-0,569037	-0,335508	-0,052389	0,085351	-0,435780	-30,641068	2,185613	-0,460354	-2,589920	-1,008079	-27,108654	12,759687	13,858204	-0,335508	-0,052389	0,085351	-4,548281	-4,303666	2,185613	-0,335508	-0,052389	0,085351	-4,548281	-4,303666	2,185613
10:03:36,61	0,412970	3,174953	-0,114990	-1,436011	0,206992	-0,569037	-0,335667	-0,047498	0,085287	-0,718771	-30,638206	2,126250	-0,456117	-2,595946	-1,009581	-27,074142	12,777163	13,864007	-0,335667	-0,047498	0,085287	-4,447348	-4,288318	2,126250	-0,335667	-0,047498	0,085287	-4,447348	-4,288318	2,126250
10:03:36,66	0,412970	3,174953	-0,114990	-1,436011	0,206992	-0,569037	-0,332567	-0,054180	0,083784	-0,338891	-30,455844	2,132053	-0,455692	-2,590572	-1,009364	-27,046107	12,794623	13,907815	-0,332567	-0,054180	0,083784	-4,592043	-4,349323	2,132053	-0,332567	-0,054180	0,083784	-4,592043	-4,349323	2,132053
10:03:36,71	0,412970	3,174953	-0,114990	-1,436011	0,206992	-0,569037	-0,343504	-0,049109	0,082565	-0,620014	-31,023288	2,134337	-0,455041	-2,583939	-1,010800	-27,081754	12,761447	13,866291	-0,343504	-0,049109	0,082565	-4,475070	-4,058234	2,134337	-0,343504	-0,049109	0,082565	-4,475070	-4,058234	2,134337
10:03:36,76	0,412970	3,174953	-0,114990	-1,436011	0,206992	-0,569037	-0,343504	-0,049109	0,082565	-0,620014	-31,023288	2,134337	-0,454297	-2,589164	-1,009199	-27,049289	12,830495	13,876239	-0,343504	-0,049109	0,082565	-4,475070	-4,058234	2,134337	-0,343504	-0,049109	0,082565	-4,475070	-4,058234	2,134337
10:03:36,81	0,412970	3,174953	-0,114990	-1,436011	0,206992	-0,569037	-0,339350	-0,052366	0,084166	-0,374608	-30,813718	2,144284	-0,451560	-2,586523	-1,009249	-27,116233	12,758763	13,860989	-0,343007	-0,053416	0,084116	-4,608766	-4,099931	2,129034	-0,343007	-0,053416	0,084116	-4,608766	-4,099931	2,129034
10:03:36,86	0,412970	3,174953	-0,114990	-1,436011	0,206992	-0,569037	-0,343007	-0,053416	0,084116	-0,415622	-31,025945	2,129034	-0,459266	-2,591332	-1,007309	-27,149018	12,741555	13,862394	-0,343007	-0,053416	0,084116	-4,608766	-4,099931	2,129034	-0,343007	-0,053416	0,084116	-4,608766	-4,099931	2,129034
10:03:36,91	0,412970	3,174953	-0,114990	-1,436011	0,206992	-0,569037	-0,334988	-0,049147	0,086056	-0,668919	-30,628775	2,130439	-0,459734	-2,589472	-1,008855	-27,095388	12,769959	13,854197	-0,334988	-0,049147	0,086056	-4,526925	-4,332208	2,130439	-0,334988	-0,049147	0,086056	-4,526925	-4,332208	2,130439
10:03:36,96	0,412970	3,174953	-0,114990	-1,436011	0,206992	-0,569037	-0,335755	-0,048764	0,084925	-0,658853	-30,655621	2,165532	-0,459214	-2,590477	-1,008441	-27,122732	12,760982	13,897486	-0,335755	-0,048764	0,084925	-4,486816	-4,298824	2,165532	-0,335755	-0,048764	0,084925	-4,486816	-4,298824	2,165532
10:03:37,01	0,412970	3,174953	-0,114990	-1,436011	0,206992	-0,569037	-0,343024	-0,054727	0,084122	-0,359097	-31,036644	2,138804	-0,450415	-2,587163	-1,009244	-27,130536	12,753538	13,870758	-0,343024	-0,054727	0,084122	-4,655199	-4,109234	2,138804	-0,343024	-0,054727	0,084122	-4,655199	-4,109234	2,138804
10:03:37,06	0,412970	3,174953	-0,114990	-1,436011	0,206992	-0,569037	-0,337673	-0,047626	0,084897	-0,702020	-30,785716	2,152459	-0,459240	-2,588247	-1,008469	-27,141040	12,790030	13,884413	-0,337673	-0,047626	0,084897	-4,440661	-4,278388	2,152459	-0,337673	-0,047626	0,084897	-4,440661	-4,278388	2,152459
10:03:37,11	0,412970	3,174953	-0,114990	-1,436011	0,206992	-0,569037	-0,337673	-0,047626	0,084897	-0,702020	-30,785716	2,152459	-0,458576	-2,592176	-1,008815	-27,102129	12,755165	13,892329	-0,337673	-0,047626	0,084897	-4,440661	-4,278388	2,152459	-0,337673	-0,047626	0,084897	-4,440661	-4,278388	2,152459
10:03:37,16	0,412970	3,174953	-0,114990	-1,436011	0,206992	-0,569037	-0,336029	-0,049603	0,083953	-0,627510	-30,667008	2,164685	-0,458350	-2,590659	-1,009413	-27,126407	12,748895	13,896639	-0,336029	-0,049603	0,083953	-4,521365	-4,288703	2,164685	-0,336029	-0,049603	0,083953	-4,521365	-4,288703	2,164685
10:03:37,21	0,412970	3,174953	-0,114990	-1,436011	0,206992	-0,569037	-0,336029	-0,049603	0,083953	-0,627510	-30,667008	2,164685	-0,459183	-2,592371	-1,009594	-27,114486	12,770784	13,898142	-0,336029	-0,049603	0,083953	-4,521365	-4,288703	2,164685	-0,336029	-0,049603	0,083953	-4,521365	-4,288703	2,164685
10:03:37,26	0,412970	3,174953	-0,114990	-1,436011	0,206992	-0,569037	-0,334131	-0,049738	0,083771	-0,595610	-30,568891	2,166187	-0,452591	-2,596997	-1,008409	-27,090502	12,800337	13,869503	-0,334131	-0,049738	0,083771	-4,500007	-4,339642	2,166187	-0,334131	-0,049738	0,083771	-4,500007	-4,339642	2,166187
10:03:37,31	0,412970	3,174953	-0,114990	-1,436011	0,206992	-0,569037	-0,333420	-0,057760	0,084956	-0,140875	-30,525963	2,137549	-0,452580	-2,593950	-1,008783	-27,088353	12,845618	13,905529	-0,336064	-0,056245	0,084582	-4,594584	-4,303178	2,173575	-0,336064	-0,056245	0,084582	-4,594584	-4,303178	2,173575
10:03:37,36	0,412970	3,174953	-0,114990	-1,436011	0,206992	-0,569037	-0,340854	-0,050508	0,084113	-0,548624	-30,972745	2,154455	-0,455154	-2,586933	-1,009253	-27,158011	12,803885	13,886409	-0,340854	-0,050508	0,084113	-4,513530	-4,215719	2,154455	-0,340854	-0,050508	0,084113	-4,513530	-4,215719	2,154455
10:03:37,41	0,412970	3,174953	-0,114990	-1,436011	0,206992	-0,569037	-0,340854	-0,050508	0,084113	-0,548624	-30,972745	2,154455	-0,450361	-2,595998	-1,009947	-27,114149	12,728125	13,907663	-0,340854	-0,050508	0,084113	-4,513530	-4,215719	2,154455	-0,340854	-0,050508	0,084113	-4,513530	-4,215719	2,154455
10:03:37,46	0,412970	3,174953	-0,114990	-1,436011	0,206992	-0,569037	-0,333526	-0,052846	0,084167	-0,442034	-30,517480	2,150836	-0,456794	-2,594448	-1,009198	-27,101201	12,753828	13,882791	-0,333526	-0,052846	0,084167	-4,590411	-4,335675	2,150836	-0,333526	-0,052846	0,084167	-4,590411	-4,335675	2,150836
10:03:37,51	0,412970	3,174953	-0,114990	-1,436011	0,206992	-0,569037	-0,333526	-0,052846	0,084167	-0,442034	-30,517480	2,150836	-0,455035	-2,596436	-1,010380	-27,121851	12,784873	13,860499	-0,333526	-0,052846	0,084167	-4,590411	-4,335675	2,150836	-0,333526	-0,052846	0,084167	-4,590411	-4,335675	2,150836
10:03:37,56	0,412970	3,174953	-0,114990	-1,436011	0,206992	-0,569037	-0,332684	-0,055363	0,082986	-0,294577	-30,507073	2,128545	-0,457988	-2,597283	-1,010376	-27,137188	12,817620	13,875603	-0,332684	-0,055363	0,082986	-4,640557	-4,391409	2,128545	-0,332684	-0,055363	0,082986	-4,640557	-4,391409	2,128545
10:03:37,61	0,412970	3,174953	-0,114990	-1,436011	0,206992	-0,569037	-0,330474	-0,053229	0,082989	-0,384837	-30,421812	2,143649	-0,454527	-2,592612	-1,009896	-27,107734	12,862157	13,870459	-0,330474	-0,053229	0,082989	-4,563324	-4,479628	2,143649	-0,330474	-0,053229	0,082989	-4,563324	-4,479628	2,143649
10:03:37,66	0,412970	3,174953	-0,114990	-1,436011	0,206992	-0,569037	-0,336249	-0,053891	0,083469	-0,297140	-30,718910	2,138504	-0,457473	-2,588235	-1,010019	-27,146995	12,817751	13,891457	-0,336249	-0,053891	0,083469	-4,527557	-4,323331	2,138504	-0,336249	-0,053891	0,083469	-4,527557	-4,323331	2,138504
10:03:37,71	0,412970	3,174953	-0,114990	-1,436011	0,206992	-0,569037	-0,338567	-0,049151	0,083347	-0,601713	-30,851204	2,159503	-0,454615	-2,590835	-1,010413	-27,175620	12,762512	13,880640	-0,337745	-0,052926	0,082952	-4,622231	-4,292679	2,148686	-0,337745	-0,052926	0,082952	-4,622231	-4,292679	2,148686
10:03:37,76	0,412970	3,174953	-0,114990	-1,436011	0,206992	-0,569037	-0,338007	-0,050789	0,083725	-0,529678	-30,840981	2,149759	-0,456334	-2,589539	-1,009641	-27,169929	12,815788	13,881713	-0,338007	-0,050789	0,083725	-4,516618	-4,307435	2,149759	-0,338007	-0,050789	0,083725	-4,516618	-4,307435	2,149759
10:03:37,82	0,412970	3,174953	-0,114990	-1,436011	0,206992	-0,569037	-0,335943	-0,056194	0,082999	-0,221660	-30,701123	2,159655	-0,452079	-2,593721	-1,011506	-27,109976	12,810484	13,916093	-0,335943	-0,056194	0,082999	-4,632906	-4,329630	2,159655	-0,335943	-0,056194	0,082999	-4,632906	-4,329630	2,159655
10:03:37,87	0,412970	3,174953	-0,114990	-1,436011	0,206992	-0,569037	-0,336069	-0,057403	0,082998	-0,226087	-30,677528	2,157501	-0,455085	-2,596652	-1,010774	-27,133993	12,752447	13,859784	-0,336069	-0,057403	0,082998	-4,732238	-4,296113	2,157501	-0,336069	-0,057403	0,082998	-4,732238	-4,296113	2,157501
10:03:37,92	0,412970	3,174953	-0,114990	-1,436011	0,206992	-0,569037	-0,336069	-0,057403	0,082998	-0,226087	-30,677528	2,157501	-0,456469	-2,599963	-1,013375	-27,368734	12,950302	13,888768	-0,336069	-0,057403	0,082998	-4,732238	-4,296113	2,157501	-0,336069	-0,057403	0,082998	-4,732238	-4,296113	2,157501
10:03:37,97	0,412970	3,174953	-0,114990	-1,436011	0,206992	-0,569037	-0,328912	-0,055884	0,079990	-0,247652	-30,607486	2,156814	-0,425703	-2,548779	-1,025252	-26,990866	12,691814	13,867671	-0,328912	-0,055884	0,079990	-4,634544	-4,787870	2,156814	-0,328912	-0,055884	0,079990	-4,634544	-4,787870	2,156814
10:03:38,02	0,412996	3,175021	-0,114982	-1,436023	0,196990	-0,569008	-0,382178	-0,054691	0,103381	-0,272626	-34,225717	2,137154	-0,430870	-2,553237	-0,989985	-28,084932	13,406619	13,869109	-0,382178	-0,054691	0,103381	-4,565836	-4,224727	2,137154	-0,382178	-0,054691	0,103381	-4,565836	-4,224727	2,137154
10:03:38,07	0,412996	3,175021	-0,114982	-1,436023	0,196990	-0,569008	-0,382178	-0,054691	0,103381	-0,272626	-34,225717	2,137154	-0,432692	-2,553123	-0,993132	-28,124428	13,456597	13,848507	-0,382178	-0,054691	0,103381	-4,565836	-4,224727	2,137154	-0,382178	-0,054691	0,103381	-4,565836	-4,224727	2,137154
10:03:38,12	0,412996	3,175021	-0,114982	-1,436023	0,196990	-0,569008	-0,381176	-0,057899	0,102214	-0,064866	-34,276568	2,160762	-0,428592	-2,555709	-0,991151	-28,153649	13,493522	13,892716	-0,381176	-0,057899	0,102214	-4,609968	-4,354246	2,160762	-0,381176	-0,057899	0,102214	-4,609968	-4,354246	2,160762
10:03:38,17	0,412996	3,175021	-0,114982	-1,436023	0,196990	-0,569008	-0,381176	-0,057899	0,102214	-0,064866	-34,276568	2,160762	-0,430385	-2,549578	-0,993887	-28,160172	13,546473	13,916124	-0,381176	-0,057899	0,102214	-4,609968	-4,354246	2,160762	-0,381176	-0,057899	0,102214	-4,609968	-4,354246	2,160762
10:03:38,22	0,412996	3,175021	-0,114982	-1,436023	0,196990	-0,569008	-0,384539	-0,051873	0,101809	-0,306751	-34,507939	2,188525	-0,432129	-2,549783	-0,991556	-28,166827	13,583671	13,920479	-0,384539	-0,051873	0,101809	-4,378789	-4,321610	2,188525	-0,384539	-0,051873	0,101809	-4,378789	-4,321610	2,188525
10:03:38,27	0,412996	3,175021	-0,114982	-1,436023	0,196990	-0,569008	-0,384539	-0,051873	0,101809	-0,306751	-34,507939	2,188525	-0,432979	-2,549197	-0,990490	-28,276919	13,527882	13,860973	-0,384539	-0,051873	0,101809	-4,378789	-4,321610	2,188525	-0,384539	-0,051873	0,101809	-4,378789	-4,321610	2,188525
10:03:38,32	0,412996	3,175021	-0,114982	-1,436023	0,196990	-0,569008	-0,379375	-0,044385	0,104447	-0,759102	-34,337124	2,162031	-0,439381	-2,548965	-0,989691	-28,247464	13,553732	13,884166	-0,379375	-0,044385	0,104447	-4,243299	-4,556179	2,162031	-0,379375	-0,044385	0,104447	-4,243299	-4,556179	2,162031
10:03:38,37	0,412996	3,175021	-0,114982	-1,436023	0,196990	-0,569008	-0,379375	-0,044385	0,104447	-0,759102	-34,337124	2,162031	-0,432989	-2,558517	-0,990835	-28,302484	13,525196	13,879356	-0,379375	-0,044385	0,104447	-4,243299	-4,556179	2,162031	-0,379375	-0,044385	0,104447	-4,243299	-4,556179	2,162031
10:03:38,42	0,412996	3,175021	-0,114982	-1,436023	0,196990	-0,569008	-0,387841	-0,051835	0,102940	-0,359918	-34,713305	2,188226	-0,431666	-2,552638	-0,993162	-28,236528	13,587594	13,878348	-0,387841	-0,051835	0,102940	-4,428951	-4,267758	2,188226	-0,387841	-0,051835	0,102940	-4,428951	-4,267758	2,188226
10:03:38,47	0,412996	3,175021	-0,114982	-1,436023	0,196990	-0,569008	-0,387841	-0,051835	0,102940	-0,359918	-34,713305	2,188226	-0,434207	-2,549917	-0,993986	-28,314817	13,591543	13,884591	-0,387841	-0,051835	0,102940	-4,428951	-4,267758	2,188226	-0,387841	-0,051835	0,102940	-4,428951	-4,267758	2,188226
10:03:38,52	0,412996	3,175021	-0,114982	-1,436023	0,196990	-0,569008	-0,383385	-0,050140	0,099379	-0,464029	-34,579998	2,152637	-0,432432	-2,550545	-0,991254	-28,306071	13,557782	13,886816	-0,383385	-0,050140	0,099379	-4,400049	-4,484305	2,152637	-0,383385	-0,050140	0,099379	-4,400049	-4,484305	2,152637
10:03:38,57	0,412996	3,175021	-0,114982	-1,436023	0,196990	-0,569008	-0,376739	-0,048724	0,105945	-0,544470	-34,219324	2,156266	-0,439040	-2,552828	-0,990199	-28,311966	13,572232	13,871892	-0,376739	-0,048724	0,105945	-4,369306	-4,645297	2,156266	-0,376739	-0,048724	0,105945	-4,369306	-4,645297	2,156266
10:03:38,62	0,412996	3,175021	-0,114982	-1,436023	0,196990	-0,569008	-0,376739	-0,048724	0,105945	-0,544470	-34,219324	2,156266	-0,437199	-2,550373	-0,990516	-28,350659	13,604868	13,872999	-0,376739	-0,048724	0,105945	-4,369306	-4,645297	2,156266	-0,376739	-0,048724	0,105945	-4,369306	-4,645297	2,156266
10:03:38,67	0,412996	3,175021	-0,114982	-1,436023	0,196990	-0,569008	-0,377240	-0,049579	0,104855	-0,574290	-34,212985	2,173997	-0,437766	-2,554957	-0,988511	-28,314213	13,497593	13,905951	-0,377240	-0,049579	0,104855	-4,466230	-4,599637	2,173997	-0,377240	-0,049579	0,104855	-4,466230	-4,599637	2,173997
10:03:38,72	0,412996	3,175021	-0,114982	-1,436023	0,196990	-0,569008	-0,377240	-0,049579	0,104855	-0,574290	-34,212985	2,173997	-0,436503	-2,560985	-0,991591	-28,308296	13,563911	13,904368	-0,372651	-0,053686	0,101775	-4,514686	-4,749280	2,172414	-0,372651	-0,053686	0,101775	-4,514686	-4,749280	2,172414
10:03:38,77	0,412996	3,175021	-0,114982	-1,436023	0,196990	-0,569008	-0,372651	-0,053686	0,101775	-0,300312	-34,002393	2,172414	-0,433618	-2,556102	-0,992389	-28,337529	13,612059	13,917610	-0,372651	-0,053686	0,101775	-4,514686	-4,749280	2,172414	-0,372651	-0,053686	0,101775	-4,514686	-4,749280	2,172414
10:03:38,82	0,412996	3,175021	-0,114982	-1,436023	0,196990	-0,569008	-0,382281	-0,055603	0,101359	-0,181558	-34,501833	2,160745	-0,430029	-2,553604	-0,992007	-28,297628	13,579805	13,892699	-0,382281	-0,055603	0,101359	-4,546374	-4,492808	2,160745	-0,382281	-0,055603	0,101359	-4,546374	-4,492808	2,160745
10:03:38,87	0,412996	3,175021	-0,114982	-1,436023	0,196990	-0,569008	-0,382281	-0,055603	0,101359	-0,181558	-34,501833	2,160745	-0,442763	-2,553222	-0,989725	-28,339727	13,592854	13,877904	-0,382281	-0,055603	0,101359	-4,546374	-4,492808	2,160745	-0,382281	-0,055603	0,101359	-4,546374	-4,492808	2,160745
10:03:38,92	0,412996	3,175021	-0,114982	-1,436023	0,196990	-0,569008	-0,376244	-0,044383	0,103641	-0,774718	-34,230902	2,145950	-0,434202	-2,560571	-0,991606	-28,346414	13,601987	13,906447	-0,376244	-0,044383	0,103641	-4,258807	-4,695766	2,145950	-0,376244	-0,044383	0,103641	-4,258807	-4,695766	2,145950
10:03:38,97	0,412996	3,175021	-0,114982	-1,436023	0,196990	-0,569008	-0,374160	-0,055471	0,101760	-0,193567	-34,132915	2,174493	-0,434729	-2,553732	-0,992424	-28,298008	13,587914	13,863314	-0,374160	-0,055471	0,101760	-4,548078	-4,761338	2,174493	-0,374160	-0,055471	0,101760	-4,548078	-4,761338	2,174493
10:03:39,02	0,412996	3,175021	-0,114982	-1,436023	0,196990	-0,569008	-0,372745	-0,054934	0,102538	-0,241329	-34,039502	2,167888	-0,435375	-2,561528	-0,990827	-28,339172	13,574900	13,899842	-0,372745	-0,054934	0,102538	-4,553683	-4,779029	2,167888	-0,372745	-0,054934	0,102538	-4,553683	-4,779029	2,167888
10:03:39,07	0,412996	3,175021	-0,114982	-1,436023	0,196990	-0,569008	-0,380906	-0,050115	0,101684	-0,493609	-34,491568	2,136533	-0,435468	-2,552051	-0,991681	-28,363987	13,587275	13,868487	-0,380906	-0,050115	0,101684	-4,427670	-4,590432	2,136533	-0,380906	-0,050115	0,101684	-4,427670	-4,590432	2,136533
10:03:39,12	0,412996	3,175021	-0,114982	-1,436023	0,196990	-0,569008	-0,376251	-0,055532	0,098241	-0,241675	-34,222112	2,160908	-0,433105	-2,558791	-0,995124	-28,355160	13,547842	13,892862	-0,376251	-0,055532	0,098241	-4,600949	-4,686448	2,160908	-0,376251	-0,055532	0,098241	-4,600949	-4,686448	2,160908
10:03:39,17	0,412996	3,175021	-0,114982	-1,436023	0,196990	-0,569008	-0,374651	-0,053131	0,099790	-0,321735	-34,152733	2,151106	-0,435984	-2,558976	-0,993576	-28,344717	13,593514	13,883060	-0,374651	-0,053131	0,099790	-4,492557	-4,742625	2,151106	-0,374651	-0,053131	0,099790	-4,492557	-4,742625	2,151106
10:03:39,22	0,412996	3,175021	-0,114982	-1,436023	0,196990	-0,569008	-0,383781	-0,054767	0,100108	-0,216295	-34,627436	2,167186	-0,430002	-2,551887	-0,993257	-28,334482	13,611151	13,899140	-0,383781	-0,054767	0,100108	-4,515508	-4,500640	2,167186	-0,383781	-0,054767	0,100108	-4,515508	-4,500640	2,167186
10:03:39,27	0,412996	3,175021	-0,114982	-1,436023	0,196990	-0,569008	-0,383781	-0,054767	0,100108	-0,216295	-34,627436	2,167186	-0,434888	-2,551489	-0,992068	-28,372981	13,610558	13,879434	-0,381683	-0,050337	0,101298	-4,417865	-4,589290	2,147480	-0,381683	-0,050337	0,101298	-4,417865	-4,589290	2,147480
10:03:39,32	0,412996	3,175021	-0,114982	-1,436023	0,196990	-0,569008	-0,381683	-0,050337	0,101298	-0,466439	-34,551370	2,147480	-0,436664	-2,552645	-0,992443	-28,372497	13,595858	13,893244	-0,379793	-0,049377	0,100922	-4,404918	-4,631590	2,161289	-0,379793	-0,049377	0,100922	-4,404918	-4,631590	2,161289
10:03:39,37	0,412996	3,175021	-0,114982	-1,436023	0,196990	-0,569008	-0,379793	-0,049377	0,100922	-0,528837	-34,445351	2,161289	-0,441344	-2,552032	-0,993220	-28,358332	13,610453	13,898165	-0,379793	-0,049377	0,100922	-4,404918	-4,631590	2,161289	-0,379793	-0,049377	0,100922	-4,404918	-4,631590	2,161289
10:03:39,42	0,412996	3,175021	-0,114982	-1,436023	0,196990	-0,569008	-0,377984	-0,045018	0,100146	-0,735781	-34,346315	2,166211	-0,440152	-2,555272	-0,992438	-28,367475	13,621576	13,888175	-0,377984	-0,045018	0,100146	-4,269685	-4,674557	2,166211	-0,377984	-0,045018	0,100146	-4,269685	-4,674557	2,166211
10:03:39,47	0,412996	3,175021	-0,114982	-1,436023	0,196990	-0,569008	-0,375775	-0,047669	0,100927	-0,592858	-34,244895	2,156221	-0,435478	-2,554467	-0,988945	-28,392204	13,629697	13,892336	-0,375775	-0,047669	0,100927	-4,334879	-4,746592	2,156221	-0,375775	-0,047669	0,100927	-4,334879	-4,746592	2,156221
10:03:39,52	0,412996	3,175021	-0,114982	-1,436023	0,196990	-0,569008	-0,378809	-0,051315	0,104421	-0,408594	-34,428153	2,160382	-0,431789	-2,551061	-0,992401	-28,297560	13,613539	13,903782	-0,383603	-0,052806	0,100965	-4,443020	-4,474577	2,171828	-0,383603	-0,052806	0,100965	-4,443020	-4,474577	2,171828
10:03:39,57	0,412996	3,175021	-0,114982	-1,436023	0,196990	-0,569008	-0,378851	-0,047108	0,103144	-0,608209	-34,403847	2,142453	-0,439100	-2,552326	-0,990221	-28,359656	13,633037	13,874408	-0,378851	-0,047108	0,103144	-4,306171	-4,664016	2,142453	-0,378851	-0,047108	0,103144	-4,306171	-4,664016	2,142453
10:03:39,63	0,412996	3,175021	-0,114982	-1,436023	0,196990	-0,569008	-0,378851	-0,047108	0,103144	-0,608209	-34,403847	2,142453	-0,437154	-2,554584	-0,991665	-28,330017	13,575852	13,857405	-0,378851	-0,047108	0,103144	-4,306171	-4,664016	2,142453	-0,378851	-0,047108	0,103144	-4,306171	-4,664016	2,142453
10:03:39,68	0,412996	3,175021	-0,114982	-1,436023	0,196990	-0,569008	-0,377870	-0,049922	0,101700	-0,496580	-34,298534	2,125450	-0,435596	-2,553549	-0,989747	-28,436118	13,608563	13,892714	-0,377870	-0,049922	0,101700	-4,415449	-4,635772	2,125450	-0,377870	-0,049922	0,101700	-4,415449	-4,635772	2,125450
10:03:39,73	0,412996	3,175021	-0,114982	-1,436023	0,196990	-0,569008	-0,379544	-0,050754	0,103619	-0,478054	-34,493870	2,160760	-0,443620	-2,555656	-0,987822	-28,431384	13,661230	13,867257	-0,379544	-0,050754	0,103619	-4,462211	-4,699629	2,160760	-0,379544	-0,050754	0,103619	-4,462211	-4,699629	2,160760
10:03:39,78	0,412996	3,175021	-0,114982	-1,436023	0,196990	-0,569008	-0,373708	-0,044858	0,105543	-0,736639	-34,212613	2,135302	-0,402190	-2,495777	-1,006439	-27,954769	13,322128	13,898248	-0,373708	-0,044858	0,105543	-4,258004	-4,876527	2,135302	-0,373708	-0,044858	0,105543	-4,258004	-4,876527	2,135302
10:03:39,83	0,412989	3,175005	-0,114987	-1,436005	0,186994	-0,569022	-0,446280	-0,050798	0,086927	-0,483117	-37,404037	2,166294	-0,410557	-2,511652	-0,976283	-29,197358	14,047394	13,853959	-0,446280	-0,050798	0,086927	-4,470779	-2,371062	2,166294	-0,446280	-0,050798	0,086927	-4,470779	-2,371062	2,166294
10:03:39,88	0,412989	3,175005	-0,114987	-1,436005	0,186994	-0,569022	-0,428348	-0,051490	0,117082	-0,440334	-37,910312	2,122005	-0,414618	-2,514105	-0,974303	-29,180140	14,062879	13,885923	-0,428348	-0,051490	0,117082	-4,482311	-4,285009	2,122005	-0,428348	-0,051490	0,117082	-4,482311	-4,285009	2,122005
10:03:39,93	0,412989	3,175005	-0,114987	-1,436005	0,186994	-0,569022	-0,424193	-0,049199	0,119063	-0,537450	-37,687097	2,153969	-0,416535	-2,514089	-0,974739	-29,265295	14,106491	13,878442	-0,424193	-0,049199	0,119063	-4,399577	-4,387941	2,153969	-0,424193	-0,049199	0,119063	-4,399577	-4,387941	2,153969
10:03:39,98	0,412989	3,175005	-0,114987	-1,436005	0,186994	-0,569022	-0,423249	-0,047531	0,118626	-0,628981	-37,733534	2,146488	-0,418339	-2,514810	-0,976293	-29,291534	14,140398	13,894860	-0,423249	-0,047531	0,118626	-4,360191	-4,508523	2,146488	-0,423249	-0,047531	0,118626	-4,360191	-4,508523	2,146488
10:03:40,03	0,412989	3,175005	-0,114987	-1,436005	0,186994	-0,569022	-0,421722	-0,046329	0,117072	-0,675246	-37,693813	2,162906	-0,412423	-2,513697	-0,976279	-29,257978	14,084706	13,889065	-0,421722	-0,046329	0,117072	-4,312090	-4,588663	2,162906	-0,421722	-0,046329	0,117072	-4,312090	-4,588663	2,162906
10:03:40,08	0,412989	3,175005	-0,114987	-1,436005	0,186994	-0,569022	-0,425644	-0,050896	0,117087	-0,469216	-37,840848	2,157110	-0,413644	-2,518895	-0,975849	-29,293229	14,103361	13,937232	-0,425644	-0,050896	0,117087	-4,464568	-4,427825	2,157110	-0,425644	-0,050896	0,117087	-4,464568	-4,427825	2,157110
10:03:40,13	0,412989	3,175005	-0,114987	-1,436005	0,186994	-0,569022	-0,420531	-0,052438	0,117517	-0,390518	-37,614868	2,205278	-0,408818	-2,517791	-0,977398	-29,248902	14,137202	13,915575	-0,420531	-0,052438	0,117517	-4,506893	-4,603155	2,205278	-0,420531	-0,052438	0,117517	-4,506893	-4,603155	2,205278
10:03:40,18	0,412989	3,175005	-0,114987	-1,436005	0,186994	-0,569022	-0,431472	-0,051016	0,115962	-0,390569	-38,147242	2,214073	-0,412344	-2,512911	-0,974327	-29,260701	14,198254	13,906208	-0,431472	-0,051016	0,115962	-4,395295	-4,276699	2,214073	-0,431472	-0,051016	0,115962	-4,395295	-4,276699	2,214073
10:03:40,23	0,412989	3,175005	-0,114987	-1,436005	0,186994	-0,569022	-0,431472	-0,051016	0,115962	-0,390569	-38,147242	2,214073	-0,411913	-2,511252	-0,974371	-29,326748	14,185802	13,897145	-0,431472	-0,051016	0,115962	-4,395295	-4,276699	2,214073	-0,431472	-0,051016	0,115962	-4,395295	-4,276699	2,214073
10:03:40,28	0,412989	3,175005	-0,114987	-1,436005	0,186994	-0,569022	-0,428016	-0,050115	0,118995	-0,456655	-38,074323	2,165191	-0,408364	-2,509231	-0,979398	-29,289404	14,147011	13,914026	-0,428016	-0,050115	0,118995	-4,390709	-4,475058	2,165191	-0,428016	-0,050115	0,118995	-4,390709	-4,475058	2,165191
10:03:40,33	0,412989	3,175005	-0,114987	-1,436005	0,186994	-0,569022	-0,431541	-0,052178	0,113968	-0,364317	-38,205874	2,182072	-0,410764	-2,512740	-0,975515	-29,327824	14,151414	13,916109	-0,431541	-0,052178	0,113968	-4,460292	-4,329916	2,182072	-0,431541	-0,052178	0,113968	-4,460292	-4,329916	2,182072
10:03:40,38	0,412989	3,175005	-0,114987	-1,436005	0,186994	-0,569022	-0,427302	-0,051854	0,117851	-0,396561	-38,020932	2,184155	-0,413674	-2,515110	-0,976266	-29,315993	14,158276	13,935191	-0,427302	-0,051854	0,117851	-4,467102	-4,477718	2,184155	-0,427302	-0,051854	0,117851	-4,467102	-4,477718	2,184155
10:03:40,43	0,412989	3,175005	-0,114987	-1,436005	0,186994	-0,569022	-0,424139	-0,045554	0,118236	-0,712462	-37,847652	2,187655	-0,414875	-2,510581	-0,978609	-29,300958	14,134056	13,940995	-0,424139	-0,045554	0,118236	-4,288455	-4,552776	2,187655	-0,424139	-0,045554	0,118236	-4,288455	-4,552776	2,187655
10:03:40,48	0,412989	3,175005	-0,114987	-1,436005	0,186994	-0,569022	-0,425006	-0,047220	0,118654	-0,638060	-37,807238	2,180461	-0,415925	-2,512411	-0,974711	-29,246421	14,103803	13,912415	-0,425006	-0,047220	0,118654	-4,344833	-4,444258	2,180461	-0,425006	-0,047220	0,118654	-4,344833	-4,444258	2,180461
10:03:40,53	0,412989	3,175005	-0,114987	-1,436005	0,186994	-0,569022	-0,425006	-0,047220	0,118654	-0,638060	-37,807238	2,180461	-0,402375	-2,515486	-0,974674	-29,255366	14,111346	13,924302	-0,425006	-0,047220	0,118654	-4,344833	-4,444258	2,180461	-0,425006	-0,047220	0,118654	-4,344833	-4,444258	2,180461
10:03:40,58	0,412989	3,175005	-0,114987	-1,436005	0,186994	-0,569022	-0,429119	-0,060492	0,118691	0,054143	-38,032617	2,192348	-0,411142	-2,514856	-0,975455	-29,247068	14,193092	13,935579	-0,429119	-0,060492	0,118691	-4,694480	-4,346790	2,192348	-0,429119	-0,060492	0,118691	-4,694480	-4,346790	2,192348
10:03:40,63	0,412989	3,175005	-0,114987	-1,436005	0,186994	-0,569022	-0,425280	-0,052585	0,117911	-0,282072	-37,866698	2,203624	-0,413065	-2,517066	-0,975478	-29,301986	14,123317	13,928417	-0,425280	-0,052585	0,117911	-4,410004	-4,482198	2,203624	-0,425280	-0,052585	0,117911	-4,410004	-4,482198	2,203624
10:03:40,68	0,412989	3,175005	-0,114987	-1,436005	0,186994	-0,569022	-0,422405	-0,052025	0,117888	-0,399109	-37,729863	2,196463	-0,407699	-2,517855	-0,975466	-29,277428	14,128742	13,914606	-0,422405	-0,052025	0,117888	-4,483034	-4,571064	2,196463	-0,422405	-0,052025	0,117888	-4,483034	-4,571064	2,196463
10:03:40,73	0,412989	3,175005	-0,114987	-1,436005	0,186994	-0,569022	-0,424405	-0,057067	0,117899	-0,119936	-37,815299	2,182652	-0,407164	-2,509311	-0,976674	-29,283983	14,145044	13,912445	-0,424405	-0,057067	0,117899	-4,599677	-4,499511	2,182652	-0,424405	-0,057067	0,117899	-4,599677	-4,499511	2,182652
10:03:40,78	0,412989	3,175005	-0,114987	-1,436005	0,186994	-0,569022	-0,423414	-0,054171	0,117895	-0,252389	-37,817225	2,208190	-0,410702	-2,517265	-0,975471	-29,314649	14,171163	13,940145	-0,423414	-0,054171	0,117895	-4,504811	-4,579212	2,208190	-0,423414	-0,054171	0,117895	-4,504811	-4,579212	2,208190
10:03:40,83	0,412989	3,175005	-0,114987	-1,436005	0,186994	-0,569022	-0,425730	-0,051046	0,120529	-0,414027	-37,994365	2,146506	-0,406533	-2,508217	-0,975129	-29,273338	14,165056	13,897773	-0,425730	-0,051046	0,120529	-4,421155	-4,574565	2,146506	-0,425730	-0,051046	0,120529	-4,421155	-4,574565	2,146506
10:03:40,88	0,412989	3,175005	-0,114987	-1,436005	0,186994	-0,569022	-0,429949	-0,050353	0,121311	-0,423056	-38,205219	2,160607	-0,410741	-2,509697	-0,972055	-29,342441	14,219410	13,892562	-0,429949	-0,050353	0,121311	-4,375738	-4,454235	2,160607	-0,429949	-0,050353	0,121311	-4,375738	-4,454235	2,160607
10:03:40,93	0,412989	3,175005	-0,114987	-1,436005	0,186994	-0,569022	-0,422670	-0,048451	0,117457	-0,546798	-37,794505	2,174416	-0,416028	-2,515050	-0,975908	-29,326998	14,181780	13,906370	-0,422670	-0,048451	0,117457	-4,350217	-4,614948	2,174416	-0,422670	-0,048451	0,117457	-4,350217	-4,614948	2,174416
10:03:40,98	0,412989	3,175005	-0,114987	-1,436005	0,186994	-0,569022	-0,422982	-0,045594	0,115908	-0,704739	-37,763448	2,173820	-0,418346	-2,513351	-0,977457	-29,290702	14,150031	13,905774	-0,422982	-0,045594	0,115908	-4,283838	-4,559360	2,173820	-0,422982	-0,045594	0,115908	-4,283838	-4,559360	2,173820
10:03:41,03	0,412989	3,175005	-0,114987	-1,436005	0,186994	-0,569022	-0,423705	-0,050688	0,116324	-0,434250	-37,775249	2,173590	-0,413573	-2,515272	-0,977042	-29,265556	14,141978	13,905545	-0,423705	-0,050688	0,116324	-4,413232	-4,514392	2,173590	-0,423705	-0,050688	0,116324	-4,413232	-4,514392	2,173590
10:03:41,08	0,412989	3,175005	-0,114987	-1,436005	0,186994	-0,569022	-0,423705	-0,050688	0,116324	-0,434250	-37,775249	2,173590	-0,411324	-2,517466	-0,977460	-29,309333	14,099063	13,875867	-0,423705	-0,050688	0,116324	-4,413232	-4,514392	2,173590	-0,423705	-0,050688	0,116324	-4,413232	-4,514392	2,173590
10:03:41,13	0,412989	3,175005	-0,114987	-1,436005	0,186994	-0,569022	-0,426792	-0,049972	0,115910	-0,509245	-38,042408	2,224706	-0,412649	-2,512241	-0,977455	-29,376803	14,162589	13,956661	-0,426792	-0,049972	0,115910	-4,432036	-4,539241	2,224706	-0,426792	-0,049972	0,115910	-4,432036	-4,539241	2,224706
10:03:41,18	0,412989	3,175005	-0,114987	-1,436005	0,186994	-0,569022	-0,431506	-0,049374	0,116663	-0,514878	-38,259469	2,191176	-0,410810	-2,507859	-0,976703	-29,339778	14,170582	13,923130	-0,431506	-0,049374	0,116663	-4,390769	-4,386252	2,191176	-0,431506	-0,049374	0,116663	-4,390769	-4,386252	2,191176
10:03:41,23	0,412989	3,175005	-0,114987	-1,436005	0,186994	-0,569022	-0,432158	-0,051870	0,115893	-0,361868	-38,238343	2,157211	-0,408323	-2,508543	-0,977472	-29,280511	14,163195	13,889165	-0,432158	-0,051870	0,115893	-4,433668	-4,313959	2,157211	-0,432158	-0,051870	0,115893	-4,433668	-4,313959	2,157211
10:03:41,28	0,412989	3,175005	-0,114987	-1,436005	0,186994	-0,569022	-0,432158	-0,051870	0,115893	-0,361868	-38,238343	2,157211	-0,410916	-2,511964	-0,977193	-29,398221	14,169214	13,929414	-0,432158	-0,051870	0,115893	-4,433668	-4,313959	2,157211	-0,432158	-0,051870	0,115893	-4,433668	-4,313959	2,157211
10:03:41,33	0,412989	3,175005	-0,114987	-1,436005	0,186994	-0,569022	-0,424065	-0,049110	0,117432	-0,531651	-37,791934	2,109490	-0,418097	-2,513399	-0,976062	-29,328794	14,183333	13,888653	-0,424065	-0,049110	0,117432	-4,386769	-4,502825	2,109490	-0,424065	-0,049110	0,117432	-4,386769	-4,502825	2,109490
10:03:41,38	0,412989	3,175005	-0,114987	-1,436005	0,186994	-0,569022	-0,419660	-0,052968	0,118172	-0,328862	-37,604624	2,174883	-0,413621	-2,519915	-0,975193	-29,306532	14,150418	13,906837	-0,419660	-0,052968	0,118172	-4,486834	-4,661286	2,174883	-0,419660	-0,052968	0,118172	-4,486834	-4,661286	2,174883
10:03:41,44	0,412989	3,175005	-0,114987	-1,436005	0,186994	-0,569022	-0,426666	-0,052271	0,118611	-0,370811	-37,974362	2,149426	-0,412521	-2,511011	-0,975895	-29,320043	14,165747	13,936053	-0,426666	-0,052271	0,118611	-4,474111	-4,481071	2,149426	-0,426666	-0,052271	0,118611	-4,474111	-4,481071	2,149426
10:03:41,49	0,412989	3,175005	-0,114987	-1,436005	0,186994	-0,569022	-0,426666	-0,052271	0,118611	-0,370811	-37,974362	2,149426	-0,412598	-2,514612	-0,974411	-29,369969	14,139929	13,851921	-0,426666	-0,052271	0,118611	-4,474111	-4,481071	2,149426	-0,426666	-0,052271	0,118611	-4,474111	-4,481071	2,149426
10:03:41,54	0,412989	3,175005	-0,114987	-1,436005	0,186994	-0,569022	-0,424764	-0,051201	0,118954	-0,461514	-37,919707	2,119967	-0,414334	-2,511544	-0,972056	-29,356094	14,167268	13,894982	-0,424764	-0,051201	0,118954	-4,480828	-4,575734	2,119967	-0,424764	-0,051201	0,118954	-4,480828	-4,575734	2,119967
10:03:41,59	0,412989	3,175005	-0,114987	-1,436005	0,186994	-0,569022	-0,476201	-0,057699	0,096196	-0,195558	-40,981051	2,245425	-0,371467	-2,454005	-0,992912	-29,011331	13,829804	13,941566	-0,476201	-0,057699	0,096196	-4,724937	-3,599309	2,245425	-0,476201	-0,057699	0,096196	-4,724937	-3,599309	2,245425
10:03:41,64	0,412928	3,174937	-0,115003	-1,436016	0,176970	-0,568993	-0,482081	-0,052813	0,132428	-0,381611	-41,921618	2,202867	-0,382545	-2,465779	-0,960937	-30,256477	14,647276	13,934821	-0,482081	-0,052813	0,132428	-4,527403	-4,078237	2,202867	-0,482081	-0,052813	0,132428	-4,527403	-4,078237	2,202867
10:03:41,69	0,412928	3,174937	-0,115003	-1,436016	0,176970	-0,568993	-0,482081	-0,052813	0,132428	-0,381611	-41,921618	2,202867	-0,382476	-2,469854	-0,962837	-30,224096	14,631248	13,949074	-0,482081	-0,052813	0,132428	-4,527403	-4,078237	2,202867	-0,482081	-0,052813	0,132428	-4,527403	-4,078237	2,202867
10:03:41,74	0,412928	3,174937	-0,115003	-1,436016	0,176970	-0,568993	-0,480472	-0,055161	0,133619	-0,241603	-41,835688	2,212012	-0,381873	-2,469905	-0,960894	-30,235863	14,674080	13,954326	-0,480472	-0,055161	0,133619	-4,571778	-4,118669	2,212012	-0,480472	-0,055161	0,133619	-4,571778	-4,118669	2,212012
10:03:41,79	0,412928	3,174937	-0,115003	-1,436016	0,176970	-0,568993	-0,480472	-0,055161	0,133619	-0,241603	-41,835688	2,212012	-0,383201	-2,469835	-0,960177	-30,314801	14,685852	13,925788	-0,478240	-0,054272	0,133189	-4,561840	-4,249822	2,193834	-0,478240	-0,054272	0,133189	-4,561840	-4,249822	2,193834
10:03:41,84	0,412928	3,174937	-0,115003	-1,436016	0,176970	-0,568993	-0,478240	-0,054272	0,133189	-0,301461	-41,791683	2,193834	-0,388680	-2,472751	-0,962157	-30,407478	14,703294	13,927125	-0,472976	-0,050985	0,131208	-4,505961	-4,478311	2,195170	-0,472976	-0,050985	0,131208	-4,505961	-4,478311	2,195170
10:03:41,89	0,412928	3,174937	-0,115003	-1,436016	0,176970	-0,568993	-0,466304	-0,056313	0,130853	-0,255126	-41,195891	2,163042	-0,387402	-2,481192	-0,962512	-30,366232	14,646517	13,894996	-0,466304	-0,056313	0,130853	-4,675699	-4,590994	2,163042	-0,466304	-0,056313	0,130853	-4,675699	-4,590994	2,163042
10:03:41,94	0,412928	3,174937	-0,115003	-1,436016	0,176970	-0,568993	-0,468041	-0,051895	0,132400	-0,465199	-41,304219	2,182415	-0,390359	-2,477479	-0,960966	-30,372000	14,672565	13,914369	-0,468041	-0,051895	0,132400	-4,538942	-4,562990	2,182415	-0,468041	-0,051895	0,132400	-4,538942	-4,562990	2,182415
10:03:41,99	0,412928	3,174937	-0,115003	-1,436016	0,176970	-0,568993	-0,470232	-0,052721	0,137070	-0,419911	-41,398332	2,184510	-0,388549	-2,475995	-0,956295	-30,353671	14,664677	13,916464	-0,470232	-0,052721	0,137070	-4,558498	-4,485113	2,184510	-0,470232	-0,052721	0,137070	-4,558498	-4,485113	2,184510
10:03:42,04	0,412928	3,174937	-0,115003	-1,436016	0,176970	-0,568993	-0,470232	-0,052721	0,137070	-0,419911	-41,398332	2,184510	-0,389716	-2,475702	-0,961357	-30,346981	14,686002	13,905465	-0,470232	-0,052721	0,137070	-4,558498	-4,485113	2,184510	-0,470232	-0,052721	0,137070	-4,558498	-4,485113	2,184510
10:03:42,09	0,412928	3,174937	-0,115003	-1,436016	0,176970	-0,568993	-0,469902	-0,051563	0,132009	-0,458287	-41,386038	2,173510	-0,392129	-2,471309	-0,961730	-30,343849	14,654228	13,953328	-0,469902	-0,051563	0,132009	-4,506012	-4,498729	2,173510	-0,469902	-0,051563	0,132009	-4,506012	-4,498729	2,173510
10:03:42,14	0,412928	3,174937	-0,115003	-1,436016	0,176970	-0,568993	-0,467758	-0,054124	0,133194	-0,381370	-41,245094	2,180206	-0,390333	-2,474886	-0,960199	-30,354411	14,669172	13,904312	-0,467758	-0,054124	0,133194	-4,630103	-4,526058	2,180206	-0,467758	-0,054124	0,133194	-4,630103	-4,526058	2,180206
10:03:42,19	0,412928	3,174937	-0,115003	-1,436016	0,176970	-0,568993	-0,467758	-0,054124	0,133194	-0,381370	-41,245094	2,180206	-0,384438	-2,479055	-0,960902	-30,362732	14,694978	13,973884	-0,467758	-0,054124	0,133194	-4,630103	-4,526058	2,180206	-0,467758	-0,054124	0,133194	-4,630103	-4,526058	2,180206
10:03:42,24	0,412928	3,174937	-0,115003	-1,436016	0,176970	-0,568993	-0,472830	-0,054010	0,130111	-0,274749	-41,551675	2,225536	-0,386133	-2,474389	-0,963254	-30,330395	14,741454	13,957490	-0,472830	-0,054010	0,130111	-4,514531	-4,434489	2,225536	-0,472830	-0,054010	0,130111	-4,514531	-4,434489	2,225536
10:03:42,29	0,412928	3,174937	-0,115003	-1,436016	0,176970	-0,568993	-0,472830	-0,054010	0,130111	-0,274749	-41,551675	2,225536	-0,383892	-2,470854	-0,959808	-30,364734	14,682096	13,925686	-0,472830	-0,054010	0,130111	-4,514531	-4,434489	2,225536	-0,472830	-0,054010	0,130111	-4,514531	-4,434489	2,225536
10:03:42,34	0,412928	3,174937	-0,115003	-1,436016	0,176970	-0,568993	-0,477012	-0,054183	0,133558	-0,334330	-41,769190	2,193731	-0,384551	-2,473060	-0,959791	-30,403305	14,694665	13,959949	-0,477012	-0,054183	0,133558	-4,587689	-4,323730	2,193731	-0,477012	-0,054183	0,133558	-4,587689	-4,323730	2,193731
10:03:42,39	0,412928	3,174937	-0,115003	-1,436016	0,176970	-0,568993	-0,474773	-0,054715	0,133574	-0,315036	-41,692419	2,227995	-0,389198	-2,476074	-0,959025	-30,382634	14,683490	13,923746	-0,469839	-0,052198	0,134341	-4,542823	-4,530017	2,191792	-0,469839	-0,052198	0,134341	-4,542823	-4,530017	2,191792
10:03:42,44	0,412928	3,174937	-0,115003	-1,436016	0,176970	-0,568993	-0,470536	-0,050995	0,134323	-0,514420	-41,504143	2,207633	-0,389892	-2,474868	-0,959043	-30,433989	14,705570	13,939587	-0,470536	-0,050995	0,134323	-4,517498	-4,567062	2,207633	-0,470536	-0,050995	0,134323	-4,517498	-4,567062	2,207633
10:03:42,49	0,412928	3,174937	-0,115003	-1,436016	0,176970	-0,568993	-0,470536	-0,050995	0,134323	-0,514420	-41,504143	2,207633	-0,392160	-2,474365	-0,957485	-30,397497	14,709630	13,928386	-0,470536	-0,050995	0,134323	-4,517498	-4,567062	2,207633	-0,470536	-0,050995	0,134323	-4,517498	-4,567062	2,207633
10:03:42,54	0,412928	3,174937	-0,115003	-1,436016	0,176970	-0,568993	-0,469838	-0,048778	0,135881	-0,607916	-41,438253	2,196432	-0,388579	-2,475904	-0,958643	-30,364675	14,664592	13,903476	-0,469838	-0,048778	0,135881	-4,436998	-4,555997	2,196432	-0,469838	-0,048778	0,135881	-4,436998	-4,555997	2,196432
10:03:42,59	0,412928	3,174937	-0,115003	-1,436016	0,176970	-0,568993	-0,475033	-0,055286	0,130843	-0,259862	-41,708193	2,206162	-0,381994	-2,469855	-0,960556	-30,297897	14,677309	13,925777	-0,475033	-0,055286	0,130843	-4,599823	-4,418073	2,206162	-0,475033	-0,055286	0,130843	-4,599823	-4,418073	2,206162
10:03:42,64	0,412928	3,174937	-0,115003	-1,436016	0,176970	-0,568993	-0,478975	-0,051696	0,133147	-0,430214	-41,894932	2,185870	-0,385064	-2,467911	-0,960219	-30,368513	14,722866	13,917824	-0,478975	-0,051696	0,133147	-4,488376	-4,295364	2,185870	-0,478975	-0,051696	0,133147	-4,488376	-4,295364	2,185870
10:03:42,69	0,412928	3,174937	-0,115003	-1,436016	0,176970	-0,568993	-0,472428	-0,053321	0,133937	-0,387019	-41,597337	2,203620	-0,386931	-2,474393	-0,959429	-30,426289	14,708530	13,935575	-0,472428	-0,053321	0,133937	-4,572741	-4,511736	2,203620	-0,472428	-0,053321	0,133937	-4,572741	-4,511736	2,203620
10:03:42,74	0,412928	3,174937	-0,115003	-1,436016	0,176970	-0,568993	-0,479023	-0,052966	0,131231	-0,381438	-41,903906	2,225674	-0,383940	-2,468504	-0,962135	-30,382763	14,711149	13,957629	-0,479023	-0,052966	0,131231	-4,539308	-4,300577	2,225674	-0,479023	-0,052966	0,131231	-4,539308	-4,300577	2,225674
10:03:42,79	0,412928	3,174937	-0,115003	-1,436016	0,176970	-0,568993	-0,468878	-0,053272	0,131229	-0,412091	-41,422386	2,218769	-0,388749	-2,477443	-0,962137	-30,445906	14,693885	13,950723	-0,468878	-0,053272	0,131229	-4,593918	-4,615486	2,218769	-0,468878	-0,053272	0,131229	-4,593918	-4,615486	2,218769
10:03:42,84	0,412928	3,174937	-0,115003	-1,436016	0,176970	-0,568993	-0,473054	-0,051638	0,131216	-0,461333	-41,610693	2,200259	-0,388076	-2,473010	-0,962150	-30,403072	14,710403	13,932214	-0,473054	-0,051638	0,131216	-4,514896	-4,475990	2,200259	-0,473054	-0,051638	0,131216	-4,514896	-4,475990	2,200259
10:03:42,89	0,412928	3,174937	-0,115003	-1,436016	0,176970	-0,568993	-0,476549	-0,053650	0,130820	-0,377269	-41,789636	2,200868	-0,384434	-2,467614	-0,961353	-30,338902	14,710475	13,942192	-0,476549	-0,053650	0,130820	-4,588763	-4,380527	2,200868	-0,476549	-0,053650	0,130820	-4,588763	-4,380527	2,200868
10:03:42,94	0,412928	3,174937	-0,115003	-1,436016	0,176970	-0,568993	-0,474852	-0,053279	0,130051	-0,389238	-41,705909	2,206067	-0,385755	-2,472273	-0,963315	-30,411152	14,699776	13,938021	-0,474852	-0,053279	0,130051	-4,571629	-4,430009	2,206067	-0,474852	-0,053279	0,130051	-4,571629	-4,430009	2,206067
10:03:42,99	0,412928	3,174937	-0,115003	-1,436016	0,176970	-0,568993	-0,472712	-0,049737	0,133945	-0,590993	-41,590986	2,226707	-0,389893	-2,472355	-0,959420	-30,416802	14,682740	13,958662	-0,472712	-0,049737	0,133945	-4,495350	-4,483103	2,226707	-0,472712	-0,049737	0,133945	-4,495350	-4,483103	2,226707
10:03:43,04	0,412928	3,174937	-0,115003	-1,436016	0,176970	-0,568993	-0,470073	-0,050552	0,133930	-0,530095	-41,505038	2,213373	-0,390507	-2,475048	-0,959436	-30,451947	14,724444	13,945327	-0,470073	-0,050552	0,133930	-4,498389	-4,604329	2,213373	-0,470073	-0,050552	0,133930	-4,498389	-4,604329	2,213373
10:03:43,09	0,412928	3,174937	-0,115003	-1,436016	0,176970	-0,568993	-0,476017	-0,053935	0,130413	-0,363834	-41,777402	2,181995	-0,384604	-2,471592	-0,962952	-30,424988	14,697674	13,913949	-0,476017	-0,053935	0,130413	-4,597768	-4,410077	2,181995	-0,476017	-0,053935	0,130413	-4,597768	-4,410077	2,181995
10:03:43,14	0,412928	3,174937	-0,115003	-1,436016	0,176970	-0,568993	-0,469876	-0,052822	0,133164	-0,421487	-41,423940	2,182918	-0,391591	-2,472547	-0,960595	-30,395086	14,710056	13,935481	-0,469876	-0,052822	0,133164	-4,567998	-4,538657	2,182918	-0,469876	-0,052822	0,133164	-4,567998	-4,538657	2,182918
10:03:43,19	0,412928	3,174937	-0,115003	-1,436016	0,176970	-0,568993	-0,469876	-0,052822	0,133164	-0,421487	-41,423940	2,182918	-0,382684	-2,477260	-0,958989	-30,377212	14,712915	13,949787	-0,469876	-0,052822	0,133164	-4,567998	-4,538657	2,182918	-0,469876	-0,052822	0,133164	-4,567998	-4,538657	2,182918
10:03:43,25	0,412928	3,174937	-0,115003	-1,436016	0,176970	-0,568993	-0,472069	-0,058432	0,134377	-0,092925	-41,538339	2,217832	-0,383408	-2,472085	-0,962540	-30,421777	14,715170	13,938585	-0,472069	-0,058432	0,134377	-4,679839	-4,480951	2,217832	-0,472069	-0,058432	0,134377	-4,679839	-4,480951	2,217832
10:03:43,30	0,412928	3,174937	-0,115003	-1,436016	0,176970	-0,568993	-0,468779	-0,052261	0,131657	-0,352197	-41,375705	2,219916	-0,389673	-2,477023	-0,961708	-30,353689	14,770468	13,951871	-0,468779	-0,052261	0,131657	-4,454713	-4,576520	2,219916	-0,468779	-0,052261	0,131657	-4,454713	-4,576520	2,219916
10:03:43,35	0,412928	3,174937	-0,115003	-1,436016	0,176970	-0,568993	-0,472345	-0,052815	0,131993	-0,410805	-41,816948	2,194638	-0,387411	-2,474212	-0,961373	-30,618960	14,822706	13,926592	-0,472345	-0,052815	0,131993	-4,556779	-4,737891	2,194638	-0,472345	-0,052815	0,131993	-4,556779	-4,737891	2,194638
10:03:43,40	0,412928	3,174937	-0,115003	-1,436016	0,176970	-0,568993	-0,472345	-0,052815	0,131993	-0,410805	-41,816948	2,194638	-0,363150	-2,435746	-0,977737	-31,127115	15,046676	13,979438	-0,472345	-0,052815	0,131993	-4,556779	-4,737891	2,194638	-0,472345	-0,052815	0,131993	-4,556779	-4,737891	2,194638
10:03:43,45	0,412974	3,174948	-0,114989	-1,436008	0,166990	-0,568993	-0,506495	-0,050076	0,149028	-0,539998	-45,243210	2,229194	-0,372708	-2,443267	-0,944338	-32,041656	15,659388	13,961148	-0,506495	-0,050076	0,149028	-4,470955	-5,483332	2,229194	-0,506495	-0,050076	0,149028	-4,470955	-5,483332	2,229194
10:03:43,50	0,412974	3,174948	-0,114989	-1,436008	0,166990	-0,568993	-0,505370	-0,050746	0,150567	-0,496800	-45,196307	2,204319	-0,372690	-2,444577	-0,942799	-32,047547	15,672438	13,936273	-0,505370	-0,050746	0,150567	-4,480354	-5,524786	2,204319	-0,505370	-0,050746	0,150567	-4,480354	-5,524786	2,204319
10:03:43,55	0,412974	3,174948	-0,114989	-1,436008	0,166990	-0,568993	-0,505370	-0,050746	0,150567	-0,496800	-45,196307	2,204319	-0,369117	-2,454422	-0,945472	-32,047321	15,663557	13,936770	-0,505370	-0,050746	0,150567	-4,480354	-5,524786	2,204319	-0,505370	-0,050746	0,150567	-4,480354	-5,524786	2,204319
10:03:43,60	0,412974	3,174948	-0,114989	-1,436008	0,166990	-0,568993	-0,501733	-0,057114	0,147302	-0,112739	-45,039200	2,213651	-0,368994	-2,450911	-0,946064	-32,048804	15,734267	13,945605	-0,501733	-0,057114	0,147302	-4,596193	-5,653162	2,213651	-0,501733	-0,057114	0,147302	-4,596193	-5,653162	2,213651
10:03:43,65	0,412974	3,174948	-0,114989	-1,436008	0,166990	-0,568993	-0,500657	-0,056644	0,150540	-0,206604	-45,090540	2,202020	-0,369938	-2,451607	-0,942826	-32,176421	15,727783	13,933975	-0,500657	-0,056644	0,150540	-4,653162	-5,788946	2,202020	-0,500657	-0,056644	0,150540	-4,653162	-5,788946	2,202020
10:03:43,70	0,412974	3,174948	-0,114989	-1,436008	0,166990	-0,568993	-0,500657	-0,056644	0,150540	-0,206604	-45,090540	2,202020	-0,373930	-2,446361	-0,942013	-32,089896	15,703855	13,965829	-0,500657	-0,056644	0,150540	-4,653162	-5,788946	2,202020	-0,500657	-0,056644	0,150540	-4,653162	-5,788946	2,202020
10:03:43,75	0,412974	3,174948	-0,114989	-1,436008	0,166990	-0,568993	-0,503205	-0,050564	0,151353	-0,500214	-45,136142	2,233874	-0,369145	-2,456036	-0,945491	-32,083282	15,712289	13,923932	-0,503205	-0,050564	0,151353	-4,469507	-5,634526	2,233874	-0,503205	-0,050564	0,151353	-4,469507	-5,634526	2,233874
10:03:43,80	0,412974	3,174948	-0,114989	-1,436008	0,166990	-0,568993	-0,497218	-0,059546	0,147875	-0,022568	-44,823311	2,191978	-0,381686	-2,450521	-0,947091	-32,148699	15,735066	13,958875	-0,497218	-0,059546	0,147875	-4,696902	-5,791669	2,191978	-0,497218	-0,059546	0,147875	-4,696902	-5,791669	2,191978
10:03:43,85	0,412974	3,174948	-0,114989	-1,436008	0,166990	-0,568993	-0,495724	-0,045927	0,146274	-0,743701	-44,813660	2,226921	-0,379915	-2,448220	-0,943206	-32,149458	15,740102	13,967018	-0,495724	-0,045927	0,146274	-4,349003	-5,899303	2,226921	-0,495724	-0,045927	0,146274	-4,349003	-5,899303	2,226921
10:03:43,90	0,412974	3,174948	-0,114989	-1,436008	0,166990	-0,568993	-0,498603	-0,046310	0,150160	-0,719836	-44,966509	2,235063	-0,374539	-2,452514	-0,946290	-32,112458	15,709944	13,943614	-0,498603	-0,046310	0,150160	-4,355153	-5,826202	2,235063	-0,498603	-0,046310	0,150160	-4,355153	-5,826202	2,235063
10:03:43,95	0,412974	3,174948	-0,114989	-1,436008	0,166990	-0,568993	-0,497572	-0,053113	0,147076	-0,373707	-44,865789	2,211660	-0,369860	-2,447025	-0,944746	-32,115907	15,711263	13,954066	-0,497572	-0,053113	0,147076	-4,543045	-5,806395	2,211660	-0,497572	-0,053113	0,147076	-4,543045	-5,806395	2,211660
10:03:44,00	0,412974	3,174948	-0,114989	-1,436008	0,166990	-0,568993	-0,504664	-0,054421	0,148619	-0,306275	-45,238242	2,222111	-0,367239	-2,444811	-0,945478	-32,124824	15,714351	13,942563	-0,504664	-0,054421	0,148619	-4,578289	-5,622093	2,222111	-0,504664	-0,054421	0,148619	-4,578289	-5,622093	2,222111
10:03:44,05	0,412974	3,174948	-0,114989	-1,436008	0,166990	-0,568993	-0,499250	-0,048662	0,147035	-0,608139	-44,984237	2,202728	-0,377555	-2,448835	-0,946330	-32,140971	15,722942	13,934682	-0,499250	-0,048662	0,147035	-4,428104	-5,793121	2,202728	-0,499250	-0,048662	0,147035	-4,428104	-5,793121	2,202728
10:03:44,10	0,412974	3,174948	-0,114989	-1,436008	0,166990	-0,568993	-0,499250	-0,048662	0,147035	-0,608139	-44,984237	2,202728	-0,371002	-2,450279	-0,943213	-32,124996	15,739413	13,914687	-0,499250	-0,048662	0,147035	-4,428104	-5,793121	2,202728	-0,499250	-0,048662	0,147035	-4,428104	-5,793121	2,202728
10:03:44,15	0,412974	3,174948	-0,114989	-1,436008	0,166990	-0,568993	-0,499953	-0,053496	0,149197	-0,285327	-45,036098	2,202310	-0,373017	-2,450644	-0,944168	-32,118512	15,792466	13,934264	-0,499953	-0,053496	0,149197	-4,484769	-5,789806	2,202310	-0,499953	-0,053496	0,149197	-4,484769	-5,789806	2,202310
10:03:44,20	0,412974	3,174948	-0,114989	-1,436008	0,166990	-0,568993	-0,502787	-0,050522	0,150475	-0,521011	-45,191847	2,232595	-0,374176	-2,446702	-0,942890	-32,166265	15,726483	13,964549	-0,502787	-0,050522	0,150475	-4,486969	-5,723060	2,232595	-0,502787	-0,050522	0,150475	-4,486969	-5,723060	2,232595
10:03:44,25	0,412974	3,174948	-0,114989	-1,436008	0,166990	-0,568993	-0,496927	-0,045313	0,150183	-0,744376	-44,867547	2,249471	-0,381617	-2,449172	-0,943182	-32,125544	15,757824	13,981425	-0,496927	-0,045313	0,150183	-4,301428	-5,858748	2,249471	-0,496927	-0,045313	0,150183	-4,301428	-5,858748	2,249471
10:03:44,30	0,412974	3,174948	-0,114989	-1,436008	0,166990	-0,568993	-0,496927	-0,045313	0,150183	-0,744376	-44,867547	2,249471	-0,376242	-2,451768	-0,945890	-32,074842	15,691875	13,942222	-0,496927	-0,045313	0,150183	-4,301428	-5,858748	2,249471	-0,496927	-0,045313	0,150183	-4,301428	-5,858748	2,249471
10:03:44,35	0,412974	3,174948	-0,114989	-1,436008	0,166990	-0,568993	-0,497366	-0,051265	0,147475	-0,466613	-44,813495	2,210268	-0,368645	-2,447531	-0,943589	-32,112607	15,735195	13,934849	-0,497366	-0,051265	0,147475	-4,490930	-5,770229	2,210268	-0,497366	-0,051265	0,147475	-4,490930	-5,770229	2,210268
10:03:44,40	0,412974	3,174948	-0,114989	-1,436008	0,166990	-0,568993	-0,504835	-0,055726	0,149776	-0,216009	-45,256219	2,202895	-0,368137	-2,448655	-0,944363	-32,140350	15,706686	13,949148	-0,504835	-0,055726	0,149776	-4,590511	-5,626681	2,202895	-0,504835	-0,055726	0,149776	-4,590511	-5,626681	2,202895
10:03:44,45	0,412974	3,174948	-0,114989	-1,436008	0,166990	-0,568993	-0,504115	-0,056728	0,149003	-0,202466	-45,228543	2,217194	-0,369832	-2,446561	-0,943974	-32,125485	15,776128	13,955846	-0,504115	-0,056728	0,149003	-4,655625	-5,655536	2,217194	-0,504115	-0,056728	0,149003	-4,655625	-5,655536	2,217194
10:03:44,50	0,412974	3,174948	-0,114989	-1,436008	0,166990	-0,568993	-0,496667	-0,059638	0,152629	-0,000182	-44,859993	2,209169	-0,369340	-2,456561	-0,940737	-32,131113	15,760182	13,941123	-0,496667	-0,059638	0,152629	-4,681800	-5,871658	2,209169	-0,496667	-0,059638	0,152629	-4,681800	-5,871658	2,209169
10:03:44,55	0,412974	3,174948	-0,114989	-1,436008	0,166990	-0,568993	-0,498185	-0,054124	0,147855	-0,319992	-44,898173	2,211432	-0,373357	-2,452489	-0,945511	-32,112355	15,711166	13,943386	-0,498185	-0,054124	0,147855	-4,568743	-5,790680	2,211432	-0,498185	-0,054124	0,147855	-4,568743	-5,790680	2,211432
10:03:44,60	0,412974	3,174948	-0,114989	-1,436008	0,166990	-0,568993	-0,498185	-0,054124	0,147855	-0,319992	-44,898173	2,211432	-0,372737	-2,455992	-0,947063	-32,111452	15,724866	13,924967	-0,498185	-0,054124	0,147855	-4,568743	-5,790680	2,211432	-0,498185	-0,054124	0,147855	-4,568743	-5,790680	2,211432
10:03:44,65	0,412974	3,174948	-0,114989	-1,436008	0,166990	-0,568993	-0,495461	-0,056412	0,146302	-0,188694	-44,762595	2,193013	-0,371690	-2,454081	-0,944752	-32,164971	15,709853	13,938630	-0,495461	-0,056412	0,146302	-4,617064	-5,868933	2,193013	-0,495461	-0,056412	0,146302	-4,617064	-5,868933	2,193013
10:03:44,70	0,412974	3,174948	-0,114989	-1,436008	0,166990	-0,568993	-0,499275	-0,056147	0,145542	-0,190847	-45,009086	2,253879	-0,371060	-2,452556	-0,947824	-32,147311	15,759002	13,985834	-0,499275	-0,056147	0,145542	-4,598405	-5,815964	2,253879	-0,499275	-0,056147	0,145542	-4,598405	-5,815964	2,253879
10:03:44,75	0,412974	3,174948	-0,114989	-1,436008	0,166990	-0,568993	-0,499275	-0,056147	0,145542	-0,190847	-45,009086	2,253879	-0,371607	-2,448575	-0,945618	-32,123219	15,753313	13,956698	-0,499275	-0,056147	0,145542	-4,598405	-5,815964	2,253879	-0,499275	-0,056147	0,145542	-4,598405	-5,815964	2,253879
10:03:44,80	0,412974	3,174948	-0,114989	-1,436008	0,166990	-0,568993	-0,500731	-0,051182	0,147447	-0,460624	-45,090750	2,238010	-0,374632	-2,448812	-0,945919	-32,158252	15,751969	13,969964	-0,500731	-0,051182	0,147447	-4,478374	-5,783343	2,238010	-0,500731	-0,051182	0,147447	-4,478374	-5,783343	2,238010
10:03:44,85	0,412974	3,174948	-0,114989	-1,436008	0,166990	-0,568993	-0,500731	-0,051182	0,147447	-0,460624	-45,090750	2,238010	-0,378116	-2,448156	-0,941643	-32,126251	15,706249	13,960219	-0,500731	-0,051182	0,147447	-4,478374	-5,783343	2,238010	-0,500731	-0,051182	0,147447	-4,478374	-5,783343	2,238010
10:03:44,90	0,412974	3,174948	-0,114989	-1,436008	0,166990	-0,568993	-0,499557	-0,047836	0,151722	-0,658166	-44,979115	2,228265	-0,372237	-2,453514	-0,946307	-32,151267	15,738355	13,935492	-0,499557	-0,047836	0,151722	-4,413323	-5,763886	2,228265	-0,499557	-0,047836	0,151722	-4,413323	-5,763886	2,228265
10:03:44,95	0,412974	3,174948	-0,114989	-1,436008	0,166990	-0,568993	-0,502448	-0,051640	0,151338	-0,415820	-45,159147	2,231154	-0,373376	-2,447555	-0,942028	-32,129706	15,759669	13,963108	-0,502448	-0,051640	0,151338	-4,469593	-5,716977	2,231154	-0,502448	-0,051640	0,151338	-4,469593	-5,716977	2,231154
10:03:45,00	0,412974	3,174948	-0,114989	-1,436008	0,166990	-0,568993	-0,498089	-0,055549	0,149011	-0,257760	-44,883815	2,190932	-0,372171	-2,453284	-0,944354	-32,110137	15,696195	13,922887	-0,498089	-0,055549	0,149011	-4,618356	-5,783796	2,190932	-0,498089	-0,055549	0,149011	-4,618356	-5,783796	2,190932
10:03:45,05	0,412974	3,174948	-0,114989	-1,436008	0,166990	-0,568993	-0,498089	-0,055549	0,149011	-0,257760	-44,883815	2,190932	-0,371018	-2,453803	-0,946658	-32,141688	15,778544	13,975824	-0,498089	-0,055549	0,149011	-4,618356	-5,783796	2,190932	-0,498089	-0,055549	0,149011	-4,618356	-5,783796	2,190932
10:03:45,10	0,412974	3,174948	-0,114989	-1,436008	0,166990	-0,568993	-0,497302	-0,049753	0,148980	-0,578711	-44,885192	2,200648	-0,377584	-2,451068	-0,944386	-32,156577	15,700422	13,932602	-0,497302	-0,049753	0,148980	-4,484323	-5,847000	2,200648	-0,497302	-0,049753	0,148980	-4,484323	-5,847000	2,200648
10:03:45,15	0,412974	3,174948	-0,114989	-1,436008	0,166990	-0,568993	-0,503075	-0,052545	0,149794	-0,390201	-45,211824	2,261383	-0,370958	-2,448599	-0,944347	-32,106424	15,778264	13,955448	-0,503075	-0,052545	0,149794	-4,514992	-5,720451	2,261383	-0,503075	-0,052545	0,149794	-4,514992	-5,720451	2,261383
10:03:45,20	0,412974	3,174948	-0,114989	-1,436008	0,166990	-0,568993	-0,503075	-0,052545	0,149794	-0,390201	-45,211824	2,261383	-0,371006	-2,444659	-0,944744	-32,111120	15,765085	13,970428	-0,503075	-0,052545	0,149794	-4,514992	-5,720451	2,261383	-0,503075	-0,052545	0,149794	-4,514992	-5,720451	2,261383
10:03:45,25	0,412974	3,174948	-0,114989	-1,436008	0,166990	-0,568993	-0,506141	-0,052246	0,148622	-0,370351	-45,337782	2,238473	-0,377580	-2,448471	-0,942816	-32,173635	15,781479	13,978411	-0,506141	-0,052246	0,148622	-4,471656	-5,605732	2,238473	-0,506141	-0,052246	0,148622	-4,471656	-5,605732	2,238473
10:03:45,30	0,412974	3,174948	-0,114989	-1,436008	0,166990	-0,568993	-0,498972	-0,047694	0,149203	-0,636317	-44,989152	2,249095	-0,378532	-2,448592	-0,944162	-32,146649	15,751792	13,981049	-0,498972	-0,047694	0,149203	-4,380313	-5,819815	2,249095	-0,498972	-0,047694	0,149203	-4,380313	-5,819815	2,249095
10:03:45,35	0,412974	3,174948	-0,114989	-1,436008	0,166990	-0,568993	-0,500357	-0,056278	0,150575	-0,167258	-45,057000	2,222160	-0,370405	-2,451685	-0,942791	-32,131716	15,769361	13,954114	-0,500357	-0,056278	0,150575	-4,585111	-5,778977	2,222160	-0,500357	-0,056278	0,150575	-4,585111	-5,778977	2,222160
10:03:45,40	0,412974	3,174948	-0,114989	-1,436008	0,166990	-0,568993	-0,500357	-0,056278	0,150575	-0,167258	-45,057000	2,222160	-0,372129	-2,454180	-0,944723	-32,108979	15,751404	13,944122	-0,500357	-0,056278	0,150575	-4,585111	-5,778977	2,222160	-0,500357	-0,056278	0,150575	-4,585111	-5,778977	2,222160
10:03:45,45	0,412974	3,174948	-0,114989	-1,436008	0,166990	-0,568993	-0,506093	-0,053038	0,148645	-0,321000	-45,296442	2,242570	-0,370344	-2,445097	-0,944720	-32,073393	15,752730	13,974525	-0,506093	-0,053038	0,148645	-4,484483	-5,568151	2,242570	-0,506093	-0,053038	0,148645	-4,484483	-5,568151	2,242570
10:03:45,50	0,412974	3,174948	-0,114989	-1,436008	0,166990	-0,568993	-0,506093	-0,053038	0,148645	-0,321000	-45,296442	2,242570	-0,365836	-2,446333	-0,945146	-32,164085	15,728436	13,965843	-0,506093	-0,053038	0,148645	-4,484483	-5,568151	2,242570	-0,506093	-0,053038	0,148645	-4,484483	-5,568151	2,242570
10:03:45,55	0,412974	3,174948	-0,114989	-1,436008	0,166990	-0,568993	-0,500801	-0,053085	0,147786	-0,381941	-45,139634	2,195025	-0,372949	-2,449704	-0,945579	-32,207607	15,757027	13,926979	-0,500801	-0,053085	0,147786	-4,549113	-5,826772	2,195025	-0,500801	-0,053085	0,147786	-4,549113	-5,826772	2,195025
10:03:45,60	0,412974	3,174948	-0,114989	-1,436008	0,166990	-0,568993	-0,500801	-0,053085	0,147786	-0,381941	-45,139634	2,195025	-0,377636	-2,448568	-0,944753	-32,185409	15,755516	13,993390	-0,500801	-0,053085	0,147786	-4,549113	-5,826772	2,195025	-0,500801	-0,053085	0,147786	-4,549113	-5,826772	2,195025
10:03:45,65	0,412974	3,174948	-0,114989	-1,436008	0,166990	-0,568993	-0,498153	-0,051996	0,148204	-0,444139	-44,942144	2,197348	-0,375216	-2,451452	-0,945162	-32,158580	15,722283	13,929302	-0,498153	-0,051996	0,148204	-4,525834	-5,837095	2,197348	-0,498153	-0,051996	0,148204	-4,525834	-5,837095	2,197348
10:03:45,70	0,412974	3,174948	-0,114989	-1,436008	0,166990	-0,568993	-0,496780	-0,056272	0,146709	-0,190150	-44,861241	2,237525	-0,372199	-2,454779	-0,946656	-32,134532	15,744951	13,969479	-0,496780	-0,056272	0,146709	-4,607484	-5,863995	2,237525	-0,496780	-0,056272	0,146709	-4,607484	-5,863995	2,237525
10:03:45,75	0,412974	3,174948	-0,114989	-1,436008	0,166990	-0,568993	-0,498743	-0,055181	0,145906	-0,213903	-44,970699	2,210211	-0,372162	-2,452533	-0,947460	-32,124437	15,777185	13,942166	-0,498743	-0,055181	0,145906	-4,545618	-5,819348	2,210211	-0,498743	-0,055181	0,145906	-4,545618	-5,819348	2,210211
10:03:45,80	0,412974	3,174948	-0,114989	-1,436008	0,166990	-0,568993	-0,498743	-0,055181	0,145906	-0,213903	-44,970699	2,210211	-0,371060	-2,453231	-0,945122	-32,161598	15,772058	13,965274	-0,498743	-0,055181	0,145906	-4,545618	-5,819348	2,210211	-0,498743	-0,055181	0,145906	-4,545618	-5,819348	2,210211
10:03:45,85	0,412974	3,174948	-0,114989	-1,436008	0,166990	-0,568993	-0,505856	-0,055169	0,145633	-0,210811	-45,313588	2,204857	-0,368616	-2,446368	-0,947733	-32,099216	15,766906	13,936811	-0,505856	-0,055169	0,145633	-4,541594	-5,603873	2,204857	-0,505856	-0,055169	0,145633	-4,541594	-5,603873	2,204857
10:03:45,90	0,412974	3,174948	-0,114989	-1,436008	0,166990	-0,568993	-0,505856	-0,055169	0,145633	-0,210811	-45,313588	2,204857	-0,372850	-2,451023	-0,943612	-32,173951	15,773362	13,930626	-0,505856	-0,055169	0,145633	-4,541594	-5,603873	2,204857	-0,505856	-0,055169	0,145633	-4,541594	-5,603873	2,204857
10:03:45,95	0,412974	3,174948	-0,114989	-1,436008	0,166990	-0,568993	-0,500963	-0,050338	0,149369	-0,478519	-45,153982	2,233843	-0,371082	-2,455545	-0,945890	-32,160576	15,726761	13,963933	-0,500963	-0,050338	0,149369	-4,430056	-5,828355	2,233843	-0,500963	-0,050338	0,149369	-4,430056	-5,828355	2,233843
10:03:46,00	0,412974	3,174948	-0,114989	-1,436008	0,166990	-0,568993	-0,501843	-0,054865	0,147872	-0,183537	-45,111397	2,229586	-0,373142	-2,452332	-0,947715	-32,159411	15,762816	13,971959	-0,501843	-0,054865	0,147872	-4,490445	-5,716757	2,229586	-0,501843	-0,054865	0,147872	-4,490445	-5,716757	2,229586
10:03:46,05	0,412974	3,174948	-0,114989	-1,436008	0,166990	-0,568993	-0,501843	-0,054865	0,147872	-0,183537	-45,111397	2,229586	-0,372798	-2,455034	-0,945916	-32,152628	15,763788	13,930916	-0,501843	-0,054865	0,147872	-4,490445	-5,716757	2,229586	-0,501843	-0,054865	0,147872	-4,490445	-5,716757	2,229586
10:03:46,10	0,412974	3,174948	-0,114989	-1,436008	0,166990	-0,568993	-0,496260	-0,055881	0,147449	-0,203230	-44,859269	2,198962	-0,371197	-2,456325	-0,945127	-32,182161	15,751582	13,953852	-0,496260	-0,055881	0,147449	-4,589850	-5,902876	2,198962	-0,496260	-0,055881	0,147449	-4,589850	-5,902876	2,198962
10:03:46,15	0,412974	3,174948	-0,114989	-1,436008	0,166990	-0,568993	-0,495942	-0,057913	0,148239	-0,122877	-44,862217	2,221897	-0,373075	-2,454931	-0,945102	-32,152495	15,800882	13,981237	-0,495942	-0,057913	0,148239	-4,669048	-5,930772	2,221897	-0,495942	-0,057913	0,148239	-4,669048	-5,930772	2,221897
10:03:46,20	0,412974	3,174948	-0,114989	-1,436008	0,166990	-0,568993	-0,502537	-0,053667	0,149375	-0,308208	-45,150370	2,188631	-0,371577	-2,448491	-0,943991	-32,116970	15,754912	13,920585	-0,502537	-0,053667	0,149375	-4,521040	-5,701209	2,188631	-0,502537	-0,053667	0,149375	-4,521040	-5,701209	2,188631
10:03:46,25	0,412974	3,174948	-0,114989	-1,436008	0,166990	-0,568993	-0,498010	-0,054149	0,148229	-0,291360	-44,965100	2,223371	-0,373423	-2,452653	-0,945137	-32,164513	15,772848	13,955325	-0,498010	-0,054149	0,148229	-4,542064	-5,871320	2,223371	-0,498010	-0,054149	0,148229	-4,542064	-5,871320	2,223371
10:03:46,30	0,412974	3,174948	-0,114989	-1,436008	0,166990	-0,568993	-0,498010	-0,054149	0,148229	-0,291360	-44,965100	2,223371	-0,377546	-2,452903	-0,946303	-32,142505	15,713466	13,948311	-0,498010	-0,054149	0,148229	-4,542064	-5,871320	2,223371	-0,498010	-0,054149	0,148229	-4,542064	-5,871320	2,223371
10:03:46,35	0,412974	3,174948	-0,114989	-1,436008	0,166990	-0,568993	-0,499877	-0,050275	0,148195	-0,537424	-45,043383	2,207488	-0,375844	-2,449099	-0,945171	-32,170550	15,724813	13,939442	-0,499877	-0,050275	0,148195	-4,484021	-5,803062	2,207488	-0,499877	-0,050275	0,148195	-4,484021	-5,803062	2,207488
10:03:46,40	0,412974	3,174948	-0,114989	-1,436008	0,166990	-0,568993	-0,497647	-0,057039	0,148244	-0,198872	-44,908672	2,226105	-0,371101	-2,454412	-0,945122	-32,160880	15,704006	13,958059	-0,497647	-0,057039	0,148244	-4,676456	-5,843365	2,226105	-0,497647	-0,057039	0,148244	-4,676456	-5,843365	2,226105
10:03:46,45	0,412974	3,174948	-0,114989	-1,436008	0,166990	-0,568993	-0,496054	-0,052516	0,148606	-0,397092	-44,868800	2,217417	-0,375815	-2,453531	-0,944759	-32,179634	15,757526	13,949371	-0,496054	-0,052516	0,148606	-4,519627	-5,928600	2,217417	-0,496054	-0,052516	0,148606	-4,519627	-5,928600	2,217417
10:03:46,50	0,412974	3,174948	-0,114989	-1,436008	0,166990	-0,568993	-0,496054	-0,052516	0,148606	-0,397092	-44,868800	2,217417	-0,374032	-2,451708	-0,945940	-32,142529	15,681286	13,913929	-0,496054	-0,052516	0,148606	-4,519627	-5,928600	2,217417	-0,496054	-0,052516	0,148606	-4,519627	-5,928600	2,217417
10:03:46,55	0,412974	3,174948	-0,114989	-1,436008	0,166990	-0,568993	-0,498410	-0,055407	0,148248	-0,225192	-44,915557	2,207270	-0,372134	-2,452935	-0,945118	-32,103228	15,738340	13,939224	-0,498410	-0,055407	0,148248	-4,574640	-5,790398	2,207270	-0,498410	-0,055407	0,148248	-4,574640	-5,790398	2,207270
10:03:46,60	0,412974	3,174948	-0,114989	-1,436008	0,166990	-0,568993	-0,498410	-0,055407	0,148248	-0,225192	-44,915557	2,207270	-0,369254	-2,448213	-0,943962	-32,133058	15,773599	13,965381	-0,498410	-0,055407	0,148248	-4,574640	-5,790398	2,207270	-0,498410	-0,055407	0,148248	-4,574640	-5,790398	2,207270
10:03:46,65	0,412974	3,174948	-0,114989	-1,436008	0,166990	-0,568993	-0,499299	-0,055482	0,147080	-0,211065	-45,016632	2,234000	-0,371624	-2,452203	-0,946286	-32,145630	15,774605	13,965954	-0,499299	-0,055482	0,147080	-4,566434	-5,821698	2,234000	-0,499299	-0,055482	0,147080	-4,566434	-5,821698	2,234000
10:03:46,70	0,412974	3,174948	-0,114989	-1,436008	0,166990	-0,568993	-0,497844	-0,057649	0,148229	-0,141729	-44,927877	2,202774	-0,370475	-2,454546	-0,945136	-32,155931	15,730520	13,934729	-0,497844	-0,057649	0,148229	-4,667178	-5,847120	2,202774	-0,497844	-0,057649	0,148229	-4,667178	-5,847120	2,202774
10:03:46,75	0,412974	3,174948	-0,114989	-1,436008	0,166990	-0,568993	-0,497404	-0,056574	0,149005	-0,170286	-44,920102	2,203121	-0,371626	-2,454389	-0,944361	-32,155320	15,761761	13,935076	-0,497404	-0,056574	0,149005	-4,611321	-5,873865	2,203121	-0,497404	-0,056574	0,149005	-4,611321	-5,873865	2,203121
10:03:46,80	0,412974	3,174948	-0,114989	-1,436008	0,166990	-0,568993	-0,494759	-0,056022	0,146323	-0,241399	-44,748859	2,241106	-0,375817	-2,451754	-0,945125	-32,160107	15,725022	13,977686	-0,494759	-0,056022	0,146323	-4,639157	-5,910302	2,241106	-0,494759	-0,056022	0,146323	-4,639157	-5,910302	2,241106
10:03:46,85	0,412974	3,174948	-0,114989	-1,436008	0,166990	-0,568993	-0,494759	-0,056022	0,146323	-0,241399	-44,748859	2,241106	-0,373996	-2,448786	-0,944391	-32,135060	15,723330	13,919541	-0,494759	-0,056022	0,146323	-4,639157	-5,910302	2,241106	-0,494759	-0,056022	0,146323	-4,639157	-5,910302	2,241106
10:03:46,90	0,412974	3,174948	-0,114989	-1,436008	0,166990	-0,568993	-0,501072	-0,051720	0,148975	-0,445852	-45,074078	2,187587	-0,376010	-2,446912	-0,945725	-32,204575	15,745511	13,975004	-0,501072	-0,051720	0,148975	-4,505839	-5,739900	2,187587	-0,501072	-0,051720	0,148975	-4,505839	-5,739900	2,187587
10:03:46,95	0,412974	3,174948	-0,114989	-1,436008	0,166990	-0,568993	-0,502970	-0,055225	0,148568	-0,297047	-45,226230	2,193928	-0,370011	-2,448895	-0,944798	-32,198098	15,721086	13,925882	-0,502970	-0,055225	0,148568	-4,632187	-5,743082	2,193928	-0,502970	-0,055225	0,148568	-4,632187	-5,743082	2,193928
10:03:47,00	0,412974	3,174948	-0,114989	-1,436008	0,166990	-0,568993	-0,501723	-0,058863	0,146334	-0,039120	-45,118886	2,258775	-0,367483	-2,451794	-0,947032	-32,126941	15,759345	13,990729	-0,501723	-0,058863	0,146334	-4,659903	-5,733636	2,258775	-0,501723	-0,058863	0,146334	-4,659903	-5,733636	2,258775
10:03:47,05	0,412974	3,174948	-0,114989	-1,436008	0,166990	-0,568993	-0,501646	-0,055561	0,145150	-0,195813	-45,095459	2,234860	-0,370382	-2,450210	-0,948216	-32,102600	15,762653	13,966814	-0,501646	-0,055561	0,145150	-4,557352	-5,716249	2,234860	-0,501646	-0,055561	0,145150	-4,557352	-5,716249	2,234860
10:03:47,10	0,412974	3,174948	-0,114989	-1,436008	0,166990	-0,568993	-0,509667	-0,054890	0,147038	-0,262053	-45,527909	2,215677	-0,366953	-2,442928	-0,946327	-32,131598	15,743181	13,947631	-0,509667	-0,054890	0,147038	-4,570940	-5,519079	2,215677	-0,509667	-0,054890	0,147038	-4,570940	-5,519079	2,215677
10:03:47,15	0,412974	3,174948	-0,114989	-1,436008	0,166990	-0,568993	-0,509667	-0,054890	0,147038	-0,262053	-45,527909	2,215677	-0,371127	-2,448728	-0,946319	-32,169260	15,742572	13,956102	-0,509667	-0,054890	0,147038	-4,570940	-5,519079	2,215677	-0,509667	-0,054890	0,147038	-4,570940	-5,519079	2,215677
10:03:47,20	0,412974	3,174948	-0,114989	-1,436008	0,166990	-0,568993	-0,494390	-0,058962	0,146295	-0,079305	-44,751057	2,198400	-0,371064	-2,458194	-0,947070	-32,161274	15,726824	13,930354	-0,494390	-0,058962	0,146295	-4,707856	-5,941426	2,198400	-0,494390	-0,058962	0,146295	-4,707856	-5,941426	2,198400
10:03:47,25	0,412974	3,174948	-0,114989	-1,436008	0,166990	-0,568993	-0,498838	-0,045433	0,147033	-0,756413	-45,013648	2,233178	-0,376487	-2,451631	-0,943232	-32,227784	15,792563	13,955070	-0,498838	-0,045433	0,147033	-4,322927	-5,854826	2,233178	-0,498838	-0,045433	0,147033	-4,322927	-5,854826	2,233178
10:03:47,30	0,412974	3,174948	-0,114989	-1,436008	0,166990	-0,568993	-0,503610	-0,052835	0,146625	-0,405005	-45,253306	2,200126	-0,371761	-2,447146	-0,946740	-32,184574	15,732108	13,932081	-0,503610	-0,052835	0,146625	-4,552554	-5,719922	2,200126	-0,503610	-0,052835	0,146625	-4,552554	-5,719922	2,200126
10:03:47,35	0,412974	3,174948	-0,114989	-1,436008	0,166990	-0,568993	-0,503610	-0,052835	0,146625	-0,405005	-45,253306	2,200126	-0,371566	-2,445651	-0,946300	-32,098647	15,764470	13,956447	-0,503610	-0,052835	0,146625	-4,552554	-5,719922	2,200126	-0,503610	-0,052835	0,146625	-4,552554	-5,719922	2,200126
10:03:47,40	0,412974	3,174948	-0,114989	-1,436008	0,166990	-0,568993	-0,505002	-0,052257	0,147066	-0,364081	-45,267450	2,224493	-0,372796	-2,448299	-0,943970	-32,139023	15,779726	13,965018	-0,505002	-0,052257	0,147066	-4,466241	-5,624803	2,224493	-0,505002	-0,052257	0,147066	-4,466241	-5,624803	2,224493
10:03:47,45	0,412974	3,174948	-0,114989	-1,436008	0,166990	-0,568993	-0,502093	-0,052515	0,149396	-0,357630	-45,158792	2,233064	-0,370452	-2,448388	-0,944377	-32,139300	15,756133	13,935834	-0,502093	-0,052515	0,149396	-4,480059	-5,744478	2,233064	-0,502093	-0,052515	0,149396	-4,480059	-5,744478	2,233064
10:03:47,50	0,412974	3,174948	-0,114989	-1,436008	0,166990	-0,568993	-0,503188	-0,054590	0,148988	-0,270305	-45,204180	2,203880	-0,372437	-2,456301	-0,942714	-32,171936	15,684132	13,927700	-0,503188	-0,054590	0,148988	-4,555616	-5,703903	2,203880	-0,503188	-0,054590	0,148988	-4,555616	-5,703903	2,203880
10:03:47,55	0,412974	3,174948	-0,114989	-1,436008	0,166990	-0,568993	-0,495343	-0,056827	0,150651	-0,232630	-44,788497	2,195746	-0,374663	-2,454644	-0,944391	-32,178584	15,697122	13,913319	-0,495343	-0,056827	0,150651	-4,693581	-5,904061	2,195746	-0,495343	-0,056827	0,150651	-4,693581	-5,904061	2,195746
10:03:47,60	0,412974	3,174948	-0,114989	-1,436008	0,166990	-0,568993	-0,495666	-0,054071	0,148975	-0,368049	-44,817517	2,181365	-0,377641	-2,453747	-0,947088	-32,203469	15,765445	13,970320	-0,494953	-0,051043	0,146277	-4,485643	-5,982362	2,238366	-0,494953	-0,051043	0,146277	-4,485643	-5,982362	2,238366
10:03:47,65	0,412974	3,174948	-0,114989	-1,436008	0,166990	-0,568993	-0,494953	-0,051043	0,146277	-0,478765	-44,836179	2,238366	-0,371785	-2,448301	-0,946353	-32,206985	15,754904	13,937475	-0,494953	-0,051043	0,146277	-4,485643	-5,982362	2,238366	-0,494953	-0,051043	0,146277	-4,485643	-5,982362	2,238366
10:03:47,70	0,412974	3,174948	-0,114989	-1,436008	0,166990	-0,568993	-0,501241	-0,051512	0,148174	-0,462006	-45,137540	2,189336	-0,374091	-2,448536	-0,945191	-32,185126	15,746021	13,921290	-0,501241	-0,051512	0,148174	-4,505732	-5,790142	2,189336	-0,501241	-0,051512	0,148174	-4,505732	-5,790142	2,189336
10:03:47,75	0,412974	3,174948	-0,114989	-1,436008	0,166990	-0,568993	-0,501241	-0,051512	0,148174	-0,462006	-45,137540	2,189336	-0,375263	-2,447803	-0,943228	-32,187541	15,767587	13,954634	-0,501290	-0,050131	0,150137	-4,451646	-5,801706	2,222679	-0,501290	-0,050131	0,150137	-4,451646	-5,801706	2,222679
10:03:47,80	0,412974	3,174948	-0,114989	-1,436008	0,166990	-0,568993	-0,504632	-0,052974	0,147432	-0,342260	-45,334780	2,240588	-0,371130	-2,446330	-0,945934	-32,181342	15,794370	13,972542	-0,504632	-0,052974	0,147432	-4,500691	-5,721172	2,240588	-0,504632	-0,052974	0,147432	-4,500691	-5,721172	2,240588
10:03:47,85	0,412974	3,174948	-0,114989	-1,436008	0,166990	-0,568993	-0,504632	-0,052974	0,147432	-0,342260	-45,334780	2,240588	-0,373380	-2,450586	-0,947087	-32,138159	15,775889	13,942117	-0,504632	-0,052974	0,147432	-4,500691	-5,721172	2,240588	-0,504632	-0,052974	0,147432	-4,500691	-5,721172	2,240588
10:03:47,90	0,412974	3,174948	-0,114989	-1,436008	0,166990	-0,568993	-0,499821	-0,053153	0,146278	-0,327365	-45,037954	2,210163	-0,371637	-2,455698	-0,947047	-32,150131	15,748844	13,969963	-0,499821	-0,053153	0,146278	-4,499848	-5,802034	2,210163	-0,499821	-0,053153	0,146278	-4,499848	-5,802034	2,210163
10:03:47,95	0,412974	3,174948	-0,114989	-1,436008	0,166990	-0,568993	-0,496265	-0,057218	0,146319	-0,145356	-44,849903	2,238009	-0,373112	-2,454946	-0,944179	-32,144582	15,699440	13,910716	-0,496265	-0,057218	0,146319	-4,636996	-5,893106	2,238009	-0,496265	-0,057218	0,146319	-4,636996	-5,893106	2,238009
10:03:48,00	0,412974	3,174948	-0,114989	-1,436008	0,166990	-0,568993	-0,496179	-0,055565	0,149187	-0,271359	-44,815934	2,178762	-0,376121	-2,454962	-0,946433	-32,175697	15,730239	13,953247	-0,496179	-0,055565	0,149187	-4,633183	-5,865872	2,178762	-0,496179	-0,055565	0,149187	-4,633183	-5,865872	2,178762
10:03:48,06	0,412974	3,174948	-0,114989	-1,436008	0,166990	-0,568993	-0,494660	-0,052967	0,146933	-0,395329	-44,779301	2,221293	-0,372140	-2,452297	-0,947060	-32,123584	15,809639	13,957528	-0,494660	-0,052967	0,146933	-4,553227	-5,948466	2,221293	-0,494660	-0,052967	0,146933	-4,553227	-5,948466	2,221293
10:03:48,11	0,412974	3,174948	-0,114989	-1,436008	0,166990	-0,568993	-0,493506	-0,050275	0,149706	-0,501954	-44,734059	2,252578	-0,379030	-2,454616	-0,943660	-32,171821	15,766525	13,984532	-0,493506	-0,050275	0,149706	-4,448525	-5,993843	2,252578	-0,493506	-0,050275	0,149706	-4,448525	-5,993843	2,252578
10:03:48,16	0,412974	3,174948	-0,114989	-1,436008	0,166990	-0,568993	-0,493506	-0,050275	0,149706	-0,501954	-44,734059	2,252578	-0,372521	-2,454265	-0,946715	-32,087465	15,703932	13,952395	-0,493506	-0,050275	0,149706	-4,448525	-5,993843	2,252578	-0,493506	-0,050275	0,149706	-4,448525	-5,993843	2,252578
10:03:48,21	0,412974	3,174948	-0,114989	-1,436008	0,166990	-0,568993	-0,497065	-0,055736	0,146651	-0,229991	-44,814763	2,220441	-0,444345	-2,575261	-0,949326	-35,840158	18,098619	13,950070	-0,497065	-0,055736	0,146651	-4,605280	-5,795187	2,220441	-0,497065	-0,055736	0,146651	-4,605280	-5,795187	2,220441
10:03:48,26	0,412970	3,174984	-0,114977	-1,436017	0,176904	-0,569008	-0,356366	-0,054033	0,144039	-0,121053	-41,945719	2,218116	-0,435207	-2,552157	-0,978533	-34,480045	17,178391	13,931816	-0,356366	-0,054033	0,144039	-4,362629	-13,970961	2,218116	-0,356366	-0,054033	0,144039	-4,362629	-13,970961	2,218116
10:03:48,31	0,412970	3,174984	-0,114977	-1,436017	0,176904	-0,569008	-0,377207	-0,051160	0,114441	-0,362988	-41,451063	2,201391	-0,436413	-2,555776	-0,978925	-34,519520	17,229291	13,933345	-0,377207	-0,051160	0,114441	-4,379036	-11,840315	2,201391	-0,377207	-0,051160	0,114441	-4,379036	-11,840315	2,201391
10:03:48,36	0,412970	3,174984	-0,114977	-1,436017	0,176904	-0,569008	-0,377207	-0,051160	0,114441	-0,362988	-41,451063	2,201391	-0,434000	-2,553773	-0,978138	-34,487729	17,225105	13,933120	-0,377207	-0,051160	0,114441	-4,379036	-11,840315	2,201391	-0,377207	-0,051160	0,114441	-4,379036	-11,840315	2,201391
10:03:48,41	0,412970	3,174984	-0,114977	-1,436017	0,176904	-0,569008	-0,377472	-0,046815	0,114104	-0,633457	-41,464321	2,218070	-0,440043	-2,553375	-0,979262	-34,541338	17,190441	13,950024	-0,377472	-0,046815	0,114104	-4,308461	-11,832758	2,218070	-0,377472	-0,046815	0,114104	-4,308461	-11,832758	2,218070
10:03:48,46	0,412970	3,174984	-0,114977	-1,436017	0,176904	-0,569008	-0,374105	-0,047508	0,114436	-0,614681	-41,224995	2,182906	-0,441127	-2,556637	-0,978930	-34,494345	17,143409	13,914860	-0,374105	-0,047508	0,114436	-4,344047	-11,857786	2,182906	-0,374105	-0,047508	0,114436	-4,344047	-11,857786	2,182906
10:03:48,51	0,412970	3,174984	-0,114977	-1,436017	0,176904	-0,569008	-0,373469	-0,048591	0,113697	-0,562935	-41,162343	2,211530	-0,440506	-2,557730	-0,979669	-34,471026	17,124630	13,943485	-0,373469	-0,048591	0,113697	-4,377368	-11,845053	2,211530	-0,373469	-0,048591	0,113697	-4,377368	-11,845053	2,211530
10:03:48,56	0,412970	3,174984	-0,114977	-1,436017	0,176904	-0,569008	-0,373469	-0,048591	0,113697	-0,562935	-41,162343	2,211530	-0,438124	-2,561919	-0,981222	-34,484852	17,169369	13,926414	-0,373469	-0,048591	0,113697	-4,377368	-11,845053	2,211530	-0,373469	-0,048591	0,113697	-4,377368	-11,845053	2,211530
10:03:48,61	0,412970	3,174984	-0,114977	-1,436017	0,176904	-0,569008	-0,371031	-0,052749	0,112144	-0,314889	-41,069950	2,194460	-0,436416	-2,563307	-0,979518	-34,468420	17,156604	13,931349	-0,371031	-0,052749	0,112144	-4,455721	-11,943982	2,194460	-0,371031	-0,052749	0,112144	-4,455721	-11,943982	2,194460
10:03:48,66	0,412970	3,174984	-0,114977	-1,436017	0,176904	-0,569008	-0,378660	-0,051022	0,113664	-0,397400	-41,477446	2,190634	-0,435806	-2,554449	-0,979702	-34,490525	17,181120	13,922588	-0,378660	-0,051022	0,113664	-4,402591	-11,752603	2,190634	-0,378660	-0,051022	0,113664	-4,402591	-11,752603	2,190634
10:03:48,71	0,412970	3,174984	-0,114977	-1,436017	0,176904	-0,569008	-0,378660	-0,051022	0,113664	-0,397400	-41,477446	2,190634	-0,439867	-2,555418	-0,976577	-34,454685	17,138116	13,922940	-0,378660	-0,051022	0,113664	-4,402591	-11,752603	2,190634	-0,378660	-0,051022	0,113664	-4,402591	-11,752603	2,190634
10:03:48,76	0,412970	3,174984	-0,114977	-1,436017	0,176904	-0,569008	-0,375992	-0,045119	0,115236	-0,699911	-41,317886	2,217310	-0,440493	-2,552788	-0,978282	-34,514834	17,168298	13,948455	-0,375992	-0,045119	0,115236	-4,241772	-11,802541	2,217310	-0,375992	-0,045119	0,115236	-4,241772	-11,802541	2,217310
10:03:48,81	0,412970	3,174984	-0,114977	-1,436017	0,176904	-0,569008	-0,375992	-0,045119	0,115236	-0,699911	-41,317886	2,217310	-0,436893	-2,559099	-0,977422	-34,448993	17,139699	13,931893	-0,375992	-0,045119	0,115236	-4,241772	-11,802541	2,217310	-0,375992	-0,045119	0,115236	-4,241772	-11,802541	2,217310
10:03:48,86	0,412970	3,174984	-0,114977	-1,436017	0,176904	-0,569008	-0,381460	-0,054899	0,114501	-0,212760	-41,564887	2,237637	-0,431048	-2,553962	-0,978865	-34,448648	17,137338	13,969592	-0,381460	-0,054899	0,114501	-4,522317	-11,620246	2,237637	-0,381460	-0,054899	0,114501	-4,522317	-11,620246	2,237637
10:03:48,91	0,412970	3,174984	-0,114977	-1,436017	0,176904	-0,569008	-0,378945	-0,049522	0,116083	-0,517729	-41,428127	2,205935	-0,436962	-2,553452	-0,977283	-34,456153	17,112371	13,937889	-0,378945	-0,049522	0,116083	-4,405206	-11,680908	2,205935	-0,378945	-0,049522	0,116083	-4,405206	-11,680908	2,205935
10:03:48,96	0,412970	3,174984	-0,114977	-1,436017	0,176904	-0,569008	-0,378945	-0,049522	0,116083	-0,517729	-41,428127	2,205935	-0,440861	-2,551741	-0,976923	-34,347068	17,110727	13,936076	-0,378945	-0,049522	0,116083	-4,405206	-11,680908	2,205935	-0,378945	-0,049522	0,116083	-4,405206	-11,680908	2,205935
10:03:49,01	0,412970	3,174984	-0,114977	-1,436017	0,176904	-0,569008	-0,376751	-0,054521	0,114576	-0,234295	-41,155393	2,232407	-0,433730	-2,557852	-0,978790	-34,307022	17,053404	13,964361	-0,376751	-0,054521	0,114576	-4,514174	-11,580419	2,232407	-0,376751	-0,054521	0,114576	-4,514174	-11,580419	2,232407
10:03:49,06	0,412970	3,174984	-0,114977	-1,436017	0,176904	-0,569008	-0,385740	-0,050674	0,112560	-0,400778	-41,637124	2,187938	-0,432567	-2,548144	-0,980806	-34,302648	17,089605	13,919893	-0,385740	-0,050674	0,112560	-4,378703	-11,356529	2,187938	-0,385740	-0,050674	0,112560	-4,378703	-11,356529	2,187938
10:03:49,11	0,412970	3,174984	-0,114977	-1,436017	0,176904	-0,569008	-0,387335	-0,049753	0,116860	-0,449977	-41,716033	2,229071	-0,432567	-2,546302	-0,976506	-34,299805	17,086440	13,961025	-0,387335	-0,049753	0,116860	-4,355622	-11,310210	2,229071	-0,387335	-0,049753	0,116860	-4,355622	-11,310210	2,229071
10:03:49,16	0,412970	3,174984	-0,114977	-1,436017	0,176904	-0,569008	-0,387335	-0,049753	0,116860	-0,449977	-41,716033	2,229071	-0,441202	-2,555081	-0,979500	-34,344940	17,032165	13,934552	-0,387335	-0,049753	0,116860	-4,355622	-11,310210	2,229071	-0,387335	-0,049753	0,116860	-4,355622	-11,310210	2,229071
10:03:49,22	0,412970	3,174984	-0,114977	-1,436017	0,176904	-0,569008	-0,375415	-0,046665	0,113865	-0,680149	-41,108105	2,202598	-0,439842	-2,552382	-0,979259	-34,406780	17,086025	13,961627	-0,375415	-0,046665	0,113865	-4,343347	-11,638060	2,202598	-0,375415	-0,046665	0,113865	-4,343347	-11,638060	2,202598
10:03:49,27	0,412970	3,174984	-0,114977	-1,436017	0,176904	-0,569008	-0,378432	-0,046493	0,114106	-0,673378	-41,345499	2,229673	-0,436273	-2,555621	-0,979477	-34,328585	17,010188	13,942513	-0,378432	-0,046493	0,114106	-4,323061	-11,638581	2,229673	-0,378432	-0,046493	0,114106	-4,323061	-11,638581	2,229673
10:03:49,32	0,412970	3,174984	-0,114977	-1,436017	0,176904	-0,569008	-0,377411	-0,051203	0,113888	-0,455004	-41,186767	2,210558	-0,432534	-2,560399	-0,976854	-34,318646	17,074234	13,944418	-0,375143	-0,056831	0,116512	-4,563169	-11,643521	2,212464	-0,375143	-0,056831	0,116512	-4,563169	-11,643521	2,212464
10:03:49,37	0,412970	3,174984	-0,114977	-1,436017	0,176904	-0,569008	-0,375143	-0,056831	0,116512	-0,101934	-41,092244	2,212464	-0,431864	-2,550263	-0,977564	-34,347124	17,079310	13,937235	-0,375143	-0,056831	0,116512	-4,563169	-11,643521	2,212464	-0,375143	-0,056831	0,116512	-4,563169	-11,643521	2,212464
10:03:49,42	0,412970	3,174984	-0,114977	-1,436017	0,176904	-0,569008	-0,384257	-0,052343	0,115802	-0,345165	-41,593359	2,205281	-0,437294	-2,558215	-0,977656	-34,319581	17,030342	13,933321	-0,374655	-0,051616	0,115709	-4,463443	-11,635319	2,201367	-0,374655	-0,051616	0,115709	-4,463443	-11,635319	2,201367
10:03:49,47	0,412970	3,174984	-0,114977	-1,436017	0,176904	-0,569008	-0,383411	-0,051410	0,113771	-0,348511	-41,497433	2,220526	-0,433095	-2,550529	-0,979595	-34,279552	17,092457	13,952481	-0,383411	-0,051410	0,113771	-4,384176	-11,399674	2,220526	-0,383411	-0,051410	0,113771	-4,384176	-11,399674	2,220526
10:03:49,52	0,412970	3,174984	-0,114977	-1,436017	0,176904	-0,569008	-0,378967	-0,049128	0,115145	-0,549269	-41,306670	2,191063	-0,435276	-2,552091	-0,979326	-34,331776	17,067762	13,949031	-0,378967	-0,049128	0,115145	-4,405832	-11,557742	2,191063	-0,378967	-0,049128	0,115145	-4,405832	-11,557742	2,191063
10:03:49,57	0,412970	3,174984	-0,114977	-1,436017	0,176904	-0,569008	-0,378967	-0,049128	0,115145	-0,549269	-41,306670	2,191063	-0,433060	-2,557573	-0,978800	-34,271634	17,050675	13,930157	-0,378967	-0,049128	0,115145	-4,405832	-11,557742	2,191063	-0,378967	-0,049128	0,115145	-4,405832	-11,557742	2,191063
10:03:49,62	0,412970	3,174984	-0,114977	-1,436017	0,176904	-0,569008	-0,377327	-0,054962	0,114566	-0,196022	-41,153334	2,198203	-0,434666	-2,549493	-0,975493	-34,383247	17,036018	13,922477	-0,377327	-0,054962	0,114566	-4,510535	-11,533144	2,198203	-0,377327	-0,054962	0,114566	-4,510535	-11,533144	2,198203
10:03:49,67	0,412970	3,174984	-0,114977	-1,436017	0,176904	-0,569008	-0,375998	-0,054850	0,111419	-0,264081	-41,125954	2,184921	-0,433821	-2,558668	-0,981947	-34,338885	17,017626	13,916875	-0,375998	-0,054850	0,111419	-4,569820	-11,610073	2,184921	-0,375998	-0,054850	0,111419	-4,569820	-11,610073	2,184921
10:03:49,72	0,412970	3,174984	-0,114977	-1,436017	0,176904	-0,569008	-0,375998	-0,054850	0,111419	-0,264081	-41,125954	2,184921	-0,434239	-2,549492	-0,978805	-34,251926	17,065273	13,960491	-0,375998	-0,054850	0,111419	-4,569820	-11,610073	2,184921	-0,375998	-0,054850	0,111419	-4,569820	-11,610073	2,184921
10:03:49,77	0,412970	3,174984	-0,114977	-1,436017	0,176904	-0,569008	-0,386818	-0,054275	0,114558	-0,206308	-41,623260	2,209872	-0,428909	-2,549011	-0,978807	-34,238505	17,060893	13,941827	-0,386818	-0,054275	0,114558	-4,466928	-11,258063	2,209872	-0,386818	-0,054275	0,114558	-4,466928	-11,258063	2,209872
10:03:49,82	0,412970	3,174984	-0,114977	-1,436017	0,176904	-0,569008	-0,386818	-0,054275	0,114558	-0,206308	-41,623260	2,209872	-0,436771	-2,549222	-0,976144	-34,329528	17,030483	13,933932	-0,386818	-0,054275	0,114558	-4,466928	-11,258063	2,209872	-0,386818	-0,054275	0,114558	-4,466928	-11,258063	2,209872
10:03:49,87	0,412970	3,174984	-0,114977	-1,436017	0,176904	-0,569008	-0,376509	-0,047848	0,113763	-0,579485	-41,140163	2,212940	-0,439630	-2,554725	-0,979602	-34,303859	17,053645	13,944895	-0,376509	-0,047848	0,113763	-4,335558	-11,584228	2,212940	-0,376509	-0,047848	0,113763	-4,335558	-11,584228	2,212940
10:03:49,92	0,412970	3,174984	-0,114977	-1,436017	0,176904	-0,569008	-0,381103	-0,052102	0,114571	-0,318039	-41,356967	2,228651	-0,434167	-2,555736	-0,979151	-34,286915	17,068901	13,915850	-0,381103	-0,052102	0,114571	-4,408083	-11,440375	2,228651	-0,381103	-0,052102	0,114571	-4,408083	-11,440375	2,228651
10:03:49,97	0,412970	3,174984	-0,114977	-1,436017	0,176904	-0,569008	-0,381103	-0,052102	0,114571	-0,318039	-41,356967	2,228651	-0,434411	-2,548848	-0,979249	-34,328216	17,052247	13,936969	-0,381103	-0,052102	0,114571	-4,408083	-11,440375	2,228651	-0,381103	-0,052102	0,114571	-4,408083	-11,440375	2,228651
10:03:50,02	0,412970	3,174984	-0,114977	-1,436017	0,176904	-0,569008	-0,384208	-0,049429	0,114116	-0,510664	-41,560938	2,205015	-0,431839	-2,558184	-0,979167	-34,251848	17,051910	13,940028	-0,384208	-0,049429	0,114116	-4,390842	-11,400582	2,205015	-0,384208	-0,049429	0,114116	-4,390842	-11,400582	2,205015
10:03:50,07	0,412970	3,174984	-0,114977	-1,436017	0,176904	-0,569008	-0,377409	-0,056325	0,114198	-0,114202	-41,141051	2,208074	-0,431649	-2,547894	-0,978373	-34,125320	17,018871	13,943591	-0,377409	-0,056325	0,114198	-4,535683	-11,514468	2,208074	-0,377409	-0,056325	0,114198	-4,535683	-11,514468	2,208074
10:03:50,12	0,412970	3,174984	-0,114977	-1,436017	0,176904	-0,569008	-0,311986	-0,045924	0,129429	-0,448176	-38,352600	2,174853	-0,473558	-2,609642	-0,963937	-34,679756	17,537803	13,906807	-0,311986	-0,045924	0,129429	-4,053233	-13,861694	2,174853	-0,311986	-0,045924	0,129429	-4,053233	-13,861694	2,174853
10:03:50,17	0,412989	3,175005	-0,114987	-1,436005	0,186994	-0,569022	-0,311986	-0,045924	0,129429	-0,448176	-38,352600	2,174853	-0,464788	-2,590065	-0,994208	-33,317053	16,631441	13,915679	-0,311986	-0,045924	0,129429	-4,053233	-13,861694	2,174853	-0,311986	-0,045924	0,129429	-4,053233	-13,861694	2,174853
10:03:50,22	0,412989	3,175005	-0,114987	-1,436005	0,186994	-0,569022	-0,327098	-0,048286	0,098968	-0,386018	-37,421873	2,172860	-0,463956	-2,597735	-0,994398	-33,223517	16,627006	13,904814	-0,327098	-0,048286	0,098968	-4,176472	-11,744695	2,172860	-0,327098	-0,048286	0,098968	-4,176472	-11,744695	2,172860
10:03:50,27	0,412989	3,175005	-0,114987	-1,436005	0,186994	-0,569022	-0,327098	-0,048286	0,098968	-0,386018	-37,421873	2,172860	-0,461580	-2,595128	-0,995718	-33,225414	16,548217	13,883723	-0,327098	-0,048286	0,098968	-4,176472	-11,744695	2,172860	-0,327098	-0,048286	0,098968	-4,176472	-11,744695	2,172860
10:03:50,32	0,412989	3,175005	-0,114987	-1,436005	0,186994	-0,569022	-0,335489	-0,048881	0,096888	-0,330074	-37,853930	2,185315	-0,459246	-2,590766	-0,996478	-33,207289	16,646516	13,917269	-0,335489	-0,048881	0,096888	-4,167227	-11,518022	2,185315	-0,335489	-0,048881	0,096888	-4,167227	-11,518022	2,185315
10:03:50,37	0,412989	3,175005	-0,114987	-1,436005	0,186994	-0,569022	-0,335489	-0,048881	0,096888	-0,330074	-37,853930	2,185315	-0,460117	-2,592629	-0,991835	-33,232853	16,557813	13,894480	-0,335489	-0,048881	0,096888	-4,167227	-11,518022	2,185315	-0,335489	-0,048881	0,096888	-4,167227	-11,518022	2,185315
10:03:50,42	0,412989	3,175005	-0,114987	-1,436005	0,186994	-0,569022	-0,332741	-0,046633	0,100099	-0,548964	-37,659266	2,192330	-0,462566	-2,592022	-0,993267	-33,213479	16,532303	13,924284	-0,332741	-0,046633	0,100099	-4,209668	-11,539108	2,192330	-0,332741	-0,046633	0,100099	-4,209668	-11,539108	2,192330
10:03:50,47	0,412989	3,175005	-0,114987	-1,436005	0,186994	-0,569022	-0,332741	-0,046633	0,100099	-0,548964	-37,659266	2,192330	-0,460956	-2,596312	-0,993340	-33,186727	16,602932	13,912634	-0,332741	-0,046633	0,100099	-4,209668	-11,539108	2,192330	-0,332741	-0,046633	0,100099	-4,209668	-11,539108	2,192330
10:03:50,52	0,412989	3,175005	-0,114987	-1,436005	0,186994	-0,569022	-0,329831	-0,050173	0,100026	-0,290361	-37,520076	2,180680	-0,458643	-2,589849	-0,992801	-33,205836	16,510481	13,897979	-0,329831	-0,050173	0,100026	-4,228925	-11,628380	2,180680	-0,329831	-0,050173	0,100026	-4,228925	-11,628380	2,180680
10:03:50,57	0,412989	3,175005	-0,114987	-1,436005	0,186994	-0,569022	-0,336584	-0,048945	0,100564	-0,443829	-37,841592	2,166025	-0,464059	-2,591540	-0,992989	-33,238434	16,580252	13,926933	-0,336584	-0,048945	0,100564	-4,286007	-11,419729	2,166025	-0,336584	-0,048945	0,100564	-4,286007	-11,419729	2,166025
10:03:50,62	0,412989	3,175005	-0,114987	-1,436005	0,186994	-0,569022	-0,333409	-0,042990	0,100257	-0,674721	-37,677370	2,178995	-0,465387	-2,589622	-0,993109	-33,167221	16,579121	13,910949	-0,333409	-0,042990	0,100257	-4,049455	-11,504745	2,178995	-0,333409	-0,042990	0,100257	-4,049455	-11,504745	2,178995
10:03:50,67	0,412989	3,175005	-0,114987	-1,436005	0,186994	-0,569022	-0,333409	-0,042990	0,100257	-0,674721	-37,677370	2,178995	-0,463177	-2,592464	-0,991796	-33,165841	16,547789	13,911112	-0,333409	-0,042990	0,100257	-4,049455	-11,504745	2,178995	-0,333409	-0,042990	0,100257	-4,049455	-11,504745	2,178995
10:03:50,72	0,412989	3,175005	-0,114987	-1,436005	0,186994	-0,569022	-0,332052	-0,046326	0,101569	-0,527730	-37,589941	2,179158	-0,459067	-2,590045	-0,993345	-33,112746	16,594591	13,893485	-0,332052	-0,046326	0,101569	-4,164285	-11,523846	2,179158	-0,332052	-0,046326	0,101569	-4,164285	-11,523846	2,179158
10:03:50,77	0,412989	3,175005	-0,114987	-1,436005	0,186994	-0,569022	-0,336202	-0,048675	0,100020	-0,338475	-37,783163	2,161531	-0,457611	-2,590458	-0,994106	-33,204286	16,568208	13,880506	-0,336202	-0,048675	0,100020	-4,159470	-11,391290	2,161531	-0,336202	-0,048675	0,100020	-4,159470	-11,391290	2,161531
10:03:50,82	0,412989	3,175005	-0,114987	-1,436005	0,186994	-0,569022	-0,336573	-0,050142	0,099260	-0,330790	-37,868509	2,148552	-0,464490	-2,587907	-0,991789	-33,159558	16,592448	13,945627	-0,336573	-0,050142	0,099260	-4,266973	-11,447558	2,148552	-0,336573	-0,050142	0,099260	-4,266973	-11,447558	2,148552
10:03:50,87	0,412989	3,175005	-0,114987	-1,436005	0,186994	-0,569022	-0,336579	-0,045356	0,102510	-0,567246	-37,857684	2,174481	-0,461753	-2,588059	-0,990856	-33,188410	16,573396	13,906435	-0,336579	-0,045356	0,102510	-4,127706	-11,436235	2,174481	-0,336579	-0,045356	0,102510	-4,127706	-11,436235	2,174481
10:03:50,92	0,412989	3,175005	-0,114987	-1,436005	0,186994	-0,569022	-0,336579	-0,045356	0,102510	-0,567246	-37,857684	2,174481	-0,459262	-2,588320	-0,993361	-33,178370	16,545920	13,921904	-0,337599	-0,047644	0,100004	-4,207109	-11,386762	2,189949	-0,337599	-0,047644	0,100004	-4,207109	-11,386762	2,189949
10:03:50,97	0,412989	3,175005	-0,114987	-1,436005	0,186994	-0,569022	-0,340228	-0,046861	0,101937	-0,459280	-38,045751	2,186048	-0,458626	-2,585652	-0,991429	-33,172094	16,598305	13,918002	-0,340228	-0,046861	0,101937	-4,137846	-11,337864	2,186048	-0,340228	-0,046861	0,101937	-4,137846	-11,337864	2,186048
10:03:51,02	0,412989	3,175005	-0,114987	-1,436005	0,186994	-0,569022	-0,340228	-0,046861	0,101937	-0,459280	-38,045751	2,186048	-0,455048	-2,588877	-0,995292	-33,147319	16,579265	13,909937	-0,340228	-0,046861	0,101937	-4,137846	-11,337864	2,186048	-0,340228	-0,046861	0,101937	-4,137846	-11,337864	2,186048
10:03:51,07	0,412989	3,175005	-0,114987	-1,436005	0,186994	-0,569022	-0,339223	-0,051572	0,098074	-0,218404	-37,962543	2,177983	-0,466245	-2,593375	-0,993741	-33,150030	16,535687	13,900178	-0,339223	-0,051572	0,098074	-4,266792	-11,333506	2,177983	-0,339223	-0,051572	0,098074	-4,266792	-11,333506	2,177983
10:03:51,12	0,412989	3,175005	-0,114987	-1,436005	0,186994	-0,569022	-0,335418	-0,047380	0,099273	-0,485474	-37,805441	2,176025	-0,458677	-2,586496	-0,991026	-33,187183	16,572462	13,941175	-0,335418	-0,047380	0,099273	-4,204828	-11,475115	2,176025	-0,335418	-0,047380	0,099273	-4,204828	-11,475115	2,176025
10:03:51,17	0,412989	3,175005	-0,114987	-1,436005	0,186994	-0,569022	-0,335418	-0,047380	0,099273	-0,485474	-37,805441	2,176025	-0,463434	-2,589334	-0,996493	-33,199982	16,548157	13,908696	-0,335418	-0,047380	0,099273	-4,204828	-11,475115	2,176025	-0,335418	-0,047380	0,099273	-4,204828	-11,475115	2,176025
10:03:51,22	0,412989	3,175005	-0,114987	-1,436005	0,186994	-0,569022	-0,334635	-0,044538	0,096873	-0,637428	-37,754007	2,176741	-0,466286	-2,589489	-0,995323	-33,149209	16,512701	13,886430	-0,334635	-0,044538	0,096873	-4,133671	-11,485150	2,176741	-0,334635	-0,044538	0,096873	-4,133671	-11,485150	2,176741
10:03:51,27	0,412989	3,175005	-0,114987	-1,436005	0,186994	-0,569022	-0,333075	-0,042146	0,098043	-0,767161	-37,611185	2,154476	-0,464653	-2,591619	-0,991313	-33,169072	16,558424	13,917118	-0,333075	-0,042146	0,098043	-4,075588	-11,464792	2,154476	-0,333075	-0,042146	0,098043	-4,075588	-11,464792	2,154476
10:03:51,32	0,412989	3,175005	-0,114987	-1,436005	0,186994	-0,569022	-0,332047	-0,044624	0,102052	-0,608594	-37,597767	2,185164	-0,461582	-2,590297	-0,991426	-33,181640	16,572843	13,906392	-0,332047	-0,044624	0,102052	-4,111611	-11,532111	2,185164	-0,332047	-0,044624	0,102052	-4,111611	-11,532111	2,185164
10:03:51,37	0,412989	3,175005	-0,114987	-1,436005	0,186994	-0,569022	-0,334727	-0,046624	0,101940	-0,498439	-37,755254	2,174438	-0,460210	-2,590252	-0,995182	-33,120209	16,481644	13,911425	-0,335452	-0,047789	0,098184	-4,237523	-11,361170	2,179471	-0,335452	-0,047789	0,098184	-4,237523	-11,361170	2,179471
10:03:51,42	0,412989	3,175005	-0,114987	-1,436005	0,186994	-0,569022	-0,335452	-0,047789	0,098184	-0,486120	-37,694123	2,179471	-0,462415	-2,592099	-0,992779	-33,149932	16,536286	13,887138	-0,335452	-0,047789	0,098184	-4,237523	-11,361170	2,179471	-0,335452	-0,047789	0,098184	-4,237523	-11,361170	2,179471
10:03:51,47	0,412989	3,175005	-0,114987	-1,436005	0,186994	-0,569022	-0,332750	-0,046803	0,100586	-0,504932	-37,606685	2,155184	-0,460891	-2,594456	-0,994870	-33,138570	16,580087	13,927160	-0,332750	-0,046803	0,100586	-4,178935	-11,485833	2,155184	-0,332750	-0,046803	0,100586	-4,178935	-11,485833	2,155184
10:03:51,52	0,412989	3,175005	-0,114987	-1,436005	0,186994	-0,569022	-0,331471	-0,049301	0,098496	-0,331388	-37,552230	2,195206	-0,456725	-2,591036	-0,992162	-33,105681	16,545203	13,901059	-0,331471	-0,049301	0,098496	-4,201534	-11,531791	2,195206	-0,331471	-0,049301	0,098496	-4,201534	-11,531791	2,195206
10:03:51,57	0,412989	3,175005	-0,114987	-1,436005	0,186994	-0,569022	-0,330956	-0,049580	0,099665	-0,351694	-37,501524	2,193829	-0,460907	-2,595041	-0,993700	-33,135251	16,537987	13,925784	-0,330956	-0,049580	0,099665	-4,243721	-11,521514	2,193829	-0,330956	-0,049580	0,099665	-4,243721	-11,521514	2,193829
10:03:51,62	0,412989	3,175005	-0,114987	-1,436005	0,186994	-0,569022	-0,337033	-0,049497	0,099163	-0,376584	-37,761158	2,173377	-0,457940	-2,589736	-0,994203	-33,096673	16,491984	13,905331	-0,337033	-0,049497	0,099163	-4,262060	-11,304042	2,173377	-0,337033	-0,049497	0,099163	-4,262060	-11,304042	2,173377
10:03:51,67	0,412989	3,175005	-0,114987	-1,436005	0,186994	-0,569022	-0,336408	-0,050531	0,100402	-0,300918	-37,769914	2,149863	-0,461512	-2,589440	-0,992985	-33,126307	16,511051	13,871016	-0,336408	-0,050531	0,100402	-4,267579	-11,361865	2,149863	-0,336408	-0,050531	0,100402	-4,267579	-11,361865	2,149863
10:03:51,72	0,412989	3,175005	-0,114987	-1,436005	0,186994	-0,569022	-0,336408	-0,050531	0,100402	-0,300918	-37,769914	2,149863	-0,463858	-2,590551	-0,994179	-33,114660	16,518535	13,953660	-0,336408	-0,050531	0,100402	-4,267579	-11,361865	2,149863	-0,336408	-0,050531	0,100402	-4,267579	-11,361865	2,149863
10:03:51,78	0,412989	3,175005	-0,114987	-1,436005	0,186994	-0,569022	-0,330296	-0,052638	0,096931	-0,189983	-37,499819	2,176268	-0,457011	-2,594079	-0,994701	-33,135399	16,495905	13,885486	-0,330296	-0,052638	0,096931	-4,322034	-11,571592	2,176268	-0,330296	-0,052638	0,096931	-4,322034	-11,571592	2,176268
10:03:51,83	0,412989	3,175005	-0,114987	-1,436005	0,186994	-0,569022	-0,330296	-0,052638	0,096931	-0,189983	-37,499819	2,176268	-0,463301	-2,585965	-0,992613	-33,150527	16,580448	13,888003	-0,330296	-0,052638	0,096931	-4,322034	-11,571592	2,176268	-0,330296	-0,052638	0,096931	-4,322034	-11,571592	2,176268
10:03:51,88	0,412989	3,175005	-0,114987	-1,436005	0,186994	-0,569022	-0,337619	-0,042968	0,100753	-0,666358	-37,882473	2,156049	-0,462483	-2,585790	-0,988632	-32,989900	16,415718	13,912736	-0,337619	-0,042968	0,100753	-4,039382	-11,379399	2,156049	-0,337619	-0,042968	0,100753	-4,039382	-11,379399	2,156049
10:03:51,93	0,412989	3,175005	-0,114987	-1,436005	0,186994	-0,569022	-0,338179	-0,043589	0,104734	-0,696436	-37,690142	2,180782	-0,500806	-2,658839	-0,981709	-33,658509	16,890933	13,874397	-0,338179	-0,043589	0,104734	-4,118174	-11,143076	2,180782	-0,338179	-0,043589	0,104734	-4,118174	-11,143076	2,180782
10:03:51,98	0,412960	3,174993	-0,114991	-1,436013	0,196995	-0,569022	-0,255756	-0,046925	0,111656	-0,445728	-34,220758	2,142442	-0,485978	-2,642895	-1,011692	-32,449232	16,229023	13,900276	-0,255756	-0,046925	0,111656	-4,129330	-14,143939	2,142442	-0,255756	-0,046925	0,111656	-4,129330	-14,143939	2,142442
10:03:52,03	0,412960	3,174993	-0,114991	-1,436013	0,196995	-0,569022	-0,276978	-0,051795	0,081674	-0,161095	-33,946108	2,168322	-0,489593	-2,639481	-1,012671	-32,400317	16,204734	13,887359	-0,278127	-0,046957	0,080695	-4,095340	-12,118377	2,155405	-0,278127	-0,046957	0,080695	-4,095340	-12,118377	2,155405
10:03:52,08	0,412960	3,174993	-0,114991	-1,436013	0,196995	-0,569022	-0,278127	-0,046957	0,080695	-0,409249	-33,951334	2,155405	-0,487024	-2,634969	-1,009165	-32,362657	16,203073	13,895590	-0,278127	-0,046957	0,080695	-4,095340	-12,118377	2,155405	-0,278127	-0,046957	0,080695	-4,095340	-12,118377	2,155405
10:03:52,13	0,412960	3,174993	-0,114991	-1,436013	0,196995	-0,569022	-0,283319	-0,046926	0,084201	-0,393446	-34,187895	2,163635	-0,482899	-2,636752	-1,011091	-32,348090	16,158670	13,890793	-0,283319	-0,046926	0,084201	-4,077138	-11,947333	2,163635	-0,283319	-0,046926	0,084201	-4,077138	-11,947333	2,163635
10:03:52,18	0,412960	3,174993	-0,114991	-1,436013	0,196995	-0,569022	-0,283837	-0,051390	0,082274	-0,192485	-34,179995	2,158839	-0,488132	-2,632869	-1,011485	-32,295991	16,130293	13,884415	-0,283837	-0,051390	0,082274	-4,226607	-11,898799	2,158839	-0,283837	-0,051390	0,082274	-4,226607	-11,898799	2,158839
10:03:52,23	0,412960	3,174993	-0,114991	-1,436013	0,196995	-0,569022	-0,284584	-0,044916	0,081881	-0,527684	-34,159515	2,152460	-0,485981	-2,632120	-1,011396	-32,385179	16,117564	13,885352	-0,284584	-0,044916	0,081881	-4,053559	-11,819705	2,152460	-0,284584	-0,044916	0,081881	-4,053559	-11,819705	2,152460
10:03:52,28	0,412960	3,174993	-0,114991	-1,436013	0,196995	-0,569022	-0,286307	-0,046405	0,081970	-0,505850	-34,320033	2,153398	-0,480524	-2,629766	-1,009926	-32,304638	16,108818	13,899178	-0,286307	-0,046405	0,081970	-4,148647	-11,844895	2,153398	-0,286307	-0,046405	0,081970	-4,148647	-11,844895	2,153398
10:03:52,33	0,412960	3,174993	-0,114991	-1,436013	0,196995	-0,569022	-0,291075	-0,049953	0,083440	-0,288639	-34,493820	2,167223	-0,484336	-2,631435	-1,009731	-32,301689	16,108244	13,895681	-0,291075	-0,049953	0,083440	-4,209983	-11,644433	2,167223	-0,291075	-0,049953	0,083440	-4,209983	-11,644433	2,167223
10:03:52,38	0,412960	3,174993	-0,114991	-1,436013	0,196995	-0,569022	-0,287724	-0,047487	0,083635	-0,415938	-34,316705	2,163727	-0,486914	-2,632098	-1,013014	-32,270001	16,131433	13,904820	-0,287724	-0,047487	0,083635	-4,143633	-11,730405	2,163727	-0,287724	-0,047487	0,083635	-4,143633	-11,730405	2,163727
10:03:52,43	0,412960	3,174993	-0,114991	-1,436013	0,196995	-0,569022	-0,289855	-0,047327	0,082279	-0,407497	-34,406511	2,162430	-0,483409	-2,629508	-1,011087	-32,275076	16,112231	13,894384	-0,289855	-0,047327	0,082279	-4,122635	-11,652855	2,162430	-0,289855	-0,047327	0,082279	-4,122635	-11,652855	2,162430
10:03:52,48	0,412960	3,174993	-0,114991	-1,436013	0,196995	-0,569022	-0,289855	-0,047327	0,082279	-0,407497	-34,406511	2,162430	-0,485883	-2,631816	-1,009952	-32,330577	16,084038	13,878056	-0,289855	-0,047327	0,082279	-4,122635	-11,652855	2,162430	-0,289855	-0,047327	0,082279	-4,122635	-11,652855	2,162430
10:03:52,53	0,412960	3,174993	-0,114991	-1,436013	0,196995	-0,569022	-0,286620	-0,046337	0,083413	-0,511106	-34,272247	2,146101	-0,489838	-2,633040	-1,009122	-32,355942	16,105536	13,878442	-0,286620	-0,046337	0,083413	-4,148586	-11,772558	2,146101	-0,286620	-0,046337	0,083413	-4,148586	-11,772558	2,146101
10:03:52,58	0,412960	3,174993	-0,114991	-1,436013	0,196995	-0,569022	-0,283765	-0,043332	0,081474	-0,630997	-34,104097	2,132238	-0,489914	-2,632786	-1,011891	-32,295354	16,105738	13,864193	-0,283765	-0,043332	0,081474	-4,032531	-11,828579	2,132238	-0,283765	-0,043332	0,081474	-4,032531	-11,828579	2,132238
10:03:52,63	0,412960	3,174993	-0,114991	-1,436013	0,196995	-0,569022	-0,283765	-0,043332	0,081474	-0,630997	-34,104097	2,132238	-0,489847	-2,635602	-1,010083	-32,348473	16,056995	13,872976	-0,283765	-0,043332	0,081474	-4,032531	-11,828579	2,132238	-0,283765	-0,043332	0,081474	-4,032531	-11,828579	2,132238
10:03:52,68	0,412960	3,174993	-0,114991	-1,436013	0,196995	-0,569022	-0,281359	-0,044798	0,083283	-0,623522	-34,000641	2,141022	-0,494620	-2,633774	-1,007810	-32,295107	16,085693	13,867372	-0,281359	-0,044798	0,083283	-4,140159	-11,913956	2,141022	-0,281359	-0,044798	0,083283	-4,140159	-11,913956	2,141022
10:03:52,73	0,412960	3,174993	-0,114991	-1,436013	0,196995	-0,569022	-0,279113	-0,050854	0,084658	-0,250389	-33,838186	2,167793	-0,485725	-2,640576	-1,008708	-32,279842	16,084579	13,899748	-0,279113	-0,050854	0,084658	-4,242448	-11,927841	2,167793	-0,279113	-0,050854	0,084658	-4,242448	-11,927841	2,167793
10:03:52,78	0,412960	3,174993	-0,114991	-1,436013	0,196995	-0,569022	-0,279113	-0,050854	0,084658	-0,250389	-33,838186	2,167793	-0,483375	-2,632852	-1,011066	-32,267663	16,112424	13,898656	-0,279113	-0,050854	0,084658	-4,242448	-11,927841	2,167793	-0,279113	-0,050854	0,084658	-4,242448	-11,927841	2,167793
10:03:52,83	0,412960	3,174993	-0,114991	-1,436013	0,196995	-0,569022	-0,289532	-0,047444	0,085377	-0,441313	-34,394197	2,159694	-0,483469	-2,629847	-1,007989	-32,298928	16,079908	13,891648	-0,289532	-0,047444	0,085377	-4,165664	-11,665916	2,159694	-0,289532	-0,047444	0,085377	-4,165664	-11,665916	2,159694
10:03:52,88	0,412960	3,174993	-0,114991	-1,436013	0,196995	-0,569022	-0,289532	-0,047444	0,085377	-0,441313	-34,394197	2,159694	-0,492914	-2,633115	-1,007613	-32,336486	16,135367	13,896310	-0,289532	-0,047444	0,085377	-4,165664	-11,665916	2,159694	-0,289532	-0,047444	0,085377	-4,165664	-11,665916	2,159694
10:03:52,93	0,412960	3,174993	-0,114991	-1,436013	0,196995	-0,569022	-0,286833	-0,048297	0,082660	-0,389792	-34,279370	2,161629	-0,484079	-2,632611	-1,010706	-32,317445	16,098859	13,893583	-0,286833	-0,048297	0,082660	-4,181121	-11,762946	2,161629	-0,286833	-0,048297	0,082660	-4,181121	-11,762946	2,161629
10:03:52,98	0,412960	3,174993	-0,114991	-1,436013	0,196995	-0,569022	-0,286833	-0,048297	0,082660	-0,389792	-34,279370	2,161629	-0,487117	-2,633890	-1,010734	-32,356979	16,073213	13,877935	-0,286833	-0,048297	0,082660	-4,181121	-11,762946	2,161629	-0,286833	-0,048297	0,082660	-4,181121	-11,762946	2,161629
10:03:53,03	0,412960	3,174993	-0,114991	-1,436013	0,196995	-0,569022	-0,278301	-0,047831	0,082685	-0,439362	-33,805863	2,153584	-0,488749	-2,639768	-1,010681	-32,304310	16,062002	13,885538	-0,278301	-0,047831	0,082685	-4,194130	-11,959260	2,153584	-0,278301	-0,047831	0,082685	-4,194130	-11,959260	2,153584
10:03:53,08	0,412960	3,174993	-0,114991	-1,436013	0,196995	-0,569022	-0,278301	-0,047831	0,082685	-0,439362	-33,805863	2,153584	-0,483285	-2,634745	-1,011988	-32,274309	16,101214	13,872013	-0,278301	-0,047831	0,082685	-4,194130	-11,959260	2,153584	-0,278301	-0,047831	0,082685	-4,194130	-11,959260	2,153584
10:03:53,13	0,412960	3,174993	-0,114991	-1,436013	0,196995	-0,569022	-0,287408	-0,045298	0,083915	-0,571802	-34,314899	2,134474	-0,486389	-2,630614	-1,009451	-32,335377	16,079142	13,866428	-0,287408	-0,045298	0,083915	-4,127678	-11,753400	2,134474	-0,287408	-0,045298	0,083915	-4,127678	-11,753400	2,134474
10:03:53,18	0,412960	3,174993	-0,114991	-1,436013	0,196995	-0,569022	-0,282272	-0,048050	0,082647	-0,433507	-34,021117	2,125499	-0,486574	-2,636437	-1,010718	-32,314620	16,061594	13,857453	-0,282272	-0,048050	0,082647	-4,205428	-11,862734	2,125499	-0,282272	-0,048050	0,082647	-4,205428	-11,862734	2,125499
10:03:53,23	0,412960	3,174993	-0,114991	-1,436013	0,196995	-0,569022	-0,288950	-0,047099	0,085380	-0,457682	-34,366558	2,164487	-0,483805	-2,631209	-1,010391	-32,281677	16,100553	13,867493	-0,288950	-0,047099	0,085380	-4,154983	-11,684010	2,164487	-0,288950	-0,047099	0,085380	-4,154983	-11,684010	2,164487
10:03:53,28	0,412960	3,174993	-0,114991	-1,436013	0,196995	-0,569022	-0,283902	-0,039858	0,083431	-0,835045	-34,074396	2,153593	-0,492853	-2,630930	-1,009934	-32,275176	16,067031	13,885548	-0,283902	-0,039858	0,083431	-3,963919	-11,788119	2,153593	-0,283902	-0,039858	0,083431	-3,963919	-11,788119	2,153593
10:03:53,33	0,412960	3,174993	-0,114991	-1,436013	0,196995	-0,569022	-0,281885	-0,051463	0,083003	-0,221941	-34,004491	2,142466	-0,483812	-2,638480	-1,010363	-32,300643	16,092875	13,874420	-0,281885	-0,051463	0,083003	-4,261801	-11,876545	2,142466	-0,281885	-0,051463	0,083003	-4,261801	-11,876545	2,142466
10:03:53,38	0,412960	3,174993	-0,114991	-1,436013	0,196995	-0,569022	-0,288487	-0,045960	0,082671	-0,502188	-34,312030	2,163101	-0,485276	-2,630010	-1,010694	-32,266689	16,080093	13,895055	-0,288487	-0,045960	0,082671	-4,110064	-11,665781	2,163101	-0,288487	-0,045960	0,082671	-4,110064	-11,665781	2,163101
10:03:53,43	0,412960	3,174993	-0,114991	-1,436013	0,196995	-0,569022	-0,289593	-0,046363	0,085086	-0,506833	-34,397020	2,168063	-0,484374	-2,629253	-1,008280	-32,303267	16,071683	13,900017	-0,289593	-0,046363	0,085086	-4,146302	-11,663941	2,168063	-0,289593	-0,046363	0,085086	-4,146302	-11,663941	2,168063
10:03:53,48	0,412960	3,174993	-0,114991	-1,436013	0,196995	-0,569022	-0,287168	-0,046703	0,084951	-0,493700	-34,304698	2,125993	-0,485292	-2,631524	-1,008415	-32,334793	16,084634	13,857947	-0,287168	-0,046703	0,084951	-4,159859	-11,761981	2,125993	-0,287168	-0,046703	0,084951	-4,159859	-11,761981	2,125993
10:03:53,53	0,412960	3,174993	-0,114991	-1,436013	0,196995	-0,569022	-0,280863	-0,048444	0,081919	-0,437922	-33,865334	2,147276	-0,486937	-2,637854	-1,011446	-32,255606	15,998783	13,879230	-0,280863	-0,048444	0,081919	-4,240751	-11,817561	2,147276	-0,280863	-0,048444	0,081919	-4,240751	-11,817561	2,147276
10:03:53,59	0,412960	3,174993	-0,114991	-1,436013	0,196995	-0,569022	-0,288634	-0,049493	0,083860	-0,287085	-34,306254	2,160630	-0,481384	-2,631422	-1,012642	-32,285171	16,082770	13,884866	-0,288634	-0,049493	0,083860	-4,172250	-11,648500	2,160630	-0,288634	-0,049493	0,083860	-4,172250	-11,648500	2,160630
10:03:53,64	0,412960	3,174993	-0,114991	-1,436013	0,196995	-0,569022	-0,288634	-0,049493	0,083860	-0,287085	-34,306254	2,160630	-0,482836	-2,639828	-1,011066	-32,310779	16,110169	13,883550	-0,288634	-0,049493	0,083860	-4,172250	-11,648500	2,160630	-0,288634	-0,049493	0,083860	-4,172250	-11,648500	2,160630
10:03:53,69	0,412960	3,174993	-0,114991	-1,436013	0,196995	-0,569022	-0,281205	-0,052982	0,082300	-0,133051	-33,986571	2,151596	-0,481514	-2,629019	-1,011425	-32,187517	16,042631	13,906396	-0,281205	-0,052982	0,082300	-4,292142	-11,911983	2,151596	-0,281205	-0,052982	0,082300	-4,292142	-11,911983	2,151596
10:03:53,74	0,412960	3,174993	-0,114991	-1,436013	0,196995	-0,569022	-0,291226	-0,048723	0,081940	-0,351374	-34,367173	2,174442	-0,521645	-2,692891	-0,996807	-32,793657	16,312468	13,867699	-0,291226	-0,048723	0,081940	-4,176139	-11,505895	2,174442	-0,291226	-0,048723	0,081940	-4,176139	-11,505895	2,174442
10:03:53,79	0,412970	3,174953	-0,114990	-1,436011	0,206992	-0,569037	-0,215846	-0,045904	0,096559	-0,567339	-31,107252	2,135745	-0,507778	-2,675627	-1,030351	-31,404356	15,451792	13,879483	-0,215846	-0,045904	0,096559	-4,170824	-14,163323	2,135745	-0,215846	-0,045904	0,096559	-4,170824	-14,163323	2,135745
10:03:53,84	0,412970	3,174953	-0,114990	-1,436011	0,206992	-0,569037	-0,241745	-0,050484	0,063854	-0,381781	-30,732188	2,194181	-0,504730	-2,672752	-1,029511	-31,328831	15,406056	13,926135	-0,241745	-0,050484	0,063854	-4,344736	-11,755233	2,194181	-0,241745	-0,050484	0,063854	-4,344736	-11,755233	2,194181
10:03:53,89	0,412970	3,174953	-0,114990	-1,436011	0,206992	-0,569037	-0,241745	-0,050484	0,063854	-0,381781	-30,732188	2,194181	-0,507324	-2,675317	-1,031850	-31,411391	15,430605	13,871838	-0,241745	-0,050484	0,063854	-4,344736	-11,755233	2,194181	-0,241745	-0,050484	0,063854	-4,344736	-11,755233	2,194181
10:03:53,94	0,412970	3,174953	-0,114990	-1,436011	0,206992	-0,569037	-0,238226	-0,049520	0,061515	-0,451911	-30,633017	2,139884	-0,513015	-2,677161	-1,031012	-31,404967	15,345293	13,905629	-0,238226	-0,049520	0,061515	-4,339219	-11,932238	2,139884	-0,238226	-0,049520	0,061515	-4,339219	-11,932238	2,139884
10:03:53,99	0,412970	3,174953	-0,114990	-1,436011	0,206992	-0,569037	-0,233784	-0,045513	0,062354	-0,730930	-30,353806	2,173675	-0,506684	-2,683276	-1,028534	-31,352883	15,391111	13,891109	-0,233784	-0,045513	0,062354	-4,303712	-12,001735	2,173675	-0,233784	-0,045513	0,062354	-4,303712	-12,001735	2,173675
10:03:54,04	0,412970	3,174953	-0,114990	-1,436011	0,206992	-0,569037	-0,231654	-0,054054	0,064832	-0,221096	-30,220807	2,159155	-0,507603	-2,675817	-1,031475	-31,314460	15,432273	13,878620	-0,231654	-0,054054	0,064832	-4,464316	-12,036004	2,159155	-0,231654	-0,054054	0,064832	-4,464316	-12,036004	2,159155
10:03:54,09	0,412970	3,174953	-0,114990	-1,436011	0,206992	-0,569037	-0,237654	-0,049527	0,061891	-0,401607	-30,520140	2,146665	-0,508090	-2,676167	-1,027592	-31,320533	15,429733	13,876102	-0,237654	-0,049527	0,061891	-4,289509	-11,864296	2,146665	-0,237654	-0,049527	0,061891	-4,289509	-11,864296	2,146665
10:03:54,14	0,412970	3,174953	-0,114990	-1,436011	0,206992	-0,569037	-0,237107	-0,049280	0,065774	-0,419685	-30,495704	2,144147	-0,504169	-2,668501	-1,029162	-31,337774	15,416123	13,902839	-0,237107	-0,049280	0,065774	-4,288201	-11,882772	2,144147	-0,237107	-0,049280	0,065774	-4,288201	-11,882772	2,144147
10:03:54,19	0,412970	3,174953	-0,114990	-1,436011	0,206992	-0,569037	-0,238898	-0,046358	0,061540	-0,620426	-30,615743	2,162608	-0,509726	-2,673155	-1,031826	-31,368264	15,400970	13,894562	-0,238898	-0,046358	0,061540	-4,259532	-11,862289	2,162608	-0,238898	-0,046358	0,061540	-4,259532	-11,862289	2,162608
10:03:54,24	0,412970	3,174953	-0,114990	-1,436011	0,206992	-0,569037	-0,238898	-0,046358	0,061540	-0,620426	-30,615743	2,162608	-0,514083	-2,677973	-1,031490	-31,312469	15,403041	13,856851	-0,238898	-0,046358	0,061540	-4,259532	-11,862289	2,162608	-0,238898	-0,046358	0,061540	-4,259532	-11,862289	2,162608
10:03:54,29	0,412970	3,174953	-0,114990	-1,436011	0,206992	-0,569037	-0,232546	-0,044994	0,061876	-0,661667	-30,238192	2,124897	-0,506088	-2,673633	-1,029008	-31,283207	15,416747	13,919281	-0,232546	-0,044994	0,061876	-4,193693	-11,983313	2,124897	-0,232546	-0,044994	0,061876	-4,193693	-11,983313	2,124897
10:03:54,34	0,412970	3,174953	-0,114990	-1,436011	0,206992	-0,569037	-0,237603	-0,050262	0,064619	-0,360840	-30,514444	2,149878	-0,506993	-2,676229	-1,028747	-31,310563	15,432975	13,881832	-0,237603	-0,050262	0,064619	-4,306426	-11,862635	2,149878	-0,237603	-0,050262	0,064619	-4,306426	-11,862635	2,149878
10:03:54,39	0,412970	3,174953	-0,114990	-1,436011	0,206992	-0,569037	-0,237603	-0,050262	0,064619	-0,360840	-30,514444	2,149878	-0,508108	-2,680862	-1,029115	-31,297717	15,444982	13,876583	-0,237603	-0,050262	0,064619	-4,306426	-11,862635	2,149878	-0,237603	-0,050262	0,064619	-4,306426	-11,862635	2,149878
10:03:54,44	0,412970	3,174953	-0,114990	-1,436011	0,206992	-0,569037	-0,233032	-0,051613	0,064251	-0,273775	-30,271637	2,144629	-0,509043	-2,666965	-1,031011	-31,273966	15,425401	13,878765	-0,233032	-0,051613	0,064251	-4,325401	-11,978641	2,144629	-0,233032	-0,051613	0,064251	-4,325401	-11,978641	2,144629
10:03:54,49	0,412970	3,174953	-0,114990	-1,436011	0,206992	-0,569037	-0,233338	-0,049737	0,063216	-0,444617	-30,256990	2,162952	-0,509580	-2,679659	-1,030149	-31,307876	15,366222	13,894906	-0,233338	-0,049737	0,063216	-4,348974	-11,939939	2,162952	-0,233338	-0,049737	0,063216	-4,348974	-11,939939	2,162952
10:03:54,54	0,412970	3,174953	-0,114990	-1,436011	0,206992	-0,569037	-0,239167	-0,049329	0,065411	-0,427683	-30,582071	2,177976	-0,507018	-2,674407	-1,027955	-31,307837	15,410237	13,909930	-0,239167	-0,049329	0,065411	-4,300031	-11,807443	2,177976	-0,239167	-0,049329	0,065411	-4,300031	-11,807443	2,177976
10:03:54,59	0,412970	3,174953	-0,114990	-1,436011	0,206992	-0,569037	-0,239167	-0,049329	0,065411	-0,427683	-30,582071	2,177976	-0,507179	-2,674523	-1,028785	-31,376185	15,384258	13,881190	-0,239167	-0,049329	0,065411	-4,300031	-11,807443	2,177976	-0,239167	-0,049329	0,065411	-4,300031	-11,807443	2,177976
10:03:54,64	0,412970	3,174953	-0,114990	-1,436011	0,206992	-0,569037	-0,240699	-0,040993	0,062374	-0,846198	-30,633084	2,169458	-0,513472	-2,668913	-1,030992	-31,275572	15,408877	13,901412	-0,240699	-0,040993	0,062374	-4,064173	-11,738237	2,169458	-0,240699	-0,040993	0,062374	-4,064173	-11,738237	2,169458
10:03:54,69	0,412970	3,174953	-0,114990	-1,436011	0,206992	-0,569037	-0,240699	-0,040993	0,062374	-0,846198	-30,633084	2,169458	-0,509041	-2,673869	-1,033401	-31,281969	15,417648	13,895180	-0,240699	-0,040993	0,062374	-4,064173	-11,738237	2,169458	-0,240699	-0,040993	0,062374	-4,064173	-11,738237	2,169458
10:03:54,74	0,412970	3,174953	-0,114990	-1,436011	0,206992	-0,569037	-0,237508	-0,051011	0,062702	-0,336367	-30,477401	2,169333	-0,506391	-2,676685	-1,030663	-31,289984	15,404385	13,901287	-0,237508	-0,051011	0,062702	-4,340742	-11,833028	2,169333	-0,237508	-0,051011	0,062702	-4,340742	-11,833028	2,169333
10:03:54,79	0,412970	3,174953	-0,114990	-1,436011	0,206992	-0,569037	-0,233550	-0,051200	0,064256	-0,322019	-30,325564	2,178689	-0,508207	-2,680207	-1,029109	-31,334462	15,435287	13,910643	-0,233550	-0,051200	0,064256	-4,341225	-11,991880	2,178689	-0,233550	-0,051200	0,064256	-4,341225	-11,991880	2,178689
10:03:54,84	0,412970	3,174953	-0,114990	-1,436011	0,206992	-0,569037	-0,233857	-0,053469	0,062455	-0,204064	-30,297129	2,205564	-0,506089	-2,681076	-1,030911	-31,296035	15,413096	13,937519	-0,233857	-0,053469	0,062455	-4,401344	-11,939383	2,205564	-0,233857	-0,053469	0,062455	-4,401344	-11,939383	2,205564
10:03:54,89	0,412970	3,174953	-0,114990	-1,436011	0,206992	-0,569037	-0,237635	-0,049678	0,064826	-0,372046	-30,471938	2,140163	-0,507482	-2,675908	-1,028540	-31,262710	15,427460	13,872118	-0,237635	-0,049678	0,064826	-4,271805	-11,817571	2,140163	-0,237635	-0,049678	0,064826	-4,271805	-11,817571	2,140163
10:03:54,94	0,412970	3,174953	-0,114990	-1,436011	0,206992	-0,569037	-0,240870	-0,047787	0,062876	-0,487791	-30,613012	2,144870	-0,507502	-2,672162	-1,030489	-31,247927	15,398820	13,876824	-0,240870	-0,047787	0,062876	-4,239105	-11,704734	2,144870	-0,240870	-0,047787	0,062876	-4,239105	-11,704734	2,144870
10:03:54,99	0,412970	3,174953	-0,114990	-1,436011	0,206992	-0,569037	-0,235691	-0,049366	0,063466	-0,414345	-30,384529	2,149184	-0,508724	-2,677436	-1,029900	-31,287590	15,411738	13,881139	-0,235691	-0,049366	0,063466	-4,289583	-11,882776	2,149184	-0,235691	-0,049366	0,063466	-4,289583	-11,882776	2,149184
10:03:55,04	0,412970	3,174953	-0,114990	-1,436011	0,206992	-0,569037	-0,242102	-0,045727	0,063074	-0,575878	-30,682088	2,159949	-0,508670	-2,670064	-1,030292	-31,242722	15,417796	13,891903	-0,242102	-0,045727	0,063074	-4,165476	-11,677050	2,159949	-0,242102	-0,045727	0,063074	-4,165476	-11,677050	2,159949
10:03:55,09	0,412970	3,174953	-0,114990	-1,436011	0,206992	-0,569037	-0,243100	-0,048527	0,063085	-0,465328	-30,709861	2,163822	-0,505747	-2,670600	-1,030281	-31,239364	15,375435	13,895776	-0,243100	-0,048527	0,063085	-4,274661	-11,626531	2,163822	-0,243100	-0,048527	0,063085	-4,274661	-11,626531	2,163822
10:03:55,14	0,412970	3,174953	-0,114990	-1,436011	0,206992	-0,569037	-0,235454	-0,044034	0,064803	-0,708380	-30,363853	2,142484	-0,513460	-2,674975	-1,028562	-31,288738	15,393030	13,874439	-0,235454	-0,044034	0,064803	-4,165063	-11,880693	2,142484	-0,235454	-0,044034	0,064803	-4,165063	-11,880693	2,142484
10:03:55,19	0,412970	3,174953	-0,114990	-1,436011	0,206992	-0,569037	-0,234908	-0,044255	0,063329	-0,775259	-30,300882	2,122478	-0,513542	-2,675559	-1,030037	-31,297982	15,307862	13,854433	-0,234908	-0,044255	0,063329	-4,249304	-11,860584	2,122478	-0,234908	-0,044255	0,063329	-4,249304	-11,860584	2,122478
10:03:55,24	0,412970	3,174953	-0,114990	-1,436011	0,206992	-0,569037	-0,234476	-0,050781	0,060384	-0,352555	-30,284614	2,159414	-0,508107	-2,679195	-1,032981	-31,261647	15,383173	13,891368	-0,234476	-0,050781	0,060384	-4,338836	-11,878216	2,159414	-0,234476	-0,050781	0,060384	-4,338836	-11,878216	2,159414
10:03:55,29	0,412970	3,174953	-0,114990	-1,436011	0,206992	-0,569037	-0,234671	-0,050506	0,061893	-0,433575	-30,319556	2,133401	-0,509301	-2,675522	-1,031429	-31,250295	15,352632	13,904202	-0,234671	-0,050506	0,061893	-4,398303	-11,897853	2,133401	-0,234671	-0,050506	0,061893	-4,398303	-11,897853	2,133401
10:03:55,34	0,412970	3,174953	-0,114990	-1,436011	0,206992	-0,569037	-0,232875	-0,051694	0,063218	-0,351650	-30,235084	2,158817	-0,508116	-2,681039	-1,030147	-31,314172	15,359692	13,890771	-0,232875	-0,051694	0,063218	-4,409641	-11,954404	2,158817	-0,232875	-0,051694	0,063218	-4,409641	-11,954404	2,158817
10:03:55,40	0,412970	3,174953	-0,114990	-1,436011	0,206992	-0,569037	-0,236852	-0,050035	0,063078	-0,388319	-30,442894	2,154318	-0,506931	-2,679614	-1,032963	-31,269495	15,407146	13,916572	-0,236852	-0,050035	0,063078	-4,316035	-11,850016	2,154318	-0,236852	-0,050035	0,063078	-4,316035	-11,850016	2,154318
10:03:55,45	0,412970	3,174953	-0,114990	-1,436011	0,206992	-0,569037	-0,236852	-0,050035	0,063078	-0,388319	-30,442894	2,154318	-0,505103	-2,669075	-1,029532	-31,264569	15,391733	13,881096	-0,236852	-0,050035	0,063078	-4,316035	-11,850016	2,154318	-0,236852	-0,050035	0,063078	-4,316035	-11,850016	2,154318
10:03:55,50	0,412970	3,174953	-0,114990	-1,436011	0,206992	-0,569037	-0,244742	-0,048322	0,063834	-0,474463	-30,825247	2,149142	-0,506071	-2,677278	-1,027078	-31,104656	15,277948	13,897963	-0,244742	-0,048322	0,063834	-4,267723	-11,612983	2,149142	-0,244742	-0,048322	0,063834	-4,267723	-11,612983	2,149142
10:03:55,55	0,412970	3,174953	-0,114990	-1,436011	0,206992	-0,569037	-0,237154	-0,051585	0,066287	-0,323354	-30,235296	2,166009	-0,538724	-2,730307	-1,014282	-31,522524	15,650488	13,868669	-0,237154	-0,051585	0,066287	-4,372786	-11,618681	2,166009	-0,237154	-0,051585	0,066287	-4,372786	-11,618681	2,166009
10:03:55,60	0,412945	3,174976	-0,115000	-1,436000	0,216992	-0,569009	-0,174903	-0,049821	0,079084	-0,301389	-27,546389	2,136714	-0,532849	-2,715679	-1,047401	-30,288475	14,950939	13,852070	-0,174903	-0,049821	0,079084	-4,212344	-13,816492	2,136714	-0,174903	-0,049821	0,079084	-4,212344	-13,816492	2,136714
10:03:55,65	0,412945	3,174976	-0,115000	-1,436000	0,216992	-0,569009	-0,190510	-0,047595	0,045965	-0,405966	-26,939431	2,120116	-0,530551	-2,710968	-1,044460	-30,209753	14,867854	13,860019	-0,190510	-0,047595	0,045965	-4,142146	-11,984428	2,120116	-0,190510	-0,047595	0,045965	-4,142146	-11,984428	2,120116
10:03:55,70	0,412945	3,174976	-0,115000	-1,436000	0,216992	-0,569009	-0,195738	-0,047230	0,048905	-0,457532	-27,101603	2,128065	-0,535574	-2,716965	-1,047564	-30,217003	14,835412	13,847072	-0,195738	-0,047230	0,048905	-4,165070	-11,736153	2,128065	-0,195738	-0,047230	0,048905	-4,165070	-11,736153	2,128065
10:03:55,75	0,412945	3,174976	-0,115000	-1,436000	0,216992	-0,569009	-0,188033	-0,045879	0,045802	-0,559516	-26,690997	2,115118	-0,536638	-2,714397	-1,048721	-30,154228	14,830747	13,837488	-0,188033	-0,045879	0,045802	-4,160983	-11,930394	2,115118	-0,188033	-0,045879	0,045802	-4,160983	-11,930394	2,115118
10:03:55,80	0,412945	3,174976	-0,115000	-1,436000	0,216992	-0,569009	-0,190434	-0,040643	0,045339	-0,800977	-26,826516	2,132633	-0,538908	-2,712268	-1,048026	-30,210846	14,867427	13,864587	-0,190434	-0,040643	0,045339	-3,991428	-11,877447	2,132633	-0,190434	-0,040643	0,045339	-3,991428	-11,877447	2,132633
10:03:55,85	0,412945	3,174976	-0,115000	-1,436000	0,216992	-0,569009	-0,188466	-0,042886	0,046941	-0,718632	-26,721030	2,099865	-0,537949	-2,715094	-1,046424	-30,225282	14,836153	13,831819	-0,188466	-0,042886	0,046941	-4,085175	-11,926472	2,099865	-0,188466	-0,042886	0,046941	-4,085175	-11,926472	2,099865
10:03:55,90	0,412945	3,174976	-0,115000	-1,436000	0,216992	-0,569009	-0,188466	-0,042886	0,046941	-0,718632	-26,721030	2,099865	-0,536799	-2,713034	-1,044883	-30,238569	14,843773	13,831767	-0,188466	-0,042886	0,046941	-4,085175	-11,926472	2,099865	-0,188466	-0,042886	0,046941	-4,085175	-11,926472	2,099865
10:03:55,95	0,412945	3,174976	-0,115000	-1,436000	0,216992	-0,569009	-0,200256	-0,045031	0,046959	-0,582730	-27,261067	2,115816	-0,530197	-2,705956	-1,046407	-30,149835	14,820748	13,847771	-0,200256	-0,045031	0,046959	-4,117625	-11,540997	2,115816	-0,200256	-0,045031	0,046959	-4,117625	-11,540997	2,115816
10:03:56,00	0,412945	3,174976	-0,115000	-1,436000	0,216992	-0,569009	-0,194951	-0,044436	0,047931	-0,568471	-27,011093	2,097537	-0,533364	-2,710253	-1,045434	-30,149676	14,872813	13,829491	-0,194951	-0,044436	0,047931	-4,056704	-11,707478	2,097537	-0,194951	-0,044436	0,047931	-4,056704	-11,707478	2,097537
10:03:56,05	0,412945	3,174976	-0,115000	-1,436000	0,216992	-0,569009	-0,194951	-0,044436	0,047931	-0,568471	-27,011093	2,097537	-0,536083	-2,711664	-1,045615	-30,158514	14,805355	13,849866	-0,194951	-0,044436	0,047931	-4,056704	-11,707478	2,097537	-0,194951	-0,044436	0,047931	-4,056704	-11,707478	2,097537
10:03:56,10	0,412945	3,174976	-0,115000	-1,436000	0,216992	-0,569009	-0,190533	-0,045253	0,045441	-0,605191	-26,714865	2,112886	-0,534866	-2,714487	-1,047924	-30,131650	14,770960	13,844840	-0,190533	-0,045253	0,045441	-4,157543	-11,757995	2,112886	-0,190533	-0,045253	0,045441	-4,157543	-11,757995	2,112886
10:03:56,15	0,412945	3,174976	-0,115000	-1,436000	0,216992	-0,569009	-0,190533	-0,045253	0,045441	-0,605191	-26,714865	2,112886	-0,537165	-2,714986	-1,048699	-30,117060	14,804224	13,840910	-0,190533	-0,045253	0,045441	-4,157543	-11,757995	2,112886	-0,190533	-0,045253	0,045441	-4,157543	-11,757995	2,112886
10:03:56,20	0,412945	3,174976	-0,115000	-1,436000	0,216992	-0,569009	-0,188881	-0,049632	0,046365	-0,400547	-26,606147	2,103135	-0,531899	-2,718107	-1,047001	-30,123439	14,739583	13,835089	-0,188881	-0,049632	0,046365	-4,296656	-11,778981	2,103135	-0,188881	-0,049632	0,046365	-4,296656	-11,778981	2,103135
10:03:56,25	0,412945	3,174976	-0,115000	-1,436000	0,216992	-0,569009	-0,188881	-0,049632	0,046365	-0,400547	-26,606147	2,103135	-0,533091	-2,716115	-1,048718	-30,133375	14,766294	13,811341	-0,188881	-0,049632	0,046365	-4,296656	-11,778981	2,103135	-0,188881	-0,049632	0,046365	-4,296656	-11,778981	2,103135
10:03:56,30	0,412945	3,174976	-0,115000	-1,436000	0,216992	-0,569009	-0,190011	-0,047604	0,044647	-0,487851	-26,686872	2,079386	-0,531701	-2,712963	-1,047875	-30,045886	14,835492	13,861304	-0,190011	-0,047604	0,044647	-4,224743	-11,770994	2,079386	-0,190011	-0,047604	0,044647	-4,224743	-11,770994	2,079386
10:03:56,35	0,412945	3,174976	-0,115000	-1,436000	0,216992	-0,569009	-0,190103	-0,041272	0,045080	-0,774741	-26,707567	2,162387	-0,538529	-2,712869	-1,048285	-30,125973	14,810961	13,894341	-0,190103	-0,041272	0,045080	-4,014556	-11,784485	2,162387	-0,190103	-0,041272	0,045080	-4,014556	-11,784485	2,162387
10:03:56,40	0,412945	3,174976	-0,115000	-1,436000	0,216992	-0,569009	-0,190103	-0,041272	0,045080	-0,774741	-26,707567	2,162387	-0,531245	-2,713258	-1,045969	-30,115170	14,839419	13,851327	-0,190103	-0,041272	0,045080	-4,014556	-11,784485	2,162387	-0,190103	-0,041272	0,045080	-4,014556	-11,784485	2,162387
10:03:56,45	0,412945	3,174976	-0,115000	-1,436000	0,216992	-0,569009	-0,193408	-0,047774	0,047397	-0,406570	-26,884323	2,119373	-0,529028	-2,707344	-1,046385	-30,150511	14,805845	13,866664	-0,193408	-0,047774	0,047397	-4,156824	-11,701765	2,119373	-0,193408	-0,047774	0,047397	-4,156824	-11,701765	2,119373
10:03:56,50	0,412945	3,174976	-0,115000	-1,436000	0,216992	-0,569009	-0,199638	-0,046736	0,046981	-0,507271	-27,222090	2,134709	-0,534230	-2,716936	-1,046376	-30,148862	14,849563	13,831804	-0,199638	-0,046736	0,046981	-4,176073	-11,550495	2,134709	-0,199638	-0,046736	0,046981	-4,176073	-11,550495	2,134709
10:03:56,55	0,412945	3,174976	-0,115000	-1,436000	0,216992	-0,569009	-0,188730	-0,047027	0,046990	-0,453446	-26,675293	2,099849	-0,531401	-2,712308	-1,049080	-30,150310	14,764743	13,875529	-0,188730	-0,047027	0,046990	-4,145104	-11,859995	2,099849	-0,188730	-0,047027	0,046990	-4,145104	-11,859995	2,099849
10:03:56,60	0,412945	3,174976	-0,115000	-1,436000	0,216992	-0,569009	-0,194153	-0,047164	0,044285	-0,520536	-26,916148	2,143575	-0,530696	-2,717667	-1,047485	-30,129673	14,814344	13,884952	-0,194153	-0,047164	0,044285	-4,222897	-11,675121	2,143575	-0,194153	-0,047164	0,044285	-4,222897	-11,675121	2,143575
10:03:56,65	0,412945	3,174976	-0,115000	-1,436000	0,216992	-0,569009	-0,191785	-0,041815	0,048510	-0,751785	-26,816466	2,088440	-0,537217	-2,711684	-1,044856	-30,147155	14,817093	13,820394	-0,191785	-0,041815	0,048510	-4,034227	-11,761310	2,088440	-0,191785	-0,041815	0,048510	-4,034227	-11,761310	2,088440
10:03:56,70	0,412945	3,174976	-0,115000	-1,436000	0,216992	-0,569009	-0,190675	-0,046698	0,047410	-0,485170	-26,685918	2,107092	-0,533543	-2,715087	-1,045956	-30,077743	14,791676	13,839046	-0,190675	-0,046698	0,047410	-4,150935	-11,717907	2,107092	-0,190675	-0,046698	0,047410	-4,150935	-11,717907	2,107092
10:03:56,75	0,412945	3,174976	-0,115000	-1,436000	0,216992	-0,569009	-0,190675	-0,046698	0,047410	-0,485170	-26,685918	2,107092	-0,526630	-2,708304	-1,045591	-30,120643	14,762899	13,859925	-0,190675	-0,046698	0,047410	-4,150935	-11,717907	2,107092	-0,190675	-0,046698	0,047410	-4,150935	-11,717907	2,107092
10:03:56,80	0,412945	3,174976	-0,115000	-1,436000	0,216992	-0,569009	-0,200006	-0,049294	0,047775	-0,396553	-27,193861	2,127971	-0,538307	-2,713489	-1,046386	-30,154663	14,830156	13,849627	-0,200006	-0,049294	0,047775	-4,266100	-11,493416	2,127971	-0,200006	-0,049294	0,047775	-4,266100	-11,493416	2,127971
10:03:56,85	0,412945	3,174976	-0,115000	-1,436000	0,216992	-0,569009	-0,189676	-0,041774	0,046980	-0,746357	-26,719834	2,117673	-0,540078	-2,715127	-1,048306	-30,088948	14,762293	13,833670	-0,189676	-0,041774	0,046980	-4,025582	-11,830230	2,117673	-0,189676	-0,041774	0,046980	-4,025582	-11,830230	2,117673
10:03:56,90	0,412945	3,174976	-0,115000	-1,436000	0,216992	-0,569009	-0,187374	-0,041059	0,045059	-0,809436	-26,509238	2,101716	-0,528835	-2,708732	-1,046651	-30,057615	14,793463	13,878222	-0,187374	-0,041059	0,045059	-4,032556	-11,800417	2,101716	-0,187374	-0,041059	0,045059	-4,032556	-11,800417	2,101716
10:03:56,95	0,412945	3,174976	-0,115000	-1,436000	0,216992	-0,569009	-0,198533	-0,047598	0,046715	-0,426758	-27,077962	2,146268	-0,536565	-2,713538	-1,045965	-30,104609	14,785381	13,858214	-0,198533	-0,047598	0,046715	-4,163174	-11,493150	2,146268	-0,198533	-0,047598	0,046715	-4,163174	-11,493150	2,146268
10:03:57,00	0,412945	3,174976	-0,115000	-1,436000	0,216992	-0,569009	-0,190505	-0,043307	0,047401	-0,680379	-26,697202	2,126260	-0,530558	-2,715896	-1,046730	-30,064592	14,801167	13,825546	-0,190505	-0,043307	0,047401	-4,079961	-11,742529	2,126260	-0,190505	-0,043307	0,047401	-4,079961	-11,742529	2,126260
10:03:57,05	0,412945	3,174976	-0,115000	-1,436000	0,216992	-0,569009	-0,194560	-0,049234	0,045872	-0,325516	-26,893448	2,129199	-0,533029	-2,717675	-1,049437	-30,118364	14,818345	13,871212	-0,194560	-0,049234	0,045872	-4,190419	-11,620481	2,129199	-0,194560	-0,049234	0,045872	-4,190419	-11,620481	2,129199
10:03:57,10	0,412945	3,174976	-0,115000	-1,436000	0,216992	-0,569009	-0,194560	-0,049234	0,045872	-0,325516	-26,893448	2,129199	-0,528957	-2,706267	-1,043468	-30,107336	14,763653	13,847923	-0,194560	-0,049234	0,045872	-4,190419	-11,620481	2,129199	-0,194560	-0,049234	0,045872	-4,190419	-11,620481	2,129199
10:03:57,15	0,412945	3,174976	-0,115000	-1,436000	0,216992	-0,569009	-0,200607	-0,046260	0,049897	-0,547011	-27,213963	2,115969	-0,539476	-2,709349	-1,044803	-30,079710	14,788660	13,867165	-0,200607	-0,046260	0,049897	-4,178393	-11,466344	2,115969	-0,200607	-0,046260	0,049897	-4,178393	-11,466344	2,115969
10:03:57,21	0,412945	3,174976	-0,115000	-1,436000	0,216992	-0,569009	-0,192678	-0,038691	0,048563	-0,905099	-26,790239	2,135210	-0,527113	-2,708631	-1,048681	-30,065536	14,758951	13,851290	-0,192678	-0,038691	0,048563	-3,942361	-11,665039	2,135210	-0,192678	-0,038691	0,048563	-3,942361	-11,665039	2,135210
10:03:57,26	0,412945	3,174976	-0,115000	-1,436000	0,216992	-0,569009	-0,199481	-0,049039	0,044685	-0,385652	-27,116877	2,119336	-0,534763	-2,712702	-1,048669	-30,066746	14,744889	13,858609	-0,199481	-0,049039	0,044685	-4,235220	-11,457624	2,119336	-0,199481	-0,049039	0,044685	-4,235220	-11,457624	2,119336
10:03:57,31	0,412945	3,174976	-0,115000	-1,436000	0,216992	-0,569009	-0,192131	-0,044449	0,044697	-0,637120	-26,728679	2,126655	-0,528955	-2,712477	-1,043494	-29,786864	14,588119	13,838908	-0,192131	-0,044449	0,044697	-4,126367	-11,646423	2,126655	-0,192131	-0,044449	0,044697	-4,126367	-11,646423	2,126655
10:03:57,36	0,412945	3,174976	-0,115000	-1,436000	0,216992	-0,569009	-0,195229	-0,049366	0,049872	-0,377247	-26,569039	2,106954	-0,559420	-2,750926	-1,035906	-29,569704	14,636309	13,808098	-0,195229	-0,049366	0,049872	-4,252500	-11,243538	2,106954	-0,195229	-0,049366	0,049872	-4,252500	-11,243538	2,106954
10:03:57,41	0,413002	3,175009	-0,114990	-1,436008	0,226993	-0,569023	-0,146699	-0,042208	0,057459	-0,599168	-23,881515	2,076144	-0,553101	-2,735778	-1,063642	-28,113406	13,688091	13,836269	-0,146699	-0,042208	0,057459	-3,912490	-12,365610	2,076144	-0,146699	-0,042208	0,057459	-3,912490	-12,365610	2,076144
10:03:57,46	0,413002	3,175009	-0,114990	-1,436008	0,226993	-0,569023	-0,162977	-0,040106	0,029724	-0,801511	-22,992631	2,104315	-0,544412	-2,734413	-1,064760	-28,032853	13,673978	13,842219	-0,162977	-0,040106	0,029724	-3,949814	-10,198963	2,104315	-0,162977	-0,040106	0,029724	-3,949814	-10,198963	2,104315
10:03:57,51	0,413002	3,175009	-0,114990	-1,436008	0,226993	-0,569023	-0,168504	-0,046949	0,028605	-0,417632	-23,203239	2,110265	-0,551165	-2,727797	-1,062462	-28,003064	13,650502	13,829887	-0,170857	-0,037792	0,030904	-3,865885	-9,875785	2,097932	-0,170857	-0,037792	0,030904	-3,865885	-9,875785	2,097932
10:03:57,56	0,413002	3,175009	-0,114990	-1,436008	0,226993	-0,569023	-0,170857	-0,037792	0,030904	-0,899203	-23,288047	2,097932	-0,541005	-2,730396	-1,061597	-27,941762	13,660941	13,874042	-0,170857	-0,037792	0,030904	-3,865885	-9,875785	2,097932	-0,170857	-0,037792	0,030904	-3,865885	-9,875785	2,097932
10:03:57,61	0,413002	3,175009	-0,114990	-1,436008	0,226993	-0,569023	-0,170312	-0,043542	0,032467	-0,620293	-23,259168	2,087140	-0,547643	-2,728937	-1,064768	-28,002883	13,644417	13,850913	-0,170312	-0,043542	0,032467	-4,038333	-9,889644	2,087140	-0,170312	-0,043542	0,032467	-4,038333	-9,889644	2,087140
10:03:57,66	0,413002	3,175009	-0,114990	-1,436008	0,226993	-0,569023	-0,170312	-0,043542	0,032467	-0,620293	-23,259168	2,087140	-0,549870	-2,732708	-1,063972	-27,945976	13,612988	13,823667	-0,170312	-0,043542	0,032467	-4,038333	-9,889644	2,087140	-0,170312	-0,043542	0,032467	-4,038333	-9,889644	2,087140
10:03:57,71	0,413002	3,175009	-0,114990	-1,436008	0,226993	-0,569023	-0,167252	-0,041369	0,029394	-0,717134	-23,032378	2,091713	-0,545282	-2,736586	-1,061518	-27,961440	13,567669	13,791220	-0,167252	-0,041369	0,029394	-3,964624	-9,903128	2,091713	-0,167252	-0,041369	0,029394	-3,964624	-9,903128	2,091713
10:03:57,76	0,413002	3,175009	-0,114990	-1,436008	0,226993	-0,569023	-0,171727	-0,048372	0,031367	-0,328043	-23,258295	2,106932	-0,541567	-2,732334	-1,061998	-27,927630	13,631186	13,838887	-0,171727	-0,048372	0,031367	-4,125270	-9,777748	2,106932	-0,171727	-0,048372	0,031367	-4,125270	-9,777748	2,106932
10:03:57,81	0,413002	3,175009	-0,114990	-1,436008	0,226993	-0,569023	-0,171727	-0,048372	0,031367	-0,328043	-23,258295	2,106932	-0,544958	-2,727806	-1,065200	-27,905644	13,624176	13,864696	-0,173953	-0,043172	0,028166	-3,982528	-9,696219	2,132741	-0,173953	-0,043172	0,028166	-3,982528	-9,696219	2,132741
10:03:57,86	0,413002	3,175009	-0,114990	-1,436008	0,226993	-0,569023	-0,180896	-0,045658	0,030552	-0,502794	-23,738725	2,118215	-0,541579	-2,727225	-1,062380	-27,904229	13,598486	13,862813	-0,180896	-0,045658	0,030552	-4,086968	-9,538390	2,118215	-0,180896	-0,045658	0,030552	-4,086968	-9,538390	2,118215
10:03:57,91	0,413002	3,175009	-0,114990	-1,436008	0,226993	-0,569023	-0,180896	-0,045658	0,030552	-0,502794	-23,738725	2,118215	-0,539847	-2,722948	-1,062023	-27,907294	13,583813	13,843710	-0,180896	-0,045658	0,030552	-4,086968	-9,538390	2,118215	-0,180896	-0,045658	0,030552	-4,086968	-9,538390	2,118215
10:03:57,96	0,413002	3,175009	-0,114990	-1,436008	0,226993	-0,569023	-0,168413	-0,049483	0,032542	-0,304963	-23,068311	2,100328	-0,542262	-2,735759	-1,060824	-27,929682	13,592323	13,832282	-0,168413	-0,049483	0,032542	-4,189391	-9,847915	2,100328	-0,168413	-0,049483	0,032542	-4,189391	-9,847915	2,100328
10:03:58,01	0,413002	3,175009	-0,114990	-1,436008	0,226993	-0,569023	-0,168413	-0,049483	0,032542	-0,304963	-23,068311	2,100328	-0,541675	-2,727327	-1,061646	-27,949830	13,585510	13,833316	-0,168413	-0,049483	0,032542	-4,189391	-9,847915	2,100328	-0,168413	-0,049483	0,032542	-4,189391	-9,847915	2,100328
10:03:58,06	0,413002	3,175009	-0,114990	-1,436008	0,226993	-0,569023	-0,176009	-0,045776	0,031720	-0,513715	-23,477372	2,101362	-0,546903	-2,730761	-1,060884	-27,925310	13,567253	13,786997	-0,170421	-0,042965	0,032481	-4,036183	-9,778376	2,055042	-0,170421	-0,042965	0,032481	-4,036183	-9,778376	2,055042
10:03:58,11	0,413002	3,175009	-0,114990	-1,436008	0,226993	-0,569023	-0,170421	-0,042965	0,032481	-0,663435	-23,156417	2,055042	-0,545145	-2,735913	-1,065123	-27,943727	13,601717	13,814634	-0,170421	-0,042965	0,032481	-4,036183	-9,778376	2,055042	-0,170421	-0,042965	0,032481	-4,036183	-9,778376	2,055042
10:03:58,16	0,413002	3,175009	-0,114990	-1,436008	0,226993	-0,569023	-0,166839	-0,047063	0,028243	-0,429673	-23,003325	2,082680	-0,541558	-2,729738	-1,064327	-27,904473	13,611518	13,844667	-0,166839	-0,047063	0,028243	-4,124155	-9,906486	2,082680	-0,166839	-0,047063	0,028243	-4,124155	-9,906486	2,082680
10:03:58,21	0,413002	3,175009	-0,114990	-1,436008	0,226993	-0,569023	-0,170634	-0,039451	0,031706	-0,808116	-23,192678	2,076163	-0,549840	-2,728819	-1,061660	-27,928064	13,612798	13,808117	-0,170634	-0,039451	0,031706	-3,904986	-9,797876	2,076163	-0,170634	-0,039451	0,031706	-3,904986	-9,797876	2,076163
10:03:58,26	0,413002	3,175009	-0,114990	-1,436008	0,226993	-0,569023	-0,173936	-0,047439	0,030577	-0,460395	-23,268786	2,073039	-0,541271	-2,729953	-1,062788	-27,879113	13,506394	13,804993	-0,173936	-0,047439	0,030577	-4,184349	-9,614778	2,073039	-0,173936	-0,047439	0,030577	-4,184349	-9,614778	2,073039
10:03:58,31	0,413002	3,175009	-0,114990	-1,436008	0,226993	-0,569023	-0,173936	-0,047439	0,030577	-0,460395	-23,268786	2,073039	-0,542287	-2,727683	-1,060471	-27,962784	13,588240	13,852044	-0,173936	-0,047439	0,030577	-4,184349	-9,614778	2,073039	-0,173936	-0,047439	0,030577	-4,184349	-9,614778	2,073039
10:03:58,36	0,413002	3,175009	-0,114990	-1,436008	0,226993	-0,569023	-0,180750	-0,046545	0,029409	-0,454344	-23,663296	2,107619	-0,538639	-2,723606	-1,063957	-27,887680	13,572013	13,839573	-0,180750	-0,046545	0,029409	-4,108113	-9,474460	2,107619	-0,180750	-0,046545	0,029409	-4,108113	-9,474460	2,107619
10:03:58,41	0,413002	3,175009	-0,114990	-1,436008	0,226993	-0,569023	-0,180750	-0,046545	0,029409	-0,454344	-23,663296	2,107619	-0,549306	-2,731364	-1,062794	-27,939612	13,571411	13,841231	-0,180750	-0,046545	0,029409	-4,108113	-9,474460	2,107619	-0,180750	-0,046545	0,029409	-4,108113	-9,474460	2,107619
10:03:58,46	0,413002	3,175009	-0,114990	-1,436008	0,226993	-0,569023	-0,168698	-0,041186	0,030572	-0,759507	-23,081276	2,109277	-0,544507	-2,727041	-1,060117	-27,914319	13,611621	13,783959	-0,168698	-0,041186	0,030572	-3,992583	-9,838505	2,109277	-0,168698	-0,041186	0,030572	-3,992583	-9,838505	2,109277
10:03:58,51	0,413002	3,175009	-0,114990	-1,436008	0,226993	-0,569023	-0,174840	-0,043180	0,033248	-0,608318	-23,398895	2,052005	-0,542793	-2,725936	-1,065185	-27,920781	13,590507	13,772357	-0,174840	-0,043180	0,033248	-3,997970	-9,673926	2,052005	-0,174840	-0,043180	0,033248	-3,997970	-9,673926	2,052005
10:03:58,56	0,413002	3,175009	-0,114990	-1,436008	0,226993	-0,569023	-0,176655	-0,044111	0,028181	-0,581419	-23,488279	2,040403	-0,548080	-2,729178	-1,060112	-27,935296	13,608164	13,797661	-0,176655	-0,044111	0,028181	-4,044159	-9,620886	2,040403	-0,176655	-0,044111	0,028181	-4,044159	-9,620886	2,040403
10:03:58,61	0,413002	3,175009	-0,114990	-1,436008	0,226993	-0,569023	-0,170223	-0,045130	0,030592	-0,582821	-23,094975	2,097923	-0,545127	-2,732015	-1,062774	-27,897002	13,514001	13,829877	-0,170223	-0,045130	0,030592	-4,125518	-9,732484	2,097923	-0,170223	-0,045130	0,030592	-4,125518	-9,732484	2,097923
10:03:58,66	0,413002	3,175009	-0,114990	-1,436008	0,226993	-0,569023	-0,170294	-0,041004	0,027471	-0,779070	-23,104769	2,100091	-0,548665	-2,729890	-1,065895	-27,893133	13,532892	13,832045	-0,170294	-0,041004	0,027471	-3,997888	-9,736695	2,100091	-0,170294	-0,041004	0,027471	-3,997888	-9,736695	2,100091
10:03:58,71	0,413002	3,175009	-0,114990	-1,436008	0,226993	-0,569023	-0,179123	-0,042847	0,030567	-0,590202	-23,576282	2,088119	-0,541442	-2,732010	-1,060824	-27,863470	13,601941	13,812420	-0,179123	-0,042847	0,030567	-3,953686	-9,515090	2,088119	-0,179123	-0,042847	0,030567	-3,953686	-9,515090	2,088119
10:03:58,76	0,413002	3,175009	-0,114990	-1,436008	0,226993	-0,569023	-0,171063	-0,041255	0,032873	-0,733426	-23,193422	2,065021	-0,548063	-2,729349	-1,060493	-27,918949	13,585453	13,796975	-0,171063	-0,041255	0,032873	-3,971918	-9,764940	2,065021	-0,171063	-0,041255	0,032873	-3,971918	-9,764940	2,065021
10:03:58,81	0,413002	3,175009	-0,114990	-1,436008	0,226993	-0,569023	-0,165452	-0,046510	0,030184	-0,472591	-22,921068	2,075741	-0,543944	-2,732454	-1,062777	-27,904849	13,537928	13,826020	-0,165452	-0,046510	0,030184	-4,123630	-9,933068	2,075741	-0,165452	-0,046510	0,030184	-4,123630	-9,933068	2,075741
10:03:58,86	0,413002	3,175009	-0,114990	-1,436008	0,226993	-0,569023	-0,165452	-0,046510	0,030184	-0,472591	-22,921068	2,075741	-0,541502	-2,732064	-1,061587	-27,880759	13,585763	13,841596	-0,165452	-0,046510	0,030184	-4,123630	-9,933068	2,075741	-0,165452	-0,046510	0,030184	-4,123630	-9,933068	2,075741
10:03:58,91	0,413002	3,175009	-0,114990	-1,436008	0,226993	-0,569023	-0,171994	-0,048294	0,031779	-0,348024	-23,208869	2,109642	-0,541102	-2,726261	-1,064392	-27,950676	13,579447	13,805988	-0,171994	-0,048294	0,031779	-4,139095	-9,707373	2,109642	-0,171994	-0,048294	0,031779	-4,139095	-9,707373	2,109642
10:03:58,96	0,413002	3,175009	-0,114990	-1,436008	0,226993	-0,569023	-0,177219	-0,045739	0,028974	-0,521329	-23,537974	2,074034	-0,544418	-2,732306	-1,061604	-27,852959	13,530807	13,805104	-0,177219	-0,045739	0,028974	-4,111807	-9,626295	2,074034	-0,177219	-0,045739	0,028974	-4,111807	-9,626295	2,074034
10:03:59,02	0,413002	3,175009	-0,114990	-1,436008	0,226993	-0,569023	-0,170325	-0,045889	0,031761	-0,506754	-23,070564	2,073150	-0,541418	-2,726054	-1,062364	-27,825067	13,588623	13,842494	-0,170325	-0,045889	0,031761	-4,109068	-9,700030	2,073150	-0,170325	-0,045889	0,031761	-4,109068	-9,700030	2,073150
10:03:59,07	0,413002	3,175009	-0,114990	-1,436008	0,226993	-0,569023	-0,169157	-0,043745	0,032525	-0,625984	-23,057438	2,087820	-0,546859	-2,732245	-1,060840	-27,898056	13,547921	13,819774	-0,169157	-0,043745	0,032525	-4,059972	-9,778595	2,087820	-0,169157	-0,043745	0,032525	-4,059972	-9,778595	2,087820
10:03:59,12	0,413002	3,175009	-0,114990	-1,436008	0,226993	-0,569023	-0,174116	-0,049972	0,031016	-0,256044	-23,218194	2,074363	-0,532073	-2,719216	-1,057027	-27,150597	13,145686	13,825601	-0,174116	-0,049972	0,031016	-4,178827	-9,550112	2,074363	-0,174116	-0,049972	0,031016	-4,178827	-9,550112	2,074363
10:03:59,17	0,413002	3,175009	-0,114990	-1,436008	0,226993	-0,569023	-0,174116	-0,049972	0,031016	-0,256044	-23,218194	2,074363	-0,563349	-2,768244	-1,041057	-27,361013	13,198091	13,773129	-0,174116	-0,049972	0,031016	-4,178827	-9,550112	2,074363	-0,174116	-0,049972	0,031016	-4,178827	-9,550112	2,074363
10:03:59,22	0,412873	3,174968	-0,115007	-1,436006	0,237010	-0,568995	-0,147691	-0,043864	0,017584	-0,734344	-19,470122	2,037837	-0,557997	-2,750435	-1,073035	-25,790682	12,248344	13,793198	-0,147691	-0,043864	0,017584	-4,177669	-7,876408	2,037837	-0,147691	-0,043864	0,017584	-4,177669	-7,876408	2,037837
10:03:59,27	0,412873	3,174968	-0,115007	-1,436006	0,237010	-0,568995	-0,147691	-0,043864	0,017584	-0,734344	-19,470122	2,037837	-0,549644	-2,752508	-1,075303	-25,720910	12,191950	13,807726	-0,147691	-0,043864	0,017584	-4,177669	-7,876408	2,037837	-0,147691	-0,043864	0,017584	-4,177669	-7,876408	2,037837
10:03:59,32	0,412873	3,174968	-0,115007	-1,436006	0,237010	-0,568995	-0,154214	-0,047266	0,018874	-0,486610	-19,653003	2,109093	-0,551282	-2,746948	-1,074491	-25,644556	12,196362	13,841047	-0,154214	-0,047266	0,018874	-4,197020	-7,547234	2,109093	-0,154214	-0,047266	0,018874	-4,197020	-7,547234	2,109093
10:03:59,37	0,412873	3,174968	-0,115007	-1,436006	0,237010	-0,568995	-0,154214	-0,047266	0,018874	-0,486610	-19,653003	2,109093	-0,549262	-2,739621	-1,076796	-25,633571	12,155727	13,780695	-0,154214	-0,047266	0,018874	-4,197020	-7,547234	2,109093	-0,154214	-0,047266	0,018874	-4,197020	-7,547234	2,109093
10:03:59,42	0,412873	3,174968	-0,115007	-1,436006	0,237010	-0,568995	-0,159007	-0,047149	0,015727	-0,559826	-19,847402	2,070385	-0,548987	-2,742738	-1,077639	-25,630636	12,110811	13,802339	-0,159007	-0,047149	0,015727	-4,261047	-7,365392	2,070385	-0,159007	-0,047149	0,015727	-4,261047	-7,365392	2,070385
10:03:59,47	0,412873	3,174968	-0,115007	-1,436006	0,237010	-0,568995	-0,159007	-0,047149	0,015727	-0,559826	-19,847402	2,070385	-0,557058	-2,743400	-1,076408	-25,536852	12,079784	13,841745	-0,159007	-0,047149	0,015727	-4,261047	-7,365392	2,070385	-0,159007	-0,047149	0,015727	-4,261047	-7,365392	2,070385
10:03:59,52	0,412873	3,174968	-0,115007	-1,436006	0,237010	-0,568995	-0,156906	-0,050744	0,016209	-0,297445	-19,637403	2,093332	-0,546924	-2,746354	-1,077156	-25,505616	12,125788	13,825286	-0,156906	-0,050744	0,016209	-4,280813	-7,320269	2,093332	-0,156906	-0,050744	0,016209	-4,280813	-7,320269	2,093332
10:03:59,57	0,412873	3,174968	-0,115007	-1,436006	0,237010	-0,568995	-0,156906	-0,050744	0,016209	-0,297445	-19,637403	2,093332	-0,548820	-2,749154	-1,073698	-25,568821	12,085300	13,797566	-0,156906	-0,050744	0,016209	-4,280813	-7,320269	2,093332	-0,156906	-0,050744	0,016209	-4,280813	-7,320269	2,093332
10:03:59,62	0,412873	3,174968	-0,115007	-1,436006	0,237010	-0,568995	-0,160913	-0,046548	0,018526	-0,467978	-19,797921	2,068125	-0,548554	-2,740787	-1,074840	-25,440373	12,143122	13,800080	-0,160913	-0,046548	0,018526	-4,121999	-7,166254	2,068125	-0,160913	-0,046548	0,018526	-4,121999	-7,166254	2,068125
10:03:59,67	0,412873	3,174968	-0,115007	-1,436006	0,237010	-0,568995	-0,159476	-0,051366	0,018914	-0,284139	-19,716692	2,056583	-0,545099	-2,744440	-1,074452	-25,468079	12,082077	13,788537	-0,159476	-0,051366	0,018914	-4,316407	-7,197795	2,056583	-0,159476	-0,051366	0,018914	-4,316407	-7,197795	2,056583
10:03:59,72	0,412873	3,174968	-0,115007	-1,436006	0,237010	-0,568995	-0,159476	-0,051366	0,018914	-0,284139	-19,716692	2,056583	-0,551705	-2,748917	-1,079091	-25,516892	12,062718	13,837887	-0,159476	-0,051366	0,018914	-4,316407	-7,197795	2,056583	-0,159476	-0,051366	0,018914	-4,316407	-7,197795	2,056583
10:03:59,77	0,412873	3,174968	-0,115007	-1,436006	0,237010	-0,568995	-0,165687	-0,046375	0,019281	-0,549676	-20,027326	2,071411	-0,546317	-2,736566	-1,074084	-25,460426	12,070732	13,803365	-0,165687	-0,046375	0,019281	-4,190141	-7,020922	2,071411	-0,165687	-0,046375	0,019281	-4,190141	-7,020922	2,071411
10:03:59,82	0,412873	3,174968	-0,115007	-1,436006	0,237010	-0,568995	-0,162231	-0,046917	0,017723	-0,541242	-19,886245	2,077018	-0,547575	-2,739830	-1,075642	-25,503725	12,072942	13,808972	-0,162231	-0,046917	0,017723	-4,224232	-7,151094	2,077018	-0,162231	-0,046917	0,017723	-4,224232	-7,151094	2,077018
10:03:59,87	0,412873	3,174968	-0,115007	-1,436006	0,237010	-0,568995	-0,162231	-0,046917	0,017723	-0,541242	-19,886245	2,077018	-0,547981	-2,744683	-1,072878	-25,452265	12,118068	13,807417	-0,162231	-0,046917	0,017723	-4,224232	-7,151094	2,077018	-0,162231	-0,046917	0,017723	-4,224232	-7,151094	2,077018
10:03:59,92	0,412873	3,174968	-0,115007	-1,436006	0,237010	-0,568995	-0,157826	-0,048992	0,020487	-0,368526	-19,635148	2,075463	-0,547924	-2,739529	-1,073247	-25,400376	12,095083	13,831372	-0,157826	-0,048992	0,020487	-4,214412	-7,245842	2,075463	-0,157826	-0,048992	0,020487	-4,214412	-7,245842	2,075463
10:03:59,97	0,412873	3,174968	-0,115007	-1,436006	0,237010	-0,568995	-0,163404	-0,044453	0,018167	-0,606547	-19,860462	2,100298	-0,549123	-2,737582	-1,075199	-25,397156	12,083988	13,832253	-0,163404	-0,044453	0,018167	-4,096072	-7,033246	2,100298	-0,163404	-0,044453	0,018167	-4,096072	-7,033246	2,100298
10:04:00,02	0,412873	3,174968	-0,115007	-1,436006	0,237010	-0,568995	-0,159759	-0,047277	0,021653	-0,471862	-19,667877	2,058494	-0,548500	-2,742151	-1,071713	-25,400617	12,071902	13,790449	-0,159759	-0,047277	0,021653	-4,183123	-7,126793	2,058494	-0,159759	-0,047277	0,021653	-4,183123	-7,126793	2,058494
10:04:00,07	0,412873	3,174968	-0,115007	-1,436006	0,237010	-0,568995	-0,159759	-0,047277	0,021653	-0,471862	-19,667877	2,058494	-0,546141	-2,735981	-1,074421	-25,372785	12,067440	13,822061	-0,159759	-0,047277	0,021653	-4,183123	-7,126793	2,058494	-0,159759	-0,047277	0,021653	-4,183123	-7,126793	2,058494
10:04:00,12	0,412873	3,174968	-0,115007	-1,436006	0,237010	-0,568995	-0,166281	-0,046235	0,018945	-0,516016	-19,980687	2,090107	-0,551571	-2,739233	-1,071717	-25,443994	12,065577	13,834203	-0,166281	-0,046235	0,018945	-4,145447	-6,927626	2,090107	-0,166281	-0,046235	0,018945	-4,145447	-6,927626	2,090107
10:04:00,17	0,412873	3,174968	-0,115007	-1,436006	0,237010	-0,568995	-0,160750	-0,043159	0,021649	-0,713176	-19,753809	2,102248	-0,546803	-2,740372	-1,074818	-25,415391	12,057347	13,811962	-0,160750	-0,043159	0,021649	-4,101155	-7,134936	2,102248	-0,160750	-0,043159	0,021649	-4,101155	-7,134936	2,102248
10:04:00,22	0,412873	3,174968	-0,115007	-1,436006	0,237010	-0,568995	-0,158249	-0,046003	0,018563	-0,594547	-19,573255	2,092193	-0,550358	-2,742821	-1,074803	-25,414875	12,014979	13,824148	-0,158249	-0,046003	0,018563	-4,205781	-7,150689	2,092193	-0,158249	-0,046003	0,018563	-4,205781	-7,150689	2,092193
10:04:00,27	0,412873	3,174968	-0,115007	-1,436006	0,237010	-0,568995	-0,160438	-0,043379	0,020088	-0,730448	-19,683336	2,072077	-0,551536	-2,739614	-1,073277	-25,411386	12,013603	13,804031	-0,160438	-0,043379	0,020088	-4,135690	-7,088988	2,072077	-0,160438	-0,043379	0,020088	-4,135690	-7,088988	2,072077
10:04:00,32	0,412873	3,174968	-0,115007	-1,436006	0,237010	-0,568995	-0,158162	-0,042596	0,019698	-0,773561	-19,598210	2,082229	-0,553352	-2,741193	-1,073668	-25,441339	12,028122	13,814184	-0,158162	-0,042596	0,019698	-4,117346	-7,182490	2,082229	-0,158162	-0,042596	0,019698	-4,117346	-7,182490	2,082229
10:04:00,37	0,412873	3,174968	-0,115007	-1,436006	0,237010	-0,568995	-0,158162	-0,042596	0,019698	-0,773561	-19,598210	2,082229	-0,546854	-2,744951	-1,074805	-25,424461	11,979769	13,808873	-0,158162	-0,042596	0,019698	-4,117346	-7,182490	2,082229	-0,158162	-0,042596	0,019698	-4,117346	-7,182490	2,082229
10:04:00,42	0,412873	3,174968	-0,115007	-1,436006	0,237010	-0,568995	-0,163428	-0,051286	0,018579	-0,270289	-19,829286	2,089639	-0,543194	-2,740977	-1,074786	-25,378597	12,051261	13,821593	-0,163428	-0,051286	0,018579	-4,296211	-7,000169	2,089639	-0,163428	-0,051286	0,018579	-4,296211	-7,000169	2,089639
10:04:00,47	0,412873	3,174968	-0,115007	-1,436006	0,237010	-0,568995	-0,163428	-0,051286	0,018579	-0,270289	-19,829286	2,089639	-0,543843	-2,736601	-1,077498	-25,381505	12,040678	13,862232	-0,163428	-0,051286	0,018579	-4,296211	-7,000169	2,089639	-0,163428	-0,051286	0,018579	-4,296211	-7,000169	2,089639
10:04:00,52	0,412873	3,174968	-0,115007	-1,436006	0,237010	-0,568995	-0,166893	-0,048535	0,015868	-0,423940	-20,006667	2,130278	-0,543841	-2,737029	-1,070906	-25,388578	12,018150	13,842974	-0,166893	-0,048535	0,015868	-4,233939	-6,905586	2,130278	-0,166893	-0,048535	0,015868	-4,233939	-6,905586	2,130278
10:04:00,57	0,412873	3,174968	-0,115007	-1,436006	0,237010	-0,568995	-0,166524	-0,048751	0,022460	-0,435753	-19,982330	2,111019	-0,543962	-2,738810	-1,075596	-25,442258	12,018128	13,831558	-0,164921	-0,049536	0,017770	-4,310379	-6,999170	2,099604	-0,164921	-0,049536	0,017770	-4,310379	-6,999170	2,099604
10:04:00,62	0,412873	3,174968	-0,115007	-1,436006	0,237010	-0,568995	-0,159174	-0,043437	0,021258	-0,733145	-19,613549	2,070867	-0,552118	-2,740737	-1,072108	-25,410710	12,006608	13,802821	-0,159174	-0,043437	0,021258	-4,142951	-7,118390	2,070867	-0,159174	-0,043437	0,021258	-4,142951	-7,118390	2,070867
10:04:00,67	0,412873	3,174968	-0,115007	-1,436006	0,237010	-0,568995	-0,159174	-0,043437	0,021258	-0,733145	-19,613549	2,070867	-0,550312	-2,740581	-1,072485	-25,381535	11,975940	13,797259	-0,159174	-0,043437	0,021258	-4,142951	-7,118390	2,070867	-0,159174	-0,043437	0,021258	-4,142951	-7,118390	2,070867
10:04:00,72	0,412873	3,174968	-0,115007	-1,436006	0,237010	-0,568995	-0,160212	-0,044922	0,020880	-0,667873	-19,626945	2,065304	-0,546700	-2,743705	-1,073607	-25,379632	12,067312	13,830080	-0,160212	-0,044922	0,020880	-4,194287	-7,050273	2,065304	-0,160212	-0,044922	0,020880	-4,194287	-7,050273	2,065304
10:04:00,77	0,412873	3,174968	-0,115007	-1,436006	0,237010	-0,568995	-0,159313	-0,049613	0,019758	-0,343898	-19,624191	2,098126	-0,545708	-2,738522	-1,073296	-25,446420	12,035773	13,796591	-0,159313	-0,049613	0,019758	-4,238496	-7,118156	2,098126	-0,159313	-0,049613	0,019758	-4,238496	-7,118156	2,098126
10:04:00,82	0,412873	3,174968	-0,115007	-1,436006	0,237010	-0,568995	-0,157861	-0,041465	0,018551	-0,849330	-19,525089	2,085807	-0,554482	-2,740888	-1,074815	-25,400031	11,984698	13,817761	-0,157861	-0,041465	0,018551	-4,104324	-7,132972	2,085807	-0,157861	-0,041465	0,018551	-4,104324	-7,132972	2,085807
10:04:00,87	0,412873	3,174968	-0,115007	-1,436006	0,237010	-0,568995	-0,159289	-0,045468	0,018594	-0,619548	-19,583478	2,115554	-0,550301	-2,741653	-1,074772	-25,375492	11,995477	13,847508	-0,159289	-0,045468	0,018594	-4,188811	-7,079271	2,115554	-0,159289	-0,045468	0,018594	-4,188811	-7,079271	2,115554
10:04:00,93	0,412873	3,174968	-0,115007	-1,436006	0,237010	-0,568995	-0,159289	-0,045468	0,018594	-0,619548	-19,583478	2,115554	-0,551700	-2,737539	-1,073930	-25,423181	12,027596	13,817659	-0,159289	-0,045468	0,018594	-4,188811	-7,079271	2,115554	-0,159289	-0,045468	0,018594	-4,188811	-7,079271	2,115554
10:04:00,98	0,412873	3,174968	-0,115007	-1,436006	0,237010	-0,568995	-0,167003	-0,047739	0,019332	-0,512240	-20,001690	2,097735	-0,544477	-2,736108	-1,074033	-25,395669	11,994691	13,829689	-0,167003	-0,047739	0,019332	-4,259753	-6,891929	2,097735	-0,167003	-0,047739	0,019332	-4,259753	-6,891929	2,097735
10:04:01,03	0,412873	3,174968	-0,115007	-1,436006	0,237010	-0,568995	-0,167003	-0,047739	0,019332	-0,512240	-20,001690	2,097735	-0,546971	-2,730822	-1,073145	-25,109596	11,819410	13,835483	-0,167003	-0,047739	0,019332	-4,259753	-6,891929	2,097735	-0,167003	-0,047739	0,019332	-4,259753	-6,891929	2,097735
10:04:01,08	0,412873	3,174968	-0,115007	-1,436006	0,237010	-0,568995	-0,107010	-0,043957	0,044495	-0,778363	-16,465607	2,047610	-0,587203	-2,794691	-1,066879	-25,428194	11,967221	13,799024	-0,107010	-0,043957	0,044495	-4,228959	-8,065323	2,047610	-0,107010	-0,043957	0,044495	-4,228959	-8,065323	2,047610
10:04:01,13	0,413012	3,174991	-0,115003	-1,435995	0,247011	-0,569010	-0,122348	-0,043172	0,006896	-0,855129	-15,917810	2,063615	-0,570760	-2,772497	-1,086469	-23,922615	11,022492	13,795569	-0,122348	-0,043172	0,006896	-4,244158	-6,313494	2,063615	-0,122348	-0,043172	0,006896	-4,244158	-6,313494	2,063615
10:04:01,18	0,413012	3,174991	-0,115003	-1,435995	0,247011	-0,569010	-0,124878	-0,044466	0,006547	-0,826969	-15,972575	2,090742	-0,568375	-2,770953	-1,086819	-23,875648	10,950232	13,822697	-0,124878	-0,044466	0,006547	-4,317527	-6,169640	2,090742	-0,124878	-0,044466	0,006547	-4,317527	-6,169640	2,090742
10:04:01,23	0,413012	3,174991	-0,115003	-1,435995	0,247011	-0,569010	-0,124878	-0,044466	0,006547	-0,826969	-15,972575	2,090742	-0,562341	-2,774474	-1,089098	-23,795313	10,894712	13,812309	-0,124878	-0,044466	0,006547	-4,317527	-6,169640	2,090742	-0,124878	-0,044466	0,006547	-4,317527	-6,169640	2,090742
10:04:01,28	0,413012	3,174991	-0,115003	-1,435995	0,247011	-0,569010	-0,124845	-0,051452	0,004268	-0,471576	-15,873542	2,080355	-0,564684	-2,774286	-1,092596	-23,789009	10,914905	13,814643	-0,124845	-0,051452	0,004268	-4,510589	-6,073174	2,080355	-0,124845	-0,051452	0,004268	-4,510589	-6,073174	2,080355
10:04:01,33	0,413012	3,174991	-0,115003	-1,435995	0,247011	-0,569010	-0,123314	-0,052457	0,006619	-0,372728	-15,791328	2,079660	-0,562236	-2,776302	-1,086747	-23,769748	10,933784	13,811614	-0,123314	-0,052457	0,006619	-4,490585	-6,111141	2,079660	-0,123314	-0,052457	0,006619	-4,490585	-6,111141	2,079660
10:04:01,38	0,413012	3,174991	-0,115003	-1,435995	0,247011	-0,569010	-0,130234	-0,048543	0,004662	-0,614288	-16,027773	2,053882	-0,562166	-2,768353	-1,088703	-23,681916	10,839152	13,785837	-0,130234	-0,048543	0,004662	-4,424905	-5,804388	2,053882	-0,130234	-0,048543	0,004662	-4,424905	-5,804388	2,053882
10:04:01,43	0,413012	3,174991	-0,115003	-1,435995	0,247011	-0,569010	-0,130234	-0,048543	0,004662	-0,614288	-16,027773	2,053882	-0,562085	-2,772637	-1,087885	-23,673486	10,894586	13,810632	-0,130234	-0,048543	0,004662	-4,424905	-5,804388	2,053882	-0,130234	-0,048543	0,004662	-4,424905	-5,804388	2,053882
10:04:01,48	0,413012	3,174991	-0,115003	-1,435995	0,247011	-0,569010	-0,126564	-0,050755	0,005481	-0,447032	-15,857362	2,078677	-0,560269	-2,770611	-1,087515	-23,664483	10,938406	13,788107	-0,126564	-0,050755	0,005481	-4,431306	-5,922053	2,078677	-0,126564	-0,050755	0,005481	-4,431306	-5,922053	2,078677
10:04:01,53	0,413012	3,174991	-0,115003	-1,435995	0,247011	-0,569010	-0,131443	-0,051303	0,003916	-0,410218	-16,121583	2,086015	-0,559171	-2,768686	-1,089449	-23,678431	10,907072	13,817969	-0,131443	-0,051303	0,003916	-4,437476	-5,803292	2,086015	-0,131443	-0,051303	0,003916	-4,437476	-5,803292	2,086015
10:04:01,58	0,413012	3,174991	-0,115003	-1,435995	0,247011	-0,569010	-0,136280	-0,049278	0,005081	-0,528277	-16,292049	2,074194	-0,558506	-2,763485	-1,088284	-23,614638	10,855474	13,806148	-0,136280	-0,049278	0,005081	-4,396616	-5,594071	2,074194	-0,136280	-0,049278	0,005081	-4,396616	-5,594071	2,074194
10:04:01,63	0,413012	3,174991	-0,115003	-1,435995	0,247011	-0,569010	-0,136280	-0,049278	0,005081	-0,528277	-16,292049	2,074194	-0,558531	-2,762206	-1,087532	-23,625687	10,852152	13,786503	-0,136280	-0,049278	0,005081	-4,396616	-5,594071	2,074194	-0,136280	-0,049278	0,005081	-4,396616	-5,594071	2,074194
10:04:01,68	0,413012	3,174991	-0,115003	-1,435995	0,247011	-0,569010	-0,136438	-0,051319	0,007806	-0,391567	-16,296430	2,058785	-0,556660	-2,764368	-1,085560	-23,596013	10,880071	13,790740	-0,136438	-0,051319	0,007806	-4,420071	-5,586055	2,058785	-0,136438	-0,051319	0,007806	-4,420071	-5,586055	2,058785
10:04:01,73	0,413012	3,174991	-0,115003	-1,435995	0,247011	-0,569010	-0,136438	-0,051319	0,007806	-0,391567	-16,296430	2,058785	-0,562121	-2,767198	-1,089074	-23,648219	10,816375	13,794856	-0,136438	-0,051319	0,007806	-4,420071	-5,586055	2,058785	-0,136438	-0,051319	0,007806	-4,420071	-5,586055	2,058785
10:04:01,78	0,413012	3,174991	-0,115003	-1,435995	0,247011	-0,569010	-0,133412	-0,044754	0,006629	-0,804993	-16,132673	2,080792	-0,562639	-2,761892	-1,090247	-23,612975	10,857593	13,797225	-0,133412	-0,044754	0,006629	-4,318158	-5,659811	2,080792	-0,133412	-0,044754	0,006629	-4,318158	-5,659811	2,080792
10:04:01,83	0,413012	3,174991	-0,115003	-1,435995	0,247011	-0,569010	-0,129351	-0,045072	0,007011	-0,784106	-15,936723	2,060808	-0,565613	-2,767382	-1,086354	-23,637492	10,825815	13,792762	-0,129351	-0,045072	0,007011	-4,322268	-5,782643	2,060808	-0,129351	-0,045072	0,007011	-4,322268	-5,782643	2,060808
10:04:01,88	0,413012	3,174991	-0,115003	-1,435995	0,247011	-0,569010	-0,129001	-0,044662	0,008186	-0,764070	-15,930014	2,066054	-0,566144	-2,767480	-1,085180	-23,626789	10,867416	13,798009	-0,129001	-0,044662	0,008186	-4,270012	-5,803470	2,066054	-0,129001	-0,044662	0,008186	-4,270012	-5,803470	2,066054
10:04:01,93	0,413012	3,174991	-0,115003	-1,435995	0,247011	-0,569010	-0,129001	-0,044662	0,008186	-0,764070	-15,930014	2,066054	-0,560784	-2,771872	-1,085114	-23,595902	10,834200	13,830778	-0,129001	-0,044662	0,008186	-4,270012	-5,803470	2,066054	-0,129001	-0,044662	0,008186	-4,270012	-5,803470	2,066054
10:04:01,98	0,413012	3,174991	-0,115003	-1,435995	0,247011	-0,569010	-0,138468	-0,050147	0,006292	-0,480807	-16,347042	2,106496	-0,556660	-2,762024	-1,087073	-23,562568	10,828071	13,838450	-0,138468	-0,050147	0,006292	-4,417331	-5,477288	2,106496	-0,138468	-0,050147	0,006292	-4,417331	-5,477288	2,106496
10:04:02,03	0,413012	3,174991	-0,115003	-1,435995	0,247011	-0,569010	-0,138468	-0,050147	0,006292	-0,480807	-16,347042	2,106496	-0,563625	-2,766900	-1,085134	-23,515898	10,769191	13,789371	-0,138468	-0,050147	0,006292	-4,417331	-5,477288	2,106496	-0,138468	-0,050147	0,006292	-4,417331	-5,477288	2,106496
10:04:02,08	0,413012	3,174991	-0,115003	-1,435995	0,247011	-0,569010	-0,130763	-0,046553	0,008232	-0,695353	-15,876501	2,057417	-0,558880	-2,770932	-1,086683	-23,529148	10,822814	13,773009	-0,130763	-0,046553	0,008232	-4,349746	-5,611625	2,057417	-0,130763	-0,046553	0,008232	-4,349746	-5,611625	2,057417
10:04:02,13	0,413012	3,174991	-0,115003	-1,435995	0,247011	-0,569010	-0,139486	-0,049539	0,007400	-0,526568	-16,404798	2,042808	-0,556677	-2,760839	-1,085966	-23,573841	10,818205	13,774762	-0,139486	-0,049539	0,007400	-4,415418	-5,455146	2,042808	-0,139486	-0,049539	0,007400	-4,415418	-5,455146	2,042808
10:04:02,18	0,413012	3,174991	-0,115003	-1,435995	0,247011	-0,569010	-0,139486	-0,049539	0,007400	-0,526568	-16,404798	2,042808	-0,567779	-2,760026	-1,087123	-23,535994	10,848869	13,788797	-0,139486	-0,049539	0,007400	-4,415418	-5,455146	2,042808	-0,139486	-0,049539	0,007400	-4,415418	-5,455146	2,042808
10:04:02,23	0,413012	3,174991	-0,115003	-1,435995	0,247011	-0,569010	-0,134639	-0,039519	0,006243	-1,002168	-16,135301	2,056843	-0,558349	-2,767127	-1,084760	-23,528309	10,758377	13,765577	-0,134639	-0,039519	0,006243	-4,104389	-5,566151	2,056843	-0,134639	-0,039519	0,006243	-4,104389	-5,566151	2,056843
10:04:02,28	0,413012	3,174991	-0,115003	-1,435995	0,247011	-0,569010	-0,133204	-0,051236	0,008605	-0,467402	-16,008776	2,033623	-0,557030	-2,759110	-1,088977	-23,447293	10,823961	13,838661	-0,133204	-0,051236	0,008605	-4,489419	-5,552279	2,033623	-0,133204	-0,051236	0,008605	-4,489419	-5,552279	2,033623
10:04:02,33	0,413012	3,174991	-0,115003	-1,435995	0,247011	-0,569010	-0,140807	-0,048369	0,004389	-0,519149	-16,366760	2,106706	-0,560614	-2,769345	-1,086656	-23,504935	10,820965	13,806536	-0,140807	-0,048369	0,004389	-4,316154	-5,313431	2,106706	-0,140807	-0,048369	0,004389	-4,316154	-5,313431	2,106706
10:04:02,38	0,413012	3,174991	-0,115003	-1,435995	0,247011	-0,569010	-0,133215	-0,048692	0,003215	-0,503611	-15,986970	2,072243	-0,560546	-2,765845	-1,090151	-23,460862	10,830380	13,804197	-0,133215	-0,048692	0,003215	-4,325923	-5,529563	2,072243	-0,133215	-0,048692	0,003215	-4,325923	-5,529563	2,072243
10:04:02,43	0,413012	3,174991	-0,115003	-1,435995	0,247011	-0,569010	-0,133215	-0,048692	0,003215	-0,503611	-15,986970	2,072243	-0,557038	-2,770733	-1,088194	-23,477259	10,792151	13,796986	-0,133215	-0,048692	0,003215	-4,325923	-5,529563	2,072243	-0,133215	-0,048692	0,003215	-4,325923	-5,529563	2,072243
10:04:02,48	0,413012	3,174991	-0,115003	-1,435995	0,247011	-0,569010	-0,141655	-0,051218	0,004373	-0,428810	-16,387274	2,080993	-0,554138	-2,759800	-1,088993	-23,455761	10,762106	13,812948	-0,141655	-0,051218	0,004373	-4,449452	-5,267358	2,080993	-0,141655	-0,051218	0,004373	-4,449452	-5,267358	2,080993
10:04:02,53	0,413012	3,174991	-0,115003	-1,435995	0,247011	-0,569010	-0,137361	-0,048793	0,004701	-0,533760	-16,287828	2,054181	-0,558386	-2,762306	-1,088664	-23,552450	10,842366	13,786136	-0,137361	-0,048793	0,004701	-4,364021	-5,505027	2,054181	-0,137361	-0,048793	0,004701	-4,364021	-5,505027	2,054181
10:04:02,58	0,413012	3,174991	-0,115003	-1,435995	0,247011	-0,569010	-0,137361	-0,048793	0,004701	-0,533760	-16,287828	2,054181	-0,559512	-2,757027	-1,086696	-23,488164	10,766340	13,811501	-0,141370	-0,045178	0,006669	-4,301916	-5,305101	2,079547	-0,141370	-0,045178	0,006669	-4,301916	-5,305101	2,079547
10:04:02,64	0,413012	3,174991	-0,115003	-1,435995	0,247011	-0,569010	-0,133404	-0,045765	0,008253	-0,749227	-15,952797	2,070634	-0,562440	-2,762391	-1,085889	-23,483998	10,737729	13,823284	-0,133404	-0,045765	0,008253	-4,341773	-5,480558	2,070634	-0,133404	-0,045765	0,008253	-4,341773	-5,480558	2,070634
10:04:02,69	0,413012	3,174991	-0,115003	-1,435995	0,247011	-0,569010	-0,135979	-0,046287	0,007468	-0,707940	-16,110988	2,077475	-0,561247	-2,762249	-1,085898	-23,483439	10,751873	13,809429	-0,135979	-0,046287	0,007468	-4,341471	-5,436620	2,077475	-0,135979	-0,046287	0,007468	-4,341471	-5,436620	2,077475
10:04:02,74	0,413012	3,174991	-0,115003	-1,435995	0,247011	-0,569010	-0,135979	-0,046287	0,007468	-0,707940	-16,110988	2,077475	-0,559186	-2,770167	-1,077263	-23,388886	10,767294	13,812569	-0,135979	-0,046287	0,007468	-4,341471	-5,436620	2,077475	-0,135979	-0,046287	0,007468	-4,341471	-5,436620	2,077475
10:04:02,79	0,413012	3,174991	-0,115003	-1,435995	0,247011	-0,569010	-0,130153	-0,052031	0,016103	-0,348641	-15,733825	2,080614	-0,595306	-2,820495	-1,082333	-23,715487	11,083635	13,766983	-0,130153	-0,052031	0,016103	-4,433045	-5,516852	2,080614	-0,130153	-0,052031	0,016103	-4,433045	-5,516852	2,080614
10:04:02,84	0,412984	3,174979	-0,114994	-1,436003	0,256989	-0,569010	-0,068507	-0,045914	0,011032	-0,556035	-12,969293	2,035029	-0,590414	-2,803941	-1,103565	-22,428764	10,254344	13,772486	-0,068507	-0,045914	0,011032	-4,160302	-7,591463	2,035029	-0,068507	-0,045914	0,011032	-4,160302	-7,591463	2,035029
10:04:02,89	0,412984	3,174979	-0,114994	-1,436003	0,256989	-0,569010	-0,085446	-0,048614	-0,009417	-0,498046	-12,314172	2,016028	-0,584498	-2,807176	-1,102783	-22,426551	10,244305	13,747982	-0,085446	-0,048614	-0,009417	-4,314267	-5,606682	2,016028	-0,085446	-0,048614	-0,009417	-4,314267	-5,606682	2,016028
10:04:02,94	0,412984	3,174979	-0,114994	-1,436003	0,256989	-0,569010	-0,085446	-0,048614	-0,009417	-0,498046	-12,314172	2,016028	-0,586167	-2,806179	-1,103922	-22,376740	10,252146	13,762809	-0,085446	-0,048614	-0,009417	-4,314267	-5,606682	2,016028	-0,085446	-0,048614	-0,009417	-4,314267	-5,606682	2,016028
10:04:02,99	0,412984	3,174979	-0,114994	-1,436003	0,256989	-0,569010	-0,085475	-0,046670	-0,010556	-0,567452	-12,276490	2,030855	-0,585081	-2,797855	-1,105485	-22,395865	10,272381	13,809634	-0,085475	-0,046670	-0,010556	-4,231048	-5,566682	2,030855	-0,085475	-0,046670	-0,010556	-4,231048	-5,566682	2,030855
10:04:03,04	0,412984	3,174979	-0,114994	-1,436003	0,256989	-0,569010	-0,093227	-0,043449	-0,012119	-0,726969	-12,706270	2,077680	-0,590255	-2,796942	-1,101988	-22,328597	10,228017	13,780410	-0,093227	-0,043449	-0,012119	-4,137737	-5,387936	2,077680	-0,093227	-0,043449	-0,012119	-4,137737	-5,387936	2,077680
10:04:03,09	0,412984	3,174979	-0,114994	-1,436003	0,256989	-0,569010	-0,088531	-0,042864	-0,008202	-0,787365	-12,391834	2,071815	-0,587935	-2,801629	-1,101568	-22,350018	10,211286	13,803769	-0,088531	-0,042864	-0,008202	-4,152225	-5,442124	2,071815	-0,088531	-0,042864	-0,008202	-4,152225	-5,442124	2,071815
10:04:03,14	0,412984	3,174979	-0,114994	-1,436003	0,256989	-0,569010	-0,088634	-0,051089	-0,007788	-0,362158	-12,344916	2,041777	-0,580761	-2,805652	-1,101154	-22,305985	10,182999	13,773731	-0,088634	-0,051089	-0,007788	-4,372663	-5,387116	2,041777	-0,088634	-0,051089	-0,007788	-4,372663	-5,387116	2,041777
10:04:03,19	0,412984	3,174979	-0,114994	-1,436003	0,256989	-0,569010	-0,091297	-0,047514	-0,008208	-0,498644	-12,523438	2,034759	-0,582525	-2,801559	-1,101573	-22,315971	10,245808	13,766713	-0,091297	-0,047514	-0,008208	-4,228530	-5,356602	2,034759	-0,091297	-0,047514	-0,008208	-4,228530	-5,356602	2,034759
10:04:03,24	0,412984	3,174979	-0,114994	-1,436003	0,256989	-0,569010	-0,093040	-0,047911	-0,006618	-0,468303	-12,593198	2,072656	-0,581310	-2,800248	-1,099983	-22,293059	10,243789	13,804611	-0,093040	-0,047911	-0,006618	-4,229338	-5,289573	2,072656	-0,093040	-0,047911	-0,006618	-4,229338	-5,289573	2,072656
10:04:03,29	0,412984	3,174979	-0,114994	-1,436003	0,256989	-0,569010	-0,098641	-0,047403	-0,006627	-0,514846	-12,839225	2,067400	-0,578949	-2,795143	-1,099993	-22,263935	10,203725	13,799354	-0,098641	-0,047403	-0,006627	-4,236015	-5,095878	2,067400	-0,098641	-0,047403	-0,006627	-4,236015	-5,095878	2,067400
10:04:03,34	0,412984	3,174979	-0,114994	-1,436003	0,256989	-0,569010	-0,096468	-0,046604	-0,010151	-0,547435	-12,745873	2,035793	-0,580728	-2,796626	-1,103517	-22,276489	10,221321	13,767748	-0,096468	-0,046604	-0,010151	-4,205877	-5,173145	2,035793	-0,096468	-0,046604	-0,010151	-4,205877	-5,173145	2,035793
10:04:03,39	0,412984	3,174979	-0,114994	-1,436003	0,256989	-0,569010	-0,090221	-0,042063	-0,007787	-0,796489	-12,410040	2,070866	-0,587785	-2,799765	-1,101153	-22,273426	10,204672	13,802820	-0,090221	-0,042063	-0,007787	-4,098411	-5,327720	2,070866	-0,090221	-0,042063	-0,007787	-4,098411	-5,327720	2,070866
10:04:03,44	0,412984	3,174979	-0,114994	-1,436003	0,256989	-0,569010	-0,089844	-0,049779	-0,008167	-0,407302	-12,386035	2,046990	-0,581290	-2,803949	-1,101533	-22,275612	10,192016	13,778945	-0,089844	-0,049779	-0,008167	-4,314942	-5,333258	2,046990	-0,089844	-0,049779	-0,008167	-4,314942	-5,333258	2,046990
10:04:03,49	0,412984	3,174979	-0,114994	-1,436003	0,256989	-0,569010	-0,086968	-0,049425	-0,009708	-0,418366	-12,233311	2,052215	-0,583035	-2,806264	-1,103073	-22,269222	10,196793	13,784169	-0,086968	-0,049425	-0,009708	-4,298236	-5,406340	2,052215	-0,086968	-0,049425	-0,009708	-4,298236	-5,406340	2,052215
10:04:03,54	0,412984	3,174979	-0,114994	-1,436003	0,256989	-0,569010	-0,086968	-0,049425	-0,009708	-0,418366	-12,233311	2,052215	-0,577140	-2,799439	-1,103467	-22,243961	10,186195	13,790686	-0,086968	-0,049425	-0,009708	-4,298236	-5,406340	2,052215	-0,086968	-0,049425	-0,009708	-4,298236	-5,406340	2,052215
10:04:03,59	0,412984	3,174979	-0,114994	-1,436003	0,256989	-0,569010	-0,095826	-0,051118	-0,010101	-0,326886	-12,666756	2,058732	-0,578412	-2,795030	-1,102366	-22,274495	10,162020	13,751229	-0,095826	-0,051118	-0,010101	-4,339643	-5,144426	2,058732	-0,095826	-0,051118	-0,010101	-4,339643	-5,144426	2,058732
10:04:03,64	0,412984	3,174979	-0,114994	-1,436003	0,256989	-0,569010	-0,100190	-0,044466	-0,009764	-0,682580	-12,889578	2,039259	-0,580719	-2,792333	-1,103130	-22,245286	10,175678	13,771213	-0,100190	-0,044466	-0,009764	-4,173126	-5,024666	2,039259	-0,100190	-0,044466	-0,009764	-4,173126	-5,024666	2,039259
10:04:03,69	0,412984	3,174979	-0,114994	-1,436003	0,256989	-0,569010	-0,096372	-0,047941	-0,008999	-0,506691	-12,760842	2,030174	-0,579618	-2,797377	-1,102365	-22,308133	10,206386	13,762129	-0,096372	-0,047941	-0,008999	-4,270052	-5,195614	2,030174	-0,096372	-0,047941	-0,008999	-4,270052	-5,195614	2,030174
10:04:03,74	0,412984	3,174979	-0,114994	-1,436003	0,256989	-0,569010	-0,096372	-0,047941	-0,008999	-0,506691	-12,760842	2,030174	-0,579549	-2,805511	-1,103487	-22,288484	10,187345	13,760805	-0,096372	-0,047941	-0,008999	-4,270052	-5,195614	2,030174	-0,096372	-0,047941	-0,008999	-4,270052	-5,195614	2,030174
10:04:03,79	0,412984	3,174979	-0,114994	-1,436003	0,256989	-0,569010	-0,089363	-0,052068	-0,010121	-0,298749	-12,369818	2,028851	-0,587672	-2,800204	-1,097301	-22,229465	10,178712	13,726470	-0,089363	-0,052068	-0,010121	-4,386085	-5,354826	2,028851	-0,089363	-0,052068	-0,010121	-4,386085	-5,354826	2,028851
10:04:03,84	0,412984	3,174979	-0,114994	-1,436003	0,256989	-0,569010	-0,089897	-0,042380	-0,003935	-0,780511	-12,342178	1,994516	-0,581806	-2,802107	-1,101548	-22,250296	10,223693	13,755667	-0,091182	-0,048411	-0,008182	-4,238610	-5,291721	2,023712	-0,091182	-0,048411	-0,008182	-4,238610	-5,291721	2,023712
10:04:03,89	0,412984	3,174979	-0,114994	-1,436003	0,256989	-0,569010	-0,091182	-0,048411	-0,008182	-0,438325	-12,449514	2,023712	-0,580087	-2,794947	-1,102342	-22,251840	10,228343	13,772210	-0,098243	-0,046320	-0,008977	-4,179938	-5,108271	2,040256	-0,098243	-0,046320	-0,008977	-4,179938	-5,108271	2,040256
10:04:03,94	0,412984	3,174979	-0,114994	-1,436003	0,256989	-0,569010	-0,096476	-0,047199	-0,009744	-0,592186	-12,703615	2,057044	-0,580208	-2,796916	-1,103110	-22,277358	10,134420	13,788998	-0,096476	-0,047199	-0,009744	-4,297339	-5,130223	2,057044	-0,096476	-0,047199	-0,009744	-4,297339	-5,130223	2,057044
10:04:03,99	0,412984	3,174979	-0,114994	-1,436003	0,256989	-0,569010	-0,096476	-0,047199	-0,009744	-0,592186	-12,703615	2,057044	-0,584919	-2,798237	-1,102364	-22,323505	10,249701	13,777166	-0,092977	-0,043780	-0,008999	-4,129959	-5,320559	2,045211	-0,092977	-0,043780	-0,008999	-4,129959	-5,320559	2,045211
10:04:04,04	0,412984	3,174979	-0,114994	-1,436003	0,256989	-0,569010	-0,090006	-0,047033	-0,009744	-0,570989	-12,328045	2,002045	-0,583588	-2,802437	-1,103110	-22,228567	10,140742	13,733999	-0,090006	-0,047033	-0,009744	-4,263049	-5,262604	2,002045	-0,090006	-0,047033	-0,009744	-4,263049	-5,262604	2,002045
10:04:04,09	0,412984	3,174979	-0,114994	-1,436003	0,256989	-0,569010	-0,090006	-0,047033	-0,009744	-0,570989	-12,328045	2,002045	-0,580081	-2,804609	-1,101126	-22,261654	10,190033	13,788292	-0,090006	-0,047033	-0,009744	-4,263049	-5,262604	2,002045	-0,090006	-0,047033	-0,009744	-4,263049	-5,262604	2,002045
10:04:04,14	0,412984	3,174979	-0,114994	-1,436003	0,256989	-0,569010	-0,096963	-0,047090	-0,008960	-0,512556	-12,730267	2,044089	-0,580059	-2,796440	-1,102325	-22,235872	10,208968	13,776043	-0,096963	-0,047090	-0,008960	-4,209144	-5,118672	2,044089	-0,096963	-0,047090	-0,008960	-4,209144	-5,118672	2,044089
10:04:04,19	0,412984	3,174979	-0,114994	-1,436003	0,256989	-0,569010	-0,095778	-0,047674	-0,007042	-0,502093	-12,716369	2,033760	-0,580146	-2,797758	-1,100408	-22,287138	10,215586	13,765714	-0,095778	-0,047674	-0,007042	-4,244521	-5,197775	2,033760	-0,095778	-0,047674	-0,007042	-4,244521	-5,197775	2,033760
10:04:04,24	0,412984	3,174979	-0,114994	-1,436003	0,256989	-0,569010	-0,089084	-0,043248	-0,008625	-0,769022	-12,411422	2,023503	-0,584350	-2,796374	-1,103144	-22,303306	10,182051	13,770795	-0,089084	-0,043248	-0,008625	-4,164029	-5,418298	2,023503	-0,089084	-0,043248	-0,008625	-4,164029	-5,418298	2,023503
10:04:04,29	0,412984	3,174979	-0,114994	-1,436003	0,256989	-0,569010	-0,089084	-0,043248	-0,008625	-0,769022	-12,411422	2,023503	-0,581256	-2,803627	-1,104268	-22,239830	10,139954	13,739866	-0,089084	-0,043248	-0,008625	-4,164029	-5,418298	2,023503	-0,089084	-0,043248	-0,008625	-4,164029	-5,418298	2,023503
10:04:04,35	0,412984	3,174979	-0,114994	-1,436003	0,256989	-0,569010	-0,092739	-0,043940	-0,005121	-0,696500	-12,594746	2,027712	-0,581628	-2,797595	-1,102089	-22,276803	10,185377	13,767046	-0,092739	-0,043940	-0,005121	-4,145814	-5,314703	2,027712	-0,092739	-0,043940	-0,005121	-4,145814	-5,314703	2,027712
10:04:04,40	0,412984	3,174979	-0,114994	-1,436003	0,256989	-0,569010	-0,092739	-0,043940	-0,005121	-0,696500	-12,594746	2,027712	-0,580757	-2,796487	-1,101558	-22,269763	10,159770	13,783911	-0,092739	-0,043940	-0,005121	-4,145814	-5,314703	2,027712	-0,092739	-0,043940	-0,005121	-4,145814	-5,314703	2,027712
10:04:04,45	0,412984	3,174979	-0,114994	-1,436003	0,256989	-0,569010	-0,096574	-0,046510	-0,008193	-0,602299	-12,714790	2,051957	-0,584384	-2,788382	-1,091604	-21,634586	9,794469	13,760200	-0,096574	-0,046510	-0,008193	-4,253311	-5,133733	2,051957	-0,096574	-0,046510	-0,008193	-4,253311	-5,133733	2,051957
10:04:04,50	0,412984	3,174979	-0,114994	-1,436003	0,256989	-0,569010	-0,101779	-0,039316	0,001761	-0,975150	-12,252718	2,028246	-0,615900	-2,857266	-1,084335	-22,403372	10,241071	13,738092	-0,101779	-0,039316	0,001761	-4,061446	-4,263073	2,028246	-0,101779	-0,039316	0,001761	-4,061446	-4,263073	2,028246
10:04:04,55	0,412934	3,174939	-0,114980	-1,436001	0,266995	-0,569025	-0,048840	-0,052558	-0,025402	-0,366905	-8,916641	2,042275	-0,599386	-2,840850	-1,118768	-21,169664	9,433261	13,774229	-0,048840	-0,052558	-0,025402	-4,492721	-5,082724	2,042275	-0,048840	-0,052558	-0,025402	-4,492721	-5,082724	2,042275
10:04:04,60	0,412934	3,174939	-0,114980	-1,436001	0,266995	-0,569025	-0,053513	-0,046449	-0,026194	-0,718866	-9,095399	2,045769	-0,602340	-2,833748	-1,119560	-21,131173	9,371445	13,777723	-0,053513	-0,046449	-0,026194	-4,365119	-4,894644	2,045769	-0,053513	-0,046449	-0,026194	-4,365119	-4,894644	2,045769
10:04:04,65	0,412934	3,174939	-0,114980	-1,436001	0,266995	-0,569025	-0,053513	-0,046449	-0,026194	-0,718866	-9,095399	2,045769	-0,602093	-2,840563	-1,118690	-21,031879	9,368602	13,799340	-0,053513	-0,046449	-0,026194	-4,365119	-4,894644	2,045769	-0,053513	-0,046449	-0,026194	-4,365119	-4,894644	2,045769
10:04:04,70	0,412934	3,174939	-0,114980	-1,436001	0,266995	-0,569025	-0,047735	-0,050070	-0,025324	-0,483395	-8,707536	2,067386	-0,600339	-2,832443	-1,118326	-21,006007	9,334264	13,794415	-0,055643	-0,047529	-0,024960	-4,363350	-4,711197	2,062461	-0,055643	-0,047529	-0,024960	-4,363350	-4,711197	2,062461
10:04:04,75	0,412934	3,174939	-0,114980	-1,436001	0,266995	-0,569025	-0,055643	-0,047529	-0,024960	-0,632331	-9,079201	2,062461	-0,602198	-2,832964	-1,114508	-21,064631	9,335771	13,739048	-0,055643	-0,047529	-0,024960	-4,363350	-4,711197	2,062461	-0,055643	-0,047529	-0,024960	-4,363350	-4,711197	2,062461
10:04:04,80	0,412934	3,174939	-0,114980	-1,436001	0,266995	-0,569025	-0,046921	-0,044471	-0,023013	-0,816099	-8,589900	2,033495	-0,607349	-2,838468	-1,116379	-20,987435	9,294953	13,765449	-0,046921	-0,044471	-0,023013	-4,307076	-4,906600	2,033495	-0,046921	-0,044471	-0,023013	-4,307076	-4,906600	2,033495
10:04:04,85	0,412934	3,174939	-0,114980	-1,436001	0,266995	-0,569025	-0,048701	-0,048846	-0,023400	-0,613999	-8,677779	2,028907	-0,605668	-2,838118	-1,119149	-21,019784	9,273898	13,718684	-0,048701	-0,048846	-0,023400	-4,448440	-4,854742	2,028907	-0,048701	-0,048846	-0,023400	-4,448440	-4,854742	2,028907
10:04:04,90	0,412934	3,174939	-0,114980	-1,436001	0,266995	-0,569025	-0,047115	-0,047105	-0,026151	-0,674148	-8,595937	1,982360	-0,604971	-2,839617	-1,119516	-20,981438	9,297252	13,714314	-0,047115	-0,047105	-0,026151	-4,371883	-4,897420	1,982360	-0,047115	-0,047105	-0,026151	-4,371883	-4,897420	1,982360
10:04:04,95	0,412934	3,174939	-0,114980	-1,436001	0,266995	-0,569025	-0,049785	-0,047462	-0,028083	-0,713952	-8,729094	2,021435	-0,603326	-2,837483	-1,121448	-21,005692	9,243825	13,753390	-0,049785	-0,047462	-0,028083	-4,439755	-4,820941	2,021435	-0,049785	-0,047462	-0,028083	-4,439755	-4,820941	2,021435
10:04:05,00	0,412934	3,174939	-0,114980	-1,436001	0,266995	-0,569025	-0,047583	-0,050959	-0,026103	-0,434841	-8,638300	2,027657	-0,601399	-2,841138	-1,119469	-20,977577	9,339938	13,759611	-0,047583	-0,050959	-0,026103	-4,435117	-4,903001	2,027657	-0,047583	-0,050959	-0,026103	-4,435117	-4,903001	2,027657
10:04:05,05	0,412934	3,174939	-0,114980	-1,436001	0,266995	-0,569025	-0,057378	-0,048700	-0,025358	-0,553569	-9,115832	2,018626	-0,598458	-2,831527	-1,118724	-20,950681	9,322938	13,750581	-0,057378	-0,048700	-0,025358	-4,376536	-4,611650	2,018626	-0,057378	-0,048700	-0,025358	-4,376536	-4,611650	2,018626
10:04:05,10	0,412934	3,174939	-0,114980	-1,436001	0,266995	-0,569025	-0,057378	-0,048700	-0,025358	-0,553569	-9,115832	2,018626	-0,605611	-2,834801	-1,116788	-20,987706	9,283552	13,756490	-0,057378	-0,048700	-0,025358	-4,376536	-4,611650	2,018626	-0,057378	-0,048700	-0,025358	-4,376536	-4,611650	2,018626
10:04:05,15	0,412934	3,174939	-0,114980	-1,436001	0,266995	-0,569025	-0,050966	-0,044143	-0,023423	-0,843179	-8,794758	2,024536	-0,596725	-2,829918	-1,117139	-20,954734	9,308558	13,798187	-0,050966	-0,044143	-0,023423	-4,308385	-4,793950	2,024536	-0,050966	-0,044143	-0,023423	-4,308385	-4,793950	2,024536
10:04:05,20	0,412934	3,174939	-0,114980	-1,436001	0,266995	-0,569025	-0,054114	-0,041725	-0,023422	-0,918583	-8,953978	2,030900	-0,606131	-2,830866	-1,116788	-20,958668	9,324888	13,762855	-0,054114	-0,041725	-0,023422	-4,193999	-4,706047	2,030900	-0,054114	-0,041725	-0,023422	-4,193999	-4,706047	2,030900
10:04:05,25	0,412934	3,174939	-0,114980	-1,436001	0,266995	-0,569025	-0,056034	-0,049488	-0,021028	-0,521383	-9,035862	2,078299	-0,598447	-2,833084	-1,114394	-20,946341	9,310266	13,810253	-0,056034	-0,049488	-0,021028	-4,406229	-4,637164	2,078299	-0,056034	-0,049488	-0,021028	-4,406229	-4,637164	2,078299
10:04:05,30	0,412934	3,174939	-0,114980	-1,436001	0,266995	-0,569025	-0,048856	-0,045332	-0,026132	-0,775704	-8,707942	2,036208	-0,605635	-2,837223	-1,119498	-21,004699	9,299858	13,768162	-0,048856	-0,045332	-0,026132	-4,334280	-4,872716	2,036208	-0,048856	-0,045332	-0,026132	-4,334280	-4,872716	2,036208
10:04:05,35	0,412934	3,174939	-0,114980	-1,436001	0,266995	-0,569025	-0,056338	-0,047996	-0,028447	-0,570005	-9,043793	2,029928	-0,599587	-2,832075	-1,121812	-20,925047	9,331420	13,761882	-0,056338	-0,047996	-0,028447	-4,337723	-4,621251	2,029928	-0,056338	-0,047996	-0,028447	-4,337723	-4,621251	2,029928
10:04:05,40	0,412934	3,174939	-0,114980	-1,436001	0,266995	-0,569025	-0,053597	-0,048081	-0,023052	-0,622465	-8,945934	1,996820	-0,600885	-2,834491	-1,116417	-20,992154	9,304528	13,728774	-0,053597	-0,048081	-0,023052	-4,396798	-4,738557	1,996820	-0,053597	-0,048081	-0,023052	-4,396798	-4,738557	1,996820
10:04:05,45	0,412934	3,174939	-0,114980	-1,436001	0,266995	-0,569025	-0,053597	-0,048081	-0,023052	-0,622465	-8,945934	1,996820	-0,600788	-2,837806	-1,120239	-20,939486	9,291674	13,763587	-0,053597	-0,048081	-0,023052	-4,396798	-4,738557	1,996820	-0,053597	-0,048081	-0,023052	-4,396798	-4,738557	1,996820
10:04:05,50	0,412934	3,174939	-0,114980	-1,436001	0,266995	-0,569025	-0,054280	-0,049824	-0,023391	-0,511057	-8,942731	2,030725	-0,599033	-2,834772	-1,116756	-20,948271	9,303133	13,762679	-0,054280	-0,049824	-0,023391	-4,422275	-4,681765	2,030725	-0,054280	-0,049824	-0,023391	-4,422275	-4,681765	2,030725
10:04:05,55	0,412934	3,174939	-0,114980	-1,436001	0,266995	-0,569025	-0,051723	-0,043677	-0,023830	-0,854393	-8,863316	2,016243	-0,605636	-2,833913	-1,117196	-21,006479	9,309431	13,748197	-0,051723	-0,043677	-0,023830	-4,283007	-4,803088	2,016243	-0,051723	-0,043677	-0,023830	-4,283007	-4,803088	2,016243
10:04:05,60	0,412934	3,174939	-0,114980	-1,436001	0,266995	-0,569025	-0,051051	-0,045528	-0,028465	-0,765887	-8,753272	2,007321	-0,604369	-2,835420	-1,121830	-20,945321	9,265148	13,739275	-0,051051	-0,045528	-0,028465	-4,339842	-4,745788	2,007321	-0,051051	-0,045528	-0,028465	-4,339842	-4,745788	2,007321
10:04:05,65	0,412934	3,174939	-0,114980	-1,436001	0,266995	-0,569025	-0,051051	-0,045528	-0,028465	-0,765887	-8,753272	2,007321	-0,598433	-2,837873	-1,117893	-20,939735	9,281195	13,776759	-0,051051	-0,045528	-0,028465	-4,339842	-4,745788	2,007321	-0,051051	-0,045528	-0,028465	-4,339842	-4,745788	2,007321
10:04:05,70	0,412934	3,174939	-0,114980	-1,436001	0,266995	-0,569025	-0,053915	-0,050808	-0,026090	-0,430341	-8,899549	2,032429	-0,598364	-2,835580	-1,119455	-20,912526	9,316667	13,764383	-0,053915	-0,050808	-0,026090	-4,418735	-4,667255	2,032429	-0,053915	-0,050808	-0,026090	-4,418735	-4,667255	2,032429
10:04:05,75	0,412934	3,174939	-0,114980	-1,436001	0,266995	-0,569025	-0,055438	-0,046899	-0,027302	-0,701859	-9,059500	2,057893	-0,600988	-2,832306	-1,120668	-21,016586	9,297914	13,789848	-0,055438	-0,046899	-0,027302	-4,383426	-4,707631	2,057893	-0,055438	-0,046899	-0,027302	-4,383426	-4,707631	2,057893
10:04:05,80	0,412934	3,174939	-0,114980	-1,436001	0,266995	-0,569025	-0,055438	-0,046899	-0,027302	-0,701859	-9,059500	2,057893	-0,604382	-2,834154	-1,117149	-20,956483	9,274997	13,775804	-0,055438	-0,046899	-0,027302	-4,383426	-4,707631	2,057893	-0,055438	-0,046899	-0,027302	-4,383426	-4,707631	2,057893
10:04:05,85	0,412934	3,174939	-0,114980	-1,436001	0,266995	-0,569025	-0,050635	-0,051265	-0,025681	-0,459226	-8,720991	2,054345	-0,599608	-2,838648	-1,119047	-20,931898	9,267045	13,786300	-0,050635	-0,051265	-0,025681	-4,483510	-4,746121	2,054345	-0,050635	-0,051265	-0,025681	-4,483510	-4,746121	2,054345
10:04:05,90	0,412934	3,174939	-0,114980	-1,436001	0,266995	-0,569025	-0,059092	-0,049709	-0,021081	-0,567149	-9,160903	2,018724	-0,597785	-2,828633	-1,118700	-20,897795	9,310405	13,764702	-0,059092	-0,049709	-0,021081	-4,469327	-4,522215	2,018724	-0,059092	-0,049709	-0,021081	-4,469327	-4,522215	2,018724
10:04:05,95	0,412934	3,174939	-0,114980	-1,436001	0,266995	-0,569025	-0,056358	-0,048535	-0,024194	-0,617665	-9,047592	2,020899	-0,599111	-2,832327	-1,117560	-20,965258	9,267290	13,752853	-0,056358	-0,048535	-0,024194	-4,427627	-4,623479	2,020899	-0,056358	-0,048535	-0,024194	-4,427627	-4,623479	2,020899
10:04:06,00	0,412934	3,174939	-0,114980	-1,436001	0,266995	-0,569025	-0,051395	-0,051419	-0,024574	-0,508270	-8,756589	1,994317	-0,599095	-2,838068	-1,117939	-20,957048	9,215666	13,726272	-0,051395	-0,051419	-0,024574	-4,544671	-4,722080	1,994317	-0,051395	-0,051419	-0,024574	-4,544671	-4,722080	1,994317
10:04:06,05	0,412934	3,174939	-0,114980	-1,436001	0,266995	-0,569025	-0,055738	-0,044953	-0,027275	-0,770380	-8,956195	2,031344	-0,602523	-2,831073	-1,120640	-20,897241	9,266758	13,763298	-0,055738	-0,044953	-0,027275	-4,299156	-4,580732	2,031344	-0,055738	-0,044953	-0,027275	-4,299156	-4,580732	2,031344
10:04:06,10	0,412934	3,174939	-0,114980	-1,436001	0,266995	-0,569025	-0,049671	-0,043008	-0,026104	-0,885029	-8,648540	2,029071	-0,607241	-2,835355	-1,119470	-20,910811	9,258979	13,761026	-0,049671	-0,043008	-0,026104	-4,261142	-4,749387	2,029071	-0,049671	-0,043008	-0,026104	-4,261142	-4,749387	2,029071
10:04:06,15	0,412934	3,174939	-0,114980	-1,436001	0,266995	-0,569025	-0,050307	-0,045313	-0,024195	-0,775723	-8,711316	1,994805	-0,604927	-2,835957	-1,117561	-20,941809	9,264671	13,726760	-0,050307	-0,045313	-0,024195	-4,332803	-4,762217	1,994805	-0,050307	-0,045313	-0,024195	-4,332803	-4,762217	1,994805
10:04:06,20	0,412934	3,174939	-0,114980	-1,436001	0,266995	-0,569025	-0,051859	-0,044305	-0,020715	-0,857759	-8,823867	2,007605	-0,606143	-2,834396	-1,116373	-20,963312	9,299184	13,780681	-0,051859	-0,044305	-0,020715	-4,335674	-4,752956	2,007605	-0,051859	-0,044305	-0,020715	-4,335674	-4,752956	2,007605
10:04:06,26	0,412934	3,174939	-0,114980	-1,436001	0,266995	-0,569025	-0,050956	-0,051831	-0,023741	-0,381563	-8,759202	2,045213	-0,596001	-2,838553	-1,117110	-20,908784	9,277128	13,756773	-0,050956	-0,051831	-0,023741	-4,450313	-4,759191	2,045213	-0,050956	-0,051831	-0,023741	-4,450313	-4,759191	2,045213
10:04:06,31	0,412934	3,174939	-0,114980	-1,436001	0,266995	-0,569025	-0,048178	-0,044454	-0,024564	-0,805650	-8,643100	2,034660	-0,606735	-2,837371	-1,117930	-20,971223	9,298689	13,766615	-0,048178	-0,044454	-0,024564	-4,295280	-4,861113	2,034660	-0,048178	-0,044454	-0,024564	-4,295280	-4,861113	2,034660
10:04:06,36	0,412934	3,174939	-0,114980	-1,436001	0,266995	-0,569025	-0,048178	-0,044454	-0,024564	-0,805650	-8,643100	2,034660	-0,596943	-2,839012	-1,118567	-20,745798	9,142919	13,785371	-0,048178	-0,044454	-0,024564	-4,295280	-4,861113	2,034660	-0,048178	-0,044454	-0,024564	-4,295280	-4,861113	2,034660
10:04:06,41	0,412934	3,174939	-0,114980	-1,436001	0,266995	-0,569025	-0,051653	-0,053755	-0,025202	-0,344174	-8,550661	2,053416	-0,635034	-2,895452	-1,105792	-21,224160	9,481074	13,754164	-0,051653	-0,053755	-0,025202	-4,563950	-4,495933	2,053416	-0,051653	-0,053755	-0,025202	-4,563950	-4,495933	2,053416
10:04:06,46	0,413007	3,174982	-0,115006	-1,436028	0,277007	-0,569040	0,016271	-0,048987	-0,012427	-0,538435	-5,601997	2,022209	-0,622130	-2,871481	-1,137184	-20,006455	8,646566	13,759185	0,016271	-0,048987	-0,012427	-4,383932	-6,879252	2,022209	0,016271	-0,048987	-0,012427	-4,383932	-6,879252	2,022209
10:04:06,51	0,413007	3,174982	-0,115006	-1,436028	0,277007	-0,569040	-0,010941	-0,048176	-0,043818	-0,694458	-5,545182	2,027231	-0,624522	-2,873241	-1,136040	-20,019689	8,608578	13,732508	-0,010941	-0,048176	-0,043818	-4,476293	-4,686329	2,027231	-0,010941	-0,048176	-0,043818	-4,476293	-4,686329	2,027231
10:04:06,56	0,413007	3,174982	-0,115006	-1,436028	0,277007	-0,569040	-0,008220	-0,046985	-0,042674	-0,795896	-5,396169	2,000554	-0,628560	-2,876044	-1,135587	-19,969866	8,572159	13,777891	-0,008220	-0,046985	-0,042674	-4,484252	-4,750897	2,000554	-0,008220	-0,046985	-0,042674	-4,484252	-4,750897	2,000554
10:04:06,61	0,413007	3,174982	-0,115006	-1,436028	0,277007	-0,569040	-0,003774	-0,044889	-0,042221	-0,911529	-5,103596	2,045937	-0,625462	-2,879356	-1,135945	-19,894025	8,526613	13,746844	-0,003774	-0,044889	-0,042221	-4,435329	-4,807370	2,045937	-0,003774	-0,044889	-0,042221	-4,435329	-4,807370	2,045937
10:04:06,66	0,413007	3,174982	-0,115006	-1,436028	0,277007	-0,569040	-0,014535	-0,053650	-0,042207	-0,467320	-5,624470	2,052525	-0,615592	-2,871104	-1,135572	-19,941999	8,542950	13,784480	-0,014535	-0,053650	-0,042207	-4,678857	-4,483445	2,052525	-0,014535	-0,053650	-0,042207	-4,678857	-4,483445	2,052525
10:04:06,71	0,413007	3,174982	-0,115006	-1,436028	0,277007	-0,569040	-0,013367	-0,050434	-0,043377	-0,585529	-5,510197	2,013757	-0,618962	-2,870509	-1,136742	-19,871152	8,558642	13,745711	-0,013367	-0,050434	-0,043377	-4,544626	-4,460901	2,013757	-0,013367	-0,050434	-0,043377	-4,544626	-4,460901	2,013757
10:04:06,76	0,413007	3,174982	-0,115006	-1,436028	0,277007	-0,569040	-0,012137	-0,050316	-0,045353	-0,631198	-5,487581	2,000287	-0,619679	-2,871515	-1,138718	-19,926715	8,545073	13,732241	-0,012137	-0,050316	-0,045353	-4,581031	-4,534827	2,000287	-0,012137	-0,050316	-0,045353	-4,581031	-4,534827	2,000287
10:04:06,81	0,413007	3,174982	-0,115006	-1,436028	0,277007	-0,569040	-0,012137	-0,050316	-0,045353	-0,631198	-5,487581	2,000287	-0,626163	-2,872215	-1,135218	-19,935204	8,545108	13,748355	-0,012137	-0,050316	-0,045353	-4,581031	-4,534827	2,000287	-0,012137	-0,050316	-0,045353	-4,581031	-4,534827	2,000287
10:04:06,86	0,413007	3,174982	-0,115006	-1,436028	0,277007	-0,569040	-0,003664	-0,049138	-0,043360	-0,703374	-5,030042	2,030412	-0,624936	-2,878263	-1,136726	-19,917502	8,527167	13,762367	-0,003664	-0,049138	-0,043360	-4,560704	-4,742436	2,030412	-0,003664	-0,049138	-0,043360	-4,560704	-4,742436	2,030412
10:04:06,91	0,413007	3,174982	-0,115006	-1,436028	0,277007	-0,569040	-0,003664	-0,049138	-0,043360	-0,703374	-5,030042	2,030412	-0,618465	-2,870946	-1,136753	-19,907062	8,536588	13,750246	-0,013237	-0,051083	-0,043387	-4,598874	-4,484419	2,018292	-0,013237	-0,051083	-0,043387	-4,598874	-4,484419	2,018292
10:04:06,96	0,413007	3,174982	-0,115006	-1,436028	0,277007	-0,569040	-0,013237	-0,051083	-0,043387	-0,588844	-5,523509	2,018292	-0,618928	-2,875079	-1,139019	-19,858236	8,558896	13,785061	-0,013237	-0,051083	-0,043387	-4,598874	-4,484419	2,018292	-0,013237	-0,051083	-0,043387	-4,598874	-4,484419	2,018292
10:04:07,01	0,413007	3,174982	-0,115006	-1,436028	0,277007	-0,569040	-0,012648	-0,050958	-0,041415	-0,548709	-5,430406	2,006763	-0,618868	-2,871393	-1,134781	-19,829631	8,545743	13,738717	-0,012648	-0,050958	-0,041415	-4,548913	-4,437545	2,006763	-0,012648	-0,050958	-0,041415	-4,548913	-4,437545	2,006763
10:04:07,06	0,413007	3,174982	-0,115006	-1,436028	0,277007	-0,569040	-0,012648	-0,050958	-0,041415	-0,548709	-5,430406	2,006763	-0,623201	-2,875720	-1,135568	-19,934412	8,548343	13,772882	-0,006734	-0,049368	-0,042202	-4,556926	-4,686304	2,040928	-0,006734	-0,049368	-0,042202	-4,556926	-4,686304	2,040928
10:04:07,11	0,413007	3,174982	-0,115006	-1,436028	0,277007	-0,569040	-0,006340	-0,049036	-0,044516	-0,718966	-5,098220	2,019991	-0,623686	-2,875894	-1,137882	-19,861149	8,482760	13,751946	-0,006340	-0,049036	-0,044516	-4,568279	-4,600497	2,019991	-0,006340	-0,049036	-0,044516	-4,568279	-4,600497	2,019991
10:04:07,16	0,413007	3,174982	-0,115006	-1,436028	0,277007	-0,569040	-0,013844	-0,050949	-0,042957	-0,549197	-5,480719	2,022197	-0,618277	-2,870352	-1,136323	-19,819334	8,539778	13,754151	-0,013844	-0,050949	-0,042957	-4,548690	-4,393940	2,022197	-0,013844	-0,050949	-0,042957	-4,548690	-4,393940	2,022197
10:04:07,21	0,413007	3,174982	-0,115006	-1,436028	0,277007	-0,569040	-0,007484	-0,046398	-0,041416	-0,827145	-5,155595	2,013910	-0,625399	-2,873585	-1,134782	-19,844843	8,506837	13,745864	-0,007484	-0,046398	-0,041416	-4,469363	-4,568114	2,013910	-0,007484	-0,046398	-0,041416	-4,469363	-4,568114	2,013910
10:04:07,26	0,413007	3,174982	-0,115006	-1,436028	0,277007	-0,569040	-0,004613	-0,052785	-0,042951	-0,529321	-5,003364	2,009015	-0,621303	-2,879265	-1,136317	-19,859442	8,475650	13,740969	-0,004613	-0,052785	-0,042951	-4,672933	-4,641240	2,009015	-0,004613	-0,052785	-0,042951	-4,672933	-4,641240	2,009015
10:04:07,31	0,413007	3,174982	-0,115006	-1,436028	0,277007	-0,569040	-0,004613	-0,052785	-0,042951	-0,529321	-5,003364	2,009015	-0,621394	-2,869750	-1,134032	-19,889829	8,504394	13,751898	-0,004613	-0,052785	-0,042951	-4,672933	-4,641240	2,009015	-0,004613	-0,052785	-0,042951	-4,672933	-4,641240	2,009015
10:04:07,36	0,413007	3,174982	-0,115006	-1,436028	0,277007	-0,569040	-0,012808	-0,047949	-0,040666	-0,771085	-5,470171	2,019944	-0,619534	-2,875420	-1,139043	-19,871046	8,561523	13,760910	-0,012808	-0,047949	-0,040666	-4,535082	-4,464770	2,019944	-0,012808	-0,047949	-0,040666	-4,535082	-4,464770	2,019944
10:04:07,41	0,413007	3,174982	-0,115006	-1,436028	0,277007	-0,569040	-0,008827	-0,052395	-0,045677	-0,481047	-5,275469	2,028955	-0,625948	-2,873189	-1,134393	-19,831734	8,522426	13,741111	-0,008827	-0,052395	-0,045677	-4,594025	-4,582559	2,028955	-0,008827	-0,052395	-0,045677	-4,594025	-4,582559	2,028955
10:04:07,46	0,413007	3,174982	-0,115006	-1,436028	0,277007	-0,569040	-0,012825	-0,051547	-0,042951	-0,503954	-5,442284	2,027546	-0,618269	-2,871534	-1,136317	-19,824857	8,559315	13,759501	-0,012825	-0,051547	-0,042951	-4,550374	-4,435495	2,027546	-0,012825	-0,051547	-0,042951	-4,550374	-4,435495	2,027546
10:04:07,51	0,413007	3,174982	-0,115006	-1,436028	0,277007	-0,569040	-0,012825	-0,051547	-0,042951	-0,503954	-5,442284	2,027546	-0,619571	-2,873369	-1,136738	-19,866735	8,493317	13,733350	-0,012825	-0,051547	-0,042951	-4,550374	-4,435495	2,027546	-0,012825	-0,051547	-0,042951	-4,550374	-4,435495	2,027546
10:04:07,56	0,413007	3,174982	-0,115006	-1,436028	0,277007	-0,569040	-0,010585	-0,051337	-0,043372	-0,592959	-5,329038	2,001396	-0,623095	-2,873694	-1,137113	-19,850982	8,467029	13,746453	-0,010585	-0,051337	-0,043372	-4,622910	-4,498141	2,001396	-0,010585	-0,051337	-0,043372	-4,622910	-4,498141	2,001396
10:04:07,61	0,413007	3,174982	-0,115006	-1,436028	0,277007	-0,569040	-0,008541	-0,048448	-0,043747	-0,758089	-5,196001	2,014498	-0,622455	-2,876004	-1,137514	-19,838782	8,470924	13,707703	-0,008541	-0,048448	-0,043747	-4,561233	-4,525501	2,014498	-0,008541	-0,048448	-0,043747	-4,561233	-4,525501	2,014498
10:04:07,66	0,413007	3,174982	-0,115006	-1,436028	0,277007	-0,569040	-0,006861	-0,050157	-0,044149	-0,659750	-5,099992	1,975749	-0,617799	-2,877309	-1,137464	-19,879512	8,527842	13,783203	-0,006861	-0,050157	-0,044149	-4,597047	-4,561420	1,975749	-0,006861	-0,050157	-0,044149	-4,597047	-4,561420	1,975749
10:04:07,71	0,413007	3,174982	-0,115006	-1,436028	0,277007	-0,569040	-0,008059	-0,054842	-0,044098	-0,387210	-5,226033	2,051248	-0,620156	-2,872188	-1,139037	-19,856002	8,505628	13,778714	-0,008059	-0,054842	-0,044098	-4,692270	-4,593398	2,051248	-0,008059	-0,054842	-0,044098	-4,692270	-4,593398	2,051248
10:04:07,76	0,413007	3,174982	-0,115006	-1,436028	0,277007	-0,569040	-0,005922	-0,042517	-0,043355	-1,000612	-5,107587	2,040156	-0,624285	-2,868497	-1,137139	-19,867385	8,540145	13,754390	-0,005922	-0,042517	-0,043355	-4,338181	-4,642746	2,040156	-0,005922	-0,042517	-0,043355	-4,338181	-4,642746	2,040156
10:04:07,81	0,413007	3,174982	-0,115006	-1,436028	0,277007	-0,569040	-0,006757	-0,050169	-0,044511	-0,620391	-5,157420	2,031686	-0,622497	-2,876100	-1,137877	-19,873828	8,535889	13,763640	-0,006757	-0,050169	-0,044511	-4,558626	-4,627008	2,031686	-0,006757	-0,050169	-0,044511	-4,558626	-4,627008	2,031686
10:04:07,86	0,413007	3,174982	-0,115006	-1,436028	0,277007	-0,569040	-0,008792	-0,048472	-0,044509	-0,700090	-5,175484	2,000928	-0,622948	-2,873489	-1,137875	-19,793550	8,499381	13,732883	-0,008792	-0,048472	-0,044509	-4,505144	-4,485292	2,000928	-0,008792	-0,048472	-0,044509	-4,505144	-4,485292	2,000928
10:04:07,91	0,413007	3,174982	-0,115006	-1,436028	0,277007	-0,569040	-0,008792	-0,048472	-0,044509	-0,700090	-5,175484	2,000928	-0,620678	-2,880016	-1,138602	-19,840588	8,492513	13,786309	-0,008792	-0,048472	-0,044509	-4,505144	-4,485292	2,000928	-0,008792	-0,048472	-0,044509	-4,505144	-4,485292	2,000928
10:04:07,96	0,413007	3,174982	-0,115006	-1,436028	0,277007	-0,569040	-0,005705	-0,052191	-0,046810	-0,507239	-5,078416	2,047122	-0,621271	-2,878022	-1,140176	-19,848766	8,530666	13,779076	-0,005705	-0,052191	-0,046810	-4,604200	-4,630561	2,047122	-0,005705	-0,052191	-0,046810	-4,604200	-4,630561	2,047122
10:04:08,01	0,413007	3,174982	-0,115006	-1,436028	0,277007	-0,569040	-0,016647	-0,052633	-0,044167	-0,503372	-5,633081	1,984123	-0,615417	-2,868768	-1,137533	-19,845969	8,506938	13,716077	-0,016647	-0,052633	-0,044167	-4,635082	-4,326329	1,984123	-0,016647	-0,052633	-0,044167	-4,635082	-4,326329	1,984123
10:04:08,07	0,413007	3,174982	-0,115006	-1,436028	0,277007	-0,569040	-0,016647	-0,052633	-0,044167	-0,503372	-5,633081	1,984123	-0,625990	-2,872140	-1,135144	-19,826841	8,477003	13,778972	-0,016647	-0,052633	-0,044167	-4,635082	-4,326329	1,984123	-0,016647	-0,052633	-0,044167	-4,635082	-4,326329	1,984123
10:04:08,12	0,413007	3,174982	-0,115006	-1,436028	0,277007	-0,569040	-0,007430	-0,045800	-0,043351	-0,855286	-5,120391	2,009445	-0,626590	-2,874398	-1,137490	-19,837178	8,479675	13,755927	-0,007430	-0,045800	-0,043351	-4,450607	-4,537164	2,009445	-0,007430	-0,045800	-0,043351	-4,450607	-4,537164	2,009445
10:04:08,17	0,413007	3,174982	-0,115006	-1,436028	0,277007	-0,569040	-0,006184	-0,045772	-0,044124	-0,879366	-5,067811	2,023973	-0,616698	-2,870663	-1,142407	-19,542009	8,316943	13,757782	-0,006184	-0,045772	-0,044124	-4,472477	-4,582328	2,023973	-0,006184	-0,045772	-0,044124	-4,472477	-4,582328	2,023973
10:04:08,22	0,413007	3,174982	-0,115006	-1,436028	0,277007	-0,569040	-0,014365	-0,052472	-0,049042	-0,524309	-5,156209	2,025828	-0,661912	-2,941708	-1,134075	-20,509231	9,106695	13,735680	-0,014365	-0,052472	-0,049042	-4,643373	-4,028554	2,025828	-0,014365	-0,052472	-0,049042	-4,643373	-4,028554	2,025828
10:04:08,27	0,412996	3,174970	-0,115016	-1,436036	0,287006	-0,568997	0,069769	-0,048838	-0,040710	-0,512969	-2,013742	2,003726	-0,648379	-2,913898	-1,154857	-19,001221	8,252666	13,736160	0,069769	-0,048838	-0,040710	-4,346725	-7,490625	2,003726	0,069769	-0,048838	-0,040710	-4,346725	-7,490625	2,003726
10:04:08,32	0,412996	3,174970	-0,115016	-1,436036	0,287006	-0,568997	0,038918	-0,046652	-0,061491	-0,612210	-1,885014	2,004206	-0,651982	-2,920992	-1,156441	-19,038760	8,207188	13,685926	0,038918	-0,046652	-0,061491	-4,274420	-4,940081	2,004206	0,038918	-0,046652	-0,061491	-4,274420	-4,940081	2,004206
10:04:08,37	0,412996	3,174970	-0,115016	-1,436036	0,287006	-0,568997	0,041319	-0,049454	-0,060322	-0,473063	-1,741779	1,978359	-0,647154	-2,917377	-1,153687	-18,988558	8,237833	13,710313	0,041319	-0,049454	-0,060322	-4,355165	-4,985324	1,978359	0,041319	-0,049454	-0,060322	-4,355165	-4,985324	1,978359
10:04:08,42	0,412996	3,174970	-0,115016	-1,436036	0,287006	-0,568997	0,037341	-0,049825	-0,061114	-0,478163	-1,936967	1,974036	-0,644843	-2,914118	-1,154480	-18,990650	8,210839	13,705990	0,037341	-0,049825	-0,061114	-4,389436	-4,868213	1,974036	0,037341	-0,049825	-0,061114	-4,389436	-4,868213	1,974036
10:04:08,47	0,412996	3,174970	-0,115016	-1,436036	0,287006	-0,568997	0,037341	-0,049825	-0,061114	-0,478163	-1,936967	1,974036	-0,647256	-2,914185	-1,154507	-19,019171	8,211668	13,691364	0,037341	-0,049825	-0,061114	-4,389436	-4,868213	1,974036	0,037341	-0,049825	-0,061114	-4,389436	-4,868213	1,974036
10:04:08,52	0,412996	3,174970	-0,115016	-1,436036	0,287006	-0,568997	0,038605	-0,047769	-0,061142	-0,598605	-1,896316	1,959410	-0,651839	-2,919918	-1,155615	-18,960057	8,184450	13,708296	0,038605	-0,047769	-0,061142	-4,348502	-4,926843	1,959410	0,038605	-0,047769	-0,061142	-4,348502	-4,926843	1,959410
10:04:08,57	0,412996	3,174970	-0,115016	-1,436036	0,287006	-0,568997	0,045861	-0,046666	-0,062249	-0,649986	-1,454208	1,976342	-0,648304	-2,916474	-1,161046	-18,956523	8,239648	13,733835	0,045861	-0,046666	-0,062249	-4,313280	-5,054319	1,976342	0,045861	-0,046666	-0,062249	-4,313280	-5,054319	1,976342
10:04:08,62	0,412996	3,174970	-0,115016	-1,436036	0,287006	-0,568997	0,041111	-0,048006	-0,067680	-0,530755	-1,725750	2,001881	-0,647166	-2,910471	-1,157599	-18,945429	8,165940	13,691589	0,041111	-0,048006	-0,067680	-4,299211	-4,952982	2,001881	0,041111	-0,048006	-0,067680	-4,299211	-4,952982	2,001881
10:04:08,67	0,412996	3,174970	-0,115016	-1,436036	0,287006	-0,568997	0,035344	-0,045990	-0,064233	-0,693876	-1,979185	1,959635	-0,649609	-2,915767	-1,155263	-19,009238	8,186655	13,709659	0,035344	-0,045990	-0,064233	-4,304072	-4,753688	1,959635	0,035344	-0,045990	-0,064233	-4,304072	-4,753688	1,959635
10:04:08,72	0,412996	3,174970	-0,115016	-1,436036	0,287006	-0,568997	0,041151	-0,046522	-0,061897	-0,680142	-1,742813	1,977705	-0,656005	-2,915826	-1,156033	-18,963835	8,170262	13,703177	0,041151	-0,046522	-0,061897	-4,332153	-4,973204	1,977705	0,041151	-0,046522	-0,061897	-4,332153	-4,973204	1,977705
10:04:08,77	0,412996	3,174970	-0,115016	-1,436036	0,287006	-0,568997	0,044401	-0,041013	-0,062667	-0,958145	-1,526316	1,971223	-0,650584	-2,919401	-1,155583	-18,941217	8,247287	13,739461	0,044401	-0,041013	-0,062667	-4,177639	-5,011803	1,971223	0,044401	-0,041013	-0,062667	-4,177639	-5,011803	1,971223
10:04:08,82	0,412996	3,174970	-0,115016	-1,436036	0,287006	-0,568997	0,044786	-0,047494	-0,062218	-0,543077	-1,525221	2,007507	-0,646491	-2,912452	-1,157940	-18,920865	8,208851	13,726657	0,036722	-0,047564	-0,064575	-4,296352	-4,790385	1,994703	0,036722	-0,047564	-0,064575	-4,296352	-4,790385	1,994703
10:04:08,87	0,412996	3,174970	-0,115016	-1,436036	0,287006	-0,568997	0,036722	-0,047564	-0,064575	-0,562557	-1,907716	1,994703	-0,655461	-2,916880	-1,156412	-18,979977	8,154728	13,717549	0,036722	-0,047564	-0,064575	-4,296352	-4,790385	1,994703	0,036722	-0,047564	-0,064575	-4,296352	-4,790385	1,994703
10:04:08,92	0,412996	3,174970	-0,115016	-1,436036	0,287006	-0,568997	0,045042	-0,042010	-0,063047	-0,927783	-1,499183	1,985595	-0,650034	-2,917226	-1,156373	-18,942510	8,218549	13,734607	0,045042	-0,042010	-0,063047	-4,225605	-5,035008	1,985595	0,045042	-0,042010	-0,063047	-4,225605	-5,035008	1,985595
10:04:08,97	0,412996	3,174970	-0,115016	-1,436036	0,287006	-0,568997	0,042628	-0,046884	-0,063008	-0,600366	-1,624211	2,002653	-0,652356	-2,914708	-1,154065	-18,901880	8,141392	13,696369	0,042628	-0,046884	-0,063008	-4,280743	-4,970481	2,002653	0,042628	-0,046884	-0,063008	-4,280743	-4,970481	2,002653
10:04:09,02	0,412996	3,174970	-0,115016	-1,436036	0,287006	-0,568997	0,041608	-0,043614	-0,060700	-0,816915	-1,603449	1,964415	-0,648195	-2,913820	-1,153653	-18,898369	8,194252	13,722852	0,038759	-0,046773	-0,060288	-4,276779	-4,817583	1,990898	0,038759	-0,046773	-0,060288	-4,276779	-4,817583	1,990898
10:04:09,07	0,412996	3,174970	-0,115016	-1,436036	0,287006	-0,568997	0,038759	-0,046773	-0,060288	-0,605100	-1,775012	1,990898	-0,657201	-2,919273	-1,157950	-18,968214	8,149776	13,722395	0,038759	-0,046773	-0,060288	-4,276779	-4,817583	1,990898	0,038759	-0,046773	-0,060288	-4,276779	-4,817583	1,990898
10:04:09,12	0,412996	3,174970	-0,115016	-1,436036	0,287006	-0,568997	0,047984	-0,041700	-0,064585	-0,942343	-1,333549	1,990441	-0,643538	-2,912342	-1,155593	-18,908843	8,176248	13,734278	0,047984	-0,041700	-0,064585	-4,215779	-5,100302	1,990441	0,047984	-0,041700	-0,064585	-4,215779	-5,100302	1,990441
10:04:09,17	0,412996	3,174970	-0,115016	-1,436036	0,287006	-0,568997	0,035150	-0,050068	-0,062227	-0,454611	-1,962728	2,002324	-0,649998	-2,920890	-1,156369	-18,924890	8,179788	13,708418	0,035150	-0,050068	-0,062227	-4,384913	-4,722024	2,002324	0,035150	-0,050068	-0,062227	-4,384913	-4,722024	2,002324
10:04:09,22	0,412996	3,174970	-0,115016	-1,436036	0,287006	-0,568997	0,040666	-0,045832	-0,064556	-0,616472	-1,710889	2,004427	-0,648165	-2,918459	-1,155177	-18,891280	8,191242	13,732618	0,040666	-0,045832	-0,064556	-4,214257	-4,903164	2,004427	0,040666	-0,045832	-0,064556	-4,214257	-4,903164	2,004427
10:04:09,27	0,412996	3,174970	-0,115016	-1,436036	0,287006	-0,568997	0,032953	-0,044691	-0,061496	-0,727124	-2,089426	1,978189	-0,647095	-2,907751	-1,154862	-18,916069	8,188580	13,710143	0,032953	-0,044691	-0,061496	-4,235368	-4,676211	1,978189	0,032953	-0,044691	-0,061496	-4,235368	-4,676211	1,978189
10:04:09,32	0,412996	3,174970	-0,115016	-1,436036	0,287006	-0,568997	0,044513	-0,040413	-0,061504	-0,992068	-1,511131	1,965304	-0,656580	-2,915623	-1,154869	-18,957095	8,163182	13,697259	0,044513	-0,040413	-0,061504	-4,164520	-5,005386	1,965304	0,044513	-0,040413	-0,061504	-4,164520	-5,005386	1,965304
10:04:09,37	0,412996	3,174970	-0,115016	-1,436036	0,287006	-0,568997	0,042640	-0,042775	-0,063037	-0,862902	-1,583888	1,976039	-0,653599	-2,915182	-1,156403	-18,932595	8,156400	13,707993	0,042640	-0,042775	-0,063037	-4,220718	-4,931158	1,976039	0,042640	-0,042775	-0,063037	-4,220718	-4,931158	1,976039
10:04:09,42	0,412996	3,174970	-0,115016	-1,436036	0,287006	-0,568997	0,040581	-0,048525	-0,062601	-0,471519	-1,718338	2,008491	-0,647589	-2,916274	-1,155966	-18,910101	8,250096	13,740445	0,040581	-0,048525	-0,062601	-4,280700	-4,903955	2,008491	0,040581	-0,048525	-0,062601	-4,280700	-4,903955	2,008491
10:04:09,47	0,412996	3,174970	-0,115016	-1,436036	0,287006	-0,568997	0,039601	-0,046384	-0,061878	-0,691854	-1,767394	1,981363	-0,650161	-2,913955	-1,157212	-18,989783	8,202093	13,701623	0,039601	-0,046384	-0,061878	-4,332985	-4,876074	1,981363	0,039601	-0,046384	-0,061878	-4,332985	-4,876074	1,981363
10:04:09,52	0,412996	3,174970	-0,115016	-1,436036	0,287006	-0,568997	0,041318	-0,050317	-0,063408	-0,403051	-1,660373	1,954614	-0,646405	-2,917809	-1,156774	-18,905485	8,218842	13,686569	0,041318	-0,050317	-0,063408	-4,352969	-4,903869	1,954614	0,041318	-0,050317	-0,063408	-4,352969	-4,903869	1,954614
10:04:09,57	0,412996	3,174970	-0,115016	-1,436036	0,287006	-0,568997	0,038696	-0,047311	-0,062614	-0,658429	-1,738603	1,999232	-0,647698	-2,914034	-1,155980	-18,904642	8,104010	13,731187	0,038696	-0,047311	-0,062614	-4,372314	-4,776223	1,999232	0,038696	-0,047311	-0,062614	-4,372314	-4,776223	1,999232
10:04:09,62	0,412996	3,174970	-0,115016	-1,436036	0,287006	-0,568997	0,034694	-0,045102	-0,059153	-0,684588	-1,987264	1,971764	-0,647610	-2,909465	-1,152518	-18,895451	8,201092	13,703718	0,034694	-0,045102	-0,059153	-4,225125	-4,710764	1,971764	0,034694	-0,045102	-0,059153	-4,225125	-4,710764	1,971764
10:04:09,67	0,412996	3,174970	-0,115016	-1,436036	0,287006	-0,568997	0,046030	-0,044105	-0,059920	-0,771276	-1,426419	1,969646	-0,654142	-2,918783	-1,153285	-18,937648	8,185266	13,701600	0,046030	-0,044105	-0,059920	-4,233488	-5,039800	1,969646	0,046030	-0,044105	-0,059920	-4,233488	-5,039800	1,969646
10:04:09,72	0,412996	3,174970	-0,115016	-1,436036	0,287006	-0,568997	0,041596	-0,050426	-0,061460	-0,431605	-1,640531	1,967005	-0,646450	-2,918104	-1,154825	-18,917910	8,186506	13,698959	0,041596	-0,050426	-0,061460	-4,390071	-4,905817	1,967005	0,041596	-0,050426	-0,061460	-4,390071	-4,905817	1,967005
10:04:09,77	0,412996	3,174970	-0,115016	-1,436036	0,287006	-0,568997	0,035911	-0,050409	-0,060715	-0,472428	-1,952470	1,967276	-0,649409	-2,912380	-1,155237	-18,914526	8,205875	13,704978	0,035911	-0,050409	-0,060715	-4,429557	-4,771493	1,967276	0,035911	-0,050409	-0,060715	-4,429557	-4,771493	1,967276
10:04:09,82	0,412996	3,174970	-0,115016	-1,436036	0,287006	-0,568997	0,043836	-0,042162	-0,059139	-0,874780	-1,523896	1,983561	-0,654727	-2,915911	-1,152505	-18,924467	8,174812	13,715515	0,043836	-0,042162	-0,059139	-4,184460	-4,965002	1,983561	0,043836	-0,042162	-0,059139	-4,184460	-4,965002	1,983561
10:04:09,87	0,412996	3,174970	-0,115016	-1,436036	0,287006	-0,568997	0,043865	-0,050380	-0,062221	-0,428169	-1,529689	1,981822	-0,647625	-2,920046	-1,155586	-18,921197	8,195147	13,713777	0,043865	-0,050380	-0,062221	-4,383006	-4,973123	1,981822	0,043865	-0,050380	-0,062221	-4,383006	-4,973123	1,981822
10:04:09,92	0,412996	3,174970	-0,115016	-1,436036	0,287006	-0,568997	0,039807	-0,049472	-0,062592	-0,459758	-1,696160	1,996630	-0,646382	-2,916078	-1,155958	-18,874813	8,186391	13,728585	0,039807	-0,049472	-0,062592	-4,343345	-4,821037	1,996630	0,039807	-0,049472	-0,062592	-4,343345	-4,821037	1,996630
10:04:09,97	0,412996	3,174970	-0,115016	-1,436036	0,287006	-0,568997	0,032395	-0,049186	-0,059899	-0,501910	-2,083527	2,000840	-0,642924	-2,909515	-1,153264	-18,890098	8,163770	13,732794	0,032395	-0,049186	-0,059899	-4,362974	-4,626538	2,000840	0,032395	-0,049186	-0,059899	-4,362974	-4,626538	2,000840
10:04:10,02	0,412996	3,174970	-0,115016	-1,436036	0,287006	-0,568997	0,043003	-0,043627	-0,062281	-0,805856	-1,609154	1,962417	-0,653042	-2,915923	-1,155646	-18,964454	8,189487	13,694371	0,043003	-0,043627	-0,062281	-4,230581	-4,984907	1,962417	0,043003	-0,043627	-0,062281	-4,230581	-4,984907	1,962417
10:04:10,07	0,412996	3,174970	-0,115016	-1,436036	0,287006	-0,568997	0,042084	-0,047982	-0,061451	-0,598057	-1,568118	1,974339	-0,648811	-2,917304	-1,154816	-18,896844	8,128924	13,706293	0,042084	-0,047982	-0,061451	-4,364623	-4,871715	1,974339	0,042084	-0,047982	-0,061451	-4,364623	-4,871715	1,974339
10:04:10,12	0,412996	3,174970	-0,115016	-1,436036	0,287006	-0,568997	0,037496	-0,043205	-0,062262	-0,792278	-1,890218	1,998144	-0,650654	-2,910943	-1,155628	-18,942114	8,217606	13,730099	0,037496	-0,043205	-0,062262	-4,183876	-4,833691	1,998144	0,037496	-0,043205	-0,062262	-4,183876	-4,833691	1,998144
10:04:10,17	0,412996	3,174970	-0,115016	-1,436036	0,287006	-0,568997	0,045517	-0,047185	-0,062204	-0,641824	-1,421674	2,013507	-0,651218	-2,919878	-1,155570	-18,925755	8,142936	13,745461	0,045517	-0,047185	-0,062204	-4,345824	-4,994720	2,013507	0,045517	-0,047185	-0,062204	-4,345824	-4,994720	2,013507
10:04:10,22	0,412996	3,174970	-0,115016	-1,436036	0,287006	-0,568997	0,035079	-0,051345	-0,064211	-0,399847	-1,982381	1,955325	-0,642396	-2,912919	-1,157577	-18,928460	8,174118	13,687279	0,035079	-0,051345	-0,064211	-4,430413	-4,736048	1,955325	0,035079	-0,051345	-0,064211	-4,430413	-4,736048	1,955325
10:04:10,27	0,412996	3,174970	-0,115016	-1,436036	0,287006	-0,568997	0,035079	-0,051345	-0,064211	-0,399847	-1,982381	1,955325	-0,652415	-2,915956	-1,155963	-18,919181	8,135036	13,760290	0,035079	-0,051345	-0,064211	-4,430413	-4,736048	1,955325	0,035079	-0,051345	-0,064211	-4,430413	-4,736048	1,955325
10:04:10,32	0,412996	3,174970	-0,115016	-1,436036	0,287006	-0,568997	0,041824	-0,047813	-0,064176	-0,589537	-1,603415	1,976974	-0,648827	-2,916995	-1,157542	-18,907080	8,154787	13,708928	0,041824	-0,047813	-0,064176	-4,342879	-4,886632	1,976974	0,041824	-0,047813	-0,064176	-4,342879	-4,886632	1,976974
10:04:10,37	0,412996	3,174970	-0,115016	-1,436036	0,287006	-0,568997	0,041719	-0,053926	-0,060643	-0,270626	-1,598992	1,989621	-0,652248	-2,921340	-1,155171	-18,893156	8,229356	13,732721	0,041719	-0,053926	-0,060643	-4,503794	-4,873912	1,989621	0,041719	-0,053926	-0,060643	-4,503794	-4,873912	1,989621
10:04:10,42	0,412996	3,174970	-0,115016	-1,436036	0,287006	-0,568997	0,040593	-0,045013	-0,060675	-0,717265	-1,710705	2,015141	-0,650637	-2,914529	-1,154041	-18,935612	8,191931	13,747095	0,040593	-0,045013	-0,060675	-4,250763	-4,897293	2,015141	0,040593	-0,045013	-0,060675	-4,250763	-4,897293	2,015141
10:04:10,47	0,412996	3,174970	-0,115016	-1,436036	0,287006	-0,568997	0,045087	-0,048355	-0,059907	-0,585794	-1,422284	1,953497	-0,649989	-2,920091	-1,153273	-18,909357	8,127892	13,685452	0,045087	-0,048355	-0,059907	-4,381667	-4,961614	1,953497	0,045087	-0,048355	-0,059907	-4,381667	-4,961614	1,953497
10:04:10,52	0,412996	3,174970	-0,115016	-1,436036	0,287006	-0,568997	0,037758	-0,049405	-0,061131	-0,537108	-1,867896	1,937990	-0,645416	-2,914270	-1,154497	-18,968189	8,155044	13,669945	0,037758	-0,049405	-0,061131	-4,415388	-4,831934	1,937990	0,037758	-0,049405	-0,061131	-4,415388	-4,831934	1,937990
10:04:10,57	0,412996	3,174970	-0,115016	-1,436036	0,287006	-0,568997	0,041775	-0,049786	-0,063013	-0,495978	-1,625423	1,976706	-0,647094	-2,917938	-1,156379	-18,928404	8,156685	13,708660	0,041775	-0,049786	-0,063013	-4,404173	-4,904727	1,976706	0,041775	-0,049786	-0,063013	-4,404173	-4,904727	1,976706
10:04:10,62	0,412996	3,174970	-0,115016	-1,436036	0,287006	-0,568997	0,041775	-0,049786	-0,063013	-0,495978	-1,625423	1,976706	-0,654789	-2,915549	-1,156792	-18,951536	8,197395	13,719168	0,041775	-0,049786	-0,063013	-4,404173	-4,904727	1,976706	0,041775	-0,049786	-0,063013	-4,404173	-4,904727	1,976706
10:04:10,67	0,412996	3,174970	-0,115016	-1,436036	0,287006	-0,568997	0,041394	-0,047643	-0,065347	-0,541395	-1,643644	1,964964	-0,648760	-2,916537	-1,158713	-18,894028	8,213081	13,696918	0,041394	-0,047643	-0,065347	-4,281350	-4,893067	1,964964	0,041394	-0,047643	-0,065347	-4,281350	-4,893067	1,964964
10:04:10,72	0,412996	3,174970	-0,115016	-1,436036	0,287006	-0,568997	0,041394	-0,047643	-0,065347	-0,541395	-1,643644	1,964964	-0,648930	-2,912429	-1,156819	-18,942743	8,141553	13,684865	0,041394	-0,047643	-0,065347	-4,281350	-4,893067	1,964964	0,041394	-0,047643	-0,065347	-4,281350	-4,893067	1,964964
10:04:10,77	0,412996	3,174970	-0,115016	-1,436036	0,287006	-0,568997	0,042183	-0,048755	-0,066494	-0,516572	-1,576820	1,978723	-0,648191	-2,917777	-1,159860	-18,888223	8,171581	13,710677	0,042183	-0,048755	-0,066494	-4,343875	-4,888207	1,978723	0,042183	-0,048755	-0,066494	-4,343875	-4,888207	1,978723
10:04:10,82	0,412996	3,174970	-0,115016	-1,436036	0,287006	-0,568997	0,040300	-0,041308	-0,061136	-0,950060	-1,756727	1,966612	-0,653698	-2,912422	-1,154501	-18,982329	8,172518	13,698566	0,040300	-0,041308	-0,061136	-4,192769	-4,920262	1,966612	0,040300	-0,041308	-0,061136	-4,192769	-4,920262	1,966612
10:04:10,87	0,412996	3,174970	-0,115016	-1,436036	0,287006	-0,568997	0,040300	-0,041308	-0,061136	-0,950060	-1,756727	1,966612	-0,650017	-2,922214	-1,155961	-18,907741	8,095555	13,714787	0,040300	-0,041308	-0,061136	-4,192769	-4,920262	1,966612	0,040300	-0,041308	-0,061136	-4,192769	-4,920262	1,966612
10:04:10,92	0,412996	3,174970	-0,115016	-1,436036	0,287006	-0,568997	0,039115	-0,046346	-0,062208	-0,597242	-1,755050	2,011983	-0,648743	-2,913915	-1,155574	-18,882098	8,219576	13,743937	0,039115	-0,046346	-0,062208	-4,235393	-4,825599	2,011983	0,039115	-0,046346	-0,062208	-4,235393	-4,825599	2,011983
10:04:10,97	0,412996	3,174970	-0,115016	-1,436036	0,287006	-0,568997	0,034736	-0,047760	-0,062246	-0,586797	-1,982128	1,992231	-0,645329	-2,910830	-1,155611	-18,913115	8,164614	13,724185	0,034736	-0,047760	-0,062246	-4,335984	-4,708941	1,992231	0,034736	-0,047760	-0,062246	-4,335984	-4,708941	1,992231
10:04:11,02	0,412996	3,174970	-0,115016	-1,436036	0,287006	-0,568997	0,041456	-0,051731	-0,062585	-0,352690	-1,637681	2,006576	-0,645250	-2,918635	-1,155951	-18,903586	8,191009	13,738531	0,041456	-0,051731	-0,062585	-4,413587	-4,891942	2,006576	0,041456	-0,051731	-0,062585	-4,413587	-4,891942	2,006576
10:04:11,07	0,412996	3,174970	-0,115016	-1,436036	0,287006	-0,568997	0,044393	-0,041778	-0,060692	-0,898794	-1,500725	1,989255	-0,655338	-2,916202	-1,154058	-18,931538	8,174197	13,721209	0,044393	-0,041778	-0,060692	-4,178362	-4,985590	1,989255	0,044393	-0,041778	-0,060692	-4,178362	-4,985590	1,989255
10:04:11,12	0,412996	3,174970	-0,115016	-1,436036	0,287006	-0,568997	0,039118	-0,047771	-0,062231	-0,517983	-1,735307	1,963280	-0,647511	-2,914630	-1,155597	-18,862536	8,214244	13,695235	0,039118	-0,047771	-0,062231	-4,267990	-4,806061	1,963280	0,039118	-0,047771	-0,062231	-4,267990	-4,806061	1,963280
10:04:11,17	0,412996	3,174970	-0,115016	-1,436036	0,287006	-0,568997	0,043330	-0,041108	-0,058769	-0,947671	-1,573840	1,983544	-0,655387	-2,914947	-1,152135	-18,954016	8,170935	13,715498	0,043330	-0,041108	-0,058769	-4,174685	-4,975254	1,983544	0,043330	-0,041108	-0,058769	-4,174685	-4,975254	1,983544
10:04:11,22	0,412996	3,174970	-0,115016	-1,436036	0,287006	-0,568997	0,043330	-0,041108	-0,058769	-0,947671	-1,573840	1,983544	-0,645886	-2,920108	-1,156749	-18,909850	8,128802	13,707688	0,043330	-0,041108	-0,058769	-4,174685	-4,975254	1,983544	0,043330	-0,041108	-0,058769	-4,174685	-4,975254	1,983544
10:04:11,27	0,412996	3,174970	-0,115016	-1,436036	0,287006	-0,568997	0,042488	-0,041373	-0,061493	-0,901293	-1,607449	1,966505	-0,654736	-2,914349	-1,154859	-18,928865	8,194093	13,698460	0,042488	-0,041373	-0,061493	-4,149061	-4,942725	1,966505	0,042488	-0,041373	-0,061493	-4,149061	-4,942725	1,966505
10:04:11,32	0,412996	3,174970	-0,115016	-1,436036	0,287006	-0,568997	0,041766	-0,051924	-0,062175	-0,371314	-1,580443	2,019139	-0,645238	-2,919000	-1,155541	-18,882322	8,145648	13,751093	0,041766	-0,051924	-0,062175	-4,447350	-4,859073	2,019139	0,041766	-0,051924	-0,062175	-4,447350	-4,859073	2,019139
10:04:11,37	0,412996	3,174970	-0,115016	-1,436036	0,287006	-0,568997	0,043329	-0,050091	-0,060282	-0,497576	-1,489508	1,958431	-0,647607	-2,919436	-1,153648	-18,889403	8,114034	13,690385	0,043329	-0,050091	-0,060282	-4,429681	-4,890810	1,958431	0,043329	-0,050091	-0,060282	-4,429681	-4,890810	1,958431
10:04:11,42	0,412996	3,174970	-0,115016	-1,436036	0,287006	-0,568997	0,036460	-0,046004	-0,063411	-0,676052	-1,910092	2,002613	-0,647712	-2,911445	-1,156777	-18,927328	8,175207	13,734567	0,036460	-0,046004	-0,063411	-4,287377	-4,772229	2,002613	0,036460	-0,046004	-0,063411	-4,287377	-4,772229	2,002613
10:04:11,47	0,412996	3,174970	-0,115016	-1,436036	0,287006	-0,568997	0,044489	-0,045198	-0,063028	-0,758883	-1,476658	1,970200	-0,654144	-2,917078	-1,155613	-18,912691	8,136449	13,701449	0,044489	-0,045198	-0,063028	-4,306910	-4,969027	1,970200	0,044489	-0,045198	-0,063028	-4,306910	-4,969027	1,970200
10:04:11,52	0,412996	3,174970	-0,115016	-1,436036	0,287006	-0,568997	0,036155	-0,045824	-0,060336	-0,706897	-1,917755	1,961342	-0,647715	-2,911090	-1,153702	-18,930944	8,152503	13,693296	0,036155	-0,045824	-0,060336	-4,304071	-4,755914	1,961342	0,036155	-0,045824	-0,060336	-4,304071	-4,755914	1,961342
10:04:11,57	0,412996	3,174970	-0,115016	-1,436036	0,287006	-0,568997	0,044185	-0,051928	-0,062963	-0,388087	-1,462342	2,004371	-0,646444	-2,921096	-1,156329	-18,897435	8,134795	13,736325	0,044185	-0,051928	-0,062963	-4,464398	-4,930826	2,004371	0,044185	-0,051928	-0,062963	-4,464398	-4,930826	2,004371
10:04:11,62	0,412996	3,174970	-0,115016	-1,436036	0,287006	-0,568997	0,032054	-0,044230	-0,061851	-0,765415	-2,076546	2,000980	-0,647045	-2,906742	-1,155217	-18,871626	8,146371	13,732935	0,032054	-0,044230	-0,061851	-4,237492	-4,592813	2,000980	0,032054	-0,044230	-0,061851	-4,237492	-4,592813	2,000980
10:04:11,67	0,412996	3,174970	-0,115016	-1,436036	0,287006	-0,568997	0,042718	-0,044925	-0,062604	-0,754640	-1,537994	2,003868	-0,651775	-2,916325	-1,155969	-18,898113	8,132366	13,735822	0,042718	-0,044925	-0,062604	-4,281284	-4,891324	2,003868	0,042718	-0,044925	-0,062604	-4,281284	-4,891324	2,003868
10:04:11,72	0,412996	3,174970	-0,115016	-1,436036	0,287006	-0,568997	0,037061	-0,048572	-0,060280	-0,513665	-1,826240	1,980733	-0,645788	-2,913250	-1,153646	-18,867355	8,173893	13,712687	0,037061	-0,048572	-0,060280	-4,326582	-4,735563	1,980733	0,037061	-0,048572	-0,060280	-4,326582	-4,735563	1,980733
10:04:11,77	0,412996	3,174970	-0,115016	-1,436036	0,287006	-0,568997	0,040823	-0,041082	-0,061881	-0,926358	-1,679867	1,971344	-0,647143	-2,915833	-1,156385	-18,947256	8,166329	13,724006	0,040823	-0,041082	-0,061881	-4,151334	-4,884451	1,971344	0,040823	-0,041082	-0,061881	-4,151334	-4,884451	1,971344
10:04:11,82	0,412996	3,174970	-0,115016	-1,436036	0,287006	-0,568997	0,043240	-0,048616	-0,064164	-0,579321	-1,506828	1,980282	-0,648839	-2,918622	-1,157530	-18,902940	8,115965	13,712237	0,043240	-0,048616	-0,064164	-4,395716	-4,901138	1,980282	0,043240	-0,048616	-0,064164	-4,395716	-4,901138	1,980282
10:04:11,87	0,412996	3,174970	-0,115016	-1,436036	0,287006	-0,568997	0,037695	-0,048905	-0,060263	-0,509196	-1,796239	2,004620	-0,645817	-2,913964	-1,153629	-18,876303	8,164247	13,736575	0,037695	-0,048905	-0,060263	-4,348224	-4,755269	2,004620	0,037695	-0,048905	-0,060263	-4,348224	-4,755269	2,004620
10:04:11,92	0,412996	3,174970	-0,115016	-1,436036	0,287006	-0,568997	0,036641	-0,044705	-0,061500	-0,760333	-1,914277	1,977048	-0,648927	-2,910953	-1,154866	-18,947481	8,167509	13,709002	0,036641	-0,044705	-0,061500	-4,269702	-4,790633	1,977048	0,036641	-0,044705	-0,061500	-4,269702	-4,790633	1,977048
10:04:11,97	0,412996	3,174970	-0,115016	-1,436036	0,287006	-0,568997	0,044321	-0,043245	-0,059102	-0,788982	-1,461956	1,997802	-0,654031	-2,916873	-1,152467	-18,877945	8,181958	13,729756	0,044321	-0,043245	-0,059102	-4,183726	-4,941140	1,997802	0,044321	-0,043245	-0,059102	-4,183726	-4,941140	1,997802
10:04:12,02	0,412996	3,174970	-0,115016	-1,436036	0,287006	-0,568997	0,045904	-0,052208	-0,061442	-0,374891	-1,406731	1,969992	-0,655270	-2,921064	-1,153678	-18,913753	8,158176	13,671121	0,045904	-0,052208	-0,061442	-4,473227	-5,010225	1,969992	0,045904	-0,052208	-0,061442	-4,473227	-5,010225	1,969992
10:04:12,07	0,412996	3,174970	-0,115016	-1,436036	0,287006	-0,568997	0,035101	-0,047998	-0,064563	-0,553046	-1,965033	2,003800	-0,645305	-2,911265	-1,157929	-18,904038	8,184050	13,735755	0,035101	-0,047998	-0,064563	-4,320922	-4,720456	2,003800	0,035101	-0,047998	-0,064563	-4,320922	-4,720456	2,003800
10:04:12,12	0,412996	3,174970	-0,115016	-1,436036	0,287006	-0,568997	0,040792	-0,043053	-0,058780	-0,832905	-1,713995	1,970219	-0,652433	-2,913721	-1,152146	-18,954256	8,186824	13,702174	0,040792	-0,043053	-0,058780	-4,212581	-4,916136	1,970219	0,040792	-0,043053	-0,058780	-4,212581	-4,916136	1,970219
10:04:12,17	0,412996	3,174970	-0,115016	-1,436036	0,287006	-0,568997	0,044763	-0,052911	-0,062977	-0,347101	-1,444659	1,989873	-0,645881	-2,922089	-1,156342	-18,913261	8,132192	13,721827	0,044763	-0,052911	-0,062977	-4,500634	-4,958563	1,989873	0,044763	-0,052911	-0,062977	-4,500634	-4,958563	1,989873
10:04:12,22	0,412996	3,174970	-0,115016	-1,436036	0,287006	-0,568997	0,033074	-0,047532	-0,062634	-0,597398	-2,034871	1,982306	-0,644696	-2,909276	-1,156000	-18,883265	8,148873	13,714260	0,033074	-0,047532	-0,062634	-4,328630	-4,631156	1,982306	0,033074	-0,047532	-0,062634	-4,328630	-4,631156	1,982306
10:04:12,27	0,412996	3,174970	-0,115016	-1,436036	0,287006	-0,568997	0,040180	-0,048675	-0,062288	-0,600225	-1,762754	1,962293	-0,647258	-2,916002	-1,155654	-18,998771	8,143629	13,694247	0,040180	-0,048675	-0,062288	-4,421229	-4,916882	1,962293	0,040180	-0,048675	-0,062288	-4,421229	-4,916882	1,962293
10:04:12,32	0,412996	3,174970	-0,115016	-1,436036	0,287006	-0,568997	0,043570	-0,044070	-0,063001	-0,761731	-1,530303	2,000775	-0,652942	-2,916635	-1,156367	-18,911139	8,183061	13,732729	0,043570	-0,044070	-0,063001	-4,221226	-4,950538	2,000775	0,043570	-0,044070	-0,063001	-4,221226	-4,950538	2,000775
10:04:12,37	0,412996	3,174970	-0,115016	-1,436036	0,287006	-0,568997	0,043597	-0,048865	-0,063012	-0,533703	-1,509551	1,961412	-0,648802	-2,919056	-1,156377	-18,905030	8,154909	13,693366	0,043597	-0,048865	-0,063012	-4,369627	-4,931878	1,961412	0,043597	-0,048865	-0,063012	-4,369627	-4,931878	1,961412
10:04:12,42	0,412996	3,174970	-0,115016	-1,436036	0,287006	-0,568997	0,040928	-0,047316	-0,060263	-0,568261	-1,691847	2,025308	-0,648810	-2,915970	-1,153629	-18,919738	8,216539	13,757262	0,040928	-0,047316	-0,060263	-4,282544	-4,904726	2,025308	0,040928	-0,047316	-0,060263	-4,282544	-4,904726	2,025308
10:04:12,47	0,412996	3,174970	-0,115016	-1,436036	0,287006	-0,568997	0,036753	-0,045537	-0,058759	-0,709013	-1,876369	1,979647	-0,646593	-2,913351	-1,159146	-18,958697	8,169912	13,692465	0,036753	-0,045537	-0,058759	-4,283631	-4,761501	1,979647	0,036753	-0,045537	-0,058759	-4,283631	-4,761501	1,979647
10:04:12,52	0,412996	3,174970	-0,115016	-1,436036	0,287006	-0,568997	0,036753	-0,045537	-0,058759	-0,709013	-1,876369	1,979647	-0,645212	-2,916067	-1,155581	-18,880396	8,184338	13,714015	0,039213	-0,050480	-0,062215	-4,374618	-4,809089	1,982061	0,039213	-0,050480	-0,062215	-4,374618	-4,809089	1,982061
10:04:12,57	0,412996	3,174970	-0,115016	-1,436036	0,287006	-0,568997	0,041877	-0,046999	-0,060321	-0,657060	-1,675760	1,985548	-0,649559	-2,916633	-1,153687	-18,984692	8,170533	13,717502	0,041877	-0,046999	-0,060321	-4,346466	-4,963116	1,985548	0,041877	-0,046999	-0,060321	-4,346466	-4,963116	1,985548
10:04:12,62	0,412996	3,174970	-0,115016	-1,436036	0,287006	-0,568997	0,041877	-0,046999	-0,060321	-0,657060	-1,675760	1,985548	-0,654146	-2,915314	-1,152911	-18,910017	8,120179	13,684982	0,041877	-0,046999	-0,060321	-4,346466	-4,963116	1,985548	0,041877	-0,046999	-0,060321	-4,346466	-4,963116	1,985548
10:04:12,67	0,412996	3,174970	-0,115016	-1,436036	0,287006	-0,568997	0,034131	-0,046822	-0,061070	-0,608475	-1,991293	1,991632	-0,645839	-2,909837	-1,154436	-18,880228	8,176946	13,723586	0,034131	-0,046822	-0,061070	-4,283991	-4,670584	1,991632	0,034131	-0,046822	-0,061070	-4,283991	-4,670584	1,991632
10:04:12,72	0,412996	3,174970	-0,115016	-1,436036	0,287006	-0,568997	0,034131	-0,046822	-0,061070	-0,608475	-1,991293	1,991632	-0,650024	-2,914336	-1,154821	-18,888697	8,085403	13,714739	0,034131	-0,046822	-0,061070	-4,283991	-4,670584	1,991632	0,034131	-0,046822	-0,061070	-4,283991	-4,670584	1,991632
10:04:12,77	0,412996	3,174970	-0,115016	-1,436036	0,287006	-0,568997	0,040120	-0,045448	-0,061455	-0,763443	-1,641426	1,982785	-0,647690	-2,912402	-1,155617	-18,914381	8,146064	13,713275	0,040120	-0,045448	-0,061455	-4,331088	-4,790855	1,982785	0,040120	-0,045448	-0,061455	-4,331088	-4,790855	1,982785
10:04:12,82	0,412996	3,174970	-0,115016	-1,436036	0,287006	-0,568997	0,037279	-0,046501	-0,062251	-0,668957	-1,841754	1,981321	-0,646506	-2,920629	-1,155596	-18,923344	8,112033	13,696713	0,037279	-0,046501	-0,062251	-4,319321	-4,768131	1,981321	0,037279	-0,046501	-0,062251	-4,319321	-4,768131	1,981321
10:04:12,87	0,412996	3,174970	-0,115016	-1,436036	0,287006	-0,568997	0,043811	-0,051641	-0,062230	-0,435676	-1,492813	1,964759	-0,643486	-2,908596	-1,152874	-18,874499	8,159877	13,732311	0,043811	-0,051641	-0,062230	-4,489460	-4,931988	1,964759	0,043811	-0,051641	-0,062230	-4,489460	-4,931988	1,964759
10:04:12,92	0,412996	3,174970	-0,115016	-1,436036	0,287006	-0,568997	0,042558	-0,050330	-0,061794	-0,469472	-1,529616	2,013186	-0,647015	-2,918889	-1,155159	-18,881600	8,127622	13,745140	0,042558	-0,050330	-0,061794	-4,420348	-4,870424	2,013186	0,042558	-0,050330	-0,061794	-4,420348	-4,870424	2,013186
10:04:12,97	0,412996	3,174970	-0,115016	-1,436036	0,287006	-0,568997	0,038294	-0,049735	-0,062658	-0,515716	-1,826318	1,962808	-0,645397	-2,914899	-1,156024	-18,954194	8,151829	13,694762	0,038294	-0,049735	-0,062658	-4,419929	-4,832400	1,962808	0,038294	-0,049735	-0,062658	-4,419929	-4,832400	1,962808
10:04:13,02	0,412996	3,174970	-0,115016	-1,436036	0,287006	-0,568997	0,038294	-0,049735	-0,062658	-0,515716	-1,826318	1,962808	-0,658233	-2,914594	-1,154090	-18,912710	8,187243	13,682430	0,038294	-0,049735	-0,062658	-4,419929	-4,832400	1,962808	0,038294	-0,049735	-0,062658	-4,419929	-4,832400	1,962808
10:04:13,07	0,412996	3,174970	-0,115016	-1,436036	0,287006	-0,568997	0,044448	-0,038467	-0,060724	-1,050228	-1,488083	1,950476	-0,645840	-2,909020	-1,157529	-18,871087	8,180090	13,744976	0,044448	-0,038467	-0,060724	-4,069922	-4,977265	1,950476	0,044448	-0,038467	-0,060724	-4,069922	-4,977265	1,950476
10:04:13,12	0,412996	3,174970	-0,115016	-1,436036	0,287006	-0,568997	0,042270	-0,040537	-0,059931	-0,980212	-1,594724	1,978673	-0,655351	-2,913743	-1,153296	-18,925777	8,151357	13,710628	0,042270	-0,040537	-0,059931	-4,162382	-4,912915	1,978673	0,042270	-0,040537	-0,059931	-4,162382	-4,912915	1,978673
10:04:13,17	0,412996	3,174970	-0,115016	-1,436036	0,287006	-0,568997	0,046345	-0,045020	-0,062611	-0,755424	-1,336405	1,973578	-0,653507	-2,919514	-1,155977	-18,889748	8,120959	13,705532	0,046345	-0,045020	-0,062611	-4,289485	-4,974511	1,973578	0,046345	-0,045020	-0,062611	-4,289485	-4,974511	1,973578
10:04:13,22	0,412996	3,174970	-0,115016	-1,436036	0,287006	-0,568997	0,046345	-0,045020	-0,062611	-0,755424	-1,336405	1,973578	-0,647026	-2,912569	-1,154047	-18,892601	8,175904	13,717987	0,046345	-0,045020	-0,062611	-4,289485	-4,974511	1,973578	0,046345	-0,045020	-0,062611	-4,289485	-4,974511	1,973578
10:04:13,27	0,412996	3,174970	-0,115016	-1,436036	0,287006	-0,568997	0,037091	-0,047160	-0,060681	-0,597976	-1,847582	1,986033	-0,647028	-2,912360	-1,154451	-18,903119	8,201809	13,704667	0,037091	-0,047160	-0,060681	-4,300043	-4,759210	1,986033	0,037091	-0,047160	-0,060681	-4,300043	-4,759210	1,986033
10:04:13,32	0,412996	3,174970	-0,115016	-1,436036	0,287006	-0,568997	0,037002	-0,047790	-0,062252	-0,562495	-1,855088	1,962963	-0,646436	-2,912807	-1,155618	-18,893739	8,179682	13,694917	0,037002	-0,047790	-0,062252	-4,314044	-4,759724	1,962963	0,037002	-0,047790	-0,062252	-4,314044	-4,759724	1,962963
10:04:13,37	0,412996	3,174970	-0,115016	-1,436036	0,287006	-0,568997	0,037002	-0,047790	-0,062252	-0,562495	-1,855088	1,962963	-0,647791	-2,911617	-1,155274	-18,967469	8,158986	13,689900	0,037002	-0,047790	-0,062252	-4,314044	-4,759724	1,962963	0,037002	-0,047790	-0,062252	-4,314044	-4,759724	1,962963
10:04:13,42	0,412996	3,174970	-0,115016	-1,436036	0,287006	-0,568997	0,034229	-0,047514	-0,060282	-0,592586	-1,989894	2,010203	-0,645289	-2,910268	-1,153648	-18,893479	8,161413	13,742157	0,034229	-0,047514	-0,060282	-4,322397	-4,676896	2,010203	0,034229	-0,047514	-0,060282	-4,322397	-4,676896	2,010203
10:04:13,47	0,412996	3,174970	-0,115016	-1,436036	0,287006	-0,568997	0,034229	-0,047514	-0,060282	-0,592586	-1,989894	2,010203	-0,652391	-2,916041	-1,155580	-18,908120	8,128536	13,745191	0,034229	-0,047514	-0,060282	-4,322397	-4,676896	2,010203	0,034229	-0,047514	-0,060282	-4,322397	-4,676896	2,010203
10:04:13,52	0,412996	3,174970	-0,115016	-1,436036	0,287006	-0,568997	0,042780	-0,044250	-0,062215	-0,798077	-1,541521	2,013237	-0,650042	-2,912228	-1,156021	-18,896117	8,094940	13,687090	0,042780	-0,044250	-0,062215	-4,271710	-4,899719	2,013237	0,042780	-0,044250	-0,062215	-4,271710	-4,899719	2,013237
10:04:13,57	0,412996	3,174970	-0,115016	-1,436036	0,287006	-0,568997	0,041896	-0,047269	-0,060640	-0,536522	-1,639558	2,026049	-0,649334	-2,916785	-1,154005	-18,900953	8,245155	13,758003	0,041896	-0,047269	-0,060640	-4,247128	-4,928412	2,026049	0,041896	-0,047269	-0,060640	-4,247128	-4,928412	2,026049
10:04:13,62	0,412996	3,174970	-0,115016	-1,436036	0,287006	-0,568997	0,040995	-0,041922	-0,059132	-0,885975	-1,639072	1,988212	-0,653515	-2,913331	-1,152497	-18,895661	8,159649	13,720166	0,040995	-0,041922	-0,059132	-4,176836	-4,857201	1,988212	0,040995	-0,041922	-0,059132	-4,176836	-4,857201	1,988212
10:04:13,67	0,412996	3,174970	-0,115016	-1,436036	0,287006	-0,568997	0,040995	-0,041922	-0,059132	-0,885975	-1,639072	1,988212	-0,648880	-2,919211	-1,155966	-18,928375	8,129063	13,736098	0,040995	-0,041922	-0,059132	-4,176836	-4,857201	1,988212	0,040995	-0,041922	-0,059132	-4,176836	-4,857201	1,988212
10:04:13,72	0,412996	3,174970	-0,115016	-1,436036	0,287006	-0,568997	0,043770	-0,048875	-0,062601	-0,567238	-1,507829	2,004143	-0,657163	-2,917805	-1,154862	-18,967176	8,185419	13,702490	0,046694	-0,040999	-0,061496	-4,165834	-5,083029	1,970536	0,046694	-0,040999	-0,061496	-4,165834	-5,083029	1,970536
10:04:13,77	0,412996	3,174970	-0,115016	-1,436036	0,287006	-0,568997	0,043752	-0,047506	-0,061062	-0,626670	-1,524875	1,994085	-0,650057	-2,918511	-1,154428	-18,936474	8,147308	13,726039	0,043752	-0,047506	-0,061062	-4,355920	-4,959441	1,994085	0,043752	-0,047506	-0,061062	-4,355920	-4,959441	1,994085
10:04:13,82	0,412996	3,174970	-0,115016	-1,436036	0,287006	-0,568997	0,043752	-0,047506	-0,061062	-0,626670	-1,524875	1,994085	-0,644642	-2,907798	-1,155224	-18,865286	8,174740	13,709815	0,031766	-0,046839	-0,061858	-4,278889	-4,593879	1,977861	0,031766	-0,046839	-0,061858	-4,278889	-4,593879	1,977861
10:04:13,87	0,412996	3,174970	-0,115016	-1,436036	0,287006	-0,568997	0,040499	-0,043531	-0,060311	-0,849517	-1,691951	1,993610	-0,651873	-2,913706	-1,153677	-18,942701	8,132283	13,725564	0,040499	-0,043531	-0,060311	-4,266698	-4,871096	1,993610	0,040499	-0,043531	-0,060311	-4,266698	-4,871096	1,993610
10:04:13,92	0,412996	3,174970	-0,115016	-1,436036	0,287006	-0,568997	0,040499	-0,043531	-0,060311	-0,849517	-1,691951	1,993610	-0,645350	-2,915131	-1,156765	-18,944405	8,203775	13,735512	0,040499	-0,043531	-0,060311	-4,266698	-4,871096	1,993610	0,040499	-0,043531	-0,060311	-4,266698	-4,871096	1,993610
10:04:13,97	0,412996	3,174970	-0,115016	-1,436036	0,287006	-0,568997	0,041379	-0,038646	-0,062656	-1,047981	-1,669740	1,991476	-0,656543	-2,912026	-1,156022	-18,935340	8,192170	13,723430	0,041379	-0,038646	-0,062656	-4,081707	-4,917994	1,991476	0,041379	-0,038646	-0,062656	-4,081707	-4,917994	1,991476
10:04:14,02	0,412996	3,174970	-0,115016	-1,436036	0,287006	-0,568997	0,039352	-0,046593	-0,060666	-0,584791	-1,691436	1,966119	-0,648648	-2,914244	-1,154032	-18,837856	8,193597	13,698073	0,039352	-0,046593	-0,060666	-4,242309	-4,780568	1,966119	0,039352	-0,046593	-0,060666	-4,242309	-4,780568	1,966119
10:04:14,07	0,412996	3,174970	-0,115016	-1,436036	0,287006	-0,568997	0,040726	-0,048336	-0,063820	-0,610606	-1,720652	1,982285	-0,647825	-2,916305	-1,157186	-18,983268	8,143030	13,714239	0,040726	-0,048336	-0,063820	-4,405021	-4,917617	1,982285	0,040726	-0,048336	-0,063820	-4,405021	-4,917617	1,982285
10:04:14,12	0,412996	3,174970	-0,115016	-1,436036	0,287006	-0,568997	0,041661	-0,042890	-0,061895	-0,874191	-1,620351	1,945742	-0,653010	-2,914392	-1,155260	-18,928718	8,134235	13,677696	0,041661	-0,042890	-0,061895	-4,241017	-4,890777	1,945742	0,041661	-0,042890	-0,061895	-4,241017	-4,890777	1,945742
10:04:14,17	0,412996	3,174970	-0,115016	-1,436036	0,287006	-0,568997	0,041661	-0,042890	-0,061895	-0,874191	-1,620351	1,945742	-0,641743	-2,911498	-1,155207	-18,887835	8,152036	13,718952	0,041661	-0,042890	-0,061895	-4,241017	-4,890777	1,945742	0,041661	-0,042890	-0,061895	-4,241017	-4,890777	1,945742
10:04:14,22	0,412996	3,174970	-0,115016	-1,436036	0,287006	-0,568997	0,040823	-0,044508	-0,063796	-0,763436	-1,647434	1,981307	-0,651189	-2,914475	-1,157161	-18,901127	8,149011	13,713261	0,040823	-0,044508	-0,063796	-4,257316	-4,852057	1,981307	0,040823	-0,044508	-0,063796	-4,257316	-4,852057	1,981307
10:04:14,27	0,412996	3,174970	-0,115016	-1,436036	0,287006	-0,568997	0,040823	-0,044508	-0,063796	-0,763436	-1,647434	1,981307	-0,650611	-2,919722	-1,155590	-18,913483	8,120764	13,710849	0,040823	-0,044508	-0,063796	-4,257316	-4,852057	1,981307	0,040823	-0,044508	-0,063796	-4,257316	-4,852057	1,981307
10:04:14,32	0,412996	3,174970	-0,115016	-1,436036	0,287006	-0,568997	0,045078	-0,047632	-0,062224	-0,631616	-1,422751	1,978895	-0,647602	-2,917833	-1,155968	-18,911333	8,220978	13,729603	0,045078	-0,047632	-0,062224	-4,370749	-4,961390	1,978895	0,045078	-0,047632	-0,062224	-4,370749	-4,961390	1,978895
10:04:14,37	0,412996	3,174970	-0,115016	-1,436036	0,287006	-0,568997	0,039098	-0,042003	-0,062678	-0,911333	-1,797540	1,972224	-0,652495	-2,911729	-1,156044	-18,962251	8,163911	13,704178	0,039098	-0,042003	-0,062678	-4,208603	-4,866718	1,972224	0,039098	-0,042003	-0,062678	-4,208603	-4,866718	1,972224
10:04:14,42	0,412996	3,174970	-0,115016	-1,436036	0,287006	-0,568997	0,046566	-0,048479	-0,063002	-0,569131	-1,378427	1,980353	-0,650622	-2,921434	-1,156368	-18,932871	8,153282	13,712307	0,046566	-0,048479	-0,063002	-4,374714	-5,033870	1,980353	0,046566	-0,048479	-0,063002	-4,374714	-5,033870	1,980353
10:04:14,47	0,412996	3,174970	-0,115016	-1,436036	0,287006	-0,568997	0,046566	-0,048479	-0,063002	-0,569131	-1,378427	1,980353	-0,650040	-2,911464	-1,156400	-18,921674	8,189002	13,719781	0,046566	-0,048479	-0,063002	-4,374714	-5,033870	1,980353	0,046566	-0,048479	-0,063002	-4,374714	-5,033870	1,980353
10:04:14,52	0,412996	3,174970	-0,115016	-1,436036	0,287006	-0,568997	0,043532	-0,048114	-0,061482	-0,625394	-1,479545	1,929347	-0,649420	-2,918625	-1,154848	-18,902480	8,092651	13,661301	0,043532	-0,048114	-0,061482	-4,402369	-4,896843	1,929347	0,043532	-0,048114	-0,061482	-4,402369	-4,896843	1,929347
10:04:14,57	0,412996	3,174970	-0,115016	-1,436036	0,287006	-0,568997	0,036448	-0,048772	-0,060720	-0,527363	-1,907366	1,947915	-0,645309	-2,912818	-1,154086	-18,922036	8,177672	13,679869	0,036448	-0,048772	-0,060720	-4,355935	-4,768560	1,947915	0,036448	-0,048772	-0,060720	-4,355935	-4,768560	1,947915
10:04:14,62	0,412996	3,174970	-0,115016	-1,436036	0,287006	-0,568997	0,036448	-0,048772	-0,060720	-0,527363	-1,907366	1,947915	-0,655970	-2,916777	-1,151766	-18,956457	8,157419	13,680578	0,036448	-0,048772	-0,060720	-4,355935	-4,768560	1,947915	0,036448	-0,048772	-0,060720	-4,355935	-4,768560	1,947915
10:04:14,67	0,412996	3,174970	-0,115016	-1,436036	0,287006	-0,568997	0,043697	-0,047570	-0,064161	-0,606424	-1,485181	1,980774	-0,649974	-2,918495	-1,157526	-18,891129	8,140696	13,712728	0,043697	-0,047570	-0,064161	-4,340656	-4,915396	1,980774	0,043697	-0,047570	-0,064161	-4,340656	-4,915396	1,980774
10:04:14,72	0,412996	3,174970	-0,115016	-1,436036	0,287006	-0,568997	0,045252	-0,048431	-0,059887	-0,543218	-1,463716	1,994336	-0,650006	-2,920272	-1,153252	-18,933342	8,186356	13,726290	0,045252	-0,048431	-0,059887	-4,345035	-5,015987	1,994336	0,045252	-0,048431	-0,059887	-4,345035	-5,015987	1,994336
10:04:14,77	0,412996	3,174970	-0,115016	-1,436036	0,287006	-0,568997	0,045252	-0,048431	-0,059887	-0,543218	-1,463716	1,994336	-0,645957	-2,912609	-1,154465	-18,938045	8,157635	13,703767	0,045252	-0,048431	-0,059887	-4,345035	-5,015987	1,994336	0,045252	-0,048431	-0,059887	-4,345035	-5,015987	1,994336
10:04:14,82	0,412996	3,174970	-0,115016	-1,436036	0,287006	-0,568997	0,036591	-0,048106	-0,061100	-0,587307	-1,903786	1,971813	-0,651343	-2,916263	-1,155239	-18,988748	8,175171	13,728074	0,036591	-0,048106	-0,061100	-4,363666	-4,776190	1,971813	0,036591	-0,048106	-0,061100	-4,363666	-4,776190	1,971813
10:04:14,87	0,412996	3,174970	-0,115016	-1,436036	0,287006	-0,568997	0,042448	-0,045269	-0,061874	-0,745039	-1,651913	1,996120	-0,647733	-2,914088	-1,156014	-18,950656	8,181841	13,714778	0,038760	-0,047307	-0,062648	-4,327822	-4,856696	1,982824	0,038760	-0,047307	-0,062648	-4,327822	-4,856696	1,982824
10:04:14,92	0,412996	3,174970	-0,115016	-1,436036	0,287006	-0,568997	0,038760	-0,047307	-0,062648	-0,614223	-1,814018	1,982824	-0,644076	-2,908727	-1,155626	-18,880884	8,178610	13,695769	0,032289	-0,047794	-0,062260	-4,308643	-4,623160	1,963814	0,032289	-0,047794	-0,062260	-4,308643	-4,623160	1,963814
10:04:14,97	0,412996	3,174970	-0,115016	-1,436036	0,287006	-0,568997	0,032289	-0,047794	-0,062260	-0,556803	-2,088499	1,963814	-0,650138	-2,914807	-1,152926	-18,987779	8,199024	13,708464	0,032289	-0,047794	-0,062260	-4,308643	-4,623160	1,963814	0,032289	-0,047794	-0,062260	-4,308643	-4,623160	1,963814
10:04:15,02	0,412996	3,174970	-0,115016	-1,436036	0,287006	-0,568997	0,044909	-0,044055	-0,060736	-0,796540	-1,505536	1,941314	-0,653624	-2,917788	-1,154101	-18,967037	8,176026	13,673269	0,044909	-0,044055	-0,060736	-4,254876	-5,030929	1,941314	0,044909	-0,044055	-0,060736	-4,254876	-5,030929	1,941314
10:04:15,07	0,412996	3,174970	-0,115016	-1,436036	0,287006	-0,568997	0,044047	-0,049769	-0,063405	-0,485413	-1,511122	1,962274	-0,648245	-2,919897	-1,156771	-18,926002	8,168530	13,694228	0,044047	-0,049769	-0,063405	-4,392259	-4,968777	1,962274	0,044047	-0,049769	-0,063405	-4,392259	-4,968777	1,962274
10:04:15,12	0,412996	3,174970	-0,115016	-1,436036	0,287006	-0,568997	0,044047	-0,049769	-0,063405	-0,485413	-1,511122	1,962274	-0,650104	-2,913467	-1,154115	-18,970284	8,198855	13,675291	0,044047	-0,049769	-0,063405	-4,392259	-4,968777	1,962274	0,044047	-0,049769	-0,063405	-4,392259	-4,968777	1,962274
10:04:15,17	0,412996	3,174970	-0,115016	-1,436036	0,287006	-0,568997	0,043402	-0,043276	-0,062635	-0,844248	-1,505307	1,969685	-0,653545	-2,916092	-1,156001	-18,902534	8,130494	13,701639	0,043402	-0,043276	-0,062635	-4,241403	-4,912349	1,969685	0,043402	-0,043276	-0,062635	-4,241403	-4,912349	1,969685
10:04:15,22	0,412996	3,174970	-0,115016	-1,436036	0,287006	-0,568997	0,043402	-0,043276	-0,062635	-0,844248	-1,505307	1,969685	-0,648297	-2,920567	-1,155596	-18,951751	8,168649	13,717899	0,043402	-0,043276	-0,062635	-4,241403	-4,912349	1,969685	0,043402	-0,043276	-0,062635	-4,241403	-4,912349	1,969685
10:04:15,27	0,412996	3,174970	-0,115016	-1,436036	0,287006	-0,568997	0,041976	-0,045753	-0,060720	-0,715939	-1,644844	1,960941	-0,650687	-2,916096	-1,154086	-18,959415	8,162752	13,692895	0,041976	-0,045753	-0,060720	-4,307554	-4,939951	1,960941	0,041976	-0,045753	-0,060720	-4,307554	-4,939951	1,960941
10:04:15,32	0,412996	3,174970	-0,115016	-1,436036	0,287006	-0,568997	0,041976	-0,045753	-0,060720	-0,715939	-1,644844	1,960941	-0,646402	-2,915937	-1,154025	-18,896901	8,212389	13,728486	0,041976	-0,045753	-0,060720	-4,307554	-4,939951	1,960941	0,041976	-0,045753	-0,060720	-4,307554	-4,939951	1,960941
10:04:15,37	0,412996	3,174970	-0,115016	-1,436036	0,287006	-0,568997	0,039696	-0,049384	-0,060660	-0,452871	-1,734099	1,996532	-0,652435	-2,912334	-1,153671	-18,942453	8,183521	13,741841	0,039591	-0,042358	-0,060306	-4,191125	-4,872460	2,009887	0,039591	-0,042358	-0,060306	-4,191125	-4,872460	2,009887
10:04:15,42	0,412996	3,174970	-0,115016	-1,436036	0,287006	-0,568997	0,043185	-0,047297	-0,061853	-0,557798	-1,578184	1,967997	-0,649954	-2,917915	-1,155219	-18,917193	8,228281	13,699951	0,043185	-0,047297	-0,061853	-4,270604	-4,968185	1,967997	0,043185	-0,047297	-0,061853	-4,270604	-4,968185	1,967997
10:04:15,47	0,412996	3,174970	-0,115016	-1,436036	0,287006	-0,568997	0,043185	-0,047297	-0,061853	-0,557798	-1,578184	1,967997	-0,655900	-2,913882	-1,155652	-18,915189	8,173337	13,673779	0,043185	-0,047297	-0,061853	-4,270604	-4,968185	1,967997	0,043185	-0,047297	-0,061853	-4,270604	-4,968185	1,967997
10:04:15,52	0,412996	3,174970	-0,115016	-1,436036	0,287006	-0,568997	0,042665	-0,040131	-0,062286	-0,976990	-1,575991	1,941825	-0,644220	-2,910168	-1,152118	-18,949725	8,169162	13,742252	0,042665	-0,040131	-0,062286	-4,127296	-4,925210	1,941825	0,042665	-0,040131	-0,062286	-4,127296	-4,925210	1,941825
10:04:15,57	0,412996	3,174970	-0,115016	-1,436036	0,287006	-0,568997	0,045545	-0,049303	-0,063396	-0,535218	-1,390927	1,955434	-0,649397	-2,920962	-1,156762	-18,902186	8,125205	13,687388	0,045545	-0,049303	-0,063396	-4,405542	-4,966192	1,955434	0,045545	-0,049303	-0,063396	-4,405542	-4,966192	1,955434
10:04:15,62	0,412996	3,174970	-0,115016	-1,436036	0,287006	-0,568997	0,038232	-0,047089	-0,062617	-0,612883	-1,800012	2,001536	-0,647658	-2,913522	-1,155982	-18,908391	8,172093	13,733490	0,038232	-0,047089	-0,062617	-4,309347	-4,801219	2,001536	0,038232	-0,047089	-0,062617	-4,309347	-4,801219	2,001536
10:04:15,67	0,412996	3,174970	-0,115016	-1,436036	0,287006	-0,568997	0,038232	-0,047089	-0,062617	-0,612883	-1,800012	2,001536	-0,657121	-2,915275	-1,156030	-18,932872	8,165755	13,692911	0,043803	-0,045591	-0,059510	-4,279220	-4,938071	1,978470	0,043803	-0,045591	-0,059510	-4,279220	-4,938071	1,978470
10:04:15,72	0,412996	3,174970	-0,115016	-1,436036	0,287006	-0,568997	0,042710	-0,052481	-0,060666	-0,316796	-1,571523	1,966340	-0,645227	-2,920096	-1,154032	-18,904329	8,187835	13,698295	0,042710	-0,052481	-0,060666	-4,436591	-4,924233	1,966340	0,042710	-0,052481	-0,060666	-4,436591	-4,924233	1,966340
10:04:15,77	0,412996	3,174970	-0,115016	-1,436036	0,287006	-0,568997	0,042710	-0,052481	-0,060666	-0,316796	-1,571523	1,966340	-0,652477	-2,914613	-1,153292	-18,958231	8,147966	13,725753	0,042710	-0,052481	-0,060666	-4,436591	-4,924233	1,966340	0,042710	-0,052481	-0,060666	-4,436591	-4,924233	1,966340
10:04:15,82	0,412996	3,174970	-0,115016	-1,436036	0,287006	-0,568997	0,041587	-0,043462	-0,059927	-0,847297	-1,656670	1,993799	-0,648736	-2,917457	-1,154414	-18,886652	8,200308	13,717911	0,041587	-0,043462	-0,059927	-4,259049	-4,921216	1,993799	0,041587	-0,043462	-0,059927	-4,259049	-4,921216	1,993799
10:04:15,87	0,412996	3,174970	-0,115016	-1,436036	0,287006	-0,568997	0,042179	-0,048123	-0,061048	-0,523784	-1,590046	1,985956	-0,655343	-2,914120	-1,153315	-18,939013	8,190272	13,692586	0,042179	-0,048123	-0,061048	-4,301457	-4,901098	1,985956	0,042179	-0,048123	-0,061048	-4,301457	-4,901098	1,985956
10:04:15,92	0,412996	3,174970	-0,115016	-1,436036	0,287006	-0,568997	0,044395	-0,047224	-0,063016	-0,645599	-1,471464	1,970295	-0,650623	-2,918927	-1,156381	-18,921282	8,133660	13,702249	0,044395	-0,047224	-0,063016	-4,352651	-4,956496	1,970295	0,044395	-0,047224	-0,063016	-4,352651	-4,956496	1,970295
10:04:15,97	0,412996	3,174970	-0,115016	-1,436036	0,287006	-0,568997	0,044395	-0,047224	-0,063016	-0,645599	-1,471464	1,970295	-0,647025	-2,919134	-1,155596	-18,911266	8,182695	13,698985	0,044395	-0,047224	-0,063016	-4,352651	-4,956496	1,970295	0,044395	-0,047224	-0,063016	-4,352651	-4,956496	1,970295
10:04:16,02	0,412996	3,174970	-0,115016	-1,436036	0,287006	-0,568997	0,042776	-0,050443	-0,062230	-0,430701	-1,571534	1,967031	-0,646415	-2,917071	-1,155940	-18,902372	8,225434	13,763870	0,042776	-0,050443	-0,062230	-4,390498	-4,929417	1,967031	0,042776	-0,050443	-0,062230	-4,390498	-4,929417	1,967031
10:04:16,07	0,412996	3,174970	-0,115016	-1,436036	0,287006	-0,568997	0,039415	-0,044278	-0,061494	-0,763783	-1,792555	1,982246	-0,650684	-2,913141	-1,154860	-18,957579	8,195029	13,714200	0,039415	-0,044278	-0,061494	-4,239586	-4,886638	1,982246	0,039415	-0,044278	-0,061494	-4,239586	-4,886638	1,982246
10:04:16,12	0,412996	3,174970	-0,115016	-1,436036	0,287006	-0,568997	0,039415	-0,044278	-0,061494	-0,763783	-1,792555	1,982246	-0,654684	-2,913913	-1,154441	-18,892742	8,168148	13,716458	0,039415	-0,044278	-0,061494	-4,239586	-4,886638	1,982246	0,039415	-0,044278	-0,061494	-4,239586	-4,886638	1,982246
10:04:16,17	0,412996	3,174970	-0,115016	-1,436036	0,287006	-0,568997	0,042083	-0,041200	-0,061076	-0,914696	-1,584213	1,984504	-0,646975	-2,923283	-1,154794	-18,896053	8,169969	13,697327	0,042083	-0,041200	-0,061076	-4,148883	-4,887757	1,984504	0,042083	-0,041200	-0,061076	-4,148883	-4,887757	1,984504
10:04:16,22	0,412996	3,174970	-0,115016	-1,436036	0,287006	-0,568997	0,046344	-0,052561	-0,061429	-0,323981	-1,366457	1,965372	-0,647769	-2,912223	-1,155648	-18,958987	8,165509	13,699854	0,037162	-0,046344	-0,062283	-4,320605	-4,813402	1,967900	0,037162	-0,046344	-0,062283	-4,320605	-4,813402	1,967900
10:04:16,27	0,412996	3,174970	-0,115016	-1,436036	0,287006	-0,568997	0,037162	-0,046344	-0,062283	-0,682622	-1,896155	1,967900	-0,652352	-2,913931	-1,156356	-18,887282	8,141361	13,746180	0,037162	-0,046344	-0,062283	-4,320605	-4,813402	1,967900	0,037162	-0,046344	-0,062283	-4,320605	-4,813402	1,967900
10:04:16,32	0,412996	3,174970	-0,115016	-1,436036	0,287006	-0,568997	0,040933	-0,043229	-0,062991	-0,829653	-1,625903	2,014226	-0,645878	-2,911639	-1,155629	-18,911215	8,196442	13,695910	0,040933	-0,043229	-0,062991	-4,223122	-4,839154	2,014226	0,040933	-0,043229	-0,062991	-4,223122	-4,839154	2,014226
10:04:16,37	0,412996	3,174970	-0,115016	-1,436036	0,287006	-0,568997	0,041877	-0,042268	-0,063064	-0,881867	-1,669034	1,967791	-0,653656	-2,914268	-1,156430	-18,968255	8,185538	13,699745	0,041877	-0,042268	-0,063064	-4,199876	-4,956381	1,967791	0,041877	-0,042268	-0,063064	-4,199876	-4,956381	1,967791
10:04:16,42	0,412996	3,174970	-0,115016	-1,436036	0,287006	-0,568997	0,041877	-0,042268	-0,063064	-0,881867	-1,669034	1,967791	-0,648845	-2,919146	-1,155208	-18,922373	8,145246	13,707038	0,041877	-0,042268	-0,063064	-4,199876	-4,956381	1,967791	0,041877	-0,042268	-0,063064	-4,199876	-4,956381	1,967791
10:04:16,47	0,412996	3,174970	-0,115016	-1,436036	0,287006	-0,568997	0,043696	-0,048873	-0,061843	-0,550316	-1,514564	1,975084	-0,649470	-2,910356	-1,155632	-18,933691	8,202540	13,720134	0,043696	-0,048873	-0,061843	-4,386885	-4,944703	1,975084	0,043696	-0,048873	-0,061843	-4,386885	-4,944703	1,975084
10:04:16,52	0,412996	3,174970	-0,115016	-1,436036	0,287006	-0,568997	0,036397	-0,043937	-0,062266	-0,763036	-1,932586	1,988179	-0,651221	-2,919277	-1,157155	-18,922893	8,129823	13,707303	0,036397	-0,043937	-0,062266	-4,212118	-4,789716	1,988179	0,036397	-0,043937	-0,062266	-4,212118	-4,789716	1,988179
10:04:16,57	0,412996	3,174970	-0,115016	-1,436036	0,287006	-0,568997	0,044998	-0,046881	-0,063789	-0,667539	-1,439604	1,975349	-0,648177	-2,917704	-1,154427	-18,904819	8,207402	13,708703	0,044998	-0,046881	-0,063789	-4,347702	-4,971943	1,975349	0,044998	-0,046881	-0,063789	-4,347702	-4,971943	1,975349
10:04:16,62	0,412996	3,174970	-0,115016	-1,436036	0,287006	-0,568997	0,042113	-0,048731	-0,061062	-0,495122	-1,612759	1,976748	-0,647140	-2,910557	-1,154876	-18,940024	8,169256	13,689974	0,042113	-0,048731	-0,061062	-4,320502	-4,918629	1,976748	0,042113	-0,048731	-0,061062	-4,320502	-4,918629	1,976748
10:04:16,67	0,412996	3,174970	-0,115016	-1,436036	0,287006	-0,568997	0,042393	-0,042654	-0,061099	-0,834974	-1,628342	1,976465	-0,653580	-2,914908	-1,154465	-18,942854	8,201846	13,708419	0,042393	-0,042654	-0,061099	-4,183280	-4,956220	1,976465	0,042393	-0,042654	-0,061099	-4,183280	-4,956220	1,976465
10:04:16,72	0,412996	3,174970	-0,115016	-1,436036	0,287006	-0,568997	0,044530	-0,048041	-0,058379	-0,539243	-1,523976	1,941361	-0,649982	-2,919452	-1,151745	-18,940880	8,218699	13,673315	0,044530	-0,048041	-0,058379	-4,310466	-5,019545	1,941361	0,044530	-0,048041	-0,058379	-4,310466	-5,019545	1,941361
10:04:16,77	0,412996	3,174970	-0,115016	-1,436036	0,287006	-0,568997	0,044530	-0,048041	-0,058379	-0,539243	-1,523976	1,941361	-0,645986	-2,914563	-1,156018	-18,952688	8,154468	13,704466	0,044530	-0,048041	-0,058379	-4,310466	-5,019545	1,941361	0,044530	-0,048041	-0,058379	-4,310466	-5,019545	1,941361
10:04:16,82	0,412996	3,174970	-0,115016	-1,436036	0,287006	-0,568997	0,037412	-0,048127	-0,061075	-0,506741	-1,825971	1,958010	-0,646349	-2,913331	-1,154441	-18,867882	8,208913	13,689964	0,037412	-0,048127	-0,061075	-4,284725	-4,762822	1,958010	0,037412	-0,048127	-0,061075	-4,284725	-4,762822	1,958010
10:04:16,87	0,412996	3,174970	-0,115016	-1,436036	0,287006	-0,568997	0,042765	-0,046178	-0,058772	-0,718153	-1,600773	1,968682	-0,650129	-2,914923	-1,154462	-18,971293	8,176304	13,723021	0,042765	-0,046178	-0,058772	-4,343151	-4,957841	1,968682	0,042765	-0,046178	-0,058772	-4,343151	-4,957841	1,968682
10:04:16,92	0,412996	3,174970	-0,115016	-1,436036	0,287006	-0,568997	0,036281	-0,043374	-0,065732	-0,749684	-1,869759	1,984673	-0,649899	-2,909975	-1,159098	-18,852751	8,205026	13,716628	0,036281	-0,043374	-0,065732	-4,154577	-4,717791	1,984673	0,036281	-0,043374	-0,065732	-4,154577	-4,717791	1,984673
10:04:16,97	0,412996	3,174970	-0,115016	-1,436036	0,287006	-0,568997	0,038582	-0,050755	-0,063368	-0,404758	-1,770673	2,007158	-0,644659	-2,915658	-1,156734	-18,890019	8,181688	13,739113	0,038582	-0,050755	-0,063368	-4,388999	-4,799394	2,007158	0,038582	-0,050755	-0,063368	-4,388999	-4,799394	2,007158
10:04:17,02	0,412996	3,174970	-0,115016	-1,436036	0,287006	-0,568997	0,038582	-0,050755	-0,063368	-0,404758	-1,770673	2,007158	-0,654850	-2,913778	-1,152162	-18,982778	8,187676	13,702078	0,038582	-0,050755	-0,063368	-4,388999	-4,799394	2,007158	0,038582	-0,050755	-0,063368	-4,388999	-4,799394	2,007158
10:04:17,07	0,412996	3,174970	-0,115016	-1,436036	0,287006	-0,568997	0,042049	-0,040989	-0,058797	-0,953762	-1,673715	1,970124	-0,645368	-2,912973	-1,155998	-18,928440	8,142028	13,723530	0,042049	-0,040989	-0,058797	-4,171404	-4,974596	1,970124	0,042049	-0,040989	-0,058797	-4,171404	-4,974596	1,970124
10:04:17,12	0,412996	3,174970	-0,115016	-1,436036	0,287006	-0,568997	0,036612	-0,048798	-0,062633	-0,560065	-1,886588	1,991576	-0,648865	-2,923548	-1,157512	-18,942777	8,164941	13,732849	0,036612	-0,048798	-0,062633	-4,390702	-4,760616	1,991576	0,036612	-0,048798	-0,062633	-4,390702	-4,760616	1,991576
10:04:17,17	0,412996	3,174970	-0,115016	-1,436036	0,287006	-0,568997	0,047518	-0,051057	-0,064146	-0,429912	-1,343316	2,000895	-0,646493	-2,909615	-1,152090	-18,907493	8,169982	13,760897	0,047518	-0,051057	-0,064146	-4,437896	-5,073515	2,000895	0,047518	-0,051057	-0,064146	-4,437896	-5,073515	2,000895
10:04:17,22	0,412996	3,174970	-0,115016	-1,436036	0,287006	-0,568997	0,041498	-0,046899	-0,063771	-0,666724	-1,605723	2,004764	-0,649455	-2,916256	-1,157137	-18,909225	8,121770	13,736718	0,041498	-0,046899	-0,063771	-4,348329	-4,863338	2,004764	0,041498	-0,046899	-0,063771	-4,348329	-4,863338	2,004764
10:04:17,27	0,412996	3,174970	-0,115016	-1,436036	0,287006	-0,568997	0,039215	-0,048069	-0,063057	-0,601469	-1,864218	1,998801	-0,647301	-2,914863	-1,156422	-19,028065	8,195507	13,730755	0,039215	-0,048069	-0,063057	-4,374883	-4,942630	1,998801	0,039215	-0,048069	-0,063057	-4,374883	-4,942630	1,998801
10:04:17,32	0,412996	3,174970	-0,115016	-1,436036	0,287006	-0,568997	0,039215	-0,048069	-0,063057	-0,601469	-1,864218	1,998801	-0,651205	-2,921149	-1,154832	-18,937103	8,159161	13,692166	0,039215	-0,048069	-0,063057	-4,374883	-4,942630	1,998801	0,039215	-0,048069	-0,063057	-4,374883	-4,942630	1,998801
10:04:17,37	0,412996	3,174970	-0,115016	-1,436036	0,287006	-0,568997	0,038129	-0,047103	-0,061066	-0,583781	-1,801688	1,986629	-0,649362	-2,916274	-1,156745	-18,898492	8,212581	13,734447	0,038129	-0,047103	-0,061066	-4,281376	-4,794790	1,986629	0,038129	-0,047103	-0,061066	-4,281376	-4,794790	1,986629
10:04:17,42	0,412996	3,174970	-0,115016	-1,436036	0,287006	-0,568997	0,041987	-0,047025	-0,062253	-0,678411	-1,657497	2,000410	-0,648932	-2,910534	-1,155675	-18,968517	8,219319	13,682361	0,041987	-0,047025	-0,062253	-4,369901	-4,953460	2,000410	0,041987	-0,047025	-0,062253	-4,369901	-4,953460	2,000410
10:04:17,47	0,412996	3,174970	-0,115016	-1,436036	0,287006	-0,568997	0,041926	-0,049312	-0,063770	-0,512219	-1,556254	1,970916	-0,647580	-2,917832	-1,157135	-18,871088	8,133321	13,702870	0,041926	-0,049312	-0,063770	-4,383179	-4,847409	1,970916	0,041926	-0,049312	-0,063770	-4,383179	-4,847409	1,970916
10:04:17,52	0,412996	3,174970	-0,115016	-1,436036	0,287006	-0,568997	0,041926	-0,049312	-0,063770	-0,512219	-1,556254	1,970916	-0,645901	-2,920476	-1,154432	-18,940029	8,177538	13,703248	0,041926	-0,049312	-0,063770	-4,383179	-4,847409	1,970916	0,041926	-0,049312	-0,063770	-4,383179	-4,847409	1,970916
10:04:17,57	0,412996	3,174970	-0,115016	-1,436036	0,287006	-0,568997	0,035722	-0,048194	-0,060405	-0,551960	-1,936980	1,978038	-0,645447	-2,911901	-1,153771	-18,912263	8,178334	13,709993	0,035722	-0,048194	-0,060405	-4,335157	-4,741191	1,978038	0,035722	-0,048194	-0,060405	-4,335157	-4,741191	1,978038
10:04:17,62	0,412996	3,174970	-0,115016	-1,436036	0,287006	-0,568997	0,042646	-0,047545	-0,063015	-0,636121	-1,564251	1,980267	-0,649470	-2,917573	-1,156380	-18,926488	8,128318	13,712221	0,042646	-0,047545	-0,063015	-4,368394	-4,911985	1,980267	0,042646	-0,047545	-0,063015	-4,368394	-4,911985	1,980267
10:04:17,67	0,412996	3,174970	-0,115016	-1,436036	0,287006	-0,568997	0,044036	-0,050526	-0,063395	-0,432150	-1,482319	1,952220	-0,647584	-2,920267	-1,156761	-18,893648	8,165879	13,684174	0,044036	-0,050526	-0,063395	-4,398447	-4,939156	1,952220	0,044036	-0,050526	-0,063395	-4,398447	-4,939156	1,952220
10:04:17,72	0,412996	3,174970	-0,115016	-1,436036	0,287006	-0,568997	0,039563	-0,043671	-0,061135	-0,809470	-1,782057	1,947645	-0,651284	-2,912965	-1,154501	-18,962210	8,181401	13,679599	0,039563	-0,043671	-0,061135	-4,237617	-4,887756	1,947645	0,039563	-0,043671	-0,061135	-4,237617	-4,887756	1,947645
10:04:17,77	0,412996	3,174970	-0,115016	-1,436036	0,287006	-0,568997	0,039563	-0,043671	-0,061135	-0,809470	-1,782057	1,947645	-0,651166	-2,917517	-1,153665	-18,897559	8,120050	13,690342	0,039563	-0,043671	-0,061135	-4,237617	-4,887756	1,947645	0,039563	-0,043671	-0,061135	-4,237617	-4,887756	1,947645
10:04:17,82	0,412996	3,174970	-0,115016	-1,436036	0,287006	-0,568997	0,034581	-0,049033	-0,061860	-0,509542	-2,005907	1,987923	-0,644149	-2,911332	-1,155226	-18,921189	8,182068	13,719877	0,034581	-0,049033	-0,061860	-4,358630	-4,720554	1,987923	0,034581	-0,049033	-0,061860	-4,358630	-4,720554	1,987923
10:04:17,87	0,412996	3,174970	-0,115016	-1,436036	0,287006	-0,568997	0,034581	-0,049033	-0,061860	-0,509542	-2,005907	1,987923	-0,655412	-2,914124	-1,154869	-18,961761	8,177292	13,707872	0,042631	-0,040675	-0,061503	-4,161568	-4,966611	1,975918	0,042631	-0,040675	-0,061503	-4,161568	-4,966611	1,975918
10:04:17,92	0,412996	3,174970	-0,115016	-1,436036	0,287006	-0,568997	0,042631	-0,040675	-0,061503	-0,968573	-1,620085	1,975918	-0,648867	-2,917205	-1,155986	-18,948093	8,216520	13,734568	0,042631	-0,040675	-0,061503	-4,161568	-4,966611	1,975918	0,042631	-0,040675	-0,061503	-4,161568	-4,966611	1,975918
10:04:17,97	0,412996	3,174970	-0,115016	-1,436036	0,287006	-0,568997	0,042026	-0,047883	-0,062620	-0,552949	-1,659310	2,002614	-0,646568	-2,911594	-1,154463	-18,944793	8,160247	13,718499	0,036017	-0,047070	-0,061097	-4,337298	-4,768135	1,986545	0,036017	-0,047070	-0,061097	-4,337298	-4,768135	1,986545
10:04:18,02	0,412996	3,174970	-0,115016	-1,436036	0,287006	-0,568997	0,036017	-0,047070	-0,061097	-0,642342	-1,940772	1,986545	-0,644816	-2,914022	-1,152533	-18,961348	8,149232	13,692859	0,037244	-0,049800	-0,059167	-4,427484	-4,809460	1,960905	0,037244	-0,049800	-0,059167	-4,427484	-4,809460	1,960905
10:04:18,07	0,412996	3,174970	-0,115016	-1,436036	0,287006	-0,568997	0,043778	-0,040101	-0,060345	-0,967124	-1,536243	1,941112	-0,656483	-2,914831	-1,153710	-18,925173	8,192304	13,673067	0,043778	-0,040101	-0,060345	-4,115064	-4,972836	1,941112	0,043778	-0,040101	-0,060345	-4,115064	-4,972836	1,941112
10:04:18,12	0,412996	3,174970	-0,115016	-1,436036	0,287006	-0,568997	0,043778	-0,040101	-0,060345	-0,967124	-1,536243	1,941112	-0,651179	-2,915687	-1,152107	-18,894746	8,103794	13,703648	0,043778	-0,040101	-0,060345	-4,115064	-4,972836	1,941112	0,043778	-0,040101	-0,060345	-4,115064	-4,972836	1,941112
10:04:18,17	0,412996	3,174970	-0,115016	-1,436036	0,287006	-0,568997	0,041868	-0,045122	-0,058741	-0,767457	-1,564979	1,971694	-0,653658	-2,911230	-1,153334	-18,959745	8,162733	13,692649	0,041868	-0,045122	-0,058741	-4,309566	-4,851603	1,971694	0,041868	-0,045122	-0,058741	-4,309566	-4,851603	1,971694
10:04:18,22	0,412996	3,174970	-0,115016	-1,436036	0,287006	-0,568997	0,039247	-0,040747	-0,059969	-0,976410	-1,787015	1,960695	-0,646497	-2,922442	-1,152452	-18,937471	8,147971	13,739436	0,045376	-0,052554	-0,059087	-4,489618	-5,003666	2,007482	0,045376	-0,052554	-0,059087	-4,489618	-5,003666	2,007482
10:04:18,27	0,412996	3,174970	-0,115016	-1,436036	0,287006	-0,568997	0,042023	-0,052074	-0,064536	-0,336348	-1,597703	1,987992	-0,645236	-2,919298	-1,157902	-18,895275	8,184474	13,719946	0,042023	-0,052074	-0,064536	-4,424186	-4,896517	1,987992	0,042023	-0,052074	-0,064536	-4,424186	-4,896517	1,987992
10:04:18,32	0,412996	3,174970	-0,115016	-1,436036	0,287006	-0,568997	0,042023	-0,052074	-0,064536	-0,336348	-1,597703	1,987992	-0,645961	-2,910912	-1,155246	-18,947646	8,199703	13,715630	0,042023	-0,052074	-0,064536	-4,424186	-4,896517	1,987992	0,042023	-0,052074	-0,064536	-4,424186	-4,896517	1,987992
10:04:18,37	0,412996	3,174970	-0,115016	-1,436036	0,287006	-0,568997	0,035124	-0,047254	-0,061880	-0,600013	-2,009433	1,983676	-0,654229	-2,913325	-1,153302	-18,963913	8,194741	13,727204	0,035124	-0,047254	-0,061880	-4,309439	-4,766656	1,983676	0,035124	-0,047254	-0,061880	-4,309439	-4,766656	1,983676
10:04:18,42	0,412996	3,174970	-0,115016	-1,436036	0,287006	-0,568997	0,041347	-0,041300	-0,059936	-0,922027	-1,697456	1,995250	-0,653547	-2,918737	-1,155221	-18,914576	8,137147	13,696264	0,041347	-0,041300	-0,059936	-4,164102	-4,943166	1,995250	0,041347	-0,041300	-0,059936	-4,164102	-4,943166	1,995250
10:04:18,47	0,412996	3,174970	-0,115016	-1,436036	0,287006	-0,568997	0,036997	-0,046538	-0,059505	-0,593313	-1,832518	1,980785	-0,647518	-2,912177	-1,152870	-18,856832	8,197990	13,712740	0,036997	-0,046538	-0,059505	-4,246545	-4,736794	1,980785	0,036997	-0,046538	-0,059505	-4,246545	-4,736794	1,980785
10:04:18,52	0,412996	3,174970	-0,115016	-1,436036	0,287006	-0,568997	0,036997	-0,046538	-0,059505	-0,593313	-1,832518	1,980785	-0,650694	-2,915301	-1,153276	-18,961673	8,179025	13,741515	0,036997	-0,046538	-0,059505	-4,246545	-4,736794	1,980785	0,036997	-0,046538	-0,059505	-4,246545	-4,736794	1,980785
10:04:18,57	0,412996	3,174970	-0,115016	-1,436036	0,287006	-0,568997	0,041291	-0,045350	-0,059911	-0,723939	-1,690575	2,009561	-0,645255	-2,920214	-1,155975	-18,904816	8,161845	13,698627	0,041291	-0,045350	-0,059911	-4,283906	-4,931880	2,009561	0,041291	-0,045350	-0,059911	-4,283906	-4,931880	2,009561
10:04:18,62	0,412996	3,174970	-0,115016	-1,436036	0,287006	-0,568997	0,044496	-0,043159	-0,062636	-0,855765	-1,482766	1,984710	-0,654193	-2,916982	-1,156001	-18,935039	8,142954	13,716664	0,044496	-0,043159	-0,062636	-4,243780	-4,975737	1,984710	0,044496	-0,043159	-0,062636	-4,243780	-4,975737	1,984710
10:04:18,67	0,412996	3,174970	-0,115016	-1,436036	0,287006	-0,568997	0,044496	-0,043159	-0,062636	-0,855765	-1,482766	1,984710	-0,646966	-2,914909	-1,155189	-18,880933	8,214936	13,729166	0,039088	-0,048382	-0,061823	-4,292792	-4,821535	1,997212	0,039088	-0,048382	-0,061823	-4,292792	-4,821535	1,997212
10:04:18,72	0,412996	3,174970	-0,115016	-1,436036	0,287006	-0,568997	0,039088	-0,048382	-0,061823	-0,494790	-1,753162	1,997212	-0,651857	-2,913991	-1,153296	-18,955624	8,184200	13,722243	0,039088	-0,048382	-0,061823	-4,292792	-4,821535	1,997212	0,039088	-0,048382	-0,061823	-4,292792	-4,821535	1,997212
10:04:18,77	0,412996	3,174970	-0,115016	-1,436036	0,287006	-0,568997	0,040738	-0,043687	-0,059930	-0,802893	-1,716643	1,990289	-0,652429	-2,915963	-1,159069	-18,913612	8,118737	13,761597	0,040738	-0,043687	-0,059930	-4,232338	-4,914594	1,990289	0,040738	-0,043687	-0,059930	-4,232338	-4,914594	1,990289
10:04:18,82	0,412996	3,174970	-0,115016	-1,436036	0,287006	-0,568997	0,035723	-0,049052	-0,061452	-0,497185	-1,938786	2,002029	-0,644704	-2,912330	-1,154817	-18,908773	8,188038	13,733983	0,035723	-0,049052	-0,061452	-4,347751	-4,743033	2,002029	0,035723	-0,049052	-0,061452	-4,347751	-4,743033	2,002029
10:04:18,87	0,412996	3,174970	-0,115016	-1,436036	0,287006	-0,568997	0,035723	-0,049052	-0,061452	-0,497185	-1,938786	2,002029	-0,655364	-2,915632	-1,151767	-18,951359	8,174170	13,681338	0,035723	-0,049052	-0,061452	-4,347751	-4,743033	2,002029	0,035723	-0,049052	-0,061452	-4,347751	-4,743033	2,002029
10:04:18,92	0,412996	3,174970	-0,115016	-1,436036	0,287006	-0,568997	0,043888	-0,051753	-0,061055	-0,362856	-1,528613	1,976232	-0,646447	-2,920753	-1,154421	-18,924353	8,189927	13,708186	0,043888	-0,051753	-0,061055	-4,425497	-4,973858	1,976232	0,043888	-0,051753	-0,061055	-4,425497	-4,973858	1,976232
10:04:18,97	0,412996	3,174970	-0,115016	-1,436036	0,287006	-0,568997	0,038200	-0,046972	-0,060708	-0,630149	-1,853624	1,986878	-0,647743	-2,913435	-1,154074	-18,958966	8,188353	13,718832	0,038200	-0,046972	-0,060708	-4,317464	-4,852291	1,986878	0,038200	-0,046972	-0,060708	-4,317464	-4,852291	1,986878
10:04:19,02	0,412996	3,174970	-0,115016	-1,436036	0,287006	-0,568997	0,038200	-0,046972	-0,060708	-0,630149	-1,853624	1,986878	-0,654748	-2,912628	-1,151746	-18,926420	8,171397	13,710602	0,038200	-0,046972	-0,060708	-4,317464	-4,852291	1,986878	0,038200	-0,046972	-0,060708	-4,317464	-4,852291	1,986878
10:04:19,07	0,412996	3,174970	-0,115016	-1,436036	0,287006	-0,568997	0,041003	-0,040502	-0,058380	-0,965026	-1,671200	1,978648	-0,645881	-2,920437	-1,155957	-18,923003	8,174293	13,732977	0,041003	-0,040502	-0,058380	-4,144408	-4,889909	1,978648	0,041003	-0,040502	-0,058380	-4,144408	-4,889909	1,978648
10:04:19,12	0,412996	3,174970	-0,115016	-1,436036	0,287006	-0,568997	0,043332	-0,052085	-0,062591	-0,358459	-1,548554	2,001022	-0,644654	-2,917405	-1,157920	-18,903804	8,210903	13,711582	0,043332	-0,052085	-0,062591	-4,447158	-4,950130	2,001022	0,043332	-0,052085	-0,062591	-4,447158	-4,950130	2,001022
10:04:19,17	0,412996	3,174970	-0,115016	-1,436036	0,287006	-0,568997	0,040093	-0,051632	-0,064554	-0,340716	-1,718670	1,979628	-0,648373	-2,909072	-1,156041	-18,961785	8,184205	13,715619	0,034736	-0,044245	-0,062675	-4,250185	-4,760866	1,983665	0,034736	-0,044245	-0,062675	-4,250185	-4,760866	1,983665
10:04:19,22	0,412996	3,174970	-0,115016	-1,436036	0,287006	-0,568997	0,034736	-0,044245	-0,062675	-0,776984	-2,034111	1,983665	-0,651205	-2,916661	-1,153651	-18,916562	8,139526	13,725189	0,034736	-0,044245	-0,062675	-4,250185	-4,760866	1,983665	0,034736	-0,044245	-0,062675	-4,250185	-4,760866	1,983665
10:04:19,27	0,412996	3,174970	-0,115016	-1,436036	0,287006	-0,568997	0,041524	-0,049067	-0,061054	-0,479168	-1,640769	1,986486	-0,647591	-2,917361	-1,154420	-18,903296	8,204756	13,718440	0,041524	-0,049067	-0,061054	-4,330941	-4,900365	1,986486	0,041524	-0,049067	-0,061054	-4,330941	-4,900365	1,986486
10:04:19,32	0,412996	3,174970	-0,115016	-1,436036	0,287006	-0,568997	0,039716	-0,049681	-0,061911	-0,580873	-1,800989	1,961846	-0,646156	-2,916103	-1,155276	-19,027470	8,122158	13,693801	0,039716	-0,049681	-0,061911	-4,480825	-4,918709	1,961846	0,039716	-0,049681	-0,061911	-4,480825	-4,918709	1,961846
10:04:19,37	0,412996	3,174970	-0,115016	-1,436036	0,287006	-0,568997	0,039716	-0,049681	-0,061911	-0,580873	-1,800989	1,961846	-0,645756	-2,913605	-1,152496	-18,874818	8,222565	13,694196	0,039716	-0,049681	-0,061911	-4,480825	-4,918709	1,961846	0,039716	-0,049681	-0,061911	-4,480825	-4,918709	1,961846
10:04:19,42	0,412996	3,174970	-0,115016	-1,436036	0,287006	-0,568997	0,035917	-0,049143	-0,060699	-0,515320	-1,922839	1,971803	-0,644722	-2,912544	-1,154065	-18,915140	8,165321	13,703757	0,035917	-0,049143	-0,060699	-4,373013	-4,742337	1,971803	0,035917	-0,049143	-0,060699	-4,373013	-4,742337	1,971803
10:04:19,47	0,412996	3,174970	-0,115016	-1,436036	0,287006	-0,568997	0,035917	-0,049143	-0,060699	-0,515320	-1,922839	1,971803	-0,647148	-2,912518	-1,153709	-18,954635	8,179133	13,689438	0,035917	-0,049143	-0,060699	-4,373013	-4,742337	1,971803	0,035917	-0,049143	-0,060699	-4,373013	-4,742337	1,971803
10:04:19,52	0,412996	3,174970	-0,115016	-1,436036	0,287006	-0,568997	0,041795	-0,042975	-0,060706	-0,819747	-1,663288	1,986130	-0,653002	-2,914551	-1,154071	-18,946931	8,202456	13,718085	0,041795	-0,042975	-0,060706	-4,193320	-4,944200	1,986130	0,041795	-0,042975	-0,060706	-4,193320	-4,944200	1,986130
10:04:19,57	0,412996	3,174970	-0,115016	-1,436036	0,287006	-0,568997	0,043613	-0,041279	-0,063032	-0,917342	-1,567186	1,996467	-0,655380	-2,915277	-1,156398	-18,950257	8,193560	13,728421	0,043613	-0,041279	-0,063032	-4,157724	-4,990808	1,996467	0,043613	-0,041279	-0,063032	-4,157724	-4,990808	1,996467
10:04:19,62	0,412996	3,174970	-0,115016	-1,436036	0,287006	-0,568997	0,044306	-0,051310	-0,061816	-0,428619	-1,456437	1,984039	-0,647039	-2,920892	-1,155182	-18,901982	8,127696	13,715993	0,044306	-0,051310	-0,061816	-4,456455	-4,934420	1,984039	0,044306	-0,051310	-0,061816	-4,456455	-4,934420	1,984039
10:04:19,67	0,412996	3,174970	-0,115016	-1,436036	0,287006	-0,568997	0,044306	-0,051310	-0,061816	-0,428619	-1,456437	1,984039	-0,644847	-2,914281	-1,157581	-18,974335	8,175084	13,706539	0,044306	-0,051310	-0,061816	-4,456455	-4,934420	1,984039	0,044306	-0,051310	-0,061816	-4,456455	-4,934420	1,984039
10:04:19,72	0,412996	3,174970	-0,115016	-1,436036	0,287006	-0,568997	0,037484	-0,049903	-0,064215	-0,496918	-1,897523	1,974585	-0,654112	-2,915737	-1,151748	-18,912108	8,159146	13,680641	0,037484	-0,049903	-0,064215	-4,414309	-4,839997	1,974585	0,037484	-0,049903	-0,064215	-4,414309	-4,839997	1,974585
10:04:19,77	0,412996	3,174970	-0,115016	-1,436036	0,287006	-0,568997	0,043377	-0,042607	-0,058382	-0,859001	-1,529194	1,948687	-0,647109	-2,924004	-1,156738	-18,944722	8,144074	13,722276	0,043377	-0,042607	-0,058382	-4,203653	-4,934319	1,948687	0,043377	-0,042607	-0,058382	-4,203653	-4,934319	1,948687
10:04:19,82	0,412996	3,174970	-0,115016	-1,436036	0,287006	-0,568997	0,047035	-0,052806	-0,063373	-0,358024	-1,359685	1,990322	-0,652389	-2,910846	-1,152146	-18,935672	8,215852	13,708191	0,047035	-0,052806	-0,063373	-4,503281	-5,051965	1,990322	0,047035	-0,052806	-0,063373	-4,503281	-5,051965	1,990322
