# Supplementary material for: Characterization of interfragmentary motion associated with common osteosynthesis devices for rat fracture healing studies
Source: PLoS One. 2017 Apr 28;12(4):e0176735. doi: 10.1371/journal.pone.0176735 (PMC5409164; doi:10.1371/journal.pone.0176735)
Supplement: S1 Dataset — (ZIP) [file pone.0176735.s001.zip › S1_Dataset/UlmExFix/Specimen02/ULM-Fix-EX_02W.txt]

%Tester: Sukopp Matthias
%Projekt: 
%Zeit: 13.03.2015 10:05:31
%Dateipfad: D:\Messungen\Fixator\Measurements\Fixator_20150313.txt
%Kommentar: Ulm-Fix-Ex_02-W
%VI Version: D:\LVProjekte\Fixator\HauptVI\Fixator_v0.12.vi
%Virtueller Drehpunkt: 	0,0000	0,0000	0,0000
%Sensor zu Hexapod (Mitte): 	0,000000	0,000000	-26,500000
%Sensor zu Hexapod Trans (Mitte): 	-0,500000	-0,866025	0,000000	-0,866025	0,500000	0,000000	0,000000	0,000000	1,000000
%Hexapod zu Labor (Mitte): 	0,412931	3,175018	-0,115000
%Hexapod zu Labor Trans (Mitte): 	0,999942	0,009454	0,005247	-0,009582	0,999641	0,025011	-0,005009	-0,025060	0,999673
%Labor zu CR (Mitte): 	0,000000	0,000000	78,500000
%Labor zu CR Trans (Mitte): 	1,000000	0,000000	0,000000	0,000000	1,000000	0,000000	0,000000	0,000000	1,000000
%Zentrum Sensormasse: 	0,000000	0,000000	2,000000
%Sensormasse: 	200,000000E-3
--------------------------------------------------
Time	X	Y	Z	U	V	W	Exp_ Fx	Exp_ Fy	Exp_ Fz	Exp_ Mx	Exp_ My	Exp_ Mz	Sen_ Fx	Sen_ Fy	Sen_ Fz	Sen_ Mx	Sen_ My	Sen_ Mz	Hex_ Fx	Hex_ Fy	Hex_ Fz	Hex_ Mx	Hex_ My	Hex_ Mz	Lab_ Fx	Lab_ Fy	Lab_ Fz	Lab_ Mx	Lab_ My	Lab_ Mz	Laser
10:05:31,75	0,412931	3,175018	-0,115000	-1,436017	0,286971	-0,549025	0,028009	-0,034517	-0,055832	-0,545125	-1,515910	1,684547	-0,653434	-2,898382	-1,149197	-17,841234	8,389047	13,416502	0,028009	-0,034517	-0,055832	-3,254741	-3,714597	1,684547	0,028009	-0,034517	-0,055832	-3,254741	-3,714597	1,684547
10:05:31,80	0,412931	3,175018	-0,115000	-1,436017	0,286971	-0,549025	0,028853	-0,029462	-0,059721	-0,780577	-1,537889	1,727374	-0,658234	-2,896586	-1,153087	-17,884570	8,445738	13,459328	0,028853	-0,029462	-0,059721	-3,093346	-3,802843	1,727374	0,028853	-0,029462	-0,059721	-3,093346	-3,802843	1,727374
10:05:31,85	0,412931	3,175018	-0,115000	-1,436017	0,286971	-0,549025	0,020936	-0,033744	-0,058972	-0,599449	-1,887286	1,682845	-0,650567	-2,891871	-1,152337	-17,851424	8,378631	13,414800	0,020936	-0,033744	-0,058972	-3,248366	-3,530798	1,682845	0,020936	-0,033744	-0,058972	-3,248366	-3,530798	1,682845
10:05:31,90	0,412931	3,175018	-0,115000	-1,436017	0,286971	-0,549025	0,020936	-0,033744	-0,058972	-0,599449	-1,887286	1,682845	-0,653190	-2,897331	-1,150154	-17,818601	8,470200	13,428128	0,026977	-0,034203	-0,056789	-3,164815	-3,708220	1,696174	0,026977	-0,034203	-0,056789	-3,164815	-3,708220	1,696174
10:05:31,95	0,412931	3,175018	-0,115000	-1,436017	0,286971	-0,549025	0,022923	-0,033595	-0,061264	-0,622911	-1,724549	1,701347	-0,651690	-2,893516	-1,154630	-17,807786	8,335309	13,433301	0,022923	-0,033595	-0,061264	-3,260107	-3,523980	1,701347	0,022923	-0,033595	-0,061264	-3,260107	-3,523980	1,701347
10:05:32,00	0,412931	3,175018	-0,115000	-1,436017	0,286971	-0,549025	0,022923	-0,033595	-0,061264	-0,622911	-1,724549	1,701347	-0,652949	-2,892905	-1,153850	-17,867904	8,415273	13,479485	0,022923	-0,033595	-0,061264	-3,260107	-3,523980	1,701347	0,022923	-0,033595	-0,061264	-3,260107	-3,523980	1,701347
10:05:32,05	0,412931	3,175018	-0,115000	-1,436017	0,286971	-0,549025	0,017794	-0,033944	-0,057275	-0,534594	-2,017937	1,720468	-0,649852	-2,891817	-1,150738	-17,811904	8,437689	13,449360	0,017794	-0,033944	-0,057275	-3,199204	-3,414745	1,720468	0,017794	-0,033944	-0,057275	-3,199204	-3,414745	1,720468
10:05:32,10	0,412931	3,175018	-0,115000	-1,436017	0,286971	-0,549025	0,025378	-0,038436	-0,058920	-0,336693	-1,647640	1,701802	-0,648725	-2,898063	-1,152286	-17,834516	8,390539	13,433756	0,025378	-0,038436	-0,058920	-3,353940	-3,639809	1,701802	0,025378	-0,038436	-0,058920	-3,353940	-3,639809	1,701802
10:05:32,15	0,412931	3,175018	-0,115000	-1,436017	0,286971	-0,549025	0,025378	-0,038436	-0,058920	-0,336693	-1,647640	1,701802	-0,649888	-2,898763	-1,152686	-17,831964	8,392575	13,414354	0,025378	-0,038436	-0,058920	-3,353940	-3,639809	1,701802	0,025378	-0,038436	-0,058920	-3,353940	-3,639809	1,701802
10:05:32,20	0,412931	3,175018	-0,115000	-1,436017	0,286971	-0,549025	0,026566	-0,037778	-0,059321	-0,367874	-1,584683	1,682399	-0,656949	-2,894001	-1,150369	-17,809714	8,365695	13,421030	0,026566	-0,037778	-0,059321	-3,333461	-3,670093	1,682399	0,026566	-0,037778	-0,059321	-3,333461	-3,670093	1,682399
10:05:32,25	0,412931	3,175018	-0,115000	-1,436017	0,286971	-0,549025	0,025972	-0,029282	-0,057004	-0,821828	-1,582853	1,689076	-0,657604	-2,894141	-1,147656	-17,855816	8,400900	13,440227	0,026421	-0,028786	-0,054290	-3,099874	-3,691066	1,708273	0,026421	-0,028786	-0,054290	-3,099874	-3,691066	1,708273
10:05:32,30	0,412931	3,175018	-0,115000	-1,436017	0,286971	-0,549025	0,026421	-0,028786	-0,054290	-0,840203	-1,617048	1,708273	-0,647675	-2,888680	-1,151115	-17,804765	8,343089	13,473168	0,016727	-0,034653	-0,057750	-3,279907	-3,361065	1,741214	0,016727	-0,034653	-0,057750	-3,279907	-3,361065	1,741214
10:05:32,35	0,412931	3,175018	-0,115000	-1,436017	0,286971	-0,549025	0,028189	-0,037385	-0,057737	-0,363961	-1,514361	1,715875	-0,651041	-2,899972	-1,151103	-17,831961	8,420726	13,447829	0,028189	-0,037385	-0,057737	-3,298649	-3,727174	1,715875	0,028189	-0,037385	-0,057737	-3,298649	-3,727174	1,715875
10:05:32,40	0,412931	3,175018	-0,115000	-1,436017	0,286971	-0,549025	0,027326	-0,034798	-0,057379	-0,526295	-1,551646	1,695449	-0,653995	-2,896634	-1,151774	-17,817375	8,390996	13,432585	0,027326	-0,034798	-0,057379	-3,257948	-3,696776	1,695449	0,027326	-0,034798	-0,057379	-3,257948	-3,696776	1,695449
10:05:32,45	0,412931	3,175018	-0,115000	-1,436017	0,286971	-0,549025	0,027326	-0,034798	-0,057379	-0,526295	-1,551646	1,695449	-0,655436	-2,893348	-1,151148	-17,799923	8,398746	13,414342	0,027326	-0,034798	-0,057379	-3,257948	-3,696776	1,695449	0,027326	-0,034798	-0,057379	-3,257948	-3,696776	1,695449
10:05:32,50	0,412931	3,175018	-0,115000	-1,436017	0,286971	-0,549025	0,024650	-0,030266	-0,057783	-0,737137	-1,659663	1,682388	-0,654074	-2,894242	-1,151162	-17,839221	8,355720	13,412267	0,024650	-0,030266	-0,057783	-3,113027	-3,594650	1,682388	0,024650	-0,030266	-0,057783	-3,113027	-3,594650	1,682388
10:05:32,55	0,412931	3,175018	-0,115000	-1,436017	0,286971	-0,549025	0,024743	-0,031893	-0,057796	-0,709472	-1,667321	1,680313	-0,654621	-2,897124	-1,149572	-17,835502	8,381313	13,440630	0,024743	-0,031893	-0,057796	-3,213038	-3,609648	1,680313	0,024743	-0,031893	-0,057796	-3,213038	-3,609648	1,680313
10:05:32,60	0,412931	3,175018	-0,115000	-1,436017	0,286971	-0,549025	0,027512	-0,032860	-0,056207	-0,635119	-1,532899	1,708676	-0,652564	-2,890397	-1,150204	-17,843485	8,442174	13,416540	0,027512	-0,032860	-0,056207	-3,214662	-3,692609	1,708676	0,027512	-0,032860	-0,056207	-3,214662	-3,692609	1,708676
10:05:32,65	0,412931	3,175018	-0,115000	-1,436017	0,286971	-0,549025	0,019257	-0,036939	-0,059314	-0,380120	-1,980572	1,723768	-0,646961	-2,892014	-1,152680	-17,829983	8,427700	13,455723	0,019257	-0,036939	-0,059314	-3,279804	-3,492265	1,723768	0,019257	-0,036939	-0,059314	-3,279804	-3,492265	1,723768
10:05:32,70	0,412931	3,175018	-0,115000	-1,436017	0,286971	-0,549025	0,019257	-0,036939	-0,059314	-0,380120	-1,980572	1,723768	-0,654713	-2,898149	-1,152120	-17,807433	8,363218	13,389060	0,019257	-0,036939	-0,059314	-3,279804	-3,492265	1,723768	0,019257	-0,036939	-0,059314	-3,279804	-3,492265	1,723768
10:05:32,75	0,412931	3,175018	-0,115000	-1,436017	0,286971	-0,549025	0,023966	-0,028103	-0,056997	-0,855720	-1,717321	1,719856	-0,656968	-2,891674	-1,150362	-17,822111	8,404537	13,451811	0,023966	-0,028103	-0,056997	-3,061772	-3,598647	1,719856	0,023966	-0,028103	-0,056997	-3,061772	-3,598647	1,719856
10:05:32,80	0,412931	3,175018	-0,115000	-1,436017	0,286971	-0,549025	0,023966	-0,028103	-0,056997	-0,855720	-1,717321	1,719856	-0,653599	-2,891456	-1,150216	-17,874306	8,450700	13,414783	0,023966	-0,028103	-0,056997	-3,061772	-3,598647	1,719856	0,023966	-0,028103	-0,056997	-3,061772	-3,598647	1,719856
10:05:32,86	0,412931	3,175018	-0,115000	-1,436017	0,286971	-0,549025	0,022093	-0,030911	-0,056851	-0,695803	-1,882992	1,682829	-0,652172	-2,892404	-1,153430	-17,873959	8,408969	13,439730	0,022093	-0,030911	-0,056851	-3,122312	-3,617300	1,682829	0,022093	-0,030911	-0,056851	-3,122312	-3,617300	1,682829
10:05:32,91	0,412931	3,175018	-0,115000	-1,436017	0,286971	-0,549025	0,023147	-0,032233	-0,061324	-0,677344	-1,811705	1,674995	-0,653902	-2,897796	-1,151129	-17,806505	8,465369	13,416137	0,027735	-0,033819	-0,057763	-3,152763	-3,715440	1,684183	0,027735	-0,033819	-0,057763	-3,152763	-3,715440	1,684183
10:05:32,96	0,412931	3,175018	-0,115000	-1,436017	0,286971	-0,549025	0,027735	-0,033819	-0,057763	-0,497997	-1,538207	1,684183	-0,652436	-2,896852	-1,152606	-17,773212	8,361290	13,371358	0,027735	-0,033819	-0,057763	-3,152763	-3,715440	1,684183	0,027735	-0,033819	-0,057763	-3,152763	-3,715440	1,684183
10:05:33,01	0,412931	3,175018	-0,115000	-1,436017	0,286971	-0,549025	0,026185	-0,034616	-0,059241	-0,530019	-1,537961	1,639404	-0,682298	-2,892328	-1,158101	-17,843749	9,930124	13,050537	0,026185	-0,034616	-0,059241	-3,247384	-3,593480	1,639404	0,026185	-0,034616	-0,059241	-3,247384	-3,593480	1,639404
10:05:33,06	0,412931	3,175018	-0,115000	-1,436017	0,286971	-0,549025	0,037198	-0,006494	-0,064735	-0,669008	-1,810805	1,318583	-0,691030	-2,861210	-1,152180	-16,201320	10,344064	12,623682	0,037198	-0,006494	-0,064735	-1,178756	-4,730819	1,318583	0,037198	-0,006494	-0,064735	-1,178756	-4,730819	1,318583
10:05:33,11	0,412983	3,174978	-0,114985	-1,436008	0,286991	-0,499013	0,014615	0,016628	-0,058815	-0,691633	-1,769696	0,891728	-0,688422	-2,852730	-1,150653	-15,768534	10,090807	12,622802	0,014615	0,016628	-0,058815	0,613662	-2,916960	0,891728	0,014615	0,016628	-0,058815	0,613662	-2,916960	0,891728
10:05:33,16	0,412983	3,174978	-0,114985	-1,436008	0,286991	-0,499013	0,005967	0,018609	-0,057287	-0,797592	-1,717975	0,890848	-0,683058	-2,850373	-1,149100	-15,735097	10,079866	12,603059	0,005967	0,018609	-0,057287	0,663231	-2,186349	0,890848	0,005967	0,018609	-0,057287	0,663231	-2,186349	0,890848
10:05:33,21	0,412983	3,174978	-0,114985	-1,436008	0,286991	-0,499013	0,001244	0,015143	-0,055735	-0,610087	-1,929118	0,871105	-0,685996	-2,853995	-1,150239	-15,740390	10,093290	12,627417	0,001244	0,015143	-0,055735	0,578611	-2,026774	0,871105	0,001244	0,015143	-0,055735	0,578611	-2,026774	0,871105
10:05:33,26	0,412983	3,174978	-0,114985	-1,436008	0,286991	-0,499013	0,005849	0,015875	-0,056873	-0,639212	-1,700937	0,895463	-0,687268	-2,857477	-1,151419	-15,784456	10,069552	12,617401	0,005849	0,015875	-0,056873	0,607008	-2,160111	0,895463	0,005849	0,015875	-0,056873	0,607008	-2,160111	0,895463
10:05:33,31	0,412983	3,174978	-0,114985	-1,436008	0,286991	-0,499013	0,009501	0,015237	-0,058054	-0,648602	-1,537344	0,885447	-0,686770	-2,855560	-1,149879	-15,832590	10,099330	12,637664	0,009501	0,015237	-0,058054	0,547498	-2,283173	0,885447	0,009501	0,015237	-0,058054	0,547498	-2,283173	0,885447
10:05:33,36	0,412983	3,174978	-0,114985	-1,436008	0,286991	-0,499013	0,009688	0,015729	-0,055341	-0,610016	-1,564523	0,876399	-0,687788	-2,857393	-1,148707	-15,784325	10,143597	12,608354	0,009688	0,015729	-0,055341	0,624737	-2,325041	0,876399	0,009688	0,015729	-0,055341	0,624737	-2,325041	0,876399
10:05:33,41	0,412983	3,174978	-0,114985	-1,436008	0,286991	-0,499013	0,008882	0,017636	-0,054605	-0,751408	-1,605638	0,845935	-0,689037	-2,855741	-1,147970	-15,804727	10,106605	12,577889	0,008882	0,017636	-0,054605	0,633030	-2,302840	0,845935	0,008882	0,017636	-0,054605	0,633030	-2,302840	0,845935
10:05:33,46	0,412983	3,174978	-0,114985	-1,436008	0,286991	-0,499013	0,008882	0,017636	-0,054605	-0,751408	-1,605638	0,845935	-0,684615	-2,852921	-1,147480	-15,772737	10,181727	12,615574	0,008882	0,017636	-0,054605	0,633030	-2,302840	0,845935	0,008882	0,017636	-0,054605	0,633030	-2,302840	0,845935
10:05:33,51	0,412983	3,174978	-0,114985	-1,436008	0,286991	-0,499013	0,051970	0,041752	-0,074814	-0,805480	-1,620991	0,424167	-0,731466	-2,880998	-1,168179	-17,158449	12,273763	12,156121	0,051970	0,041752	-0,074814	2,472052	-5,700612	0,424167	0,051970	0,041752	-0,074814	2,472052	-5,700612	0,424167
10:05:33,56	0,412983	3,174978	-0,114985	-1,436008	0,286991	-0,499013	0,051970	0,041752	-0,074814	-0,805480	-1,620991	0,424167	-0,726684	-2,834834	-1,156573	-14,848262	12,215827	11,787937	0,051970	0,041752	-0,074814	2,472052	-5,700612	0,424167	0,051970	0,041752	-0,074814	2,472052	-5,700612	0,424167
10:05:33,61	0,412903	3,175001	-0,114982	-1,435991	0,286984	-0,449003	0,001649	0,060940	-0,057842	-0,612884	-1,803861	0,091490	-0,722923	-2,827825	-1,151207	-14,455499	12,087766	11,823444	0,001649	0,060940	-0,057842	4,170944	-1,933285	0,091490	0,001649	0,060940	-0,057842	4,170944	-1,933285	0,091490
10:05:33,66	0,412903	3,175001	-0,114982	-1,435991	0,286984	-0,449003	0,007259	0,065379	-0,056605	-0,876129	-1,606251	0,069813	-0,729572	-2,830465	-1,149971	-14,553251	12,106744	11,801768	0,007259	0,065379	-0,056605	4,256125	-2,176111	0,069813	0,007259	0,065379	-0,056605	4,256125	-2,176111	0,069813
10:05:33,71	0,412903	3,175001	-0,114982	-1,435991	0,286984	-0,449003	0,001643	0,063716	-0,061357	-0,761986	-1,813788	0,088707	-0,725323	-2,826433	-1,154722	-14,466246	12,088430	11,820661	0,001643	0,063716	-0,061357	4,239684	-1,942777	0,088707	0,001643	0,063716	-0,061357	4,239684	-1,942777	0,088707
10:05:33,76	0,412903	3,175001	-0,114982	-1,435991	0,286984	-0,449003	0,010361	0,058789	-0,060957	-0,545026	-1,416678	0,087475	-0,724699	-2,837652	-1,154789	-14,562603	12,060700	11,811172	0,010361	0,058789	-0,060957	4,069884	-2,229983	0,087475	0,010361	0,058789	-0,060957	4,069884	-2,229983	0,087475
10:05:33,81	0,412903	3,175001	-0,114982	-1,435991	0,286984	-0,449003	0,010361	0,058789	-0,060957	-0,545026	-1,416678	0,087475	-0,735497	-2,829981	-1,146912	-14,583952	12,138649	11,810386	0,010361	0,058789	-0,060957	4,069884	-2,229983	0,087475	0,010361	0,058789	-0,060957	4,069884	-2,229983	0,087475
10:05:33,86	0,412903	3,175001	-0,114982	-1,435991	0,286984	-0,449003	0,009803	0,070752	-0,053546	-1,143244	-1,516516	0,078431	-0,725286	-2,829224	-1,149330	-14,594730	12,059895	11,817378	0,009803	0,070752	-0,053546	4,410789	-2,286062	0,078431	0,009803	0,070752	-0,053546	4,410789	-2,286062	0,078431
10:05:33,91	0,412903	3,175001	-0,114982	-1,435991	0,286984	-0,449003	0,003665	0,063147	-0,059396	-0,746647	-1,771424	0,009631	-0,722001	-2,830720	-1,149721	-14,576016	12,047006	11,788286	0,003665	0,063147	-0,059396	4,210417	-2,059105	0,009631	0,003665	0,063147	-0,059396	4,210417	-2,059105	0,009631
10:05:33,96	0,412903	3,175001	-0,114982	-1,435991	0,286984	-0,449003	0,002138	0,059742	-0,059331	-0,570566	-1,819749	0,069945	-0,722129	-2,828849	-1,152697	-14,501328	12,091102	11,801899	0,002138	0,059742	-0,059331	4,119148	-1,987621	0,069945	0,002138	0,059742	-0,059331	4,119148	-1,987621	0,069945
10:05:34,01	0,412903	3,175001	-0,114982	-1,435991	0,286984	-0,449003	0,012902	0,068093	-0,059343	-1,044752	-1,296217	0,079120	-0,734743	-2,833994	-1,152709	-14,552602	12,074595	11,811074	0,012902	0,068093	-0,059343	4,300517	-2,308995	0,079120	0,012902	0,068093	-0,059343	4,300517	-2,308995	0,079120
10:05:34,06	0,412903	3,175001	-0,114982	-1,435991	0,286984	-0,449003	0,001751	0,060406	-0,055579	-0,633362	-1,876977	0,052234	-0,722511	-2,828181	-1,148945	-14,547583	12,085181	11,784188	0,001751	0,060406	-0,055579	4,108494	-2,014459	0,052234	0,001751	0,060406	-0,055579	4,108494	-2,014459	0,052234
10:05:34,11	0,412903	3,175001	-0,114982	-1,435991	0,286984	-0,449003	0,008381	0,059077	-0,056593	-0,595242	-1,520536	0,052150	-0,724675	-2,834587	-1,149959	-14,552957	12,052502	11,784104	0,008381	0,059077	-0,056593	4,042288	-2,178466	0,052150	0,008381	0,059077	-0,056593	4,042288	-2,178466	0,052150
10:05:34,16	0,412903	3,175001	-0,114982	-1,435991	0,286984	-0,449003	0,009087	0,067034	-0,055025	-0,995266	-1,575001	0,061101	-0,728509	-2,834033	-1,150505	-14,619739	12,118429	11,799574	0,009087	0,067034	-0,055025	4,266921	-2,288316	0,061101	0,009087	0,067034	-0,055025	4,266921	-2,288316	0,061101
10:05:34,21	0,412903	3,175001	-0,114982	-1,435991	0,286984	-0,449003	0,003359	0,058739	-0,057087	-0,531423	-1,774927	0,086732	-0,721871	-2,830407	-1,150452	-14,523960	12,089156	11,818686	0,003359	0,058739	-0,057087	4,079573	-2,038582	0,086732	0,003359	0,058739	-0,057087	4,079573	-2,038582	0,086732
10:05:34,26	0,412903	3,175001	-0,114982	-1,435991	0,286984	-0,449003	0,009124	0,070404	-0,054027	-1,136156	-1,503797	0,064127	-0,734857	-2,829567	-1,147393	-14,547847	12,105122	11,796081	0,009124	0,070404	-0,054027	4,390597	-2,220035	0,064127	0,009124	0,070404	-0,054027	4,390597	-2,220035	0,064127
10:05:34,31	0,412903	3,175001	-0,114982	-1,435991	0,286984	-0,449003	0,008670	0,059120	-0,057847	-0,566495	-1,519680	0,105582	-0,724857	-2,834816	-1,151212	-14,549713	12,086419	11,837536	0,008670	0,059120	-0,057847	4,074429	-2,200263	0,105582	0,008670	0,059120	-0,057847	4,074429	-2,200263	0,105582
10:05:34,36	0,412903	3,175001	-0,114982	-1,435991	0,286984	-0,449003	0,008670	0,059120	-0,057847	-0,566495	-1,519680	0,105582	-0,727201	-2,831599	-1,153833	-14,558341	12,030875	11,826207	0,008670	0,059120	-0,057847	4,074429	-2,200263	0,105582	0,008670	0,059120	-0,057847	4,074429	-2,200263	0,105582
10:05:34,41	0,412903	3,175001	-0,114982	-1,435991	0,286984	-0,449003	0,005197	0,063252	-0,056934	-0,780254	-1,739582	0,081028	-0,724420	-2,837400	-1,151262	-14,617833	12,044969	11,797869	0,005197	0,063252	-0,056934	4,185042	-2,147518	0,081028	0,005197	0,063252	-0,056934	4,185042	-2,147518	0,081028
10:05:34,47	0,412903	3,175001	-0,114982	-1,435991	0,286984	-0,449003	0,005197	0,063252	-0,056934	-0,780254	-1,739582	0,081028	-0,723777	-2,830407	-1,151758	-14,593475	12,105978	11,808292	0,005197	0,063252	-0,056934	4,185042	-2,147518	0,081028	0,005197	0,063252	-0,056934	4,185042	-2,147518	0,081028
10:05:34,52	0,412903	3,175001	-0,114982	-1,435991	0,286984	-0,449003	0,015089	0,054726	-0,055507	-0,351805	-1,205439	0,083906	-0,724261	-2,842572	-1,148873	-14,573569	12,084253	11,815860	0,015089	0,054726	-0,055507	3,944181	-2,389958	0,083906	0,015089	0,054726	-0,055507	3,944181	-2,389958	0,083906
10:05:34,57	0,412903	3,175001	-0,114982	-1,435991	0,286984	-0,449003	0,012037	0,069370	-0,055974	-1,070075	-1,357561	0,042157	-0,735417	-2,832606	-1,149340	-14,546209	12,118387	11,774112	0,012037	0,069370	-0,055974	4,375499	-2,302429	0,042157	0,012037	0,069370	-0,055974	4,375499	-2,302429	0,042157
10:05:34,62	0,412903	3,175001	-0,114982	-1,435991	0,286984	-0,449003	0,012037	0,069370	-0,055974	-1,070075	-1,357561	0,042157	-0,725594	-2,828448	-1,149704	-14,605667	12,092027	11,847881	0,012037	0,069370	-0,055974	4,375499	-2,302429	0,042157	0,012037	0,069370	-0,055974	4,375499	-2,302429	0,042157
10:05:34,67	0,412903	3,175001	-0,114982	-1,435991	0,286984	-0,449003	0,007848	0,060282	-0,060586	-0,605155	-1,581568	0,093771	-0,725452	-2,833523	-1,153951	-14,555409	12,114842	11,825725	0,007848	0,060282	-0,060586	4,126991	-2,197625	0,093771	0,007848	0,060282	-0,060586	4,126991	-2,197625	0,093771
10:05:34,72	0,412903	3,175001	-0,114982	-1,435991	0,286984	-0,449003	0,008672	0,062595	-0,059841	-0,810368	-1,486321	0,055825	-0,727867	-2,833081	-1,153206	-14,552537	12,015074	11,787779	0,008672	0,062595	-0,059841	4,103305	-2,167103	0,055825	0,008672	0,062595	-0,059841	4,103305	-2,167103	0,055825
10:05:34,77	0,412903	3,175001	-0,114982	-1,435991	0,286984	-0,449003	0,006571	0,065742	-0,057515	-0,897887	-1,615463	0,056840	-0,729542	-2,829687	-1,150881	-14,531662	12,090970	11,788794	0,006571	0,065742	-0,057515	4,262886	-2,131286	0,056840	0,006571	0,065742	-0,057515	4,262886	-2,131286	0,056840
10:05:34,82	0,412903	3,175001	-0,114982	-1,435991	0,286984	-0,449003	0,002415	0,060773	-0,055975	-0,673573	-1,858448	0,057070	-0,723161	-2,828573	-1,149341	-14,571996	12,074880	11,789024	0,002415	0,060773	-0,055975	4,097092	-2,048043	0,057070	0,002415	0,060773	-0,055975	4,097092	-2,048043	0,057070
10:05:34,87	0,412903	3,175001	-0,114982	-1,435991	0,286984	-0,449003	0,009230	0,058856	-0,058672	-0,565551	-1,519070	0,057954	-0,720671	-2,836201	-1,151207	-14,533577	12,106886	11,819160	0,009230	0,058856	-0,058672	4,054674	-2,243593	0,057954	0,009230	0,058856	-0,058672	4,054674	-2,243593	0,057954
10:05:34,92	0,412903	3,175001	-0,114982	-1,435991	0,286984	-0,449003	0,009230	0,058856	-0,058672	-0,565551	-1,519070	0,057954	-0,726622	-2,833549	-1,151283	-14,543370	12,050343	11,750240	0,009230	0,058856	-0,058672	4,054674	-2,243593	0,057954	0,009230	0,058856	-0,058672	4,054674	-2,243593	0,057954
10:05:34,97	0,412903	3,175001	-0,114982	-1,435991	0,286984	-0,449003	0,008456	0,061282	-0,057918	-0,706996	-1,507269	0,018286	-0,727419	-2,830759	-1,148969	-14,650078	12,106544	11,808936	0,008456	0,061282	-0,057918	4,103654	-2,171065	0,018286	0,008456	0,061282	-0,057918	4,103654	-2,171065	0,018286
10:05:35,02	0,412903	3,175001	-0,114982	-1,435991	0,286984	-0,449003	0,006438	0,063367	-0,055604	-0,820096	-1,732708	0,076981	-0,760451	-2,846447	-1,167147	-15,446485	14,142017	11,371762	0,006438	0,063367	-0,055604	4,154222	-2,238104	0,076981	0,006438	0,063367	-0,055604	4,154222	-2,238104	0,076981
10:05:35,07	0,412903	3,175001	-0,114982	-1,435991	0,286984	-0,449003	0,036540	0,084130	-0,073781	-0,535190	-1,874853	-0,360193	-0,791350	-2,837394	-1,156405	-14,688619	15,219890	10,966438	0,036540	0,084130	-0,073781	6,069001	-4,743250	-0,360193	0,036540	0,084130	-0,073781	6,069001	-4,743250	-0,360193
10:05:35,12	0,412949	3,174974	-0,115008	-1,436003	0,286994	-0,398993	0,044150	0,115415	-0,063039	-0,849637	-1,361759	-0,765516	-0,785445	-2,828655	-1,154203	-14,262334	15,055067	10,957755	0,044150	0,115415	-0,063039	8,210464	-4,827511	-0,765516	0,044150	0,115415	-0,063039	8,210464	-4,827511	-0,765516
10:05:35,17	0,412949	3,174974	-0,115008	-1,436003	0,286994	-0,398993	0,028171	0,107610	-0,063515	-0,388255	-1,700423	-0,743144	-0,776601	-2,827459	-1,156881	-14,234577	15,021826	10,988811	0,028171	0,107610	-0,063515	8,059110	-3,911823	-0,743144	0,028171	0,107610	-0,063515	8,059110	-3,911823	-0,743144
10:05:35,22	0,412949	3,174974	-0,115008	-1,436003	0,286994	-0,398993	0,028171	0,107610	-0,063515	-0,388255	-1,700423	-0,743144	-0,784854	-2,830654	-1,154605	-14,254098	15,010305	10,922370	0,028171	0,107610	-0,063515	8,059110	-3,911823	-0,743144	0,028171	0,107610	-0,063515	8,059110	-3,911823	-0,743144
10:05:35,27	0,412949	3,174974	-0,115008	-1,436003	0,286994	-0,398993	0,035064	0,113160	-0,061240	-0,696594	-1,353129	-0,809584	-0,789637	-2,826415	-1,155763	-14,280443	15,050737	10,982585	0,035064	0,113160	-0,061240	8,186446	-4,105635	-0,809584	0,035064	0,113160	-0,061240	8,186446	-4,105635	-0,809584
10:05:35,32	0,412949	3,174974	-0,115008	-1,436003	0,286994	-0,398993	0,033785	0,119421	-0,062398	-1,000353	-1,462667	-0,749369	-0,782505	-2,829920	-1,157175	-14,257149	15,053261	10,996110	0,033255	0,111493	-0,063809	8,177945	-4,081816	-0,735844	0,033255	0,111493	-0,063809	8,177945	-4,081816	-0,735844
10:05:35,37	0,412949	3,174974	-0,115008	-1,436003	0,286994	-0,398993	0,033255	0,111493	-0,063809	-0,574232	-1,471318	-0,735844	-0,787944	-2,830955	-1,156945	-14,341169	15,091689	10,970323	0,036871	0,115686	-0,063579	8,280329	-4,269615	-0,761631	0,036871	0,115686	-0,063579	8,280329	-4,269615	-0,761631
10:05:35,42	0,412949	3,174974	-0,115008	-1,436003	0,286994	-0,398993	0,036871	0,115686	-0,063579	-0,800996	-1,375268	-0,761631	-0,782588	-2,834013	-1,156716	-14,313556	15,061597	10,971831	0,036841	0,109518	-0,063350	8,104635	-4,229865	-0,760124	0,036841	0,109518	-0,063350	8,104635	-4,229865	-0,760124
10:05:35,47	0,412949	3,174974	-0,115008	-1,436003	0,286994	-0,398993	0,036841	0,109518	-0,063350	-0,492539	-1,337859	-0,760124	-0,792248	-2,830913	-1,154278	-14,454502	15,162200	10,976232	0,036841	0,109518	-0,063350	8,104635	-4,229865	-0,760124	0,036841	0,109518	-0,063350	8,104635	-4,229865	-0,760124
10:05:35,52	0,412949	3,174974	-0,115008	-1,436003	0,286994	-0,398993	0,038986	0,119434	-0,060912	-0,991517	-1,398680	-0,755723	-0,821431	-2,854032	-1,171062	-15,623930	17,034397	10,502460	0,038986	0,119434	-0,060912	8,384060	-4,459074	-0,755723	0,038986	0,119434	-0,060912	8,384060	-4,459074	-0,755723
10:05:35,57	0,412949	3,174974	-0,115008	-1,436003	0,286994	-0,398993	0,073599	0,133148	-0,077696	-0,667964	-1,547635	-1,229494	-0,820966	-2,799748	-1,159812	-12,928818	16,874828	10,168116	0,073599	0,133148	-0,077696	9,784124	-7,325181	-1,229494	0,073599	0,133148	-0,077696	9,784124	-7,325181	-1,229494
10:05:35,62	0,412947	3,174955	-0,114984	-1,435988	0,286987	-0,348969	0,012971	0,156081	-0,057728	-0,635362	-1,720379	-1,611223	-0,810978	-2,790060	-1,151094	-12,430644	16,605448	10,120731	0,012971	0,156081	-0,057728	11,617032	-2,738585	-1,611223	0,012971	0,156081	-0,057728	11,617032	-2,738585	-1,611223
10:05:35,67	0,412947	3,174955	-0,114984	-1,435988	0,286987	-0,348969	0,020647	0,151747	-0,060012	-0,463331	-1,336826	-1,573212	-0,811063	-2,798875	-1,153377	-12,470866	16,567044	10,158743	0,020647	0,151747	-0,060012	11,448796	-2,957647	-1,573212	0,020647	0,151747	-0,060012	11,448796	-2,957647	-1,573212
10:05:35,72	0,412947	3,174955	-0,114984	-1,435988	0,286987	-0,348969	0,020737	0,155023	-0,062332	-0,618675	-1,293333	-1,567849	-0,813945	-2,797315	-1,155697	-12,429726	16,560635	10,164105	0,020737	0,155023	-0,062332	11,550635	-2,921188	-1,567849	0,020737	0,155023	-0,062332	11,550635	-2,921188	-1,567849
10:05:35,77	0,412947	3,174955	-0,114984	-1,435988	0,286987	-0,348969	0,022485	0,154129	-0,060019	-0,593534	-1,259256	-1,568631	-0,814045	-2,799276	-1,153385	-12,489626	16,570562	10,163323	0,022485	0,154129	-0,060019	11,505588	-3,024359	-1,568631	0,022485	0,154129	-0,060019	11,505588	-3,024359	-1,568631
10:05:35,82	0,412947	3,174955	-0,114984	-1,435988	0,286987	-0,348969	0,021444	0,157350	-0,058080	-0,734803	-1,282390	-1,579701	-0,816313	-2,796763	-1,151445	-12,449638	16,577761	10,152253	0,021444	0,157350	-0,058080	11,617176	-2,965724	-1,579701	0,021444	0,157350	-0,058080	11,617176	-2,965724	-1,579701
10:05:35,87	0,412947	3,174955	-0,114984	-1,435988	0,286987	-0,348969	0,013160	0,160271	-0,058507	-0,897260	-1,766639	-1,552562	-0,814701	-2,788129	-1,151873	-12,501239	16,595349	10,179392	0,013160	0,160271	-0,058507	11,684011	-2,799681	-1,552562	0,013160	0,160271	-0,058507	11,684011	-2,799681	-1,552562
10:05:35,92	0,412947	3,174955	-0,114984	-1,435988	0,286987	-0,348969	0,013160	0,160271	-0,058507	-0,897260	-1,766639	-1,552562	-0,814614	-2,798069	-1,153401	-12,489917	16,602301	10,149898	0,013160	0,160271	-0,058507	11,684011	-2,799681	-1,552562	0,013160	0,160271	-0,058507	11,684011	-2,799681	-1,552562
10:05:35,97	0,412947	3,174955	-0,114984	-1,435988	0,286987	-0,348969	0,016685	0,152825	-0,060441	-0,557500	-1,571869	-1,579586	-0,810016	-2,794905	-1,153807	-12,515048	16,548562	10,152369	0,016685	0,152825	-0,060441	11,439273	-2,881676	-1,579586	0,016685	0,152825	-0,060441	11,439273	-2,881676	-1,579586
10:05:36,02	0,412947	3,174955	-0,114984	-1,435988	0,286987	-0,348969	0,018967	0,153288	-0,060382	-0,463345	-1,439726	-1,551164	-0,811557	-2,796649	-1,153748	-12,444243	16,644168	10,180790	0,018967	0,153288	-0,060382	11,569726	-2,928615	-1,551164	0,018967	0,153288	-0,060382	11,569726	-2,928615	-1,551164
10:05:36,07	0,412947	3,174955	-0,114984	-1,435988	0,286987	-0,348969	0,018967	0,153288	-0,060382	-0,463345	-1,439726	-1,551164	-0,809830	-2,798208	-1,153735	-12,438165	16,560926	10,181754	0,018967	0,153288	-0,060382	11,569726	-2,928615	-1,551164	0,018967	0,153288	-0,060382	11,569726	-2,928615	-1,551164
10:05:36,12	0,412947	3,174955	-0,114984	-1,435988	0,286987	-0,348969	0,019454	0,151013	-0,060369	-0,414122	-1,367515	-1,550200	-0,818792	-2,794592	-1,153798	-12,489811	16,563860	10,167274	0,020803	0,160582	-0,060432	11,670702	-2,976585	-1,564681	0,020803	0,160582	-0,060432	11,670702	-2,976585	-1,564681
10:05:36,17	0,412947	3,174955	-0,114984	-1,435988	0,286987	-0,348969	0,016393	0,157110	-0,060433	-0,704527	-1,585812	-1,572113	-0,813581	-2,792509	-1,153799	-12,476055	16,613580	10,159841	0,016393	0,157110	-0,060433	11,628636	-2,872669	-1,572113	0,016393	0,157110	-0,060433	11,628636	-2,872669	-1,572113
10:05:36,22	0,412947	3,174955	-0,114984	-1,435988	0,286987	-0,348969	0,016393	0,157110	-0,060433	-0,704527	-1,585812	-1,572113	-0,818191	-2,797830	-1,153007	-12,494160	16,563046	10,167242	0,016393	0,157110	-0,060433	11,628636	-2,872669	-1,572113	0,016393	0,157110	-0,060433	11,628636	-2,872669	-1,572113
10:05:36,27	0,412947	3,174955	-0,114984	-1,435988	0,286987	-0,348969	0,016633	0,158888	-0,059470	-0,853131	-1,627214	-1,530416	-0,815240	-2,791828	-1,152835	-12,550794	16,591895	10,201538	0,016633	0,158888	-0,059470	11,619602	-2,932913	-1,530416	0,016633	0,158888	-0,059470	11,619602	-2,932913	-1,530416
10:05:36,32	0,412947	3,174955	-0,114984	-1,435988	0,286987	-0,348969	0,016633	0,158888	-0,059470	-0,853131	-1,627214	-1,530416	-0,813422	-2,789308	-1,153385	-12,455857	16,606321	10,199624	0,016633	0,158888	-0,059470	11,619602	-2,932913	-1,530416	0,016633	0,158888	-0,059470	11,619602	-2,932913	-1,530416
10:05:36,37	0,412947	3,174955	-0,114984	-1,435988	0,286987	-0,348969	0,019920	0,153502	-0,058846	-0,524256	-1,390960	-1,563115	-0,812796	-2,800296	-1,155231	-12,476264	16,622821	10,147878	0,019920	0,153502	-0,058846	11,525673	-2,954647	-1,563115	0,019920	0,153502	-0,058846	11,525673	-2,954647	-1,563115
10:05:36,42	0,412947	3,174955	-0,114984	-1,435988	0,286987	-0,348969	0,019920	0,153502	-0,058846	-0,524256	-1,390960	-1,563115	-0,820001	-2,798344	-1,151887	-12,547771	16,639115	10,140088	0,019920	0,153502	-0,058846	11,525673	-2,954647	-1,563115	0,019920	0,153502	-0,058846	11,525673	-2,954647	-1,563115
10:05:36,48	0,412947	3,174955	-0,114984	-1,435988	0,286987	-0,348969	0,024657	0,159753	-0,058521	-0,855711	-1,230962	-1,591866	-0,818324	-2,793524	-1,154993	-12,548467	16,585480	10,170343	0,024657	0,159753	-0,058521	11,684933	-3,166540	-1,591866	0,024657	0,159753	-0,058521	11,684933	-3,166540	-1,591866
10:05:36,53	0,412947	3,174955	-0,114984	-1,435988	0,286987	-0,348969	0,018696	0,153278	-0,062035	-0,522651	-1,482259	-1,561240	-0,815831	-2,800632	-1,156102	-12,507469	16,604463	10,175426	0,018696	0,153278	-0,062035	11,509649	-2,949862	-1,561240	0,018696	0,153278	-0,062035	11,509649	-2,949862	-1,561240
10:05:36,58	0,412947	3,174955	-0,114984	-1,435988	0,286987	-0,348969	0,018354	0,162870	-0,058493	-1,041515	-1,488236	-1,544606	-0,819548	-2,791327	-1,151858	-12,498592	16,583283	10,187348	0,018354	0,162870	-0,058493	11,743749	-2,928992	-1,544606	0,018354	0,162870	-0,058493	11,743749	-2,928992	-1,544606
10:05:36,63	0,412947	3,174955	-0,114984	-1,435988	0,286987	-0,348969	0,014490	0,156927	-0,061741	-0,729271	-1,711396	-1,556874	-0,812470	-2,790953	-1,155107	-12,516263	16,597185	10,175080	0,014490	0,156927	-0,061741	11,589462	-2,848861	-1,556874	0,014490	0,156927	-0,061741	11,589462	-2,848861	-1,556874
10:05:36,68	0,412947	3,174955	-0,114984	-1,435988	0,286987	-0,348969	0,021951	0,155310	-0,059760	-0,637359	-1,284038	-1,568440	-0,814800	-2,798223	-1,153126	-12,478250	16,584297	10,163514	0,021951	0,155310	-0,059760	11,554465	-3,007225	-1,568440	0,021951	0,155310	-0,059760	11,554465	-3,007225	-1,568440
10:05:36,73	0,412947	3,174955	-0,114984	-1,435988	0,286987	-0,348969	0,018897	0,161195	-0,059488	-0,932086	-1,523837	-1,558045	-0,818370	-2,792635	-1,152854	-12,542714	16,634578	10,173909	0,018897	0,161195	-0,059488	11,721741	-3,007250	-1,558045	0,018897	0,161195	-0,059488	11,721741	-3,007250	-1,558045
10:05:36,78	0,412947	3,174955	-0,114984	-1,435988	0,286987	-0,348969	0,013388	0,153908	-0,061178	-0,543971	-1,720510	-1,541162	-0,809305	-2,791508	-1,154544	-12,460355	16,597638	10,190792	0,013388	0,153908	-0,061178	11,537822	-2,771466	-1,541162	0,013388	0,153908	-0,061178	11,537822	-2,771466	-1,541162
10:05:36,83	0,412947	3,174955	-0,114984	-1,435988	0,286987	-0,348969	0,018590	0,153605	-0,062358	-0,523839	-1,463880	-1,575010	-0,811644	-2,796164	-1,155723	-12,470184	16,608385	10,156944	0,018590	0,153605	-0,062358	11,534193	-2,923211	-1,575010	0,018590	0,153605	-0,062358	11,534193	-2,923211	-1,575010
10:05:36,88	0,412947	3,174955	-0,114984	-1,435988	0,286987	-0,348969	0,023192	0,158759	-0,060105	-0,867658	-1,268339	-1,544466	-0,818408	-2,797573	-1,153471	-12,545993	16,564595	10,187488	0,023192	0,158759	-0,060105	11,594939	-3,088919	-1,544466	0,023192	0,158759	-0,060105	11,594939	-3,088919	-1,544466
10:05:36,93	0,412947	3,174955	-0,114984	-1,435988	0,286987	-0,348969	0,023762	0,152932	-0,059469	-0,527146	-1,240291	-1,598157	-0,812291	-2,799416	-1,152231	-12,507376	16,591856	10,154078	0,023762	0,152932	-0,059469	11,477986	-3,105617	-1,598157	0,023762	0,152932	-0,059469	11,477986	-3,105617	-1,598157
10:05:36,98	0,412947	3,174955	-0,114984	-1,435988	0,286987	-0,348969	0,013749	0,153265	-0,061245	-0,598674	-1,751889	-1,580655	-0,808928	-2,792142	-1,154611	-12,547866	16,546356	10,151300	0,013749	0,153265	-0,061245	11,432601	-2,831176	-1,580655	0,013749	0,153265	-0,061245	11,432601	-2,831176	-1,580655
10:05:37,03	0,412947	3,174955	-0,114984	-1,435988	0,286987	-0,348969	0,021668	0,162060	-0,058898	-0,998301	-1,287663	-1,598986	-0,820505	-2,794602	-1,152264	-12,473572	16,570143	10,132969	0,021668	0,162060	-0,058898	11,723433	-2,988578	-1,598986	0,021668	0,162060	-0,058898	11,723433	-2,988578	-1,598986
10:05:37,08	0,412947	3,174955	-0,114984	-1,435988	0,286987	-0,348969	0,019159	0,158045	-0,062746	-0,734904	-1,449838	-1,555016	-0,815773	-2,794437	-1,156112	-12,473724	16,633289	10,176938	0,019159	0,158045	-0,062746	11,671643	-2,953793	-1,555016	0,019159	0,158045	-0,062746	11,671643	-2,953793	-1,555016
10:05:37,13	0,412947	3,174955	-0,114984	-1,435988	0,286987	-0,348969	0,025419	0,153179	-0,061198	-0,565514	-1,129817	-1,582915	-0,814689	-2,802292	-1,154564	-12,520338	16,563602	10,149039	0,025419	0,153179	-0,061198	11,459027	-3,125222	-1,582915	0,025419	0,153179	-0,061198	11,459027	-3,125222	-1,582915
10:05:37,18	0,412947	3,174955	-0,114984	-1,435988	0,286987	-0,348969	0,010669	0,156284	-0,061607	-0,702429	-1,881831	-1,550479	-0,810003	-2,787965	-1,154972	-12,495062	16,577366	10,181475	0,010669	0,156284	-0,061607	11,565875	-2,719328	-1,550479	0,010669	0,156284	-0,061607	11,565875	-2,719328	-1,550479
10:05:37,23	0,412947	3,174955	-0,114984	-1,435988	0,286987	-0,348969	0,018748	0,160492	-0,061624	-0,958287	-1,458888	-1,577657	-0,823522	-2,792249	-1,153036	-12,496952	16,576786	10,172481	0,018748	0,160492	-0,061624	11,640305	-2,930568	-1,577657	0,018748	0,160492	-0,061624	11,640305	-2,930568	-1,577657
10:05:37,28	0,412947	3,174955	-0,114984	-1,435988	0,286987	-0,348969	0,016310	0,156992	-0,062750	-0,696182	-1,584994	-1,555009	-0,813436	-2,792496	-1,156116	-12,470507	16,612882	10,176945	0,016310	0,156992	-0,062750	11,627658	-2,865307	-1,555009	0,016310	0,156992	-0,062750	11,627658	-2,865307	-1,555009
10:05:37,33	0,412947	3,174955	-0,114984	-1,435988	0,286987	-0,348969	0,018286	0,155143	-0,059635	-0,619168	-1,465046	-1,567740	-0,812823	-2,795132	-1,153001	-12,465188	16,587748	10,164215	0,018286	0,155143	-0,059635	11,559566	-2,900508	-1,567740	0,018286	0,155143	-0,059635	11,559566	-2,900508	-1,567740
10:05:37,39	0,412947	3,174955	-0,114984	-1,435988	0,286987	-0,348969	0,018286	0,155143	-0,059635	-0,619168	-1,465046	-1,567740	-0,816827	-2,797129	-1,153804	-12,494210	16,551105	10,142652	0,018286	0,155143	-0,059635	11,559566	-2,900508	-1,567740	0,018286	0,155143	-0,059635	11,559566	-2,900508	-1,567740
10:05:37,44	0,412947	3,174955	-0,114984	-1,435988	0,286987	-0,348969	0,016682	0,155163	-0,061112	-0,683051	-1,601802	-1,582739	-0,812039	-2,793733	-1,154478	-12,542789	16,559993	10,149215	0,016682	0,155163	-0,061112	11,497261	-2,911318	-1,582739	0,016682	0,155163	-0,061112	11,497261	-2,911318	-1,582739
10:05:37,49	0,412947	3,174955	-0,114984	-1,435988	0,286987	-0,348969	0,016682	0,155163	-0,061112	-0,683051	-1,601802	-1,582739	-0,820372	-2,803374	-1,153920	-12,792996	16,817829	10,143915	0,016682	0,155163	-0,061112	11,497261	-2,911318	-1,582739	0,016682	0,155163	-0,061112	11,497261	-2,911318	-1,582739
10:05:37,54	0,412947	3,174955	-0,114984	-1,435988	0,286987	-0,348969	0,029199	0,157560	-0,060555	-0,709483	-1,296533	-1,588039	-0,890205	-2,857502	-1,181111	-15,665649	20,232601	9,702698	0,029199	0,157560	-0,060555	11,658959	-3,588617	-1,588039	0,029199	0,157560	-0,060555	11,658959	-3,588617	-1,588039
10:05:37,59	0,412947	3,174955	-0,114984	-1,435988	0,286987	-0,348969	0,110991	0,190972	-0,087746	-0,925990	-1,238499	-2,029257	-0,889977	-2,826809	-1,164795	-13,977412	20,321637	9,351778	0,110991	0,190972	-0,087746	14,065347	-9,951293	-2,029257	0,110991	0,190972	-0,087746	14,065347	-9,951293	-2,029257
10:05:37,64	0,412952	3,175003	-0,115009	-1,436011	0,286994	-0,299003	0,073444	0,203185	-0,067713	-0,639298	-1,343269	-2,374439	-0,882008	-2,818879	-1,161078	-13,604644	20,107042	9,357515	0,073444	0,203185	-0,067713	15,310754	-7,108643	-2,374439	0,073444	0,203185	-0,067713	15,310754	-7,108643	-2,374439
10:05:37,69	0,412952	3,175003	-0,115009	-1,436011	0,286994	-0,299003	0,077497	0,212261	-0,066293	-1,148286	-1,144085	-2,425861	-0,891894	-2,817851	-1,159658	-13,633197	20,080711	9,306094	0,077497	0,212261	-0,066293	15,514167	-7,227605	-2,425861	0,077497	0,212261	-0,066293	15,514167	-7,227605	-2,425861
10:05:37,74	0,412952	3,175003	-0,115009	-1,436011	0,286994	-0,299003	0,073502	0,204176	-0,064646	-0,673503	-1,301869	-2,367267	-0,882895	-2,818434	-1,158012	-13,562731	20,102848	9,364687	0,073502	0,204176	-0,064646	15,354339	-7,071779	-2,367267	0,073502	0,204176	-0,064646	15,354339	-7,071779	-2,367267
10:05:37,79	0,412952	3,175003	-0,115009	-1,436011	0,286994	-0,299003	0,078377	0,202919	-0,068173	-0,682012	-1,089944	-2,386088	-0,884883	-2,821585	-1,161164	-13,656296	20,065479	9,351023	0,078377	0,202919	-0,068173	15,247144	-7,242571	-2,386088	0,078377	0,202919	-0,068173	15,247144	-7,242571	-2,386088
10:05:37,84	0,412952	3,175003	-0,115009	-1,436011	0,286994	-0,299003	0,080250	0,207297	-0,068946	-0,906916	-0,997674	-2,366781	-0,888971	-2,822717	-1,162312	-13,638731	20,064561	9,365173	0,080250	0,207297	-0,068946	15,365870	-7,297262	-2,366781	0,080250	0,207297	-0,068946	15,365870	-7,297262	-2,366781
10:05:37,89	0,412952	3,175003	-0,115009	-1,436011	0,286994	-0,299003	0,076006	0,207764	-0,066273	-0,918354	-1,264165	-2,390324	-0,887255	-2,818808	-1,159639	-13,671975	20,098624	9,341630	0,076006	0,207764	-0,066273	15,391139	-7,230628	-2,390324	0,076006	0,207764	-0,066273	15,391139	-7,230628	-2,390324
10:05:37,94	0,412952	3,175003	-0,115009	-1,436011	0,286994	-0,299003	0,073942	0,204831	-0,067395	-0,707862	-1,308684	-2,386809	-0,883682	-2,818488	-1,160760	-13,588628	20,117409	9,345145	0,073942	0,204831	-0,067395	15,371338	-7,113154	-2,386809	0,073942	0,204831	-0,067395	15,371338	-7,113154	-2,386809
10:05:37,99	0,412952	3,175003	-0,115009	-1,436011	0,286994	-0,299003	0,073942	0,204831	-0,067395	-0,707862	-1,308684	-2,386809	-0,889563	-2,822919	-1,161971	-13,656598	20,089847	9,312530	0,073942	0,204831	-0,067395	15,371338	-7,113154	-2,386809	0,073942	0,204831	-0,067395	15,371338	-7,113154	-2,386809
10:05:38,04	0,412952	3,175003	-0,115009	-1,436011	0,286994	-0,299003	0,080720	0,207708	-0,068606	-0,915358	-1,001303	-2,419424	-0,904076	-2,805326	-1,188650	-13,094196	21,065378	8,907369	0,080720	0,207708	-0,068606	15,389743	-7,337857	-2,419424	0,080720	0,207708	-0,068606	15,389743	-7,337857	-2,419424
10:05:38,09	0,412952	3,175003	-0,115009	-1,436011	0,286994	-0,299003	0,072741	0,229073	-0,095284	-0,900297	-1,416948	-2,824585	-0,907449	-2,765388	-1,162569	-10,708917	21,252099	8,553279	0,072741	0,229073	-0,095284	17,081948	-7,127111	-2,824585	0,072741	0,229073	-0,095284	17,081948	-7,127111	-2,824585
10:05:38,14	0,412986	3,174923	-0,115008	-1,436008	0,286982	-0,248981	0,034493	0,257330	-0,065761	-1,079305	-1,221177	-3,214218	-0,909424	-2,758074	-1,159126	-10,557049	21,090537	8,517736	0,034493	0,257330	-0,065761	19,121124	-3,928894	-3,214218	0,034493	0,257330	-0,065761	19,121124	-3,928894	-3,214218
10:05:38,19	0,412986	3,174923	-0,115008	-1,436008	0,286982	-0,248981	0,029637	0,251967	-0,066929	-0,763091	-1,505942	-3,215257	-0,899438	-2,758619	-1,158341	-10,576944	21,100824	8,519437	0,029637	0,251967	-0,066929	19,016336	-3,832443	-3,215257	0,029637	0,251967	-0,066929	19,016336	-3,832443	-3,215257
10:05:38,24	0,412986	3,174923	-0,115008	-1,436008	0,286982	-0,248981	0,038552	0,249582	-0,064945	-0,655281	-1,081499	-3,183675	-0,904269	-2,764942	-1,161822	-10,651521	21,141779	8,560622	0,038552	0,249582	-0,064945	18,936892	-4,107841	-3,183675	0,038552	0,249582	-0,064945	18,936892	-4,107841	-3,183675
10:05:38,29	0,412986	3,174923	-0,115008	-1,436008	0,286982	-0,248981	0,035034	0,255041	-0,067919	-0,987342	-1,294405	-3,191555	-0,907711	-2,759687	-1,161285	-10,658366	21,117739	8,540399	0,035034	0,255041	-0,067919	19,033346	-4,044566	-3,191555	0,035034	0,255041	-0,067919	19,033346	-4,044566	-3,191555
10:05:38,34	0,412986	3,174923	-0,115008	-1,436008	0,286982	-0,248981	0,028342	0,251506	-0,065007	-0,797884	-1,594866	-3,212059	-0,901304	-2,755659	-1,158373	-10,614387	21,098869	8,519895	0,028342	0,251506	-0,065007	18,945321	-3,819707	-3,212059	0,028342	0,251506	-0,065007	18,945321	-3,819707	-3,212059
10:05:38,39	0,412986	3,174923	-0,115008	-1,436008	0,286982	-0,248981	0,036593	0,251410	-0,066255	-0,736769	-1,195097	-3,183612	-0,905346	-2,762853	-1,159620	-10,611682	21,162101	8,548342	0,036593	0,251410	-0,066255	18,998886	-4,067627	-3,183612	0,036593	0,251410	-0,066255	18,998886	-4,067627	-3,183612
10:05:38,44	0,412986	3,174923	-0,115008	-1,436008	0,286982	-0,248981	0,033950	0,253874	-0,068909	-0,928228	-1,390809	-3,194515	-0,901079	-2,761675	-1,161299	-10,660351	21,100225	8,498324	0,033950	0,253874	-0,068909	19,000844	-4,055845	-3,194515	0,033950	0,253874	-0,068909	19,000844	-4,055845	-3,194515
10:05:38,49	0,412986	3,174923	-0,115008	-1,436008	0,286982	-0,248981	0,039102	0,250778	-0,066925	-0,802473	-1,041899	-3,209100	-0,906053	-2,765341	-1,160291	-10,641274	21,065380	8,522854	0,039102	0,250778	-0,066925	18,883583	-4,111380	-3,209100	0,039102	0,250778	-0,066925	18,883583	-4,111380	-3,209100
10:05:38,54	0,412986	3,174923	-0,115008	-1,436008	0,286982	-0,248981	0,039102	0,250778	-0,066925	-0,802473	-1,041899	-3,209100	-0,903518	-2,757838	-1,160972	-10,654896	21,142148	8,525804	0,039102	0,250778	-0,066925	18,883583	-4,111380	-3,209100	0,039102	0,250778	-0,066925	18,883583	-4,111380	-3,209100
10:05:38,59	0,412986	3,174923	-0,115008	-1,436008	0,286982	-0,248981	0,036766	0,253244	-0,066464	-0,937059	-1,199872	-3,199820	-0,907021	-2,762086	-1,159830	-10,676076	21,078120	8,532134	0,036766	0,253244	-0,066464	18,942557	-4,085990	-3,199820	0,036766	0,253244	-0,066464	18,942557	-4,085990	-3,199820
10:05:38,64	0,412986	3,174923	-0,115008	-1,436008	0,286982	-0,248981	0,039407	0,247637	-0,066884	-0,572078	-1,091708	-3,154928	-0,903486	-2,767177	-1,160250	-10,664637	21,156295	8,577027	0,039407	0,247637	-0,066884	18,867394	-4,185165	-3,154928	0,039407	0,247637	-0,066884	18,867394	-4,185165	-3,154928
10:05:38,69	0,412986	3,174923	-0,115008	-1,436008	0,286982	-0,248981	0,034212	0,251702	-0,067711	-0,852981	-1,349014	-3,167618	-0,904409	-2,760645	-1,161077	-10,688268	21,089688	8,564336	0,034212	0,251702	-0,067711	18,905630	-4,034657	-3,167618	0,034212	0,251702	-0,067711	18,905630	-4,034657	-3,167618
10:05:38,74	0,412986	3,174923	-0,115008	-1,436008	0,286982	-0,248981	0,036574	0,256245	-0,067312	-1,028474	-1,174844	-3,187999	-0,909525	-2,760419	-1,160677	-10,613418	21,116639	8,543956	0,036574	0,256245	-0,067312	19,086797	-4,045903	-3,187999	0,036574	0,256245	-0,067312	19,086797	-4,045903	-3,187999
10:05:38,79	0,412986	3,174923	-0,115008	-1,436008	0,286982	-0,248981	0,033711	0,249781	-0,067879	-0,688053	-1,353577	-3,170366	-0,904251	-2,765052	-1,159512	-10,651801	21,141798	8,530135	0,033711	0,249781	-0,067879	18,919754	-3,999923	-3,170366	0,033711	0,249781	-0,067879	18,919754	-3,999923	-3,170366
10:05:38,84	0,412986	3,174923	-0,115008	-1,436008	0,286982	-0,248981	0,035683	0,253430	-0,066143	-0,934121	-1,207258	-3,184984	-0,907503	-2,763611	-1,162245	-10,661732	21,051962	8,534327	0,035683	0,253430	-0,066143	18,960112	-4,008381	-3,184984	0,035683	0,253430	-0,066143	18,960112	-4,008381	-3,184984
10:05:38,89	0,412986	3,174923	-0,115008	-1,436008	0,286982	-0,248981	0,035683	0,253430	-0,066143	-0,934121	-1,207258	-3,184984	-0,904454	-2,761102	-1,161516	-10,724390	21,115586	8,517277	0,035683	0,253430	-0,066143	18,960112	-4,008381	-3,184984	0,035683	0,253430	-0,066143	18,960112	-4,008381	-3,184984
10:05:38,94	0,412986	3,174923	-0,115008	-1,436008	0,286982	-0,248981	0,030507	0,248296	-0,068106	-0,651487	-1,508707	-3,200511	-0,899607	-2,759139	-1,161472	-10,647504	21,094332	8,531443	0,030507	0,248296	-0,068106	18,839787	-3,903486	-3,200511	0,030507	0,248296	-0,068106	18,839787	-3,903486	-3,200511
10:05:38,99	0,412986	3,174923	-0,115008	-1,436008	0,286982	-0,248981	0,030507	0,248296	-0,068106	-0,651487	-1,508707	-3,200511	-0,907941	-2,766721	-1,162276	-10,710091	21,096033	8,505839	0,030507	0,248296	-0,068106	18,839787	-3,903486	-3,200511	0,030507	0,248296	-0,068106	18,839787	-3,903486	-3,200511
10:05:39,04	0,412986	3,174923	-0,115008	-1,436008	0,286982	-0,248981	0,036419	0,246606	-0,069341	-0,586561	-1,204642	-3,185591	-0,901836	-2,757902	-1,158363	-10,664486	21,115645	8,552010	0,036419	0,246606	-0,069341	18,772040	-4,063537	-3,185591	0,036419	0,246606	-0,069341	18,772040	-4,063537	-3,185591
10:05:39,09	0,412986	3,174923	-0,115008	-1,436008	0,286982	-0,248981	0,030550	0,250845	-0,064997	-0,774062	-1,531826	-3,179944	-0,901372	-2,759297	-1,161062	-10,654107	21,125039	8,565833	0,030550	0,250845	-0,064997	18,917298	-3,929994	-3,179944	0,030550	0,250845	-0,064997	18,917298	-3,929994	-3,179944
10:05:39,14	0,412986	3,174923	-0,115008	-1,436008	0,286982	-0,248981	0,031526	0,249745	-0,067696	-0,703541	-1,476752	-3,166121	-0,903511	-2,759404	-1,160292	-10,657478	21,155828	8,561962	0,031526	0,249745	-0,067696	18,901475	-3,951581	-3,166121	0,031526	0,249745	-0,067696	18,901475	-3,951581	-3,166121
10:05:39,19	0,412986	3,174923	-0,115008	-1,436008	0,286982	-0,248981	0,039394	0,254129	-0,066173	-1,012737	-1,050517	-3,205249	-0,909102	-2,763919	-1,159539	-10,679880	21,046120	8,526705	0,039394	0,254129	-0,066173	18,936416	-4,142924	-3,205249	0,039394	0,254129	-0,066173	18,936416	-4,142924	-3,205249
10:05:39,24	0,412986	3,174923	-0,115008	-1,436008	0,286982	-0,248981	0,039394	0,254129	-0,066173	-1,012737	-1,050517	-3,205249	-0,900107	-2,757453	-1,159881	-10,605900	21,109931	8,564627	0,039394	0,254129	-0,066173	18,936416	-4,142924	-3,205249	0,039394	0,254129	-0,066173	18,936416	-4,142924	-3,205249
10:05:39,29	0,412986	3,174923	-0,115008	-1,436008	0,286982	-0,248981	0,041484	0,254225	-0,064624	-0,977740	-0,967761	-3,219634	-0,910229	-2,765681	-1,157990	-10,682365	21,093683	8,512320	0,041484	0,254225	-0,064624	18,978889	-4,224247	-3,219634	0,041484	0,254225	-0,064624	18,978889	-4,224247	-3,219634
10:05:39,34	0,412986	3,174923	-0,115008	-1,436008	0,286982	-0,248981	0,041484	0,254225	-0,064624	-0,977740	-0,967761	-3,219634	-0,903676	-2,762397	-1,159883	-10,657074	21,174739	8,570725	0,041484	0,254225	-0,064624	18,978889	-4,224247	-3,219634	0,041484	0,254225	-0,064624	18,978889	-4,224247	-3,219634
10:05:39,39	0,412986	3,174923	-0,115008	-1,436008	0,286982	-0,248981	0,039988	0,248500	-0,065300	-0,632068	-1,091091	-3,179911	-0,904524	-2,767249	-1,158665	-10,697841	21,158015	8,552043	0,039988	0,248500	-0,065300	18,875152	-4,230188	-3,179911	0,039988	0,248500	-0,065300	18,875152	-4,230188	-3,179911
10:05:39,44	0,412986	3,174923	-0,115008	-1,436008	0,286982	-0,248981	0,039988	0,248500	-0,065300	-0,632068	-1,091091	-3,179911	-0,909833	-2,763322	-1,161511	-10,774316	21,149294	8,551524	0,039243	0,255061	-0,068146	19,003241	-4,272293	-3,180430	0,039243	0,255061	-0,068146	19,003241	-4,272293	-3,180430
10:05:39,49	0,412986	3,174923	-0,115008	-1,436008	0,286982	-0,248981	0,032362	0,250491	-0,067401	-0,693458	-1,417635	-3,183993	-0,902435	-2,759648	-1,160766	-10,616116	21,159493	8,547961	0,032362	0,250491	-0,067401	18,970056	-3,958046	-3,183993	0,032362	0,250491	-0,067401	18,970056	-3,958046	-3,183993
10:05:39,54	0,412986	3,174923	-0,115008	-1,436008	0,286982	-0,248981	0,038016	0,252821	-0,066167	-0,916662	-1,116091	-3,209221	-0,907279	-2,763379	-1,159533	-10,660596	21,067338	8,522733	0,038016	0,252821	-0,066167	18,929751	-4,100310	-3,209221	0,038016	0,252821	-0,066167	18,929751	-4,100310	-3,209221
10:05:39,59	0,412986	3,174923	-0,115008	-1,436008	0,286982	-0,248981	0,038016	0,252821	-0,066167	-0,916662	-1,116091	-3,209221	-0,900708	-2,757633	-1,161858	-10,618113	21,125447	8,527561	0,038016	0,252821	-0,066167	18,929751	-4,100310	-3,209221	0,038016	0,252821	-0,066167	18,929751	-4,100310	-3,209221
10:05:39,64	0,412986	3,174923	-0,115008	-1,436008	0,286982	-0,248981	0,029753	0,250003	-0,068492	-0,698569	-1,537983	-3,204393	-0,906989	-2,761759	-1,160630	-10,648449	21,046983	8,529375	0,029753	0,250003	-0,068492	18,926643	-3,873628	-3,204393	0,029753	0,250003	-0,068492	18,926643	-3,873628	-3,204393
10:05:39,69	0,412986	3,174923	-0,115008	-1,436008	0,286982	-0,248981	0,036467	0,253380	-0,067264	-0,957296	-1,175900	-3,202580	-0,903850	-2,759730	-1,161119	-10,700910	21,077198	8,520717	0,036467	0,253380	-0,067264	18,933016	-4,038586	-3,202580	0,036467	0,253380	-0,067264	18,933016	-4,038586	-3,202580
10:05:39,74	0,412986	3,174923	-0,115008	-1,436008	0,286982	-0,248981	0,033141	0,251675	-0,067753	-0,868731	-1,409418	-3,211237	-0,911415	-2,764318	-1,162634	-10,665009	21,079341	8,538732	0,033141	0,251675	-0,067753	18,887786	-4,010974	-3,211237	0,033141	0,251675	-0,067753	18,887786	-4,010974	-3,211237
10:05:39,79	0,412986	3,174923	-0,115008	-1,436008	0,286982	-0,248981	0,040896	0,255933	-0,069269	-1,070325	-0,976134	-3,193223	-0,900363	-2,757529	-1,162197	-10,620136	21,027887	8,593781	0,040896	0,255933	-0,069269	19,020421	-4,186464	-3,193223	0,040896	0,255933	-0,069269	19,020421	-4,186464	-3,193223
10:05:39,84	0,412986	3,174923	-0,115008	-1,436008	0,286982	-0,248981	0,029491	0,249756	-0,068831	-0,771251	-1,504603	-3,138173	-0,963352	-2,815257	-1,186947	-13,238503	24,211208	8,106572	0,029491	0,249756	-0,068831	18,834610	-3,819644	-3,138173	0,029491	0,249756	-0,068831	18,834610	-3,819644	-3,138173
10:05:39,89	0,412986	3,174923	-0,115008	-1,436008	0,286982	-0,248981	0,110980	0,275443	-0,093581	-0,659289	-1,126431	-3,625382	-0,970260	-2,776144	-1,166760	-11,363091	24,348169	7,681862	0,110980	0,275443	-0,093581	20,962950	-9,838322	-3,625382	0,110980	0,275443	-0,093581	20,962950	-9,838322	-3,625382
10:05:39,94	0,412914	3,174997	-0,114985	-1,435995	0,286988	-0,198988	0,081560	0,306642	-0,071175	-1,206803	-0,593153	-4,067943	-0,975662	-2,774179	-1,164541	-10,914368	24,110506	7,664011	0,081560	0,306642	-0,071175	22,864593	-6,995587	-4,067943	0,081560	0,306642	-0,071175	22,864593	-6,995587	-4,067943
10:05:39,99	0,412914	3,174997	-0,114985	-1,435995	0,286988	-0,198988	0,081560	0,306642	-0,071175	-1,206803	-0,593153	-4,067943	-0,962634	-2,771475	-1,167469	-11,016411	24,148234	7,700985	0,072704	0,296712	-0,074104	22,583094	-6,868144	-4,030969	0,072704	0,296712	-0,074104	22,583094	-6,868144	-4,030969
10:05:40,04	0,412914	3,174997	-0,114985	-1,435995	0,286988	-0,198988	0,075126	0,300617	-0,073987	-0,919997	-0,946952	-4,041500	-0,967227	-2,771619	-1,167352	-10,944268	24,097171	7,690454	0,075126	0,300617	-0,073987	22,678430	-6,844310	-4,041500	0,075126	0,300617	-0,073987	22,678430	-6,844310	-4,041500
10:05:40,09	0,412914	3,174997	-0,114985	-1,435995	0,286988	-0,198988	0,075126	0,300617	-0,073987	-0,919997	-0,946952	-4,041500	-0,967343	-2,765262	-1,167766	-10,989307	24,132548	7,722296	0,075126	0,300617	-0,073987	22,678430	-6,844310	-4,041500	0,075126	0,300617	-0,073987	22,678430	-6,844310	-4,041500
10:05:40,14	0,412914	3,174997	-0,114985	-1,435995	0,286988	-0,198988	0,076008	0,298050	-0,073527	-0,764274	-0,912118	-3,963476	-0,965445	-2,773667	-1,166893	-10,942718	24,121932	7,768478	0,076008	0,298050	-0,073527	22,632612	-6,878726	-3,963476	0,076008	0,298050	-0,073527	22,632612	-6,878726	-3,963476
10:05:40,19	0,412914	3,174997	-0,114985	-1,435995	0,286988	-0,198988	0,076008	0,298050	-0,073527	-0,764274	-0,912118	-3,963476	-0,967741	-2,773816	-1,169359	-10,984530	24,130955	7,748476	0,076008	0,298050	-0,073527	22,632612	-6,878726	-3,963476	0,076008	0,298050	-0,073527	22,632612	-6,878726	-3,963476
10:05:40,24	0,412914	3,174997	-0,114985	-1,435995	0,286988	-0,198988	0,078999	0,302510	-0,071655	-1,040473	-0,853667	-3,985979	-0,970803	-2,774027	-1,165021	-11,048930	24,132155	7,745976	0,078999	0,302510	-0,071655	22,706563	-7,055087	-3,985979	0,078999	0,302510	-0,071655	22,706563	-7,055087	-3,985979
10:05:40,29	0,412914	3,174997	-0,114985	-1,435995	0,286988	-0,198988	0,078999	0,302510	-0,071655	-1,040473	-0,853667	-3,985979	-0,967305	-2,774944	-1,170077	-11,034293	24,249803	7,721646	0,078999	0,302510	-0,071655	22,706563	-7,055087	-3,985979	0,078999	0,302510	-0,071655	22,706563	-7,055087	-3,985979
10:05:40,34	0,412914	3,174997	-0,114985	-1,435995	0,286988	-0,198988	0,081834	0,326301	-0,084102	-1,040787	-1,408143	-4,412613	-0,992825	-2,764587	-1,177468	-11,038360	25,554235	7,319341	0,081834	0,326301	-0,084102	24,573878	-7,832096	-4,412613	0,081834	0,326301	-0,084102	24,573878	-7,832096	-4,412613
10:05:40,39	0,412914	3,174997	-0,114985	-1,435995	0,286988	-0,198988	0,074264	0,354033	-0,069069	-1,141432	-0,754467	-4,868604	-1,005321	-2,734306	-1,169637	-9,029577	25,971548	6,883258	0,074264	0,354033	-0,069069	26,650162	-6,584157	-4,868604	0,074264	0,354033	-0,069069	26,650162	-6,584157	-4,868604
10:05:40,44	0,412997	3,174857	-0,114991	-1,436003	0,286993	-0,148966	0,074264	0,354033	-0,069069	-1,141432	-0,754467	-4,868604	-0,994955	-2,718838	-1,164920	-8,765123	25,770072	6,860767	0,043279	0,351021	-0,071554	26,552477	-4,949632	-4,871187	0,043279	0,351021	-0,071554	26,552477	-4,949632	-4,871187
10:05:40,49	0,412997	3,174857	-0,114991	-1,436003	0,286993	-0,148966	0,043279	0,351021	-0,071554	-1,002648	-1,552232	-4,871187	-0,995744	-2,729061	-1,165839	-8,809043	25,765901	6,899963	0,043279	0,351021	-0,071554	26,552477	-4,949632	-4,871187	0,043279	0,351021	-0,071554	26,552477	-4,949632	-4,871187
10:05:40,54	0,412997	3,174857	-0,114991	-1,436003	0,286993	-0,148966	0,061870	0,349453	-0,073091	-0,952596	-0,653075	-4,798864	-1,002893	-2,735721	-1,166456	-8,839361	25,776627	6,933090	0,061870	0,349453	-0,073091	26,479503	-5,509859	-4,798864	0,061870	0,349453	-0,073091	26,479503	-5,509859	-4,798864
10:05:40,59	0,412997	3,174857	-0,114991	-1,436003	0,286993	-0,148966	0,061870	0,349453	-0,073091	-0,952596	-0,653075	-4,798864	-0,998567	-2,723972	-1,167243	-8,817098	25,795935	6,881538	0,061870	0,349453	-0,073091	26,479503	-5,509859	-4,798864	0,061870	0,349453	-0,073091	26,479503	-5,509859	-4,798864
10:05:40,64	0,412997	3,174857	-0,114991	-1,436003	0,286993	-0,148966	0,052412	0,348294	-0,070995	-0,850464	-1,112835	-4,807966	-0,997160	-2,728110	-1,164361	-8,790666	25,796846	6,923988	0,052412	0,348294	-0,070995	26,490645	-5,227159	-4,807966	0,052412	0,348294	-0,070995	26,490645	-5,227159	-4,807966
10:05:40,69	0,412997	3,174857	-0,114991	-1,436003	0,286993	-0,148966	0,057310	0,349105	-0,073059	-0,989884	-0,801556	-4,856250	-1,000318	-2,731023	-1,162938	-8,814570	25,733022	6,880373	0,057310	0,349105	-0,073059	26,414841	-5,300390	-4,856250	0,057310	0,349105	-0,073059	26,414841	-5,300390	-4,856250
10:05:40,74	0,412997	3,174857	-0,114991	-1,436003	0,286993	-0,148966	0,057310	0,349105	-0,073059	-0,989884	-0,801556	-4,856250	-1,006258	-2,729061	-1,165286	-8,857208	25,827436	6,908755	0,057310	0,349105	-0,073059	26,414841	-5,300390	-4,856250	0,057310	0,349105	-0,073059	26,414841	-5,300390	-4,856250
10:05:40,79	0,412997	3,174857	-0,114991	-1,436003	0,286993	-0,148966	0,052121	0,344503	-0,075392	-0,642257	-1,117052	-4,864316	-0,993732	-2,729754	-1,168757	-8,775687	25,800991	6,867638	0,052121	0,344503	-0,075392	26,401264	-5,208555	-4,864316	0,052121	0,344503	-0,075392	26,401264	-5,208555	-4,864316
10:05:40,84	0,412997	3,174857	-0,114991	-1,436003	0,286993	-0,148966	0,052121	0,344503	-0,075392	-0,642257	-1,117052	-4,864316	-0,999509	-2,731557	-1,167793	-8,834248	25,717636	6,892788	0,052121	0,344503	-0,075392	26,401264	-5,208555	-4,864316	0,052121	0,344503	-0,075392	26,401264	-5,208555	-4,864316
10:05:40,89	0,412997	3,174857	-0,114991	-1,436003	0,286993	-0,148966	0,050938	0,348923	-0,073892	-0,971615	-1,247578	-4,846459	-0,996967	-2,726519	-1,167258	-8,885203	25,749271	6,885496	0,050938	0,348923	-0,073892	26,418829	-5,246176	-4,846459	0,050938	0,348923	-0,073892	26,418829	-5,246176	-4,846459
10:05:40,94	0,412997	3,174857	-0,114991	-1,436003	0,286993	-0,148966	0,050938	0,348923	-0,073892	-0,971615	-1,247578	-4,846459	-0,997353	-2,729084	-1,167593	-8,817997	25,816908	6,901264	0,050938	0,348923	-0,073892	26,418829	-5,246176	-4,846459	0,050938	0,348923	-0,073892	26,418829	-5,246176	-4,846459
10:05:40,99	0,412997	3,174857	-0,114991	-1,436003	0,286993	-0,148966	0,053352	0,347974	-0,074228	-0,830090	-1,097649	-4,830690	-0,998710	-2,730947	-1,164350	-8,817521	25,755002	6,940398	0,055643	0,348218	-0,070985	26,438966	-5,315127	-4,791556	0,055643	0,348218	-0,070985	26,438966	-5,315127	-4,791556
10:05:41,04	0,412997	3,174857	-0,114991	-1,436003	0,286993	-0,148966	0,055643	0,348218	-0,070985	-0,896178	-0,947134	-4,791556	-0,995644	-2,731470	-1,166838	-8,852533	25,675701	6,875582	0,054563	0,345302	-0,073472	26,275490	-5,277177	-4,856372	0,054563	0,345302	-0,073472	26,275490	-5,277177	-4,856372
10:05:41,09	0,412997	3,174857	-0,114991	-1,436003	0,286993	-0,148966	0,052832	0,351894	-0,073870	-1,123871	-1,138015	-4,818256	-1,000488	-2,726674	-1,167236	-8,874510	25,745713	6,913698	0,052832	0,351894	-0,073870	26,499841	-5,285345	-4,818256	0,052832	0,351894	-0,073870	26,499841	-5,285345	-4,818256
10:05:41,14	0,412997	3,174857	-0,114991	-1,436003	0,286993	-0,148966	0,052832	0,351894	-0,073870	-1,123871	-1,138015	-4,818256	-0,996241	-2,726499	-1,167507	-8,915611	25,769588	6,916617	0,052832	0,351894	-0,073870	26,499841	-5,285345	-4,818256	0,052832	0,351894	-0,073870	26,499841	-5,285345	-4,818256
10:05:41,19	0,412997	3,174857	-0,114991	-1,436003	0,286993	-0,148966	0,050557	0,348304	-0,074141	-0,937044	-1,303882	-4,815337	-0,993922	-2,725136	-1,165663	-8,822056	25,710083	6,902733	0,050557	0,348304	-0,074141	26,404821	-5,272571	-4,815337	0,050557	0,348304	-0,074141	26,404821	-5,272571	-4,815337
10:05:41,24	0,412997	3,174857	-0,114991	-1,436003	0,286993	-0,148966	0,048218	0,346977	-0,072297	-0,872784	-1,314736	-4,829222	-0,992072	-2,732013	-1,165303	-8,808434	25,741530	6,941442	0,048218	0,346977	-0,072297	26,364895	-5,099815	-4,829222	0,048218	0,346977	-0,072297	26,364895	-5,099815	-4,829222
10:05:41,30	0,412997	3,174857	-0,114991	-1,436003	0,286993	-0,148966	0,053247	0,341936	-0,071937	-0,576626	-1,057111	-4,790512	-0,998076	-2,738495	-1,166023	-8,888880	25,765038	6,912389	0,053247	0,341936	-0,071937	26,265363	-5,237032	-4,790512	0,053247	0,341936	-0,071937	26,265363	-5,237032	-4,790512
10:05:41,35	0,412997	3,174857	-0,114991	-1,436003	0,286993	-0,148966	0,056064	0,346464	-0,072261	-0,803185	-0,942785	-4,809642	-0,997401	-2,732188	-1,165627	-8,831806	25,765286	6,922312	0,056064	0,346464	-0,072261	26,394237	-5,343781	-4,809642	0,056064	0,346464	-0,072261	26,394237	-5,343781	-4,809642
10:05:41,40	0,412997	3,174857	-0,114991	-1,436003	0,286993	-0,148966	0,058312	0,351755	-0,072511	-1,142703	-0,889368	-4,815091	-1,003107	-2,731489	-1,165876	-8,918962	25,741278	6,916863	0,058312	0,351755	-0,072511	26,470087	-5,466827	-4,815091	0,058312	0,351755	-0,072511	26,470087	-5,466827	-4,815091
10:05:41,45	0,412997	3,174857	-0,114991	-1,436003	0,286993	-0,148966	0,058312	0,351755	-0,072511	-1,142703	-0,889368	-4,815091	-0,992211	-2,722649	-1,164497	-8,844880	25,721558	6,927516	0,058312	0,351755	-0,072511	26,470087	-5,466827	-4,815091	0,058312	0,351755	-0,072511	26,470087	-5,466827	-4,815091
10:05:41,50	0,412997	3,174857	-0,114991	-1,436003	0,286993	-0,148966	0,056264	0,346502	-0,073457	-0,917672	-0,893583	-4,836695	-0,997534	-2,732342	-1,166823	-8,854452	25,648475	6,895260	0,056264	0,346502	-0,073457	26,282773	-5,310292	-4,836695	0,056264	0,346502	-0,073457	26,282773	-5,310292	-4,836695
10:05:41,55	0,412997	3,174857	-0,114991	-1,436003	0,286993	-0,148966	0,047852	0,345289	-0,072498	-0,828350	-1,365483	-4,814546	-0,992278	-2,725664	-1,165864	-8,871224	25,688444	6,917409	0,047852	0,345289	-0,072498	26,276848	-5,121901	-4,814546	0,047852	0,345289	-0,072498	26,276848	-5,121901	-4,814546
10:05:41,60	0,412997	3,174857	-0,114991	-1,436003	0,286993	-0,148966	0,058439	0,343195	-0,073039	-0,682158	-0,856258	-4,799927	-0,995757	-2,735879	-1,166404	-8,888320	25,741372	6,932027	0,058439	0,343195	-0,073039	26,258639	-5,443711	-4,799927	0,058439	0,343195	-0,073039	26,258639	-5,443711	-4,799927
10:05:41,65	0,412997	3,174857	-0,114991	-1,436003	0,286993	-0,148966	0,054112	0,351957	-0,073477	-1,161066	-1,103357	-4,789677	-1,001182	-2,727751	-1,166842	-8,919072	25,732276	6,942277	0,054112	0,351957	-0,073477	26,467595	-5,351123	-4,789677	0,054112	0,351957	-0,073477	26,467595	-5,351123	-4,789677
10:05:41,70	0,412997	3,174857	-0,114991	-1,436003	0,286993	-0,148966	0,062116	0,341772	-0,073043	-0,636938	-0,662111	-4,820710	-0,996364	-2,739776	-1,166409	-8,900172	25,715016	6,911244	0,062116	0,341772	-0,073043	26,192191	-5,538253	-4,820710	0,062116	0,341772	-0,073043	26,192191	-5,538253	-4,820710
10:05:41,75	0,412997	3,174857	-0,114991	-1,436003	0,286993	-0,148966	0,055090	0,349439	-0,073468	-1,012817	-0,944370	-4,856607	-0,999491	-2,729857	-1,166834	-8,816791	25,693206	6,875347	0,055090	0,349439	-0,073468	26,418168	-5,268938	-4,856607	0,055090	0,349439	-0,073468	26,418168	-5,268938	-4,856607
10:05:41,80	0,412997	3,174857	-0,114991	-1,436003	0,286993	-0,148966	0,055477	0,345580	-0,074208	-0,851392	-0,937693	-4,806435	-0,998772	-2,731555	-1,166438	-8,884985	25,666742	6,915208	0,055477	0,345580	-0,074208	26,276605	-5,292625	-4,806435	0,055477	0,345580	-0,074208	26,276605	-5,292625	-4,806435
10:05:41,85	0,412997	3,174857	-0,114991	-1,436003	0,286993	-0,148966	0,055477	0,345580	-0,074208	-0,851392	-0,937693	-4,806435	-0,999714	-2,728813	-1,165242	-8,935237	25,747363	6,917823	0,055477	0,345580	-0,074208	26,276605	-5,292625	-4,806435	0,055477	0,345580	-0,074208	26,276605	-5,292625	-4,806435
10:05:41,90	0,412997	3,174857	-0,114991	-1,436003	0,286993	-0,148966	0,054297	0,350154	-0,071876	-1,062328	-1,115237	-4,814131	-0,995753	-2,735634	-1,167568	-8,864195	25,682922	6,920962	0,054297	0,350154	-0,071876	26,424798	-5,377591	-4,814131	0,054297	0,350154	-0,071876	26,424798	-5,377591	-4,814131
10:05:41,95	0,412997	3,174857	-0,114991	-1,436003	0,286993	-0,148966	0,058224	0,343314	-0,074203	-0,726913	-0,817322	-4,810992	-1,054540	-2,780360	-1,178318	-11,553395	28,385849	6,550104	0,058224	0,343314	-0,074203	26,223240	-5,387895	-4,810992	0,058224	0,343314	-0,074203	26,223240	-5,387895	-4,810992
10:05:42,00	0,412997	3,174857	-0,114991	-1,436003	0,286993	-0,148966	0,126351	0,371862	-0,084952	-1,215218	-0,955073	-5,181850	-1,053090	-2,741162	-1,166644	-9,606142	28,771829	6,119889	0,126351	0,371862	-0,084952	27,975970	-10,873651	-5,181850	0,126351	0,371862	-0,084952	27,975970	-10,873651	-5,181850
10:05:42,05	0,412997	3,174989	-0,114984	-1,436012	0,286989	-0,098988	0,091680	0,390205	-0,073278	-0,861136	-1,264580	-5,612065	-1,055501	-2,744083	-1,167632	-9,264923	28,500463	6,132878	0,091680	0,390205	-0,073278	29,769942	-8,461492	-5,612065	0,091680	0,390205	-0,073278	29,769942	-8,461492	-5,612065
10:05:42,10	0,412997	3,174989	-0,114984	-1,436012	0,286989	-0,098988	0,095415	0,390833	-0,074266	-0,958175	-0,639210	-5,599076	-1,048365	-2,741239	-1,171108	-9,231419	28,539054	6,146019	0,095415	0,390833	-0,074266	29,722177	-8,129262	-5,599076	0,095415	0,390833	-0,074266	29,722177	-8,129262	-5,599076
10:05:42,15	0,412997	3,174989	-0,114984	-1,436012	0,286989	-0,098988	0,089384	0,386074	-0,077742	-0,660582	-0,943096	-5,585935	-1,050403	-2,743924	-1,168429	-9,327704	28,414258	6,135786	0,089384	0,386074	-0,077742	29,646259	-7,959724	-5,585935	0,089384	0,386074	-0,077742	29,646259	-7,959724	-5,585935
10:05:42,20	0,412997	3,174989	-0,114984	-1,436012	0,286989	-0,098988	0,092729	0,386497	-0,075064	-0,838772	-0,790146	-5,596169	-1,048030	-2,739212	-1,169999	-9,329518	28,487713	6,140222	0,092729	0,386497	-0,075064	29,501238	-8,069353	-5,596169	0,092729	0,386497	-0,075064	29,501238	-8,069353	-5,596169
10:05:42,25	0,412997	3,174989	-0,114984	-1,436012	0,286989	-0,098988	0,093533	0,387966	-0,073136	-0,846462	-0,774919	-5,619636	-1,052077	-2,743886	-1,166501	-9,316389	28,487053	6,112318	0,093533	0,387966	-0,073136	29,608867	-8,117266	-5,619636	0,093533	0,387966	-0,073136	29,608867	-8,117266	-5,619636
10:05:42,30	0,412997	3,174989	-0,114984	-1,436012	0,286989	-0,098988	0,093533	0,387966	-0,073136	-0,846462	-0,774919	-5,619636	-1,047882	-2,734639	-1,167298	-9,263110	28,500407	6,100245	0,083427	0,388956	-0,073932	29,673319	-7,809990	-5,631709	0,083427	0,388956	-0,073932	29,673319	-7,809990	-5,631709
10:05:42,35	0,412997	3,174989	-0,114984	-1,436012	0,286989	-0,098988	0,083427	0,388956	-0,073932	-0,859764	-1,260974	-5,631709	-1,050358	-2,742001	-1,167649	-9,301861	28,410916	6,135231	0,091040	0,387420	-0,074283	29,535713	-8,000557	-5,596723	0,091040	0,387420	-0,074283	29,535713	-8,000557	-5,596723
10:05:42,40	0,412997	3,174989	-0,114984	-1,436012	0,286989	-0,098988	0,091040	0,387420	-0,074283	-0,876720	-0,853894	-5,596723	-1,051029	-2,741674	-1,167691	-9,397759	28,578990	6,141559	0,091040	0,387420	-0,074283	29,535713	-8,000557	-5,596723	0,091040	0,387420	-0,074283	29,535713	-8,000557	-5,596723
10:05:42,45	0,412997	3,174989	-0,114984	-1,436012	0,286989	-0,098988	0,091093	0,388164	-0,074326	-0,817832	-1,018225	-5,590395	-1,088027	-2,753555	-1,184852	-9,669287	30,145505	5,726835	0,091093	0,388164	-0,074326	29,653053	-8,169049	-5,590395	0,091093	0,388164	-0,074326	29,653053	-8,169049	-5,590395
10:05:42,50	0,412997	3,174989	-0,114984	-1,436012	0,286989	-0,098988	0,121953	0,448229	-0,085028	-1,182733	-0,545401	-6,458992	-1,115752	-2,733347	-1,167801	-8,805040	31,464890	5,307139	0,121953	0,448229	-0,085028	34,003257	-10,118746	-6,458992	0,121953	0,448229	-0,085028	34,003257	-10,118746	-6,458992
10:05:42,55	0,412937	3,174941	-0,114979	-1,436022	0,287017	-0,048996	0,121953	0,448229	-0,085028	-1,182733	-0,545401	-6,458992	-1,105138	-2,723568	-1,168460	-8,413342	31,208360	5,259821	0,102467	0,444077	-0,075095	33,904057	-8,932604	-6,472134	0,102467	0,444077	-0,075095	33,904057	-8,932604	-6,472134
10:05:42,60	0,412937	3,174941	-0,114979	-1,436022	0,287017	-0,048996	0,106718	0,440873	-0,079719	-0,758687	-0,668178	-6,459600	-1,104489	-2,728851	-1,173084	-8,398227	31,235094	5,272354	0,106718	0,440873	-0,079719	33,849862	-9,045533	-6,459600	0,106718	0,440873	-0,079719	33,849862	-9,045533	-6,459600
10:05:42,65	0,412937	3,174941	-0,114979	-1,436022	0,287017	-0,048996	0,105614	0,448675	-0,077443	-1,260139	-0,807815	-6,422690	-1,110694	-2,723994	-1,170809	-8,517321	31,193304	5,309264	0,105614	0,448675	-0,077443	33,960882	-9,098528	-6,422690	0,105614	0,448675	-0,077443	33,960882	-9,098528	-6,422690
10:05:42,70	0,412937	3,174941	-0,114979	-1,436022	0,287017	-0,048996	0,105614	0,448675	-0,077443	-1,260139	-0,807815	-6,422690	-1,103811	-2,726573	-1,170921	-8,417716	31,237499	5,329912	0,105614	0,448675	-0,077443	33,960882	-9,098528	-6,422690	0,105614	0,448675	-0,077443	33,960882	-9,098528	-6,422690
10:05:42,75	0,412937	3,174941	-0,114979	-1,436022	0,287017	-0,048996	0,104406	0,441425	-0,077555	-0,795065	-0,806454	-6,402042	-1,108372	-2,722616	-1,173499	-8,511257	31,169677	5,349449	0,104406	0,441425	-0,077555	33,856836	-9,002360	-6,402042	0,104406	0,441425	-0,077555	33,856836	-9,002360	-6,402042
10:05:42,80	0,412937	3,174941	-0,114979	-1,436022	0,287017	-0,048996	0,107520	0,437899	-0,076990	-0,674288	-0,675795	-6,417962	-1,102314	-2,731033	-1,170355	-8,476066	31,198880	5,313992	0,107520	0,437899	-0,076990	33,700753	-9,116080	-6,417962	0,107520	0,437899	-0,076990	33,700753	-9,116080	-6,417962
10:05:42,85	0,412937	3,174941	-0,114979	-1,436022	0,287017	-0,048996	0,105675	0,445876	-0,078219	-1,126813	-0,772362	-6,447327	-1,108300	-2,725447	-1,171585	-8,495489	31,166533	5,284627	0,105675	0,445876	-0,078219	33,874416	-9,067846	-6,447327	0,105675	0,445876	-0,078219	33,874416	-9,067846	-6,447327
10:05:42,90	0,412937	3,174941	-0,114979	-1,436022	0,287017	-0,048996	0,110314	0,437747	-0,077370	-0,734670	-0,516874	-6,405666	-1,104728	-2,731757	-1,169217	-8,484317	31,121904	5,281323	0,110314	0,437747	-0,077370	33,628501	-9,176527	-6,405666	0,110314	0,437747	-0,077370	33,628501	-9,176527	-6,405666
10:05:42,95	0,412937	3,174941	-0,114979	-1,436022	0,287017	-0,048996	0,106802	0,445623	-0,078616	-1,186014	-0,761129	-6,416270	-1,108645	-2,726549	-1,171981	-8,572676	31,127600	5,315685	0,106802	0,445623	-0,078616	33,795426	-9,145094	-6,416270	0,106802	0,445623	-0,078616	33,795426	-9,145094	-6,416270
10:05:43,00	0,412937	3,174941	-0,114979	-1,436022	0,287017	-0,048996	0,098860	0,436957	-0,078568	-0,736925	-1,069910	-6,414147	-1,097168	-2,724004	-1,171933	-8,483232	31,074137	5,317807	0,098860	0,436957	-0,078568	33,564180	-8,830445	-6,414147	0,098860	0,436957	-0,078568	33,564180	-8,830445	-6,414147
10:05:43,05	0,412937	3,174941	-0,114979	-1,436022	0,287017	-0,048996	0,098860	0,436957	-0,078568	-0,736925	-1,069910	-6,414147	-1,106497	-2,729836	-1,173119	-8,481484	31,145819	5,274723	0,098860	0,436957	-0,078568	33,564180	-8,830445	-6,414147	0,098860	0,436957	-0,078568	33,564180	-8,830445	-6,414147
10:05:43,10	0,412937	3,174941	-0,114979	-1,436022	0,287017	-0,048996	0,096842	0,440121	-0,077017	-0,847975	-1,201596	-6,398485	-1,098900	-2,720674	-1,170382	-8,479645	31,133831	5,333469	0,096842	0,440121	-0,077017	33,701522	-8,803704	-6,398485	0,096842	0,440121	-0,077017	33,701522	-8,803704	-6,398485
10:05:43,15	0,412937	3,174941	-0,114979	-1,436022	0,287017	-0,048996	0,107071	0,447201	-0,076251	-1,285160	-0,650258	-6,413419	-1,110145	-2,725993	-1,169616	-8,497303	31,064331	5,318535	0,107071	0,447201	-0,076251	33,820129	-9,055300	-6,413419	0,107071	0,447201	-0,076251	33,820129	-9,055300	-6,413419
10:05:43,20	0,412937	3,174941	-0,114979	-1,436022	0,287017	-0,048996	0,103978	0,446267	-0,078188	-1,168315	-0,872506	-6,384205	-1,107790	-2,723782	-1,171553	-8,516393	31,154181	5,347749	0,103978	0,446267	-0,078188	33,863640	-9,034816	-6,384205	0,103978	0,446267	-0,078188	33,863640	-9,034816	-6,384205
10:05:43,25	0,412937	3,174941	-0,114979	-1,436022	0,287017	-0,048996	0,105200	0,440161	-0,076678	-0,889468	-0,821048	-6,458176	-1,103113	-2,727893	-1,170044	-8,546169	31,126725	5,273778	0,105200	0,440161	-0,076678	33,663165	-9,079244	-6,458176	0,105200	0,440161	-0,076678	33,663165	-9,079244	-6,458176
10:05:43,30	0,412937	3,174941	-0,114979	-1,436022	0,287017	-0,048996	0,105528	0,437089	-0,077006	-0,686579	-0,760258	-6,428859	-1,103029	-2,732174	-1,172304	-8,520885	31,165902	5,328825	0,105528	0,437089	-0,077006	33,624882	-9,044227	-6,428859	0,105528	0,437089	-0,077006	33,624882	-9,044227	-6,428859
10:05:43,35	0,412937	3,174941	-0,114979	-1,436022	0,287017	-0,048996	0,105528	0,437089	-0,077006	-0,686579	-0,760258	-6,428859	-1,106590	-2,725029	-1,171596	-8,493079	31,080719	5,267682	0,105528	0,437089	-0,077006	33,624882	-9,044227	-6,428859	0,105528	0,437089	-0,077006	33,624882	-9,044227	-6,428859
10:05:43,41	0,412937	3,174941	-0,114979	-1,436022	0,287017	-0,048996	0,104459	0,444603	-0,078230	-1,133771	-0,790611	-6,464272	-1,109580	-2,726163	-1,172373	-8,538401	31,155654	5,294562	0,104459	0,444603	-0,078230	33,767592	-8,990622	-6,464272	0,104459	0,444603	-0,078230	33,767592	-8,990622	-6,464272
10:05:43,46	0,412937	3,174941	-0,114979	-1,436022	0,287017	-0,048996	0,106935	0,446626	-0,079008	-1,196715	-0,738561	-6,437392	-1,108994	-2,727299	-1,169639	-8,543451	31,146687	5,307131	0,106935	0,446626	-0,079008	33,863428	-9,132961	-6,437392	0,106935	0,446626	-0,079008	33,863428	-9,132961	-6,437392
10:05:43,51	0,412937	3,174941	-0,114979	-1,436022	0,287017	-0,048996	0,099632	0,439386	-0,077032	-0,897966	-1,078718	-6,395615	-1,099658	-2,723458	-1,170398	-8,542953	31,068555	5,336339	0,099632	0,439386	-0,077032	33,593874	-8,899819	-6,395615	0,099632	0,439386	-0,077032	33,593874	-8,899819	-6,395615
10:05:43,56	0,412937	3,174941	-0,114979	-1,436022	0,287017	-0,048996	0,099632	0,439386	-0,077032	-0,897966	-1,078718	-6,395615	-1,101311	-2,722390	-1,168819	-8,498483	31,099168	5,350310	0,099632	0,439386	-0,077032	33,593874	-8,899819	-6,395615	0,099632	0,439386	-0,077032	33,593874	-8,899819	-6,395615
10:05:43,61	0,412937	3,174941	-0,114979	-1,436022	0,287017	-0,048996	0,099533	0,441351	-0,075453	-0,951386	-1,060634	-6,381644	-1,100076	-2,724440	-1,169585	-8,473786	31,087458	5,335522	0,099533	0,441351	-0,075453	33,694687	-8,874004	-6,381644	0,099533	0,441351	-0,075453	33,694687	-8,874004	-6,381644
10:05:43,66	0,412937	3,174941	-0,114979	-1,436022	0,287017	-0,048996	0,100692	0,439257	-0,076220	-0,840278	-0,973162	-6,396433	-1,100687	-2,731892	-1,170728	-8,507984	31,109980	5,345769	0,100692	0,439257	-0,076220	33,641396	-8,877456	-6,396433	0,100692	0,439257	-0,076220	33,641396	-8,877456	-6,396433
10:05:43,71	0,412937	3,174941	-0,114979	-1,436022	0,287017	-0,048996	0,107451	0,436060	-0,077362	-0,671614	-0,662576	-6,386185	-1,103088	-2,728452	-1,171167	-8,503046	31,048916	5,300518	0,107451	0,436060	-0,077362	33,559074	-9,097443	-6,386185	0,107451	0,436060	-0,077362	33,559074	-9,097443	-6,386185
10:05:43,76	0,412937	3,174941	-0,114979	-1,436022	0,287017	-0,048996	0,105346	0,440140	-0,077074	-0,916807	-0,817248	-6,458512	-1,103168	-2,728030	-1,170440	-8,563684	31,104027	5,273442	0,105346	0,440140	-0,077074	33,634202	-9,086946	-6,458512	0,105346	0,440140	-0,077074	33,634202	-9,086946	-6,458512
10:05:43,81	0,412937	3,174941	-0,114979	-1,436022	0,287017	-0,048996	0,099512	0,440827	-0,079002	-0,961026	-1,100649	-6,418066	-1,100846	-2,722634	-1,172367	-8,550627	31,086678	5,313888	0,099512	0,440827	-0,079002	33,643911	-8,912356	-6,418066	0,099512	0,440827	-0,079002	33,643911	-8,912356	-6,418066
10:05:43,86	0,412937	3,174941	-0,114979	-1,436022	0,287017	-0,048996	0,107434	0,436718	-0,078175	-0,697192	-0,659974	-6,434079	-1,101248	-2,731549	-1,171541	-8,500645	31,115742	5,297875	0,107434	0,436718	-0,078175	33,585181	-9,093524	-6,434079	0,107434	0,436718	-0,078175	33,585181	-9,093524	-6,434079
10:05:43,91	0,412937	3,174941	-0,114979	-1,436022	0,287017	-0,048996	0,107434	0,436718	-0,078175	-0,697192	-0,659974	-6,434079	-1,103727	-2,732567	-1,170366	-8,544713	31,077830	5,334580	0,107434	0,436718	-0,078175	33,585181	-9,093524	-6,434079	0,107434	0,436718	-0,078175	33,585181	-9,093524	-6,434079
10:05:43,96	0,412937	3,174941	-0,114979	-1,436022	0,287017	-0,048996	0,109555	0,438355	-0,077000	-0,837185	-0,568889	-6,397374	-1,109072	-2,729146	-1,170413	-8,557140	31,072188	5,309914	0,109555	0,438355	-0,077000	33,573696	-9,168938	-6,397374	0,109555	0,438355	-0,077000	33,573696	-9,168938	-6,397374
10:05:44,01	0,412937	3,174941	-0,114979	-1,436022	0,287017	-0,048996	0,109265	0,444695	-0,077047	-1,177979	-0,591912	-6,422040	-1,102488	-2,724263	-1,171933	-8,501485	31,107697	5,337493	0,109265	0,444695	-0,077047	33,730614	-9,169193	-6,422040	0,109265	0,444695	-0,077047	33,730614	-9,169193	-6,422040
10:05:44,06	0,412937	3,174941	-0,114979	-1,436022	0,287017	-0,048996	0,101744	0,441434	-0,078568	-0,949814	-0,952554	-6,394462	-1,137089	-2,754730	-1,174024	-10,078750	33,105981	4,977268	0,101744	0,441434	-0,078568	33,702769	-8,939447	-6,394462	0,101744	0,441434	-0,078568	33,702769	-8,939447	-6,394462
10:05:44,11	0,412937	3,174941	-0,114979	-1,436022	0,287017	-0,048996	0,145429	0,456166	-0,080659	-0,773947	-1,046007	-6,754686	-1,145676	-2,708533	-1,172344	-7,769815	33,318135	4,533462	0,145429	0,456166	-0,080659	35,035099	-12,462201	-6,754686	0,145429	0,456166	-0,080659	35,035099	-12,462201	-6,754686
10:05:44,16	0,412919	3,174919	-0,115001	-1,435995	0,286979	0,001023	0,111545	0,482121	-0,075658	-0,767137	-0,485811	-7,181757	-1,142624	-2,712407	-1,169024	-7,389438	33,119637	4,550197	0,111545	0,482121	-0,075658	37,079396	-9,242083	-7,181757	0,111545	0,482121	-0,075658	37,079396	-9,242083	-7,181757
10:05:44,21	0,412919	3,174919	-0,115001	-1,435995	0,286979	0,001023	0,109781	0,491407	-0,071091	-1,276088	-0,607667	-7,237993	-1,149784	-2,706237	-1,164457	-7,428583	33,112121	4,493961	0,109781	0,491407	-0,071091	37,299392	-9,225487	-7,237993	0,109781	0,491407	-0,071091	37,299392	-9,225487	-7,237993
10:05:44,26	0,412919	3,174919	-0,115001	-1,435995	0,286979	0,001023	0,109781	0,491407	-0,071091	-1,276088	-0,607667	-7,237993	-1,140881	-2,703673	-1,167519	-7,371959	33,085259	4,520527	0,109781	0,491407	-0,071091	37,299392	-9,225487	-7,237993	0,109781	0,491407	-0,071091	37,299392	-9,225487	-7,237993
10:05:44,31	0,412919	3,174919	-0,115001	-1,435995	0,286979	0,001023	0,106949	0,484089	-0,075342	-0,866355	-0,719842	-7,253841	-1,142031	-2,707443	-1,168708	-7,383571	33,119847	4,478114	0,106949	0,484089	-0,075342	37,134662	-9,115304	-7,253841	0,106949	0,484089	-0,075342	37,134662	-9,115304	-7,253841
10:05:44,36	0,412919	3,174919	-0,115001	-1,435995	0,286979	0,001023	0,113294	0,486812	-0,077276	-1,103406	-0,434753	-7,201976	-1,147561	-2,711577	-1,170641	-7,470160	33,059604	4,529978	0,113294	0,486812	-0,077276	37,111348	-9,328322	-7,201976	0,113294	0,486812	-0,077276	37,111348	-9,328322	-7,201976
10:05:44,41	0,412919	3,174919	-0,115001	-1,435995	0,286979	0,001023	0,113294	0,486812	-0,077276	-1,103406	-0,434753	-7,201976	-1,140530	-2,706448	-1,168738	-7,492411	33,092502	4,507852	0,113294	0,486812	-0,077276	37,111348	-9,328322	-7,201976	0,113294	0,486812	-0,077276	37,111348	-9,328322	-7,201976
10:05:44,46	0,412919	3,174919	-0,115001	-1,435995	0,286979	0,001023	0,105337	0,483287	-0,075372	-0,902752	-0,884222	-7,224102	-1,139231	-2,705224	-1,169056	-7,418924	33,074222	4,560408	0,105337	0,483287	-0,075372	37,035306	-9,153187	-7,224102	0,105337	0,483287	-0,075372	37,035306	-9,153187	-7,224102
10:05:44,51	0,412919	3,174919	-0,115001	-1,435995	0,286979	0,001023	0,103627	0,482774	-0,075690	-0,855143	-0,900369	-7,171546	-1,142246	-2,711926	-1,169110	-7,494867	33,126664	4,503244	0,103627	0,482774	-0,075690	37,042615	-9,035086	-7,171546	0,103627	0,482774	-0,075690	37,042615	-9,035086	-7,171546
10:05:44,56	0,412919	3,174919	-0,115001	-1,435995	0,286979	0,001023	0,110939	0,482034	-0,075744	-0,809243	-0,612108	-7,228711	-1,175426	-2,715124	-1,172387	-7,965317	34,849821	4,108463	0,110939	0,482034	-0,075744	37,030462	-9,320858	-7,228711	0,110939	0,482034	-0,075744	37,030462	-9,320858	-7,228711
10:05:44,61	0,412919	3,174919	-0,115001	-1,435995	0,286979	0,001023	0,130299	0,509170	-0,079021	-0,963203	-0,874434	-7,623492	-1,195718	-2,716071	-1,180986	-7,413667	35,977280	3,748037	0,130299	0,509170	-0,079021	39,006617	-11,102874	-7,623492	0,130299	0,509170	-0,079021	39,006617	-11,102874	-7,623492
10:05:44,66	0,412974	3,174981	-0,114993	-1,435997	0,287003	0,051000	0,141264	0,526270	-0,087621	-0,600170	-0,390202	-7,983917	-1,198522	-2,700501	-1,174662	-6,943356	35,674303	3,692714	0,141264	0,526270	-0,087621	40,712000	-11,479454	-7,983917	0,141264	0,526270	-0,087621	40,712000	-11,479454	-7,983917
10:05:44,71	0,412974	3,174981	-0,114993	-1,435997	0,287003	0,051000	0,129182	0,536483	-0,081297	-1,158499	-0,459671	-8,039240	-1,191092	-2,699603	-1,173145	-7,058719	35,701640	3,704960	0,129182	0,536483	-0,081297	40,955425	-10,600493	-8,039240	0,129182	0,536483	-0,081297	40,955425	-10,600493	-8,039240
10:05:44,76	0,412974	3,174981	-0,114993	-1,435997	0,287003	0,051000	0,124690	0,530497	-0,079779	-0,881251	-0,806856	-8,026995	-1,192114	-2,699941	-1,175052	-6,998282	35,749045	3,716481	0,124690	0,530497	-0,079779	40,762798	-10,595018	-8,026995	0,124690	0,530497	-0,079779	40,762798	-10,595018	-8,026995
10:05:44,81	0,412974	3,174981	-0,114993	-1,435997	0,287003	0,051000	0,125493	0,531214	-0,081686	-0,847233	-0,736443	-8,015473	-1,198173	-2,707565	-1,170796	-7,077421	35,665755	3,705013	0,125493	0,531214	-0,081686	40,853056	-10,587670	-8,015473	0,125493	0,531214	-0,081686	40,853056	-10,587670	-8,015473
10:05:44,86	0,412974	3,174981	-0,114993	-1,435997	0,287003	0,051000	0,122145	0,530102	-0,077871	-0,930540	-0,959880	-8,033487	-1,189477	-2,697597	-1,171237	-7,111567	35,651504	3,698467	0,122145	0,530102	-0,077871	40,682481	-10,548283	-8,033487	0,122145	0,530102	-0,077871	40,682481	-10,548283	-8,033487
10:05:44,91	0,412974	3,174981	-0,114993	-1,435997	0,287003	0,051000	0,122145	0,530102	-0,077871	-0,930540	-0,959880	-8,033487	-1,188159	-2,696238	-1,171566	-7,037538	35,652653	3,737134	0,122145	0,530102	-0,077871	40,682481	-10,548283	-8,033487	0,122145	0,530102	-0,077871	40,682481	-10,548283	-8,033487
10:05:44,96	0,412974	3,174981	-0,114993	-1,435997	0,287003	0,051000	0,120309	0,529640	-0,078201	-0,868500	-0,991823	-7,994820	-1,189888	-2,698341	-1,170780	-7,041635	35,696403	3,742334	0,120309	0,529640	-0,078201	40,708244	-10,436089	-7,994820	0,120309	0,529640	-0,078201	40,708244	-10,436089	-7,994820
10:05:45,01	0,412974	3,174981	-0,114993	-1,435997	0,287003	0,051000	0,122995	0,530086	-0,077415	-0,855859	-0,877578	-7,989620	-1,190504	-2,708852	-1,169220	-7,083637	35,683438	3,715509	0,122995	0,530086	-0,077415	40,755906	-10,532689	-7,989620	0,122995	0,530086	-0,077415	40,755906	-10,532689	-7,989620
10:05:45,06	0,412974	3,174981	-0,114993	-1,435997	0,287003	0,051000	0,132406	0,525364	-0,075854	-0,642537	-0,418121	-8,016445	-1,198885	-2,702270	-1,173160	-7,121588	35,687541	3,722801	0,132406	0,525364	-0,075854	40,598541	-10,811961	-8,016445	0,132406	0,525364	-0,075854	40,598541	-10,811961	-8,016445
10:05:45,11	0,412974	3,174981	-0,114993	-1,435997	0,287003	0,051000	0,130896	0,535913	-0,079794	-1,206505	-0,531541	-8,009153	-1,186466	-2,699786	-1,173912	-7,076481	35,644852	3,719098	0,130896	0,535913	-0,079794	40,862667	-10,806874	-8,009153	0,130896	0,535913	-0,079794	40,862667	-10,806874	-8,009153
10:05:45,16	0,412974	3,174981	-0,114993	-1,435997	0,287003	0,051000	0,130605	0,529249	-0,081315	-0,917492	-0,470488	-8,015706	-1,192968	-2,705350	-1,174680	-7,084365	35,599610	3,716248	0,130605	0,529249	-0,081315	40,628519	-10,722952	-8,015706	0,130605	0,529249	-0,081315	40,628519	-10,722952	-8,015706
10:05:45,21	0,412974	3,174981	-0,114993	-1,435997	0,287003	0,051000	0,122837	0,527617	-0,079359	-0,817703	-0,871865	-7,980914	-1,187671	-2,699439	-1,172724	-7,074691	35,611281	3,751040	0,122837	0,527617	-0,079359	40,600226	-10,514566	-7,980914	0,122837	0,527617	-0,079359	40,600226	-10,514566	-7,980914
10:05:45,26	0,412974	3,174981	-0,114993	-1,435997	0,287003	0,051000	0,130203	0,526124	-0,078993	-0,791538	-0,489459	-8,032205	-1,190061	-2,706565	-1,172359	-7,100980	35,567054	3,699750	0,130203	0,526124	-0,078993	40,509227	-10,710433	-8,032205	0,130203	0,526124	-0,078993	40,509227	-10,710433	-8,032205
10:05:45,31	0,412974	3,174981	-0,114993	-1,435997	0,287003	0,051000	0,130203	0,526124	-0,078993	-0,791538	-0,489459	-8,032205	-1,192488	-2,702657	-1,172368	-7,146041	35,645594	3,741656	0,130203	0,526124	-0,078993	40,509227	-10,710433	-8,032205	0,130203	0,526124	-0,078993	40,509227	-10,710433	-8,032205
10:05:45,36	0,412974	3,174981	-0,114993	-1,435997	0,287003	0,051000	0,128604	0,531942	-0,080186	-1,052235	-0,672975	-7,994212	-1,191275	-2,701351	-1,172754	-7,123072	35,636966	3,736937	0,128604	0,531942	-0,080186	40,705238	-10,768426	-7,994212	0,128604	0,531942	-0,080186	40,705238	-10,768426	-7,994212
10:05:45,41	0,412974	3,174981	-0,114993	-1,435997	0,287003	0,051000	0,126295	0,529782	-0,079388	-0,932250	-0,746782	-7,995018	-1,189970	-2,699910	-1,171972	-7,071213	35,657514	3,717644	0,126295	0,529782	-0,079388	40,655662	-10,660949	-7,995018	0,126295	0,529782	-0,079388	40,655662	-10,660949	-7,995018
10:05:45,46	0,412974	3,174981	-0,114993	-1,435997	0,287003	0,051000	0,130998	0,524332	-0,078598	-0,672984	-0,497735	-8,016137	-1,188906	-2,708149	-1,171963	-7,131239	35,613800	3,715818	0,130998	0,524332	-0,078598	40,487085	-10,781059	-8,016137	0,130998	0,524332	-0,078598	40,487085	-10,781059	-8,016137
10:05:45,52	0,412974	3,174981	-0,114993	-1,435997	0,287003	0,051000	0,130998	0,524332	-0,078598	-0,672984	-0,497735	-8,016137	-1,194201	-2,710217	-1,171588	-7,128917	35,592262	3,694273	0,130998	0,524332	-0,078598	40,487085	-10,781059	-8,016137	0,130998	0,524332	-0,078598	40,487085	-10,781059	-8,016137
10:05:45,57	0,412974	3,174981	-0,114993	-1,435997	0,287003	0,051000	0,135436	0,527883	-0,078222	-0,875106	-0,254144	-8,037681	-1,190209	-2,702660	-1,173191	-7,179952	35,628463	3,698743	0,126896	0,528205	-0,079825	40,578057	-10,721878	-8,033211	0,126896	0,528205	-0,079825	40,578057	-10,721878	-8,033211
10:05:45,62	0,412974	3,174981	-0,114993	-1,435997	0,287003	0,051000	0,130791	0,522387	-0,080107	-0,558071	-0,501381	-7,971287	-1,187118	-2,708942	-1,173472	-7,118195	35,622162	3,760667	0,130791	0,522387	-0,080107	40,449301	-10,768459	-7,971287	0,130791	0,522387	-0,080107	40,449301	-10,768459	-7,971287
10:05:45,67	0,412974	3,174981	-0,114993	-1,435997	0,287003	0,051000	0,130791	0,522387	-0,080107	-0,558071	-0,501381	-7,971287	-1,198364	-2,701938	-1,170846	-7,130764	35,607082	3,704514	0,130791	0,522387	-0,080107	40,449301	-10,768459	-7,971287	0,130791	0,522387	-0,080107	40,449301	-10,768459	-7,971287
10:05:45,72	0,412974	3,174981	-0,114993	-1,435997	0,287003	0,051000	0,130348	0,535628	-0,077480	-1,265937	-0,527774	-8,027440	-1,184330	-2,700024	-1,170820	-7,168023	35,602034	3,746190	0,121674	0,524431	-0,077455	40,461132	-10,559950	-7,985764	0,121674	0,524431	-0,077455	40,461132	-10,559950	-7,985764
10:05:45,77	0,412974	3,174981	-0,114993	-1,435997	0,287003	0,051000	0,130933	0,528495	-0,078983	-0,932543	-0,464500	-7,998708	-1,192479	-2,706011	-1,172348	-7,121099	35,558194	3,733246	0,130933	0,528495	-0,078983	40,554317	-10,742768	-7,998708	0,130933	0,528495	-0,078983	40,554317	-10,742768	-7,998708
10:05:45,82	0,412974	3,174981	-0,114993	-1,435997	0,287003	0,051000	0,130933	0,528495	-0,078983	-0,932543	-0,464500	-7,998708	-1,191352	-2,701586	-1,169262	-7,157898	35,617649	3,749038	0,130933	0,528495	-0,078983	40,554317	-10,742768	-7,998708	0,130933	0,528495	-0,078983	40,554317	-10,742768	-7,998708
10:05:45,87	0,412974	3,174981	-0,114993	-1,435997	0,287003	0,051000	0,122770	0,529062	-0,078594	-0,886649	-0,907623	-7,975685	-1,188889	-2,698658	-1,171960	-7,099537	35,632776	3,756270	0,122770	0,529062	-0,078594	40,644710	-10,545051	-7,975685	0,122770	0,529062	-0,078594	40,644710	-10,545051	-7,975685
10:05:45,92	0,412974	3,174981	-0,114993	-1,435997	0,287003	0,051000	0,122770	0,529062	-0,078594	-0,886649	-0,907623	-7,975685	-1,189510	-2,707075	-1,172724	-7,132160	35,619653	3,745603	0,122770	0,529062	-0,078594	40,644710	-10,545051	-7,975685	0,122770	0,529062	-0,078594	40,644710	-10,545051	-7,975685
10:05:45,97	0,412974	3,174981	-0,114993	-1,435997	0,287003	0,051000	0,126765	0,527358	-0,078977	-0,782800	-0,692083	-8,000257	-1,189411	-2,702970	-1,172342	-7,085164	35,642091	3,731697	0,126765	0,527358	-0,078977	40,614812	-10,643134	-8,000257	0,126765	0,527358	-0,078977	40,614812	-10,643134	-8,000257
10:05:46,02	0,412974	3,174981	-0,114993	-1,435997	0,287003	0,051000	0,126765	0,527358	-0,078977	-0,782800	-0,692083	-8,000257	-1,199047	-2,708473	-1,172771	-7,200710	35,652282	3,735835	0,126765	0,527358	-0,078977	40,614812	-10,643134	-8,000257	0,126765	0,527358	-0,078977	40,614812	-10,643134	-8,000257
10:05:46,07	0,412974	3,174981	-0,114993	-1,435997	0,287003	0,051000	0,136349	0,532952	-0,079405	-1,122638	-0,298857	-7,996119	-1,219495	-2,720816	-1,193286	-8,089202	37,503011	3,341390	0,136349	0,532952	-0,079405	40,714109	-11,002280	-7,996119	0,136349	0,532952	-0,079405	40,714109	-11,002280	-7,996119
10:05:46,12	0,412974	3,174981	-0,114993	-1,435997	0,287003	0,051000	0,157263	0,544489	-0,099921	-0,564021	-0,906191	-8,390564	-1,224723	-2,665382	-1,173866	-5,208277	37,402737	2,921305	0,157263	0,544489	-0,099921	42,178366	-13,251301	-8,390564	0,157263	0,544489	-0,099921	42,178366	-13,251301	-8,390564
10:05:46,17	0,412931	3,175010	-0,114962	-1,436020	0,286993	0,101034	0,111869	0,576734	-0,080501	-0,887135	-0,721558	-8,810649	-1,228489	-2,659436	-1,172250	-4,998979	37,317058	2,915657	0,111869	0,576734	-0,080501	44,386479	-9,503286	-8,810649	0,111869	0,576734	-0,080501	44,386479	-9,503286	-8,810649
10:05:46,22	0,412931	3,175010	-0,114962	-1,436020	0,286993	0,101034	0,108603	0,582968	-0,078884	-1,180873	-0,667314	-8,816297	-1,223699	-2,666266	-1,172608	-4,996553	37,361148	2,907387	0,108603	0,582968	-0,078884	44,582138	-9,192629	-8,816297	0,108603	0,582968	-0,078884	44,582138	-9,192629	-8,816297
10:05:46,27	0,412931	3,175010	-0,114962	-1,436020	0,286993	0,101034	0,112508	0,577325	-0,078892	-0,957328	-0,423185	-8,867760	-1,225555	-2,665640	-1,172257	-4,998383	37,236008	2,864195	0,112508	0,577325	-0,078892	44,362704	-9,255085	-8,867760	0,112508	0,577325	-0,078892	44,362704	-9,255085	-8,867760
10:05:46,32	0,412931	3,175010	-0,114962	-1,436020	0,286993	0,101034	0,112508	0,577325	-0,078892	-0,957328	-0,423185	-8,867760	-1,227486	-2,659590	-1,170328	-5,073195	37,289187	2,929044	0,112508	0,577325	-0,078892	44,362704	-9,255085	-8,867760	0,112508	0,577325	-0,078892	44,362704	-9,255085	-8,867760
10:05:46,37	0,412931	3,175010	-0,114962	-1,436020	0,286993	0,101034	0,109732	0,576249	-0,078089	-0,867379	-0,617274	-8,812266	-1,223235	-2,663773	-1,171455	-5,024440	37,290322	2,919689	0,109732	0,576249	-0,078089	44,368206	-9,231237	-8,812266	0,109732	0,576249	-0,078089	44,368206	-9,231237	-8,812266
10:05:46,42	0,412931	3,175010	-0,114962	-1,436020	0,286993	0,101034	0,109732	0,576249	-0,078089	-0,867379	-0,617274	-8,812266	-1,219216	-2,667043	-1,172616	-5,056168	37,223348	2,918785	0,109732	0,576249	-0,078089	44,368206	-9,231237	-8,812266	0,109732	0,576249	-0,078089	44,368206	-9,231237	-8,812266
10:05:46,47	0,412931	3,175010	-0,114962	-1,436020	0,286993	0,101034	0,106547	0,575563	-0,079658	-0,908669	-0,791028	-8,792731	-1,221049	-2,661358	-1,173023	-5,069969	37,227738	2,939223	0,106547	0,575563	-0,079658	44,273062	-9,154973	-8,792731	0,106547	0,575563	-0,079658	44,273062	-9,154973	-8,792731
10:05:46,52	0,412931	3,175010	-0,114962	-1,436020	0,286993	0,101034	0,106547	0,575563	-0,079658	-0,908669	-0,791028	-8,792731	-1,222575	-2,671765	-1,171010	-5,047224	37,241155	2,875014	0,106547	0,575563	-0,079658	44,273062	-9,154973	-8,792731	0,106547	0,575563	-0,079658	44,273062	-9,154973	-8,792731
10:05:46,57	0,412931	3,175010	-0,114962	-1,436020	0,286993	0,101034	0,116323	0,571682	-0,077644	-0,683822	-0,269675	-8,856940	-1,260962	-2,663496	-1,177524	-5,514666	39,313176	2,473153	0,116323	0,571682	-0,077644	44,193185	-9,401054	-8,856940	0,116323	0,571682	-0,077644	44,193185	-9,401054	-8,856940
10:05:46,62	0,412931	3,175010	-0,114962	-1,436020	0,286993	0,101034	0,128355	0,609060	-0,084159	-1,066790	-1,084832	-9,258801	-1,286867	-2,661314	-1,176281	-4,655672	39,905950	2,115017	0,128355	0,609060	-0,084159	46,744410	-11,160732	-9,258801	0,128355	0,609060	-0,084159	46,744410	-11,160732	-9,258801
10:05:46,67	0,412981	3,174974	-0,114994	-1,436006	0,287005	0,151039	0,139419	0,632586	-0,082916	-1,347295	-0,062023	-9,616938	-1,271000	-2,650724	-1,173415	-4,300419	39,693904	2,121677	0,139419	0,632586	-0,082916	48,310706	-11,006383	-9,616938	0,139419	0,632586	-0,082916	48,310706	-11,006383	-9,616938
10:05:46,72	0,412981	3,174974	-0,114994	-1,436006	0,287005	0,151039	0,121460	0,624234	-0,083251	-0,953989	-0,702107	-9,654407	-1,270655	-2,649938	-1,176617	-4,421771	39,723543	2,077547	0,121460	0,624234	-0,083251	48,048350	-10,236711	-9,654407	0,121460	0,624234	-0,083251	48,048350	-10,236711	-9,654407
10:05:46,77	0,412981	3,174974	-0,114994	-1,436006	0,287005	0,151039	0,125622	0,621773	-0,080472	-0,886697	-0,403362	-9,631157	-1,270605	-2,654773	-1,173838	-4,380832	39,629860	2,100797	0,125622	0,621773	-0,080472	47,922480	-10,264720	-9,631157	0,125622	0,621773	-0,080472	47,922480	-10,264720	-9,631157
10:05:46,82	0,412981	3,174974	-0,114994	-1,436006	0,287005	0,151039	0,125622	0,621773	-0,080472	-0,886697	-0,403362	-9,631157	-1,270509	-2,648500	-1,173151	-4,469379	39,650895	2,070609	0,125622	0,621773	-0,080472	47,922480	-10,264720	-9,631157	0,125622	0,621773	-0,080472	47,922480	-10,264720	-9,631157
10:05:46,87	0,412981	3,174974	-0,114994	-1,436006	0,287005	0,151039	0,120142	0,624826	-0,079786	-1,071516	-0,775548	-9,661345	-1,276575	-2,653099	-1,178525	-4,418896	39,675554	2,114411	0,120142	0,624826	-0,079786	47,977331	-10,206689	-9,661345	0,120142	0,624826	-0,079786	47,977331	-10,206689	-9,661345
10:05:46,92	0,412981	3,174974	-0,114994	-1,436006	0,287005	0,151039	0,123003	0,622190	-0,080921	-0,930609	-0,658087	-9,627902	-1,269657	-2,652296	-1,174286	-4,494566	39,669883	2,104052	0,123003	0,622190	-0,080921	47,911335	-10,313811	-9,627902	0,123003	0,622190	-0,080921	47,911335	-10,313811	-9,627902
10:05:46,97	0,412981	3,174974	-0,114994	-1,436006	0,287005	0,151039	0,123003	0,622190	-0,080921	-0,930609	-0,658087	-9,627902	-1,272496	-2,661143	-1,171903	-4,460780	39,634993	2,104179	0,123003	0,622190	-0,080921	47,911335	-10,313811	-9,627902	0,123003	0,622190	-0,080921	47,911335	-10,313811	-9,627902
10:05:47,02	0,412981	3,174974	-0,114994	-1,436006	0,287005	0,151039	0,132085	0,620226	-0,078538	-0,841770	-0,139114	-9,627775	-1,271431	-2,650887	-1,174699	-4,487865	39,645243	2,079122	0,132085	0,620226	-0,078538	47,845950	-10,507782	-9,627775	0,132085	0,620226	-0,078538	47,845950	-10,507782	-9,627775
10:05:47,07	0,412981	3,174974	-0,114994	-1,436006	0,287005	0,151039	0,126818	0,619186	-0,080874	-0,736702	-0,448138	-9,613425	-1,268962	-2,657101	-1,174240	-4,465697	39,696713	2,118529	0,126818	0,619186	-0,080874	47,869385	-10,403313	-9,613425	0,126818	0,619186	-0,080874	47,869385	-10,403313	-9,613425
10:05:47,12	0,412981	3,174974	-0,114994	-1,436006	0,287005	0,151039	0,126818	0,619186	-0,080874	-0,736702	-0,448138	-9,613425	-1,269848	-2,655585	-1,174276	-4,583367	39,660457	2,152587	0,126818	0,619186	-0,080874	47,869385	-10,403313	-9,613425	0,126818	0,619186	-0,080874	47,869385	-10,403313	-9,613425
10:05:47,17	0,412981	3,174974	-0,114994	-1,436006	0,287005	0,151039	0,128117	0,624567	-0,077780	-1,059397	-0,340192	-9,622814	-1,274272	-2,655536	-1,171145	-4,452147	39,639384	2,109140	0,128117	0,624567	-0,077780	47,969113	-10,397337	-9,622814	0,128117	0,624567	-0,077780	47,969113	-10,397337	-9,622814
10:05:47,22	0,412981	3,174974	-0,114994	-1,436006	0,287005	0,151039	0,128117	0,624567	-0,077780	-1,059397	-0,340192	-9,622814	-1,267216	-2,649487	-1,173091	-4,424701	39,600794	2,110923	0,119350	0,621480	-0,079725	47,867621	-10,121973	-9,621032	0,119350	0,621480	-0,079725	47,867621	-10,121973	-9,621032
10:05:47,27	0,412981	3,174974	-0,114994	-1,436006	0,287005	0,151039	0,119350	0,621480	-0,079725	-0,918590	-0,752963	-9,621032	-1,276331	-2,657699	-1,173117	-4,586891	39,641008	2,145016	0,119350	0,621480	-0,079725	47,867621	-10,121973	-9,621032	0,119350	0,621480	-0,079725	47,867621	-10,121973	-9,621032
10:05:47,32	0,412981	3,174974	-0,114994	-1,436006	0,287005	0,151039	0,124244	0,622140	-0,078599	-0,928047	-0,599085	-9,643976	-1,270234	-2,653396	-1,171964	-4,499404	39,672625	2,087978	0,124244	0,622140	-0,078599	47,909963	-10,352274	-9,643976	0,124244	0,622140	-0,078599	47,909963	-10,352274	-9,643976
10:05:47,37	0,412981	3,174974	-0,114994	-1,436006	0,287005	0,151039	0,127113	0,625288	-0,080902	-1,144915	-0,403979	-9,611859	-1,274394	-2,654306	-1,174268	-4,486204	39,603588	2,120095	0,127113	0,625288	-0,080902	47,940189	-10,382336	-9,611859	0,127113	0,625288	-0,080902	47,940189	-10,382336	-9,611859
10:05:47,42	0,412981	3,174974	-0,114994	-1,436006	0,287005	0,151039	0,122061	0,621290	-0,082823	-0,898532	-0,631048	-9,609320	-1,268406	-2,651930	-1,176188	-4,436110	39,619129	2,122634	0,122061	0,621290	-0,082823	47,872756	-10,212858	-9,609320	0,122061	0,621290	-0,082823	47,872756	-10,212858	-9,609320
10:05:47,47	0,412981	3,174974	-0,114994	-1,436006	0,287005	0,151039	0,122061	0,621290	-0,082823	-0,898532	-0,631048	-9,609320	-1,272303	-2,656552	-1,172746	-4,627118	39,635453	2,145892	0,122061	0,621290	-0,082823	47,872756	-10,212858	-9,609320	0,122061	0,621290	-0,082823	47,872756	-10,212858	-9,609320
10:05:47,53	0,412981	3,174974	-0,114994	-1,436006	0,287005	0,151039	0,128013	0,622354	-0,079380	-1,035202	-0,495157	-9,586063	-1,269326	-2,651023	-1,174683	-4,579214	39,595923	2,151492	0,128013	0,622354	-0,079380	47,819574	-10,544148	-9,586063	0,128013	0,622354	-0,079380	47,819574	-10,544148	-9,586063
10:05:47,58	0,412981	3,174974	-0,114994	-1,436006	0,287005	0,151039	0,121735	0,622540	-0,081317	-1,055165	-0,760332	-9,580462	-1,269111	-2,658946	-1,175036	-4,484430	39,534607	2,094333	0,128489	0,618392	-0,081670	47,698602	-10,382785	-9,637621	0,128489	0,618392	-0,081670	47,698602	-10,382785	-9,637621
10:05:47,63	0,412981	3,174974	-0,114994	-1,436006	0,287005	0,151039	0,121750	0,623172	-0,078988	-1,073724	-0,759561	-9,586452	-1,262204	-2,651028	-1,174668	-4,545250	39,564185	2,136812	0,121750	0,623172	-0,078988	47,845290	-10,316967	-9,586452	0,121750	0,623172	-0,078988	47,845290	-10,316967	-9,586452
10:05:47,68	0,412981	3,174974	-0,114994	-1,436006	0,287005	0,151039	0,121750	0,623172	-0,078988	-1,073724	-0,759561	-9,586452	-1,269821	-2,655238	-1,173118	-4,535540	39,543631	2,113789	0,121750	0,623172	-0,078988	47,845290	-10,316967	-9,586452	0,121750	0,623172	-0,078988	47,845290	-10,316967	-9,586452
10:05:47,73	0,412981	3,174974	-0,114994	-1,436006	0,287005	0,151039	0,125633	0,620861	-0,079753	-0,991300	-0,493663	-9,618165	-1,266881	-2,650564	-1,172349	-4,537194	39,575603	2,125254	0,125633	0,620861	-0,079753	47,746280	-10,355875	-9,618165	0,125633	0,620861	-0,079753	47,746280	-10,355875	-9,618165
10:05:47,78	0,412981	3,174974	-0,114994	-1,436006	0,287005	0,151039	0,120115	0,620652	-0,078984	-0,953595	-0,798032	-9,606700	-1,265067	-2,652045	-1,176206	-4,510238	39,574151	2,137061	0,120491	0,618341	-0,082841	47,718592	-10,212962	-9,594893	0,120491	0,618341	-0,082841	47,718592	-10,212962	-9,594893
10:05:47,83	0,412981	3,174974	-0,114994	-1,436006	0,287005	0,151039	0,120491	0,618341	-0,082841	-0,821198	-0,754392	-9,594893	-1,265113	-2,656262	-1,177742	-4,552589	39,619813	2,163486	0,120491	0,618341	-0,082841	47,718592	-10,212962	-9,594893	0,120491	0,618341	-0,082841	47,718592	-10,212962	-9,594893
10:05:47,88	0,412981	3,174974	-0,114994	-1,436006	0,287005	0,151039	0,128700	0,619737	-0,079738	-0,887347	-0,377835	-9,606942	-1,270380	-2,658457	-1,173104	-4,550603	39,604856	2,125012	0,128700	0,619737	-0,079738	47,761978	-10,480809	-9,606942	0,128700	0,619737	-0,079738	47,761978	-10,480809	-9,606942
10:05:47,93	0,412981	3,174974	-0,114994	-1,436006	0,287005	0,151039	0,129731	0,625953	-0,081311	-1,233191	-0,292542	-9,617666	-1,276280	-2,656241	-1,174677	-4,534440	39,569462	2,114289	0,129731	0,625953	-0,081311	47,904151	-10,476430	-9,617666	0,129731	0,625953	-0,081311	47,904151	-10,476430	-9,617666
10:05:47,98	0,412981	3,174974	-0,114994	-1,436006	0,287005	0,151039	0,123747	0,619438	-0,080892	-0,952907	-0,651904	-9,538743	-1,267645	-2,654316	-1,174258	-4,605433	39,542871	2,193211	0,123747	0,619438	-0,080892	47,672963	-10,366036	-9,538743	0,123747	0,619438	-0,080892	47,672963	-10,366036	-9,538743
10:05:48,04	0,412981	3,174974	-0,114994	-1,436006	0,287005	0,151039	0,123747	0,619438	-0,080892	-0,952907	-0,651904	-9,538743	-1,264657	-2,649916	-1,175848	-4,574023	39,535767	2,146347	0,123747	0,619438	-0,080892	47,672963	-10,366036	-9,538743	0,123747	0,619438	-0,080892	47,672963	-10,366036	-9,538743
10:05:48,09	0,412981	3,174974	-0,114994	-1,436006	0,287005	0,151039	0,127391	0,623217	-0,082076	-1,103126	-0,390643	-9,612510	-1,272740	-2,655583	-1,175442	-4,520157	39,547070	2,119444	0,127391	0,623217	-0,082076	47,819375	-10,390860	-9,612510	0,127391	0,623217	-0,082076	47,819375	-10,390860	-9,612510
10:05:48,14	0,412981	3,174974	-0,114994	-1,436006	0,287005	0,151039	0,127391	0,623217	-0,082076	-1,103126	-0,390643	-9,612510	-1,274746	-2,656043	-1,174343	-4,687509	39,701089	2,134705	0,127391	0,623217	-0,082076	47,819375	-10,390860	-9,612510	0,127391	0,623217	-0,082076	47,819375	-10,390860	-9,612510
10:05:48,19	0,412981	3,174974	-0,114994	-1,436006	0,287005	0,151039	0,128793	0,624724	-0,080977	-1,131791	-0,539687	-9,597250	-1,307140	-2,666392	-1,187057	-5,419052	41,633230	1,715357	0,128793	0,624724	-0,080977	47,909024	-10,649950	-9,597250	0,128793	0,624724	-0,080977	47,909024	-10,649950	-9,597250
10:05:48,24	0,412981	3,174974	-0,114994	-1,436006	0,287005	0,151039	0,153953	0,647604	-0,093691	-1,014032	-0,830991	-10,016597	-1,296793	-2,612660	-1,178070	-2,527654	41,120964	1,329517	0,153953	0,647604	-0,093691	49,822850	-12,916286	-10,016597	0,153953	0,647604	-0,093691	49,822850	-12,916286	-10,016597
10:05:48,29	0,412940	3,174948	-0,114995	-1,436011	0,286997	0,201001	0,102757	0,658554	-0,075607	-0,597520	-0,435320	-10,381425	-1,291025	-2,616580	-1,168973	-2,277905	40,958126	1,350529	0,102757	0,658554	-0,075607	51,098945	-8,501727	-10,381425	0,102757	0,658554	-0,075607	51,098945	-8,501727	-10,381425
10:05:48,34	0,412940	3,174948	-0,114995	-1,436011	0,286997	0,201001	0,103921	0,664866	-0,078785	-0,999316	-0,385843	-10,420365	-1,297074	-2,614432	-1,172151	-2,324263	40,899971	1,311589	0,103921	0,664866	-0,078785	51,192685	-8,543652	-10,420365	0,103921	0,664866	-0,078785	51,192685	-8,543652	-10,420365
10:05:48,39	0,412940	3,174948	-0,114995	-1,436011	0,286997	0,201001	0,099910	0,660265	-0,076797	-0,701709	-0,589808	-10,385247	-1,291084	-2,613259	-1,170162	-2,291091	40,948177	1,346708	0,099910	0,660265	-0,076797	51,129081	-8,432727	-10,385247	0,099910	0,660265	-0,076797	51,129081	-8,432727	-10,385247
10:05:48,44	0,412940	3,174948	-0,114995	-1,436011	0,286997	0,201001	0,099910	0,660265	-0,076797	-0,701709	-0,589808	-10,385247	-1,292354	-2,620052	-1,171305	-2,339033	40,924683	1,370141	0,099910	0,660265	-0,076797	51,129081	-8,432727	-10,385247	0,099910	0,660265	-0,076797	51,129081	-8,432727	-10,385247
10:05:48,49	0,412940	3,174948	-0,114995	-1,436011	0,286997	0,201001	0,106428	0,657969	-0,077939	-0,626634	-0,280617	-10,361813	-1,300688	-2,613603	-1,170601	-2,371632	40,938595	1,345784	0,106428	0,657969	-0,077939	51,023919	-8,635239	-10,361813	0,106428	0,657969	-0,077939	51,023919	-8,635239	-10,361813
10:05:48,54	0,412940	3,174948	-0,114995	-1,436011	0,286997	0,201001	0,105010	0,668411	-0,077235	-1,173859	-0,389542	-10,386170	-1,287277	-2,607554	-1,174499	-2,395534	40,893630	1,355022	0,105010	0,668411	-0,077235	51,296375	-8,632850	-10,386170	0,105010	0,668411	-0,077235	51,296375	-8,632850	-10,386170
10:05:48,59	0,412940	3,174948	-0,114995	-1,436011	0,286997	0,201001	0,093066	0,659820	-0,081134	-0,778059	-1,008863	-10,376932	-1,292989	-2,612396	-1,172486	-2,332519	40,917163	1,390959	0,093066	0,659820	-0,081134	51,017842	-8,314543	-10,376932	0,093066	0,659820	-0,081134	51,017842	-8,314543	-10,376932
10:05:48,64	0,412940	3,174948	-0,114995	-1,436011	0,286997	0,201001	0,100115	0,662346	-0,079121	-0,857521	-0,599501	-10,340995	-1,291706	-2,615748	-1,173271	-2,296684	40,915188	1,337433	0,100115	0,662346	-0,079121	51,136668	-8,458540	-10,340995	0,100115	0,662346	-0,079121	51,136668	-8,458540	-10,340995
10:05:48,69	0,412940	3,174948	-0,114995	-1,436011	0,286997	0,201001	0,102376	0,659559	-0,079906	-0,696396	-0,449918	-10,394521	-1,341053	-2,646050	-1,177799	-3,987833	43,212933	0,938479	0,102376	0,659559	-0,079906	51,079022	-8,486429	-10,394521	0,102376	0,659559	-0,079906	51,079022	-8,486429	-10,394521
10:05:48,74	0,412940	3,174948	-0,114995	-1,436011	0,286997	0,201001	0,153292	0,687144	-0,084433	-0,986478	-0,415715	-10,793476	-1,359175	-2,626009	-1,179714	-3,071406	43,958334	0,571177	0,153292	0,687144	-0,084433	52,954351	-12,449163	-10,793476	0,153292	0,687144	-0,084433	52,954351	-12,449163	-10,793476
10:05:48,79	0,412948	3,174932	-0,114971	-1,435989	0,287005	0,251020	0,144997	0,712858	-0,086349	-1,219851	-0,426108	-11,160777	-1,350160	-2,626010	-1,175761	-2,945928	43,814969	0,564448	0,140490	0,705051	-0,082395	54,471207	-11,508604	-11,167507	0,140490	0,705051	-0,082395	54,471207	-11,508604	-11,167507
10:05:48,84	0,412948	3,174932	-0,114971	-1,435989	0,287005	0,251020	0,145731	0,701988	-0,084281	-0,785244	-0,120522	-11,151608	-1,350128	-2,632080	-1,177647	-2,905116	43,711488	0,580346	0,145731	0,701988	-0,084281	54,320836	-11,560405	-11,151608	0,145731	0,701988	-0,084281	54,320836	-11,560405	-11,151608
10:05:48,89	0,412948	3,174932	-0,114971	-1,435989	0,287005	0,251020	0,136796	0,702623	-0,085117	-0,845002	-0,658514	-11,143158	-1,346210	-2,624025	-1,178483	-2,982061	43,724998	0,588796	0,136796	0,702623	-0,085117	54,310872	-11,397029	-11,143158	0,136796	0,702623	-0,085117	54,310872	-11,397029	-11,143158
10:05:48,94	0,412948	3,174932	-0,114971	-1,435989	0,287005	0,251020	0,140608	0,701711	-0,085888	-0,762127	-0,474614	-11,156817	-1,347326	-2,627782	-1,179254	-2,976700	43,762879	0,575138	0,140608	0,701711	-0,085888	54,322209	-11,512332	-11,156817	0,140608	0,701711	-0,085888	54,322209	-11,512332	-11,156817
10:05:48,99	0,412948	3,174932	-0,114971	-1,435989	0,287005	0,251020	0,148765	0,699256	-0,085490	-0,685654	-0,143140	-11,123558	-1,349279	-2,636073	-1,178855	-3,082581	43,764896	0,608396	0,148765	0,699256	-0,085490	54,205955	-11,821203	-11,123558	0,148765	0,699256	-0,085490	54,205955	-11,821203	-11,123558
10:05:49,04	0,412948	3,174932	-0,114971	-1,435989	0,287005	0,251020	0,148765	0,699256	-0,085490	-0,685654	-0,143140	-11,123558	-1,348853	-2,627823	-1,175083	-3,152273	43,765061	0,545133	0,148765	0,699256	-0,085490	54,205955	-11,821203	-11,123558	0,148765	0,699256	-0,085490	54,205955	-11,821203	-11,123558
10:05:49,09	0,412948	3,174932	-0,114971	-1,435989	0,287005	0,251020	0,141407	0,703013	-0,081718	-0,915710	-0,586187	-11,186821	-1,356368	-2,630983	-1,178502	-3,081767	43,770365	0,603033	0,147901	0,707941	-0,085137	54,441248	-11,800333	-11,128921	0,147901	0,707941	-0,085137	54,441248	-11,800333	-11,128921
10:05:49,14	0,412948	3,174932	-0,114971	-1,435989	0,287005	0,251020	0,147901	0,707941	-0,085137	-1,132126	-0,190106	-11,128921	-1,346279	-2,629783	-1,176920	-3,042499	43,757845	0,603188	0,147901	0,707941	-0,085137	54,441248	-11,800333	-11,128921	0,147901	0,707941	-0,085137	54,441248	-11,800333	-11,128921
10:05:49,19	0,412948	3,174932	-0,114971	-1,435989	0,287005	0,251020	0,145773	0,705897	-0,079745	-1,069138	-0,343024	-11,160587	-1,353534	-2,630161	-1,173111	-3,140002	43,753986	0,571367	0,145773	0,705897	-0,079745	54,343779	-11,786174	-11,160587	0,145773	0,705897	-0,079745	54,343779	-11,786174	-11,160587
10:05:49,24	0,412948	3,174932	-0,114971	-1,435989	0,287005	0,251020	0,142779	0,700070	-0,085900	-0,724957	-0,479360	-11,111704	-1,346990	-2,630482	-1,179265	-3,102669	43,779976	0,620251	0,142779	0,700070	-0,085900	54,230536	-11,687506	-11,111704	0,142779	0,700070	-0,085900	54,230536	-11,687506	-11,111704
10:05:49,29	0,412948	3,174932	-0,114971	-1,435989	0,287005	0,251020	0,148498	0,709831	-0,081651	-1,312345	-0,180892	-11,103550	-1,353116	-2,632494	-1,175861	-3,212987	43,728717	0,563017	0,148498	0,709831	-0,081651	54,409397	-11,837985	-11,103550	0,148498	0,709831	-0,081651	54,409397	-11,837985	-11,103550
10:05:49,34	0,412948	3,174932	-0,114971	-1,435989	0,287005	0,251020	0,149797	0,697594	-0,082420	-0,703287	-0,155780	-11,121376	-1,348356	-2,637798	-1,175785	-3,192031	43,707953	0,610578	0,149797	0,697594	-0,082420	54,057881	-11,914872	-11,121376	0,149797	0,697594	-0,082420	54,057881	-11,914872	-11,121376
10:05:49,39	0,412948	3,174932	-0,114971	-1,435989	0,287005	0,251020	0,141522	0,703061	-0,082065	-0,952150	-0,593897	-11,114388	-1,349461	-2,628787	-1,177014	-3,156776	43,761245	0,560520	0,141522	0,703061	-0,082065	54,238118	-11,703347	-11,114388	0,141522	0,703061	-0,082065	54,238118	-11,703347	-11,114388
10:05:49,44	0,412948	3,174932	-0,114971	-1,435989	0,287005	0,251020	0,142698	0,702774	-0,081221	-0,880798	-0,433940	-11,101784	-1,349291	-2,629060	-1,174586	-3,067307	43,741943	0,630171	0,142698	0,702774	-0,081221	54,286924	-11,635713	-11,101784	0,142698	0,702774	-0,081221	54,286924	-11,635713	-11,101784
10:05:49,49	0,412948	3,174932	-0,114971	-1,435989	0,287005	0,251020	0,146417	0,700193	-0,082442	-0,832235	-0,306152	-11,140707	-1,348916	-2,633572	-1,175807	-3,166956	43,700584	0,591247	0,146417	0,700193	-0,082442	54,132888	-11,799896	-11,140707	0,146417	0,700193	-0,082442	54,132888	-11,799896	-11,140707
10:05:49,54	0,412948	3,174932	-0,114971	-1,435989	0,287005	0,251020	0,146417	0,700193	-0,082442	-0,832235	-0,306152	-11,140707	-1,352545	-2,631878	-1,177402	-3,221841	43,751991	0,589207	0,146417	0,700193	-0,082442	54,132888	-11,799896	-11,140707	0,146417	0,700193	-0,082442	54,132888	-11,799896	-11,140707
10:05:49,59	0,412948	3,174932	-0,114971	-1,435989	0,287005	0,251020	0,146470	0,699462	-0,083210	-0,741583	-0,349659	-11,123317	-1,348310	-2,633983	-1,176576	-3,180706	43,769328	0,608637	0,146470	0,699462	-0,083210	54,166186	-11,847589	-11,123317	0,146470	0,699462	-0,083210	54,166186	-11,847589	-11,123317
10:05:49,64	0,412948	3,174932	-0,114971	-1,435989	0,287005	0,251020	0,146470	0,699462	-0,083210	-0,741583	-0,349659	-11,123317	-1,348983	-2,637289	-1,177755	-3,212501	43,723465	0,593070	0,146470	0,699462	-0,083210	54,166186	-11,847589	-11,123317	0,146470	0,699462	-0,083210	54,166186	-11,847589	-11,123317
10:05:49,69	0,412948	3,174932	-0,114971	-1,435989	0,287005	0,251020	0,149670	0,698393	-0,084389	-0,741596	-0,187887	-11,138884	-1,353104	-2,633986	-1,176599	-3,197107	43,702883	0,596172	0,149670	0,698393	-0,084389	54,082234	-11,936980	-11,138884	0,149670	0,698393	-0,084389	54,082234	-11,936980	-11,138884
10:05:49,74	0,412948	3,174932	-0,114971	-1,435989	0,287005	0,251020	0,148870	0,703613	-0,083233	-1,023177	-0,205851	-11,135782	-1,345388	-2,627518	-1,175761	-3,139620	43,684501	0,664608	0,139411	0,700164	-0,082395	54,131876	-11,582515	-11,067346	0,139411	0,700164	-0,082395	54,131876	-11,582515	-11,067346
10:05:49,79	0,412948	3,174932	-0,114971	-1,435989	0,287005	0,251020	0,148276	0,700407	-0,085151	-0,786227	-0,231319	-11,137638	-1,350031	-2,635074	-1,178517	-3,157277	43,761013	0,594317	0,148276	0,700407	-0,085151	54,195751	-11,870990	-11,137638	0,148276	0,700407	-0,085151	54,195751	-11,870990	-11,137638
10:05:49,84	0,412948	3,174932	-0,114971	-1,435989	0,287005	0,251020	0,147762	0,699502	-0,084397	-0,839074	-0,238938	-11,150342	-1,348990	-2,635082	-1,177763	-3,190707	43,664936	0,581612	0,147762	0,699502	-0,084397	54,071841	-11,838294	-11,150342	0,147762	0,699502	-0,084397	54,071841	-11,838294	-11,150342
10:05:49,89	0,412948	3,174932	-0,114971	-1,435989	0,287005	0,251020	0,147762	0,699502	-0,084397	-0,839074	-0,238938	-11,150342	-1,351476	-2,630209	-1,178173	-3,242386	43,691514	0,617454	0,147762	0,699502	-0,084397	54,071841	-11,838294	-11,150342	0,147762	0,699502	-0,084397	54,071841	-11,838294	-11,150342
10:05:49,94	0,412948	3,174932	-0,114971	-1,435989	0,287005	0,251020	0,144785	0,704091	-0,084807	-1,080532	-0,451811	-11,114501	-1,353811	-2,628346	-1,176637	-3,233691	43,695502	0,601895	0,144785	0,704091	-0,084807	54,190631	-11,817434	-11,114501	0,144785	0,704091	-0,084807	54,190631	-11,817434	-11,114501
10:05:49,99	0,412948	3,174932	-0,114971	-1,435989	0,287005	0,251020	0,144339	0,707045	-0,083272	-1,226327	-0,469477	-11,130059	-1,352598	-2,633173	-1,178953	-3,215923	43,661200	0,582136	0,144339	0,707045	-0,083272	54,276707	-11,800074	-11,130059	0,144339	0,707045	-0,083272	54,276707	-11,800074	-11,130059
10:05:50,04	0,412948	3,174932	-0,114971	-1,435989	0,287005	0,251020	0,147913	0,703580	-0,085588	-1,066990	-0,251079	-11,149818	-1,353701	-2,630460	-1,176218	-3,186580	43,689124	0,600657	0,147913	0,703580	-0,085588	54,164073	-11,862252	-11,149818	0,147913	0,703580	-0,085588	54,164073	-11,862252	-11,149818
10:05:50,09	0,412948	3,174932	-0,114971	-1,435989	0,287005	0,251020	0,146114	0,705893	-0,082853	-1,148382	-0,333158	-11,131297	-1,370167	-2,630493	-1,182324	-3,131032	45,042161	0,242145	0,146114	0,705893	-0,082853	54,264207	-11,803138	-11,131297	0,146114	0,705893	-0,082853	54,264207	-11,803138	-11,131297
10:05:50,14	0,412948	3,174932	-0,114971	-1,435989	0,287005	0,251020	0,154376	0,720136	-0,088958	-0,689507	-0,531961	-11,489810	-1,372764	-2,585935	-1,174659	-0,448230	45,045697	-0,248952	0,154376	0,720136	-0,088958	55,841198	-12,650487	-11,489810	0,154376	0,720136	-0,088958	55,841198	-12,650487	-11,489810
10:05:50,19	0,412938	3,174982	-0,114978	-1,436006	0,286980	0,300982	0,117087	0,744664	-0,081294	-0,620479	-0,149413	-11,980906	-1,373244	-2,567291	-1,177600	0,046654	44,731854	-0,220858	0,117087	0,744664	-0,081294	57,835642	-9,340708	-11,980906	0,117087	0,744664	-0,081294	57,835642	-9,340708	-11,980906
10:05:50,24	0,412938	3,174982	-0,114978	-1,436006	0,286980	0,300982	0,098142	0,749925	-0,081482	-0,898608	-0,512660	-11,944264	-1,367848	-2,566898	-1,174848	0,088053	44,730829	-0,212310	0,098142	0,749925	-0,081482	57,970524	-8,216809	-11,944264	0,098142	0,749925	-0,081482	57,970524	-8,216809	-11,944264
10:05:50,29	0,412938	3,174982	-0,114978	-1,436006	0,286980	0,300982	0,098142	0,749925	-0,081482	-0,898608	-0,512660	-11,944264	-1,369025	-2,574609	-1,175192	0,087146	44,684675	-0,195536	0,098142	0,749925	-0,081482	57,970524	-8,216809	-11,944264	0,098142	0,749925	-0,081482	57,970524	-8,216809	-11,944264
10:05:50,34	0,412938	3,174982	-0,114978	-1,436006	0,286980	0,300982	0,106230	0,747482	-0,084979	-0,878517	-0,099348	-11,950771	-1,369776	-2,575124	-1,178345	0,028301	44,641844	-0,218817	0,106230	0,747482	-0,084979	57,798848	-8,438391	-11,950771	0,106230	0,747482	-0,084979	57,798848	-8,438391	-11,950771
10:05:50,39	0,412938	3,174982	-0,114978	-1,436006	0,286980	0,300982	0,099641	0,749382	-0,083854	-0,975346	-0,499927	-11,939004	-1,368127	-2,568468	-1,177220	-0,020937	44,672532	-0,207050	0,099641	0,749382	-0,083854	57,851150	-8,321785	-11,939004	0,099641	0,749382	-0,083854	57,851150	-8,321785	-11,939004
10:05:50,44	0,412938	3,174982	-0,114978	-1,436006	0,286980	0,300982	0,099641	0,749382	-0,083854	-0,975346	-0,499927	-11,939004	-1,366258	-2,567313	-1,175649	0,018212	44,696998	-0,207129	0,097707	0,748341	-0,082284	57,864312	-8,248841	-11,939084	0,097707	0,748341	-0,082284	57,864312	-8,248841	-11,939084
10:05:50,49	0,412938	3,174982	-0,114978	-1,436006	0,286980	0,300982	0,097707	0,748341	-0,082284	-0,880422	-0,578868	-11,939084	-1,368582	-2,575369	-1,177538	0,021078	44,691798	-0,178702	0,097707	0,748341	-0,082284	57,864312	-8,248841	-11,939084	0,097707	0,748341	-0,082284	57,864312	-8,248841	-11,939084
10:05:50,54	0,412938	3,174982	-0,114978	-1,436006	0,286980	0,300982	0,105845	0,746325	-0,084173	-0,778698	-0,150602	-11,910656	-1,369827	-2,572771	-1,177957	-0,000984	44,683945	-0,187992	0,105845	0,746325	-0,084173	57,807836	-8,459419	-11,910656	0,105845	0,746325	-0,084173	57,807836	-8,459419	-11,910656
10:05:50,59	0,412938	3,174982	-0,114978	-1,436006	0,286980	0,300982	0,104217	0,748703	-0,084592	-0,920160	-0,250404	-11,919946	-1,420470	-2,612586	-1,182722	-2,342616	47,050658	-0,555317	0,104217	0,748703	-0,084592	57,853008	-8,431475	-11,919946	0,104217	0,748703	-0,084592	57,853008	-8,431475	-11,919946
10:05:50,64	0,412938	3,174982	-0,114978	-1,436006	0,286980	0,300982	0,164020	0,772653	-0,089356	-1,286758	-0,351960	-12,287271	-1,427799	-2,590478	-1,178129	-0,764168	47,698382	-0,953720	0,164020	0,772653	-0,089356	59,366507	-13,227499	-12,287271	0,164020	0,772653	-0,089356	59,366507	-13,227499	-12,287271
10:05:50,69	0,412993	3,174960	-0,115014	-1,436016	0,287004	0,351030	0,148539	0,790055	-0,084763	-0,841468	-0,113854	-12,685675	-1,429706	-2,579488	-1,177274	-0,440156	47,442225	-0,983856	0,148539	0,790055	-0,084763	61,177816	-11,774143	-12,685675	0,148539	0,790055	-0,084763	61,177816	-11,774143	-12,685675
10:05:50,74	0,412993	3,174960	-0,115014	-1,436016	0,287004	0,351030	0,137039	0,790258	-0,083542	-0,921915	-0,414249	-12,702646	-1,422206	-2,579787	-1,180029	-0,521470	47,472707	-0,993651	0,137039	0,790258	-0,083542	61,113369	-11,171788	-12,702646	0,137039	0,790258	-0,083542	61,113369	-11,171788	-12,702646
10:05:50,79	0,412993	3,174960	-0,115014	-1,436016	0,287004	0,351030	0,137039	0,790258	-0,083542	-0,921915	-0,414249	-12,702646	-1,426467	-2,583606	-1,176525	-0,572166	47,394275	-0,970007	0,137039	0,790258	-0,083542	61,113369	-11,171788	-12,702646	0,137039	0,790258	-0,083542	61,113369	-11,171788	-12,702646
10:05:50,84	0,412993	3,174960	-0,115014	-1,436016	0,287004	0,351030	0,141921	0,792337	-0,083159	-1,127523	-0,139621	-12,701961	-1,419563	-2,578861	-1,180826	-0,636294	47,423872	-0,949350	0,141921	0,792337	-0,083159	61,070941	-11,280452	-12,701961	0,141921	0,792337	-0,083159	61,070941	-11,280452	-12,701961
10:05:50,89	0,412993	3,174960	-0,115014	-1,436016	0,287004	0,351030	0,142719	0,787146	-0,084684	-0,853070	-0,125116	-12,675813	-1,422370	-2,586892	-1,178049	-0,593249	47,411654	-0,943859	0,142719	0,787146	-0,084684	60,937882	-11,328524	-12,675813	0,142719	0,787146	-0,084684	60,937882	-11,328524	-12,675813
10:05:50,94	0,412993	3,174960	-0,115014	-1,436016	0,287004	0,351030	0,144614	0,792945	-0,083952	-1,218568	-0,008338	-12,708074	-1,428340	-2,585634	-1,177317	-0,609428	47,347166	-0,976120	0,144614	0,792945	-0,083952	61,027624	-11,360513	-12,708074	0,144614	0,792945	-0,083952	61,027624	-11,360513	-12,708074
10:05:50,99	0,412993	3,174960	-0,115014	-1,436016	0,287004	0,351030	0,143629	0,795602	-0,085880	-1,317316	-0,110727	-12,656272	-1,430149	-2,583453	-1,179245	-0,634060	47,406902	-0,924318	0,143629	0,795602	-0,085880	61,137451	-11,385625	-12,656272	0,143629	0,795602	-0,085880	61,137451	-11,385625	-12,656272
10:05:51,04	0,412993	3,174960	-0,115014	-1,436016	0,287004	0,351030	0,143629	0,795602	-0,085880	-1,317316	-0,110727	-12,656272	-1,423708	-2,581793	-1,174633	-0,660267	47,397254	-0,979102	0,143629	0,795602	-0,085880	61,137451	-11,385625	-12,656272	0,143629	0,795602	-0,085880	61,137451	-11,385625	-12,656272
10:05:51,09	0,412993	3,174960	-0,115014	-1,436016	0,287004	0,351030	0,137457	0,788052	-0,083127	-0,873280	-0,361718	-12,676013	-1,420524	-2,581882	-1,176493	-0,547735	47,416441	-0,944058	0,137457	0,788052	-0,083127	60,988794	-11,152058	-12,676013	0,137457	0,788052	-0,083127	60,988794	-11,152058	-12,676013
10:05:51,14	0,412993	3,174960	-0,115014	-1,436016	0,287004	0,351030	0,137457	0,788052	-0,083127	-0,873280	-0,361718	-12,676013	-1,422412	-2,590053	-1,181139	-0,613588	47,415035	-0,922758	0,137457	0,788052	-0,083127	60,988794	-11,152058	-12,676013	0,137457	0,788052	-0,083127	60,988794	-11,152058	-12,676013
10:05:51,19	0,412993	3,174960	-0,115014	-1,436016	0,287004	0,351030	0,145477	0,785601	-0,087773	-0,779984	-0,000991	-12,654712	-1,422532	-2,583682	-1,175775	-0,634476	47,314204	-0,976564	0,140019	0,788891	-0,082409	60,879129	-11,243968	-12,708518	0,140019	0,788891	-0,082409	60,879129	-11,243968	-12,708518
10:05:51,24	0,412993	3,174960	-0,115014	-1,436016	0,287004	0,351030	0,140019	0,788891	-0,082409	-1,048842	-0,252468	-12,708518	-1,421463	-2,585239	-1,178501	-0,693028	47,344663	-0,958838	0,140019	0,788891	-0,082409	60,879129	-11,243968	-12,708518	0,140019	0,788891	-0,082409	60,879129	-11,243968	-12,708518
10:05:51,29	0,412993	3,174960	-0,115014	-1,436016	0,287004	0,351030	0,140833	0,787187	-0,085136	-0,963123	-0,276074	-12,690792	-1,419523	-2,579522	-1,177288	-0,599108	47,355922	-0,925081	0,140833	0,787187	-0,085136	60,831072	-11,331477	-12,690792	0,140833	0,787187	-0,085136	60,831072	-11,331477	-12,690792
10:05:51,34	0,412993	3,174960	-0,115014	-1,436016	0,287004	0,351030	0,134912	0,788365	-0,083923	-0,967665	-0,508273	-12,657035	-1,423117	-2,589203	-1,176517	-0,648518	47,330155	-0,952151	0,134912	0,788365	-0,083923	60,918997	-11,098856	-12,657035	0,134912	0,788365	-0,083923	60,918997	-11,098856	-12,657035
10:05:51,39	0,412993	3,174960	-0,115014	-1,436016	0,287004	0,351030	0,145094	0,786637	-0,083151	-0,924838	-0,008718	-12,684106	-1,427216	-2,582878	-1,176132	-0,625374	47,351575	-0,927482	0,145094	0,786637	-0,083151	60,826190	-11,398585	-12,684106	0,145094	0,786637	-0,083151	60,826190	-11,398585	-12,684106
10:05:51,44	0,412993	3,174960	-0,115014	-1,436016	0,287004	0,351030	0,135894	0,789384	-0,085550	-1,045483	-0,562637	-12,688184	-1,420896	-2,579863	-1,178915	-0,702829	47,387120	-0,956230	0,135894	0,789384	-0,085550	60,921152	-11,230301	-12,688184	0,135894	0,789384	-0,085550	60,921152	-11,230301	-12,688184
10:05:51,49	0,412993	3,174960	-0,115014	-1,436016	0,287004	0,351030	0,142911	0,782476	-0,083532	-0,688128	-0,155120	-12,672122	-1,418422	-2,589393	-1,176898	-0,666834	47,364183	-0,940168	0,142911	0,782476	-0,083532	60,736220	-11,373605	-12,672122	0,142911	0,782476	-0,083532	60,736220	-11,373605	-12,672122
10:05:51,55	0,412993	3,174960	-0,115014	-1,436016	0,287004	0,351030	0,142911	0,782476	-0,083532	-0,688128	-0,155120	-12,672122	-1,420262	-2,592330	-1,177305	-0,685322	47,291148	-0,967049	0,142911	0,782476	-0,083532	60,736220	-11,373605	-12,672122	0,142911	0,782476	-0,083532	60,736220	-11,373605	-12,672122
10:05:51,60	0,412993	3,174960	-0,115014	-1,436016	0,287004	0,351030	0,146374	0,782601	-0,083939	-0,767129	0,045464	-12,699003	-1,419738	-2,579782	-1,175811	-0,696226	47,320271	-0,969806	0,135245	0,788421	-0,082446	60,841054	-11,173969	-12,701760	0,135245	0,788421	-0,082446	60,841054	-11,173969	-12,701760
10:05:51,65	0,412993	3,174960	-0,115014	-1,436016	0,287004	0,351030	0,135245	0,788421	-0,082446	-1,050025	-0,557221	-12,701760	-1,418377	-2,585420	-1,177276	-0,631754	47,360715	-0,925277	0,135245	0,788421	-0,082446	60,841054	-11,173969	-12,701760	0,135245	0,788421	-0,082446	60,841054	-11,173969	-12,701760
10:05:51,70	0,412993	3,174960	-0,115014	-1,436016	0,287004	0,351030	0,142604	0,792365	-0,086290	-1,287882	-0,152445	-12,658986	-1,426833	-2,584183	-1,179655	-0,693463	47,280835	-0,927031	0,142604	0,792365	-0,086290	60,912799	-11,346872	-12,658986	0,142604	0,792365	-0,086290	60,912799	-11,346872	-12,658986
10:05:51,75	0,412993	3,174960	-0,115014	-1,436016	0,287004	0,351030	0,141459	0,790379	-0,085537	-1,149256	-0,298429	-12,660941	-1,424540	-2,584185	-1,178903	-0,750646	47,354632	-0,928987	0,141459	0,790379	-0,085537	60,895470	-11,402937	-12,660941	0,141459	0,790379	-0,085537	60,895470	-11,402937	-12,660941
10:05:51,80	0,412993	3,174960	-0,115014	-1,436016	0,287004	0,351030	0,139550	0,783876	-0,085477	-0,800309	-0,340535	-12,637030	-1,417954	-2,585784	-1,178843	-0,695785	47,335410	-0,905076	0,139550	0,783876	-0,085477	60,733920	-11,295247	-12,637030	0,139550	0,783876	-0,085477	60,733920	-11,295247	-12,637030
10:05:51,85	0,412993	3,174960	-0,115014	-1,436016	0,287004	0,351030	0,139550	0,783876	-0,085477	-0,800309	-0,340535	-12,637030	-1,424507	-2,589526	-1,178096	-0,723428	47,273850	-0,937977	0,139550	0,783876	-0,085477	60,733920	-11,295247	-12,637030	0,139550	0,783876	-0,085477	60,733920	-11,295247	-12,637030
10:05:51,90	0,412993	3,174960	-0,115014	-1,436016	0,287004	0,351030	0,136175	0,786527	-0,085510	-0,943306	-0,510210	-12,656127	-1,419672	-2,581487	-1,178853	-0,664814	47,343071	-0,909647	0,136175	0,786527	-0,085510	60,799058	-11,199953	-12,656127	0,136175	0,786527	-0,085510	60,799058	-11,199953	-12,656127
10:05:51,95	0,412993	3,174960	-0,115014	-1,436016	0,287004	0,351030	0,136175	0,786527	-0,085510	-0,943306	-0,510210	-12,656127	-1,415036	-2,592805	-1,182724	-0,710810	47,299750	-0,933311	0,136175	0,786527	-0,085510	60,799058	-11,199953	-12,656127	0,136175	0,786527	-0,085510	60,799058	-11,199953	-12,656127
10:05:52,00	0,412993	3,174960	-0,115014	-1,436016	0,287004	0,351030	0,130836	0,807354	-0,085111	-1,046097	-0,380080	-13,037258	-1,443077	-2,570523	-1,186031	-0,131324	48,349998	-1,360597	0,130836	0,807354	-0,085111	62,331161	-10,650668	-13,037258	0,130836	0,807354	-0,085111	62,331161	-10,650668	-13,037258
10:05:52,05	0,412993	3,174960	-0,115014	-1,436016	0,287004	0,351030	0,130836	0,807354	-0,085111	-1,046097	-0,380080	-13,037258	-1,443887	-2,535256	-1,179472	1,587902	48,740904	-1,752255	0,130836	0,807354	-0,085111	62,331161	-10,650668	-13,037258	0,130836	0,807354	-0,085111	62,331161	-10,650668	-13,037258
10:05:52,10	0,412954	3,174974	-0,115000	-1,436006	0,286997	0,400977	0,108759	0,831599	-0,086106	-0,922868	-0,666729	-13,484210	-1,451097	-2,537285	-1,176637	1,863942	48,515837	-1,770419	0,108759	0,831599	-0,086106	64,357616	-9,204279	-13,484210	0,108759	0,831599	-0,086106	64,357616	-9,204279	-13,484210
10:05:52,15	0,412954	3,174974	-0,115000	-1,436006	0,286997	0,400977	0,110046	0,832601	-0,082900	-1,035456	-0,363805	-13,464689	-1,445399	-2,535869	-1,176266	1,762037	48,570534	-1,732735	0,110046	0,832601	-0,082900	64,323695	-9,002400	-13,464689	0,110046	0,832601	-0,082900	64,323695	-9,002400	-13,464689
10:05:52,20	0,412954	3,174974	-0,115000	-1,436006	0,286997	0,400977	0,108365	0,826574	-0,083615	-0,719879	-0,342765	-13,461245	-1,439339	-2,537428	-1,176981	1,857013	48,518205	-1,729291	0,108365	0,826574	-0,083615	64,166148	-8,849455	-13,461245	0,108365	0,826574	-0,083615	64,166148	-8,849455	-13,461245
10:05:52,25	0,412954	3,174974	-0,115000	-1,436006	0,286997	0,400977	0,111098	0,829351	-0,084819	-0,948498	-0,261627	-13,452004	-1,444187	-2,540193	-1,179341	1,793495	48,510263	-1,733550	0,111098	0,829351	-0,084819	64,155558	-8,982784	-13,452004	0,111098	0,829351	-0,084819	64,155558	-8,982784	-13,452004
10:05:52,30	0,412954	3,174974	-0,115000	-1,436006	0,286997	0,400977	0,108447	0,828892	-0,084846	-0,904753	-0,446227	-13,459459	-1,442495	-2,535741	-1,175904	1,751542	48,531331	-1,767498	0,108447	0,828892	-0,084846	64,163296	-8,959293	-13,459459	0,108447	0,828892	-0,084846	64,163296	-8,959293	-13,459459
10:05:52,35	0,412954	3,174974	-0,115000	-1,436006	0,286997	0,400977	0,113174	0,826671	-0,084033	-0,770070	-0,147047	-13,476233	-1,441828	-2,541543	-1,177399	1,787411	48,506296	-1,744279	0,113174	0,826671	-0,084033	64,123621	-9,031203	-13,476233	0,113174	0,826671	-0,084033	64,123621	-9,031203	-13,476233
10:05:52,40	0,412954	3,174974	-0,115000	-1,436006	0,286997	0,400977	0,115899	0,835473	-0,079433	-1,250720	-0,085510	-13,483649	-1,450813	-2,539502	-1,172799	1,706495	48,526495	-1,751694	0,115899	0,835473	-0,079433	64,333899	-9,183596	-13,483649	0,115899	0,835473	-0,079433	64,333899	-9,183596	-13,483649
10:05:52,45	0,412954	3,174974	-0,115000	-1,436006	0,286997	0,400977	0,115899	0,835473	-0,079433	-1,250720	-0,085510	-13,483649	-1,440319	-2,534543	-1,173966	1,683405	48,498137	-1,729725	0,115899	0,835473	-0,079433	64,333899	-9,183596	-13,483649	0,115899	0,835473	-0,079433	64,333899	-9,183596	-13,483649
10:05:52,50	0,412954	3,174974	-0,115000	-1,436006	0,286997	0,400977	0,106357	0,828864	-0,080600	-0,943179	-0,587532	-13,461679	-1,494733	-2,594743	-1,189666	-0,975813	51,364948	-2,079634	0,106357	0,828864	-0,080600	64,122669	-8,936539	-13,461679	0,106357	0,828864	-0,080600	64,122669	-8,936539	-13,461679
10:05:52,55	0,412954	3,174974	-0,115000	-1,436006	0,286997	0,400977	0,185699	0,845888	-0,096300	-0,675300	-0,198093	-13,811588	-1,493180	-2,535119	-1,190102	1,861292	51,144648	-2,503773	0,185699	0,845888	-0,096300	65,726923	-14,775462	-13,811588	0,185699	0,845888	-0,096300	65,726923	-14,775462	-13,811588
10:05:52,60	0,412999	3,174989	-0,114980	-1,435998	0,287000	0,451010	0,121202	0,873768	-0,090254	-0,795906	-0,241253	-14,267801	-1,486629	-2,524947	-1,183620	2,555894	50,860671	-2,535846	0,121202	0,873768	-0,090254	67,794870	-9,755605	-14,267801	0,121202	0,873768	-0,090254	67,794870	-9,755605	-14,267801
10:05:52,65	0,412999	3,174989	-0,114980	-1,435998	0,287000	0,451010	0,126661	0,877663	-0,091064	-1,110876	0,021702	-14,270796	-1,492731	-2,527727	-1,184430	2,481571	50,773740	-2,538841	0,126661	0,877663	-0,091064	67,785634	-9,921162	-14,270796	0,126661	0,877663	-0,091064	67,785634	-9,921162	-14,270796
10:05:52,70	0,412999	3,174989	-0,114980	-1,435998	0,287000	0,451010	0,121108	0,876327	-0,091123	-1,060035	-0,359221	-14,277281	-1,488798	-2,523586	-1,184489	2,392434	50,803687	-2,545326	0,121108	0,876327	-0,091123	67,731596	-9,866178	-14,277281	0,121108	0,876327	-0,091123	67,731596	-9,866178	-14,277281
10:05:52,75	0,412999	3,174989	-0,114980	-1,435998	0,287000	0,451010	0,121810	0,870298	-0,094943	-0,699894	-0,271160	-14,260346	-1,483928	-2,527208	-1,188309	2,460423	50,818327	-2,528392	0,121810	0,870298	-0,094943	67,618521	-9,833219	-14,260346	0,121810	0,870298	-0,094943	67,618521	-9,833219	-14,260346
10:05:52,80	0,412999	3,174989	-0,114980	-1,435998	0,287000	0,451010	0,123363	0,875827	-0,091878	-1,053751	-0,288252	-14,228108	-1,491248	-2,526891	-1,182548	2,332035	50,821036	-2,526864	0,123363	0,875827	-0,091878	67,698657	-9,972238	-14,228108	0,123363	0,875827	-0,091878	67,698657	-9,972238	-14,228108
10:05:52,85	0,412999	3,174989	-0,114980	-1,435998	0,287000	0,451010	0,125627	0,870945	-0,089506	-0,775819	-0,122397	-14,240014	-1,486397	-2,530191	-1,182872	2,396177	50,806568	-2,508060	0,125627	0,870945	-0,089506	67,593347	-9,984148	-14,240014	0,125627	0,870945	-0,089506	67,593347	-9,984148	-14,240014
10:05:52,90	0,412999	3,174989	-0,114980	-1,435998	0,287000	0,451010	0,122346	0,871542	-0,094192	-0,849477	-0,258296	-14,257712	-1,485273	-2,527051	-1,187558	2,404924	50,752301	-2,525758	0,122346	0,871542	-0,094192	67,566539	-9,862495	-14,257712	0,122346	0,871542	-0,094192	67,566539	-9,862495	-14,257712
10:05:52,95	0,412999	3,174989	-0,114980	-1,435998	0,287000	0,451010	0,128742	0,873390	-0,090304	-1,004654	0,058586	-14,248001	-1,490071	-2,531666	-1,183669	2,361814	50,708972	-2,516047	0,128742	0,873390	-0,090304	67,556433	-10,047638	-14,248001	0,128742	0,873390	-0,090304	67,556433	-10,047638	-14,248001
10:05:53,00	0,412999	3,174989	-0,114980	-1,435998	0,287000	0,451010	0,122682	0,878990	-0,090734	-1,260218	-0,300529	-14,240112	-1,491891	-2,523618	-1,184099	2,341533	50,761857	-2,508158	0,122682	0,878990	-0,090734	67,740505	-9,931061	-14,240112	0,122682	0,878990	-0,090734	67,740505	-9,931061	-14,240112
10:05:53,05	0,412999	3,174989	-0,114980	-1,435998	0,287000	0,451010	0,118960	0,871698	-0,093781	-0,914236	-0,484232	-14,170072	-1,483031	-2,525805	-1,182891	2,354021	50,741872	-2,489075	0,118960	0,871698	-0,093781	67,514042	-9,822603	-14,170072	0,118960	0,871698	-0,093781	67,514042	-9,822603	-14,170072
10:05:53,10	0,412999	3,174989	-0,114980	-1,435998	0,287000	0,451010	0,118960	0,871698	-0,093781	-0,914236	-0,484232	-14,170072	-1,489644	-2,530024	-1,185229	2,306879	50,683574	-2,481113	0,118960	0,871698	-0,093781	67,514042	-9,822603	-14,170072	0,118960	0,871698	-0,093781	67,514042	-9,822603	-14,170072
10:05:53,15	0,412999	3,174989	-0,114980	-1,435998	0,287000	0,451010	0,118637	0,873214	-0,089536	-0,997178	-0,492724	-14,206915	-1,484867	-2,523002	-1,182902	2,338610	50,720480	-2,474961	0,118637	0,873214	-0,089536	67,550153	-9,805705	-14,206915	0,118637	0,873214	-0,089536	67,550153	-9,805705	-14,206915
10:05:53,20	0,412999	3,174989	-0,114980	-1,435998	0,287000	0,451010	0,129463	0,866977	-0,092211	-0,683918	0,036745	-14,196869	-1,484878	-2,535496	-1,185577	2,304081	50,727630	-2,464914	0,129463	0,866977	-0,092211	67,373796	-10,126069	-14,196869	0,129463	0,866977	-0,092211	67,373796	-10,126069	-14,196869
10:05:53,25	0,412999	3,174989	-0,114980	-1,435998	0,287000	0,451010	0,127142	0,875741	-0,093000	-1,150442	-0,010737	-14,198619	-1,491308	-2,529105	-1,186366	2,362063	50,681687	-2,466665	0,127142	0,875741	-0,093000	67,595246	-9,991390	-14,198619	0,127142	0,875741	-0,093000	67,595246	-9,991390	-14,198619
10:05:53,30	0,412999	3,174989	-0,114980	-1,435998	0,287000	0,451010	0,121027	0,874035	-0,093095	-1,081985	-0,418183	-14,253488	-1,486773	-2,524662	-1,186461	2,274453	50,708895	-2,521534	0,121027	0,874035	-0,093095	67,529802	-9,918824	-14,253488	0,121027	0,874035	-0,093095	67,529802	-9,918824	-14,253488
10:05:53,35	0,412999	3,174989	-0,114980	-1,435998	0,287000	0,451010	0,120252	0,873597	-0,091877	-0,998416	-0,406328	-14,229730	-1,486006	-2,524210	-1,185243	2,350013	50,735456	-2,497776	0,120252	0,873597	-0,091877	67,578971	-9,846129	-14,229730	0,120252	0,873597	-0,091877	67,578971	-9,846129	-14,229730
10:05:53,40	0,412999	3,174989	-0,114980	-1,435998	0,287000	0,451010	0,130665	0,875815	-0,091091	-1,165412	0,123959	-14,228658	-1,493133	-2,532119	-1,184456	2,314479	50,696292	-2,496704	0,130665	0,875815	-0,091091	67,586051	-10,133267	-14,228658	0,130665	0,875815	-0,091091	67,586051	-10,133267	-14,228658
10:05:53,46	0,412999	3,174989	-0,114980	-1,435998	0,287000	0,451010	0,130665	0,875815	-0,091091	-1,165412	0,123959	-14,228658	-1,490309	-2,529577	-1,185242	2,269152	50,695953	-2,470680	0,130665	0,875815	-0,091091	67,586051	-10,133267	-14,228658	0,130665	0,875815	-0,091091	67,586051	-10,133267	-14,228658
10:05:53,51	0,412999	3,174989	-0,114980	-1,435998	0,287000	0,451010	0,120517	0,869527	-0,090723	-0,861720	-0,413247	-14,231361	-1,482613	-2,526475	-1,184089	2,294596	50,680868	-2,499407	0,120517	0,869527	-0,090723	67,396112	-9,873850	-14,231361	0,120517	0,869527	-0,090723	67,396112	-9,873850	-14,231361
10:05:53,56	0,412999	3,174989	-0,114980	-1,435998	0,287000	0,451010	0,119383	0,873477	-0,091071	-1,032097	-0,431198	-14,187827	-1,485467	-2,523517	-1,184437	2,347657	50,690705	-2,455873	0,119383	0,873477	-0,091071	67,535851	-9,802758	-14,187827	0,119383	0,873477	-0,091071	67,535851	-9,802758	-14,187827
10:05:53,61	0,412999	3,174989	-0,114980	-1,435998	0,287000	0,451010	0,130804	0,868370	-0,096097	-0,801270	0,097232	-14,176301	-1,486755	-2,535961	-1,189463	2,273618	50,693362	-2,444347	0,130804	0,868370	-0,096097	67,365806	-10,170855	-14,176301	0,130804	0,868370	-0,096097	67,365806	-10,170855	-14,176301
10:05:53,66	0,412999	3,174989	-0,114980	-1,435998	0,287000	0,451010	0,126786	0,876178	-0,087993	-1,228313	-0,112105	-14,195959	-1,491508	-2,528578	-1,181359	2,262720	50,675354	-2,464005	0,126786	0,876178	-0,087993	67,551664	-10,064829	-14,195959	0,126786	0,876178	-0,087993	67,551664	-10,064829	-14,195959
10:05:53,71	0,412999	3,174989	-0,114980	-1,435998	0,287000	0,451010	0,117402	0,870608	-0,093033	-0,890703	-0,561224	-14,200029	-1,481993	-2,523236	-1,186399	2,320358	50,697480	-2,468075	0,117402	0,870608	-0,093033	67,452046	-9,777298	-14,200029	0,117402	0,870608	-0,093033	67,452046	-9,777298	-14,200029
10:05:53,76	0,412999	3,174989	-0,114980	-1,435998	0,287000	0,451010	0,124789	0,867096	-0,093033	-0,718503	-0,240331	-14,209702	-1,482644	-2,531389	-1,186399	2,260414	50,720050	-2,477748	0,124789	0,867096	-0,093033	67,348552	-10,036234	-14,209702	0,124789	0,867096	-0,093033	67,348552	-10,036234	-14,209702
10:05:53,81	0,412999	3,174989	-0,114980	-1,435998	0,287000	0,451010	0,127617	0,866803	-0,092238	-0,749024	-0,040680	-14,213116	-1,483805	-2,533985	-1,185604	2,283084	50,654137	-2,481162	0,127617	0,866803	-0,092238	67,295044	-10,058590	-14,213116	0,127617	0,866803	-0,092238	67,295044	-10,058590	-14,213116
10:05:53,86	0,412999	3,174989	-0,114980	-1,435998	0,287000	0,451010	0,127546	0,875084	-0,090316	-1,204422	-0,046662	-14,196019	-1,489788	-2,528899	-1,184099	2,249912	50,654368	-2,486854	0,127546	0,875084	-0,090316	67,489648	-10,059037	-14,196019	0,127546	0,875084	-0,090316	67,489648	-10,059037	-14,196019
10:05:53,91	0,412999	3,174989	-0,114980	-1,435998	0,287000	0,451010	0,122360	0,872636	-0,091474	-1,037954	-0,342071	-14,173107	-1,486227	-2,526516	-1,184840	2,265967	50,680592	-2,441153	0,122360	0,872636	-0,091474	67,463953	-9,947343	-14,173107	0,122360	0,872636	-0,091474	67,463953	-9,947343	-14,173107
10:05:53,96	0,412999	3,174989	-0,114980	-1,435998	0,287000	0,451010	0,123441	0,870574	-0,094192	-0,922828	-0,255017	-14,201190	-1,484394	-2,531855	-1,185604	2,269704	50,715076	-2,459478	0,123441	0,870574	-0,094192	67,417255	-9,945164	-14,201190	0,123441	0,870574	-0,094192	67,417255	-9,945164	-14,201190
10:05:54,01	0,412999	3,174989	-0,114980	-1,435998	0,287000	0,451010	0,128702	0,876477	-0,089168	-1,270701	-0,011297	-14,206006	-1,492725	-2,530088	-1,182533	2,250325	50,651491	-2,474052	0,128702	0,876477	-0,089168	67,532713	-10,114395	-14,206006	0,128702	0,876477	-0,089168	67,532713	-10,114395	-14,206006
10:05:54,06	0,412999	3,174989	-0,114980	-1,435998	0,287000	0,451010	0,128313	0,877415	-0,091517	-1,287690	-0,078824	-14,207511	-1,493343	-2,529282	-1,184883	2,225250	50,702679	-2,475557	0,128313	0,877415	-0,091517	67,589366	-10,151402	-14,207511	0,128313	0,877415	-0,091517	67,589366	-10,151402	-14,207511
10:05:54,11	0,412999	3,174989	-0,114980	-1,435998	0,287000	0,451010	0,128313	0,877415	-0,091517	-1,287690	-0,078824	-14,207511	-1,478537	-2,525725	-1,184063	2,298120	50,623460	-2,471411	0,128313	0,877415	-0,091517	67,589366	-10,151402	-14,207511	0,128313	0,877415	-0,091517	67,589366	-10,151402	-14,207511
10:05:54,16	0,412999	3,174989	-0,114980	-1,435998	0,287000	0,451010	0,130051	0,872982	-0,092657	-1,132655	0,101613	-14,225341	-1,490373	-2,533003	-1,186023	2,265519	50,592309	-2,493387	0,130051	0,872982	-0,092657	67,396459	-10,107400	-14,225341	0,130051	0,872982	-0,092657	67,396459	-10,107400	-14,225341
10:05:54,21	0,412999	3,174989	-0,114980	-1,435998	0,287000	0,451010	0,122698	0,871157	-0,091880	-1,018425	-0,309500	-14,193872	-1,485116	-2,527548	-1,185245	2,250270	50,623438	-2,461918	0,122698	0,871157	-0,091880	67,367432	-9,941324	-14,193872	0,122698	0,871157	-0,091880	67,367432	-9,941324	-14,193872
10:05:54,26	0,412999	3,174989	-0,114980	-1,435998	0,287000	0,451010	0,128552	0,867788	-0,092263	-0,863819	-0,015532	-14,214228	-1,485125	-2,534303	-1,185629	2,230922	50,610811	-2,482274	0,128552	0,867788	-0,092263	67,257531	-10,106897	-14,214228	0,128552	0,867788	-0,092263	67,257531	-10,106897	-14,214228
10:05:54,31	0,412999	3,174989	-0,114980	-1,435998	0,287000	0,451010	0,125061	0,871125	-0,090342	-1,011047	-0,194038	-14,224070	-1,488703	-2,531295	-1,187208	2,204675	50,662147	-2,474726	0,125061	0,871125	-0,090342	67,372272	-10,011346	-14,224070	0,125061	0,871125	-0,090342	67,372272	-10,011346	-14,224070
10:05:54,36	0,412999	3,174989	-0,114980	-1,435998	0,287000	0,451010	0,122268	0,868555	-0,089900	-0,821285	-0,333609	-14,173966	-1,482648	-2,528477	-1,183266	2,279668	50,677860	-2,442011	0,122268	0,868555	-0,089900	67,360305	-9,931681	-14,173966	0,122268	0,868555	-0,089900	67,360305	-9,931681	-14,173966
10:05:54,41	0,412999	3,174989	-0,114980	-1,435998	0,287000	0,451010	0,127254	0,867126	-0,092640	-0,809728	-0,070760	-14,208687	-1,483902	-2,533509	-1,186006	2,251400	50,621689	-2,476733	0,127254	0,867126	-0,092640	67,259643	-10,060191	-14,208687	0,127254	0,867126	-0,092640	67,259643	-10,060191	-14,208687
10:05:54,46	0,412999	3,174989	-0,114980	-1,435998	0,287000	0,451010	0,127254	0,867126	-0,092640	-0,809728	-0,070760	-14,208687	-1,481052	-2,526438	-1,185266	2,226931	50,614600	-2,475617	0,127254	0,867126	-0,092640	67,259643	-10,060191	-14,208687	0,127254	0,867126	-0,092640	67,259643	-10,060191	-14,208687
10:05:54,51	0,412999	3,174989	-0,114980	-1,435998	0,287000	0,451010	0,125254	0,873054	-0,089181	-1,119455	-0,174920	-14,225373	-1,488037	-2,528813	-1,182547	2,250544	50,620524	-2,493419	0,125254	0,873054	-0,089181	67,415316	-10,007349	-14,225373	0,125254	0,873054	-0,089181	67,415316	-10,007349	-14,225373
10:05:54,56	0,412999	3,174989	-0,114980	-1,435998	0,287000	0,451010	0,119390	0,870258	-0,092261	-0,919382	-0,479826	-14,191722	-1,481474	-2,527337	-1,184820	2,296323	50,640023	-2,446922	0,119390	0,870258	-0,092261	67,395884	-9,851908	-14,191722	0,119390	0,870258	-0,092261	67,395884	-9,851908	-14,191722
10:05:54,61	0,412999	3,174989	-0,114980	-1,435998	0,287000	0,451010	0,127605	0,875804	-0,088807	-1,255818	-0,079533	-14,230340	-1,490980	-2,526221	-1,184097	2,250735	50,659532	-2,467127	0,127605	0,875804	-0,088807	67,494760	-10,096516	-14,230340	0,127605	0,875804	-0,088807	67,494760	-10,096516	-14,230340
10:05:54,66	0,412999	3,174989	-0,114980	-1,435998	0,287000	0,451010	0,120254	0,870426	-0,090685	-0,949531	-0,406106	-14,174700	-1,483261	-2,525797	-1,184050	2,292136	50,634919	-2,442746	0,120254	0,870426	-0,090685	67,378933	-9,846023	-14,174700	0,120254	0,870426	-0,090685	67,378933	-9,846023	-14,174700
10:05:54,71	0,412999	3,174989	-0,114980	-1,435998	0,287000	0,451010	0,124652	0,867899	-0,091496	-0,807112	-0,223606	-14,226858	-1,483271	-2,530870	-1,184861	2,257590	50,667544	-2,494904	0,124652	0,867899	-0,091496	67,322932	-10,008817	-14,226858	0,124652	0,867899	-0,091496	67,322932	-10,008817	-14,226858
10:05:54,76	0,412999	3,174989	-0,114980	-1,435998	0,287000	0,451010	0,123447	0,870826	-0,090721	-1,036762	-0,293421	-14,185256	-1,485204	-2,528362	-1,184086	2,212693	50,604087	-2,453302	0,123447	0,870826	-0,090721	67,323114	-9,984037	-14,185256	0,123447	0,870826	-0,090721	67,323114	-9,984037	-14,185256
10:05:54,81	0,412999	3,174989	-0,114980	-1,435998	0,287000	0,451010	0,127884	0,864752	-0,092651	-0,708273	-0,040844	-14,228442	-1,484484	-2,533750	-1,185603	2,250187	50,637360	-2,457219	0,127884	0,864752	-0,092651	67,174786	-10,079772	-14,228442	0,127884	0,864752	-0,092651	67,174786	-10,079772	-14,228442
10:05:54,86	0,412999	3,174989	-0,114980	-1,435998	0,287000	0,451010	0,119174	0,867822	-0,091879	-0,871538	-0,496426	-14,183682	-1,480465	-2,526164	-1,185245	2,233827	50,602250	-2,451728	0,119174	0,867822	-0,091879	67,252465	-9,851567	-14,183682	0,119174	0,867822	-0,091879	67,252465	-9,851567	-14,183682
10:05:54,91	0,412999	3,174989	-0,114980	-1,435998	0,287000	0,451010	0,125941	0,872104	-0,088786	-1,108507	-0,168424	-14,196761	-1,487557	-2,529883	-1,182151	2,206000	50,601803	-2,464806	0,125941	0,872104	-0,088786	67,351639	-10,054765	-14,196761	0,125941	0,872104	-0,088786	67,351639	-10,054765	-14,196761
10:05:54,96	0,412999	3,174989	-0,114980	-1,435998	0,287000	0,451010	0,125664	0,866049	-0,091468	-0,781144	-0,146152	-14,195242	-1,482175	-2,532671	-1,184834	2,244003	50,594314	-2,463288	0,125664	0,866049	-0,091468	67,203704	-10,010778	-14,195242	0,125664	0,866049	-0,091468	67,203704	-10,010778	-14,195242
10:05:55,01	0,412999	3,174989	-0,114980	-1,435998	0,287000	0,451010	0,126613	0,875051	-0,090369	-1,248237	-0,110203	-14,240045	-1,490445	-2,528992	-1,183734	2,232910	50,601864	-2,508091	0,126613	0,875051	-0,090369	67,443240	-10,049300	-14,240045	0,126613	0,875051	-0,090369	67,443240	-10,049300	-14,240045
10:05:55,06	0,412999	3,174989	-0,114980	-1,435998	0,287000	0,451010	0,117236	0,869526	-0,093454	-0,918588	-0,581836	-14,215795	-1,480972	-2,523633	-1,186820	2,267917	50,630584	-2,483841	0,117236	0,869526	-0,093454	67,339217	-9,784859	-14,215795	0,117236	0,869526	-0,093454	67,339217	-9,784859	-14,215795
10:05:55,11	0,412999	3,174989	-0,114980	-1,435998	0,287000	0,451010	0,129363	0,870870	-0,091896	-1,061479	-0,012660	-14,200189	-1,488200	-2,533464	-1,185262	2,178223	50,598083	-2,468235	0,129363	0,870870	-0,091896	67,301843	-10,167651	-14,200189	0,129363	0,870870	-0,091896	67,301843	-10,167651	-14,200189
10:05:55,16	0,412999	3,174989	-0,114980	-1,435998	0,287000	0,451010	0,129145	0,866809	-0,090703	-0,823043	-0,003776	-14,200451	-1,484573	-2,535305	-1,184068	2,209353	50,611543	-2,468496	0,129145	0,866809	-0,090703	67,221427	-10,141640	-14,200451	0,129145	0,866809	-0,090703	67,221427	-10,141640	-14,200451
10:05:55,21	0,412999	3,174989	-0,114980	-1,435998	0,287000	0,451010	0,123393	0,870264	-0,090756	-1,021733	-0,335065	-14,208761	-1,484690	-2,528597	-1,184121	2,171953	50,611166	-2,476807	0,123393	0,870264	-0,090756	67,293959	-10,021420	-14,208761	0,123393	0,870264	-0,090756	67,293959	-10,021420	-14,208761
10:05:55,26	0,412999	3,174989	-0,114980	-1,435998	0,287000	0,451010	0,120708	0,868236	-0,091855	-0,857310	-0,423807	-14,163690	-1,481591	-2,527286	-1,185221	2,245487	50,636813	-2,431736	0,120708	0,868236	-0,091855	67,299202	-9,899420	-14,163690	0,120708	0,868236	-0,091855	67,299202	-9,899420	-14,163690
10:05:55,31	0,412999	3,174989	-0,114980	-1,435998	0,287000	0,451010	0,126660	0,866116	-0,089924	-0,756119	-0,115263	-14,209772	-1,482731	-2,533500	-1,183289	2,240161	50,629454	-2,477817	0,126660	0,866116	-0,089924	67,233991	-10,058066	-14,209772	0,126660	0,866116	-0,089924	67,233991	-10,058066	-14,209772
10:05:55,36	0,412999	3,174989	-0,114980	-1,435998	0,287000	0,451010	0,125777	0,871498	-0,090343	-1,062921	-0,179559	-14,205038	-1,484173	-2,526991	-1,184911	2,150967	50,592214	-2,471545	0,125777	0,871498	-0,090343	67,349695	-10,053056	-14,205038	0,125777	0,871498	-0,090343	67,349695	-10,053056	-14,205038
10:05:55,41	0,412999	3,174989	-0,114980	-1,435998	0,287000	0,451010	0,125777	0,871498	-0,090343	-1,062921	-0,179559	-14,205038	-1,483995	-2,535999	-1,186384	2,229078	50,550499	-2,464403	0,125777	0,871498	-0,090343	67,349695	-10,053056	-14,205038	0,125777	0,871498	-0,090343	67,349695	-10,053056	-14,205038
10:05:55,46	0,412999	3,174989	-0,114980	-1,435998	0,287000	0,451010	0,125307	0,873890	-0,091125	-1,205036	-0,218043	-14,185313	-1,484664	-2,528676	-1,184103	2,188612	50,601457	-2,462772	0,125307	0,873890	-0,091125	67,395322	-10,054615	-14,185313	0,125307	0,873890	-0,091125	67,395322	-10,054615	-14,185313
10:05:55,51	0,412999	3,174989	-0,114980	-1,435998	0,287000	0,451010	0,121468	0,867773	-0,090709	-0,846304	-0,368006	-14,199133	-1,481571	-2,528175	-1,184074	2,253062	50,617374	-2,467178	0,121468	0,867773	-0,090709	67,273896	-9,903281	-14,199133	0,121468	0,867773	-0,090709	67,273896	-9,903281	-14,199133
10:05:55,56	0,412999	3,174989	-0,114980	-1,435998	0,287000	0,451010	0,125435	0,875029	-0,090343	-1,241495	-0,156420	-14,210983	-1,488778	-2,532649	-1,186412	2,199022	50,571473	-2,454045	0,125435	0,875029	-0,090343	67,448287	-10,003030	-14,210983	0,125435	0,875029	-0,090343	67,448287	-10,003030	-14,210983
10:05:55,61	0,412999	3,174989	-0,114980	-1,435998	0,287000	0,451010	0,119589	0,868314	-0,095016	-0,895375	-0,502798	-14,205389	-1,481099	-2,526278	-1,188382	2,210467	50,617760	-2,473434	0,119589	0,868314	-0,095016	67,267257	-9,890567	-14,205389	0,119589	0,868314	-0,095016	67,267257	-9,890567	-14,205389
10:05:55,66	0,412999	3,174989	-0,114980	-1,435998	0,287000	0,451010	0,119589	0,868314	-0,095016	-0,895375	-0,502798	-14,205389	-1,482781	-2,534179	-1,184465	2,220069	50,619732	-2,482161	0,119589	0,868314	-0,095016	67,267257	-9,890567	-14,205389	0,119589	0,868314	-0,095016	67,267257	-9,890567	-14,205389
10:05:55,71	0,412999	3,174989	-0,114980	-1,435998	0,287000	0,451010	0,127273	0,865820	-0,091099	-0,759191	-0,095923	-14,214116	-1,426605	-2,483512	-1,180168	4,376438	47,626770	-2,057465	0,127273	0,865820	-0,091099	67,207682	-10,086852	-14,214116	0,127273	0,865820	-0,091099	67,207682	-10,086852	-14,214116
10:05:55,76	0,412999	3,174989	-0,114980	-1,435998	0,287000	0,451010	0,055306	0,842504	-0,086802	-1,060532	-0,474266	-13,789419	-1,396959	-2,499099	-1,171446	3,771687	46,458133	-1,616355	0,055306	0,842504	-0,086802	65,076001	-4,815771	-13,789419	0,055306	0,842504	-0,086802	65,076001	-4,815771	-13,789419
10:05:55,81	0,412957	3,174985	-0,114991	-1,436026	0,287006	0,401106	0,053982	0,809036	-0,078081	-0,634664	-0,482534	-13,348309	-1,405360	-2,499492	-1,170712	3,702308	46,443296	-1,618074	0,058523	0,816115	-0,077347	63,014715	-4,893113	-13,350029	0,058523	0,816115	-0,077347	63,014715	-4,893113	-13,350029
10:05:55,86	0,412957	3,174985	-0,114991	-1,436026	0,287006	0,401106	0,058523	0,816115	-0,077347	-1,050298	-0,299026	-13,350029	-1,400415	-2,500864	-1,168718	3,803756	46,438446	-1,629525	0,058523	0,816115	-0,077347	63,014715	-4,893113	-13,350029	0,058523	0,816115	-0,077347	63,014715	-4,893113	-13,350029
10:05:55,91	0,412957	3,174985	-0,114991	-1,436026	0,287006	0,401106	0,049361	0,815061	-0,076134	-0,971023	-0,645792	-13,332016	-1,399867	-2,492084	-1,169500	3,826869	46,399652	-1,600061	0,049361	0,815061	-0,076134	63,011276	-4,520608	-13,332016	0,049361	0,815061	-0,076134	63,011276	-4,520608	-13,332016
10:05:55,96	0,412957	3,174985	-0,114991	-1,436026	0,287006	0,401106	0,049146	0,812892	-0,077248	-0,799396	-0,578047	-13,331764	-1,397881	-2,492983	-1,170614	3,924612	46,411165	-1,599809	0,049146	0,812892	-0,077248	63,012641	-4,436036	-13,331764	0,049146	0,812892	-0,077248	63,012641	-4,436036	-13,331764
10:05:56,01	0,412957	3,174985	-0,114991	-1,436026	0,287006	0,401106	0,053601	0,817127	-0,077633	-1,039694	-0,330454	-13,328813	-1,403776	-2,494724	-1,170999	3,928353	46,385783	-1,596858	0,053601	0,817127	-0,077633	63,104741	-4,538163	-13,328813	0,053601	0,817127	-0,077633	63,104741	-4,538163	-13,328813
10:05:56,06	0,412957	3,174985	-0,114991	-1,436026	0,287006	0,401106	0,043101	0,814422	-0,076135	-0,922950	-0,874238	-13,366621	-1,395509	-2,489342	-1,169834	3,958503	46,358235	-1,601377	0,043101	0,814422	-0,076135	63,009172	-4,257634	-13,366621	0,043101	0,814422	-0,076135	63,009172	-4,257634	-13,366621
10:05:56,11	0,412957	3,174985	-0,114991	-1,436026	0,287006	0,401106	0,054458	0,813951	-0,079186	-0,928095	-0,253893	-13,344356	-1,401453	-2,497053	-1,172551	3,929324	46,323389	-1,612402	0,054458	0,813951	-0,079186	62,967029	-4,528816	-13,344356	0,054458	0,813951	-0,079186	62,967029	-4,528816	-13,344356
10:05:56,16	0,412957	3,174985	-0,114991	-1,436026	0,287006	0,401106	0,054458	0,813951	-0,079186	-0,928095	-0,253893	-13,344356	-1,405298	-2,490058	-1,168665	4,075275	46,296054	-1,655530	0,054458	0,813951	-0,079186	62,967029	-4,528816	-13,344356	0,054458	0,813951	-0,079186	62,967029	-4,528816	-13,344356
10:05:56,21	0,412957	3,174985	-0,114991	-1,436026	0,287006	0,401106	0,050321	0,820778	-0,075300	-1,233807	-0,328925	-13,387484	-1,377763	-2,491326	-1,167265	3,834936	45,330729	-1,263581	0,050321	0,820778	-0,075300	63,197254	-4,279134	-13,387484	0,050321	0,820778	-0,075300	63,197254	-4,279134	-13,387484
10:05:56,26	0,412957	3,174985	-0,114991	-1,436026	0,287006	0,401106	0,037652	0,796298	-0,073899	-0,917002	-0,713178	-12,995535	-1,379621	-2,546500	-1,167054	1,373517	44,898153	-0,829556	0,037652	0,796298	-0,073899	61,592363	-3,668889	-12,995535	0,037652	0,796298	-0,073899	61,592363	-3,668889	-12,995535
10:05:56,31	0,412963	3,174943	-0,114988	-1,436025	0,287021	0,351016	0,089866	0,762671	-0,078178	-0,754039	-0,631954	-12,516379	-1,374748	-2,553357	-1,171543	0,761143	45,274488	-0,784425	0,089866	0,762671	-0,078178	59,115665	-7,686399	-12,516379	0,089866	0,762671	-0,078178	59,115665	-7,686399	-12,516379
10:05:56,36	0,412963	3,174943	-0,114988	-1,436025	0,287021	0,351016	0,091139	0,759826	-0,081638	-0,624029	-0,503218	-12,511451	-1,372921	-2,555882	-1,175003	0,806332	45,227683	-0,779497	0,091139	0,759826	-0,081638	59,022327	-7,657597	-12,511451	0,091139	0,759826	-0,081638	59,022327	-7,657597	-12,511451
10:05:56,41	0,412963	3,174943	-0,114988	-1,436025	0,287021	0,351016	0,093098	0,768951	-0,080509	-1,085925	-0,439076	-12,512022	-1,381803	-2,553017	-1,173875	0,779933	45,257459	-0,780068	0,093098	0,768951	-0,080509	59,276719	-7,747273	-12,512022	0,093098	0,768951	-0,080509	59,276719	-7,747273	-12,512022
10:05:56,46	0,412963	3,174943	-0,114988	-1,436025	0,287021	0,351016	0,089869	0,763080	-0,080873	-0,727230	-0,527482	-12,550199	-1,375104	-2,553156	-1,174238	0,875492	45,263969	-0,818245	0,089869	0,763080	-0,080873	59,174561	-7,582203	-12,550199	0,089869	0,763080	-0,080873	59,174561	-7,582203	-12,550199
10:05:56,51	0,412963	3,174943	-0,114988	-1,436025	0,287021	0,351016	0,092218	0,762492	-0,083602	-0,783595	-0,360234	-12,571469	-1,375769	-2,555484	-1,176968	0,871082	45,166098	-0,839514	0,092218	0,762492	-0,083602	59,072003	-7,599328	-12,571469	0,092218	0,762492	-0,083602	59,072003	-7,599328	-12,571469
10:05:56,56	0,412963	3,174943	-0,114988	-1,436025	0,287021	0,351016	0,092218	0,762492	-0,083602	-0,783595	-0,360234	-12,571469	-1,378803	-2,550851	-1,173489	0,818310	45,227873	-0,800186	0,092218	0,762492	-0,083602	59,072003	-7,599328	-12,571469	0,092218	0,762492	-0,083602	59,072003	-7,599328	-12,571469
10:05:56,61	0,412963	3,174943	-0,114988	-1,436025	0,287021	0,351016	0,093259	0,761117	-0,078886	-0,616944	-0,370147	-12,507725	-1,375099	-2,557074	-1,172251	0,863156	45,280534	-0,775770	0,093259	0,761117	-0,078886	59,130703	-7,691016	-12,507725	0,093259	0,761117	-0,078886	59,130703	-7,691016	-12,507725
10:05:56,66	0,412963	3,174943	-0,114988	-1,436025	0,287021	0,351016	0,096474	0,769623	-0,078151	-1,139401	-0,200400	-12,516226	-1,384072	-2,555605	-1,171516	0,825333	45,209832	-0,784272	0,096474	0,769623	-0,078151	59,275973	-7,773603	-12,516226	0,096474	0,769623	-0,078151	59,275973	-7,773603	-12,516226
10:05:56,71	0,412963	3,174943	-0,114988	-1,436025	0,287021	0,351016	0,094961	0,769078	-0,077352	-1,124288	-0,226468	-12,508265	-1,382844	-2,554567	-1,170718	0,864279	45,172077	-0,776311	0,094961	0,769078	-0,077352	59,248308	-7,680904	-12,508265	0,094961	0,769078	-0,077352	59,248308	-7,680904	-12,508265
10:05:56,76	0,412963	3,174943	-0,114988	-1,436025	0,287021	0,351016	0,084507	0,764218	-0,080088	-0,843305	-0,765290	-12,518002	-1,373409	-2,547944	-1,173453	0,882551	45,194201	-0,786047	0,084507	0,764218	-0,080088	59,147831	-7,399122	-12,518002	0,084507	0,764218	-0,080088	59,147831	-7,399122	-12,518002
10:05:56,81	0,412963	3,174943	-0,114988	-1,436025	0,287021	0,351016	0,092710	0,763516	-0,079718	-0,803886	-0,353174	-12,572808	-1,380452	-2,556937	-1,173047	0,870210	45,190738	-0,793676	0,092710	0,763516	-0,079718	59,132092	-7,630925	-12,572808	0,092710	0,763516	-0,079718	59,132092	-7,630925	-12,572808
10:05:56,86	0,412963	3,174943	-0,114988	-1,436025	0,287021	0,351016	0,090110	0,763887	-0,080088	-0,839738	-0,577916	-12,482983	-1,375923	-2,552961	-1,173453	0,785703	45,234338	-0,751029	0,090110	0,763887	-0,080088	59,125385	-7,651523	-12,482983	0,090110	0,763887	-0,080088	59,125385	-7,651523	-12,482983
10:05:56,91	0,412963	3,174943	-0,114988	-1,436025	0,287021	0,351016	0,097704	0,762654	-0,083128	-0,740452	-0,097152	-12,484016	-1,378653	-2,560154	-1,176494	0,877635	45,221883	-0,752062	0,097704	0,762654	-0,083128	59,127896	-7,766939	-12,484016	0,097704	0,762654	-0,083128	59,127896	-7,766939	-12,484016
10:05:56,96	0,412963	3,174943	-0,114988	-1,436025	0,287021	0,351016	0,090481	0,766841	-0,078116	-0,967444	-0,455682	-12,496155	-1,378667	-2,551806	-1,171482	0,887775	45,205308	-0,764201	0,090481	0,766841	-0,078116	59,229558	-7,558459	-12,496155	0,090481	0,766841	-0,078116	59,229558	-7,558459	-12,496155
10:05:57,01	0,412963	3,174943	-0,114988	-1,436025	0,287021	0,351016	0,087558	0,762996	-0,080042	-0,711671	-0,611228	-12,492715	-1,373875	-2,551197	-1,173407	0,912636	45,255432	-0,760761	0,087558	0,762996	-0,080042	59,183508	-7,484522	-12,492715	0,087558	0,762996	-0,080042	59,183508	-7,484522	-12,492715
10:05:57,06	0,412963	3,174943	-0,114988	-1,436025	0,287021	0,351016	0,092846	0,764807	-0,080446	-0,882075	-0,323946	-12,510306	-1,378088	-2,554871	-1,173811	0,885167	45,183295	-0,778352	0,092846	0,764807	-0,080446	59,155306	-7,612387	-12,510306	0,092846	0,764807	-0,080446	59,155306	-7,612387	-12,510306
10:05:57,11	0,412963	3,174943	-0,114988	-1,436025	0,287021	0,351016	0,092861	0,770916	-0,080479	-1,172406	-0,342536	-12,524187	-1,383386	-2,551829	-1,173844	0,882077	45,216607	-0,792233	0,092861	0,770916	-0,080479	59,344480	-7,632097	-12,524187	0,092861	0,770916	-0,080479	59,344480	-7,632097	-12,524187
10:05:57,17	0,412963	3,174943	-0,114988	-1,436025	0,287021	0,351016	0,092861	0,770916	-0,080479	-1,172406	-0,342536	-12,524187	-1,377638	-2,554238	-1,173838	0,814137	45,209855	-0,766893	0,092861	0,770916	-0,080479	59,344480	-7,632097	-12,524187	0,092861	0,770916	-0,080479	59,344480	-7,632097	-12,524187
10:05:57,22	0,412963	3,174943	-0,114988	-1,436025	0,287021	0,351016	0,084743	0,763882	-0,080436	-0,753498	-0,718573	-12,507348	-1,373235	-2,548316	-1,173802	0,948551	45,239605	-0,775394	0,084743	0,763882	-0,080436	59,211241	-7,370917	-12,507348	0,084743	0,763882	-0,080436	59,211241	-7,370917	-12,507348
10:05:57,27	0,412963	3,174943	-0,114988	-1,436025	0,287021	0,351016	0,087320	0,762472	-0,080064	-0,726000	-0,592880	-12,528231	-1,375668	-2,552758	-1,174605	0,888513	45,273099	-0,793676	0,087320	0,762472	-0,080064	59,128072	-7,447509	-12,528231	0,087320	0,762472	-0,080064	59,128072	-7,447509	-12,528231
10:05:57,32	0,412963	3,174943	-0,114988	-1,436025	0,287021	0,351016	0,091023	0,759900	-0,081642	-0,601942	-0,406620	-12,493212	-1,372926	-2,555745	-1,175008	0,908174	45,198813	-0,761258	0,091023	0,759900	-0,081642	59,050198	-7,551889	-12,493212	0,091023	0,759900	-0,081642	59,050198	-7,551889	-12,493212
10:05:57,37	0,412963	3,174943	-0,114988	-1,436025	0,287021	0,351016	0,094101	0,766793	-0,077368	-0,976291	-0,277245	-12,541004	-1,380435	-2,554964	-1,170733	0,873652	45,200392	-0,809049	0,094101	0,766793	-0,077368	59,216980	-7,664145	-12,541004	0,094101	0,766793	-0,077368	59,216980	-7,664145	-12,541004
10:05:57,42	0,412963	3,174943	-0,114988	-1,436025	0,287021	0,351016	0,092469	0,768428	-0,078532	-1,070892	-0,344767	-12,531026	-1,383497	-2,555518	-1,172670	0,837203	45,168246	-0,775221	0,092469	0,768428	-0,078532	59,250715	-7,603592	-12,531026	0,092469	0,768428	-0,078532	59,250715	-7,603592	-12,531026
10:05:57,47	0,412963	3,174943	-0,114988	-1,436025	0,287021	0,351016	0,093472	0,771931	-0,078543	-1,220656	-0,326493	-12,525078	-1,384571	-2,551851	-1,171908	0,870718	45,228434	-0,793123	0,093472	0,771931	-0,078543	59,375958	-7,664050	-12,525078	0,093472	0,771931	-0,078543	59,375958	-7,664050	-12,525078
10:05:57,52	0,412963	3,174943	-0,114988	-1,436025	0,287021	0,351016	0,090107	0,766543	-0,080889	-0,954447	-0,564835	-12,516413	-1,378823	-2,550348	-1,171924	0,815058	45,211702	-0,782171	0,090107	0,766543	-0,080889	59,219159	-7,638229	-12,516413	0,090107	0,766543	-0,080889	59,219159	-7,638229	-12,516413
10:05:57,57	0,412963	3,174943	-0,114988	-1,436025	0,287021	0,351016	0,087295	0,763254	-0,078900	-0,774834	-0,633211	-12,503980	-1,373968	-2,550839	-1,172266	0,880584	45,216520	-0,772026	0,087295	0,763254	-0,078900	59,140632	-7,485851	-12,503980	0,087295	0,763254	-0,078900	59,140632	-7,485851	-12,503980
10:05:57,62	0,412963	3,174943	-0,114988	-1,436025	0,287021	0,351016	0,086641	0,763468	-0,078505	-0,744909	-0,621891	-12,528523	-1,373826	-2,550166	-1,171871	0,940367	45,229400	-0,796569	0,086641	0,763468	-0,078505	59,187345	-7,423183	-12,528523	0,086641	0,763468	-0,078505	59,187345	-7,423183	-12,528523
10:05:57,67	0,412963	3,174943	-0,114988	-1,436025	0,287021	0,351016	0,091729	0,768125	-0,077378	-1,028222	-0,389706	-12,550158	-1,380403	-2,552245	-1,170744	0,891696	45,209945	-0,818204	0,091729	0,768125	-0,077378	59,269553	-7,590455	-12,550158	0,091729	0,768125	-0,077378	59,269553	-7,590455	-12,550158
10:05:57,72	0,412963	3,174943	-0,114988	-1,436025	0,287021	0,351016	0,091729	0,768125	-0,077378	-1,028222	-0,389706	-12,550158	-1,376419	-2,549449	-1,174604	0,847120	45,217273	-0,746227	0,091729	0,768125	-0,077378	59,269553	-7,590455	-12,550158	0,091729	0,768125	-0,077378	59,269553	-7,590455	-12,550158
10:05:57,77	0,412963	3,174943	-0,114988	-1,436025	0,287021	0,351016	0,091438	0,762070	-0,080579	-0,686140	-0,394089	-12,510736	-1,375155	-2,558047	-1,176126	0,864523	45,218880	-0,765866	0,091438	0,762070	-0,080579	59,136319	-7,571938	-12,510736	0,091438	0,762070	-0,080579	59,136319	-7,571938	-12,510736
10:05:57,82	0,412963	3,174943	-0,114988	-1,436025	0,287021	0,351016	0,091744	0,768814	-0,077764	-1,066709	-0,392269	-12,540265	-1,381007	-2,551912	-1,171129	0,887516	45,209332	-0,808311	0,091744	0,768814	-0,077764	59,285211	-7,594151	-12,540265	0,091744	0,768814	-0,077764	59,285211	-7,594151	-12,540265
10:05:57,87	0,412963	3,174943	-0,114988	-1,436025	0,287021	0,351016	0,091744	0,768814	-0,077764	-1,066709	-0,392269	-12,540265	-1,373895	-2,548261	-1,176533	0,937658	45,190277	-0,780152	0,091744	0,768814	-0,077764	59,285211	-7,594151	-12,540265	0,091744	0,768814	-0,077764	59,285211	-7,594151	-12,540265
10:05:57,92	0,412963	3,174943	-0,114988	-1,436025	0,287021	0,351016	0,085025	0,764481	-0,083167	-0,832820	-0,688678	-12,512106	-1,347331	-2,534906	-1,162921	1,954810	43,332352	-0,347935	0,085025	0,764481	-0,083167	59,178952	-7,363159	-12,512106	0,085025	0,764481	-0,083167	59,178952	-7,363159	-12,512106
10:05:57,97	0,412963	3,174943	-0,114988	-1,436025	0,287021	0,351016	0,060178	0,748153	-0,069556	-1,084171	-0,170901	-12,079889	-1,313615	-2,521564	-1,167931	2,339175	41,887865	-0,004535	0,060178	0,748153	-0,069556	57,645814	-4,894862	-12,079889	0,060178	0,748153	-0,069556	57,645814	-4,894862	-12,079889
10:05:58,02	0,412980	3,174964	-0,114987	-1,436016	0,286986	0,300968	0,031765	0,725625	-0,074565	-0,971514	-0,593270	-11,736489	-1,311357	-2,524703	-1,170416	1,955068	42,059809	0,006357	0,031765	0,725625	-0,074565	55,990053	-3,086800	-11,736489	0,031765	0,725625	-0,074565	55,990053	-3,086800	-11,736489
10:05:58,07	0,412980	3,174964	-0,114987	-1,436016	0,286986	0,300968	0,033354	0,722100	-0,077050	-0,831361	-0,929221	-11,725597	-1,317891	-2,533729	-1,168458	1,920226	42,008366	0,006253	0,033354	0,722100	-0,077050	55,853495	-3,547547	-11,725597	0,033354	0,722100	-0,077050	55,853495	-3,547547	-11,725597
10:05:58,12	0,412980	3,174964	-0,114987	-1,436016	0,286986	0,300968	0,041652	0,727482	-0,073916	-1,086708	-0,528819	-11,694448	-1,320167	-2,529198	-1,167282	1,940407	42,096587	0,037506	0,041652	0,727482	-0,073916	56,020640	-3,798527	-11,694448	0,041652	0,727482	-0,073916	56,020640	-3,798527	-11,694448
10:05:58,17	0,412980	3,174964	-0,114987	-1,436016	0,286986	0,300968	0,033938	0,718927	-0,074277	-0,651768	-0,859375	-11,698753	-1,308901	-2,526795	-1,167643	1,996557	42,052704	0,033201	0,033938	0,718927	-0,074277	55,783999	-3,523538	-11,698753	0,033938	0,718927	-0,074277	55,783999	-3,523538	-11,698753
10:05:58,22	0,412980	3,174964	-0,114987	-1,436016	0,286986	0,300968	0,042815	0,718717	-0,077783	-0,692939	-0,447890	-11,703286	-1,313157	-2,534588	-1,171148	1,927107	42,032646	0,028669	0,042815	0,718717	-0,077783	55,726335	-3,808893	-11,703286	0,042815	0,718717	-0,077783	55,726335	-3,808893	-11,703286
10:05:58,27	0,412980	3,174964	-0,114987	-1,436016	0,286986	0,300968	0,046886	0,720375	-0,077009	-0,754469	-0,238373	-11,723525	-1,316629	-2,537284	-1,170375	1,937589	42,055118	0,008429	0,046886	0,720375	-0,077009	55,794983	-3,918924	-11,723525	0,046886	0,720375	-0,077009	55,794983	-3,918924	-11,723525
10:05:58,32	0,412980	3,174964	-0,114987	-1,436016	0,286986	0,300968	0,038951	0,723103	-0,075866	-0,941226	-0,673284	-11,684419	-1,315024	-2,529048	-1,169232	1,895823	42,027382	0,047535	0,038951	0,723103	-0,075866	55,822371	-3,730956	-11,684419	0,038951	0,723103	-0,075866	55,822371	-3,730956	-11,684419
10:05:58,37	0,412980	3,174964	-0,114987	-1,436016	0,286986	0,300968	0,038951	0,723103	-0,075866	-0,941226	-0,673284	-11,684419	-1,315015	-2,538139	-1,165735	1,848660	42,076615	0,021896	0,038951	0,723103	-0,075866	55,822371	-3,730956	-11,684419	0,038951	0,723103	-0,075866	55,822371	-3,730956	-11,684419
10:05:58,42	0,412980	3,174964	-0,114987	-1,436016	0,286986	0,300968	0,046820	0,718550	-0,072369	-0,685411	-0,329572	-11,710058	-1,297694	-2,547850	-1,166184	0,935009	41,138644	0,405214	0,046820	0,718550	-0,072369	55,720770	-4,004937	-11,710058	0,046820	0,718550	-0,072369	55,720770	-4,004937	-11,710058
10:05:58,47	0,412980	3,174964	-0,114987	-1,436016	0,286986	0,300968	0,046569	0,698695	-0,072818	-0,922061	-0,664884	-11,326740	-1,296734	-2,610079	-1,168016	-1,771354	41,182982	0,814111	0,046569	0,698695	-0,072818	53,925471	-4,320544	-11,326740	0,046569	0,698695	-0,072818	53,925471	-4,320544	-11,326740
10:05:58,52	0,412936	3,174896	-0,114963	-1,436008	0,286984	0,250949	0,099981	0,666748	-0,074651	-0,575620	-0,253408	-10,917844	-1,303218	-2,605864	-1,171227	-2,053300	41,270938	0,889116	0,099981	0,666748	-0,074651	51,764101	-8,101909	-10,917844	0,099981	0,666748	-0,074651	51,764101	-8,101909	-10,917844
10:05:58,57	0,412936	3,174896	-0,114963	-1,436008	0,286984	0,250949	0,095658	0,668498	-0,075910	-0,757687	-0,702934	-10,869132	-1,298981	-2,604914	-1,165790	-2,014766	41,278416	0,857453	0,095658	0,668498	-0,075910	51,719427	-8,212120	-10,869132	0,095658	0,668498	-0,075910	51,719427	-8,212120	-10,869132
10:05:58,62	0,412936	3,174896	-0,114963	-1,436008	0,286984	0,250949	0,095658	0,668498	-0,075910	-0,757687	-0,702934	-10,869132	-1,292404	-2,608780	-1,172327	-1,936144	41,194249	0,868180	0,095658	0,668498	-0,075910	51,719427	-8,212120	-10,869132	0,095658	0,668498	-0,075910	51,719427	-8,212120	-10,869132
10:05:58,67	0,412936	3,174896	-0,114963	-1,436008	0,286984	0,250949	0,096778	0,672566	-0,074763	-0,933934	-0,659452	-10,883749	-1,300170	-2,604396	-1,168129	-2,006636	41,254401	0,848205	0,096778	0,672566	-0,074763	51,862480	-8,256490	-10,883749	0,096778	0,672566	-0,074763	51,862480	-8,256490	-10,883749
10:05:58,72	0,412936	3,174896	-0,114963	-1,436008	0,286984	0,250949	0,096778	0,672566	-0,074763	-0,933934	-0,659452	-10,883749	-1,301755	-2,607431	-1,168082	-1,906568	41,184597	0,834497	0,096778	0,672566	-0,074763	51,862480	-8,256490	-10,883749	0,096778	0,672566	-0,074763	51,862480	-8,256490	-10,883749
10:05:58,77	0,412936	3,174896	-0,114963	-1,436008	0,286984	0,250949	0,100198	0,672421	-0,074716	-0,936811	-0,360008	-10,897457	-1,296980	-2,603900	-1,169620	-1,891298	41,267036	0,858647	0,100198	0,672421	-0,074716	51,848221	-8,225576	-10,897457	0,100198	0,672421	-0,074716	51,848221	-8,225576	-10,897457
10:05:58,82	0,412936	3,174896	-0,114963	-1,436008	0,286984	0,250949	0,094922	0,668872	-0,074750	-0,747207	-0,747721	-10,878560	-1,296044	-2,604636	-1,168116	-2,002179	41,245658	0,853394	0,094922	0,668872	-0,074750	51,759256	-8,199081	-10,878560	0,094922	0,668872	-0,074750	51,759256	-8,199081	-10,878560
10:05:58,87	0,412936	3,174896	-0,114963	-1,436008	0,286984	0,250949	0,094922	0,668872	-0,074750	-0,747207	-0,747721	-10,878560	-1,294627	-2,607174	-1,170767	-1,894997	41,256633	0,863816	0,094922	0,668872	-0,074750	51,759256	-8,199081	-10,878560	0,094922	0,668872	-0,074750	51,759256	-8,199081	-10,878560
10:05:58,92	0,412936	3,174896	-0,114963	-1,436008	0,286984	0,250949	0,092262	0,669602	-0,076293	-0,786822	-0,798787	-10,893852	-1,295346	-2,601967	-1,169658	-1,927430	41,200606	0,838102	0,092262	0,669602	-0,076293	51,776967	-8,041327	-10,893852	0,092262	0,669602	-0,076293	51,776967	-8,041327	-10,893852
10:05:58,97	0,412936	3,174896	-0,114963	-1,436008	0,286984	0,250949	0,092262	0,669602	-0,076293	-0,786822	-0,798787	-10,893852	-1,294637	-2,605360	-1,168855	-1,897782	41,243561	0,833459	0,092262	0,669602	-0,076293	51,776967	-8,041327	-10,893852	0,092262	0,669602	-0,076293	51,776967	-8,041327	-10,893852
10:05:59,02	0,412936	3,174896	-0,114963	-1,436008	0,286984	0,250949	0,097635	0,673305	-0,073160	-0,968176	-0,546973	-10,857491	-1,301239	-2,604769	-1,166526	-1,945756	41,224090	0,874464	0,097635	0,673305	-0,073160	51,886257	-8,211340	-10,857491	0,097635	0,673305	-0,073160	51,886257	-8,211340	-10,857491
10:05:59,07	0,412936	3,174896	-0,114963	-1,436008	0,286984	0,250949	0,092742	0,670818	-0,077451	-0,862161	-0,825008	-10,848735	-1,296638	-2,601775	-1,170816	-1,977831	41,215672	0,883219	0,092742	0,670818	-0,077451	51,797015	-8,105228	-10,848735	0,092742	0,670818	-0,077451	51,797015	-8,105228	-10,848735
10:05:59,12	0,412936	3,174896	-0,114963	-1,436008	0,286984	0,250949	0,099273	0,669601	-0,076239	-0,780810	-0,436938	-10,851582	-1,298851	-2,608039	-1,169605	-1,926827	41,207140	0,880372	0,099273	0,669601	-0,076239	51,782900	-8,229873	-10,851582	0,099273	0,669601	-0,076239	51,782900	-8,229873	-10,851582
10:05:59,17	0,412936	3,174896	-0,114963	-1,436008	0,286984	0,250949	0,099273	0,669601	-0,076239	-0,780810	-0,436938	-10,851582	-1,295358	-2,600430	-1,170825	-1,931972	41,219967	0,849395	0,099273	0,669601	-0,076239	51,782900	-8,229873	-10,851582	0,099273	0,669601	-0,076239	51,782900	-8,229873	-10,851582
10:05:59,22	0,412936	3,174896	-0,114963	-1,436008	0,286984	0,250949	0,090936	0,670381	-0,077459	-0,812819	-0,881331	-10,882559	-1,300550	-2,607309	-1,168852	-1,894809	41,192255	0,835317	0,090936	0,670381	-0,077459	51,812099	-8,019812	-10,882559	0,090936	0,670381	-0,077459	51,812099	-8,019812	-10,882559
10:05:59,27	0,412936	3,174896	-0,114963	-1,436008	0,286984	0,250949	0,091695	0,669201	-0,074723	-0,756199	-0,812678	-10,885133	-1,294715	-2,601677	-1,168089	-1,909074	41,201240	0,846821	0,091695	0,669201	-0,074723	51,776045	-8,010727	-10,885133	0,091695	0,669201	-0,074723	51,776045	-8,010727	-10,885133
10:05:59,32	0,412936	3,174896	-0,114963	-1,436008	0,286984	0,250949	0,097028	0,674990	-0,073943	-1,042597	-0,572449	-10,861709	-1,302396	-2,603401	-1,167309	-1,933881	41,232507	0,870246	0,097028	0,674990	-0,073943	51,944150	-8,189184	-10,861709	0,097028	0,674990	-0,073943	51,944150	-8,189184	-10,861709
10:05:59,38	0,412936	3,174896	-0,114963	-1,436008	0,286984	0,250949	0,097028	0,674990	-0,073943	-1,042597	-0,572449	-10,861709	-1,294056	-2,607050	-1,170382	-1,894241	41,228039	0,857930	0,097028	0,674990	-0,073943	51,944150	-8,189184	-10,861709	0,097028	0,674990	-0,073943	51,944150	-8,189184	-10,861709
10:05:59,43	0,412936	3,174896	-0,114963	-1,436008	0,286984	0,250949	0,091520	0,668583	-0,075890	-0,704315	-0,821098	-10,893599	-1,294092	-2,601834	-1,169255	-1,898611	41,218016	0,838355	0,091520	0,668583	-0,075890	51,779434	-8,005421	-10,893599	0,091520	0,668583	-0,075890	51,779434	-8,005421	-10,893599
10:05:59,48	0,412936	3,174896	-0,114963	-1,436008	0,286984	0,250949	0,100333	0,664842	-0,076254	-0,531874	-0,367204	-10,905069	-1,295260	-2,611337	-1,169619	-1,913445	41,201111	0,826886	0,100333	0,664842	-0,076254	51,658257	-8,243366	-10,905069	0,100333	0,664842	-0,076254	51,658257	-8,243366	-10,905069
10:05:59,53	0,412936	3,174896	-0,114963	-1,436008	0,286984	0,250949	0,093901	0,669374	-0,078206	-0,776219	-0,727731	-10,853937	-1,295968	-2,603500	-1,171572	-1,940340	41,206597	0,878018	0,093901	0,669374	-0,078206	51,769650	-8,098938	-10,853937	0,093901	0,669374	-0,078206	51,769650	-8,098938	-10,853937
10:05:59,58	0,412936	3,174896	-0,114963	-1,436008	0,286984	0,250949	0,097470	0,666421	-0,075442	-0,595270	-0,477017	-10,866857	-1,295195	-2,608068	-1,168807	-1,870253	41,197750	0,865097	0,097470	0,666421	-0,075442	51,718771	-8,128398	-10,866857	0,097470	0,666421	-0,075442	51,718771	-8,128398	-10,866857
10:05:59,63	0,412936	3,174896	-0,114963	-1,436008	0,286984	0,250949	0,097470	0,666421	-0,075442	-0,595270	-0,477017	-10,866857	-1,293482	-2,601397	-1,168457	-1,891088	41,231624	0,862624	0,097470	0,666421	-0,075442	51,718771	-8,128398	-10,866857	0,097470	0,666421	-0,075442	51,718771	-8,128398	-10,866857
10:05:59,68	0,412936	3,174896	-0,114963	-1,436008	0,286984	0,250949	0,100678	0,667308	-0,074665	-0,609551	-0,367346	-10,856252	-1,297567	-2,610403	-1,168031	-1,903822	41,253905	0,875702	0,100678	0,667308	-0,074665	51,774127	-8,270562	-10,856252	0,100678	0,667308	-0,074665	51,774127	-8,270562	-10,856252
10:05:59,73	0,412936	3,174896	-0,114963	-1,436008	0,286984	0,250949	0,095157	0,674125	-0,076314	-1,013345	-0,700363	-10,888463	-1,300710	-2,602213	-1,169680	-1,968257	41,234151	0,843491	0,095157	0,674125	-0,076314	51,905445	-8,170181	-10,888463	0,095157	0,674125	-0,076314	51,905445	-8,170181	-10,888463
10:05:59,78	0,412936	3,174896	-0,114963	-1,436008	0,286984	0,250949	0,090555	0,670431	-0,072766	-0,791623	-0,840641	-10,881461	-1,295210	-2,600075	-1,166131	-1,867695	41,210319	0,850493	0,090555	0,670431	-0,072766	51,837200	-7,949233	-10,881461	0,090555	0,670431	-0,072766	51,837200	-7,949233	-10,881461
10:05:59,83	0,412936	3,174896	-0,114963	-1,436008	0,286984	0,250949	0,090555	0,670431	-0,072766	-0,791623	-0,840641	-10,881461	-1,298201	-2,609690	-1,170754	-1,900396	41,204541	0,875739	0,090555	0,670431	-0,072766	51,837200	-7,949233	-10,881461	0,090555	0,670431	-0,072766	51,837200	-7,949233	-10,881461
10:05:59,88	0,412936	3,174896	-0,114963	-1,436008	0,286984	0,250949	0,094505	0,670400	-0,078599	-0,830661	-0,702284	-10,853781	-1,297158	-2,603511	-1,171965	-1,946044	41,208630	0,878173	0,094505	0,670400	-0,078599	51,795747	-8,120897	-10,853781	0,094505	0,670400	-0,078599	51,795747	-8,120897	-10,853781
10:05:59,93	0,412936	3,174896	-0,114963	-1,436008	0,286984	0,250949	0,094505	0,670400	-0,078599	-0,830661	-0,702284	-10,853781	-1,294630	-2,604911	-1,168459	-1,884231	41,217602	0,837160	0,094505	0,670400	-0,078599	51,795747	-8,120897	-10,853781	0,094505	0,670400	-0,078599	51,795747	-8,120897	-10,853781
10:05:59,98	0,412936	3,174896	-0,114963	-1,436008	0,286984	0,250949	0,099193	0,665566	-0,074686	-0,577774	-0,447407	-10,866737	-1,297659	-2,609104	-1,170020	-1,937476	41,237523	0,842995	0,099193	0,665566	-0,074686	51,669142	-8,234064	-10,866737	0,099193	0,665566	-0,074686	51,669142	-8,234064	-10,866737
10:06:00,03	0,412936	3,174896	-0,114963	-1,436008	0,286984	0,250949	0,099193	0,665566	-0,074686	-0,577774	-0,447407	-10,866737	-1,297560	-2,606968	-1,171561	-1,888236	41,253558	0,844274	0,099193	0,665566	-0,074686	51,669142	-8,234064	-10,866737	0,099193	0,665566	-0,074686	51,669142	-8,234064	-10,866737
10:06:00,08	0,412936	3,174896	-0,114963	-1,436008	0,286984	0,250949	0,097700	0,669019	-0,078195	-0,691035	-0,508550	-10,887680	-1,299968	-2,612398	-1,168051	-1,935526	41,264574	0,861136	0,097700	0,669019	-0,078195	51,826963	-8,177963	-10,887680	0,097700	0,669019	-0,078195	51,826963	-8,177963	-10,887680
10:06:00,13	0,412936	3,174896	-0,114963	-1,436008	0,286984	0,250949	0,103606	0,668390	-0,074685	-0,672426	-0,247865	-10,870818	-1,254589	-2,568861	-1,159379	0,110934	38,874764	1,209447	0,103606	0,668390	-0,074685	51,796186	-8,380953	-10,870818	0,103606	0,668390	-0,074685	51,796186	-8,380953	-10,870818
10:06:00,18	0,412936	3,174896	-0,114963	-1,436008	0,286984	0,250949	0,043213	0,650859	-0,066014	-0,807220	-0,421140	-10,522508	-1,239419	-2,587466	-1,164111	-1,366639	38,346973	1,626342	0,043213	0,650859	-0,066014	50,285211	-3,813333	-10,522508	0,043213	0,650859	-0,066014	50,285211	-3,813333	-10,522508
10:06:00,23	0,412976	3,174886	-0,114987	-1,436021	0,286993	0,200958	0,062889	0,629302	-0,068481	-0,981629	-0,640273	-10,086675	-1,245759	-2,596680	-1,161846	-1,612626	38,374108	1,645280	0,062889	0,629302	-0,068481	48,418596	-5,577081	-10,086675	0,062889	0,629302	-0,068481	48,418596	-5,577081	-10,086675
10:06:00,28	0,412976	3,174886	-0,114987	-1,436021	0,286993	0,200958	0,052341	0,624955	-0,073083	-0,734791	-1,033499	-10,070143	-1,233709	-2,588207	-1,165663	-1,426737	38,288190	1,651124	0,052341	0,624955	-0,073083	48,324176	-5,142289	-10,070143	0,052341	0,624955	-0,073083	48,324176	-5,142289	-10,070143
10:06:00,33	0,412976	3,174886	-0,114987	-1,436021	0,286993	0,200958	0,060241	0,622823	-0,073374	-0,609138	-0,495773	-10,054950	-1,238824	-2,597626	-1,166740	-1,350447	38,263830	1,677005	0,060241	0,622823	-0,073374	48,282490	-5,224719	-10,054950	0,060241	0,622823	-0,073374	48,282490	-5,224719	-10,054950
10:06:00,38	0,412976	3,174886	-0,114987	-1,436021	0,286993	0,200958	0,048901	0,624441	-0,072997	-0,685173	-0,961776	-10,084834	-1,234555	-2,586997	-1,166363	-1,239315	38,208977	1,647120	0,048901	0,624441	-0,072997	48,333410	-4,800543	-10,084834	0,048901	0,624441	-0,072997	48,333410	-4,800543	-10,084834
10:06:00,43	0,412976	3,174886	-0,114987	-1,436021	0,286993	0,200958	0,053943	0,623512	-0,068308	-0,657164	-0,673501	-10,084964	-1,236272	-2,591827	-1,161674	-1,226835	38,178378	1,646990	0,053943	0,623512	-0,068308	48,288551	-4,908040	-10,084964	0,053943	0,623512	-0,068308	48,288551	-4,908040	-10,084964
10:06:00,48	0,412976	3,174886	-0,114987	-1,436021	0,286993	0,200958	0,053943	0,623512	-0,068308	-0,657164	-0,673501	-10,084964	-1,236192	-2,584535	-1,162047	-1,165308	38,174728	1,671789	0,053943	0,623512	-0,068308	48,288551	-4,908040	-10,084964	0,053943	0,623512	-0,068308	48,288551	-4,908040	-10,084964
10:06:00,53	0,412976	3,174886	-0,114987	-1,436021	0,286993	0,200958	0,047588	0,627090	-0,068682	-0,815584	-0,948871	-10,060165	-1,233748	-2,591866	-1,165901	-1,130795	38,151444	1,648142	0,047588	0,627090	-0,068682	48,410954	-4,684514	-10,060165	0,047588	0,627090	-0,068682	48,410954	-4,684514	-10,060165
10:06:00,58	0,412976	3,174886	-0,114987	-1,436021	0,286993	0,200958	0,052715	0,621307	-0,072535	-0,517792	-0,640740	-10,083812	-1,244178	-2,592628	-1,165998	-1,344029	38,206242	1,664768	0,058589	0,629959	-0,072632	48,424918	-5,146589	-10,067186	0,058589	0,629959	-0,072632	48,424918	-5,146589	-10,067186
10:06:00,63	0,412976	3,174886	-0,114987	-1,436021	0,286993	0,200958	0,058589	0,629959	-0,072632	-1,026849	-0,547324	-10,067186	-1,214494	-2,596368	-1,151575	-1,691538	37,000850	2,102774	0,058589	0,629959	-0,072632	48,424918	-5,146589	-10,067186	0,058589	0,629959	-0,072632	48,424918	-5,146589	-10,067186
10:06:00,68	0,412976	3,174886	-0,114987	-1,436021	0,286993	0,200958	0,046987	0,602381	-0,058210	-0,810482	-0,848912	-9,629180	-1,205223	-2,635970	-1,165286	-3,259636	36,637527	2,414144	0,046987	0,602381	-0,058210	46,476464	-4,537376	-9,629180	0,046987	0,602381	-0,058210	46,476464	-4,537376	-9,629180
10:06:00,73	0,413000	3,174956	-0,114986	-1,436015	0,286969	0,150939	0,088499	0,585561	-0,072605	-1,067323	-0,726221	-9,241952	-1,220683	-2,640729	-1,165971	-4,020465	37,038917	2,490002	0,088499	0,585561	-0,072605	44,899230	-7,673391	-9,241952	0,088499	0,585561	-0,072605	44,899230	-7,673391	-9,241952
10:06:00,78	0,413000	3,174956	-0,114986	-1,436015	0,286969	0,150939	0,088499	0,585561	-0,072605	-1,067323	-0,726221	-9,241952	-1,210028	-2,638946	-1,166354	-3,995735	37,046350	2,472945	0,088499	0,585561	-0,072605	44,899230	-7,673391	-9,241952	0,088499	0,585561	-0,072605	44,899230	-7,673391	-9,241952
10:06:00,83	0,413000	3,174956	-0,114986	-1,436015	0,286969	0,150939	0,081628	0,577225	-0,072988	-0,615034	-1,065826	-9,259010	-1,211782	-2,646659	-1,164755	-3,984984	36,970442	2,482518	0,089184	0,574887	-0,071390	44,574815	-7,626575	-9,249436	0,089184	0,574887	-0,071390	44,574815	-7,626575	-9,249436
10:06:00,88	0,413000	3,174956	-0,114986	-1,436015	0,286969	0,150939	0,089193	0,586540	-0,073409	-1,130727	-0,689837	-9,271047	-1,221877	-2,640841	-1,166774	-4,026480	37,027924	2,460907	0,089193	0,586540	-0,073409	44,912630	-7,691500	-9,271047	0,089193	0,586540	-0,073409	44,912630	-7,691500	-9,271047
10:06:00,93	0,413000	3,174956	-0,114986	-1,436015	0,286969	0,150939	0,089193	0,586540	-0,073409	-1,130727	-0,689837	-9,271047	-1,211047	-2,641861	-1,163999	-3,935066	37,042069	2,450762	0,089193	0,586540	-0,073409	44,912630	-7,691500	-9,271047	0,089193	0,586540	-0,073409	44,912630	-7,691500	-9,271047
10:06:00,98	0,413000	3,174956	-0,114986	-1,436015	0,286969	0,150939	0,084661	0,576651	-0,070634	-0,558551	-0,853394	-9,281192	-1,207457	-2,645989	-1,167856	-3,897204	36,993877	2,436649	0,084661	0,576651	-0,070634	44,708533	-7,499315	-9,281192	0,084661	0,576651	-0,070634	44,708533	-7,499315	-9,281192
10:06:01,03	0,413000	3,174956	-0,114986	-1,436015	0,286969	0,150939	0,086441	0,571477	-0,074491	-0,312343	-0,703973	-9,295305	-1,222287	-2,644193	-1,165559	-3,945146	37,001560	2,457918	0,086441	0,571477	-0,074491	44,548635	-7,489587	-9,295305	0,086441	0,571477	-0,074491	44,548635	-7,489587	-9,295305
10:06:01,08	0,413000	3,174956	-0,114986	-1,436015	0,286969	0,150939	0,092302	0,585219	-0,072193	-1,044201	-0,444583	-9,274036	-1,210624	-2,635666	-1,168708	-3,969119	36,990315	2,448466	0,092302	0,585219	-0,072193	44,895458	-7,690252	-9,274036	0,092302	0,585219	-0,072193	44,895458	-7,690252	-9,274036
10:06:01,13	0,413000	3,174956	-0,114986	-1,436015	0,286969	0,150939	0,085404	0,577599	-0,072152	-0,626076	-0,792087	-9,237870	-1,212240	-2,642030	-1,165517	-3,924513	37,014956	2,494084	0,085404	0,577599	-0,072152	44,715463	-7,496296	-9,237870	0,085404	0,577599	-0,072152	44,715463	-7,496296	-9,237870
10:06:01,18	0,413000	3,174956	-0,114986	-1,436015	0,286969	0,150939	0,085684	0,583623	-0,074155	-0,957552	-0,784783	-9,281005	-1,217597	-2,639260	-1,167520	-3,939916	37,002783	2,450950	0,085684	0,583623	-0,074155	44,856847	-7,510967	-9,281005	0,085684	0,583623	-0,074155	44,856847	-7,510967	-9,281005
10:06:01,23	0,413000	3,174956	-0,114986	-1,436015	0,286969	0,150939	0,085684	0,583623	-0,074155	-0,957552	-0,784783	-9,281005	-1,210013	-2,637775	-1,168695	-3,973269	37,016991	2,453994	0,085684	0,583623	-0,074155	44,856847	-7,510967	-9,281005	0,085684	0,583623	-0,074155	44,856847	-7,510967	-9,281005
10:06:01,28	0,413000	3,174956	-0,114986	-1,436015	0,286969	0,150939	0,082667	0,581730	-0,071016	-0,804667	-0,872670	-9,292301	-1,214449	-2,637594	-1,164382	-3,852938	37,015455	2,439653	0,082667	0,581730	-0,071016	44,861153	-7,362030	-9,292301	0,082667	0,581730	-0,071016	44,861153	-7,362030	-9,292301
10:06:01,33	0,413000	3,174956	-0,114986	-1,436015	0,286969	0,150939	0,088401	0,575184	-0,073715	-0,522396	-0,623804	-9,272103	-1,211646	-2,645833	-1,167081	-3,924692	36,989729	2,459851	0,088401	0,575184	-0,073715	44,629510	-7,563247	-9,272103	0,088401	0,575184	-0,073715	44,629510	-7,563247	-9,272103
10:06:01,38	0,413000	3,174956	-0,114986	-1,436015	0,286969	0,150939	0,087475	0,579923	-0,069876	-0,787426	-0,722685	-9,278598	-1,215288	-2,642662	-1,163242	-3,977955	36,999030	2,453357	0,087475	0,579923	-0,069876	44,736530	-7,589510	-9,278598	0,087475	0,579923	-0,069876	44,736530	-7,589510	-9,278598
10:06:01,43	0,413000	3,174956	-0,114986	-1,436015	0,286969	0,150939	0,080493	0,577366	-0,072068	-0,608564	-1,041844	-9,283703	-1,209583	-2,637893	-1,165433	-3,916938	37,016813	2,448251	0,080493	0,577366	-0,072068	44,714684	-7,360513	-9,283703	0,080493	0,577366	-0,072068	44,714684	-7,360513	-9,283703
10:06:01,48	0,413000	3,174956	-0,114986	-1,436015	0,286969	0,150939	0,080493	0,577366	-0,072068	-0,608564	-1,041844	-9,283703	-1,215829	-2,642554	-1,167501	-3,932044	36,956120	2,449179	0,080493	0,577366	-0,072068	44,714684	-7,360513	-9,283703	0,080493	0,577366	-0,072068	44,714684	-7,360513	-9,283703
10:06:01,53	0,413000	3,174956	-0,114986	-1,436015	0,286969	0,150939	0,086449	0,577715	-0,074147	-0,631913	-0,768477	-9,294261	-1,212863	-2,642877	-1,167513	-3,951044	37,030484	2,437693	0,086449	0,577715	-0,074147	44,718712	-7,554734	-9,294261	0,086449	0,577715	-0,074147	44,718712	-7,554734	-9,294261
10:06:01,59	0,413000	3,174956	-0,114986	-1,436015	0,286969	0,150939	0,086449	0,577715	-0,074147	-0,631913	-0,768477	-9,294261	-1,215072	-2,646800	-1,168014	-3,966777	36,987435	2,451160	0,086449	0,577715	-0,074147	44,718712	-7,554734	-9,294261	0,086449	0,577715	-0,074147	44,718712	-7,554734	-9,294261
10:06:01,64	0,413000	3,174956	-0,114986	-1,436015	0,286969	0,150939	0,090951	0,577667	-0,074649	-0,674563	-0,526464	-9,280794	-1,215159	-2,644429	-1,166318	-3,923965	37,021728	2,455160	0,088941	0,578927	-0,072952	44,756791	-7,592951	-9,276794	0,088941	0,578927	-0,072952	44,756791	-7,592951	-9,276794
10:06:01,69	0,413000	3,174956	-0,114986	-1,436015	0,286969	0,150939	0,088941	0,578927	-0,072952	-0,688987	-0,611048	-9,276794	-1,210588	-2,641842	-1,163271	-3,985598	36,997250	2,415569	0,088941	0,578927	-0,072952	44,756791	-7,592951	-9,276794	0,088941	0,578927	-0,072952	44,756791	-7,592951	-9,276794
10:06:01,74	0,413000	3,174956	-0,114986	-1,436015	0,286969	0,150939	0,077376	0,575398	-0,071032	-0,526981	-1,163016	-9,296308	-1,206320	-2,636178	-1,164397	-3,891902	36,978400	2,435646	0,077376	0,575398	-0,071032	44,641786	-7,237038	-9,296308	0,077376	0,575398	-0,071032	44,641786	-7,237038	-9,296308
10:06:01,79	0,413000	3,174956	-0,114986	-1,436015	0,286969	0,150939	0,082705	0,580006	-0,072987	-0,797440	-0,965403	-9,261412	-1,212975	-2,638489	-1,166353	-3,976193	36,991414	2,470542	0,082705	0,580006	-0,072987	44,733007	-7,457766	-9,261412	0,082705	0,580006	-0,072987	44,733007	-7,457766	-9,261412
10:06:01,84	0,413000	3,174956	-0,114986	-1,436015	0,286969	0,150939	0,082705	0,580006	-0,072987	-0,797440	-0,965403	-9,261412	-1,213288	-2,641440	-1,165138	-3,870660	37,023372	2,454714	0,082705	0,580006	-0,072987	44,733007	-7,457766	-9,261412	0,082705	0,580006	-0,072987	44,733007	-7,457766	-9,261412
10:06:01,89	0,413000	3,174956	-0,114986	-1,436015	0,286969	0,150939	0,082523	0,580704	-0,073746	-0,796615	-0,961152	-9,250777	-1,213489	-2,637982	-1,167111	-3,945743	37,016713	2,481177	0,082523	0,580704	-0,073746	44,788646	-7,439219	-9,250777	0,082523	0,580704	-0,073746	44,788646	-7,439219	-9,250777
10:06:01,94	0,413000	3,174956	-0,114986	-1,436015	0,286969	0,150939	0,092655	0,578186	-0,074495	-0,687514	-0,408679	-9,272820	-1,216374	-2,648016	-1,167860	-3,934484	36,985022	2,459134	0,092655	0,578186	-0,074495	44,700113	-7,682128	-9,272820	0,092655	0,578186	-0,074495	44,700113	-7,682128	-9,272820
10:06:01,99	0,413000	3,174956	-0,114986	-1,436015	0,286969	0,150939	0,092655	0,578186	-0,074495	-0,687514	-0,408679	-9,272820	-1,214078	-2,639593	-1,167136	-3,958702	37,029125	2,447467	0,092655	0,578186	-0,074495	44,700113	-7,682128	-9,272820	0,092655	0,578186	-0,074495	44,700113	-7,682128	-9,272820
10:06:02,04	0,413000	3,174956	-0,114986	-1,436015	0,286969	0,150939	0,081386	0,575957	-0,071417	-0,576726	-1,024975	-9,261774	-1,208809	-2,639372	-1,164783	-3,963308	36,995710	2,470181	0,081386	0,575957	-0,071417	44,635870	-7,413804	-9,261774	0,081386	0,575957	-0,071417	44,635870	-7,413804	-9,261774
10:06:02,09	0,413000	3,174956	-0,114986	-1,436015	0,286969	0,150939	0,081835	0,576207	-0,072148	-0,542920	-0,951745	-9,242248	-1,209261	-2,638974	-1,166278	-3,893712	37,004809	2,509409	0,081835	0,576207	-0,072148	44,689362	-7,375770	-9,242248	0,081835	0,576207	-0,072148	44,689362	-7,375770	-9,242248
10:06:02,14	0,413000	3,174956	-0,114986	-1,436015	0,286969	0,150939	0,084894	0,580661	-0,069879	-0,783045	-0,855094	-9,282022	-1,215840	-2,638840	-1,164810	-3,955003	37,017607	2,445451	0,084894	0,580661	-0,069879	44,798865	-7,519234	-9,282022	0,084894	0,580661	-0,069879	44,798865	-7,519234	-9,282022
10:06:02,19	0,413000	3,174956	-0,114986	-1,436015	0,286969	0,150939	0,084894	0,580661	-0,069879	-0,783045	-0,855094	-9,282022	-1,214024	-2,642954	-1,167459	-3,905589	36,938532	2,482487	0,084894	0,580661	-0,069879	44,798865	-7,519234	-9,282022	0,084894	0,580661	-0,069879	44,798865	-7,519234	-9,282022
10:06:02,24	0,413000	3,174956	-0,114986	-1,436015	0,286969	0,150939	0,087096	0,578682	-0,074093	-0,739111	-0,649476	-9,249467	-1,160178	-2,596267	-1,152309	-1,707582	34,526696	2,825716	0,087096	0,578682	-0,074093	44,687437	-7,486547	-9,249467	0,087096	0,578682	-0,074093	44,687437	-7,486547	-9,249467
10:06:02,29	0,413000	3,174956	-0,114986	-1,436015	0,286969	0,150939	0,019742	0,555393	-0,058944	-0,517802	-1,042479	-8,906238	-1,158788	-2,637190	-1,157334	-3,655887	33,968935	3,295080	0,019742	0,555393	-0,058944	43,080579	-2,592198	-8,906238	0,019742	0,555393	-0,058944	43,080579	-2,592198	-8,906238
10:06:02,34	0,412933	3,174954	-0,114988	-1,436001	0,286994	0,100963	0,054486	0,533728	-0,063968	-0,848389	-0,644151	-8,436875	-1,154824	-2,643601	-1,166063	-4,101187	34,236749	3,289055	0,054486	0,533728	-0,063968	41,049258	-4,921334	-8,436875	0,054486	0,533728	-0,063968	41,049258	-4,921334	-8,436875
10:06:02,39	0,412933	3,174954	-0,114988	-1,436001	0,286994	0,100963	0,059695	0,531001	-0,070789	-0,741740	-0,903070	-8,459994	-1,159030	-2,643064	-1,164155	-4,132236	34,203357	3,271961	0,059695	0,531001	-0,070789	40,941831	-5,589090	-8,459994	0,059695	0,531001	-0,070789	40,941831	-5,589090	-8,459994
10:06:02,44	0,412933	3,174954	-0,114988	-1,436001	0,286994	0,100963	0,062070	0,526800	-0,068818	-0,580344	-0,676035	-8,489481	-1,161212	-2,640852	-1,163355	-4,036754	34,171599	3,259736	0,062070	0,526800	-0,068818	40,773463	-5,548522	-8,489481	0,062070	0,526800	-0,068818	40,773463	-5,548522	-8,489481
10:06:02,49	0,412933	3,174954	-0,114988	-1,436001	0,286994	0,100963	0,059468	0,528666	-0,072247	-0,527656	-0,770851	-8,445840	-1,156895	-2,644035	-1,165613	-3,961171	34,211612	3,286115	0,059468	0,528666	-0,072247	40,972645	-5,439058	-8,445840	0,059468	0,528666	-0,072247	40,972645	-5,439058	-8,445840
10:06:02,54	0,412933	3,174954	-0,114988	-1,436001	0,286994	0,100963	0,059282	0,533179	-0,069208	-0,839014	-0,880139	-8,442395	-1,160711	-2,641618	-1,162574	-4,085816	34,195037	3,289560	0,059282	0,533179	-0,069208	41,015563	-5,533808	-8,442395	0,059282	0,533179	-0,069208	41,015563	-5,533808	-8,442395
10:06:02,59	0,412933	3,174954	-0,114988	-1,436001	0,286994	0,100963	0,059556	0,529986	-0,069921	-0,595950	-0,776321	-8,442271	-1,158082	-2,643451	-1,163286	-3,969725	34,216935	3,289684	0,059556	0,529986	-0,069921	41,007951	-5,451472	-8,442271	0,059556	0,529986	-0,069921	41,007951	-5,451472	-8,442271
10:06:02,64	0,412933	3,174954	-0,114988	-1,436001	0,286994	0,100963	0,061999	0,534158	-0,069164	-0,889933	-0,643500	-8,440612	-1,162916	-2,643481	-1,162529	-4,003242	34,147300	3,291342	0,061999	0,534158	-0,069164	41,041432	-5,510417	-8,440612	0,061999	0,534158	-0,069164	41,041432	-5,510417	-8,440612
10:06:02,69	0,412933	3,174954	-0,114988	-1,436001	0,286994	0,100963	0,061999	0,534158	-0,069164	-0,889933	-0,643500	-8,440612	-1,151729	-2,645541	-1,163252	-3,996039	34,119960	3,326376	0,061999	0,534158	-0,069164	41,041432	-5,510417	-8,440612	0,061999	0,534158	-0,069164	41,041432	-5,510417	-8,440612
10:06:02,74	0,412933	3,174954	-0,114988	-1,436001	0,286994	0,100963	0,058189	0,523439	-0,069887	-0,352655	-0,821693	-8,405578	-1,123921	-2,649825	-1,157732	-4,559594	32,815679	3,688503	0,058189	0,523439	-0,069887	40,737319	-5,389554	-8,405578	0,058189	0,523439	-0,069887	40,737319	-5,389554	-8,405578
10:06:02,79	0,412933	3,174954	-0,114988	-1,436001	0,286994	0,100963	0,047995	0,497215	-0,064367	-0,400315	-1,187713	-8,043452	-1,139055	-2,693266	-1,162537	-6,725829	32,792539	4,086656	0,047995	0,497215	-0,064367	38,631061	-4,955314	-8,043452	0,047995	0,497215	-0,064367	38,631061	-4,955314	-8,043452
10:06:02,84	0,412932	3,174929	-0,114986	-1,436026	0,286998	0,050958	0,101757	0,474184	-0,070808	-0,324530	-0,711118	-7,605081	-1,130856	-2,707900	-1,164173	-7,128862	33,003655	4,126873	0,101757	0,474184	-0,070808	36,898890	-8,699050	-7,605081	0,101757	0,474184	-0,070808	36,898890	-8,699050	-7,605081
10:06:02,89	0,412932	3,174929	-0,114986	-1,436026	0,286998	0,050958	0,090847	0,483077	-0,069279	-0,735474	-1,215290	-7,604748	-1,133103	-2,694004	-1,162645	-7,048386	33,016689	4,127206	0,090847	0,483077	-0,069279	37,186097	-8,346744	-7,604748	0,090847	0,483077	-0,069279	37,186097	-8,346744	-7,604748
10:06:02,94	0,412932	3,174929	-0,114986	-1,436026	0,286998	0,050958	0,090847	0,483077	-0,069279	-0,735474	-1,215290	-7,604748	-1,138314	-2,703111	-1,164172	-7,033134	33,027932	4,111552	0,090847	0,483077	-0,069279	37,186097	-8,346744	-7,604748	0,090847	0,483077	-0,069279	37,186097	-8,346744	-7,604748
10:06:02,99	0,412932	3,174929	-0,114986	-1,436026	0,286998	0,050958	0,101339	0,483037	-0,070807	-0,716019	-0,662092	-7,620402	-1,131881	-2,695253	-1,164567	-7,025891	33,014667	4,132951	0,101339	0,483037	-0,070807	37,202394	-8,617208	-7,620402	0,101339	0,483037	-0,070807	37,202394	-8,617208	-7,620402
10:06:03,04	0,412932	3,174929	-0,114986	-1,436026	0,286998	0,050958	0,094898	0,481435	-0,071618	-0,663111	-1,013328	-7,628375	-1,133706	-2,698334	-1,164984	-7,062448	33,009749	4,103579	0,094898	0,481435	-0,071618	37,129534	-8,462812	-7,628375	0,094898	0,481435	-0,071618	37,129534	-8,462812	-7,628375
10:06:03,09	0,412932	3,174929	-0,114986	-1,436026	0,286998	0,050958	0,101596	0,478686	-0,070779	-0,452589	-0,630732	-7,624600	-1,134675	-2,705509	-1,164144	-6,998981	33,051114	4,107354	0,101596	0,478686	-0,070779	37,124232	-8,606037	-7,624600	0,101596	0,478686	-0,070779	37,124232	-8,606037	-7,624600
10:06:03,14	0,412932	3,174929	-0,114986	-1,436026	0,286998	0,050958	0,094132	0,479529	-0,068464	-0,486756	-0,974918	-7,639879	-1,131673	-2,698624	-1,161830	-6,956094	33,037536	4,092075	0,094132	0,479529	-0,068464	37,156264	-8,364317	-7,639879	0,094132	0,479529	-0,068464	37,156264	-8,364317	-7,639879
10:06:03,19	0,412932	3,174929	-0,114986	-1,436026	0,286998	0,050958	0,094132	0,479529	-0,068464	-0,486756	-0,974918	-7,639879	-1,130761	-2,697963	-1,166911	-7,049548	32,989993	4,114241	0,094132	0,479529	-0,068464	37,156264	-8,364317	-7,639879	0,094132	0,479529	-0,068464	37,156264	-8,364317	-7,639879
10:06:03,24	0,412932	3,174929	-0,114986	-1,436026	0,286998	0,050958	0,093104	0,479069	-0,073545	-0,550763	-1,085543	-7,617714	-1,133999	-2,700476	-1,164141	-6,947743	33,057897	4,107907	0,093104	0,479069	-0,073545	37,056188	-8,394234	-7,617714	0,093104	0,479069	-0,073545	37,056188	-8,394234	-7,617714
10:06:03,29	0,412932	3,174929	-0,114986	-1,436026	0,286998	0,050958	0,096899	0,480618	-0,070776	-0,521564	-0,833988	-7,624047	-1,142387	-2,701845	-1,163024	-7,004260	33,007411	4,085157	0,096899	0,480618	-0,070776	37,206925	-8,440587	-7,624047	0,096899	0,480618	-0,070776	37,206925	-8,440587	-7,624047
10:06:03,34	0,412932	3,174929	-0,114986	-1,436026	0,286998	0,050958	0,102280	0,487197	-0,069658	-0,935673	-0,577921	-7,646797	-1,132979	-2,699254	-1,165341	-7,004411	33,023341	4,103624	0,102280	0,487197	-0,069658	37,309298	-8,606865	-7,646797	0,102280	0,487197	-0,069658	37,309298	-8,606865	-7,646797
10:06:03,39	0,412932	3,174929	-0,114986	-1,436026	0,286998	0,050958	0,095331	0,480345	-0,071975	-0,565651	-0,947338	-7,628330	-1,132914	-2,703471	-1,166110	-6,978081	32,997552	4,073311	0,095331	0,480345	-0,071975	37,141443	-8,430825	-7,628330	0,095331	0,480345	-0,071975	37,141443	-8,430825	-7,628330
10:06:03,44	0,412932	3,174929	-0,114986	-1,436026	0,286998	0,050958	0,098951	0,478180	-0,072745	-0,462218	-0,723424	-7,658643	-1,131709	-2,699151	-1,165709	-6,964391	33,034241	4,104021	0,098951	0,478180	-0,072745	37,074890	-8,491047	-7,658643	0,098951	0,478180	-0,072745	37,074890	-8,491047	-7,658643
10:06:03,49	0,412932	3,174929	-0,114986	-1,436026	0,286998	0,050958	0,094607	0,479297	-0,072344	-0,481691	-0,955776	-7,627933	-1,128256	-2,696602	-1,163404	-6,992268	33,008574	4,093368	0,094607	0,479297	-0,072344	37,143113	-8,382432	-7,627933	0,094607	0,479297	-0,072344	37,143113	-8,382432	-7,627933
10:06:03,54	0,412932	3,174929	-0,114986	-1,436026	0,286998	0,050958	0,090673	0,477581	-0,070038	-0,428608	-1,171659	-7,638586	-1,138278	-2,698343	-1,161846	-6,988207	32,969317	4,103665	0,090673	0,477581	-0,070038	37,061463	-8,289486	-7,638586	0,090673	0,477581	-0,070038	37,061463	-8,289486	-7,638586
10:06:03,59	0,412932	3,174929	-0,114986	-1,436026	0,286998	0,050958	0,097191	0,485390	-0,068480	-0,866644	-0,809561	-7,628289	-1,132259	-2,700160	-1,162972	-6,957630	33,050004	4,117082	0,097191	0,485390	-0,068480	37,236435	-8,439077	-7,628289	0,097191	0,485390	-0,068480	37,236435	-8,439077	-7,628289
10:06:03,64	0,412932	3,174929	-0,114986	-1,436026	0,286998	0,050958	0,095756	0,479268	-0,069606	-0,463142	-0,898060	-7,614872	-1,140038	-2,699082	-1,163014	-6,997472	33,006447	4,105247	0,095756	0,479268	-0,069606	37,159372	-8,414904	-7,614872	0,095756	0,479268	-0,069606	37,159372	-8,414904	-7,614872
10:06:03,69	0,412932	3,174929	-0,114986	-1,436026	0,286998	0,050958	0,098711	0,486544	-0,069649	-0,899171	-0,757102	-7,626707	-1,131196	-2,693709	-1,163064	-6,990177	33,015070	4,049662	0,098711	0,486544	-0,069649	37,294561	-8,505949	-7,626707	0,098711	0,486544	-0,069649	37,294561	-8,505949	-7,626707
10:06:03,74	0,412932	3,174929	-0,114986	-1,436026	0,286998	0,050958	0,089637	0,481573	-0,069699	-0,629539	-1,226948	-7,682292	-1,136447	-2,701524	-1,165323	-6,974865	33,010116	4,101950	0,089637	0,481573	-0,069699	37,173932	-8,263480	-7,682292	0,089637	0,481573	-0,069699	37,173932	-8,263480	-7,682292
10:06:03,79	0,412932	3,174929	-0,114986	-1,436026	0,286998	0,050958	0,099031	0,482213	-0,071957	-0,659478	-0,722731	-7,630004	-1,141185	-2,697796	-1,164170	-6,974624	33,001904	4,115253	0,099031	0,482213	-0,071957	37,194270	-8,496679	-7,630004	0,099031	0,482213	-0,071957	37,194270	-8,496679	-7,630004
10:06:03,84	0,412932	3,174929	-0,114986	-1,436026	0,286998	0,050958	0,088945	0,483415	-0,070456	-0,723197	-1,295775	-7,627659	-1,132445	-2,692188	-1,163821	-7,017540	33,033321	4,104295	0,088945	0,483415	-0,070456	37,224869	-8,277954	-7,627659	0,088945	0,483415	-0,070456	37,224869	-8,277954	-7,627659
10:06:03,89	0,412932	3,174929	-0,114986	-1,436026	0,286998	0,050958	0,096266	0,480378	-0,067687	-0,571928	-0,847351	-7,642217	-1,133475	-2,700047	-1,161053	-6,962205	32,993671	4,089738	0,096266	0,480378	-0,067687	37,137709	-8,404207	-7,642217	0,096266	0,480378	-0,067687	37,137709	-8,404207	-7,642217
10:06:03,94	0,412932	3,174929	-0,114986	-1,436026	0,286998	0,050958	0,097519	0,486590	-0,070082	-0,907202	-0,836388	-7,669495	-1,139481	-2,698026	-1,163448	-7,015259	33,010158	4,062459	0,097519	0,486590	-0,070082	37,290079	-8,491599	-7,669495	0,097519	0,486590	-0,070082	37,290079	-8,491599	-7,669495
10:06:03,99	0,412932	3,174929	-0,114986	-1,436026	0,286998	0,050958	0,092110	0,481568	-0,068128	-0,651888	-1,116110	-7,654777	-1,132428	-2,695853	-1,161493	-7,016862	33,004358	4,077177	0,092110	0,481568	-0,068128	37,151174	-8,346766	-7,654777	0,092110	0,481568	-0,068128	37,151174	-8,346766	-7,654777
10:06:04,04	0,412932	3,174929	-0,114986	-1,436026	0,286998	0,050958	0,099472	0,481316	-0,071184	-0,667264	-0,665695	-7,642273	-1,135890	-2,702354	-1,164549	-6,972536	32,945901	4,089681	0,099472	0,481316	-0,071184	37,116043	-8,474231	-7,642273	0,099472	0,481316	-0,071184	37,116043	-8,474231	-7,642273
10:06:04,09	0,412932	3,174929	-0,114986	-1,436026	0,286998	0,050958	0,091302	0,479873	-0,073532	-0,537289	-1,102585	-7,647127	-1,131775	-2,697255	-1,162987	-6,989667	33,027777	4,131759	0,091302	0,479873	-0,073532	37,132750	-8,269821	-7,647127	0,091302	0,479873	-0,073532	37,132750	-8,269821	-7,647127
10:06:04,14	0,412932	3,174929	-0,114986	-1,436026	0,286998	0,050958	0,098992	0,478824	-0,071948	-0,492749	-0,714955	-7,635049	-1,134122	-2,701535	-1,164148	-6,986260	32,999609	4,115952	0,098992	0,478824	-0,071948	37,094974	-8,485833	-7,635049	0,098992	0,478824	-0,071948	37,094974	-8,485833	-7,635049
10:06:04,19	0,412932	3,174929	-0,114986	-1,436026	0,286998	0,050958	0,098992	0,478824	-0,071948	-0,492749	-0,714955	-7,635049	-1,135898	-2,694553	-1,161847	-6,982677	33,016931	4,115799	0,098992	0,478824	-0,071948	37,094974	-8,485833	-7,635049	0,098992	0,478824	-0,071948	37,094974	-8,485833	-7,635049
10:06:04,24	0,412932	3,174929	-0,114986	-1,436026	0,286998	0,050958	0,092720	0,485224	-0,068482	-0,814017	-1,061099	-7,616156	-1,134086	-2,704349	-1,166073	-6,965014	32,973753	4,110820	0,092720	0,485224	-0,068482	37,276038	-8,339598	-7,616156	0,092720	0,485224	-0,068482	37,276038	-8,339598	-7,616156
10:06:04,30	0,412932	3,174929	-0,114986	-1,436026	0,286998	0,050958	0,100298	0,478756	-0,072708	-0,506277	-0,630163	-7,621134	-1,140076	-2,698067	-1,161876	-7,032732	33,055070	4,096928	0,100298	0,478756	-0,072708	37,076092	-8,503527	-7,621134	0,100298	0,478756	-0,072708	37,076092	-8,503527	-7,621134
10:06:04,35	0,412932	3,174929	-0,114986	-1,436026	0,286998	0,050958	0,097480	0,478256	-0,070405	-0,470820	-0,744129	-7,670941	-1,132245	-2,702159	-1,163771	-6,932080	32,965671	4,061013	0,097480	0,478256	-0,070405	37,072315	-8,396292	-7,670941	0,097480	0,478256	-0,070405	37,072315	-8,396292	-7,670941
10:06:04,40	0,412932	3,174929	-0,114986	-1,436026	0,286998	0,050958	0,097480	0,478256	-0,070405	-0,470820	-0,744129	-7,670941	-1,142372	-2,695384	-1,161869	-6,974621	32,987613	4,089322	0,097480	0,478256	-0,070405	37,072315	-8,396292	-7,670941	0,097480	0,478256	-0,070405	37,072315	-8,396292	-7,670941
10:06:04,45	0,412932	3,174929	-0,114986	-1,436026	0,286998	0,050958	0,019988	0,451540	-0,058447	-0,232174	-0,671375	-7,247538	-1,070362	-2,648407	-1,151813	-3,954669	29,918069	4,484416	0,019988	0,451540	-0,058447	35,213744	-2,240452	-7,247538	0,019988	0,451540	-0,058447	35,213744	-2,240452	-7,247538
10:06:04,50	0,412932	3,174929	-0,114986	-1,436026	0,286998	0,050958	0,019988	0,451540	-0,058447	-0,232174	-0,671375	-7,247538	-1,057444	-2,671306	-1,155532	-5,604504	29,265001	4,909540	0,019988	0,451540	-0,058447	35,213744	-2,240452	-7,247538	0,019988	0,451540	-0,058447	35,213744	-2,240452	-7,247538
10:06:04,55	0,412926	3,175020	-0,114994	-1,436014	0,286992	0,000952	0,053018	0,428263	-0,065550	-0,389141	-1,024092	-6,760320	-1,066718	-2,688650	-1,158916	-6,431243	29,769021	4,971634	0,053018	0,428263	-0,065550	33,229539	-5,185985	-6,760320	0,053018	0,428263	-0,065550	33,229539	-5,185985	-6,760320
10:06:04,60	0,412926	3,175020	-0,114994	-1,436014	0,286992	0,000952	0,047511	0,428126	-0,065991	-0,433530	-1,288288	-6,804182	-1,063846	-2,683949	-1,159357	-6,437799	29,713306	4,927773	0,047511	0,428126	-0,065991	33,174371	-5,017864	-6,804182	0,047511	0,428126	-0,065991	33,174371	-5,017864	-6,804182
10:06:04,65	0,412926	3,175020	-0,114994	-1,436014	0,286992	0,000952	0,052221	0,432959	-0,065641	-0,680363	-1,100383	-6,823630	-1,069230	-2,683983	-1,162878	-6,483576	29,756480	4,935678	0,052221	0,432959	-0,065641	33,306935	-5,199696	-6,823630	0,052221	0,432959	-0,065641	33,306935	-5,199696	-6,823630
10:06:04,70	0,412926	3,175020	-0,114994	-1,436014	0,286992	0,000952	0,054965	0,436006	-0,065612	-0,841070	-0,881847	-6,821563	-1,074398	-2,686465	-1,158977	-6,420410	29,705840	4,910391	0,054965	0,436006	-0,065612	33,385425	-5,196623	-6,821563	0,054965	0,436006	-0,065612	33,385425	-5,196623	-6,821563
10:06:04,75	0,412926	3,175020	-0,114994	-1,436014	0,286992	0,000952	0,054965	0,436006	-0,065612	-0,841070	-0,881847	-6,821563	-1,069042	-2,691673	-1,159315	-6,416311	29,737522	4,935948	0,054965	0,436006	-0,065612	33,385425	-5,196623	-6,821563	0,054965	0,436006	-0,065612	33,385425	-5,196623	-6,821563
10:06:04,80	0,412926	3,175020	-0,114994	-1,436014	0,286992	0,000952	0,049156	0,430503	-0,064782	-0,518021	-1,200551	-6,756169	-1,066123	-2,683849	-1,160100	-6,403519	29,736853	4,957319	0,049156	0,430503	-0,064782	33,276451	-5,059327	-6,756169	0,049156	0,430503	-0,064782	33,276451	-5,059327	-6,756169
10:06:04,85	0,412926	3,175020	-0,114994	-1,436014	0,286992	0,000952	0,054988	0,436718	-0,063298	-0,880702	-0,910031	-6,827202	-1,075026	-2,686129	-1,156664	-6,447132	29,718257	4,904752	0,054988	0,436718	-0,063298	33,401686	-5,226567	-6,827202	0,054988	0,436718	-0,063298	33,401686	-5,226567	-6,827202
10:06:04,90	0,412926	3,175020	-0,114994	-1,436014	0,286992	0,000952	0,054988	0,436718	-0,063298	-0,880702	-0,910031	-6,827202	-1,067923	-2,689142	-1,162266	-6,316635	29,667433	4,925353	0,054988	0,436718	-0,063298	33,401686	-5,226567	-6,827202	0,054988	0,436718	-0,063298	33,401686	-5,226567	-6,827202
10:06:04,95	0,412926	3,175020	-0,114994	-1,436014	0,286992	0,000952	0,054046	0,429061	-0,068900	-0,461281	-0,820569	-6,806601	-1,054860	-2,685641	-1,151290	-6,519817	28,664029	5,332306	0,054046	0,429061	-0,068900	33,219997	-5,063189	-6,806601	0,054046	0,429061	-0,068900	33,219997	-5,063189	-6,806601
10:06:05,00	0,412926	3,175020	-0,114994	-1,436014	0,286992	0,000952	0,044483	0,419498	-0,057924	-0,934590	-0,992121	-6,399648	-1,024880	-2,707151	-1,160693	-7,613394	27,798167	5,715979	0,044483	0,419498	-0,057924	31,996024	-4,484020	-6,399648	0,044483	0,419498	-0,057924	31,996024	-4,484020	-6,399648
10:06:05,05	0,412956	3,174959	-0,114970	-1,436012	0,286980	-0,049068	0,064503	0,390106	-0,067442	-0,706227	-0,774320	-6,036579	-1,039416	-2,717676	-1,160808	-7,882807	27,949807	5,695375	0,064503	0,390106	-0,067442	29,917103	-5,837839	-6,036579	0,064503	0,390106	-0,067442	29,917103	-5,837839	-6,036579
10:06:05,10	0,412956	3,174959	-0,114970	-1,436012	0,286980	-0,049068	0,054555	0,390188	-0,067803	-0,664264	-1,181221	-6,031089	-1,034513	-2,709019	-1,161168	-7,764083	27,934619	5,700865	0,054555	0,390188	-0,067803	29,965476	-5,463797	-6,031089	0,054555	0,390188	-0,067803	29,965476	-5,463797	-6,031089
10:06:05,15	0,412956	3,174959	-0,114970	-1,436012	0,286980	-0,049068	0,054555	0,390188	-0,067803	-0,664264	-1,181221	-6,031089	-1,031610	-2,713946	-1,162293	-7,757828	27,834117	5,717417	0,054555	0,390188	-0,067803	29,965476	-5,463797	-6,031089	0,054555	0,390188	-0,067803	29,965476	-5,463797	-6,031089
10:06:05,20	0,412956	3,174959	-0,114970	-1,436012	0,286980	-0,049068	0,054144	0,387101	-0,065840	-0,545855	-1,204022	-6,003807	-1,031634	-2,710207	-1,159205	-7,786388	27,898883	5,728147	0,054144	0,387101	-0,065840	29,841576	-5,454364	-6,003807	0,054144	0,387101	-0,065840	29,841576	-5,454364	-6,003807
10:06:05,25	0,412956	3,174959	-0,114970	-1,436012	0,286980	-0,049068	0,057269	0,388616	-0,065837	-0,622896	-1,006683	-6,024805	-1,034509	-2,712155	-1,159202	-7,755317	27,882965	5,707150	0,057269	0,388616	-0,065837	29,883481	-5,502295	-6,024805	0,057269	0,388616	-0,065837	29,883481	-5,502295	-6,024805
10:06:05,30	0,412956	3,174959	-0,114970	-1,436012	0,286980	-0,049068	0,050993	0,385894	-0,065025	-0,402871	-1,278845	-6,018476	-1,029013	-2,708081	-1,158390	-7,669131	27,923818	5,713478	0,050993	0,385894	-0,065025	29,889816	-5,281757	-6,018476	0,050993	0,385894	-0,065025	29,889816	-5,281757	-6,018476
10:06:05,35	0,412956	3,174959	-0,114970	-1,436012	0,286980	-0,049068	0,052408	0,392825	-0,068951	-0,817812	-1,273192	-5,992228	-1,035723	-2,705842	-1,162317	-7,755256	27,910564	5,739726	0,052408	0,392825	-0,068951	30,018940	-5,387230	-5,992228	0,052408	0,392825	-0,068951	30,018940	-5,387230	-5,992228
10:06:05,40	0,412956	3,174959	-0,114970	-1,436012	0,286980	-0,049068	0,058310	0,384441	-0,068518	-0,384350	-0,882593	-6,038875	-1,031413	-2,715145	-1,161883	-7,684026	27,866556	5,693079	0,058310	0,384441	-0,068518	29,794271	-5,459944	-6,038875	0,058310	0,384441	-0,068518	29,794271	-5,459944	-6,038875
10:06:05,45	0,412956	3,174959	-0,114970	-1,436012	0,286980	-0,049068	0,056272	0,386558	-0,068159	-0,564777	-1,044203	-6,009948	-1,032228	-2,712321	-1,161525	-7,767371	27,833457	5,722006	0,056272	0,386558	-0,068159	29,780037	-5,461564	-6,009948	0,056272	0,386558	-0,068159	29,780037	-5,461564	-6,009948
10:06:05,50	0,412956	3,174959	-0,114970	-1,436012	0,286980	-0,049068	0,056272	0,386558	-0,068159	-0,564777	-1,044203	-6,009948	-1,027841	-2,712018	-1,161870	-7,670224	27,908936	5,714748	0,053816	0,382910	-0,068504	29,797310	-5,350086	-6,017206	0,053816	0,382910	-0,068504	29,797310	-5,350086	-6,017206
10:06:05,55	0,412956	3,174959	-0,114970	-1,436012	0,286980	-0,049068	0,056073	0,391891	-0,066574	-0,749835	-1,021107	-5,990640	-1,036747	-2,709482	-1,159939	-7,692248	27,896633	5,741314	0,056073	0,391891	-0,066574	30,013645	-5,422807	-5,990640	0,056073	0,391891	-0,066574	30,013645	-5,422807	-5,990640
10:06:05,60	0,412956	3,174959	-0,114970	-1,436012	0,286980	-0,049068	0,058840	0,383497	-0,064995	-0,333989	-0,886958	-5,996632	-1,030212	-2,715688	-1,159941	-7,686555	27,887293	5,687869	0,058840	0,383497	-0,064995	29,770512	-5,505883	-5,996632	0,058840	0,383497	-0,064995	29,770512	-5,505883	-5,996632
10:06:05,65	0,412956	3,174959	-0,114970	-1,436012	0,286980	-0,049068	0,050378	0,391780	-0,069300	-0,705653	-1,333991	-5,976775	-1,033802	-2,704606	-1,162665	-7,687565	27,938230	5,755179	0,050378	0,391780	-0,069300	30,049046	-5,288632	-5,976775	0,050378	0,391780	-0,069300	30,049046	-5,288632	-5,976775
10:06:05,70	0,412956	3,174959	-0,114970	-1,436012	0,286980	-0,049068	0,054866	0,387156	-0,068141	-0,586328	-1,003092	-6,041403	-1,032043	-2,710805	-1,161507	-7,663685	27,784628	5,690551	0,054866	0,387156	-0,068141	29,805447	-5,310103	-6,041403	0,054866	0,387156	-0,068141	29,805447	-5,310103	-6,041403
10:06:05,75	0,412956	3,174959	-0,114970	-1,436012	0,286980	-0,049068	0,049541	0,386205	-0,068526	-0,485725	-1,347540	-5,998353	-1,028556	-2,706669	-1,161892	-7,696605	27,862670	5,733601	0,049541	0,386205	-0,068526	29,831359	-5,236512	-5,998353	0,049541	0,386205	-0,068526	29,831359	-5,236512	-5,998353
10:06:05,80	0,412956	3,174959	-0,114970	-1,436012	0,286980	-0,049068	0,055113	0,388950	-0,067363	-0,615098	-1,004566	-6,045095	-1,033720	-2,710122	-1,160729	-7,643824	27,847655	5,686859	0,055113	0,388950	-0,067363	29,917499	-5,330960	-6,045095	0,055113	0,388950	-0,067363	29,917499	-5,330960	-6,045095
10:06:05,85	0,412956	3,174959	-0,114970	-1,436012	0,286980	-0,049068	0,055113	0,388950	-0,067363	-0,615098	-1,004566	-6,045095	-1,031431	-2,707634	-1,159166	-7,683963	27,898702	5,732327	0,055113	0,388950	-0,067363	29,917499	-5,330960	-6,045095	0,055113	0,388950	-0,067363	29,917499	-5,330960	-6,045095
10:06:05,90	0,412956	3,174959	-0,114970	-1,436012	0,286980	-0,049068	0,051815	0,388211	-0,065800	-0,552528	-1,236384	-5,999628	-1,031391	-2,710849	-1,162261	-7,670439	27,902023	5,724017	0,051815	0,388211	-0,065800	29,922051	-5,303828	-5,999628	0,051815	0,388211	-0,065800	29,922051	-5,303828	-5,999628
10:06:05,95	0,412956	3,174959	-0,114970	-1,436012	0,286980	-0,049068	0,058444	0,384920	-0,069653	-0,339359	-0,876624	-6,017265	-1,031895	-2,715021	-1,163019	-7,649926	27,927557	5,714689	0,058444	0,384920	-0,069653	29,876833	-5,464449	-6,017265	0,058444	0,384920	-0,069653	29,876833	-5,464449	-6,017265
10:06:06,00	0,412956	3,174959	-0,114970	-1,436012	0,286980	-0,049068	0,049042	0,393254	-0,068543	-0,820538	-1,370904	-5,998115	-1,034411	-2,702712	-1,161909	-7,678497	27,888857	5,733839	0,049042	0,393254	-0,068543	30,049888	-5,220697	-5,998115	0,049042	0,393254	-0,068543	30,049888	-5,220697	-5,998115
10:06:06,05	0,412956	3,174959	-0,114970	-1,436012	0,286980	-0,049068	0,060168	0,385976	-0,068454	-0,445375	-0,735844	-5,986957	-1,033672	-2,715986	-1,161819	-7,631201	27,857775	5,744997	0,060168	0,385976	-0,068454	29,853764	-5,459041	-5,986957	0,060168	0,385976	-0,068454	29,853764	-5,459041	-5,986957
10:06:06,10	0,412956	3,174959	-0,114970	-1,436012	0,286980	-0,049068	0,060168	0,385976	-0,068454	-0,445375	-0,735844	-5,986957	-1,028317	-2,703998	-1,159931	-7,593691	27,888432	5,708387	0,060168	0,385976	-0,068454	29,853764	-5,459041	-5,986957	0,060168	0,385976	-0,068454	29,853764	-5,459041	-5,986957
10:06:06,15	0,412956	3,174959	-0,114970	-1,436012	0,286980	-0,049068	0,049005	0,389239	-0,066210	-0,629892	-1,392359	-5,999147	-1,030916	-2,704687	-1,159576	-7,704484	27,882920	5,732808	0,049005	0,389239	-0,066210	29,925354	-5,239257	-5,999147	0,049005	0,389239	-0,066210	29,925354	-5,239257	-5,999147
10:06:06,20	0,412956	3,174959	-0,114970	-1,436012	0,286980	-0,049068	0,052864	0,395048	-0,065795	-0,916307	-1,137191	-5,987135	-1,037876	-2,705125	-1,159160	-7,649461	27,869248	5,744819	0,052864	0,395048	-0,065795	30,094975	-5,287040	-5,987135	0,052864	0,395048	-0,065795	30,094975	-5,287040	-5,987135
10:06:06,25	0,412956	3,174959	-0,114970	-1,436012	0,286980	-0,049068	0,055967	0,391526	-0,065675	-0,747258	-0,959955	-5,990746	-1,036378	-2,709573	-1,159041	-7,642737	27,849106	5,741209	0,055967	0,391526	-0,065675	29,987566	-5,353369	-5,990746	0,055967	0,391526	-0,065675	29,987566	-5,353369	-5,990746
10:06:06,30	0,412956	3,174959	-0,114970	-1,436012	0,286980	-0,049068	0,050612	0,389477	-0,069275	-0,595386	-1,244576	-5,993340	-1,031925	-2,705961	-1,162640	-7,625447	27,891411	5,738614	0,050612	0,389477	-0,069275	29,978529	-5,217648	-5,993340	0,050612	0,389477	-0,069275	29,978529	-5,217648	-5,993340
10:06:06,35	0,412956	3,174959	-0,114970	-1,436012	0,286980	-0,049068	0,055624	0,389344	-0,065011	-0,622610	-0,999984	-6,011909	-1,034317	-2,710367	-1,158377	-7,656379	27,869893	5,720046	0,055624	0,389344	-0,065011	29,940923	-5,366494	-6,011909	0,055624	0,389344	-0,065011	29,940923	-5,366494	-6,011909
10:06:06,40	0,412956	3,174959	-0,114970	-1,436012	0,286980	-0,049068	0,047077	0,387379	-0,073166	-0,489934	-1,376517	-6,020501	-1,028341	-2,703948	-1,166532	-7,582327	27,862306	5,711453	0,047077	0,387379	-0,073166	29,919286	-5,072067	-6,020501	0,047077	0,387379	-0,073166	29,919286	-5,072067	-6,020501
10:06:06,45	0,412956	3,174959	-0,114970	-1,436012	0,286980	-0,049068	0,057485	0,392968	-0,070454	-0,805804	-0,859360	-6,029625	-1,038386	-2,710166	-1,163820	-7,615750	27,852505	5,702329	0,057485	0,392968	-0,070454	30,042217	-5,371917	-6,029625	0,057485	0,392968	-0,070454	30,042217	-5,371917	-6,029625
10:06:06,51	0,412956	3,174959	-0,114970	-1,436012	0,286980	-0,049068	0,047134	0,385355	-0,068876	-0,399459	-1,396726	-5,993657	-1,025954	-2,702701	-1,161847	-7,570880	27,861556	5,733285	0,047134	0,385355	-0,068876	29,850892	-5,096725	-5,993657	0,047134	0,385355	-0,068876	29,850892	-5,096725	-5,993657
10:06:06,56	0,412956	3,174959	-0,114970	-1,436012	0,286980	-0,049068	0,047134	0,385355	-0,068876	-0,399459	-1,396726	-5,993657	-1,038370	-2,706038	-1,161880	-7,608358	27,878291	5,717050	0,047134	0,385355	-0,068876	29,850892	-5,096725	-5,993657	0,047134	0,385355	-0,068876	29,850892	-5,096725	-5,993657
10:06:06,61	0,412956	3,174959	-0,114970	-1,436012	0,286980	-0,049068	0,053901	0,395019	-0,068514	-0,886401	-1,052194	-6,014905	-1,026092	-2,706766	-1,159123	-7,646020	27,855449	5,760647	0,053901	0,395019	-0,068514	30,122581	-5,283445	-6,014905	0,053901	0,395019	-0,068514	30,122581	-5,283445	-6,014905
10:06:06,66	0,412956	3,174959	-0,114970	-1,436012	0,286980	-0,049068	0,048394	0,384022	-0,065757	-0,353177	-1,359782	-5,971307	-0,989198	-2,678884	-1,146089	-5,934914	25,305334	6,095174	0,048394	0,384022	-0,065757	29,792552	-5,158690	-5,971307	0,048394	0,384022	-0,065757	29,792552	-5,158690	-5,971307
10:06:06,71	0,412956	3,174959	-0,114970	-1,436012	0,286980	-0,049068	0,005799	0,366012	-0,052723	-0,769554	-0,817767	-5,636780	-0,969927	-2,712765	-1,151984	-8,090836	24,892386	6,575975	0,005799	0,366012	-0,052723	27,962369	-1,273023	-5,636780	0,005799	0,366012	-0,052723	27,962369	-1,273023	-5,636780
10:06:06,76	0,412999	3,174933	-0,115010	-1,435993	0,286990	-0,099060	0,037834	0,341075	-0,066190	-0,941956	-1,272937	-5,158500	-0,983619	-2,719095	-1,159556	-8,506308	25,093530	6,573454	0,037834	0,341075	-0,066190	25,832416	-4,242939	-5,158500	0,037834	0,341075	-0,066190	25,832416	-4,242939	-5,158500
10:06:06,81	0,412999	3,174933	-0,115010	-1,435993	0,286990	-0,099060	0,037834	0,341075	-0,066190	-0,941956	-1,272937	-5,158500	-0,975807	-2,721440	-1,159124	-8,460929	25,150123	6,575540	0,037834	0,341075	-0,066190	25,832416	-4,242939	-5,158500	0,037834	0,341075	-0,066190	25,832416	-4,242939	-5,158500
10:06:06,86	0,412999	3,174933	-0,115010	-1,435993	0,286990	-0,099060	0,041142	0,336426	-0,066188	-0,698477	-1,116257	-5,182666	-0,981247	-2,724284	-1,159554	-8,518702	25,102680	6,549288	0,041142	0,336426	-0,066188	25,710943	-4,345896	-5,182666	0,041142	0,336426	-0,066188	25,710943	-4,345896	-5,182666
10:06:06,91	0,412999	3,174933	-0,115010	-1,435993	0,286990	-0,099060	0,041142	0,336426	-0,066188	-0,698477	-1,116257	-5,182666	-0,974639	-2,723603	-1,159890	-8,459349	25,118994	6,574874	0,041142	0,336426	-0,066188	25,710943	-4,345896	-5,182666	0,041142	0,336426	-0,066188	25,710943	-4,345896	-5,182666
10:06:06,96	0,412999	3,174933	-0,115010	-1,435993	0,286990	-0,099060	0,035809	0,332648	-0,064595	-0,496264	-1,356525	-5,149080	-0,975309	-2,721555	-1,157961	-8,483743	25,089165	6,582874	0,035809	0,332648	-0,064595	25,616609	-4,167547	-5,149080	0,035809	0,332648	-0,064595	25,616609	-4,167547	-5,149080
10:06:07,01	0,412999	3,174933	-0,115010	-1,435993	0,286990	-0,099060	0,044760	0,333633	-0,067713	-0,576695	-0,899041	-5,178714	-0,982353	-2,724653	-1,161062	-8,463540	25,056075	6,576971	0,044760	0,333633	-0,067713	25,613458	-4,412702	-5,178714	0,044760	0,333633	-0,067713	25,613458	-4,412702	-5,178714
10:06:07,06	0,412999	3,174933	-0,115010	-1,435993	0,286990	-0,099060	0,036693	0,329503	-0,067348	-0,341807	-1,357131	-5,180319	-0,973027	-2,723893	-1,160713	-8,528647	25,104569	6,551635	0,036693	0,329503	-0,067348	25,524140	-4,237570	-5,180319	0,036693	0,329503	-0,067348	25,524140	-4,237570	-5,180319
10:06:07,11	0,412999	3,174933	-0,115010	-1,435993	0,286990	-0,099060	0,036693	0,329503	-0,067348	-0,341807	-1,357131	-5,180319	-0,972194	-2,729305	-1,161014	-8,411417	25,060031	6,563063	0,036693	0,329503	-0,067348	25,524140	-4,237570	-5,180319	0,036693	0,329503	-0,067348	25,524140	-4,237570	-5,180319
10:06:07,16	0,412999	3,174933	-0,115010	-1,435993	0,286990	-0,099060	0,040964	0,326075	-0,067649	-0,143550	-1,011276	-5,168891	-0,960392	-2,721539	-1,142389	-8,245151	23,921965	6,947975	0,040964	0,326075	-0,067649	25,453364	-4,226945	-5,168891	0,040964	0,326075	-0,067649	25,453364	-4,226945	-5,168891
10:06:07,21	0,412999	3,174933	-0,115010	-1,435993	0,286990	-0,099060	0,028338	0,319738	-0,049023	-0,716460	-0,954823	-4,783979	-0,908955	-2,698623	-1,155265	-7,269900	21,777256	7,339975	0,028338	0,319738	-0,049023	24,382959	-3,179323	-4,783979	0,028338	0,319738	-0,049023	24,382959	-3,179323	-4,783979
10:06:07,26	0,412920	3,174902	-0,114992	-1,436003	0,286994	-0,149024	-0,017227	0,286650	-0,061900	-0,365626	-1,407236	-4,391980	-0,907842	-2,693361	-1,156850	-7,303101	21,836525	7,348997	-0,022341	0,288317	-0,063485	22,215287	0,022216	-4,382957	-0,022341	0,288317	-0,063485	22,215287	0,022216	-4,382957
10:06:07,31	0,412920	3,174902	-0,114992	-1,436003	0,286994	-0,149024	-0,022341	0,288317	-0,063485	-0,417591	-1,731545	-4,382957	-0,913778	-2,704436	-1,155660	-7,347553	21,814981	7,355061	-0,022341	0,288317	-0,063485	22,215287	0,022216	-4,382957	-0,022341	0,288317	-0,063485	22,215287	0,022216	-4,382957
10:06:07,36	0,412920	3,174902	-0,114992	-1,436003	0,286994	-0,149024	-0,017127	0,290198	-0,061572	-0,524411	-1,545992	-4,388300	-0,912078	-2,696936	-1,154938	-7,381701	21,871511	7,343654	-0,017127	0,290198	-0,061572	22,256136	-0,201510	-4,388300	-0,017127	0,290198	-0,061572	22,256136	-0,201510	-4,388300
10:06:07,41	0,412920	3,174902	-0,114992	-1,436003	0,286994	-0,149024	-0,022839	0,289980	-0,063485	-0,507896	-1,755098	-4,373431	-0,909033	-2,692098	-1,156850	-7,302969	21,832023	7,358523	-0,022839	0,289980	-0,063485	22,255523	0,037790	-4,373431	-0,022839	0,289980	-0,063485	22,255523	0,037790	-4,373431
10:06:07,46	0,412920	3,174902	-0,114992	-1,436003	0,286994	-0,149024	-0,022839	0,289980	-0,063485	-0,507896	-1,755098	-4,373431	-0,911922	-2,706776	-1,154851	-7,312905	21,813687	7,358990	-0,022839	0,289980	-0,063485	22,255523	0,037790	-4,373431	-0,022839	0,289980	-0,063485	22,255523	0,037790	-4,373431
10:06:07,51	0,412920	3,174902	-0,114992	-1,436003	0,286994	-0,149024	-0,012665	0,293700	-0,060754	-0,718369	-1,278611	-4,352408	-0,917342	-2,699049	-1,154120	-7,357036	21,843586	7,379546	-0,012665	0,293700	-0,060754	22,337089	-0,284448	-4,352408	-0,012665	0,293700	-0,060754	22,337089	-0,284448	-4,352408
10:06:07,56	0,412920	3,174902	-0,114992	-1,436003	0,286994	-0,149024	-0,012665	0,293700	-0,060754	-0,718369	-1,278611	-4,352408	-0,908823	-2,700054	-1,154468	-7,242884	21,861671	7,341727	-0,012665	0,293700	-0,060754	22,337089	-0,284448	-4,352408	-0,012665	0,293700	-0,060754	22,337089	-0,284448	-4,352408
10:06:07,61	0,412920	3,174902	-0,114992	-1,436003	0,286994	-0,149024	-0,011938	0,289743	-0,060718	-0,518212	-1,166015	-4,363969	-0,913029	-2,699298	-1,158747	-7,256343	21,824903	7,357212	-0,011938	0,289743	-0,060718	22,226578	-0,228868	-4,363969	-0,011938	0,289743	-0,060718	22,226578	-0,228868	-4,363969
10:06:07,66	0,412920	3,174902	-0,114992	-1,436003	0,286994	-0,149024	-0,020625	0,289398	-0,065020	-0,474760	-1,653468	-4,353146	-0,909636	-2,694306	-1,158386	-7,313223	21,841272	7,378808	-0,020625	0,289398	-0,065020	22,242987	-0,034389	-4,353146	-0,020625	0,289398	-0,065020	22,242987	-0,034389	-4,353146
10:06:07,71	0,412920	3,174902	-0,114992	-1,436003	0,286994	-0,149024	-0,018444	0,289286	-0,064992	-0,412255	-1,491451	-4,368089	-0,910630	-2,696251	-1,158358	-7,242785	21,866070	7,363866	-0,018444	0,289286	-0,064992	22,296721	-0,043584	-4,368089	-0,018444	0,289286	-0,064992	22,296721	-0,043584	-4,368089
10:06:07,76	0,412920	3,174902	-0,114992	-1,436003	0,286994	-0,149024	-0,013754	0,285967	-0,065376	-0,271565	-1,272284	-4,373563	-0,910100	-2,701972	-1,158742	-7,280151	21,850775	7,358391	-0,013754	0,285967	-0,065376	22,176823	-0,192581	-4,373563	-0,013754	0,285967	-0,065376	22,176823	-0,192581	-4,373563
10:06:07,81	0,412920	3,174902	-0,114992	-1,436003	0,286994	-0,149024	-0,013754	0,285967	-0,065376	-0,271565	-1,272284	-4,373563	-0,910753	-2,695903	-1,155659	-7,291866	21,830474	7,366463	-0,013754	0,285967	-0,065376	22,176823	-0,192581	-4,373563	-0,013754	0,285967	-0,065376	22,176823	-0,192581	-4,373563
10:06:07,86	0,412920	3,174902	-0,114992	-1,436003	0,286994	-0,149024	-0,013736	0,283200	-0,064967	-0,134225	-1,248731	-4,369473	-0,907713	-2,703372	-1,158333	-7,263835	21,833811	7,362481	-0,013736	0,283200	-0,064967	22,096971	-0,170449	-4,369473	-0,013736	0,283200	-0,064967	22,096971	-0,170449	-4,369473
10:06:07,91	0,412920	3,174902	-0,114992	-1,436003	0,286994	-0,149024	-0,015716	0,293879	-0,063433	-0,675371	-1,348614	-4,346318	-0,916641	-2,695335	-1,153328	-7,300489	21,856955	7,384429	-0,015716	0,293879	-0,063433	22,394116	-0,114889	-4,346318	-0,015716	0,293879	-0,063433	22,394116	-0,114889	-4,346318
10:06:07,96	0,412920	3,174902	-0,114992	-1,436003	0,286994	-0,149024	-0,015716	0,293879	-0,063433	-0,675371	-1,348614	-4,346318	-0,909427	-2,693907	-1,155280	-7,226000	21,837961	7,322714	-0,015716	0,293879	-0,063433	22,394116	-0,114889	-4,346318	-0,015716	0,293879	-0,063433	22,394116	-0,114889	-4,346318
10:06:08,01	0,412920	3,174902	-0,114992	-1,436003	0,286994	-0,149024	-0,021076	0,289417	-0,061914	-0,434979	-1,599714	-4,409240	-0,919565	-2,697784	-1,159147	-7,277659	21,831204	7,376352	-0,021076	0,289417	-0,061914	22,284222	0,054748	-4,409240	-0,021076	0,289417	-0,061914	22,284222	0,054748	-4,409240
10:06:08,06	0,412920	3,174902	-0,114992	-1,436003	0,286994	-0,149024	-0,021664	0,289130	-0,062656	-0,432866	-1,634270	-4,355533	-0,908885	-2,693541	-1,156022	-7,235853	21,828884	7,376421	-0,021664	0,289130	-0,062656	22,263842	0,066329	-4,355533	-0,021664	0,289130	-0,062656	22,263842	0,066329	-4,355533
10:06:08,11	0,412920	3,174902	-0,114992	-1,436003	0,286994	-0,149024	-0,021664	0,289130	-0,062656	-0,432866	-1,634270	-4,355533	-0,907733	-2,692119	-1,156034	-7,246431	21,833247	7,372242	-0,021664	0,289130	-0,062656	22,263842	0,066329	-4,355533	-0,021664	0,289130	-0,062656	22,263842	0,066329	-4,355533
10:06:08,16	0,412920	3,174902	-0,114992	-1,436003	0,286994	-0,149024	-0,023471	0,288843	-0,062669	-0,419476	-1,739595	-4,359712	-0,909385	-2,694334	-1,155230	-7,211294	21,867257	7,376712	-0,023471	0,288843	-0,062669	22,254738	0,102881	-4,359712	-0,023471	0,288843	-0,062669	22,254738	0,102881	-4,359712
10:06:08,21	0,412920	3,174902	-0,114992	-1,436003	0,286994	-0,149024	-0,020727	0,289167	-0,061865	-0,389258	-1,583486	-4,355242	-0,912360	-2,699798	-1,156022	-7,253314	21,903442	7,358079	-0,020727	0,289167	-0,061865	22,310323	0,043593	-4,355242	-0,020727	0,289167	-0,061865	22,310323	0,043593	-4,355242
10:06:08,26	0,412920	3,174902	-0,114992	-1,436003	0,286994	-0,149024	-0,014291	0,293848	-0,061942	-0,719247	-1,306716	-4,405896	-0,916657	-2,697566	-1,155307	-7,304695	21,821259	7,326058	-0,014291	0,293848	-0,061942	22,347855	-0,184845	-4,405896	-0,014291	0,293848	-0,061942	22,347855	-0,184845	-4,405896
10:06:08,31	0,412920	3,174902	-0,114992	-1,436003	0,286994	-0,149024	-0,014291	0,293848	-0,061942	-0,719247	-1,306716	-4,405896	-0,917301	-2,695782	-1,157639	-7,319417	21,823779	7,347243	-0,014291	0,293848	-0,061942	22,347855	-0,184845	-4,405896	-0,014291	0,293848	-0,061942	22,347855	-0,184845	-4,405896
10:06:08,36	0,412920	3,174902	-0,114992	-1,436003	0,286994	-0,149024	-0,015515	0,295298	-0,064274	-0,799822	-1,384345	-4,384712	-0,909432	-2,692839	-1,155263	-7,238548	21,886612	7,358465	-0,015515	0,295298	-0,064274	22,381099	-0,166431	-4,384712	-0,015515	0,295298	-0,064274	22,381099	-0,166431	-4,384712
10:06:08,41	0,412920	3,174902	-0,114992	-1,436003	0,286994	-0,149024	-0,021998	0,289955	-0,061898	-0,427125	-1,682838	-4,373489	-0,910003	-2,694729	-1,154115	-7,235530	21,869873	7,322904	-0,021998	0,289955	-0,061898	22,334353	0,043983	-4,373489	-0,021998	0,289955	-0,061898	22,334353	0,043983	-4,373489
10:06:08,46	0,412920	3,174902	-0,114992	-1,436003	0,286994	-0,149024	-0,011052	0,288429	-0,063803	-0,410428	-1,091668	-4,366842	-0,909517	-2,700600	-1,158361	-7,267956	21,812368	7,347418	-0,011052	0,288429	-0,063803	22,231224	-0,224056	-4,366842	-0,011052	0,288429	-0,063803	22,231224	-0,224056	-4,366842
10:06:08,51	0,412920	3,174902	-0,114992	-1,436003	0,286994	-0,149024	-0,011052	0,288429	-0,063803	-0,410428	-1,091668	-4,366842	-0,916605	-2,694600	-1,154907	-7,285799	21,863290	7,346796	-0,016886	0,295287	-0,061542	22,431821	-0,120741	-4,385158	-0,016886	0,295287	-0,061542	22,431821	-0,120741	-4,385158
10:06:08,56	0,412920	3,174902	-0,114992	-1,436003	0,286994	-0,149024	-0,016886	0,295287	-0,061542	-0,748198	-1,446280	-4,385158	-0,907758	-2,703956	-1,156394	-7,294869	21,850141	7,371740	-0,016886	0,295287	-0,061542	22,431821	-0,120741	-4,385158	-0,016886	0,295287	-0,061542	22,431821	-0,120741	-4,385158
10:06:08,61	0,412920	3,174902	-0,114992	-1,436003	0,286994	-0,149024	-0,017912	0,293879	-0,061571	-0,703895	-1,494823	-4,419503	-0,914873	-2,694416	-1,154936	-7,296083	21,835843	7,312451	-0,017912	0,293879	-0,061571	22,365597	-0,088731	-4,419503	-0,017912	0,293879	-0,061571	22,365597	-0,088731	-4,419503
10:06:08,66	0,412920	3,174902	-0,114992	-1,436003	0,286994	-0,149024	-0,017490	0,287952	-0,063399	-0,303439	-1,433399	-4,344255	-0,909951	-2,697745	-1,156765	-7,215783	21,896014	7,387700	-0,017490	0,287952	-0,063399	22,300796	-0,060470	-4,344255	-0,017490	0,287952	-0,063399	22,300796	-0,060470	-4,344255
10:06:08,72	0,412920	3,174902	-0,114992	-1,436003	0,286994	-0,149024	-0,017490	0,287952	-0,063399	-0,303439	-1,433399	-4,344255	-0,910075	-2,698384	-1,156425	-7,252034	21,811678	7,341441	-0,017490	0,287952	-0,063399	22,300796	-0,060470	-4,344255	-0,017490	0,287952	-0,063399	22,300796	-0,060470	-4,344255
10:06:08,77	0,412920	3,174902	-0,114992	-1,436003	0,286994	-0,149024	-0,016874	0,287740	-0,063059	-0,383556	-1,390598	-4,390513	-0,907733	-2,693598	-1,153308	-7,253005	21,826926	7,375074	-0,016874	0,287740	-0,063059	22,204004	-0,066016	-4,390513	-0,016874	0,287740	-0,063059	22,204004	-0,066016	-4,390513
10:06:08,82	0,412920	3,174902	-0,114992	-1,436003	0,286994	-0,149024	-0,022190	0,288104	-0,059942	-0,389777	-1,675515	-4,356880	-0,908922	-2,697656	-1,161046	-7,237677	21,786846	7,392069	-0,022190	0,288104	-0,059942	22,226376	0,066402	-4,356880	-0,022190	0,288104	-0,059942	22,226376	0,066402	-4,356880
10:06:08,87	0,412920	3,174902	-0,114992	-1,436003	0,286994	-0,149024	-0,018081	0,287105	-0,067680	-0,364862	-1,428554	-4,339885	-0,885357	-2,693887	-1,144326	-6,980358	20,326813	7,724725	-0,018081	0,287105	-0,067680	22,172849	-0,009162	-4,339885	-0,018081	0,287105	-0,067680	22,172849	-0,009162	-4,339885
10:06:08,92	0,412920	3,174902	-0,114992	-1,436003	0,286994	-0,149024	-0,033128	0,268582	-0,050961	-0,537453	-1,258113	-4,007229	-0,881755	-2,740370	-1,157462	-9,728737	20,292019	8,204176	-0,033128	0,268582	-0,050961	20,546235	1,342433	-4,007229	-0,033128	0,268582	-0,050961	20,546235	1,342433	-4,007229
10:06:08,97	0,412993	3,175008	-0,115013	-1,436014	0,286989	-0,199031	0,005327	0,242220	-0,064096	-0,570975	-1,621243	-3,527778	-0,889073	-2,766344	-1,162833	-10,451972	20,682211	8,218625	0,005327	0,242220	-0,064096	18,443332	-2,039381	-3,527778	0,005327	0,242220	-0,064096	18,443332	-2,039381	-3,527778
10:06:09,02	0,412993	3,175008	-0,115013	-1,436014	0,286989	-0,199031	0,031479	0,235571	-0,069468	-0,248914	-1,082736	-3,513329	-0,897562	-2,758388	-1,156573	-10,424907	20,690178	8,189069	0,031479	0,235571	-0,069468	18,243426	-3,553864	-3,513329	0,031479	0,235571	-0,069468	18,243426	-3,553864	-3,513329
10:06:09,07	0,412993	3,175008	-0,115013	-1,436014	0,286989	-0,199031	0,019712	0,237891	-0,066702	-0,361781	-1,643959	-3,553719	-0,885198	-2,754993	-1,160068	-10,404205	20,663577	8,178235	0,019712	0,237891	-0,066702	18,312639	-3,191342	-3,553719	0,019712	0,237891	-0,066702	18,312639	-3,191342	-3,553719
10:06:09,12	0,412993	3,175008	-0,115013	-1,436014	0,286989	-0,199031	0,019712	0,237891	-0,066702	-0,361781	-1,643959	-3,553719	-0,887352	-2,760275	-1,160764	-10,326460	20,687417	8,211384	0,019712	0,237891	-0,066702	18,312639	-3,191342	-3,553719	0,019712	0,237891	-0,066702	18,312639	-3,191342	-3,553719
10:06:09,17	0,412993	3,175008	-0,115013	-1,436014	0,286989	-0,199031	0,025380	0,234467	-0,065468	-0,209062	-1,257692	-3,543747	-0,885066	-2,761613	-1,158834	-10,337590	20,595866	8,188207	0,025380	0,234467	-0,065468	18,196568	-3,249991	-3,543747	0,025380	0,234467	-0,065468	18,196568	-3,249991	-3,543747
10:06:09,22	0,412993	3,175008	-0,115013	-1,436014	0,286989	-0,199031	0,025380	0,234467	-0,065468	-0,209062	-1,257692	-3,543747	-0,890476	-2,761064	-1,163133	-10,386336	20,622779	8,201023	0,025380	0,234467	-0,065468	18,196568	-3,249991	-3,543747	0,025380	0,234467	-0,065468	18,196568	-3,249991	-3,543747
10:06:09,27	0,412993	3,175008	-0,115013	-1,436014	0,286989	-0,199031	0,018074	0,238048	-0,065903	-0,357402	-1,676019	-3,550060	-0,884515	-2,753496	-1,159269	-10,351922	20,647884	8,181895	0,018074	0,238048	-0,065903	18,329353	-3,094806	-3,550060	0,018074	0,238048	-0,065903	18,329353	-3,094806	-3,550060
10:06:09,32	0,412993	3,175008	-0,115013	-1,436014	0,286989	-0,199031	0,018074	0,238048	-0,065903	-0,357402	-1,676019	-3,550060	-0,891684	-2,757874	-1,161634	-10,220896	20,525959	8,217377	0,018074	0,238048	-0,065903	18,329353	-3,094806	-3,550060	0,018074	0,238048	-0,065903	18,329353	-3,094806	-3,550060
10:06:09,37	0,412993	3,175008	-0,115013	-1,436014	0,286989	-0,199031	0,025450	0,242068	-0,068268	-0,606509	-1,118014	-3,514578	-0,842488	-2,730577	-1,147790	-8,853423	18,479868	8,609465	0,025450	0,242068	-0,068268	18,395801	-3,115845	-3,514578	0,025450	0,242068	-0,068268	18,395801	-3,115845	-3,514578
10:06:09,42	0,412993	3,175008	-0,115013	-1,436014	0,286989	-0,199031	-0,022788	0,213111	-0,054425	-0,189000	-1,419078	-3,122489	-0,818718	-2,732423	-1,147683	-9,360800	17,187328	8,998573	-0,022788	0,213111	-0,054425	16,540223	0,369773	-3,122489	-0,022788	0,213111	-0,054425	16,540223	0,369773	-3,122489
10:06:09,47	0,412945	3,174996	-0,115001	-1,436017	0,286977	-0,249024	-0,024579	0,184708	-0,057776	-0,049152	-1,403601	-2,705096	-0,816994	-2,743227	-1,151141	-9,427912	17,267559	9,026858	-0,024579	0,184708	-0,057776	14,450396	0,525879	-2,705096	-0,024579	0,184708	-0,057776	14,450396	0,525879	-2,705096
10:06:09,52	0,412945	3,174996	-0,115001	-1,436017	0,286977	-0,249024	-0,024579	0,184708	-0,057776	-0,049152	-1,403601	-2,705096	-0,822856	-2,739146	-1,151170	-9,391733	17,225581	9,000526	-0,024579	0,184708	-0,057776	14,450396	0,525879	-2,705096	-0,024579	0,184708	-0,057776	14,450396	0,525879	-2,705096
10:06:09,57	0,412945	3,174996	-0,115001	-1,436017	0,286977	-0,249024	-0,025183	0,191824	-0,057805	-0,437478	-1,382647	-2,731428	-0,820152	-2,732717	-1,149679	-9,458029	17,259527	8,989888	-0,025183	0,191824	-0,057805	14,620721	0,594185	-2,731428	-0,025183	0,191824	-0,057805	14,620721	0,594185	-2,731428
10:06:09,62	0,412945	3,174996	-0,115001	-1,436017	0,286977	-0,249024	-0,032103	0,192698	-0,056313	-0,486656	-1,816888	-2,742066	-0,820493	-2,743184	-1,151519	-9,416450	17,289902	9,041623	-0,032103	0,192698	-0,056313	14,640122	0,703185	-2,742066	-0,032103	0,192698	-0,056313	14,640122	0,703185	-2,742066
10:06:09,67	0,412945	3,174996	-0,115001	-1,436017	0,286977	-0,249024	-0,022867	0,187759	-0,058153	-0,182753	-1,315807	-2,690331	-0,824682	-2,736389	-1,146963	-9,452953	17,308029	8,967413	-0,022867	0,187759	-0,058153	14,556344	0,479259	-2,690331	-0,022867	0,187759	-0,058153	14,556344	0,479259	-2,690331
10:06:09,72	0,412945	3,174996	-0,115001	-1,436017	0,286977	-0,249024	-0,026658	0,194784	-0,053597	-0,550597	-1,553588	-2,764541	-0,818090	-2,731827	-1,149239	-9,375894	17,298143	9,008267	-0,026658	0,194784	-0,053597	14,739949	0,539030	-2,764541	-0,026658	0,194784	-0,053597	14,739949	0,539030	-2,764541
10:06:09,77	0,412945	3,174996	-0,115001	-1,436017	0,286977	-0,249024	-0,033904	0,191357	-0,055874	-0,342404	-1,858744	-2,723687	-0,818700	-2,742841	-1,147659	-9,420388	17,304708	9,006234	-0,033904	0,191357	-0,055874	14,679091	0,802748	-2,723687	-0,033904	0,191357	-0,055874	14,679091	0,802748	-2,723687
10:06:09,82	0,412945	3,174996	-0,115001	-1,436017	0,286977	-0,249024	-0,024061	0,186378	-0,054294	-0,100075	-1,388710	-2,725720	-0,817418	-2,734827	-1,148048	-9,349896	17,305419	9,007179	-0,024061	0,186378	-0,054294	14,530594	0,500087	-2,725720	-0,024061	0,186378	-0,054294	14,530594	0,500087	-2,725720
10:06:09,87	0,412945	3,174996	-0,115001	-1,436017	0,286977	-0,249024	-0,031642	0,189274	-0,054682	-0,214821	-1,722244	-2,724775	-0,824671	-2,740269	-1,148075	-9,424991	17,230421	8,998659	-0,031642	0,189274	-0,054682	14,643209	0,761682	-2,724775	-0,031642	0,189274	-0,054682	14,643209	0,761682	-2,724775
10:06:09,92	0,412945	3,174996	-0,115001	-1,436017	0,286977	-0,249024	-0,023303	0,192835	-0,054709	-0,502474	-1,316121	-2,733295	-0,824885	-2,738245	-1,147041	-9,388298	17,238645	8,985259	-0,023303	0,192835	-0,054709	14,635068	0,513149	-2,733295	-0,023303	0,192835	-0,054709	14,635068	0,513149	-2,733295
10:06:09,97	0,412945	3,174996	-0,115001	-1,436017	0,286977	-0,249024	-0,031540	0,189415	-0,055493	-0,273058	-1,772675	-2,724075	-0,818759	-2,733525	-1,148867	-9,417571	17,294414	9,003137	-0,031540	0,189415	-0,055493	14,596056	0,703231	-2,724075	-0,031540	0,189415	-0,055493	14,596056	0,703231	-2,724075
10:06:10,02	0,412945	3,174996	-0,115001	-1,436017	0,286977	-0,249024	-0,031540	0,189415	-0,055493	-0,273058	-1,772675	-2,724075	-0,819778	-2,733805	-1,150799	-9,362506	17,351500	8,985977	-0,031540	0,189415	-0,055493	14,596056	0,703231	-2,724075	-0,031540	0,189415	-0,055493	14,596056	0,703231	-2,724075
10:06:10,07	0,412945	3,174996	-0,115001	-1,436017	0,286977	-0,249024	-0,031347	0,191829	-0,057433	-0,314083	-1,740867	-2,745977	-0,824017	-2,736114	-1,153897	-9,383944	17,266304	9,008504	-0,031347	0,191829	-0,057433	14,744520	0,719906	-2,745977	-0,031347	0,191829	-0,057433	14,744520	0,719906	-2,745977
10:06:10,12	0,412945	3,174996	-0,115001	-1,436017	0,286977	-0,249024	-0,023248	0,194028	-0,056259	-0,541628	-1,258003	-2,757540	-0,825731	-2,739720	-1,149625	-9,365712	17,222594	8,974414	-0,023248	0,194028	-0,056259	14,689534	0,566938	-2,757540	-0,023248	0,194028	-0,056259	14,689534	0,566938	-2,757540
10:06:10,17	0,412945	3,174996	-0,115001	-1,436017	0,286977	-0,249024	-0,023248	0,194028	-0,056259	-0,541628	-1,258003	-2,757540	-0,825677	-2,740608	-1,149227	-9,364466	17,284284	8,980858	-0,023248	0,194028	-0,056259	14,689534	0,566938	-2,757540	-0,023248	0,194028	-0,056259	14,689534	0,566938	-2,757540
10:06:10,22	0,412945	3,174996	-0,115001	-1,436017	0,286977	-0,249024	-0,022506	0,193537	-0,055861	-0,462054	-1,249186	-2,751096	-0,815234	-2,732208	-1,149657	-9,411541	17,271948	8,984260	-0,022506	0,193537	-0,055861	14,730574	0,517509	-2,751096	-0,022506	0,193537	-0,055861	14,730574	0,517509	-2,751096
10:06:10,27	0,412945	3,174996	-0,115001	-1,436017	0,286977	-0,249024	-0,025080	0,192294	-0,055876	-0,436487	-1,331961	-2,781666	-0,821148	-2,740044	-1,151190	-9,424202	17,227426	8,986557	-0,025080	0,192294	-0,055876	14,658583	0,636808	-2,781666	-0,025080	0,192294	-0,055876	14,658583	0,636808	-2,781666
10:06:10,33	0,412945	3,174996	-0,115001	-1,436017	0,286977	-0,249024	-0,025080	0,192294	-0,055876	-0,436487	-1,331961	-2,781666	-0,821127	-2,734777	-1,148116	-9,440242	17,321258	8,978952	-0,025080	0,192294	-0,055876	14,658583	0,636808	-2,781666	-0,025080	0,192294	-0,055876	14,658583	0,636808	-2,781666
10:06:10,37	0,412945	3,174996	-0,115001	-1,436017	0,286977	-0,249024	-0,027531	0,189621	-0,055860	-0,236850	-1,517329	-2,749064	-0,819773	-2,738214	-1,149225	-9,359576	17,306381	8,982891	-0,027531	0,189621	-0,055860	14,648386	0,643874	-2,749064	-0,027531	0,189621	-0,055860	14,648386	0,643874	-2,749064
10:06:10,42	0,412945	3,174996	-0,115001	-1,436017	0,286977	-0,249024	-0,025520	0,196104	-0,055501	-0,601787	-1,467107	-2,730097	-0,826955	-2,736360	-1,150407	-9,402045	17,308823	9,012229	-0,025520	0,196104	-0,055501	14,792364	0,536188	-2,730097	-0,025520	0,196104	-0,055501	14,792364	0,536188	-2,730097
10:06:10,47	0,412945	3,174996	-0,115001	-1,436017	0,286977	-0,249024	-0,025520	0,196104	-0,055501	-0,601787	-1,467107	-2,730097	-0,816977	-2,733821	-1,150032	-9,407633	17,286455	8,994062	-0,025520	0,196104	-0,055501	14,792364	0,536188	-2,730097	-0,025520	0,196104	-0,055501	14,792364	0,536188	-2,730097
10:06:10,52	0,412945	3,174996	-0,115001	-1,436017	0,286977	-0,249024	-0,024041	0,190329	-0,058565	-0,276152	-1,335461	-2,738596	-0,822132	-2,740883	-1,151931	-9,360484	17,304070	8,993359	-0,024041	0,190329	-0,058565	14,664708	0,551749	-2,738596	-0,024041	0,190329	-0,058565	14,664708	0,551749	-2,738596
10:06:10,57	0,412945	3,174996	-0,115001	-1,436017	0,286977	-0,249024	-0,024041	0,190329	-0,058565	-0,276152	-1,335461	-2,738596	-0,825126	-2,742877	-1,150763	-9,380618	17,278526	9,000914	-0,024041	0,190329	-0,058565	14,664708	0,551749	-2,738596	-0,024041	0,190329	-0,058565	14,664708	0,551749	-2,738596
10:06:10,62	0,412945	3,174996	-0,115001	-1,436017	0,286977	-0,249024	-0,031563	0,190789	-0,056659	-0,338370	-1,773751	-2,718485	-0,818769	-2,734138	-1,150024	-9,420463	17,294436	9,013469	-0,031563	0,190789	-0,056659	14,638547	0,703965	-2,718485	-0,031563	0,190789	-0,056659	14,638547	0,703965	-2,718485
10:06:10,67	0,412945	3,174996	-0,115001	-1,436017	0,286977	-0,249024	-0,031563	0,190789	-0,056659	-0,338370	-1,773751	-2,718485	-0,822250	-2,737243	-1,149292	-9,405687	17,268183	8,933446	-0,031563	0,190789	-0,056659	14,638547	0,703965	-2,718485	-0,031563	0,190789	-0,056659	14,638547	0,703965	-2,718485
10:06:10,72	0,412945	3,174996	-0,115001	-1,436017	0,286977	-0,249024	-0,027134	0,192251	-0,055926	-0,429769	-1,517506	-2,798508	-0,816304	-2,734081	-1,148106	-9,386078	17,309752	8,954732	-0,027134	0,192251	-0,055926	14,661957	0,612513	-2,798508	-0,027134	0,192251	-0,055926	14,661957	0,612513	-2,798508
10:06:10,77	0,412945	3,174996	-0,115001	-1,436017	0,286977	-0,249024	-0,032845	0,188683	-0,054740	-0,198412	-1,818270	-2,777223	-0,826295	-2,733379	-1,149636	-9,365730	17,312481	8,997525	-0,032845	0,188683	-0,054740	14,613200	0,760046	-2,777223	-0,032845	0,188683	-0,054740	14,613200	0,760046	-2,777223
10:06:10,83	0,412945	3,174996	-0,115001	-1,436017	0,286977	-0,249024	-0,025936	0,198384	-0,055514	-0,726949	-1,476856	-2,740307	-0,823996	-2,733979	-1,148482	-9,396816	17,311713	8,992581	-0,025936	0,198384	-0,055514	14,846227	0,559111	-2,740307	-0,025936	0,198384	-0,055514	14,846227	0,559111	-2,740307
10:06:10,88	0,412945	3,174996	-0,115001	-1,436017	0,286977	-0,249024	-0,025936	0,198384	-0,055514	-0,726949	-1,476856	-2,740307	-0,821581	-2,741282	-1,147639	-9,384904	17,308115	9,025080	-0,025936	0,198384	-0,055514	14,846227	0,559111	-2,740307	-0,025936	0,198384	-0,055514	14,846227	0,559111	-2,740307
10:06:10,93	0,412945	3,174996	-0,115001	-1,436017	0,286977	-0,249024	-0,028386	0,196317	-0,057790	-0,605956	-1,554319	-2,695573	-0,825145	-2,734125	-1,151156	-9,363548	17,284559	9,036382	-0,028386	0,196317	-0,057790	14,804960	0,674004	-2,695573	-0,028386	0,196317	-0,057790	14,804960	0,674004	-2,695573
10:06:10,98	0,412945	3,174996	-0,115001	-1,436017	0,286977	-0,249024	-0,028386	0,196317	-0,057790	-0,605956	-1,554319	-2,695573	-0,800302	-2,750797	-1,135067	-9,825961	16,288904	9,369503	-0,028386	0,196317	-0,057790	14,804960	0,674004	-2,695573	-0,028386	0,196317	-0,057790	14,804960	0,674004	-2,695573
10:06:11,03	0,412945	3,174996	-0,115001	-1,436017	0,286977	-0,249024	0,015348	0,141599	-0,054882	-0,223635	-1,589677	-1,935199	-0,799625	-2,799360	-1,148247	-12,595196	16,306276	9,796755	0,015348	0,141599	-0,054882	10,891879	-2,794506	-1,935199	0,015348	0,141599	-0,054882	10,891879	-2,794506	-1,935199
10:06:11,08	0,413032	3,174992	-0,114983	-1,435992	0,286994	-0,299046	0,031631	0,140075	-0,058951	-0,129915	-1,427943	-1,889641	-0,803471	-2,815181	-1,153465	-13,162927	16,648114	9,842774	0,031631	0,140075	-0,058951	10,865999	-3,910945	-1,889641	0,031631	0,140075	-0,058951	10,865999	-3,910945	-1,889641
10:06:11,13	0,413032	3,174992	-0,114983	-1,435992	0,286994	-0,299046	0,029948	0,149791	-0,060557	-0,641468	-1,431903	-1,949402	-0,814019	-2,807908	-1,153923	-13,111967	16,614043	9,782552	0,029948	0,149791	-0,060557	11,117115	-3,782822	-1,949402	0,029948	0,149791	-0,060557	11,117115	-3,782822	-1,949402
10:06:11,18	0,413032	3,174992	-0,114983	-1,435992	0,286994	-0,299046	0,029948	0,149791	-0,060557	-0,641468	-1,431903	-1,949402	-0,802842	-2,805753	-1,155428	-13,102777	16,609172	9,833920	0,029948	0,149791	-0,060557	11,117115	-3,782822	-1,949402	0,029948	0,149791	-0,060557	11,117115	-3,782822	-1,949402
10:06:11,23	0,413032	3,174992	-0,114983	-1,435992	0,286994	-0,299046	0,022493	0,141189	-0,062062	-0,193780	-1,809151	-1,898034	-0,807438	-2,816132	-1,152309	-13,087254	16,608188	9,785891	0,022493	0,141189	-0,062062	10,889533	-3,574880	-1,898034	0,022493	0,141189	-0,062062	10,889533	-3,574880	-1,898034
10:06:11,28	0,413032	3,174992	-0,114983	-1,435992	0,286994	-0,299046	0,033780	0,139980	-0,058943	-0,124004	-1,208328	-1,946064	-0,815132	-2,807360	-1,149240	-13,092316	16,629171	9,799255	0,033780	0,139980	-0,058943	10,864406	-3,860032	-1,946064	0,033780	0,139980	-0,058943	10,864406	-3,860032	-1,946064
10:06:11,33	0,413032	3,174992	-0,114983	-1,435992	0,286994	-0,299046	0,021781	0,146335	-0,061312	-0,477300	-1,806526	-1,924299	-0,806943	-2,802563	-1,154678	-13,076408	16,575560	9,807655	0,021781	0,146335	-0,061312	11,009980	-3,516372	-1,924299	0,021781	0,146335	-0,061312	11,009980	-3,516372	-1,924299
10:06:11,38	0,413032	3,174992	-0,114983	-1,435992	0,286994	-0,299046	0,021781	0,146335	-0,061312	-0,477300	-1,806526	-1,924299	-0,806770	-2,807523	-1,152302	-13,036975	16,644001	9,812136	0,021781	0,146335	-0,061312	11,009980	-3,516372	-1,924299	0,021781	0,146335	-0,061312	11,009980	-3,516372	-1,924299
10:06:11,43	0,413032	3,174992	-0,114983	-1,435992	0,286994	-0,299046	0,025990	0,143706	-0,058937	-0,261593	-1,587744	-1,919819	-0,815231	-2,805440	-1,152317	-12,980018	16,596988	9,785885	0,025990	0,143706	-0,058937	11,019293	-3,627974	-1,919819	0,025990	0,143706	-0,058937	11,019293	-3,627974	-1,919819
10:06:11,48	0,413032	3,174992	-0,114983	-1,435992	0,286994	-0,299046	0,028417	0,152074	-0,058951	-0,708978	-1,388727	-1,946069	-0,759970	-2,758105	-1,131685	-10,770856	14,327987	10,177012	0,028417	0,152074	-0,058951	11,228817	-3,619447	-1,946069	0,028417	0,152074	-0,058951	11,228817	-3,619447	-1,946069
10:06:11,53	0,413032	3,174992	-0,114983	-1,435992	0,286994	-0,299046	-0,040207	0,127885	-0,038319	-0,311577	-1,909477	-1,554942	-0,733760	-2,781026	-1,143549	-11,555233	12,948828	10,625684	-0,040207	0,127885	-0,038319	9,727377	1,246776	-1,554942	-0,040207	0,127885	-0,038319	9,727377	1,246776	-1,554942
10:06:11,58	0,412991	3,175028	-0,114969	-1,435997	0,286995	-0,349055	-0,019587	0,091368	-0,051616	-0,001085	-1,460485	-1,102955	-0,738656	-2,794220	-1,144982	-12,104769	13,264034	10,628999	-0,019587	0,091368	-0,051616	7,171322	0,077131	-1,102955	-0,019587	0,091368	-0,051616	7,171322	0,077131	-1,102955
10:06:11,63	0,412991	3,175028	-0,114969	-1,435997	0,286995	-0,349055	-0,023766	0,095604	-0,055403	-0,235810	-1,599748	-1,099922	-0,740235	-2,788483	-1,148769	-12,044427	13,212476	10,632033	-0,023766	0,095604	-0,055403	7,269082	0,265907	-1,099922	-0,023766	0,095604	-0,055403	7,269082	0,265907	-1,099922
10:06:11,68	0,412991	3,175028	-0,114969	-1,435997	0,286995	-0,349055	-0,026802	0,102291	-0,056414	-0,510916	-1,727200	-1,146726	-0,744508	-2,782511	-1,149779	-11,981777	13,260199	10,585228	-0,026802	0,102291	-0,056414	7,518961	0,376743	-1,146726	-0,026802	0,102291	-0,056414	7,518961	0,376743	-1,146726
10:06:11,73	0,412991	3,175028	-0,114969	-1,435997	0,286995	-0,349055	-0,026802	0,102291	-0,056414	-0,510916	-1,727200	-1,146726	-0,736720	-2,780071	-1,148103	-11,972173	13,229196	10,611473	-0,026802	0,102291	-0,056414	7,518961	0,376743	-1,146726	-0,026802	0,102291	-0,056414	7,518961	0,376743	-1,146726
10:06:11,78	0,412991	3,175028	-0,114969	-1,435997	0,286995	-0,349055	-0,024134	0,094949	-0,054272	-0,168935	-1,454102	-1,115958	-0,739484	-2,788492	-1,147637	-11,885320	13,158541	10,615997	-0,024134	0,094949	-0,054272	7,284584	0,440406	-1,115958	-0,024134	0,094949	-0,054272	7,284584	0,440406	-1,115958
10:06:11,83	0,412991	3,175028	-0,114969	-1,435997	0,286995	-0,349055	-0,027500	0,102406	-0,050043	-0,540482	-1,675334	-1,112008	-0,744258	-2,781848	-1,143409	-11,917211	13,195650	10,619946	-0,027500	0,102406	-0,050043	7,498374	0,483444	-1,112008	-0,027500	0,102406	-0,050043	7,498374	0,483444	-1,112008
10:06:11,88	0,412991	3,175028	-0,114969	-1,435997	0,286995	-0,349055	-0,027500	0,102406	-0,050043	-0,540482	-1,675334	-1,112008	-0,736011	-2,781579	-1,148063	-11,899326	13,168228	10,608646	-0,027500	0,102406	-0,050043	7,498374	0,483444	-1,112008	-0,027500	0,102406	-0,050043	7,498374	0,483444	-1,112008
10:06:11,93	0,412991	3,175028	-0,114969	-1,435997	0,286995	-0,349055	-0,023135	0,092925	-0,054250	-0,038655	-1,387389	-1,115836	-0,738230	-2,790369	-1,147616	-11,859997	13,172812	10,616119	-0,023135	0,092925	-0,054250	7,255963	0,428741	-1,115836	-0,023135	0,092925	-0,054250	7,255963	0,428741	-1,115836
10:06:11,98	0,412991	3,175028	-0,114969	-1,435997	0,286995	-0,349055	-0,023135	0,092925	-0,054250	-0,038655	-1,387389	-1,115836	-0,743540	-2,786515	-1,147636	-11,841987	13,137974	10,609639	-0,023135	0,092925	-0,054250	7,255963	0,428741	-1,115836	-0,023135	0,092925	-0,054250	7,255963	0,428741	-1,115836
10:06:12,03	0,412991	3,175028	-0,114969	-1,435997	0,286995	-0,349055	-0,027730	0,100945	-0,052720	-0,408276	-1,611533	-1,115681	-0,742878	-2,782380	-1,146085	-11,823506	13,206494	10,616273	-0,027730	0,100945	-0,052720	7,515906	0,565252	-1,115681	-0,027730	0,100945	-0,052720	7,515906	0,565252	-1,115681
10:06:12,08	0,412991	3,175028	-0,114969	-1,435997	0,286995	-0,349055	-0,035724	0,095448	-0,051978	-0,181174	-2,003841	-1,149827	-0,734120	-2,778205	-1,145344	-11,832610	13,143898	10,582127	-0,035724	0,095448	-0,051978	7,311464	0,800524	-1,149827	-0,035724	0,095448	-0,051978	7,311464	0,800524	-1,149827
10:06:12,13	0,412991	3,175028	-0,114969	-1,435997	0,286995	-0,349055	-0,035724	0,095448	-0,051978	-0,181174	-2,003841	-1,149827	-0,737449	-2,780635	-1,147590	-11,747760	13,189066	10,636430	-0,035724	0,095448	-0,051978	7,311464	0,800524	-1,149827	-0,035724	0,095448	-0,051978	7,311464	0,800524	-1,149827
10:06:12,18	0,412991	3,175028	-0,114969	-1,435997	0,286995	-0,349055	-0,031956	0,097116	-0,054224	-0,186366	-1,756982	-1,095524	-0,737484	-2,784307	-1,143720	-11,775398	13,163399	10,608761	-0,028758	0,095309	-0,050355	7,353291	0,655718	-1,123194	-0,028758	0,095309	-0,050355	7,353291	0,655718	-1,123194
10:06:12,23	0,412991	3,175028	-0,114969	-1,435997	0,286995	-0,349055	-0,028786	0,098770	-0,053895	-0,365953	-1,553609	-1,172283	-0,740466	-2,782553	-1,147261	-11,761193	13,088762	10,559671	-0,028786	0,098770	-0,053895	7,387453	0,706065	-1,172283	-0,028786	0,098770	-0,053895	7,387453	0,706065	-1,172283
10:06:12,28	0,412991	3,175028	-0,114969	-1,435997	0,286995	-0,349055	-0,031482	0,101743	-0,050817	-0,474093	-1,772891	-1,161090	-0,741693	-2,778732	-1,144182	-11,806430	13,168543	10,570864	-0,031482	0,101743	-0,050817	7,512721	0,698454	-1,161090	-0,031482	0,101743	-0,050817	7,512721	0,698454	-1,161090
10:06:12,33	0,412991	3,175028	-0,114969	-1,435997	0,286995	-0,349055	-0,037409	0,097699	-0,051181	-0,276478	-2,057633	-1,131090	-0,735227	-2,775621	-1,144546	-11,792466	13,145828	10,600864	-0,037409	0,097699	-0,051181	7,392856	0,878964	-1,131090	-0,037409	0,097699	-0,051181	7,392856	0,878964	-1,131090
10:06:12,38	0,412991	3,175028	-0,114969	-1,435997	0,286995	-0,349055	-0,029700	0,100603	-0,056208	-0,413791	-1,606978	-1,145372	-0,741598	-2,780845	-1,149573	-11,742495	13,132840	10,586582	-0,029700	0,100603	-0,056208	7,483572	0,724437	-1,145372	-0,029700	0,100603	-0,056208	7,483572	0,724437	-1,145372
10:06:12,44	0,412991	3,175028	-0,114969	-1,435997	0,286995	-0,349055	-0,029700	0,100603	-0,056208	-0,413791	-1,606978	-1,145372	-0,741063	-2,778078	-1,145320	-11,763581	13,117190	10,584212	-0,029700	0,100603	-0,056208	7,483572	0,724437	-1,145372	-0,029700	0,100603	-0,056208	7,483572	0,724437	-1,145372
10:06:12,48	0,412991	3,175028	-0,114969	-1,435997	0,286995	-0,349055	-0,034880	0,100967	-0,052726	-0,448389	-1,901596	-1,126750	-0,739323	-2,776177	-1,146092	-11,772182	13,131876	10,605204	-0,034880	0,100967	-0,052726	7,477536	0,836495	-1,126750	-0,034880	0,100967	-0,052726	7,477536	0,836495	-1,126750
10:06:12,53	0,412991	3,175028	-0,114969	-1,435997	0,286995	-0,349055	-0,034880	0,100967	-0,052726	-0,448389	-1,901596	-1,126750	-0,736242	-2,773467	-1,144513	-11,720497	13,180173	10,615884	-0,038767	0,099654	-0,051147	7,510400	0,960107	-1,116070	-0,038767	0,099654	-0,051147	7,510400	0,960107	-1,116070
10:06:12,58	0,412991	3,175028	-0,114969	-1,435997	0,286995	-0,349055	-0,027491	0,096120	-0,051899	-0,164675	-1,454275	-1,155980	-0,738819	-2,785000	-1,145265	-11,701729	13,127754	10,575974	-0,027491	0,096120	-0,051899	7,380740	0,703751	-1,155980	-0,027491	0,096120	-0,051899	7,380740	0,703751	-1,155980
10:06:12,64	0,412991	3,175028	-0,114969	-1,435997	0,286995	-0,349055	-0,027491	0,096120	-0,051899	-0,164675	-1,454275	-1,155980	-0,746791	-2,780317	-1,145277	-11,694295	13,124267	10,596914	-0,027491	0,096120	-0,051899	7,380740	0,703751	-1,155980	-0,027491	0,096120	-0,051899	7,380740	0,703751	-1,155980
10:06:12,69	0,412991	3,175028	-0,114969	-1,435997	0,286995	-0,349055	-0,027560	0,105365	-0,051911	-0,644701	-1,449686	-1,135040	-0,738981	-2,782301	-1,145265	-11,767623	13,139884	10,631921	-0,027560	0,105365	-0,051911	7,626421	0,713765	-1,135040	-0,027560	0,105365	-0,051911	7,626421	0,713765	-1,135040
10:06:12,74	0,412991	3,175028	-0,114969	-1,435997	0,286995	-0,349055	-0,029747	0,097609	-0,051899	-0,264572	-1,634737	-1,100034	-0,735245	-2,780198	-1,148176	-11,758826	13,220475	10,637141	-0,029747	0,097609	-0,051899	7,397770	0,700416	-1,100034	-0,029747	0,097609	-0,051899	7,397770	0,700416	-1,100034
10:06:12,79	0,412991	3,175028	-0,114969	-1,435997	0,286995	-0,349055	-0,033437	0,095425	-0,054811	-0,076811	-1,859265	-1,094813	-0,707750	-2,779530	-1,129219	-11,406972	11,803393	11,018722	-0,033437	0,095425	-0,054811	7,414085	0,765508	-1,094813	-0,033437	0,095425	-0,054811	7,414085	0,765508	-1,094813
10:06:12,84	0,412991	3,175028	-0,114969	-1,435997	0,286995	-0,349055	-0,017290	0,050655	-0,055761	-0,082902	-1,549449	-0,352601	-0,704546	-2,816566	-1,149127	-13,384711	11,463940	11,379353	-0,017290	0,050655	-0,055761	3,893528	-0,192158	-0,352601	-0,017290	0,050655	-0,055761	3,893528	-0,192158	-0,352601
10:06:12,89	0,412999	3,174945	-0,114983	-1,435993	0,287013	-0,399093	-0,017290	0,050655	-0,055761	-0,082902	-1,549449	-0,352601	-0,717122	-2,819937	-1,151655	-13,872459	11,799332	11,423046	-0,008083	0,059860	-0,058290	4,184052	-1,026249	-0,308908	-0,008083	0,059860	-0,058290	4,184052	-1,026249	-0,308908
10:06:12,94	0,412999	3,174945	-0,114983	-1,435993	0,287013	-0,399093	-0,008083	0,059860	-0,058290	-0,514993	-1,660766	-0,308908	-0,712531	-2,816937	-1,149777	-13,938241	11,823452	11,385829	-0,008083	0,059860	-0,058290	4,184052	-1,026249	-0,308908	-0,008083	0,059860	-0,058290	4,184052	-1,026249	-0,308908
10:06:12,99	0,412999	3,174945	-0,114983	-1,435993	0,287013	-0,399093	-0,019756	0,053503	-0,057118	-0,117042	-2,224978	-0,325557	-0,705780	-2,813006	-1,150484	-13,801691	11,836287	11,406397	-0,019756	0,053503	-0,057118	4,082980	-0,674094	-0,325557	-0,019756	0,053503	-0,057118	4,082980	-0,674094	-0,325557
10:06:13,04	0,412999	3,174945	-0,114983	-1,435993	0,287013	-0,399093	-0,009098	0,054274	-0,059442	-0,198949	-1,719172	-0,316540	-0,711776	-2,821851	-1,152808	-13,864570	11,824265	11,415414	-0,009098	0,054274	-0,059442	4,061542	-1,004990	-0,316540	-0,009098	0,054274	-0,059442	4,061542	-1,004990	-0,316540
10:06:13,09	0,412999	3,174945	-0,114983	-1,435993	0,287013	-0,399093	-0,009098	0,054274	-0,059442	-0,198949	-1,719172	-0,316540	-0,715942	-2,820189	-1,144664	-13,884575	11,794250	11,418920	-0,009098	0,054274	-0,059442	4,061542	-1,004990	-0,316540	-0,009098	0,054274	-0,059442	4,061542	-1,004990	-0,316540
10:06:13,14	0,412999	3,174945	-0,114983	-1,435993	0,287013	-0,399093	-0,007772	0,059802	-0,057911	-0,474229	-1,664901	-0,324800	-0,717226	-2,820235	-1,151277	-13,871166	11,842154	11,407154	-0,007772	0,059802	-0,057911	4,220238	-1,054774	-0,324800	-0,007772	0,059802	-0,057911	4,220238	-1,054774	-0,324800
10:06:13,19	0,412999	3,174945	-0,114983	-1,435993	0,287013	-0,399093	-0,007772	0,059802	-0,057911	-0,474229	-1,664901	-0,324800	-0,710066	-2,815629	-1,149357	-13,881309	11,816056	11,395062	-0,007772	0,059802	-0,057911	4,220238	-1,054774	-0,324800	-0,007772	0,059802	-0,057911	4,220238	-1,054774	-0,324800
10:06:13,24	0,412999	3,174945	-0,114983	-1,435993	0,287013	-0,399093	-0,011573	0,052159	-0,053980	-0,102964	-1,761448	-0,331332	-0,708707	-2,820765	-1,147346	-13,796698	11,768928	11,400622	-0,011573	0,052159	-0,053980	3,991511	-0,852944	-0,331332	-0,011573	0,052159	-0,053980	3,991511	-0,852944	-0,331332
10:06:13,29	0,412999	3,174945	-0,114983	-1,435993	0,287013	-0,399093	-0,011573	0,052159	-0,053980	-0,102964	-1,761448	-0,331332	-0,664617	-2,789247	-1,135309	-12,102387	9,491318	11,806197	-0,011573	0,052159	-0,053980	3,991511	-0,852944	-0,331332	-0,011573	0,052159	-0,053980	3,991511	-0,852944	-0,331332
10:06:13,34	0,412999	3,174945	-0,114983	-1,435993	0,287013	-0,399093	-0,048389	0,008131	-0,045385	-0,522761	-1,761976	0,500863	-0,652170	-2,810896	-1,138751	-13,493860	8,465715	12,232817	-0,048389	0,008131	-0,045385	0,115527	2,036535	0,500863	-0,048389	0,008131	-0,045385	0,115527	2,036535	0,500863
10:06:13,39	0,412903	3,174966	-0,114983	-1,436010	0,286985	-0,449031	-0,048389	0,008131	-0,045385	-0,522761	-1,761976	0,500863	-0,651985	-2,817096	-1,145900	-13,925520	8,766184	12,260032	-0,048389	0,008131	-0,045385	0,115527	2,036535	0,500863	-0,048389	0,008131	-0,045385	0,115527	2,036535	0,500863
10:06:13,44	0,412903	3,174966	-0,114983	-1,436010	0,286985	-0,449031	-0,042971	0,001671	-0,049751	-0,087197	-1,855124	0,499901	-0,649284	-2,818818	-1,143117	-13,768666	8,739461	12,231855	-0,042971	0,001671	-0,049751	0,044016	1,518108	0,499901	-0,042971	0,001671	-0,049751	0,044016	1,518108	0,499901
10:06:13,49	0,412903	3,174966	-0,114983	-1,436010	0,286985	-0,449031	-0,042971	0,001671	-0,049751	-0,087197	-1,855124	0,499901	-0,653497	-2,817314	-1,140446	-13,789273	8,663835	12,193599	-0,042971	0,001671	-0,049751	0,044016	1,518108	0,499901	-0,042971	0,001671	-0,049751	0,044016	1,518108	0,499901
10:06:13,54	0,412903	3,174966	-0,114983	-1,436010	0,286985	-0,449031	-0,051140	0,003818	-0,052128	-0,223935	-2,301216	0,502905	-0,647059	-2,810670	-1,145493	-13,799686	8,728388	12,234859	-0,051140	0,003818	-0,052128	0,075810	1,713246	0,502905	-0,051140	0,003818	-0,052128	0,075810	1,713246	0,502905
10:06:13,59	0,412903	3,174966	-0,114983	-1,436010	0,286985	-0,449031	-0,042709	0,007645	-0,051315	-0,460494	-1,757153	0,487137	-0,654588	-2,816058	-1,144681	-13,726996	8,643003	12,219091	-0,042709	0,007645	-0,051315	0,139601	1,595465	0,487137	-0,042709	0,007645	-0,051315	0,139601	1,595465	0,487137
10:06:13,64	0,412903	3,174966	-0,114983	-1,436010	0,286985	-0,449031	-0,042709	0,007645	-0,051315	-0,460494	-1,757153	0,487137	-0,652932	-2,816651	-1,145493	-13,792331	8,677259	12,207017	-0,042709	0,007645	-0,051315	0,139601	1,595465	0,487137	-0,042709	0,007645	-0,051315	0,139601	1,595465	0,487137
10:06:13,69	0,412903	3,174966	-0,114983	-1,436010	0,286985	-0,449031	-0,053328	0,000991	-0,051325	-0,100657	-2,379055	0,521048	-0,643517	-2,810188	-1,144690	-13,780399	8,689852	12,253002	-0,053328	0,000991	-0,051325	-0,022838	1,807217	0,521048	-0,053328	0,000991	-0,051325	-0,022838	1,807217	0,521048
10:06:13,74	0,412903	3,174966	-0,114983	-1,436010	0,286985	-0,449031	-0,046992	-0,000875	-0,048532	0,051261	-1,997186	0,537443	-0,645069	-2,816609	-1,141898	-13,707617	8,711182	12,269398	-0,046992	-0,000875	-0,048532	-0,017433	1,691663	0,537443	-0,046992	-0,000875	-0,048532	-0,017433	1,691663	0,537443
10:06:13,79	0,412903	3,174966	-0,114983	-1,436010	0,286985	-0,449031	-0,044920	0,006833	-0,051328	-0,365839	-1,901478	0,475062	-0,652780	-2,814549	-1,144694	-13,726171	8,703078	12,207016	-0,044920	0,006833	-0,051328	0,170527	1,624749	0,475062	-0,044920	0,006833	-0,051328	0,170527	1,624749	0,475062
10:06:13,84	0,412903	3,174966	-0,114983	-1,436010	0,286985	-0,449031	-0,041726	0,002792	-0,050862	-0,111297	-1,708068	0,518328	-0,650878	-2,819336	-1,144228	-13,680313	8,727918	12,250282	-0,041726	0,002792	-0,050862	0,107897	1,567388	0,518328	-0,041726	0,002792	-0,050862	0,107897	1,567388	0,518328
10:06:13,89	0,412903	3,174966	-0,114983	-1,436010	0,286985	-0,449031	-0,040623	0,006435	-0,050528	-0,374958	-1,681246	0,497313	-0,654583	-2,818470	-1,143893	-13,743871	8,678859	12,229268	-0,040623	0,006435	-0,050528	0,130150	1,507656	0,497313	-0,040623	0,006435	-0,050528	0,130150	1,507656	0,497313
10:06:13,94	0,412903	3,174966	-0,114983	-1,436010	0,286985	-0,449031	-0,048095	0,000453	-0,049723	-0,023193	-2,049387	0,513829	-0,645667	-2,814989	-1,143089	-13,705816	8,703932	12,245783	-0,048095	0,000453	-0,049723	0,012389	1,726092	0,513829	-0,048095	0,000453	-0,049723	0,012389	1,726092	0,513829
10:06:13,99	0,412903	3,174966	-0,114983	-1,436010	0,286985	-0,449031	-0,048095	0,000453	-0,049723	-0,023193	-2,049387	0,513829	-0,648070	-2,821732	-1,146565	-13,730918	8,685624	12,255844	-0,048095	0,000453	-0,049723	0,012389	1,726092	0,513829	-0,048095	0,000453	-0,049723	0,012389	1,726092	0,513829
10:06:14,04	0,412903	3,174966	-0,114983	-1,436010	0,286985	-0,449031	-0,041055	-0,000837	-0,053199	0,015507	-1,695864	0,523890	-0,651531	-2,816370	-1,144671	-13,677406	8,639481	12,194719	-0,041055	-0,000837	-0,053199	-0,050215	1,526934	0,523890	-0,041055	-0,000837	-0,053199	-0,050215	1,526934	0,523890
10:06:14,09	0,412903	3,174966	-0,114983	-1,436010	0,286985	-0,449031	-0,043967	0,004841	-0,051305	-0,292982	-1,777910	0,462765	-0,651023	-2,812153	-1,142765	-13,732247	8,711280	12,201982	-0,043967	0,004841	-0,051305	0,087061	1,673534	0,462765	-0,043967	0,004841	-0,051305	0,087061	1,673534	0,462765
10:06:14,14	0,412903	3,174966	-0,114983	-1,436010	0,286985	-0,449031	-0,042932	-0,000590	-0,049729	0,055047	-1,775111	0,469592	-0,647345	-2,819982	-1,143095	-13,688805	8,721788	12,201547	-0,042932	-0,000590	-0,049729	0,008702	1,595079	0,469592	-0,042932	-0,000590	-0,049729	0,008702	1,595079	0,469592
10:06:14,19	0,412903	3,174966	-0,114983	-1,436010	0,286985	-0,449031	-0,049674	0,003467	-0,049357	-0,194770	-2,140347	0,513602	-0,647488	-2,812115	-1,142722	-13,720912	8,695495	12,245556	-0,049674	0,003467	-0,049357	0,077403	1,759079	0,513602	-0,049674	0,003467	-0,049357	0,077403	1,759079	0,513602
10:06:14,25	0,412903	3,174966	-0,114983	-1,436010	0,286985	-0,449031	-0,049674	0,003467	-0,049357	-0,194770	-2,140347	0,513602	-0,650242	-2,817650	-1,145018	-13,655607	8,728354	12,226657	-0,049674	0,003467	-0,049357	0,077403	1,759079	0,513602	-0,049674	0,003467	-0,049357	0,077403	1,759079	0,513602
10:06:14,29	0,412903	3,174966	-0,114983	-1,436010	0,286985	-0,449031	-0,043503	0,003085	-0,051653	-0,113764	-1,779322	0,494703	-0,647313	-2,818628	-1,142297	-13,671369	8,728251	12,225521	-0,043503	0,003085	-0,051653	0,128372	1,635670	0,494703	-0,043503	0,003085	-0,051653	0,128372	1,635670	0,494703
10:06:14,34	0,412903	3,174966	-0,114983	-1,436010	0,286985	-0,449031	-0,042983	0,009773	-0,047437	-0,510866	-1,806132	0,486903	-0,656294	-2,814756	-1,140802	-13,726873	8,712579	12,218857	-0,042983	0,009773	-0,047437	0,256326	1,568070	0,486903	-0,042983	0,009773	-0,047437	0,256326	1,568070	0,486903
10:06:14,39	0,412903	3,174966	-0,114983	-1,436010	0,286985	-0,449031	-0,042983	0,009773	-0,047437	-0,510866	-1,806132	0,486903	-0,650222	-2,819405	-1,142711	-13,704179	8,667044	12,212630	-0,042983	0,009773	-0,047437	0,256326	1,568070	0,486903	-0,042983	0,009773	-0,047437	0,256326	1,568070	0,486903
10:06:14,44	0,412903	3,174966	-0,114983	-1,436010	0,286985	-0,449031	-0,041993	0,002189	-0,049346	-0,144600	-1,712219	0,480676	-0,647431	-2,810673	-1,145824	-13,686163	8,698553	12,242563	-0,041993	0,002189	-0,049346	0,027270	1,584251	0,480676	-0,041993	0,002189	-0,049346	0,027270	1,584251	0,480676
10:06:14,49	0,412903	3,174966	-0,114983	-1,436010	0,286985	-0,449031	-0,050951	0,004139	-0,052459	-0,209694	-2,178188	0,510609	-0,649103	-2,818698	-1,145794	-13,654418	8,667964	12,220379	-0,050951	0,004139	-0,052459	0,115235	1,821484	0,510609	-0,050951	0,004139	-0,052459	0,115235	1,821484	0,510609
10:06:14,54	0,412903	3,174966	-0,114983	-1,436010	0,286985	-0,449031	-0,046286	0,007548	-0,049340	-0,360246	-1,969807	0,528289	-0,652716	-2,813008	-1,142706	-13,702423	8,738797	12,260243	-0,046286	0,007548	-0,049340	0,232299	1,663658	0,528289	-0,046286	0,007548	-0,049340	0,232299	1,663658	0,528289
10:06:14,59	0,412903	3,174966	-0,114983	-1,436010	0,286985	-0,449031	-0,043651	0,001859	-0,051653	-0,050246	-1,815839	0,505231	-0,649107	-2,818135	-1,145018	-13,680656	8,742585	12,237185	-0,043651	0,001859	-0,051653	0,095700	1,610791	0,505231	-0,043651	0,001859	-0,051653	0,095700	1,610791	0,505231
10:06:14,65	0,412903	3,174966	-0,114983	-1,436010	0,286985	-0,449031	-0,045524	0,002868	-0,050897	-0,069850	-1,907920	0,476636	-0,647305	-2,818364	-1,146180	-13,664804	8,744349	12,228373	-0,045524	0,002868	-0,050897	0,155268	1,665722	0,476636	-0,045524	0,002868	-0,050897	0,155268	1,665722	0,476636
10:06:14,70	0,412903	3,174966	-0,114983	-1,436010	0,286985	-0,449031	-0,050795	0,004747	-0,048425	-0,189715	-2,256442	0,479900	-0,648036	-2,810504	-1,141791	-13,735193	8,786398	12,211854	-0,050795	0,004747	-0,048425	0,182891	1,730958	0,479900	-0,050795	0,004747	-0,048425	0,182891	1,730958	0,479900
10:06:14,75	0,412903	3,174966	-0,114983	-1,436010	0,286985	-0,449031	-0,050795	0,004747	-0,048425	-0,189715	-2,256442	0,479900	-0,648898	-2,815166	-1,140687	-13,547262	8,641952	12,244967	-0,050795	0,004747	-0,048425	0,182891	1,730958	0,479900	-0,050795	0,004747	-0,048425	0,182891	1,730958	0,479900
10:06:14,80	0,412903	3,174966	-0,114983	-1,436010	0,286985	-0,449031	-0,046326	0,003163	-0,047322	-0,138478	-1,789092	0,513013	-0,630568	-2,817061	-1,135573	-13,709611	7,525357	12,629748	-0,046326	0,003163	-0,047322	0,109788	1,847513	0,513013	-0,046326	0,003163	-0,047322	0,109788	1,847513	0,513013
10:06:14,85	0,412903	3,174966	-0,114983	-1,436010	0,286985	-0,449031	-0,053851	-0,013659	-0,042207	-0,311923	-1,762660	0,897794	-0,610433	-2,837378	-1,136697	-14,948100	6,806882	13,024374	-0,053851	-0,013659	-0,042207	-1,384161	2,464608	0,897794	-0,053851	-0,013659	-0,042207	-1,384161	2,464608	0,897794
10:06:14,90	0,413019	3,175006	-0,115003	-1,436018	0,286986	-0,499042	-0,024832	-0,039796	-0,054762	-0,301210	-1,697055	1,294270	-0,622442	-2,855261	-1,148127	-15,633823	7,079278	13,026224	-0,024832	-0,039796	-0,054762	-3,425219	0,252232	1,294270	-0,024832	-0,039796	-0,054762	-3,425219	0,252232	1,294270
10:06:14,95	0,413019	3,175006	-0,115003	-1,436018	0,286986	-0,499042	-0,035902	-0,045381	-0,050592	0,074872	-2,315075	1,299948	-0,612071	-2,848466	-1,143957	-15,627687	7,174671	13,031902	-0,035902	-0,045381	-0,050592	-3,487531	0,503202	1,299948	-0,035902	-0,045381	-0,050592	-3,487531	0,503202	1,299948
10:06:15,00	0,413019	3,175006	-0,115003	-1,436018	0,286986	-0,499042	-0,026717	-0,039119	-0,050963	-0,267272	-1,833244	1,316629	-0,622086	-2,853289	-1,144328	-15,632278	7,158252	13,048583	-0,026717	-0,039119	-0,050963	-3,338100	0,264045	1,316629	-0,026717	-0,039119	-0,050963	-3,338100	0,264045	1,316629
10:06:15,05	0,413019	3,175006	-0,115003	-1,436018	0,286986	-0,499042	-0,037889	-0,042215	-0,049428	-0,103396	-2,379713	1,303000	-0,613819	-2,845162	-1,142793	-15,600972	7,143517	13,034955	-0,037889	-0,042215	-0,049428	-3,417247	0,594584	1,303000	-0,037889	-0,042215	-0,049428	-3,417247	0,594584	1,303000
10:06:15,10	0,413019	3,175006	-0,115003	-1,436018	0,286986	-0,499042	-0,028812	-0,041337	-0,052160	-0,184106	-1,893323	1,257888	-0,619117	-2,852584	-1,145526	-15,606051	7,105946	12,989843	-0,028812	-0,041337	-0,052160	-3,429068	0,368432	1,257888	-0,028812	-0,041337	-0,052160	-3,429068	0,368432	1,257888
10:06:15,15	0,413019	3,175006	-0,115003	-1,436018	0,286986	-0,499042	-0,028812	-0,041337	-0,052160	-0,184106	-1,893323	1,257888	-0,620820	-2,850112	-1,145118	-15,577950	7,136474	13,014582	-0,028812	-0,041337	-0,052160	-3,429068	0,368432	1,257888	-0,028812	-0,041337	-0,052160	-3,429068	0,368432	1,257888
10:06:15,20	0,413019	3,175006	-0,115003	-1,436018	0,286986	-0,499042	-0,040924	-0,041938	-0,052138	-0,088079	-2,487950	1,295027	-0,612541	-2,842395	-1,145504	-15,543168	7,144453	13,026981	-0,040924	-0,041938	-0,052138	-3,380199	0,724608	1,295027	-0,040924	-0,041938	-0,052138	-3,380199	0,724608	1,295027
10:06:15,25	0,413019	3,175006	-0,115003	-1,436018	0,286986	-0,499042	-0,040924	-0,041938	-0,052138	-0,088079	-2,487950	1,295027	-0,609782	-2,845123	-1,140336	-15,322122	7,001107	13,021890	-0,040924	-0,041938	-0,052138	-3,380199	0,724608	1,295027	-0,040924	-0,041938	-0,052138	-3,380199	0,724608	1,295027
10:06:15,30	0,413019	3,175006	-0,115003	-1,436018	0,286986	-0,499042	-0,039942	-0,045691	-0,046971	0,093491	-2,173749	1,289936	-0,565480	-2,813555	-1,120172	-13,423832	4,380389	13,424819	-0,039942	-0,045691	-0,046971	-3,493288	0,961673	1,289936	-0,039942	-0,045691	-0,046971	-3,493288	0,961673	1,289936
10:06:15,35	0,413019	3,175006	-0,115003	-1,436018	0,286986	-0,499042	-0,089431	-0,068274	-0,026807	-0,052685	-1,792865	1,692865	-0,568407	-2,863147	-1,136931	-16,341531	4,734687	13,839144	-0,089431	-0,068274	-0,026807	-5,412185	5,227465	1,692865	-0,089431	-0,068274	-0,026807	-5,412185	5,227465	1,692865
10:06:15,40	0,412973	3,174910	-0,114983	-1,436027	0,286977	-0,549053	-0,045020	-0,090535	-0,043565	-0,047136	-2,187432	2,107190	-0,581608	-2,870839	-1,144518	-16,843371	5,050095	13,860445	-0,045020	-0,090535	-0,043565	-7,154117	1,346618	2,107190	-0,045020	-0,090535	-0,043565	-7,154117	1,346618	2,107190
10:06:15,45	0,412973	3,174910	-0,114983	-1,436027	0,286977	-0,549053	-0,030117	-0,080743	-0,050743	-0,522616	-1,881516	2,090992	-0,584338	-2,871157	-1,144108	-16,730875	4,998360	13,822947	-0,030117	-0,080743	-0,050743	-6,860968	0,482682	2,090992	-0,030117	-0,080743	-0,050743	-6,860968	0,482682	2,090992
10:06:15,50	0,412973	3,174910	-0,114983	-1,436027	0,286977	-0,549053	-0,030117	-0,080743	-0,050743	-0,522616	-1,881516	2,090992	-0,575072	-2,866420	-1,146827	-16,789426	5,020720	13,871830	-0,030117	-0,080743	-0,050743	-6,860968	0,482682	2,090992	-0,030117	-0,080743	-0,050743	-6,860968	0,482682	2,090992
10:06:15,55	0,412973	3,174910	-0,114983	-1,436027	0,286977	-0,549053	-0,034375	-0,087658	-0,052299	-0,150325	-2,195121	2,120186	-0,580778	-2,869059	-1,140988	-16,721383	5,008440	13,836735	-0,034375	-0,087658	-0,052299	-7,031516	0,503345	2,120186	-0,034375	-0,087658	-0,052299	-7,031516	0,503345	2,120186
10:06:15,60	0,412973	3,174910	-0,114983	-1,436027	0,286977	-0,549053	-0,040987	-0,089482	-0,051511	-0,062521	-2,404314	2,083836	-0,577117	-2,866889	-1,144471	-16,678277	5,089649	13,837122	-0,040987	-0,089482	-0,051511	-7,086840	0,813189	2,083836	-0,040987	-0,089482	-0,051511	-7,086840	0,813189	2,083836
10:06:15,65	0,412973	3,174910	-0,114983	-1,436027	0,286977	-0,549053	-0,029292	-0,090801	-0,053393	-0,005154	-1,807262	2,121351	-0,576040	-2,876900	-1,146758	-16,706476	4,977883	13,853305	-0,029292	-0,090801	-0,053393	-7,133029	0,492195	2,121351	-0,029292	-0,090801	-0,053393	-7,133029	0,492195	2,121351
10:06:15,70	0,412973	3,174910	-0,114983	-1,436027	0,286977	-0,549053	-0,031763	-0,084609	-0,049555	-0,277086	-1,989418	2,107013	-0,580167	-2,871665	-1,142921	-16,727968	5,048060	13,838967	-0,031763	-0,084609	-0,049555	-6,918925	0,503956	2,107013	-0,031763	-0,084609	-0,049555	-6,918925	0,503956	2,107013
10:06:15,75	0,412973	3,174910	-0,114983	-1,436027	0,286977	-0,549053	-0,038620	-0,088932	-0,052233	-0,009666	-2,299031	2,134461	-0,577014	-2,871004	-1,141344	-16,651517	5,096413	13,820033	-0,038620	-0,088932	-0,052233	-6,990841	0,732657	2,134461	-0,038620	-0,088932	-0,052233	-6,990841	0,732657	2,134461
10:06:15,80	0,412973	3,174910	-0,114983	-1,436027	0,286977	-0,549053	-0,032027	-0,083098	-0,051878	-0,326648	-2,021694	2,128867	-0,581344	-2,870680	-1,145243	-16,729504	5,082450	13,860821	-0,032027	-0,083098	-0,051878	-6,849866	0,492439	2,128867	-0,032027	-0,083098	-0,051878	-6,849866	0,492439	2,128867
10:06:15,85	0,412973	3,174910	-0,114983	-1,436027	0,286977	-0,549053	-0,026976	-0,089571	-0,047178	-0,017764	-1,684236	2,093850	-0,578264	-2,878291	-1,140544	-16,678562	5,021071	13,825804	-0,026976	-0,089571	-0,047178	-7,049071	0,433395	2,093850	-0,026976	-0,089571	-0,047178	-7,049071	0,433395	2,093850
10:06:15,90	0,412973	3,174910	-0,114983	-1,436027	0,286977	-0,549053	-0,026976	-0,089571	-0,047178	-0,017764	-1,684236	2,093850	-0,577216	-2,871039	-1,142948	-16,736613	5,073684	13,806580	-0,026976	-0,089571	-0,047178	-7,049071	0,433395	2,093850	-0,026976	-0,089571	-0,047178	-7,049071	0,433395	2,093850
10:06:15,95	0,412973	3,174910	-0,114983	-1,436027	0,286977	-0,549053	-0,038202	-0,088514	-0,049910	-0,062835	-2,239736	2,111900	-0,573566	-2,868040	-1,143276	-16,649162	5,015518	13,843855	-0,038202	-0,088514	-0,049910	-7,011171	0,759114	2,111900	-0,038202	-0,088514	-0,049910	-7,011171	0,759114	2,111900
10:06:16,00	0,412973	3,174910	-0,114983	-1,436027	0,286977	-0,549053	-0,027526	-0,088479	-0,052643	-0,103971	-1,716752	2,082108	-0,578934	-2,877268	-1,146008	-16,696659	4,997551	13,814062	-0,027526	-0,088479	-0,052643	-7,049548	0,444060	2,082108	-0,027526	-0,088479	-0,052643	-7,049548	0,444060	2,082108
10:06:16,05	0,412973	3,174910	-0,114983	-1,436027	0,286977	-0,549053	-0,032898	-0,079246	-0,050362	-0,526200	-2,039762	2,083574	-0,584245	-2,867999	-1,143727	-16,705521	5,069519	13,815528	-0,032898	-0,079246	-0,050362	-6,746974	0,542761	2,083574	-0,032898	-0,079246	-0,050362	-6,746974	0,542761	2,083574
10:06:16,10	0,412973	3,174910	-0,114983	-1,436027	0,286977	-0,549053	-0,036941	-0,087171	-0,049140	-0,092253	-2,148887	2,077426	-0,575359	-2,868461	-1,142506	-16,607056	5,037857	13,809381	-0,036941	-0,087171	-0,049140	-6,935192	0,751002	2,077426	-0,036941	-0,087171	-0,049140	-6,935192	0,751002	2,077426
10:06:16,15	0,412973	3,174910	-0,114983	-1,436027	0,286977	-0,549053	-0,036941	-0,087171	-0,049140	-0,092253	-2,148887	2,077426	-0,572305	-2,877031	-1,142879	-16,656337	5,062583	13,805317	-0,036941	-0,087171	-0,049140	-6,935192	0,751002	2,077426	-0,036941	-0,087171	-0,049140	-6,935192	0,751002	2,077426
10:06:16,20	0,412973	3,174910	-0,114983	-1,436027	0,286977	-0,549053	-0,030646	-0,088159	-0,052239	-0,073810	-1,851895	2,087737	-0,577652	-2,874406	-1,145605	-16,649797	5,024537	13,819691	-0,030646	-0,088159	-0,052239	-6,994265	0,553826	2,087737	-0,030646	-0,088159	-0,052239	-6,994265	0,553826	2,087737
10:06:16,26	0,412973	3,174910	-0,114983	-1,436027	0,286977	-0,549053	-0,030646	-0,088159	-0,052239	-0,073810	-1,851895	2,087737	-0,577050	-2,872397	-1,143654	-16,629026	4,989407	13,827257	-0,030646	-0,088159	-0,052239	-6,994265	0,553826	2,087737	-0,030646	-0,088159	-0,052239	-6,994265	0,553826	2,087737
10:06:16,31	0,412973	3,174910	-0,114983	-1,436027	0,286977	-0,549053	-0,029388	-0,085319	-0,049164	-0,243192	-1,863695	2,096505	-0,580740	-2,874076	-1,142530	-16,727529	5,044345	13,828459	-0,029388	-0,085319	-0,049164	-6,940723	0,443265	2,096505	-0,029388	-0,085319	-0,049164	-6,940723	0,443265	2,096505
10:06:16,36	0,412973	3,174910	-0,114983	-1,436027	0,286977	-0,549053	-0,029388	-0,085319	-0,049164	-0,243192	-1,863695	2,096505	-0,577670	-2,876591	-1,144435	-16,659576	5,005235	13,818134	-0,029388	-0,085319	-0,049164	-6,940723	0,443265	2,096505	-0,029388	-0,085319	-0,049164	-6,940723	0,443265	2,096505
10:06:16,41	0,412973	3,174910	-0,114983	-1,436027	0,286977	-0,549053	-0,031220	-0,086050	-0,051410	-0,197739	-1,904489	2,097938	-0,579191	-2,872856	-1,144776	-16,676665	5,023538	13,829893	-0,031220	-0,086050	-0,051410	-6,952696	0,546258	2,097938	-0,031220	-0,086050	-0,051410	-6,952696	0,546258	2,097938
10:06:16,46	0,412973	3,174910	-0,114983	-1,436027	0,286977	-0,549053	-0,035642	-0,086056	-0,051067	-0,117347	-2,108665	2,103886	-0,576975	-2,869028	-1,144433	-16,614279	5,080012	13,835840	-0,035642	-0,086056	-0,051067	-6,872743	0,689243	2,103886	-0,035642	-0,086056	-0,051067	-6,872743	0,689243	2,103886
10:06:16,51	0,412973	3,174910	-0,114983	-1,436027	0,286977	-0,549053	-0,026085	-0,091636	-0,050077	0,105568	-1,642245	2,100892	-0,576921	-2,880095	-1,143442	-16,674359	5,037051	13,832846	-0,026085	-0,091636	-0,050077	-7,087859	0,405427	2,100892	-0,026085	-0,091636	-0,050077	-7,087859	0,405427	2,100892
10:06:16,56	0,412973	3,174910	-0,114983	-1,436027	0,286977	-0,549053	-0,028851	-0,083005	-0,052242	-0,335886	-1,795906	2,117098	-0,583012	-2,873384	-1,145608	-16,679188	5,048316	13,849053	-0,028851	-0,083005	-0,052242	-6,851805	0,468920	2,117098	-0,028851	-0,083005	-0,052242	-6,851805	0,468920	2,117098
10:06:16,61	0,412973	3,174910	-0,114983	-1,436027	0,286977	-0,549053	-0,034698	-0,089928	-0,052222	0,071788	-2,093533	2,119783	-0,574094	-2,871782	-1,145587	-16,649774	5,086427	13,851738	-0,034698	-0,089928	-0,052222	-6,987534	0,630284	2,119783	-0,034698	-0,089928	-0,052222	-6,987534	0,630284	2,119783
10:06:16,66	0,412973	3,174910	-0,114983	-1,436027	0,286977	-0,549053	-0,030676	-0,084097	-0,051860	-0,255495	-1,859689	2,088029	-0,581155	-2,872350	-1,145225	-16,640438	5,053251	13,819983	-0,030676	-0,084097	-0,051860	-6,857072	0,548361	2,088029	-0,030676	-0,084097	-0,051860	-6,857072	0,548361	2,088029
10:06:16,71	0,412973	3,174910	-0,114983	-1,436027	0,286977	-0,549053	-0,030676	-0,084097	-0,051860	-0,255495	-1,859689	2,088029	-0,576372	-2,875247	-1,145583	-16,625733	5,087409	13,826386	-0,030676	-0,084097	-0,051860	-6,857072	0,548361	2,088029	-0,030676	-0,084097	-0,051860	-6,857072	0,548361	2,088029
10:06:16,76	0,412973	3,174910	-0,114983	-1,436027	0,286977	-0,549053	-0,035550	-0,087202	-0,051514	-0,125979	-2,185639	2,085339	-0,575358	-2,867348	-1,146413	-16,668967	5,055733	13,827667	-0,035550	-0,087202	-0,051514	-6,971348	0,605063	2,085339	-0,035550	-0,087202	-0,051514	-6,971348	0,605063	2,085339
10:06:16,81	0,412973	3,174910	-0,114983	-1,436027	0,286977	-0,549053	-0,034676	-0,083120	-0,050733	-0,313314	-2,068836	2,058928	-0,580000	-2,868397	-1,144099	-16,644941	5,047730	13,790882	-0,034676	-0,083120	-0,050733	-6,838224	0,653226	2,058928	-0,034676	-0,083120	-0,050733	-6,838224	0,653226	2,058928
10:06:16,86	0,412973	3,174910	-0,114983	-1,436027	0,286977	-0,549053	-0,030401	-0,081494	-0,051087	-0,412912	-1,839876	2,096357	-0,583546	-2,871286	-1,144452	-16,646691	5,031364	13,828311	-0,030401	-0,081494	-0,051087	-6,810184	0,546610	2,096357	-0,030401	-0,081494	-0,051087	-6,810184	0,546610	2,096357
10:06:16,91	0,412973	3,174910	-0,114983	-1,436027	0,286977	-0,549053	-0,043864	-0,090726	-0,051868	0,087016	-2,534736	2,095897	-0,568820	-2,864243	-1,145234	-16,632254	5,045974	13,827851	-0,043864	-0,090726	-0,051868	-7,034958	0,908567	2,095897	-0,043864	-0,090726	-0,051868	-7,034958	0,908567	2,095897
10:06:16,96	0,412973	3,174910	-0,114983	-1,436027	0,286977	-0,549053	-0,030621	-0,090227	-0,052205	0,024626	-1,831277	2,116250	-0,575873	-2,875463	-1,145570	-16,637662	5,006985	13,848204	-0,030621	-0,090227	-0,052205	-7,058218	0,572433	2,116250	-0,030621	-0,090227	-0,052205	-7,058218	0,572433	2,116250
10:06:17,01	0,412973	3,174910	-0,114983	-1,436027	0,286977	-0,549053	-0,030621	-0,090227	-0,052205	0,024626	-1,831277	2,116250	-0,582403	-2,870139	-1,144089	-16,681479	5,087648	13,820928	-0,031966	-0,081910	-0,050723	-6,789863	0,529822	2,088974	-0,031966	-0,081910	-0,050723	-6,789863	0,529822	2,088974
10:06:17,06	0,412973	3,174910	-0,114983	-1,436027	0,286977	-0,549053	-0,035304	-0,090327	-0,054152	0,102311	-2,089748	2,115614	-0,573444	-2,871457	-1,147518	-16,614333	5,077207	13,847568	-0,035304	-0,090327	-0,054152	-6,988393	0,681649	2,115614	-0,035304	-0,090327	-0,054152	-6,988393	0,681649	2,115614
10:06:17,11	0,412973	3,174910	-0,114983	-1,436027	0,286977	-0,549053	-0,035304	-0,090327	-0,054152	0,102311	-2,089748	2,115614	-0,579478	-2,871715	-1,143723	-16,699988	5,087464	13,787245	-0,035304	-0,090327	-0,054152	-6,988393	0,681649	2,115614	-0,035304	-0,090327	-0,054152	-6,988393	0,681649	2,115614
10:06:17,16	0,412973	3,174910	-0,114983	-1,436027	0,286977	-0,549053	-0,038345	-0,085903	-0,051847	-0,079770	-2,263195	2,106308	-0,575756	-2,866611	-1,145212	-16,603628	5,126461	13,838262	-0,038345	-0,085903	-0,051847	-6,823128	0,746858	2,106308	-0,038345	-0,085903	-0,051847	-6,823128	0,746858	2,106308
10:06:17,21	0,412973	3,174910	-0,114983	-1,436027	0,286977	-0,549053	-0,030603	-0,081469	-0,047995	-0,368757	-1,862531	2,066776	-0,583466	-2,871099	-1,141360	-16,634515	5,076787	13,798730	-0,030603	-0,081469	-0,047995	-6,764111	0,539787	2,066776	-0,030603	-0,081469	-0,047995	-6,764111	0,539787	2,066776
10:06:17,26	0,412973	3,174910	-0,114983	-1,436027	0,286977	-0,549053	-0,038059	-0,086677	-0,050295	-0,082432	-2,246220	2,109183	-0,575229	-2,867246	-1,143661	-16,623247	5,088235	13,841137	-0,038059	-0,086677	-0,050295	-6,886555	0,741412	2,109183	-0,038059	-0,086677	-0,050295	-6,886555	0,741412	2,109183
10:06:17,31	0,412973	3,174910	-0,114983	-1,436027	0,286977	-0,549053	-0,031237	-0,085223	-0,051052	-0,184619	-1,850580	2,101602	-0,579899	-2,872426	-1,144417	-16,601101	5,044756	13,833556	-0,031237	-0,085223	-0,051052	-6,874606	0,601559	2,101602	-0,031237	-0,085223	-0,051052	-6,874606	0,601559	2,101602
10:06:17,36	0,412973	3,174910	-0,114983	-1,436027	0,286977	-0,549053	-0,034849	-0,081693	-0,049157	-0,352951	-2,093511	2,092986	-0,581150	-2,867533	-1,142522	-16,641214	5,085493	13,824940	-0,034849	-0,081693	-0,049157	-6,765841	0,642169	2,092986	-0,034849	-0,081693	-0,049157	-6,765841	0,642169	2,092986
10:06:17,41	0,412973	3,174910	-0,114983	-1,436027	0,286977	-0,549053	-0,039671	-0,090537	-0,048756	0,095674	-2,299830	2,068859	-0,571079	-2,867780	-1,142121	-16,608409	5,053527	13,800813	-0,039671	-0,090537	-0,048756	-7,011497	0,814329	2,068859	-0,039671	-0,090537	-0,048756	-7,011497	0,814329	2,068859
10:06:17,46	0,412973	3,174910	-0,114983	-1,436027	0,286977	-0,549053	-0,031789	-0,088911	-0,053024	-0,032178	-1,883277	2,063648	-0,576428	-2,873793	-1,146389	-16,624258	5,012661	13,795602	-0,031789	-0,088911	-0,053024	-7,011731	0,612171	2,063648	-0,031789	-0,088911	-0,053024	-7,011731	0,612171	2,063648
10:06:17,51	0,412973	3,174910	-0,114983	-1,436027	0,286977	-0,549053	-0,027271	-0,089433	-0,048355	0,009337	-1,717950	2,081315	-0,578235	-2,877966	-1,141721	-16,677338	5,059918	13,813270	-0,027271	-0,089433	-0,048355	-7,011171	0,422855	2,081315	-0,027271	-0,089433	-0,048355	-7,011171	0,422855	2,081315
10:06:17,56	0,412973	3,174910	-0,114983	-1,436027	0,286977	-0,549053	-0,027271	-0,089433	-0,048355	0,009337	-1,717950	2,081315	-0,577615	-2,876385	-1,144052	-16,647433	5,037637	13,804318	-0,027271	-0,089433	-0,048355	-7,011171	0,422855	2,081315	-0,027271	-0,089433	-0,048355	-7,011171	0,422855	2,081315
10:06:17,61	0,412973	3,174910	-0,114983	-1,436027	0,286977	-0,549053	-0,031117	-0,087939	-0,049109	-0,078252	-1,857909	2,104996	-0,577607	-2,873889	-1,142475	-16,630302	5,021369	13,836950	-0,031117	-0,087939	-0,049109	-6,981428	0,584769	2,104996	-0,031117	-0,087939	-0,049109	-6,981428	0,584769	2,104996
10:06:17,66	0,412973	3,174910	-0,114983	-1,436027	0,286977	-0,549053	-0,034226	-0,084114	-0,048782	-0,237759	-2,050856	2,058394	-0,579365	-2,869284	-1,142148	-16,637707	5,071132	13,790349	-0,034226	-0,084114	-0,048782	-6,840673	0,635856	2,058394	-0,034226	-0,084114	-0,048782	-6,840673	0,635856	2,058394
10:06:17,71	0,412973	3,174910	-0,114983	-1,436027	0,286977	-0,549053	-0,032569	-0,087221	-0,051433	-0,005643	-1,976249	2,115064	-0,576942	-2,873430	-1,145573	-16,617621	5,109436	13,846554	-0,032569	-0,087221	-0,051433	-6,852510	0,580394	2,115064	-0,032569	-0,087221	-0,051433	-6,852510	0,580394	2,115064
10:06:17,76	0,412973	3,174910	-0,114983	-1,436027	0,286977	-0,549053	-0,032569	-0,087221	-0,051433	-0,005643	-1,976249	2,115064	-0,577062	-2,875134	-1,144430	-16,664684	5,060917	13,834824	-0,032569	-0,087221	-0,051433	-6,852510	0,580394	2,115064	-0,032569	-0,087221	-0,051433	-6,852510	0,580394	2,115064
10:06:17,81	0,412973	3,174910	-0,114983	-1,436027	0,286977	-0,549053	-0,035109	-0,087007	-0,051079	-0,133785	-2,034126	2,076968	-0,576418	-2,869965	-1,144444	-16,606662	4,999540	13,808923	-0,035109	-0,087007	-0,051079	-6,963823	0,721956	2,076968	-0,035109	-0,087007	-0,051079	-6,963823	0,721956	2,076968
10:06:17,86	0,412973	3,174910	-0,114983	-1,436027	0,286977	-0,549053	-0,033917	-0,085577	-0,049920	-0,157519	-2,075664	2,108694	-0,578252	-2,870283	-1,143285	-16,671023	5,095159	13,840648	-0,033917	-0,085577	-0,049920	-6,875299	0,586807	2,108694	-0,033917	-0,085577	-0,049920	-6,875299	0,586807	2,108694
10:06:17,91	0,412973	3,174910	-0,114983	-1,436027	0,286977	-0,549053	-0,031844	-0,090274	-0,049906	0,111078	-1,958063	2,084675	-0,575221	-2,874427	-1,143272	-16,650372	5,111324	13,816629	-0,031844	-0,090274	-0,049906	-6,975458	0,541672	2,084675	-0,031844	-0,090274	-0,049906	-6,975458	0,541672	2,084675
10:06:17,96	0,412973	3,174910	-0,114983	-1,436027	0,286977	-0,549053	-0,030730	-0,086777	-0,053413	-0,128187	-1,855858	2,079059	-0,578806	-2,873643	-1,146778	-16,640726	5,039457	13,811013	-0,030730	-0,086777	-0,053413	-6,940201	0,556443	2,079059	-0,030730	-0,086777	-0,053413	-6,940201	0,556443	2,079059
10:06:18,01	0,412973	3,174910	-0,114983	-1,436027	0,286977	-0,549053	-0,030730	-0,086777	-0,053413	-0,128187	-1,855858	2,079059	-0,577108	-2,869376	-1,146020	-16,684123	5,105960	13,833435	-0,030730	-0,086777	-0,053413	-6,940201	0,556443	2,079059	-0,030730	-0,086777	-0,053413	-6,940201	0,556443	2,079059
10:06:18,06	0,412973	3,174910	-0,114983	-1,436027	0,286977	-0,549053	-0,035274	-0,086114	-0,052655	-0,126780	-2,162980	2,101481	-0,576955	-2,873756	-1,143641	-16,618757	5,077049	13,829766	-0,035274	-0,086114	-0,052655	-6,886732	0,606024	2,101481	-0,035274	-0,086114	-0,052655	-6,886732	0,606024	2,101481
10:06:18,11	0,412973	3,174910	-0,114983	-1,436027	0,286977	-0,549053	-0,033240	-0,082654	-0,051120	-0,293856	-2,071135	2,085143	-0,581122	-2,869408	-1,144486	-16,689759	5,124031	13,817097	-0,033240	-0,082654	-0,051120	-6,782216	0,538211	2,085143	-0,033240	-0,082654	-0,051120	-6,782216	0,538211	2,085143
10:06:18,16	0,412973	3,174910	-0,114983	-1,436027	0,286977	-0,549053	-0,031592	-0,089157	-0,049483	0,053059	-1,884103	2,102144	-0,576314	-2,874086	-1,142848	-16,597605	5,080931	13,834098	-0,031592	-0,089157	-0,049483	-6,945797	0,595908	2,102144	-0,031592	-0,089157	-0,049483	-6,945797	0,595908	2,102144
10:06:18,21	0,412973	3,174910	-0,114983	-1,436027	0,286977	-0,549053	-0,031592	-0,089157	-0,049483	0,053059	-1,884103	2,102144	-0,574613	-2,869438	-1,143282	-16,627621	5,108392	13,817153	-0,031592	-0,089157	-0,049483	-6,945797	0,595908	2,102144	-0,031592	-0,089157	-0,049483	-6,945797	0,595908	2,102144
10:06:18,26	0,412973	3,174910	-0,114983	-1,436027	0,286977	-0,549053	-0,033716	-0,089191	-0,052984	0,065040	-2,043807	2,130418	-0,575223	-2,872264	-1,146349	-16,635168	5,114431	13,862372	-0,033716	-0,089191	-0,052984	-6,936460	0,602901	2,130418	-0,033716	-0,089191	-0,052984	-6,936460	0,602901	2,130418
10:06:18,31	0,412973	3,174910	-0,114983	-1,436027	0,286977	-0,549053	-0,038149	-0,090682	-0,050430	0,111516	-2,258240	2,092488	-0,571715	-2,869171	-1,143796	-16,636783	5,079495	13,824442	-0,038149	-0,090682	-0,050430	-7,007038	0,736438	2,092488	-0,038149	-0,090682	-0,050430	-7,007038	0,736438	2,092488
10:06:18,36	0,412973	3,174910	-0,114983	-1,436027	0,286977	-0,549053	-0,038149	-0,090682	-0,050430	0,111516	-2,258240	2,092488	-0,577043	-2,875394	-1,144424	-16,612859	5,058066	13,809935	-0,038149	-0,090682	-0,050430	-7,007038	0,736438	2,092488	-0,038149	-0,090682	-0,050430	-7,007038	0,736438	2,092488
10:06:18,41	0,412973	3,174910	-0,114983	-1,436027	0,286977	-0,549053	-0,037428	-0,082890	-0,052287	-0,285251	-2,242078	2,076638	-0,578823	-2,865899	-1,145653	-16,651037	5,097428	13,808592	-0,037428	-0,082890	-0,052287	-6,792153	0,696029	2,076638	-0,037428	-0,082890	-0,052287	-6,792153	0,696029	2,076638
10:06:18,46	0,412973	3,174910	-0,114983	-1,436027	0,286977	-0,549053	-0,030616	-0,088313	-0,051464	0,018112	-1,873621	2,070367	-0,577533	-2,874509	-1,144830	-16,628003	5,108848	13,802321	-0,030616	-0,088313	-0,051464	-6,914435	0,529753	2,070367	-0,030616	-0,088313	-0,051464	-6,914435	0,529753	2,070367
10:06:18,51	0,412973	3,174910	-0,114983	-1,436027	0,286977	-0,549053	-0,035077	-0,082174	-0,050629	-0,323575	-2,146017	2,092655	-0,580619	-2,867577	-1,143995	-16,674251	5,109583	13,824610	-0,035077	-0,082174	-0,050629	-6,774254	0,607551	2,092655	-0,035077	-0,082174	-0,050629	-6,774254	0,607551	2,092655
10:06:18,56	0,412973	3,174910	-0,114983	-1,436027	0,286977	-0,549053	-0,033383	-0,087385	-0,051459	-0,042818	-1,995040	2,084576	-0,576953	-2,871649	-1,144825	-16,614892	5,086604	13,816530	-0,033383	-0,087385	-0,051459	-6,902569	0,625561	2,084576	-0,033383	-0,087385	-0,051459	-6,902569	0,625561	2,084576
10:06:18,61	0,412973	3,174910	-0,114983	-1,436027	0,286977	-0,549053	-0,032132	-0,082634	-0,047591	-0,274271	-1,971254	2,092667	-0,581693	-2,870358	-1,140957	-16,642866	5,120768	13,824621	-0,032132	-0,082634	-0,047591	-6,761068	0,551079	2,092667	-0,032132	-0,082634	-0,047591	-6,761068	0,551079	2,092667
10:06:18,66	0,412973	3,174910	-0,114983	-1,436027	0,286977	-0,549053	-0,038055	-0,085844	-0,051894	-0,156558	-2,298051	2,091312	-0,575952	-2,866833	-1,145260	-16,683719	5,087564	13,823266	-0,038055	-0,085844	-0,051894	-6,895301	0,689273	2,091312	-0,038055	-0,085844	-0,051894	-6,895301	0,689273	2,091312
10:06:18,71	0,412973	3,174910	-0,114983	-1,436027	0,286977	-0,549053	-0,038087	-0,088713	-0,049910	0,020020	-2,244333	2,094412	-0,573451	-2,868240	-1,143276	-16,622082	5,083595	13,826367	-0,038087	-0,088713	-0,049910	-6,943953	0,745475	2,094412	-0,038087	-0,088713	-0,049910	-6,943953	0,745475	2,094412
10:06:18,76	0,412973	3,174910	-0,114983	-1,436027	0,286977	-0,549053	-0,038087	-0,088713	-0,049910	0,020020	-2,244333	2,094412	-0,577459	-2,876197	-1,142860	-16,590056	5,076552	13,804305	-0,038087	-0,088713	-0,049910	-6,943953	0,745475	2,094412	-0,038087	-0,088713	-0,049910	-6,943953	0,745475	2,094412
10:06:18,81	0,412973	3,174910	-0,114983	-1,436027	0,286977	-0,549053	-0,033503	-0,082527	-0,049473	-0,313621	-2,053686	2,111377	-0,581100	-2,869116	-1,142838	-16,669370	5,097067	13,843331	-0,033503	-0,082527	-0,049473	-6,792005	0,576327	2,111377	-0,033503	-0,082527	-0,049473	-6,792005	0,576327	2,111377
10:06:18,86	0,412973	3,174910	-0,114983	-1,436027	0,286977	-0,549053	-0,038685	-0,087727	-0,049120	-0,015395	-2,266236	2,108649	-0,574006	-2,867229	-1,142486	-16,606169	5,092704	13,840604	-0,038685	-0,087727	-0,049120	-6,901985	0,770566	2,108649	-0,038685	-0,087727	-0,049120	-6,901985	0,770566	2,108649
10:06:18,91	0,412973	3,174910	-0,114983	-1,436027	0,286977	-0,549053	-0,035683	-0,086084	-0,049883	-0,098870	-2,100890	2,117849	-0,576930	-2,869007	-1,143248	-16,597219	5,089788	13,849803	-0,035683	-0,086084	-0,049883	-6,856502	0,700205	2,117849	-0,035683	-0,086084	-0,049883	-6,856502	0,700205	2,117849
10:06:18,96	0,412973	3,174910	-0,114983	-1,436027	0,286977	-0,549053	-0,028476	-0,084060	-0,052613	-0,234514	-1,742454	2,102993	-0,579333	-2,872055	-1,142899	-16,621976	5,055060	13,799414	-0,028476	-0,084060	-0,052613	-6,833258	0,492948	2,102993	-0,028476	-0,084060	-0,052613	-6,833258	0,492948	2,102993
10:06:19,01	0,412973	3,174910	-0,114983	-1,436027	0,286977	-0,549053	-0,028476	-0,084060	-0,052613	-0,234514	-1,742454	2,102993	-0,582233	-2,870603	-1,141341	-16,598146	5,052008	13,802683	-0,028476	-0,084060	-0,052613	-6,833258	0,492948	2,102993	-0,028476	-0,084060	-0,052613	-6,833258	0,492948	2,102993
10:06:19,06	0,412973	3,174910	-0,114983	-1,436027	0,286977	-0,549053	-0,031649	-0,082290	-0,047975	-0,329377	-1,873059	2,070728	-0,579422	-2,866645	-1,147222	-16,665971	5,126001	13,795866	-0,031649	-0,082290	-0,047975	-6,789123	0,611403	2,070728	-0,031649	-0,082290	-0,047975	-6,789123	0,611403	2,070728
10:06:19,11	0,412973	3,174910	-0,114983	-1,436027	0,286977	-0,549053	-0,040347	-0,084766	-0,051064	-0,161572	-2,322096	2,109381	-0,575739	-2,864309	-1,144430	-16,575835	5,084184	13,841335	-0,040347	-0,084766	-0,051064	-6,815733	0,845121	2,109381	-0,040347	-0,084766	-0,051064	-6,815733	0,845121	2,109381
10:06:19,16	0,412973	3,174910	-0,114983	-1,436027	0,286977	-0,549053	-0,031076	-0,081220	-0,052629	-0,397345	-1,836110	2,087434	-0,581134	-2,870341	-1,144828	-16,625655	5,056409	13,834527	-0,031076	-0,081220	-0,052629	-6,773146	0,603356	2,087434	-0,031076	-0,081220	-0,052629	-6,773146	0,603356	2,087434
10:06:19,21	0,412973	3,174910	-0,114983	-1,436027	0,286977	-0,549053	-0,031076	-0,081220	-0,052629	-0,397345	-1,836110	2,087434	-0,582844	-2,867969	-1,142116	-16,609122	5,086960	13,828898	-0,031076	-0,081220	-0,052629	-6,773146	0,603356	2,087434	-0,031076	-0,081220	-0,052629	-6,773146	0,603356	2,087434
10:06:19,26	0,412973	3,174910	-0,114983	-1,436027	0,286977	-0,549053	-0,038311	-0,085178	-0,049925	-0,125699	-2,294094	2,100858	-0,575181	-2,863721	-1,146419	-16,640431	5,105337	13,823075	-0,038311	-0,085178	-0,049925	-6,812200	0,713317	2,100858	-0,038311	-0,085178	-0,049925	-6,812200	0,713317	2,100858
10:06:19,31	0,412973	3,174910	-0,114983	-1,436027	0,286977	-0,549053	-0,038311	-0,085178	-0,049925	-0,125699	-2,294094	2,100858	-0,576847	-2,871223	-1,144412	-16,585008	5,148224	13,832563	-0,038311	-0,085178	-0,049925	-6,812200	0,713317	2,100858	-0,038311	-0,085178	-0,049925	-6,812200	0,713317	2,100858
10:06:19,36	0,412973	3,174910	-0,114983	-1,436027	0,286977	-0,549053	-0,033805	-0,087264	-0,051047	0,019163	-2,021893	2,100609	-0,576917	-2,876970	-1,141682	-16,622145	5,103236	13,833823	-0,033805	-0,087264	-0,051047	-6,831039	0,631802	2,100609	-0,033805	-0,087264	-0,051047	-6,831039	0,631802	2,100609
10:06:19,41	0,412973	3,174910	-0,114983	-1,436027	0,286977	-0,549053	-0,032542	-0,083075	-0,049519	-0,275724	-1,958069	2,102241	-0,581106	-2,870223	-1,142885	-16,625169	5,082399	13,834195	-0,032542	-0,083075	-0,049519	-6,797130	0,596457	2,102241	-0,032542	-0,083075	-0,049519	-6,797130	0,596457	2,102241
10:06:19,46	0,412973	3,174910	-0,114983	-1,436027	0,286977	-0,549053	-0,039653	-0,084473	-0,049908	-0,186699	-2,289076	2,098669	-0,576340	-2,864763	-1,143274	-16,583414	5,077139	13,830623	-0,039653	-0,084473	-0,049908	-6,817860	0,823702	2,098669	-0,039653	-0,084473	-0,049908	-6,817860	0,823702	2,098669
10:06:19,51	0,412973	3,174910	-0,114983	-1,436027	0,286977	-0,549053	-0,037999	-0,084002	-0,051093	-0,215101	-2,239905	2,090139	-0,577575	-2,865961	-1,144459	-16,617301	5,092188	13,822093	-0,037999	-0,084002	-0,051093	-6,809289	0,742982	2,090139	-0,037999	-0,084002	-0,051093	-6,809289	0,742982	2,090139
10:06:19,56	0,412973	3,174910	-0,114983	-1,436027	0,286977	-0,549053	-0,035816	-0,087421	-0,050275	-0,012722	-2,100773	2,099038	-0,576299	-2,869192	-1,141732	-16,598010	5,119542	13,796627	-0,035816	-0,087421	-0,050275	-6,875253	0,710751	2,099038	-0,035816	-0,087421	-0,050275	-6,875253	0,710751	2,099038
10:06:19,61	0,412973	3,174910	-0,114983	-1,436027	0,286977	-0,549053	-0,032166	-0,089516	-0,049872	0,070155	-1,904806	2,097423	-0,575716	-2,873769	-1,143238	-16,590479	5,075007	13,829377	-0,032166	-0,089516	-0,049872	-6,956876	0,620245	2,097423	-0,032166	-0,089516	-0,049872	-6,956876	0,620245	2,097423
10:06:19,66	0,412973	3,174910	-0,114983	-1,436027	0,286977	-0,549053	-0,034782	-0,084526	-0,051095	-0,156524	-2,107014	2,081363	-0,578730	-2,869008	-1,144460	-16,631396	5,136553	13,813318	-0,034782	-0,084526	-0,051095	-6,791778	0,623345	2,081363	-0,034782	-0,084526	-0,051095	-6,791778	0,623345	2,081363
10:06:19,71	0,412973	3,174910	-0,114983	-1,436027	0,286977	-0,549053	-0,037701	-0,084387	-0,048145	-0,104688	-2,213905	2,098571	-0,578088	-2,868206	-1,142884	-16,599262	5,117700	13,826189	-0,037701	-0,084387	-0,048145	-6,729031	0,745599	2,098571	-0,037701	-0,084387	-0,048145	-6,729031	0,745599	2,098571
10:06:19,76	0,412973	3,174910	-0,114983	-1,436027	0,286977	-0,549053	-0,032470	-0,085861	-0,053026	-0,154472	-1,915555	2,064308	-0,578730	-2,871678	-1,146392	-16,603368	5,042560	13,796263	-0,032470	-0,085861	-0,053026	-6,894551	0,633365	2,064308	-0,032470	-0,085861	-0,053026	-6,894551	0,633365	2,064308
10:06:19,81	0,412973	3,174910	-0,114983	-1,436027	0,286977	-0,549053	-0,033060	-0,081676	-0,049481	-0,344628	-2,032622	2,099459	-0,582059	-2,869074	-1,142847	-16,664455	5,109553	13,831414	-0,033060	-0,081676	-0,049481	-6,756169	0,562594	2,099459	-0,033060	-0,081676	-0,049481	-6,756169	0,562594	2,099459
10:06:19,86	0,412973	3,174910	-0,114983	-1,436027	0,286977	-0,549053	-0,033060	-0,081676	-0,049481	-0,344628	-2,032622	2,099459	-0,576917	-2,866718	-1,142894	-16,603926	5,131787	13,822273	-0,033060	-0,081676	-0,049481	-6,756169	0,562594	2,099459	-0,033060	-0,081676	-0,049481	-6,756169	0,562594	2,099459
10:06:19,91	0,412973	3,174910	-0,114983	-1,436027	0,286977	-0,549053	-0,036406	-0,087100	-0,049881	-0,022245	-2,125544	2,103760	-0,575688	-2,868889	-1,143247	-16,574086	5,103923	13,835714	-0,036406	-0,087100	-0,049881	-6,859610	0,732343	2,103760	-0,036406	-0,087100	-0,049881	-6,859610	0,732343	2,103760
10:06:19,96	0,412973	3,174910	-0,114983	-1,436027	0,286977	-0,549053	-0,034737	-0,086773	-0,051828	-0,020682	-2,023523	2,080377	-0,576807	-2,870171	-1,145194	-16,551623	5,112422	13,812331	-0,034737	-0,086773	-0,051828	-6,832340	0,703304	2,080377	-0,034737	-0,086773	-0,051828	-6,832340	0,703304	2,080377
10:06:20,01	0,412973	3,174910	-0,114983	-1,436027	0,286977	-0,549053	-0,034737	-0,086773	-0,051828	-0,020682	-2,023523	2,080377	-0,579923	-2,870982	-1,145244	-16,617153	5,057555	13,786393	-0,034737	-0,086773	-0,051828	-6,832340	0,703304	2,080377	-0,034737	-0,086773	-0,051828	-6,832340	0,703304	2,080377
10:06:20,06	0,412973	3,174910	-0,114983	-1,436027	0,286977	-0,549053	-0,041119	-0,084278	-0,051075	-0,173928	-2,397962	2,115546	-0,575776	-2,863396	-1,144440	-16,600209	5,113341	13,847501	-0,041119	-0,084278	-0,051075	-6,789715	0,829909	2,115546	-0,041119	-0,084278	-0,051075	-6,789715	0,829909	2,115546
10:06:20,11	0,412973	3,174910	-0,114983	-1,436027	0,286977	-0,549053	-0,032608	-0,090618	-0,050643	0,105736	-1,902929	2,096959	-0,574540	-2,873937	-1,144008	-16,579803	5,043762	13,828914	-0,032608	-0,090618	-0,050643	-7,007799	0,656831	2,096959	-0,032608	-0,090618	-0,050643	-7,007799	0,656831	2,096959
10:06:20,16	0,412973	3,174910	-0,114983	-1,436027	0,286977	-0,549053	-0,032351	-0,079907	-0,049139	-0,432751	-1,947211	2,101880	-0,583945	-2,868804	-1,142504	-16,620496	5,088609	13,833834	-0,032351	-0,079907	-0,049139	-6,705461	0,592346	2,101880	-0,032351	-0,079907	-0,049139	-6,705461	0,592346	2,101880
10:06:20,21	0,412973	3,174910	-0,114983	-1,436027	0,286977	-0,549053	-0,035278	-0,087565	-0,050697	-0,034824	-2,137169	2,095279	-0,575850	-2,870098	-1,144062	-16,653332	5,107233	13,827233	-0,035278	-0,087565	-0,050697	-6,908688	0,632166	2,095279	-0,035278	-0,087565	-0,050697	-6,908688	0,632166	2,095279
10:06:20,26	0,412973	3,174910	-0,114983	-1,436027	0,286977	-0,549053	-0,034359	-0,087657	-0,052583	0,038024	-2,022159	2,110635	-0,576229	-2,870940	-1,145949	-16,561083	5,132559	13,842589	-0,034359	-0,087657	-0,052583	-6,843073	0,675042	2,110635	-0,034359	-0,087657	-0,052583	-6,843073	0,675042	2,110635
10:06:20,31	0,412973	3,174910	-0,114983	-1,436027	0,286977	-0,549053	-0,027999	-0,087803	-0,050269	-0,028228	-1,710201	2,092135	-0,581062	-2,874723	-1,144044	-16,623137	5,102049	13,815469	-0,027999	-0,087803	-0,050269	-6,920735	0,487700	2,092135	-0,027999	-0,087803	-0,050269	-6,920735	0,487700	2,092135
10:06:20,36	0,412973	3,174910	-0,114983	-1,436027	0,286977	-0,549053	-0,029732	-0,082054	-0,051046	-0,301434	-1,798798	2,117315	-0,583395	-2,872146	-1,144411	-16,600071	5,099534	13,849270	-0,029732	-0,082054	-0,051046	-6,742683	0,535170	2,117315	-0,029732	-0,082054	-0,051046	-6,742683	0,535170	2,117315
10:06:20,41	0,412973	3,174910	-0,114983	-1,436027	0,286977	-0,549053	-0,029732	-0,082054	-0,051046	-0,301434	-1,798798	2,117315	-0,573031	-2,867779	-1,145385	-16,559672	5,088655	13,828926	-0,029732	-0,082054	-0,051046	-6,742683	0,535170	2,117315	-0,029732	-0,082054	-0,051046	-6,742683	0,535170	2,117315
10:06:20,45	0,412973	3,174910	-0,114983	-1,436027	0,286977	-0,549053	-0,038696	-0,088846	-0,052019	0,062526	-2,224503	2,096972	-0,578610	-2,875024	-1,145593	-16,590822	5,136819	13,798191	-0,038696	-0,088846	-0,052019	-6,911892	0,813143	2,096972	-0,038696	-0,088846	-0,052019	-6,911892	0,813143	2,096972
10:06:20,50	0,412973	3,174910	-0,114983	-1,436027	0,286977	-0,549053	-0,030741	-0,091585	-0,051529	0,145394	-1,863371	2,103209	-0,577514	-2,873974	-1,143433	-16,601740	5,068363	13,837940	-0,030741	-0,091585	-0,051529	-7,044003	0,549832	2,103209	-0,030741	-0,091585	-0,051529	-7,044003	0,549832	2,103209
10:06:20,55	0,412973	3,174910	-0,114983	-1,436027	0,286977	-0,549053	-0,033486	-0,085230	-0,051479	-0,145613	-2,038962	2,085619	-0,578768	-2,870483	-1,144845	-16,643689	5,113936	13,817573	-0,033486	-0,085230	-0,051479	-6,836186	0,589665	2,085619	-0,033486	-0,085230	-0,051479	-6,836186	0,589665	2,085619
10:06:20,60	0,412973	3,174910	-0,114983	-1,436027	0,286977	-0,549053	-0,038685	-0,087098	-0,050705	-0,039521	-2,249762	2,060900	-0,574551	-2,866914	-1,144070	-16,587630	5,091956	13,792854	-0,038685	-0,087098	-0,050705	-6,876675	0,786972	2,060900	-0,038685	-0,087098	-0,050705	-6,876675	0,786972	2,060900
10:06:20,65	0,412973	3,174910	-0,114983	-1,436027	0,286977	-0,549053	-0,035958	-0,088775	-0,050651	0,080034	-2,091377	2,094641	-0,574462	-2,870115	-1,144017	-16,557104	5,111639	13,826595	-0,035958	-0,088775	-0,050651	-6,888828	0,731309	2,094641	-0,035958	-0,088775	-0,050651	-6,888828	0,731309	2,094641
10:06:20,70	0,412973	3,174910	-0,114983	-1,436027	0,286977	-0,549053	-0,031882	-0,082166	-0,049519	-0,312901	-1,897322	2,087064	-0,582223	-2,870340	-1,142884	-16,597238	5,077923	13,819019	-0,031882	-0,082166	-0,049519	-6,762954	0,605395	2,087064	-0,031882	-0,082166	-0,049519	-6,762954	0,605395	2,087064
10:06:20,75	0,412973	3,174910	-0,114983	-1,436027	0,286977	-0,549053	-0,030591	-0,089636	-0,051049	0,069583	-1,879091	2,108746	-0,576399	-2,875193	-1,144414	-16,642535	5,097197	13,840700	-0,030591	-0,089636	-0,051049	-6,966867	0,522335	2,108746	-0,030591	-0,089636	-0,051049	-6,966867	0,522335	2,108746
10:06:20,80	0,412973	3,174910	-0,114983	-1,436027	0,286977	-0,549053	-0,031692	-0,082158	-0,049916	-0,297279	-1,970053	2,113912	-0,582326	-2,870501	-1,143282	-16,660770	5,133126	13,845866	-0,031692	-0,082158	-0,049916	-6,746699	0,517731	2,113912	-0,031692	-0,082158	-0,049916	-6,746699	0,517731	2,113912
10:06:20,85	0,412973	3,174910	-0,114983	-1,436027	0,286977	-0,549053	-0,031334	-0,090747	-0,052027	0,129250	-1,883337	2,079700	-0,575066	-2,875105	-1,145392	-16,611811	5,081652	13,811654	-0,031334	-0,090747	-0,052027	-6,994406	0,576401	2,079700	-0,031334	-0,090747	-0,052027	-6,994406	0,576401	2,079700
10:06:20,90	0,412973	3,174910	-0,114983	-1,436027	0,286977	-0,549053	-0,034363	-0,081970	-0,050713	-0,334255	-2,073750	2,089239	-0,581153	-2,868093	-1,144079	-16,643877	5,091963	13,821193	-0,034363	-0,081970	-0,050713	-6,768920	0,623732	2,089239	-0,034363	-0,081970	-0,050713	-6,768920	0,623732	2,089239
10:06:20,95	0,412973	3,174910	-0,114983	-1,436027	0,286977	-0,549053	-0,035773	-0,088048	-0,053453	0,083189	-2,106562	2,119597	-0,577917	-2,868176	-1,145395	-16,566296	5,135012	13,825545	-0,035773	-0,088048	-0,053453	-6,828618	0,701650	2,119597	-0,035773	-0,088048	-0,053453	-6,828618	0,701650	2,119597
10:06:21,00	0,412973	3,174910	-0,114983	-1,436027	0,286977	-0,549053	-0,035773	-0,088048	-0,053453	0,083189	-2,106562	2,119597	-0,577465	-2,872590	-1,146748	-16,579618	5,092476	13,817298	-0,035773	-0,088048	-0,053453	-6,828618	0,701650	2,119597	-0,035773	-0,088048	-0,053453	-6,828618	0,701650	2,119597
10:06:21,05	0,412973	3,174910	-0,114983	-1,436027	0,286977	-0,549053	-0,032773	-0,085004	-0,051841	-0,161639	-1,969288	2,104140	-0,579320	-2,870987	-1,145206	-16,617581	5,093913	13,836094	-0,032773	-0,085004	-0,051841	-6,834490	0,603404	2,104140	-0,032773	-0,085004	-0,051841	-6,834490	0,603404	2,104140
10:06:21,10	0,412973	3,174910	-0,114983	-1,436027	0,286977	-0,549053	-0,040658	-0,086532	-0,051882	-0,067139	-2,402181	2,082660	-0,574055	-2,864923	-1,145247	-16,629882	5,118412	13,814614	-0,040658	-0,086532	-0,051882	-6,859904	0,789439	2,082660	-0,040658	-0,086532	-0,051882	-6,859904	0,789439	2,082660
10:06:21,15	0,412973	3,174910	-0,114983	-1,436027	0,286977	-0,549053	-0,034345	-0,086336	-0,049498	-0,013347	-2,034365	2,085144	-0,577381	-2,870292	-1,142864	-16,563635	5,154064	13,817099	-0,034345	-0,086336	-0,049498	-6,790704	0,661693	2,085144	-0,034345	-0,086336	-0,049498	-6,790704	0,661693	2,085144
10:06:21,20	0,412973	3,174910	-0,114983	-1,436027	0,286977	-0,549053	-0,034345	-0,086336	-0,049498	-0,013347	-2,034365	2,085144	-0,580379	-2,872556	-1,145583	-16,562166	5,076508	13,810555	-0,034345	-0,086336	-0,049498	-6,790704	0,661693	2,085144	-0,034345	-0,086336	-0,049498	-6,790704	0,661693	2,085144
10:06:21,25	0,412973	3,174910	-0,114983	-1,436027	0,286977	-0,549053	-0,031968	-0,081464	-0,048358	-0,329311	-1,911213	2,082167	-0,581680	-2,868576	-1,143271	-16,611997	5,081697	13,839263	-0,031968	-0,081464	-0,048358	-6,724259	0,598288	2,082167	-0,031968	-0,081464	-0,048358	-6,724259	0,598288	2,082167
10:06:21,31	0,412973	3,174910	-0,114983	-1,436027	0,286977	-0,549053	-0,039943	-0,086930	-0,052259	-0,065024	-2,351963	2,091710	-0,577619	-2,867143	-1,145615	-16,639886	5,101996	13,842540	-0,039943	-0,086930	-0,052259	-6,889067	0,783595	2,091710	-0,039943	-0,086930	-0,052259	-6,889067	0,783595	2,091710
10:06:21,35	0,412973	3,174910	-0,114983	-1,436027	0,286977	-0,549053	-0,039943	-0,086930	-0,052259	-0,065024	-2,351963	2,091710	-0,576209	-2,870417	-1,142460	-16,558473	5,132603	13,830832	-0,039943	-0,086930	-0,052259	-6,889067	0,783595	2,091710	-0,039943	-0,086930	-0,052259	-6,889067	0,783595	2,091710
10:06:21,40	0,412973	3,174910	-0,114983	-1,436027	0,286977	-0,549053	-0,031304	-0,081042	-0,049128	-0,383675	-1,905794	2,116370	-0,583486	-2,870278	-1,142494	-16,636718	5,086522	13,848324	-0,031304	-0,081042	-0,049128	-6,745445	0,551606	2,116370	-0,031304	-0,081042	-0,049128	-6,745445	0,551606	2,116370
10:06:21,45	0,412973	3,174910	-0,114983	-1,436027	0,286977	-0,549053	-0,034928	-0,089393	-0,051405	0,126315	-2,039441	2,114665	-0,574441	-2,871316	-1,144771	-16,551428	5,124689	13,846620	-0,034928	-0,089393	-0,051405	-6,891068	0,702412	2,114665	-0,034928	-0,089393	-0,051405	-6,891068	0,702412	2,114665
10:06:21,50	0,412973	3,174910	-0,114983	-1,436027	0,286977	-0,549053	-0,030691	-0,088263	-0,050300	-0,034468	-1,827923	2,057614	-0,577539	-2,874420	-1,143665	-16,610074	5,040740	13,789568	-0,030691	-0,088263	-0,050300	-6,963149	0,581312	2,057614	-0,030691	-0,088263	-0,050300	-6,963149	0,581312	2,057614
10:06:21,55	0,412973	3,174910	-0,114983	-1,436027	0,286977	-0,549053	-0,030691	-0,088263	-0,050300	-0,034468	-1,827923	2,057614	-0,581139	-2,869778	-1,144052	-16,651894	5,131030	13,851334	-0,030691	-0,088263	-0,050300	-6,963149	0,581312	2,057614	-0,030691	-0,088263	-0,050300	-6,963149	0,581312	2,057614
10:06:21,60	0,412973	3,174910	-0,114983	-1,436027	0,286977	-0,549053	-0,043449	-0,086103	-0,051073	-0,051658	-2,486613	2,094190	-0,574471	-2,865454	-1,146691	-16,554118	5,141033	13,827401	-0,043449	-0,086103	-0,051073	-6,810718	0,924123	2,094190	-0,043449	-0,086103	-0,051073	-6,810718	0,924123	2,094190
10:06:21,65	0,412973	3,174910	-0,114983	-1,436027	0,286977	-0,549053	-0,032714	-0,083104	-0,050675	-0,234543	-1,937010	2,088598	-0,583452	-2,870646	-1,141516	-16,629000	5,102784	13,849737	-0,032714	-0,083104	-0,050675	-6,758189	0,631017	2,088598	-0,032714	-0,083104	-0,050675	-6,758189	0,631017	2,088598
10:06:21,70	0,412973	3,174910	-0,114983	-1,436027	0,286977	-0,549053	-0,040822	-0,087258	-0,053804	0,007270	-2,367773	2,073987	-0,574475	-2,866882	-1,142476	-16,560282	5,119610	13,828038	-0,040822	-0,087258	-0,053804	-6,842509	0,836756	2,073987	-0,040822	-0,087258	-0,053804	-6,842509	0,836756	2,073987
10:06:21,75	0,412973	3,174910	-0,114983	-1,436027	0,286977	-0,549053	-0,032516	-0,084635	-0,051434	-0,172589	-1,875435	2,082610	-0,579768	-2,871025	-1,144800	-16,543745	5,060827	13,814564	-0,032516	-0,084635	-0,051434	-6,816434	0,677079	2,082610	-0,032516	-0,084635	-0,051434	-6,816434	0,677079	2,082610
10:06:21,80	0,412973	3,174910	-0,114983	-1,436027	0,286977	-0,549053	-0,041015	-0,087802	-0,051452	-0,006026	-2,347408	2,095168	-0,572776	-2,865249	-1,144818	-16,568826	5,077478	13,827122	-0,041015	-0,087802	-0,051452	-6,898479	0,872246	2,095168	-0,041015	-0,087802	-0,051452	-6,898479	0,872246	2,095168
10:06:21,85	0,412973	3,174910	-0,114983	-1,436027	0,286977	-0,549053	-0,036032	-0,083874	-0,051864	-0,226176	-2,084494	2,064526	-0,578669	-2,867600	-1,145230	-16,573487	5,061808	13,796480	-0,036032	-0,083874	-0,051864	-6,810292	0,743995	2,064526	-0,036032	-0,083874	-0,051864	-6,810292	0,743995	2,064526
10:06:21,90	0,412973	3,174910	-0,114983	-1,436027	0,286977	-0,549053	-0,030256	-0,091310	-0,052221	0,194462	-1,843759	2,071162	-0,575118	-2,876320	-1,145587	-16,608123	5,121058	13,803117	-0,030256	-0,091310	-0,052221	-6,973337	0,531309	2,071162	-0,030256	-0,091310	-0,052221	-6,973337	0,531309	2,071162
10:06:21,95	0,412973	3,174910	-0,114983	-1,436027	0,286977	-0,549053	-0,035452	-0,083787	-0,050583	-0,183275	-2,152015	2,124050	-0,576452	-2,869244	-1,143690	-16,654932	5,093597	13,812074	-0,035452	-0,083787	-0,050583	-6,760583	0,631001	2,124050	-0,035452	-0,083787	-0,050583	-6,760583	0,631001	2,124050
10:06:22,00	0,412973	3,174910	-0,114983	-1,436027	0,286977	-0,549053	-0,035452	-0,083787	-0,050583	-0,183275	-2,152015	2,124050	-0,582850	-2,872690	-1,143306	-16,624830	5,077392	13,780323	-0,035452	-0,083787	-0,050583	-6,760583	0,631001	2,124050	-0,035452	-0,083787	-0,050583	-6,760583	0,631001	2,124050
10:06:22,05	0,412973	3,174910	-0,114983	-1,436027	0,286977	-0,549053	-0,029534	-0,082798	-0,049940	-0,294299	-1,798848	2,048369	-0,578073	-2,868993	-1,143494	-16,635800	5,102679	13,807768	-0,029534	-0,082798	-0,049940	-6,793955	0,519538	2,048369	-0,029534	-0,082798	-0,049940	-6,793955	0,519538	2,048369
10:06:22,10	0,412973	3,174910	-0,114983	-1,436027	0,286977	-0,549053	-0,031344	-0,085137	-0,048755	-0,177628	-1,894711	2,072370	-0,582978	-2,871432	-1,143506	-16,641951	5,100482	13,790408	-0,031344	-0,085137	-0,048755	-6,860882	0,565807	2,072370	-0,031344	-0,085137	-0,048755	-6,860882	0,565807	2,072370
10:06:22,15	0,412973	3,174910	-0,114983	-1,436027	0,286977	-0,549053	-0,036660	-0,086036	-0,051126	-0,096746	-2,254879	2,073036	-0,576483	-2,868136	-1,144492	-16,684224	5,145404	13,804991	-0,036660	-0,086036	-0,051126	-6,850546	0,622953	2,073036	-0,036660	-0,086036	-0,051126	-6,850546	0,622953	2,073036
10:06:22,20	0,412973	3,174910	-0,114983	-1,436027	0,286977	-0,549053	-0,036249	-0,083231	-0,052225	-0,144085	-2,127989	2,087537	-0,579117	-2,867090	-1,145591	-16,543592	5,177946	13,819492	-0,036249	-0,083231	-0,052225	-6,677726	0,717583	2,087537	-0,036249	-0,083231	-0,052225	-6,677726	0,717583	2,087537
10:06:22,25	0,412973	3,174910	-0,114983	-1,436027	0,286977	-0,549053	-0,038651	-0,087296	-0,051050	0,060360	-2,242144	2,087221	-0,574396	-2,867042	-1,144415	-16,537751	5,166568	13,819175	-0,038651	-0,087296	-0,051050	-6,792382	0,791983	2,087221	-0,038651	-0,087296	-0,051050	-6,792382	0,791983	2,087221
10:06:22,30	0,412973	3,174910	-0,114983	-1,436027	0,286977	-0,549053	-0,038291	-0,086079	-0,051818	-0,048145	-2,202028	2,105345	-0,575630	-2,866745	-1,145184	-16,541820	5,116712	13,837299	-0,038291	-0,086079	-0,051818	-6,805337	0,803851	2,105345	-0,038291	-0,086079	-0,051818	-6,805337	0,803851	2,105345
10:06:22,35	0,412973	3,174910	-0,114983	-1,436027	0,286977	-0,549053	-0,033372	-0,082596	-0,048157	-0,266743	-1,946871	2,070684	-0,583883	-2,868735	-1,142502	-16,550133	5,088951	13,794381	-0,033372	-0,082596	-0,048157	-6,750493	0,672857	2,070684	-0,033372	-0,082596	-0,048157	-6,750493	0,672857	2,070684
10:06:22,40	0,412973	3,174910	-0,114983	-1,436027	0,286977	-0,549053	-0,032832	-0,083576	-0,050614	-0,242277	-1,990613	2,073327	-0,581642	-2,870490	-1,144447	-16,603749	5,091453	13,810858	-0,032832	-0,083576	-0,050614	-6,803015	0,586710	2,073327	-0,032832	-0,083576	-0,050614	-6,803015	0,586710	2,073327
10:06:22,45	0,412973	3,174910	-0,114983	-1,436027	0,286977	-0,549053	-0,030645	-0,082081	-0,052657	-0,295470	-1,923662	2,086609	-0,576333	-2,869091	-1,144069	-16,609015	5,119481	13,798169	-0,030645	-0,082081	-0,052657	-6,738830	0,481962	2,086609	-0,030645	-0,082081	-0,052657	-6,738830	0,481962	2,086609
10:06:22,50	0,412973	3,174910	-0,114983	-1,436027	0,286977	-0,549053	-0,030645	-0,082081	-0,052657	-0,295470	-1,923662	2,086609	-0,574509	-2,863201	-1,143944	-16,562494	5,119379	13,837562	-0,030645	-0,082081	-0,052657	-6,738830	0,481962	2,086609	-0,030645	-0,082081	-0,052657	-6,738830	0,481962	2,086609
10:06:22,55	0,412973	3,174910	-0,114983	-1,436027	0,286977	-0,549053	-0,031363	-0,088022	-0,051028	0,049872	-1,876696	2,104324	-0,577411	-2,873717	-1,144394	-16,573597	5,131549	13,836278	-0,031363	-0,088022	-0,051028	-6,859875	0,585313	2,104324	-0,031363	-0,088022	-0,051028	-6,859875	0,585313	2,104324
10:06:22,60	0,412973	3,174910	-0,114983	-1,436027	0,286977	-0,549053	-0,031973	-0,085471	-0,052248	-0,161774	-1,905047	2,069219	-0,579316	-2,871914	-1,145614	-16,610179	5,061463	13,801174	-0,031973	-0,085471	-0,052248	-6,871258	0,604836	2,069219	-0,031973	-0,085471	-0,052248	-6,871258	0,604836	2,069219
10:06:22,65	0,412973	3,174910	-0,114983	-1,436027	0,286977	-0,549053	-0,039047	-0,084841	-0,051850	-0,113348	-2,306324	2,107034	-0,577034	-2,865610	-1,142855	-16,606218	5,111584	13,795929	-0,039047	-0,084841	-0,051850	-6,773373	0,758848	2,107034	-0,039047	-0,084841	-0,051850	-6,773373	0,758848	2,107034
10:06:22,70	0,412973	3,174910	-0,114983	-1,436027	0,286977	-0,549053	-0,031378	-0,089330	-0,050284	0,106190	-1,900153	2,070358	-0,576271	-2,874358	-1,143650	-16,599098	5,132764	13,802312	-0,031378	-0,089330	-0,050284	-6,906236	0,563011	2,070358	-0,031378	-0,089330	-0,050284	-6,906236	0,563011	2,070358
10:06:22,75	0,412973	3,174910	-0,114983	-1,436027	0,286977	-0,549053	-0,029800	-0,084774	-0,052202	-0,160803	-1,782599	2,108039	-0,581006	-2,873447	-1,145568	-16,583385	5,088987	13,839993	-0,029800	-0,084774	-0,052202	-6,815545	0,556690	2,108039	-0,029800	-0,084774	-0,052202	-6,815545	0,556690	2,108039
10:06:22,80	0,412973	3,174910	-0,114983	-1,436027	0,286977	-0,549053	-0,034771	-0,084442	-0,050371	-0,177804	-2,148726	2,037978	-0,578808	-2,868976	-1,143737	-16,676456	5,143006	13,769932	-0,034771	-0,084442	-0,050371	-6,806509	0,580823	2,037978	-0,034771	-0,084442	-0,050371	-6,806509	0,580823	2,037978
10:06:22,85	0,412973	3,174910	-0,114983	-1,436027	0,286977	-0,549053	-0,038484	-0,085890	-0,051461	-0,052016	-2,266623	2,092113	-0,575697	-2,866484	-1,144827	-16,586112	5,149135	13,824067	-0,038484	-0,085890	-0,051461	-6,794407	0,754390	2,092113	-0,038484	-0,085890	-0,051461	-6,794407	0,754390	2,092113
10:06:22,90	0,412973	3,174910	-0,114983	-1,436027	0,286977	-0,549053	-0,038484	-0,085890	-0,051461	-0,052016	-2,266623	2,092113	-0,578703	-2,874621	-1,146356	-16,611535	5,091435	13,831375	-0,038484	-0,085890	-0,051461	-6,794407	0,754390	2,092113	-0,038484	-0,085890	-0,051461	-6,794407	0,754390	2,092113
10:06:22,95	0,412973	3,174910	-0,114983	-1,436027	0,286977	-0,549053	-0,038762	-0,086354	-0,050304	-0,069357	-2,269827	2,085441	-0,575156	-2,866475	-1,143670	-16,597098	5,107600	13,817395	-0,038762	-0,086354	-0,050304	-6,848163	0,773012	2,085441	-0,038762	-0,086354	-0,050304	-6,848163	0,773012	2,085441
10:06:23,00	0,412973	3,174910	-0,114983	-1,436027	0,286977	-0,549053	-0,034837	-0,086081	-0,053951	-0,024023	-2,029296	2,094502	-0,573239	-2,865270	-1,142467	-16,535148	5,138555	13,832064	-0,034837	-0,086081	-0,053951	-6,781396	0,705423	2,094502	-0,034837	-0,086081	-0,053951	-6,781396	0,705423	2,094502
10:06:23,05	0,412973	3,174910	-0,114983	-1,436027	0,286977	-0,549053	-0,031821	-0,090232	-0,049611	0,144687	-1,935049	2,067794	-0,577020	-2,877272	-1,142816	-16,631064	5,112251	13,794454	-0,031821	-0,090232	-0,049611	-6,938546	0,562908	2,067794	-0,031821	-0,090232	-0,049611	-6,938546	0,562908	2,067794
10:06:23,10	0,412973	3,174910	-0,114983	-1,436027	0,286977	-0,549053	-0,028977	-0,090035	-0,050644	0,072762	-1,701188	2,076373	-0,576861	-2,876790	-1,144010	-16,569931	5,034993	13,808327	-0,028977	-0,090035	-0,050644	-6,995008	0,573545	2,076373	-0,028977	-0,090035	-0,050644	-6,995008	0,573545	2,076373
10:06:23,15	0,412973	3,174910	-0,114983	-1,436027	0,286977	-0,549053	-0,032070	-0,080617	-0,048775	-0,381463	-1,968178	2,078638	-0,583471	-2,869402	-1,142141	-16,644116	5,118855	13,810592	-0,032070	-0,080617	-0,048775	-6,709884	0,549322	2,078638	-0,032070	-0,080617	-0,048775	-6,709884	0,549322	2,078638
10:06:23,20	0,412973	3,174910	-0,114983	-1,436027	0,286977	-0,549053	-0,032070	-0,080617	-0,048775	-0,381463	-1,968178	2,078638	-0,576244	-2,871057	-1,144422	-16,572737	5,126076	13,812481	-0,032070	-0,080617	-0,048775	-6,709884	0,549322	2,078638	-0,032070	-0,080617	-0,048775	-6,709884	0,549322	2,078638
10:06:23,25	0,412973	3,174910	-0,114983	-1,436027	0,286977	-0,549053	-0,031570	-0,083094	-0,052611	-0,234986	-1,869765	2,089337	-0,581576	-2,871074	-1,145977	-16,572552	5,097935	13,821291	-0,031570	-0,083094	-0,052611	-6,757866	0,608519	2,089337	-0,031570	-0,083094	-0,052611	-6,757866	0,608519	2,089337
10:06:23,30	0,412973	3,174910	-0,114983	-1,436027	0,286977	-0,549053	-0,031708	-0,080194	-0,047992	-0,367725	-1,964184	2,084074	-0,584018	-2,869504	-1,141358	-16,639099	5,157205	13,816028	-0,031708	-0,080194	-0,047992	-6,662962	0,524898	2,084074	-0,031708	-0,080194	-0,047992	-6,662962	0,524898	2,084074
10:06:23,35	0,412973	3,174910	-0,114983	-1,436027	0,286977	-0,549053	-0,041208	-0,087028	-0,051824	-0,020391	-2,369767	2,120495	-0,573917	-2,867152	-1,141293	-16,571909	5,112199	13,854713	-0,041208	-0,087028	-0,051824	-6,852068	0,865037	2,120495	-0,041208	-0,087028	-0,051824	-6,852068	0,865037	2,120495
10:06:23,40	0,412973	3,174910	-0,114983	-1,436027	0,286977	-0,549053	-0,030364	-0,086455	-0,053375	-0,092338	-1,809409	2,098819	-0,579268	-2,873798	-1,146740	-16,590648	5,071308	13,830773	-0,030364	-0,086455	-0,053375	-6,879031	0,574201	2,098819	-0,030364	-0,086455	-0,053375	-6,879031	0,574201	2,098819
10:06:23,45	0,412973	3,174910	-0,114983	-1,436027	0,286977	-0,549053	-0,030444	-0,080344	-0,049533	-0,354399	-1,848730	2,069101	-0,584520	-2,870675	-1,142898	-16,593306	5,137125	13,801056	-0,030444	-0,080344	-0,049533	-6,661440	0,541085	2,069101	-0,030444	-0,080344	-0,049533	-6,661440	0,541085	2,069101
10:06:23,50	0,412973	3,174910	-0,114983	-1,436027	0,286977	-0,549053	-0,033048	-0,085155	-0,049801	-0,118350	-2,051473	2,085274	-0,579052	-2,870824	-1,143167	-16,658642	5,158569	13,817229	-0,033048	-0,085155	-0,049801	-6,803015	0,542802	2,085274	-0,033048	-0,085155	-0,049801	-6,803015	0,542802	2,085274
10:06:23,55	0,412973	3,174910	-0,114983	-1,436027	0,286977	-0,549053	-0,034509	-0,086974	-0,051426	0,039574	-2,029284	2,091353	-0,576746	-2,870469	-1,144791	-16,541973	5,164354	13,823307	-0,034509	-0,086974	-0,051426	-6,787870	0,679657	2,091353	-0,034509	-0,086974	-0,051426	-6,787870	0,679657	2,091353
10:06:23,60	0,412973	3,174910	-0,114983	-1,436027	0,286977	-0,549053	-0,033785	-0,087241	-0,050673	-0,049092	-1,968345	2,073325	-0,576877	-2,871229	-1,144038	-16,573079	5,063863	13,805279	-0,033785	-0,087241	-0,050673	-6,897541	0,683785	2,073325	-0,033785	-0,087241	-0,050673	-6,897541	0,683785	2,073325
10:06:23,65	0,412973	3,174910	-0,114983	-1,436027	0,286977	-0,549053	-0,039467	-0,084542	-0,049551	-0,150212	-2,345608	2,081430	-0,576374	-2,864959	-1,142917	-16,624284	5,138769	13,813384	-0,039467	-0,084542	-0,049551	-6,786730	0,752563	2,081430	-0,039467	-0,084542	-0,049551	-6,786730	0,752563	2,081430
10:06:23,70	0,412973	3,174910	-0,114983	-1,436027	0,286977	-0,549053	-0,031692	-0,087887	-0,053001	0,082754	-1,908704	2,063252	-0,575466	-2,873338	-1,143464	-16,594525	5,148630	13,792453	-0,031692	-0,087887	-0,053001	-6,816376	0,579132	2,063252	-0,031692	-0,087887	-0,053001	-6,816376	0,579132	2,063252
10:06:23,75	0,412973	3,174910	-0,114983	-1,436027	0,286977	-0,549053	-0,030722	-0,088260	-0,053033	-0,005345	-1,849949	2,043496	-0,582327	-2,871693	-1,145075	-16,562987	5,100948	13,806790	-0,030722	-0,088260	-0,053033	-6,933754	0,561740	2,043496	-0,030722	-0,088260	-0,053033	-6,933754	0,561740	2,043496
10:06:23,80	0,412973	3,174910	-0,114983	-1,436027	0,286977	-0,549053	-0,032170	-0,081983	-0,048741	-0,293760	-1,953551	2,102850	-0,582238	-2,869999	-1,142107	-16,618644	5,123364	13,834804	-0,032170	-0,081983	-0,048741	-6,729458	0,571765	2,102850	-0,032170	-0,081983	-0,048741	-6,729458	0,571765	2,102850
10:06:23,85	0,412973	3,174910	-0,114983	-1,436027	0,286977	-0,549053	-0,034165	-0,084922	-0,053016	-0,137486	-2,045219	2,091344	-0,578695	-2,869740	-1,146382	-16,606427	5,120332	13,823298	-0,034165	-0,084922	-0,053016	-6,803841	0,636740	2,091344	-0,034165	-0,084922	-0,053016	-6,803841	0,636740	2,091344
10:06:23,90	0,412973	3,174910	-0,114983	-1,436027	0,286977	-0,549053	-0,036522	-0,084026	-0,052059	-0,213867	-2,153565	2,086539	-0,578293	-2,867251	-1,145425	-16,608996	5,087420	13,818493	-0,036522	-0,084026	-0,052059	-6,809883	0,713439	2,086539	-0,036522	-0,084026	-0,052059	-6,809883	0,713439	2,086539
10:06:23,95	0,412973	3,174910	-0,114983	-1,436027	0,286977	-0,549053	-0,041082	-0,085670	-0,047592	-0,102008	-2,405918	2,094380	-0,574589	-2,864124	-1,140957	-16,609019	5,117892	13,826334	-0,041082	-0,085670	-0,047592	-6,827068	0,819011	2,094380	-0,041082	-0,085670	-0,047592	-6,827068	0,819011	2,094380
10:06:24,00	0,412973	3,174910	-0,114983	-1,436027	0,286977	-0,549053	-0,029979	-0,088769	-0,051448	0,051509	-1,804271	2,064726	-0,577457	-2,875289	-1,144814	-16,591801	5,099138	13,796680	-0,029979	-0,088769	-0,051448	-6,916823	0,549069	2,064726	-0,029979	-0,088769	-0,051448	-6,916823	0,549069	2,064726
10:06:24,05	0,412973	3,174910	-0,114983	-1,436027	0,286977	-0,549053	-0,029979	-0,088769	-0,051448	0,051509	-1,804271	2,064726	-0,583439	-2,869428	-1,142522	-16,627228	5,115596	13,810548	-0,029979	-0,088769	-0,051448	-6,916823	0,549069	2,064726	-0,029979	-0,088769	-0,051448	-6,916823	0,549069	2,064726
10:06:24,10	0,412973	3,174910	-0,114983	-1,436027	0,286977	-0,549053	-0,031506	-0,081026	-0,051563	-0,335039	-1,911475	2,092243	-0,576976	-2,866850	-1,142915	-16,627040	5,112321	13,807334	-0,031506	-0,081026	-0,051563	-6,695597	0,561759	2,092243	-0,031506	-0,081026	-0,051563	-6,695597	0,561759	2,092243
10:06:24,15	0,412973	3,174910	-0,114983	-1,436027	0,286977	-0,549053	-0,042280	-0,086432	-0,049510	-0,048506	-2,420492	2,099831	-0,573330	-2,863468	-1,142876	-16,560768	5,106021	13,831785	-0,042280	-0,086432	-0,049510	-6,833431	0,898481	2,099831	-0,042280	-0,086432	-0,049510	-6,833431	0,898481	2,099831
10:06:24,20	0,412973	3,174910	-0,114983	-1,436027	0,286977	-0,549053	-0,033237	-0,090312	-0,051447	0,164056	-1,988451	2,071484	-0,574491	-2,873240	-1,144812	-16,588469	5,134471	13,803439	-0,033237	-0,090312	-0,051447	-6,925471	0,620617	2,071484	-0,033237	-0,090312	-0,051447	-6,925471	0,620617	2,071484
10:06:24,25	0,412973	3,174910	-0,114983	-1,436027	0,286977	-0,549053	-0,033691	-0,079056	-0,052666	-0,466650	-1,999312	2,060440	-0,584012	-2,867218	-1,146032	-16,600081	5,088788	13,792394	-0,033691	-0,079056	-0,052666	-6,672542	0,645453	2,060440	-0,033691	-0,079056	-0,052666	-6,672542	0,645453	2,060440
10:06:24,30	0,412973	3,174910	-0,114983	-1,436027	0,286977	-0,549053	-0,035315	-0,085578	-0,053794	-0,117757	-2,106299	2,096666	-0,577552	-2,869073	-1,147160	-16,614752	5,108516	13,828621	-0,035315	-0,085578	-0,053794	-6,835626	0,665903	2,096666	-0,035315	-0,085578	-0,053794	-6,835626	0,665903	2,096666
10:06:24,35	0,412973	3,174910	-0,114983	-1,436027	0,286977	-0,549053	-0,034239	-0,082994	-0,052220	-0,189037	-2,012891	2,090929	-0,576691	-2,865967	-1,144432	-16,568114	5,149681	13,825987	-0,034239	-0,082994	-0,052220	-6,704067	0,674873	2,090929	-0,034239	-0,082994	-0,052220	-6,704067	0,674873	2,090929
10:06:24,40	0,412973	3,174910	-0,114983	-1,436027	0,286977	-0,549053	-0,030405	-0,091097	-0,052487	0,193021	-1,831378	2,092858	-0,575501	-2,874311	-1,146020	-16,579883	5,078392	13,823759	-0,030405	-0,091097	-0,052487	-6,958107	0,555441	2,092858	-0,030405	-0,091097	-0,052487	-6,958107	0,555441	2,092858
10:06:24,45	0,412973	3,174910	-0,114983	-1,436027	0,286977	-0,549053	-0,029120	-0,090602	-0,053391	0,160790	-1,789862	2,066931	-0,577019	-2,875803	-1,146356	-16,624830	5,139154	13,829925	-0,029120	-0,090602	-0,053391	-6,951468	0,496054	2,066931	-0,029120	-0,090602	-0,053391	-6,951468	0,496054	2,066931
