# Supplementary material for: Characterization of interfragmentary motion associated with common osteosynthesis devices for rat fracture healing studies
Source: PLoS One. 2017 Apr 28;12(4):e0176735. doi: 10.1371/journal.pone.0176735 (PMC5409164; doi:10.1371/journal.pone.0176735)
Supplement: S1 Dataset — (ZIP) [file pone.0176735.s001.zip › S1_Dataset/UlmExFix/Specimen02/ULM-Fix-EX_02X.txt]

%Tester: Sukopp Matthias
%Projekt: 
%Zeit: 13.03.2015 09:54:48
%Dateipfad: D:\Messungen\Fixator\Measurements\Fixator_20150313.txt
%Kommentar: Ulm-Fix-Ex_02-X
%VI Version: D:\LVProjekte\Fixator\HauptVI\Fixator_v0.12.vi
%Virtueller Drehpunkt: 	0,0000	0,0000	0,0000
%Sensor zu Hexapod (Mitte): 	0,000000	0,000000	-26,500000
%Sensor zu Hexapod Trans (Mitte): 	-0,500000	-0,866025	0,000000	-0,866025	0,500000	0,000000	0,000000	0,000000	1,000000
%Hexapod zu Labor (Mitte): 	0,412882	3,116954	-0,116015
%Hexapod zu Labor Trans (Mitte): 	0,999938	0,009820	0,005223	-0,009931	0,999716	0,021642	-0,005009	-0,021693	0,999752
%Labor zu CR (Mitte): 	0,000000	0,000000	78,500000
%Labor zu CR Trans (Mitte): 	1,000000	0,000000	0,000000	0,000000	1,000000	0,000000	0,000000	0,000000	1,000000
%Zentrum Sensormasse: 	0,000000	0,000000	2,000000
%Sensormasse: 	200,000000E-3
--------------------------------------------------
Time	X	Y	Z	U	V	W	Exp_ Fx	Exp_ Fy	Exp_ Fz	Exp_ Mx	Exp_ My	Exp_ Mz	Sen_ Fx	Sen_ Fy	Sen_ Fz	Sen_ Mx	Sen_ My	Sen_ Mz	Hex_ Fx	Hex_ Fy	Hex_ Fz	Hex_ Mx	Hex_ My	Hex_ Mz	Lab_ Fx	Lab_ Fy	Lab_ Fz	Lab_ Mx	Lab_ My	Lab_ Mz	Laser
09:54:48,05	0,412882	3,116954	-0,116015	-1,243006	0,287012	-0,569014	-0,007595	0,100087	0,050887	1,053664	2,299451	1,239019	-0,752203	-2,800246	-1,042479	-8,634545	13,001948	12,970974	-0,007595	0,100087	0,050887	8,910515	2,895683	1,239019	-0,007595	0,100087	0,050887	8,910515	2,895683	1,239019
09:54:48,10	0,412882	3,116954	-0,116015	-1,243006	0,287012	-0,569014	-0,016070	0,100242	0,053601	1,079622	1,831945	1,269684	-0,748099	-2,792829	-1,039764	-8,640769	13,044783	13,001638	-0,016070	0,100242	0,053601	8,948590	3,093461	1,269684	-0,016070	0,100242	0,053601	8,948590	3,093461	1,269684
09:54:48,15	0,412882	3,116954	-0,116015	-1,243006	0,287012	-0,569014	-0,007820	0,105010	0,052046	0,780464	2,298951	1,251858	-0,756353	-2,797590	-1,041320	-8,633470	12,981424	12,983812	-0,007820	0,105010	0,052046	9,023721	2,912834	1,251858	-0,007820	0,105010	0,052046	9,023721	2,912834	1,251858
09:54:48,20	0,412882	3,116954	-0,116015	-1,243006	0,287012	-0,569014	-0,007820	0,105010	0,052046	0,780464	2,298951	1,251858	-0,749336	-2,794292	-1,042860	-8,653111	13,014429	13,021626	-0,007820	0,105010	0,052046	9,023721	2,912834	1,251858	-0,007820	0,105010	0,052046	9,023721	2,912834	1,251858
09:54:48,25	0,412882	3,116954	-0,116015	-1,243006	0,287012	-0,569014	-0,011592	0,103654	0,049680	0,951572	2,070647	1,203990	-0,753294	-2,795001	-1,043685	-8,611028	13,084671	12,935944	-0,011592	0,103654	0,049680	9,088443	2,980590	1,203990	-0,011592	0,103654	0,049680	9,088443	2,980590	1,203990
09:54:48,30	0,412882	3,116954	-0,116015	-1,243006	0,287012	-0,569014	-0,011592	0,103654	0,049680	0,951572	2,070647	1,203990	-0,753529	-2,793938	-1,041761	-8,702314	13,042603	12,973242	-0,011592	0,103654	0,049680	9,088443	2,980590	1,203990	-0,011592	0,103654	0,049680	9,088443	2,980590	1,203990
09:54:48,35	0,412882	3,116954	-0,116015	-1,243006	0,287012	-0,569014	-0,012395	0,104390	0,051605	0,831270	1,970840	1,241288	-0,751059	-2,791967	-1,041714	-8,636750	13,031945	13,001988	-0,012395	0,104390	0,051605	9,025848	2,943863	1,241288	-0,012395	0,104390	0,051605	9,025848	2,943863	1,241288
09:54:48,40	0,412882	3,116954	-0,116015	-1,243006	0,287012	-0,569014	-0,015338	0,103236	0,051652	0,914803	1,879942	1,270034	-0,755266	-2,801408	-1,041727	-8,690653	12,992563	12,970091	-0,015338	0,103236	0,051652	9,018833	3,083947	1,270034	-0,015338	0,103236	0,051652	9,018833	3,083947	1,270034
09:54:48,45	0,412882	3,116954	-0,116015	-1,243006	0,287012	-0,569014	-0,005058	0,102159	0,051638	0,909763	2,387499	1,238136	-0,749759	-2,794499	-1,042860	-8,591743	13,046182	12,983148	-0,005058	0,102159	0,051638	8,929229	2,784543	1,238136	-0,005058	0,102159	0,051638	8,929229	2,784543	1,238136
09:54:48,50	0,412882	3,116954	-0,116015	-1,243006	0,287012	-0,569014	-0,004985	0,106147	0,050471	0,720465	2,410707	1,238455	-0,758756	-2,799477	-1,042894	-8,664806	12,998533	12,970410	-0,004985	0,106147	0,050471	9,053013	2,802001	1,238455	-0,004985	0,106147	0,050471	9,053013	2,802001	1,238455
09:54:48,55	0,412882	3,116954	-0,116015	-1,243006	0,287012	-0,569014	-0,004985	0,106147	0,050471	0,720465	2,410707	1,238455	-0,748778	-2,794583	-1,043308	-8,676961	13,018179	12,954486	-0,014212	0,099953	0,050057	8,899796	3,026175	1,222531	-0,014212	0,099953	0,050057	8,899796	3,026175	1,222531
09:54:48,60	0,412882	3,116954	-0,116015	-1,243006	0,287012	-0,569014	-0,004531	0,100391	0,050480	1,016713	2,451535	1,214063	-0,753998	-2,802748	-1,042886	-8,651409	12,987268	12,946017	-0,004531	0,100391	0,050480	8,897424	2,807212	1,214063	-0,004531	0,100391	0,050480	8,897424	2,807212	1,214063
09:54:48,65	0,412882	3,116954	-0,116015	-1,243006	0,287012	-0,569014	-0,004531	0,100391	0,050480	1,016713	2,451535	1,214063	-0,746825	-2,796974	-1,042114	-8,602764	13,020076	12,928814	-0,004531	0,100391	0,050480	8,897424	2,807212	1,214063	-0,004531	0,100391	0,050480	8,897424	2,807212	1,214063
09:54:48,70	0,412882	3,116954	-0,116015	-1,243006	0,287012	-0,569014	-0,013118	0,097066	0,051251	1,242344	2,030736	1,196860	-0,747584	-2,794611	-1,044454	-8,660144	13,003153	12,969266	-0,013118	0,097066	0,051251	8,862049	3,060490	1,196860	-0,013118	0,097066	0,051251	8,862049	3,060490	1,196860
09:54:48,75	0,412882	3,116954	-0,116015	-1,243006	0,287012	-0,569014	-0,014785	0,098904	0,048912	1,103419	1,902810	1,237312	-0,756915	-2,797107	-1,040184	-8,636933	13,013205	12,950233	-0,014785	0,098904	0,048912	8,867412	3,063440	1,237312	-0,014785	0,098904	0,048912	8,867412	3,063440	1,237312
09:54:48,80	0,412882	3,116954	-0,116015	-1,243006	0,287012	-0,569014	-0,012936	0,097910	0,049683	1,127971	1,977541	1,236440	-0,747647	-2,796709	-1,043683	-8,692270	12,990332	12,968394	-0,012936	0,097910	0,049683	8,813890	2,993034	1,236440	-0,012936	0,097910	0,049683	8,813890	2,993034	1,236440
09:54:48,85	0,412882	3,116954	-0,116015	-1,243006	0,287012	-0,569014	-0,012936	0,097910	0,049683	1,127971	1,977541	1,236440	-0,753452	-2,804475	-1,043643	-8,664983	12,968532	12,970081	-0,012936	0,097910	0,049683	8,813890	2,993034	1,236440	-0,012936	0,097910	0,049683	8,813890	2,993034	1,236440
09:54:48,90	0,412882	3,116954	-0,116015	-1,243006	0,287012	-0,569014	-0,003308	0,099055	0,049723	1,063207	2,512720	1,238127	-0,748742	-2,796969	-1,043275	-8,647907	12,969674	12,966801	-0,012164	0,098729	0,050091	8,839880	3,021315	1,234846	-0,012164	0,098729	0,050091	8,839880	3,021315	1,234846
09:54:48,95	0,412882	3,116954	-0,116015	-1,243006	0,287012	-0,569014	-0,008033	0,105235	0,051210	0,769052	2,223695	1,210395	-0,756442	-2,797293	-1,042156	-8,688907	13,013773	12,942349	-0,008033	0,105235	0,051210	9,029984	2,854293	1,210395	-0,008033	0,105235	0,051210	9,029984	2,854293	1,210395
09:54:49,00	0,412882	3,116954	-0,116015	-1,243006	0,287012	-0,569014	-0,008352	0,097815	0,051660	1,178336	2,240574	1,234672	-0,749857	-2,800727	-1,041706	-8,648202	13,017373	12,966627	-0,008352	0,097815	0,051660	8,856838	2,896190	1,234672	-0,008352	0,097815	0,051660	8,856838	2,896190	1,234672
09:54:49,05	0,412882	3,116954	-0,116015	-1,243006	0,287012	-0,569014	-0,010537	0,103943	0,052006	0,852871	2,091638	1,235194	-0,754071	-2,795770	-1,041360	-8,682183	13,029124	12,967149	-0,010537	0,103943	0,052006	9,012414	2,918795	1,235194	-0,010537	0,103943	0,052006	9,012414	2,918795	1,235194
09:54:49,10	0,412882	3,116954	-0,116015	-1,243006	0,287012	-0,569014	-0,006803	0,100462	0,050867	0,984660	2,307908	1,243375	-0,752924	-2,800745	-1,042499	-8,687673	12,975459	12,975330	-0,006803	0,100462	0,050867	8,870948	2,841909	1,243375	-0,006803	0,100462	0,050867	8,870948	2,841909	1,243375
09:54:49,15	0,412882	3,116954	-0,116015	-1,243006	0,287012	-0,569014	-0,006803	0,100462	0,050867	0,984660	2,307908	1,243375	-0,755787	-2,800529	-1,042103	-8,652565	12,982155	12,969635	-0,005558	0,103050	0,051262	8,962879	2,835983	1,237680	-0,005558	0,103050	0,051262	8,962879	2,835983	1,237680
09:54:49,20	0,412882	3,116954	-0,116015	-1,243006	0,287012	-0,569014	-0,005558	0,103050	0,051262	0,873447	2,399685	1,237680	-0,750614	-2,795732	-1,041756	-8,710393	13,010031	12,967672	-0,005558	0,103050	0,051262	8,962879	2,835983	1,237680	-0,005558	0,103050	0,051262	8,962879	2,835983	1,237680
09:54:49,25	0,412882	3,116954	-0,116015	-1,243006	0,287012	-0,569014	-0,005401	0,098200	0,049732	1,143014	2,383817	1,254471	-0,751666	-2,803090	-1,043634	-8,664701	13,009203	12,986425	-0,005401	0,098200	0,049732	8,851704	2,807787	1,254471	-0,005401	0,098200	0,049732	8,851704	2,807787	1,254471
09:54:49,30	0,412882	3,116954	-0,116015	-1,243006	0,287012	-0,569014	-0,008562	0,102154	0,050067	0,904180	2,218027	1,224862	-0,753510	-2,798375	-1,043299	-8,682527	12,981156	12,956816	-0,008562	0,102154	0,050067	8,923295	2,890142	1,224862	-0,008562	0,102154	0,050067	8,923295	2,890142	1,224862
09:54:49,35	0,412882	3,116954	-0,116015	-1,243006	0,287012	-0,569014	-0,005506	0,103089	0,052027	0,854449	2,379418	1,237390	-0,755847	-2,800555	-1,041339	-8,680967	12,978946	12,969345	-0,005506	0,103089	0,052027	8,946927	2,811602	1,237390	-0,005506	0,103089	0,052027	8,946927	2,811602	1,237390
09:54:49,40	0,412882	3,116954	-0,116015	-1,243006	0,287012	-0,569014	-0,017994	0,096511	0,051651	1,285246	1,763305	1,232285	-0,752201	-2,801878	-1,040528	-8,659275	13,057261	12,986106	-0,017994	0,096511	0,051651	8,861343	3,175842	1,232285	-0,017994	0,096511	0,051651	8,861343	3,175842	1,232285
09:54:49,45	0,412882	3,116954	-0,116015	-1,243006	0,287012	-0,569014	-0,003876	0,099342	0,052048	1,061018	2,485852	1,227345	-0,753417	-2,803840	-1,041318	-8,656318	12,978267	12,959299	-0,003876	0,099342	0,052048	8,859374	2,790099	1,227345	-0,003876	0,099342	0,052048	8,859374	2,790099	1,227345
09:54:49,50	0,412882	3,116954	-0,116015	-1,243006	0,287012	-0,569014	-0,012913	0,099925	0,049678	1,032232	1,978740	1,236491	-0,749404	-2,795722	-1,043687	-8,687747	12,998200	12,968445	-0,012913	0,099925	0,049678	8,876380	2,992397	1,236491	-0,012913	0,099925	0,049678	8,876380	2,992397	1,236491
09:54:49,55	0,412882	3,116954	-0,116015	-1,243006	0,287012	-0,569014	-0,004807	0,099841	0,050485	1,076521	2,418678	1,220172	-0,753384	-2,802784	-1,042880	-8,651835	13,023556	12,952127	-0,004807	0,099841	0,050485	8,914066	2,796009	1,220172	-0,004807	0,099841	0,050485	8,914066	2,796009	1,220172
09:54:49,60	0,412882	3,116954	-0,116015	-1,243006	0,287012	-0,569014	-0,008550	0,104213	0,050079	0,800586	2,208832	1,254090	-0,755299	-2,797356	-1,043287	-8,689293	12,989075	12,986045	-0,008550	0,104213	0,050079	8,981334	2,880005	1,254090	-0,008550	0,104213	0,050079	8,981334	2,880005	1,254090
09:54:49,65	0,412882	3,116954	-0,116015	-1,243006	0,287012	-0,569014	-0,008550	0,104213	0,050079	0,800586	2,208832	1,254090	-0,755781	-2,797970	-1,040176	-8,646405	12,978800	12,958982	-0,008550	0,104213	0,050079	8,981334	2,880005	1,254090	-0,008550	0,104213	0,050079	8,981334	2,880005	1,254090
09:54:49,70	0,412882	3,116954	-0,116015	-1,243006	0,287012	-0,569014	-0,007778	0,104324	0,053190	0,807393	2,291271	1,227028	-0,751039	-2,796834	-1,042871	-8,630427	13,002963	12,981600	-0,007778	0,104324	0,053190	8,996804	2,901819	1,227028	-0,007778	0,104324	0,053190	8,996804	2,901819	1,227028
09:54:49,75	0,412882	3,116954	-0,116015	-1,243006	0,287012	-0,569014	-0,015446	0,101951	0,050472	0,981331	1,864976	1,251718	-0,749892	-2,792516	-1,042893	-8,644996	13,036363	12,983672	-0,015446	0,101951	0,050472	8,984482	3,077458	1,251718	-0,015446	0,101951	0,050472	8,984482	3,077458	1,251718
09:54:49,80	0,412882	3,116954	-0,116015	-1,243006	0,287012	-0,569014	-0,015446	0,101951	0,050472	0,981331	1,864976	1,251718	-0,757479	-2,798121	-1,042892	-8,618948	13,002851	12,951116	-0,015446	0,101951	0,050472	8,984482	3,077458	1,251718	-0,015446	0,101951	0,050472	8,984482	3,077458	1,251718
09:54:49,85	0,412882	3,116954	-0,116015	-1,243006	0,287012	-0,569014	-0,006797	0,105719	0,050474	0,769392	2,354011	1,219162	-0,748116	-2,794496	-1,039813	-8,647911	13,005848	12,932412	-0,006797	0,105719	0,050474	9,068339	2,887587	1,219162	-0,006797	0,105719	0,050474	9,068339	2,887587	1,219162
09:54:49,90	0,412882	3,116954	-0,116015	-1,243006	0,287012	-0,569014	-0,005104	0,099431	0,049330	1,045134	2,414483	1,243724	-0,758213	-2,795676	-1,041373	-8,687181	13,018415	12,961318	-0,005104	0,099431	0,049330	8,850478	2,815124	1,243724	-0,005104	0,099431	0,049330	8,850478	2,815124	1,243724
09:54:49,95	0,412882	3,116954	-0,116015	-1,243006	0,287012	-0,569014	-0,005104	0,099431	0,049330	1,045134	2,414483	1,243724	-0,748633	-2,798601	-1,044054	-8,621603	13,021580	12,939373	-0,005104	0,099431	0,049330	8,850478	2,815124	1,243724	-0,005104	0,099431	0,049330	8,850478	2,815124	1,243724
09:54:50,00	0,412882	3,116954	-0,116015	-1,243006	0,287012	-0,569014	-0,010805	0,097818	0,049312	1,195114	2,133956	1,207419	-0,752360	-2,798117	-1,040204	-8,715485	13,021360	12,956796	-0,010805	0,097818	0,049312	8,873864	2,982123	1,207419	-0,010805	0,097818	0,049312	8,873864	2,982123	1,207419
09:54:50,05	0,412882	3,116954	-0,116015	-1,243006	0,287012	-0,569014	-0,009203	0,096223	0,050895	1,287742	2,193426	1,240960	-0,748053	-2,800786	-1,042471	-8,637410	13,041867	12,972914	-0,009203	0,096223	0,050895	8,841252	2,915837	1,240960	-0,009203	0,096223	0,050895	8,841252	2,915837	1,240960
09:54:50,10	0,412882	3,116954	-0,116015	-1,243006	0,287012	-0,569014	-0,009203	0,096223	0,050895	1,287742	2,193426	1,240960	-0,751713	-2,794261	-1,040966	-8,681144	13,041201	12,977607	-0,009203	0,096223	0,050895	8,841252	2,915837	1,240960	-0,009203	0,096223	0,050895	8,841252	2,915837	1,240960
09:54:50,15	0,412882	3,116954	-0,116015	-1,243006	0,287012	-0,569014	-0,009597	0,100546	0,052847	1,065489	2,171643	1,273535	-0,751599	-2,798282	-1,040518	-8,637217	13,044710	13,005489	-0,009597	0,100546	0,052847	8,958377	2,925045	1,273535	-0,009597	0,100546	0,052847	8,958377	2,925045	1,273535
09:54:50,20	0,412882	3,116954	-0,116015	-1,243006	0,287012	-0,569014	-0,008035	0,101130	0,051629	0,969941	2,246200	1,224138	-0,752886	-2,799344	-1,041736	-8,675607	12,991580	12,956092	-0,008035	0,101130	0,051629	8,908633	2,876964	1,224138	-0,008035	0,101130	0,051629	8,908633	2,876964	1,224138
09:54:50,25	0,412882	3,116954	-0,116015	-1,243006	0,287012	-0,569014	-0,010757	0,100596	0,050871	1,045902	2,100426	1,245800	-0,751062	-2,797253	-1,042495	-8,655178	13,035433	12,977754	-0,010757	0,100596	0,050871	8,942674	2,944859	1,245800	-0,010757	0,100596	0,050871	8,942674	2,944859	1,245800
09:54:50,30	0,412882	3,116954	-0,116015	-1,243006	0,287012	-0,569014	-0,005306	0,100786	0,052074	1,031829	2,407977	1,262567	-0,753953	-2,801879	-1,041291	-8,636379	13,019766	12,994522	-0,005306	0,100786	0,052074	8,943553	2,824529	1,262567	-0,005306	0,100786	0,052074	8,943553	2,824529	1,262567
09:54:50,35	0,412882	3,116954	-0,116015	-1,243006	0,287012	-0,569014	-0,012754	0,103848	0,053535	0,851925	1,989856	1,205206	-0,752880	-2,793898	-1,039830	-8,673436	13,017237	12,937160	-0,012754	0,103848	0,053535	9,003958	2,991072	1,205206	-0,012754	0,103848	0,053535	9,003958	2,991072	1,205206
09:54:50,40	0,412882	3,116954	-0,116015	-1,243006	0,287012	-0,569014	-0,012754	0,103848	0,053535	0,851925	1,989856	1,205206	-0,751019	-2,798431	-1,044421	-8,638073	13,048422	12,983844	-0,012754	0,103848	0,053535	9,003958	2,991072	1,205206	-0,012754	0,103848	0,053535	9,003958	2,991072	1,205206
09:54:50,45	0,412882	3,116954	-0,116015	-1,243006	0,287012	-0,569014	-0,009759	0,099969	0,048945	1,098274	2,160632	1,251890	-0,756344	-2,796596	-1,042510	-8,640500	13,020221	12,961775	-0,008685	0,105498	0,050855	9,066755	2,910277	1,229821	-0,008685	0,105498	0,050855	9,066755	2,910277	1,229821
09:54:50,50	0,412882	3,116954	-0,116015	-1,243006	0,287012	-0,569014	-0,008685	0,105498	0,050855	0,785136	2,228470	1,229821	-0,748021	-2,799506	-1,041295	-8,620200	13,041834	12,981907	-0,008685	0,105498	0,050855	9,066755	2,910277	1,229821	-0,008685	0,105498	0,050855	9,066755	2,910277	1,229821
09:54:50,55	0,412882	3,116954	-0,116015	-1,243006	0,287012	-0,569014	-0,010327	0,096835	0,052070	1,264473	2,149857	1,249952	-0,754121	-2,795104	-1,040180	-8,701868	13,029182	13,000641	-0,010327	0,096835	0,052070	8,866057	2,960565	1,249952	-0,010327	0,096835	0,052070	8,866057	2,960565	1,249952
09:54:50,61	0,412882	3,116954	-0,116015	-1,243006	0,287012	-0,569014	-0,011089	0,104319	0,053185	0,823519	2,045857	1,268687	-0,755239	-2,793781	-1,043706	-8,667447	13,024475	12,953834	-0,011089	0,104319	0,053185	9,012589	2,916346	1,268687	-0,011089	0,104319	0,053185	9,012589	2,916346	1,268687
09:54:50,66	0,412882	3,116954	-0,116015	-1,243006	0,287012	-0,569014	-0,011533	0,102569	0,050064	0,878490	2,047706	1,245152	-0,752383	-2,795596	-1,043302	-8,698330	12,985485	12,977106	-0,011533	0,102569	0,050064	8,930119	2,953013	1,245152	-0,011533	0,102569	0,050064	8,930119	2,953013	1,245152
09:54:50,71	0,412882	3,116954	-0,116015	-1,243006	0,287012	-0,569014	-0,011533	0,102569	0,050064	0,878490	2,047706	1,245152	-0,721051	-2,749985	-1,046245	-6,078935	11,515861	12,952209	-0,011533	0,102569	0,050064	8,930119	2,953013	1,245152	-0,011533	0,102569	0,050064	8,930119	2,953013	1,245152
09:54:50,76	0,412882	3,116954	-0,116015	-1,243006	0,287012	-0,569014	-0,066698	0,098239	0,047121	1,140583	2,182355	1,220254	0,521104	-0,685674	-1,032490	97,006824	-49,017225	12,846412	-0,066698	0,098239	0,047121	8,852357	7,418181	1,220254	-0,066698	0,098239	0,047121	8,852357	7,418181	1,220254
09:54:50,81	0,462891	3,116973	-0,115964	-1,243020	0,286993	-0,569023	-2,475521	0,054658	0,060876	2,526528	-3,535046	1,114458	0,811234	-0,179029	-1,026700	121,832387	-63,574506	12,796656	-2,475521	0,054658	0,060876	6,817163	190,793374	1,114458	-2,475521	0,054658	0,060876	6,817163	190,793374	1,114458
09:54:50,86	0,462891	3,116973	-0,115964	-1,243020	0,286993	-0,569023	-3,049732	0,057180	0,066557	2,238881	-5,022175	1,088179	0,806026	-0,187131	-1,026809	121,499323	-63,338689	12,820133	-3,049732	0,057180	0,066557	6,727505	234,381817	1,088179	-3,049732	0,057180	0,066557	6,727505	234,381817	1,088179
09:54:50,91	0,462891	3,116973	-0,115964	-1,243020	0,286993	-0,569023	-3,046660	0,054304	0,066888	2,368435	-5,010255	1,071386	0,806980	-0,191230	-1,026478	121,361268	-63,282080	12,803340	-3,046660	0,054304	0,066888	6,631285	234,152526	1,071386	-3,046660	0,054304	0,066888	6,631285	234,152526	1,071386
09:54:50,96	0,462891	3,116973	-0,115964	-1,243020	0,286993	-0,569023	-3,045035	0,058338	0,064911	2,203222	-5,086663	1,110868	0,802674	-0,190620	-1,028454	121,244207	-63,163024	12,842822	-3,045035	0,058338	0,064911	6,782772	233,948557	1,110868	-3,045035	0,058338	0,064911	6,782772	233,948557	1,110868
09:54:51,01	0,462891	3,116973	-0,115964	-1,243020	0,286993	-0,569023	-3,039471	0,049866	0,066068	2,599364	-4,891569	1,101261	0,807229	-0,199674	-1,027298	121,140416	-63,154398	12,833215	-3,039471	0,049866	0,066068	6,513825	233,706932	1,101261	-3,039471	0,049866	0,066068	6,513825	233,706932	1,101261
09:54:51,06	0,462891	3,116973	-0,115964	-1,243020	0,286993	-0,569023	-3,038377	0,048024	0,065659	2,663657	-4,891874	1,102127	0,808277	-0,201543	-1,027706	121,075129	-63,153072	12,834081	-3,038377	0,048024	0,065659	6,433516	233,620731	1,102127	-3,038377	0,048024	0,065659	6,433516	233,620731	1,102127
09:54:51,11	0,462891	3,116973	-0,115964	-1,243020	0,286993	-0,569023	-3,045700	0,050268	0,068314	2,584436	-5,333781	1,075216	0,808864	-0,195296	-1,028143	121,063529	-63,081514	12,813560	-3,045700	0,050268	0,068314	6,530496	233,753632	1,075216	-3,045700	0,050268	0,068314	6,530496	233,753632	1,075216
09:54:51,16	0,462891	3,116973	-0,115964	-1,243020	0,286993	-0,569023	-3,045700	0,050268	0,068314	2,584436	-5,333781	1,075216	0,803961	-0,197496	-1,024678	120,963103	-63,079558	12,825909	-3,039724	0,053785	0,068687	6,593849	233,522645	1,093955	-3,039724	0,053785	0,068687	6,593849	233,522645	1,093955
09:54:51,21	0,462891	3,116973	-0,115964	-1,243020	0,286993	-0,569023	-3,039724	0,053785	0,068687	2,371707	-5,095678	1,093955	0,845300	-0,141028	-1,026596	123,973420	-64,811108	12,804643	-3,039724	0,053785	0,068687	6,593849	233,522645	1,093955	-3,039724	0,053785	0,068687	6,593849	233,522645	1,093955
09:54:51,26	0,462891	3,116973	-0,115964	-1,243020	0,286993	-0,569023	-3,109296	0,046219	0,066770	2,770741	-5,240665	1,072689	2,138584	2,017878	-0,994455	231,575608	-128,143760	12,704029	-3,109296	0,046219	0,066770	6,398938	238,839103	1,072689	-3,109296	0,046219	0,066770	6,398938	238,839103	1,072689
09:54:51,31	0,512914	3,116935	-0,115983	-1,243014	0,286995	-0,569018	-6,211827	-0,007557	0,107173	4,270405	-12,799317	0,987925	2,443138	2,518955	-0,986192	256,496344	-142,820605	12,719880	-6,211827	-0,007557	0,107173	3,677149	474,829065	0,987925	-6,211827	-0,007557	0,107173	3,677149	474,829065	0,987925
09:54:51,36	0,512914	3,116935	-0,115983	-1,243014	0,286995	-0,569018	-6,203552	-0,004085	0,107000	4,061544	-12,807837	0,981750	2,435993	2,513525	-0,986366	256,102183	-142,625685	12,713704	-6,203552	-0,004085	0,107000	3,740904	474,170967	0,981750	-6,203552	-0,004085	0,107000	3,740904	474,170967	0,981750
09:54:51,41	0,512914	3,116935	-0,115983	-1,243014	0,286995	-0,569018	-6,203552	-0,004085	0,107000	4,061544	-12,807837	0,981750	2,436757	2,507731	-0,992297	255,853512	-142,484777	12,699429	-6,198916	-0,007643	0,101069	3,644290	473,762321	0,967475	-6,198916	-0,007643	0,101069	3,644290	473,762321	0,967475
09:54:51,46	0,512914	3,116935	-0,115983	-1,243014	0,286995	-0,569018	-6,190125	-0,007495	0,103342	4,206674	-12,660673	1,004040	2,432233	2,500192	-0,990023	255,608890	-142,378068	12,735994	-6,190125	-0,007495	0,103342	3,618328	473,264153	1,004040	-6,190125	-0,007495	0,103342	3,618328	473,264153	1,004040
09:54:51,51	0,512914	3,116935	-0,115983	-1,243014	0,286995	-0,569018	-6,190125	-0,007495	0,103342	4,206674	-12,660673	1,004040	2,429002	2,495806	-0,989423	255,393237	-142,323382	12,699627	-6,190125	-0,007495	0,103342	3,618328	473,264153	1,004040	-6,190125	-0,007495	0,103342	3,618328	473,264153	1,004040
09:54:51,56	0,512914	3,116935	-0,115983	-1,243014	0,286995	-0,569018	-6,188506	-0,006397	0,101635	4,150216	-12,968967	1,009597	2,432229	2,493022	-0,988626	255,234937	-142,172579	12,715435	-6,188506	-0,006397	0,101635	3,648034	472,828740	1,009597	-6,188506	-0,006397	0,101635	3,648034	472,828740	1,009597
09:54:51,61	0,512914	3,116935	-0,115983	-1,243014	0,286995	-0,569018	-6,188506	-0,006397	0,101635	4,150216	-12,968967	1,009597	2,431386	2,500533	-0,990275	255,121486	-142,124968	12,705562	-6,189997	-0,006591	0,103090	3,617779	472,712099	0,973608	-6,189997	-0,006591	0,103090	3,617779	472,712099	0,973608
09:54:51,66	0,512914	3,116935	-0,115983	-1,243014	0,286995	-0,569018	-6,189997	-0,006591	0,103090	4,135143	-13,202655	0,973608	2,425814	2,498250	-0,991088	254,963108	-142,029591	12,753045	-6,189997	-0,006591	0,103090	3,617779	472,712099	0,973608	-6,189997	-0,006591	0,103090	3,617779	472,712099	0,973608
09:54:51,71	0,512914	3,116935	-0,115983	-1,243014	0,286995	-0,569018	-6,180631	-0,010952	0,103039	4,384977	-12,993734	0,989097	2,430480	2,490241	-0,990326	254,892149	-141,965953	12,721051	-6,180631	-0,010952	0,103039	3,525245	472,185776	0,989097	-6,180631	-0,010952	0,103039	3,525245	472,185776	0,989097
09:54:51,76	0,512914	3,116935	-0,115983	-1,243014	0,286995	-0,569018	-6,180631	-0,010952	0,103039	4,384977	-12,993734	0,989097	2,428958	2,490044	-0,989647	254,709676	-141,915184	12,704467	-6,179699	-0,009732	0,103718	3,510296	471,977674	0,972512	-6,179699	-0,009732	0,103718	3,510296	471,977674	0,972512
09:54:51,81	0,512914	3,116935	-0,115983	-1,243014	0,286995	-0,569018	-6,179699	-0,009732	0,103718	4,274285	-13,128693	0,972512	2,428800	2,488620	-0,991589	254,623245	-141,863152	12,751571	-6,179699	-0,009732	0,103718	3,510296	471,977674	0,972512	-6,179699	-0,009732	0,103718	3,510296	471,977674	0,972512
09:54:51,86	0,512914	3,116935	-0,115983	-1,243014	0,286995	-0,569018	-6,178386	-0,010308	0,101776	4,306048	-13,161312	1,019617	2,426971	2,487892	-0,989716	254,563267	-141,809799	12,694191	-6,178386	-0,010308	0,101776	3,496896	471,842027	1,019617	-6,178386	-0,010308	0,101776	3,496896	471,842027	1,019617
09:54:51,91	0,512914	3,116935	-0,115983	-1,243014	0,286995	-0,569018	-6,173874	-0,013236	0,098966	4,442959	-13,136633	0,986701	2,429080	2,483248	-0,994399	254,433732	-141,771488	12,718655	-6,173874	-0,013236	0,098966	3,403917	471,512498	0,986701	-6,173874	-0,013236	0,098966	3,403917	471,512498	0,986701
09:54:51,96	0,512914	3,116935	-0,115983	-1,243014	0,286995	-0,569018	-6,166632	-0,003891	0,101729	3,914995	-12,876289	1,000452	2,417365	2,481648	-0,991636	254,312044	-141,749733	12,732406	-6,166632	-0,003891	0,101729	3,609565	471,204312	1,000452	-6,166632	-0,003891	0,101729	3,609565	471,204312	1,000452
09:54:52,01	0,512914	3,116935	-0,115983	-1,243014	0,286995	-0,569018	-6,166632	-0,003891	0,101729	3,914995	-12,876289	1,000452	2,418129	2,484061	-0,993343	254,250504	-141,714159	12,710270	-6,166632	-0,003891	0,101729	3,609565	471,204312	1,000452	-6,166632	-0,003891	0,101729	3,609565	471,204312	1,000452
09:54:52,06	0,512914	3,116935	-0,115983	-1,243014	0,286995	-0,569018	-6,169103	-0,003346	0,100023	3,886713	-13,075867	0,978316	2,416283	2,482745	-0,992969	254,193231	-141,663946	12,721416	-6,169103	-0,003346	0,100023	3,624036	471,198714	0,978316	-6,169103	-0,003346	0,100023	3,624036	471,198714	0,978316
09:54:52,11	0,512914	3,116935	-0,115983	-1,243014	0,286995	-0,569018	-6,167041	-0,002405	0,100396	3,852635	-13,043341	0,989462	2,421402	2,484517	-0,996104	254,118683	-141,660285	12,735044	-6,167041	-0,002405	0,100396	3,663820	471,069359	0,989462	-6,167041	-0,002405	0,100396	3,663820	471,069359	0,989462
09:54:52,16	0,512914	3,116935	-0,115983	-1,243014	0,286995	-0,569018	-6,164459	-0,008393	0,098035	4,113199	-13,018996	0,987541	2,419538	2,482236	-0,992664	254,031678	-141,588914	12,701555	-6,164459	-0,008393	0,098035	3,454381	470,891051	0,987541	-6,164459	-0,008393	0,098035	3,454381	470,891051	0,987541
09:54:52,21	0,512914	3,116935	-0,115983	-1,243014	0,286995	-0,569018	-6,164459	-0,008393	0,098035	4,113199	-13,018996	0,987541	2,424294	2,477596	-0,995718	254,032421	-141,538459	12,739072	-6,164459	-0,008393	0,098035	3,454381	470,891051	0,987541	-6,164459	-0,008393	0,098035	3,454381	470,891051	0,987541
09:54:52,26	0,512914	3,116935	-0,115983	-1,243014	0,286995	-0,569018	-6,165200	-0,003571	0,102227	3,848704	-13,223411	0,993453	2,416373	2,480568	-0,991139	253,922102	-141,581971	12,725407	-6,165200	-0,003571	0,102227	3,568343	470,744785	0,993453	-6,165200	-0,003571	0,102227	3,568343	470,744785	0,993453
09:54:52,31	0,512914	3,116935	-0,115983	-1,243014	0,286995	-0,569018	-6,164005	-0,005471	0,097526	3,954645	-13,255047	0,979318	2,417420	2,478583	-0,995840	253,844456	-141,528882	12,711272	-6,164005	-0,005471	0,097526	3,525153	470,619324	0,979318	-6,164005	-0,005471	0,097526	3,525153	470,619324	0,979318
09:54:52,36	0,512914	3,116935	-0,115983	-1,243014	0,286995	-0,569018	-6,158133	-0,006786	0,099858	4,011536	-12,986243	0,972541	2,415623	2,472841	-0,993507	253,807088	-141,520565	12,704496	-6,158133	-0,006786	0,099858	3,478828	470,427206	0,972541	-6,158133	-0,006786	0,099858	3,478828	470,427206	0,972541
09:54:52,41	0,512914	3,116935	-0,115983	-1,243014	0,286995	-0,569018	-6,161381	-0,015060	0,095603	4,476869	-13,216271	0,998149	2,424413	2,471517	-0,997762	253,771696	-141,459637	12,730104	-6,161381	-0,015060	0,095603	3,294629	470,452173	0,998149	-6,161381	-0,015060	0,095603	3,294629	470,452173	0,998149
09:54:52,46	0,512914	3,116935	-0,115983	-1,243014	0,286995	-0,569018	-6,170114	-0,009865	0,099045	4,206584	-13,728114	1,013510	2,424280	2,481677	-0,994320	253,721627	-141,430882	12,745464	-6,170114	-0,009865	0,099045	3,432171	470,625852	1,013510	-6,170114	-0,009865	0,099045	3,432171	470,625852	1,013510
09:54:52,51	0,512914	3,116935	-0,115983	-1,243014	0,286995	-0,569018	-6,165987	-0,009520	0,099067	4,184656	-13,522561	1,032100	2,421918	2,478276	-0,994299	253,711804	-141,429817	12,764054	-6,165987	-0,009520	0,099067	3,437323	470,507454	1,032100	-6,165987	-0,009520	0,099067	3,437323	470,507454	1,032100
09:54:52,56	0,512914	3,116935	-0,115983	-1,243014	0,286995	-0,569018	-6,166355	-0,009137	0,097038	4,165256	-13,644320	0,977811	2,421771	2,478786	-0,996327	253,623189	-141,378061	12,709766	-6,166355	-0,009137	0,097038	3,447987	470,414586	0,977811	-6,166355	-0,009137	0,097038	3,447987	470,414586	0,977811
09:54:52,61	0,512914	3,116935	-0,115983	-1,243014	0,286995	-0,569018	-6,158153	-0,011069	0,095892	4,234349	-13,255251	0,991652	2,419342	2,470717	-0,997473	253,575080	-141,386486	12,723606	-6,158153	-0,011069	0,095892	3,365449	470,159774	0,991652	-6,158153	-0,011069	0,095892	3,365449	470,159774	0,991652
09:54:52,66	0,512914	3,116935	-0,115983	-1,243014	0,286995	-0,569018	-6,161202	-0,011958	0,095887	4,276119	-13,439157	1,007444	2,421637	2,472913	-0,997479	253,550890	-141,377682	12,739398	-6,161202	-0,011958	0,095887	3,337413	470,215224	1,007444	-6,161202	-0,011958	0,095887	3,337413	470,215224	1,007444
09:54:52,71	0,512914	3,116935	-0,115983	-1,243014	0,286995	-0,569018	-6,151548	-0,010959	0,096055	4,233681	-13,046360	0,993593	2,415944	2,465051	-0,997310	253,461065	-141,314825	12,725547	-6,151548	-0,010959	0,096055	3,373417	469,850171	0,993593	-6,151548	-0,010959	0,096055	3,373417	469,850171	0,993593
09:54:52,76	0,512914	3,116935	-0,115983	-1,243014	0,286995	-0,569018	-6,153547	-0,015554	0,095100	4,468611	-13,161126	1,009664	2,420924	2,464485	-0,998266	253,449675	-141,312919	12,741618	-6,153547	-0,015554	0,095100	3,247587	469,892327	1,009664	-6,153547	-0,015554	0,095100	3,247587	469,892327	1,009664
09:54:52,82	0,512914	3,116935	-0,115983	-1,243014	0,286995	-0,569018	-6,158910	-0,011044	0,095834	4,197989	-13,408482	0,989048	2,414323	2,470143	-0,997518	253,401803	-141,287325	12,776090	-6,158910	-0,011044	0,095834	3,331001	470,065933	0,989048	-6,158910	-0,011044	0,095834	3,331001	470,065933	0,989048
09:54:52,87	0,512914	3,116935	-0,115983	-1,243014	0,286995	-0,569018	-6,154715	-0,013285	0,095022	4,314529	-13,314082	0,982203	2,419542	2,466632	-0,998343	253,351800	-141,298032	12,714157	-6,154715	-0,013285	0,095022	3,271695	469,831080	0,982203	-6,154715	-0,013285	0,095022	3,271695	469,831080	0,982203
09:54:52,92	0,512914	3,116935	-0,115983	-1,243014	0,286995	-0,569018	-6,154715	-0,013285	0,095022	4,314529	-13,314082	0,982203	2,427942	2,486877	-0,996616	253,842214	-141,554167	12,743077	-6,154715	-0,013285	0,095022	3,271695	469,831080	0,982203	-6,154715	-0,013285	0,095022	3,271695	469,831080	0,982203
09:54:52,97	0,512914	3,116935	-0,115983	-1,243014	0,286995	-0,569018	-6,176448	-0,010436	0,096750	4,189796	-13,891415	1,011123	3,683711	4,564801	-0,955344	357,852420	-203,047004	12,635115	-6,176448	-0,010436	0,096750	3,370567	470,959781	1,011123	-6,176448	-0,010436	0,096750	3,370567	470,959781	1,011123
09:54:53,02	0,562978	3,116971	-0,115993	-1,243017	0,287002	-0,569012	-9,266012	-0,073665	0,144806	5,933532	-21,023303	0,866895	4,027483	5,130904	-0,948560	386,027083	-219,654222	12,598849	-9,266012	-0,073665	0,144806	0,150837	706,358650	0,866895	-9,266012	-0,073665	0,144806	0,150837	706,358650	0,866895
09:54:53,07	0,562978	3,116971	-0,115993	-1,243017	0,287002	-0,569012	-9,253889	-0,074133	0,142313	5,926750	-21,016261	0,943658	4,021826	5,120171	-0,951053	385,471678	-219,369490	12,675612	-9,253889	-0,074133	0,142313	0,107317	705,414026	0,943658	-9,253889	-0,074133	0,142313	0,107317	705,414026	0,943658
09:54:53,12	0,562978	3,116971	-0,115993	-1,243017	0,287002	-0,569012	-9,243037	-0,071585	0,139410	5,812771	-20,886401	0,896001	4,014194	5,112047	-0,953955	385,104691	-219,136254	12,627956	-9,243037	-0,071585	0,139410	0,193323	704,692014	0,896001	-9,243037	-0,071585	0,139410	0,193323	704,692014	0,896001
09:54:53,17	0,562978	3,116971	-0,115993	-1,243017	0,287002	-0,569012	-9,236367	-0,074236	0,137393	5,924365	-20,831255	0,922052	4,013154	5,104945	-0,955973	384,838965	-219,013113	12,654006	-9,236367	-0,074236	0,137393	0,096871	704,223562	0,922052	-9,236367	-0,074236	0,137393	0,096871	704,223562	0,922052
09:54:53,22	0,562978	3,116971	-0,115993	-1,243017	0,287002	-0,569012	-9,231817	-0,076294	0,139205	5,985276	-20,902445	0,897682	4,012662	5,099976	-0,954161	384,549352	-218,899189	12,629637	-9,231817	-0,076294	0,139205	-0,003832	703,795221	0,897682	-9,231817	-0,076294	0,139205	-0,003832	703,795221	0,897682
09:54:53,27	0,562978	3,116971	-0,115993	-1,243017	0,287002	-0,569012	-9,223830	-0,070946	0,135619	5,655765	-20,689494	0,896780	4,004037	5,095733	-0,957746	384,348378	-218,842518	12,628734	-9,223830	-0,070946	0,135619	0,086484	703,381177	0,896780	-9,223830	-0,070946	0,135619	0,086484	703,381177	0,896780
09:54:53,32	0,562978	3,116971	-0,115993	-1,243017	0,287002	-0,569012	-9,223855	-0,070563	0,134382	5,624022	-20,886482	0,911809	4,003718	5,095945	-0,958984	384,172971	-218,754899	12,643763	-9,223855	-0,070563	0,134382	0,084813	703,186108	0,911809	-9,223855	-0,070563	0,134382	0,084813	703,186108	0,911809
09:54:53,37	0,562978	3,116971	-0,115993	-1,243017	0,287002	-0,569012	-9,226577	-0,076930	0,137043	5,986665	-21,208672	0,901934	4,005259	5,089392	-0,958642	384,006242	-218,632647	12,643634	-9,226577	-0,076930	0,137043	-0,052328	703,077659	0,901934	-9,226577	-0,076930	0,137043	-0,052328	703,077659	0,901934
09:54:53,42	0,562978	3,116971	-0,115993	-1,243017	0,287002	-0,569012	-9,226577	-0,076930	0,137043	5,986665	-21,208672	0,901934	4,027677	5,126395	-0,957986	385,626834	-219,578258	12,689230	-9,226577	-0,076930	0,137043	-0,052328	703,077659	0,901934	-9,226577	-0,076930	0,137043	-0,052328	703,077659	0,901934
09:54:53,47	0,562978	3,116971	-0,115993	-1,243017	0,287002	-0,569012	-9,262205	-0,076088	0,135380	5,925189	-21,209943	0,957276	5,299101	7,228795	-0,895376	490,596113	-281,788750	12,561550	-9,262205	-0,076088	0,135380	-0,047709	705,873156	0,957276	-9,262205	-0,076088	0,135380	-0,047709	705,873156	0,957276
09:54:53,52	0,612995	3,116978	-0,115987	-1,243012	0,286992	-0,569022	-12,333349	-0,135574	0,205073	7,349163	-28,705078	0,805127	5,614767	7,756342	-0,888293	516,605060	-297,126169	12,537081	-12,333349	-0,135574	0,205073	-3,293415	939,462856	0,805127	-12,333349	-0,135574	0,205073	-3,293415	939,462856	0,805127
09:54:53,57	0,612995	3,116978	-0,115987	-1,243012	0,286992	-0,569022	-12,323739	-0,138098	0,203162	7,464291	-29,192572	0,814114	5,609783	7,741975	-0,892517	515,708375	-296,577307	12,568302	-12,323739	-0,138098	0,203162	-3,376402	938,220970	0,814114	-12,323739	-0,138098	0,203162	-3,376402	938,220970	0,814114
09:54:53,62	0,612995	3,116978	-0,115987	-1,243012	0,286992	-0,569022	-12,303920	-0,137561	0,196741	7,387318	-28,794004	0,818673	5,600571	7,735864	-0,893935	515,163589	-296,354952	12,550317	-12,303920	-0,137561	0,196741	-3,411204	937,063678	0,818673	-12,303920	-0,137561	0,196741	-3,411204	937,063678	0,818673
09:54:53,67	0,612995	3,116978	-0,115987	-1,243012	0,286992	-0,569022	-12,300843	-0,137727	0,193803	7,366955	-29,150595	0,802956	5,600379	7,727114	-0,899562	514,708289	-296,139790	12,534911	-12,300843	-0,137727	0,193803	-3,444622	936,465599	0,802956	-12,300843	-0,137727	0,193803	-3,444622	936,465599	0,802956
09:54:53,72	0,612995	3,116978	-0,115987	-1,243012	0,286992	-0,569022	-12,300843	-0,137727	0,193803	7,366955	-29,150595	0,802956	5,599202	7,716532	-0,901982	514,352582	-295,961263	12,577901	-12,300843	-0,137727	0,193803	-3,444622	936,465599	0,802956	-12,300843	-0,137727	0,193803	-3,444622	936,465599	0,802956
09:54:53,77	0,612995	3,116978	-0,115987	-1,243012	0,286992	-0,569022	-12,285615	-0,139936	0,190505	7,470503	-29,051869	0,852790	5,594677	7,712822	-0,902861	514,102367	-295,803011	12,584744	-12,285615	-0,139936	0,190505	-3,514453	935,368923	0,852790	-12,285615	-0,139936	0,190505	-3,514453	935,368923	0,852790
09:54:53,82	0,612995	3,116978	-0,115987	-1,243012	0,286992	-0,569022	-12,282545	-0,134202	0,190735	7,104263	-29,225418	0,853475	5,588177	7,713030	-0,902631	513,779775	-295,695380	12,585430	-12,282545	-0,134202	0,190735	-3,430595	934,954380	0,853475	-12,282545	-0,134202	0,190735	-3,430595	934,954380	0,853475
09:54:53,87	0,612995	3,116978	-0,115987	-1,243012	0,286992	-0,569022	-12,283462	-0,133882	0,189079	7,086025	-29,536610	0,866030	5,588359	7,713984	-0,904287	513,550766	-295,565032	12,597984	-12,283462	-0,133882	0,189079	-3,423745	934,715183	0,866030	-12,283462	-0,133882	0,189079	-3,423745	934,715183	0,866030
09:54:53,92	0,612995	3,116978	-0,115987	-1,243012	0,286992	-0,569022	-12,281145	-0,139710	0,186307	7,422638	-29,626359	0,863966	5,592247	7,709064	-0,907059	513,385499	-295,430825	12,595921	-12,281145	-0,139710	0,186307	-3,544575	934,443556	0,863966	-12,281145	-0,139710	0,186307	-3,544575	934,443556	0,863966
09:54:53,97	0,612995	3,116978	-0,115987	-1,243012	0,286992	-0,569022	-12,279089	-0,138461	0,184707	7,310567	-29,688624	0,906315	5,590137	7,707908	-0,908658	513,215407	-295,387061	12,638269	-12,279089	-0,138461	0,184707	-3,558633	934,219881	0,906315	-12,279089	-0,138461	0,184707	-3,558633	934,219881	0,906315
09:54:54,02	0,612995	3,116978	-0,115987	-1,243012	0,286992	-0,569022	-12,271658	-0,140382	0,182268	7,405365	-29,522074	0,843880	5,588085	7,700512	-0,911098	513,022452	-295,281509	12,575834	-12,271658	-0,140382	0,182268	-3,614593	933,803070	0,843880	-12,271658	-0,140382	0,182268	-3,614593	933,803070	0,843880
09:54:54,07	0,612995	3,116978	-0,115987	-1,243012	0,286992	-0,569022	-12,266525	-0,134710	0,184506	7,060399	-29,483591	0,860083	5,580606	7,698902	-0,908860	512,799597	-295,210616	12,592038	-12,266525	-0,134710	0,184506	-3,514323	933,438596	0,860083	-12,266525	-0,134710	0,184506	-3,514323	933,438596	0,860083
09:54:54,12	0,612995	3,116978	-0,115987	-1,243012	0,286992	-0,569022	-12,266832	-0,136184	0,183669	7,083342	-29,661307	0,878121	5,582037	7,698431	-0,909697	512,632676	-295,176275	12,610075	-12,266832	-0,136184	0,183669	-3,607113	933,285016	0,878121	-12,266832	-0,136184	0,183669	-3,607113	933,285016	0,878121
09:54:54,17	0,612995	3,116978	-0,115987	-1,243012	0,286992	-0,569022	-12,266832	-0,136184	0,183669	7,083342	-29,661307	0,878121	5,584855	7,702269	-0,911695	512,558828	-295,098929	12,601049	-12,266832	-0,136184	0,183669	-3,607113	933,285016	0,878121	-12,266832	-0,136184	0,183669	-3,607113	933,285016	0,878121
09:54:54,22	0,612995	3,116978	-0,115987	-1,243012	0,286992	-0,569022	-12,259773	-0,140594	0,178163	7,324175	-29,529213	0,867022	5,582326	7,690113	-0,915202	512,434965	-295,048804	12,598976	-12,259773	-0,140594	0,178163	-3,712427	932,863001	0,867022	-12,259773	-0,140594	0,178163	-3,712427	932,863001	0,867022
09:54:54,27	0,612995	3,116978	-0,115987	-1,243012	0,286992	-0,569022	-12,257476	-0,133500	0,183144	6,952076	-29,563290	0,876405	5,575034	7,691671	-0,910222	512,300399	-294,974822	12,608359	-12,257476	-0,133500	0,183144	-3,527649	932,648598	0,876405	-12,257476	-0,133500	0,183144	-3,527649	932,648598	0,876405
09:54:54,32	0,612995	3,116978	-0,115987	-1,243012	0,286992	-0,569022	-12,254666	-0,132966	0,179220	6,964946	-29,531350	0,867377	5,573167	7,689504	-0,914145	512,221822	-294,882539	12,599331	-12,254666	-0,132966	0,179220	-3,472872	932,459936	0,867377	-12,254666	-0,132966	0,179220	-3,472872	932,459936	0,867377
09:54:54,37	0,612995	3,116978	-0,115987	-1,243012	0,286992	-0,569022	-12,266001	-0,134937	0,175636	7,011589	-30,206097	0,853625	5,580542	7,698335	-0,917729	512,119982	-294,888267	12,585579	-12,266001	-0,134937	0,175636	-3,581000	932,674979	0,853625	-12,266001	-0,134937	0,175636	-3,581000	932,674979	0,853625
09:54:54,42	0,612995	3,116978	-0,115987	-1,243012	0,286992	-0,569022	-12,266001	-0,134937	0,175636	7,011589	-30,206097	0,853625	5,572833	7,687009	-0,916529	512,068615	-294,892107	12,611312	-12,266001	-0,134937	0,175636	-3,581000	932,674979	0,853625	-12,266001	-0,134937	0,175636	-3,581000	932,674979	0,853625
09:54:54,47	0,612995	3,116978	-0,115987	-1,243012	0,286992	-0,569022	-12,251217	-0,139125	0,176399	7,198093	-29,615810	0,858887	5,569038	7,687416	-0,914298	511,888445	-294,739953	12,596704	-12,251217	-0,139125	0,176399	-3,723204	932,104690	0,858887	-12,251217	-0,139125	0,176399	-3,723204	932,104690	0,858887
09:54:54,52	0,612995	3,116978	-0,115987	-1,243012	0,286992	-0,569022	-12,249602	-0,137673	0,176766	7,076737	-29,672931	0,918828	5,574711	7,682766	-0,916600	511,804692	-294,795234	12,650782	-12,249602	-0,137673	0,176766	-3,730556	931,920849	0,918828	-12,249602	-0,137673	0,176766	-3,730556	931,920849	0,918828
09:54:54,57	0,612995	3,116978	-0,115987	-1,243012	0,286992	-0,569022	-12,256353	-0,137024	0,174722	7,044676	-30,097431	0,855510	5,577524	7,688936	-0,918644	511,741893	-294,757032	12,587464	-12,256353	-0,137024	0,174722	-3,711673	932,026245	0,855510	-12,256353	-0,137024	0,174722	-3,711673	932,026245	0,855510
09:54:54,62	0,612995	3,116978	-0,115987	-1,243012	0,286992	-0,569022	-12,254349	-0,138931	0,174747	7,241905	-30,071547	0,883601	5,578174	7,686247	-0,918619	511,723097	-294,632984	12,615555	-12,254349	-0,138931	0,174747	-3,664196	931,894848	0,883601	-12,254349	-0,138931	0,174747	-3,664196	931,894848	0,883601
09:54:54,67	0,612995	3,116978	-0,115987	-1,243012	0,286992	-0,569022	-12,247752	-0,139868	0,173816	7,233697	-29,836241	0,895524	5,575687	7,680065	-0,919550	511,601336	-294,628408	12,627478	-12,247752	-0,139868	0,173816	-3,745937	931,612292	0,895524	-12,247752	-0,139868	0,173816	-3,745937	931,612292	0,895524
09:54:54,72	0,612995	3,116978	-0,115987	-1,243012	0,286992	-0,569022	-12,250997	-0,134983	0,173082	6,978864	-30,091522	0,862906	5,573079	7,685318	-0,920284	511,525994	-294,585846	12,594860	-12,250997	-0,134983	0,173082	-3,617295	931,611763	0,862906	-12,250997	-0,134983	0,173082	-3,617295	931,611763	0,862906
09:54:54,77	0,612995	3,116978	-0,115987	-1,243012	0,286992	-0,569022	-12,248814	-0,134677	0,173831	6,940745	-30,079243	0,878515	5,578940	7,682272	-0,917905	511,500428	-294,573020	12,643099	-12,248814	-0,134677	0,173831	-3,631361	931,452646	0,878515	-12,248814	-0,134677	0,173831	-3,631361	931,452646	0,878515
09:54:54,82	0,612995	3,116978	-0,115987	-1,243012	0,286992	-0,569022	-12,248814	-0,134677	0,173831	6,940745	-30,079243	0,878515	5,575348	7,679234	-0,915613	511,435497	-294,508300	12,619147	-12,248814	-0,134677	0,173831	-3,631361	931,452646	0,878515	-12,248814	-0,134677	0,173831	-3,631361	931,452646	0,878515
09:54:54,87	0,612995	3,116978	-0,115987	-1,243012	0,286992	-0,569022	-12,243762	-0,137485	0,174225	7,073685	-29,885408	0,893357	5,571628	7,677801	-0,919140	511,360999	-294,531340	12,625311	-12,243762	-0,137485	0,174225	-3,718898	931,249873	0,893357	-12,243762	-0,137485	0,174225	-3,718898	931,249873	0,893357
09:54:54,93	0,612995	3,116978	-0,115987	-1,243012	0,286992	-0,569022	-12,243762	-0,137485	0,174225	7,073685	-29,885408	0,893357	5,572740	7,673554	-0,922229	511,318492	-294,503974	12,652292	-12,243762	-0,137485	0,174225	-3,718898	931,249873	0,893357	-12,243762	-0,137485	0,174225	-3,718898	931,249873	0,893357
09:54:54,98	0,612995	3,116978	-0,115987	-1,243012	0,286992	-0,569022	-12,243258	-0,136879	0,172607	7,065748	-30,011729	0,883985	5,570851	7,677668	-0,920759	511,240732	-294,434647	12,615940	-12,243258	-0,136879	0,172607	-3,679217	931,084030	0,883985	-12,243258	-0,136879	0,172607	-3,679217	931,084030	0,883985
09:54:55,03	0,612995	3,116978	-0,115987	-1,243012	0,286992	-0,569022	-12,243258	-0,136879	0,172607	7,065748	-30,011729	0,883985	5,578607	7,688015	-0,919061	511,680720	-294,716856	12,579994	-12,243258	-0,136879	0,172607	-3,679217	931,084030	0,883985	-12,243258	-0,136879	0,172607	-3,679217	931,084030	0,883985
09:54:55,08	0,612995	3,116978	-0,115987	-1,243012	0,286992	-0,569022	-12,256097	-0,138422	0,174305	7,121597	-30,157185	0,848040	6,927977	9,922283	-0,828815	622,691510	-360,278905	12,498931	-12,256097	-0,138422	0,174305	-3,744523	931,946396	0,848040	-12,256097	-0,138422	0,174305	-3,744523	931,946396	0,848040
09:54:55,13	0,662982	3,116969	-0,115990	-1,243015	0,286998	-0,569002	-15,364780	-0,192151	0,280648	8,332890	-38,203442	0,770602	7,179481	10,353350	-0,812717	643,915515	-372,890163	12,502557	-15,364780	-0,192151	0,280648	-6,750995	1167,931803	0,770602	-15,364780	-0,192151	0,280648	-6,750995	1167,931803	0,770602
09:54:55,18	0,662982	3,116969	-0,115990	-1,243015	0,286998	-0,569002	-15,347759	-0,193063	0,280323	8,378628	-38,218411	0,745994	7,169283	10,344060	-0,816184	643,082224	-372,379481	12,507068	-15,347759	-0,193063	0,280323	-6,776850	1166,580681	0,745994	-15,347759	-0,193063	0,280323	-6,776850	1166,580681	0,745994
09:54:55,23	0,662982	3,116969	-0,115990	-1,243015	0,286998	-0,569002	-15,347759	-0,193063	0,280323	8,378628	-38,218411	0,745994	7,170998	10,335992	-0,817547	642,658241	-372,097643	12,457396	-15,347759	-0,193063	0,280323	-6,776850	1166,580681	0,745994	-15,347759	-0,193063	0,280323	-6,776850	1166,580681	0,745994
09:54:55,28	0,662982	3,116969	-0,115990	-1,243015	0,286998	-0,569002	-15,345506	-0,193484	0,275819	8,459887	-38,686276	0,725441	7,162069	10,323615	-0,821172	642,278111	-371,991771	12,468366	-15,345506	-0,193484	0,275819	-6,728602	1165,935948	0,725441	-15,345506	-0,193484	0,275819	-6,728602	1165,935948	0,725441
09:54:55,33	0,662982	3,116969	-0,115990	-1,243015	0,286998	-0,569002	-15,326376	-0,191773	0,271576	8,270324	-38,443723	0,786281	7,159951	10,320279	-0,821790	641,956479	-371,808663	12,518236	-15,326376	-0,191773	0,271576	-6,783891	1164,676756	0,786281	-15,326376	-0,191773	0,271576	-6,783891	1164,676756	0,786281
09:54:55,38	0,662982	3,116969	-0,115990	-1,243015	0,286998	-0,569002	-15,331182	-0,195219	0,269275	8,441925	-38,881335	0,761986	7,159527	10,313270	-0,824041	641,798128	-371,704151	12,511355	-15,331182	-0,195219	0,269275	-6,882805	1164,616440	0,761986	-15,331182	-0,195219	0,269275	-6,882805	1164,616440	0,761986
09:54:55,43	0,662982	3,116969	-0,115990	-1,243015	0,286998	-0,569002	-15,315489	-0,193016	0,267662	8,323853	-38,326072	0,770693	7,155584	10,310231	-0,825704	641,562589	-371,594035	12,502647	-15,315489	-0,193016	0,267662	-6,827884	1163,939838	0,770693	-15,315489	-0,193016	0,267662	-6,827884	1163,939838	0,770693
09:54:55,48	0,662982	3,116969	-0,115990	-1,243015	0,286998	-0,569002	-15,317228	-0,194229	0,269534	8,344892	-38,656589	0,818658	7,157504	10,311129	-0,823831	641,333614	-371,510373	12,550613	-15,317228	-0,194229	0,269534	-6,902062	1163,745772	0,818658	-15,317228	-0,194229	0,269534	-6,902062	1163,745772	0,818658
09:54:55,53	0,662982	3,116969	-0,115990	-1,243015	0,286998	-0,569002	-15,317228	-0,194229	0,269534	8,344892	-38,656589	0,818658	7,164292	10,323219	-0,825589	641,866080	-371,738863	12,527321	-15,317228	-0,194229	0,269534	-6,902062	1163,745772	0,818658	-15,317228	-0,194229	0,269534	-6,902062	1163,745772	0,818658
09:54:55,58	0,662982	3,116969	-0,115990	-1,243015	0,286998	-0,569002	-15,331091	-0,194063	0,267776	8,404637	-38,802141	0,795367	8,459770	12,487528	-0,701501	748,335281	-434,890057	12,399050	-15,331091	-0,194063	0,267776	-6,829319	1164,688541	0,795367	-15,331091	-0,194063	0,267776	-6,829319	1164,688541	0,795367
09:54:55,63	0,713035	3,117005	-0,115993	-1,243019	0,286981	-0,568997	-18,336765	-0,243738	0,411806	9,248475	-47,899258	0,668773	8,710150	12,901372	-0,681560	768,473628	-446,844096	12,400727	-18,336765	-0,243738	0,411806	-9,884928	1391,536814	0,668773	-18,336765	-0,243738	0,411806	-9,884928	1391,536814	0,668773
09:54:55,68	0,713035	3,117005	-0,115993	-1,243019	0,286981	-0,568997	-18,313510	-0,250391	0,404783	9,574520	-47,919238	0,655124	8,704284	12,877906	-0,688582	767,399111	-446,246744	12,387078	-18,313510	-0,250391	0,404783	-10,081183	1389,691325	0,655124	-18,313510	-0,250391	0,404783	-10,081183	1389,691325	0,655124
09:54:55,73	0,713035	3,117005	-0,115993	-1,243019	0,286981	-0,568997	-18,313510	-0,250391	0,404783	9,574520	-47,919238	0,655124	8,693519	12,866946	-0,688538	766,587162	-445,801354	12,386796	-18,313510	-0,250391	0,404783	-10,081183	1389,691325	0,655124	-18,313510	-0,250391	0,404783	-10,081183	1389,691325	0,655124
09:54:55,78	0,713035	3,117005	-0,115993	-1,243019	0,286981	-0,568997	-18,298636	-0,246548	0,404828	9,354431	-48,071657	0,654842	8,681551	12,852924	-0,693217	765,993148	-445,473782	12,415821	-18,298636	-0,246548	0,404828	-9,999599	1388,371302	0,654842	-18,298636	-0,246548	0,404828	-9,999599	1388,371302	0,654842
09:54:55,83	0,713035	3,117005	-0,115993	-1,243019	0,286981	-0,568997	-18,280509	-0,243194	0,400149	9,166718	-47,807233	0,683867	8,681893	12,843572	-0,697449	765,598405	-445,252219	12,404804	-18,280509	-0,243194	0,400149	-9,924048	1387,212701	0,683867	-18,280509	-0,243194	0,400149	-9,924048	1387,212701	0,683867
09:54:55,88	0,713035	3,117005	-0,115993	-1,243019	0,286981	-0,568997	-18,272903	-0,244589	0,397701	9,273448	-48,296985	0,697775	8,677031	12,832879	-0,697993	765,134225	-444,983171	12,430634	-18,272903	-0,244589	0,397701	-9,926787	1386,125918	0,697775	-18,272903	-0,244589	0,397701	-9,926787	1386,125918	0,697775
09:54:55,93	0,713035	3,117005	-0,115993	-1,243019	0,286981	-0,568997	-18,255877	-0,241365	0,396356	9,065111	-47,890268	0,671783	8,671151	12,835634	-0,698175	764,794206	-444,764826	12,426090	-18,255877	-0,241365	0,396356	-9,882059	1385,196084	0,671783	-18,255877	-0,241365	0,396356	-9,882059	1385,196084	0,671783
09:54:55,98	0,713035	3,117005	-0,115993	-1,243019	0,286981	-0,568997	-18,250451	-0,247304	0,395865	9,388363	-47,998916	0,691119	8,670081	12,824839	-0,697501	764,477539	-444,589537	12,423073	-18,250451	-0,247304	0,395865	-10,024966	1384,661497	0,691119	-18,250451	-0,247304	0,395865	-10,024966	1384,661497	0,691119
09:54:56,03	0,713035	3,117005	-0,115993	-1,243019	0,286981	-0,568997	-18,250451	-0,247304	0,395865	9,388363	-47,998916	0,691119	8,667818	12,821269	-0,700348	764,188177	-444,438673	12,417156	-18,246229	-0,247129	0,393017	-10,034360	1384,223571	0,685202	-18,246229	-0,247129	0,393017	-10,034360	1384,223571	0,685202
09:54:56,08	0,713035	3,117005	-0,115993	-1,243019	0,286981	-0,568997	-18,239133	-0,243109	0,393260	9,159132	-48,127542	0,688193	8,660789	12,817135	-0,700106	763,850912	-444,240579	12,420147	-18,239133	-0,243109	0,393260	-9,924913	1383,644420	0,688193	-18,239133	-0,243109	0,393260	-9,924913	1383,644420	0,688193
09:54:56,13	0,713035	3,117005	-0,115993	-1,243019	0,286981	-0,568997	-18,239133	-0,243109	0,393260	9,159132	-48,127542	0,688193	8,662207	12,816773	-0,700199	763,638602	-444,102448	12,422157	-18,239133	-0,243109	0,393260	-9,924913	1383,644420	0,688193	-18,239133	-0,243109	0,393260	-9,924913	1383,644420	0,688193
09:54:56,18	0,713035	3,117005	-0,115993	-1,243019	0,286981	-0,568997	-18,239529	-0,244518	0,393166	9,245870	-48,401063	0,690203	8,659815	12,813308	-0,701523	763,281690	-443,938546	12,416419	-18,239529	-0,244518	0,393166	-9,948782	1383,401982	0,690203	-18,239529	-0,244518	0,393166	-9,948782	1383,401982	0,690203
09:54:56,23	0,713035	3,117005	-0,115993	-1,243019	0,286981	-0,568997	-18,235332	-0,244179	0,391842	9,191743	-48,573865	0,684464	8,654816	12,803128	-0,703118	763,075668	-443,793512	12,441159	-18,235332	-0,244179	0,391842	-9,976319	1382,899716	0,684464	-18,235332	-0,244179	0,391842	-9,976319	1382,899716	0,684464
09:54:56,28	0,713035	3,117005	-0,115993	-1,243019	0,286981	-0,568997	-18,221699	-0,251951	0,392498	9,623517	-48,410849	0,715330	8,659730	12,797615	-0,700867	762,822750	-443,641665	12,447284	-18,221699	-0,251951	0,392498	-10,154637	1381,992550	0,715330	-18,221699	-0,251951	0,392498	-10,154637	1381,992550	0,715330
09:54:56,33	0,713035	3,117005	-0,115993	-1,243019	0,286981	-0,568997	-18,221699	-0,251951	0,392498	9,623517	-48,410849	0,715330	8,654043	12,799086	-0,700246	762,585122	-443,484951	12,405153	-18,221699	-0,251951	0,392498	-10,154637	1381,992550	0,715330	-18,221699	-0,251951	0,392498	-10,154637	1381,992550	0,715330
09:54:56,38	0,713035	3,117005	-0,115993	-1,243019	0,286981	-0,568997	-18,220130	-0,246290	0,393119	9,346071	-48,613377	0,673198	8,645286	12,793003	-0,701521	762,278769	-443,321000	12,431293	-18,220130	-0,246290	0,393119	-9,987727	1381,666806	0,673198	-18,220130	-0,246290	0,393119	-9,987727	1381,666806	0,673198
09:54:56,43	0,713035	3,117005	-0,115993	-1,243019	0,286981	-0,568997	-18,207032	-0,247473	0,390639	9,363058	-48,462048	0,713248	8,648518	12,787152	-0,702727	762,104070	-443,258619	12,445202	-18,207032	-0,247473	0,390639	-10,063587	1380,789939	0,713248	-18,207032	-0,247473	0,390639	-10,063587	1380,789939	0,713248
09:54:56,48	0,713035	3,117005	-0,115993	-1,243019	0,286981	-0,568997	-18,207032	-0,247473	0,390639	9,363058	-48,462048	0,713248	8,647452	12,786861	-0,699738	761,818433	-443,093572	12,461069	-18,207032	-0,247473	0,390639	-10,063587	1380,789939	0,713248	-18,207032	-0,247473	0,390639	-10,063587	1380,789939	0,713248
09:54:56,53	0,713035	3,117005	-0,115993	-1,243019	0,286981	-0,568997	-18,206247	-0,246695	0,393628	9,322708	-48,751150	0,729115	8,638696	12,784670	-0,700837	761,666530	-442,980630	12,389979	-18,206247	-0,246695	0,393628	-10,042848	1380,439260	0,729115	-18,206247	-0,246695	0,393628	-10,042848	1380,439260	0,729115
09:54:56,58	0,713035	3,117005	-0,115993	-1,243019	0,286981	-0,568997	-18,199972	-0,240208	0,392529	9,007263	-48,612840	0,658024	8,648568	12,780637	-0,701449	761,396871	-442,792885	12,475344	-18,199972	-0,240208	0,392529	-9,849094	1380,084933	0,658024	-18,199972	-0,240208	0,392529	-9,849094	1380,084933	0,658024
09:54:56,63	0,713035	3,117005	-0,115993	-1,243019	0,286981	-0,568997	-18,188645	-0,240014	0,394483	8,997899	-48,620576	0,686230	8,637946	12,777758	-0,700841	761,060346	-442,673083	12,460627	-18,188645	-0,240014	0,394483	-9,843228	1379,188040	0,686230	-18,188645	-0,240014	0,394483	-9,843228	1379,188040	0,686230
09:54:56,68	0,713035	3,117005	-0,115993	-1,243019	0,286981	-0,568997	-18,186059	-0,247886	0,392856	9,436388	-48,785813	0,695385	8,638389	12,768782	-0,700510	760,905129	-442,506552	12,427339	-18,186059	-0,247886	0,392856	-10,022701	1378,819816	0,695385	-18,186059	-0,247886	0,392856	-10,022701	1378,819816	0,695385
09:54:56,73	0,713035	3,117005	-0,115993	-1,243019	0,286981	-0,568997	-18,185223	-0,246447	0,391570	9,347657	-49,049610	0,708067	8,636725	12,768778	-0,701796	760,632083	-442,364951	12,440021	-18,185223	-0,246447	0,391570	-9,998455	1378,490399	0,708067	-18,185223	-0,246447	0,391570	-9,998455	1378,490399	0,708067
09:54:56,78	0,713035	3,117005	-0,115993	-1,243019	0,286981	-0,568997	-18,185174	-0,246774	0,392278	9,344086	-49,246334	0,726686	8,636984	12,768571	-0,701087	760,449198	-442,283130	12,458640	-18,185174	-0,246774	0,392278	-10,027709	1378,289796	0,726686	-18,185174	-0,246774	0,392278	-10,027709	1378,289796	0,726686
09:54:56,83	0,713035	3,117005	-0,115993	-1,243019	0,286981	-0,568997	-18,171340	-0,242127	0,391417	9,120958	-48,811803	0,726556	8,626043	12,758915	-0,701948	760,211809	-442,124688	12,458511	-18,171340	-0,242127	0,391417	-9,886041	1377,638404	0,726556	-18,171340	-0,242127	0,391417	-9,886041	1377,638404	0,726556
09:54:56,88	0,713035	3,117005	-0,115993	-1,243019	0,286981	-0,568997	-18,173348	-0,243299	0,388990	9,179655	-49,132341	0,719353	8,628061	12,760067	-0,704376	760,023490	-442,018561	12,451307	-18,173348	-0,243299	0,388990	-9,919352	1377,475449	0,719353	-18,173348	-0,243299	0,388990	-9,919352	1377,475449	0,719353
09:54:56,93	0,713035	3,117005	-0,115993	-1,243019	0,286981	-0,568997	-18,173348	-0,243299	0,388990	9,179655	-49,132341	0,719353	8,628375	12,750822	-0,702878	759,821899	-441,890837	12,445552	-18,173348	-0,243299	0,388990	-9,919352	1377,475449	0,719353	-18,173348	-0,243299	0,388990	-9,919352	1377,475449	0,719353
09:54:56,98	0,713035	3,117005	-0,115993	-1,243019	0,286981	-0,568997	-18,165498	-0,248194	0,390488	9,443980	-48,962619	0,713597	8,618636	12,749981	-0,702965	759,642099	-441,799786	12,453407	-18,165498	-0,248194	0,390488	-10,039236	1377,028995	0,713597	-18,165498	-0,248194	0,390488	-10,039236	1377,028995	0,713597
09:54:57,03	0,713035	3,117005	-0,115993	-1,243019	0,286981	-0,568997	-18,158741	-0,248644	0,391137	9,466528	-49,056686	0,751934	8,618863	12,746919	-0,700768	759,400705	-441,646497	12,405749	-18,158741	-0,248644	0,391137	-10,052049	1376,404488	0,751934	-18,158741	-0,248644	0,391137	-10,052049	1376,404488	0,751934
09:54:57,08	0,713035	3,117005	-0,115993	-1,243019	0,286981	-0,568997	-18,161393	-0,245420	0,391010	9,338965	-49,427139	0,720279	8,623920	12,748654	-0,702356	759,254344	-441,517845	12,452233	-18,161393	-0,245420	0,391010	-9,926477	1376,242184	0,720279	-18,161393	-0,245420	0,391010	-9,926477	1376,242184	0,720279
09:54:57,13	0,713035	3,117005	-0,115993	-1,243019	0,286981	-0,568997	-18,152642	-0,243080	0,392415	9,173978	-49,302004	0,685847	8,617518	12,742245	-0,700950	758,946979	-441,390413	12,417801	-18,152642	-0,243080	0,392415	-9,907799	1375,680389	0,685847	-18,152642	-0,243080	0,392415	-9,907799	1375,680389	0,685847
09:54:57,18	0,713035	3,117005	-0,115993	-1,243019	0,286981	-0,568997	-18,146572	-0,243736	0,393569	9,277090	-49,161301	0,714034	8,615052	12,736660	-0,699797	758,829971	-441,243190	12,445988	-18,146572	-0,243736	0,393569	-9,856191	1375,344587	0,714034	-18,146572	-0,243736	0,393569	-9,856191	1375,344587	0,714034
09:54:57,23	0,713035	3,117005	-0,115993	-1,243019	0,286981	-0,568997	-18,142181	-0,237651	0,392293	8,923611	-49,158078	0,708488	8,607587	12,735900	-0,701073	758,616486	-441,162750	12,440443	-18,142181	-0,237651	0,392293	-9,732029	1375,003125	0,708488	-18,142181	-0,237651	0,392293	-9,732029	1375,003125	0,708488
09:54:57,28	0,713035	3,117005	-0,115993	-1,243019	0,286981	-0,568997	-18,136464	-0,246732	0,391094	9,414542	-49,112817	0,729914	8,612592	12,726409	-0,702272	758,407606	-441,020496	12,461868	-18,136464	-0,246732	0,391094	-9,953901	1374,599603	0,729914	-18,136464	-0,246732	0,391094	-9,953901	1374,599603	0,729914
09:54:57,33	0,713035	3,117005	-0,115993	-1,243019	0,286981	-0,568997	-18,141505	-0,244838	0,393316	9,299979	-49,547488	0,709212	8,612963	12,733317	-0,701198	758,297085	-440,955370	12,446145	-18,141505	-0,244838	0,393316	-9,919792	1374,560641	0,709212	-18,141505	-0,244838	0,393316	-9,919792	1374,560641	0,709212
09:54:57,38	0,713035	3,117005	-0,115993	-1,243019	0,286981	-0,568997	-18,131777	-0,241051	0,390891	9,083044	-49,359965	0,740017	8,605328	12,725190	-0,702474	757,964452	-440,806305	12,471971	-18,131777	-0,241051	0,390891	-9,839435	1373,984516	0,740017	-18,131777	-0,241051	0,390891	-9,839435	1373,984516	0,740017
09:54:57,43	0,713035	3,117005	-0,115993	-1,243019	0,286981	-0,568997	-18,131777	-0,241051	0,390891	9,083044	-49,359965	0,740017	8,608614	12,722134	-0,700625	757,768041	-440,620816	12,445005	-18,131777	-0,241051	0,390891	-9,839435	1373,984516	0,740017	-18,131777	-0,241051	0,390891	-9,839435	1373,984516	0,740017
09:54:57,48	0,713035	3,117005	-0,115993	-1,243019	0,286981	-0,568997	-18,130773	-0,245425	0,392741	9,372920	-49,570611	0,713050	7,494941	10,857305	-0,803739	666,618269	-386,818861	12,592878	-18,130773	-0,245425	0,392741	-9,892910	1373,695075	0,713050	-18,130773	-0,245425	0,392741	-9,892910	1373,695075	0,713050
09:54:57,53	0,663253	3,116953	-0,115982	-1,243025	0,286992	-0,569016	-15,139783	-0,206013	0,262965	8,764543	-39,478550	0,866712	7,078987	10,151566	-0,830401	632,534308	-366,653086	12,598666	-15,139783	-0,206013	0,262965	-7,407461	1148,994437	0,866712	-15,139783	-0,206013	0,262965	-7,407461	1148,994437	0,866712
09:54:57,58	0,663253	3,116953	-0,115982	-1,243025	0,286992	-0,569016	-15,139783	-0,206013	0,262965	8,764543	-39,478550	0,866712	7,069152	10,155565	-0,828841	632,644129	-366,712221	12,579052	-15,139783	-0,206013	0,262965	-7,407461	1148,994437	0,866712	-15,139783	-0,206013	0,262965	-7,407461	1148,994437	0,866712
09:54:57,63	0,663253	3,116953	-0,115982	-1,243025	0,286992	-0,569016	-15,138329	-0,195496	0,264525	8,221351	-39,278245	0,847097	7,078715	10,154412	-0,829939	632,717892	-366,734993	12,599095	-15,138329	-0,195496	0,264525	-7,125059	1149,080569	0,847097	-15,138329	-0,195496	0,264525	-7,125059	1149,080569	0,847097
09:54:57,68	0,663253	3,116953	-0,115982	-1,243025	0,286992	-0,569016	-15,142111	-0,204354	0,263426	8,699154	-39,399673	0,867140	7,072990	10,155588	-0,830707	632,820325	-366,802812	12,566451	-15,142111	-0,204354	0,263426	-7,342650	1149,256074	0,867140	-15,142111	-0,204354	0,263426	-7,342650	1149,256074	0,867140
09:54:57,73	0,663253	3,116953	-0,115982	-1,243025	0,286992	-0,569016	-15,151675	-0,203271	0,263864	8,683235	-39,703336	0,860090	7,082558	10,163236	-0,829502	632,905817	-366,796826	12,592045	-15,151675	-0,203271	0,263864	-7,273527	1149,703185	0,860090	-15,151675	-0,203271	0,263864	-7,273527	1149,703185	0,860090
09:54:57,78	0,663253	3,116953	-0,115982	-1,243025	0,286992	-0,569016	-15,147147	-0,198935	0,264205	8,403696	-39,504221	0,834041	7,076539	10,161482	-0,829161	632,847297	-366,825452	12,565995	-15,147147	-0,198935	0,264205	-7,212666	1149,546813	0,834041	-15,147147	-0,198935	0,264205	-7,212666	1149,546813	0,834041
09:54:57,83	0,663253	3,116953	-0,115982	-1,243025	0,286992	-0,569016	-15,147147	-0,198935	0,264205	8,403696	-39,504221	0,834041	7,078533	10,168521	-0,827017	632,957337	-366,803800	12,543839	-15,147147	-0,198935	0,264205	-7,212666	1149,546813	0,834041	-15,147147	-0,198935	0,264205	-7,212666	1149,546813	0,834041
09:54:57,88	0,663253	3,116953	-0,115982	-1,243025	0,286992	-0,569016	-15,141449	-0,202726	0,264965	8,586484	-39,120717	0,856791	7,076973	10,154652	-0,828401	632,915641	-366,881493	12,588746	-15,141449	-0,202726	0,264965	-7,327498	1149,483024	0,856791	-15,141449	-0,202726	0,264965	-7,327498	1149,483024	0,856791
09:54:57,93	0,663253	3,116953	-0,115982	-1,243025	0,286992	-0,569016	-15,142068	-0,200190	0,264532	8,478229	-39,455945	0,838432	7,048468	10,109394	-0,830486	630,344895	-365,286088	12,614717	-15,142068	-0,200190	0,264532	-7,236695	1149,196364	0,838432	-15,142068	-0,200190	0,264532	-7,236695	1149,196364	0,838432
09:54:57,98	0,663253	3,116953	-0,115982	-1,243025	0,286992	-0,569016	-15,142068	-0,200190	0,264532	8,478229	-39,455945	0,838432	5,780005	7,994348	-0,913197	526,379431	-303,752221	12,705536	-15,142068	-0,200190	0,264532	-7,236695	1149,196364	0,838432	-15,142068	-0,200190	0,264532	-7,236695	1149,196364	0,838432
09:54:58,03	0,613152	3,116979	-0,115987	-1,243012	0,286992	-0,569021	-11,922519	-0,145374	0,160917	7,297300	-29,574320	0,999873	5,417839	7,395652	-0,932449	497,070475	-286,496167	12,731828	-11,922519	-0,145374	0,160917	-4,114551	906,343402	0,999873	-11,922519	-0,145374	0,160917	-4,114551	906,343402	0,999873
09:54:58,08	0,613152	3,116979	-0,115987	-1,243012	0,286992	-0,569021	-11,922519	-0,145374	0,160917	7,297300	-29,574320	0,999873	5,423538	7,407494	-0,935114	497,317416	-286,572712	12,711821	-11,922519	-0,145374	0,160917	-4,114551	906,343402	0,999873	-11,922519	-0,145374	0,160917	-4,114551	906,343402	0,999873
09:54:58,13	0,613152	3,116979	-0,115987	-1,243012	0,286992	-0,569021	-11,939109	-0,146890	0,161090	7,452850	-29,950597	1,007596	5,427447	7,409262	-0,932276	497,530088	-286,672954	12,739551	-11,939109	-0,146890	0,161090	-4,078027	907,269480	1,007596	-11,939109	-0,146890	0,161090	-4,078027	907,269480	1,007596
09:54:58,18	0,613152	3,116979	-0,115987	-1,243012	0,286992	-0,569021	-11,939109	-0,146890	0,161090	7,452850	-29,950597	1,007596	5,428267	7,404957	-0,931467	497,641417	-286,737085	12,686911	-11,935791	-0,149753	0,161899	-4,153770	907,310035	0,954957	-11,935791	-0,149753	0,161899	-4,153770	907,310035	0,954957
09:54:58,23	0,613152	3,116979	-0,115987	-1,243012	0,286992	-0,569021	-11,935791	-0,149753	0,161899	7,601849	-29,649589	0,954957	5,430774	7,417334	-0,929108	497,754673	-286,767740	12,719515	-11,935791	-0,149753	0,161899	-4,153770	907,310035	0,954957	-11,935791	-0,149753	0,161899	-4,153770	907,310035	0,954957
09:54:58,28	0,613152	3,116979	-0,115987	-1,243012	0,286992	-0,569021	-11,947764	-0,145735	0,164258	7,423008	-30,158742	0,987561	5,426692	7,408849	-0,927924	497,744518	-286,758482	12,707542	-11,947764	-0,145735	0,164258	-4,017221	907,740713	0,987561	-11,947764	-0,145735	0,164258	-4,017221	907,740713	0,987561
09:54:58,33	0,613152	3,116979	-0,115987	-1,243012	0,286992	-0,569021	-11,938375	-0,146442	0,165441	7,462707	-29,683927	0,975587	5,427494	7,417493	-0,931391	497,891759	-286,810415	12,707895	-11,938375	-0,146442	0,165441	-4,033014	907,478476	0,975587	-11,938375	-0,146442	0,165441	-4,033014	907,478476	0,975587
09:54:58,38	0,613152	3,116979	-0,115987	-1,243012	0,286992	-0,569021	-11,937833	-0,145695	0,162006	7,423370	-29,472181	0,963230	5,425773	7,408754	-0,931359	497,903271	-286,850669	12,695184	-11,937833	-0,145695	0,162006	-4,013661	907,647698	0,963230	-11,937833	-0,145695	0,162006	-4,013661	907,647698	0,963230
09:54:58,43	0,613152	3,116979	-0,115987	-1,243012	0,286992	-0,569021	-11,939235	-0,144331	0,162025	7,348140	-29,460244	0,956360	5,425293	7,410650	-0,931340	497,974602	-286,896823	12,688314	-11,939235	-0,144331	0,162025	-3,981822	907,769708	0,956360	-11,939235	-0,144331	0,162025	-3,981822	907,769708	0,956360
09:54:58,48	0,613152	3,116979	-0,115987	-1,243012	0,286992	-0,569021	-11,939235	-0,144331	0,162025	7,348140	-29,460244	0,956360	5,420565	7,414362	-0,928233	497,974787	-286,898473	12,715173	-11,939235	-0,144331	0,162025	-3,981822	907,769708	0,956360	-11,939235	-0,144331	0,162025	-3,981822	907,769708	0,956360
09:54:58,53	0,613152	3,116979	-0,115987	-1,243012	0,286992	-0,569021	-11,940085	-0,138380	0,165133	7,037345	-29,503456	0,983218	5,423011	7,420457	-0,930969	498,036484	-286,903042	12,688313	-11,940085	-0,138380	0,165133	-3,825453	907,793217	0,983218	-11,940085	-0,138380	0,165133	-3,825453	907,793217	0,983218
09:54:58,58	0,613152	3,116979	-0,115987	-1,243012	0,286992	-0,569021	-11,948840	-0,146892	0,165902	7,435980	-29,922363	0,963993	5,432314	7,417688	-0,927463	497,984291	-286,954753	12,695947	-11,948840	-0,146892	0,165902	-4,095008	908,061605	0,963993	-11,948840	-0,146892	0,165902	-4,095008	908,061605	0,963993
09:54:58,63	0,613152	3,116979	-0,115987	-1,243012	0,286992	-0,569021	-11,947252	-0,146058	0,166340	7,470820	-29,765662	0,963243	5,430798	7,416729	-0,927026	498,087530	-286,924106	12,695197	-11,947252	-0,146058	0,166340	-3,994770	908,093585	0,963243	-11,947252	-0,146058	0,166340	-3,994770	908,093585	0,963243
09:54:58,68	0,613152	3,116979	-0,115987	-1,243012	0,286992	-0,569021	-11,944810	-0,146714	0,165008	7,506760	-29,590355	0,962416	5,430145	7,414287	-0,928357	498,130342	-286,946667	12,694370	-11,944810	-0,146714	0,165008	-4,010267	908,077246	0,962416	-11,944810	-0,146714	0,165008	-4,010267	908,077246	0,962416
09:54:58,73	0,613152	3,116979	-0,115987	-1,243012	0,286992	-0,569021	-11,941395	-0,144784	0,164845	7,366339	-29,363638	0,983731	5,426766	7,412294	-0,928521	498,152837	-287,005936	12,715686	-11,941395	-0,144784	0,164845	-3,999213	908,035855	0,983731	-11,941395	-0,144784	0,164845	-3,999213	908,035855	0,983731
09:54:58,78	0,613152	3,116979	-0,115987	-1,243012	0,286992	-0,569021	-11,945014	-0,139317	0,166345	7,067474	-29,511880	0,933408	5,423840	7,418162	-0,927021	498,180153	-287,038516	12,665362	-11,945014	-0,139317	0,166345	-3,868883	908,171704	0,933408	-11,945014	-0,139317	0,166345	-3,868883	908,171704	0,933408
09:54:58,83	0,613152	3,116979	-0,115987	-1,243012	0,286992	-0,569021	-11,945014	-0,139317	0,166345	7,067474	-29,511880	0,933408	5,432905	7,422959	-0,928069	498,193868	-286,997187	12,653310	-11,945014	-0,139317	0,166345	-3,868883	908,171704	0,933408	-11,945014	-0,139317	0,166345	-3,868883	908,171704	0,933408
09:54:58,88	0,613152	3,116979	-0,115987	-1,243012	0,286992	-0,569021	-11,953700	-0,144769	0,165297	7,393636	-29,972368	0,921356	5,430956	7,425427	-0,925073	498,201399	-286,986225	12,687321	-11,953700	-0,144769	0,165297	-3,970715	908,393111	0,921356	-11,953700	-0,144769	0,165297	-3,970715	908,393111	0,921356
09:54:58,94	0,613152	3,116979	-0,115987	-1,243012	0,286992	-0,569021	-11,954863	-0,141846	0,168293	7,254926	-30,031764	0,955367	5,423945	7,419521	-0,925409	498,231535	-287,025513	12,717786	-11,954863	-0,141846	0,168293	-3,880011	908,424951	0,955367	-11,954863	-0,141846	0,168293	-3,880011	908,424951	0,955367
09:54:58,99	0,613152	3,116979	-0,115987	-1,243012	0,286992	-0,569021	-11,946243	-0,138728	0,167957	7,073825	-29,537803	0,985832	5,429911	7,418345	-0,929667	498,276957	-287,048791	12,695795	-11,946243	-0,138728	0,167957	-3,816336	908,242275	0,985832	-11,946243	-0,138728	0,167957	-3,816336	908,242275	0,985832
09:54:59,04	0,613152	3,116979	-0,115987	-1,243012	0,286992	-0,569021	-11,947477	-0,138089	0,163670	7,054889	-29,563743	0,954111	5,424009	7,420909	-0,929696	498,271800	-287,032263	12,686065	-11,947477	-0,138089	0,163670	-3,785118	908,313230	0,954111	-11,947477	-0,138089	0,163670	-3,785118	908,313230	0,954111
09:54:59,09	0,613152	3,116979	-0,115987	-1,243012	0,286992	-0,569021	-11,954323	-0,140522	0,164532	7,171355	-29,935166	0,966300	5,429539	7,425622	-0,928833	498,253413	-287,033250	12,698254	-11,954323	-0,140522	0,164532	-3,859640	908,479220	0,966300	-11,954323	-0,140522	0,164532	-3,859640	908,479220	0,966300
09:54:59,14	0,613152	3,116979	-0,115987	-1,243012	0,286992	-0,569021	-11,954323	-0,140522	0,164532	7,171355	-29,935166	0,966300	5,429897	7,424963	-0,928533	498,284564	-287,049153	12,686305	-11,954323	-0,140522	0,164532	-3,859640	908,479220	0,966300	-11,954323	-0,140522	0,164532	-3,859640	908,479220	0,966300
09:54:59,19	0,613152	3,116979	-0,115987	-1,243012	0,286992	-0,569021	-11,954590	-0,144268	0,166773	7,382564	-29,894930	0,924327	5,432917	7,423980	-0,926593	498,308494	-287,046097	12,656281	-11,954590	-0,144268	0,166773	-3,942496	908,540423	0,924327	-11,954590	-0,144268	0,166773	-3,942496	908,540423	0,924327
09:54:59,24	0,613152	3,116979	-0,115987	-1,243012	0,286992	-0,569021	-11,955793	-0,143600	0,165253	7,356495	-29,935811	0,963878	5,432940	7,425355	-0,928113	498,331584	-287,049404	12,695832	-11,955793	-0,143600	0,165253	-3,916105	908,593940	0,963878	-11,955793	-0,143600	0,165253	-3,916105	908,593940	0,963878
09:54:59,29	0,613152	3,116979	-0,115987	-1,243012	0,286992	-0,569021	-11,945520	-0,144141	0,167236	7,360474	-29,383055	0,969187	5,428271	7,416188	-0,926130	498,335568	-287,079584	12,701141	-11,945520	-0,144141	0,167236	-3,954582	908,340234	0,969187	-11,945520	-0,144141	0,167236	-3,954582	908,340234	0,969187
09:54:59,34	0,613152	3,116979	-0,115987	-1,243012	0,286992	-0,569021	-11,953299	-0,136829	0,163707	7,006471	-29,820505	1,002937	5,434175	7,424047	-0,929255	498,359539	-287,054648	12,700936	-11,953299	-0,136829	0,163707	-3,734634	908,513496	1,002937	-11,953299	-0,136829	0,163707	-3,734634	908,513496	1,002937
09:54:59,39	0,613152	3,116979	-0,115987	-1,243012	0,286992	-0,569021	-11,953299	-0,136829	0,163707	7,006471	-29,820505	1,002937	5,428908	7,419391	-0,928848	498,366932	-287,066273	12,703484	-11,948612	-0,143090	0,164518	-3,899530	908,442689	0,971530	-11,948612	-0,143090	0,164518	-3,899530	908,442689	0,971530
09:54:59,44	0,613152	3,116979	-0,115987	-1,243012	0,286992	-0,569021	-11,948612	-0,143090	0,164518	7,333049	-29,523352	0,971530	5,421278	7,416220	-0,927879	498,132555	-286,976029	12,710039	-11,948612	-0,143090	0,164518	-3,899530	908,442689	0,971530	-11,948612	-0,143090	0,164518	-3,899530	908,442689	0,971530
09:54:59,49	0,613152	3,116979	-0,115987	-1,243012	0,286992	-0,569021	-11,942051	-0,138068	0,165486	7,032880	-29,430255	0,978085	4,191861	5,381505	-0,977928	396,741491	-226,968616	12,786059	-11,942051	-0,138068	0,165486	-3,805488	908,020713	0,978085	-11,942051	-0,138068	0,165486	-3,805488	908,020713	0,978085
09:54:59,54	0,563021	3,116898	-0,115976	-1,243008	0,287007	-0,569012	-8,776652	-0,078019	0,111412	5,576219	-21,521424	1,042592	3,786573	4,704928	-0,981954	363,266315	-207,187308	12,774546	-8,776652	-0,078019	0,111412	-0,548270	667,445754	1,042592	-8,776652	-0,078019	0,111412	-0,548270	667,445754	1,042592
09:54:59,59	0,563021	3,116898	-0,115976	-1,243008	0,287007	-0,569012	-8,776652	-0,078019	0,111412	5,576219	-21,521424	1,042592	3,793813	4,708530	-0,981742	363,720512	-207,440524	12,782805	-8,776652	-0,078019	0,111412	-0,548270	667,445754	1,042592	-8,776652	-0,078019	0,111412	-0,548270	667,445754	1,042592
09:54:59,64	0,563021	3,116898	-0,115976	-1,243008	0,287007	-0,569012	-8,783391	-0,082488	0,111623	5,816400	-21,351893	1,050850	3,792386	4,717296	-0,983611	363,942394	-207,536993	12,799005	-8,783391	-0,082488	0,111623	-0,658885	668,144288	1,050850	-8,783391	-0,082488	0,111623	-0,658885	668,144288	1,050850
09:54:59,69	0,563021	3,116898	-0,115976	-1,243008	0,287007	-0,569012	-8,790269	-0,076869	0,109755	5,551625	-21,469176	1,067051	3,801585	4,725267	-0,982747	364,183464	-207,687424	12,793956	-8,790269	-0,076869	0,109755	-0,482593	668,566955	1,067051	-8,790269	-0,076869	0,109755	-0,482593	668,566955	1,067051
09:54:59,74	0,563021	3,116898	-0,115976	-1,243008	0,287007	-0,569012	-8,793338	-0,080722	0,111495	5,745820	-21,122019	1,039641	3,797257	4,718027	-0,981871	364,378148	-207,795705	12,771596	-8,793338	-0,080722	0,111495	-0,590879	669,155004	1,039641	-8,793338	-0,080722	0,111495	-0,590879	669,155004	1,039641
09:54:59,79	0,563021	3,116898	-0,115976	-1,243008	0,287007	-0,569012	-8,797873	-0,079678	0,111553	5,725397	-21,249208	1,072476	3,798620	4,722476	-0,981812	364,489144	-207,820691	12,804430	-8,797873	-0,079678	0,111553	-0,529356	669,383793	1,072476	-8,797873	-0,079678	0,111553	-0,529356	669,383793	1,072476
09:54:59,84	0,563021	3,116898	-0,115976	-1,243008	0,287007	-0,569012	-8,799650	-0,079521	0,110804	5,696716	-21,202811	1,050000	3,798118	4,724202	-0,979867	364,548592	-207,879776	12,781532	-8,799650	-0,079521	0,110804	-0,545693	669,569689	1,050000	-8,799650	-0,079521	0,110804	-0,545693	669,569689	1,050000
09:54:59,89	0,563021	3,116898	-0,115976	-1,243008	0,287007	-0,569012	-8,801552	-0,083451	0,110162	5,916146	-21,259986	1,063721	3,803727	4,723777	-0,983204	364,642811	-207,915647	12,795675	-8,801552	-0,083451	0,110162	-0,634718	669,661859	1,063721	-8,801552	-0,083451	0,110162	-0,634718	669,661859	1,063721
09:54:59,94	0,563021	3,116898	-0,115976	-1,243008	0,287007	-0,569012	-8,801552	-0,083451	0,110162	5,916146	-21,259986	1,063721	3,795578	4,719029	-0,985355	364,151577	-207,582188	12,810602	-8,801552	-0,083451	0,110162	-0,634718	669,661859	1,063721	-8,801552	-0,083451	0,110162	-0,634718	669,661859	1,063721
09:54:59,99	0,563021	3,116898	-0,115976	-1,243008	0,287007	-0,569012	-8,793365	-0,078767	0,108011	5,715765	-21,426426	1,078647	2,605308	2,768856	-1,003230	266,628173	-149,804397	12,864806	-8,793365	-0,078767	0,108011	-0,467436	668,852761	1,078647	-8,793365	-0,078767	0,108011	-0,467436	668,852761	1,078647
09:55:00,04	0,512962	3,116907	-0,115982	-1,243004	0,287011	-0,568989	-5,739850	-0,020316	0,084288	4,279626	-14,063342	1,161408	2,218199	2,103831	-1,009078	233,819862	-130,483778	12,893362	-5,739850	-0,020316	0,084288	2,684799	436,514867	1,161408	-5,739850	-0,020316	0,084288	2,684799	436,514867	1,161408
09:55:00,09	0,512962	3,116907	-0,115982	-1,243004	0,287011	-0,568989	-5,739850	-0,020316	0,084288	4,279626	-14,063342	1,161408	2,227122	2,121949	-1,007254	234,567567	-130,808079	12,878410	-5,739850	-0,020316	0,084288	2,684799	436,514867	1,161408	-5,739850	-0,020316	0,084288	2,684799	436,514867	1,161408
09:55:00,14	0,512962	3,116907	-0,115982	-1,243004	0,287011	-0,568989	-5,772290	-0,019673	0,087513	4,358899	-14,346219	1,182383	2,233862	2,132247	-1,005853	235,092142	-131,088172	12,914338	-5,772290	-0,019673	0,087513	2,814564	438,778562	1,182383	-5,772290	-0,019673	0,087513	2,814564	438,778562	1,182383
09:55:00,19	0,512962	3,116907	-0,115982	-1,243004	0,287011	-0,568989	-5,779176	-0,014696	0,087539	4,063006	-14,427456	1,132130	2,232994	2,140699	-1,005826	235,313335	-131,258671	12,864084	-5,779176	-0,014696	0,087539	2,909408	439,237835	1,132130	-5,779176	-0,014696	0,087539	2,909408	439,237835	1,132130
09:55:00,24	0,512962	3,116907	-0,115982	-1,243004	0,287011	-0,568989	-5,779523	-0,013714	0,087682	4,047969	-14,140578	1,154328	2,232318	2,141491	-1,005683	235,595429	-131,379996	12,886283	-5,779523	-0,013714	0,087682	2,971382	439,552014	1,154328	-5,779523	-0,013714	0,087682	2,971382	439,552014	1,154328
09:55:00,29	0,512962	3,116907	-0,115982	-1,243004	0,287011	-0,568989	-5,781548	-0,013039	0,086218	4,018883	-13,955862	1,129134	2,232746	2,143581	-1,007148	235,849573	-131,519760	12,861088	-5,781548	-0,013039	0,086218	2,995314	439,895634	1,129134	-5,781548	-0,013039	0,086218	2,995314	439,895634	1,129134
09:55:00,34	0,512962	3,116907	-0,115982	-1,243004	0,287011	-0,568989	-5,781548	-0,013039	0,086218	4,018883	-13,955862	1,129134	2,236455	2,149033	-1,005171	235,965533	-131,587809	12,857964	-5,781548	-0,013039	0,086218	2,995314	439,895634	1,129134	-5,781548	-0,013039	0,086218	2,995314	439,895634	1,129134
09:55:00,39	0,512962	3,116907	-0,115982	-1,243004	0,287011	-0,568989	-5,788708	-0,015530	0,084020	4,129091	-13,982433	1,147371	2,242190	2,151442	-1,009311	236,220368	-131,686490	12,885122	-5,788708	-0,015530	0,084020	2,910011	440,431182	1,147371	-5,788708	-0,015530	0,084020	2,910011	440,431182	1,147371
09:55:00,44	0,512962	3,116907	-0,115982	-1,243004	0,287011	-0,568989	-5,795831	-0,013265	0,088343	4,080352	-14,137501	1,113225	2,240083	2,155838	-1,005023	236,360336	-131,757260	12,845179	-5,795831	-0,013265	0,088343	3,039017	440,835220	1,113225	-5,795831	-0,013265	0,088343	3,039017	440,835220	1,113225
09:55:00,49	0,512962	3,116907	-0,115982	-1,243004	0,287011	-0,568989	-5,794451	-0,014102	0,084849	4,097908	-14,013216	1,088998	2,240117	2,154224	-1,008517	236,392848	-131,805964	12,820952	-5,794451	-0,014102	0,084849	2,990936	440,851150	1,088998	-5,794451	-0,014102	0,084849	2,990936	440,851150	1,088998
09:55:00,54	0,512962	3,116907	-0,115982	-1,243004	0,287011	-0,568989	-5,793122	-0,011082	0,086496	3,941012	-13,768095	1,125493	2,236838	2,154583	-1,006870	236,545339	-131,893876	12,857448	-5,793122	-0,011082	0,086496	3,071061	440,991950	1,125493	-5,793122	-0,011082	0,086496	3,071061	440,991950	1,125493
09:55:00,59	0,512962	3,116907	-0,115982	-1,243004	0,287011	-0,568989	-5,793122	-0,011082	0,086496	3,941012	-13,768095	1,125493	2,244243	2,153950	-1,006027	236,698235	-131,899678	12,833349	-5,793122	-0,011082	0,086496	3,071061	440,991950	1,125493	-5,793122	-0,011082	0,086496	3,071061	440,991950	1,125493
09:55:00,64	0,512962	3,116907	-0,115982	-1,243004	0,287011	-0,568989	-5,796276	-0,017812	0,087339	4,362388	-13,796797	1,101395	2,237235	2,156643	-1,005619	236,750676	-131,942698	12,854598	-5,796276	-0,017812	0,087339	2,964143	441,210848	1,101395	-5,796276	-0,017812	0,087339	2,964143	441,210848	1,101395
09:55:00,69	0,512962	3,116907	-0,115982	-1,243004	0,287011	-0,568989	-5,795104	-0,010396	0,087746	3,965723	-13,668918	1,122644	2,247458	2,159066	-1,007907	236,869214	-131,978157	12,836381	-5,795104	-0,010396	0,087746	3,149629	441,246710	1,122644	-5,795104	-0,010396	0,087746	3,149629	441,246710	1,122644
09:55:00,74	0,512962	3,116907	-0,115982	-1,243004	0,287011	-0,568989	-5,802903	-0,016458	0,088625	4,289566	-13,856651	1,143234	2,244109	2,158171	-1,007058	236,984786	-132,062782	12,860326	-5,802903	-0,016458	0,088625	2,997581	441,671273	1,143234	-5,802903	-0,016458	0,088625	2,997581	441,671273	1,143234
09:55:00,79	0,512962	3,116907	-0,115982	-1,243004	0,287011	-0,568989	-5,804152	-0,013783	0,089004	4,129434	-13,843717	1,111584	2,244692	2,162785	-1,004362	237,000573	-132,101320	12,843538	-5,804152	-0,013783	0,089004	3,047447	441,782225	1,111584	-5,804152	-0,013783	0,089004	3,047447	441,782225	1,111584
09:55:00,84	0,512962	3,116907	-0,115982	-1,243004	0,287011	-0,568989	-5,804152	-0,013783	0,089004	4,129434	-13,843717	1,111584	2,245962	2,166388	-1,005908	237,073964	-132,158796	12,828102	-5,804152	-0,013783	0,089004	3,047447	441,782225	1,111584	-5,804152	-0,013783	0,089004	3,047447	441,782225	1,111584
09:55:00,89	0,512962	3,116907	-0,115982	-1,243004	0,287011	-0,568989	-5,801985	-0,012591	0,088298	4,024301	-13,521973	1,105273	2,242576	2,161505	-1,005067	237,160057	-132,243207	12,837228	-5,801985	-0,012591	0,088298	3,035906	441,933860	1,105273	-5,801985	-0,012591	0,088298	3,035906	441,933860	1,105273
09:55:00,95	0,512962	3,116907	-0,115982	-1,243004	0,287011	-0,568989	-5,801985	-0,012591	0,088298	4,024301	-13,521973	1,105273	2,246095	2,167306	-1,002753	237,146472	-132,191191	12,848784	-5,801985	-0,012591	0,088298	3,035906	441,933860	1,105273	-5,801985	-0,012591	0,088298	3,035906	441,933860	1,105273
09:55:01,00	0,512962	3,116907	-0,115982	-1,243004	0,287011	-0,568989	-5,808768	-0,012737	0,090612	4,070169	-13,912469	1,116830	2,248413	2,168592	-1,007528	237,290968	-132,216875	12,874199	-5,808768	-0,012737	0,090612	3,070281	442,075841	1,116830	-5,808768	-0,012737	0,090612	3,070281	442,075841	1,116830
09:55:01,05	0,512962	3,116907	-0,115982	-1,243004	0,287011	-0,568989	-5,808247	-0,011988	0,087955	4,036402	-13,704943	1,104211	2,245126	2,168184	-1,006979	237,275391	-132,250999	12,843232	-5,808247	-0,011988	0,087955	3,095365	442,242416	1,104211	-5,808247	-0,011988	0,087955	3,095365	442,242416	1,104211
09:55:01,10	0,512962	3,116907	-0,115982	-1,243004	0,287011	-0,568989	-5,806233	-0,017502	0,087245	4,322533	-13,459601	1,086573	2,248953	2,162728	-1,006120	237,426819	-132,347702	12,818527	-5,806233	-0,017502	0,087245	2,948662	442,329704	1,086573	-5,806233	-0,017502	0,087245	2,948662	442,329704	1,086573
09:55:01,15	0,512962	3,116907	-0,115982	-1,243004	0,287011	-0,568989	-5,805144	-0,017436	0,084915	4,319289	-13,407981	1,087880	2,248352	2,161818	-1,008451	237,422544	-132,345068	12,819835	-5,805144	-0,017436	0,084915	2,950533	442,295821	1,087880	-5,805144	-0,017436	0,084915	2,950533	442,295821	1,087880
09:55:01,20	0,512962	3,116907	-0,115982	-1,243004	0,287011	-0,568989	-5,809038	-0,016725	0,084199	4,359100	-13,570341	1,143132	2,249683	2,165546	-1,009167	237,495691	-132,298632	12,875086	-5,809038	-0,016725	0,084199	3,046166	442,439141	1,143132	-5,809038	-0,016725	0,084199	3,046166	442,439141	1,143132
09:55:01,25	0,512962	3,116907	-0,115982	-1,243004	0,287011	-0,568989	-5,809038	-0,016725	0,084199	4,359100	-13,570341	1,143132	2,248716	2,172344	-1,005546	237,479175	-132,346910	12,831164	-5,809038	-0,016725	0,084199	3,046166	442,439141	1,143132	-5,809038	-0,016725	0,084199	3,046166	442,439141	1,143132
09:55:01,30	0,512962	3,116907	-0,115982	-1,243004	0,287011	-0,568989	-5,816418	-0,013161	0,088424	4,122760	-13,874091	1,095125	2,250286	2,173720	-1,004942	237,539509	-132,382797	12,827079	-5,816418	-0,013161	0,088424	3,089648	442,714751	1,095125	-5,816418	-0,013161	0,088424	3,089648	442,714751	1,095125
09:55:01,35	0,512962	3,116907	-0,115982	-1,243004	0,287011	-0,568989	-5,816418	-0,013161	0,088424	4,122760	-13,874091	1,095125	2,249532	2,160121	-1,009200	237,414458	-132,317792	12,850271	-5,816418	-0,013161	0,088424	3,089648	442,714751	1,095125	-5,816418	-0,013161	0,088424	3,089648	442,714751	1,095125
09:55:01,40	0,512962	3,116907	-0,115982	-1,243004	0,287011	-0,568989	-3,265264	0,037872	0,069225	2,669203	-7,961468	1,186665	0,930513	-0,010129	-1,024140	128,373098	-67,969716	12,918619	-3,265264	0,037872	0,069225	5,642142	248,361791	1,186665	-3,265264	0,037872	0,069225	5,642142	248,361791	1,186665
09:55:01,45	0,462975	3,116882	-0,115981	-1,243020	0,287004	-0,568994	-2,732863	0,051222	0,068855	2,182586	-7,096728	1,211484	0,652750	-0,464527	-1,024511	105,249986	-54,379840	12,943438	-2,732863	0,051222	0,068855	6,203551	207,433024	1,211484	-2,732863	0,051222	0,068855	6,203551	207,433024	1,211484
09:55:01,50	0,462975	3,116882	-0,115981	-1,243020	0,287004	-0,568994	-2,732863	0,051222	0,068855	2,182586	-7,096728	1,211484	0,668016	-0,454243	-1,023942	106,146362	-54,776292	12,920499	-2,732863	0,051222	0,068855	6,203551	207,433024	1,211484	-2,732863	0,051222	0,068855	6,203551	207,433024	1,211484
09:55:01,55	0,462975	3,116882	-0,115981	-1,243020	0,287004	-0,568994	-2,759668	0,051465	0,069657	2,251218	-6,842086	1,225950	0,665942	-0,441192	-1,023708	106,718243	-55,133716	12,957904	-2,759668	0,051465	0,069657	6,291235	209,791833	1,225950	-2,759668	0,051465	0,069657	6,291235	209,791833	1,225950
09:55:01,60	0,462975	3,116882	-0,115981	-1,243020	0,287004	-0,568994	-2,759668	0,051465	0,069657	2,251218	-6,842086	1,225950	0,680670	-0,434422	-1,026294	107,084255	-55,337238	12,923675	-2,759668	0,051465	0,069657	6,291235	209,791833	1,225950	-2,759668	0,051465	0,069657	6,291235	209,791833	1,225950
09:55:01,65	0,462975	3,116882	-0,115981	-1,243020	0,287004	-0,568994	-2,773539	0,043780	0,068768	2,759061	-6,835198	1,194973	0,677725	-0,433166	-1,025393	107,402756	-55,461056	12,905874	-2,773539	0,043780	0,068768	6,195820	210,887581	1,194973	-2,773539	0,043780	0,068768	6,195820	210,887581	1,194973
09:55:01,70	0,462975	3,116882	-0,115981	-1,243020	0,287004	-0,568994	-2,779308	0,046873	0,069204	2,535313	-6,899515	1,188420	0,679739	-0,426479	-1,024161	107,575622	-55,576399	12,920374	-2,779308	0,046873	0,069204	6,214864	211,276148	1,188420	-2,779308	0,046873	0,069204	6,214864	211,276148	1,188420
09:55:01,75	0,462975	3,116882	-0,115981	-1,243020	0,287004	-0,568994	-2,779308	0,046873	0,069204	2,535313	-6,899515	1,188420	0,674299	-0,420300	-1,024461	107,836986	-55,670440	12,924524	-2,779308	0,046873	0,069204	6,214864	211,276148	1,188420	-2,779308	0,046873	0,069204	6,214864	211,276148	1,188420
09:55:01,80	0,462975	3,116882	-0,115981	-1,243020	0,287004	-0,568994	-2,781939	0,054674	0,068905	2,178923	-6,762972	1,192570	0,688053	-0,415003	-1,025170	107,985944	-55,776981	12,928020	-2,793403	0,045411	0,068196	6,207566	212,105311	1,196066	-2,793403	0,045411	0,068196	6,207566	212,105311	1,196066
09:55:01,85	0,462975	3,116882	-0,115981	-1,243020	0,287004	-0,568994	-2,793403	0,045411	0,068196	2,642806	-7,176826	1,196066	0,675339	-0,437989	-1,024998	107,323097	-55,300932	12,939524	-2,793403	0,045411	0,068196	6,207566	212,105311	1,196066	-2,793403	0,045411	0,068196	6,207566	212,105311	1,196066
09:55:01,90	0,462975	3,116882	-0,115981	-1,243020	0,287004	-0,568994	-2,767140	0,044928	0,068368	2,748747	-6,623192	1,207570	-0,578240	-2,500493	-1,033932	3,644639	5,604389	13,006612	-2,767140	0,044928	0,068368	6,275623	210,597261	1,207570	-2,767140	0,044928	0,068368	6,275623	210,597261	1,207570
09:55:01,95	0,412954	3,116955	-0,115998	-1,243006	0,287001	-0,569014	0,250644	0,105632	0,051461	0,769466	-0,407300	1,318411	-0,886125	-3,021115	-1,041904	-22,605974	21,073141	13,050366	0,250644	0,105632	0,051461	9,061597	-20,082866	1,318411	0,250644	0,105632	0,051461	9,061597	-20,082866	1,318411
09:55:02,00	0,412954	3,116955	-0,115998	-1,243006	0,287001	-0,569014	0,250644	0,105632	0,051461	0,769466	-0,407300	1,318411	-0,873260	-3,007487	-1,036832	-21,610978	20,535389	13,033763	0,250644	0,105632	0,051461	9,061597	-20,082866	1,318411	0,250644	0,105632	0,051461	9,061597	-20,082866	1,318411
09:55:02,05	0,412954	3,116955	-0,115998	-1,243006	0,287001	-0,569014	0,232409	0,101305	0,056533	1,026259	-0,224958	1,301809	-0,872320	-2,989735	-1,038178	-21,006605	20,209787	13,040117	0,232409	0,101305	0,056533	8,978724	-18,469068	1,301809	0,232409	0,101305	0,056533	8,978724	-18,469068	1,301809
09:55:02,10	0,412954	3,116955	-0,115998	-1,243006	0,287001	-0,569014	0,210913	0,101990	0,053894	1,057422	-0,047264	1,306282	-0,863104	-2,988528	-1,039472	-20,455671	19,945439	13,038236	0,210913	0,101990	0,053894	9,063598	-16,603918	1,306282	0,210913	0,101990	0,053894	9,063598	-16,603918	1,306282
09:55:02,15	0,412954	3,116955	-0,115998	-1,243006	0,287001	-0,569014	0,199639	0,106480	0,054384	0,875848	-0,265384	1,295224	-0,861356	-2,976520	-1,038981	-20,110933	19,806356	13,027178	0,199639	0,106480	0,054384	9,234510	-15,937081	1,295224	0,199639	0,106480	0,054384	9,234510	-15,937081	1,295224
09:55:02,20	0,412954	3,116955	-0,115998	-1,243006	0,287001	-0,569014	0,199639	0,106480	0,054384	0,875848	-0,265384	1,295224	-0,856274	-2,970544	-1,038494	-19,861699	19,632368	13,030202	0,199639	0,106480	0,054384	9,234510	-15,937081	1,295224	0,199639	0,106480	0,054384	9,234510	-15,937081	1,295224
09:55:02,25	0,412954	3,116955	-0,115998	-1,243006	0,287001	-0,569014	0,191922	0,105067	0,054872	0,923268	-0,363842	1,298247	-0,857695	-2,970431	-1,038055	-19,650156	19,468221	12,968977	0,191922	0,105067	0,054872	9,171002	-15,429738	1,298247	0,191922	0,105067	0,054872	9,171002	-15,429738	1,298247
09:55:02,30	0,412954	3,116955	-0,115998	-1,243006	0,287001	-0,569014	0,192535	0,106354	0,055310	0,819952	-0,066698	1,237023	-0,857985	-2,968675	-1,040674	-19,471903	19,399327	13,005503	0,192535	0,106354	0,055310	9,168727	-15,180704	1,237023	0,192535	0,106354	0,055310	9,168727	-15,180704	1,237023
09:55:02,35	0,412954	3,116955	-0,115998	-1,243006	0,287001	-0,569014	0,177429	0,106196	0,053139	0,898649	-0,450923	1,276802	-0,847686	-2,960835	-1,042117	-19,271722	19,292314	13,057136	0,177429	0,106196	0,053139	9,235005	-14,379103	1,276802	0,177429	0,106196	0,053139	9,235005	-14,379103	1,276802
09:55:02,40	0,412954	3,116955	-0,115998	-1,243006	0,287001	-0,569014	0,182689	0,103554	0,053586	1,020552	-0,021858	1,242303	-0,850347	-2,963304	-1,039780	-19,140428	19,237427	12,974257	0,182689	0,103554	0,053586	9,149514	-14,362950	1,242303	0,182689	0,103554	0,053586	9,149514	-14,362950	1,242303
09:55:02,45	0,412954	3,116955	-0,115998	-1,243006	0,287001	-0,569014	0,182689	0,103554	0,053586	1,020552	-0,021858	1,242303	-0,846527	-2,951984	-1,038912	-18,941147	19,149617	13,029350	0,182689	0,103554	0,053586	9,149514	-14,362950	1,242303	0,182689	0,103554	0,053586	9,149514	-14,362950	1,242303
09:55:02,50	0,412954	3,116955	-0,115998	-1,243006	0,287001	-0,569014	0,170976	0,105905	0,054453	0,921863	-0,414444	1,297395	-0,848622	-2,958184	-1,040401	-18,804382	19,059850	13,000467	0,170976	0,105905	0,054453	9,235426	-13,836069	1,297395	0,170976	0,105905	0,054453	9,235426	-13,836069	1,297395
09:55:02,55	0,412954	3,116955	-0,115998	-1,243006	0,287001	-0,569014	0,177539	0,102303	0,053399	1,113052	0,180694	1,266434	-0,846689	-2,959470	-1,039967	-18,719376	19,026024	12,998389	0,177539	0,102303	0,053399	9,143806	-13,756137	1,266434	0,177539	0,102303	0,053399	9,143806	-13,756137	1,266434
09:55:02,60	0,412954	3,116955	-0,115998	-1,243006	0,287001	-0,569014	0,165006	0,105879	0,054607	0,966809	-0,315987	1,294229	-0,843520	-2,946827	-1,038759	-18,565220	18,982925	13,026183	0,165006	0,105879	0,054607	9,278347	-13,268951	1,294229	0,165006	0,105879	0,054607	9,278347	-13,268951	1,294229
09:55:02,65	0,412954	3,116955	-0,115998	-1,243006	0,287001	-0,569014	0,172008	0,110593	0,053829	0,698755	0,108090	1,261758	-0,848225	-2,947323	-1,039157	-18,550023	18,942423	13,009550	0,172008	0,110593	0,053829	9,380281	-13,394573	1,261758	0,172008	0,110593	0,053829	9,380281	-13,394573	1,261758
09:55:02,70	0,412954	3,116955	-0,115998	-1,243006	0,287001	-0,569014	0,172008	0,110593	0,053829	0,698755	0,108090	1,261758	-0,842594	-2,950722	-1,037897	-18,389594	18,889610	13,005911	0,172008	0,110593	0,053829	9,380281	-13,394573	1,261758	0,172008	0,110593	0,053829	9,380281	-13,394573	1,261758
09:55:02,75	0,412954	3,116955	-0,115998	-1,243006	0,287001	-0,569014	0,167917	0,103130	0,055469	1,116765	0,034125	1,273957	-0,839636	-2,947202	-1,037892	-18,362129	18,856739	13,010451	0,167917	0,103130	0,055469	9,212493	-13,147331	1,273957	0,167917	0,103130	0,055469	9,212493	-13,147331	1,273957
09:55:02,80	0,412954	3,116955	-0,115998	-1,243006	0,287001	-0,569014	0,167353	0,110730	0,056282	0,678718	0,190850	1,272250	-0,848894	-2,946434	-1,037083	-18,249913	18,759472	13,004204	0,167353	0,110730	0,056282	9,371023	-12,946357	1,272250	0,167353	0,110730	0,056282	9,371023	-12,946357	1,272250
09:55:02,86	0,412954	3,116955	-0,115998	-1,243006	0,287001	-0,569014	0,167353	0,110730	0,056282	0,678718	0,190850	1,272250	-0,845345	-2,946115	-1,037067	-18,248781	18,782547	13,020118	0,167353	0,110730	0,056282	9,371023	-12,946357	1,272250	0,167353	0,110730	0,056282	9,371023	-12,946357	1,272250
09:55:02,91	0,412954	3,116955	-0,115998	-1,243006	0,287001	-0,569014	0,165302	0,107817	0,056298	0,850768	0,073658	1,288164	-0,843995	-2,941819	-1,039360	-18,132669	18,728269	13,024297	0,165302	0,107817	0,056298	9,314366	-12,902571	1,288164	0,165302	0,107817	0,056298	9,314366	-12,902571	1,288164
09:55:02,96	0,412954	3,116955	-0,115998	-1,243006	0,287001	-0,569014	0,160907	0,108794	0,054006	0,810968	-0,027217	1,292342	-0,839669	-2,950159	-1,035808	-18,045366	18,651864	12,984385	0,160907	0,108794	0,054006	9,351330	-12,658394	1,292342	0,160907	0,108794	0,054006	9,351330	-12,658394	1,292342
09:55:03,01	0,412954	3,116955	-0,115998	-1,243006	0,287001	-0,569014	0,156091	0,109238	0,053636	0,802757	-0,111963	1,246171	-0,841971	-2,937427	-1,039730	-17,981764	18,658326	12,978125	0,156091	0,109238	0,053636	9,377977	-12,365125	1,246171	0,156091	0,109238	0,053636	9,377977	-12,365125	1,246171
09:55:03,06	0,412954	3,116955	-0,115998	-1,243006	0,287001	-0,569014	0,156091	0,109238	0,053636	0,802757	-0,111963	1,246171	-0,848913	-2,940823	-1,036185	-17,922947	18,622213	12,996729	0,156091	0,109238	0,053636	9,377977	-12,365125	1,246171	0,156091	0,109238	0,053636	9,377977	-12,365125	1,246171
09:55:03,11	0,412954	3,116955	-0,115998	-1,243006	0,287001	-0,569014	0,159991	0,101234	0,055696	1,207677	0,255367	1,264555	-0,836990	-2,944807	-1,037669	-17,844933	18,566286	12,996509	0,159991	0,101234	0,055696	9,154575	-12,303961	1,264555	0,159991	0,101234	0,055696	9,154575	-12,303961	1,264555
09:55:03,16	0,412954	3,116955	-0,115998	-1,243006	0,287001	-0,569014	0,159991	0,101234	0,055696	1,207677	0,255367	1,264555	-0,837682	-2,935846	-1,037718	-17,866356	18,558703	12,997726	0,159991	0,101234	0,055696	9,154575	-12,303961	1,264555	0,159991	0,101234	0,055696	9,154575	-12,303961	1,264555
09:55:03,21	0,412954	3,116955	-0,115998	-1,243006	0,287001	-0,569014	0,152577	0,106314	0,055647	0,926255	-0,144948	1,265772	-0,843408	-2,939070	-1,038058	-17,784296	18,523648	13,004189	0,152577	0,106314	0,055647	9,271908	-12,122238	1,265772	0,152577	0,106314	0,055647	9,271908	-12,122238	1,265772
09:55:03,26	0,412954	3,116955	-0,115998	-1,243006	0,287001	-0,569014	0,158232	0,109662	0,055307	0,762856	0,237716	1,272235	-0,837836	-2,937852	-1,037599	-17,660033	18,541948	13,018897	0,158232	0,109662	0,055307	9,371288	-12,183509	1,272235	0,158232	0,109662	0,055307	9,371288	-12,183509	1,272235
09:55:03,31	0,412954	3,116955	-0,115998	-1,243006	0,287001	-0,569014	0,151636	0,105055	0,053389	1,044596	0,005961	1,239433	-0,836121	-2,935660	-1,039977	-17,666852	18,504572	12,971387	0,151636	0,105055	0,053389	9,291418	-11,897461	1,239433	0,151636	0,105055	0,053389	9,291418	-11,897461	1,239433
09:55:03,36	0,412954	3,116955	-0,115998	-1,243006	0,287001	-0,569014	0,151636	0,105055	0,053389	1,044596	0,005961	1,239433	-0,838930	-2,941501	-1,038751	-17,619715	18,508429	12,993154	0,151636	0,105055	0,053389	9,291418	-11,897461	1,239433	0,151636	0,105055	0,053389	9,291418	-11,897461	1,239433
09:55:03,41	0,412954	3,116955	-0,115998	-1,243006	0,287001	-0,569014	0,158098	0,104568	0,054615	1,096838	0,380901	1,261200	-0,842493	-2,930874	-1,038820	-17,599167	18,479827	12,956691	0,158098	0,104568	0,054615	9,305416	-12,029823	1,261200	0,158098	0,104568	0,054615	9,305416	-12,029823	1,261200
09:55:03,46	0,412954	3,116955	-0,115998	-1,243006	0,287001	-0,569014	0,150677	0,112967	0,054545	0,645591	0,027080	1,224737	-0,836482	-2,939756	-1,035597	-17,537359	18,397298	13,006891	0,150677	0,112967	0,054545	9,513495	-11,801058	1,224737	0,150677	0,112967	0,054545	9,513495	-11,801058	1,224737
09:55:03,51	0,412954	3,116955	-0,115998	-1,243006	0,287001	-0,569014	0,155363	0,103320	0,057769	1,106676	0,365567	1,274937	-0,835851	-2,928855	-1,037582	-17,481890	18,377704	12,979557	0,155363	0,103320	0,057769	9,217277	-11,830456	1,274937	0,155363	0,103320	0,057769	9,217277	-11,830456	1,274937
09:55:03,56	0,412954	3,116955	-0,115998	-1,243006	0,287001	-0,569014	0,145608	0,108224	0,055784	0,862408	-0,083878	1,247603	-0,839845	-2,933792	-1,037911	-17,413300	18,325112	12,995325	0,145608	0,108224	0,055784	9,358011	-11,514104	1,247603	0,145608	0,108224	0,055784	9,358011	-11,514104	1,247603
09:55:03,61	0,412954	3,116955	-0,115998	-1,243006	0,287001	-0,569014	0,154957	0,104660	0,054283	1,066717	0,463835	1,226291	-0,837440	-2,938734	-1,039083	-17,419097	18,363382	12,958245	0,154957	0,104660	0,054283	9,282564	-11,700323	1,226291	0,154957	0,104660	0,054283	9,282564	-11,700323	1,226291
09:55:03,66	0,412954	3,116955	-0,115998	-1,243006	0,287001	-0,569014	0,154957	0,104660	0,054283	1,066717	0,463835	1,226291	-0,838445	-2,929145	-1,036242	-17,370954	18,337615	13,015798	0,154957	0,104660	0,054283	9,282564	-11,700323	1,226291	0,154957	0,104660	0,054283	9,282564	-11,700323	1,226291
09:55:03,71	0,412954	3,116955	-0,115998	-1,243006	0,287001	-0,569014	0,142310	0,105739	0,056260	1,021518	-0,100330	1,274093	-0,832051	-2,927242	-1,037106	-17,332695	18,326080	13,006047	0,142310	0,105739	0,056260	9,322049	-11,271701	1,274093	0,142310	0,105739	0,056260	9,322049	-11,271701	1,274093
09:55:03,76	0,412954	3,116955	-0,115998	-1,243006	0,287001	-0,569014	0,142310	0,105739	0,056260	1,021518	-0,100330	1,274093	-0,831992	-2,936804	-1,038632	-17,319422	18,294098	12,980181	0,142310	0,105739	0,056260	9,322049	-11,271701	1,274093	0,142310	0,105739	0,056260	9,322049	-11,271701	1,274093
09:55:03,81	0,412954	3,116955	-0,115998	-1,243006	0,287001	-0,569014	0,150462	0,111164	0,055886	0,719584	0,371717	1,265666	-0,840825	-2,931589	-1,037479	-17,300914	18,284835	12,997620	0,150462	0,111164	0,055886	9,445984	-11,439583	1,265666	0,150462	0,111164	0,055886	9,445984	-11,439583	1,265666
09:55:03,86	0,412954	3,116955	-0,115998	-1,243006	0,287001	-0,569014	0,150462	0,111164	0,055886	0,719584	0,371717	1,265666	-0,832360	-2,927507	-1,037055	-17,186077	18,270261	12,983247	0,142695	0,105875	0,056311	9,350616	-11,127000	1,251293	0,142695	0,105875	0,056311	9,350616	-11,127000	1,251293
09:55:03,91	0,412954	3,116955	-0,115998	-1,243006	0,287001	-0,569014	0,142695	0,105875	0,056311	1,039424	0,074537	1,251293	-0,840045	-2,931086	-1,038220	-17,190568	18,226936	12,980756	0,142695	0,105875	0,056311	9,350616	-11,127000	1,251293	0,142695	0,105875	0,056311	9,350616	-11,127000	1,251293
09:55:03,96	0,412954	3,116955	-0,115998	-1,243006	0,287001	-0,569014	0,149637	0,110740	0,055146	0,746666	0,453291	1,248801	-0,830544	-2,923551	-1,037014	-17,128193	18,213502	13,020472	0,138360	0,106280	0,056351	9,341142	-10,933623	1,288518	0,138360	0,106280	0,056351	9,341142	-10,933623	1,288518
09:55:04,01	0,412954	3,116955	-0,115998	-1,243006	0,287001	-0,569014	0,138360	0,106280	0,056351	0,998141	-0,072358	1,288518	-0,834334	-2,934521	-1,040500	-17,139963	18,223853	12,988058	0,138360	0,106280	0,056351	9,341142	-10,933623	1,288518	0,138360	0,106280	0,056351	9,341142	-10,933623	1,288518
09:55:04,06	0,412954	3,116955	-0,115998	-1,243006	0,287001	-0,569014	0,149756	0,104077	0,052866	1,115770	0,504870	1,256104	-0,833496	-2,924784	-1,034299	-17,139207	18,210639	13,018148	0,140904	0,108221	0,059067	9,384574	-11,009148	1,286194	0,140904	0,108221	0,059067	9,384574	-11,009148	1,286194
09:55:04,11	0,412954	3,116955	-0,115998	-1,243006	0,287001	-0,569014	0,140904	0,108221	0,059067	0,889256	0,051827	1,286194	-0,833358	-2,931508	-1,036216	-17,090462	18,204403	12,983724	0,140904	0,108221	0,059067	9,384574	-11,009148	1,286194	0,140904	0,108221	0,059067	9,384574	-11,009148	1,286194
09:55:04,16	0,412954	3,116955	-0,115998	-1,243006	0,287001	-0,569014	0,146658	0,104738	0,057149	1,089298	0,396351	1,251770	-0,838669	-2,929554	-1,038173	-17,075580	18,172867	12,978278	0,146658	0,104738	0,057149	9,311270	-11,116289	1,251770	0,146658	0,104738	0,057149	9,311270	-11,116289	1,251770
09:55:04,21	0,412954	3,116955	-0,115998	-1,243006	0,287001	-0,569014	0,141513	0,107568	0,057171	0,972344	0,201230	1,266062	-0,833236	-2,925637	-1,036195	-17,012652	18,194333	12,998017	0,141513	0,107568	0,057171	9,416438	-10,907525	1,266062	0,141513	0,107568	0,057171	9,416438	-10,907525	1,266062
09:55:04,26	0,412954	3,116955	-0,115998	-1,243006	0,287001	-0,569014	0,141513	0,107568	0,057171	0,972344	0,201230	1,266062	-0,835630	-2,928679	-1,039036	-17,020497	18,144937	12,959828	0,141513	0,107568	0,057171	9,416438	-10,907525	1,266062	0,141513	0,107568	0,057171	9,416438	-10,907525	1,266062
09:55:04,31	0,412954	3,116955	-0,115998	-1,243006	0,287001	-0,569014	0,145345	0,108121	0,054330	0,896894	0,418404	1,227874	-0,835589	-2,922720	-1,037573	-16,993466	18,168993	12,984548	0,145345	0,108121	0,054330	9,384389	-10,991172	1,227874	0,145345	0,108121	0,054330	9,384389	-10,991172	1,227874
09:55:04,36	0,412954	3,116955	-0,115998	-1,243006	0,287001	-0,569014	0,140318	0,111706	0,056360	0,708283	0,177739	1,240207	-0,836222	-2,922533	-1,037005	-17,003640	18,132706	12,972161	0,140318	0,111706	0,056360	9,477242	-10,837255	1,240207	0,140318	0,111706	0,056360	9,477242	-10,837255	1,240207
09:55:04,41	0,412954	3,116955	-0,115998	-1,243006	0,287001	-0,569014	0,138269	0,104532	0,056425	1,117485	0,138618	1,254822	-0,828985	-2,924346	-1,036941	-16,927171	18,130288	12,986776	0,138269	0,104532	0,056425	9,323264	-10,715520	1,254822	0,138269	0,104532	0,056425	9,323264	-10,715520	1,254822
09:55:04,46	0,412954	3,116955	-0,115998	-1,243006	0,287001	-0,569014	0,138269	0,104532	0,056425	1,117485	0,138618	1,254822	-0,831833	-2,922925	-1,037723	-16,875110	18,117388	12,961797	0,138463	0,107710	0,055642	9,422322	-10,669119	1,229843	0,138463	0,107710	0,055642	9,422322	-10,669119	1,229843
09:55:04,51	0,412954	3,116955	-0,115998	-1,243006	0,287001	-0,569014	0,141359	0,111532	0,057986	0,723839	0,367400	1,255157	-0,836592	-2,923522	-1,035379	-16,882999	18,070557	12,987112	0,141359	0,111532	0,057986	9,479123	-10,729277	1,255157	0,141359	0,111532	0,057986	9,479123	-10,729277	1,255157
09:55:04,56	0,412954	3,116955	-0,115998	-1,243006	0,287001	-0,569014	0,134614	0,107152	0,056085	0,982812	0,069733	1,281703	-0,829426	-2,919871	-1,037280	-16,821453	18,071047	13,013657	0,134614	0,107152	0,056085	9,394243	-10,497487	1,281703	0,134614	0,107152	0,056085	9,394243	-10,497487	1,281703
09:55:04,61	0,412954	3,116955	-0,115998	-1,243006	0,287001	-0,569014	0,140965	0,112319	0,058773	0,692813	0,404270	1,238962	-0,837076	-2,922787	-1,034593	-16,828392	18,050427	12,970917	0,140965	0,112319	0,058773	9,509834	-10,661480	1,238962	0,140965	0,112319	0,058773	9,509834	-10,661480	1,238962
09:55:04,66	0,412954	3,116955	-0,115998	-1,243006	0,287001	-0,569014	0,140965	0,112319	0,058773	0,692813	0,404270	1,238962	-0,827104	-2,920894	-1,037277	-16,820160	18,011880	13,007151	0,140965	0,112319	0,058773	9,509834	-10,661480	1,238962	0,140965	0,112319	0,058773	9,509834	-10,661480	1,238962
09:55:04,71	0,412954	3,116955	-0,115998	-1,243006	0,287001	-0,569014	0,134339	0,104629	0,056089	1,063391	0,086137	1,275197	-0,834186	-2,927945	-1,034167	-16,851861	18,011630	12,998461	0,134339	0,104629	0,056089	9,276801	-10,459497	1,275197	0,134339	0,104629	0,056089	9,276801	-10,459497	1,275197
09:55:04,76	0,412954	3,116955	-0,115998	-1,243006	0,287001	-0,569014	0,143987	0,107237	0,059198	0,911719	0,560480	1,266507	-0,830710	-2,921425	-1,038468	-16,862336	18,037470	13,003582	0,143987	0,107237	0,059198	9,329840	-10,742487	1,266507	0,143987	0,107237	0,059198	9,329840	-10,742487	1,266507
09:55:04,81	0,412954	3,116955	-0,115998	-1,243006	0,287001	-0,569014	0,136602	0,107487	0,054898	0,915855	0,154495	1,271627	-0,836402	-2,923126	-1,033378	-16,761452	17,970006	12,991205	0,140922	0,111566	0,059988	9,453710	-10,562159	1,259251	0,140922	0,111566	0,059988	9,453710	-10,562159	1,259251
09:55:04,86	0,412954	3,116955	-0,115998	-1,243006	0,287001	-0,569014	0,140922	0,111566	0,059988	0,695778	0,500217	1,259251	-0,823996	-2,918725	-1,037644	-16,730808	17,985495	12,987089	0,140922	0,111566	0,059988	9,453710	-10,562159	1,259251	0,140922	0,111566	0,059988	9,453710	-10,562159	1,259251
09:55:04,91	0,412954	3,116955	-0,115998	-1,243006	0,287001	-0,569014	0,130907	0,103022	0,055721	1,168794	-0,001788	1,255135	-0,823940	-2,917489	-1,037627	-16,696797	17,975697	12,996299	0,130907	0,103022	0,055721	9,256035	-10,277957	1,255135	0,130907	0,103022	0,055721	9,256035	-10,277957	1,255135
09:55:04,96	0,412954	3,116955	-0,115998	-1,243006	0,287001	-0,569014	0,139987	0,105388	0,059838	1,059397	0,539412	1,234553	-0,830954	-2,925445	-1,036064	-16,687095	17,942974	12,967582	0,139987	0,105388	0,059838	9,332349	-10,449589	1,234553	0,139987	0,105388	0,059838	9,332349	-10,449589	1,234553
09:55:05,01	0,412954	3,116955	-0,115998	-1,243006	0,287001	-0,569014	0,136010	0,108931	0,056479	0,843316	0,266963	1,238100	-0,825043	-2,917627	-1,036048	-16,663322	17,974551	13,009281	0,136010	0,108931	0,056479	9,394388	-10,409830	1,238100	0,136010	0,108931	0,056479	9,394388	-10,409830	1,238100
09:55:05,06	0,412954	3,116955	-0,115998	-1,243006	0,287001	-0,569014	0,132718	0,107903	0,056555	0,971596	0,149382	1,297336	-0,829128	-2,917853	-1,036810	-16,653157	18,006036	13,029290	0,132718	0,107903	0,056555	9,441997	-10,268983	1,297336	0,132718	0,107903	0,056555	9,441997	-10,268983	1,297336
09:55:05,11	0,412954	3,116955	-0,115998	-1,243006	0,287001	-0,569014	0,134647	0,108872	0,058455	0,903003	0,228180	1,252212	-0,830932	-2,919039	-1,034911	-16,680898	18,001045	12,984166	0,134647	0,108872	0,058455	9,449489	-10,341640	1,252212	0,134647	0,108872	0,058455	9,449489	-10,341640	1,252212
09:55:05,16	0,412954	3,116955	-0,115998	-1,243006	0,287001	-0,569014	0,134647	0,108872	0,058455	0,903003	0,228180	1,252212	-0,828508	-2,925019	-1,036790	-16,651665	17,984313	13,013075	0,134647	0,108872	0,058455	9,449489	-10,341640	1,252212	0,134647	0,108872	0,058455	9,449489	-10,341640	1,252212
09:55:05,21	0,412954	3,116955	-0,115998	-1,243006	0,287001	-0,569014	0,134338	0,111789	0,057270	0,730702	0,233369	1,237247	-0,833304	-2,917313	-1,036095	-16,672775	17,972537	12,969201	0,134338	0,111789	0,057270	9,506157	-10,312147	1,237247	0,134338	0,111789	0,057270	9,506157	-10,312147	1,237247
09:55:05,26	0,412954	3,116955	-0,115998	-1,243006	0,287001	-0,569014	0,138257	0,104594	0,055439	1,118507	0,509955	1,294698	-0,829032	-2,924305	-1,037927	-16,602919	17,947967	13,026653	0,138257	0,104594	0,055439	9,329131	-10,343227	1,294698	0,138257	0,104594	0,055439	9,329131	-10,343227	1,294698
09:55:05,31	0,412954	3,116955	-0,115998	-1,243006	0,287001	-0,569014	0,138257	0,104594	0,055439	1,118507	0,509955	1,294698	-0,827372	-2,918086	-1,038354	-16,625464	17,916981	13,022516	0,138257	0,104594	0,055439	9,329131	-10,343227	1,294698	0,138257	0,104594	0,055439	9,329131	-10,343227	1,294698
09:55:05,36	0,412954	3,116955	-0,115998	-1,243006	0,287001	-0,569014	0,132042	0,106266	0,055012	0,993470	0,182734	1,290562	-0,830181	-2,924576	-1,037953	-16,586814	17,923997	12,981891	0,139066	0,105453	0,055412	9,339194	-10,338735	1,249936	0,139066	0,105453	0,055412	9,339194	-10,338735	1,249936
09:55:05,41	0,412954	3,116955	-0,115998	-1,243006	0,287001	-0,569014	0,139066	0,105453	0,055412	1,061120	0,577960	1,249936	-0,828987	-2,916784	-1,033725	-16,567947	17,915087	12,951129	0,139066	0,105453	0,055412	9,339194	-10,338735	1,249936	0,139066	0,105453	0,055412	9,339194	-10,338735	1,249936
09:55:05,46	0,412954	3,116955	-0,115998	-1,243006	0,287001	-0,569014	0,138046	0,106585	0,057766	1,025000	0,578531	1,252660	-0,830651	-2,923126	-1,035599	-16,529003	17,916871	12,984615	0,138046	0,106585	0,057766	9,391921	-10,258067	1,252660	0,138046	0,106585	0,057766	9,391921	-10,258067	1,252660
09:55:05,51	0,412954	3,116955	-0,115998	-1,243006	0,287001	-0,569014	0,134715	0,114003	0,056991	0,644078	0,404490	1,301869	-0,835410	-2,916533	-1,036374	-16,527327	17,921476	13,033824	0,134715	0,114003	0,056991	9,593331	-10,170658	1,301869	0,134715	0,114003	0,056991	9,593331	-10,170658	1,301869
09:55:05,56	0,412954	3,116955	-0,115998	-1,243006	0,287001	-0,569014	0,132048	0,103597	0,055561	1,209687	0,345823	1,252995	-0,824689	-2,922329	-1,037560	-16,491426	17,903227	12,932837	0,132048	0,103597	0,055561	9,342077	-10,019917	1,252995	0,132048	0,103597	0,055561	9,342077	-10,019917	1,252995
09:55:05,61	0,412954	3,116955	-0,115998	-1,243006	0,287001	-0,569014	0,132048	0,103597	0,055561	1,209687	0,345823	1,252995	-0,827577	-2,919989	-1,038680	-16,578001	17,873446	12,979331	0,132048	0,103597	0,055561	9,342077	-10,019917	1,252995	0,132048	0,103597	0,055561	9,342077	-10,019917	1,252995
09:55:05,66	0,412954	3,116955	-0,115998	-1,243006	0,287001	-0,569014	0,133792	0,105492	0,054686	1,019741	0,336634	1,247376	-0,828915	-2,921270	-1,037519	-16,503275	17,834223	13,007672	0,133792	0,105492	0,054686	9,300845	-10,166073	1,247376	0,133792	0,105492	0,054686	9,300845	-10,166073	1,247376
09:55:05,71	0,412954	3,116955	-0,115998	-1,243006	0,287001	-0,569014	0,135571	0,106010	0,055847	0,996196	0,513427	1,275718	-0,831825	-2,917975	-1,036758	-16,499791	17,892671	13,009031	0,135571	0,106010	0,055847	9,317970	-10,128870	1,275718	0,135571	0,106010	0,055847	9,317970	-10,128870	1,275718
09:55:05,76	0,412954	3,116955	-0,115998	-1,243006	0,287001	-0,569014	0,134172	0,110177	0,056608	0,831846	0,414496	1,277077	-0,828710	-2,916813	-1,036347	-16,426622	17,911785	12,994817	0,134172	0,110177	0,056608	9,480768	-10,118016	1,277077	0,134172	0,110177	0,056608	9,480768	-10,118016	1,277077
09:55:05,81	0,412954	3,116955	-0,115998	-1,243006	0,287001	-0,569014	0,131608	0,108061	0,057019	0,995054	0,334966	1,262862	-0,825814	-2,913417	-1,036038	-16,420255	17,847565	12,984628	0,131608	0,108061	0,057019	9,477811	-9,996255	1,262862	0,131608	0,108061	0,057019	9,477811	-9,996255	1,262862
09:55:05,86	0,412954	3,116955	-0,115998	-1,243006	0,287001	-0,569014	0,127219	0,107251	0,057328	0,984725	0,144389	1,252673	-0,828632	-2,913040	-1,037878	-16,363995	17,879096	13,009166	0,127219	0,107251	0,057328	9,403922	-9,842335	1,252673	0,127219	0,107251	0,057328	9,403922	-9,842335	1,252673
09:55:05,91	0,412954	3,116955	-0,115998	-1,243006	0,287001	-0,569014	0,128302	0,109879	0,055488	0,903485	0,233632	1,277212	-0,835182	-2,920955	-1,034435	-16,410338	17,811291	12,930392	0,128302	0,109879	0,055488	9,529011	-9,838064	1,277212	0,128302	0,109879	0,055488	9,529011	-9,838064	1,277212
09:55:05,96	0,412954	3,116955	-0,115998	-1,243006	0,287001	-0,569014	0,138431	0,111595	0,058931	0,732367	0,754132	1,198438	-0,831666	-2,915639	-1,037806	-16,399489	17,834868	12,987780	0,138431	0,111595	0,058931	9,492590	-10,112725	1,198438	0,138431	0,111595	0,058931	9,492590	-10,112725	1,198438
09:55:06,01	0,412954	3,116955	-0,115998	-1,243006	0,287001	-0,569014	0,132070	0,111208	0,055560	0,778365	0,420926	1,255826	-0,821508	-2,919930	-1,034375	-16,355401	17,838061	12,957389	0,132070	0,111208	0,055560	9,508161	-9,946530	1,255826	0,132070	0,111208	0,055560	9,508161	-9,946530	1,255826
09:55:06,06	0,412954	3,116955	-0,115998	-1,243006	0,287001	-0,569014	0,133333	0,109747	0,056634	0,864914	0,492220	1,245421	-0,831033	-2,917464	-1,036732	-16,389358	17,841255	12,977375	0,133333	0,109747	0,056634	9,480052	-9,974440	1,245421	0,133333	0,109747	0,056634	9,480052	-9,974440	1,245421
09:55:06,11	0,412954	3,116955	-0,115998	-1,243006	0,287001	-0,569014	0,133333	0,109747	0,056634	0,864914	0,492220	1,245421	-0,825666	-2,918326	-1,036342	-16,365026	17,840183	12,948582	0,133333	0,109747	0,056634	9,480052	-9,974440	1,245421	0,133333	0,109747	0,056634	9,480052	-9,974440	1,245421
09:55:06,16	0,412954	3,116955	-0,115998	-1,243006	0,287001	-0,569014	0,131397	0,104668	0,057024	1,140279	0,413128	1,216628	-0,832376	-2,915618	-1,034406	-16,384808	17,805808	12,978453	0,131397	0,104668	0,057024	9,356686	-9,901513	1,216628	0,131397	0,104668	0,057024	9,356686	-9,901513	1,216628
09:55:06,21	0,412954	3,116955	-0,115998	-1,243006	0,287001	-0,569014	0,129886	0,106053	0,054364	1,136803	0,376920	1,267412	-0,826110	-2,916325	-1,039001	-16,294057	17,878367	12,999366	0,129886	0,106053	0,054364	9,461946	-9,819100	1,267412	0,129886	0,106053	0,054364	9,461946	-9,819100	1,267412
09:55:06,26	0,412954	3,116955	-0,115998	-1,243006	0,287001	-0,569014	0,126309	0,104976	0,054665	1,085788	0,162129	1,208236	-0,823389	-2,913766	-1,038701	-16,372513	17,800097	12,940190	0,126309	0,104976	0,054665	9,326396	-9,753131	1,208236	0,126309	0,104976	0,054665	9,326396	-9,753131	1,208236
09:55:06,31	0,412954	3,116955	-0,115998	-1,243006	0,287001	-0,569014	0,129987	0,104755	0,055912	1,108460	0,414756	1,263569	-0,830297	-2,916943	-1,037857	-16,295987	17,780133	12,975347	0,129987	0,104755	0,055912	9,331752	-9,789245	1,263569	0,129987	0,104755	0,055912	9,331752	-9,789245	1,263569
09:55:06,36	0,412954	3,116955	-0,115998	-1,243006	0,287001	-0,569014	0,129987	0,104755	0,055912	1,108460	0,414756	1,263569	-0,825676	-2,913392	-1,037496	-16,330965	17,781521	12,972011	0,129987	0,104755	0,055912	9,331752	-9,789245	1,263569	0,129987	0,104755	0,055912	9,331752	-9,789245	1,263569
09:55:06,41	0,412954	3,116955	-0,115998	-1,243006	0,287001	-0,569014	0,130507	0,100915	0,056331	1,325404	0,491340	1,252957	-0,821971	-2,919432	-1,037034	-16,262222	17,769258	12,984911	0,130507	0,100915	0,056331	9,247216	-9,753433	1,252957	0,130507	0,100915	0,056331	9,247216	-9,753433	1,252957
09:55:06,46	0,412954	3,116955	-0,115998	-1,243006	0,287001	-0,569014	0,124106	0,109477	0,055511	0,895255	0,122799	1,274797	-0,826186	-2,909607	-1,037855	-16,285583	17,800192	13,006751	0,124106	0,109477	0,055511	9,489236	-9,619510	1,274797	0,124106	0,109477	0,055511	9,489236	-9,619510	1,274797
09:55:06,51	0,412954	3,116955	-0,115998	-1,243006	0,287001	-0,569014	0,124106	0,109477	0,055511	0,895255	0,122799	1,274797	-0,825993	-2,919752	-1,035300	-16,278768	17,806833	12,980449	0,124106	0,109477	0,055511	9,489236	-9,619510	1,274797	0,124106	0,109477	0,055511	9,489236	-9,619510	1,274797
09:55:06,56	0,412954	3,116955	-0,115998	-1,243006	0,287001	-0,569014	0,127221	0,109070	0,057087	0,892255	0,283685	1,296905	-0,827390	-2,912509	-1,036278	-16,298640	17,779779	13,028859	0,127221	0,109070	0,057087	9,454221	-9,703162	1,296905	0,127221	0,109070	0,057087	9,454221	-9,703162	1,296905
09:55:06,61	0,412954	3,116955	-0,115998	-1,243006	0,287001	-0,569014	0,127221	0,109070	0,057087	0,892255	0,283685	1,296905	-0,829062	-2,919267	-1,035490	-16,266656	17,745863	12,986912	0,133910	0,107139	0,057875	9,389668	-9,835752	1,254957	0,133910	0,107139	0,057875	9,389668	-9,835752	1,254957
09:55:06,66	0,412954	3,116955	-0,115998	-1,243006	0,287001	-0,569014	0,133910	0,107139	0,057875	0,979289	0,676145	1,254957	-0,829078	-2,913354	-1,038230	-16,301449	17,762918	13,017813	0,133910	0,107139	0,057875	9,389668	-9,835752	1,254957	0,133910	0,107139	0,057875	9,389668	-9,835752	1,254957
09:55:06,71	0,412954	3,116955	-0,115998	-1,243006	0,287001	-0,569014	0,128796	0,110109	0,055136	0,822181	0,371606	1,285859	-0,827848	-2,917638	-1,034703	-16,230592	17,698329	12,984991	0,128796	0,110109	0,055136	9,465768	-9,738914	1,285859	0,128796	0,110109	0,055136	9,465768	-9,738914	1,285859
09:55:06,76	0,412954	3,116955	-0,115998	-1,243006	0,287001	-0,569014	0,125000	0,107576	0,055146	0,957870	0,220719	1,277715	-0,824986	-2,911332	-1,038220	-16,259166	17,743099	13,009669	0,125000	0,107576	0,055146	9,402625	-9,591781	1,277715	0,125000	0,107576	0,055146	9,402625	-9,591781	1,277715
09:55:06,81	0,412954	3,116955	-0,115998	-1,243006	0,287001	-0,569014	0,127294	0,101347	0,056702	1,288419	0,381583	1,217718	-0,820739	-2,916434	-1,036664	-16,219863	17,728065	12,949672	0,127294	0,101347	0,056702	9,244183	-9,611028	1,217718	0,127294	0,101347	0,056702	9,244183	-9,611028	1,217718
09:55:06,86	0,412954	3,116955	-0,115998	-1,243006	0,287001	-0,569014	0,123897	0,105491	0,058209	1,057062	0,155514	1,218090	-0,822629	-2,911420	-1,035157	-16,270611	17,739014	12,950045	0,123897	0,105491	0,058209	9,338095	-9,570430	1,218090	0,123897	0,105491	0,058209	9,338095	-9,570430	1,218090
09:55:06,91	0,412954	3,116955	-0,115998	-1,243006	0,287001	-0,569014	0,126648	0,102280	0,058318	1,278400	0,383299	1,274935	-0,821224	-2,915407	-1,035048	-16,170006	17,743737	13,006889	0,126648	0,102280	0,058318	9,307410	-9,558551	1,274935	0,126648	0,102280	0,058318	9,307410	-9,558551	1,274935
09:55:06,96	0,412954	3,116955	-0,115998	-1,243006	0,287001	-0,569014	0,127895	0,108920	0,056632	0,882926	0,488009	1,248837	-0,827597	-2,913167	-1,036734	-16,160588	17,680298	12,980791	0,127895	0,108920	0,056632	9,433121	-9,551717	1,248837	0,127895	0,108920	0,056632	9,433121	-9,551717	1,248837
09:55:07,01	0,412954	3,116955	-0,115998	-1,243006	0,287001	-0,569014	0,127895	0,108920	0,056632	0,882926	0,488009	1,248837	-0,830750	-2,912382	-1,035109	-16,212497	17,746901	12,986886	0,127895	0,108920	0,056632	9,433121	-9,551717	1,248837	0,127895	0,108920	0,056632	9,433121	-9,551717	1,248837
09:55:07,06	0,412954	3,116955	-0,115998	-1,243006	0,287001	-0,569014	0,128791	0,112043	0,058256	0,752236	0,456356	1,254932	-0,821743	-2,909319	-1,036241	-16,113659	17,716736	12,973068	0,128791	0,112043	0,058256	9,547615	-9,653721	1,254932	0,128791	0,112043	0,058256	9,547615	-9,653721	1,254932
09:55:07,11	0,412954	3,116955	-0,115998	-1,243006	0,287001	-0,569014	0,121635	0,105774	0,057125	1,101505	0,184928	1,241114	-0,831290	-2,912414	-1,033922	-16,178352	17,710656	12,994244	0,121635	0,105774	0,057125	9,404789	-9,363411	1,241114	0,121635	0,105774	0,057125	9,404789	-9,363411	1,241114
09:55:07,16	0,412954	3,116955	-0,115998	-1,243006	0,287001	-0,569014	0,121200	0,103569	0,059022	1,143297	0,082924	1,235705	-0,819616	-2,910045	-1,034344	-16,218836	17,693325	12,967660	0,121200	0,103569	0,059022	9,273495	-9,431263	1,235705	0,121200	0,103569	0,059022	9,273495	-9,431263	1,235705
09:55:07,21	0,412954	3,116955	-0,115998	-1,243006	0,287001	-0,569014	0,121200	0,103569	0,059022	1,143297	0,082924	1,235705	-0,826429	-2,916763	-1,036981	-16,119222	17,722085	12,991213	0,121200	0,103569	0,059022	9,273495	-9,431263	1,235705	0,121200	0,103569	0,059022	9,273495	-9,431263	1,235705
09:55:07,26	0,412954	3,116955	-0,115998	-1,243006	0,287001	-0,569014	0,124923	0,110810	0,057495	0,800015	0,325069	1,254210	-0,827748	-2,909649	-1,035871	-16,160203	17,697819	12,986164	0,124923	0,110810	0,057495	9,498570	-9,481400	1,254210	0,124923	0,110810	0,057495	9,498570	-9,481400	1,254210
09:55:07,31	0,412954	3,116955	-0,115998	-1,243006	0,287001	-0,569014	0,124923	0,110810	0,057495	0,800015	0,325069	1,254210	-0,818793	-2,907821	-1,037759	-16,084178	17,671012	13,006872	0,124923	0,110810	0,057495	9,498570	-9,481400	1,254210	0,124923	0,110810	0,057495	9,498570	-9,481400	1,254210
09:55:07,36	0,412954	3,116955	-0,115998	-1,243006	0,287001	-0,569014	0,129279	0,108148	0,057540	0,927569	0,629536	1,246413	-0,827621	-2,914753	-1,035825	-16,098127	17,649421	12,978368	0,129279	0,108148	0,057540	9,417148	-9,518875	1,246413	0,129279	0,108148	0,057540	9,417148	-9,518875	1,246413
09:55:07,41	0,412954	3,116955	-0,115998	-1,243006	0,287001	-0,569014	0,123034	0,108295	0,056368	0,971015	0,303657	1,249641	-0,824625	-2,909271	-1,036998	-16,073579	17,694243	12,981595	0,123034	0,108295	0,056368	9,472135	-9,354541	1,249641	0,123034	0,108295	0,056368	9,472135	-9,354541	1,249641
09:55:07,46	0,412954	3,116955	-0,115998	-1,243006	0,287001	-0,569014	0,126380	0,109996	0,055577	0,799402	0,436662	1,272643	-0,827772	-2,911318	-1,037788	-16,150636	17,642754	13,004597	0,126380	0,109996	0,055577	9,434113	-9,484199	1,272643	0,126380	0,109996	0,055577	9,434113	-9,484199	1,272643
09:55:07,51	0,412954	3,116955	-0,115998	-1,243006	0,287001	-0,569014	0,126380	0,109996	0,055577	0,799402	0,436662	1,272643	-0,822277	-2,908165	-1,037009	-16,062648	17,654388	12,961403	0,126380	0,109996	0,055577	9,434113	-9,484199	1,272643	0,126380	0,109996	0,055577	9,434113	-9,484199	1,272643
09:55:07,56	0,412954	3,116955	-0,115998	-1,243006	0,287001	-0,569014	0,128219	0,102567	0,057578	1,254650	0,568881	1,267392	-0,822258	-2,916625	-1,035788	-16,084468	17,684157	12,999347	0,128219	0,102567	0,057578	9,306186	-9,496325	1,267392	0,128219	0,102567	0,057578	9,306186	-9,496325	1,267392
09:55:07,61	0,412954	3,116955	-0,115998	-1,243006	0,287001	-0,569014	0,128219	0,102567	0,057578	1,254650	0,568881	1,267392	-0,822224	-2,914783	-1,035395	-16,058938	17,667836	12,998602	0,128219	0,102567	0,057578	9,306186	-9,496325	1,267392	0,128219	0,102567	0,057578	9,306186	-9,496325	1,267392
09:55:07,66	0,412954	3,116955	-0,115998	-1,243006	0,287001	-0,569014	0,126607	0,103459	0,057970	1,206908	0,515327	1,266648	-0,828769	-2,912233	-1,037386	-16,069528	17,631791	12,968944	0,126607	0,103459	0,057970	9,328448	-9,423338	1,266648	0,126607	0,103459	0,057970	9,328448	-9,423338	1,266648
09:55:07,71	0,412954	3,116955	-0,115998	-1,243006	0,287001	-0,569014	0,127276	0,105076	0,058710	1,130310	0,553817	1,217556	-0,821669	-2,913959	-1,036576	-16,060695	17,635904	12,983998	0,127276	0,105076	0,058710	9,378753	-9,437339	1,217556	0,127276	0,105076	0,058710	9,378753	-9,437339	1,217556
09:55:07,76	0,412954	3,116955	-0,115998	-1,243006	0,287001	-0,569014	0,127276	0,105076	0,058710	1,130310	0,553817	1,217556	-0,827516	-2,912745	-1,036236	-16,108715	17,635649	12,966488	0,127276	0,105076	0,058710	9,378753	-9,437339	1,217556	0,127276	0,105076	0,058710	9,378753	-9,437339	1,217556
09:55:07,81	0,412954	3,116955	-0,115998	-1,243006	0,287001	-0,569014	0,122129	0,108001	0,056762	0,985780	0,332581	1,218642	-0,823919	-2,908633	-1,036604	-16,007980	17,655823	12,950597	0,122129	0,108001	0,056762	9,463895	-9,254520	1,218642	0,122129	0,108001	0,056762	9,463895	-9,254520	1,218642
09:55:07,86	0,412954	3,116955	-0,115998	-1,243006	0,287001	-0,569014	0,122129	0,108001	0,056762	0,985780	0,332581	1,218642	-0,826267	-2,913301	-1,033869	-16,029209	17,679721	12,958509	0,122129	0,108001	0,056762	9,463895	-9,254520	1,218642	0,122129	0,108001	0,056762	9,463895	-9,254520	1,218642
09:55:07,91	0,412954	3,116955	-0,115998	-1,243006	0,287001	-0,569014	0,127345	0,107701	0,059496	1,011479	0,573509	1,226554	-0,827533	-2,909629	-1,031156	-16,051860	17,649250	12,985511	0,127345	0,107701	0,059496	9,466020	-9,423092	1,226554	0,127345	0,107701	0,059496	9,466020	-9,423092	1,226554
09:55:07,96	0,412954	3,116955	-0,115998	-1,243006	0,287001	-0,569014	0,124799	0,110634	0,062209	0,821274	0,436699	1,253557	-0,820507	-2,905573	-1,035454	-16,039141	17,600940	12,959193	0,124799	0,110634	0,062209	9,506017	-9,359986	1,253557	0,124799	0,110634	0,062209	9,506017	-9,359986	1,253557
09:55:08,01	0,412954	3,116955	-0,115998	-1,243006	0,287001	-0,569014	0,117772	0,106577	0,057912	0,996742	0,106512	1,227239	-0,825058	-2,911024	-1,038912	-15,973287	17,602785	12,949394	0,117772	0,106577	0,057912	9,363038	-9,138624	1,227239	0,117772	0,106577	0,057912	9,363038	-9,138624	1,227239
09:55:08,06	0,412954	3,116955	-0,115998	-1,243006	0,287001	-0,569014	0,124769	0,107793	0,054454	0,968034	0,526434	1,217440	-0,825625	-2,909936	-1,035879	-16,005896	17,589904	12,960455	0,124769	0,107793	0,054454	9,429787	-9,267919	1,217440	0,124769	0,107793	0,054454	9,429787	-9,267919	1,217440
09:55:08,11	0,412954	3,116955	-0,115998	-1,243006	0,287001	-0,569014	0,120040	0,105448	0,059105	1,105941	0,245661	1,221877	-0,820663	-2,908101	-1,034261	-15,995511	17,634029	12,953832	0,120040	0,105448	0,059105	9,383580	-9,177471	1,221877	0,120040	0,105448	0,059105	9,383580	-9,177471	1,221877
09:55:08,16	0,412954	3,116955	-0,115998	-1,243006	0,287001	-0,569014	0,120040	0,105448	0,059105	1,105941	0,245661	1,221877	-0,823827	-2,912964	-1,036178	-15,965134	17,620381	12,948135	0,120040	0,105448	0,059105	9,383580	-9,177471	1,221877	0,120040	0,105448	0,059105	9,383580	-9,177471	1,221877
09:55:08,21	0,412954	3,116955	-0,115998	-1,243006	0,287001	-0,569014	0,125834	0,105756	0,057188	1,093258	0,580065	1,216181	-0,826328	-2,909888	-1,036973	-16,007612	17,585407	12,972185	0,125834	0,105756	0,057188	9,395129	-9,297873	1,216181	0,125834	0,105756	0,057188	9,395129	-9,297873	1,216181
09:55:08,26	0,412954	3,116955	-0,115998	-1,243006	0,287001	-0,569014	0,124420	0,109460	0,056392	0,849141	0,487253	1,240231	-0,821244	-2,907049	-1,035200	-15,912683	17,616940	12,953060	0,124420	0,109460	0,056392	9,441747	-9,279711	1,240231	0,124420	0,109460	0,056392	9,441747	-9,279711	1,240231
09:55:08,31	0,412954	3,116955	-0,115998	-1,243006	0,287001	-0,569014	0,126277	0,101842	0,054640	1,251777	0,613343	1,261880	-0,820659	-2,915305	-1,038726	-15,978785	17,576266	12,993835	0,126277	0,101842	0,054640	9,246367	-9,299381	1,261880	0,126277	0,101842	0,054640	9,246367	-9,299381	1,261880
09:55:08,36	0,412954	3,116955	-0,115998	-1,243006	0,287001	-0,569014	0,126277	0,101842	0,054640	1,251777	0,613343	1,261880	-0,826274	-2,908370	-1,037738	-15,983893	17,608010	12,983056	0,126277	0,101842	0,054640	9,246367	-9,299381	1,261880	0,126277	0,101842	0,054640	9,246367	-9,299381	1,261880
09:55:08,41	0,412954	3,116955	-0,115998	-1,243006	0,287001	-0,569014	0,123078	0,110173	0,055627	0,843491	0,426728	1,251102	-0,829200	-2,908177	-1,033864	-15,988442	17,624546	12,975952	0,123078	0,110173	0,055627	9,492081	-9,234917	1,251102	0,123078	0,110173	0,055627	9,492081	-9,234917	1,251102
09:55:08,46	0,412954	3,116955	-0,115998	-1,243006	0,287001	-0,569014	0,124374	0,112804	0,059502	0,718745	0,481897	1,243998	-0,822873	-2,912601	-1,033754	-15,979978	17,550949	12,949653	0,124374	0,112804	0,059502	9,573839	-9,281462	1,243998	0,124374	0,112804	0,059502	9,573839	-9,281462	1,243998
09:55:08,51	0,412954	3,116955	-0,115998	-1,243006	0,287001	-0,569014	0,124694	0,105646	0,058379	1,115812	0,555275	1,229766	-0,823162	-2,912032	-1,034987	-15,926858	17,617725	12,961721	0,124694	0,105646	0,058379	9,409053	-9,233194	1,229766	0,124694	0,105646	0,058379	9,409053	-9,233194	1,229766
09:55:08,56	0,412954	3,116955	-0,115998	-1,243006	0,287001	-0,569014	0,117394	0,106290	0,057500	1,082820	0,167669	1,218304	-0,820069	-2,905388	-1,035866	-15,933555	17,622140	12,950258	0,117394	0,106290	0,057500	9,426583	-9,047753	1,218304	0,117394	0,106290	0,057500	9,426583	-9,047753	1,218304
09:55:08,61	0,412954	3,116955	-0,115998	-1,243006	0,287001	-0,569014	0,123928	0,106119	0,059138	1,048522	0,545324	1,208342	-0,823188	-2,911132	-1,034227	-15,922329	17,565767	12,940296	0,123928	0,106119	0,059138	9,378836	-9,182985	1,208342	0,123928	0,106119	0,059138	9,378836	-9,182985	1,208342
09:55:08,66	0,412954	3,116955	-0,115998	-1,243006	0,287001	-0,569014	0,123928	0,106119	0,059138	1,048522	0,545324	1,208342	-0,821971	-2,912541	-1,038541	-15,902439	17,592149	12,995648	0,124539	0,104361	0,054824	9,365052	-9,195155	1,263694	0,124539	0,104361	0,054824	9,365052	-9,195155	1,263694
09:55:08,71	0,412954	3,116955	-0,115998	-1,243006	0,287001	-0,569014	0,124539	0,104361	0,054824	1,172709	0,581158	1,263694	-0,828467	-2,913084	-1,035379	-15,908354	17,550712	12,948859	0,124539	0,104361	0,054824	9,365052	-9,195155	1,263694	0,124539	0,104361	0,054824	9,365052	-9,195155	1,263694
09:55:08,76	0,412954	3,116955	-0,115998	-1,243006	0,287001	-0,569014	0,122193	0,104565	0,053650	1,179264	0,452247	1,219026	-0,820975	-2,910407	-1,039716	-15,899856	17,610493	12,950980	0,122193	0,104565	0,053650	9,387643	-9,139930	1,219026	0,122193	0,104565	0,053650	9,387643	-9,139930	1,219026
09:55:08,81	0,412954	3,116955	-0,115998	-1,243006	0,287001	-0,569014	0,122193	0,104565	0,053650	1,179264	0,452247	1,219026	-0,827301	-2,907804	-1,034999	-15,895594	17,538666	12,958786	0,122193	0,104565	0,053650	9,387643	-9,139930	1,219026	0,122193	0,104565	0,053650	9,387643	-9,139930	1,219026
09:55:08,86	0,412954	3,116955	-0,115998	-1,243006	0,287001	-0,569014	0,118044	0,106296	0,057166	1,005283	0,200976	1,225516	-0,820399	-2,905948	-1,036200	-15,972587	17,555506	12,957471	0,118044	0,106296	0,057166	9,349521	-9,065459	1,225516	0,118044	0,106296	0,057166	9,349521	-9,065459	1,225516
09:55:08,91	0,412954	3,116955	-0,115998	-1,243006	0,287001	-0,569014	0,118044	0,106296	0,057166	1,005283	0,200976	1,225516	-0,819042	-2,905813	-1,037095	-15,893077	17,590779	13,008246	0,118044	0,106296	0,057166	9,349521	-9,065459	1,225516	0,118044	0,106296	0,057166	9,349521	-9,065459	1,225516
09:55:08,96	0,412954	3,116955	-0,115998	-1,243006	0,287001	-0,569014	0,125359	0,105539	0,057757	1,124160	0,632342	1,279888	-0,823401	-2,912662	-1,035609	-15,888705	17,598860	13,011842	0,125359	0,105539	0,057757	9,408934	-9,208350	1,279888	0,125359	0,105539	0,057757	9,408934	-9,208350	1,279888
09:55:09,01	0,412954	3,116955	-0,115998	-1,243006	0,287001	-0,569014	0,123390	0,111843	0,059149	0,768235	0,531440	1,237939	-0,827876	-2,907805	-1,034216	-15,901450	17,573781	12,969893	0,123390	0,111843	0,059149	9,547911	-9,154660	1,237939	0,123390	0,111843	0,059149	9,547911	-9,154660	1,237939
09:55:09,06	0,412954	3,116955	-0,115998	-1,243006	0,287001	-0,569014	0,112862	0,104335	0,056429	1,127500	0,036479	1,229913	-0,816110	-2,902441	-1,036936	-15,871554	17,520544	12,961867	0,112862	0,104335	0,056429	9,317790	-8,823153	1,229913	0,112862	0,104335	0,056429	9,317790	-8,823153	1,229913
09:55:09,11	0,412954	3,116955	-0,115998	-1,243006	0,287001	-0,569014	0,124743	0,102788	0,053795	1,257825	0,645321	1,278883	-0,820711	-2,913504	-1,039571	-15,854400	17,568248	13,010837	0,124743	0,102788	0,053795	9,326689	-9,147009	1,278883	0,124743	0,102788	0,053795	9,326689	-9,147009	1,278883
09:55:09,16	0,412954	3,116955	-0,115998	-1,243006	0,287001	-0,569014	0,128296	0,110898	0,056464	0,822508	0,857125	1,221605	-0,829511	-2,912526	-1,036902	-15,837789	17,542928	12,953559	0,128296	0,110898	0,056464	9,527968	-9,214119	1,221605	0,128296	0,110898	0,056464	9,527968	-9,214119	1,221605
09:55:09,21	0,412954	3,116955	-0,115998	-1,243006	0,287001	-0,569014	0,119241	0,107320	0,056282	1,025674	0,374912	1,260132	-0,821885	-2,906474	-1,037084	-15,839073	17,563436	12,992087	0,119241	0,107320	0,056282	9,450274	-8,985534	1,260132	0,119241	0,107320	0,056282	9,450274	-8,985534	1,260132
09:55:09,26	0,412954	3,116955	-0,115998	-1,243006	0,287001	-0,569014	0,119241	0,107320	0,056282	1,025674	0,374912	1,260132	-0,822600	-2,903686	-1,035345	-15,877109	17,523865	13,017898	0,119241	0,107320	0,056282	9,450274	-8,985534	1,260132	0,119241	0,107320	0,056282	9,450274	-8,985534	1,260132
09:55:09,31	0,412954	3,116955	-0,115998	-1,243006	0,287001	-0,569014	0,117185	0,109333	0,058020	0,867677	0,254823	1,285944	-0,818906	-2,910037	-1,037646	-15,827004	17,547153	12,985309	0,117185	0,109333	0,058020	9,450348	-8,944194	1,285944	0,117185	0,109333	0,058020	9,450348	-8,944194	1,285944
09:55:09,36	0,412954	3,116955	-0,115998	-1,243006	0,287001	-0,569014	0,120838	0,102958	0,055719	1,244408	0,476552	1,253355	-0,827174	-2,907164	-1,034182	-15,836041	17,545143	12,977382	0,122484	0,111556	0,059183	9,548195	-9,059685	1,245428	0,122484	0,111556	0,059183	9,548195	-9,059685	1,245428
09:55:09,41	0,412954	3,116955	-0,115998	-1,243006	0,287001	-0,569014	0,120045	0,102911	0,057621	1,178615	0,406663	1,237007	-0,818468	-2,909374	-1,035744	-15,885933	17,502363	12,968961	0,120045	0,102911	0,057621	9,257119	-9,016880	1,237007	0,120045	0,102911	0,057621	9,257119	-9,016880	1,237007
09:55:09,46	0,412954	3,116955	-0,115998	-1,243006	0,287001	-0,569014	0,120045	0,102911	0,057621	1,178615	0,406663	1,237007	-0,820831	-2,914630	-1,036072	-15,814541	17,518952	12,980691	0,120045	0,102911	0,057621	9,257119	-9,016880	1,237007	0,120045	0,102911	0,057621	9,257119	-9,016880	1,237007
09:55:09,51	0,412954	3,116955	-0,115998	-1,243006	0,287001	-0,569014	0,120719	0,109928	0,057589	0,851108	0,448820	1,207950	-0,818202	-2,899774	-1,039042	-15,815811	17,558644	12,990478	0,120719	0,109928	0,057589	9,480470	-9,027653	1,207950	0,120719	0,109928	0,057589	9,480470	-9,027653	1,207950
09:55:09,56	0,412954	3,116955	-0,115998	-1,243006	0,287001	-0,569014	0,120719	0,109928	0,057589	0,851108	0,448820	1,207950	-0,820094	-2,911485	-1,035697	-15,810239	17,461741	12,975950	0,120719	0,109928	0,057589	9,480470	-9,027653	1,207950	0,120719	0,109928	0,057589	9,480470	-9,027653	1,207950
09:55:09,61	0,412954	3,116955	-0,115998	-1,243006	0,287001	-0,569014	0,120563	0,105731	0,058050	1,107744	0,512696	1,236164	-0,821170	-2,908412	-1,035315	-15,779530	17,528455	12,968118	0,120563	0,105731	0,058050	9,407661	-8,951502	1,236164	0,120563	0,105731	0,058050	9,407661	-8,951502	1,236164
09:55:09,66	0,412954	3,116955	-0,115998	-1,243006	0,287001	-0,569014	0,120563	0,105731	0,058050	1,107744	0,512696	1,236164	-0,826811	-2,905169	-1,035812	-15,842178	17,547553	12,978065	0,120563	0,105731	0,058050	9,407661	-8,951502	1,236164	0,120563	0,105731	0,058050	9,407661	-8,951502	1,236164
09:55:09,71	0,412954	3,116955	-0,115998	-1,243006	0,287001	-0,569014	0,114018	0,103445	0,058586	1,219703	0,170399	1,278493	-0,815918	-2,903887	-1,034780	-15,784679	17,523428	13,010447	0,114018	0,103445	0,058586	9,340147	-8,780001	1,278493	0,114018	0,103445	0,058586	9,340147	-8,780001	1,278493
09:55:09,76	0,412954	3,116955	-0,115998	-1,243006	0,287001	-0,569014	0,124051	0,099034	0,056930	1,408895	0,687620	1,269615	-0,817114	-2,914782	-1,036436	-15,808679	17,490900	13,001569	0,124051	0,099034	0,056930	9,183090	-9,050407	1,269615	0,124051	0,099034	0,056930	9,183090	-9,050407	1,269615
09:55:09,81	0,412954	3,116955	-0,115998	-1,243006	0,287001	-0,569014	0,124990	0,114181	0,058779	0,649601	0,690736	1,225317	-0,830701	-2,908021	-1,034586	-15,834064	17,538295	12,957271	0,124990	0,114181	0,058779	9,612839	-9,120957	1,225317	0,124990	0,114181	0,058779	9,612839	-9,120957	1,225317
09:55:09,86	0,412954	3,116955	-0,115998	-1,243006	0,287001	-0,569014	0,124990	0,114181	0,058779	0,649601	0,690736	1,225317	-0,820524	-2,903819	-1,038428	-15,741873	17,548153	12,966204	0,124990	0,114181	0,058779	9,612839	-9,120957	1,225317	0,124990	0,114181	0,058779	9,612839	-9,120957	1,225317
09:55:09,91	0,412954	3,116955	-0,115998	-1,243006	0,287001	-0,569014	0,121263	0,115156	0,057237	0,611794	0,528542	1,241022	-0,829682	-2,904306	-1,036129	-15,800255	17,533652	12,972976	0,121263	0,115156	0,057237	9,651556	-8,990595	1,241022	0,121263	0,115156	0,057237	9,651556	-8,990595	1,241022
09:55:09,96	0,412954	3,116955	-0,115998	-1,243006	0,287001	-0,569014	0,123135	0,104236	0,058063	1,156626	0,673907	1,229534	-0,821161	-2,911387	-1,035303	-15,770166	17,489690	12,961488	0,123135	0,104236	0,058063	9,339138	-8,992157	1,229534	0,123135	0,104236	0,058063	9,339138	-8,992157	1,229534
09:55:10,01	0,412954	3,116955	-0,115998	-1,243006	0,287001	-0,569014	0,123135	0,104236	0,058063	1,156626	0,673907	1,229534	-0,829174	-2,908461	-1,034142	-15,805102	17,539905	13,007827	0,123135	0,104236	0,058063	9,339138	-8,992157	1,229534	0,123135	0,104236	0,058063	9,339138	-8,992157	1,229534
09:55:10,06	0,412954	3,116955	-0,115998	-1,243006	0,287001	-0,569014	0,117121	0,106672	0,055826	1,057482	0,372232	1,248098	-0,820264	-2,904961	-1,037540	-15,746849	17,508027	12,980052	0,117121	0,106672	0,055826	9,431237	-8,821774	1,248098	0,117121	0,106672	0,055826	9,431237	-8,821774	1,248098
09:55:10,11	0,412954	3,116955	-0,115998	-1,243006	0,287001	-0,569014	0,117121	0,106672	0,055826	1,057482	0,372232	1,248098	-0,823956	-2,909396	-1,035085	-15,745231	17,447851	12,993487	0,117121	0,106672	0,055826	9,431237	-8,821774	1,248098	0,117121	0,106672	0,055826	9,431237	-8,821774	1,248098
09:55:10,16	0,412954	3,116955	-0,115998	-1,243006	0,287001	-0,569014	0,114887	0,108313	0,056118	0,968232	0,266336	1,261256	-0,820568	-2,902206	-1,037248	-15,739916	17,499490	12,993210	0,114887	0,108313	0,056118	9,470791	-8,752301	1,261256	0,114887	0,108313	0,056118	9,470791	-8,752301	1,261256
09:55:10,21	0,412954	3,116955	-0,115998	-1,243006	0,287001	-0,569014	0,114887	0,108313	0,056118	0,968232	0,266336	1,261256	-0,825859	-2,909078	-1,038435	-15,742330	17,455424	12,937315	0,114887	0,108313	0,056118	9,470791	-8,752301	1,261256	0,114887	0,108313	0,056118	9,470791	-8,752301	1,261256
09:55:10,26	0,412954	3,116955	-0,115998	-1,243006	0,287001	-0,569014	0,116076	0,106321	0,056893	1,051449	0,309647	1,260679	-0,819437	-2,904231	-1,036472	-15,766111	17,491109	12,992634	0,116076	0,106321	0,056893	9,397654	-8,802292	1,260679	0,116076	0,106321	0,056893	9,397654	-8,802292	1,260679
09:55:10,31	0,412954	3,116955	-0,115998	-1,243006	0,287001	-0,569014	0,121304	0,110451	0,058555	0,813168	0,647474	1,200338	-0,827150	-2,908900	-1,034185	-15,815239	17,496541	12,951134	0,121304	0,110451	0,058555	9,483538	-8,874872	1,200338	0,121304	0,110451	0,058555	9,483538	-8,874872	1,200338
09:55:10,36	0,412954	3,116955	-0,115998	-1,243006	0,287001	-0,569014	0,121304	0,110451	0,058555	0,813168	0,647474	1,200338	-0,822346	-2,905491	-1,035586	-15,699516	17,522028	12,966273	0,121304	0,110451	0,058555	9,483538	-8,874872	1,200338	0,121304	0,110451	0,058555	9,483538	-8,874872	1,200338
09:55:10,41	0,412954	3,116955	-0,115998	-1,243006	0,287001	-0,569014	0,122338	0,113524	0,055714	0,676027	0,665995	1,234497	-0,828806	-2,906053	-1,037651	-15,739930	17,475017	12,966451	0,122338	0,113524	0,055714	9,587697	-8,937519	1,234497	0,122338	0,113524	0,055714	9,587697	-8,937519	1,234497
09:55:10,46	0,412954	3,116955	-0,115998	-1,243006	0,287001	-0,569014	0,122338	0,113524	0,055714	0,676027	0,665995	1,234497	-0,827061	-2,904872	-1,034555	-15,762958	17,502793	12,966171	0,122338	0,113524	0,055714	9,587697	-8,937519	1,234497	0,122338	0,113524	0,055714	9,587697	-8,937519	1,234497
09:55:10,51	0,412954	3,116955	-0,115998	-1,243006	0,287001	-0,569014	0,112704	0,104032	0,057267	1,177898	0,211698	1,201447	-0,815768	-2,902456	-1,036098	-15,695378	17,458825	12,933401	0,112704	0,104032	0,057267	9,344396	-8,635535	1,201447	0,112704	0,104032	0,057267	9,344396	-8,635535	1,201447
09:55:10,56	0,412954	3,116955	-0,115998	-1,243006	0,287001	-0,569014	0,112704	0,104032	0,057267	1,177898	0,211698	1,201447	-0,816952	-2,912553	-1,035258	-15,718762	17,451806	12,974809	0,112704	0,104032	0,057267	9,344396	-8,635535	1,201447	0,112704	0,104032	0,057267	9,344396	-8,635535	1,201447
09:55:10,61	0,412954	3,116955	-0,115998	-1,243006	0,287001	-0,569014	0,121766	0,109062	0,058823	0,899581	0,645264	1,213268	-0,826438	-2,901955	-1,036882	-15,726990	17,480451	12,967042	0,121766	0,109062	0,058823	9,460961	-8,913333	1,213268	0,121766	0,109062	0,058823	9,460961	-8,913333	1,213268
09:55:10,66	0,412954	3,116955	-0,115998	-1,243006	0,287001	-0,569014	0,115756	0,105831	0,056895	1,046809	0,323994	1,254487	-0,818853	-2,904200	-1,036471	-15,754381	17,449532	12,986441	0,115756	0,105831	0,056895	9,354516	-8,762886	1,254487	0,115756	0,105831	0,056895	9,354516	-8,762886	1,254487
09:55:10,71	0,412954	3,116955	-0,115998	-1,243006	0,287001	-0,569014	0,115756	0,105831	0,056895	1,046809	0,323994	1,254487	-0,818650	-2,909190	-1,036452	-15,698003	17,508104	12,948260	0,115756	0,105831	0,056895	9,354516	-8,762886	1,254487	0,115756	0,105831	0,056895	9,354516	-8,762886	1,254487
09:55:10,76	0,412954	3,116955	-0,115998	-1,243006	0,287001	-0,569014	0,114411	0,106588	0,057250	1,033200	0,234123	1,221666	-0,818836	-2,902656	-1,036116	-15,758746	17,481835	12,953620	0,114411	0,106588	0,057250	9,400387	-8,747177	1,221666	0,114411	0,106588	0,057250	9,400387	-8,747177	1,221666
09:55:10,81	0,412954	3,116955	-0,115998	-1,243006	0,287001	-0,569014	0,114411	0,106588	0,057250	1,033200	0,234123	1,221666	-0,819806	-2,902631	-1,037228	-15,662413	17,496798	12,968158	0,114874	0,107441	0,056138	9,484099	-8,683486	1,236204	0,114874	0,107441	0,056138	9,484099	-8,683486	1,236204
09:55:10,86	0,412954	3,116955	-0,115998	-1,243006	0,287001	-0,569014	0,114874	0,107441	0,056138	1,050007	0,334117	1,236204	-0,821713	-2,905796	-1,034533	-15,738942	17,488789	12,966249	0,118569	0,107510	0,058833	9,440740	-8,843667	1,234294	0,118569	0,107510	0,058833	9,440740	-8,843667	1,234294
09:55:10,91	0,412954	3,116955	-0,115998	-1,243006	0,287001	-0,569014	0,118569	0,107510	0,058833	1,001191	0,463970	1,234294	-0,819364	-2,911102	-1,037213	-15,740624	17,465509	12,986150	0,118569	0,107510	0,058833	9,440740	-8,843667	1,234294	0,118569	0,107510	0,058833	9,440740	-8,843667	1,234294
09:55:10,96	0,412954	3,116955	-0,115998	-1,243006	0,287001	-0,569014	0,121990	0,102823	0,056153	1,223942	0,652043	1,254196	-0,824081	-2,905233	-1,038403	-15,725090	17,466816	12,986813	0,121990	0,102823	0,056153	9,295518	-8,924140	1,254196	0,121990	0,102823	0,056153	9,295518	-8,924140	1,254196
09:55:11,01	0,412954	3,116955	-0,115998	-1,243006	0,287001	-0,569014	0,116587	0,105121	0,057981	1,123010	0,450216	1,258172	-0,818653	-2,905274	-1,035384	-15,662820	17,442021	12,990126	0,116587	0,105121	0,057981	9,374975	-8,701838	1,258172	0,116587	0,105121	0,057981	9,374975	-8,701838	1,258172
09:55:11,06	0,412954	3,116955	-0,115998	-1,243006	0,287001	-0,569014	0,120708	0,110645	0,056333	0,784448	0,583624	1,286991	-0,825498	-2,906081	-1,037032	-15,758527	17,438047	13,018946	0,120708	0,110645	0,056333	9,470075	-8,891949	1,286991	0,120708	0,110645	0,056333	9,470075	-8,891949	1,286991
09:55:11,11	0,412954	3,116955	-0,115998	-1,243006	0,287001	-0,569014	0,122417	0,107355	0,058305	1,031305	0,745937	1,241141	-0,823503	-2,909206	-1,035060	-15,657026	17,466939	12,973095	0,122417	0,107355	0,058305	9,458658	-8,863776	1,241141	0,122417	0,107355	0,058305	9,458658	-8,863776	1,241141
09:55:11,16	0,412954	3,116955	-0,115998	-1,243006	0,287001	-0,569014	0,122417	0,107355	0,058305	1,031305	0,745937	1,241141	-0,819336	-2,903539	-1,035307	-15,700000	17,422906	12,955264	0,122417	0,107355	0,058305	9,458658	-8,863776	1,241141	0,122417	0,107355	0,058305	9,458658	-8,863776	1,241141
09:55:11,21	0,412954	3,116955	-0,115998	-1,243006	0,287001	-0,569014	0,120376	0,101246	0,058307	1,265312	0,681793	1,226991	-0,817192	-2,910494	-1,035059	-15,662528	17,373509	12,958945	0,120376	0,101246	0,058307	9,213105	-8,767758	1,226991	0,120376	0,101246	0,058307	9,213105	-8,767758	1,226991
09:55:11,26	0,412954	3,116955	-0,115998	-1,243006	0,287001	-0,569014	0,117102	0,109656	0,058856	0,882804	0,443475	1,252272	-0,819217	-2,901734	-1,035300	-15,663824	17,490890	12,952509	0,117102	0,109656	0,058856	9,490824	-8,749056	1,252272	0,117102	0,109656	0,058856	9,490824	-8,749056	1,252272
09:55:11,31	0,412954	3,116955	-0,115998	-1,243006	0,287001	-0,569014	0,119757	0,103875	0,058111	1,214498	0,621214	1,228079	-0,819159	-2,908643	-1,035255	-15,644166	17,462096	12,960033	0,119757	0,103875	0,058111	9,368676	-8,779747	1,228079	0,119757	0,103875	0,058111	9,368676	-8,779747	1,228079
09:55:11,36	0,412954	3,116955	-0,115998	-1,243006	0,287001	-0,569014	0,119803	0,111135	0,057633	0,818975	0,641331	1,224539	-0,825469	-2,905053	-1,035733	-15,637813	17,437620	12,956494	0,119803	0,111135	0,057633	9,543037	-8,763218	1,224539	0,119803	0,111135	0,057633	9,543037	-8,763218	1,224539
09:55:11,41	0,412954	3,116955	-0,115998	-1,243006	0,287001	-0,569014	0,117815	0,107058	0,058646	1,092599	0,538291	1,250269	-0,820945	-2,905369	-1,034720	-15,606709	17,490852	12,982223	0,117815	0,107058	0,058646	9,496665	-8,710223	1,250269	0,117815	0,107058	0,058646	9,496665	-8,710223	1,250269
09:55:11,46	0,412954	3,116955	-0,115998	-1,243006	0,287001	-0,569014	0,117815	0,107058	0,058646	1,092599	0,538291	1,250269	-0,825141	-2,904819	-1,034871	-15,671977	17,462446	13,003236	0,117815	0,107058	0,058646	9,496665	-8,710223	1,250269	0,117815	0,107058	0,058646	9,496665	-8,710223	1,250269
09:55:11,51	0,412954	3,116955	-0,115998	-1,243006	0,287001	-0,569014	0,113014	0,105765	0,057715	1,090801	0,307999	1,242654	-0,817425	-2,901858	-1,035651	-15,624445	17,421362	12,974608	0,113014	0,105765	0,057715	9,393344	-8,563599	1,242654	0,113014	0,105765	0,057715	9,393344	-8,563599	1,242654
09:55:11,56	0,412954	3,116955	-0,115998	-1,243006	0,287001	-0,569014	0,118654	0,103049	0,057827	1,189126	0,608234	1,235590	-0,817892	-2,908100	-1,035539	-15,639871	17,380721	12,967545	0,118654	0,103049	0,057827	9,278462	-8,706094	1,235590	0,118654	0,103049	0,057827	9,278462	-8,706094	1,235590
09:55:11,61	0,412954	3,116955	-0,115998	-1,243006	0,287001	-0,569014	0,118654	0,103049	0,057827	1,189126	0,608234	1,235590	-0,824103	-2,908767	-1,035078	-15,687742	17,412371	12,971635	0,118654	0,103049	0,057827	9,278462	-8,706094	1,235590	0,118654	0,103049	0,057827	9,278462	-8,706094	1,235590
09:55:11,66	0,412954	3,116955	-0,115998	-1,243006	0,287001	-0,569014	0,122337	0,108094	0,058288	0,930272	0,742471	1,239681	-0,823955	-2,903744	-1,035282	-15,655461	17,424595	12,968552	0,122337	0,108094	0,058288	9,415621	-8,860978	1,239681	0,122337	0,108094	0,058288	9,415621	-8,860978	1,239681
09:55:11,71	0,412954	3,116955	-0,115998	-1,243006	0,287001	-0,569014	0,118561	0,106622	0,055388	1,078124	0,561220	1,239566	-0,820940	-2,906233	-1,037978	-15,638984	17,466585	12,971520	0,118561	0,106622	0,055388	9,447955	-8,745787	1,239566	0,118561	0,106622	0,055388	9,447955	-8,745787	1,239566
09:55:11,76	0,412954	3,116955	-0,115998	-1,243006	0,287001	-0,569014	0,121448	0,105638	0,055811	1,069168	0,770170	1,255319	-0,821531	-2,909226	-1,037555	-15,618137	17,385102	12,987273	0,121448	0,105638	0,055811	9,361726	-8,763512	1,255319	0,121448	0,105638	0,055811	9,361726	-8,763512	1,255319
09:55:11,81	0,412954	3,116955	-0,115998	-1,243006	0,287001	-0,569014	0,121448	0,105638	0,055811	1,069168	0,770170	1,255319	-0,826770	-2,903079	-1,034128	-15,666476	17,432276	12,967822	0,121448	0,105638	0,055811	9,361726	-8,763512	1,255319	0,121448	0,105638	0,055811	9,361726	-8,763512	1,255319
09:55:11,86	0,412954	3,116955	-0,115998	-1,243006	0,287001	-0,569014	0,118376	0,108711	0,057632	0,900608	0,532805	1,249108	-0,822658	-2,905029	-1,035734	-15,689730	17,416365	12,981062	0,118376	0,108711	0,057632	9,434459	-8,759742	1,249108	0,118376	0,108711	0,057632	9,434459	-8,759742	1,249108
09:55:11,91	0,412954	3,116955	-0,115998	-1,243006	0,287001	-0,569014	0,118376	0,108711	0,057632	0,900608	0,532805	1,249108	-0,814610	-2,897691	-1,031192	-15,594899	17,426720	12,959947	0,118376	0,108711	0,057632	9,434459	-8,759742	1,249108	0,118376	0,108711	0,057632	9,434459	-8,759742	1,249108
09:55:11,96	0,412954	3,116955	-0,115998	-1,243006	0,287001	-0,569014	0,116815	0,104862	0,056878	1,159346	0,512559	1,262110	-0,818543	-2,905601	-1,036488	-15,607661	17,436588	12,994065	0,116815	0,104862	0,056878	9,390987	-8,657395	1,262110	0,116815	0,104862	0,056878	9,390987	-8,657395	1,262110
09:55:12,01	0,412954	3,116955	-0,115998	-1,243006	0,287001	-0,569014	0,117081	0,110870	0,060816	0,803871	0,547167	1,228642	-0,823879	-2,902828	-1,032550	-15,611213	17,388911	12,960596	0,117081	0,110870	0,060816	9,507131	-8,643689	1,228642	0,117081	0,110870	0,060816	9,507131	-8,643689	1,228642
09:55:12,06	0,412954	3,116955	-0,115998	-1,243006	0,287001	-0,569014	0,116125	0,105313	0,060416	1,101331	0,468867	1,206190	-0,818589	-2,904778	-1,032949	-15,631725	17,410611	12,938144	0,116125	0,105313	0,060416	9,368427	-8,646982	1,206190	0,116125	0,105313	0,060416	9,368427	-8,646982	1,206190
09:55:12,11	0,412954	3,116955	-0,115998	-1,243006	0,287001	-0,569014	0,108996	0,106668	0,055789	1,048071	0,149969	1,257984	-0,816198	-2,897926	-1,037577	-15,578234	17,399594	12,989938	0,108996	0,106668	0,055789	9,421542	-8,406219	1,257984	0,108996	0,106668	0,055789	9,421542	-8,406219	1,257984
09:55:12,16	0,412954	3,116955	-0,115998	-1,243006	0,287001	-0,569014	0,108996	0,106668	0,055789	1,048071	0,149969	1,257984	-0,817572	-2,901229	-1,036350	-15,587390	17,388657	12,972865	0,108996	0,106668	0,055789	9,421542	-8,406219	1,257984	0,108996	0,106668	0,055789	9,421542	-8,406219	1,257984
09:55:12,21	0,412954	3,116955	-0,115998	-1,243006	0,287001	-0,569014	0,112543	0,106207	0,057015	1,058000	0,331956	1,240911	-0,818428	-2,902468	-1,035011	-15,543634	17,424269	12,998654	0,112543	0,106207	0,057015	9,395273	-8,502676	1,240911	0,112543	0,106207	0,057015	9,395273	-8,502676	1,240911
09:55:12,26	0,412954	3,116955	-0,115998	-1,243006	0,287001	-0,569014	0,114044	0,106328	0,058355	1,104417	0,430111	1,266700	-0,818358	-2,900568	-1,035234	-15,516499	17,439477	12,954475	0,114044	0,106328	0,058355	9,451203	-8,522373	1,266700	0,114044	0,106328	0,058355	9,451203	-8,522373	1,266700
09:55:12,31	0,412954	3,116955	-0,115998	-1,243006	0,287001	-0,569014	0,112364	0,107219	0,058131	1,084859	0,358602	1,222521	-0,824412	-2,911490	-1,036008	-15,591148	17,357873	12,952855	0,112364	0,107219	0,058131	9,501535	-8,461935	1,222521	0,112364	0,107219	0,058131	9,501535	-8,461935	1,222521
09:55:12,36	0,412954	3,116955	-0,115998	-1,243006	0,287001	-0,569014	0,124849	0,107000	0,057358	0,988258	0,984014	1,220901	-0,821553	-2,902320	-1,036829	-15,626420	17,420374	12,964841	0,124849	0,107000	0,057358	9,387732	-8,816653	1,220901	0,124849	0,107000	0,057358	9,387732	-8,816653	1,220901
09:55:12,41	0,412954	3,116955	-0,115998	-1,243006	0,287001	-0,569014	0,115478	0,109109	0,056537	0,915050	0,434911	1,232887	-0,818537	-2,906445	-1,036767	-15,576957	17,349036	12,986145	0,115478	0,109109	0,056537	9,480128	-8,630112	1,232887	0,115478	0,109109	0,056537	9,480128	-8,630112	1,232887
09:55:12,46	0,412954	3,116955	-0,115998	-1,243006	0,287001	-0,569014	0,111194	0,105313	0,057359	1,146648	0,267148	1,252377	-0,815509	-2,903039	-1,037161	-15,544758	17,390725	12,973883	0,111194	0,105313	0,057359	9,413689	-8,461587	1,252377	0,111194	0,105313	0,057359	9,413689	-8,461587	1,252377
09:55:12,51	0,412954	3,116955	-0,115998	-1,243006	0,287001	-0,569014	0,111194	0,105313	0,057359	1,146648	0,267148	1,252377	-0,823294	-2,908082	-1,034069	-15,606714	17,344383	12,973905	0,111194	0,105313	0,057359	9,413689	-8,461587	1,252377	0,111194	0,105313	0,057359	9,413689	-8,461587	1,252377
09:55:12,56	0,412954	3,116955	-0,115998	-1,243006	0,287001	-0,569014	0,121339	0,107735	0,059297	0,930537	0,794755	1,241950	-0,822275	-2,904283	-1,036052	-15,607941	17,359711	12,942439	0,121339	0,107735	0,059297	9,387762	-8,730371	1,241950	0,121339	0,107735	0,059297	9,387762	-8,730371	1,241950
09:55:12,61	0,412954	3,116955	-0,115998	-1,243006	0,287001	-0,569014	0,117540	0,108753	0,057314	0,890281	0,588460	1,210484	-0,818452	-2,908101	-1,036375	-15,562083	17,401002	12,972652	0,117540	0,108753	0,057314	9,427390	-8,638415	1,210484	0,117540	0,108753	0,057314	9,427390	-8,638415	1,210484
09:55:12,66	0,412954	3,116955	-0,115998	-1,243006	0,287001	-0,569014	0,117843	0,106744	0,059801	0,986706	0,684340	1,237162	-0,820688	-2,905551	-1,033564	-15,542589	17,312722	12,969117	0,117843	0,106744	0,059801	9,366146	-8,566370	1,237162	0,117843	0,106744	0,059801	9,366146	-8,566370	1,237162
09:55:12,71	0,412954	3,116955	-0,115998	-1,243006	0,287001	-0,569014	0,117843	0,106744	0,059801	0,986706	0,684340	1,237162	-0,823391	-2,908145	-1,036646	-15,571479	17,388419	12,970843	0,117843	0,106744	0,059801	9,366146	-8,566370	1,237162	0,117843	0,106744	0,059801	9,366146	-8,566370	1,237162
09:55:12,76	0,412954	3,116955	-0,115998	-1,243006	0,287001	-0,569014	0,109756	0,104687	0,058518	1,165809	0,257820	1,216178	-0,814862	-2,899575	-1,034847	-15,511693	17,378164	12,948132	0,109756	0,104687	0,058518	9,383751	-8,358013	1,216178	0,109756	0,104687	0,058518	9,383751	-8,358013	1,216178
09:55:12,81	0,412954	3,116955	-0,115998	-1,243006	0,287001	-0,569014	0,119177	0,102737	0,060102	1,235906	0,698211	1,242933	-0,817883	-2,908709	-1,033264	-15,570242	17,375784	12,974888	0,119177	0,102737	0,060102	9,300723	-8,657190	1,242933	0,119177	0,102737	0,060102	9,300723	-8,657190	1,242933
09:55:12,86	0,412954	3,116955	-0,115998	-1,243006	0,287001	-0,569014	0,117105	0,113482	0,058857	0,691341	0,581057	1,195429	-0,826153	-2,901542	-1,034509	-15,571264	17,392795	12,927384	0,117105	0,113482	0,058857	9,599709	-8,611664	1,195429	0,117105	0,113482	0,058857	9,599709	-8,611664	1,195429
09:55:12,91	0,412954	3,116955	-0,115998	-1,243006	0,287001	-0,569014	0,119371	0,102415	0,057380	1,262491	0,723649	1,228666	-0,817702	-2,909038	-1,035985	-15,552007	17,376659	12,960620	0,119371	0,102415	0,057380	9,302083	-8,646975	1,228666	0,119371	0,102415	0,057380	9,302083	-8,646975	1,228666
09:55:12,96	0,412954	3,116955	-0,115998	-1,243006	0,287001	-0,569014	0,119371	0,102415	0,057380	1,262491	0,723649	1,228666	-0,821336	-2,904615	-1,036634	-15,503157	17,338831	12,961348	0,119371	0,102415	0,057380	9,302083	-8,646975	1,228666	0,119371	0,102415	0,057380	9,302083	-8,646975	1,228666
09:55:13,01	0,412954	3,116955	-0,115998	-1,243006	0,287001	-0,569014	0,117357	0,107774	0,056731	0,975511	0,680148	1,229394	-0,819621	-2,900222	-1,034470	-15,542968	17,402617	12,957779	0,117357	0,107774	0,056731	9,435749	-8,532389	1,229394	0,117357	0,107774	0,056731	9,435749	-8,532389	1,229394
09:55:13,06	0,412954	3,116955	-0,115998	-1,243006	0,287001	-0,569014	0,112695	0,108485	0,058896	0,973862	0,371345	1,225825	-0,821359	-2,904109	-1,035970	-15,507953	17,332111	12,989113	0,116931	0,108046	0,057396	9,434752	-8,521881	1,257158	0,116931	0,108046	0,057396	9,434752	-8,521881	1,257158
09:55:13,11	0,412954	3,116955	-0,115998	-1,243006	0,287001	-0,569014	0,116931	0,108046	0,057396	0,953126	0,657178	1,257158	-0,817861	-2,897898	-1,033732	-15,486933	17,379877	12,966365	0,116931	0,108046	0,057396	9,434752	-8,521881	1,257158	0,116931	0,108046	0,057396	9,434752	-8,521881	1,257158
09:55:13,16	0,412954	3,116955	-0,115998	-1,243006	0,287001	-0,569014	0,117029	0,105897	0,056598	1,142095	0,596149	1,232107	-0,814758	-2,904358	-1,034518	-15,523361	17,326755	12,977207	0,117029	0,105897	0,056598	9,454987	-8,590615	1,232107	0,117029	0,105897	0,056598	9,454987	-8,590615	1,232107
09:55:13,21	0,412954	3,116955	-0,115998	-1,243006	0,287001	-0,569014	0,117029	0,105897	0,056598	1,142095	0,596149	1,232107	-0,820288	-2,902089	-1,035234	-15,568387	17,369718	12,981285	0,117029	0,105897	0,056598	9,454987	-8,590615	1,232107	0,117029	0,105897	0,056598	9,454987	-8,590615	1,232107
09:55:13,26	0,412954	3,116955	-0,115998	-1,243006	0,287001	-0,569014	0,116232	0,105017	0,060099	1,150429	0,578090	1,233630	-0,818385	-2,905019	-1,033267	-15,525084	17,387912	12,965585	0,116232	0,105017	0,060099	9,394226	-8,546092	1,233630	0,116232	0,105017	0,060099	9,394226	-8,546092	1,233630
09:55:13,31	0,412954	3,116955	-0,115998	-1,243006	0,287001	-0,569014	0,115493	0,108433	0,056393	0,905972	0,548327	1,250212	-0,820975	-2,902671	-1,036972	-15,551005	17,325755	12,982166	0,115493	0,108433	0,056393	9,417976	-8,517895	1,250212	0,115493	0,108433	0,056393	9,417976	-8,517895	1,250212
09:55:13,36	0,412954	3,116955	-0,115998	-1,243006	0,287001	-0,569014	0,110943	0,103938	0,058951	1,213053	0,346606	1,249146	-0,814807	-2,900978	-1,034415	-15,484126	17,371811	12,981100	0,110943	0,103938	0,058951	9,372176	-8,362423	1,249146	0,110943	0,103938	0,058951	9,372176	-8,362423	1,249146
09:55:13,41	0,412954	3,116955	-0,115998	-1,243006	0,287001	-0,569014	0,118089	0,103232	0,057393	1,224232	0,711837	1,223967	-0,817768	-2,907519	-1,035973	-15,502399	17,352882	12,955921	0,118089	0,103232	0,057393	9,327939	-8,558153	1,223967	0,118089	0,103232	0,057393	9,327939	-8,558153	1,223967
09:55:13,46	0,412954	3,116955	-0,115998	-1,243006	0,287001	-0,569014	0,115435	0,107648	0,060455	0,963110	0,524389	1,227706	-0,816700	-2,903367	-1,034856	-15,551511	17,366852	12,942459	0,115435	0,107648	0,060455	9,413485	-8,537258	1,227706	0,115435	0,107648	0,060455	9,413485	-8,537258	1,227706
09:55:13,51	0,412954	3,116955	-0,115998	-1,243006	0,287001	-0,569014	0,119832	0,103736	0,059336	1,179540	0,823290	1,212957	-0,819077	-2,908777	-1,034029	-15,493615	17,326496	12,944911	0,119832	0,103736	0,059336	9,322849	-8,583550	1,212957	0,119832	0,103736	0,059336	9,322849	-8,583550	1,212957
09:55:13,56	0,412954	3,116955	-0,115998	-1,243006	0,287001	-0,569014	0,118436	0,111908	0,058147	0,772573	0,725597	1,232565	-0,825456	-2,903482	-1,035219	-15,506371	17,354601	12,964519	0,118436	0,111908	0,058147	9,557362	-8,571656	1,232565	0,118436	0,111908	0,058147	9,557362	-8,571656	1,232565
09:55:13,61	0,412954	3,116955	-0,115998	-1,243006	0,287001	-0,569014	0,111923	0,106934	0,060484	1,002724	0,367397	1,261830	-0,817891	-2,900328	-1,032882	-15,537507	17,339664	12,993785	0,111923	0,106934	0,060484	9,397043	-8,418543	1,261830	0,111923	0,106934	0,060484	9,397043	-8,418543	1,261830
09:55:13,66	0,412954	3,116955	-0,115998	-1,243006	0,287001	-0,569014	0,116676	0,102689	0,056240	1,272305	0,624988	1,245175	-0,816592	-2,906567	-1,037126	-15,504042	17,376737	12,977129	0,116676	0,102689	0,056240	9,333387	-8,534047	1,245175	0,116676	0,102689	0,056240	9,333387	-8,534047	1,245175
09:55:13,71	0,412954	3,116955	-0,115998	-1,243006	0,287001	-0,569014	0,116993	0,106898	0,058031	0,998268	0,657479	1,240439	-0,820396	-2,904737	-1,035335	-15,517785	17,320981	12,972394	0,116993	0,106898	0,058031	9,389774	-8,526488	1,240439	0,116993	0,106898	0,058031	9,389774	-8,526488	1,240439
09:55:13,76	0,412954	3,116955	-0,115998	-1,243006	0,287001	-0,569014	0,117806	0,106759	0,060116	1,040187	0,721522	1,231172	-0,820681	-2,905511	-1,033249	-15,481593	17,340108	12,963126	0,117806	0,106759	0,060116	9,420736	-8,526246	1,231172	0,117806	0,106759	0,060116	9,420736	-8,526246	1,231172
09:55:13,81	0,412954	3,116955	-0,115998	-1,243006	0,287001	-0,569014	0,110077	0,109543	0,054917	0,888168	0,262723	1,243097	-0,814851	-2,899900	-1,035978	-15,484689	17,329539	12,976010	0,110077	0,109543	0,054917	9,487265	-8,378355	1,243097	0,110077	0,109543	0,054917	9,487265	-8,378355	1,243097
09:55:13,86	0,412954	3,116955	-0,115998	-1,243006	0,287001	-0,569014	0,118436	0,109139	0,056618	0,910018	0,761270	1,237512	-0,823058	-2,904866	-1,036748	-15,478713	17,331095	12,969466	0,118436	0,109139	0,056618	9,477462	-8,535933	1,237512	0,118436	0,109139	0,056618	9,477462	-8,535933	1,237512
09:55:13,91	0,412954	3,116955	-0,115998	-1,243006	0,287001	-0,569014	0,118436	0,109139	0,056618	0,910018	0,761270	1,237512	-0,816378	-2,901570	-1,034338	-15,480121	17,359992	12,994002	0,118436	0,109139	0,056618	9,477462	-8,535933	1,237512	0,118436	0,109139	0,056618	9,477462	-8,535933	1,237512
09:55:13,96	0,412954	3,116955	-0,115998	-1,243006	0,287001	-0,569014	0,114876	0,107942	0,056596	0,943589	0,533679	1,248482	-0,820242	-2,902382	-1,036770	-15,529867	17,327515	12,980436	0,114876	0,107942	0,056596	9,417062	-8,484124	1,248482	0,114876	0,107942	0,056596	9,417062	-8,484124	1,248482
09:55:14,01	0,412954	3,116955	-0,115998	-1,243006	0,287001	-0,569014	0,117487	0,102144	0,057785	1,293137	0,706064	1,209047	-0,816526	-2,907542	-1,035580	-15,474120	17,350817	12,941002	0,117487	0,102144	0,057785	9,311469	-8,516682	1,209047	0,117487	0,102144	0,057785	9,311469	-8,516682	1,209047
09:55:14,06	0,412954	3,116955	-0,115998	-1,243006	0,287001	-0,569014	0,117487	0,102144	0,057785	1,293137	0,706064	1,209047	-0,819062	-2,901188	-1,033669	-15,529895	17,318994	12,973813	0,117487	0,102144	0,057785	9,311469	-8,516682	1,209047	0,117487	0,102144	0,057785	9,311469	-8,516682	1,209047
09:55:14,11	0,412954	3,116955	-0,115998	-1,243006	0,287001	-0,569014	0,109290	0,102100	0,057398	1,300787	0,313843	1,224856	-0,812388	-2,900466	-1,035967	-15,441996	17,338413	12,956810	0,109290	0,102100	0,057398	9,315602	-8,265439	1,224856	0,109290	0,102100	0,057398	9,315602	-8,265439	1,224856
09:55:14,16	0,412954	3,116955	-0,115998	-1,243006	0,287001	-0,569014	0,109290	0,102100	0,057398	1,300787	0,313843	1,224856	-0,818315	-2,905240	-1,031668	-15,457405	17,284182	12,979953	0,109290	0,102100	0,057398	9,315602	-8,265439	1,224856	0,109290	0,102100	0,057398	9,315602	-8,265439	1,224856
09:55:14,21	0,412954	3,116955	-0,115998	-1,243006	0,287001	-0,569014	0,116388	0,104845	0,061697	1,103379	0,696701	1,247999	-0,823496	-2,898639	-1,031648	-15,489914	17,378233	12,945822	0,116388	0,104845	0,061697	9,333674	-8,439760	1,247999	0,116388	0,104845	0,061697	9,333674	-8,439760	1,247999
09:55:14,26	0,412954	3,116955	-0,115998	-1,243006	0,287001	-0,569014	0,113549	0,104631	0,057447	1,214765	0,545108	1,264479	-0,820624	-2,906047	-1,035263	-15,405861	17,347566	12,992005	0,113549	0,104631	0,057447	9,428292	-8,368495	1,264479	0,113549	0,104631	0,057447	9,428292	-8,368495	1,264479
09:55:14,31	0,412954	3,116955	-0,115998	-1,243006	0,287001	-0,569014	0,114071	0,112426	0,057381	0,708558	0,541431	1,256250	-0,823721	-2,899442	-1,035985	-15,487806	17,301054	12,988204	0,114071	0,112426	0,057381	9,533992	-8,413113	1,256250	0,114071	0,112426	0,057381	9,533992	-8,413113	1,256250
09:55:14,36	0,412954	3,116955	-0,115998	-1,243006	0,287001	-0,569014	0,114071	0,112426	0,057381	0,708558	0,541431	1,256250	-0,816521	-2,897171	-1,035578	-15,426690	17,311349	12,974704	0,108504	0,107326	0,057788	9,438321	-8,217806	1,242750	0,108504	0,107326	0,057788	9,438321	-8,217806	1,242750
09:55:14,41	0,412954	3,116955	-0,115998	-1,243006	0,287001	-0,569014	0,115300	0,109748	0,059349	0,837934	0,657626	1,247408	-0,822017	-2,901846	-1,034016	-15,447468	17,266379	12,979362	0,115300	0,109748	0,059349	9,453175	-8,393418	1,247408	0,115300	0,109748	0,059349	9,453175	-8,393418	1,247408
09:55:14,46	0,412954	3,116955	-0,115998	-1,243006	0,287001	-0,569014	0,115300	0,109748	0,059349	0,837934	0,657626	1,247408	-0,814544	-2,896128	-1,034492	-15,400805	17,326249	12,983230	0,115300	0,109748	0,059349	9,453175	-8,393418	1,247408	0,115300	0,109748	0,059349	9,453175	-8,393418	1,247408
09:55:14,51	0,412954	3,116955	-0,115998	-1,243006	0,287001	-0,569014	0,106611	0,106135	0,058873	1,100992	0,216291	1,251276	-0,820671	-2,901113	-1,037131	-15,438767	17,287856	12,968873	0,106611	0,106135	0,058873	9,432609	-8,152692	1,251276	0,106611	0,106135	0,058873	9,432609	-8,152692	1,251276
09:55:14,56	0,412954	3,116955	-0,115998	-1,243006	0,287001	-0,569014	0,113992	0,108949	0,056234	0,902451	0,586432	1,236919	-0,816486	-2,907046	-1,035943	-15,443456	17,328094	12,959640	0,113992	0,108949	0,056234	9,454941	-8,361972	1,236919	0,113992	0,108949	0,056234	9,454941	-8,361972	1,236919
09:55:14,61	0,412954	3,116955	-0,115998	-1,243006	0,287001	-0,569014	0,111931	0,108792	0,058170	0,943354	0,436282	1,247697	-0,819505	-2,899407	-1,035195	-15,459605	17,337689	12,979651	0,111931	0,108792	0,058170	9,483517	-8,350311	1,247697	0,111931	0,108792	0,058170	9,483517	-8,350311	1,247697
09:55:14,66	0,412954	3,116955	-0,115998	-1,243006	0,287001	-0,569014	0,111931	0,108792	0,058170	0,943354	0,436282	1,247697	-0,815304	-2,906948	-1,035541	-15,443126	17,335812	12,974394	0,111931	0,108792	0,058170	9,483517	-8,350311	1,247697	0,111931	0,108792	0,058170	9,483517	-8,350311	1,247697
09:55:14,71	0,412954	3,116955	-0,115998	-1,243006	0,287001	-0,569014	0,111945	0,110824	0,056212	0,841112	0,440322	1,234191	-0,821271	-2,898403	-1,037154	-15,455027	17,338994	12,966145	0,111945	0,110824	0,056212	9,540784	-8,347369	1,234191	0,111945	0,110824	0,056212	9,540784	-8,347369	1,234191
09:55:14,76	0,412954	3,116955	-0,115998	-1,243006	0,287001	-0,569014	0,111945	0,110824	0,056212	0,841112	0,440322	1,234191	-0,815350	-2,907705	-1,036715	-15,457845	17,316363	12,969671	0,117040	0,101045	0,056651	9,260631	-8,473511	1,237717	0,117040	0,101045	0,056651	9,260631	-8,473511	1,237717
09:55:14,81	0,412954	3,116955	-0,115998	-1,243006	0,287001	-0,569014	0,114484	0,109410	0,060103	0,885839	0,554361	1,240873	-0,816937	-2,898051	-1,037476	-15,494611	17,336159	12,943233	0,114484	0,109410	0,060103	9,474543	-8,432663	1,240873	0,114484	0,109410	0,060103	9,474543	-8,432663	1,240873
09:55:14,86	0,412954	3,116955	-0,115998	-1,243006	0,287001	-0,569014	0,114162	0,103186	0,058620	1,267216	0,633037	1,241240	-0,815233	-2,903274	-1,034768	-15,392067	17,303147	12,958374	0,114162	0,103186	0,058620	9,367279	-8,328680	1,241240	0,114162	0,103186	0,058620	9,367279	-8,328680	1,241240
09:55:14,91	0,412954	3,116955	-0,115998	-1,243006	0,287001	-0,569014	0,111602	0,107665	0,058547	0,963153	0,433889	1,231844	-0,818364	-2,899685	-1,034819	-15,466270	17,296733	12,963799	0,111602	0,107665	0,058547	9,414853	-8,326891	1,231844	0,111602	0,107665	0,058547	9,414853	-8,326891	1,231844
09:55:14,96	0,412954	3,116955	-0,115998	-1,243006	0,287001	-0,569014	0,111602	0,107665	0,058547	0,963153	0,433889	1,231844	-0,818933	-2,909132	-1,034463	-15,410032	17,285955	12,961159	0,111602	0,107665	0,058547	9,414853	-8,326891	1,231844	0,111602	0,107665	0,058547	9,414853	-8,326891	1,231844
09:55:15,01	0,412954	3,116955	-0,115998	-1,243006	0,287001	-0,569014	0,120067	0,103434	0,058903	1,201939	0,928162	1,229205	-0,816428	-2,899684	-1,036346	-15,398587	17,334129	12,955874	0,120067	0,103434	0,058903	9,321522	-8,497121	1,229205	0,120067	0,103434	0,058903	9,321522	-8,497121	1,229205
09:55:15,06	0,412954	3,116955	-0,115998	-1,243006	0,287001	-0,569014	0,110633	0,105989	0,057020	1,116542	0,423425	1,223920	-0,819399	-2,899959	-1,033634	-15,399246	17,282549	12,947180	0,110633	0,105989	0,057020	9,436661	-8,261298	1,223920	0,110633	0,105989	0,057020	9,436661	-8,261298	1,223920
09:55:15,11	0,412954	3,116955	-0,115998	-1,243006	0,287001	-0,569014	0,112357	0,108424	0,059731	0,944901	0,538252	1,215226	-0,817672	-2,903919	-1,035545	-15,429082	17,307299	12,983069	0,112357	0,108424	0,059731	9,456201	-8,281745	1,215226	0,112357	0,108424	0,059731	9,456201	-8,281745	1,215226
09:55:15,16	0,412954	3,116955	-0,115998	-1,243006	0,287001	-0,569014	0,116187	0,111737	0,060105	0,798165	0,654742	1,231097	-0,824183	-2,901619	-1,033260	-15,458078	17,345999	12,963052	0,116187	0,111737	0,060105	9,569525	-8,465917	1,231097	0,116187	0,111737	0,060105	9,569525	-8,465917	1,231097
09:55:15,21	0,412954	3,116955	-0,115998	-1,243006	0,287001	-0,569014	0,106543	0,106293	0,055091	1,102058	0,242311	1,244573	-0,814646	-2,895989	-1,038274	-15,370544	17,319479	12,976527	0,106543	0,106293	0,055091	9,446056	-8,121279	1,244573	0,106543	0,106293	0,055091	9,446056	-8,121279	1,244573
09:55:15,26	0,412954	3,116955	-0,115998	-1,243006	0,287001	-0,569014	0,117128	0,108393	0,059753	0,935298	0,784200	1,228525	-0,821758	-2,904107	-1,033613	-15,406728	17,273917	12,960480	0,117128	0,108393	0,059753	9,444162	-8,410349	1,228525	0,117128	0,108393	0,059753	9,444162	-8,410349	1,228525
09:55:15,31	0,412954	3,116955	-0,115998	-1,243006	0,287001	-0,569014	0,117128	0,108393	0,059753	0,935298	0,784200	1,228525	-0,816551	-2,897400	-1,032888	-15,444398	17,295175	12,943621	0,117128	0,108393	0,059753	9,444162	-8,410349	1,228525	0,117128	0,108393	0,059753	9,444162	-8,410349	1,228525
09:55:15,36	0,412954	3,116955	-0,115998	-1,243006	0,287001	-0,569014	0,113715	0,110388	0,058174	0,823454	0,619185	1,215040	-0,821779	-2,900153	-1,035192	-15,399994	17,260654	12,946994	0,113715	0,110388	0,058174	9,488902	-8,307440	1,215040	0,113715	0,110388	0,058174	9,488902	-8,307440	1,215040
09:55:15,41	0,412954	3,116955	-0,115998	-1,243006	0,287001	-0,569014	0,116586	0,099190	0,058605	1,422922	0,728472	1,226080	-0,813516	-2,908239	-1,034760	-15,426070	17,295516	12,958035	0,116586	0,099190	0,058605	9,209299	-8,423540	1,226080	0,116586	0,099190	0,058605	9,209299	-8,423540	1,226080
09:55:15,46	0,412954	3,116955	-0,115998	-1,243006	0,287001	-0,569014	0,112496	0,109720	0,059743	0,866504	0,554723	1,233992	-0,820590	-2,899432	-1,033623	-15,396773	17,268374	12,965946	0,112496	0,109720	0,059743	9,479488	-8,276206	1,233992	0,112496	0,109720	0,059743	9,479488	-8,276206	1,233992
09:55:15,51	0,412954	3,116955	-0,115998	-1,243006	0,287001	-0,569014	0,112496	0,109720	0,059743	0,866504	0,554723	1,233992	-0,816159	-2,899101	-1,037198	-15,350688	17,319193	13,001584	0,109994	0,106048	0,056168	9,449236	-8,195397	1,269630	0,109994	0,106048	0,056168	9,449236	-8,195397	1,269630
09:55:15,56	0,412954	3,116955	-0,115998	-1,243006	0,287001	-0,569014	0,109994	0,106048	0,056168	1,124494	0,439111	1,269630	-0,821674	-2,903707	-1,032848	-15,364914	17,251129	12,920167	0,109994	0,106048	0,056168	9,449236	-8,195397	1,269630	0,109994	0,106048	0,056168	9,449236	-8,195397	1,269630
09:55:15,61	0,412954	3,116955	-0,115998	-1,243006	0,287001	-0,569014	0,106167	0,107341	0,058371	0,994174	0,191409	1,250634	-0,815366	-2,895140	-1,034995	-15,424417	17,288952	12,982588	0,106167	0,107341	0,058371	9,420462	-8,142729	1,250634	0,106167	0,107341	0,058371	9,420462	-8,142729	1,250634
09:55:15,66	0,412954	3,116955	-0,115998	-1,243006	0,287001	-0,569014	0,106167	0,107341	0,058371	0,994174	0,191409	1,250634	-0,821147	-2,901063	-1,034393	-15,387247	17,274319	12,961324	0,106167	0,107341	0,058371	9,420462	-8,142729	1,250634	0,106167	0,107341	0,058371	9,420462	-8,142729	1,250634
09:55:15,71	0,412954	3,116955	-0,115998	-1,243006	0,287001	-0,569014	0,112034	0,104406	0,059762	1,192510	0,542125	1,215939	-0,815758	-2,901689	-1,033604	-15,362061	17,305700	12,947893	0,112034	0,104406	0,059762	9,388350	-8,252579	1,215939	0,112034	0,104406	0,059762	9,388350	-8,252579	1,215939
09:55:15,76	0,412954	3,116955	-0,115998	-1,243006	0,287001	-0,569014	0,112034	0,104406	0,059762	1,192510	0,542125	1,215939	-0,816570	-2,896786	-1,035956	-15,430428	17,269187	12,993051	0,112034	0,104406	0,059762	9,388350	-8,252579	1,215939	0,112034	0,104406	0,059762	9,388350	-8,252579	1,215939
09:55:15,81	0,412954	3,116955	-0,115998	-1,243006	0,287001	-0,569014	0,108194	0,107560	0,057410	0,962653	0,301487	1,261097	-0,816999	-2,901874	-1,035931	-15,374166	17,272043	12,962649	0,108194	0,107560	0,057410	9,406149	-8,191766	1,261097	0,108194	0,107560	0,057410	9,406149	-8,191766	1,261097
09:55:15,86	0,412954	3,116955	-0,115998	-1,243006	0,287001	-0,569014	0,112816	0,105389	0,057434	1,106197	0,589093	1,230695	-0,822950	-2,896428	-1,037519	-15,394774	17,304625	12,974341	0,112816	0,105389	0,057434	9,379197	-8,266935	1,230695	0,112816	0,105389	0,057434	9,379197	-8,266935	1,230695
09:55:15,91	0,412954	3,116955	-0,115998	-1,243006	0,287001	-0,569014	0,115070	0,102953	0,057022	1,203566	0,711259	1,314650	-0,816017	-2,905045	-1,036343	-15,384543	17,244216	13,046605	0,115070	0,102953	0,057022	9,285364	-8,321756	1,314650	0,115070	0,102953	0,057022	9,285364	-8,321756	1,314650
09:55:15,96	0,412954	3,116955	-0,115998	-1,243006	0,287001	-0,569014	0,115070	0,102953	0,057022	1,203566	0,711259	1,314650	-0,821150	-2,897840	-1,036884	-15,372939	17,287129	13,018089	0,115070	0,102953	0,057022	9,285364	-8,321756	1,314650	0,115070	0,102953	0,057022	9,285364	-8,321756	1,314650
09:55:16,01	0,412954	3,116955	-0,115998	-1,243006	0,287001	-0,569014	0,111397	0,111001	0,056481	0,828047	0,508849	1,286134	-0,817366	-2,904514	-1,037362	-15,361137	17,327664	12,976825	0,111397	0,111001	0,056481	9,541595	-8,235824	1,286134	0,111397	0,111001	0,056481	9,541595	-8,235824	1,286134
09:55:16,06	0,412954	3,116955	-0,115998	-1,243006	0,287001	-0,569014	0,115285	0,104386	0,056004	1,212993	0,700964	1,244871	-0,817007	-2,906218	-1,035502	-15,371097	17,226938	12,989337	0,116582	0,103223	0,057864	9,284296	-8,341523	1,257382	0,116582	0,103223	0,057864	9,284296	-8,341523	1,257382
09:55:16,11	0,412954	3,116955	-0,115998	-1,243006	0,287001	-0,569014	0,116582	0,103223	0,057864	1,181251	0,810136	1,257382	-0,814439	-2,899534	-1,036359	-15,345641	17,310230	13,031250	0,116582	0,103223	0,057864	9,284296	-8,341523	1,257382	0,116582	0,103223	0,057864	9,284296	-8,341523	1,257382
09:55:16,16	0,412954	3,116955	-0,115998	-1,243006	0,287001	-0,569014	0,114740	0,104242	0,057451	1,149779	0,719560	1,229238	-0,816969	-2,904114	-1,035914	-15,355857	17,242971	12,961192	0,114740	0,104242	0,057451	9,332799	-8,287543	1,229238	0,114740	0,104242	0,057451	9,332799	-8,287543	1,229238
09:55:16,21	0,412954	3,116955	-0,115998	-1,243006	0,287001	-0,569014	0,114740	0,104242	0,057451	1,149779	0,719560	1,229238	-0,815270	-2,895295	-1,036704	-15,372830	17,286494	13,003605	0,114740	0,104242	0,057451	9,332799	-8,287543	1,229238	0,114740	0,104242	0,057451	9,332799	-8,287543	1,229238
09:55:16,26	0,412954	3,116955	-0,115998	-1,243006	0,287001	-0,569014	0,106253	0,107180	0,056662	1,026219	0,241754	1,271650	-0,815932	-2,905221	-1,036382	-15,349604	17,231928	12,973187	0,106253	0,107180	0,056662	9,439857	-8,099087	1,271650	0,106253	0,107180	0,056662	9,439857	-8,099087	1,271650
09:55:16,31	0,412954	3,116955	-0,115998	-1,243006	0,287001	-0,569014	0,115180	0,102791	0,056984	1,218833	0,753383	1,241233	-0,818773	-2,894756	-1,034397	-15,370129	17,302334	12,977929	0,115180	0,102791	0,056984	9,287891	-8,288270	1,241233	0,115180	0,102791	0,056984	9,287891	-8,288270	1,241233
09:55:16,36	0,412954	3,116955	-0,115998	-1,243006	0,287001	-0,569014	0,119029	0,105708	0,056952	1,052062	0,936317	1,210011	-0,820383	-2,907096	-1,036414	-15,372032	17,227481	12,941965	0,119029	0,105708	0,056952	9,350138	-8,407461	1,210011	0,119029	0,105708	0,056952	9,350138	-8,407461	1,210011
09:55:16,41	0,412954	3,116955	-0,115998	-1,243006	0,287001	-0,569014	0,108934	0,105666	0,059339	1,081345	0,359425	1,214657	-0,815299	-2,898374	-1,034027	-15,403496	17,276931	12,946611	0,108934	0,105666	0,059339	9,376114	-8,191927	1,214657	0,108934	0,105666	0,059339	9,376114	-8,191927	1,214657
09:55:16,46	0,412954	3,116955	-0,115998	-1,243006	0,287001	-0,569014	0,108934	0,105666	0,059339	1,081345	0,359425	1,214657	-0,817593	-2,903686	-1,034939	-15,342767	17,288212	12,961869	0,108934	0,105666	0,059339	9,376114	-8,191927	1,214657	0,108934	0,105666	0,059339	9,376114	-8,191927	1,214657
09:55:16,51	0,412954	3,116955	-0,115998	-1,243006	0,287001	-0,569014	0,114682	0,104996	0,058427	1,156292	0,705232	1,229915	-0,814515	-2,895672	-1,035135	-15,306440	17,296819	12,978147	0,114682	0,104996	0,058427	9,398507	-8,297275	1,229915	0,114682	0,104996	0,058427	9,398507	-8,297275	1,229915
09:55:16,56	0,412954	3,116955	-0,115998	-1,243006	0,287001	-0,569014	0,113132	0,112747	0,058959	0,717050	0,588306	1,234271	-0,823530	-2,898469	-1,034406	-15,392353	17,275020	12,966225	0,113132	0,112747	0,058959	9,567676	-8,292558	1,234271	0,113132	0,112747	0,058959	9,567676	-8,292558	1,234271
09:55:16,61	0,412954	3,116955	-0,115998	-1,243006	0,287001	-0,569014	0,113132	0,112747	0,058959	0,717050	0,588306	1,234271	-0,812355	-2,897724	-1,035539	-15,389454	17,263714	12,992790	0,113132	0,112747	0,058959	9,567676	-8,292558	1,234271	0,113132	0,112747	0,058959	9,567676	-8,292558	1,234271
09:55:16,66	0,412954	3,116955	-0,115998	-1,243006	0,287001	-0,569014	0,118605	0,110138	0,058226	0,841980	0,939209	1,226997	-0,824007	-2,904513	-1,035139	-15,340294	17,232544	12,958951	0,118605	0,110138	0,058226	9,487774	-8,371263	1,226997	0,118605	0,110138	0,058226	9,487774	-8,371263	1,226997
09:55:16,71	0,412954	3,116955	-0,115998	-1,243006	0,287001	-0,569014	0,118605	0,110138	0,058226	0,841980	0,939209	1,226997	-0,813863	-2,901210	-1,037450	-15,292147	17,304119	12,959553	0,118605	0,110138	0,058226	9,487774	-8,371263	1,226997	0,118605	0,110138	0,058226	9,487774	-8,371263	1,226997
09:55:16,76	0,412954	3,116955	-0,115998	-1,243006	0,287001	-0,569014	0,110672	0,103005	0,055916	1,298934	0,532631	1,227599	-0,819372	-2,897857	-1,035177	-15,378495	17,288892	12,962960	0,110672	0,103005	0,055916	9,384820	-8,155144	1,227599	0,110672	0,103005	0,055916	9,384820	-8,155144	1,227599
09:55:16,81	0,412954	3,116955	-0,115998	-1,243006	0,287001	-0,569014	0,114609	0,109704	0,060550	0,862691	0,749699	1,221133	-0,821634	-2,901270	-1,032815	-15,325381	17,221841	12,953087	0,114609	0,109704	0,060550	9,474482	-8,247110	1,221133	0,114609	0,109704	0,060550	9,474482	-8,247110	1,221133
09:55:16,86	0,412954	3,116955	-0,115998	-1,243006	0,287001	-0,569014	0,105995	0,102847	0,056002	1,286629	0,309187	1,226396	-0,811388	-2,897238	-1,037364	-15,285288	17,276450	12,958350	0,105995	0,102847	0,056002	9,360093	-8,011422	1,226396	0,105995	0,102847	0,056002	9,360093	-8,011422	1,226396
09:55:16,91	0,412954	3,116955	-0,115998	-1,243006	0,287001	-0,569014	0,115105	0,105254	0,058245	1,152816	0,753032	1,229497	-0,818028	-2,903924	-1,035120	-15,315471	17,283923	12,961451	0,115105	0,105254	0,058245	9,415274	-8,282712	1,229497	0,115105	0,105254	0,058245	9,415274	-8,282712	1,229497
09:55:16,96	0,412954	3,116955	-0,115998	-1,243006	0,287001	-0,569014	0,115105	0,105254	0,058245	1,152816	0,753032	1,229497	-0,818141	-2,896661	-1,033253	-15,355806	17,280283	12,927755	0,115105	0,105254	0,058245	9,415274	-8,282712	1,229497	0,115105	0,105254	0,058245	9,415274	-8,282712	1,229497
09:55:17,01	0,412954	3,116955	-0,115998	-1,243006	0,287001	-0,569014	0,107570	0,108937	0,058638	0,972003	0,379339	1,269151	-0,817450	-2,895558	-1,034728	-15,294450	17,284119	13,001105	0,107570	0,108937	0,058638	9,523543	-8,064938	1,269151	0,107570	0,108937	0,058638	9,523543	-8,064938	1,269151
09:55:17,06	0,412954	3,116955	-0,115998	-1,243006	0,287001	-0,569014	0,107570	0,108937	0,058638	0,972003	0,379339	1,269151	-0,815687	-2,904807	-1,035492	-15,308037	17,240975	12,970189	0,107570	0,108937	0,058638	9,523543	-8,064938	1,269151	0,107570	0,108937	0,058638	9,523543	-8,064938	1,269151
09:55:17,11	0,412954	3,116955	-0,115998	-1,243006	0,287001	-0,569014	0,114699	0,102785	0,057874	1,247723	0,759834	1,238235	-0,822207	-2,895994	-1,033598	-15,312940	17,256618	12,969769	0,114699	0,102785	0,057874	9,316371	-8,244044	1,238235	0,114699	0,102785	0,057874	9,316371	-8,244044	1,238235
09:55:17,16	0,412954	3,116955	-0,115998	-1,243006	0,287001	-0,569014	0,107879	0,104008	0,057449	1,228488	0,374189	1,227106	-0,815005	-2,900004	-1,036262	-15,269582	17,299666	12,982663	0,107879	0,104008	0,057449	9,393105	-8,094323	1,227106	0,107879	0,104008	0,057449	9,393105	-8,094323	1,227106
09:55:17,21	0,412954	3,116955	-0,115998	-1,243006	0,287001	-0,569014	0,107879	0,104008	0,057449	1,228488	0,374189	1,227106	-0,816330	-2,904542	-1,033556	-15,335073	17,240437	12,978890	0,107879	0,104008	0,057449	9,393105	-8,094323	1,227106	0,107879	0,104008	0,057449	9,393105	-8,094323	1,227106
09:55:17,26	0,412954	3,116955	-0,115998	-1,243006	0,287001	-0,569014	0,114791	0,103475	0,059809	1,197882	0,741473	1,246936	-0,816391	-2,896323	-1,036725	-15,343097	17,252823	12,953436	0,114791	0,103475	0,059809	9,320660	-8,269626	1,246936	0,114791	0,103475	0,059809	9,320660	-8,269626	1,246936
09:55:17,31	0,412954	3,116955	-0,115998	-1,243006	0,287001	-0,569014	0,115239	0,103198	0,057092	1,222255	0,769133	1,243785	-0,816314	-2,905068	-1,036273	-15,326309	17,246871	12,975739	0,115239	0,103198	0,057092	9,323266	-8,277120	1,243785	0,115239	0,103198	0,057092	9,323266	-8,277120	1,243785
09:55:17,36	0,412954	3,116955	-0,115998	-1,243006	0,287001	-0,569014	0,115239	0,103198	0,057092	1,222255	0,769133	1,243785	-0,817561	-2,896653	-1,034403	-15,338563	17,228969	12,936426	0,115239	0,103198	0,057092	9,323266	-8,277120	1,243785	0,115239	0,103198	0,057092	9,323266	-8,277120	1,243785
09:55:17,41	0,412954	3,116955	-0,115998	-1,243006	0,287001	-0,569014	0,109758	0,107837	0,060140	0,950769	0,467252	1,223114	-0,815823	-2,898561	-1,036343	-15,364674	17,263284	12,943836	0,109758	0,107837	0,060140	9,415953	-8,148765	1,223114	0,109758	0,107837	0,060140	9,415953	-8,148765	1,223114
09:55:17,46	0,412954	3,116955	-0,115998	-1,243006	0,287001	-0,569014	0,107454	0,105562	0,060155	1,155030	0,367251	1,205840	-0,815003	-2,902936	-1,034337	-15,276932	17,277125	12,946494	0,107454	0,105562	0,060155	9,441624	-8,067856	1,205840	0,107454	0,105562	0,060155	9,441624	-8,067856	1,205840
09:55:17,51	0,412954	3,116955	-0,115998	-1,243006	0,287001	-0,569014	0,107454	0,105562	0,060155	1,155030	0,367251	1,205840	-0,821586	-2,896000	-1,031649	-15,289978	17,221576	12,962485	0,107454	0,105562	0,060155	9,441624	-8,067856	1,205840	0,107454	0,105562	0,060155	9,441624	-8,067856	1,205840
09:55:17,56	0,412954	3,116955	-0,115998	-1,243006	0,287001	-0,569014	0,110022	0,112297	0,061717	0,745329	0,541954	1,230531	-0,814272	-2,895757	-1,036364	-15,250103	17,273418	12,987286	0,110022	0,112297	0,061717	9,560667	-8,094755	1,230531	0,110022	0,112297	0,061717	9,560667	-8,094755	1,230531
09:55:17,61	0,412954	3,116955	-0,115998	-1,243006	0,287001	-0,569014	0,113879	0,103313	0,058240	1,177632	0,734260	1,217378	-0,815734	-2,903833	-1,035126	-15,314568	17,195495	12,949333	0,113879	0,103313	0,058240	9,287701	-8,205220	1,217378	0,113879	0,103313	0,058240	9,287701	-8,205220	1,217378
09:55:17,66	0,412954	3,116955	-0,115998	-1,243006	0,287001	-0,569014	0,113879	0,103313	0,058240	1,177632	0,734260	1,217378	-0,822236	-2,895308	-1,035566	-15,321139	17,250005	12,946710	0,113879	0,103313	0,058240	9,287701	-8,205220	1,217378	0,113879	0,103313	0,058240	9,287701	-8,205220	1,217378
09:55:17,71	0,412954	3,116955	-0,115998	-1,243006	0,287001	-0,569014	0,109923	0,106085	0,058293	1,130771	0,555969	1,272799	-0,814920	-2,900370	-1,034674	-15,219971	17,264053	12,994542	0,109923	0,106085	0,058293	9,458436	-8,072971	1,272799	0,109923	0,106085	0,058293	9,458436	-8,072971	1,272799
09:55:17,76	0,412954	3,116955	-0,115998	-1,243006	0,287001	-0,569014	0,109923	0,106085	0,058293	1,130771	0,555969	1,272799	-0,817034	-2,897961	-1,034385	-15,378916	17,265403	12,976655	0,109923	0,106085	0,058293	9,458436	-8,072971	1,272799	0,109923	0,106085	0,058293	9,458436	-8,072971	1,272799
09:55:17,81	0,412954	3,116955	-0,115998	-1,243006	0,287001	-0,569014	0,109444	0,107375	0,058980	0,994766	0,412968	1,244700	-0,820970	-2,899030	-1,032408	-15,281127	17,212594	12,962226	0,109444	0,107375	0,058980	9,423717	-8,178377	1,244700	0,109444	0,107375	0,058980	9,423717	-8,178377	1,244700
09:55:17,86	0,412954	3,116955	-0,115998	-1,243006	0,287001	-0,569014	0,105874	0,102402	0,058674	1,282780	0,337725	1,277861	-0,810943	-2,897356	-1,034692	-15,268617	17,235706	13,009815	0,105874	0,102402	0,058674	9,321372	-7,973417	1,277861	0,105874	0,102402	0,058674	9,321372	-7,973417	1,277861
09:55:17,91	0,412954	3,116955	-0,115998	-1,243006	0,287001	-0,569014	0,113481	0,107644	0,058227	0,949291	0,715688	1,221867	-0,819286	-2,901323	-1,035138	-15,314319	17,191752	12,953821	0,113481	0,107644	0,058227	9,399362	-8,192604	1,221867	0,113481	0,107644	0,058227	9,399362	-8,192604	1,221867
09:55:17,96	0,412954	3,116955	-0,115998	-1,243006	0,287001	-0,569014	0,104303	0,107434	0,057837	1,015361	0,247327	1,234807	-0,815630	-2,897198	-1,035500	-15,273602	17,279468	12,981902	0,104303	0,107434	0,057837	9,448901	-7,940476	1,234807	0,104303	0,107434	0,057837	9,448901	-7,940476	1,234807
09:55:18,01	0,412954	3,116955	-0,115998	-1,243006	0,287001	-0,569014	0,110937	0,109007	0,059401	0,929854	0,594835	1,227318	-0,819193	-2,898438	-1,033964	-15,278675	17,230532	12,959272	0,110937	0,109007	0,059401	9,486872	-8,113688	1,227318	0,110937	0,109007	0,059401	9,486872	-8,113688	1,227318
09:55:18,06	0,412954	3,116955	-0,115998	-1,243006	0,287001	-0,569014	0,114144	0,104084	0,060084	1,177046	0,758638	1,242610	-0,816533	-2,903677	-1,033281	-15,285640	17,224391	12,974564	0,114144	0,104084	0,060084	9,347613	-8,201635	1,242610	0,114144	0,104084	0,060084	9,347613	-8,201635	1,242610
09:55:18,11	0,412954	3,116955	-0,115998	-1,243006	0,287001	-0,569014	0,114144	0,104084	0,060084	1,177046	0,758638	1,242610	-0,820357	-2,897965	-1,035122	-15,259400	17,206568	12,963725	0,114144	0,104084	0,060084	9,347613	-8,201635	1,242610	0,114144	0,104084	0,060084	9,347613	-8,201635	1,242610
09:55:18,16	0,412954	3,116955	-0,115998	-1,243006	0,287001	-0,569014	0,108702	0,105401	0,058642	1,174550	0,491613	1,219812	-0,814954	-2,898305	-1,034724	-15,238819	17,273603	12,951766	0,108702	0,105401	0,058642	9,448564	-8,041487	1,219812	0,108702	0,105401	0,058642	9,448564	-8,041487	1,219812
09:55:18,21	0,412954	3,116955	-0,115998	-1,243006	0,287001	-0,569014	0,108702	0,105401	0,058642	1,174550	0,491613	1,219812	-0,812753	-2,904877	-1,033568	-15,302241	17,185600	12,933766	0,108702	0,105401	0,058642	9,448564	-8,041487	1,219812	0,108702	0,105401	0,058642	9,448564	-8,041487	1,219812
09:55:18,26	0,412954	3,116955	-0,115998	-1,243006	0,287001	-0,569014	0,106646	0,106804	0,057051	1,033858	0,351994	1,225245	-0,815141	-2,895824	-1,036314	-15,301041	17,231294	12,957199	0,106646	0,106804	0,057051	9,417984	-8,019748	1,225245	0,106646	0,106804	0,057051	9,417984	-8,019748	1,225245
09:55:18,31	0,412954	3,116955	-0,115998	-1,243006	0,287001	-0,569014	0,116290	0,105136	0,058794	1,098948	0,882341	1,246063	-0,818518	-2,905009	-1,034572	-15,286840	17,198110	12,978017	0,116290	0,105136	0,058794	9,352148	-8,246407	1,246063	0,116290	0,105136	0,058794	9,352148	-8,246407	1,246063
09:55:18,36	0,412954	3,116955	-0,115998	-1,243006	0,287001	-0,569014	0,113413	0,108371	0,060581	0,925959	0,692783	1,259965	-0,814029	-2,897598	-1,038240	-15,332101	17,239095	12,987940	0,113413	0,108371	0,060581	9,433097	-8,210143	1,259965	0,113413	0,108371	0,060581	9,433097	-8,210143	1,259965
09:55:18,41	0,412954	3,116955	-0,115998	-1,243006	0,287001	-0,569014	0,112301	0,102042	0,057503	1,305891	0,672042	1,243398	-0,813844	-2,903102	-1,035862	-15,266343	17,239421	12,975353	0,112301	0,102042	0,057503	9,316166	-8,143620	1,243398	0,112301	0,102042	0,057503	9,316166	-8,143620	1,243398
09:55:18,46	0,412954	3,116955	-0,115998	-1,243006	0,287001	-0,569014	0,113024	0,112634	0,058217	0,706721	0,704033	1,221675	-0,823379	-2,898432	-1,035148	-15,295361	17,200343	12,953629	0,113024	0,112634	0,058217	9,548521	-8,168363	1,221675	0,113024	0,112634	0,058217	9,548521	-8,168363	1,221675
09:55:18,51	0,412954	3,116955	-0,115998	-1,243006	0,287001	-0,569014	0,113024	0,112634	0,058217	0,706721	0,704033	1,221675	-0,816292	-2,895934	-1,035110	-15,284542	17,226949	12,999548	0,113024	0,112634	0,058217	9,548521	-8,168363	1,221675	0,113024	0,112634	0,058217	9,548521	-8,168363	1,221675
09:55:18,56	0,412954	3,116955	-0,115998	-1,243006	0,287001	-0,569014	0,107318	0,107746	0,058256	0,989344	0,403355	1,267594	-0,818524	-2,902835	-1,035468	-15,242115	17,215140	12,978162	0,114410	0,106228	0,057898	9,418192	-8,166377	1,246208	0,114410	0,106228	0,057898	9,418192	-8,166377	1,246208
09:55:18,61	0,412954	3,116955	-0,115998	-1,243006	0,287001	-0,569014	0,114410	0,106228	0,057898	1,079286	0,814815	1,246208	-0,815174	-2,897242	-1,034384	-15,324360	17,228175	12,946258	0,107892	0,106124	0,058982	9,385595	-8,071380	1,214303	0,107892	0,106124	0,058982	9,385595	-8,071380	1,214303
09:55:18,66	0,412954	3,116955	-0,115998	-1,243006	0,287001	-0,569014	0,107892	0,106124	0,058982	1,054873	0,398105	1,214303	-0,819069	-2,900050	-1,033549	-15,217785	17,204644	12,947656	0,107892	0,106124	0,058982	9,385595	-8,071380	1,214303	0,107892	0,106124	0,058982	9,385595	-8,071380	1,214303
09:55:18,71	0,412954	3,116955	-0,115998	-1,243006	0,287001	-0,569014	0,112270	0,108093	0,059817	0,985401	0,729857	1,215702	-0,815131	-2,901472	-1,034710	-15,298263	17,196031	12,988144	0,112270	0,108093	0,059817	9,470679	-8,083351	1,215702	0,112270	0,108093	0,059817	9,470679	-8,083351	1,215702
09:55:18,76	0,412954	3,116955	-0,115998	-1,243006	0,287001	-0,569014	0,111533	0,103971	0,058656	1,152006	0,626133	1,256190	-0,814435	-2,899621	-1,034316	-15,255957	17,225694	12,979125	0,111533	0,103971	0,058656	9,313769	-8,129204	1,256190	0,111533	0,103971	0,058656	9,313769	-8,129204	1,256190
09:55:18,81	0,412954	3,116955	-0,115998	-1,243006	0,287001	-0,569014	0,109582	0,104295	0,059050	1,182033	0,546487	1,247170	-0,816865	-2,897186	-1,032407	-15,284233	17,213467	12,968114	0,109582	0,104295	0,059050	9,369180	-8,055696	1,247170	0,109582	0,104295	0,059050	9,369180	-8,055696	1,247170
09:55:18,86	0,412954	3,116955	-0,115998	-1,243006	0,287001	-0,569014	0,113606	0,108780	0,058270	0,913040	0,790068	1,239933	-0,820332	-2,900863	-1,035096	-15,244124	17,177551	12,971887	0,113606	0,108780	0,058270	9,452254	-8,128019	1,239933	0,113606	0,108780	0,058270	9,452254	-8,128019	1,239933
09:55:18,91	0,412954	3,116955	-0,115998	-1,243006	0,287001	-0,569014	0,104855	0,108421	0,056680	0,979918	0,293040	1,235253	-0,815645	-2,893464	-1,036686	-15,256349	17,240276	12,967207	0,104855	0,108421	0,056680	9,490950	-7,938054	1,235253	0,104855	0,108421	0,056680	9,490950	-7,938054	1,235253
09:55:18,96	0,412954	3,116955	-0,115998	-1,243006	0,287001	-0,569014	0,112885	0,105832	0,057858	1,058449	0,732915	1,211802	-0,817418	-2,901712	-1,035508	-15,265060	17,180558	12,943756	0,112885	0,105832	0,057858	9,366279	-8,128535	1,211802	0,112885	0,105832	0,057858	9,366279	-8,128535	1,211802
09:55:19,01	0,412954	3,116955	-0,115998	-1,243006	0,287001	-0,569014	0,107260	0,107036	0,057861	1,040221	0,416905	1,243577	-0,815649	-2,896239	-1,035504	-15,263246	17,230752	12,975532	0,107260	0,107036	0,057861	9,442560	-8,003006	1,243577	0,107260	0,107036	0,057861	9,442560	-8,003006	1,243577
09:55:19,06	0,412954	3,116955	-0,115998	-1,243006	0,287001	-0,569014	0,107260	0,107036	0,057861	1,040221	0,416905	1,243577	-0,814370	-2,900416	-1,032362	-15,231097	17,222527	12,972627	0,107260	0,107036	0,057861	9,442560	-8,003006	1,243577	0,107260	0,107036	0,057861	9,442560	-8,003006	1,243577
09:55:19,11	0,412954	3,116955	-0,115998	-1,243006	0,287001	-0,569014	0,115789	0,108875	0,060998	0,931009	0,867440	1,253750	-0,821506	-2,902706	-1,032367	-15,263953	17,215475	12,985704	0,115789	0,108875	0,060998	9,477710	-8,221998	1,253750	0,115789	0,108875	0,060998	9,477710	-8,221998	1,253750
09:55:19,16	0,412954	3,116955	-0,115998	-1,243006	0,287001	-0,569014	0,115789	0,108875	0,060998	0,931009	0,867440	1,253750	-0,814403	-2,896092	-1,034715	-15,240027	17,251417	12,975712	0,106510	0,106031	0,058650	9,445426	-7,973344	1,243758	0,106510	0,106031	0,058650	9,445426	-7,973344	1,243758
09:55:19,21	0,412954	3,116955	-0,115998	-1,243006	0,287001	-0,569014	0,106510	0,106031	0,058650	1,122001	0,387658	1,243758	-0,820292	-2,898900	-1,035117	-15,223738	17,177384	12,942912	0,106510	0,106031	0,058650	9,445426	-7,973344	1,243758	0,106510	0,106031	0,058650	9,445426	-7,973344	1,243758
