# Supplementary material for: Characterization of interfragmentary motion associated with common osteosynthesis devices for rat fracture healing studies
Source: PLoS One. 2017 Apr 28;12(4):e0176735. doi: 10.1371/journal.pone.0176735 (PMC5409164; doi:10.1371/journal.pone.0176735)
Supplement: S1 Dataset — (ZIP) [file pone.0176735.s001.zip › S1_Dataset/UlmExFix/Specimen02/ULM-Fix-EX_02Y.txt]

%Tester: Sukopp Matthias
%Projekt: 
%Zeit: 13.03.2015 09:56:59
%Dateipfad: D:\Messungen\Fixator\Measurements\Fixator_20150313.txt
%Kommentar: Ulm-Fix-Ex_02-Y
%VI Version: D:\LVProjekte\Fixator\HauptVI\Fixator_v0.12.vi
%Virtueller Drehpunkt: 	0,0000	0,0000	0,0000
%Sensor zu Hexapod (Mitte): 	0,000000	0,000000	-26,500000
%Sensor zu Hexapod Trans (Mitte): 	-0,500000	-0,866025	0,000000	-0,866025	0,500000	0,000000	0,000000	0,000000	1,000000
%Hexapod zu Labor (Mitte): 	0,412968	3,166997	-0,117988
%Hexapod zu Labor Trans (Mitte): 	0,999938	0,009818	0,005227	-0,009930	0,999708	0,022043	-0,005009	-0,022094	0,999743
%Labor zu CR (Mitte): 	0,000000	0,000000	78,500000
%Labor zu CR Trans (Mitte): 	1,000000	0,000000	0,000000	0,000000	1,000000	0,000000	0,000000	0,000000	1,000000
%Zentrum Sensormasse: 	0,000000	0,000000	2,000000
%Sensormasse: 	200,000000E-3
--------------------------------------------------
Time	X	Y	Z	U	V	W	Exp_ Fx	Exp_ Fy	Exp_ Fz	Exp_ Mx	Exp_ My	Exp_ Mz	Sen_ Fx	Sen_ Fy	Sen_ Fz	Sen_ Mx	Sen_ My	Sen_ Mz	Hex_ Fx	Hex_ Fy	Hex_ Fz	Hex_ Mx	Hex_ My	Hex_ Mz	Lab_ Fx	Lab_ Fy	Lab_ Fz	Lab_ Mx	Lab_ My	Lab_ Mz	Laser
09:56:59,64	0,412968	3,166997	-0,117988	-1,266012	0,286998	-0,568991	-0,025558	0,028109	-0,034458	3,041166	0,850187	1,501129	-0,680886	-2,820679	-1,127824	-9,958431	11,739350	13,233084	-0,025558	0,028109	-0,034458	5,247698	2,856466	1,501129	-0,025558	0,028109	-0,034458	5,247698	2,856466	1,501129
09:56:59,69	0,412968	3,166997	-0,117988	-1,266012	0,286998	-0,568991	-0,028429	0,034024	-0,032331	2,728937	0,689863	1,532477	-0,684574	-2,815236	-1,125697	-9,970312	11,740853	13,264431	-0,028429	0,034024	-0,032331	5,399813	2,921503	1,532477	-0,028429	0,034024	-0,032331	5,399813	2,921503	1,532477
09:56:59,74	0,412968	3,166997	-0,117988	-1,266012	0,286998	-0,568991	-0,032659	0,029641	-0,033714	2,950497	0,431791	1,522444	-0,678663	-2,813763	-1,127080	-10,006459	11,754414	13,254398	-0,032659	0,029641	-0,033714	5,277347	2,995528	1,522444	-0,032659	0,029641	-0,033714	5,277347	2,995528	1,522444
09:56:59,79	0,412968	3,166997	-0,117988	-1,266012	0,286998	-0,568991	-0,033638	0,029289	-0,036798	3,046739	0,437210	1,505535	-0,677869	-2,813092	-1,130164	-9,918731	11,793747	13,237489	-0,033638	0,029289	-0,036798	5,345940	3,077769	1,505535	-0,033638	0,029289	-0,036798	5,345940	3,077769	1,505535
09:56:59,84	0,412968	3,166997	-0,117988	-1,266012	0,286998	-0,568991	-0,028080	0,036411	-0,038344	2,590263	0,757033	1,535944	-0,686815	-2,814343	-1,131710	-9,935083	11,703732	13,267899	-0,028080	0,036411	-0,038344	5,448543	2,961348	1,535944	-0,028080	0,036411	-0,038344	5,448543	2,961348	1,535944
09:56:59,89	0,412968	3,166997	-0,117988	-1,266012	0,286998	-0,568991	-0,032741	0,029709	-0,035660	2,947075	0,421350	1,523797	-0,673372	-2,812780	-1,128249	-9,996319	11,720795	13,240453	-0,032741	0,029709	-0,035660	5,279246	2,991488	1,523797	-0,032741	0,029709	-0,035660	5,279246	2,991488	1,523797
09:56:59,94	0,412968	3,166997	-0,117988	-1,266012	0,286998	-0,568991	-0,032741	0,029709	-0,035660	2,947075	0,421350	1,523797	-0,677994	-2,816620	-1,128620	-9,979951	11,768074	13,240656	-0,032741	0,029709	-0,035660	5,279246	2,991488	1,523797	-0,032741	0,029709	-0,035660	5,279246	2,991488	1,523797
09:56:59,99	0,412968	3,166997	-0,117988	-1,266012	0,286998	-0,568991	-0,028989	0,027507	-0,037174	3,029674	0,664536	1,536694	-0,683346	-2,816099	-1,129787	-9,982876	11,723705	13,253663	-0,028989	0,027507	-0,037174	5,188991	2,940161	1,536694	-0,028989	0,027507	-0,037174	5,188991	2,940161	1,536694
09:57:00,04	0,412968	3,166997	-0,117988	-1,266012	0,286998	-0,568991	-0,032434	0,032443	-0,036574	2,840561	0,423405	1,522003	-0,681202	-2,812557	-1,129939	-10,005984	11,795444	13,253957	-0,032434	0,032443	-0,036574	5,387372	2,969452	1,522003	-0,032434	0,032443	-0,036574	5,387372	2,969452	1,522003
09:57:00,09	0,412968	3,166997	-0,117988	-1,266012	0,286998	-0,568991	-0,032434	0,032443	-0,036574	2,840561	0,423405	1,522003	-0,680609	-2,817908	-1,126680	-9,961268	11,735452	13,220638	-0,032434	0,032443	-0,036574	5,387372	2,969452	1,522003	-0,032434	0,032443	-0,036574	5,387372	2,969452	1,522003
09:57:00,14	0,412968	3,166997	-0,117988	-1,266012	0,286998	-0,568991	-0,028096	0,029254	-0,033315	2,976836	0,717667	1,488684	-0,681094	-2,812486	-1,129823	-10,028948	11,742137	13,250829	-0,028096	0,029254	-0,033315	5,273245	2,923234	1,488684	-0,028096	0,029254	-0,033315	5,273245	2,923234	1,488684
09:57:00,19	0,412968	3,166997	-0,117988	-1,266012	0,286998	-0,568991	-0,032549	0,032386	-0,036457	2,785925	0,424158	1,518875	-0,680333	-2,820701	-1,128595	-9,981519	11,769165	13,254218	-0,032549	0,032386	-0,036457	5,328190	2,979283	1,518875	-0,032549	0,032386	-0,036457	5,328190	2,979283	1,518875
09:57:00,24	0,412968	3,166997	-0,117988	-1,266012	0,286998	-0,568991	-0,028951	0,034978	-0,034882	2,674546	0,627566	1,526761	-0,681070	-2,815679	-1,129443	-10,037880	11,764993	13,226726	-0,028951	0,034978	-0,034882	5,420352	2,900249	1,526761	-0,028951	0,034978	-0,034882	5,420352	2,900249	1,526761
09:57:00,29	0,412968	3,166997	-0,117988	-1,266012	0,286998	-0,568991	-0,028951	0,034978	-0,034882	2,674546	0,627566	1,526761	-0,682999	-2,818069	-1,130131	-10,047210	11,753405	13,211646	-0,028951	0,034978	-0,034882	5,420352	2,900249	1,526761	-0,028951	0,034978	-0,034882	5,420352	2,900249	1,526761
09:57:00,34	0,412968	3,166997	-0,117988	-1,266012	0,286998	-0,568991	-0,026762	0,031243	-0,036765	2,845941	0,703649	1,479692	-0,680576	-2,819287	-1,129221	-9,946736	11,758510	13,271026	-0,026762	0,031243	-0,036765	5,298551	2,804469	1,479692	-0,026762	0,031243	-0,036765	5,298551	2,804469	1,479692
09:57:00,39	0,412968	3,166997	-0,117988	-1,266012	0,286998	-0,568991	-0,026919	0,028536	-0,035855	3,041380	0,779952	1,539072	-0,677484	-2,812289	-1,127476	-10,005523	11,765246	13,250554	-0,026919	0,028536	-0,035855	5,281466	2,893087	1,539072	-0,026919	0,028536	-0,035855	5,281466	2,893087	1,539072
09:57:00,44	0,412968	3,166997	-0,117988	-1,266012	0,286998	-0,568991	-0,034525	0,029357	-0,034110	2,975134	0,330145	1,518599	-0,677597	-2,814693	-1,129581	-9,925836	11,766581	13,232109	-0,034525	0,029357	-0,034110	5,279659	3,040376	1,518599	-0,034525	0,029357	-0,034110	5,279659	3,040376	1,518599
09:57:00,49	0,412968	3,166997	-0,117988	-1,266012	0,286998	-0,568991	-0,024228	0,034221	-0,033302	2,722323	0,884223	1,529601	-0,686844	-2,818775	-1,126667	-9,989338	11,756022	13,261555	-0,024228	0,034221	-0,033302	5,408653	2,786131	1,529601	-0,024228	0,034221	-0,033302	5,408653	2,786131	1,529601
09:57:00,54	0,412968	3,166997	-0,117988	-1,266012	0,286998	-0,568991	-0,024228	0,034221	-0,033302	2,722323	0,884223	1,529601	-0,676745	-2,818613	-1,128549	-9,943886	11,762983	13,298141	-0,024228	0,034221	-0,033302	5,408653	2,786131	1,529601	-0,024228	0,034221	-0,033302	5,408653	2,786131	1,529601
09:57:00,59	0,412968	3,166997	-0,117988	-1,266012	0,286998	-0,568991	-0,029418	0,025556	-0,035183	3,201648	0,650231	1,566187	-0,678042	-2,821454	-1,130531	-9,996291	11,732665	13,264354	-0,026309	0,025258	-0,037166	5,147441	2,846944	1,532400	-0,026309	0,025258	-0,037166	5,147441	2,846944	1,532400
09:57:00,64	0,412968	3,166997	-0,117988	-1,266012	0,286998	-0,568991	-0,026309	0,025258	-0,037166	3,164673	0,781649	1,532400	-0,683537	-2,815770	-1,128623	-9,930007	11,695772	13,220039	-0,026309	0,025258	-0,037166	5,147441	2,846944	1,532400	-0,026309	0,025258	-0,037166	5,147441	2,846944	1,532400
09:57:00,69	0,412968	3,166997	-0,117988	-1,266012	0,286998	-0,568991	-0,028484	0,032859	-0,035258	2,770630	0,744424	1,488085	-0,675007	-2,817034	-1,128598	-9,953477	11,745155	13,244937	-0,028484	0,032859	-0,035258	5,350051	2,980419	1,488085	-0,028484	0,032859	-0,035258	5,350051	2,980419	1,488085
09:57:00,74	0,412968	3,166997	-0,117988	-1,266012	0,286998	-0,568991	-0,024389	0,026173	-0,038335	3,104559	0,902284	1,517293	-0,687470	-2,814053	-1,129377	-9,967721	11,706472	13,291058	-0,024389	0,026173	-0,038335	5,159108	2,816790	1,517293	-0,024389	0,026173	-0,038335	5,159108	2,816790	1,517293
09:57:00,79	0,412968	3,166997	-0,117988	-1,266012	0,286998	-0,568991	-0,024389	0,026173	-0,038335	3,104559	0,902284	1,517293	-0,679880	-2,812447	-1,130966	-10,006217	11,736835	13,265872	-0,024389	0,026173	-0,038335	5,159108	2,816790	1,517293	-0,024389	0,026173	-0,038335	5,159108	2,816790	1,517293
09:57:00,84	0,412968	3,166997	-0,117988	-1,266012	0,286998	-0,568991	-0,033190	0,031354	-0,037600	2,846354	0,413175	1,533918	-0,677751	-2,809750	-1,133912	-9,960496	11,758263	13,336482	-0,033190	0,031354	-0,037600	5,307620	3,018600	1,533918	-0,033190	0,031354	-0,037600	5,307620	3,018600	1,533918
09:57:00,89	0,412968	3,166997	-0,117988	-1,266012	0,286998	-0,568991	-0,036591	0,030858	-0,040547	2,913564	0,265217	1,604528	-0,679872	-2,818769	-1,128999	-10,012069	11,704810	13,262773	-0,036591	0,030858	-0,040547	5,335893	3,137601	1,604528	-0,036591	0,030858	-0,040547	5,335893	3,137601	1,604528
09:57:00,94	0,412968	3,166997	-0,117988	-1,266012	0,286998	-0,568991	-0,027719	0,028186	-0,035634	2,980427	0,708607	1,530819	-0,683378	-2,818122	-1,128247	-10,009000	11,727090	13,238262	-0,027719	0,028186	-0,035634	5,193009	2,884564	1,530819	-0,027719	0,028186	-0,035634	5,193009	2,884564	1,530819
09:57:00,99	0,412968	3,166997	-0,117988	-1,266012	0,286998	-0,568991	-0,026527	0,031545	-0,034881	2,826575	0,762131	1,506308	-0,678719	-2,812320	-1,129053	-10,028286	11,757503	13,236746	-0,026527	0,031545	-0,034881	5,302858	2,844484	1,506308	-0,026527	0,031545	-0,034881	5,302858	2,844484	1,506308
09:57:01,04	0,412968	3,166997	-0,117988	-1,266012	0,286998	-0,568991	-0,033881	0,030411	-0,035688	2,902216	0,347817	1,504792	-0,680936	-2,820153	-1,128593	-9,967315	11,713390	13,252262	-0,025989	0,028415	-0,035228	5,228889	2,873173	1,520307	-0,025989	0,028415	-0,035228	5,228889	2,873173	1,520307
09:57:01,09	0,412968	3,166997	-0,117988	-1,266012	0,286998	-0,568991	-0,025989	0,028415	-0,035228	2,998318	0,833065	1,520307	-0,685211	-2,818331	-1,127486	-10,049690	11,751289	13,243490	-0,025430	0,033028	-0,034120	5,342778	2,768070	1,511535	-0,025430	0,033028	-0,034120	5,342778	2,768070	1,511535
09:57:01,14	0,412968	3,166997	-0,117988	-1,266012	0,286998	-0,568991	-0,025430	0,033028	-0,034120	2,750056	0,771847	1,511535	-0,673908	-2,809725	-1,130577	-9,959826	11,723188	13,241932	-0,038534	0,027543	-0,037211	5,218004	3,207211	1,509978	-0,038534	0,027543	-0,037211	5,218004	3,207211	1,509978
09:57:01,19	0,412968	3,166997	-0,117988	-1,266012	0,286998	-0,568991	-0,038534	0,027543	-0,037211	3,055905	0,182292	1,509978	-0,675574	-2,814379	-1,128189	-9,947394	11,789882	13,285115	-0,033671	0,026658	-0,034823	5,258538	3,055756	1,553161	-0,033671	0,026658	-0,034823	5,258538	3,055756	1,553161
09:57:01,24	0,412968	3,166997	-0,117988	-1,266012	0,286998	-0,568991	-0,033671	0,026658	-0,034823	3,165877	0,412600	1,553161	-0,679186	-2,817571	-1,128221	-9,978396	11,737759	13,248770	-0,033671	0,026658	-0,034823	5,258538	3,055756	1,553161	-0,033671	0,026658	-0,034823	5,258538	3,055756	1,553161
09:57:01,29	0,412968	3,166997	-0,117988	-1,266012	0,286998	-0,568991	-0,029100	0,028191	-0,034856	3,025547	0,649512	1,516816	-0,683342	-2,812447	-1,129031	-9,989120	11,768921	13,250413	-0,031459	0,034352	-0,035665	5,423399	2,971487	1,518459	-0,031459	0,034352	-0,035665	5,423399	2,971487	1,518459
09:57:01,34	0,412968	3,166997	-0,117988	-1,266012	0,286998	-0,568991	-0,031459	0,034352	-0,035665	2,726800	0,501959	1,518459	-0,675038	-2,814364	-1,128996	-9,958323	11,741761	13,250356	-0,033951	0,026202	-0,035631	5,199317	3,077786	1,518402	-0,033951	0,026202	-0,035631	5,199317	3,077786	1,518402
09:57:01,40	0,412968	3,166997	-0,117988	-1,266012	0,286998	-0,568991	-0,024597	0,027692	-0,037184	3,048903	0,843424	1,523091	-0,684460	-2,816152	-1,130175	-9,954717	11,725701	13,238938	-0,024597	0,027692	-0,037184	5,222686	2,774325	1,523091	-0,024597	0,027692	-0,037184	5,222686	2,774325	1,523091
09:57:01,45	0,412968	3,166997	-0,117988	-1,266012	0,286998	-0,568991	-0,030641	0,031951	-0,035287	2,795551	0,534341	1,512375	-0,681673	-2,814356	-1,128653	-10,025932	11,725445	13,244329	-0,030641	0,031951	-0,035287	5,303738	2,939675	1,512375	-0,030641	0,031951	-0,035287	5,303738	2,939675	1,512375
09:57:01,50	0,412968	3,166997	-0,117988	-1,266012	0,286998	-0,568991	-0,030641	0,031951	-0,035287	2,795551	0,534341	1,512375	-0,675776	-2,814816	-1,127441	-9,993752	11,640738	13,270569	-0,030641	0,031951	-0,035287	5,303738	2,939675	1,512375	-0,030641	0,031951	-0,035287	5,303738	2,939675	1,512375
09:57:01,55	0,412968	3,166997	-0,117988	-1,266012	0,286998	-0,568991	-0,033191	0,026614	-0,034076	3,015811	0,471992	1,538615	-0,384095	-3,144965	-1,165423	-26,099178	-3,815500	15,559306	-0,033191	0,026614	-0,034076	5,105037	3,077457	1,538615	-0,033191	0,026614	-0,034076	5,105037	3,077457	1,538615
09:57:01,60	0,412976	3,216861	-0,117979	-1,266031	0,286990	-0,569030	0,106886	-0,391063	-0,072057	3,296817	1,536380	3,827351	-0,314013	-3,186593	-1,171613	-28,330075	-7,389122	16,052422	0,106886	-0,391063	-0,072057	-27,401606	-6,854150	3,827351	0,106886	-0,391063	-0,072057	-27,401606	-6,854150	3,827351
09:57:01,65	0,412976	3,216861	-0,117979	-1,266031	0,286990	-0,569030	0,107895	-0,472570	-0,078247	3,324889	1,443682	4,320468	-0,308622	-3,178434	-1,170037	-28,282048	-7,341927	16,088540	0,107895	-0,472570	-0,078247	-33,771838	-7,026108	4,320468	0,107895	-0,472570	-0,078247	-33,771838	-7,026108	4,320468
09:57:01,70	0,412976	3,216861	-0,117979	-1,266031	0,286990	-0,569030	0,103289	-0,477593	-0,076611	3,659834	1,247225	4,379577	-0,307359	-3,185115	-1,169977	-28,255919	-7,346806	16,111531	0,103289	-0,477593	-0,076611	-33,831235	-6,860981	4,379577	0,103289	-0,477593	-0,076611	-33,831235	-6,860981	4,379577
09:57:01,75	0,412976	3,216861	-0,117979	-1,266031	0,286990	-0,569030	0,103735	-0,470991	-0,079027	3,284124	1,278898	4,301986	-0,313299	-3,182200	-1,172392	-28,264753	-7,379118	16,033940	0,103735	-0,470991	-0,079027	-33,688679	-6,864283	4,301986	0,103735	-0,470991	-0,079027	-33,688679	-6,864283	4,301986
09:57:01,80	0,412976	3,216861	-0,117979	-1,266031	0,286990	-0,569030	0,102615	-0,466892	-0,076728	3,139233	1,118049	4,314309	-0,316290	-3,179181	-1,170094	-28,319482	-7,268679	16,046263	0,102615	-0,466892	-0,076728	-33,511767	-6,937223	4,314309	0,102615	-0,466892	-0,076728	-33,511767	-6,937223	4,314309
09:57:01,85	0,412976	3,216861	-0,117979	-1,266031	0,286990	-0,569030	0,102615	-0,466892	-0,076728	3,139233	1,118049	4,314309	-0,312063	-3,177733	-1,169260	-28,250491	-7,309910	16,078588	0,102615	-0,466892	-0,076728	-33,511767	-6,937223	4,314309	0,102615	-0,466892	-0,076728	-33,511767	-6,937223	4,314309
09:57:01,90	0,412976	3,216861	-0,117979	-1,266031	0,286990	-0,569030	0,106547	-0,467140	-0,073605	3,117851	1,350512	4,310110	-0,318041	-3,182710	-1,166971	-28,312398	-7,312371	16,042064	0,106547	-0,467140	-0,073605	-33,552644	-7,013448	4,310110	0,106547	-0,467140	-0,073605	-33,552644	-7,013448	4,310110
09:57:01,95	0,412976	3,216861	-0,117979	-1,266031	0,286990	-0,569030	0,106547	-0,467140	-0,073605	3,117851	1,350512	4,310110	-0,309718	-3,181109	-1,174313	-28,272149	-7,265296	16,068683	0,106547	-0,467140	-0,073605	-33,552644	-7,013448	4,310110	0,106547	-0,467140	-0,073605	-33,552644	-7,013448	4,310110
09:57:02,00	0,412976	3,216861	-0,117979	-1,266031	0,286990	-0,569030	0,100999	-0,473547	-0,080948	3,511900	1,073317	4,336729	-0,297561	-3,194576	-1,173730	-29,028335	-7,817148	16,169964	0,100999	-0,473547	-0,080948	-33,661533	-6,855098	4,336729	0,100999	-0,473547	-0,080948	-33,661533	-6,855098	4,336729
09:57:02,05	0,412976	3,216861	-0,117979	-1,266031	0,286990	-0,569030	0,106584	-0,490809	-0,080364	3,553511	0,984782	4,438010	0,017777	-3,460601	-1,201651	-42,133044	-24,216963	18,430147	0,106584	-0,490809	-0,080364	-34,974985	-7,382048	4,438010	0,106584	-0,490809	-0,080364	-34,974985	-7,382048	4,438010
09:57:02,10	0,413032	3,266822	-0,118004	-1,266021	0,286997	-0,568997	0,184379	-0,964537	-0,108116	3,699546	2,015888	7,130381	0,073802	-3,498813	-1,201481	-43,882643	-27,517099	18,862336	0,184379	-0,964537	-0,108116	-72,016572	-12,457838	7,130381	0,184379	-0,964537	-0,108116	-72,016572	-12,457838	7,130381
09:57:02,15	0,413032	3,266822	-0,118004	-1,266021	0,286997	-0,568997	0,182998	-0,966613	-0,113165	3,838058	2,005605	7,089458	0,076290	-3,498655	-1,206531	-43,814092	-27,521421	18,821413	0,182998	-0,966613	-0,113165	-72,041068	-12,359714	7,089458	0,182998	-0,966613	-0,113165	-72,041068	-12,359714	7,089458
09:57:02,20	0,413032	3,266822	-0,118004	-1,266021	0,286997	-0,568997	0,173545	-0,963942	-0,112456	3,778635	1,394609	7,089573	0,078704	-3,489133	-1,205822	-43,877784	-27,392872	18,821527	0,173545	-0,963942	-0,112456	-71,890800	-12,228640	7,089573	0,173545	-0,963942	-0,112456	-71,890800	-12,228640	7,089573
09:57:02,25	0,413032	3,266822	-0,118004	-1,266021	0,286997	-0,568997	0,185318	-0,964486	-0,109706	3,792520	1,998146	7,086512	0,073288	-3,499601	-1,203072	-43,892527	-27,401013	18,818466	0,185318	-0,964486	-0,109706	-71,919647	-12,549342	7,086512	0,185318	-0,964486	-0,109706	-71,919647	-12,549342	7,086512
09:57:02,30	0,413032	3,266822	-0,118004	-1,266021	0,286997	-0,568997	0,178707	-0,964807	-0,112433	3,891626	1,622033	7,097130	0,076871	-3,494036	-1,205798	-43,879323	-27,313458	18,829084	0,178707	-0,964807	-0,112433	-71,845721	-12,406494	7,097130	0,178707	-0,964807	-0,112433	-71,845721	-12,406494	7,097130
09:57:02,35	0,413032	3,266822	-0,118004	-1,266021	0,286997	-0,568997	0,186127	-0,962309	-0,112457	3,734063	2,023426	7,045897	0,070998	-3,499213	-1,205823	-43,879680	-27,345210	18,777851	0,186127	-0,962309	-0,112457	-71,807204	-12,587550	7,045897	0,186127	-0,962309	-0,112457	-71,807204	-12,587550	7,045897
09:57:02,40	0,413032	3,266822	-0,118004	-1,266021	0,286997	-0,568997	0,184981	-0,958766	-0,112101	3,592540	1,835195	7,078901	0,068503	-3,496449	-1,205466	-43,969725	-27,243888	18,810855	0,184981	-0,958766	-0,112101	-71,670584	-12,685824	7,078901	0,184981	-0,958766	-0,112101	-71,670584	-12,685824	7,078901
09:57:02,45	0,413032	3,266822	-0,118004	-1,266021	0,286997	-0,568997	0,179596	-0,962020	-0,111257	3,810074	1,654323	7,107483	0,074013	-3,493413	-1,204622	-43,859708	-27,251597	18,839438	0,179596	-0,962020	-0,111257	-71,708480	-12,443998	7,107483	0,179596	-0,962020	-0,111257	-71,708480	-12,443998	7,107483
09:57:02,50	0,413032	3,266822	-0,118004	-1,266021	0,286997	-0,568997	0,185661	-0,962114	-0,112454	3,786634	1,971668	7,048084	0,069271	-3,497306	-1,206624	-43,871127	-27,305023	18,755297	0,185661	-0,962114	-0,112454	-71,739303	-12,602705	7,048084	0,185661	-0,962114	-0,112454	-71,739303	-12,602705	7,048084
09:57:02,55	0,413032	3,266822	-0,118004	-1,266021	0,286997	-0,568997	0,181999	-0,953844	-0,112476	3,404429	1,739408	7,079454	0,065731	-3,491405	-1,205841	-43,884449	-27,214794	18,811408	0,181999	-0,953844	-0,112476	-71,472316	-12,547483	7,079454	0,181999	-0,953844	-0,112476	-71,472316	-12,547483	7,079454
09:57:02,60	0,413032	3,266822	-0,118004	-1,266021	0,286997	-0,568997	0,179430	-0,959282	-0,110519	3,713914	1,633516	7,059760	0,075355	-3,491395	-1,205832	-43,816914	-27,159871	18,765681	0,179430	-0,959282	-0,110519	-71,589723	-12,451745	7,059760	0,179430	-0,959282	-0,110519	-71,589723	-12,451745	7,059760
09:57:02,65	0,413032	3,266822	-0,118004	-1,266021	0,286997	-0,568997	0,179281	-0,959288	-0,110118	3,748277	1,639368	7,059979	0,071805	-3,491774	-1,203483	-43,818331	-27,182810	18,791933	0,179281	-0,959288	-0,110118	-71,555826	-12,434202	7,059979	0,179281	-0,959288	-0,110118	-71,555826	-12,434202	7,059979
09:57:02,70	0,413032	3,266822	-0,118004	-1,266021	0,286997	-0,568997	0,183966	-0,957807	-0,107815	3,660627	1,812906	7,049275	0,071644	-3,491912	-1,206205	-43,869968	-27,224966	18,821792	0,183966	-0,957807	-0,107815	-71,527204	-12,628450	7,049275	0,183966	-0,957807	-0,107815	-71,527204	-12,628450	7,049275
09:57:02,75	0,413032	3,266822	-0,118004	-1,266021	0,286997	-0,568997	0,188218	-0,960335	-0,111277	3,770088	2,092812	7,043850	0,064219	-3,491241	-1,206970	-43,764572	-27,216722	18,791184	0,188218	-0,960335	-0,111277	-71,616244	-12,682300	7,043850	0,188218	-0,960335	-0,111277	-71,616244	-12,682300	7,043850
09:57:02,80	0,413032	3,266822	-0,118004	-1,266021	0,286997	-0,568997	0,179237	-0,961334	-0,109706	3,856923	1,650163	7,074152	0,073599	-3,492759	-1,203071	-43,805881	-27,187408	18,806106	0,179237	-0,961334	-0,109706	-71,607807	-12,419957	7,074152	0,179237	-0,961334	-0,109706	-71,607807	-12,419957	7,074152
09:57:02,85	0,413032	3,266822	-0,118004	-1,266021	0,286997	-0,568997	0,184018	-0,951762	-0,109767	3,373514	1,828625	7,050285	0,062919	-3,492113	-1,203132	-43,859435	-27,139911	18,782239	0,184018	-0,951762	-0,109767	-71,339782	-12,616770	7,050285	0,184018	-0,951762	-0,109767	-71,339782	-12,616770	7,050285
09:57:02,90	0,413032	3,266822	-0,118004	-1,266021	0,286997	-0,568997	0,182115	-0,958214	-0,114772	3,697172	1,793332	7,062064	0,069458	-3,493691	-1,208138	-43,810237	-27,181991	18,794018	0,182115	-0,958214	-0,114772	-71,522601	-12,502702	7,062064	0,182115	-0,958214	-0,114772	-71,522601	-12,502702	7,062064
09:57:02,95	0,413032	3,266822	-0,118004	-1,266021	0,286997	-0,568997	0,187209	-0,953539	-0,111685	3,412923	2,012654	7,068633	0,062862	-3,495764	-1,205051	-43,870252	-27,194855	18,800587	0,187209	-0,953539	-0,111685	-71,439863	-12,683223	7,068633	0,187209	-0,953539	-0,111685	-71,439863	-12,683223	7,068633
09:57:03,00	0,413032	3,266822	-0,118004	-1,266021	0,286997	-0,568997	0,187209	-0,953539	-0,111685	3,412923	2,012654	7,068633	0,066535	-3,495891	-1,205012	-43,797106	-27,220460	18,799608	0,187209	-0,953539	-0,111685	-71,439863	-12,683223	7,068633	0,187209	-0,953539	-0,111685	-71,439863	-12,683223	7,068633
09:57:03,05	0,413032	3,266822	-0,118004	-1,266021	0,286997	-0,568997	0,182525	-0,961285	-0,109700	3,894277	1,815790	7,059938	0,071912	-3,495581	-1,203065	-43,790521	-27,150165	18,791892	0,182525	-0,961285	-0,109700	-71,566560	-12,512393	7,059938	0,182525	-0,961285	-0,109700	-71,566560	-12,512393	7,059938
09:57:03,10	0,413032	3,266822	-0,118004	-1,266021	0,286997	-0,568997	0,185827	-0,954995	-0,112039	3,544846	2,002274	7,064149	0,064814	-3,495296	-1,205405	-43,788932	-27,176914	18,796103	0,185827	-0,954995	-0,112039	-71,422255	-12,585161	7,064149	0,185827	-0,954995	-0,112039	-71,422255	-12,585161	7,064149
09:57:03,15	0,413032	3,266822	-0,118004	-1,266021	0,286997	-0,568997	0,181828	-0,954644	-0,112824	3,561037	1,727450	7,096975	0,066509	-3,491657	-1,206190	-43,829621	-27,113645	18,828929	0,181828	-0,954644	-0,112824	-71,378503	-12,546057	7,096975	0,181828	-0,954644	-0,112824	-71,378503	-12,546057	7,096975
09:57:03,20	0,413032	3,266822	-0,118004	-1,266021	0,286997	-0,568997	0,184731	-0,963252	-0,113956	3,993353	1,943107	7,061816	0,072513	-3,498476	-1,207322	-43,781247	-27,159246	18,793770	0,184731	-0,963252	-0,113956	-71,621922	-12,558297	7,061816	0,184731	-0,963252	-0,113956	-71,621922	-12,558297	7,061816
09:57:03,25	0,413032	3,266822	-0,118004	-1,266021	0,286997	-0,568997	0,184731	-0,963252	-0,113956	3,993353	1,943107	7,061816	0,065352	-3,489787	-1,203496	-43,797606	-27,192800	18,785742	0,184731	-0,963252	-0,113956	-71,621922	-12,558297	7,061816	0,184731	-0,963252	-0,113956	-71,621922	-12,558297	7,061816
09:57:03,30	0,413032	3,266822	-0,118004	-1,266021	0,286997	-0,568997	0,179086	-0,956444	-0,110562	3,629697	1,587854	7,013318	0,069439	-3,490182	-1,203928	-43,839476	-27,136738	18,745272	0,179086	-0,956444	-0,110562	-71,451122	-12,470371	7,013318	0,179086	-0,956444	-0,110562	-71,451122	-12,470371	7,013318
09:57:03,35	0,413032	3,266822	-0,118004	-1,266021	0,286997	-0,568997	0,183736	-0,959277	-0,111605	3,793352	1,896029	7,103940	0,069568	-3,495626	-1,204971	-43,773843	-27,155798	18,835894	0,183736	-0,959277	-0,111605	-71,509902	-12,527228	7,103940	0,183736	-0,959277	-0,111605	-71,509902	-12,527228	7,103940
09:57:03,40	0,413032	3,266822	-0,118004	-1,266021	0,286997	-0,568997	0,183736	-0,959277	-0,111605	3,793352	1,896029	7,103940	0,068313	-3,499039	-1,208489	-43,806339	-27,179629	18,812656	0,183736	-0,959277	-0,111605	-71,509902	-12,527228	7,103940	0,183736	-0,959277	-0,111605	-71,509902	-12,527228	7,103940
09:57:03,45	0,413032	3,266822	-0,118004	-1,266021	0,286997	-0,568997	0,185311	-0,960217	-0,109329	3,866180	1,941495	7,031060	0,066568	-3,497593	-1,203877	-43,810631	-27,171751	18,756763	0,185311	-0,960217	-0,109329	-71,510844	-12,605411	7,031060	0,185311	-0,960217	-0,109329	-71,510844	-12,605411	7,031060
09:57:03,51	0,413032	3,266822	-0,118004	-1,266021	0,286997	-0,568997	0,177573	-0,958319	-0,113651	3,752361	1,509191	7,030768	0,070191	-3,488948	-1,201146	-43,748557	-27,175038	18,775647	0,177573	-0,958319	-0,113651	-71,475646	-12,430255	7,030768	0,177573	-0,958319	-0,113651	-71,475646	-12,430255	7,030768
09:57:03,56	0,413032	3,266822	-0,118004	-1,266021	0,286997	-0,568997	0,178887	-0,958491	-0,112452	3,766825	1,620470	7,043359	0,071312	-3,491034	-1,205818	-43,786970	-27,131667	18,775313	0,178887	-0,958491	-0,112452	-71,474743	-12,422175	7,043359	0,178887	-0,958491	-0,112452	-71,474743	-12,422175	7,043359
09:57:03,61	0,413032	3,266822	-0,118004	-1,266021	0,286997	-0,568997	0,178887	-0,958491	-0,112452	3,766825	1,620470	7,043359	0,078672	-3,503385	-1,207748	-43,928366	-27,200948	18,794542	0,178887	-0,958491	-0,112452	-71,474743	-12,422175	7,043359	0,178887	-0,958491	-0,112452	-71,474743	-12,422175	7,043359
09:57:03,66	0,413032	3,266822	-0,118004	-1,266021	0,286997	-0,568997	0,185903	-0,971041	-0,114382	4,288701	1,897460	7,062588	0,395524	-3,723981	-1,239255	-54,977310	-44,363019	20,967488	0,185903	-0,971041	-0,114382	-71,938003	-12,695897	7,062588	0,185903	-0,971041	-0,114382	-71,938003	-12,695897	7,062588
09:57:03,71	0,412932	3,316964	-0,117988	-1,266011	0,287006	-0,569022	0,220355	-1,435748	-0,156325	4,124547	2,490861	9,725722	0,463894	-3,765575	-1,249690	-57,130428	-47,671342	21,457676	0,220355	-1,435748	-0,156325	-108,581635	-14,807000	9,725722	0,220355	-1,435748	-0,156325	-108,581635	-14,807000	9,725722
09:57:03,76	0,412932	3,316964	-0,117988	-1,266011	0,287006	-0,569022	0,220355	-1,435748	-0,156325	4,124547	2,490861	9,725722	0,465625	-3,761282	-1,248117	-56,930150	-47,508389	21,383293	0,220355	-1,435748	-0,156325	-108,581635	-14,807000	9,725722	0,220355	-1,435748	-0,156325	-108,581635	-14,807000	9,725722
09:57:03,81	0,412932	3,316964	-0,117988	-1,266011	0,287006	-0,569022	0,215909	-1,433134	-0,154760	4,283324	2,292118	9,663547	0,463854	-3,760417	-1,248125	-56,954984	-47,432376	21,395501	0,215909	-1,433134	-0,154760	-108,217708	-14,656722	9,663547	0,215909	-1,433134	-0,154760	-108,217708	-14,656722	9,663547
09:57:03,86	0,412932	3,316964	-0,117988	-1,266011	0,287006	-0,569022	0,221479	-1,430272	-0,161365	4,108316	2,638200	9,635085	0,458590	-3,763810	-1,254731	-56,919187	-47,483242	21,367039	0,221479	-1,430272	-0,161365	-108,168001	-14,747896	9,635085	0,221479	-1,430272	-0,161365	-108,168001	-14,747896	9,635085
09:57:03,91	0,412932	3,316964	-0,117988	-1,266011	0,287006	-0,569022	0,217990	-1,427497	-0,158276	4,026204	2,351808	9,671683	0,461003	-3,757905	-1,250079	-56,915328	-47,396705	21,377925	0,217990	-1,427497	-0,158276	-108,032289	-14,760439	9,671683	0,217990	-1,427497	-0,158276	-108,032289	-14,760439	9,671683
09:57:03,96	0,412932	3,316964	-0,117988	-1,266011	0,287006	-0,569022	0,222946	-1,434053	-0,156272	4,429161	2,671191	9,650378	0,461131	-3,766971	-1,249638	-56,894575	-47,354023	21,382332	0,222946	-1,434053	-0,156272	-108,143996	-14,830069	9,650378	0,222946	-1,434053	-0,156272	-108,143996	-14,830069	9,650378
09:57:04,01	0,412932	3,316964	-0,117988	-1,266011	0,287006	-0,569022	0,221200	-1,425518	-0,153603	3,961811	2,592401	9,628274	0,453387	-3,758175	-1,248920	-56,916555	-47,342849	21,382446	0,221200	-1,425518	-0,153603	-107,941325	-14,771802	9,628274	0,221200	-1,425518	-0,153603	-107,941325	-14,771802	9,628274
09:57:04,06	0,412932	3,316964	-0,117988	-1,266011	0,287006	-0,569022	0,215581	-1,431098	-0,153611	4,260326	2,286291	9,620752	0,462255	-3,759116	-1,246976	-56,903828	-47,366208	21,352706	0,215581	-1,431098	-0,153611	-108,080869	-14,636817	9,620752	0,215581	-1,431098	-0,153611	-108,080869	-14,636817	9,620752
09:57:04,11	0,412932	3,316964	-0,117988	-1,266011	0,287006	-0,569022	0,215581	-1,431098	-0,153611	4,260326	2,286291	9,620752	0,466873	-3,770019	-1,250978	-57,394402	-47,696644	21,426302	0,215581	-1,431098	-0,153611	-108,080869	-14,636817	9,620752	0,215581	-1,431098	-0,153611	-108,080869	-14,636817	9,620752
09:57:04,16	0,412932	3,316964	-0,117988	-1,266011	0,287006	-0,569022	0,222715	-1,440549	-0,157613	4,220346	2,397602	9,694347	0,774492	-3,978423	-1,274379	-67,372901	-63,727640	23,479249	0,222715	-1,440549	-0,157613	-108,862784	-15,085487	9,694347	0,222715	-1,440549	-0,157613	-108,862784	-15,085487	9,694347
09:57:04,21	0,412975	3,366982	-0,117971	-1,266021	0,286992	-0,569003	0,253448	-1,891709	-0,188730	4,573578	3,437686	12,163686	0,842222	-4,022215	-1,282096	-69,431223	-67,428950	23,895641	0,253448	-1,891709	-0,188730	-143,925600	-16,457947	12,163686	0,253448	-1,891709	-0,188730	-143,925600	-16,457947	12,163686
09:57:04,26	0,412975	3,366982	-0,117971	-1,266021	0,286992	-0,569003	0,253448	-1,891709	-0,188730	4,573578	3,437686	12,163686	0,840278	-4,013925	-1,279755	-69,257540	-67,341096	23,852533	0,253448	-1,891709	-0,188730	-143,925600	-16,457947	12,163686	0,253448	-1,891709	-0,188730	-143,925600	-16,457947	12,163686
09:57:04,31	0,412975	3,366982	-0,117971	-1,266021	0,286992	-0,569003	0,244986	-1,890126	-0,187164	4,764185	3,038639	12,116284	0,845781	-4,012242	-1,283215	-69,200134	-67,199657	23,869470	0,244986	-1,890126	-0,187164	-143,610720	-16,192766	12,116284	0,244986	-1,890126	-0,187164	-143,610720	-16,192766	12,116284
09:57:04,36	0,412975	3,366982	-0,117971	-1,266021	0,286992	-0,569003	0,241825	-1,887152	-0,186382	4,691089	2,914701	12,102564	0,844087	-4,009871	-1,279748	-69,183512	-67,162647	23,834518	0,241825	-1,887152	-0,186382	-143,450358	-16,068585	12,102564	0,241825	-1,887152	-0,186382	-143,450358	-16,068585	12,102564
09:57:04,41	0,412975	3,366982	-0,117971	-1,266021	0,286992	-0,569003	0,240315	-1,886320	-0,187943	4,690772	2,820040	12,100302	0,844122	-4,008147	-1,281309	-69,175997	-67,117389	23,832257	0,240315	-1,886320	-0,187943	-143,385355	-16,044680	12,100302	0,240315	-1,886320	-0,187943	-143,385355	-16,044680	12,100302
09:57:04,46	0,412975	3,366982	-0,117971	-1,266021	0,286992	-0,569003	0,241501	-1,886413	-0,187125	4,712540	2,912066	12,128254	0,843609	-4,009220	-1,280490	-69,141235	-67,117877	23,860209	0,241501	-1,886413	-0,187125	-143,370848	-16,045763	12,128254	0,241501	-1,886413	-0,187125	-143,370848	-16,045763	12,128254
09:57:04,51	0,412975	3,366982	-0,117971	-1,266021	0,286992	-0,569003	0,241813	-1,882613	-0,188280	4,577200	2,926797	12,139738	0,840162	-4,007591	-1,281646	-69,111425	-67,063226	23,871693	0,241813	-1,882613	-0,188280	-143,207927	-16,055549	12,139738	0,241813	-1,882613	-0,188280	-143,207927	-16,055549	12,139738
09:57:04,56	0,412975	3,366982	-0,117971	-1,266021	0,286992	-0,569003	0,244989	-1,885300	-0,187496	4,773040	3,103268	12,101006	0,840901	-4,011684	-1,280862	-69,073519	-67,020292	23,832960	0,244989	-1,885300	-0,187496	-143,222987	-16,128332	12,101006	0,244989	-1,885300	-0,187496	-143,222987	-16,128332	12,101006
09:57:04,61	0,412975	3,366982	-0,117971	-1,266021	0,286992	-0,569003	0,244989	-1,885300	-0,187496	4,773040	3,103268	12,101006	0,832568	-4,012917	-1,279348	-69,112522	-67,048080	23,810546	0,250222	-1,878700	-0,185982	-143,091651	-16,286907	12,078592	0,250222	-1,878700	-0,185982	-143,091651	-16,286907	12,078592
09:57:04,66	0,412975	3,366982	-0,117971	-1,266021	0,286992	-0,569003	0,246661	-1,880048	-0,189079	4,450222	3,199479	12,090169	0,835517	-4,010507	-1,282445	-69,090385	-67,067985	23,822123	0,246661	-1,880048	-0,189079	-143,133557	-16,163412	12,090169	0,246661	-1,880048	-0,189079	-143,133557	-16,163412	12,090169
09:57:04,71	0,412975	3,366982	-0,117971	-1,266021	0,286992	-0,569003	0,251138	-1,878571	-0,186758	4,408182	3,382547	12,080019	0,834304	-4,009915	-1,278940	-69,139184	-66,974981	23,866956	0,251138	-1,878571	-0,186758	-143,059621	-16,331820	12,080019	0,251138	-1,878571	-0,186758	-143,059621	-16,331820	12,080019
09:57:04,76	0,412975	3,366982	-0,117971	-1,266021	0,286992	-0,569003	0,251138	-1,878571	-0,186758	4,408182	3,382547	12,080019	0,836714	-4,007815	-1,278980	-69,118222	-66,966311	23,809628	0,251138	-1,878571	-0,186758	-143,059621	-16,331820	12,080019	0,251138	-1,878571	-0,186758	-143,059621	-16,331820	12,080019
09:57:04,81	0,412975	3,366982	-0,117971	-1,266021	0,286992	-0,569003	0,240045	-1,882417	-0,187894	4,658074	2,816486	12,127849	0,842202	-4,008224	-1,279687	-69,018165	-66,996581	23,828329	0,240045	-1,882417	-0,187894	-143,111674	-16,027084	12,127849	0,240045	-1,882417	-0,187894	-143,111674	-16,027084	12,127849
09:57:04,86	0,412975	3,366982	-0,117971	-1,266021	0,286992	-0,569003	0,251380	-1,883554	-0,189059	4,690171	3,413136	12,081810	0,833301	-4,009512	-1,279311	-69,052099	-66,992511	23,841386	0,251380	-1,883554	-0,189059	-143,168847	-16,320228	12,081810	0,251380	-1,883554	-0,189059	-143,168847	-16,320228	12,081810
09:57:04,91	0,412975	3,366982	-0,117971	-1,266021	0,286992	-0,569003	0,248685	-1,879245	-0,187929	4,518587	3,207022	12,084207	0,833809	-4,011858	-1,281294	-69,119950	-66,923737	23,816161	0,248685	-1,879245	-0,187929	-143,002128	-16,314788	12,084207	0,248685	-1,879245	-0,187929	-143,002128	-16,314788	12,084207
09:57:04,96	0,412975	3,366982	-0,117971	-1,266021	0,286992	-0,569003	0,248293	-1,882688	-0,188619	4,773247	3,259525	12,123625	0,836987	-4,013240	-1,281985	-69,018997	-66,894704	23,855580	0,248293	-1,882688	-0,188619	-143,017750	-16,231476	12,123625	0,248293	-1,882688	-0,188619	-143,017750	-16,231476	12,123625
09:57:05,01	0,412975	3,366982	-0,117971	-1,266021	0,286992	-0,569003	0,248293	-1,882688	-0,188619	4,773247	3,259525	12,123625	0,833845	-4,008573	-1,280112	-69,093644	-66,923863	23,839887	0,248293	-1,882688	-0,188619	-143,017750	-16,231476	12,123625	0,248293	-1,882688	-0,188619	-143,017750	-16,231476	12,123625
09:57:05,06	0,412975	3,366982	-0,117971	-1,266021	0,286992	-0,569003	0,249375	-1,881903	-0,186692	4,679866	3,337348	12,105901	0,835766	-4,013785	-1,280057	-69,026605	-66,950984	23,837855	0,249375	-1,881903	-0,186692	-143,049482	-16,238603	12,105901	0,249375	-1,881903	-0,186692	-143,049482	-16,238603	12,105901
09:57:05,11	0,412975	3,366982	-0,117971	-1,266021	0,286992	-0,569003	0,249375	-1,881903	-0,186692	4,679866	3,337348	12,105901	0,835729	-4,014150	-1,280097	-69,062414	-66,912084	23,805517	0,249375	-1,881903	-0,186692	-143,049482	-16,238603	12,105901	0,249375	-1,881903	-0,186692	-143,049482	-16,238603	12,105901
09:57:05,16	0,412975	3,366982	-0,117971	-1,266021	0,286992	-0,569003	0,249710	-1,882053	-0,186731	4,703478	3,304290	12,073562	0,828719	-4,008230	-1,280517	-69,029624	-66,884008	23,791466	0,249710	-1,882053	-0,186731	-143,037688	-16,297933	12,073562	0,249710	-1,882053	-0,186731	-143,037688	-16,297933	12,073562
09:57:05,21	0,412975	3,366982	-0,117971	-1,266021	0,286992	-0,569003	0,248088	-1,873023	-0,187151	4,274616	3,234308	12,059512	0,837555	-4,005538	-1,280480	-69,017805	-66,884806	23,831984	0,248088	-1,873023	-0,187151	-142,757678	-16,240593	12,059512	0,248088	-1,873023	-0,187151	-142,757678	-16,240593	12,059512
09:57:05,26	0,412975	3,366982	-0,117971	-1,266021	0,286992	-0,569003	0,246804	-1,879810	-0,188659	4,614194	3,208827	12,079267	0,835239	-4,010511	-1,282024	-69,000542	-66,916203	23,811222	0,246804	-1,879810	-0,188659	-142,950871	-16,165286	12,079267	0,246804	-1,879810	-0,188659	-142,950871	-16,165286	12,079267
09:57:05,31	0,412975	3,366982	-0,117971	-1,266021	0,286992	-0,569003	0,246804	-1,879810	-0,188659	4,614194	3,208827	12,079267	0,838783	-4,003797	-1,280856	-68,975685	-66,922649	23,831038	0,246804	-1,879810	-0,188659	-142,950871	-16,165286	12,079267	0,246804	-1,879810	-0,188659	-142,950871	-16,165286	12,079267
09:57:05,36	0,412975	3,366982	-0,117971	-1,266021	0,286992	-0,569003	0,248595	-1,876885	-0,187455	4,498376	3,332930	12,107048	0,831811	-4,010600	-1,280821	-68,955588	-66,900289	23,839002	0,248595	-1,876885	-0,187455	-142,837111	-16,181771	12,107048	0,248595	-1,876885	-0,187455	-142,837111	-16,181771	12,107048
09:57:05,41	0,412975	3,366982	-0,117971	-1,266021	0,286992	-0,569003	0,247914	-1,874983	-0,186745	4,390254	3,219286	12,074443	0,830504	-4,009059	-1,280110	-69,027920	-66,869150	23,806398	0,247914	-1,874983	-0,186745	-142,795898	-16,241925	12,074443	0,247914	-1,874983	-0,186745	-142,795898	-16,241925	12,074443
09:57:05,46	0,412975	3,366982	-0,117971	-1,266021	0,286992	-0,569003	0,242998	-1,879881	-0,187077	4,697161	3,060586	12,079682	0,837204	-4,007251	-1,280443	-68,917895	-66,872414	23,811636	0,242998	-1,879881	-0,187077	-142,873521	-16,014742	12,079682	0,242998	-1,879881	-0,187077	-142,873521	-16,014742	12,079682
09:57:05,52	0,412975	3,366982	-0,117971	-1,266021	0,286992	-0,569003	0,241395	-1,880753	-0,187118	4,675644	2,916252	12,080126	0,838871	-4,004122	-1,280095	-68,960345	-66,867537	23,798234	0,241395	-1,880753	-0,187118	-142,963491	-16,033283	12,080126	0,241395	-1,880753	-0,187118	-142,963491	-16,033283	12,080126
09:57:05,57	0,412975	3,366982	-0,117971	-1,266021	0,286992	-0,569003	0,247926	-1,875028	-0,184421	4,403886	3,219905	12,058750	0,830537	-4,009092	-1,277787	-69,022287	-66,859384	23,790704	0,247926	-1,875028	-0,184421	-142,785825	-16,242247	12,058750	0,247926	-1,875028	-0,184421	-142,785825	-16,242247	12,058750
09:57:05,62	0,412975	3,366982	-0,117971	-1,266021	0,286992	-0,569003	0,247926	-1,875028	-0,184421	4,403886	3,219905	12,058750	0,839760	-4,018513	-1,277447	-69,382922	-66,929406	23,874525	0,247926	-1,875028	-0,184421	-142,785825	-16,242247	12,058750	0,247926	-1,875028	-0,184421	-142,785825	-16,242247	12,058750
09:57:05,67	0,412975	3,366982	-0,117971	-1,266021	0,286992	-0,569003	0,251473	-1,887726	-0,184081	4,823229	3,127073	12,142570	1,141910	-4,244142	-1,299763	-80,532954	-83,117573	25,930317	0,251473	-1,887726	-0,184081	-143,363284	-16,613567	12,142570	0,251473	-1,887726	-0,184081	-143,363284	-16,613567	12,142570
09:57:05,72	0,412947	3,416943	-0,117981	-1,266012	0,286990	-0,569013	0,295799	-2,262210	-0,206397	4,702006	3,869882	14,198362	1,216792	-4,273377	-1,303271	-82,722373	-87,012695	26,405670	0,283676	-2,341677	-0,209906	-179,455322	-18,977584	14,673716	0,283676	-2,341677	-0,209906	-179,455322	-18,977584	14,673716
09:57:05,77	0,412947	3,416943	-0,117981	-1,266012	0,286990	-0,569013	0,283676	-2,341677	-0,209906	4,366290	3,290945	14,673716	1,215792	-4,275811	-1,303994	-82,683330	-86,887253	26,443109	0,286283	-2,342028	-0,210628	-179,336485	-19,075590	14,711154	0,286283	-2,342028	-0,210628	-179,336485	-19,075590	14,711154
09:57:05,82	0,412947	3,416943	-0,117981	-1,266012	0,286990	-0,569013	0,295328	-2,332949	-0,206000	4,059029	3,807796	14,693089	1,203407	-4,279104	-1,299366	-82,726205	-86,841206	26,425044	0,295328	-2,332949	-0,206000	-179,077431	-19,375431	14,693089	0,295328	-2,332949	-0,206000	-179,077431	-19,375431	14,693089
09:57:05,87	0,412947	3,416943	-0,117981	-1,266012	0,286990	-0,569013	0,295328	-2,332949	-0,206000	4,059029	3,807796	14,693089	1,210474	-4,275066	-1,304434	-82,719813	-86,808433	26,411552	0,295328	-2,332949	-0,206000	-179,077431	-19,375431	14,693089	0,295328	-2,332949	-0,206000	-179,077431	-19,375431	14,693089
09:57:05,92	0,412947	3,416943	-0,117981	-1,266012	0,286990	-0,569013	0,293019	-2,342171	-0,207497	4,678151	3,723191	14,678082	1,212548	-4,281716	-1,300862	-82,625727	-86,738094	26,410036	0,293019	-2,342171	-0,207497	-179,182299	-19,278782	14,678082	0,293019	-2,342171	-0,207497	-179,182299	-19,278782	14,678082
09:57:05,97	0,412947	3,416943	-0,117981	-1,266012	0,286990	-0,569013	0,292345	-2,335593	-0,209503	4,297936	3,704969	14,629219	1,207188	-4,277843	-1,302869	-82,630233	-86,779532	26,361173	0,292345	-2,335593	-0,209503	-179,046111	-19,244110	14,629219	0,292345	-2,335593	-0,209503	-179,046111	-19,244110	14,629219
09:57:06,02	0,412947	3,416943	-0,117981	-1,266012	0,286990	-0,569013	0,287638	-2,336292	-0,209459	4,398188	3,422344	14,705321	1,210147	-4,274116	-1,302824	-82,631046	-86,705260	26,437275	0,287638	-2,336292	-0,209459	-179,000715	-19,157204	14,705321	0,287638	-2,336292	-0,209459	-179,000715	-19,157204	14,705321
09:57:06,07	0,412947	3,416943	-0,117981	-1,266012	0,286990	-0,569013	0,293815	-2,331837	-0,208308	4,181872	3,784352	14,653835	1,203201	-4,277238	-1,301673	-82,588062	-86,712372	26,385790	0,293815	-2,331837	-0,208308	-178,867330	-19,280124	14,653835	0,293815	-2,331837	-0,208308	-178,867330	-19,280124	14,653835
09:57:06,12	0,412947	3,416943	-0,117981	-1,266012	0,286990	-0,569013	0,293815	-2,331837	-0,208308	4,181872	3,784352	14,653835	1,220870	-4,285725	-1,304855	-83,028410	-87,045902	26,475420	0,293815	-2,331837	-0,208308	-178,867330	-19,280124	14,653835	0,293815	-2,331837	-0,208308	-178,867330	-19,280124	14,653835
09:57:06,17	0,412947	3,416943	-0,117981	-1,266012	0,286990	-0,569013	0,292330	-2,351382	-0,211489	4,689214	3,492559	14,743466	1,521390	-4,545544	-1,328840	-95,877827	-103,102881	28,708431	0,292330	-2,351382	-0,211489	-179,894303	-19,455366	14,743466	0,292330	-2,351382	-0,211489	-179,894303	-19,455366	14,743466
09:57:06,22	0,412924	3,467006	-0,117992	-1,266021	0,287000	-0,569009	0,369652	-2,823864	-0,230499	4,652965	4,048294	17,453637	1,591390	-4,588929	-1,323864	-98,331846	-106,622222	29,185591	0,369652	-2,823864	-0,230499	-217,020369	-24,969393	17,453637	0,369652	-2,823864	-0,230499	-217,020369	-24,969393	17,453637
09:57:06,27	0,412924	3,467006	-0,117992	-1,266021	0,287000	-0,569009	0,369652	-2,823864	-0,230499	4,652965	4,048294	17,453637	1,583558	-4,593785	-1,323399	-98,195726	-106,494193	29,190781	0,369652	-2,823864	-0,230499	-217,020369	-24,969393	17,453637	0,369652	-2,823864	-0,230499	-217,020369	-24,969393	17,453637
09:57:06,32	0,412924	3,467006	-0,117992	-1,266021	0,287000	-0,569009	0,373510	-2,813611	-0,229352	4,397338	4,181965	17,410824	1,580582	-4,587143	-1,322718	-98,251040	-106,348426	29,142778	0,373510	-2,813611	-0,229352	-216,471154	-25,138535	17,410824	0,373510	-2,813611	-0,229352	-216,471154	-25,138535	17,410824
09:57:06,37	0,412924	3,467006	-0,117992	-1,266021	0,287000	-0,569009	0,375615	-2,815812	-0,228113	4,587692	4,369488	17,424091	1,581435	-4,590066	-1,321479	-98,145493	-106,321704	29,156045	0,375615	-2,815812	-0,228113	-216,453558	-25,116279	17,424091	0,375615	-2,815812	-0,228113	-216,453558	-25,116279	17,424091
09:57:06,42	0,412924	3,467006	-0,117992	-1,266021	0,287000	-0,569009	0,374633	-2,806337	-0,228557	4,164763	4,222032	17,427836	1,573721	-4,584479	-1,321923	-98,194106	-106,213069	29,159790	0,374633	-2,806337	-0,228557	-216,132696	-25,186688	17,427836	0,374633	-2,806337	-0,228557	-216,132696	-25,186688	17,427836
09:57:06,47	0,412924	3,467006	-0,117992	-1,266021	0,287000	-0,569009	0,378348	-2,813410	-0,231606	4,563371	4,459624	17,429017	1,577988	-4,591232	-1,324971	-98,140225	-106,208582	29,160971	0,378348	-2,813410	-0,231606	-216,289295	-25,240712	17,429017	0,378348	-2,813410	-0,231606	-216,289295	-25,240712	17,429017
09:57:06,52	0,412924	3,467006	-0,117992	-1,266021	0,287000	-0,569009	0,373796	-2,806076	-0,228932	4,220679	4,227800	17,404341	1,573913	-4,583623	-1,322297	-98,116668	-106,177525	29,136295	0,373796	-2,806076	-0,228932	-216,056270	-25,115216	17,404341	0,373796	-2,806076	-0,228932	-216,056270	-25,115216	17,404341
09:57:06,57	0,412924	3,467006	-0,117992	-1,266021	0,287000	-0,569009	0,371108	-2,808001	-0,231626	4,357214	4,106379	17,421603	1,576925	-4,582258	-1,324991	-98,082539	-106,155195	29,153558	0,371108	-2,808001	-0,231626	-216,070897	-25,025574	17,421603	0,371108	-2,808001	-0,231626	-216,070897	-25,025574	17,421603
09:57:06,62	0,412924	3,467006	-0,117992	-1,266021	0,287000	-0,569009	0,377809	-2,807153	-0,227360	4,306282	4,450676	17,388382	1,572840	-4,587637	-1,320726	-98,089556	-106,159037	29,120336	0,377809	-2,807153	-0,227360	-216,055261	-25,207306	17,388382	0,377809	-2,807153	-0,227360	-216,055261	-25,207306	17,388382
09:57:06,67	0,412924	3,467006	-0,117992	-1,266021	0,287000	-0,569009	0,371482	-2,805575	-0,230456	4,281511	4,114288	17,426901	1,574637	-4,581369	-1,323821	-98,067313	-106,105726	29,158855	0,371482	-2,805575	-0,230456	-215,956151	-25,047038	17,426901	0,371482	-2,805575	-0,230456	-215,956151	-25,047038	17,426901
09:57:06,72	0,412924	3,467006	-0,117992	-1,266021	0,287000	-0,569009	0,370887	-2,808180	-0,231613	4,507136	4,105169	17,390663	1,577190	-4,582156	-1,324979	-98,003313	-106,038531	29,122618	0,370887	-2,808180	-0,231613	-215,934977	-25,009439	17,390663	0,370887	-2,808180	-0,231613	-215,934977	-25,009439	17,390663
09:57:06,77	0,412924	3,467006	-0,117992	-1,266021	0,287000	-0,569009	0,370887	-2,808180	-0,231613	4,507136	4,105169	17,390663	1,571789	-4,582700	-1,322270	-98,027663	-106,118415	29,127337	0,370887	-2,808180	-0,231613	-215,934977	-25,009439	17,390663	0,370887	-2,808180	-0,231613	-215,934977	-25,009439	17,390663
09:57:06,82	0,412924	3,467006	-0,117992	-1,266021	0,287000	-0,569009	0,374059	-2,803775	-0,228905	4,196710	4,288980	17,395383	1,580213	-4,582767	-1,321795	-97,955006	-106,074245	29,182458	0,374059	-2,803775	-0,228905	-215,899595	-25,074649	17,395383	0,374059	-2,803775	-0,228905	-215,899595	-25,074649	17,395383
09:57:06,87	0,412924	3,467006	-0,117992	-1,266021	0,287000	-0,569009	0,377362	-2,809166	-0,229648	4,487050	4,477941	17,390484	1,574806	-4,588257	-1,323014	-98,007791	-106,118374	29,122438	0,377362	-2,809166	-0,229648	-216,032504	-25,144997	17,390484	0,377362	-2,809166	-0,229648	-216,032504	-25,144997	17,390484
09:57:06,92	0,412924	3,467006	-0,117992	-1,266021	0,287000	-0,569009	0,368279	-2,808008	-0,230437	4,465312	4,001147	17,408345	1,578345	-4,579811	-1,323803	-97,992391	-106,082809	29,140300	0,368279	-2,808008	-0,230437	-215,963306	-24,908728	17,408345	0,368279	-2,808008	-0,230437	-215,963306	-24,908728	17,408345
09:57:06,97	0,412924	3,467006	-0,117992	-1,266021	0,287000	-0,569009	0,377931	-2,808973	-0,230395	4,568175	4,497945	17,407636	1,574355	-4,588653	-1,323760	-97,970495	-106,034639	29,139590	0,377931	-2,808973	-0,230395	-215,936224	-25,169636	17,407636	0,377931	-2,808973	-0,230395	-215,936224	-25,169636	17,407636
09:57:07,02	0,412924	3,467006	-0,117992	-1,266021	0,287000	-0,569009	0,369931	-2,803610	-0,227716	4,290445	4,073106	17,412412	1,573710	-4,579043	-1,321082	-97,977568	-106,029213	29,144366	0,369931	-2,803610	-0,227716	-215,792933	-24,966474	17,412412	0,369931	-2,803610	-0,227716	-215,792933	-24,966474	17,412412
09:57:07,07	0,412924	3,467006	-0,117992	-1,266021	0,287000	-0,569009	0,367905	-2,805308	-0,227712	4,427874	3,996310	17,389145	1,576194	-4,578137	-1,321077	-97,928269	-106,000972	29,121100	0,367905	-2,805308	-0,227712	-215,788837	-24,884203	17,389145	0,367905	-2,805308	-0,227712	-215,788837	-24,884203	17,389145
09:57:07,12	0,412924	3,467006	-0,117992	-1,266021	0,287000	-0,569009	0,367905	-2,805308	-0,227712	4,427874	3,996310	17,389145	1,576256	-4,582768	-1,324159	-97,904150	-106,007298	29,117003	0,367905	-2,805308	-0,227712	-215,788837	-24,884203	17,389145	0,367905	-2,805308	-0,227712	-215,788837	-24,884203	17,389145
09:57:07,17	0,412924	3,467006	-0,117992	-1,266021	0,287000	-0,569009	0,371884	-2,807677	-0,230793	4,557618	4,227295	17,385048	1,579068	-4,578968	-1,322614	-97,954983	-106,007628	29,151540	0,371884	-2,807677	-0,230793	-215,845021	-24,965610	17,385048	0,371884	-2,807677	-0,230793	-215,845021	-24,965610	17,385048
09:57:07,22	0,412924	3,467006	-0,117992	-1,266021	0,287000	-0,569009	0,367187	-2,808212	-0,229248	4,559754	3,939176	17,419586	1,571507	-4,588365	-1,322987	-97,935073	-106,014988	29,119555	0,367187	-2,808212	-0,229248	-215,884910	-24,884987	17,419586	0,367187	-2,808212	-0,229248	-215,884910	-24,884987	17,419586
09:57:07,27	0,412924	3,467006	-0,117992	-1,266021	0,287000	-0,569009	0,379106	-2,806363	-0,229621	4,467171	4,579900	17,387601	1,568513	-4,580364	-1,321878	-97,961111	-105,953554	29,112095	0,379106	-2,806363	-0,229621	-215,832321	-25,179925	17,387601	0,379106	-2,806363	-0,229621	-215,832321	-25,179925	17,387601
09:57:07,32	0,412924	3,467006	-0,117992	-1,266021	0,287000	-0,569009	0,373673	-2,799770	-0,228512	4,164500	4,244134	17,380141	1,572667	-4,579251	-1,320328	-97,950416	-105,949393	29,097523	0,373673	-2,799770	-0,228512	-215,617413	-25,089226	17,380141	0,373673	-2,799770	-0,228512	-215,617413	-25,089226	17,380141
09:57:07,37	0,412924	3,467006	-0,117992	-1,266021	0,287000	-0,569009	0,370633	-2,802810	-0,226963	4,331558	4,093194	17,365569	1,577465	-4,585269	-1,320658	-97,915603	-105,973433	29,111067	0,370633	-2,802810	-0,226963	-215,689036	-25,001462	17,365569	0,370633	-2,802810	-0,226963	-215,689036	-25,001462	17,365569
09:57:07,42	0,412924	3,467006	-0,117992	-1,266021	0,287000	-0,569009	0,373445	-2,809975	-0,227292	4,700706	4,281631	17,379113	1,569222	-4,579409	-1,321842	-97,900120	-105,956252	29,126160	0,373445	-2,809975	-0,227292	-215,882311	-25,033834	17,379113	0,373445	-2,809975	-0,227292	-215,882311	-25,033834	17,379113
09:57:07,47	0,412924	3,467006	-0,117992	-1,266021	0,287000	-0,569009	0,372957	-2,798745	-0,230459	4,138467	4,223148	17,367077	1,567984	-4,579231	-1,323824	-97,933400	-105,938089	29,099031	0,372957	-2,798745	-0,230459	-215,563012	-25,053976	17,367077	0,372957	-2,798745	-0,230459	-215,563012	-25,053976	17,367077
09:57:07,53	0,412924	3,467006	-0,117992	-1,266021	0,287000	-0,569009	0,374959	-2,801377	-0,226168	4,270091	4,373650	17,343579	1,569262	-4,582281	-1,319534	-97,895868	-105,965841	29,075534	0,374959	-2,801377	-0,226168	-215,638042	-25,060658	17,343579	0,374959	-2,801377	-0,226168	-215,638042	-25,060658	17,343579
09:57:07,58	0,412924	3,467006	-0,117992	-1,266021	0,287000	-0,569009	0,366359	-2,804544	-0,230809	4,448009	3,935788	17,387319	1,576304	-4,576417	-1,324174	-97,881151	-105,959015	29,119273	0,366359	-2,804544	-0,230809	-215,708680	-24,823429	17,387319	0,366359	-2,804544	-0,230809	-215,708680	-24,823429	17,387319
09:57:07,63	0,412924	3,467006	-0,117992	-1,266021	0,287000	-0,569009	0,366359	-2,804544	-0,230809	4,448009	3,935788	17,387319	1,579778	-4,588841	-1,323871	-98,221543	-105,944193	29,136354	0,366359	-2,804544	-0,230809	-215,708680	-24,823429	17,387319	0,366359	-2,804544	-0,230809	-215,708680	-24,823429	17,387319
09:57:07,68	0,412924	3,467006	-0,117992	-1,266021	0,287000	-0,569009	0,375382	-2,813764	-0,230505	4,770104	4,102771	17,404400	1,887726	-4,862910	-1,341160	-112,021094	-122,852106	31,448717	0,375382	-2,813764	-0,230505	-216,110377	-25,364730	17,404400	0,375382	-2,813764	-0,230505	-216,110377	-25,364730	17,404400
09:57:07,73	0,412967	3,516969	-0,118002	-1,266012	0,286988	-0,569020	0,458759	-3,217489	-0,247794	4,221369	4,941555	19,716762	1,936133	-4,892541	-1,344544	-113,804751	-125,521190	31,896320	0,458759	-3,217489	-0,247794	-248,351548	-31,071010	19,716762	0,458759	-3,217489	-0,247794	-248,351548	-31,071010	19,716762
09:57:07,78	0,412967	3,516969	-0,118002	-1,266012	0,286988	-0,569020	0,460217	-3,274226	-0,251178	3,968375	4,807217	20,164366	1,937762	-4,897563	-1,342535	-113,669729	-125,364081	31,869208	0,460217	-3,274226	-0,251178	-253,058403	-31,319794	20,164366	0,460217	-3,274226	-0,251178	-253,058403	-31,319794	20,164366
09:57:07,83	0,412967	3,516969	-0,118002	-1,266012	0,286988	-0,569020	0,463751	-3,278148	-0,249169	4,375881	5,029381	20,137254	1,929075	-4,891595	-1,341016	-113,625625	-125,263187	31,846221	0,463751	-3,278148	-0,249169	-252,958759	-31,375077	20,137254	0,463751	-3,278148	-0,249169	-252,958759	-31,375077	20,137254
09:57:07,88	0,412967	3,516969	-0,118002	-1,266012	0,286988	-0,569020	0,456542	-3,272978	-0,251906	4,333020	4,634533	20,111768	1,936889	-4,888735	-1,345272	-113,574034	-125,158376	31,843722	0,456542	-3,272978	-0,251906	-252,595754	-31,204015	20,111768	0,456542	-3,272978	-0,251906	-252,595754	-31,204015	20,111768
09:57:07,93	0,412967	3,516969	-0,118002	-1,266012	0,286988	-0,569020	0,456542	-3,272978	-0,251906	4,333020	4,634533	20,111768	1,933415	-4,896567	-1,344059	-113,581585	-125,112814	31,871830	0,456542	-3,272978	-0,251906	-252,595754	-31,204015	20,111768	0,456542	-3,272978	-0,251906	-252,595754	-31,204015	20,111768
09:57:07,98	0,412967	3,516969	-0,118002	-1,266012	0,286988	-0,569020	0,461322	-3,268370	-0,250735	4,187415	4,831810	20,117928	1,930509	-4,890570	-1,344101	-113,571430	-125,051338	31,849882	0,461322	-3,268370	-0,250735	-252,379647	-31,381939	20,117928	0,461322	-3,268370	-0,250735	-252,379647	-31,381939	20,117928
09:57:08,03	0,412967	3,516969	-0,118002	-1,266012	0,286988	-0,569020	0,461322	-3,268370	-0,250735	4,187415	4,831810	20,117928	1,929431	-4,891753	-1,344866	-113,537280	-125,023335	31,840842	0,461322	-3,268370	-0,250735	-252,379647	-31,381939	20,117928	0,461322	-3,268370	-0,250735	-252,379647	-31,381939	20,117928
09:57:08,08	0,412967	3,516969	-0,118002	-1,266012	0,286988	-0,569020	0,460392	-3,260519	-0,248454	3,887861	4,758574	20,070773	1,924174	-4,885839	-1,341819	-113,538641	-124,944739	31,802727	0,460392	-3,260519	-0,248454	-252,062877	-31,382212	20,070773	0,460392	-3,260519	-0,248454	-252,062877	-31,382212	20,070773
09:57:08,13	0,412967	3,516969	-0,118002	-1,266012	0,286988	-0,569020	0,460392	-3,260519	-0,248454	3,887861	4,758574	20,070773	1,937562	-4,895564	-1,341372	-113,605758	-125,030794	31,840020	0,460392	-3,260519	-0,248454	-252,062877	-31,382212	20,070773	0,460392	-3,260519	-0,248454	-252,062877	-31,382212	20,070773
09:57:08,18	0,412967	3,516969	-0,118002	-1,266012	0,286988	-0,569020	0,462120	-3,276975	-0,248006	4,635513	4,833310	20,108066	2,250641	-5,151563	-1,362210	-126,591962	-141,959194	34,197545	0,462120	-3,276975	-0,248006	-252,607058	-31,443090	20,108066	0,462120	-3,276975	-0,248006	-252,607058	-31,443090	20,108066
09:57:08,23	0,412865	3,566987	-0,118005	-1,266022	0,286998	-0,569001	0,524469	-3,749394	-0,267863	4,614126	5,304974	22,926199	2,315514	-5,185769	-1,361228	-128,298672	-144,938635	34,658153	0,524469	-3,749394	-0,267863	-289,713291	-35,865862	22,926199	0,524469	-3,749394	-0,267863	-289,713291	-35,865862	22,926199
09:57:08,28	0,412865	3,566987	-0,118005	-1,266022	0,286998	-0,569001	0,524469	-3,749394	-0,267863	4,614126	5,304974	22,926199	2,300011	-5,182232	-1,367135	-128,215851	-144,614900	34,557673	0,529157	-3,734199	-0,273770	-288,988865	-36,080227	22,825719	0,529157	-3,734199	-0,273770	-288,988865	-36,080227	22,825719
09:57:08,33	0,412865	3,566987	-0,118005	-1,266022	0,286998	-0,569001	0,529157	-3,734199	-0,273770	4,145786	5,458590	22,825719	2,302194	-5,184440	-1,365102	-128,073633	-144,489712	34,573570	0,529157	-3,734199	-0,273770	-288,988865	-36,080227	22,825719	0,529157	-3,734199	-0,273770	-288,988865	-36,080227	22,825719
09:57:08,38	0,412865	3,566987	-0,118005	-1,266022	0,286998	-0,569001	0,529978	-3,737194	-0,271736	4,481011	5,561850	22,841615	2,300004	-5,187002	-1,366275	-128,046204	-144,372078	34,538250	0,529978	-3,737194	-0,271736	-288,888687	-36,041413	22,841615	0,529978	-3,737194	-0,271736	-288,888687	-36,041413	22,841615
09:57:08,43	0,412865	3,566987	-0,118005	-1,266022	0,286998	-0,569001	0,533291	-3,736578	-0,272909	4,564570	5,699090	22,806295	2,294692	-5,180197	-1,362806	-128,072170	-144,270703	34,563971	0,533291	-3,736578	-0,272909	-288,756775	-36,164284	22,806295	0,533291	-3,736578	-0,272909	-288,756775	-36,164284	22,806295
09:57:08,48	0,412865	3,566987	-0,118005	-1,266022	0,286998	-0,569001	0,530054	-3,728575	-0,269441	4,223239	5,457588	22,832016	2,301290	-5,176866	-1,365147	-128,011916	-144,261188	34,523109	0,530054	-3,728575	-0,269441	-288,469893	-36,151677	22,832016	0,530054	-3,728575	-0,269441	-288,469893	-36,151677	22,832016
09:57:08,53	0,412865	3,566987	-0,118005	-1,266022	0,286998	-0,569001	0,533074	-3,730518	-0,270578	4,400595	5,629793	22,819017	2,294864	-5,183784	-1,363943	-128,020876	-144,212198	34,550972	0,533074	-3,730518	-0,270578	-288,445072	-36,216534	22,819017	0,533074	-3,730518	-0,270578	-288,445072	-36,216534	22,819017
09:57:08,58	0,412865	3,566987	-0,118005	-1,266022	0,286998	-0,569001	0,533074	-3,730518	-0,270578	4,400595	5,629793	22,819017	2,294291	-5,177354	-1,362051	-128,014164	-144,183980	34,517594	0,527793	-3,726807	-0,268685	-288,318928	-36,084870	22,785639	0,527793	-3,726807	-0,268685	-288,318928	-36,084870	22,785639
09:57:08,63	0,412865	3,566987	-0,118005	-1,266022	0,286998	-0,569001	0,532221	-3,732283	-0,268618	4,558442	5,624957	22,794425	2,296819	-5,183927	-1,361984	-127,953615	-144,174727	34,526379	0,532221	-3,732283	-0,268618	-288,425756	-36,154418	22,794425	0,532221	-3,732283	-0,268618	-288,425756	-36,154418	22,794425
09:57:08,68	0,412865	3,566987	-0,118005	-1,266022	0,286998	-0,569001	0,532959	-3,726643	-0,269040	4,285106	5,676632	22,760300	2,291566	-5,181746	-1,362406	-127,932103	-144,164123	34,492254	0,532959	-3,726643	-0,269040	-288,256360	-36,160632	22,760300	0,532959	-3,726643	-0,269040	-288,256360	-36,160632	22,760300
09:57:08,73	0,412865	3,566987	-0,118005	-1,266022	0,286998	-0,569001	0,532959	-3,726643	-0,269040	4,285106	5,676632	22,760300	2,285677	-5,180831	-1,363585	-127,945134	-144,108585	34,498848	0,532959	-3,726643	-0,269040	-288,256360	-36,160632	22,760300	0,532959	-3,726643	-0,269040	-288,256360	-36,160632	22,760300
09:57:08,78	0,412865	3,566987	-0,118005	-1,266022	0,286998	-0,569001	0,527173	-3,725320	-0,270625	4,327976	5,261313	22,777473	2,293314	-5,176074	-1,363990	-127,975394	-144,010207	34,509427	0,527173	-3,725320	-0,270625	-288,109658	-36,121754	22,777473	0,527173	-3,725320	-0,270625	-288,109658	-36,121754	22,777473
09:57:08,83	0,412865	3,566987	-0,118005	-1,266022	0,286998	-0,569001	0,527173	-3,725320	-0,270625	4,327976	5,261313	22,777473	2,296939	-5,172334	-1,363971	-127,907170	-144,055487	34,508445	0,527173	-3,725320	-0,270625	-288,109658	-36,121754	22,777473	0,527173	-3,725320	-0,270625	-288,109658	-36,121754	22,777473
09:57:08,88	0,412865	3,566987	-0,118005	-1,266022	0,286998	-0,569001	0,533806	-3,730763	-0,270947	4,672104	5,650457	22,772089	2,294710	-5,184539	-1,364313	-127,906529	-143,979385	34,504043	0,533806	-3,730763	-0,270947	-288,192757	-36,253300	22,772089	0,533806	-3,730763	-0,270947	-288,192757	-36,253300	22,772089
09:57:08,93	0,412865	3,566987	-0,118005	-1,266022	0,286998	-0,569001	0,533806	-3,730763	-0,270947	4,672104	5,650457	22,772089	2,289423	-5,180483	-1,360862	-127,875703	-144,053133	34,455346	0,533806	-3,730763	-0,270947	-288,192757	-36,253300	22,772089	0,533806	-3,730763	-0,270947	-288,192757	-36,253300	22,772089
09:57:08,98	0,412865	3,566987	-0,118005	-1,266022	0,286998	-0,569001	0,532937	-3,724155	-0,267496	4,280070	5,668825	22,723392	2,295471	-5,174101	-1,365478	-127,802403	-143,963238	34,501034	0,532937	-3,724155	-0,267496	-288,066116	-36,166695	22,723392	0,532937	-3,724155	-0,267496	-288,066116	-36,166695	22,723392
09:57:09,03	0,412865	3,566987	-0,118005	-1,266022	0,286998	-0,569001	0,524386	-3,726203	-0,272112	4,501032	5,242716	22,769080	2,289507	-5,181282	-1,365103	-127,845947	-144,001287	34,478558	0,524386	-3,726203	-0,272112	-288,005870	-35,921568	22,769080	0,524386	-3,726203	-0,272112	-288,005870	-35,921568	22,769080
09:57:09,08	0,412865	3,566987	-0,118005	-1,266022	0,286998	-0,569001	0,533251	-3,718956	-0,271756	4,122484	5,618070	22,768506	2,284763	-5,178155	-1,365121	-127,877412	-143,921903	34,500460	0,533251	-3,718956	-0,271756	-287,815534	-36,242117	22,768506	0,533251	-3,718956	-0,271756	-287,815534	-36,242117	22,768506
09:57:09,13	0,412865	3,566987	-0,118005	-1,266022	0,286998	-0,569001	0,533251	-3,718956	-0,271756	4,122484	5,618070	22,768506	2,289011	-5,178134	-1,363545	-127,809023	-143,966364	34,478731	0,533251	-3,718956	-0,271756	-287,815534	-36,242117	22,768506	0,533251	-3,718956	-0,271756	-287,815534	-36,242117	22,768506
09:57:09,18	0,412865	3,566987	-0,118005	-1,266022	0,286998	-0,569001	0,531108	-3,722624	-0,270180	4,308954	5,588117	22,746777	2,290235	-5,181611	-1,361557	-127,819719	-143,896728	34,523163	0,531108	-3,722624	-0,270180	-287,917068	-36,103883	22,746777	0,531108	-3,722624	-0,270180	-287,917068	-36,103883	22,746777
09:57:09,23	0,412865	3,566987	-0,118005	-1,266022	0,286998	-0,569001	0,533507	-3,725423	-0,268191	4,509434	5,668789	22,791209	2,287212	-5,182779	-1,362748	-127,853197	-143,912684	34,508490	0,533507	-3,725423	-0,268191	-287,936270	-36,211541	22,791209	0,533507	-3,725423	-0,268191	-287,936270	-36,211541	22,791209
09:57:09,28	0,412865	3,566987	-0,118005	-1,266022	0,286998	-0,569001	0,535303	-3,723154	-0,271689	4,407644	5,803012	22,767904	2,287372	-5,182032	-1,365055	-127,776246	-143,903106	34,499858	0,535303	-3,723154	-0,271689	-287,859920	-36,218293	22,767904	0,535303	-3,723154	-0,271689	-287,859920	-36,218293	22,767904
09:57:09,33	0,412865	3,566987	-0,118005	-1,266022	0,286998	-0,569001	0,535303	-3,723154	-0,271689	4,407644	5,803012	22,767904	2,284910	-5,177074	-1,363946	-127,833122	-143,853859	34,491965	0,535303	-3,723154	-0,271689	-287,859920	-36,218293	22,767904	0,535303	-3,723154	-0,271689	-287,859920	-36,218293	22,767904
09:57:09,38	0,412865	3,566987	-0,118005	-1,266022	0,286998	-0,569001	0,523304	-3,721750	-0,268998	4,397099	5,187966	22,760238	2,292156	-5,170938	-1,362364	-127,737294	-143,853473	34,492192	0,523304	-3,721750	-0,268998	-287,760256	-35,891396	22,760238	0,523304	-3,721750	-0,268998	-287,760256	-35,891396	22,760238
09:57:09,43	0,412865	3,566987	-0,118005	-1,266022	0,286998	-0,569001	0,523304	-3,721750	-0,268998	4,397099	5,187966	22,760238	2,292755	-5,179049	-1,363099	-127,757533	-143,832934	34,511787	0,523304	-3,721750	-0,268998	-287,760256	-35,891396	22,760238	0,523304	-3,721750	-0,268998	-287,760256	-35,891396	22,760238
09:57:09,48	0,412865	3,566987	-0,118005	-1,266022	0,286998	-0,569001	0,530029	-3,726324	-0,269734	4,642635	5,509871	22,779832	2,291518	-5,178085	-1,363126	-127,769768	-143,876382	34,491086	0,530029	-3,726324	-0,269734	-287,873810	-36,097406	22,779832	0,530029	-3,726324	-0,269734	-287,873810	-36,097406	22,779832
09:57:09,54	0,412865	3,566987	-0,118005	-1,266022	0,286998	-0,569001	0,525225	-3,723598	-0,270138	4,535556	5,268953	22,776622	2,288085	-5,180262	-1,365059	-127,751781	-143,798852	34,488799	0,525225	-3,723598	-0,270138	-287,766874	-35,961241	22,776622	0,525225	-3,723598	-0,270138	-287,766874	-35,961241	22,776622
09:57:09,59	0,412865	3,566987	-0,118005	-1,266022	0,286998	-0,569001	0,525566	-3,718944	-0,267100	4,269181	5,253094	22,726184	2,288595	-5,171494	-1,360465	-127,773750	-143,811634	34,458138	0,525566	-3,718944	-0,267100	-287,667886	-36,003827	22,726184	0,525566	-3,718944	-0,267100	-287,667886	-36,003827	22,726184
09:57:09,64	0,412865	3,566987	-0,118005	-1,266022	0,286998	-0,569001	0,525566	-3,718944	-0,267100	4,269181	5,253094	22,726184	2,292012	-5,174924	-1,361981	-127,812151	-143,859669	34,506450	0,525566	-3,718944	-0,267100	-287,667886	-36,003827	22,726184	0,525566	-3,718944	-0,267100	-287,667886	-36,003827	22,726184
09:57:09,69	0,412865	3,566987	-0,118005	-1,266022	0,286998	-0,569001	0,526828	-3,723618	-0,268616	4,451432	5,309486	22,774496	2,631698	-5,399715	-1,383942	-138,677947	-161,776076	36,781683	0,526828	-3,723618	-0,268616	-287,852548	-36,046513	22,774496	0,526828	-3,723618	-0,268616	-287,852548	-36,046513	22,774496
09:57:09,74	0,412950	3,616968	-0,117990	-1,266003	0,286992	-0,568997	0,552314	-4,196088	-0,286202	4,337719	6,210109	25,470740	2,688440	-5,433231	-1,379567	-140,521019	-165,022741	37,202694	0,552314	-4,196088	-0,286202	-325,055202	-37,146560	25,470740	0,552314	-4,196088	-0,286202	-325,055202	-37,146560	25,470740
09:57:09,79	0,412950	3,616968	-0,117990	-1,266003	0,286992	-0,568997	0,552314	-4,196088	-0,286202	4,337719	6,210109	25,470740	2,676709	-5,425154	-1,381051	-140,304397	-164,708348	37,234838	0,552314	-4,196088	-0,286202	-325,055202	-37,146560	25,470740	0,552314	-4,196088	-0,286202	-325,055202	-37,146560	25,470740
09:57:09,84	0,412950	3,616968	-0,117990	-1,266003	0,286992	-0,568997	0,551185	-4,181890	-0,287685	3,980015	6,181781	25,502884	2,680508	-5,420101	-1,378379	-140,236638	-164,555932	37,151592	0,551185	-4,181890	-0,287685	-324,298376	-37,086226	25,502884	0,551185	-4,181890	-0,287685	-324,298376	-37,086226	25,502884
09:57:09,89	0,412950	3,616968	-0,117990	-1,266003	0,286992	-0,568997	0,544909	-4,182653	-0,285014	4,185568	5,837930	25,419638	2,677822	-5,418549	-1,375632	-140,156300	-164,442232	37,152502	0,544909	-4,182653	-0,285014	-324,152722	-36,937453	25,419638	0,544909	-4,182653	-0,285014	-324,152722	-36,937453	25,419638
09:57:09,94	0,412950	3,616968	-0,117990	-1,266003	0,286992	-0,568997	0,548818	-4,179860	-0,284228	4,267418	5,990057	25,385755	2,676134	-5,422089	-1,377594	-140,167358	-164,333674	37,117709	0,548818	-4,179860	-0,284228	-323,851568	-37,092166	25,385755	0,548818	-4,179860	-0,284228	-323,851568	-37,092166	25,385755
09:57:09,99	0,412950	3,616968	-0,117990	-1,266003	0,286992	-0,568997	0,548818	-4,179860	-0,284228	4,267418	5,990057	25,385755	2,675199	-5,419200	-1,374792	-140,063839	-164,276530	37,180025	0,548818	-4,179860	-0,284228	-323,851568	-37,092166	25,385755	0,548818	-4,179860	-0,284228	-323,851568	-37,092166	25,385755
09:57:10,04	0,412950	3,616968	-0,117990	-1,266003	0,286992	-0,568997	0,552615	-4,182386	-0,284541	4,540367	6,205262	25,407459	2,676423	-5,426641	-1,377907	-140,081186	-164,219917	37,139413	0,552615	-4,182386	-0,284541	-323,776902	-37,175045	25,407459	0,552615	-4,182386	-0,284541	-323,776902	-37,175045	25,407459
09:57:10,09	0,412950	3,616968	-0,117990	-1,266003	0,286992	-0,568997	0,552615	-4,182386	-0,284541	4,540367	6,205262	25,407459	2,674131	-5,429476	-1,377115	-140,059942	-164,222161	37,132979	0,552615	-4,182386	-0,284541	-323,776902	-37,175045	25,407459	0,552615	-4,182386	-0,284541	-323,776902	-37,175045	25,407459
09:57:10,14	0,412950	3,616968	-0,117990	-1,266003	0,286992	-0,568997	0,556217	-4,181819	-0,283750	4,519573	6,412063	25,401025	2,676957	-5,430493	-1,379233	-140,585424	-164,421916	37,211130	0,556217	-4,181819	-0,283750	-323,753204	-37,250966	25,401025	0,556217	-4,181819	-0,283750	-323,753204	-37,250966	25,401025
09:57:10,19	0,412950	3,616968	-0,117990	-1,266003	0,286992	-0,568997	0,555685	-4,184774	-0,285867	4,237518	6,029191	25,479176	2,995650	-5,655540	-1,386682	-151,780293	-181,234218	39,386643	0,555685	-4,184774	-0,285867	-324,267255	-37,592070	25,479176	0,555685	-4,184774	-0,285867	-324,267255	-37,592070	25,479176
09:57:10,24	0,412999	3,666942	-0,117994	-1,266013	0,286993	-0,569008	0,591234	-4,573294	-0,293317	4,283258	6,588857	27,654689	3,063697	-5,699733	-1,384548	-153,668564	-184,248251	39,875445	0,591234	-4,573294	-0,293317	-354,720347	-39,823004	27,654689	0,591234	-4,573294	-0,293317	-354,720347	-39,823004	27,654689
09:57:10,29	0,412999	3,666942	-0,117994	-1,266013	0,286993	-0,569008	0,595483	-4,654321	-0,291183	4,942299	6,681548	28,143491	3,050789	-5,697236	-1,388009	-153,460038	-183,964096	39,839043	0,595483	-4,654321	-0,291183	-360,421926	-40,063885	28,143491	0,595483	-4,654321	-0,291183	-360,421926	-40,063885	28,143491
09:57:10,34	0,412999	3,666942	-0,117994	-1,266013	0,286993	-0,569008	0,599775	-4,641894	-0,294643	4,646439	6,943214	28,107089	3,042856	-5,692783	-1,387236	-153,378230	-183,755514	39,824323	0,599775	-4,641894	-0,294643	-359,742261	-40,139097	28,107089	0,599775	-4,641894	-0,294643	-359,742261	-40,139097	28,107089
09:57:10,39	0,412999	3,666942	-0,117994	-1,266013	0,286993	-0,569008	0,590815	-4,638818	-0,291509	4,850843	6,503947	28,065995	3,052605	-5,687939	-1,384875	-153,254810	-183,661875	39,797950	0,590815	-4,638818	-0,291509	-359,296407	-39,875051	28,065995	0,590815	-4,638818	-0,291509	-359,296407	-39,875051	28,065995
09:57:10,44	0,412999	3,666942	-0,117994	-1,266013	0,286993	-0,569008	0,600380	-4,639145	-0,293386	4,946190	7,029063	28,075876	3,048106	-5,696386	-1,386751	-153,191577	-183,607895	39,807830	0,600380	-4,639145	-0,293386	-359,226697	-40,100733	28,075876	0,600380	-4,639145	-0,293386	-359,226697	-40,100733	28,075876
09:57:10,49	0,412999	3,666942	-0,117994	-1,266013	0,286993	-0,569008	0,600380	-4,639145	-0,293386	4,946190	7,029063	28,075876	3,041064	-5,692315	-1,384859	-153,195571	-183,550473	39,778876	0,600380	-4,639145	-0,293386	-359,226697	-40,100733	28,075876	0,600380	-4,639145	-0,293386	-359,226697	-40,100733	28,075876
09:57:10,54	0,412999	3,666942	-0,117994	-1,266013	0,286993	-0,569008	0,599171	-4,626340	-0,291490	4,433320	6,890374	28,069673	3,037621	-5,688937	-1,384856	-153,180789	-183,437487	39,801627	0,599171	-4,626340	-0,291490	-358,734402	-40,144577	28,069673	0,599171	-4,626340	-0,291490	-358,734402	-40,144577	28,069673
09:57:10,59	0,412999	3,666942	-0,117994	-1,266013	0,286993	-0,569008	0,594608	-4,632580	-0,295750	4,774518	6,666784	28,068908	3,045306	-5,688105	-1,389116	-153,160542	-183,429841	39,800863	0,594608	-4,632580	-0,295750	-358,883003	-40,009934	28,068908	0,594608	-4,632580	-0,295750	-358,883003	-40,009934	28,068908
09:57:10,64	0,412999	3,666942	-0,117994	-1,266013	0,286993	-0,569008	0,598853	-4,631935	-0,293374	4,852008	6,916768	28,063437	3,042625	-5,691459	-1,386740	-153,079709	-183,348316	39,795392	0,598853	-4,631935	-0,293374	-358,754898	-40,093187	28,063437	0,598853	-4,631935	-0,293374	-358,754898	-40,093187	28,063437
09:57:10,69	0,412999	3,666942	-0,117994	-1,266013	0,286993	-0,569008	0,598853	-4,631935	-0,293374	4,852008	6,916768	28,063437	3,037906	-5,688775	-1,382137	-153,106903	-183,298075	39,755301	0,598853	-4,631935	-0,293374	-358,754898	-40,093187	28,063437	0,598853	-4,631935	-0,293374	-358,754898	-40,093187	28,063437
09:57:10,74	0,412999	3,666942	-0,117994	-1,266013	0,286993	-0,569008	0,595851	-4,627476	-0,291878	4,651139	6,728983	28,025565	3,040264	-5,686630	-1,385244	-153,091663	-183,305606	39,757519	0,595851	-4,627476	-0,291878	-358,605717	-40,045354	28,025565	0,595851	-4,627476	-0,291878	-358,605717	-40,045354	28,025565
09:57:10,79	0,412999	3,666942	-0,117994	-1,266013	0,286993	-0,569008	0,595851	-4,627476	-0,291878	4,651139	6,728983	28,025565	3,039328	-5,688617	-1,387122	-153,010753	-183,209444	39,784680	0,595851	-4,627476	-0,291878	-358,605717	-40,045354	28,025565	0,595851	-4,627476	-0,291878	-358,605717	-40,045354	28,025565
09:57:10,84	0,412999	3,666942	-0,117994	-1,266013	0,286993	-0,569008	0,598041	-4,627659	-0,293757	4,784390	6,864823	28,052726	3,036968	-5,692759	-1,385570	-153,000532	-183,292704	39,755715	0,598041	-4,627659	-0,293757	-358,486833	-40,081386	28,052726	0,598041	-4,627659	-0,293757	-358,486833	-40,081386	28,052726
09:57:10,89	0,412999	3,666942	-0,117994	-1,266013	0,286993	-0,569008	0,599408	-4,629242	-0,294151	4,860363	6,995006	28,002724	3,034029	-5,693990	-1,383619	-153,029163	-183,214457	39,780865	0,599408	-4,629242	-0,294151	-358,535166	-40,058486	28,002724	0,599408	-4,629242	-0,294151	-358,535166	-40,058486	28,002724
09:57:10,94	0,412999	3,666942	-0,117994	-1,266013	0,286993	-0,569008	0,605343	-4,625756	-0,290254	4,671888	7,231108	28,048910	3,043551	-5,682309	-1,384012	-152,953595	-183,212026	39,778938	0,605343	-4,625756	-0,290254	-358,449950	-40,288334	28,048910	0,605343	-4,625756	-0,290254	-358,449950	-40,288334	28,048910
09:57:10,99	0,412999	3,666942	-0,117994	-1,266013	0,286993	-0,569008	0,590467	-4,628162	-0,290647	4,836888	6,521762	28,046984	3,036582	-5,686064	-1,385952	-152,936891	-183,147763	39,765708	0,590467	-4,628162	-0,290647	-358,473819	-39,829882	28,046984	0,590467	-4,628162	-0,290647	-358,473819	-39,829882	28,046984
09:57:11,04	0,412999	3,666942	-0,117994	-1,266013	0,286993	-0,569008	0,597203	-4,624005	-0,292586	4,684719	6,854375	28,033754	3,031731	-5,691220	-1,385606	-153,005181	-183,191222	39,729288	0,597203	-4,624005	-0,292586	-358,299648	-40,026054	28,033754	0,597203	-4,624005	-0,292586	-358,299648	-40,026054	28,033754
09:57:11,09	0,412999	3,666942	-0,117994	-1,266013	0,286993	-0,569008	0,604094	-4,622381	-0,292241	4,528517	7,175298	27,997334	3,039021	-5,683706	-1,382100	-152,926244	-183,087085	39,722364	0,604094	-4,622381	-0,292241	-358,328408	-40,246078	27,997334	0,604094	-4,622381	-0,292241	-358,328408	-40,246078	27,997334
09:57:11,14	0,412999	3,666942	-0,117994	-1,266013	0,286993	-0,569008	0,593941	-4,624937	-0,288734	4,791095	6,663639	27,990410	3,036515	-5,682833	-1,382486	-152,967301	-183,147848	39,759532	0,593941	-4,624937	-0,288734	-358,266493	-39,960733	27,990410	0,593941	-4,624937	-0,288734	-358,266493	-39,960733	27,990410
09:57:11,19	0,412999	3,666942	-0,117994	-1,266013	0,286993	-0,569008	0,596836	-4,621721	-0,291492	4,609439	6,758797	27,977742	3,041974	-5,681268	-1,384409	-152,904021	-183,100460	39,748210	0,596836	-4,621721	-0,291492	-358,195645	-40,092835	27,977742	0,596836	-4,621721	-0,291492	-358,195645	-40,092835	27,977742
09:57:11,24	0,412999	3,666942	-0,117994	-1,266013	0,286993	-0,569008	0,595968	-4,626270	-0,291410	4,911236	6,805107	28,001644	3,037278	-5,688667	-1,385576	-152,920641	-183,088704	39,723332	0,595968	-4,626270	-0,291410	-358,250968	-39,978401	28,001644	0,595968	-4,626270	-0,291410	-358,250968	-39,978401	28,001644
09:57:11,29	0,412999	3,666942	-0,117994	-1,266013	0,286993	-0,569008	0,595968	-4,626270	-0,291410	4,911236	6,805107	28,001644	3,031355	-5,689337	-1,383246	-152,951988	-183,052405	39,746502	0,595968	-4,626270	-0,291410	-358,250968	-39,978401	28,001644	0,595968	-4,626270	-0,291410	-358,250968	-39,978401	28,001644
09:57:11,35	0,412999	3,666942	-0,117994	-1,266013	0,286993	-0,569008	0,602651	-4,621114	-0,289880	4,609416	7,076907	28,014548	3,032009	-5,686723	-1,384796	-152,894441	-183,107176	39,731065	0,602651	-4,621114	-0,289880	-358,148000	-40,231174	28,014548	0,602651	-4,621114	-0,289880	-358,148000	-40,231174	28,014548
09:57:11,40	0,412999	3,666942	-0,117994	-1,266013	0,286993	-0,569008	0,600061	-4,620373	-0,291430	4,552256	7,019446	27,999110	3,037398	-5,681042	-1,386359	-152,857802	-183,047025	39,720805	0,600061	-4,620373	-0,291430	-358,147039	-40,085314	27,999110	0,600061	-4,620373	-0,291430	-358,147039	-40,085314	27,999110
09:57:11,45	0,412999	3,666942	-0,117994	-1,266013	0,286993	-0,569008	0,592446	-4,622200	-0,292994	4,717671	6,625125	27,988851	3,058342	-5,699108	-1,383333	-153,531292	-183,930015	39,872965	0,592446	-4,622200	-0,292994	-358,125042	-39,881864	27,988851	0,592446	-4,622200	-0,292994	-358,125042	-39,881864	27,988851
09:57:11,50	0,412999	3,666942	-0,117994	-1,266013	0,286993	-0,569008	0,597620	-4,649371	-0,289967	5,029110	6,752402	28,141011	3,399335	-5,956090	-1,400040	-166,283906	-201,993600	42,344091	0,597620	-4,649371	-0,289967	-359,946502	-40,160736	28,141011	0,597620	-4,649371	-0,289967	-359,946502	-40,160736	28,141011
09:57:11,55	0,413011	3,716978	-0,117989	-1,266013	0,287000	-0,569018	0,649675	-5,073170	-0,306675	5,046840	7,447012	30,612137	3,418623	-5,971125	-1,398850	-167,022509	-203,463921	42,566600	0,649675	-5,073170	-0,306675	-393,197002	-43,552504	30,612137	0,649675	-5,073170	-0,306675	-393,197002	-43,552504	30,612137
09:57:11,60	0,413011	3,716978	-0,117989	-1,266013	0,287000	-0,569018	0,653052	-5,097391	-0,305484	4,663713	7,718124	30,834646	3,412527	-5,965778	-1,395461	-166,848453	-203,257865	42,486722	0,653052	-5,097391	-0,305484	-395,481503	-43,546480	30,834646	0,653052	-5,097391	-0,305484	-395,481503	-43,546480	30,834646
09:57:11,65	0,413011	3,716978	-0,117989	-1,266013	0,287000	-0,569018	0,651469	-5,089439	-0,302096	4,515684	7,683512	30,754768	3,402927	-5,962205	-1,396611	-166,725474	-203,028403	42,472999	0,651469	-5,089439	-0,302096	-395,005296	-43,456820	30,754768	0,651469	-5,089439	-0,302096	-395,005296	-43,456820	30,754768
09:57:11,70	0,413011	3,716978	-0,117989	-1,266013	0,287000	-0,569018	0,650771	-5,080719	-0,302058	4,394712	7,590684	30,777695	3,410084	-5,957963	-1,395471	-166,712477	-202,933884	42,443149	0,650771	-5,080719	-0,302058	-394,441697	-43,494808	30,777695	0,650771	-5,080719	-0,302058	-394,441697	-43,494808	30,777695
09:57:11,75	0,413011	3,716978	-0,117989	-1,266013	0,287000	-0,569018	0,647836	-5,084664	-0,303587	4,678272	7,467180	30,766066	3,410209	-5,960243	-1,396953	-166,666723	-202,888321	42,498020	0,647836	-5,084664	-0,303587	-394,467853	-43,387921	30,766066	0,647836	-5,084664	-0,303587	-394,467853	-43,387921	30,766066
09:57:11,80	0,413011	3,716978	-0,117989	-1,266013	0,287000	-0,569018	0,647836	-5,084664	-0,303587	4,678272	7,467180	30,766066	3,408761	-5,954824	-1,397327	-166,534657	-202,806220	42,471003	0,647836	-5,084664	-0,303587	-394,467853	-43,387921	30,766066	0,647836	-5,084664	-0,303587	-394,467853	-43,387921	30,766066
09:57:11,85	0,413011	3,716978	-0,117989	-1,266013	0,287000	-0,569018	0,643866	-5,080700	-0,303962	4,609282	7,334080	30,739049	3,408891	-5,965741	-1,396143	-166,533657	-202,737530	42,432114	0,643866	-5,080700	-0,303962	-394,225674	-43,209403	30,739049	0,643866	-5,080700	-0,303962	-394,225674	-43,209403	30,739049
09:57:11,90	0,413011	3,716978	-0,117989	-1,266013	0,287000	-0,569018	0,653255	-5,086272	-0,302777	4,959002	7,788837	30,700160	3,400051	-5,957030	-1,394245	-166,521933	-202,721053	42,431131	0,653255	-5,086272	-0,302777	-394,313339	-43,491695	30,700160	0,653255	-5,086272	-0,302777	-394,313339	-43,491695	30,700160
09:57:11,95	0,413011	3,716978	-0,117989	-1,266013	0,287000	-0,569018	0,650131	-5,074261	-0,300879	4,354545	7,628313	30,699177	3,419968	-5,975835	-1,397496	-167,234868	-203,281128	42,529742	0,650131	-5,074261	-0,300879	-393,974908	-43,406999	30,699177	0,650131	-5,074261	-0,300879	-393,974908	-43,406999	30,699177
09:57:12,00	0,413011	3,716978	-0,117989	-1,266013	0,287000	-0,569018	0,656458	-5,100911	-0,304131	4,898871	7,619942	30,797788	3,736807	-6,263550	-1,402294	-181,322907	-220,459380	44,989017	0,656458	-5,100911	-0,304131	-395,522656	-43,912050	30,797788	0,656458	-5,100911	-0,304131	-395,522656	-43,912050	30,797788
09:57:12,05	0,412975	3,766987	-0,117993	-1,266004	0,286990	-0,569000	0,747208	-5,519160	-0,308928	4,726976	8,727429	33,257063	3,769277	-6,273818	-1,407704	-181,845386	-221,717619	45,222293	0,747208	-5,519160	-0,308928	-428,527056	-49,928371	33,257063	0,747208	-5,519160	-0,308928	-428,527056	-49,928371	33,257063
09:57:12,10	0,412975	3,766987	-0,117993	-1,266004	0,286990	-0,569000	0,739865	-5,552413	-0,314338	5,105243	8,522255	33,490339	3,758544	-6,271572	-1,407311	-181,717028	-221,469828	45,183544	0,739865	-5,552413	-0,314338	-430,759175	-49,557153	33,490339	0,739865	-5,552413	-0,314338	-430,759175	-49,557153	33,490339
09:57:12,15	0,412975	3,766987	-0,117993	-1,266004	0,286990	-0,569000	0,743286	-5,541995	-0,313945	4,842305	8,687433	33,451590	3,759704	-6,264826	-1,401833	-181,517004	-221,271772	45,146940	0,743286	-5,541995	-0,313945	-430,204338	-49,660553	33,451590	0,743286	-5,541995	-0,313945	-430,204338	-49,660553	33,451590
09:57:12,20	0,412975	3,766987	-0,117993	-1,266004	0,286990	-0,569000	0,736864	-5,539627	-0,308468	4,990680	8,427654	33,414986	3,754011	-6,270332	-1,406113	-181,468778	-221,183650	45,091928	0,744479	-5,537449	-0,312747	-429,711901	-49,620246	33,359974	0,744479	-5,537449	-0,312747	-429,711901	-49,620246	33,359974
09:57:12,25	0,412975	3,766987	-0,117993	-1,266004	0,286990	-0,569000	0,744479	-5,537449	-0,312747	4,977863	8,821332	33,359974	3,753534	-6,259648	-1,411169	-181,415410	-221,068216	45,119037	0,744479	-5,537449	-0,312747	-429,711901	-49,620246	33,359974	0,744479	-5,537449	-0,312747	-429,711901	-49,620246	33,359974
09:57:12,30	0,412975	3,766987	-0,117993	-1,266004	0,286990	-0,569000	0,735464	-5,531695	-0,317803	4,805283	8,341084	33,387083	3,753216	-6,266728	-1,407240	-181,357395	-220,954859	45,099196	0,741755	-5,534959	-0,313875	-429,392090	-49,566008	33,367241	0,741755	-5,534959	-0,313875	-429,392090	-49,566008	33,367241
09:57:12,35	0,412975	3,766987	-0,117993	-1,266004	0,286990	-0,569000	0,741755	-5,534959	-0,313875	5,102224	8,661774	33,367241	3,749077	-6,264320	-1,404162	-181,380357	-220,910473	45,093777	0,741755	-5,534959	-0,313875	-429,392090	-49,566008	33,367241	0,741755	-5,534959	-0,313875	-429,392090	-49,566008	33,367241
09:57:12,40	0,412975	3,766987	-0,117993	-1,266004	0,286990	-0,569000	0,742846	-5,531709	-0,311941	4,999274	8,749512	33,327545	3,749856	-6,266047	-1,405307	-181,297489	-220,913140	45,059499	0,742846	-5,531709	-0,311941	-429,239866	-49,563892	33,327545	0,742846	-5,531709	-0,311941	-429,239866	-49,563892	33,327545
09:57:12,45	0,412975	3,766987	-0,117993	-1,266004	0,286990	-0,569000	0,742846	-5,531709	-0,311941	4,999274	8,749512	33,327545	3,751696	-6,261565	-1,405300	-181,283455	-220,814261	45,082882	0,742846	-5,531709	-0,311941	-429,239866	-49,563892	33,327545	0,742846	-5,531709	-0,311941	-429,239866	-49,563892	33,327545
09:57:12,50	0,412975	3,766987	-0,117993	-1,266004	0,286990	-0,569000	0,742130	-5,526792	-0,314223	4,884308	8,724891	33,370344	3,745955	-6,262969	-1,407589	-181,216228	-220,797553	45,102299	0,742130	-5,526792	-0,314223	-428,968828	-49,532353	33,370344	0,742130	-5,526792	-0,314223	-428,968828	-49,532353	33,370344
09:57:12,55	0,412975	3,766987	-0,117993	-1,266004	0,286990	-0,569000	0,742130	-5,526792	-0,314223	4,884308	8,724891	33,370344	3,740651	-6,261934	-1,404549	-181,245268	-220,747892	45,043433	0,742130	-5,526792	-0,314223	-428,968828	-49,532353	33,370344	0,742130	-5,526792	-0,314223	-428,968828	-49,532353	33,370344
09:57:12,60	0,412975	3,766987	-0,117993	-1,266004	0,286990	-0,569000	0,743887	-5,521680	-0,311184	4,647009	8,766227	33,311479	3,749646	-6,259421	-1,403328	-181,189309	-220,670837	45,080427	0,743887	-5,521680	-0,311184	-428,804891	-49,628869	33,311479	0,743887	-5,521680	-0,311184	-428,804891	-49,628869	33,311479
09:57:12,65	0,412975	3,766987	-0,117993	-1,266004	0,286990	-0,569000	0,737212	-5,528214	-0,309962	5,081461	8,429093	33,348473	3,748590	-6,262126	-1,404864	-181,139276	-220,668739	45,060950	0,740083	-5,528652	-0,311499	-428,868105	-49,475852	33,328996	0,740083	-5,528652	-0,311499	-428,868105	-49,475852	33,328996
09:57:12,70	0,412975	3,766987	-0,117993	-1,266004	0,286990	-0,569000	0,738715	-5,521747	-0,309965	4,769422	8,569304	33,327284	3,743294	-6,257489	-1,403331	-181,123435	-220,680867	45,059239	0,738715	-5,521747	-0,309965	-428,687689	-49,419824	33,327284	0,738715	-5,521747	-0,309965	-428,687689	-49,419824	33,327284
09:57:12,75	0,412975	3,766987	-0,117993	-1,266004	0,286990	-0,569000	0,738715	-5,521747	-0,309965	4,769422	8,569304	33,327284	3,740933	-6,261957	-1,406822	-181,138357	-220,660412	45,056255	0,738715	-5,521747	-0,309965	-428,687689	-49,419824	33,327284	0,738715	-5,521747	-0,309965	-428,687689	-49,419824	33,327284
09:57:12,80	0,412975	3,766987	-0,117993	-1,266004	0,286990	-0,569000	0,743765	-5,521936	-0,313457	4,789524	8,808777	33,324301	3,752291	-6,252311	-1,406052	-181,055233	-220,617154	45,030642	0,743765	-5,521936	-0,313457	-428,682453	-49,576811	33,324301	0,743765	-5,521936	-0,313457	-428,682453	-49,576811	33,324301
09:57:12,85	0,412975	3,766987	-0,117993	-1,266004	0,286990	-0,569000	0,729732	-5,526949	-0,312687	5,129247	8,129389	33,298687	3,743367	-6,259872	-1,403333	-181,140722	-220,554252	45,053442	0,729732	-5,526949	-0,312687	-428,736285	-49,154563	33,298687	0,729732	-5,526949	-0,312687	-428,736285	-49,154563	33,298687
09:57:12,90	0,412975	3,766987	-0,117993	-1,266004	0,286990	-0,569000	0,740742	-5,523002	-0,309968	4,935707	8,596455	33,321488	3,748899	-6,261935	-1,403681	-181,048363	-220,532595	45,029823	0,740742	-5,523002	-0,309968	-428,619945	-49,551831	33,321488	0,740742	-5,523002	-0,309968	-428,619945	-49,551831	33,321488
09:57:12,95	0,412975	3,766987	-0,117993	-1,266004	0,286990	-0,569000	0,739763	-5,528824	-0,310315	5,303410	8,614670	33,297868	3,745878	-6,264048	-1,404456	-181,068983	-220,584129	45,037710	0,739763	-5,528824	-0,310315	-428,709306	-49,456714	33,297868	0,739763	-5,528824	-0,310315	-428,709306	-49,456714	33,297868
09:57:13,00	0,412975	3,766987	-0,117993	-1,266004	0,286990	-0,569000	0,739606	-5,524630	-0,313405	5,109411	8,590852	33,344007	3,745346	-6,259702	-1,406771	-181,049871	-220,503905	45,075961	0,739606	-5,524630	-0,313405	-428,574071	-49,468202	33,344007	0,739606	-5,524630	-0,313405	-428,574071	-49,468202	33,344007
09:57:13,05	0,412975	3,766987	-0,117993	-1,266004	0,286990	-0,569000	0,739606	-5,524630	-0,313405	5,109411	8,590852	33,344007	3,744094	-6,262031	-1,405260	-181,088379	-220,534182	45,030299	0,739606	-5,524630	-0,313405	-428,574071	-49,468202	33,344007	0,739606	-5,524630	-0,313405	-428,574071	-49,468202	33,344007
09:57:13,10	0,412975	3,766987	-0,117993	-1,266004	0,286990	-0,569000	0,735021	-5,521312	-0,310374	4,951694	8,341156	33,275682	3,744764	-6,254073	-1,403740	-181,052244	-220,485394	45,007636	0,735021	-5,521312	-0,310374	-428,471286	-49,358028	33,275682	0,735021	-5,521312	-0,310374	-428,471286	-49,358028	33,275682
09:57:13,15	0,412975	3,766987	-0,117993	-1,266004	0,286990	-0,569000	0,735021	-5,521312	-0,310374	4,951694	8,341156	33,275682	3,742531	-6,259164	-1,403301	-180,995804	-220,519946	45,014231	0,735021	-5,521312	-0,310374	-428,471286	-49,358028	33,275682	0,735021	-5,521312	-0,310374	-428,471286	-49,358028	33,275682
09:57:13,20	0,412975	3,766987	-0,117993	-1,266004	0,286990	-0,569000	0,740547	-5,521924	-0,309935	4,981817	8,694640	33,282277	3,742592	-6,259083	-1,402906	-181,001732	-220,419378	45,026986	0,740547	-5,521924	-0,309935	-428,489208	-49,438302	33,282277	0,740547	-5,521924	-0,309935	-428,489208	-49,438302	33,282277
09:57:13,25	0,412975	3,766987	-0,117993	-1,266004	0,286990	-0,569000	0,740446	-5,521936	-0,309540	5,066579	8,633985	33,295032	3,737830	-6,258302	-1,403699	-181,003358	-220,472913	45,020218	0,740446	-5,521936	-0,309540	-428,405400	-49,491049	33,295032	0,740446	-5,521936	-0,309540	-428,405400	-49,491049	33,295032
09:57:13,30	0,412975	3,766987	-0,117993	-1,266004	0,286990	-0,569000	0,742151	-5,517421	-0,310333	4,784635	8,748012	33,288264	3,744449	-6,254030	-1,401760	-180,955988	-220,408165	44,998178	0,742151	-5,517421	-0,310333	-428,332934	-49,510878	33,288264	0,742151	-5,517421	-0,310333	-428,332934	-49,510878	33,288264
09:57:13,36	0,412975	3,766987	-0,117993	-1,266004	0,286990	-0,569000	0,735142	-5,521018	-0,308394	5,051423	8,392153	33,266224	3,743922	-6,252959	-1,404057	-180,917307	-220,405613	45,028398	0,735142	-5,521018	-0,308394	-428,348489	-49,316469	33,266224	0,735142	-5,521018	-0,308394	-428,348489	-49,316469	33,266224
09:57:13,41	0,412975	3,766987	-0,117993	-1,266004	0,286990	-0,569000	0,734479	-5,520026	-0,310691	5,021374	8,389897	33,296444	3,742126	-6,256409	-1,402864	-180,950272	-220,368195	45,067149	0,738364	-5,520196	-0,309499	-428,289226	-49,416890	33,335195	0,738364	-5,520196	-0,309499	-428,289226	-49,416890	33,335195
09:57:13,46	0,412975	3,766987	-0,117993	-1,266004	0,286990	-0,569000	0,738364	-5,520196	-0,309499	5,046139	8,544669	33,335195	3,745500	-6,268149	-1,406940	-181,478293	-220,712873	45,062857	0,738364	-5,520196	-0,309499	-428,289226	-49,416890	33,335195	0,738364	-5,520196	-0,309499	-428,289226	-49,416890	33,335195
09:57:13,51	0,412975	3,766987	-0,117993	-1,266004	0,286990	-0,569000	0,746844	-5,528988	-0,313575	4,940823	8,700700	33,330902	4,063175	-6,537558	-1,407537	-194,545677	-236,993595	47,423605	0,746844	-5,528988	-0,313575	-429,084729	-49,926556	33,330902	0,746844	-5,528988	-0,313575	-429,084729	-49,926556	33,330902
09:57:13,56	0,412950	3,816961	-0,117990	-1,266014	0,287003	-0,569010	0,819945	-6,008195	-0,316743	5,471106	9,351789	36,180103	4,118732	-6,574370	-1,408941	-196,404635	-240,176463	47,907786	0,819945	-6,008195	-0,316743	-466,172172	-55,013886	36,180103	0,819945	-6,008195	-0,316743	-466,172172	-55,013886	36,180103
09:57:13,61	0,412950	3,816961	-0,117990	-1,266014	0,287003	-0,569010	0,822972	-5,991751	-0,313305	5,091257	9,445928	36,052772	4,108201	-6,565460	-1,406671	-196,217842	-239,815649	47,784726	0,822972	-5,991751	-0,313305	-465,261213	-55,157378	36,052772	0,822972	-5,991751	-0,313305	-465,261213	-55,157378	36,052772
09:57:13,66	0,412950	3,816961	-0,117990	-1,266014	0,287003	-0,569010	0,820892	-5,992617	-0,313981	5,421476	9,427531	36,057905	4,107524	-6,565251	-1,410862	-196,048328	-239,602981	47,797106	0,820892	-5,992617	-0,313981	-464,998971	-55,012486	36,057905	0,820892	-5,992617	-0,313981	-464,998971	-55,012486	36,057905
09:57:13,71	0,412950	3,816961	-0,117990	-1,266014	0,287003	-0,569010	0,829638	-5,988268	-0,318663	5,288081	9,832583	36,018276	4,101852	-6,569492	-1,412028	-195,994235	-239,508350	47,750230	0,829638	-5,988268	-0,318663	-464,790985	-55,294039	36,018276	0,829638	-5,988268	-0,318663	-464,790985	-55,294039	36,018276
09:57:13,76	0,412950	3,816961	-0,117990	-1,266014	0,287003	-0,569010	0,821174	-5,984312	-0,317891	5,241027	9,388158	36,018173	4,102658	-6,560183	-1,411256	-195,918588	-239,368829	47,750127	0,821174	-5,984312	-0,317891	-464,527502	-55,073967	36,018173	0,821174	-5,984312	-0,317891	-464,527502	-55,073967	36,018173
09:57:13,81	0,412950	3,816961	-0,117990	-1,266014	0,287003	-0,569010	0,821174	-5,984312	-0,317891	5,241027	9,388158	36,018173	4,101176	-6,560333	-1,407721	-195,817345	-239,302485	47,739092	0,821174	-5,984312	-0,317891	-464,527502	-55,073967	36,018173	0,821174	-5,984312	-0,317891	-464,527502	-55,073967	36,018173
09:57:13,86	0,412950	3,816961	-0,117990	-1,266014	0,287003	-0,569010	0,827869	-5,981195	-0,316673	5,224541	9,832835	35,977883	4,096611	-6,564423	-1,410039	-195,762227	-239,290984	47,709838	0,827869	-5,981195	-0,316673	-464,299306	-55,154918	35,977883	0,827869	-5,981195	-0,316673	-464,299306	-55,154918	35,977883
09:57:13,91	0,412950	3,816961	-0,117990	-1,266014	0,287003	-0,569010	0,827869	-5,981195	-0,316673	5,224541	9,832835	35,977883	4,098473	-6,554921	-1,409693	-195,748143	-239,140548	47,696652	0,827869	-5,981195	-0,316673	-464,299306	-55,154918	35,977883	0,827869	-5,981195	-0,316673	-464,299306	-55,154918	35,977883
09:57:13,96	0,412950	3,816961	-0,117990	-1,266014	0,287003	-0,569010	0,818709	-5,978057	-0,316328	5,198644	9,293479	35,964698	4,097219	-6,569603	-1,406151	-195,803138	-239,212140	47,704910	0,818709	-5,978057	-0,316328	-464,078803	-54,975192	35,964698	0,818709	-5,978057	-0,316328	-464,078803	-54,975192	35,964698
09:57:14,01	0,412950	3,816961	-0,117990	-1,266014	0,287003	-0,569010	0,832052	-5,984312	-0,312786	5,434409	9,975463	35,972955	4,423811	-6,797409	-1,406979	-207,297857	-256,416855	50,047131	0,832052	-5,984312	-0,312786	-464,334060	-55,340601	35,972955	0,832052	-5,984312	-0,312786	-464,334060	-55,340601	35,972955
09:57:14,06	0,412992	3,867016	-0,117986	-1,266005	0,286994	-0,569007	0,862751	-6,445155	-0,316186	5,268698	10,273311	38,736440	4,484198	-6,828764	-1,407153	-208,883456	-259,424116	50,472037	0,862751	-6,445155	-0,316186	-500,675964	-57,452643	38,736440	0,862751	-6,445155	-0,316186	-500,675964	-57,452643	38,736440
09:57:14,11	0,412992	3,867016	-0,117986	-1,266005	0,286994	-0,569007	0,862751	-6,445155	-0,316186	5,268698	10,273311	38,736440	4,472758	-6,825433	-1,411344	-208,575542	-259,025351	50,439107	0,865837	-6,437453	-0,317978	-499,887248	-57,390515	38,707153	0,865837	-6,437453	-0,317978	-499,887248	-57,390515	38,707153
09:57:14,16	0,412992	3,867016	-0,117986	-1,266005	0,286994	-0,569007	0,865837	-6,437453	-0,317978	5,452828	10,577657	38,707153	4,466200	-6,821048	-1,411727	-208,403277	-258,822190	50,380607	0,865837	-6,437453	-0,317978	-499,887248	-57,390515	38,707153	0,865837	-6,437453	-0,317978	-499,887248	-57,390515	38,707153
09:57:14,21	0,412992	3,867016	-0,117986	-1,266005	0,286994	-0,569007	0,868912	-6,421817	-0,316006	5,123160	10,739023	38,656860	4,457679	-6,820279	-1,409372	-208,332610	-258,607430	50,388814	0,868912	-6,421817	-0,316006	-498,989502	-57,470599	38,656860	0,868912	-6,421817	-0,316006	-498,989502	-57,470599	38,656860
09:57:14,26	0,412992	3,867016	-0,117986	-1,266005	0,286994	-0,569007	0,863026	-6,423522	-0,317935	5,390328	10,442593	38,634151	4,462099	-6,816033	-1,411301	-208,234970	-258,457649	50,366105	0,863026	-6,423522	-0,317935	-498,856136	-57,304938	38,634151	0,863026	-6,423522	-0,317935	-498,856136	-57,304938	38,634151
09:57:14,31	0,412992	3,867016	-0,117986	-1,266005	0,286994	-0,569007	0,863026	-6,423522	-0,317935	5,390328	10,442593	38,634151	4,458288	-6,822694	-1,409316	-208,146512	-258,364222	50,336263	0,863026	-6,423522	-0,317935	-498,856136	-57,304938	38,634151	0,863026	-6,423522	-0,317935	-498,856136	-57,304938	38,634151
09:57:14,36	0,412992	3,867016	-0,117986	-1,266005	0,286994	-0,569007	0,867187	-6,413339	-0,317561	5,025713	10,662908	38,592282	4,451200	-6,814545	-1,410926	-208,149092	-258,316826	50,324236	0,867187	-6,413339	-0,317561	-498,421395	-57,411234	38,592282	0,867187	-6,413339	-0,317561	-498,421395	-57,411234	38,592282
09:57:14,41	0,412992	3,867016	-0,117986	-1,266005	0,286994	-0,569007	0,867187	-6,413339	-0,317561	5,025713	10,662908	38,592282	4,455386	-6,818385	-1,408122	-208,144518	-258,263552	50,401866	0,867187	-6,413339	-0,317561	-498,421395	-57,411234	38,592282	0,867187	-6,413339	-0,317561	-498,421395	-57,411234	38,592282
09:57:14,46	0,412992	3,867016	-0,117986	-1,266005	0,286994	-0,569007	0,868419	-6,418885	-0,314757	5,362524	10,704328	38,669911	4,455793	-6,813838	-1,409686	-207,982427	-258,170006	50,317680	0,868419	-6,418885	-0,314757	-498,519937	-57,466575	38,669911	0,868419	-6,418885	-0,314757	-498,519937	-57,466575	38,669911
09:57:14,51	0,412992	3,867016	-0,117986	-1,266005	0,286994	-0,569007	0,867349	-6,411939	-0,317141	5,169112	10,731956	38,541966	4,447470	-6,811602	-1,412434	-208,023462	-258,116960	50,334902	0,867349	-6,411939	-0,317141	-498,168088	-57,354941	38,541966	0,867349	-6,411939	-0,317141	-498,168088	-57,354941	38,541966
09:57:14,56	0,412992	3,867016	-0,117986	-1,266005	0,286994	-0,569007	0,867349	-6,411939	-0,317141	5,169112	10,731956	38,541966	4,456515	-6,816425	-1,409673	-207,978107	-258,026562	50,317118	0,866157	-6,418882	-0,316307	-498,231408	-57,381004	38,585164	0,866157	-6,418882	-0,316307	-498,231408	-57,381004	38,585164
09:57:14,61	0,412992	3,867016	-0,117986	-1,266005	0,286994	-0,569007	0,868056	-6,412564	-0,316679	5,289585	10,797567	38,591301	4,450094	-6,814910	-1,410045	-207,919545	-258,098152	50,323255	0,868056	-6,412564	-0,316679	-498,096717	-57,344814	38,591301	0,868056	-6,412564	-0,316679	-498,096717	-57,344814	38,591301
09:57:14,66	0,412992	3,867016	-0,117986	-1,266005	0,286994	-0,569007	0,868056	-6,412564	-0,316679	5,289585	10,797567	38,591301	4,454819	-6,813723	-1,410077	-207,931479	-258,051301	50,287129	0,868056	-6,412564	-0,316679	-498,096717	-57,344814	38,591301	0,868056	-6,412564	-0,316679	-498,096717	-57,344814	38,591301
09:57:14,71	0,412992	3,867016	-0,117986	-1,266005	0,286994	-0,569007	0,864488	-6,415570	-0,315907	5,618476	10,585091	38,547946	4,454481	-6,813323	-1,409273	-207,856575	-257,935193	50,279900	0,864488	-6,415570	-0,315907	-498,003749	-57,277210	38,547946	0,864488	-6,415570	-0,315907	-498,003749	-57,277210	38,547946
09:57:14,76	0,412992	3,867016	-0,117986	-1,266005	0,286994	-0,569007	0,866657	-6,408621	-0,316315	5,237714	10,704854	38,546592	4,447378	-6,811727	-1,409681	-207,860263	-257,955485	50,278546	0,866657	-6,408621	-0,316315	-497,839018	-57,327749	38,546592	0,866657	-6,408621	-0,316315	-497,839018	-57,327749	38,546592
09:57:14,81	0,412992	3,867016	-0,117986	-1,266005	0,286994	-0,569007	0,867796	-6,414781	-0,319012	5,597830	10,745191	38,544977	4,452144	-6,815794	-1,412377	-207,856713	-257,911603	50,276931	0,867796	-6,414781	-0,319012	-497,962490	-57,376787	38,544977	0,867796	-6,414781	-0,319012	-497,962490	-57,376787	38,544977
09:57:14,86	0,412992	3,867016	-0,117986	-1,266005	0,286994	-0,569007	0,868028	-6,406164	-0,316686	5,188906	10,776208	38,552964	4,444565	-6,811686	-1,410051	-207,820737	-257,887161	50,284918	0,868028	-6,406164	-0,316686	-497,694987	-57,364008	38,552964	0,868028	-6,406164	-0,316686	-497,694987	-57,364008	38,552964
09:57:14,91	0,412992	3,867016	-0,117986	-1,266005	0,286994	-0,569007	0,868028	-6,406164	-0,316686	5,188906	10,776208	38,552964	4,450634	-6,812400	-1,410019	-207,762202	-257,826010	50,277508	0,868028	-6,406164	-0,316686	-497,694987	-57,364008	38,552964	0,868028	-6,406164	-0,316686	-497,694987	-57,364008	38,552964
09:57:14,96	0,412992	3,867016	-0,117986	-1,266005	0,286994	-0,569007	0,865612	-6,411777	-0,316653	5,562977	10,670702	38,545554	4,450696	-6,812444	-1,408429	-207,734084	-257,822688	50,305434	0,865612	-6,411777	-0,316653	-497,761488	-57,279872	38,545554	0,865612	-6,411777	-0,316653	-497,761488	-57,279872	38,545554
09:57:15,01	0,412992	3,867016	-0,117986	-1,266005	0,286994	-0,569007	0,865277	-6,411138	-0,316999	5,612213	10,700108	38,556175	4,450248	-6,811790	-1,410365	-207,680376	-257,778025	50,288129	0,865277	-6,411138	-0,316999	-497,662084	-57,224100	38,556175	0,865277	-6,411138	-0,316999	-497,662084	-57,224100	38,556175
09:57:15,06	0,412992	3,867016	-0,117986	-1,266005	0,286994	-0,569007	0,862397	-6,410738	-0,317042	5,570224	10,524508	38,532729	4,449562	-6,815695	-1,410714	-207,715121	-257,817234	50,340042	0,862397	-6,410738	-0,317042	-497,672734	-57,173634	38,532729	0,862397	-6,410738	-0,317042	-497,672734	-57,173634	38,532729
09:57:15,11	0,412992	3,867016	-0,117986	-1,266005	0,286994	-0,569007	0,865161	-6,404178	-0,318220	5,213760	10,695281	38,526491	4,444279	-6,808210	-1,411585	-207,697609	-257,810261	50,258445	0,865161	-6,404178	-0,318220	-497,514177	-57,219839	38,526491	0,865161	-6,404178	-0,318220	-497,514177	-57,219839	38,526491
09:57:15,16	0,412992	3,867016	-0,117986	-1,266005	0,286994	-0,569007	0,865161	-6,404178	-0,318220	5,213760	10,695281	38,526491	4,449527	-6,804749	-1,410803	-207,721955	-257,779015	50,289712	0,865161	-6,404178	-0,318220	-497,514177	-57,219839	38,526491	0,865161	-6,404178	-0,318220	-497,514177	-57,219839	38,526491
09:57:15,21	0,412992	3,867016	-0,117986	-1,266005	0,286994	-0,569007	0,859539	-6,406993	-0,317438	5,375036	10,366256	38,557758	4,449105	-6,809298	-1,410401	-207,686331	-257,704817	50,261659	0,859539	-6,406993	-0,317438	-497,573893	-57,107576	38,557758	0,859539	-6,406993	-0,317438	-497,573893	-57,107576	38,557758
09:57:15,26	0,412992	3,867016	-0,117986	-1,266005	0,286994	-0,569007	0,869436	-6,409580	-0,315442	5,617205	10,871109	38,547598	4,446820	-6,814613	-1,408808	-207,676590	-257,680910	50,279552	0,869436	-6,409580	-0,315442	-497,534806	-57,379598	38,547598	0,869436	-6,409580	-0,315442	-497,534806	-57,379598	38,547598
09:57:15,31	0,412992	3,867016	-0,117986	-1,266005	0,286994	-0,569007	0,869436	-6,409580	-0,315442	5,617205	10,871109	38,547598	4,448434	-6,808348	-1,410433	-207,721565	-257,711968	50,247301	0,869436	-6,409580	-0,315442	-497,534806	-57,379598	38,547598	0,869436	-6,409580	-0,315442	-497,534806	-57,379598	38,547598
09:57:15,37	0,412992	3,867016	-0,117986	-1,266005	0,286994	-0,569007	0,858514	-6,405835	-0,314740	5,393332	10,281589	38,529733	4,449186	-6,805334	-1,409644	-207,645475	-257,698599	50,232508	0,858514	-6,405835	-0,314740	-497,464702	-57,111743	38,529733	0,858514	-6,405835	-0,314740	-497,464702	-57,111743	38,529733
09:57:15,42	0,412992	3,867016	-0,117986	-1,266005	0,286994	-0,569007	0,858514	-6,405835	-0,314740	5,393332	10,281589	38,529733	4,443865	-6,808973	-1,408853	-207,673431	-257,668060	50,256059	0,858514	-6,405835	-0,314740	-497,464702	-57,111743	38,529733	0,858514	-6,405835	-0,314740	-497,464702	-57,111743	38,529733
09:57:15,47	0,412992	3,867016	-0,117986	-1,266005	0,286994	-0,569007	0,866029	-6,404200	-0,315487	5,350190	10,690248	38,524105	4,456818	-6,815138	-1,414340	-207,888286	-257,861481	50,266425	0,866029	-6,404200	-0,315487	-497,379547	-57,292999	38,524105	0,866029	-6,404200	-0,315487	-497,379547	-57,292999	38,524105
09:57:15,52	0,412992	3,867016	-0,117986	-1,266005	0,286994	-0,569007	0,864892	-6,418501	-0,320975	5,818898	10,541759	38,534471	4,778403	-7,046155	-1,408013	-219,011763	-275,020155	52,581229	0,864892	-6,418501	-0,320975	-498,033454	-57,352225	38,534471	0,864892	-6,418501	-0,320975	-498,033454	-57,352225	38,534471
09:57:15,57	0,413004	3,916963	-0,117992	-1,266006	0,287003	-0,569031	0,904165	-6,812510	-0,314648	5,885784	11,530098	40,849275	4,843233	-7,093384	-1,404903	-221,404015	-278,541449	53,110659	0,912652	-6,892269	-0,311538	-535,255533	-59,982850	41,378704	0,912652	-6,892269	-0,311538	-535,255533	-59,982850	41,378704
09:57:15,62	0,413004	3,916963	-0,117992	-1,266006	0,287003	-0,569031	0,912724	-6,887584	-0,314538	6,120510	11,811882	41,292606	4,839139	-7,091104	-1,407904	-220,987708	-278,116051	53,024560	0,912724	-6,887584	-0,314538	-534,554813	-59,836915	41,292606	0,912724	-6,887584	-0,314538	-534,554813	-59,836915	41,292606
09:57:15,67	0,413004	3,916963	-0,117992	-1,266006	0,287003	-0,569031	0,905528	-6,878632	-0,311792	5,966927	11,482896	41,278348	4,834985	-7,080396	-1,405158	-220,792608	-277,868532	53,010303	0,905528	-6,878632	-0,311792	-534,005685	-59,601021	41,278348	0,905528	-6,878632	-0,311792	-534,005685	-59,601021	41,278348
09:57:15,72	0,413004	3,916963	-0,117992	-1,266006	0,287003	-0,569031	0,912531	-6,878538	-0,310162	6,206604	11,895817	41,251086	4,831402	-7,086414	-1,403527	-220,628122	-277,681128	52,983040	0,912531	-6,878538	-0,310162	-533,758666	-59,737862	41,251086	0,912531	-6,878538	-0,310162	-533,758666	-59,737862	41,251086
09:57:15,77	0,413004	3,916963	-0,117992	-1,266006	0,287003	-0,569031	0,912531	-6,878538	-0,310162	6,206604	11,895817	41,251086	4,830487	-7,078966	-1,405848	-220,521192	-277,569356	52,978190	0,912531	-6,878538	-0,310162	-533,758666	-59,737862	41,251086	0,912531	-6,878538	-0,310162	-533,758666	-59,737862	41,251086
09:57:15,82	0,413004	3,916963	-0,117992	-1,266006	0,287003	-0,569031	0,906538	-6,874021	-0,312483	6,121971	11,620913	41,246236	4,827188	-7,082816	-1,403507	-220,453709	-277,504680	52,933396	0,906538	-6,874021	-0,312483	-533,488698	-59,542337	41,246236	0,906538	-6,874021	-0,312483	-533,488698	-59,542337	41,246236
09:57:15,87	0,413004	3,916963	-0,117992	-1,266006	0,287003	-0,569031	0,907281	-6,866708	-0,311711	5,961205	11,652572	41,206584	4,823782	-7,075953	-1,405076	-220,417482	-277,375756	52,938538	0,907281	-6,866708	-0,311711	-533,075382	-59,569016	41,206584	0,907281	-6,866708	-0,311711	-533,075382	-59,569016	41,206584
09:57:15,92	0,413004	3,916963	-0,117992	-1,266006	0,287003	-0,569031	0,907281	-6,866708	-0,311711	5,961205	11,652572	41,206584	4,829319	-7,071017	-1,406622	-220,316152	-277,315622	52,908137	0,900238	-6,869036	-0,313256	-533,034331	-59,324685	41,176182	0,900238	-6,869036	-0,313256	-533,034331	-59,324685	41,176182
09:57:15,97	0,413004	3,916963	-0,117992	-1,266006	0,287003	-0,569031	0,900238	-6,869036	-0,313256	6,185001	11,344018	41,176182	4,824724	-7,081020	-1,407795	-220,502697	-277,461831	52,961948	0,900238	-6,869036	-0,313256	-533,034331	-59,324685	41,176182	0,900238	-6,869036	-0,313256	-533,034331	-59,324685	41,176182
09:57:16,02	0,413004	3,916963	-0,117992	-1,266006	0,287003	-0,569031	0,911199	-6,870058	-0,314430	6,018250	11,825518	41,229994	5,166054	-7,333199	-1,394052	-232,757869	-295,091890	55,332031	0,911199	-6,870058	-0,314430	-533,281306	-59,703588	41,229994	0,911199	-6,870058	-0,314430	-533,281306	-59,703588	41,229994
09:57:16,07	0,413009	3,966956	-0,117989	-1,266006	0,287000	-0,569028	0,958927	-7,291748	-0,300686	6,550462	12,509111	43,600077	5,203039	-7,364109	-1,398025	-233,982320	-297,339938	55,703201	0,958927	-7,291748	-0,300686	-565,851744	-62,766632	43,600077	0,958927	-7,291748	-0,300686	-565,851744	-62,766632	43,600077
09:57:16,12	0,413009	3,966956	-0,117989	-1,266006	0,287000	-0,569028	0,967203	-7,339233	-0,304659	6,460602	13,003115	43,971247	5,198315	-7,353903	-1,398321	-233,581102	-296,870047	55,652020	0,967203	-7,339233	-0,304659	-569,669194	-62,922345	43,971247	0,967203	-7,339233	-0,304659	-569,669194	-62,922345	43,971247
09:57:16,17	0,413009	3,966956	-0,117989	-1,266006	0,287000	-0,569028	0,960727	-7,330039	-0,304955	6,590044	12,778846	43,920066	5,193568	-7,357282	-1,397497	-233,433404	-296,596461	55,613837	0,960727	-7,330039	-0,304955	-568,817997	-62,638192	43,920066	0,960727	-7,330039	-0,304955	-568,817997	-62,638192	43,920066
09:57:16,22	0,413009	3,966956	-0,117989	-1,266006	0,287000	-0,569028	0,966026	-7,327617	-0,304132	6,774890	13,045554	43,881883	5,183243	-7,345027	-1,398685	-233,332932	-296,413462	55,614577	0,966026	-7,327617	-0,304132	-568,443038	-62,787520	43,881883	0,966026	-7,327617	-0,304132	-568,443038	-62,787520	43,881883
09:57:16,27	0,413009	3,966956	-0,117989	-1,266006	0,287000	-0,569028	0,965544	-7,315276	-0,305264	6,522923	13,090474	43,830667	5,183121	-7,350694	-1,398629	-233,177903	-296,293897	55,562622	0,965544	-7,315276	-0,305264	-567,726216	-62,704757	43,830667	0,965544	-7,315276	-0,305264	-567,726216	-62,704757	43,830667
09:57:16,32	0,413009	3,966956	-0,117989	-1,266006	0,287000	-0,569028	0,956255	-7,308620	-0,306061	6,273776	12,584421	43,854792	5,182002	-7,339321	-1,399427	-233,149361	-296,198441	55,586746	0,956255	-7,308620	-0,306061	-567,452906	-62,481601	43,854792	0,956255	-7,308620	-0,306061	-567,452906	-62,481601	43,854792
09:57:16,37	0,413009	3,966956	-0,117989	-1,266006	0,287000	-0,569028	0,956255	-7,308620	-0,306061	6,273776	12,584421	43,854792	5,182940	-7,342996	-1,396671	-233,047537	-296,080910	55,548643	0,956255	-7,308620	-0,306061	-567,452906	-62,481601	43,854792	0,956255	-7,308620	-0,306061	-567,452906	-62,481601	43,854792
09:57:16,42	0,413009	3,966956	-0,117989	-1,266006	0,287000	-0,569028	0,958968	-7,311269	-0,303305	6,564226	12,754923	43,816689	5,177242	-7,341531	-1,398595	-232,967325	-296,031966	55,544945	0,958968	-7,311269	-0,303305	-567,370411	-62,524084	43,816689	0,958968	-7,311269	-0,303305	-567,370411	-62,524084	43,816689
09:57:16,47	0,413009	3,966956	-0,117989	-1,266006	0,287000	-0,569028	0,960548	-7,305602	-0,305229	6,352044	12,882087	43,812990	5,182090	-7,341032	-1,400519	-232,914516	-295,991601	55,533242	0,957692	-7,309552	-0,307153	-567,181051	-62,419728	43,801287	0,957692	-7,309552	-0,307153	-567,181051	-62,419728	43,801287
09:57:16,52	0,413009	3,966956	-0,117989	-1,266006	0,287000	-0,569028	0,966554	-7,304647	-0,302501	6,420575	13,219037	43,753884	5,173411	-7,346254	-1,395867	-232,886883	-295,941915	55,485838	0,966554	-7,304647	-0,302501	-566,994225	-62,655485	43,753884	0,966554	-7,304647	-0,302501	-566,994225	-62,655485	43,753884
09:57:16,57	0,413009	3,966956	-0,117989	-1,266006	0,287000	-0,569028	0,966554	-7,304647	-0,302501	6,420575	13,219037	43,753884	5,182385	-7,339641	-1,396980	-232,823737	-295,865130	55,539309	0,956340	-7,309112	-0,303615	-567,014462	-62,368517	43,807355	0,956340	-7,309112	-0,303615	-567,014462	-62,368517	43,807355
09:57:16,62	0,413009	3,966956	-0,117989	-1,266006	0,287000	-0,569028	0,962654	-7,297048	-0,301722	6,121326	12,991562	43,790372	5,168781	-7,339077	-1,395088	-232,860295	-295,846524	55,522327	0,962654	-7,297048	-0,301722	-566,696942	-62,576801	43,790372	0,962654	-7,297048	-0,301722	-566,696942	-62,576801	43,790372
09:57:16,67	0,413009	3,966956	-0,117989	-1,266006	0,287000	-0,569028	0,962654	-7,297048	-0,301722	6,121326	12,991562	43,790372	5,174268	-7,343415	-1,396576	-232,801418	-295,785770	55,539413	0,962654	-7,297048	-0,301722	-566,696942	-62,576801	43,790372	0,962654	-7,297048	-0,301722	-566,696942	-62,576801	43,790372
09:57:16,72	0,413009	3,966956	-0,117989	-1,266006	0,287000	-0,569028	0,963667	-7,303969	-0,303211	6,563287	13,064848	43,807459	5,167761	-7,341589	-1,395085	-232,838363	-295,724389	55,501237	0,963667	-7,303969	-0,303211	-566,798305	-62,583033	43,807459	0,963667	-7,303969	-0,303211	-566,798305	-62,583033	43,807459
09:57:16,77	0,413009	3,966956	-0,117989	-1,266006	0,287000	-0,569028	0,965339	-7,297421	-0,301719	6,257458	13,089112	43,769283	5,177406	-7,341704	-1,398100	-232,731945	-295,705089	55,543007	0,965339	-7,297421	-0,301719	-566,590088	-62,690030	43,769283	0,965339	-7,297421	-0,301719	-566,590088	-62,690030	43,769283
09:57:16,82	0,413009	3,966956	-0,117989	-1,266006	0,287000	-0,569028	0,963354	-7,296514	-0,302850	6,282771	13,053407	43,770285	5,169108	-7,334770	-1,398186	-232,768380	-295,629623	55,506685	0,963354	-7,296514	-0,302850	-566,493597	-62,569911	43,770285	0,963354	-7,296514	-0,302850	-566,493597	-62,569911	43,770285
09:57:16,87	0,413009	3,966956	-0,117989	-1,266006	0,287000	-0,569028	0,963354	-7,296514	-0,302850	6,282771	13,053407	43,770285	5,172581	-7,336313	-1,398591	-232,786534	-295,677862	55,481718	0,963354	-7,296514	-0,302850	-566,493597	-62,569911	43,770285	0,963354	-7,296514	-0,302850	-566,493597	-62,569911	43,770285
09:57:16,92	0,413009	3,966956	-0,117989	-1,266006	0,287000	-0,569028	0,958360	-7,298957	-0,305225	6,403529	12,747830	43,749764	5,169983	-7,343100	-1,396169	-232,670342	-295,605858	55,494436	0,958360	-7,298957	-0,305225	-566,564580	-62,483466	43,749764	0,958360	-7,298957	-0,305225	-566,564580	-62,483466	43,749764
09:57:16,97	0,413009	3,966956	-0,117989	-1,266006	0,287000	-0,569028	0,965537	-7,300101	-0,302804	6,583476	13,185647	43,762482	5,174104	-7,342519	-1,398874	-232,662344	-295,608224	55,506413	0,965537	-7,300101	-0,302804	-566,474445	-62,609029	43,762482	0,965537	-7,300101	-0,302804	-566,474445	-62,609029	43,762482
09:57:17,02	0,413009	3,966956	-0,117989	-1,266006	0,287000	-0,569028	0,962973	-7,303379	-0,305509	6,755910	13,060414	43,774459	5,172446	-7,340111	-1,396177	-232,628607	-295,568001	55,471868	0,962973	-7,303379	-0,305509	-566,559377	-62,532965	43,774459	0,962973	-7,303379	-0,305509	-566,559377	-62,532965	43,774459
09:57:17,07	0,413009	3,966956	-0,117989	-1,266006	0,287000	-0,569028	0,957521	-7,298238	-0,301301	6,550870	12,740046	43,731403	5,172377	-7,335226	-1,394666	-232,663103	-295,535803	55,463357	0,957521	-7,298238	-0,301301	-566,360777	-62,425357	43,731403	0,957521	-7,298238	-0,301301	-566,360777	-62,425357	43,731403
09:57:17,12	0,413009	3,966956	-0,117989	-1,266006	0,287000	-0,569028	0,961891	-7,297527	-0,302447	6,518202	13,045379	43,700187	5,169577	-7,338656	-1,395812	-232,593347	-295,571160	55,432142	0,961891	-7,297527	-0,302447	-566,337702	-62,463075	43,700187	0,961891	-7,297527	-0,302447	-566,337702	-62,463075	43,700187
09:57:17,17	0,413009	3,966956	-0,117989	-1,266006	0,287000	-0,569028	0,961891	-7,297527	-0,302447	6,518202	13,045379	43,700187	5,167805	-7,335641	-1,395831	-232,619830	-295,475807	55,445311	0,961891	-7,297527	-0,302447	-566,337702	-62,463075	43,700187	0,961891	-7,297527	-0,302447	-566,337702	-62,463075	43,700187
09:57:17,22	0,413009	3,966956	-0,117989	-1,266006	0,287000	-0,569028	0,960166	-7,294485	-0,302465	6,429313	12,885074	43,713357	5,173832	-7,335554	-1,396943	-232,545968	-295,492538	55,460283	0,960166	-7,294485	-0,302465	-566,187731	-62,487978	43,713357	0,960166	-7,294485	-0,302465	-566,187731	-62,487978	43,713357
09:57:17,27	0,413009	3,966956	-0,117989	-1,266006	0,287000	-0,569028	0,961915	-7,289444	-0,303983	6,201322	12,994133	43,757450	5,162565	-7,334634	-1,397349	-232,587045	-295,455315	55,489404	0,961915	-7,289444	-0,303983	-566,020006	-62,516162	43,757450	0,961915	-7,289444	-0,303983	-566,020006	-62,516162	43,757450
09:57:17,32	0,413009	3,966956	-0,117989	-1,266006	0,287000	-0,569028	0,959029	-7,297488	-0,304700	6,674107	12,889084	43,773759	5,170974	-7,336158	-1,398065	-232,520851	-295,430614	55,505713	0,959029	-7,297488	-0,304700	-566,178688	-62,394731	43,773759	0,959029	-7,297488	-0,304700	-566,178688	-62,394731	43,773759
09:57:17,38	0,413009	3,966956	-0,117989	-1,266006	0,287000	-0,569028	0,959237	-7,299124	-0,299090	6,725448	12,904936	43,738043	5,169197	-7,340144	-1,397705	-232,532946	-295,458206	55,455385	0,959237	-7,299124	-0,299090	-566,255776	-62,395199	43,738043	0,959237	-7,299124	-0,299090	-566,255776	-62,395199	43,738043
09:57:17,43	0,413009	3,966956	-0,117989	-1,266006	0,287000	-0,569028	0,959237	-7,299124	-0,299090	6,725448	12,904936	43,738043	5,161572	-7,337043	-1,398103	-232,524557	-295,407812	55,470833	0,959237	-7,299124	-0,299090	-566,255776	-62,395199	43,738043	0,959237	-7,299124	-0,299090	-566,255776	-62,395199	43,738043
09:57:17,48	0,413009	3,966956	-0,117989	-1,266006	0,287000	-0,569028	0,964497	-7,289788	-0,304737	6,291589	13,158781	43,738878	5,180077	-7,345008	-1,391951	-232,871178	-295,743884	55,510354	0,964497	-7,289788	-0,304737	-565,956738	-62,554230	43,738878	0,964497	-7,289788	-0,304737	-565,956738	-62,554230	43,738878
09:57:17,53	0,413009	3,966956	-0,117989	-1,266006	0,287000	-0,569028	0,962143	-7,309797	-0,298585	6,867701	12,904209	43,778400	5,492916	-7,606338	-1,392914	-245,802226	-312,513198	57,869171	0,962143	-7,309797	-0,298585	-566,951333	-62,623986	43,778400	0,962143	-7,309797	-0,298585	-566,951333	-62,623986	43,778400
09:57:17,58	0,412977	4,017012	-0,118004	-1,265998	0,287003	-0,568981	1,045543	-7,781386	-0,302582	6,574327	14,196382	46,622713	5,546785	-7,653030	-1,395947	-247,915938	-315,712864	58,354667	1,045543	-7,781386	-0,302582	-604,264465	-67,878746	46,622713	1,045543	-7,781386	-0,302582	-604,264465	-67,878746	46,622713
09:57:17,63	0,412977	4,017012	-0,118004	-1,265998	0,287003	-0,568981	1,043153	-7,768126	-0,300590	6,397134	14,107915	46,583249	5,536497	-7,644330	-1,393956	-247,628748	-315,287089	58,315204	1,043153	-7,768126	-0,300590	-603,400748	-67,779578	46,583249	1,043153	-7,768126	-0,300590	-603,400748	-67,779578	46,583249
09:57:17,68	0,412977	4,017012	-0,118004	-1,265998	0,287003	-0,568981	1,043153	-7,768126	-0,300590	6,397134	14,107915	46,583249	5,537853	-7,644038	-1,394637	-247,374058	-314,994790	58,288725	1,043153	-7,768126	-0,300590	-603,400748	-67,779578	46,583249	1,043153	-7,768126	-0,300590	-603,400748	-67,779578	46,583249
09:57:17,73	0,412977	4,017012	-0,118004	-1,265998	0,287003	-0,568981	1,039443	-7,763168	-0,298945	6,671719	14,041158	46,514039	5,534058	-7,638638	-1,392310	-247,253280	-314,889096	58,245993	1,039443	-7,763168	-0,298945	-602,736954	-67,555092	46,514039	1,039443	-7,763168	-0,298945	-602,736954	-67,555092	46,514039
09:57:17,78	0,412977	4,017012	-0,118004	-1,265998	0,287003	-0,568981	1,042248	-7,764555	-0,297359	6,958224	14,176661	46,478919	5,533856	-7,641761	-1,390724	-247,155082	-314,698232	58,210873	1,042248	-7,764555	-0,297359	-602,559311	-67,639831	46,478919	1,042248	-7,764555	-0,297359	-602,559311	-67,639831	46,478919
09:57:17,83	0,412977	4,017012	-0,118004	-1,265998	0,287003	-0,568981	1,036987	-7,755408	-0,299350	6,523333	13,901365	46,466999	5,531190	-7,636264	-1,389159	-247,051035	-314,594548	58,197992	1,036987	-7,755408	-0,299350	-602,276167	-67,502140	46,466999	1,036987	-7,755408	-0,299350	-602,276167	-67,502140	46,466999
09:57:17,88	0,412977	4,017012	-0,118004	-1,265998	0,287003	-0,568981	1,043931	-7,748218	-0,297335	6,323652	14,266325	46,511185	5,518867	-7,635050	-1,390701	-247,045759	-314,513164	58,243139	1,043931	-7,748218	-0,297335	-601,911454	-67,682290	46,511185	1,043931	-7,748218	-0,297335	-601,911454	-67,682290	46,511185
09:57:17,93	0,412977	4,017012	-0,118004	-1,265998	0,287003	-0,568981	1,043931	-7,748218	-0,297335	6,323652	14,266325	46,511185	5,528011	-7,636499	-1,395304	-246,922901	-314,445893	58,223972	1,043931	-7,748218	-0,297335	-601,911454	-67,682290	46,511185	1,043931	-7,748218	-0,297335	-601,911454	-67,682290	46,511185
09:57:17,98	0,412977	4,017012	-0,118004	-1,265998	0,287003	-0,568981	1,040614	-7,756861	-0,301939	6,892793	14,166561	46,492018	5,529636	-7,639996	-1,385377	-247,260692	-314,556477	58,169172	1,040614	-7,756861	-0,301939	-602,020815	-67,521606	46,492018	1,040614	-7,756861	-0,301939	-602,020815	-67,521606	46,492018
09:57:18,03	0,412977	4,017012	-0,118004	-1,265998	0,287003	-0,568981	1,042830	-7,760018	-0,292011	6,792264	14,044573	46,437217	5,827011	-7,910356	-1,384013	-260,090372	-330,356328	60,441135	1,042830	-7,760018	-0,292011	-602,369125	-67,817586	46,437217	1,042830	-7,760018	-0,292011	-602,369125	-67,817586	46,437217
09:57:18,08	0,412934	4,066942	-0,117994	-1,266008	0,286986	-0,569020	1,132776	-8,227235	-0,288552	7,215477	15,343484	49,261298	5,889286	-7,951501	-1,381918	-262,122446	-333,541190	60,993253	1,132776	-8,227235	-0,288552	-638,622510	-73,579455	49,261298	1,132776	-8,227235	-0,288552	-638,622510	-73,579455	49,261298
09:57:18,13	0,412934	4,066942	-0,117994	-1,266008	0,286986	-0,569020	1,125812	-8,210260	-0,293185	6,952418	15,090059	49,164192	5,878066	-7,936983	-1,386551	-261,718473	-333,058892	60,896146	1,125812	-8,210260	-0,293185	-637,552989	-73,286208	49,164192	1,125812	-8,210260	-0,293185	-637,552989	-73,286208	49,164192
09:57:18,18	0,412934	4,066942	-0,117994	-1,266008	0,286986	-0,569020	1,133983	-8,205497	-0,287653	6,998844	15,561742	49,159346	5,869856	-7,941677	-1,381018	-261,530900	-332,827593	60,891300	1,133983	-8,205497	-0,287653	-637,132676	-73,455944	49,159346	1,133983	-8,205497	-0,287653	-637,132676	-73,455944	49,159346
09:57:18,23	0,412934	4,066942	-0,117994	-1,266008	0,286986	-0,569020	1,123393	-8,204707	-0,289214	7,254800	15,025600	49,101030	5,874467	-7,932111	-1,382580	-261,369778	-332,577649	60,832984	1,123393	-8,204707	-0,289214	-636,814730	-73,160733	49,101030	1,123393	-8,204707	-0,289214	-636,814730	-73,160733	49,101030
09:57:18,28	0,412934	4,066942	-0,117994	-1,266008	0,286986	-0,569020	1,134863	-8,202151	-0,286437	7,286490	15,592123	49,105995	5,868250	-7,939268	-1,380980	-261,312107	-332,457367	60,828290	1,134863	-8,202151	-0,286437	-636,582379	-73,494639	49,105995	1,134863	-8,202151	-0,286437	-636,582379	-73,494639	49,105995
09:57:18,33	0,412934	4,066942	-0,117994	-1,266008	0,286986	-0,569020	1,124913	-8,197977	-0,287618	7,189627	15,100260	49,096081	5,867879	-7,930062	-1,380984	-261,231191	-332,328796	60,828035	1,124913	-8,197977	-0,287618	-636,351570	-73,205433	49,096081	1,124913	-8,197977	-0,287618	-636,351570	-73,205433	49,096081
09:57:18,38	0,412934	4,066942	-0,117994	-1,266008	0,286986	-0,569020	1,135865	-8,194329	-0,288353	7,073669	15,691540	49,090178	5,859243	-7,937723	-1,381719	-261,175437	-332,275819	60,822133	1,135865	-8,194329	-0,288353	-636,181132	-73,473855	49,090178	1,135865	-8,194329	-0,288353	-636,181132	-73,473855	49,090178
09:57:18,43	0,412934	4,066942	-0,117994	-1,266008	0,286986	-0,569020	1,128209	-8,191509	-0,283706	7,063925	15,288937	49,072609	5,860629	-7,929683	-1,377072	-261,110894	-332,155003	60,804563	1,128209	-8,191509	-0,283706	-635,969498	-73,275494	49,072609	1,128209	-8,191509	-0,283706	-635,969498	-73,275494	49,072609
09:57:18,48	0,412934	4,066942	-0,117994	-1,266008	0,286986	-0,569020	1,128209	-8,191509	-0,283706	7,063925	15,288937	49,072609	5,854293	-7,932206	-1,380573	-261,077435	-332,067576	60,778610	1,128209	-8,191509	-0,283706	-635,969498	-73,275494	49,072609	1,128209	-8,191509	-0,283706	-635,969498	-73,275494	49,072609
09:57:18,53	0,412934	4,066942	-0,117994	-1,266008	0,286986	-0,569020	1,128301	-8,191966	-0,284436	7,272373	15,315312	49,067013	5,859888	-7,932728	-1,378932	-260,961328	-332,010201	60,808217	1,128301	-8,191966	-0,284436	-635,796943	-73,256314	49,067013	1,128301	-8,191966	-0,284436	-635,796943	-73,256314	49,067013
09:57:18,58	0,412934	4,066942	-0,117994	-1,266008	0,286986	-0,569020	1,123172	-8,193203	-0,286367	7,337314	15,133912	49,052737	5,864615	-7,926167	-1,379733	-260,925650	-332,047996	60,784691	1,123172	-8,193203	-0,286367	-635,829100	-73,035080	49,052737	1,123172	-8,193203	-0,286367	-635,829100	-73,035080	49,052737
09:57:18,63	0,412934	4,066942	-0,117994	-1,266008	0,286986	-0,569020	1,122584	-8,186190	-0,289465	7,082836	15,079734	49,081523	5,858835	-7,922152	-1,382831	-260,891014	-331,940777	60,813477	1,122584	-8,186190	-0,289465	-635,533097	-73,043118	49,081523	1,122584	-8,186190	-0,289465	-635,533097	-73,043118	49,081523
09:57:18,68	0,412934	4,066942	-0,117994	-1,266008	0,286986	-0,569020	1,132996	-8,189521	-0,289058	7,258362	15,596377	49,060579	5,856514	-7,932834	-1,382424	-260,911301	-331,926379	60,792533	1,132996	-8,189521	-0,289058	-635,619037	-73,343797	49,060579	1,132996	-8,189521	-0,289058	-635,619037	-73,343797	49,060579
09:57:18,73	0,412934	4,066942	-0,117994	-1,266008	0,286986	-0,569020	1,124112	-8,187318	-0,286766	7,272052	15,125712	49,020435	5,859049	-7,924039	-1,380131	-260,854712	-331,810987	60,752389	1,124112	-8,187318	-0,286766	-635,432440	-73,117056	49,020435	1,124112	-8,187318	-0,286766	-635,432440	-73,117056	49,020435
09:57:18,78	0,412934	4,066942	-0,117994	-1,266008	0,286986	-0,569020	1,133784	-8,181391	-0,285979	6,968532	15,630639	49,017487	5,854342	-7,926157	-1,378568	-260,864246	-331,796152	60,765419	1,133784	-8,181391	-0,285979	-635,270681	-73,371375	49,017487	1,133784	-8,181391	-0,285979	-635,270681	-73,371375	49,017487
09:57:18,83	0,412934	4,066942	-0,117994	-1,266008	0,286986	-0,569020	1,129532	-8,183941	-0,285591	7,213938	15,421884	48,981839	5,853413	-7,927044	-1,378957	-260,783550	-331,716355	60,713793	1,129532	-8,183941	-0,285591	-635,225392	-73,246383	48,981839	1,129532	-8,183941	-0,285591	-635,225392	-73,246383	48,981839
09:57:18,88	0,412934	4,066942	-0,117994	-1,266008	0,286986	-0,569020	1,132594	-8,184330	-0,287493	7,210008	15,599702	49,020119	5,849247	-7,927378	-1,381658	-260,767631	-331,798426	60,736100	1,132594	-8,184330	-0,287493	-635,259861	-73,308928	49,020119	1,132594	-8,184330	-0,287493	-635,259861	-73,308928	49,020119
09:57:18,93	0,412934	4,066942	-0,117994	-1,266008	0,286986	-0,569020	1,130232	-8,178848	-0,285968	6,949227	15,442222	49,025543	5,848653	-7,925104	-1,379334	-260,797412	-331,708236	60,757497	1,130232	-8,178848	-0,285968	-635,090340	-73,280998	49,025543	1,130232	-8,178848	-0,285968	-635,090340	-73,280998	49,025543
09:57:18,98	0,412934	4,066942	-0,117994	-1,266008	0,286986	-0,569020	1,130232	-8,178848	-0,285968	6,949227	15,442222	49,025543	5,855339	-7,923564	-1,381255	-260,711540	-331,666164	60,731444	1,130232	-8,178848	-0,285968	-635,090340	-73,280998	49,025543	1,130232	-8,178848	-0,285968	-635,090340	-73,280998	49,025543
09:57:19,03	0,412934	4,066942	-0,117994	-1,266008	0,286986	-0,569020	1,125556	-8,183868	-0,287890	7,289646	15,252389	48,999490	5,855950	-7,921761	-1,381265	-260,703409	-331,649467	60,722584	1,125556	-8,183868	-0,287890	-635,144002	-73,103747	48,999490	1,125556	-8,183868	-0,287890	-635,144002	-73,103747	48,999490
09:57:19,08	0,412934	4,066942	-0,117994	-1,266008	0,286986	-0,569020	1,133782	-8,181994	-0,289404	7,285517	15,658612	49,010839	5,849602	-7,929751	-1,382770	-260,683520	-331,574569	60,742793	1,133782	-8,181994	-0,289404	-635,001000	-73,343269	49,010839	1,133782	-8,181994	-0,289404	-635,001000	-73,343269	49,010839
09:57:19,13	0,412934	4,066942	-0,117994	-1,266008	0,286986	-0,569020	1,133782	-8,181994	-0,289404	7,285517	15,658612	49,010839	5,843124	-7,925989	-1,380086	-260,671409	-331,600825	60,720252	1,133782	-8,181994	-0,289404	-635,001000	-73,343269	49,010839	1,133782	-8,181994	-0,289404	-635,001000	-73,343269	49,010839
09:57:19,18	0,412934	4,066942	-0,117994	-1,266008	0,286986	-0,569020	1,121425	-8,180339	-0,290206	7,223578	15,056065	49,008560	5,854348	-7,918223	-1,383571	-260,636822	-331,573696	60,740514	1,121425	-8,180339	-0,290206	-634,933046	-72,975810	49,008560	1,121425	-8,180339	-0,290206	-634,933046	-72,975810	49,008560
09:57:19,23	0,412934	4,066942	-0,117994	-1,266008	0,286986	-0,569020	1,121425	-8,180339	-0,290206	7,223578	15,056065	49,008560	5,843226	-7,923304	-1,381237	-260,642806	-331,513425	60,738410	1,121425	-8,180339	-0,290206	-634,933046	-72,975810	49,008560	1,121425	-8,180339	-0,290206	-634,933046	-72,975810	49,008560
09:57:19,29	0,412934	4,066942	-0,117994	-1,266008	0,286986	-0,569020	1,131386	-8,173248	-0,287872	6,904065	15,538728	49,006455	5,847334	-7,922004	-1,378937	-260,665344	-331,483317	60,710038	1,131386	-8,173248	-0,287872	-634,695938	-73,275098	49,006455	1,131386	-8,173248	-0,287872	-634,695938	-73,275098	49,006455
09:57:19,34	0,412934	4,066942	-0,117994	-1,266008	0,286986	-0,569020	1,128207	-8,176156	-0,285571	7,070054	15,338817	48,978084	5,851057	-7,918745	-1,378151	-260,571034	-331,492941	60,675493	1,128207	-8,176156	-0,285571	-634,758178	-73,225411	48,978084	1,128207	-8,176156	-0,285571	-634,758178	-73,225411	48,978084
09:57:19,39	0,412934	4,066942	-0,117994	-1,266008	0,286986	-0,569020	1,123522	-8,177750	-0,284785	7,191786	15,181723	48,943539	5,851777	-7,936432	-1,380494	-260,793097	-331,584732	60,693142	1,123522	-8,177750	-0,284785	-634,761610	-73,014792	48,943539	1,123522	-8,177750	-0,284785	-634,761610	-73,014792	48,943539
09:57:19,44	0,412934	4,066942	-0,117994	-1,266008	0,286986	-0,569020	1,138480	-8,187217	-0,287128	7,493537	15,813097	48,961187	6,193458	-8,189255	-1,374518	-273,334555	-349,401473	63,239304	1,138480	-8,187217	-0,287128	-635,203006	-73,557583	48,961187	1,138480	-8,187217	-0,287128	-635,203006	-73,557583	48,961187
09:57:19,49	0,412986	4,116964	-0,117993	-1,266018	0,287002	-0,569002	1,186591	-8,609533	-0,281153	7,753474	16,362001	51,507349	6,240820	-8,233336	-1,373691	-275,289724	-352,342699	63,621769	1,186591	-8,609533	-0,281153	-668,094842	-76,785358	51,507349	1,186591	-8,609533	-0,281153	-668,094842	-76,785358	51,507349
09:57:19,54	0,412986	4,116964	-0,117993	-1,266018	0,287002	-0,569002	1,201085	-8,672590	-0,280325	7,507681	16,893091	51,889815	6,235991	-8,227066	-1,374389	-274,975062	-351,788216	63,583520	1,198070	-8,665274	-0,281024	-672,459206	-77,316902	51,851566	1,198070	-8,665274	-0,281024	-672,459206	-77,316902	51,851566
09:57:19,59	0,412986	4,116964	-0,117993	-1,266018	0,287002	-0,569002	1,196515	-8,656830	-0,280266	7,584942	16,713043	51,758206	6,229456	-8,221499	-1,373632	-274,791498	-351,594882	63,490160	1,196515	-8,656830	-0,280266	-671,976251	-77,213408	51,758206	1,196515	-8,656830	-0,280266	-671,976251	-77,213408	51,758206
09:57:19,64	0,412986	4,116964	-0,117993	-1,266018	0,287002	-0,569002	1,196515	-8,656830	-0,280266	7,584942	16,713043	51,758206	6,229353	-8,215570	-1,373572	-274,629859	-351,359107	63,506567	1,196515	-8,656830	-0,280266	-671,976251	-77,213408	51,758206	1,196515	-8,656830	-0,280266	-671,976251	-77,213408	51,758206
09:57:19,69	0,412986	4,116964	-0,117993	-1,266018	0,287002	-0,569002	1,191433	-8,653777	-0,280207	7,711152	16,470835	51,774612	6,223775	-8,213969	-1,376678	-274,532629	-351,203234	63,472963	1,191433	-8,653777	-0,280207	-671,610320	-77,056620	51,774612	1,191433	-8,653777	-0,280207	-671,610320	-77,056620	51,774612
09:57:19,74	0,412986	4,116964	-0,117993	-1,266018	0,287002	-0,569002	1,201282	-8,640423	-0,277470	7,343315	16,980226	51,719131	6,212864	-8,217423	-1,370836	-274,468997	-351,074916	63,451085	1,201282	-8,640423	-0,277470	-670,929904	-77,320418	51,719131	1,201282	-8,640423	-0,277470	-670,929904	-77,320418	51,719131
09:57:19,79	0,412986	4,116964	-0,117993	-1,266018	0,287002	-0,569002	1,201282	-8,640423	-0,277470	7,343315	16,980226	51,719131	6,215520	-8,217847	-1,371961	-274,371128	-350,956637	63,437991	1,201282	-8,640423	-0,277470	-670,929904	-77,320418	51,719131	1,201282	-8,640423	-0,277470	-670,929904	-77,320418	51,719131
09:57:19,84	0,412986	4,116964	-0,117993	-1,266018	0,287002	-0,569002	1,200321	-8,642935	-0,278596	7,625306	16,955860	51,706037	6,219916	-8,212030	-1,370383	-274,270198	-350,848170	63,433823	1,200321	-8,642935	-0,278596	-670,845104	-77,269328	51,706037	1,200321	-8,642935	-0,278596	-670,845104	-77,269328	51,706037
09:57:19,89	0,412986	4,116964	-0,117993	-1,266018	0,287002	-0,569002	1,193085	-8,643834	-0,277017	7,816428	16,612776	51,701869	6,222077	-8,217929	-1,367477	-274,534742	-350,929120	63,459134	1,193085	-8,643834	-0,277017	-670,724515	-77,044406	51,701869	1,193085	-8,643834	-0,277017	-670,724515	-77,044406	51,701869
09:57:19,94	0,412986	4,116964	-0,117993	-1,266018	0,287002	-0,569002	1,197114	-8,648655	-0,274111	7,864762	16,633662	51,727180	6,559879	-8,454873	-1,363726	-285,851061	-368,958356	65,840352	1,197114	-8,648655	-0,274111	-671,054657	-77,339804	51,727180	1,197114	-8,648655	-0,274111	-671,054657	-77,339804	51,727180
09:57:19,99	0,412907	4,166993	-0,117984	-1,266000	0,286990	-0,569013	1,233412	-9,059672	-0,270360	7,965713	17,735527	54,108398	6,589324	-8,491370	-1,357665	-287,187258	-370,843943	66,167593	1,250297	-9,103421	-0,264299	-706,678943	-79,749118	54,435639	1,250297	-9,103421	-0,264299	-706,678943	-79,749118	54,435639
09:57:20,04	0,412907	4,166993	-0,117984	-1,266000	0,286990	-0,569013	1,243807	-9,021299	-0,267114	9,196118	17,225506	54,011419	6,521450	-8,444689	-1,360480	-285,148007	-365,639441	65,743374	1,243807	-9,021299	-0,267114	-698,975865	-80,413361	54,011419	1,243807	-9,021299	-0,267114	-698,975865	-80,413361	54,011419
09:57:20,09	0,412907	4,166993	-0,117984	-1,266000	0,286990	-0,569013	1,242674	-9,007469	-0,266670	9,420641	17,123281	53,892248	6,510039	-8,436793	-1,360036	-284,713677	-364,800534	65,624202	1,242674	-9,007469	-0,266670	-697,665692	-80,426651	53,892248	1,242674	-9,007469	-0,266670	-697,665692	-80,426651	53,892248
09:57:20,14	0,412907	4,166993	-0,117984	-1,266000	0,286990	-0,569013	1,244838	-8,994316	-0,266588	9,294440	17,322458	53,838200	6,497566	-8,432090	-1,359953	-284,359734	-364,360827	65,570154	1,244838	-8,994316	-0,266588	-696,759362	-80,397317	53,838200	1,244838	-8,994316	-0,266588	-696,759362	-80,397317	53,838200
09:57:20,19	0,412907	4,166993	-0,117984	-1,266000	0,286990	-0,569013	1,240372	-8,987084	-0,265795	9,323932	17,096442	53,784156	6,493536	-8,424606	-1,359161	-284,151576	-364,012711	65,516111	1,240372	-8,987084	-0,265795	-696,162158	-80,272757	53,784156	1,240372	-8,987084	-0,265795	-696,162158	-80,272757	53,784156
09:57:20,24	0,412907	4,166993	-0,117984	-1,266000	0,286990	-0,569013	1,241200	-8,976515	-0,266963	9,014536	17,174680	53,735147	6,491572	-8,418734	-1,356841	-284,034956	-363,807953	65,467295	1,241200	-8,976515	-0,266963	-695,641913	-80,259551	53,735147	1,241200	-8,976515	-0,266963	-695,641913	-80,259551	53,735147
09:57:20,29	0,412907	4,166993	-0,117984	-1,266000	0,286990	-0,569013	1,245128	-8,982596	-0,266878	9,518382	17,379363	53,748630	6,487272	-8,426481	-1,360243	-283,906840	-363,660024	65,480584	1,245128	-8,982596	-0,266878	-695,615433	-80,363190	53,748630	1,245128	-8,982596	-0,266878	-695,615433	-80,363190	53,748630
09:57:20,34	0,412907	4,166993	-0,117984	-1,266000	0,286990	-0,569013	1,240560	-8,977638	-0,267243	9,469327	17,158814	53,748910	6,485262	-8,420047	-1,360609	-283,787763	-363,487722	65,480864	1,240560	-8,977638	-0,267243	-695,275292	-80,225173	53,748910	1,240560	-8,977638	-0,267243	-695,275292	-80,225173	53,748910
09:57:20,39	0,412907	4,166993	-0,117984	-1,266000	0,286990	-0,569013	1,240560	-8,977638	-0,267243	9,469327	17,158814	53,748910	6,479059	-8,418209	-1,361395	-283,683066	-363,416757	65,428444	1,240560	-8,977638	-0,267243	-695,275292	-80,225173	53,748910	1,240560	-8,977638	-0,267243	-695,275292	-80,225173	53,748910
09:57:20,44	0,412907	4,166993	-0,117984	-1,266000	0,286990	-0,569013	1,242070	-8,971348	-0,268029	9,256030	17,292506	53,696489	6,482907	-8,418726	-1,360168	-283,578476	-363,306095	65,435600	1,242070	-8,971348	-0,268029	-694,994789	-80,209991	53,696489	1,242070	-8,971348	-0,268029	-694,994789	-80,209991	53,696489
09:57:20,49	0,412907	4,166993	-0,117984	-1,266000	0,286990	-0,569013	1,233697	-8,969695	-0,267248	9,409059	16,871611	53,663967	6,481815	-8,410131	-1,360613	-283,550999	-363,217062	65,395921	1,233697	-8,969695	-0,267248	-694,712016	-79,973568	53,663967	1,233697	-8,969695	-0,267248	-694,712016	-79,973568	53,663967
09:57:20,54	0,412907	4,166993	-0,117984	-1,266000	0,286990	-0,569013	1,237391	-8,965132	-0,264127	9,259986	17,014179	53,683539	6,476015	-8,411049	-1,357493	-283,549808	-363,115885	65,415493	1,237391	-8,965132	-0,264127	-694,502871	-80,121036	53,683539	1,237391	-8,965132	-0,264127	-694,502871	-80,121036	53,683539
09:57:20,59	0,412907	4,166993	-0,117984	-1,266000	0,286990	-0,569013	1,244272	-8,967442	-0,267959	9,506125	17,424791	53,652183	6,474576	-8,418163	-1,361325	-283,441068	-363,033167	65,384137	1,244272	-8,967442	-0,267959	-694,438088	-80,250564	53,652183	1,244272	-8,967442	-0,267959	-694,438088	-80,250564	53,652183
09:57:20,64	0,412907	4,166993	-0,117984	-1,266000	0,286990	-0,569013	1,234328	-8,966583	-0,262150	9,505133	16,943277	53,636285	6,478804	-8,409122	-1,355516	-283,388409	-363,013143	65,368239	1,234328	-8,966583	-0,262150	-694,371656	-79,951447	53,636285	1,234328	-8,966583	-0,262150	-694,371656	-79,951447	53,636285
09:57:20,69	0,412907	4,166993	-0,117984	-1,266000	0,286990	-0,569013	1,230205	-8,964972	-0,265634	9,501448	16,717933	53,660634	6,479469	-8,404745	-1,359000	-283,357850	-362,938262	65,392588	1,230205	-8,964972	-0,265634	-694,248816	-79,853176	53,660634	1,230205	-8,964972	-0,265634	-694,248816	-79,853176	53,660634
09:57:20,74	0,412907	4,166993	-0,117984	-1,266000	0,286990	-0,569013	1,242444	-8,960874	-0,266743	9,443358	17,376481	53,646785	6,472062	-8,413433	-1,360920	-283,295631	-362,851688	65,349715	1,242444	-8,960874	-0,266743	-693,985263	-80,155339	53,646785	1,242444	-8,960874	-0,266743	-693,985263	-80,155339	53,646785
09:57:20,79	0,412907	4,166993	-0,117984	-1,266000	0,286990	-0,569013	1,242444	-8,960874	-0,266743	9,443358	17,376481	53,646785	6,470357	-8,406700	-1,358991	-283,276569	-362,779217	65,361062	1,242444	-8,960874	-0,266743	-693,985263	-80,155339	53,646785	1,242444	-8,960874	-0,266743	-693,985263	-80,155339	53,646785
09:57:20,84	0,412907	4,166993	-0,117984	-1,266000	0,286990	-0,569013	1,236454	-8,958057	-0,265626	9,320288	17,033762	53,629107	6,472901	-8,410038	-1,359725	-283,224387	-362,698825	65,363491	1,236454	-8,958057	-0,265626	-693,887212	-80,027913	53,629107	1,236454	-8,958057	-0,265626	-693,887212	-80,027913	53,629107
09:57:20,89	0,412907	4,166993	-0,117984	-1,266000	0,286990	-0,569013	1,238073	-8,961929	-0,266360	9,617328	17,122909	53,631537	6,470620	-8,411022	-1,363602	-283,171989	-362,740252	65,344064	1,238073	-8,961929	-0,266360	-693,894099	-80,065802	53,631537	1,238073	-8,961929	-0,266360	-693,894099	-80,065802	53,631537
09:57:20,94	0,412907	4,166993	-0,117984	-1,266000	0,286990	-0,569013	1,240065	-8,960446	-0,270236	9,530526	17,292620	53,612110	6,469617	-8,409155	-1,362448	-283,124141	-362,647550	65,312027	1,238950	-8,958643	-0,269082	-693,712498	-80,027872	53,580073	1,238950	-8,958643	-0,269082	-693,712498	-80,027872	53,580073
09:57:20,99	0,412907	4,166993	-0,117984	-1,266000	0,286990	-0,569013	1,238950	-8,958643	-0,269082	9,540996	17,229706	53,580073	6,463679	-8,406381	-1,358973	-283,162502	-362,591960	65,330854	1,238950	-8,958643	-0,269082	-693,712498	-80,027872	53,580073	1,238950	-8,958643	-0,269082	-693,712498	-80,027872	53,580073
09:57:21,04	0,412907	4,166993	-0,117984	-1,266000	0,286990	-0,569013	1,235544	-8,954936	-0,267096	9,478309	17,093898	53,605454	6,468109	-8,404352	-1,360462	-283,023339	-362,555522	65,337408	1,235544	-8,954936	-0,267096	-693,484151	-79,896342	53,605454	1,235544	-8,954936	-0,267096	-693,484151	-79,896342	53,605454
09:57:21,09	0,412907	4,166993	-0,117984	-1,266000	0,286990	-0,569013	1,239792	-8,958017	-0,267484	9,596602	17,311770	53,589602	6,468653	-8,409571	-1,360850	-283,046926	-362,590327	65,321556	1,239792	-8,958017	-0,267484	-693,607742	-80,011938	53,589602	1,239792	-8,958017	-0,267484	-693,607742	-80,011938	53,589602
09:57:21,14	0,412907	4,166993	-0,117984	-1,266000	0,286990	-0,569013	1,233009	-8,952215	-0,265172	9,394285	16,960592	53,586577	6,467020	-8,400795	-1,358537	-282,995879	-362,505025	65,318531	1,233009	-8,952215	-0,265172	-693,354586	-79,830622	53,586577	1,233009	-8,952215	-0,265172	-693,354586	-79,830622	53,586577
09:57:21,19	0,412907	4,166993	-0,117984	-1,266000	0,286990	-0,569013	1,241695	-8,947106	-0,267478	9,168782	17,402110	53,601425	6,458252	-8,405763	-1,360844	-282,984606	-362,465162	65,333379	1,241695	-8,947106	-0,267478	-693,179041	-80,070977	53,601425	1,241695	-8,947106	-0,267478	-693,179041	-80,070977	53,601425
09:57:21,24	0,412907	4,166993	-0,117984	-1,266000	0,286990	-0,569013	1,241695	-8,947106	-0,267478	9,168782	17,402110	53,601425	6,464334	-8,402564	-1,357363	-282,924958	-362,394482	65,281141	1,241695	-8,947106	-0,267478	-693,179041	-80,070977	53,601425	1,241695	-8,947106	-0,267478	-693,179041	-80,070977	53,601425
09:57:21,29	0,412907	4,166993	-0,117984	-1,266000	0,286990	-0,569013	1,235884	-8,950773	-0,263998	9,450521	17,116238	53,549187	6,458413	-8,405240	-1,356599	-282,930844	-362,448999	65,263034	1,235884	-8,950773	-0,263998	-693,185193	-79,900661	53,549187	1,235884	-8,950773	-0,263998	-693,185193	-79,900661	53,549187
09:57:21,34	0,412907	4,166993	-0,117984	-1,266000	0,286990	-0,569013	1,232011	-8,950087	-0,264747	9,491579	16,954992	53,560847	6,465677	-8,398867	-1,358113	-282,851808	-362,348115	65,292801	1,232011	-8,950087	-0,264747	-693,090285	-79,757851	53,560847	1,232011	-8,950087	-0,264747	-693,090285	-79,757851	53,560847
09:57:21,39	0,412907	4,166993	-0,117984	-1,266000	0,286990	-0,569013	1,232011	-8,950087	-0,264747	9,491579	16,954992	53,560847	6,464537	-8,405889	-1,360027	-282,861469	-362,310042	65,298892	1,232011	-8,950087	-0,264747	-693,090285	-79,757851	53,560847	1,232011	-8,950087	-0,264747	-693,090285	-79,757851	53,560847
09:57:21,44	0,412907	4,166993	-0,117984	-1,266000	0,286990	-0,569013	1,238662	-8,952611	-0,266662	9,650963	17,273458	53,566937	6,460962	-8,399960	-1,359308	-282,873917	-362,297791	65,270165	1,238662	-8,952611	-0,266662	-693,129026	-79,961514	53,566937	1,238662	-8,952611	-0,266662	-693,129026	-79,961514	53,566937
09:57:21,49	0,412907	4,166993	-0,117984	-1,266000	0,286990	-0,569013	1,235315	-8,946551	-0,265943	9,340200	17,082507	53,538211	6,463531	-8,403689	-1,357689	-282,800525	-362,256222	65,284184	1,235315	-8,946551	-0,265943	-692,964036	-79,889724	53,538211	1,235315	-8,946551	-0,265943	-692,964036	-79,889724	53,538211
09:57:21,54	0,412907	4,166993	-0,117984	-1,266000	0,286990	-0,569013	1,237260	-8,950640	-0,264324	9,625535	17,226424	53,552229	6,462410	-8,401548	-1,359253	-282,773875	-362,234918	65,271132	1,237260	-8,950640	-0,264324	-692,999704	-79,898494	53,552229	1,237260	-8,950640	-0,264324	-692,999704	-79,898494	53,552229
09:57:21,59	0,412907	4,166993	-0,117984	-1,266000	0,286990	-0,569013	1,235966	-8,948599	-0,265887	9,551180	17,171539	53,539178	6,457641	-8,401999	-1,356186	-282,803708	-362,255877	65,238939	1,235966	-8,948599	-0,265887	-692,913845	-79,851762	53,539178	1,235966	-8,948599	-0,265887	-692,913845	-79,851762	53,539178
09:57:21,64	0,412907	4,166993	-0,117984	-1,266000	0,286990	-0,569013	1,238493	-8,948198	-0,266279	9,605834	17,307585	53,501673	6,460799	-8,403537	-1,359644	-282,732139	-362,171837	65,233628	1,238493	-8,948198	-0,266279	-692,827724	-79,914143	53,501673	1,238493	-8,948198	-0,266279	-692,827724	-79,914143	53,501673
09:57:21,69	0,412907	4,166993	-0,117984	-1,266000	0,286990	-0,569013	1,238493	-8,948198	-0,266279	9,605834	17,307585	53,501673	6,453688	-8,397337	-1,357336	-282,731773	-362,189043	65,250739	1,238493	-8,948198	-0,266279	-692,827724	-79,914143	53,501673	1,238493	-8,948198	-0,266279	-692,827724	-79,914143	53,501673
09:57:21,74	0,412907	4,166993	-0,117984	-1,266000	0,286990	-0,569013	1,234146	-8,942857	-0,262800	9,306660	17,062582	53,533991	6,463739	-8,396523	-1,360025	-282,705947	-362,188657	65,263671	1,234146	-8,942857	-0,262800	-692,707618	-79,817867	53,533991	1,234146	-8,942857	-0,262800	-692,707618	-79,817867	53,533991
09:57:21,79	0,412907	4,166993	-0,117984	-1,266000	0,286990	-0,569013	1,234146	-8,942857	-0,262800	9,306660	17,062582	53,533991	6,457930	-8,402593	-1,358426	-282,693917	-362,158572	65,290704	1,234146	-8,942857	-0,262800	-692,707618	-79,817867	53,533991	1,234146	-8,942857	-0,262800	-692,707618	-79,817867	53,533991
09:57:21,84	0,412907	4,166993	-0,117984	-1,266000	0,286990	-0,569013	1,239111	-8,945242	-0,265060	9,482709	17,366167	53,558750	6,460423	-8,398957	-1,358437	-282,637862	-362,120774	65,258400	1,239111	-8,945242	-0,265060	-692,718784	-79,904039	53,558750	1,239111	-8,945242	-0,265060	-692,718784	-79,904039	53,558750
09:57:21,89	0,412907	4,166993	-0,117984	-1,266000	0,286990	-0,569013	1,234716	-8,945583	-0,265071	9,561183	17,167259	53,526445	6,459812	-8,395666	-1,358482	-282,657003	-362,079437	65,231260	1,234716	-8,945583	-0,265071	-692,667049	-79,757919	53,526445	1,234716	-8,945583	-0,265071	-692,667049	-79,757919	53,526445
09:57:21,94	0,412907	4,166993	-0,117984	-1,266000	0,286990	-0,569013	1,238272	-8,940808	-0,265478	9,322961	17,323191	53,521673	6,454510	-8,399650	-1,358844	-282,657952	-362,097570	65,253627	1,238272	-8,940808	-0,265478	-692,530477	-79,881164	53,521673	1,238272	-8,940808	-0,265478	-692,530477	-79,881164	53,521673
09:57:21,99	0,412907	4,166993	-0,117984	-1,266000	0,286990	-0,569013	1,238272	-8,940808	-0,265478	9,322961	17,323191	53,521673	6,459989	-8,398017	-1,360764	-282,588758	-362,040459	65,242567	1,238272	-8,940808	-0,265478	-692,530477	-79,881164	53,521673	1,238272	-8,940808	-0,265478	-692,530477	-79,881164	53,521673
09:57:22,04	0,412907	4,166993	-0,117984	-1,266000	0,286990	-0,569013	1,234119	-8,944736	-0,267398	9,611292	17,138589	53,510613	6,458263	-8,402066	-1,360748	-282,596124	-361,993374	65,248088	1,234119	-8,944736	-0,267398	-692,550521	-79,739734	53,510613	1,234119	-8,944736	-0,267398	-692,550521	-79,739734	53,510613
09:57:22,09	0,412907	4,166993	-0,117984	-1,266000	0,286990	-0,569013	1,238488	-8,945266	-0,267382	9,675929	17,335884	53,516134	6,459358	-8,393022	-1,358473	-282,605540	-362,028324	65,227831	1,238488	-8,945266	-0,267382	-692,527465	-79,885448	53,516134	1,238488	-8,945266	-0,267382	-692,527465	-79,885448	53,516134
09:57:22,14	0,412907	4,166993	-0,117984	-1,266000	0,286990	-0,569013	1,230109	-8,941693	-0,265107	9,455139	16,909462	53,495877	6,450494	-8,399526	-1,359223	-282,635103	-362,014231	65,260462	1,230109	-8,941693	-0,265107	-692,467746	-79,654068	53,495877	1,230109	-8,941693	-0,265107	-692,467746	-79,654068	53,495877
09:57:22,19	0,412907	4,166993	-0,117984	-1,266000	0,286990	-0,569013	1,236717	-8,938211	-0,264687	9,307666	17,304676	53,488568	6,453038	-8,397004	-1,358053	-282,544070	-362,025013	65,220522	1,236717	-8,938211	-0,264687	-692,341864	-79,777609	53,488568	1,236717	-8,938211	-0,264687	-692,341864	-79,777609	53,488568
09:57:22,24	0,412907	4,166993	-0,117984	-1,266000	0,286990	-0,569013	1,236717	-8,938211	-0,264687	9,307666	17,304676	53,488568	6,457245	-8,398040	-1,359566	-282,521112	-361,968860	65,247805	1,236717	-8,938211	-0,264687	-692,341864	-79,777609	53,488568	1,236717	-8,938211	-0,264687	-692,341864	-79,777609	53,488568
09:57:22,29	0,412907	4,166993	-0,117984	-1,266000	0,286990	-0,569013	1,232909	-8,936756	-0,266653	9,277815	17,107596	53,467258	6,456514	-8,394642	-1,357671	-282,573302	-361,998785	65,236916	1,232909	-8,936756	-0,266653	-692,257492	-79,675724	53,467258	1,232909	-8,936756	-0,266653	-692,257492	-79,675724	53,467258
09:57:22,34	0,412907	4,166993	-0,117984	-1,266000	0,286990	-0,569013	1,237058	-8,937905	-0,265832	9,350023	17,359767	53,479863	6,452603	-8,397146	-1,359197	-282,482562	-361,993246	65,211817	1,237058	-8,937905	-0,265832	-692,275492	-79,749249	53,479863	1,237058	-8,937905	-0,265832	-692,275492	-79,749249	53,479863
09:57:22,39	0,412907	4,166993	-0,117984	-1,266000	0,286990	-0,569013	1,234494	-8,939869	-0,266581	9,532941	17,172256	53,522955	6,455586	-8,395909	-1,359947	-282,489133	-361,896204	65,254910	1,234494	-8,939869	-0,266581	-692,246800	-79,735529	53,522955	1,234494	-8,939869	-0,266581	-692,246800	-79,735529	53,522955
09:57:22,44	0,412907	4,166993	-0,117984	-1,266000	0,286990	-0,569013	1,228164	-8,936972	-0,264294	9,406813	16,872229	53,478927	6,456242	-8,388978	-1,357660	-282,451651	-361,889533	65,210882	1,228164	-8,936972	-0,264294	-692,145511	-79,538664	53,478927	1,228164	-8,936972	-0,264294	-692,145511	-79,538664	53,478927
09:57:22,49	0,412907	4,166993	-0,117984	-1,266000	0,286990	-0,569013	1,228164	-8,936972	-0,264294	9,406813	16,872229	53,478927	6,448594	-8,394927	-1,358432	-282,461502	-361,890557	65,204370	1,228164	-8,936972	-0,264294	-692,145511	-79,538664	53,478927	1,228164	-8,936972	-0,264294	-692,145511	-79,538664	53,478927
09:57:22,54	0,412907	4,166993	-0,117984	-1,266000	0,286990	-0,569013	1,236906	-8,938668	-0,266213	9,493414	17,329249	53,468557	6,453340	-8,397397	-1,359578	-282,450307	-361,892135	65,200511	1,236906	-8,938668	-0,266213	-692,192031	-79,767847	53,468557	1,236906	-8,938668	-0,266213	-692,192031	-79,767847	53,468557
09:57:22,59	0,412907	4,166993	-0,117984	-1,266000	0,286990	-0,569013	1,236906	-8,938668	-0,266213	9,493414	17,329249	53,468557	6,456970	-8,392333	-1,358382	-282,404976	-361,849823	65,235967	1,236906	-8,938668	-0,266213	-692,192031	-79,767847	53,468557	1,236906	-8,938668	-0,266213	-692,192031	-79,767847	53,468557
09:57:22,64	0,412907	4,166993	-0,117984	-1,266000	0,286990	-0,569013	1,237449	-8,932974	-0,263077	9,257102	17,361640	53,506112	6,448137	-8,395020	-1,356442	-282,416853	-361,842416	65,238066	1,237449	-8,932974	-0,263077	-691,981351	-79,778146	53,506112	1,237449	-8,932974	-0,263077	-691,981351	-79,778146	53,506112
09:57:22,69	0,412907	4,166993	-0,117984	-1,266000	0,286990	-0,569013	1,237449	-8,932974	-0,263077	9,257102	17,361640	53,506112	6,445232	-8,394909	-1,356865	-282,399030	-361,852016	65,188896	1,237449	-8,932974	-0,263077	-691,981351	-79,778146	53,506112	1,237449	-8,932974	-0,263077	-691,981351	-79,778146	53,506112
09:57:22,74	0,412907	4,166993	-0,117984	-1,266000	0,286990	-0,569013	1,239603	-8,939728	-0,264235	9,606488	17,492827	53,467582	6,452910	-8,400262	-1,357601	-282,401124	-361,853626	65,199536	1,239603	-8,939728	-0,264235	-692,162187	-79,815976	53,467582	1,239603	-8,939728	-0,264235	-692,162187	-79,815976	53,467582
09:57:22,79	0,412907	4,166993	-0,117984	-1,266000	0,286990	-0,569013	1,229485	-8,935924	-0,265826	9,442110	16,970481	53,466254	6,454673	-8,389598	-1,359192	-282,381137	-361,826532	65,198209	1,229485	-8,935924	-0,265826	-692,027908	-79,544101	53,466254	1,229485	-8,935924	-0,265826	-692,027908	-79,544101	53,466254
09:57:22,84	0,412907	4,166993	-0,117984	-1,266000	0,286990	-0,569013	1,235732	-8,932811	-0,264224	9,272523	17,338814	53,496360	6,450008	-8,393740	-1,354910	-282,388448	-361,798564	65,195154	1,235732	-8,932811	-0,264224	-691,953111	-79,666138	53,496360	1,235732	-8,932811	-0,264224	-691,953111	-79,666138	53,496360
09:57:22,89	0,412907	4,166993	-0,117984	-1,266000	0,286990	-0,569013	1,236351	-8,940061	-0,263843	9,690296	17,351388	53,449501	6,454823	-8,397613	-1,357209	-282,343940	-361,809854	65,181455	1,236351	-8,940061	-0,263843	-692,104507	-79,702176	53,449501	1,236351	-8,940061	-0,263843	-692,104507	-79,702176	53,449501
09:57:22,94	0,412907	4,166993	-0,117984	-1,266000	0,286990	-0,569013	1,236351	-8,940061	-0,263843	9,690296	17,351388	53,449501	6,456078	-8,389199	-1,357599	-282,300314	-361,760479	65,198827	1,236351	-8,940061	-0,263843	-692,104507	-79,702176	53,449501	1,236351	-8,940061	-0,263843	-692,104507	-79,702176	53,449501
09:57:22,99	0,412907	4,166993	-0,117984	-1,266000	0,286990	-0,569013	1,235753	-8,942581	-0,265744	9,894640	17,325700	53,471880	6,457305	-8,398355	-1,359110	-282,302605	-361,749062	65,203834	1,235753	-8,942581	-0,265744	-692,097966	-79,680931	53,471880	1,235753	-8,942581	-0,265744	-692,097966	-79,680931	53,471880
09:57:23,04	0,412907	4,166993	-0,117984	-1,266000	0,286990	-0,569013	1,228624	-8,930896	-0,265821	9,277127	16,958955	53,452873	6,453858	-8,389917	-1,356802	-282,246858	-361,743396	65,193004	1,228624	-8,930896	-0,265821	-691,798232	-79,488034	53,452873	1,228624	-8,930896	-0,265821	-691,798232	-79,488034	53,452873
09:57:23,09	0,412907	4,166993	-0,117984	-1,266000	0,286990	-0,569013	1,238117	-8,934959	-0,268478	9,436494	17,454769	53,495135	6,449522	-8,396591	-1,361843	-282,328161	-361,805652	65,227089	1,238117	-8,934959	-0,268478	-691,957762	-79,737403	53,495135	1,238117	-8,934959	-0,268478	-691,957762	-79,737403	53,495135
09:57:23,14	0,412907	4,166993	-0,117984	-1,266000	0,286990	-0,569013	1,226546	-8,936059	-0,261101	9,613494	16,898967	53,465709	6,456260	-8,387120	-1,354466	-282,228523	-361,724869	65,197663	1,226546	-8,936059	-0,261101	-691,867144	-79,384869	53,465709	1,226546	-8,936059	-0,261101	-691,867144	-79,384869	53,465709
09:57:23,19	0,412907	4,166993	-0,117984	-1,266000	0,286990	-0,569013	1,234251	-8,930857	-0,264983	9,320821	17,251686	53,495787	6,447903	-8,391192	-1,358349	-282,281130	-361,720120	65,227741	1,234251	-8,930857	-0,264983	-691,751492	-79,636982	53,495787	1,234251	-8,930857	-0,264983	-691,751492	-79,636982	53,495787
09:57:23,24	0,412907	4,166993	-0,117984	-1,266000	0,286990	-0,569013	1,234251	-8,930857	-0,264983	9,320821	17,251686	53,495787	6,449102	-8,398363	-1,357567	-282,302551	-361,699064	65,203077	1,234251	-8,930857	-0,264983	-691,751492	-79,636982	53,495787	1,234251	-8,930857	-0,264983	-691,751492	-79,636982	53,495787
09:57:23,29	0,412907	4,166993	-0,117984	-1,266000	0,286990	-0,569013	1,239862	-8,935481	-0,264202	9,568773	17,514396	53,471123	6,453200	-8,389914	-1,359159	-282,286793	-361,711624	65,186063	1,239862	-8,935481	-0,264202	-691,866493	-79,814762	53,471123	1,239862	-8,935481	-0,264202	-691,866493	-79,814762	53,471123
09:57:23,34	0,412907	4,166993	-0,117984	-1,266000	0,286990	-0,569013	1,230495	-8,934805	-0,265793	9,530631	17,047261	53,454109	6,455139	-8,386250	-1,358763	-282,202053	-361,706848	65,161757	1,230495	-8,934805	-0,265793	-691,851582	-79,546621	53,454109	1,230495	-8,934805	-0,265793	-691,851582	-79,546621	53,454109
09:57:23,39	0,412907	4,166993	-0,117984	-1,266000	0,286990	-0,569013	1,238129	-8,933978	-0,263441	9,531890	17,477984	53,422063	6,448666	-8,396111	-1,356806	-282,235422	-361,690151	65,154017	1,238129	-8,933978	-0,263441	-691,785376	-79,715170	53,422063	1,238129	-8,933978	-0,263441	-691,785376	-79,715170	53,422063
09:57:23,44	0,412907	4,166993	-0,117984	-1,266000	0,286990	-0,569013	1,232993	-8,935828	-0,264558	9,675890	17,214195	53,483126	6,452836	-8,392588	-1,357924	-282,208670	-361,650407	65,215081	1,232993	-8,935828	-0,264558	-691,786607	-79,575764	53,483126	1,232993	-8,935828	-0,264558	-691,786607	-79,575764	53,483126
09:57:23,49	0,412907	4,166993	-0,117984	-1,266000	0,286990	-0,569013	1,238572	-8,928869	-0,264199	9,317427	17,502250	53,452241	6,444020	-8,393940	-1,357565	-282,208739	-361,646420	65,184195	1,238572	-8,928869	-0,264199	-691,598769	-79,725661	53,452241	1,238572	-8,928869	-0,264199	-691,598769	-79,725661	53,452241
09:57:23,54	0,412907	4,166993	-0,117984	-1,266000	0,286990	-0,569013	1,238572	-8,928869	-0,264199	9,317427	17,502250	53,452241	6,454003	-8,387109	-1,357959	-282,206427	-361,636571	65,197156	1,227665	-8,934099	-0,264593	-691,727693	-79,439544	53,465202	1,227665	-8,934099	-0,264593	-691,727693	-79,439544	53,465202
09:57:23,59	0,412907	4,166993	-0,117984	-1,266000	0,286990	-0,569013	1,227665	-8,934099	-0,264593	9,599100	16,932157	53,465202	6,451786	-8,396611	-1,358687	-282,164615	-361,641741	65,185521	1,227665	-8,934099	-0,264593	-691,727693	-79,439544	53,465202	1,227665	-8,934099	-0,264593	-691,727693	-79,439544	53,465202
09:57:23,64	0,412907	4,166993	-0,117984	-1,266000	0,286990	-0,569013	1,231341	-8,927995	-0,263842	9,280716	17,084123	53,464448	6,446879	-8,387241	-1,357207	-282,240845	-361,617802	65,196403	1,231341	-8,927995	-0,263842	-691,566880	-79,576152	53,464448	1,231341	-8,927995	-0,263842	-691,566880	-79,576152	53,464448
09:57:23,69	0,412907	4,166993	-0,117984	-1,266000	0,286990	-0,569013	1,236030	-8,930903	-0,267285	9,448112	17,413955	53,454287	6,447053	-8,392755	-1,360651	-282,158263	-361,646825	65,186241	1,236030	-8,930903	-0,267285	-691,627797	-79,614369	53,454287	1,236030	-8,930903	-0,267285	-691,627797	-79,614369	53,454287
09:57:23,74	0,412907	4,166993	-0,117984	-1,266000	0,286990	-0,569013	1,228147	-8,934520	-0,263795	9,659108	16,990771	53,459825	6,454127	-8,387737	-1,357160	-282,158310	-361,620328	65,191779	1,228147	-8,934520	-0,263795	-691,700719	-79,418769	53,459825	1,228147	-8,934520	-0,263795	-691,700719	-79,418769	53,459825
09:57:23,79	0,412907	4,166993	-0,117984	-1,266000	0,286990	-0,569013	1,228147	-8,934520	-0,263795	9,659108	16,990771	53,459825	6,444759	-8,387165	-1,358329	-282,138613	-361,587854	65,196639	1,228147	-8,934520	-0,263795	-691,700719	-79,418769	53,459825	1,228147	-8,934520	-0,263795	-691,700719	-79,418769	53,459825
09:57:23,84	0,412907	4,166993	-0,117984	-1,266000	0,286990	-0,569013	1,232335	-8,926121	-0,264964	9,260315	17,209393	53,464685	6,447767	-8,393827	-1,358304	-282,112021	-361,639660	65,169996	1,232335	-8,926121	-0,264964	-691,440165	-79,528942	53,464685	1,232335	-8,926121	-0,264964	-691,440165	-79,528942	53,464685
09:57:23,89	0,412907	4,166993	-0,117984	-1,266000	0,286990	-0,569013	1,229157	-8,930461	-0,266140	9,500306	17,058322	53,432465	6,450106	-8,386582	-1,359506	-282,119135	-361,582567	65,164419	1,229157	-8,930461	-0,266140	-691,540854	-79,430480	53,432465	1,229157	-8,930461	-0,266140	-691,540854	-79,430480	53,432465
09:57:23,94	0,412907	4,166993	-0,117984	-1,266000	0,286990	-0,569013	1,234697	-8,927612	-0,266898	9,348720	17,383346	53,430521	6,444870	-8,389956	-1,360263	-282,088876	-361,604042	65,162475	1,234697	-8,927612	-0,266898	-691,468839	-79,540349	53,430521	1,234697	-8,927612	-0,266898	-691,468839	-79,540349	53,430521
09:57:23,99	0,412907	4,166993	-0,117984	-1,266000	0,286990	-0,569013	1,234697	-8,927612	-0,266898	9,348720	17,383346	53,430521	6,449681	-8,386205	-1,355953	-282,055162	-361,550629	65,201366	1,234697	-8,927612	-0,266898	-691,468839	-79,540349	53,430521	1,234697	-8,927612	-0,266898	-691,468839	-79,540349	53,430521
09:57:24,04	0,412907	4,166993	-0,117984	-1,266000	0,286990	-0,569013	1,229460	-8,931343	-0,266137	9,575935	17,052951	53,433663	6,451914	-8,386015	-1,356388	-282,116707	-361,545021	65,173786	1,229460	-8,931343	-0,266137	-691,534522	-79,459678	53,433663	1,229460	-8,931343	-0,266137	-691,534522	-79,459678	53,433663
09:57:24,09	0,412907	4,166993	-0,117984	-1,266000	0,286990	-0,569013	1,229460	-8,931343	-0,266137	9,575935	17,052951	53,433663	6,452154	-8,387966	-1,357922	-282,017935	-361,528850	65,130368	1,229460	-8,931343	-0,266137	-691,534522	-79,459678	53,433663	1,229460	-8,931343	-0,266137	-691,534522	-79,459678	53,433663
09:57:24,14	0,412907	4,166993	-0,117984	-1,266000	0,286990	-0,569013	1,227686	-8,928346	-0,263060	9,456263	16,955923	53,403811	6,449010	-8,384251	-1,356425	-282,108626	-361,512520	65,135766	1,227686	-8,928346	-0,263060	-691,418899	-79,417429	53,403811	1,227686	-8,928346	-0,263060	-691,418899	-79,417429	53,403811
09:57:24,19	0,412907	4,166993	-0,117984	-1,266000	0,286990	-0,569013	1,231844	-8,924634	-0,265747	9,268751	17,179320	53,442979	6,443717	-8,385996	-1,359112	-282,099657	-361,511360	65,174933	1,231844	-8,924634	-0,265747	-691,315054	-79,520425	53,442979	1,231844	-8,924634	-0,265747	-691,315054	-79,520425	53,442979
09:57:24,24	0,412907	4,166993	-0,117984	-1,266000	0,286990	-0,569013	1,231844	-8,924634	-0,265747	9,268751	17,179320	53,442979	6,447987	-8,393634	-1,359054	-282,049544	-361,519722	65,168874	1,231844	-8,924634	-0,265747	-691,315054	-79,520425	53,442979	1,231844	-8,924634	-0,265747	-691,315054	-79,520425	53,442979
09:57:24,29	0,412907	4,166993	-0,117984	-1,266000	0,286990	-0,569013	1,235407	-8,924776	-0,263412	9,298728	17,387550	53,411671	6,448522	-8,383014	-1,357554	-282,063630	-361,480759	65,166177	1,235407	-8,924776	-0,263412	-691,296191	-79,591871	53,411671	1,235407	-8,924776	-0,263412	-691,296191	-79,591871	53,411671
09:57:24,34	0,412907	4,166993	-0,117984	-1,266000	0,286990	-0,569013	1,235407	-8,924776	-0,263412	9,298728	17,387550	53,411671	6,448628	-8,387550	-1,359828	-282,022226	-361,470813	65,191025	1,235407	-8,924776	-0,263412	-691,296191	-79,591871	53,411671	1,235407	-8,924776	-0,263412	-691,296191	-79,591871	53,411671
09:57:24,39	0,412907	4,166993	-0,117984	-1,266000	0,286990	-0,569013	1,230734	-8,929664	-0,266463	9,604128	17,168410	53,459071	6,449877	-8,383819	-1,356374	-281,987775	-361,486056	65,130709	1,230734	-8,929664	-0,266463	-691,374512	-79,444240	53,459071	1,230734	-8,929664	-0,266463	-691,374512	-79,444240	53,459071
09:57:24,44	0,412907	4,166993	-0,117984	-1,266000	0,286990	-0,569013	1,231321	-8,931492	-0,264524	9,719760	17,232102	53,418781	6,449917	-8,388972	-1,357889	-281,983177	-361,469560	65,150735	1,231321	-8,931492	-0,264524	-691,402327	-79,426593	53,418781	1,231321	-8,931492	-0,264524	-691,402327	-79,426593	53,418781
09:57:24,49	0,412907	4,166993	-0,117984	-1,266000	0,286990	-0,569013	1,231321	-8,931492	-0,264524	9,719760	17,232102	53,418781	6,443925	-8,387073	-1,359855	-282,019801	-361,469207	65,166100	1,232672	-8,925353	-0,266489	-691,257661	-79,494300	53,434146	1,232672	-8,925353	-0,266489	-691,257661	-79,494300	53,434146
09:57:24,54	0,412907	4,166993	-0,117984	-1,266000	0,286990	-0,569013	1,232672	-8,925353	-0,266489	9,382545	17,270483	53,434146	6,443403	-8,387673	-1,357504	-281,988288	-361,485937	65,168476	1,233453	-8,925201	-0,264138	-691,252373	-79,479339	53,436522	1,233453	-8,925201	-0,264138	-691,252373	-79,479339	53,436522
09:57:24,59	0,412907	4,166993	-0,117984	-1,266000	0,286990	-0,569013	1,233453	-8,925201	-0,264138	9,375927	17,346748	53,436522	6,449945	-8,384053	-1,357099	-281,966699	-361,434091	65,185872	1,233453	-8,925201	-0,264138	-691,252373	-79,479339	53,436522	1,233453	-8,925201	-0,264138	-691,252373	-79,479339	53,436522
09:57:24,64	0,412907	4,166993	-0,117984	-1,266000	0,286990	-0,569013	1,227047	-8,929057	-0,263734	9,632099	17,006399	53,453917	6,439297	-8,387100	-1,357944	-282,002719	-361,431884	65,121547	1,235010	-8,921358	-0,264578	-691,110935	-79,560117	53,389593	1,235010	-8,921358	-0,264578	-691,110935	-79,560117	53,389593
09:57:24,69	0,412907	4,166993	-0,117984	-1,266000	0,286990	-0,569013	1,235010	-8,921358	-0,264578	9,215678	17,388174	53,389593	6,451705	-8,390547	-1,357482	-281,979132	-361,464399	65,160376	1,235010	-8,921358	-0,264578	-691,110935	-79,560117	53,389593	1,235010	-8,921358	-0,264578	-691,110935	-79,560117	53,389593
09:57:24,74	0,412907	4,166993	-0,117984	-1,266000	0,286990	-0,569013	1,231791	-8,933828	-0,264116	9,847722	17,257475	53,428422	6,449295	-8,384907	-1,360616	-281,993406	-361,431504	65,173595	1,231791	-8,933828	-0,264116	-691,457738	-79,438131	53,428422	1,231791	-8,933828	-0,264116	-691,457738	-79,438131	53,428422
09:57:24,79	0,412907	4,166993	-0,117984	-1,266000	0,286990	-0,569013	1,228112	-8,928920	-0,267251	9,613874	17,037335	53,441640	6,448854	-8,387254	-1,357117	-281,924029	-361,487130	65,120094	1,228112	-8,928920	-0,267251	-691,306335	-79,369435	53,441640	1,228112	-8,928920	-0,267251	-691,306335	-79,369435	53,441640
09:57:24,84	0,412907	4,166993	-0,117984	-1,266000	0,286990	-0,569013	1,230365	-8,929712	-0,263751	9,641555	17,242381	53,388140	6,444602	-8,385295	-1,356759	-281,994664	-361,436242	65,141169	1,230795	-8,925050	-0,263394	-691,208527	-79,439252	53,409215	1,230795	-8,925050	-0,263394	-691,208527	-79,439252	53,409215
09:57:24,89	0,412907	4,166993	-0,117984	-1,266000	0,286990	-0,569013	1,230795	-8,925050	-0,263394	9,407932	17,178126	53,409215	6,448953	-8,387044	-1,356352	-281,923727	-361,363907	65,104241	1,230795	-8,925050	-0,263394	-691,208527	-79,439252	53,409215	1,230795	-8,925050	-0,263394	-691,208527	-79,439252	53,409215
09:57:24,94	0,412907	4,166993	-0,117984	-1,266000	0,286990	-0,569013	1,230134	-8,929693	-0,262987	9,747463	17,169017	53,372287	6,442476	-8,389572	-1,359803	-281,883705	-361,461241	65,140078	1,230134	-8,929693	-0,262987	-691,233445	-79,396469	53,372287	1,230134	-8,929693	-0,262987	-691,233445	-79,396469	53,372287
09:57:24,99	0,412907	4,166993	-0,117984	-1,266000	0,286990	-0,569013	1,235561	-8,925348	-0,266437	9,457224	17,534586	53,408124	6,447818	-8,387072	-1,355498	-281,895716	-361,361713	65,190516	1,235561	-8,925348	-0,266437	-691,182577	-79,456978	53,408124	1,235561	-8,925348	-0,266437	-691,182577	-79,456978	53,408124
09:57:25,04	0,412907	4,166993	-0,117984	-1,266000	0,286990	-0,569013	1,230725	-8,928723	-0,262133	9,712949	17,222942	53,458562	6,441858	-8,384117	-1,357131	-281,915752	-361,387492	65,127311	1,230725	-8,928723	-0,262133	-691,191845	-79,388985	53,458562	1,230725	-8,928723	-0,262133	-691,191845	-79,388985	53,458562
09:57:25,09	0,412907	4,166993	-0,117984	-1,266000	0,286990	-0,569013	1,225556	-8,923547	-0,265725	9,421023	16,919455	53,403676	6,445920	-8,380007	-1,359091	-281,937113	-361,364085	65,135630	1,225556	-8,923547	-0,265725	-691,077423	-79,286654	53,403676	1,225556	-8,923547	-0,265725	-691,077423	-79,286654	53,403676
09:57:25,14	0,412907	4,166993	-0,117984	-1,266000	0,286990	-0,569013	1,234754	-8,928391	-0,263632	9,696100	17,446100	53,380731	6,445515	-8,390394	-1,356998	-281,883638	-361,368158	65,112685	1,234754	-8,928391	-0,263632	-691,182568	-79,482055	53,380731	1,234754	-8,928391	-0,263632	-691,182568	-79,482055	53,380731
09:57:25,20	0,412907	4,166993	-0,117984	-1,266000	0,286990	-0,569013	1,232140	-8,929548	-0,263716	9,724206	17,326199	53,404533	6,443713	-8,388426	-1,358245	-281,878860	-361,395189	65,146425	1,232140	-8,929548	-0,263716	-691,245297	-79,396827	53,404533	1,232140	-8,929548	-0,263716	-691,245297	-79,396827	53,404533
09:57:25,25	0,412907	4,166993	-0,117984	-1,266000	0,286990	-0,569013	1,232140	-8,929548	-0,263716	9,724206	17,326199	53,404533	6,440714	-8,383645	-1,358273	-281,885191	-361,411437	65,146178	1,231309	-8,920859	-0,264907	-691,021226	-79,370493	53,414223	1,231309	-8,920859	-0,264907	-691,021226	-79,370493	53,414223
09:57:25,30	0,412907	4,166993	-0,117984	-1,266000	0,286990	-0,569013	1,231309	-8,920859	-0,264907	9,266178	17,287303	53,414223	6,446169	-8,385172	-1,360551	-281,836305	-361,337876	65,169515	1,231309	-8,920859	-0,264907	-691,021226	-79,370493	53,414223	1,231309	-8,920859	-0,264907	-691,021226	-79,370493	53,414223
09:57:25,35	0,412907	4,166993	-0,117984	-1,266000	0,286990	-0,569013	1,229904	-8,926346	-0,267185	9,639669	17,219764	53,437560	6,132567	-8,098168	-1,362859	-268,114907	-345,282536	62,775681	1,229904	-8,926346	-0,267185	-691,078493	-79,327687	53,437560	1,229904	-8,926346	-0,267185	-691,078493	-79,327687	53,437560
09:57:25,40	0,413022	4,117264	-0,118012	-1,266028	0,286995	-0,568945	1,118267	-8,406484	-0,265974	8,757460	15,460552	50,423313	6,051774	-8,028560	-1,359340	-265,257132	-340,713711	62,155267	1,118267	-8,406484	-0,265974	-651,151513	-72,323419	50,423313	1,118267	-8,406484	-0,265974	-651,151513	-72,323419	50,423313
09:57:25,45	0,413022	4,117264	-0,118012	-1,266028	0,286995	-0,568945	1,118267	-8,406484	-0,265974	8,757460	15,460552	50,423313	6,043680	-8,031564	-1,358952	-265,202424	-340,702574	62,119065	1,118267	-8,406484	-0,265974	-651,151513	-72,323419	50,423313	1,118267	-8,406484	-0,265974	-651,151513	-72,323419	50,423313
09:57:25,50	0,413022	4,117264	-0,118012	-1,266028	0,286995	-0,568945	1,124915	-8,400976	-0,265586	8,508055	15,848057	50,387111	6,055015	-8,033197	-1,360413	-265,113807	-340,755933	62,157812	1,120662	-8,411609	-0,267047	-651,252248	-72,241652	50,425858	1,120662	-8,411609	-0,267047	-651,252248	-72,241652	50,425858
09:57:25,55	0,413022	4,117264	-0,118012	-1,266028	0,286995	-0,568945	1,120662	-8,411609	-0,267047	9,059094	15,730325	50,425858	6,045553	-8,032411	-1,356971	-265,137870	-340,762315	62,120325	1,120662	-8,411609	-0,267047	-651,252248	-72,241652	50,425858	1,120662	-8,411609	-0,267047	-651,252248	-72,241652	50,425858
09:57:25,60	0,413022	4,117264	-0,118012	-1,266028	0,286995	-0,568945	1,120282	-8,407933	-0,266692	8,794688	15,765150	50,393358	6,052022	-8,031030	-1,360057	-265,103136	-340,846676	62,125312	1,120282	-8,407933	-0,266692	-651,228081	-72,176954	50,393358	1,120282	-8,407933	-0,266692	-651,228081	-72,176954	50,393358
09:57:25,65	0,413022	4,117264	-0,118012	-1,266028	0,286995	-0,568945	1,117520	-8,407090	-0,264759	8,816476	15,591545	50,390098	6,052673	-8,028217	-1,358125	-265,096319	-340,774839	62,122052	1,117520	-8,407090	-0,264759	-651,140123	-72,133793	50,390098	1,117520	-8,407090	-0,264759	-651,140123	-72,133793	50,390098
09:57:25,70	0,413022	4,117264	-0,118012	-1,266028	0,286995	-0,568945	1,121188	-8,405545	-0,264823	8,674461	15,687643	50,365970	6,049501	-8,030620	-1,358189	-265,209097	-340,780947	62,097924	1,121188	-8,405545	-0,264823	-651,160861	-72,325598	50,365970	1,121188	-8,405545	-0,264823	-651,160861	-72,325598	50,365970
09:57:25,75	0,413022	4,117264	-0,118012	-1,266028	0,286995	-0,568945	1,126611	-8,413586	-0,266678	9,063207	16,065187	50,382877	6,053752	-8,039337	-1,360044	-265,141012	-340,854133	62,114831	1,126611	-8,413586	-0,266678	-651,403262	-72,373747	50,382877	1,126611	-8,413586	-0,266678	-651,403262	-72,373747	50,382877
09:57:25,80	0,413022	4,117264	-0,118012	-1,266028	0,286995	-0,568945	1,119867	-8,404683	-0,264655	9,015335	15,907434	50,328855	6,049414	-8,029045	-1,358021	-264,766386	-340,591138	62,060810	1,119867	-8,404683	-0,264655	-650,752265	-72,002091	50,328855	1,119867	-8,404683	-0,264655	-650,752265	-72,002091	50,328855
09:57:25,85	0,413022	4,117264	-0,118012	-1,266028	0,286995	-0,568945	1,119867	-8,404683	-0,264655	9,015335	15,907434	50,328855	5,716767	-7,767222	-1,364590	-252,537875	-323,240819	59,723001	1,119867	-8,404683	-0,264655	-650,752265	-72,002091	50,328855	1,119867	-8,404683	-0,264655	-650,752265	-72,002091	50,328855
09:57:25,90	0,412976	4,067106	-0,118004	-1,266018	0,286991	-0,569006	1,054794	-7,879565	-0,271289	8,521657	14,774955	47,295975	5,627186	-7,710131	-1,364655	-249,410462	-318,496538	59,027930	1,054794	-7,879565	-0,271289	-610,024209	-68,026345	47,295975	1,054794	-7,879565	-0,271289	-610,024209	-68,026345	47,295975
09:57:25,95	0,412976	4,067106	-0,118004	-1,266018	0,286991	-0,569006	1,054794	-7,879565	-0,271289	8,521657	14,774955	47,295975	5,629507	-7,700755	-1,366618	-249,390497	-318,514162	59,039837	1,054794	-7,879565	-0,271289	-610,024209	-68,026345	47,295975	1,054794	-7,879565	-0,271289	-610,024209	-68,026345	47,295975
09:57:26,00	0,412976	4,067106	-0,118004	-1,266018	0,286991	-0,569006	1,045513	-7,876888	-0,273252	8,377152	14,318470	47,307883	5,625472	-7,703796	-1,370890	-249,353342	-318,511891	59,011908	1,045513	-7,876888	-0,273252	-609,958539	-67,754309	47,307883	1,045513	-7,876888	-0,273252	-609,958539	-67,754309	47,307883
09:57:26,05	0,412976	4,067106	-0,118004	-1,266018	0,286991	-0,569006	1,043441	-7,871651	-0,272506	8,111695	14,236893	47,282756	5,626008	-7,696342	-1,365871	-249,364403	-318,521294	59,014710	1,043441	-7,871651	-0,272506	-609,812886	-67,673238	47,282756	1,043441	-7,871651	-0,272506	-609,812886	-67,673238	47,282756
09:57:26,10	0,412976	4,067106	-0,118004	-1,266018	0,286991	-0,569006	1,043916	-7,876172	-0,273992	8,366712	14,333982	47,306771	5,629686	-7,699014	-1,367358	-249,291731	-318,540269	59,038725	1,043916	-7,876172	-0,273992	-609,912801	-67,613385	47,306771	1,043916	-7,876172	-0,273992	-609,912801	-67,613385	47,306771
09:57:26,15	0,412976	4,067106	-0,118004	-1,266018	0,286991	-0,569006	1,043916	-7,876172	-0,273992	8,366712	14,333982	47,306771	5,625468	-7,695946	-1,362726	-249,322450	-318,580188	59,039515	1,043916	-7,876172	-0,273992	-609,912801	-67,613385	47,306771	1,043916	-7,876172	-0,273992	-609,912801	-67,613385	47,306771
09:57:26,20	0,412976	4,067106	-0,118004	-1,266018	0,286991	-0,569006	1,043367	-7,870985	-0,269360	8,047061	14,298836	47,307561	5,627307	-7,697876	-1,363492	-249,308925	-318,536153	59,031594	1,043367	-7,870985	-0,269360	-609,825277	-67,605504	47,307561	1,043367	-7,870985	-0,269360	-609,825277	-67,605504	47,307561
09:57:26,25	0,412976	4,067106	-0,118004	-1,266018	0,286991	-0,569006	1,044119	-7,873543	-0,270127	8,224969	14,327633	47,299640	5,629567	-7,695354	-1,363096	-249,331395	-318,572732	59,065093	1,044119	-7,873543	-0,270127	-609,848164	-67,635735	47,299640	1,044119	-7,873543	-0,270127	-609,848164	-67,635735	47,299640
09:57:26,30	0,412976	4,067106	-0,118004	-1,266018	0,286991	-0,569006	1,040806	-7,874239	-0,269731	8,218247	14,154175	47,333138	5,631477	-7,705705	-1,366178	-249,287872	-318,586750	59,011570	1,048815	-7,881068	-0,272813	-610,080872	-67,716643	47,279616	1,048815	-7,881068	-0,272813	-610,080872	-67,716643	47,279616
09:57:26,35	0,412976	4,067106	-0,118004	-1,266018	0,286991	-0,569006	1,048815	-7,881068	-0,272813	8,582987	14,615344	47,279616	5,624854	-7,700245	-1,365031	-249,336514	-318,587057	59,059479	1,048815	-7,881068	-0,272813	-610,080872	-67,716643	47,279616	1,048815	-7,881068	-0,272813	-610,080872	-67,716643	47,279616
09:57:26,40	0,412976	4,067106	-0,118004	-1,266018	0,286991	-0,569006	1,046920	-7,877892	-0,273590	8,437264	14,489554	47,310446	5,627774	-7,703184	-1,368537	-249,344318	-318,609965	59,031956	1,046920	-7,877892	-0,273590	-609,977233	-67,693685	47,310446	1,046920	-7,877892	-0,273590	-609,977233	-67,693685	47,310446
09:57:26,45	0,412976	4,067106	-0,118004	-1,266018	0,286991	-0,569006	1,045683	-7,873595	-0,270135	8,153858	14,392281	47,312594	5,626571	-7,699256	-1,363501	-249,360255	-318,591767	59,044549	1,045683	-7,873595	-0,270135	-609,923376	-67,693809	47,312594	1,045683	-7,873595	-0,270135	-609,923376	-67,693809	47,312594
09:57:26,50	0,412976	4,067106	-0,118004	-1,266018	0,286991	-0,569006	1,045683	-7,873595	-0,270135	8,153858	14,392281	47,312594	5,632513	-7,703944	-1,364242	-249,336333	-318,624446	59,039194	1,045683	-7,873595	-0,270135	-609,923376	-67,693809	47,312594	1,045683	-7,873595	-0,270135	-609,923376	-67,693809	47,312594
09:57:26,55	0,412976	4,067106	-0,118004	-1,266018	0,286991	-0,569006	1,046772	-7,881086	-0,270877	8,527018	14,485958	47,307239	5,620689	-7,700319	-1,365457	-249,347738	-318,620515	59,024135	1,046772	-7,881086	-0,270877	-610,138211	-67,685608	47,307239	1,046772	-7,881086	-0,270877	-610,138211	-67,685608	47,307239
09:57:26,60	0,412976	4,067106	-0,118004	-1,266018	0,286991	-0,569006	1,049545	-7,869032	-0,272092	7,897949	14,618314	47,292181	5,632493	-7,699599	-1,368897	-249,328323	-318,605307	59,072269	1,043019	-7,878895	-0,275532	-610,059585	-67,588807	47,340314	1,043019	-7,878895	-0,275532	-610,059585	-67,588807	47,340314
09:57:26,65	0,412976	4,067106	-0,118004	-1,266018	0,286991	-0,569006	1,043019	-7,878895	-0,275532	8,433696	14,288210	47,340314	5,627030	-7,696875	-1,366266	-249,406099	-318,607599	59,027247	1,043019	-7,878895	-0,275532	-610,059585	-67,588807	47,340314	1,043019	-7,878895	-0,275532	-610,059585	-67,588807	47,340314
09:57:26,70	0,412976	4,067106	-0,118004	-1,266018	0,286991	-0,569006	1,043392	-7,872802	-0,272900	8,075986	14,241357	47,295293	5,629098	-7,699443	-1,364633	-249,270323	-318,621877	59,029222	1,043392	-7,872802	-0,272900	-609,938993	-67,664881	47,295293	1,043392	-7,872802	-0,272900	-609,938993	-67,664881	47,295293
09:57:26,75	0,412976	4,067106	-0,118004	-1,266018	0,286991	-0,569006	1,044581	-7,875877	-0,271267	8,291391	14,427954	47,297268	5,628294	-7,696961	-1,366208	-249,355564	-318,622557	59,070025	1,044581	-7,875877	-0,271267	-609,964948	-67,571688	47,297268	1,044581	-7,875877	-0,271267	-609,964948	-67,571688	47,297268
09:57:26,80	0,412976	4,067106	-0,118004	-1,266018	0,286991	-0,569006	1,042834	-7,873940	-0,272842	8,147484	14,263595	47,338071	5,630831	-7,697288	-1,366974	-249,289300	-318,581318	59,037606	1,042834	-7,873940	-0,272842	-609,956841	-67,598855	47,338071	1,042834	-7,873940	-0,272842	-609,956841	-67,598855	47,338071
09:57:26,85	0,412976	4,067106	-0,118004	-1,266018	0,286991	-0,569006	1,037672	-7,875712	-0,272876	8,220324	14,018780	47,299550	5,632409	-7,693376	-1,366242	-249,344739	-318,651050	59,031504	1,037672	-7,875712	-0,272876	-610,023041	-67,438435	47,299550	1,037672	-7,875712	-0,272876	-610,023041	-67,438435	47,299550
09:57:26,91	0,412976	4,067106	-0,118004	-1,266018	0,286991	-0,569006	1,037672	-7,875712	-0,272876	8,220324	14,018780	47,299550	5,626036	-7,699160	-1,365431	-249,319999	-318,624884	59,039325	1,037672	-7,875712	-0,272876	-610,023041	-67,438435	47,299550	1,037672	-7,875712	-0,272876	-610,023041	-67,438435	47,299550
09:57:26,96	0,412976	4,067106	-0,118004	-1,266018	0,286991	-0,569006	1,045867	-7,873084	-0,272065	8,118724	14,453303	47,307371	5,628871	-7,695715	-1,365050	-249,343824	-318,673910	59,058149	1,045867	-7,873084	-0,272065	-609,918381	-67,647281	47,307371	1,045867	-7,873084	-0,272065	-609,918381	-67,647281	47,307371
09:57:27,01	0,412976	4,067106	-0,118004	-1,266018	0,286991	-0,569006	1,041467	-7,873817	-0,271684	8,102446	14,228350	47,326195	5,629943	-7,696456	-1,363550	-249,232972	-318,562885	59,040349	1,041467	-7,873817	-0,271684	-609,992165	-67,526785	47,326195	1,041467	-7,873817	-0,271684	-609,992165	-67,526785	47,326195
09:57:27,06	0,412976	4,067106	-0,118004	-1,266018	0,286991	-0,569006	0,971912	-7,451606	-0,276493	7,974530	13,441332	44,876386	5,298003	-7,424373	-1,369859	-235,979580	-301,186055	56,608340	0,971912	-7,451606	-0,276493	-576,976539	-62,853734	44,876386	0,971912	-7,451606	-0,276493	-576,976539	-62,853734	44,876386
09:57:27,11	0,412929	4,016984	-0,117978	-1,265988	0,286987	-0,568995	0,971912	-7,451606	-0,276493	7,974530	13,441332	44,876386	5,226462	-7,356773	-1,371261	-232,980746	-297,217315	56,044226	0,971912	-7,451606	-0,276493	-576,976539	-62,853734	44,876386	0,971912	-7,451606	-0,276493	-576,976539	-62,853734	44,876386
09:57:27,16	0,412929	4,016984	-0,117978	-1,265988	0,286987	-0,568995	0,949139	-7,355849	-0,277896	7,931637	12,869850	44,312272	5,224863	-7,361403	-1,369718	-232,956916	-297,253409	55,990049	0,953948	-7,356780	-0,276353	-569,546542	-61,726307	44,258095	0,953948	-7,356780	-0,276353	-569,546542	-61,726307	44,258095
09:57:27,21	0,412929	4,016984	-0,117978	-1,265988	0,286987	-0,568995	0,953948	-7,356780	-0,276353	7,960671	13,158579	44,258095	5,220484	-7,361774	-1,366628	-233,019493	-297,297557	56,008389	0,953948	-7,356780	-0,276353	-569,546542	-61,726307	44,258095	0,953948	-7,356780	-0,276353	-569,546542	-61,726307	44,258095
09:57:27,26	0,412929	4,016984	-0,117978	-1,265988	0,286987	-0,568995	0,952615	-7,353666	-0,274055	7,698949	13,097686	44,256706	5,222833	-7,358692	-1,367421	-232,999551	-297,344034	55,988660	0,952615	-7,353666	-0,274055	-569,563828	-61,682610	44,256706	0,952615	-7,353666	-0,274055	-569,563828	-61,682610	44,256706
09:57:27,31	0,412929	4,016984	-0,117978	-1,265988	0,286987	-0,568995	0,950266	-7,359954	-0,273255	8,032316	13,051177	44,226387	5,229453	-7,359801	-1,366620	-232,930823	-297,376332	55,958341	0,950266	-7,359954	-0,273255	-569,724064	-61,544677	44,226387	0,950266	-7,359954	-0,273255	-569,724064	-61,544677	44,226387
09:57:27,36	0,412929	4,016984	-0,117978	-1,265988	0,286987	-0,568995	0,950266	-7,359954	-0,273255	8,032316	13,051177	44,226387	5,219900	-7,356984	-1,370502	-232,951717	-297,425040	56,011421	0,952602	-7,350272	-0,277137	-569,520136	-61,600343	44,279467	0,952602	-7,350272	-0,277137	-569,520136	-61,600343	44,279467
09:57:27,41	0,412929	4,016984	-0,117978	-1,265988	0,286987	-0,568995	0,948499	-7,356184	-0,274385	7,847306	12,957551	44,295296	5,227071	-7,356387	-1,367751	-232,926846	-297,365877	56,027250	0,948499	-7,356184	-0,274385	-569,613110	-61,499656	44,295296	0,948499	-7,356184	-0,274385	-569,613110	-61,499656	44,295296
09:57:27,46	0,412929	4,016984	-0,117978	-1,265988	0,286987	-0,568995	0,948499	-7,356184	-0,274385	7,847306	12,957551	44,295296	5,223665	-7,359755	-1,367335	-232,988011	-297,463933	55,957987	0,948499	-7,356184	-0,274385	-569,613110	-61,499656	44,295296	0,948499	-7,356184	-0,274385	-569,613110	-61,499656	44,295296
09:57:27,51	0,412929	4,016984	-0,117978	-1,265988	0,286987	-0,568995	0,953119	-7,354918	-0,273970	7,665993	13,193830	44,226033	5,221120	-7,355345	-1,367390	-232,950123	-297,375183	56,021253	0,953119	-7,354918	-0,273970	-569,695073	-61,626019	44,226033	0,953119	-7,354918	-0,273970	-569,695073	-61,626019	44,226033
09:57:27,56	0,412929	4,016984	-0,117978	-1,265988	0,286987	-0,568995	0,950573	-7,350509	-0,274025	7,532551	13,049856	44,289298	4,912885	-7,074510	-1,370149	-218,785513	-280,778933	53,617463	0,950573	-7,350509	-0,274025	-569,482442	-61,570103	44,289298	0,950573	-7,350509	-0,274025	-569,482442	-61,570103	44,289298
09:57:27,61	0,413009	3,966956	-0,117989	-1,266006	0,287000	-0,569028	0,842064	-6,833458	-0,269447	7,218921	11,913826	41,217317	4,827595	-7,002848	-1,362812	-215,760917	-276,615467	52,949272	0,842064	-6,833458	-0,269447	-529,207548	-54,188197	41,217317	0,842064	-6,833458	-0,269447	-529,207548	-54,188197	41,217317
09:57:27,66	0,413009	3,966956	-0,117989	-1,266006	0,287000	-0,569028	0,843298	-6,837907	-0,269439	7,355705	11,884192	41,280571	4,830830	-7,006141	-1,362805	-215,889443	-276,650432	53,012525	0,843298	-6,837907	-0,269439	-529,419979	-54,314734	41,280571	0,843298	-6,837907	-0,269439	-529,419979	-54,314734	41,280571
09:57:27,71	0,413009	3,966956	-0,117989	-1,266006	0,287000	-0,569028	0,843298	-6,837907	-0,269439	7,355705	11,884192	41,280571	4,837670	-7,005848	-1,367885	-215,973473	-276,685487	53,016583	0,839625	-6,843683	-0,274520	-529,645431	-54,272634	41,284629	0,839625	-6,843683	-0,274520	-529,645431	-54,272634	41,284629
09:57:27,76	0,413009	3,966956	-0,117989	-1,266006	0,287000	-0,569028	0,839625	-6,843683	-0,274520	7,583711	11,637931	41,284629	4,834825	-7,007004	-1,366301	-215,933285	-276,678653	53,029297	0,839625	-6,843683	-0,274520	-529,645431	-54,272634	41,284629	0,839625	-6,843683	-0,274520	-529,645431	-54,272634	41,284629
09:57:27,81	0,413009	3,966956	-0,117989	-1,266006	0,287000	-0,569028	0,842049	-6,841798	-0,272936	7,511680	11,795342	41,297343	4,837078	-7,010823	-1,366317	-215,967235	-276,757141	53,002739	0,842049	-6,841798	-0,272936	-529,569455	-54,305470	41,297343	0,842049	-6,841798	-0,272936	-529,569455	-54,305470	41,297343
09:57:27,86	0,413009	3,966956	-0,117989	-1,266006	0,287000	-0,569028	0,845742	-6,841735	-0,271799	7,401739	12,000516	41,268890	4,832924	-7,010171	-1,365164	-215,975256	-276,777572	53,000844	0,845742	-6,841735	-0,271799	-529,674429	-54,390237	41,268890	0,845742	-6,841735	-0,271799	-529,674429	-54,390237	41,268890
09:57:27,91	0,413009	3,966956	-0,117989	-1,266006	0,287000	-0,569028	0,836669	-6,847088	-0,271495	7,606459	11,567510	41,298710	4,839908	-7,011675	-1,366698	-216,016663	-276,763755	53,032700	0,836669	-6,847088	-0,271495	-529,889953	-54,110992	41,298710	0,836669	-6,847088	-0,271495	-529,889953	-54,110992	41,298710
09:57:27,96	0,413009	3,966956	-0,117989	-1,266006	0,287000	-0,569028	0,836669	-6,847088	-0,271495	7,606459	11,567510	41,298710	4,841301	-7,016136	-1,366939	-216,031794	-276,858207	53,036824	0,836669	-6,847088	-0,271495	-529,889953	-54,110992	41,298710	0,836669	-6,847088	-0,271495	-529,889953	-54,110992	41,298710
09:57:28,01	0,413009	3,966956	-0,117989	-1,266006	0,287000	-0,569028	0,847542	-6,846081	-0,271377	7,585475	12,079192	41,306752	4,832691	-7,009792	-1,362888	-216,075171	-276,816425	52,989567	0,847542	-6,846081	-0,271377	-529,831856	-54,452884	41,306752	0,847542	-6,846081	-0,271377	-529,831856	-54,452884	41,306752
09:57:28,06	0,413009	3,966956	-0,117989	-1,266006	0,287000	-0,569028	0,845530	-6,841343	-0,269523	7,297777	11,922375	41,257613	4,840412	-7,015960	-1,365918	-216,041324	-276,847216	53,024412	0,847011	-6,851114	-0,272553	-530,016321	-54,446262	41,292458	0,847011	-6,851114	-0,272553	-530,016321	-54,446262	41,292458
09:57:28,11	0,413009	3,966956	-0,117989	-1,266006	0,287000	-0,569028	0,848847	-6,845998	-0,270245	7,480127	12,161206	41,278915	4,835063	-7,014992	-1,363611	-216,047553	-276,901288	53,010869	0,848847	-6,845998	-0,270245	-529,930690	-54,473264	41,278915	0,848847	-6,845998	-0,270245	-529,930690	-54,473264	41,278915
09:57:28,16	0,413009	3,966956	-0,117989	-1,266006	0,287000	-0,569028	0,840039	-6,852311	-0,276353	7,846875	11,698515	41,295676	4,836948	-7,012331	-1,366720	-216,019303	-276,789469	53,007082	0,840039	-6,852311	-0,276353	-530,059560	-54,244513	41,295676	0,840039	-6,852311	-0,276353	-530,059560	-54,244513	41,295676
09:57:28,21	0,413009	3,966956	-0,117989	-1,266006	0,287000	-0,569028	0,847444	-6,850605	-0,273715	7,709991	12,094271	41,300687	4,839754	-7,016081	-1,367081	-216,047213	-276,912689	53,032642	0,847444	-6,850605	-0,273715	-530,062481	-54,430103	41,300687	0,847444	-6,850605	-0,273715	-530,062481	-54,430103	41,300687
09:57:28,26	0,413009	3,966956	-0,117989	-1,266006	0,287000	-0,569028	0,844072	-6,845186	-0,275418	7,451837	11,874134	41,287942	4,836748	-7,010450	-1,368784	-216,074166	-276,869854	53,019896	0,844072	-6,845186	-0,275418	-529,895265	-54,385487	41,287942	0,844072	-6,845186	-0,275418	-529,895265	-54,385487	41,287942
09:57:28,31	0,413009	3,966956	-0,117989	-1,266006	0,287000	-0,569028	0,838523	-6,850054	-0,272973	7,671512	11,579678	41,322532	4,843738	-7,008079	-1,366339	-216,096040	-276,895881	53,054486	0,838523	-6,850054	-0,272973	-530,057752	-54,244380	41,322532	0,838523	-6,850054	-0,272973	-530,057752	-54,244380	41,322532
09:57:28,36	0,413009	3,966956	-0,117989	-1,266006	0,287000	-0,569028	0,838523	-6,850054	-0,272973	7,671512	11,579678	41,322532	4,840340	-7,011619	-1,365161	-216,049583	-276,889592	53,028155	0,838523	-6,850054	-0,272973	-530,057752	-54,244380	41,322532	0,838523	-6,850054	-0,272973	-530,057752	-54,244380	41,322532
09:57:28,41	0,413009	3,966956	-0,117989	-1,266006	0,287000	-0,569028	0,840726	-6,848056	-0,272580	7,616477	11,707004	41,307919	4,839609	-7,019189	-1,367101	-216,129556	-276,893011	53,038489	0,840726	-6,848056	-0,272580	-529,955932	-54,289979	41,307919	0,840726	-6,848056	-0,272580	-529,955932	-54,289979	41,307919
09:57:28,46	0,413009	3,966956	-0,117989	-1,266006	0,287000	-0,569028	0,845405	-6,846579	-0,272199	7,467597	11,962055	41,299804	4,836022	-7,010021	-1,365197	-216,132901	-276,890582	53,047874	0,845405	-6,846579	-0,272199	-529,988841	-54,402227	41,299804	0,845405	-6,846579	-0,272199	-529,988841	-54,402227	41,299804
09:57:28,51	0,413009	3,966956	-0,117989	-1,266006	0,287000	-0,569028	0,845405	-6,846579	-0,272199	7,467597	11,962055	41,299804	4,836002	-7,008820	-1,364443	-216,138577	-276,903632	53,027849	0,845405	-6,846579	-0,272199	-529,988841	-54,402227	41,299804	0,845405	-6,846579	-0,272199	-529,988841	-54,402227	41,299804
09:57:28,56	0,413009	3,966956	-0,117989	-1,266006	0,287000	-0,569028	0,843032	-6,843725	-0,271077	7,314400	11,781204	41,295895	4,835386	-7,014536	-1,363671	-216,170186	-276,903910	53,007360	0,848291	-6,846049	-0,270306	-529,995648	-54,563421	41,275406	0,848291	-6,846049	-0,270306	-529,995648	-54,563421	41,275406
09:57:28,61	0,413009	3,966956	-0,117989	-1,266006	0,287000	-0,569028	0,848291	-6,846049	-0,270306	7,419230	12,027400	41,275406	4,834224	-7,011414	-1,365972	-216,133270	-276,937735	53,046321	0,846168	-6,843482	-0,272607	-529,938446	-54,458281	41,314367	0,846168	-6,843482	-0,272607	-529,938446	-54,458281	41,314367
09:57:28,66	0,413009	3,966956	-0,117989	-1,266006	0,287000	-0,569028	0,846168	-6,843482	-0,272607	7,274887	11,965890	41,314367	4,837772	-7,012379	-1,365621	-216,149171	-276,901709	52,994598	0,845229	-6,847037	-0,272255	-530,009411	-54,465199	41,262644	0,845229	-6,847037	-0,272255	-530,009411	-54,465199	41,262644
09:57:28,72	0,413009	3,966956	-0,117989	-1,266006	0,287000	-0,569028	0,845229	-6,847037	-0,272255	7,483010	11,885312	41,262644	4,838444	-7,016176	-1,367109	-216,104207	-276,926836	53,032550	0,845229	-6,847037	-0,272255	-530,009411	-54,465199	41,262644	0,845229	-6,847037	-0,272255	-530,009411	-54,465199	41,262644
09:57:28,77	0,413009	3,966956	-0,117989	-1,266006	0,287000	-0,569028	0,848182	-6,849518	-0,273743	7,612709	12,090343	41,300596	4,838275	-7,014715	-1,367150	-216,153709	-277,004761	53,016240	0,848182	-6,849518	-0,273743	-530,074419	-54,491934	41,300596	0,848182	-6,849518	-0,273743	-530,074419	-54,491934	41,300596
09:57:28,82	0,413009	3,966956	-0,117989	-1,266006	0,287000	-0,569028	0,847001	-6,848641	-0,273784	7,474890	12,025036	41,284286	4,835336	-7,004084	-1,367824	-216,023608	-276,891994	53,012727	0,847001	-6,848641	-0,273784	-530,143425	-54,464552	41,284286	0,847001	-6,848641	-0,273784	-530,143425	-54,464552	41,284286
09:57:28,87	0,413009	3,966956	-0,117989	-1,266006	0,287000	-0,569028	0,839264	-6,840781	-0,274458	7,228861	11,678998	41,280773	4,515136	-6,780611	-1,378194	-205,262033	-259,735888	50,795198	0,839264	-6,840781	-0,274458	-529,772416	-54,203234	41,280773	0,839264	-6,840781	-0,274458	-529,772416	-54,203234	41,280773
09:57:28,92	0,413004	3,916963	-0,117992	-1,266006	0,287003	-0,569031	0,805831	-6,451742	-0,284828	7,237250	10,682204	39,063243	4,427396	-6,732381	-1,376892	-202,155602	-254,983863	50,066057	0,807932	-6,351643	-0,283526	-490,903272	-52,316967	38,334103	0,807932	-6,351643	-0,283526	-490,903272	-52,316967	38,334103
09:57:28,97	0,413004	3,916963	-0,117992	-1,266006	0,287003	-0,569031	0,807932	-6,351643	-0,283526	7,700686	11,105718	38,334103	4,427342	-6,733631	-1,371058	-202,148808	-255,119864	50,057886	0,807932	-6,351643	-0,283526	-490,903272	-52,316967	38,334103	0,807932	-6,351643	-0,283526	-490,903272	-52,316967	38,334103
09:57:29,02	0,413004	3,916963	-0,117992	-1,266006	0,287003	-0,569031	0,801695	-6,352322	-0,281890	7,491307	10,809865	38,393668	4,431103	-6,727319	-1,375256	-202,253291	-255,210019	50,125622	0,801695	-6,352322	-0,281890	-491,165974	-52,123206	38,393668	0,801695	-6,352322	-0,281890	-491,165974	-52,123206	38,393668
09:57:29,07	0,413004	3,916963	-0,117992	-1,266006	0,287003	-0,569031	0,803300	-6,353923	-0,281176	7,538115	10,925985	38,418021	4,431687	-6,729509	-1,374542	-202,243215	-255,257887	50,149975	0,803300	-6,353923	-0,281176	-491,244803	-52,133079	38,418021	0,803300	-6,353923	-0,281176	-491,244803	-52,133079	38,418021
09:57:29,12	0,413004	3,916963	-0,117992	-1,266006	0,287003	-0,569031	0,803300	-6,353923	-0,281176	7,538115	10,925985	38,418021	4,431144	-6,726654	-1,375715	-202,207404	-255,274936	50,135570	0,803300	-6,353923	-0,281176	-491,244803	-52,133079	38,418021	0,803300	-6,353923	-0,281176	-491,244803	-52,133079	38,418021
09:57:29,17	0,413004	3,916963	-0,117992	-1,266006	0,287003	-0,569031	0,801098	-6,352025	-0,282350	7,442573	10,851024	38,403615	4,432844	-6,732737	-1,376079	-202,229176	-255,344127	50,142880	0,801098	-6,352025	-0,282350	-491,191372	-52,035190	38,403615	0,801098	-6,352025	-0,282350	-491,191372	-52,035190	38,403615
09:57:29,22	0,413004	3,916963	-0,117992	-1,266006	0,287003	-0,569031	0,798718	-6,355408	-0,281571	7,608946	10,734677	38,398661	4,435265	-6,726284	-1,374937	-202,205741	-255,286950	50,130616	0,798718	-6,355408	-0,281571	-491,290611	-51,964656	38,398661	0,798718	-6,355408	-0,281571	-491,290611	-51,964656	38,398661
09:57:29,27	0,413004	3,916963	-0,117992	-1,266006	0,287003	-0,569031	0,798718	-6,355408	-0,281571	7,608946	10,734677	38,398661	4,431649	-6,737497	-1,376849	-202,245131	-255,354814	50,137412	0,798718	-6,355408	-0,281571	-491,290611	-51,964656	38,398661	0,798718	-6,355408	-0,281571	-491,290611	-51,964656	38,398661
09:57:29,32	0,413004	3,916963	-0,117992	-1,266006	0,287003	-0,569031	0,810237	-6,357884	-0,283483	7,659189	11,333507	38,405458	4,432952	-6,731930	-1,376858	-202,185912	-255,321548	50,119545	0,810237	-6,357884	-0,283483	-491,434669	-52,270102	38,405458	0,810237	-6,357884	-0,283483	-491,434669	-52,270102	38,405458
09:57:29,37	0,413004	3,916963	-0,117992	-1,266006	0,287003	-0,569031	0,804764	-6,356228	-0,283492	7,631536	11,083559	38,387591	4,100700	-6,482917	-1,384198	-190,073352	-237,923463	47,785114	0,804764	-6,356228	-0,283492	-491,332387	-52,090413	38,387591	0,804764	-6,356228	-0,283492	-491,332387	-52,090413	38,387591
09:57:29,42	0,412992	3,866926	-0,117985	-1,266006	0,286993	-0,568978	0,741897	-5,865164	-0,284863	7,485934	9,752381	35,547289	4,039111	-6,431953	-1,378228	-187,812730	-234,302320	47,279243	0,741897	-5,865164	-0,284863	-452,929402	-48,486509	35,547289	0,741897	-5,865164	-0,284863	-452,929402	-48,486509	35,547289
09:57:29,47	0,412992	3,866926	-0,117985	-1,266006	0,286993	-0,568978	0,741897	-5,865164	-0,284863	7,485934	9,752381	35,547289	4,042418	-6,433679	-1,382502	-187,848193	-234,490049	47,286201	0,741897	-5,865164	-0,284863	-452,929402	-48,486509	35,547289	0,741897	-5,865164	-0,284863	-452,929402	-48,486509	35,547289
09:57:29,52	0,412992	3,866926	-0,117985	-1,266006	0,286993	-0,568978	0,747017	-5,872631	-0,288684	7,677451	10,090072	35,600992	4,044015	-6,442218	-1,380275	-187,867427	-234,611591	47,276929	0,747017	-5,872631	-0,288684	-453,324078	-48,550785	35,600992	0,747017	-5,872631	-0,288684	-453,324078	-48,550785	35,600992
09:57:29,57	0,412992	3,866926	-0,117985	-1,266006	0,286993	-0,568978	0,746198	-5,875946	-0,288732	7,682451	10,061586	35,568241	4,046298	-6,441069	-1,382098	-187,920731	-234,660488	47,300195	0,746198	-5,875946	-0,288732	-453,579326	-48,514933	35,568241	0,746198	-5,875946	-0,288732	-453,579326	-48,514933	35,568241
09:57:29,62	0,412992	3,866926	-0,117985	-1,266006	0,286993	-0,568978	0,746198	-5,875946	-0,288732	7,682451	10,061586	35,568241	4,045758	-6,443189	-1,380551	-187,895907	-234,703160	47,263308	0,748304	-5,876539	-0,287185	-453,619571	-48,527919	35,531354	0,748304	-5,876539	-0,287185	-453,619571	-48,527919	35,531354
09:57:29,67	0,412992	3,866926	-0,117985	-1,266006	0,286993	-0,568978	0,748304	-5,876539	-0,287185	7,688717	10,213955	35,531354	4,042181	-6,441749	-1,383621	-187,900989	-234,693844	47,332954	0,748846	-5,872720	-0,290256	-453,512858	-48,551325	35,601000	0,748846	-5,872720	-0,290256	-453,512858	-48,551325	35,601000
09:57:29,72	0,412992	3,866926	-0,117985	-1,266006	0,286993	-0,568978	0,748846	-5,872720	-0,290256	7,495691	10,233047	35,601000	4,040941	-6,441586	-1,380909	-187,916767	-234,743621	47,334526	0,748846	-5,872720	-0,290256	-453,512858	-48,551325	35,601000	0,748846	-5,872720	-0,290256	-453,512858	-48,551325	35,601000
09:57:29,77	0,412992	3,866926	-0,117985	-1,266006	0,286993	-0,568978	0,749324	-5,871565	-0,287543	7,384621	10,269141	35,602572	4,039668	-6,442048	-1,384852	-187,964311	-234,731986	47,289047	0,750361	-5,870694	-0,291486	-453,523851	-48,627244	35,557093	0,750361	-5,870694	-0,291486	-453,523851	-48,627244	35,557093
09:57:29,82	0,412992	3,866926	-0,117985	-1,266006	0,286993	-0,568978	0,748982	-5,877960	-0,290698	7,614537	10,236719	35,554643	4,046650	-6,444487	-1,384063	-187,980757	-234,825145	47,286597	0,748982	-5,877960	-0,290698	-453,805291	-48,558375	35,554643	0,748982	-5,877960	-0,290698	-453,805291	-48,558375	35,554643
09:57:29,87	0,412992	3,866926	-0,117985	-1,266006	0,286993	-0,568978	0,748185	-5,880293	-0,289110	7,765022	10,201832	35,578745	4,049069	-6,444963	-1,382475	-187,960469	-234,803180	47,310699	0,748185	-5,880293	-0,289110	-453,837950	-48,530651	35,578745	0,748185	-5,880293	-0,289110	-453,837950	-48,530651	35,578745
09:57:29,92	0,412992	3,866926	-0,117985	-1,266006	0,286993	-0,568978	0,748185	-5,880293	-0,289110	7,765022	10,201832	35,578745	4,045437	-6,444728	-1,385220	-187,981716	-234,858774	47,300523	0,748185	-5,880293	-0,289110	-453,837950	-48,530651	35,578745	0,748185	-5,880293	-0,289110	-453,837950	-48,530651	35,578745
09:57:29,97	0,412992	3,866926	-0,117985	-1,266006	0,286993	-0,568978	0,746317	-5,877567	-0,288522	7,659519	10,105896	35,592697	4,042540	-6,437474	-1,382915	-187,965780	-234,797270	47,301503	0,746317	-5,877567	-0,288522	-453,729502	-48,480013	35,592697	0,746317	-5,877567	-0,288522	-453,729502	-48,480013	35,592697
09:57:30,02	0,412992	3,866926	-0,117985	-1,266006	0,286993	-0,568978	0,744964	-5,870894	-0,289550	7,278775	10,026799	35,569549	4,047468	-6,440182	-1,381914	-187,994190	-234,837318	47,333461	0,744964	-5,870894	-0,289550	-453,586433	-48,452857	35,569549	0,744964	-5,870894	-0,289550	-453,586433	-48,452857	35,569549
09:57:30,07	0,412992	3,866926	-0,117985	-1,266006	0,286993	-0,568978	0,744845	-5,876516	-0,288548	7,522186	10,016039	35,601507	4,044765	-6,442041	-1,384077	-188,003164	-234,895163	47,299165	0,744845	-5,876516	-0,288548	-453,784281	-48,454287	35,601507	0,744845	-5,876516	-0,288548	-453,784281	-48,454287	35,601507
09:57:30,12	0,412992	3,866926	-0,117985	-1,266006	0,286993	-0,568978	0,747806	-5,875104	-0,290711	7,394196	10,191171	35,567211	4,050037	-6,435309	-1,382515	-188,006891	-234,867318	47,339816	0,739340	-5,876304	-0,289150	-453,811009	-48,304400	35,607862	0,739340	-5,876304	-0,289150	-453,811009	-48,304400	35,607862
09:57:30,17	0,412992	3,866926	-0,117985	-1,266006	0,286993	-0,568978	0,739340	-5,876304	-0,289150	7,478859	9,733774	35,607862	4,045480	-6,442335	-1,382907	-187,994077	-234,893343	47,295268	0,739340	-5,876304	-0,289150	-453,811009	-48,304400	35,607862	0,739340	-5,876304	-0,289150	-453,811009	-48,304400	35,607862
09:57:30,22	0,412992	3,866926	-0,117985	-1,266006	0,286993	-0,568978	0,748026	-5,873187	-0,287999	7,286409	10,205106	35,565123	4,040525	-6,440415	-1,382147	-188,058049	-234,879876	47,332469	0,748026	-5,873187	-0,287999	-453,758762	-48,514956	35,565123	0,748026	-5,873187	-0,287999	-453,758762	-48,514956	35,565123
09:57:30,27	0,412992	3,866926	-0,117985	-1,266006	0,286993	-0,568978	0,748026	-5,873187	-0,287999	7,286409	10,205106	35,565123	4,048257	-6,440479	-1,383279	-188,018998	-234,885064	47,338762	0,748026	-5,873187	-0,287999	-453,758762	-48,514956	35,565123	0,748026	-5,873187	-0,287999	-453,758762	-48,514956	35,565123
09:57:30,32	0,412992	3,866926	-0,117985	-1,266006	0,286993	-0,568978	0,744707	-5,877347	-0,289913	7,511695	10,011277	35,606808	4,052969	-6,437094	-1,382484	-188,003684	-234,899847	47,363190	0,744707	-5,877347	-0,289913	-453,860081	-48,448254	35,606808	0,744707	-5,877347	-0,289913	-453,860081	-48,448254	35,606808
09:57:30,37	0,412992	3,866926	-0,117985	-1,266006	0,286993	-0,568978	0,740149	-5,878602	-0,288390	7,525395	9,729892	35,616587	4,051713	-6,438748	-1,382935	-188,039104	-234,936741	47,294352	0,740149	-5,878602	-0,288390	-453,944833	-48,371808	35,616587	0,740149	-5,878602	-0,288390	-453,944833	-48,371808	35,616587
09:57:30,43	0,412992	3,866926	-0,117985	-1,266006	0,286993	-0,568978	0,747462	-5,876856	-0,290088	7,422202	10,149733	35,588539	4,050128	-6,440870	-1,382459	-188,112851	-234,886963	47,317630	0,747462	-5,876856	-0,290088	-453,910989	-48,526006	35,588539	0,747462	-5,876856	-0,290088	-453,910989	-48,526006	35,588539
09:57:30,47	0,412992	3,866926	-0,117985	-1,266006	0,286993	-0,568978	0,747462	-5,876856	-0,290088	7,422202	10,149733	35,588539	4,047608	-6,445019	-1,382879	-188,021956	-234,995680	47,329375	0,747462	-5,876856	-0,290088	-453,910989	-48,526006	35,588539	0,747462	-5,876856	-0,290088	-453,910989	-48,526006	35,588539
09:57:30,52	0,412992	3,866926	-0,117985	-1,266006	0,286993	-0,568978	0,748964	-5,879055	-0,289514	7,503234	10,285344	35,597421	4,045137	-6,441140	-1,381370	-188,095330	-234,913890	47,341670	0,748964	-5,879055	-0,289514	-454,002618	-48,508297	35,597421	0,748964	-5,879055	-0,289514	-454,002618	-48,508297	35,597421
09:57:30,57	0,412992	3,866926	-0,117985	-1,266006	0,286993	-0,568978	0,746840	-5,874976	-0,288004	7,325257	10,070454	35,609715	3,718543	-6,216335	-1,383580	-176,457897	-217,343292	44,991724	0,746840	-5,874976	-0,288004	-453,860372	-48,556448	35,609715	0,746840	-5,874976	-0,288004	-453,860372	-48,556448	35,609715
09:57:30,62	0,412950	3,816961	-0,117990	-1,266014	0,287003	-0,569010	0,715450	-5,479735	-0,290215	7,808022	9,731212	33,259770	3,643048	-6,151097	-1,385567	-173,888410	-213,510240	44,422154	0,696700	-5,381736	-0,292202	-415,149939	-45,626029	32,690199	0,696700	-5,381736	-0,292202	-415,149939	-45,626029	32,690199
09:57:30,67	0,412950	3,816961	-0,117990	-1,266014	0,287003	-0,569010	0,696700	-5,381736	-0,292202	7,316299	9,064925	32,690199	3,646924	-6,153916	-1,384349	-173,940182	-213,693794	44,498683	0,696700	-5,381736	-0,292202	-415,149939	-45,626029	32,690199	0,696700	-5,381736	-0,292202	-415,149939	-45,626029	32,690199
09:57:30,72	0,412950	3,816961	-0,117990	-1,266014	0,287003	-0,569010	0,697204	-5,386501	-0,290983	7,379274	9,138047	32,766729	3,645564	-6,162511	-1,386691	-174,012869	-213,785380	44,481877	0,697204	-5,386501	-0,290983	-415,461082	-45,592429	32,766729	0,697204	-5,386501	-0,290983	-415,461082	-45,592429	32,766729
09:57:30,77	0,412950	3,816961	-0,117990	-1,266014	0,287003	-0,569010	0,705327	-5,389622	-0,293325	7,425879	9,543308	32,749922	3,643753	-6,155640	-1,383243	-174,026627	-213,777769	44,466335	0,705327	-5,389622	-0,293325	-415,659434	-45,824855	32,749922	0,705327	-5,389622	-0,293325	-415,659434	-45,824855	32,749922
09:57:30,82	0,412950	3,816961	-0,117990	-1,266014	0,287003	-0,569010	0,693558	-5,393662	-0,293753	7,617348	8,952214	32,723004	3,654948	-6,154339	-1,387118	-174,004064	-213,811952	44,454958	0,693558	-5,393662	-0,293753	-415,785103	-45,492057	32,723004	0,693558	-5,393662	-0,293753	-415,785103	-45,492057	32,723004
09:57:30,87	0,412950	3,816961	-0,117990	-1,266014	0,287003	-0,569010	0,702440	-5,388966	-0,291809	7,208311	9,410445	32,759529	3,649416	-6,157350	-1,382485	-174,107780	-213,865649	44,469463	0,702440	-5,388966	-0,291809	-415,825513	-45,731093	32,759529	0,702440	-5,388966	-0,291809	-415,825513	-45,731093	32,759529
09:57:30,92	0,412950	3,816961	-0,117990	-1,266014	0,287003	-0,569010	0,694077	-5,394937	-0,291021	7,497055	8,970884	32,789994	3,655792	-6,155426	-1,384386	-174,104560	-213,969377	44,521948	0,694077	-5,394937	-0,291021	-416,005466	-45,514131	32,789994	0,694077	-5,394937	-0,291021	-416,005466	-45,514131	32,789994
09:57:30,97	0,412950	3,816961	-0,117990	-1,266014	0,287003	-0,569010	0,697742	-5,399140	-0,292163	7,686018	9,203420	32,773969	3,652962	-6,159787	-1,381668	-174,055687	-214,020820	44,468556	0,697742	-5,399140	-0,292163	-416,146481	-45,569354	32,773969	0,697742	-5,399140	-0,292163	-416,146481	-45,569354	32,773969
09:57:31,02	0,412950	3,816961	-0,117990	-1,266014	0,287003	-0,569010	0,697742	-5,399140	-0,292163	7,686018	9,203420	32,773969	3,644044	-6,161094	-1,384826	-174,118551	-213,948773	44,452316	0,697742	-5,399140	-0,292163	-416,146481	-45,569354	32,773969	0,697742	-5,399140	-0,292163	-416,146481	-45,569354	32,773969
09:57:31,07	0,412950	3,816961	-0,117990	-1,266014	0,287003	-0,569010	0,704859	-5,387597	-0,291460	7,126223	9,509157	32,720362	3,340927	-5,904501	-1,384306	-161,652359	-197,426690	42,171548	0,704859	-5,387597	-0,291460	-415,800109	-45,822286	32,720362	0,704859	-5,387597	-0,291460	-415,800109	-45,822286	32,720362
09:57:31,12	0,412938	3,766924	-0,117975	-1,266014	0,286995	-0,569000	0,634202	-4,996793	-0,290940	7,346074	8,369965	30,439594	3,268791	-5,860382	-1,385843	-159,063833	-193,641524	41,628915	0,634202	-4,996793	-0,290940	-384,902183	-41,414873	30,439594	0,634202	-4,996793	-0,290940	-384,902183	-41,414873	30,439594
09:57:31,17	0,412938	3,766924	-0,117975	-1,266014	0,286995	-0,569000	0,629064	-4,916808	-0,292074	7,489742	8,533231	29,944499	3,274227	-5,860058	-1,385440	-159,128132	-193,915505	41,676453	0,629064	-4,916808	-0,292074	-378,479692	-40,848260	29,944499	0,629064	-4,916808	-0,292074	-378,479692	-40,848260	29,944499
09:57:31,22	0,412938	3,766924	-0,117975	-1,266014	0,286995	-0,569000	0,629064	-4,916808	-0,292074	7,489742	8,533231	29,944499	3,275300	-5,858242	-1,382376	-159,216933	-193,935801	41,678537	0,626954	-4,916829	-0,289010	-378,542226	-40,859117	29,946582	0,626954	-4,916829	-0,289010	-378,542226	-40,859117	29,946582
09:57:31,27	0,412938	3,766924	-0,117975	-1,266014	0,286995	-0,569000	0,626954	-4,916829	-0,289010	7,428856	8,356787	29,946582	3,278793	-5,854621	-1,386624	-159,183317	-194,026529	41,708082	0,626954	-4,916829	-0,289010	-378,542226	-40,859117	29,946582	0,626954	-4,916829	-0,289010	-378,542226	-40,859117	29,946582
09:57:31,32	0,412938	3,766924	-0,117975	-1,266014	0,286995	-0,569000	0,622072	-4,918043	-0,293259	7,430228	8,177405	29,976127	3,281072	-5,858101	-1,385830	-159,216101	-194,059537	41,726136	0,622072	-4,918043	-0,293259	-378,636166	-40,655270	29,976127	0,622072	-4,918043	-0,293259	-378,636166	-40,655270	29,976127
09:57:31,37	0,412938	3,766924	-0,117975	-1,266014	0,286995	-0,569000	0,623946	-4,921757	-0,292464	7,578382	8,262950	29,994182	3,278007	-5,864284	-1,383506	-159,248868	-194,191880	41,704837	0,623946	-4,921757	-0,292464	-378,779567	-40,716812	29,994182	0,623946	-4,921757	-0,292464	-378,779567	-40,716812	29,994182
09:57:31,42	0,412938	3,766924	-0,117975	-1,266014	0,286995	-0,569000	0,629890	-4,918112	-0,290965	7,224888	8,578654	29,958776	3,274943	-5,861426	-1,384330	-159,292327	-194,204804	41,690730	0,629890	-4,918112	-0,290965	-378,846874	-40,867706	29,958776	0,629890	-4,918112	-0,290965	-378,846874	-40,867706	29,958776
09:57:31,47	0,412938	3,766924	-0,117975	-1,266014	0,286995	-0,569000	0,629890	-4,918112	-0,290965	7,224888	8,578654	29,958776	3,276046	-5,862581	-1,383139	-159,331839	-194,190435	41,739343	0,629890	-4,918112	-0,290965	-378,846874	-40,867706	29,958776	0,629890	-4,918112	-0,290965	-378,846874	-40,867706	29,958776
09:57:31,52	0,412938	3,766924	-0,117975	-1,266014	0,286995	-0,569000	0,630339	-4,919645	-0,289774	7,297303	8,560609	30,007388	3,281419	-5,855693	-1,383156	-159,271975	-194,224401	41,710529	0,630339	-4,919645	-0,289774	-378,894816	-40,921012	30,007388	0,630339	-4,919645	-0,289774	-378,894816	-40,921012	30,007388
09:57:31,57	0,412938	3,766924	-0,117975	-1,266014	0,286995	-0,569000	0,624236	-4,928320	-0,291334	7,664558	8,316624	29,972664	3,286611	-5,861633	-1,384699	-159,310215	-194,299768	41,704618	0,624236	-4,928320	-0,291334	-379,208590	-40,685877	29,972664	0,624236	-4,928320	-0,291334	-379,208590	-40,685877	29,972664
09:57:31,62	0,412938	3,766924	-0,117975	-1,266014	0,286995	-0,569000	0,629950	-4,926925	-0,292479	7,621070	8,607219	29,977692	3,282546	-5,865884	-1,385845	-159,301354	-194,271333	41,709646	0,629950	-4,926925	-0,292479	-379,142566	-40,843849	29,977692	0,629950	-4,926925	-0,292479	-379,142566	-40,843849	29,977692
09:57:31,67	0,412938	3,766924	-0,117975	-1,266014	0,286995	-0,569000	0,627678	-4,921267	-0,290967	7,238848	8,454457	29,999933	3,278782	-5,861088	-1,384333	-159,375352	-194,330236	41,731887	0,627678	-4,921267	-0,290967	-379,080642	-40,818279	29,999933	0,627678	-4,921267	-0,290967	-379,080642	-40,818279	29,999933
09:57:31,72	0,412938	3,766924	-0,117975	-1,266014	0,286995	-0,569000	0,624318	-4,922895	-0,292869	7,389703	8,317374	30,021874	3,281872	-5,858992	-1,386235	-159,309616	-194,291717	41,753828	0,624318	-4,922895	-0,292869	-379,057542	-40,691555	30,021874	0,624318	-4,922895	-0,292869	-379,057542	-40,691555	30,021874
09:57:31,77	0,412938	3,766924	-0,117975	-1,266014	0,286995	-0,569000	0,621685	-4,925987	-0,289745	7,485573	8,169658	30,063181	3,285865	-5,858257	-1,383110	-159,351438	-194,342512	41,795135	0,621685	-4,925987	-0,289745	-379,204375	-40,632611	30,063181	0,621685	-4,925987	-0,289745	-379,204375	-40,632611	30,063181
09:57:31,82	0,412938	3,766924	-0,117975	-1,266014	0,286995	-0,569000	0,621685	-4,925987	-0,289745	7,485573	8,169658	30,063181	3,281796	-5,863849	-1,386236	-159,348584	-194,320624	41,747725	0,621685	-4,925987	-0,289745	-379,204375	-40,632611	30,063181	0,621685	-4,925987	-0,289745	-379,204375	-40,632611	30,063181
09:57:31,87	0,412938	3,766924	-0,117975	-1,266014	0,286995	-0,569000	0,629908	-4,919056	-0,290964	7,066180	8,580155	30,017119	3,275752	-5,861913	-1,384330	-159,395736	-194,385051	41,749073	0,629908	-4,919056	-0,290964	-379,079696	-40,867612	30,017119	0,629908	-4,919056	-0,290964	-379,079696	-40,867612	30,017119
09:57:31,92	0,412938	3,766924	-0,117975	-1,266014	0,286995	-0,569000	0,629908	-4,919056	-0,290964	7,066180	8,580155	30,017119	3,276348	-5,863464	-1,385492	-159,397252	-194,377913	41,745053	0,630953	-4,920347	-0,292126	-379,108501	-40,900178	30,013098	0,630953	-4,920347	-0,292126	-379,108501	-40,900178	30,013098
09:57:31,97	0,412938	3,766924	-0,117975	-1,266014	0,286995	-0,569000	0,630953	-4,920347	-0,292126	7,138769	8,629594	30,013098	3,280369	-5,861278	-1,384736	-159,426810	-194,419206	41,739748	0,630953	-4,920347	-0,292126	-379,108501	-40,900178	30,013098	0,630953	-4,920347	-0,292126	-379,108501	-40,900178	30,013098
09:57:32,03	0,412938	3,766924	-0,117975	-1,266014	0,286995	-0,569000	0,627048	-4,922737	-0,291370	7,212485	8,421629	30,007794	3,277460	-5,864190	-1,385528	-159,428754	-194,392928	41,711085	0,627048	-4,922737	-0,291370	-379,222363	-40,801670	30,007794	0,627048	-4,922737	-0,291370	-379,222363	-40,801670	30,007794
09:57:32,08	0,412938	3,766924	-0,117975	-1,266014	0,286995	-0,569000	0,623128	-4,923290	-0,291326	7,300759	8,225417	30,058257	3,282809	-5,858159	-1,384692	-159,390453	-194,371504	41,790211	0,623128	-4,923290	-0,291326	-379,177542	-40,690151	30,058257	0,623128	-4,923290	-0,291326	-379,177542	-40,690151	30,058257
09:57:32,13	0,412938	3,766924	-0,117975	-1,266014	0,286995	-0,569000	0,629763	-4,929740	-0,292134	7,562086	8,553321	29,993575	3,281551	-5,867347	-1,387428	-159,426167	-194,446922	41,739796	0,629763	-4,929740	-0,292134	-379,422496	-40,883080	29,993575	0,629763	-4,929740	-0,292134	-379,422496	-40,883080	29,993575
09:57:32,18	0,412938	3,766924	-0,117975	-1,266014	0,286995	-0,569000	0,629896	-4,930487	-0,295229	7,575106	8,592240	29,998950	3,278024	-5,867702	-1,386252	-159,416155	-194,469922	41,752113	0,629896	-4,930487	-0,295229	-379,468118	-40,854594	29,998950	0,629896	-4,930487	-0,295229	-379,468118	-40,854594	29,998950
09:57:32,23	0,412938	3,766924	-0,117975	-1,266014	0,286995	-0,569000	0,629572	-4,926899	-0,293666	7,382273	8,590150	30,021515	3,282712	-5,865544	-1,387032	-159,417823	-194,478223	41,753469	0,629572	-4,926899	-0,293666	-379,379264	-40,831255	30,021515	0,629572	-4,926899	-0,293666	-379,379264	-40,831255	30,021515
09:57:32,28	0,412938	3,766924	-0,117975	-1,266014	0,286995	-0,569000	0,631043	-4,920826	-0,294865	7,037028	8,640849	30,021447	3,276717	-5,863782	-1,388231	-159,454901	-194,490839	41,753401	0,631043	-4,920826	-0,294865	-379,247802	-40,896043	30,021447	0,631043	-4,920826	-0,294865	-379,247802	-40,896043	30,021447
09:57:32,33	0,412938	3,766924	-0,117975	-1,266014	0,286995	-0,569000	0,629177	-4,929399	-0,292120	7,545850	8,525462	30,013016	3,283280	-5,867989	-1,388585	-159,423227	-194,503485	41,743706	0,629177	-4,929399	-0,292120	-379,411944	-40,864914	30,013016	0,629177	-4,929399	-0,292120	-379,411944	-40,864914	30,013016
09:57:32,38	0,412938	3,766924	-0,117975	-1,266014	0,286995	-0,569000	0,620826	-4,925223	-0,291368	7,302385	8,136217	30,017166	3,285634	-5,857132	-1,384733	-159,413480	-194,472394	41,749121	0,620826	-4,925223	-0,291368	-379,327652	-40,598646	30,017166	0,620826	-4,925223	-0,291368	-379,327652	-40,598646	30,017166
09:57:32,43	0,412938	3,766924	-0,117975	-1,266014	0,286995	-0,569000	0,620826	-4,925223	-0,291368	7,302385	8,136217	30,017166	3,288819	-5,857996	-1,386462	-159,430402	-194,484438	41,775820	0,620826	-4,925223	-0,291368	-379,327652	-40,598646	30,017166	0,620826	-4,925223	-0,291368	-379,327652	-40,598646	30,017166
09:57:32,48	0,412938	3,766924	-0,117975	-1,266014	0,286995	-0,569000	0,619982	-4,928414	-0,293096	7,449406	8,083657	30,043866	3,001516	-5,621536	-1,380942	-146,988799	-179,450340	39,626441	0,619982	-4,928414	-0,293096	-379,431096	-40,584892	30,043866	0,619982	-4,928414	-0,293096	-379,431096	-40,584892	30,043866
09:57:32,53	0,413011	3,716978	-0,117989	-1,266013	0,287000	-0,569018	0,558853	-4,561373	-0,287576	7,603963	8,162666	27,894487	2,910395	-5,543148	-1,376813	-143,284397	-174,826406	38,851268	0,558853	-4,561373	-0,287576	-350,463794	-35,707297	27,894487	0,558853	-4,561373	-0,287576	-350,463794	-35,707297	27,894487
09:57:32,58	0,413011	3,716978	-0,117989	-1,266013	0,287000	-0,569018	0,532140	-4,445219	-0,283453	7,270544	7,699934	27,150178	2,914281	-5,540325	-1,376819	-143,333259	-174,971469	38,882133	0,532140	-4,445219	-0,283453	-341,679131	-34,073044	27,150178	0,532140	-4,445219	-0,283453	-341,679131	-34,073044	27,150178
09:57:32,63	0,413011	3,716978	-0,117989	-1,266013	0,287000	-0,569018	0,527000	-4,452227	-0,282624	7,490601	7,482152	27,224333	2,922920	-5,539378	-1,375990	-143,362578	-175,121260	38,956288	0,527000	-4,452227	-0,282624	-342,009237	-33,887326	27,224333	0,527000	-4,452227	-0,282624	-342,009237	-33,887326	27,224333
09:57:32,68	0,413011	3,716978	-0,117989	-1,266013	0,287000	-0,569018	0,527000	-4,452227	-0,282624	7,490601	7,482152	27,224333	2,922268	-5,549652	-1,376350	-143,363014	-175,286727	38,935039	0,527000	-4,452227	-0,282624	-342,009237	-33,887326	27,224333	0,527000	-4,452227	-0,282624	-342,009237	-33,887326	27,224333
09:57:32,73	0,413011	3,716978	-0,117989	-1,266013	0,287000	-0,569018	0,533383	-4,449542	-0,283430	7,138215	7,897101	27,192146	2,917403	-5,543563	-1,376796	-143,397046	-175,347031	38,924100	0,533383	-4,449542	-0,283430	-342,150838	-33,973439	27,192146	0,533383	-4,449542	-0,283430	-342,150838	-33,973439	27,192146
09:57:32,78	0,413011	3,716978	-0,117989	-1,266013	0,287000	-0,569018	0,526170	-4,456268	-0,283745	7,480192	7,560789	27,270776	2,926835	-5,540679	-1,377111	-143,367358	-175,373138	39,002730	0,526170	-4,456268	-0,283745	-342,336837	-33,743530	27,270776	0,526170	-4,456268	-0,283745	-342,336837	-33,743530	27,270776
09:57:32,83	0,413011	3,716978	-0,117989	-1,266013	0,287000	-0,569018	0,523224	-4,457198	-0,284928	7,507013	7,391669	27,272109	2,927424	-5,541162	-1,376361	-143,369318	-175,388769	38,963063	0,523224	-4,457198	-0,284928	-342,383060	-33,681412	27,272109	0,523224	-4,457198	-0,284928	-342,383060	-33,681412	27,272109
09:57:32,88	0,413011	3,716978	-0,117989	-1,266013	0,287000	-0,569018	0,528166	-4,458683	-0,286478	7,544071	7,671944	27,251234	2,927928	-5,543616	-1,379843	-143,391869	-175,430242	38,983189	0,528166	-4,458683	-0,286478	-342,462548	-33,789120	27,251234	0,528166	-4,458683	-0,286478	-342,462548	-33,789120	27,251234
09:57:32,93	0,413011	3,716978	-0,117989	-1,266013	0,287000	-0,569018	0,528166	-4,458683	-0,286478	7,544071	7,671944	27,251234	2,922025	-5,542642	-1,380945	-143,172602	-175,284660	38,951477	0,528166	-4,458683	-0,286478	-342,462548	-33,789120	27,251234	0,528166	-4,458683	-0,286478	-342,462548	-33,789120	27,251234
09:57:32,98	0,413011	3,716978	-0,117989	-1,266013	0,287000	-0,569018	0,530274	-4,453084	-0,287580	7,488620	7,898650	27,219523	2,614975	-5,314219	-1,375367	-132,261702	-158,984116	36,783099	0,530274	-4,453084	-0,287580	-342,078456	-33,727877	27,219523	0,530274	-4,453084	-0,287580	-342,078456	-33,727877	27,219523
09:57:33,03	0,413005	3,666896	-0,117984	-1,266013	0,287004	-0,568993	0,478244	-3,981180	-0,277454	7,543780	6,760683	24,464335	2,534663	-5,258767	-1,372030	-129,493045	-154,806830	36,146730	0,478244	-3,981180	-0,277454	-304,978872	-30,781487	24,464335	0,478244	-3,981180	-0,277454	-304,978872	-30,781487	24,464335
09:57:33,08	0,413005	3,666896	-0,117984	-1,266013	0,287004	-0,568993	0,478244	-3,981180	-0,277454	7,543780	6,760683	24,464335	2,538979	-5,270448	-1,370060	-129,618648	-155,063892	36,181207	0,478244	-3,981180	-0,277454	-304,978872	-30,781487	24,464335	0,478244	-3,981180	-0,277454	-304,978872	-30,781487	24,464335
09:57:33,13	0,413005	3,666896	-0,117984	-1,266013	0,287004	-0,568993	0,486070	-3,985259	-0,276695	7,450416	7,227715	24,449253	2,542953	-5,270986	-1,372521	-129,701251	-155,215207	36,179313	0,486070	-3,985259	-0,276695	-305,392440	-30,928788	24,449253	0,486070	-3,985259	-0,276695	-305,392440	-30,928788	24,449253
09:57:33,18	0,413005	3,666896	-0,117984	-1,266013	0,287004	-0,568993	0,484549	-3,988970	-0,279155	7,471005	7,152746	24,447359	2,541336	-5,267435	-1,373256	-129,796533	-155,297804	36,188031	0,484549	-3,988970	-0,279155	-305,663105	-30,884361	24,447359	0,484549	-3,988970	-0,279155	-305,663105	-30,884361	24,447359
09:57:33,23	0,413005	3,666896	-0,117984	-1,266013	0,287004	-0,568993	0,475191	-3,985751	-0,280257	7,128525	6,703041	24,488526	2,544844	-5,261271	-1,373623	-129,756812	-155,385325	36,220480	0,475191	-3,985751	-0,280257	-305,752917	-30,599418	24,488526	0,475191	-3,985751	-0,280257	-305,752917	-30,599418	24,488526
09:57:33,28	0,413005	3,666896	-0,117984	-1,266013	0,287004	-0,568993	0,475191	-3,985751	-0,280257	7,128525	6,703041	24,488526	2,548544	-5,263717	-1,373947	-129,738372	-155,412169	36,273201	0,475191	-3,985751	-0,280257	-305,752917	-30,599418	24,488526	0,475191	-3,985751	-0,280257	-305,752917	-30,599418	24,488526
09:57:33,33	0,413005	3,666896	-0,117984	-1,266013	0,287004	-0,568993	0,486639	-3,990936	-0,280236	7,324552	7,295165	24,470325	2,543610	-5,273778	-1,373602	-129,796371	-155,447455	36,202279	0,486639	-3,990936	-0,280236	-305,963901	-30,905995	24,470325	0,486639	-3,990936	-0,280236	-305,963901	-30,905995	24,470325
09:57:33,38	0,413005	3,666896	-0,117984	-1,266013	0,287004	-0,568993	0,477454	-3,988433	-0,279708	7,140990	6,764284	24,491289	2,546035	-5,264572	-1,373073	-129,869197	-155,467079	36,223243	0,477454	-3,988433	-0,279708	-305,950980	-30,715847	24,491289	0,477454	-3,988433	-0,279708	-305,950980	-30,715847	24,491289
09:57:33,43	0,413005	3,666896	-0,117984	-1,266013	0,287004	-0,568993	0,472630	-3,994075	-0,280662	7,348608	6,578644	24,499459	2,549905	-5,267898	-1,369736	-129,842843	-155,531820	36,223888	0,472630	-3,994075	-0,280662	-306,186302	-30,522821	24,499459	0,472630	-3,994075	-0,280662	-306,186302	-30,522821	24,499459
09:57:33,48	0,413005	3,666896	-0,117984	-1,266013	0,287004	-0,568993	0,481840	-3,996121	-0,277043	7,472081	7,071425	24,514046	2,550500	-5,272215	-1,370409	-129,835058	-155,566094	36,246000	0,481840	-3,996121	-0,277043	-306,223391	-30,753001	24,514046	0,481840	-3,996121	-0,277043	-306,223391	-30,753001	24,514046
09:57:33,53	0,413005	3,666896	-0,117984	-1,266013	0,287004	-0,568993	0,485384	-3,998002	-0,277069	7,485200	7,252157	24,570566	2,550357	-5,276225	-1,370434	-129,880502	-155,637647	36,302520	0,485384	-3,998002	-0,277069	-306,357923	-30,850509	24,570566	0,485384	-3,998002	-0,277069	-306,357923	-30,850509	24,570566
09:57:33,58	0,413005	3,666896	-0,117984	-1,266013	0,287004	-0,568993	0,484490	-3,992674	-0,280288	7,186777	7,203917	24,460437	2,546190	-5,272787	-1,373654	-129,892711	-155,655285	36,192391	0,484490	-3,992674	-0,280288	-306,238116	-30,828573	24,460437	0,484490	-3,992674	-0,280288	-306,238116	-30,828573	24,460437
09:57:33,63	0,413005	3,666896	-0,117984	-1,266013	0,287004	-0,568993	0,484490	-3,992674	-0,280288	7,186777	7,203917	24,460437	2,547837	-5,268332	-1,367804	-129,946241	-155,633960	36,273378	0,484490	-3,992674	-0,280288	-306,238116	-30,828573	24,460437	0,484490	-3,992674	-0,280288	-306,238116	-30,828573	24,460437
09:57:33,68	0,413005	3,666896	-0,117984	-1,266013	0,287004	-0,568993	0,478875	-3,997410	-0,277178	7,360551	6,895075	24,492806	2,553100	-5,270292	-1,370544	-129,943568	-155,709670	36,224760	0,478875	-3,997410	-0,277178	-306,436163	-30,696622	24,492806	0,478875	-3,997410	-0,277178	-306,436163	-30,696622	24,492806
09:57:33,73	0,413005	3,666896	-0,117984	-1,266013	0,287004	-0,568993	0,476189	-3,995247	-0,281781	7,297028	6,777035	24,569266	2,552569	-5,266884	-1,375146	-129,900343	-155,678050	36,301220	0,476189	-3,995247	-0,281781	-306,329825	-30,603823	24,569266	0,476189	-3,995247	-0,281781	-306,329825	-30,603823	24,569266
09:57:33,78	0,413005	3,666896	-0,117984	-1,266013	0,287004	-0,568993	0,482978	-3,996376	-0,278703	7,305813	7,105963	24,521884	2,550152	-5,273327	-1,372069	-129,946143	-155,709255	36,253839	0,482978	-3,996376	-0,278703	-306,409669	-30,807773	24,521884	0,482978	-3,996376	-0,278703	-306,409669	-30,807773	24,521884
09:57:33,83	0,413005	3,666896	-0,117984	-1,266013	0,287004	-0,568993	0,483838	-3,989932	-0,278251	6,916362	7,141725	24,523567	2,544142	-5,270851	-1,371617	-129,981118	-155,751865	36,255521	0,483838	-3,989932	-0,278251	-306,293304	-30,839560	24,523567	0,483838	-3,989932	-0,278251	-306,293304	-30,839560	24,523567
09:57:33,88	0,413005	3,666896	-0,117984	-1,266013	0,287004	-0,568993	0,472043	-3,994137	-0,279111	7,182374	6,584091	24,527836	2,553681	-5,262738	-1,372477	-129,909178	-155,738693	36,259790	0,472043	-3,994137	-0,279111	-306,357347	-30,471272	24,527836	0,472043	-3,994137	-0,279111	-306,357347	-30,471272	24,527836
09:57:33,94	0,413005	3,666896	-0,117984	-1,266013	0,287004	-0,568993	0,472043	-3,994137	-0,279111	7,182374	6,584091	24,527836	2,549972	-5,267477	-1,372121	-130,004318	-155,738749	36,254360	0,472043	-3,994137	-0,279111	-306,357347	-30,471272	24,527836	0,472043	-3,994137	-0,279111	-306,357347	-30,471272	24,527836
09:57:33,99	0,413005	3,666896	-0,117984	-1,266013	0,287004	-0,568993	0,483805	-3,997431	-0,281403	7,305030	7,161554	24,550929	2,550652	-5,274572	-1,374769	-129,963086	-155,763736	36,282884	0,483805	-3,997431	-0,281403	-306,493284	-30,817131	24,550929	0,483805	-3,997431	-0,281403	-306,493284	-30,817131	24,550929
09:57:34,04	0,413005	3,666896	-0,117984	-1,266013	0,287004	-0,568993	0,484989	-3,993201	-0,276397	7,025090	7,192280	24,537031	2,546398	-5,273482	-1,369763	-130,019787	-155,800302	36,268985	0,484989	-3,993201	-0,276397	-306,441226	-30,879318	24,537031	0,484989	-3,993201	-0,276397	-306,441226	-30,879318	24,537031
09:57:34,09	0,413005	3,666896	-0,117984	-1,266013	0,287004	-0,568993	0,485635	-3,993549	-0,278742	7,024614	7,232800	24,518373	2,546376	-5,274215	-1,372108	-130,023077	-155,819811	36,250327	0,485635	-3,993549	-0,278742	-306,468973	-30,889543	24,518373	0,485635	-3,993549	-0,278742	-306,468973	-30,889543	24,518373
09:57:34,15	0,413005	3,666896	-0,117984	-1,266013	0,287004	-0,568993	0,485635	-3,993549	-0,278742	7,024614	7,232800	24,518373	2,545899	-5,267818	-1,373262	-129,954364	-155,807844	36,261264	0,485635	-3,993549	-0,278742	-306,468973	-30,889543	24,518373	0,485635	-3,993549	-0,278742	-306,468973	-30,889543	24,518373
09:57:34,20	0,413005	3,666896	-0,117984	-1,266013	0,287004	-0,568993	0,474711	-3,998933	-0,278730	7,348120	6,714051	24,516030	2,556500	-5,267448	-1,372095	-129,958642	-155,806757	36,247984	0,474711	-3,998933	-0,278730	-306,568134	-30,550794	24,516030	0,474711	-3,998933	-0,278730	-306,568134	-30,550794	24,516030
09:57:34,25	0,413005	3,666896	-0,117984	-1,266013	0,287004	-0,568993	0,478197	-3,990097	-0,282140	7,122344	7,055170	24,503452	2,547105	-5,266048	-1,375505	-129,703334	-155,684313	36,235406	0,478197	-3,990097	-0,282140	-306,100288	-30,483274	24,503452	0,478197	-3,990097	-0,282140	-306,100288	-30,483274	24,503452
09:57:34,30	0,413005	3,666896	-0,117984	-1,266013	0,287004	-0,568993	0,478197	-3,990097	-0,282140	7,122344	7,055170	24,503452	2,234472	-5,043577	-1,366052	-118,499882	-139,468361	34,103135	0,478197	-3,990097	-0,282140	-306,100288	-30,483274	24,503452	0,478197	-3,990097	-0,282140	-306,100288	-30,483274	24,503452
09:57:34,35	0,412950	3,616877	-0,117989	-1,266003	0,286992	-0,568969	0,430363	-3,525377	-0,267592	7,161988	6,554811	21,784112	2,168563	-4,992262	-1,360958	-115,879960	-135,715573	33,516066	0,430363	-3,525377	-0,267592	-269,580076	-27,228651	21,784112	0,430363	-3,525377	-0,267592	-269,580076	-27,228651	21,784112
09:57:34,40	0,412950	3,616877	-0,117989	-1,266003	0,286992	-0,568969	0,430641	-3,533891	-0,269937	7,317988	6,607799	21,793217	2,175797	-4,996761	-1,363303	-115,990003	-135,983170	33,525171	0,430641	-3,533891	-0,269937	-270,092485	-27,197537	21,793217	0,430641	-3,533891	-0,269937	-270,092485	-27,197537	21,793217
09:57:34,45	0,412950	3,616877	-0,117989	-1,266003	0,286992	-0,568969	0,430641	-3,533891	-0,269937	7,317988	6,607799	21,793217	2,182612	-4,997137	-1,366775	-116,053996	-136,102386	33,583386	0,430641	-3,533891	-0,269937	-270,092485	-27,197537	21,793217	0,430641	-3,533891	-0,269937	-270,092485	-27,197537	21,793217
09:57:34,50	0,412950	3,616877	-0,117989	-1,266003	0,286992	-0,568969	0,426409	-3,541859	-0,269681	7,512977	6,434057	21,812686	2,184813	-4,997079	-1,363046	-116,059539	-136,196257	33,544640	0,426409	-3,541859	-0,269681	-270,522924	-27,039064	21,812686	0,426409	-3,541859	-0,269681	-270,522924	-27,039064	21,812686
09:57:34,55	0,412950	3,616877	-0,117989	-1,266003	0,286992	-0,568969	0,427585	-3,537057	-0,270741	7,202852	6,486538	21,821255	2,180067	-4,995697	-1,364106	-116,097259	-136,244287	33,553209	0,427585	-3,537057	-0,270741	-270,456142	-27,078870	21,821255	0,427585	-3,537057	-0,270741	-270,456142	-27,078870	21,821255
09:57:34,60	0,412950	3,616877	-0,117989	-1,266003	0,286992	-0,568969	0,429362	-3,548331	-0,270276	7,744645	6,632282	21,848180	2,188941	-5,002873	-1,363642	-116,073305	-136,309408	33,580135	0,429362	-3,548331	-0,270276	-270,799304	-27,072673	21,848180	0,429362	-3,548331	-0,270276	-270,799304	-27,072673	21,848180
09:57:34,65	0,412950	3,616877	-0,117989	-1,266003	0,286992	-0,568969	0,429362	-3,548331	-0,270276	7,744645	6,632282	21,848180	2,190633	-5,003669	-1,366123	-116,143023	-136,411281	33,546567	0,429362	-3,548331	-0,270276	-270,799304	-27,072673	21,848180	0,429362	-3,548331	-0,270276	-270,799304	-27,072673	21,848180
09:57:34,70	0,412950	3,616877	-0,117989	-1,266003	0,286992	-0,568969	0,421660	-3,545016	-0,272633	7,490541	6,237881	21,882935	2,189922	-4,994545	-1,365999	-116,108849	-136,383258	33,614890	0,421660	-3,545016	-0,272633	-270,793188	-26,862406	21,882935	0,421660	-3,545016	-0,272633	-270,793188	-26,862406	21,882935
09:57:34,75	0,412950	3,616877	-0,117989	-1,266003	0,286992	-0,568969	0,428170	-3,543365	-0,271085	7,412442	6,559942	21,861674	2,176575	-4,996652	-1,359784	-115,909891	-135,985794	33,502892	0,428170	-3,543365	-0,271085	-270,741698	-27,051365	21,861674	0,428170	-3,543365	-0,271085	-270,741698	-27,051365	21,861674
09:57:34,80	0,412950	3,616877	-0,117989	-1,266003	0,286992	-0,568969	0,428170	-3,543365	-0,271085	7,412442	6,559942	21,861674	1,858797	-4,780602	-1,353302	-105,292954	-119,491365	31,371000	0,428170	-3,543365	-0,271085	-270,741698	-27,051365	21,861674	0,428170	-3,543365	-0,271085	-270,741698	-27,051365	21,861674
09:57:34,85	0,412901	3,566959	-0,117996	-1,266012	0,286993	-0,569016	0,397472	-3,076854	-0,256493	7,260209	6,134029	19,088774	1,796575	-4,739516	-1,349859	-103,052488	-116,076785	30,820728	0,397472	-3,076854	-0,256493	-234,272799	-25,067539	19,088774	0,397472	-3,076854	-0,256493	-234,272799	-25,067539	19,088774
09:57:34,90	0,412901	3,566959	-0,117996	-1,266012	0,286993	-0,569016	0,399358	-3,086986	-0,254142	7,490588	6,271381	19,128474	1,804407	-4,746216	-1,347507	-103,166723	-116,353208	30,860428	0,399358	-3,086986	-0,254142	-234,837815	-25,078236	19,128474	0,399358	-3,086986	-0,254142	-234,837815	-25,078236	19,128474
09:57:34,95	0,412901	3,566959	-0,117996	-1,266012	0,286993	-0,569016	0,393867	-3,085540	-0,258019	7,257786	6,027652	19,195132	1,805901	-4,740737	-1,351385	-103,209297	-116,510604	30,927086	0,393867	-3,085540	-0,258019	-234,957085	-24,890884	19,195132	0,393867	-3,085540	-0,258019	-234,957085	-24,890884	19,195132
09:57:35,00	0,412901	3,566959	-0,117996	-1,266012	0,286993	-0,569016	0,394997	-3,082599	-0,256888	7,027558	6,062267	19,192834	1,802789	-4,740246	-1,350254	-103,268905	-116,565477	30,924788	0,394997	-3,082599	-0,256888	-234,956489	-24,945035	19,192834	0,394997	-3,082599	-0,256888	-234,956489	-24,945035	19,192834
09:57:35,05	0,412901	3,566959	-0,117996	-1,266012	0,286993	-0,569016	0,391554	-3,086522	-0,257266	7,106578	5,915426	19,224389	1,807907	-4,739226	-1,350632	-103,303503	-116,689792	30,956343	0,391554	-3,086522	-0,257266	-235,185398	-24,821602	19,224389	0,391554	-3,086522	-0,257266	-235,185398	-24,821602	19,224389
09:57:35,10	0,412901	3,566959	-0,117996	-1,266012	0,286993	-0,569016	0,393254	-3,089401	-0,255725	7,164463	6,009380	19,211398	1,809551	-4,742137	-1,349090	-103,344570	-116,772107	30,943352	0,393254	-3,089401	-0,255725	-235,353512	-24,861039	19,211398	0,393254	-3,089401	-0,255725	-235,353512	-24,861039	19,211398
09:57:35,15	0,412901	3,566959	-0,117996	-1,266012	0,286993	-0,569016	0,393715	-3,089040	-0,255738	7,169966	6,031246	19,187655	1,809008	-4,742356	-1,349103	-103,334265	-116,750038	30,919609	0,393715	-3,089040	-0,255738	-235,319685	-24,875368	19,187655	0,393715	-3,089040	-0,255738	-235,319685	-24,875368	19,187655
09:57:35,20	0,412901	3,566959	-0,117996	-1,266012	0,286993	-0,569016	0,390389	-3,092337	-0,253774	7,269475	5,821183	19,254555	1,813526	-4,741124	-1,347139	-103,402369	-116,793752	30,986510	0,390389	-3,092337	-0,253774	-235,478952	-24,824358	19,254555	0,390389	-3,092337	-0,253774	-235,478952	-24,824358	19,254555
09:57:35,25	0,412901	3,566959	-0,117996	-1,266012	0,286993	-0,569016	0,391367	-3,094154	-0,256513	7,288112	5,893903	19,229664	1,814611	-4,742879	-1,349878	-103,421357	-116,870392	30,961618	0,391367	-3,094154	-0,256513	-235,602978	-24,828393	19,229664	0,391367	-3,094154	-0,256513	-235,602978	-24,828393	19,229664
09:57:35,30	0,412901	3,566959	-0,117996	-1,266012	0,286993	-0,569016	0,386116	-3,097484	-0,256050	7,427535	5,609659	19,221799	1,820120	-4,739996	-1,349415	-103,447908	-116,894018	30,953753	0,386116	-3,097484	-0,256050	-235,724959	-24,700415	19,221799	0,386116	-3,097484	-0,256050	-235,724959	-24,700415	19,221799
09:57:35,35	0,412901	3,566959	-0,117996	-1,266012	0,286993	-0,569016	0,388194	-3,097220	-0,253077	7,479440	5,769209	19,243950	1,818852	-4,741665	-1,346442	-103,370534	-116,862913	30,975904	0,388194	-3,097220	-0,253077	-235,652343	-24,704047	19,243950	0,388194	-3,097220	-0,253077	-235,652343	-24,704047	19,243950
09:57:35,40	0,412901	3,566959	-0,117996	-1,266012	0,286993	-0,569016	0,394411	-3,103255	-0,258426	7,675175	6,051097	19,243476	1,820970	-4,750066	-1,351791	-103,465417	-116,944460	30,975430	0,394411	-3,103255	-0,258426	-235,930323	-24,910197	19,243476	0,394411	-3,103255	-0,258426	-235,930323	-24,910197	19,243476
09:57:35,45	0,412901	3,566959	-0,117996	-1,266012	0,286993	-0,569016	0,394661	-3,100014	-0,256109	7,504565	6,073016	19,231808	1,818039	-4,748662	-1,349475	-103,458702	-116,950749	30,963762	0,394661	-3,100014	-0,256109	-235,846530	-24,907840	19,231808	0,394661	-3,100014	-0,256109	-235,846530	-24,907840	19,231808
09:57:35,50	0,412901	3,566959	-0,117996	-1,266012	0,286993	-0,569016	0,391727	-3,100900	-0,257313	7,517754	5,884964	19,218843	1,819132	-4,748697	-1,349085	-103,463959	-117,050067	30,965426	0,391727	-3,100900	-0,257313	-235,902863	-24,865575	19,218843	0,391727	-3,100900	-0,257313	-235,902863	-24,865575	19,218843
09:57:35,55	0,412901	3,566959	-0,117996	-1,266012	0,286993	-0,569016	0,392810	-3,101581	-0,256892	7,511486	6,018068	19,225240	1,820321	-4,747842	-1,350258	-103,460227	-117,035986	30,957194	0,392810	-3,101581	-0,256892	-235,962644	-24,817495	19,225240	0,392810	-3,101581	-0,256892	-235,962644	-24,817495	19,225240
09:57:35,60	0,412901	3,566959	-0,117996	-1,266012	0,286993	-0,569016	0,394308	-3,102245	-0,259629	7,463571	6,076343	19,230105	1,813813	-4,744970	-1,349485	-103,469706	-117,019990	30,985706	0,394308	-3,102245	-0,259629	-236,062680	-24,876862	19,230105	0,394308	-3,102245	-0,259629	-236,062680	-24,876862	19,230105
09:57:35,65	0,412901	3,566959	-0,117996	-1,266012	0,286993	-0,569016	0,394308	-3,102245	-0,259629	7,463571	6,076343	19,230105	1,823686	-4,738454	-1,349131	-103,508164	-117,052273	30,982680	0,394308	-3,102245	-0,259629	-236,062680	-24,876862	19,230105	0,394308	-3,102245	-0,259629	-236,062680	-24,876862	19,230105
09:57:35,70	0,412901	3,566959	-0,117996	-1,266012	0,286993	-0,569016	0,393371	-3,103080	-0,255880	7,540650	5,988252	19,230638	1,820520	-4,750223	-1,350865	-103,550042	-117,115633	30,965307	0,393371	-3,103080	-0,255880	-236,051101	-24,891387	19,230638	0,393371	-3,103080	-0,255880	-236,051101	-24,891387	19,230638
09:57:35,75	0,412901	3,566959	-0,117996	-1,266012	0,286993	-0,569016	0,393371	-3,103080	-0,255880	7,540650	5,988252	19,230638	1,820790	-4,745406	-1,349107	-103,511557	-117,028942	30,981915	0,393371	-3,103080	-0,255880	-236,051101	-24,891387	19,230638	0,393371	-3,103080	-0,255880	-236,051101	-24,891387	19,230638
09:57:35,80	0,412901	3,566959	-0,117996	-1,266012	0,286993	-0,569016	0,393072	-3,097344	-0,258910	7,218725	5,946216	19,212050	1,816520	-4,745950	-1,352276	-103,570452	-117,055946	30,944004	0,393072	-3,097344	-0,258910	-235,922741	-24,909916	19,212050	0,393072	-3,097344	-0,258910	-235,922741	-24,909916	19,212050
09:57:35,85	0,412901	3,566959	-0,117996	-1,266012	0,286993	-0,569016	0,385454	-3,101867	-0,257285	7,456507	5,616990	19,279263	1,824246	-4,741615	-1,350651	-103,511229	-117,087161	31,011217	0,385454	-3,101867	-0,257285	-236,040028	-24,641151	19,279263	0,385454	-3,101867	-0,257285	-236,040028	-24,641151	19,279263
09:57:35,90	0,412901	3,566959	-0,117996	-1,266012	0,286993	-0,569016	0,392568	-3,105970	-0,258845	7,634829	5,990369	19,234508	1,824243	-4,749827	-1,352210	-103,525753	-117,119239	30,966463	0,392568	-3,105970	-0,258845	-236,183803	-24,826205	19,234508	0,392568	-3,105970	-0,258845	-236,183803	-24,826205	19,234508
09:57:35,95	0,412901	3,566959	-0,117996	-1,266012	0,286993	-0,569016	0,396073	-3,097623	-0,258448	7,147851	6,150695	19,295220	1,815262	-4,748689	-1,351814	-103,571217	-117,154140	31,027174	0,396073	-3,097623	-0,258448	-236,015577	-24,941004	19,295220	0,396073	-3,097623	-0,258448	-236,015577	-24,941004	19,295220
09:57:36,00	0,412901	3,566959	-0,117996	-1,266012	0,286993	-0,569016	0,390816	-3,099120	-0,256586	7,178409	5,800381	19,257417	1,819187	-4,744885	-1,349952	-103,661489	-117,156603	30,989372	0,390816	-3,099120	-0,256586	-236,102508	-24,878638	19,257417	0,390816	-3,099120	-0,256586	-236,102508	-24,878638	19,257417
09:57:36,05	0,412901	3,566959	-0,117996	-1,266012	0,286993	-0,569016	0,394237	-3,095036	-0,255773	7,007153	5,969215	19,300641	1,813940	-4,745806	-1,349139	-103,648829	-117,116473	31,032595	0,394237	-3,095036	-0,255773	-235,953212	-24,978418	19,300641	0,394237	-3,095036	-0,255773	-235,953212	-24,978418	19,300641
09:57:36,10	0,412901	3,566959	-0,117996	-1,266012	0,286993	-0,569016	0,394237	-3,095036	-0,255773	7,007153	5,969215	19,300641	1,821616	-4,747036	-1,351486	-103,620202	-117,189835	30,974382	0,391464	-3,102300	-0,258120	-236,194906	-24,843451	19,242427	0,391464	-3,102300	-0,258120	-236,194906	-24,843451	19,242427
09:57:36,15	0,412901	3,566959	-0,117996	-1,266012	0,286993	-0,569016	0,391464	-3,102300	-0,258120	7,335618	5,886473	19,242427	1,822310	-4,746650	-1,353773	-103,561962	-117,192544	30,999491	0,391464	-3,102300	-0,258120	-236,194906	-24,843451	19,242427	0,391464	-3,102300	-0,258120	-236,194906	-24,843451	19,242427
09:57:36,20	0,412901	3,566959	-0,117996	-1,266012	0,286993	-0,569016	0,342015	-2,703112	-0,241552	7,296220	5,522793	17,006093	1,500635	-4,504618	-1,334918	-91,349116	-100,351069	28,738047	0,342015	-2,703112	-0,241552	-204,898111	-21,325360	17,006093	0,342015	-2,703112	-0,241552	-204,898111	-21,325360	17,006093
09:57:36,25	0,412967	3,516969	-0,118002	-1,266012	0,286988	-0,569020	0,330678	-2,623088	-0,239053	7,010447	5,384714	16,489839	1,437000	-4,454787	-1,332418	-89,020391	-97,220498	28,221793	0,330678	-2,623088	-0,239053	-198,901939	-20,573480	16,489839	0,330678	-2,623088	-0,239053	-198,901939	-20,573480	16,489839
09:57:36,30	0,412967	3,516969	-0,118002	-1,266012	0,286988	-0,569020	0,329873	-2,635516	-0,238673	7,306531	5,320980	16,541491	1,448166	-4,460305	-1,332039	-89,214445	-97,512837	28,273446	0,329873	-2,635516	-0,238673	-199,581495	-20,574040	16,541491	0,329873	-2,635516	-0,238673	-199,581495	-20,574040	16,541491
09:57:36,35	0,412967	3,516969	-0,118002	-1,266012	0,286988	-0,569020	0,329873	-2,635516	-0,238673	7,306531	5,320980	16,541491	1,454942	-4,460934	-1,333234	-89,301832	-97,651524	28,271706	0,329873	-2,635516	-0,238673	-199,581495	-20,574040	16,541491	0,329873	-2,635516	-0,238673	-199,581495	-20,574040	16,541491
09:57:36,40	0,412967	3,516969	-0,118002	-1,266012	0,286988	-0,569020	0,327029	-2,641700	-0,239868	7,464274	5,166783	16,539752	1,458311	-4,456836	-1,332106	-89,339295	-97,745414	28,259898	0,327029	-2,641700	-0,239868	-199,909158	-20,505022	16,539752	0,327029	-2,641700	-0,239868	-199,909158	-20,505022	16,539752
09:57:36,45	0,412967	3,516969	-0,118002	-1,266012	0,286988	-0,569020	0,321796	-2,642568	-0,238741	7,409368	4,909167	16,527943	1,455015	-4,460163	-1,334571	-89,304323	-97,783773	28,307197	0,321796	-2,642568	-0,238741	-200,032203	-20,351847	16,527943	0,321796	-2,642568	-0,238741	-200,032203	-20,351847	16,527943
09:57:36,50	0,412967	3,516969	-0,118002	-1,266012	0,286988	-0,569020	0,326325	-2,641377	-0,241205	7,331702	5,194143	16,575243	1,455726	-4,463270	-1,333663	-89,378508	-97,981009	28,247455	0,326325	-2,641377	-0,241205	-200,016375	-20,422400	16,575243	0,326325	-2,641377	-0,241205	-200,016375	-20,422400	16,575243
09:57:36,55	0,412967	3,516969	-0,118002	-1,266012	0,286988	-0,569020	0,328839	-2,644835	-0,241445	7,302371	5,269993	16,581440	1,458502	-4,463145	-1,334460	-89,463369	-97,952013	28,269620	0,328839	-2,644835	-0,241445	-200,317204	-20,543888	16,581440	0,328839	-2,644835	-0,241445	-200,317204	-20,543888	16,581440
09:57:36,60	0,412967	3,516969	-0,118002	-1,266012	0,286988	-0,569020	0,328839	-2,644835	-0,241445	7,302371	5,269993	16,581440	1,466793	-4,462339	-1,330127	-89,414000	-98,040781	28,303946	0,322321	-2,652665	-0,236761	-200,592919	-20,282760	16,571991	0,322321	-2,652665	-0,236761	-200,592919	-20,282760	16,571991
09:57:36,65	0,412967	3,516969	-0,118002	-1,266012	0,286988	-0,569020	0,322321	-2,652665	-0,236761	7,641260	5,019431	16,571991	1,460212	-4,458896	-1,334563	-89,323589	-97,982340	28,326342	0,322321	-2,652665	-0,236761	-200,592919	-20,282760	16,571991	0,322321	-2,652665	-0,236761	-200,592919	-20,282760	16,571991
09:57:36,70	0,412967	3,516969	-0,118002	-1,266012	0,286988	-0,569020	0,244804	-2,267324	-0,227938	7,189186	4,326464	14,421676	1,171836	-4,202537	-1,321304	-76,730480	-82,748079	26,153630	0,244804	-2,267324	-0,227938	-170,795778	-14,890676	14,421676	0,244804	-2,267324	-0,227938	-170,795778	-14,890676	14,421676
09:57:36,75	0,412954	3,466933	-0,117966	-1,266012	0,286984	-0,569052	0,235731	-2,189790	-0,218499	7,398487	4,499997	13,853862	1,109226	-4,155913	-1,311865	-74,051063	-79,397871	25,585816	0,235731	-2,189790	-0,218499	-164,500054	-14,004899	13,853862	0,235731	-2,189790	-0,218499	-164,500054	-14,004899	13,853862
09:57:36,80	0,412954	3,466933	-0,117966	-1,266012	0,286984	-0,569052	0,235731	-2,189790	-0,218499	7,398487	4,499997	13,853862	1,114489	-4,161809	-1,311469	-74,240913	-79,712376	25,664699	0,235731	-2,189790	-0,218499	-164,500054	-14,004899	13,853862	0,235731	-2,189790	-0,218499	-164,500054	-14,004899	13,853862
09:57:36,85	0,412954	3,466933	-0,117966	-1,266012	0,286984	-0,569052	0,238207	-2,197296	-0,218104	7,421490	4,621575	13,932745	1,124326	-4,158849	-1,313984	-74,300525	-79,920231	25,714409	0,238207	-2,197296	-0,218104	-165,066249	-14,077670	13,932745	0,238207	-2,197296	-0,218104	-165,066249	-14,077670	13,932745
09:57:36,90	0,412954	3,466933	-0,117966	-1,266012	0,286984	-0,569052	0,236163	-2,201439	-0,220139	7,390803	4,547227	13,986519	1,119099	-4,162111	-1,313504	-74,336328	-79,941491	25,718473	0,236163	-2,201439	-0,220139	-165,422166	-13,991585	13,986519	0,236163	-2,201439	-0,220139	-165,422166	-13,991585	13,986519
09:57:36,95	0,412954	3,466933	-0,117966	-1,266012	0,286984	-0,569052	0,239100	-2,207938	-0,219665	7,565325	4,690953	13,982621	1,123258	-4,167904	-1,313031	-74,425823	-80,078496	25,714575	0,239100	-2,207938	-0,219665	-165,757774	-14,078420	13,982621	0,239100	-2,207938	-0,219665	-165,757774	-14,078420	13,982621
09:57:37,00	0,412954	3,466933	-0,117966	-1,266012	0,286984	-0,569052	0,238180	-2,211490	-0,221168	7,706229	4,702566	14,020291	1,126794	-4,168883	-1,314534	-74,396201	-80,146174	25,752245	0,238180	-2,211490	-0,221168	-165,895701	-13,994528	14,020291	0,238180	-2,211490	-0,221168	-165,895701	-13,994528	14,020291
09:57:37,05	0,412954	3,466933	-0,117966	-1,266012	0,286984	-0,569052	0,241810	-2,212042	-0,218080	7,631037	4,881815	14,010716	1,117148	-4,170866	-1,314223	-74,466271	-80,275731	25,698213	0,241810	-2,212042	-0,218080	-166,014255	-14,100234	14,010716	0,241810	-2,212042	-0,218080	-166,014255	-14,100234	14,010716
09:57:37,10	0,412954	3,466933	-0,117966	-1,266012	0,286984	-0,569052	0,242114	-2,208504	-0,218247	7,374032	4,896133	13,956786	1,122242	-4,170797	-1,311612	-74,494217	-80,293918	25,688740	0,242114	-2,208504	-0,218247	-165,993548	-14,109797	13,956786	0,242114	-2,208504	-0,218247	-165,993548	-14,109797	13,956786
09:57:37,15	0,412954	3,466933	-0,117966	-1,266012	0,286984	-0,569052	0,242114	-2,208504	-0,218247	7,374032	4,896133	13,956786	1,124032	-4,167521	-1,312320	-74,535987	-80,310790	25,693489	0,242114	-2,208504	-0,218247	-165,993548	-14,109797	13,956786	0,242114	-2,208504	-0,218247	-165,993548	-14,109797	13,956786
09:57:37,20	0,412954	3,466933	-0,117966	-1,266012	0,286984	-0,569052	0,238382	-2,208416	-0,218954	7,333965	4,674339	13,961535	1,119874	-4,167731	-1,311118	-74,530925	-80,360280	25,743667	0,238382	-2,208416	-0,218954	-166,026714	-14,038640	13,961535	0,238382	-2,208416	-0,218954	-166,026714	-14,038640	13,961535
09:57:37,25	0,412954	3,466933	-0,117966	-1,266012	0,286984	-0,569052	0,240643	-2,204921	-0,217752	7,111897	4,821025	14,011713	1,124409	-4,162071	-1,313875	-74,590473	-80,365544	25,757102	0,240643	-2,204921	-0,217752	-165,974425	-14,069421	14,011713	0,240643	-2,204921	-0,217752	-165,974425	-14,069421	14,011713
09:57:37,30	0,412954	3,466933	-0,117966	-1,266012	0,286984	-0,569052	0,233473	-2,206018	-0,220509	7,134594	4,399278	14,025148	1,131013	-4,169835	-1,314178	-74,535269	-80,407133	25,779602	0,236896	-2,215619	-0,220812	-166,300667	-13,950459	14,047648	0,236896	-2,215619	-0,220812	-166,300667	-13,950459	14,047648
09:57:37,35	0,412954	3,466933	-0,117966	-1,266012	0,286984	-0,569052	0,236896	-2,215619	-0,220812	7,625438	4,645842	14,047648	1,127979	-4,173175	-1,313058	-74,584038	-80,432677	25,733978	0,236896	-2,215619	-0,220812	-166,300667	-13,950459	14,047648	0,236896	-2,215619	-0,220812	-166,300667	-13,950459	14,047648
09:57:37,40	0,412954	3,466933	-0,117966	-1,266012	0,286984	-0,569052	0,239254	-2,214039	-0,221670	7,442849	4,742119	13,982944	1,127928	-4,171123	-1,316563	-74,562904	-80,530209	25,723374	0,239254	-2,214039	-0,221670	-166,359204	-14,039315	13,982944	0,239254	-2,214039	-0,221670	-166,359204	-14,039315	13,982944
09:57:37,45	0,412954	3,466933	-0,117966	-1,266012	0,286984	-0,569052	0,239254	-2,214039	-0,221670	7,442849	4,742119	13,982944	1,126028	-4,172154	-1,311923	-74,641138	-80,512316	25,735982	0,239254	-2,214039	-0,221670	-166,359204	-14,039315	13,982944	0,239254	-2,214039	-0,221670	-166,359204	-14,039315	13,982944
09:57:37,50	0,412954	3,466933	-0,117966	-1,266012	0,286984	-0,569052	0,229031	-2,214130	-0,220893	7,395983	4,234383	14,026520	1,133655	-4,162280	-1,314258	-74,613440	-80,537524	25,758475	0,229031	-2,214130	-0,220893	-166,413206	-13,744550	14,026520	0,229031	-2,214130	-0,220893	-166,413206	-13,744550	14,026520
09:57:37,55	0,412954	3,466933	-0,117966	-1,266012	0,286984	-0,569052	0,236961	-2,214739	-0,218542	7,476133	4,620234	14,015497	1,130218	-4,169452	-1,311907	-74,612183	-80,482307	25,747452	0,236961	-2,214739	-0,218542	-166,380914	-13,981222	14,015497	0,236961	-2,214739	-0,218542	-166,380914	-13,981222	14,015497
09:57:37,60	0,412954	3,466933	-0,117966	-1,266012	0,286984	-0,569052	0,236215	-2,214035	-0,221283	7,340367	4,552517	14,039978	1,129981	-4,168454	-1,314649	-74,686785	-80,553714	25,771932	0,236215	-2,214035	-0,221283	-166,461391	-13,990345	14,039978	0,236215	-2,214035	-0,221283	-166,461391	-13,990345	14,039978
09:57:37,66	0,412954	3,466933	-0,117966	-1,266012	0,286984	-0,569052	0,236215	-2,214035	-0,221283	7,340367	4,552517	14,039978	1,125848	-4,168206	-1,311572	-74,708097	-80,528692	25,751022	0,236215	-2,214035	-0,221283	-166,461391	-13,990345	14,039978	0,236215	-2,214035	-0,221283	-166,461391	-13,990345	14,039978
09:57:37,71	0,412954	3,466933	-0,117966	-1,266012	0,286984	-0,569052	0,238067	-2,210332	-0,218206	7,158793	4,617881	14,019068	1,128799	-4,172419	-1,312697	-74,681607	-80,619529	25,758100	0,238067	-2,210332	-0,218206	-166,352231	-14,070405	14,019068	0,238067	-2,210332	-0,218206	-166,352231	-14,070405	14,019068
09:57:37,76	0,412954	3,466933	-0,117966	-1,266012	0,286984	-0,569052	0,240067	-2,216303	-0,218914	7,426283	4,794024	14,050665	1,130575	-4,176788	-1,311886	-74,684546	-80,630398	25,776328	0,240067	-2,216303	-0,218914	-166,553498	-14,051223	14,050665	0,240067	-2,216303	-0,218914	-166,553498	-14,051223	14,050665
09:57:37,81	0,412954	3,466933	-0,117966	-1,266012	0,286984	-0,569052	0,239698	-2,211264	-0,221304	7,147174	4,767192	14,008015	1,124687	-4,170478	-1,311943	-74,666675	-80,643328	25,736922	0,239698	-2,211264	-0,221304	-166,437062	-14,049076	14,008015	0,239698	-2,211264	-0,221304	-166,437062	-14,049076	14,008015
09:57:37,86	0,412954	3,466933	-0,117966	-1,266012	0,286984	-0,569052	0,239698	-2,211264	-0,221304	7,147174	4,767192	14,008015	1,128884	-4,168532	-1,316173	-74,641827	-80,561436	25,786484	0,239698	-2,211264	-0,221304	-166,437062	-14,049076	14,008015	0,239698	-2,211264	-0,221304	-166,437062	-14,049076	14,008015
09:57:37,91	0,412954	3,466933	-0,117966	-1,266012	0,286984	-0,569052	0,236831	-2,213124	-0,222807	7,308763	4,627356	14,054530	0,826378	-3,930859	-1,295207	-62,802560	-65,170193	23,647331	0,236831	-2,213124	-0,222807	-166,421445	-13,963879	14,054530	0,236831	-2,213124	-0,222807	-166,421445	-13,963879	14,054530
09:57:37,96	0,412947	3,416943	-0,117981	-1,266012	0,286990	-0,569013	0,182253	-1,832310	-0,201841	6,755289	4,346775	11,915376	0,768512	-3,869900	-1,290699	-59,719844	-61,359041	23,070243	0,182253	-1,832310	-0,201841	-137,081050	-9,960081	11,915376	0,182253	-1,832310	-0,201841	-137,081050	-9,960081	11,915376
09:57:38,01	0,412947	3,416943	-0,117981	-1,266012	0,286990	-0,569013	0,151025	-1,761332	-0,198468	7,520140	3,707632	11,365825	0,780523	-3,868326	-1,291834	-59,721927	-61,803770	23,097780	0,151025	-1,761332	-0,198468	-130,744401	-8,147854	11,365825	0,151025	-1,761332	-0,198468	-130,744401	-8,147854	11,365825
09:57:38,06	0,412947	3,416943	-0,117981	-1,266012	0,286990	-0,569013	0,151025	-1,761332	-0,198468	7,520140	3,707632	11,365825	0,780927	-3,865202	-1,288743	-59,723067	-62,043268	23,088772	0,151025	-1,761332	-0,198468	-130,744401	-8,147854	11,365825	0,151025	-1,761332	-0,198468	-130,744401	-8,147854	11,365825
09:57:38,11	0,412947	3,416943	-0,117981	-1,266012	0,286990	-0,569013	0,148118	-1,760119	-0,195378	7,249116	3,675222	11,356818	0,779825	-3,868499	-1,291155	-59,780093	-62,168820	23,129731	0,148118	-1,760119	-0,195378	-130,920256	-7,952053	11,356818	0,148118	-1,760119	-0,195378	-130,920256	-7,952053	11,356818
09:57:38,16	0,412947	3,416943	-0,117981	-1,266012	0,286990	-0,569013	0,151525	-1,760814	-0,197789	7,147976	3,865773	11,397776	0,778455	-3,868886	-1,292549	-59,674730	-62,320350	23,148574	0,151525	-1,760814	-0,197789	-131,075898	-8,028948	11,397776	0,151525	-1,760814	-0,197789	-131,075898	-8,028948	11,397776
09:57:38,21	0,412947	3,416943	-0,117981	-1,266012	0,286990	-0,569013	0,152545	-1,759820	-0,199183	7,017781	4,085801	11,416620	0,783115	-3,871128	-1,290608	-59,680160	-62,410257	23,125661	0,152545	-1,759820	-0,199183	-131,128125	-7,888953	11,416620	0,152545	-1,759820	-0,199183	-131,128125	-7,888953	11,416620
09:57:38,26	0,412947	3,416943	-0,117981	-1,266012	0,286990	-0,569013	0,152156	-1,764977	-0,197243	7,205355	4,105851	11,393707	0,789499	-3,865908	-1,290594	-59,673119	-62,507666	23,158253	0,152156	-1,764977	-0,197243	-131,345355	-7,838407	11,393707	0,152156	-1,764977	-0,197243	-131,345355	-7,838407	11,393707
09:57:38,31	0,412947	3,416943	-0,117981	-1,266012	0,286990	-0,569013	0,144444	-1,767896	-0,197228	7,276285	3,759614	11,426299	0,787207	-3,868777	-1,290966	-59,646361	-62,519671	23,152153	0,144444	-1,767896	-0,197228	-131,503537	-7,579230	11,426299	0,144444	-1,767896	-0,197228	-131,503537	-7,579230	11,426299
09:57:38,36	0,412947	3,416943	-0,117981	-1,266012	0,286990	-0,569013	0,148074	-1,767345	-0,197600	7,250646	3,977571	11,420199	0,782366	-3,869049	-1,286330	-59,715258	-62,517806	23,163758	0,148074	-1,767345	-0,197600	-131,485969	-7,646260	11,420199	0,148074	-1,767345	-0,197600	-131,485969	-7,646260	11,420199
09:57:38,41	0,412947	3,416943	-0,117981	-1,266012	0,286990	-0,569013	0,150731	-1,763289	-0,192964	7,006883	4,055116	11,431804	0,471289	-3,657852	-1,277940	-49,320804	-46,692896	21,074970	0,150731	-1,763289	-0,192964	-131,411310	-7,777259	11,431804	0,150731	-1,763289	-0,192964	-131,411310	-7,777259	11,431804
09:57:38,46	0,412940	3,366953	-0,117980	-1,266012	0,286998	-0,569018	0,119189	-1,317661	-0,178765	7,024177	3,615702	8,818700	0,412211	-3,618919	-1,272131	-47,080359	-43,035090	20,550654	0,119189	-1,317661	-0,178765	-96,412190	-5,740611	8,818700	0,119189	-1,317661	-0,178765	-96,412190	-5,740611	8,818700
09:57:38,51	0,412940	3,366953	-0,117980	-1,266012	0,286998	-0,569018	0,119189	-1,317661	-0,178765	7,024177	3,615702	8,818700	0,422704	-3,624884	-1,272139	-47,304741	-43,347430	20,621411	0,119189	-1,317661	-0,178765	-96,412190	-5,740611	8,818700	0,119189	-1,317661	-0,178765	-96,412190	-5,740611	8,818700
09:57:38,56	0,412940	3,366953	-0,117980	-1,266012	0,286998	-0,569018	0,119109	-1,329730	-0,178773	7,269114	3,573383	8,889457	0,425296	-3,625296	-1,270607	-47,425044	-43,473975	20,656810	0,118169	-1,332181	-0,177241	-97,349404	-5,792648	8,924856	0,118169	-1,332181	-0,177241	-97,349404	-5,792648	8,924856
09:57:38,61	0,412940	3,366953	-0,117980	-1,266012	0,286998	-0,569018	0,118169	-1,332181	-0,177241	7,226803	3,483606	8,924856	0,424916	-3,620672	-1,274581	-47,539368	-43,604051	20,637476	0,114355	-1,329540	-0,181216	-97,449235	-5,725550	8,905522	0,114355	-1,329540	-0,181216	-97,449235	-5,725550	8,905522
09:57:38,66	0,412940	3,366953	-0,117980	-1,266012	0,286998	-0,569018	0,114355	-1,329540	-0,181216	6,919671	3,251318	8,905522	0,422449	-3,625550	-1,270287	-47,577840	-43,693577	20,660312	0,114355	-1,329540	-0,181216	-97,449235	-5,725550	8,905522	0,114355	-1,329540	-0,181216	-97,449235	-5,725550	8,905522
09:57:38,71	0,412940	3,366953	-0,117980	-1,266012	0,286998	-0,569018	0,119813	-1,329843	-0,176922	6,838630	3,546553	8,928358	0,421781	-3,623923	-1,271865	-47,575486	-43,791644	20,638852	0,119813	-1,329843	-0,176922	-97,554017	-5,858729	8,928358	0,119813	-1,329843	-0,176922	-97,554017	-5,858729	8,928358
09:57:38,76	0,412940	3,366953	-0,117980	-1,266012	0,286998	-0,569018	0,121582	-1,335851	-0,176720	6,978647	3,687977	8,929640	0,426768	-3,630087	-1,270086	-47,621264	-43,867598	20,661595	0,121582	-1,335851	-0,176720	-97,885658	-5,856219	8,929640	0,121582	-1,335851	-0,176720	-97,885658	-5,856219	8,929640
09:57:38,81	0,412940	3,366953	-0,117980	-1,266012	0,286998	-0,569018	0,121582	-1,335851	-0,176720	6,978647	3,687977	8,929640	0,433313	-3,632880	-1,273354	-47,661684	-43,915217	20,705181	0,121582	-1,335851	-0,176720	-97,885658	-5,856219	8,929640	0,121582	-1,335851	-0,176720	-97,885658	-5,856219	8,929640
09:57:38,86	0,412940	3,366953	-0,117980	-1,266012	0,286998	-0,569018	0,112126	-1,337805	-0,178880	7,001523	3,156168	8,974346	0,433188	-3,622874	-1,272246	-47,695351	-43,915735	20,706300	0,112126	-1,337805	-0,178880	-98,016170	-5,645726	8,974346	0,112126	-1,337805	-0,178880	-98,016170	-5,645726	8,974346
09:57:38,91	0,412940	3,366953	-0,117980	-1,266012	0,286998	-0,569018	0,112126	-1,337805	-0,178880	7,001523	3,156168	8,974346	0,427230	-3,626892	-1,274608	-47,713018	-43,986509	20,665264	0,112126	-1,337805	-0,178880	-98,016170	-5,645726	8,974346	0,112126	-1,337805	-0,178880	-98,016170	-5,645726	8,974346
09:57:38,96	0,412940	3,366953	-0,117980	-1,266012	0,286998	-0,569018	0,118585	-1,334654	-0,181242	6,767541	3,512114	8,933310	0,431945	-3,631313	-1,272252	-47,733376	-43,968389	20,674470	0,118585	-1,334654	-0,181242	-98,002792	-5,796798	8,933310	0,118585	-1,334654	-0,181242	-98,002792	-5,796798	8,933310
09:57:39,01	0,412940	3,366953	-0,117980	-1,266012	0,286998	-0,569018	0,120056	-1,340948	-0,178887	7,100345	3,561927	8,942516	0,432790	-3,626037	-1,271099	-47,734779	-43,977460	20,687745	0,120056	-1,340948	-0,178887	-98,164070	-5,862476	8,942516	0,120056	-1,340948	-0,178887	-98,164070	-5,862476	8,942516
09:57:39,06	0,412940	3,366953	-0,117980	-1,266012	0,286998	-0,569018	0,112263	-1,342338	-0,179686	7,081051	3,156533	8,966942	0,437045	-3,625260	-1,273051	-47,779300	-44,047601	20,698896	0,112263	-1,342338	-0,179686	-98,292461	-5,656131	8,966942	0,112263	-1,342338	-0,179686	-98,292461	-5,656131	8,966942
09:57:39,11	0,412940	3,366953	-0,117980	-1,266012	0,286998	-0,569018	0,112263	-1,342338	-0,179686	7,081051	3,156533	8,966942	0,430350	-3,626483	-1,272350	-47,886520	-44,050888	20,669057	0,112263	-1,342338	-0,179686	-98,292461	-5,656131	8,966942	0,112263	-1,342338	-0,179686	-98,292461	-5,656131	8,966942
09:57:39,16	0,412940	3,366953	-0,117980	-1,266012	0,286998	-0,569018	0,116670	-1,337152	-0,178984	6,754931	3,294463	8,937103	0,429273	-3,624819	-1,273047	-47,810891	-44,091038	20,740155	0,116670	-1,337152	-0,178984	-98,211493	-5,864116	8,937103	0,116670	-1,337152	-0,178984	-98,211493	-5,864116	8,937103
09:57:39,21	0,412940	3,366953	-0,117980	-1,266012	0,286998	-0,569018	0,119767	-1,335515	-0,178942	6,654740	3,460989	8,989107	0,427384	-3,628347	-1,272308	-47,889314	-44,066675	20,721062	0,119767	-1,335515	-0,178942	-98,183183	-5,940717	8,989107	0,119767	-1,335515	-0,178942	-98,183183	-5,940717	8,989107
09:57:39,26	0,412940	3,366953	-0,117980	-1,266012	0,286998	-0,569018	0,116674	-1,333165	-0,180482	6,521322	3,399278	8,982963	0,426896	-3,624493	-1,273848	-47,809060	-44,125957	20,714917	0,116674	-1,333165	-0,180482	-98,132117	-5,759600	8,982963	0,116674	-1,333165	-0,180482	-98,132117	-5,759600	8,982963
09:57:39,31	0,412940	3,366953	-0,117980	-1,266012	0,286998	-0,569018	0,116674	-1,333165	-0,180482	6,521322	3,399278	8,982963	0,430161	-3,623940	-1,274051	-47,866342	-44,113560	20,734842	0,114563	-1,335716	-0,180686	-98,217634	-5,759476	9,002888	0,114563	-1,335716	-0,180686	-98,217634	-5,759476	9,002888
09:57:39,37	0,412940	3,366953	-0,117980	-1,266012	0,286998	-0,569018	0,114563	-1,335716	-0,180686	6,636092	3,233720	9,002888	0,435576	-3,631759	-1,273833	-47,870341	-44,213797	20,713146	0,114563	-1,335716	-0,180686	-98,217634	-5,759476	9,002888	0,114563	-1,335716	-0,180686	-98,217634	-5,759476	9,002888
09:57:39,42	0,412940	3,366953	-0,117980	-1,266012	0,286998	-0,569018	0,118626	-1,344316	-0,180467	6,994463	3,491656	8,981192	0,432001	-3,626532	-1,276175	-47,892412	-44,139856	20,751240	0,118626	-1,344316	-0,180467	-98,534331	-5,820492	8,981192	0,118626	-1,344316	-0,180467	-98,534331	-5,820492	8,981192
09:57:39,47	0,412940	3,366953	-0,117980	-1,266012	0,286998	-0,569018	0,115887	-1,338606	-0,182809	6,750544	3,293126	9,019286	0,436118	-3,625064	-1,275036	-47,885451	-44,177927	20,711424	0,115887	-1,338606	-0,182809	-98,330018	-5,803984	9,019286	0,115887	-1,338606	-0,182809	-98,330018	-5,803984	9,019286
09:57:39,52	0,412940	3,366953	-0,117980	-1,266012	0,286998	-0,569018	0,111378	-1,343325	-0,179342	6,934810	3,030330	9,008136	0,438343	-3,624986	-1,272708	-47,947510	-44,178633	20,740090	0,111378	-1,343325	-0,179342	-98,516206	-5,712823	9,008136	0,111378	-1,343325	-0,179342	-98,516206	-5,712823	9,008136
09:57:39,57	0,412940	3,366953	-0,117980	-1,266012	0,286998	-0,569018	0,111378	-1,343325	-0,179342	6,934810	3,030330	9,008136	0,438342	-3,629847	-1,274245	-47,946874	-44,210841	20,734421	0,115588	-1,345755	-0,180880	-98,608186	-5,807734	9,002466	0,115588	-1,345755	-0,180880	-98,608186	-5,807734	9,002466
09:57:39,62	0,412940	3,366953	-0,117980	-1,266012	0,286998	-0,569018	0,114118	-1,343677	-0,180884	6,991441	3,196062	8,989417	0,437278	-3,627536	-1,274249	-47,908223	-44,157079	20,721372	0,114118	-1,343677	-0,180884	-98,487234	-5,762190	8,989417	0,114118	-1,343677	-0,180884	-98,487234	-5,762190	8,989417
09:57:39,67	0,412940	3,366953	-0,117980	-1,266012	0,286998	-0,569018	0,114118	-1,343677	-0,180884	6,991441	3,196062	8,989417	0,438205	-3,630678	-1,273896	-48,007109	-44,236737	20,714470	0,114118	-1,343677	-0,180884	-98,487234	-5,762190	8,989417	0,114118	-1,343677	-0,180884	-98,487234	-5,762190	8,989417
09:57:39,72	0,412940	3,366953	-0,117980	-1,266012	0,286998	-0,569018	0,117752	-1,338117	-0,178556	6,625710	3,369107	9,024228	0,438230	-3,634238	-1,274236	-47,989266	-44,268931	20,746855	0,117752	-1,338117	-0,178556	-98,416444	-5,874438	9,024228	0,117752	-1,338117	-0,178556	-98,416444	-5,874438	9,024228
09:57:39,77	0,412940	3,366953	-0,117980	-1,266012	0,286998	-0,569018	0,119261	-1,336553	-0,181279	6,625667	3,515624	8,962596	0,428537	-3,628427	-1,274645	-47,860740	-44,179097	20,694550	0,119261	-1,336553	-0,181279	-98,293775	-5,846346	8,962596	0,119261	-1,336553	-0,181279	-98,293775	-5,846346	8,962596
09:57:39,82	0,412940	3,366953	-0,117980	-1,266012	0,286998	-0,569018	0,119261	-1,336553	-0,181279	6,625667	3,515624	8,962596	0,132610	-3,424467	-1,254783	-37,260661	-28,471385	18,671981	0,119261	-1,336553	-0,181279	-98,293775	-5,846346	8,962596	0,119261	-1,336553	-0,181279	-98,293775	-5,846346	8,962596
09:57:39,87	0,412974	3,316891	-0,117970	-1,266002	0,287011	-0,569022	0,090589	-0,978294	-0,161418	6,899469	3,350757	6,940026	0,068062	-3,379722	-1,255043	-35,559991	-24,970382	18,205096	0,090589	-0,978294	-0,161418	-69,896579	-3,760460	6,940026	0,090589	-0,978294	-0,161418	-69,896579	-3,760460	6,940026
09:57:39,92	0,412974	3,316891	-0,117970	-1,266002	0,287011	-0,569022	0,084112	-0,900021	-0,161677	6,711575	2,736302	6,473142	0,073247	-3,388553	-1,255964	-35,834954	-25,368949	18,248598	0,084112	-0,900021	-0,161677	-63,940060	-3,866514	6,473142	0,084112	-0,900021	-0,161677	-63,940060	-3,866514	6,473142
09:57:39,97	0,412974	3,316891	-0,117970	-1,266002	0,287011	-0,569022	0,081626	-0,913306	-0,162585	6,685437	2,496356	6,524771	0,080811	-3,384211	-1,255951	-36,014294	-25,535964	18,256725	0,081626	-0,913306	-0,162585	-65,009072	-3,911266	6,524771	0,081626	-0,913306	-0,162585	-65,009072	-3,911266	6,524771
09:57:40,02	0,412974	3,316891	-0,117970	-1,266002	0,287011	-0,569022	0,080273	-0,915140	-0,162976	6,710532	2,448677	6,528130	0,083076	-3,383957	-1,256342	-36,029825	-25,608164	18,260084	0,080273	-0,915140	-0,162976	-65,127976	-3,852777	6,528130	0,080273	-0,915140	-0,162976	-65,127976	-3,852777	6,528130
09:57:40,07	0,412974	3,316891	-0,117970	-1,266002	0,287011	-0,569022	0,081998	-0,918690	-0,163348	6,788947	2,556741	6,549621	0,085288	-3,387225	-1,256714	-36,066974	-25,709314	18,281575	0,081998	-0,918690	-0,163348	-65,328217	-3,880066	6,549621	0,081998	-0,918690	-0,163348	-65,328217	-3,880066	6,549621
09:57:40,12	0,412974	3,316891	-0,117970	-1,266002	0,287011	-0,569022	0,078923	-0,918717	-0,161870	6,715925	2,417202	6,556887	0,089294	-3,386935	-1,252438	-36,093356	-25,808758	18,291330	0,078923	-0,918717	-0,161870	-65,403324	-3,778268	6,556887	0,078923	-0,918717	-0,161870	-65,403324	-3,778268	6,556887
09:57:40,17	0,412974	3,316891	-0,117970	-1,266002	0,287011	-0,569022	0,079620	-0,918819	-0,161476	6,579599	2,373086	6,560151	0,086588	-3,385230	-1,254842	-36,226994	-25,866400	18,292105	0,079620	-0,918819	-0,161476	-65,547683	-3,877108	6,560151	0,079620	-0,918819	-0,161476	-65,547683	-3,877108	6,560151
09:57:40,22	0,412974	3,316891	-0,117970	-1,266002	0,287011	-0,569022	0,079620	-0,918819	-0,161476	6,579599	2,373086	6,560151	0,089626	-3,391458	-1,253232	-36,204524	-25,856492	18,310194	0,079620	-0,918819	-0,161476	-65,547683	-3,877108	6,560151	0,079620	-0,918819	-0,161476	-65,547683	-3,877108	6,560151
09:57:40,27	0,412974	3,316891	-0,117970	-1,266002	0,287011	-0,569022	0,083494	-0,924564	-0,159866	6,898145	2,589037	6,578239	0,086045	-3,394384	-1,252816	-36,223389	-25,876071	18,347215	0,083494	-0,924564	-0,159866	-65,680105	-3,965262	6,578239	0,083494	-0,924564	-0,159866	-65,680105	-3,965262	6,578239
09:57:40,32	0,412974	3,316891	-0,117970	-1,266002	0,287011	-0,569022	0,087819	-0,922926	-0,159450	6,786573	2,807382	6,615261	-0,216422	-3,186502	-1,230825	-26,144474	-10,185707	16,322757	0,087819	-0,922926	-0,159450	-65,663083	-4,086418	6,615261	0,087819	-0,922926	-0,159450	-65,663083	-4,086418	6,615261
09:57:40,37	0,412990	3,266930	-0,117996	-1,266012	0,286992	-0,569011	0,059021	-0,557040	-0,137460	6,388233	2,193312	4,590803	-0,270695	-3,158986	-1,226470	-24,715964	-7,392921	15,919608	0,059021	-0,557040	-0,137460	-37,339414	-2,439869	4,590803	0,059021	-0,557040	-0,137460	-37,339414	-2,439869	4,590803
09:57:40,42	0,412990	3,266930	-0,117996	-1,266012	0,286992	-0,569011	0,062329	-0,496281	-0,133104	6,361622	2,206027	4,187654	-0,276095	-3,162900	-1,230940	-25,046581	-7,742491	15,977213	0,062329	-0,496281	-0,133104	-32,596411	-2,686781	4,187654	0,062329	-0,496281	-0,133104	-32,596411	-2,686781	4,187654
09:57:40,47	0,412990	3,266930	-0,117996	-1,266012	0,286992	-0,569011	0,068419	-0,493561	-0,137575	5,752156	2,411168	4,245259	-0,266918	-3,160870	-1,227086	-25,171178	-7,911006	16,002920	0,068419	-0,493561	-0,137575	-32,992386	-2,959703	4,245259	0,068419	-0,493561	-0,137575	-32,992386	-2,959703	4,245259
09:57:40,52	0,412990	3,266930	-0,117996	-1,266012	0,286992	-0,569011	0,062072	-0,500494	-0,133721	5,904407	2,057501	4,270966	-0,260632	-3,160432	-1,227046	-25,297809	-8,003138	15,995129	0,062072	-0,500494	-0,133721	-33,384333	-2,815166	4,270966	0,062072	-0,500494	-0,133721	-33,384333	-2,815166	4,270966
09:57:40,57	0,412990	3,266930	-0,117996	-1,266012	0,286992	-0,569011	0,058549	-0,505719	-0,133681	6,033024	1,810717	4,263175	-0,256081	-3,157995	-1,226689	-25,319914	-8,147668	15,972277	0,058549	-0,505719	-0,133681	-33,665911	-2,785413	4,263175	0,058549	-0,505719	-0,133681	-33,665911	-2,785413	4,263175
09:57:40,62	0,412990	3,266930	-0,117996	-1,266012	0,286992	-0,569011	0,057374	-0,510817	-0,134064	6,088974	1,791328	4,292195	-0,255629	-3,161963	-1,227430	-25,366243	-8,205135	16,024149	0,057374	-0,510817	-0,134064	-34,010161	-2,712532	4,292195	0,057374	-0,510817	-0,134064	-34,010161	-2,712532	4,292195
09:57:40,67	0,412990	3,266930	-0,117996	-1,266012	0,286992	-0,569011	0,057374	-0,510817	-0,134064	6,088974	1,791328	4,292195	-0,253397	-3,160070	-1,227854	-25,408488	-8,238527	16,009903	0,057374	-0,510817	-0,134064	-34,010161	-2,712532	4,292195	0,057374	-0,510817	-0,134064	-34,010161	-2,712532	4,292195
09:57:40,72	0,412990	3,266930	-0,117996	-1,266012	0,286992	-0,569011	0,054327	-0,512905	-0,136035	6,091750	1,630721	4,291869	-0,252297	-3,160369	-1,229401	-25,421014	-8,295698	16,023823	0,054327	-0,512905	-0,136035	-34,171316	-2,633931	4,291869	0,054327	-0,512905	-0,136035	-34,171316	-2,633931	4,291869
09:57:40,77	0,412990	3,266930	-0,117996	-1,266012	0,286992	-0,569011	0,055614	-0,511670	-0,135996	6,033461	1,730900	4,324697	-0,254010	-3,160865	-1,229362	-25,389237	-8,307162	16,056651	0,055614	-0,511670	-0,135996	-34,132615	-2,634787	4,324697	0,055614	-0,511670	-0,135996	-34,132615	-2,634787	4,324697
09:57:40,82	0,412990	3,266930	-0,117996	-1,266012	0,286992	-0,569011	0,055614	-0,511670	-0,135996	6,033461	1,730900	4,324697	-0,247614	-3,163614	-1,227417	-25,412721	-8,387915	16,044130	0,055614	-0,511670	-0,135996	-34,132615	-2,634787	4,324697	0,055614	-0,511670	-0,135996	-34,132615	-2,634787	4,324697
09:57:40,87	0,412990	3,266930	-0,117996	-1,266012	0,286992	-0,569011	0,054796	-0,518583	-0,134051	6,311262	1,708404	4,312176	-0,251834	-3,166292	-1,229767	-25,447308	-8,427714	16,033824	0,059225	-0,516268	-0,136401	-34,387901	-2,720507	4,301870	0,059225	-0,516268	-0,136401	-34,387901	-2,720507	4,301870
09:57:40,92	0,412990	3,266930	-0,117996	-1,266012	0,286992	-0,569011	0,060229	-0,511312	-0,134499	5,847212	1,963784	4,285239	-0,256628	-3,164683	-1,227864	-25,479191	-8,448793	16,017193	0,060229	-0,511312	-0,134499	-34,290760	-2,764166	4,285239	0,060229	-0,511312	-0,134499	-34,290760	-2,764166	4,285239
09:57:40,97	0,412990	3,266930	-0,117996	-1,266012	0,286992	-0,569011	0,062120	-0,513680	-0,135680	5,925729	2,053588	4,265554	-0,255523	-3,167505	-1,229045	-25,508903	-8,483157	15,997508	0,062120	-0,513680	-0,135680	-34,398127	-2,822838	4,265554	0,062120	-0,513680	-0,135680	-34,398127	-2,822838	4,265554
09:57:41,02	0,412990	3,266930	-0,117996	-1,266012	0,286992	-0,569011	0,059151	-0,513869	-0,134103	5,917140	1,857141	4,333711	-0,253875	-3,165028	-1,227468	-25,554532	-8,478076	16,065665	0,059151	-0,513869	-0,134103	-34,421547	-2,786215	4,333711	0,059151	-0,513869	-0,134103	-34,421547	-2,786215	4,333711
09:57:41,07	0,412990	3,266930	-0,117996	-1,266012	0,286992	-0,569011	0,059045	-0,513392	-0,134806	5,859066	1,846609	4,318963	-0,254235	-3,164698	-1,228171	-25,575519	-8,504375	16,050917	0,059045	-0,513392	-0,134806	-34,442175	-2,788435	4,318963	0,059045	-0,513392	-0,134806	-34,442175	-2,788435	4,318963
09:57:41,12	0,412990	3,266930	-0,117996	-1,266012	0,286992	-0,569011	0,056105	-0,520083	-0,136066	6,183282	1,656954	4,330937	-0,246970	-3,165497	-1,229432	-25,619215	-8,506537	16,062891	0,056105	-0,520083	-0,136066	-34,643210	-2,747279	4,330937	0,056105	-0,520083	-0,136066	-34,643210	-2,747279	4,330937
09:57:41,17	0,412990	3,266930	-0,117996	-1,266012	0,286992	-0,569011	0,054690	-0,521285	-0,136449	6,201172	1,625845	4,329499	-0,245222	-3,164873	-1,229815	-25,604750	-8,566407	16,061453	0,054690	-0,521285	-0,136449	-34,719681	-2,667324	4,329499	0,054690	-0,521285	-0,136449	-34,719681	-2,667324	4,329499
09:57:41,22	0,412990	3,266930	-0,117996	-1,266012	0,286992	-0,569011	0,054690	-0,521285	-0,136449	6,201172	1,625845	4,329499	-0,246306	-3,161662	-1,227459	-25,556029	-8,561225	16,084199	0,054690	-0,521285	-0,136449	-34,719681	-2,667324	4,329499	0,054690	-0,521285	-0,136449	-34,719681	-2,667324	4,329499
09:57:41,28	0,412990	3,266930	-0,117996	-1,266012	0,286992	-0,569011	0,052451	-0,518740	-0,134093	6,097693	1,549034	4,352245	-0,251737	-3,166039	-1,228243	-25,626965	-8,553377	16,103449	0,052451	-0,518740	-0,134093	-34,623395	-2,568395	4,352245	0,052451	-0,518740	-0,134093	-34,623395	-2,568395	4,352245
09:57:41,33	0,412990	3,266930	-0,117996	-1,266012	0,286992	-0,569011	0,055412	-0,519733	-0,136430	6,127893	1,699281	4,338177	-0,246926	-3,164722	-1,229795	-25,569940	-8,577949	16,070131	0,055412	-0,519733	-0,136430	-34,671152	-2,650526	4,338177	0,055412	-0,519733	-0,136430	-34,671152	-2,650526	4,338177
09:57:41,38	0,412990	3,266930	-0,117996	-1,266012	0,286992	-0,569011	0,048587	-0,525828	-0,136458	6,366186	1,346120	4,323765	-0,238235	-3,161859	-1,229824	-25,607771	-8,646933	16,055719	0,048587	-0,525828	-0,136458	-34,911331	-2,467939	4,323765	0,048587	-0,525828	-0,136458	-34,911331	-2,467939	4,323765
09:57:41,43	0,412990	3,266930	-0,117996	-1,266012	0,286992	-0,569011	0,054584	-0,516145	-0,140821	5,868916	1,601177	4,341300	-0,249620	-3,162212	-1,234187	-25,653852	-8,613106	16,073254	0,054584	-0,516145	-0,140821	-34,648472	-2,683697	4,341300	0,054584	-0,516145	-0,140821	-34,648472	-2,683697	4,341300
09:57:41,48	0,412990	3,266930	-0,117996	-1,266012	0,286992	-0,569011	0,052441	-0,518395	-0,134999	5,976566	1,532252	4,308853	-0,246599	-3,161480	-1,228365	-25,621692	-8,642481	16,040807	0,052441	-0,518395	-0,134999	-34,717462	-2,584355	4,308853	0,052441	-0,518395	-0,134999	-34,717462	-2,584355	4,308853
09:57:41,53	0,412990	3,266930	-0,117996	-1,266012	0,286992	-0,569011	0,053521	-0,523113	-0,134106	6,191900	1,560833	4,374660	-0,243054	-3,164774	-1,227471	-25,660569	-8,654654	16,106614	0,053521	-0,523113	-0,134106	-34,872459	-2,640559	4,374660	0,053521	-0,523113	-0,134106	-34,872459	-2,640559	4,374660
09:57:41,58	0,412990	3,266930	-0,117996	-1,266012	0,286992	-0,569011	0,063145	-0,519097	-0,134132	5,961804	2,027660	4,343591	-0,249004	-3,167122	-1,228671	-25,687891	-8,676821	16,076468	0,063145	-0,519097	-0,134132	-34,787328	-2,929247	4,343591	0,063145	-0,519097	-0,134132	-34,787328	-2,929247	4,343591
09:57:41,63	0,412990	3,266930	-0,117996	-1,266012	0,286992	-0,569011	0,063145	-0,519097	-0,134132	5,961804	2,027660	4,343591	-0,250906	-3,166306	-1,230129	-25,666967	-8,707257	16,071112	0,063145	-0,519097	-0,134132	-34,787328	-2,929247	4,343591	0,063145	-0,519097	-0,134132	-34,787328	-2,929247	4,343591
09:57:41,68	0,412990	3,266930	-0,117996	-1,266012	0,286992	-0,569011	0,062766	-0,522917	-0,136058	6,109534	2,042227	4,347973	-0,250871	-3,167643	-1,229062	-25,724150	-8,701263	16,095276	0,062766	-0,522917	-0,136058	-34,939435	-2,884917	4,347973	0,062766	-0,522917	-0,136058	-34,939435	-2,884917	4,347973
09:57:41,73	0,412990	3,266930	-0,117996	-1,266012	0,286992	-0,569011	0,057969	-0,519333	-0,135726	5,927082	1,730052	4,340493	-0,248552	-3,166737	-1,229092	-25,748489	-8,682720	16,072447	0,057969	-0,519333	-0,135726	-34,840558	-2,820554	4,340493	0,057969	-0,519333	-0,135726	-34,840558	-2,820554	4,340493
09:57:41,78	0,412990	3,266930	-0,117996	-1,266012	0,286992	-0,569011	0,055236	-0,521193	-0,138049	5,998857	1,649270	4,330851	-0,245574	-3,165300	-1,231414	-25,707804	-8,735023	16,062805	0,055236	-0,521193	-0,138049	-34,914807	-2,686717	4,330851	0,055236	-0,521193	-0,138049	-34,914807	-2,686717	4,330851
09:57:41,83	0,412990	3,266930	-0,117996	-1,266012	0,286992	-0,569011	0,053594	-0,524983	-0,137616	6,223522	1,525171	4,390957	-0,241471	-3,165773	-1,230982	-25,727561	-8,691751	16,122911	0,053594	-0,524983	-0,137616	-34,987639	-2,681966	4,390957	0,053594	-0,524983	-0,137616	-34,987639	-2,681966	4,390957
09:57:41,88	0,412990	3,266930	-0,117996	-1,266012	0,286992	-0,569011	0,059254	-0,518742	-0,135323	5,893648	1,813863	4,349132	-0,245117	-3,166761	-1,229116	-25,788212	-8,708305	16,058105	0,059254	-0,518742	-0,135323	-34,827625	-2,837566	4,349132	0,059254	-0,518742	-0,135323	-34,827625	-2,837566	4,349132
09:57:41,93	0,412990	3,266930	-0,117996	-1,266012	0,286992	-0,569011	0,059254	-0,518742	-0,135323	5,893648	1,813863	4,349132	-0,247377	-3,169192	-1,229086	-25,736616	-8,746274	16,055590	0,059254	-0,518742	-0,135323	-34,827625	-2,837566	4,349132	0,059254	-0,518742	-0,135323	-34,827625	-2,837566	4,349132
09:57:41,98	0,412990	3,266930	-0,117996	-1,266012	0,286992	-0,569011	0,059509	-0,521577	-0,135721	5,994686	1,852153	4,323635	-0,252101	-3,167473	-1,226740	-25,763143	-8,666697	16,109719	0,059509	-0,521577	-0,135721	-34,949137	-2,819286	4,323635	0,059509	-0,521577	-0,135721	-34,949137	-2,819286	4,323635
09:57:42,04	0,412990	3,266930	-0,117996	-1,266012	0,286992	-0,569011	0,060381	-0,516627	-0,133374	5,792895	1,834764	4,377765	-0,534525	-2,933351	-1,208907	-14,188636	6,387865	14,039221	0,060381	-0,516627	-0,133374	-34,762289	-2,905170	4,377765	0,060381	-0,516627	-0,133374	-34,762289	-2,905170	4,377765
09:57:42,09	0,412934	3,216968	-0,117971	-1,266021	0,286985	-0,569044	-0,001162	-0,154980	-0,115541	5,812166	1,131040	2,307267	-0,581499	-2,917971	-1,204163	-13,217883	8,904400	13,743398	-0,001162	-0,154980	-0,115541	-6,353780	1,222261	2,307267	-0,001162	-0,154980	-0,115541	-6,353780	1,222261	2,307267
09:57:42,14	0,412934	3,216968	-0,117971	-1,266021	0,286985	-0,569044	0,009005	-0,106609	-0,110797	5,961615	1,242167	2,011444	-0,579337	-2,915733	-1,200776	-13,472189	8,589678	13,758801	0,009005	-0,106609	-0,110797	-2,407180	0,535258	2,011444	0,009005	-0,106609	-0,110797	-2,407180	0,535258	2,011444
09:57:42,19	0,412934	3,216968	-0,117971	-1,266021	0,286985	-0,569044	0,003657	-0,113284	-0,107368	5,780739	0,931370	2,087104	-0,573044	-2,916676	-1,200734	-13,510183	8,463494	13,819059	0,003657	-0,113284	-0,107368	-3,112059	0,644302	2,087104	0,003657	-0,113284	-0,107368	-3,112059	0,644302	2,087104
09:57:42,24	0,412934	3,216968	-0,117971	-1,266021	0,286985	-0,569044	0,003657	-0,113284	-0,107368	5,780739	0,931370	2,087104	-0,569146	-2,922346	-1,202282	-13,580893	8,335062	13,830981	0,006618	-0,119495	-0,108916	-3,423225	0,568816	2,099027	0,006618	-0,119495	-0,108916	-3,423225	0,568816	2,099027
09:57:42,29	0,412934	3,216968	-0,117971	-1,266021	0,286985	-0,569044	0,006618	-0,119495	-0,108916	5,957122	1,088319	2,099027	-0,571764	-2,924365	-1,201154	-13,680135	8,248524	13,832636	0,006618	-0,119495	-0,108916	-3,423225	0,568816	2,099027	0,006618	-0,119495	-0,108916	-3,423225	0,568816	2,099027
09:57:42,34	0,412934	3,216968	-0,117971	-1,266021	0,286985	-0,569044	0,007919	-0,117727	-0,111674	5,641148	1,147707	2,124505	-0,571328	-2,922589	-1,205039	-13,700058	8,145187	13,856460	0,007919	-0,117727	-0,111674	-3,600383	0,526077	2,124505	0,007919	-0,117727	-0,111674	-3,600383	0,526077	2,124505
09:57:42,39	0,412934	3,216968	-0,117971	-1,266021	0,286985	-0,569044	0,009950	-0,122954	-0,106255	5,867344	1,250724	2,076593	-0,567816	-2,926961	-1,199621	-13,725131	8,106960	13,808548	0,009950	-0,122954	-0,106255	-3,784558	0,469653	2,076593	0,009950	-0,122954	-0,106255	-3,784558	0,469653	2,076593
09:57:42,44	0,412934	3,216968	-0,117971	-1,266021	0,286985	-0,569044	0,008826	-0,123575	-0,109311	5,868283	1,200447	2,155351	-0,568617	-2,922495	-1,203525	-13,766804	8,008773	13,837801	0,008826	-0,123575	-0,109311	-3,832330	0,507609	2,155351	0,008826	-0,123575	-0,109311	-3,832330	0,507609	2,155351
09:57:42,49	0,412934	3,216968	-0,117971	-1,266021	0,286985	-0,569044	0,008826	-0,123575	-0,109311	5,868283	1,200447	2,155351	-0,574567	-2,913891	-1,201141	-13,533536	8,098101	13,826161	0,008826	-0,123575	-0,109311	-3,832330	0,507609	2,155351	0,008826	-0,123575	-0,109311	-3,832330	0,507609	2,155351
09:57:42,54	0,412934	3,216968	-0,117971	-1,266021	0,286985	-0,569044	0,002006	-0,110573	-0,107775	5,311639	1,008009	2,094207	-0,836601	-2,704199	-1,172625	-3,170658	21,845928	12,041455	0,002006	-0,110573	-0,107775	-3,368327	0,850515	2,094207	0,002006	-0,110573	-0,107775	-3,368327	0,850515	2,094207
09:57:42,59	0,412932	3,166969	-0,117997	-1,266002	0,287004	-0,569005	-0,070215	0,290717	-0,067156	4,792537	0,109532	-0,084522	-0,885983	-2,650701	-1,160522	-0,885288	24,291434	11,647432	-0,070215	0,290717	-0,067156	27,613801	5,621413	-0,084522	-0,070215	0,290717	-0,067156	27,613801	5,621413	-0,084522
09:57:42,64	0,412932	3,166969	-0,117997	-1,266002	0,287004	-0,569005	-0,071332	0,282036	-0,066428	4,792207	0,054552	-0,050751	-0,877907	-2,654074	-1,159794	-1,108448	23,898665	11,681203	-0,071332	0,282036	-0,066428	26,932035	5,654146	-0,050751	-0,071332	0,282036	-0,066428	26,932035	5,654146	-0,050751
09:57:42,69	0,412932	3,166969	-0,117997	-1,266002	0,287004	-0,569005	-0,074358	0,279985	-0,066805	4,725997	-0,052612	-0,006422	-0,874618	-2,652479	-1,160170	-1,151435	23,723891	11,725532	-0,074358	0,279985	-0,066805	26,704836	5,784479	-0,006422	-0,074358	0,279985	-0,066805	26,704836	5,784479	-0,006422
09:57:42,74	0,412932	3,166969	-0,117997	-1,266002	0,287004	-0,569005	-0,074690	0,276976	-0,066798	4,744975	-0,028878	0,009123	-0,867192	-2,653453	-1,160958	-1,212068	23,585832	11,728196	-0,074690	0,276976	-0,066798	26,487612	5,834325	0,009123	-0,074690	0,276976	-0,066798	26,487612	5,834325	0,009123
09:57:42,79	0,412932	3,166969	-0,117997	-1,266002	0,287004	-0,569005	-0,075443	0,274983	-0,067978	4,737344	-0,103502	0,037594	-0,869744	-2,654040	-1,161344	-1,271019	23,505706	11,769548	-0,075443	0,274983	-0,067978	26,323543	5,818761	0,037594	-0,075443	0,274983	-0,067978	26,323543	5,818761	0,037594
09:57:42,84	0,412932	3,166969	-0,117997	-1,266002	0,287004	-0,569005	-0,075470	0,273934	-0,065475	4,759653	-0,058833	-0,012962	-0,862155	-2,651802	-1,158231	-1,260165	23,380501	11,765175	-0,075470	0,273934	-0,065475	26,263481	5,865595	-0,012962	-0,075470	0,273934	-0,065475	26,263481	5,865595	-0,012962
09:57:42,89	0,412932	3,166969	-0,117997	-1,266002	0,287004	-0,569005	-0,085982	0,267559	-0,067575	5,016941	-0,561122	0,050049	-0,858044	-2,648625	-1,160941	-1,245952	23,368264	11,782003	-0,085982	0,267559	-0,067575	26,020291	6,188485	0,050049	-0,085982	0,267559	-0,067575	26,020291	6,188485	0,050049
09:57:42,94	0,412932	3,166969	-0,117997	-1,266002	0,287004	-0,569005	-0,076413	0,266980	-0,066815	4,926236	-0,070653	0,025642	-0,862328	-2,657202	-1,160180	-1,312529	23,267253	11,757596	-0,076413	0,266980	-0,066815	25,884204	5,927738	0,025642	-0,076413	0,266980	-0,066815	25,884204	5,927738	0,025642
09:57:42,99	0,412932	3,166969	-0,117997	-1,266002	0,287004	-0,569005	-0,076413	0,266980	-0,066815	4,926236	-0,070653	0,025642	-0,862364	-2,651750	-1,159807	-1,255061	23,282958	11,733858	-0,076413	0,266980	-0,066815	25,884204	5,927738	0,025642	-0,076413	0,266980	-0,066815	25,884204	5,927738	0,025642
09:57:43,04	0,412932	3,166969	-0,117997	-1,266002	0,287004	-0,569005	-0,081116	0,269737	-0,066442	4,825233	-0,273301	0,001904	-0,860171	-2,657042	-1,161670	-1,248617	23,236922	11,801684	-0,081116	0,269737	-0,066442	25,999585	6,094288	0,001904	-0,081116	0,269737	-0,066442	25,999585	6,094288	0,001904
09:57:43,09	0,412932	3,166969	-0,117997	-1,266002	0,287004	-0,569005	-0,073987	0,264156	-0,073660	4,970357	0,125988	0,067815	-0,861095	-2,660715	-1,167026	-1,302840	23,143012	11,799769	-0,073987	0,264156	-0,073660	25,706604	5,933972	0,067815	-0,073987	0,264156	-0,073660	25,706604	5,933972	0,067815
09:57:43,14	0,412932	3,166969	-0,117997	-1,266002	0,287004	-0,569005	-0,076390	0,265213	-0,064893	4,896900	-0,101815	0,042047	-0,860809	-2,658105	-1,158259	-1,401164	23,178417	11,774001	-0,076390	0,265213	-0,064893	25,716110	5,894795	0,042047	-0,076390	0,265213	-0,064893	25,716110	5,894795	0,042047
09:57:43,19	0,412932	3,166969	-0,117997	-1,266002	0,287004	-0,569005	-0,079301	0,266662	-0,064477	4,874095	-0,168228	0,036535	-0,860608	-2,654860	-1,157842	-1,301306	23,181436	11,768489	-0,079301	0,266662	-0,064477	25,807053	6,056912	0,036535	-0,079301	0,266662	-0,064477	25,807053	6,056912	0,036535
09:57:43,24	0,412932	3,166969	-0,117997	-1,266002	0,287004	-0,569005	-0,072280	0,261440	-0,065245	5,020722	0,197713	0,033045	-0,859597	-2,663551	-1,158611	-1,363042	23,072862	11,764999	-0,072280	0,261440	-0,065245	25,543785	5,871664	0,033045	-0,072280	0,261440	-0,065245	25,543785	5,871664	0,033045
09:57:43,29	0,412932	3,166969	-0,117997	-1,266002	0,287004	-0,569005	-0,072280	0,261440	-0,065245	5,020722	0,197713	0,033045	-0,862077	-2,654270	-1,162277	-1,393060	23,077116	11,748031	-0,072280	0,261440	-0,065245	25,543785	5,871664	0,033045	-0,072280	0,261440	-0,065245	25,543785	5,871664	0,033045
09:57:43,34	0,412932	3,166969	-0,117997	-1,266002	0,287004	-0,569005	-0,079934	0,264871	-0,068078	4,808365	-0,266928	0,062887	-0,858740	-2,655207	-1,161444	-1,437727	23,076742	11,794841	-0,079934	0,264871	-0,068078	25,600705	6,007883	0,062887	-0,079934	0,264871	-0,068078	25,600705	6,007883	0,062887
09:57:43,39	0,412932	3,166969	-0,117997	-1,266002	0,287004	-0,569005	-0,083242	0,263282	-0,065792	4,898477	-0,388576	0,065279	-0,855710	-2,653137	-1,159157	-1,390378	23,058056	11,797233	-0,083242	0,263282	-0,065792	25,566093	6,145883	0,065279	-0,083242	0,263282	-0,065792	25,566093	6,145883	0,065279
09:57:43,44	0,412932	3,166969	-0,117997	-1,266002	0,287004	-0,569005	-0,084566	0,261909	-0,067200	4,963576	-0,450492	0,084781	-0,853859	-2,652676	-1,160566	-1,387486	23,049117	11,816735	-0,084566	0,261909	-0,067200	25,523414	6,187965	0,084781	-0,084566	0,261909	-0,067200	25,523414	6,187965	0,084781
09:57:43,49	0,412932	3,166969	-0,117997	-1,266002	0,287004	-0,569005	-0,084566	0,261909	-0,067200	4,963576	-0,450492	0,084781	-0,863660	-2,657081	-1,159335	-1,441094	23,047578	11,799605	-0,084566	0,261909	-0,067200	25,523414	6,187965	0,084781	-0,084566	0,261909	-0,067200	25,523414	6,187965	0,084781
09:57:43,54	0,412932	3,166969	-0,117997	-1,266002	0,287004	-0,569005	-0,081759	0,261958	-0,069207	4,847625	-0,362484	0,055205	-0,855305	-2,655083	-1,162572	-1,494377	22,979887	11,787160	-0,081759	0,261958	-0,069207	25,411313	6,055625	0,055205	-0,081759	0,261958	-0,069207	25,411313	6,055625	0,055205
09:57:43,59	0,412932	3,166969	-0,117997	-1,266002	0,287004	-0,569005	-0,084323	0,260492	-0,068785	4,985668	-0,432210	0,050578	-0,852754	-2,653596	-1,162151	-1,408414	23,001634	11,782532	-0,084323	0,260492	-0,068785	25,434282	6,187128	0,050578	-0,084323	0,260492	-0,068785	25,434282	6,187128	0,050578
09:57:43,64	0,412932	3,166969	-0,117997	-1,266002	0,287004	-0,569005	-0,084323	0,260492	-0,068785	4,985668	-0,432210	0,050578	-0,852885	-2,662782	-1,159029	-1,478140	22,940655	11,787701	-0,084323	0,260492	-0,068785	25,434282	6,187128	0,050578	-0,084323	0,260492	-0,068785	25,434282	6,187128	0,050578
09:57:43,69	0,412932	3,166969	-0,117997	-1,266002	0,287004	-0,569005	-0,076302	0,256013	-0,065663	5,130906	-0,045004	0,055747	-0,854646	-2,662515	-1,159375	-1,465680	22,935665	11,840656	-0,075652	0,257672	-0,066010	25,273781	5,940754	0,108701	-0,075652	0,257672	-0,066010	25,273781	5,940754	0,108701
09:57:43,74	0,412932	3,166969	-0,117997	-1,266002	0,287004	-0,569005	-0,073498	0,259672	-0,066427	4,905431	0,109512	0,084199	-0,857457	-2,663380	-1,159793	-1,488182	22,905839	11,816153	-0,073498	0,259672	-0,066427	25,289722	5,879079	0,084199	-0,073498	0,259672	-0,066427	25,289722	5,879079	0,084199
09:57:43,79	0,412932	3,166969	-0,117997	-1,266002	0,287004	-0,569005	-0,078516	0,263643	-0,066106	4,710890	-0,240931	0,076784	-0,858386	-2,657049	-1,159472	-1,559715	22,960922	11,808739	-0,078516	0,263643	-0,066106	25,406884	5,922574	0,076784	-0,078516	0,263643	-0,066106	25,406884	5,922574	0,076784
09:57:43,84	0,412932	3,166969	-0,117997	-1,266002	0,287004	-0,569005	-0,078516	0,263643	-0,066106	4,710890	-0,240931	0,076784	-0,853502	-2,653718	-1,159828	-1,465248	22,946029	11,804001	-0,078516	0,263643	-0,066106	25,406884	5,922574	0,076784	-0,078516	0,263643	-0,066106	25,406884	5,922574	0,076784
09:57:43,89	0,412932	3,166969	-0,117997	-1,266002	0,287004	-0,569005	-0,071757	0,263049	-0,068389	4,717454	0,177624	0,084234	-0,861251	-2,663199	-1,161754	-1,513777	22,906302	11,816188	-0,071757	0,263049	-0,068389	25,366805	5,810556	0,084234	-0,071757	0,263049	-0,068389	25,366805	5,810556	0,084234
09:57:43,94	0,412932	3,166969	-0,117997	-1,266002	0,287004	-0,569005	-0,082148	0,259772	-0,066491	4,899212	-0,431427	0,084299	-0,853218	-2,655839	-1,159857	-1,567600	22,950496	11,816253	-0,082148	0,259772	-0,066491	25,291330	6,017214	0,084299	-0,082148	0,259772	-0,066491	25,291330	6,017214	0,084299
09:57:43,99	0,412932	3,166969	-0,117997	-1,266002	0,287004	-0,569005	-0,082148	0,259772	-0,066491	4,899212	-0,431427	0,084299	-0,854796	-2,664693	-1,162511	-1,520810	22,890300	11,826793	-0,082148	0,259772	-0,066491	25,291330	6,017214	0,084299	-0,082148	0,259772	-0,066491	25,291330	6,017214	0,084299
09:57:44,04	0,412932	3,166969	-0,117997	-1,266002	0,287004	-0,569005	-0,073692	0,256712	-0,069146	5,029621	0,078944	0,094839	-0,860210	-2,662258	-1,159440	-1,560123	22,852413	11,823540	-0,073692	0,256712	-0,069146	25,181490	5,863729	0,094839	-0,073692	0,256712	-0,069146	25,181490	5,863729	0,094839
09:57:44,09	0,412932	3,166969	-0,117997	-1,266002	0,287004	-0,569005	-0,081676	0,258786	-0,067669	4,879485	-0,374478	0,066426	-0,852600	-2,656741	-1,161035	-1,575053	22,872815	11,798380	-0,081676	0,258786	-0,067669	25,194199	6,037082	0,066426	-0,081676	0,258786	-0,067669	25,194199	6,037082	0,066426
09:57:44,14	0,412932	3,166969	-0,117997	-1,266002	0,287004	-0,569005	-0,072657	0,260370	-0,068808	4,776480	0,102508	0,074087	-0,861410	-2,661052	-1,161016	-1,560161	22,834853	11,804528	-0,072657	0,260370	-0,068808	25,215558	5,806049	0,074087	-0,072657	0,260370	-0,068808	25,215558	5,806049	0,074087
09:57:44,19	0,412932	3,166969	-0,117997	-1,266002	0,287004	-0,569005	-0,077514	0,260662	-0,067320	4,744527	-0,242003	0,061578	-0,856305	-2,659407	-1,160685	-1,666469	22,882370	11,793532	-0,077514	0,260662	-0,067320	25,206467	5,842844	0,061578	-0,077514	0,260662	-0,067320	25,206467	5,842844	0,061578
09:57:44,24	0,412932	3,166969	-0,117997	-1,266002	0,287004	-0,569005	-0,083571	0,258486	-0,067272	4,916302	-0,471064	0,076734	-0,851392	-2,655249	-1,160637	-1,562744	22,890172	11,808688	-0,083571	0,258486	-0,067272	25,207419	6,089295	0,076734	-0,083571	0,258486	-0,067272	25,207419	6,089295	0,076734
09:57:44,29	0,412932	3,166969	-0,117997	-1,266002	0,287004	-0,569005	-0,083571	0,258486	-0,067272	4,916302	-0,471064	0,076734	-0,855235	-2,663743	-1,162112	-1,579467	22,859664	11,797166	-0,083571	0,258486	-0,067272	25,207419	6,089295	0,076734	-0,083571	0,258486	-0,067272	25,207419	6,089295	0,076734
09:57:44,34	0,412932	3,166969	-0,117997	-1,266002	0,287004	-0,569005	-0,074294	0,257567	-0,068746	4,929305	0,012132	0,065211	-0,856068	-2,664692	-1,160798	-1,602298	22,792851	11,830515	-0,074294	0,257567	-0,068746	25,148285	5,844215	0,065211	-0,074294	0,257567	-0,068746	25,148285	5,844215	0,065211
09:57:44,39	0,412932	3,166969	-0,117997	-1,266002	0,287004	-0,569005	-0,073056	0,257814	-0,067433	4,847152	0,090147	0,098560	-0,860970	-2,661238	-1,159080	-1,634821	22,848577	11,838521	-0,073056	0,257814	-0,067433	25,085570	5,825040	0,098560	-0,073056	0,257814	-0,067433	25,085570	5,825040	0,098560
09:57:44,44	0,412932	3,166969	-0,117997	-1,266002	0,287004	-0,569005	-0,073596	0,263786	-0,065715	4,568598	0,006056	0,106567	-0,856889	-2,662592	-1,160237	-1,658321	22,859347	11,850006	-0,073596	0,263786	-0,065715	25,275831	5,783312	0,106567	-0,073596	0,263786	-0,065715	25,275831	5,783312	0,106567
09:57:44,49	0,412932	3,166969	-0,117997	-1,266002	0,287004	-0,569005	-0,081413	0,258444	-0,065521	4,844655	-0,387971	0,106972	-0,852436	-2,657140	-1,158887	-1,624895	22,840852	11,838926	-0,081413	0,258444	-0,065521	25,132542	6,002922	0,106972	-0,081413	0,258444	-0,065521	25,132542	6,002922	0,106972
09:57:44,54	0,412932	3,166969	-0,117997	-1,266002	0,287004	-0,569005	-0,079812	0,254459	-0,067244	5,045262	-0,302566	0,118673	-0,849784	-2,660518	-1,160609	-1,626321	22,833993	11,850628	-0,079812	0,254459	-0,067244	25,020265	5,962712	0,118673	-0,079812	0,254459	-0,067244	25,020265	5,962712	0,118673
09:57:44,59	0,412932	3,166969	-0,117997	-1,266002	0,287004	-0,569005	-0,081422	0,258383	-0,067454	4,857229	-0,355850	0,101497	-0,852378	-2,657162	-1,160819	-1,591964	22,832670	11,833451	-0,081422	0,258383	-0,067454	25,140293	6,035781	0,101497	-0,081422	0,258383	-0,067454	25,140293	6,035781	0,101497
09:57:44,64	0,412932	3,166969	-0,117997	-1,266002	0,287004	-0,569005	-0,077438	0,258344	-0,065808	4,854645	-0,153260	0,123877	-0,854335	-2,660632	-1,159173	-1,598246	22,830945	11,855832	-0,077438	0,258344	-0,065808	25,134613	5,925628	0,123877	-0,077438	0,258344	-0,065808	25,134613	5,925628	0,123877
09:57:44,69	0,412932	3,166969	-0,117997	-1,266002	0,287004	-0,569005	-0,083003	0,257057	-0,066882	4,876585	-0,460125	0,113131	-0,850438	-2,656456	-1,160248	-1,635876	22,800736	11,845085	-0,083003	0,257057	-0,066882	25,055533	6,055617	0,113131	-0,083003	0,257057	-0,066882	25,055533	6,055617	0,113131
09:57:44,74	0,412932	3,166969	-0,117997	-1,266002	0,287004	-0,569005	-0,073360	0,252189	-0,067270	5,130339	-0,015955	0,084031	-0,851044	-2,667241	-1,160635	-1,685146	22,829894	11,815986	-0,073360	0,252189	-0,067270	24,927148	5,742839	0,084031	-0,073360	0,252189	-0,067270	24,927148	5,742839	0,084031
09:57:44,79	0,412932	3,166969	-0,117997	-1,266002	0,287004	-0,569005	-0,073360	0,252189	-0,067270	5,130339	-0,015955	0,084031	-0,852482	-2,665632	-1,162722	-1,642406	22,796691	11,869039	-0,073360	0,252189	-0,067270	24,927148	5,742839	0,084031	-0,073360	0,252189	-0,067270	24,927148	5,742839	0,084031
09:57:44,84	0,412932	3,166969	-0,117997	-1,266002	0,287004	-0,569005	-0,072646	0,252651	-0,069882	5,084399	0,039989	0,095371	-0,851802	-2,667628	-1,163247	-1,679802	22,801543	11,827325	-0,072646	0,252651	-0,069882	24,917528	5,742715	0,095371	-0,072646	0,252651	-0,069882	24,917528	5,742715	0,095371
09:57:44,89	0,412932	3,166969	-0,117997	-1,266002	0,287004	-0,569005	-0,075239	0,254678	-0,068049	4,955886	-0,072133	0,092359	-0,852260	-2,664370	-1,161414	-1,671712	22,770139	11,824313	-0,075239	0,254678	-0,068049	24,948071	5,834134	0,092359	-0,075239	0,254678	-0,068049	24,948071	5,834134	0,092359
09:57:44,94	0,412932	3,166969	-0,117997	-1,266002	0,287004	-0,569005	-0,075239	0,254678	-0,068049	4,955886	-0,072133	0,092359	-0,853369	-2,661543	-1,159858	-1,647600	22,807735	11,829396	-0,075239	0,254678	-0,068049	24,948071	5,834134	0,092359	-0,075239	0,254678	-0,068049	24,948071	5,834134	0,092359
09:57:44,99	0,412932	3,166969	-0,117997	-1,266002	0,287004	-0,569005	-0,073479	0,256885	-0,068122	4,810667	0,024150	0,090245	-0,855052	-2,664790	-1,161488	-1,682798	22,741411	11,822199	-0,073479	0,256885	-0,068122	24,976150	5,792259	0,090245	-0,073479	0,256885	-0,068122	24,976150	5,792259	0,090245
09:57:45,04	0,412932	3,166969	-0,117997	-1,266002	0,287004	-0,569005	-0,071303	0,259361	-0,065343	4,665473	0,088976	0,113766	-0,858284	-2,665436	-1,158709	-1,732858	22,751347	11,845720	-0,071303	0,259361	-0,065343	25,025348	5,686275	0,113766	-0,071303	0,259361	-0,065343	25,025348	5,686275	0,113766
09:57:45,09	0,412932	3,166969	-0,117997	-1,266002	0,287004	-0,569005	-0,079146	0,260562	-0,068495	4,613257	-0,338591	0,103465	-0,855403	-2,658044	-1,161860	-1,744847	22,770056	11,835419	-0,079146	0,260562	-0,068495	25,067369	5,874374	0,103465	-0,079146	0,260562	-0,068495	25,067369	5,874374	0,103465
09:57:45,14	0,412932	3,166969	-0,117997	-1,266002	0,287004	-0,569005	-0,079146	0,260562	-0,068495	4,613257	-0,338591	0,103465	-0,851113	-2,665225	-1,160640	-1,681096	22,742217	11,818271	-0,079146	0,260562	-0,068495	25,067369	5,874374	0,103465	-0,079146	0,260562	-0,068495	25,067369	5,874374	0,103465
09:57:45,19	0,412932	3,166969	-0,117997	-1,266002	0,287004	-0,569005	-0,076552	0,261049	-0,068857	4,573735	-0,159964	0,111372	-0,857122	-2,660047	-1,162222	-1,714074	22,735923	11,843326	-0,076552	0,261049	-0,068857	25,066113	5,849338	0,111372	-0,076552	0,261049	-0,068857	25,066113	5,849338	0,111372
09:57:45,24	0,412932	3,166969	-0,117997	-1,266002	0,287004	-0,569005	-0,076552	0,261049	-0,068857	4,573735	-0,159964	0,111372	-0,854668	-2,662571	-1,161530	-1,714872	22,698517	11,797351	-0,076552	0,261049	-0,068857	25,066113	5,849338	0,111372	-0,076552	0,261049	-0,068857	25,066113	5,849338	0,111372
09:57:45,29	0,412932	3,166969	-0,117997	-1,266002	0,287004	-0,569005	-0,075593	0,257662	-0,068164	4,717069	-0,092088	0,065396	-0,852435	-2,655819	-1,159930	-1,728872	22,753491	11,815013	-0,075593	0,257662	-0,068164	24,943561	5,841939	0,065396	-0,075593	0,257662	-0,068164	24,943561	5,841939	0,065396
09:57:45,34	0,412932	3,166969	-0,117997	-1,266002	0,287004	-0,569005	-0,075679	0,258446	-0,069783	4,701999	-0,207986	0,122186	-0,855303	-2,662104	-1,163149	-1,798499	22,776450	11,854140	-0,075679	0,258446	-0,069783	24,990006	5,732847	0,122186	-0,075679	0,258446	-0,069783	24,990006	5,732847	0,122186
09:57:45,39	0,412932	3,166969	-0,117997	-1,266002	0,287004	-0,569005	-0,079649	0,252126	-0,064609	4,991331	-0,388753	0,096229	-0,847845	-2,661826	-1,157975	-1,795925	22,729556	11,828183	-0,079649	0,252126	-0,064609	24,783193	5,863730	0,096229	-0,079649	0,252126	-0,064609	24,783193	5,863730	0,096229
09:57:45,44	0,412932	3,166969	-0,117997	-1,266002	0,287004	-0,569005	-0,079649	0,252126	-0,064609	4,991331	-0,388753	0,096229	-0,854227	-2,666523	-1,161024	-1,743521	22,703694	11,860787	-0,079649	0,252126	-0,064609	24,783193	5,863730	0,096229	-0,079649	0,252126	-0,064609	24,783193	5,863730	0,096229
09:57:45,49	0,412932	3,166969	-0,117997	-1,266002	0,287004	-0,569005	-0,078193	0,258182	-0,067219	4,682110	-0,297007	0,083048	-0,853818	-2,660059	-1,160585	-1,779215	22,726486	11,815003	-0,078193	0,258182	-0,067219	24,949376	5,841138	0,083048	-0,078193	0,258182	-0,067219	24,949376	5,841138	0,083048
09:57:45,54	0,412932	3,166969	-0,117997	-1,266002	0,287004	-0,569005	-0,077075	0,253935	-0,068425	4,955022	-0,182076	0,132076	-0,850699	-2,663151	-1,161791	-1,703997	22,743195	11,864030	-0,077075	0,253935	-0,068425	24,888917	5,868293	0,132076	-0,077075	0,253935	-0,068425	24,888917	5,868293	0,132076
09:57:45,59	0,412932	3,166969	-0,117997	-1,266002	0,287004	-0,569005	-0,074060	0,251271	-0,067019	5,008308	-0,075422	0,091739	-0,855473	-2,666642	-1,160286	-1,777852	22,695998	11,831141	-0,074060	0,251271	-0,067019	24,733082	5,738292	0,091739	-0,074060	0,251271	-0,067019	24,733082	5,738292	0,091739
09:57:45,64	0,412932	3,166969	-0,117997	-1,266002	0,287004	-0,569005	-0,074060	0,251271	-0,067019	5,008308	-0,075422	0,091739	-0,860185	-2,661967	-1,161361	-1,780964	22,756619	11,861507	-0,074060	0,251271	-0,067019	24,733082	5,738292	0,091739	-0,074060	0,251271	-0,067019	24,733082	5,738292	0,091739
09:57:45,69	0,412932	3,166969	-0,117997	-1,266002	0,287004	-0,569005	-0,082494	0,256498	-0,068469	4,766550	-0,507360	0,146638	-0,850209	-2,657176	-1,161835	-1,769254	22,717125	11,878592	-0,082494	0,256498	-0,068469	24,901625	5,968425	0,146638	-0,082494	0,256498	-0,068469	24,901625	5,968425	0,146638
09:57:45,74	0,412932	3,166969	-0,117997	-1,266002	0,287004	-0,569005	-0,082689	0,254452	-0,067281	4,909247	-0,497277	0,146428	-0,848340	-2,658031	-1,160646	-1,733602	22,738453	11,878382	-0,082689	0,254452	-0,067281	24,883698	5,993799	0,146428	-0,082689	0,254452	-0,067281	24,883698	5,993799	0,146428
09:57:45,79	0,412932	3,166969	-0,117997	-1,266002	0,287004	-0,569005	-0,082689	0,254452	-0,067281	4,909247	-0,497277	0,146428	-0,849362	-2,663726	-1,161168	-1,753549	22,693404	11,854637	-0,082689	0,254452	-0,067281	24,883698	5,993799	0,146428	-0,082689	0,254452	-0,067281	24,883698	5,993799	0,146428
09:57:45,84	0,412932	3,166969	-0,117997	-1,266002	0,287004	-0,569005	-0,076343	0,249550	-0,069628	5,119143	-0,215894	0,117986	-0,847268	-2,665977	-1,162994	-1,798176	22,723806	11,849940	-0,076343	0,249550	-0,069628	24,708842	5,777036	0,117986	-0,076343	0,249550	-0,069628	24,708842	5,777036	0,117986
09:57:45,89	0,412932	3,166969	-0,117997	-1,266002	0,287004	-0,569005	-0,072690	0,254169	-0,069226	4,900157	-0,009781	0,126374	-0,853094	-2,666831	-1,162592	-1,773574	22,734070	11,858328	-0,072690	0,254169	-0,069226	24,852429	5,696414	0,126374	-0,072690	0,254169	-0,069226	24,852429	5,696414	0,126374
09:57:45,94	0,412932	3,166969	-0,117997	-1,266002	0,287004	-0,569005	-0,072690	0,254169	-0,069226	4,900157	-0,009781	0,126374	-0,857322	-2,665816	-1,160885	-1,805110	22,674690	11,834540	-0,072690	0,254169	-0,069226	24,852429	5,696414	0,126374	-0,072690	0,254169	-0,069226	24,852429	5,696414	0,126374
09:57:45,99	0,412932	3,166969	-0,117997	-1,266002	0,287004	-0,569005	-0,068577	0,250501	-0,066910	5,063098	0,165779	0,100458	-0,851974	-2,672227	-1,160276	-1,820669	22,729131	11,832412	-0,068577	0,250501	-0,066910	24,727387	5,549103	0,100458	-0,068577	0,250501	-0,066910	24,727387	5,549103	0,100458
09:57:46,04	0,412932	3,166969	-0,117997	-1,266002	0,287004	-0,569005	-0,073659	0,248834	-0,069404	5,140004	-0,085351	0,152713	-0,847990	-2,668660	-1,162770	-1,814211	22,714136	11,884667	-0,073659	0,248834	-0,069404	24,673466	5,696844	0,152713	-0,073659	0,248834	-0,069404	24,673466	5,696844	0,152713
09:57:46,09	0,412932	3,166969	-0,117997	-1,266002	0,287004	-0,569005	-0,074666	0,256931	-0,068996	4,682056	-0,169081	0,117697	-0,850266	-2,660806	-1,161862	-1,796782	22,678357	11,838340	-0,074666	0,256931	-0,068996	24,851160	5,692216	0,117697	-0,074666	0,256931	-0,068996	24,851160	5,692216	0,117697
09:57:46,14	0,412932	3,166969	-0,117997	-1,266002	0,287004	-0,569005	-0,074441	0,257355	-0,068874	4,664099	-0,089008	0,114720	-0,854978	-2,663722	-1,162239	-1,798547	22,667228	11,846675	-0,074441	0,257355	-0,068874	24,866491	5,754592	0,114720	-0,074441	0,257355	-0,068874	24,866491	5,754592	0,114720
09:57:46,19	0,412932	3,166969	-0,117997	-1,266002	0,287004	-0,569005	-0,077883	0,254645	-0,069668	4,831480	-0,327674	0,118233	-0,850911	-2,662096	-1,163033	-1,837010	22,719995	11,850188	-0,077883	0,254645	-0,069668	24,821144	5,786107	0,118233	-0,077883	0,254645	-0,069668	24,821144	5,786107	0,118233
09:57:46,24	0,412932	3,166969	-0,117997	-1,266002	0,287004	-0,569005	-0,072143	0,257510	-0,067718	4,639333	-0,028892	0,129148	-0,856261	-2,665635	-1,161083	-1,858324	22,682430	11,861102	-0,072143	0,257510	-0,067718	24,853866	5,634332	0,129148	-0,072143	0,257510	-0,067718	24,853866	5,634332	0,129148
09:57:46,29	0,412932	3,166969	-0,117997	-1,266002	0,287004	-0,569005	-0,072143	0,257510	-0,067718	4,639333	-0,028892	0,129148	-0,858360	-2,660553	-1,163501	-1,819167	22,697665	11,843670	-0,072143	0,257510	-0,067718	24,853866	5,634332	0,129148	-0,072143	0,257510	-0,067718	24,853866	5,634332	0,129148
09:57:46,34	0,412932	3,166969	-0,117997	-1,266002	0,287004	-0,569005	-0,075494	0,261868	-0,070135	4,445470	-0,176855	0,111715	-0,849983	-2,668734	-1,161347	-1,825922	22,686445	11,848360	-0,075494	0,261868	-0,070135	25,002135	5,749429	0,111715	-0,075494	0,261868	-0,070135	25,002135	5,749429	0,111715
09:57:46,39	0,412932	3,166969	-0,117997	-1,266002	0,287004	-0,569005	-0,071770	0,252383	-0,067299	4,934258	0,030849	0,114300	-0,847377	-2,665160	-1,161462	-1,827964	22,658939	11,842494	-0,076996	0,250053	-0,068096	24,651100	5,800982	0,110539	-0,076996	0,250053	-0,068096	24,651100	5,800982	0,110539
09:57:46,44	0,412932	3,166969	-0,117997	-1,266002	0,287004	-0,569005	-0,072447	0,254261	-0,069272	4,765945	0,012218	0,098959	-0,853295	-2,666996	-1,162638	-1,830222	22,617304	11,830913	-0,072447	0,254261	-0,069272	24,725411	5,699279	0,098959	-0,072447	0,254261	-0,069272	24,725411	5,699279	0,098959
09:57:46,49	0,412932	3,166969	-0,117997	-1,266002	0,287004	-0,569005	-0,072447	0,254261	-0,069272	4,765945	0,012218	0,098959	-0,852307	-2,665393	-1,160879	-1,852862	22,639459	11,865110	-0,072447	0,254261	-0,069272	24,725411	5,699279	0,098959	-0,072447	0,254261	-0,069272	24,725411	5,699279	0,098959
09:57:46,54	0,412932	3,166969	-0,117997	-1,266002	0,287004	-0,569005	-0,074329	0,254206	-0,067513	4,776634	-0,116373	0,133156	-0,853018	-2,663945	-1,162165	-1,829721	22,627784	11,873448	-0,074329	0,254206	-0,067513	24,731841	5,718489	0,133156	-0,074329	0,254206	-0,067513	24,731841	5,718489	0,133156
09:57:46,59	0,412932	3,166969	-0,117997	-1,266002	0,287004	-0,569005	-0,075228	0,255546	-0,068799	4,708413	-0,137206	0,141493	-0,848618	-2,667394	-1,162630	-1,849306	22,625407	11,841804	-0,075228	0,255546	-0,068799	24,768811	5,768172	0,141493	-0,075228	0,255546	-0,068799	24,768811	5,768172	0,141493
09:57:46,64	0,412932	3,166969	-0,117997	-1,266002	0,287004	-0,569005	-0,074441	0,250011	-0,069264	4,984416	-0,112044	0,109849	-0,849136	-2,663958	-1,162235	-1,828360	22,689503	11,858357	-0,074441	0,250011	-0,069264	24,610264	5,731539	0,109849	-0,074441	0,250011	-0,069264	24,610264	5,731539	0,109849
09:57:46,69	0,412932	3,166969	-0,117997	-1,266002	0,287004	-0,569005	-0,077158	0,252178	-0,068869	4,937707	-0,267252	0,126403	-0,849608	-2,659340	-1,162841	-1,842133	22,663437	11,864288	-0,077158	0,252178	-0,068869	24,733676	5,789638	0,126403	-0,077158	0,252178	-0,068869	24,733676	5,789638	0,126403
09:57:46,74	0,412932	3,166969	-0,117997	-1,266002	0,287004	-0,569005	-0,080921	0,254896	-0,069475	4,766919	-0,461840	0,132334	-0,854633	-2,663870	-1,162857	-1,909900	22,669525	11,867687	-0,080921	0,254896	-0,069475	24,776237	5,890472	0,132334	-0,080921	0,254896	-0,069475	24,776237	5,890472	0,132334
09:57:46,79	0,412932	3,166969	-0,117997	-1,266002	0,287004	-0,569005	-0,073775	0,261297	-0,069334	4,419341	-0,148330	0,096621	-0,858725	-2,662328	-1,162700	-1,899803	22,679758	11,828576	-0,073775	0,261297	-0,069334	24,931177	5,642988	0,096621	-0,073775	0,261297	-0,069334	24,931177	5,642988	0,096621
09:57:46,84	0,412932	3,166969	-0,117997	-1,266002	0,287004	-0,569005	-0,073775	0,261297	-0,069334	4,419341	-0,148330	0,096621	-0,856298	-2,661786	-1,164203	-1,846391	22,646450	11,862290	-0,073775	0,261297	-0,069334	24,931177	5,642988	0,096621	-0,073775	0,261297	-0,069334	24,931177	5,642988	0,096621
09:57:46,89	0,412932	3,166969	-0,117997	-1,266002	0,287004	-0,569005	-0,069516	0,249274	-0,068472	5,041516	0,069168	0,139725	-0,850442	-2,672028	-1,161838	-1,904767	22,679091	11,871680	-0,069516	0,249274	-0,068472	24,609488	5,526161	0,139725	-0,069516	0,249274	-0,068472	24,609488	5,526161	0,139725
09:57:46,94	0,412932	3,166969	-0,117997	-1,266002	0,287004	-0,569005	-0,069516	0,249274	-0,068472	5,041516	0,069168	0,139725	-0,855186	-2,668752	-1,161900	-1,894717	22,612371	11,811001	-0,069981	0,255020	-0,068534	24,709024	5,580547	0,079047	-0,069981	0,255020	-0,068534	24,709024	5,580547	0,079047
09:57:46,99	0,412932	3,166969	-0,117997	-1,266002	0,287004	-0,569005	-0,071836	0,252547	-0,069473	4,831801	0,001957	0,109291	-0,852117	-2,668381	-1,162839	-1,878209	22,618176	11,841245	-0,071836	0,252547	-0,069473	24,656770	5,641113	0,109291	-0,071836	0,252547	-0,069473	24,656770	5,641113	0,109291
09:57:47,04	0,412932	3,166969	-0,117997	-1,266002	0,287004	-0,569005	-0,071836	0,252547	-0,069473	4,831801	0,001957	0,109291	-0,848019	-2,659538	-1,161098	-1,836288	22,654799	11,847794	-0,071836	0,252547	-0,069473	24,656770	5,641113	0,109291	-0,071836	0,252547	-0,069473	24,656770	5,641113	0,109291
09:57:47,09	0,412932	3,166969	-0,117997	-1,266002	0,287004	-0,569005	-0,081544	0,253420	-0,067733	4,839115	-0,484832	0,115839	-0,849829	-2,667157	-1,160305	-1,882385	22,669696	11,856509	-0,081544	0,253420	-0,067733	24,732565	5,916351	0,115839	-0,081544	0,253420	-0,067733	24,732565	5,916351	0,115839
09:57:47,14	0,412932	3,166969	-0,117997	-1,266002	0,287004	-0,569005	-0,074041	0,251178	-0,066939	4,945513	-0,142037	0,124555	-0,848673	-2,669971	-1,163027	-1,883781	22,632035	11,837375	-0,074041	0,251178	-0,066939	24,663024	5,670148	0,124555	-0,074041	0,251178	-0,066939	24,663024	5,670148	0,124555
09:57:47,19	0,412932	3,166969	-0,117997	-1,266002	0,287004	-0,569005	-0,072182	0,248770	-0,069661	5,037457	-0,027746	0,105421	-0,852118	-2,668092	-1,165764	-1,881882	22,642391	11,831768	-0,072182	0,248770	-0,069661	24,565877	5,638504	0,105421	-0,072182	0,248770	-0,069661	24,565877	5,638504	0,105421
09:57:47,24	0,412932	3,166969	-0,117997	-1,266002	0,287004	-0,569005	-0,072446	0,257173	-0,068122	4,592859	-0,065891	0,138259	-0,855818	-2,665541	-1,161488	-1,908718	22,637647	11,870213	-0,072446	0,257173	-0,068122	24,780966	5,621107	0,138259	-0,072446	0,257173	-0,068122	24,780966	5,621107	0,138259
09:57:47,29	0,412932	3,166969	-0,117997	-1,266002	0,287004	-0,569005	-0,072446	0,257173	-0,068122	4,592859	-0,065891	0,138259	-0,856466	-2,663825	-1,163067	-1,929265	22,636901	11,861813	-0,073608	0,258592	-0,069701	24,807643	5,634480	0,129859	-0,073608	0,258592	-0,069701	24,807643	5,634480	0,129859
09:57:47,34	0,412932	3,166969	-0,117997	-1,266002	0,287004	-0,569005	-0,073608	0,258592	-0,069701	4,508165	-0,143740	0,129859	-0,856104	-2,663640	-1,159607	-1,894143	22,614050	11,875663	-0,073608	0,258592	-0,069701	24,807643	5,634480	0,129859	-0,073608	0,258592	-0,069701	24,807643	5,634480	0,129859
09:57:47,39	0,412932	3,166969	-0,117997	-1,266002	0,287004	-0,569005	-0,071590	0,253997	-0,069675	4,704459	0,010670	0,122715	-0,853496	-2,667870	-1,163040	-1,907747	22,575253	11,854669	-0,071590	0,253997	-0,069675	24,643254	5,630454	0,122715	-0,071590	0,253997	-0,069675	24,643254	5,630454	0,122715
09:57:47,44	0,412932	3,166969	-0,117997	-1,266002	0,287004	-0,569005	-0,067341	0,246846	-0,070430	5,071965	0,175851	0,133782	-0,849427	-2,675126	-1,163795	-1,958223	22,599351	11,865737	-0,067341	0,246846	-0,070430	24,449371	5,462096	0,133782	-0,067341	0,246846	-0,070430	24,449371	5,462096	0,133782
09:57:47,49	0,412932	3,166969	-0,117997	-1,266002	0,287004	-0,569005	-0,070652	0,249988	-0,068099	4,934595	0,058091	0,122380	-0,850492	-2,670687	-1,161465	-1,898062	22,594673	11,854334	-0,070652	0,249988	-0,068099	24,558672	5,604292	0,122380	-0,070652	0,249988	-0,068099	24,558672	5,604292	0,122380
09:57:47,54	0,412932	3,166969	-0,117997	-1,266002	0,287004	-0,569005	-0,070652	0,249988	-0,068099	4,934595	0,058091	0,122380	-0,852849	-2,672024	-1,163802	-1,898504	22,595508	11,845492	-0,068316	0,251360	-0,070436	24,595531	5,541571	0,113537	-0,068316	0,251360	-0,070436	24,595531	5,541571	0,113537
09:57:47,59	0,412932	3,166969	-0,117997	-1,266002	0,287004	-0,569005	-0,070506	0,258984	-0,069014	4,492582	0,016493	0,127668	-0,858356	-2,666315	-1,162380	-1,927781	22,641588	11,859623	-0,070506	0,258984	-0,069014	24,822832	5,551225	0,127668	-0,070506	0,258984	-0,069014	24,822832	5,551225	0,127668
09:57:47,64	0,412932	3,166969	-0,117997	-1,266002	0,287004	-0,569005	-0,071330	0,252555	-0,071212	4,789337	-0,019738	0,158936	-0,852376	-2,668816	-1,164578	-1,940834	22,605730	11,890890	-0,071330	0,252555	-0,071212	24,614868	5,579690	0,158936	-0,071330	0,252555	-0,071212	24,614868	5,579690	0,158936
09:57:47,69	0,412932	3,166969	-0,117997	-1,266002	0,287004	-0,569005	-0,071330	0,252555	-0,071212	4,789337	-0,019738	0,158936	-0,851715	-2,668563	-1,162812	-1,902621	22,583643	11,888868	-0,071330	0,252555	-0,071212	24,614868	5,579690	0,158936	-0,071330	0,252555	-0,071212	24,614868	5,579690	0,158936
09:57:47,74	0,412932	3,166969	-0,117997	-1,266002	0,287004	-0,569005	-0,071880	0,252109	-0,069447	4,812482	-0,004179	0,156913	-0,847657	-2,665741	-1,163814	-1,944129	22,639565	11,883125	-0,076353	0,250006	-0,070449	24,574976	5,693029	0,151171	-0,076353	0,250006	-0,070449	24,574976	5,693029	0,151171
09:57:47,79	0,412932	3,166969	-0,117997	-1,266002	0,287004	-0,569005	-0,076353	0,250006	-0,070449	4,949539	-0,300706	0,151171	-0,848419	-2,660946	-1,162710	-2,007000	22,612781	11,868286	-0,080124	0,253063	-0,069345	24,601373	5,751906	0,136331	-0,080124	0,253063	-0,069345	24,601373	5,751906	0,136331
09:57:47,84	0,412932	3,166969	-0,117997	-1,266002	0,287004	-0,569005	-0,080124	0,253063	-0,069345	4,735907	-0,537858	0,136331	-0,850913	-2,663937	-1,161603	-1,975718	22,565458	11,844711	-0,080124	0,253063	-0,069345	24,601373	5,751906	0,136331	-0,080124	0,253063	-0,069345	24,601373	5,751906	0,136331
09:57:47,89	0,412932	3,166969	-0,117997	-1,266002	0,287004	-0,569005	-0,076287	0,253728	-0,068237	4,676018	-0,287587	0,112757	-0,854745	-2,665722	-1,162201	-1,931922	22,569680	11,880172	-0,076287	0,253728	-0,068237	24,593637	5,700982	0,112757	-0,076287	0,253728	-0,068237	24,593637	5,700982	0,112757
09:57:47,94	0,412932	3,166969	-0,117997	-1,266002	0,287004	-0,569005	-0,072825	0,256154	-0,068836	4,575416	-0,071744	0,148218	-0,853801	-2,662016	-1,162881	-1,953089	22,608285	11,870640	-0,072825	0,256154	-0,068836	24,683482	5,645055	0,148218	-0,072825	0,256154	-0,068836	24,683482	5,645055	0,148218
09:57:47,99	0,412932	3,166969	-0,117997	-1,266002	0,287004	-0,569005	-0,076506	0,257188	-0,069515	4,544457	-0,300789	0,138686	-0,851793	-2,668717	-1,164589	-1,934477	22,573858	11,870546	-0,076506	0,257188	-0,069515	24,733754	5,704967	0,138686	-0,076506	0,257188	-0,069515	24,733754	5,704967	0,138686
09:57:48,04	0,412932	3,166969	-0,117997	-1,266002	0,287004	-0,569005	-0,071708	0,252099	-0,071224	4,788609	-0,017930	0,138592	-0,851288	-2,671647	-1,165785	-1,981832	22,571323	11,842261	-0,071708	0,252099	-0,071224	24,578369	5,611137	0,138592	-0,071708	0,252099	-0,071224	24,578369	5,611137	0,138592
09:57:48,09	0,412932	3,166969	-0,117997	-1,266002	0,287004	-0,569005	-0,069423	0,250196	-0,072420	4,861661	0,061157	0,110307	-0,852344	-2,668145	-1,165769	-1,926372	22,605591	11,852806	-0,069423	0,250196	-0,072420	24,502083	5,510836	0,110307	-0,069423	0,250196	-0,072420	24,502083	5,510836	0,110307
09:57:48,14	0,412932	3,166969	-0,117997	-1,266002	0,287004	-0,569005	-0,071928	0,252862	-0,072403	4,780440	-0,038211	0,120852	-0,845994	-2,661775	-1,163042	-1,959794	22,579591	11,905996	-0,080619	0,250548	-0,069676	24,529570	5,822491	0,174042	-0,080619	0,250548	-0,069676	24,529570	5,822491	0,174042
09:57:48,19	0,412932	3,166969	-0,117997	-1,266002	0,287004	-0,569005	-0,078987	0,254152	-0,070185	4,679010	-0,440276	0,119401	-0,849931	-2,661387	-1,163550	-1,973866	22,593300	11,851355	-0,078987	0,254152	-0,070185	24,629910	5,760200	0,119401	-0,078987	0,254152	-0,070185	24,629910	5,760200	0,119401
09:57:48,24	0,412932	3,166969	-0,117997	-1,266002	0,287004	-0,569005	-0,078987	0,254152	-0,070185	4,679010	-0,440276	0,119401	-0,848922	-2,664795	-1,162295	-1,973392	22,599410	11,861756	-0,078987	0,254152	-0,070185	24,629910	5,760200	0,119401	-0,078987	0,254152	-0,070185	24,629910	5,760200	0,119401
09:57:48,29	0,412932	3,166969	-0,117997	-1,266002	0,287004	-0,569005	-0,076540	0,251573	-0,068929	4,818603	-0,315669	0,129802	-0,846477	-2,660347	-1,163839	-1,959982	22,599500	11,888677	-0,076540	0,251573	-0,068929	24,567117	5,692707	0,129802	-0,076540	0,251573	-0,068929	24,567117	5,692707	0,129802
09:57:48,34	0,412932	3,166969	-0,117997	-1,266002	0,287004	-0,569005	-0,081614	0,251680	-0,070474	4,819843	-0,567956	0,156722	-0,844172	-2,663178	-1,163431	-1,949378	22,607375	11,887742	-0,081614	0,251680	-0,070474	24,576724	5,838740	0,156722	-0,081614	0,251680	-0,070474	24,576724	5,838740	0,156722
09:57:48,39	0,412932	3,166969	-0,117997	-1,266002	0,287004	-0,569005	-0,079437	0,249913	-0,069510	4,870965	-0,456409	0,142808	-0,844857	-2,663718	-1,163478	-1,991216	22,580811	11,848390	-0,079437	0,249913	-0,069510	24,489168	5,779422	0,142808	-0,079437	0,249913	-0,069510	24,489168	5,779422	0,142808
09:57:48,44	0,412932	3,166969	-0,117997	-1,266002	0,287004	-0,569005	-0,079504	0,248592	-0,070113	4,948603	-0,475966	0,116436	-0,843062	-2,662723	-1,159009	-1,974966	22,551850	11,840189	-0,079504	0,248592	-0,070113	24,463097	5,765132	0,116436	-0,079504	0,248592	-0,070113	24,463097	5,765132	0,116436
09:57:48,49	0,412932	3,166969	-0,117997	-1,266002	0,287004	-0,569005	-0,081264	0,247536	-0,065643	4,986599	-0,538928	0,108234	-0,854882	-2,669401	-1,161578	-2,014928	22,591555	11,876740	-0,081264	0,247536	-0,065643	24,418136	5,840324	0,108234	-0,081264	0,247536	-0,065643	24,418136	5,840324	0,108234
09:57:48,54	0,412932	3,166969	-0,117997	-1,266002	0,287004	-0,569005	-0,069571	0,254433	-0,068213	4,642358	0,014684	0,144786	-0,851198	-2,665655	-1,159960	-2,002568	22,580286	11,882516	-0,069571	0,254433	-0,068213	24,615313	5,475979	0,144786	-0,069571	0,254433	-0,068213	24,615313	5,475979	0,144786
09:57:48,59	0,412932	3,166969	-0,117997	-1,266002	0,287004	-0,569005	-0,074657	0,253116	-0,066594	4,707262	-0,233472	0,150562	-0,854893	-2,669177	-1,160365	-2,021295	22,583982	11,858898	-0,069759	0,254554	-0,066999	24,608794	5,479255	0,126943	-0,069759	0,254554	-0,066999	24,608794	5,479255	0,126943
09:57:48,64	0,412932	3,166969	-0,117997	-1,266002	0,287004	-0,569005	-0,069759	0,254554	-0,066999	4,626291	0,003139	0,126943	-0,850745	-2,673967	-1,161868	-2,015122	22,581981	11,888762	-0,069759	0,254554	-0,066999	24,608794	5,479255	0,126943	-0,069759	0,254554	-0,066999	24,608794	5,479255	0,126943
09:57:48,69	0,412932	3,166969	-0,117997	-1,266002	0,287004	-0,569005	-0,081223	0,250920	-0,066586	4,818686	-0,532892	0,157081	-0,848385	-2,664469	-1,163097	-1,994526	22,590220	11,842928	-0,081223	0,250920	-0,066586	24,515927	5,843139	0,157081	-0,081223	0,250920	-0,066586	24,515927	5,843139	0,157081
09:57:48,74	0,412932	3,166969	-0,117997	-1,266002	0,287004	-0,569005	-0,077855	0,250231	-0,068207	4,827450	-0,403034	0,170025	-0,847101	-2,664327	-1,161573	-2,020293	22,556090	11,901979	-0,077855	0,250231	-0,068207	24,470571	5,708611	0,170025	-0,077855	0,250231	-0,068207	24,470571	5,708611	0,170025
09:57:48,79	0,412932	3,166969	-0,117997	-1,266002	0,287004	-0,569005	-0,082123	0,251451	-0,070471	4,784837	-0,564174	0,159072	-0,846024	-2,660021	-1,163837	-1,957238	22,543770	11,891026	-0,082123	0,251451	-0,070471	24,523776	5,882465	0,159072	-0,082123	0,251451	-0,070471	24,523776	5,882465	0,159072
09:57:48,84	0,412932	3,166969	-0,117997	-1,266002	0,287004	-0,569005	-0,082123	0,251451	-0,070471	4,784837	-0,564174	0,159072	-0,848934	-2,661521	-1,162287	-1,964146	22,589532	11,886049	-0,082123	0,251451	-0,070471	24,523776	5,882465	0,159072	-0,082123	0,251451	-0,070471	24,523776	5,882465	0,159072
09:57:48,89	0,412932	3,166969	-0,117997	-1,266002	0,287004	-0,569005	-0,079369	0,253221	-0,068921	4,728979	-0,449845	0,154095	-0,847428	-2,662785	-1,163837	-1,947264	22,579682	11,871233	-0,079369	0,253221	-0,068921	24,606855	5,780627	0,154095	-0,079369	0,253221	-0,068921	24,606855	5,780627	0,154095
09:57:48,94	0,412932	3,166969	-0,117997	-1,266002	0,287004	-0,569005	-0,074358	0,250983	-0,071636	4,857831	-0,205769	0,136152	-0,849502	-2,666980	-1,165002	-1,972217	22,608598	11,868106	-0,074358	0,250983	-0,071636	24,560024	5,631301	0,136152	-0,074358	0,250983	-0,071636	24,560024	5,631301	0,136152
09:57:48,99	0,412932	3,166969	-0,117997	-1,266002	0,287004	-0,569005	-0,074358	0,250983	-0,071636	4,857831	-0,205769	0,136152	-0,848928	-2,670883	-1,160337	-1,995363	22,596569	11,859795	-0,074358	0,250983	-0,071636	24,560024	5,631301	0,136152	-0,074358	0,250983	-0,071636	24,560024	5,631301	0,136152
09:57:49,04	0,412932	3,166969	-0,117997	-1,266002	0,287004	-0,569005	-0,071265	0,248535	-0,066971	4,963164	-0,058964	0,127841	-0,846675	-2,659429	-1,163849	-1,994424	22,575601	11,902101	-0,071265	0,248535	-0,066971	24,473148	5,535305	0,127841	-0,071265	0,248535	-0,066971	24,473148	5,535305	0,127841
09:57:49,09	0,412932	3,166969	-0,117997	-1,266002	0,287004	-0,569005	-0,082310	0,252312	-0,070484	4,749088	-0,622052	0,170147	-0,844962	-2,663090	-1,166600	-2,022391	22,554770	11,854697	-0,079996	0,248997	-0,073235	24,435678	5,764191	0,122742	-0,079996	0,248997	-0,073235	24,435678	5,764191	0,122742
09:57:49,14	0,412932	3,166969	-0,117997	-1,266002	0,287004	-0,569005	-0,079996	0,248997	-0,073235	4,889427	-0,515525	0,122742	-0,847560	-2,666172	-1,161580	-2,019286	22,574578	11,882024	-0,079996	0,248997	-0,073235	24,435678	5,764191	0,122742	-0,079996	0,248997	-0,073235	24,435678	5,764191	0,122742
09:57:49,19	0,412932	3,166969	-0,117997	-1,266002	0,287004	-0,569005	-0,080925	0,249445	-0,070082	4,868781	-0,513926	0,158568	-0,844886	-2,662061	-1,163447	-1,977832	22,532134	11,890522	-0,080925	0,249445	-0,070082	24,450240	5,838717	0,158568	-0,080925	0,249445	-0,070082	24,450240	5,838717	0,158568
09:57:49,24	0,412932	3,166969	-0,117997	-1,266002	0,287004	-0,569005	-0,080925	0,249445	-0,070082	4,868781	-0,513926	0,158568	-0,850266	-2,673870	-1,164205	-2,042887	22,530651	11,898612	-0,080925	0,249445	-0,070082	24,450240	5,838717	0,158568	-0,080925	0,249445	-0,070082	24,450240	5,838717	0,158568
09:57:49,29	0,412932	3,166969	-0,117997	-1,266002	0,287004	-0,569005	-0,068009	0,248201	-0,070839	4,899681	0,102140	0,166658	-0,845456	-2,671569	-1,165374	-1,998636	22,548210	11,871534	-0,068009	0,248201	-0,070839	24,383450	5,440829	0,166658	-0,068009	0,248201	-0,070839	24,383450	5,440829	0,166658
09:57:49,34	0,412932	3,166969	-0,117997	-1,266002	0,287004	-0,569005	-0,072406	0,245186	-0,072009	5,093800	-0,096986	0,139579	-0,850208	-2,671599	-1,161125	-2,038275	22,585691	11,869730	-0,070004	0,249285	-0,067759	24,462160	5,470190	0,137776	-0,070004	0,249285	-0,067759	24,462160	5,470190	0,137776
09:57:49,39	0,412932	3,166969	-0,117997	-1,266002	0,287004	-0,569005	-0,070004	0,249285	-0,067759	4,893261	-0,025163	0,137776	-0,847597	-2,669013	-1,163867	-2,036873	22,555713	11,850263	-0,070004	0,249285	-0,067759	24,462160	5,470190	0,137776	-0,070004	0,249285	-0,067759	24,462160	5,470190	0,137776
09:57:49,44	0,412932	3,166969	-0,117997	-1,266002	0,287004	-0,569005	-0,078329	0,247658	-0,067555	4,952182	-0,416086	0,163373	-0,848337	-2,669000	-1,161104	-1,992694	22,616536	11,880636	-0,078329	0,247658	-0,067555	24,393303	5,732758	0,163373	-0,078329	0,247658	-0,067555	24,393303	5,732758	0,163373
09:57:49,49	0,412932	3,166969	-0,117997	-1,266002	0,287004	-0,569005	-0,071537	0,250824	-0,067750	4,803536	-0,068372	0,146545	-0,850774	-2,669503	-1,161116	-2,011552	22,559029	11,878499	-0,071537	0,250824	-0,067750	24,493199	5,547270	0,146545	-0,071537	0,250824	-0,067750	24,493199	5,547270	0,146545
09:57:49,54	0,412932	3,166969	-0,117997	-1,266002	0,287004	-0,569005	-0,070468	0,250848	-0,069515	4,723388	0,002243	0,136751	-0,851329	-2,670416	-1,162881	-2,037980	22,483174	11,868705	-0,070468	0,250848	-0,069515	24,414925	5,533989	0,136751	-0,070468	0,250848	-0,069515	24,414925	5,533989	0,136751
09:57:49,59	0,412932	3,166969	-0,117997	-1,266002	0,287004	-0,569005	-0,072109	0,249198	-0,069042	4,829942	-0,083858	0,113204	-0,849080	-2,669820	-1,162408	-2,028267	22,501582	11,845158	-0,072109	0,249198	-0,069042	24,392020	5,576672	0,113204	-0,072109	0,249198	-0,069042	24,392020	5,576672	0,113204
09:57:49,64	0,412932	3,166969	-0,117997	-1,266002	0,287004	-0,569005	-0,072109	0,249198	-0,069042	4,829942	-0,083858	0,113204	-0,852031	-2,666696	-1,164253	-2,009663	22,479714	11,858667	-0,072109	0,249198	-0,069042	24,392020	5,576672	0,113204	-0,072109	0,249198	-0,069042	24,392020	5,576672	0,113204
09:57:49,69	0,412932	3,166969	-0,117997	-1,266002	0,287004	-0,569005	-0,073339	0,253316	-0,070888	4,606177	-0,120796	0,126713	-0,849122	-2,673818	-1,164646	-2,065213	22,531755	11,841209	-0,073339	0,253316	-0,070888	24,491509	5,636324	0,126713	-0,073339	0,253316	-0,070888	24,491509	5,636324	0,126713
09:57:49,74	0,412932	3,166969	-0,117997	-1,266002	0,287004	-0,569005	-0,068625	0,247236	-0,071280	4,939661	0,050188	0,109255	-0,846020	-2,666090	-1,159982	-1,990277	22,557111	11,834039	-0,068625	0,247236	-0,071280	24,347667	5,437283	0,109255	-0,068625	0,247236	-0,071280	24,347667	5,437283	0,109255
09:57:49,79	0,412932	3,166969	-0,117997	-1,266002	0,287004	-0,569005	-0,078654	0,251943	-0,071162	4,698672	-0,456961	0,147050	-0,848185	-2,662779	-1,164528	-2,050898	22,527870	11,879004	-0,078654	0,251943	-0,071162	24,476204	5,717382	0,147050	-0,078654	0,251943	-0,071162	24,476204	5,717382	0,147050
09:57:49,84	0,412932	3,166969	-0,117997	-1,266002	0,287004	-0,569005	-0,078654	0,251943	-0,071162	4,698672	-0,456961	0,147050	-0,847415	-2,664127	-1,162717	-2,066426	22,529879	11,875637	-0,078654	0,251943	-0,071162	24,476204	5,717382	0,147050	-0,078654	0,251943	-0,071162	24,476204	5,717382	0,147050
09:57:49,89	0,412932	3,166969	-0,117997	-1,266002	0,287004	-0,569005	-0,077872	0,250603	-0,069351	4,762339	-0,430757	0,143682	-0,845604	-2,662469	-1,162329	-2,041845	22,525087	11,865863	-0,077872	0,250603	-0,069351	24,434664	5,682210	0,143682	-0,077872	0,250603	-0,069351	24,434664	5,682210	0,143682
09:57:49,94	0,412932	3,166969	-0,117997	-1,266002	0,287004	-0,569005	-0,078235	0,251691	-0,070840	4,720018	-0,442550	0,143116	-0,848176	-2,663268	-1,164206	-2,053163	22,538711	11,875070	-0,078235	0,251691	-0,070840	24,477790	5,698893	0,143116	-0,078235	0,251691	-0,070840	24,477790	5,698893	0,143116
09:57:49,99	0,412932	3,166969	-0,117997	-1,266002	0,287004	-0,569005	-0,073934	0,257910	-0,070045	4,450627	-0,239619	0,128844	-0,855712	-2,663884	-1,163411	-2,044132	22,595835	11,860798	-0,073934	0,257910	-0,070045	24,696574	5,564165	0,128844	-0,073934	0,257910	-0,070045	24,696574	5,564165	0,128844
09:57:50,04	0,412932	3,166969	-0,117997	-1,266002	0,287004	-0,569005	-0,073934	0,257910	-0,070045	4,450627	-0,239619	0,128844	-0,850314	-2,670222	-1,165431	-2,042832	22,481670	11,840180	-0,073934	0,257910	-0,070045	24,696574	5,564165	0,128844	-0,073934	0,257910	-0,070045	24,696574	5,564165	0,128844
09:57:50,09	0,412932	3,166969	-0,117997	-1,266002	0,287004	-0,569005	-0,067643	0,249248	-0,070942	4,799249	0,136092	0,167575	-0,851356	-2,673663	-1,164308	-2,052967	22,483375	11,899529	-0,067643	0,249248	-0,070942	24,365216	5,446032	0,167575	-0,067643	0,249248	-0,070942	24,365216	5,446032	0,167575
09:57:50,14	0,412932	3,166969	-0,117997	-1,266002	0,287004	-0,569005	-0,067643	0,249248	-0,070942	4,799249	0,136092	0,167575	-0,853782	-2,666358	-1,163483	-2,008086	22,494119	11,853546	-0,067643	0,249248	-0,070942	24,365216	5,446032	0,167575	-0,067643	0,249248	-0,070942	24,365216	5,446032	0,167575
09:57:50,19	0,412932	3,166969	-0,117997	-1,266002	0,287004	-0,569005	-0,072756	0,255001	-0,070117	4,531829	-0,096330	0,121592	-0,854424	-2,667824	-1,163086	-2,043310	22,519612	11,878380	-0,072756	0,255001	-0,070117	24,549420	5,615045	0,121592	-0,072756	0,255001	-0,070117	24,549420	5,615045	0,121592
09:57:50,24	0,412932	3,166969	-0,117997	-1,266002	0,287004	-0,569005	-0,070868	0,258196	-0,069535	4,359927	-0,040884	0,151403	-0,857493	-2,666395	-1,162901	-2,047968	22,510493	11,883357	-0,070868	0,258196	-0,069535	24,628328	5,522289	0,151403	-0,070868	0,258196	-0,069535	24,628328	5,522289	0,151403
09:57:50,29	0,412932	3,166969	-0,117997	-1,266002	0,287004	-0,569005	-0,070868	0,258196	-0,069535	4,359927	-0,040884	0,151403	-0,854466	-2,668021	-1,162703	-2,055365	22,493691	11,877404	-0,070868	0,258196	-0,069535	24,628328	5,522289	0,151403	-0,070868	0,258196	-0,069535	24,628328	5,522289	0,151403
09:57:50,34	0,412932	3,166969	-0,117997	-1,266002	0,287004	-0,569005	-0,070974	0,254762	-0,069337	4,520248	-0,044380	0,145450	-0,849769	-2,670534	-1,166186	-2,055716	22,472600	11,874445	-0,071146	0,249438	-0,072820	24,359541	5,541870	0,142491	-0,071146	0,249438	-0,072820	24,359541	5,541870	0,142491
09:57:50,39	0,412932	3,166969	-0,117997	-1,266002	0,287004	-0,569005	-0,071146	0,249438	-0,072820	4,778672	-0,043060	0,142491	-0,852101	-2,671950	-1,163365	-2,044745	22,446011	11,867518	-0,071146	0,249438	-0,072820	24,359541	5,541870	0,142491	-0,071146	0,249438	-0,072820	24,359541	5,541870	0,142491
09:57:50,44	0,412932	3,166969	-0,117997	-1,266002	0,287004	-0,569005	-0,068754	0,250749	-0,069999	4,692939	0,104100	0,135563	-0,848009	-2,671989	-1,162284	-2,079501	22,507072	11,897734	-0,070767	0,247186	-0,068918	24,317829	5,493990	0,165779	-0,070767	0,247186	-0,068918	24,317829	5,493990	0,165779
09:57:50,49	0,412932	3,166969	-0,117997	-1,266002	0,287004	-0,569005	-0,070767	0,247186	-0,068918	4,913727	-0,061181	0,165779	-0,847727	-2,665891	-1,164356	-2,081819	22,551557	11,891707	-0,070767	0,247186	-0,068918	24,317829	5,493990	0,165779	-0,070767	0,247186	-0,068918	24,317829	5,493990	0,165779
09:57:50,54	0,412932	3,166969	-0,117997	-1,266002	0,287004	-0,569005	-0,078650	0,248514	-0,068872	4,871240	-0,446044	0,157631	-0,845217	-2,664498	-1,162238	-2,044527	22,517537	11,889585	-0,078650	0,248514	-0,068872	24,379561	5,727946	0,157631	-0,078650	0,248514	-0,068872	24,379561	5,727946	0,157631
09:57:50,59	0,412932	3,166969	-0,117997	-1,266002	0,287004	-0,569005	-0,077095	0,248659	-0,070889	4,916950	-0,377912	0,130963	-0,846120	-2,665772	-1,164255	-2,028905	22,570013	11,862917	-0,077095	0,248659	-0,070889	24,436663	5,674038	0,130963	-0,077095	0,248659	-0,070889	24,436663	5,674038	0,130963
09:57:50,64	0,412932	3,166969	-0,117997	-1,266002	0,287004	-0,569005	-0,077095	0,248659	-0,070889	4,916950	-0,377912	0,130963	-0,845707	-2,665920	-1,163520	-2,041590	22,508986	11,897841	-0,077095	0,248659	-0,070889	24,436663	5,674038	0,130963	-0,077095	0,248659	-0,070889	24,436663	5,674038	0,130963
09:57:50,69	0,412932	3,166969	-0,117997	-1,266002	0,287004	-0,569005	-0,077173	0,248227	-0,070155	4,880189	-0,362433	0,165887	-0,844436	-2,661808	-1,163466	-2,033284	22,510058	11,900202	-0,081370	0,249183	-0,070100	24,396434	5,813512	0,168248	-0,081370	0,249183	-0,070100	24,396434	5,813512	0,168248
09:57:50,74	0,412932	3,166969	-0,117997	-1,266002	0,287004	-0,569005	-0,075389	0,250273	-0,067570	4,813575	-0,300902	0,163434	-0,848371	-2,666442	-1,160936	-2,048751	22,559029	11,895388	-0,075389	0,250273	-0,067570	24,460004	5,617139	0,163434	-0,075389	0,250273	-0,067570	24,460004	5,617139	0,163434
09:57:50,79	0,412932	3,166969	-0,117997	-1,266002	0,287004	-0,569005	-0,076712	0,251241	-0,071673	4,737872	-0,346400	0,139550	-0,848547	-2,664812	-1,165039	-2,041245	22,525391	11,871505	-0,076712	0,251241	-0,071673	24,460272	5,675528	0,139550	-0,076712	0,251241	-0,071673	24,460272	5,675528	0,139550
09:57:50,84	0,412932	3,166969	-0,117997	-1,266002	0,287004	-0,569005	-0,079000	0,250518	-0,070832	4,738018	-0,478812	0,162492	-0,848571	-2,672302	-1,163827	-2,063997	22,506449	11,903195	-0,079000	0,250518	-0,070832	24,403717	5,722715	0,162492	-0,079000	0,250518	-0,070832	24,403717	5,722715	0,162492
09:57:50,89	0,412932	3,166969	-0,117997	-1,266002	0,287004	-0,569005	-0,075860	0,247478	-0,069811	4,929777	-0,313898	0,190409	-0,845715	-2,667432	-1,163177	-2,053388	22,528044	11,922364	-0,075860	0,247478	-0,069811	24,356777	5,641088	0,190409	-0,075860	0,247478	-0,069811	24,356777	5,641088	0,190409
09:57:50,94	0,412932	3,166969	-0,117997	-1,266002	0,287004	-0,569005	-0,075860	0,247478	-0,069811	4,929777	-0,313898	0,190409	-0,845638	-2,666983	-1,163469	-2,068304	22,535092	11,890699	-0,075860	0,247478	-0,069811	24,356777	5,641088	0,190409	-0,075860	0,247478	-0,069811	24,356777	5,641088	0,190409
09:57:50,99	0,412932	3,166969	-0,117997	-1,266002	0,287004	-0,569005	-0,080259	0,244543	-0,072810	5,038788	-0,524788	0,174205	-0,848700	-2,664407	-1,163511	-2,101473	22,489766	11,874932	-0,080259	0,244543	-0,072810	24,235427	5,775522	0,174205	-0,080259	0,244543	-0,072810	24,235427	5,775522	0,174205
09:57:51,04	0,412932	3,166969	-0,117997	-1,266002	0,287004	-0,569005	-0,075688	0,253545	-0,069372	4,554783	-0,326724	0,142008	-0,851055	-2,664547	-1,162737	-2,101961	22,487388	11,873962	-0,075688	0,253545	-0,069372	24,458065	5,614808	0,142008	-0,075688	0,253545	-0,069372	24,458065	5,614808	0,142008
09:57:51,09	0,412932	3,166969	-0,117997	-1,266002	0,287004	-0,569005	-0,073407	0,256992	-0,071694	4,390870	-0,218474	0,162656	-0,855181	-2,664798	-1,165059	-2,103256	22,505866	11,894610	-0,073407	0,256992	-0,071694	24,564777	5,544002	0,162656	-0,073407	0,256992	-0,071694	24,564777	5,544002	0,162656
09:57:51,14	0,412932	3,166969	-0,117997	-1,266002	0,287004	-0,569005	-0,073407	0,256992	-0,071694	4,390870	-0,218474	0,162656	-0,845818	-2,675700	-1,163220	-2,109375	22,463553	11,851016	-0,073407	0,256992	-0,071694	24,564777	5,544002	0,162656	-0,073407	0,256992	-0,071694	24,564777	5,544002	0,162656
09:57:51,19	0,412932	3,166969	-0,117997	-1,266002	0,287004	-0,569005	-0,068648	0,243433	-0,069855	5,056267	0,044892	0,119062	-0,848686	-2,674548	-1,163463	-2,113636	22,470906	11,887457	-0,068648	0,243433	-0,069855	24,165744	5,433726	0,119062	-0,068648	0,243433	-0,069855	24,165744	5,433726	0,119062
09:57:51,24	0,412932	3,166969	-0,117997	-1,266002	0,287004	-0,569005	-0,068212	0,246493	-0,070097	4,901390	0,060196	0,155502	-0,849263	-2,673168	-1,162910	-2,114365	22,485598	11,857421	-0,068212	0,246493	-0,070097	24,251068	5,414805	0,155502	-0,068212	0,246493	-0,070097	24,251068	5,414805	0,155502
09:57:51,29	0,412932	3,166969	-0,117997	-1,266002	0,287004	-0,569005	-0,069118	0,247683	-0,069544	4,851863	0,005065	0,125467	-0,849173	-2,674311	-1,165778	-2,084768	22,541579	11,895628	-0,069118	0,247683	-0,069544	24,294965	5,430857	0,125467	-0,069118	0,247683	-0,069544	24,294965	5,430857	0,125467
09:57:51,34	0,412932	3,166969	-0,117997	-1,266002	0,287004	-0,569005	-0,075658	0,250584	-0,070871	4,791798	-0,289997	0,158674	-0,848505	-2,666054	-1,164237	-2,030024	22,541725	11,890628	-0,075658	0,250584	-0,070871	24,462616	5,649126	0,158674	-0,075658	0,250584	-0,070871	24,462616	5,649126	0,158674
09:57:51,39	0,412932	3,166969	-0,117997	-1,266002	0,287004	-0,569005	-0,075658	0,250584	-0,070871	4,791798	-0,289997	0,158674	-0,849160	-2,667309	-1,163520	-2,057363	22,524494	11,905772	-0,074244	0,250523	-0,070155	24,432418	5,596598	0,173818	-0,074244	0,250523	-0,070155	24,432418	5,596598	0,173818
09:57:51,44	0,412932	3,166969	-0,117997	-1,266002	0,287004	-0,569005	-0,074244	0,250523	-0,070155	4,766355	-0,231536	0,173818	-0,847455	-2,665035	-1,163510	-2,075998	22,494205	11,855553	-0,077065	0,250183	-0,070144	24,387870	5,670375	0,123598	-0,077065	0,250183	-0,070144	24,387870	5,670375	0,123598
09:57:51,49	0,412932	3,166969	-0,117997	-1,266002	0,287004	-0,569005	-0,076430	0,247230	-0,071296	4,854533	-0,368774	0,152945	-0,845215	-2,667063	-1,164661	-2,119324	22,464329	11,884899	-0,076430	0,247230	-0,071296	24,262055	5,630943	0,152945	-0,076430	0,247230	-0,071296	24,262055	5,630943	0,152945
09:57:51,54	0,412932	3,166969	-0,117997	-1,266002	0,287004	-0,569005	-0,073976	0,253882	-0,069313	4,550251	-0,226143	0,204571	-0,852202	-2,665861	-1,162678	-2,085473	22,492842	11,936525	-0,073976	0,253882	-0,069313	24,479951	5,580990	0,204571	-0,073976	0,253882	-0,069313	24,479951	5,580990	0,204571
09:57:51,59	0,412932	3,166969	-0,117997	-1,266002	0,287004	-0,569005	-0,073976	0,253882	-0,069313	4,550251	-0,226143	0,204571	-0,853466	-2,666296	-1,162337	-2,115285	22,442965	11,891137	-0,072968	0,254759	-0,068972	24,445099	5,553398	0,159183	-0,072968	0,254759	-0,068972	24,445099	5,553398	0,159183
09:57:51,64	0,412932	3,166969	-0,117997	-1,266002	0,287004	-0,569005	-0,072694	0,251507	-0,066284	4,634896	-0,173872	0,185963	-0,850787	-2,668159	-1,159650	-2,117358	22,466433	11,917917	-0,072694	0,251507	-0,066284	24,378221	5,532601	0,185963	-0,072694	0,251507	-0,066284	24,378221	5,532601	0,185963
09:57:51,69	0,412932	3,166969	-0,117997	-1,266002	0,287004	-0,569005	-0,070928	0,250888	-0,072093	4,646987	-0,094370	0,132491	-0,851134	-2,669998	-1,165458	-2,138078	22,455190	11,864445	-0,070928	0,250888	-0,072093	24,341721	5,473482	0,132491	-0,070928	0,250888	-0,072093	24,341721	5,473482	0,132491
09:57:51,74	0,412932	3,166969	-0,117997	-1,266002	0,287004	-0,569005	-0,077552	0,248025	-0,069536	4,851670	-0,423768	0,161724	-0,845343	-2,665692	-1,162902	-2,097133	22,495995	11,893678	-0,077552	0,248025	-0,069536	24,321662	5,664079	0,161724	-0,077552	0,248025	-0,069536	24,321662	5,664079	0,161724
09:57:51,79	0,412932	3,166969	-0,117997	-1,266002	0,287004	-0,569005	-0,077552	0,248025	-0,069536	4,851670	-0,423768	0,161724	-0,846434	-2,665750	-1,163128	-2,141592	22,472824	11,879606	-0,077552	0,248025	-0,069536	24,321662	5,664079	0,161724	-0,077552	0,248025	-0,069536	24,321662	5,664079	0,161724
09:57:51,84	0,412932	3,166969	-0,117997	-1,266002	0,287004	-0,569005	-0,076956	0,248942	-0,069763	4,761736	-0,419700	0,147652	-0,851111	-2,670208	-1,165038	-2,116274	22,429304	11,892179	-0,076956	0,248942	-0,069763	24,303644	5,621371	0,147652	-0,076956	0,248942	-0,069763	24,303644	5,621371	0,147652
09:57:51,89	0,412932	3,166969	-0,117997	-1,266002	0,287004	-0,569005	-0,071905	0,246632	-0,072432	4,899894	-0,144527	0,172687	-0,846960	-2,671279	-1,165798	-2,121718	22,482224	11,904642	-0,071905	0,246632	-0,072432	24,260527	5,500026	0,172687	-0,071905	0,246632	-0,072432	24,260527	5,500026	0,172687
09:57:51,94	0,412932	3,166969	-0,117997	-1,266002	0,287004	-0,569005	-0,071905	0,246632	-0,072432	4,899894	-0,144527	0,172687	-0,845536	-2,660017	-1,160987	-2,068781	22,508940	11,871238	-0,082370	0,251030	-0,067621	24,426684	5,809840	0,139284	-0,082370	0,251030	-0,067621	24,426684	5,809840	0,139284
09:57:51,99	0,412932	3,166969	-0,117997	-1,266002	0,287004	-0,569005	-0,071157	0,252324	-0,068577	4,582036	-0,087205	0,150224	-0,852263	-2,669082	-1,161942	-2,116716	22,454051	11,882178	-0,071157	0,252324	-0,068577	24,389455	5,498619	0,150224	-0,071157	0,252324	-0,068577	24,389455	5,498619	0,150224
09:57:52,04	0,412932	3,166969	-0,117997	-1,266002	0,287004	-0,569005	-0,071157	0,252324	-0,068577	4,582036	-0,087205	0,150224	-0,846441	-2,666300	-1,164674	-2,144256	22,479318	11,890389	-0,071157	0,252324	-0,068577	24,389455	5,498619	0,150224	-0,071157	0,252324	-0,068577	24,389455	5,498619	0,150224
09:57:52,09	0,412932	3,166969	-0,117997	-1,266002	0,287004	-0,569005	-0,076477	0,248673	-0,071308	4,780016	-0,400310	0,158435	-0,849424	-2,666241	-1,166823	-2,161061	22,489232	11,891680	-0,076477	0,248673	-0,071308	24,300808	5,603105	0,158435	-0,076477	0,248673	-0,071308	24,300808	5,603105	0,158435
09:57:52,14	0,412932	3,166969	-0,117997	-1,266002	0,287004	-0,569005	-0,075036	0,251286	-0,073457	4,644312	-0,344900	0,159726	-0,851708	-2,670983	-1,165794	-2,125751	22,454725	11,922404	-0,075036	0,251286	-0,073457	24,370241	5,545414	0,159726	-0,075036	0,251286	-0,073457	24,370241	5,545414	0,159726
09:57:52,19	0,412932	3,166969	-0,117997	-1,266002	0,287004	-0,569005	-0,069787	0,250893	-0,072428	4,652527	-0,024144	0,190450	-0,848738	-2,673461	-1,164276	-2,125398	22,435097	11,853162	-0,069127	0,247082	-0,070911	24,229788	5,446772	0,121207	-0,069127	0,247082	-0,070911	24,229788	5,446772	0,121207
09:57:52,24	0,412932	3,166969	-0,117997	-1,266002	0,287004	-0,569005	-0,069127	0,247082	-0,070911	4,833863	0,020331	0,121207	-0,844882	-2,666054	-1,164507	-2,098796	22,472177	11,910086	-0,069127	0,247082	-0,070911	24,229788	5,446772	0,121207	-0,069127	0,247082	-0,070911	24,229788	5,446772	0,121207
09:57:52,29	0,412932	3,166969	-0,117997	-1,266002	0,287004	-0,569005	-0,077469	0,247446	-0,071142	4,860357	-0,408985	0,178132	-0,848109	-2,664138	-1,163865	-2,088977	22,474185	11,913423	-0,077516	0,251198	-0,070500	24,390934	5,681081	0,181469	-0,077516	0,251198	-0,070500	24,390934	5,681081	0,181469
09:57:52,34	0,412932	3,166969	-0,117997	-1,266002	0,287004	-0,569005	-0,077534	0,250666	-0,072083	4,668319	-0,447129	0,173133	-0,847639	-2,664387	-1,165449	-2,141178	22,468280	11,905088	-0,077534	0,250666	-0,072083	24,345623	5,639321	0,173133	-0,077534	0,250666	-0,072083	24,345623	5,639321	0,173133
09:57:52,39	0,412932	3,166969	-0,117997	-1,266002	0,287004	-0,569005	-0,077534	0,250666	-0,072083	4,668319	-0,447129	0,173133	-0,847605	-2,667629	-1,164278	-2,144651	22,487938	11,894875	-0,074743	0,249017	-0,070912	24,317191	5,552520	0,162921	-0,074743	0,249017	-0,070912	24,317191	5,552520	0,162921
09:57:52,44	0,412932	3,166969	-0,117997	-1,266002	0,287004	-0,569005	-0,074743	0,249017	-0,070912	4,769395	-0,314831	0,162921	-0,855205	-2,668504	-1,162300	-2,123446	22,472573	11,850335	-0,070186	0,255161	-0,068934	24,477308	5,457795	0,118380	-0,070186	0,255161	-0,068934	24,477308	5,457795	0,118380
09:57:52,49	0,412932	3,166969	-0,117997	-1,266002	0,287004	-0,569005	-0,071373	0,255854	-0,068184	4,417007	-0,112076	0,173942	-0,851148	-2,666749	-1,161923	-2,134632	22,455209	11,930570	-0,071373	0,255854	-0,068184	24,501568	5,490736	0,173942	-0,071373	0,255854	-0,068184	24,501568	5,490736	0,173942
09:57:52,54	0,412932	3,166969	-0,117997	-1,266002	0,287004	-0,569005	-0,071373	0,255854	-0,068184	4,417007	-0,112076	0,173942	-0,849411	-2,667429	-1,163904	-2,160589	22,479644	11,889418	-0,071373	0,255854	-0,068184	24,501568	5,490736	0,173942	-0,071373	0,255854	-0,068184	24,501568	5,490736	0,173942
09:57:52,59	0,412932	3,166969	-0,117997	-1,266002	0,287004	-0,569005	-0,074014	0,250681	-0,070538	4,667709	-0,286565	0,157464	-0,852956	-2,666340	-1,161953	-2,161087	22,472821	11,911793	-0,074014	0,250681	-0,070538	24,346139	5,523540	0,157464	-0,074014	0,250681	-0,070538	24,346139	5,523540	0,157464
09:57:52,64	0,412932	3,166969	-0,117997	-1,266002	0,287004	-0,569005	-0,073185	0,254295	-0,068588	4,473601	-0,240467	0,179838	-0,847134	-2,662339	-1,163154	-2,171154	22,436375	11,883988	-0,073185	0,254295	-0,068588	24,435763	5,504547	0,179838	-0,073185	0,254295	-0,068588	24,435763	5,504547	0,179838
09:57:52,69	0,412932	3,166969	-0,117997	-1,266002	0,287004	-0,569005	-0,076756	0,252310	-0,071310	4,561994	-0,413263	0,181756	-0,849452	-2,664240	-1,164675	-2,157344	22,453537	11,913710	-0,076756	0,252310	-0,071310	24,368331	5,612055	0,181756	-0,076756	0,252310	-0,071310	24,368331	5,612055	0,181756
09:57:52,74	0,412932	3,166969	-0,117997	-1,266002	0,287004	-0,569005	-0,071547	0,253362	-0,072477	4,517746	-0,156328	0,167315	-0,852967	-2,668225	-1,165843	-2,164159	22,469560	11,899270	-0,071547	0,253362	-0,072477	24,406683	5,460113	0,167315	-0,071547	0,253362	-0,072477	24,406683	5,460113	0,167315
09:57:52,79	0,412932	3,166969	-0,117997	-1,266002	0,287004	-0,569005	-0,068326	0,245361	-0,069750	4,875994	0,048643	0,124566	-0,847649	-2,675015	-1,163115	-2,160617	22,400765	11,856520	-0,068326	0,245361	-0,069750	24,136849	5,412215	0,124566	-0,068326	0,245361	-0,069750	24,136849	5,412215	0,124566
09:57:52,84	0,412932	3,166969	-0,117997	-1,266002	0,287004	-0,569005	-0,068732	0,247564	-0,072045	4,821892	0,019284	0,171062	-0,849354	-2,673562	-1,165411	-2,137531	22,457260	11,903017	-0,068732	0,247564	-0,072045	24,255705	5,414715	0,171062	-0,068732	0,247564	-0,072045	24,255705	5,414715	0,171062
09:57:52,89	0,412932	3,166969	-0,117997	-1,266002	0,287004	-0,569005	-0,081214	0,249236	-0,070887	4,787497	-0,592618	0,182865	-0,844560	-2,661916	-1,164253	-2,079061	22,484142	11,914819	-0,081214	0,249236	-0,070887	24,352511	5,782701	0,182865	-0,081214	0,249236	-0,070887	24,352511	5,782701	0,182865
09:57:52,94	0,412932	3,166969	-0,117997	-1,266002	0,287004	-0,569005	-0,078172	0,249676	-0,069232	4,707084	-0,474594	0,172796	-0,846462	-2,664330	-1,162598	-2,142617	22,454422	11,904751	-0,078172	0,249676	-0,069232	24,306664	5,661896	0,172796	-0,078172	0,249676	-0,069232	24,306664	5,661896	0,172796
09:57:52,99	0,412932	3,166969	-0,117997	-1,266002	0,287004	-0,569005	-0,080493	0,249674	-0,072125	4,715279	-0,606988	0,130308	-0,845300	-2,662321	-1,165490	-2,148705	22,467258	11,862262	-0,080493	0,249674	-0,072125	24,314674	5,711718	0,130308	-0,080493	0,249674	-0,072125	24,314674	5,711718	0,130308
09:57:53,04	0,412932	3,166969	-0,117997	-1,266002	0,287004	-0,569005	-0,080493	0,249674	-0,072125	4,715279	-0,606988	0,130308	-0,846388	-2,667499	-1,164282	-2,132805	22,502078	11,880903	-0,080493	0,249674	-0,072125	24,314674	5,711718	0,130308	-0,080493	0,249674	-0,072125	24,314674	5,711718	0,130308
09:57:53,09	0,412932	3,166969	-0,117997	-1,266002	0,287004	-0,569005	-0,075464	0,248027	-0,070916	4,838996	-0,349137	0,148949	-0,849391	-2,675077	-1,164255	-2,155564	22,437907	11,891957	-0,067401	0,246839	-0,070889	24,210704	5,373519	0,160003	-0,067401	0,246839	-0,070889	24,210704	5,373519	0,160003
09:57:53,14	0,412932	3,166969	-0,117997	-1,266002	0,287004	-0,569005	-0,067401	0,246839	-0,070889	4,833840	0,082525	0,160003	-0,844606	-2,668209	-1,164262	-2,107431	22,445540	11,883867	-0,075741	0,246129	-0,070896	24,222567	5,632391	0,151913	-0,075741	0,246129	-0,070896	24,222567	5,632391	0,151913
09:57:53,19	0,412932	3,166969	-0,117997	-1,266002	0,287004	-0,569005	-0,075741	0,246129	-0,070896	4,901433	-0,313277	0,151913	-0,845328	-2,663036	-1,165473	-2,157653	22,457612	11,886149	-0,075741	0,246129	-0,070896	24,222567	5,632391	0,151913	-0,075741	0,246129	-0,070896	24,222567	5,632391	0,151913
09:57:53,24	0,412932	3,166969	-0,117997	-1,266002	0,287004	-0,569005	-0,079860	0,249341	-0,072108	4,719748	-0,576987	0,154195	-0,854876	-2,668728	-1,163916	-2,186023	22,456922	11,891859	-0,079860	0,249341	-0,072108	24,293032	5,692012	0,154195	-0,079860	0,249341	-0,072108	24,293032	5,692012	0,154195
09:57:53,29	0,412932	3,166969	-0,117997	-1,266002	0,287004	-0,569005	-0,070157	0,254764	-0,070550	4,422983	-0,096647	0,159905	-0,853616	-2,670308	-1,165083	-2,184571	22,420422	11,877641	-0,070157	0,254764	-0,070550	24,421952	5,410654	0,159905	-0,070157	0,254764	-0,070550	24,421952	5,410654	0,159905
09:57:53,34	0,412932	3,166969	-0,117997	-1,266002	0,287004	-0,569005	-0,069418	0,252883	-0,071717	4,489929	-0,038716	0,145687	-0,845816	-2,668220	-1,162331	-2,130077	22,457371	11,883093	-0,069418	0,252883	-0,071717	24,341212	5,410580	0,145687	-0,069418	0,252883	-0,071717	24,341212	5,410580	0,145687
09:57:53,39	0,412932	3,166969	-0,117997	-1,266002	0,287004	-0,569005	-0,075127	0,247171	-0,068966	4,846159	-0,306886	0,151139	-0,847681	-2,664551	-1,163902	-2,158748	22,452121	11,903778	-0,075127	0,247171	-0,068966	24,249110	5,590598	0,151139	-0,075127	0,247171	-0,068966	24,249110	5,590598	0,151139
09:57:53,44	0,412932	3,166969	-0,117997	-1,266002	0,287004	-0,569005	-0,077372	0,250621	-0,070537	4,647899	-0,445798	0,171824	-0,847145	-2,668873	-1,164671	-2,189822	22,443237	11,908577	-0,077372	0,250621	-0,070537	24,321641	5,627869	0,171824	-0,077372	0,250621	-0,070537	24,321641	5,627869	0,171824
09:57:53,49	0,412932	3,166969	-0,117997	-1,266002	0,287004	-0,569005	-0,071551	0,244444	-0,068936	4,964619	-0,117787	0,169332	-0,845241	-2,672680	-1,162301	-2,139033	22,435556	11,901286	-0,071551	0,244444	-0,068936	24,153461	5,498987	0,169332	-0,071551	0,244444	-0,068936	24,153461	5,498987	0,169332
09:57:53,54	0,412932	3,166969	-0,117997	-1,266002	0,287004	-0,569005	-0,071551	0,244444	-0,068936	4,964619	-0,117787	0,169332	-0,848158	-2,667926	-1,162704	-2,134717	22,503638	11,913559	-0,071551	0,244444	-0,068936	24,153461	5,498987	0,169332	-0,071551	0,244444	-0,068936	24,153461	5,498987	0,169332
09:57:53,59	0,412932	3,166969	-0,117997	-1,266002	0,287004	-0,569005	-0,077797	0,248727	-0,073236	4,794272	-0,459854	0,174582	-0,845828	-2,665130	-1,166602	-2,127818	22,489550	11,906536	-0,077797	0,248727	-0,073236	24,319328	5,647217	0,174582	-0,077797	0,248727	-0,073236	24,319328	5,647217	0,174582
09:57:53,64	0,412932	3,166969	-0,117997	-1,266002	0,287004	-0,569005	-0,067734	0,248428	-0,068973	4,730242	0,063762	0,138970	-0,850600	-2,673994	-1,162339	-2,167312	22,420450	11,870924	-0,067734	0,248428	-0,068973	24,231808	5,380898	0,138970	-0,067734	0,248428	-0,068973	24,231808	5,380898	0,138970
09:57:53,69	0,412932	3,166969	-0,117997	-1,266002	0,287004	-0,569005	-0,067734	0,248428	-0,068973	4,730242	0,063762	0,138970	-0,851187	-2,670517	-1,161167	-2,151327	22,403491	11,889299	-0,067734	0,248428	-0,068973	24,231808	5,380898	0,138970	-0,067734	0,248428	-0,068973	24,231808	5,380898	0,138970
09:57:53,74	0,412932	3,166969	-0,117997	-1,266002	0,287004	-0,569005	-0,070452	0,250675	-0,067802	4,606695	-0,055228	0,157344	-0,850696	-2,665025	-1,167018	-2,177853	22,429615	11,909403	-0,070452	0,250675	-0,067802	24,284664	5,475236	0,157344	-0,070452	0,250675	-0,067802	24,284664	5,475236	0,157344
09:57:53,79	0,412932	3,166969	-0,117997	-1,266002	0,287004	-0,569005	-0,072782	0,250846	-0,070924	4,613974	-0,280271	0,201448	-0,850171	-2,668413	-1,164290	-2,233185	22,469461	11,933402	-0,072782	0,250846	-0,070924	24,305415	5,433109	0,201448	-0,072782	0,250846	-0,070924	24,305415	5,433109	0,201448
09:57:53,84	0,412932	3,166969	-0,117997	-1,266002	0,287004	-0,569005	-0,072782	0,250846	-0,070924	4,613974	-0,280271	0,201448	-0,851240	-2,663870	-1,165489	-2,172598	22,464615	11,880546	-0,072782	0,250846	-0,070924	24,305415	5,433109	0,201448	-0,072782	0,250846	-0,070924	24,305415	5,433109	0,201448
09:57:53,89	0,412932	3,166969	-0,117997	-1,266002	0,287004	-0,569005	-0,076182	0,254044	-0,072123	4,473807	-0,402173	0,148592	-0,846099	-2,666903	-1,163956	-2,206079	22,433340	11,844671	-0,076182	0,254044	-0,072123	24,416241	5,578100	0,148592	-0,076182	0,254044	-0,072123	24,416241	5,578100	0,148592
09:57:53,94	0,412932	3,166969	-0,117997	-1,266002	0,287004	-0,569005	-0,076126	0,248075	-0,070591	4,740363	-0,412635	0,112717	-0,844730	-2,664299	-1,164286	-2,146216	22,425901	11,898745	-0,076126	0,248075	-0,070591	24,214241	5,563267	0,112717	-0,076126	0,248075	-0,070591	24,214241	5,563267	0,112717
09:57:53,99	0,412932	3,166969	-0,117997	-1,266002	0,287004	-0,569005	-0,074190	0,246609	-0,071274	4,895315	-0,262676	0,172328	-0,845797	-2,669312	-1,164640	-2,124033	22,476861	11,904282	-0,074190	0,246609	-0,071274	24,254102	5,561259	0,172328	-0,074190	0,246609	-0,071274	24,254102	5,561259	0,172328
09:57:54,04	0,412932	3,166969	-0,117997	-1,266002	0,287004	-0,569005	-0,074190	0,246609	-0,071274	4,895315	-0,262676	0,172328	-0,848945	-2,671994	-1,164270	-2,209635	22,435163	11,922039	-0,074190	0,246609	-0,071274	24,254102	5,561259	0,172328	-0,074190	0,246609	-0,071274	24,254102	5,561259	0,172328
09:57:54,09	0,412932	3,166969	-0,117997	-1,266002	0,287004	-0,569005	-0,070294	0,247994	-0,070904	4,744366	-0,113341	0,190085	-0,845308	-2,670465	-1,164617	-2,157605	22,445181	11,947118	-0,070294	0,247994	-0,070904	24,211901	5,404715	0,190085	-0,070294	0,247994	-0,070904	24,211901	5,404715	0,190085
09:57:54,14	0,412932	3,166969	-0,117997	-1,266002	0,287004	-0,569005	-0,072759	0,245904	-0,071294	4,877850	-0,204324	0,161573	-0,845902	-2,670905	-1,164660	-2,165040	22,438033	11,893527	-0,072759	0,245904	-0,071294	24,181287	5,507218	0,161573	-0,072759	0,245904	-0,071294	24,181287	5,507218	0,161573
09:57:54,19	0,412932	3,166969	-0,117997	-1,266002	0,287004	-0,569005	-0,072759	0,245904	-0,071294	4,877850	-0,204324	0,161573	-0,848868	-2,671999	-1,163466	-2,175689	22,441680	11,935958	-0,072759	0,245904	-0,071294	24,181287	5,507218	0,161573	-0,072759	0,245904	-0,071294	24,181287	5,507218	0,161573
09:57:54,24	0,412932	3,166969	-0,117997	-1,266002	0,287004	-0,569005	-0,070328	0,247925	-0,070100	4,770594	-0,088979	0,204004	-0,849453	-2,670825	-1,161166	-2,164105	22,395597	11,894275	-0,070328	0,247925	-0,070100	24,232677	5,431762	0,204004	-0,070328	0,247925	-0,070100	24,232677	5,431762	0,204004
09:57:54,29	0,412932	3,166969	-0,117997	-1,266002	0,287004	-0,569005	-0,071526	0,247266	-0,070534	4,801778	-0,158766	0,151395	-0,847698	-2,671291	-1,163900	-2,183696	22,442749	11,883349	-0,071526	0,247266	-0,070534	24,212139	5,456052	0,151395	-0,071526	0,247266	-0,070534	24,212139	5,456052	0,151395
09:57:54,34	0,412932	3,166969	-0,117997	-1,266002	0,287004	-0,569005	-0,071526	0,247266	-0,070534	4,801778	-0,158766	0,151395	-0,848890	-2,672342	-1,164651	-2,171255	22,392969	11,905948	-0,070019	0,247772	-0,071286	24,188672	5,451784	0,173994	-0,070019	0,247772	-0,071286	24,188672	5,451784	0,173994
09:57:54,39	0,412932	3,166969	-0,117997	-1,266002	0,287004	-0,569005	-0,070019	0,247772	-0,071286	4,738547	-0,044745	0,173994	-0,853001	-2,673231	-1,165057	-2,181007	22,427698	11,892030	-0,070019	0,247772	-0,071286	24,188672	5,451784	0,173994	-0,070019	0,247772	-0,071286	24,188672	5,451784	0,173994
09:57:54,44	0,412932	3,166969	-0,117997	-1,266002	0,287004	-0,569005	-0,068415	0,252307	-0,071314	4,534030	-0,007589	0,165495	-0,853620	-2,671465	-1,164680	-2,195696	22,443238	11,897449	-0,068415	0,252307	-0,071314	24,340169	5,362952	0,165495	-0,068415	0,252307	-0,071314	24,340169	5,362952	0,165495
09:57:54,49	0,412932	3,166969	-0,117997	-1,266002	0,287004	-0,569005	-0,079100	0,250330	-0,070943	4,644471	-0,550580	0,167572	-0,846565	-2,663200	-1,164309	-2,180927	22,443509	11,899526	-0,079100	0,250330	-0,070943	24,295389	5,658772	0,167572	-0,079100	0,250330	-0,070943	24,295389	5,658772	0,167572
09:57:54,54	0,412932	3,166969	-0,117997	-1,266002	0,287004	-0,569005	-0,077315	0,247944	-0,071312	4,752297	-0,449695	0,176715	-0,845391	-2,665938	-1,164677	-2,182066	22,425413	11,908669	-0,077315	0,247944	-0,071312	24,215921	5,619529	0,176715	-0,077315	0,247944	-0,071312	24,215921	5,619529	0,176715
09:57:54,59	0,412932	3,166969	-0,117997	-1,266002	0,287004	-0,569005	-0,077315	0,247944	-0,071312	4,752297	-0,449695	0,176715	-0,846535	-2,665265	-1,163519	-2,173277	22,440399	11,898566	-0,077326	0,249272	-0,070154	24,268484	5,619941	0,166612	-0,077326	0,249272	-0,070154	24,268484	5,619941	0,166612
09:57:54,64	0,412932	3,166969	-0,117997	-1,266002	0,287004	-0,569005	-0,068685	0,240930	-0,072876	5,091334	-0,024132	0,118197	-0,843631	-2,676920	-1,166241	-2,215040	22,414740	11,850151	-0,068685	0,240930	-0,072876	24,004301	5,367603	0,118197	-0,068685	0,240930	-0,072876	24,004301	5,367603	0,118197
09:57:54,69	0,412932	3,166969	-0,117997	-1,266002	0,287004	-0,569005	-0,070961	0,249078	-0,071674	4,636857	-0,092509	0,192922	-0,849550	-2,670874	-1,165040	-2,187113	22,363124	11,924876	-0,070961	0,249078	-0,071674	24,189507	5,477920	0,192922	-0,070961	0,249078	-0,071674	24,189507	5,477920	0,192922
09:57:54,74	0,412932	3,166969	-0,117997	-1,266002	0,287004	-0,569005	-0,070961	0,249078	-0,071674	4,636857	-0,092509	0,192922	-0,851830	-2,671726	-1,164264	-2,156771	22,360740	11,904114	-0,070961	0,249078	-0,071674	24,189507	5,477920	0,192922	-0,070961	0,249078	-0,071674	24,189507	5,477920	0,192922
09:57:54,79	0,412932	3,166969	-0,117997	-1,266002	0,287004	-0,569005	-0,072432	0,253332	-0,072875	4,462476	-0,211162	0,181220	-0,852482	-2,669061	-1,163544	-2,201432	22,408622	11,872036	-0,072432	0,253332	-0,072875	24,349028	5,474724	0,181220	-0,072432	0,253332	-0,072875	24,349028	5,474724	0,181220
09:57:54,84	0,412932	3,166969	-0,117997	-1,266002	0,287004	-0,569005	-0,072432	0,253332	-0,072875	4,462476	-0,211162	0,181220	-0,850176	-2,665477	-1,161605	-2,224986	22,433631	11,897055	-0,072432	0,253332	-0,072875	24,349028	5,474724	0,181220	-0,072432	0,253332	-0,072875	24,349028	5,474724	0,181220
09:57:54,89	0,412932	3,166969	-0,117997	-1,266002	0,287004	-0,569005	-0,075322	0,252319	-0,068239	4,510468	-0,387315	0,165101	-0,844766	-2,665468	-1,164301	-2,174312	22,445423	11,889798	-0,075322	0,252319	-0,068239	24,317508	5,525424	0,165101	-0,075322	0,252319	-0,068239	24,317508	5,525424	0,165101
09:57:54,94	0,412932	3,166969	-0,117997	-1,266002	0,287004	-0,569005	-0,078035	0,247639	-0,070935	4,789397	-0,490413	0,157844	-0,850858	-2,668879	-1,167055	-2,269141	22,439577	11,895548	-0,078035	0,247639	-0,070935	24,229027	5,635313	0,157844	-0,078035	0,247639	-0,070935	24,229027	5,635313	0,157844
09:57:54,99	0,412932	3,166969	-0,117997	-1,266002	0,287004	-0,569005	-0,079078	0,250322	-0,072095	4,639212	-0,539795	0,182435	-0,846569	-2,663223	-1,165461	-2,175414	22,433772	11,914390	-0,079078	0,250322	-0,072095	24,289500	5,667833	0,182435	-0,079078	0,250322	-0,072095	24,289500	5,667833	0,182435
09:57:55,04	0,412932	3,166969	-0,117997	-1,266002	0,287004	-0,569005	-0,076348	0,248648	-0,071303	4,758560	-0,394167	0,172441	-0,847694	-2,674008	-1,163482	-2,184766	22,436465	11,906728	-0,076348	0,248648	-0,071303	24,277419	5,599170	0,172441	-0,076348	0,248648	-0,071303	24,277419	5,599170	0,172441
09:57:55,09	0,412932	3,166969	-0,117997	-1,266002	0,287004	-0,569005	-0,076978	0,245692	-0,069753	4,831592	-0,391161	0,159452	-0,845750	-2,672767	-1,164352	-2,169356	22,444806	11,906675	-0,076978	0,245692	-0,069753	24,118435	5,651591	0,159452	-0,076978	0,245692	-0,069753	24,118435	5,651591	0,159452
09:57:55,14	0,412932	3,166969	-0,117997	-1,266002	0,287004	-0,569005	-0,068803	0,249190	-0,069759	4,653997	-0,022711	0,163788	-0,850726	-2,672688	-1,163124	-2,212398	22,404199	11,895742	-0,068803	0,249190	-0,069759	24,215387	5,378288	0,163788	-0,068803	0,249190	-0,069759	24,215387	5,378288	0,163788
09:57:55,19	0,412932	3,166969	-0,117997	-1,266002	0,287004	-0,569005	-0,065319	0,252025	-0,070935	4,502001	0,113310	0,174252	-0,854922	-2,674287	-1,164300	-2,253759	22,422785	11,906206	-0,065319	0,252025	-0,070935	24,285925	5,240868	0,174252	-0,065319	0,252025	-0,070935	24,285925	5,240868	0,174252
09:57:55,24	0,412932	3,166969	-0,117997	-1,266002	0,287004	-0,569005	-0,065319	0,252025	-0,070935	4,502001	0,113310	0,174252	-0,855486	-2,673645	-1,162752	-2,233468	22,389721	11,889459	-0,065319	0,252025	-0,070935	24,285925	5,240868	0,174252	-0,065319	0,252025	-0,070935	24,285925	5,240868	0,174252
09:57:55,29	0,412932	3,166969	-0,117997	-1,266002	0,287004	-0,569005	-0,065593	0,252833	-0,069387	4,441457	0,133171	0,157505	-0,851271	-2,667183	-1,164702	-2,170144	22,383729	11,872109	-0,065593	0,252833	-0,069387	24,288869	5,282231	0,157505	-0,065593	0,252833	-0,069387	24,288869	5,282231	0,157505
09:57:55,34	0,412932	3,166969	-0,117997	-1,266002	0,287004	-0,569005	-0,073297	0,252415	-0,071336	4,489706	-0,209591	0,140155	-0,851831	-2,668778	-1,161594	-2,177387	22,412483	11,866035	-0,073297	0,252415	-0,071336	24,304244	5,544218	0,140155	-0,073297	0,252415	-0,071336	24,304244	5,544218	0,140155
09:57:55,39	0,412932	3,166969	-0,117997	-1,266002	0,287004	-0,569005	-0,071757	0,252473	-0,070604	4,457403	-0,257163	0,151584	-0,852092	-2,668488	-1,163969	-2,295350	22,422211	11,883538	-0,071757	0,252473	-0,070604	24,276510	5,375725	0,151584	-0,071757	0,252473	-0,070604	24,276510	5,375725	0,151584
09:57:55,44	0,412932	3,166969	-0,117997	-1,266002	0,287004	-0,569005	-0,071757	0,252473	-0,070604	4,457403	-0,257163	0,151584	-0,853094	-2,671568	-1,162359	-2,212737	22,392012	11,889802	-0,071757	0,252473	-0,070604	24,276510	5,375725	0,151584	-0,071757	0,252473	-0,070604	24,276510	5,375725	0,151584
09:57:55,49	0,412932	3,166969	-0,117997	-1,266002	0,287004	-0,569005	-0,068589	0,251800	-0,068994	4,507517	-0,005784	0,157848	-0,849079	-2,667972	-1,164734	-2,264848	22,431636	11,879743	-0,068589	0,251800	-0,068994	24,273847	5,378419	0,157848	-0,068589	0,251800	-0,068994	24,273847	5,378419	0,157848
09:57:55,54	0,412932	3,166969	-0,117997	-1,266002	0,287004	-0,569005	-0,073710	0,250122	-0,071368	4,603076	-0,337028	0,147789	-0,847242	-2,670899	-1,163528	-2,215392	22,355782	11,880800	-0,072093	0,247067	-0,070163	24,115702	5,487105	0,148846	-0,072093	0,247067	-0,070163	24,115702	5,487105	0,148846
09:57:55,59	0,412932	3,166969	-0,117997	-1,266002	0,287004	-0,569005	-0,071555	0,243327	-0,070932	4,965886	-0,192836	0,151832	-0,844272	-2,673236	-1,164297	-2,232289	22,423775	11,883786	-0,071555	0,243327	-0,070932	24,067023	5,424205	0,151832	-0,071555	0,243327	-0,070932	24,067023	5,424205	0,151832
09:57:55,64	0,412932	3,166969	-0,117997	-1,266002	0,287004	-0,569005	-0,071555	0,243327	-0,070932	4,965886	-0,192836	0,151832	-0,845316	-2,666544	-1,163889	-2,156523	22,441665	11,903526	-0,071555	0,243327	-0,070932	24,067023	5,424205	0,151832	-0,071555	0,243327	-0,070932	24,067023	5,424205	0,151832
09:57:55,69	0,412932	3,166969	-0,117997	-1,266002	0,287004	-0,569005	-0,076828	0,247577	-0,070524	4,798258	-0,410383	0,171571	-0,847314	-2,668862	-1,164694	-2,263460	22,433562	11,923546	-0,076828	0,247577	-0,070524	24,233026	5,620622	0,171571	-0,076828	0,247577	-0,070524	24,233026	5,620622	0,171571
09:57:55,74	0,412932	3,166969	-0,117997	-1,266002	0,287004	-0,569005	-0,073822	0,248147	-0,071328	4,708090	-0,342600	0,191592	-0,853213	-2,672144	-1,164303	-2,260864	22,385568	11,915393	-0,073822	0,248147	-0,071328	24,187667	5,452389	0,191592	-0,073822	0,248147	-0,071328	24,187667	5,452389	0,191592
09:57:55,79	0,412932	3,166969	-0,117997	-1,266002	0,287004	-0,569005	-0,068030	0,251615	-0,070938	4,487491	-0,015179	0,183439	-0,846643	-2,673620	-1,167013	-2,216777	22,372663	11,883176	-0,068030	0,251615	-0,070938	24,239301	5,325150	0,183439	-0,068030	0,251615	-0,070938	24,239301	5,325150	0,183439
09:57:55,84	0,412932	3,166969	-0,117997	-1,266002	0,287004	-0,569005	-0,080670	0,249904	-0,072877	4,636543	-0,602172	0,177380	-0,845411	-2,662053	-1,166243	-2,169960	22,402446	11,909334	-0,080670	0,249904	-0,072877	24,254022	5,730397	0,177380	-0,080670	0,249904	-0,072877	24,254022	5,730397	0,177380
09:57:55,89	0,412932	3,166969	-0,117997	-1,266002	0,287004	-0,569005	-0,067648	0,245823	-0,070916	4,808308	0,041695	0,159075	-0,846105	-2,669343	-1,167038	-2,225547	22,360047	11,878759	-0,067648	0,245823	-0,070916	24,105396	5,352096	0,159075	-0,067648	0,245823	-0,070916	24,105396	5,352096	0,159075
09:57:55,94	0,412932	3,166969	-0,117997	-1,266002	0,287004	-0,569005	-0,074732	0,247721	-0,071700	4,813741	-0,330589	0,158538	-0,846489	-2,668287	-1,165066	-2,170327	22,476188	11,890492	-0,074732	0,247721	-0,071700	24,259850	5,535853	0,158538	-0,074732	0,247721	-0,071700	24,259850	5,535853	0,158538
09:57:55,99	0,412932	3,166969	-0,117997	-1,266002	0,287004	-0,569005	-0,076824	0,248287	-0,070148	4,758732	-0,426447	0,166789	-0,845933	-2,666192	-1,163514	-2,171903	22,447539	11,898744	-0,076824	0,248287	-0,070148	24,249239	5,604268	0,166789	-0,076824	0,248287	-0,070148	24,249239	5,604268	0,166789
09:57:56,04	0,412932	3,166969	-0,117997	-1,266002	0,287004	-0,569005	-0,077230	0,247281	-0,071727	4,761061	-0,458584	0,152524	-0,844859	-2,666344	-1,165093	-2,206460	22,409781	11,884478	-0,077230	0,247281	-0,071727	24,172606	5,603966	0,152524	-0,077230	0,247281	-0,071727	24,172606	5,603966	0,152524
09:57:56,09	0,412932	3,166969	-0,117997	-1,266002	0,287004	-0,569005	-0,077230	0,247281	-0,071727	4,761061	-0,458584	0,152524	-0,855456	-2,670989	-1,162374	-2,215652	22,392802	11,879853	-0,077230	0,247281	-0,071727	24,172606	5,603966	0,152524	-0,077230	0,247281	-0,071727	24,172606	5,603966	0,152524
09:57:56,14	0,412932	3,166969	-0,117997	-1,266002	0,287004	-0,569005	-0,067908	0,254136	-0,069009	4,385303	0,026684	0,147899	-0,851862	-2,670360	-1,161164	-2,178851	22,376986	11,912863	-0,067908	0,254136	-0,069009	24,334961	5,357466	0,147899	-0,067908	0,254136	-0,069009	24,334961	5,357466	0,147899
09:57:56,19	0,412932	3,166969	-0,117997	-1,266002	0,287004	-0,569005	-0,070250	0,251338	-0,067798	4,535504	-0,055326	0,180908	-0,842991	-2,672582	-1,163859	-2,178407	22,421741	11,917136	-0,070250	0,251338	-0,067798	24,265518	5,459309	0,180908	-0,070250	0,251338	-0,067798	24,265518	5,459309	0,180908
09:57:56,24	0,412932	3,166969	-0,117997	-1,266002	0,287004	-0,569005	-0,068000	0,243309	-0,074015	4,955590	0,008354	0,166820	-0,846034	-2,676323	-1,167380	-2,223732	22,405867	11,898774	-0,068000	0,243309	-0,074015	24,055316	5,346381	0,166820	-0,068000	0,243309	-0,074015	24,055316	5,346381	0,166820
09:57:56,29	0,412932	3,166969	-0,117997	-1,266002	0,287004	-0,569005	-0,073192	0,242883	-0,070893	4,981590	-0,241245	0,189873	-0,843069	-2,672040	-1,164259	-2,204177	22,399017	11,921828	-0,073192	0,242883	-0,070893	24,047870	5,504316	0,189873	-0,073192	0,242883	-0,070893	24,047870	5,504316	0,189873
09:57:56,34	0,412932	3,166969	-0,117997	-1,266002	0,287004	-0,569005	-0,077119	0,245854	-0,069372	4,823394	-0,443590	0,174903	-0,843679	-2,667153	-1,162738	-2,204386	22,394913	11,906857	-0,077119	0,245854	-0,069372	24,122968	5,610259	0,174903	-0,077119	0,245854	-0,069372	24,122968	5,610259	0,174903
09:57:56,39	0,412932	3,166969	-0,117997	-1,266002	0,287004	-0,569005	-0,077119	0,245854	-0,069372	4,823394	-0,443590	0,174903	-0,841387	-2,666433	-1,164696	-2,223839	22,377761	11,898512	-0,077119	0,245854	-0,069372	24,122968	5,610259	0,174903	-0,077119	0,245854	-0,069372	24,122968	5,610259	0,174903
09:57:56,44	0,412932	3,166969	-0,117997	-1,266002	0,287004	-0,569005	-0,078888	0,244230	-0,071331	4,883310	-0,543865	0,166557	-0,846011	-2,676366	-1,163484	-2,223842	22,418968	11,911357	-0,078888	0,244230	-0,071331	24,055326	5,648875	0,166557	-0,078888	0,244230	-0,071331	24,055326	5,648875	0,166557
09:57:56,49	0,412932	3,166969	-0,117997	-1,266002	0,287004	-0,569005	-0,067975	0,243268	-0,070118	4,969011	0,003046	0,179402	-0,844796	-2,671646	-1,163497	-2,196685	22,423121	11,902438	-0,072670	0,244575	-0,070131	24,117355	5,484920	0,170484	-0,072670	0,244575	-0,070131	24,117355	5,484920	0,170484
09:57:56,54	0,412932	3,166969	-0,117997	-1,266002	0,287004	-0,569005	-0,072670	0,244575	-0,070131	4,918178	-0,219665	0,170484	-0,844194	-2,669011	-1,166214	-2,185014	22,446218	11,914897	-0,075253	0,245371	-0,072848	24,164284	5,551921	0,182943	-0,075253	0,245371	-0,072848	24,164284	5,551921	0,182943
09:57:56,59	0,412932	3,166969	-0,117997	-1,266002	0,287004	-0,569005	-0,075253	0,245371	-0,072848	4,902630	-0,355408	0,182943	-0,844301	-2,664747	-1,163146	-2,216128	22,403893	11,902918	-0,078892	0,247596	-0,069780	24,171020	5,642577	0,170964	-0,078892	0,247596	-0,069780	24,171020	5,642577	0,170964
09:57:56,64	0,412932	3,166969	-0,117997	-1,266002	0,287004	-0,569005	-0,078892	0,247596	-0,069780	4,734747	-0,550430	0,170964	-0,844921	-2,666144	-1,163930	-2,216480	22,351433	11,886868	-0,078892	0,247596	-0,069780	24,171020	5,642577	0,170964	-0,078892	0,247596	-0,069780	24,171020	5,642577	0,170964
09:57:56,69	0,412932	3,166969	-0,117997	-1,266002	0,287004	-0,569005	-0,077372	0,247435	-0,070565	4,697513	-0,445470	0,154914	-0,849057	-2,663527	-1,167050	-2,221850	22,392418	11,899499	-0,077372	0,247435	-0,070565	24,121145	5,628225	0,154914	-0,077372	0,247435	-0,070565	24,121145	5,628225	0,154914
09:57:56,74	0,412932	3,166969	-0,117997	-1,266002	0,287004	-0,569005	-0,075839	0,246637	-0,072907	4,734808	-0,412008	0,157129	-0,844997	-2,667870	-1,166273	-2,258614	22,370948	11,889083	-0,075839	0,246637	-0,072907	24,095848	5,541358	0,157129	-0,075839	0,246637	-0,072907	24,095848	5,541358	0,157129
09:57:56,79	0,412932	3,166969	-0,117997	-1,266002	0,287004	-0,569005	-0,069721	0,249831	-0,071686	4,572524	-0,062929	0,202595	-0,850822	-2,671572	-1,165051	-2,229938	22,358751	11,934550	-0,069721	0,249831	-0,071686	24,184250	5,410158	0,202595	-0,069721	0,249831	-0,071686	24,184250	5,410158	0,202595
09:57:56,84	0,412932	3,166969	-0,117997	-1,266002	0,287004	-0,569005	-0,069721	0,249831	-0,071686	4,572524	-0,062929	0,202595	-0,848406	-2,667189	-1,166241	-2,204572	22,396498	11,908219	-0,069721	0,249831	-0,071686	24,184250	5,410158	0,202595	-0,069721	0,249831	-0,071686	24,184250	5,410158	0,202595
09:57:56,89	0,412932	3,166969	-0,117997	-1,266002	0,287004	-0,569005	-0,074725	0,249930	-0,072876	4,612757	-0,320030	0,176265	-0,843737	-2,666338	-1,166254	-2,223504	22,394769	11,899609	-0,077796	0,246312	-0,072888	24,125418	5,611708	0,167655	-0,077796	0,246312	-0,072888	24,125418	5,611708	0,167655
09:57:56,94	0,412932	3,166969	-0,117997	-1,266002	0,287004	-0,569005	-0,077796	0,246312	-0,072888	4,789897	-0,495265	0,167655	-0,847899	-2,665399	-1,165509	-2,247416	22,409971	11,884773	-0,076528	0,250386	-0,072143	24,234575	5,549794	0,152818	-0,076528	0,250386	-0,072143	24,234575	5,549794	0,152818
09:57:56,99	0,412932	3,166969	-0,117997	-1,266002	0,287004	-0,569005	-0,077786	0,246296	-0,070934	4,796400	-0,498105	0,181211	-0,843728	-2,666354	-1,164300	-2,223560	22,401331	11,913165	-0,077786	0,246296	-0,070934	24,130642	5,608129	0,181211	-0,077786	0,246296	-0,070934	24,130642	5,608129	0,181211
09:57:57,04	0,412932	3,166969	-0,117997	-1,266002	0,287004	-0,569005	-0,077786	0,246296	-0,070934	4,796400	-0,498105	0,181211	-0,843240	-2,666006	-1,165113	-2,267269	22,392150	11,894570	-0,077786	0,246296	-0,070934	24,130642	5,608129	0,181211	-0,077786	0,246296	-0,070934	24,130642	5,608129	0,181211
09:57:57,09	0,412932	3,166969	-0,117997	-1,266002	0,287004	-0,569005	-0,077299	0,246051	-0,072121	4,807760	-0,494560	0,162978	-0,843759	-2,666898	-1,165487	-2,243110	22,411038	11,894933	-0,077299	0,246051	-0,072121	24,122786	5,573437	0,162978	-0,077299	0,246051	-0,072121	24,122786	5,573437	0,162978
09:57:57,14	0,412932	3,166969	-0,117997	-1,266002	0,287004	-0,569005	-0,077044	0,245918	-0,069390	4,791801	-0,469287	0,174990	-0,843771	-2,667186	-1,162756	-2,244161	22,385203	11,906945	-0,077044	0,245918	-0,069390	24,096350	5,578683	0,174990	-0,077044	0,245918	-0,069390	24,096350	5,578683	0,174990
09:57:57,19	0,412932	3,166969	-0,117997	-1,266002	0,287004	-0,569005	-0,075243	0,248417	-0,072908	4,632986	-0,413020	0,181680	-0,846836	-2,667497	-1,166274	-2,290986	22,378906	11,913634	-0,075243	0,248417	-0,072908	24,133708	5,493544	0,181680	-0,075243	0,248417	-0,072908	24,133708	5,493544	0,181680
09:57:57,24	0,412932	3,166969	-0,117997	-1,266002	0,287004	-0,569005	-0,069464	0,243553	-0,071696	4,904428	-0,070632	0,169753	-0,845561	-2,675392	-1,163874	-2,247221	22,315761	11,928131	-0,069464	0,243553	-0,071696	24,023377	5,382261	0,169753	-0,069464	0,243553	-0,071696	24,023377	5,382261	0,169753
09:57:57,29	0,412932	3,166969	-0,117997	-1,266002	0,287004	-0,569005	-0,068498	0,245058	-0,071680	4,849572	-0,054301	0,204711	-0,847300	-2,675017	-1,165045	-2,263117	22,411219	11,936665	-0,068498	0,245058	-0,071680	24,086613	5,322780	0,204711	-0,068498	0,245058	-0,071680	24,086613	5,322780	0,204711
09:57:57,34	0,412932	3,166969	-0,117997	-1,266002	0,287004	-0,569005	-0,068498	0,245058	-0,071680	4,849572	-0,054301	0,204711	-0,844870	-2,673191	-1,164275	-2,220578	22,387530	11,906621	-0,068498	0,245058	-0,071680	24,086613	5,322780	0,204711	-0,068498	0,245058	-0,071680	24,086613	5,322780	0,204711
09:57:57,39	0,412932	3,166969	-0,117997	-1,266002	0,287004	-0,569005	-0,067319	0,249144	-0,071713	4,593927	0,051171	0,163332	-0,851428	-2,673996	-1,165079	-2,246471	22,351742	11,895286	-0,067319	0,249144	-0,071713	24,151701	5,335687	0,163332	-0,067319	0,249144	-0,071713	24,151701	5,335687	0,163332
09:57:57,44	0,412932	3,166969	-0,117997	-1,266002	0,287004	-0,569005	-0,067319	0,249144	-0,071713	4,593927	0,051171	0,163332	-0,845535	-2,672844	-1,165437	-2,247420	22,380443	11,931539	-0,067319	0,249144	-0,071713	24,151701	5,335687	0,163332	-0,067319	0,249144	-0,071713	24,151701	5,335687	0,163332
09:57:57,49	0,412932	3,166969	-0,117997	-1,266002	0,287004	-0,569005	-0,071263	0,244616	-0,072072	4,853749	-0,169088	0,199585	-0,846640	-2,672846	-1,163885	-2,224689	22,398707	11,916219	-0,071263	0,244616	-0,072072	24,056098	5,425030	0,199585	-0,071263	0,244616	-0,072072	24,056098	5,425030	0,199585
09:57:57,54	0,412932	3,166969	-0,117997	-1,266002	0,287004	-0,569005	-0,068808	0,244586	-0,071694	4,838323	-0,049235	0,184104	-0,846736	-2,674985	-1,165060	-2,262674	22,369623	11,916059	-0,068808	0,244586	-0,071694	24,038300	5,352175	0,184104	-0,068808	0,244586	-0,071694	24,038300	5,352175	0,184104
09:57:57,59	0,412932	3,166969	-0,117997	-1,266002	0,287004	-0,569005	-0,068808	0,244586	-0,071694	4,838323	-0,049235	0,184104	-0,844860	-2,675290	-1,162326	-2,224357	22,384457	11,905065	-0,068808	0,244586	-0,071694	24,038300	5,352175	0,184104	-0,068808	0,244586	-0,071694	24,038300	5,352175	0,184104
09:57:57,64	0,412932	3,166969	-0,117997	-1,266002	0,287004	-0,569005	-0,069482	0,242809	-0,068960	4,962740	-0,058541	0,173111	-0,843640	-2,668326	-1,164288	-2,192880	22,411134	11,898344	-0,069482	0,242809	-0,068960	24,023210	5,395816	0,173111	-0,069482	0,242809	-0,068960	24,023210	5,395816	0,173111
09:57:57,69	0,412932	3,166969	-0,117997	-1,266002	0,287004	-0,569005	-0,071441	0,248817	-0,069775	4,614918	-0,167245	0,172946	-0,849084	-2,670589	-1,163140	-2,247991	22,357268	11,904900	-0,071441	0,248817	-0,069775	24,147079	5,440836	0,172946	-0,071441	0,248817	-0,069775	24,147079	5,440836	0,172946
09:57:57,74	0,412932	3,166969	-0,117997	-1,266002	0,287004	-0,569005	-0,075892	0,249392	-0,075227	4,603768	-0,414533	0,182840	-0,847357	-2,666447	-1,168592	-2,252303	22,381411	11,914794	-0,075892	0,249392	-0,075227	24,181071	5,542997	0,182840	-0,075892	0,249392	-0,075227	24,181071	5,542997	0,182840
09:57:57,79	0,412932	3,166969	-0,117997	-1,266002	0,287004	-0,569005	-0,076400	0,247681	-0,073671	4,673787	-0,445145	0,186652	-0,844943	-2,663913	-1,164698	-2,223590	22,374042	11,917531	-0,076400	0,247681	-0,073671	24,116726	5,552230	0,186652	-0,076400	0,247681	-0,073671	24,116726	5,552230	0,186652
09:57:57,84	0,412932	3,166969	-0,117997	-1,266002	0,287004	-0,569005	-0,078258	0,245990	-0,072130	4,776748	-0,539912	0,162309	-0,843227	-2,666099	-1,165496	-2,256295	22,379167	11,894263	-0,078258	0,245990	-0,072130	24,086971	5,603367	0,162309	-0,078258	0,245990	-0,072130	24,086971	5,603367	0,162309
