# Supplementary material for: Characterization of interfragmentary motion associated with common osteosynthesis devices for rat fracture healing studies
Source: PLoS One. 2017 Apr 28;12(4):e0176735. doi: 10.1371/journal.pone.0176735 (PMC5409164; doi:10.1371/journal.pone.0176735)
Supplement: S1 Dataset — (ZIP) [file pone.0176735.s001.zip › S1_Dataset/UlmExFix/Specimen02/ULM-Fix-EX_02Z.txt]

%Tester: Sukopp Matthias
%Projekt: 
%Zeit: 13.03.2015 09:59:46
%Dateipfad: D:\Messungen\Fixator\Measurements\Fixator_20150313.txt
%Kommentar: Ulm-Fix-Ex_02-Z
%VI Version: D:\LVProjekte\Fixator\HauptVI\Fixator_v0.12.vi
%Virtueller Drehpunkt: 	0,0000	0,0000	0,0000
%Sensor zu Hexapod (Mitte): 	0,000000	0,000000	-26,500000
%Sensor zu Hexapod Trans (Mitte): 	-0,500000	-0,866025	0,000000	-0,866025	0,500000	0,000000	0,000000	0,000000	1,000000
%Hexapod zu Labor (Mitte): 	0,412862	3,194940	-0,112975
%Hexapod zu Labor Trans (Mitte): 	0,999938	0,009802	0,005256	-0,009931	0,999638	0,025010	-0,005009	-0,025060	0,999673
%Labor zu CR (Mitte): 	0,000000	0,000000	78,500000
%Labor zu CR Trans (Mitte): 	1,000000	0,000000	0,000000	0,000000	1,000000	0,000000	0,000000	0,000000	1,000000
%Zentrum Sensormasse: 	0,000000	0,000000	2,000000
%Sensormasse: 	200,000000E-3
--------------------------------------------------
Time	X	Y	Z	U	V	W	Exp_ Fx	Exp_ Fy	Exp_ Fz	Exp_ Mx	Exp_ My	Exp_ Mz	Sen_ Fx	Sen_ Fy	Sen_ Fz	Sen_ Mx	Sen_ My	Sen_ Mz	Hex_ Fx	Hex_ Fy	Hex_ Fz	Hex_ Mx	Hex_ My	Hex_ Mz	Lab_ Fx	Lab_ Fy	Lab_ Fz	Lab_ Mx	Lab_ My	Lab_ Mz	Laser
09:59:46,78	0,412862	3,194940	-0,112975	-1,436011	0,286990	-0,569011	0,000902	-0,125624	-0,039716	0,907955	-1,519262	2,372774	-0,560980	-2,920460	-1,133082	-18,265637	4,841519	14,104728	0,000902	-0,125624	-0,039716	-8,953508	-1,590038	2,372774	0,000902	-0,125624	-0,039716	-8,953508	-1,590038	2,372774
09:59:46,83	0,412862	3,194940	-0,112975	-1,436011	0,286990	-0,569011	0,002872	-0,129485	-0,038894	1,130694	-1,449080	2,417048	-0,558621	-2,924097	-1,132259	-18,282631	4,876663	14,149003	0,002872	-0,129485	-0,038894	-9,033900	-1,674547	2,417048	0,002872	-0,129485	-0,038894	-9,033900	-1,674547	2,417048
09:59:46,88	0,412862	3,194940	-0,112975	-1,436011	0,286990	-0,569011	-0,002708	-0,127068	-0,039679	1,072273	-1,720472	2,409905	-0,557924	-2,918056	-1,133045	-18,232737	4,925517	14,141859	-0,002708	-0,127068	-0,039679	-8,902598	-1,507887	2,409905	-0,002708	-0,127068	-0,039679	-8,902598	-1,507887	2,409905
09:59:46,93	0,412862	3,194940	-0,112975	-1,436011	0,286990	-0,569011	-0,002438	-0,129149	-0,039723	1,120153	-1,717178	2,365330	-0,556258	-2,919330	-1,133089	-18,272200	4,878689	14,097284	-0,002438	-0,129149	-0,039723	-9,018007	-1,525812	2,365330	-0,002438	-0,129149	-0,039723	-9,018007	-1,525812	2,365330
09:59:46,98	0,412862	3,194940	-0,112975	-1,436011	0,286990	-0,569011	-0,002438	-0,129149	-0,039723	1,120153	-1,717178	2,365330	-0,563340	-2,920521	-1,132310	-18,271499	4,848869	14,104137	-0,002438	-0,129149	-0,039723	-9,018007	-1,525812	2,365330	-0,002438	-0,129149	-0,039723	-9,018007	-1,525812	2,365330
09:59:47,03	0,412862	3,194940	-0,112975	-1,436011	0,286990	-0,569011	0,002028	-0,129746	-0,038903	1,182537	-1,499029	2,398891	-0,557974	-2,923497	-1,132269	-18,268736	4,912869	14,130846	0,002028	-0,129746	-0,038903	-9,002497	-1,658255	2,398891	0,002028	-0,129746	-0,038903	-9,002497	-1,658255	2,398891
09:59:47,08	0,412862	3,194940	-0,112975	-1,436011	0,286990	-0,569011	-0,003618	-0,126426	-0,040503	0,990697	-1,779640	2,375843	-0,558025	-2,916947	-1,133869	-18,267073	4,889716	14,107798	-0,003618	-0,126426	-0,040503	-8,933747	-1,495601	2,375843	-0,003618	-0,126426	-0,040503	-8,933747	-1,495601	2,375843
09:59:47,13	0,412862	3,194940	-0,112975	-1,436011	0,286990	-0,569011	0,004053	-0,127454	-0,037366	0,978434	-1,340340	2,374717	-0,560970	-2,924105	-1,130731	-18,264962	4,812603	14,106671	0,004053	-0,127454	-0,037366	-9,026720	-1,658509	2,374717	0,004053	-0,127454	-0,037366	-9,026720	-1,658509	2,374717
09:59:47,18	0,412862	3,194940	-0,112975	-1,436011	0,286990	-0,569011	-0,004230	-0,128185	-0,037766	1,097154	-1,795712	2,379235	-0,556196	-2,917297	-1,131131	-18,245958	4,894854	14,111189	-0,004230	-0,128185	-0,037766	-8,965345	-1,463684	2,379235	-0,004230	-0,128185	-0,037766	-8,965345	-1,463684	2,379235
09:59:47,23	0,412862	3,194940	-0,112975	-1,436011	0,286990	-0,569011	-0,004230	-0,128185	-0,037766	1,097154	-1,795712	2,379235	-0,558039	-2,920788	-1,133459	-18,261511	4,825082	14,109694	-0,004230	-0,128185	-0,037766	-8,965345	-1,463684	2,379235	-0,004230	-0,128185	-0,037766	-8,965345	-1,463684	2,379235
09:59:47,28	0,412862	3,194940	-0,112975	-1,436011	0,286990	-0,569011	-0,000285	-0,128335	-0,040093	1,036745	-1,569174	2,377739	-0,557362	-2,921800	-1,133064	-18,255317	4,913310	14,107337	-0,000285	-0,128335	-0,040093	-9,037516	-1,546800	2,377739	-0,000285	-0,128335	-0,040093	-9,037516	-1,546800	2,377739
09:59:47,33	0,412862	3,194940	-0,112975	-1,436011	0,286990	-0,569011	0,000253	-0,129427	-0,039699	1,173046	-1,579934	2,375383	-0,562755	-2,922014	-1,131913	-18,284131	4,869046	14,114242	0,000253	-0,129427	-0,039699	-8,986957	-1,599814	2,375383	0,000253	-0,129427	-0,039699	-8,986957	-1,599814	2,375383
09:59:47,38	0,412862	3,194940	-0,112975	-1,436011	0,286990	-0,569011	0,003135	-0,124863	-0,038547	0,883008	-1,432925	2,382287	-0,556211	-2,921850	-1,133054	-18,261215	4,898326	14,121639	0,003135	-0,124863	-0,038547	-8,918766	-1,678992	2,382287	0,003135	-0,124863	-0,038547	-8,918766	-1,678992	2,382287
09:59:47,43	0,412862	3,194940	-0,112975	-1,436011	0,286990	-0,569011	-0,000279	-0,130449	-0,039689	1,210254	-1,605211	2,389685	-0,562748	-2,923054	-1,132297	-18,294800	4,904783	14,120422	-0,000279	-0,130449	-0,039689	-9,029960	-1,583334	2,389685	-0,000279	-0,130449	-0,039689	-9,029960	-1,583334	2,389685
09:59:47,48	0,412862	3,194940	-0,112975	-1,436011	0,286990	-0,569011	0,004032	-0,125389	-0,038932	0,935969	-1,413372	2,388468	-0,556844	-2,927491	-1,133416	-18,292686	4,898085	14,145454	0,004032	-0,125389	-0,038932	-8,907087	-1,729879	2,388468	0,004032	-0,125389	-0,038932	-8,907087	-1,729879	2,388468
09:59:47,53	0,412862	3,194940	-0,112975	-1,436011	0,286990	-0,569011	0,004923	-0,132721	-0,040050	1,312490	-1,361881	2,413500	-0,560360	-2,919319	-1,131144	-18,289410	4,952406	14,117312	0,004923	-0,132721	-0,040050	-9,106130	-1,748300	2,413500	0,004923	-0,132721	-0,040050	-9,106130	-1,748300	2,413500
09:59:47,58	0,412862	3,194940	-0,112975	-1,436011	0,286990	-0,569011	0,002842	-0,130149	-0,038556	1,106395	-1,397826	2,336731	-0,558031	-2,924403	-1,131921	-18,266292	4,799317	14,068686	0,002842	-0,130149	-0,038556	-9,110304	-1,620925	2,336731	0,002842	-0,130149	-0,038556	-9,110304	-1,620925	2,336731
09:59:47,63	0,412862	3,194940	-0,112975	-1,436011	0,286990	-0,569011	0,002842	-0,130149	-0,038556	1,106395	-1,397826	2,336731	-0,557350	-2,922596	-1,132273	-18,247518	4,900414	14,115937	0,000936	-0,129835	-0,038908	-9,005055	-1,604708	2,383983	0,000936	-0,129835	-0,038908	-9,005055	-1,604708	2,383983
09:59:47,68	0,412862	3,194940	-0,112975	-1,436011	0,286990	-0,569011	0,000936	-0,129835	-0,038908	1,187029	-1,531221	2,383983	-0,555192	-2,917245	-1,132329	-18,319437	4,879839	14,112373	0,000936	-0,129835	-0,038908	-9,005055	-1,604708	2,383983	0,000936	-0,129835	-0,038908	-9,005055	-1,604708	2,383983
09:59:47,73	0,412862	3,194940	-0,112975	-1,436011	0,286990	-0,569011	-0,004777	-0,129028	-0,038964	1,091284	-1,880279	2,380419	-0,562823	-2,921561	-1,129981	-18,310183	4,846387	14,117508	-0,004777	-0,129028	-0,038964	-9,037445	-1,505318	2,380419	-0,004777	-0,129028	-0,038964	-9,037445	-1,505318	2,380419
09:59:47,78	0,412862	3,194940	-0,112975	-1,436011	0,286990	-0,569011	0,002777	-0,124578	-0,036615	0,835520	-1,462759	2,385554	-0,559151	-2,922501	-1,133424	-18,246970	4,869423	14,139568	0,002777	-0,124578	-0,036615	-8,943853	-1,680745	2,385554	0,002777	-0,124578	-0,036615	-8,943853	-1,680745	2,385554
09:59:47,83	0,412862	3,194940	-0,112975	-1,436011	0,286990	-0,569011	0,001754	-0,128228	-0,040058	1,076898	-1,472697	2,407613	-0,556905	-2,926283	-1,133058	-18,315336	4,881788	14,125735	0,001754	-0,128228	-0,040058	-8,989033	-1,610425	2,407613	0,001754	-0,128228	-0,040058	-8,989033	-1,610425	2,407613
09:59:47,88	0,412862	3,194940	-0,112975	-1,436011	0,286990	-0,569011	0,003769	-0,132836	-0,040433	1,335254	-1,380744	2,398810	-0,556168	-2,926549	-1,133798	-18,248667	4,892094	14,130764	0,003769	-0,132836	-0,040433	-9,092337	-1,676616	2,398810	0,003769	-0,132836	-0,040433	-9,092337	-1,676616	2,398810
09:59:47,93	0,412862	3,194940	-0,112975	-1,436011	0,286990	-0,569011	0,003769	-0,132836	-0,040433	1,335254	-1,380744	2,398810	-0,554969	-2,917535	-1,136937	-18,219239	4,918627	14,125075	0,003769	-0,132836	-0,040433	-9,092337	-1,676616	2,398810	0,003769	-0,132836	-0,040433	-9,092337	-1,676616	2,398810
09:59:47,98	0,412862	3,194940	-0,112975	-1,436011	0,286990	-0,569011	-0,005245	-0,128217	-0,038164	1,070364	-1,847038	2,379017	-0,555661	-2,916434	-1,131529	-18,258916	4,869456	14,110971	-0,005245	-0,128217	-0,038164	-8,994678	-1,435298	2,379017	-0,005245	-0,128217	-0,038164	-8,994678	-1,435298	2,379017
09:59:48,04	0,412862	3,194940	-0,112975	-1,436011	0,286990	-0,569011	0,003604	-0,125801	-0,040087	0,933063	-1,414059	2,397897	-0,561651	-2,920536	-1,130772	-18,322797	4,883178	14,109963	0,003604	-0,125801	-0,040087	-8,942352	-1,696989	2,397897	0,003604	-0,125801	-0,040087	-8,942352	-1,696989	2,397897
09:59:48,09	0,412862	3,194940	-0,112975	-1,436011	0,286990	-0,569011	-0,001304	-0,128324	-0,041267	1,057865	-1,696067	2,405228	-0,555730	-2,918000	-1,133486	-18,306110	4,911677	14,113755	-0,001304	-0,128324	-0,041267	-9,015548	-1,593676	2,405228	-0,001304	-0,128324	-0,041267	-9,015548	-1,593676	2,405228
09:59:48,14	0,412862	3,194940	-0,112975	-1,436011	0,286990	-0,569011	-0,001304	-0,128324	-0,041267	1,057865	-1,696067	2,405228	-0,558017	-2,914478	-1,133819	-18,238829	4,860480	14,169895	-0,001304	-0,128324	-0,041267	-9,015548	-1,593676	2,405228	-0,001304	-0,128324	-0,041267	-9,015548	-1,593676	2,405228
09:59:48,19	0,412862	3,194940	-0,112975	-1,436011	0,286990	-0,569011	-0,005761	-0,125199	-0,040454	0,915680	-1,851974	2,437941	-0,509364	-2,835884	-1,596890	-12,789905	1,549852	14,120725	-0,005761	-0,125199	-0,040454	-8,912422	-1,399746	2,437941	-0,005761	-0,125199	-0,040454	-8,912422	-1,399746	2,437941
09:59:48,24	0,412862	3,194940	-0,112975	-1,436011	0,286990	-0,569011	-0,098151	-0,128036	-0,503524	0,920594	-0,282057	2,388771	-0,552308	-2,893325	-2,556317	-13,327598	2,483288	14,084451	-0,098151	-0,128036	-0,503524	-9,130234	7,422819	2,388771	-0,098151	-0,128036	-0,503524	-9,130234	7,422819	2,388771
09:59:48,29	0,412862	3,194938	-0,063028	-1,436014	0,286983	-0,569007	-0,039362	-0,121573	-1,697671	1,392184	2,825981	2,387643	-0,544376	-2,881476	-2,791413	-12,343870	2,230200	14,149429	-0,039362	-0,121573	-1,697671	-8,151323	5,915918	2,387643	-0,039362	-0,121573	-1,697671	-8,151323	5,915918	2,387643
09:59:48,34	0,412862	3,194938	-0,063028	-1,436014	0,286983	-0,569007	-0,036300	-0,122479	-1,695390	1,389542	2,912791	2,357274	-0,545102	-2,886670	-2,788755	-12,429475	2,216930	14,089228	-0,036300	-0,122479	-1,695390	-8,225048	5,762372	2,357274	-0,036300	-0,122479	-1,695390	-8,225048	5,762372	2,357274
09:59:48,39	0,412862	3,194938	-0,063028	-1,436014	0,286983	-0,569007	-0,038773	-0,121057	-1,694973	1,338719	2,778999	2,406548	-0,545098	-2,883817	-2,788338	-12,422409	2,239559	14,138503	-0,038773	-0,121057	-1,694973	-8,164228	5,822712	2,406548	-0,038773	-0,121057	-1,694973	-8,164228	5,822712	2,406548
09:59:48,44	0,412862	3,194938	-0,063028	-1,436014	0,286983	-0,569007	-0,036560	-0,119654	-1,697289	1,227586	2,962579	2,399962	-0,547420	-2,885033	-2,790655	-12,382209	2,172269	14,131917	-0,036560	-0,119654	-1,697289	-8,165223	5,832505	2,399962	-0,036560	-0,119654	-1,697289	-8,165223	5,832505	2,399962
09:59:48,49	0,412862	3,194938	-0,063028	-1,436014	0,286983	-0,569007	-0,036290	-0,117059	-1,694202	1,137696	2,903595	2,405512	-0,549801	-2,883969	-2,787568	-12,422932	2,247749	14,137466	-0,036290	-0,117059	-1,694202	-8,051472	5,752352	2,405512	-0,036290	-0,117059	-1,694202	-8,051472	5,752352	2,405512
09:59:48,54	0,412862	3,194938	-0,063028	-1,436014	0,286983	-0,569007	-0,042858	-0,118113	-1,695749	1,216029	2,608126	2,407328	-0,545605	-2,878808	-2,789114	-12,371274	2,245120	14,139283	-0,042858	-0,118113	-1,695749	-8,055837	5,972446	2,407328	-0,042858	-0,118113	-1,695749	-8,055837	5,972446	2,407328
09:59:48,59	0,412862	3,194938	-0,063028	-1,436014	0,286983	-0,569007	-0,046755	-0,119733	-1,694252	1,235860	2,358229	2,382873	-0,542253	-2,876243	-2,787618	-12,444385	2,212941	14,114827	-0,046755	-0,119733	-1,694252	-8,163197	6,028504	2,382873	-0,046755	-0,119733	-1,694252	-8,163197	6,028504	2,382873
09:59:48,64	0,412862	3,194938	-0,063028	-1,436014	0,286983	-0,569007	-0,046755	-0,119733	-1,694252	1,235860	2,358229	2,382873	-0,549793	-2,881807	-2,791491	-12,413182	2,253936	14,096667	-0,046755	-0,119733	-1,694252	-8,163197	6,028504	2,382873	-0,046755	-0,119733	-1,694252	-8,163197	6,028504	2,382873
09:59:48,69	0,412862	3,194938	-0,063028	-1,436014	0,286983	-0,569007	-0,038166	-0,115985	-1,698125	1,092076	2,811391	2,364713	-0,547366	-2,877113	-3,289378	-10,576473	1,449289	14,089607	-0,038166	-0,115985	-1,698125	-8,012775	5,807416	2,364713	-0,038166	-0,115985	-1,698125	-8,012775	5,807416	2,364713
09:59:48,74	0,412862	3,194938	-0,063028	-1,436014	0,286983	-0,569007	0,028717	-0,111689	-3,108532	1,505608	6,850439	2,433425	-0,586955	-2,937581	-4,201898	-11,608730	2,524981	14,165379	0,028717	-0,111689	-3,108532	-7,261956	4,596181	2,433425	0,028717	-0,111689	-3,108532	-7,261956	4,596181	2,433425
09:59:48,79	0,412953	3,194982	-0,012987	-1,436017	0,286998	-0,569016	0,010519	-0,109609	-3,290236	1,412863	6,609735	2,419072	-0,579658	-2,920781	-4,383602	-10,989972	2,185520	14,151026	0,010519	-0,109609	-3,290236	-7,191448	5,784017	2,419072	0,010519	-0,109609	-3,290236	-7,191448	5,784017	2,419072
09:59:48,84	0,412953	3,194982	-0,012987	-1,436017	0,286998	-0,569016	0,019666	-0,105729	-3,284098	1,198906	6,871188	2,408450	-0,587591	-2,926763	-4,377464	-11,181589	2,282051	14,140404	0,019666	-0,105729	-3,284098	-7,100845	5,327401	2,408450	0,019666	-0,105729	-3,284098	-7,100845	5,327401	2,408450
09:59:48,89	0,412953	3,194982	-0,012987	-1,436017	0,286998	-0,569016	0,024672	-0,107253	-3,282931	1,237933	7,148032	2,386078	-0,588775	-2,931861	-4,376297	-11,187393	2,238972	14,118032	0,024672	-0,107253	-3,282931	-7,181435	5,211245	2,386078	0,024672	-0,107253	-3,282931	-7,181435	5,211245	2,386078
09:59:48,94	0,412953	3,194982	-0,012987	-1,436017	0,286998	-0,569016	0,019273	-0,101308	-3,281036	0,954647	6,800757	2,397568	-0,591223	-2,924212	-4,374402	-11,232055	2,294601	14,129522	0,019273	-0,101308	-3,281036	-6,998052	5,287843	2,397568	0,019273	-0,101308	-3,281036	-6,998052	5,287843	2,397568
09:59:48,99	0,412953	3,194982	-0,012987	-1,436017	0,286998	-0,569016	0,024916	-0,112120	-3,280187	1,502651	7,113526	2,415233	-0,585293	-2,933569	-4,372808	-11,235014	2,271979	14,117804	0,024916	-0,112120	-3,280187	-7,298756	5,157585	2,415233	0,024916	-0,112120	-3,280187	-7,298756	5,157585	2,415233
09:59:49,04	0,412953	3,194982	-0,012987	-1,436017	0,286998	-0,569016	0,023845	-0,105365	-3,279854	1,170262	7,037028	2,381779	-0,589996	-2,930200	-4,373220	-11,230980	2,299390	14,113733	0,023845	-0,105365	-3,279854	-7,100860	5,165226	2,381779	0,023845	-0,105365	-3,279854	-7,100860	5,165226	2,381779
09:59:49,09	0,412953	3,194982	-0,012987	-1,436017	0,286998	-0,569016	0,024019	-0,106684	-3,277500	1,193147	7,015931	2,433423	-0,588941	-2,931011	-4,370866	-11,279970	2,274863	14,165377	0,024019	-0,106684	-3,277500	-7,181567	5,130443	2,433423	0,024019	-0,106684	-3,277500	-7,181567	5,130443	2,433423
09:59:49,14	0,412953	3,194982	-0,012987	-1,436017	0,286998	-0,569016	0,024019	-0,106684	-3,277500	1,193147	7,015931	2,433423	-0,593548	-2,928327	-4,369731	-11,244932	2,315256	14,126461	0,023998	-0,101352	-3,276366	-6,987758	5,141134	2,394507	0,023998	-0,101352	-3,276366	-6,987758	5,141134	2,394507
09:59:49,19	0,412953	3,194982	-0,012987	-1,436017	0,286998	-0,569016	0,024739	-0,102268	-3,277921	0,954848	7,027580	2,423948	-0,593125	-2,929426	-4,371287	-11,306623	2,280277	14,155902	0,024739	-0,102268	-3,277921	-7,073165	5,085574	2,423948	0,024739	-0,102268	-3,277921	-7,073165	5,085574	2,423948
09:59:49,24	0,412953	3,194982	-0,012987	-1,436017	0,286998	-0,569016	0,024739	-0,102268	-3,277921	0,954848	7,027580	2,423948	-0,586591	-2,926083	-4,371325	-11,285885	2,299576	14,099814	0,018577	-0,106255	-3,277959	-7,151756	5,257187	2,367860	0,018577	-0,106255	-3,277959	-7,151756	5,257187	2,367860
09:59:49,29	0,412953	3,194982	-0,012987	-1,436017	0,286998	-0,569016	0,022258	-0,105574	-3,274857	1,128627	6,867473	2,375232	-0,589022	-2,928931	-4,368222	-11,332646	2,297446	14,107186	0,022258	-0,105574	-3,274857	-7,158922	5,120186	2,375232	0,022258	-0,105574	-3,274857	-7,158922	5,120186	2,375232
09:59:49,34	0,412953	3,194982	-0,012987	-1,436017	0,286998	-0,569016	0,020083	-0,101724	-3,273696	0,957585	6,803610	2,359598	-0,591268	-2,925121	-4,367061	-11,275393	2,298050	14,091552	0,020083	-0,101724	-3,273696	-7,027751	5,227127	2,359598	0,020083	-0,101724	-3,273696	-7,027751	5,227127	2,359598
09:59:49,39	0,412953	3,194982	-0,012987	-1,436017	0,286998	-0,569016	0,020083	-0,101724	-3,273696	0,957585	6,803610	2,359598	-0,590729	-2,926561	-4,368226	-11,304858	2,314948	14,102675	0,020083	-0,101724	-3,273696	-7,027751	5,227127	2,359598	0,020083	-0,101724	-3,273696	-7,027751	5,227127	2,359598
09:59:49,44	0,412953	3,194982	-0,012987	-1,436017	0,286998	-0,569016	0,023471	-0,106418	-3,272493	1,197669	6,973838	2,377931	-0,588897	-2,930403	-4,365858	-11,282558	2,297576	14,109886	0,023471	-0,106418	-3,272493	-7,156130	5,131367	2,377931	0,023471	-0,106418	-3,272493	-7,156130	5,131367	2,377931
09:59:49,49	0,412953	3,194982	-0,012987	-1,436017	0,286998	-0,569016	0,023471	-0,106418	-3,272493	1,197669	6,973838	2,377931	-0,585268	-2,938242	-4,367362	-11,256176	2,298332	14,110018	0,023471	-0,106418	-3,272493	-7,156130	5,131367	2,377931	0,023471	-0,106418	-3,272493	-7,156130	5,131367	2,377931
09:59:49,54	0,412953	3,194982	-0,012987	-1,436017	0,286998	-0,569016	0,026404	-0,113552	-3,272842	1,592648	7,079722	2,403983	-0,584186	-2,936510	-4,366207	-11,310963	2,341695	14,135937	0,026404	-0,113552	-3,272842	-7,321178	5,006970	2,403983	0,026404	-0,113552	-3,272842	-7,321178	5,006970	2,403983
09:59:49,59	0,412953	3,194982	-0,012987	-1,436017	0,286998	-0,569016	0,026404	-0,113552	-3,272842	1,592648	7,079722	2,403983	-0,584720	-2,924896	-4,366252	-11,257906	2,343620	14,112886	0,026404	-0,113552	-3,272842	-7,321178	5,006970	2,403983	0,026404	-0,113552	-3,272842	-7,321178	5,006970	2,403983
09:59:49,64	0,412953	3,194982	-0,012987	-1,436017	0,286998	-0,569016	0,016613	-0,107282	-3,272886	1,294831	6,615575	2,380931	-0,589574	-2,926795	-4,363944	-11,317007	2,296845	14,114315	0,016613	-0,107282	-3,272886	-7,126842	5,311418	2,380931	0,016613	-0,107282	-3,272886	-7,126842	5,311418	2,380931
09:59:49,69	0,412953	3,194982	-0,012987	-1,436017	0,286998	-0,569016	0,021686	-0,104666	-3,273254	1,108503	6,872818	2,417656	-0,594806	-2,927394	-4,363543	-11,285507	2,294712	14,117531	0,021686	-0,104666	-3,273254	-7,107751	5,170441	2,417656	0,021686	-0,104666	-3,273254	-7,107751	5,170441	2,417656
09:59:49,74	0,412953	3,194982	-0,012987	-1,436017	0,286998	-0,569016	0,023519	-0,111200	-3,272060	1,419397	6,998705	2,410769	-0,584780	-2,932836	-4,365426	-11,276681	2,263068	14,142723	0,023519	-0,111200	-3,272060	-7,309804	5,152425	2,410769	0,023519	-0,111200	-3,272060	-7,309804	5,152425	2,410769
09:59:49,79	0,412953	3,194982	-0,012987	-1,436017	0,286998	-0,569016	0,018140	-0,106741	-3,271330	1,224159	6,701260	2,388187	-0,585951	-2,925947	-4,364696	-11,273694	2,303620	14,120141	0,018140	-0,106741	-3,271330	-7,155038	5,277304	2,388187	0,018140	-0,106741	-3,271330	-7,155038	5,277304	2,388187
09:59:49,84	0,412953	3,194982	-0,012987	-1,436017	0,286998	-0,569016	0,018140	-0,106741	-3,271330	1,224159	6,701260	2,388187	-0,588409	-2,931567	-4,365107	-11,327327	2,272312	14,094456	0,018140	-0,106741	-3,271330	-7,155038	5,277304	2,388187	0,018140	-0,106741	-3,271330	-7,155038	5,277304	2,388187
09:59:49,89	0,412953	3,194982	-0,012987	-1,436017	0,286998	-0,569016	0,016635	-0,110735	-3,272494	1,464776	6,639347	2,360787	-0,581741	-2,926642	-4,365860	-11,243096	2,323995	14,092741	0,016635	-0,110735	-3,272494	-7,227927	5,333478	2,360787	0,016635	-0,110735	-3,272494	-7,227927	5,333478	2,360787
09:59:49,94	0,412953	3,194982	-0,012987	-1,436017	0,286998	-0,569016	0,019751	-0,109503	-3,272135	1,326221	6,702641	2,389653	-0,584365	-2,928724	-4,365500	-11,365868	2,308844	14,121607	0,019751	-0,109503	-3,272135	-7,269794	5,152151	2,389653	0,019751	-0,109503	-3,272135	-7,269794	5,152151	2,389653
09:59:49,99	0,412953	3,194982	-0,012987	-1,436017	0,286998	-0,569016	0,024025	-0,110103	-3,270542	1,372673	6,986957	2,381765	-0,590130	-2,930683	-4,365490	-11,300544	2,267193	14,094083	0,024025	-0,110103	-3,270542	-7,270382	5,100958	2,381765	0,024025	-0,110103	-3,270542	-7,270382	5,100958	2,381765
09:59:50,04	0,412953	3,194982	-0,012987	-1,436017	0,286998	-0,569016	0,019935	-0,112582	-3,274036	1,557801	6,772866	2,376572	-0,581791	-2,930423	-4,367402	-11,277582	2,340423	14,108526	0,019935	-0,112582	-3,274036	-7,279887	5,207950	2,376572	0,019935	-0,112582	-3,274036	-7,279887	5,207950	2,376572
09:59:50,09	0,412953	3,194982	-0,012987	-1,436017	0,286998	-0,569016	0,019935	-0,112582	-3,274036	1,557801	6,772866	2,376572	-0,584114	-2,928858	-4,363130	-11,258651	2,318571	14,104863	0,019935	-0,112582	-3,274036	-7,279887	5,207950	2,376572	0,019935	-0,112582	-3,274036	-7,279887	5,207950	2,376572
09:59:50,14	0,412953	3,194982	-0,012987	-1,436017	0,286998	-0,569016	0,019742	-0,109788	-3,269765	1,403071	6,790124	2,372909	-0,584876	-2,927067	-4,366298	-11,329891	2,314536	14,083302	0,019742	-0,109788	-3,269765	-7,215313	5,240398	2,372909	0,019742	-0,109788	-3,269765	-7,215313	5,240398	2,372909
09:59:50,19	0,412953	3,194982	-0,012987	-1,436017	0,286998	-0,569016	0,018571	-0,108232	-3,272932	1,283050	6,669573	2,351348	-0,591874	-2,927639	-4,363548	-11,292353	2,291234	14,108273	0,018571	-0,108232	-3,272932	-7,213197	5,211742	2,351348	0,018571	-0,108232	-3,272932	-7,213197	5,211742	2,351348
09:59:50,24	0,412953	3,194982	-0,012987	-1,436017	0,286998	-0,569016	0,022393	-0,103735	-3,269395	1,064507	6,900045	2,386352	-0,590682	-2,928128	-4,362760	-11,294741	2,311962	14,118306	0,022393	-0,103735	-3,269395	-7,078656	5,142187	2,386352	0,022393	-0,103735	-3,269395	-7,078656	5,142187	2,386352
09:59:50,29	0,412953	3,194982	-0,012987	-1,436017	0,286998	-0,569016	0,022393	-0,103735	-3,269395	1,064507	6,900045	2,386352	-0,583662	-2,935098	-4,362736	-11,338199	2,319601	14,124007	0,022393	-0,103735	-3,269395	-7,078656	5,142187	2,386352	0,022393	-0,103735	-3,269395	-7,078656	5,142187	2,386352
09:59:50,35	0,412953	3,194982	-0,012987	-1,436017	0,286998	-0,569016	0,021591	-0,104535	-3,270979	1,101861	6,809756	2,374127	-0,578352	-2,922762	-4,362764	-11,293313	2,295104	14,120681	0,021591	-0,104535	-3,270979	-7,104138	5,114836	2,374127	0,021591	-0,104535	-3,270979	-7,104138	5,114836	2,374127
09:59:50,40	0,412953	3,194982	-0,012987	-1,436017	0,286998	-0,569016	0,021591	-0,104535	-3,270979	1,101861	6,809756	2,374127	-0,584175	-2,926270	-4,361594	-11,280752	2,311997	14,109163	0,021591	-0,104535	-3,270979	-7,104138	5,114836	2,374127	0,021591	-0,104535	-3,270979	-7,104138	5,114836	2,374127
09:59:50,45	0,412953	3,194982	-0,012987	-1,436017	0,286998	-0,569016	0,017531	-0,108441	-3,268228	1,316256	6,659320	2,377209	-0,586853	-2,921189	-4,381715	-11,024742	2,087512	14,107031	0,017531	-0,108441	-3,268228	-7,196347	5,283125	2,377209	0,017531	-0,108441	-3,268228	-7,196347	5,283125	2,377209
09:59:50,50	0,412953	3,194982	-0,012987	-1,436017	0,286998	-0,569016	0,014470	-0,103581	-3,288349	0,997152	6,834083	2,375076	-0,577813	-2,912222	-4,837170	-9,125966	1,102350	14,156720	0,014470	-0,103581	-3,288349	-7,133972	5,698205	2,375076	0,014470	-0,103581	-3,288349	-7,133972	5,698205	2,375076
09:59:50,55	0,412953	3,194982	-0,012987	-1,436017	0,286998	-0,569016	0,002184	-0,106926	-3,743804	1,267319	8,332193	2,424766	-0,606834	-2,988118	-5,631124	-12,007039	1,928166	14,233868	0,082422	-0,119742	-4,537758	-8,191384	3,126453	2,501914	0,082422	-0,119742	-4,537758	-8,191384	3,126453	2,501914
09:59:50,60	0,412916	3,194952	0,037028	-1,436011	0,286996	-0,568983	0,082422	-0,119742	-4,537758	1,208375	9,596574	2,501914	-0,619700	-2,996937	-5,800131	-11,942659	1,960153	14,275397	0,082422	-0,119742	-4,537758	-8,191384	3,126453	2,501914	0,082422	-0,119742	-4,537758	-8,191384	3,126453	2,501914
09:59:50,65	0,412916	3,194952	0,037028	-1,436011	0,286996	-0,568983	0,096493	-0,113010	-4,706766	0,918172	10,368014	2,543443	-0,617972	-2,998014	-5,795488	-11,975692	1,962130	14,258578	0,096493	-0,113010	-4,706766	-7,953078	2,793339	2,543443	0,096493	-0,113010	-4,706766	-7,953078	2,793339	2,543443
09:59:50,70	0,412916	3,194952	0,037028	-1,436011	0,286996	-0,568983	0,098824	-0,125800	-4,695919	1,525766	10,413182	2,484606	-0,609789	-3,005351	-5,789285	-12,037264	1,948387	14,216561	0,098824	-0,125800	-4,695919	-8,349508	2,655519	2,484606	0,098824	-0,125800	-4,695919	-8,349508	2,655519	2,484606
09:59:50,75	0,412916	3,194952	0,037028	-1,436011	0,286996	-0,568983	0,099229	-0,124615	-4,696689	1,474685	10,396443	2,515149	-0,611017	-3,005110	-5,790055	-12,064775	1,976400	14,247104	0,099229	-0,124615	-4,696689	-8,307619	2,606938	2,515149	0,099229	-0,124615	-4,696689	-8,307619	2,606938	2,515149
09:59:50,80	0,412916	3,194952	0,037028	-1,436011	0,286996	-0,568983	0,099229	-0,124615	-4,696689	1,474685	10,396443	2,515149	-0,610323	-2,996588	-5,787326	-12,009092	2,015529	14,271734	0,091501	-0,120955	-4,693960	-8,148899	2,840388	2,539780	0,091501	-0,120955	-4,693960	-8,148899	2,840388	2,539780
09:59:50,85	0,412916	3,194952	0,037028	-1,436011	0,286996	-0,568983	0,096889	-0,117798	-4,688600	1,106040	10,266680	2,466490	-0,618767	-2,999087	-5,785440	-12,104908	1,991098	14,254424	0,096889	-0,117798	-4,688600	-8,141120	2,660862	2,466490	0,096889	-0,117798	-4,688600	-8,141120	2,660862	2,466490
09:59:50,90	0,412916	3,194952	0,037028	-1,436011	0,286996	-0,568983	0,096889	-0,117798	-4,688600	1,106040	10,266680	2,466490	-0,615738	-2,998456	-5,781157	-12,061960	1,955220	14,236308	0,096889	-0,117798	-4,688600	-8,141120	2,660862	2,466490	0,096889	-0,117798	-4,688600	-8,141120	2,660862	2,466490
09:59:50,95	0,412916	3,194952	0,037028	-1,436011	0,286996	-0,568983	0,095827	-0,117200	-4,687791	1,072146	10,232561	2,504354	-0,614569	-3,001480	-5,781160	-12,087308	1,989021	14,227717	0,095827	-0,117200	-4,687791	-8,128045	2,710122	2,504354	0,095827	-0,117200	-4,687791	-8,128045	2,710122	2,504354
09:59:51,00	0,412916	3,194952	0,037028	-1,436011	0,286996	-0,568983	0,097861	-0,119724	-4,687795	1,219987	10,299475	2,495762	-0,598293	-2,964661	-6,295018	-9,263428	0,678716	14,245106	0,097861	-0,119724	-4,687795	-8,178329	2,617369	2,495762	0,097861	-0,119724	-4,687795	-8,178329	2,617369	2,495762
09:59:51,05	0,412916	3,194952	0,037028	-1,436011	0,286996	-0,568983	0,057838	-0,115410	-5,201653	1,272849	11,318966	2,513152	-0,626061	-3,023399	-7,112214	-9,984580	1,168054	14,233505	0,057838	-0,115410	-5,201653	-7,786829	6,778690	2,513152	0,057838	-0,115410	-5,201653	-7,786829	6,778690	2,513152
09:59:51,10	0,412960	3,194877	0,087015	-1,436004	0,286996	-0,569022	0,122589	-0,120731	-6,018849	1,612763	13,816840	2,501550	-0,639485	-3,027548	-7,328088	-10,186119	1,470887	14,175047	0,122589	-0,120731	-6,018849	-7,864641	4,193571	2,501550	0,122589	-0,120731	-6,018849	-7,864641	4,193571	2,501550
09:59:51,15	0,412960	3,194877	0,087015	-1,436004	0,286996	-0,569022	0,132895	-0,111180	-6,234722	1,277613	14,026791	2,443093	-0,638883	-3,028050	-7,320705	-10,199446	1,481453	14,175904	0,132895	-0,111180	-6,234722	-7,450053	3,594511	2,443093	0,132895	-0,111180	-6,234722	-7,450053	3,594511	2,443093
09:59:51,20	0,412960	3,194877	0,087015	-1,436004	0,286996	-0,569022	0,133029	-0,111952	-6,227339	1,320243	14,016936	2,443950	-0,637163	-3,027138	-7,314117	-10,234725	1,489881	14,172961	0,133029	-0,111952	-6,227339	-7,468025	3,574134	2,443950	0,133029	-0,111952	-6,227339	-7,468025	3,574134	2,443950
09:59:51,25	0,412960	3,194877	0,087015	-1,436004	0,286996	-0,569022	0,132520	-0,114966	-6,218411	1,457612	13,930824	2,454439	-0,636019	-3,029116	-7,311776	-10,260748	1,494535	14,186393	0,132520	-0,114966	-6,218411	-7,567199	3,528000	2,454439	0,132520	-0,114966	-6,218411	-7,567199	3,528000	2,454439
09:59:51,30	0,412960	3,194877	0,087015	-1,436004	0,286996	-0,569022	0,136446	-0,109735	-6,218013	1,164354	14,150119	2,471481	-0,646113	-3,028541	-7,310645	-10,297343	1,490807	14,184302	0,136446	-0,109735	-6,218013	-7,449881	3,439070	2,471481	0,136446	-0,109735	-6,218013	-7,449881	3,439070	2,471481
09:59:51,35	0,412960	3,194877	0,087015	-1,436004	0,286996	-0,569022	0,138734	-0,111137	-6,219194	1,248192	14,288011	2,423138	-0,642442	-3,032583	-7,312560	-10,236419	1,468573	14,155093	0,138734	-0,111137	-6,219194	-7,476053	3,397375	2,423138	0,138734	-0,111137	-6,219194	-7,476053	3,397375	2,423138
09:59:51,40	0,412960	3,194877	0,087015	-1,436004	0,286996	-0,569022	0,138734	-0,111137	-6,219194	1,248192	14,288011	2,423138	-0,636485	-3,033894	-7,307099	-10,248577	1,555917	14,170063	0,138734	-0,111137	-6,219194	-7,476053	3,397375	2,423138	0,138734	-0,111137	-6,219194	-7,476053	3,397375	2,423138
09:59:51,45	0,412960	3,194877	0,087015	-1,436004	0,286996	-0,569022	0,136891	-0,116951	-6,213733	1,620086	14,137961	2,438109	-0,642559	-3,031516	-7,309075	-10,311198	1,527072	14,189669	0,136891	-0,116951	-6,213733	-7,560562	3,392020	2,438109	0,136891	-0,116951	-6,213733	-7,560562	3,392020	2,438109
09:59:51,50	0,412960	3,194877	0,087015	-1,436004	0,286996	-0,569022	0,137868	-0,110502	-6,215709	1,228465	14,148977	2,457714	-0,641806	-3,036608	-7,305564	-10,237272	1,456578	14,130592	0,137868	-0,110502	-6,215709	-7,445964	3,326309	2,457714	0,137868	-0,110502	-6,215709	-7,445964	3,326309	2,457714
09:59:51,55	0,412960	3,194877	0,087015	-1,436004	0,286996	-0,569022	0,141902	-0,113700	-6,212198	1,370684	14,457995	2,398638	-0,645475	-3,031056	-7,302872	-10,302792	1,504712	14,170121	0,141902	-0,113700	-6,212198	-7,554803	3,318687	2,398638	0,141902	-0,113700	-6,212198	-7,554803	3,318687	2,398638
09:59:51,60	0,412960	3,194877	0,087015	-1,436004	0,286996	-0,569022	0,140635	-0,110188	-6,211822	1,203331	14,352316	2,419135	-0,644215	-3,033755	-7,305188	-10,264099	1,489741	14,151089	0,140635	-0,110188	-6,211822	-7,446410	3,312438	2,419135	0,140635	-0,110188	-6,211822	-7,446410	3,312438	2,419135
09:59:51,65	0,412960	3,194877	0,087015	-1,436004	0,286996	-0,569022	0,140635	-0,110188	-6,211822	1,203331	14,352316	2,419135	-0,640625	-3,030694	-7,300534	-10,232790	1,464065	14,128807	0,136189	-0,111766	-6,207168	-7,494819	3,470208	2,396853	0,136189	-0,111766	-6,207168	-7,494819	3,470208	2,396853
09:59:51,70	0,412960	3,194877	0,087015	-1,436004	0,286996	-0,569022	0,137443	-0,119176	-6,213729	1,702718	14,124898	2,462674	-0,637165	-3,035920	-7,302455	-10,297046	1,529617	14,161630	0,137443	-0,119176	-6,213729	-7,652617	3,335640	2,462674	0,137443	-0,119176	-6,213729	-7,652617	3,335640	2,462674
09:59:51,75	0,412960	3,194877	0,087015	-1,436004	0,286996	-0,569022	0,137443	-0,119176	-6,213729	1,702718	14,124898	2,462674	-0,639585	-3,031347	-7,304021	-10,304517	1,517218	14,181903	0,137443	-0,119176	-6,213729	-7,652617	3,335640	2,462674	0,137443	-0,119176	-6,213729	-7,652617	3,335640	2,462674
09:59:51,80	0,412960	3,194877	0,087015	-1,436004	0,286996	-0,569022	0,136235	-0,112993	-6,210655	1,352811	14,074738	2,449949	-0,646008	-3,032564	-7,301325	-10,298379	1,539879	14,150564	0,136235	-0,112993	-6,210655	-7,517172	3,380316	2,449949	0,136235	-0,112993	-6,210655	-7,517172	3,380316	2,449949
09:59:51,85	0,412960	3,194877	0,087015	-1,436004	0,286996	-0,569022	0,137803	-0,109150	-6,206025	1,142468	14,159440	2,417118	-0,643697	-3,030784	-7,299391	-10,307045	1,506563	14,149072	0,137803	-0,109150	-6,206025	-7,425817	3,341887	2,417118	0,137803	-0,109150	-6,206025	-7,425817	3,341887	2,417118
09:59:51,90	0,412960	3,194877	0,087015	-1,436004	0,286996	-0,569022	0,137803	-0,109150	-6,206025	1,142468	14,159440	2,417118	-0,644869	-3,031780	-7,301307	-10,311992	1,544343	14,185065	0,137803	-0,109150	-6,206025	-7,425817	3,341887	2,417118	0,137803	-0,109150	-6,206025	-7,425817	3,341887	2,417118
09:59:51,95	0,412960	3,194877	0,087015	-1,436004	0,286996	-0,569022	0,139252	-0,108633	-6,207941	1,145834	14,211596	2,453111	-0,639014	-3,037746	-7,301671	-10,333597	1,515018	14,184696	0,139252	-0,108633	-6,207941	-7,381873	3,280324	2,453111	0,139252	-0,108633	-6,207941	-7,381873	3,280324	2,453111
09:59:52,00	0,412960	3,194877	0,087015	-1,436004	0,286996	-0,569022	0,135259	-0,112362	-6,206053	1,300125	13,989655	2,399266	-0,639644	-3,030186	-7,299418	-10,344162	1,517211	14,131220	0,135259	-0,112362	-6,206053	-7,520256	3,371850	2,399266	0,135259	-0,112362	-6,206053	-7,520256	3,371850	2,399266
09:59:52,05	0,412960	3,194877	0,087015	-1,436004	0,286996	-0,569022	0,138094	-0,112013	-6,207153	1,300721	14,153260	2,462307	-0,641363	-3,032467	-7,300518	-10,320802	1,525328	14,194261	0,138094	-0,112013	-6,207153	-7,492315	3,312888	2,462307	0,138094	-0,112013	-6,207153	-7,492315	3,312888	2,462307
09:59:52,10	0,412960	3,194877	0,087015	-1,436004	0,286996	-0,569022	0,131638	-0,115736	-6,206001	1,477359	13,827311	2,452959	-0,634912	-3,028737	-7,299367	-10,320832	1,505804	14,184913	0,131638	-0,115736	-6,206001	-7,607881	3,493694	2,452959	0,131638	-0,115736	-6,206001	-7,607881	3,493694	2,452959
09:59:52,15	0,412960	3,194877	0,087015	-1,436004	0,286996	-0,569022	0,131638	-0,115736	-6,206001	1,477359	13,827311	2,452959	-0,639694	-3,032683	-7,301296	-10,361614	1,520688	14,214642	0,131638	-0,115736	-6,206001	-7,607881	3,493694	2,452959	0,131638	-0,115736	-6,206001	-7,607881	3,493694	2,452959
09:59:52,20	0,412960	3,194877	0,087015	-1,436004	0,286996	-0,569022	0,138996	-0,110466	-6,202904	1,199271	14,193127	2,439730	-0,643154	-3,032474	-7,296270	-10,337389	1,510637	14,171684	0,138996	-0,110466	-6,202904	-7,472342	3,281975	2,439730	0,138996	-0,110466	-6,202904	-7,472342	3,281975	2,439730
09:59:52,26	0,412960	3,194877	0,087015	-1,436004	0,286996	-0,569022	0,135720	-0,115277	-6,204568	1,524935	14,066439	2,439447	-0,638313	-3,036783	-7,298546	-10,289460	1,528600	14,183040	0,135720	-0,115277	-6,204568	-7,524349	3,412414	2,439447	0,135720	-0,115277	-6,204568	-7,524349	3,412414	2,439447
09:59:52,31	0,412960	3,194877	0,087015	-1,436004	0,286996	-0,569022	0,141325	-0,110517	-6,203652	1,213259	14,336181	2,453935	-0,644275	-3,034517	-7,297018	-10,312728	1,509542	14,185890	0,141325	-0,110517	-6,203652	-7,462289	3,242139	2,453935	0,141325	-0,110517	-6,203652	-7,462289	3,242139	2,453935
09:59:52,36	0,412960	3,194877	0,087015	-1,436004	0,286996	-0,569022	0,141325	-0,110517	-6,203652	1,213259	14,336181	2,453935	-0,644357	-3,030912	-7,299006	-10,347492	1,531975	14,169315	0,141325	-0,110517	-6,203652	-7,462289	3,242139	2,453935	0,141325	-0,110517	-6,203652	-7,462289	3,242139	2,453935
09:59:52,41	0,412960	3,194877	0,087015	-1,436004	0,286996	-0,569022	0,138244	-0,108643	-6,205640	1,117900	14,134650	2,437361	-0,630466	-2,997056	-7,854410	-7,362631	0,108549	14,135601	0,138244	-0,108643	-6,205640	-7,410604	3,282462	2,437361	0,138244	-0,108643	-6,205640	-7,410604	3,282462	2,437361
09:59:52,46	0,412960	3,194877	0,087015	-1,436004	0,286996	-0,569022	0,101979	-0,103745	-6,761044	1,122868	15,545503	2,403647	-0,647739	-3,039220	-8,702308	-7,425205	0,250795	14,146832	0,101979	-0,103745	-6,761044	-7,021076	7,540184	2,403647	0,101979	-0,103745	-6,761044	-7,021076	7,540184	2,403647
09:59:52,51	0,412972	3,194931	0,137052	-1,436026	0,287012	-0,569031	0,172553	-0,109871	-7,789987	1,581494	18,430165	2,429709	-0,660448	-3,061238	-8,883353	-7,972598	0,622452	14,161664	0,172553	-0,109871	-7,789987	-7,043348	4,884768	2,429709	0,172553	-0,109871	-7,789987	-7,043348	4,884768	2,429709
09:59:52,56	0,412972	3,194931	0,137052	-1,436026	0,287012	-0,569031	0,172553	-0,109871	-7,789987	1,581494	18,430165	2,429709	-0,660963	-3,061334	-8,870157	-7,972327	0,638384	14,134658	0,172553	-0,109871	-7,789987	-7,043348	4,884768	2,429709	0,172553	-0,109871	-7,789987	-7,043348	4,884768	2,429709
09:59:52,61	0,412972	3,194931	0,137052	-1,436026	0,287012	-0,569031	0,175352	-0,106147	-7,772535	1,416957	18,544026	2,390584	-0,665072	-3,061801	-8,865900	-7,985525	0,663490	14,122538	0,175352	-0,106147	-7,772535	-6,915603	4,778866	2,390584	0,175352	-0,106147	-7,772535	-6,915603	4,778866	2,390584
09:59:52,66	0,412972	3,194931	0,137052	-1,436026	0,287012	-0,569031	0,174492	-0,104920	-7,768300	1,386320	18,421713	2,376247	-0,665705	-3,060442	-8,861666	-8,036133	0,731031	14,108202	0,174492	-0,104920	-7,768300	-6,849889	4,724055	2,376247	0,174492	-0,104920	-7,768300	-6,849889	4,724055	2,376247
09:59:52,71	0,412972	3,194931	0,137052	-1,436026	0,287012	-0,569031	0,169268	-0,108067	-7,768254	1,541705	18,202947	2,419680	-0,660368	-3,057492	-8,861619	-7,994468	0,697414	14,151635	0,169268	-0,108067	-7,768254	-6,941576	4,915388	2,419680	0,169268	-0,108067	-7,768254	-6,941576	4,915388	2,419680
09:59:52,76	0,412972	3,194931	0,137052	-1,436026	0,287012	-0,569031	0,169268	-0,108067	-7,768254	1,541705	18,202947	2,419680	-0,656783	-3,061619	-8,859682	-7,984715	0,678527	14,106152	0,169268	-0,108067	-7,768254	-6,941576	4,915388	2,419680	0,169268	-0,108067	-7,768254	-6,941576	4,915388	2,419680
09:59:52,81	0,412972	3,194931	0,137052	-1,436026	0,287012	-0,569031	0,171050	-0,113235	-7,766317	1,798948	18,313495	2,374198	-0,662550	-3,055788	-8,854642	-7,935186	0,717699	14,103699	0,171050	-0,113235	-7,766317	-7,090001	4,886058	2,374198	0,171050	-0,113235	-7,766317	-7,090001	4,886058	2,374198
09:59:52,86	0,412972	3,194931	0,137052	-1,436026	0,287012	-0,569031	0,168884	-0,105325	-7,761276	1,446321	18,224162	2,371745	-0,655125	-3,058366	-8,872133	-8,016278	0,722018	14,125905	0,168884	-0,105325	-7,761276	-6,821700	4,966768	2,371745	0,168884	-0,105325	-7,761276	-6,821700	4,966768	2,371745
09:59:52,91	0,412972	3,194931	0,137052	-1,436026	0,287012	-0,569031	0,167404	-0,113044	-7,778767	1,810904	18,074824	2,393951	-0,665892	-3,054054	-9,381582	-6,740303	0,472218	14,103473	0,167404	-0,113044	-7,778767	-7,063060	4,933596	2,393951	0,167404	-0,113044	-7,778767	-7,063060	4,933596	2,393951
09:59:52,96	0,412972	3,194931	0,137052	-1,436026	0,287012	-0,569031	0,169053	-0,101564	-8,288217	1,635575	19,390504	2,371519	-0,687370	-3,097914	-10,242955	-6,431373	0,340168	14,056024	0,169053	-0,101564	-8,288217	-6,337174	6,119822	2,371519	0,169053	-0,101564	-8,288217	-6,337174	6,119822	2,371519
09:59:53,01	0,412925	3,194936	0,187045	-1,436001	0,286988	-0,569055	0,217776	-0,104894	-9,149590	1,848852	22,257634	2,324070	-0,702121	-3,117063	-10,438748	-6,952086	0,515355	14,104828	0,241735	-0,101694	-9,345382	-6,409160	3,988772	2,372874	0,241735	-0,101694	-9,345382	-6,409160	3,988772	2,372874
09:59:53,06	0,412925	3,194936	0,187045	-1,436001	0,286988	-0,569055	0,241735	-0,101694	-9,345382	1,573817	22,964986	2,372874	-0,697118	-3,112876	-10,423973	-6,841559	0,520205	14,057581	0,235608	-0,103932	-9,330607	-6,409015	4,244450	2,325627	0,235608	-0,103932	-9,330607	-6,409015	4,244450	2,325627
09:59:53,11	0,412925	3,194936	0,187045	-1,436001	0,286988	-0,569055	0,235608	-0,103932	-9,330607	1,749681	22,739641	2,325627	-0,695396	-3,118086	-10,420043	-6,870842	0,496542	14,097864	0,235608	-0,103932	-9,330607	-6,409015	4,244450	2,325627	0,235608	-0,103932	-9,330607	-6,409015	4,244450	2,325627
09:59:53,16	0,412925	3,194936	0,187045	-1,436001	0,286988	-0,569055	0,230341	-0,105492	-9,323638	1,750386	22,460815	2,330633	-0,693134	-3,109095	-10,417003	-6,886068	0,453068	14,062587	0,230341	-0,105492	-9,323638	-6,530743	4,379029	2,330633	0,230341	-0,105492	-9,323638	-6,530743	4,379029	2,330633
09:59:53,21	0,412925	3,194936	0,187045	-1,436001	0,286988	-0,569055	0,242981	-0,109491	-9,320848	1,986103	23,092710	2,356853	-0,695991	-3,122041	-10,414214	-6,894147	0,489830	14,088807	0,242981	-0,109491	-9,320848	-6,608904	4,018696	2,356853	0,242981	-0,109491	-9,320848	-6,608904	4,018696	2,356853
09:59:53,26	0,412925	3,194936	0,187045	-1,436001	0,286988	-0,569055	0,242981	-0,109491	-9,320848	1,986103	23,092710	2,356853	-0,696634	-3,118746	-10,411534	-6,907015	0,456647	14,062398	0,240449	-0,107287	-9,318168	-6,585689	4,091230	2,330443	0,240449	-0,107287	-9,318168	-6,585689	4,091230	2,330443
09:59:53,31	0,412925	3,194936	0,187045	-1,436001	0,286988	-0,569055	0,240449	-0,107287	-9,318168	1,836358	22,966515	2,330443	-0,697227	-3,118366	-10,412694	-6,905367	0,459252	14,072814	0,240449	-0,107287	-9,318168	-6,585689	4,091230	2,330443	0,240449	-0,107287	-9,318168	-6,585689	4,091230	2,330443
09:59:53,36	0,412925	3,194936	0,187045	-1,436001	0,286988	-0,569055	0,240416	-0,106583	-9,319328	1,802821	22,964915	2,340860	-0,699657	-3,114457	-10,405754	-6,955234	0,489238	14,055689	0,240416	-0,106583	-9,319328	-6,563947	4,092234	2,340860	0,240416	-0,106583	-9,319328	-6,563947	4,092234	2,340860
09:59:53,41	0,412925	3,194936	0,187045	-1,436001	0,286988	-0,569055	0,238246	-0,102525	-9,312388	1,592813	22,793874	2,323735	-0,700750	-3,113205	-10,404570	-6,915467	0,494480	14,064414	0,238246	-0,102525	-9,312388	-6,455361	4,091570	2,323735	0,238246	-0,102525	-9,312388	-6,455361	4,091570	2,323735
09:59:53,46	0,412925	3,194936	0,187045	-1,436001	0,286988	-0,569055	0,236511	-0,102987	-9,308095	1,643499	22,727820	2,331220	-0,698388	-3,113186	-10,401460	-6,921002	0,500213	14,063174	0,236511	-0,102987	-9,308095	-6,441006	4,161703	2,331220	0,236511	-0,102987	-9,308095	-6,441006	4,161703	2,331220
09:59:53,51	0,412925	3,194936	0,187045	-1,436001	0,286988	-0,569055	0,236511	-0,102987	-9,308095	1,643499	22,727820	2,331220	-0,701915	-3,114880	-10,403003	-6,905799	0,464226	14,066788	0,236511	-0,102987	-9,308095	-6,441006	4,161703	2,331220	0,236511	-0,102987	-9,308095	-6,441006	4,161703	2,331220
09:59:53,56	0,412925	3,194936	0,187045	-1,436001	0,286988	-0,569055	0,239742	-0,100780	-9,309637	1,505166	22,926987	2,334834	-0,695902	-3,118333	-10,397917	-6,864689	0,451074	14,053686	0,239742	-0,100780	-9,309637	-6,406081	4,107244	2,334834	0,239742	-0,100780	-9,309637	-6,406081	4,107244	2,334834
09:59:53,61	0,412925	3,194936	0,187045	-1,436001	0,286988	-0,569055	0,239725	-0,107714	-9,304551	1,874880	22,968309	2,321732	-0,697216	-3,120193	-10,399907	-6,935555	0,459638	14,026326	0,239725	-0,107714	-9,304551	-6,580657	4,149858	2,321732	0,239725	-0,107714	-9,304551	-6,580657	4,149858	2,321732
09:59:53,66	0,412925	3,194936	0,187045	-1,436001	0,286988	-0,569055	0,241994	-0,107506	-9,306542	1,836069	23,020605	2,294372	-0,702358	-3,116900	-10,399850	-6,841030	0,444347	14,072881	0,241994	-0,107506	-9,306542	-6,603173	4,024097	2,294372	0,241994	-0,107506	-9,306542	-6,603173	4,024097	2,294372
09:59:53,71	0,412925	3,194936	0,187045	-1,436001	0,286988	-0,569055	0,241713	-0,101407	-9,306485	1,552920	23,095496	2,340927	-0,691901	-3,111629	-10,398704	-6,902553	0,464699	14,095438	0,241713	-0,101407	-9,306485	-6,407519	4,121051	2,340927	0,241713	-0,101407	-9,306485	-6,407519	4,121051	2,340927
09:59:53,76	0,412925	3,194936	0,187045	-1,436001	0,286988	-0,569055	0,231919	-0,107827	-9,305338	1,873614	22,522782	2,363483	-0,692960	-3,112288	-10,395980	-6,865794	0,492745	14,074640	0,233020	-0,107240	-9,302615	-6,532571	4,305772	2,342686	0,233020	-0,107240	-9,302615	-6,532571	4,305772	2,342686
09:59:53,81	0,412925	3,194936	0,187045	-1,436001	0,286988	-0,569055	0,233020	-0,107240	-9,302615	1,885788	22,597811	2,342686	-0,693011	-3,110454	-10,397533	-6,868699	0,460194	14,089371	0,233020	-0,107240	-9,302615	-6,532571	4,305772	2,342686	0,233020	-0,107240	-9,302615	-6,532571	4,305772	2,342686
09:59:53,86	0,412925	3,194936	0,187045	-1,436001	0,286988	-0,569055	0,231457	-0,106279	-9,304168	1,806144	22,530307	2,357416	-0,696674	-3,114503	-10,398330	-6,938092	0,460065	14,089331	0,231457	-0,106279	-9,304168	-6,536732	4,360944	2,357416	0,231457	-0,106279	-9,304168	-6,536732	4,360944	2,357416
09:59:53,91	0,412925	3,194936	0,187045	-1,436001	0,286988	-0,569055	0,238169	-0,107481	-9,302186	1,847040	22,904254	2,368285	-0,695326	-3,116868	-10,395552	-6,857927	0,429028	14,100239	0,238169	-0,107481	-9,302186	-6,590188	4,207983	2,368285	0,238169	-0,107481	-9,302186	-6,590188	4,207983	2,368285
09:59:53,96	0,412925	3,194936	0,187045	-1,436001	0,286988	-0,569055	0,238169	-0,107481	-9,302186	1,847040	22,904254	2,368285	-0,693749	-3,112753	-10,396755	-6,941586	0,459829	14,123082	0,238169	-0,107481	-9,302186	-6,590188	4,207983	2,368285	0,238169	-0,107481	-9,302186	-6,590188	4,207983	2,368285
09:59:54,01	0,412925	3,194936	0,187045	-1,436001	0,286988	-0,569055	0,235533	-0,105099	-9,300710	1,732683	22,655398	2,341703	-0,696070	-3,113395	-10,394076	-6,949990	0,493130	14,073657	0,235533	-0,105099	-9,300710	-6,517595	4,166059	2,341703	0,235533	-0,105099	-9,300710	-6,517595	4,166059	2,341703
09:59:54,06	0,412925	3,194936	0,187045	-1,436001	0,286988	-0,569055	0,234079	-0,106536	-9,301426	1,875022	22,647954	2,366614	-0,694099	-3,112854	-10,394791	-6,857157	0,517587	14,098568	0,234079	-0,106536	-9,301426	-6,488088	4,272758	2,366614	0,234079	-0,106536	-9,301426	-6,488088	4,272758	2,366614
09:59:54,11	0,412925	3,194936	0,187045	-1,436001	0,286988	-0,569055	0,239382	-0,101983	-9,297202	1,518430	22,956074	2,315439	-0,700693	-3,115170	-10,390568	-6,889036	0,397636	14,047394	0,239382	-0,101983	-9,297202	-6,487245	4,164598	2,315439	0,239382	-0,101983	-9,297202	-6,487245	4,164598	2,315439
09:59:54,16	0,412925	3,194936	0,187045	-1,436001	0,286988	-0,569055	0,240069	-0,101764	-9,294472	1,575502	22,942729	2,330921	-0,699035	-3,115412	-10,390575	-6,964492	0,477375	14,080049	0,240069	-0,101764	-9,294472	-6,412953	4,097289	2,330921	0,240069	-0,101764	-9,294472	-6,412953	4,097289	2,330921
09:59:54,21	0,412925	3,194936	0,187045	-1,436001	0,286988	-0,569055	0,240069	-0,101764	-9,294472	1,575502	22,942729	2,330921	-0,699535	-3,111673	-10,393666	-6,879037	0,395354	14,074048	0,240069	-0,101764	-9,294472	-6,412953	4,097289	2,330921	0,240069	-0,101764	-9,294472	-6,412953	4,097289	2,330921
09:59:54,26	0,412925	3,194936	0,187045	-1,436001	0,286988	-0,569055	0,235774	-0,101238	-9,300300	1,482701	22,778285	2,342094	-0,699471	-3,118684	-10,391718	-6,894161	0,450902	14,049542	0,235774	-0,101238	-9,300300	-6,464473	4,269997	2,342094	0,235774	-0,101238	-9,300300	-6,464473	4,269997	2,342094
09:59:54,31	0,412925	3,194936	0,187045	-1,436001	0,286988	-0,569055	0,240289	-0,107347	-9,297940	1,812949	23,021503	2,325687	-0,696502	-3,118637	-10,391305	-6,865424	0,402028	14,057641	0,240289	-0,107347	-9,297940	-6,613772	4,158809	2,325687	0,240289	-0,107347	-9,297940	-6,613772	4,158809	2,325687
09:59:54,36	0,412925	3,194936	0,187045	-1,436001	0,286988	-0,569055	0,240289	-0,107347	-9,297940	1,812949	23,021503	2,325687	-0,698820	-3,114750	-10,389725	-6,836349	0,405989	14,100290	0,240289	-0,107347	-9,297940	-6,613772	4,158809	2,325687	0,240289	-0,107347	-9,297940	-6,613772	4,158809	2,325687
09:59:54,41	0,412925	3,194936	0,187045	-1,436001	0,286988	-0,569055	0,238082	-0,103396	-9,296359	1,625471	22,929914	2,368336	-0,698267	-3,114207	-10,388565	-6,862372	0,432565	14,110569	0,238082	-0,103396	-9,296359	-6,491105	4,240506	2,368336	0,238082	-0,103396	-9,296359	-6,491105	4,240506	2,368336
09:59:54,46	0,412925	3,194936	0,187045	-1,436001	0,286988	-0,569055	0,237335	-0,103603	-9,295199	1,646237	22,855277	2,378615	-0,698310	-3,112757	-10,387432	-6,889768	0,451953	14,091609	0,237335	-0,103603	-9,295199	-6,486587	4,224461	2,378615	0,237335	-0,103603	-9,295199	-6,486587	4,224461	2,378615
09:59:54,51	0,412925	3,194936	0,187045	-1,436001	0,286988	-0,569055	0,236101	-0,102841	-9,294067	1,609718	22,757678	2,359655	-0,700129	-3,115706	-10,388990	-6,920271	0,456774	14,092274	0,236101	-0,102841	-9,294067	-6,463307	4,223748	2,359655	0,236101	-0,102841	-9,294067	-6,463307	4,223748	2,359655
09:59:54,56	0,412925	3,194936	0,187045	-1,436001	0,286988	-0,569055	0,233052	-0,106434	-9,294861	1,774263	22,577012	2,351423	-0,693674	-3,111914	-10,388227	-6,920073	0,443722	14,083377	0,233052	-0,106434	-9,294861	-6,580797	4,282410	2,351423	0,233052	-0,106434	-9,294861	-6,580797	4,282410	2,351423
09:59:54,61	0,412925	3,194936	0,187045	-1,436001	0,286988	-0,569055	0,233052	-0,106434	-9,294861	1,774263	22,577012	2,351423	-0,694610	-3,113121	-10,387787	-6,823717	0,481483	14,087833	0,233052	-0,106434	-9,294861	-6,580797	4,282410	2,351423	0,233052	-0,106434	-9,294861	-6,580797	4,282410	2,351423
09:59:54,66	0,412925	3,194936	0,187045	-1,436001	0,286988	-0,569055	0,234566	-0,106227	-9,294421	1,844373	22,720280	2,355878	-0,692906	-3,116854	-10,389315	-6,846457	0,451074	14,111989	0,236947	-0,109569	-9,295949	-6,620714	4,239281	2,380034	0,236947	-0,109569	-9,295949	-6,620714	4,239281	2,380034
09:59:54,71	0,412925	3,194936	0,187045	-1,436001	0,286988	-0,569055	0,236947	-0,109569	-9,295949	1,980487	22,839611	2,380034	-0,699462	-3,112488	-10,384340	-6,876742	0,424824	14,064340	0,236947	-0,109569	-9,295949	-6,620714	4,239281	2,380034	0,236947	-0,109569	-9,295949	-6,620714	4,239281	2,380034
09:59:54,76	0,412925	3,194936	0,187045	-1,436001	0,286988	-0,569055	0,236444	-0,101708	-9,290974	1,533841	22,800366	2,332386	-0,703023	-3,111620	-10,388223	-6,884398	0,447046	14,086387	0,236444	-0,101708	-9,290974	-6,450275	4,239501	2,332386	0,236444	-0,101708	-9,290974	-6,450275	4,239501	2,332386
09:59:54,81	0,412925	3,194936	0,187045	-1,436001	0,286988	-0,569055	0,237473	-0,098191	-9,294857	1,366329	22,836114	2,354433	-0,693007	-3,111169	-10,384740	-6,887991	0,431338	14,051684	0,237473	-0,098191	-9,294857	-6,341635	4,194500	2,354433	0,237473	-0,098191	-9,294857	-6,341635	4,194500	2,354433
09:59:54,86	0,412925	3,194936	0,187045	-1,436001	0,286988	-0,569055	0,239743	-0,109170	-9,289401	1,933968	22,989118	2,297212	-0,694650	-3,119076	-10,382766	-6,855759	0,426739	14,029167	0,239743	-0,109170	-9,289401	-6,635843	4,169297	2,297212	0,239743	-0,109170	-9,289401	-6,635843	4,169297	2,297212
09:59:54,91	0,412925	3,194936	0,187045	-1,436001	0,286988	-0,569055	0,239743	-0,109170	-9,289401	1,933968	22,989118	2,297212	-0,696431	-3,114327	-10,386639	-6,822730	0,382436	14,059232	0,239743	-0,109170	-9,289401	-6,635843	4,169297	2,297212	0,239743	-0,109170	-9,289401	-6,635843	4,169297	2,297212
09:59:54,96	0,412925	3,194936	0,187045	-1,436001	0,286988	-0,569055	0,236521	-0,105253	-9,293273	1,708458	22,872320	2,327277	-0,699430	-3,113608	-10,384706	-6,870752	0,450852	14,084555	0,237397	-0,102296	-9,291340	-6,440301	4,206413	2,352601	0,237397	-0,102296	-9,291340	-6,440301	4,206413	2,352601
09:59:55,01	0,412925	3,194936	0,187045	-1,436001	0,286988	-0,569055	0,237397	-0,102296	-9,291340	1,589916	22,842108	2,352601	-0,699484	-3,111810	-10,382003	-6,890653	0,434614	14,082852	0,235868	-0,101351	-9,288637	-6,439277	4,237832	2,350898	0,235868	-0,101351	-9,288637	-6,439277	4,237832	2,350898
09:59:55,06	0,412925	3,194936	0,187045	-1,436001	0,286988	-0,569055	0,234955	-0,108912	-9,294459	1,881083	22,699867	2,345016	-0,692479	-3,114800	-10,387824	-6,910379	0,412653	14,076970	0,234955	-0,108912	-9,294459	-6,668536	4,255927	2,345016	0,234955	-0,108912	-9,294459	-6,668536	4,255927	2,345016
09:59:55,11	0,412925	3,194936	0,187045	-1,436001	0,286988	-0,569055	0,234955	-0,108912	-9,294459	1,881083	22,699867	2,345016	-0,690609	-3,112379	-10,383157	-6,876649	0,443610	14,070612	0,234955	-0,108912	-9,294459	-6,668536	4,255927	2,345016	0,234955	-0,108912	-9,294459	-6,668536	4,255927	2,345016
09:59:55,16	0,412925	3,194936	0,187045	-1,436001	0,286988	-0,569055	0,229015	-0,108255	-9,288661	1,883712	22,379004	2,324465	-0,698832	-3,111996	-10,380471	-6,880157	0,464388	14,044090	0,229015	-0,108255	-9,288661	-6,614293	4,401315	2,324465	0,229015	-0,108255	-9,288661	-6,614293	4,401315	2,324465
09:59:55,21	0,412925	3,194936	0,187045	-1,436001	0,286988	-0,569055	0,229490	-0,108489	-9,290200	1,894553	22,388370	2,349896	-0,690114	-3,109856	-10,383566	-6,916322	0,457066	14,081850	0,229490	-0,108489	-9,290200	-6,621822	4,373378	2,349896	0,229490	-0,108489	-9,290200	-6,621822	4,373378	2,349896
09:59:55,26	0,412925	3,194936	0,187045	-1,436001	0,286988	-0,569055	0,229490	-0,108489	-9,290200	1,894553	22,388370	2,349896	-0,694124	-3,109974	-10,383548	-6,854139	0,426880	14,074677	0,231597	-0,105074	-9,290182	-6,526383	4,386486	2,342723	0,231597	-0,105074	-9,290182	-6,526383	4,386486	2,342723
09:59:55,31	0,412925	3,194936	0,187045	-1,436001	0,286988	-0,569055	0,231597	-0,105074	-9,290182	1,721937	22,566882	2,342723	-0,691170	-3,107542	-10,383153	-6,843171	0,426529	14,084875	0,231597	-0,105074	-9,290182	-6,526383	4,386486	2,342723	0,231597	-0,105074	-9,290182	-6,526383	4,386486	2,342723
09:59:55,36	0,412925	3,194936	0,187045	-1,436001	0,286988	-0,569055	0,228015	-0,106417	-9,289787	1,796927	22,390265	2,352920	-0,691720	-3,108725	-10,383527	-6,820094	0,406514	14,083954	0,228015	-0,106417	-9,289787	-6,556778	4,491097	2,352920	0,228015	-0,106417	-9,289787	-6,556778	4,491097	2,352920
09:59:55,41	0,412925	3,194936	0,187045	-1,436001	0,286988	-0,569055	0,229314	-0,106532	-9,290161	1,797137	22,487796	2,351999	-0,689842	-3,109634	-10,381183	-6,784581	0,427851	14,068500	0,229314	-0,106532	-9,290161	-6,565633	4,486671	2,351999	0,229314	-0,106532	-9,290161	-6,565633	4,486671	2,351999
09:59:55,46	0,412925	3,194936	0,187045	-1,436001	0,286988	-0,569055	0,229162	-0,108613	-9,287818	1,941597	22,500003	2,336546	-0,693999	-3,114723	-10,382322	-6,807784	0,427197	14,097008	0,229162	-0,108613	-9,287818	-6,584552	4,510772	2,336546	0,229162	-0,108613	-9,287818	-6,584552	4,510772	2,336546
09:59:55,51	0,412925	3,194936	0,187045	-1,436001	0,286988	-0,569055	0,235647	-0,107557	-9,288957	1,874513	22,817463	2,365054	-0,692293	-3,115484	-10,382369	-6,850998	0,448452	14,054737	0,235647	-0,107557	-9,288957	-6,568734	4,319149	2,365054	0,235647	-0,107557	-9,288957	-6,568734	4,319149	2,365054
09:59:55,56	0,412925	3,194936	0,187045	-1,436001	0,286988	-0,569055	0,235454	-0,109415	-9,289003	1,967939	22,759348	2,322783	-0,692763	-3,112382	-10,379629	-6,802928	0,483426	14,068611	0,235454	-0,109415	-9,289003	-6,621176	4,276227	2,322783	0,235454	-0,109415	-9,289003	-6,621176	4,276227	2,322783
09:59:55,61	0,412925	3,194936	0,187045	-1,436001	0,286988	-0,569055	0,233003	-0,107458	-9,286264	1,920461	22,656024	2,336657	-0,692334	-3,118568	-10,381964	-6,859064	0,393518	14,062040	0,233003	-0,107458	-9,286264	-6,514972	4,365328	2,336657	0,233003	-0,107458	-9,286264	-6,514972	4,365328	2,336657
09:59:55,66	0,412925	3,194936	0,187045	-1,436001	0,286988	-0,569055	0,235978	-0,105602	-9,287436	1,730704	22,817230	2,348857	-0,695858	-3,114031	-10,380802	-6,843945	0,399439	14,080812	0,235978	-0,105602	-9,287436	-6,559031	4,292944	2,348857	0,235978	-0,105602	-9,287436	-6,559031	4,292944	2,348857
09:59:55,71	0,412925	3,194936	0,187045	-1,436001	0,286988	-0,569055	0,235978	-0,105602	-9,287436	1,730704	22,817230	2,348857	-0,700630	-3,111308	-10,378902	-6,882460	0,436687	14,071134	0,235978	-0,105602	-9,287436	-6,559031	4,292944	2,348857	0,235978	-0,105602	-9,287436	-6,559031	4,292944	2,348857
09:59:55,76	0,412925	3,194936	0,187045	-1,436001	0,286988	-0,569055	0,236006	-0,100107	-9,285537	1,457994	22,766693	2,339179	-0,691214	-3,109156	-10,379692	-6,872771	0,407200	14,043446	0,229434	-0,107186	-9,286327	-6,608697	4,437514	2,311492	0,229434	-0,107186	-9,286327	-6,608697	4,437514	2,311492
09:59:55,81	0,412925	3,194936	0,187045	-1,436001	0,286988	-0,569055	0,229434	-0,107186	-9,286327	1,805377	22,448102	2,311492	-0,700042	-3,110404	-10,379678	-6,872616	0,417754	14,071134	0,229434	-0,107186	-9,286327	-6,608697	4,437514	2,311492	0,229434	-0,107186	-9,286327	-6,608697	4,437514	2,311492
09:59:55,86	0,412925	3,194936	0,187045	-1,436001	0,286988	-0,569055	0,234929	-0,100164	-9,286312	1,449475	22,728697	2,339179	-0,699411	-3,113397	-10,378883	-6,863592	0,421783	14,070352	0,234929	-0,100164	-9,286312	-6,413410	4,286754	2,339179	0,234929	-0,100164	-9,286312	-6,413410	4,286754	2,339179
09:59:55,91	0,412925	3,194936	0,187045	-1,436001	0,286988	-0,569055	0,237205	-0,102208	-9,285518	1,563736	22,852831	2,338397	-0,688710	-3,116522	-10,379606	-6,815797	0,397079	14,075739	0,237205	-0,102208	-9,285518	-6,459560	4,232250	2,338397	0,237205	-0,102208	-9,285518	-6,459560	4,232250	2,338397
09:59:55,96	0,412925	3,194936	0,187045	-1,436001	0,286988	-0,569055	0,234561	-0,113037	-9,286240	2,129393	22,769112	2,343785	-0,693390	-3,118208	-10,380774	-6,823738	0,457200	14,077399	0,234561	-0,113037	-9,286240	-6,744048	4,356048	2,343785	0,234561	-0,113037	-9,286240	-6,744048	4,356048	2,343785
09:59:56,01	0,412925	3,194936	0,187045	-1,436001	0,286988	-0,569055	0,238361	-0,109827	-9,287408	2,010549	22,929764	2,345444	-0,691073	-3,106667	-10,378864	-6,793376	0,394128	14,076017	0,238361	-0,109827	-9,287408	-6,610877	4,218415	2,345444	0,238361	-0,109827	-9,287408	-6,610877	4,218415	2,345444
09:59:56,06	0,412925	3,194936	0,187045	-1,436001	0,286988	-0,569055	0,227208	-0,106063	-9,285498	1,775379	22,407640	2,344063	-0,691171	-3,108251	-10,381614	-6,851943	0,429825	14,064648	0,227208	-0,106063	-9,285498	-6,550571	4,571798	2,344063	0,227208	-0,106063	-9,285498	-6,550571	4,571798	2,344063
09:59:56,11	0,412925	3,194936	0,187045	-1,436001	0,286988	-0,569055	0,228371	-0,105986	-9,284757	1,760159	22,430333	2,314973	-0,691721	-3,107636	-10,378123	-6,831706	0,403300	14,046927	0,228371	-0,105986	-9,284757	-6,559756	4,503200	2,314973	0,228371	-0,105986	-9,284757	-6,559756	4,503200	2,314973
09:59:56,16	0,412925	3,194936	0,187045	-1,436001	0,286988	-0,569055	0,228371	-0,105986	-9,284757	1,760159	22,430333	2,314973	-0,689963	-3,118301	-10,380758	-6,829276	0,334360	14,093470	0,228371	-0,105986	-9,284757	-6,559756	4,503200	2,314973	0,228371	-0,105986	-9,284757	-6,559756	4,503200	2,314973
09:59:56,21	0,412925	3,194936	0,187045	-1,436001	0,286988	-0,569055	0,236729	-0,112841	-9,287393	2,058141	22,901510	2,361516	-0,699396	-3,111588	-10,377331	-6,849491	0,405499	14,069011	0,236729	-0,112841	-9,287393	-6,799907	4,318295	2,361516	0,236729	-0,112841	-9,287393	-6,799907	4,318295	2,361516
09:59:56,26	0,412925	3,194936	0,187045	-1,436001	0,286988	-0,569055	0,235632	-0,101316	-9,283965	1,510318	22,791377	2,337057	-0,691293	-3,113937	-10,377356	-6,922767	0,397837	14,051206	0,235632	-0,101316	-9,283965	-6,442982	4,294295	2,337057	0,235632	-0,101316	-9,283965	-6,442982	4,294295	2,337057
09:59:56,31	0,412925	3,194936	0,187045	-1,436001	0,286988	-0,569055	0,232955	-0,106465	-9,285145	1,765449	22,605359	2,334776	-0,693599	-3,111845	-10,378511	-6,896363	0,417999	14,066730	0,232955	-0,106465	-9,285145	-6,592039	4,318379	2,334776	0,232955	-0,106465	-9,285145	-6,592039	4,318379	2,334776
09:59:56,36	0,412925	3,194936	0,187045	-1,436001	0,286988	-0,569055	0,237189	-0,111826	-9,284680	2,043943	22,916840	2,346242	-0,698741	-3,116640	-10,377711	-6,832761	0,399833	14,039182	0,237189	-0,111826	-9,284680	-6,734376	4,297471	2,346242	0,237189	-0,111826	-9,284680	-6,734376	4,297471	2,346242
09:59:56,41	0,412925	3,194936	0,187045	-1,436001	0,286988	-0,569055	0,236286	-0,100967	-9,284344	1,476716	22,819187	2,356307	-0,695288	-3,112399	-10,376562	-6,864639	0,413002	14,054993	0,236286	-0,100967	-9,284344	-6,449208	4,270722	2,356307	0,236286	-0,100967	-9,284344	-6,449208	4,270722	2,356307
09:59:56,46	0,412925	3,194936	0,187045	-1,436001	0,286988	-0,569055	0,236286	-0,100967	-9,284344	1,476716	22,819187	2,356307	-0,699359	-3,114311	-10,373062	-6,856041	0,421951	14,047230	0,236286	-0,100967	-9,284344	-6,449208	4,270722	2,356307	0,236286	-0,100967	-9,284344	-6,449208	4,270722	2,356307
09:59:56,51	0,412925	3,194936	0,187045	-1,436001	0,286988	-0,569055	0,237971	-0,102709	-9,279697	1,593735	22,899103	2,315276	-0,710695	-3,131190	-9,891585	-8,948367	1,723412	14,048784	0,237971	-0,102709	-9,279697	-6,468929	4,218415	2,315276	0,237971	-0,102709	-9,279697	-6,468929	4,218415	2,315276
09:59:56,56	0,412925	3,194936	0,187045	-1,436001	0,286988	-0,569055	0,258256	-0,101332	-8,798219	1,603061	21,491229	2,316829	-0,701109	-3,139260	-8,960859	-11,257182	2,697961	14,057899	0,258256	-0,101332	-8,798219	-6,351501	1,218104	2,316829	0,258256	-0,101332	-8,798219	-6,351501	1,218104	2,316829
09:59:56,61	0,412972	3,194875	0,137079	-1,436007	0,287011	-0,569017	0,254882	-0,115973	-7,586711	1,841821	18,352406	2,318586	-0,696328	-3,135588	-8,680076	-11,775998	2,752526	14,050541	0,254882	-0,115973	-7,586711	-7,262067	-1,655832	2,318586	0,254882	-0,115973	-7,586711	-7,262067	-1,655832	2,318586
09:59:56,66	0,412972	3,194875	0,137079	-1,436007	0,287011	-0,569017	0,254882	-0,115973	-7,586711	1,841821	18,352406	2,318586	-0,689899	-3,131597	-8,681614	-11,780894	2,749207	14,087040	0,254882	-0,115973	-7,586711	-7,262067	-1,655832	2,318586	0,254882	-0,115973	-7,586711	-7,262067	-1,655832	2,318586
09:59:56,71	0,412972	3,194875	0,137079	-1,436007	0,287011	-0,569017	0,248211	-0,119545	-7,588248	2,022237	18,002955	2,355085	-0,692710	-3,130455	-8,683547	-11,695914	2,697357	14,061139	0,248211	-0,119545	-7,588248	-7,362044	-1,481643	2,355085	0,248211	-0,119545	-7,588248	-7,362044	-1,481643	2,355085
09:59:56,76	0,412972	3,194875	0,137079	-1,436007	0,287011	-0,569017	0,248627	-0,116540	-7,590181	1,863564	18,124104	2,329185	-0,690541	-3,129041	-8,683977	-11,774511	2,683484	14,057504	0,248627	-0,116540	-7,590181	-7,284825	-1,393145	2,329185	0,248627	-0,116540	-7,590181	-7,284825	-1,393145	2,329185
09:59:56,81	0,412972	3,194875	0,137079	-1,436007	0,287011	-0,569017	0,246318	-0,117711	-7,590612	1,873159	17,942901	2,325550	-0,700523	-3,130335	-8,684748	-11,763172	2,692787	14,070773	0,246318	-0,117711	-7,590612	-7,367179	-1,393085	2,325550	0,246318	-0,117711	-7,590612	-7,367179	-1,393085	2,325550
09:59:56,86	0,412972	3,194875	0,137079	-1,436007	0,287011	-0,569017	0,254251	-0,111469	-7,590199	1,554679	18,371780	2,342234	-0,700480	-3,131328	-8,682395	-11,739081	2,663720	14,077713	0,254251	-0,111469	-7,590199	-7,195637	-1,586907	2,342234	0,254251	-0,111469	-7,590199	-7,195637	-1,586907	2,342234
09:59:56,91	0,412972	3,194875	0,137079	-1,436007	0,287011	-0,569017	0,254114	-0,113491	-7,589816	1,617668	18,437288	2,300659	-0,698093	-3,133682	-8,683182	-11,715448	2,607776	14,032614	0,254114	-0,113491	-7,589816	-7,291372	-1,510671	2,300659	0,254114	-0,113491	-7,589816	-7,291372	-1,510671	2,300659
09:59:56,96	0,412972	3,194875	0,137079	-1,436007	0,287011	-0,569017	0,254114	-0,113491	-7,589816	1,617668	18,437288	2,300659	-0,693874	-3,138276	-8,685077	-11,714748	2,719265	14,061605	0,254114	-0,113491	-7,589816	-7,291372	-1,510671	2,300659	0,254114	-0,113491	-7,589816	-7,291372	-1,510671	2,300659
09:59:57,01	0,412972	3,194875	0,137079	-1,436007	0,287011	-0,569017	0,255982	-0,119442	-7,591712	2,024026	18,479287	2,329651	-0,656085	-3,076961	-8,184154	-9,920479	1,572052	14,021673	0,255982	-0,119442	-7,591712	-7,352173	-1,615310	2,329651	0,255982	-0,119442	-7,591712	-7,352173	-1,615310	2,329651
09:59:57,06	0,412972	3,194875	0,137079	-1,436007	0,287011	-0,569017	0,183988	-0,121510	-7,090789	2,035193	16,863065	2,289718	-0,672005	-3,088118	-7,248091	-13,114530	3,216148	14,037877	0,183988	-0,121510	-7,090789	-7,503362	2,420030	2,289718	0,183988	-0,121510	-7,090789	-7,503362	2,420030	2,289718
09:59:57,11	0,412995	3,194906	0,087024	-1,436014	0,286990	-0,569007	0,216782	-0,114528	-5,932891	1,364229	13,640382	2,319239	-0,675046	-3,102804	-7,029375	-14,369506	3,785941	14,044674	0,216782	-0,114528	-5,932891	-7,626252	-3,377007	2,319239	0,216782	-0,114528	-5,932891	-7,626252	-3,377007	2,319239
09:59:57,16	0,412995	3,194906	0,087024	-1,436014	0,286990	-0,569007	0,213186	-0,119301	-5,935984	1,602351	13,502125	2,311123	-0,672598	-3,101143	-7,029350	-14,305022	3,736333	14,043077	0,213186	-0,119301	-5,935984	-7,762761	-3,232996	2,311123	0,213186	-0,119301	-5,935984	-7,762761	-3,232996	2,311123
09:59:57,21	0,412995	3,194906	0,087024	-1,436014	0,286990	-0,569007	0,213186	-0,119301	-5,935984	1,602351	13,502125	2,311123	-0,677323	-3,097703	-7,034026	-14,324095	3,835032	14,068354	0,213186	-0,119301	-5,935984	-7,762761	-3,232996	2,311123	0,213186	-0,119301	-5,935984	-7,762761	-3,232996	2,311123
09:59:57,26	0,412995	3,194906	0,087024	-1,436014	0,286990	-0,569007	0,216158	-0,123077	-5,939052	1,832161	13,626225	2,343221	-0,670814	-3,105604	-7,032418	-14,314634	3,780523	14,075175	0,216158	-0,123077	-5,939052	-7,829358	-3,342161	2,343221	0,216158	-0,123077	-5,939052	-7,829358	-3,342161	2,343221
09:59:57,31	0,412995	3,194906	0,087024	-1,436014	0,286990	-0,569007	0,216158	-0,123077	-5,939052	1,832161	13,626225	2,343221	-0,668306	-3,104636	-7,032786	-14,253822	3,815256	14,066774	0,216158	-0,123077	-5,939052	-7,829358	-3,342161	2,343221	0,216158	-0,123077	-5,939052	-7,829358	-3,342161	2,343221
09:59:57,36	0,412995	3,194906	0,087024	-1,436014	0,286990	-0,569007	0,205858	-0,119269	-5,943716	1,640294	13,196427	2,345486	-0,671253	-3,095126	-7,034766	-14,221670	3,801903	14,058432	0,205858	-0,119269	-5,943716	-7,722361	-2,963397	2,345486	0,205858	-0,119269	-5,943716	-7,722361	-2,963397	2,345486
09:59:57,41	0,412995	3,194906	0,087024	-1,436014	0,286990	-0,569007	0,206835	-0,118339	-5,943362	1,589636	13,167807	2,342074	-0,670256	-3,095161	-7,036728	-14,289863	3,770678	14,074029	0,206835	-0,118339	-5,943362	-7,699939	-3,068727	2,342074	0,206835	-0,118339	-5,943362	-7,699939	-3,068727	2,342074
09:59:57,46	0,412995	3,194906	0,087024	-1,436014	0,286990	-0,569007	0,216586	-0,114501	-5,944117	1,374242	13,702535	2,339102	-0,678455	-3,101687	-7,037483	-14,273833	3,743135	14,071056	0,216586	-0,114501	-5,944117	-7,614079	-3,299487	2,339102	0,216586	-0,114501	-5,944117	-7,614079	-3,299487	2,339102
09:59:57,51	0,412995	3,194906	0,087024	-1,436014	0,286990	-0,569007	0,216586	-0,114501	-5,944117	1,374242	13,702535	2,339102	-0,668826	-3,105669	-7,035109	-14,218861	3,808126	14,052821	0,215220	-0,124831	-5,941743	-7,804053	-3,248166	2,320867	0,215220	-0,124831	-5,941743	-7,804053	-3,248166	2,320867
09:59:57,56	0,412995	3,194906	0,087024	-1,436014	0,286990	-0,569007	0,208584	-0,119573	-5,944865	1,688759	13,345200	2,341343	-0,670062	-3,097293	-7,038231	-14,197549	3,757744	14,073297	0,208584	-0,119573	-5,944865	-7,697683	-3,028679	2,341343	0,208584	-0,119573	-5,944865	-7,697683	-3,028679	2,341343
09:59:57,61	0,412995	3,194906	0,087024	-1,436014	0,286990	-0,569007	0,207793	-0,119086	-5,946814	1,676508	13,281454	2,348366	-0,670088	-3,096364	-7,040180	-14,210581	3,780358	14,080320	0,207793	-0,119086	-5,946814	-7,671712	-3,030300	2,348366	0,207793	-0,119086	-5,946814	-7,671712	-3,030300	2,348366
09:59:57,66	0,412995	3,194906	0,087024	-1,436014	0,286990	-0,569007	0,207793	-0,119086	-5,946814	1,676508	13,281454	2,348366	-0,667164	-3,092683	-7,039821	-14,210747	3,770156	14,056602	0,207793	-0,119086	-5,946814	-7,671712	-3,030300	2,348366	0,207793	-0,119086	-5,946814	-7,671712	-3,030300	2,348366
09:59:57,71	0,412995	3,194906	0,087024	-1,436014	0,286990	-0,569007	0,213776	-0,115633	-5,946077	1,478348	13,533039	2,323207	-0,676070	-3,099819	-7,039443	-14,271428	3,794002	14,055162	0,213776	-0,115633	-5,946077	-7,598816	-3,248361	2,323207	0,213776	-0,115633	-5,946077	-7,598816	-3,248361	2,323207
09:59:57,76	0,412995	3,194906	0,087024	-1,436014	0,286990	-0,569007	0,210206	-0,116279	-5,945692	1,514539	13,347295	2,328695	-0,673724	-3,097051	-7,039058	-14,270239	3,796271	14,060649	0,210206	-0,116279	-5,945692	-7,613396	-3,153860	2,328695	0,210206	-0,116279	-5,945692	-7,613396	-3,153860	2,328695
09:59:57,81	0,412995	3,194906	0,087024	-1,436014	0,286990	-0,569007	0,211943	-0,118561	-5,949180	1,600050	13,429593	2,339758	-0,672617	-3,099696	-7,042546	-14,293757	3,771611	14,071712	0,211943	-0,118561	-5,949180	-7,706964	-3,207934	2,339758	0,211943	-0,118561	-5,949180	-7,706964	-3,207934	2,339758
09:59:57,86	0,412995	3,194906	0,087024	-1,436014	0,286990	-0,569007	0,203891	-0,116118	-5,945706	1,512845	13,077137	2,304523	-0,670707	-3,091501	-7,039071	-14,216474	3,772957	14,036477	0,203891	-0,116118	-5,945706	-7,602431	-2,928296	2,304523	0,203891	-0,116118	-5,945706	-7,602431	-2,928296	2,304523
09:59:57,91	0,412995	3,194906	0,087024	-1,436014	0,286990	-0,569007	0,214985	-0,121862	-5,949115	1,780552	13,671524	2,351962	-0,671279	-3,103981	-7,042480	-14,216806	3,737370	14,083916	0,214985	-0,121862	-5,949115	-7,785634	-3,204776	2,351962	0,214985	-0,121862	-5,949115	-7,785634	-3,204776	2,351962
09:59:57,97	0,412995	3,194906	0,087024	-1,436014	0,286990	-0,569007	0,214985	-0,121862	-5,949115	1,780552	13,671524	2,351962	-0,670702	-3,102406	-7,043296	-14,244030	3,805936	14,058151	0,214985	-0,121862	-5,949115	-7,785634	-3,204776	2,351962	0,214985	-0,121862	-5,949115	-7,785634	-3,204776	2,351962
09:59:58,02	0,412995	3,194906	0,087024	-1,436014	0,286990	-0,569007	0,213332	-0,121574	-5,949930	1,811356	13,527741	2,326197	-0,675452	-3,099105	-7,041360	-14,234039	3,745871	14,069151	0,213332	-0,121574	-5,949930	-7,732240	-3,218848	2,326197	0,213332	-0,121574	-5,949930	-7,732240	-3,218848	2,326197
09:59:58,07	0,412995	3,194906	0,087024	-1,436014	0,286990	-0,569007	0,212603	-0,113631	-5,946879	1,388938	13,480820	2,294840	-0,677217	-3,097803	-7,040245	-14,256519	3,802341	14,026794	0,212603	-0,113631	-5,946879	-7,531096	-3,208551	2,294840	0,212603	-0,113631	-5,946879	-7,531096	-3,208551	2,294840
09:59:58,12	0,412995	3,194906	0,087024	-1,436014	0,286990	-0,569007	0,212603	-0,113631	-5,946879	1,388938	13,480820	2,294840	-0,673712	-3,097986	-7,040216	-14,251638	3,757357	14,054934	0,212603	-0,113631	-5,946879	-7,531096	-3,208551	2,294840	0,212603	-0,113631	-5,946879	-7,531096	-3,208551	2,294840
09:59:58,17	0,412995	3,194906	0,087024	-1,436014	0,286990	-0,569007	0,211010	-0,116758	-5,946850	1,515026	13,424665	2,322980	-0,674225	-3,100048	-7,041756	-14,204046	3,708128	14,034030	0,211010	-0,116758	-5,946850	-7,650479	-3,139599	2,322980	0,211010	-0,116758	-5,946850	-7,650479	-3,139599	2,322980
09:59:58,22	0,412995	3,194906	0,087024	-1,436014	0,286990	-0,569007	0,212151	-0,115402	-5,947645	1,456293	13,482173	2,299202	-0,675457	-3,098297	-7,041010	-14,247351	3,768481	14,031157	0,212151	-0,115402	-5,947645	-7,602768	-3,171696	2,299202	0,212151	-0,115402	-5,947645	-7,602768	-3,171696	2,299202
09:59:58,27	0,412995	3,194906	0,087024	-1,436014	0,286990	-0,569007	0,212151	-0,115402	-5,947645	1,456293	13,482173	2,299202	-0,678887	-3,101063	-7,040191	-14,208924	3,781287	14,053896	0,214986	-0,120545	-5,947603	-7,733396	-3,211119	2,298195	0,214986	-0,120545	-5,947603	-7,733396	-3,211119	2,298195
09:59:58,32	0,412995	3,194906	0,087024	-1,436014	0,286990	-0,569007	0,207308	-0,118745	-5,949572	1,631900	13,255378	2,310775	-0,670140	-3,095774	-7,042938	-14,224779	3,757493	14,042729	0,207308	-0,118745	-5,949572	-7,689589	-3,018315	2,310775	0,207308	-0,118745	-5,949572	-7,689589	-3,018315	2,310775
09:59:58,37	0,412995	3,194906	0,087024	-1,436014	0,286990	-0,569007	0,207308	-0,118745	-5,949572	1,631900	13,255378	2,310775	-0,669550	-3,094343	-7,043321	-14,206758	3,722327	14,046810	0,207308	-0,118745	-5,949572	-7,689589	-3,018315	2,310775	0,207308	-0,118745	-5,949572	-7,689589	-3,018315	2,310775
09:59:58,42	0,412995	3,194906	0,087024	-1,436014	0,286990	-0,569007	0,205774	-0,118541	-5,949955	1,599842	13,208778	2,314855	-0,647597	-3,059717	-6,553246	-13,493126	3,144177	14,077301	0,205774	-0,118541	-5,949955	-7,705623	-2,944464	2,314855	0,205774	-0,118541	-5,949955	-7,705623	-2,944464	2,314855
09:59:58,47	0,412995	3,194906	0,087024	-1,436014	0,286990	-0,569007	0,164810	-0,120239	-5,459880	1,544283	11,985771	2,345347	-0,640185	-3,035114	-5,644919	-14,630602	3,622509	14,097579	0,164810	-0,120239	-5,459880	-7,894508	-0,951830	2,345347	0,164810	-0,120239	-5,459880	-7,894508	-0,951830	2,345347
09:59:58,52	0,412995	3,194998	0,037002	-1,436011	0,286997	-0,568997	0,139797	-0,114357	-4,551554	1,083927	9,460829	2,365625	-0,643185	-3,054775	-5,443546	-15,997340	4,093072	14,083098	0,158324	-0,121590	-4,350180	-8,360631	-3,423112	2,351144	0,158324	-0,121590	-4,350180	-8,360631	-3,423112	2,351144
09:59:58,57	0,412995	3,194998	0,037002	-1,436011	0,286997	-0,568997	0,158324	-0,121590	-4,350180	1,184159	9,005340	2,351144	-0,639081	-3,062439	-5,447389	-16,004095	4,052226	14,093460	0,162909	-0,128975	-4,354023	-8,595094	-3,530047	2,361506	0,162909	-0,128975	-4,354023	-8,595094	-3,530047	2,361506
09:59:58,62	0,412995	3,194998	0,037002	-1,436011	0,286997	-0,568997	0,160731	-0,126317	-4,362923	1,419281	9,138323	2,430978	-0,640294	-3,059223	-5,456289	-15,995919	4,079900	14,162932	0,160731	-0,126317	-4,362923	-8,496601	-3,479080	2,430978	0,160731	-0,126317	-4,362923	-8,496601	-3,479080	2,430978
09:59:58,67	0,412995	3,194998	0,037002	-1,436011	0,286997	-0,568997	0,162224	-0,129990	-4,364491	1,633468	9,225236	2,378884	-0,637859	-3,062352	-5,457857	-15,976272	4,095318	14,110839	0,162224	-0,129990	-4,364491	-8,570766	-3,509325	2,378884	0,162224	-0,129990	-4,364491	-8,570766	-3,509325	2,378884
09:59:58,72	0,412995	3,194998	0,037002	-1,436011	0,286997	-0,568997	0,160349	-0,125566	-4,362935	1,451460	9,120044	2,398665	-0,640754	-3,058517	-5,456300	-15,958924	4,140809	14,130620	0,160349	-0,125566	-4,362935	-8,405445	-3,467375	2,398665	0,160349	-0,125566	-4,362935	-8,405445	-3,467375	2,398665
09:59:58,77	0,412995	3,194998	0,037002	-1,436011	0,286997	-0,568997	0,160349	-0,125566	-4,362935	1,451460	9,120044	2,398665	-0,632525	-3,055140	-5,458628	-15,937989	4,093828	14,127394	0,160349	-0,125566	-4,362935	-8,405445	-3,467375	2,398665	0,160349	-0,125566	-4,362935	-8,405445	-3,467375	2,398665
09:59:58,82	0,412995	3,194998	0,037002	-1,436011	0,286997	-0,568997	0,159184	-0,132891	-4,366036	1,759421	9,048200	2,409678	-0,633828	-3,061171	-5,459401	-16,005159	4,083267	14,141632	0,159184	-0,132891	-4,366036	-8,672514	-3,447774	2,409678	0,159184	-0,132891	-4,366036	-8,672514	-3,447774	2,409678
09:59:58,87	0,412995	3,194998	0,037002	-1,436011	0,286997	-0,568997	0,161893	-0,131677	-4,363311	1,718278	9,121150	2,438605	-0,636233	-3,062909	-5,456677	-16,052952	4,136234	14,170559	0,161893	-0,131677	-4,363311	-8,618374	-3,587415	2,438605	0,161893	-0,131677	-4,363311	-8,618374	-3,587415	2,438605
09:59:58,92	0,412995	3,194998	0,037002	-1,436011	0,286997	-0,568997	0,161893	-0,131677	-4,363311	1,718278	9,121150	2,438605	-0,618389	-3,035162	-4,968614	-16,177118	3,817723	14,162561	0,161893	-0,131677	-4,363311	-8,618374	-3,587415	2,438605	0,161893	-0,131677	-4,363311	-8,618374	-3,587415	2,438605
09:59:58,97	0,412995	3,194998	0,037002	-1,436011	0,286997	-0,568997	0,128941	-0,133257	-3,875248	1,462486	7,459394	2,430606	-0,589439	-2,989476	-4,142962	-15,804702	3,402667	14,182939	0,128941	-0,133257	-3,875248	-8,998150	-2,662472	2,430606	0,128941	-0,133257	-3,875248	-8,998150	-2,662472	2,430606
09:59:59,02	0,412983	3,194965	-0,013014	-1,436027	0,286982	-0,569031	0,091629	-0,130199	-2,832393	0,930074	4,849747	2,475852	-0,602381	-3,001320	-3,925759	-16,943573	3,829045	14,207806	0,091629	-0,130199	-2,832393	-9,290548	-2,343139	2,475852	0,091629	-0,130199	-2,832393	-9,290548	-2,343139	2,475852
09:59:59,07	0,412983	3,194965	-0,013014	-1,436027	0,286982	-0,569031	0,099049	-0,136469	-2,841302	1,272270	5,174955	2,486873	-0,600661	-3,010881	-3,934667	-16,988023	3,873346	14,218827	0,099049	-0,136469	-2,841302	-9,440571	-2,600421	2,486873	0,099049	-0,136469	-2,841302	-9,440571	-2,600421	2,486873
09:59:59,12	0,412983	3,194965	-0,013014	-1,436027	0,286982	-0,569031	0,099049	-0,136469	-2,841302	1,272270	5,174955	2,486873	-0,599428	-3,007817	-3,941261	-16,946229	3,890411	14,228469	0,099049	-0,136469	-2,841302	-9,440571	-2,600421	2,486873	0,099049	-0,136469	-2,841302	-9,440571	-2,600421	2,486873
09:59:59,17	0,412983	3,194965	-0,013014	-1,436027	0,286982	-0,569031	0,085715	-0,134249	-2,847530	1,211167	4,509427	2,508430	-0,595917	-2,998224	-3,940896	-16,936734	3,906477	14,240384	0,085715	-0,134249	-2,847530	-9,327405	-2,219212	2,508430	0,085715	-0,134249	-2,847530	-9,327405	-2,219212	2,508430
09:59:59,22	0,412983	3,194965	-0,013014	-1,436027	0,286982	-0,569031	0,085715	-0,134249	-2,847530	1,211167	4,509427	2,508430	-0,597889	-3,004049	-3,944040	-17,031141	3,869251	14,221490	0,085715	-0,134249	-2,847530	-9,327405	-2,219212	2,508430	0,085715	-0,134249	-2,847530	-9,327405	-2,219212	2,508430
09:59:59,27	0,412983	3,194965	-0,013014	-1,436027	0,286982	-0,569031	0,094172	-0,132921	-2,851795	1,091696	4,943443	2,512955	-0,601295	-3,004883	-3,945160	-16,966904	3,865670	14,244910	0,094172	-0,132921	-2,851795	-9,342642	-2,449035	2,512955	0,094172	-0,132921	-2,851795	-9,342642	-2,449035	2,512955
09:59:59,32	0,412983	3,194965	-0,013014	-1,436027	0,286982	-0,569031	0,095801	-0,131778	-2,853406	1,036988	4,988280	2,456459	-0,598436	-3,003956	-3,947101	-16,985374	3,826444	14,260191	0,095801	-0,131778	-2,853406	-9,307564	-2,532080	2,456459	0,095801	-0,131778	-2,853406	-9,307564	-2,532080	2,456459
09:59:59,37	0,412983	3,194965	-0,013014	-1,436027	0,286982	-0,569031	0,098016	-0,132374	-2,854535	1,015087	5,162018	2,478287	-0,603692	-3,007939	-3,947901	-16,974805	3,814662	14,210241	0,098016	-0,132374	-2,854535	-9,376250	-2,532253	2,478287	0,098016	-0,132374	-2,854535	-9,376250	-2,532253	2,478287
09:59:59,42	0,412983	3,194965	-0,013014	-1,436027	0,286982	-0,569031	0,095050	-0,132083	-2,854539	1,018324	5,031046	2,469049	-0,602460	-3,005224	-3,947904	-16,945457	3,818927	14,201004	0,095050	-0,132083	-2,854539	-9,350172	-2,430359	2,469049	0,095050	-0,132083	-2,854539	-9,350172	-2,430359	2,469049
09:59:59,47	0,412983	3,194965	-0,013014	-1,436027	0,286982	-0,569031	0,095050	-0,132083	-2,854539	1,018324	5,031046	2,469049	-0,596697	-3,002556	-3,951793	-16,996353	3,847466	14,235270	0,095050	-0,132083	-2,854539	-9,350172	-2,430359	2,469049	0,095050	-0,132083	-2,854539	-9,350172	-2,430359	2,469049
09:59:59,52	0,412983	3,194965	-0,013014	-1,436027	0,286982	-0,569031	0,089857	-0,135740	-2,858427	1,207756	4,702672	2,503315	-0,591307	-3,001731	-3,951022	-16,947032	3,810598	14,190561	0,089857	-0,135740	-2,858427	-9,447816	-2,351095	2,503315	0,089857	-0,135740	-2,858427	-9,447816	-2,351095	2,503315
09:59:59,57	0,412983	3,194965	-0,013014	-1,436027	0,286982	-0,569031	0,085782	-0,134296	-2,857637	1,185188	4,574569	2,483319	-0,595909	-2,998305	-3,951002	-16,897538	3,851017	14,215273	0,085782	-0,134296	-2,857637	-9,357086	-2,159305	2,483319	0,085782	-0,134296	-2,857637	-9,357086	-2,159305	2,483319
09:59:59,62	0,412983	3,194965	-0,013014	-1,436027	0,286982	-0,569031	0,085782	-0,134296	-2,857637	1,185188	4,574569	2,483319	-0,597897	-3,008336	-3,952186	-17,034178	3,879003	14,221307	0,085782	-0,134296	-2,857637	-9,357086	-2,159305	2,483319	0,085782	-0,134296	-2,857637	-9,357086	-2,159305	2,483319
09:59:59,67	0,412983	3,194965	-0,013014	-1,436027	0,286982	-0,569031	0,095463	-0,137590	-2,858820	1,312382	4,945679	2,489353	-0,606027	-3,005723	-3,950240	-16,964919	3,844499	14,212444	0,095463	-0,137590	-2,858820	-9,488454	-2,548190	2,489353	0,095463	-0,137590	-2,858820	-9,488454	-2,548190	2,489353
09:59:59,72	0,412983	3,194965	-0,013014	-1,436027	0,286982	-0,569031	0,097265	-0,129243	-2,856874	0,883073	5,116583	2,480489	-0,598891	-3,008468	-3,952544	-16,920769	3,793382	14,193200	0,096074	-0,136796	-2,859179	-9,484850	-2,423354	2,461246	0,096074	-0,136796	-2,859179	-9,484850	-2,423354	2,461246
09:59:59,77	0,412983	3,194965	-0,013014	-1,436027	0,286982	-0,569031	0,096074	-0,136796	-2,859179	1,253629	5,118474	2,461246	-0,599361	-3,008686	-3,955614	-16,888565	3,886802	14,226687	0,096074	-0,136796	-2,859179	-9,484850	-2,423354	2,461246	0,096074	-0,136796	-2,859179	-9,484850	-2,423354	2,461246
09:59:59,82	0,412983	3,194965	-0,013014	-1,436027	0,286982	-0,569031	0,091947	-0,137975	-2,861472	1,399878	4,922114	2,489308	-0,595806	-3,005484	-3,954837	-16,862520	3,857799	14,221262	0,091947	-0,137975	-2,861472	-9,431197	-2,295756	2,489308	0,091947	-0,137975	-2,861472	-9,431197	-2,295756	2,489308
09:59:59,88	0,412983	3,194965	-0,013014	-1,436027	0,286982	-0,569031	0,091947	-0,137975	-2,861472	1,399878	4,922114	2,489308	-0,595331	-3,001398	-3,954859	-16,889033	3,816035	14,230589	0,091947	-0,137975	-2,861472	-9,431197	-2,295756	2,489308	0,091947	-0,137975	-2,861472	-9,431197	-2,295756	2,489308
09:59:59,93	0,412983	3,194965	-0,013014	-1,436027	0,286982	-0,569031	0,098329	-0,139422	-2,861113	1,434047	5,159705	2,479557	-0,598308	-3,013168	-3,955638	-16,936851	3,813634	14,195300	0,098329	-0,139422	-2,861113	-9,510605	-2,559113	2,479557	0,098329	-0,139422	-2,861113	-9,510605	-2,559113	2,479557
09:59:59,98	0,412983	3,194965	-0,013014	-1,436027	0,286982	-0,569031	0,099798	-0,135584	-2,861481	1,235370	5,285083	2,492511	-0,601802	-3,011087	-3,954846	-16,921806	3,845645	14,224465	0,099798	-0,135584	-2,861481	-9,408000	-2,549066	2,492511	0,099798	-0,135584	-2,861481	-9,408000	-2,549066	2,492511
10:00:00,03	0,412983	3,194965	-0,013014	-1,436027	0,286982	-0,569031	0,099798	-0,135584	-2,861481	1,235370	5,285083	2,492511	-0,600022	-3,005700	-3,956035	-16,885660	3,798411	14,200185	0,099798	-0,135584	-2,861481	-9,408000	-2,549066	2,492511	0,099798	-0,135584	-2,861481	-9,408000	-2,549066	2,492511
10:00:00,08	0,412983	3,194965	-0,013014	-1,436027	0,286982	-0,569031	0,098382	-0,136095	-2,863448	1,214671	5,250773	2,458086	-0,600652	-3,010116	-3,956813	-16,911377	3,785059	14,190041	0,098382	-0,136095	-2,863448	-9,468787	-2,472216	2,458086	0,098382	-0,136095	-2,863448	-9,468787	-2,472216	2,458086
10:00:00,13	0,412983	3,194965	-0,013014	-1,436027	0,286982	-0,569031	0,098728	-0,137723	-2,861482	1,393025	5,194835	2,489970	-0,598926	-3,011039	-3,955629	-16,932703	3,787004	14,218834	0,098728	-0,137723	-2,861482	-9,418204	-2,555332	2,489970	0,098728	-0,137723	-2,861482	-9,418204	-2,555332	2,489970
10:00:00,18	0,412983	3,194965	-0,013014	-1,436027	0,286982	-0,569031	0,089667	-0,135074	-2,864201	1,186034	4,744483	2,493441	-0,595938	-3,002201	-3,958005	-16,904138	3,831549	14,189324	0,089667	-0,135074	-2,864201	-9,417242	-2,294347	2,493441	0,089667	-0,135074	-2,864201	-9,417242	-2,294347	2,493441
10:00:00,23	0,412983	3,194965	-0,013014	-1,436027	0,286982	-0,569031	0,093765	-0,136930	-2,863809	1,327449	5,008412	2,490057	-0,597620	-3,006535	-3,957174	-16,878640	3,846270	14,222011	0,093765	-0,136930	-2,863809	-9,421526	-2,352107	2,490057	0,093765	-0,136930	-2,863809	-9,421526	-2,352107	2,490057
10:00:00,28	0,412983	3,194965	-0,013014	-1,436027	0,286982	-0,569031	0,093765	-0,136930	-2,863809	1,327449	5,008412	2,490057	-0,595854	-2,997587	-3,957161	-16,843597	3,828168	14,266302	0,093765	-0,136930	-2,863809	-9,421526	-2,352107	2,490057	0,093765	-0,136930	-2,863809	-9,421526	-2,352107	2,490057
10:00:00,33	0,412983	3,194965	-0,013014	-1,436027	0,286982	-0,569031	0,085132	-0,133985	-2,863796	1,176189	4,598915	2,534348	-0,590812	-3,008660	-3,517638	-17,978747	4,209745	14,230316	0,085132	-0,133985	-2,863796	-9,341657	-2,083944	2,534348	0,085132	-0,133985	-2,863796	-9,341657	-2,083944	2,534348
10:00:00,38	0,412983	3,194965	-0,013014	-1,436027	0,286982	-0,569031	0,092201	-0,143889	-2,424272	1,454040	3,792627	2,498362	-0,559090	-2,945629	-2,710179	-16,334441	3,283988	14,182089	0,092201	-0,143889	-2,424272	-9,841213	-3,445120	2,498362	0,092201	-0,143889	-2,424272	-9,841213	-3,445120	2,498362
10:00:00,43	0,412989	3,195012	-0,063029	-1,436024	0,287000	-0,569006	0,032199	-0,137169	-1,436322	0,972652	1,890023	2,477071	-0,566630	-2,953337	-2,529688	-16,990374	3,486728	14,209025	0,032199	-0,137169	-1,436322	-9,795106	-0,637620	2,477071	0,032199	-0,137169	-1,436322	-9,795106	-0,637620	2,477071
10:00:00,48	0,412989	3,195012	-0,063029	-1,436024	0,287000	-0,569006	0,029776	-0,137299	-1,443695	1,063294	1,790901	2,463933	-0,565306	-2,951304	-2,537061	-16,925159	3,545944	14,195888	0,029776	-0,137299	-1,443695	-9,714657	-0,546543	2,463933	0,029776	-0,137299	-1,443695	-9,714657	-0,546543	2,463933
10:00:00,53	0,412989	3,195012	-0,063029	-1,436024	0,287000	-0,569006	0,029776	-0,137299	-1,443695	1,063294	1,790901	2,463933	-0,568269	-2,952201	-2,541337	-16,929413	3,552607	14,198102	0,029776	-0,137299	-1,443695	-9,714657	-0,546543	2,463933	0,029776	-0,137299	-1,443695	-9,714657	-0,546543	2,463933
10:00:00,58	0,412989	3,195012	-0,063029	-1,436024	0,287000	-0,569006	0,031339	-0,136156	-1,451848	1,008695	1,884482	2,468274	-0,567077	-2,952086	-2,545213	-16,912085	3,543965	14,200229	0,031339	-0,136156	-1,451848	-9,679552	-0,575648	2,468274	0,031339	-0,136156	-1,451848	-9,679552	-0,575648	2,468274
10:00:00,63	0,412989	3,195012	-0,063029	-1,436024	0,287000	-0,569006	0,032152	-0,139385	-1,454550	1,140019	1,988246	2,453093	-0,567538	-2,949453	-2,547529	-16,826152	3,497687	14,185048	0,032152	-0,139385	-1,454550	-9,801710	-0,535675	2,453093	0,032152	-0,139385	-1,454550	-9,801710	-0,535675	2,453093
10:00:00,68	0,412989	3,195012	-0,063029	-1,436024	0,287000	-0,569006	0,027964	-0,130838	-1,454176	0,744794	1,744124	2,488806	-0,569996	-2,946504	-2,547542	-16,875327	3,537355	14,220760	0,027964	-0,130838	-1,454176	-9,525960	-0,451073	2,488806	0,027964	-0,130838	-1,454176	-9,525960	-0,451073	2,488806
10:00:00,73	0,412989	3,195012	-0,063029	-1,436024	0,287000	-0,569006	0,033333	-0,132594	-1,454951	0,817260	2,031498	2,463401	-0,571160	-2,952032	-2,548317	-16,877653	3,516943	14,195355	0,033333	-0,132594	-1,454951	-9,591331	-0,585158	2,463401	0,033333	-0,132594	-1,454951	-9,591331	-0,585158	2,463401
10:00:00,78	0,412989	3,195012	-0,063029	-1,436024	0,287000	-0,569006	0,033333	-0,132594	-1,454951	0,817260	2,031498	2,463401	-0,560554	-2,954422	-2,549062	-16,900790	3,579822	14,218919	0,033333	-0,132594	-1,454951	-9,591331	-0,585158	2,463401	0,033333	-0,132594	-1,454951	-9,591331	-0,585158	2,463401
10:00:00,84	0,412989	3,195012	-0,063029	-1,436024	0,287000	-0,569006	0,050930	-0,144954	-1,013117	1,246123	0,713628	2,472649	-0,569254	-2,973451	-2,106482	-18,918322	4,448180	14,204603	0,050930	-0,144954	-1,013117	-10,132732	-3,284354	2,472649	0,050930	-0,144954	-1,013117	-10,132732	-3,284354	2,472649
10:00:00,88	0,412989	3,195012	-0,063029	-1,436024	0,287000	-0,569006	0,050930	-0,144954	-1,013117	1,246123	0,713628	2,472649	-0,540852	-2,911648	-1,268398	-17,615962	3,956047	14,171347	0,050930	-0,144954	-1,013117	-10,132732	-3,284354	2,472649	0,050930	-0,144954	-1,013117	-10,132732	-3,284354	2,472649
10:00:00,93	0,412954	3,194894	-0,113011	-1,436011	0,287013	-0,569040	-0,016794	-0,138649	-0,175032	1,143262	-1,434064	2,439393	-0,543406	-2,917921	-1,048035	-18,622808	4,528575	14,195393	-0,016794	-0,138649	-0,175032	-9,740680	-0,115732	2,439393	-0,016794	-0,138649	-0,175032	-9,740680	-0,115732	2,439393
10:00:00,98	0,412954	3,194894	-0,113011	-1,436011	0,287013	-0,569040	-0,010084	-0,139574	0,045331	1,183757	-2,243381	2,463439	-0,546177	-2,927645	-1,057302	-18,542612	4,503101	14,178089	-0,010084	-0,139574	0,045331	-9,772788	-1,451755	2,463439	-0,010084	-0,139574	0,045331	-9,772788	-1,451755	2,463439
10:00:01,03	0,412954	3,194894	-0,113011	-1,436011	0,287013	-0,569040	-0,000278	-0,142035	0,036064	1,329793	-1,651239	2,446135	-0,550416	-2,927360	-1,063145	-18,575394	4,482536	14,190323	-0,000278	-0,142035	0,036064	-9,819982	-1,629447	2,446135	-0,000278	-0,142035	0,036064	-9,819982	-1,629447	2,446135
10:00:01,08	0,412954	3,194894	-0,113011	-1,436011	0,287013	-0,569040	-0,000782	-0,133498	0,026336	0,878462	-1,668351	2,470505	-0,553319	-2,922939	-1,067029	-18,538418	4,492151	14,202459	-0,000782	-0,133498	0,026336	-9,601126	-1,606977	2,470505	-0,000782	-0,133498	0,026336	-9,601126	-1,606977	2,470505
10:00:01,13	0,412954	3,194894	-0,113011	-1,436011	0,287013	-0,569040	-0,005907	-0,135265	0,030178	0,951090	-1,937405	2,430269	-0,549226	-2,919385	-1,063188	-18,550276	4,476745	14,162223	-0,005907	-0,135265	0,030178	-9,667231	-1,473737	2,430269	-0,005907	-0,135265	0,030178	-9,667231	-1,473737	2,430269
10:00:01,18	0,412954	3,194894	-0,113011	-1,436011	0,287013	-0,569040	-0,001690	-0,135678	0,023202	1,004145	-1,737715	2,439686	-0,550977	-2,923243	-1,070164	-18,551423	4,513903	14,171640	-0,001690	-0,135678	0,023202	-9,646554	-1,605049	2,439686	-0,001690	-0,135678	0,023202	-9,646554	-1,605049	2,439686
10:00:01,23	0,412954	3,194894	-0,113011	-1,436011	0,287013	-0,569040	-0,003030	-0,139643	0,023986	1,147815	-1,755514	2,427401	-0,546873	-2,924065	-1,069380	-18,537756	4,433833	14,159355	-0,003030	-0,139643	0,023986	-9,814137	-1,517673	2,427401	-0,003030	-0,139643	0,023986	-9,814137	-1,517673	2,427401
10:00:01,28	0,412954	3,194894	-0,113011	-1,436011	0,287013	-0,569040	-0,008696	-0,137213	0,023605	1,105797	-2,027821	2,434861	-0,546144	-2,917943	-1,069760	-18,476262	4,495684	14,166815	-0,008696	-0,137213	0,023605	-9,665445	-1,345192	2,434861	-0,008696	-0,137213	0,023605	-9,665445	-1,345192	2,434861
10:00:01,33	0,412954	3,194894	-0,113011	-1,436011	0,287013	-0,569040	-0,006880	-0,138934	0,024794	1,182054	-1,931967	2,452923	-0,546165	-2,926737	-1,073183	-18,482482	4,457259	14,219719	-0,006880	-0,138934	0,024794	-9,724273	-1,391880	2,452923	-0,006880	-0,138934	0,024794	-9,724273	-1,391880	2,452923
10:00:01,38	0,412954	3,194894	-0,113011	-1,436011	0,287013	-0,569040	-0,001252	-0,139573	0,023650	1,252266	-1,635805	2,443516	-0,551463	-2,926485	-1,074021	-18,492411	4,474413	14,157016	-0,001252	-0,139573	0,023650	-9,704231	-1,537491	2,443516	-0,001252	-0,139573	0,023650	-9,704231	-1,537491	2,443516
10:00:01,43	0,412954	3,194894	-0,113011	-1,436011	0,287013	-0,569040	-0,002464	-0,134698	0,020908	0,941656	-1,666699	2,442986	-0,551439	-2,922082	-1,072457	-18,460810	4,448278	14,174940	-0,002464	-0,134698	0,020908	-9,632110	-1,473241	2,442986	-0,002464	-0,134698	0,020908	-9,632110	-1,473241	2,442986
10:00:01,48	0,412954	3,194894	-0,113011	-1,436011	0,287013	-0,569040	-0,002434	-0,132635	0,020518	0,832180	-1,678238	2,457873	-0,553240	-2,921077	-1,072847	-18,473262	4,452922	14,189827	-0,002434	-0,132635	0,020518	-9,579646	-1,487146	2,457873	-0,002434	-0,132635	0,020518	-9,579646	-1,487146	2,457873
10:00:01,53	0,412954	3,194894	-0,113011	-1,436011	0,287013	-0,569040	-0,002434	-0,132635	0,020518	0,832180	-1,678238	2,457873	-0,550888	-2,921464	-1,074015	-18,480950	4,471532	14,186717	-0,002434	-0,132635	0,020518	-9,579646	-1,487146	2,457873	-0,002434	-0,132635	0,020518	-9,579646	-1,487146	2,457873
10:00:01,58	0,412954	3,194894	-0,113011	-1,436011	0,287013	-0,569040	-0,004360	-0,134818	0,016617	0,923944	-1,802386	2,456087	-0,550386	-2,920500	-1,076749	-18,504914	4,446073	14,188041	-0,004360	-0,134818	0,016617	-9,659257	-1,460088	2,456087	-0,004360	-0,134818	0,016617	-9,659257	-1,460088	2,456087
10:00:01,63	0,412954	3,194894	-0,113011	-1,436011	0,287013	-0,569040	-0,004360	-0,134818	0,016617	0,923944	-1,802386	2,456087	-0,546737	-2,917496	-1,075989	-18,463074	4,485128	14,150715	-0,004360	-0,134818	0,016617	-9,659257	-1,460088	2,456087	-0,004360	-0,134818	0,016617	-9,659257	-1,460088	2,456087
10:00:01,68	0,412954	3,194894	-0,113011	-1,436011	0,287013	-0,569040	-0,007752	-0,139779	0,017793	1,233048	-1,973530	2,442964	-0,544394	-2,920044	-1,075573	-18,474857	4,487733	14,174919	-0,007752	-0,139779	0,017793	-9,739629	-1,365022	2,442964	-0,007752	-0,139779	0,017793	-9,739629	-1,365022	2,442964
10:00:01,73	0,412954	3,194894	-0,113011	-1,436011	0,287013	-0,569040	-0,007596	-0,135208	0,018582	1,022005	-1,930077	2,451518	-0,548431	-2,917893	-1,074784	-18,430898	4,493148	14,183472	-0,007596	-0,135208	0,018582	-9,591818	-1,333782	2,451518	-0,007596	-0,135208	0,018582	-9,591818	-1,333782	2,451518
10:00:01,79	0,412954	3,194894	-0,113011	-1,436011	0,287013	-0,569040	-0,007596	-0,135208	0,018582	1,022005	-1,930077	2,451518	-0,553876	-2,920586	-1,075594	-18,493817	4,461929	14,172581	-0,007596	-0,135208	0,018582	-9,591818	-1,333782	2,451518	-0,007596	-0,135208	0,018582	-9,591818	-1,333782	2,451518
10:00:01,84	0,412954	3,194894	-0,113011	-1,436011	0,287013	-0,569040	-0,000549	-0,141203	0,015868	1,272815	-1,589349	2,436836	-0,546762	-2,926994	-1,077498	-18,483666	4,453229	14,168790	-0,000549	-0,141203	0,015868	-9,811653	-1,546280	2,436836	-0,000549	-0,141203	0,015868	-9,811653	-1,546280	2,436836
10:00:01,89	0,412954	3,194894	-0,113011	-1,436011	0,287013	-0,569040	-0,000549	-0,141203	0,015868	1,272815	-1,589349	2,436836	-0,548522	-2,926283	-1,078685	-18,468796	4,422110	14,139093	-0,000549	-0,141203	0,015868	-9,811653	-1,546280	2,436836	-0,000549	-0,141203	0,015868	-9,811653	-1,546280	2,436836
10:00:01,94	0,412954	3,194894	-0,113011	-1,436011	0,287013	-0,569040	0,001599	-0,135623	0,012760	0,957161	-1,444642	2,446135	-0,552669	-2,926064	-1,080605	-18,467828	4,414656	14,178090	0,001599	-0,135623	0,012760	-9,689265	-1,570202	2,446135	0,001599	-0,135623	0,012760	-9,689265	-1,570202	2,446135
10:00:01,99	0,412954	3,194894	-0,113011	-1,436011	0,287013	-0,569040	-0,000769	-0,134797	0,015439	0,900324	-1,631876	2,441390	-0,552200	-2,923600	-1,077927	-18,530270	4,434669	14,173344	-0,000769	-0,134797	0,015439	-9,681268	-1,571525	2,441390	-0,000769	-0,134797	0,015439	-9,681268	-1,571525	2,441390
10:00:02,04	0,412954	3,194894	-0,113011	-1,436011	0,287013	-0,569040	0,000231	-0,142300	0,012767	1,291135	-1,519685	2,437038	-0,545590	-2,923737	-1,080224	-18,463147	4,424972	14,165174	0,000231	-0,142300	0,012767	-9,879401	-1,537841	2,437038	0,000231	-0,142300	0,012767	-9,879401	-1,537841	2,437038
10:00:02,09	0,412954	3,194894	-0,113011	-1,436011	0,287013	-0,569040	-0,006231	-0,137319	0,011967	1,138635	-1,881911	2,436752	-0,547285	-2,920131	-1,081399	-18,447222	4,510497	14,168706	-0,006231	-0,137319	0,011967	-9,640895	-1,392765	2,436752	-0,006231	-0,137319	0,011967	-9,640895	-1,392765	2,436752
10:00:02,14	0,412954	3,194894	-0,113011	-1,436011	0,287013	-0,569040	-0,006231	-0,137319	0,011967	1,138635	-1,881911	2,436752	-0,554372	-2,918531	-1,081416	-18,445223	4,493456	14,167163	-0,006231	-0,137319	0,011967	-9,640895	-1,392765	2,436752	-0,006231	-0,137319	0,011967	-9,640895	-1,392765	2,436752
10:00:02,19	0,412954	3,194894	-0,113011	-1,436011	0,287013	-0,569040	0,001442	-0,138318	0,012759	1,113571	-1,442486	2,422258	-0,550256	-2,927276	-1,080607	-18,450741	4,423570	14,154212	0,001442	-0,138318	0,012759	-9,744424	-1,555691	2,422258	0,001442	-0,138318	0,012759	-9,744424	-1,555691	2,422258
10:00:02,24	0,412954	3,194894	-0,113011	-1,436011	0,287013	-0,569040	-0,001435	-0,140002	0,010411	1,232187	-1,647805	2,426522	-0,547360	-2,925626	-1,082954	-18,483480	4,478332	14,158477	-0,001435	-0,140002	0,010411	-9,757989	-1,535193	2,426522	-0,001435	-0,140002	0,010411	-9,757989	-1,535193	2,426522
10:00:02,29	0,412954	3,194894	-0,113011	-1,436011	0,287013	-0,569040	-0,006746	-0,138458	0,011209	1,198785	-1,863989	2,436317	-0,546042	-2,920254	-1,082156	-18,408057	4,488966	14,168271	-0,006746	-0,138458	0,011209	-9,670134	-1,334444	2,436317	-0,006746	-0,138458	0,011209	-9,670134	-1,334444	2,436317
10:00:02,34	0,412954	3,194894	-0,113011	-1,436011	0,287013	-0,569040	-0,000230	-0,140091	0,010828	1,248072	-1,558123	2,440133	-0,547885	-2,926713	-1,082538	-18,454403	4,474569	14,172087	-0,000230	-0,140091	0,010828	-9,749056	-1,540043	2,440133	-0,000230	-0,140091	0,010828	-9,749056	-1,540043	2,440133
10:00:02,39	0,412954	3,194894	-0,113011	-1,436011	0,287013	-0,569040	-0,000230	-0,140091	0,010828	1,248072	-1,558123	2,440133	-0,546699	-2,918338	-1,081410	-18,421562	4,439601	14,147165	-0,000230	-0,140091	0,010828	-9,749056	-1,540043	2,440133	-0,000230	-0,140091	0,010828	-9,749056	-1,540043	2,440133
10:00:02,44	0,412954	3,194894	-0,113011	-1,436011	0,287013	-0,569040	-0,008681	-0,133822	0,011560	0,916276	-1,971616	2,430562	-0,549089	-2,916260	-1,081806	-18,434847	4,456557	14,162516	-0,008681	-0,133822	0,011560	-9,588755	-1,290158	2,430562	-0,008681	-0,133822	0,011560	-9,588755	-1,290158	2,430562
10:00:02,49	0,412954	3,194894	-0,113011	-1,436011	0,287013	-0,569040	-0,005209	-0,136314	0,011906	1,000102	-1,872066	2,406551	-0,548666	-2,920513	-1,081459	-18,527870	4,457409	14,138505	-0,005209	-0,136314	0,011906	-9,700575	-1,463147	2,406551	-0,005209	-0,136314	0,011906	-9,700575	-1,463147	2,406551
10:00:02,54	0,412954	3,194894	-0,113011	-1,436011	0,287013	-0,569040	-0,005209	-0,136314	0,011906	1,000102	-1,872066	2,406551	-0,549209	-2,919824	-1,080177	-18,509187	4,470609	14,157345	-0,005209	-0,136314	0,011906	-9,700575	-1,463147	2,406551	-0,005209	-0,136314	0,011906	-9,700575	-1,463147	2,406551
10:00:02,59	0,412954	3,194894	-0,113011	-1,436011	0,287013	-0,569040	-0,005535	-0,135500	0,013189	0,978505	-1,879430	2,425390	-0,546815	-2,915966	-1,081424	-18,479108	4,478461	14,178412	-0,005535	-0,135500	0,013189	-9,658209	-1,444933	2,425390	-0,005535	-0,135500	0,013189	-9,658209	-1,444933	2,425390
10:00:02,65	0,412954	3,194894	-0,113011	-1,436011	0,287013	-0,569040	-0,010073	-0,135644	0,011942	1,007862	-2,093279	2,446458	-0,547242	-2,920141	-1,083718	-18,418992	4,500694	14,169519	-0,010073	-0,135644	0,011942	-9,640202	-1,302554	2,446458	-0,010073	-0,135644	0,011942	-9,640202	-1,302554	2,446458
10:00:02,70	0,412954	3,194894	-0,113011	-1,436011	0,287013	-0,569040	-0,004440	-0,141051	0,008480	1,299079	-1,767704	2,427795	-0,544948	-2,923548	-1,084885	-18,445806	4,470824	14,159749	-0,004440	-0,141051	0,008480	-9,773457	-1,419171	2,427795	-0,004440	-0,141051	0,008480	-9,773457	-1,419171	2,427795
10:00:02,75	0,412954	3,194894	-0,113011	-1,436011	0,287013	-0,569040	-0,007348	-0,138587	0,007664	1,158861	-1,951165	2,419570	-0,545628	-2,919797	-1,085702	-18,479744	4,476477	14,151524	-0,007348	-0,138587	0,007664	-9,720227	-1,374313	2,419570	-0,007348	-0,138587	0,007664	-9,720227	-1,374313	2,419570
10:00:02,80	0,412954	3,194894	-0,113011	-1,436011	0,287013	-0,569040	-0,007348	-0,138587	0,007664	1,158861	-1,951165	2,419570	-0,549235	-2,919228	-1,082217	-18,522336	4,492437	14,169195	-0,007348	-0,138587	0,007664	-9,720227	-1,374313	2,419570	-0,007348	-0,138587	0,007664	-9,720227	-1,374313	2,419570
10:00:02,85	0,412954	3,194894	-0,113011	-1,436011	0,287013	-0,569040	-0,002534	-0,133277	0,011944	0,856940	-1,647136	2,408764	-0,552634	-2,921311	-1,081422	-18,446145	4,427268	14,140718	-0,002534	-0,133277	0,011944	-9,605336	-1,448181	2,408764	-0,002534	-0,133277	0,011944	-9,605336	-1,448181	2,408764
10:00:02,90	0,412954	3,194894	-0,113011	-1,436011	0,287013	-0,569040	0,000501	-0,141824	0,006942	1,296508	-1,497300	2,431271	-0,546750	-2,928213	-1,086424	-18,455509	4,427091	14,163226	0,000501	-0,141824	0,006942	-9,836646	-1,536647	2,431271	0,000501	-0,141824	0,006942	-9,836646	-1,536647	2,431271
10:00:02,95	0,412954	3,194894	-0,113011	-1,436011	0,287013	-0,569040	0,001993	-0,140654	0,009276	1,274600	-1,465774	2,446004	-0,546726	-2,926188	-1,084510	-18,451838	4,443194	14,133773	0,001993	-0,140654	0,009276	-9,766768	-1,622233	2,446004	0,001993	-0,140654	0,009276	-9,766768	-1,622233	2,446004
10:00:03,00	0,412954	3,194894	-0,113011	-1,436011	0,287013	-0,569040	-0,002828	-0,140050	0,007757	1,285683	-1,658871	2,471670	-0,546621	-2,924443	-1,085609	-18,404780	4,491807	14,203624	-0,002828	-0,140050	0,007757	-9,708231	-1,436835	2,471670	-0,002828	-0,140050	0,007757	-9,708231	-1,436835	2,471670
10:00:03,05	0,412954	3,194894	-0,113011	-1,436011	0,287013	-0,569040	8,647739E-5	-0,140820	0,009241	1,220430	-1,546084	2,415488	-0,547412	-2,927352	-1,084125	-18,491026	4,420006	14,147442	8,647739E-5	-0,140820	0,009241	-9,833946	-1,552872	2,415488	8,647739E-5	-0,140820	0,009241	-9,833946	-1,552872	2,415488
10:00:03,10	0,412954	3,194894	-0,113011	-1,436011	0,287013	-0,569040	-0,009047	-0,138334	0,008450	1,152688	-2,015436	2,423842	-0,544998	-2,918199	-1,084916	-18,455409	4,470520	14,155796	-0,009047	-0,138334	0,008450	-9,706501	-1,305247	2,423842	-0,009047	-0,138334	0,008450	-9,706501	-1,305247	2,423842
10:00:03,15	0,412954	3,194894	-0,113011	-1,436011	0,287013	-0,569040	-0,004246	-0,131569	0,010393	0,820043	-1,800418	2,446638	-0,553258	-2,918974	-1,082973	-18,475818	4,504403	14,178592	-0,004246	-0,131569	0,010393	-9,508086	-1,467081	2,446638	-0,004246	-0,131569	0,010393	-9,508086	-1,467081	2,446638
10:00:03,20	0,412954	3,194894	-0,113011	-1,436011	0,287013	-0,569040	-0,001913	-0,140515	0,008491	1,262742	-1,608551	2,421478	-0,546677	-2,925468	-1,084875	-18,426006	4,449651	14,153432	-0,001913	-0,140515	0,008491	-9,767675	-1,458410	2,421478	-0,001913	-0,140515	0,008491	-9,767675	-1,458410	2,421478
10:00:03,25	0,412954	3,194894	-0,113011	-1,436011	0,287013	-0,569040	-0,004686	-0,139571	0,007726	1,256746	-1,795884	2,463277	-0,546107	-2,922595	-1,085640	-18,441797	4,508521	14,195232	-0,004686	-0,139571	0,007726	-9,699574	-1,428023	2,463277	-0,004686	-0,139571	0,007726	-9,699574	-1,428023	2,463277
10:00:03,30	0,412954	3,194894	-0,113011	-1,436011	0,287013	-0,569040	-0,002721	-0,139327	0,008921	1,222832	-1,683035	2,495280	-0,547301	-2,924175	-1,084445	-18,443190	4,484791	14,227234	-0,002721	-0,139327	0,008921	-9,714366	-1,469441	2,495280	-0,002721	-0,139327	0,008921	-9,714366	-1,469441	2,495280
10:00:03,35	0,412954	3,194894	-0,113011	-1,436011	0,287013	-0,569040	-0,002721	-0,139327	0,008921	1,222832	-1,683035	2,495280	-0,546773	-2,919151	-1,086071	-18,459843	4,478494	14,170888	-0,002721	-0,139327	0,008921	-9,714366	-1,469441	2,495280	-0,002721	-0,139327	0,008921	-9,714366	-1,469441	2,495280
10:00:03,40	0,412954	3,194894	-0,113011	-1,436011	0,287013	-0,569040	-0,007369	-0,136659	0,008479	1,095958	-1,916323	2,447954	-0,547288	-2,918816	-1,084887	-18,429989	4,490880	14,179908	-0,007369	-0,136659	0,008479	-9,631784	-1,337892	2,447954	-0,007369	-0,136659	0,008479	-9,631784	-1,337892	2,447954
10:00:03,45	0,412954	3,194894	-0,113011	-1,436011	0,287013	-0,569040	-0,007369	-0,136659	0,008479	1,095958	-1,916323	2,447954	-0,546877	-2,921128	-1,087615	-18,502975	4,465658	14,200619	-0,007369	-0,136659	0,008479	-9,631784	-1,337892	2,447954	-0,007369	-0,136659	0,008479	-9,631784	-1,337892	2,447954
10:00:03,50	0,412954	3,194894	-0,113011	-1,436011	0,287013	-0,569040	-0,000788	-0,130844	0,007667	0,724148	-1,560951	2,415626	-0,552142	-2,920854	-1,084528	-18,478288	4,418087	14,167022	-0,000788	-0,130844	0,007667	-9,547091	-1,499098	2,415626	-0,000788	-0,130844	0,007667	-9,547091	-1,499098	2,415626
10:00:03,55	0,412954	3,194894	-0,113011	-1,436011	0,287013	-0,569040	0,000250	-0,141633	0,006915	1,303884	-1,558217	2,418374	-0,546789	-2,927900	-1,086450	-18,488287	4,465983	14,150329	0,000250	-0,141633	0,006915	-9,814300	-1,577813	2,418374	0,000250	-0,141633	0,006915	-9,814300	-1,577813	2,418374
10:00:03,60	0,412954	3,194894	-0,113011	-1,436011	0,287013	-0,569040	-0,003795	-0,136464	0,005354	1,029468	-1,792345	2,463875	-0,549244	-2,921813	-1,088012	-18,511728	4,473006	14,195830	-0,003795	-0,136464	0,005354	-9,682965	-1,494444	2,463875	-0,003795	-0,136464	0,005354	-9,682965	-1,494444	2,463875
10:00:03,65	0,412954	3,194894	-0,113011	-1,436011	0,287013	-0,569040	-0,006089	-0,137902	0,006136	1,103629	-1,884932	2,458477	-0,546851	-2,920545	-1,087230	-18,488883	4,459127	14,190431	-0,006089	-0,137902	0,006136	-9,721660	-1,406917	2,458477	-0,006089	-0,137902	0,006136	-9,721660	-1,406917	2,458477
10:00:03,70	0,412954	3,194894	-0,113011	-1,436011	0,287013	-0,569040	-0,006089	-0,137902	0,006136	1,103629	-1,884932	2,458477	-0,549750	-2,922794	-1,084898	-18,464549	4,414100	14,167104	-0,006089	-0,137902	0,006136	-9,721660	-1,406917	2,458477	-0,006089	-0,137902	0,006136	-9,721660	-1,406917	2,458477
10:00:03,75	0,412954	3,194894	-0,113011	-1,436011	0,287013	-0,569040	0,000574	-0,141134	0,004600	1,240996	-1,493766	2,427345	-0,547384	-2,927931	-1,088766	-18,465547	4,410192	14,159300	0,000574	-0,141134	0,004600	-9,838026	-1,538817	2,427345	0,000574	-0,141134	0,004600	-9,838026	-1,538817	2,427345
10:00:03,80	0,412954	3,194894	-0,113011	-1,436011	0,287013	-0,569040	-0,010178	-0,136375	0,005348	1,059783	-2,036434	2,425085	-0,546130	-2,916240	-1,088018	-18,418187	4,459379	14,157039	-0,010178	-0,136375	0,005348	-9,645624	-1,237474	2,425085	-0,010178	-0,136375	0,005348	-9,645624	-1,237474	2,425085
10:00:03,85	0,412954	3,194894	-0,113011	-1,436011	0,287013	-0,569040	-0,003282	-0,132053	0,007291	0,842555	-1,780942	2,468438	-0,553320	-2,920052	-1,086074	-18,503721	4,517400	14,200393	-0,003282	-0,132053	0,007291	-9,523628	-1,523296	2,468438	-0,003282	-0,132053	0,007291	-9,523628	-1,523296	2,468438
10:00:03,90	0,412954	3,194894	-0,113011	-1,436011	0,287013	-0,569040	-0,002651	-0,133099	0,006113	0,825217	-1,672315	2,426828	-0,552730	-2,921121	-1,087252	-18,473929	4,417412	14,158782	-0,002651	-0,133099	0,006113	-9,623027	-1,464233	2,426828	-0,002651	-0,133099	0,006113	-9,623027	-1,464233	2,426828
10:00:03,95	0,412954	3,194894	-0,113011	-1,436011	0,287013	-0,569040	0,002903	-0,138444	0,007726	1,130341	-1,386509	2,449971	-0,550878	-2,928603	-1,085640	-18,462913	4,442416	14,181925	0,002903	-0,138444	0,007726	-9,737517	-1,614357	2,449971	0,002903	-0,138444	0,007726	-9,737517	-1,614357	2,449971
10:00:04,00	0,412954	3,194894	-0,113011	-1,436011	0,287013	-0,569040	-0,002774	-0,139948	0,004206	1,240772	-1,685453	2,430042	-0,546737	-2,924439	-1,089160	-18,450043	4,472204	14,161996	-0,002774	-0,139948	0,004206	-9,745138	-1,467668	2,430042	-0,002774	-0,139948	0,004206	-9,745138	-1,467668	2,430042
10:00:04,05	0,412954	3,194894	-0,113011	-1,436011	0,287013	-0,569040	0,000642	-0,142571	0,003054	1,365292	-1,523553	2,435176	-0,546173	-2,928709	-1,090312	-18,469603	4,469788	14,167130	0,000642	-0,142571	0,003054	-9,826517	-1,573923	2,435176	0,000642	-0,142571	0,003054	-9,826517	-1,573923	2,435176
10:00:04,10	0,412954	3,194894	-0,113011	-1,436011	0,287013	-0,569040	0,000642	-0,142571	0,003054	1,365292	-1,523553	2,435176	-0,550282	-2,924689	-1,089929	-18,445349	4,452393	14,175667	0,000642	-0,142571	0,003054	-9,826517	-1,573923	2,435176	0,000642	-0,142571	0,003054	-9,826517	-1,573923	2,435176
10:00:04,15	0,412954	3,194894	-0,113011	-1,436011	0,287013	-0,569040	0,002587	-0,141039	0,003827	1,287346	-1,395211	2,414152	-0,548473	-2,929627	-1,089538	-18,445176	4,457681	14,146106	0,002587	-0,141039	0,003827	-9,784185	-1,598254	2,414152	0,002587	-0,141039	0,003827	-9,784185	-1,598254	2,414152
10:00:04,20	0,412954	3,194894	-0,113011	-1,436011	0,287013	-0,569040	-0,007928	-0,140349	0,005404	1,248503	-1,930069	2,482868	-0,543812	-2,920176	-1,087962	-18,436350	4,449138	14,214822	-0,007928	-0,140349	0,005404	-9,768897	-1,307695	2,482868	-0,007928	-0,140349	0,005404	-9,768897	-1,307695	2,482868
10:00:04,25	0,412954	3,194894	-0,113011	-1,436011	0,287013	-0,569040	-0,009170	-0,139014	0,004223	1,202115	-1,979134	2,459661	-0,544348	-2,918433	-1,089143	-18,411434	4,461330	14,191615	-0,009170	-0,139014	0,004223	-9,710510	-1,259320	2,459661	-0,009170	-0,139014	0,004223	-9,710510	-1,259320	2,459661
10:00:04,30	0,412954	3,194894	-0,113011	-1,436011	0,287013	-0,569040	-0,009170	-0,139014	0,004223	1,202115	-1,979134	2,459661	-0,547995	-2,917227	-1,086851	-18,468052	4,467460	14,185703	-0,009170	-0,139014	0,004223	-9,710510	-1,259320	2,459661	-0,009170	-0,139014	0,004223	-9,710510	-1,259320	2,459661
10:00:04,35	0,412954	3,194894	-0,113011	-1,436011	0,287013	-0,569040	-0,004365	-0,137541	0,004578	1,086505	-1,796612	2,449406	-0,548025	-2,921858	-1,088788	-18,489222	4,461184	14,181360	-0,004365	-0,137541	0,004578	-9,710500	-1,453923	2,449406	-0,004365	-0,137541	0,004578	-9,710500	-1,453923	2,449406
10:00:04,40	0,412954	3,194894	-0,113011	-1,436011	0,287013	-0,569040	-0,005961	-0,137982	0,006516	1,096325	-1,865678	2,443116	-0,546846	-2,920696	-1,086850	-18,483736	4,442902	14,175070	-0,005961	-0,137982	0,006516	-9,735265	-1,397755	2,443116	-0,005961	-0,137982	0,006516	-9,735265	-1,397755	2,443116
10:00:04,45	0,412954	3,194894	-0,113011	-1,436011	0,287013	-0,569040	-0,005961	-0,137982	0,006516	1,096325	-1,865678	2,443116	-0,545128	-2,920265	-1,089954	-18,493287	4,428406	14,186644	-0,005961	-0,137982	0,006516	-9,735265	-1,397755	2,443116	-0,005961	-0,137982	0,006516	-9,735265	-1,397755	2,443116
10:00:04,50	0,412954	3,194894	-0,113011	-1,436011	0,287013	-0,569040	-0,007193	-0,139254	0,003411	1,145133	-1,930786	2,454690	-0,551511	-2,923567	-1,087230	-18,468299	4,441469	14,169020	-0,007193	-0,139254	0,003411	-9,786299	-1,366118	2,454690	-0,007193	-0,139254	0,003411	-9,786299	-1,366118	2,454690
10:00:04,55	0,412954	3,194894	-0,113011	-1,436011	0,287013	-0,569040	-0,001013	-0,136115	0,006130	0,985547	-1,585032	2,426720	-0,552654	-2,923524	-1,090330	-18,445546	4,440173	14,170439	-0,001013	-0,136115	0,006130	-9,699457	-1,505517	2,426720	-0,001013	-0,136115	0,006130	-9,699457	-1,505517	2,426720
10:00:04,60	0,412954	3,194894	-0,113011	-1,436011	0,287013	-0,569040	-0,002156	-0,140992	0,005323	1,300750	-1,660060	2,445755	-0,545476	-2,927735	-1,090297	-18,460609	4,405647	14,184620	-0,002156	-0,140992	0,005323	-9,767134	-1,490781	2,445755	-0,002156	-0,140992	0,005323	-9,767134	-1,490781	2,445755
10:00:04,65	0,412954	3,194894	-0,113011	-1,436011	0,287013	-0,569040	0,003344	-0,140044	0,005367	1,211757	-1,375369	2,412926	-0,549713	-2,929786	-1,087999	-18,474049	4,446810	14,144880	0,003344	-0,140044	0,005367	-9,781671	-1,637909	2,412926	0,003344	-0,140044	0,005367	-9,781671	-1,637909	2,412926
10:00:04,70	0,412954	3,194894	-0,113011	-1,436011	0,287013	-0,569040	-0,002706	-0,137859	0,003787	1,057158	-1,645787	2,403304	-0,548580	-2,923453	-1,089578	-18,456252	4,389213	14,135258	-0,002706	-0,137859	0,003787	-9,764751	-1,433357	2,403304	-0,002706	-0,137859	0,003787	-9,764751	-1,433357	2,403304
10:00:04,75	0,412954	3,194894	-0,113011	-1,436011	0,287013	-0,569040	0,001198	-0,134636	0,003408	0,914988	-1,493235	2,433355	-0,553323	-2,925222	-1,089958	-18,487224	4,436444	14,165309	0,001198	-0,134636	0,003408	-9,653929	-1,587241	2,433355	0,001198	-0,134636	0,003408	-9,653929	-1,587241	2,433355
10:00:04,80	0,412954	3,194894	-0,113011	-1,436011	0,287013	-0,569040	-0,003508	-0,131294	0,004189	0,773155	-1,719711	2,453287	-0,553865	-2,919476	-1,089176	-18,455459	4,455017	14,185242	-0,003508	-0,131294	0,004189	-9,533390	-1,444318	2,453287	-0,003508	-0,131294	0,004189	-9,533390	-1,444318	2,453287
10:00:04,85	0,412954	3,194894	-0,113011	-1,436011	0,287013	-0,569040	-0,001818	-0,133618	0,002641	0,883546	-1,633115	2,448992	-0,552190	-2,920279	-1,088828	-18,510188	4,469826	14,157166	-0,001818	-0,133618	0,002641	-9,605469	-1,490417	2,448992	-0,001818	-0,133618	0,002641	-9,605469	-1,490417	2,448992
10:00:04,90	0,412954	3,194894	-0,113011	-1,436011	0,287013	-0,569040	0,001553	-0,134569	0,003519	0,948516	-1,478180	2,441396	-0,553559	-2,925497	-1,089846	-18,471682	4,470221	14,173350	0,001553	-0,134569	0,003519	-9,615125	-1,600090	2,441396	0,001553	-0,134569	0,003519	-9,615125	-1,600090	2,441396
10:00:04,95	0,412954	3,194894	-0,113011	-1,436011	0,287013	-0,569040	-0,001274	-0,138085	0,003451	1,174497	-1,640521	2,470317	-0,549101	-2,924807	-1,089915	-18,463403	4,515274	14,202271	-0,001274	-0,138085	0,003451	-9,665138	-1,540542	2,470317	-0,001274	-0,138085	0,003451	-9,665138	-1,540542	2,470317
10:00:05,00	0,412954	3,194894	-0,113011	-1,436011	0,287013	-0,569040	-0,001274	-0,138085	0,003451	1,174497	-1,640521	2,470317	-0,547986	-2,926206	-1,090328	-18,492337	4,497058	14,177995	-0,001274	-0,138085	0,003451	-9,665138	-1,540542	2,470317	-0,001274	-0,138085	0,003451	-9,665138	-1,540542	2,470317
10:00:05,05	0,412954	3,194894	-0,113011	-1,436011	0,287013	-0,569040	-0,000680	-0,140519	0,002279	1,296092	-1,583030	2,436393	-0,547289	-2,926538	-1,091087	-18,442868	4,497621	14,168348	-0,000680	-0,140519	0,002279	-9,734684	-1,529668	2,436393	-0,000680	-0,140519	0,002279	-9,734684	-1,529668	2,436393
10:00:05,10	0,412954	3,194894	-0,113011	-1,436011	0,287013	-0,569040	-0,009177	-0,136763	0,001437	1,049043	-2,050972	2,433083	-0,546293	-2,917302	-1,091928	-18,491324	4,465864	14,165038	-0,009177	-0,136763	0,001437	-9,686877	-1,330577	2,433083	-0,009177	-0,136763	0,001437	-9,686877	-1,330577	2,433083
10:00:05,15	0,412954	3,194894	-0,113011	-1,436011	0,287013	-0,569040	-0,005603	-0,136837	0,003006	1,058570	-1,858568	2,431332	-0,548017	-2,920433	-1,090359	-18,482788	4,467516	14,163286	-0,005603	-0,136837	0,003006	-9,683130	-1,418717	2,431332	-0,005603	-0,136837	0,003006	-9,683130	-1,418717	2,431332
10:00:05,20	0,412954	3,194894	-0,113011	-1,436011	0,287013	-0,569040	-0,001502	-0,134335	0,002988	0,916718	-1,702959	2,436289	-0,552234	-2,922734	-1,090377	-18,538609	4,486169	14,168243	-0,001502	-0,134335	0,002988	-9,628587	-1,585075	2,436289	-0,001502	-0,134335	0,002988	-9,628587	-1,585075	2,436289
10:00:05,25	0,412954	3,194894	-0,113011	-1,436011	0,287013	-0,569040	-0,001502	-0,134335	0,002988	0,916718	-1,702959	2,436289	-0,551491	-2,921568	-1,090339	-18,471162	4,512646	14,183211	-0,001502	-0,134335	0,002988	-9,628587	-1,585075	2,436289	-0,001502	-0,134335	0,002988	-9,628587	-1,585075	2,436289
10:00:05,30	0,412954	3,194894	-0,113011	-1,436011	0,287013	-0,569040	0,001278	-0,132616	0,004162	0,807690	-1,502279	2,418469	-0,555112	-2,924282	-1,089204	-18,499815	4,441074	14,150423	0,001278	-0,132616	0,004162	-9,602698	-1,602589	2,418469	0,001278	-0,132616	0,004162	-9,602698	-1,602589	2,418469
10:00:05,35	0,412954	3,194894	-0,113011	-1,436011	0,287013	-0,569040	1,216891E-5	-0,140820	0,000709	1,276202	-1,563148	2,431976	-0,546803	-2,926634	-1,089163	-18,476882	4,443149	14,161007	1,216891E-5	-0,140820	0,000709	-9,778141	-1,564103	2,431976	1,216891E-5	-0,140820	0,000709	-9,778141	-1,564103	2,431976
10:00:05,40	0,412954	3,194894	-0,113011	-1,436011	0,287013	-0,569040	0,002173	-0,141436	0,001124	1,333802	-1,457593	2,451432	-0,547921	-2,929467	-1,092241	-18,467668	4,500432	14,183387	0,002173	-0,141436	0,001124	-9,768946	-1,628138	2,451432	0,002173	-0,141436	0,001124	-9,768946	-1,628138	2,451432
10:00:05,45	0,412954	3,194894	-0,113011	-1,436011	0,287013	-0,569040	-0,005297	-0,138471	0,002253	1,181476	-1,831287	2,437267	-0,546755	-2,921515	-1,091113	-18,453979	4,494701	14,169222	-0,005297	-0,138471	0,002253	-9,688477	-1,415475	2,437267	-0,005297	-0,138471	0,002253	-9,688477	-1,415475	2,437267
10:00:05,50	0,412954	3,194894	-0,113011	-1,436011	0,287013	-0,569040	-0,007913	-0,140247	0,000692	1,209268	-1,948752	2,441836	-0,543908	-2,920138	-1,092673	-18,470185	4,429497	14,173790	-0,007913	-0,140247	0,000692	-9,800120	-1,327584	2,441836	-0,007913	-0,140247	0,000692	-9,800120	-1,327584	2,441836
10:00:05,55	0,412954	3,194894	-0,113011	-1,436011	0,287013	-0,569040	-0,007913	-0,140247	0,000692	1,209268	-1,948752	2,441836	-0,552711	-2,920556	-1,089540	-18,472028	4,475794	14,220254	-0,007913	-0,140247	0,000692	-9,800120	-1,327584	2,441836	-0,007913	-0,140247	0,000692	-9,800120	-1,327584	2,441836
10:00:05,60	0,412954	3,194894	-0,113011	-1,436011	0,287013	-0,569040	-0,003150	-0,132833	0,003826	0,862910	-1,725806	2,488300	-0,547378	-2,926039	-1,091076	-18,468867	4,468470	14,201649	-0,003150	-0,132833	0,003826	-9,564473	-1,478555	2,488300	-0,003150	-0,132833	0,003826	-9,564473	-1,478555	2,488300
10:00:05,65	0,412954	3,194894	-0,113011	-1,436011	0,287013	-0,569040	-0,001068	-0,140193	0,002290	1,240855	-1,611139	2,469695	-0,546743	-2,924280	-1,092244	-18,443935	4,475402	14,193006	-0,001068	-0,140193	0,002290	-9,764269	-1,527331	2,469695	-0,001068	-0,140193	0,002290	-9,764269	-1,527331	2,469695
10:00:05,70	0,412954	3,194894	-0,113011	-1,436011	0,287013	-0,569040	-0,005997	-0,137417	0,004215	1,153985	-1,877628	2,466080	-0,547317	-2,920383	-1,089151	-18,448954	4,523322	14,198035	-0,005997	-0,137417	0,004215	-9,633257	-1,406894	2,466080	-0,005997	-0,137417	0,004215	-9,633257	-1,406894	2,466080
10:00:05,75	0,412954	3,194894	-0,113011	-1,436011	0,287013	-0,569040	-0,005997	-0,137417	0,004215	1,153985	-1,877628	2,466080	-0,544434	-2,920309	-1,091860	-18,448510	4,458162	14,207791	-0,005997	-0,137417	0,004215	-9,633257	-1,406894	2,466080	-0,005997	-0,137417	0,004215	-9,633257	-1,406894	2,466080
10:00:05,80	0,412954	3,194894	-0,113011	-1,436011	0,287013	-0,569040	-0,005644	-0,132113	0,003043	0,851200	-1,850737	2,484875	-0,552087	-2,918036	-1,090322	-18,455037	4,495679	14,216829	-0,005644	-0,132113	0,003043	-9,519685	-1,407684	2,484875	-0,005644	-0,132113	0,003043	-9,519685	-1,407684	2,484875
10:00:05,85	0,412954	3,194894	-0,113011	-1,436011	0,287013	-0,569040	-0,005644	-0,132113	0,003043	0,851200	-1,850737	2,484875	-0,551480	-2,925560	-1,091873	-18,443512	4,421989	14,170676	-0,005644	-0,132113	0,003043	-9,519685	-1,407684	2,484875	-0,005644	-0,132113	0,003043	-9,519685	-1,407684	2,484875
10:00:05,90	0,412954	3,194894	-0,113011	-1,436011	0,287013	-0,569040	-0,001898	-0,133644	0,000325	0,901923	-1,607665	2,450067	-0,552634	-2,922046	-1,093040	-18,427686	4,446514	14,182021	-0,001898	-0,133644	0,000325	-9,589166	-1,458690	2,450067	-0,001898	-0,133644	0,000325	-9,589166	-1,458690	2,450067
10:00:05,95	0,412954	3,194894	-0,113011	-1,436011	0,287013	-0,569040	0,001587	-0,134946	0,002278	0,963720	-1,455456	2,458508	-0,553249	-2,925714	-1,091088	-18,455714	4,455927	14,190463	0,001587	-0,134946	0,002278	-9,629507	-1,580006	2,458508	0,001587	-0,134946	0,002278	-9,629507	-1,580006	2,458508
10:00:06,00	0,412954	3,194894	-0,113011	-1,436011	0,287013	-0,569040	-0,000841	-0,130759	0,000693	0,758638	-1,612897	2,460740	-0,555661	-2,921518	-1,092673	-18,476421	4,482443	14,192695	-0,000841	-0,130759	0,000693	-9,505958	-1,546857	2,460740	-0,000841	-0,130759	0,000693	-9,505958	-1,546857	2,460740
10:00:06,05	0,412954	3,194894	-0,113011	-1,436011	0,287013	-0,569040	-0,004251	-0,134834	0,004169	0,935149	-1,803998	2,444674	-0,550427	-2,920603	-1,089197	-18,506079	4,458696	14,176629	-0,004251	-0,134834	0,004169	-9,649343	-1,470320	2,444674	-0,004251	-0,134834	0,004169	-9,649343	-1,470320	2,444674
10:00:06,10	0,412954	3,194894	-0,113011	-1,436011	0,287013	-0,569040	-0,004251	-0,134834	0,004169	0,935149	-1,803998	2,444674	-0,554539	-2,922362	-1,091904	-18,497092	4,454525	14,186769	-0,004251	-0,134834	0,004169	-9,649343	-1,470320	2,444674	-0,004251	-0,134834	0,004169	-9,649343	-1,470320	2,444674
10:00:06,15	0,412954	3,194894	-0,113011	-1,436011	0,287013	-0,569040	-0,001237	-0,135948	0,001486	0,982822	-1,605694	2,459010	-0,550969	-2,923770	-1,091879	-18,475158	4,429023	14,190965	-0,001237	-0,135948	0,001486	-9,689093	-1,508555	2,459010	-0,001237	-0,135948	0,001486	-9,689093	-1,508555	2,459010
10:00:06,20	0,412954	3,194894	-0,113011	-1,436011	0,287013	-0,569040	0,000333	-0,138825	-0,000469	1,119073	-1,557436	2,446075	-0,549263	-2,926568	-1,093834	-18,510755	4,434169	14,178029	0,000333	-0,138825	-0,000469	-9,778669	-1,583571	2,446075	0,000333	-0,138825	-0,000469	-9,778669	-1,583571	2,446075
10:00:06,25	0,412954	3,194894	-0,113011	-1,436011	0,287013	-0,569040	0,001225	-0,136079	0,003062	0,978453	-1,436559	2,457467	-0,552087	-2,925968	-1,090304	-18,445189	4,398783	14,189421	0,001225	-0,136079	0,003062	-9,703780	-1,532743	2,457467	0,001225	-0,136079	0,003062	-9,703780	-1,532743	2,457467
10:00:06,30	0,412954	3,194894	-0,113011	-1,436011	0,287013	-0,569040	-0,001683	-0,132962	0,003392	0,829692	-1,639577	2,428966	-0,553333	-2,921891	-1,089974	-18,483349	4,436247	14,160920	-0,001683	-0,132962	0,003392	-9,607794	-1,507450	2,428966	-0,001683	-0,132962	0,003392	-9,607794	-1,507450	2,428966
10:00:06,35	0,412954	3,194894	-0,113011	-1,436011	0,287013	-0,569040	0,000291	-0,135434	0,001072	0,913502	-1,506775	2,423532	-0,552178	-2,924836	-1,092294	-18,479601	4,382409	14,155486	0,000291	-0,135434	0,001072	-9,718061	-1,529590	2,423532	0,000291	-0,135434	0,001072	-9,718061	-1,529590	2,423532
10:00:06,40	0,412954	3,194894	-0,113011	-1,436011	0,287013	-0,569040	-0,001846	-0,137027	0,001890	1,051312	-1,611838	2,458621	-0,549730	-2,923782	-1,091476	-18,446880	4,426981	14,190576	-0,001846	-0,137027	0,001890	-9,705321	-1,466914	2,458621	-0,001846	-0,137027	0,001890	-9,705321	-1,466914	2,458621
10:00:06,45	0,412954	3,194894	-0,113011	-1,436011	0,287013	-0,569040	-0,003069	-0,139679	0,000716	1,171418	-1,679719	2,449814	-0,546823	-2,924049	-1,092649	-18,459499	4,413747	14,181768	-0,003069	-0,139679	0,000716	-9,793356	-1,438829	2,449814	-0,003069	-0,139679	0,000716	-9,793356	-1,438829	2,449814
10:00:06,50	0,412954	3,194894	-0,113011	-1,436011	0,287013	-0,569040	-0,003069	-0,139679	0,000716	1,171418	-1,679719	2,449814	-0,544754	-2,928363	-1,091777	-18,492295	4,475301	14,169940	-0,003069	-0,139679	0,000716	-9,793356	-1,438829	2,449814	-0,003069	-0,139679	0,000716	-9,793356	-1,438829	2,449814
10:00:06,55	0,412954	3,194894	-0,113011	-1,436011	0,287013	-0,569040	-0,002310	-0,140903	0,000470	1,300988	-1,659319	2,448627	-0,551369	-2,927595	-1,091284	-18,474234	4,448253	14,185727	-0,002310	-0,140903	0,000470	-9,759896	-1,477987	2,448627	-0,002310	-0,140903	0,000470	-9,759896	-1,477987	2,448627
10:00:06,60	0,412954	3,194894	-0,113011	-1,436011	0,287013	-0,569040	-0,004668	-0,142250	0,000735	1,355580	-1,765765	2,456398	-0,543797	-2,923950	-1,092630	-18,436776	4,458911	14,188352	-0,004668	-0,142250	0,000735	-9,811010	-1,399361	2,456398	-0,004668	-0,142250	0,000735	-9,811010	-1,399361	2,456398
10:00:06,65	0,412954	3,194894	-0,113011	-1,436011	0,287013	-0,569040	-0,007604	-0,135762	-0,000447	1,041324	-1,934240	2,477554	-0,548503	-2,919098	-1,093053	-18,437423	4,505692	14,180331	-0,007604	-0,135762	-0,000447	-9,615966	-1,337298	2,477554	-0,007604	-0,135762	-0,000447	-9,615966	-1,337298	2,477554
10:00:06,70	0,412954	3,194894	-0,113011	-1,436011	0,287013	-0,569040	-0,009649	-0,139254	0,000324	1,162118	-2,024647	2,471172	-0,543900	-2,918138	-1,093042	-18,455490	4,426173	14,203126	-0,009649	-0,139254	0,000324	-9,769345	-1,267186	2,471172	-0,009649	-0,139254	0,000324	-9,769345	-1,267186	2,471172
10:00:06,75	0,412954	3,194894	-0,113011	-1,436011	0,287013	-0,569040	-0,003873	-0,136372	-0,001651	1,007780	-1,786321	2,452979	-0,549284	-2,921699	-1,095017	-18,511422	4,453333	14,184934	-0,003873	-0,136372	-0,001651	-9,697401	-1,482265	2,452979	-0,003873	-0,136372	-0,001651	-9,697401	-1,482265	2,452979
10:00:06,80	0,412954	3,194894	-0,113011	-1,436011	0,287013	-0,569040	-0,003873	-0,136372	-0,001651	1,007780	-1,786321	2,452979	-0,552123	-2,920155	-1,091897	-18,470219	4,473013	14,187825	-0,003873	-0,136372	-0,001651	-9,697401	-1,482265	2,452979	-0,003873	-0,136372	-0,001651	-9,697401	-1,482265	2,452979
10:00:06,85	0,412954	3,194894	-0,113011	-1,436011	0,287013	-0,569040	-0,007426	-0,139128	-0,000472	1,155833	-1,945274	2,457542	-0,545120	-2,920000	-1,093838	-18,486722	4,444503	14,189496	-0,007426	-0,139128	-0,000472	-9,765751	-1,362303	2,457542	-0,007426	-0,139128	-0,000472	-9,765751	-1,362303	2,457542
10:00:06,90	0,412954	3,194894	-0,113011	-1,436011	0,287013	-0,569040	-0,002039	-0,136716	0,000272	1,012841	-1,712200	2,432300	-0,549904	-2,923460	-1,093094	-18,536266	4,452860	14,164255	-0,002039	-0,136716	0,000272	-9,719351	-1,552160	2,432300	-0,002039	-0,136716	0,000272	-9,719351	-1,552160	2,432300
10:00:06,95	0,412954	3,194894	-0,113011	-1,436011	0,287013	-0,569040	-0,002031	-0,134677	0,000664	0,915959	-1,718308	2,446810	-0,551673	-2,922447	-1,092701	-18,537344	4,464006	14,178764	-0,002031	-0,134677	0,000664	-9,656221	-1,558871	2,446810	-0,002031	-0,134677	0,000664	-9,656221	-1,558871	2,446810
10:00:07,00	0,412954	3,194894	-0,113011	-1,436011	0,287013	-0,569040	-0,002031	-0,134677	0,000664	0,915959	-1,718308	2,446810	-0,553952	-2,927814	-1,094634	-18,516431	4,468288	14,154446	-0,002031	-0,134677	0,000664	-9,656221	-1,558871	2,446810	-0,002031	-0,134677	0,000664	-9,656221	-1,558871	2,446810
10:00:07,05	0,412954	3,194894	-0,113011	-1,436011	0,287013	-0,569040	-0,005127	-0,135698	0,002603	1,004097	-1,868590	2,432362	-0,549241	-2,920276	-1,090763	-18,510525	4,489009	14,164316	-0,005127	-0,135698	0,002603	-9,648206	-1,466094	2,432362	-0,005127	-0,135698	0,002603	-9,648206	-1,466094	2,432362
10:00:07,10	0,412954	3,194894	-0,113011	-1,436011	0,287013	-0,569040	-0,004348	-0,134091	0,000292	0,899642	-1,802167	2,456588	-0,546337	-2,924658	-1,093474	-18,524850	4,453263	14,155130	-0,004348	-0,134091	0,000292	-9,626500	-1,460868	2,456588	-0,004348	-0,134091	0,000292	-9,626500	-1,460868	2,456588
10:00:07,15	0,412954	3,194894	-0,113011	-1,436011	0,287013	-0,569040	0,000326	-0,137509	-6,090814E-5	1,068014	-1,544765	2,465177	-0,550399	-2,925904	-1,093427	-18,490767	4,442692	14,197132	0,000326	-0,137509	-6,090814E-5	-9,726419	-1,570330	2,465177	0,000326	-0,137509	-6,090814E-5	-9,726419	-1,570330	2,465177
10:00:07,20	0,412954	3,194894	-0,113011	-1,436011	0,287013	-0,569040	0,000326	-0,137509	-6,090814E-5	1,068014	-1,544765	2,465177	-0,555114	-2,924846	-1,090830	-18,496915	4,444351	14,179263	0,000326	-0,137509	-6,090814E-5	-9,726419	-1,570330	2,465177	0,000326	-0,137509	-6,090814E-5	-9,726419	-1,570330	2,465177
10:00:07,25	0,412954	3,194894	-0,113011	-1,436011	0,287013	-0,569040	0,001200	-0,131253	0,001863	0,754248	-1,486548	2,453599	-0,556254	-2,923533	-1,091503	-18,473946	4,446300	14,185553	0,001200	-0,131253	0,001863	-9,549105	-1,580729	2,453599	0,001200	-0,131253	0,001863	-9,549105	-1,580729	2,453599
10:00:07,30	0,412954	3,194894	-0,113011	-1,436011	0,287013	-0,569040	0,001200	-0,131253	0,001863	0,754248	-1,486548	2,453599	-0,551011	-2,925346	-1,092674	-18,487763	4,393380	14,165969	0,001200	-0,131253	0,001863	-9,549105	-1,580729	2,453599	0,001200	-0,131253	0,001863	-9,549105	-1,580729	2,453599
10:00:07,35	0,412954	3,194894	-0,113011	-1,436011	0,287013	-0,569040	-0,000703	-0,130115	0,000694	0,705406	-1,606230	2,469920	-0,556288	-2,921316	-1,092672	-18,486742	4,465634	14,201874	-0,000703	-0,130115	0,000694	-9,508596	-1,551061	2,469920	-0,000703	-0,130115	0,000694	-9,508596	-1,551061	2,469920
10:00:07,40	0,412954	3,194894	-0,113011	-1,436011	0,287013	-0,569040	-0,000608	-0,134889	0,000549	0,927842	-1,617208	2,401118	-0,552201	-2,923786	-1,092817	-18,513444	4,451230	14,133072	-0,000608	-0,134889	0,000549	-9,660939	-1,569504	2,401118	-0,000608	-0,134889	0,000549	-9,660939	-1,569504	2,401118
10:00:07,45	0,412954	3,194894	-0,113011	-1,436011	0,287013	-0,569040	-0,006255	-0,139043	-0,000861	1,134523	-1,912539	2,472377	-0,545780	-2,920972	-1,094227	-18,519541	4,443985	14,204331	-0,006255	-0,139043	-0,000861	-9,780342	-1,421500	2,472377	-0,006255	-0,139043	-0,000861	-9,780342	-1,421500	2,472377
10:00:07,50	0,412954	3,194894	-0,113011	-1,436011	0,287013	-0,569040	-0,007640	-0,135670	-0,000873	1,025305	-1,968424	2,449295	-0,548009	-2,918086	-1,094239	-18,472501	4,493248	14,181250	-0,007640	-0,135670	-0,000873	-9,624770	-1,368706	2,449295	-0,007640	-0,135670	-0,000873	-9,624770	-1,368706	2,449295
10:00:07,55	0,412954	3,194894	-0,113011	-1,436011	0,287013	-0,569040	-0,008746	-0,138391	-0,002019	1,137588	-2,011230	2,468790	-0,547371	-2,919712	-1,094991	-18,451672	4,493928	14,191074	-0,008746	-0,138391	-0,002019	-9,726083	-1,324704	2,468790	-0,008746	-0,138391	-0,002019	-9,726083	-1,324704	2,468790
10:00:07,60	0,412954	3,194894	-0,113011	-1,436011	0,287013	-0,569040	-0,008746	-0,138391	-0,002019	1,137588	-2,011230	2,468790	-0,545437	-2,922624	-1,093221	-18,459425	4,514765	14,202760	-0,008746	-0,138391	-0,002019	-9,726083	-1,324704	2,468790	-0,008746	-0,138391	-0,002019	-9,726083	-1,324704	2,468790
10:00:07,65	0,412954	3,194894	-0,113011	-1,436011	0,287013	-0,569040	-0,003273	-0,137502	-0,000505	1,134557	-1,713070	2,461611	-0,544767	-2,926248	-1,096114	-18,454209	4,402137	14,206493	-0,003273	-0,137502	-0,000505	-9,659340	-1,456115	2,461611	-0,003273	-0,137502	-0,000505	-9,659340	-1,456115	2,461611
10:00:07,70	0,412954	3,194894	-0,113011	-1,436011	0,287013	-0,569040	-0,002228	-0,137528	0,001107	1,119982	-1,656270	2,451103	-0,549106	-2,923702	-1,092259	-18,446850	4,476192	14,183057	-0,002228	-0,137528	0,001107	-9,675957	-1,481376	2,451103	-0,002228	-0,137528	0,001107	-9,675957	-1,481376	2,451103
10:00:07,75	0,412954	3,194894	-0,113011	-1,436011	0,287013	-0,569040	-0,005025	-0,141311	0,000339	1,277150	-1,776019	2,455768	-0,544431	-2,923171	-1,093027	-18,444378	4,429069	14,187722	-0,005025	-0,141311	0,000339	-9,815794	-1,381549	2,455768	-0,005025	-0,141311	0,000339	-9,815794	-1,381549	2,455768
10:00:07,80	0,412954	3,194894	-0,113011	-1,436011	0,287013	-0,569040	-0,008606	-0,133852	-0,000459	0,939556	-1,961975	2,462435	-0,549100	-2,916341	-1,093824	-18,419042	4,472498	14,194389	-0,008606	-0,133852	-0,000459	-9,567849	-1,286440	2,462435	-0,008606	-0,133852	-0,000459	-9,567849	-1,286440	2,462435
10:00:07,85	0,412954	3,194894	-0,113011	-1,436011	0,287013	-0,569040	-0,010671	-0,141564	-0,002353	1,345518	-2,037759	2,483317	-0,541388	-2,918408	-1,095718	-18,389175	4,460944	14,215271	-0,010671	-0,141564	-0,002353	-9,767294	-1,200051	2,483317	-0,010671	-0,141564	-0,002353	-9,767294	-1,200051	2,483317
10:00:07,90	0,412954	3,194894	-0,113011	-1,436011	0,287013	-0,569040	7,247939E-5	-0,133923	-0,000882	0,914028	-1,612123	2,443319	-0,548754	-2,921461	-1,094243	-18,532927	4,437750	14,194002	7,247939E-5	-0,133923	-0,000882	-9,598935	-1,617812	2,443319	7,247939E-5	-0,133923	-0,000882	-9,598935	-1,617812	2,443319
10:00:07,95	0,412954	3,194894	-0,113011	-1,436011	0,287013	-0,569040	0,000618	-0,141107	-0,000456	1,272715	-1,544179	2,442162	-0,547429	-2,927957	-1,093821	-18,494653	4,465227	14,174117	0,000618	-0,141107	-0,000456	-9,804209	-1,592719	2,442162	0,000618	-0,141107	-0,000456	-9,804209	-1,592719	2,442162
10:00:08,00	0,412954	3,194894	-0,113011	-1,436011	0,287013	-0,569040	-0,006101	-0,142069	0,001485	1,369076	-1,886028	2,443358	-0,543237	-2,922618	-1,091881	-18,464911	4,501609	14,175312	-0,006101	-0,142069	0,001485	-9,783302	-1,407085	2,443358	-0,006101	-0,142069	0,001485	-9,783302	-1,407085	2,443358
10:00:08,05	0,412954	3,194894	-0,113011	-1,436011	0,287013	-0,569040	-0,006208	-0,137838	0,000315	1,100418	-1,871133	2,461544	-0,546847	-2,920410	-1,093051	-18,471518	4,449230	14,193498	-0,006208	-0,137838	0,000315	-9,719856	-1,383777	2,461544	-0,006208	-0,137838	0,000315	-9,719856	-1,383777	2,461544
10:00:08,10	0,412954	3,194894	-0,113011	-1,436011	0,287013	-0,569040	0,003074	-0,138471	-0,002374	1,136385	-1,395011	2,466311	-0,550940	-2,928765	-1,095739	-18,475650	4,455157	14,198265	0,003074	-0,138471	-0,002374	-9,733555	-1,636293	2,466311	0,003074	-0,138471	-0,002374	-9,733555	-1,636293	2,466311
10:00:08,15	0,412954	3,194894	-0,113011	-1,436011	0,287013	-0,569040	0,003074	-0,138471	-0,002374	1,136385	-1,395011	2,466311	-0,545437	-2,925317	-1,095679	-18,457292	4,482329	14,148287	0,003074	-0,138471	-0,002374	-9,733555	-1,636293	2,466311	0,003074	-0,138471	-0,002374	-9,733555	-1,636293	2,466311
10:00:08,20	0,412954	3,194894	-0,113011	-1,436011	0,287013	-0,569040	-0,002664	-0,141512	-0,002313	1,327257	-1,691035	2,416333	-0,547452	-2,919268	-1,093825	-18,477811	4,464787	14,209133	-0,002664	-0,141512	-0,002313	-9,781445	-1,481942	2,416333	-0,002664	-0,141512	-0,002313	-9,781445	-1,481942	2,416333
10:00:08,25	0,412954	3,194894	-0,113011	-1,436011	0,287013	-0,569040	-0,007476	-0,136516	0,000667	1,066003	-1,927895	2,408754	-0,547358	-2,918651	-1,092699	-18,446427	4,474387	14,140708	-0,007476	-0,136516	0,000667	-9,650489	-1,341036	2,408754	-0,007476	-0,136516	0,000667	-9,650489	-1,341036	2,408754
10:00:08,30	0,412954	3,194894	-0,113011	-1,436011	0,287013	-0,569040	-0,007476	-0,136516	0,000667	1,066003	-1,927895	2,408754	-0,549741	-2,916894	-1,093850	-18,438308	4,445949	14,169334	-0,007476	-0,136516	0,000667	-9,650489	-1,341036	2,408754	-0,007476	-0,136516	0,000667	-9,650489	-1,341036	2,408754
10:00:08,35	0,412954	3,194894	-0,113011	-1,436011	0,287013	-0,569040	-0,001318	-0,132426	-0,000889	0,803677	-1,648444	2,437033	-0,553979	-2,921939	-1,094255	-18,506571	4,451771	14,168987	-0,001318	-0,132426	-0,000889	-9,591767	-1,545007	2,437033	-0,001318	-0,132426	-0,000889	-9,591767	-1,545007	2,437033
10:00:08,40	0,412954	3,194894	-0,113011	-1,436011	0,287013	-0,569040	-0,001837	-0,144499	-3,346196E-5	1,456528	-1,647940	2,466487	-0,543264	-2,927526	-1,093399	-18,470192	4,459724	14,198441	-0,001837	-0,144499	-3,346196E-5	-9,886614	-1,503707	2,466487	-0,001837	-0,144499	-3,346196E-5	-9,886614	-1,503707	2,466487
10:00:08,45	0,412954	3,194894	-0,113011	-1,436011	0,287013	-0,569040	-0,006524	-0,139214	-0,001346	1,154742	-1,853435	2,432416	-0,545498	-2,920824	-1,094711	-18,450581	4,417263	14,164370	-0,006524	-0,139214	-0,001346	-9,773530	-1,341295	2,432416	-0,006524	-0,139214	-0,001346	-9,773530	-1,341295	2,432416
10:00:08,50	0,412954	3,194894	-0,113011	-1,436011	0,287013	-0,569040	-1,882804E-5	-0,133937	-0,001656	0,876017	-1,534629	2,416660	-0,553320	-2,923820	-1,095021	-18,469621	4,423220	14,148614	-1,882804E-5	-0,133937	-0,001656	-9,638069	-1,533151	2,416660	-1,882804E-5	-0,133937	-0,001656	-9,638069	-1,533151	2,416660
10:00:08,55	0,412954	3,194894	-0,113011	-1,436011	0,287013	-0,569040	-0,001980	-0,135648	-0,003174	1,058482	-1,660954	2,449926	-0,548565	-2,928678	-1,094228	-18,480813	4,467236	14,140067	-0,001980	-0,135648	-0,003174	-9,589868	-1,505526	2,449926	-0,001980	-0,135648	-0,003174	-9,589868	-1,505526	2,449926
10:00:08,60	0,412954	3,194894	-0,113011	-1,436011	0,287013	-0,569040	-0,008088	-0,137508	-0,002014	1,107435	-1,940832	2,453497	-0,546193	-2,918617	-1,095379	-18,435158	4,456125	14,185451	-0,008088	-0,137508	-0,002014	-9,686973	-1,305925	2,453497	-0,008088	-0,137508	-0,002014	-9,686973	-1,305925	2,453497
10:00:08,65	0,412954	3,194894	-0,113011	-1,436011	0,287013	-0,569040	-0,002234	-0,135461	0,000295	1,015974	-1,672667	2,422851	-0,549928	-2,924961	-1,091535	-18,548613	4,436782	14,167536	-0,002234	-0,135461	0,000295	-9,617736	-1,497336	2,422851	-0,002234	-0,135461	0,000295	-9,617736	-1,497336	2,422851
10:00:08,70	0,412954	3,194894	-0,113011	-1,436011	0,287013	-0,569040	0,000751	-0,139206	-0,002388	1,177113	-1,495390	2,442196	-0,549142	-2,927121	-1,095753	-18,456756	4,447092	14,174150	0,000751	-0,139206	-0,002388	-9,750593	-1,554348	2,442196	0,000751	-0,139206	-0,002388	-9,750593	-1,554348	2,442196
10:00:08,75	0,412954	3,194894	-0,113011	-1,436011	0,287013	-0,569040	-0,008066	-0,138225	-0,000462	1,147271	-1,936517	2,442891	-0,546675	-2,920045	-1,095750	-18,402203	4,494491	14,181427	-0,008066	-0,138225	-0,000462	-9,703381	-1,303332	2,442891	-0,008066	-0,138225	-0,000462	-9,703381	-1,303332	2,442891
10:00:08,80	0,412954	3,194894	-0,113011	-1,436011	0,287013	-0,569040	-0,008904	-0,137762	-0,003930	1,147617	-1,976519	2,479526	-0,545565	-2,918038	-1,097296	-18,415838	4,476135	14,211480	-0,008904	-0,137762	-0,003930	-9,666707	-1,277584	2,479526	-0,008904	-0,137762	-0,003930	-9,666707	-1,277584	2,479526
10:00:08,85	0,412954	3,194894	-0,113011	-1,436011	0,287013	-0,569040	-0,008904	-0,137762	-0,003930	1,147617	-1,976519	2,479526	-0,555736	-2,920959	-1,091556	-18,513302	4,472664	14,153390	-0,008904	-0,137762	-0,003930	-9,666707	-1,277584	2,479526	-0,008904	-0,137762	-0,003930	-9,666707	-1,277584	2,479526
10:00:08,90	0,412954	3,194894	-0,113011	-1,436011	0,287013	-0,569040	-0,002079	-0,132735	-0,002412	0,846660	-1,668506	2,462494	-0,553331	-2,921434	-1,095778	-18,476191	4,465304	14,194448	-0,002079	-0,132735	-0,002412	-9,573049	-1,505281	2,462494	-0,002079	-0,132735	-0,002412	-9,573049	-1,505281	2,462494
10:00:08,95	0,412954	3,194894	-0,113011	-1,436011	0,287013	-0,569040	-0,000579	-0,131732	0,000697	0,805770	-1,522063	2,419992	-0,554949	-2,922232	-1,092669	-18,411285	4,440829	14,151946	-0,000579	-0,131732	0,000697	-9,535217	-1,476582	2,419992	-0,000579	-0,131732	0,000697	-9,535217	-1,476582	2,419992
10:00:09,00	0,412954	3,194894	-0,113011	-1,436011	0,287013	-0,569040	0,002086	-0,135182	-0,002015	0,963317	-1,438286	2,441583	-0,553294	-2,926265	-1,095381	-18,469695	4,449334	14,173537	0,002086	-0,135182	-0,002015	-9,648475	-1,602058	2,441583	0,002086	-0,135182	-0,002015	-9,648475	-1,602058	2,441583
10:00:09,05	0,412954	3,194894	-0,113011	-1,436011	0,287013	-0,569040	0,002086	-0,135182	-0,002015	0,963317	-1,438286	2,441583	-0,548629	-2,925477	-1,095005	-18,488855	4,441132	14,164475	0,002086	-0,135182	-0,002015	-9,648475	-1,602058	2,441583	0,002086	-0,135182	-0,002015	-9,648475	-1,602058	2,441583
10:00:09,10	0,412954	3,194894	-0,113011	-1,436011	0,287013	-0,569040	-0,005865	-0,140063	-0,004343	1,217108	-1,855113	2,459695	-0,545091	-2,921819	-1,097709	-18,472594	4,450985	14,191649	-0,005865	-0,140063	-0,004343	-9,777840	-1,394673	2,459695	-0,005865	-0,140063	-0,004343	-9,777840	-1,394673	2,459695
10:00:09,15	0,412954	3,194894	-0,113011	-1,436011	0,287013	-0,569040	-0,005865	-0,140063	-0,004343	1,217108	-1,855113	2,459695	-0,553883	-2,923892	-1,093466	-18,475805	4,468080	14,153905	0,000326	-0,133486	-0,000100	-9,590349	-1,570063	2,421951	0,000326	-0,133486	-0,000100	-9,590349	-1,570063	2,421951
10:00:09,20	0,412954	3,194894	-0,113011	-1,436011	0,287013	-0,569040	-0,003031	-0,141748	-0,002017	1,319947	-1,720691	2,434239	-0,545050	-2,925116	-1,095383	-18,476208	4,470653	14,166193	-0,003031	-0,141748	-0,002017	-9,807263	-1,482746	2,434239	-0,003031	-0,141748	-0,002017	-9,807263	-1,482746	2,434239
10:00:09,25	0,412954	3,194894	-0,113011	-1,436011	0,287013	-0,569040	-0,003031	-0,141748	-0,002017	1,319947	-1,720691	2,434239	-0,545695	-2,921527	-1,096553	-18,482514	4,453637	14,186227	-0,005817	-0,139394	-0,003188	-9,762775	-1,405885	2,454272	-0,005817	-0,139394	-0,003188	-9,762775	-1,405885	2,454272
10:00:09,30	0,412954	3,194894	-0,113011	-1,436011	0,287013	-0,569040	-0,001287	-0,134532	0,001479	0,915329	-1,627579	2,464384	-0,552171	-2,923019	-1,091886	-18,488803	4,444008	14,196338	-0,001287	-0,134532	0,001479	-9,645406	-1,526552	2,464384	-0,001287	-0,134532	0,001479	-9,645406	-1,526552	2,464384
10:00:09,35	0,412954	3,194894	-0,113011	-1,436011	0,287013	-0,569040	-0,002001	-0,132758	0,000653	0,842124	-1,687410	2,417450	-0,553350	-2,921514	-1,092712	-18,498958	4,471814	14,149404	-0,002001	-0,132758	0,000653	-9,579411	-1,530326	2,417450	-0,002001	-0,132758	0,000653	-9,579411	-1,530326	2,417450
10:00:09,40	0,412954	3,194894	-0,113011	-1,436011	0,287013	-0,569040	3,399041E-5	-0,138012	0,001492	1,063996	-1,535602	2,458200	-0,549818	-2,925903	-1,091873	-18,484779	4,404404	14,190154	3,399041E-5	-0,138012	0,001492	-9,769908	-1,538270	2,458200	3,399041E-5	-0,138012	0,001492	-9,769908	-1,538270	2,458200
10:00:09,45	0,412954	3,194894	-0,113011	-1,436011	0,287013	-0,569040	-0,011651	-0,136735	-0,000878	1,064575	-2,158705	2,449421	-0,545081	-2,915145	-1,094244	-18,464728	4,470141	14,181375	-0,011651	-0,136735	-0,000878	-9,669125	-1,244132	2,449421	-0,011651	-0,136735	-0,000878	-9,669125	-1,244132	2,449421
10:00:09,50	0,412954	3,194894	-0,113011	-1,436011	0,287013	-0,569040	-0,001334	-0,134609	-0,002006	0,936302	-1,580949	2,451145	-0,552080	-2,923017	-1,095371	-18,437858	4,434141	14,183099	-0,001334	-0,134609	-0,002006	-9,630540	-1,476263	2,451145	-0,001334	-0,134609	-0,002006	-9,630540	-1,476263	2,451145
10:00:09,55	0,412954	3,194894	-0,113011	-1,436011	0,287013	-0,569040	-0,005994	-0,140073	-0,002379	1,251676	-1,854817	2,473659	-0,545019	-2,921713	-1,095744	-18,449535	4,476990	14,205614	-0,005994	-0,140073	-0,002379	-9,744053	-1,384305	2,473659	-0,005994	-0,140073	-0,002379	-9,744053	-1,384305	2,473659
10:00:09,60	0,412954	3,194894	-0,113011	-1,436011	0,287013	-0,569040	-0,005994	-0,140073	-0,002379	1,251676	-1,854817	2,473659	-0,553935	-2,924776	-1,093862	-18,490978	4,435685	14,148279	-0,005994	-0,140073	-0,002379	-9,744053	-1,384305	2,473659	-0,005994	-0,140073	-0,002379	-9,744053	-1,384305	2,473659
10:00:09,65	0,412954	3,194894	-0,113011	-1,436011	0,287013	-0,569040	0,001117	-0,133883	-0,000497	0,873288	-1,500313	2,416325	-0,545014	-2,921898	-1,096527	-18,438874	4,451005	14,190586	0,001117	-0,133883	-0,000497	-9,636503	-1,587971	2,416325	0,001117	-0,133883	-0,000497	-9,636503	-1,587971	2,416325
10:00:09,70	0,412954	3,194894	-0,113011	-1,436011	0,287013	-0,569040	-0,007627	-0,136314	-0,001650	1,044484	-1,974379	2,454500	-0,547457	-2,918419	-1,095016	-18,485382	4,484132	14,186454	-0,007627	-0,136314	-0,001650	-9,656186	-1,375631	2,454500	-0,007627	-0,136314	-0,001650	-9,656186	-1,375631	2,454500
10:00:09,75	0,412954	3,194894	-0,113011	-1,436011	0,287013	-0,569040	-0,007627	-0,136314	-0,001650	1,044484	-1,974379	2,454500	-0,549194	-2,926279	-1,092761	-18,482448	4,438209	14,168790	-0,007627	-0,136314	-0,001650	-9,656186	-1,375631	2,454500	-0,007627	-0,136314	-0,001650	-9,656186	-1,375631	2,454500
10:00:09,80	0,412954	3,194894	-0,113011	-1,436011	0,287013	-0,569040	4,834182E-5	-0,138740	0,000605	1,132312	-1,549740	2,436836	-0,547974	-2,926012	-1,096912	-18,469145	4,490403	14,196116	4,834182E-5	-0,138740	0,000605	-9,758768	-1,553535	2,436836	4,834182E-5	-0,138740	0,000605	-9,758768	-1,553535	2,436836
10:00:09,85	0,412954	3,194894	-0,113011	-1,436011	0,287013	-0,569040	-0,000793	-0,139663	-0,003546	1,232179	-1,608057	2,464162	-0,545602	-2,918822	-1,095787	-18,441809	4,469664	14,162047	-0,000793	-0,139663	-0,003546	-9,731384	-1,545819	2,464162	-0,000793	-0,139663	-0,003546	-9,731384	-1,545819	2,464162
10:00:09,90	0,412954	3,194894	-0,113011	-1,436011	0,287013	-0,569040	-0,008206	-0,138122	-0,002421	1,147760	-1,959495	2,430093	-0,553860	-2,923757	-1,094216	-18,464065	4,481069	14,183752	-0,008206	-0,138122	-0,002421	-9,694843	-1,315330	2,430093	-0,008206	-0,138122	-0,002421	-9,694843	-1,315330	2,430093
10:00:09,95	0,412954	3,194894	-0,113011	-1,436011	0,287013	-0,569040	0,000196	-0,133438	-0,000851	0,902942	-1,547546	2,451798	-0,544445	-2,920615	-1,094987	-18,461551	4,490505	14,191436	0,000196	-0,133438	-0,000851	-9,571968	-1,562970	2,451798	0,000196	-0,133438	-0,000851	-9,571968	-1,562970	2,451798
10:00:10,00	0,412954	3,194894	-0,113011	-1,436011	0,287013	-0,569040	-0,008457	-0,138285	-0,003776	1,109864	-1,994185	2,463584	-0,545336	-2,918686	-1,097142	-18,483724	4,440364	14,195538	-0,008457	-0,138285	-0,003776	-9,745473	-1,330333	2,463584	-0,008457	-0,138285	-0,003776	-9,745473	-1,330333	2,463584
10:00:10,05	0,412954	3,194894	-0,113011	-1,436011	0,287013	-0,569040	-0,008457	-0,138285	-0,003776	1,109864	-1,994185	2,463584	-0,550339	-2,919990	-1,094994	-18,441075	4,429300	14,183498	-0,008457	-0,138285	-0,003776	-9,745473	-1,330333	2,463584	-0,008457	-0,138285	-0,003776	-9,745473	-1,330333	2,463584
10:00:10,10	0,412954	3,194894	-0,113011	-1,436011	0,287013	-0,569040	0,000806	-0,139229	-0,001624	1,172579	-1,495981	2,427142	-0,549149	-2,927180	-1,094990	-18,462583	4,443850	14,159096	0,000806	-0,139229	-0,001624	-9,756918	-1,559218	2,427142	0,000806	-0,139229	-0,001624	-9,756918	-1,559218	2,427142
10:00:10,15	0,412954	3,194894	-0,113011	-1,436011	0,287013	-0,569040	0,000806	-0,139229	-0,001624	1,172579	-1,495981	2,427142	-0,550239	-2,918432	-1,095398	-18,405752	4,464807	14,150851	-0,006226	-0,133911	-0,002033	-9,569429	-1,334152	2,418897	-0,006226	-0,133911	-0,002033	-9,569429	-1,334152	2,418897
