# Supplementary material for: Characterization of interfragmentary motion associated with common osteosynthesis devices for rat fracture healing studies
Source: PLoS One. 2017 Apr 28;12(4):e0176735. doi: 10.1371/journal.pone.0176735 (PMC5409164; doi:10.1371/journal.pone.0176735)
Supplement: S1 Dataset — (ZIP) [file pone.0176735.s001.zip › S1_Dataset/UlmExFix/Specimen03/ULM-Fix-EX_03U.txt]

%Tester: Sukopp Matthias
%Projekt: 
%Zeit: 13.03.2015 10:38:40
%Dateipfad: D:\Messungen\Fixator\Measurements\Fixator_20150313.txt
%Kommentar: Ulm-Fix-Ex_03-U
%VI Version: D:\LVProjekte\Fixator\HauptVI\Fixator_v0.12.vi
%Virtueller Drehpunkt: 	0,0000	0,0000	0,0000
%Sensor zu Hexapod (Mitte): 	0,000000	0,000000	-26,500000
%Sensor zu Hexapod Trans (Mitte): 	-0,500000	-0,866025	0,000000	-0,866025	0,500000	0,000000	0,000000	0,000000	1,000000
%Hexapod zu Labor (Mitte): 	0,835941	3,356938	-0,155006
%Hexapod zu Labor Trans (Mitte): 	0,999989	0,004375	0,001854	-0,004346	0,999877	-0,015088	-0,001920	0,015079	0,999884
%Labor zu CR (Mitte): 	0,000000	0,000000	78,500000
%Labor zu CR Trans (Mitte): 	1,000000	0,000000	0,000000	0,000000	1,000000	0,000000	0,000000	0,000000	1,000000
%Zentrum Sensormasse: 	0,000000	0,000000	2,000000
%Sensormasse: 	200,000000E-3
--------------------------------------------------
Time	X	Y	Z	U	V	W	Exp_ Fx	Exp_ Fy	Exp_ Fz	Exp_ Mx	Exp_ My	Exp_ Mz	Sen_ Fx	Sen_ Fy	Sen_ Fz	Sen_ Mx	Sen_ My	Sen_ Mz	Hex_ Fx	Hex_ Fy	Hex_ Fz	Hex_ Mx	Hex_ My	Hex_ Mz	Lab_ Fx	Lab_ Fy	Lab_ Fz	Lab_ Mx	Lab_ My	Lab_ Mz	Laser
10:38:40,21	0,835941	3,356938	-0,155006	0,864025	0,109987	-0,249024	0,084523	0,021606	-0,066947	-0,673023	0,236878	1,194614	-0,742695	-2,953023	-1,230367	-17,725967	11,738522	13,823429	0,084523	0,021606	-0,066947	1,023078	-6,398192	1,194614	0,084523	0,021606	-0,066947	1,023078	-6,398192	1,194614
10:38:40,25	0,835941	3,356938	-0,155006	0,864025	0,109987	-0,249024	0,081763	0,022525	-0,068079	-0,720989	0,113165	1,244991	-0,742111	-2,950173	-1,231499	-17,708904	11,728467	13,873807	0,081763	0,022525	-0,068079	1,047256	-6,305249	1,244991	0,081763	0,022525	-0,068079	1,047256	-6,305249	1,244991
10:38:40,30	0,835941	3,356938	-0,155006	0,864025	0,109987	-0,249024	0,085011	0,016439	-0,067996	-0,380502	0,315570	1,288015	-0,738463	-2,956029	-1,231417	-17,667882	11,732460	13,916831	0,085011	0,016439	-0,067996	0,909923	-6,357781	1,288015	0,085011	0,016439	-0,067996	0,909923	-6,357781	1,288015
10:38:40,35	0,835941	3,356938	-0,155006	0,864025	0,109987	-0,249024	0,085409	0,011636	-0,067327	-0,121647	0,298303	1,268446	-0,734981	-2,951292	-1,231491	-17,685836	11,725969	13,850326	0,085409	0,011636	-0,067327	0,791812	-6,406331	1,268446	0,085409	0,011636	-0,067327	0,791812	-6,406331	1,268446
10:38:40,40	0,835941	3,356938	-0,155006	0,864025	0,109987	-0,249024	0,076304	0,019611	-0,067715	-0,571757	-0,191642	1,232097	-0,736857	-2,946902	-1,231136	-17,728188	11,736935	13,860913	0,076304	0,019611	-0,067715	0,967721	-6,181518	1,232097	0,076304	0,019611	-0,067715	0,967721	-6,181518	1,232097
10:38:40,45	0,835941	3,356938	-0,155006	0,864025	0,109987	-0,249024	0,076304	0,019611	-0,067715	-0,571757	-0,191642	1,232097	-0,737404	-2,948344	-1,233072	-17,717980	11,762298	13,857645	0,076304	0,019611	-0,067715	0,967721	-6,181518	1,232097	0,076304	0,019611	-0,067715	0,967721	-6,181518	1,232097
10:38:40,50	0,835941	3,356938	-0,155006	0,864025	0,109987	-0,249024	0,077826	0,019364	-0,069651	-0,531842	-0,116334	1,228829	-0,743207	-2,953738	-1,231003	-17,726786	11,715094	13,837011	0,077826	0,019364	-0,069651	0,988243	-6,225694	1,228829	0,077826	0,019364	-0,069651	0,988243	-6,225694	1,228829
10:38:40,55	0,835941	3,356938	-0,155006	0,864025	0,109987	-0,249024	0,088057	0,021241	-0,071247	-0,648560	0,440886	1,262738	-0,744145	-2,956265	-1,234667	-17,705691	11,733134	13,891554	0,088057	0,021241	-0,071247	1,018872	-6,471582	1,262738	0,088057	0,021241	-0,071247	1,018872	-6,471582	1,262738
10:38:40,60	0,835941	3,356938	-0,155006	0,864025	0,109987	-0,249024	0,076232	0,015496	-0,067288	-0,353323	-0,162742	1,245986	-0,733257	-2,948897	-1,230709	-17,697687	11,724462	13,874802	0,076232	0,015496	-0,067288	0,863118	-6,146954	1,245986	0,076232	0,015496	-0,067288	0,863118	-6,146954	1,245986
10:38:40,65	0,835941	3,356938	-0,155006	0,864025	0,109987	-0,249024	0,082268	0,022208	-0,069886	-0,730603	0,080975	1,203265	-0,742088	-2,950769	-1,233306	-17,772564	11,735047	13,832081	0,082268	0,022208	-0,069886	1,012708	-6,377038	1,203265	0,082268	0,022208	-0,069886	1,012708	-6,377038	1,203265
10:38:40,70	0,835941	3,356938	-0,155006	0,864025	0,109987	-0,249024	0,084447	0,022545	-0,063556	-0,710839	0,188442	1,205966	-0,743470	-2,952487	-1,226976	-17,758978	11,770296	13,834781	0,084447	0,022545	-0,063556	1,058973	-6,440648	1,205966	0,084447	0,022545	-0,063556	1,058973	-6,440648	1,205966
10:38:40,75	0,835941	3,356938	-0,155006	0,864025	0,109987	-0,249024	0,086159	0,021781	-0,065962	-0,669529	0,310358	1,208354	-0,743664	-2,954352	-1,229382	-17,729727	11,755212	13,837170	0,086159	0,021781	-0,065962	1,040280	-6,453152	1,208354	0,086159	0,021781	-0,065962	1,040280	-6,453152	1,208354
10:38:40,80	0,835941	3,356938	-0,155006	0,864025	0,109987	-0,249024	0,086905	0,021059	-0,066408	-0,660730	0,390553	1,241158	-0,738526	-2,957610	-1,231864	-17,697371	11,700007	13,848289	0,086905	0,021059	-0,066408	0,992423	-6,431453	1,241158	0,086905	0,021059	-0,066408	0,992423	-6,431453	1,241158
10:38:40,85	0,835941	3,356938	-0,155006	0,864025	0,109987	-0,249024	0,077935	0,019073	-0,064175	-0,471711	-0,045984	1,224900	-0,737206	-2,948584	-1,227595	-17,639448	11,768906	13,853716	0,077935	0,019073	-0,064175	1,025514	-6,163863	1,224900	0,077935	0,019073	-0,064175	1,025514	-6,163863	1,224900
10:38:40,90	0,835941	3,356938	-0,155006	0,864025	0,109987	-0,249024	0,078731	0,019808	-0,065477	-0,580377	-0,025803	1,206233	-0,738241	-2,948905	-1,228897	-17,693020	11,718521	13,835049	0,078731	0,019808	-0,065477	0,974585	-6,206156	1,206233	0,078731	0,019808	-0,065477	0,974585	-6,206156	1,206233
10:38:40,95	0,835941	3,356938	-0,155006	0,864025	0,109987	-0,249024	0,082880	0,023210	-0,065387	-0,736496	0,149960	1,210130	-0,743262	-2,950798	-1,228807	-17,717292	11,756507	13,838946	0,082880	0,023210	-0,065387	1,085486	-6,356131	1,210130	0,082880	0,023210	-0,065387	1,085486	-6,356131	1,210130
10:38:41,00	0,835941	3,356938	-0,155006	0,864025	0,109987	-0,249024	0,086749	0,018509	-0,067239	-0,508756	0,400775	1,187363	-0,741125	-2,956499	-1,230659	-17,682694	11,717211	13,816179	0,086749	0,018509	-0,067239	0,944167	-6,409056	1,187363	0,086749	0,018509	-0,067239	0,944167	-6,409056	1,187363
10:38:41,05	0,835941	3,356938	-0,155006	0,864025	0,109987	-0,249024	0,086749	0,018509	-0,067239	-0,508756	0,400775	1,187363	-0,737504	-2,959024	-1,232259	-17,718250	11,735992	13,842596	0,086749	0,018509	-0,067239	0,944167	-6,409056	1,187363	0,086749	0,018509	-0,067239	0,944167	-6,409056	1,187363
10:38:41,10	0,835941	3,356938	-0,155006	0,864025	0,109987	-0,249024	0,078748	0,015227	-0,066232	-0,334485	-0,011845	1,249278	-0,734283	-2,951211	-1,229652	-17,677885	11,718650	13,878094	0,078748	0,015227	-0,066232	0,860867	-6,193578	1,249278	0,078748	0,015227	-0,066232	0,860867	-6,193578	1,249278
10:38:41,15	0,835941	3,356938	-0,155006	0,864025	0,109987	-0,249024	0,084787	0,020030	-0,066490	-0,596241	0,298920	1,252430	-0,741462	-2,954039	-1,229910	-17,686708	11,709873	13,881245	0,084787	0,020030	-0,066490	0,976128	-6,356859	1,252430	0,084787	0,020030	-0,066490	0,976128	-6,356859	1,252430
10:38:41,20	0,835941	3,356938	-0,155006	0,864025	0,109987	-0,249024	0,085782	0,011957	-0,066863	-0,134225	0,293184	1,250593	-0,734967	-2,958937	-1,230284	-17,715369	11,775140	13,879408	0,085782	0,011957	-0,066863	0,804372	-6,440671	1,250593	0,085782	0,011957	-0,066863	0,804372	-6,440671	1,250593
10:38:41,25	0,835941	3,356938	-0,155006	0,864025	0,109987	-0,249024	0,086532	0,018772	-0,067563	-0,526802	0,322381	1,225499	-0,741245	-2,956179	-1,230984	-17,742969	11,747001	13,854315	0,086532	0,018772	-0,067563	0,946814	-6,470393	1,225499	0,086532	0,018772	-0,067563	0,946814	-6,470393	1,225499
10:38:41,30	0,835941	3,356938	-0,155006	0,864025	0,109987	-0,249024	0,083342	0,021685	-0,067567	-0,674242	0,203850	1,220841	-0,742172	-2,951960	-1,230987	-17,699929	11,726816	13,849656	0,083342	0,021685	-0,067567	1,028049	-6,338484	1,220841	0,083342	0,021685	-0,067567	1,028049	-6,338484	1,220841
10:38:41,35	0,835941	3,356938	-0,155006	0,864025	0,109987	-0,249024	0,080734	0,015208	-0,064933	-0,333412	0,085111	1,248221	-0,735259	-2,952940	-1,228353	-17,683322	11,721835	13,877036	0,080734	0,015208	-0,064933	0,860380	-6,252501	1,248221	0,080734	0,015208	-0,064933	0,860380	-6,252501	1,248221
10:38:41,40	0,835941	3,356938	-0,155006	0,864025	0,109987	-0,249024	0,085279	0,023859	-0,065387	-0,772865	0,273643	1,204688	-0,745024	-2,952551	-1,228807	-17,719525	11,754794	13,833504	0,085279	0,023859	-0,065387	1,100095	-6,420788	1,204688	0,085279	0,023859	-0,065387	1,100095	-6,420788	1,204688
10:38:41,45	0,835941	3,356938	-0,155006	0,864025	0,109987	-0,249024	0,082835	0,014816	-0,064944	-0,300652	0,184768	1,224099	-0,735970	-2,954955	-1,228365	-17,685414	11,737374	13,852915	0,082835	0,014816	-0,064944	0,862421	-6,317752	1,224099	0,082835	0,014816	-0,064944	0,862421	-6,317752	1,224099
10:38:41,50	0,835941	3,356938	-0,155006	0,864025	0,109987	-0,249024	0,077278	0,018932	-0,066514	-0,493989	-0,126129	1,251177	-0,736756	-2,948085	-1,229934	-17,694079	11,766239	13,879993	0,077278	0,018932	-0,066514	0,992146	-6,192429	1,251177	0,077278	0,018932	-0,066514	0,992146	-6,192429	1,251177
10:38:41,55	0,835941	3,356938	-0,155006	0,864025	0,109987	-0,249024	0,083955	0,022447	-0,065320	-0,714942	0,235837	1,195032	-0,743139	-2,952110	-1,228740	-17,700367	11,725841	13,823847	0,083955	0,022447	-0,065320	1,047186	-6,354620	1,195032	0,083955	0,022447	-0,065320	1,047186	-6,354620	1,195032
10:38:41,60	0,835941	3,356938	-0,155006	0,864025	0,109987	-0,249024	0,083955	0,022447	-0,065320	-0,714942	0,235837	1,195032	-0,739221	-2,952571	-1,227417	-17,726708	11,792154	13,866422	0,083955	0,022447	-0,065320	1,047186	-6,354620	1,195032	0,083955	0,022447	-0,065320	1,047186	-6,354620	1,195032
10:38:41,65	0,835941	3,356938	-0,155006	0,864025	0,109987	-0,249024	0,082577	0,023348	-0,065771	-0,765160	0,181417	1,199066	-0,743230	-2,950467	-1,229192	-17,687167	11,714286	13,827882	0,082577	0,023348	-0,065771	1,067634	-6,300909	1,199066	0,082577	0,023348	-0,065771	1,067634	-6,300909	1,199066
10:38:41,70	0,835941	3,356938	-0,155006	0,864025	0,109987	-0,249024	0,087292	0,018649	-0,065365	-0,558845	0,408226	1,202604	-0,739224	-2,959140	-1,229992	-17,718519	11,722147	13,844499	0,087292	0,018649	-0,065365	0,905088	-6,444227	1,202604	0,087292	0,018649	-0,065365	0,905088	-6,444227	1,202604
10:38:41,75	0,835941	3,356938	-0,155006	0,864025	0,109987	-0,249024	0,087292	0,018649	-0,065365	-0,558845	0,408226	1,202604	-0,738418	-2,953971	-1,228323	-17,658439	11,758344	13,901459	0,087292	0,018649	-0,065365	0,905088	-6,444227	1,202604	0,087292	0,018649	-0,065365	0,905088	-6,444227	1,202604
10:38:41,81	0,835941	3,356938	-0,155006	0,864025	0,109987	-0,249024	0,079197	0,018787	-0,065951	-0,525462	-0,056896	1,244257	-0,739230	-2,956952	-1,233055	-17,678565	11,740446	13,882624	0,079197	0,018787	-0,065951	0,949332	-6,273891	1,244257	0,079197	0,018787	-0,065951	0,949332	-6,273891	1,244257
10:38:41,86	0,835941	3,356938	-0,155006	0,864025	0,109987	-0,249024	0,079197	0,018787	-0,065951	-0,525462	-0,056896	1,244257	-0,737332	-2,955923	-1,232274	-17,701266	11,739994	13,830935	0,079197	0,018787	-0,065951	0,949332	-6,273891	1,244257	0,079197	0,018787	-0,065951	0,949332	-6,273891	1,244257
10:38:41,91	0,835941	3,356938	-0,155006	0,864025	0,109987	-0,249024	0,084354	0,015512	-0,068853	-0,342492	0,248736	1,202120	-0,731818	-2,951516	-1,229352	-17,747152	11,599849	13,881255	0,084354	0,015512	-0,068853	0,875204	-6,373053	1,202120	0,084354	0,015512	-0,068853	0,875204	-6,373053	1,202120
10:38:41,96	0,835941	3,356938	-0,155006	0,864025	0,109987	-0,249024	0,077780	0,012941	-0,065932	-0,353090	-0,062773	1,252439	-0,694676	-3,027943	-1,230658	-20,860856	9,699631	14,302496	0,077780	0,012941	-0,065932	0,662749	-6,168509	1,252439	0,077780	0,012941	-0,065932	0,662749	-6,168509	1,252439
10:38:42,01	0,835941	3,356938	-0,155006	0,864025	0,109987	-0,249024	0,125397	-0,057439	-0,067238	0,104158	0,666852	1,673680	-0,704574	-2,935698	-1,216365	-16,399582	11,116129	13,994398	0,125397	-0,057439	-0,067238	-4,404798	-9,176785	1,673680	0,125397	-0,057439	-0,067238	-4,404798	-9,176785	1,673680
10:38:42,06	0,835941	3,356938	-0,155006	0,864025	0,109987	-0,249024	0,050459	-0,002745	-0,052944	0,717423	-0,074577	1,365582	-0,732323	-2,933971	-1,233712	-16,410079	12,550759	13,834098	0,050459	-0,002745	-0,052944	0,501956	-4,035614	1,365582	0,050459	-0,002745	-0,052944	0,501956	-4,035614	1,365582
10:38:42,11	0,836075	3,356935	-0,154993	0,914013	0,109999	-0,249018	0,097298	0,006790	-0,074301	1,046945	0,126900	1,244271	-0,736250	-2,971494	-1,237721	-17,921757	12,947942	13,873087	0,097298	0,006790	-0,074301	1,579925	-7,510994	1,244271	0,097298	0,006790	-0,074301	1,579925	-7,510994	1,244271
10:38:42,16	0,836075	3,356935	-0,154993	0,914013	0,109999	-0,249018	0,091061	0,009293	-0,069532	0,913812	-0,201914	1,250641	-0,735300	-2,964841	-1,232953	-17,927118	12,947630	13,879457	0,091061	0,009293	-0,069532	1,643318	-7,350198	1,250641	0,091061	0,009293	-0,069532	1,643318	-7,350198	1,250641
10:38:42,21	0,836075	3,356935	-0,154993	0,914013	0,109999	-0,249018	0,091061	0,009293	-0,069532	0,913812	-0,201914	1,250641	-0,733377	-2,959124	-1,232802	-17,931923	12,956104	13,897017	0,085148	0,010486	-0,069382	1,679862	-7,201906	1,268202	0,085148	0,010486	-0,069382	1,679862	-7,201906	1,268202
10:38:42,26	0,836075	3,356935	-0,154993	0,914013	0,109999	-0,249018	0,085148	0,010486	-0,069382	0,856723	-0,517778	1,268202	-0,737496	-2,969985	-1,234254	-17,942670	12,904567	13,855276	0,085148	0,010486	-0,069382	1,679862	-7,201906	1,268202	0,085148	0,010486	-0,069382	1,679862	-7,201906	1,268202
10:38:42,31	0,836075	3,356935	-0,154993	0,914013	0,109999	-0,249018	0,096529	0,011367	-0,071985	0,784439	0,090862	1,251721	-0,739830	-2,968540	-1,235405	-17,930586	12,924787	13,880537	0,096529	0,011367	-0,071985	1,676766	-7,486693	1,251721	0,096529	0,011367	-0,071985	1,676766	-7,486693	1,251721
10:38:42,36	0,836075	3,356935	-0,154993	0,914013	0,109999	-0,249018	0,087499	0,008553	-0,073196	0,917120	-0,416001	1,240696	-0,732878	-2,962126	-1,236616	-17,969693	12,931608	13,869512	0,087499	0,008553	-0,073196	1,588550	-7,284663	1,240696	0,087499	0,008553	-0,073196	1,588550	-7,284663	1,240696
10:38:42,41	0,836075	3,356935	-0,154993	0,914013	0,109999	-0,249018	0,087499	0,008553	-0,073196	0,917120	-0,416001	1,240696	-0,726787	-2,965501	-1,235839	-17,961948	12,640480	13,917520	0,087499	0,008553	-0,073196	1,588550	-7,284663	1,240696	0,087499	0,008553	-0,073196	1,588550	-7,284663	1,240696
10:38:42,46	0,836075	3,356935	-0,154993	0,914013	0,109999	-0,249018	0,087376	0,001591	-0,072419	1,030899	-0,270111	1,288704	-0,678710	-2,990582	-1,225898	-18,874825	9,869367	14,305039	0,087376	0,001591	-0,072419	1,155801	-7,129141	1,288704	0,087376	0,001591	-0,072419	1,155801	-7,129141	1,288704
10:38:42,51	0,836075	3,356935	-0,154993	0,914013	0,109999	-0,249018	0,085058	-0,052586	-0,062477	0,991813	0,204311	1,676224	-0,702206	-2,936834	-1,213310	-16,093817	12,060351	13,987582	0,085058	-0,052586	-0,062477	-3,136182	-6,472719	1,676224	0,085058	-0,052586	-0,062477	-3,136182	-6,472719	1,676224
10:38:42,56	0,836075	3,356935	-0,154993	0,914013	0,109999	-0,249018	0,050259	-0,005364	-0,049889	1,824205	-0,292297	1,358766	-0,688563	-2,886552	-1,226075	-13,885420	12,175037	13,844827	0,050259	-0,005364	-0,049889	1,403160	-4,237621	1,358766	0,050259	-0,005364	-0,049889	1,403160	-4,237621	1,358766
10:38:42,61	0,835908	3,356923	-0,154983	0,964022	0,109993	-0,249012	0,041231	0,002137	-0,067824	2,179793	-0,307764	1,235277	-0,704188	-2,925265	-1,231245	-15,327818	12,479086	13,864093	0,041231	0,002137	-0,067824	2,347569	-3,544361	1,235277	0,041231	0,002137	-0,067824	2,347569	-3,544361	1,235277
10:38:42,66	0,835908	3,356923	-0,154983	0,964022	0,109993	-0,249012	0,041231	0,002137	-0,067824	2,179793	-0,307764	1,235277	-0,704480	-2,922615	-1,230354	-15,427247	12,508582	13,833559	0,039082	0,003715	-0,066934	2,365205	-3,588285	1,204744	0,039082	0,003715	-0,066934	2,365205	-3,588285	1,204744
10:38:42,71	0,835908	3,356923	-0,154983	0,964022	0,109993	-0,249012	0,039082	0,003715	-0,066934	2,073586	-0,520338	1,204744	-0,708480	-2,922837	-1,232724	-15,340981	12,515097	13,865900	0,039082	0,003715	-0,066934	2,365205	-3,588285	1,204744	0,039082	0,003715	-0,066934	2,365205	-3,588285	1,204744
10:38:42,76	0,835908	3,356923	-0,154983	0,964022	0,109993	-0,249012	0,032279	0,001200	-0,072138	2,290909	-0,817680	1,223032	-0,698900	-2,917981	-1,235558	-15,335126	12,555304	13,851848	0,032279	0,001200	-0,072138	2,385070	-3,351585	1,223032	0,032279	0,001200	-0,072138	2,385070	-3,351585	1,223032
10:38:42,81	0,835908	3,356923	-0,154983	0,964022	0,109993	-0,249012	0,040531	0,008456	-0,066935	1,867439	-0,435125	1,200705	-0,709310	-2,921500	-1,230356	-15,398524	12,538623	13,829520	0,040531	0,008456	-0,066935	2,531216	-3,616834	1,200705	0,040531	0,008456	-0,066935	2,531216	-3,616834	1,200705
10:38:42,86	0,835908	3,356923	-0,154983	0,964022	0,109993	-0,249012	0,041261	-0,001892	-0,067834	2,354142	-0,316186	1,220499	-0,700713	-2,927305	-1,231254	-15,354064	12,453608	13,849315	0,041261	-0,001892	-0,067834	2,205598	-3,555152	1,220499	0,041261	-0,001892	-0,067834	2,205598	-3,555152	1,220499
10:38:42,91	0,835908	3,356923	-0,154983	0,964022	0,109993	-0,249012	0,039921	-0,002517	-0,070522	2,462131	-0,432518	1,268946	-0,699502	-2,926458	-1,233942	-15,356748	12,542336	13,897761	0,039921	-0,002517	-0,070522	2,264538	-3,566350	1,268946	0,039921	-0,002517	-0,070522	2,264538	-3,566350	1,268946
10:38:42,96	0,835908	3,356923	-0,154983	0,964022	0,109993	-0,249012	0,039921	-0,002517	-0,070522	2,462131	-0,432518	1,268946	-0,705543	-2,924431	-1,230897	-15,414786	12,497352	13,870095	0,039921	-0,002517	-0,070522	2,264538	-3,566350	1,268946	0,039921	-0,002517	-0,070522	2,264538	-3,566350	1,268946
10:38:43,01	0,835908	3,356923	-0,154983	0,964022	0,109993	-0,249012	0,036535	-0,000145	-0,070294	2,275175	-0,666146	1,258450	-0,701955	-2,925169	-1,235534	-15,367222	12,452203	13,866647	0,036535	-0,000145	-0,070294	2,263815	-3,534146	1,258450	0,036535	-0,000145	-0,070294	2,263815	-3,534146	1,258450
10:38:43,06	0,835908	3,356923	-0,154983	0,964022	0,109993	-0,249012	0,040031	0,000251	-0,072114	2,234874	-0,390823	1,237831	-0,699799	-2,921214	-1,232216	-15,383279	12,455221	13,914300	0,040031	0,000251	-0,072114	2,254610	-3,533258	1,237831	0,040031	0,000251	-0,072114	2,254610	-3,533258	1,237831
10:38:43,11	0,835908	3,356923	-0,154983	0,964022	0,109993	-0,249012	0,035528	0,000362	-0,068795	2,223717	-0,640390	1,285484	-0,706101	-2,923489	-1,229354	-15,404699	12,503196	13,854748	0,035528	0,000362	-0,068795	2,252120	-3,429345	1,285484	0,035528	0,000362	-0,068795	2,252120	-3,429345	1,285484
10:38:43,16	0,835908	3,356923	-0,154983	0,964022	0,109993	-0,249012	0,035295	1,953334E-5	-0,067192	2,329603	-0,654405	1,238171	-0,699386	-2,921183	-1,230612	-15,340858	12,532442	13,866987	0,035295	1,953334E-5	-0,067192	2,331136	-3,425030	1,238171	0,035295	1,953334E-5	-0,067192	2,331136	-3,425030	1,238171
10:38:43,21	0,835908	3,356923	-0,154983	0,964022	0,109993	-0,249012	0,037543	0,002710	-0,070299	2,104367	-0,605818	1,263376	-0,707254	-2,923671	-1,230112	-15,382770	12,482537	13,868631	0,037543	0,002710	-0,070299	2,317140	-3,552955	1,263376	0,037543	0,002710	-0,070299	2,317140	-3,552955	1,263376
10:38:43,26	0,835908	3,356923	-0,154983	0,964022	0,109993	-0,249012	0,037543	0,002710	-0,070299	2,104367	-0,605818	1,263376	-0,704844	-2,927378	-1,232429	-15,371617	12,501279	13,855857	0,043389	0,001649	-0,069009	2,331960	-3,650595	1,227042	0,043389	0,001649	-0,069009	2,331960	-3,650595	1,227042
10:38:43,31	0,835908	3,356923	-0,154983	0,964022	0,109993	-0,249012	0,043389	0,001649	-0,069009	2,202482	-0,244540	1,227042	-0,701339	-2,919423	-1,227911	-15,438722	12,498279	13,871234	0,043389	0,001649	-0,069009	2,331960	-3,650595	1,227042	0,043389	0,001649	-0,069009	2,331960	-3,650595	1,227042
10:38:43,36	0,835908	3,356923	-0,154983	0,964022	0,109993	-0,249012	0,034747	0,002591	-0,064491	2,117368	-0,750541	1,242419	-0,706154	-2,922713	-1,232069	-15,418360	12,499876	13,875920	0,034747	0,002591	-0,064491	2,320763	-3,478195	1,242419	0,034747	0,002591	-0,064491	2,320763	-3,478195	1,242419
10:38:43,41	0,835908	3,356923	-0,154983	0,964022	0,109993	-0,249012	0,040004	0,005116	-0,068649	1,997640	-0,460348	1,247104	-0,698930	-2,918449	-1,230911	-15,348058	12,516514	13,833301	0,040004	0,005116	-0,068649	2,399234	-3,600667	1,247104	0,040004	0,005116	-0,068649	2,399234	-3,600667	1,247104
10:38:43,46	0,835908	3,356923	-0,154983	0,964022	0,109993	-0,249012	0,032700	0,000992	-0,067491	2,261657	-0,787617	1,204485	-0,697395	-2,921062	-1,231736	-15,326283	12,534405	13,867946	0,034195	-0,001644	-0,068316	2,296037	-3,384239	1,239130	0,034195	-0,001644	-0,068316	2,296037	-3,384239	1,239130
10:38:43,51	0,835908	3,356923	-0,154983	0,964022	0,109993	-0,249012	0,034195	-0,001644	-0,068316	2,425100	-0,699964	1,239130	-0,699508	-2,926301	-1,232791	-15,344192	12,483932	13,870857	0,034195	-0,001644	-0,068316	2,296037	-3,384239	1,239130	0,034195	-0,001644	-0,068316	2,296037	-3,384239	1,239130
10:38:43,56	0,835908	3,356923	-0,154983	0,964022	0,109993	-0,249012	0,037572	0,004641	-0,066921	2,024549	-0,616518	1,241749	-0,704527	-2,920844	-1,230341	-15,442958	12,516658	13,870565	0,037572	0,004641	-0,066921	2,388894	-3,565906	1,241749	0,037572	0,004641	-0,066921	2,388894	-3,565906	1,241749
10:38:43,61	0,835908	3,356923	-0,154983	0,964022	0,109993	-0,249012	0,037572	0,004641	-0,066921	2,024549	-0,616518	1,241749	-0,701979	-2,925800	-1,231674	-15,398310	12,475025	13,845870	0,037572	0,004641	-0,066921	2,388894	-3,565906	1,241749	0,037572	0,004641	-0,066921	2,388894	-3,565906	1,241749
10:38:43,66	0,835908	3,356923	-0,154983	0,964022	0,109993	-0,249012	0,033883	-0,000379	-0,067438	2,326939	-0,712093	1,257115	-0,698335	-2,920160	-1,230859	-15,338974	12,504322	13,885931	0,033883	-0,000379	-0,067438	2,297152	-3,371943	1,257115	0,033883	-0,000379	-0,067438	2,297152	-3,371943	1,257115
10:38:43,71	0,835908	3,356923	-0,154983	0,964022	0,109993	-0,249012	0,042188	-0,000388	-0,068978	2,304963	-0,291956	1,256052	-0,702479	-2,927356	-1,232399	-15,360298	12,490755	13,884868	0,042188	-0,000388	-0,068978	2,274518	-3,603689	1,256052	0,042188	-0,000388	-0,068978	2,274518	-3,603689	1,256052
10:38:43,76	0,835908	3,356923	-0,154983	0,964022	0,109993	-0,249012	0,042188	-0,000388	-0,068978	2,304963	-0,291956	1,256052	-0,698941	-2,922511	-1,231264	-15,355280	12,503810	13,861649	0,036222	-0,001030	-0,067844	2,271327	-3,447788	1,232833	0,036222	-0,001030	-0,067844	2,271327	-3,447788	1,232833
10:38:43,81	0,835908	3,356923	-0,154983	0,964022	0,109993	-0,249012	0,036222	-0,001030	-0,067844	2,352150	-0,604339	1,232833	-0,700137	-2,920645	-1,227794	-15,369197	12,509061	13,845384	0,036222	-0,001030	-0,067844	2,271327	-3,447788	1,232833	0,036222	-0,001030	-0,067844	2,271327	-3,447788	1,232833
10:38:43,86	0,835908	3,356923	-0,154983	0,964022	0,109993	-0,249012	0,035205	0,000939	-0,064374	2,247369	-0,671938	1,216568	-0,700842	-2,918416	-1,231284	-15,393116	12,472641	13,885556	0,035205	0,000939	-0,064374	2,321086	-3,435496	1,216568	0,035205	0,000939	-0,064374	2,321086	-3,435496	1,216568
10:38:43,92	0,835908	3,356923	-0,154983	0,964022	0,109993	-0,249012	0,033627	0,002664	-0,067863	2,114153	-0,756496	1,256741	-0,703645	-2,924739	-1,233202	-15,348271	12,489339	13,861149	0,033627	0,002664	-0,067863	2,323306	-3,396184	1,256741	0,033627	0,002664	-0,067863	2,323306	-3,396184	1,256741
10:38:43,97	0,835908	3,356923	-0,154983	0,964022	0,109993	-0,249012	0,040504	0,001930	-0,069781	2,189212	-0,368405	1,232333	-0,700990	-2,918794	-1,229991	-15,391252	12,520052	13,878920	0,040504	0,001930	-0,069781	2,340733	-3,547937	1,232333	0,040504	0,001930	-0,069781	2,340733	-3,547937	1,232333
10:38:44,02	0,835908	3,356923	-0,154983	0,964022	0,109993	-0,249012	0,034028	0,002603	-0,066571	2,159342	-0,757710	1,250104	-0,699854	-2,922185	-1,228997	-15,506701	12,496846	13,871184	0,034028	0,002603	-0,066571	2,363667	-3,428915	1,250104	0,034028	0,002603	-0,066571	2,363667	-3,428915	1,250104
10:38:44,07	0,835908	3,356923	-0,154983	0,964022	0,109993	-0,249012	0,036397	-7,596869E-5	-0,065577	2,220820	-0,722894	1,242368	-0,646708	-2,965846	-1,224438	-17,030400	9,748503	14,292946	0,036397	-7,596869E-5	-0,065577	2,214856	-3,580076	1,242368	0,036397	-7,596869E-5	-0,065577	2,214856	-3,580076	1,242368
10:38:44,12	0,835908	3,356923	-0,154983	0,964022	0,109993	-0,249012	0,034463	-0,020396	-0,050828	3,322182	-0,323368	1,364401	-0,681289	-2,930670	-1,214248	-15,051227	12,285505	13,993217	0,034463	-0,020396	-0,050828	1,721081	-3,028687	1,364401	0,034463	-0,020396	-0,050828	1,721081	-3,028687	1,364401
10:38:44,17	0,835908	3,356923	-0,154983	0,964022	0,109993	-0,249012	0,034463	-0,020396	-0,050828	3,322182	-0,323368	1,364401	-0,695626	-2,919214	-1,221557	-14,623867	13,490472	13,849399	0,034463	-0,020396	-0,050828	1,721081	-3,028687	1,364401	0,034463	-0,020396	-0,050828	1,721081	-3,028687	1,364401
10:38:44,22	0,835967	3,356994	-0,154995	1,014004	0,109997	-0,249006	0,031710	-0,002252	-0,058136	3,635884	-0,698877	1,220583	-0,709131	-2,944488	-1,230040	-16,257120	13,883938	13,875445	0,031710	-0,002252	-0,058136	3,459119	-3,188126	1,220583	0,031710	-0,002252	-0,058136	3,459119	-3,188126	1,220583
10:38:44,27	0,835967	3,356994	-0,154995	1,014004	0,109997	-0,249006	0,060350	-0,003193	-0,066619	3,208977	-0,820790	1,246629	-0,710309	-2,947380	-1,233516	-16,270794	13,928251	13,897868	0,060350	-0,003193	-0,066619	2,958290	-5,558246	1,246629	0,060350	-0,003193	-0,066619	2,958290	-5,558246	1,246629
10:38:44,32	0,835967	3,356994	-0,154995	1,014004	0,109997	-0,249006	0,063444	-0,003620	-0,070096	3,262680	-0,693900	1,269052	-0,706561	-2,951198	-1,235091	-16,251366	13,881986	13,916606	0,063444	-0,003620	-0,070096	2,978534	-5,674235	1,269052	0,063444	-0,003620	-0,070096	2,978534	-5,674235	1,269052
10:38:44,37	0,835967	3,356994	-0,154995	1,014004	0,109997	-0,249006	0,064876	-0,008774	-0,071670	3,500377	-0,579449	1,287791	-0,711572	-2,947323	-1,232762	-16,315873	13,940058	13,898041	0,064876	-0,008774	-0,071670	2,811579	-5,672241	1,287791	0,064876	-0,008774	-0,071670	2,811579	-5,672241	1,287791
10:38:44,42	0,835967	3,356994	-0,154995	1,014004	0,109997	-0,249006	0,064026	-0,002497	-0,069341	3,192010	-0,708565	1,269225	-0,714030	-2,947453	-1,235156	-16,309843	13,931012	13,901932	0,064026	-0,002497	-0,069341	2,995958	-5,734608	1,269225	0,064026	-0,002497	-0,069341	2,995958	-5,734608	1,269225
10:38:44,47	0,835967	3,356994	-0,154995	1,014004	0,109997	-0,249006	0,065368	-0,000433	-0,071736	3,079845	-0,629051	1,273116	-0,704901	-2,953850	-1,231540	-16,306087	13,920494	13,916135	0,065368	-0,000433	-0,071736	3,045844	-5,760419	1,273116	0,065368	-0,000433	-0,071736	3,045844	-5,760419	1,273116
10:38:44,52	0,835967	3,356994	-0,154995	1,014004	0,109997	-0,249006	0,066343	-0,011538	-0,068119	3,650069	-0,569818	1,287319	-0,709857	-2,949417	-1,235474	-16,313796	13,860818	13,892272	0,066343	-0,011538	-0,068119	2,744333	-5,777756	1,287319	0,066343	-0,011538	-0,068119	2,744333	-5,777756	1,287319
10:38:44,57	0,835967	3,356994	-0,154995	1,014004	0,109997	-0,249006	0,064982	-0,005029	-0,072054	3,256054	-0,617437	1,263456	-0,651213	-2,972648	-1,225635	-17,073626	10,872015	14,255642	0,064982	-0,005029	-0,072054	2,861292	-5,718522	1,263456	0,064982	-0,005029	-0,072054	2,861292	-5,718522	1,263456
10:38:44,62	0,835967	3,356994	-0,154995	1,014004	0,109997	-0,249006	0,055778	-0,067432	-0,062214	3,532703	-0,259664	1,626827	-0,692637	-2,919566	-1,223129	-14,694723	13,137398	13,945216	0,055778	-0,067432	-0,062214	-1,760673	-4,638253	1,626827	0,055778	-0,067432	-0,062214	-1,760673	-4,638253	1,626827
10:38:44,67	0,835967	3,356994	-0,154995	1,014004	0,109997	-0,249006	0,030520	-0,005016	-0,059709	3,438444	-0,645593	1,316401	-0,686675	-2,891552	-1,232033	-13,317602	13,838012	13,822793	0,030520	-0,005016	-0,059709	3,044658	-3,041412	1,316401	0,030520	-0,005016	-0,059709	3,044658	-3,041412	1,316401
10:38:44,72	0,835959	3,356954	-0,154985	1,064027	0,109983	-0,249015	0,003278	0,003827	-0,068612	4,273883	-1,219846	1,193977	-0,694637	-2,916630	-1,238152	-14,815601	14,166675	13,883682	0,003278	0,003827	-0,068612	4,574326	-1,477194	1,193977	0,003278	0,003827	-0,068612	4,574326	-1,477194	1,193977
10:38:44,77	0,835959	3,356954	-0,154985	1,064027	0,109983	-0,249015	0,034835	0,001071	-0,077018	3,951585	-1,069757	1,235293	-0,700067	-2,920259	-1,240438	-14,841535	14,180202	13,864109	0,034835	0,001071	-0,077018	4,035665	-3,804305	1,235293	0,034835	0,001071	-0,077018	4,035665	-3,804305	1,235293
10:38:44,82	0,835959	3,356954	-0,154985	1,064027	0,109983	-0,249015	0,034835	0,001071	-0,077018	3,951585	-1,069757	1,235293	-0,695412	-2,925216	-1,243864	-14,839964	14,200729	13,836218	0,034835	0,001071	-0,077018	4,035665	-3,804305	1,235293	0,034835	0,001071	-0,077018	4,035665	-3,804305	1,235293
10:38:44,87	0,835959	3,356954	-0,154985	1,064027	0,109983	-0,249015	0,035598	-0,002281	-0,078308	4,088686	-1,105841	1,275571	-0,697545	-2,922596	-1,241729	-14,925751	14,185860	13,904387	0,035598	-0,002281	-0,078308	3,909626	-3,900288	1,275571	0,035598	-0,002281	-0,078308	3,909626	-3,900288	1,275571
10:38:44,92	0,835959	3,356954	-0,154985	1,064027	0,109983	-0,249015	0,035598	-0,002281	-0,078308	4,088686	-1,105841	1,275571	-0,698697	-2,923749	-1,242707	-14,890660	14,171060	13,869458	0,035598	-0,002281	-0,078308	3,909626	-3,900288	1,275571	0,035598	-0,002281	-0,078308	3,909626	-3,900288	1,275571
10:38:44,97	0,835959	3,356954	-0,154985	1,064027	0,109983	-0,249015	0,038306	-5,258288E-5	-0,074208	4,007437	-0,950394	1,281223	-0,700829	-2,923826	-1,237628	-14,895747	14,208524	13,910039	0,038306	-5,258288E-5	-0,074208	4,003309	-3,957386	1,281223	0,038306	-5,258288E-5	-0,074208	4,003309	-3,957386	1,281223
10:38:45,02	0,835959	3,356954	-0,154985	1,064027	0,109983	-0,249015	0,038306	-5,258288E-5	-0,074208	4,007437	-0,950394	1,281223	-0,696804	-2,925662	-1,240351	-14,921041	14,147904	13,905591	0,038306	-5,258288E-5	-0,074208	4,003309	-3,957386	1,281223	0,038306	-5,258288E-5	-0,074208	4,003309	-3,957386	1,281223
10:38:45,07	0,835959	3,356954	-0,154985	1,064027	0,109983	-0,249015	0,033758	0,003018	-0,076074	3,834603	-1,210471	1,260784	-0,701214	-2,918353	-1,239495	-14,922767	14,208923	13,889599	0,033758	0,003018	-0,076074	4,071515	-3,860474	1,260784	0,033758	0,003018	-0,076074	4,071515	-3,860474	1,260784
10:38:45,12	0,835959	3,356954	-0,154985	1,064027	0,109983	-0,249015	0,033758	0,003018	-0,076074	3,834603	-1,210471	1,260784	-0,696742	-2,917778	-1,241757	-14,896823	14,218712	13,875731	0,033758	0,003018	-0,076074	4,071515	-3,860474	1,260784	0,033758	0,003018	-0,076074	4,071515	-3,860474	1,260784
10:38:45,17	0,835959	3,356954	-0,154985	1,064027	0,109983	-0,249015	0,031024	-0,000568	-0,078337	4,042498	-1,335067	1,246915	-0,699710	-2,922194	-1,240376	-14,893659	14,141406	13,880903	0,031024	-0,000568	-0,078337	3,997948	-3,770448	1,246915	0,031024	-0,000568	-0,078337	3,997948	-3,770448	1,246915
10:38:45,22	0,835959	3,356954	-0,154985	1,064027	0,109983	-0,249015	0,036323	-0,005123	-0,074968	4,288063	-1,021959	1,267556	-0,690745	-2,916175	-1,240246	-14,832901	14,192265	13,904864	0,036323	-0,005123	-0,074968	3,885869	-3,873345	1,267556	0,036323	-0,005123	-0,074968	3,885869	-3,873345	1,267556
10:38:45,27	0,835959	3,356954	-0,154985	1,064027	0,109983	-0,249015	0,036323	-0,005123	-0,074968	4,288063	-1,021959	1,267556	-0,700704	-2,921628	-1,240752	-14,904559	14,171762	13,908778	0,036323	-0,005123	-0,074968	3,885869	-3,873345	1,267556	0,036323	-0,005123	-0,074968	3,885869	-3,873345	1,267556
10:38:45,32	0,835959	3,356954	-0,154985	1,064027	0,109983	-0,249015	0,036339	0,000939	-0,077332	3,919644	-1,041915	1,279962	-0,692004	-2,918717	-1,240344	-14,866995	14,165284	13,912294	0,036339	0,000939	-0,077332	3,993337	-3,894517	1,279962	0,036339	0,000939	-0,077332	3,993337	-3,894517	1,279962
10:38:45,37	0,835959	3,356954	-0,154985	1,064027	0,109983	-0,249015	0,029469	-0,005140	-0,076924	4,248933	-1,363402	1,283478	-0,699022	-2,923788	-1,239959	-14,884585	14,239435	13,902960	0,029469	-0,005140	-0,076924	3,845411	-3,676685	1,283478	0,029469	-0,005140	-0,076924	3,845411	-3,676685	1,283478
10:38:45,42	0,835959	3,356954	-0,154985	1,064027	0,109983	-0,249015	0,031033	-0,004817	-0,073963	4,251553	-1,346977	1,238556	-0,693067	-2,919910	-1,237384	-14,913491	14,214595	13,867371	0,031033	-0,004817	-0,073963	3,873447	-3,783061	1,238556	0,031033	-0,004817	-0,073963	3,873447	-3,783061	1,238556
10:38:45,47	0,835959	3,356954	-0,154985	1,064027	0,109983	-0,249015	0,031033	-0,004817	-0,073963	4,251553	-1,346977	1,238556	-0,697932	-2,922313	-1,238054	-14,905636	14,172457	13,871208	0,031033	-0,004817	-0,073963	3,873447	-3,783061	1,238556	0,031033	-0,004817	-0,073963	3,873447	-3,783061	1,238556
10:38:45,52	0,835959	3,356954	-0,154985	1,064027	0,109983	-0,249015	0,035546	-0,001805	-0,074633	4,062361	-1,084416	1,242392	-0,703327	-2,921149	-1,241934	-14,940292	14,192909	13,917427	0,035546	-0,001805	-0,074633	3,920702	-3,874791	1,242392	0,035546	-0,001805	-0,074633	3,920702	-3,874791	1,242392
10:38:45,57	0,835959	3,356954	-0,154985	1,064027	0,109983	-0,249015	0,039492	-0,005938	-0,079311	4,306666	-0,966220	1,227345	-0,696325	-2,927797	-1,242732	-14,966282	14,241370	13,856161	0,039492	-0,005938	-0,079311	3,840519	-4,066329	1,227345	0,039492	-0,005938	-0,079311	3,840519	-4,066329	1,227345
10:38:45,62	0,835959	3,356954	-0,154985	1,064027	0,109983	-0,249015	0,037711	0,005190	-0,078157	3,723732	-1,030445	1,255260	-0,705071	-2,920691	-1,241577	-14,943858	14,223467	13,884076	0,037711	0,005190	-0,078157	4,131112	-3,990770	1,255260	0,037711	0,005190	-0,078157	4,131112	-3,990770	1,255260
10:38:45,67	0,835959	3,356954	-0,154985	1,064027	0,109983	-0,249015	0,037473	-0,001543	-0,078501	4,139045	-1,084980	1,287625	-0,699122	-2,923851	-1,241921	-14,947748	14,301054	13,916441	0,037473	-0,001543	-0,078501	4,017959	-4,026627	1,287625	0,037473	-0,001543	-0,078501	4,017959	-4,026627	1,287625
10:38:45,72	0,835959	3,356954	-0,154985	1,064027	0,109983	-0,249015	0,040111	0,001761	-0,077743	3,881228	-0,893908	1,263678	-0,703301	-2,924483	-1,241163	-14,944078	14,199565	13,892494	0,040111	0,001761	-0,077743	4,019435	-4,042597	1,263678	0,040111	0,001761	-0,077743	4,019435	-4,042597	1,263678
10:38:45,77	0,835959	3,356954	-0,154985	1,064027	0,109983	-0,249015	0,032962	-0,002570	-0,076851	4,172862	-1,255666	1,271097	-0,695977	-2,920457	-1,240271	-14,902187	14,252128	13,899912	0,032962	-0,002570	-0,076851	3,971151	-3,843148	1,271097	0,032962	-0,002570	-0,076851	3,971151	-3,843148	1,271097
10:38:45,82	0,835959	3,356954	-0,154985	1,064027	0,109983	-0,249015	0,028632	-0,004793	-0,075397	4,233723	-1,465045	1,281793	-0,691887	-2,917819	-1,238817	-14,915919	14,196844	13,910609	0,028632	-0,004793	-0,075397	3,857494	-3,712669	1,281793	0,028632	-0,004793	-0,075397	3,857494	-3,712669	1,281793
10:38:45,87	0,835959	3,356954	-0,154985	1,064027	0,109983	-0,249015	0,042382	-0,000248	-0,076942	3,988049	-0,779798	1,277543	-0,693796	-2,925818	-1,241281	-14,933612	14,246456	13,833629	0,042382	-0,000248	-0,076942	3,968592	-4,106771	1,277543	0,042382	-0,000248	-0,076942	3,968592	-4,106771	1,277543
10:38:45,92	0,835959	3,356954	-0,154985	1,064027	0,109983	-0,249015	0,042382	-0,000248	-0,076942	3,988049	-0,779798	1,277543	-0,700961	-2,924176	-1,244271	-14,948680	14,211606	13,895268	0,042382	-0,000248	-0,076942	3,968592	-4,106771	1,277543	0,042382	-0,000248	-0,076942	3,968592	-4,106771	1,277543
10:38:45,97	0,835959	3,356954	-0,154985	1,064027	0,109983	-0,249015	0,031248	0,001644	-0,079976	3,946170	-1,378853	1,253538	-0,702821	-2,924370	-1,240800	-15,011912	14,248858	13,899494	0,031248	0,001644	-0,079976	4,075217	-3,831786	1,253538	0,031248	0,001644	-0,079976	4,075217	-3,831786	1,253538
10:38:46,02	0,835959	3,356954	-0,154985	1,064027	0,109983	-0,249015	0,039122	-0,003091	-0,079302	4,145150	-0,973808	1,251643	-0,698605	-2,926053	-1,242722	-14,962942	14,223870	13,880458	0,039122	-0,003091	-0,079302	3,902472	-4,044886	1,251643	0,039122	-0,003091	-0,079302	3,902472	-4,044886	1,251643
10:38:46,07	0,835959	3,356954	-0,154985	1,064027	0,109983	-0,249015	0,040700	-0,006711	-0,079255	4,334641	-0,843731	1,265723	-0,696259	-2,929230	-1,242675	-14,920733	14,200956	13,894539	0,040700	-0,006711	-0,079255	3,807807	-4,038698	1,265723	0,040700	-0,006711	-0,079255	3,807807	-4,038698	1,265723
10:38:46,13	0,835959	3,356954	-0,154985	1,064027	0,109983	-0,249015	0,040700	-0,006711	-0,079255	4,334641	-0,843731	1,265723	-0,701494	-2,922922	-1,241550	-14,914211	14,178540	13,882602	0,040700	-0,006711	-0,079255	3,807807	-4,038698	1,265723	0,040700	-0,006711	-0,079255	3,807807	-4,038698	1,265723
10:38:46,18	0,835959	3,356954	-0,154985	1,064027	0,109983	-0,249015	0,037855	0,000976	-0,078129	3,918770	-0,974814	1,253786	-0,696185	-2,921987	-1,241954	-14,927426	14,229272	13,866285	0,037855	0,000976	-0,078129	3,995359	-3,946449	1,253786	0,037855	0,000976	-0,078129	3,995359	-3,946449	1,253786
10:38:46,23	0,835959	3,356954	-0,154985	1,064027	0,109983	-0,249015	0,034391	-0,003155	-0,078533	4,170877	-1,191765	1,237469	-0,699308	-2,922042	-1,241994	-14,995298	14,184125	13,860167	0,034391	-0,003155	-0,078533	3,923231	-3,891458	1,237469	0,034391	-0,003155	-0,078533	3,923231	-3,891458	1,237469
10:38:46,28	0,835959	3,356954	-0,154985	1,064027	0,109983	-0,249015	0,036000	-0,000477	-0,078573	3,958618	-1,144325	1,231352	-0,625972	-2,945944	-1,230184	-15,590158	10,949223	14,295952	0,036000	-0,000477	-0,078573	3,921148	-3,970290	1,231352	0,036000	-0,000477	-0,078573	3,921148	-3,970290	1,231352
10:38:46,33	0,835959	3,356954	-0,154985	1,064027	0,109983	-0,249015	0,020032	-0,075939	-0,066764	4,783711	-0,872350	1,667137	-0,691088	-2,928190	-1,217946	-14,518341	14,215004	13,963259	0,020032	-0,075939	-0,066764	-1,177534	-2,444861	1,667137	0,020032	-0,075939	-0,066764	-1,177534	-2,444861	1,667137
10:38:46,38	0,835959	3,356954	-0,154985	1,064027	0,109983	-0,249015	0,037214	-0,010670	-0,054526	4,753848	-0,683564	1,334443	-0,686783	-2,881826	-1,233754	-12,703886	14,373678	13,802199	0,037214	-0,010670	-0,054526	3,916268	-3,604851	1,334443	0,037214	-0,010670	-0,054526	3,916268	-3,604851	1,334443
10:38:46,43	0,835954	3,357010	-0,154977	1,114005	0,110000	-0,249024	-0,005091	0,008783	-0,070334	4,786923	-1,391395	1,173384	-0,689896	-2,918205	-1,242936	-14,350673	14,925103	13,900639	-0,005091	0,008783	-0,070334	5,476421	-0,991744	1,173384	-0,005091	0,008783	-0,070334	5,476421	-0,991744	1,173384
10:38:46,48	0,835954	3,357010	-0,154977	1,114005	0,110000	-0,249024	0,027971	-0,006710	-0,079516	5,246750	-1,374041	1,271823	-0,697140	-2,915220	-1,242849	-14,407559	14,929800	13,866192	0,027971	-0,006710	-0,079516	4,719993	-3,569758	1,271823	0,027971	-0,006710	-0,079516	4,719993	-3,569758	1,271823
10:38:46,53	0,835954	3,357010	-0,154977	1,114005	0,110000	-0,249024	0,029007	0,001056	-0,079429	4,818534	-1,371753	1,237377	-0,690652	-2,925278	-1,242507	-14,521799	14,934038	13,890341	0,029007	0,001056	-0,079429	4,901420	-3,648841	1,237377	0,029007	0,001056	-0,079429	4,901420	-3,648841	1,237377
10:38:46,58	0,835954	3,357010	-0,154977	1,114005	0,110000	-0,249024	0,034474	-0,009591	-0,079087	5,318737	-1,188523	1,261525	-0,692457	-2,916132	-1,244901	-14,519840	14,951069	13,864297	0,034474	-0,009591	-0,079087	4,565820	-3,894769	1,261525	0,034474	-0,009591	-0,079087	4,565820	-3,894769	1,261525
10:38:46,63	0,835954	3,357010	-0,154977	1,114005	0,110000	-0,249024	0,027456	-0,003455	-0,081480	5,015371	-1,560301	1,235481	-0,690557	-2,920103	-1,243292	-14,458392	14,917450	13,871039	0,027456	-0,003455	-0,081480	4,744165	-3,715600	1,235481	0,027456	-0,003455	-0,081480	4,744165	-3,715600	1,235481
10:38:46,68	0,835954	3,357010	-0,154977	1,114005	0,110000	-0,249024	0,029945	-0,007087	-0,079872	5,205840	-1,360844	1,242224	-0,692917	-2,920481	-1,244058	-14,471751	14,960497	13,896783	0,029945	-0,007087	-0,079872	4,649529	-3,711536	1,242224	0,029945	-0,007087	-0,079872	4,649529	-3,711536	1,242224
10:38:46,73	0,835954	3,357010	-0,154977	1,114005	0,110000	-0,249024	0,031453	-0,005232	-0,080638	5,139980	-1,315540	1,267968	-0,689162	-2,916436	-1,239330	-14,554403	14,833160	13,875775	0,031453	-0,005232	-0,080638	4,729286	-3,784580	1,267968	0,031453	-0,005232	-0,080638	4,729286	-3,784580	1,267968
10:38:46,78	0,835954	3,357010	-0,154977	1,114005	0,110000	-0,249024	0,026072	-0,006461	-0,075909	5,052298	-1,603236	1,246960	-0,636415	-2,958745	-1,231503	-16,024358	12,232484	14,269980	0,026072	-0,006461	-0,075909	4,545109	-3,649907	1,246960	0,026072	-0,006461	-0,075909	4,545109	-3,649907	1,246960
10:38:46,83	0,835954	3,357010	-0,154977	1,114005	0,110000	-0,249024	0,036339	-0,073296	-0,068082	5,540465	-1,042036	1,641164	-0,671432	-2,899558	-1,222136	-13,498023	14,580852	13,971052	0,036339	-0,073296	-0,068082	-0,213235	-3,894661	1,641164	0,036339	-0,073296	-0,068082	-0,213235	-3,894661	1,641164
10:38:46,88	0,835954	3,357010	-0,154977	1,114005	0,110000	-0,249024	-9,613355E-5	-0,000126	-0,075093	5,849571	-1,697216	1,237434	-0,681565	-2,890606	-1,238513	-12,893985	15,175537	13,866250	-9,613355E-5	-0,000126	-0,075093	5,839713	-1,689670	1,237434	-9,613355E-5	-0,000126	-0,075093	5,839713	-1,689670	1,237434
10:38:46,93	0,835952	3,357044	-0,154983	1,164023	0,109988	-0,249076	0,031482	-0,014592	-0,082553	6,207522	-1,705770	1,297568	-0,684826	-2,925186	-1,245973	-14,520598	15,659389	13,926383	0,031482	-0,014592	-0,082553	5,062088	-4,177102	1,297568	0,031482	-0,014592	-0,082553	5,062088	-4,177102	1,297568
10:38:46,98	0,835952	3,357044	-0,154983	1,164023	0,109988	-0,249076	0,031482	-0,014592	-0,082553	6,207522	-1,705770	1,297568	-0,684944	-2,918219	-1,244465	-14,545129	15,613634	13,920420	0,031482	-0,014592	-0,082553	5,062088	-4,177102	1,297568	0,031482	-0,014592	-0,082553	5,062088	-4,177102	1,297568
10:38:47,03	0,835952	3,357044	-0,154983	1,164023	0,109988	-0,249076	0,025507	-0,011005	-0,081044	5,969127	-2,014835	1,291604	-0,685268	-2,921338	-1,244460	-14,525677	15,683852	13,897722	0,025507	-0,011005	-0,081044	5,105242	-4,017133	1,291604	0,025507	-0,011005	-0,081044	5,105242	-4,017133	1,291604
10:38:47,08	0,835952	3,357044	-0,154983	1,164023	0,109988	-0,249076	0,028947	-0,008021	-0,080461	5,803715	-1,956871	1,272878	-0,689248	-2,919706	-1,243881	-14,654959	15,665215	13,901694	0,028947	-0,008021	-0,080461	5,174073	-4,229193	1,272878	0,028947	-0,008021	-0,080461	5,174073	-4,229193	1,272878
10:38:47,13	0,835952	3,357044	-0,154983	1,164023	0,109988	-0,249076	0,027553	-0,011491	-0,082631	6,014415	-1,950446	1,254905	-0,685547	-2,920234	-1,246052	-14,571498	15,651973	13,883721	0,027553	-0,011491	-0,082631	5,112381	-4,113359	1,254905	0,027553	-0,011491	-0,082631	5,112381	-4,113359	1,254905
10:38:47,18	0,835952	3,357044	-0,154983	1,164023	0,109988	-0,249076	0,027553	-0,011491	-0,082631	6,014415	-1,950446	1,254905	-0,692929	-2,918990	-1,246966	-14,649392	15,672136	13,899168	0,027553	-0,011491	-0,082631	5,112381	-4,113359	1,254905	0,027553	-0,011491	-0,082631	5,112381	-4,113359	1,254905
10:38:47,23	0,835952	3,357044	-0,154983	1,164023	0,109988	-0,249076	0,030168	-0,004476	-0,083546	5,628137	-1,892018	1,270352	-0,687132	-2,923850	-1,245108	-14,598691	15,694469	13,930813	0,030168	-0,004476	-0,083546	5,276800	-4,260191	1,270352	0,030168	-0,004476	-0,083546	5,276800	-4,260191	1,270352
10:38:47,28	0,835952	3,357044	-0,154983	1,164023	0,109988	-0,249076	0,031478	-0,011927	-0,081688	6,060281	-1,791152	1,301997	-0,694384	-2,924400	-1,237729	-14,673497	15,671187	13,892710	0,031478	-0,011927	-0,081688	5,124041	-4,262166	1,301997	0,031478	-0,011927	-0,081688	5,124041	-4,262166	1,301997
10:38:47,33	0,835952	3,357044	-0,154983	1,164023	0,109988	-0,249076	0,035580	-0,005921	-0,074308	5,690403	-1,630985	1,263894	-0,690468	-2,929019	-1,246044	-14,685165	15,644524	13,921253	0,035580	-0,005921	-0,074308	5,225634	-4,424014	1,263894	0,035580	-0,005921	-0,074308	5,225634	-4,424014	1,263894
10:38:47,38	0,835952	3,357044	-0,154983	1,164023	0,109988	-0,249076	0,037622	-0,011621	-0,082624	5,957915	-1,521557	1,292437	-0,694002	-2,925175	-1,245297	-14,678764	15,647178	13,906242	0,037622	-0,011621	-0,082624	5,045640	-4,474909	1,292437	0,037622	-0,011621	-0,082624	5,045640	-4,474909	1,292437
10:38:47,43	0,835952	3,357044	-0,154983	1,164023	0,109988	-0,249076	0,036060	-0,006639	-0,081876	5,704335	-1,598580	1,277426	-0,688585	-2,925709	-1,246432	-14,636323	15,681764	13,908461	0,036060	-0,006639	-0,081876	5,183170	-4,429292	1,277426	0,036060	-0,006639	-0,081876	5,183170	-4,429292	1,277426
10:38:47,48	0,835952	3,357044	-0,154983	1,164023	0,109988	-0,249076	0,036391	-0,004906	-0,080428	5,632299	-1,595454	1,315863	-0,695668	-2,924595	-1,243849	-14,681911	15,669868	13,944679	0,036391	-0,004906	-0,080428	5,247169	-4,452126	1,315863	0,036391	-0,004906	-0,080428	5,247169	-4,452126	1,315863
10:38:47,53	0,835952	3,357044	-0,154983	1,164023	0,109988	-0,249076	0,036391	-0,004906	-0,080428	5,632299	-1,595454	1,315863	-0,687559	-2,921050	-1,246106	-14,694316	15,669727	13,885116	0,036391	-0,004906	-0,080428	5,247169	-4,452126	1,315863	0,036391	-0,004906	-0,080428	5,247169	-4,452126	1,315863
10:38:47,58	0,835952	3,357044	-0,154983	1,164023	0,109988	-0,249076	0,029267	-0,010156	-0,082686	5,898976	-1,976583	1,256300	-0,688754	-2,926891	-1,245117	-14,673975	15,693202	13,951008	0,029267	-0,010156	-0,082686	5,101719	-4,274008	1,256300	0,029267	-0,010156	-0,082686	5,101719	-4,274008	1,256300
10:38:47,63	0,835952	3,357044	-0,154983	1,164023	0,109988	-0,249076	0,034923	-0,012041	-0,081696	6,027512	-1,676596	1,322192	-0,691665	-2,925662	-1,248369	-14,675655	15,639864	13,946937	0,034923	-0,012041	-0,081696	5,082259	-4,418013	1,322192	0,034923	-0,012041	-0,081696	5,082259	-4,418013	1,322192
10:38:47,68	0,835952	3,357044	-0,154983	1,164023	0,109988	-0,249076	0,035313	-0,008906	-0,084948	5,817452	-1,631075	1,318122	-0,687356	-2,919107	-1,245270	-14,594838	15,676129	13,913184	0,035313	-0,008906	-0,084948	5,118308	-4,403146	1,318122	0,035313	-0,008906	-0,084948	5,118308	-4,403146	1,318122
10:38:47,73	0,835952	3,357044	-0,154983	1,164023	0,109988	-0,249076	0,027482	-0,009360	-0,081850	5,912863	-1,986423	1,284368	-0,688012	-2,922902	-1,246027	-14,623440	15,653070	13,936750	0,027482	-0,009360	-0,081850	5,178098	-4,143772	1,284368	0,027482	-0,009360	-0,081850	5,178098	-4,143772	1,284368
10:38:47,78	0,835952	3,357044	-0,154983	1,164023	0,109988	-0,249076	0,031691	-0,011541	-0,084622	5,947932	-1,838722	1,251402	-0,687572	-2,923842	-1,248042	-14,695644	15,643879	13,880218	0,031691	-0,011541	-0,084622	5,041976	-4,326490	1,251402	0,031691	-0,011541	-0,084622	5,041976	-4,326490	1,251402
10:38:47,83	0,835952	3,357044	-0,154983	1,164023	0,109988	-0,249076	0,031691	-0,011541	-0,084622	5,947932	-1,838722	1,251402	-0,685042	-2,923714	-1,247192	-14,615976	15,659310	13,923439	0,030315	-0,013668	-0,083772	5,038808	-4,228750	1,294623	0,030315	-0,013668	-0,083772	5,038808	-4,228750	1,294623
10:38:47,88	0,835952	3,357044	-0,154983	1,164023	0,109988	-0,249076	0,030598	-0,006224	-0,083048	5,706876	-1,877396	1,284543	-0,691631	-2,920237	-1,246468	-14,662195	15,665494	13,913358	0,030598	-0,006224	-0,083048	5,218326	-4,279367	1,284543	0,030598	-0,006224	-0,083048	5,218326	-4,279367	1,284543
10:38:47,93	0,835952	3,357044	-0,154983	1,164023	0,109988	-0,249076	0,035602	-0,007809	-0,079905	5,766039	-1,584461	1,290024	-0,692760	-2,925363	-1,243326	-14,645482	15,628992	13,918840	0,035602	-0,007809	-0,079905	5,153070	-4,379249	1,290024	0,035602	-0,007809	-0,079905	5,153070	-4,379249	1,290024
10:38:47,98	0,835952	3,357044	-0,154983	1,164023	0,109988	-0,249076	0,032372	-0,005974	-0,081862	5,712378	-1,763925	1,288154	-0,692734	-2,921648	-1,245282	-14,634557	15,670883	13,916970	0,032372	-0,005974	-0,081862	5,243430	-4,305128	1,288154	0,032372	-0,005974	-0,081862	5,243430	-4,305128	1,288154
10:38:48,04	0,835952	3,357044	-0,154983	1,164023	0,109988	-0,249076	0,029776	-0,011997	-0,079503	6,038032	-1,897323	1,302509	-0,695186	-2,926118	-1,245289	-14,700424	15,701206	13,927226	0,029776	-0,011997	-0,079503	5,096286	-4,234706	1,302509	0,029776	-0,011997	-0,079503	5,096286	-4,234706	1,302509
10:38:48,09	0,835952	3,357044	-0,154983	1,164023	0,109988	-0,249076	0,027864	-0,010754	-0,082631	5,961199	-2,043492	1,320154	-0,686340	-2,920134	-1,246051	-14,673528	15,693677	13,948969	0,027864	-0,010754	-0,082631	5,117011	-4,230811	1,320154	0,027864	-0,010754	-0,082631	5,117011	-4,230811	1,320154
10:38:48,14	0,835952	3,357044	-0,154983	1,164023	0,109988	-0,249076	0,027864	-0,010754	-0,082631	5,961199	-2,043492	1,320154	-0,681552	-2,926421	-1,244473	-14,645223	15,646931	13,917045	0,027864	-0,010754	-0,082631	5,117011	-4,230811	1,320154	0,027864	-0,010754	-0,082631	5,117011	-4,230811	1,320154
10:38:48,19	0,835952	3,357044	-0,154983	1,164023	0,109988	-0,249076	0,030914	-0,018044	-0,081052	6,313975	-1,836984	1,288229	-0,637445	-2,960422	-1,230616	-15,951319	12,940343	14,323239	0,030914	-0,018044	-0,081052	4,897482	-4,263760	1,288229	0,030914	-0,018044	-0,081052	4,897482	-4,263760	1,288229
10:38:48,24	0,835952	3,357044	-0,154983	1,164023	0,109988	-0,249076	0,038306	-0,073243	-0,067196	6,187253	-1,230414	1,694423	-0,667829	-2,932224	-1,218171	-14,353888	15,680704	14,021767	0,038306	-0,073243	-0,067196	0,437713	-4,237469	1,694423	0,038306	-0,073243	-0,067196	0,437713	-4,237469	1,694423
10:38:48,29	0,835952	3,357044	-0,154983	1,164023	0,109988	-0,249076	0,029079	-0,032830	-0,054751	7,257746	-1,697031	1,392952	-0,675538	-2,899068	-1,251628	-13,033103	16,162544	13,902218	0,029079	-0,032830	-0,054751	4,680578	-3,979694	1,392952	0,029079	-0,032830	-0,054751	4,680578	-3,979694	1,392952
10:38:48,34	0,835990	3,357010	-0,154988	1,214006	0,109995	-0,249015	0,040485	-0,013491	-0,090085	7,005301	-1,813880	1,292633	-0,690280	-2,932433	-1,253506	-14,592141	16,687967	13,921449	0,040485	-0,013491	-0,090085	5,946252	-4,991921	1,292633	0,040485	-0,013491	-0,090085	5,946252	-4,991921	1,292633
10:38:48,39	0,835990	3,357010	-0,154988	1,214006	0,109995	-0,249015	0,040485	-0,013491	-0,090085	7,005301	-1,813880	1,292633	-0,689091	-2,931408	-1,254166	-14,628134	16,754038	13,930751	0,040485	-0,013491	-0,090085	5,946252	-4,991921	1,292633	0,040485	-0,013491	-0,090085	5,946252	-4,991921	1,292633
10:38:48,44	0,835990	3,357010	-0,154988	1,214006	0,109995	-0,249015	0,039003	-0,014009	-0,090746	7,071440	-1,955131	1,301935	-0,689658	-2,929010	-1,254966	-14,652195	16,678848	13,930546	0,037209	-0,012319	-0,091546	5,939397	-4,952570	1,301730	0,037209	-0,012319	-0,091546	5,939397	-4,952570	1,301730
10:38:48,49	0,835990	3,357010	-0,154988	1,214006	0,109995	-0,249015	0,037209	-0,012319	-0,091546	6,906410	-2,031649	1,301730	-0,689633	-2,936679	-1,256495	-14,670470	16,714924	13,931686	0,037209	-0,012319	-0,091546	5,939397	-4,952570	1,301730	0,037209	-0,012319	-0,091546	5,939397	-4,952570	1,301730
10:38:48,54	0,835990	3,357010	-0,154988	1,214006	0,109995	-0,249015	0,043838	-0,016175	-0,093075	7,129032	-1,720795	1,302870	-0,680858	-2,929570	-1,254948	-14,672194	16,687937	13,947005	0,043838	-0,016175	-0,093075	5,859315	-5,162110	1,302870	0,043838	-0,016175	-0,093075	5,859315	-5,162110	1,302870
10:38:48,59	0,835990	3,357010	-0,154988	1,214006	0,109995	-0,249015	0,033831	-0,018614	-0,091902	7,267506	-2,195770	1,313313	-0,682517	-2,929232	-1,255323	-14,625328	16,702291	13,942129	0,033831	-0,018614	-0,091902	5,806305	-4,851502	1,313313	0,033831	-0,018614	-0,091902	5,806305	-4,851502	1,313313
10:38:48,64	0,835990	3,357010	-0,154988	1,214006	0,109995	-0,249015	0,033831	-0,018614	-0,091902	7,267506	-2,195770	1,313313	-0,690524	-2,936179	-1,252284	-14,797963	16,656081	13,928469	0,033831	-0,018614	-0,091902	5,806305	-4,851502	1,313313	0,033831	-0,018614	-0,091902	5,806305	-4,851502	1,313313
10:38:48,69	0,835990	3,357010	-0,154988	1,214006	0,109995	-0,249015	0,043851	-0,015153	-0,088863	6,961214	-1,801130	1,299653	-0,640473	-2,977611	-1,246031	-16,818455	14,343281	14,343829	0,043851	-0,015153	-0,088863	5,771676	-5,243433	1,299653	0,043851	-0,015153	-0,088863	5,771676	-5,243433	1,299653
10:38:48,74	0,835990	3,357010	-0,154988	1,214006	0,109995	-0,249015	0,054707	-0,079214	-0,082611	7,279201	-1,830029	1,715013	-0,692036	-2,948399	-1,239980	-15,423010	17,094818	14,065360	0,054707	-0,079214	-0,082611	1,060870	-6,124507	1,715013	0,054707	-0,079214	-0,082611	1,060870	-6,124507	1,715013
10:38:48,79	0,835990	3,357010	-0,154988	1,214006	0,109995	-0,249015	0,055190	-0,019954	-0,076560	7,278277	-1,972190	1,436544	-0,696322	-2,929058	-1,256334	-14,337431	17,758415	13,917959	0,055190	-0,019954	-0,076560	5,711895	-6,304586	1,436544	0,055190	-0,019954	-0,076560	5,711895	-6,304586	1,436544
10:38:48,84	0,835957	3,357010	-0,154973	1,264010	0,109980	-0,249053	0,040583	-0,006571	-0,092914	7,699837	-2,123409	1,289144	-0,698687	-2,956398	-1,262411	-15,903666	18,262117	13,968805	0,040583	-0,006571	-0,092914	7,184029	-5,309163	1,289144	0,040583	-0,006571	-0,092914	7,184029	-5,309163	1,289144
10:38:48,89	0,835957	3,357010	-0,154973	1,264010	0,109980	-0,249053	0,071764	-0,013788	-0,095891	7,726441	-2,073297	1,301536	-0,705663	-2,959670	-1,259312	-15,872565	18,242120	13,930352	0,071764	-0,013788	-0,095891	6,644118	-7,706784	1,301536	0,071764	-0,013788	-0,095891	6,644118	-7,706784	1,301536
10:38:48,94	0,835957	3,357010	-0,154973	1,264010	0,109980	-0,249053	0,071764	-0,013788	-0,095891	7,726441	-2,073297	1,301536	-0,703446	-2,954404	-1,264789	-15,922841	18,273308	13,941210	0,071764	-0,013788	-0,095891	6,644118	-7,706784	1,301536	0,071764	-0,013788	-0,095891	6,644118	-7,706784	1,301536
10:38:48,99	0,835957	3,357010	-0,154973	1,264010	0,109980	-0,249053	0,070204	-0,017564	-0,099963	7,934557	-2,204055	1,326729	-0,701613	-2,960207	-1,263384	-15,909693	18,277117	13,955544	0,070204	-0,017564	-0,099963	6,555788	-7,715104	1,326729	0,070204	-0,017564	-0,099963	6,555788	-7,715104	1,326729
10:38:49,04	0,835957	3,357010	-0,154973	1,264010	0,109980	-0,249053	0,070204	-0,017564	-0,099963	7,934557	-2,204055	1,326729	-0,699839	-2,952261	-1,261672	-15,896147	18,293083	13,940614	0,070204	-0,017564	-0,099963	6,555788	-7,715104	1,326729	0,070204	-0,017564	-0,099963	6,555788	-7,715104	1,326729
10:38:49,09	0,835957	3,357010	-0,154973	1,264010	0,109980	-0,249053	0,069116	-0,013650	-0,099475	7,735303	-2,190148	1,312596	-0,704458	-2,957308	-1,262896	-15,846491	18,245532	13,941412	0,069116	-0,013650	-0,099475	6,663743	-7,615723	1,312596	0,069116	-0,013650	-0,099475	6,663743	-7,615723	1,312596
10:38:49,14	0,835957	3,357010	-0,154973	1,264010	0,109980	-0,249053	0,069116	-0,013650	-0,099475	7,735303	-2,190148	1,312596	-0,702869	-2,957807	-1,261257	-15,926698	18,232079	13,966446	0,069116	-0,013650	-0,099475	6,663743	-7,615723	1,312596	0,069116	-0,013650	-0,099475	6,663743	-7,615723	1,312596
10:38:49,19	0,835957	3,357010	-0,154973	1,264010	0,109980	-0,249053	0,068754	-0,015276	-0,097837	7,768084	-2,271676	1,337630	-0,704982	-2,957053	-1,259490	-15,880944	18,292468	13,971426	0,068754	-0,015276	-0,097837	6,568909	-7,668880	1,337630	0,068754	-0,015276	-0,097837	6,568909	-7,668880	1,337630
10:38:49,24	0,835957	3,357010	-0,154973	1,264010	0,109980	-0,249053	0,069157	-0,013069	-0,096069	7,728480	-2,241286	1,342610	-0,706973	-2,954262	-1,261667	-15,910393	18,237365	13,956823	0,069157	-0,013069	-0,096069	6,702578	-7,670132	1,342610	0,069157	-0,013069	-0,096069	6,702578	-7,670132	1,342610
10:38:49,29	0,835957	3,357010	-0,154973	1,264010	0,109980	-0,249053	0,067736	-0,009949	-0,098247	7,503811	-2,313161	1,328007	-0,700238	-2,955523	-1,262454	-15,930500	18,229712	13,936437	0,067736	-0,009949	-0,098247	6,722804	-7,630412	1,328007	0,067736	-0,009949	-0,098247	6,722804	-7,630412	1,328007
10:38:49,34	0,835957	3,357010	-0,154973	1,264010	0,109980	-0,249053	0,071417	-0,016339	-0,096656	7,886939	-2,106391	1,308118	-0,703280	-2,960645	-1,260076	-15,871686	18,273758	13,936934	0,071417	-0,016339	-0,096656	6,604353	-7,712650	1,308118	0,071417	-0,016339	-0,096656	6,604353	-7,712650	1,308118
10:38:49,39	0,835957	3,357010	-0,154973	1,264010	0,109980	-0,249053	0,071417	-0,016339	-0,096656	7,886939	-2,106391	1,308118	-0,708063	-2,958875	-1,258527	-15,897430	18,268945	13,964608	0,071417	-0,016339	-0,096656	6,604353	-7,712650	1,308118	0,071417	-0,016339	-0,096656	6,604353	-7,712650	1,308118
10:38:49,44	0,835957	3,357010	-0,154973	1,264010	0,109980	-0,249053	0,072276	-0,011312	-0,095107	7,608520	-2,081635	1,335793	-0,699080	-2,954289	-1,262405	-15,849510	18,249563	13,956782	0,072276	-0,011312	-0,095107	6,720515	-7,755290	1,335793	0,072276	-0,011312	-0,095107	6,720515	-7,755290	1,335793
10:38:49,49	0,835957	3,357010	-0,154973	1,264010	0,109980	-0,249053	0,063813	-0,016798	-0,098985	7,900977	-2,470520	1,327967	-0,709266	-2,958430	-1,258904	-15,895271	18,241791	13,983185	0,063813	-0,016798	-0,098985	6,582305	-7,479830	1,327967	0,063813	-0,016798	-0,098985	6,582305	-7,479830	1,327967
10:38:49,54	0,835957	3,357010	-0,154973	1,264010	0,109980	-0,249053	0,069457	-0,018626	-0,097784	8,018043	-2,199738	1,348221	-0,700320	-2,960091	-1,261204	-15,858161	18,280006	13,977036	0,069457	-0,018626	-0,097784	6,555917	-7,652113	1,348221	0,069457	-0,018626	-0,097784	6,555917	-7,652113	1,348221
10:38:49,59	0,835957	3,357010	-0,154973	1,264010	0,109980	-0,249053	0,069457	-0,018626	-0,097784	8,018043	-2,199738	1,348221	-0,709311	-2,955671	-1,260895	-15,911032	18,244772	13,946294	0,069457	-0,018626	-0,097784	6,555917	-7,652113	1,348221	0,069457	-0,018626	-0,097784	6,555917	-7,652113	1,348221
10:38:49,64	0,835957	3,357010	-0,154973	1,264010	0,109980	-0,249053	0,070125	-0,008629	-0,097475	7,441238	-2,193174	1,317478	-0,710476	-2,959918	-1,258546	-15,929021	18,272275	13,957212	0,070125	-0,008629	-0,097475	6,763894	-7,697985	1,317478	0,070125	-0,008629	-0,097475	6,763894	-7,697985	1,317478
10:38:49,69	0,835957	3,357010	-0,154973	1,264010	0,109980	-0,249053	0,064067	-0,015974	-0,099014	7,801121	-2,494082	1,329111	-0,699921	-2,954097	-1,262434	-15,909837	18,218608	13,957927	0,064067	-0,015974	-0,099014	6,547188	-7,523326	1,329111	0,064067	-0,015974	-0,099014	6,547188	-7,523326	1,329111
10:38:49,74	0,835957	3,357010	-0,154973	1,264010	0,109980	-0,249053	0,064067	-0,015974	-0,099014	7,801121	-2,494082	1,329111	-0,705158	-2,955735	-1,260491	-15,853640	18,305540	13,923887	0,064067	-0,015974	-0,099014	6,547188	-7,523326	1,329111	0,064067	-0,015974	-0,099014	6,547188	-7,523326	1,329111
10:38:49,79	0,835957	3,357010	-0,154973	1,264010	0,109980	-0,249053	0,068104	-0,012257	-0,097071	7,711238	-2,278953	1,295071	-0,707496	-2,959610	-1,262772	-15,872278	18,191658	13,983827	0,068104	-0,012257	-0,097071	6,749063	-7,625106	1,295071	0,068104	-0,012257	-0,097071	6,749063	-7,625106	1,295071
10:38:49,84	0,835957	3,357010	-0,154973	1,264010	0,109980	-0,249053	0,064768	-0,010994	-0,096302	7,570492	-2,457300	1,327566	-0,704584	-2,952214	-1,259722	-15,895403	18,242943	13,956381	0,064768	-0,010994	-0,096302	6,707431	-7,541570	1,327566	0,064768	-0,010994	-0,096302	6,707431	-7,541570	1,327566
10:38:49,89	0,835957	3,357010	-0,154973	1,264010	0,109980	-0,249053	0,064768	-0,010994	-0,096302	7,570492	-2,457300	1,327566	-0,708280	-2,954671	-1,258077	-15,912029	18,241798	13,950877	0,068744	-0,009022	-0,094656	6,750395	-7,660760	1,322061	0,068744	-0,009022	-0,094656	6,750395	-7,660760	1,322061
10:38:49,94	0,835957	3,357010	-0,154973	1,264010	0,109980	-0,249053	0,067884	-0,009432	-0,095543	7,485388	-2,283113	1,292010	-0,707495	-2,954132	-1,258964	-15,886819	18,233517	13,920826	0,067884	-0,009432	-0,095543	6,744957	-7,612000	1,292010	0,067884	-0,009432	-0,095543	6,744957	-7,612000	1,292010
10:38:49,99	0,835957	3,357010	-0,154973	1,264010	0,109980	-0,249053	0,074653	-0,016759	-0,099742	7,850514	-1,920181	1,331794	-0,699958	-2,954394	-1,263870	-15,812309	18,278189	13,925740	0,074653	-0,016759	-0,099742	6,534948	-7,780421	1,331794	0,074653	-0,016759	-0,099742	6,534948	-7,780421	1,331794
10:38:50,04	0,835957	3,357010	-0,154973	1,264010	0,109980	-0,249053	0,067991	-0,015635	-0,098610	7,824908	-2,285192	1,319121	-0,702177	-2,957326	-1,262031	-15,884942	18,252043	13,947937	0,067991	-0,015635	-0,098610	6,597569	-7,622470	1,319121	0,067991	-0,015635	-0,098610	6,597569	-7,622470	1,319121
10:38:50,09	0,835957	3,357010	-0,154973	1,264010	0,109980	-0,249053	0,072900	-0,010288	-0,096277	7,548508	-2,051968	1,336209	-0,709261	-2,958904	-1,259697	-15,903220	18,264472	13,965025	0,072900	-0,010288	-0,096277	6,740880	-7,774603	1,336209	0,072900	-0,010288	-0,096277	6,740880	-7,774603	1,336209
10:38:50,15	0,835957	3,357010	-0,154973	1,264010	0,109980	-0,249053	0,071665	-0,011518	-0,095922	7,595134	-2,156197	1,317577	-0,704515	-2,962363	-1,260862	-15,884849	18,223971	13,925794	0,071665	-0,011518	-0,095922	6,691005	-7,781873	1,317577	0,071665	-0,011518	-0,095922	6,691005	-7,781873	1,317577
10:38:50,20	0,835957	3,357010	-0,154973	1,264010	0,109980	-0,249053	0,071665	-0,011518	-0,095922	7,595134	-2,156197	1,317577	-0,706497	-2,957006	-1,258215	-15,875257	18,204464	13,943292	0,071665	-0,011518	-0,095922	6,691005	-7,781873	1,317577	0,071665	-0,011518	-0,095922	6,691005	-7,781873	1,317577
10:38:50,25	0,835957	3,357010	-0,154973	1,264010	0,109980	-0,249053	0,069874	-0,011734	-0,094794	7,585676	-2,155110	1,314477	-0,693464	-2,954666	-1,264342	-15,889714	18,144147	13,976908	0,069874	-0,011734	-0,094794	6,664592	-7,640188	1,314477	0,069874	-0,011734	-0,094794	6,664592	-7,640188	1,314477
10:38:50,30	0,835957	3,357010	-0,154973	1,264010	0,109980	-0,249053	0,061331	-0,021851	-0,100922	8,052298	-2,581685	1,348092	-0,642815	-2,998638	-1,238385	-17,329893	15,626829	14,377178	0,061331	-0,021851	-0,100922	6,337027	-7,396172	1,348092	0,061331	-0,021851	-0,100922	6,337027	-7,396172	1,348092
10:38:50,35	0,835957	3,357010	-0,154973	1,264010	0,109980	-0,249053	0,074088	-0,087700	-0,074965	8,576305	-1,906898	1,748363	-0,704110	-2,967679	-1,237702	-16,307670	18,868210	14,070417	0,074088	-0,087700	-0,074965	1,691874	-7,722801	1,748363	0,074088	-0,087700	-0,074965	1,691874	-7,722801	1,748363
10:38:50,40	0,835957	3,357010	-0,154973	1,264010	0,109980	-0,249053	0,077923	-0,019137	-0,074281	8,329256	-2,442872	1,441602	-0,687133	-2,907330	-1,253168	-12,907445	18,321878	13,832139	0,077923	-0,019137	-0,074281	6,827022	-8,559862	1,441602	0,077923	-0,019137	-0,074281	6,827022	-8,559862	1,441602
10:38:50,45	0,835968	3,356966	-0,155003	1,314017	0,109996	-0,248992	0,044825	-0,016056	-0,094237	9,017097	-2,690583	1,279555	-0,690229	-2,937474	-1,257657	-14,607631	18,865918	13,908371	0,044825	-0,016056	-0,094237	7,756693	-6,209323	1,279555	0,044825	-0,016056	-0,094237	7,756693	-6,209323	1,279555
10:38:50,50	0,835968	3,356966	-0,155003	1,314017	0,109996	-0,248992	0,044825	-0,016056	-0,094237	9,017097	-2,690583	1,279555	-0,698212	-2,936992	-1,258521	-14,740888	18,815920	13,892820	0,044825	-0,016056	-0,094237	7,756693	-6,209323	1,279555	0,044825	-0,016056	-0,094237	7,756693	-6,209323	1,279555
10:38:50,55	0,835968	3,356966	-0,155003	1,314017	0,109996	-0,248992	0,048983	-0,011198	-0,094702	8,688502	-2,652682	1,300684	-0,696515	-2,938646	-1,258122	-14,800062	18,889263	13,929499	0,048983	-0,011198	-0,094702	7,809423	-6,497837	1,300684	0,048983	-0,011198	-0,094702	7,809423	-6,497837	1,300684
10:38:50,60	0,835968	3,356966	-0,155003	1,314017	0,109996	-0,248992	0,047770	-0,012704	-0,090806	8,805885	-2,677699	1,279241	-0,694604	-2,938349	-1,254226	-14,747566	18,904071	13,908057	0,047770	-0,012704	-0,090806	7,808586	-6,427633	1,279241	0,047770	-0,012704	-0,090806	7,808586	-6,427633	1,279241
10:38:50,65	0,835968	3,356966	-0,155003	1,314017	0,109996	-0,248992	0,049966	-0,007546	-0,094759	8,447023	-2,625068	1,265736	-0,700169	-2,937671	-1,258179	-14,846191	18,856372	13,894552	0,049966	-0,007546	-0,094759	7,854666	-6,547391	1,265736	0,049966	-0,007546	-0,094759	7,854666	-6,547391	1,265736
10:38:50,70	0,835968	3,356966	-0,155003	1,314017	0,109996	-0,248992	0,049966	-0,007546	-0,094759	8,447023	-2,625068	1,265736	-0,696944	-2,945287	-1,254994	-14,750601	18,879300	13,886948	0,054949	-0,014147	-0,091573	7,747385	-6,608111	1,258132	0,054949	-0,014147	-0,091573	7,747385	-6,608111	1,258132
10:38:50,75	0,835968	3,356966	-0,155003	1,314017	0,109996	-0,248992	0,054949	-0,014147	-0,091573	8,857937	-2,294652	1,258132	-0,693594	-2,934341	-1,258910	-14,762867	18,781696	13,912759	0,054949	-0,014147	-0,091573	7,747385	-6,608111	1,258132	0,054949	-0,014147	-0,091573	7,747385	-6,608111	1,258132
10:38:50,80	0,835968	3,356966	-0,155003	1,314017	0,109996	-0,248992	0,043794	-0,011576	-0,095489	8,633552	-2,836488	1,283943	-0,660884	-3,003390	-1,242559	-17,808231	17,204059	14,305356	0,043794	-0,011576	-0,095489	7,724871	-6,274347	1,283943	0,043794	-0,011576	-0,095489	7,724871	-6,274347	1,283943
10:38:50,85	0,835968	3,356966	-0,155003	1,314017	0,109996	-0,248992	0,087237	-0,074427	-0,079139	9,012891	-2,425996	1,676540	-0,676906	-2,918069	-1,243480	-13,599043	18,343311	14,005004	0,087237	-0,074427	-0,079139	3,170344	-9,274129	1,676540	0,087237	-0,074427	-0,079139	3,170344	-9,274129	1,676540
10:38:50,90	0,835968	3,356966	-0,155003	1,314017	0,109996	-0,248992	0,021358	-0,017891	-0,080060	9,164215	-2,776074	1,376188	-0,694757	-2,936857	-1,262511	-14,078512	19,971243	13,867924	0,021358	-0,017891	-0,080060	7,759772	-4,452696	1,376188	0,021358	-0,017891	-0,080060	7,759772	-4,452696	1,376188
10:38:50,95	0,835956	3,356986	-0,154987	1,364036	0,110008	-0,249017	0,080813	-0,011663	-0,101863	9,649694	-3,111584	1,280034	-0,712027	-2,966444	-1,265284	-16,162384	20,757782	13,908849	0,080813	-0,011663	-0,101863	8,734129	-9,455398	1,280034	0,080813	-0,011663	-0,101863	8,734129	-9,455398	1,280034
10:38:51,00	0,835956	3,356986	-0,154987	1,364036	0,110008	-0,249017	0,080813	-0,011663	-0,101863	9,649694	-3,111584	1,280034	-0,713802	-2,975751	-1,265267	-16,181852	20,727295	13,891840	0,080813	-0,011663	-0,101863	8,734129	-9,455398	1,280034	0,080813	-0,011663	-0,101863	8,734129	-9,455398	1,280034
10:38:51,05	0,835956	3,356986	-0,154987	1,364036	0,110008	-0,249017	0,089760	-0,014780	-0,101847	9,775617	-2,647936	1,263024	-0,710293	-2,967422	-1,262944	-16,183850	20,759736	13,922399	0,089760	-0,014780	-0,101847	8,615405	-9,694119	1,263024	0,089760	-0,014780	-0,101847	8,615405	-9,694119	1,263024
10:38:51,10	0,835956	3,356986	-0,154987	1,364036	0,110008	-0,249017	0,080793	-0,013654	-0,099524	9,744186	-3,132212	1,293584	-0,714384	-2,976409	-1,267551	-16,179675	20,759198	13,952173	0,080793	-0,013654	-0,099524	8,672327	-9,474424	1,293584	0,080793	-0,013654	-0,099524	8,672327	-9,474424	1,293584
10:38:51,15	0,835956	3,356986	-0,154987	1,364036	0,110008	-0,249017	0,090621	-0,014605	-0,104130	9,795248	-2,617226	1,323357	-0,720387	-2,973890	-1,264835	-16,194115	20,765359	13,894483	0,090621	-0,014605	-0,104130	8,648753	-9,731004	1,323357	0,090621	-0,014605	-0,104130	8,648753	-9,731004	1,323357
10:38:51,20	0,835956	3,356986	-0,154987	1,364036	0,110008	-0,249017	0,091441	-0,008146	-0,101414	9,457493	-2,590203	1,265667	-0,713236	-2,967755	-1,265273	-16,179754	20,763179	13,928172	0,091441	-0,008146	-0,101414	8,818033	-9,768305	1,265667	0,091441	-0,008146	-0,101414	8,818033	-9,768305	1,265667
10:38:51,25	0,835956	3,356986	-0,154987	1,364036	0,110008	-0,249017	0,090082	-0,016346	-0,105341	9,872400	-2,632898	1,255898	-0,712606	-2,976813	-1,268762	-16,175647	20,741422	13,884714	0,090082	-0,016346	-0,105341	8,589235	-9,704334	1,255898	0,090082	-0,016346	-0,105341	8,589235	-9,704334	1,255898
10:38:51,30	0,835956	3,356986	-0,154987	1,364036	0,110008	-0,249017	0,090082	-0,016346	-0,105341	9,872400	-2,632898	1,255898	-0,715114	-2,968018	-1,266860	-16,231989	20,767841	13,919769	0,090082	-0,016346	-0,105341	8,589235	-9,704334	1,255898	0,090082	-0,016346	-0,105341	8,589235	-9,704334	1,255898
10:38:51,35	0,835956	3,356986	-0,154987	1,364036	0,110008	-0,249017	0,083720	-0,009777	-0,103439	9,525496	-3,025745	1,290954	-0,711485	-2,974971	-1,265258	-16,195447	20,726452	13,911844	0,083720	-0,009777	-0,103439	8,758036	-9,597734	1,290954	0,083720	-0,009777	-0,103439	8,758036	-9,597734	1,290954
10:38:51,40	0,835956	3,356986	-0,154987	1,364036	0,110008	-0,249017	0,087498	-0,006582	-0,104163	9,357391	-2,784448	1,337630	-0,719770	-2,969693	-1,267583	-16,194145	20,743706	13,966446	0,087498	-0,006582	-0,104163	8,840716	-9,653009	1,337630	0,087498	-0,006582	-0,104163	8,840716	-9,653009	1,337630
10:38:51,45	0,835956	3,356986	-0,154987	1,364036	0,110008	-0,249017	0,087498	-0,006582	-0,104163	9,357391	-2,784448	1,337630	-0,710899	-2,976325	-1,267967	-16,201969	20,749782	13,923897	0,087498	-0,006582	-0,104163	8,840716	-9,653009	1,337630	0,087498	-0,006582	-0,104163	8,840716	-9,653009	1,337630
10:38:51,50	0,835956	3,356986	-0,154987	1,364036	0,110008	-0,249017	0,083086	-0,014277	-0,104538	9,762375	-2,997483	1,329399	-0,710900	-2,969720	-1,267958	-16,177563	20,739725	13,958215	0,083086	-0,014277	-0,104538	8,641642	-9,519760	1,329399	0,083086	-0,014277	-0,104538	8,641642	-9,519760	1,329399
10:38:51,55	0,835956	3,356986	-0,154987	1,364036	0,110008	-0,249017	0,083086	-0,014277	-0,104538	9,762375	-2,997483	1,329399	-0,718559	-2,969139	-1,266866	-16,185631	20,735029	13,883568	0,083086	-0,014277	-0,104538	8,641642	-9,519760	1,329399	0,083086	-0,014277	-0,104538	8,641642	-9,519760	1,329399
10:38:51,60	0,835956	3,356986	-0,154987	1,364036	0,110008	-0,249017	0,086412	-0,007354	-0,103445	9,394282	-2,829179	1,254752	-0,713925	-2,967068	-1,267971	-16,193532	20,704166	13,971654	0,086412	-0,007354	-0,103445	8,816997	-9,612533	1,254752	0,086412	-0,007354	-0,103445	8,816997	-9,612533	1,254752
10:38:51,65	0,835956	3,356986	-0,154987	1,364036	0,110008	-0,249017	0,082302	-0,010331	-0,104551	9,518427	-3,034293	1,342838	-0,721551	-2,971994	-1,264936	-16,232693	20,774415	13,883198	0,082302	-0,010331	-0,104551	8,707418	-9,495038	1,342838	0,082302	-0,010331	-0,104551	8,707418	-9,495038	1,342838
10:38:51,70	0,835956	3,356986	-0,154987	1,364036	0,110008	-0,249017	0,090381	-0,006190	-0,101515	9,344354	-2,683230	1,254382	-0,716088	-2,972564	-1,265601	-16,156624	20,802656	13,971798	0,090381	-0,006190	-0,101515	8,858411	-9,778168	1,254382	0,090381	-0,006190	-0,101515	8,858411	-9,778168	1,254382
10:38:51,75	0,835956	3,356986	-0,154987	1,364036	0,110008	-0,249017	0,088143	-0,011206	-0,102181	9,667682	-2,747866	1,342982	-0,716205	-2,975656	-1,267987	-16,198578	20,734574	13,908035	0,088143	-0,011206	-0,102181	8,787977	-9,667095	1,342982	0,088143	-0,011206	-0,102181	8,787977	-9,667095	1,342982
10:38:51,80	0,835956	3,356986	-0,154987	1,364036	0,110008	-0,249017	0,079143	-0,011282	-0,102620	9,603036	-3,207136	1,328886	-0,711522	-2,964808	-1,266040	-16,183373	20,738901	13,957702	0,079143	-0,011282	-0,102620	8,717379	-9,419891	1,328886	0,079143	-0,011282	-0,102620	8,717379	-9,419891	1,328886
10:38:51,85	0,835956	3,356986	-0,154987	1,364036	0,110008	-0,249017	0,087496	-0,007250	-0,103055	9,389063	-2,803922	1,269588	-0,719148	-2,975320	-1,265259	-16,208361	20,760852	13,931084	0,087496	-0,007250	-0,103055	8,819954	-9,672324	1,269588	0,087496	-0,007250	-0,103055	8,819954	-9,672324	1,269588
10:38:51,90	0,835956	3,356986	-0,154987	1,364036	0,110008	-0,249017	0,087496	-0,007250	-0,103055	9,389063	-2,803922	1,269588	-0,710910	-2,969173	-1,266804	-16,180585	20,729980	13,947620	0,087496	-0,007250	-0,103055	8,819954	-9,672324	1,269588	0,087496	-0,007250	-0,103055	8,819954	-9,672324	1,269588
10:38:51,95	0,835956	3,356986	-0,154987	1,364036	0,110008	-0,249017	0,090370	-0,012343	-0,102603	9,642643	-2,635295	1,311954	-0,716217	-2,975061	-1,266023	-16,201517	20,731405	13,940770	0,090370	-0,012343	-0,102603	8,673700	-9,729373	1,311954	0,090370	-0,012343	-0,102603	8,673700	-9,729373	1,311954
10:38:52,00	0,835956	3,356986	-0,154987	1,364036	0,110008	-0,249017	0,079089	-0,012024	-0,100305	9,666818	-3,199904	1,289104	-0,710853	-2,965131	-1,263726	-16,162045	20,755724	13,917920	0,079089	-0,012024	-0,100305	8,722969	-9,408392	1,289104	0,079089	-0,012024	-0,100305	8,722969	-9,408392	1,289104
10:38:52,05	0,835956	3,356986	-0,154987	1,364036	0,110008	-0,249017	0,087420	-0,013417	-0,101430	9,710777	-2,765562	1,311657	-0,713812	-2,973043	-1,264850	-16,175326	20,730474	13,940473	0,087420	-0,013417	-0,101430	8,657529	-9,628043	1,311657	0,087420	-0,013417	-0,101430	8,657529	-9,628043	1,311657
10:38:52,10	0,835956	3,356986	-0,154987	1,364036	0,110008	-0,249017	0,080426	-0,012137	-0,101859	9,655575	-3,100496	1,274103	-0,711423	-2,966346	-1,265279	-16,144740	20,725929	13,902919	0,080426	-0,012137	-0,101859	8,702807	-9,413939	1,274103	0,080426	-0,012137	-0,101859	8,702807	-9,413939	1,274103
10:38:52,15	0,835956	3,356986	-0,154987	1,364036	0,110008	-0,249017	0,088520	-0,007178	-0,101078	9,408203	-2,768546	1,312729	-0,719765	-2,970876	-1,264498	-16,216522	20,779500	13,941545	0,088520	-0,007178	-0,101078	8,844726	-9,717386	1,312729	0,088520	-0,007178	-0,101078	8,844726	-9,717386	1,312729
10:38:52,20	0,835956	3,356986	-0,154987	1,364036	0,110008	-0,249017	0,088520	-0,007178	-0,101078	9,408203	-2,768546	1,312729	-0,713150	-2,970428	-1,266427	-16,146592	20,763252	13,908773	0,088520	-0,007178	-0,101078	8,844726	-9,717386	1,312729	0,088520	-0,007178	-0,101078	8,844726	-9,717386	1,312729
10:38:52,26	0,835956	3,356986	-0,154987	1,364036	0,110008	-0,249017	0,086973	-0,006892	-0,100699	9,360643	-2,848322	1,316899	-0,722138	-2,972664	-1,267204	-16,201702	20,718745	13,945263	0,086973	-0,006892	-0,100699	8,819620	-9,675705	1,316899	0,086973	-0,006892	-0,100699	8,819620	-9,675705	1,316899
10:38:52,31	0,835956	3,356986	-0,154987	1,364036	0,110008	-0,249017	0,081541	-0,010594	-0,101875	9,559021	-3,106233	1,294356	-0,720281	-2,970250	-1,265643	-16,162402	20,733403	13,940212	0,081541	-0,010594	-0,101875	8,727368	-9,507218	1,294356	0,081541	-0,010594	-0,101875	8,727368	-9,507218	1,294356
10:38:52,36	0,835956	3,356986	-0,154987	1,364036	0,110008	-0,249017	0,081541	-0,010594	-0,101875	9,559021	-3,106233	1,294356	-0,708884	-2,980626	-1,266813	-16,346053	20,681242	13,965797	0,081541	-0,010594	-0,101875	8,727368	-9,507218	1,294356	0,081541	-0,010594	-0,101875	8,727368	-9,507218	1,294356
10:38:52,41	0,835956	3,356986	-0,154987	1,364036	0,110008	-0,249017	0,091524	-0,021476	-0,103393	10,001852	-2,675425	1,336981	-0,660453	-2,994856	-1,254340	-17,223951	17,827817	14,356911	0,091524	-0,021476	-0,103393	8,315964	-9,860021	1,336981	0,091524	-0,021476	-0,103393	8,315964	-9,860021	1,336981
10:38:52,46	0,835956	3,356986	-0,154987	1,364036	0,110008	-0,249017	0,079631	-0,070534	-0,090920	9,642773	-2,627402	1,728096	-0,679891	-2,948248	-1,246575	-14,555234	19,839893	14,063295	0,079631	-0,070534	-0,090920	4,105845	-8,878439	1,728096	0,079631	-0,070534	-0,090920	4,105845	-8,878439	1,728096
10:38:52,51	0,835956	3,356986	-0,154987	1,364036	0,110008	-0,249017	0,048987	-0,030396	-0,083155	10,632448	-2,915756	1,434479	-0,678207	-2,910061	-1,257387	-12,925591	20,081151	13,897229	0,048987	-0,030396	-0,083155	8,246376	-6,761235	1,434479	0,048987	-0,030396	-0,083155	8,246376	-6,761235	1,434479
10:38:52,56	0,835875	3,357036	-0,155006	1,414001	0,109990	-0,249041	0,015073	-0,012760	-0,093967	10,739162	-3,388577	1,268413	-0,690106	-2,948332	-1,264959	-14,588238	20,512716	13,954086	0,015073	-0,012760	-0,093967	9,737472	-4,571843	1,268413	0,015073	-0,012760	-0,093967	9,737472	-4,571843	1,268413
10:38:52,61	0,835875	3,357036	-0,155006	1,414001	0,109990	-0,249041	0,054885	-0,024096	-0,103476	10,910358	-2,994020	1,318179	-0,686520	-2,941074	-1,267685	-14,555733	20,561247	13,963507	0,054885	-0,024096	-0,103476	9,018790	-7,302457	1,318179	0,054885	-0,024096	-0,103476	9,018790	-7,302457	1,318179
10:38:52,66	0,835875	3,357036	-0,155006	1,414001	0,109990	-0,249041	0,054885	-0,024096	-0,103476	10,910358	-2,994020	1,318179	-0,697194	-2,942020	-1,263840	-14,610630	20,592751	13,955910	0,054885	-0,024096	-0,103476	9,018790	-7,302457	1,318179	0,054885	-0,024096	-0,103476	9,018790	-7,302457	1,318179
10:38:52,71	0,835875	3,357036	-0,155006	1,414001	0,109990	-0,249041	0,052244	-0,012297	-0,100420	10,315598	-3,170799	1,327094	-0,687236	-2,948661	-1,264176	-14,618115	20,496348	13,973219	0,052244	-0,012297	-0,100420	9,350295	-7,271947	1,327094	0,052244	-0,012297	-0,100420	9,350295	-7,271947	1,327094
10:38:52,76	0,835875	3,357036	-0,155006	1,414001	0,109990	-0,249041	0,050727	-0,014769	-0,102738	10,393615	-3,213396	1,336662	-0,694295	-2,941942	-1,266158	-14,604500	20,530841	13,965477	0,050727	-0,014769	-0,102738	9,234225	-7,195493	1,336662	0,050727	-0,014769	-0,102738	9,234225	-7,195493	1,336662
10:38:52,81	0,835875	3,357036	-0,155006	1,414001	0,109990	-0,249041	0,050727	-0,014769	-0,102738	10,393615	-3,213396	1,336662	-0,693136	-2,948046	-1,266951	-14,626483	20,509602	13,921194	0,050727	-0,014769	-0,102738	9,234225	-7,195493	1,336662	0,050727	-0,014769	-0,102738	9,234225	-7,195493	1,336662
10:38:52,86	0,835875	3,357036	-0,155006	1,414001	0,109990	-0,249041	0,055434	-0,018824	-0,103530	10,575078	-2,977050	1,292378	-0,686820	-2,942816	-1,265790	-14,682260	20,499836	13,966222	0,055434	-0,018824	-0,103530	9,097388	-7,328648	1,292378	0,055434	-0,018824	-0,103530	9,097388	-7,328648	1,292378
10:38:52,91	0,835875	3,357036	-0,155006	1,414001	0,109990	-0,249041	0,047746	-0,021679	-0,102370	10,687203	-3,420254	1,337406	-0,636336	-2,970150	-1,259816	-15,409773	17,525430	14,330054	0,047746	-0,021679	-0,102370	8,985378	-7,168334	1,337406	0,047746	-0,021679	-0,102370	8,985378	-7,168334	1,337406
10:38:52,96	0,835875	3,357036	-0,155006	1,414001	0,109990	-0,249041	0,046177	-0,079067	-0,096396	10,731699	-2,644716	1,701239	-0,685484	-2,957358	-1,248244	-14,853208	21,021462	14,059297	0,046177	-0,079067	-0,096396	4,524937	-6,269579	1,701239	0,046177	-0,079067	-0,096396	4,524937	-6,269579	1,701239
10:38:53,01	0,835875	3,357036	-0,155006	1,414001	0,109990	-0,249041	0,059673	-0,030107	-0,084823	11,491724	-3,208934	1,430481	-0,677891	-2,902000	-1,259398	-12,138529	20,681716	13,891471	0,059673	-0,030107	-0,084823	9,128305	-7,893244	1,430481	0,059673	-0,030107	-0,084823	9,128305	-7,893244	1,430481
10:38:53,06	0,835942	3,356937	-0,154995	1,464036	0,109985	-0,249010	0,007935	-0,009005	-0,095978	11,457494	-3,378457	1,262655	-0,687564	-2,942212	-1,272614	-14,243106	21,424517	13,937300	0,007935	-0,009005	-0,095978	10,750637	-4,001334	1,262655	0,007935	-0,009005	-0,095978	10,750637	-4,001334	1,262655
10:38:53,11	0,835942	3,356937	-0,154995	1,464036	0,109985	-0,249010	0,050823	-0,016342	-0,106503	11,398752	-3,392443	1,311209	-0,692980	-2,942811	-1,269924	-14,302185	21,422483	13,940025	0,050823	-0,016342	-0,106503	10,115882	-7,382030	1,311209	0,050823	-0,016342	-0,106503	10,115882	-7,382030	1,311209
10:38:53,16	0,835942	3,356937	-0,154995	1,464036	0,109985	-0,249010	0,050823	-0,016342	-0,106503	11,398752	-3,392443	1,311209	-0,688213	-2,941398	-1,272603	-14,256310	21,397976	13,965658	0,050823	-0,016342	-0,106503	10,115882	-7,382030	1,311209	0,050823	-0,016342	-0,106503	10,115882	-7,382030	1,311209
10:38:53,21	0,835942	3,356937	-0,154995	1,464036	0,109985	-0,249010	0,047215	-0,019764	-0,109183	11,578376	-3,528052	1,336842	-0,690732	-2,940835	-1,270698	-14,332918	21,395630	13,969704	0,047215	-0,019764	-0,109183	10,026930	-7,234449	1,336842	0,047215	-0,019764	-0,109183	10,026930	-7,234449	1,336842
10:38:53,26	0,835942	3,356937	-0,154995	1,464036	0,109985	-0,249010	0,047987	-0,017301	-0,107278	11,409999	-3,553076	1,340889	-0,689374	-2,944780	-1,273763	-14,254686	21,393673	13,955817	0,047987	-0,017301	-0,107278	10,051846	-7,320079	1,340889	0,047987	-0,017301	-0,107278	10,051846	-7,320079	1,340889
10:38:53,31	0,835942	3,356937	-0,154995	1,464036	0,109985	-0,249010	0,043844	-0,019196	-0,107285	11,545892	-3,691000	1,287543	-0,692472	-2,939945	-1,271461	-14,311822	21,387283	13,984051	0,043844	-0,019196	-0,107285	10,039011	-7,132767	1,287543	0,043844	-0,019196	-0,107285	10,039011	-7,132767	1,287543
10:38:53,36	0,835942	3,356937	-0,154995	1,464036	0,109985	-0,249010	0,043844	-0,019196	-0,107285	11,545892	-3,691000	1,287543	-0,695348	-2,945167	-1,269882	-14,295740	21,384602	13,981567	0,043844	-0,019196	-0,107285	10,039011	-7,132767	1,287543	0,043844	-0,019196	-0,107285	10,039011	-7,132767	1,287543
10:38:53,41	0,835942	3,356937	-0,154995	1,464036	0,109985	-0,249010	0,054047	-0,015469	-0,106462	11,323758	-3,200251	1,352751	-0,688170	-2,939651	-1,269516	-14,236661	21,384929	13,934355	0,054047	-0,015469	-0,106462	10,109440	-7,442956	1,352751	0,054047	-0,015469	-0,106462	10,109440	-7,442956	1,352751
10:38:53,46	0,835942	3,356937	-0,154995	1,464036	0,109985	-0,249010	0,046841	-0,015431	-0,109233	11,344258	-3,555161	1,297857	-0,691778	-2,938908	-1,272654	-14,267345	21,394167	13,926672	0,046841	-0,015431	-0,109233	10,132931	-7,232185	1,297857	0,046841	-0,015431	-0,109233	10,132931	-7,232185	1,297857
10:38:53,51	0,835942	3,356937	-0,154995	1,464036	0,109985	-0,249010	0,048394	-0,021827	-0,110357	11,676577	-3,452575	1,307829	-0,687015	-2,943451	-1,273777	-14,248587	21,382997	13,936645	0,048394	-0,021827	-0,110357	9,963131	-7,251509	1,307829	0,048394	-0,021827	-0,110357	9,963131	-7,251509	1,307829
10:38:53,56	0,835942	3,356937	-0,154995	1,464036	0,109985	-0,249010	0,047190	-0,018417	-0,110343	11,520088	-3,519477	1,342316	-0,689367	-2,940703	-1,273763	-14,241867	21,403192	13,971131	0,047190	-0,018417	-0,110343	10,074355	-7,223873	1,342316	0,047190	-0,018417	-0,110343	10,074355	-7,223873	1,342316
10:38:53,61	0,835942	3,356937	-0,154995	1,464036	0,109985	-0,249010	0,049279	-0,020323	-0,106451	11,588656	-3,387583	1,328682	-0,688761	-2,943465	-1,269871	-14,237002	21,365112	13,957498	0,049279	-0,020323	-0,106451	9,993300	-7,255985	1,328682	0,049279	-0,020323	-0,106451	9,993300	-7,255985	1,328682
10:38:53,66	0,835942	3,356937	-0,154995	1,464036	0,109985	-0,249010	0,043132	-0,020799	-0,110775	11,621768	-3,724943	1,294540	-0,685276	-2,938379	-1,274196	-14,248166	21,381239	13,923356	0,043132	-0,020799	-0,110775	9,989082	-7,110829	1,294540	0,043132	-0,020799	-0,110775	9,989082	-7,110829	1,294540
10:38:53,71	0,835942	3,356937	-0,154995	1,464036	0,109985	-0,249010	0,052962	-0,014171	-0,106085	11,256535	-3,248356	1,342765	-0,695930	-2,943578	-1,269505	-14,288395	21,380659	13,971581	0,052962	-0,014171	-0,106085	10,144087	-7,405862	1,342765	0,052962	-0,014171	-0,106085	10,144087	-7,405862	1,342765
10:38:53,76	0,835942	3,356937	-0,154995	1,464036	0,109985	-0,249010	0,047365	-0,020626	-0,107991	11,625578	-3,472051	1,339847	-0,687542	-2,941958	-1,271412	-14,213352	21,375926	13,968663	0,047365	-0,020626	-0,107991	10,006472	-7,190182	1,339847	0,047365	-0,020626	-0,107991	10,006472	-7,190182	1,339847
10:38:53,81	0,835942	3,356937	-0,154995	1,464036	0,109985	-0,249010	0,047365	-0,020626	-0,107991	11,625578	-3,472051	1,339847	-0,697124	-2,942244	-1,274198	-14,282322	21,366227	13,939987	0,047365	-0,020626	-0,107991	10,006472	-7,190182	1,339847	0,047365	-0,020626	-0,107991	10,006472	-7,190182	1,339847
10:38:53,86	0,835942	3,356937	-0,154995	1,464036	0,109985	-0,249010	0,052404	-0,012470	-0,110778	11,158588	-3,264894	1,311172	-0,688276	-2,939228	-1,271858	-14,262918	21,336214	13,939379	0,052404	-0,012470	-0,110778	10,179718	-7,378601	1,311172	0,052404	-0,012470	-0,110778	10,179718	-7,378601	1,311172
10:38:53,91	0,835942	3,356937	-0,154995	1,464036	0,109985	-0,249010	0,045367	-0,018624	-0,108438	11,462315	-3,598998	1,310564	-0,695327	-2,940343	-1,270311	-14,256215	21,322600	13,931704	0,045367	-0,018624	-0,108438	10,000343	-7,160314	1,310564	0,045367	-0,018624	-0,108438	10,000343	-7,160314	1,310564
10:38:53,96	0,835942	3,356937	-0,154995	1,464036	0,109985	-0,249010	0,046640	-0,017505	-0,111119	11,488410	-3,512893	1,327781	-0,689881	-2,939771	-1,274539	-14,203551	21,399234	13,956597	0,046640	-0,017505	-0,111119	10,114245	-7,174149	1,327781	0,046640	-0,017505	-0,111119	10,114245	-7,174149	1,327781
10:38:54,01	0,835942	3,356937	-0,154995	1,464036	0,109985	-0,249010	0,053079	-0,020335	-0,110732	11,521296	-3,194047	1,329036	-0,690650	-2,946762	-1,274152	-14,274533	21,308261	13,957852	0,053079	-0,020335	-0,110732	9,924973	-7,360770	1,329036	0,053079	-0,020335	-0,110732	9,924973	-7,360770	1,329036
10:38:54,06	0,835942	3,356937	-0,154995	1,464036	0,109985	-0,249010	0,047658	-0,016556	-0,108828	11,369701	-3,493521	1,310830	-0,691212	-2,940178	-1,272249	-14,267281	21,355954	13,939646	0,047658	-0,016556	-0,108828	10,070055	-7,234672	1,310830	0,047658	-0,016556	-0,108828	10,070055	-7,234672	1,310830
10:38:54,11	0,835942	3,356937	-0,154995	1,464036	0,109985	-0,249010	0,051482	-0,018235	-0,108402	11,506356	-3,279808	1,315466	-0,691671	-2,944328	-1,271822	-14,229709	21,391265	13,944281	0,051482	-0,018235	-0,108402	10,074936	-7,321115	1,315466	0,051482	-0,018235	-0,108402	10,074936	-7,321115	1,315466
10:38:54,16	0,835942	3,356937	-0,154995	1,464036	0,109985	-0,249010	0,049326	-0,012148	-0,106135	11,188641	-3,430470	1,285953	-0,695864	-2,939419	-1,269555	-14,263743	21,409508	13,914769	0,049326	-0,012148	-0,106135	10,235010	-7,302599	1,285953	0,049326	-0,012148	-0,106135	10,235010	-7,302599	1,285953
10:38:54,21	0,835942	3,356937	-0,154995	1,464036	0,109985	-0,249010	0,049326	-0,012148	-0,106135	11,188641	-3,430470	1,285953	-0,685856	-2,938365	-1,272606	-14,230910	21,348300	13,959819	0,049326	-0,012148	-0,106135	10,235010	-7,302599	1,285953	0,049326	-0,012148	-0,106135	10,235010	-7,302599	1,285953
10:38:54,26	0,835942	3,356937	-0,154995	1,464036	0,109985	-0,249010	0,047685	-0,014550	-0,111923	11,268808	-3,469416	1,326602	-0,692963	-2,939198	-1,275343	-14,245904	21,347542	13,955418	0,047685	-0,014550	-0,111923	10,126609	-7,212657	1,326602	0,047685	-0,014550	-0,111923	10,126609	-7,212657	1,326602
10:38:54,31	0,835942	3,356937	-0,154995	1,464036	0,109985	-0,249010	0,045225	-0,018671	-0,108417	11,504429	-3,576558	1,310738	-0,688164	-2,939128	-1,271837	-14,217228	21,355649	13,939554	0,045225	-0,018671	-0,108417	10,038776	-7,126686	1,310738	0,045225	-0,018671	-0,108417	10,038776	-7,126686	1,310738
10:38:54,36	0,835942	3,356937	-0,154995	1,464036	0,109985	-0,249010	0,046349	-0,017887	-0,109200	11,455567	-3,549273	1,321198	-0,689405	-2,939710	-1,272620	-14,248312	21,364217	13,950014	0,046349	-0,017887	-0,109200	10,051417	-7,187696	1,321198	0,046349	-0,017887	-0,109200	10,051417	-7,187696	1,321198
10:38:54,41	0,835942	3,356937	-0,154995	1,464036	0,109985	-0,249010	0,042111	-0,018810	-0,108789	11,510378	-3,776680	1,365863	-0,686487	-2,936501	-1,272209	-14,250974	21,373615	13,994679	0,042111	-0,018810	-0,108789	10,033762	-7,082379	1,365863	0,042111	-0,018810	-0,108789	10,033762	-7,082379	1,365863
10:38:54,47	0,835942	3,356937	-0,154995	1,464036	0,109985	-0,249010	0,047391	-0,020014	-0,106423	11,608058	-3,457779	1,348533	-0,687079	-2,938315	-1,273795	-14,253359	21,353536	13,946202	0,047391	-0,020014	-0,106423	10,036980	-7,177945	1,348533	0,047391	-0,020014	-0,106423	10,036980	-7,177945	1,348533
10:38:54,52	0,835942	3,356937	-0,154995	1,464036	0,109985	-0,249010	0,049365	-0,014808	-0,112307	11,280863	-3,402800	1,336672	-0,693580	-2,940782	-1,275727	-14,264553	21,356773	13,965487	0,049365	-0,014808	-0,112307	10,118458	-7,277955	1,336672	0,049365	-0,014808	-0,112307	10,118458	-7,277955	1,336672
10:38:54,57	0,835942	3,356937	-0,154995	1,464036	0,109985	-0,249010	0,049365	-0,014808	-0,112307	11,280863	-3,402800	1,336672	-0,683992	-2,949258	-1,271093	-14,467351	21,283393	13,982182	0,049365	-0,014808	-0,112307	10,118458	-7,277955	1,336672	0,049365	-0,014808	-0,112307	10,118458	-7,277955	1,336672
10:38:54,62	0,835942	3,356937	-0,154995	1,464036	0,109985	-0,249010	0,051911	-0,027349	-0,107672	11,768075	-3,409331	1,353366	-0,659279	-3,004188	-1,259285	-17,062456	19,666407	14,357832	0,051911	-0,027349	-0,107672	9,621158	-7,484370	1,353366	0,051911	-0,027349	-0,107672	9,621158	-7,484370	1,353366
10:38:54,67	0,835942	3,356937	-0,154995	1,464036	0,109985	-0,249010	0,087126	-0,076216	-0,095864	11,611267	-3,017100	1,729016	-0,681260	-2,941351	-1,246382	-13,951458	21,813266	14,004687	0,087126	-0,076216	-0,095864	5,628274	-9,856492	1,729016	0,087126	-0,076216	-0,095864	5,628274	-9,856492	1,729016
10:38:54,72	0,835942	3,356937	-0,154995	1,464036	0,109985	-0,249010	0,043698	-0,025762	-0,082962	12,402365	-3,654609	1,375872	-0,690225	-2,930629	-1,266862	-13,339462	22,397546	13,874572	0,043698	-0,025762	-0,082962	10,380052	-7,084864	1,375872	0,043698	-0,025762	-0,082962	10,380052	-7,084864	1,375872
10:38:54,77	0,835840	3,356989	-0,155003	1,514007	0,109988	-0,249035	0,038895	-0,012637	-0,103442	12,531877	-3,666470	1,245756	-0,702700	-2,964469	-1,277591	-15,068657	23,087666	13,938028	0,074439	-0,018754	-0,114171	11,110837	-9,504227	1,309213	0,074439	-0,018754	-0,114171	11,110837	-9,504227	1,309213
10:38:54,82	0,835840	3,356989	-0,155003	1,514007	0,109988	-0,249035	0,072969	-0,013737	-0,114213	12,299275	-3,749639	1,294434	-0,706310	-2,960688	-1,277634	-15,090830	23,074100	13,923249	0,072969	-0,013737	-0,114213	11,220951	-9,477697	1,294434	0,072969	-0,013737	-0,114213	11,220951	-9,477697	1,294434
10:38:54,87	0,835840	3,356989	-0,155003	1,514007	0,109988	-0,249035	0,077786	-0,017288	-0,117292	12,463044	-3,439683	1,274205	-0,705642	-2,966635	-1,280713	-15,049758	23,026255	13,903021	0,077786	-0,017288	-0,117292	11,105943	-9,545846	1,274205	0,077786	-0,017288	-0,117292	11,105943	-9,545846	1,274205
10:38:54,92	0,835840	3,356989	-0,155003	1,514007	0,109988	-0,249035	0,075819	-0,012032	-0,114199	12,235387	-3,604680	1,304014	-0,709211	-2,962303	-1,277619	-15,081252	23,097141	13,932829	0,075819	-0,012032	-0,114199	11,290862	-9,556441	1,304014	0,075819	-0,012032	-0,114199	11,290862	-9,556441	1,304014
10:38:54,97	0,835840	3,356989	-0,155003	1,514007	0,109988	-0,249035	0,077192	-0,016251	-0,114173	12,419356	-3,490666	1,302160	-0,702109	-2,962196	-1,277199	-15,058263	23,078432	13,947517	0,077192	-0,016251	-0,114173	11,143664	-9,550260	1,302160	0,077192	-0,016251	-0,114173	11,143664	-9,550260	1,302160
10:38:55,02	0,835840	3,356989	-0,155003	1,514007	0,109988	-0,249035	0,076908	-0,011910	-0,115008	12,162123	-3,519948	1,263290	-0,709861	-2,963186	-1,278428	-15,090398	23,025155	13,892105	0,076908	-0,011910	-0,115008	11,227184	-9,557243	1,263290	0,076908	-0,011910	-0,115008	11,227184	-9,557243	1,263290
10:38:55,07	0,835840	3,356989	-0,155003	1,514007	0,109988	-0,249035	0,076908	-0,011910	-0,115008	12,162123	-3,519948	1,263290	-0,697016	-2,966531	-1,275696	-15,308502	22,705469	13,995606	0,076908	-0,011910	-0,115008	11,227184	-9,557243	1,263290	0,076908	-0,011910	-0,115008	11,227184	-9,557243	1,263290
10:38:55,12	0,835840	3,356989	-0,155003	1,514007	0,109988	-0,249035	0,073361	-0,072835	-0,100983	12,325552	-3,229862	1,693967	-0,655325	-2,990576	-1,264403	-16,181756	20,185773	14,322782	0,073361	-0,072835	-0,100983	6,608024	-8,988691	1,693967	0,073361	-0,072835	-0,100983	6,608024	-8,988691	1,693967
10:38:55,17	0,835840	3,356989	-0,155003	1,514007	0,109988	-0,249035	0,106722	-0,021151	-0,095170	13,104505	-3,740035	1,406654	-0,718771	-2,984816	-1,250717	-15,983805	24,397558	13,972090	0,106722	-0,021151	-0,095170	11,444149	-12,117674	1,406654	0,106722	-0,021151	-0,095170	11,444149	-12,117674	1,406654
10:38:55,22	0,835840	3,356989	-0,155003	1,514007	0,109988	-0,249035	0,106722	-0,021151	-0,095170	13,104505	-3,740035	1,406654	-0,703951	-2,954863	-1,278444	-14,252799	23,871195	13,917708	0,106722	-0,021151	-0,095170	11,444149	-12,117674	1,406654	0,106722	-0,021151	-0,095170	11,444149	-12,117674	1,406654
10:38:55,27	0,835963	3,356993	-0,154983	1,564028	0,110002	-0,249033	0,093774	-0,018733	-0,114538	13,385473	-4,225550	1,338340	-0,712385	-2,981204	-1,277958	-16,026715	24,568644	13,967156	0,093774	-0,018733	-0,114538	11,914910	-11,586802	1,338340	0,093774	-0,018733	-0,114538	11,914910	-11,586802	1,338340
10:38:55,32	0,835963	3,356993	-0,154983	1,564028	0,110002	-0,249033	0,102186	-0,015339	-0,120774	13,167671	-3,800031	1,315209	-0,719531	-2,986792	-1,284195	-16,057678	24,538847	13,944025	0,102186	-0,015339	-0,120774	11,963579	-11,821642	1,315209	0,102186	-0,015339	-0,120774	11,963579	-11,821642	1,315209
10:38:55,37	0,835963	3,356993	-0,154983	1,564028	0,110002	-0,249033	0,101647	-0,015223	-0,118007	13,202573	-3,763760	1,332335	-0,719361	-2,986267	-1,281428	-15,981519	24,542131	13,961151	0,101647	-0,015223	-0,118007	12,007569	-11,743039	1,332335	0,101647	-0,015223	-0,118007	12,007569	-11,743039	1,332335
10:38:55,42	0,835963	3,356993	-0,154983	1,564028	0,110002	-0,249033	0,100497	-0,015157	-0,117660	13,182153	-3,854033	1,303671	-0,718843	-2,985238	-1,281081	-16,016422	24,542652	13,932487	0,100497	-0,015157	-0,117660	11,992312	-11,743058	1,303671	0,100497	-0,015157	-0,117660	11,992312	-11,743058	1,303671
10:38:55,47	0,835963	3,356993	-0,154983	1,564028	0,110002	-0,249033	0,095141	-0,020140	-0,114942	13,418469	-4,154020	1,318099	-0,711850	-2,983091	-1,278362	-16,046427	24,533642	13,946915	0,095141	-0,020140	-0,114942	11,837454	-11,622607	1,318099	0,095141	-0,020140	-0,114942	11,837454	-11,622607	1,318099
10:38:55,52	0,835963	3,356993	-0,154983	1,564028	0,110002	-0,249033	0,095141	-0,020140	-0,114942	13,418469	-4,154020	1,318099	-0,712348	-2,980565	-1,281052	-15,995540	24,552305	13,973141	0,095141	-0,020140	-0,114942	11,837454	-11,622607	1,318099	0,095141	-0,020140	-0,114942	11,837454	-11,622607	1,318099
10:38:55,57	0,835963	3,356993	-0,154983	1,564028	0,110002	-0,249033	0,103231	-0,022229	-0,117600	13,546631	-3,695465	1,332169	-0,719458	-2,981534	-1,283023	-16,010987	24,538578	13,953306	0,103231	-0,022229	-0,117600	11,801623	-11,799133	1,332169	0,103231	-0,022229	-0,117600	11,801623	-11,799133	1,332169
10:38:55,62	0,835963	3,356993	-0,154983	1,564028	0,110002	-0,249033	0,097192	-0,013148	-0,115372	13,052554	-4,049681	1,288325	-0,718930	-2,981371	-1,278792	-16,049573	24,532756	13,917141	0,097192	-0,013148	-0,115372	12,020397	-11,679222	1,288325	0,097192	-0,013148	-0,115372	12,020397	-11,679222	1,288325
10:38:55,67	0,835963	3,356993	-0,154983	1,564028	0,110002	-0,249033	0,096242	-0,020097	-0,115693	13,422039	-4,098675	1,347565	-0,712437	-2,984023	-1,279113	-16,045158	24,539607	13,976381	0,096242	-0,020097	-0,115693	11,844391	-11,653655	1,347565	0,096242	-0,020097	-0,115693	11,844391	-11,653655	1,347565
10:38:55,72	0,835963	3,356993	-0,154983	1,564028	0,110002	-0,249033	0,102598	-0,015780	-0,116847	13,195651	-3,679255	1,310402	-0,719355	-2,987369	-1,280268	-15,969114	24,493536	13,939218	0,102598	-0,015780	-0,116847	11,956930	-11,733205	1,310402	0,102598	-0,015780	-0,116847	11,956930	-11,733205	1,310402
10:38:55,77	0,835963	3,356993	-0,154983	1,564028	0,110002	-0,249033	0,097748	-0,021097	-0,120323	13,509336	-3,978596	1,349892	-0,712324	-2,985827	-1,283743	-15,991341	24,549293	13,978707	0,097748	-0,021097	-0,120323	11,853188	-11,651802	1,349892	0,097748	-0,021097	-0,120323	11,853188	-11,651802	1,349892
10:38:55,82	0,835963	3,356993	-0,154983	1,564028	0,110002	-0,249033	0,098327	-0,019435	-0,116833	13,447478	-3,960820	1,343535	-0,714053	-2,985498	-1,280253	-15,989732	24,576742	13,972351	0,098327	-0,019435	-0,116833	11,921813	-11,679476	1,343535	0,098327	-0,019435	-0,116833	11,921813	-11,679476	1,343535
10:38:55,87	0,835963	3,356993	-0,154983	1,564028	0,110002	-0,249033	0,103434	-0,015430	-0,118833	13,177984	-3,724442	1,299091	-0,720076	-2,987918	-1,282254	-16,045628	24,538330	13,927906	0,103434	-0,015430	-0,118833	11,966742	-11,844020	1,299091	0,103434	-0,015430	-0,118833	11,966742	-11,844020	1,299091
10:38:55,92	0,835963	3,356993	-0,154983	1,564028	0,110002	-0,249033	0,100936	-0,018844	-0,116851	13,379963	-3,826992	1,322776	-0,711209	-2,983454	-1,278733	-16,019761	24,527764	13,951580	0,100936	-0,018844	-0,116851	11,900735	-11,750461	1,322776	0,100936	-0,018844	-0,116851	11,900735	-11,750461	1,322776
10:38:55,97	0,835963	3,356993	-0,154983	1,564028	0,110002	-0,249033	0,095602	-0,017673	-0,119606	13,300969	-4,132191	1,325794	-0,714217	-2,982257	-1,283026	-16,042865	24,544047	13,954609	0,095602	-0,017673	-0,119606	11,913626	-11,636928	1,325794	0,095602	-0,017673	-0,119606	11,913626	-11,636928	1,325794
10:38:56,02	0,835963	3,356993	-0,154983	1,564028	0,110002	-0,249033	0,103717	-0,014214	-0,119583	13,086608	-3,678304	1,331890	-0,721270	-2,987555	-1,283003	-16,032497	24,498217	13,960706	0,103717	-0,014214	-0,119583	11,970778	-11,820087	1,331890	0,103717	-0,014214	-0,119583	11,970778	-11,820087	1,331890
10:38:56,07	0,835963	3,356993	-0,154983	1,564028	0,110002	-0,249033	0,103717	-0,014214	-0,119583	13,086608	-3,678304	1,331890	-0,712253	-2,985716	-1,280248	-15,950579	24,500671	13,950407	0,103717	-0,014214	-0,119583	11,970778	-11,820087	1,331890	0,103717	-0,014214	-0,119583	11,970778	-11,820087	1,331890
10:38:56,12	0,835963	3,356993	-0,154983	1,564028	0,110002	-0,249033	0,100731	-0,018530	-0,118041	13,285623	-3,855988	1,327059	-0,716040	-2,987127	-1,281461	-16,064592	24,487437	13,955875	0,100731	-0,018530	-0,118041	11,831038	-11,763361	1,327059	0,100731	-0,018530	-0,118041	11,831038	-11,763361	1,327059
10:38:56,17	0,835963	3,356993	-0,154983	1,564028	0,110002	-0,249033	0,103588	-0,019007	-0,119181	13,348583	-3,652071	1,307277	-0,717055	-2,989840	-1,282601	-15,997586	24,492782	13,936092	0,103588	-0,019007	-0,119181	11,856516	-11,783713	1,307277	0,103588	-0,019007	-0,119181	11,856516	-11,783713	1,307277
10:38:56,22	0,835963	3,356993	-0,154983	1,564028	0,110002	-0,249033	0,099170	-0,017921	-0,118392	13,353368	-3,874941	1,323413	-0,715786	-2,985471	-1,281812	-15,961007	24,542418	13,952229	0,099170	-0,017921	-0,118392	11,946580	-11,659778	1,323413	0,099170	-0,017921	-0,118392	11,946580	-11,659778	1,323413
10:38:56,27	0,835963	3,356993	-0,154983	1,564028	0,110002	-0,249033	0,104312	-0,013297	-0,117615	13,066040	-3,624026	1,345063	-0,722362	-2,987612	-1,281036	-15,998708	24,510050	13,973879	0,104312	-0,013297	-0,117615	12,022234	-11,812506	1,345063	0,104312	-0,013297	-0,117615	12,022234	-11,812506	1,345063
10:38:56,32	0,835963	3,356993	-0,154983	1,564028	0,110002	-0,249033	0,104312	-0,013297	-0,117615	13,066040	-3,624026	1,345063	-0,712993	-2,984317	-1,282219	-16,023913	24,535672	13,968097	0,104312	-0,013297	-0,117615	12,022234	-11,812506	1,345063	0,104312	-0,013297	-0,117615	12,022234	-11,812506	1,345063
10:38:56,38	0,835963	3,356993	-0,154983	1,564028	0,110002	-0,249033	0,096774	-0,019763	-0,118799	13,411867	-4,050646	1,339281	-0,712319	-2,984043	-1,282604	-15,982925	24,529712	13,948495	0,096774	-0,019763	-0,118799	11,860467	-11,647385	1,339281	0,096774	-0,019763	-0,118799	11,860467	-11,647385	1,339281
10:38:56,43	0,835963	3,356993	-0,154983	1,564028	0,110002	-0,249033	0,101705	-0,019334	-0,119920	13,386750	-3,728593	1,346862	-0,712246	-2,987174	-1,283319	-15,957859	24,552640	13,997407	0,101705	-0,019334	-0,119920	11,869023	-11,712427	1,346862	0,101705	-0,019334	-0,119920	11,869023	-11,712427	1,346862
10:38:56,48	0,835963	3,356993	-0,154983	1,564028	0,110002	-0,249033	0,101705	-0,019334	-0,119920	13,386750	-3,728593	1,346862	-0,712543	-2,987575	-1,284943	-16,043709	24,393673	13,955313	0,101705	-0,019334	-0,119920	11,869023	-11,712427	1,346862	0,101705	-0,019334	-0,119920	11,869023	-11,712427	1,346862
10:38:56,53	0,835963	3,356993	-0,154983	1,564028	0,110002	-0,249033	0,099370	-0,021782	-0,121523	13,383993	-3,861763	1,326498	-0,667144	-3,038997	-1,269337	-18,103884	22,151502	14,379900	0,099370	-0,021782	-0,121523	11,674085	-11,662341	1,326498	0,099370	-0,021782	-0,121523	11,674085	-11,662341	1,326498
10:38:56,58	0,835963	3,356993	-0,154983	1,564028	0,110002	-0,249033	0,121204	-0,086810	-0,105916	13,793557	-3,389514	1,751085	-0,699206	-2,978498	-1,255353	-15,286606	24,263199	14,098578	0,121204	-0,086810	-0,105916	6,978994	-12,904000	1,751085	0,121204	-0,086810	-0,105916	6,978994	-12,904000	1,751085
10:38:56,63	0,835963	3,356993	-0,154983	1,564028	0,110002	-0,249033	0,084841	-0,028794	-0,091932	14,014145	-3,896364	1,469763	-0,689261	-2,950826	-1,281369	-13,892623	24,416480	13,941236	0,084841	-0,028794	-0,091932	11,753839	-10,556416	1,469763	0,084841	-0,028794	-0,091932	11,753839	-10,556416	1,469763
10:38:56,68	0,835929	3,356971	-0,154980	1,614015	0,109974	-0,249059	0,055904	-0,023570	-0,117949	14,572233	-4,270535	1,312420	-0,709341	-2,990639	-1,291794	-15,887009	25,112864	14,034304	0,055904	-0,023570	-0,117949	12,722014	-8,658988	1,312420	0,055904	-0,023570	-0,117949	12,722014	-8,658988	1,312420
10:38:56,73	0,835929	3,356971	-0,154980	1,614015	0,109974	-0,249059	0,096648	-0,030843	-0,129527	14,586062	-4,181030	1,382655	-0,703334	-2,989748	-1,292947	-15,832146	25,115492	14,011471	0,096648	-0,030843	-0,129527	12,164863	-11,767883	1,382655	0,096648	-0,030843	-0,129527	12,164863	-11,767883	1,382655
10:38:56,78	0,835929	3,356971	-0,154980	1,614015	0,109974	-0,249059	0,096648	-0,030843	-0,129527	14,586062	-4,181030	1,382655	-0,710360	-2,989865	-1,294539	-15,821131	25,134108	13,968085	0,096648	-0,030843	-0,129527	12,164863	-11,767883	1,382655	0,096648	-0,030843	-0,129527	12,164863	-11,767883	1,382655
10:38:56,83	0,835929	3,356971	-0,154980	1,614015	0,109974	-0,249059	0,099876	-0,021691	-0,126869	14,100085	-4,082620	1,366622	-0,712875	-2,987967	-1,290290	-15,897330	25,141518	13,995437	0,099876	-0,021691	-0,126869	12,397347	-11,922898	1,366622	0,099876	-0,021691	-0,126869	12,397347	-11,922898	1,366622
10:38:56,88	0,835929	3,356971	-0,154980	1,614015	0,109974	-0,249059	0,099876	-0,021691	-0,126869	14,100085	-4,082620	1,366622	-0,704525	-2,985666	-1,292954	-15,830631	25,130299	14,026869	0,099876	-0,021691	-0,126869	12,397347	-11,922898	1,366622	0,099876	-0,021691	-0,126869	12,397347	-11,922898	1,366622
10:38:56,93	0,835929	3,356971	-0,154980	1,614015	0,109974	-0,249059	0,093708	-0,027771	-0,129534	14,439882	-4,339976	1,398053	-0,709320	-2,989453	-1,295333	-15,864399	25,083402	13,972474	0,093708	-0,027771	-0,129534	12,259860	-11,696077	1,398053	0,093708	-0,027771	-0,129534	12,259860	-11,696077	1,398053
10:38:56,98	0,835929	3,356971	-0,154980	1,614015	0,109974	-0,249059	0,099386	-0,025513	-0,131913	14,264949	-4,050548	1,343659	-0,703528	-2,989308	-1,290289	-15,920459	25,089590	13,985737	0,099386	-0,025513	-0,131913	12,262209	-11,852323	1,343659	0,099386	-0,025513	-0,131913	12,262209	-11,852323	1,343659
10:38:57,03	0,835929	3,356971	-0,154980	1,614015	0,109974	-0,249059	0,096364	-0,030456	-0,126868	14,499334	-4,259341	1,356921	-0,664184	-3,026791	-1,285058	-17,417418	22,721987	14,315795	0,096364	-0,030456	-0,126868	12,108537	-11,823881	1,356921	0,096364	-0,030456	-0,126868	12,108537	-11,823881	1,356921
10:38:57,08	0,835929	3,356971	-0,154980	1,614015	0,109974	-0,249059	0,109153	-0,083270	-0,121637	14,446777	-3,706875	1,686979	-0,703300	-2,993067	-1,273530	-15,978909	25,463364	14,060272	0,109153	-0,083270	-0,121637	7,910084	-12,275412	1,686979	0,109153	-0,083270	-0,121637	7,910084	-12,275412	1,686979
10:38:57,13	0,835929	3,356971	-0,154980	1,614015	0,109974	-0,249059	0,099506	-0,032533	-0,110109	14,901785	-4,333461	1,431456	-0,708644	-2,955056	-1,291559	-14,027001	25,677083	13,931924	0,099506	-0,032533	-0,110109	12,347983	-12,144651	1,431456	0,099506	-0,032533	-0,110109	12,347983	-12,144651	1,431456
10:38:57,18	0,835916	3,356970	-0,154989	1,664014	0,110006	-0,248986	0,096548	-0,019388	-0,142449	15,017566	-4,835839	1,346710	-0,713205	-2,983934	-1,305869	-15,881159	26,329863	13,975526	0,096548	-0,019388	-0,142449	13,495591	-12,414876	1,346710	0,096548	-0,019388	-0,142449	13,495591	-12,414876	1,346710
10:38:57,23	0,835916	3,356970	-0,154989	1,664014	0,110006	-0,248986	0,103063	-0,015027	-0,140085	14,754943	-4,447997	1,365736	-0,720239	-2,987396	-1,303506	-15,856603	26,274278	13,994552	0,103063	-0,015027	-0,140085	13,575294	-12,538468	1,365736	0,103063	-0,015027	-0,140085	13,575294	-12,538468	1,365736
10:38:57,28	0,835916	3,356970	-0,154989	1,664014	0,110006	-0,248986	0,096831	-0,017485	-0,140103	14,899154	-4,812454	1,373493	-0,719158	-2,988148	-1,302787	-15,934034	26,343623	13,958445	0,096831	-0,017485	-0,140103	13,526553	-12,413694	1,373493	0,096831	-0,017485	-0,140103	13,526553	-12,413694	1,373493
10:38:57,33	0,835916	3,356970	-0,154989	1,664014	0,110006	-0,248986	0,107342	-0,016159	-0,137775	14,797841	-4,225221	1,319522	-0,721399	-2,991667	-1,301195	-15,864347	26,260334	13,948338	0,107342	-0,016159	-0,137775	13,529357	-12,651597	1,319522	0,107342	-0,016159	-0,137775	13,529357	-12,651597	1,319522
10:38:57,38	0,835916	3,356970	-0,154989	1,664014	0,110006	-0,248986	0,099340	-0,016974	-0,141286	14,869740	-4,644286	1,324181	-0,716692	-2,985145	-1,304706	-15,852144	26,287387	13,952997	0,099340	-0,016974	-0,141286	13,537295	-12,442500	1,324181	0,099340	-0,016974	-0,141286	13,537295	-12,442500	1,324181
10:38:57,43	0,835916	3,356970	-0,154989	1,664014	0,110006	-0,248986	0,107101	-0,017982	-0,144394	14,878158	-4,253151	1,309261	-0,719699	-2,992370	-1,307815	-15,884910	26,255505	13,938077	0,107101	-0,017982	-0,144394	13,466591	-12,660602	1,309261	0,107101	-0,017982	-0,144394	13,466591	-12,660602	1,309261
10:38:57,48	0,835916	3,356970	-0,154989	1,664014	0,110006	-0,248986	0,107101	-0,017982	-0,144394	14,878158	-4,253151	1,309261	-0,720291	-2,986320	-1,305487	-15,891667	26,316306	13,973388	0,107101	-0,017982	-0,144394	13,466591	-12,660602	1,309261	0,107101	-0,017982	-0,144394	13,466591	-12,660602	1,309261
10:38:57,53	0,835916	3,356970	-0,154989	1,664014	0,110006	-0,248986	0,102158	-0,014444	-0,142066	14,743491	-4,546470	1,344573	-0,716151	-2,992860	-1,307410	-15,881664	26,262410	13,948249	0,105752	-0,021300	-0,143990	13,386261	-12,625477	1,319433	0,105752	-0,021300	-0,143990	13,386261	-12,625477	1,319433
10:38:57,58	0,835916	3,356970	-0,154989	1,664014	0,110006	-0,248986	0,099507	-0,014881	-0,138602	14,730328	-4,691518	1,323056	-0,723175	-2,987716	-1,304693	-15,858019	26,287435	13,970929	0,099507	-0,014881	-0,138602	13,562197	-12,502843	1,323056	0,099507	-0,014881	-0,138602	13,562197	-12,502843	1,323056
10:38:57,63	0,835916	3,356970	-0,154989	1,664014	0,110006	-0,248986	0,099507	-0,014881	-0,138602	14,730328	-4,691518	1,323056	-0,716538	-2,989146	-1,302335	-15,802356	26,307111	13,951107	0,099507	-0,014881	-0,138602	13,562197	-12,502843	1,323056	0,099507	-0,014881	-0,138602	13,562197	-12,502843	1,323056
10:38:57,68	0,835916	3,356970	-0,154989	1,664014	0,110006	-0,248986	0,102728	-0,019108	-0,138914	15,022691	-4,434863	1,322291	-0,720885	-2,988193	-1,304708	-15,894337	26,296363	13,967077	0,102728	-0,019108	-0,138914	13,522716	-12,499022	1,322291	0,102728	-0,019108	-0,138914	13,522716	-12,499022	1,322291
10:38:57,73	0,835916	3,356970	-0,154989	1,664014	0,110006	-0,248986	0,104077	-0,014866	-0,141287	14,746821	-4,439003	1,338261	-0,719547	-2,986104	-1,304668	-15,816961	26,310412	13,981785	0,104077	-0,014866	-0,141287	13,579823	-12,609054	1,338261	0,104077	-0,014866	-0,141287	13,579823	-12,609054	1,338261
10:38:57,78	0,835916	3,356970	-0,154989	1,664014	0,110006	-0,248986	0,101599	-0,014981	-0,141248	14,803665	-4,507882	1,352969	-0,715480	-2,989189	-1,303884	-15,842289	26,279152	13,980812	0,101599	-0,014981	-0,141248	13,627626	-12,483397	1,352969	0,101599	-0,014981	-0,141248	13,627626	-12,483397	1,352969
10:38:57,83	0,835916	3,356970	-0,154989	1,664014	0,110006	-0,248986	0,102237	-0,020046	-0,140463	15,027269	-4,481024	1,351996	-0,726685	-2,984439	-1,303522	-15,843052	26,303165	13,994672	0,102237	-0,020046	-0,140463	13,453688	-12,506601	1,351996	0,102237	-0,020046	-0,140463	13,453688	-12,506601	1,351996
10:38:57,88	0,835916	3,356970	-0,154989	1,664014	0,110006	-0,248986	0,103726	-0,007967	-0,140101	14,419580	-4,416236	1,365856	-0,716043	-2,990137	-1,304266	-15,835331	26,288320	13,981028	0,103726	-0,007967	-0,140101	13,794193	-12,558741	1,365856	0,103726	-0,007967	-0,140101	13,794193	-12,558741	1,365856
10:38:57,93	0,835916	3,356970	-0,154989	1,664014	0,110006	-0,248986	0,105462	-0,013036	-0,141658	14,654819	-4,317711	1,336896	-0,723163	-2,988477	-1,305079	-15,850078	26,274483	13,965711	0,105462	-0,013036	-0,141658	13,631511	-12,596487	1,336896	0,105462	-0,013036	-0,141658	13,631511	-12,596487	1,336896
10:38:57,98	0,835916	3,356970	-0,154989	1,664014	0,110006	-0,248986	0,105462	-0,013036	-0,141658	14,654819	-4,317711	1,336896	-0,717799	-2,983370	-1,303520	-15,809886	26,273147	13,965992	0,105462	-0,013036	-0,141658	13,631511	-12,596487	1,336896	0,105462	-0,013036	-0,141658	13,631511	-12,596487	1,336896
10:38:58,03	0,835916	3,356970	-0,154989	1,664014	0,110006	-0,248986	0,101539	-0,012036	-0,138955	14,578831	-4,539550	1,350455	-0,722067	-2,984580	-1,302376	-15,877526	26,262600	13,979271	0,101539	-0,012036	-0,138955	13,633983	-12,510351	1,350455	0,101539	-0,012036	-0,138955	13,633983	-12,510351	1,350455
10:38:58,08	0,835916	3,356970	-0,154989	1,664014	0,110006	-0,248986	0,105309	-0,024485	-0,140853	15,210076	-4,318954	1,331384	-0,713171	-2,994070	-1,304274	-15,864334	26,236394	13,960200	0,105309	-0,024485	-0,140853	13,287987	-12,585741	1,331384	0,105309	-0,024485	-0,140853	13,287987	-12,585741	1,331384
10:38:58,13	0,835916	3,356970	-0,154989	1,664014	0,110006	-0,248986	0,105309	-0,024485	-0,140853	15,210076	-4,318954	1,331384	-0,722063	-2,988710	-1,304300	-15,873632	26,236834	13,978964	0,105309	-0,024485	-0,140853	13,287987	-12,585741	1,331384	0,105309	-0,024485	-0,140853	13,287987	-12,585741	1,331384
10:38:58,18	0,835916	3,356970	-0,154989	1,664014	0,110006	-0,248986	0,101762	-0,020445	-0,140054	15,035089	-4,490524	1,375433	-0,714896	-2,988978	-1,303474	-15,835620	26,260329	14,004249	0,101762	-0,020445	-0,140054	13,430129	-12,478834	1,375433	0,101762	-0,020445	-0,140054	13,430129	-12,478834	1,375433
10:38:58,23	0,835916	3,356970	-0,154989	1,664014	0,110006	-0,248986	0,104305	-0,018647	-0,139299	14,956068	-4,314126	1,315378	-0,717725	-2,990281	-1,302720	-15,790140	26,250812	13,944193	0,104305	-0,018647	-0,139299	13,492285	-12,502087	1,315378	0,104305	-0,018647	-0,139299	13,492285	-12,502087	1,315378
10:38:58,29	0,835916	3,356970	-0,154989	1,664014	0,110006	-0,248986	0,101580	-0,014759	-0,142788	14,691293	-4,501982	1,399894	-0,720752	-2,991864	-1,303883	-15,831485	26,264137	13,969221	0,101580	-0,014759	-0,142788	13,532679	-12,476018	1,399894	0,101580	-0,014759	-0,142788	13,532679	-12,476018	1,399894
10:38:58,34	0,835916	3,356970	-0,154989	1,664014	0,110006	-0,248986	0,101580	-0,014759	-0,142788	14,691293	-4,501982	1,399894	-0,723797	-2,985628	-1,302404	-15,870810	26,270509	13,935412	0,101580	-0,014759	-0,142788	13,532679	-12,476018	1,399894	0,101580	-0,014759	-0,142788	13,532679	-12,476018	1,399894
10:38:58,39	0,835916	3,356970	-0,154989	1,664014	0,110006	-0,248986	0,103312	-0,011063	-0,138983	14,538408	-4,445495	1,306596	-0,712865	-2,994940	-1,306642	-15,958562	26,136490	13,964178	0,103312	-0,011063	-0,138983	13,669992	-12,555472	1,306596	0,103312	-0,011063	-0,138983	13,669992	-12,555472	1,306596
10:38:58,44	0,835916	3,356970	-0,154989	1,664014	0,110006	-0,248986	0,105910	-0,025186	-0,143221	15,112877	-4,319362	1,335362	-0,678506	-3,029937	-1,288784	-17,972623	24,070078	14,368855	0,105910	-0,025186	-0,143221	13,135786	-12,633316	1,335362	0,105910	-0,025186	-0,143221	13,135786	-12,633316	1,335362
10:38:58,49	0,835916	3,356970	-0,154989	1,664014	0,110006	-0,248986	0,119039	-0,072440	-0,125364	14,773478	-4,347682	1,740039	-0,708919	-3,001656	-1,279521	-15,557553	26,163311	14,070072	0,119039	-0,072440	-0,125364	9,086966	-13,692252	1,740039	0,119039	-0,072440	-0,125364	9,086966	-13,692252	1,740039
10:38:58,54	0,835916	3,356970	-0,154989	1,664014	0,110006	-0,248986	0,109753	-0,031960	-0,116100	15,688888	-3,785675	1,441257	-0,691530	-2,955195	-1,300256	-13,612267	26,163235	13,970844	0,109753	-0,031960	-0,116100	13,179991	-12,401271	1,441257	0,109753	-0,031960	-0,116100	13,179991	-12,401271	1,441257
10:38:58,59	0,835935	3,357040	-0,154986	1,714008	0,109988	-0,248998	0,060823	-0,023790	-0,136836	16,236586	-4,645339	1,342028	-0,712171	-2,990434	-1,309007	-15,955178	27,089631	13,948452	0,060823	-0,023790	-0,136836	14,369094	-9,419918	1,342028	0,060823	-0,023790	-0,136836	14,369094	-9,419918	1,342028
10:38:58,64	0,835935	3,357040	-0,154986	1,714008	0,109988	-0,248998	0,106380	-0,024440	-0,146262	15,993586	-4,748370	1,393362	-0,713746	-2,994974	-1,309682	-15,891489	27,159506	14,022177	0,106380	-0,024440	-0,146262	14,075046	-13,099179	1,393362	0,106380	-0,024440	-0,146262	14,075046	-13,099179	1,393362
10:38:58,69	0,835935	3,357040	-0,154986	1,714008	0,109988	-0,248998	0,106380	-0,024440	-0,146262	15,993586	-4,748370	1,393362	-0,712582	-2,991842	-1,306577	-15,888336	27,141169	14,030024	0,106380	-0,024440	-0,146262	14,075046	-13,099179	1,393362	0,106380	-0,024440	-0,146262	14,075046	-13,099179	1,393362
10:38:58,74	0,835935	3,357040	-0,154986	1,714008	0,109988	-0,248998	0,108840	-0,021059	-0,145539	15,754527	-4,585259	1,326844	-0,717903	-2,995414	-1,308959	-15,892648	27,087127	13,955660	0,108840	-0,021059	-0,145539	14,101373	-13,129184	1,326844	0,108840	-0,021059	-0,145539	14,101373	-13,129184	1,326844
10:38:58,79	0,835935	3,357040	-0,154986	1,714008	0,109988	-0,248998	0,108840	-0,021059	-0,145539	15,754527	-4,585259	1,326844	-0,717314	-2,989802	-1,308974	-15,901595	27,162037	13,973630	0,108840	-0,021059	-0,145539	14,101373	-13,129184	1,326844	0,108840	-0,021059	-0,145539	14,101373	-13,129184	1,326844
10:38:58,84	0,835935	3,357040	-0,154986	1,714008	0,109988	-0,248998	0,103684	-0,018764	-0,145554	15,695562	-4,898554	1,344815	-0,715516	-2,999950	-1,307741	-15,890867	27,096369	13,993697	0,103684	-0,018764	-0,145554	14,222603	-13,037765	1,344815	0,103684	-0,018764	-0,145554	14,222603	-13,037765	1,344815
10:38:58,89	0,835935	3,357040	-0,154986	1,714008	0,109988	-0,248998	0,111574	-0,025395	-0,144320	15,988896	-4,446147	1,364881	-0,714151	-2,992515	-1,305514	-16,101475	27,214707	14,023862	0,111574	-0,025395	-0,144320	13,995361	-13,204726	1,364881	0,111574	-0,025395	-0,144320	13,995361	-13,204726	1,364881
10:38:58,94	0,835935	3,357040	-0,154986	1,714008	0,109988	-0,248998	0,104452	-0,022860	-0,142093	15,854223	-5,058044	1,395046	-0,676155	-3,046052	-1,289017	-18,269485	25,192164	14,408429	0,104452	-0,022860	-0,142093	14,059736	-13,257558	1,395046	0,104452	-0,022860	-0,142093	14,059736	-13,257558	1,395046
10:38:58,99	0,835935	3,357040	-0,154986	1,714008	0,109988	-0,248998	0,122722	-0,029997	-0,114900	16,529629	-4,610361	1,442958	-0,717104	-3,011906	-1,278320	-16,384382	27,729389	14,071773	0,122722	-0,029997	-0,114900	14,174875	-14,244053	1,442958	0,122722	-0,029997	-0,114900	14,174875	-14,244053	1,442958
10:38:59,04	0,835935	3,357040	-0,154986	1,714008	0,109988	-0,248998	0,122722	-0,029997	-0,114900	16,529629	-4,610361	1,442958	-0,695896	-2,950007	-1,296535	-13,827004	27,238223	13,927714	0,122722	-0,029997	-0,114900	14,174875	-14,244053	1,442958	0,122722	-0,029997	-0,114900	14,174875	-14,244053	1,442958
10:38:59,09	0,835948	3,356936	-0,154994	1,764033	0,109990	-0,249026	0,109382	-0,018382	-0,147029	16,493661	-4,928812	1,356548	-0,720493	-2,994545	-1,310449	-15,775403	28,033670	13,985363	0,109382	-0,018382	-0,147029	15,050673	-13,515281	1,356548	0,109382	-0,018382	-0,147029	15,050673	-13,515281	1,356548
10:38:59,14	0,835948	3,356936	-0,154994	1,764033	0,109990	-0,249026	0,109382	-0,018382	-0,147029	16,493661	-4,928812	1,356548	-0,711005	-2,996265	-1,311579	-15,743906	28,020645	13,986695	0,109382	-0,018382	-0,147029	15,050673	-13,515281	1,356548	0,109382	-0,018382	-0,147029	15,050673	-13,515281	1,356548
10:38:59,19	0,835948	3,356936	-0,154994	1,764033	0,109990	-0,249026	0,106127	-0,027459	-0,148159	16,970123	-5,064246	1,357879	-0,713956	-2,996411	-1,310410	-15,761726	28,063122	14,006376	0,106127	-0,027459	-0,148159	14,814607	-13,395253	1,357879	0,106127	-0,027459	-0,148159	14,814607	-13,395253	1,357879
10:38:59,24	0,835948	3,356936	-0,154994	1,764033	0,109990	-0,249026	0,107729	-0,024976	-0,146990	16,868887	-5,017629	1,377560	-0,718752	-2,995072	-1,310054	-15,777662	27,999847	13,989130	0,107729	-0,024976	-0,146990	14,908281	-13,474368	1,377560	0,107729	-0,024976	-0,146990	14,908281	-13,474368	1,377560
10:38:59,29	0,835948	3,356936	-0,154994	1,764033	0,109990	-0,249026	0,107697	-0,017412	-0,147817	16,380539	-4,936544	1,329683	-0,720490	-2,992601	-1,311238	-15,737576	27,939427	13,958499	0,107697	-0,017412	-0,147817	15,013665	-13,390753	1,329683	0,107697	-0,017412	-0,147817	15,013665	-13,390753	1,329683
10:38:59,34	0,835948	3,356936	-0,154994	1,764033	0,109990	-0,249026	0,110192	-0,016695	-0,147054	16,368133	-4,909656	1,351134	-0,722359	-2,994404	-1,310475	-15,814228	28,012406	13,979950	0,110192	-0,016695	-0,147054	15,057539	-13,559752	1,351134	0,110192	-0,016695	-0,147054	15,057539	-13,559752	1,351134
10:38:59,39	0,835948	3,356936	-0,154994	1,764033	0,109990	-0,249026	0,110486	-0,022336	-0,150905	16,602810	-4,811037	1,345593	-0,712184	-2,995547	-1,311577	-15,717449	27,948029	13,979153	0,110486	-0,022336	-0,150905	14,849441	-13,484200	1,345593	0,110486	-0,022336	-0,150905	14,849441	-13,484200	1,345593
10:38:59,44	0,835948	3,356936	-0,154994	1,764033	0,109990	-0,249026	0,101721	-0,023487	-0,144304	16,691643	-5,239960	1,343533	-0,712242	-2,990463	-1,307725	-15,733617	27,931627	13,972349	0,101721	-0,023487	-0,144304	14,847912	-13,225063	1,343533	0,101721	-0,023487	-0,144304	14,847912	-13,225063	1,343533
10:38:59,49	0,835948	3,356936	-0,154994	1,764033	0,109990	-0,249026	0,110532	-0,021782	-0,149740	16,593871	-4,779434	1,325174	-0,718124	-2,997241	-1,313160	-15,736138	27,922576	13,953989	0,110532	-0,021782	-0,149740	14,884001	-13,456219	1,325174	0,110532	-0,021782	-0,149740	14,884001	-13,456219	1,325174
10:38:59,54	0,835948	3,356936	-0,154994	1,764033	0,109990	-0,249026	0,113220	-0,022772	-0,147751	16,692066	-4,635902	1,353493	-0,718610	-3,000064	-1,311172	-15,709532	27,961140	13,982309	0,113220	-0,022772	-0,147751	14,904460	-13,523689	1,353493	0,113220	-0,022772	-0,147751	14,904460	-13,523689	1,353493
10:38:59,59	0,835948	3,356936	-0,154994	1,764033	0,109990	-0,249026	0,113220	-0,022772	-0,147751	16,692066	-4,635902	1,353493	-0,717497	-2,994575	-1,311202	-15,701049	27,887410	13,966350	0,107909	-0,020992	-0,147782	14,892022	-13,338742	1,337534	0,107909	-0,020992	-0,147782	14,892022	-13,338742	1,337534
10:38:59,64	0,835948	3,356936	-0,154994	1,764033	0,109990	-0,249026	0,102728	-0,021459	-0,151252	16,618062	-5,133725	1,375840	-0,716975	-2,989180	-1,314341	-15,722169	27,916827	13,970310	0,102728	-0,021459	-0,151252	14,933548	-13,197839	1,375840	0,102728	-0,021459	-0,151252	14,933548	-13,197839	1,375840
10:38:59,69	0,835948	3,356936	-0,154994	1,764033	0,109990	-0,249026	0,102728	-0,021459	-0,151252	16,618062	-5,133725	1,375840	-0,719918	-2,992114	-1,311221	-15,717983	27,868664	13,970726	0,106990	-0,017664	-0,147800	14,955503	-13,319657	1,341911	0,106990	-0,017664	-0,147800	14,955503	-13,319657	1,341911
10:38:59,74	0,835948	3,356936	-0,154994	1,764033	0,109990	-0,249026	0,101452	-0,019956	-0,147402	16,490371	-5,200309	1,353163	-0,715165	-2,988464	-1,310823	-15,695986	27,889505	13,981979	0,101452	-0,019956	-0,147402	14,923819	-13,164279	1,353163	0,101452	-0,019956	-0,147402	14,923819	-13,164279	1,353163
10:38:59,79	0,835948	3,356936	-0,154994	1,764033	0,109990	-0,249026	0,101452	-0,019956	-0,147402	16,490371	-5,200309	1,353163	-0,719214	-2,991919	-1,312326	-15,649139	27,846555	14,008895	0,101452	-0,019956	-0,147402	14,923819	-13,164279	1,353163	0,101452	-0,019956	-0,147402	14,923819	-13,164279	1,353163
10:38:59,84	0,835948	3,356936	-0,154994	1,764033	0,109990	-0,249026	0,099176	-0,022079	-0,147778	16,591462	-5,282262	1,352925	-0,719918	-2,990523	-1,313526	-15,711098	27,888035	14,011676	0,099176	-0,022079	-0,147778	14,858244	-13,067593	1,352925	0,099176	-0,022079	-0,147778	14,858244	-13,067593	1,352925
10:38:59,89	0,835948	3,356936	-0,154994	1,764033	0,109990	-0,249026	0,099176	-0,022079	-0,147778	16,591462	-5,282262	1,352925	-0,709183	-2,987232	-1,313512	-15,628060	27,840207	13,977710	0,099176	-0,022079	-0,147778	14,858244	-13,067593	1,352925	0,099176	-0,022079	-0,147778	14,858244	-13,067593	1,352925
10:38:59,94	0,835948	3,356936	-0,154994	1,764033	0,109990	-0,249026	0,106234	-0,018731	-0,146219	16,382630	-4,865379	1,328798	-0,718617	-2,991993	-1,309640	-15,643289	27,808229	13,957614	0,106234	-0,018731	-0,146219	14,912244	-13,204722	1,328798	0,106234	-0,018731	-0,146219	14,912244	-13,204722	1,328798
10:38:59,99	0,835948	3,356936	-0,154994	1,764033	0,109990	-0,249026	0,106234	-0,018731	-0,146219	16,382630	-4,865379	1,328798	-0,713290	-2,995599	-1,311548	-15,654790	27,865727	13,980501	0,106234	-0,018731	-0,146219	14,912244	-13,204722	1,328798	0,106234	-0,018731	-0,146219	14,912244	-13,204722	1,328798
10:39:00,04	0,835948	3,356936	-0,154994	1,764033	0,109990	-0,249026	0,107879	-0,024494	-0,145032	16,679262	-4,768045	1,318105	-0,714449	-2,996299	-1,308453	-15,634591	27,799720	13,946921	0,107879	-0,024494	-0,145032	14,756517	-13,236531	1,318105	0,107879	-0,024494	-0,145032	14,756517	-13,236531	1,318105
10:39:00,09	0,835948	3,356936	-0,154994	1,764033	0,109990	-0,249026	0,107879	-0,024494	-0,145032	16,679262	-4,768045	1,318105	-0,722153	-2,991986	-1,311587	-15,643285	27,817542	13,958487	0,107995	-0,015665	-0,148167	15,001553	-13,256060	1,329671	0,107995	-0,015665	-0,148167	15,001553	-13,256060	1,329671
10:39:00,14	0,835948	3,356936	-0,154994	1,764033	0,109990	-0,249026	0,102289	-0,021984	-0,146551	16,599144	-5,056379	1,384108	-0,713827	-2,990203	-1,309971	-15,607362	27,842194	14,012924	0,102289	-0,021984	-0,146551	14,873427	-13,086053	1,384108	0,102289	-0,021984	-0,146551	14,873427	-13,086053	1,384108
10:39:00,19	0,835948	3,356936	-0,154994	1,764033	0,109990	-0,249026	0,102289	-0,021984	-0,146551	16,599144	-5,056379	1,384108	-0,715141	-2,994660	-1,314271	-15,649972	27,763261	13,983491	0,102289	-0,021984	-0,146551	14,873427	-13,086053	1,384108	0,102289	-0,021984	-0,146551	14,873427	-13,086053	1,384108
10:39:00,24	0,835948	3,356936	-0,154994	1,764033	0,109990	-0,249026	0,106805	-0,023074	-0,150851	16,566194	-4,818969	1,354675	-0,720976	-2,991374	-1,311934	-15,629266	27,799315	14,006716	0,106877	-0,016378	-0,148514	14,973879	-13,205159	1,377900	0,106877	-0,016378	-0,148514	14,973879	-13,205159	1,377900
10:39:00,30	0,835948	3,356936	-0,154994	1,764033	0,109990	-0,249026	0,106877	-0,016378	-0,148514	16,259587	-4,815342	1,377900	-0,713881	-2,991760	-1,310005	-15,631166	27,813038	13,973254	0,106877	-0,016378	-0,148514	14,973879	-13,205159	1,377900	0,106877	-0,016378	-0,148514	14,973879	-13,205159	1,377900
10:39:00,35	0,835948	3,356936	-0,154994	1,764033	0,109990	-0,249026	0,107870	-0,023771	-0,147350	16,633440	-4,768512	1,343502	-0,715070	-2,995930	-1,310770	-15,638717	27,792592	13,972318	0,107870	-0,023771	-0,147350	14,767435	-13,236307	1,343502	0,107870	-0,023771	-0,147350	14,767435	-13,236307	1,343502
10:39:00,40	0,835948	3,356936	-0,154994	1,764033	0,109990	-0,249026	0,107870	-0,023771	-0,147350	16,633440	-4,768512	1,343502	-0,709779	-2,985665	-1,311547	-15,597643	27,752025	13,997732	0,107870	-0,023771	-0,147350	14,767435	-13,236307	1,343502	0,107870	-0,023771	-0,147350	14,767435	-13,236307	1,343502
10:39:00,45	0,835948	3,356936	-0,154994	1,764033	0,109990	-0,249026	0,096334	-0,023221	-0,148126	16,590232	-5,312506	1,368916	-0,671146	-3,048266	-1,300682	-17,920473	25,821696	14,430220	0,096334	-0,023221	-0,148126	14,767421	-12,874760	1,368916	0,096334	-0,023221	-0,148126	14,767421	-12,874760	1,368916
10:39:00,50	0,835948	3,356936	-0,154994	1,764033	0,109990	-0,249026	0,131232	-0,087979	-0,137262	17,124529	-4,544286	1,801404	-0,693792	-3,003731	-1,291462	-15,519555	27,448983	14,159199	0,131232	-0,087979	-0,137262	10,218201	-14,846016	1,801404	0,131232	-0,087979	-0,137262	10,218201	-14,846016	1,801404
10:39:00,55	0,835948	3,356936	-0,154994	1,764033	0,109990	-0,249026	0,103986	-0,046099	-0,128041	17,556496	-4,695470	1,530383	-0,715781	-2,986656	-1,312468	-15,005091	28,908813	13,973161	0,103986	-0,046099	-0,128041	13,937754	-12,858382	1,530383	0,103986	-0,046099	-0,128041	13,937754	-12,858382	1,530383
10:39:00,60	0,835984	3,356910	-0,154968	1,814004	0,109987	-0,249025	0,151424	-0,024956	-0,164270	17,541265	-4,870376	1,379017	-0,735820	-3,034242	-1,327690	-17,265216	29,708725	14,007833	0,151424	-0,024956	-0,164270	15,582184	-16,757134	1,379017	0,151424	-0,024956	-0,164270	15,582184	-16,757134	1,379017
10:39:00,65	0,835984	3,356910	-0,154968	1,814004	0,109987	-0,249025	0,151424	-0,024956	-0,164270	17,541265	-4,870376	1,379017	-0,733407	-3,033857	-1,326126	-17,229197	29,672199	13,996125	0,151424	-0,024956	-0,164270	15,582184	-16,757134	1,379017	0,151424	-0,024956	-0,164270	15,582184	-16,757134	1,379017
10:39:00,70	0,835984	3,356910	-0,154968	1,814004	0,109987	-0,249025	0,149884	-0,026854	-0,162705	17,626328	-4,900969	1,367309	-0,734552	-3,031296	-1,329967	-17,183659	29,644864	14,045752	0,148239	-0,024582	-0,166546	15,577568	-16,570170	1,416936	0,148239	-0,024582	-0,166546	15,577568	-16,570170	1,416936
10:39:00,75	0,835984	3,356910	-0,154968	1,814004	0,109987	-0,249025	0,148239	-0,024582	-0,166546	17,507290	-4,933438	1,416936	-0,740482	-3,029703	-1,324591	-17,215439	29,648571	13,998531	0,148239	-0,024582	-0,166546	15,577568	-16,570170	1,416936	0,148239	-0,024582	-0,166546	15,577568	-16,570170	1,416936
10:39:00,80	0,835984	3,356910	-0,154968	1,814004	0,109987	-0,249025	0,149825	-0,018650	-0,161170	17,186121	-4,880340	1,369715	-0,732719	-3,024535	-1,326111	-17,141157	29,630107	14,014745	0,149825	-0,018650	-0,161170	15,722100	-16,641575	1,369715	0,149825	-0,018650	-0,161170	15,722100	-16,641575	1,369715
10:39:00,85	0,835984	3,356910	-0,154968	1,814004	0,109987	-0,249025	0,141467	-0,022789	-0,162690	17,422519	-5,241365	1,385929	-0,730264	-3,027369	-1,322962	-17,102927	29,616536	14,021695	0,141467	-0,022789	-0,162690	15,633556	-16,346541	1,385929	0,141467	-0,022789	-0,162690	15,633556	-16,346541	1,385929
10:39:00,90	0,835984	3,356910	-0,154968	1,814004	0,109987	-0,249025	0,142694	-0,026332	-0,159542	17,614126	-5,137688	1,392880	-0,735828	-3,025990	-1,325750	-17,204034	29,578568	14,012767	0,142694	-0,026332	-0,159542	15,547025	-16,339153	1,392880	0,142694	-0,026332	-0,159542	15,547025	-16,339153	1,392880
10:39:00,95	0,835984	3,356910	-0,154968	1,814004	0,109987	-0,249025	0,144282	-0,020825	-0,162330	17,244287	-5,123699	1,383952	-0,682179	-3,075328	-1,310454	-19,034623	27,473653	14,397710	0,144282	-0,020825	-0,162330	15,609546	-16,449806	1,383952	0,144282	-0,020825	-0,162330	15,609546	-16,449806	1,383952
10:39:01,00	0,835984	3,356910	-0,154968	1,814004	0,109987	-0,249025	0,160185	-0,091955	-0,147034	18,204849	-4,829621	1,768894	-0,721900	-3,033218	-1,304788	-16,765856	29,498764	14,154177	0,160185	-0,091955	-0,147034	10,986394	-17,404114	1,768894	0,160185	-0,091955	-0,147034	10,986394	-17,404114	1,768894
10:39:01,05	0,835984	3,356910	-0,154968	1,814004	0,109987	-0,249025	0,143577	-0,036501	-0,141367	18,209406	-4,740950	1,525361	-0,714896	-2,986960	-1,317407	-14,827734	29,750731	14,017571	0,143577	-0,036501	-0,141367	15,344114	-16,011766	1,525361	0,143577	-0,036501	-0,141367	15,344114	-16,011766	1,525361
10:39:01,10	0,835972	3,356944	-0,154977	1,864037	0,110001	-0,249010	0,100014	-0,019437	-0,153986	18,509376	-5,453745	1,388755	-0,726485	-3,028141	-1,334754	-16,623395	30,215268	14,063040	0,100014	-0,019437	-0,153986	16,983567	-13,304869	1,388755	0,100014	-0,019437	-0,153986	16,983567	-13,304869	1,388755
10:39:01,15	0,835972	3,356944	-0,154977	1,864037	0,110001	-0,249010	0,141473	-0,029991	-0,171333	18,562625	-5,085255	1,434224	-0,730731	-3,023535	-1,335203	-16,629727	30,093966	14,020681	0,141473	-0,029991	-0,171333	16,208370	-16,190877	1,434224	0,141473	-0,029991	-0,171333	16,208370	-16,190877	1,434224
10:39:01,20	0,835972	3,356944	-0,154977	1,864037	0,110001	-0,249010	0,139607	-0,024011	-0,171783	18,143467	-5,127130	1,391865	-0,724038	-3,026575	-1,334347	-16,530322	30,071566	14,033662	0,139607	-0,024011	-0,171783	16,258615	-16,086255	1,391865	0,139607	-0,024011	-0,171783	16,258615	-16,086255	1,391865
10:39:01,25	0,835972	3,356944	-0,154977	1,864037	0,110001	-0,249010	0,139463	-0,031654	-0,169762	18,513972	-4,980874	1,386804	-0,724040	-3,027232	-1,333182	-16,510052	29,993761	14,015620	0,139463	-0,031654	-0,169762	16,029126	-15,928696	1,386804	0,139463	-0,031654	-0,169762	16,029126	-15,928696	1,386804
10:39:01,30	0,835972	3,356944	-0,154977	1,864037	0,110001	-0,249010	0,134300	-0,029395	-0,172069	18,401112	-5,196440	1,421849	-0,723415	-3,021632	-1,335489	-16,461957	29,971319	14,050665	0,134300	-0,029395	-0,172069	16,093604	-15,739023	1,421849	0,134300	-0,029395	-0,172069	16,093604	-15,739023	1,421849
10:39:01,35	0,835972	3,356944	-0,154977	1,864037	0,110001	-0,249010	0,137900	-0,030772	-0,171648	18,393960	-4,943837	1,432049	-0,724022	-3,025438	-1,335068	-16,444683	29,870415	14,060865	0,137900	-0,030772	-0,171648	15,978369	-15,769007	1,432049	0,137900	-0,030772	-0,171648	15,978369	-15,769007	1,432049
10:39:01,40	0,835972	3,356944	-0,154977	1,864037	0,110001	-0,249010	0,137900	-0,030772	-0,171648	18,393960	-4,943837	1,432049	-0,727073	-3,017945	-1,337052	-16,461405	29,847490	14,066939	0,137900	-0,030772	-0,171648	15,978369	-15,769007	1,432049	0,137900	-0,030772	-0,171648	15,978369	-15,769007	1,432049
10:39:01,45	0,835972	3,356944	-0,154977	1,864037	0,110001	-0,249010	0,132905	-0,025143	-0,169348	18,042513	-5,131154	1,413630	-0,726399	-3,018297	-1,332769	-16,411317	29,783302	14,042446	0,132905	-0,025143	-0,169348	16,068769	-15,564173	1,413630	0,132905	-0,025143	-0,169348	16,068769	-15,564173	1,413630
10:39:01,50	0,835972	3,356944	-0,154977	1,864037	0,110001	-0,249010	0,132905	-0,025143	-0,169348	18,042513	-5,131154	1,413630	-0,725257	-3,017968	-1,335080	-16,398324	29,719586	14,061304	0,132905	-0,025143	-0,169348	16,068769	-15,564173	1,413630	0,132905	-0,025143	-0,169348	16,068769	-15,564173	1,413630
10:39:01,55	0,835972	3,356944	-0,154977	1,864037	0,110001	-0,249010	0,133884	-0,031978	-0,171195	18,351563	-4,944730	1,449396	-0,720970	-3,022563	-1,334615	-16,317160	29,675413	14,078212	0,133884	-0,031978	-0,171195	15,841293	-15,454643	1,449396	0,133884	-0,031978	-0,171195	15,841293	-15,454643	1,449396
10:39:01,60	0,835972	3,356944	-0,154977	1,864037	0,110001	-0,249010	0,133884	-0,031978	-0,171195	18,351563	-4,944730	1,449396	-0,717467	-3,018737	-1,335434	-16,310827	29,633306	14,034863	0,128820	-0,033099	-0,172014	15,778297	-15,293898	1,406047	0,128820	-0,033099	-0,172014	15,778297	-15,293898	1,406047
10:39:01,65	0,835972	3,356944	-0,154977	1,864037	0,110001	-0,249010	0,128820	-0,033099	-0,172014	18,376537	-5,181543	1,406047	-0,723381	-3,017520	-1,331554	-16,333447	29,663049	14,057072	0,128820	-0,033099	-0,172014	15,778297	-15,293898	1,406047	0,128820	-0,033099	-0,172014	15,778297	-15,293898	1,406047
10:39:01,70	0,835972	3,356944	-0,154977	1,864037	0,110001	-0,249010	0,130723	-0,027369	-0,168134	18,093027	-5,117058	1,428256	-0,718643	-3,017251	-1,331940	-16,297880	29,589942	14,031232	0,130723	-0,027369	-0,168134	15,944589	-15,378783	1,428256	0,130723	-0,027369	-0,168134	15,944589	-15,378783	1,428256
10:39:01,75	0,835972	3,356944	-0,154977	1,864037	0,110001	-0,249010	0,128121	-0,031337	-0,168520	18,253860	-5,184969	1,402416	-0,720953	-3,013268	-1,333484	-16,233877	29,509411	14,033971	0,128121	-0,031337	-0,168520	15,793894	-15,242493	1,402416	0,128121	-0,031337	-0,168520	15,793894	-15,242493	1,402416
10:39:01,80	0,835972	3,356944	-0,154977	1,864037	0,110001	-0,249010	0,125827	-0,027345	-0,170063	18,008546	-5,208592	1,405155	-0,721004	-3,014610	-1,335026	-16,251403	29,496513	14,053849	0,125827	-0,027345	-0,170063	15,861937	-15,085995	1,405155	0,125827	-0,027345	-0,170063	15,861937	-15,085995	1,405155
10:39:01,85	0,835972	3,356944	-0,154977	1,864037	0,110001	-0,249010	0,131085	-0,035278	-0,173464	18,403249	-4,852054	1,438136	-0,716712	-3,021788	-1,336885	-16,170798	29,452416	14,066951	0,131085	-0,035278	-0,173464	15,633889	-15,142205	1,438136	0,131085	-0,035278	-0,173464	15,633889	-15,142205	1,438136
10:39:01,90	0,835972	3,356944	-0,154977	1,864037	0,110001	-0,249010	0,131085	-0,035278	-0,173464	18,403249	-4,852054	1,438136	-0,718456	-3,021604	-1,333395	-16,169730	29,460414	14,059954	0,131085	-0,035278	-0,173464	15,633889	-15,142205	1,438136	0,131085	-0,035278	-0,173464	15,633889	-15,142205	1,438136
10:39:01,95	0,835972	3,356944	-0,154977	1,864037	0,110001	-0,249010	0,131797	-0,033676	-0,169974	18,327374	-4,818111	1,431138	-0,715554	-3,019526	-1,337682	-16,154446	29,391802	14,041637	0,131797	-0,033676	-0,169974	15,683818	-15,164143	1,431138	0,131797	-0,033676	-0,169974	15,683818	-15,164143	1,431138
10:39:02,00	0,835972	3,356944	-0,154977	1,864037	0,110001	-0,249010	0,128546	-0,035150	-0,174261	18,352257	-4,939584	1,412821	-0,717923	-3,013810	-1,337290	-16,133875	29,366420	14,069883	0,128546	-0,035150	-0,174261	15,592973	-15,030468	1,412821	0,128546	-0,035150	-0,174261	15,592973	-15,030468	1,412821
10:39:02,05	0,835972	3,356944	-0,154977	1,864037	0,110001	-0,249010	0,124781	-0,030240	-0,173870	18,085238	-5,104870	1,441068	-0,714909	-3,015305	-1,336097	-16,112525	29,382522	14,079443	0,124781	-0,030240	-0,173870	15,711394	-14,900183	1,441068	0,124781	-0,030240	-0,173870	15,711394	-14,900183	1,441068
10:39:02,10	0,835972	3,356944	-0,154977	1,864037	0,110001	-0,249010	0,125170	-0,035425	-0,171878	18,394417	-5,031380	1,439731	-0,713628	-3,016739	-1,335299	-16,067964	29,374061	14,068547	0,125170	-0,035425	-0,171878	15,613572	-14,857233	1,439731	0,125170	-0,035425	-0,171878	15,613572	-14,857233	1,439731
10:39:02,15	0,835972	3,356944	-0,154977	1,864037	0,110001	-0,249010	0,127203	-0,027671	-0,173089	17,919269	-4,885116	1,407737	-0,717290	-3,020679	-1,336494	-16,113686	29,302513	14,042009	0,127203	-0,027671	-0,173089	15,747061	-14,870532	1,407737	0,127203	-0,027671	-0,173089	15,747061	-14,870532	1,407737
10:39:02,20	0,835972	3,356944	-0,154977	1,864037	0,110001	-0,249010	0,127203	-0,027671	-0,173089	17,919269	-4,885116	1,407737	-0,715573	-3,018505	-1,338788	-16,103852	29,255569	14,095716	0,127203	-0,027671	-0,173089	15,747061	-14,870532	1,407737	0,127203	-0,027671	-0,173089	15,747061	-14,870532	1,407737
10:39:02,25	0,835972	3,356944	-0,154977	1,864037	0,110001	-0,249010	0,125278	-0,030612	-0,171911	18,014202	-4,937186	1,409994	-0,717850	-3,014426	-1,335331	-16,056215	29,217238	14,038810	0,125278	-0,030612	-0,171911	15,611179	-14,771504	1,409994	0,125278	-0,030612	-0,171911	15,611179	-14,771504	1,409994
10:39:02,30	0,835972	3,356944	-0,154977	1,864037	0,110001	-0,249010	0,125278	-0,030612	-0,171911	18,014202	-4,937186	1,409994	-0,711944	-3,011855	-1,337637	-16,045130	29,249039	14,071590	0,125278	-0,030612	-0,171911	15,611179	-14,771504	1,409994	0,125278	-0,030612	-0,171911	15,611179	-14,771504	1,409994
10:39:02,35	0,835972	3,356944	-0,154977	1,864037	0,110001	-0,249010	0,120098	-0,034441	-0,174216	18,246400	-5,212835	1,442775	-0,712491	-3,016423	-1,337595	-16,026156	29,222772	14,089137	0,120098	-0,034441	-0,174216	15,542789	-14,640540	1,442775	0,120098	-0,034441	-0,174216	15,542789	-14,640540	1,442775
10:39:02,40	0,835972	3,356944	-0,154977	1,864037	0,110001	-0,249010	0,125018	-0,027009	-0,173059	17,797945	-4,929702	1,448062	-0,713091	-3,018133	-1,336029	-16,010671	29,141217	14,085055	0,125018	-0,027009	-0,173059	15,677747	-14,743651	1,448062	0,125018	-0,027009	-0,173059	15,677747	-14,743651	1,448062
10:39:02,45	0,835972	3,356944	-0,154977	1,864037	0,110001	-0,249010	0,118758	-0,035668	-0,174613	18,254185	-5,240315	1,426543	-0,710211	-3,011308	-1,338033	-16,036578	29,179422	14,055359	0,118758	-0,035668	-0,174613	15,454262	-14,562809	1,426543	0,118758	-0,035668	-0,174613	15,454262	-14,562809	1,426543
10:39:02,50	0,835972	3,356944	-0,154977	1,864037	0,110001	-0,249010	0,118758	-0,035668	-0,174613	18,254185	-5,240315	1,426543	-0,713607	-3,012935	-1,335647	-15,975796	29,175995	14,086260	0,118758	-0,035668	-0,174613	15,454262	-14,562809	1,426543	0,118758	-0,035668	-0,174613	15,454262	-14,562809	1,426543
10:39:02,55	0,835972	3,356944	-0,154977	1,864037	0,110001	-0,249010	0,124044	-0,032735	-0,175725	18,076632	-4,862016	1,442101	-0,715395	-3,014419	-1,339145	-15,959536	29,106041	14,070917	0,124044	-0,032735	-0,175725	15,506962	-14,599485	1,442101	0,124044	-0,032735	-0,175725	15,506962	-14,599485	1,442101
10:39:02,60	0,835972	3,356944	-0,154977	1,864037	0,110001	-0,249010	0,120865	-0,034158	-0,173037	18,149002	-5,107536	1,448062	-0,712572	-3,012378	-1,336457	-16,029810	29,144720	14,076878	0,120865	-0,034158	-0,173037	15,467606	-14,595432	1,448062	0,120865	-0,034158	-0,173037	15,467606	-14,595432	1,448062
10:39:02,65	0,835972	3,356944	-0,154977	1,864037	0,110001	-0,249010	0,120865	-0,034158	-0,173037	18,149002	-5,107536	1,448062	-0,713061	-3,017806	-1,338389	-15,980489	29,092387	14,031374	0,120865	-0,034158	-0,173037	15,467606	-14,595432	1,448062	0,120865	-0,034158	-0,173037	15,467606	-14,595432	1,448062
10:39:02,70	0,835972	3,356944	-0,154977	1,864037	0,110001	-0,249010	0,125810	-0,036449	-0,174969	18,247489	-4,781499	1,402559	-0,717773	-3,013314	-1,336443	-15,971216	29,100397	14,064119	0,125810	-0,036449	-0,174969	15,386224	-14,657604	1,402559	0,125810	-0,036449	-0,174969	15,386224	-14,657604	1,402559
10:39:02,75	0,835972	3,356944	-0,154977	1,864037	0,110001	-0,249010	0,124277	-0,030122	-0,173023	17,930046	-4,857208	1,435303	-0,713585	-3,010612	-1,338767	-15,936605	29,120589	14,062104	0,124277	-0,030122	-0,173023	15,565469	-14,612945	1,435303	0,124277	-0,030122	-0,173023	15,565469	-14,612945	1,435303
10:39:02,80	0,835972	3,356944	-0,154977	1,864037	0,110001	-0,249010	0,122845	-0,034889	-0,175321	18,207730	-4,876647	1,426981	-0,712929	-3,014458	-1,338741	-15,908667	29,098684	14,055797	0,122845	-0,034889	-0,175321	15,468931	-14,519970	1,426981	0,122845	-0,034889	-0,175321	15,468931	-14,519970	1,426981
10:39:02,85	0,835972	3,356944	-0,154977	1,864037	0,110001	-0,249010	0,116708	-0,036645	-0,173001	18,240039	-5,197009	1,445100	-0,715436	-3,012251	-1,336044	-15,960514	29,054115	14,072536	0,116708	-0,036645	-0,173001	15,363394	-14,358613	1,445100	0,116708	-0,036645	-0,173001	15,363394	-14,358613	1,445100
10:39:02,90	0,835972	3,356944	-0,154977	1,864037	0,110001	-0,249010	0,116708	-0,036645	-0,173001	18,240039	-5,197009	1,445100	-0,715331	-3,014354	-1,337954	-15,907748	29,037944	14,072344	0,116708	-0,036645	-0,173001	15,363394	-14,358613	1,445100	0,116708	-0,036645	-0,173001	15,363394	-14,358613	1,445100
10:39:02,95	0,835972	3,356944	-0,154977	1,864037	0,110001	-0,249010	0,123955	-0,032757	-0,174534	18,044710	-4,787734	1,443528	-0,710137	-3,007615	-1,339536	-15,939765	29,049455	14,085592	0,123955	-0,032757	-0,174534	15,473292	-14,518233	1,443528	0,123955	-0,032757	-0,174534	15,473292	-14,518233	1,443528
10:39:03,00	0,835972	3,356944	-0,154977	1,864037	0,110001	-0,249010	0,121888	-0,032973	-0,174146	18,038535	-4,843261	1,427528	-0,714110	-3,012671	-1,337566	-15,871454	28,996859	14,056344	0,121888	-0,032973	-0,174146	15,450121	-14,411476	1,427528	0,121888	-0,032973	-0,174146	15,450121	-14,411476	1,427528
10:39:03,05	0,835972	3,356944	-0,154977	1,864037	0,110001	-0,249010	0,115119	-0,036416	-0,176487	18,206739	-5,233241	1,450750	-0,707743	-3,008531	-1,339908	-15,909756	29,006476	14,079566	0,115119	-0,036416	-0,176487	15,348063	-14,270069	1,450750	0,115119	-0,036416	-0,176487	15,348063	-14,270069	1,450750
10:39:03,10	0,835972	3,356944	-0,154977	1,864037	0,110001	-0,249010	0,115119	-0,036416	-0,176487	18,206739	-5,233241	1,450750	-0,714108	-3,012344	-1,336757	-15,852760	28,954746	14,088276	0,115119	-0,036416	-0,176487	15,348063	-14,270069	1,450750	0,115119	-0,036416	-0,176487	15,348063	-14,270069	1,450750
10:39:03,15	0,835972	3,356944	-0,154977	1,864037	0,110001	-0,249010	0,121881	-0,031479	-0,176087	17,938724	-4,879466	1,462908	-0,715400	-3,011918	-1,339508	-15,913535	28,995638	14,091723	0,121881	-0,031479	-0,176087	15,467626	-14,447118	1,462908	0,121881	-0,031479	-0,176087	15,467626	-14,447118	1,462908
10:39:03,20	0,835972	3,356944	-0,154977	1,864037	0,110001	-0,249010	0,124601	-0,036536	-0,172957	18,163048	-4,675353	1,434140	-0,712381	-3,016802	-1,336378	-15,878584	28,930836	14,062955	0,124601	-0,036536	-0,172957	15,294970	-14,456531	1,434140	0,124601	-0,036536	-0,172957	15,294970	-14,456531	1,434140
10:39:03,25	0,835972	3,356944	-0,154977	1,864037	0,110001	-0,249010	0,120824	-0,036976	-0,174534	18,188761	-4,916661	1,441972	-0,710112	-3,013751	-1,337954	-15,916033	28,955758	14,070788	0,120824	-0,036976	-0,174534	15,286181	-14,401328	1,441972	0,120824	-0,036976	-0,174534	15,286181	-14,401328	1,441972
10:39:03,30	0,835972	3,356944	-0,154977	1,864037	0,110001	-0,249010	0,113828	-0,035828	-0,174102	18,168677	-5,196507	1,475846	-0,707608	-3,007119	-1,337523	-15,823557	28,948088	14,104662	0,113828	-0,035828	-0,174102	15,356190	-14,132025	1,475846	0,113828	-0,035828	-0,174102	15,356190	-14,132025	1,475846
10:39:03,35	0,835972	3,356944	-0,154977	1,864037	0,110001	-0,249010	0,113828	-0,035828	-0,174102	18,168677	-5,196507	1,475846	-0,711753	-3,013897	-1,336376	-15,848270	28,918288	14,062780	0,113828	-0,035828	-0,174102	15,356190	-14,132025	1,475846	0,113828	-0,035828	-0,174102	15,356190	-14,132025	1,475846
10:39:03,40	0,835972	3,356944	-0,154977	1,864037	0,110001	-0,249010	0,114655	-0,036305	-0,175298	18,163387	-5,127672	1,426657	-0,707608	-3,008073	-1,338718	-15,816240	28,909108	14,055472	0,114655	-0,036305	-0,175298	15,313448	-14,128116	1,426657	0,114655	-0,036305	-0,175298	15,313448	-14,128116	1,426657
10:39:03,45	0,835972	3,356944	-0,154977	1,864037	0,110001	-0,249010	0,118329	-0,037717	-0,176448	18,263852	-4,992876	1,448066	-0,708222	-3,011960	-1,339868	-15,851396	28,960635	14,076882	0,118329	-0,037717	-0,176448	15,303078	-14,281665	1,448066	0,118329	-0,037717	-0,176448	15,303078	-14,281665	1,448066
10:39:03,50	0,835972	3,356944	-0,154977	1,864037	0,110001	-0,249010	0,120837	-0,033026	-0,175673	17,962695	-4,808015	1,444052	-0,713539	-3,011787	-1,339093	-15,832884	28,883870	14,072868	0,120837	-0,033026	-0,175673	15,370165	-14,293727	1,444052	0,120837	-0,033026	-0,175673	15,370165	-14,293727	1,444052
10:39:03,55	0,835972	3,356944	-0,154977	1,864037	0,110001	-0,249010	0,113537	-0,037638	-0,172946	18,215301	-5,200387	1,464297	-0,705894	-3,007772	-1,336366	-15,837558	28,901300	14,093112	0,113537	-0,037638	-0,172946	15,260693	-14,113035	1,464297	0,113537	-0,037638	-0,172946	15,260693	-14,113035	1,464297
10:39:03,60	0,835972	3,356944	-0,154977	1,864037	0,110001	-0,249010	0,113537	-0,037638	-0,172946	18,215301	-5,200387	1,464297	-0,708802	-3,014124	-1,337901	-15,809274	28,823968	14,070453	0,113537	-0,037638	-0,172946	15,260693	-14,113035	1,464297	0,113537	-0,037638	-0,172946	15,260693	-14,113035	1,464297
10:39:03,65	0,835972	3,356944	-0,154977	1,864037	0,110001	-0,249010	0,123869	-0,032108	-0,174895	17,919471	-4,637981	1,428116	-0,715849	-3,013954	-1,338316	-15,819894	28,881576	14,056932	0,123869	-0,032108	-0,174895	15,398999	-14,361665	1,428116	0,123869	-0,032108	-0,174895	15,398999	-14,361665	1,428116
10:39:03,70	0,835972	3,356944	-0,154977	1,864037	0,110001	-0,249010	0,117762	-0,038726	-0,177198	18,244675	-4,947796	1,464624	-0,707550	-3,008246	-1,339067	-15,777322	28,886436	14,083614	0,117762	-0,038726	-0,177198	15,204674	-14,192076	1,464624	0,117762	-0,038726	-0,177198	15,204674	-14,192076	1,464624
10:39:03,75	0,835972	3,356944	-0,154977	1,864037	0,110001	-0,249010	0,124273	-0,035661	-0,174481	18,032071	-4,586126	1,449872	-0,712975	-3,016081	-1,337901	-15,829284	28,803675	14,078688	0,124273	-0,035661	-0,174481	15,232683	-14,341567	1,449872	0,124273	-0,035661	-0,174481	15,232683	-14,341567	1,449872
10:39:03,80	0,835972	3,356944	-0,154977	1,864037	0,110001	-0,249010	0,112607	-0,035105	-0,176039	18,072693	-5,192156	1,474223	-0,707624	-3,005700	-1,339460	-15,793996	28,863618	14,103039	0,112607	-0,035105	-0,176039	15,316985	-14,031836	1,474223	0,112607	-0,035105	-0,176039	15,316985	-14,031836	1,474223
10:39:03,85	0,835972	3,356944	-0,154977	1,864037	0,110001	-0,249010	0,120681	-0,030950	-0,176046	17,830884	-4,749911	1,446812	-0,715258	-3,010615	-1,339466	-15,787491	28,830084	14,075627	0,120681	-0,030950	-0,176046	15,401284	-14,223394	1,446812	0,120681	-0,030950	-0,176046	15,401284	-14,223394	1,446812
10:39:03,90	0,835972	3,356944	-0,154977	1,864037	0,110001	-0,249010	0,113877	-0,038648	-0,173706	18,252951	-5,092795	1,437961	-0,705190	-3,008571	-1,337126	-15,767137	28,843476	14,066776	0,113877	-0,038648	-0,173706	15,219063	-14,032154	1,437961	0,113877	-0,038648	-0,173706	15,219063	-14,032154	1,437961
10:39:03,95	0,835972	3,356944	-0,154977	1,864037	0,110001	-0,249010	0,112401	-0,040405	-0,174113	18,285455	-5,165920	1,427548	-0,702930	-3,008171	-1,337533	-15,793413	28,790709	14,056363	0,112401	-0,040405	-0,174113	15,113679	-13,989412	1,427548	0,112401	-0,040405	-0,174113	15,113679	-13,989412	1,427548
10:39:04,00	0,835972	3,356944	-0,154977	1,864037	0,110001	-0,249010	0,112401	-0,040405	-0,174113	18,285455	-5,165920	1,427548	-0,710639	-3,011923	-1,335588	-15,838745	28,822129	14,078989	0,112401	-0,040405	-0,174113	15,113679	-13,989412	1,427548	0,112401	-0,040405	-0,174113	15,113679	-13,989412	1,427548
10:39:04,05	0,835972	3,356944	-0,154977	1,864037	0,110001	-0,249010	0,115264	-0,037442	-0,174093	18,179091	-4,990958	1,427124	-0,706928	-3,009169	-1,337514	-15,746958	28,818967	14,055940	0,115264	-0,037442	-0,174093	15,239891	-14,039171	1,427124	0,115264	-0,037442	-0,174093	15,239891	-14,039171	1,427124
10:39:04,10	0,835972	3,356944	-0,154977	1,864037	0,110001	-0,249010	0,120477	-0,034242	-0,174461	17,953996	-4,707373	1,458264	-0,712305	-3,012084	-1,337882	-15,765501	28,761877	14,087080	0,120477	-0,034242	-0,174461	15,265970	-14,164840	1,458264	0,120477	-0,034242	-0,174461	15,265970	-14,164840	1,458264
10:39:04,15	0,835972	3,356944	-0,154977	1,864037	0,110001	-0,249010	0,122917	-0,036945	-0,175257	18,115551	-4,657131	1,446278	-0,706865	-3,007030	-1,339825	-15,709092	28,828523	14,072127	0,122917	-0,036945	-0,175257	15,215351	-14,306148	1,446278	0,122917	-0,036945	-0,175257	15,215351	-14,306148	1,446278
10:39:04,20	0,835972	3,356944	-0,154977	1,864037	0,110001	-0,249010	0,113781	-0,035112	-0,174903	18,017315	-5,077308	1,417382	-0,708204	-3,006719	-1,338324	-15,775249	28,788412	14,046198	0,113781	-0,035112	-0,174903	15,261035	-14,009088	1,417382	0,113781	-0,035112	-0,174903	15,261035	-14,009088	1,417382
10:39:04,25	0,835972	3,356944	-0,154977	1,864037	0,110001	-0,249010	0,113781	-0,035112	-0,174903	18,017315	-5,077308	1,417382	-0,706373	-3,015779	-1,337490	-15,765551	28,777793	14,058759	0,113781	-0,035112	-0,174903	15,261035	-14,009088	1,417382	0,113781	-0,035112	-0,174903	15,261035	-14,009088	1,417382
10:39:04,30	0,835972	3,356944	-0,154977	1,864037	0,110001	-0,249010	0,120711	-0,041228	-0,174070	18,330996	-4,703233	1,429943	-0,712949	-3,005411	-1,337149	-15,791970	28,809573	14,084468	0,120711	-0,041228	-0,174070	15,094616	-14,179030	1,429943	0,120711	-0,041228	-0,174070	15,094616	-14,179030	1,429943
10:39:04,35	0,835972	3,356944	-0,154977	1,864037	0,110001	-0,249010	0,119443	-0,034309	-0,177167	17,934648	-4,730363	1,473390	-0,711730	-3,011222	-1,340587	-15,750231	28,726700	14,102205	0,119443	-0,034309	-0,177167	15,241367	-14,106609	1,473390	0,119443	-0,034309	-0,177167	15,241367	-14,106609	1,473390
10:39:04,40	0,835972	3,356944	-0,154977	1,864037	0,110001	-0,249010	0,119443	-0,034309	-0,177167	17,934648	-4,730363	1,473390	-0,706942	-3,005323	-1,338278	-15,729394	28,792824	14,085026	0,111941	-0,035506	-0,174857	15,277327	-13,922820	1,456210	0,111941	-0,035506	-0,174857	15,277327	-13,922820	1,456210
10:39:04,45	0,835972	3,356944	-0,154977	1,864037	0,110001	-0,249010	0,111941	-0,035506	-0,174857	18,064580	-5,135490	1,456210	-0,714695	-3,010928	-1,338310	-15,776983	28,749614	14,052908	0,111941	-0,035506	-0,174857	15,277327	-13,922820	1,456210	0,111941	-0,035506	-0,174857	15,277327	-13,922820	1,456210
10:39:04,50	0,835972	3,356944	-0,154977	1,864037	0,110001	-0,249010	0,120671	-0,031595	-0,174890	17,799974	-4,701107	1,424093	-0,705109	-3,010272	-1,337882	-15,717934	28,798107	14,055348	0,120671	-0,031595	-0,174890	15,319763	-14,173789	1,424093	0,120671	-0,031595	-0,174890	15,319763	-14,173789	1,424093
10:39:04,55	0,835972	3,356944	-0,154977	1,864037	0,110001	-0,249010	0,115310	-0,039568	-0,174462	18,286109	-4,953009	1,426533	-0,705905	-3,006180	-1,339090	-15,784098	28,751884	14,065442	0,115310	-0,039568	-0,174462	15,179991	-14,004820	1,426533	0,115310	-0,039568	-0,174462	15,179991	-14,004820	1,426533
10:39:04,60	0,835972	3,356944	-0,154977	1,864037	0,110001	-0,249010	0,112164	-0,036833	-0,175669	18,070755	-5,150756	1,436627	-0,705129	-3,012727	-1,338258	-15,711766	28,736610	14,053177	0,112164	-0,036833	-0,175669	15,179366	-13,955656	1,436627	0,112164	-0,036833	-0,175669	15,179366	-13,955656	1,436627
10:39:04,65	0,835972	3,356944	-0,154977	1,864037	0,110001	-0,249010	0,117446	-0,040778	-0,174838	18,298856	-4,805833	1,424361	-0,709989	-3,007311	-1,340977	-15,755335	28,744525	14,123328	0,115186	-0,033862	-0,177556	15,266118	-14,007142	1,494512	0,115186	-0,033862	-0,177556	15,266118	-14,007142	1,494512
10:39:04,70	0,835972	3,356944	-0,154977	1,864037	0,110001	-0,249010	0,115186	-0,033862	-0,177556	17,924249	-4,965040	1,494512	-0,703917	-3,011770	-1,341344	-15,690780	28,753918	14,075125	0,116011	-0,041350	-0,177924	15,108086	-13,977804	1,446309	0,116011	-0,041350	-0,177924	15,108086	-13,977804	1,446309
10:39:04,75	0,835972	3,356944	-0,154977	1,864037	0,110001	-0,249010	0,116011	-0,041350	-0,177924	18,354060	-4,870911	1,446309	-0,711681	-3,009242	-1,337491	-15,735415	28,742856	14,086454	0,117703	-0,033362	-0,174071	15,287862	-14,055764	1,457638	0,117703	-0,033362	-0,174071	15,287862	-14,055764	1,457638
10:39:04,81	0,835972	3,356944	-0,154977	1,864037	0,110001	-0,249010	0,117703	-0,033362	-0,174071	17,906803	-4,816053	1,457638	-0,707622	-3,007025	-1,334801	-15,759112	28,717801	14,065907	0,117703	-0,033362	-0,174071	15,287862	-14,055764	1,457638	0,117703	-0,033362	-0,174071	15,287862	-14,055764	1,457638
10:39:04,86	0,835972	3,356944	-0,154977	1,864037	0,110001	-0,249010	0,118504	-0,037311	-0,177914	18,139611	-4,752489	1,474712	-0,704688	-3,005292	-1,338666	-15,740094	28,691445	14,087364	0,118504	-0,037311	-0,177914	15,210659	-14,055018	1,474712	0,118504	-0,037311	-0,177914	15,210659	-14,055018	1,474712
10:39:04,91	0,835972	3,356944	-0,154977	1,864037	0,110001	-0,249010	0,118504	-0,037311	-0,177914	18,139611	-4,752489	1,474712	-0,705207	-3,010667	-1,340585	-15,730878	28,726759	14,083836	0,118504	-0,037311	-0,177914	15,210659	-14,055018	1,474712	0,118504	-0,037311	-0,177914	15,210659	-14,055018	1,474712
10:39:04,96	0,835972	3,356944	-0,154977	1,864037	0,110001	-0,249010	0,115701	-0,039681	-0,177165	18,223715	-4,908215	1,455021	-0,727887	-2,958900	-1,338732	-13,123720	29,795426	13,749900	0,115701	-0,039681	-0,177165	15,108740	-13,990716	1,455021	0,115701	-0,039681	-0,177165	15,108740	-13,990716	1,455021
10:39:05,01	0,835972	3,356944	-0,154977	1,864037	0,110001	-0,249010	0,082210	0,005844	-0,175312	18,085483	-4,926204	1,121084	-0,690274	-2,939368	-1,354488	-13,104820	26,815827	14,002717	0,082210	0,005844	-0,175312	18,544225	-11,379682	1,121084	0,082210	0,005844	-0,175312	18,544225	-11,379682	1,121084
10:39:05,06	0,835972	3,356944	-0,154977	1,864037	0,110001	-0,249010	0,046488	-0,016964	-0,191068	16,700538	-5,277569	1,373901	-0,696078	-3,018612	-1,330044	-16,601164	26,938974	14,174045	0,046488	-0,016964	-0,191068	15,368858	-8,926886	1,373901	0,046488	-0,016964	-0,191068	15,368858	-8,926886	1,373901
10:39:05,11	0,835973	3,357024	-0,154983	1,814043	0,109974	-0,249067	0,118017	-0,051560	-0,166623	16,857991	-4,647554	1,545229	-0,687244	-2,967069	-1,321006	-14,290987	26,033667	14,111248	0,118017	-0,051560	-0,166623	12,810548	-13,911900	1,545229	0,118017	-0,051560	-0,166623	12,810548	-13,911900	1,545229
10:39:05,16	0,835973	3,357024	-0,154983	1,814043	0,109974	-0,249067	0,068963	-0,033439	-0,157586	16,286767	-4,745053	1,482433	-0,684048	-2,971961	-1,321672	-14,154346	25,955844	14,141499	0,068963	-0,033439	-0,157586	13,661825	-10,158637	1,482433	0,068963	-0,033439	-0,157586	13,661825	-10,158637	1,482433
10:39:05,21	0,835973	3,357024	-0,154983	1,814043	0,109974	-0,249067	0,060279	-0,036976	-0,158651	16,462740	-4,932083	1,497823	-0,679839	-2,961318	-1,322071	-14,065875	25,894517	14,126639	0,060279	-0,036976	-0,158651	13,560143	-9,663989	1,497823	0,060279	-0,036976	-0,158651	13,560143	-9,663989	1,497823
10:39:05,26	0,835973	3,357024	-0,154983	1,814043	0,109974	-0,249067	0,068334	-0,047308	-0,158558	17,011366	-4,433128	1,495077	-0,674983	-2,961520	-1,322403	-13,981739	25,850669	14,139916	0,068334	-0,047308	-0,158558	13,297681	-9,797382	1,495077	0,068334	-0,047308	-0,158558	13,297681	-9,797382	1,495077
10:39:05,31	0,835973	3,357024	-0,154983	1,814043	0,109974	-0,249067	0,068334	-0,047308	-0,158558	17,011366	-4,433128	1,495077	-0,679539	-2,968122	-1,323926	-13,909307	25,800701	14,107661	0,068334	-0,047308	-0,158558	13,297681	-9,797382	1,495077	0,068334	-0,047308	-0,158558	13,297681	-9,797382	1,495077
10:39:05,36	0,835973	3,357024	-0,154983	1,814043	0,109974	-0,249067	0,066021	-0,040638	-0,160506	16,650201	-4,450978	1,478845	-0,676034	-2,960524	-1,321217	-13,914565	25,826700	14,132857	0,066021	-0,040638	-0,160506	13,460137	-9,633663	1,478845	0,066021	-0,040638	-0,160506	13,460137	-9,633663	1,478845
10:39:05,41	0,835973	3,357024	-0,154983	1,814043	0,109974	-0,249067	0,057689	-0,039874	-0,157797	16,630367	-4,901794	1,504042	-0,677563	-2,961983	-1,321959	-13,796148	25,789181	14,101339	0,057689	-0,039874	-0,157797	13,500266	-9,430418	1,504042	0,057689	-0,039874	-0,157797	13,500266	-9,430418	1,504042
10:39:05,46	0,835973	3,357024	-0,154983	1,814043	0,109974	-0,249067	0,059717	-0,039279	-0,158539	16,626167	-4,675041	1,472523	-0,708602	-2,877697	-1,340598	-10,231513	27,047047	13,660765	0,059717	-0,039279	-0,158539	13,542737	-9,362840	1,472523	0,059717	-0,039279	-0,158539	13,542737	-9,362840	1,472523
10:39:05,51	0,835973	3,357024	-0,154983	1,814043	0,109974	-0,249067	0,002243	0,029744	-0,177178	15,908602	-5,205570	1,031949	-0,688242	-2,933791	-1,345350	-13,441033	25,758962	13,977626	0,002243	0,029744	-0,177178	18,243523	-5,381644	1,031949	0,002243	0,029744	-0,177178	18,243523	-5,381644	1,031949
10:39:05,56	0,835973	3,357024	-0,154983	1,814043	0,109974	-0,249067	0,054438	-0,036070	-0,153238	14,991922	-4,511069	1,527847	-0,677703	-2,955806	-1,316659	-14,150085	24,299174	14,156663	0,054438	-0,036070	-0,153238	12,160437	-8,784459	1,527847	0,054438	-0,036070	-0,153238	12,160437	-8,784459	1,527847
10:39:05,61	0,835947	3,357048	-0,154994	1,763995	0,109989	-0,249054	0,054438	-0,036070	-0,153238	14,991922	-4,511069	1,527847	-0,664481	-2,922942	-1,312108	-12,387000	23,758758	14,120778	0,054438	-0,036070	-0,153238	12,160437	-8,784459	1,527847	0,054438	-0,036070	-0,153238	12,160437	-8,784459	1,527847
10:39:05,66	0,835947	3,357048	-0,154994	1,763995	0,109989	-0,249054	0,019366	-0,031088	-0,148688	15,146405	-4,537759	1,491962	-0,661483	-2,915360	-1,311760	-12,369840	23,826161	14,095121	0,019366	-0,031088	-0,148688	12,705980	-6,057953	1,491962	0,019366	-0,031088	-0,148688	12,705980	-6,057953	1,491962
10:39:05,71	0,835947	3,357048	-0,154994	1,763995	0,109989	-0,249054	0,011300	-0,029894	-0,148340	15,151250	-4,975985	1,466305	-0,661914	-2,923013	-1,311698	-12,319796	23,838958	14,103459	0,018144	-0,033347	-0,148278	12,749170	-6,007483	1,474643	0,018144	-0,033347	-0,148278	12,749170	-6,007483	1,474643
10:39:05,76	0,835947	3,357048	-0,154994	1,763995	0,109989	-0,249054	0,017414	-0,026706	-0,145249	14,994850	-4,649705	1,424111	-0,663811	-2,919376	-1,311708	-12,336681	23,749426	14,125208	0,017414	-0,026706	-0,145249	12,898462	-6,016670	1,424111	0,017414	-0,026706	-0,145249	12,898462	-6,016670	1,424111
10:39:05,81	0,835947	3,357048	-0,154994	1,763995	0,109989	-0,249054	0,017414	-0,026706	-0,145249	14,994850	-4,649705	1,424111	-0,658978	-2,922906	-1,312082	-12,307805	23,793287	14,097784	0,017414	-0,026706	-0,145249	12,898462	-6,016670	1,424111	0,017414	-0,026706	-0,145249	12,898462	-6,016670	1,424111
10:39:05,86	0,835947	3,357048	-0,154994	1,763995	0,109989	-0,249054	0,021089	-0,028080	-0,149082	15,020660	-4,439570	1,477549	-0,667948	-2,922930	-1,312502	-12,364248	23,781051	14,106365	0,021089	-0,028080	-0,149082	12,816379	-6,095073	1,477549	0,021089	-0,028080	-0,149082	12,816379	-6,095073	1,477549
10:39:05,91	0,835947	3,357048	-0,154994	1,763995	0,109989	-0,249054	0,017359	-0,028588	-0,144455	15,066817	-4,694847	1,467857	-0,665643	-2,919954	-1,307875	-12,407461	23,828820	14,096673	0,017359	-0,028588	-0,144455	12,822692	-6,057532	1,467857	0,017359	-0,028588	-0,144455	12,822692	-6,057532	1,467857
10:39:05,96	0,835947	3,357048	-0,154994	1,763995	0,109989	-0,249054	0,017746	-0,032526	-0,147485	15,328471	-4,556330	1,473095	-0,662426	-2,922258	-1,310906	-12,276477	23,818855	14,101911	0,017746	-0,032526	-0,147485	12,775188	-5,949356	1,473095	0,017746	-0,032526	-0,147485	12,775188	-5,949356	1,473095
10:39:06,01	0,835947	3,357048	-0,154994	1,763995	0,109989	-0,249054	0,016818	-0,033230	-0,146334	15,316532	-4,619757	1,476774	-0,661353	-2,921806	-1,309754	-12,313886	23,784411	14,105589	0,016818	-0,033230	-0,146334	12,708005	-5,939941	1,476774	0,016818	-0,033230	-0,146334	12,708005	-5,939941	1,476774
10:39:06,06	0,835947	3,357048	-0,154994	1,763995	0,109989	-0,249054	0,016818	-0,033230	-0,146334	15,316532	-4,619757	1,476774	-0,661390	-2,917270	-1,309797	-12,344589	23,852255	14,094235	0,016818	-0,033230	-0,146334	12,708005	-5,939941	1,476774	0,016818	-0,033230	-0,146334	12,708005	-5,939941	1,476774
10:39:06,11	0,835947	3,357048	-0,154994	1,763995	0,109989	-0,249054	0,012908	-0,030929	-0,146377	15,240305	-4,883578	1,465420	-0,669108	-2,917127	-1,310991	-12,372072	23,857372	14,089250	0,012908	-0,030929	-0,146377	12,812373	-5,896844	1,465420	0,012908	-0,030929	-0,146377	12,812373	-5,896844	1,465420
10:39:06,16	0,835947	3,357048	-0,154994	1,763995	0,109989	-0,249054	0,016643	-0,024174	-0,147571	14,879732	-4,715710	1,460435	-0,659026	-2,921305	-1,311329	-12,340347	23,828899	14,094186	0,016643	-0,024174	-0,147571	12,982073	-6,022185	1,460435	0,016643	-0,024174	-0,147571	12,982073	-6,022185	1,460435
10:39:06,21	0,835947	3,357048	-0,154994	1,763995	0,109989	-0,249054	0,021367	-0,033653	-0,150233	15,307674	-4,446359	1,483922	-0,663261	-2,925957	-1,313653	-12,384033	23,789263	14,112737	0,021367	-0,033653	-0,150233	12,665916	-6,123678	1,483922	0,021367	-0,033653	-0,150233	12,665916	-6,123678	1,483922
10:39:06,26	0,835947	3,357048	-0,154994	1,763995	0,109989	-0,249054	0,016084	-0,030625	-0,148721	15,174979	-4,722882	1,455443	-0,663241	-2,919868	-1,312141	-12,373228	23,811612	14,084258	0,016084	-0,030625	-0,148721	12,770912	-5,985501	1,455443	0,016084	-0,030625	-0,148721	12,770912	-5,985501	1,455443
10:39:06,31	0,835947	3,357048	-0,154994	1,763995	0,109989	-0,249054	0,016084	-0,030625	-0,148721	15,174979	-4,722882	1,455443	-0,666099	-2,925011	-1,313628	-12,334379	23,802421	14,126818	0,016084	-0,030625	-0,148721	12,770912	-5,985501	1,455443	0,016084	-0,030625	-0,148721	12,770912	-5,985501	1,455443
10:39:06,36	0,835947	3,357048	-0,154994	1,763995	0,109989	-0,249054	0,021967	-0,030722	-0,150207	15,191472	-4,378762	1,498003	-0,666154	-2,919763	-1,309014	-12,361206	23,811957	14,105981	0,021967	-0,030722	-0,150207	12,779815	-6,103143	1,498003	0,021967	-0,030722	-0,150207	12,779815	-6,103143	1,498003
10:39:06,41	0,835947	3,357048	-0,154994	1,763995	0,109989	-0,249054	0,017449	-0,028049	-0,145594	15,047359	-4,641674	1,477165	-0,659146	-2,916623	-1,313280	-12,370132	23,812438	14,129741	0,017449	-0,028049	-0,145594	12,845475	-6,011429	1,477165	0,017449	-0,028049	-0,145594	12,845475	-6,011429	1,477165
10:39:06,46	0,835947	3,357048	-0,154994	1,763995	0,109989	-0,249054	0,019334	-0,029812	-0,148718	15,108671	-4,519551	1,438747	-0,661282	-2,923299	-1,311332	-12,309700	23,849247	14,064767	0,019334	-0,029812	-0,148718	12,768438	-6,037268	1,438747	0,019334	-0,029812	-0,148718	12,768438	-6,037268	1,438747
10:39:06,51	0,835947	3,357048	-0,154994	1,763995	0,109989	-0,249054	0,022176	-0,029382	-0,152174	15,082418	-4,375125	1,488653	-0,667364	-2,924522	-1,315594	-12,360338	23,771945	14,117469	0,022176	-0,029382	-0,152174	12,775953	-6,115931	1,488653	0,022176	-0,029382	-0,152174	12,775953	-6,115931	1,488653
10:39:06,56	0,835947	3,357048	-0,154994	1,763995	0,109989	-0,249054	0,022176	-0,029382	-0,152174	15,082418	-4,375125	1,488653	-0,666703	-2,921269	-1,308222	-12,356881	23,840664	14,115746	0,022176	-0,029382	-0,152174	12,775953	-6,115931	1,488653	0,022176	-0,029382	-0,152174	12,775953	-6,115931	1,488653
10:39:06,61	0,835947	3,357048	-0,154994	1,763995	0,109989	-0,249054	0,015931	-0,034056	-0,148258	15,377937	-4,688180	1,508242	-0,660194	-2,921452	-1,311679	-12,324021	23,811543	14,137057	0,015931	-0,034056	-0,148258	12,704534	-5,938802	1,508242	0,015931	-0,034056	-0,148258	12,704534	-5,938802	1,508242
10:39:06,66	0,835947	3,357048	-0,154994	1,763995	0,109989	-0,249054	0,015931	-0,034056	-0,148258	15,377937	-4,688180	1,508242	-0,665631	-2,925644	-1,309785	-12,393512	23,773955	14,099937	0,015931	-0,034056	-0,148258	12,704534	-5,938802	1,508242	0,015931	-0,034056	-0,148258	12,704534	-5,938802	1,508242
10:39:06,71	0,835947	3,357048	-0,154994	1,763995	0,109989	-0,249054	0,022281	-0,031443	-0,146364	15,174760	-4,399403	1,471121	-0,667917	-2,921554	-1,309813	-12,363523	23,803691	14,071740	0,022281	-0,031443	-0,146364	12,706482	-6,148446	1,471121	0,022281	-0,031443	-0,146364	12,706482	-6,148446	1,471121
10:39:06,76	0,835947	3,357048	-0,154994	1,763995	0,109989	-0,249054	0,019882	-0,027419	-0,146393	15,006250	-4,513026	1,442924	-0,669092	-2,915990	-1,312156	-12,349747	23,828071	14,084117	0,019882	-0,027419	-0,146393	12,853869	-6,073780	1,442924	0,019882	-0,027419	-0,146393	12,853869	-6,073780	1,442924
10:39:06,82	0,835947	3,357048	-0,154994	1,763995	0,109989	-0,249054	0,015650	-0,023619	-0,148735	14,836669	-4,733336	1,455301	-0,659058	-2,917327	-1,312511	-12,339214	23,818915	14,095158	0,015650	-0,023619	-0,148735	12,982561	-5,961898	1,455301	0,015650	-0,023619	-0,148735	12,982561	-5,961898	1,455301
10:39:06,87	0,835947	3,357048	-0,154994	1,763995	0,109989	-0,249054	0,011791	-0,032977	-0,149091	15,320607	-4,920304	1,466342	-0,661413	-2,918316	-1,309808	-12,343330	23,803631	14,073132	0,011791	-0,032977	-0,149091	12,731919	-5,845935	1,466342	0,011791	-0,032977	-0,149091	12,731919	-5,845935	1,466342
10:39:06,92	0,835947	3,357048	-0,154994	1,763995	0,109989	-0,249054	0,013825	-0,031433	-0,146388	15,225011	-4,810477	1,444316	-0,661316	-2,916280	-1,313537	-11,976475	23,705355	14,068801	0,013825	-0,031433	-0,146388	12,757549	-5,895749	1,444316	0,013825	-0,031433	-0,146388	12,757549	-5,895749	1,444316
10:39:06,97	0,835947	3,357048	-0,154994	1,763995	0,109989	-0,249054	0,012014	-0,030498	-0,150117	15,274720	-4,537816	1,439985	-0,720422	-2,881620	-1,326079	-11,078912	26,576038	13,713181	0,012014	-0,030498	-0,150117	12,880638	-5,480909	1,439985	0,012014	-0,030498	-0,150117	12,880638	-5,480909	1,439985
10:39:07,02	0,835947	3,357048	-0,154994	1,763995	0,109989	-0,249054	0,020634	-0,013267	-0,177409	14,231337	-4,910786	1,339750	-0,680548	-2,915129	-1,340830	-12,761345	23,988297	13,968566	0,020634	-0,013267	-0,177409	13,189845	-6,530517	1,339750	0,020634	-0,013267	-0,177409	13,189845	-6,530517	1,339750
10:39:07,07	0,835947	3,357048	-0,154994	1,763995	0,109989	-0,249054	0,020634	-0,013267	-0,177409	14,231337	-4,910786	1,339750	-0,688310	-2,966308	-1,323295	-15,055807	23,681773	14,112925	0,020634	-0,013267	-0,177409	13,189845	-6,530517	1,339750	0,020634	-0,013267	-0,177409	13,189845	-6,530517	1,339750
10:39:07,12	0,835983	3,356943	-0,154982	1,713979	0,110003	-0,249027	0,068837	-0,032135	-0,159875	13,799775	-4,238021	1,484110	-0,678164	-2,925238	-1,313213	-13,039053	23,066004	14,093565	0,068837	-0,032135	-0,159875	11,277159	-9,641699	1,484110	0,068837	-0,032135	-0,159875	11,277159	-9,641699	1,484110
10:39:07,17	0,835983	3,356943	-0,154982	1,713979	0,110003	-0,249027	0,026980	-0,017606	-0,149029	13,531560	-4,387126	1,474974	-0,679964	-2,922795	-1,312449	-13,056327	23,090052	14,103790	0,026980	-0,017606	-0,149029	12,149474	-6,505028	1,474974	0,026980	-0,017606	-0,149029	12,149474	-6,505028	1,474974
10:39:07,22	0,835983	3,356943	-0,154982	1,713979	0,110003	-0,249027	0,026980	-0,017606	-0,149029	13,531560	-4,387126	1,474974	-0,670474	-2,921101	-1,313206	-13,020642	23,089810	14,100922	0,026980	-0,017606	-0,149029	12,149474	-6,505028	1,474974	0,026980	-0,017606	-0,149029	12,149474	-6,505028	1,474974
10:39:07,27	0,835983	3,356943	-0,154982	1,713979	0,110003	-0,249027	0,020768	-0,024978	-0,149786	13,932519	-4,679095	1,472106	-0,678149	-2,928259	-1,309695	-13,035486	23,037090	14,099706	0,020768	-0,024978	-0,149786	11,971757	-6,309400	1,472106	0,020768	-0,024978	-0,149786	11,971757	-6,309400	1,472106
10:39:07,32	0,835983	3,356943	-0,154982	1,713979	0,110003	-0,249027	0,030804	-0,021910	-0,146274	13,719928	-4,143732	1,470890	-0,672210	-2,930302	-1,314712	-13,017169	23,065801	14,113904	0,030804	-0,021910	-0,146274	11,999968	-6,561843	1,470890	0,030804	-0,021910	-0,146274	11,999968	-6,561843	1,470890
10:39:07,37	0,835983	3,356943	-0,154982	1,713979	0,110003	-0,249027	0,021714	-0,021329	-0,146324	13,708270	-4,663133	1,464723	-0,678122	-2,922674	-1,313218	-13,010263	23,056102	14,083652	0,021714	-0,021329	-0,146324	12,033928	-6,367656	1,464723	0,021714	-0,021329	-0,146324	12,033928	-6,367656	1,464723
10:39:07,42	0,835983	3,356943	-0,154982	1,713979	0,110003	-0,249027	0,021714	-0,021329	-0,146324	13,708270	-4,663133	1,464723	-0,676413	-2,920316	-1,313260	-12,954515	23,101881	14,090062	0,021714	-0,021329	-0,146324	12,033928	-6,367656	1,464723	0,021714	-0,021329	-0,146324	12,033928	-6,367656	1,464723
10:39:07,47	0,835983	3,356943	-0,154982	1,713979	0,110003	-0,249027	0,023057	-0,019442	-0,149840	13,688185	-4,508824	1,461246	-0,718847	-2,878084	-1,325126	-10,668809	25,173192	13,703008	0,023057	-0,019442	-0,149840	12,161969	-6,318832	1,461246	0,023057	-0,019442	-0,149840	12,161969	-6,318832	1,461246
10:39:07,52	0,835983	3,356943	-0,154982	1,713979	0,110003	-0,249027	0,007700	0,038423	-0,161706	13,615832	-4,363566	1,074192	-0,685288	-2,916090	-1,342466	-12,928907	22,862624	13,958490	0,007700	0,038423	-0,161706	16,632067	-4,968048	1,074192	0,007700	0,038423	-0,161706	16,632067	-4,968048	1,074192
10:39:07,57	0,835983	3,356943	-0,154982	1,713979	0,110003	-0,249027	0,023835	-0,009643	-0,179046	12,984229	-4,326568	1,329674	-0,689304	-2,937409	-1,313709	-14,161070	22,316017	14,067953	0,023835	-0,009643	-0,179046	12,227248	-6,197641	1,329674	0,023835	-0,009643	-0,179046	12,227248	-6,197641	1,329674
10:39:07,62	0,835952	3,356928	-0,154976	1,663966	0,109998	-0,249029	0,000281	-0,011493	-0,147647	12,434124	-4,504338	1,454342	-0,677864	-2,902652	-1,308767	-12,383335	21,728304	14,039828	0,000281	-0,011493	-0,147647	11,531927	-4,526363	1,454342	0,000281	-0,011493	-0,147647	11,531927	-4,526363	1,454342
10:39:07,67	0,835952	3,356928	-0,154976	1,663966	0,109998	-0,249029	0,000281	-0,011493	-0,147647	12,434124	-4,504338	1,454342	-0,668306	-2,906233	-1,312195	-12,320879	21,725064	14,056824	0,000281	-0,011493	-0,147647	11,531927	-4,526363	1,454342	0,000281	-0,011493	-0,147647	11,531927	-4,526363	1,454342
10:39:07,72	0,835952	3,356928	-0,154976	1,663966	0,109998	-0,249029	0,006794	-0,012600	-0,144887	12,437185	-4,093923	1,453172	-0,674206	-2,902811	-1,308307	-12,310419	21,696296	14,081988	0,006794	-0,012600	-0,144887	11,448054	-4,627257	1,453172	0,006794	-0,012600	-0,144887	11,448054	-4,627257	1,453172
10:39:07,77	0,835952	3,356928	-0,154976	1,663966	0,109998	-0,249029	0,008374	-0,010728	-0,149601	12,342020	-4,048218	1,408067	-0,676618	-2,903242	-1,313021	-12,340865	21,716429	14,036882	0,008374	-0,010728	-0,149601	11,499892	-4,705549	1,408067	0,008374	-0,010728	-0,149601	11,499892	-4,705549	1,408067
10:39:07,82	0,835952	3,356928	-0,154976	1,663966	0,109998	-0,249029	0,008374	-0,010728	-0,149601	12,342020	-4,048218	1,408067	-0,666484	-2,901100	-1,317617	-12,263773	21,710221	14,074673	0,008374	-0,010728	-0,149601	11,499892	-4,705549	1,408067	0,008374	-0,010728	-0,149601	11,499892	-4,705549	1,408067
10:39:07,87	0,835952	3,356928	-0,154976	1,663966	0,109998	-0,249029	0,001451	-0,018433	-0,154196	12,775859	-4,338307	1,445857	-0,665926	-2,907262	-1,309064	-12,302581	21,682211	14,063307	0,001451	-0,018433	-0,154196	11,328874	-4,452243	1,445857	0,001451	-0,018433	-0,154196	11,328874	-4,452243	1,445857
10:39:07,92	0,835952	3,356928	-0,154976	1,663966	0,109998	-0,249029	0,006509	-0,021997	-0,145643	12,917538	-4,094927	1,434491	-0,673667	-2,898396	-1,311438	-12,313079	21,686832	14,079521	0,006509	-0,021997	-0,145643	11,190760	-4,605867	1,434491	0,006509	-0,021997	-0,145643	11,190760	-4,605867	1,434491
10:39:07,97	0,835952	3,356928	-0,154976	1,663966	0,109998	-0,249029	0,004225	-0,015210	-0,146455	12,583520	-4,229046	1,430929	-0,670661	-2,901890	-1,309876	-12,306425	21,706259	14,059744	0,004225	-0,015210	-0,146455	11,389519	-4,560694	1,430929	0,004225	-0,015210	-0,146455	11,389519	-4,560694	1,430929
10:39:08,02	0,835952	3,356928	-0,154976	1,663966	0,109998	-0,249029	-0,001703	-0,015917	-0,144900	12,639701	-4,516895	1,436085	-0,667085	-2,897110	-1,308320	-12,279062	21,712880	14,064901	-0,001703	-0,015917	-0,144900	11,390198	-4,383226	1,436085	-0,001703	-0,015917	-0,144900	11,390198	-4,383226	1,436085
10:39:08,07	0,835952	3,356928	-0,154976	1,663966	0,109998	-0,249029	0,007796	-0,015308	-0,147221	12,594294	-4,017214	1,415576	-0,672362	-2,905032	-1,310642	-12,280946	21,698089	14,044391	0,007796	-0,015308	-0,147221	11,392578	-4,629171	1,415576	0,007796	-0,015308	-0,147221	11,392578	-4,629171	1,415576
10:39:08,12	0,835952	3,356928	-0,154976	1,663966	0,109998	-0,249029	0,009823	-0,013103	-0,146836	12,467340	-3,888178	1,404182	-0,675285	-2,905685	-1,310256	-12,266612	21,675645	14,032998	0,009823	-0,013103	-0,146836	11,438754	-4,659249	1,404182	0,009823	-0,013103	-0,146836	11,438754	-4,659249	1,404182
10:39:08,17	0,835952	3,356928	-0,154976	1,663966	0,109998	-0,249029	0,009823	-0,013103	-0,146836	12,467340	-3,888178	1,404182	-0,669027	-2,899956	-1,314149	-12,349005	21,701431	14,097113	0,009823	-0,013103	-0,146836	11,438754	-4,659249	1,404182	0,009823	-0,013103	-0,146836	11,438754	-4,659249	1,404182
10:39:08,22	0,835952	3,356928	-0,154976	1,663966	0,109998	-0,249029	0,006722	-0,013133	-0,146489	12,444984	-4,139664	1,416039	-0,673709	-2,903014	-1,309910	-12,356704	21,700068	14,044854	0,006722	-0,013133	-0,146489	11,414075	-4,667306	1,416039	0,006722	-0,013133	-0,146489	11,414075	-4,667306	1,416039
10:39:08,27	0,835952	3,356928	-0,154976	1,663966	0,109998	-0,249029	0,006080	-0,010098	-0,146820	12,317844	-4,153955	1,489044	-0,676017	-2,900941	-1,310241	-12,324844	21,717101	14,117860	0,006080	-0,010098	-0,146820	11,525183	-4,631227	1,489044	0,006080	-0,010098	-0,146820	11,525183	-4,631227	1,489044
10:39:08,32	0,835952	3,356928	-0,154976	1,663966	0,109998	-0,249029	0,006276	-0,014257	-0,144540	12,493054	-4,144476	1,414340	-0,672512	-2,903190	-1,307960	-12,345996	21,681867	14,043156	0,006276	-0,014257	-0,144540	11,373865	-4,637115	1,414340	0,006276	-0,014257	-0,144540	11,373865	-4,637115	1,414340
10:39:08,37	0,835952	3,356928	-0,154976	1,663966	0,109998	-0,249029	0,005819	-0,020238	-0,147997	12,839384	-4,137408	1,417024	-0,667104	-2,905784	-1,311417	-12,301623	21,697048	14,045839	0,005819	-0,020238	-0,147997	11,250709	-4,594165	1,417024	0,005819	-0,020238	-0,147997	11,250709	-4,594165	1,417024
10:39:08,42	0,835952	3,356928	-0,154976	1,663966	0,109998	-0,249029	0,005819	-0,020238	-0,147997	12,839384	-4,137408	1,417024	-0,670661	-2,906089	-1,311047	-12,308356	21,677227	14,029853	0,005819	-0,020238	-0,147997	11,250709	-4,594165	1,417024	0,005819	-0,020238	-0,147997	11,250709	-4,594165	1,417024
10:39:08,47	0,835952	3,356928	-0,154976	1,663966	0,109998	-0,249029	0,004836	-0,016808	-0,147653	12,630779	-4,229313	1,407410	-0,669583	-2,903219	-1,311074	-12,352105	21,691270	14,036226	0,004836	-0,016808	-0,147653	11,311359	-4,608965	1,407410	0,004836	-0,016808	-0,147653	11,311359	-4,608965	1,407410
10:39:08,52	0,835952	3,356928	-0,154976	1,663966	0,109998	-0,249029	0,001149	-0,020999	-0,147975	12,886987	-4,339501	1,436619	-0,668983	-2,899974	-1,313764	-12,332031	21,704654	14,082277	0,001149	-0,020999	-0,147975	11,238589	-4,429691	1,436619	0,001149	-0,020999	-0,147975	11,238589	-4,429691	1,436619
10:39:08,57	0,835952	3,356928	-0,154976	1,663966	0,109998	-0,249029	0,007631	-0,020620	-0,149120	12,852093	-4,022194	1,455423	-0,667679	-2,907545	-1,312540	-12,287041	21,680356	14,084239	0,007631	-0,020620	-0,149120	11,233416	-4,621216	1,455423	0,007631	-0,020620	-0,149120	11,233416	-4,621216	1,455423
10:39:08,62	0,835952	3,356928	-0,154976	1,663966	0,109998	-0,249029	0,005132	-0,010932	-0,145738	12,340822	-4,188712	1,376392	-0,674720	-2,906039	-1,309455	-12,273950	21,669859	14,066362	0,005132	-0,010932	-0,145738	11,482685	-4,591600	1,376392	0,005132	-0,010932	-0,145738	11,482685	-4,591600	1,376392
10:39:08,67	0,835952	3,356928	-0,154976	1,663966	0,109998	-0,249029	-0,000377	-0,015955	-0,146067	12,613267	-4,444098	1,435776	-0,674856	-2,904045	-1,309477	-12,327204	21,660065	14,081416	-0,000377	-0,015955	-0,146067	11,360808	-4,414528	1,435776	-0,000377	-0,015955	-0,146067	11,360808	-4,414528	1,435776
10:39:08,72	0,835952	3,356928	-0,154976	1,663966	0,109998	-0,249029	0,000175	-0,016275	-0,147621	12,628466	-4,411428	1,431650	-0,667714	-2,898916	-1,311041	-12,287223	21,683114	14,060465	0,000175	-0,016275	-0,147621	11,350849	-4,425177	1,431650	0,000175	-0,016275	-0,147621	11,350849	-4,425177	1,431650
10:39:08,77	0,835952	3,356928	-0,154976	1,663966	0,109998	-0,249029	0,007704	-0,017939	-0,150684	12,713438	-4,012029	1,451170	-0,670038	-2,906268	-1,314105	-12,281183	21,677827	14,079986	0,007704	-0,017939	-0,150684	11,305192	-4,616828	1,451170	0,007704	-0,017939	-0,150684	11,305192	-4,616828	1,451170
10:39:08,82	0,835952	3,356928	-0,154976	1,663966	0,109998	-0,249029	0,007288	-0,019756	-0,146824	12,794423	-4,028370	1,409850	-0,668256	-2,906816	-1,310245	-12,283321	21,663484	14,038665	0,007288	-0,019756	-0,146824	11,243555	-4,600471	1,409850	0,007288	-0,019756	-0,146824	11,243555	-4,600471	1,409850
10:39:08,87	0,835952	3,356928	-0,154976	1,663966	0,109998	-0,249029	0,008076	-0,012057	-0,146073	12,411816	-3,993790	1,404357	-0,675317	-2,903649	-1,309494	-12,280004	21,682043	14,033173	0,008076	-0,012057	-0,146073	11,465306	-4,627765	1,404357	0,008076	-0,012057	-0,146073	11,465306	-4,627765	1,404357
10:39:08,93	0,835952	3,356928	-0,154976	1,663966	0,109998	-0,249029	0,002707	-0,017590	-0,146063	12,645514	-4,317310	1,454258	-0,673771	-2,909254	-1,308910	-12,324447	21,703533	14,062470	0,002707	-0,017590	-0,146063	11,264667	-4,529830	1,454258	0,002707	-0,017590	-0,146063	11,264667	-4,529830	1,454258
10:39:08,98	0,835952	3,356928	-0,154976	1,663966	0,109998	-0,249029	0,002707	-0,017590	-0,146063	12,645514	-4,317310	1,454258	-0,675387	-2,904819	-1,312995	-12,308220	21,682038	14,040253	0,002707	-0,017590	-0,146063	11,264667	-4,529830	1,454258	0,002707	-0,017590	-0,146063	11,264667	-4,529830	1,454258
10:39:09,03	0,835952	3,356928	-0,154976	1,663966	0,109998	-0,249029	0,009124	-0,012581	-0,149574	12,424950	-3,963749	1,411437	-0,671909	-2,901650	-1,315717	-12,328311	21,711386	14,063507	0,009124	-0,012581	-0,149574	11,437309	-4,679959	1,411437	0,009124	-0,012581	-0,149574	11,437309	-4,679959	1,411437
10:39:09,08	0,835952	3,356928	-0,154976	1,663966	0,109998	-0,249029	0,004640	-0,014010	-0,152296	12,514588	-4,228949	1,434692	-0,726349	-2,890026	-1,323722	-11,877060	24,793353	13,670265	0,004640	-0,014010	-0,152296	11,414832	-4,593227	1,434692	0,004640	-0,014010	-0,152296	11,414832	-4,593227	1,434692
10:39:09,13	0,835952	3,356928	-0,154976	1,663966	0,109998	-0,249029	-0,005312	-0,000758	-0,173065	11,777472	-4,618380	1,260075	-0,678409	-2,886406	-1,336486	-12,241411	21,605733	13,888890	-0,005312	-0,000758	-0,173065	11,717943	-4,201409	1,260075	-0,005312	-0,000758	-0,173065	11,717943	-4,201409	1,260075
10:39:09,18	0,835952	3,356928	-0,154976	1,663966	0,109998	-0,249029	-0,005312	-0,000758	-0,173065	11,777472	-4,618380	1,260075	-0,689792	-2,938140	-1,327103	-14,636787	21,538823	14,114046	-0,005312	-0,000758	-0,173065	11,717943	-4,201409	1,260075	-0,005312	-0,000758	-0,173065	11,717943	-4,201409	1,260075
10:39:09,23	0,836017	3,356958	-0,154967	1,613957	0,109986	-0,249045	0,010449	-0,010396	-0,141993	11,418298	-3,811797	1,384121	-0,677942	-2,904874	-1,305414	-12,682821	20,867129	14,012937	0,010449	-0,010396	-0,141993	10,602179	-4,632037	1,384121	0,010449	-0,010396	-0,141993	10,602179	-4,632037	1,384121
10:39:09,28	0,836017	3,356958	-0,154967	1,613957	0,109986	-0,249045	0,010449	-0,010396	-0,141993	11,418298	-3,811797	1,384121	-0,677356	-2,900971	-1,305789	-12,676656	20,890258	14,048439	0,010449	-0,010396	-0,141993	10,602179	-4,632037	1,384121	0,010449	-0,010396	-0,141993	10,602179	-4,632037	1,384121
10:39:09,33	0,836017	3,356958	-0,154967	1,613957	0,109986	-0,249045	0,006776	-0,008953	-0,142369	11,366365	-4,009032	1,419623	-0,679115	-2,909040	-1,305787	-12,684685	20,849935	14,011812	0,006776	-0,008953	-0,142369	10,663536	-4,540921	1,419623	0,006776	-0,008953	-0,142369	10,663536	-4,540921	1,419623
10:39:09,38	0,836017	3,356958	-0,154967	1,613957	0,109986	-0,249045	0,011096	-0,008787	-0,141590	11,347790	-3,758206	1,393106	-0,679660	-2,904630	-1,305011	-12,658984	20,868570	14,021922	0,011096	-0,008787	-0,141590	10,657987	-4,629271	1,393106	0,011096	-0,008787	-0,141590	10,657987	-4,629271	1,393106
10:39:09,43	0,836017	3,356958	-0,154967	1,613957	0,109986	-0,249045	0,011096	-0,008787	-0,141590	11,347790	-3,758206	1,393106	-0,676776	-2,902978	-1,306957	-12,668508	20,839013	14,027846	0,008223	-0,010459	-0,143537	10,583337	-4,546608	1,399031	0,008223	-0,010459	-0,143537	10,583337	-4,546608	1,399031
10:39:09,48	0,836017	3,356958	-0,154967	1,613957	0,109986	-0,249045	0,008223	-0,010459	-0,143537	11,404343	-3,901069	1,399031	-0,681014	-2,903865	-1,304650	-12,740580	20,877131	14,042075	0,011111	-0,007232	-0,141229	10,665827	-4,704599	1,413260	0,011111	-0,007232	-0,141229	10,665827	-4,704599	1,413260
10:39:09,53	0,836017	3,356958	-0,154967	1,613957	0,109986	-0,249045	0,011111	-0,007232	-0,141229	11,233513	-3,832399	1,413260	-0,676000	-2,900575	-1,308074	-12,601639	20,933533	14,065273	0,005755	-0,009929	-0,144654	10,712660	-4,470557	1,436457	0,005755	-0,009929	-0,144654	10,712660	-4,470557	1,436457
10:39:09,58	0,836017	3,356958	-0,154967	1,613957	0,109986	-0,249045	0,005755	-0,009929	-0,144654	11,492098	-4,018752	1,436457	-0,728997	-2,858144	-1,314133	-10,900111	23,357439	13,598130	0,005755	-0,009929	-0,144654	10,712660	-4,470557	1,436457	0,005755	-0,009929	-0,144654	10,712660	-4,470557	1,436457
10:39:09,63	0,836017	3,356958	-0,154967	1,613957	0,109986	-0,249045	-0,004493	0,057184	-0,150712	10,952162	-4,290056	0,969314	-0,702812	-2,906283	-1,325757	-13,526662	21,585435	13,882910	-0,004493	0,057184	-0,150712	15,441075	-3,937361	0,969314	-0,004493	0,057184	-0,150712	15,441075	-3,937361	0,969314
10:39:09,68	0,836017	3,356958	-0,154967	1,613957	0,109986	-0,249045	0,024104	0,010437	-0,162337	10,535101	-4,191656	1,254095	-0,699089	-2,941005	-1,303578	-14,996449	21,005916	14,084326	0,024104	0,010437	-0,162337	11,354419	-6,083846	1,254095	0,024104	0,010437	-0,162337	11,354419	-6,083846	1,254095
10:39:09,73	0,835953	3,356979	-0,154969	1,563971	0,109980	-0,249018	0,052313	-0,010148	-0,140158	10,368759	-3,707926	1,455510	-0,691625	-2,909459	-1,297046	-13,136249	20,342808	14,041116	0,052313	-0,010148	-0,140158	9,572141	-7,814484	1,455510	0,052313	-0,010148	-0,140158	9,572141	-7,814484	1,455510
10:39:09,78	0,835953	3,356979	-0,154969	1,563971	0,109980	-0,249018	0,021261	-0,000839	-0,133626	10,240524	-3,380075	1,412301	-0,698044	-2,904308	-1,290516	-13,117638	20,348925	13,968970	0,021261	-0,000839	-0,133626	10,174661	-5,049083	1,412301	0,021261	-0,000839	-0,133626	10,174661	-5,049083	1,412301
10:39:09,83	0,835953	3,356979	-0,154969	1,563971	0,109980	-0,249018	0,018686	0,005355	-0,130540	9,929752	-3,485481	1,400364	-0,693223	-2,906596	-1,293155	-13,066302	20,363592	14,024308	0,018686	0,005355	-0,130540	10,350114	-4,952320	1,400364	0,018686	0,005355	-0,130540	10,350114	-4,952320	1,400364
10:39:09,88	0,835953	3,356979	-0,154969	1,563971	0,109980	-0,249018	0,018686	0,005355	-0,130540	9,929752	-3,485481	1,400364	-0,694615	-2,906676	-1,293975	-13,157243	20,342952	14,024829	0,018686	0,005355	-0,130540	10,350114	-4,952320	1,400364	0,018686	0,005355	-0,130540	10,350114	-4,952320	1,400364
10:39:09,93	0,835953	3,356979	-0,154969	1,563971	0,109980	-0,249018	0,020346	0,003141	-0,130555	10,023186	-3,445933	1,396013	-0,687988	-2,911180	-1,292770	-13,092616	20,304379	13,998447	0,020346	0,003141	-0,130555	10,269761	-5,043077	1,396013	0,020346	0,003141	-0,130555	10,269761	-5,043077	1,396013
10:39:09,98	0,835953	3,356979	-0,154969	1,563971	0,109980	-0,249018	0,018234	0,005521	-0,132493	9,922339	-3,454612	1,361549	-0,695620	-2,903657	-1,295913	-13,058201	20,312240	13,990365	0,018234	0,005521	-0,132493	10,355760	-4,885988	1,361549	0,018234	0,005521	-0,132493	10,355760	-4,885988	1,361549
10:39:10,03	0,835953	3,356979	-0,154969	1,563971	0,109980	-0,249018	0,021222	-0,001636	-0,132079	10,312783	-3,349319	1,372546	-0,690916	-2,909823	-1,295499	-13,092433	20,353117	14,001362	0,021222	-0,001636	-0,132079	10,184387	-5,015255	1,372546	0,021222	-0,001636	-0,132079	10,184387	-5,015255	1,372546
10:39:10,08	0,835953	3,356979	-0,154969	1,563971	0,109980	-0,249018	0,021222	-0,001636	-0,132079	10,312783	-3,349319	1,372546	-0,694628	-2,906046	-1,293187	-13,160040	20,339727	14,043747	0,021222	-0,001636	-0,132079	10,184387	-5,015255	1,372546	0,021222	-0,001636	-0,132079	10,184387	-5,015255	1,372546
10:39:10,13	0,835953	3,356979	-0,154969	1,563971	0,109980	-0,249018	0,019807	0,003468	-0,129767	10,002001	-3,474754	1,414931	-0,695681	-2,904211	-1,293203	-13,100436	20,335079	13,999478	0,019807	0,003468	-0,129767	10,274230	-5,029611	1,414931	0,019807	0,003468	-0,129767	10,274230	-5,029611	1,414931
10:39:10,18	0,835953	3,356979	-0,154969	1,563971	0,109980	-0,249018	0,018745	0,005297	-0,129782	9,932657	-3,476049	1,370663	-0,692169	-2,905162	-1,294351	-13,116515	20,358211	14,020930	0,018745	0,005297	-0,129782	10,348482	-4,947519	1,370663	0,018745	0,005297	-0,129782	10,348482	-4,947519	1,370663
10:39:10,23	0,835953	3,356979	-0,154969	1,563971	0,109980	-0,249018	0,017812	0,001780	-0,130931	10,127561	-3,550044	1,392114	-0,689163	-2,899481	-1,293182	-13,073639	20,354433	14,025864	0,017812	0,001780	-0,130931	10,267261	-4,948291	1,392114	0,017812	0,001780	-0,130931	10,267261	-4,948291	1,392114
10:39:10,28	0,835953	3,356979	-0,154969	1,563971	0,109980	-0,249018	0,011389	0,002017	-0,129762	10,133378	-3,845011	1,397049	-0,689678	-2,900498	-1,291649	-13,055446	20,370066	13,981399	0,011389	0,002017	-0,129762	10,291721	-4,739065	1,397049	0,011389	0,002017	-0,129762	10,291721	-4,739065	1,397049
10:39:10,33	0,835953	3,356979	-0,154969	1,563971	0,109980	-0,249018	0,015770	-0,001325	-0,131291	10,343315	-3,601648	1,378339	-0,688459	-2,904946	-1,294712	-13,042058	20,377959	14,007155	0,015770	-0,001325	-0,131291	10,239328	-4,839556	1,378339	0,015770	-0,001325	-0,131291	10,239328	-4,839556	1,378339
10:39:10,38	0,835953	3,356979	-0,154969	1,563971	0,109980	-0,249018	0,015770	-0,001325	-0,131291	10,343315	-3,601648	1,378339	-0,696185	-2,905027	-1,293564	-13,070364	20,363714	14,014633	0,015770	-0,001325	-0,131291	10,239328	-4,839556	1,378339	0,015770	-0,001325	-0,131291	10,239328	-4,839556	1,378339
10:39:10,43	0,835953	3,356979	-0,154969	1,563971	0,109980	-0,249018	0,021269	-0,003731	-0,129737	10,418243	-3,337362	1,370953	-0,689124	-2,910912	-1,293158	-13,085951	20,345311	13,999769	0,021269	-0,003731	-0,129737	10,125331	-5,006981	1,370953	0,021269	-0,003731	-0,129737	10,125331	-5,006981	1,370953
10:39:10,48	0,835953	3,356979	-0,154969	1,563971	0,109980	-0,249018	0,021269	-0,003731	-0,129737	10,418243	-3,337362	1,370953	-0,692102	-2,903843	-1,296285	-13,076534	20,351574	14,016845	0,021269	-0,003731	-0,129737	10,125331	-5,006981	1,370953	0,021269	-0,003731	-0,129737	10,125331	-5,006981	1,370953
10:39:10,53	0,835953	3,356979	-0,154969	1,563971	0,109980	-0,249018	0,016637	0,002382	-0,132865	10,110490	-3,573223	1,388029	-0,690343	-2,907022	-1,294730	-13,085148	20,327632	14,000518	0,016637	0,002382	-0,132865	10,297462	-4,879200	1,388029	0,016637	0,002382	-0,132865	10,297462	-4,879200	1,388029
10:39:10,58	0,835953	3,356979	-0,154969	1,563971	0,109980	-0,249018	0,018509	-0,000731	-0,131310	10,247319	-3,471328	1,371702	-0,689671	-2,904384	-1,293553	-13,056385	20,373525	14,011174	0,018509	-0,000731	-0,131310	10,189928	-4,924316	1,371702	0,018509	-0,000731	-0,131310	10,189928	-4,924316	1,371702
10:39:10,63	0,835953	3,356979	-0,154969	1,563971	0,109980	-0,249018	0,015889	5,299558E-6	-0,130133	10,263153	-3,605614	1,382358	-0,689817	-2,903077	-1,294355	-13,112757	20,357256	14,021579	0,015889	5,299558E-6	-0,130133	10,263569	-4,852919	1,382358	0,015889	5,299558E-6	-0,130133	10,263569	-4,852919	1,382358
10:39:10,68	0,835953	3,356979	-0,154969	1,563971	0,109980	-0,249018	0,015249	-0,002279	-0,132047	10,360073	-3,642751	1,422196	-0,687372	-2,904972	-1,295468	-13,070618	20,356525	14,051012	0,015249	-0,002279	-0,132047	10,181208	-4,839770	1,422196	0,015249	-0,002279	-0,132047	10,181208	-4,839770	1,422196
10:39:10,73	0,835953	3,356979	-0,154969	1,563971	0,109980	-0,249018	0,015249	-0,002279	-0,132047	10,360073	-3,642751	1,422196	-0,687398	-2,903341	-1,294355	-13,074028	20,317449	13,991214	0,015249	-0,002279	-0,132047	10,181208	-4,839770	1,422196	0,015249	-0,002279	-0,132047	10,181208	-4,839770	1,422196
10:39:10,78	0,835953	3,356979	-0,154969	1,563971	0,109980	-0,249018	0,013850	-0,001441	-0,130935	10,280978	-3,698918	1,362398	-0,689025	-2,907086	-1,289278	-13,039919	20,348397	13,983083	0,013850	-0,001441	-0,130935	10,167856	-4,786109	1,362398	0,013850	-0,001441	-0,130935	10,167856	-4,786109	1,362398
10:39:10,83	0,835953	3,356979	-0,154969	1,563971	0,109980	-0,249018	0,017907	-0,001905	-0,125858	10,348955	-3,473891	1,354268	-0,689691	-2,908285	-1,290040	-13,062306	20,315467	14,011500	0,017907	-0,001905	-0,125858	10,199420	-4,879552	1,354268	0,017907	-0,001905	-0,125858	10,199420	-4,879552	1,354268
10:39:10,88	0,835953	3,356979	-0,154969	1,563971	0,109980	-0,249018	0,019278	-0,001928	-0,126620	10,310443	-3,405515	1,382685	-0,685570	-2,906821	-1,293512	-13,056195	20,335767	14,044200	0,019278	-0,001928	-0,126620	10,159097	-4,918810	1,382685	0,019278	-0,001928	-0,126620	10,159097	-4,918810	1,382685
10:39:10,93	0,835953	3,356979	-0,154969	1,563971	0,109980	-0,249018	0,015949	-0,004765	-0,130091	10,478583	-3,583462	1,415385	-0,692068	-2,903554	-1,292789	-13,057806	20,322435	14,003950	0,016369	0,002497	-0,129368	10,284639	-4,841317	1,375135	0,016369	0,002497	-0,129368	10,284639	-4,841317	1,375135
10:39:10,98	0,835953	3,356979	-0,154969	1,563971	0,109980	-0,249018	0,016369	0,002497	-0,129368	10,088639	-3,556353	1,375135	-0,696823	-2,904708	-1,294367	-13,091516	20,359808	13,995771	0,019745	0,006038	-0,130947	10,393982	-4,978669	1,366956	0,019745	0,006038	-0,130947	10,393982	-4,978669	1,366956
10:39:11,04	0,835953	3,356979	-0,154969	1,563971	0,109980	-0,249018	0,018117	0,001603	-0,127056	10,113780	-3,522276	1,374353	-0,691451	-2,908394	-1,294346	-13,062967	20,336196	13,975709	0,018117	0,001603	-0,127056	10,239592	-4,944488	1,374353	0,018117	0,001603	-0,127056	10,239592	-4,944488	1,374353
10:39:11,09	0,835953	3,356979	-0,154969	1,563971	0,109980	-0,249018	0,018117	0,001603	-0,127056	10,113780	-3,522276	1,374353	-0,689659	-2,910643	-1,291976	-13,062010	20,347974	14,008527	0,018117	0,001603	-0,127056	10,239592	-4,944488	1,374353	0,018117	0,001603	-0,127056	10,239592	-4,944488	1,374353
10:39:11,14	0,835953	3,356979	-0,154969	1,563971	0,109980	-0,249018	0,021304	-0,003134	-0,128555	10,401449	-3,316154	1,379711	-0,692741	-2,902144	-1,295910	-13,097137	20,357391	14,022002	0,021304	-0,003134	-0,128555	10,155440	-4,988500	1,379711	0,021304	-0,003134	-0,128555	10,155440	-4,988500	1,379711
10:39:11,19	0,835953	3,356979	-0,154969	1,563971	0,109980	-0,249018	0,015484	0,003784	-0,132490	10,032299	-3,653912	1,393186	-0,741162	-2,857656	-1,308420	-11,137087	22,717087	13,608463	0,015484	0,003784	-0,132490	10,329363	-4,869405	1,393186	0,015484	0,003784	-0,132490	10,329363	-4,869405	1,393186
10:39:11,24	0,835953	3,356979	-0,154969	1,563971	0,109980	-0,249018	0,001167	0,067962	-0,144999	9,718647	-3,880790	0,979648	-0,689533	-2,868621	-1,323894	-11,727117	19,518406	13,887319	0,001167	0,067962	-0,144999	15,053648	-3,972402	0,979648	0,001167	0,067962	-0,144999	15,053648	-3,972402	0,979648
10:39:11,29	0,835953	3,356979	-0,154969	1,563971	0,109980	-0,249018	-0,015152	0,017768	-0,160474	9,263587	-3,641005	1,258503	-0,698242	-2,921450	-1,302781	-13,973388	19,373119	14,101593	-0,015152	0,017768	-0,160474	10,658352	-2,451595	1,258503	-0,015152	0,017768	-0,160474	10,658352	-2,451595	1,258503
10:39:11,34	0,835890	3,356949	-0,154999	1,513959	0,110005	-0,249035	0,034954	-0,001104	-0,139361	8,995969	-2,908181	1,472778	-0,674578	-2,880190	-1,289006	-12,273439	18,784839	13,994429	0,034954	-0,001104	-0,139361	8,909289	-5,652085	1,472778	0,034954	-0,001104	-0,139361	8,909289	-5,652085	1,472778
10:39:11,39	0,835890	3,356949	-0,154999	1,513959	0,110005	-0,249035	-0,011831	0,000630	-0,127559	9,286785	-3,623950	1,344444	-0,676352	-2,880066	-1,290979	-12,295876	18,844570	13,973260	-0,011831	0,000630	-0,127559	9,336277	-2,695244	1,344444	-0,011831	0,000630	-0,127559	9,336277	-2,695244	1,344444
10:39:11,44	0,835890	3,356949	-0,154999	1,513959	0,110005	-0,249035	-0,011831	0,000630	-0,127559	9,286785	-3,623950	1,344444	-0,673243	-2,880877	-1,287785	-12,202961	18,789364	14,017461	-0,011831	0,000630	-0,127559	9,336277	-2,695244	1,344444	-0,011831	0,000630	-0,127559	9,336277	-2,695244	1,344444
10:39:11,49	0,835890	3,356949	-0,154999	1,513959	0,110005	-0,249035	-0,012682	-0,002468	-0,124365	9,446532	-3,560174	1,388646	-0,682777	-2,885874	-1,288987	-12,265037	18,783227	13,996864	-0,012682	-0,002468	-0,124365	9,252827	-2,564602	1,388646	-0,012682	-0,002468	-0,124365	9,252827	-2,564602	1,388646
10:39:11,54	0,835890	3,356949	-0,154999	1,513959	0,110005	-0,249035	-0,003588	0,003291	-0,125567	9,110733	-3,137956	1,368049	-0,676919	-2,881418	-1,290166	-12,273483	18,805183	14,000046	-0,010376	0,000445	-0,126746	9,308459	-2,694696	1,371230	-0,010376	0,000445	-0,126746	9,308459	-2,694696	1,371230
10:39:11,59	0,835890	3,356949	-0,154999	1,513959	0,110005	-0,249035	-0,010033	-0,002648	-0,129810	9,471750	-3,431370	1,372605	-0,674412	-2,883262	-1,293231	-12,202799	18,807581	14,001420	-0,010033	-0,002648	-0,129810	9,263914	-2,643782	1,372605	-0,010033	-0,002648	-0,129810	9,263914	-2,643782	1,372605
10:39:11,64	0,835890	3,356949	-0,154999	1,513959	0,110005	-0,249035	-0,005205	0,002154	-0,126674	9,328577	-3,090505	1,330704	-0,680984	-2,885042	-1,290094	-12,071756	18,854898	13,959519	-0,005205	0,002154	-0,126674	9,497649	-2,681886	1,330704	-0,005205	0,002154	-0,126674	9,497649	-2,681886	1,330704
10:39:11,69	0,835890	3,356949	-0,154999	1,513959	0,110005	-0,249035	-0,005205	0,002154	-0,126674	9,328577	-3,090505	1,330704	-0,730482	-2,840310	-1,302731	-10,486898	21,069558	13,608106	-0,005205	0,002154	-0,126674	9,497649	-2,681886	1,330704	-0,005205	0,002154	-0,126674	9,497649	-2,681886	1,330704
10:39:11,74	0,835890	3,356949	-0,154999	1,513959	0,110005	-0,249035	-0,019195	0,067386	-0,139311	8,646863	-3,552761	0,979290	-0,679365	-2,861895	-1,318123	-11,797237	18,368555	13,864985	-0,019195	0,067386	-0,139311	13,936693	-2,045968	0,979290	-0,019195	0,067386	-0,139311	13,936693	-2,045968	0,979290
10:39:11,79	0,835890	3,356949	-0,154999	1,513959	0,110005	-0,249035	-0,026061	0,012325	-0,154702	8,515752	-3,694087	1,236170	-0,675662	-2,903891	-1,295644	-13,572464	17,799960	14,092851	-0,026061	0,012325	-0,154702	9,483259	-1,648300	1,236170	-0,026061	0,012325	-0,154702	9,483259	-1,648300	1,236170
10:39:11,84	0,835979	3,356951	-0,154982	1,463968	0,109979	-0,249024	0,008458	-0,011879	-0,132223	8,394346	-3,152219	1,464035	-0,664316	-2,869196	-1,287155	-11,579186	17,214786	13,997421	0,008458	-0,011879	-0,132223	7,461814	-3,816133	1,464035	0,008458	-0,011879	-0,132223	7,461814	-3,816133	1,464035
10:39:11,89	0,835979	3,356951	-0,154982	1,463968	0,109979	-0,249024	-0,024554	-0,003751	-0,123329	8,402143	-2,858899	1,405370	-0,666196	-2,871238	-1,286749	-11,616592	17,167780	14,034186	-0,024554	-0,003751	-0,123329	8,107657	-0,931401	1,405370	-0,024554	-0,003751	-0,123329	8,107657	-0,931401	1,405370
10:39:11,94	0,835979	3,356951	-0,154982	1,463968	0,109979	-0,249024	-0,024554	-0,003751	-0,123329	8,402143	-2,858899	1,405370	-0,665601	-2,864750	-1,288725	-11,598468	17,177656	14,017203	-0,030470	-0,001023	-0,125305	8,197584	-0,763865	1,388387	-0,030470	-0,001023	-0,125305	8,197584	-0,763865	1,388387
10:39:11,99	0,835979	3,356951	-0,154982	1,463968	0,109979	-0,249024	-0,030470	-0,001023	-0,125305	8,277862	-3,155781	1,388387	-0,664190	-2,870910	-1,285550	-11,513066	17,179249	14,013774	-0,030470	-0,001023	-0,125305	8,197584	-0,763865	1,388387	-0,030470	-0,001023	-0,125305	8,197584	-0,763865	1,388387
10:39:12,04	0,835979	3,356951	-0,154982	1,463968	0,109979	-0,249024	-0,025841	-0,005325	-0,122129	8,545654	-2,841879	1,384958	-0,669610	-2,865444	-1,287570	-11,550202	17,166942	13,976104	-0,027864	0,002102	-0,124150	8,295241	-0,785771	1,347288	-0,027864	0,002102	-0,124150	8,295241	-0,785771	1,347288
10:39:12,09	0,835979	3,356951	-0,154982	1,463968	0,109979	-0,249024	-0,028836	0,004667	-0,123718	7,997420	-2,986551	1,399426	-0,671345	-2,863321	-1,287139	-11,517812	17,148885	14,028242	-0,028836	0,004667	-0,123718	8,363768	-0,722944	1,399426	-0,028836	0,004667	-0,123718	8,363768	-0,722944	1,399426
10:39:12,14	0,835979	3,356951	-0,154982	1,463968	0,109979	-0,249024	-0,028783	-0,000159	-0,122953	8,288442	-3,026874	1,372221	-0,667192	-2,865779	-1,286374	-11,535059	17,205108	14,001037	-0,028783	-0,000159	-0,122953	8,275944	-0,767380	1,372221	-0,028783	-0,000159	-0,122953	8,275944	-0,767380	1,372221
10:39:12,19	0,835979	3,356951	-0,154982	1,463968	0,109979	-0,249024	-0,034050	-0,006033	-0,122136	8,584767	-3,241189	1,390991	-0,659472	-2,864155	-1,285556	-11,488049	17,167463	14,019806	-0,034050	-0,006033	-0,122136	8,111200	-0,568288	1,390991	-0,034050	-0,006033	-0,122136	8,111200	-0,568288	1,390991
10:39:12,24	0,835979	3,356951	-0,154982	1,463968	0,109979	-0,249024	-0,029512	-0,005902	-0,122913	8,583994	-3,042286	1,391538	-0,661854	-2,868019	-1,286333	-11,517108	17,191213	14,020354	-0,029512	-0,005902	-0,122913	8,120710	-0,725570	1,391538	-0,029512	-0,005902	-0,122913	8,120710	-0,725570	1,391538
10:39:12,29	0,835979	3,356951	-0,154982	1,463968	0,109979	-0,249024	-0,029512	-0,005902	-0,122913	8,583994	-3,042286	1,391538	-0,666714	-2,864481	-1,287940	-11,557214	17,140747	14,005276	-0,029512	-0,005902	-0,122913	8,120710	-0,725570	1,391538	-0,029512	-0,005902	-0,122913	8,120710	-0,725570	1,391538
10:39:12,34	0,835979	3,356951	-0,154982	1,463968	0,109979	-0,249024	-0,031596	-0,000518	-0,120665	8,288363	-3,189470	1,337529	-0,665475	-2,863522	-1,284086	-11,558562	17,197071	13,966344	-0,031596	-0,000518	-0,120665	8,247736	-0,709179	1,337529	-0,031596	-0,000518	-0,120665	8,247736	-0,709179	1,337529
10:39:12,39	0,835979	3,356951	-0,154982	1,463968	0,109979	-0,249024	-0,031596	-0,000518	-0,120665	8,288363	-3,189470	1,337529	-0,661374	-2,867106	-1,286476	-11,555143	17,151183	13,988274	-0,031596	-0,000518	-0,120665	8,247736	-0,709179	1,337529	-0,031596	-0,000518	-0,120665	8,247736	-0,709179	1,337529
10:39:12,44	0,835979	3,356951	-0,154982	1,463968	0,109979	-0,249024	-0,030543	-0,005861	-0,123055	8,528203	-3,108800	1,359458	-0,670131	-2,863114	-1,284806	-11,516995	17,182570	14,028133	-0,030543	-0,005861	-0,123055	8,068099	-0,711185	1,359458	-0,030543	-0,005861	-0,123055	8,068099	-0,711185	1,359458
10:39:12,49	0,835979	3,356951	-0,154982	1,463968	0,109979	-0,249024	-0,029621	0,003719	-0,121385	8,076293	-3,043542	1,399318	-0,663066	-2,863506	-1,286738	-11,513415	17,173535	14,025301	-0,029621	0,003719	-0,121385	8,368228	-0,718258	1,399318	-0,029621	0,003719	-0,121385	8,368228	-0,718258	1,399318
10:39:12,54	0,835979	3,356951	-0,154982	1,463968	0,109979	-0,249024	-0,032815	-0,002595	-0,123318	8,398598	-3,201986	1,396485	-0,667208	-2,862747	-1,288724	-11,515324	17,156186	13,981764	-0,032815	-0,002595	-0,123318	8,194867	-0,626013	1,396485	-0,032815	-0,002595	-0,123318	8,194867	-0,626013	1,396485
10:39:12,59	0,835979	3,356951	-0,154982	1,463968	0,109979	-0,249024	-0,031401	0,001371	-0,125304	8,176360	-3,121454	1,352948	-0,668495	-2,867435	-1,286387	-11,581998	17,161863	14,004517	-0,031401	0,001371	-0,125304	8,284000	-0,656453	1,352948	-0,031401	0,001371	-0,125304	8,284000	-0,656453	1,352948
10:39:12,64	0,835979	3,356951	-0,154982	1,463968	0,109979	-0,249024	-0,026698	0,000141	-0,122967	8,211897	-2,937474	1,375701	-0,664930	-2,866828	-1,285606	-11,562168	17,142731	13,994240	-0,026698	0,000141	-0,122967	8,222985	-0,841665	1,375701	-0,026698	0,000141	-0,122967	8,222985	-0,841665	1,375701
10:39:12,69	0,835979	3,356951	-0,154982	1,463968	0,109979	-0,249024	-0,028886	-0,000839	-0,121007	8,287672	-2,966245	1,349270	-0,666552	-2,866030	-1,284427	-11,495977	17,140859	13,978085	-0,028886	-0,000839	-0,121007	8,221839	-0,698687	1,349270	-0,028886	-0,000839	-0,121007	8,221839	-0,698687	1,349270
10:39:12,74	0,835979	3,356951	-0,154982	1,463968	0,109979	-0,249024	-0,028886	-0,000839	-0,121007	8,287672	-2,966245	1,349270	-0,667273	-2,863364	-1,285625	-11,557787	17,172553	13,990426	-0,030834	0,001118	-0,122205	8,270240	-0,716440	1,361611	-0,030834	0,001118	-0,122205	8,270240	-0,716440	1,361611
10:39:12,79	0,835979	3,356951	-0,154982	1,463968	0,109979	-0,249024	-0,030097	-0,006238	-0,124881	8,594275	-3,066713	1,358658	-0,661270	-2,867681	-1,288302	-11,515527	17,181958	13,987474	-0,030097	-0,006238	-0,124881	8,104564	-0,704068	1,358658	-0,030097	-0,006238	-0,124881	8,104564	-0,704068	1,358658
10:39:12,84	0,835979	3,356951	-0,154982	1,463968	0,109979	-0,249024	-0,030097	-0,006238	-0,124881	8,594275	-3,066713	1,358658	-0,664917	-2,863059	-1,287978	-11,562301	17,191052	13,963878	-0,030097	-0,006238	-0,124881	8,104564	-0,704068	1,358658	-0,030097	-0,006238	-0,124881	8,104564	-0,704068	1,358658
10:39:12,89	0,835979	3,356951	-0,154982	1,463968	0,109979	-0,249024	-0,032276	-0,000770	-0,124557	8,294392	-3,225081	1,335063	-0,661804	-2,867373	-1,286321	-11,491502	17,191173	14,025031	-0,030097	-0,005622	-0,122900	8,140889	-0,687893	1,396215	-0,030097	-0,005622	-0,122900	8,140889	-0,687893	1,396215
10:39:12,94	0,835979	3,356951	-0,154982	1,463968	0,109979	-0,249024	-0,029160	-0,001249	-0,124095	8,306374	-3,025199	1,400745	-0,663024	-2,869555	-1,289473	-11,506872	17,160732	13,967456	-0,029160	-0,001249	-0,124095	8,208356	-0,736103	1,400745	-0,029160	-0,001249	-0,124095	8,208356	-0,736103	1,400745
10:39:12,99	0,835979	3,356951	-0,154982	1,463968	0,109979	-0,249024	-0,032530	-0,003570	-0,122908	8,501597	-3,175687	1,397144	-0,662365	-2,864240	-1,286328	-11,477325	17,213092	14,025960	-0,032530	-0,003570	-0,122908	8,221334	-0,622090	1,397144	-0,032530	-0,003570	-0,122908	8,221334	-0,622090	1,397144
10:39:13,04	0,835979	3,356951	-0,154982	1,463968	0,109979	-0,249024	-0,032530	-0,003570	-0,122908	8,501597	-3,175687	1,397144	-0,667771	-2,867391	-1,288697	-11,502263	17,120171	13,984518	-0,032530	-0,003570	-0,122908	8,221334	-0,622090	1,397144	-0,032530	-0,003570	-0,122908	8,221334	-0,622090	1,397144
10:39:13,09	0,835979	3,356951	-0,154982	1,463968	0,109979	-0,249024	-0,036345	-0,000510	-0,123328	8,293537	-3,398746	1,412034	-0,663107	-2,859406	-1,286749	-11,523170	17,183063	14,040849	-0,036345	-0,000510	-0,123328	8,253500	-0,545685	1,412034	-0,036345	-0,000510	-0,123328	8,253500	-0,545685	1,412034
10:39:13,14	0,835979	3,356951	-0,154982	1,463968	0,109979	-0,249024	-0,036345	-0,000510	-0,123328	8,293537	-3,398746	1,412034	-0,658955	-2,863443	-1,286746	-11,530449	17,203681	14,017476	-0,036345	-0,000510	-0,123328	8,253500	-0,545685	1,412034	-0,036345	-0,000510	-0,123328	8,253500	-0,545685	1,412034
10:39:13,19	0,835979	3,356951	-0,154982	1,463968	0,109979	-0,249024	-0,034925	-0,006125	-0,123326	8,599726	-3,341520	1,388661	-0,666469	-2,870682	-1,288422	-11,550311	17,194687	13,971221	-0,034925	-0,006125	-0,123326	8,118923	-0,599928	1,388661	-0,034925	-0,006125	-0,123326	8,118923	-0,599928	1,388661
10:39:13,25	0,835979	3,356951	-0,154982	1,463968	0,109979	-0,249024	-0,024899	-0,003237	-0,125001	8,431829	-2,832873	1,342406	-0,664233	-2,869538	-1,286819	-11,526995	17,176252	14,008329	-0,024899	-0,003237	-0,125001	8,177736	-0,878320	1,342406	-0,024899	-0,003237	-0,125001	8,177736	-0,878320	1,342406
10:39:13,30	0,835979	3,356951	-0,154982	1,463968	0,109979	-0,249024	-0,032459	-0,001410	-0,121028	8,364437	-3,243773	1,367978	-0,664271	-2,863221	-1,284448	-11,551864	17,227482	13,996794	-0,032459	-0,001410	-0,121028	8,253782	-0,695704	1,367978	-0,032459	-0,001410	-0,121028	8,253782	-0,695704	1,367978
10:39:13,35	0,835979	3,356951	-0,154982	1,463968	0,109979	-0,249024	-0,032459	-0,001410	-0,121028	8,364437	-3,243773	1,367978	-0,664611	-2,859286	-1,285999	-11,443446	17,275157	13,959914	-0,032459	-0,001410	-0,121028	8,253782	-0,695704	1,367978	-0,032459	-0,001410	-0,121028	8,253782	-0,695704	1,367978
10:39:13,40	0,835979	3,356951	-0,154982	1,463968	0,109979	-0,249024	-0,035696	0,000852	-0,122578	8,342324	-3,342042	1,331098	-0,711879	-2,811683	-1,297634	-9,348045	19,256494	13,605671	-0,035696	0,000852	-0,122578	8,409215	-0,539867	1,331098	-0,035696	0,000852	-0,122578	8,409215	-0,539867	1,331098
10:39:13,45	0,835979	3,356951	-0,154982	1,463968	0,109979	-0,249024	-0,053289	0,065589	-0,134213	7,739598	-3,432832	0,976855	-0,685575	-2,861154	-1,313941	-11,918284	17,474576	13,824395	-0,053289	0,065589	-0,134213	12,888328	0,750326	0,976855	-0,053289	0,065589	-0,134213	12,888328	0,750326	0,976855
10:39:13,50	0,835979	3,356951	-0,154982	1,463968	0,109979	-0,249024	-0,007058	-0,014672	-0,117333	7,685659	-2,869096	1,349075	-0,665486	-2,891850	-1,280754	-13,055490	16,515481	13,977890	-0,007058	-0,014672	-0,117333	6,533905	-2,315008	1,349075	-0,007058	-0,014672	-0,117333	6,533905	-2,315008	1,349075
10:39:13,55	0,835951	3,357001	-0,154986	1,413982	0,109982	-0,248984	-0,032079	-0,009571	-0,117104	7,775674	-2,601631	1,351944	-0,657393	-2,867631	-1,280524	-11,519474	16,038892	13,980760	-0,032079	-0,009571	-0,117104	7,024353	-0,083447	1,351944	-0,032079	-0,009571	-0,117104	7,024353	-0,083447	1,351944
10:39:13,60	0,835951	3,357001	-0,154986	1,413982	0,109982	-0,248984	-0,036461	-0,002036	-0,114022	7,349032	-2,900408	1,414409	-0,661728	-2,860068	-1,277442	-11,598275	16,044205	14,043224	-0,036461	-0,002036	-0,114022	7,189242	-0,038216	1,414409	-0,036461	-0,002036	-0,114022	7,189242	-0,038216	1,414409
10:39:13,65	0,835951	3,357001	-0,154986	1,413982	0,109982	-0,248984	-0,037717	-0,002819	-0,115579	7,420598	-2,914410	1,376342	-0,660421	-2,859372	-1,279000	-11,538419	16,045238	14,005158	-0,037717	-0,002819	-0,115579	7,199302	0,046392	1,376342	-0,037717	-0,002819	-0,115579	7,199302	0,046392	1,376342
10:39:13,70	0,835951	3,357001	-0,154986	1,413982	0,109982	-0,248984	-0,031701	-0,004961	-0,112049	7,517253	-2,599628	1,387218	-0,661575	-2,865653	-1,275470	-11,544117	16,031533	14,016034	-0,031701	-0,004961	-0,112049	7,127826	-0,111130	1,387218	-0,031701	-0,004961	-0,112049	7,127826	-0,111130	1,387218
10:39:13,75	0,835951	3,357001	-0,154986	1,413982	0,109982	-0,248984	-0,034044	-0,000996	-0,114399	7,346080	-2,681286	1,359571	-0,663837	-2,861642	-1,277820	-11,491812	16,041742	13,988386	-0,034044	-0,000996	-0,114399	7,267886	-0,008841	1,359571	-0,034044	-0,000996	-0,114399	7,267886	-0,008841	1,359571
10:39:13,80	0,835951	3,357001	-0,154986	1,413982	0,109982	-0,248984	-0,037909	-0,007665	-0,113210	7,713645	-2,874972	1,365314	-0,656129	-2,861628	-1,276631	-11,475076	16,056080	13,994129	-0,037909	-0,007665	-0,113210	7,111947	0,100922	1,365314	-0,037909	-0,007665	-0,113210	7,111947	0,100922	1,365314
10:39:13,85	0,835951	3,357001	-0,154986	1,413982	0,109982	-0,248984	-0,037909	-0,007665	-0,113210	7,713645	-2,874972	1,365314	-0,668969	-2,861223	-1,277043	-11,462124	16,179001	13,981490	-0,037909	-0,007665	-0,113210	7,111947	0,100922	1,365314	-0,037909	-0,007665	-0,113210	7,111947	0,100922	1,365314
10:39:13,90	0,835951	3,357001	-0,154986	1,413982	0,109982	-0,248984	-0,031841	0,003658	-0,113623	7,237773	-2,609635	1,352675	-0,733351	-2,836004	-1,295478	-10,820378	19,345698	13,527817	-0,031841	0,003658	-0,113623	7,524938	-0,110146	1,352675	-0,031841	0,003658	-0,113623	7,524938	-0,110146	1,352675
10:39:13,95	0,835951	3,357001	-0,154986	1,413982	0,109982	-0,248984	-0,021489	0,072024	-0,132057	6,746053	-3,098948	0,899001	-0,678345	-2,857877	-1,309422	-11,500075	16,131995	13,888725	-0,021489	0,072024	-0,132057	12,399948	-1,412036	0,899001	-0,021489	0,072024	-0,132057	12,399948	-1,412036	0,899001
10:39:14,00	0,835951	3,357001	-0,154986	1,413982	0,109982	-0,248984	-0,030050	0,013450	-0,146001	6,668891	-2,525893	1,259910	-0,700226	-2,930927	-1,286775	-15,544015	17,117222	14,058211	-0,030050	0,013450	-0,146001	7,724749	-0,166957	1,259910	-0,030050	0,013450	-0,146001	7,724749	-0,166957	1,259910
10:39:14,05	0,835988	3,356954	-0,154982	1,363969	0,109991	-0,249017	0,015942	0,004732	-0,115294	6,470328	-2,294718	1,347407	-0,693791	-2,902066	-1,278714	-13,696979	16,647635	13,976223	0,015942	0,004732	-0,115294	6,841829	-3,546131	1,347407	0,015942	0,004732	-0,115294	6,841829	-3,546131	1,347407
10:39:14,10	0,835988	3,356954	-0,154982	1,363969	0,109991	-0,249017	0,015942	0,004732	-0,115294	6,470328	-2,294718	1,347407	-0,693243	-2,893145	-1,279887	-13,679012	16,625041	14,006517	0,015942	0,004732	-0,115294	6,841829	-3,546131	1,347407	0,015942	0,004732	-0,115294	6,841829	-3,546131	1,347407
10:39:14,15	0,835988	3,356954	-0,154982	1,363969	0,109991	-0,249017	0,018547	0,003114	-0,117565	6,536788	-2,073330	1,370037	-0,693692	-2,905132	-1,280985	-13,631441	16,589378	13,998853	0,018547	0,003114	-0,117565	6,781266	-3,529299	1,370037	0,018547	0,003114	-0,117565	6,781266	-3,529299	1,370037
10:39:14,20	0,835988	3,356954	-0,154982	1,363969	0,109991	-0,249017	0,018547	0,003114	-0,117565	6,536788	-2,073330	1,370037	-0,690720	-2,902415	-1,277485	-13,607431	16,556638	13,996344	0,018547	0,003114	-0,117565	6,781266	-3,529299	1,370037	0,018547	0,003114	-0,117565	6,781266	-3,529299	1,370037
10:39:14,25	0,835988	3,356954	-0,154982	1,363969	0,109991	-0,249017	0,014708	0,001899	-0,114065	6,583629	-2,235793	1,367529	-0,700568	-2,899501	-1,279569	-13,611207	16,620095	13,976611	0,014708	0,001899	-0,114065	6,732714	-3,390403	1,367529	0,014708	0,001899	-0,114065	6,732714	-3,390403	1,367529
10:39:14,30	0,835988	3,356954	-0,154982	1,363969	0,109991	-0,249017	0,017109	0,011884	-0,116149	6,117478	-2,145957	1,347796	-0,693736	-2,898624	-1,277104	-13,635633	16,582685	14,031194	0,017109	0,011884	-0,116149	7,050383	-3,489019	1,347796	0,017109	0,011884	-0,116149	7,050383	-3,489019	1,347796
10:39:14,35	0,835988	3,356954	-0,154982	1,363969	0,109991	-0,249017	0,012933	0,006406	-0,113684	6,357745	-2,365549	1,402378	-0,694175	-2,896887	-1,279805	-13,559828	16,591595	14,022835	0,012933	0,006406	-0,113684	6,860594	-3,380808	1,402378	0,012933	0,006406	-0,113684	6,860594	-3,380808	1,402378
10:39:14,40	0,835988	3,356954	-0,154982	1,363969	0,109991	-0,249017	0,011648	0,007655	-0,116384	6,338417	-2,371195	1,394019	-0,696096	-2,899300	-1,278335	-13,649840	16,593137	13,954394	0,011648	0,007655	-0,116384	6,939311	-3,285552	1,394019	0,011648	0,007655	-0,116384	6,939311	-3,285552	1,394019
10:39:14,45	0,835988	3,356954	-0,154982	1,363969	0,109991	-0,249017	0,014699	0,008112	-0,114915	6,270982	-2,291283	1,325578	-0,688915	-2,893942	-1,279833	-13,563306	16,557878	13,994083	0,014699	0,008112	-0,114915	6,907751	-3,445119	1,325578	0,014699	0,008112	-0,114915	6,907751	-3,445119	1,325578
10:39:14,50	0,835988	3,356954	-0,154982	1,363969	0,109991	-0,249017	0,006468	0,004572	-0,116413	6,467782	-2,626709	1,365268	-0,688269	-2,901086	-1,278644	-13,556042	16,545912	13,977418	0,006468	0,004572	-0,116413	6,826678	-3,134435	1,365268	0,006468	0,004572	-0,116413	6,826678	-3,134435	1,365268
10:39:14,55	0,835988	3,356954	-0,154982	1,363969	0,109991	-0,249017	0,011690	0,007288	-0,114353	6,336344	-2,359663	1,337988	-0,693878	-2,897106	-1,277774	-13,562301	16,568630	13,966804	0,011690	0,007288	-0,114353	6,908477	-3,277328	1,337988	0,011690	0,007288	-0,114353	6,908477	-3,277328	1,337988
10:39:14,60	0,835988	3,356954	-0,154982	1,363969	0,109991	-0,249017	0,011690	0,007288	-0,114353	6,336344	-2,359663	1,337988	-0,690732	-2,895726	-1,279444	-13,588342	16,549724	14,002954	0,011690	0,007288	-0,114353	6,908477	-3,277328	1,337988	0,011690	0,007288	-0,114353	6,908477	-3,277328	1,337988
10:39:14,65	0,835988	3,356954	-0,154982	1,363969	0,109991	-0,249017	0,008921	0,005254	-0,116024	6,412727	-2,516727	1,374139	-0,691241	-2,892630	-1,279088	-13,557187	16,574819	13,959986	0,008921	0,005254	-0,116024	6,825178	-3,217059	1,374139	0,008921	0,005254	-0,116024	6,825178	-3,217059	1,374139
10:39:14,70	0,835988	3,356954	-0,154982	1,363969	0,109991	-0,249017	0,006495	0,007242	-0,115667	6,346670	-2,628463	1,331170	-0,691261	-2,894600	-1,278687	-13,571885	16,578214	13,974242	0,006495	0,007242	-0,115667	6,915166	-3,138329	1,331170	0,006495	0,007242	-0,115667	6,915166	-3,138329	1,331170
10:39:14,75	0,835988	3,356954	-0,154982	1,363969	0,109991	-0,249017	0,008211	0,006274	-0,115266	6,392574	-2,553683	1,345426	-0,691900	-2,895215	-1,279063	-13,580180	16,538753	13,992471	0,008211	0,006274	-0,115266	6,885116	-3,198216	1,345426	0,008211	0,006274	-0,115266	6,885116	-3,198216	1,345426
10:39:14,80	0,835988	3,356954	-0,154982	1,363969	0,109991	-0,249017	0,009063	0,006520	-0,115643	6,341458	-2,496797	1,363655	-0,693634	-2,898396	-1,276720	-13,577472	16,537186	13,990195	0,009063	0,006520	-0,115643	6,853315	-3,208264	1,363655	0,009063	0,006520	-0,115643	6,853315	-3,208264	1,363655
10:39:14,85	0,835988	3,356954	-0,154982	1,363969	0,109991	-0,249017	0,012685	0,006432	-0,113300	6,346035	-2,305356	1,361380	-0,690077	-2,894113	-1,274786	-13,569488	16,566549	13,991127	0,012685	0,006432	-0,113300	6,850978	-3,301104	1,361380	0,012685	0,006432	-0,113300	6,850978	-3,301104	1,361380
10:39:14,90	0,835988	3,356954	-0,154982	1,363969	0,109991	-0,249017	0,011177	-0,000954	-0,114033	6,747911	-2,354635	1,372074	-0,686484	-2,900783	-1,277453	-13,543356	16,538034	14,000890	0,011177	-0,000954	-0,114033	6,673036	-3,232028	1,372074	0,011177	-0,000954	-0,114033	6,673036	-3,232028	1,372074
10:39:14,95	0,835988	3,356954	-0,154982	1,363969	0,109991	-0,249017	0,010301	0,006415	-0,110971	6,363845	-2,428269	1,360832	-0,694762	-2,900811	-1,279425	-13,537178	16,480870	13,974535	0,010301	0,006415	-0,110971	6,867433	-3,236868	1,360832	0,010301	0,006415	-0,110971	6,867433	-3,236868	1,360832
10:39:15,00	0,835988	3,356954	-0,154982	1,363969	0,109991	-0,249017	0,008270	0,004154	-0,116401	6,493606	-2,511885	1,359626	-0,689454	-2,895711	-1,279821	-13,542948	16,550873	13,988442	0,008270	0,004154	-0,116401	6,819726	-3,161048	1,359626	0,008270	0,004154	-0,116401	6,819726	-3,161048	1,359626
10:39:15,05	0,835988	3,356954	-0,154982	1,363969	0,109991	-0,249017	0,008270	0,004154	-0,116401	6,493606	-2,511885	1,359626	-0,688767	-2,896590	-1,279411	-13,507399	16,570978	13,988459	0,008270	0,004154	-0,116401	6,819726	-3,161048	1,359626	0,008270	0,004154	-0,116401	6,819726	-3,161048	1,359626
10:39:15,10	0,835988	3,356954	-0,154982	1,363969	0,109991	-0,249017	0,010205	0,009215	-0,113331	6,230523	-2,452239	1,343448	-0,694804	-2,894857	-1,276751	-13,578446	16,571429	13,972263	0,010205	0,009215	-0,113331	6,953877	-3,253369	1,343448	0,010205	0,009215	-0,113331	6,953877	-3,253369	1,343448
10:39:15,15	0,835988	3,356954	-0,154982	1,363969	0,109991	-0,249017	0,011581	0,006476	-0,115632	6,315408	-2,367494	1,377045	-0,693120	-2,897418	-1,279052	-13,595750	16,515001	14,005861	0,011581	0,006476	-0,115632	6,823786	-3,276587	1,377045	0,011581	0,006476	-0,115632	6,823786	-3,276587	1,377045
10:39:15,20	0,835988	3,356954	-0,154982	1,363969	0,109991	-0,249017	0,008011	0,004231	-0,114442	6,535167	-2,537407	1,374349	-0,689391	-2,895449	-1,277862	-13,530634	16,596334	14,003164	0,008011	0,004231	-0,114442	6,867274	-3,166257	1,374349	0,008011	0,004231	-0,114442	6,867274	-3,166257	1,374349
10:39:15,25	0,835988	3,356954	-0,154982	1,363969	0,109991	-0,249017	0,005773	0,007493	-0,113674	6,386075	-2,627070	1,364226	-0,691098	-2,891880	-1,277095	-13,497235	16,600804	13,993042	0,005773	0,007493	-0,113674	6,974308	-3,080274	1,364226	0,005773	0,007493	-0,113674	6,974308	-3,080274	1,364226
10:39:15,31	0,835988	3,356954	-0,154982	1,363969	0,109991	-0,249017	0,009388	0,003458	-0,112881	6,549501	-2,458913	1,377251	-0,689410	-2,897028	-1,276301	-13,537608	16,570527	14,006067	0,009388	0,003458	-0,112881	6,820967	-3,195898	1,377251	0,009388	0,003458	-0,112881	6,820967	-3,195898	1,377251
10:39:15,36	0,835988	3,356954	-0,154982	1,363969	0,109991	-0,249017	0,012596	0,004247	-0,116373	6,490117	-2,228256	1,347550	-0,692913	-2,900100	-1,276799	-13,571012	16,540087	13,957033	0,012596	0,004247	-0,116373	6,823490	-3,217058	1,347550	0,012596	0,004247	-0,116373	6,823490	-3,217058	1,347550
10:39:15,41	0,835988	3,356954	-0,154982	1,363969	0,109991	-0,249017	0,012596	0,004247	-0,116373	6,490117	-2,228256	1,347550	-0,687665	-2,894609	-1,279030	-13,532375	16,559142	14,003125	0,012596	0,004247	-0,116373	6,823490	-3,217058	1,347550	0,012596	0,004247	-0,116373	6,823490	-3,217058	1,347550
10:39:15,46	0,835988	3,356954	-0,154982	1,363969	0,109991	-0,249017	0,006420	0,003156	-0,115610	6,557975	-2,603023	1,374309	-0,689982	-2,892916	-1,277875	-13,507333	16,540419	13,986880	0,006420	0,003156	-0,115610	6,805714	-3,107021	1,374309	0,006420	0,003156	-0,115610	6,805714	-3,107021	1,374309
10:39:15,51	0,835988	3,356954	-0,154982	1,363969	0,109991	-0,249017	0,006113	0,006009	-0,114455	6,405915	-2,587934	1,358064	-0,724837	-2,825997	-1,288380	-10,368810	18,070409	13,548794	0,006113	0,006009	-0,114455	6,877630	-3,067840	1,358064	0,006113	0,006009	-0,114455	6,877630	-3,067840	1,358064
10:39:15,56	0,835988	3,356954	-0,154982	1,363969	0,109991	-0,249017	-0,034413	0,069654	-0,124959	5,990666	-2,742258	0,919978	-0,712652	-2,897147	-1,307020	-14,051164	17,000835	13,836291	-0,034413	0,069654	-0,124959	11,458485	-0,040848	0,919978	-0,034413	0,069654	-0,124959	11,458485	-0,040848	0,919978
10:39:15,61	0,835988	3,356954	-0,154982	1,363969	0,109991	-0,249017	0,021112	0,023527	-0,143600	5,621824	-2,509164	1,207475	-0,689282	-2,903364	-1,284425	-14,140866	15,203251	14,037905	0,021112	0,023527	-0,143600	7,468659	-4,166493	1,207475	0,021112	0,023527	-0,143600	7,468659	-4,166493	1,207475
10:39:15,66	0,835963	3,356907	-0,155007	1,313959	0,109985	-0,249006	0,014812	0,000179	-0,121005	5,234288	-2,015691	1,409089	-0,677123	-2,868050	-1,271198	-12,311540	14,718306	13,971368	0,014812	0,000179	-0,121005	5,248348	-3,178418	1,409089	0,014812	0,000179	-0,121005	5,248348	-3,178418	1,409089
10:39:15,71	0,835963	3,356907	-0,155007	1,313959	0,109985	-0,249006	-0,021851	0,007306	-0,107778	5,358374	-2,095421	1,342552	-0,672490	-2,865098	-1,273705	-12,243529	14,713994	13,964412	-0,021851	0,007306	-0,107778	5,931902	-0,380149	1,342552	-0,021851	0,007306	-0,107778	5,931902	-0,380149	1,342552
10:39:15,76	0,835963	3,356907	-0,155007	1,313959	0,109985	-0,249006	-0,027560	0,002272	-0,106204	5,620976	-2,294683	1,316562	-0,669909	-2,865623	-1,269624	-12,226580	14,670216	13,945378	-0,027560	0,002272	-0,106204	5,799332	-0,131231	1,316562	-0,027560	0,002272	-0,106204	5,799332	-0,131231	1,316562
10:39:15,81	0,835963	3,356907	-0,155007	1,313959	0,109985	-0,249006	-0,027560	0,002272	-0,106204	5,620976	-2,294683	1,316562	-0,678081	-2,865153	-1,269221	-12,195948	14,690986	13,963521	-0,027560	0,002272	-0,106204	5,799332	-0,131231	1,316562	-0,027560	0,002272	-0,106204	5,799332	-0,131231	1,316562
10:39:15,86	0,835963	3,356907	-0,155007	1,313959	0,109985	-0,249006	-0,023881	0,009584	-0,105801	5,274060	-2,087219	1,334705	-0,676966	-2,868389	-1,266904	-12,244694	14,705410	13,953096	-0,021636	0,007000	-0,103483	5,946051	-0,321492	1,324280	-0,021636	0,007000	-0,103483	5,946051	-0,321492	1,324280
10:39:15,91	0,835963	3,356907	-0,155007	1,313959	0,109985	-0,249006	-0,023739	0,007583	-0,108120	5,385111	-2,149401	1,376889	-0,676419	-2,866276	-1,271541	-12,252663	14,731802	14,005704	-0,023739	0,007583	-0,108120	5,980360	-0,285854	1,376889	-0,023739	0,007583	-0,108120	5,980360	-0,285854	1,376889
10:39:15,96	0,835963	3,356907	-0,155007	1,313959	0,109985	-0,249006	-0,023739	0,007583	-0,108120	5,385111	-2,149401	1,376889	-0,669242	-2,864843	-1,269209	-12,206460	14,729195	13,971264	-0,023739	0,007583	-0,108120	5,980360	-0,285854	1,376889	-0,023739	0,007583	-0,108120	5,980360	-0,285854	1,376889
10:39:16,01	0,835963	3,356907	-0,155007	1,313959	0,109985	-0,249006	-0,028569	0,002084	-0,105789	5,691887	-2,359199	1,342449	-0,729943	-2,843190	-1,289086	-11,249272	17,585542	13,573224	-0,028569	0,002084	-0,105789	5,855489	-0,116566	1,342449	-0,028569	0,002084	-0,105789	5,855489	-0,116566	1,342449
10:39:16,06	0,835963	3,356907	-0,155007	1,313959	0,109985	-0,249006	-0,016970	0,065480	-0,125666	5,347567	-2,355319	0,944409	-0,695402	-2,875979	-1,295518	-12,999340	15,110983	13,833110	-0,016970	0,065480	-0,125666	10,487739	-1,023141	0,944409	-0,016970	0,065480	-0,125666	10,487739	-1,023141	0,944409
10:39:16,11	0,835963	3,356907	-0,155007	1,313959	0,109985	-0,249006	0,028044	-0,000257	-0,114942	4,317042	-1,655289	1,430694	-0,695521	-2,915042	-1,278362	-14,894612	14,553115	14,059510	0,028044	-0,000257	-0,114942	4,296892	-3,856777	1,430694	0,028044	-0,000257	-0,114942	4,296892	-3,856777	1,430694
10:39:16,16	0,836009	3,356879	-0,154967	1,263962	0,109998	-0,249025	0,028044	-0,000257	-0,114942	4,317042	-1,655289	1,430694	-0,673337	-2,882602	-1,273787	-13,088635	14,050895	14,011343	-0,011142	-0,003249	-0,110366	4,685643	-1,003210	1,382527	-0,011142	-0,003249	-0,110366	4,685643	-1,003210	1,382527
10:39:16,21	0,836009	3,356879	-0,154967	1,263962	0,109998	-0,249025	-0,011142	-0,003249	-0,110366	4,940708	-1,877843	1,382527	-0,678621	-2,878873	-1,271884	-13,065305	14,012822	13,974450	-0,011730	0,003192	-0,108463	4,835023	-0,948395	1,345634	-0,011730	0,003192	-0,108463	4,835023	-0,948395	1,345634
10:39:16,26	0,836009	3,356879	-0,154967	1,263962	0,109998	-0,249025	-0,011730	0,003192	-0,108463	4,584467	-1,869161	1,345634	-0,678493	-2,878797	-1,272999	-13,002816	14,022538	14,003902	-0,011730	0,003192	-0,108463	4,835023	-0,948395	1,345634	-0,011730	0,003192	-0,108463	4,835023	-0,948395	1,345634
10:39:16,31	0,836009	3,356879	-0,154967	1,263962	0,109998	-0,249025	-0,011859	0,003119	-0,109579	4,627930	-1,826657	1,375086	-0,680366	-2,879310	-1,270300	-13,055930	14,014377	14,006989	-0,011859	0,003119	-0,109579	4,872743	-0,895694	1,375086	-0,011859	0,003119	-0,109579	4,872743	-0,895694	1,375086
10:39:16,36	0,836009	3,356879	-0,154967	1,263962	0,109998	-0,249025	-0,010478	0,004485	-0,106880	4,523272	-1,796727	1,378174	-0,680303	-2,880271	-1,274163	-13,003499	13,962406	14,002159	-0,010478	0,004485	-0,106880	4,875319	-0,974227	1,378174	-0,010478	0,004485	-0,106880	4,875319	-0,974227	1,378174
10:39:16,41	0,836009	3,356879	-0,154967	1,263962	0,109998	-0,249025	-0,009677	0,003949	-0,110742	4,532343	-1,683712	1,373343	-0,682498	-2,881138	-1,275924	-13,025512	13,980205	13,998674	-0,009677	0,003949	-0,110742	4,842326	-0,924046	1,373343	-0,009677	0,003949	-0,110742	4,842326	-0,924046	1,373343
10:39:16,46	0,836009	3,356879	-0,154967	1,263962	0,109998	-0,249025	-0,009800	0,006849	-0,107264	4,393929	-1,767718	1,397475	-0,682753	-2,878715	-1,270684	-13,064533	14,011963	14,026290	-0,009800	0,006849	-0,107264	4,931583	-0,998436	1,397475	-0,009800	0,006849	-0,107264	4,931583	-0,998436	1,397475
10:39:16,51	0,836009	3,356879	-0,154967	1,263962	0,109998	-0,249025	-0,012905	0,004969	-0,109929	4,504806	-1,908112	1,374644	-0,683054	-2,880394	-1,274484	-13,055052	13,974307	13,997927	-0,012905	0,004969	-0,109929	4,894875	-0,895097	1,374644	-0,012905	0,004969	-0,109929	4,894875	-0,895097	1,374644
10:39:16,56	0,836009	3,356879	-0,154967	1,263962	0,109998	-0,249025	-0,012905	0,004969	-0,109929	4,504806	-1,908112	1,374644	-0,679747	-2,873146	-1,269937	-13,021968	13,995135	13,987443	-0,016125	0,007031	-0,106516	4,943104	-0,785530	1,358628	-0,016125	0,007031	-0,106516	4,943104	-0,785530	1,358628
10:39:16,61	0,836009	3,356879	-0,154967	1,263962	0,109998	-0,249025	-0,010897	-0,001527	-0,111886	4,865484	-1,771566	1,381263	-0,674951	-2,881953	-1,275307	-13,000443	14,016542	14,010078	-0,010897	-0,001527	-0,111886	4,745634	-0,916142	1,381263	-0,010897	-0,001527	-0,111886	4,745634	-0,916142	1,381263
10:39:16,66	0,836009	3,356879	-0,154967	1,263962	0,109998	-0,249025	-0,010267	0,004132	-0,108411	4,619586	-1,741366	1,360362	-0,680166	-2,879669	-1,271831	-12,978500	14,059698	13,989177	-0,010267	0,004132	-0,108411	4,943931	-0,935419	1,360362	-0,010267	0,004132	-0,108411	4,943931	-0,935419	1,360362
10:39:16,71	0,836009	3,356879	-0,154967	1,263962	0,109998	-0,249025	-0,010267	0,004132	-0,108411	4,619586	-1,741366	1,360362	-0,682637	-2,877578	-1,268785	-13,019284	14,008558	13,947227	-0,010267	0,004132	-0,108411	4,943931	-0,935419	1,360362	-0,010267	0,004132	-0,108411	4,943931	-0,935419	1,360362
10:39:16,76	0,836009	3,356879	-0,154967	1,263962	0,109998	-0,249025	-0,010843	0,007317	-0,105364	4,389276	-1,781065	1,318411	-0,678537	-2,879561	-1,271468	-13,028789	14,016114	13,983530	-0,010843	0,007317	-0,105364	4,963658	-0,929907	1,318411	-0,010843	0,007317	-0,105364	4,963658	-0,929907	1,318411
10:39:16,81	0,836009	3,356879	-0,154967	1,263962	0,109998	-0,249025	-0,016324	0,003001	-0,108070	4,610952	-2,044712	1,330657	-0,676159	-2,874989	-1,271491	-13,002155	13,995508	13,959473	-0,016324	0,003001	-0,108070	4,846557	-0,763305	1,330657	-0,016324	0,003001	-0,108070	4,846557	-0,763305	1,330657
10:39:16,86	0,836009	3,356879	-0,154967	1,263962	0,109998	-0,249025	-0,016324	0,003001	-0,108070	4,610952	-2,044712	1,330657	-0,679731	-2,876112	-1,272654	-13,030164	14,030896	13,980199	-0,016324	0,003001	-0,108070	4,846557	-0,763305	1,330657	-0,016324	0,003001	-0,108070	4,846557	-0,763305	1,330657
10:39:16,91	0,836009	3,356879	-0,154967	1,263962	0,109998	-0,249025	-0,013565	0,005533	-0,109234	4,495951	-1,943217	1,351384	-0,681378	-2,879627	-1,272614	-12,966448	13,980611	13,977103	-0,013565	0,005533	-0,109234	4,930286	-0,878356	1,351384	-0,013565	0,005533	-0,109234	4,930286	-0,878356	1,351384
10:39:16,96	0,836009	3,356879	-0,154967	1,263962	0,109998	-0,249025	-0,009697	0,005203	-0,109194	4,501423	-1,661780	1,348287	-0,678438	-2,884052	-1,272977	-12,996614	14,035796	13,998634	-0,009697	0,005203	-0,109194	4,909850	-0,900526	1,348287	-0,009697	0,005203	-0,109194	4,909850	-0,900526	1,348287
10:39:17,01	0,836009	3,356879	-0,154967	1,263962	0,109998	-0,249025	-0,011892	0,005151	-0,111905	4,475599	-1,749546	1,363647	-0,676084	-2,877989	-1,272608	-12,982234	14,034614	13,994685	-0,011892	0,005151	-0,111905	4,879943	-0,816047	1,363647	-0,011892	0,005151	-0,111905	4,879943	-0,816047	1,363647
10:39:17,06	0,836009	3,356879	-0,154967	1,263962	0,109998	-0,249025	-0,008246	0,007800	-0,108619	4,373615	-1,614842	1,355572	-0,684353	-2,879585	-1,272040	-12,987522	14,001151	13,984388	-0,008246	0,007800	-0,108619	4,985930	-0,967501	1,355572	-0,008246	0,007800	-0,108619	4,985930	-0,967501	1,355572
10:39:17,11	0,836009	3,356879	-0,154967	1,263962	0,109998	-0,249025	-0,015960	0,005421	-0,108611	4,535613	-2,017893	1,376487	-0,678436	-2,874094	-1,272032	-12,970060	14,035260	14,005303	-0,015960	0,005421	-0,108611	4,961146	-0,765017	1,376487	-0,015960	0,005421	-0,108611	4,961146	-0,765017	1,376487
10:39:17,16	0,836009	3,356879	-0,154967	1,263962	0,109998	-0,249025	-0,008286	0,000309	-0,109169	4,767567	-1,614796	1,363796	-0,677846	-2,883296	-1,272589	-12,983509	14,003918	13,992611	-0,008286	0,000309	-0,109169	4,791813	-0,964367	1,363796	-0,008286	0,000309	-0,109169	4,791813	-0,964367	1,363796
10:39:17,21	0,836009	3,356879	-0,154967	1,263962	0,109998	-0,249025	-0,017430	0,003072	-0,108432	4,578973	-2,120085	1,389057	-0,675667	-2,873996	-1,271852	-13,031777	13,979936	14,017873	-0,017430	0,003072	-0,108432	4,820137	-0,751867	1,389057	-0,017430	0,003072	-0,108432	4,820137	-0,751867	1,389057
10:39:17,26	0,836009	3,356879	-0,154967	1,263962	0,109998	-0,249025	-0,017648	0,000353	-0,108812	4,753654	-2,104598	1,365398	-0,673203	-2,875166	-1,272232	-12,991889	13,995315	13,994213	-0,017648	0,000353	-0,108812	4,781329	-0,719218	1,365398	-0,017648	0,000353	-0,108812	4,781329	-0,719218	1,365398
10:39:17,31	0,836009	3,356879	-0,154967	1,263962	0,109998	-0,249025	-0,011447	0,001468	-0,109174	4,734639	-1,804018	1,380163	-0,677270	-2,879979	-1,272594	-12,991349	14,040037	14,008979	-0,011447	0,001468	-0,109174	4,849897	-0,905449	1,380163	-0,011447	0,001468	-0,109174	4,849897	-0,905449	1,380163
10:39:17,37	0,836009	3,356879	-0,154967	1,263962	0,109998	-0,249025	-0,005868	-0,004424	-0,109554	4,969823	-1,493646	1,353301	-0,671325	-2,879458	-1,274153	-12,949168	13,990765	13,970259	-0,005868	-0,004424	-0,109554	4,622554	-1,033032	1,353301	-0,005868	-0,004424	-0,109554	4,622554	-1,033032	1,353301
10:39:17,42	0,836009	3,356879	-0,154967	1,263962	0,109998	-0,249025	-0,008074	0,005662	-0,106870	4,490665	-1,623890	1,352791	-0,682588	-2,880804	-1,270291	-13,000218	14,015234	13,981607	-0,008074	0,005662	-0,106870	4,935108	-0,990118	1,352791	-0,008074	0,005662	-0,106870	4,935108	-0,990118	1,352791
10:39:17,47	0,836009	3,356879	-0,154967	1,263962	0,109998	-0,249025	-0,008074	0,005662	-0,106870	4,490665	-1,623890	1,352791	-0,680140	-2,881592	-1,273773	-12,970340	14,062971	13,975564	-0,008074	0,005662	-0,106870	4,935108	-0,990118	1,352791	-0,008074	0,005662	-0,106870	4,935108	-0,990118	1,352791
10:39:17,52	0,836009	3,356879	-0,154967	1,263962	0,109998	-0,249025	-0,008615	0,003148	-0,110353	4,677674	-1,650044	1,346748	-0,745320	-2,853463	-1,279632	-11,909005	16,911256	13,592078	-0,008615	0,003148	-0,110353	4,924767	-0,973761	1,346748	-0,008615	0,003148	-0,110353	4,924767	-0,973761	1,346748
10:39:17,57	0,836009	3,356879	-0,154967	1,263962	0,109998	-0,249025	-0,000386	0,073660	-0,116211	4,008388	-1,727110	0,963262	-0,684386	-2,861428	-1,306807	-12,508471	13,650292	13,824911	-0,000386	0,073660	-0,116211	9,790697	-1,696841	0,963262	-0,000386	0,073660	-0,116211	9,790697	-1,696841	0,963262
10:39:17,62	0,836009	3,356879	-0,154967	1,263962	0,109998	-0,249025	-0,023955	0,016907	-0,143386	3,835732	-1,841374	1,196095	-0,683406	-2,899117	-1,276282	-14,339414	13,493668	13,964916	-0,023955	0,016907	-0,143386	5,162933	0,039068	1,196095	-0,023955	0,016907	-0,143386	5,162933	0,039068	1,196095
10:39:17,67	0,835998	3,356986	-0,154976	1,213967	0,110006	-0,249000	0,008195	-0,002786	-0,112861	3,808651	-1,676915	1,336100	-0,675698	-2,864470	-1,266570	-12,357294	12,827234	13,957675	0,008195	-0,002786	-0,112861	3,589961	-2,320231	1,336100	0,008195	-0,002786	-0,112861	3,589961	-2,320231	1,336100
10:39:17,72	0,835998	3,356986	-0,154976	1,213967	0,110006	-0,249000	-0,025664	0,007862	-0,103149	3,668886	-1,387811	1,328859	-0,670956	-2,859362	-1,266597	-12,345663	12,864148	13,936106	-0,025664	0,007862	-0,103149	4,286034	0,626820	1,328859	-0,025664	0,007862	-0,103149	4,286034	0,626820	1,328859
10:39:17,77	0,835998	3,356986	-0,154976	1,213967	0,110006	-0,249000	-0,032459	0,006309	-0,103176	3,787406	-1,749532	1,307290	-0,672945	-2,860007	-1,269903	-12,388732	12,908411	13,958919	-0,032459	0,006309	-0,103176	4,282673	0,798502	1,307290	-0,032459	0,006309	-0,103176	4,282673	0,798502	1,307290
10:39:17,82	0,835998	3,356986	-0,154976	1,213967	0,110006	-0,249000	-0,030906	0,007709	-0,106483	3,731395	-1,728184	1,330104	-0,676825	-2,862455	-1,267356	-12,331099	12,835592	13,943721	-0,030906	0,007709	-0,106483	4,336576	0,697905	1,330104	-0,030906	0,007709	-0,106483	4,336576	0,697905	1,330104
10:39:17,87	0,835998	3,356986	-0,154976	1,213967	0,110006	-0,249000	-0,026846	0,009845	-0,103936	3,586085	-1,430750	1,314905	-0,673836	-2,854666	-1,269282	-12,307748	12,912769	13,992403	-0,035086	0,011151	-0,105862	4,472056	0,876634	1,363587	-0,035086	0,011151	-0,105862	4,472056	0,876634	1,363587
10:39:17,92	0,835998	3,356986	-0,154976	1,213967	0,110006	-0,249000	-0,026146	0,008757	-0,103928	3,626687	-1,377969	1,314062	-0,676232	-2,863605	-1,267348	-12,324893	12,813552	13,942878	-0,026146	0,008757	-0,103928	4,314109	0,674492	1,314062	-0,026146	0,008757	-0,103928	4,314109	0,674492	1,314062
10:39:17,97	0,835998	3,356986	-0,154976	1,213967	0,110006	-0,249000	-0,026146	0,008757	-0,103928	3,626687	-1,377969	1,314062	-0,673805	-2,856035	-1,266964	-12,308179	12,922597	13,966888	-0,026146	0,008757	-0,103928	4,314109	0,674492	1,314062	-0,026146	0,008757	-0,103928	4,314109	0,674492	1,314062
10:39:18,02	0,835998	3,356986	-0,154976	1,213967	0,110006	-0,249000	-0,033915	0,010440	-0,103543	3,641950	-1,822005	1,338072	-0,729173	-2,825823	-1,281499	-10,686855	15,539316	13,582359	-0,033915	0,010440	-0,103543	4,461508	0,840323	1,338072	-0,033915	0,010440	-0,103543	4,461508	0,840323	1,338072
10:39:18,07	0,835998	3,356986	-0,154976	1,213967	0,110006	-0,249000	-0,032396	0,073496	-0,118079	3,439865	-1,647269	0,953543	-0,689127	-2,863724	-1,284435	-12,968757	13,232565	13,869320	-0,032396	0,073496	-0,118079	9,209287	0,895817	0,953543	-0,032396	0,073496	-0,118079	9,209287	0,895817	0,953543
10:39:18,12	0,835998	3,356986	-0,154976	1,213967	0,110006	-0,249000	-0,019596	0,019864	-0,121014	3,090042	-1,804472	1,240504	-0,678037	-2,890532	-1,269847	-13,856155	12,246742	13,986125	-0,019596	0,019864	-0,121014	4,649399	-0,266195	1,240504	-0,019596	0,019864	-0,121014	4,649399	-0,266195	1,240504
10:39:18,17	0,835957	3,357031	-0,154979	1,163966	0,109990	-0,249019	-0,001924	-0,003143	-0,106427	2,989002	-1,161112	1,357309	-0,674200	-2,853798	-1,261525	-12,358810	11,759004	13,999767	-0,001924	-0,003143	-0,106427	2,742246	-1,010107	1,357309	-0,001924	-0,003143	-0,106427	2,742246	-1,010107	1,357309
10:39:18,22	0,835957	3,357031	-0,154979	1,163966	0,109990	-0,249019	-0,036704	0,012903	-0,099263	2,526122	-1,316577	1,316729	-0,674544	-2,852389	-1,262683	-12,238764	11,741936	13,945544	-0,036704	0,012903	-0,099263	3,538991	1,564671	1,316729	-0,036704	0,012903	-0,099263	3,538991	1,564671	1,316729
10:39:18,27	0,835957	3,357031	-0,154979	1,163966	0,109990	-0,249019	-0,034211	0,003864	-0,098049	3,023576	-1,179394	1,316569	-0,667962	-2,859067	-1,261470	-12,218505	11,761924	13,945385	-0,034211	0,003864	-0,098049	3,326905	1,506159	1,316569	-0,034211	0,003864	-0,098049	3,326905	1,506159	1,316569
10:39:18,32	0,835957	3,357031	-0,154979	1,163966	0,109990	-0,249019	-0,034211	0,003864	-0,098049	3,023576	-1,179394	1,316569	-0,671500	-2,853253	-1,261853	-12,168680	11,667175	13,961702	-0,034211	0,003864	-0,098049	3,326905	1,506159	1,316569	-0,034211	0,003864	-0,098049	3,326905	1,506159	1,316569
10:39:18,37	0,835957	3,357031	-0,154979	1,163966	0,109990	-0,249019	-0,036989	0,004622	-0,101103	2,999638	-1,219998	1,345799	-0,666161	-2,851237	-1,260666	-12,154170	11,691992	13,982228	-0,036989	0,004622	-0,101103	3,362441	1,683664	1,345799	-0,036989	0,004622	-0,101103	3,362441	1,683664	1,345799
10:39:18,42	0,835957	3,357031	-0,154979	1,163966	0,109990	-0,249019	-0,035808	0,009443	-0,096450	2,708892	-1,153601	1,355856	-0,671995	-2,854895	-1,259871	-12,136550	11,686202	13,984672	-0,035808	0,009443	-0,096450	3,450136	1,657315	1,355856	-0,035808	0,009443	-0,096450	3,450136	1,657315	1,355856
10:39:18,47	0,835957	3,357031	-0,154979	1,163966	0,109990	-0,249019	-0,046170	0,006580	-0,096854	2,889391	-1,697742	1,359393	-0,664335	-2,847352	-1,260274	-12,125325	11,716287	13,988209	-0,046170	0,006580	-0,096854	3,405956	1,926584	1,359393	-0,046170	0,006580	-0,096854	3,405956	1,926584	1,359393
10:39:18,52	0,835957	3,357031	-0,154979	1,163966	0,109990	-0,249019	-0,034526	0,005312	-0,097609	2,888401	-1,063529	1,340681	-0,669059	-2,858070	-1,261029	-12,133892	11,643927	13,969496	-0,034526	0,005312	-0,097609	3,305393	1,646798	1,340681	-0,034526	0,005312	-0,097609	3,305393	1,646798	1,340681
10:39:18,57	0,835957	3,357031	-0,154979	1,163966	0,109990	-0,249019	-0,042419	0,007021	-0,100181	2,887747	-1,460151	1,372111	-0,666592	-2,850380	-1,263601	-12,077835	11,713422	14,000927	-0,042419	0,007021	-0,100181	3,438894	1,869754	1,372111	-0,042419	0,007021	-0,100181	3,438894	1,869754	1,372111
10:39:18,62	0,835957	3,357031	-0,154979	1,163966	0,109990	-0,249019	-0,036149	0,009578	-0,095656	2,691681	-1,124020	1,358873	-0,671942	-2,854532	-1,259076	-12,100653	11,653761	13,987688	-0,036149	0,009578	-0,095656	3,443590	1,713658	1,358873	-0,036149	0,009578	-0,095656	3,443590	1,713658	1,358873
10:39:18,67	0,835957	3,357031	-0,154979	1,163966	0,109990	-0,249019	-0,043535	0,008268	-0,098405	2,871739	-1,536954	1,326720	-0,672612	-2,851027	-1,260313	-12,152972	11,714506	13,947723	-0,043535	0,008268	-0,098405	3,520806	1,880515	1,326720	-0,043535	0,008268	-0,098405	3,520806	1,880515	1,326720
10:39:18,72	0,835957	3,357031	-0,154979	1,163966	0,109990	-0,249019	-0,035328	0,005706	-0,095707	2,909194	-1,124330	1,287779	-0,668999	-2,857179	-1,259128	-12,129829	11,689244	13,916595	-0,035328	0,005706	-0,095707	3,357109	1,648890	1,287779	-0,035328	0,005706	-0,095707	3,357109	1,648890	1,287779
10:39:18,77	0,835957	3,357031	-0,154979	1,163966	0,109990	-0,249019	-0,039030	0,008652	-0,096872	2,762709	-1,368556	1,343797	-0,669699	-2,852500	-1,260292	-12,171258	11,720888	13,972613	-0,039030	0,008652	-0,096872	3,441860	1,695303	1,343797	-0,039030	0,008652	-0,096872	3,441860	1,695303	1,343797
10:39:18,82	0,835957	3,357031	-0,154979	1,163966	0,109990	-0,249019	-0,041395	0,004998	-0,097595	2,988182	-1,379945	1,338198	-0,665352	-2,852279	-1,261016	-12,056897	11,695819	13,967014	-0,041395	0,004998	-0,097595	3,380501	1,869540	1,338198	-0,041395	0,004998	-0,097595	3,380501	1,869540	1,338198
10:39:18,87	0,835957	3,357031	-0,154979	1,163966	0,109990	-0,249019	-0,041395	0,004998	-0,097595	2,988182	-1,379945	1,338198	-0,665960	-2,846368	-1,257156	-12,046492	11,662541	13,959419	-0,041395	0,004998	-0,097595	3,380501	1,869540	1,338198	-0,041395	0,004998	-0,097595	3,380501	1,869540	1,338198
10:39:18,92	0,835957	3,357031	-0,154979	1,163966	0,109990	-0,249019	-0,038034	0,007952	-0,098756	2,774403	-1,210374	1,365799	-0,669591	-2,853712	-1,262176	-12,091477	11,646315	13,994615	-0,038034	0,007952	-0,098756	3,398624	1,775281	1,365799	-0,038034	0,007952	-0,098756	3,398624	1,775281	1,365799
10:39:18,97	0,835957	3,357031	-0,154979	1,163966	0,109990	-0,249019	-0,038034	0,007952	-0,098756	2,774403	-1,210374	1,365799	-0,665952	-2,853191	-1,261006	-12,066828	11,708271	13,981805	-0,038034	0,007952	-0,098756	3,398624	1,775281	1,365799	-0,038034	0,007952	-0,098756	3,398624	1,775281	1,365799
10:39:19,02	0,835957	3,357031	-0,154979	1,163966	0,109990	-0,249019	-0,038107	0,008514	-0,095643	2,793424	-1,187755	1,344931	-0,664717	-2,853171	-1,258701	-12,055262	11,722430	13,937347	-0,038107	0,008514	-0,095643	3,461796	1,803618	1,344931	-0,038107	0,008514	-0,095643	3,461796	1,803618	1,344931
10:39:19,07	0,835957	3,357031	-0,154979	1,163966	0,109990	-0,249019	-0,039146	0,010512	-0,096820	2,675845	-1,236917	1,345288	-0,671252	-2,851469	-1,260240	-12,047082	11,660600	13,974103	-0,039146	0,010512	-0,096820	3,501037	1,836067	1,345288	-0,039146	0,010512	-0,096820	3,501037	1,836067	1,345288
10:39:19,12	0,835957	3,357031	-0,154979	1,163966	0,109990	-0,249019	-0,040579	0,009451	-0,095728	2,725312	-1,402655	1,298704	-0,669617	-2,850759	-1,259148	-12,128979	11,701270	13,927520	-0,040579	0,009451	-0,095728	3,467182	1,782762	1,298704	-0,040579	0,009451	-0,095728	3,467182	1,782762	1,298704
10:39:19,17	0,835957	3,357031	-0,154979	1,163966	0,109990	-0,249019	-0,040579	0,009451	-0,095728	2,725312	-1,402655	1,298704	-0,667709	-2,848788	-1,262978	-12,052461	11,719103	13,964173	-0,040579	0,009451	-0,095728	3,467182	1,782762	1,298704	-0,040579	0,009451	-0,095728	3,467182	1,782762	1,298704
10:39:19,22	0,835957	3,357031	-0,154979	1,163966	0,109990	-0,249019	-0,035582	0,002377	-0,096043	3,106964	-1,120506	1,327184	-0,665989	-2,858623	-1,259464	-12,102740	11,702106	13,956000	-0,035582	0,002377	-0,096043	3,293584	1,672648	1,327184	-0,035582	0,002377	-0,096043	3,293584	1,672648	1,327184
10:39:19,28	0,835957	3,357031	-0,154979	1,163966	0,109990	-0,249019	-0,035582	0,002377	-0,096043	3,106964	-1,120506	1,327184	-0,670706	-2,855104	-1,260229	-12,075039	11,658191	13,983552	-0,035582	0,002377	-0,096043	3,293584	1,672648	1,327184	-0,035582	0,002377	-0,096043	3,293584	1,672648	1,327184
10:39:19,33	0,835957	3,357031	-0,154979	1,163966	0,109990	-0,249019	-0,043637	0,007733	-0,096838	2,835328	-1,518762	1,348016	-0,666600	-2,848969	-1,260258	-12,081443	11,697720	13,976832	-0,043637	0,007733	-0,096838	3,442356	1,906758	1,348016	-0,043637	0,007733	-0,096838	3,442356	1,906758	1,348016
10:39:19,38	0,835957	3,357031	-0,154979	1,163966	0,109990	-0,249019	-0,043637	0,007733	-0,096838	2,835328	-1,518762	1,348016	-0,674694	-2,851826	-1,260625	-12,026281	11,721849	13,970593	-0,043637	0,007733	-0,096838	3,442356	1,906758	1,348016	-0,043637	0,007733	-0,096838	3,442356	1,906758	1,348016
10:39:19,43	0,835957	3,357031	-0,154979	1,163966	0,109990	-0,249019	-0,037116	0,013315	-0,097205	2,593538	-1,143947	1,341777	-0,716501	-2,807634	-1,274805	-10,329590	14,231537	13,552146	-0,037116	0,013315	-0,097205	3,638758	1,769650	1,341777	-0,037116	0,013315	-0,097205	3,638758	1,769650	1,341777
10:39:19,48	0,835957	3,357031	-0,154979	1,163966	0,109990	-0,249019	-0,054484	0,071616	-0,111384	2,583682	-1,832552	0,923330	-0,670192	-2,845291	-1,288232	-11,837724	11,267869	13,872122	-0,054484	0,071616	-0,111384	8,205533	2,444436	0,923330	-0,054484	0,071616	-0,111384	8,205533	2,444436	0,923330
10:39:19,53	0,835957	3,357031	-0,154979	1,163966	0,109990	-0,249019	-0,045026	0,012683	-0,124811	2,327496	-1,165003	1,243306	-0,677949	-2,871777	-1,266432	-13,473691	11,209602	14,001776	-0,045026	0,012683	-0,124811	3,323144	2,369561	1,243306	-0,045026	0,012683	-0,124811	3,323144	2,369561	1,243306
10:39:19,58	0,835991	3,356968	-0,154991	1,113957	0,109995	-0,249024	-0,046986	0,012535	-0,098679	1,908342	-0,966198	1,335458	-0,669084	-2,843668	-1,262100	-11,790723	10,747820	13,964274	-0,046986	0,012535	-0,098679	2,892335	2,722232	1,335458	-0,046986	0,012535	-0,098679	2,892335	2,722232	1,335458
10:39:19,63	0,835991	3,356968	-0,154991	1,113957	0,109995	-0,249024	-0,046986	0,012535	-0,098679	1,908342	-0,966198	1,335458	-0,664321	-2,839257	-1,257403	-11,793732	10,690951	13,939300	-0,046986	0,012535	-0,098679	2,892335	2,722232	1,335458	-0,046986	0,012535	-0,098679	2,892335	2,722232	1,335458
10:39:19,68	0,835991	3,356968	-0,154991	1,113957	0,109995	-0,249024	-0,045279	0,011660	-0,094775	1,882458	-0,871913	1,364947	-0,664887	-2,845697	-1,260527	-11,748631	10,693756	13,942197	-0,045279	0,011660	-0,094775	2,797751	2,682518	1,364947	-0,045279	0,011660	-0,094775	2,797751	2,682518	1,364947
10:39:19,73	0,835991	3,356968	-0,154991	1,113957	0,109995	-0,249024	-0,045279	0,011660	-0,094775	1,882458	-0,871913	1,364947	-0,674373	-2,843349	-1,257854	-11,782836	10,710014	13,930461	-0,045279	0,011660	-0,094775	2,797751	2,682518	1,364947	-0,045279	0,011660	-0,094775	2,797751	2,682518	1,364947
10:39:19,78	0,835991	3,356968	-0,154991	1,113957	0,109995	-0,249024	-0,047947	0,017199	-0,095595	1,608414	-0,965397	1,316339	-0,672643	-2,840504	-1,259016	-11,775481	10,672730	13,945154	-0,047947	0,017199	-0,095595	2,958517	2,798430	1,316339	-0,047947	0,017199	-0,095595	2,958517	2,798430	1,316339
10:39:19,83	0,835991	3,356968	-0,154991	1,113957	0,109995	-0,249024	-0,056216	0,008195	-0,093959	2,143477	-1,355448	1,376457	-0,660710	-2,837844	-1,257379	-11,707446	10,710666	14,005273	-0,056216	0,008195	-0,093959	2,786791	3,057517	1,376457	-0,056216	0,008195	-0,093959	2,786791	3,057517	1,376457
10:39:19,88	0,835991	3,356968	-0,154991	1,113957	0,109995	-0,249024	-0,056216	0,008195	-0,093959	2,143477	-1,355448	1,376457	-0,669829	-2,832554	-1,256252	-11,586708	10,781676	13,927308	-0,056216	0,008195	-0,093959	2,786791	3,057517	1,376457	-0,056216	0,008195	-0,093959	2,786791	3,057517	1,376457
10:39:19,93	0,835991	3,356968	-0,154991	1,113957	0,109995	-0,249024	-0,056238	0,018737	-0,092832	1,717162	-1,287527	1,298492	-0,718525	-2,792241	-1,267469	-9,909616	13,171349	13,573114	-0,056238	0,018737	-0,092832	3,188016	3,127154	1,298492	-0,056238	0,018737	-0,092832	3,188016	3,127154	1,298492
10:39:19,98	0,835991	3,356968	-0,154991	1,113957	0,109995	-0,249024	-0,066802	0,081065	-0,104049	1,384146	-1,579314	0,944299	-0,680271	-2,850139	-1,274402	-12,249533	10,487987	13,892581	-0,066802	0,081065	-0,104049	7,747783	3,664680	0,944299	-0,066802	0,081065	-0,104049	7,747783	3,664680	0,944299
10:39:20,03	0,835991	3,356968	-0,154991	1,113957	0,109995	-0,249024	-0,035788	0,018988	-0,110981	1,118365	-0,651327	1,263766	-0,674917	-2,870126	-1,261630	-13,609567	10,330008	14,007971	-0,035788	0,018988	-0,110981	2,608908	2,158061	1,263766	-0,035788	0,018988	-0,110981	2,608908	2,158061	1,263766
10:39:20,08	0,835921	3,356923	-0,154971	1,063960	0,109979	-0,248972	-0,046235	0,011694	-0,089787	1,172377	-0,607181	1,328581	-0,668732	-2,844739	-1,253207	-11,903489	9,912628	13,957397	-0,046235	0,011694	-0,089787	2,090376	3,022254	1,328581	-0,046235	0,011694	-0,089787	2,090376	3,022254	1,328581
10:39:20,13	0,835921	3,356923	-0,154971	1,063960	0,109979	-0,248972	-0,044284	0,019483	-0,093313	0,701142	-0,455142	1,312426	-0,676452	-2,842534	-1,256733	-11,892777	9,829967	13,941241	-0,044284	0,019483	-0,093313	2,230542	3,021170	1,312426	-0,044284	0,019483	-0,093313	2,230542	3,021170	1,312426
10:39:20,18	0,835921	3,356923	-0,154971	1,063960	0,109979	-0,248972	-0,048914	0,017412	-0,090188	0,799488	-0,687953	1,340338	-0,672344	-2,839559	-1,253608	-11,890558	9,817923	13,969154	-0,048914	0,017412	-0,090188	2,166352	3,151808	1,340338	-0,048914	0,017412	-0,090188	2,166352	3,151808	1,340338
10:39:20,23	0,835921	3,356923	-0,154971	1,063960	0,109979	-0,248972	-0,048914	0,017412	-0,090188	0,799488	-0,687953	1,340338	-0,671152	-2,837798	-1,256735	-11,888570	9,854590	13,953297	-0,048914	0,017412	-0,090188	2,166352	3,151808	1,340338	-0,048914	0,017412	-0,090188	2,166352	3,151808	1,340338
10:39:20,28	0,835921	3,356923	-0,154971	1,063960	0,109979	-0,248972	-0,051035	0,017261	-0,093315	0,840085	-0,814872	1,324481	-0,671113	-2,844463	-1,256687	-11,885032	9,855003	13,976488	-0,051035	0,017261	-0,093315	2,195100	3,191410	1,324481	-0,051035	0,017261	-0,093315	2,195100	3,191410	1,324481
10:39:20,33	0,835921	3,356923	-0,154971	1,063960	0,109979	-0,248972	-0,046742	0,020120	-0,092555	0,704932	-0,565209	1,278921	-0,675775	-2,840087	-1,255975	-11,858952	9,853084	13,907737	-0,046742	0,020120	-0,092555	2,284364	3,104036	1,278921	-0,046742	0,020120	-0,092555	2,284364	3,104036	1,278921
10:39:20,38	0,835921	3,356923	-0,154971	1,063960	0,109979	-0,248972	-0,054563	0,012966	-0,092455	1,090233	-0,897862	1,366750	-0,665669	-2,836891	-1,255876	-11,788192	9,827569	13,995565	-0,054563	0,012966	-0,092455	2,108061	3,385328	1,366750	-0,054563	0,012966	-0,092455	2,108061	3,385328	1,366750
10:39:20,43	0,835921	3,356923	-0,154971	1,063960	0,109979	-0,248972	-0,048245	0,013484	-0,094776	1,053960	-0,617776	1,387142	-0,666892	-2,834876	-1,254778	-11,818484	9,842416	13,937630	-0,048245	0,013484	-0,094776	2,112465	3,169488	1,387142	-0,048245	0,013484	-0,094776	2,112465	3,169488	1,387142
10:39:20,48	0,835921	3,356923	-0,154971	1,063960	0,109979	-0,248972	-0,048245	0,013484	-0,094776	1,053960	-0,617776	1,387142	-0,669777	-2,843688	-1,254761	-11,830431	9,885291	13,922774	-0,048245	0,013484	-0,094776	2,112465	3,169488	1,387142	-0,048245	0,013484	-0,094776	2,112465	3,169488	1,387142
10:39:20,53	0,835921	3,356923	-0,154971	1,063960	0,109979	-0,248972	-0,046621	0,017301	-0,092097	0,833617	-0,517325	1,340375	-0,673394	-2,841601	-1,255517	-11,831894	9,816758	13,969191	-0,046621	0,017301	-0,092097	2,191717	3,142427	1,340375	-0,046621	0,017301	-0,092097	2,191717	3,142427	1,340375
10:39:20,58	0,835921	3,356923	-0,154971	1,063960	0,109979	-0,248972	-0,052894	0,016809	-0,094832	0,901609	-0,847824	1,334800	-0,669832	-2,836414	-1,258252	-11,814398	9,855658	13,963616	-0,052894	0,016809	-0,094832	2,221130	3,304365	1,334800	-0,052894	0,016809	-0,094832	2,221130	3,304365	1,334800
10:39:20,63	0,835921	3,356923	-0,154971	1,063960	0,109979	-0,248972	-0,046424	0,010995	-0,095200	1,178327	-0,495357	1,308869	-0,668031	-2,844925	-1,258620	-11,813353	9,825458	13,937685	-0,046424	0,010995	-0,095200	2,041416	3,148904	1,308869	-0,046424	0,010995	-0,095200	2,041416	3,148904	1,308869
10:39:20,68	0,835921	3,356923	-0,154971	1,063960	0,109979	-0,248972	-0,051743	0,018237	-0,093677	0,827891	-0,822483	1,339460	-0,671612	-2,840357	-1,256718	-11,832008	9,837851	13,927484	-0,051743	0,018237	-0,093677	2,259502	3,239337	1,339460	-0,051743	0,018237	-0,093677	2,259502	3,239337	1,339460
10:39:20,73	0,835921	3,356923	-0,154971	1,063960	0,109979	-0,248972	-0,051743	0,018237	-0,093677	0,827891	-0,822483	1,339460	-0,668741	-2,835720	-1,258666	-11,850896	9,847082	13,954569	-0,051743	0,018237	-0,093677	2,259502	3,239337	1,339460	-0,051743	0,018237	-0,093677	2,259502	3,239337	1,339460
10:39:20,78	0,835921	3,356923	-0,154971	1,063960	0,109979	-0,248972	-0,054041	0,016212	-0,095246	0,906978	-0,934772	1,325754	-0,667940	-2,838723	-1,257848	-11,768235	9,860786	13,938819	-0,054041	0,016212	-0,095246	2,179633	3,307432	1,325754	-0,054041	0,016212	-0,095246	2,179633	3,307432	1,325754
10:39:20,83	0,835921	3,356923	-0,154971	1,063960	0,109979	-0,248972	-0,046739	0,013242	-0,090961	1,049146	-0,523001	1,281963	-0,669820	-2,843528	-1,254381	-11,829249	9,820409	13,910779	-0,046739	0,013242	-0,090961	2,088650	3,146021	1,281963	-0,046739	0,013242	-0,090961	2,088650	3,146021	1,281963
10:39:20,88	0,835921	3,356923	-0,154971	1,063960	0,109979	-0,248972	-0,046739	0,013242	-0,090961	1,049146	-0,523001	1,281963	-0,669679	-2,837065	-1,255120	-11,760649	9,881691	13,957076	-0,046739	0,013242	-0,090961	2,088650	3,146021	1,281963	-0,046739	0,013242	-0,090961	2,088650	3,146021	1,281963
10:39:20,93	0,835921	3,356923	-0,154971	1,063960	0,109979	-0,248972	-0,046505	0,013708	-0,093642	1,072059	-0,505704	1,318364	-0,670341	-2,843498	-1,257062	-11,801237	9,858699	13,947180	-0,046505	0,013708	-0,093642	2,148175	3,144928	1,318364	-0,046505	0,013708	-0,093642	2,148175	3,144928	1,318364
10:39:20,98	0,835921	3,356923	-0,154971	1,063960	0,109979	-0,248972	-0,047905	0,018615	-0,094058	0,799619	-0,555403	1,303044	-0,673890	-2,839832	-1,257478	-11,789862	9,832141	13,931860	-0,047905	0,018615	-0,094058	2,260879	3,205172	1,303044	-0,047905	0,018615	-0,094058	2,260879	3,205172	1,303044
10:39:21,03	0,835921	3,356923	-0,154971	1,063960	0,109979	-0,248972	-0,047905	0,018615	-0,094058	0,799619	-0,555403	1,303044	-0,675125	-2,839226	-1,255162	-11,820991	9,837472	13,935663	-0,047905	0,018615	-0,094058	2,260879	3,205172	1,303044	-0,047905	0,018615	-0,094058	2,260879	3,205172	1,303044
10:39:21,08	0,835921	3,356923	-0,154971	1,063960	0,109979	-0,248972	-0,047812	0,019988	-0,091742	0,717277	-0,580177	1,306847	-0,673358	-2,840097	-1,255945	-11,825058	9,842527	13,921984	-0,047812	0,019988	-0,091742	2,286316	3,173077	1,306847	-0,047812	0,019988	-0,091742	2,286316	3,173077	1,306847
10:39:21,13	0,835921	3,356923	-0,154971	1,063960	0,109979	-0,248972	-0,047941	0,018021	-0,092525	0,821877	-0,592951	1,293168	-0,665980	-2,834811	-1,254187	-11,808328	9,850629	13,941230	-0,047941	0,018021	-0,092525	2,236549	3,170454	1,293168	-0,047941	0,018021	-0,092525	2,236549	3,170454	1,293168
10:39:21,18	0,835921	3,356923	-0,154971	1,063960	0,109979	-0,248972	-0,056209	0,014275	-0,090766	1,032060	-1,012410	1,312414	-0,666170	-2,838955	-1,257817	-11,763814	9,862658	13,973002	-0,056209	0,014275	-0,090766	2,152657	3,399973	1,312414	-0,056209	0,014275	-0,090766	2,152657	3,399973	1,312414
10:39:21,23	0,835921	3,356923	-0,154971	1,063960	0,109979	-0,248972	-0,052525	0,012368	-0,094397	1,163928	-0,788302	1,344186	-0,669822	-2,842956	-1,255153	-11,820930	9,804145	13,915572	-0,052525	0,012368	-0,094397	2,134781	3,334881	1,344186	-0,052525	0,012368	-0,094397	2,134781	3,334881	1,344186
10:39:21,29	0,835921	3,356923	-0,154971	1,063960	0,109979	-0,248972	-0,050566	0,014027	-0,094024	1,051172	-0,701654	1,338349	-0,668586	-2,839822	-1,257444	-11,790222	9,847341	13,967164	-0,050566	0,014027	-0,094024	2,152285	3,267760	1,338349	-0,050566	0,014027	-0,094024	2,152285	3,267760	1,338349
10:39:21,34	0,835921	3,356923	-0,154971	1,063960	0,109979	-0,248972	-0,052147	0,017104	-0,095997	0,859354	-0,802513	1,339402	-0,670461	-2,836913	-1,259417	-11,822237	9,829119	13,968218	-0,052147	0,017104	-0,095997	2,202050	3,291058	1,339402	-0,052147	0,017104	-0,095997	2,202050	3,291058	1,339402
10:39:21,39	0,835921	3,356923	-0,154971	1,063960	0,109979	-0,248972	-0,052147	0,017104	-0,095997	0,859354	-0,802513	1,339402	-0,671651	-2,831628	-1,257401	-11,706630	9,894303	13,941013	-0,052147	0,017104	-0,095997	2,202050	3,291058	1,339402	-0,052147	0,017104	-0,095997	2,202050	3,291058	1,339402
10:39:21,44	0,835921	3,356923	-0,154971	1,063960	0,109979	-0,248972	-0,056129	0,020778	-0,093981	0,782576	-0,942023	1,312197	-0,736723	-2,825969	-1,265538	-11,477021	13,145680	13,580289	-0,056129	0,020778	-0,093981	2,413658	3,464094	1,312197	-0,056129	0,020778	-0,093981	2,413658	3,464094	1,312197
10:39:21,49	0,835921	3,356923	-0,154971	1,063960	0,109979	-0,248972	-0,028494	0,079961	-0,102118	0,635634	-0,931844	0,951473	-0,688812	-2,851412	-1,278868	-12,536122	10,251927	13,822801	-0,028494	0,079961	-0,102118	6,912588	1,304924	0,951473	-0,028494	0,079961	-0,102118	6,912588	1,304924	0,951473
10:39:21,54	0,835921	3,356923	-0,154971	1,063960	0,109979	-0,248972	-0,030416	0,025748	-0,115447	0,419132	-0,502115	1,193985	-0,708432	-2,911732	-1,260127	-15,698551	10,552947	14,009168	-0,030416	0,025748	-0,115447	2,440313	1,885524	1,193985	-0,030416	0,025748	-0,115447	2,440313	1,885524	1,193985
10:39:21,59	0,835932	3,356953	-0,154974	1,013957	0,110003	-0,249006	0,031634	0,012579	-0,096706	-0,216654	-0,164793	1,380352	-0,687683	-2,868881	-1,249250	-13,679784	9,944700	14,001331	0,031634	0,012579	-0,096706	0,770836	-2,648040	1,380352	0,031634	0,012579	-0,096706	0,770836	-2,648040	1,380352
10:39:21,64	0,835932	3,356953	-0,154974	1,013957	0,110003	-0,249006	-0,004595	0,016454	-0,087814	0,021098	-0,053748	1,318428	-0,693674	-2,878421	-1,251234	-13,751291	9,935869	13,947244	-0,004595	0,016454	-0,087814	1,312735	0,306923	1,318428	-0,004595	0,016454	-0,087814	1,312735	0,306923	1,318428
10:39:21,69	0,835932	3,356953	-0,154974	1,013957	0,110003	-0,249006	-0,009327	0,012215	-0,087741	0,262695	-0,210202	1,361572	-0,687636	-2,876442	-1,251161	-13,663103	9,909375	13,990387	-0,009327	0,012215	-0,087741	1,221540	0,521947	1,361572	-0,009327	0,012215	-0,087741	1,221540	0,521947	1,361572
10:39:21,74	0,835932	3,356953	-0,154974	1,013957	0,110003	-0,249006	-0,009327	0,012215	-0,087741	0,262695	-0,210202	1,361572	-0,694790	-2,869402	-1,250086	-13,692879	9,911452	13,941463	-0,009327	0,012215	-0,087741	1,221540	0,521947	1,361572	-0,009327	0,012215	-0,087741	1,221540	0,521947	1,361572
10:39:21,79	0,835932	3,356953	-0,154974	1,013957	0,110003	-0,249006	-0,011847	0,021930	-0,086666	-0,255599	-0,368059	1,312647	-0,693495	-2,873676	-1,247702	-13,644157	9,887013	13,952854	-0,011847	0,021930	-0,086666	1,465912	0,561897	1,312647	-0,011847	0,021930	-0,086666	1,465912	0,561897	1,312647
10:39:21,84	0,835932	3,356953	-0,154974	1,013957	0,110003	-0,249006	-0,017420	0,015496	-0,084675	0,112402	-0,616737	1,337076	-0,686432	-2,867792	-1,248096	-13,640521	9,919852	13,965891	-0,017420	0,015496	-0,084675	1,328875	0,750737	1,337076	-0,017420	0,015496	-0,084675	1,328875	0,750737	1,337076
10:39:21,89	0,835932	3,356953	-0,154974	1,013957	0,110003	-0,249006	-0,017420	0,015496	-0,084675	0,112402	-0,616737	1,337076	-0,693220	-2,869179	-1,250758	-13,691619	10,030704	13,908029	-0,017420	0,015496	-0,084675	1,328875	0,750737	1,337076	-0,017420	0,015496	-0,084675	1,328875	0,750737	1,337076
10:39:21,94	0,835932	3,356953	-0,154974	1,013957	0,110003	-0,249006	-0,012825	0,020682	-0,087338	-0,086789	-0,477453	1,279214	-0,730559	-2,807797	-1,254853	-10,893145	11,921523	13,561406	-0,012825	0,020682	-0,087338	1,536741	0,529280	1,279214	-0,012825	0,020682	-0,087338	1,536741	0,529280	1,279214
10:39:21,99	0,835932	3,356953	-0,154974	1,013957	0,110003	-0,249006	-0,047314	0,083709	-0,091433	-0,327474	-0,792762	0,932590	-0,694669	-2,860804	-1,278776	-13,251471	9,779478	13,820633	-0,047314	0,083709	-0,091433	6,243697	2,921389	0,932590	-0,047314	0,083709	-0,091433	6,243697	2,921389	0,932590
10:39:22,04	0,835932	3,356953	-0,154974	1,013957	0,110003	-0,249006	-0,018461	0,007700	-0,091369	-0,728645	-0,266541	1,352165	-0,679159	-2,870789	-1,254789	-13,913612	8,638230	13,980981	-0,018461	0,007700	-0,091369	-0,124193	1,182622	1,352165	-0,018461	0,007700	-0,091369	-0,124193	1,182622	1,352165
10:39:22,09	0,835988	3,356954	-0,154981	0,963964	0,109993	-0,249012	-0,018461	0,007700	-0,091369	-0,728645	-0,266541	1,352165	-0,671592	-2,840336	-1,248374	-12,354561	8,186755	13,962108	-0,018461	0,007700	-0,091369	-0,124193	1,182622	1,352165	-0,018461	0,007700	-0,091369	-0,124193	1,182622	1,352165
10:39:22,14	0,835988	3,356954	-0,154981	0,963964	0,109993	-0,249012	-0,048618	0,016373	-0,084953	-0,791099	-0,258785	1,333292	-0,669116	-2,840816	-1,245998	-12,311612	8,215217	13,985715	-0,049440	0,013989	-0,082578	0,477117	3,602452	1,356899	-0,049440	0,013989	-0,082578	0,477117	3,602452	1,356899
10:39:22,19	0,835988	3,356954	-0,154981	0,963964	0,109993	-0,249012	-0,052616	0,015881	-0,082994	-0,756028	-0,422428	1,341797	-0,669166	-2,837119	-1,246414	-12,311474	8,172812	13,970613	-0,052616	0,015881	-0,082994	0,490597	3,707942	1,341797	-0,052616	0,015881	-0,082994	0,490597	3,707942	1,341797
10:39:22,24	0,835988	3,356954	-0,154981	0,963964	0,109993	-0,249012	-0,052616	0,015881	-0,082994	-0,756028	-0,422428	1,341797	-0,675017	-2,843186	-1,247187	-12,316360	8,193041	13,955335	-0,052616	0,015881	-0,082994	0,490597	3,707942	1,341797	-0,052616	0,015881	-0,082994	0,490597	3,707942	1,341797
10:39:22,29	0,835988	3,356954	-0,154981	0,963964	0,109993	-0,249012	-0,045245	0,023890	-0,084559	-1,181454	-0,046102	1,340533	-0,679788	-2,839498	-1,247980	-12,321978	8,168567	13,969348	-0,045245	0,023890	-0,084559	0,693922	3,505632	1,340533	-0,045245	0,023890	-0,084559	0,693922	3,505632	1,340533
10:39:22,34	0,835988	3,356954	-0,154981	0,963964	0,109993	-0,249012	-0,045245	0,023890	-0,084559	-1,181454	-0,046102	1,340533	-0,680485	-2,842679	-1,246296	-12,317809	8,234980	13,948821	-0,045245	0,023890	-0,084559	0,693922	3,505632	1,340533	-0,045245	0,023890	-0,084559	0,693922	3,505632	1,340533
10:39:22,39	0,835988	3,356954	-0,154981	0,963964	0,109993	-0,249012	-0,042142	0,022902	-0,082876	-1,070493	0,085668	1,320005	-0,677021	-2,843248	-1,249212	-12,282397	8,170808	13,916389	-0,042142	0,022902	-0,082876	0,727348	3,393803	1,320005	-0,042142	0,022902	-0,082876	0,727348	3,393803	1,320005
10:39:22,44	0,835988	3,356954	-0,154981	0,963964	0,109993	-0,249012	-0,043381	0,019619	-0,085792	-0,937612	0,083962	1,287573	-0,673247	-2,841460	-1,244506	-12,325380	8,207733	13,916067	-0,043381	0,019619	-0,085792	0,602462	3,489406	1,287573	-0,043381	0,019619	-0,085792	0,602462	3,489406	1,287573
10:39:22,49	0,835988	3,356954	-0,154981	0,963964	0,109993	-0,249012	-0,046817	0,017244	-0,081085	-0,803636	-0,150365	1,287251	-0,675673	-2,840612	-1,247606	-12,350135	8,221482	13,952271	-0,046817	0,017244	-0,081085	0,550017	3,524756	1,287251	-0,046817	0,017244	-0,081085	0,550017	3,524756	1,287251
10:39:22,54	0,835988	3,356954	-0,154981	0,963964	0,109993	-0,249012	-0,047822	0,014873	-0,084904	-0,611447	-0,133388	1,314027	-0,670690	-2,841775	-1,248324	-12,230978	8,232759	13,942843	-0,047822	0,014873	-0,084904	0,556048	3,620634	1,314027	-0,047822	0,014873	-0,084904	0,556048	3,620634	1,314027
10:39:22,59	0,835988	3,356954	-0,154981	0,963964	0,109993	-0,249012	-0,047822	0,014873	-0,084904	-0,611447	-0,133388	1,314027	-0,674967	-2,845219	-1,245219	-12,302938	8,199711	13,968455	-0,047822	0,014873	-0,084904	0,556048	3,620634	1,314027	-0,047822	0,014873	-0,084904	0,556048	3,620634	1,314027
10:39:22,64	0,835988	3,356954	-0,154981	0,963964	0,109993	-0,249012	-0,042074	0,017105	-0,082981	-0,785037	0,146309	1,300941	-0,673120	-2,839997	-1,247146	-12,251088	8,214147	13,985187	-0,042074	0,017105	-0,082981	0,557668	3,449105	1,300941	-0,042074	0,017105	-0,082981	0,557668	3,449105	1,300941
10:39:22,69	0,835988	3,356954	-0,154981	0,963964	0,109993	-0,249012	-0,043063	0,022559	-0,084933	-1,089795	0,073545	1,335899	-0,679726	-2,842053	-1,248353	-12,305391	8,184902	13,964715	-0,043063	0,022559	-0,084933	0,681087	3,454014	1,335899	-0,043063	0,022559	-0,084933	0,681087	3,454014	1,335899
10:39:22,74	0,835988	3,356954	-0,154981	0,963964	0,109993	-0,249012	-0,043063	0,022559	-0,084933	-1,089795	0,073545	1,335899	-0,677338	-2,842729	-1,244887	-12,308268	8,193846	13,914783	-0,043063	0,022559	-0,084933	0,681087	3,454014	1,335899	-0,043063	0,022559	-0,084933	0,681087	3,454014	1,335899
10:39:22,79	0,835988	3,356954	-0,154981	0,963964	0,109993	-0,249012	-0,051635	0,015315	-0,083778	-0,712444	-0,392310	1,333257	-0,669167	-2,838251	-1,247199	-12,322456	8,195548	13,962073	-0,051635	0,015315	-0,083778	0,489820	3,661076	1,333257	-0,051635	0,015315	-0,083778	0,489820	3,661076	1,333257
10:39:22,84	0,835988	3,356954	-0,154981	0,963964	0,109993	-0,249012	-0,051635	0,015315	-0,083778	-0,712444	-0,392310	1,333257	-0,671539	-2,838326	-1,246829	-12,334004	8,199623	13,947141	-0,051635	0,015315	-0,083778	0,489820	3,661076	1,333257	-0,051635	0,015315	-0,083778	0,489820	3,661076	1,333257
10:39:22,89	0,835988	3,356954	-0,154981	0,963964	0,109993	-0,249012	-0,050384	0,017332	-0,083409	-0,819565	-0,339292	1,318325	-0,673747	-2,837598	-1,246451	-12,279627	8,232774	13,908379	-0,050384	0,017332	-0,083409	0,541022	3,615884	1,318325	-0,050384	0,017332	-0,083409	0,541022	3,615884	1,318325
10:39:22,94	0,835988	3,356954	-0,154981	0,963964	0,109993	-0,249012	-0,049911	0,019608	-0,083031	-0,882016	-0,284183	1,279564	-0,676136	-2,839640	-1,248760	-12,289018	8,223988	13,937954	-0,046949	0,020656	-0,085340	0,672692	3,551610	1,309138	-0,046949	0,020656	-0,085340	0,672692	3,551610	1,309138
10:39:22,99	0,835988	3,356954	-0,154981	0,963964	0,109993	-0,249012	-0,046949	0,020656	-0,085340	-0,948801	-0,133852	1,309138	-0,673305	-2,841979	-1,251105	-12,333708	8,191394	13,929248	-0,046949	0,020656	-0,085340	0,672692	3,551610	1,309138	-0,046949	0,020656	-0,085340	0,672692	3,551610	1,309138
10:39:23,04	0,835988	3,356954	-0,154981	0,963964	0,109993	-0,249012	-0,046338	0,017035	-0,087685	-0,811061	-0,124533	1,300433	-0,670263	-2,836194	-1,248379	-12,284745	8,210350	13,933923	-0,046338	0,017035	-0,087685	0,526153	3,513038	1,300433	-0,046338	0,017035	-0,087685	0,526153	3,513038	1,300433
10:39:23,09	0,835988	3,356954	-0,154981	0,963964	0,109993	-0,249012	-0,044378	0,018510	-0,085338	-0,874753	0,017556	1,292921	-0,669012	-2,847293	-1,246773	-12,266972	8,160310	13,924884	-0,044378	0,018510	-0,085338	0,578243	3,501213	1,292921	-0,044378	0,018510	-0,085338	0,578243	3,501213	1,292921
10:39:23,14	0,835988	3,356954	-0,154981	0,963964	0,109993	-0,249012	-0,044378	0,018510	-0,085338	-0,874753	0,017556	1,292921	-0,672662	-2,840338	-1,243705	-12,326112	8,221326	13,952629	-0,048081	0,017298	-0,080285	0,562863	3,550835	1,323813	-0,048081	0,017298	-0,080285	0,562863	3,550835	1,323813
10:39:23,19	0,835988	3,356954	-0,154981	0,963964	0,109993	-0,249012	-0,048081	0,017298	-0,080285	-0,795059	-0,223549	1,323813	-0,671377	-2,844173	-1,249873	-12,270261	8,212841	13,962457	-0,048081	0,017298	-0,080285	0,562863	3,550835	1,323813	-0,048081	0,017298	-0,080285	0,562863	3,550835	1,323813
10:39:23,24	0,835988	3,356954	-0,154981	0,963964	0,109993	-0,249012	-0,047974	0,021350	-0,085340	-1,015947	-0,201984	1,333200	-0,676224	-2,838405	-1,248760	-12,317358	8,204511	13,962015	-0,047974	0,021350	-0,085340	0,660056	3,563983	1,333200	-0,047974	0,021350	-0,085340	0,660056	3,563983	1,333200
10:39:23,30	0,835988	3,356954	-0,154981	0,963964	0,109993	-0,249012	-0,047974	0,021350	-0,085340	-1,015947	-0,201984	1,333200	-0,672041	-2,836611	-1,246051	-12,297856	8,218373	13,937374	-0,047974	0,021350	-0,085340	0,660056	3,563983	1,333200	-0,047974	0,021350	-0,085340	0,660056	3,563983	1,333200
10:39:23,35	0,835988	3,356954	-0,154981	0,963964	0,109993	-0,249012	-0,045319	0,016224	-0,083359	-0,703954	-0,030782	1,317476	-0,671346	-2,842367	-1,247565	-12,256072	8,203015	13,931794	-0,045319	0,016224	-0,083359	0,569612	3,526798	1,317476	-0,045319	0,016224	-0,083359	0,569612	3,526798	1,317476
10:39:23,40	0,835988	3,356954	-0,154981	0,963964	0,109993	-0,249012	-0,046982	0,015145	-0,084144	-0,663913	-0,096568	1,302979	-0,679082	-2,839897	-1,248751	-12,295951	8,246976	13,957590	-0,046982	0,015145	-0,084144	0,524958	3,591513	1,302979	-0,046982	0,015145	-0,084144	0,524958	3,591513	1,302979
10:39:23,45	0,835988	3,356954	-0,154981	0,963964	0,109993	-0,249012	-0,045253	0,023079	-0,085331	-1,058378	-0,063169	1,328774	-0,739103	-2,817876	-1,260519	-11,786526	11,459296	13,507805	-0,045253	0,023079	-0,085331	0,753354	3,489174	1,328774	-0,045253	0,023079	-0,085331	0,753354	3,489174	1,328774
10:39:23,50	0,835988	3,356954	-0,154981	0,963964	0,109993	-0,249012	-0,034313	0,086070	-0,097099	-1,297207	-0,659283	0,878990	-0,700125	-2,878891	-1,265553	-14,270367	9,139413	13,837692	-0,034313	0,086070	-0,097099	5,459258	2,034283	0,878990	-0,034313	0,086070	-0,097099	5,459258	2,034283	0,878990
10:39:23,55	0,835988	3,356954	-0,154981	0,963964	0,109993	-0,249012	-0,000962	0,021806	-0,102133	-1,206478	0,083844	1,208876	-0,718256	-2,924597	-1,252449	-16,877310	9,328368	14,022230	-0,000962	0,021806	-0,102133	0,505265	0,159353	1,208876	-0,000962	0,021806	-0,102133	0,505265	0,159353	1,208876
10:39:23,60	0,835950	3,356939	-0,154989	0,913965	0,109984	-0,248989	0,047687	0,014655	-0,089029	-1,974458	0,261411	1,393414	-0,702287	-2,895776	-1,255348	-15,258710	8,936952	13,963094	0,047687	0,014655	-0,089029	-0,824068	-3,481988	1,393414	0,047687	0,014655	-0,089029	-0,824068	-3,481988	1,393414
10:39:23,65	0,835950	3,356939	-0,154989	0,913965	0,109984	-0,248989	0,022071	0,017636	-0,088531	-1,682230	0,559565	1,341232	-0,708030	-2,900922	-1,251951	-15,241908	8,900615	13,970048	0,022071	0,017636	-0,088531	-0,297807	-1,172993	1,341232	0,022071	0,017636	-0,088531	-0,297807	-1,172993	1,341232
10:39:23,70	0,835950	3,356939	-0,154989	0,913965	0,109984	-0,248989	0,020790	0,021779	-0,092682	-1,894442	0,573586	1,315136	-0,710977	-2,897742	-1,256102	-15,170507	8,863089	13,943952	0,020790	0,021779	-0,092682	-0,184826	-1,058467	1,315136	0,020790	0,021779	-0,092682	-0,184826	-1,058467	1,315136
10:39:23,75	0,835950	3,356939	-0,154989	0,913965	0,109984	-0,248989	0,020790	0,021779	-0,092682	-1,894442	0,573586	1,315136	-0,706389	-2,892719	-1,251855	-15,232852	8,896980	13,964013	0,020790	0,021779	-0,092682	-0,184826	-1,058467	1,315136	0,020790	0,021779	-0,092682	-0,184826	-1,058467	1,315136
10:39:23,80	0,835950	3,356939	-0,154989	0,913965	0,109984	-0,248989	0,012294	0,017175	-0,091496	-1,642324	0,130901	1,350814	-0,702742	-2,892686	-1,254917	-15,164884	8,874555	13,979629	0,012294	0,017175	-0,091496	-0,294075	-0,834170	1,350814	0,012294	0,017175	-0,091496	-0,294075	-0,834170	1,350814
10:39:23,85	0,835950	3,356939	-0,154989	0,913965	0,109984	-0,248989	0,012294	0,017175	-0,091496	-1,642324	0,130901	1,350814	-0,705063	-2,893250	-1,250640	-15,173119	8,920961	13,987804	0,012294	0,017175	-0,091496	-0,294075	-0,834170	1,350814	0,012294	0,017175	-0,091496	-0,294075	-0,834170	1,350814
10:39:23,90	0,835950	3,356939	-0,154989	0,913965	0,109984	-0,248989	0,017255	0,017673	-0,091889	-1,570793	0,284250	1,354758	-0,705654	-2,896733	-1,255309	-15,206768	9,011246	13,983573	0,017255	0,017673	-0,091889	-0,183438	-1,070253	1,354758	0,017255	0,017673	-0,091889	-0,183438	-1,070253	1,354758
10:39:23,95	0,835950	3,356939	-0,154989	0,913965	0,109984	-0,248989	0,017255	0,017673	-0,091889	-1,570793	0,284250	1,354758	-0,758544	-2,847379	-1,261547	-13,046720	11,122672	13,551315	0,017255	0,017673	-0,091889	-0,183438	-1,070253	1,354758	0,017255	0,017673	-0,091889	-0,183438	-1,070253	1,354758
10:39:24,00	0,835950	3,356939	-0,154989	0,913965	0,109984	-0,248989	0,031056	0,025970	-0,105114	-2,057067	0,193171	1,255785	-0,720094	-2,910571	-1,271104	-16,535355	9,210814	13,902090	0,031056	0,025970	-0,105114	-0,018426	-2,244730	1,255785	0,031056	0,025970	-0,105114	-0,018426	-2,244730	1,255785
10:39:24,05	0,835950	3,356939	-0,154989	0,913965	0,109984	-0,248989	0,031056	0,025970	-0,105114	-2,057067	0,193171	1,255785	-0,717775	-2,925377	-1,258631	-16,800756	8,210514	14,013590	0,048121	0,013848	-0,095210	-1,775252	-2,868276	1,384774	0,048121	0,013848	-0,095210	-1,775252	-2,868276	1,384774
10:39:24,10	0,835985	3,356907	-0,154984	0,863958	0,109993	-0,249024	0,048121	0,013848	-0,095210	-2,862334	0,909228	1,384774	-0,701463	-2,887256	-1,249401	-15,008783	7,802693	14,004348	0,048121	0,013848	-0,095210	-1,775252	-2,868276	1,384774	0,048121	0,013848	-0,095210	-1,775252	-2,868276	1,384774
10:39:24,15	0,835985	3,356907	-0,154984	0,863958	0,109993	-0,249024	0,013239	0,017895	-0,085630	-2,584229	0,865325	1,304623	-0,703839	-2,893144	-1,249050	-15,023634	7,748629	13,933439	0,013239	0,017895	-0,085630	-1,179445	-0,173921	1,304623	0,013239	0,017895	-0,085630	-1,179445	-0,173921	1,304623
10:39:24,20	0,835985	3,356907	-0,154984	0,863958	0,109993	-0,249024	0,012185	0,023389	-0,082905	-2,873938	0,760099	1,366929	-0,708070	-2,889485	-1,246325	-15,069338	7,770353	13,995745	0,012185	0,023389	-0,082905	-1,037902	-0,196446	1,366929	0,012185	0,023389	-0,082905	-1,037902	-0,196446	1,366929
10:39:24,25	0,835985	3,356907	-0,154984	0,863958	0,109993	-0,249024	0,012185	0,023389	-0,082905	-2,873938	0,760099	1,366929	-0,700867	-2,889119	-1,248229	-15,005750	7,780717	13,997881	0,012185	0,023389	-0,082905	-1,037902	-0,196446	1,366929	0,012185	0,023389	-0,082905	-1,037902	-0,196446	1,366929
10:39:24,30	0,835985	3,356907	-0,154984	0,863958	0,109993	-0,249024	0,008267	0,017334	-0,084809	-2,518316	0,606259	1,369065	-0,702626	-2,891578	-1,249770	-14,999901	7,766042	14,002465	0,008267	0,017334	-0,084809	-1,157586	-0,042737	1,369065	0,008267	0,017334	-0,084809	-1,157586	-0,042737	1,369065
10:39:24,35	0,835985	3,356907	-0,154984	0,863958	0,109993	-0,249024	0,011277	0,017628	-0,086349	-2,543397	0,775151	1,373649	-0,701316	-2,890362	-1,248230	-14,943123	7,763869	13,952830	0,011277	0,017628	-0,086349	-1,159575	-0,110083	1,373649	0,011277	0,017628	-0,086349	-1,159575	-0,110083	1,373649
10:39:24,40	0,835985	3,356907	-0,154984	0,863958	0,109993	-0,249024	0,009569	0,017101	-0,084809	-2,489490	0,736576	1,324014	-0,709086	-2,888987	-1,248653	-14,987570	7,755988	13,956998	0,009569	0,017101	-0,084809	-1,147030	-0,014554	1,324014	0,009569	0,017101	-0,084809	-1,147030	-0,014554	1,324014
10:39:24,45	0,835985	3,356907	-0,154984	0,863958	0,109993	-0,249024	0,012263	0,024518	-0,085232	-2,904199	0,842113	1,328182	-0,703885	-2,883312	-1,248275	-15,007097	7,725458	13,977112	0,004747	0,022851	-0,084855	-1,059918	0,077013	1,348296	0,004747	0,022851	-0,084855	-1,059918	0,077013	1,348296
10:39:24,50	0,835985	3,356907	-0,154984	0,863958	0,109993	-0,249024	0,004747	0,022851	-0,084855	-2,853722	0,449670	1,348296	-0,698363	-2,890748	-1,250167	-14,927881	7,734393	13,943671	0,004747	0,022851	-0,084855	-1,059918	0,077013	1,348296	0,004747	0,022851	-0,084855	-1,059918	0,077013	1,348296
10:39:24,55	0,835985	3,356907	-0,154984	0,863958	0,109993	-0,249024	0,008426	0,014352	-0,086747	-2,364402	0,705128	1,314855	-0,699634	-2,890699	-1,250918	-14,961849	7,733277	14,002370	0,009019	0,015476	-0,087497	-1,225947	-0,000909	1,373555	0,009019	0,015476	-0,087497	-1,225947	-0,000909	1,373555
10:39:24,60	0,835985	3,356907	-0,154984	0,863958	0,109993	-0,249024	0,009019	0,015476	-0,087497	-2,440852	0,707069	1,373555	-0,701957	-2,890373	-1,248216	-14,948613	7,717904	13,975519	0,009019	0,015476	-0,087497	-1,225947	-0,000909	1,373555	0,009019	0,015476	-0,087497	-1,225947	-0,000909	1,373555
10:39:24,65	0,835985	3,356907	-0,154984	0,863958	0,109993	-0,249024	0,009898	0,017652	-0,084795	-2,560650	0,771947	1,346703	-0,708342	-2,886025	-1,249804	-14,906052	7,753090	13,942800	0,009898	0,017652	-0,084795	-1,175003	-0,005063	1,346703	0,009898	0,017652	-0,084795	-1,175003	-0,005063	1,346703
10:39:24,70	0,835985	3,356907	-0,154984	0,863958	0,109993	-0,249024	0,009325	0,025355	-0,086383	-2,909483	0,761428	1,313984	-0,704945	-2,886749	-1,249425	-14,960324	7,721114	13,952273	0,009325	0,025355	-0,086383	-0,919107	0,029381	1,313984	0,009325	0,025355	-0,086383	-0,919107	0,029381	1,313984
10:39:24,75	0,835985	3,356907	-0,154984	0,863958	0,109993	-0,249024	0,008254	0,022051	-0,086004	-2,792486	0,674680	1,323457	-0,702014	-2,881522	-1,247866	-14,959402	7,740132	13,982277	0,008254	0,022051	-0,086004	-1,061500	0,026773	1,323457	0,008254	0,022051	-0,086004	-1,061500	0,026773	1,323457
10:39:24,80	0,835985	3,356907	-0,154984	0,863958	0,109993	-0,249024	0,002262	0,022126	-0,084445	-2,779463	0,354399	1,353461	-0,704349	-2,889599	-1,247453	-14,973476	7,744683	13,980714	0,002262	0,022126	-0,084445	-1,042576	0,176842	1,353461	0,002262	0,022126	-0,084445	-1,042576	0,176842	1,353461
10:39:24,85	0,835985	3,356907	-0,154984	0,863958	0,109993	-0,249024	0,010424	0,020110	-0,084032	-2,677740	0,764353	1,351899	-0,700914	-2,886276	-1,249431	-14,997983	7,712357	13,962840	0,010424	0,020110	-0,084032	-1,099089	-0,053911	1,351899	0,010424	0,020110	-0,084032	-1,099089	-0,053911	1,351899
10:39:24,90	0,835985	3,356907	-0,154984	0,863958	0,109993	-0,249024	0,005828	0,018796	-0,086010	-2,649676	0,520318	1,334025	-0,697813	-2,881937	-1,247446	-14,915938	7,715177	13,986285	0,005828	0,018796	-0,086010	-1,174151	0,062812	1,334025	0,005828	0,018796	-0,086010	-1,174151	0,062812	1,334025
10:39:24,95	0,835985	3,356907	-0,154984	0,863958	0,109993	-0,249024	0,000521	0,018281	-0,084026	-2,579382	0,313967	1,357469	-0,701303	-2,886543	-1,248635	-14,919869	7,740907	13,938135	0,000521	0,018281	-0,084026	-1,144360	0,273107	1,357469	0,000521	0,018281	-0,084026	-1,144360	0,273107	1,357469
10:39:25,00	0,835985	3,356907	-0,154984	0,863958	0,109993	-0,249024	0,009992	0,025148	-0,082759	-2,945563	0,838137	1,339827	-0,708496	-2,886706	-1,246180	-14,893086	7,691493	13,968643	0,009992	0,025148	-0,082759	-0,971463	0,053734	1,339827	0,009992	0,025148	-0,082759	-0,971463	0,053734	1,339827
10:39:25,05	0,835985	3,356907	-0,154984	0,863958	0,109993	-0,249024	0,009992	0,025148	-0,082759	-2,945563	0,838137	1,339827	-0,700158	-2,881151	-1,247849	-14,918085	7,741890	13,977429	0,001012	0,020704	-0,084429	-1,058069	0,244873	1,348614	0,001012	0,020704	-0,084429	-1,058069	0,244873	1,348614
10:39:25,10	0,835985	3,356907	-0,154984	0,863958	0,109993	-0,249024	0,001012	0,020704	-0,084429	-2,683356	0,324295	1,348614	-0,700728	-2,883821	-1,249020	-14,930514	7,783553	13,964574	0,001012	0,020704	-0,084429	-1,058069	0,244873	1,348614	0,001012	0,020704	-0,084429	-1,058069	0,244873	1,348614
10:39:25,15	0,835985	3,356907	-0,154984	0,863958	0,109993	-0,249024	0,007180	0,019099	-0,087866	-2,572987	0,655709	1,383759	-0,698918	-2,887761	-1,250158	-14,902958	7,736880	13,958371	0,007180	0,019099	-0,087866	-1,073742	0,092041	1,383759	0,007180	0,019099	-0,087866	-1,073742	0,092041	1,383759
10:39:25,20	0,835985	3,356907	-0,154984	0,863958	0,109993	-0,249024	0,006117	0,016326	-0,086738	-2,452435	0,605357	1,329556	-0,701986	-2,891652	-1,248235	-14,942520	7,640078	13,938864	0,006117	0,016326	-0,086738	-1,170883	0,125198	1,329556	0,006117	0,016326	-0,086738	-1,170883	0,125198	1,329556
10:39:25,25	0,835985	3,356907	-0,154984	0,863958	0,109993	-0,249024	0,010253	0,023418	-0,084249	-2,843225	0,764649	1,331144	-0,707128	-2,887797	-1,247669	-14,962267	7,745734	13,959960	0,010253	0,023418	-0,084249	-1,004921	-0,040202	1,331144	0,010253	0,023418	-0,084249	-1,004921	-0,040202	1,331144
10:39:25,30	0,835985	3,356907	-0,154984	0,863958	0,109993	-0,249024	0,010253	0,023418	-0,084249	-2,843225	0,764649	1,331144	-0,703445	-2,883108	-1,251066	-14,934015	7,724815	13,968455	0,010253	0,023418	-0,084249	-1,004921	-0,040202	1,331144	0,010253	0,023418	-0,084249	-1,004921	-0,040202	1,331144
10:39:25,35	0,835985	3,356907	-0,154984	0,863958	0,109993	-0,249024	0,004351	0,022572	-0,087646	-2,803223	0,492657	1,339639	-0,697497	-2,885557	-1,249565	-14,909868	7,710756	13,985677	0,004351	0,022572	-0,087646	-1,031331	0,151135	1,339639	0,004351	0,022572	-0,087646	-1,031331	0,151135	1,339639
10:39:25,40	0,835985	3,356907	-0,154984	0,863958	0,109993	-0,249024	0,003497	0,016197	-0,086145	-2,471818	0,476237	1,356861	-0,703645	-2,890358	-1,249754	-14,897314	7,683595	13,969693	0,010730	0,019121	-0,086333	-1,140126	0,034487	1,340878	0,010730	0,019121	-0,086333	-1,140126	0,034487	1,340878
10:39:25,45	0,835985	3,356907	-0,154984	0,863958	0,109993	-0,249024	0,010730	0,019121	-0,086333	-2,641126	0,876757	1,340878	-0,704914	-2,887230	-1,248237	-14,957043	7,750400	13,976614	0,010730	0,019121	-0,086333	-1,140126	0,034487	1,340878	0,010730	0,019121	-0,086333	-1,140126	0,034487	1,340878
10:39:25,50	0,835985	3,356907	-0,154984	0,863958	0,109993	-0,249024	0,008655	0,021784	-0,084816	-2,751611	0,683751	1,347798	-0,703731	-2,884673	-1,248659	-14,945209	7,731920	13,937980	0,008655	0,021784	-0,084816	-1,041567	0,004333	1,347798	0,008655	0,021784	-0,084816	-1,041567	0,004333	1,347798
10:39:25,55	0,835985	3,356907	-0,154984	0,863958	0,109993	-0,249024	0,002153	0,016644	-0,087916	-2,496022	0,407605	1,335126	-0,697212	-2,884169	-1,251336	-14,909230	7,709273	13,963941	0,002153	0,016644	-0,087916	-1,189496	0,238613	1,335126	0,002153	0,016644	-0,087916	-1,189496	0,238613	1,335126
10:39:25,60	0,835985	3,356907	-0,154984	0,863958	0,109993	-0,249024	0,002153	0,016644	-0,087916	-2,496022	0,407605	1,335126	-0,698254	-2,886789	-1,250508	-14,858942	7,730959	13,987272	0,004942	0,016236	-0,087088	-1,156365	0,197394	1,358457	0,004942	0,016236	-0,087088	-1,156365	0,197394	1,358457
10:39:25,65	0,835985	3,356907	-0,154984	0,863958	0,109993	-0,249024	0,008988	0,019442	-0,086332	-2,656398	0,794145	1,345907	-0,703053	-2,888689	-1,249753	-14,889726	7,680864	13,974722	0,008988	0,019442	-0,086332	-1,130186	0,088570	1,345907	0,008988	0,019442	-0,086332	-1,130186	0,088570	1,345907
10:39:25,70	0,835985	3,356907	-0,154984	0,863958	0,109993	-0,249024	0,008988	0,019442	-0,086332	-2,656398	0,794145	1,345907	-0,702471	-2,888515	-1,252482	-14,877486	7,645671	13,955876	0,008547	0,019026	-0,089062	-1,165582	0,128465	1,327060	0,008547	0,019026	-0,089062	-1,165582	0,128465	1,327060
10:39:25,75	0,835985	3,356907	-0,154984	0,863958	0,109993	-0,249024	0,008547	0,019026	-0,089062	-2,659095	0,799385	1,327060	-0,696828	-2,881882	-1,249602	-14,928411	7,695062	13,967879	0,008547	0,019026	-0,089062	-1,165582	0,128465	1,327060	0,008547	0,019026	-0,089062	-1,165582	0,128465	1,327060
10:39:25,80	0,835985	3,356907	-0,154984	0,863958	0,109993	-0,249024	0,003442	0,019935	-0,086359	-2,652126	0,481983	1,338656	-0,700707	-2,883639	-1,249780	-14,895331	7,718649	13,967471	0,003442	0,019935	-0,086359	-1,087194	0,211804	1,338656	0,003442	0,019935	-0,086359	-1,087194	0,211804	1,338656
10:39:25,85	0,835985	3,356907	-0,154984	0,863958	0,109993	-0,249024	0,003442	0,019935	-0,086359	-2,652126	0,481983	1,338656	-0,699412	-2,886295	-1,248174	-14,850836	7,726550	13,990345	0,003442	0,019935	-0,086359	-1,087194	0,211804	1,338656	0,003442	0,019935	-0,086359	-1,087194	0,211804	1,338656
10:39:25,90	0,835985	3,356907	-0,154984	0,863958	0,109993	-0,249024	0,005094	0,017486	-0,084753	-2,495683	0,602469	1,361530	-0,707745	-2,887281	-1,251320	-14,883360	7,708353	13,971044	0,005094	0,017486	-0,084753	-1,123006	0,202610	1,361530	0,005094	0,017486	-0,084753	-1,123006	0,202610	1,361530
10:39:25,95	0,835985	3,356907	-0,154984	0,863958	0,109993	-0,249024	0,002780	0,018255	-0,086736	-2,560960	0,456976	1,343850	-0,698921	-2,883907	-1,250156	-14,885307	7,717219	13,972666	0,002780	0,018255	-0,086736	-1,127957	0,238732	1,343850	0,002780	0,018255	-0,086736	-1,127957	0,238732	1,343850
10:39:26,00	0,835985	3,356907	-0,154984	0,863958	0,109993	-0,249024	0,002780	0,018255	-0,086736	-2,560960	0,456976	1,343850	-0,701274	-2,888909	-1,248580	-14,890817	7,692450	13,979511	0,002780	0,018255	-0,086736	-1,127957	0,238732	1,343850	0,002780	0,018255	-0,086736	-1,127957	0,238732	1,343850
10:39:26,05	0,835985	3,356907	-0,154984	0,863958	0,109993	-0,249024	0,006099	0,019136	-0,089455	-2,664742	0,650578	1,342891	-0,701343	-2,886341	-1,252875	-14,896093	7,656504	13,971707	0,006099	0,019136	-0,089455	-1,162587	0,171797	1,342891	0,006099	0,019136	-0,089455	-1,162587	0,171797	1,342891
10:39:26,10	0,835985	3,356907	-0,154984	0,863958	0,109993	-0,249024	0,006798	0,024121	-0,086368	-2,895683	0,680795	1,326743	-0,706010	-2,884453	-1,249789	-14,887259	7,684071	13,955559	0,006798	0,024121	-0,086368	-1,002187	0,147139	1,326743	0,006798	0,024121	-0,086368	-1,002187	0,147139	1,326743
10:39:26,15	0,835985	3,356907	-0,154984	0,863958	0,109993	-0,249024	0,006230	0,018171	-0,085179	-2,522537	0,653260	1,313445	-0,700573	-2,886937	-1,248599	-14,853655	7,738267	13,942261	0,006230	0,018171	-0,085179	-1,096130	0,164197	1,313445	0,006230	0,018171	-0,085179	-1,096130	0,164197	1,313445
10:39:26,20	0,835985	3,356907	-0,154984	0,863958	0,109993	-0,249024	0,006230	0,018171	-0,085179	-2,522537	0,653260	1,313445	-0,703401	-2,889771	-1,249276	-14,918962	7,667067	13,932079	0,006230	0,018171	-0,085179	-1,096130	0,164197	1,313445	0,006230	0,018171	-0,085179	-1,096130	0,164197	1,313445
10:39:26,25	0,835985	3,356907	-0,154984	0,863958	0,109993	-0,249024	0,010099	0,019203	-0,085855	-2,670540	0,833465	1,303263	-0,700648	-2,887430	-1,249008	-14,895693	7,754511	13,938531	0,010099	0,019203	-0,085855	-1,163084	0,040724	1,303263	0,010099	0,019203	-0,085855	-1,163084	0,040724	1,303263
10:39:26,30	0,835985	3,356907	-0,154984	0,863958	0,109993	-0,249024	0,009129	0,016869	-0,085828	-2,498753	0,762530	1,329507	-0,700895	-2,890098	-1,249248	-14,911509	7,720981	13,958323	0,009129	0,016869	-0,085828	-1,174518	0,045922	1,329507	0,009129	0,016869	-0,085828	-1,174518	0,045922	1,329507
10:39:26,35	0,835985	3,356907	-0,154984	0,863958	0,109993	-0,249024	0,007627	0,025044	-0,083273	-2,906202	0,648250	1,337034	-0,707224	-2,884710	-1,246694	-14,934029	7,754352	13,965850	0,007627	0,025044	-0,083273	-0,940246	0,049529	1,337034	0,007627	0,025044	-0,083273	-0,940246	0,049529	1,337034
10:39:26,40	0,835985	3,356907	-0,154984	0,863958	0,109993	-0,249024	0,007627	0,025044	-0,083273	-2,906202	0,648250	1,337034	-0,700727	-2,894316	-1,248567	-14,932701	7,719336	13,989778	0,007627	0,025044	-0,083273	-0,940246	0,049529	1,337034	0,007627	0,025044	-0,083273	-0,940246	0,049529	1,337034
10:39:26,45	0,835985	3,356907	-0,154984	0,863958	0,109993	-0,249024	0,012697	0,014615	-0,085147	-2,393532	0,930571	1,360962	-0,704885	-2,889669	-1,247804	-14,928217	7,695446	14,003008	0,012697	0,014615	-0,085147	-1,246287	-0,066179	1,360962	0,012697	0,014615	-0,085147	-1,246287	-0,066179	1,360962
10:39:26,50	0,835985	3,356907	-0,154984	0,863958	0,109993	-0,249024	0,010753	0,020540	-0,084383	-2,720076	0,845267	1,374192	-0,698275	-2,886653	-1,248212	-14,886628	7,760166	13,958040	0,004836	0,016322	-0,084791	-1,142642	0,161642	1,329225	0,004836	0,016322	-0,084791	-1,142642	0,161642	1,329225
10:39:26,55	0,835985	3,356907	-0,154984	0,863958	0,109993	-0,249024	0,004836	0,016322	-0,084791	-2,423927	0,541248	1,329225	-0,704237	-2,891425	-1,252079	-14,890843	7,666773	13,970242	0,011949	0,019100	-0,088658	-1,152017	0,016180	1,341426	0,011949	0,019100	-0,088658	-1,152017	0,016180	1,341426
10:39:26,60	0,835985	3,356907	-0,154984	0,863958	0,109993	-0,249024	0,011949	0,019100	-0,088658	-2,651363	0,954196	1,341426	-0,700742	-2,890849	-1,249324	-14,899560	7,644558	14,017085	0,011949	0,019100	-0,088658	-1,152017	0,016180	1,341426	0,011949	0,019100	-0,088658	-1,152017	0,016180	1,341426
10:39:26,65	0,835985	3,356907	-0,154984	0,863958	0,109993	-0,249024	0,009703	0,016361	-0,085903	-2,532549	0,840933	1,388269	-0,700655	-2,885463	-1,248955	-14,881228	7,744784	14,011006	0,009703	0,016361	-0,085903	-1,248188	0,079273	1,388269	0,009703	0,016361	-0,085903	-1,248188	0,079273	1,388269
10:39:26,70	0,835985	3,356907	-0,154984	0,863958	0,109993	-0,249024	0,004995	0,018979	-0,085535	-2,572690	0,561872	1,382191	-0,704229	-2,888096	-1,249000	-14,892537	7,682852	13,950016	0,004995	0,018979	-0,085535	-1,082863	0,169801	1,382191	0,004995	0,018979	-0,085535	-1,082863	0,169801	1,382191
10:39:26,75	0,835985	3,356907	-0,154984	0,863958	0,109993	-0,249024	0,002664	0,017602	-0,087889	-2,512989	0,461093	1,349535	-0,698297	-2,884132	-1,251309	-14,869473	7,724291	13,978350	0,002664	0,017602	-0,087889	-1,131207	0,251997	1,349535	0,002664	0,017602	-0,087889	-1,131207	0,251997	1,349535
10:39:26,80	0,835985	3,356907	-0,154984	0,863958	0,109993	-0,249024	0,009579	0,021804	-0,087532	-2,768608	0,822346	1,307872	-0,705394	-2,888020	-1,250952	-14,886584	7,691297	13,936688	0,009579	0,021804	-0,087532	-1,056990	0,070430	1,307872	0,009579	0,021804	-0,087532	-1,056990	0,070430	1,307872
10:39:26,85	0,835985	3,356907	-0,154984	0,863958	0,109993	-0,249024	0,003428	0,022811	-0,087153	-2,817667	0,426017	1,364165	-0,703191	-2,882190	-1,250573	-14,951196	7,732422	13,992981	0,003428	0,022811	-0,087153	-1,026994	0,156892	1,364165	0,003428	0,022811	-0,087153	-1,026994	0,156892	1,364165
10:39:26,90	0,835985	3,356907	-0,154984	0,863958	0,109993	-0,249024	0,007566	0,015425	-0,084829	-2,401678	0,704495	1,345413	-0,697433	-2,883922	-1,249092	-14,881069	7,714678	13,961246	0,007566	0,015425	-0,084829	-1,190817	0,110568	1,345413	0,007566	0,015425	-0,084829	-1,190817	0,110568	1,345413
10:39:26,95	0,835985	3,356907	-0,154984	0,863958	0,109993	-0,249024	0,007566	0,015425	-0,084829	-2,401678	0,704495	1,345413	-0,700689	-2,888712	-1,250157	-14,884089	7,666994	13,945801	0,007566	0,015425	-0,084829	-1,190817	0,110568	1,345413	0,007566	0,015425	-0,084829	-1,190817	0,110568	1,345413
10:39:27,00	0,835985	3,356907	-0,154984	0,863958	0,109993	-0,249024	0,007826	0,017384	-0,086737	-2,558552	0,745500	1,316985	-0,702529	-2,885345	-1,249393	-14,925739	7,720223	13,976721	0,007826	0,017384	-0,086737	-1,193928	0,131198	1,316985	0,007826	0,017384	-0,086737	-1,193928	0,131198	1,316985
10:39:27,05	0,835985	3,356907	-0,154984	0,863958	0,109993	-0,249024	0,005830	0,020661	-0,085973	-2,703686	0,579056	1,347906	-0,700749	-2,888692	-1,251298	-14,901152	7,657312	13,989959	0,007838	0,017446	-0,087878	-1,209202	0,120918	1,361143	0,007838	0,017446	-0,087878	-1,209202	0,120918	1,361143
10:39:27,10	0,835985	3,356907	-0,154984	0,863958	0,109993	-0,249024	0,007838	0,017446	-0,087878	-2,578691	0,736238	1,361143	-0,707190	-2,884481	-1,245888	-14,898674	7,702483	13,982755	0,007838	0,017446	-0,087878	-1,209202	0,120918	1,361143	0,007838	0,017446	-0,087878	-1,209202	0,120918	1,361143
10:39:27,15	0,835985	3,356907	-0,154984	0,863958	0,109993	-0,249024	0,007412	0,025129	-0,082467	-2,937845	0,693626	1,353939	-0,697065	-2,888183	-1,250106	-14,853930	7,719283	13,991446	0,007412	0,025129	-0,082467	-0,965245	0,111778	1,353939	0,007412	0,025129	-0,082467	-0,965245	0,111778	1,353939
10:39:27,20	0,835985	3,356907	-0,154984	0,863958	0,109993	-0,249024	0,005556	0,014510	-0,086686	-2,348747	0,627442	1,362630	-0,698279	-2,885046	-1,248974	-14,862041	7,704932	13,971256	0,005556	0,014510	-0,086686	-1,209722	0,191323	1,362630	0,005556	0,014510	-0,086686	-1,209722	0,191323	1,362630
10:39:27,25	0,835985	3,356907	-0,154984	0,863958	0,109993	-0,249024	0,003446	0,017130	-0,085554	-2,501465	0,517903	1,342440	-0,700579	-2,890657	-1,250498	-14,865341	7,761206	13,987325	0,003446	0,017130	-0,085554	-1,156779	0,247374	1,342440	0,003446	0,017130	-0,085554	-1,156779	0,247374	1,342440
10:39:27,30	0,835985	3,356907	-0,154984	0,863958	0,109993	-0,249024	0,009455	0,016316	-0,087077	-2,412072	0,799365	1,358509	-0,698936	-2,889866	-1,249730	-14,906912	7,720865	14,000929	0,009455	0,016316	-0,087077	-1,131255	0,057147	1,358509	0,009455	0,016316	-0,087077	-1,131255	0,057147	1,358509
10:39:27,35	0,835985	3,356907	-0,154984	0,863958	0,109993	-0,249024	0,010339	0,014721	-0,086109	-2,414989	0,874242	1,353977	-0,699639	-2,892220	-1,249529	-14,883244	7,672375	13,982793	0,010339	0,014721	-0,086109	-1,259416	0,062631	1,353977	0,010339	0,014721	-0,086109	-1,259416	0,062631	1,353977
10:39:27,40	0,835985	3,356907	-0,154984	0,863958	0,109993	-0,249024	0,008587	0,019120	-0,086347	-2,625134	0,686840	1,367889	-0,702573	-2,888503	-1,249768	-14,957334	7,736653	13,996705	0,008587	0,019120	-0,086347	-1,124213	0,012756	1,367889	0,008587	0,019120	-0,086347	-1,124213	0,012756	1,367889
10:39:27,45	0,835985	3,356907	-0,154984	0,863958	0,109993	-0,249024	0,008587	0,019120	-0,086347	-2,625134	0,686840	1,367889	-0,700538	-2,888043	-1,248364	-14,906427	7,720775	13,967636	0,007171	0,017587	-0,084943	-1,153129	0,102317	1,338820	0,007171	0,017587	-0,084943	-1,153129	0,102317	1,338820
10:39:27,50	0,835985	3,356907	-0,154984	0,863958	0,109993	-0,249024	0,007171	0,017587	-0,084943	-2,533724	0,665209	1,338820	-0,703647	-2,889083	-1,251700	-14,885822	7,667243	13,965580	0,007171	0,017587	-0,084943	-1,153129	0,102317	1,338820	0,007171	0,017587	-0,084943	-1,153129	0,102317	1,338820
10:39:27,55	0,835985	3,356907	-0,154984	0,863958	0,109993	-0,249024	0,006669	0,021986	-0,083745	-2,760610	0,635292	1,330479	-0,698250	-2,886799	-1,250519	-14,858941	7,730935	13,972742	0,006669	0,021986	-0,083745	-1,034733	0,111806	1,330479	0,006669	0,021986	-0,083745	-1,034733	0,111806	1,330479
10:39:27,60	0,835985	3,356907	-0,154984	0,863958	0,109993	-0,249024	0,009035	0,019430	-0,087898	-2,667124	0,802958	1,331899	-0,703066	-2,888736	-1,251318	-14,889897	7,667829	13,960715	0,009035	0,019430	-0,087898	-1,141891	0,093693	1,331899	0,009035	0,019430	-0,087898	-1,141891	0,093693	1,331899
10:39:27,65	0,835985	3,356907	-0,154984	0,863958	0,109993	-0,249024	0,009035	0,019430	-0,087898	-2,667124	0,802958	1,331899	-0,703090	-2,886543	-1,247830	-14,914004	7,706751	13,974943	0,007148	0,020547	-0,084409	-1,090622	0,103375	1,346127	0,007148	0,020547	-0,084409	-1,090622	0,103375	1,346127
10:39:27,70	0,835985	3,356907	-0,154984	0,863958	0,109993	-0,249024	0,002333	0,018496	-0,087103	-2,583462	0,461872	1,362605	-0,698906	-2,883399	-1,250524	-14,865930	7,694501	13,991421	0,002333	0,018496	-0,087103	-1,131565	0,278718	1,362605	0,002333	0,018496	-0,087103	-1,131565	0,278718	1,362605
10:39:27,75	0,835985	3,356907	-0,154984	0,863958	0,109993	-0,249024	0,006458	0,021385	-0,088615	-2,747008	0,584406	1,340186	-0,703471	-2,885527	-1,252036	-14,952210	7,728988	13,969002	0,006458	0,021385	-0,088615	-1,068257	0,077441	1,340186	0,006458	0,021385	-0,088615	-1,068257	0,077441	1,340186
10:39:27,80	0,835985	3,356907	-0,154984	0,863958	0,109993	-0,249024	0,006458	0,021385	-0,088615	-2,747008	0,584406	1,340186	-0,700060	-2,886487	-1,248985	-14,885765	7,742130	13,967331	0,005585	0,017952	-0,085564	-1,114648	0,151564	1,338515	0,005585	0,017952	-0,085564	-1,114648	0,151564	1,338515
10:39:27,85	0,835985	3,356907	-0,154984	0,863958	0,109993	-0,249024	0,005585	0,017952	-0,085564	-2,523849	0,589950	1,338515	-0,701931	-2,887524	-1,248602	-14,906900	7,656085	13,968927	0,005585	0,017952	-0,085564	-1,114648	0,151564	1,338515	0,005585	0,017952	-0,085564	-1,114648	0,151564	1,338515
10:39:27,90	0,835985	3,356907	-0,154984	0,863958	0,109993	-0,249024	0,007418	0,019053	-0,085182	-2,666197	0,709997	1,340111	-0,694155	-2,883765	-1,248174	-14,862180	7,722113	14,001294	0,000274	0,014199	-0,084754	-1,219648	0,322720	1,372479	0,000274	0,014199	-0,084754	-1,219648	0,322720	1,372479
10:39:27,95	0,835985	3,356907	-0,154984	0,863958	0,109993	-0,249024	0,000274	0,014199	-0,084754	-2,334231	0,344250	1,372479	-0,701837	-2,888056	-1,250516	-14,864189	7,669035	13,979695	0,000274	0,014199	-0,084754	-1,219648	0,322720	1,372479	0,000274	0,014199	-0,084754	-1,219648	0,322720	1,372479
10:39:28,00	0,835985	3,356907	-0,154984	0,863958	0,109993	-0,249024	0,007831	0,018706	-0,087095	-2,615597	0,762020	1,350879	-0,696028	-2,885724	-1,248981	-14,904815	7,684708	13,981030	0,007831	0,018706	-0,087095	-1,147168	0,147256	1,350879	0,007831	0,018706	-0,087095	-1,147168	0,147256	1,350879
10:39:28,05	0,835985	3,356907	-0,154984	0,863958	0,109993	-0,249024	0,002908	0,014841	-0,085560	-2,421365	0,462996	1,352214	-0,695336	-2,887642	-1,251295	-14,874279	7,730734	13,973744	0,004223	0,013283	-0,087875	-1,242497	0,203293	1,344928	0,004223	0,013283	-0,087875	-1,242497	0,203293	1,344928
10:39:28,10	0,835985	3,356907	-0,154984	0,863958	0,109993	-0,249024	0,004223	0,013283	-0,087875	-2,285197	0,534791	1,344928	-0,694765	-2,884733	-1,252081	-14,866626	7,711688	13,974063	0,004223	0,013283	-0,087875	-1,242497	0,203293	1,344928	0,004223	0,013283	-0,087875	-1,242497	0,203293	1,344928
10:39:28,15	0,835985	3,356907	-0,154984	0,863958	0,109993	-0,249024	0,008054	0,023365	-0,084824	-2,859477	0,753517	1,301110	-0,705983	-2,885919	-1,248245	-14,882403	7,677665	13,929925	0,008054	0,023365	-0,084824	-1,025348	0,121262	1,301110	0,008054	0,023365	-0,084824	-1,025348	0,121262	1,301110
10:39:28,20	0,835985	3,356907	-0,154984	0,863958	0,109993	-0,249024	0,005800	0,020647	-0,087519	-2,697282	0,593891	1,348574	-0,702502	-2,885326	-1,250940	-14,908710	7,716931	13,977389	0,005800	0,020647	-0,087519	-1,076527	0,138579	1,348574	0,005800	0,020647	-0,087519	-1,076527	0,138579	1,348574
10:39:28,25	0,835985	3,356907	-0,154984	0,863958	0,109993	-0,249024	0,006870	0,019193	-0,085150	-2,582448	0,683565	1,356741	-0,701778	-2,886979	-1,248570	-14,859588	7,733897	13,985556	0,006870	0,019193	-0,085150	-1,075790	0,144294	1,356741	0,006870	0,019193	-0,085150	-1,075790	0,144294	1,356741
10:39:28,30	0,835985	3,356907	-0,154984	0,863958	0,109993	-0,249024	0,008088	0,014570	-0,086332	-2,402790	0,711947	1,347355	-0,698383	-2,890346	-1,249752	-14,920246	7,698756	13,976170	0,008088	0,014570	-0,086332	-1,259073	0,077052	1,347355	0,008088	0,014570	-0,086332	-1,259073	0,077052	1,347355
10:39:28,35	0,835985	3,356907	-0,154984	0,863958	0,109993	-0,249024	0,001395	0,016954	-0,086719	-2,465300	0,391030	1,354408	-0,697102	-2,883357	-1,250139	-14,866024	7,738461	13,983224	0,001395	0,016954	-0,086719	-1,134381	0,281516	1,354408	0,001395	0,016954	-0,086719	-1,134381	0,281516	1,354408
10:39:28,40	0,835985	3,356907	-0,154984	0,863958	0,109993	-0,249024	0,001395	0,016954	-0,086719	-2,465300	0,391030	1,354408	-0,700064	-2,890150	-1,250908	-14,902823	7,774750	13,983713	0,001395	0,016954	-0,086719	-1,134381	0,281516	1,354408	0,001395	0,016954	-0,086719	-1,134381	0,281516	1,354408
10:39:28,45	0,835985	3,356907	-0,154984	0,863958	0,109993	-0,249024	0,008758	0,016123	-0,087488	-2,409056	0,723889	1,354897	-0,703751	-2,885783	-1,246680	-14,938634	7,680201	13,973645	0,006820	0,021500	-0,083260	-1,100691	0,104000	1,344829	0,006820	0,021500	-0,083260	-1,100691	0,104000	1,344829
10:39:28,50	0,835985	3,356907	-0,154984	0,863958	0,109993	-0,249024	0,006820	0,021500	-0,083260	-2,788415	0,639378	1,344829	-0,698264	-2,887374	-1,250138	-14,872946	7,743949	13,968138	0,006820	0,021500	-0,083260	-1,100691	0,104000	1,344829	0,006820	0,021500	-0,083260	-1,100691	0,104000	1,344829
10:39:28,55	0,835985	3,356907	-0,154984	0,863958	0,109993	-0,249024	0,008549	0,019617	-0,083997	-2,658555	0,802747	1,334249	-0,702985	-2,888222	-1,247417	-14,859028	7,671139	13,963065	0,008549	0,019617	-0,083997	-1,118629	0,131660	1,334249	0,008549	0,019617	-0,083997	-1,118629	0,131660	1,334249
10:39:28,60	0,835985	3,356907	-0,154984	0,863958	0,109993	-0,249024	0,004645	0,018599	-0,083999	-2,594285	0,529171	1,375943	-0,700151	-2,885350	-1,247420	-14,914474	7,716237	14,004758	0,004645	0,018599	-0,083999	-1,134274	0,164549	1,375943	0,004645	0,018599	-0,083999	-1,134274	0,164549	1,375943
10:39:28,65	0,835985	3,356907	-0,154984	0,863958	0,109993	-0,249024	0,004645	0,018599	-0,083999	-2,594285	0,529171	1,375943	-0,697737	-2,889727	-1,251298	-14,871795	7,644101	13,960530	0,004645	0,018599	-0,083999	-1,134274	0,164549	1,375943	0,004645	0,018599	-0,083999	-1,134274	0,164549	1,375943
10:39:28,70	0,835985	3,356907	-0,154984	0,863958	0,109993	-0,249024	0,007229	0,014320	-0,087877	-2,412904	0,736574	1,331714	-0,704800	-2,888065	-1,247945	-14,873275	7,652020	13,962630	0,007229	0,014320	-0,087877	-1,288802	0,169099	1,331714	0,007229	0,014320	-0,087877	-1,288802	0,169099	1,331714
10:39:28,75	0,835985	3,356907	-0,154984	0,863958	0,109993	-0,249024	0,005230	0,018636	-0,086152	-2,622850	0,570924	1,355648	-0,700475	-2,885838	-1,249573	-14,917980	7,687496	13,984463	0,005230	0,018636	-0,086152	-1,159938	0,160382	1,355648	0,005230	0,018636	-0,086152	-1,159938	0,160382	1,355648
10:39:28,80	0,835985	3,356907	-0,154984	0,863958	0,109993	-0,249024	0,005230	0,018636	-0,086152	-2,622850	0,570924	1,355648	-0,697698	-2,885402	-1,247418	-14,869290	7,705605	13,975297	0,005230	0,018636	-0,086152	-1,159938	0,160382	1,355648	0,005230	0,018636	-0,086152	-1,159938	0,160382	1,355648
10:39:28,85	0,835985	3,356907	-0,154984	0,863958	0,109993	-0,249024	0,009746	0,014850	-0,085917	-2,381817	0,823123	1,351752	-0,699455	-2,891642	-1,249338	-14,880866	7,717087	13,980568	0,009746	0,014850	-0,085917	-1,216072	0,058043	1,351752	0,009746	0,014850	-0,085917	-1,216072	0,058043	1,351752
10:39:28,90	0,835985	3,356907	-0,154984	0,863958	0,109993	-0,249024	0,010345	0,016512	-0,085544	-2,455023	0,854897	1,332173	-0,701194	-2,891329	-1,248964	-14,873687	7,728213	13,960989	0,010345	0,016512	-0,085544	-1,158801	0,042838	1,332173	0,010345	0,016512	-0,085544	-1,158801	0,042838	1,332173
10:39:28,95	0,835985	3,356907	-0,154984	0,863958	0,109993	-0,249024	0,007189	0,022534	-0,085186	-2,797868	0,679539	1,346323	-0,704831	-2,885585	-1,248606	-14,898280	7,708108	13,975139	0,007189	0,022534	-0,085186	-1,028929	0,115226	1,346323	0,007189	0,022534	-0,085186	-1,028929	0,115226	1,346323
10:39:29,00	0,835985	3,356907	-0,154984	0,863958	0,109993	-0,249024	0,000952	0,017659	-0,085202	-2,550588	0,355671	1,330123	-0,697490	-2,882621	-1,248623	-14,901015	7,702460	13,958939	0,000952	0,017659	-0,085202	-1,164394	0,280962	1,330123	0,000952	0,017659	-0,085202	-1,164394	0,280962	1,330123
10:39:29,05	0,835985	3,356907	-0,154984	0,863958	0,109993	-0,249024	0,000952	0,017659	-0,085202	-2,550588	0,355671	1,330123	-0,694754	-2,891700	-1,248964	-14,881024	7,689432	13,951190	0,000952	0,017659	-0,085202	-1,164394	0,280962	1,330123	0,000952	0,017659	-0,085202	-1,164394	0,280962	1,330123
10:39:29,10	0,835985	3,356907	-0,154984	0,863958	0,109993	-0,249024	-0,000251	0,017481	-0,087137	-2,518863	0,290253	1,340228	-0,696735	-2,881668	-1,250558	-14,892232	7,723388	13,969043	-0,000251	0,017481	-0,087137	-1,146572	0,309987	1,340228	-0,000251	0,017481	-0,087137	-1,146572	0,309987	1,340228
10:39:29,15	0,835985	3,356907	-0,154984	0,863958	0,109993	-0,249024	-0,000251	0,017481	-0,087137	-2,518863	0,290253	1,340228	-0,694968	-2,885027	-1,251497	-14,864969	7,691517	13,972159	0,001774	0,014272	-0,088077	-1,245599	0,295852	1,343343	0,001774	0,014272	-0,088077	-1,245599	0,295852	1,343343
10:39:29,20	0,835985	3,356907	-0,154984	0,863958	0,109993	-0,249024	0,010477	0,016508	-0,085919	-2,483193	0,857953	1,360898	-0,698352	-2,880681	-1,250561	-14,893459	7,740336	13,974313	0,010477	0,016508	-0,085919	-1,187280	0,035477	1,360898	0,010477	0,016508	-0,085919	-1,187280	0,035477	1,360898
10:39:29,25	0,835985	3,356907	-0,154984	0,863958	0,109993	-0,249024	0,010477	0,016508	-0,085919	-2,483193	0,857953	1,360898	-0,700807	-2,882140	-1,251339	-14,934048	7,725068	13,993455	0,010477	0,016508	-0,085919	-1,187280	0,035477	1,360898	0,010477	0,016508	-0,085919	-1,187280	0,035477	1,360898
10:39:29,30	0,835985	3,356907	-0,154984	0,863958	0,109993	-0,249024	0,002193	0,020772	-0,087919	-2,709405	0,380307	1,364639	-0,697073	-2,884150	-1,248957	-14,852538	7,728816	13,991635	0,002193	0,020772	-0,087919	-1,078836	0,208158	1,364639	0,002193	0,020772	-0,087919	-1,078836	0,208158	1,364639
10:39:29,35	0,835985	3,356907	-0,154984	0,863958	0,109993	-0,249024	0,009046	0,013204	-0,089424	-2,298087	0,799575	1,329573	-0,697680	-2,891858	-1,252845	-14,870645	7,709039	13,958388	0,009046	0,013204	-0,089424	-1,261549	0,089482	1,329573	0,009046	0,013204	-0,089424	-1,261549	0,089482	1,329573
10:39:29,40	0,835985	3,356907	-0,154984	0,863958	0,109993	-0,249024	0,005548	0,020862	-0,086395	-2,752591	0,582302	1,308131	-0,702562	-2,885001	-1,249815	-14,929473	7,677968	13,936947	0,005548	0,020862	-0,086395	-1,114952	0,146750	1,308131	0,005548	0,020862	-0,086395	-1,114952	0,146750	1,308131
10:39:29,45	0,835985	3,356907	-0,154984	0,863958	0,109993	-0,249024	0,005548	0,020862	-0,086395	-2,752591	0,582302	1,308131	-0,699552	-2,883733	-1,250944	-14,895714	7,693881	13,967576	0,002946	0,018889	-0,087523	-1,136569	0,237005	1,338760	0,002946	0,018889	-0,087523	-1,136569	0,237005	1,338760
10:39:29,50	0,835985	3,356907	-0,154984	0,863958	0,109993	-0,249024	0,002001	0,015215	-0,087901	-2,382504	0,439392	1,315775	-0,695899	-2,884752	-1,251322	-14,855268	7,723427	13,944591	0,002001	0,015215	-0,087901	-1,188111	0,282280	1,315775	0,002001	0,015215	-0,087901	-1,188111	0,282280	1,315775
10:39:29,55	0,835985	3,356907	-0,154984	0,863958	0,109993	-0,249024	0,002001	0,015215	-0,087901	-2,382504	0,439392	1,315775	-0,701898	-2,886741	-1,249372	-14,892127	7,668995	13,974624	0,002001	0,015215	-0,087901	-1,188111	0,282280	1,315775	0,002001	0,015215	-0,087901	-1,188111	0,282280	1,315775
10:39:29,60	0,835985	3,356907	-0,154984	0,863958	0,109993	-0,249024	0,000423	0,016975	-0,085967	-2,511815	0,312502	1,353828	-0,696634	-2,882505	-1,249387	-14,912984	7,713109	13,982644	0,000423	0,016975	-0,085967	-1,179267	0,279276	1,353828	0,000423	0,016975	-0,085967	-1,179267	0,279276	1,353828
10:39:29,65	0,835985	3,356907	-0,154984	0,863958	0,109993	-0,249024	0,000423	0,016975	-0,085967	-2,511815	0,312502	1,353828	-0,699502	-2,886303	-1,249380	-14,890468	7,716759	13,962085	0,000423	0,016975	-0,085967	-1,179267	0,279276	1,353828	0,000423	0,016975	-0,085967	-1,179267	0,279276	1,353828
10:39:29,70	0,835985	3,356907	-0,154984	0,863958	0,109993	-0,249024	0,005146	0,017560	-0,085959	-2,527793	0,575762	1,333269	-0,706533	-2,885409	-1,249774	-14,863327	7,696486	13,955469	0,007888	0,024096	-0,086354	-0,980134	0,132786	1,326654	0,007888	0,024096	-0,086354	-0,980134	0,132786	1,326654
10:39:29,75	0,835985	3,356907	-0,154984	0,863958	0,109993	-0,249024	0,007888	0,024096	-0,086354	-2,871663	0,751966	1,326654	-0,702623	-2,888089	-1,250958	-14,966528	7,697643	13,972101	0,007888	0,024096	-0,086354	-0,980134	0,132786	1,326654	0,007888	0,024096	-0,086354	-0,980134	0,132786	1,326654
10:39:29,80	0,835985	3,356907	-0,154984	0,863958	0,109993	-0,249024	0,008253	0,019370	-0,087538	-2,676529	0,681026	1,343285	-0,698087	-2,887670	-1,251005	-14,848632	7,714072	13,961389	0,008253	0,019370	-0,087538	-1,155961	0,033143	1,343285	0,008253	0,019370	-0,087538	-1,155961	0,033143	1,343285
10:39:29,85	0,835985	3,356907	-0,154984	0,863958	0,109993	-0,249024	0,005622	0,015652	-0,087584	-2,409992	0,638099	1,332573	-0,702439	-2,887973	-1,248956	-14,863592	7,645781	13,987593	0,005622	0,015652	-0,087584	-1,181325	0,196751	1,332573	0,005622	0,015652	-0,087584	-1,181325	0,196751	1,332573
10:39:29,90	0,835985	3,356907	-0,154984	0,863958	0,109993	-0,249024	0,008060	0,019268	-0,085535	-2,664679	0,786064	1,358777	-0,706654	-2,886548	-1,250935	-14,919774	7,706330	13,990797	0,008060	0,019268	-0,085535	-1,152105	0,153335	1,358777	0,008060	0,019268	-0,085535	-1,152105	0,153335	1,358777
10:39:29,95	0,835985	3,356907	-0,154984	0,863958	0,109993	-0,249024	0,008934	0,023632	-0,087515	-2,867216	0,752557	1,361982	-0,694568	-2,883985	-1,250055	-14,902637	7,681216	13,979638	0,008934	0,023632	-0,087515	-1,012136	0,051257	1,361982	0,008934	0,023632	-0,087515	-1,012136	0,051257	1,361982
10:39:30,00	0,835985	3,356907	-0,154984	0,863958	0,109993	-0,249024	0,000672	0,014446	-0,086635	-2,402732	0,350321	1,350822	-0,701261	-2,889465	-1,249745	-14,887793	7,702171	13,975575	0,000672	0,014446	-0,086635	-1,268742	0,297603	1,350822	0,000672	0,014446	-0,086635	-1,268742	0,297603	1,350822
10:39:30,05	0,835985	3,356907	-0,154984	0,863958	0,109993	-0,249024	0,008764	0,017503	-0,086325	-2,536121	0,773521	1,346760	-0,701193	-2,887055	-1,249354	-14,842571	7,676064	13,964715	0,008764	0,017503	-0,086325	-1,162165	0,085523	1,346760	0,008764	0,017503	-0,086325	-1,162165	0,085523	1,346760
10:39:30,10	0,835985	3,356907	-0,154984	0,863958	0,109993	-0,249024	0,008955	0,022118	-0,083255	-2,760798	0,779729	1,311026	-0,705354	-2,887323	-1,246676	-14,883348	7,717322	13,939842	0,008955	0,022118	-0,083255	-1,024503	0,076736	1,311026	0,008955	0,022118	-0,083255	-1,024503	0,076736	1,311026
10:39:30,15	0,835985	3,356907	-0,154984	0,863958	0,109993	-0,249024	0,008955	0,022118	-0,083255	-2,760798	0,779729	1,311026	-0,696495	-2,886332	-1,252053	-14,857032	7,729469	13,998207	0,008955	0,022118	-0,083255	-1,024503	0,076736	1,311026	0,008955	0,022118	-0,083255	-1,024503	0,076736	1,311026
10:39:30,20	0,835985	3,356907	-0,154984	0,863958	0,109993	-0,249024	0,008587	0,015606	-0,088257	-2,440723	0,748600	1,362971	-0,699530	-2,890260	-1,251678	-14,903008	7,707244	13,991787	0,008587	0,015606	-0,088257	-1,215634	0,074503	1,362971	0,008587	0,015606	-0,088257	-1,215634	0,074503	1,362971
10:39:30,25	0,835985	3,356907	-0,154984	0,863958	0,109993	-0,249024	0,008587	0,015606	-0,088257	-2,440723	0,748600	1,362971	-0,704276	-2,887021	-1,249380	-14,922058	7,728257	13,986072	0,008587	0,015606	-0,088257	-1,215634	0,074503	1,362971	0,008587	0,015606	-0,088257	-1,215634	0,074503	1,362971
10:39:30,30	0,835985	3,356907	-0,154984	0,863958	0,109993	-0,249024	0,008155	0,021335	-0,085959	-2,729949	0,699110	1,357257	-0,697915	-2,886617	-1,250227	-14,886330	7,723737	13,947667	0,008155	0,021335	-0,085959	-1,055148	0,058958	1,357257	0,008155	0,021335	-0,085959	-1,055148	0,058958	1,357257
10:39:30,35	0,835985	3,356907	-0,154984	0,863958	0,109993	-0,249024	0,004624	0,016028	-0,086807	-2,440046	0,548731	1,318851	-0,697664	-2,886066	-1,249352	-14,849693	7,699089	13,971127	0,004624	0,016028	-0,086807	-1,181827	0,185715	1,318851	0,004624	0,016028	-0,086807	-1,181827	0,185715	1,318851
10:39:30,40	0,835985	3,356907	-0,154984	0,863958	0,109993	-0,249024	0,010098	0,020191	-0,084004	-2,686473	0,817457	1,354943	-0,704256	-2,889276	-1,247425	-14,915091	7,705728	13,983758	0,010098	0,020191	-0,084004	-1,101498	0,024761	1,354943	0,010098	0,020191	-0,084004	-1,101498	0,024761	1,354943
10:39:30,45	0,835985	3,356907	-0,154984	0,863958	0,109993	-0,249024	0,010098	0,020191	-0,084004	-2,686473	0,817457	1,354943	-0,701280	-2,887563	-1,247826	-14,895952	7,698851	13,960128	0,010098	0,020191	-0,084004	-1,101498	0,024761	1,354943	0,010098	0,020191	-0,084004	-1,101498	0,024761	1,354943
10:39:30,50	0,835985	3,356907	-0,154984	0,863958	0,109993	-0,249024	0,007126	0,018470	-0,084405	-2,593378	0,682942	1,331312	-0,695821	-2,888737	-1,250482	-14,828229	7,730218	13,987048	0,007126	0,018470	-0,084405	-1,143485	0,123524	1,331312	0,007126	0,018470	-0,084405	-1,143485	0,123524	1,331312
10:39:30,55	0,835985	3,356907	-0,154984	0,863958	0,109993	-0,249024	0,005413	0,013155	-0,087062	-2,255990	0,636839	1,358233	-0,701361	-2,888385	-1,249757	-14,916673	7,663219	13,984465	0,005413	0,013155	-0,087062	-1,223297	0,211881	1,358233	0,005413	0,013155	-0,087062	-1,223297	0,211881	1,358233
10:39:30,60	0,835985	3,356907	-0,154984	0,863958	0,109993	-0,249024	-0,000731	0,019599	-0,087530	-2,624937	0,283959	1,335192	-0,698329	-2,880194	-1,250950	-14,874080	7,717571	13,964008	-0,000731	0,019599	-0,087530	-1,086419	0,341316	1,335192	-0,000731	0,019599	-0,087530	-1,086419	0,341316	1,335192
10:39:30,65	0,835985	3,356907	-0,154984	0,863958	0,109993	-0,249024	-0,000731	0,019599	-0,087530	-2,624937	0,283959	1,335192	-0,704265	-2,884851	-1,247456	-14,900319	7,676242	13,959110	-0,000731	0,019599	-0,087530	-1,086419	0,341316	1,335192	-0,000731	0,019599	-0,087530	-1,086419	0,341316	1,335192
10:39:30,70	0,835985	3,356907	-0,154984	0,863958	0,109993	-0,249024	0,005253	0,019454	-0,086641	-2,661660	0,580249	1,349705	-0,701196	-2,885449	-1,250062	-14,909094	7,686696	13,978521	0,005253	0,019454	-0,086641	-1,134499	0,167851	1,349705	0,005253	0,019454	-0,086641	-1,134499	0,167851	1,349705
10:39:30,75	0,835985	3,356907	-0,154984	0,863958	0,109993	-0,249024	0,009131	0,018623	-0,087100	-2,622723	0,843335	1,335472	-0,702415	-2,889222	-1,250520	-14,857999	7,652255	13,964288	0,009131	0,018623	-0,087100	-1,160801	0,126574	1,335472	0,009131	0,018623	-0,087100	-1,160801	0,126574	1,335472
10:39:30,80	0,835985	3,356907	-0,154984	0,863958	0,109993	-0,249024	0,009131	0,018623	-0,087100	-2,622723	0,843335	1,335472	-0,701483	-2,884835	-1,251531	-14,930090	7,703950	13,980225	0,009131	0,018623	-0,087100	-1,160801	0,126574	1,335472	0,009131	0,018623	-0,087100	-1,160801	0,126574	1,335472
10:39:30,85	0,835985	3,356907	-0,154984	0,863958	0,109993	-0,249024	0,004865	0,020010	-0,088111	-2,686129	0,533244	1,351409	-0,698279	-2,892286	-1,247822	-14,894992	7,724780	13,931694	0,004865	0,020010	-0,088111	-1,115320	0,151332	1,351409	0,004865	0,020010	-0,088111	-1,115320	0,151332	1,351409
10:39:30,90	0,835985	3,356907	-0,154984	0,863958	0,109993	-0,249024	0,009716	0,013509	-0,084402	-2,312489	0,805469	1,302878	-0,703107	-2,884436	-1,246690	-14,927080	7,726104	13,960778	0,005332	0,021615	-0,083269	-1,052097	0,130498	1,331962	0,005332	0,021615	-0,083269	-1,052097	0,130498	1,331962
10:39:30,95	0,835985	3,356907	-0,154984	0,863958	0,109993	-0,249024	0,005332	0,021615	-0,083269	-2,748897	0,549033	1,331962	-0,697787	-2,893906	-1,251296	-14,925259	7,702755	13,972019	0,005332	0,021615	-0,083269	-1,052097	0,130498	1,331962	0,005332	0,021615	-0,083269	-1,052097	0,130498	1,331962
10:39:31,00	0,835985	3,356907	-0,154984	0,863958	0,109993	-0,249024	0,006368	0,020301	-0,087130	-2,675164	0,624093	1,343474	-0,702487	-2,885991	-1,250551	-14,906055	7,720212	13,972289	0,006368	0,020301	-0,087130	-1,081505	0,124181	1,343474	0,006368	0,020301	-0,087130	-1,081505	0,124181	1,343474
