# Supplementary material for: Characterization of interfragmentary motion associated with common osteosynthesis devices for rat fracture healing studies
Source: PLoS One. 2017 Apr 28;12(4):e0176735. doi: 10.1371/journal.pone.0176735 (PMC5409164; doi:10.1371/journal.pone.0176735)
Supplement: S1 Dataset — (ZIP) [file pone.0176735.s001.zip › S1_Dataset/UlmExFix/Specimen03/ULM-Fix-EX_03V.txt]

%Tester: Sukopp Matthias
%Projekt: 
%Zeit: 13.03.2015 10:42:57
%Dateipfad: D:\Messungen\Fixator\Measurements\Fixator_20150313.txt
%Kommentar: Ulm-Fix-Ex_03-V
%VI Version: D:\LVProjekte\Fixator\HauptVI\Fixator_v0.12.vi
%Virtueller Drehpunkt: 	0,0000	0,0000	0,0000
%Sensor zu Hexapod (Mitte): 	0,000000	0,000000	-26,500000
%Sensor zu Hexapod Trans (Mitte): 	-0,500000	-0,866025	0,000000	-0,866025	0,500000	0,000000	0,000000	0,000000	1,000000
%Hexapod zu Labor (Mitte): 	0,820958	3,357024	-0,160987
%Hexapod zu Labor Trans (Mitte): 	0,999990	0,004361	0,000981	-0,004346	0,999877	-0,015083	-0,001047	0,015079	0,999886
%Labor zu CR (Mitte): 	0,000000	0,000000	78,500000
%Labor zu CR Trans (Mitte): 	1,000000	0,000000	0,000000	0,000000	1,000000	0,000000	0,000000	0,000000	1,000000
%Zentrum Sensormasse: 	0,000000	0,000000	2,000000
%Sensormasse: 	200,000000E-3
--------------------------------------------------
Time	X	Y	Z	U	V	W	Exp_ Fx	Exp_ Fy	Exp_ Fz	Exp_ Mx	Exp_ My	Exp_ Mz	Sen_ Fx	Sen_ Fy	Sen_ Fz	Sen_ Mx	Sen_ My	Sen_ Mz	Hex_ Fx	Hex_ Fy	Hex_ Fz	Hex_ Mx	Hex_ My	Hex_ Mz	Lab_ Fx	Lab_ Fy	Lab_ Fz	Lab_ Mx	Lab_ My	Lab_ Mz	Laser
10:42:57,23	0,820958	3,357024	-0,160987	0,863979	0,059981	-0,248995	-0,108226	0,005375	-0,282500	-2,023597	0,303812	1,299570	-0,632263	-2,794213	-1,445920	-10,085190	4,792991	13,928386	-0,108226	0,005375	-0,282500	-1,601673	8,799521	1,299570	-0,108226	0,005375	-0,282500	-1,601673	8,799521	1,299570
10:42:57,28	0,820958	3,357024	-0,160987	0,863979	0,059981	-0,248995	-0,102332	0,008620	-0,281206	-2,199996	0,684442	1,250836	-0,638020	-2,797694	-1,444626	-10,024769	4,749265	13,879652	-0,102332	0,008620	-0,281206	-1,523336	8,717541	1,250836	-0,102332	0,008620	-0,281206	-1,523336	8,717541	1,250836
10:42:57,33	0,820958	3,357024	-0,160987	0,863979	0,059981	-0,248995	-0,109639	0,006572	-0,279215	-2,092983	0,272943	1,264260	-0,632593	-2,792390	-1,442636	-10,051842	4,765477	13,893076	-0,109639	0,006572	-0,279215	-1,577112	8,879617	1,264260	-0,109639	0,006572	-0,279215	-1,577112	8,879617	1,264260
10:42:57,38	0,820958	3,357024	-0,160987	0,863979	0,059981	-0,248995	-0,101889	0,013532	-0,281866	-2,443229	0,667600	1,272230	-0,642496	-2,795622	-1,445286	-10,053235	4,779801	13,901046	-0,101889	0,013532	-0,281866	-1,380946	8,665860	1,272230	-0,101889	0,013532	-0,281866	-1,380946	8,665860	1,272230
10:42:57,43	0,820958	3,357024	-0,160987	0,863979	0,059981	-0,248995	-0,101889	0,013532	-0,281866	-2,443229	0,667600	1,272230	-0,636100	-2,801989	-1,443376	-10,055737	4,746180	13,895763	-0,101889	0,013532	-0,281866	-1,380946	8,665860	1,272230	-0,101889	0,013532	-0,281866	-1,380946	8,665860	1,272230
10:42:57,48	0,820958	3,357024	-0,160987	0,863979	0,059981	-0,248995	-0,108613	0,008102	-0,281161	-2,171886	0,285719	1,285516	-0,634432	-2,792514	-1,444581	-10,086650	4,786379	13,914331	-0,108613	0,008102	-0,281161	-1,535848	8,811822	1,285516	-0,108613	0,008102	-0,281161	-1,535848	8,811822	1,285516
10:42:57,53	0,820958	3,357024	-0,160987	0,863979	0,059981	-0,248995	-0,108613	0,008102	-0,281161	-2,171886	0,285719	1,285516	-0,637351	-2,798702	-1,443771	-10,074770	4,738344	13,920445	-0,108613	0,008102	-0,281161	-1,535848	8,811822	1,285516	-0,108613	0,008102	-0,281161	-1,535848	8,811822	1,285516
10:42:57,58	0,820958	3,357024	-0,160987	0,863979	0,059981	-0,248995	-0,108667	0,004611	-0,283835	-1,982942	0,348071	1,295652	-0,631381	-2,794212	-1,447255	-10,026498	4,760212	13,924468	-0,108667	0,004611	-0,283835	-1,620944	8,878439	1,295652	-0,108667	0,004611	-0,283835	-1,620944	8,878439	1,295652
10:42:57,63	0,820958	3,357024	-0,160987	0,863979	0,059981	-0,248995	-0,108667	0,004611	-0,283835	-1,982942	0,348071	1,295652	-0,641055	-2,798279	-1,446905	-10,060512	4,743557	13,888687	-0,100308	0,010955	-0,283484	-1,484262	8,635799	1,259871	-0,100308	0,010955	-0,283484	-1,484262	8,635799	1,259871
10:42:57,68	0,820958	3,357024	-0,160987	0,863979	0,059981	-0,248995	-0,100308	0,010955	-0,283484	-2,344255	0,761604	1,259871	-0,640279	-2,799043	-1,444980	-10,076184	4,751454	13,867762	-0,100308	0,010955	-0,283484	-1,484262	8,635799	1,259871	-0,100308	0,010955	-0,283484	-1,484262	8,635799	1,259871
10:42:57,73	0,820958	3,357024	-0,160987	0,863979	0,059981	-0,248995	-0,100035	0,009902	-0,281559	-2,290473	0,758302	1,238946	-0,636053	-2,801557	-1,446090	-10,042858	4,791486	13,898806	-0,100035	0,009902	-0,281559	-1,513176	8,611032	1,238946	-0,100035	0,009902	-0,281559	-1,513176	8,611032	1,238946
10:42:57,78	0,820958	3,357024	-0,160987	0,863979	0,059981	-0,248995	-0,099971	0,004984	-0,282670	-1,983430	0,770476	1,269990	-0,634388	-2,794467	-1,444955	-10,072945	4,792960	13,914347	-0,106943	0,007088	-0,281535	-1,550188	8,776146	1,285531	-0,106943	0,007088	-0,281535	-1,550188	8,776146	1,285531
10:42:57,83	0,820958	3,357024	-0,160987	0,863979	0,059981	-0,248995	-0,100624	0,010816	-0,278441	-2,305233	0,746669	1,237373	-0,636152	-2,799272	-1,445695	-10,060530	4,736295	13,931217	-0,100624	0,010816	-0,278441	-1,456201	8,645641	1,237373	-0,100624	0,010816	-0,278441	-1,456201	8,645641	1,237373
10:42:57,88	0,820958	3,357024	-0,160987	0,863979	0,059981	-0,248995	-0,100624	0,010816	-0,278441	-2,305233	0,746669	1,237373	-0,631403	-2,790749	-1,446089	-10,033513	4,779551	13,949185	-0,100624	0,010816	-0,278441	-1,456201	8,645641	1,237373	-0,100624	0,010816	-0,278441	-1,456201	8,645641	1,237373
10:42:57,93	0,820958	3,357024	-0,160987	0,863979	0,059981	-0,248995	-0,111656	0,006362	-0,282668	-2,060729	0,176920	1,320369	-0,634931	-2,791398	-1,444558	-10,047709	4,808425	13,929238	-0,111656	0,006362	-0,282668	-1,561315	8,941892	1,320369	-0,111656	0,006362	-0,282668	-1,561315	8,941892	1,320369
10:42:57,98	0,820958	3,357024	-0,160987	0,863979	0,059981	-0,248995	-0,109329	0,009092	-0,281137	-2,184808	0,271173	1,300422	-0,637891	-2,799634	-1,442620	-10,067637	4,760477	13,891078	-0,109329	0,009092	-0,281137	-1,471048	8,853505	1,300422	-0,109329	0,009092	-0,281137	-1,471048	8,853505	1,300422
10:42:58,03	0,820958	3,357024	-0,160987	0,863979	0,059981	-0,248995	-0,108036	0,007434	-0,280235	-2,116138	0,348342	1,281310	-0,634142	-2,793348	-1,443655	-10,047893	4,788250	13,910126	-0,108036	0,007434	-0,280235	-1,532559	8,829167	1,281310	-0,108036	0,007434	-0,280235	-1,532559	8,829167	1,281310
10:42:58,08	0,820958	3,357024	-0,160987	0,863979	0,059981	-0,248995	-0,110888	0,010618	-0,279596	-2,262561	0,220266	1,279608	-0,635473	-2,789286	-1,443016	-10,020812	4,794728	13,908424	-0,110888	0,010618	-0,279596	-1,429029	8,924951	1,279608	-0,110888	0,010618	-0,279596	-1,429029	8,924951	1,279608
10:42:58,13	0,820958	3,357024	-0,160987	0,863979	0,059981	-0,248995	-0,110888	0,010618	-0,279596	-2,262561	0,220266	1,279608	-0,637862	-2,801308	-1,444907	-10,058712	4,789769	13,936679	-0,110888	0,010618	-0,279596	-1,429029	8,924951	1,279608	-0,110888	0,010618	-0,279596	-1,429029	8,924951	1,279608
10:42:58,18	0,820958	3,357024	-0,160987	0,863979	0,059981	-0,248995	-0,099282	0,006676	-0,281486	-2,080792	0,793406	1,307864	-0,637629	-2,794380	-1,443697	-10,075921	4,779345	13,873060	-0,105398	0,009938	-0,280276	-1,487929	8,739429	1,244244	-0,105398	0,009938	-0,280276	-1,487929	8,739429	1,244244
10:42:58,23	0,820958	3,357024	-0,160987	0,863979	0,059981	-0,248995	-0,105398	0,009938	-0,280276	-2,268072	0,465716	1,244244	-0,641425	-2,796911	-1,443385	-10,061021	4,779450	13,925793	-0,101309	0,011960	-0,279965	-1,426811	8,643924	1,296977	-0,101309	0,011960	-0,279965	-1,426811	8,643924	1,296977
10:42:58,28	0,820958	3,357024	-0,160987	0,863979	0,059981	-0,248995	-0,101309	0,011960	-0,279965	-2,365663	0,691191	1,296977	-0,633751	-2,789608	-1,443417	-10,039275	4,783560	13,899059	-0,101309	0,011960	-0,279965	-1,426811	8,643924	1,296977	-0,101309	0,011960	-0,279965	-1,426811	8,643924	1,296977
10:42:58,33	0,820958	3,357024	-0,160987	0,863979	0,059981	-0,248995	-0,111470	0,008966	-0,279996	-2,195548	0,179585	1,270243	-0,639713	-2,798622	-1,443390	-10,085777	4,761894	13,920685	-0,111470	0,008966	-0,279996	-1,491717	8,929974	1,270243	-0,111470	0,008966	-0,279996	-1,491717	8,929974	1,270243
10:42:58,38	0,820958	3,357024	-0,160987	0,863979	0,059981	-0,248995	-0,100683	0,009621	-0,279970	-2,271647	0,711084	1,291869	-0,639681	-2,800729	-1,446115	-10,066956	4,739182	13,892044	-0,100683	0,009621	-0,279970	-1,516361	8,614672	1,291869	-0,100683	0,009621	-0,279970	-1,516361	8,614672	1,291869
10:42:58,43	0,820958	3,357024	-0,160987	0,863979	0,059981	-0,248995	-0,108784	0,006676	-0,280369	-2,052798	0,313286	1,265904	-0,633111	-2,793079	-1,443789	-10,032601	4,807039	13,894720	-0,108784	0,006676	-0,280369	-1,528732	8,852841	1,265904	-0,108784	0,006676	-0,280369	-1,528732	8,852841	1,265904
10:42:58,48	0,820958	3,357024	-0,160987	0,863979	0,059981	-0,248995	-0,108784	0,006676	-0,280369	-2,052798	0,313286	1,265904	-0,641466	-2,795775	-1,444973	-10,066955	4,746859	13,892021	-0,108784	0,006676	-0,280369	-1,528732	8,852841	1,265904	-0,108784	0,006676	-0,280369	-1,528732	8,852841	1,265904
10:42:58,53	0,820958	3,357024	-0,160987	0,863979	0,059981	-0,248995	-0,111236	0,006404	-0,282177	-2,034494	0,188144	1,279701	-0,631650	-2,791091	-1,445598	-10,028470	4,809483	13,908516	-0,111236	0,006404	-0,282177	-1,531746	8,920171	1,279701	-0,111236	0,006404	-0,282177	-1,531746	8,920171	1,279701
10:42:58,58	0,820958	3,357024	-0,160987	0,863979	0,059981	-0,248995	-0,104264	0,011677	-0,279631	-2,358228	0,515268	1,249370	-0,639703	-2,794493	-1,443051	-10,083927	4,784302	13,878185	-0,104264	0,011677	-0,279631	-1,441546	8,699968	1,249370	-0,104264	0,011677	-0,279631	-1,441546	8,699968	1,249370
10:42:58,63	0,820958	3,357024	-0,160987	0,863979	0,059981	-0,248995	-0,106248	0,005946	-0,281516	-2,051917	0,453222	1,284454	-0,638642	-2,792606	-1,445613	-10,077529	4,783678	13,922920	-0,106248	0,005946	-0,281516	-1,585140	8,793679	1,284454	-0,106248	0,005946	-0,281516	-1,585140	8,793679	1,284454
10:42:58,68	0,820958	3,357024	-0,160987	0,863979	0,059981	-0,248995	-0,105725	0,008290	-0,280743	-2,140495	0,484605	1,274653	-0,636038	-2,794921	-1,444164	-10,023878	4,797650	13,903468	-0,105725	0,008290	-0,280743	-1,489731	8,784025	1,274653	-0,105725	0,008290	-0,280743	-1,489731	8,784025	1,274653
10:42:58,73	0,820958	3,357024	-0,160987	0,863979	0,059981	-0,248995	-0,105725	0,008290	-0,280743	-2,140495	0,484605	1,274653	-0,637757	-2,793188	-1,444514	-10,161063	4,882072	13,922291	-0,105725	0,008290	-0,280743	-1,489731	8,784025	1,274653	-0,105725	0,008290	-0,280743	-1,489731	8,784025	1,274653
10:42:58,78	0,820958	3,357024	-0,160987	0,863979	0,059981	-0,248995	-0,106367	0,010645	-0,281094	-2,258443	0,290230	1,293476	-0,812545	-3,070650	-1,596868	-26,993180	15,291973	13,878353	-0,106367	0,010645	-0,281094	-1,422800	8,640009	1,293476	-0,106367	0,010645	-0,281094	-1,422800	8,640009	1,293476
10:42:58,83	0,820958	3,357024	-0,160987	0,863979	0,059981	-0,248995	0,221316	0,023285	-0,433448	-2,316515	-2,452235	1,249537	-0,643841	-2,796427	-1,613808	-20,113314	11,435805	13,715816	0,221316	0,023285	-0,433448	-0,488681	-19,825578	1,249537	0,221316	0,023285	-0,433448	-0,488681	-19,825578	1,249537
10:42:58,88	0,820958	3,357024	-0,160987	0,863979	0,059981	-0,248995	-0,100519	0,014294	-0,450388	-1,748638	-11,301472	1,087000	-0,518679	-2,591682	-1,394725	-14,305697	7,740448	13,644604	-0,100519	0,014294	-0,450388	-0,626522	-3,410711	1,087000	-0,100519	0,014294	-0,450388	-0,626522	-3,410711	1,087000
10:42:58,93	0,820880	3,356965	-0,161007	0,863981	0,010020	-0,249022	-0,340415	0,008274	-0,231305	-1,732017	-16,898820	1,015788	-0,536114	-2,636419	-1,353612	-16,933370	9,117695	13,710939	-0,292954	0,001003	-0,190191	-1,396303	5,601766	1,082123	-0,292954	0,001003	-0,190191	-1,396303	5,601766	1,082123
10:42:58,98	0,820880	3,356965	-0,161007	0,863981	0,010020	-0,249022	-0,297782	0,005222	-0,190239	-1,731950	-17,623652	1,057236	-0,537352	-2,630129	-1,353659	-16,932634	9,073934	13,686052	-0,297782	0,005222	-0,190239	-1,322050	5,752236	1,057236	-0,297782	0,005222	-0,190239	-1,322050	5,752236	1,057236
10:42:59,03	0,820880	3,356965	-0,161007	0,863981	0,010020	-0,249022	-0,297782	0,005222	-0,190239	-1,731950	-17,623652	1,057236	-0,539496	-2,629324	-1,352986	-16,877869	9,076458	13,695407	-0,297408	0,007480	-0,189565	-1,232626	5,788479	1,066591	-0,297408	0,007480	-0,189565	-1,232626	5,788479	1,066591
10:42:59,08	0,820880	3,356965	-0,161007	0,863981	0,010020	-0,249022	-0,296619	-0,000489	-0,191321	-1,408545	-17,441741	1,065338	-0,532988	-2,633991	-1,354742	-16,814208	9,036134	13,694154	-0,296619	-0,000489	-0,191321	-1,446892	5,842890	1,065338	-0,296619	-0,000489	-0,191321	-1,446892	5,842890	1,065338
10:42:59,13	0,820880	3,356965	-0,161007	0,863981	0,010020	-0,249022	-0,301430	0,005715	-0,192107	-1,753928	-17,646689	1,084121	-0,540708	-2,630698	-1,352419	-16,832869	9,031496	13,725855	-0,301430	0,005715	-0,192107	-1,305288	6,015563	1,084121	-0,301430	0,005715	-0,192107	-1,305288	6,015563	1,084121
10:42:59,18	0,820880	3,356965	-0,161007	0,863981	0,010020	-0,249022	-0,293783	0,009465	-0,194051	-1,943294	-17,270674	1,079199	-0,543027	-2,631470	-1,357472	-16,802363	9,009496	13,708015	-0,293783	0,009465	-0,194051	-1,200261	5,791303	1,079199	-0,293783	0,009465	-0,194051	-1,200261	5,791303	1,079199
10:42:59,23	0,820880	3,356965	-0,161007	0,863981	0,010020	-0,249022	-0,293783	0,009465	-0,194051	-1,943294	-17,270674	1,079199	-0,541954	-2,627519	-1,350547	-16,892281	9,111209	13,689374	-0,293783	0,009465	-0,194051	-1,200261	5,791303	1,079199	-0,293783	0,009465	-0,194051	-1,200261	5,791303	1,079199
10:42:59,28	0,820880	3,356965	-0,161007	0,863981	0,010020	-0,249022	-0,297742	0,010511	-0,187126	-1,954558	-17,605247	1,060559	-0,628643	-2,772119	-1,507252	-24,832309	14,112433	13,704238	-0,297742	0,010511	-0,187126	-1,129415	5,767478	1,060559	-0,297742	0,010511	-0,187126	-1,129415	5,767478	1,060559
10:42:59,33	0,820880	3,356965	-0,161007	0,863981	0,010020	-0,249022	-0,129169	0,013286	-0,343831	-1,737686	-18,216360	1,075422	-0,399413	-2,394006	-1,531031	-11,767205	6,595582	13,526568	-0,129169	0,013286	-0,343831	-0,694707	-8,076565	1,075422	-0,129169	0,013286	-0,343831	-0,694707	-8,076565	1,075422
10:42:59,38	0,820880	3,356965	-0,161007	0,863981	0,010020	-0,249022	-0,571240	0,003824	-0,367611	-1,222850	-26,130901	0,897752	-0,271383	-2,189957	-1,315972	-5,766202	2,667164	13,488313	-0,571240	0,003824	-0,367611	-0,922701	18,711439	0,897752	-0,571240	0,003824	-0,367611	-0,922701	18,711439	0,897752
10:42:59,43	0,820978	3,356905	-0,160986	0,863982	-0,040011	-0,249005	-0,792478	-0,014558	-0,101747	-0,914670	-31,022596	0,862292	-0,272874	-2,211599	-1,265168	-6,364282	2,728335	13,491108	-0,792478	-0,014558	-0,101747	-2,057488	31,186941	0,862292	-0,792478	-0,014558	-0,101747	-2,057488	31,186941	0,862292
10:42:59,48	0,820978	3,356905	-0,160986	0,863982	-0,040011	-0,249005	-0,792478	-0,014558	-0,101747	-0,914670	-31,022596	0,862292	-0,263109	-2,198194	-1,266961	-5,777152	2,398444	13,474429	-0,792478	-0,014558	-0,101747	-2,057488	31,186941	0,862292	-0,792478	-0,014558	-0,101747	-2,057488	31,186941	0,862292
10:42:59,53	0,820978	3,356905	-0,160986	0,863982	-0,040011	-0,249005	-0,808970	-0,016312	-0,103541	-0,815577	-31,206773	0,845613	-0,268667	-2,194836	-1,263089	-5,540337	2,169264	13,466680	-0,808970	-0,016312	-0,103541	-2,096105	32,297397	0,845613	-0,808970	-0,016312	-0,103541	-2,096105	32,297397	0,845613
10:42:59,58	0,820978	3,356905	-0,160986	0,863982	-0,040011	-0,249005	-0,815024	-0,012130	-0,105303	-1,099587	-31,010527	0,877039	-0,263704	-2,190859	-1,268724	-5,367818	2,085313	13,505855	-0,815024	-0,012130	-0,105303	-2,051777	32,968890	0,877039	-0,815024	-0,012130	-0,105303	-2,051777	32,968890	0,877039
10:42:59,63	0,820978	3,356905	-0,160986	0,863982	-0,040011	-0,249005	-0,822186	-0,016375	-0,104495	-0,896562	-31,226369	0,849880	-0,256447	-2,186779	-1,267915	-5,241070	1,991685	13,478695	-0,822186	-0,016375	-0,104495	-2,181976	33,315264	0,849880	-0,822186	-0,016375	-0,104495	-2,181976	33,315264	0,849880
10:42:59,68	0,820978	3,356905	-0,160986	0,863982	-0,040011	-0,249005	-0,815877	-0,012678	-0,105214	-1,093564	-30,815895	0,875592	-0,262803	-2,190396	-1,268634	-5,172137	1,946348	13,504408	-0,815877	-0,012678	-0,105214	-2,088822	33,230421	0,875592	-0,815877	-0,012678	-0,105214	-2,088822	33,230421	0,875592
10:42:59,73	0,820978	3,356905	-0,160986	0,863982	-0,040011	-0,249005	-0,815877	-0,012678	-0,105214	-1,093564	-30,815895	0,875592	-0,259227	-2,184479	-1,269552	-5,140672	1,959847	13,499303	-0,815877	-0,012678	-0,105214	-2,088822	33,230421	0,875592	-0,815877	-0,012678	-0,105214	-2,088822	33,230421	0,875592
10:42:59,78	0,820978	3,356905	-0,160986	0,863982	-0,040011	-0,249005	-0,822789	-0,012817	-0,106131	-1,058929	-31,154821	0,870487	-0,260385	-2,183425	-1,269423	-5,106055	1,889902	13,484472	-0,822789	-0,012817	-0,106131	-2,065075	33,434090	0,870487	-0,822789	-0,012817	-0,106131	-2,065075	33,434090	0,870487
10:42:59,83	0,820978	3,356905	-0,160986	0,863982	-0,040011	-0,249005	-0,823122	-0,011287	-0,106003	-1,181757	-31,107206	0,855656	-0,261930	-2,189537	-1,268183	-5,008920	1,859255	13,490254	-0,823122	-0,011287	-0,106003	-2,067794	33,507877	0,855656	-0,823122	-0,011287	-0,106003	-2,067794	33,507877	0,855656
10:42:59,88	0,820978	3,356905	-0,160986	0,863982	-0,040011	-0,249005	-0,817057	-0,013006	-0,104763	-1,070371	-30,692373	0,861438	-0,259465	-2,183904	-1,267536	-4,995764	1,880947	13,510254	-0,817057	-0,013006	-0,104763	-2,091306	33,446595	0,861438	-0,817057	-0,013006	-0,104763	-2,091306	33,446595	0,861438
10:42:59,93	0,820978	3,356905	-0,160986	0,863982	-0,040011	-0,249005	-0,823168	-0,012323	-0,104115	-1,080476	-31,009578	0,881439	-0,264277	-2,187921	-1,265457	-4,995536	1,834144	13,502023	-0,823168	-0,012323	-0,104115	-2,047868	33,609073	0,881439	-0,823168	-0,012323	-0,104115	-2,047868	33,609073	0,881439
10:42:59,98	0,820978	3,356905	-0,160986	0,863982	-0,040011	-0,249005	-0,817282	-0,010164	-0,102037	-1,233162	-30,679954	0,873207	-0,262301	-2,188654	-1,268483	-4,926950	1,788913	13,477717	-0,817282	-0,010164	-0,102037	-2,031073	33,476719	0,873207	-0,817282	-0,010164	-0,102037	-2,031073	33,476719	0,873207
10:43:00,03	0,820978	3,356905	-0,160986	0,863982	-0,040011	-0,249005	-0,817636	-0,012242	-0,105063	-1,129988	-30,616316	0,848901	-0,256516	-2,190921	-1,268102	-4,930094	1,786946	13,531415	-0,817636	-0,012242	-0,105063	-2,091016	33,568094	0,848901	-0,817636	-0,012242	-0,105063	-2,091016	33,568094	0,848901
10:43:00,08	0,820978	3,356905	-0,160986	0,863982	-0,040011	-0,249005	-0,818565	-0,018386	-0,104681	-0,813806	-30,666372	0,902599	-0,259964	-2,182806	-1,266967	-4,887444	1,831517	13,517786	-0,818565	-0,018386	-0,104681	-2,257092	33,590978	0,902599	-0,818565	-0,018386	-0,104681	-2,257092	33,590978	0,902599
10:43:00,13	0,820978	3,356905	-0,160986	0,863982	-0,040011	-0,249005	-0,823869	-0,011343	-0,103546	-1,120123	-30,927537	0,888970	-0,261130	-2,190419	-1,269698	-4,831198	1,773783	13,513267	-0,823869	-0,011343	-0,103546	-2,010524	33,746189	0,888970	-0,823869	-0,011343	-0,103546	-2,010524	33,746189	0,888970
10:43:00,18	0,820978	3,356905	-0,160986	0,863982	-0,040011	-0,249005	-0,816693	-0,014139	-0,106278	-0,996597	-30,476800	0,884451	-0,255769	-2,183047	-1,266482	-4,825768	1,743829	13,512315	-0,816693	-0,014139	-0,106278	-2,106500	33,633598	0,884451	-0,816693	-0,014139	-0,106278	-2,106500	33,633598	0,884451
10:43:00,23	0,820978	3,356905	-0,160986	0,863982	-0,040011	-0,249005	-0,825758	-0,015096	-0,103061	-0,970071	-30,928478	0,883499	-0,258585	-2,186390	-1,266148	-4,772641	1,725807	13,478512	-0,825758	-0,015096	-0,103061	-2,155080	33,893489	0,883499	-0,825758	-0,015096	-0,103061	-2,155080	33,893489	0,883499
10:43:00,28	0,820978	3,356905	-0,160986	0,863982	-0,040011	-0,249005	-0,820152	-0,011595	-0,107008	-1,168678	-30,584479	0,860946	-0,261604	-2,186151	-1,270428	-4,788574	1,703237	13,489761	-0,820152	-0,011595	-0,107008	-2,078861	33,797447	0,860946	-0,820152	-0,011595	-0,107008	-2,078861	33,797447	0,860946
10:43:00,33	0,820978	3,356905	-0,160986	0,863982	-0,040011	-0,249005	-0,820152	-0,011595	-0,107008	-1,168678	-30,584479	0,860946	-0,254842	-2,184649	-1,269021	-4,719535	1,694546	13,505056	-0,820152	-0,011595	-0,107008	-2,078861	33,797447	0,860946	-0,820152	-0,011595	-0,107008	-2,078861	33,797447	0,860946
10:43:00,38	0,820978	3,356905	-0,160986	0,863982	-0,040011	-0,249005	-0,824834	-0,016699	-0,105601	-0,876251	-30,763827	0,876240	-0,258036	-2,186795	-1,268048	-4,743646	1,741462	13,515438	-0,824834	-0,016699	-0,105601	-2,187137	33,985664	0,876240	-0,824834	-0,016699	-0,105601	-2,187137	33,985664	0,876240
10:43:00,43	0,820978	3,356905	-0,160986	0,863982	-0,040011	-0,249005	-0,821378	-0,015007	-0,104628	-0,935685	-30,628451	0,886622	-0,254990	-2,182843	-1,268850	-4,728432	1,725900	13,490543	-0,821378	-0,015007	-0,104628	-2,113712	33,849741	0,886622	-0,821378	-0,015007	-0,104628	-2,113712	33,849741	0,886622
10:43:00,48	0,820978	3,356905	-0,160986	0,863982	-0,040011	-0,249005	-0,826324	-0,015668	-0,105430	-0,907183	-30,864673	0,861727	-0,257797	-2,180841	-1,267130	-4,715870	1,675086	13,460903	-0,826324	-0,015668	-0,105430	-2,137100	34,001759	0,861727	-0,826324	-0,015668	-0,105430	-2,137100	34,001759	0,861727
10:43:00,53	0,820978	3,356905	-0,160986	0,863982	-0,040011	-0,249005	-0,826654	-0,012237	-0,103710	-1,123309	-30,845553	0,832087	-0,259326	-2,182167	-1,266122	-4,721605	1,617007	13,506479	-0,826654	-0,012237	-0,103710	-2,083908	34,046794	0,832087	-0,826654	-0,012237	-0,103710	-2,083908	34,046794	0,832087
10:43:00,58	0,820978	3,356905	-0,160986	0,863982	-0,040011	-0,249005	-0,824742	-0,011575	-0,102702	-1,210871	-30,722036	0,877663	-0,256216	-2,177133	-1,269057	-4,663940	1,712806	13,469630	-0,824742	-0,011575	-0,102702	-2,119546	34,020188	0,877663	-0,824742	-0,011575	-0,102702	-2,119546	34,020188	0,877663
10:43:00,63	0,820978	3,356905	-0,160986	0,863982	-0,040011	-0,249005	-0,830656	-0,011752	-0,105637	-1,089886	-31,027533	0,840814	-0,261498	-2,182307	-1,265634	-4,722464	1,667485	13,513468	-0,830656	-0,011752	-0,105637	-2,012430	34,178952	0,840814	-0,830656	-0,011752	-0,105637	-2,012430	34,178952	0,840814
10:43:00,68	0,820978	3,356905	-0,160986	0,863982	-0,040011	-0,249005	-0,823534	-0,009765	-0,102214	-1,261749	-30,685235	0,884652	-0,259081	-2,184944	-1,266499	-4,686047	1,618062	13,484203	-0,823534	-0,009765	-0,102214	-2,028271	33,962209	0,884652	-0,823534	-0,009765	-0,102214	-2,028271	33,962209	0,884652
10:43:00,73	0,820978	3,356905	-0,160986	0,863982	-0,040011	-0,249005	-0,822458	-0,013176	-0,103079	-1,108969	-30,573040	0,855388	-0,256629	-2,184504	-1,268423	-4,650474	1,659298	13,486819	-0,822458	-0,013176	-0,103079	-2,143257	33,989947	0,855388	-0,822458	-0,013176	-0,103079	-2,143257	33,989947	0,855388
10:43:00,78	0,820978	3,356905	-0,160986	0,863982	-0,040011	-0,249005	-0,824066	-0,015079	-0,105003	-0,956476	-30,646442	0,858003	-0,255608	-2,179304	-1,267318	-4,705890	1,634285	13,467482	-0,824066	-0,015079	-0,105003	-2,140208	34,042736	0,858003	-0,824066	-0,015079	-0,105003	-2,140208	34,042736	0,858003
10:43:00,83	0,820978	3,356905	-0,160986	0,863982	-0,040011	-0,249005	-0,829080	-0,013363	-0,103898	-1,095074	-30,942652	0,838666	-0,263116	-2,184638	-1,265331	-4,656243	1,646276	13,478593	-0,829080	-0,013363	-0,103898	-2,144107	34,140121	0,838666	-0,829080	-0,013363	-0,103898	-2,144107	34,140121	0,838666
10:43:00,88	0,820978	3,356905	-0,160986	0,863982	-0,040011	-0,249005	-0,820706	-0,009529	-0,101910	-1,259259	-30,470230	0,849777	-0,253721	-2,179407	-1,266478	-4,655694	1,662120	13,516109	-0,829934	-0,015049	-0,103057	-2,139582	34,192298	0,887293	-0,829934	-0,015049	-0,103057	-2,139582	34,192298	0,887293
10:43:00,93	0,820978	3,356905	-0,160986	0,863982	-0,040011	-0,249005	-0,829934	-0,015049	-0,103057	-0,958196	-30,957492	0,887293	-0,256025	-2,188001	-1,266859	-4,637613	1,601727	13,468941	-0,829934	-0,015049	-0,103057	-2,139582	34,192298	0,887293	-0,829934	-0,015049	-0,103057	-2,139582	34,192298	0,887293
10:43:00,98	0,820978	3,356905	-0,160986	0,863982	-0,040011	-0,249005	-0,821340	-0,017351	-0,103439	-0,881776	-30,464748	0,840125	-0,253745	-2,178370	-1,268824	-4,645056	1,613315	13,496633	-0,821340	-0,017351	-0,103439	-2,243835	34,010411	0,840125	-0,821340	-0,017351	-0,103439	-2,243835	34,010411	0,840125
10:43:01,03	0,820978	3,356905	-0,160986	0,863982	-0,040011	-0,249005	-0,830820	-0,014509	-0,105404	-1,023232	-30,969984	0,867817	-0,260166	-2,188184	-1,267610	-4,650024	1,633268	13,518244	-0,830820	-0,014509	-0,105404	-2,162215	34,249411	0,867817	-0,830820	-0,014509	-0,105404	-2,162215	34,249411	0,867817
10:43:01,08	0,820978	3,356905	-0,160986	0,863982	-0,040011	-0,249005	-0,819110	-0,013856	-0,104190	-1,042402	-30,375335	0,889429	-0,253029	-2,175347	-1,269171	-4,574741	1,616997	13,525882	-0,819110	-0,013856	-0,104190	-2,130110	33,924812	0,889429	-0,819110	-0,013856	-0,104190	-2,130110	33,924812	0,889429
10:43:01,13	0,820978	3,356905	-0,160986	0,863982	-0,040011	-0,249005	-0,833796	-0,013618	-0,105750	-1,031216	-31,065656	0,897066	-0,254932	-2,185295	-1,268967	-4,627691	1,638909	13,516317	-0,833796	-0,013618	-0,105750	-2,100258	34,387314	0,897066	-0,833796	-0,013618	-0,105750	-2,100258	34,387314	0,897066
10:43:01,18	0,820978	3,356905	-0,160986	0,863982	-0,040011	-0,249005	-0,824230	-0,016944	-0,105547	-0,865765	-30,625038	0,887501	-0,259939	-2,184081	-1,269384	-4,566445	1,617711	13,494389	-0,822777	-0,012001	-0,105964	-2,052629	34,102157	0,865573	-0,822777	-0,012001	-0,105964	-2,052629	34,102157	0,865573
10:43:01,24	0,820978	3,356905	-0,160986	0,863982	-0,040011	-0,249005	-0,822777	-0,012001	-0,105964	-1,110559	-30,485876	0,865573	-0,262406	-2,181520	-1,267216	-4,556746	1,568825	13,510738	-0,822777	-0,012001	-0,105964	-2,052629	34,102157	0,865573	-0,822777	-0,012001	-0,105964	-2,052629	34,102157	0,865573
10:43:01,29	0,820978	3,356905	-0,160986	0,863982	-0,040011	-0,249005	-0,830354	-0,012859	-0,106145	-1,067439	-30,915381	0,892454	-0,264856	-2,184385	-1,269987	-4,626782	1,624855	13,475329	-0,830354	-0,012859	-0,106145	-2,076851	34,267395	0,892454	-0,830354	-0,012859	-0,106145	-2,076851	34,267395	0,892454
10:43:01,34	0,820978	3,356905	-0,160986	0,863982	-0,040011	-0,249005	-0,830354	-0,012859	-0,106145	-1,067439	-30,915381	0,892454	-0,260235	-2,184573	-1,271055	-4,854062	1,762210	13,478640	-0,830354	-0,012859	-0,106145	-2,076851	34,267395	0,892454	-0,830354	-0,012859	-0,106145	-2,076851	34,267395	0,892454
10:43:01,39	0,820978	3,356905	-0,160986	0,863982	-0,040011	-0,249005	-0,822203	-0,011991	-0,107634	-1,129753	-30,777322	0,849824	-0,222760	-2,111745	-1,277170	-3,804406	1,202407	13,452753	-0,822203	-0,011991	-0,107634	-2,071029	33,765592	0,849824	-0,822203	-0,011991	-0,107634	-2,071029	33,765592	0,849824
10:43:01,44	0,820990	3,356942	-0,160999	0,863984	-0,050000	-0,248988	-0,896229	-0,018421	-0,089544	-0,875951	-34,036765	0,853225	-0,217654	-2,123679	-1,252965	-4,383431	1,397487	13,482041	-0,896229	-0,018421	-0,089544	-2,321961	36,317237	0,853225	-0,896229	-0,018421	-0,089544	-2,321961	36,317237	0,853225
10:43:01,49	0,820990	3,356942	-0,160999	0,863984	-0,050000	-0,248988	-0,901533	-0,016549	-0,087125	-1,021226	-33,948448	0,819984	-0,216622	-2,118151	-1,250545	-4,092105	1,173885	13,448800	-0,901533	-0,016549	-0,087125	-2,320361	36,821874	0,819984	-0,901533	-0,016549	-0,087125	-2,320361	36,821874	0,819984
10:43:01,54	0,820990	3,356942	-0,160999	0,863984	-0,050000	-0,248988	-0,901533	-0,016549	-0,087125	-1,021226	-33,948448	0,819984	-0,211556	-2,116294	-1,252776	-3,871495	1,042223	13,448054	-0,901533	-0,016549	-0,087125	-2,320361	36,821874	0,819984	-0,901533	-0,016549	-0,087125	-2,320361	36,821874	0,819984
10:43:01,59	0,820990	3,356942	-0,160999	0,863984	-0,050000	-0,248988	-0,904790	-0,020098	-0,088881	-0,878200	-33,665789	0,837274	-0,211920	-2,117104	-1,252301	-3,721358	0,911919	13,466090	-0,904790	-0,020098	-0,088881	-2,455892	37,360262	0,837274	-0,904790	-0,020098	-0,088881	-2,455892	37,360262	0,837274
10:43:01,64	0,820990	3,356942	-0,160999	0,863984	-0,050000	-0,248988	-0,904790	-0,020098	-0,088881	-0,878200	-33,665789	0,837274	-0,209477	-2,105751	-1,253591	-3,590099	0,874017	13,455113	-0,904790	-0,020098	-0,088881	-2,455892	37,360262	0,837274	-0,904790	-0,020098	-0,088881	-2,455892	37,360262	0,837274
10:43:01,69	0,820990	3,356942	-0,160999	0,863984	-0,050000	-0,248988	-0,915845	-0,016538	-0,090170	-1,030526	-34,107977	0,826297	-0,207883	-2,109105	-1,251811	-3,440797	0,840379	13,467346	-0,915845	-0,016538	-0,090170	-2,328741	37,785821	0,826297	-0,915845	-0,016538	-0,090170	-2,328741	37,785821	0,826297
10:43:01,74	0,820990	3,356942	-0,160999	0,863984	-0,050000	-0,248988	-0,913736	-0,019595	-0,088391	-0,826017	-33,852216	0,838531	-0,207774	-2,101618	-1,251803	-3,349598	0,781538	13,465649	-0,913736	-0,019595	-0,088391	-2,364244	37,876064	0,838531	-0,913736	-0,019595	-0,088391	-2,364244	37,876064	0,838531
10:43:01,79	0,820990	3,356942	-0,160999	0,863984	-0,050000	-0,248988	-0,920274	-0,015946	-0,088382	-1,021132	-34,083811	0,836833	-0,213136	-2,106613	-1,250689	-3,295122	0,700871	13,472272	-0,920274	-0,015946	-0,088382	-2,272900	38,157731	0,836833	-0,920274	-0,015946	-0,088382	-2,272900	38,157731	0,836833
10:43:01,84	0,820990	3,356942	-0,160999	0,863984	-0,050000	-0,248988	-0,913268	-0,013800	-0,087268	-1,175367	-33,631948	0,843456	-0,204030	-2,098908	-1,252129	-3,212166	0,694129	13,472374	-0,913268	-0,013800	-0,087268	-2,258642	38,059563	0,843456	-0,913268	-0,013800	-0,087268	-2,258642	38,059563	0,843456
10:43:01,89	0,820990	3,356942	-0,160999	0,863984	-0,050000	-0,248988	-0,924494	-0,017834	-0,088709	-0,929965	-34,140498	0,843558	-0,209350	-2,101527	-1,251144	-3,210363	0,643503	13,483362	-0,924494	-0,017834	-0,088709	-2,329901	38,432272	0,843558	-0,924494	-0,017834	-0,088709	-2,329901	38,432272	0,843558
10:43:01,94	0,820990	3,356942	-0,160999	0,863984	-0,050000	-0,248988	-0,919566	-0,014536	-0,087723	-1,144395	-33,857357	0,854546	-0,204450	-2,107976	-1,256706	-3,111401	0,590094	13,474219	-0,919566	-0,014536	-0,087723	-2,285449	38,328548	0,854546	-0,919566	-0,014536	-0,087723	-2,285449	38,328548	0,854546
10:43:01,99	0,820990	3,356942	-0,160999	0,863984	-0,050000	-0,248988	-0,916431	-0,022004	-0,093286	-0,752829	-33,581955	0,845403	-0,208590	-2,099510	-1,251145	-3,073128	0,600467	13,408327	-0,916431	-0,022004	-0,093286	-2,480126	38,357893	0,845403	-0,916431	-0,022004	-0,093286	-2,480126	38,357893	0,845403
10:43:02,04	0,820990	3,356942	-0,160999	0,863984	-0,050000	-0,248988	-0,921692	-0,014186	-0,087724	-1,131245	-33,827583	0,779511	-0,202439	-2,100839	-1,252782	-2,970740	0,546139	13,475228	-0,921692	-0,014186	-0,087724	-2,244829	38,525274	0,779511	-0,921692	-0,014186	-0,087724	-2,244829	38,525274	0,779511
10:43:02,09	0,820990	3,356942	-0,160999	0,863984	-0,050000	-0,248988	-0,923617	-0,020177	-0,089361	-0,815571	-33,811823	0,846412	-0,206666	-2,103330	-1,251634	-3,027243	0,545374	13,478831	-0,923617	-0,020177	-0,089361	-2,399445	38,692110	0,846412	-0,923617	-0,020177	-0,089361	-2,399445	38,692110	0,846412
10:43:02,14	0,820990	3,356942	-0,160999	0,863984	-0,050000	-0,248988	-0,919346	-0,017761	-0,088213	-0,970092	-33,638296	0,850015	-0,204473	-2,105614	-1,253296	-2,959085	0,507487	13,449705	-0,919346	-0,017761	-0,088213	-2,364348	38,530385	0,850015	-0,919346	-0,017761	-0,088213	-2,364348	38,530385	0,850015
10:43:02,19	0,820990	3,356942	-0,160999	0,863984	-0,050000	-0,248988	-0,926545	-0,012991	-0,086683	-1,218822	-33,946787	0,834079	-0,207198	-2,094710	-1,250103	-2,970565	0,511846	13,462895	-0,926545	-0,012991	-0,086683	-2,238644	38,787002	0,834079	-0,926545	-0,012991	-0,086683	-2,238644	38,787002	0,834079
10:43:02,24	0,820990	3,356942	-0,160999	0,863984	-0,050000	-0,248988	-0,919720	-0,020776	-0,089826	-0,806483	-33,500680	0,847547	-0,203869	-2,104514	-1,253246	-2,887823	0,472806	13,476363	-0,919720	-0,020776	-0,089826	-2,437363	38,697302	0,847547	-0,919720	-0,020776	-0,089826	-2,437363	38,697302	0,847547
10:43:02,29	0,820990	3,356942	-0,160999	0,863984	-0,050000	-0,248988	-0,919720	-0,020776	-0,089826	-0,806483	-33,500680	0,847547	-0,202885	-2,098755	-1,250547	-2,882583	0,474835	13,433360	-0,919720	-0,020776	-0,089826	-2,437363	38,697302	0,847547	-0,919720	-0,020776	-0,089826	-2,437363	38,697302	0,847547
10:43:02,34	0,820990	3,356942	-0,160999	0,863984	-0,050000	-0,248988	-0,925198	-0,018749	-0,087126	-0,907491	-33,782061	0,804545	-0,202811	-2,099551	-1,251960	-2,843872	0,474875	13,464000	-0,925198	-0,018749	-0,087126	-2,379278	38,846017	0,804545	-0,925198	-0,018749	-0,087126	-2,379278	38,846017	0,804545
10:43:02,39	0,820990	3,356942	-0,160999	0,863984	-0,050000	-0,248988	-0,924546	-0,019210	-0,088539	-0,864097	-33,714629	0,835185	-0,203517	-2,098406	-1,250432	-2,890861	0,454003	13,465355	-0,924546	-0,019210	-0,088539	-2,372121	38,862231	0,835185	-0,924546	-0,019210	-0,088539	-2,372121	38,862231	0,835185
10:43:02,44	0,820990	3,356942	-0,160999	0,863984	-0,050000	-0,248988	-0,918490	-0,018180	-0,089187	-0,985060	-33,338514	0,802888	-0,206732	-2,104280	-1,252608	-2,824530	0,385921	13,431704	-0,918490	-0,018180	-0,089187	-2,412172	38,762988	0,802888	-0,918490	-0,018180	-0,089187	-2,412172	38,762988	0,802888
10:43:02,49	0,820990	3,356942	-0,160999	0,863984	-0,050000	-0,248988	-0,918490	-0,018180	-0,089187	-0,985060	-33,338514	0,802888	-0,204485	-2,099755	-1,253086	-2,789477	0,456037	13,485007	-0,918490	-0,018180	-0,089187	-2,412172	38,762988	0,802888	-0,918490	-0,018180	-0,089187	-2,412172	38,762988	0,802888
10:43:02,54	0,820990	3,356942	-0,160999	0,863984	-0,050000	-0,248988	-0,926370	-0,020357	-0,087739	-0,798830	-33,723668	0,821053	-0,200906	-2,098545	-1,251159	-2,766754	0,436860	13,449869	-0,926370	-0,020357	-0,087739	-2,396873	38,996353	0,821053	-0,926370	-0,020357	-0,087739	-2,396873	38,996353	0,821053
10:43:02,59	0,820990	3,356942	-0,160999	0,863984	-0,050000	-0,248988	-0,926370	-0,020357	-0,087739	-0,798830	-33,723668	0,821053	-0,208003	-2,098914	-1,250030	-2,847467	0,429086	13,460594	-0,922502	-0,014396	-0,086610	-2,285981	38,827856	0,831778	-0,922502	-0,014396	-0,086610	-2,285981	38,827856	0,831778
10:43:02,64	0,820990	3,356942	-0,160999	0,863984	-0,050000	-0,248988	-0,929583	-0,019193	-0,090816	-0,887727	-33,823849	0,855136	-0,200308	-2,095181	-1,254236	-2,723010	0,378848	13,483952	-0,929583	-0,019193	-0,090816	-2,394394	39,148384	0,855136	-0,929583	-0,019193	-0,090816	-2,394394	39,148384	0,855136
10:43:02,69	0,820990	3,356942	-0,160999	0,863984	-0,050000	-0,248988	-0,929583	-0,019193	-0,090816	-0,887727	-33,823849	0,855136	-0,206202	-2,097136	-1,250998	-2,777474	0,348204	13,430184	-0,929583	-0,019193	-0,090816	-2,394394	39,148384	0,855136	-0,929583	-0,019193	-0,090816	-2,394394	39,148384	0,855136
10:43:02,74	0,820990	3,356942	-0,160999	0,863984	-0,050000	-0,248988	-0,927837	-0,021071	-0,090419	-0,745631	-33,691439	0,814656	-0,199555	-2,097631	-1,253840	-2,664720	0,396534	13,443472	-0,927837	-0,021071	-0,090419	-2,399689	39,143763	0,814656	-0,927837	-0,021071	-0,090419	-2,399689	39,143763	0,814656
10:43:02,79	0,820990	3,356942	-0,160999	0,863984	-0,050000	-0,248988	-0,928317	-0,019878	-0,087323	-0,866507	-33,783294	0,857940	-0,200348	-2,096619	-1,250743	-2,752072	0,379041	13,486756	-0,928317	-0,019878	-0,087323	-2,426893	39,089576	0,857940	-0,928317	-0,019878	-0,087323	-2,426893	39,089576	0,857940
10:43:02,84	0,820990	3,356942	-0,160999	0,863984	-0,050000	-0,248988	-0,924605	-0,018740	-0,090418	-0,925441	-33,525540	0,833105	-0,203189	-2,099265	-1,253838	-2,695890	0,346846	13,461921	-0,924605	-0,018740	-0,090418	-2,396542	39,055972	0,833105	-0,924605	-0,018740	-0,090418	-2,396542	39,055972	0,833105
10:43:02,89	0,820990	3,356942	-0,160999	0,863984	-0,050000	-0,248988	-0,924605	-0,018740	-0,090418	-0,925441	-33,525540	0,833105	-0,202690	-2,095055	-1,251542	-2,727516	0,334304	13,456313	-0,924605	-0,018740	-0,090418	-2,396542	39,055972	0,833105	-0,924605	-0,018740	-0,090418	-2,396542	39,055972	0,833105
10:43:02,94	0,820990	3,356942	-0,160999	0,863984	-0,050000	-0,248988	-0,928994	-0,020414	-0,086520	-0,820841	-33,701170	0,824430	-0,199545	-2,096301	-1,249940	-2,641578	0,335761	13,453245	-0,928994	-0,020414	-0,086520	-2,423345	39,224849	0,824430	-0,928994	-0,020414	-0,086520	-2,423345	39,224849	0,824430
10:43:02,99	0,820990	3,356942	-0,160999	0,863984	-0,050000	-0,248988	-0,923582	-0,013909	-0,087317	-1,188328	-33,450451	0,829825	-0,207885	-2,097735	-1,250738	-2,682766	0,325806	13,458641	-0,923582	-0,013909	-0,087317	-2,280172	39,050745	0,829825	-0,923582	-0,013909	-0,087317	-2,280172	39,050745	0,829825
10:43:03,05	0,820990	3,356942	-0,160999	0,863984	-0,050000	-0,248988	-0,923582	-0,013909	-0,087317	-1,188328	-33,450451	0,829825	-0,202610	-2,092585	-1,252654	-2,665269	0,304998	13,504243	-0,923582	-0,013909	-0,087317	-2,280172	39,050745	0,829825	-0,923582	-0,013909	-0,087317	-2,280172	39,050745	0,829825
10:43:03,10	0,820990	3,356942	-0,160999	0,863984	-0,050000	-0,248988	-0,926911	-0,019572	-0,089604	-0,862813	-33,589391	0,851591	-0,201316	-2,097684	-1,253024	-2,637677	0,335616	13,480406	-0,926911	-0,019572	-0,089604	-2,399201	39,173093	0,851591	-0,926911	-0,019572	-0,089604	-2,399201	39,173093	0,851591
10:43:03,15	0,820990	3,356942	-0,160999	0,863984	-0,050000	-0,248988	-0,926911	-0,019572	-0,089604	-0,862813	-33,589391	0,851591	-0,197239	-2,095327	-1,250708	-2,655234	0,326782	13,475104	-0,926911	-0,019572	-0,089604	-2,399201	39,173093	0,851591	-0,926911	-0,019572	-0,089604	-2,399201	39,173093	0,851591
10:43:03,20	0,820990	3,356942	-0,160999	0,863984	-0,050000	-0,248988	-0,930990	-0,021924	-0,087288	-0,756914	-33,812313	0,846288	-0,163226	-2,040240	-1,268771	-1,885181	-0,013300	13,403815	-0,930990	-0,021924	-0,087288	-2,477970	39,270413	0,846288	-0,930990	-0,021924	-0,087288	-2,477970	39,270413	0,846288
10:43:03,25	0,820960	3,356963	-0,160981	0,863977	-0,059998	-0,249027	-1,000247	-0,023291	-0,072304	-0,747750	-36,912371	0,813233	-0,161333	-2,031412	-1,237523	-2,164256	0,070703	13,435604	-1,000247	-0,023291	-0,072304	-2,576104	41,607021	0,813233	-1,000247	-0,023291	-0,072304	-2,576104	41,607021	0,813233
10:43:03,30	0,820960	3,356963	-0,160981	0,863977	-0,059998	-0,249027	-1,000247	-0,023291	-0,072304	-0,747750	-36,912371	0,813233	-0,156812	-2,022695	-1,238183	-1,821736	-0,179911	13,423301	-1,000247	-0,023291	-0,072304	-2,576104	41,607021	0,813233	-1,000247	-0,023291	-0,072304	-2,576104	41,607021	0,813233
10:43:03,35	0,820960	3,356963	-0,160981	0,863977	-0,059998	-0,249027	-1,014105	-0,020619	-0,074762	-0,846859	-37,159129	0,794486	-0,152248	-2,022925	-1,235739	-1,477118	-0,324596	13,434581	-1,014105	-0,020619	-0,074762	-2,465434	42,448144	0,794486	-1,014105	-0,020619	-0,074762	-2,465434	42,448144	0,794486
10:43:03,40	0,820960	3,356963	-0,160981	0,863977	-0,059998	-0,249027	-1,016188	-0,024687	-0,072319	-0,588317	-36,896616	0,805765	-0,154682	-2,017509	-1,237967	-1,315600	-0,447212	13,423464	-1,016188	-0,024687	-0,072319	-2,526228	42,874114	0,805765	-1,016188	-0,024687	-0,072319	-2,526228	42,874114	0,805765
10:43:03,45	0,820960	3,356963	-0,160981	0,863977	-0,059998	-0,249027	-1,017656	-0,018121	-0,076740	-1,004291	-36,554910	0,792135	-0,157200	-2,018371	-1,240160	-1,152339	-0,598207	13,420951	-1,017656	-0,018121	-0,076740	-2,426805	43,331103	0,792135	-1,017656	-0,018121	-0,076740	-2,426805	43,331103	0,792135
10:43:03,50	0,820960	3,356963	-0,160981	0,863977	-0,059998	-0,249027	-1,017656	-0,018121	-0,076740	-1,004291	-36,554910	0,792135	-0,149269	-2,009389	-1,239288	-0,960110	-0,654512	13,423381	-1,017656	-0,018121	-0,076740	-2,426805	43,331103	0,792135	-1,017656	-0,018121	-0,076740	-2,426805	43,331103	0,792135
10:43:03,55	0,820960	3,356963	-0,160981	0,863977	-0,059998	-0,249027	-1,020070	-0,014946	-0,074004	-1,143753	-36,421735	0,776808	-0,158743	-2,014692	-1,237424	-0,915452	-0,705334	13,405623	-1,020070	-0,014946	-0,074004	-2,316982	43,653794	0,776808	-1,020070	-0,014946	-0,074004	-2,316982	43,653794	0,776808
10:43:03,60	0,820960	3,356963	-0,160981	0,863977	-0,059998	-0,249027	-1,020070	-0,014946	-0,074004	-1,143753	-36,421735	0,776808	-0,151057	-2,008843	-1,233160	-0,871293	-0,782108	13,382931	-1,020070	-0,014946	-0,074004	-2,316982	43,653794	0,776808	-1,020070	-0,014946	-0,074004	-2,316982	43,653794	0,776808
10:43:03,65	0,820960	3,356963	-0,160981	0,863977	-0,059998	-0,249027	-1,028312	-0,018810	-0,073037	-0,995681	-36,695873	0,805540	-0,151275	-2,009487	-1,236458	-0,808143	-0,828350	13,434356	-1,028312	-0,018810	-0,073037	-2,472271	44,026643	0,805540	-1,028312	-0,018810	-0,073037	-2,472271	44,026643	0,805540
10:43:03,70	0,820960	3,356963	-0,160981	0,863977	-0,059998	-0,249027	-1,031307	-0,014751	-0,073368	-1,187320	-36,734269	0,759180	-0,153293	-2,004864	-1,236788	-0,696832	-0,870186	13,387996	-1,031307	-0,014751	-0,073368	-2,345285	44,223314	0,759180	-1,031307	-0,014751	-0,073368	-2,345285	44,223314	0,759180
10:43:03,75	0,820960	3,356963	-0,160981	0,863977	-0,059998	-0,249027	-1,026434	-0,020485	-0,075057	-0,934058	-36,429950	0,779113	-0,150763	-2,011951	-1,238478	-0,675161	-0,934549	13,407928	-1,026434	-0,020485	-0,075057	-2,542139	44,145140	0,779113	-1,026434	-0,020485	-0,075057	-2,542139	44,145140	0,779113
10:43:03,80	0,820960	3,356963	-0,160981	0,863977	-0,059998	-0,249027	-1,026434	-0,020485	-0,075057	-0,934058	-36,429950	0,779113	-0,154201	-2,009517	-1,236901	-0,624218	-0,935002	13,425579	-1,026434	-0,020485	-0,075057	-2,542139	44,145140	0,779113	-1,026434	-0,020485	-0,075057	-2,542139	44,145140	0,779113
10:43:03,85	0,820960	3,356963	-0,160981	0,863977	-0,059998	-0,249027	-1,027705	-0,024764	-0,073448	-0,667671	-36,409052	0,777555	-0,147079	-2,006001	-1,238068	-0,585698	-0,947519	13,407864	-1,027705	-0,024764	-0,073448	-2,611617	44,265777	0,777555	-1,027705	-0,024764	-0,073448	-2,611617	44,265777	0,777555
10:43:03,90	0,820960	3,356963	-0,160981	0,863977	-0,059998	-0,249027	-1,027481	-0,019834	-0,073229	-0,924968	-36,357421	0,810707	-0,150804	-2,010718	-1,236649	-0,543719	-0,960819	13,439523	-1,027481	-0,019834	-0,073229	-2,481904	44,299850	0,810707	-1,027481	-0,019834	-0,073229	-2,481904	44,299850	0,810707
10:43:03,95	0,820960	3,356963	-0,160981	0,863977	-0,059998	-0,249027	-1,032219	-0,019532	-0,072294	-0,972659	-36,622776	0,802808	-0,148696	-2,006465	-1,235714	-0,576179	-0,979047	13,431623	-1,032219	-0,019532	-0,072294	-2,505932	44,406401	0,802808	-1,032219	-0,019532	-0,072294	-2,505932	44,406401	0,802808
10:43:04,00	0,820960	3,356963	-0,160981	0,863977	-0,059998	-0,249027	-1,031175	-0,019515	-0,074200	-0,949756	-36,462390	0,784678	-0,149233	-2,007360	-1,237620	-0,472372	-1,011495	13,413493	-1,031175	-0,019515	-0,074200	-2,481670	44,484872	0,784678	-1,031175	-0,019515	-0,074200	-2,481670	44,484872	0,784678
10:43:04,05	0,820960	3,356963	-0,160981	0,863977	-0,059998	-0,249027	-1,040088	-0,024574	-0,074187	-0,692690	-36,895368	0,800607	-0,140395	-2,002170	-1,237607	-0,448963	-1,031939	13,429423	-1,040088	-0,024574	-0,074187	-2,621732	44,751559	0,800607	-1,040088	-0,024574	-0,074187	-2,621732	44,751559	0,800607
10:43:04,10	0,820960	3,356963	-0,160981	0,863977	-0,059998	-0,249027	-1,040088	-0,024574	-0,074187	-0,692690	-36,895368	0,800607	-0,144336	-2,002727	-1,237291	-0,445423	-1,068354	13,421611	-1,040088	-0,024574	-0,074187	-2,621732	44,751559	0,800607	-1,040088	-0,024574	-0,074187	-2,621732	44,751559	0,800607
10:43:04,15	0,820960	3,356963	-0,160981	0,863977	-0,059998	-0,249027	-1,037636	-0,021439	-0,073870	-0,885444	-36,746567	0,792795	-0,147138	-2,008442	-1,237281	-0,400412	-1,063019	13,379605	-1,037636	-0,021439	-0,073870	-2,568438	44,707842	0,792795	-1,037636	-0,021439	-0,073870	-2,568438	44,707842	0,792795
10:43:04,20	0,820960	3,356963	-0,160981	0,863977	-0,059998	-0,249027	-1,037669	-0,022730	-0,072696	-0,783381	-36,689905	0,799595	-0,145675	-2,004468	-1,237589	-0,424923	-1,085868	13,435874	-1,037669	-0,022730	-0,072696	-2,567717	44,767132	0,799595	-1,037669	-0,022730	-0,072696	-2,567717	44,767132	0,799595
10:43:04,25	0,820960	3,356963	-0,160981	0,863977	-0,059998	-0,249027	-1,029799	-0,021537	-0,074812	-0,917207	-36,260349	0,768709	-0,148170	-2,009563	-1,238233	-0,395686	-1,139630	13,397525	-1,029799	-0,021537	-0,074812	-2,607893	44,578882	0,768709	-1,029799	-0,021537	-0,074812	-2,607893	44,578882	0,768709
10:43:04,30	0,820960	3,356963	-0,160981	0,863977	-0,059998	-0,249027	-1,037511	-0,024499	-0,072710	-0,720427	-36,670077	0,774533	-0,141749	-2,004365	-1,236130	-0,381822	-1,098213	13,403349	-1,037511	-0,024499	-0,072710	-2,643564	44,774548	0,774533	-1,037511	-0,024499	-0,072710	-2,643564	44,774548	0,774533
10:43:04,35	0,820960	3,356963	-0,160981	0,863977	-0,059998	-0,249027	-1,033969	-0,021592	-0,074145	-0,865995	-36,408857	0,760519	-0,146037	-2,005979	-1,237565	-0,312316	-1,131913	13,389334	-1,033969	-0,021592	-0,074145	-2,560974	44,757734	0,760519	-1,033969	-0,021592	-0,074145	-2,560974	44,757734	0,760519
10:43:04,40	0,820960	3,356963	-0,160981	0,863977	-0,059998	-0,249027	-1,033475	-0,015643	-0,074133	-1,160574	-36,444054	0,829639	-0,151436	-2,003432	-1,237553	-0,357678	-1,088689	13,458454	-1,033475	-0,015643	-0,074133	-2,388582	44,683740	0,829639	-1,033475	-0,015643	-0,074133	-2,388582	44,683740	0,829639
10:43:04,45	0,820960	3,356963	-0,160981	0,863977	-0,059998	-0,249027	-1,033475	-0,015643	-0,074133	-1,160574	-36,444054	0,829639	-0,150483	-2,006653	-1,235606	-0,328017	-1,127350	13,423920	-1,033475	-0,015643	-0,074133	-2,388582	44,683740	0,829639	-1,033475	-0,015643	-0,074133	-2,388582	44,683740	0,829639
10:43:04,50	0,820960	3,356963	-0,160981	0,863977	-0,059998	-0,249027	-1,037778	-0,021136	-0,073145	-0,865110	-36,593001	0,801280	-0,144528	-2,002452	-1,236565	-0,287949	-1,117552	13,430096	-1,037778	-0,021136	-0,073145	-2,524258	44,872593	0,801280	-1,037778	-0,021136	-0,073145	-2,524258	44,872593	0,801280
10:43:04,55	0,820960	3,356963	-0,160981	0,863977	-0,059998	-0,249027	-1,031390	-0,025724	-0,074065	-0,646566	-36,233091	0,813801	-0,143748	-2,010278	-1,237485	-0,273974	-1,148801	13,442616	-1,031390	-0,025724	-0,074065	-2,665937	44,731035	0,813801	-1,031390	-0,025724	-0,074065	-2,665937	44,731035	0,813801
10:43:04,60	0,820960	3,356963	-0,160981	0,863977	-0,059998	-0,249027	-1,038566	-0,024346	-0,075659	-0,752169	-36,610846	0,809501	-0,141354	-2,003375	-1,239080	-0,294922	-1,175864	13,438316	-1,038566	-0,024346	-0,075659	-2,663312	44,916586	0,809501	-1,038566	-0,024346	-0,075659	-2,663312	44,916586	0,809501
10:43:04,65	0,820960	3,356963	-0,160981	0,863977	-0,059998	-0,249027	-1,034113	-0,014777	-0,072973	-1,217357	-36,366294	0,772679	-0,151867	-2,002447	-1,236393	-0,267484	-1,154309	13,401495	-1,034113	-0,014777	-0,072973	-2,377356	44,811560	0,772679	-1,034113	-0,014777	-0,072973	-2,377356	44,811560	0,772679
10:43:04,70	0,820960	3,356963	-0,160981	0,863977	-0,059998	-0,249027	-1,040631	-0,021972	-0,074072	-0,791527	-36,638809	0,804683	-0,142377	-2,000399	-1,237492	-0,184088	-1,142754	13,433499	-1,040631	-0,021972	-0,074072	-2,516310	45,050744	0,804683	-1,040631	-0,021972	-0,074072	-2,516310	45,050744	0,804683
10:43:04,76	0,820960	3,356963	-0,160981	0,863977	-0,059998	-0,249027	-1,036627	-0,019386	-0,073335	-0,993142	-36,508745	0,807647	-0,146426	-2,006499	-1,238147	-0,235029	-1,203181	13,426843	-1,036627	-0,019386	-0,073335	-2,514913	44,866445	0,807647	-1,036627	-0,019386	-0,073335	-2,514913	44,866445	0,807647
10:43:04,81	0,820960	3,356963	-0,160981	0,863977	-0,059998	-0,249027	-1,039308	-0,026049	-0,071402	-0,687253	-36,590299	0,756738	-0,139508	-2,003584	-1,234822	-0,255562	-1,225926	13,385554	-1,039308	-0,026049	-0,071402	-2,732135	44,995360	0,756738	-1,039308	-0,026049	-0,071402	-2,732135	44,995360	0,756738
10:43:04,86	0,820960	3,356963	-0,160981	0,863977	-0,059998	-0,249027	-1,039308	-0,026049	-0,071402	-0,687253	-36,590299	0,756738	-0,152543	-2,003746	-1,236007	-0,324741	-1,109356	13,427204	-1,039308	-0,026049	-0,071402	-2,732135	44,995360	0,756738	-1,039308	-0,026049	-0,071402	-2,732135	44,995360	0,756738
10:43:04,91	0,820960	3,356963	-0,160981	0,863977	-0,059998	-0,249027	-1,032650	-0,014841	-0,072586	-1,203706	-36,362302	0,798389	-0,104398	-1,945841	-1,250787	0,381462	-1,491369	13,374088	-1,032650	-0,014841	-0,072586	-2,368760	44,700738	0,798389	-1,032650	-0,014841	-0,072586	-2,368760	44,700738	0,798389
10:43:04,96	0,820970	3,356989	-0,160984	0,863999	-0,069999	-0,249010	-1,103263	-0,025012	-0,055255	-0,693649	-39,898374	0,761215	-0,108429	-1,947678	-1,218676	-0,216514	-1,193533	13,390031	-1,103263	-0,025012	-0,055255	-2,657052	46,707806	0,761215	-1,103263	-0,025012	-0,055255	-2,657052	46,707806	0,761215
10:43:05,01	0,820970	3,356989	-0,160984	0,863999	-0,069999	-0,249010	-1,103263	-0,025012	-0,055255	-0,693649	-39,898374	0,761215	-0,105435	-1,942632	-1,218363	0,379722	-1,619540	13,375370	-1,103263	-0,025012	-0,055255	-2,657052	46,707806	0,761215	-1,103263	-0,025012	-0,055255	-2,657052	46,707806	0,761215
10:43:05,06	0,820970	3,356989	-0,160984	0,863999	-0,069999	-0,249010	-1,115546	-0,023625	-0,052075	-0,828910	-39,477810	0,752162	-0,103488	-1,936348	-1,215496	0,669239	-1,777884	13,380978	-1,115546	-0,023625	-0,052075	-2,683508	48,092554	0,752162	-1,115546	-0,023625	-0,052075	-2,683508	48,092554	0,752162
10:43:05,11	0,820970	3,356989	-0,160984	0,863999	-0,069999	-0,249010	-1,118112	-0,023300	-0,055554	-0,868024	-39,287017	0,752281	-0,098906	-1,935611	-1,219735	0,948089	-1,932861	13,382685	-1,118112	-0,023300	-0,055554	-2,697106	48,484809	0,752281	-1,118112	-0,023300	-0,055554	-2,697106	48,484809	0,752281
10:43:05,16	0,820970	3,356989	-0,160984	0,863999	-0,069999	-0,249010	-1,130265	-0,024806	-0,059368	-0,744321	-39,710579	0,767697	-0,095106	-1,924191	-1,222789	1,142110	-2,024092	13,396513	-1,130265	-0,024806	-0,059368	-2,691572	49,015230	0,767697	-1,130265	-0,024806	-0,059368	-2,691572	49,015230	0,767697
10:43:05,21	0,820970	3,356989	-0,160984	0,863999	-0,069999	-0,249010	-1,129410	-0,022673	-0,056217	-0,906355	-39,555404	0,785746	-0,097381	-1,923865	-1,219637	1,212419	-2,123726	13,414562	-1,129410	-0,022673	-0,056217	-2,686186	49,103275	0,785746	-1,129410	-0,022673	-0,056217	-2,686186	49,103275	0,785746
10:43:05,26	0,820970	3,356989	-0,160984	0,863999	-0,069999	-0,249010	-1,124757	-0,021489	-0,055779	-0,977969	-39,194187	0,776347	-0,100733	-1,927302	-1,219199	1,310718	-2,192049	13,405162	-1,124757	-0,021489	-0,055779	-2,664817	49,099277	0,776347	-1,124757	-0,021489	-0,055779	-2,664817	49,099277	0,776347
10:43:05,31	0,820970	3,356989	-0,160984	0,863999	-0,069999	-0,249010	-1,129925	-0,026974	-0,056889	-0,609385	-39,371500	0,773309	-0,093399	-1,925570	-1,220310	1,431520	-2,165558	13,402124	-1,129925	-0,026974	-0,056889	-2,726837	49,327575	0,773309	-1,129925	-0,026974	-0,056889	-2,726837	49,327575	0,773309
10:43:05,36	0,820970	3,356989	-0,160984	0,863999	-0,069999	-0,249010	-1,130913	-0,024289	-0,056135	-0,826789	-39,372146	0,755301	-0,095230	-1,923371	-1,219555	1,436607	-2,258306	13,384116	-1,130913	-0,024289	-0,056135	-2,733460	49,404562	0,755301	-1,130913	-0,024289	-0,056135	-2,733460	49,404562	0,755301
10:43:05,41	0,820970	3,356989	-0,160984	0,863999	-0,069999	-0,249010	-1,127570	-0,023952	-0,054786	-0,838478	-39,086757	0,752704	-0,097193	-1,926098	-1,218206	1,536123	-2,309015	13,381519	-1,127570	-0,023952	-0,054786	-2,718683	49,427503	0,752704	-1,127570	-0,023952	-0,054786	-2,718683	49,427503	0,752704
10:43:05,46	0,820970	3,356989	-0,160984	0,863999	-0,069999	-0,249010	-1,125989	-0,029414	-0,057218	-0,564838	-38,992001	0,756939	-0,092383	-1,925001	-1,218008	1,595029	-2,271888	13,391052	-1,125989	-0,029414	-0,057218	-2,873833	49,398154	0,756939	-1,125989	-0,029414	-0,057218	-2,873833	49,398154	0,756939
10:43:05,51	0,820970	3,356989	-0,160984	0,863999	-0,069999	-0,249010	-1,134966	-0,026255	-0,057260	-0,754378	-39,407703	0,732585	-0,091501	-1,920844	-1,220681	1,573414	-2,371719	13,361401	-1,134966	-0,026255	-0,057260	-2,815372	49,687144	0,732585	-1,134966	-0,026255	-0,057260	-2,815372	49,687144	0,732585
10:43:05,56	0,820970	3,356989	-0,160984	0,863999	-0,069999	-0,249010	-1,133755	-0,028592	-0,056398	-0,591198	-39,236407	0,759289	-0,090082	-1,923062	-1,219818	1,688035	-2,389833	13,388105	-1,133755	-0,028592	-0,056398	-2,835695	49,763373	0,759289	-1,133755	-0,028592	-0,056398	-2,835695	49,763373	0,759289
10:43:05,61	0,820970	3,356989	-0,160984	0,863999	-0,069999	-0,249010	-1,132806	-0,026531	-0,055529	-0,735544	-39,178847	0,763413	-0,092341	-1,922853	-1,218950	1,676567	-2,426118	13,392229	-1,132806	-0,026531	-0,055529	-2,818227	49,746435	0,763413	-1,132806	-0,026531	-0,055529	-2,818227	49,746435	0,763413
10:43:05,66	0,820970	3,356989	-0,160984	0,863999	-0,069999	-0,249010	-1,132453	-0,023309	-0,056388	-0,897558	-39,076230	0,750740	-0,095308	-1,921548	-1,219809	1,752302	-2,463478	13,379556	-1,132453	-0,023309	-0,056388	-2,727341	49,821352	0,750740	-1,132453	-0,023309	-0,056388	-2,727341	49,821352	0,750740
10:43:05,71	0,820970	3,356989	-0,160984	0,863999	-0,069999	-0,249010	-1,130588	-0,028573	-0,056372	-0,579674	-38,988229	0,732568	-0,091746	-1,919743	-1,219413	1,754440	-2,417782	13,391331	-1,130588	-0,028573	-0,056372	-2,822674	49,762963	0,732568	-1,130588	-0,028573	-0,056372	-2,822674	49,762963	0,732568
10:43:05,76	0,820970	3,356989	-0,160984	0,863999	-0,069999	-0,249010	-1,131730	-0,025773	-0,052875	-0,785867	-39,032148	0,757791	-0,093536	-1,923406	-1,216296	1,749696	-2,480921	13,386607	-1,131730	-0,025773	-0,052875	-2,809031	49,808647	0,757791	-1,131730	-0,025773	-0,052875	-2,809031	49,808647	0,757791
10:43:05,81	0,820970	3,356989	-0,160984	0,863999	-0,069999	-0,249010	-1,129499	-0,026525	-0,057143	-0,721412	-38,864434	0,720489	-0,094000	-1,925714	-1,220564	1,807137	-2,484836	13,349305	-1,129499	-0,026525	-0,057143	-2,803641	49,801228	0,720489	-1,129499	-0,026525	-0,057143	-2,803641	49,801228	0,720489
10:43:05,86	0,820970	3,356989	-0,160984	0,863999	-0,069999	-0,249010	-1,129499	-0,026525	-0,057143	-0,721412	-38,864434	0,720489	-0,088874	-1,917653	-1,220651	1,839562	-2,463760	13,422036	-1,129499	-0,026525	-0,057143	-2,803641	49,801228	0,720489	-1,129499	-0,026525	-0,057143	-2,803641	49,801228	0,720489
10:43:05,91	0,820970	3,356989	-0,160984	0,863999	-0,069999	-0,249010	-1,139039	-0,026971	-0,054635	-0,700815	-39,288349	0,781368	-0,088844	-1,917675	-1,218055	1,868340	-2,523178	13,410184	-1,139039	-0,026971	-0,054635	-2,818068	50,126218	0,781368	-1,139039	-0,026971	-0,054635	-2,818068	50,126218	0,781368
10:43:05,96	0,820970	3,356989	-0,160984	0,863999	-0,069999	-0,249010	-1,139253	-0,025557	-0,056754	-0,801679	-39,353238	0,764746	-0,089961	-1,916783	-1,220174	1,808125	-2,519965	13,393562	-1,139253	-0,025557	-0,056754	-2,807916	50,078138	0,764746	-1,139253	-0,025557	-0,056754	-2,807916	50,078138	0,764746
10:43:06,01	0,820970	3,356989	-0,160984	0,863999	-0,069999	-0,249010	-1,133554	-0,024948	-0,056728	-0,840540	-38,965209	0,731941	-0,093338	-1,921414	-1,220148	1,883929	-2,572045	13,360757	-1,133554	-0,024948	-0,056728	-2,798982	50,018807	0,731941	-1,133554	-0,024948	-0,056728	-2,798982	50,018807	0,731941
10:43:06,06	0,820970	3,356989	-0,160984	0,863999	-0,069999	-0,249010	-1,134665	-0,022957	-0,055182	-0,935110	-39,024318	0,731326	-0,094507	-1,919456	-1,218603	1,887268	-2,563590	13,360141	-1,134665	-0,022957	-0,055182	-2,737213	50,046912	0,731326	-1,134665	-0,022957	-0,055182	-2,737213	50,046912	0,731326
10:43:06,11	0,820970	3,356989	-0,160984	0,863999	-0,069999	-0,249010	-1,136612	-0,026497	-0,057864	-0,783232	-39,036893	0,737973	-0,090468	-1,919540	-1,221284	1,947948	-2,635827	13,366789	-1,136612	-0,026497	-0,057864	-2,863251	50,187177	0,737973	-1,136612	-0,026497	-0,057864	-2,863251	50,187177	0,737973
10:43:06,16	0,820970	3,356989	-0,160984	0,863999	-0,069999	-0,249010	-1,140431	-0,031558	-0,052970	-0,429799	-39,243161	0,754581	-0,084176	-1,918763	-1,216390	1,986395	-2,553790	13,383397	-1,140431	-0,031558	-0,052970	-2,907093	50,280637	0,754581	-1,140431	-0,031558	-0,052970	-2,907093	50,280637	0,754581
10:43:06,21	0,820970	3,356989	-0,160984	0,863999	-0,069999	-0,249010	-1,145473	-0,024277	-0,055931	-0,827444	-39,543956	0,772792	-0,087961	-1,910756	-1,219352	1,943458	-2,550955	13,401608	-1,145473	-0,024277	-0,055931	-2,733150	50,375652	0,772792	-1,145473	-0,024277	-0,055931	-2,733150	50,375652	0,772792
10:43:06,26	0,820970	3,356989	-0,160984	0,863999	-0,069999	-0,249010	-1,135746	-0,020458	-0,055529	-1,030554	-39,010360	0,754838	-0,096131	-1,917270	-1,218949	1,965262	-2,568765	13,383654	-1,135746	-0,020458	-0,055529	-2,636468	50,145672	0,754838	-1,135746	-0,020458	-0,055529	-2,636468	50,145672	0,754838
10:43:06,31	0,820970	3,356989	-0,160984	0,863999	-0,069999	-0,249010	-1,135372	-0,025315	-0,055890	-0,820143	-38,953648	0,760729	-0,087190	-1,923989	-1,219657	2,002269	-2,575591	13,398570	-1,135372	-0,025315	-0,055890	-2,807399	50,173092	0,760729	-1,135372	-0,025315	-0,055890	-2,807399	50,173092	0,760729
10:43:06,36	0,820970	3,356989	-0,160984	0,863999	-0,069999	-0,249010	-1,139213	-0,029297	-0,055907	-0,593960	-39,193281	0,751179	-0,086742	-1,918687	-1,219328	1,951464	-2,587450	13,379995	-1,139213	-0,029297	-0,055907	-2,893807	50,234956	0,751179	-1,139213	-0,029297	-0,055907	-2,893807	50,234956	0,751179
10:43:06,41	0,820970	3,356989	-0,160984	0,863999	-0,069999	-0,249010	-1,139213	-0,029297	-0,055907	-0,593960	-39,193281	0,751179	-0,085003	-1,914313	-1,218146	1,967325	-2,632029	13,412551	-1,139213	-0,029297	-0,055907	-2,893807	50,234956	0,751179	-1,139213	-0,029297	-0,055907	-2,893807	50,234956	0,751179
10:43:06,46	0,820970	3,356989	-0,160984	0,863999	-0,069999	-0,249010	-1,143871	-0,028616	-0,054726	-0,660056	-39,399485	0,783735	-0,092030	-1,914428	-1,214683	1,961429	-2,590547	13,381530	-1,143871	-0,028616	-0,054726	-2,906433	50,394425	0,783735	-1,143871	-0,028616	-0,054726	-2,906433	50,394425	0,783735
10:43:06,51	0,820970	3,356989	-0,160984	0,863999	-0,069999	-0,249010	-1,132551	-0,026469	-0,057404	-0,761018	-38,757912	0,772004	-0,087184	-1,918637	-1,221604	2,026580	-2,582424	13,409771	-1,132551	-0,026469	-0,057404	-2,838803	50,147327	0,772004	-1,132551	-0,026469	-0,057404	-2,838803	50,147327	0,772004
10:43:06,57	0,820970	3,356989	-0,160984	0,863999	-0,069999	-0,249010	-1,132551	-0,026469	-0,057404	-0,761018	-38,757912	0,772004	-0,091909	-1,915149	-1,220078	2,037342	-2,616612	13,392803	-1,132551	-0,026469	-0,057404	-2,838803	50,147327	0,772004	-1,132551	-0,026469	-0,057404	-2,838803	50,147327	0,772004
10:43:06,62	0,820970	3,356989	-0,160984	0,863999	-0,069999	-0,249010	-1,139695	-0,023054	-0,056658	-0,900954	-39,129365	0,763987	-0,089003	-1,917596	-1,219691	2,020631	-2,645898	13,382249	-1,139695	-0,023054	-0,056658	-2,710661	50,336668	0,763987	-1,139695	-0,023054	-0,056658	-2,710661	50,336668	0,763987
10:43:06,67	0,820970	3,356989	-0,160984	0,863999	-0,069999	-0,249010	-1,139028	-0,026794	-0,056270	-0,740173	-39,094523	0,753433	-0,095586	-1,922251	-1,221294	1,936899	-2,580953	13,355266	-1,139028	-0,026794	-0,056270	-2,843499	50,319170	0,753433	-1,139028	-0,026794	-0,056270	-2,843499	50,319170	0,753433
10:43:06,72	0,820970	3,356989	-0,160984	0,863999	-0,069999	-0,249010	-1,131705	-0,023420	-0,057873	-0,901251	-38,818725	0,726450	-0,056742	-1,856538	-1,231387	2,485809	-2,860679	13,343888	-1,131705	-0,023420	-0,057873	-2,739706	50,020130	0,726450	-1,131705	-0,023420	-0,057873	-2,739706	50,020130	0,726450
10:43:06,77	0,821009	3,356998	-0,160991	0,864010	-0,080018	-0,249049	-1,208037	-0,024204	-0,067966	-0,828289	-42,172729	0,715072	-0,060427	-1,866191	-1,207060	2,011223	-2,690349	13,371266	-1,208037	-0,024204	-0,067966	-2,728272	52,658147	0,715072	-1,208037	-0,024204	-0,067966	-2,728272	52,658147	0,715072
10:43:06,82	0,821009	3,356998	-0,160991	0,864010	-0,080018	-0,249049	-1,197834	-0,025839	-0,043640	-0,833029	-42,138362	0,742450	-0,050095	-1,861373	-1,201773	2,539432	-2,982704	13,365446	-1,197834	-0,025839	-0,043640	-2,861393	51,891610	0,742450	-1,197834	-0,025839	-0,043640	-2,861393	51,891610	0,742450
10:43:06,87	0,821009	3,356998	-0,160991	0,864010	-0,080018	-0,249049	-1,207172	-0,032377	-0,038352	-0,482120	-42,020337	0,736630	-0,048386	-1,855554	-1,203960	2,872965	-3,163620	13,382938	-1,207172	-0,032377	-0,038352	-3,023741	52,742697	0,736630	-1,207172	-0,032377	-0,038352	-3,023741	52,742697	0,736630
10:43:06,92	0,821009	3,356998	-0,160991	0,864010	-0,080018	-0,249049	-1,213066	-0,030948	-0,040540	-0,546364	-41,947520	0,754122	-0,046391	-1,849188	-1,202762	3,044752	-3,317937	13,352563	-1,213066	-0,030948	-0,040540	-2,975771	53,278195	0,754122	-1,213066	-0,030948	-0,040540	-2,975771	53,278195	0,754122
10:43:06,97	0,821009	3,356998	-0,160991	0,864010	-0,080018	-0,249049	-1,220181	-0,026949	-0,043462	-0,820361	-41,940194	0,740177	-0,048292	-1,847393	-1,206882	3,166672	-3,409467	13,368992	-1,220181	-0,026949	-0,043462	-2,935856	53,844010	0,740177	-1,220181	-0,026949	-0,043462	-2,935856	53,844010	0,740177
10:43:07,02	0,821009	3,356998	-0,160991	0,864010	-0,080018	-0,249049	-1,220181	-0,026949	-0,043462	-0,820361	-41,940194	0,740177	-0,042617	-1,842955	-1,205359	3,319283	-3,450160	13,376927	-1,220181	-0,026949	-0,043462	-2,935856	53,844010	0,740177	-1,220181	-0,026949	-0,043462	-2,935856	53,844010	0,740177
10:43:07,07	0,821009	3,356998	-0,160991	0,864010	-0,080018	-0,249049	-1,226862	-0,029645	-0,041939	-0,639118	-42,135085	0,748111	-0,049387	-1,842976	-1,203867	3,400403	-3,549046	13,384976	-1,226862	-0,029645	-0,041939	-2,966230	54,173563	0,748111	-1,226862	-0,029645	-0,041939	-2,966230	54,173563	0,748111
10:43:07,12	0,821009	3,356998	-0,160991	0,864010	-0,080018	-0,249049	-1,223459	-0,023793	-0,040447	-0,988505	-41,838435	0,756160	-0,040330	-1,846351	-1,203693	3,506784	-3,585280	13,384892	-1,223459	-0,023793	-0,040447	-2,856227	54,203079	0,756160	-1,223459	-0,023793	-0,040447	-2,856227	54,203079	0,756160
10:43:07,17	0,821009	3,356998	-0,160991	0,864010	-0,080018	-0,249049	-1,227863	-0,033270	-0,042186	-0,450137	-41,853184	0,746091	-0,038976	-1,843901	-1,205606	3,608741	-3,616759	13,374907	-1,227863	-0,033270	-0,042186	-3,061857	54,534078	0,746091	-1,227863	-0,033270	-0,042186	-3,061857	54,534078	0,746091
10:43:07,22	0,821009	3,356998	-0,160991	0,864010	-0,080018	-0,249049	-1,227863	-0,033270	-0,042186	-0,450137	-41,853184	0,746091	-0,039747	-1,841718	-1,202034	3,576747	-3,653214	13,334132	-1,227863	-0,033270	-0,042186	-3,061857	54,534078	0,746091	-1,227863	-0,033270	-0,042186	-3,061857	54,534078	0,746091
10:43:07,27	0,821009	3,356998	-0,160991	0,864010	-0,080018	-0,249049	-1,229368	-0,031512	-0,038614	-0,589129	-41,940914	0,705316	-0,039101	-1,842870	-1,204558	3,670760	-3,701366	13,357325	-1,229368	-0,031512	-0,038614	-3,062835	54,564477	0,705316	-1,229368	-0,031512	-0,038614	-3,062835	54,564477	0,705316
10:43:07,32	0,821009	3,356998	-0,160991	0,864010	-0,080018	-0,249049	-1,230464	-0,027712	-0,041376	-0,797909	-41,881431	0,785350	-0,042490	-1,838869	-1,204796	3,672051	-3,721130	13,414166	-1,230464	-0,027712	-0,041376	-2,973292	54,710023	0,785350	-1,230464	-0,027712	-0,041376	-2,973292	54,710023	0,785350
10:43:07,37	0,821009	3,356998	-0,160991	0,864010	-0,080018	-0,249049	-1,230464	-0,027712	-0,041376	-0,797909	-41,881431	0,785350	-0,038858	-1,843781	-1,206705	3,723487	-3,772485	13,393672	-1,230464	-0,027712	-0,041376	-2,973292	54,710023	0,785350	-1,230464	-0,027712	-0,041376	-2,973292	54,710023	0,785350
10:43:07,42	0,821009	3,356998	-0,160991	0,864010	-0,080018	-0,249049	-1,228026	-0,033313	-0,043284	-0,525434	-41,684431	0,764856	-0,038738	-1,836937	-1,205572	3,777327	-3,734007	13,355937	-1,228026	-0,033313	-0,043284	-3,140465	54,715638	0,764856	-1,228026	-0,033313	-0,043284	-3,140465	54,715638	0,764856
10:43:07,47	0,821009	3,356998	-0,160991	0,864010	-0,080018	-0,249049	-1,234013	-0,029995	-0,042152	-0,637718	-41,968345	0,727121	-0,037998	-1,837831	-1,203231	3,760223	-3,760086	13,370806	-1,234013	-0,029995	-0,042152	-2,992301	54,901670	0,727121	-1,234013	-0,029995	-0,042152	-2,992301	54,901670	0,727121
10:43:07,52	0,821009	3,356998	-0,160991	0,864010	-0,080018	-0,249049	-1,233608	-0,031083	-0,039811	-0,612276	-41,949085	0,741990	-0,046314	-1,836417	-1,203234	3,843077	-3,826168	13,339964	-1,233608	-0,031083	-0,039811	-3,052271	54,889178	0,741990	-1,233608	-0,031083	-0,039811	-3,052271	54,889178	0,741990
10:43:07,57	0,821009	3,356998	-0,160991	0,864010	-0,080018	-0,249049	-1,230675	-0,023173	-0,039814	-1,039363	-41,691775	0,711148	-0,041202	-1,841363	-1,204782	3,876651	-3,798613	13,376317	-1,230675	-0,023173	-0,039814	-2,858474	54,916249	0,711148	-1,230675	-0,023173	-0,039814	-2,858474	54,916249	0,711148
10:43:07,62	0,821009	3,356998	-0,160991	0,864010	-0,080018	-0,249049	-1,228948	-0,030073	-0,041362	-0,639909	-41,586663	0,747501	-0,037475	-1,836134	-1,204749	3,843678	-3,800928	13,377174	-1,228948	-0,030073	-0,041362	-3,000676	54,885776	0,747501	-1,228948	-0,030073	-0,041362	-3,000676	54,885776	0,747501
10:43:07,67	0,821009	3,356998	-0,160991	0,864010	-0,080018	-0,249049	-1,235340	-0,030687	-0,041329	-0,626485	-41,946406	0,748358	-0,037356	-1,832912	-1,205925	3,909504	-3,810954	13,343474	-1,235340	-0,030687	-0,041329	-3,035432	55,027746	0,748358	-1,235340	-0,030687	-0,041329	-3,035432	55,027746	0,748358
10:43:07,72	0,821009	3,356998	-0,160991	0,864010	-0,080018	-0,249049	-1,236730	-0,032474	-0,037800	-0,499699	-41,946435	0,738341	-0,035058	-1,833183	-1,206302	3,902768	-3,863652	13,356977	-1,236730	-0,032474	-0,037800	-3,048873	55,136882	0,738341	-1,236730	-0,032474	-0,037800	-3,048873	55,136882	0,738341
10:43:07,77	0,821009	3,356998	-0,160991	0,864010	-0,080018	-0,249049	-1,229023	-0,024229	-0,042870	-0,966293	-41,561457	0,741109	-0,046227	-1,838376	-1,206290	3,890610	-3,832598	13,369924	-1,229023	-0,024229	-0,042870	-2,868241	54,916833	0,741109	-1,229023	-0,024229	-0,042870	-2,868241	54,916833	0,741109
10:43:07,82	0,821009	3,356998	-0,160991	0,864010	-0,080018	-0,249049	-1,231077	-0,032366	-0,040224	-0,560422	-41,588197	0,705464	-0,038153	-1,840665	-1,203644	3,951316	-3,887604	13,334279	-1,231077	-0,032366	-0,040224	-3,101171	55,051344	0,705464	-1,231077	-0,032366	-0,040224	-3,101171	55,051344	0,705464
10:43:07,87	0,821009	3,356998	-0,160991	0,864010	-0,080018	-0,249049	-1,226652	-0,033148	-0,041641	-0,530621	-41,390723	0,758087	-0,039688	-1,844888	-1,205061	3,917649	-3,880700	13,386902	-1,226652	-0,033148	-0,041641	-3,132742	54,901482	0,758087	-1,226652	-0,033148	-0,041641	-3,132742	54,901482	0,758087
10:43:07,92	0,821009	3,356998	-0,160991	0,864010	-0,080018	-0,249049	-1,239428	-0,032807	-0,038931	-0,500893	-41,944614	0,723562	-0,033595	-1,833653	-1,202352	4,037038	-3,894812	13,352378	-1,239428	-0,032807	-0,038931	-3,076227	55,350490	0,723562	-1,239428	-0,032807	-0,038931	-3,076227	55,350490	0,723562
10:43:07,97	0,821009	3,356998	-0,160991	0,864010	-0,080018	-0,249049	-1,239428	-0,032807	-0,038931	-0,500893	-41,944614	0,723562	-0,041998	-1,836752	-1,203529	3,972244	-3,925726	13,375084	-1,239428	-0,032807	-0,038931	-3,076227	55,350490	0,723562	-1,239428	-0,032807	-0,038931	-3,076227	55,350490	0,723562
10:43:08,02	0,821009	3,356998	-0,160991	0,864010	-0,080018	-0,249049	-1,229631	-0,029575	-0,043977	-0,721776	-41,414210	0,712877	-0,041293	-1,840522	-1,207397	4,028782	-3,951041	13,341692	-1,229631	-0,029575	-0,043977	-3,043404	55,111837	0,712877	-1,229631	-0,029575	-0,043977	-3,043404	55,111837	0,712877
10:43:08,07	0,821009	3,356998	-0,160991	0,864010	-0,080018	-0,249049	-1,229631	-0,029575	-0,043977	-0,721776	-41,414210	0,712877	-0,039426	-1,839425	-1,205803	4,073302	-3,936255	13,370294	-1,229631	-0,029575	-0,043977	-3,043404	55,111837	0,712877	-1,229631	-0,029575	-0,043977	-3,043404	55,111837	0,712877
10:43:08,12	0,821009	3,356998	-0,160991	0,864010	-0,080018	-0,249049	-1,231515	-0,030643	-0,042382	-0,631179	-41,480986	0,741479	-0,037695	-1,836637	-1,206226	4,046017	-3,889231	13,353671	-1,231515	-0,030643	-0,042382	-3,036640	55,192910	0,741479	-1,231515	-0,030643	-0,042382	-3,036640	55,192910	0,741479
10:43:08,17	0,821009	3,356998	-0,160991	0,864010	-0,080018	-0,249049	-1,243774	-0,031727	-0,042799	-0,579932	-42,075654	0,728731	-0,032358	-1,829350	-1,206219	4,107829	-3,962085	13,357546	-1,243774	-0,031727	-0,042799	-3,070464	55,560597	0,728731	-1,243774	-0,031727	-0,042799	-3,070464	55,560597	0,728731
10:43:08,22	0,821009	3,356998	-0,160991	0,864010	-0,080018	-0,249049	-1,243774	-0,031727	-0,042799	-0,579932	-42,075654	0,728731	-0,034103	-1,837088	-1,206174	4,100878	-3,963411	13,380324	-1,243774	-0,031727	-0,042799	-3,070464	55,560597	0,728731	-1,243774	-0,031727	-0,042799	-3,070464	55,560597	0,728731
10:43:08,27	0,821009	3,356998	-0,160991	0,864010	-0,080018	-0,249049	-1,236200	-0,034084	-0,042753	-0,461944	-41,687146	0,751508	-0,037522	-1,834098	-1,203756	4,066663	-3,968553	13,365972	-1,236200	-0,034084	-0,042753	-3,137573	55,354522	0,751508	-1,236200	-0,034084	-0,042753	-3,137573	55,354522	0,751508
10:43:08,32	0,821009	3,356998	-0,160991	0,864010	-0,080018	-0,249049	-1,232513	-0,027554	-0,041644	-0,815457	-41,484639	0,689610	-0,041602	-1,837016	-1,205064	4,103277	-3,980885	13,318426	-1,232513	-0,027554	-0,041644	-2,978451	55,267646	0,689610	-1,232513	-0,027554	-0,041644	-2,978451	55,267646	0,689610
10:43:08,37	0,821009	3,356998	-0,160991	0,864010	-0,080018	-0,249049	-1,232513	-0,027554	-0,041644	-0,815457	-41,484639	0,689610	-0,037716	-1,841017	-1,206195	4,072216	-4,025208	13,353219	-1,232513	-0,027554	-0,041644	-2,978451	55,267646	0,689610	-1,232513	-0,027554	-0,041644	-2,978451	55,267646	0,689610
10:43:08,42	0,821009	3,356998	-0,160991	0,864010	-0,080018	-0,249049	-1,230991	-0,032920	-0,042775	-0,590365	-41,410210	0,724403	-0,037990	-1,843463	-1,204532	4,073940	-4,029381	13,352857	-1,230991	-0,032920	-0,042775	-3,174552	55,222564	0,724403	-1,230991	-0,032920	-0,042775	-3,174552	55,222564	0,724403
10:43:08,48	0,821009	3,356998	-0,160991	0,864010	-0,080018	-0,249049	-1,231728	-0,033300	-0,043110	-0,532401	-41,409588	0,763448	-0,034593	-1,835851	-1,205407	4,157978	-4,003071	13,339338	-1,231728	-0,033300	-0,043110	-3,146473	55,281041	0,763448	-1,231728	-0,033300	-0,043110	-3,146473	55,281041	0,763448
10:43:08,53	0,821009	3,356998	-0,160991	0,864010	-0,080018	-0,249049	-1,231728	-0,033300	-0,043110	-0,532401	-41,409588	0,763448	-0,038899	-1,836079	-1,204287	4,060592	-3,974756	13,344631	-1,234675	-0,029426	-0,040866	-3,044104	55,284909	0,715815	-1,234675	-0,029426	-0,040866	-3,044104	55,284909	0,715815
10:43:08,58	0,821009	3,356998	-0,160991	0,864010	-0,080018	-0,249049	-1,234675	-0,029426	-0,040866	-0,734128	-41,637096	0,715815	-0,043809	-1,838103	-1,205886	3,937515	-3,888613	13,358170	-1,234675	-0,029426	-0,040866	-3,044104	55,284909	0,715815	-1,234675	-0,029426	-0,040866	-3,044104	55,284909	0,715815
10:43:08,63	0,821009	3,356998	-0,160991	0,864010	-0,080018	-0,249049	-1,230468	-0,026186	-0,042466	-0,889569	-41,567984	0,729355	-0,007268	-1,786410	-1,222730	4,120389	-3,922964	13,306747	-1,230468	-0,026186	-0,042466	-2,945167	55,023762	0,729355	-1,230468	-0,026186	-0,042466	-2,945167	55,023762	0,729355
10:43:08,68	0,820941	3,356955	-0,160980	0,863993	-0,090030	-0,249003	-1,293506	-0,031985	-0,059310	-0,526329	-44,670388	0,677931	-0,006482	-1,790166	-1,186268	3,861273	-3,923641	13,340077	-1,293506	-0,031985	-0,059310	-3,037155	56,869806	0,677931	-1,293506	-0,031985	-0,059310	-3,037155	56,869806	0,677931
10:43:08,73	0,820941	3,356955	-0,160980	0,863993	-0,090030	-0,249003	-1,305666	-0,034067	-0,026738	-0,539812	-44,850370	0,751029	0,000615	-1,776920	-1,190158	4,451263	-4,254574	13,379845	-1,305666	-0,034067	-0,026738	-3,214073	57,644401	0,751029	-1,305666	-0,034067	-0,026738	-3,214073	57,644401	0,751029
10:43:08,78	0,820941	3,356955	-0,160980	0,863993	-0,090030	-0,249003	-1,305666	-0,034067	-0,026738	-0,539812	-44,850370	0,751029	0,000805	-1,774611	-1,186326	4,734492	-4,441064	13,318129	-1,307760	-0,033077	-0,022905	-3,207733	58,038425	0,689314	-1,307760	-0,033077	-0,022905	-3,207733	58,038425	0,689314
10:43:08,83	0,820941	3,356955	-0,160980	0,863993	-0,090030	-0,249003	-1,307760	-0,033077	-0,022905	-0,611175	-44,620736	0,689314	0,005965	-1,772386	-1,186591	5,000390	-4,582436	13,321942	-1,307760	-0,033077	-0,022905	-3,207733	58,038425	0,689314	-1,307760	-0,033077	-0,022905	-3,207733	58,038425	0,689314
10:43:08,88	0,820941	3,356955	-0,160980	0,863993	-0,090030	-0,249003	-1,312268	-0,036434	-0,023171	-0,426126	-44,554176	0,693126	0,010874	-1,764780	-1,186165	5,160561	-4,727319	13,307682	-1,312268	-0,036434	-0,023171	-3,286158	58,458839	0,693126	-1,312268	-0,036434	-0,023171	-3,286158	58,458839	0,693126
10:43:08,93	0,820941	3,356955	-0,160980	0,863993	-0,090030	-0,249003	-1,321309	-0,036882	-0,022744	-0,448198	-44,813152	0,678866	0,001036	-1,769763	-1,189212	5,251609	-4,766544	13,324284	-1,321309	-0,036882	-0,022744	-3,343427	58,909578	0,678866	-1,321309	-0,036882	-0,022744	-3,343427	58,909578	0,678866
10:43:08,98	0,820941	3,356955	-0,160980	0,863993	-0,090030	-0,249003	-1,312074	-0,030853	-0,025791	-0,750134	-44,234510	0,695469	0,008926	-1,773928	-1,187966	5,374637	-4,849333	13,315511	-1,312074	-0,030853	-0,025791	-3,172115	58,763333	0,695469	-1,312074	-0,030853	-0,025791	-3,172115	58,763333	0,695469
10:43:09,03	0,820941	3,356955	-0,160980	0,863993	-0,090030	-0,249003	-1,322903	-0,035171	-0,026465	-0,559528	-44,510175	0,714829	0,010190	-1,762544	-1,189885	5,483557	-4,939633	13,343645	-1,322903	-0,035171	-0,026465	-3,320464	59,337707	0,714829	-1,322903	-0,035171	-0,026465	-3,320464	59,337707	0,714829
10:43:09,08	0,820941	3,356955	-0,160980	0,863993	-0,090030	-0,249003	-1,322903	-0,035171	-0,026465	-0,559528	-44,510175	0,714829	0,006772	-1,766536	-1,185998	5,528424	-4,978677	13,299623	-1,322903	-0,035171	-0,026465	-3,320464	59,337707	0,714829	-1,322903	-0,035171	-0,026465	-3,320464	59,337707	0,714829
10:43:09,13	0,820941	3,356955	-0,160980	0,863993	-0,090030	-0,249003	-1,317737	-0,034207	-0,022578	-0,621030	-44,183153	0,670808	0,010972	-1,771812	-1,187116	5,572523	-5,035842	13,297962	-1,317737	-0,034207	-0,022578	-3,306301	59,259178	0,670808	-1,317737	-0,034207	-0,022578	-3,306301	59,259178	0,670808
10:43:09,18	0,820941	3,356955	-0,160980	0,863993	-0,090030	-0,249003	-1,315268	-0,040483	-0,023696	-0,322146	-43,988010	0,669147	0,013294	-1,760851	-1,191020	5,593774	-5,030887	13,321686	-1,315268	-0,040483	-0,023696	-3,500065	59,260533	0,669147	-1,315268	-0,040483	-0,023696	-3,500065	59,260533	0,669147
10:43:09,23	0,820941	3,356955	-0,160980	0,863993	-0,090030	-0,249003	-1,315978	-0,033833	-0,023650	-0,620067	-43,930183	0,697369	0,005569	-1,767872	-1,187070	5,678515	-5,041775	13,326184	-1,315978	-0,033833	-0,023650	-3,275994	59,374112	0,697369	-1,315978	-0,033833	-0,023650	-3,275994	59,374112	0,697369
10:43:09,28	0,820941	3,356955	-0,160980	0,863993	-0,090030	-0,249003	-1,326853	-0,036672	-0,025566	-0,461846	-44,438297	0,732197	0,013464	-1,759874	-1,188986	5,733500	-5,061252	13,361013	-1,326853	-0,036672	-0,025566	-3,340586	59,719641	0,732197	-1,326853	-0,036672	-0,025566	-3,340586	59,719641	0,732197
10:43:09,33	0,820941	3,356955	-0,160980	0,863993	-0,090030	-0,249003	-1,322755	-0,033029	-0,026351	-0,697294	-44,179771	0,710774	0,008260	-1,761601	-1,189772	5,749844	-5,123826	13,339590	-1,322755	-0,033029	-0,026351	-3,290069	59,656492	0,710774	-1,322755	-0,033029	-0,026351	-3,290069	59,656492	0,710774
10:43:09,38	0,820941	3,356955	-0,160980	0,863993	-0,090030	-0,249003	-1,322755	-0,033029	-0,026351	-0,697294	-44,179771	0,710774	0,010688	-1,768473	-1,185840	5,764053	-5,140382	13,345612	-1,322755	-0,033029	-0,026351	-3,290069	59,656492	0,710774	-1,322755	-0,033029	-0,026351	-3,290069	59,656492	0,710774
10:43:09,43	0,820941	3,356955	-0,160980	0,863993	-0,090030	-0,249003	-1,318018	-0,038567	-0,022420	-0,416544	-43,912881	0,716796	0,012024	-1,759443	-1,188574	5,850230	-5,100915	13,324999	-1,318018	-0,038567	-0,022420	-3,444063	59,551553	0,716796	-1,318018	-0,038567	-0,022420	-3,444063	59,551553	0,716796
10:43:09,48	0,820941	3,356955	-0,160980	0,863993	-0,090030	-0,249003	-1,326506	-0,035209	-0,025154	-0,513917	-44,299344	0,696183	0,007828	-1,761948	-1,186640	5,833916	-5,182776	13,315425	-1,322238	-0,032828	-0,023220	-3,293757	59,745084	0,686610	-1,322238	-0,032828	-0,023220	-3,293757	59,745084	0,686610
10:43:09,53	0,820941	3,356955	-0,160980	0,863993	-0,090030	-0,249003	-1,326835	-0,038488	-0,024325	-0,368726	-44,249821	0,722836	0,015028	-1,760798	-1,187746	5,895248	-5,156162	13,351651	-1,326835	-0,038488	-0,024325	-3,390034	59,906694	0,722836	-1,326835	-0,038488	-0,024325	-3,390034	59,906694	0,722836
10:43:09,58	0,820941	3,356955	-0,160980	0,863993	-0,090030	-0,249003	-1,326835	-0,038488	-0,024325	-0,368726	-44,249821	0,722836	0,005542	-1,758656	-1,189348	5,882872	-5,185444	13,326268	-1,326835	-0,038488	-0,024325	-3,390034	59,906694	0,722836	-1,326835	-0,038488	-0,024325	-3,390034	59,906694	0,722836
10:43:09,63	0,820941	3,356955	-0,160980	0,863993	-0,090030	-0,249003	-1,328107	-0,039226	-0,026230	-0,305119	-44,268025	0,743080	0,016303	-1,760065	-1,189650	5,949413	-5,158285	13,371895	-1,328107	-0,039226	-0,026230	-3,384341	59,988387	0,743080	-1,328107	-0,039226	-0,026230	-3,384341	59,988387	0,743080
10:43:09,68	0,820941	3,356955	-0,160980	0,863993	-0,090030	-0,249003	-1,328107	-0,039226	-0,026230	-0,305119	-44,268025	0,743080	0,010248	-1,759953	-1,188944	5,882562	-5,203243	13,330921	-1,328107	-0,039226	-0,026230	-3,384341	59,988387	0,743080	-1,328107	-0,039226	-0,026230	-3,384341	59,988387	0,743080
10:43:09,73	0,820941	3,356955	-0,160980	0,863993	-0,090030	-0,249003	-1,331683	-0,035786	-0,022013	-0,513300	-44,430549	0,691324	0,007385	-1,759623	-1,187992	5,920368	-5,219302	13,287810	-1,331683	-0,035786	-0,022013	-3,322536	60,106584	0,691324	-1,331683	-0,035786	-0,022013	-3,322536	60,106584	0,691324
10:43:09,78	0,820941	3,356955	-0,160980	0,863993	-0,090030	-0,249003	-1,323454	-0,042615	-0,026994	-0,199638	-43,955739	0,710377	0,016912	-1,765789	-1,190415	5,974952	-5,254741	13,339193	-1,323454	-0,042615	-0,026994	-3,544921	59,935436	0,710377	-1,323454	-0,042615	-0,026994	-3,544921	59,935436	0,710377
10:43:09,83	0,820941	3,356955	-0,160980	0,863993	-0,090030	-0,249003	-1,323454	-0,042615	-0,026994	-0,199638	-43,955739	0,710377	0,014831	-1,758659	-1,189849	5,983395	-5,248291	13,355414	-1,328588	-0,037248	-0,026429	-3,392882	60,075572	0,726598	-1,328588	-0,037248	-0,026429	-3,392882	60,075572	0,726598
10:43:09,88	0,820941	3,356955	-0,160980	0,863993	-0,090030	-0,249003	-1,323437	-0,030365	-0,023922	-0,837727	-43,947547	0,712218	0,006295	-1,759679	-1,187342	5,980728	-5,259341	13,341034	-1,323437	-0,030365	-0,023922	-3,221395	59,942284	0,712218	-1,323437	-0,030365	-0,023922	-3,221395	59,942284	0,712218
10:43:09,93	0,820941	3,356955	-0,160980	0,863993	-0,090030	-0,249003	-1,323437	-0,030365	-0,023922	-0,837727	-43,947547	0,712218	0,014397	-1,764066	-1,189215	5,989689	-5,252612	13,303477	-1,323689	-0,039575	-0,025794	-3,455157	59,953353	0,674662	-1,323689	-0,039575	-0,025794	-3,455157	59,953353	0,674662
10:43:09,98	0,820941	3,356955	-0,160980	0,863993	-0,090030	-0,249003	-1,323689	-0,039575	-0,025794	-0,348489	-43,956246	0,674662	0,017564	-1,753557	-1,186960	6,025262	-5,248303	13,319327	-1,323689	-0,039575	-0,025794	-3,455157	59,953353	0,674662	-1,323689	-0,039575	-0,025794	-3,455157	59,953353	0,674662
10:43:10,03	0,820941	3,356955	-0,160980	0,863993	-0,090030	-0,249003	-1,334374	-0,037063	-0,023540	-0,457592	-44,483187	0,690512	0,011628	-1,756059	-1,188894	6,019884	-5,296366	13,332158	-1,334374	-0,037063	-0,023540	-3,367074	60,265145	0,690512	-1,334374	-0,037063	-0,023540	-3,367074	60,265145	0,690512
10:43:10,08	0,820941	3,356955	-0,160980	0,863993	-0,090030	-0,249003	-1,322197	-0,038580	-0,023497	-0,418127	-43,792796	0,672343	0,012789	-1,764860	-1,186917	6,055109	-5,311046	13,301158	-1,322197	-0,038580	-0,023497	-3,446684	59,999692	0,672343	-1,322197	-0,038580	-0,023497	-3,446684	59,999692	0,672343
10:43:10,13	0,820941	3,356955	-0,160980	0,863993	-0,090030	-0,249003	-1,327450	-0,033598	-0,024695	-0,672336	-44,085805	0,682909	0,011101	-1,757820	-1,188116	6,040329	-5,296890	13,311724	-1,327450	-0,033598	-0,024695	-3,309784	60,119005	0,682909	-1,327450	-0,033598	-0,024695	-3,309784	60,119005	0,682909
10:43:10,19	0,820941	3,356955	-0,160980	0,863993	-0,090030	-0,249003	-1,325408	-0,032732	-0,026218	-0,746987	-43,943183	0,710824	0,011194	-1,763419	-1,188447	6,082938	-5,329005	13,329025	-1,325408	-0,032732	-0,026218	-3,316486	60,101343	0,710824	-1,325408	-0,032732	-0,026218	-3,316486	60,101343	0,710824
10:43:10,23	0,820941	3,356955	-0,160980	0,863993	-0,090030	-0,249003	-1,325408	-0,032732	-0,026218	-0,746987	-43,943183	0,710824	0,017308	-1,755892	-1,190770	6,123564	-5,266557	13,348731	-1,325408	-0,032732	-0,026218	-3,316486	60,101343	0,710824	-1,325408	-0,032732	-0,026218	-3,316486	60,101343	0,710824
10:43:10,28	0,820941	3,356955	-0,160980	0,863993	-0,090030	-0,249003	-1,332224	-0,038010	-0,027350	-0,375034	-44,277125	0,719915	0,011699	-1,756030	-1,188528	6,042774	-5,283467	13,288523	-1,329299	-0,033222	-0,025107	-3,286964	60,163414	0,659708	-1,329299	-0,033222	-0,025107	-3,286964	60,163414	0,659708
10:43:10,33	0,820941	3,356955	-0,160980	0,863993	-0,090030	-0,249003	-1,329299	-0,033222	-0,025107	-0,679058	-44,186556	0,659708	0,009387	-1,757257	-1,189254	6,088517	-5,347403	13,324627	-1,329299	-0,033222	-0,025107	-3,286964	60,163414	0,659708	-1,329299	-0,033222	-0,025107	-3,286964	60,163414	0,659708
10:43:10,38	0,820941	3,356955	-0,160980	0,863993	-0,090030	-0,249003	-1,327081	-0,031833	-0,025834	-0,783792	-43,999623	0,695811	0,013591	-1,761599	-1,188459	6,114104	-5,359195	13,299359	-1,327081	-0,031833	-0,025834	-3,282651	60,176213	0,695811	-1,327081	-0,031833	-0,025834	-3,282651	60,176213	0,695811
10:43:10,43	0,820941	3,356955	-0,160980	0,863993	-0,090030	-0,249003	-1,325422	-0,037644	-0,025039	-0,478994	-43,885329	0,670543	0,014210	-1,752788	-1,188056	6,136747	-5,300621	13,355468	-1,325422	-0,037644	-0,025039	-3,434084	60,160318	0,670543	-1,325422	-0,037644	-0,025039	-3,434084	60,160318	0,670543
10:43:10,48	0,820941	3,356955	-0,160980	0,863993	-0,090030	-0,249003	-1,333362	-0,033775	-0,024635	-0,618172	-44,307895	0,726652	0,010079	-1,755362	-1,187686	6,125308	-5,307956	13,329804	-1,333362	-0,033775	-0,024635	-3,269488	60,361055	0,726652	-1,333362	-0,033775	-0,024635	-3,269488	60,361055	0,726652
10:43:10,53	0,820941	3,356955	-0,160980	0,863993	-0,090030	-0,249003	-1,329067	-0,031484	-0,024266	-0,749337	-44,090797	0,700988	0,017115	-1,761926	-1,189179	6,112114	-5,342501	13,368745	-1,329067	-0,031484	-0,024266	-3,220868	60,241001	0,700988	-1,329067	-0,031484	-0,024266	-3,220868	60,241001	0,700988
10:43:10,58	0,820941	3,356955	-0,160980	0,863993	-0,090030	-0,249003	-1,331349	-0,037813	-0,024619	-0,363806	-44,183376	0,697952	0,016701	-1,756551	-1,188039	6,176107	-5,272121	13,326768	-1,331349	-0,037813	-0,024619	-3,332148	60,327545	0,697952	-1,331349	-0,037813	-0,024619	-3,332148	60,327545	0,697952
10:43:10,63	0,820941	3,356955	-0,160980	0,863993	-0,090030	-0,249003	-1,328067	-0,044373	-0,026920	-0,114019	-43,978796	0,705924	0,020741	-1,762673	-1,190340	6,159797	-5,368146	13,334739	-1,328067	-0,044373	-0,026920	-3,597294	60,274445	0,705924	-1,328067	-0,044373	-0,026920	-3,597294	60,274445	0,705924
10:43:10,68	0,820941	3,356955	-0,160980	0,863993	-0,090030	-0,249003	-1,328067	-0,044373	-0,026920	-0,114019	-43,978796	0,705924	0,018960	-1,752969	-1,188821	6,170050	-5,347750	13,340340	-1,328067	-0,044373	-0,026920	-3,597294	60,274445	0,705924	-1,328067	-0,044373	-0,026920	-3,597294	60,274445	0,705924
10:43:10,73	0,820941	3,356955	-0,160980	0,863993	-0,090030	-0,249003	-1,335123	-0,037561	-0,021918	-0,482541	-44,319436	0,688368	0,010706	-1,757986	-1,189224	6,153225	-5,352682	13,319048	-1,335123	-0,037561	-0,021918	-3,431088	60,487754	0,688368	-1,335123	-0,037561	-0,021918	-3,431088	60,487754	0,688368
10:43:10,78	0,820941	3,356955	-0,160980	0,863993	-0,090030	-0,249003	-1,325827	-0,034113	-0,028501	-0,651890	-43,835978	0,695184	0,010736	-1,759483	-1,191922	6,180449	-5,385105	13,324000	-1,325827	-0,034113	-0,028501	-3,329771	60,241462	0,695184	-1,325827	-0,034113	-0,028501	-3,329771	60,241462	0,695184
10:43:10,83	0,820941	3,356955	-0,160980	0,863993	-0,090030	-0,249003	-1,325827	-0,034113	-0,028501	-0,651890	-43,835978	0,695184	0,016710	-1,751192	-1,189194	6,229320	-5,360022	13,339440	-1,325827	-0,034113	-0,028501	-3,329771	60,241462	0,695184	-1,325827	-0,034113	-0,028501	-3,329771	60,241462	0,695184
10:43:10,88	0,820941	3,356955	-0,160980	0,863993	-0,090030	-0,249003	-1,340147	-0,037474	-0,026160	-0,441684	-44,545096	0,721233	0,020806	-1,748762	-1,189580	6,228932	-5,372158	13,350048	-1,340147	-0,037474	-0,026160	-3,383372	60,656452	0,721233	-1,340147	-0,037474	-0,026160	-3,383372	60,656452	0,721233
10:43:10,93	0,820941	3,356955	-0,160980	0,863993	-0,090030	-0,249003	-1,329754	-0,029836	-0,024243	-0,854953	-44,035056	0,698270	0,008995	-1,753943	-1,187664	6,194573	-5,370892	13,327085	-1,329754	-0,029836	-0,024243	-3,197044	60,350653	0,698270	-1,329754	-0,029836	-0,024243	-3,197044	60,350653	0,698270
10:43:10,98	0,820941	3,356955	-0,160980	0,863993	-0,090030	-0,249003	-1,328218	-0,036916	-0,024606	-0,484457	-43,936471	0,683746	0,014358	-1,758814	-1,188027	6,211911	-5,378219	13,312562	-1,328218	-0,036916	-0,024606	-3,382345	60,328610	0,683746	-1,328218	-0,036916	-0,024606	-3,382345	60,328610	0,683746
10:43:11,03	0,820941	3,356955	-0,160980	0,863993	-0,090030	-0,249003	-1,334557	-0,036574	-0,024216	-0,523659	-44,263309	0,718208	0,017231	-1,753153	-1,187636	6,203637	-5,398162	13,347023	-1,334557	-0,036574	-0,024216	-3,394686	60,499408	0,718208	-1,334557	-0,036574	-0,024216	-3,394686	60,499408	0,718208
10:43:11,08	0,820941	3,356955	-0,160980	0,863993	-0,090030	-0,249003	-1,335731	-0,032429	-0,026584	-0,737942	-44,348123	0,705673	0,014229	-1,750064	-1,190005	6,183661	-5,385204	13,334489	-1,335731	-0,032429	-0,026584	-3,283621	60,506733	0,705673	-1,335731	-0,032429	-0,026584	-3,283621	60,506733	0,705673
10:43:11,14	0,820941	3,356955	-0,160980	0,863993	-0,090030	-0,249003	-1,326140	-0,036695	-0,024604	-0,539929	-43,818116	0,686876	0,017923	-1,757393	-1,187998	6,235226	-5,384389	13,337160	-1,326140	-0,036695	-0,024604	-3,420500	60,283848	0,686876	-1,326140	-0,036695	-0,024604	-3,420500	60,283848	0,686876
10:43:11,18	0,820941	3,356955	-0,160980	0,863993	-0,090030	-0,249003	-1,326140	-0,036695	-0,024604	-0,539929	-43,818116	0,686876	0,015173	-1,750079	-1,188169	6,214905	-5,401548	13,342378	-1,326140	-0,036695	-0,024604	-3,420500	60,283848	0,686876	-1,326140	-0,036695	-0,024604	-3,420500	60,283848	0,686876
10:43:11,23	0,820941	3,356955	-0,160980	0,863993	-0,090030	-0,249003	-1,328330	-0,038289	-0,023806	-0,390767	-43,925694	0,693167	0,015603	-1,759403	-1,187226	6,237470	-5,367227	13,321982	-1,328330	-0,038289	-0,023806	-3,396429	60,348236	0,693167	-1,328330	-0,038289	-0,023806	-3,396429	60,348236	0,693167
10:43:11,28	0,820941	3,356955	-0,160980	0,863993	-0,090030	-0,249003	-1,334898	-0,036516	-0,026537	-0,469809	-44,260169	0,705918	0,017352	-1,752828	-1,189958	6,250150	-5,359366	13,334734	-1,334898	-0,036516	-0,026537	-3,336299	60,529334	0,705918	-1,334898	-0,036516	-0,026537	-3,336299	60,529334	0,705918
10:43:11,33	0,820941	3,356955	-0,160980	0,863993	-0,090030	-0,249003	-1,334898	-0,036516	-0,026537	-0,469809	-44,260169	0,705918	0,011420	-1,752769	-1,187249	6,239677	-5,397735	13,335793	-1,334898	-0,036516	-0,026537	-3,336299	60,529334	0,705918	-1,334898	-0,036516	-0,026537	-3,336299	60,529334	0,705918
10:43:11,38	0,820941	3,356955	-0,160980	0,863993	-0,090030	-0,249003	-1,334520	-0,038651	-0,026168	-0,430480	-44,238736	0,689573	0,019012	-1,754224	-1,189589	6,215830	-5,422348	13,318389	-1,334520	-0,038651	-0,026168	-3,464587	60,521082	0,689573	-1,334520	-0,038651	-0,026168	-3,464587	60,521082	0,689573
10:43:11,43	0,820941	3,356955	-0,160980	0,863993	-0,090030	-0,249003	-1,334520	-0,038651	-0,026168	-0,430480	-44,238736	0,689573	0,016167	-1,757032	-1,188390	6,265760	-5,457614	13,319954	-1,334520	-0,038651	-0,026168	-3,464587	60,521082	0,689573	-1,334520	-0,038651	-0,026168	-3,464587	60,521082	0,689573
10:43:11,48	0,820941	3,356955	-0,160980	0,863993	-0,090030	-0,249003	-1,330666	-0,037592	-0,024969	-0,491152	-43,977432	0,691138	0,018951	-1,752898	-1,188801	6,251567	-5,403108	13,318345	-1,330666	-0,037592	-0,024969	-3,442087	60,479813	0,691138	-1,330666	-0,037592	-0,024969	-3,442087	60,479813	0,691138
10:43:11,53	0,820941	3,356955	-0,160980	0,863993	-0,090030	-0,249003	-1,335637	-0,037936	-0,025380	-0,433132	-44,275511	0,689529	0,014426	-1,753228	-1,187646	6,271754	-5,423979	13,296555	-1,335637	-0,037936	-0,025380	-3,411108	60,572021	0,689529	-1,335637	-0,037936	-0,025380	-3,411108	60,572021	0,689529
10:43:11,58	0,820941	3,356955	-0,160980	0,863993	-0,090030	-0,249003	-1,331526	-0,037207	-0,022226	-0,452817	-44,025009	0,710394	0,016264	-1,756094	-1,185646	6,292479	-5,405683	13,339210	-1,331526	-0,037207	-0,022226	-3,373562	60,499792	0,710394	-1,331526	-0,037207	-0,022226	-3,373562	60,499792	0,710394
10:43:11,63	0,820941	3,356955	-0,160980	0,863993	-0,090030	-0,249003	-1,331526	-0,037207	-0,022226	-0,452817	-44,025009	0,710394	0,017958	-1,752209	-1,189196	6,270373	-5,404242	13,303751	-1,331526	-0,037207	-0,022226	-3,373562	60,499792	0,710394	-1,331526	-0,037207	-0,022226	-3,373562	60,499792	0,710394
10:43:11,68	0,820941	3,356955	-0,160980	0,863993	-0,090030	-0,249003	-1,335738	-0,036731	-0,025776	-0,487364	-44,263878	0,674935	0,019006	-1,753474	-1,186874	6,202234	-5,399602	13,322561	-1,335738	-0,036731	-0,025776	-3,370758	60,591535	0,674935	-1,335738	-0,036731	-0,025776	-3,370758	60,591535	0,674935
10:43:11,73	0,820941	3,356955	-0,160980	0,863993	-0,090030	-0,249003	-1,335166	-0,038271	-0,023454	-0,437339	-44,295473	0,693745	0,010860	-1,754224	-1,189587	6,244200	-5,375646	13,318184	-1,335166	-0,038271	-0,023454	-3,441617	60,515051	0,693745	-1,335166	-0,038271	-0,023454	-3,441617	60,515051	0,693745
10:43:11,78	0,820941	3,356955	-0,160980	0,863993	-0,090030	-0,249003	-1,330444	-0,031592	-0,026167	-0,742920	-44,025554	0,689368	0,018010	-1,758430	-1,189127	6,293061	-5,433020	13,345246	-1,330444	-0,031592	-0,026167	-3,222894	60,414279	0,689368	-1,330444	-0,031592	-0,026167	-3,222894	60,414279	0,689368
10:43:11,83	0,820941	3,356955	-0,160980	0,863993	-0,090030	-0,249003	-1,330376	-0,039886	-0,025706	-0,336887	-43,951046	0,716431	0,018532	-1,751768	-1,189169	6,266522	-5,397113	13,342928	-1,330376	-0,039886	-0,025706	-3,467942	60,483494	0,716431	-1,330376	-0,039886	-0,025706	-3,467942	60,483494	0,716431
10:43:11,88	0,820941	3,356955	-0,160980	0,863993	-0,090030	-0,249003	-1,336406	-0,037007	-0,025749	-0,468745	-44,305541	0,714113	0,012628	-1,757758	-1,187611	6,256849	-5,444927	13,328949	-1,336406	-0,037007	-0,025749	-3,373833	60,602352	0,714113	-1,336406	-0,037007	-0,025749	-3,373833	60,602352	0,714113
10:43:11,93	0,820941	3,356955	-0,160980	0,863993	-0,090030	-0,249003	-1,328267	-0,034889	-0,024191	-0,625129	-43,866792	0,700133	0,017434	-1,750155	-1,187614	6,313928	-5,427601	13,326032	-1,328267	-0,034889	-0,024191	-3,363949	60,402202	0,700133	-1,328267	-0,034889	-0,024191	-3,363949	60,402202	0,700133
10:43:11,98	0,820941	3,356955	-0,160980	0,863993	-0,090030	-0,249003	-1,337254	-0,035250	-0,024193	-0,562835	-44,293339	0,697217	0,011546	-1,752619	-1,186847	6,314497	-5,452942	13,308829	-1,337254	-0,035250	-0,024193	-3,329960	60,681122	0,697217	-1,337254	-0,035250	-0,024193	-3,329960	60,681122	0,697217
10:43:12,03	0,820941	3,356955	-0,160980	0,863993	-0,090030	-0,249003	-1,332177	-0,031384	-0,023426	-0,785550	-44,016135	0,680014	0,020996	-1,748066	-1,186844	6,329077	-5,427362	13,311806	-1,332177	-0,031384	-0,023426	-3,249162	60,559728	0,680014	-1,332177	-0,031384	-0,023426	-3,249162	60,559728	0,680014
10:43:12,09	0,820941	3,356955	-0,160980	0,863993	-0,090030	-0,249003	-1,340844	-0,037291	-0,023424	-0,448943	-44,467021	0,682990	0,016858	-1,756755	-1,188383	6,312434	-5,460324	13,300163	-1,340844	-0,037291	-0,023424	-3,376255	60,789258	0,682990	-1,340844	-0,037291	-0,023424	-3,376255	60,789258	0,682990
10:43:12,14	0,820941	3,356955	-0,160980	0,863993	-0,090030	-0,249003	-1,331251	-0,038051	-0,024963	-0,446270	-43,966093	0,671348	0,010839	-1,751705	-1,190345	6,255699	-5,401704	13,351978	-1,331251	-0,038051	-0,024963	-3,433272	60,537100	0,671348	-1,331251	-0,038051	-0,024963	-3,433272	60,537100	0,671348
10:43:12,19	0,820941	3,356955	-0,160980	0,863993	-0,090030	-0,249003	-1,332615	-0,030314	-0,026924	-0,826205	-44,115484	0,723162	0,017392	-1,756995	-1,190033	6,353976	-5,507409	13,317862	-1,332615	-0,030314	-0,026924	-3,205837	60,494811	0,723162	-1,332615	-0,030314	-0,026924	-3,205837	60,494811	0,723162
10:43:12,24	0,820941	3,356955	-0,160980	0,863993	-0,090030	-0,249003	-1,331310	-0,038634	-0,026613	-0,435970	-43,909647	0,689046	-0,069439	-1,887440	-1,198296	2,216769	-2,915837	13,419719	-1,331310	-0,038634	-0,026613	-3,468722	60,598184	0,689046	-1,331310	-0,038634	-0,026613	-3,468722	60,598184	0,689046
10:43:12,29	0,820980	3,357041	-0,160957	0,864010	-0,080073	-0,249020	-1,174926	-0,028659	-0,034875	-0,778894	-40,656383	0,790904	-0,057314	-1,864483	-1,224627	3,536940	-3,566630	13,368067	-1,174926	-0,028659	-0,034875	-3,028628	51,575294	0,790904	-1,174926	-0,028659	-0,034875	-3,028628	51,575294	0,790904
10:43:12,34	0,820980	3,357041	-0,160957	0,864010	-0,080073	-0,249020	-1,200869	-0,027681	-0,061207	-0,733295	-40,536743	0,739251	-0,059574	-1,869264	-1,224172	3,600702	-3,649820	13,392441	-1,200869	-0,027681	-0,061207	-2,906215	53,731493	0,739251	-1,200869	-0,027681	-0,061207	-2,906215	53,731493	0,739251
10:43:12,39	0,820980	3,357041	-0,160957	0,864010	-0,080073	-0,249020	-1,195599	-0,028114	-0,060752	-0,750938	-40,165875	0,763625	-0,063029	-1,870624	-1,224979	3,622992	-3,630768	13,339217	-1,195599	-0,028114	-0,060752	-2,957856	53,688645	0,763625	-1,195599	-0,028114	-0,060752	-2,957856	53,688645	0,763625
10:43:12,44	0,820980	3,357041	-0,160957	0,864010	-0,080073	-0,249020	-1,192694	-0,025802	-0,061558	-0,843485	-40,005033	0,710402	-0,054737	-1,872302	-1,222977	3,637613	-3,622135	13,382916	-1,192694	-0,025802	-0,061558	-2,868960	53,621438	0,710402	-1,192694	-0,025802	-0,061558	-2,868960	53,621438	0,710402
10:43:12,49	0,820980	3,357041	-0,160957	0,864010	-0,080073	-0,249020	-1,194613	-0,028153	-0,059186	-0,697817	-40,096380	0,748629	-0,060033	-1,870138	-1,222607	3,642008	-3,614698	13,377444	-1,194613	-0,028153	-0,059186	-2,907832	53,680721	0,748629	-1,194613	-0,028153	-0,059186	-2,907832	53,680721	0,748629
10:43:12,54	0,820980	3,357041	-0,160957	0,864010	-0,080073	-0,249020	-1,194613	-0,028153	-0,059186	-0,697817	-40,096380	0,748629	-0,056046	-1,865105	-1,223817	3,602601	-3,643240	13,364572	-1,194613	-0,028153	-0,059186	-2,907832	53,680721	0,748629	-1,194613	-0,028153	-0,059186	-2,907832	53,680721	0,748629
10:43:12,59	0,820980	3,357041	-0,160957	0,864010	-0,080073	-0,249020	-1,200965	-0,029090	-0,060397	-0,693502	-40,446550	0,735756	-0,054708	-1,865689	-1,224526	3,679048	-3,635507	13,403371	-1,200965	-0,029090	-0,060397	-2,977090	53,829198	0,735756	-1,200965	-0,029090	-0,060397	-2,977090	53,829198	0,735756
10:43:12,64	0,820980	3,357041	-0,160957	0,864010	-0,080073	-0,249020	-1,200935	-0,029412	-0,059951	-0,620459	-40,334409	0,734020	-0,055782	-1,865292	-1,223371	3,726532	-3,649760	13,362836	-1,200935	-0,029412	-0,059951	-2,929294	53,938993	0,734020	-1,200935	-0,029412	-0,059951	-2,929294	53,938993	0,734020
10:43:12,69	0,820980	3,357041	-0,160957	0,864010	-0,080073	-0,249020	-1,200935	-0,029412	-0,059951	-0,620459	-40,334409	0,734020	-0,056430	-1,868564	-1,224110	3,711707	-3,692282	13,405084	-1,200935	-0,029412	-0,059951	-2,929294	53,938993	0,734020	-1,200935	-0,029412	-0,059951	-2,929294	53,938993	0,734020
10:43:12,74	0,820980	3,357041	-0,160957	0,864010	-0,080073	-0,249020	-1,197777	-0,030487	-0,060690	-0,608812	-40,161757	0,776269	-0,057589	-1,867563	-1,226501	3,704804	-3,648305	13,340135	-1,197777	-0,030487	-0,060690	-3,002012	53,863721	0,776269	-1,197777	-0,030487	-0,060690	-3,002012	53,863721	0,776269
10:43:12,79	0,820980	3,357041	-0,160957	0,864010	-0,080073	-0,249020	-1,196911	-0,025457	-0,060377	-0,893110	-40,146175	0,717590	-0,061219	-1,866800	-1,223797	3,674823	-3,697264	13,346406	-1,196911	-0,025457	-0,060377	-2,891483	53,811320	0,717590	-1,196911	-0,025457	-0,060377	-2,891483	53,811320	0,717590
10:43:12,84	0,820980	3,357041	-0,160957	0,864010	-0,080073	-0,249020	-1,196911	-0,025457	-0,060377	-0,893110	-40,146175	0,717590	-0,053365	-1,866881	-1,224104	3,770394	-3,695921	13,380915	-1,196911	-0,025457	-0,060377	-2,891483	53,811320	0,717590	-1,196911	-0,025457	-0,060377	-2,891483	53,811320	0,717590
10:43:12,89	0,820980	3,357041	-0,160957	0,864010	-0,080073	-0,249020	-1,200767	-0,032300	-0,060684	-0,488347	-40,264602	0,752099	-0,062861	-1,863350	-1,223778	3,747368	-3,709017	13,350345	-1,200767	-0,032300	-0,060684	-3,023862	53,995604	0,752099	-1,200767	-0,032300	-0,060684	-3,023862	53,995604	0,752099
10:43:12,94	0,820980	3,357041	-0,160957	0,864010	-0,080073	-0,249020	-1,199077	-0,022311	-0,060358	-1,030612	-40,190125	0,721530	-0,054464	-1,866255	-1,229143	3,824182	-3,713547	13,373076	-1,200760	-0,031035	-0,065723	-2,978719	54,050819	0,744261	-1,200760	-0,031035	-0,065723	-2,978719	54,050819	0,744261
10:43:12,99	0,820980	3,357041	-0,160957	0,864010	-0,080073	-0,249020	-1,200760	-0,031035	-0,065723	-0,542480	-40,208855	0,744261	-0,061548	-1,864340	-1,225283	3,828021	-3,756467	13,358683	-1,200760	-0,031035	-0,065723	-2,978719	54,050819	0,744261	-1,200760	-0,031035	-0,065723	-2,978719	54,050819	0,744261
10:43:13,04	0,820980	3,357041	-0,160957	0,864010	-0,080073	-0,249020	-1,198876	-0,023942	-0,061863	-0,946547	-40,086095	0,729867	-0,053808	-1,861534	-1,224482	3,863028	-3,726080	13,370253	-1,205176	-0,029243	-0,061062	-2,922657	54,207755	0,741438	-1,205176	-0,029243	-0,061062	-2,922657	54,207755	0,741438
10:43:13,09	0,820980	3,357041	-0,160957	0,864010	-0,080073	-0,249020	-1,205176	-0,029243	-0,061062	-0,627105	-40,398586	0,741438	-0,054448	-1,868853	-1,223302	3,829958	-3,761901	13,367531	-1,205176	-0,029243	-0,061062	-2,922657	54,207755	0,741438	-1,205176	-0,029243	-0,061062	-2,922657	54,207755	0,741438
10:43:13,14	0,820980	3,357041	-0,160957	0,864010	-0,080073	-0,249020	-1,198519	-0,032348	-0,059882	-0,513201	-40,063110	0,738716	-0,053883	-1,858886	-1,223725	3,835467	-3,729432	13,375194	-1,198519	-0,032348	-0,059882	-3,052498	54,020595	0,738716	-1,198519	-0,032348	-0,059882	-3,052498	54,020595	0,738716
10:43:13,19	0,820980	3,357041	-0,160957	0,864010	-0,080073	-0,249020	-1,207432	-0,027854	-0,060305	-0,715995	-40,538078	0,746378	-0,051471	-1,862696	-1,224853	3,851850	-3,720338	13,390389	-1,207432	-0,027854	-0,060305	-2,902542	54,245341	0,746378	-1,207432	-0,027854	-0,060305	-2,902542	54,245341	0,746378
10:43:13,24	0,820980	3,357041	-0,160957	0,864010	-0,080073	-0,249020	-1,202523	-0,024524	-0,055665	-0,896657	-40,324366	0,733425	-0,056852	-1,860959	-1,224879	3,837648	-3,774502	13,383299	-1,202523	-0,024524	-0,055665	-2,821758	54,073670	0,733425	-1,202523	-0,024524	-0,055665	-2,821758	54,073670	0,733425
10:43:13,29	0,820980	3,357041	-0,160957	0,864010	-0,080073	-0,249020	-1,207850	-0,031021	-0,058326	-0,576512	-40,531924	0,773310	-0,050931	-1,860108	-1,221747	3,847024	-3,765181	13,402125	-1,207850	-0,031021	-0,058326	-3,011639	54,284297	0,773310	-1,207850	-0,031021	-0,058326	-3,011639	54,284297	0,773310
10:43:13,34	0,820980	3,357041	-0,160957	0,864010	-0,080073	-0,249020	-1,197059	-0,029112	-0,061844	-0,700551	-39,960913	0,714039	-0,057980	-1,868499	-1,225265	3,843200	-3,791574	13,342855	-1,197059	-0,029112	-0,061844	-2,985819	54,008224	0,714039	-1,197059	-0,029112	-0,061844	-2,985819	54,008224	0,714039
10:43:13,39	0,820980	3,357041	-0,160957	0,864010	-0,080073	-0,249020	-1,204385	-0,027466	-0,060315	-0,768551	-40,412977	0,750644	-0,055742	-1,861331	-1,223735	3,790426	-3,740801	13,379459	-1,204385	-0,027466	-0,060315	-2,924620	54,131284	0,750644	-1,204385	-0,027466	-0,060315	-2,924620	54,131284	0,750644
10:43:13,44	0,820980	3,357041	-0,160957	0,864010	-0,080073	-0,249020	-1,201591	-0,022321	-0,058367	-1,046176	-40,234316	0,752255	-0,061595	-1,861178	-1,221788	3,814269	-3,766238	13,381071	-1,201591	-0,022321	-0,058367	-2,798396	54,090607	0,752255	-1,201591	-0,022321	-0,058367	-2,798396	54,090607	0,752255
10:43:13,49	0,820980	3,357041	-0,160957	0,864010	-0,080073	-0,249020	-1,199488	-0,030374	-0,059097	-0,635213	-40,112227	0,766897	-0,055672	-1,867026	-1,222517	3,821379	-3,779352	13,395713	-1,199488	-0,030374	-0,059097	-3,019608	54,047583	0,766897	-1,199488	-0,030374	-0,059097	-3,019608	54,047583	0,766897
10:43:13,54	0,820980	3,357041	-0,160957	0,864010	-0,080073	-0,249020	-1,205515	-0,028902	-0,062621	-0,700093	-40,427533	0,760848	-0,053934	-1,861071	-1,226042	3,825569	-3,768261	13,389664	-1,205515	-0,028902	-0,062621	-2,968881	54,205374	0,760848	-1,205515	-0,028902	-0,062621	-2,968881	54,205374	0,760848
10:43:13,59	0,820980	3,357041	-0,160957	0,864010	-0,080073	-0,249020	-1,195156	-0,029455	-0,061043	-0,712516	-39,873864	0,751553	-0,058634	-1,870319	-1,224463	3,817953	-3,811438	13,380369	-1,195156	-0,029455	-0,061043	-3,024747	53,945848	0,751553	-1,195156	-0,029455	-0,061043	-3,024747	53,945848	0,751553
10:43:13,64	0,820980	3,357041	-0,160957	0,864010	-0,080073	-0,249020	-1,205144	-0,029924	-0,060646	-0,600384	-40,393880	0,774873	-0,050389	-1,859197	-1,222180	3,828695	-3,780922	13,358696	-1,205144	-0,029924	-0,060646	-2,949405	54,209909	0,774873	-1,205144	-0,029924	-0,060646	-2,949405	54,209909	0,774873
10:43:13,69	0,820980	3,357041	-0,160957	0,864010	-0,080073	-0,249020	-1,199139	-0,023718	-0,058751	-0,996599	-40,101638	0,746572	-0,061611	-1,864001	-1,222172	3,807200	-3,788798	13,375388	-1,199139	-0,023718	-0,058751	-2,858491	54,030779	0,746572	-1,199139	-0,023718	-0,058751	-2,858491	54,030779	0,746572
10:43:13,74	0,820980	3,357041	-0,160957	0,864010	-0,080073	-0,249020	-1,203877	-0,025114	-0,058738	-0,913309	-40,316793	0,756843	-0,058033	-1,860595	-1,222159	3,839613	-3,795107	13,385659	-1,203877	-0,025114	-0,058738	-2,884721	54,187563	0,756843	-1,203877	-0,025114	-0,058738	-2,884721	54,187563	0,756843
10:43:13,79	0,820980	3,357041	-0,160957	0,864010	-0,080073	-0,249020	-1,206339	-0,029905	-0,061074	-0,601390	-40,463515	0,731968	-0,052653	-1,860859	-1,224495	3,854790	-3,731413	13,360784	-1,206339	-0,029905	-0,061074	-2,948952	54,234100	0,731968	-1,206339	-0,029905	-0,061074	-2,948952	54,234100	0,731968
10:43:13,84	0,820980	3,357041	-0,160957	0,864010	-0,080073	-0,249020	-1,201265	-0,029464	-0,060246	-0,655510	-40,157461	0,767345	-0,055572	-1,865032	-1,223666	3,875765	-3,779518	13,396161	-1,201265	-0,029464	-0,060246	-2,968430	54,141863	0,767345	-1,201265	-0,029464	-0,060246	-2,968430	54,141863	0,767345
10:43:13,90	0,820980	3,357041	-0,160957	0,864010	-0,080073	-0,249020	-1,200924	-0,026876	-0,061815	-0,829223	-40,124614	0,761926	-0,052609	-1,867177	-1,224461	3,871567	-3,769985	13,358426	-1,200924	-0,026876	-0,061815	-2,938980	54,147881	0,761926	-1,200924	-0,026876	-0,061815	-2,938980	54,147881	0,761926
10:43:13,95	0,820980	3,357041	-0,160957	0,864010	-0,080073	-0,249020	-1,199942	-0,030237	-0,058704	-0,629825	-40,081482	0,741450	-0,055564	-1,866565	-1,222125	3,874707	-3,795648	13,370266	-1,199942	-0,030237	-0,058704	-3,003406	54,113934	0,741450	-1,199942	-0,030237	-0,058704	-3,003406	54,113934	0,741450
10:43:14,00	0,820980	3,357041	-0,160957	0,864010	-0,080073	-0,249020	-1,199942	-0,030237	-0,058704	-0,629825	-40,081482	0,741450	-0,054196	-1,858874	-1,223649	4,029509	-3,921490	13,357258	-1,199942	-0,030237	-0,058704	-3,003406	54,113934	0,741450	-1,199942	-0,030237	-0,058704	-3,003406	54,113934	0,741450
10:43:14,05	0,820980	3,357041	-0,160957	0,864010	-0,080073	-0,249020	-1,207286	-0,027576	-0,060229	-0,799751	-40,266412	0,728442	-0,079302	-1,911144	-1,210252	3,962541	-3,888839	13,382353	-1,207286	-0,027576	-0,060229	-2,964485	54,505546	0,728442	-1,207286	-0,027576	-0,060229	-2,964485	54,505546	0,728442
10:43:14,10	0,820928	3,357006	-0,160976	0,864008	-0,070004	-0,248995	-1,149466	-0,031969	-0,046832	-0,576515	-37,334097	0,753537	-0,075403	-1,897244	-1,239207	5,321391	-4,651299	13,398234	-1,149466	-0,031969	-0,046832	-3,086111	52,898995	0,753537	-1,149466	-0,031969	-0,046832	-3,086111	52,898995	0,753537
10:43:14,15	0,820928	3,357006	-0,160976	0,864008	-0,070004	-0,248995	-1,163453	-0,028395	-0,075786	-0,743253	-36,503408	0,769418	-0,077741	-1,893462	-1,238428	5,344468	-4,663614	13,411821	-1,163453	-0,028395	-0,075786	-2,972281	54,827688	0,769418	-1,163453	-0,028395	-0,075786	-2,972281	54,827688	0,769418
10:43:14,20	0,820928	3,357006	-0,160976	0,864008	-0,070004	-0,248995	-1,165559	-0,024480	-0,075008	-0,945992	-36,586776	0,783005	-0,078817	-1,889743	-1,238040	5,407025	-4,684528	13,396102	-1,165559	-0,024480	-0,075008	-2,867644	54,909639	0,783005	-1,165559	-0,024480	-0,075008	-2,867644	54,909639	0,783005
10:43:14,25	0,820928	3,357006	-0,160976	0,864008	-0,070004	-0,248995	-1,168243	-0,021689	-0,074620	-1,077956	-36,661672	0,767287	-0,071646	-1,890825	-1,237201	5,452750	-4,680434	13,430248	-1,168243	-0,021689	-0,074620	-2,780516	55,045377	0,767287	-1,168243	-0,021689	-0,074620	-2,780516	55,045377	0,767287
10:43:14,30	0,820928	3,357006	-0,160976	0,864008	-0,070004	-0,248995	-1,170891	-0,028440	-0,073781	-0,700492	-36,761827	0,801432	-0,073582	-1,890156	-1,238012	5,393755	-4,727678	13,429599	-1,170891	-0,028440	-0,073781	-2,933012	55,153108	0,801432	-1,170891	-0,028440	-0,073781	-2,933012	55,153108	0,801432
10:43:14,35	0,820928	3,357006	-0,160976	0,864008	-0,070004	-0,248995	-1,170502	-0,026429	-0,074591	-0,875477	-36,769073	0,800783	-0,071594	-1,894519	-1,237969	5,481571	-4,725706	13,404204	-1,170502	-0,026429	-0,074591	-2,950132	55,115332	0,800783	-1,170502	-0,026429	-0,074591	-2,950132	55,115332	0,800783
10:43:14,40	0,820928	3,357006	-0,160976	0,864008	-0,070004	-0,248995	-1,167718	-0,030332	-0,074548	-0,626896	-36,549234	0,775388	-0,067571	-1,889370	-1,240690	5,465104	-4,747746	13,435853	-1,167718	-0,030332	-0,074548	-3,007950	55,116617	0,775388	-1,167718	-0,030332	-0,074548	-3,007950	55,116617	0,775388
10:43:14,45	0,820928	3,357006	-0,160976	0,864008	-0,070004	-0,248995	-1,174188	-0,031242	-0,077270	-0,606904	-36,888941	0,807037	-0,070969	-1,894076	-1,239119	5,500437	-4,718665	13,414799	-1,174188	-0,031242	-0,077270	-3,059383	55,284845	0,807037	-1,174188	-0,031242	-0,077270	-3,059383	55,284845	0,807037
10:43:14,50	0,820928	3,357006	-0,160976	0,864008	-0,070004	-0,248995	-1,168321	-0,021731	-0,074190	-1,108841	-36,573889	0,783389	-0,075181	-1,891551	-1,240321	5,484053	-4,768472	13,399215	-1,168321	-0,021731	-0,074190	-2,814741	55,139288	0,783389	-1,168321	-0,021731	-0,074190	-2,814741	55,139288	0,783389
10:43:14,55	0,820928	3,357006	-0,160976	0,864008	-0,070004	-0,248995	-1,168321	-0,021731	-0,074190	-1,108841	-36,573889	0,783389	-0,071571	-1,891677	-1,239147	5,494382	-4,706458	13,396141	-1,168321	-0,021731	-0,074190	-2,814741	55,139288	0,783389	-1,168321	-0,021731	-0,074190	-2,814741	55,139288	0,783389
10:43:14,60	0,820928	3,357006	-0,160976	0,864008	-0,070004	-0,248995	-1,168651	-0,022932	-0,074215	-1,012515	-36,619065	0,751113	-0,077536	-1,890011	-1,237635	5,462710	-4,715781	13,379929	-1,168651	-0,022932	-0,074215	-2,812693	55,120055	0,751113	-1,168651	-0,022932	-0,074215	-2,812693	55,120055	0,751113
10:43:14,65	0,820928	3,357006	-0,160976	0,864008	-0,070004	-0,248995	-1,168651	-0,022932	-0,074215	-1,012515	-36,619065	0,751113	-0,073982	-1,893359	-1,236421	5,470031	-4,731359	13,412649	-1,168651	-0,022932	-0,074215	-2,812693	55,120055	0,751113	-1,168651	-0,022932	-0,074215	-2,812693	55,120055	0,751113
10:43:14,70	0,820928	3,357006	-0,160976	0,864008	-0,070004	-0,248995	-1,167528	-0,027684	-0,073001	-0,775245	-36,546550	0,783834	-0,069239	-1,889128	-1,236045	5,489148	-4,720320	13,399490	-1,167528	-0,027684	-0,073001	-2,948451	55,104430	0,783834	-1,167528	-0,027684	-0,073001	-2,948451	55,104430	0,783834
10:43:14,75	0,820928	3,357006	-0,160976	0,864008	-0,070004	-0,248995	-1,173564	-0,029676	-0,072625	-0,652536	-36,849365	0,770674	-0,073403	-1,893745	-1,240707	5,479607	-4,760081	13,390056	-1,173564	-0,029676	-0,072625	-2,982123	55,275409	0,770674	-1,173564	-0,029676	-0,072625	-2,982123	55,275409	0,770674
10:43:14,80	0,820928	3,357006	-0,160976	0,864008	-0,070004	-0,248995	-1,167483	-0,028378	-0,077286	-0,759247	-36,521549	0,761240	-0,070515	-1,888408	-1,240734	5,458325	-4,734661	13,392396	-1,167483	-0,028378	-0,077286	-2,986926	55,125889	0,761240	-1,167483	-0,028378	-0,077286	-2,986926	55,125889	0,761240
10:43:14,85	0,820928	3,357006	-0,160976	0,864008	-0,070004	-0,248995	-1,173549	-0,028211	-0,077314	-0,756566	-36,868115	0,763581	-0,072751	-1,893920	-1,239903	5,501300	-4,736724	13,409559	-1,173549	-0,028211	-0,077314	-2,971122	55,255493	0,763581	-1,173549	-0,028211	-0,077314	-2,971122	55,255493	0,763581
10:43:14,90	0,820928	3,357006	-0,160976	0,864008	-0,070004	-0,248995	-1,167658	-0,029030	-0,076483	-0,694251	-36,523529	0,780743	-0,071531	-1,888602	-1,235221	5,525549	-4,722671	13,446672	-1,167658	-0,029030	-0,076483	-2,973138	55,137628	0,780743	-1,167658	-0,029030	-0,076483	-2,973138	55,137628	0,780743
10:43:14,95	0,820928	3,357006	-0,160976	0,864008	-0,070004	-0,248995	-1,172873	-0,027428	-0,071800	-0,753264	-36,780741	0,817856	-0,079350	-1,890453	-1,237605	5,449337	-4,727205	13,427755	-1,172873	-0,027428	-0,071800	-2,906389	55,289803	0,817856	-1,172873	-0,027428	-0,071800	-2,906389	55,289803	0,817856
10:43:15,00	0,820928	3,357006	-0,160976	0,864008	-0,070004	-0,248995	-1,167361	-0,021582	-0,074185	-1,099316	-36,557863	0,798939	-0,072754	-1,885667	-1,241485	5,516022	-4,711288	13,412409	-1,167361	-0,021582	-0,074185	-2,793488	55,080005	0,798939	-1,167361	-0,021582	-0,074185	-2,793488	55,080005	0,798939
10:43:15,05	0,820928	3,357006	-0,160976	0,864008	-0,070004	-0,248995	-1,174804	-0,024901	-0,078065	-0,879593	-36,895077	0,783593	-0,072297	-1,885713	-1,238029	5,459607	-4,752764	13,390249	-1,174804	-0,024901	-0,078065	-2,834319	55,327022	0,783593	-1,174804	-0,024901	-0,078065	-2,834319	55,327022	0,783593
10:43:15,10	0,820928	3,357006	-0,160976	0,864008	-0,070004	-0,248995	-1,166796	-0,028766	-0,076876	-0,751976	-36,475924	0,784559	-0,073411	-1,894534	-1,240296	5,481719	-4,776204	13,413375	-1,166796	-0,028766	-0,076876	-3,010115	55,117568	0,784559	-1,166796	-0,028766	-0,076876	-3,010115	55,117568	0,784559
10:43:15,15	0,820928	3,357006	-0,160976	0,864008	-0,070004	-0,248995	-1,166796	-0,028766	-0,076876	-0,751976	-36,475924	0,784559	-0,072719	-1,889854	-1,239898	5,525407	-4,727209	13,424757	-1,166796	-0,028766	-0,076876	-3,010115	55,117568	0,784559	-1,166796	-0,028766	-0,076876	-3,010115	55,117568	0,784559
10:43:15,20	0,820928	3,357006	-0,160976	0,864008	-0,070004	-0,248995	-1,171195	-0,027025	-0,076478	-0,778239	-36,691334	0,795942	-0,072136	-1,896469	-1,239521	5,483688	-4,677605	13,396594	-1,165758	-0,030838	-0,076100	-2,978644	55,042466	0,767778	-1,165758	-0,030838	-0,076100	-2,978644	55,042466	0,767778
10:43:15,25	0,820928	3,357006	-0,160976	0,864008	-0,070004	-0,248995	-1,170050	-0,024192	-0,073025	-0,980371	-36,636426	0,763186	-0,075745	-1,889429	-1,236445	5,494007	-4,772348	13,392002	-1,170050	-0,024192	-0,073025	-2,879405	55,212516	0,763186	-1,170050	-0,024192	-0,073025	-2,879405	55,212516	0,763186
10:43:15,30	0,820928	3,357006	-0,160976	0,864008	-0,070004	-0,248995	-1,170050	-0,024192	-0,073025	-0,980371	-36,636426	0,763186	-0,075211	-1,886800	-1,238376	5,477274	-4,752413	13,433231	-1,170050	-0,024192	-0,073025	-2,879405	55,212516	0,763186	-1,170050	-0,024192	-0,073025	-2,879405	55,212516	0,763186
10:43:15,35	0,820928	3,357006	-0,160976	0,864008	-0,070004	-0,248995	-1,165096	-0,029822	-0,075328	-0,678909	-36,382230	0,754540	-0,073346	-1,896535	-1,238749	5,495371	-4,763132	13,383355	-1,165096	-0,029822	-0,075328	-3,019957	55,077802	0,754540	-1,165096	-0,029822	-0,075328	-3,019957	55,077802	0,754540
10:43:15,40	0,820928	3,357006	-0,160976	0,864008	-0,070004	-0,248995	-1,172460	-0,030984	-0,077233	-0,596141	-36,767942	0,825775	-0,068658	-1,890738	-1,240653	5,504169	-4,742371	13,454591	-1,172460	-0,030984	-0,077233	-3,028353	55,270198	0,825775	-1,172460	-0,030984	-0,077233	-3,028353	55,270198	0,825775
10:43:15,45	0,820928	3,357006	-0,160976	0,864008	-0,070004	-0,248995	-1,173574	-0,029725	-0,075318	-0,644368	-36,814093	0,786089	-0,071001	-1,885371	-1,241077	5,517335	-4,725667	13,436259	-1,173574	-0,029725	-0,075318	-2,977792	55,311499	0,786089	-1,173574	-0,029725	-0,075318	-2,977792	55,311499	0,786089
10:43:15,51	0,820928	3,357006	-0,160976	0,864008	-0,070004	-0,248995	-1,168576	-0,022373	-0,072617	-1,027339	-36,582976	0,788363	-0,076344	-1,888902	-1,237621	5,484910	-4,750310	13,388647	-1,168576	-0,022373	-0,072617	-2,783648	55,150262	0,788363	-1,168576	-0,022373	-0,072617	-2,783648	55,150262	0,788363
10:43:15,56	0,820928	3,357006	-0,160976	0,864008	-0,070004	-0,248995	-1,168576	-0,022373	-0,072617	-1,027339	-36,582976	0,788363	-0,075201	-1,888095	-1,236451	5,465783	-4,736108	13,408284	-1,168576	-0,022373	-0,072617	-2,783648	55,150262	0,788363	-1,168576	-0,022373	-0,072617	-2,783648	55,150262	0,788363
10:43:15,61	0,820928	3,357006	-0,160976	0,864008	-0,070004	-0,248995	-1,171478	-0,023996	-0,073031	-0,973277	-36,753211	0,779468	-0,071896	-1,884506	-1,240612	5,721062	-4,931343	13,417577	-1,171478	-0,023996	-0,073031	-2,856945	55,207779	0,779468	-1,171478	-0,023996	-0,073031	-2,856945	55,207779	0,779468
10:43:15,66	0,820928	3,357006	-0,160976	0,864008	-0,070004	-0,248995	-1,176238	-0,025063	-0,077192	-0,959204	-36,682062	0,788762	-0,102205	-1,933703	-1,224890	5,685122	-4,845851	13,442188	-1,176238	-0,025063	-0,077192	-2,926673	55,652627	0,788762	-1,176238	-0,025063	-0,077192	-2,926673	55,652627	0,788762
10:43:15,71	0,820961	3,356997	-0,160982	0,863996	-0,059997	-0,248999	-1,131684	-0,020364	-0,092395	-1,141544	-32,832255	0,765823	-0,098244	-1,920741	-1,255815	7,079693	-5,644106	13,394639	-1,131684	-0,020364	-0,092395	-2,740087	56,004932	0,765823	-1,131684	-0,020364	-0,092395	-2,740087	56,004932	0,765823
10:43:15,76	0,820961	3,356997	-0,160982	0,863996	-0,059997	-0,248999	-1,131684	-0,020364	-0,092395	-1,141544	-32,832255	0,765823	-0,095356	-1,915671	-1,255413	7,074299	-5,654272	13,438982	-1,131684	-0,020364	-0,092395	-2,740087	56,004932	0,765823	-1,131684	-0,020364	-0,092395	-2,740087	56,004932	0,765823
10:43:15,81	0,820961	3,356997	-0,160982	0,863996	-0,059997	-0,248999	-1,135060	-0,026777	-0,093830	-0,813169	-32,869056	0,837010	-0,091001	-1,921024	-1,257250	7,197320	-5,717925	13,465826	-1,135060	-0,026777	-0,093830	-2,915155	56,233187	0,837010	-1,135060	-0,026777	-0,093830	-2,915155	56,233187	0,837010
10:43:15,86	0,820961	3,356997	-0,160982	0,863996	-0,059997	-0,248999	-1,135060	-0,026777	-0,093830	-0,813169	-32,869056	0,837010	-0,099868	-1,916892	-1,254609	7,171247	-5,685017	13,416170	-1,135060	-0,026777	-0,093830	-2,915155	56,233187	0,837010	-1,135060	-0,026777	-0,093830	-2,915155	56,233187	0,837010
10:43:15,91	0,820961	3,356997	-0,160982	0,863996	-0,059997	-0,248999	-1,135118	-0,025458	-0,092702	-0,853083	-32,871656	0,783578	-0,092115	-1,920314	-1,256123	7,212026	-5,693286	13,412394	-1,135118	-0,025458	-0,092702	-2,851501	56,235140	0,783578	-1,135118	-0,025458	-0,092702	-2,851501	56,235140	0,783578
10:43:15,96	0,820961	3,356997	-0,160982	0,863996	-0,059997	-0,248999	-1,141043	-0,024709	-0,090390	-0,883393	-33,201656	0,793818	-0,089800	-1,914809	-1,253810	7,197342	-5,674889	13,422634	-1,141043	-0,024709	-0,090390	-2,823087	56,370230	0,793818	-1,141043	-0,024709	-0,090390	-2,823087	56,370230	0,793818
10:43:16,01	0,820961	3,356997	-0,160982	0,863996	-0,059997	-0,248999	-1,141043	-0,024709	-0,090390	-0,883393	-33,201656	0,793818	-0,095079	-1,918407	-1,255712	7,226657	-5,735253	13,449181	-1,141043	-0,024709	-0,090390	-2,823087	56,370230	0,793818	-1,141043	-0,024709	-0,090390	-2,823087	56,370230	0,793818
10:43:16,06	0,820961	3,356997	-0,160982	0,863996	-0,059997	-0,248999	-1,139350	-0,026266	-0,094276	-0,832458	-33,134458	0,800623	-0,089299	-1,917054	-1,257697	7,164272	-5,690457	13,429439	-1,139350	-0,026266	-0,094276	-2,894358	56,304501	0,800623	-1,139350	-0,026266	-0,094276	-2,894358	56,304501	0,800623
10:43:16,11	0,820961	3,356997	-0,160982	0,863996	-0,059997	-0,248999	-1,131006	-0,027797	-0,095788	-0,758844	-32,653831	0,793720	-0,092145	-1,925045	-1,259209	7,201741	-5,719027	13,422536	-1,131006	-0,027797	-0,095788	-2,940942	56,130117	0,793720	-1,131006	-0,027797	-0,095788	-2,940942	56,130117	0,793720
10:43:16,16	0,820961	3,356997	-0,160982	0,863996	-0,059997	-0,248999	-1,131006	-0,027797	-0,095788	-0,758844	-32,653831	0,793720	-0,094598	-1,920478	-1,256502	7,165986	-5,715061	13,455553	-1,131006	-0,027797	-0,095788	-2,940942	56,130117	0,793720	-1,131006	-0,027797	-0,095788	-2,940942	56,130117	0,793720
10:43:16,21	0,820961	3,356997	-0,160982	0,863996	-0,059997	-0,248999	-1,133789	-0,029637	-0,091116	-0,665412	-32,776106	0,795849	-0,089160	-1,923555	-1,254536	7,220087	-5,732198	13,424665	-1,133789	-0,029637	-0,091116	-2,991928	56,226356	0,795849	-1,133789	-0,029637	-0,091116	-2,991928	56,226356	0,795849
10:43:16,26	0,820961	3,356997	-0,160982	0,863996	-0,059997	-0,248999	-1,133789	-0,029637	-0,091116	-0,665412	-32,776106	0,795849	-0,088592	-1,914155	-1,254551	7,222876	-5,686671	13,456667	-1,133789	-0,029637	-0,091116	-2,991928	56,226356	0,795849	-1,133789	-0,029637	-0,091116	-2,991928	56,226356	0,795849
10:43:16,31	0,820961	3,356997	-0,160982	0,863996	-0,059997	-0,248999	-1,142214	-0,025429	-0,091131	-0,843423	-33,234525	0,827851	-0,093392	-1,915178	-1,254198	7,184607	-5,710892	13,435707	-1,142214	-0,025429	-0,091131	-2,839587	56,429256	0,827851	-1,142214	-0,025429	-0,091131	-2,839587	56,429256	0,827851
10:43:16,36	0,820961	3,356997	-0,160982	0,863996	-0,059997	-0,248999	-1,132853	-0,026132	-0,090718	-0,859694	-32,688982	0,803603	-0,092664	-1,922613	-1,254138	7,247364	-5,761793	13,432418	-1,132853	-0,026132	-0,090718	-2,911022	56,239956	0,803603	-1,132853	-0,026132	-0,090718	-2,911022	56,239956	0,803603
10:43:16,41	0,820961	3,356997	-0,160982	0,863996	-0,059997	-0,248999	-1,136998	-0,018147	-0,091174	-1,262590	-32,976550	0,801396	-0,097506	-1,915031	-1,254594	7,191123	-5,715133	13,430211	-1,136998	-0,018147	-0,091174	-2,687150	56,277758	0,801396	-1,136998	-0,018147	-0,091174	-2,687150	56,277758	0,801396
10:43:16,46	0,820961	3,356997	-0,160982	0,863996	-0,059997	-0,248999	-1,136998	-0,018147	-0,091174	-1,262590	-32,976550	0,801396	-0,090907	-1,920011	-1,255329	7,242026	-5,740734	13,415181	-1,136998	-0,018147	-0,091174	-2,687150	56,277758	0,801396	-1,136998	-0,018147	-0,091174	-2,687150	56,277758	0,801396
10:43:16,51	0,820961	3,356997	-0,160982	0,863996	-0,059997	-0,248999	-1,141530	-0,023689	-0,093507	-0,960296	-33,221388	0,795065	-0,090441	-1,913877	-1,256927	7,190249	-5,698324	13,423880	-1,141530	-0,023689	-0,093507	-2,819889	56,388701	0,795065	-1,141530	-0,023689	-0,093507	-2,819889	56,388701	0,795065
10:43:16,56	0,820961	3,356997	-0,160982	0,863996	-0,059997	-0,248999	-1,141530	-0,023689	-0,093507	-0,960296	-33,221388	0,795065	-0,098629	-1,917352	-1,254185	7,220475	-5,745398	13,428153	-1,141530	-0,023689	-0,093507	-2,819889	56,388701	0,795065	-1,141530	-0,023689	-0,093507	-2,819889	56,388701	0,795065
10:43:16,62	0,820961	3,356997	-0,160982	0,863996	-0,059997	-0,248999	-1,134426	-0,018335	-0,090765	-1,264351	-32,802296	0,799337	-0,089723	-1,914948	-1,255319	7,247688	-5,697599	13,451371	-1,134426	-0,018335	-0,090765	-2,703665	56,250174	0,799337	-1,134426	-0,018335	-0,090765	-2,703665	56,250174	0,799337
10:43:16,67	0,820961	3,356997	-0,160982	0,863996	-0,059997	-0,248999	-1,136572	-0,029995	-0,091111	-0,676841	-32,917875	0,819945	-0,087459	-1,921324	-1,254531	7,207608	-5,759663	13,448761	-1,136572	-0,029995	-0,091111	-3,031430	56,303020	0,819945	-1,136572	-0,029995	-0,091111	-3,031430	56,303020	0,819945
10:43:16,72	0,820961	3,356997	-0,160982	0,863996	-0,059997	-0,248999	-1,134675	-0,022974	-0,091133	-1,015833	-32,817708	0,805037	-0,094488	-1,919456	-1,254554	7,221977	-5,737828	13,433853	-1,134675	-0,022974	-0,091133	-2,819282	56,254277	0,805037	-1,134675	-0,022974	-0,091133	-2,819282	56,254277	0,805037
10:43:16,77	0,820961	3,356997	-0,160982	0,863996	-0,059997	-0,248999	-1,141478	-0,023771	-0,093108	-0,950470	-33,196112	0,794380	-0,090396	-1,913963	-1,256528	7,212596	-5,704806	13,423195	-1,141478	-0,023771	-0,093108	-2,816502	56,409928	0,794380	-1,141478	-0,023771	-0,093108	-2,816502	56,409928	0,794380
10:43:16,82	0,820961	3,356997	-0,160982	0,863996	-0,059997	-0,248999	-1,139796	-0,028942	-0,091114	-0,670321	-33,071005	0,807047	-0,086758	-1,918005	-1,254535	7,250833	-5,713884	13,435863	-1,139796	-0,028942	-0,091114	-2,942277	56,403014	0,807047	-1,139796	-0,028942	-0,091114	-2,942277	56,403014	0,807047
10:43:16,87	0,820961	3,356997	-0,160982	0,863996	-0,059997	-0,248999	-1,139796	-0,028942	-0,091114	-0,670321	-33,071005	0,807047	-0,090323	-1,921430	-1,255308	7,229621	-5,714061	13,440267	-1,139796	-0,028942	-0,091114	-2,942277	56,403014	0,807047	-1,139796	-0,028942	-0,091114	-2,942277	56,403014	0,807047
10:43:16,92	0,820961	3,356997	-0,160982	0,863996	-0,059997	-0,248999	-1,141853	-0,026230	-0,094647	-0,867431	-33,187804	0,803568	-0,088079	-1,914868	-1,258068	7,214256	-5,757510	13,432383	-1,141853	-0,026230	-0,094647	-2,926470	56,447647	0,803568	-1,141853	-0,026230	-0,094647	-2,926470	56,447647	0,803568
10:43:16,97	0,820961	3,356997	-0,160982	0,863996	-0,059997	-0,248999	-1,141853	-0,026230	-0,094647	-0,867431	-33,187804	0,803568	-0,093909	-1,914451	-1,254194	7,227841	-5,737524	13,419891	-1,141853	-0,026230	-0,094647	-2,926470	56,447647	0,803568	-1,141853	-0,026230	-0,094647	-2,926470	56,447647	0,803568
10:43:17,02	0,820961	3,356997	-0,160982	0,863996	-0,059997	-0,248999	-1,134661	-0,025753	-0,091126	-0,816431	-32,856612	0,807468	-0,092088	-1,920858	-1,254546	7,215079	-5,670473	13,436283	-1,134661	-0,025753	-0,091126	-2,838050	56,214245	0,807468	-1,134661	-0,025753	-0,091126	-2,838050	56,214245	0,807468
10:43:17,07	0,820961	3,356997	-0,160982	0,863996	-0,059997	-0,248999	-1,134661	-0,025753	-0,091126	-0,816431	-32,856612	0,807468	-0,095116	-1,916512	-1,256159	7,212870	-5,748433	13,391305	-1,134661	-0,025753	-0,091126	-2,838050	56,214245	0,807468	-1,134661	-0,025753	-0,091126	-2,838050	56,214245	0,807468
10:43:17,12	0,820961	3,356997	-0,160982	0,863996	-0,059997	-0,248999	-1,143761	-0,024578	-0,093076	-0,900437	-33,265394	0,813243	-0,088555	-1,912389	-1,256496	7,259435	-5,722538	13,442059	-1,143761	-0,024578	-0,093076	-2,829827	56,519855	0,813243	-1,143761	-0,024578	-0,093076	-2,829827	56,519855	0,813243
10:43:17,17	0,820961	3,356997	-0,160982	0,863996	-0,059997	-0,248999	-1,136349	-0,022702	-0,091505	-1,034290	-32,880846	0,824290	-0,093886	-1,917870	-1,254925	7,240538	-5,753518	13,453106	-1,136349	-0,022702	-0,091505	-2,816379	56,322563	0,824290	-1,136349	-0,022702	-0,091505	-2,816379	56,322563	0,824290
10:43:17,22	0,820961	3,356997	-0,160982	0,863996	-0,059997	-0,248999	-1,136349	-0,022702	-0,091505	-1,034290	-32,880846	0,824290	-0,090866	-1,920477	-1,256078	7,256648	-5,717991	13,440379	-1,136349	-0,022702	-0,091505	-2,816379	56,322563	0,824290	-1,136349	-0,022702	-0,091505	-2,816379	56,322563	0,824290
10:43:17,27	0,820961	3,356997	-0,160982	0,863996	-0,059997	-0,248999	-1,134057	-0,027439	-0,091526	-0,803448	-32,762380	0,770539	-0,089695	-1,914300	-1,257663	7,267664	-5,707475	13,428150	-1,134057	-0,027439	-0,091526	-2,957401	56,261089	0,770539	-1,134057	-0,027439	-0,091526	-2,957401	56,261089	0,770539
10:43:17,32	0,820961	3,356997	-0,160982	0,863996	-0,059997	-0,248999	-1,134057	-0,027439	-0,091526	-0,803448	-32,762380	0,770539	-0,093477	-1,909847	-1,254435	7,504714	-5,896740	13,470991	-1,134057	-0,027439	-0,091526	-2,957401	56,261089	0,770539	-1,134057	-0,027439	-0,091526	-2,957401	56,261089	0,770539
10:43:17,37	0,820961	3,356997	-0,160982	0,863996	-0,059997	-0,248999	-1,143501	-0,019045	-0,091015	-1,216388	-32,952371	0,842175	-0,127222	-1,979914	-1,242070	6,793337	-5,475035	13,468060	-1,143501	-0,019045	-0,091015	-2,711421	56,812493	0,842175	-1,143501	-0,019045	-0,091015	-2,711421	56,812493	0,842175
10:43:17,42	0,820996	3,356988	-0,160991	0,863984	-0,049990	-0,249002	-1,081747	-0,022827	-0,109234	-1,021255	-29,053825	0,789199	-0,121078	-1,965219	-1,272654	8,099191	-6,241750	13,418014	-1,081747	-0,022827	-0,109234	-2,813202	55,863349	0,789199	-1,081747	-0,022827	-0,109234	-2,813202	55,863349	0,789199
10:43:17,47	0,820996	3,356988	-0,160991	0,863984	-0,049990	-0,249002	-1,083111	-0,024856	-0,106440	-0,879465	-29,105909	0,860974	-0,118640	-1,965052	-1,269860	8,133655	-6,219717	13,489789	-1,083111	-0,024856	-0,106440	-2,830642	55,918317	0,860974	-1,083111	-0,024856	-0,106440	-2,830642	55,918317	0,860974
10:43:17,52	0,820996	3,356988	-0,160991	0,863984	-0,049990	-0,249002	-1,092875	-0,023981	-0,109595	-0,943706	-29,555877	0,819457	-0,114516	-1,956159	-1,273016	8,174306	-6,264827	13,448272	-1,092875	-0,023981	-0,109595	-2,826194	56,234823	0,819457	-1,092875	-0,023981	-0,109595	-2,826194	56,234823	0,819457
10:43:17,57	0,820996	3,356988	-0,160991	0,863984	-0,049990	-0,249002	-1,086486	-0,017485	-0,103755	-1,291065	-29,222866	0,838029	-0,123335	-1,958444	-1,267175	8,170182	-6,273529	13,466845	-1,086486	-0,017485	-0,103755	-2,663664	56,066293	0,838029	-1,086486	-0,017485	-0,103755	-2,663664	56,066293	0,838029
10:43:17,62	0,820996	3,356988	-0,160991	0,863984	-0,049990	-0,249002	-1,086486	-0,017485	-0,103755	-1,291065	-29,222866	0,838029	-0,118677	-1,954764	-1,268785	8,147090	-6,259304	13,421417	-1,086486	-0,017485	-0,103755	-2,663664	56,066293	0,838029	-1,086486	-0,017485	-0,103755	-2,663664	56,066293	0,838029
10:43:17,67	0,820996	3,356988	-0,160991	0,863984	-0,049990	-0,249002	-1,093573	-0,024417	-0,108396	-0,877266	-29,550044	0,828539	-0,113789	-1,955773	-1,271817	8,232666	-6,248009	13,457355	-1,093573	-0,024417	-0,108396	-2,794016	56,295453	0,828539	-1,093573	-0,024417	-0,108396	-2,794016	56,295453	0,828539
10:43:17,72	0,820996	3,356988	-0,160991	0,863984	-0,049990	-0,249002	-1,093390	-0,019647	-0,108035	-1,143775	-29,576868	0,838099	-0,125789	-1,959737	-1,269533	8,124591	-6,272676	13,458469	-1,093390	-0,019647	-0,108035	-2,686079	56,254209	0,838099	-1,093390	-0,019647	-0,108035	-2,686079	56,254209	0,838099
10:43:17,77	0,820996	3,356988	-0,160991	0,863984	-0,049990	-0,249002	-1,086696	-0,021504	-0,105662	-1,071831	-29,210381	0,853722	-0,119750	-1,960272	-1,269082	8,195593	-6,276341	13,482538	-1,086696	-0,021504	-0,105662	-2,759885	56,095273	0,853722	-1,086696	-0,021504	-0,105662	-2,759885	56,095273	0,853722
10:43:17,82	0,820996	3,356988	-0,160991	0,863984	-0,049990	-0,249002	-1,089338	-0,028227	-0,109143	-0,712839	-29,306829	0,831882	-0,112607	-1,961345	-1,272564	8,235744	-6,288669	13,460698	-1,089338	-0,028227	-0,109143	-2,928644	56,206223	0,831882	-1,089338	-0,028227	-0,109143	-2,928644	56,206223	0,831882
10:43:17,87	0,820996	3,356988	-0,160991	0,863984	-0,049990	-0,249002	-1,089338	-0,028227	-0,109143	-0,712839	-29,306829	0,831882	-0,118034	-1,960012	-1,270244	8,185447	-6,303750	13,492496	-1,089462	-0,018486	-0,106109	-2,694817	56,158695	0,810663	-1,089462	-0,018486	-0,106109	-2,694817	56,158695	0,810663
10:43:17,92	0,820996	3,356988	-0,160991	0,863984	-0,049990	-0,249002	-1,092086	-0,023999	-0,106026	-0,907662	-29,420693	0,849480	-0,114894	-1,956851	-1,269446	8,273399	-6,281502	13,478296	-1,092086	-0,023999	-0,106026	-2,791567	56,308068	0,849480	-1,092086	-0,023999	-0,106026	-2,791567	56,308068	0,849480
10:43:17,97	0,820996	3,356988	-0,160991	0,863984	-0,049990	-0,249002	-1,089224	-0,022702	-0,109956	-1,076919	-29,287678	0,825026	-0,117449	-1,958681	-1,273377	8,208812	-6,361758	13,453842	-1,089224	-0,022702	-0,109956	-2,858987	56,216420	0,825026	-1,089224	-0,022702	-0,109956	-2,858987	56,216420	0,825026
10:43:18,02	0,820996	3,356988	-0,160991	0,863984	-0,049990	-0,249002	-1,087409	-0,019689	-0,106456	-1,214227	-29,211214	0,837697	-0,120965	-1,958747	-1,269876	8,202964	-6,336057	13,466513	-1,087409	-0,019689	-0,106456	-2,759825	56,150408	0,837697	-1,087409	-0,019689	-0,106456	-2,759825	56,150408	0,837697
10:43:18,07	0,820996	3,356988	-0,160991	0,863984	-0,049990	-0,249002	-1,090622	-0,025519	-0,108372	-0,813192	-29,370967	0,827489	-0,114310	-1,958879	-1,271793	8,258247	-6,254934	13,456305	-1,090622	-0,025519	-0,108372	-2,816413	56,242863	0,827489	-1,090622	-0,025519	-0,108372	-2,816413	56,242863	0,827489
10:43:18,12	0,820996	3,356988	-0,160991	0,863984	-0,049990	-0,249002	-1,090622	-0,025519	-0,108372	-0,813192	-29,370967	0,827489	-0,115744	-1,957682	-1,267198	8,133658	-6,259280	13,449734	-1,090622	-0,025519	-0,108372	-2,816413	56,242863	0,827489	-1,090622	-0,025519	-0,108372	-2,816413	56,242863	0,827489
10:43:18,17	0,820996	3,356988	-0,160991	0,863984	-0,049990	-0,249002	-1,084886	-0,023950	-0,106069	-0,955319	-29,098357	0,804627	-0,118537	-1,963062	-1,269489	8,205745	-6,294535	13,433442	-1,084886	-0,023950	-0,106069	-2,835386	56,065189	0,804627	-1,084886	-0,023950	-0,106069	-2,835386	56,065189	0,804627
10:43:18,22	0,820996	3,356988	-0,160991	0,863984	-0,049990	-0,249002	-1,092659	-0,023674	-0,106035	-0,923067	-29,447808	0,839861	-0,114889	-1,956193	-1,269455	8,276432	-6,281556	13,468676	-1,092659	-0,023674	-0,106035	-2,781499	56,325892	0,839861	-1,092659	-0,023674	-0,106035	-2,781499	56,325892	0,839861
10:43:18,27	0,820996	3,356988	-0,160991	0,863984	-0,049990	-0,249002	-1,089237	-0,019218	-0,108431	-1,192658	-29,402614	0,842698	-0,120459	-1,956928	-1,271852	8,142558	-6,248012	13,471513	-1,089237	-0,019218	-0,108431	-2,701305	56,102520	0,842698	-1,089237	-0,019218	-0,108431	-2,701305	56,102520	0,842698
10:43:18,33	0,820996	3,356988	-0,160991	0,863984	-0,049990	-0,249002	-1,089237	-0,019218	-0,108431	-1,192658	-29,402614	0,842698	-0,120351	-1,962132	-1,272972	8,204233	-6,315895	13,463788	-1,089237	-0,019218	-0,108431	-2,701305	56,102520	0,842698	-1,089237	-0,019218	-0,108431	-2,701305	56,102520	0,842698
10:43:18,37	0,820996	3,356988	-0,160991	0,863984	-0,049990	-0,249002	-1,087669	-0,025758	-0,110317	-0,830372	-29,247178	0,837817	-0,115579	-1,961556	-1,273737	8,217666	-6,265733	13,466633	-1,087669	-0,025758	-0,110317	-2,852407	56,134877	0,837817	-1,087669	-0,025758	-0,110317	-2,852407	56,134877	0,837817
10:43:18,42	0,820996	3,356988	-0,160991	0,863984	-0,049990	-0,249002	-1,087161	-0,018464	-0,106068	-1,239008	-29,245254	0,853901	-0,122150	-1,958349	-1,269489	8,181768	-6,278860	13,482717	-1,087161	-0,018464	-0,106068	-2,688418	56,096871	0,853901	-1,087161	-0,018464	-0,106068	-2,688418	56,096871	0,853901
10:43:18,47	0,820996	3,356988	-0,160991	0,863984	-0,049990	-0,249002	-1,087161	-0,018464	-0,106068	-1,239008	-29,245254	0,853901	-0,114366	-1,958759	-1,268288	8,247944	-6,313193	13,471800	-1,087161	-0,018464	-0,106068	-2,688418	56,096871	0,853901	-1,087161	-0,018464	-0,106068	-2,688418	56,096871	0,853901
10:43:18,52	0,820996	3,356988	-0,160991	0,863984	-0,049990	-0,249002	-1,087607	-0,019642	-0,106084	-1,182561	-29,227180	0,809352	-0,120907	-1,958552	-1,269504	8,215108	-6,303678	13,438167	-1,087607	-0,019642	-0,106084	-2,724465	56,149981	0,809352	-1,087607	-0,019642	-0,106084	-2,724465	56,149981	0,809352
10:43:18,57	0,820996	3,356988	-0,160991	0,863984	-0,049990	-0,249002	-1,087607	-0,019642	-0,106084	-1,182561	-29,227180	0,809352	-0,114951	-1,960130	-1,271008	8,241406	-6,284603	13,469289	-1,087607	-0,019642	-0,106084	-2,724465	56,149981	0,809352	-1,087607	-0,019642	-0,106084	-2,724465	56,149981	0,809352
10:43:18,62	0,820996	3,356988	-0,160991	0,863984	-0,049990	-0,249002	-1,092092	-0,022441	-0,104888	-1,016367	-29,499107	0,869372	-0,116241	-1,956068	-1,268308	8,191889	-6,266435	13,498188	-1,092092	-0,022441	-0,104888	-2,777995	56,230093	0,869372	-1,092092	-0,022441	-0,104888	-2,777995	56,230093	0,869372
10:43:18,67	0,820996	3,356988	-0,160991	0,863984	-0,049990	-0,249002	-1,092092	-0,022441	-0,104888	-1,016367	-29,499107	0,869372	-0,122111	-1,958105	-1,272221	8,222923	-6,340649	13,443259	-1,092092	-0,022441	-0,104888	-2,777995	56,230093	0,869372	-1,092092	-0,022441	-0,104888	-2,777995	56,230093	0,869372
10:43:18,72	0,820996	3,356988	-0,160991	0,863984	-0,049990	-0,249002	-1,093044	-0,021946	-0,107232	-1,056419	-29,495182	0,835395	-0,116193	-1,954995	-1,270652	8,231017	-6,305549	13,464210	-1,093044	-0,021946	-0,107232	-2,779187	56,308771	0,835395	-1,093044	-0,021946	-0,107232	-2,779187	56,308771	0,835395
10:43:18,77	0,820996	3,356988	-0,160991	0,863984	-0,049990	-0,249002	-1,084786	-0,021347	-0,106821	-1,078682	-29,060944	0,828561	-0,120841	-1,961848	-1,270242	8,239634	-6,300248	13,457377	-1,084786	-0,021347	-0,106821	-2,754407	56,094741	0,828561	-1,084786	-0,021347	-0,106821	-2,754407	56,094741	0,828561
10:43:18,82	0,820996	3,356988	-0,160991	0,863984	-0,049990	-0,249002	-1,087888	-0,023581	-0,110328	-0,973047	-29,227851	0,826587	-0,116125	-1,958484	-1,270625	8,231647	-6,237219	13,480406	-1,087888	-0,023581	-0,110328	-2,824120	56,171325	0,826587	-1,087888	-0,023581	-0,110328	-2,824120	56,171325	0,826587
10:43:18,87	0,820996	3,356988	-0,160991	0,863984	-0,049990	-0,249002	-1,087888	-0,023581	-0,110328	-0,973047	-29,227851	0,826587	-0,115682	-1,951698	-1,271858	8,194832	-6,279225	13,452201	-1,087888	-0,023581	-0,110328	-2,824120	56,171325	0,826587	-1,087888	-0,023581	-0,110328	-2,824120	56,171325	0,826587
10:43:18,93	0,820996	3,356988	-0,160991	0,863984	-0,049990	-0,249002	-1,096155	-0,020740	-0,108438	-1,114432	-29,701458	0,823386	-0,116197	-1,960204	-1,272175	8,218414	-6,298772	13,484091	-1,096155	-0,020740	-0,108438	-2,742519	56,346716	0,823386	-1,096155	-0,020740	-0,108438	-2,742519	56,346716	0,823386
10:43:18,98	0,820996	3,356988	-0,160991	0,863984	-0,049990	-0,249002	-1,088532	-0,024547	-0,108755	-0,921616	-29,274849	0,855275	-0,118451	-1,961207	-1,271003	8,265188	-6,317361	13,462382	-1,088532	-0,024547	-0,108755	-2,848538	56,174894	0,855275	-1,088532	-0,024547	-0,108755	-2,848538	56,174894	0,855275
10:43:19,03	0,820996	3,356988	-0,160991	0,863984	-0,049990	-0,249002	-1,086535	-0,023097	-0,107582	-0,989737	-29,121232	0,833566	-0,113217	-1,951683	-1,273606	8,592670	-6,468968	13,462907	-1,086535	-0,023097	-0,107582	-2,802819	56,171790	0,833566	-1,086535	-0,023097	-0,107582	-2,802819	56,171790	0,833566
10:43:19,08	0,820996	3,356988	-0,160991	0,863984	-0,049990	-0,249002	-1,097401	-0,022868	-0,110185	-0,969197	-29,326830	0,834091	-0,152549	-2,009441	-1,246814	8,040430	-6,066552	13,503100	-1,097401	-0,022868	-0,110185	-2,764307	56,819138	0,834091	-1,097401	-0,022868	-0,110185	-2,764307	56,819138	0,834091
10:43:19,13	0,820984	3,356951	-0,160979	0,863982	-0,040000	-0,249020	-1,027715	-0,017684	-0,083393	-1,166376	-26,382641	0,874285	-0,153246	-2,006321	-1,286128	8,780901	-6,507726	13,510468	-1,027715	-0,017684	-0,083393	-2,554552	54,293009	0,874285	-1,027715	-0,017684	-0,083393	-2,554552	54,293009	0,874285
10:43:19,18	0,820984	3,356951	-0,160979	0,863982	-0,040000	-0,249020	-1,027824	-0,017753	-0,118395	-1,115805	-25,471645	0,864142	-0,152435	-2,009381	-1,281815	8,857767	-6,484196	13,492958	-1,027824	-0,017753	-0,118395	-2,509404	55,212548	0,864142	-1,027824	-0,017753	-0,118395	-2,509404	55,212548	0,864142
10:43:19,23	0,820984	3,356951	-0,160979	0,863982	-0,040000	-0,249020	-1,035159	-0,022332	-0,122226	-0,937644	-25,764439	0,918129	-0,144802	-2,005318	-1,285647	8,904557	-6,580423	13,546945	-1,035159	-0,022332	-0,122226	-2,690683	55,495566	0,918129	-1,035159	-0,022332	-0,122226	-2,690683	55,495566	0,918129
10:43:19,28	0,820984	3,356951	-0,160979	0,863982	-0,040000	-0,249020	-1,035159	-0,022332	-0,122226	-0,937644	-25,764439	0,918129	-0,151172	-2,005905	-1,282585	8,930703	-6,554617	13,476619	-1,035159	-0,022332	-0,122226	-2,690683	55,495566	0,918129	-1,035159	-0,022332	-0,122226	-2,690683	55,495566	0,918129
10:43:19,33	0,820984	3,356951	-0,160979	0,863982	-0,040000	-0,249020	-1,031466	-0,017108	-0,119164	-1,173838	-25,562633	0,847803	-0,148193	-2,007744	-1,286046	8,967654	-6,606733	13,486608	-1,031466	-0,017108	-0,119164	-2,516842	55,407427	0,847803	-1,031466	-0,017108	-0,119164	-2,516842	55,407427	0,847803
10:43:19,38	0,820984	3,356951	-0,160979	0,863982	-0,040000	-0,249020	-1,039820	-0,015152	-0,120326	-1,221473	-25,939533	0,849947	-0,148689	-1,997691	-1,283746	9,007581	-6,536520	13,478763	-1,039820	-0,015152	-0,120326	-2,410878	55,686348	0,849947	-1,039820	-0,015152	-0,120326	-2,410878	55,686348	0,849947
10:43:19,43	0,820984	3,356951	-0,160979	0,863982	-0,040000	-0,249020	-1,039820	-0,015152	-0,120326	-1,221473	-25,939533	0,849947	-0,148804	-2,006769	-1,284502	8,955165	-6,600857	13,486025	-1,031902	-0,019591	-0,121082	-2,610460	55,463283	0,857209	-1,031902	-0,019591	-0,121082	-2,610460	55,463283	0,857209
10:43:19,48	0,820984	3,356951	-0,160979	0,863982	-0,040000	-0,249020	-1,032317	-0,020851	-0,121817	-0,944818	-25,548088	0,883111	-0,147505	-2,007039	-1,285237	8,998834	-6,554231	13,511927	-1,032317	-0,020851	-0,121817	-2,581625	55,488795	0,883111	-1,032317	-0,020851	-0,121817	-2,581625	55,488795	0,883111
10:43:19,53	0,820984	3,356951	-0,160979	0,863982	-0,040000	-0,249020	-1,032317	-0,020851	-0,121817	-0,944818	-25,548088	0,883111	-0,146907	-2,001113	-1,282933	9,026285	-6,596109	13,490503	-1,032317	-0,020851	-0,121817	-2,581625	55,488795	0,883111	-1,032317	-0,020851	-0,121817	-2,581625	55,488795	0,883111
10:43:19,58	0,820984	3,356951	-0,160979	0,863982	-0,040000	-0,249020	-1,037748	-0,018406	-0,119513	-1,094510	-25,785781	0,861688	-0,154154	-2,000418	-1,283396	8,933234	-6,567701	13,467276	-1,034727	-0,011782	-0,119976	-2,385769	55,502580	0,838461	-1,034727	-0,011782	-0,119976	-2,385769	55,502580	0,838461
10:43:19,63	0,820984	3,356951	-0,160979	0,863982	-0,040000	-0,249020	-1,034727	-0,011782	-0,119976	-1,460856	-25,723478	0,838461	-0,148199	-2,003394	-1,285255	8,964439	-6,561477	13,531860	-1,034727	-0,011782	-0,119976	-2,385769	55,502580	0,838461	-1,034727	-0,011782	-0,119976	-2,385769	55,502580	0,838461
10:43:19,68	0,820984	3,356951	-0,160979	0,863982	-0,040000	-0,249020	-1,033786	-0,022616	-0,122235	-0,911899	-25,620842	0,858168	-0,144650	-2,000046	-1,284495	8,979738	-6,571048	13,512664	-1,033786	-0,022616	-0,122235	-2,687250	55,531366	0,858168	-1,033786	-0,022616	-0,122235	-2,687250	55,531366	0,858168
10:43:19,73	0,820984	3,356951	-0,160979	0,863982	-0,040000	-0,249020	-1,033786	-0,022616	-0,122235	-0,911899	-25,620842	0,858168	-0,153612	-2,003719	-1,284541	8,924028	-6,618809	13,480570	-1,033786	-0,022616	-0,122235	-2,687250	55,531366	0,858168	-1,033786	-0,022616	-0,122235	-2,687250	55,531366	0,858168
10:43:19,78	0,820984	3,356951	-0,160979	0,863982	-0,040000	-0,249020	-1,032139	-0,013902	-0,121120	-1,399507	-25,571308	0,851754	-0,149341	-2,003539	-1,286059	8,980998	-6,572502	13,488001	-1,034430	-0,017511	-0,122638	-2,517848	55,538485	0,859185	-1,034430	-0,017511	-0,122638	-2,517848	55,538485	0,859185
10:43:19,83	0,820984	3,356951	-0,160979	0,863982	-0,040000	-0,249020	-1,034430	-0,017511	-0,122638	-1,143254	-25,664287	0,859185	-0,146986	-2,000191	-1,285680	8,990593	-6,580016	13,483490	-1,034430	-0,017511	-0,122638	-2,517848	55,538485	0,859185	-1,034430	-0,017511	-0,122638	-2,517848	55,538485	0,859185
10:43:19,88	0,820984	3,356951	-0,160979	0,863982	-0,040000	-0,249020	-1,038507	-0,017876	-0,122260	-1,125964	-25,864238	0,854675	-0,148730	-2,009756	-1,286792	9,004044	-6,649405	13,494621	-1,038507	-0,017876	-0,122260	-2,529240	55,658599	0,854675	-1,038507	-0,017876	-0,122260	-2,529240	55,658599	0,854675
10:43:19,93	0,820984	3,356951	-0,160979	0,863982	-0,040000	-0,249020	-1,029352	-0,021148	-0,123372	-1,009181	-25,341797	0,865805	-0,151207	-2,003364	-1,284921	8,936659	-6,584005	13,482254	-1,029352	-0,021148	-0,123372	-2,669318	55,462315	0,865805	-1,029352	-0,021148	-0,123372	-2,669318	55,462315	0,865805
10:43:19,98	0,820984	3,356951	-0,160979	0,863982	-0,040000	-0,249020	-1,034737	-0,017868	-0,122663	-1,183015	-25,698199	0,853577	-0,148878	-2,003451	-1,286083	8,936293	-6,614057	13,482392	-1,034737	-0,017868	-0,122663	-2,585657	55,528686	0,853577	-1,034737	-0,017868	-0,122663	-2,585657	55,528686	0,853577
10:43:20,04	0,820984	3,356951	-0,160979	0,863982	-0,040000	-0,249020	-1,034737	-0,017868	-0,122663	-1,183015	-25,698199	0,853577	-0,146255	-2,002985	-1,284845	9,039932	-6,546777	13,512322	-1,034737	-0,017868	-0,122663	-2,585657	55,528686	0,853577	-1,034737	-0,017868	-0,122663	-2,585657	55,528686	0,853577
10:43:20,08	0,820984	3,356951	-0,160979	0,863982	-0,040000	-0,249020	-1,032914	-0,018472	-0,121454	-1,113697	-25,523713	0,846521	-0,149267	-2,005333	-1,284874	9,024233	-6,621055	13,475337	-1,032914	-0,018472	-0,121454	-2,563753	55,560018	0,846521	-1,032914	-0,018472	-0,121454	-2,563753	55,560018	0,846521
10:43:20,13	0,820984	3,356951	-0,160979	0,863982	-0,040000	-0,249020	-1,032914	-0,018472	-0,121454	-1,113697	-25,523713	0,846521	-0,145198	-1,999679	-1,281398	9,010408	-6,630030	13,479464	-1,032914	-0,018472	-0,121454	-2,563753	55,560018	0,846521	-1,032914	-0,018472	-0,121454	-2,563753	55,560018	0,846521
10:43:20,18	0,820984	3,356951	-0,160979	0,863982	-0,040000	-0,249020	-1,039844	-0,019169	-0,117978	-1,092163	-25,891595	0,850648	-0,149936	-2,009497	-1,288370	8,982363	-6,618244	13,482096	-1,039844	-0,019169	-0,117978	-2,596896	55,736197	0,850648	-1,039844	-0,019169	-0,117978	-2,596896	55,736197	0,850648
10:43:20,23	0,820984	3,356951	-0,160979	0,863982	-0,040000	-0,249020	-1,036307	-0,017695	-0,121497	-1,196491	-25,743217	0,842487	-0,148243	-2,002005	-1,284917	8,965774	-6,636238	13,471303	-1,036307	-0,017695	-0,121497	-2,585535	55,606914	0,842487	-1,036307	-0,017695	-0,121497	-2,585535	55,606914	0,842487
10:43:20,29	0,820984	3,356951	-0,160979	0,863982	-0,040000	-0,249020	-1,036307	-0,017695	-0,121497	-1,196491	-25,743217	0,842487	-0,150559	-2,008815	-1,283731	8,963225	-6,634995	13,464392	-1,036307	-0,017695	-0,121497	-2,585535	55,606914	0,842487	-1,036307	-0,017695	-0,121497	-2,585535	55,606914	0,842487
10:43:20,34	0,820984	3,356951	-0,160979	0,863982	-0,040000	-0,249020	-1,029252	-0,019094	-0,120311	-1,123920	-25,379176	0,835576	-0,146288	-2,006552	-1,285245	9,023918	-6,579053	13,486936	-1,029252	-0,019094	-0,120311	-2,622817	55,417122	0,835576	-1,029252	-0,019094	-0,120311	-2,622817	55,417122	0,835576
10:43:20,39	0,820984	3,356951	-0,160979	0,863982	-0,040000	-0,249020	-1,035774	-0,014538	-0,121108	-1,352485	-25,753746	0,872106	-0,151244	-2,000888	-1,284529	8,936731	-6,610049	13,500922	-1,035774	-0,014538	-0,121108	-2,493721	55,554542	0,872106	-1,035774	-0,014538	-0,121108	-2,493721	55,554542	0,872106
10:43:20,44	0,820984	3,356951	-0,160979	0,863982	-0,040000	-0,249020	-1,030897	-0,023029	-0,122578	-0,869183	-25,438305	0,881687	-0,146328	-2,009358	-1,285998	9,011160	-6,604816	13,510502	-1,030897	-0,023029	-0,122578	-2,676999	55,487144	0,881687	-1,030897	-0,023029	-0,122578	-2,676999	55,487144	0,881687
10:43:20,49	0,820984	3,356951	-0,160979	0,863982	-0,040000	-0,249020	-1,030897	-0,023029	-0,122578	-0,869183	-25,438305	0,881687	-0,151717	-2,008845	-1,284869	8,980007	-6,639430	13,493636	-1,030897	-0,023029	-0,122578	-2,676999	55,487144	0,881687	-1,030897	-0,023029	-0,122578	-2,676999	55,487144	0,881687
10:43:20,54	0,820984	3,356951	-0,160979	0,863982	-0,040000	-0,249020	-1,028647	-0,018107	-0,121448	-1,170715	-25,330949	0,864820	-0,148831	-2,005588	-1,282185	8,943747	-6,610596	13,479746	-1,028647	-0,018107	-0,121448	-2,592100	55,417832	0,864820	-1,028647	-0,018107	-0,121448	-2,592100	55,417832	0,864820
10:43:20,59	0,820984	3,356951	-0,160979	0,863982	-0,040000	-0,249020	-1,032911	-0,018977	-0,118765	-1,118603	-25,598487	0,850930	-0,155236	-2,001127	-1,283368	8,975332	-6,562380	13,476395	-1,032911	-0,018977	-0,118765	-2,608330	55,485004	0,850930	-1,032911	-0,018977	-0,118765	-2,608330	55,485004	0,850930
10:43:20,64	0,820984	3,356951	-0,160979	0,863982	-0,040000	-0,249020	-1,033571	-0,011200	-0,119948	-1,465498	-25,629594	0,847579	-0,151039	-2,002448	-1,283334	9,026197	-6,619740	13,474544	-1,033571	-0,011200	-0,119948	-2,344671	55,505757	0,847579	-1,033571	-0,011200	-0,119948	-2,344671	55,505757	0,847579
10:43:20,69	0,820984	3,356951	-0,160979	0,863982	-0,040000	-0,249020	-1,034526	-0,015495	-0,119914	-1,266383	-25,606527	0,845728	-0,146288	-2,007005	-1,284860	9,039269	-6,634184	13,470175	-1,034526	-0,015495	-0,119914	-2,482740	55,603796	0,845728	-1,034526	-0,015495	-0,119914	-2,482740	55,603796	0,845728
10:43:20,74	0,820984	3,356951	-0,160979	0,863982	-0,040000	-0,249020	-1,032955	-0,021888	-0,121439	-0,939945	-25,506285	0,841359	-0,147596	-2,000126	-1,284898	8,991104	-6,609775	13,491650	-1,032955	-0,021888	-0,121439	-2,658115	55,580704	0,841359	-1,032955	-0,021888	-0,121439	-2,658115	55,580704	0,841359
10:43:20,79	0,820984	3,356951	-0,160979	0,863982	-0,040000	-0,249020	-1,038259	-0,017316	-0,121477	-1,180617	-25,835973	0,862834	-0,147557	-2,002811	-1,284885	9,001550	-6,609636	13,486303	-1,038259	-0,017316	-0,121477	-2,539908	55,667325	0,862834	-1,038259	-0,017316	-0,121477	-2,539908	55,667325	0,862834
10:43:20,83	0,820984	3,356951	-0,160979	0,863982	-0,040000	-0,249020	-1,035953	-0,018692	-0,121465	-1,103702	-25,707095	0,857487	-0,150009	-2,003715	-1,283743	8,958027	-6,628167	13,480058	-1,035953	-0,018692	-0,121465	-2,571040	55,615199	0,857487	-1,035953	-0,018692	-0,121465	-2,571040	55,615199	0,857487
10:43:20,88	0,820984	3,356951	-0,160979	0,863982	-0,040000	-0,249020	-1,033944	-0,017021	-0,120323	-1,228432	-25,631062	0,851243	-0,143343	-2,003569	-1,284060	9,037462	-6,592356	13,515671	-1,033944	-0,017021	-0,120323	-2,564554	55,533537	0,851243	-1,033944	-0,017021	-0,120323	-2,564554	55,533537	0,851243
10:43:20,93	0,820984	3,356951	-0,160979	0,863982	-0,040000	-0,249020	-1,037403	-0,022720	-0,120639	-0,861324	-25,760054	0,886856	-0,148685	-2,006046	-1,283314	9,003746	-6,581420	13,490398	-1,037403	-0,022720	-0,120639	-2,644861	55,676094	0,886856	-1,037403	-0,022720	-0,120639	-2,644861	55,676094	0,886856
10:43:20,98	0,820984	3,356951	-0,160979	0,863982	-0,040000	-0,249020	-1,032587	-0,019332	-0,119893	-1,044887	-25,544291	0,861582	-0,147612	-2,000135	-1,284925	8,979819	-6,609818	13,462706	-1,032587	-0,019332	-0,119893	-2,562467	55,513803	0,861582	-1,032587	-0,019332	-0,119893	-2,562467	55,513803	0,861582
10:43:21,03	0,820984	3,356951	-0,160979	0,863982	-0,040000	-0,249020	-1,038242	-0,017306	-0,121504	-1,186810	-25,844881	0,833890	-0,152353	-1,998491	-1,284931	8,953035	-6,549805	13,488558	-1,037296	-0,012378	-0,121511	-2,376155	55,578858	0,859742	-1,037296	-0,012378	-0,121511	-2,376155	55,578858	0,859742
10:43:21,08	0,820984	3,356951	-0,160979	0,863982	-0,040000	-0,249020	-1,037296	-0,012378	-0,121511	-1,404483	-25,848864	0,859742	-0,148129	-2,011217	-1,284476	8,985986	-6,613008	13,475069	-1,037296	-0,012378	-0,121511	-2,376155	55,578858	0,859742	-1,037296	-0,012378	-0,121511	-2,376155	55,578858	0,859742
10:43:21,13	0,820984	3,356951	-0,160979	0,863982	-0,040000	-0,249020	-1,028387	-0,022399	-0,121056	-0,921645	-25,325456	0,846254	-0,152254	-2,003885	-1,282546	9,008372	-6,627289	13,492963	-1,028387	-0,022399	-0,121056	-2,679974	55,402907	0,846254	-1,028387	-0,022399	-0,121056	-2,679974	55,402907	0,846254
10:43:21,18	0,820984	3,356951	-0,160979	0,863982	-0,040000	-0,249020	-1,039378	-0,020076	-0,122227	-1,055012	-25,866412	0,882023	-0,152410	-2,000133	-1,286468	8,945714	-6,601611	13,507036	-1,039378	-0,020076	-0,122227	-2,630954	55,724766	0,882023	-1,039378	-0,020076	-0,122227	-2,630954	55,724766	0,882023
10:43:21,23	0,820984	3,356951	-0,160979	0,863982	-0,040000	-0,249020	-1,039378	-0,020076	-0,122227	-1,055012	-25,866412	0,882023	-0,147474	-2,004167	-1,284472	9,035033	-6,606313	13,490472	-1,039378	-0,020076	-0,122227	-2,630954	55,724766	0,882023	-1,039378	-0,020076	-0,122227	-2,630954	55,724766	0,882023
10:43:21,28	0,820984	3,356951	-0,160979	0,863982	-0,040000	-0,249020	-1,034819	-0,019442	-0,121051	-1,045106	-25,620824	0,861656	-0,152804	-2,004654	-1,284105	9,016013	-6,598725	13,480003	-1,034819	-0,019442	-0,121051	-2,571283	55,612500	0,861656	-1,034819	-0,019442	-0,121051	-2,571283	55,612500	0,861656
10:43:21,33	0,820984	3,356951	-0,160979	0,863982	-0,040000	-0,249020	-1,032682	-0,020587	-0,120688	-1,047030	-25,506080	0,830512	-0,147551	-2,006591	-1,284109	9,007428	-6,661339	13,459328	-1,032682	-0,020587	-0,120688	-2,663079	55,559468	0,830512	-1,032682	-0,020587	-0,120688	-2,663079	55,559468	0,830512
10:43:21,38	0,820984	3,356951	-0,160979	0,863982	-0,040000	-0,249020	-1,032682	-0,020587	-0,120688	-1,047030	-25,506080	0,830512	-0,145798	-2,001149	-1,286024	9,014668	-6,627365	13,520759	-1,032682	-0,020587	-0,120688	-2,663079	55,559468	0,830512	-1,032682	-0,020587	-0,120688	-2,663079	55,559468	0,830512
10:43:21,43	0,820984	3,356951	-0,160979	0,863982	-0,040000	-0,249020	-1,038272	-0,019384	-0,122603	-1,076504	-25,807456	0,891944	-0,150545	-2,006258	-1,285258	8,991839	-6,657839	13,498593	-1,038272	-0,019384	-0,122603	-2,598176	55,696875	0,891944	-1,038272	-0,019384	-0,122603	-2,598176	55,696875	0,891944
10:43:21,48	0,820984	3,356951	-0,160979	0,863982	-0,040000	-0,249020	-1,032115	-0,012698	-0,119906	-1,427834	-25,521365	0,884396	-0,154667	-2,003138	-1,283327	8,983336	-6,613498	13,513211	-1,032115	-0,012698	-0,119906	-2,424654	55,499650	0,884396	-1,032115	-0,012698	-0,119906	-2,424654	55,499650	0,884396
10:43:21,53	0,820984	3,356951	-0,160979	0,863982	-0,040000	-0,249020	-1,039578	-0,018715	-0,121083	-1,074301	-25,875899	0,843646	-0,145724	-1,999683	-1,284504	9,032736	-6,595062	13,472462	-1,039578	-0,018715	-0,121083	-2,543429	55,730994	0,843646	-1,039578	-0,018715	-0,121083	-2,543429	55,730994	0,843646
10:43:21,58	0,820984	3,356951	-0,160979	0,863982	-0,040000	-0,249020	-1,039578	-0,018715	-0,121083	-1,074301	-25,875899	0,843646	-0,151112	-2,006359	-1,284491	8,985569	-6,619508	13,489615	-1,039578	-0,018715	-0,121083	-2,543429	55,730994	0,843646	-1,039578	-0,018715	-0,121083	-2,543429	55,730994	0,843646
10:43:21,63	0,820984	3,356951	-0,160979	0,863982	-0,040000	-0,249020	-1,031102	-0,017387	-0,121070	-1,188102	-25,463778	0,860799	-0,149962	-2,004053	-1,287610	8,978760	-6,602296	13,492675	-1,031102	-0,017387	-0,121070	-2,552997	55,477759	0,860799	-1,031102	-0,017387	-0,121070	-2,552997	55,477759	0,860799
10:43:21,68	0,820984	3,356951	-0,160979	0,863982	-0,040000	-0,249020	-1,033675	-0,017230	-0,124189	-1,184781	-25,612041	0,863859	-0,146955	-2,004011	-1,284086	9,013215	-6,634875	13,499350	-1,033675	-0,017230	-0,124189	-2,537326	55,531421	0,863859	-1,033675	-0,017230	-0,124189	-2,537326	55,531421	0,863859
10:43:21,73	0,820984	3,356951	-0,160979	0,863982	-0,040000	-0,249020	-1,035215	-0,019813	-0,120666	-1,061440	-25,645997	0,870534	-0,152747	-2,006774	-1,284485	9,040465	-6,611624	13,464730	-1,035215	-0,019813	-0,120666	-2,616768	55,618362	0,870534	-1,035215	-0,019813	-0,120666	-2,616768	55,618362	0,870534
10:43:21,79	0,820984	3,356951	-0,160979	0,863982	-0,040000	-0,249020	-1,029925	-0,016179	-0,121064	-1,216663	-25,358976	0,835914	-0,143442	-1,998203	-1,283737	8,999686	-6,589444	13,482819	-1,029925	-0,016179	-0,121064	-2,486698	55,490167	0,835914	-1,029925	-0,016179	-0,121064	-2,486698	55,490167	0,835914
10:43:21,84	0,820984	3,356951	-0,160979	0,863982	-0,040000	-0,249020	-1,035205	-0,021535	-0,120431	-0,983434	-25,672236	0,875024	-0,154815	-1,999600	-1,286194	8,982295	-6,585619	13,469119	-1,035205	-0,021535	-0,120431	-2,673897	55,591390	0,875024	-1,035205	-0,021535	-0,120431	-2,673897	55,591390	0,875024
10:43:21,89	0,820984	3,356951	-0,160979	0,863982	-0,040000	-0,249020	-1,035205	-0,021535	-0,120431	-0,983434	-25,672236	0,875024	-0,147081	-1,998412	-1,287241	8,970487	-6,622287	13,498075	-1,035205	-0,021535	-0,120431	-2,673897	55,591390	0,875024	-1,035205	-0,021535	-0,120431	-2,673897	55,591390	0,875024
10:43:21,94	0,820984	3,356951	-0,160979	0,863982	-0,040000	-0,249020	-1,036566	-0,018900	-0,121718	-1,040062	-25,465593	0,876397	-0,147070	-2,002384	-1,285139	9,264738	-6,700558	13,505213	-1,036566	-0,018900	-0,121718	-2,523683	55,904836	0,876397	-1,036566	-0,018900	-0,121718	-2,523683	55,904836	0,876397
10:43:21,99	0,820984	3,356951	-0,160979	0,863982	-0,040000	-0,249020	-1,036566	-0,018900	-0,121718	-1,040062	-25,465593	0,876397	0,013394	-1,751825	-1,134338	25,379999	-16,712066	13,476546	-1,036566	-0,018900	-0,121718	-2,523683	55,904836	0,876397	-1,036566	-0,018900	-0,121718	-2,523683	55,904836	0,876397
10:43:22,04	0,820984	3,356951	-0,160979	0,863982	-0,040000	-0,249020	-1,333788	-0,032586	0,029082	-0,940940	-21,959167	0,847730	-0,181983	-2,069730	-1,117808	16,485870	-11,595629	13,616637	-1,333788	-0,032586	0,029082	-3,498965	82,743194	0,847730	-1,333788	-0,032586	0,029082	-3,498965	82,743194	0,847730
10:43:22,09	0,820984	3,356951	-0,160979	0,863982	-0,040000	-0,249020	-0,960786	-0,022338	0,045612	-1,489961	-12,823817	0,987822	-0,290155	-2,239894	-1,331235	11,699631	-8,743852	13,683217	-0,960786	-0,022338	0,045612	-3,243485	62,597882	0,987822	-0,960786	-0,022338	0,045612	-3,243485	62,597882	0,987822
10:43:22,14	0,820977	3,356966	-0,161007	0,863981	0,010053	-0,249022	-0,808134	-0,012673	-0,211514	-1,705530	-7,683858	1,046441	-0,266679	-2,197098	-1,374935	14,206301	-9,948115	13,675256	-0,808134	-0,012673	-0,211514	-2,700362	55,754695	1,046441	-0,808134	-0,012673	-0,211514	-2,700362	55,754695	1,046441
10:43:22,19	0,820977	3,356966	-0,161007	0,863981	0,010053	-0,249022	-0,808134	-0,012673	-0,211514	-1,705530	-7,683858	1,046441	-0,273304	-2,203524	-1,374941	14,120424	-9,938085	13,693747	-0,808134	-0,012673	-0,211514	-2,700362	55,754695	1,046441	-0,808134	-0,012673	-0,211514	-2,700362	55,754695	1,046441
10:43:22,24	0,820977	3,356966	-0,161007	0,863981	0,010053	-0,249022	-0,799257	-0,010149	-0,211521	-1,871034	-7,301605	1,064931	-0,270302	-2,205719	-1,372615	14,098499	-9,834364	13,681537	-0,799257	-0,010149	-0,211521	-2,667726	55,440050	1,064931	-0,799257	-0,010149	-0,211521	-2,667726	55,440050	1,064931
10:43:22,29	0,820977	3,356966	-0,161007	0,863981	0,010053	-0,249022	-0,798857	-0,013846	-0,209195	-1,599917	-7,351655	1,052721	-0,277571	-2,203948	-1,372285	14,010515	-9,838392	13,681118	-0,798857	-0,013846	-0,209195	-2,686840	55,358605	1,052721	-0,798857	-0,013846	-0,209195	-2,686840	55,358605	1,052721
10:43:22,34	0,820977	3,356966	-0,161007	0,863981	0,010053	-0,249022	-0,800919	-0,013665	-0,208498	-1,644237	-7,619004	1,051082	-0,269427	-2,203843	-1,371918	13,942358	-9,784537	13,679898	-0,800919	-0,013665	-0,208498	-2,716967	55,253105	1,051082	-0,800919	-0,013665	-0,208498	-2,716967	55,253105	1,051082
10:43:22,39	0,820977	3,356966	-0,161007	0,863981	0,010053	-0,249022	-0,800919	-0,013665	-0,208498	-1,644237	-7,619004	1,051082	-0,268749	-2,199900	-1,374979	13,999552	-9,764723	13,730961	-0,800919	-0,013665	-0,208498	-2,716967	55,253105	1,051082	-0,800919	-0,013665	-0,208498	-2,716967	55,253105	1,051082
10:43:22,44	0,820977	3,356966	-0,161007	0,863981	0,010053	-0,249022	-0,804672	-0,012281	-0,211559	-1,670458	-7,774572	1,102145	-0,271075	-2,199952	-1,374609	14,034022	-9,838548	13,688846	-0,804672	-0,012281	-0,211559	-2,634530	55,392204	1,102145	-0,804672	-0,012281	-0,211559	-2,634530	55,392204	1,102145
10:43:22,49	0,820977	3,356966	-0,161007	0,863981	0,010053	-0,249022	-0,920903	-0,016512	-0,049978	-1,626369	-7,354193	1,096638	-0,206970	-2,101357	-1,213398	19,509930	-13,149261	13,725454	-0,920903	-0,016512	-0,049978	-2,922549	64,936721	1,096638	-0,920903	-0,016512	-0,049978	-2,922549	64,936721	1,096638
10:43:22,54	0,820977	3,356966	-0,161007	0,863981	0,010053	-0,249022	-0,920903	-0,016512	-0,049978	-1,626369	-7,354193	1,096638	-0,442782	-2,486458	-1,207122	6,371879	-5,515829	13,906394	-0,920903	-0,016512	-0,049978	-2,922549	64,936721	1,096638	-0,920903	-0,016512	-0,049978	-2,922549	64,936721	1,096638
10:43:22,59	0,820977	3,356966	-0,161007	0,863981	0,010053	-0,249022	-0,469490	-0,004843	-0,043701	-2,191421	0,924708	1,277578	-0,541094	-2,650743	-1,424244	2,128847	-2,804984	13,909560	-0,469490	-0,004843	-0,043701	-2,571611	37,779669	1,277578	-0,469490	-0,004843	-0,043701	-2,571611	37,779669	1,277578
10:43:22,64	0,820904	3,357015	-0,161005	0,863999	0,060025	-0,248995	-0,278059	-0,001846	-0,260823	-2,121153	5,849127	1,280744	-0,545734	-2,637424	-1,458352	2,551242	-2,854481	13,867420	-0,278059	-0,001846	-0,260823	-2,266032	27,676752	1,280744	-0,278059	-0,001846	-0,260823	-2,266032	27,676752	1,280744
10:43:22,69	0,820904	3,357015	-0,161005	0,863999	0,060025	-0,248995	-0,287274	0,008833	-0,294931	-2,508095	5,760497	1,238604	-0,547713	-2,646379	-1,453102	2,015189	-2,481799	13,894538	-0,287274	0,008833	-0,294931	-1,814723	28,311504	1,238604	-0,287274	0,008833	-0,294931	-1,814723	28,311504	1,238604
10:43:22,74	0,820904	3,357015	-0,161005	0,863999	0,060025	-0,248995	-0,268492	0,002596	-0,290493	-2,095961	5,847846	1,280709	-0,546302	-2,649506	-1,452003	1,795983	-2,353172	13,919403	-0,268492	0,002596	-0,290493	-1,892150	26,924450	1,280709	-0,268492	0,002596	-0,290493	-1,892150	26,924450	1,280709
10:43:22,79	0,820904	3,357015	-0,161005	0,863999	0,060025	-0,248995	-0,268492	0,002596	-0,290493	-2,095961	5,847846	1,280709	-0,558886	-2,655997	-1,451323	1,630234	-2,232444	13,877816	-0,268492	0,002596	-0,290493	-1,892150	26,924450	1,280709	-0,268492	0,002596	-0,290493	-1,892150	26,924450	1,280709
10:43:22,84	0,820904	3,357015	-0,161005	0,863999	0,060025	-0,248995	-0,264613	0,010937	-0,287903	-2,539307	5,830242	1,249000	-0,553077	-2,657272	-1,449396	1,561524	-2,164653	13,880336	-0,264613	0,010937	-0,287903	-1,680773	26,602350	1,249000	-0,264613	0,010937	-0,287903	-1,680773	26,602350	1,249000
10:43:22,89	0,820904	3,357015	-0,161005	0,863999	0,060025	-0,248995	-0,266413	0,005268	-0,285976	-2,220179	5,643215	1,251520	-0,555080	-2,658429	-1,453725	1,442466	-2,124297	13,880123	-0,266413	0,005268	-0,285976	-1,806640	26,556663	1,251520	-0,266413	0,005268	-0,285976	-1,806640	26,556663	1,251520
10:43:22,94	0,820904	3,357015	-0,161005	0,863999	0,060025	-0,248995	-0,264410	0,006424	-0,290305	-2,304874	5,624104	1,251308	-0,556415	-2,655247	-1,453787	1,354618	-2,060791	13,873649	-0,264410	0,006424	-0,290305	-1,800584	26,380289	1,251308	-0,264410	0,006424	-0,290305	-1,800584	26,380289	1,251308
10:43:22,99	0,820904	3,357015	-0,161005	0,863999	0,060025	-0,248995	-0,261267	0,002633	-0,289909	-2,041279	5,658372	1,279624	-0,553368	-2,663046	-1,453329	1,363841	-2,002145	13,908440	-0,261267	0,002633	-0,289909	-1,834566	26,167833	1,279624	-0,261267	0,002633	-0,289909	-1,834566	26,167833	1,279624
10:43:23,04	0,820904	3,357015	-0,161005	0,863999	0,060025	-0,248995	-0,261471	0,004264	-0,289587	-2,186780	5,623096	1,230141	-0,554679	-2,662054	-1,453008	1,312147	-2,042371	13,858956	-0,261471	0,004264	-0,289587	-1,852026	26,148590	1,230141	-0,261471	0,004264	-0,289587	-1,852026	26,148590	1,230141
10:43:23,09	0,820904	3,357015	-0,161005	0,863999	0,060025	-0,248995	-0,261471	0,004264	-0,289587	-2,186780	5,623096	1,230141	-0,554734	-2,662123	-1,455313	1,277155	-1,983945	13,915867	-0,261471	0,004264	-0,289587	-1,852026	26,148590	1,230141	-0,261471	0,004264	-0,289587	-1,852026	26,148590	1,230141
10:43:23,14	0,820904	3,357015	-0,161005	0,863999	0,060025	-0,248995	-0,261384	0,004277	-0,291893	-2,154339	5,568137	1,287051	-0,552308	-2,658566	-1,454161	1,304580	-1,955806	13,897352	-0,261384	0,004277	-0,291893	-1,818586	26,086751	1,287051	-0,261384	0,004277	-0,291893	-1,818586	26,086751	1,287051
10:43:23,19	0,820904	3,357015	-0,161005	0,863999	0,060025	-0,248995	-0,255343	0,008473	-0,290391	-2,410712	5,789956	1,271424	-0,553041	-2,666704	-1,454954	1,210689	-1,939728	13,888290	-0,255343	0,008473	-0,290391	-1,745585	25,834370	1,271424	-0,255343	0,008473	-0,290391	-1,745585	25,834370	1,271424
10:43:23,24	0,820904	3,357015	-0,161005	0,863999	0,060025	-0,248995	-0,258473	0,011728	-0,290416	-2,560452	5,572980	1,288193	-0,562641	-2,660918	-1,453837	1,140948	-1,926868	13,917009	-0,258473	0,011728	-0,290416	-1,639814	25,863128	1,288193	-0,258473	0,011728	-0,290416	-1,639814	25,863128	1,288193
10:43:23,29	0,820904	3,357015	-0,161005	0,863999	0,060025	-0,248995	-0,258473	0,011728	-0,290416	-2,560452	5,572980	1,288193	-0,551986	-2,657869	-1,451123	1,160259	-1,912945	13,893674	-0,258473	0,011728	-0,290416	-1,639814	25,863128	1,288193	-0,258473	0,011728	-0,290416	-1,639814	25,863128	1,288193
10:43:23,34	0,820904	3,357015	-0,161005	0,863999	0,060025	-0,248995	-0,266441	0,004024	-0,287703	-2,138148	5,168406	1,264858	-0,551437	-2,656753	-1,453075	1,148210	-1,912451	13,895261	-0,267682	0,004107	-0,289655	-1,825653	26,106250	1,266446	-0,267682	0,004107	-0,289655	-1,825653	26,106250	1,266446
10:43:23,39	0,820904	3,357015	-0,161005	0,863999	0,060025	-0,248995	-0,267682	0,004107	-0,289655	-2,148046	5,093188	1,266446	-0,551966	-2,660342	-1,454610	1,165755	-1,903177	13,890843	-0,267682	0,004107	-0,289655	-1,825653	26,106250	1,266446	-0,267682	0,004107	-0,289655	-1,825653	26,106250	1,266446
10:43:23,44	0,820904	3,357015	-0,161005	0,863999	0,060025	-0,248995	-0,264310	0,002771	-0,291190	-2,061779	5,279117	1,262028	-0,559190	-2,665042	-1,455023	1,076391	-1,884141	13,900367	-0,264310	0,002771	-0,291190	-1,844248	26,027434	1,262028	-0,264310	0,002771	-0,291190	-1,844248	26,027434	1,262028
10:43:23,49	0,820904	3,357015	-0,161005	0,863999	0,060025	-0,248995	-0,259941	0,002422	-0,288469	-2,034654	5,401420	1,296191	-0,553848	-2,664300	-1,451889	1,079409	-1,842972	13,925007	-0,259941	0,002422	-0,288469	-1,844536	25,806779	1,296191	-0,259941	0,002422	-0,288469	-1,844536	25,806779	1,296191
10:43:23,54	0,820904	3,357015	-0,161005	0,863999	0,060025	-0,248995	-0,259179	0,009455	-0,291251	-2,391364	5,444614	1,239162	-0,560320	-2,661443	-1,454671	1,087019	-1,836947	13,867978	-0,259179	0,009455	-0,291251	-1,649131	25,790167	1,239162	-0,259179	0,009455	-0,291251	-1,649131	25,790167	1,239162
10:43:23,59	0,820904	3,357015	-0,161005	0,863999	0,060025	-0,248995	-0,259900	0,009386	-0,288543	-2,405929	5,315792	1,278301	-0,562111	-2,665670	-1,448430	1,068300	-1,873981	13,886476	-0,259900	0,009386	-0,288543	-1,669153	25,717912	1,278301	-0,259900	0,009386	-0,288543	-1,669153	25,717912	1,278301
10:43:23,64	0,820904	3,357015	-0,161005	0,863999	0,060025	-0,248995	-0,262944	0,007651	-0,289675	-2,295082	5,200429	1,298552	-0,556875	-2,659084	-1,453096	1,046355	-1,810613	13,927368	-0,262944	0,007651	-0,289675	-1,694462	25,841568	1,298552	-0,262944	0,007651	-0,289675	-1,694462	25,841568	1,298552
10:43:23,69	0,820904	3,357015	-0,161005	0,863999	0,060025	-0,248995	-0,256511	0,003317	-0,293531	-2,111772	5,531525	1,308668	-0,556338	-2,666823	-1,456952	1,022348	-1,845327	13,937484	-0,256511	0,003317	-0,293531	-1,851385	25,667652	1,308668	-0,256511	0,003317	-0,293531	-1,851385	25,667652	1,308668
10:43:23,74	0,820904	3,357015	-0,161005	0,863999	0,060025	-0,248995	-0,256511	0,003317	-0,293531	-2,111772	5,531525	1,308668	-0,561569	-2,662988	-1,450761	1,051795	-1,847597	13,913626	-0,256511	0,003317	-0,293531	-1,851385	25,667652	1,308668	-0,256511	0,003317	-0,293531	-1,851385	25,667652	1,308668
10:43:23,79	0,820904	3,357015	-0,161005	0,863999	0,060025	-0,248995	-0,261705	0,007044	-0,286994	-2,289154	5,213736	1,273170	-0,556969	-2,660461	-1,450414	0,989261	-1,807236	13,901985	-0,261705	0,007044	-0,286994	-1,736164	25,757596	1,273170	-0,261705	0,007044	-0,286994	-1,736164	25,757596	1,273170
10:43:23,84	0,820904	3,357015	-0,161005	0,863999	0,060025	-0,248995	-0,261228	0,005286	-0,287326	-2,171270	5,281716	1,306840	-0,555685	-2,661753	-1,450747	1,039875	-1,805936	13,935655	-0,261228	0,005286	-0,287326	-1,756337	25,788141	1,306840	-0,261228	0,005286	-0,287326	-1,756337	25,788141	1,306840
10:43:23,89	0,820904	3,357015	-0,161005	0,863999	0,060025	-0,248995	-0,261228	0,005286	-0,287326	-2,171270	5,281716	1,306840	-0,558115	-2,666975	-1,452713	0,987692	-1,791901	13,912417	-0,261228	0,005286	-0,287326	-1,756337	25,788141	1,306840	-0,261228	0,005286	-0,287326	-1,756337	25,788141	1,306840
10:43:23,94	0,820904	3,357015	-0,161005	0,863999	0,060025	-0,248995	-0,256692	0,000634	-0,289666	-1,944637	5,506556	1,268809	-0,553412	-2,659555	-1,453108	1,010054	-1,806969	13,923549	-0,256692	0,000634	-0,289666	-1,894876	25,656865	1,268809	-0,256692	0,000634	-0,289666	-1,894876	25,656865	1,268809
10:43:23,99	0,820904	3,357015	-0,161005	0,863999	0,060025	-0,248995	-0,256692	0,000634	-0,289666	-1,944637	5,506556	1,268809	-0,559258	-2,667392	-1,452723	1,014542	-1,835303	13,881427	-0,256692	0,000634	-0,289666	-1,894876	25,656865	1,268809	-0,256692	0,000634	-0,289666	-1,894876	25,656865	1,268809
10:43:24,04	0,820904	3,357015	-0,161005	0,863999	0,060025	-0,248995	-0,256418	0,010088	-0,285063	-2,427899	5,461502	1,257211	-0,556980	-2,667950	-1,453126	0,977910	-1,839354	13,877385	-0,256418	0,010088	-0,285063	-1,636024	25,590325	1,257211	-0,256418	0,010088	-0,285063	-1,636024	25,590325	1,257211
10:43:24,09	0,820904	3,357015	-0,161005	0,863999	0,060025	-0,248995	-0,256418	0,010088	-0,285063	-2,427899	5,461502	1,257211	-0,557603	-2,659235	-1,450833	0,960709	-1,778739	13,888983	-0,256418	0,010088	-0,285063	-1,636024	25,590325	1,257211	-0,256418	0,010088	-0,285063	-1,636024	25,590325	1,257211
10:43:24,14	0,820904	3,357015	-0,161005	0,863999	0,060025	-0,248995	-0,261019	0,005309	-0,289352	-2,167826	5,197096	1,247523	-0,555810	-2,661922	-1,452772	0,959515	-1,754154	13,876339	-0,261019	0,005309	-0,289352	-1,751049	25,687119	1,247523	-0,261019	0,005309	-0,289352	-1,751049	25,687119	1,247523
10:43:24,19	0,820904	3,357015	-0,161005	0,863999	0,060025	-0,248995	-0,252901	0,006742	-0,290112	-2,291603	5,654377	1,239299	-0,561110	-2,668237	-1,453533	0,965275	-1,814380	13,868115	-0,252901	0,006742	-0,290112	-1,762360	25,507072	1,239299	-0,252901	0,006742	-0,290112	-1,762360	25,507072	1,239299
10:43:24,24	0,820904	3,357015	-0,161005	0,863999	0,060025	-0,248995	-0,264376	0,005866	-0,287369	-2,199690	5,054108	1,299440	-0,554613	-2,658737	-1,450789	0,985381	-1,772462	13,928256	-0,264376	0,005866	-0,287369	-1,739223	25,807623	1,299440	-0,264376	0,005866	-0,287369	-1,739223	25,807623	1,299440
10:43:24,29	0,820904	3,357015	-0,161005	0,863999	0,060025	-0,248995	-0,257503	0,008860	-0,287825	-2,421101	5,367762	1,239477	-0,558783	-2,668433	-1,454297	0,941238	-1,773013	13,894751	-0,257503	0,008860	-0,287825	-1,725576	25,581749	1,239477	-0,257503	0,008860	-0,287825	-1,725576	25,581749	1,239477
10:43:24,34	0,820904	3,357015	-0,161005	0,863999	0,060025	-0,248995	-0,257503	0,008860	-0,287825	-2,421101	5,367762	1,239477	-0,562340	-2,665695	-1,451196	0,948615	-1,818846	13,900802	-0,257503	0,008860	-0,287825	-1,725576	25,581749	1,239477	-0,257503	0,008860	-0,287825	-1,725576	25,581749	1,239477
10:43:24,39	0,820904	3,357015	-0,161005	0,863999	0,060025	-0,248995	-0,262720	0,004972	-0,286236	-2,157521	5,093570	1,270456	-0,564751	-2,665111	-1,452024	0,894225	-1,737003	13,875086	-0,262720	0,004972	-0,286236	-1,767254	25,717108	1,270456	-0,262720	0,004972	-0,286236	-1,767254	25,717108	1,270456
10:43:24,44	0,820904	3,357015	-0,161005	0,863999	0,060025	-0,248995	-0,257351	-0,000154	-0,289301	-1,936285	5,400267	1,284380	-0,558282	-2,661490	-1,452798	0,887467	-1,694906	13,893165	-0,257351	-0,000154	-0,289301	-1,948391	25,602320	1,284380	-0,257351	-0,000154	-0,289301	-1,948391	25,602320	1,284380
10:43:24,49	0,820904	3,357015	-0,161005	0,863999	0,060025	-0,248995	-0,255680	0,003593	-0,289708	-2,097333	5,476419	1,265637	-0,556993	-2,667405	-1,453128	0,951585	-1,771240	13,894452	-0,255680	0,003593	-0,289708	-1,815296	25,547301	1,265637	-0,255680	0,003593	-0,289708	-1,815296	25,547301	1,265637
10:43:24,54	0,820904	3,357015	-0,161005	0,863999	0,060025	-0,248995	-0,259374	0,003679	-0,286614	-2,073435	5,258691	1,265821	-0,555220	-2,664162	-1,450034	0,943568	-1,733856	13,894637	-0,259374	0,003679	-0,286614	-1,784653	25,619560	1,265821	-0,259374	0,003679	-0,286614	-1,784653	25,619560	1,265821
10:43:24,59	0,820904	3,357015	-0,161005	0,863999	0,060025	-0,248995	-0,253678	0,007212	-0,284688	-2,286005	5,555482	1,243111	-0,561128	-2,667329	-1,448108	0,929678	-1,759130	13,871927	-0,253678	0,007212	-0,284688	-1,719850	25,469228	1,243111	-0,253678	0,007212	-0,284688	-1,719850	25,469228	1,243111
10:43:24,64	0,820904	3,357015	-0,161005	0,863999	0,060025	-0,248995	-0,255249	0,004736	-0,286581	-2,134992	5,454372	1,308762	-0,558199	-2,667207	-1,450002	0,923964	-1,730126	13,937578	-0,255249	0,004736	-0,286581	-1,763203	25,491393	1,308762	-0,255249	0,004736	-0,286581	-1,763203	25,491393	1,308762
10:43:24,69	0,820904	3,357015	-0,161005	0,863999	0,060025	-0,248995	-0,252604	0,008817	-0,285864	-2,391346	5,537969	1,278724	-0,557099	-2,669526	-1,451202	0,896745	-1,784019	13,893101	-0,252604	0,008817	-0,285864	-1,699232	25,367381	1,278724	-0,252604	0,008817	-0,285864	-1,699232	25,367381	1,278724
10:43:24,74	0,820904	3,357015	-0,161005	0,863999	0,060025	-0,248995	-0,263801	0,007012	-0,285114	-2,271605	5,013186	1,241202	-0,555893	-2,658662	-1,448535	0,917904	-1,747729	13,870018	-0,263801	0,007012	-0,285114	-1,721170	25,721593	1,241202	-0,263801	0,007012	-0,285114	-1,721170	25,721593	1,241202
10:43:24,79	0,820904	3,357015	-0,161005	0,863999	0,060025	-0,248995	-0,254626	0,003750	-0,285070	-2,099578	5,457963	1,264535	-0,557656	-2,668239	-1,448490	0,891111	-1,729484	13,893351	-0,254626	0,003750	-0,285070	-1,805208	25,446127	1,264535	-0,254626	0,003750	-0,285070	-1,805208	25,446127	1,264535
10:43:24,84	0,820904	3,357015	-0,161005	0,863999	0,060025	-0,248995	-0,254626	0,003750	-0,285070	-2,099578	5,457963	1,264535	-0,563648	-2,666452	-1,450877	0,854176	-1,742180	13,864935	-0,254626	0,003750	-0,285070	-1,805208	25,446127	1,264535	-0,254626	0,003750	-0,285070	-1,805208	25,446127	1,264535
10:43:24,89	0,820904	3,357015	-0,161005	0,863999	0,060025	-0,248995	-0,262271	0,006209	-0,285856	-2,228327	5,049629	1,300637	-0,555963	-2,660389	-1,449277	0,881311	-1,724837	13,929452	-0,262271	0,006209	-0,285856	-1,740918	25,637901	1,300637	-0,262271	0,006209	-0,285856	-1,740918	25,637901	1,300637
10:43:24,94	0,820904	3,357015	-0,161005	0,863999	0,060025	-0,248995	-0,262271	0,006209	-0,285856	-2,228327	5,049629	1,300637	-0,558258	-2,669784	-1,449659	0,878291	-1,717058	13,889414	-0,262271	0,006209	-0,285856	-1,740918	25,637901	1,300637	-0,262271	0,006209	-0,285856	-1,740918	25,637901	1,300637
10:43:24,99	0,820904	3,357015	-0,161005	0,863999	0,060025	-0,248995	-0,261046	0,006186	-0,287817	-2,238460	5,120875	1,272052	-0,563620	-2,665088	-1,450068	0,871612	-1,735693	13,903440	-0,261046	0,006186	-0,287817	-1,752893	25,613010	1,272052	-0,261046	0,006186	-0,287817	-1,752893	25,613010	1,272052
10:43:25,04	0,820904	3,357015	-0,161005	0,863999	0,060025	-0,248995	-0,261365	0,007166	-0,289805	-2,280329	5,030738	1,255916	-0,557245	-2,660695	-1,453225	0,823021	-1,693746	13,884731	-0,261365	0,007166	-0,289805	-1,717767	25,547854	1,255916	-0,261365	0,007166	-0,289805	-1,717767	25,547854	1,255916
10:43:25,09	0,820904	3,357015	-0,161005	0,863999	0,060025	-0,248995	-0,261365	0,007166	-0,289805	-2,280329	5,030738	1,255916	-0,560067	-2,667778	-1,450464	0,876423	-1,754703	13,869321	-0,261365	0,007166	-0,289805	-1,717767	25,547854	1,255916	-0,261365	0,007166	-0,289805	-1,717767	25,547854	1,255916
10:43:25,14	0,820904	3,357015	-0,161005	0,863999	0,060025	-0,248995	-0,258139	0,010008	-0,288241	-2,431650	5,226455	1,253279	-0,561319	-2,662068	-1,451661	0,845451	-1,710822	13,882095	-0,258139	0,010008	-0,288241	-1,646047	25,490328	1,253279	-0,258139	0,010008	-0,288241	-1,646047	25,490328	1,253279
10:43:25,19	0,820904	3,357015	-0,161005	0,863999	0,060025	-0,248995	-0,254848	0,001927	-0,287412	-2,013590	5,408137	1,266901	-0,555966	-2,668958	-1,450832	0,853550	-1,717953	13,895717	-0,254848	0,001927	-0,287412	-1,862305	25,413710	1,266901	-0,254848	0,001927	-0,287412	-1,862305	25,413710	1,266901
10:43:25,24	0,820904	3,357015	-0,161005	0,863999	0,060025	-0,248995	-0,256919	0,009267	-0,286637	-2,390497	5,306970	1,300181	-0,561287	-2,663494	-1,450057	0,861589	-1,717115	13,928997	-0,256919	0,009267	-0,286637	-1,663064	25,475144	1,300181	-0,256919	0,009267	-0,286637	-1,663064	25,475144	1,300181
10:43:25,29	0,820904	3,357015	-0,161005	0,863999	0,060025	-0,248995	-0,255778	0,008574	-0,285495	-2,346157	5,361181	1,260848	-0,561257	-2,664829	-1,448915	0,861301	-1,707344	13,889663	-0,255778	0,008574	-0,285495	-1,673104	25,439764	1,260848	-0,255778	0,008574	-0,285495	-1,673104	25,439764	1,260848
10:43:25,34	0,820904	3,357015	-0,161005	0,863999	0,060025	-0,248995	-0,258942	0,008278	-0,286257	-2,292594	5,214111	1,272132	-0,559419	-2,662237	-1,449677	0,895508	-1,683000	13,900948	-0,258942	0,008278	-0,286257	-1,642755	25,541061	1,272132	-0,258942	0,008278	-0,286257	-1,642755	25,541061	1,272132
10:43:25,39	0,820904	3,357015	-0,161005	0,863999	0,060025	-0,248995	-0,258942	0,008278	-0,286257	-2,292594	5,214111	1,272132	-0,559452	-2,663449	-1,450866	0,872926	-1,673263	13,877804	-0,258942	0,008278	-0,286257	-1,642755	25,541061	1,272132	-0,258942	0,008278	-0,286257	-1,642755	25,541061	1,272132
10:43:25,44	0,820904	3,357015	-0,161005	0,863999	0,060025	-0,248995	-0,254637	0,005256	-0,286261	-2,200012	5,408629	1,270709	-0,558955	-2,667476	-1,449681	0,837832	-1,724242	13,899525	-0,254637	0,005256	-0,286261	-1,787389	25,397657	1,270709	-0,254637	0,005256	-0,286261	-1,787389	25,397657	1,270709
10:43:25,49	0,820904	3,357015	-0,161005	0,863999	0,060025	-0,248995	-0,254637	0,005256	-0,286261	-2,200012	5,408629	1,270709	-0,556008	-2,663166	-1,451999	0,839794	-1,669589	13,937730	-0,254637	0,005256	-0,286261	-1,787389	25,397657	1,270709	-0,254637	0,005256	-0,286261	-1,787389	25,397657	1,270709
10:43:25,54	0,820904	3,357015	-0,161005	0,863999	0,060025	-0,248995	-0,253697	0,004697	-0,287830	-2,151063	5,440081	1,248162	-0,558941	-2,668569	-1,451251	0,832678	-1,698312	13,876978	-0,253697	0,004697	-0,287830	-1,782324	25,355319	1,248162	-0,253697	0,004697	-0,287830	-1,782324	25,355319	1,248162
10:43:25,59	0,820904	3,357015	-0,161005	0,863999	0,060025	-0,248995	-0,255794	0,010027	-0,286676	-2,432542	5,331150	1,266788	-0,562508	-2,664089	-1,450096	0,830595	-1,702111	13,895604	-0,255794	0,010027	-0,286676	-1,645416	25,410976	1,266788	-0,255794	0,010027	-0,286676	-1,645416	25,410976	1,266788
10:43:25,64	0,820904	3,357015	-0,161005	0,863999	0,060025	-0,248995	-0,255794	0,010027	-0,286676	-2,432542	5,331150	1,266788	-0,557710	-2,663767	-1,451615	0,871347	-1,687620	13,911986	-0,255794	0,010027	-0,286676	-1,645416	25,410976	1,266788	-0,255794	0,010027	-0,286676	-1,645416	25,410976	1,266788
10:43:25,69	0,820904	3,357015	-0,161005	0,863999	0,060025	-0,248995	-0,256621	0,010483	-0,287076	-2,426211	5,268986	1,258641	-0,562489	-2,663145	-1,450496	0,829024	-1,666513	13,887457	-0,256621	0,010483	-0,287076	-1,603289	25,413731	1,258641	-0,256621	0,010483	-0,287076	-1,603289	25,413731	1,258641
10:43:25,74	0,820904	3,357015	-0,161005	0,863999	0,060025	-0,248995	-0,253353	0,005767	-0,286634	-2,156608	5,456222	1,277527	-0,560039	-2,668333	-1,450054	0,856175	-1,654054	13,906342	-0,253353	0,005767	-0,286634	-1,703901	25,344405	1,277527	-0,253353	0,005767	-0,286634	-1,703901	25,344405	1,277527
10:43:25,79	0,820904	3,357015	-0,161005	0,863999	0,060025	-0,248995	-0,251603	0,010402	-0,287877	-2,478725	5,520391	1,227941	-0,564928	-2,667530	-1,451298	0,792429	-1,710888	13,856756	-0,251603	0,010402	-0,287877	-1,662165	25,271263	1,227941	-0,251603	0,010402	-0,287877	-1,662165	25,271263	1,227941
10:43:25,84	0,820904	3,357015	-0,161005	0,863999	0,060025	-0,248995	-0,257275	0,003971	-0,287430	-2,093800	5,283291	1,253300	-0,556523	-2,665835	-1,450851	0,867729	-1,696057	13,882115	-0,257275	0,003971	-0,287430	-1,782101	25,479343	1,253300	-0,257275	0,003971	-0,287430	-1,782101	25,479343	1,253300
10:43:25,89	0,820904	3,357015	-0,161005	0,863999	0,060025	-0,248995	-0,254291	0,009285	-0,287110	-2,398050	5,330675	1,239581	-0,562616	-2,665761	-1,450531	0,760461	-1,666368	13,868397	-0,254291	0,009285	-0,287110	-1,669203	25,292547	1,239581	-0,254291	0,009285	-0,287110	-1,669203	25,292547	1,239581
10:43:25,94	0,820904	3,357015	-0,161005	0,863999	0,060025	-0,248995	-0,254291	0,009285	-0,287110	-2,398050	5,330675	1,239581	-0,556472	-2,661802	-1,446938	0,891724	-1,673418	13,924427	-0,254291	0,009285	-0,287110	-1,669203	25,292547	1,239581	-0,254291	0,009285	-0,287110	-1,669203	25,292547	1,239581
10:43:25,99	0,820904	3,357015	-0,161005	0,863999	0,060025	-0,248995	-0,256056	0,009572	-0,287441	-2,400208	5,272816	1,302570	-0,561983	-2,664089	-1,450862	0,796220	-1,672269	13,931386	-0,256056	0,009572	-0,287441	-1,648826	25,373238	1,302570	-0,256056	0,009572	-0,287441	-1,648826	25,373238	1,302570
10:43:26,04	0,820904	3,357015	-0,161005	0,863999	0,060025	-0,248995	-0,250370	0,003458	-0,290520	-2,081024	5,604212	1,273751	-0,559531	-2,672070	-1,453940	0,827788	-1,689016	13,902567	-0,250370	0,003458	-0,290520	-1,809554	25,258265	1,273751	-0,250370	0,003458	-0,290520	-1,809554	25,258265	1,273751
10:43:26,09	0,820904	3,357015	-0,161005	0,863999	0,060025	-0,248995	-0,259135	0,003826	-0,285502	-2,098922	5,123239	1,278054	-0,555467	-2,664296	-1,448922	0,806572	-1,675363	13,906870	-0,259135	0,003826	-0,285502	-1,798597	25,465334	1,278054	-0,259135	0,003826	-0,285502	-1,798597	25,465334	1,278054
10:43:26,14	0,820904	3,357015	-0,161005	0,863999	0,060025	-0,248995	-0,248390	0,008535	-0,289385	-2,361962	5,669212	1,272815	-0,564918	-2,671247	-1,452805	0,786429	-1,684698	13,901631	-0,248390	0,008535	-0,289385	-1,691958	25,167810	1,272815	-0,248390	0,008535	-0,289385	-1,691958	25,167810	1,272815
10:43:26,19	0,820904	3,357015	-0,161005	0,863999	0,060025	-0,248995	-0,248390	0,008535	-0,289385	-2,361962	5,669212	1,272815	-0,560281	-2,663991	-1,452827	0,756633	-1,638085	13,924702	-0,248390	0,008535	-0,289385	-1,691958	25,167810	1,272815	-0,248390	0,008535	-0,289385	-1,691958	25,167810	1,272815
10:43:26,24	0,820904	3,357015	-0,161005	0,863999	0,060025	-0,248995	-0,254678	0,007999	-0,285887	-2,324756	5,390507	1,266241	-0,561309	-2,666070	-1,449308	0,832889	-1,700777	13,895057	-0,254678	0,007999	-0,285887	-1,696870	25,382719	1,266241	-0,254678	0,007999	-0,285887	-1,696870	25,382719	1,266241
10:43:26,29	0,820904	3,357015	-0,161005	0,863999	0,060025	-0,248995	-0,254678	0,007999	-0,285887	-2,324756	5,390507	1,266241	-0,556619	-2,660956	-1,450861	0,833058	-1,676800	13,917718	-0,254678	0,007999	-0,285887	-1,696870	25,382719	1,266241	-0,254678	0,007999	-0,285887	-1,696870	25,382719	1,266241
10:43:26,34	0,820904	3,357015	-0,161005	0,863999	0,060025	-0,248995	-0,256008	0,007574	-0,283990	-2,316755	5,236124	1,257519	-0,560276	-2,665130	-1,447411	0,752043	-1,670367	13,886335	-0,256008	0,007574	-0,283990	-1,722214	25,332745	1,257519	-0,256008	0,007574	-0,283990	-1,722214	25,332745	1,257519
10:43:26,39	0,820904	3,357015	-0,161005	0,863999	0,060025	-0,248995	-0,260241	0,009262	-0,287476	-2,374368	5,054726	1,269829	-0,559621	-2,660620	-1,450896	0,800671	-1,663629	13,898645	-0,260241	0,009262	-0,287476	-1,647339	25,483678	1,269829	-0,260241	0,009262	-0,287476	-1,647339	25,483678	1,269829
10:43:26,44	0,820904	3,357015	-0,161005	0,863999	0,060025	-0,248995	-0,254190	0,009800	-0,286671	-2,410693	5,387572	1,277048	-0,563114	-2,665591	-1,450091	0,812260	-1,679901	13,905864	-0,254190	0,009800	-0,286671	-1,641354	25,341487	1,277048	-0,254190	0,009800	-0,286671	-1,641354	25,341487	1,277048
10:43:26,49	0,820904	3,357015	-0,161005	0,863999	0,060025	-0,248995	-0,264395	0,005501	-0,288624	-2,184363	4,877015	1,275471	-0,554288	-2,658903	-1,452044	0,831043	-1,687536	13,904287	-0,264395	0,005501	-0,288624	-1,752499	25,631994	1,275471	-0,264395	0,005501	-0,288624	-1,752499	25,631994	1,275471
10:43:26,54	0,820904	3,357015	-0,161005	0,863999	0,060025	-0,248995	-0,254310	0,009970	-0,285952	-2,424980	5,320042	1,234421	-0,563201	-2,665402	-1,449373	0,756455	-1,653992	13,863237	-0,254310	0,009970	-0,285952	-1,642323	25,283388	1,234421	-0,254310	0,009970	-0,285952	-1,642323	25,283388	1,234421
10:43:26,59	0,820904	3,357015	-0,161005	0,863999	0,060025	-0,248995	-0,259936	0,002899	-0,287826	-2,032433	5,085057	1,280037	-0,554264	-2,664066	-1,451247	0,818700	-1,661265	13,908853	-0,259936	0,002899	-0,287826	-1,804897	25,490006	1,280037	-0,259936	0,002899	-0,287826	-1,804897	25,490006	1,280037
10:43:26,64	0,820904	3,357015	-0,161005	0,863999	0,060025	-0,248995	-0,255196	0,011127	-0,286318	-2,502070	5,323794	1,252503	-0,558432	-2,668958	-1,452036	0,802596	-1,717148	13,882037	-0,255196	0,011127	-0,286318	-1,628632	25,356676	1,252503	-0,255196	0,011127	-0,286318	-1,628632	25,356676	1,252503
10:43:26,69	0,820904	3,357015	-0,161005	0,863999	0,060025	-0,248995	-0,252940	-0,000457	-0,287431	-1,872805	5,429929	1,259302	-0,554855	-2,671803	-1,450852	0,794882	-1,664687	13,888117	-0,252940	-0,000457	-0,287431	-1,908697	25,285698	1,259302	-0,252940	-0,000457	-0,287431	-1,908697	25,285698	1,259302
10:43:26,74	0,820904	3,357015	-0,161005	0,863999	0,060025	-0,248995	-0,262170	0,004880	-0,287461	-2,137906	4,972699	1,265460	-0,554863	-2,661140	-1,450881	0,820823	-1,665290	13,894275	-0,262170	0,004880	-0,287461	-1,754805	25,553079	1,265460	-0,262170	0,004880	-0,287461	-1,754805	25,553079	1,265460
10:43:26,79	0,820904	3,357015	-0,161005	0,863999	0,060025	-0,248995	-0,252616	0,003412	-0,287457	-2,084462	5,475057	1,228943	-0,558368	-2,670149	-1,450878	0,814134	-1,687906	13,857759	-0,252616	0,003412	-0,287457	-1,816657	25,305396	1,228943	-0,252616	0,003412	-0,287457	-1,816657	25,305396	1,228943
10:43:26,84	0,820904	3,357015	-0,161005	0,863999	0,060025	-0,248995	-0,252616	0,003412	-0,287457	-2,084462	5,475057	1,228943	-0,567888	-2,663463	-1,448571	0,770940	-1,636125	13,906256	-0,252616	0,003412	-0,287457	-1,816657	25,305396	1,228943	-0,252616	0,003412	-0,287457	-1,816657	25,305396	1,228943
10:43:26,89	0,820904	3,357015	-0,161005	0,863999	0,060025	-0,248995	-0,249804	0,006665	-0,287476	-2,250963	5,549874	1,244481	-0,562592	-2,670958	-1,450896	0,753631	-1,649858	13,873296	-0,249804	0,006665	-0,287476	-1,727731	25,159450	1,244481	-0,249804	0,006665	-0,287476	-1,727731	25,159450	1,244481
10:43:26,94	0,820904	3,357015	-0,161005	0,863999	0,060025	-0,248995	-0,253727	0,002045	-0,286267	-1,969448	5,353386	1,279598	-0,556629	-2,669870	-1,449688	0,780803	-1,617882	13,908414	-0,253727	0,002045	-0,286267	-1,808882	25,270970	1,279598	-0,253727	0,002045	-0,286267	-1,808882	25,270970	1,279598
10:43:26,99	0,820904	3,357015	-0,161005	0,863999	0,060025	-0,248995	-0,258670	0,002869	-0,289001	-2,047931	5,154968	1,265460	-0,557301	-2,663031	-1,450524	0,766858	-1,641634	13,880133	-0,258670	0,002869	-0,289001	-1,822714	25,460586	1,265460	-0,258670	0,002869	-0,289001	-1,822714	25,460586	1,265460
10:43:27,04	0,820904	3,357015	-0,161005	0,863999	0,060025	-0,248995	-0,252307	0,002636	-0,285499	-2,031258	5,427497	1,273226	-0,557850	-2,670804	-1,448920	0,765471	-1,644960	13,902042	-0,252307	0,002636	-0,285499	-1,824357	25,233597	1,273226	-0,252307	0,002636	-0,285499	-1,824357	25,233597	1,273226
10:43:27,09	0,820904	3,357015	-0,161005	0,863999	0,060025	-0,248995	-0,255087	0,006416	-0,285543	-2,250911	5,247007	1,269093	-0,559734	-2,666507	-1,448964	0,722805	-1,646996	13,897909	-0,255087	0,006416	-0,285543	-1,747284	25,271335	1,269093	-0,255087	0,006416	-0,285543	-1,747284	25,271335	1,269093
10:43:27,14	0,820904	3,357015	-0,161005	0,863999	0,060025	-0,248995	-0,255087	0,006416	-0,285543	-2,250911	5,247007	1,269093	-0,560721	-2,671948	-1,449681	0,800028	-1,647939	13,901389	-0,255087	0,006416	-0,285543	-1,747284	25,271335	1,269093	-0,255087	0,006416	-0,285543	-1,747284	25,271335	1,269093
10:43:27,19	0,820904	3,357015	-0,161005	0,863999	0,060025	-0,248995	-0,257479	0,007751	-0,287117	-2,303048	5,140101	1,246194	-0,566099	-2,664202	-1,452080	0,778670	-1,624691	13,879807	-0,257479	0,007751	-0,287117	-1,694600	25,352201	1,246194	-0,257479	0,007751	-0,287117	-1,694600	25,352201	1,246194
10:43:27,24	0,820904	3,357015	-0,161005	0,863999	0,060025	-0,248995	-0,251965	0,005168	-0,286694	-2,190819	5,473454	1,238441	-0,560215	-2,669834	-1,450115	0,775935	-1,683189	13,867256	-0,251965	0,005168	-0,286694	-1,785122	25,252713	1,238441	-0,251965	0,005168	-0,286694	-1,785122	25,252713	1,238441
10:43:27,29	0,820904	3,357015	-0,161005	0,863999	0,060025	-0,248995	-0,258753	0,003029	-0,288237	-2,067376	5,098860	1,280576	-0,554968	-2,665025	-1,451657	0,763308	-1,661799	13,909391	-0,258753	0,003029	-0,288237	-1,829597	25,410957	1,280576	-0,258753	0,003029	-0,288237	-1,829597	25,410957	1,280576
10:43:27,34	0,820904	3,357015	-0,161005	0,863999	0,060025	-0,248995	-0,254326	0,003831	-0,288629	-2,133091	5,364624	1,249303	-0,557876	-2,668459	-1,452050	0,782088	-1,700357	13,878119	-0,254326	0,003831	-0,288629	-1,832342	25,329176	1,249303	-0,254326	0,003831	-0,288629	-1,832342	25,329176	1,249303
10:43:27,39	0,820904	3,357015	-0,161005	0,863999	0,060025	-0,248995	-0,254326	0,003831	-0,288629	-2,133091	5,364624	1,249303	-0,557811	-2,666084	-1,451638	0,803865	-1,648549	13,908739	-0,254326	0,003831	-0,288629	-1,832342	25,329176	1,249303	-0,254326	0,003831	-0,288629	-1,832342	25,329176	1,249303
10:43:27,44	0,820904	3,357015	-0,161005	0,863999	0,060025	-0,248995	-0,255795	0,009567	-0,287102	-2,395314	5,190586	1,285419	-0,562109	-2,664318	-1,450523	0,715576	-1,620350	13,914235	-0,255795	0,009567	-0,287102	-1,644314	25,270523	1,285419	-0,255795	0,009567	-0,287102	-1,644314	25,270523	1,285419
10:43:27,49	0,820904	3,357015	-0,161005	0,863999	0,060025	-0,248995	-0,250584	0,002345	-0,287068	-2,023216	5,506012	1,254568	-0,558460	-2,672442	-1,450488	0,752337	-1,645537	13,883384	-0,250584	0,002345	-0,287068	-1,839121	25,176849	1,254568	-0,250584	0,002345	-0,287068	-1,839121	25,176849	1,254568
10:43:27,54	0,820904	3,357015	-0,161005	0,863999	0,060025	-0,248995	-0,256484	0,007278	-0,286332	-2,281163	5,134966	1,280810	-0,559783	-2,664865	-1,449752	0,696004	-1,614648	13,909626	-0,256484	0,007278	-0,286332	-1,709806	25,268977	1,280810	-0,256484	0,007278	-0,286332	-1,709806	25,268977	1,280810
10:43:27,59	0,820904	3,357015	-0,161005	0,863999	0,060025	-0,248995	-0,256484	0,007278	-0,286332	-2,281163	5,134966	1,280810	-0,561372	-2,672198	-1,450467	0,770470	-1,642040	13,907056	-0,256484	0,007278	-0,286332	-1,709806	25,268977	1,280810	-0,256484	0,007278	-0,286332	-1,709806	25,268977	1,280810
10:43:27,64	0,820904	3,357015	-0,161005	0,863999	0,060025	-0,248995	-0,254386	0,009400	-0,286324	-2,403862	5,293499	1,268993	-0,562669	-2,665622	-1,449745	0,732598	-1,650079	13,897809	-0,254386	0,009400	-0,286324	-1,665976	25,262771	1,268993	-0,254386	0,009400	-0,286324	-1,665976	25,262771	1,268993
10:43:27,69	0,820904	3,357015	-0,161005	0,863999	0,060025	-0,248995	-0,249641	0,008016	-0,285537	-2,343515	5,534922	1,262624	-0,563843	-2,670423	-1,448958	0,722188	-1,657482	13,891439	-0,249641	0,008016	-0,285537	-1,714266	25,131717	1,262624	-0,249641	0,008016	-0,285537	-1,714266	25,131717	1,262624
10:43:27,74	0,820904	3,357015	-0,161005	0,863999	0,060025	-0,248995	-0,258089	0,004028	-0,285162	-2,120471	5,107747	1,250028	-0,556165	-2,665101	-1,448582	0,740523	-1,649982	13,878844	-0,258089	0,004028	-0,285162	-1,804288	25,367721	1,250028	-0,258089	0,004028	-0,285162	-1,804288	25,367721	1,250028
10:43:27,79	0,820904	3,357015	-0,161005	0,863999	0,060025	-0,248995	-0,258089	0,004028	-0,285162	-2,120471	5,107747	1,250028	-0,558461	-2,669159	-1,449714	0,761670	-1,648932	13,892885	-0,258089	0,004028	-0,285162	-1,804288	25,367721	1,250028	-0,258089	0,004028	-0,285162	-1,804288	25,367721	1,250028
10:43:27,84	0,820904	3,357015	-0,161005	0,863999	0,060025	-0,248995	-0,251617	0,004267	-0,286656	-2,119933	5,479877	1,282851	-0,559608	-2,670586	-1,450076	0,777848	-1,656527	13,911667	-0,251617	0,004267	-0,286656	-1,784946	25,231815	1,282851	-0,251617	0,004267	-0,286656	-1,784946	25,231815	1,282851
10:43:27,89	0,820904	3,357015	-0,161005	0,863999	0,060025	-0,248995	-0,252001	0,009415	-0,286313	-2,415896	5,406635	1,283025	-0,563875	-2,667680	-1,449734	0,717569	-1,654379	13,911841	-0,252001	0,009415	-0,286313	-1,676810	25,188713	1,283025	-0,252001	0,009415	-0,286313	-1,676810	25,188713	1,283025
10:43:27,94	0,820904	3,357015	-0,161005	0,863999	0,060025	-0,248995	-0,252582	0,011747	-0,287498	-2,520948	5,388991	1,259522	-0,565604	-2,666011	-1,450919	0,736554	-1,646627	13,888338	-0,252582	0,011747	-0,287498	-1,598808	25,216673	1,259522	-0,252582	0,011747	-0,287498	-1,598808	25,216673	1,259522
10:43:27,99	0,820904	3,357015	-0,161005	0,863999	0,060025	-0,248995	-0,252932	0,003044	-0,288247	-2,062265	5,384882	1,250808	-0,557892	-2,670059	-1,451667	0,751813	-1,648350	13,879623	-0,252932	0,003044	-0,288247	-1,823296	25,240017	1,250808	-0,252932	0,003044	-0,288247	-1,823296	25,240017	1,250808
10:43:28,04	0,820904	3,357015	-0,161005	0,863999	0,060025	-0,248995	-0,258291	0,004851	-0,287118	-2,148676	5,072012	1,247313	-0,564389	-2,666788	-1,448968	0,750145	-1,655073	13,881991	-0,258291	0,004851	-0,287118	-1,767878	25,347835	1,247313	-0,258291	0,004851	-0,287118	-1,767878	25,347835	1,247313
10:43:28,09	0,820904	3,357015	-0,161005	0,863999	0,060025	-0,248995	-0,253854	0,004217	-0,287100	-2,073071	5,301891	1,237691	-0,558446	-2,668674	-1,450520	0,746549	-1,587398	13,866506	-0,253854	0,004217	-0,287100	-1,742076	25,229421	1,237691	-0,253854	0,004217	-0,287100	-1,742076	25,229421	1,237691
10:43:28,14	0,820904	3,357015	-0,161005	0,863999	0,060025	-0,248995	-0,253854	0,004217	-0,287100	-2,073071	5,301891	1,237691	-0,560853	-2,670534	-1,451281	0,744113	-1,651310	13,883636	-0,253854	0,004217	-0,287100	-1,742076	25,229421	1,237691	-0,253854	0,004217	-0,287100	-1,742076	25,229421	1,237691
10:43:28,19	0,820904	3,357015	-0,161005	0,863999	0,060025	-0,248995	-0,251040	0,005371	-0,287861	-2,189666	5,478076	1,254820	-0,563313	-2,664200	-1,451709	0,699040	-1,605390	13,900880	-0,251040	0,005371	-0,287861	-1,768053	25,184691	1,254820	-0,251040	0,005371	-0,287861	-1,768053	25,184691	1,254820
10:43:28,24	0,820904	3,357015	-0,161005	0,863999	0,060025	-0,248995	-0,259025	0,003821	-0,284386	-2,059977	5,040297	1,246520	-0,555518	-2,664394	-1,447806	0,749130	-1,597519	13,875335	-0,259025	0,003821	-0,284386	-1,760031	25,373748	1,246520	-0,259025	0,003821	-0,284386	-1,760031	25,373748	1,246520
10:43:28,29	0,820904	3,357015	-0,161005	0,863999	0,060025	-0,248995	-0,250924	0,007331	-0,286311	-2,288281	5,487001	1,253707	-0,562608	-2,669655	-1,449731	0,748267	-1,649883	13,882523	-0,250924	0,007331	-0,286311	-1,712795	25,184496	1,253707	-0,250924	0,007331	-0,286311	-1,712795	25,184496	1,253707
10:43:28,34	0,820904	3,357015	-0,161005	0,863999	0,060025	-0,248995	-0,258319	0,005484	-0,283974	-2,155886	5,077099	1,284537	-0,557311	-2,664174	-1,447394	0,744477	-1,605746	13,913353	-0,258319	0,005484	-0,283974	-1,725424	25,355120	1,284537	-0,258319	0,005484	-0,283974	-1,725424	25,355120	1,284537
10:43:28,39	0,820904	3,357015	-0,161005	0,863999	0,060025	-0,248995	-0,259507	0,008994	-0,286332	-2,345833	4,981738	1,291476	-0,559757	-2,661390	-1,449752	0,711705	-1,595375	13,920292	-0,259507	0,008994	-0,286332	-1,639800	25,353044	1,291476	-0,259507	0,008994	-0,286332	-1,639800	25,353044	1,291476
10:43:28,44	0,820904	3,357015	-0,161005	0,863999	0,060025	-0,248995	-0,258929	0,003721	-0,283951	-2,054894	5,077367	1,289047	-0,555479	-2,664527	-1,447372	0,776847	-1,613657	13,917862	-0,258929	0,003721	-0,283951	-1,762800	25,403274	1,289047	-0,258929	0,003721	-0,283951	-1,762800	25,403274	1,289047
10:43:28,49	0,820904	3,357015	-0,161005	0,863999	0,060025	-0,248995	-0,254460	0,008152	-0,288678	-2,356226	5,270386	1,251244	-0,561551	-2,666182	-1,452098	0,707292	-1,655412	13,880060	-0,254460	0,008152	-0,288678	-1,716327	25,245491	1,251244	-0,254460	0,008152	-0,288678	-1,716327	25,245491	1,251244
10:43:28,54	0,820904	3,357015	-0,161005	0,863999	0,060025	-0,248995	-0,258994	0,002458	-0,286691	-2,006531	5,061191	1,271370	-0,554353	-2,665102	-1,450111	0,757142	-1,622246	13,900185	-0,258994	0,002458	-0,286691	-1,813549	25,392238	1,271370	-0,258994	0,002458	-0,286691	-1,813549	25,392238	1,271370
10:43:28,59	0,820904	3,357015	-0,161005	0,863999	0,060025	-0,248995	-0,257562	0,005175	-0,287511	-2,192384	5,103450	1,251770	-0,567395	-2,664326	-1,447825	0,715966	-1,622482	13,892226	-0,257562	0,005175	-0,287511	-1,786161	25,322040	1,251770	-0,257562	0,005175	-0,287511	-1,786161	25,322040	1,251770
10:43:28,64	0,820904	3,357015	-0,161005	0,863999	0,060025	-0,248995	-0,252886	0,001062	-0,288994	-1,990888	5,380394	1,294463	-0,556198	-2,671090	-1,452415	0,730000	-1,672373	13,923279	-0,252886	0,001062	-0,288994	-1,907542	25,231919	1,294463	-0,252886	0,001062	-0,288994	-1,907542	25,231919	1,294463
10:43:28,69	0,820904	3,357015	-0,161005	0,863999	0,060025	-0,248995	-0,252886	0,001062	-0,288994	-1,990888	5,380394	1,294463	-0,565614	-2,668493	-1,450509	0,719364	-1,623726	13,912854	-0,252886	0,001062	-0,288994	-1,907542	25,231919	1,294463	-0,252886	0,001062	-0,288994	-1,907542	25,231919	1,294463
10:43:28,74	0,820904	3,357015	-0,161005	0,863999	0,060025	-0,248995	-0,255990	0,003444	-0,287839	-2,064529	5,223298	1,285585	-0,556709	-2,667210	-1,451260	0,758897	-1,631028	13,914401	-0,255990	0,003444	-0,287839	-1,794148	25,318549	1,285585	-0,255990	0,003444	-0,287839	-1,794148	25,318549	1,285585
10:43:28,79	0,820904	3,357015	-0,161005	0,863999	0,060025	-0,248995	-0,255990	0,003444	-0,287839	-2,064529	5,223298	1,285585	-0,561521	-2,662683	-1,450946	0,717480	-1,626401	13,875862	-0,255990	0,003444	-0,287839	-1,794148	25,318549	1,285585	-0,255990	0,003444	-0,287839	-1,794148	25,318549	1,285585
10:43:28,84	0,820904	3,357015	-0,161005	0,863999	0,060025	-0,248995	-0,252464	0,002890	-0,288661	-2,066822	5,354880	1,247194	-0,558458	-2,666070	-1,448174	0,747106	-1,587428	13,899372	-0,252464	0,002890	-0,288661	-1,839982	25,173326	1,247194	-0,252464	0,002890	-0,288661	-1,839982	25,173326	1,247194
10:43:28,89	0,820904	3,357015	-0,161005	0,863999	0,060025	-0,248995	-0,257507	0,012675	-0,288706	-2,565987	5,077018	1,257865	-0,563945	-2,661281	-1,452126	0,689790	-1,615916	13,886680	-0,257507	0,012675	-0,288706	-1,571003	25,291341	1,257865	-0,257507	0,012675	-0,288706	-1,571003	25,291341	1,257865
10:43:28,94	0,820904	3,357015	-0,161005	0,863999	0,060025	-0,248995	-0,248634	0,006755	-0,285150	-2,266809	5,566268	1,258197	-0,563254	-2,671926	-1,448571	0,709557	-1,637328	13,887013	-0,248634	0,006755	-0,285150	-1,736542	25,084017	1,258197	-0,248634	0,006755	-0,285150	-1,736542	25,084017	1,258197
10:43:28,99	0,820904	3,357015	-0,161005	0,863999	0,060025	-0,248995	-0,259399	0,006180	-0,286333	-2,217457	5,016228	1,266316	-0,557374	-2,662891	-1,449754	0,727710	-1,625364	13,895131	-0,259399	0,006180	-0,286333	-1,732349	25,379027	1,266316	-0,259399	0,006180	-0,286333	-1,732349	25,379027	1,266316
10:43:29,04	0,820904	3,357015	-0,161005	0,863999	0,060025	-0,248995	-0,249836	0,004808	-0,287464	-2,191591	5,499301	1,288605	-0,560967	-2,671859	-1,450885	0,692670	-1,657634	13,917420	-0,249836	0,004808	-0,287464	-1,814168	25,111394	1,288605	-0,249836	0,004808	-0,287464	-1,814168	25,111394	1,288605
10:43:29,09	0,820904	3,357015	-0,161005	0,863999	0,060025	-0,248995	-0,251359	0,004203	-0,286681	-2,100679	5,423515	1,280069	-0,559682	-2,670842	-1,450102	0,725377	-1,607848	13,908885	-0,251359	0,004203	-0,286681	-1,770723	25,155196	1,280069	-0,251359	0,004203	-0,286681	-1,770723	25,155196	1,280069
10:43:29,14	0,820904	3,357015	-0,161005	0,863999	0,060025	-0,248995	-0,251359	0,004203	-0,286681	-2,100679	5,423515	1,280069	-0,555687	-2,662050	-1,448614	0,697741	-1,652777	13,879749	-0,260970	0,005139	-0,285194	-1,798640	25,408417	1,250933	-0,260970	0,005139	-0,285194	-1,798640	25,408417	1,250933
10:43:29,19	0,820904	3,357015	-0,161005	0,863999	0,060025	-0,248995	-0,252109	0,004052	-0,287079	-2,155502	5,404523	1,278569	-0,559176	-2,670268	-1,450499	0,711336	-1,672149	13,907384	-0,252109	0,004052	-0,287079	-1,837447	25,195054	1,278569	-0,252109	0,004052	-0,287079	-1,837447	25,195054	1,278569
10:43:29,24	0,820904	3,357015	-0,161005	0,863999	0,060025	-0,248995	-0,252109	0,004052	-0,287079	-2,155502	5,404523	1,278569	-0,558568	-2,660915	-1,450917	0,731015	-1,629929	13,910281	-0,252109	0,004052	-0,287079	-1,837447	25,195054	1,278569	-0,252109	0,004052	-0,287079	-1,837447	25,195054	1,278569
10:43:29,29	0,820904	3,357015	-0,161005	0,863999	0,060025	-0,248995	-0,250987	0,006028	-0,287455	-2,226495	5,483830	1,278603	-0,561448	-2,670251	-1,450876	0,745391	-1,655122	13,907419	-0,250987	0,006028	-0,287455	-1,753302	25,186307	1,278603	-0,250987	0,006028	-0,287455	-1,753302	25,186307	1,278603
10:43:29,34	0,820904	3,357015	-0,161005	0,863999	0,060025	-0,248995	-0,252554	0,009784	-0,287136	-2,389169	5,295417	1,257638	-0,563918	-2,667016	-1,450556	0,669128	-1,573381	13,886454	-0,252554	0,009784	-0,287136	-1,621099	25,120923	1,257638	-0,252554	0,009784	-0,287136	-1,621099	25,120923	1,257638
10:43:29,39	0,820904	3,357015	-0,161005	0,863999	0,060025	-0,248995	-0,253224	0,001866	-0,287855	-1,978433	5,334913	1,261788	-0,556725	-2,670395	-1,451276	0,732992	-1,611417	13,890604	-0,253224	0,001866	-0,287855	-1,831940	25,212999	1,261788	-0,253224	0,001866	-0,287855	-1,831940	25,212999	1,261788
10:43:29,44	0,820904	3,357015	-0,161005	0,863999	0,060025	-0,248995	-0,254507	0,008940	-0,284021	-2,394024	5,209494	1,274116	-0,562210	-2,665747	-1,447442	0,658254	-1,623423	13,902931	-0,254507	0,008940	-0,284021	-1,692256	25,188266	1,274116	-0,254507	0,008940	-0,284021	-1,692256	25,188266	1,274116
10:43:29,49	0,820904	3,357015	-0,161005	0,863999	0,060025	-0,248995	-0,253243	0,006675	-0,284365	-2,262954	5,354084	1,272560	-0,560881	-2,667974	-1,447785	0,733243	-1,651327	13,901375	-0,253243	0,006675	-0,284365	-1,738930	25,233681	1,272560	-0,253243	0,006675	-0,284365	-1,738930	25,233681	1,272560
10:43:29,54	0,820904	3,357015	-0,161005	0,863999	0,060025	-0,248995	-0,252632	0,002194	-0,285898	-1,988300	5,359712	1,280138	-0,557306	-2,670743	-1,449319	0,731411	-1,602186	13,908953	-0,252632	0,002194	-0,285898	-1,816036	25,191327	1,280138	-0,252632	0,002194	-0,285898	-1,816036	25,191327	1,280138
10:43:29,59	0,820904	3,357015	-0,161005	0,863999	0,060025	-0,248995	-0,254256	0,009979	-0,286714	-2,380982	5,257012	1,276279	-0,563235	-2,665445	-1,450135	0,721637	-1,582578	13,905095	-0,254256	0,009979	-0,286714	-1,597662	25,216085	1,276279	-0,254256	0,009979	-0,286714	-1,597662	25,216085	1,276279
10:43:29,64	0,820904	3,357015	-0,161005	0,863999	0,060025	-0,248995	-0,258611	0,006951	-0,287474	-2,191917	5,063116	1,277809	-0,558436	-2,663187	-1,450894	0,765658	-1,571445	13,906625	-0,258611	0,006951	-0,287474	-1,646229	25,364046	1,277809	-0,258611	0,006951	-0,287474	-1,646229	25,364046	1,277809
10:43:29,69	0,820904	3,357015	-0,161005	0,863999	0,060025	-0,248995	-0,253817	0,009175	-0,285570	-2,410568	5,278158	1,264288	-0,562759	-2,666227	-1,448991	0,684504	-1,643525	13,893104	-0,253817	0,009175	-0,285570	-1,690292	25,202766	1,264288	-0,253817	0,009175	-0,285570	-1,690292	25,202766	1,264288
10:43:29,74	0,820904	3,357015	-0,161005	0,863999	0,060025	-0,248995	-0,253817	0,009175	-0,285570	-2,410568	5,278158	1,264288	-0,562749	-2,668716	-1,448200	0,673002	-1,617397	13,902901	-0,253817	0,009175	-0,285570	-1,690292	25,202766	1,264288	-0,253817	0,009175	-0,285570	-1,690292	25,202766	1,264288
10:43:29,79	0,820904	3,357015	-0,161005	0,863999	0,060025	-0,248995	-0,259025	0,005925	-0,286697	-2,177203	5,030483	1,291442	-0,557340	-2,663342	-1,450117	0,736731	-1,599366	13,920257	-0,259025	0,005925	-0,286697	-1,712065	25,363933	1,291442	-0,259025	0,005925	-0,286697	-1,712065	25,363933	1,291442
10:43:29,84	0,820904	3,357015	-0,161005	0,863999	0,060025	-0,248995	-0,252464	0,010291	-0,286749	-2,457159	5,411027	1,210034	-0,559702	-2,674123	-1,450892	0,704758	-1,604472	13,884970	-0,252464	0,010291	-0,286749	-1,649303	25,229460	1,210034	-0,252464	0,010291	-0,286749	-1,649303	25,229460	1,210034
10:43:29,89	0,820904	3,357015	-0,161005	0,863999	0,060025	-0,248995	-0,259429	0,009679	-0,285970	-2,395464	4,969303	1,271902	-0,560389	-2,661115	-1,449390	0,690413	-1,599248	13,900717	-0,259429	0,009679	-0,285970	-1,635643	25,334467	1,271902	-0,259429	0,009679	-0,285970	-1,635643	25,334467	1,271902
10:43:29,94	0,820904	3,357015	-0,161005	0,863999	0,060025	-0,248995	-0,256309	0,011408	-0,288310	-2,528698	5,107743	1,281829	-0,563446	-2,662953	-1,451730	0,648128	-1,624882	13,910644	-0,256309	0,011408	-0,288310	-1,633175	25,227983	1,281829	-0,256309	0,011408	-0,288310	-1,633175	25,227983	1,281829
10:43:29,99	0,820904	3,357015	-0,161005	0,863999	0,060025	-0,248995	-0,254632	0,004620	-0,287470	-2,064043	5,261545	1,258108	-0,558406	-2,667799	-1,450891	0,761635	-1,561486	13,886924	-0,254632	0,004620	-0,287470	-1,701412	25,250147	1,258108	-0,254632	0,004620	-0,287470	-1,701412	25,250147	1,258108
10:43:30,04	0,820904	3,357015	-0,161005	0,863999	0,060025	-0,248995	-0,253569	0,010336	-0,285922	-2,420677	5,276551	1,309463	-0,563888	-2,665861	-1,449343	0,697081	-1,592799	13,938279	-0,253569	0,010336	-0,285922	-1,609330	25,181739	1,309463	-0,253569	0,010336	-0,285922	-1,609330	25,181739	1,309463
10:43:30,09	0,820904	3,357015	-0,161005	0,863999	0,060025	-0,248995	-0,253677	0,002835	-0,284747	-2,035722	5,300469	1,274571	-0,557338	-2,669518	-1,448167	0,720134	-1,611958	13,903387	-0,253677	0,002835	-0,284747	-1,813156	25,214150	1,274571	-0,253677	0,002835	-0,284747	-1,813156	25,214150	1,274571
10:43:30,14	0,820904	3,357015	-0,161005	0,863999	0,060025	-0,248995	-0,254490	0,008205	-0,284430	-2,353252	5,226673	1,235306	-0,561582	-2,666130	-1,447850	0,673636	-1,629367	13,864122	-0,254490	0,008205	-0,284430	-1,709195	25,204108	1,235306	-0,254490	0,008205	-0,284430	-1,709195	25,204108	1,235306
10:43:30,19	0,820904	3,357015	-0,161005	0,863999	0,060025	-0,248995	-0,252110	0,008819	-0,286737	-2,382180	5,378693	1,245208	-0,563304	-2,667883	-1,450158	0,699632	-1,640859	13,874023	-0,252110	0,008819	-0,286737	-1,689856	25,169297	1,245208	-0,252110	0,008819	-0,286737	-1,689856	25,169297	1,245208
10:43:30,24	0,820904	3,357015	-0,161005	0,863999	0,060025	-0,248995	-0,252110	0,008819	-0,286737	-2,382180	5,378693	1,245208	-0,564463	-2,672970	-1,448989	0,676299	-1,596345	13,864333	-0,252110	0,008819	-0,286737	-1,689856	25,169297	1,245208	-0,252110	0,008819	-0,286737	-1,689856	25,169297	1,245208
10:43:30,29	0,820904	3,357015	-0,161005	0,863999	0,060025	-0,248995	-0,247125	0,007279	-0,285569	-2,275209	5,595423	1,235517	-0,559237	-2,663439	-1,450959	0,662552	-1,568784	13,883408	-0,247125	0,007279	-0,285569	-1,703786	24,994744	1,235517	-0,247125	0,007279	-0,285569	-1,703786	24,994744	1,235517
10:43:30,34	0,820904	3,357015	-0,161005	0,863999	0,060025	-0,248995	-0,257992	0,007519	-0,287539	-2,270673	5,004634	1,254593	-0,563274	-2,670374	-1,449351	0,699416	-1,614712	13,898234	-0,249968	0,007548	-0,285931	-1,701011	25,099288	1,269418	-0,249968	0,007548	-0,285931	-1,701011	25,099288	1,269418
10:43:30,39	0,820904	3,357015	-0,161005	0,863999	0,060025	-0,248995	-0,249968	0,007548	-0,285931	-2,293532	5,476788	1,269418	-0,560367	-2,670674	-1,451688	0,692311	-1,637707	13,889760	-0,249968	0,007548	-0,285931	-1,701011	25,099288	1,269418	-0,249968	0,007548	-0,285931	-1,701011	25,099288	1,269418
10:43:30,44	0,820904	3,357015	-0,161005	0,863999	0,060025	-0,248995	-0,251162	0,004880	-0,288267	-2,178269	5,420064	1,260944	-0,558458	-2,666070	-1,448174	0,747106	-1,587428	13,899372	-0,251162	0,004880	-0,288267	-1,795177	25,136263	1,260944	-0,251162	0,004880	-0,288267	-1,795177	25,136263	1,260944
10:43:30,49	0,820904	3,357015	-0,161005	0,863999	0,060025	-0,248995	-0,256103	0,005530	-0,284754	-2,141098	5,185426	1,270557	-0,566841	-2,663683	-1,450570	0,695968	-1,599307	13,875655	-0,256103	0,005530	-0,284754	-1,707027	25,289525	1,270557	-0,256103	0,005530	-0,284754	-1,707027	25,289525	1,270557
10:43:30,54	0,820904	3,357015	-0,161005	0,863999	0,060025	-0,248995	-0,253825	0,004999	-0,285917	-2,133257	5,264074	1,290740	-0,559138	-2,668308	-1,449337	0,702764	-1,584640	13,919556	-0,253825	0,004999	-0,285917	-1,740847	25,189368	1,290740	-0,253825	0,004999	-0,285917	-1,740847	25,189368	1,290740
10:43:30,59	0,820904	3,357015	-0,161005	0,863999	0,060025	-0,248995	-0,251580	0,007822	-0,285180	-2,323443	5,397214	1,244600	-0,562705	-2,668841	-1,448600	0,695264	-1,630431	13,873416	-0,251580	0,007822	-0,285180	-1,709452	25,146278	1,244600	-0,251580	0,007822	-0,285180	-1,709452	25,146278	1,244600
10:43:30,64	0,820904	3,357015	-0,161005	0,863999	0,060025	-0,248995	-0,251920	0,004573	-0,286711	-2,129717	5,377469	1,256153	-0,559721	-2,670171	-1,450132	0,705836	-1,607917	13,884969	-0,251920	0,004573	-0,286711	-1,770764	25,153168	1,256153	-0,251920	0,004573	-0,286711	-1,770764	25,153168	1,256153
10:43:30,69	0,820904	3,357015	-0,161005	0,863999	0,060025	-0,248995	-0,258061	0,004767	-0,289065	-2,122708	5,037049	1,259802	-0,556819	-2,664756	-1,452485	0,696123	-1,582567	13,888618	-0,258061	0,004767	-0,289065	-1,748526	25,294818	1,259802	-0,258061	0,004767	-0,289065	-1,748526	25,294818	1,259802
10:43:30,74	0,820904	3,357015	-0,161005	0,863999	0,060025	-0,248995	-0,256017	0,011732	-0,287514	-2,475926	5,147457	1,272529	-0,563873	-2,663043	-1,450935	0,704208	-1,576849	13,901345	-0,256017	0,011732	-0,287514	-1,554942	25,244806	1,272529	-0,256017	0,011732	-0,287514	-1,554942	25,244806	1,272529
10:43:30,79	0,820904	3,357015	-0,161005	0,863999	0,060025	-0,248995	-0,250277	0,004999	-0,287875	-2,144487	5,445571	1,261920	-0,560912	-2,671381	-1,451295	0,694523	-1,592853	13,890736	-0,250277	0,004999	-0,287875	-1,752083	25,092300	1,261920	-0,250277	0,004999	-0,287875	-1,752083	25,092300	1,261920
10:43:30,84	0,820904	3,357015	-0,161005	0,863999	0,060025	-0,248995	-0,251332	0,010566	-0,286375	-2,454955	5,311125	1,267167	-0,565205	-2,667684	-1,449795	0,615102	-1,571243	13,895983	-0,251332	0,010566	-0,286375	-1,625559	25,040673	1,267167	-0,251332	0,010566	-0,286375	-1,625559	25,040673	1,267167
10:43:30,89	0,820904	3,357015	-0,161005	0,863999	0,060025	-0,248995	-0,251640	0,008569	-0,285182	-2,359161	5,374805	1,254800	-0,563322	-2,668415	-1,448602	0,680111	-1,618061	13,883616	-0,251640	0,008569	-0,285182	-1,686515	25,128549	1,254800	-0,251640	0,008569	-0,285182	-1,686515	25,128549	1,254800
10:43:30,94	0,820904	3,357015	-0,161005	0,863999	0,060025	-0,248995	-0,255662	0,004675	-0,286731	-2,106646	5,170479	1,243377	-0,557939	-2,666879	-1,450152	0,709303	-1,577133	13,872193	-0,255662	0,004675	-0,286731	-1,739659	25,239949	1,243377	-0,255662	0,004675	-0,286731	-1,739659	25,239949	1,243377
10:43:30,99	0,820904	3,357015	-0,161005	0,863999	0,060025	-0,248995	-0,253062	0,008637	-0,287904	-2,328604	5,313710	1,242673	-0,562670	-2,667150	-1,451324	0,708294	-1,594934	13,871488	-0,253062	0,008637	-0,287904	-1,650580	25,179073	1,242673	-0,253062	0,008637	-0,287904	-1,650580	25,179073	1,242673
10:43:31,04	0,820904	3,357015	-0,161005	0,863999	0,060025	-0,248995	-0,251594	0,010465	-0,285590	-2,431855	5,413011	1,210982	-0,564987	-2,667507	-1,449010	0,724099	-1,613532	13,839798	-0,251594	0,010465	-0,285590	-1,610346	25,163168	1,210982	-0,251594	0,010465	-0,285590	-1,610346	25,163168	1,210982
10:43:31,09	0,820904	3,357015	-0,161005	0,863999	0,060025	-0,248995	-0,254697	0,006237	-0,289430	-2,181431	5,183475	1,294217	-0,562294	-2,665137	-1,451351	0,609465	-1,568400	13,907650	-0,254697	0,006237	-0,289430	-1,691829	25,177194	1,294217	-0,254697	0,006237	-0,289430	-1,691829	25,177194	1,294217
10:43:31,14	0,820904	3,357015	-0,161005	0,863999	0,060025	-0,248995	-0,252375	0,004748	-0,287470	-2,076108	5,339211	1,273015	-0,559645	-2,669689	-1,450890	0,724574	-1,546326	13,901831	-0,252375	0,004748	-0,287470	-1,703418	25,150671	1,273015	-0,252375	0,004748	-0,287470	-1,703418	25,150671	1,273015
10:43:31,19	0,820904	3,357015	-0,161005	0,863999	0,060025	-0,248995	-0,251913	0,011434	-0,286352	-2,467429	5,332420	1,266668	-0,565667	-2,666746	-1,449772	0,676077	-1,568681	13,895484	-0,251913	0,011434	-0,286352	-1,569827	25,107603	1,266668	-0,251913	0,011434	-0,286352	-1,569827	25,107603	1,266668
10:43:31,24	0,820904	3,357015	-0,161005	0,863999	0,060025	-0,248995	-0,254936	0,006336	-0,287097	-2,208125	5,211502	1,281656	-0,559740	-2,666678	-1,450517	0,704563	-1,591867	13,910471	-0,254936	0,006336	-0,287097	-1,710783	25,223967	1,281656	-0,254936	0,006336	-0,287097	-1,710783	25,223967	1,281656
10:43:31,29	0,820904	3,357015	-0,161005	0,863999	0,060025	-0,248995	-0,251706	0,011350	-0,286365	-2,491551	5,352216	1,251234	-0,565698	-2,666968	-1,449786	0,669623	-1,597880	13,880049	-0,251706	0,011350	-0,286365	-1,600579	25,111116	1,251234	-0,251706	0,011350	-0,286365	-1,600579	25,111116	1,251234
10:43:31,34	0,820904	3,357015	-0,161005	0,863999	0,060025	-0,248995	-0,254933	0,009043	-0,285568	-2,331107	5,195504	1,261944	-0,562086	-2,665327	-1,448989	0,699481	-1,568392	13,890760	-0,254933	0,009043	-0,285568	-1,621257	25,207756	1,261944	-0,254933	0,009043	-0,285568	-1,621257	25,207756	1,261944
10:43:31,39	0,820904	3,357015	-0,161005	0,863999	0,060025	-0,248995	-0,249125	0,007078	-0,286709	-2,243371	5,480716	1,276167	-0,563288	-2,671339	-1,450130	0,677687	-1,572497	13,904982	-0,249125	0,007078	-0,286709	-1,687785	25,037014	1,276167	-0,249125	0,007078	-0,286709	-1,687785	25,037014	1,276167
10:43:31,44	0,820904	3,357015	-0,161005	0,863999	0,060025	-0,248995	-0,249125	0,007078	-0,286709	-2,243371	5,480716	1,276167	-0,565174	-2,664037	-1,448242	0,649046	-1,607099	13,894087	-0,249125	0,007078	-0,286709	-1,687785	25,037014	1,276167	-0,249125	0,007078	-0,286709	-1,687785	25,037014	1,276167
10:43:31,49	0,820904	3,357015	-0,161005	0,863999	0,060025	-0,248995	-0,254506	0,012361	-0,284821	-2,562412	5,193402	1,265271	-0,561421	-2,666018	-1,450891	0,729937	-1,538578	13,921643	-0,254506	0,012361	-0,284821	-1,592053	25,172108	1,265271	-0,254506	0,012361	-0,284821	-1,592053	25,172108	1,265271
10:43:31,54	0,820904	3,357015	-0,161005	0,863999	0,060025	-0,248995	-0,258917	0,008057	-0,288706	-2,324256	4,990265	1,249197	-0,559240	-2,662369	-1,452126	0,678962	-1,607810	13,878013	-0,258917	0,008057	-0,288706	-1,691768	25,315277	1,249197	-0,258917	0,008057	-0,288706	-1,691768	25,315277	1,249197
10:43:31,59	0,820904	3,357015	-0,161005	0,863999	0,060025	-0,248995	-0,254505	0,002041	-0,288258	-1,998677	5,221928	1,277734	-0,556237	-2,669198	-1,451678	0,687254	-1,597876	13,906550	-0,254505	0,002041	-0,288258	-1,838443	25,200560	1,277734	-0,254505	0,002041	-0,288258	-1,838443	25,200560	1,277734
10:43:31,64	0,820904	3,357015	-0,161005	0,863999	0,060025	-0,248995	-0,254435	0,005454	-0,285607	-2,172328	5,179995	1,223773	-0,559227	-2,667553	-1,449027	0,649679	-1,571788	13,852589	-0,254435	0,005454	-0,285607	-1,744203	25,153114	1,223773	-0,254435	0,005454	-0,285607	-1,744203	25,153114	1,223773
10:43:31,69	0,820904	3,357015	-0,161005	0,863999	0,060025	-0,248995	-0,253352	0,009524	-0,286333	-2,404443	5,313154	1,269750	-0,563294	-2,666455	-1,449754	0,706008	-1,627919	13,898566	-0,253352	0,009524	-0,286333	-1,656779	25,201265	1,269750	-0,253352	0,009524	-0,286333	-1,656779	25,201265	1,269750
10:43:31,74	0,820904	3,357015	-0,161005	0,863999	0,060025	-0,248995	-0,252197	0,009544	-0,286321	-2,405407	5,367908	1,284162	-0,559217	-2,674161	-1,450150	0,642070	-1,571403	13,876610	-0,252197	0,009544	-0,286321	-1,656168	25,165348	1,284162	-0,252197	0,009544	-0,286321	-1,656168	25,165348	1,284162
10:43:31,79	0,820904	3,357015	-0,161005	0,863999	0,060025	-0,248995	-0,257361	0,005639	-0,283594	-2,146672	5,086560	1,285484	-0,557924	-2,664926	-1,447015	0,718201	-1,570608	13,914300	-0,257361	0,005639	-0,283594	-1,704013	25,289422	1,285484	-0,257361	0,005639	-0,283594	-1,704013	25,289422	1,285484
10:43:31,84	0,820904	3,357015	-0,161005	0,863999	0,060025	-0,248995	-0,254126	0,010052	-0,285599	-2,424445	5,214508	1,246827	-0,563364	-2,665521	-1,449020	0,659148	-1,592294	13,875643	-0,254126	0,010052	-0,285599	-1,635382	25,163384	1,246827	-0,254126	0,010052	-0,285599	-1,635382	25,163384	1,246827
10:43:31,89	0,820904	3,357015	-0,161005	0,863999	0,060025	-0,248995	-0,253931	0,003708	-0,287471	-2,066417	5,255673	1,287027	-0,557967	-2,668861	-1,450892	0,700117	-1,583453	13,915842	-0,253931	0,003708	-0,287471	-1,775356	25,189293	1,287027	-0,253931	0,003708	-0,287471	-1,775356	25,189293	1,287027
10:43:31,94	0,820904	3,357015	-0,161005	0,863999	0,060025	-0,248995	-0,257742	0,008795	-0,286005	-2,365163	5,010271	1,243368	-0,560467	-2,663018	-1,449426	0,642084	-1,589438	13,872184	-0,257742	0,008795	-0,286005	-1,674738	25,243001	1,243368	-0,257742	0,008795	-0,286005	-1,674738	25,243001	1,243368
10:43:31,99	0,820904	3,357015	-0,161005	0,863999	0,060025	-0,248995	-0,258118	0,006792	-0,288301	-2,201940	5,031142	1,245324	-0,558545	-2,663693	-1,451721	0,706648	-1,558494	13,874140	-0,258118	0,006792	-0,288301	-1,668731	25,293416	1,245324	-0,258118	0,006792	-0,288301	-1,668731	25,293416	1,245324
10:43:32,04	0,820904	3,357015	-0,161005	0,863999	0,060025	-0,248995	-0,250028	0,013802	-0,285585	-2,602581	5,409026	1,270725	-0,568660	-2,667195	-1,449005	0,651490	-1,568382	13,899541	-0,250028	0,013802	-0,285585	-1,519119	25,036192	1,270725	-0,250028	0,013802	-0,285585	-1,519119	25,036192	1,270725
10:43:32,09	0,820904	3,357015	-0,161005	0,863999	0,060025	-0,248995	-0,250028	0,013802	-0,285585	-2,602581	5,409026	1,270725	-0,557998	-2,664154	-1,449381	0,687656	-1,570738	13,891926	-0,250028	0,013802	-0,285585	-1,519119	25,036192	1,270725	-0,250028	0,013802	-0,285585	-1,519119	25,036192	1,270725
10:43:32,14	0,820904	3,357015	-0,161005	0,863999	0,060025	-0,248995	-0,254382	0,007507	-0,284809	-2,281287	5,169465	1,267009	-0,563309	-2,669987	-1,446259	0,684511	-1,637366	13,886141	-0,254382	0,007507	-0,284809	-1,692006	25,138448	1,267009	-0,254382	0,007507	-0,284809	-1,692006	25,138448	1,267009
10:43:32,19	0,820904	3,357015	-0,161005	0,863999	0,060025	-0,248995	-0,248903	0,005035	-0,288272	-2,197359	5,488079	1,275968	-0,561630	-2,672553	-1,451692	0,643962	-1,622543	13,904783	-0,248903	0,005035	-0,288272	-1,802118	25,026946	1,275968	-0,248903	0,005035	-0,288272	-1,802118	25,026946	1,275968
10:43:32,24	0,820904	3,357015	-0,161005	0,863999	0,060025	-0,248995	-0,253114	0,003188	-0,289802	-2,002413	5,284460	1,279796	-0,557925	-2,669830	-1,453222	0,706705	-1,544558	13,908612	-0,253114	0,003188	-0,289802	-1,752151	25,153878	1,279796	-0,253114	0,003188	-0,289802	-1,752151	25,153878	1,279796
10:43:32,29	0,820904	3,357015	-0,161005	0,863999	0,060025	-0,248995	-0,259143	0,006742	-0,288682	-2,222121	4,989097	1,259520	-0,557988	-2,662831	-1,452103	0,704976	-1,583872	13,888336	-0,259143	0,006742	-0,288682	-1,692888	25,331814	1,259520	-0,259143	0,006742	-0,288682	-1,692888	25,331814	1,259520
10:43:32,34	0,820904	3,357015	-0,161005	0,863999	0,060025	-0,248995	-0,259143	0,006742	-0,288682	-2,222121	4,989097	1,259520	-0,561666	-2,665753	-1,450167	0,635222	-1,600170	13,910510	-0,259143	0,006742	-0,288682	-1,692888	25,331814	1,259520	-0,259143	0,006742	-0,288682	-1,692888	25,331814	1,259520
10:43:32,39	0,820904	3,357015	-0,161005	0,863999	0,060025	-0,248995	-0,251829	0,010053	-0,285178	-2,413052	5,336382	1,275346	-0,564513	-2,667509	-1,448599	0,667006	-1,583601	13,904162	-0,251829	0,010053	-0,285178	-1,623891	25,104987	1,275346	-0,251829	0,010053	-0,285178	-1,623891	25,104987	1,275346
10:43:32,44	0,820904	3,357015	-0,161005	0,863999	0,060025	-0,248995	-0,251574	0,004455	-0,285547	-2,113443	5,335024	1,281341	-0,559793	-2,670529	-1,448967	0,658596	-1,568887	13,910156	-0,251574	0,004455	-0,285547	-1,763688	25,083576	1,281341	-0,251574	0,004455	-0,285547	-1,763688	25,083576	1,281341
10:43:32,49	0,820904	3,357015	-0,161005	0,863999	0,060025	-0,248995	-0,251176	0,004166	-0,289033	-2,077097	5,373299	1,278596	-0,556791	-2,662623	-1,450525	0,705705	-1,556646	13,917549	-0,251176	0,004166	-0,289033	-1,750064	25,090623	1,278596	-0,251176	0,004166	-0,289033	-1,750064	25,090623	1,278596
10:43:32,54	0,820904	3,357015	-0,161005	0,863999	0,060025	-0,248995	-0,260852	0,008412	-0,286743	-2,301463	4,895041	1,268570	-0,558580	-2,660516	-1,450164	0,704238	-1,574807	13,897386	-0,260852	0,008412	-0,286743	-1,641160	25,371939	1,268570	-0,260852	0,008412	-0,286743	-1,641160	25,371939	1,268570
10:43:32,59	0,820904	3,357015	-0,161005	0,863999	0,060025	-0,248995	-0,260852	0,008412	-0,286743	-2,301463	4,895041	1,268570	-0,555174	-2,662951	-1,452887	0,647520	-1,584064	13,909246	-0,260852	0,008412	-0,286743	-1,641160	25,371939	1,268570	-0,260852	0,008412	-0,286743	-1,641160	25,371939	1,268570
10:43:32,64	0,820904	3,357015	-0,161005	0,863999	0,060025	-0,248995	-0,253567	0,012515	-0,286380	-2,553093	5,214983	1,267076	-0,565776	-2,664774	-1,449800	0,634112	-1,578504	13,895891	-0,253567	0,012515	-0,286380	-1,570689	25,120001	1,267076	-0,253567	0,012515	-0,286380	-1,570689	25,120001	1,267076
10:43:32,69	0,820904	3,357015	-0,161005	0,863999	0,060025	-0,248995	-0,258217	0,004769	-0,288652	-2,088760	5,042529	1,274552	-0,556743	-2,664620	-1,452073	0,724925	-1,559850	13,903367	-0,258217	0,004769	-0,288652	-1,714387	25,312531	1,274552	-0,258217	0,004769	-0,288652	-1,714387	25,312531	1,274552
10:43:32,74	0,820904	3,357015	-0,161005	0,863999	0,060025	-0,248995	-0,255508	0,007470	-0,285984	-2,285167	5,125868	1,252930	-0,560437	-2,665615	-1,449405	0,647155	-1,579548	13,881746	-0,255508	0,007470	-0,285984	-1,698748	25,183257	1,252930	-0,255508	0,007470	-0,285984	-1,698748	25,183257	1,252930
10:43:32,79	0,820904	3,357015	-0,161005	0,863999	0,060025	-0,248995	-0,255508	0,007470	-0,285984	-2,285167	5,125868	1,252930	-0,557473	-2,671633	-1,449127	0,704388	-1,556040	13,917699	-0,255508	0,007470	-0,285984	-1,698748	25,183257	1,252930	-0,255508	0,007470	-0,285984	-1,698748	25,183257	1,252930
10:43:32,84	0,820904	3,357015	-0,161005	0,863999	0,060025	-0,248995	-0,255669	0,007598	-0,287911	-2,285924	5,101774	1,283723	-0,560467	-2,665412	-1,451331	0,636462	-1,566584	13,912539	-0,255669	0,007598	-0,287911	-1,689485	25,171770	1,283723	-0,255669	0,007598	-0,287911	-1,689485	25,171770	1,283723
10:43:32,89	0,820904	3,357015	-0,161005	0,863999	0,060025	-0,248995	-0,248098	0,012742	-0,285208	-2,580383	5,503974	1,255016	-0,568707	-2,669397	-1,448629	0,630338	-1,594209	13,883831	-0,248098	0,012742	-0,285208	-1,580162	24,979648	1,255016	-0,248098	0,012742	-0,285208	-1,580162	24,979648	1,255016
10:43:32,94	0,820904	3,357015	-0,161005	0,863999	0,060025	-0,248995	-0,252976	0,003779	-0,284372	-2,030250	5,278121	1,271975	-0,558506	-2,669654	-1,447793	0,696448	-1,535301	13,900791	-0,252976	0,003779	-0,284372	-1,733605	25,136712	1,271975	-0,252976	0,003779	-0,284372	-1,733605	25,136712	1,271975
10:43:32,99	0,820904	3,357015	-0,161005	0,863999	0,060025	-0,248995	-0,256136	0,007167	-0,286768	-2,270872	5,089541	1,248778	-0,559860	-2,665223	-1,450188	0,643221	-1,578995	13,877593	-0,256136	0,007167	-0,286768	-1,708280	25,196208	1,248778	-0,256136	0,007167	-0,286768	-1,708280	25,196208	1,248778
10:43:33,04	0,820904	3,357015	-0,161005	0,863999	0,060025	-0,248995	-0,251684	0,012650	-0,287121	-2,547453	5,376044	1,270669	-0,566834	-2,666337	-1,450541	0,695125	-1,599118	13,899485	-0,251684	0,012650	-0,287121	-1,554460	25,133248	1,270669	-0,251684	0,012650	-0,287121	-1,554460	25,133248	1,270669
10:43:33,09	0,820904	3,357015	-0,161005	0,863999	0,060025	-0,248995	-0,250660	0,008804	-0,285959	-2,376695	5,365726	1,285492	-0,558646	-2,669905	-1,450920	0,655786	-1,590487	13,901282	-0,250660	0,008804	-0,285959	-1,685555	25,042561	1,285492	-0,250660	0,008804	-0,285959	-1,685555	25,042561	1,285492
10:43:33,14	0,820904	3,357015	-0,161005	0,863999	0,060025	-0,248995	-0,250660	0,008804	-0,285959	-2,376695	5,365726	1,285492	-0,557438	-2,673315	-1,450519	0,662989	-1,602074	13,890606	-0,250660	0,008804	-0,285959	-1,685555	25,042561	1,285492	-0,250660	0,008804	-0,285959	-1,685555	25,042561	1,285492
10:43:33,19	0,820904	3,357015	-0,161005	0,863999	0,060025	-0,248995	-0,247804	0,011209	-0,288659	-2,485262	5,517526	1,306011	-0,562730	-2,668688	-1,448997	0,678832	-1,614226	13,874364	-0,247804	0,011209	-0,288659	-1,605366	24,970115	1,306011	-0,247804	0,011209	-0,288659	-1,605366	24,970115	1,306011
10:43:33,24	0,820904	3,357015	-0,161005	0,863999	0,060025	-0,248995	-0,247269	0,009408	-0,286744	-2,365303	5,569052	1,237039	-0,560278	-2,672127	-1,449735	0,696611	-1,553250	13,891033	-0,247269	0,009408	-0,286744	-1,626785	24,979632	1,237039	-0,247269	0,009408	-0,286744	-1,626785	24,979632	1,237039
10:43:33,29	0,820904	3,357015	-0,161005	0,863999	0,060025	-0,248995	-0,247269	0,009408	-0,286744	-2,365303	5,569052	1,237039	-0,555999	-2,665729	-1,450107	0,724117	-1,558947	13,925187	-0,247269	0,009408	-0,286744	-1,626785	24,979632	1,237039	-0,247269	0,009408	-0,286744	-1,626785	24,979632	1,237039
10:43:33,34	0,820904	3,357015	-0,161005	0,863999	0,060025	-0,248995	-0,253971	0,008034	-0,287941	-2,312563	5,153069	1,259950	-0,563376	-2,667572	-1,451331	0,661079	-1,611676	13,890637	-0,253971	0,008034	-0,287941	-1,681906	25,089777	1,259950	-0,253971	0,008034	-0,287941	-1,681906	25,089777	1,259950
10:43:33,39	0,820904	3,357015	-0,161005	0,863999	0,060025	-0,248995	-0,253971	0,008034	-0,287941	-2,312563	5,153069	1,259950	-0,561563	-2,670365	-1,448985	0,659546	-1,580463	13,890125	-0,253971	0,008034	-0,287941	-1,681906	25,089777	1,259950	-0,253971	0,008034	-0,287941	-1,681906	25,089777	1,259950
10:43:33,44	0,820904	3,357015	-0,161005	0,863999	0,060025	-0,248995	-0,253546	0,004819	-0,283630	-2,085492	5,228377	1,242971	-0,557501	-2,662269	-1,451344	0,650692	-1,560539	13,899038	-0,253546	0,004819	-0,283630	-1,707165	25,131768	1,242971	-0,253546	0,004819	-0,283630	-1,707165	25,131768	1,242971
10:43:33,49	0,820904	3,357015	-0,161005	0,863999	0,060025	-0,248995	-0,251454	0,008793	-0,287726	-2,366715	5,296171	1,277964	-0,563609	-2,668464	-1,451146	0,605702	-1,570371	13,906780	-0,251454	0,008793	-0,287726	-1,676482	25,035346	1,277964	-0,251454	0,008793	-0,287726	-1,676482	25,035346	1,277964
10:43:33,54	0,820904	3,357015	-0,161005	0,863999	0,060025	-0,248995	-0,251454	0,008793	-0,287726	-2,366715	5,296171	1,277964	-0,568085	-2,666555	-1,449394	0,637122	-1,535371	13,910867	-0,251454	0,008793	-0,287726	-1,676482	25,035346	1,277964	-0,251454	0,008793	-0,287726	-1,676482	25,035346	1,277964
10:43:33,59	0,820904	3,357015	-0,161005	0,863999	0,060025	-0,248995	-0,248318	0,009450	-0,286718	-2,401505	5,499652	1,294988	-0,562103	-2,672206	-1,450935	0,685334	-1,603782	13,856017	-0,248318	0,009450	-0,286718	-1,659686	24,992615	1,294988	-0,248318	0,009450	-0,286718	-1,659686	24,992615	1,294988
10:43:33,64	0,820904	3,357015	-0,161005	0,863999	0,060025	-0,248995	-0,248318	0,009450	-0,286718	-2,401505	5,499652	1,294988	-0,567516	-2,668785	-1,450560	0,650102	-1,615795	13,889254	-0,248318	0,009450	-0,286718	-1,659686	24,992615	1,294988	-0,248318	0,009450	-0,286718	-1,659686	24,992615	1,294988
10:43:33,69	0,820904	3,357015	-0,161005	0,863999	0,060025	-0,248995	-0,256462	0,005848	-0,286687	-2,145830	5,102931	1,317251	-0,558555	-2,665600	-1,450108	0,697719	-1,545249	13,946067	-0,256462	0,005848	-0,286687	-1,686749	25,235161	1,317251	-0,256462	0,005848	-0,286687	-1,686749	25,235161	1,317251
10:43:33,74	0,820904	3,357015	-0,161005	0,863999	0,060025	-0,248995	-0,253058	0,003929	-0,287881	-2,116286	5,313673	1,261665	-0,558595	-2,669507	-1,451301	0,691825	-1,622984	13,890480	-0,253058	0,003929	-0,287881	-1,807883	25,178734	1,261665	-0,253058	0,003929	-0,287881	-1,807883	25,178734	1,261665
10:43:33,79	0,820904	3,357015	-0,161005	0,863999	0,060025	-0,248995	-0,251517	0,005022	-0,284773	-2,128680	5,363912	1,261110	-0,560312	-2,670296	-1,448193	0,688138	-1,569526	13,889926	-0,251517	0,005022	-0,284773	-1,734460	25,107960	1,261110	-0,251517	0,005022	-0,284773	-1,734460	25,107960	1,261110
10:43:33,84	0,820904	3,357015	-0,161005	0,863999	0,060025	-0,248995	-0,257983	0,008123	-0,288284	-2,287777	5,037590	1,278738	-0,565741	-2,663752	-1,450186	0,638453	-1,533158	13,902537	-0,257983	0,008123	-0,288284	-1,650137	25,289284	1,278738	-0,257983	0,008123	-0,288284	-1,650137	25,289284	1,278738
10:43:33,89	0,820904	3,357015	-0,161005	0,863999	0,060025	-0,248995	-0,257983	0,008123	-0,288284	-2,287777	5,037590	1,278738	-0,562202	-2,668765	-1,452100	0,655486	-1,603929	13,896282	-0,257983	0,008123	-0,288284	-1,650137	25,289284	1,278738	-0,257983	0,008123	-0,288284	-1,650137	25,289284	1,278738
10:43:33,94	0,820904	3,357015	-0,161005	0,863999	0,060025	-0,248995	-0,251149	-0,001196	-0,284379	-1,833839	5,335370	1,271495	-0,559781	-2,666999	-1,449383	0,663239	-1,543183	13,892330	-0,251149	-0,001196	-0,284379	-1,927708	25,050544	1,271495	-0,251149	-0,001196	-0,284379	-1,927708	25,050544	1,271495
10:43:33,99	0,820904	3,357015	-0,161005	0,863999	0,060025	-0,248995	-0,248260	0,006005	-0,287130	-2,243325	5,518737	1,246161	-0,562792	-2,672624	-1,450550	0,643806	-1,617273	13,874977	-0,248260	0,006005	-0,287130	-1,771921	25,007141	1,246161	-0,248260	0,006005	-0,287130	-1,771921	25,007141	1,246161
10:43:34,04	0,820904	3,357015	-0,161005	0,863999	0,060025	-0,248995	-0,257346	0,011213	-0,285988	-2,446126	5,028965	1,263529	-0,562760	-2,662152	-1,449408	0,662823	-1,549707	13,892345	-0,257346	0,011213	-0,285988	-1,565882	25,230599	1,263529	-0,257346	0,011213	-0,285988	-1,565882	25,230599	1,263529
10:43:34,09	0,820904	3,357015	-0,161005	0,863999	0,060025	-0,248995	-0,253120	0,008196	-0,285598	-2,336726	5,222940	1,262180	-0,562259	-2,667320	-1,449018	0,616747	-1,577974	13,890996	-0,253120	0,008196	-0,285598	-1,693367	25,092844	1,262180	-0,253120	0,008196	-0,285598	-1,693367	25,092844	1,262180
10:43:34,14	0,820904	3,357015	-0,161005	0,863999	0,060025	-0,248995	-0,256355	0,007206	-0,286733	-2,233117	5,088676	1,278509	-0,559785	-2,665013	-1,450153	0,672249	-1,549781	13,907324	-0,256355	0,007206	-0,286733	-1,667417	25,212548	1,278509	-0,256355	0,007206	-0,286733	-1,667417	25,212548	1,278509
10:43:34,19	0,820904	3,357015	-0,161005	0,863999	0,060025	-0,248995	-0,251538	0,010026	-0,286377	-2,412691	5,271874	1,273131	-0,564579	-2,674260	-1,449770	0,624998	-1,602725	13,884300	-0,251538	0,010026	-0,286377	-1,625666	25,017577	1,273131	-0,251538	0,010026	-0,286377	-1,625666	25,017577	1,273131
10:43:34,24	0,820904	3,357015	-0,161005	0,863999	0,060025	-0,248995	-0,255787	0,006984	-0,288318	-2,245599	5,083112	1,260319	-0,559876	-2,665617	-1,451739	0,629811	-1,553045	13,889135	-0,255787	0,006984	-0,288318	-1,697355	25,162365	1,260319	-0,255787	0,006984	-0,288318	-1,697355	25,162365	1,260319
10:43:34,29	0,820904	3,357015	-0,161005	0,863999	0,060025	-0,248995	-0,250850	0,004638	-0,285924	-2,121615	5,415092	1,270684	-0,560313	-2,671065	-1,449345	0,695992	-1,588960	13,899499	-0,250850	0,004638	-0,285924	-1,757540	25,106815	1,270684	-0,250850	0,004638	-0,285924	-1,757540	25,106815	1,270684
10:43:34,34	0,820904	3,357015	-0,161005	0,863999	0,060025	-0,248995	-0,250850	0,004638	-0,285924	-2,121615	5,415092	1,270684	-0,559812	-2,664469	-1,451730	0,669196	-1,572594	13,883435	-0,250850	0,004638	-0,285924	-1,757540	25,106815	1,270684	-0,250850	0,004638	-0,285924	-1,757540	25,106815	1,270684
10:43:34,39	0,820904	3,357015	-0,161005	0,863999	0,060025	-0,248995	-0,257655	0,002472	-0,286321	-1,985472	5,039737	1,283307	-0,555034	-2,666255	-1,449741	0,689140	-1,557861	13,912123	-0,257655	0,002472	-0,286321	-1,791434	25,265669	1,283307	-0,257655	0,002472	-0,286321	-1,791434	25,265669	1,283307
10:43:34,44	0,820904	3,357015	-0,161005	0,863999	0,060025	-0,248995	-0,257655	0,002472	-0,286321	-1,985472	5,039737	1,283307	-0,563412	-2,663484	-1,449013	0,645669	-1,592355	13,905140	-0,257655	0,002472	-0,286321	-1,791434	25,265669	1,283307	-0,257655	0,002472	-0,286321	-1,791434	25,265669	1,283307
10:43:34,49	0,820904	3,357015	-0,161005	0,863999	0,060025	-0,248995	-0,256984	0,003481	-0,286716	-2,050435	5,068442	1,283201	-0,556244	-2,666331	-1,450136	0,677522	-1,565551	13,912016	-0,256984	0,003481	-0,286716	-1,777152	25,241657	1,283201	-0,256984	0,003481	-0,286716	-1,777152	25,241657	1,283201
10:43:34,54	0,820904	3,357015	-0,161005	0,863999	0,060025	-0,248995	-0,256253	0,006607	-0,285210	-2,238923	5,047992	1,268225	-0,566334	-2,667844	-1,449384	0,642804	-1,582145	13,909416	-0,256253	0,006607	-0,285210	-1,720312	25,163884	1,268225	-0,256253	0,006607	-0,285210	-1,720312	25,163884	1,268225
10:43:34,59	0,820904	3,357015	-0,161005	0,863999	0,060025	-0,248995	-0,247776	0,006356	-0,285955	-2,237305	5,541613	1,250766	-0,563338	-2,672868	-1,449376	0,653968	-1,595124	13,879582	-0,247776	0,006356	-0,285955	-1,738361	24,992050	1,250766	-0,247776	0,006356	-0,285955	-1,738361	24,992050	1,250766
10:43:34,64	0,820904	3,357015	-0,161005	0,863999	0,060025	-0,248995	-0,255114	0,007934	-0,283660	-2,284856	5,105375	1,257814	-0,561035	-2,665725	-1,447080	0,623857	-1,537901	13,886630	-0,255114	0,007934	-0,283660	-1,662046	25,131805	1,257814	-0,255114	0,007934	-0,283660	-1,662046	25,131805	1,257814
10:43:34,69	0,820904	3,357015	-0,161005	0,863999	0,060025	-0,248995	-0,252452	0,008461	-0,284399	-2,349051	5,274149	1,294825	-0,562822	-2,667766	-1,447819	0,631740	-1,584957	13,923641	-0,252452	0,008461	-0,284399	-1,684900	25,091619	1,294825	-0,252452	0,008461	-0,284399	-1,684900	25,091619	1,294825
10:43:34,74	0,820904	3,357015	-0,161005	0,863999	0,060025	-0,248995	-0,252452	0,008461	-0,284399	-2,349051	5,274149	1,294825	-0,557507	-2,666315	-1,447841	0,626702	-1,550480	13,896873	-0,252452	0,008461	-0,284399	-1,684900	25,091619	1,294825	-0,252452	0,008461	-0,284399	-1,684900	25,091619	1,294825
10:43:34,79	0,820904	3,357015	-0,161005	0,863999	0,060025	-0,248995	-0,256367	0,004583	-0,284421	-2,120068	5,048965	1,268058	-0,557926	-2,666453	-1,448594	0,693897	-1,515463	13,887980	-0,256367	0,004583	-0,284421	-1,760321	25,173767	1,268058	-0,256367	0,004583	-0,284421	-1,760321	25,173767	1,268058
10:43:34,84	0,820904	3,357015	-0,161005	0,863999	0,060025	-0,248995	-0,250031	0,009736	-0,284421	-2,409339	5,408751	1,255380	-0,565137	-2,669225	-1,447841	0,642304	-1,584107	13,884195	-0,250031	0,009736	-0,284421	-1,645091	25,036193	1,255380	-0,250031	0,009736	-0,284421	-1,645091	25,036193	1,255380
10:43:34,89	0,820904	3,357015	-0,161005	0,863999	0,060025	-0,248995	-0,250805	0,007345	-0,289447	-2,205853	5,358333	1,265673	-0,562680	-2,669750	-1,452867	0,673090	-1,510455	13,894488	-0,250805	0,007345	-0,289447	-1,629262	25,046543	1,265673	-0,250805	0,007345	-0,289447	-1,629262	25,046543	1,265673
10:43:34,94	0,820904	3,357015	-0,161005	0,863999	0,060025	-0,248995	-0,257857	0,006743	-0,282871	-2,233508	5,011120	1,256569	-0,558632	-2,663944	-1,446291	0,660480	-1,571267	13,885384	-0,257857	0,006743	-0,282871	-1,704191	25,252903	1,256569	-0,257857	0,006743	-0,282871	-1,704191	25,252903	1,256569
10:43:34,99	0,820904	3,357015	-0,161005	0,863999	0,060025	-0,248995	-0,250847	0,011512	-0,284815	-2,459949	5,356915	1,251993	-0,566267	-2,667631	-1,448235	0,655034	-1,543261	13,880809	-0,250847	0,011512	-0,284815	-1,556289	25,048422	1,251993	-0,250847	0,011512	-0,284815	-1,556289	25,048422	1,251993
10:43:35,04	0,820904	3,357015	-0,161005	0,863999	0,060025	-0,248995	-0,258304	0,006906	-0,286355	-2,184948	4,989575	1,260018	-0,558549	-2,663476	-1,449775	0,690473	-1,522748	13,888834	-0,258304	0,006906	-0,286355	-1,642866	25,266472	1,260018	-0,258304	0,006906	-0,286355	-1,642866	25,266472	1,260018
10:43:35,09	0,820904	3,357015	-0,161005	0,863999	0,060025	-0,248995	-0,253895	0,008625	-0,285973	-2,334722	5,172942	1,282714	-0,562243	-2,666434	-1,449394	0,620547	-1,552057	13,911530	-0,253895	0,008625	-0,285973	-1,657638	25,103729	1,282714	-0,253895	0,008625	-0,285973	-1,657638	25,103729	1,282714
10:43:35,14	0,820904	3,357015	-0,161005	0,863999	0,060025	-0,248995	-0,249110	0,005841	-0,287133	-2,213385	5,439090	1,257415	-0,562225	-2,671970	-1,450553	0,623838	-1,581007	13,886231	-0,249110	0,005841	-0,287133	-1,754838	24,994251	1,257415	-0,249110	0,005841	-0,287133	-1,754838	24,994251	1,257415
10:43:35,19	0,820904	3,357015	-0,161005	0,863999	0,060025	-0,248995	-0,257466	0,004592	-0,286759	-2,143256	4,996850	1,269076	-0,556965	-2,665358	-1,450179	0,619713	-1,572693	13,897892	-0,257466	0,004592	-0,286759	-1,782820	25,207955	1,269076	-0,257466	0,004592	-0,286759	-1,782820	25,207955	1,269076
10:43:35,24	0,820904	3,357015	-0,161005	0,863999	0,060025	-0,248995	-0,256969	0,009622	-0,286379	-2,348101	5,033636	1,254834	-0,561570	-2,663274	-1,449799	0,657545	-1,529004	13,883650	-0,256969	0,009622	-0,286379	-1,592755	25,205691	1,254834	-0,256969	0,009622	-0,286379	-1,592755	25,205691	1,254834
10:43:35,29	0,820904	3,357015	-0,161005	0,863999	0,060025	-0,248995	-0,256969	0,009622	-0,286379	-2,348101	5,033636	1,254834	-0,557361	-2,670094	-1,450543	0,677284	-1,524462	13,869225	-0,253167	0,002568	-0,287123	-1,765900	25,119769	1,240409	-0,253167	0,002568	-0,287123	-1,765900	25,119769	1,240409
10:43:35,34	0,820904	3,357015	-0,161005	0,863999	0,060025	-0,248995	-0,253167	0,002568	-0,287123	-1,967455	5,246149	1,240409	-0,566389	-2,664298	-1,447123	0,602333	-1,543427	13,861761	-0,253167	0,002568	-0,287123	-1,765900	25,119769	1,240409	-0,253167	0,002568	-0,287123	-1,765900	25,119769	1,240409
10:43:35,39	0,820904	3,357015	-0,161005	0,863999	0,060025	-0,248995	-0,258042	0,004857	-0,287132	-2,144302	4,995603	1,273826	-0,563397	-2,668246	-1,448645	0,635506	-1,598639	13,855664	-0,258042	0,004857	-0,287132	-1,763040	25,251875	1,273826	-0,258042	0,004857	-0,287132	-1,763040	25,251875	1,273826
10:43:35,44	0,820904	3,357015	-0,161005	0,863999	0,060025	-0,248995	-0,251749	0,008718	-0,285225	-2,372410	5,320776	1,226848	-0,557547	-2,665599	-1,449776	0,618501	-1,557022	13,917406	-0,251749	0,008718	-0,285225	-1,688040	25,083109	1,226848	-0,251749	0,008718	-0,285225	-1,688040	25,083109	1,226848
10:43:35,49	0,820904	3,357015	-0,161005	0,863999	0,060025	-0,248995	-0,256322	0,006646	-0,285952	-2,235220	5,047840	1,312339	-0,559316	-2,665322	-1,449372	0,619763	-1,555550	13,941155	-0,256322	0,006646	-0,285952	-1,713504	25,169094	1,312339	-0,256322	0,006646	-0,285952	-1,713504	25,169094	1,312339
10:43:35,54	0,820904	3,357015	-0,161005	0,863999	0,060025	-0,248995	-0,249906	0,014680	-0,288714	-2,653431	5,374007	1,272238	-0,569482	-2,666861	-1,452134	0,613090	-1,552191	13,901054	-0,249906	0,014680	-0,288714	-1,501023	24,991616	1,272238	-0,249906	0,014680	-0,288714	-1,501023	24,991616	1,272238
10:43:35,59	0,820904	3,357015	-0,161005	0,863999	0,060025	-0,248995	-0,250061	0,006308	-0,285949	-2,179199	5,374135	1,277952	-0,562154	-2,670913	-1,449369	0,639638	-1,522632	13,906767	-0,250061	0,006308	-0,285949	-1,684015	25,003947	1,277952	-0,250061	0,006308	-0,285949	-1,684015	25,003947	1,277952
