# Supplementary material for: Characterization of interfragmentary motion associated with common osteosynthesis devices for rat fracture healing studies
Source: PLoS One. 2017 Apr 28;12(4):e0176735. doi: 10.1371/journal.pone.0176735 (PMC5409164; doi:10.1371/journal.pone.0176735)
Supplement: S1 Dataset — (ZIP) [file pone.0176735.s001.zip › S1_Dataset/UlmExFix/Specimen03/ULM-Fix-EX_03W.txt]

%Tester: Sukopp Matthias
%Projekt: 
%Zeit: 13.03.2015 10:45:09
%Dateipfad: D:\Messungen\Fixator\Measurements\Fixator_20150313.txt
%Kommentar: Ulm-Fix-Ex_03-W
%VI Version: D:\LVProjekte\Fixator\HauptVI\Fixator_v0.12.vi
%Virtueller Drehpunkt: 	0,0000	0,0000	0,0000
%Sensor zu Hexapod (Mitte): 	0,000000	0,000000	-26,500000
%Sensor zu Hexapod Trans (Mitte): 	-0,500000	-0,866025	0,000000	-0,866025	0,500000	0,000000	0,000000	0,000000	1,000000
%Hexapod zu Labor (Mitte): 	0,814998	3,356920	-0,168000
%Hexapod zu Labor Trans (Mitte): 	0,999996	0,002614	0,000833	-0,002601	0,999883	-0,015081	-0,000873	0,015079	0,999886
%Labor zu CR (Mitte): 	0,000000	0,000000	78,500000
%Labor zu CR Trans (Mitte): 	1,000000	0,000000	0,000000	0,000000	1,000000	0,000000	0,000000	0,000000	1,000000
%Zentrum Sensormasse: 	0,000000	0,000000	2,000000
%Sensormasse: 	200,000000E-3
--------------------------------------------------
Time	X	Y	Z	U	V	W	Exp_ Fx	Exp_ Fy	Exp_ Fz	Exp_ Mx	Exp_ My	Exp_ Mz	Sen_ Fx	Sen_ Fy	Sen_ Fz	Sen_ Mx	Sen_ My	Sen_ Mz	Hex_ Fx	Hex_ Fy	Hex_ Fz	Hex_ Mx	Hex_ My	Hex_ Mz	Lab_ Fx	Lab_ Fy	Lab_ Fz	Lab_ Mx	Lab_ My	Lab_ Mz	Laser
10:45:09,44	0,814998	3,356920	-0,168000	0,863985	0,050006	-0,149053	-0,087419	-0,028933	-0,034584	-2,778959	1,982893	0,625577	-0,612955	-2,829386	-1,198004	-10,837723	2,295252	13,254393	-0,087419	-0,028933	-0,034584	-5,050201	8,845311	0,625577	-0,087419	-0,028933	-0,034584	-5,050201	8,845311	0,625577
10:45:09,49	0,814998	3,356920	-0,168000	0,863985	0,050006	-0,149053	-0,087419	-0,028933	-0,034584	-2,778959	1,982893	0,625577	-0,602798	-2,830653	-1,198372	-10,781498	2,305461	13,222017	-0,087419	-0,028933	-0,034584	-5,050201	8,845311	0,625577	-0,087419	-0,028933	-0,034584	-5,050201	8,845311	0,625577
10:45:09,54	0,814998	3,356920	-0,168000	0,863985	0,050006	-0,149053	-0,091400	-0,038363	-0,034952	-2,251661	1,819480	0,593201	-0,607585	-2,832121	-1,198763	-10,816433	2,304011	13,240903	-0,091400	-0,038363	-0,034952	-5,263135	8,994391	0,593201	-0,091400	-0,038363	-0,034952	-5,263135	8,994391	0,593201
10:45:09,59	0,814998	3,356920	-0,168000	0,863985	0,050006	-0,149053	-0,086472	-0,029660	-0,037275	-2,693125	2,083040	0,617193	-0,612799	-2,830570	-1,200695	-10,769641	2,311419	13,246009	-0,086472	-0,029660	-0,037275	-5,021419	8,871080	0,617193	-0,086472	-0,029660	-0,037275	-5,021419	8,871080	0,617193
10:45:09,64	0,814998	3,356920	-0,168000	0,863985	0,050006	-0,149053	-0,086472	-0,029660	-0,037275	-2,693125	2,083040	0,617193	-0,609825	-2,830535	-1,197954	-10,746559	2,272339	13,253062	-0,086472	-0,029660	-0,037275	-5,021419	8,871080	0,617193	-0,086472	-0,029660	-0,037275	-5,021419	8,871080	0,617193
10:45:09,69	0,814998	3,356920	-0,168000	0,863985	0,050006	-0,149053	-0,087989	-0,032218	-0,034533	-2,582378	2,043653	0,624246	-0,607671	-2,824097	-1,198817	-10,836481	2,303544	13,227767	-0,087989	-0,032218	-0,034533	-5,111527	8,950827	0,624246	-0,087989	-0,032218	-0,034533	-5,111527	8,950827	0,624246
10:45:09,74	0,814998	3,356920	-0,168000	0,863985	0,050006	-0,149053	-0,094642	-0,030865	-0,035397	-2,670682	1,604269	0,598951	-0,602725	-2,831184	-1,200301	-10,750073	2,318392	13,218371	-0,094642	-0,030865	-0,035397	-5,093604	9,033629	0,598951	-0,094642	-0,030865	-0,035397	-5,093604	9,033629	0,598951
10:45:09,79	0,814998	3,356920	-0,168000	0,863985	0,050006	-0,149053	-0,090342	-0,038308	-0,036113	-2,243038	1,869595	0,594058	-0,603375	-2,831542	-1,199534	-10,780000	2,317852	13,222874	-0,090342	-0,038308	-0,036113	-5,250200	8,961458	0,594058	-0,090342	-0,038308	-0,036113	-5,250200	8,961458	0,594058
10:45:09,84	0,814998	3,356920	-0,168000	0,863985	0,050006	-0,149053	-0,087689	-0,032846	-0,035390	-2,570796	1,943844	0,583545	-0,607593	-2,835002	-1,201863	-10,835690	2,346272	13,248757	-0,087689	-0,032846	-0,035390	-5,149181	8,827408	0,583545	-0,087689	-0,032846	-0,035390	-5,149181	8,827408	0,583545
10:45:09,89	0,814998	3,356920	-0,168000	0,863985	0,050006	-0,149053	-0,087689	-0,032846	-0,035390	-2,570796	1,943844	0,583545	-0,604012	-2,825110	-1,200298	-10,779239	2,323442	13,277651	-0,087689	-0,032846	-0,035390	-5,149181	8,827408	0,583545	-0,087689	-0,032846	-0,035390	-5,149181	8,827408	0,583545
10:45:09,94	0,814998	3,356920	-0,168000	0,863985	0,050006	-0,149053	-0,095594	-0,034540	-0,036878	-2,433736	1,594376	0,648835	-0,602176	-2,830240	-1,197971	-10,768373	2,315790	13,231828	-0,095594	-0,034540	-0,036878	-5,145134	9,098488	0,648835	-0,095594	-0,034540	-0,036878	-5,145134	9,098488	0,648835
10:45:09,99	0,814998	3,356920	-0,168000	0,863985	0,050006	-0,149053	-0,085049	-0,033731	-0,036520	-2,494915	2,068789	0,613784	-0,605745	-2,835348	-1,197578	-10,785586	2,276800	13,224297	-0,085049	-0,033731	-0,036520	-5,142823	8,745107	0,613784	-0,085049	-0,033731	-0,036520	-5,142823	8,745107	0,613784
10:45:10,04	0,814998	3,356920	-0,168000	0,863985	0,050006	-0,149053	-0,085049	-0,033731	-0,036520	-2,494915	2,068789	0,613784	-0,603456	-2,829517	-1,199945	-10,810451	2,314497	13,223616	-0,085049	-0,033731	-0,036520	-5,142823	8,745107	0,613784	-0,085049	-0,033731	-0,036520	-5,142823	8,745107	0,613784
10:45:10,09	0,814998	3,356920	-0,168000	0,863985	0,050006	-0,149053	-0,092055	-0,037225	-0,036524	-2,317454	1,755837	0,594800	-0,602853	-2,827620	-1,200311	-10,802096	2,337738	13,258799	-0,092055	-0,037225	-0,036524	-5,239646	8,982151	0,594800	-0,092055	-0,037225	-0,036524	-5,239646	8,982151	0,594800
10:45:10,14	0,814998	3,356920	-0,168000	0,863985	0,050006	-0,149053	-0,093999	-0,036799	-0,036890	-2,315317	1,650342	0,629983	-0,605877	-2,831003	-1,198764	-10,839808	2,305787	13,256197	-0,093999	-0,036799	-0,036890	-5,204045	9,029294	0,629983	-0,093999	-0,036799	-0,036890	-5,204045	9,029294	0,629983
10:45:10,19	0,814998	3,356920	-0,168000	0,863985	0,050006	-0,149053	-0,089558	-0,035872	-0,035344	-2,410065	1,864636	0,627382	-0,606267	-2,831130	-1,198360	-10,766839	2,350537	13,232323	-0,089558	-0,035872	-0,035344	-5,225997	8,894900	0,627382	-0,089558	-0,035872	-0,035344	-5,225997	8,894900	0,627382
10:45:10,24	0,814998	3,356920	-0,168000	0,863985	0,050006	-0,149053	-0,089253	-0,035597	-0,034940	-2,349127	1,921309	0,603507	-0,604624	-2,832952	-1,200705	-10,809055	2,303745	13,227853	-0,089253	-0,035597	-0,034940	-5,143469	8,927637	0,603507	-0,089253	-0,035597	-0,034940	-5,143469	8,927637	0,603507
10:45:10,29	0,814998	3,356920	-0,168000	0,863985	0,050006	-0,149053	-0,088496	-0,037931	-0,037285	-2,289369	1,947470	0,599038	-0,607584	-2,830253	-1,197990	-10,807792	2,290949	13,240203	-0,089354	-0,034018	-0,034570	-5,173724	8,924652	0,611387	-0,089354	-0,034018	-0,034570	-5,173724	8,924652	0,611387
10:45:10,34	0,814998	3,356920	-0,168000	0,863985	0,050006	-0,149053	-0,090657	-0,032595	-0,039217	-2,565481	1,858187	0,633647	-0,608165	-2,828412	-1,202638	-10,788370	2,293389	13,262462	-0,090657	-0,032595	-0,039217	-5,124177	8,974793	0,633647	-0,090657	-0,032595	-0,039217	-5,124177	8,974793	0,633647
10:45:10,39	0,814998	3,356920	-0,168000	0,863985	0,050006	-0,149053	-0,081338	-0,034675	-0,038048	-2,443441	2,339463	0,587880	-0,611023	-2,837524	-1,201469	-10,784337	2,307067	13,216696	-0,081338	-0,034675	-0,038048	-5,165444	8,724476	0,587880	-0,081338	-0,034675	-0,038048	-5,165444	8,724476	0,587880
10:45:10,44	0,814998	3,356920	-0,168000	0,863985	0,050006	-0,149053	-0,083713	-0,031880	-0,037291	-2,582279	2,184479	0,598340	-0,605182	-2,834080	-1,202234	-10,785839	2,283720	13,242175	-0,083713	-0,031880	-0,037291	-5,084894	8,755958	0,598340	-0,083713	-0,031880	-0,037291	-5,084894	8,755958	0,598340
10:45:10,49	0,814998	3,356920	-0,168000	0,863985	0,050006	-0,149053	-0,083713	-0,031880	-0,037291	-2,582279	2,184479	0,598340	-0,611110	-2,829219	-1,199965	-10,820332	2,348819	13,218706	-0,083713	-0,031880	-0,037291	-5,084894	8,755958	0,598340	-0,083713	-0,031880	-0,037291	-5,084894	8,755958	0,598340
10:45:10,54	0,814998	3,356920	-0,168000	0,863985	0,050006	-0,149053	-0,086617	-0,031534	-0,034207	-2,598872	2,014186	0,587883	-0,611103	-2,831381	-1,197627	-10,824338	2,339273	13,216698	-0,086617	-0,031534	-0,034207	-5,074322	8,813637	0,587883	-0,086617	-0,031534	-0,034207	-5,074322	8,813637	0,587883
10:45:10,59	0,814998	3,356920	-0,168000	0,863985	0,050006	-0,149053	-0,086617	-0,031534	-0,034207	-2,598872	2,014186	0,587883	-0,608734	-2,835539	-1,201487	-10,832510	2,374265	13,229735	-0,086617	-0,031534	-0,034207	-5,074322	8,813637	0,587883	-0,086617	-0,031534	-0,034207	-5,074322	8,813637	0,587883
10:45:10,64	0,814998	3,356920	-0,168000	0,863985	0,050006	-0,149053	-0,084201	-0,035665	-0,038066	-2,357848	2,115240	0,600919	-0,609899	-2,833648	-1,198771	-10,800497	2,295157	13,215608	-0,085257	-0,033711	-0,035351	-5,158280	8,820283	0,586793	-0,085257	-0,033711	-0,035351	-5,158280	8,820283	0,586793
10:45:10,69	0,814998	3,356920	-0,168000	0,863985	0,050006	-0,149053	-0,085257	-0,033711	-0,035351	-2,511990	2,127647	0,586793	-0,602185	-2,830259	-1,198748	-10,768459	2,309284	13,232089	-0,085257	-0,033711	-0,035351	-5,158280	8,820283	0,586793	-0,085257	-0,033711	-0,035351	-5,158280	8,820283	0,586793
10:45:10,74	0,814998	3,356920	-0,168000	0,863985	0,050006	-0,149053	-0,092048	-0,038697	-0,035328	-2,224460	1,795148	0,603273	-0,605676	-2,833445	-1,200299	-10,766101	2,341472	13,223273	-0,092048	-0,038697	-0,035328	-5,262158	9,020951	0,603273	-0,092048	-0,038697	-0,035328	-5,262158	9,020951	0,603273
10:45:10,79	0,814998	3,356920	-0,168000	0,863985	0,050006	-0,149053	-0,087543	-0,037266	-0,036879	-2,269785	2,015365	0,594458	-0,607655	-2,832197	-1,202279	-10,833752	2,274718	13,227723	-0,087543	-0,037266	-0,036879	-5,195198	8,887512	0,594458	-0,087543	-0,037266	-0,036879	-5,195198	8,887512	0,594458
10:45:10,84	0,814998	3,356920	-0,168000	0,863985	0,050006	-0,149053	-0,092690	-0,033532	-0,035366	-2,470175	1,725834	0,589922	-0,606337	-2,827121	-1,198787	-10,788193	2,347044	13,218737	-0,092690	-0,033532	-0,035366	-5,102467	9,001974	0,589922	-0,092690	-0,033532	-0,035366	-5,102467	9,001974	0,589922
10:45:10,89	0,814998	3,356920	-0,168000	0,863985	0,050006	-0,149053	-0,092690	-0,033532	-0,035366	-2,470175	1,725834	0,589922	-0,607577	-2,824953	-1,199564	-10,812522	2,365217	13,249221	-0,093948	-0,031374	-0,036143	-5,041703	9,005154	0,620405	-0,093948	-0,031374	-0,036143	-5,041703	9,005154	0,620405
10:45:10,94	0,814998	3,356920	-0,168000	0,863985	0,050006	-0,149053	-0,083524	-0,034761	-0,037687	-2,456256	2,239186	0,558342	-0,609856	-2,835673	-1,201107	-10,781363	2,285424	13,187157	-0,083524	-0,034761	-0,037687	-5,184965	8,795803	0,558342	-0,083524	-0,034761	-0,037687	-5,184965	8,795803	0,558342
10:45:10,99	0,814998	3,356920	-0,168000	0,863985	0,050006	-0,149053	-0,083524	-0,034761	-0,037687	-2,456256	2,239186	0,558342	-0,604555	-2,834148	-1,199922	-10,791918	2,329755	13,218178	-0,083524	-0,034761	-0,037687	-5,184965	8,795803	0,558342	-0,083524	-0,034761	-0,037687	-5,184965	8,795803	0,558342
10:45:11,04	0,814998	3,356920	-0,168000	0,863985	0,050006	-0,149053	-0,087764	-0,037076	-0,034953	-2,323850	2,011721	0,582436	-0,605731	-2,833159	-1,198373	-10,781406	2,299334	13,211251	-0,087764	-0,037076	-0,034953	-5,234288	8,901165	0,582436	-0,087764	-0,037076	-0,034953	-5,234288	8,901165	0,582436
10:45:11,10	0,814998	3,356920	-0,168000	0,863985	0,050006	-0,149053	-0,087764	-0,037076	-0,034953	-2,323850	2,011721	0,582436	-0,613485	-2,830054	-1,198397	-10,829682	2,343301	13,241362	-0,087764	-0,037076	-0,034953	-5,234288	8,901165	0,582436	-0,087764	-0,037076	-0,034953	-5,234288	8,901165	0,582436
10:45:11,15	0,814998	3,356920	-0,168000	0,863985	0,050006	-0,149053	-0,084826	-0,032563	-0,036904	-2,561203	2,125152	0,602950	-0,611107	-2,833446	-1,200324	-10,816807	2,316636	13,231765	-0,084826	-0,032563	-0,036904	-5,117430	8,784019	0,602950	-0,084826	-0,032563	-0,036904	-5,117430	8,784019	0,602950
10:45:11,20	0,814998	3,356920	-0,168000	0,863985	0,050006	-0,149053	-0,084826	-0,032563	-0,036904	-2,561203	2,125152	0,602950	-0,605752	-2,830376	-1,203431	-10,797843	2,373674	13,231824	-0,084826	-0,032563	-0,036904	-5,117430	8,784019	0,602950	-0,084826	-0,032563	-0,036904	-5,117430	8,784019	0,602950
10:45:11,25	0,814998	3,356920	-0,168000	0,863985	0,050006	-0,149053	-0,090163	-0,035666	-0,040011	-2,340982	1,835566	0,603008	-0,623282	-2,794516	-1,229668	-9,272203	3,187915	12,805037	-0,090163	-0,035666	-0,040011	-5,140775	8,913336	0,603008	-0,090163	-0,035666	-0,040011	-5,140775	8,913336	0,603008
10:45:11,30	0,814998	3,356920	-0,168000	0,863985	0,050006	-0,149053	-0,112454	-0,002555	-0,066247	-2,594791	1,590517	0,176222	-0,665889	-2,836744	-1,222124	-11,587308	5,712305	12,478427	-0,112454	-0,002555	-0,066247	-2,795355	10,418189	0,176222	-0,112454	-0,002555	-0,066247	-2,795355	10,418189	0,176222
10:45:11,35	0,814918	3,356973	-0,167978	0,863973	0,049988	-0,099099	-0,054580	0,013230	-0,058703	-2,386999	1,332861	-0,150389	-0,679734	-2,865852	-1,212445	-12,231049	6,271809	12,423744	-0,054580	0,013230	-0,058703	-1,348409	5,617379	-0,150389	-0,054580	0,013230	-0,058703	-1,348409	5,617379	-0,150389
10:45:11,40	0,814918	3,356973	-0,167978	0,863973	0,049988	-0,099099	-0,024341	0,013902	-0,049437	-2,251053	2,014756	-0,188611	-0,681590	-2,862596	-1,212857	-12,273097	6,305529	12,440205	-0,024341	0,013902	-0,049437	-1,159768	3,925528	-0,188611	-0,024341	0,013902	-0,049437	-1,159768	3,925528	-0,188611
10:45:11,45	0,814918	3,356973	-0,167978	0,863973	0,049988	-0,099099	-0,024341	0,013902	-0,049437	-2,251053	2,014756	-0,188611	-0,686950	-2,858923	-1,212109	-12,272743	6,248027	12,432677	-0,024341	0,013902	-0,049437	-1,159768	3,925528	-0,188611	-0,024341	0,013902	-0,049437	-1,159768	3,925528	-0,188611
10:45:11,50	0,814918	3,356973	-0,167978	0,863973	0,049988	-0,099099	-0,023809	0,013560	-0,049469	-2,223465	2,040100	-0,236850	-0,681561	-2,863228	-1,212890	-12,270212	6,315214	12,391965	-0,023809	0,013560	-0,049469	-1,158988	3,909075	-0,236850	-0,023809	0,013560	-0,049469	-1,158988	3,909075	-0,236850
10:45:11,55	0,814918	3,356973	-0,167978	0,863973	0,049988	-0,099099	-0,023809	0,013560	-0,049469	-2,223465	2,040100	-0,236850	-0,680966	-2,851336	-1,213288	-12,238948	6,337882	12,428395	-0,023809	0,013560	-0,049469	-1,158988	3,909075	-0,236850	-0,023809	0,013560	-0,049469	-1,158988	3,909075	-0,236850
10:45:11,60	0,814918	3,356973	-0,167978	0,863973	0,049988	-0,099099	-0,024464	0,014630	-0,049442	-2,268811	1,999113	-0,192795	-0,682160	-2,862125	-1,212862	-12,271048	6,327596	12,436020	-0,024464	0,014630	-0,049442	-1,120323	3,919523	-0,192795	-0,024464	0,014630	-0,049442	-1,120323	3,919523	-0,192795
10:45:11,65	0,814918	3,356973	-0,167978	0,863973	0,049988	-0,099099	-0,024464	0,014630	-0,049442	-2,268811	1,999113	-0,192795	-0,682205	-2,862151	-1,213683	-12,293706	6,321028	12,392924	-0,024464	0,014630	-0,049442	-1,120323	3,919523	-0,192795	-0,024464	0,014630	-0,049442	-1,120323	3,919523	-0,192795
10:45:11,70	0,814918	3,356973	-0,167978	0,863973	0,049988	-0,099099	-0,024418	0,014657	-0,050262	-2,287184	1,985145	-0,235892	-0,685770	-2,857144	-1,212135	-12,287611	6,300998	12,415630	-0,024418	0,014657	-0,050262	-1,136648	3,901977	-0,235892	-0,024418	0,014657	-0,050262	-1,136648	3,901977	-0,235892
10:45:11,75	0,814918	3,356973	-0,167978	0,863973	0,049988	-0,099099	-0,026973	0,020247	-0,048714	-2,592202	1,867610	-0,213185	-0,667286	-2,776799	-1,222162	-8,332147	5,283771	12,072899	-0,026973	0,020247	-0,048714	-1,002793	3,984961	-0,213185	-0,026973	0,020247	-0,048714	-1,002793	3,984961	-0,213185
10:45:11,80	0,814918	3,356973	-0,167978	0,863973	0,049988	-0,099099	-0,105795	0,044412	-0,058742	-2,752000	1,703006	-0,555916	-0,702115	-2,792616	-1,216654	-9,178683	7,292162	11,635166	-0,105795	0,044412	-0,058742	0,734371	10,007891	-0,555916	-0,105795	0,044412	-0,058742	0,734371	10,007891	-0,555916
10:45:11,85	0,814956	3,356986	-0,167976	0,863990	0,049968	-0,049073	-0,059768	0,060226	-0,051523	-2,063026	1,581738	-1,036615	-0,703995	-2,808752	-1,214943	-9,754230	7,849914	11,592201	-0,059768	0,060226	-0,051523	2,664746	6,273565	-1,036615	-0,059768	0,060226	-0,051523	2,664746	6,273565	-1,036615
10:45:11,90	0,814956	3,356986	-0,167976	0,863990	0,049968	-0,049073	-0,059768	0,060226	-0,051523	-2,063026	1,581738	-1,036615	-0,706989	-2,806515	-1,211442	-9,777947	7,863162	11,629314	-0,059768	0,060226	-0,051523	2,664746	6,273565	-1,036615	-0,059768	0,060226	-0,051523	2,664746	6,273565	-1,036615
10:45:11,95	0,814956	3,356986	-0,167976	0,863990	0,049968	-0,049073	-0,060209	0,063938	-0,048021	-2,256411	1,531686	-0,999502	-0,706549	-2,802589	-1,212283	-9,845187	7,882972	11,607584	-0,060209	0,063938	-0,048021	2,762716	6,258066	-0,999502	-0,060209	0,063938	-0,048021	2,762716	6,258066	-0,999502
10:45:12,00	0,814956	3,356986	-0,167976	0,863990	0,049968	-0,049073	-0,063829	0,065520	-0,048863	-2,355126	1,275313	-1,021231	-0,710769	-2,805763	-1,211523	-9,899122	7,878983	11,606349	-0,063829	0,065520	-0,048863	2,788167	6,285857	-1,021231	-0,063829	0,065520	-0,048863	2,788167	6,285857	-1,021231
10:45:12,05	0,814956	3,356986	-0,167976	0,863990	0,049968	-0,049073	-0,058970	0,067588	-0,048103	-2,493100	1,483263	-1,022467	-0,708276	-2,808808	-1,218829	-9,822881	7,874905	11,643775	-0,058970	0,067588	-0,048103	2,812556	6,112382	-1,022467	-0,058970	0,067588	-0,048103	2,812556	6,112382	-1,022467
10:45:12,10	0,814956	3,356986	-0,167976	0,863990	0,049968	-0,049073	-0,057580	0,063906	-0,055408	-2,267040	1,623610	-0,985041	-0,708277	-2,808812	-1,213410	-9,845391	7,900979	11,627008	-0,057580	0,063906	-0,055408	2,749568	6,143612	-0,985041	-0,057580	0,063906	-0,055408	2,749568	6,143612	-0,985041
10:45:12,15	0,814956	3,356986	-0,167976	0,863990	0,049968	-0,049073	-0,057575	0,063905	-0,049990	-2,255695	1,591300	-1,001808	-0,705539	-2,807734	-1,211523	-9,942437	7,894265	11,612739	-0,057575	0,063905	-0,049990	2,760884	6,110968	-1,001808	-0,057575	0,063905	-0,049990	2,760884	6,110968	-1,001808
10:45:12,20	0,814956	3,356986	-0,167976	0,863990	0,049968	-0,049073	-0,055438	0,062648	-0,050773	-2,173446	1,686043	-1,020287	-0,708257	-2,811291	-1,214193	-9,851149	7,923772	11,608529	-0,055438	0,062648	-0,050773	2,744420	6,037953	-1,020287	-0,055438	0,062648	-0,050773	2,744420	6,037953	-1,020287
10:45:12,25	0,814956	3,356986	-0,167976	0,863990	0,049968	-0,049073	-0,055438	0,062648	-0,050773	-2,173446	1,686043	-1,020287	-0,709499	-2,808256	-1,214201	-9,830847	7,802386	11,604672	-0,055438	0,062648	-0,050773	2,744420	6,037953	-1,020287	-0,055438	0,062648	-0,050773	2,744420	6,037953	-1,020287
10:45:12,30	0,814956	3,356986	-0,167976	0,863990	0,049968	-0,049073	-0,057741	0,067553	-0,050814	-2,502610	1,567638	-1,021846	-0,711353	-2,806845	-1,214234	-9,887050	7,858906	11,606970	-0,057741	0,067553	-0,050814	2,800266	6,100319	-1,021846	-0,057741	0,067553	-0,050814	2,800266	6,100319	-1,021846
10:45:12,35	0,814956	3,356986	-0,167976	0,863990	0,049968	-0,049073	-0,053607	0,070658	-0,049275	-2,661568	1,737889	-1,022734	-0,716110	-2,808873	-1,212695	-9,924530	7,883454	11,606082	-0,053607	0,070658	-0,049275	2,885076	5,946028	-1,022734	-0,053607	0,070658	-0,049275	2,885076	5,946028	-1,022734
10:45:12,40	0,814956	3,356986	-0,167976	0,863990	0,049968	-0,049073	-0,053607	0,070658	-0,049275	-2,661568	1,737889	-1,022734	-0,707731	-2,807827	-1,214960	-9,852295	7,885295	11,642295	-0,053607	0,070658	-0,049275	2,885076	5,946028	-1,022734	-0,053607	0,070658	-0,049275	2,885076	5,946028	-1,022734
10:45:12,45	0,814956	3,356986	-0,167976	0,863990	0,049968	-0,049073	-0,058702	0,063925	-0,051539	-2,273727	1,534593	-0,986520	-0,706582	-2,805482	-1,215384	-9,846915	7,837640	11,602757	-0,058702	0,063925	-0,051539	2,744358	6,142679	-0,986520	-0,058702	0,063925	-0,051539	2,744358	6,142679	-0,986520
10:45:12,50	0,814956	3,356986	-0,167976	0,863990	0,049968	-0,049073	-0,061643	0,067003	-0,051172	-2,420219	1,369083	-0,985725	-0,708926	-2,803740	-1,214592	-9,856379	7,903334	11,643091	-0,061643	0,067003	-0,051172	2,839512	6,208071	-0,985725	-0,061643	0,067003	-0,051172	2,839512	6,208071	-0,985725
10:45:12,55	0,814956	3,356986	-0,167976	0,863990	0,049968	-0,049073	-0,061643	0,067003	-0,051172	-2,420219	1,369083	-0,985725	-0,713203	-2,811282	-1,211508	-9,941157	7,860720	11,624328	-0,061643	0,067003	-0,051172	2,839512	6,208071	-0,985725	-0,061643	0,067003	-0,051172	2,839512	6,208071	-0,985725
10:45:12,60	0,814956	3,356986	-0,167976	0,863990	0,049968	-0,049073	-0,060664	0,064508	-0,048498	-2,358046	1,409341	-1,037087	-0,707255	-2,805836	-1,211918	-9,899384	7,850129	11,591728	-0,060664	0,064508	-0,048498	2,705810	6,171490	-1,037087	-0,060664	0,064508	-0,048498	2,705810	6,171490	-1,037087
10:45:12,65	0,814956	3,356986	-0,167976	0,863990	0,049968	-0,049073	-0,062652	0,063427	-0,047691	-2,244124	1,350666	-1,036877	-0,705325	-2,804655	-1,211112	-9,831833	7,877805	11,591939	-0,062652	0,063427	-0,047691	2,734924	6,268815	-1,036877	-0,062652	0,063427	-0,047691	2,734924	6,268815	-1,036877
10:45:12,70	0,814956	3,356986	-0,167976	0,863990	0,049968	-0,049073	-0,062652	0,063427	-0,047691	-2,244124	1,350666	-1,036877	-0,707703	-2,806649	-1,214195	-9,835397	7,872236	11,622037	-0,062652	0,063427	-0,047691	2,734924	6,268815	-1,036877	-0,062652	0,063427	-0,047691	2,734924	6,268815	-1,036877
10:45:12,75	0,814956	3,356986	-0,167976	0,863990	0,049968	-0,049073	-0,057126	0,061629	-0,051519	-2,142090	1,609119	-0,976545	-0,706531	-2,810339	-1,214940	-9,852579	7,899629	11,652270	-0,057126	0,061629	-0,051519	2,695799	6,093509	-0,976545	-0,057126	0,061629	-0,051519	2,695799	6,093509	-0,976545
10:45:12,80	0,814956	3,356986	-0,167976	0,863990	0,049968	-0,049073	-0,057161	0,062364	-0,051153	-2,238624	1,650282	-1,008277	-0,709571	-2,804283	-1,214607	-9,875645	7,876808	11,632567	-0,057161	0,062364	-0,051153	2,656926	6,137434	-1,008277	-0,057161	0,062364	-0,051153	2,656926	6,137434	-1,008277
10:45:12,85	0,814956	3,356986	-0,167976	0,863990	0,049968	-0,049073	-0,061079	0,063987	-0,049226	-2,276990	1,382726	-0,986717	-0,706597	-2,805737	-1,212647	-9,876783	7,899425	11,642098	-0,061079	0,063987	-0,049226	2,746010	6,177392	-0,986717	-0,061079	0,063987	-0,049226	2,746010	6,177392	-0,986717
10:45:12,90	0,814956	3,356986	-0,167976	0,863990	0,049968	-0,049073	-0,061620	0,067780	-0,048119	-2,474521	1,308467	-1,020335	-0,709611	-2,803372	-1,211539	-9,916873	7,922223	11,608481	-0,061620	0,067780	-0,048119	2,846219	6,145616	-1,020335	-0,061620	0,067780	-0,048119	2,846219	6,145616	-1,020335
10:45:12,95	0,814956	3,356986	-0,167976	0,863990	0,049968	-0,049073	-0,053765	0,063166	-0,047273	-2,265680	1,765752	-0,999883	-0,709543	-2,812481	-1,210694	-9,890108	7,870890	11,628933	-0,053765	0,063166	-0,047273	2,692883	5,986314	-0,999883	-0,053765	0,063166	-0,047273	2,692883	5,986314	-0,999883
10:45:13,01	0,814956	3,356986	-0,167976	0,863990	0,049968	-0,049073	-0,053661	0,061072	-0,049228	-2,183021	1,793582	-1,028779	-0,707038	-2,802513	-1,211488	-9,793613	7,862896	11,601009	-0,053661	0,061072	-0,049228	2,611167	6,005936	-1,028779	-0,053661	0,061072	-0,049228	2,611167	6,005936	-1,028779
10:45:13,06	0,814956	3,356986	-0,167976	0,863990	0,049968	-0,049073	-0,061734	0,063677	-0,048102	-2,251034	1,332136	-1,035056	-0,706000	-2,805324	-1,211522	-9,886142	7,916175	11,593760	-0,061734	0,063677	-0,048102	2,747615	6,178295	-1,035056	-0,061734	0,063677	-0,048102	2,747615	6,178295	-1,035056
10:45:13,11	0,814956	3,356986	-0,167976	0,863990	0,049968	-0,049073	-0,055398	0,061270	-0,049228	-2,169365	1,750319	-1,053278	-0,707084	-2,812015	-1,212649	-9,831089	7,834187	11,575538	-0,055398	0,061270	-0,049228	2,640361	6,099042	-1,053278	-0,055398	0,061270	-0,049228	2,640361	6,099042	-1,053278
10:45:13,16	0,814956	3,356986	-0,167976	0,863990	0,049968	-0,049073	-0,055398	0,061270	-0,049228	-2,169365	1,750319	-1,053278	-0,683381	-2,727357	-1,227338	-5,844202	6,676047	11,232348	-0,055398	0,061270	-0,049228	2,640361	6,099042	-1,053278	-0,055398	0,061270	-0,049228	2,640361	6,099042	-1,053278
10:45:13,21	0,814956	3,356986	-0,167976	0,863990	0,049968	-0,049073	-0,082870	0,100495	-0,059514	-2,245423	1,559168	-1,733075	-0,727317	-2,768611	-1,222934	-7,777649	8,916008	10,895741	-0,082870	0,100495	-0,059514	5,643409	8,064483	-1,733075	-0,082870	0,100495	-0,059514	5,643409	8,064483	-1,733075
10:45:13,26	0,814941	3,357009	-0,167993	0,863991	0,049993	0,000995	-0,082870	0,100495	-0,059514	-2,245423	1,559168	-1,733075	-0,737659	-2,779372	-1,219771	-8,487771	9,601338	10,847007	-0,082870	0,100495	-0,059514	5,643409	8,064483	-1,733075	-0,082870	0,100495	-0,059514	5,643409	8,064483	-1,733075
10:45:13,31	0,814941	3,357009	-0,167993	0,863991	0,049993	0,000995	-0,066443	0,105016	-0,055951	-2,260284	1,460050	-1,768523	-0,738884	-2,776742	-1,219011	-8,504061	9,603265	10,851797	-0,066443	0,105016	-0,055951	5,983496	6,675854	-1,768523	-0,066443	0,105016	-0,055951	5,983496	6,675854	-1,768523
10:45:13,36	0,814941	3,357009	-0,167993	0,863991	0,049993	0,000995	-0,066443	0,105016	-0,055951	-2,260284	1,460050	-1,768523	-0,741321	-2,782189	-1,216294	-8,562724	9,607756	10,854507	-0,066443	0,105016	-0,055951	5,983496	6,675854	-1,768523	-0,066443	0,105016	-0,055951	5,983496	6,675854	-1,768523
10:45:13,41	0,814941	3,357009	-0,167993	0,863991	0,049993	0,000995	-0,064110	0,105834	-0,052874	-2,316515	1,508941	-1,774309	-0,736010	-2,782668	-1,216700	-8,576630	9,648822	10,827988	-0,064110	0,105834	-0,052874	5,991425	6,541564	-1,774309	-0,064110	0,105834	-0,052874	5,991425	6,541564	-1,774309
10:45:13,46	0,814941	3,357009	-0,167993	0,863991	0,049993	0,000995	-0,066350	0,100994	-0,053280	-2,036263	1,359873	-1,800828	-0,738990	-2,783702	-1,218626	-8,587082	9,645874	10,857575	-0,066350	0,100994	-0,053280	5,891796	6,568354	-1,800828	-0,066350	0,100994	-0,053280	5,891796	6,568354	-1,800828
10:45:13,51	0,814941	3,357009	-0,167993	0,863991	0,049993	0,000995	-0,063965	0,103058	-0,055205	-2,151370	1,476306	-1,771241	-0,743143	-2,779313	-1,218268	-8,572164	9,589502	10,840796	-0,063965	0,103058	-0,055205	5,938713	6,497578	-1,771241	-0,063965	0,103058	-0,055205	5,938713	6,497578	-1,771241
10:45:13,56	0,814941	3,357009	-0,167993	0,863991	0,049993	0,000995	-0,063798	0,104320	-0,055238	-2,228106	1,494263	-1,810596	-0,740166	-2,783215	-1,218658	-8,584606	9,631605	10,818220	-0,063798	0,104320	-0,055238	5,961033	6,502435	-1,810596	-0,063798	0,104320	-0,055238	5,961033	6,502435	-1,810596
10:45:13,61	0,814941	3,357009	-0,167993	0,863991	0,049993	0,000995	-0,063798	0,104320	-0,055238	-2,228106	1,494263	-1,810596	-0,740706	-2,777930	-1,219842	-8,531833	9,585206	10,793377	-0,063798	0,104320	-0,055238	5,961033	6,502435	-1,810596	-0,063798	0,104320	-0,055238	5,961033	6,502435	-1,810596
10:45:13,66	0,814941	3,357009	-0,167993	0,863991	0,049993	0,000995	-0,068106	0,107430	-0,056422	-2,403612	1,339174	-1,835439	-0,720414	-2,705725	-1,226384	-4,659928	8,774667	10,435729	-0,068106	0,107430	-0,056422	6,029648	6,685486	-1,835439	-0,068106	0,107430	-0,056422	6,029648	6,685486	-1,835439
10:45:13,71	0,814941	3,357009	-0,167993	0,863991	0,049993	0,000995	-0,140783	0,125959	-0,062964	-2,133118	1,318398	-2,193087	-0,758896	-2,730949	-1,226155	-6,174259	10,937099	10,059431	-0,140783	0,125959	-0,062964	7,754672	12,369868	-2,193087	-0,140783	0,125959	-0,062964	7,754672	12,369868	-2,193087
10:45:13,76	0,814985	3,356940	-0,167986	0,863992	0,049982	0,051005	-0,078082	0,146811	-0,053674	-1,995570	1,343344	-2,594912	-0,769822	-2,749600	-1,217094	-6,851050	11,450568	10,033904	-0,078082	0,146811	-0,053674	9,529078	7,472768	-2,594912	-0,078082	0,146811	-0,053674	9,529078	7,472768	-2,594912
10:45:13,81	0,814985	3,356940	-0,167986	0,863992	0,049982	0,051005	-0,081669	0,155686	-0,055293	-2,412006	1,131187	-2,626084	-0,775715	-2,742057	-1,218714	-6,850730	11,502410	10,002732	-0,081669	0,155686	-0,055293	9,809319	7,542174	-2,626084	-0,081669	0,155686	-0,055293	9,809319	7,542174	-2,626084
10:45:13,86	0,814985	3,356940	-0,167986	0,863992	0,049982	0,051005	-0,081669	0,155686	-0,055293	-2,412006	1,131187	-2,626084	-0,773580	-2,741165	-1,221048	-6,937682	11,491850	10,053660	-0,081669	0,155686	-0,055293	9,809319	7,542174	-2,626084	-0,081669	0,155686	-0,055293	9,809319	7,542174	-2,626084
10:45:13,91	0,814985	3,356940	-0,167986	0,863992	0,049982	0,051005	-0,078238	0,149764	-0,058761	-2,159374	1,283827	-2,595801	-0,769832	-2,744683	-1,219051	-6,845889	11,472950	10,041332	-0,078238	0,149764	-0,058761	9,597129	7,425522	-2,595801	-0,078238	0,149764	-0,058761	9,597129	7,425522	-2,595801
10:45:13,96	0,814985	3,356940	-0,167986	0,863992	0,049982	0,051005	-0,077205	0,155353	-0,055671	-2,475523	1,330113	-2,589027	-0,777659	-2,746089	-1,219091	-6,919894	11,449023	10,039789	-0,077205	0,155353	-0,055671	9,719686	7,390673	-2,589027	-0,077205	0,155353	-0,055671	9,719686	7,390673	-2,589027
10:45:14,01	0,814985	3,356940	-0,167986	0,863992	0,049982	0,051005	-0,078515	0,158194	-0,056086	-2,605321	1,225617	-2,592241	-0,779464	-2,743533	-1,219507	-6,942399	11,482743	10,036575	-0,078515	0,158194	-0,056086	9,812930	7,389052	-2,592241	-0,078515	0,158194	-0,056086	9,812930	7,389052	-2,592241
10:45:14,06	0,814985	3,356940	-0,167986	0,863992	0,049982	0,051005	-0,080875	0,151180	-0,056801	-2,170159	1,145473	-2,575702	-0,772210	-2,744996	-1,220222	-6,870307	11,522450	10,053114	-0,080875	0,151180	-0,056801	9,697493	7,494173	-2,575702	-0,080875	0,151180	-0,056801	9,697493	7,494173	-2,575702
10:45:14,11	0,814985	3,356940	-0,167986	0,863992	0,049982	0,051005	-0,080875	0,151180	-0,056801	-2,170159	1,145473	-2,575702	-0,780645	-2,742511	-1,220291	-6,955048	11,530125	10,043493	-0,080875	0,151180	-0,056801	9,697493	7,494173	-2,575702	-0,080875	0,151180	-0,056801	9,697493	7,494173	-2,575702
10:45:14,16	0,814985	3,356940	-0,167986	0,863992	0,049982	0,051005	-0,084111	0,152725	-0,054541	-2,335114	0,874974	-2,571019	-0,775949	-2,744242	-1,216400	-6,956863	11,473498	10,030195	-0,084111	0,152725	-0,054541	9,653781	7,477668	-2,571019	-0,084111	0,152725	-0,054541	9,653781	7,477668	-2,571019
10:45:14,21	0,814985	3,356940	-0,167986	0,863992	0,049982	0,051005	-0,086626	0,151897	-0,055674	-2,232963	0,823865	-2,580067	-0,769955	-2,739657	-1,219094	-6,902592	11,511619	10,048749	-0,086626	0,151897	-0,055674	9,690970	7,624037	-2,580067	-0,086626	0,151897	-0,055674	9,690970	7,624037	-2,580067
10:45:14,26	0,814985	3,356940	-0,167986	0,863992	0,049982	0,051005	-0,086626	0,151897	-0,055674	-2,232963	0,823865	-2,580067	-0,771094	-2,746821	-1,220617	-6,907107	11,533492	10,054008	-0,086626	0,151897	-0,055674	9,690970	7,624037	-2,580067	-0,086626	0,151897	-0,055674	9,690970	7,624037	-2,580067
10:45:14,31	0,814985	3,356940	-0,167986	0,863992	0,049982	0,051005	-0,078263	0,154655	-0,055301	-2,403632	1,204650	-2,586411	-0,776526	-2,745521	-1,218722	-6,963088	11,515090	10,042404	-0,078263	0,154655	-0,055301	9,736819	7,348272	-2,586411	-0,078263	0,154655	-0,055301	9,736819	7,348272	-2,586411
10:45:14,36	0,814985	3,356940	-0,167986	0,863992	0,049982	0,051005	-0,082938	0,150524	-0,052985	-2,195911	0,982740	-2,616265	-0,770609	-2,743538	-1,216405	-6,948273	11,498297	10,012551	-0,082938	0,150524	-0,052985	9,620190	7,493405	-2,616265	-0,082938	0,150524	-0,052985	9,620190	7,493405	-2,616265
10:45:14,41	0,814985	3,356940	-0,167986	0,863992	0,049982	0,051005	-0,082938	0,150524	-0,052985	-2,195911	0,982740	-2,616265	-0,771774	-2,749337	-1,220623	-6,946758	11,507110	10,057928	-0,082938	0,150524	-0,052985	9,620190	7,493405	-2,616265	-0,082938	0,150524	-0,052985	9,620190	7,493405	-2,616265
10:45:14,46	0,814985	3,356940	-0,167986	0,863992	0,049982	0,051005	-0,077334	0,148633	-0,057202	-2,089207	1,271061	-2,570887	-0,774763	-2,738651	-1,218337	-6,937367	11,490584	10,056981	-0,077334	0,148633	-0,057202	9,578478	7,341802	-2,570887	-0,077334	0,148633	-0,057202	9,578478	7,341802	-2,570887
10:45:14,51	0,814985	3,356940	-0,167986	0,863992	0,049982	0,051005	-0,085094	0,156564	-0,054917	-2,511237	0,883957	-2,571835	-0,775230	-2,747234	-1,220246	-6,920196	11,545520	10,043836	-0,085094	0,156564	-0,054917	9,779034	7,563826	-2,571835	-0,085094	0,156564	-0,054917	9,779034	7,563826	-2,571835
10:45:14,56	0,814985	3,356940	-0,167986	0,863992	0,049982	0,051005	-0,077427	0,152677	-0,056826	-2,252932	1,270032	-2,584980	-0,771218	-2,741354	-1,219874	-6,927043	11,461860	10,052256	-0,077427	0,152677	-0,056826	9,732179	7,348059	-2,584980	-0,077427	0,152677	-0,056826	9,732179	7,348059	-2,584980
10:45:14,61	0,814985	3,356940	-0,167986	0,863992	0,049982	0,051005	-0,084526	0,152142	-0,056454	-2,301030	0,936789	-2,576560	-0,774788	-2,743729	-1,217200	-6,983255	11,529776	10,018496	-0,084526	0,152142	-0,056454	9,642149	7,572081	-2,576560	-0,084526	0,152142	-0,056454	9,642149	7,572081	-2,576560
10:45:14,66	0,814985	3,356940	-0,167986	0,863992	0,049982	0,051005	-0,080683	0,154047	-0,053779	-2,369339	1,053966	-2,610319	-0,771759	-2,740095	-1,220274	-6,915820	11,500068	10,039166	-0,080683	0,154047	-0,053779	9,723322	7,387613	-2,610319	-0,080683	0,154047	-0,053779	9,723322	7,387613	-2,610319
10:45:14,71	0,814985	3,356940	-0,167986	0,863992	0,049982	0,051005	-0,078114	0,145686	-0,055658	-1,926774	1,207811	-2,585200	-0,768832	-2,750135	-1,219078	-6,961836	11,526403	10,043616	-0,078114	0,145686	-0,055658	9,509541	7,339760	-2,585200	-0,078114	0,145686	-0,055658	9,509541	7,339760	-2,585200
10:45:14,76	0,814985	3,356940	-0,167986	0,863992	0,049982	0,051005	-0,078114	0,145686	-0,055658	-1,926774	1,207811	-2,585200	-0,771766	-2,745226	-1,219460	-6,939452	11,526390	10,072910	-0,078114	0,145686	-0,055658	9,509541	7,339760	-2,585200	-0,078114	0,145686	-0,055658	9,509541	7,339760	-2,585200
10:45:14,81	0,814985	3,356940	-0,167986	0,863992	0,049982	0,051005	-0,076948	0,151835	-0,055266	-2,280547	1,306060	-2,568478	-0,774740	-2,748070	-1,218686	-6,946271	11,478143	10,060338	-0,076948	0,151835	-0,055266	9,638484	7,346467	-2,568478	-0,076948	0,151835	-0,055266	9,638484	7,346467	-2,568478
10:45:14,86	0,814985	3,356940	-0,167986	0,863992	0,049982	0,051005	-0,076948	0,151835	-0,055266	-2,280547	1,306060	-2,568478	-0,771291	-2,739237	-1,219886	-6,957182	11,471508	10,067719	-0,076948	0,151835	-0,055266	9,638484	7,346467	-2,568478	-0,076948	0,151835	-0,055266	9,638484	7,346467	-2,568478
10:45:14,91	0,814985	3,356940	-0,167986	0,863992	0,049982	0,051005	-0,081450	0,148300	-0,057614	-2,073577	1,062794	-2,589288	-0,769428	-2,745939	-1,221035	-6,942621	11,502795	10,039527	-0,081450	0,148300	-0,057614	9,567994	7,456603	-2,589288	-0,081450	0,148300	-0,057614	9,567994	7,456603	-2,589288
10:45:14,96	0,814985	3,356940	-0,167986	0,863992	0,049982	0,051005	-0,081450	0,148300	-0,057614	-2,073577	1,062794	-2,589288	-0,773592	-2,746360	-1,217950	-6,949437	11,440279	10,015555	-0,081450	0,148300	-0,057614	9,567994	7,456603	-2,589288	-0,081450	0,148300	-0,057614	9,567994	7,456603	-2,589288
10:45:15,02	0,814985	3,356940	-0,167986	0,863992	0,049982	0,051005	-0,079003	0,151696	-0,054530	-2,307690	1,215385	-2,613261	-0,773668	-2,743220	-1,219119	-6,986609	11,488795	10,052572	-0,079003	0,151696	-0,054530	9,600425	7,417116	-2,613261	-0,079003	0,151696	-0,054530	9,600425	7,417116	-2,613261
10:45:15,07	0,814985	3,356940	-0,167986	0,863992	0,049982	0,051005	-0,081685	0,153331	-0,055699	-2,369302	1,019466	-2,576244	-0,781272	-2,747572	-1,219919	-6,989311	11,526542	10,013574	-0,081685	0,153331	-0,055699	9,667194	7,431743	-2,576244	-0,081685	0,153331	-0,055699	9,667194	7,431743	-2,576244
10:45:15,12	0,814985	3,356940	-0,167986	0,863992	0,049982	0,051005	-0,074113	0,157740	-0,056499	-2,567223	1,391985	-2,615242	-0,771740	-2,742427	-1,221813	-6,921126	11,535854	10,050650	-0,074113	0,157740	-0,056499	9,815367	7,209877	-2,615242	-0,074113	0,157740	-0,056499	9,815367	7,209877	-2,615242
10:45:15,17	0,814985	3,356940	-0,167986	0,863992	0,049982	0,051005	-0,083335	0,152058	-0,058392	-2,229586	0,966854	-2,578165	-0,763993	-2,683777	-1,235934	-3,532217	11,018886	9,678732	-0,083335	0,152058	-0,058392	9,706943	7,508645	-2,578165	-0,083335	0,152058	-0,058392	9,706943	7,508645	-2,578165
10:45:15,22	0,814985	3,356940	-0,167986	0,863992	0,049982	0,051005	-0,138002	0,174674	-0,072513	-2,158890	1,317554	-2,950084	-0,821616	-2,719479	-1,225308	-6,055617	13,946101	9,253437	-0,138002	0,174674	-0,072513	11,553024	12,150673	-2,950084	-0,138002	0,174674	-0,072513	11,553024	12,150673	-2,950084
10:45:15,27	0,814926	3,356945	-0,167974	0,863986	0,050000	0,101015	-0,078271	0,206726	-0,061887	-2,552260	0,774609	-3,375379	-0,825254	-2,733944	-1,221613	-6,623668	14,518322	9,272581	-0,078271	0,206726	-0,061887	13,675746	6,918878	-3,375379	-0,078271	0,206726	-0,061887	13,675746	6,918878	-3,375379
10:45:15,32	0,814926	3,356945	-0,167974	0,863986	0,050000	0,101015	-0,063924	0,202644	-0,058192	-2,128438	0,742578	-3,356234	-0,836129	-2,735463	-1,219776	-6,771837	14,543306	9,232921	-0,063924	0,202644	-0,058192	13,779094	5,760635	-3,356234	-0,063924	0,202644	-0,058192	13,779094	5,760635	-3,356234
10:45:15,37	0,814926	3,356945	-0,167974	0,863986	0,050000	0,101015	-0,057172	0,211303	-0,056356	-2,631173	0,952894	-3,395895	-0,827173	-2,733675	-1,220123	-6,701553	14,519764	9,238314	-0,057172	0,211303	-0,056356	13,956118	5,440885	-3,395895	-0,057172	0,211303	-0,056356	13,956118	5,440885	-3,395895
10:45:15,42	0,814926	3,356945	-0,167974	0,863986	0,050000	0,101015	-0,063198	0,204441	-0,056703	-2,259571	0,712172	-3,390501	-0,827124	-2,738882	-1,220484	-6,697095	14,536269	9,243097	-0,058713	0,201795	-0,057063	13,735424	5,549962	-3,385718	-0,058713	0,201795	-0,057063	13,735424	5,549962	-3,385718
10:45:15,47	0,814926	3,356945	-0,167974	0,863986	0,050000	0,101015	-0,058713	0,201795	-0,057063	-2,105461	0,941022	-3,385718	-0,829575	-2,742857	-1,223600	-6,743615	14,530782	9,244283	-0,058713	0,201795	-0,057063	13,735424	5,549962	-3,385718	-0,058713	0,201795	-0,057063	13,735424	5,549962	-3,385718
10:45:15,52	0,814926	3,356945	-0,167974	0,863986	0,050000	0,101015	-0,054045	0,201930	-0,060180	-2,140492	1,146193	-3,384533	-0,832472	-2,738032	-1,220129	-6,721338	14,543777	9,228038	-0,054045	0,201930	-0,060180	13,710989	5,388726	-3,384533	-0,054045	0,201930	-0,060180	13,710989	5,388726	-3,384533
10:45:15,57	0,814926	3,356945	-0,167974	0,863986	0,050000	0,101015	-0,056775	0,206851	-0,056708	-2,374009	1,017008	-3,400778	-0,828420	-2,732871	-1,221693	-6,732031	14,531469	9,244706	-0,056775	0,206851	-0,056708	13,863797	5,473877	-3,400778	-0,056775	0,206851	-0,056708	13,863797	5,473877	-3,400778
10:45:15,62	0,814926	3,356945	-0,167974	0,863986	0,050000	0,101015	-0,063270	0,205923	-0,058272	-2,341734	0,676167	-3,384109	-0,825088	-2,734738	-1,224689	-6,743663	14,548370	9,214381	-0,063270	0,205923	-0,058272	13,823187	5,642885	-3,384109	-0,063270	0,205923	-0,058272	13,823187	5,642885	-3,384109
10:45:15,67	0,814926	3,356945	-0,167974	0,863986	0,050000	0,101015	-0,132009	0,220595	-0,072899	-2,026306	1,165738	-3,787284	-0,806758	-2,666006	-1,236320	-2,673315	13,433420	8,841531	-0,132009	0,220595	-0,072899	15,290439	11,528430	-3,787284	-0,132009	0,220595	-0,072899	15,290439	11,528430	-3,787284
10:45:15,72	0,814926	3,356945	-0,167974	0,863986	0,050000	0,101015	-0,132009	0,220595	-0,072899	-2,026306	1,165738	-3,787284	-0,854897	-2,697466	-1,233213	-4,693435	15,876095	8,450837	-0,132009	0,220595	-0,072899	15,290439	11,528430	-3,787284	-0,132009	0,220595	-0,072899	15,290439	11,528430	-3,787284
10:45:15,77	0,814963	3,356974	-0,167983	0,863971	0,049979	0,151039	-0,058050	0,251908	-0,063934	-2,366221	0,912420	-4,178788	-0,870855	-2,714400	-1,227354	-5,579143	16,598747	8,450028	-0,058050	0,251908	-0,063934	17,408561	5,469335	-4,178788	-0,058050	0,251908	-0,063934	17,408561	5,469335	-4,178788
10:45:15,82	0,814963	3,356974	-0,167983	0,863971	0,049979	0,151039	-0,057210	0,257047	-0,065958	-2,617279	0,838316	-4,208741	-0,875725	-2,712557	-1,229379	-5,673050	16,671604	8,420075	-0,057210	0,257047	-0,065958	17,560874	5,329336	-4,208741	-0,057210	0,257047	-0,065958	17,560874	5,329336	-4,208741
10:45:15,87	0,814963	3,356974	-0,167983	0,863971	0,049979	0,151039	-0,060676	0,252987	-0,066700	-2,441491	0,676904	-4,164899	-0,870476	-2,711586	-1,230120	-5,674428	16,631610	8,463917	-0,060676	0,252987	-0,066700	17,417962	5,439979	-4,164899	-0,060676	0,252987	-0,066700	17,417962	5,439979	-4,164899
10:45:15,92	0,814963	3,356974	-0,167983	0,863971	0,049979	0,151039	-0,060676	0,252987	-0,066700	-2,441491	0,676904	-4,164899	-0,874000	-2,711644	-1,230924	-5,674564	16,640909	8,435017	-0,060676	0,252987	-0,066700	17,417962	5,439979	-4,164899	-0,060676	0,252987	-0,066700	17,417962	5,439979	-4,164899
10:45:15,97	0,814963	3,356974	-0,167983	0,863971	0,049979	0,151039	-0,058864	0,256009	-0,067504	-2,590664	0,766356	-4,193799	-0,862860	-2,718344	-1,226216	-5,722384	16,639934	8,462614	-0,058864	0,256009	-0,067504	17,506037	5,387198	-4,193799	-0,058864	0,256009	-0,067504	17,506037	5,387198	-4,193799
10:45:16,02	0,814963	3,356974	-0,167983	0,863971	0,049979	0,151039	-0,055232	0,243657	-0,064342	-1,941600	0,934644	-4,185215	-0,865118	-2,720966	-1,227762	-5,689029	16,657048	8,443600	-0,055232	0,243657	-0,064342	17,185444	5,270342	-4,185215	-0,055232	0,243657	-0,064342	17,185444	5,270342	-4,185215
10:45:16,07	0,814963	3,356974	-0,167983	0,863971	0,049979	0,151039	-0,055232	0,243657	-0,064342	-1,941600	0,934644	-4,185215	-0,868613	-2,720928	-1,228514	-5,671967	16,676159	8,472967	-0,055232	0,243657	-0,064342	17,185444	5,270342	-4,185215	-0,055232	0,243657	-0,064342	17,185444	5,270342	-4,185215
10:45:16,12	0,814963	3,356974	-0,167983	0,863971	0,049979	0,151039	-0,053518	0,246702	-0,065094	-2,074889	1,029003	-4,155848	-0,872921	-2,715909	-1,226673	-5,762208	16,700873	8,429960	-0,053518	0,246702	-0,065094	17,291235	5,230136	-4,155848	-0,053518	0,246702	-0,065094	17,291235	5,230136	-4,155848
10:45:16,17	0,814963	3,356974	-0,167983	0,863971	0,049979	0,151039	-0,057682	0,248586	-0,061271	-2,237961	0,796099	-4,187557	-0,868162	-2,716379	-1,224692	-5,718670	16,627929	8,441258	-0,057682	0,248586	-0,061271	17,276032	5,324174	-4,187557	-0,057682	0,248586	-0,061271	17,276032	5,324174	-4,187557
10:45:16,22	0,814963	3,356974	-0,167983	0,863971	0,049979	0,151039	-0,057146	0,254448	-0,064409	-2,528177	0,795689	-4,190016	-0,873507	-2,713913	-1,227830	-5,735885	16,654727	8,438800	-0,057146	0,254448	-0,064409	17,445972	5,281650	-4,190016	-0,057146	0,254448	-0,064409	17,445972	5,281650	-4,190016
10:45:16,27	0,814963	3,356974	-0,167983	0,863971	0,049979	0,151039	-0,057146	0,254448	-0,064409	-2,528177	0,795689	-4,190016	-0,867052	-2,713362	-1,229382	-5,739280	16,641807	8,435718	-0,057146	0,254448	-0,064409	17,445972	5,281650	-4,190016	-0,057146	0,254448	-0,064409	17,445972	5,281650	-4,190016
10:45:16,32	0,814963	3,356974	-0,167983	0,863971	0,049979	0,151039	-0,059628	0,248363	-0,063988	-2,216434	0,690577	-4,175446	-0,866996	-2,714805	-1,227408	-5,717453	16,638718	8,453370	-0,059628	0,248363	-0,063988	17,280086	5,371397	-4,175446	-0,059628	0,248363	-0,063988	17,280086	5,371397	-4,175446
10:45:16,37	0,814963	3,356974	-0,167983	0,863971	0,049979	0,151039	-0,058246	0,244772	-0,063999	-1,995049	0,746117	-4,213036	-0,864578	-2,717798	-1,227419	-5,714294	16,676904	8,415780	-0,058246	0,244772	-0,063999	17,219572	5,318400	-4,213036	-0,058246	0,244772	-0,063999	17,219572	5,318400	-4,213036
10:45:16,42	0,814963	3,356974	-0,167983	0,863971	0,049979	0,151039	-0,058246	0,244772	-0,063999	-1,995049	0,746117	-4,213036	-0,866985	-2,719947	-1,228190	-5,735340	16,661658	8,429777	-0,058246	0,244772	-0,063999	17,219572	5,318400	-4,213036	-0,058246	0,244772	-0,063999	17,219572	5,318400	-4,213036
10:45:16,47	0,814963	3,356974	-0,167983	0,863971	0,049979	0,151039	-0,055181	0,245783	-0,064769	-2,071318	0,894894	-4,199039	-0,871194	-2,717843	-1,227399	-5,759648	16,647717	8,481981	-0,055181	0,245783	-0,064769	17,222622	5,226574	-4,199039	-0,055181	0,245783	-0,064769	17,222622	5,226574	-4,199039
10:45:16,52	0,814963	3,356974	-0,167983	0,863971	0,049979	0,151039	-0,054898	0,250479	-0,063978	-2,339769	0,895489	-4,146835	-0,868157	-2,711730	-1,225465	-5,697533	16,621183	8,461367	-0,054898	0,250479	-0,063978	17,322856	5,205015	-4,146835	-0,054898	0,250479	-0,063978	17,322856	5,205015	-4,146835
10:45:16,57	0,814963	3,356974	-0,167983	0,863971	0,049979	0,151039	-0,061711	0,250906	-0,062044	-2,353861	0,608286	-4,167449	-0,867834	-2,722049	-1,226863	-5,721216	16,652291	8,451484	-0,061711	0,250906	-0,062044	17,342232	5,452613	-4,167449	-0,061711	0,250906	-0,062044	17,342232	5,452613	-4,167449
10:45:16,62	0,814963	3,356974	-0,167983	0,863971	0,049979	0,151039	-0,052936	0,245467	-0,063442	-2,055959	1,028506	-4,177331	-0,869886	-2,722382	-1,228841	-5,770114	16,677276	8,437436	-0,052936	0,245467	-0,063442	17,213210	5,184018	-4,177331	-0,052936	0,245467	-0,063442	17,213210	5,184018	-4,177331
10:45:16,67	0,814963	3,356974	-0,167983	0,863971	0,049979	0,151039	-0,051621	0,247077	-0,065421	-2,142502	1,042051	-4,191379	-0,873511	-2,715884	-1,226673	-5,750495	16,664581	8,423734	-0,051621	0,247077	-0,065421	17,253070	5,094330	-4,191379	-0,051621	0,247077	-0,065421	17,253070	5,094330	-4,191379
10:45:16,72	0,814963	3,356974	-0,167983	0,863971	0,049979	0,151039	-0,059205	0,250297	-0,064779	-2,320363	0,645407	-4,149379	-0,868882	-2,714205	-1,228199	-5,777318	16,669358	8,479437	-0,059205	0,250297	-0,064779	17,327922	5,293024	-4,149379	-0,059205	0,250297	-0,064779	17,327922	5,293024	-4,149379
10:45:16,77	0,814963	3,356974	-0,167983	0,863971	0,049979	0,151039	-0,060375	0,245388	-0,064357	-2,058223	0,651612	-4,160219	-0,864046	-2,715646	-1,227777	-5,715818	16,641787	8,468596	-0,060375	0,245388	-0,064357	17,204705	5,391075	-4,160219	-0,060375	0,245388	-0,064357	17,204705	5,391075	-4,160219
10:45:16,82	0,814963	3,356974	-0,167983	0,863971	0,049979	0,151039	-0,053584	0,252334	-0,066312	-2,427338	1,016734	-4,176025	-0,873457	-2,718055	-1,229732	-5,709417	16,628975	8,452790	-0,053584	0,252334	-0,066312	17,380894	5,223042	-4,176025	-0,053584	0,252334	-0,066312	17,380894	5,223042	-4,176025
10:45:16,87	0,814963	3,356974	-0,167983	0,863971	0,049979	0,151039	-0,052297	0,247524	-0,065928	-2,154098	1,031707	-4,188892	-0,869935	-2,721574	-1,229349	-5,742823	16,674947	8,439924	-0,052297	0,247524	-0,065928	17,276534	5,137039	-4,188892	-0,052297	0,247524	-0,065928	17,276534	5,137039	-4,188892
10:45:16,93	0,814963	3,356974	-0,167983	0,863971	0,049979	0,151039	-0,052297	0,247524	-0,065928	-2,154098	1,031707	-4,188892	-0,873455	-2,717923	-1,230134	-5,714562	16,645153	8,439091	-0,052297	0,247524	-0,065928	17,276534	5,137039	-4,188892	-0,052297	0,247524	-0,065928	17,276534	5,137039	-4,188892
10:45:16,98	0,814963	3,356974	-0,167983	0,863971	0,049979	0,151039	-0,053698	0,252398	-0,066714	-2,419203	0,998224	-4,189725	-0,872447	-2,713378	-1,229802	-5,801913	16,701285	8,442433	-0,053698	0,252398	-0,066714	17,394015	5,213538	-4,189725	-0,053698	0,252398	-0,066714	17,394015	5,213538	-4,189725
10:45:17,03	0,814963	3,356974	-0,167983	0,863971	0,049979	0,151039	-0,058139	0,253797	-0,066382	-2,487046	0,663585	-4,186383	-0,866226	-2,718584	-1,227368	-5,615008	16,548627	8,419908	-0,058139	0,253797	-0,066382	17,436041	5,227508	-4,186383	-0,058139	0,253797	-0,066382	17,436041	5,227508	-4,186383
10:45:17,08	0,814963	3,356974	-0,167983	0,863971	0,049979	0,151039	-0,056741	0,245807	-0,063948	-2,110283	0,974463	-4,208907	-0,859304	-2,651082	-1,236500	-2,412300	16,073818	8,000938	-0,056741	0,245807	-0,063948	17,185534	5,428659	-4,208907	-0,056741	0,245807	-0,063948	17,185534	5,428659	-4,208907
10:45:17,13	0,814963	3,356974	-0,167983	0,863971	0,049979	0,151039	-0,118661	0,273564	-0,073080	-2,363494	0,765695	-4,627878	-0,900297	-2,689371	-1,230266	-4,373682	18,601132	7,673657	-0,118661	0,273564	-0,073080	19,111255	10,080547	-4,627878	-0,118661	0,273564	-0,073080	19,111255	10,080547	-4,627878
10:45:17,18	0,815022	3,357038	-0,167988	0,863977	0,050000	0,201006	-0,042694	0,292018	-0,064426	-2,030210	0,773809	-4,940094	-0,913270	-2,707643	-1,227847	-5,179846	19,164608	7,688722	-0,042694	0,292018	-0,064426	20,893233	4,125267	-4,940094	-0,042694	0,292018	-0,064426	20,893233	4,125267	-4,940094
10:45:17,23	0,815022	3,357038	-0,167988	0,863977	0,050000	0,201006	-0,045113	0,299773	-0,061032	-2,428182	0,512773	-4,962961	-0,918776	-2,701670	-1,224453	-5,294306	19,236798	7,665854	-0,045113	0,299773	-0,061032	21,104029	4,054165	-4,962961	-0,045113	0,299773	-0,061032	21,104029	4,054165	-4,962961
10:45:17,28	0,815022	3,357038	-0,167988	0,863977	0,050000	0,201006	-0,045113	0,299773	-0,061032	-2,428182	0,512773	-4,962961	-0,917537	-2,704954	-1,223657	-5,252060	19,160316	7,642832	-0,045113	0,299773	-0,061032	21,104029	4,054165	-4,962961	-0,045113	0,299773	-0,061032	21,104029	4,054165	-4,962961
10:45:17,33	0,815022	3,357038	-0,167988	0,863977	0,050000	0,201006	-0,042889	0,297059	-0,060236	-2,332131	0,703261	-4,985983	-0,913389	-2,707819	-1,227907	-5,260263	19,222977	7,657492	-0,042889	0,297059	-0,060236	20,986978	4,070051	-4,985983	-0,042889	0,297059	-0,060236	20,986978	4,070051	-4,985983
10:45:17,38	0,815022	3,357038	-0,167988	0,863977	0,050000	0,201006	-0,042482	0,292034	-0,064487	-2,020678	0,685978	-4,971323	-0,915888	-2,698935	-1,226425	-5,292932	19,177930	7,636989	-0,042482	0,292034	-0,064487	20,903985	4,020837	-4,971323	-0,042482	0,292034	-0,064487	20,903985	4,020837	-4,971323
10:45:17,43	0,815022	3,357038	-0,167988	0,863977	0,050000	0,201006	-0,040186	0,298256	-0,061811	-2,378114	0,798850	-4,998744	-0,919925	-2,706696	-1,225231	-5,282854	19,196877	7,630071	-0,040186	0,298256	-0,061811	21,034965	3,953482	-4,998744	-0,040186	0,298256	-0,061811	21,034965	3,953482	-4,998744
10:45:17,48	0,815022	3,357038	-0,167988	0,863977	0,050000	0,201006	-0,040186	0,298256	-0,061811	-2,378114	0,798850	-4,998744	-0,921787	-2,702094	-1,224890	-5,330037	19,236999	7,627149	-0,040186	0,298256	-0,061811	21,034965	3,953482	-4,998744	-0,040186	0,298256	-0,061811	21,034965	3,953482	-4,998744
10:45:17,53	0,815022	3,357038	-0,167988	0,863977	0,050000	0,201006	-0,043241	0,302169	-0,061469	-2,570460	0,579090	-5,001666	-0,914817	-2,703531	-1,228042	-5,208138	19,163350	7,645828	-0,043241	0,302169	-0,061469	21,149828	3,973504	-5,001666	-0,043241	0,302169	-0,061469	21,149828	3,973504	-5,001666
10:45:17,58	0,815022	3,357038	-0,167988	0,863977	0,050000	0,201006	-0,045481	0,295414	-0,064622	-2,222026	0,604988	-4,982988	-0,896818	-2,629194	-1,230996	-1,403005	18,233424	7,292468	-0,045481	0,295414	-0,064622	20,967986	4,175264	-4,982988	-0,045481	0,295414	-0,064622	20,967986	4,175264	-4,982988
10:45:17,63	0,815022	3,357038	-0,167988	0,863977	0,050000	0,201006	-0,118859	0,316995	-0,067575	-2,247023	0,549655	-5,336347	-0,938317	-2,667219	-1,231211	-3,090668	20,688704	6,881576	-0,118859	0,316995	-0,067575	22,637117	9,880074	-5,336347	-0,118859	0,316995	-0,067575	22,637117	9,880074	-5,336347
10:45:17,68	0,814914	3,357011	-0,167985	0,863985	0,050000	0,251001	-0,065179	0,333922	-0,067791	-1,844685	0,651802	-5,747240	-0,955888	-2,678341	-1,231553	-3,824341	21,250026	6,849321	-0,065179	0,333922	-0,067791	24,368163	5,768363	-5,747240	-0,065179	0,333922	-0,067791	24,368163	5,768363	-5,747240
10:45:17,73	0,814914	3,357011	-0,167985	0,863985	0,050000	0,251001	-0,046761	0,343578	-0,068132	-2,227525	0,693518	-5,779495	-0,954252	-2,674758	-1,228866	-3,875870	21,235514	6,853410	-0,046761	0,343578	-0,068132	24,743335	4,364236	-5,779495	-0,046761	0,343578	-0,068132	24,743335	4,364236	-5,779495
10:45:17,78	0,814914	3,357011	-0,167985	0,863985	0,050000	0,251001	-0,048844	0,342201	-0,064664	-2,207557	0,555758	-5,786332	-0,953654	-2,677226	-1,228085	-3,875642	21,220042	6,842484	-0,048844	0,342201	-0,064664	24,655236	4,390004	-5,786332	-0,048844	0,342201	-0,064664	24,655236	4,390004	-5,786332
10:45:17,83	0,814914	3,357011	-0,167985	0,863985	0,050000	0,251001	-0,048550	0,344249	-0,067805	-2,317294	0,484894	-5,772874	-0,955575	-2,676457	-1,231226	-3,951883	21,260325	6,855942	-0,048550	0,344249	-0,067805	24,706277	4,296036	-5,772874	-0,048550	0,344249	-0,067805	24,706277	4,296036	-5,772874
10:45:17,88	0,814914	3,357011	-0,167985	0,863985	0,050000	0,251001	-0,048550	0,344249	-0,067805	-2,317294	0,484894	-5,772874	-0,944274	-2,672180	-1,227691	-3,881374	21,219699	6,864043	-0,048550	0,344249	-0,067805	24,706277	4,296036	-5,772874	-0,048550	0,344249	-0,067805	24,706277	4,296036	-5,772874
10:45:17,93	0,814914	3,357011	-0,167985	0,863985	0,050000	0,251001	-0,050331	0,341716	-0,065434	-2,156714	0,449064	-5,764816	-0,952490	-2,676180	-1,228855	-3,888258	21,256880	6,863999	-0,050331	0,341716	-0,065434	24,667964	4,400077	-5,764816	-0,050331	0,341716	-0,065434	24,667964	4,400077	-5,764816
10:45:17,98	0,814914	3,357011	-0,167985	0,863985	0,050000	0,251001	-0,050331	0,341716	-0,065434	-2,156714	0,449064	-5,764816	-0,955003	-2,674318	-1,230823	-3,942032	21,231662	6,879319	-0,050331	0,341716	-0,065434	24,667964	4,400077	-5,764816	-0,050331	0,341716	-0,065434	24,667964	4,400077	-5,764816
10:45:18,03	0,814914	3,357011	-0,167985	0,863985	0,050000	0,251001	-0,050688	0,344823	-0,067403	-2,367041	0,396564	-5,749496	-0,950673	-2,675216	-1,232362	-3,878755	21,316883	6,849034	-0,050688	0,344823	-0,067403	24,701592	4,375564	-5,749496	-0,050688	0,344823	-0,067403	24,701592	4,375564	-5,749496
10:45:18,08	0,814914	3,357011	-0,167985	0,863985	0,050000	0,251001	-0,052075	0,340624	-0,068942	-2,043257	0,336619	-5,779781	-0,955620	-2,677487	-1,229266	-3,961968	21,218315	6,877572	-0,052075	0,340624	-0,068942	24,695764	4,424514	-5,779781	-0,052075	0,340624	-0,068942	24,695764	4,424514	-5,779781
10:45:18,13	0,814914	3,357011	-0,167985	0,863985	0,050000	0,251001	-0,047634	0,343773	-0,065845	-2,333939	0,544760	-5,751244	-0,948505	-2,672026	-1,230819	-3,943481	21,280323	6,887199	-0,047634	0,343773	-0,065845	24,652225	4,284052	-5,751244	-0,047634	0,343773	-0,065845	24,652225	4,284052	-5,751244
10:45:18,18	0,814914	3,357011	-0,167985	0,863985	0,050000	0,251001	-0,055922	0,340341	-0,067398	-2,092549	0,098821	-5,741617	-0,949061	-2,674614	-1,230445	-3,932294	21,257105	6,846871	-0,055922	0,340341	-0,067398	24,624230	4,488674	-5,741617	-0,055922	0,340341	-0,067398	24,624230	4,488674	-5,741617
10:45:18,23	0,814914	3,357011	-0,167985	0,863985	0,050000	0,251001	-0,048365	0,339264	-0,065810	-2,012505	0,499610	-5,743779	-0,951350	-2,679109	-1,229230	-3,924668	21,297206	6,885037	-0,048365	0,339264	-0,065810	24,619711	4,296279	-5,743779	-0,048365	0,339264	-0,065810	24,619711	4,296279	-5,743779
10:45:18,28	0,814914	3,357011	-0,167985	0,863985	0,050000	0,251001	-0,044828	0,343375	-0,065044	-2,275028	0,713625	-5,756857	-0,956679	-2,680116	-1,228465	-3,922965	21,239958	6,871959	-0,044828	0,343375	-0,065044	24,679938	4,232651	-5,756857	-0,044828	0,343375	-0,065044	24,679938	4,232651	-5,756857
10:45:18,33	0,814914	3,357011	-0,167985	0,863985	0,050000	0,251001	-0,044828	0,343375	-0,065044	-2,275028	0,713625	-5,756857	-0,949710	-2,672544	-1,230844	-3,968562	21,305074	6,868599	-0,044828	0,343375	-0,065044	24,679938	4,232651	-5,756857	-0,044828	0,343375	-0,065044	24,679938	4,232651	-5,756857
10:45:18,38	0,814914	3,357011	-0,167985	0,863985	0,050000	0,251001	-0,054871	0,341126	-0,067424	-2,124489	0,119372	-5,760217	-0,952032	-2,678448	-1,231586	-3,944043	21,241354	6,870325	-0,054871	0,341126	-0,067424	24,653935	4,426729	-5,760217	-0,054871	0,341126	-0,067424	24,653935	4,426729	-5,760217
10:45:18,43	0,814914	3,357011	-0,167985	0,863985	0,050000	0,251001	-0,048597	0,340185	-0,068166	-2,118479	0,498711	-5,758490	-0,957973	-2,673481	-1,232002	-3,972656	21,303202	6,891944	-0,048597	0,340185	-0,068166	24,586074	4,313565	-5,758490	-0,048597	0,340185	-0,068166	24,586074	4,313565	-5,758490
10:45:18,48	0,814914	3,357011	-0,167985	0,863985	0,050000	0,251001	-0,052610	0,341694	-0,067408	-2,111304	0,275518	-5,780131	-0,951332	-2,674218	-1,230829	-3,913817	21,322768	6,848685	-0,052610	0,341694	-0,067408	24,711670	4,405371	-5,780131	-0,052610	0,341694	-0,067408	24,711670	4,405371	-5,780131
10:45:18,53	0,814914	3,357011	-0,167985	0,863985	0,050000	0,251001	-0,052610	0,341694	-0,067408	-2,111304	0,275518	-5,780131	-0,948418	-2,669481	-1,230439	-3,897717	21,273643	6,862450	-0,052610	0,341694	-0,067408	24,711670	4,405371	-5,780131	-0,052610	0,341694	-0,067408	24,711670	4,405371	-5,780131
10:45:18,58	0,814914	3,357011	-0,167985	0,863985	0,050000	0,251001	-0,058169	0,341539	-0,067018	-2,137736	0,024917	-5,766366	-0,949065	-2,680530	-1,230429	-3,953670	21,267177	6,846526	-0,058169	0,341539	-0,067018	24,673069	4,591209	-5,766366	-0,058169	0,341539	-0,067018	24,673069	4,591209	-5,766366
10:45:18,63	0,814914	3,357011	-0,167985	0,863985	0,050000	0,251001	-0,049318	0,346099	-0,067429	-2,394341	0,402768	-5,761903	-0,956793	-2,674866	-1,230850	-3,978843	21,297990	6,866912	-0,049318	0,346099	-0,067429	24,774434	4,274212	-5,761903	-0,049318	0,346099	-0,067429	24,774434	4,274212	-5,761903
10:45:18,68	0,814914	3,357011	-0,167985	0,863985	0,050000	0,251001	-0,056221	0,343927	-0,068588	-2,296625	0,104534	-5,761408	-0,951460	-2,669974	-1,232008	-3,933851	21,254430	6,867407	-0,056221	0,343927	-0,068588	24,701647	4,517898	-5,761408	-0,056221	0,343927	-0,068588	24,701647	4,517898	-5,761408
10:45:18,73	0,814914	3,357011	-0,167985	0,863985	0,050000	0,251001	-0,056221	0,343927	-0,068588	-2,296625	0,104534	-5,761408	-0,950856	-2,678980	-1,229649	-3,957858	21,262096	6,865232	-0,056221	0,343927	-0,068588	24,701647	4,517898	-5,761408	-0,056221	0,343927	-0,068588	24,701647	4,517898	-5,761408
10:45:18,78	0,814914	3,357011	-0,167985	0,863985	0,050000	0,251001	-0,048724	0,338900	-0,066228	-2,040603	0,469748	-5,763584	-0,949794	-2,671136	-1,231631	-3,973004	21,220650	6,866613	-0,048724	0,338900	-0,066228	24,563076	4,294606	-5,763584	-0,048724	0,338900	-0,066228	24,563076	4,294606	-5,763584
10:45:18,84	0,814914	3,357011	-0,167985	0,863985	0,050000	0,251001	-0,056048	0,341903	-0,068210	-2,240198	0,096520	-5,762202	-0,950192	-2,671343	-1,232354	-3,889151	21,245982	6,886285	-0,056048	0,341903	-0,068210	24,599177	4,496292	-5,762202	-0,056048	0,341903	-0,068210	24,599177	4,496292	-5,762202
10:45:18,89	0,814914	3,357011	-0,167985	0,863985	0,050000	0,251001	-0,055670	0,342143	-0,068934	-2,188846	0,176144	-5,742531	-0,955569	-2,672451	-1,233188	-3,933635	21,253530	6,842791	-0,055670	0,342143	-0,068934	24,669418	4,546219	-5,742531	-0,055670	0,342143	-0,068934	24,669418	4,546219	-5,742531
10:45:18,94	0,814914	3,357011	-0,167985	0,863985	0,050000	0,251001	-0,052021	0,346246	-0,069768	-2,417890	0,323558	-5,786025	-0,948157	-2,671267	-1,225697	-3,751914	21,166788	6,864114	-0,052021	0,346246	-0,069768	24,762434	4,407242	-5,786025	-0,052021	0,346246	-0,069768	24,762434	4,407242	-5,786025
10:45:18,99	0,814914	3,357011	-0,167985	0,863985	0,050000	0,251001	-0,056753	0,340420	-0,062277	-2,099205	0,278255	-5,764702	-0,939326	-2,605347	-1,241388	-0,288509	20,368341	6,465254	-0,056753	0,340420	-0,062277	24,623787	4,733377	-5,764702	-0,056753	0,340420	-0,062277	24,623787	4,733377	-5,764702
10:45:19,04	0,814914	3,357011	-0,167985	0,863985	0,050000	0,251001	-0,118257	0,365731	-0,077967	-2,375144	0,478683	-6,163562	-0,977381	-2,639374	-1,229298	-2,314954	22,860591	6,101179	-0,118257	0,365731	-0,077967	26,334753	9,761843	-6,163562	-0,118257	0,365731	-0,077967	26,334753	9,761843	-6,163562
10:45:19,09	0,814913	3,356953	-0,167985	0,864004	0,049983	0,300982	-0,045377	0,386035	-0,070473	-2,191379	0,258402	-6,522515	-0,993349	-2,658311	-1,233894	-3,141522	23,446846	6,106301	-0,045377	0,386035	-0,070473	28,112355	3,820495	-6,522515	-0,045377	0,386035	-0,070473	28,112355	3,820495	-6,522515
10:45:19,14	0,814913	3,356953	-0,167985	0,864004	0,049983	0,300982	-0,050595	0,386829	-0,067122	-2,162645	-0,047511	-6,524278	-0,991428	-2,653396	-1,230543	-3,136466	23,524772	6,104537	-0,050595	0,386829	-0,067122	28,203407	3,924183	-6,524278	-0,050595	0,386829	-0,067122	28,203407	3,924183	-6,524278
10:45:19,19	0,814913	3,356953	-0,167985	0,864004	0,049983	0,300982	-0,050595	0,386829	-0,067122	-2,162645	-0,047511	-6,524278	-0,993428	-2,660068	-1,234685	-3,189398	23,469648	6,107730	-0,050595	0,386829	-0,067122	28,203407	3,924183	-6,524278	-0,050595	0,386829	-0,067122	28,203407	3,924183	-6,524278
10:45:19,24	0,814913	3,356953	-0,167985	0,864004	0,049983	0,300982	-0,043817	0,385225	-0,071264	-2,153463	0,286680	-6,521085	-0,988748	-2,662557	-1,229637	-3,229115	23,490959	6,101344	-0,043817	0,385225	-0,071264	28,086707	3,726280	-6,521085	-0,043817	0,385225	-0,071264	28,086707	3,726280	-6,521085
10:45:19,29	0,814913	3,356953	-0,167985	0,864004	0,049983	0,300982	-0,041273	0,386549	-0,070530	-2,250294	0,394622	-6,560967	-0,995846	-2,661608	-1,233950	-3,224437	23,457570	6,067849	-0,041273	0,386549	-0,070530	28,093815	3,634580	-6,560967	-0,041273	0,386549	-0,070530	28,093815	3,634580	-6,560967
10:45:19,34	0,814913	3,356953	-0,167985	0,864004	0,049983	0,300982	-0,048601	0,383222	-0,066987	-2,035840	0,026916	-6,507396	-0,989301	-2,656925	-1,230408	-3,192151	23,486793	6,121420	-0,048601	0,383222	-0,066987	28,047101	3,842121	-6,507396	-0,048601	0,383222	-0,066987	28,047101	3,842121	-6,507396
10:45:19,39	0,814913	3,356953	-0,167985	0,864004	0,049983	0,300982	-0,048601	0,383222	-0,066987	-2,035840	0,026916	-6,507396	-0,995312	-2,656473	-1,233554	-3,235238	23,467699	6,112504	-0,048601	0,383222	-0,066987	28,047101	3,842121	-6,507396	-0,048601	0,383222	-0,066987	28,047101	3,842121	-6,507396
10:45:19,44	0,814913	3,356953	-0,167985	0,864004	0,049983	0,300982	-0,045988	0,388654	-0,070134	-2,356363	0,135057	-6,516312	-0,997709	-2,656459	-1,232249	-3,206520	23,490160	6,026932	-0,045988	0,388654	-0,070134	28,152961	3,745092	-6,516312	-0,045988	0,388654	-0,070134	28,152961	3,745092	-6,516312
10:45:19,49	0,814913	3,356953	-0,167985	0,864004	0,049983	0,300982	-0,044801	0,390737	-0,068828	-2,430897	0,210392	-6,601884	-0,965855	-2,592323	-1,238773	0,486062	22,467998	5,732970	-0,044801	0,390737	-0,068828	28,241985	3,727290	-6,601884	-0,044801	0,390737	-0,068828	28,241985	3,727290	-6,601884
10:45:19,54	0,814913	3,356953	-0,167985	0,864004	0,049983	0,300982	-0,116272	0,395219	-0,075353	-1,702848	0,202869	-6,895845	-1,017114	-2,604975	-1,229967	-0,821370	24,660712	5,360451	-0,116272	0,395219	-0,075353	29,321811	9,330212	-6,895845	-0,116272	0,395219	-0,075353	29,321811	9,330212	-6,895845
10:45:19,59	0,814999	3,357007	-0,167980	0,863986	0,049979	0,351021	-0,079685	0,433284	-0,066546	-2,437036	-0,123246	-7,268365	-1,027387	-2,625761	-1,238323	-1,839192	25,408307	5,372474	-0,079685	0,433284	-0,066546	31,575780	6,132038	-7,268365	-0,079685	0,433284	-0,066546	31,575780	6,132038	-7,268365
10:45:19,64	0,814999	3,357007	-0,167980	0,863986	0,049979	0,351021	-0,056548	0,431788	-0,074903	-2,220694	-0,175350	-7,256342	-1,024360	-2,632372	-1,234043	-1,852498	25,470136	5,342459	-0,056548	0,431788	-0,074903	31,674650	4,263635	-7,256342	-0,056548	0,431788	-0,074903	31,674650	4,263635	-7,256342
10:45:19,69	0,814999	3,357007	-0,167980	0,863986	0,049979	0,351021	-0,050998	0,431352	-0,072171	-2,233549	0,101168	-7,249975	-1,029784	-2,630785	-1,235591	-1,867417	25,383579	5,378841	-0,050998	0,431352	-0,072171	31,627568	4,104482	-7,249975	-0,050998	0,431352	-0,072171	31,627568	4,104482	-7,249975
10:45:19,74	0,814999	3,357007	-0,167980	0,863986	0,049979	0,351021	-0,057852	0,429928	-0,071841	-2,132917	-0,308981	-7,285417	-1,025124	-2,625561	-1,235261	-1,900619	25,433466	5,343398	-0,057852	0,429928	-0,071841	31,616442	4,232438	-7,285417	-0,057852	0,429928	-0,071841	31,616442	4,232438	-7,285417
10:45:19,79	0,814999	3,357007	-0,167980	0,863986	0,049979	0,351021	-0,050164	0,430191	-0,074540	-2,150573	0,111243	-7,295737	-1,029196	-2,632087	-1,237960	-1,884909	25,419798	5,333079	-0,050164	0,430191	-0,074540	31,619430	4,049142	-7,295737	-0,050164	0,430191	-0,074540	31,619430	4,049142	-7,295737
10:45:19,84	0,814999	3,357007	-0,167980	0,863986	0,049979	0,351021	-0,050381	0,433141	-0,074174	-2,347237	0,094832	-7,296985	-1,026156	-2,628879	-1,234468	-1,853360	25,455112	5,318227	-0,050381	0,433141	-0,074174	31,654304	4,049724	-7,296985	-0,050381	0,433141	-0,074174	31,654304	4,049724	-7,296985
10:45:19,89	0,814999	3,357007	-0,167980	0,863986	0,049979	0,351021	-0,050381	0,433141	-0,074174	-2,347237	0,094832	-7,296985	-1,031729	-2,629375	-1,239534	-1,951998	25,417283	5,368527	-0,050381	0,433141	-0,074174	31,654304	4,049724	-7,296985	-0,050381	0,433141	-0,074174	31,654304	4,049724	-7,296985
10:45:19,94	0,814999	3,357007	-0,167980	0,863986	0,049979	0,351021	-0,051246	0,433741	-0,076114	-2,370871	-0,001870	-7,260289	-1,024518	-2,626424	-1,235644	-1,899018	25,447078	5,344028	-0,051246	0,433741	-0,076114	31,677770	4,020973	-7,260289	-0,051246	0,433741	-0,076114	31,677770	4,020973	-7,260289
10:45:19,99	0,814999	3,357007	-0,167980	0,863986	0,049979	0,351021	-0,052707	0,429587	-0,071809	-2,088114	-0,035668	-7,276358	-1,027401	-2,630187	-1,235229	-1,882104	25,454031	5,352458	-0,052707	0,429587	-0,071809	31,634471	4,101837	-7,276358	-0,052707	0,429587	-0,071809	31,634471	4,101837	-7,276358
10:45:20,04	0,814999	3,357007	-0,167980	0,863986	0,049979	0,351021	-0,052707	0,429587	-0,071809	-2,088114	-0,035668	-7,276358	-1,031584	-2,634817	-1,234499	-1,925439	25,440301	5,297312	-0,052707	0,429587	-0,071809	31,634471	4,101837	-7,276358	-0,052707	0,429587	-0,071809	31,634471	4,101837	-7,276358
10:45:20,09	0,814999	3,357007	-0,167980	0,863986	0,049979	0,351021	-0,046606	0,430895	-0,071079	-2,189673	0,250931	-7,331503	-1,031653	-2,629636	-1,235682	-1,930071	25,410807	5,307582	-0,046606	0,430895	-0,071079	31,635567	3,909490	-7,331503	-0,046606	0,430895	-0,071079	31,635567	3,909490	-7,331503
10:45:20,14	0,814999	3,357007	-0,167980	0,863986	0,049979	0,351021	-0,056046	0,430198	-0,070709	-2,139802	-0,213327	-7,339693	-1,026260	-2,626990	-1,234129	-1,895551	25,438769	5,289122	-0,056046	0,430198	-0,070709	31,630710	4,186313	-7,339693	-0,056046	0,430198	-0,070709	31,630710	4,186313	-7,339693
10:45:20,19	0,814999	3,357007	-0,167980	0,863986	0,049979	0,351021	-0,056046	0,430198	-0,070709	-2,139802	-0,213327	-7,339693	-1,023399	-2,626215	-1,236846	-1,932178	25,461179	5,316705	-0,056046	0,430198	-0,070709	31,630710	4,186313	-7,339693	-0,056046	0,430198	-0,070709	31,630710	4,186313	-7,339693
10:45:20,24	0,814999	3,357007	-0,167980	0,863986	0,049979	0,351021	-0,053370	0,425600	-0,073779	-1,915778	-0,067130	-7,318380	-1,023617	-2,631607	-1,237200	-1,896999	25,422230	5,310436	-0,053370	0,425600	-0,073779	31,493828	4,122401	-7,318380	-0,053370	0,425600	-0,073779	31,493828	4,122401	-7,318380
10:45:20,29	0,814999	3,357007	-0,167980	0,863986	0,049979	0,351021	-0,053370	0,425600	-0,073779	-1,915778	-0,067130	-7,318380	-1,026853	-2,632994	-1,236431	-1,917630	25,470920	5,310167	-0,053370	0,425600	-0,073779	31,493828	4,122401	-7,318380	-0,053370	0,425600	-0,073779	31,493828	4,122401	-7,318380
10:45:20,34	0,814999	3,357007	-0,167980	0,863986	0,049979	0,351021	-0,050550	0,427709	-0,073010	-1,993605	0,037276	-7,318649	-1,027617	-2,630407	-1,235293	-1,973481	25,415115	5,323048	-0,050550	0,427709	-0,073010	31,581573	4,005471	-7,318649	-0,050550	0,427709	-0,073010	31,581573	4,005471	-7,318649
10:45:20,39	0,814999	3,357007	-0,167980	0,863986	0,049979	0,351021	-0,057906	0,428058	-0,072273	-2,067245	-0,363668	-7,313494	-1,023477	-2,626449	-1,235693	-1,961348	25,432045	5,315322	-0,057906	0,428058	-0,072273	31,535279	4,181985	-7,313494	-0,057906	0,428058	-0,072273	31,535279	4,181985	-7,313494
10:45:20,44	0,814999	3,357007	-0,167980	0,863986	0,049979	0,351021	-0,057906	0,428058	-0,072273	-2,067245	-0,363668	-7,313494	-1,026804	-2,630611	-1,235243	-1,878237	25,441641	5,327844	-0,057906	0,428058	-0,072273	31,535279	4,181985	-7,313494	-0,057906	0,428058	-0,072273	31,535279	4,181985	-7,313494
10:45:20,49	0,814999	3,357007	-0,167980	0,863986	0,049979	0,351021	-0,052865	0,432162	-0,070394	-2,255790	-0,067244	-7,298153	-1,029552	-2,628763	-1,233814	-1,919210	25,436459	5,330663	-0,052865	0,432162	-0,070394	31,668941	4,082681	-7,298153	-0,052865	0,432162	-0,070394	31,668941	4,082681	-7,298153
10:45:20,54	0,814999	3,357007	-0,167980	0,863986	0,049979	0,351021	-0,054820	0,427509	-0,072983	-2,034707	-0,135840	-7,276510	-1,024656	-2,624262	-1,234530	-1,968530	25,466453	5,330446	-0,054820	0,427509	-0,072983	31,524732	4,167542	-7,276510	-0,054820	0,427509	-0,072983	31,524732	4,167542	-7,276510
10:45:20,59	0,814999	3,357007	-0,167980	0,863986	0,049979	0,351021	-0,054820	0,427509	-0,072983	-2,034707	-0,135840	-7,276510	-1,027979	-2,632944	-1,237164	-1,889248	25,479483	5,354015	-0,054820	0,427509	-0,072983	31,524732	4,167542	-7,276510	-0,054820	0,427509	-0,072983	31,524732	4,167542	-7,276510
10:45:20,64	0,814999	3,357007	-0,167980	0,863986	0,049979	0,351021	-0,050031	0,428709	-0,073743	-2,023998	0,084589	-7,274801	-1,032292	-2,633082	-1,237219	-1,963050	25,429873	5,333071	-0,050031	0,428709	-0,073743	31,629680	4,012001	-7,274801	-0,050031	0,428709	-0,073743	31,629680	4,012001	-7,274801
10:45:20,69	0,814999	3,357007	-0,167980	0,863986	0,049979	0,351021	-0,054202	0,435365	-0,072283	-2,419627	-0,158176	-7,324223	-1,022842	-2,633770	-1,236406	-1,937913	25,384427	5,342084	-0,054202	0,435365	-0,072283	31,756531	4,096689	-7,324223	-0,054202	0,435365	-0,072283	31,756531	4,096689	-7,324223
10:45:20,74	0,814999	3,357007	-0,167980	0,863986	0,049979	0,351021	-0,054202	0,435365	-0,072283	-2,419627	-0,158176	-7,324223	-1,025858	-2,625643	-1,236731	-1,898145	25,431840	5,327118	-0,057415	0,430523	-0,073310	31,632023	4,223792	-7,301698	-0,057415	0,430523	-0,073310	31,632023	4,223792	-7,301698
10:45:20,79	0,814999	3,357007	-0,167980	0,863986	0,049979	0,351021	-0,057415	0,430523	-0,073310	-2,163995	-0,283262	-7,301698	-1,024661	-2,633189	-1,236258	-1,917870	25,369944	5,275686	-0,057415	0,430523	-0,073310	31,632023	4,223792	-7,301698	-0,057415	0,430523	-0,073310	31,632023	4,223792	-7,301698
10:45:20,85	0,814999	3,357007	-0,167980	0,863986	0,049979	0,351021	-0,051478	0,425713	-0,072838	-1,977378	0,039318	-7,353129	-1,030584	-2,631283	-1,238391	-1,954435	25,343965	5,326661	-0,051478	0,425713	-0,072838	31,441111	4,080334	-7,353129	-0,051478	0,425713	-0,072838	31,441111	4,080334	-7,353129
10:45:20,90	0,814999	3,357007	-0,167980	0,863986	0,049979	0,351021	-0,050166	0,431796	-0,074970	-2,334453	0,088846	-7,302155	-1,027580	-2,633325	-1,236028	-1,947005	25,379611	5,345885	-0,049900	0,428173	-0,072607	31,500100	4,008467	-7,282931	-0,049900	0,428173	-0,072607	31,500100	4,008467	-7,282931
10:45:20,95	0,814999	3,357007	-0,167980	0,863986	0,049979	0,351021	-0,049900	0,428173	-0,072607	-2,111485	0,091279	-7,282931	-1,027161	-2,628421	-1,233798	-2,049559	25,454558	5,300332	-0,049900	0,428173	-0,072607	31,500100	4,008467	-7,282931	-0,049900	0,428173	-0,072607	31,500100	4,008467	-7,282931
10:45:21,00	0,814999	3,357007	-0,167980	0,863986	0,049979	0,351021	-0,054357	0,430262	-0,070378	-2,206467	-0,266750	-7,328484	-1,013040	-2,571857	-1,243998	1,336369	24,775823	4,950739	-0,054357	0,430262	-0,070378	31,569078	4,000277	-7,328484	-0,054357	0,430262	-0,070378	31,569078	4,000277	-7,328484
10:45:21,05	0,814999	3,357007	-0,167980	0,863986	0,049979	0,351021	-0,110404	0,446315	-0,080577	-1,936062	0,090497	-7,678076	-1,074557	-2,625830	-1,240178	-1,963227	27,805778	4,639218	-0,110404	0,446315	-0,080577	33,099647	8,757176	-7,678076	-0,110404	0,446315	-0,080577	33,099647	8,757176	-7,678076
10:45:21,10	0,814904	3,356886	-0,167993	0,863998	0,050002	0,401044	-0,008413	0,474146	-0,073247	-2,254199	-0,076133	-8,043785	-1,088138	-2,646268	-1,236668	-2,836370	28,488717	4,585031	-0,008413	0,474146	-0,073247	34,966265	0,584281	-8,043785	-0,008413	0,474146	-0,073247	34,966265	0,584281	-8,043785
10:45:21,15	0,814904	3,356886	-0,167993	0,863998	0,050002	0,401044	-0,017316	0,470409	-0,075569	-2,059849	-0,489007	-8,036579	-1,080450	-2,640426	-1,238989	-2,793003	28,463705	4,592237	-0,017316	0,470409	-0,075569	34,867256	0,870264	-8,036579	-0,017316	0,470409	-0,075569	34,867256	0,870264	-8,036579
10:45:21,20	0,814904	3,356886	-0,167993	0,863998	0,050002	0,401044	-0,017316	0,470409	-0,075569	-2,059849	-0,489007	-8,036579	-1,082236	-2,643088	-1,243262	-2,811168	28,494380	4,595303	-0,017316	0,470409	-0,075569	34,867256	0,870264	-8,036579	-0,017316	0,470409	-0,075569	34,867256	0,870264	-8,036579
10:45:21,25	0,814904	3,356886	-0,167993	0,863998	0,050002	0,401044	-0,014117	0,470625	-0,079842	-2,053597	-0,353743	-8,033513	-1,081647	-2,648427	-1,237019	-2,829462	28,476015	4,604949	-0,014117	0,470625	-0,079842	34,890461	0,754429	-8,033513	-0,014117	0,470625	-0,079842	34,890461	0,754429	-8,033513
10:45:21,30	0,814904	3,356886	-0,167993	0,863998	0,050002	0,401044	-0,004336	0,471775	-0,074785	-2,141378	0,143274	-8,048812	-1,088123	-2,650984	-1,238205	-2,835193	28,475960	4,580003	-0,004336	0,471775	-0,074785	34,892980	0,483634	-8,048812	-0,004336	0,471775	-0,074785	34,892980	0,483634	-8,048812
10:45:21,35	0,814904	3,356886	-0,167993	0,863998	0,050002	0,401044	-0,004336	0,471775	-0,074785	-2,141378	0,143274	-8,048812	-1,084190	-2,643097	-1,236707	-2,907048	28,479807	4,586649	-0,013132	0,472313	-0,073287	34,874636	0,652595	-8,042167	-0,013132	0,472313	-0,073287	34,874636	0,652595	-8,042167
10:45:21,40	0,814904	3,356886	-0,167993	0,863998	0,050002	0,401044	-0,015907	0,471034	-0,074446	-2,067660	-0,500505	-8,059169	-1,081695	-2,641333	-1,237866	-2,854036	28,527436	4,569647	-0,015907	0,471034	-0,074446	34,908488	0,748226	-8,059169	-0,015907	0,471034	-0,074446	34,908488	0,748226	-8,059169
10:45:21,45	0,814904	3,356886	-0,167993	0,863998	0,050002	0,401044	-0,015907	0,471034	-0,074446	-2,067660	-0,500505	-8,059169	-1,082252	-2,645967	-1,235514	-2,875445	28,588812	4,584153	-0,015907	0,471034	-0,074446	34,908488	0,748226	-8,059169	-0,015907	0,471034	-0,074446	34,908488	0,748226	-8,059169
10:45:21,50	0,814904	3,356886	-0,167993	0,863998	0,050002	0,401044	-0,011616	0,469199	-0,072093	-1,929785	-0,326571	-8,044662	-1,067464	-2,576851	-1,245982	0,960929	27,594507	4,188047	-0,011616	0,469199	-0,072093	34,902305	0,585269	-8,044662	-0,011616	0,469199	-0,072093	34,902305	0,585269	-8,044662
10:45:21,55	0,814904	3,356886	-0,167993	0,863998	0,050002	0,401044	-0,040606	0,513148	-0,079130	-2,185567	-0,142337	-8,775055	-1,105818	-2,598886	-1,242551	-0,395560	29,500638	3,853760	-0,040606	0,513148	-0,079130	38,096581	3,045242	-8,775055	-0,040606	0,513148	-0,079130	38,096581	3,045242	-8,775055
10:45:21,60	0,815029	3,356954	-0,168003	0,863993	0,050001	0,451011	-0,040606	0,513148	-0,079130	-2,185567	-0,142337	-8,775055	-1,107348	-2,604685	-1,244375	-1,002902	29,938378	3,840094	-0,040606	0,513148	-0,079130	38,096581	3,045242	-8,775055	-0,040606	0,513148	-0,079130	38,096581	3,045242	-8,775055
10:45:21,65	0,815029	3,356954	-0,168003	0,863993	0,050001	0,451011	-0,034819	0,511574	-0,080955	-2,028271	-0,586254	-8,788722	-1,106877	-2,604193	-1,246334	-1,051845	29,938939	3,851651	-0,034819	0,511574	-0,080955	38,130280	2,147042	-8,788722	-0,034819	0,511574	-0,080955	38,130280	2,147042	-8,788722
10:45:21,70	0,815029	3,356954	-0,168003	0,863993	0,050001	0,451011	-0,035480	0,511412	-0,082914	-2,043836	-0,663311	-8,777164	-1,108031	-2,607271	-1,241288	-1,054035	29,918549	3,827913	-0,035480	0,511412	-0,082914	38,102003	2,121902	-8,777164	-0,035480	0,511412	-0,082914	38,102003	2,121902	-8,777164
10:45:21,75	0,815029	3,356954	-0,168003	0,863993	0,050001	0,451011	-0,030057	0,509508	-0,078611	-1,935527	-0,350538	-8,791050	-1,107940	-2,609842	-1,242031	-1,020561	29,931648	3,837766	-0,030057	0,509508	-0,078611	38,060889	2,008910	-8,791050	-0,030057	0,509508	-0,078611	38,060889	2,008910	-8,791050
10:45:21,80	0,815029	3,356954	-0,168003	0,863993	0,050001	0,451011	-0,030057	0,509508	-0,078611	-1,935527	-0,350538	-8,791050	-1,111055	-2,611179	-1,243214	-1,083071	29,886573	3,851483	-0,030057	0,509508	-0,078611	38,060889	2,008910	-8,791050	-0,030057	0,509508	-0,078611	38,060889	2,008910	-8,791050
10:45:21,85	0,815029	3,356954	-0,168003	0,863993	0,050001	0,451011	-0,034041	0,514719	-0,080644	-2,234821	-0,614107	-8,832192	-1,110461	-2,603786	-1,244065	-1,083544	29,935292	3,796624	-0,034041	0,514719	-0,080644	38,170638	2,058136	-8,832192	-0,034041	0,514719	-0,080644	38,170638	2,058136	-8,832192
10:45:21,90	0,815029	3,356954	-0,168003	0,863993	0,050001	0,451011	-0,026543	0,511647	-0,080592	-2,060074	-0,209706	-8,819090	-1,109118	-2,609990	-1,245138	-1,033079	29,988774	3,851080	-0,026543	0,511647	-0,080592	38,104221	1,873895	-8,819090	-0,026543	0,511647	-0,080592	38,104221	1,873895	-8,819090
10:45:21,95	0,815029	3,356954	-0,168003	0,863993	0,050001	0,451011	-0,026543	0,511647	-0,080592	-2,060074	-0,209706	-8,819090	-1,114613	-2,608813	-1,243252	-1,112176	29,950928	3,839068	-0,027612	0,515802	-0,079832	38,198559	1,855146	-8,789748	-0,027612	0,515802	-0,079832	38,198559	1,855146	-8,789748
10:45:22,00	0,815029	3,356954	-0,168003	0,863993	0,050001	0,451011	-0,034112	0,510600	-0,075538	-2,004835	-0,604760	-8,791335	-1,106858	-2,605784	-1,238958	-1,064355	29,942453	3,837481	-0,034112	0,510600	-0,075538	38,077279	2,073055	-8,791335	-0,034112	0,510600	-0,075538	38,077279	2,073055	-8,791335
10:45:22,05	0,815029	3,356954	-0,168003	0,863993	0,050001	0,451011	-0,034502	0,513501	-0,082159	-2,109185	-0,629888	-8,805649	-1,109175	-2,603996	-1,245579	-1,045335	29,985140	3,823166	-0,034502	0,513501	-0,082159	38,200622	2,078506	-8,805649	-0,034502	0,513501	-0,082159	38,200622	2,078506	-8,805649
10:45:22,10	0,815029	3,356954	-0,168003	0,863993	0,050001	0,451011	-0,031292	0,507613	-0,079756	-1,862906	-0,438685	-8,746329	-1,105681	-2,609720	-1,243176	-1,054250	29,921131	3,882487	-0,031292	0,507613	-0,079756	37,984701	2,017726	-8,746329	-0,031292	0,507613	-0,079756	37,984701	2,017726	-8,746329
10:45:22,15	0,815029	3,356954	-0,168003	0,863993	0,050001	0,451011	-0,031292	0,507613	-0,079756	-1,862906	-0,438685	-8,746329	-1,111582	-2,608581	-1,242479	-1,071295	29,934410	3,804290	-0,031292	0,507613	-0,079756	37,984701	2,017726	-8,746329	-0,031292	0,507613	-0,079756	37,984701	2,017726	-8,746329
10:45:22,20	0,815029	3,356954	-0,168003	0,863993	0,050001	0,451011	-0,030804	0,509327	-0,080535	-1,927354	-0,412294	-8,750403	-1,107409	-2,609286	-1,243955	-1,041018	29,941971	3,878413	-0,030804	0,509327	-0,080535	38,054779	2,005846	-8,750403	-0,030804	0,509327	-0,080535	38,054779	2,005846	-8,750403
10:45:22,25	0,815029	3,356954	-0,168003	0,863993	0,050001	0,451011	-0,035650	0,508019	-0,080565	-1,842850	-0,661803	-8,782848	-1,103854	-2,605743	-1,243985	-1,030635	29,955051	3,845968	-0,035650	0,508019	-0,080565	38,036651	2,136701	-8,782848	-0,035650	0,508019	-0,080565	38,036651	2,136701	-8,782848
10:45:22,30	0,815029	3,356954	-0,168003	0,863993	0,050001	0,451011	-0,026785	0,512554	-0,080217	-2,153974	-0,217665	-8,820506	-1,112214	-2,611153	-1,243637	-1,082857	29,898259	3,808310	-0,026785	0,512554	-0,080217	38,081540	1,884955	-8,820506	-0,026785	0,512554	-0,080217	38,081540	1,884955	-8,820506
10:45:22,35	0,815029	3,356954	-0,168003	0,863993	0,050001	0,451011	-0,026785	0,512554	-0,080217	-2,153974	-0,217665	-8,820506	-1,107612	-2,605189	-1,246714	-1,113154	29,928752	3,895518	-0,026785	0,512554	-0,080217	38,081540	1,884955	-8,820506	-0,026785	0,512554	-0,080217	38,081540	1,884955	-8,820506
10:45:22,40	0,815029	3,356954	-0,168003	0,863993	0,050001	0,451011	-0,034251	0,511551	-0,083294	-2,090546	-0,647365	-8,733298	-1,109276	-2,611934	-1,244785	-1,086682	29,904550	3,824177	-0,034251	0,511551	-0,083294	38,066213	2,041312	-8,733298	-0,034251	0,511551	-0,083294	38,066213	2,041312	-8,733298
10:45:22,45	0,815029	3,356954	-0,168003	0,863993	0,050001	0,451011	-0,027577	0,509620	-0,081365	-1,997837	-0,265318	-8,804639	-1,106885	-2,611825	-1,246315	-1,063707	29,900437	3,839704	-0,027577	0,509620	-0,081365	38,007307	1,899491	-8,804639	-0,027577	0,509620	-0,081365	38,007307	1,899491	-8,804639
10:45:22,50	0,815029	3,356954	-0,168003	0,863993	0,050001	0,451011	-0,030262	0,515882	-0,080551	-2,306358	-0,366436	-8,742616	-1,113358	-2,606477	-1,243971	-1,044766	29,900138	3,886200	-0,030262	0,515882	-0,080551	38,190404	2,009151	-8,742616	-0,030262	0,515882	-0,080551	38,190404	2,009151	-8,742616
10:45:22,55	0,815029	3,356954	-0,168003	0,863993	0,050001	0,451011	-0,033459	0,510863	-0,078252	-2,022726	-0,537848	-8,800450	-1,114015	-2,606554	-1,243247	-1,096182	29,938439	3,848629	-0,033459	0,510863	-0,078252	38,079993	2,088658	-8,800450	-0,033459	0,510863	-0,078252	38,079993	2,088658	-8,800450
10:45:22,60	0,815029	3,356954	-0,168003	0,863993	0,050001	0,451011	-0,029453	0,509916	-0,078645	-1,972139	-0,351111	-8,814967	-1,106378	-2,607105	-1,245168	-1,104857	29,946268	3,865911	-0,029453	0,509916	-0,078645	38,056283	1,960953	-8,814967	-0,029453	0,509916	-0,078645	38,056283	1,960953	-8,814967
10:45:22,65	0,815029	3,356954	-0,168003	0,863993	0,050001	0,451011	-0,028349	0,509296	-0,080157	-1,942780	-0,292441	-8,765883	-1,108610	-2,611427	-1,243577	-1,056272	29,931151	3,862933	-0,028349	0,509296	-0,080157	38,036980	1,932992	-8,765883	-0,028349	0,509296	-0,080157	38,036980	1,932992	-8,765883
10:45:22,70	0,815029	3,356954	-0,168003	0,863993	0,050001	0,451011	-0,028349	0,509296	-0,080157	-1,942780	-0,292441	-8,765883	-1,108163	-2,612649	-1,245549	-1,106986	29,883119	3,848475	-0,028349	0,509296	-0,080157	38,036980	1,932992	-8,765883	-0,028349	0,509296	-0,080157	38,036980	1,932992	-8,765883
10:45:22,75	0,815029	3,356954	-0,168003	0,863993	0,050001	0,451011	-0,029724	0,514882	-0,080605	-2,253189	-0,350524	-8,814973	-1,112760	-2,607444	-1,244025	-1,054675	29,907164	3,813843	-0,029724	0,514882	-0,080605	38,165016	1,982785	-8,814973	-0,029724	0,514882	-0,080605	38,165016	1,982785	-8,814973
10:45:22,80	0,815029	3,356954	-0,168003	0,863993	0,050001	0,451011	-0,029724	0,514882	-0,080605	-2,253189	-0,350524	-8,814973	-1,109301	-2,609444	-1,243991	-1,080924	29,881780	3,857186	-0,029724	0,514882	-0,080605	38,165016	1,982785	-8,814973	-0,029724	0,514882	-0,080605	38,165016	1,982785	-8,814973
10:45:22,86	0,815029	3,356954	-0,168003	0,863993	0,050001	0,451011	-0,029721	0,510886	-0,080571	-2,080501	-0,360433	-8,771630	-1,111752	-2,610885	-1,243253	-1,132624	29,879458	3,832331	-0,029721	0,510886	-0,080571	38,024012	1,972677	-8,771630	-0,029721	0,510886	-0,080571	38,024012	1,972677	-8,771630
10:45:22,91	0,815029	3,356954	-0,168003	0,863993	0,050001	0,451011	-0,027248	0,512288	-0,079833	-2,181276	-0,275423	-8,796485	-1,109901	-2,607186	-1,243628	-1,081833	29,877787	3,837697	-0,027248	0,512288	-0,079833	38,033308	1,863517	-8,796485	-0,027248	0,512288	-0,079833	38,033308	1,863517	-8,796485
10:45:22,96	0,815029	3,356954	-0,168003	0,863993	0,050001	0,451011	-0,031377	0,512534	-0,080208	-2,170154	-0,445304	-8,791118	-1,109802	-2,605403	-1,241294	-1,033784	29,867972	3,821215	-0,031377	0,512534	-0,080208	38,063794	2,017754	-8,791118	-0,031377	0,512534	-0,080208	38,063794	2,017754	-8,791118
10:45:23,01	0,815029	3,356954	-0,168003	0,863993	0,050001	0,451011	-0,032970	0,513340	-0,077873	-2,196513	-0,481652	-8,807601	-1,089711	-2,538782	-1,260595	2,113195	29,308621	3,452048	-0,032970	0,513340	-0,077873	38,100664	2,106504	-8,807601	-0,032970	0,513340	-0,077873	38,100664	2,106504	-8,807601
10:45:23,06	0,815029	3,356954	-0,168003	0,863993	0,050001	0,451011	-0,100711	0,529252	-0,097174	-1,934850	-0,999134	-9,176768	-1,141735	-2,586159	-1,247383	-0,114830	31,716581	3,101648	-0,100711	0,529252	-0,097174	39,611404	6,906673	-9,176768	-0,100711	0,529252	-0,097174	39,611404	6,906673	-9,176768
10:45:23,11	0,814909	3,356976	-0,168006	0,863989	0,049979	0,501035	-0,033669	0,550617	-0,083962	-2,074490	-0,646486	-9,527167	-1,145177	-2,595794	-1,251424	-0,507052	32,116308	3,089848	-0,033669	0,550617	-0,083962	41,148918	1,996570	-9,527167	-0,033669	0,550617	-0,083962	41,148918	1,996570	-9,527167
10:45:23,16	0,814909	3,356976	-0,168006	0,863989	0,049979	0,501035	-0,022533	0,549641	-0,087480	-1,911462	-0,630164	-9,508363	-1,146458	-2,596292	-1,250900	-0,546070	32,095215	3,120453	-0,022533	0,549641	-0,087480	41,235345	1,138668	-9,508363	-0,022533	0,549641	-0,087480	41,235345	1,138668	-9,508363
10:45:23,21	0,814909	3,356976	-0,168006	0,863989	0,049979	0,501035	-0,022533	0,549641	-0,087480	-1,911462	-0,630164	-9,508363	-1,145929	-2,592854	-1,250691	-0,572880	32,105860	3,090050	-0,022533	0,549641	-0,087480	41,235345	1,138668	-9,508363	-0,022533	0,549641	-0,087480	41,235345	1,138668	-9,508363
10:45:23,26	0,814909	3,356976	-0,168006	0,863989	0,049979	0,501035	-0,027238	0,552665	-0,086533	-2,139101	-0,958320	-9,529469	-1,146725	-2,590705	-1,249954	-0,653569	32,076019	3,099346	-0,027238	0,552665	-0,086533	41,245116	1,179850	-9,529469	-0,027238	0,552665	-0,086533	41,245116	1,179850	-9,529469
10:45:23,31	0,814909	3,356976	-0,168006	0,863989	0,049979	0,501035	-0,027238	0,552665	-0,086533	-2,139101	-0,958320	-9,529469	-1,144843	-2,596904	-1,251846	-0,614032	32,081356	3,104513	-0,027238	0,552665	-0,086533	41,245116	1,179850	-9,529469	-0,027238	0,552665	-0,086533	41,245116	1,179850	-9,529469
10:45:23,36	0,814909	3,356976	-0,168006	0,863989	0,049979	0,501035	-0,022811	0,547936	-0,088425	-1,868799	-0,696531	-9,524303	-1,145616	-2,592119	-1,249168	-0,682647	32,057907	3,117949	-0,022811	0,547936	-0,088425	41,144187	1,094100	-9,524303	-0,022811	0,547936	-0,088425	41,144187	1,094100	-9,524303
10:45:23,41	0,814909	3,356976	-0,168006	0,863989	0,049979	0,501035	-0,017029	0,548606	-0,086870	-1,877713	-0,409147	-9,545006	-1,143212	-2,594011	-1,250313	-0,663080	32,057137	3,118555	-0,017029	0,548606	-0,086870	41,187877	0,927608	-9,545006	-0,017029	0,548606	-0,086870	41,187877	0,927608	-9,545006
10:45:23,46	0,814909	3,356976	-0,168006	0,863989	0,049979	0,501035	-0,017029	0,548606	-0,086870	-1,877713	-0,409147	-9,545006	-1,147863	-2,600124	-1,247199	-0,668059	32,085161	3,101363	-0,017029	0,548606	-0,086870	41,187877	0,927608	-9,545006	-0,017029	0,548606	-0,086870	41,187877	0,927608	-9,545006
10:45:23,51	0,814909	3,356976	-0,168006	0,863989	0,049979	0,501035	-0,018512	0,548941	-0,083778	-1,944792	-0,521680	-9,527453	-1,124984	-2,515813	-1,256647	3,829512	30,675330	2,693028	-0,018512	0,548941	-0,083778	41,147108	0,931488	-9,527453	-0,018512	0,548941	-0,083778	41,147108	0,931488	-9,527453
10:45:23,56	0,814909	3,356976	-0,168006	0,863989	0,049979	0,501035	-0,102967	0,571283	-0,093226	-2,078703	-0,313409	-9,935788	-1,178576	-2,562031	-1,254802	1,145261	33,537322	2,335571	-0,102967	0,571283	-0,093226	42,766989	7,769467	-9,935788	-0,102967	0,571283	-0,093226	42,766989	7,769467	-9,935788
10:45:23,61	0,814890	3,356954	-0,168003	0,863986	0,050001	0,551030	-0,036145	0,594587	-0,091382	-2,154070	-0,594290	-10,293245	-1,185556	-2,569830	-1,252833	0,607852	33,936027	2,325271	-0,036145	0,594587	-0,091382	44,520971	2,243059	-10,293245	-0,036145	0,594587	-0,091382	44,520971	2,243059	-10,293245
10:45:23,66	0,814890	3,356954	-0,168003	0,863986	0,050001	0,551030	-0,025901	0,596732	-0,089413	-2,189061	-0,726373	-10,303545	-1,181376	-2,574256	-1,253557	0,638636	33,901566	2,343737	-0,025901	0,596732	-0,089413	44,654416	1,306835	-10,303545	-0,025901	0,596732	-0,089413	44,654416	1,306835	-10,303545
10:45:23,71	0,814890	3,356954	-0,168003	0,863986	0,050001	0,551030	-0,024158	0,590898	-0,090136	-1,900147	-0,591844	-10,285078	-1,182629	-2,574858	-1,254378	0,596268	33,910069	2,310723	-0,024158	0,590898	-0,090136	44,485363	1,304534	-10,285078	-0,024158	0,590898	-0,090136	44,485363	1,304534	-10,285078
10:45:23,76	0,814890	3,356954	-0,168003	0,863986	0,050001	0,551030	-0,021750	0,594450	-0,094052	-2,120427	-0,519781	-10,278117	-1,185655	-2,574565	-1,257473	0,574819	33,897306	2,350699	-0,021750	0,594450	-0,094052	44,543884	1,187594	-10,278117	-0,021750	0,594450	-0,094052	44,543884	1,187594	-10,278117
10:45:23,81	0,814890	3,356954	-0,168003	0,863986	0,050001	0,551030	-0,021750	0,594450	-0,094052	-2,120427	-0,519781	-10,278117	-1,188673	-2,567669	-1,254010	0,549756	33,910253	2,364301	-0,021750	0,594450	-0,094052	44,543884	1,187594	-10,278117	-0,021750	0,594450	-0,094052	44,543884	1,187594	-10,278117
10:45:23,86	0,814890	3,356954	-0,168003	0,863986	0,050001	0,551030	-0,029450	0,594265	-0,093307	-2,123738	-0,956840	-10,266590	-1,181645	-2,567990	-1,256727	0,536589	33,904444	2,362226	-0,029450	0,594265	-0,093307	44,526046	1,354958	-10,266590	-0,029450	0,594265	-0,093307	44,526046	1,354958	-10,266590
10:45:23,91	0,814890	3,356954	-0,168003	0,863986	0,050001	0,551030	-0,029450	0,594265	-0,093307	-2,123738	-0,956840	-10,266590	-1,184500	-2,569028	-1,255948	0,565947	33,924181	2,346899	-0,029450	0,594265	-0,093307	44,526046	1,354958	-10,266590	-0,029450	0,594265	-0,093307	44,526046	1,354958	-10,266590
10:45:23,96	0,814890	3,356954	-0,168003	0,863986	0,050001	0,551030	-0,027123	0,596218	-0,092527	-2,193516	-0,820284	-10,281917	-1,181513	-2,568212	-1,254072	0,543247	33,911642	2,355917	-0,027123	0,596218	-0,092527	44,609569	1,308850	-10,281917	-0,027123	0,596218	-0,092527	44,609569	1,308850	-10,281917
10:45:24,01	0,814890	3,356954	-0,168003	0,863986	0,050001	0,551030	-0,029323	0,594040	-0,090651	-2,102463	-0,948084	-10,272899	-1,182176	-2,572062	-1,253986	0,558088	33,871692	2,353746	-0,029323	0,594040	-0,090651	44,529640	1,353766	-10,272899	-0,029323	0,594040	-0,090651	44,529640	1,353766	-10,272899
10:45:24,06	0,814890	3,356954	-0,168003	0,863986	0,050001	0,551030	-0,033329	0,590318	-0,089412	-1,935645	-1,108288	-10,279159	-1,176287	-2,566604	-1,252832	0,571543	33,864444	2,349657	-0,033329	0,590318	-0,089412	44,404281	1,508028	-10,279159	-0,033329	0,590318	-0,089412	44,404281	1,508028	-10,279159
10:45:24,11	0,814890	3,356954	-0,168003	0,863986	0,050001	0,551030	-0,033329	0,590318	-0,089412	-1,935645	-1,108288	-10,279159	-1,189304	-2,571028	-1,254783	0,511491	33,945529	2,375378	-0,033329	0,590318	-0,089412	44,404281	1,508028	-10,279159	-0,033329	0,590318	-0,089412	44,404281	1,508028	-10,279159
10:45:24,16	0,814890	3,356954	-0,168003	0,863986	0,050001	0,551030	-0,022989	0,599379	-0,091363	-2,366626	-0,663143	-10,253438	-1,182118	-2,568234	-1,254374	0,575099	33,936341	2,366147	-0,022989	0,599379	-0,091363	44,684595	1,141462	-10,253438	-0,022989	0,599379	-0,091363	44,684595	1,141462	-10,253438
10:45:24,21	0,814890	3,356954	-0,168003	0,863986	0,050001	0,551030	-0,029002	0,594552	-0,090954	-2,091802	-0,916166	-10,262668	-1,179727	-2,574024	-1,254372	0,565587	33,955246	2,337333	-0,029002	0,594552	-0,090954	44,580540	1,360499	-10,262668	-0,029002	0,594552	-0,090954	44,580540	1,360499	-10,262668
10:45:24,26	0,814890	3,356954	-0,168003	0,863986	0,050001	0,551030	-0,025183	0,589587	-0,090951	-1,821982	-0,735257	-10,291483	-1,182148	-2,575260	-1,253981	0,554755	33,891317	2,344247	-0,025183	0,589587	-0,090951	44,460572	1,241600	-10,291483	-0,025183	0,589587	-0,090951	44,460572	1,241600	-10,291483
10:45:24,31	0,814890	3,356954	-0,168003	0,863986	0,050001	0,551030	-0,024202	0,595540	-0,087426	-2,177764	-0,669506	-10,312658	-1,178083	-2,575097	-1,256284	0,549668	33,853354	2,379127	-0,024202	0,595540	-0,087426	44,572132	1,230356	-10,312658	-0,024202	0,595540	-0,087426	44,572132	1,230356	-10,312658
10:45:24,36	0,814890	3,356954	-0,168003	0,863986	0,050001	0,551030	-0,024202	0,595540	-0,087426	-2,177764	-0,669506	-10,312658	-1,179308	-2,567295	-1,255597	0,522857	33,903541	2,323396	-0,024202	0,595540	-0,087426	44,572132	1,230356	-10,312658	-0,024202	0,595540	-0,087426	44,572132	1,230356	-10,312658
10:45:24,41	0,814890	3,356954	-0,168003	0,863986	0,050001	0,551030	-0,031220	0,592588	-0,092176	-2,044204	-1,060345	-10,305420	-1,178661	-2,567919	-1,255040	0,501755	33,922775	2,382052	-0,031220	0,592588	-0,092176	44,473968	1,390434	-10,305420	-0,031220	0,592588	-0,092176	44,473968	1,390434	-10,305420
10:45:24,46	0,814890	3,356954	-0,168003	0,863986	0,050001	0,551030	-0,031003	0,591716	-0,091620	-1,992738	-1,076971	-10,246764	-1,184022	-2,568796	-1,255972	0,521782	33,902078	2,341932	-0,031003	0,591716	-0,091620	44,456959	1,356801	-10,246764	-0,031003	0,591716	-0,091620	44,456959	1,356801	-10,246764
10:45:24,51	0,814890	3,356954	-0,168003	0,863986	0,050001	0,551030	-0,027563	0,595920	-0,092551	-2,219261	-0,870362	-10,286884	-1,179852	-2,575638	-1,256299	0,530005	33,900222	2,370764	-0,027563	0,595920	-0,092551	44,560456	1,293316	-10,286884	-0,027563	0,595920	-0,092551	44,560456	1,293316	-10,286884
10:45:24,56	0,814890	3,356954	-0,168003	0,863986	0,050001	0,551030	-0,023723	0,588888	-0,092879	-1,851108	-0,662642	-10,258052	-1,181665	-2,574760	-1,255173	0,505900	33,898360	2,341012	-0,023723	0,588888	-0,092879	44,376619	1,199608	-10,258052	-0,023723	0,588888	-0,092879	44,376619	1,199608	-10,258052
10:45:24,61	0,814890	3,356954	-0,168003	0,863986	0,050001	0,551030	-0,023577	0,590897	-0,091753	-1,969238	-0,674992	-10,287803	-1,176933	-2,575729	-1,253231	0,495559	33,932457	2,332013	-0,023577	0,590897	-0,091753	44,416192	1,175794	-10,287803	-0,023577	0,590897	-0,091753	44,416192	1,175794	-10,287803
10:45:24,66	0,814890	3,356954	-0,168003	0,863986	0,050001	0,551030	-0,025103	0,586314	-0,089810	-1,706572	-0,780380	-10,296803	-1,184647	-2,575193	-1,256344	0,492654	33,892116	2,345926	-0,025103	0,586314	-0,089810	44,319104	1,190245	-10,296803	-0,025103	0,586314	-0,089810	44,319104	1,190245	-10,296803
10:45:24,71	0,814890	3,356954	-0,168003	0,863986	0,050001	0,551030	-0,021710	0,593263	-0,092924	-2,104285	-0,586266	-10,282889	-1,184740	-2,571028	-1,255191	0,454810	33,911437	2,375905	-0,021710	0,593263	-0,092924	44,466853	1,117973	-10,282889	-0,021710	0,593263	-0,092924	44,466853	1,117973	-10,282889
10:45:24,76	0,814890	3,356954	-0,168003	0,863986	0,050001	0,551030	-0,025271	0,595426	-0,091771	-2,218965	-0,813857	-10,252910	-1,182340	-2,566180	-1,256355	0,488038	33,920021	2,382526	-0,025271	0,595426	-0,091771	44,521990	1,169898	-10,252910	-0,025271	0,595426	-0,091771	44,521990	1,169898	-10,252910
10:45:24,81	0,814890	3,356954	-0,168003	0,863986	0,050001	0,551030	-0,030670	0,595772	-0,092934	-2,212897	-1,070113	-10,246290	-1,175840	-2,569819	-1,255310	0,551857	33,936460	2,406571	-0,030670	0,595772	-0,092934	44,555200	1,337452	-10,246290	-0,030670	0,595772	-0,092934	44,555200	1,337452	-10,246290
10:45:24,87	0,814890	3,356954	-0,168003	0,863986	0,050001	0,551030	-0,028286	0,592132	-0,089400	-1,993638	-0,878896	-10,269057	-1,179930	-2,569397	-1,254023	0,490373	33,938844	2,357400	-0,028286	0,592132	-0,089400	44,488692	1,341531	-10,269057	-0,028286	0,592132	-0,089400	44,488692	1,341531	-10,269057
10:45:24,92	0,814890	3,356954	-0,168003	0,863986	0,050001	0,551030	-0,026670	0,592938	-0,090504	-2,076554	-0,869786	-10,266642	-1,181886	-2,571060	-1,253924	0,475911	33,914298	2,362174	-0,026670	0,592938	-0,090504	44,469083	1,223827	-10,266642	-0,026670	0,592938	-0,090504	44,469083	1,223827	-10,266642
10:45:24,97	0,814890	3,356954	-0,168003	0,863986	0,050001	0,551030	-0,026670	0,592938	-0,090504	-2,076554	-0,869786	-10,266642	-1,178141	-2,576304	-1,253231	0,475849	33,947527	2,342094	-0,026670	0,592938	-0,090504	44,469083	1,223827	-10,266642	-0,026670	0,592938	-0,090504	44,469083	1,223827	-10,266642
10:45:25,02	0,814890	3,356954	-0,168003	0,863986	0,050001	0,551030	-0,024001	0,587073	-0,089811	-1,742839	-0,747663	-10,286721	-1,171261	-2,508068	-1,262787	3,778949	33,345219	1,947438	-0,024001	0,587073	-0,089811	44,342412	1,136429	-10,286721	-0,024001	0,587073	-0,089811	44,342412	1,136429	-10,286721
10:45:25,07	0,814890	3,356954	-0,168003	0,863986	0,050001	0,551030	-0,086536	0,615233	-0,099367	-2,077197	-0,837741	-10,681377	-1,210277	-2,536385	-1,258626	2,331058	35,348388	1,572102	-0,086536	0,615233	-0,099367	46,218575	5,955318	-10,681377	-0,086536	0,615233	-0,099367	46,218575	5,955318	-10,681377
10:45:25,12	0,814865	3,356975	-0,167986	0,863985	0,050011	0,601012	-0,032692	0,639920	-0,095478	-2,256764	-1,121613	-11,021756	-1,219562	-2,542354	-1,258898	1,660451	35,843331	1,607059	-0,032692	0,639920	-0,095478	47,976970	1,444739	-11,021756	-0,032692	0,639920	-0,095478	47,976970	1,444739	-11,021756
10:45:25,17	0,814865	3,356975	-0,167986	0,863985	0,050011	0,601012	-0,027875	0,637806	-0,098576	-2,117111	-0,909701	-11,023959	-1,220140	-2,547583	-1,261996	1,641861	35,888350	1,604857	-0,027875	0,637806	-0,098576	47,950625	1,278461	-11,023959	-0,027875	0,637806	-0,098576	47,950625	1,278461	-11,023959
10:45:25,22	0,814865	3,356975	-0,167986	0,863985	0,050011	0,601012	-0,027875	0,637806	-0,098576	-2,117111	-0,909701	-11,023959	-1,214214	-2,545717	-1,258876	1,667507	35,858654	1,603044	-0,027875	0,637806	-0,098576	47,950625	1,278461	-11,023959	-0,027875	0,637806	-0,098576	47,950625	1,278461	-11,023959
10:45:25,27	0,814865	3,356975	-0,167986	0,863985	0,050011	0,601012	-0,032454	0,633606	-0,095455	-1,911643	-1,110756	-11,025771	-1,221991	-2,546840	-1,258535	1,600272	35,876858	1,588065	-0,032454	0,633606	-0,095455	47,826450	1,436865	-11,025771	-0,032454	0,633606	-0,095455	47,826450	1,436865	-11,025771
10:45:25,32	0,814865	3,356975	-0,167986	0,863985	0,050011	0,601012	-0,034234	0,630750	-0,097424	-1,816274	-1,250685	-11,023996	-1,210850	-2,545604	-1,260845	1,599890	35,836290	1,604819	-0,034234	0,630750	-0,097424	47,697572	1,436655	-11,023996	-0,034234	0,630750	-0,097424	47,697572	1,436655	-11,023996
10:45:25,37	0,814865	3,356975	-0,167986	0,863985	0,050011	0,601012	-0,031419	0,632368	-0,095487	-1,847428	-1,091033	-11,058953	-1,213658	-2,547233	-1,258907	1,637904	35,875514	1,569863	-0,031419	0,632368	-0,095487	47,793423	1,375386	-11,058953	-0,031419	0,632368	-0,095487	47,793423	1,375386	-11,058953
10:45:25,42	0,814865	3,356975	-0,167986	0,863985	0,050011	0,601012	-0,029150	0,636660	-0,095890	-2,136182	-0,986154	-11,041293	-1,218510	-2,547051	-1,259310	1,593782	35,825326	1,587523	-0,029150	0,636660	-0,095890	47,841657	1,302136	-11,041293	-0,029150	0,636660	-0,095890	47,841657	1,302136	-11,041293
10:45:25,47	0,814865	3,356975	-0,167986	0,863985	0,050011	0,601012	-0,029150	0,636660	-0,095890	-2,136182	-0,986154	-11,041293	-1,215442	-2,543579	-1,259685	1,643181	35,876757	1,589936	-0,029150	0,636660	-0,095890	47,841657	1,302136	-11,041293	-0,029150	0,636660	-0,095890	47,841657	1,302136	-11,041293
10:45:25,52	0,814865	3,356975	-0,167986	0,863985	0,050011	0,601012	-0,033691	0,635739	-0,096265	-2,019045	-1,205211	-11,038879	-1,193823	-2,463181	-1,269362	5,684367	34,829899	1,139118	-0,033691	0,635739	-0,096265	47,886489	1,439534	-11,038879	-0,033691	0,635739	-0,096265	47,886489	1,439534	-11,038879
10:45:25,57	0,814865	3,356975	-0,167986	0,863985	0,050011	0,601012	-0,114128	0,657216	-0,105942	-2,021826	-1,364734	-11,489697	-1,248359	-2,530184	-1,267625	2,306561	37,760372	0,860479	-0,114128	0,657216	-0,105942	49,569599	7,594309	-11,489697	-0,114128	0,657216	-0,105942	49,569599	7,594309	-11,489697
10:45:25,62	0,815015	3,357009	-0,167991	0,863996	0,049983	0,651008	-0,012430	0,672957	-0,103496	-1,921569	-1,284429	-11,760995	-1,258304	-2,543383	-1,266916	1,633529	38,229599	0,867820	-0,012430	0,672957	-0,103496	50,905551	-0,308658	-11,760995	-0,012430	0,672957	-0,103496	50,905551	-0,308658	-11,760995
10:45:25,67	0,815015	3,357009	-0,167991	0,863996	0,049983	0,651008	-0,014183	0,672537	-0,105928	-1,926065	-1,388017	-11,744857	-1,257064	-2,542075	-1,269348	1,609605	38,213012	0,883959	-0,014183	0,672537	-0,105928	50,868099	-0,274625	-11,744857	-0,014183	0,672537	-0,105928	50,868099	-0,274625	-11,744857
10:45:25,72	0,815015	3,357009	-0,167991	0,863996	0,049983	0,651008	-0,014183	0,672537	-0,105928	-1,926065	-1,388017	-11,744857	-1,258456	-2,543231	-1,269654	1,571688	38,226327	0,884549	-0,014183	0,672537	-0,105928	50,868099	-0,274625	-11,744857	-0,014183	0,672537	-0,105928	50,868099	-0,274625	-11,744857
10:45:25,77	0,815015	3,357009	-0,167991	0,863996	0,049983	0,651008	-0,012487	0,673164	-0,106233	-1,966099	-1,339278	-11,744267	-1,257316	-2,541399	-1,267746	1,557634	38,207976	0,854343	-0,012487	0,673164	-0,106233	50,877289	-0,359085	-11,744267	-0,012487	0,673164	-0,106233	50,877289	-0,359085	-11,744267
10:45:25,82	0,815015	3,357009	-0,167991	0,863996	0,049983	0,651008	-0,006804	0,677790	-0,104038	-2,211450	-1,106823	-11,763881	-1,265303	-2,545838	-1,267458	1,514712	38,253663	0,864935	-0,006804	0,677790	-0,104038	50,995055	-0,572670	-11,763881	-0,006804	0,677790	-0,104038	50,995055	-0,572670	-11,763881
10:45:25,87	0,815015	3,357009	-0,167991	0,863996	0,049983	0,651008	-0,012679	0,670615	-0,104696	-1,834084	-1,394193	-11,753552	-1,256151	-2,544339	-1,268116	1,532511	38,248297	0,875263	-0,012679	0,670615	-0,104696	50,809164	-0,398902	-11,753552	-0,012679	0,670615	-0,104696	50,809164	-0,398902	-11,753552
10:45:25,92	0,815015	3,357009	-0,167991	0,863996	0,049983	0,651008	-0,006897	0,674552	-0,105013	-2,072211	-1,143966	-11,756820	-1,262452	-2,547378	-1,268434	1,472132	38,244598	0,871996	-0,006897	0,674552	-0,105013	50,880106	-0,602567	-11,756820	-0,006897	0,674552	-0,105013	50,880106	-0,602567	-11,756820
10:45:25,97	0,815015	3,357009	-0,167991	0,863996	0,049983	0,651008	-0,012505	0,671292	-0,108584	-1,911672	-1,379332	-11,742688	-1,256825	-2,544150	-1,272004	1,516385	38,208687	0,886128	-0,012505	0,671292	-0,108584	50,784747	-0,397660	-11,742688	-0,012505	0,671292	-0,108584	50,784747	-0,397660	-11,742688
10:45:26,02	0,815015	3,357009	-0,167991	0,863996	0,049983	0,651008	-0,010304	0,670523	-0,104664	-1,818020	-1,242450	-11,739988	-1,257260	-2,546441	-1,268084	1,562631	38,243980	0,888828	-0,010304	0,670523	-0,104664	50,818068	-0,433596	-11,739988	-0,010304	0,670523	-0,104664	50,818068	-0,433596	-11,739988
10:45:26,07	0,815015	3,357009	-0,167991	0,863996	0,049983	0,651008	-0,003884	0,666872	-0,106998	-1,661537	-0,928179	-11,764165	-1,257308	-2,553826	-1,270418	1,529019	38,224849	0,864651	-0,003884	0,666872	-0,106998	50,687940	-0,623256	-11,764165	-0,003884	0,666872	-0,106998	50,687940	-0,623256	-11,764165
10:45:26,12	0,815015	3,357009	-0,167991	0,863996	0,049983	0,651008	-0,015057	0,670614	-0,105462	-1,828452	-1,503852	-11,738262	-1,254962	-2,542279	-1,268882	1,547451	38,246139	0,890553	-0,015057	0,670614	-0,105462	50,814748	-0,321856	-11,738262	-0,015057	0,670614	-0,105462	50,814748	-0,321856	-11,738262
10:45:26,17	0,815015	3,357009	-0,167991	0,863996	0,049983	0,651008	-0,008991	0,669139	-0,105832	-1,780490	-1,170329	-11,745175	-1,256718	-2,548270	-1,269252	1,548745	38,212219	0,883641	-0,008991	0,669139	-0,105832	50,746937	-0,464531	-11,745175	-0,008991	0,669139	-0,105832	50,746937	-0,464531	-11,745175
10:45:26,22	0,815015	3,357009	-0,167991	0,863996	0,049983	0,651008	-0,007373	0,672419	-0,104276	-2,004076	-1,099709	-11,713662	-1,260367	-2,548032	-1,267697	1,510498	38,173032	0,915153	-0,007373	0,672419	-0,104276	50,780780	-0,520944	-11,713662	-0,007373	0,672419	-0,104276	50,780780	-0,520944	-11,713662
10:45:26,27	0,815015	3,357009	-0,167991	0,863996	0,049983	0,651008	-0,007373	0,672419	-0,104276	-2,004076	-1,099709	-11,713662	-1,258564	-2,544356	-1,266177	1,527376	38,177843	0,876305	-0,007373	0,672419	-0,104276	50,780780	-0,520944	-11,713662	-0,007373	0,672419	-0,104276	50,780780	-0,520944	-11,713662
10:45:26,32	0,815015	3,357009	-0,167991	0,863996	0,049983	0,651008	-0,014149	0,673481	-0,106626	-1,998189	-1,421348	-11,739311	-1,257899	-2,541632	-1,270047	1,567676	38,210622	0,889505	-0,014149	0,673481	-0,106626	50,870081	-0,310652	-11,739311	-0,014149	0,673481	-0,106626	50,870081	-0,310652	-11,739311
10:45:26,37	0,815015	3,357009	-0,167991	0,863996	0,049983	0,651008	-0,014149	0,673481	-0,106626	-1,998189	-1,421348	-11,739311	-1,259692	-2,551850	-1,268467	1,544266	38,154298	0,880309	-0,014149	0,673481	-0,106626	50,870081	-0,310652	-11,739311	-0,014149	0,673481	-0,106626	50,870081	-0,310652	-11,739311
10:45:26,42	0,815015	3,357009	-0,167991	0,863996	0,049983	0,651008	-0,004990	0,677171	-0,106633	-2,241227	-0,986411	-11,731990	-1,265674	-2,547719	-1,270054	1,506307	38,186969	0,896826	-0,004990	0,677171	-0,106633	50,916693	-0,594681	-11,731990	-0,004990	0,677171	-0,106633	50,916693	-0,594681	-11,731990
10:45:26,47	0,815015	3,357009	-0,167991	0,863996	0,049983	0,651008	-0,004990	0,677171	-0,106633	-2,241227	-0,986411	-11,731990	-1,255564	-2,542268	-1,269285	1,553478	38,206572	0,869986	-0,004990	0,677171	-0,106633	50,916693	-0,594681	-11,731990	-0,004990	0,677171	-0,106633	50,916693	-0,594681	-11,731990
10:45:26,52	0,815015	3,357009	-0,167991	0,863996	0,049983	0,651008	-0,014224	0,670117	-0,105443	-1,827032	-1,425101	-11,730160	-1,254948	-2,543250	-1,268863	1,565910	38,207282	0,898656	-0,014224	0,670117	-0,105443	50,777157	-0,308526	-11,730160	-0,014224	0,670117	-0,105443	50,777157	-0,308526	-11,730160
10:45:26,57	0,815015	3,357009	-0,167991	0,863996	0,049983	0,651008	-0,009661	0,670901	-0,104156	-1,883813	-1,199208	-11,746597	-1,257908	-2,546809	-1,267577	1,548069	38,199086	0,882219	-0,009661	0,670901	-0,104156	50,781912	-0,440784	-11,746597	-0,009661	0,670901	-0,104156	50,781912	-0,440784	-11,746597
10:45:26,62	0,815015	3,357009	-0,167991	0,863996	0,049983	0,651008	-0,003864	0,677841	-0,104328	-2,256008	-0,942681	-11,766779	-1,266817	-2,548359	-1,267748	1,503519	38,211754	0,862037	-0,003864	0,677841	-0,104328	50,954524	-0,639320	-11,766779	-0,003864	0,677841	-0,104328	50,954524	-0,639320	-11,766779
10:45:26,67	0,815015	3,357009	-0,167991	0,863996	0,049983	0,651008	-0,008584	0,671210	-0,106441	-1,954886	-1,126092	-11,765300	-1,258714	-2,547587	-1,269862	1,535379	38,142887	0,863516	-0,008584	0,671210	-0,106441	50,735081	-0,452216	-11,765300	-0,008584	0,671210	-0,106441	50,735081	-0,452216	-11,765300
10:45:26,72	0,815015	3,357009	-0,167991	0,863996	0,049983	0,651008	-0,012709	0,672796	-0,101608	-2,011021	-1,398393	-11,752113	-1,262064	-2,548330	-1,269658	1,537502	38,184091	0,877324	-0,012709	0,672796	-0,101608	50,803491	-0,400763	-11,752113	-0,012709	0,672796	-0,101608	50,803491	-0,400763	-11,752113
10:45:26,77	0,815015	3,357009	-0,167991	0,863996	0,049983	0,651008	-0,014660	0,671092	-0,105076	-1,895979	-1,452113	-11,745202	-1,255574	-2,542385	-1,268497	1,553023	38,193650	0,883613	-0,014660	0,671092	-0,105076	50,784744	-0,301320	-11,745202	-0,014660	0,671092	-0,105076	50,784744	-0,301320	-11,745202
10:45:26,82	0,815015	3,357009	-0,167991	0,863996	0,049983	0,651008	-0,012368	0,669732	-0,105042	-1,819895	-1,323978	-11,721489	-1,255543	-2,545049	-1,268462	1,563466	38,193835	0,907327	-0,012368	0,669732	-0,105042	50,754096	-0,353106	-11,721489	-0,012368	0,669732	-0,105042	50,754096	-0,353106	-11,721489
10:45:26,87	0,815015	3,357009	-0,167991	0,863996	0,049983	0,651008	-0,007718	0,677297	-0,105474	-2,246716	-1,076531	-11,757608	-1,256701	-2,547876	-1,267701	1,562155	38,186269	0,872099	-0,007718	0,677297	-0,105474	50,921137	-0,470695	-11,757608	-0,007718	0,677297	-0,105474	50,921137	-0,470695	-11,757608
10:45:26,92	0,815015	3,357009	-0,167991	0,863996	0,049983	0,651008	-0,006155	0,669667	-0,107385	-1,884514	-1,009379	-11,737255	-1,258593	-2,550462	-1,270806	1,522141	38,139171	0,891561	-0,006155	0,669667	-0,107385	50,684369	-0,526197	-11,737255	-0,006155	0,669667	-0,107385	50,684369	-0,526197	-11,737255
10:45:26,97	0,815015	3,357009	-0,167991	0,863996	0,049983	0,651008	-0,007033	0,672108	-0,107402	-1,949665	-1,060862	-11,759924	-1,260268	-2,548481	-1,270822	1,547981	38,195584	0,868891	-0,007033	0,672108	-0,107402	50,810826	-0,508759	-11,759924	-0,007033	0,672108	-0,107402	50,810826	-0,508759	-11,759924
10:45:27,02	0,815015	3,357009	-0,167991	0,863996	0,049983	0,651008	-0,011404	0,673418	-0,101612	-2,057361	-1,326577	-11,757699	-1,259216	-2,544042	-1,265032	1,494881	38,180503	0,871116	-0,011404	0,673418	-0,101612	50,805915	-0,431384	-11,757699	-0,011404	0,673418	-0,101612	50,805915	-0,431384	-11,757699
10:45:27,08	0,815015	3,357009	-0,167991	0,863996	0,049983	0,651008	-0,011404	0,673418	-0,101612	-2,057361	-1,326577	-11,757699	-1,255678	-2,542991	-1,271213	1,516096	38,180696	0,909349	-0,011404	0,673418	-0,101612	50,805915	-0,431384	-11,757699	-0,011404	0,673418	-0,101612	50,805915	-0,431384	-11,757699
10:45:27,13	0,815015	3,357009	-0,167991	0,863996	0,049983	0,651008	-0,010258	0,675414	-0,105485	-2,146414	-1,236361	-11,756169	-1,261518	-2,544035	-1,268906	1,528818	38,177981	0,872647	-0,010258	0,675414	-0,105485	50,873615	-0,431088	-11,756169	-0,010258	0,675414	-0,105485	50,873615	-0,431088	-11,756169
10:45:27,18	0,815015	3,357009	-0,167991	0,863996	0,049983	0,651008	-0,010258	0,675414	-0,105485	-2,146414	-1,236361	-11,756169	-1,260907	-2,541389	-1,265977	1,513399	38,270206	0,914448	-0,010258	0,675414	-0,105485	50,873615	-0,431088	-11,756169	-0,010258	0,675414	-0,105485	50,873615	-0,431088	-11,756169
10:45:27,23	0,815015	3,357009	-0,167991	0,863996	0,049983	0,651008	-0,012856	0,676208	-0,102557	-2,115512	-1,430906	-11,714368	-1,244329	-2,490717	-1,282367	4,615055	37,710572	0,481640	-0,012856	0,676208	-0,102557	50,966800	-0,421715	-11,714368	-0,012856	0,676208	-0,102557	50,966800	-0,421715	-11,714368
10:45:27,28	0,815015	3,357009	-0,167991	0,863996	0,049983	0,651008	-0,051302	0,697205	-0,107150	-2,202801	-0,804555	-12,165506	-1,266482	-2,482829	-1,280715	4,629961	38,704567	0,180194	-0,051302	0,697205	-0,107150	52,527756	3,222623	-12,165506	-0,051302	0,697205	-0,107150	52,527756	3,222623	-12,165506
10:45:27,33	0,814936	3,357010	-0,167962	0,863989	0,049966	0,701018	-0,046338	0,714004	-0,111013	-2,030719	-1,562135	-12,494470	-1,276898	-2,493494	-1,274434	3,932666	39,240790	0,134346	-0,046338	0,714004	-0,111013	54,018577	2,075421	-12,494470	-0,046338	0,714004	-0,111013	54,018577	2,075421	-12,494470
10:45:27,38	0,814936	3,357010	-0,167962	0,863989	0,049966	0,701018	-0,046338	0,714004	-0,111013	-2,030719	-1,562135	-12,494470	-1,274469	-2,499289	-1,271320	3,928872	39,275990	0,104107	-0,046338	0,714004	-0,111013	54,018577	2,075421	-12,494470	-0,046338	0,714004	-0,111013	54,018577	2,075421	-12,494470
10:45:27,43	0,814936	3,357010	-0,167962	0,863989	0,049966	0,701018	-0,042534	0,709003	-0,107900	-1,742113	-1,385199	-12,524709	-1,276402	-2,490581	-1,273683	3,900716	39,225045	0,134231	-0,042534	0,709003	-0,107900	53,914655	1,953723	-12,524709	-0,042534	0,709003	-0,107900	53,914655	1,953723	-12,524709
10:45:27,48	0,814936	3,357010	-0,167962	0,863989	0,049966	0,701018	-0,048864	0,712899	-0,111414	-1,990393	-1,753854	-12,468257	-1,274678	-2,491859	-1,274835	3,871808	39,256134	0,160559	-0,048864	0,712899	-0,111414	53,972151	2,081979	-12,468257	-0,048864	0,712899	-0,111414	53,972151	2,081979	-12,468257
10:45:27,53	0,814936	3,357010	-0,167962	0,863989	0,049966	0,701018	-0,049941	0,710085	-0,107550	-1,850743	-1,801616	-12,509282	-1,271702	-2,492334	-1,270970	3,875601	39,246231	0,119534	-0,049941	0,710085	-0,107550	53,890899	2,118752	-12,509282	-0,049941	0,710085	-0,107550	53,890899	2,118752	-12,509282
10:45:27,58	0,814936	3,357010	-0,167962	0,863989	0,049966	0,701018	-0,046924	0,708869	-0,108638	-1,775183	-1,570633	-12,467137	-1,272158	-2,495555	-1,272059	3,945927	39,219875	0,161679	-0,046924	0,708869	-0,108638	53,871019	2,112875	-12,467137	-0,046924	0,708869	-0,108638	53,871019	2,112875	-12,467137
10:45:27,63	0,814936	3,357010	-0,167962	0,863989	0,049966	0,701018	-0,046924	0,708869	-0,108638	-1,775183	-1,570633	-12,467137	-1,274658	-2,502230	-1,273664	3,858966	39,217762	0,113608	-0,046924	0,708869	-0,108638	53,871019	2,112875	-12,467137	-0,046924	0,708869	-0,108638	53,871019	2,112875	-12,467137
10:45:27,68	0,814936	3,357010	-0,167962	0,863989	0,049966	0,701018	-0,039892	0,707696	-0,110244	-1,759528	-1,279258	-12,515208	-1,274037	-2,493423	-1,271740	3,899314	39,201684	0,112921	-0,039892	0,707696	-0,110244	53,794639	1,852292	-12,515208	-0,039892	0,707696	-0,110244	53,794639	1,852292	-12,515208
10:45:27,73	0,814936	3,357010	-0,167962	0,863989	0,049966	0,701018	-0,092402	0,736015	-0,117755	-1,985927	-1,716703	-12,903538	-1,272928	-2,442596	-1,281175	6,467930	39,150455	-0,274722	-0,092402	0,736015	-0,117755	55,791287	5,536891	-12,903538	-0,092402	0,736015	-0,117755	55,791287	5,536891	-12,903538
10:45:27,78	0,814936	3,357010	-0,167962	0,863989	0,049966	0,701018	-0,092402	0,736015	-0,117755	-1,985927	-1,716703	-12,903538	-1,317089	-2,494007	-1,274245	3,981179	41,800575	-0,585898	-0,092402	0,736015	-0,117755	55,791287	5,536891	-12,903538	-0,092402	0,736015	-0,117755	55,791287	5,536891	-12,903538
10:45:27,83	0,814881	3,356955	-0,167979	0,864002	0,049993	0,751000	-0,025798	0,748554	-0,110824	-1,586219	-1,731937	-13,214713	-1,333748	-2,503271	-1,280911	3,165310	42,292600	-0,612823	-0,025798	0,748554	-0,110824	57,175244	0,293234	-13,214713	-0,025798	0,748554	-0,110824	57,175244	0,293234	-13,214713
10:45:27,88	0,814881	3,356955	-0,167979	0,864002	0,049993	0,751000	-0,000710	0,760766	-0,115463	-2,181666	-1,419133	-13,226513	-1,340209	-2,509629	-1,278883	3,142051	42,330755	-0,597697	-0,000710	0,760766	-0,115463	57,538451	-1,363407	-13,226513	-0,000710	0,760766	-0,115463	57,538451	-1,363407	-13,226513
10:45:27,93	0,814881	3,356955	-0,167979	0,864002	0,049993	0,751000	-0,002396	0,755070	-0,117443	-1,889561	-1,584313	-13,251747	-1,334433	-2,511016	-1,280864	3,072910	42,365971	-0,622932	-0,002396	0,755070	-0,117443	57,383442	-1,396201	-13,251747	-0,002396	0,755070	-0,117443	57,383442	-1,396201	-13,251747
10:45:27,98	0,814881	3,356955	-0,167979	0,864002	0,049993	0,751000	-0,001280	0,752354	-0,119751	-1,754739	-1,502204	-13,246278	-1,332639	-2,513340	-1,283171	3,090552	42,348386	-0,617462	-0,001280	0,752354	-0,119751	57,305061	-1,401708	-13,246278	-0,001280	0,752354	-0,119751	57,305061	-1,401708	-13,246278
10:45:28,03	0,814881	3,356955	-0,167979	0,864002	0,049993	0,751000	-0,002178	0,759132	-0,118637	-2,127998	-1,593196	-13,251486	-1,338060	-2,509174	-1,282057	3,041781	42,352511	-0,622670	-0,002178	0,759132	-0,118637	57,463858	-1,422212	-13,251486	-0,002178	0,759132	-0,118637	57,463858	-1,422212	-13,251486
10:45:28,08	0,814881	3,356955	-0,167979	0,864002	0,049993	0,751000	-0,002178	0,759132	-0,118637	-2,127998	-1,593196	-13,251486	-1,339309	-2,509708	-1,281291	2,999583	42,374095	-0,612616	-0,002178	0,759132	-0,118637	57,463858	-1,422212	-13,251486	-0,002178	0,759132	-0,118637	57,463858	-1,422212	-13,251486
10:45:28,13	0,814881	3,356955	-0,167979	0,864002	0,049993	0,751000	-0,000955	0,757670	-0,115079	-2,041127	-1,506022	-13,200848	-1,329707	-2,513832	-1,278516	3,077228	42,335316	-0,629833	-0,000955	0,757670	-0,115079	57,436007	-1,431035	-13,200848	-0,000955	0,757670	-0,115079	57,436007	-1,431035	-13,200848
10:45:28,18	0,814881	3,356955	-0,167979	0,864002	0,049993	0,751000	-0,000955	0,757670	-0,115079	-2,041127	-1,506022	-13,200848	-1,330319	-2,507624	-1,280846	3,099850	42,308389	-0,604469	-0,000955	0,757670	-0,115079	57,436007	-1,431035	-13,200848	-0,000955	0,757670	-0,115079	57,436007	-1,431035	-13,200848
10:45:28,23	0,814881	3,356955	-0,167979	0,864002	0,049993	0,751000	-0,006815	0,757104	-0,117471	-2,043179	-1,832820	-13,237014	-1,333986	-2,506172	-1,280891	3,032769	42,333908	-0,608198	-0,006815	0,757104	-0,117471	57,389511	-1,297837	-13,237014	-0,006815	0,757104	-0,117471	57,389511	-1,297837	-13,237014
10:45:28,28	0,814881	3,356955	-0,167979	0,864002	0,049993	0,751000	-0,008422	0,753944	-0,119769	-1,859755	-1,862085	-13,234338	-1,330445	-2,506360	-1,283190	3,089348	42,323291	-0,605522	-0,008422	0,753944	-0,119769	57,324862	-1,200940	-13,234338	-0,008422	0,753944	-0,119769	57,324862	-1,200940	-13,234338
10:45:28,33	0,814881	3,356955	-0,167979	0,864002	0,049993	0,751000	-0,008422	0,753944	-0,119769	-1,859755	-1,862085	-13,234338	-1,328099	-2,508519	-1,281230	3,056220	42,255758	-0,580996	-0,008422	0,753944	-0,119769	57,324862	-1,200940	-13,234338	-0,008422	0,753944	-0,119769	57,324862	-1,200940	-13,234338
10:45:28,38	0,814881	3,356955	-0,167979	0,864002	0,049993	0,751000	-0,008237	0,752974	-0,120144	-1,789933	-1,835519	-13,235676	-1,329697	-2,507006	-1,283564	3,113713	42,331574	-0,606861	-0,008237	0,752974	-0,120144	57,318499	-1,188876	-13,235676	-0,008237	0,752974	-0,120144	57,318499	-1,188876	-13,235676
10:45:28,43	0,814881	3,356955	-0,167979	0,864002	0,049993	0,751000	-0,008237	0,752974	-0,120144	-1,789933	-1,835519	-13,235676	-1,331026	-2,503603	-1,280106	3,067493	42,268667	-0,610230	-0,008237	0,752974	-0,120144	57,318499	-1,188876	-13,235676	-0,008237	0,752974	-0,120144	57,318499	-1,188876	-13,235676
10:45:28,48	0,814881	3,356955	-0,167979	0,864002	0,049993	0,751000	-0,006780	0,753512	-0,115126	-1,837803	-1,772538	-13,273129	-1,330892	-2,507999	-1,278546	3,092673	42,320781	-0,644313	-0,006780	0,753512	-0,115126	57,312903	-1,240332	-13,273129	-0,006780	0,753512	-0,115126	57,312903	-1,240332	-13,273129
10:45:28,53	0,814881	3,356955	-0,167979	0,864002	0,049993	0,751000	-0,006780	0,753512	-0,115126	-1,837803	-1,772538	-13,273129	-1,332195	-2,505211	-1,279709	3,048488	42,325977	-0,594345	-0,006780	0,753512	-0,115126	57,312903	-1,240332	-13,273129	-0,006780	0,753512	-0,115126	57,312903	-1,240332	-13,273129
10:45:28,58	0,814881	3,356955	-0,167979	0,864002	0,049993	0,751000	-0,003053	0,750875	-0,118217	-1,780659	-1,602276	-13,239156	-1,329223	-2,508945	-1,279677	3,059799	42,303259	-0,585559	-0,003053	0,750875	-0,118217	57,163017	-1,362602	-13,239156	-0,003053	0,750875	-0,118217	57,163017	-1,362602	-13,239156
10:45:28,63	0,814881	3,356955	-0,167979	0,864002	0,049993	0,751000	-0,003053	0,750875	-0,118217	-1,780659	-1,602276	-13,239156	-1,331061	-2,511996	-1,280061	3,023240	42,298412	-0,571340	-0,003053	0,750875	-0,118217	57,163017	-1,362602	-13,239156	-0,003053	0,750875	-0,118217	57,163017	-1,362602	-13,239156
10:45:28,68	0,814881	3,356955	-0,167979	0,864002	0,049993	0,751000	-0,003234	0,751659	-0,116640	-1,795546	-1,637127	-13,200155	-1,331533	-2,508127	-1,280485	3,069169	42,336395	-0,623141	-0,003234	0,751659	-0,116640	57,209715	-1,383230	-13,200155	-0,003234	0,751659	-0,116640	57,209715	-1,383230	-13,200155
10:45:28,73	0,814881	3,356955	-0,167979	0,864002	0,049993	0,751000	-0,000987	0,754429	-0,116686	-1,915919	-1,549857	-13,247999	-1,334583	-2,512557	-1,280106	3,009414	42,333680	-0,619184	-0,000987	0,754429	-0,116686	57,306731	-1,472400	-13,247999	-0,000987	0,754429	-0,116686	57,306731	-1,472400	-13,247999
10:45:28,78	0,814881	3,356955	-0,167979	0,864002	0,049993	0,751000	0,000629	0,752209	-0,117443	-1,872262	-1,430672	-13,235681	-1,333468	-2,515066	-1,280864	3,003997	42,253948	-0,606865	0,000629	0,752209	-0,117443	57,176154	-1,480038	-13,235681	0,000629	0,752209	-0,117443	57,176154	-1,480038	-13,235681
10:45:28,83	0,814881	3,356955	-0,167979	0,864002	0,049993	0,751000	0,000629	0,752209	-0,117443	-1,872262	-1,430672	-13,235681	-1,329293	-2,511746	-1,279332	3,018958	42,287148	-0,634744	0,000629	0,752209	-0,117443	57,176154	-1,480038	-13,235681	0,000629	0,752209	-0,117443	57,176154	-1,480038	-13,235681
10:45:28,88	0,814881	3,356955	-0,167979	0,864002	0,049993	0,751000	-0,004432	0,755176	-0,117831	-2,041570	-1,673880	-13,206348	-1,333507	-2,509200	-1,281251	3,013770	42,230948	-0,577532	-0,004432	0,755176	-0,117831	57,239744	-1,325958	-13,206348	-0,004432	0,755176	-0,117831	57,239744	-1,325958	-13,206348
10:45:28,93	0,814881	3,356955	-0,167979	0,864002	0,049993	0,751000	-0,000595	0,753538	-0,120140	-1,924013	-1,462759	-13,214891	-1,334007	-2,513341	-1,283561	3,040024	42,253194	-0,586075	-0,000595	0,753538	-0,120140	57,228737	-1,416017	-13,214891	-0,000595	0,753538	-0,120140	57,228737	-1,416017	-13,214891
10:45:28,98	0,814881	3,356955	-0,167979	0,864002	0,049993	0,751000	-0,004831	0,753218	-0,115890	-1,874958	-1,696351	-13,234859	-1,331612	-2,509833	-1,279310	3,044679	42,287914	-0,606044	-0,004831	0,753218	-0,115890	57,252642	-1,317096	-13,234859	-0,004831	0,753218	-0,115890	57,252642	-1,317096	-13,234859
10:45:29,03	0,814881	3,356955	-0,167979	0,864002	0,049993	0,751000	-0,002599	0,749182	-0,120112	-1,677446	-1,548415	-13,204467	-1,331750	-2,506598	-1,282442	3,008432	42,252006	-0,594769	-0,002599	0,749182	-0,120112	57,133327	-1,344393	-13,204467	-0,002599	0,749182	-0,120112	57,133327	-1,344393	-13,204467
10:45:29,09	0,814881	3,356955	-0,167979	0,864002	0,049993	0,751000	-0,004823	0,756809	-0,119050	-2,091683	-1,760948	-13,241957	-1,338797	-2,511636	-1,280883	3,002855	42,248348	-0,602588	-0,004823	0,756809	-0,119050	57,317859	-1,382307	-13,241957	-0,004823	0,756809	-0,119050	57,317859	-1,382307	-13,241957
10:45:29,14	0,814881	3,356955	-0,167979	0,864002	0,049993	0,751000	-0,008457	0,751292	-0,116290	-1,783901	-1,901111	-13,233492	-1,328131	-2,507656	-1,279711	3,026107	42,288156	-0,604676	-0,008457	0,751292	-0,116290	57,192536	-1,237210	-13,233492	-0,008457	0,751292	-0,116290	57,192536	-1,237210	-13,233492
10:45:29,19	0,814881	3,356955	-0,167979	0,864002	0,049993	0,751000	-0,008070	0,752361	-0,115909	-1,800795	-1,889286	-13,247341	-1,329251	-2,507457	-1,279330	3,038233	42,325842	-0,618525	-0,008070	0,752361	-0,115909	57,259568	-1,255829	-13,247341	-0,008070	0,752361	-0,115909	57,259568	-1,255829	-13,247341
10:45:29,24	0,814881	3,356955	-0,167979	0,864002	0,049993	0,751000	-0,008070	0,752361	-0,115909	-1,800795	-1,889286	-13,247341	-1,289998	-2,413470	-1,285463	7,943577	40,449273	-0,981978	-0,008070	0,752361	-0,115909	57,259568	-1,255829	-13,247341	-0,008070	0,752361	-0,115909	57,259568	-1,255829	-13,247341
10:45:29,29	0,814881	3,356955	-0,167979	0,864002	0,049993	0,751000	-0,109091	0,765361	-0,122043	-1,649260	-1,955994	-13,610794	-1,328513	-2,422891	-1,281766	7,163437	42,141542	-1,372176	-0,109091	0,765361	-0,122043	58,431574	6,607688	-13,610794	-0,109091	0,765361	-0,122043	58,431574	6,607688	-13,610794
10:45:29,34	0,814959	3,356918	-0,167981	0,863979	0,049975	0,801026	-0,068092	0,790222	-0,121781	-1,919638	-2,103129	-13,957215	-1,336744	-2,440026	-1,281716	6,454069	42,495639	-1,340579	-0,068092	0,790222	-0,121781	60,112752	3,242112	-13,957215	-0,068092	0,790222	-0,121781	60,112752	3,242112	-13,957215
10:45:29,39	0,814959	3,356918	-0,167981	0,863979	0,049975	0,801026	-0,065011	0,791117	-0,118264	-1,961724	-1,937270	-13,945588	-1,334344	-2,438767	-1,281684	6,488113	42,475296	-1,316773	-0,065011	0,791117	-0,118264	60,140967	3,166066	-13,945588	-0,065011	0,791117	-0,118264	60,140967	3,166066	-13,945588
10:45:29,44	0,814959	3,356918	-0,167981	0,863979	0,049975	0,801026	-0,065011	0,791117	-0,118264	-1,961724	-1,937270	-13,945588	-1,335503	-2,436394	-1,281543	6,483335	42,513609	-1,368727	-0,065011	0,791117	-0,118264	60,140967	3,166066	-13,945588	-0,065011	0,791117	-0,118264	60,140967	3,166066	-13,945588
10:45:29,49	0,814959	3,356918	-0,167981	0,863979	0,049975	0,801026	-0,061491	0,788451	-0,118252	-1,846377	-1,770360	-13,941430	-1,333795	-2,443148	-1,281673	6,462498	42,463190	-1,312614	-0,061491	0,788451	-0,118252	60,047022	3,056656	-13,941430	-0,061491	0,788451	-0,118252	60,047022	3,056656	-13,941430
10:45:29,54	0,814959	3,356918	-0,167981	0,863979	0,049975	0,801026	-0,064171	0,788719	-0,122159	-1,848659	-1,949871	-13,937233	-1,332687	-2,440693	-1,285579	6,433569	42,493357	-1,308417	-0,064171	0,788719	-0,122159	60,065788	3,087547	-13,937233	-0,064171	0,788719	-0,122159	60,065788	3,087547	-13,937233
10:45:29,59	0,814959	3,356918	-0,167981	0,863979	0,049975	0,801026	-0,064171	0,788719	-0,122159	-1,848659	-1,949871	-13,937233	-1,332151	-2,440282	-1,285592	6,435962	42,412827	-1,325396	-0,064171	0,788719	-0,122159	60,065788	3,087547	-13,937233	-0,064171	0,788719	-0,122159	60,065788	3,087547	-13,937233
10:45:29,64	0,814959	3,356918	-0,167981	0,863979	0,049975	0,801026	-0,067208	0,785701	-0,123329	-1,694090	-2,094122	-13,950570	-1,328555	-2,439572	-1,286750	6,444232	42,484473	-1,321754	-0,067208	0,785701	-0,123329	59,983452	3,181706	-13,950570	-0,067208	0,785701	-0,123329	59,983452	3,181706	-13,950570
10:45:29,69	0,814959	3,356918	-0,167981	0,863979	0,049975	0,801026	-0,067208	0,785701	-0,123329	-1,694090	-2,094122	-13,950570	-1,330093	-2,436917	-1,282030	6,552956	42,482641	-1,296604	-0,067208	0,785701	-0,123329	59,983452	3,181706	-13,950570	-0,067208	0,785701	-0,123329	59,983452	3,181706	-13,950570
10:45:29,74	0,814959	3,356918	-0,167981	0,863979	0,049975	0,801026	-0,068738	0,788361	-0,118609	-1,779617	-2,078623	-13,925419	-1,322076	-2,391112	-1,292997	9,128336	42,163172	-1,701219	-0,068738	0,788361	-0,118609	60,106708	3,317331	-13,925419	-0,068738	0,788361	-0,118609	60,106708	3,317331	-13,925419
10:45:29,79	0,814959	3,356918	-0,167981	0,863979	0,049975	0,801026	-0,112415	0,804321	-0,129576	-1,598503	-1,959714	-14,330035	-1,365389	-2,421231	-1,291220	6,875409	44,671331	-2,039551	-0,112415	0,804321	-0,129576	61,540664	6,864832	-14,330035	-0,112415	0,804321	-0,129576	61,540664	6,864832	-14,330035
10:45:29,84	0,815025	3,356979	-0,167989	0,863985	0,050008	0,851037	-0,053389	0,829183	-0,132166	-1,838311	-2,578536	-14,697300	-1,373120	-2,429798	-1,295587	6,460823	44,919198	-2,068484	-0,053389	0,829183	-0,132166	63,252545	1,612512	-14,697300	-0,053389	0,829183	-0,132166	63,252545	1,612512	-14,697300
10:45:29,89	0,815025	3,356979	-0,167989	0,863985	0,050008	0,851037	-0,053389	0,829183	-0,132166	-1,838311	-2,578536	-14,697300	-1,376212	-2,438131	-1,290527	6,354903	44,946082	-2,037468	-0,053389	0,829183	-0,132166	63,252545	1,612512	-14,697300	-0,053389	0,829183	-0,132166	63,252545	1,612512	-14,697300
10:45:29,94	0,815025	3,356979	-0,167989	0,863985	0,050008	0,851037	-0,044627	0,827694	-0,127106	-1,790574	-2,228057	-14,666284	-1,376389	-2,432748	-1,294076	6,300034	44,926244	-2,039457	-0,044627	0,827694	-0,127106	63,183416	1,275134	-14,666284	-0,044627	0,827694	-0,127106	63,183416	1,275134	-14,666284
10:45:29,99	0,815025	3,356979	-0,167989	0,863985	0,050008	0,851037	-0,049200	0,830539	-0,130655	-1,983123	-2,503486	-14,668273	-1,371725	-2,439031	-1,292863	6,282874	44,866630	-2,012983	-0,049200	0,830539	-0,130655	63,214190	1,358736	-14,668273	-0,049200	0,830539	-0,130655	63,214190	1,358736	-14,668273
10:45:30,04	0,815025	3,356979	-0,167989	0,863985	0,050008	0,851037	-0,046638	0,831850	-0,129472	-2,079230	-2,381777	-14,636071	-1,378806	-2,434312	-1,292893	6,276050	44,907806	-2,007255	-0,046638	0,831850	-0,129472	63,220959	1,279274	-14,636071	-0,046638	0,831850	-0,129472	63,220959	1,279274	-14,636071
10:45:30,09	0,815025	3,356979	-0,167989	0,863985	0,050008	0,851037	-0,046638	0,831850	-0,129472	-2,079230	-2,381777	-14,636071	-1,374613	-2,435248	-1,294831	6,311393	44,892496	-2,035414	-0,046638	0,831850	-0,129472	63,220959	1,279274	-14,636071	-0,046638	0,831850	-0,129472	63,220959	1,279274	-14,636071
10:45:30,14	0,815025	3,356979	-0,167989	0,863985	0,050008	0,851037	-0,045578	0,829254	-0,125223	-2,006299	-2,314862	-14,674301	-1,377088	-2,436528	-1,288643	6,255250	44,848176	-2,045485	-0,045578	0,829254	-0,125223	63,090135	1,262988	-14,674301	-0,045578	0,829254	-0,125223	63,090135	1,262988	-14,674301
10:45:30,19	0,815025	3,356979	-0,167989	0,863985	0,050008	0,851037	-0,043589	0,833066	-0,127585	-2,255796	-2,259303	-14,663854	-1,381384	-2,436344	-1,291005	6,188183	44,827722	-2,035038	-0,043589	0,833066	-0,127585	63,139920	1,162432	-14,663854	-0,043589	0,833066	-0,127585	63,139920	1,162432	-14,663854
10:45:30,24	0,815025	3,356979	-0,167989	0,863985	0,050008	0,851037	-0,052259	0,825015	-0,129095	-1,799886	-2,655061	-14,646459	-1,370076	-2,432861	-1,292516	6,254501	44,832425	-2,017644	-0,052259	0,825015	-0,129095	62,963787	1,447269	-14,646459	-0,052259	0,825015	-0,129095	62,963787	1,447269	-14,646459
10:45:30,29	0,815025	3,356979	-0,167989	0,863985	0,050008	0,851037	-0,046771	0,830121	-0,131448	-2,093506	-2,404124	-14,646370	-1,377242	-2,435061	-1,294868	6,210642	44,825288	-2,017555	-0,046771	0,830121	-0,131448	63,070983	1,267434	-14,646370	-0,046771	0,830121	-0,131448	63,070983	1,267434	-14,646370
10:45:30,34	0,815025	3,356979	-0,167989	0,863985	0,050008	0,851037	-0,046771	0,830121	-0,131448	-2,093506	-2,404124	-14,646370	-1,370117	-2,433339	-1,293690	6,258393	44,764287	-2,033765	-0,046771	0,830121	-0,131448	63,070983	1,267434	-14,646370	-0,046771	0,830121	-0,131448	63,070983	1,267434	-14,646370
10:45:30,39	0,815025	3,356979	-0,167989	0,863985	0,050008	0,851037	-0,051825	0,824811	-0,130269	-1,846365	-2,595032	-14,662581	-1,376023	-2,432700	-1,294467	6,249966	44,784196	-2,014113	-0,051825	0,824811	-0,130269	62,901328	1,473197	-14,662581	-0,051825	0,824811	-0,130269	62,901328	1,473197	-14,662581
10:45:30,44	0,815025	3,356979	-0,167989	0,863985	0,050008	0,851037	-0,043444	0,827476	-0,131409	-2,000909	-2,167942	-14,639809	-1,376614	-2,439265	-1,294829	6,242870	44,754775	-2,010994	-0,043444	0,827476	-0,131409	62,955935	1,242431	-14,639809	-0,043444	0,827476	-0,131409	62,955935	1,242431	-14,639809
10:45:30,49	0,815025	3,356979	-0,167989	0,863985	0,050008	0,851037	-0,044734	0,827609	-0,131050	-2,007727	-2,274753	-14,653302	-1,376085	-2,438081	-1,294471	6,208507	44,774771	-2,024486	-0,044734	0,827609	-0,131050	62,959614	1,236846	-14,653302	-0,044734	0,827609	-0,131050	62,959614	1,236846	-14,653302
10:45:30,54	0,815025	3,356979	-0,167989	0,863985	0,050008	0,851037	-0,044734	0,827609	-0,131050	-2,007727	-2,274753	-14,653302	-1,370172	-2,442564	-1,290928	6,228127	44,700063	-2,014345	-0,044734	0,827609	-0,131050	62,959614	1,236846	-14,653302	-0,044734	0,827609	-0,131050	62,959614	1,236846	-14,653302
10:45:30,59	0,815025	3,356979	-0,167989	0,863985	0,050008	0,851037	-0,040468	0,821784	-0,131774	-1,758912	-2,030224	-14,621211	-1,372528	-2,437460	-1,293304	6,222737	44,758894	-2,034835	-0,040468	0,821784	-0,131774	62,751164	1,146540	-14,621211	-0,040468	0,821784	-0,131774	62,751164	1,146540	-14,621211
10:45:30,64	0,815025	3,356979	-0,167989	0,863985	0,050008	0,851037	-0,040468	0,821784	-0,131774	-1,758912	-2,030224	-14,621211	-1,370682	-2,439565	-1,293241	6,252463	44,780345	-1,986033	-0,040468	0,821784	-0,131774	62,751164	1,146540	-14,621211	-0,040468	0,821784	-0,131774	62,751164	1,146540	-14,621211
10:45:30,69	0,815025	3,356979	-0,167989	0,863985	0,050008	0,851037	-0,046150	0,822188	-0,129821	-1,698999	-2,313135	-14,614848	-1,372604	-2,435548	-1,292535	6,197517	44,745868	-2,020654	-0,046150	0,822188	-0,129821	62,842746	1,309665	-14,614848	-0,046150	0,822188	-0,129821	62,842746	1,309665	-14,614848
10:45:30,74	0,815025	3,356979	-0,167989	0,863985	0,050008	0,851037	-0,049814	0,824874	-0,129024	-1,897986	-2,559849	-14,642548	-1,371177	-2,435049	-1,292444	6,174142	44,757097	-2,013733	-0,049814	0,824874	-0,129024	62,854643	1,350547	-14,642548	-0,049814	0,824874	-0,129024	62,854643	1,350547	-14,642548
10:45:30,79	0,815025	3,356979	-0,167989	0,863985	0,050008	0,851037	-0,049814	0,824874	-0,129024	-1,897986	-2,559849	-14,642548	-1,375677	-2,438835	-1,291377	6,137457	44,720422	-2,008040	-0,049814	0,824874	-0,129024	62,854643	1,350547	-14,642548	-0,049814	0,824874	-0,129024	62,854643	1,350547	-14,642548
10:45:30,84	0,815025	3,356979	-0,167989	0,863985	0,050008	0,851037	-0,044285	0,826878	-0,127957	-2,052298	-2,285774	-14,636856	-1,374492	-2,439633	-1,296431	6,133284	44,760445	-2,013244	-0,044285	0,826878	-0,127957	62,857645	1,190596	-14,636856	-0,044285	0,826878	-0,127957	62,857645	1,190596	-14,636856
10:45:30,89	0,815025	3,356979	-0,167989	0,863985	0,050008	0,851037	-0,045617	0,829285	-0,129517	-2,170586	-2,315383	-14,651170	-1,377095	-2,436478	-1,292938	6,175239	44,706542	-2,022354	-0,045617	0,829285	-0,129517	62,928298	1,265556	-14,651170	-0,045617	0,829285	-0,129517	62,928298	1,265556	-14,651170
10:45:30,94	0,815025	3,356979	-0,167989	0,863985	0,050008	0,851037	-0,042698	0,829969	-0,130279	-2,232280	-2,131890	-14,647921	-1,379147	-2,438664	-1,293699	6,189619	44,668054	-2,019105	-0,042698	0,829969	-0,130279	62,920274	1,219897	-14,647921	-0,042698	0,829969	-0,130279	62,920274	1,219897	-14,647921
10:45:30,99	0,815025	3,356979	-0,167989	0,863985	0,050008	0,851037	-0,050864	0,825780	-0,129482	-1,960332	-2,562311	-14,620742	-1,371436	-2,433686	-1,292902	6,211688	44,717809	-1,991926	-0,050864	0,825780	-0,129482	62,863391	1,430543	-14,620742	-0,050864	0,825780	-0,129482	62,863391	1,430543	-14,620742
10:45:31,04	0,815025	3,356979	-0,167989	0,863985	0,050008	0,851037	-0,041312	0,825769	-0,129085	-1,993483	-2,095911	-14,623042	-1,376202	-2,441965	-1,292506	6,168551	44,703760	-1,994226	-0,041312	0,825769	-0,129085	62,829359	1,147066	-14,623042	-0,041312	0,825769	-0,129085	62,829359	1,147066	-14,623042
10:45:31,09	0,815025	3,356979	-0,167989	0,863985	0,050008	0,851037	-0,041312	0,825769	-0,129085	-1,993483	-2,095911	-14,623042	-1,369018	-2,437058	-1,292905	6,230425	44,707360	-2,031295	-0,041312	0,825769	-0,129085	62,829359	1,147066	-14,623042	-0,041312	0,825769	-0,129085	62,829359	1,147066	-14,623042
10:45:31,14	0,815025	3,356979	-0,167989	0,863985	0,050008	0,851037	-0,049153	0,822000	-0,129485	-1,763452	-2,451877	-14,660111	-1,366638	-2,439041	-1,295205	6,249590	44,687129	-2,016088	-0,049153	0,822000	-0,129485	62,763540	1,406647	-14,660111	-0,049153	0,822000	-0,129485	62,763540	1,406647	-14,660111
10:45:31,20	0,815025	3,356979	-0,167989	0,863985	0,050008	0,851037	-0,041845	0,826046	-0,127897	-2,062267	-2,042601	-14,617228	-1,368495	-2,442023	-1,293279	6,190717	44,701785	-2,016949	-0,041845	0,826046	-0,127897	62,782370	1,242209	-14,617228	-0,041845	0,826046	-0,127897	62,782370	1,242209	-14,617228
10:45:31,25	0,815025	3,356979	-0,167989	0,863985	0,050008	0,851037	-0,046460	0,824743	-0,129879	-1,973283	-2,356400	-14,622304	-1,372740	-2,438019	-1,293300	6,158220	44,671456	-1,993488	-0,046460	0,824743	-0,129879	62,769033	1,290693	-14,622304	-0,046460	0,824743	-0,129879	62,769033	1,290693	-14,622304
10:45:31,30	0,815025	3,356979	-0,167989	0,863985	0,050008	0,851037	-0,046460	0,824743	-0,129879	-1,973283	-2,356400	-14,622304	-1,370417	-2,436868	-1,294493	6,158007	44,631548	-2,027382	-0,046460	0,824743	-0,129879	62,769033	1,290693	-14,622304	-0,046460	0,824743	-0,129879	62,769033	1,290693	-14,622304
10:45:31,35	0,815025	3,356979	-0,167989	0,863985	0,050008	0,851037	-0,048619	0,823307	-0,131073	-1,933275	-2,448911	-14,656197	-1,359196	-2,471145	-1,274319	4,347042	44,124969	-1,581340	-0,048619	0,823307	-0,131073	62,696309	1,367682	-14,656197	-0,048619	0,823307	-0,131073	62,696309	1,367682	-14,656197
10:45:31,40	0,815025	3,356979	-0,167989	0,863985	0,050008	0,851037	-0,024544	0,796451	-0,110898	-1,880955	-2,512073	-14,210156	-1,302017	-2,423179	-1,284271	7,356405	40,988175	-1,219313	-0,024544	0,796451	-0,110898	60,640432	-0,585351	-14,210156	-0,024544	0,796451	-0,110898	60,640432	-0,585351	-14,210156
10:45:31,45	0,814886	3,356963	-0,167981	0,863979	0,049979	0,801141	-0,113765	0,769575	-0,119063	-1,740330	-2,067843	-13,853341	-1,291310	-2,407315	-1,282484	8,121200	40,494566	-1,224525	-0,113765	0,769575	-0,119063	58,671271	6,862718	-13,853341	-0,113765	0,769575	-0,119063	58,671271	6,862718	-13,853341
10:45:31,50	0,814886	3,356963	-0,167981	0,863979	0,049979	0,801141	-0,113765	0,769575	-0,119063	-1,740330	-2,067843	-13,853341	-1,292503	-2,404700	-1,280937	8,145098	40,415398	-1,232911	-0,113765	0,769575	-0,119063	58,671271	6,862718	-13,853341	-0,113765	0,769575	-0,119063	58,671271	6,862718	-13,853341
10:45:31,55	0,814886	3,356963	-0,167981	0,863979	0,049979	0,801141	-0,115434	0,771915	-0,117517	-1,918665	-2,094326	-13,861727	-1,290210	-2,403518	-1,279774	8,127940	40,385359	-1,224143	-0,115434	0,771915	-0,117517	58,676691	6,967215	-13,861727	-0,115434	0,771915	-0,117517	58,676691	6,967215	-13,861727
10:45:31,60	0,814886	3,356963	-0,167981	0,863979	0,049979	0,801141	-0,120053	0,771144	-0,115982	-1,876219	-2,310140	-13,886391	-1,289525	-2,401086	-1,279402	8,167365	40,405221	-1,257575	-0,120053	0,771144	-0,115982	58,658561	7,113991	-13,886391	-0,120053	0,771144	-0,115982	58,658561	7,113991	-13,886391
10:45:31,65	0,814886	3,356963	-0,167981	0,863979	0,049979	0,801141	-0,120053	0,771144	-0,115982	-1,876219	-2,310140	-13,886391	-1,288858	-2,403649	-1,282452	8,194779	40,444866	-1,211390	-0,120053	0,771144	-0,115982	58,658561	7,113991	-13,886391	-0,120053	0,771144	-0,115982	58,658561	7,113991	-13,886391
10:45:31,70	0,814886	3,356963	-0,167981	0,863979	0,049979	0,801141	-0,118166	0,769284	-0,119032	-1,731463	-2,208124	-13,840205	-1,297819	-2,404142	-1,280534	8,153632	40,384060	-1,206013	-0,118166	0,769284	-0,119032	58,657313	7,067918	-13,840205	-0,118166	0,769284	-0,119032	58,657313	7,067918	-13,840205
10:45:31,75	0,814886	3,356963	-0,167981	0,863979	0,049979	0,801141	-0,116252	0,772402	-0,115556	-1,975333	-2,106896	-13,840011	-1,292516	-2,403748	-1,278976	8,155397	40,373268	-1,211195	-0,116252	0,772402	-0,115556	58,658263	7,018886	-13,840011	-0,116252	0,772402	-0,115556	58,658263	7,018886	-13,840011
10:45:31,80	0,814886	3,356963	-0,167981	0,863979	0,049979	0,801141	-0,116252	0,772402	-0,115556	-1,975333	-2,106896	-13,840011	-1,292566	-2,406123	-1,282868	8,127259	40,389521	-1,213224	-0,116252	0,772402	-0,115556	58,658263	7,018886	-13,840011	-0,116252	0,772402	-0,115556	58,658263	7,018886	-13,840011
10:45:31,85	0,814886	3,356963	-0,167981	0,863979	0,049979	0,801141	-0,114170	0,771258	-0,119447	-1,915814	-2,031112	-13,842039	-1,313204	-2,474519	-1,266989	4,248420	41,533608	-0,816080	-0,114170	0,771258	-0,119447	58,627942	6,931211	-13,842039	-0,114170	0,771258	-0,119447	58,627942	6,931211	-13,842039
10:45:31,90	0,814886	3,356963	-0,167981	0,863979	0,049979	0,801141	-0,044618	0,754933	-0,103568	-2,015537	-2,345647	-13,444896	-1,293532	-2,479778	-1,279133	4,251494	40,403818	-0,503132	-0,044618	0,754933	-0,103568	57,246723	1,156879	-13,444896	-0,044618	0,754933	-0,103568	57,246723	1,156879	-13,444896
10:45:31,95	0,814925	3,357028	-0,167989	0,863992	0,050000	0,751043	-0,049900	0,735267	-0,115713	-1,969802	-2,052732	-13,131948	-1,295591	-2,476849	-1,279011	4,679587	40,010854	-0,455917	-0,049900	0,735267	-0,115713	55,748688	1,864399	-13,131948	-0,049900	0,735267	-0,115713	55,748688	1,864399	-13,131948
10:45:32,00	0,814925	3,357028	-0,167989	0,863992	0,050000	0,751043	-0,056602	0,735726	-0,113898	-2,176987	-1,749960	-13,050270	-1,290578	-2,473745	-1,277319	4,723846	39,919390	-0,421455	-0,056602	0,735726	-0,113898	55,577484	2,693288	-13,050270	-0,056602	0,735726	-0,113898	55,577484	2,693288	-13,050270
10:45:32,05	0,814925	3,357028	-0,167989	0,863992	0,050000	0,751043	-0,056602	0,735726	-0,113898	-2,176987	-1,749960	-13,050270	-1,286419	-2,474513	-1,279268	4,737156	39,923540	-0,448739	-0,056602	0,735726	-0,113898	55,577484	2,693288	-13,050270	-0,056602	0,735726	-0,113898	55,577484	2,693288	-13,050270
10:45:32,10	0,814925	3,357028	-0,167989	0,863992	0,050000	0,751043	-0,058614	0,728659	-0,115869	-1,807331	-1,832641	-13,121280	-1,283452	-2,475536	-1,279289	4,743940	39,910314	-0,492464	-0,058614	0,728659	-0,115869	55,392404	2,768545	-13,121280	-0,058614	0,728659	-0,115869	55,392404	2,768545	-13,121280
10:45:32,15	0,814925	3,357028	-0,167989	0,863992	0,050000	0,751043	-0,058614	0,728659	-0,115869	-1,807331	-1,832641	-13,121280	-1,284654	-2,472106	-1,281252	4,742479	39,918590	-0,495534	-0,058614	0,728659	-0,115869	55,392404	2,768545	-13,121280	-0,058614	0,728659	-0,115869	55,392404	2,768545	-13,121280
10:45:32,20	0,814925	3,357028	-0,167989	0,863992	0,050000	0,751043	-0,060983	0,731415	-0,117832	-1,944194	-1,961261	-13,124349	-1,288693	-2,475444	-1,276149	4,767215	39,921246	-0,456395	-0,060983	0,731415	-0,117832	55,471868	2,825934	-13,124349	-0,060983	0,731415	-0,117832	55,471868	2,825934	-13,124349
10:45:32,25	0,814925	3,357028	-0,167989	0,863992	0,050000	0,751043	-0,056073	0,733244	-0,112729	-2,024631	-1,685829	-13,085211	-1,286194	-2,477976	-1,277653	4,829124	39,926987	-0,446186	-0,056073	0,733244	-0,112729	55,535002	2,715904	-13,085211	-0,056073	0,733244	-0,112729	55,535002	2,715904	-13,085211
10:45:32,30	0,814925	3,357028	-0,167989	0,863992	0,050000	0,751043	-0,056166	0,736725	-0,112368	-2,184678	-1,725987	-13,094009	-1,291661	-2,473622	-1,275788	4,747120	39,957058	-0,465194	-0,056166	0,736725	-0,112368	55,648217	2,683067	-13,094009	-0,056166	0,736725	-0,112368	55,648217	2,683067	-13,094009
10:45:32,35	0,814925	3,357028	-0,167989	0,863992	0,050000	0,751043	-0,055220	0,725267	-0,116619	-1,623251	-1,639223	-13,126390	-1,286315	-2,471183	-1,278073	4,791950	39,933129	-0,424984	-0,055220	0,725267	-0,116619	55,310170	2,695507	-13,126390	-0,055220	0,725267	-0,116619	55,310170	2,695507	-13,126390
10:45:32,40	0,814925	3,357028	-0,167989	0,863992	0,050000	0,751043	-0,055576	0,728814	-0,116597	-1,802656	-1,616827	-13,103274	-1,285105	-2,478089	-1,280018	4,800396	39,892424	-0,474458	-0,055576	0,728814	-0,116597	55,409245	2,745874	-13,103274	-0,055576	0,728814	-0,116597	55,409245	2,745874	-13,103274
10:45:32,45	0,814925	3,357028	-0,167989	0,863992	0,050000	0,751043	-0,056551	0,736176	-0,116193	-2,169280	-1,659562	-13,055247	-1,290993	-2,473564	-1,279614	4,815392	39,902453	-0,426432	-0,056551	0,736176	-0,116193	55,620513	2,779687	-13,055247	-0,056551	0,736176	-0,116193	55,620513	2,779687	-13,055247
10:45:32,50	0,814925	3,357028	-0,167989	0,863992	0,050000	0,751043	-0,056551	0,736176	-0,116193	-2,169280	-1,659562	-13,055247	-1,287089	-2,470798	-1,279125	4,809095	39,898713	-0,452348	-0,056551	0,736176	-0,116193	55,620513	2,779687	-13,055247	-0,056551	0,736176	-0,116193	55,620513	2,779687	-13,055247
10:45:32,55	0,814925	3,357028	-0,167989	0,863992	0,050000	0,751043	-0,060898	0,734177	-0,115704	-2,071751	-1,889189	-13,081163	-1,281622	-2,476126	-1,279650	4,786743	39,869968	-0,488903	-0,060898	0,734177	-0,115704	55,561168	2,891300	-13,081163	-0,060898	0,734177	-0,115704	55,561168	2,891300	-13,081163
10:45:32,60	0,814925	3,357028	-0,167989	0,863992	0,050000	0,751043	-0,059017	0,726779	-0,116230	-1,723126	-1,796361	-13,117719	-1,286769	-2,477839	-1,278816	4,846892	39,900385	-0,451437	-0,059017	0,726779	-0,116230	55,329053	2,836467	-13,117719	-0,059017	0,726779	-0,116230	55,329053	2,836467	-13,117719
10:45:32,65	0,814925	3,357028	-0,167989	0,863992	0,050000	0,751043	-0,055923	0,735805	-0,114677	-2,151592	-1,636144	-13,104534	-1,290986	-2,474293	-1,278097	4,806621	39,905702	-0,475719	-0,055923	0,735805	-0,114677	55,609126	2,753835	-13,104534	-0,055923	0,735805	-0,114677	55,609126	2,753835	-13,104534
10:45:32,70	0,814925	3,357028	-0,167989	0,863992	0,050000	0,751043	-0,054397	0,733088	-0,114707	-2,040463	-1,651892	-13,102950	-1,289396	-2,476973	-1,278127	4,709160	39,927159	-0,474134	-0,054397	0,733088	-0,114707	55,506982	2,618247	-13,102950	-0,054397	0,733088	-0,114707	55,506982	2,618247	-13,102950
10:45:32,75	0,814925	3,357028	-0,167989	0,863992	0,050000	0,751043	-0,058405	0,735228	-0,113907	-2,113181	-1,786609	-13,098858	-1,289245	-2,472432	-1,277328	4,792280	39,923653	-0,470042	-0,058405	0,735228	-0,113907	55,602195	2,798216	-13,098858	-0,058405	0,735228	-0,113907	55,602195	2,798216	-13,098858
10:45:32,80	0,814925	3,357028	-0,167989	0,863992	0,050000	0,751043	-0,058405	0,735228	-0,113907	-2,113181	-1,786609	-13,098858	-1,289796	-2,473819	-1,276922	4,820275	39,880964	-0,472245	-0,058405	0,735228	-0,113907	55,602195	2,798216	-13,098858	-0,058405	0,735228	-0,113907	55,602195	2,798216	-13,098858
10:45:32,85	0,814925	3,357028	-0,167989	0,863992	0,050000	0,751043	-0,056929	0,735012	-0,113502	-2,124913	-1,664222	-13,101061	-1,292823	-2,475021	-1,280434	4,769009	39,933107	-0,458923	-0,056929	0,735012	-0,113502	55,573495	2,804667	-13,101061	-0,056929	0,735012	-0,113502	55,573495	2,804667	-13,101061
10:45:32,90	0,814925	3,357028	-0,167989	0,863992	0,050000	0,751043	-0,054374	0,737032	-0,117013	-2,210452	-1,601854	-13,087738	-1,288649	-2,474685	-1,277316	4,787590	39,930878	-0,465156	-0,054374	0,737032	-0,117013	55,646561	2,666501	-13,087738	-0,054374	0,737032	-0,117013	55,646561	2,666501	-13,087738
10:45:32,95	0,814925	3,357028	-0,167989	0,863992	0,050000	0,751043	-0,056752	0,733585	-0,113895	-2,023839	-1,708302	-13,093972	-1,282077	-2,471289	-1,279216	4,842239	39,943765	-0,433438	-0,056752	0,733585	-0,113895	55,562571	2,746724	-13,093972	-0,056752	0,733585	-0,113895	55,562571	2,746724	-13,093972
10:45:33,00	0,814925	3,357028	-0,167989	0,863992	0,050000	0,751043	-0,057149	0,733749	-0,113489	-2,036827	-1,684694	-13,090504	-1,288593	-2,474259	-1,276909	4,823715	39,904910	-0,461688	-0,057149	0,733749	-0,113489	55,562507	2,801522	-13,090504	-0,057149	0,733749	-0,113489	55,562507	2,801522	-13,090504
10:45:33,05	0,814925	3,357028	-0,167989	0,863992	0,050000	0,751043	-0,057149	0,733749	-0,113489	-2,036827	-1,684694	-13,090504	-1,284486	-2,470669	-1,280064	4,811294	39,947692	-0,500634	-0,057149	0,733749	-0,113489	55,562507	2,801522	-13,090504	-0,057149	0,733749	-0,113489	55,562507	2,801522	-13,090504
10:45:33,11	0,814925	3,357028	-0,167989	0,863992	0,050000	0,751043	-0,062311	0,731988	-0,116644	-1,914414	-1,985277	-13,129450	-1,287505	-2,470167	-1,280807	4,808172	39,886353	-0,444421	-0,062311	0,731988	-0,116644	55,546679	2,906173	-13,129450	-0,062311	0,731988	-0,116644	55,546679	2,906173	-13,129450
10:45:33,16	0,814925	3,357028	-0,167989	0,863992	0,050000	0,751043	-0,059116	0,731626	-0,116211	-1,948073	-1,830394	-13,063446	-1,296863	-2,475082	-1,281586	4,820046	39,902892	-0,465266	-0,059116	0,731626	-0,116211	55,484575	2,810189	-13,063446	-0,059116	0,731626	-0,116211	55,484575	2,810189	-13,063446
10:45:33,21	0,814925	3,357028	-0,167989	0,863992	0,050000	0,751043	-0,059116	0,731626	-0,116211	-1,948073	-1,830394	-13,063446	-1,289762	-2,473177	-1,277301	4,840195	39,877674	-0,467379	-0,059116	0,731626	-0,116211	55,484575	2,810189	-13,063446	-0,059116	0,731626	-0,116211	55,484575	2,810189	-13,063446
10:45:33,26	0,814925	3,357028	-0,167989	0,863992	0,050000	0,751043	-0,057501	0,735303	-0,113881	-2,132983	-1,675121	-13,096194	-1,300763	-2,528733	-1,266838	1,971537	40,117522	-0,088181	-0,057501	0,735303	-0,113881	55,588341	2,838746	-13,096194	-0,057501	0,735303	-0,113881	55,588341	2,838746	-13,096194
10:45:33,31	0,814925	3,357028	-0,167989	0,863992	0,050000	0,751043	-0,003888	0,717052	-0,103418	-2,410538	-1,491482	-12,716996	-1,241045	-2,475329	-1,269577	4,720195	37,264833	0,319629	-0,003888	0,717052	-0,103418	53,878072	-1,186260	-12,716996	-0,003888	0,717052	-0,103418	53,878072	-1,186260	-12,716996
10:45:33,36	0,814941	3,356965	-0,167979	0,863989	0,049976	0,700990	-0,079997	0,692037	-0,106157	-2,205907	-1,642373	-12,309187	-1,219233	-2,455070	-1,275059	5,793585	36,571009	0,326765	-0,079997	0,692037	-0,106157	52,118992	4,637366	-12,309187	-0,079997	0,692037	-0,106157	52,118992	4,637366	-12,309187
10:45:33,41	0,814941	3,356965	-0,167979	0,863989	0,049976	0,700990	-0,110934	0,686027	-0,111248	-1,978490	-1,910766	-12,304026	-1,220371	-2,451542	-1,274668	5,838399	36,520948	0,324790	-0,110934	0,686027	-0,111248	51,874597	6,797534	-12,304026	-0,110934	0,686027	-0,111248	51,874597	6,797534	-12,304026
10:45:33,46	0,814941	3,356965	-0,167979	0,863989	0,049976	0,700990	-0,110934	0,686027	-0,111248	-1,978490	-1,910766	-12,304026	-1,222087	-2,461871	-1,273070	5,854224	36,454883	0,314865	-0,110934	0,686027	-0,111248	51,874597	6,797534	-12,304026	-0,110934	0,686027	-0,111248	51,874597	6,797534	-12,304026
10:45:33,51	0,814941	3,356965	-0,167979	0,863989	0,049976	0,700990	-0,099014	0,684520	-0,110081	-1,917357	-1,286381	-12,356138	-1,225026	-2,462618	-1,273502	5,833744	36,503737	0,272677	-0,099014	0,684520	-0,110081	51,817428	6,486244	-12,356138	-0,099014	0,684520	-0,110081	51,817428	6,486244	-12,356138
10:45:33,56	0,814941	3,356965	-0,167979	0,863989	0,049976	0,700990	-0,099014	0,684520	-0,110081	-1,917357	-1,286381	-12,356138	-1,225666	-2,453007	-1,271562	5,837870	36,502724	0,321189	-0,099014	0,684520	-0,110081	51,817428	6,486244	-12,356138	-0,099014	0,684520	-0,110081	51,817428	6,486244	-12,356138
10:45:33,61	0,814941	3,356965	-0,167979	0,863989	0,049976	0,700990	-0,107017	0,689879	-0,108142	-2,194879	-1,698463	-12,307627	-1,227402	-2,456576	-1,272718	5,838509	36,520541	0,316782	-0,107017	0,689879	-0,108142	51,960647	6,702405	-12,307627	-0,107017	0,689879	-0,108142	51,960647	6,702405	-12,307627
10:45:33,66	0,814941	3,356965	-0,167979	0,863989	0,049976	0,700990	-0,107019	0,684499	-0,107750	-1,950683	-1,705217	-12,312941	-1,227966	-2,457876	-1,271565	5,849932	36,494043	0,285753	-0,107019	0,684499	-0,107750	51,782510	6,695751	-12,312941	-0,107019	0,684499	-0,107750	51,782510	6,695751	-12,312941
10:45:33,71	0,814941	3,356965	-0,167979	0,863989	0,049976	0,700990	-0,107019	0,684499	-0,107750	-1,950683	-1,705217	-12,312941	-1,218575	-2,452774	-1,274650	5,861282	36,483892	0,323484	-0,107019	0,684499	-0,107750	51,782510	6,695751	-12,312941	-0,107019	0,684499	-0,107750	51,782510	6,695751	-12,312941
10:45:33,76	0,814941	3,356965	-0,167979	0,863989	0,049976	0,700990	-0,110764	0,683855	-0,111230	-1,886215	-1,863586	-12,305331	-1,262343	-2,558605	-1,265594	0,364312	38,458631	0,741509	-0,110764	0,683855	-0,111230	51,796400	6,831378	-12,305331	-0,110764	0,683855	-0,111230	51,796400	6,831378	-12,305331
10:45:33,81	0,814941	3,356965	-0,167979	0,863989	0,049976	0,700990	0,002771	0,668844	-0,102174	-2,143935	-1,707634	-11,887306	-1,226800	-2,545104	-1,268892	1,843798	36,372263	1,045123	0,002771	0,668844	-0,102174	50,360287	-1,925190	-11,887306	0,002771	0,668844	-0,102174	50,360287	-1,925190	-11,887306
10:45:33,86	0,814935	3,356964	-0,167990	0,863996	0,049982	0,650979	-0,026692	0,644812	-0,105472	-1,961421	-0,915267	-11,583693	-1,214980	-2,528553	-1,270911	2,728370	35,749255	1,075098	-0,026692	0,644812	-0,105472	48,656357	1,180040	-11,583693	-0,026692	0,644812	-0,105472	48,656357	1,180040	-11,583693
10:45:33,91	0,814935	3,356964	-0,167990	0,863996	0,049982	0,650979	-0,046935	0,642852	-0,107491	-1,956756	-0,890360	-11,553717	-1,210222	-2,528631	-1,272006	2,773183	35,708712	1,132958	-0,046935	0,642852	-0,107491	48,507163	2,794058	-11,553717	-0,046935	0,642852	-0,107491	48,507163	2,794058	-11,553717
10:45:33,96	0,814935	3,356964	-0,167990	0,863996	0,049982	0,650979	-0,055926	0,642549	-0,103997	-1,958811	-1,287378	-11,556048	-1,210223	-2,520918	-1,267417	2,780521	35,698570	1,072768	-0,055926	0,642549	-0,103997	48,481311	3,102821	-11,556048	-0,055926	0,642549	-0,103997	48,481311	3,102821	-11,556048
10:45:34,01	0,814935	3,356964	-0,167990	0,863996	0,049982	0,650979	-0,055094	0,649545	-0,108646	-2,324901	-1,208475	-11,525796	-1,216697	-2,518141	-1,272066	2,810212	35,678737	1,103020	-0,055094	0,649545	-0,108646	48,664357	3,116399	-11,525796	-0,055094	0,649545	-0,108646	48,664357	3,116399	-11,525796
10:45:34,06	0,814935	3,356964	-0,167990	0,863996	0,049982	0,650979	-0,055094	0,649545	-0,108646	-2,324901	-1,208475	-11,525796	-1,209530	-2,518521	-1,271663	2,847913	35,689183	1,084523	-0,055094	0,649545	-0,108646	48,664357	3,116399	-11,525796	-0,055094	0,649545	-0,108646	48,664357	3,116399	-11,525796
10:45:34,11	0,814935	3,356964	-0,167990	0,863996	0,049982	0,650979	-0,058348	0,643148	-0,108242	-1,964396	-1,350255	-11,544293	-1,214845	-2,518468	-1,270500	2,842756	35,683814	1,092477	-0,058348	0,643148	-0,108242	48,522752	3,230057	-11,544293	-0,058348	0,643148	-0,108242	48,522752	3,230057	-11,544293
10:45:34,16	0,814935	3,356964	-0,167990	0,863996	0,049982	0,650979	-0,055737	0,647778	-0,107080	-2,212352	-1,216276	-11,536339	-1,218343	-2,518577	-1,269759	2,848167	35,696372	1,048145	-0,055737	0,647778	-0,107080	48,638203	3,159089	-11,536339	-0,055737	0,647778	-0,107080	48,638203	3,159089	-11,536339
10:45:34,21	0,814935	3,356964	-0,167990	0,863996	0,049982	0,650979	-0,054662	0,647063	-0,106680	-2,149844	-1,142542	-11,546321	-1,214763	-2,519756	-1,270101	2,870867	35,696841	1,082494	-0,054662	0,647063	-0,106680	48,644598	3,148432	-11,546321	-0,054662	0,647063	-0,106680	48,644598	3,148432	-11,546321
10:45:34,26	0,814935	3,356964	-0,167990	0,863996	0,049982	0,650979	-0,054662	0,647063	-0,106680	-2,149844	-1,142542	-11,546321	-1,210014	-2,525618	-1,268128	2,866706	35,702036	1,081454	-0,054662	0,647063	-0,106680	48,644598	3,148432	-11,546321	-0,054662	0,647063	-0,106680	48,644598	3,148432	-11,546321
10:45:34,31	0,814935	3,356964	-0,167990	0,863996	0,049982	0,650979	-0,051960	0,640019	-0,104707	-1,781145	-1,008260	-11,547362	-1,216515	-2,518418	-1,268144	2,888571	35,672333	1,099613	-0,051960	0,640019	-0,104707	48,460354	3,070637	-11,547362	-0,051960	0,640019	-0,104707	48,460354	3,070637	-11,547362
10:45:34,36	0,814935	3,356964	-0,167990	0,863996	0,049982	0,650979	-0,054945	0,649249	-0,104724	-2,275911	-1,129684	-11,529202	-1,211760	-2,519498	-1,269686	2,906059	35,677143	1,091497	-0,054945	0,649249	-0,104724	48,690165	3,183524	-11,529202	-0,054945	0,649249	-0,104724	48,690165	3,183524	-11,529202
10:45:34,41	0,814935	3,356964	-0,167990	0,863996	0,049982	0,650979	-0,056388	0,644591	-0,106265	-2,020752	-1,191950	-11,537319	-1,212373	-2,527120	-1,271225	2,876922	35,676934	1,086645	-0,056388	0,644591	-0,106265	48,579621	3,234488	-11,537319	-0,056388	0,644591	-0,106265	48,579621	3,234488	-11,537319
10:45:34,46	0,814935	3,356964	-0,167990	0,863996	0,049982	0,650979	-0,049480	0,641311	-0,107805	-1,864962	-0,857890	-11,542171	-1,215410	-2,518042	-1,269340	2,844664	35,705913	1,087579	-0,055824	0,648480	-0,105919	48,676897	3,151982	-11,541237	-0,055824	0,648480	-0,105919	48,676897	3,151982	-11,541237
10:45:34,51	0,814935	3,356964	-0,167990	0,863996	0,049982	0,650979	-0,055970	0,647778	-0,106649	-2,161275	-1,204774	-11,506914	-1,214729	-2,518266	-1,270069	2,888757	35,716274	1,121902	-0,055970	0,647778	-0,106649	48,689332	3,188867	-11,506914	-0,055970	0,647778	-0,106649	48,689332	3,188867	-11,506914
10:45:34,56	0,814935	3,356964	-0,167990	0,863996	0,049982	0,650979	-0,055970	0,647778	-0,106649	-2,161275	-1,204774	-11,506914	-1,210885	-2,520046	-1,273000	2,842370	35,671711	1,112233	-0,055970	0,647778	-0,106649	48,689332	3,188867	-11,506914	-0,055970	0,647778	-0,106649	48,689332	3,188867	-11,506914
10:45:34,61	0,814935	3,356964	-0,167990	0,863996	0,049982	0,650979	-0,056350	0,643559	-0,109579	-2,003661	-1,242442	-11,516582	-1,207107	-2,518641	-1,272054	2,877115	35,687475	1,058159	-0,056350	0,643559	-0,109579	48,515737	3,181055	-11,516582	-0,056350	0,643559	-0,109579	48,515737	3,181055	-11,516582
10:45:34,66	0,814935	3,356964	-0,167990	0,863996	0,049982	0,650979	-0,059456	0,640989	-0,108633	-1,839012	-1,381716	-11,570657	-1,204641	-2,514744	-1,268544	2,939076	35,664587	1,053235	-0,059456	0,640989	-0,108633	48,478663	3,285556	-11,570657	-0,059456	0,640989	-0,108633	48,478663	3,285556	-11,570657
10:45:34,71	0,814935	3,356964	-0,167990	0,863996	0,049982	0,650979	-0,064064	0,640803	-0,105124	-1,818166	-1,556235	-11,575581	-1,214749	-2,517562	-1,271260	2,880645	35,716167	1,098582	-0,064064	0,640803	-0,105124	48,484886	3,472776	-11,575581	-0,064064	0,640803	-0,105124	48,484886	3,472776	-11,575581
10:45:34,76	0,814935	3,356964	-0,167990	0,863996	0,049982	0,650979	-0,056569	0,648148	-0,107839	-2,184637	-1,242921	-11,530234	-1,214125	-2,523069	-1,270062	2,901296	35,655477	1,094987	-0,056569	0,648148	-0,107839	48,694976	3,197782	-11,530234	-0,056569	0,648148	-0,107839	48,694976	3,197782	-11,530234
10:45:34,81	0,814935	3,356964	-0,167990	0,863996	0,049982	0,650979	-0,052112	0,644853	-0,106641	-2,055555	-0,962923	-11,533829	-1,210019	-2,515633	-1,268171	2,889616	35,701441	1,068171	-0,052112	0,644853	-0,106641	48,565436	3,127899	-11,533829	-0,052112	0,644853	-0,106641	48,565436	3,127899	-11,533829
10:45:34,86	0,814935	3,356964	-0,167990	0,863996	0,049982	0,650979	-0,060605	0,645015	-0,104750	-2,030010	-1,437632	-11,560645	-1,214203	-2,516159	-1,270123	2,870352	35,684251	1,073050	-0,060605	0,645015	-0,104750	48,603694	3,319853	-11,560645	-0,060605	0,645015	-0,104750	48,603694	3,319853	-11,560645
10:45:34,91	0,814935	3,356964	-0,167990	0,863996	0,049982	0,650979	-0,060958	0,647282	-0,105130	-2,165796	-1,437930	-11,541984	-1,211805	-2,514194	-1,268551	2,896315	35,676871	1,086832	-0,060958	0,647282	-0,105130	48,645827	3,347309	-11,541984	-0,060958	0,647282	-0,105130	48,645827	3,347309	-11,541984
10:45:34,96	0,814935	3,356964	-0,167990	0,863996	0,049982	0,650979	-0,062274	0,645285	-0,104758	-2,048363	-1,506963	-11,570525	-1,209418	-2,514053	-1,268178	2,902578	35,688959	1,058290	-0,062274	0,645285	-0,104758	48,606512	3,381554	-11,570525	-0,062274	0,645285	-0,104758	48,606512	3,381554	-11,570525
10:45:35,01	0,814935	3,356964	-0,167990	0,863996	0,049982	0,650979	-0,057198	0,641597	-0,106637	-1,844581	-1,224148	-11,536477	-1,208761	-2,520293	-1,270057	2,924896	35,689907	1,092339	-0,057198	0,641597	-0,106637	48,520747	3,265889	-11,536477	-0,057198	0,641597	-0,106637	48,520747	3,265889	-11,536477
10:45:35,06	0,814935	3,356964	-0,167990	0,863996	0,049982	0,650979	-0,057198	0,641597	-0,106637	-1,844581	-1,224148	-11,536477	-1,208775	-2,522705	-1,274341	2,913646	35,702878	1,075735	-0,057198	0,641597	-0,106637	48,520747	3,265889	-11,536477	-0,057198	0,641597	-0,106637	48,520747	3,265889	-11,536477
10:45:35,12	0,814935	3,356964	-0,167990	0,863996	0,049982	0,650979	-0,055102	0,640403	-0,110920	-1,776895	-1,131405	-11,553081	-1,208803	-2,521401	-1,270435	2,925840	35,628352	1,100106	-0,055102	0,640403	-0,110920	48,494719	3,194128	-11,553081	-0,055102	0,640403	-0,110920	48,494719	3,194128	-11,553081
10:45:35,17	0,814935	3,356964	-0,167990	0,863996	0,049982	0,650979	-0,059875	0,642452	-0,108193	-1,851788	-1,383957	-11,523973	-1,209515	-2,516486	-1,268998	2,840385	35,711749	1,025865	-0,059875	0,642452	-0,108193	48,580687	3,316211	-11,523973	-0,059875	0,642452	-0,108193	48,580687	3,316211	-11,523973
10:45:35,22	0,814935	3,356964	-0,167990	0,863996	0,049982	0,650979	-0,059875	0,642452	-0,108193	-1,851788	-1,383957	-11,523973	-1,207665	-2,518795	-1,268895	2,886227	35,704087	1,117121	-0,059875	0,642452	-0,108193	48,580687	3,316211	-11,523973	-0,059875	0,642452	-0,108193	48,580687	3,316211	-11,523973
10:45:35,27	0,814935	3,356964	-0,167990	0,863996	0,049982	0,650979	-0,059043	0,641396	-0,105475	-1,841225	-1,360676	-11,511695	-1,221758	-2,564492	-1,260954	0,811811	35,873037	1,338147	-0,059043	0,641396	-0,105475	48,508387	3,274209	-11,511695	-0,059043	0,641396	-0,105475	48,508387	3,274209	-11,511695
10:45:35,32	0,814935	3,356964	-0,167990	0,863996	0,049982	0,650979	-0,012422	0,630752	-0,097534	-2,178617	-0,817353	-11,290668	-1,171970	-2,524991	-1,262122	2,788841	33,467565	1,793761	-0,012422	0,630752	-0,097534	47,335421	0,157779	-11,290668	-0,012422	0,630752	-0,097534	47,335421	0,157779	-11,290668
10:45:35,37	0,814977	3,356957	-0,168004	0,863976	0,050003	0,600954	-0,071525	0,607386	-0,098701	-2,058239	-0,975819	-10,835055	-1,157939	-2,514614	-1,263344	3,561139	32,780132	1,791526	-0,071525	0,607386	-0,098701	45,621523	4,638903	-10,835055	-0,071525	0,607386	-0,098701	45,621523	4,638903	-10,835055
10:45:35,42	0,814977	3,356957	-0,168004	0,863976	0,050003	0,600954	-0,087528	0,600422	-0,099924	-1,905347	-0,795422	-10,837290	-1,159599	-2,508003	-1,267228	3,611907	32,854879	1,807357	-0,087528	0,600422	-0,099924	45,227818	6,075525	-10,837290	-0,087528	0,600422	-0,099924	45,227818	6,075525	-10,837290
10:45:35,47	0,814977	3,356957	-0,168004	0,863976	0,050003	0,600954	-0,093767	0,605367	-0,101466	-2,127871	-1,106939	-10,790106	-1,159101	-2,506738	-1,264886	3,589641	32,803643	1,838709	-0,093767	0,605367	-0,101466	45,393471	6,253796	-10,790106	-0,093767	0,605367	-0,101466	45,393471	6,253796	-10,790106
10:45:35,52	0,814977	3,356957	-0,168004	0,863976	0,050003	0,600954	-0,093767	0,605367	-0,101466	-2,127871	-1,106939	-10,790106	-1,155439	-2,509988	-1,260573	3,625798	32,823756	1,841353	-0,093767	0,605367	-0,101466	45,393471	6,253796	-10,790106	-0,093767	0,605367	-0,101466	45,393471	6,253796	-10,790106
10:45:35,57	0,814977	3,356957	-0,168004	0,863976	0,050003	0,600954	-0,090422	0,601218	-0,095973	-1,867834	-0,912711	-10,778824	-1,157180	-2,511709	-1,259393	3,629337	32,831823	1,849992	-0,090422	0,601218	-0,095973	45,327756	6,185441	-10,778824	-0,090422	0,601218	-0,095973	45,327756	6,185441	-10,778824
10:45:35,62	0,814977	3,356957	-0,168004	0,863976	0,050003	0,600954	-0,090422	0,601218	-0,095973	-1,867834	-0,912711	-10,778824	-1,157701	-2,509292	-1,264860	3,674284	32,827600	1,804538	-0,090422	0,601218	-0,095973	45,327756	6,185441	-10,778824	-0,090422	0,601218	-0,095973	45,327756	6,185441	-10,778824
10:45:35,67	0,814977	3,356957	-0,168004	0,863976	0,050003	0,600954	-0,089044	0,603214	-0,100278	-2,007963	-0,833998	-10,806719	-1,159598	-2,511905	-1,263698	3,617272	32,796840	1,822097	-0,089044	0,603214	-0,100278	45,344326	6,155960	-10,806719	-0,089044	0,603214	-0,100278	45,344326	6,155960	-10,806719
10:45:35,72	0,814977	3,356957	-0,168004	0,863976	0,050003	0,600954	-0,093067	0,610151	-0,097928	-2,338140	-0,968264	-10,784759	-1,163594	-2,504952	-1,261348	3,697442	32,785816	1,844056	-0,093067	0,610151	-0,097928	45,558691	6,337516	-10,784759	-0,093067	0,610151	-0,097928	45,558691	6,337516	-10,784759
10:45:35,77	0,814977	3,356957	-0,168004	0,863976	0,050003	0,600954	-0,093067	0,610151	-0,097928	-2,338140	-0,968264	-10,784759	-1,193348	-2,596756	-1,257460	-1,018731	34,247688	2,199247	-0,093067	0,610151	-0,097928	45,558691	6,337516	-10,784759	-0,093067	0,610151	-0,097928	45,558691	6,337516	-10,784759
10:45:35,82	0,814977	3,356957	-0,168004	0,863976	0,050003	0,600954	0,001314	0,590017	-0,094040	-2,383255	-0,875679	-10,429569	-1,142531	-2,560583	-1,264544	0,892263	31,807647	2,560813	0,001314	0,590017	-0,094040	43,933078	-0,978856	-10,429569	0,001314	0,590017	-0,094040	43,933078	-0,978856	-10,429569
10:45:35,87	0,814958	3,357044	-0,167988	0,863986	0,049987	0,550916	-0,076775	0,564419	-0,097566	-2,342321	-0,781953	-10,027800	-1,132135	-2,541928	-1,260987	1,933992	31,053190	2,601016	-0,076775	0,564419	-0,097566	41,964581	5,244896	-10,027800	-0,076775	0,564419	-0,097566	41,964581	5,244896	-10,027800
10:45:35,92	0,814958	3,357044	-0,167988	0,863986	0,049987	0,550916	-0,078083	0,558896	-0,094435	-2,028509	-0,808406	-10,048821	-1,126699	-2,543557	-1,257855	1,983270	31,055480	2,579994	-0,078083	0,558896	-0,094435	41,844847	5,321072	-10,048821	-0,078083	0,558896	-0,094435	41,844847	5,321072	-10,048821
10:45:35,97	0,814958	3,357044	-0,167988	0,863986	0,049987	0,550916	-0,078083	0,558896	-0,094435	-2,028509	-0,808406	-10,048821	-1,123344	-2,539629	-1,260374	2,010392	31,046712	2,590205	-0,078083	0,558896	-0,094435	41,844847	5,321072	-10,048821	-0,078083	0,558896	-0,094435	41,844847	5,321072	-10,048821
10:45:36,02	0,814958	3,357044	-0,167988	0,863986	0,049987	0,550916	-0,083161	0,557955	-0,096954	-1,973591	-1,044605	-10,038611	-1,127745	-2,545173	-1,260521	2,060997	31,018619	2,598597	-0,083161	0,557955	-0,096954	41,825869	5,483519	-10,038611	-0,083161	0,557955	-0,096954	41,825869	5,483519	-10,038611
10:45:36,07	0,814958	3,357044	-0,167988	0,863986	0,049987	0,550916	-0,079147	0,559078	-0,095000	-2,092212	-0,804871	-10,034805	-1,126324	-2,542544	-1,258420	2,007158	30,979067	2,594010	-0,079147	0,559078	-0,095000	41,795442	5,408178	-10,034805	-0,079147	0,559078	-0,095000	41,795442	5,408178	-10,034805
10:45:36,12	0,814958	3,357044	-0,167988	0,863986	0,049987	0,550916	-0,079147	0,559078	-0,095000	-2,092212	-0,804871	-10,034805	-1,133551	-2,540743	-1,255852	2,029345	31,090391	2,574616	-0,079147	0,559078	-0,095000	41,795442	5,408178	-10,034805	-0,079147	0,559078	-0,095000	41,795442	5,408178	-10,034805
10:45:36,17	0,814958	3,357044	-0,167988	0,863986	0,049987	0,550916	-0,077093	0,566237	-0,092432	-2,356975	-0,734502	-10,054200	-1,132632	-2,540883	-1,257476	2,014619	31,056230	2,574799	-0,077093	0,566237	-0,092432	42,092658	5,317295	-10,054200	-0,077093	0,566237	-0,092432	42,092658	5,317295	-10,054200
10:45:36,22	0,814958	3,357044	-0,167988	0,863986	0,049987	0,550916	-0,079628	0,561473	-0,096318	-2,130756	-0,838703	-10,072294	-1,128157	-2,540930	-1,259738	2,042514	31,057938	2,556522	-0,079628	0,561473	-0,096318	41,944885	5,412111	-10,072294	-0,079628	0,561473	-0,096318	41,944885	5,412111	-10,072294
10:45:36,27	0,814958	3,357044	-0,167988	0,863986	0,049987	0,550916	-0,083352	0,559158	-0,097933	-2,035210	-1,029067	-10,056443	-1,130738	-2,539951	-1,258605	2,033660	31,067296	2,614064	-0,083352	0,559158	-0,097933	41,858675	5,514026	-10,056443	-0,083352	0,559158	-0,097933	41,858675	5,514026	-10,056443
10:45:36,32	0,814958	3,357044	-0,167988	0,863986	0,049987	0,550916	-0,083352	0,559158	-0,097933	-2,035210	-1,029067	-10,056443	-1,123613	-2,536377	-1,259797	2,066810	31,064460	2,567668	-0,083352	0,559158	-0,097933	41,858675	5,514026	-10,056443	-0,083352	0,559158	-0,097933	41,858675	5,514026	-10,056443
10:45:36,37	0,814958	3,357044	-0,167988	0,863986	0,049987	0,550916	-0,085843	0,559814	-0,096376	-2,026680	-1,144099	-10,061148	-1,123682	-2,538390	-1,261732	2,040566	31,048342	2,582824	-0,085843	0,559814	-0,096376	41,918712	5,594585	-10,061148	-0,085843	0,559814	-0,096376	41,918712	5,594585	-10,061148
10:45:36,42	0,814958	3,357044	-0,167988	0,863986	0,049987	0,550916	-0,077819	0,563243	-0,094681	-2,242553	-0,714598	-10,058857	-1,130595	-2,541612	-1,258101	2,058628	31,025801	2,569959	-0,077819	0,563243	-0,094681	41,972006	5,394189	-10,058857	-0,077819	0,563243	-0,094681	41,972006	5,394189	-10,058857
10:45:36,47	0,814958	3,357044	-0,167988	0,863986	0,049987	0,550916	-0,079911	0,561505	-0,095594	-2,075562	-0,830809	-9,999277	-1,128044	-2,540669	-1,259014	2,090513	31,095878	2,629539	-0,079911	0,561505	-0,095594	42,002588	5,442202	-9,999277	-0,079911	0,561505	-0,095594	42,002588	5,442202	-9,999277
10:45:36,52	0,814958	3,357044	-0,167988	0,863986	0,049987	0,550916	-0,082982	0,557362	-0,093995	-1,875736	-0,969451	-10,038915	-1,122920	-2,540081	-1,257415	2,100920	31,071843	2,589900	-0,082982	0,557362	-0,093995	41,877186	5,544604	-10,038915	-0,082982	0,557362	-0,093995	41,877186	5,544604	-10,038915
10:45:36,57	0,814958	3,357044	-0,167988	0,863986	0,049987	0,550916	-0,074377	0,557233	-0,096565	-1,905326	-0,543789	-10,024934	-1,124918	-2,539482	-1,257951	2,058413	31,078723	2,556711	-0,074377	0,557233	-0,096565	41,837426	5,294810	-10,024934	-0,074377	0,557233	-0,096565	41,837426	5,294810	-10,024934
10:45:36,62	0,814958	3,357044	-0,167988	0,863986	0,049987	0,550916	-0,080343	0,554399	-0,095613	-1,747232	-0,835086	-10,052508	-1,121674	-2,543848	-1,259034	2,085666	31,051137	2,576307	-0,080343	0,554399	-0,095613	41,773115	5,471815	-10,052508	-0,080343	0,554399	-0,095613	41,773115	5,471815	-10,052508
10:45:36,67	0,814958	3,357044	-0,167988	0,863986	0,049987	0,550916	-0,080343	0,554399	-0,095613	-1,747232	-0,835086	-10,052508	-1,123617	-2,540698	-1,258215	2,064366	31,029092	2,579491	-0,080343	0,554399	-0,095613	41,773115	5,471815	-10,052508	-0,080343	0,554399	-0,095613	41,773115	5,471815	-10,052508
10:45:36,72	0,814958	3,357044	-0,167988	0,863986	0,049987	0,550916	-0,082099	0,557657	-0,094795	-1,946367	-0,933842	-10,049324	-1,130198	-2,541484	-1,256484	2,021551	31,004764	2,588958	-0,082099	0,557657	-0,094795	41,829700	5,510936	-10,049324	-0,082099	0,557657	-0,094795	41,829700	5,510936	-10,049324
10:45:36,77	0,814958	3,357044	-0,167988	0,863986	0,049987	0,550916	-0,077015	0,564425	-0,096613	-2,275173	-0,668404	-10,053363	-1,132020	-2,541717	-1,260034	2,076841	31,048576	2,575453	-0,077015	0,564425	-0,096613	42,032152	5,377268	-10,053363	-0,077015	0,564425	-0,096613	42,032152	5,377268	-10,053363
10:45:36,82	0,814958	3,357044	-0,167988	0,863986	0,049987	0,550916	-0,075996	0,558855	-0,095924	-2,025296	-0,585466	-10,031807	-1,127706	-2,545385	-1,259345	2,082889	30,999192	2,597009	-0,075996	0,558855	-0,095924	41,844813	5,380184	-10,031807	-0,075996	0,558855	-0,095924	41,844813	5,380184	-10,031807
10:45:36,87	0,814958	3,357044	-0,167988	0,863986	0,049987	0,550916	-0,075996	0,558855	-0,095924	-2,025296	-0,585466	-10,031807	-1,122936	-2,543395	-1,260108	2,097013	31,059019	2,610055	-0,075996	0,558855	-0,095924	41,844813	5,380184	-10,031807	-0,075996	0,558855	-0,095924	41,844813	5,380184	-10,031807
10:45:36,92	0,814958	3,357044	-0,167988	0,863986	0,049987	0,550916	-0,084667	0,559175	-0,097527	-2,007738	-1,088364	-10,041459	-1,123648	-2,537715	-1,260948	2,054971	31,054812	2,587357	-0,084667	0,559175	-0,097527	41,887509	5,557987	-10,041459	-0,084667	0,559175	-0,097527	41,887509	5,557987	-10,041459
10:45:36,97	0,814958	3,357044	-0,167988	0,863986	0,049987	0,550916	-0,082280	0,561865	-0,096358	-2,135418	-0,975009	-10,032653	-1,127171	-2,538437	-1,259778	2,051746	31,070751	2,596163	-0,082280	0,561865	-0,096358	41,970980	5,483973	-10,032653	-0,082280	0,561865	-0,096358	41,970980	5,483973	-10,032653
10:45:37,02	0,814958	3,357044	-0,167988	0,863986	0,049987	0,550916	-0,082878	0,557353	-0,094801	-1,898020	-0,970881	-10,067861	-1,122965	-2,540175	-1,258222	2,083634	31,055571	2,560955	-0,082878	0,557353	-0,094801	41,854222	5,535017	-10,067861	-0,082878	0,557353	-0,094801	41,854222	5,535017	-10,067861
10:45:37,07	0,814958	3,357044	-0,167988	0,863986	0,049987	0,550916	-0,082230	0,560537	-0,096355	-2,089413	-0,982451	-10,023145	-1,126046	-2,539144	-1,259776	2,031529	31,055802	2,605670	-0,082230	0,560537	-0,096355	41,912732	5,472618	-10,023145	-0,082230	0,560537	-0,096355	41,912732	5,472618	-10,023145
10:45:37,12	0,814958	3,357044	-0,167988	0,863986	0,049987	0,550916	-0,085083	0,556636	-0,094793	-1,886605	-1,075512	-10,048792	-1,131281	-2,543095	-1,259397	2,047871	31,053800	2,569801	-0,085083	0,556636	-0,094793	41,809344	5,603527	-10,048792	-0,085083	0,556636	-0,094793	41,809344	5,603527	-10,048792
10:45:37,17	0,814958	3,357044	-0,167988	0,863986	0,049987	0,550916	-0,080877	0,565785	-0,095983	-2,338245	-0,885321	-10,048408	-1,125256	-2,545405	-1,259336	2,099257	31,076181	2,594877	-0,080877	0,565785	-0,095983	42,075845	5,463562	-10,048408	-0,080877	0,565785	-0,095983	42,075845	5,463562	-10,048408
10:45:37,23	0,814958	3,357044	-0,167988	0,863986	0,049987	0,550916	-0,077059	0,560377	-0,095935	-2,056502	-0,628608	-10,056343	-1,125359	-2,542842	-1,259358	2,065696	31,056599	2,599816	-0,077059	0,560377	-0,095935	41,933080	5,420526	-10,056343	-0,077059	0,560377	-0,095935	41,933080	5,420526	-10,056343
10:45:37,28	0,814958	3,357044	-0,167988	0,863986	0,049987	0,550916	-0,084023	0,557336	-0,096319	-1,902835	-1,009029	-10,023746	-1,122377	-2,539192	-1,259739	2,099303	31,039925	2,605070	-0,084023	0,557336	-0,096319	41,848048	5,586751	-10,023746	-0,084023	0,557336	-0,096319	41,848048	5,586751	-10,023746
10:45:37,33	0,814958	3,357044	-0,167988	0,863986	0,049987	0,550916	-0,084023	0,557336	-0,096319	-1,902835	-1,009029	-10,023746	-1,125609	-2,542417	-1,257761	2,083026	31,047061	2,562849	-0,084023	0,557336	-0,096319	41,848048	5,586751	-10,023746	-0,084023	0,557336	-0,096319	41,848048	5,586751	-10,023746
10:45:37,38	0,814958	3,357044	-0,167988	0,863986	0,049987	0,550916	-0,079614	0,558523	-0,094341	-1,966502	-0,797441	-10,065967	-1,133145	-2,598734	-1,251683	-0,684185	31,198915	2,982523	-0,079614	0,558523	-0,094341	41,877537	5,452257	-10,065967	-0,079614	0,558523	-0,094341	41,877537	5,452257	-10,065967
10:45:37,43	0,814958	3,357044	-0,167988	0,863986	0,049987	0,550916	-0,027074	0,536891	-0,088262	-2,093739	-0,537782	-9,646293	-1,098716	-2,585322	-1,255183	0,148663	29,553108	3,332653	-0,027074	0,536891	-0,088262	40,052196	1,587556	-9,646293	-0,027074	0,536891	-0,088262	40,052196	1,587556	-9,646293
10:45:37,48	0,814955	3,356949	-0,168007	0,863998	0,049994	0,500977	-0,055904	0,513780	-0,091762	-1,900839	-0,492763	-9,296163	-1,092256	-2,569950	-1,250994	0,925218	28,976907	3,331288	-0,055904	0,513780	-0,091762	38,430861	3,895718	-9,296163	-0,055904	0,513780	-0,091762	38,430861	3,895718	-9,296163
10:45:37,53	0,814955	3,356949	-0,168007	0,863998	0,049994	0,500977	-0,072447	0,515871	-0,087573	-2,120334	-0,392379	-9,297528	-1,086288	-2,570312	-1,253665	0,968468	28,976408	3,357656	-0,072447	0,515871	-0,087573	38,375564	5,294723	-9,297528	-0,072447	0,515871	-0,087573	38,375564	5,294723	-9,297528
10:45:37,58	0,814955	3,356949	-0,168007	0,863998	0,049994	0,500977	-0,076412	0,509349	-0,090829	-1,773312	-0,515747	-9,293665	-1,084624	-2,569777	-1,254250	1,000860	28,942290	3,335150	-0,076412	0,509349	-0,090829	38,210554	5,482612	-9,293665	-0,076412	0,509349	-0,090829	38,210554	5,482612	-9,293665
10:45:37,63	0,814955	3,356949	-0,168007	0,863998	0,049994	0,500977	-0,080690	0,513137	-0,090170	-1,892318	-0,746061	-9,263212	-1,082443	-2,561059	-1,256201	1,026363	28,915645	3,355062	-0,080690	0,513137	-0,090170	38,388903	5,588108	-9,263212	-0,080690	0,513137	-0,090170	38,388903	5,588108	-9,263212
10:45:37,68	0,814955	3,356949	-0,168007	0,863998	0,049994	0,500977	-0,083663	0,514349	-0,092458	-2,010958	-0,856891	-9,279770	-1,085329	-2,560997	-1,255879	1,043156	28,943706	3,349046	-0,083663	0,514349	-0,092458	38,365439	5,710692	-9,279770	-0,083663	0,514349	-0,092458	38,365439	5,710692	-9,279770
10:45:37,73	0,814955	3,356949	-0,168007	0,863998	0,049994	0,500977	-0,083663	0,514349	-0,092458	-2,010958	-0,856891	-9,279770	-1,089004	-2,563011	-1,253280	1,024508	28,982058	3,366120	-0,083663	0,514349	-0,092458	38,365439	5,710692	-9,279770	-0,083663	0,514349	-0,092458	38,365439	5,710692	-9,279770
10:45:37,78	0,814955	3,356949	-0,168007	0,863998	0,049994	0,500977	-0,080821	0,517231	-0,091058	-2,156851	-0,780073	-9,274747	-1,089246	-2,562018	-1,254478	0,983668	28,982628	3,354069	-0,080821	0,517231	-0,091058	38,445771	5,564394	-9,274747	-0,080821	0,517231	-0,091058	38,445771	5,564394	-9,274747
10:45:37,83	0,814955	3,356949	-0,168007	0,863998	0,049994	0,500977	-0,080821	0,517231	-0,091058	-2,156851	-0,780073	-9,274747	-1,090245	-2,556838	-1,252606	1,076909	28,871059	3,404712	-0,080821	0,517231	-0,091058	38,445771	5,564394	-9,274747	-0,080821	0,517231	-0,091058	38,445771	5,564394	-9,274747
10:45:37,88	0,814955	3,356949	-0,168007	0,863998	0,049994	0,500977	-0,023140	0,494725	-0,083688	-2,188246	-0,830522	-8,850253	-1,098596	-2,623224	-1,247108	-2,258429	29,466866	3,778563	-0,023140	0,494725	-0,083688	36,647686	0,985994	-8,850253	-0,023140	0,494725	-0,083688	36,647686	0,985994	-8,850253
10:45:37,93	0,814955	3,356949	-0,168007	0,863998	0,049994	0,500977	-0,079639	0,480945	-0,085341	-2,180297	-0,703995	-8,514986	-1,058413	-2,581184	-1,248762	0,041154	27,320980	4,113830	-0,079639	0,480945	-0,085341	35,573924	5,547639	-8,514986	-0,079639	0,480945	-0,085341	35,573924	5,547639	-8,514986
10:45:37,98	0,815020	3,356874	-0,167984	0,863974	0,049988	0,450954	-0,084201	0,473799	-0,084564	-1,924774	-0,452893	-8,496026	-1,049943	-2,580807	-1,247984	0,406027	26,976280	4,132789	-0,084201	0,473799	-0,084564	35,268465	6,156877	-8,496026	-0,084201	0,473799	-0,084564	35,268465	6,156877	-8,496026
10:45:38,03	0,815020	3,356874	-0,167984	0,863974	0,049988	0,450954	-0,086841	0,470021	-0,083580	-1,717453	-0,494234	-8,540313	-1,045351	-2,580409	-1,247000	0,494554	26,937713	4,088503	-0,086841	0,470021	-0,083580	35,179211	6,322793	-8,540313	-0,086841	0,470021	-0,083580	35,179211	6,322793	-8,540313
10:45:38,08	0,815020	3,356874	-0,167984	0,863974	0,049988	0,450954	-0,089419	0,478416	-0,084775	-2,173028	-0,635569	-8,520534	-1,051332	-2,573980	-1,248195	0,478700	26,924857	4,108282	-0,089419	0,478416	-0,084775	35,382604	6,383797	-8,520534	-0,089419	0,478416	-0,084775	35,382604	6,383797	-8,520534
10:45:38,13	0,815020	3,356874	-0,167984	0,863974	0,049988	0,450954	-0,088630	0,474573	-0,082665	-2,009949	-0,584982	-8,572429	-1,048399	-2,576584	-1,246085	0,468631	26,888259	4,056387	-0,088630	0,474573	-0,082665	35,244050	6,372478	-8,572429	-0,088630	0,474573	-0,082665	35,244050	6,372478	-8,572429
10:45:38,18	0,815020	3,356874	-0,167984	0,863974	0,049988	0,450954	-0,088630	0,474573	-0,082665	-2,009949	-0,584982	-8,572429	-1,059484	-2,578278	-1,245460	0,499113	26,945928	4,105036	-0,088630	0,474573	-0,082665	35,244050	6,372478	-8,572429	-0,088630	0,474573	-0,082665	35,244050	6,372478	-8,572429
10:45:38,23	0,815020	3,356874	-0,167984	0,863974	0,049988	0,450954	-0,081620	0,483326	-0,082039	-2,399895	-0,222914	-8,523780	-1,050249	-2,575250	-1,249266	0,528618	26,914531	4,108896	-0,081620	0,483326	-0,082039	35,541174	6,184284	-8,523780	-0,081620	0,483326	-0,082039	35,541174	6,184284	-8,523780
10:45:38,28	0,815020	3,356874	-0,167984	0,863974	0,049988	0,450954	-0,088861	0,476842	-0,085845	-2,075200	-0,558155	-8,519920	-1,048282	-2,571023	-1,246212	0,537479	26,918042	4,136289	-0,088861	0,476842	-0,085845	35,356928	6,417400	-8,519920	-0,088861	0,476842	-0,085845	35,356928	6,417400	-8,519920
10:45:38,33	0,815020	3,356874	-0,167984	0,863974	0,049988	0,450954	-0,093504	0,477252	-0,082791	-2,089052	-0,793713	-8,492526	-1,048412	-2,577364	-1,246625	0,474934	26,866475	4,105497	-0,093504	0,477252	-0,082791	35,375266	6,546379	-8,492526	-0,093504	0,477252	-0,082791	35,375266	6,546379	-8,492526
10:45:38,38	0,815020	3,356874	-0,167984	0,863974	0,049988	0,450954	-0,092391	0,477970	-0,085149	-2,123241	-0,740825	-8,525106	-1,049460	-2,571628	-1,248569	0,534714	26,923244	4,103709	-0,092391	0,477970	-0,085149	35,397403	6,511885	-8,525106	-0,092391	0,477970	-0,085149	35,397403	6,511885	-8,525106
10:45:38,43	0,815020	3,356874	-0,167984	0,863974	0,049988	0,450954	-0,090025	0,477805	-0,084726	-2,086416	-0,566692	-8,526495	-1,050500	-2,573760	-1,248146	0,593096	26,922145	4,102321	-0,090025	0,477805	-0,084726	35,421267	6,500300	-8,526495	-0,090025	0,477805	-0,084726	35,421267	6,500300	-8,526495
10:45:38,48	0,815020	3,356874	-0,167984	0,863974	0,049988	0,450954	-0,090025	0,477805	-0,084726	-2,086416	-0,566692	-8,526495	-1,046729	-2,577719	-1,247608	0,559802	26,912822	4,119867	-0,090025	0,477805	-0,084726	35,421267	6,500300	-8,526495	-0,090025	0,477805	-0,084726	35,421267	6,500300	-8,526495
10:45:38,53	0,815020	3,356874	-0,167984	0,863974	0,049988	0,450954	-0,088482	0,472559	-0,084187	-1,838371	-0,510595	-8,508949	-1,050002	-2,570218	-1,245853	0,558437	26,909634	4,091802	-0,088482	0,472559	-0,084187	35,257541	6,435222	-8,508949	-0,088482	0,472559	-0,084187	35,257541	6,435222	-8,508949
10:45:38,58	0,815020	3,356874	-0,167984	0,863974	0,049988	0,450954	-0,093341	0,479145	-0,082432	-2,184241	-0,762865	-8,537014	-1,048264	-2,569225	-1,244670	0,551581	26,901735	4,120418	-0,093341	0,479145	-0,082432	35,428603	6,564405	-8,537014	-0,093341	0,479145	-0,082432	35,428603	6,564405	-8,537014
10:45:38,63	0,815020	3,356874	-0,167984	0,863974	0,049988	0,450954	-0,087921	0,474692	-0,084985	-1,881034	-0,499167	-8,496667	-1,048857	-2,577138	-1,248405	0,578575	26,980793	4,132149	-0,087921	0,474692	-0,084985	35,382315	6,402637	-8,496667	-0,087921	0,474692	-0,084985	35,382315	6,402637	-8,496667
10:45:38,68	0,815020	3,356874	-0,167984	0,863974	0,049988	0,450954	-0,089431	0,474239	-0,086304	-1,957154	-0,580898	-8,535228	-1,047709	-2,576058	-1,249725	0,525918	26,896065	4,093588	-0,089431	0,474239	-0,086304	35,270591	6,439398	-8,535228	-0,089431	0,474239	-0,086304	35,270591	6,439398	-8,535228
10:45:38,73	0,815020	3,356874	-0,167984	0,863974	0,049988	0,450954	-0,092350	0,478438	-0,084343	-2,110795	-0,673704	-8,531274	-1,049886	-2,571429	-1,247763	0,609404	26,922611	4,097542	-0,092350	0,478438	-0,084343	35,446609	6,575804	-8,531274	-0,092350	0,478438	-0,084343	35,446609	6,575804	-8,531274
10:45:38,78	0,815020	3,356874	-0,167984	0,863974	0,049988	0,450954	-0,092350	0,478438	-0,084343	-2,110795	-0,673704	-8,531274	-1,049031	-2,573492	-1,248948	0,531955	26,903526	4,106768	-0,092350	0,478438	-0,084343	35,446609	6,575804	-8,531274	-0,092350	0,478438	-0,084343	35,446609	6,575804	-8,531274
10:45:38,83	0,815020	3,356874	-0,167984	0,863974	0,049988	0,450954	-0,090992	0,476666	-0,085527	-2,073911	-0,660591	-8,522048	-1,050576	-2,569738	-1,245847	0,560486	26,931724	4,102148	-0,090992	0,476666	-0,085527	35,344403	6,482273	-8,522048	-0,090992	0,476666	-0,085527	35,344403	6,482273	-8,522048
10:45:38,88	0,815020	3,356874	-0,167984	0,863974	0,049988	0,450954	-0,085362	0,478695	-0,084371	-2,163258	-0,410513	-8,531165	-1,053515	-2,577689	-1,247755	0,558406	26,899939	4,110314	-0,085362	0,478695	-0,084371	35,414289	6,290389	-8,531165	-0,085362	0,478695	-0,084371	35,414289	6,290389	-8,531165
10:45:38,93	0,815020	3,356874	-0,167984	0,863974	0,049988	0,450954	-0,085362	0,478695	-0,084371	-2,163258	-0,410513	-8,531165	-1,051773	-2,577107	-1,247014	0,532630	26,927634	4,077487	-0,085362	0,478695	-0,084371	35,414289	6,290389	-8,531165	-0,085362	0,478695	-0,084371	35,414289	6,290389	-8,531165
10:45:38,98	0,815020	3,356874	-0,167984	0,863974	0,049988	0,450954	-0,088692	0,479276	-0,085147	-2,213389	-0,555349	-8,521487	-1,052441	-2,574179	-1,248567	0,517603	26,907421	4,107329	-0,088692	0,479276	-0,085147	35,409743	6,406937	-8,521487	-0,088692	0,479276	-0,085147	35,409743	6,406937	-8,521487
10:45:39,03	0,815020	3,356874	-0,167984	0,863974	0,049988	0,450954	-0,091181	0,478562	-0,083987	-2,139752	-0,663749	-8,545527	-1,050578	-2,572380	-1,247408	0,554099	26,928559	4,083288	-0,091181	0,478562	-0,083987	35,427399	6,493937	-8,545527	-0,091181	0,478562	-0,083987	35,427399	6,493937	-8,545527
10:45:39,08	0,815020	3,356874	-0,167984	0,863974	0,049988	0,450954	-0,090259	0,476571	-0,085917	-2,005455	-0,597453	-8,558700	-1,051238	-2,573178	-1,247663	0,528809	26,908034	4,099772	-0,090259	0,476571	-0,085917	35,405370	6,487904	-8,558700	-0,090259	0,476571	-0,085917	35,405370	6,487904	-8,558700
10:45:39,13	0,815020	3,356874	-0,167984	0,863974	0,049988	0,450954	-0,087694	0,470948	-0,082765	-1,743195	-0,420426	-8,552822	-1,045727	-2,579208	-1,246185	0,608087	26,898079	4,075994	-0,087694	0,470948	-0,082765	35,226208	6,463525	-8,552822	-0,087694	0,470948	-0,082765	35,226208	6,463525	-8,552822
10:45:39,18	0,815020	3,356874	-0,167984	0,863974	0,049988	0,450954	-0,084905	0,472153	-0,083149	-1,806621	-0,330593	-8,522850	-1,048166	-2,581020	-1,246569	0,559948	26,925023	4,105966	-0,084905	0,472153	-0,083149	35,257421	6,334471	-8,522850	-0,084905	0,472153	-0,083149	35,257421	6,334471	-8,522850
10:45:39,24	0,815020	3,356874	-0,167984	0,863974	0,049988	0,450954	-0,084905	0,472153	-0,083149	-1,806621	-0,330593	-8,522850	-1,055075	-2,578483	-1,247632	0,561544	26,893497	4,097501	-0,084905	0,472153	-0,083149	35,257421	6,334471	-8,522850	-0,084905	0,472153	-0,083149	35,257421	6,334471	-8,522850
10:45:39,29	0,815020	3,356874	-0,167984	0,863974	0,049988	0,450954	-0,083647	0,479406	-0,084212	-2,210236	-0,248019	-8,531315	-1,049316	-2,574300	-1,249299	0,596135	26,926607	4,112949	-0,083647	0,479406	-0,084212	35,423099	6,318274	-8,531315	-0,083647	0,479406	-0,084212	35,423099	6,318274	-8,531315
10:45:39,34	0,815020	3,356874	-0,167984	0,863974	0,049988	0,450954	-0,090150	0,476510	-0,085879	-2,013694	-0,572750	-8,515867	-1,048648	-2,570938	-1,248119	0,651372	26,894600	4,116097	-0,090150	0,476510	-0,085879	35,392333	6,503993	-8,515867	-0,090150	0,476510	-0,085879	35,392333	6,503993	-8,515867
10:45:39,39	0,815020	3,356874	-0,167984	0,863974	0,049988	0,450954	-0,093395	0,477612	-0,084698	-2,071104	-0,677667	-8,512719	-1,067912	-2,640521	-1,234790	-2,806764	27,876881	4,471431	-0,093395	0,477612	-0,084698	35,421440	6,653834	-8,512719	-0,093395	0,477612	-0,084698	35,421440	6,653834	-8,512719
10:45:39,44	0,815020	3,356874	-0,167984	0,863974	0,049988	0,450954	-0,023502	0,459503	-0,071370	-2,007833	-0,529224	-8,157385	-1,035722	-2,635122	-1,244217	-2,307120	26,012327	4,854732	-0,023502	0,459503	-0,071370	34,063167	1,315707	-8,157385	-0,023502	0,459503	-0,071370	34,063167	1,315707	-8,157385
10:45:39,49	0,814929	3,356903	-0,167994	0,864008	0,049982	0,400930	-0,044273	0,434326	-0,080796	-2,063530	-0,244339	-7,774083	-1,031590	-2,618632	-1,245655	-1,669908	25,525251	4,875378	-0,044273	0,434326	-0,080796	32,031036	3,231122	-7,774083	-0,044273	0,434326	-0,080796	32,031036	3,231122	-7,774083
10:45:39,54	0,814929	3,356903	-0,167994	0,864008	0,049982	0,400930	-0,059718	0,430727	-0,081447	-1,969000	-0,193740	-7,728860	-1,027361	-2,617086	-1,242370	-1,646025	25,578037	4,837024	-0,059718	0,430727	-0,081447	31,843056	4,494152	-7,728860	-0,059718	0,430727	-0,081447	31,843056	4,494152	-7,728860
10:45:39,59	0,814929	3,356903	-0,167994	0,864008	0,049982	0,400930	-0,059718	0,430727	-0,081447	-1,969000	-0,193740	-7,728860	-1,028338	-2,622729	-1,245194	-1,523918	25,476511	4,852609	-0,059718	0,430727	-0,081447	31,843056	4,494152	-7,728860	-0,059718	0,430727	-0,081447	31,843056	4,494152	-7,728860
10:45:39,64	0,814929	3,356903	-0,167994	0,864008	0,049982	0,400930	-0,058698	0,434127	-0,081774	-2,125633	-0,048217	-7,776206	-1,031626	-2,618766	-1,242301	-1,558890	25,533107	4,874036	-0,058698	0,434127	-0,081774	31,953344	4,559543	-7,776206	-0,058698	0,434127	-0,081774	31,953344	4,559543	-7,776206
10:45:39,69	0,814929	3,356903	-0,167994	0,864008	0,049982	0,400930	-0,062322	0,432251	-0,080794	-1,995683	-0,234305	-7,770364	-1,024901	-2,620528	-1,244214	-1,505632	25,503386	4,858452	-0,062322	0,432251	-0,080794	31,936057	4,657998	-7,770364	-0,062322	0,432251	-0,080794	31,936057	4,657998	-7,770364
10:45:39,74	0,814929	3,356903	-0,167994	0,864008	0,049982	0,400930	-0,062322	0,432251	-0,080794	-1,995683	-0,234305	-7,770364	-1,024257	-2,620661	-1,243627	-1,548887	25,509904	4,887910	-0,062322	0,432251	-0,080794	31,936057	4,657998	-7,770364	-0,062322	0,432251	-0,080794	31,936057	4,657998	-7,770364
10:45:39,79	0,814929	3,356903	-0,167994	0,864008	0,049982	0,400930	-0,062543	0,433376	-0,078869	-2,075573	-0,305839	-7,750373	-1,033797	-2,621380	-1,247187	-1,544805	25,530768	4,817482	-0,062543	0,433376	-0,078869	31,944448	4,603811	-7,750373	-0,062543	0,433376	-0,078869	31,944448	4,603811	-7,750373
10:45:39,84	0,814929	3,356903	-0,167994	0,864008	0,049982	0,400930	-0,062543	0,433376	-0,078869	-2,075573	-0,305839	-7,750373	-1,030012	-2,619997	-1,244691	-1,460116	25,437248	4,855351	-0,062543	0,433376	-0,078869	31,944448	4,603811	-7,750373	-0,062543	0,433376	-0,078869	31,944448	4,603811	-7,750373
10:45:39,89	0,814929	3,356903	-0,167994	0,864008	0,049982	0,400930	-0,060227	0,436943	-0,081270	-2,274181	-0,052838	-7,773465	-1,033989	-2,677956	-1,232637	-4,293182	25,895592	5,278217	-0,060227	0,436943	-0,081270	32,025873	4,674948	-7,773465	-0,060227	0,436943	-0,081270	32,025873	4,674948	-7,773465
10:45:39,94	0,814929	3,356903	-0,167994	0,864008	0,049982	0,400930	-0,008045	0,411408	-0,069217	-1,965933	-0,022054	-7,350599	-0,981579	-2,620524	-1,236361	-1,286127	22,970899	5,589345	-0,008045	0,411408	-0,069217	30,329588	0,609448	-7,350599	-0,008045	0,411408	-0,069217	30,329588	0,609448	-7,350599
10:45:39,99	0,815004	3,356962	-0,167997	0,863986	0,049989	0,350992	-0,083986	0,394735	-0,072941	-2,128290	0,095501	-7,039471	-0,970375	-2,606063	-1,238286	-0,469628	22,354539	5,602801	-0,083986	0,394735	-0,072941	28,858436	6,688437	-7,039471	-0,083986	0,394735	-0,072941	28,858436	6,688437	-7,039471
10:45:40,04	0,815004	3,356962	-0,167997	0,863986	0,049989	0,350992	-0,102112	0,392263	-0,074866	-2,125262	0,168239	-7,026015	-0,966157	-2,600202	-1,238651	-0,409166	22,361660	5,623609	-0,102112	0,392263	-0,074866	28,667385	8,184064	-7,026015	-0,102112	0,392263	-0,074866	28,667385	8,184064	-7,026015
10:45:40,09	0,815004	3,356962	-0,167997	0,863986	0,049989	0,350992	-0,108198	0,386710	-0,075200	-1,793056	-0,055761	-7,015715	-0,962524	-2,603569	-1,238620	-0,367840	22,345965	5,613101	-0,108198	0,386710	-0,075200	28,563709	8,437764	-7,015715	-0,108198	0,386710	-0,075200	28,563709	8,437764	-7,015715
10:45:40,14	0,815004	3,356962	-0,167997	0,863986	0,049989	0,350992	-0,108198	0,386710	-0,075200	-1,793056	-0,055761	-7,015715	-0,969639	-2,601490	-1,237486	-0,374778	22,309456	5,600700	-0,108198	0,386710	-0,075200	28,563709	8,437764	-7,015715	-0,108198	0,386710	-0,075200	28,563709	8,437764	-7,015715
10:45:40,19	0,815004	3,356962	-0,167997	0,863986	0,049989	0,350992	-0,106440	0,393912	-0,074065	-2,202619	0,047869	-7,028115	-0,965850	-2,596111	-1,240510	-0,297927	22,356536	5,604712	-0,106440	0,393912	-0,074065	28,719461	8,403439	-7,028115	-0,106440	0,393912	-0,074065	28,719461	8,403439	-7,028115
10:45:40,24	0,815004	3,356962	-0,167997	0,863986	0,049989	0,350992	-0,105827	0,392814	-0,077143	-2,088706	0,060185	-7,000293	-0,968995	-2,602571	-1,240564	-0,363331	22,368453	5,628522	-0,105827	0,392814	-0,077143	28,747179	8,367597	-7,000293	-0,105827	0,392814	-0,077143	28,747179	8,367597	-7,000293
10:45:40,29	0,815004	3,356962	-0,167997	0,863986	0,049989	0,350992	-0,105827	0,392814	-0,077143	-2,088706	0,060185	-7,000293	-0,968932	-2,605195	-1,236688	-0,334923	22,313481	5,580127	-0,105827	0,392814	-0,077143	28,747179	8,367597	-7,000293	-0,105827	0,392814	-0,077143	28,747179	8,367597	-7,000293
10:45:40,34	0,815004	3,356962	-0,167997	0,863986	0,049989	0,350992	-0,108814	0,391058	-0,074433	-1,976824	-0,078303	-7,025348	-0,965981	-2,600862	-1,237853	-0,338474	22,377871	5,603468	-0,108814	0,391058	-0,074433	28,721239	8,463561	-7,025348	-0,108814	0,391058	-0,074433	28,721239	8,463561	-7,025348
10:45:40,39	0,815004	3,356962	-0,167997	0,863986	0,049989	0,350992	-0,108814	0,391058	-0,074433	-1,976824	-0,078303	-7,025348	-0,971301	-2,602594	-1,233595	-0,345599	22,330481	5,583720	-0,108814	0,391058	-0,074433	28,721239	8,463561	-7,025348	-0,108814	0,391058	-0,074433	28,721239	8,463561	-7,025348
10:45:40,44	0,815004	3,356962	-0,167997	0,863986	0,049989	0,350992	-0,104653	0,394800	-0,070175	-2,215987	0,155547	-7,045095	-0,969343	-2,600477	-1,239220	-0,336498	22,350620	5,602882	-0,104653	0,394800	-0,070175	28,775786	8,370843	-7,045095	-0,104653	0,394800	-0,070175	28,775786	8,370843	-7,045095
10:45:40,49	0,815004	3,356962	-0,167997	0,863986	0,049989	0,350992	-0,107466	0,394162	-0,075799	-2,160857	0,007111	-7,025933	-0,967412	-2,603000	-1,239222	-0,343000	22,301391	5,585183	-0,107466	0,394162	-0,075799	28,780888	8,443186	-7,025933	-0,107466	0,394162	-0,075799	28,780888	8,443186	-7,025933
10:45:40,54	0,815004	3,356962	-0,167997	0,863986	0,049989	0,350992	-0,106247	0,391228	-0,075802	-2,054156	0,089498	-7,043633	-0,972037	-2,604370	-1,238245	-0,346994	22,350804	5,595303	-0,106247	0,391228	-0,075802	28,657244	8,429858	-7,043633	-0,106247	0,391228	-0,075802	28,657244	8,429858	-7,043633
10:45:40,59	0,815004	3,356962	-0,167997	0,863986	0,049989	0,350992	-0,102747	0,394549	-0,074825	-2,186049	0,243317	-7,033512	-0,974867	-2,600487	-1,237509	-0,353103	22,342848	5,571736	-0,102747	0,394549	-0,074825	28,786045	8,308951	-7,033512	-0,102747	0,394549	-0,074825	28,786045	8,308951	-7,033512
10:45:40,64	0,815004	3,356962	-0,167997	0,863986	0,049989	0,350992	-0,106476	0,395807	-0,072479	-2,252512	0,088514	-7,014640	-0,971262	-2,600512	-1,235899	-0,313648	22,330338	5,614176	-0,106476	0,395807	-0,072479	28,818328	8,446884	-7,014640	-0,106476	0,395807	-0,072479	28,818328	8,446884	-7,014640
10:45:40,69	0,815004	3,356962	-0,167997	0,863986	0,049989	0,350992	-0,106476	0,395807	-0,072479	-2,252512	0,088514	-7,014640	-0,974260	-2,599376	-1,236334	-0,348147	22,359656	5,586313	-0,106476	0,395807	-0,072479	28,818328	8,446884	-7,014640	-0,106476	0,395807	-0,072479	28,818328	8,446884	-7,014640
10:45:40,74	0,815004	3,356962	-0,167997	0,863986	0,049989	0,350992	-0,105961	0,398971	-0,072914	-2,408918	0,070782	-7,042502	-0,966190	-2,596588	-1,239254	-0,347161	22,352273	5,579962	-0,105961	0,398971	-0,072914	28,910324	8,388688	-7,042502	-0,105961	0,398971	-0,072914	28,910324	8,388688	-7,042502
10:45:40,79	0,815004	3,356962	-0,167997	0,863986	0,049989	0,350992	-0,112410	0,393376	-0,075834	-2,123866	-0,260059	-7,048854	-0,966868	-2,602848	-1,238555	-0,313891	22,288387	5,592253	-0,112410	0,393376	-0,075834	28,756150	8,564152	-7,048854	-0,112410	0,393376	-0,075834	28,756150	8,564152	-7,048854
10:45:40,84	0,815004	3,356962	-0,167997	0,863986	0,049989	0,350992	-0,106650	0,390833	-0,075135	-2,030339	0,100240	-7,036563	-0,966837	-2,600154	-1,237259	-0,316172	22,355866	5,610205	-0,106650	0,390833	-0,075135	28,650077	8,472254	-7,036563	-0,106650	0,390833	-0,075135	28,650077	8,472254	-7,036563
10:45:40,89	0,815004	3,356962	-0,167997	0,863986	0,049989	0,350992	-0,108999	0,392153	-0,073839	-2,041688	-0,057634	-7,018611	-0,971326	-2,600434	-1,238665	-0,341624	22,326959	5,572432	-0,106512	0,395901	-0,075244	28,803902	8,425298	-7,056383	-0,106512	0,395901	-0,075244	28,803902	8,425298	-7,056383
10:45:40,94	0,815004	3,356962	-0,167997	0,863986	0,049989	0,350992	-0,104683	0,393169	-0,074373	-2,155724	0,155747	-7,070869	-0,967847	-2,604434	-1,238524	-0,316560	22,301049	5,628601	-0,104683	0,393169	-0,074373	28,708051	8,373387	-7,070869	-0,104683	0,393169	-0,074373	28,708051	8,373387	-7,070869
10:45:40,99	0,815004	3,356962	-0,167997	0,863986	0,049989	0,350992	-0,104683	0,393169	-0,074373	-2,155724	0,155747	-7,070869	-0,975515	-2,599005	-1,237496	-0,363275	22,316277	5,605005	-0,104683	0,393169	-0,074373	28,708051	8,373387	-7,070869	-0,104683	0,393169	-0,074373	28,708051	8,373387	-7,070869
10:45:41,04	0,815004	3,356962	-0,167997	0,863986	0,049989	0,350992	-0,105655	0,400244	-0,074076	-2,520224	0,095274	-7,023810	-0,973110	-2,597489	-1,237904	-0,345119	22,331497	5,572279	-0,105655	0,400244	-0,074076	28,898916	8,389171	-7,023810	-0,105655	0,400244	-0,074076	28,898916	8,389171	-7,023810
10:45:41,09	0,815004	3,356962	-0,167997	0,863986	0,049989	0,350992	-0,110875	0,393752	-0,075150	-2,117441	-0,124770	-7,042348	-0,967283	-2,597730	-1,238570	-0,286138	22,347034	5,586468	-0,110875	0,393752	-0,075150	28,792086	8,578939	-7,042348	-0,110875	0,393752	-0,075150	28,792086	8,578939	-7,042348
10:45:41,14	0,815004	3,356962	-0,167997	0,863986	0,049989	0,350992	-0,110875	0,393752	-0,075150	-2,117441	-0,124770	-7,042348	-0,966060	-2,599968	-1,238737	-0,298777	22,356499	5,572750	-0,110875	0,393752	-0,075150	28,792086	8,578939	-7,042348	-0,110875	0,393752	-0,075150	28,792086	8,578939	-7,042348
10:45:41,19	0,815004	3,356962	-0,167997	0,863986	0,049989	0,350992	-0,106663	0,391135	-0,077149	-2,019354	0,098999	-7,050890	-0,967123	-2,602686	-1,240570	-0,301060	22,311777	5,577925	-0,106663	0,391135	-0,077149	28,684743	8,472006	-7,050890	-0,106663	0,391135	-0,077149	28,684743	8,472006	-7,050890
10:45:41,24	0,815004	3,356962	-0,167997	0,863986	0,049989	0,350992	-0,108582	0,392154	-0,072488	-2,022456	-0,011670	-7,051993	-0,967046	-2,600515	-1,235908	-0,285531	22,360420	5,576823	-0,108582	0,392154	-0,072488	28,761638	8,511992	-7,051993	-0,108582	0,392154	-0,072488	28,761638	8,511992	-7,051993
10:45:41,29	0,815004	3,356962	-0,167997	0,863986	0,049989	0,350992	-0,109145	0,389094	-0,075172	-1,888364	-0,012526	-7,022210	-0,964115	-2,601557	-1,238593	-0,273411	22,324538	5,606605	-0,109145	0,389094	-0,075172	28,655542	8,555357	-7,022210	-0,109145	0,389094	-0,075172	28,655542	8,555357	-7,022210
10:45:41,35	0,815004	3,356962	-0,167997	0,863986	0,049989	0,350992	-0,107744	0,396497	-0,075597	-2,274043	0,041394	-7,032047	-0,964166	-2,600052	-1,238615	-0,300666	22,343918	5,602889	-0,107744	0,396497	-0,075597	28,850984	8,499277	-7,032047	-0,107744	0,396497	-0,075597	28,850984	8,499277	-7,032047
10:45:41,40	0,815004	3,356962	-0,167997	0,863986	0,049989	0,350992	-0,106963	0,389294	-0,073803	-1,943048	0,087867	-6,998766	-0,965379	-2,603346	-1,237223	-0,306850	22,292716	5,630050	-0,106963	0,389294	-0,073803	28,616567	8,484498	-6,998766	-0,106963	0,389294	-0,073803	28,616567	8,484498	-6,998766
10:45:41,45	0,815004	3,356962	-0,167997	0,863986	0,049989	0,350992	-0,106963	0,389294	-0,073803	-1,943048	0,087867	-6,998766	-0,971333	-2,598488	-1,236015	-0,350699	22,345857	5,580689	-0,106963	0,389294	-0,073803	28,616567	8,484498	-6,998766	-0,106963	0,389294	-0,073803	28,616567	8,484498	-6,998766
10:45:41,50	0,815004	3,356962	-0,167997	0,863986	0,049989	0,350992	-0,108194	0,396880	-0,072595	-2,313418	-0,040657	-7,048127	-0,989653	-2,675992	-1,232376	-4,372095	23,333597	6,012280	-0,108194	0,396880	-0,072595	28,841689	8,452557	-7,048127	-0,108194	0,396880	-0,072595	28,841689	8,452557	-7,048127
10:45:41,55	0,815004	3,356962	-0,167997	0,863986	0,049989	0,350992	-0,031913	0,373993	-0,068956	-2,278578	-0,050551	-6,616535	-0,941898	-2,653224	-1,234742	-3,045549	21,234121	6,388604	-0,031913	0,373993	-0,068956	27,079890	2,454615	-6,616535	-0,031913	0,373993	-0,068956	27,079890	2,454615	-6,616535
10:45:41,60	0,814995	3,357009	-0,168004	0,863985	0,049993	0,300925	-0,075509	0,344021	-0,071321	-1,874925	-0,118967	-6,240212	-0,938233	-2,636402	-1,237492	-2,137208	20,534604	6,395579	-0,075509	0,344021	-0,071321	25,130688	5,808461	-6,240212	-0,075509	0,344021	-0,071321	25,130688	5,808461	-6,240212
10:45:41,65	0,814995	3,357009	-0,168004	0,863985	0,049993	0,300925	-0,096649	0,346569	-0,072844	-2,082556	0,027378	-6,225276	-0,933534	-2,633642	-1,236264	-2,004353	20,546245	6,403540	-0,096649	0,346569	-0,072844	25,123099	7,614318	-6,225276	-0,096649	0,346569	-0,072844	25,123099	7,614318	-6,225276
10:45:41,70	0,814995	3,357009	-0,168004	0,863985	0,049993	0,300925	-0,096649	0,346569	-0,072844	-2,082556	0,027378	-6,225276	-0,940497	-2,633717	-1,236339	-2,073322	20,476856	6,358462	-0,096649	0,346569	-0,072844	25,123099	7,614318	-6,225276	-0,096649	0,346569	-0,072844	25,123099	7,614318	-6,225276
10:45:41,75	0,814995	3,357009	-0,168004	0,863985	0,049993	0,300925	-0,092211	0,348671	-0,073242	-2,281622	0,215500	-6,196829	-0,937574	-2,636434	-1,236662	-2,086161	20,489863	6,431987	-0,092211	0,348671	-0,073242	25,089085	7,454053	-6,196829	-0,092211	0,348671	-0,073242	25,089085	7,454053	-6,196829
10:45:41,80	0,814995	3,357009	-0,168004	0,863985	0,049993	0,300925	-0,092211	0,348671	-0,073242	-2,281622	0,215500	-6,196829	-0,935757	-2,630994	-1,235921	-2,072969	20,546465	6,405263	-0,092211	0,348671	-0,073242	25,089085	7,454053	-6,196829	-0,092211	0,348671	-0,073242	25,089085	7,454053	-6,196829
10:45:41,85	0,814995	3,357009	-0,168004	0,863985	0,049993	0,300925	-0,097830	0,349817	-0,072500	-2,285594	-0,093593	-6,223553	-0,934067	-2,639839	-1,238225	-2,034833	20,528423	6,365106	-0,097830	0,349817	-0,072500	25,175065	7,586094	-6,223553	-0,097830	0,349817	-0,072500	25,175065	7,586094	-6,223553
10:45:41,90	0,814995	3,357009	-0,168004	0,863985	0,049993	0,300925	-0,092298	0,345843	-0,072872	-2,107116	0,253699	-6,265100	-0,930567	-2,632369	-1,236287	-1,986572	20,520731	6,364898	-0,092298	0,345843	-0,072872	25,041523	7,499120	-6,265100	-0,092298	0,345843	-0,072872	25,041523	7,499120	-6,265100
10:45:41,95	0,814995	3,357009	-0,168004	0,863985	0,049993	0,300925	-0,092298	0,345843	-0,072872	-2,107116	0,253699	-6,265100	-0,936967	-2,642959	-1,235130	-2,127479	20,558928	6,389222	-0,092298	0,345843	-0,072872	25,041523	7,499120	-6,265100	-0,092298	0,345843	-0,072872	25,041523	7,499120	-6,265100
10:45:42,00	0,814995	3,357009	-0,168004	0,863985	0,049993	0,300925	-0,086863	0,344883	-0,071710	-2,045474	0,423249	-6,239594	-0,957838	-2,699862	-1,224925	-5,488491	21,590452	6,743794	-0,086863	0,344883	-0,071710	25,027846	7,242033	-6,239594	-0,086863	0,344883	-0,071710	25,027846	7,242033	-6,239594
10:45:42,05	0,814995	3,357009	-0,168004	0,863985	0,049993	0,300925	-0,027149	0,334506	-0,061504	-2,293038	0,101929	-5,885022	-0,903414	-2,670435	-1,235293	-3,666094	18,954809	7,137964	-0,027149	0,334506	-0,061504	23,965669	2,233111	-5,885022	-0,027149	0,334506	-0,061504	23,965669	2,233111	-5,885022
10:45:42,10	0,814948	3,356948	-0,167975	0,863975	0,049993	0,250958	-0,079845	0,302086	-0,071873	-1,978568	0,257791	-5,490852	-0,893315	-2,649323	-1,228145	-2,718214	18,375669	7,116255	-0,079845	0,302086	-0,071873	21,735222	6,525622	-5,490852	-0,079845	0,302086	-0,071873	21,735222	6,525622	-5,490852
10:45:42,15	0,814948	3,356948	-0,167975	0,863975	0,049993	0,250958	-0,102575	0,303639	-0,072428	-2,121292	0,299245	-5,471602	-0,893393	-2,649974	-1,235848	-2,637586	18,289436	7,157214	-0,102575	0,303639	-0,072428	21,714399	8,351361	-5,471602	-0,102575	0,303639	-0,072428	21,714399	8,351361	-5,471602
10:45:42,20	0,814948	3,356948	-0,167975	0,863975	0,049993	0,250958	-0,102575	0,303639	-0,072428	-2,121292	0,299245	-5,471602	-0,893890	-2,650811	-1,236231	-2,607512	18,318024	7,143308	-0,102575	0,303639	-0,072428	21,714399	8,351361	-5,471602	-0,102575	0,303639	-0,072428	21,714399	8,351361	-5,471602
10:45:42,25	0,814948	3,356948	-0,167975	0,863975	0,049993	0,250958	-0,100626	0,297637	-0,070446	-1,829546	0,466557	-5,484569	-0,889169	-2,654663	-1,233866	-2,590649	18,238789	7,144247	-0,100626	0,297637	-0,070446	21,534934	8,365688	-5,484569	-0,100626	0,297637	-0,070446	21,534934	8,365688	-5,484569
10:45:42,30	0,814948	3,356948	-0,167975	0,863975	0,049993	0,250958	-0,100173	0,300026	-0,070039	-1,914732	0,491224	-5,464859	-0,891465	-2,653861	-1,233460	-2,570137	18,272047	7,163957	-0,100173	0,300026	-0,070039	21,637309	8,354831	-5,464859	-0,100173	0,300026	-0,070039	21,637309	8,354831	-5,464859
10:45:42,35	0,814948	3,356948	-0,167975	0,863975	0,049993	0,250958	-0,103164	0,308587	-0,073413	-2,369278	0,294403	-5,481373	-0,894490	-2,652694	-1,237777	-2,575712	18,200691	7,125244	-0,103164	0,308587	-0,073413	21,854786	8,392806	-5,481373	-0,103164	0,308587	-0,073413	21,854786	8,392806	-5,481373
10:45:42,40	0,814948	3,356948	-0,167975	0,863975	0,049993	0,250958	-0,101548	0,308000	-0,069547	-2,385801	0,375476	-5,503187	-0,897683	-2,648683	-1,232968	-2,636682	18,245301	7,125628	-0,101548	0,308000	-0,069547	21,792177	8,347008	-5,503187	-0,101548	0,308000	-0,069547	21,792177	8,347008	-5,503187
10:45:42,45	0,814948	3,356948	-0,167975	0,863975	0,049993	0,250958	-0,108488	0,303524	-0,068132	-2,131683	0,093927	-5,471008	-0,890337	-2,644911	-1,231552	-2,557294	18,224134	7,157807	-0,108488	0,303524	-0,068132	21,694925	8,610255	-5,471008	-0,108488	0,303524	-0,068132	21,694925	8,610255	-5,471008
10:45:42,50	0,814948	3,356948	-0,167975	0,863975	0,049993	0,250958	-0,105191	0,302904	-0,071238	-2,073901	0,273026	-5,493619	-0,891448	-2,648076	-1,234658	-2,537873	18,242440	7,135196	-0,105191	0,302904	-0,071238	21,704070	8,530557	-5,493619	-0,105191	0,302904	-0,071238	21,704070	8,530557	-5,493619
10:45:42,55	0,814948	3,356948	-0,167975	0,863975	0,049993	0,250958	-0,102888	0,307804	-0,074037	-2,350303	0,367358	-5,478908	-0,896843	-2,647621	-1,237457	-2,570715	18,236423	7,149908	-0,102888	0,307804	-0,074037	21,812273	8,444089	-5,478908	-0,102888	0,307804	-0,074037	21,812273	8,444089	-5,478908
10:45:42,60	0,814948	3,356948	-0,167975	0,863975	0,049993	0,250958	-0,101184	0,304757	-0,067392	-2,162318	0,398099	-5,514086	-0,895057	-2,650620	-1,230812	-2,606055	18,290965	7,114730	-0,101184	0,304757	-0,067392	21,761104	8,341052	-5,514086	-0,101184	0,304757	-0,067392	21,761104	8,341052	-5,514086
10:45:42,65	0,814948	3,356948	-0,167975	0,863975	0,049993	0,250958	-0,102449	0,302632	-0,070819	-2,032670	0,406220	-5,469370	-0,892584	-2,650587	-1,234239	-2,532505	18,270615	7,159446	-0,102449	0,302632	-0,070819	21,723945	8,448430	-5,469370	-0,102449	0,302632	-0,070819	21,723945	8,448430	-5,469370
10:45:42,70	0,814948	3,356948	-0,167975	0,863975	0,049993	0,250958	-0,102485	0,302795	-0,068829	-2,045417	0,446042	-5,514520	-0,892707	-2,650474	-1,232250	-2,498512	18,246050	7,114296	-0,102485	0,302795	-0,068829	21,723984	8,491119	-5,514520	-0,102485	0,302795	-0,068829	21,723984	8,491119	-5,514520
10:45:42,75	0,814948	3,356948	-0,167975	0,863975	0,049993	0,250958	-0,102721	0,311062	-0,070120	-2,484290	0,351593	-5,508427	-0,899748	-2,646137	-1,233540	-2,574183	18,279336	7,120389	-0,102721	0,311062	-0,070120	21,934040	8,415197	-5,508427	-0,102721	0,311062	-0,070120	21,934040	8,415197	-5,508427
10:45:42,80	0,814948	3,356948	-0,167975	0,863975	0,049993	0,250958	-0,106686	0,301649	-0,072748	-1,969173	0,208263	-5,452953	-0,889615	-2,647409	-1,236168	-2,506936	18,270164	7,175862	-0,106686	0,301649	-0,072748	21,710295	8,583081	-5,452953	-0,106686	0,301649	-0,072748	21,710295	8,583081	-5,452953
10:45:42,85	0,814948	3,356948	-0,167975	0,863975	0,049993	0,250958	-0,100272	0,307811	-0,068526	-2,321354	0,545995	-5,515524	-0,891982	-2,645056	-1,233470	-2,507178	18,254706	7,163977	-0,100272	0,307811	-0,068526	21,841775	8,417335	-5,515524	-0,100272	0,307811	-0,068526	21,841775	8,417335	-5,515524
10:45:42,90	0,814948	3,356948	-0,167975	0,863975	0,049993	0,250958	-0,098243	0,301523	-0,073549	-1,990909	0,651484	-5,513157	-0,893727	-2,654784	-1,236970	-2,517424	18,243552	7,115659	-0,098243	0,301523	-0,073549	21,678665	8,363583	-5,513157	-0,098243	0,301523	-0,073549	21,678665	8,363583	-5,513157
10:45:42,95	0,814948	3,356948	-0,167975	0,863975	0,049993	0,250958	-0,098243	0,301523	-0,073549	-1,990909	0,651484	-5,513157	-0,894929	-2,649650	-1,231526	-2,522152	18,245511	7,151773	-0,098243	0,301523	-0,073549	21,678665	8,363583	-5,513157	-0,098243	0,301523	-0,073549	21,678665	8,363583	-5,513157
10:45:43,00	0,814948	3,356948	-0,167975	0,863975	0,049993	0,250958	-0,102088	0,305132	-0,068106	-2,179225	0,446498	-5,477043	-0,897909	-2,648547	-1,235448	-2,534195	18,255270	7,125174	-0,101553	0,308264	-0,072028	21,859046	8,430917	-5,503642	-0,101553	0,308264	-0,072028	21,859046	8,430917	-5,503642
10:45:43,05	0,814948	3,356948	-0,167975	0,863975	0,049993	0,250958	-0,108721	0,305552	-0,071233	-2,182639	0,115396	-5,483364	-0,891977	-2,643695	-1,234653	-2,500971	18,254565	7,145451	-0,108721	0,305552	-0,071233	21,803190	8,649980	-5,483364	-0,108721	0,305552	-0,071233	21,803190	8,649980	-5,483364
10:45:43,10	0,814948	3,356948	-0,167975	0,863975	0,049993	0,250958	-0,108721	0,305552	-0,071233	-2,182639	0,115396	-5,483364	-0,892491	-2,645879	-1,232727	-2,493902	18,292989	7,106264	-0,106573	0,304906	-0,069307	21,822882	8,579970	-5,522552	-0,106573	0,304906	-0,069307	21,822882	8,579970	-5,522552
10:45:43,15	0,814948	3,356948	-0,167975	0,863975	0,049993	0,250958	-0,101133	0,303123	-0,067510	-2,042156	0,504643	-5,486624	-0,893667	-2,651482	-1,230930	-2,498510	18,269510	7,142192	-0,101133	0,303123	-0,067510	21,752994	8,443551	-5,486624	-0,101133	0,303123	-0,067510	21,752994	8,443551	-5,486624
10:45:43,20	0,814948	3,356948	-0,167975	0,863975	0,049993	0,250958	-0,107975	0,305379	-0,068503	-2,161243	0,176099	-5,491494	-0,892200	-2,644428	-1,231924	-2,475785	18,254355	7,137321	-0,107975	0,305379	-0,068503	21,811023	8,652131	-5,491494	-0,107975	0,305379	-0,068503	21,811023	8,652131	-5,491494
10:45:43,26	0,814948	3,356948	-0,167975	0,863975	0,049993	0,250958	-0,107975	0,305379	-0,068503	-2,161243	0,176099	-5,491494	-0,897345	-2,642001	-1,233540	-2,544128	18,287984	7,121386	-0,107975	0,305379	-0,068503	21,811023	8,652131	-5,491494	-0,107975	0,305379	-0,068503	21,811023	8,652131	-5,491494
10:45:43,31	0,814948	3,356948	-0,167975	0,863975	0,049993	0,250958	-0,106427	0,306160	-0,069676	-2,182882	0,247055	-5,503830	-0,893186	-2,648473	-1,230406	-2,545122	18,266678	7,108875	-0,106427	0,306160	-0,069676	21,850704	8,601593	-5,503830	-0,106427	0,306160	-0,069676	21,850704	8,601593	-5,503830
10:45:43,36	0,814948	3,356948	-0,167975	0,863975	0,049993	0,250958	-0,103979	0,304211	-0,066986	-2,124473	0,317698	-5,519941	-0,888959	-2,644531	-1,235808	-2,470933	18,260796	7,131907	-0,103979	0,304211	-0,066986	21,756059	8,480019	-5,519941	-0,103979	0,304211	-0,066986	21,756059	8,480019	-5,519941
10:45:43,41	0,814948	3,356948	-0,167975	0,863975	0,049993	0,250958	-0,109506	0,302521	-0,072387	-2,004598	0,097441	-5,496909	-0,920374	-2,724960	-1,220376	-6,652583	19,184742	7,584723	-0,109506	0,302521	-0,072387	21,743277	8,693698	-5,496909	-0,109506	0,302521	-0,072387	21,743277	8,693698	-5,496909
10:45:43,46	0,814948	3,356948	-0,167975	0,863975	0,049993	0,250958	-0,024145	0,289512	-0,056956	-2,618818	0,452826	-5,044093	-0,872602	-2,693295	-1,226196	-4,535243	16,760723	7,928989	-0,024145	0,289512	-0,056956	20,107886	2,348244	-5,044093	-0,024145	0,289512	-0,056956	20,107886	2,348244	-5,044093
10:45:43,51	0,815020	3,356948	-0,167987	0,863977	0,049998	0,200949	-0,096398	0,263565	-0,066448	-2,457265	0,539134	-4,712226	-0,859964	-2,677751	-1,229431	-3,894881	16,220210	7,949506	-0,096398	0,263565	-0,066448	18,232563	8,106373	-4,712226	-0,096398	0,263565	-0,066448	18,232563	8,106373	-4,712226
10:45:43,56	0,815020	3,356948	-0,167987	0,863977	0,049998	0,200949	-0,096398	0,263565	-0,066448	-2,457265	0,539134	-4,712226	-0,861747	-2,675277	-1,226749	-3,917581	16,260478	7,930075	-0,096398	0,263565	-0,066448	18,232563	8,106373	-4,712226	-0,096398	0,263565	-0,066448	18,232563	8,106373	-4,712226
10:45:43,61	0,815020	3,356948	-0,167987	0,863977	0,049998	0,200949	-0,096485	0,263581	-0,063329	-2,435397	0,521880	-4,698741	-0,859359	-2,673719	-1,229453	-3,893773	16,265975	7,941986	-0,096485	0,263581	-0,063329	18,255732	8,095956	-4,698741	-0,096485	0,263581	-0,063329	18,255732	8,095956	-4,698741
10:45:43,66	0,815020	3,356948	-0,167987	0,863977	0,049998	0,200949	-0,099028	0,262292	-0,066033	-2,351678	0,407498	-4,686829	-0,854614	-2,680485	-1,230206	-3,884878	16,228949	7,921602	-0,099028	0,262292	-0,066033	18,238224	8,181224	-4,686829	-0,099028	0,262292	-0,066033	18,238224	8,181224	-4,686829
10:45:43,71	0,815020	3,356948	-0,167987	0,863977	0,049998	0,200949	-0,095541	0,254800	-0,066786	-1,989720	0,615055	-4,707213	-0,860393	-2,683666	-1,229821	-3,865406	16,287940	7,897361	-0,095541	0,254800	-0,066786	18,012073	8,115025	-4,707213	-0,095541	0,254800	-0,066786	18,012073	8,115025	-4,707213
10:45:43,76	0,815020	3,356948	-0,167987	0,863977	0,049998	0,200949	-0,089897	0,258214	-0,066401	-2,106455	0,895894	-4,731454	-0,859178	-2,680016	-1,229380	-3,814648	16,237129	7,953837	-0,089897	0,258214	-0,066401	18,163383	7,952835	-4,731454	-0,089897	0,258214	-0,066401	18,163383	7,952835	-4,731454
10:45:43,81	0,815020	3,356948	-0,167987	0,863977	0,049998	0,200949	-0,095414	0,264770	-0,067565	-2,445891	0,663880	-4,707163	-0,863312	-2,675611	-1,230986	-3,817202	16,261764	7,921652	-0,095414	0,264770	-0,067565	18,338529	8,153852	-4,707163	-0,095414	0,264770	-0,067565	18,338529	8,153852	-4,707163
10:45:43,86	0,815020	3,356948	-0,167987	0,863977	0,049998	0,200949	-0,091587	0,264626	-0,065605	-2,472564	0,871659	-4,695623	-0,865101	-2,678996	-1,229025	-3,826637	16,227795	7,933192	-0,091587	0,264626	-0,065605	18,300590	8,061269	-4,695623	-0,091587	0,264626	-0,065605	18,300590	8,061269	-4,695623
10:45:43,91	0,815020	3,356948	-0,167987	0,863977	0,049998	0,200949	-0,091587	0,264626	-0,065605	-2,472564	0,871659	-4,695623	-0,877745	-2,743612	-1,221636	-7,483976	17,246116	8,282688	-0,091587	0,264626	-0,065605	18,300590	8,061269	-4,695623	-0,091587	0,264626	-0,065605	18,300590	8,061269	-4,695623
10:45:43,96	0,815020	3,356948	-0,167987	0,863977	0,049998	0,200949	-0,029306	0,243269	-0,058216	-2,308758	0,433771	-4,346128	-0,820020	-2,698928	-1,232129	-4,885737	14,181189	8,717800	-0,029306	0,243269	-0,058216	16,787841	2,734311	-4,346128	-0,029306	0,243269	-0,058216	16,787841	2,734311	-4,346128
10:45:44,01	0,814881	3,356964	-0,167984	0,863990	0,049976	0,150954	-0,096866	0,215619	-0,068709	-2,226176	0,703258	-3,911016	-0,811159	-2,686075	-1,230749	-4,212473	13,684142	8,687463	-0,096866	0,215619	-0,068709	14,699950	8,307252	-3,911016	-0,096866	0,215619	-0,068709	14,699950	8,307252	-3,911016
10:45:44,06	0,814881	3,356964	-0,167984	0,863990	0,049976	0,150954	-0,107399	0,211006	-0,066986	-2,092866	1,049743	-3,938179	-0,810759	-2,692113	-1,230406	-4,164652	13,641806	8,690636	-0,107399	0,211006	-0,066986	14,471123	9,480531	-3,938179	-0,107399	0,211006	-0,066986	14,471123	9,480531	-3,938179
10:45:44,11	0,814881	3,356964	-0,167984	0,863990	0,049976	0,150954	-0,107399	0,211006	-0,066986	-2,092866	1,049743	-3,938179	-0,805397	-2,687857	-1,228074	-4,151389	13,705423	8,697522	-0,107399	0,211006	-0,066986	14,471123	9,480531	-3,938179	-0,107399	0,211006	-0,066986	14,471123	9,480531	-3,938179
10:45:44,16	0,814881	3,356964	-0,167984	0,863990	0,049976	0,150954	-0,113390	0,212959	-0,066296	-2,109506	0,748921	-3,923694	-0,808367	-2,681585	-1,229671	-4,145371	13,705231	8,679463	-0,113390	0,212959	-0,066296	14,607784	9,650028	-3,923694	-0,113390	0,212959	-0,066296	14,607784	9,650028	-3,923694
10:45:44,21	0,814881	3,356964	-0,167984	0,863990	0,049976	0,150954	-0,113646	0,216476	-0,063860	-2,268014	0,730369	-3,902902	-0,810812	-2,684394	-1,231579	-4,175225	13,680329	8,732590	-0,113646	0,216476	-0,063860	14,725358	9,651558	-3,902902	-0,113646	0,216476	-0,063860	14,725358	9,651558	-3,902902
10:45:44,26	0,814881	3,356964	-0,167984	0,863990	0,049976	0,150954	-0,113646	0,216476	-0,063860	-2,268014	0,730369	-3,902902	-0,807149	-2,683794	-1,229978	-4,110162	13,667733	8,750647	-0,113646	0,216476	-0,063860	14,725358	9,651558	-3,902902	-0,113646	0,216476	-0,063860	14,725358	9,651558	-3,902902
10:45:44,31	0,814881	3,356964	-0,167984	0,863990	0,049976	0,150954	-0,117465	0,216002	-0,065811	-2,284950	0,572156	-3,907650	-0,810052	-2,680898	-1,229231	-4,091098	13,677499	8,721166	-0,117465	0,216002	-0,065811	14,671195	9,793136	-3,907650	-0,117465	0,216002	-0,065811	14,671195	9,793136	-3,907650
10:45:44,36	0,814881	3,356964	-0,167984	0,863990	0,049976	0,150954	-0,117465	0,216002	-0,065811	-2,284950	0,572156	-3,907650	-0,813615	-2,684968	-1,228855	-4,120856	13,687091	8,705795	-0,117465	0,216002	-0,065811	14,671195	9,793136	-3,907650	-0,117465	0,216002	-0,065811	14,671195	9,793136	-3,907650
10:45:44,41	0,814881	3,356964	-0,167984	0,863990	0,049976	0,150954	-0,118830	0,217560	-0,069726	-2,365347	0,464984	-3,913866	-0,810719	-2,678937	-1,233147	-4,122109	13,696143	8,714950	-0,118830	0,217560	-0,069726	14,713134	9,793137	-3,913866	-0,118830	0,217560	-0,069726	14,713134	9,793137	-3,913866
10:45:44,46	0,814881	3,356964	-0,167984	0,863990	0,049976	0,150954	-0,117289	0,212520	-0,065826	-2,141928	0,600100	-3,942660	-0,807125	-2,682791	-1,229246	-4,093802	13,635152	8,686156	-0,117289	0,212520	-0,065826	14,540905	9,807324	-3,942660	-0,117289	0,212520	-0,065826	14,540905	9,807324	-3,942660
10:45:44,51	0,814881	3,356964	-0,167984	0,863990	0,049976	0,150954	-0,115844	0,210874	-0,065796	-2,006976	0,687937	-3,937220	-0,811866	-2,680436	-1,233132	-4,106158	13,682052	8,718750	-0,115844	0,210874	-0,065796	14,546594	9,781672	-3,937220	-0,115844	0,210874	-0,065796	14,546594	9,781672	-3,937220
10:45:44,56	0,814881	3,356964	-0,167984	0,863990	0,049976	0,150954	-0,115844	0,210874	-0,065796	-2,006976	0,687937	-3,937220	-0,810240	-2,685031	-1,228755	-4,122586	13,672715	8,703443	-0,115844	0,210874	-0,065796	14,546594	9,781672	-3,937220	-0,115844	0,210874	-0,065796	14,546594	9,781672	-3,937220
10:45:44,61	0,814881	3,356964	-0,167984	0,863990	0,049976	0,150954	-0,113791	0,214098	-0,065335	-2,205859	0,738294	-3,925373	-0,807586	-2,686720	-1,232292	-4,049895	13,680134	8,722252	-0,113791	0,214098	-0,065335	14,600867	9,670915	-3,925373	-0,113791	0,214098	-0,065335	14,600867	9,670915	-3,925373
10:45:44,66	0,814881	3,356964	-0,167984	0,863990	0,049976	0,150954	-0,110896	0,217528	-0,069299	-2,356714	0,962198	-3,942007	-0,814658	-2,685824	-1,232719	-4,045326	13,659823	8,686809	-0,110896	0,217528	-0,069299	14,719207	9,667548	-3,942007	-0,110896	0,217528	-0,069299	14,719207	9,667548	-3,942007
10:45:44,71	0,814881	3,356964	-0,167984	0,863990	0,049976	0,150954	-0,110896	0,217528	-0,069299	-2,356714	0,962198	-3,942007	-0,811873	-2,686140	-1,229649	-4,126004	13,653219	8,676303	-0,110896	0,217528	-0,069299	14,719207	9,667548	-3,942007	-0,110896	0,217528	-0,069299	14,719207	9,667548	-3,942007
10:45:44,76	0,814881	3,356964	-0,167984	0,863990	0,049976	0,150954	-0,113268	0,214478	-0,070183	-2,181156	0,820056	-3,953201	-0,810831	-2,685295	-1,233603	-4,053132	13,683933	8,675615	-0,113268	0,214478	-0,070183	14,655369	9,711581	-3,953201	-0,113268	0,214478	-0,070183	14,655369	9,711581	-3,953201
10:45:44,81	0,814881	3,356964	-0,167984	0,863990	0,049976	0,150954	-0,111830	0,218812	-0,066805	-2,438598	0,888753	-3,958485	-0,807559	-2,687376	-1,231137	-4,047153	13,689898	8,702360	-0,111830	0,218812	-0,066805	14,738170	9,667447	-3,958485	-0,111830	0,218812	-0,066805	14,738170	9,667447	-3,958485
10:45:44,86	0,814881	3,356964	-0,167984	0,863990	0,049976	0,150954	-0,111830	0,218812	-0,066805	-2,438598	0,888753	-3,958485	-0,815290	-2,687418	-1,230790	-4,080916	13,678829	8,681419	-0,111830	0,218812	-0,066805	14,738170	9,667447	-3,958485	-0,111830	0,218812	-0,066805	14,738170	9,667447	-3,958485
10:45:44,91	0,814881	3,356964	-0,167984	0,863990	0,049976	0,150954	-0,112259	0,217944	-0,068091	-2,360256	0,824630	-3,935563	-0,808840	-2,687594	-1,232320	-4,081972	13,656259	8,702107	-0,112259	0,217944	-0,068091	14,748331	9,636927	-3,935563	-0,112259	0,217944	-0,068091	14,748331	9,636927	-3,935563
10:45:44,96	0,814881	3,356964	-0,167984	0,863990	0,049976	0,150954	-0,112631	0,218495	-0,066583	-2,391271	0,873421	-3,943039	-0,814628	-2,683837	-1,230004	-4,036198	13,672751	8,685776	-0,112631	0,218495	-0,066583	14,760610	9,714966	-3,943039	-0,112631	0,218495	-0,066583	14,760610	9,714966	-3,943039
10:45:45,01	0,814881	3,356964	-0,167984	0,863990	0,049976	0,150954	-0,112966	0,218038	-0,069306	-2,347480	0,824692	-3,935199	-0,810900	-2,690314	-1,232617	-4,097269	13,680236	8,692763	-0,112966	0,218038	-0,069306	14,768485	9,692530	-3,935199	-0,112966	0,218038	-0,069306	14,768485	9,692530	-3,935199
10:45:45,07	0,814881	3,356964	-0,167984	0,863990	0,049976	0,150954	-0,112966	0,218038	-0,069306	-2,347480	0,824692	-3,935199	-0,814612	-2,682392	-1,231706	-4,103531	13,704397	8,669354	-0,112966	0,218038	-0,069306	14,768485	9,692530	-3,935199	-0,112966	0,218038	-0,069306	14,768485	9,692530	-3,935199
10:45:45,12	0,814881	3,356964	-0,167984	0,863990	0,049976	0,150954	-0,113891	0,219204	-0,068285	-2,434388	0,733769	-3,959461	-0,808748	-2,684742	-1,232309	-4,040814	13,685279	8,707891	-0,113891	0,219204	-0,068285	14,773132	9,674218	-3,959461	-0,113891	0,219204	-0,068285	14,773132	9,674218	-3,959461
10:45:45,17	0,814881	3,356964	-0,167984	0,863990	0,049976	0,150954	-0,114788	0,212951	-0,068889	-2,094401	0,751000	-3,920925	-0,809915	-2,679650	-1,226894	-4,034252	13,687163	8,700297	-0,114788	0,212951	-0,068889	14,622214	9,761862	-3,920925	-0,114788	0,212951	-0,068889	14,622214	9,761862	-3,920925
10:45:45,22	0,814881	3,356964	-0,167984	0,863990	0,049976	0,150954	-0,118614	0,216507	-0,063473	-2,274447	0,556780	-3,928519	-0,817930	-2,732375	-1,221113	-6,936951	14,127596	9,090055	-0,118614	0,216507	-0,063473	14,721385	9,867997	-3,928519	-0,118614	0,216507	-0,063473	14,721385	9,867997	-3,928519
10:45:45,27	0,814881	3,356964	-0,167984	0,863990	0,049976	0,150954	-0,105452	0,172225	-0,054743	-2,191416	0,993138	-3,148783	-0,778147	-2,713190	-1,218164	-5,358924	11,888953	9,480033	-0,105452	0,172225	-0,054743	11,328282	9,271095	-3,148783	-0,105452	0,172225	-0,054743	11,328282	9,271095	-3,148783
10:45:45,32	0,814918	3,356955	-0,167983	0,863967	0,049987	0,100972	-0,116501	0,167585	-0,059194	-2,060898	1,066332	-3,152304	-0,768604	-2,705942	-1,222614	-4,853372	11,469126	9,476512	-0,116501	0,167585	-0,059194	11,094496	10,211624	-3,152304	-0,116501	0,167585	-0,059194	11,094496	10,211624	-3,152304
10:45:45,37	0,814918	3,356955	-0,167983	0,863967	0,049987	0,100972	-0,117934	0,176686	-0,058115	-2,544470	0,950167	-3,196141	-0,775769	-2,700150	-1,221536	-4,894586	11,481017	9,432674	-0,117934	0,176686	-0,058115	11,325369	10,207967	-3,196141	-0,117934	0,176686	-0,058115	11,325369	10,207967	-3,196141
10:45:45,42	0,814918	3,356955	-0,167983	0,863967	0,049987	0,100972	-0,115844	0,171240	-0,062339	-2,240048	1,120609	-3,199513	-0,772098	-2,704683	-1,225759	-4,830499	11,468518	9,429302	-0,115844	0,171240	-0,062339	11,202263	10,214325	-3,199513	-0,115844	0,171240	-0,062339	11,202263	10,214325	-3,199513
10:45:45,47	0,814918	3,356955	-0,167983	0,863967	0,049987	0,100972	-0,115844	0,171240	-0,062339	-2,240048	1,120609	-3,199513	-0,772715	-2,698157	-1,224994	-4,834937	11,496801	9,454876	-0,115844	0,171240	-0,062339	11,202263	10,214325	-3,199513	-0,115844	0,171240	-0,062339	11,202263	10,214325	-3,199513
10:45:45,52	0,814918	3,356955	-0,167983	0,863967	0,049987	0,100972	-0,119672	0,174836	-0,060414	-2,377649	0,867163	-3,178282	-0,776231	-2,702388	-1,221502	-4,848231	11,503232	9,437322	-0,119672	0,174836	-0,060414	11,346955	10,261434	-3,178282	-0,119672	0,174836	-0,060414	11,346955	10,261434	-3,178282
10:45:45,57	0,814918	3,356955	-0,167983	0,863967	0,049987	0,100972	-0,121962	0,172607	-0,058794	-2,242788	0,820232	-3,136371	-0,770222	-2,698701	-1,222214	-4,780930	11,518810	9,492445	-0,121962	0,172607	-0,058794	11,306824	10,394247	-3,136371	-0,121962	0,172607	-0,058794	11,306824	10,394247	-3,136371
10:45:45,62	0,814918	3,356955	-0,167983	0,863967	0,049987	0,100972	-0,117829	0,172237	-0,058420	-2,224982	1,029463	-3,171265	-0,771968	-2,702465	-1,221840	-4,786571	11,520416	9,457551	-0,117829	0,172237	-0,058420	11,295593	10,279033	-3,171265	-0,117829	0,172237	-0,058420	11,295593	10,279033	-3,171265
10:45:45,67	0,814918	3,356955	-0,167983	0,863967	0,049987	0,100972	-0,113742	0,178889	-0,059205	-2,575683	1,158363	-3,121740	-0,779773	-2,702679	-1,222625	-4,861382	11,558106	9,507075	-0,113742	0,178889	-0,059205	11,467121	10,087088	-3,121740	-0,113742	0,178889	-0,059205	11,467121	10,087088	-3,121740
10:45:45,72	0,814918	3,356955	-0,167983	0,863967	0,049987	0,100972	-0,113742	0,178889	-0,059205	-2,575683	1,158363	-3,121740	-0,775297	-2,773015	-1,221769	-8,605646	12,111561	9,940717	-0,113742	0,178889	-0,059205	11,467121	10,087088	-3,121740	-0,113742	0,178889	-0,059205	11,467121	10,087088	-3,121740
10:45:45,77	0,814918	3,356955	-0,167983	0,863967	0,049987	0,100972	-0,055066	0,139845	-0,058349	-1,938205	0,690125	-2,688099	-0,732409	-2,736317	-1,217787	-6,178927	9,334893	10,244257	-0,055066	0,139845	-0,058349	9,039621	5,012840	-2,688099	-0,055066	0,139845	-0,058349	9,039621	5,012840	-2,688099
10:45:45,82	0,814939	3,356958	-0,167979	0,864002	0,049975	0,050934	-0,136701	0,116850	-0,058680	-2,088523	1,122417	-2,408594	-0,715721	-2,709657	-1,222078	-5,209297	8,631791	10,264826	-0,136701	0,116850	-0,058680	7,084235	11,853442	-2,408594	-0,136701	0,116850	-0,058680	7,084235	11,853442	-2,408594
10:45:45,87	0,814939	3,356958	-0,167979	0,864002	0,049975	0,050934	-0,136701	0,116850	-0,058680	-2,088523	1,122417	-2,408594	-0,717503	-2,713771	-1,218601	-5,227503	8,601070	10,227079	-0,136701	0,116850	-0,058680	7,084235	11,853442	-2,408594	-0,136701	0,116850	-0,058680	7,084235	11,853442	-2,408594
10:45:45,92	0,814939	3,356958	-0,167979	0,864002	0,049975	0,050934	-0,135270	0,119415	-0,055181	-2,226975	1,200318	-2,401737	-0,717466	-2,713450	-1,220892	-5,209481	8,630246	10,272883	-0,135270	0,119415	-0,055181	7,147140	11,819048	-2,401737	-0,135270	0,119415	-0,055181	7,147140	11,819048	-2,401737
10:45:45,97	0,814939	3,356958	-0,167979	0,864002	0,049975	0,050934	-0,135567	0,119544	-0,057472	-2,199355	1,185925	-2,355933	-0,717498	-2,713062	-1,220879	-5,207532	8,591335	10,291041	-0,135567	0,119544	-0,057472	7,184810	11,827921	-2,355933	-0,135567	0,119544	-0,057472	7,184810	11,827921	-2,355933
10:45:46,02	0,814939	3,356958	-0,167979	0,864002	0,049975	0,050934	-0,133793	0,118220	-0,058703	-2,149714	1,271141	-2,360569	-0,717206	-2,715648	-1,222124	-5,225157	8,617123	10,268246	-0,133793	0,118220	-0,058703	7,130524	11,773905	-2,360569	-0,133793	0,118220	-0,058703	7,130524	11,773905	-2,360569
10:45:46,07	0,814939	3,356958	-0,167979	0,864002	0,049975	0,050934	-0,133793	0,118220	-0,058703	-2,149714	1,271141	-2,360569	-0,721550	-2,713540	-1,220525	-5,186758	8,603280	10,236927	-0,133793	0,118220	-0,058703	7,130524	11,773905	-2,360569	-0,133793	0,118220	-0,058703	7,130524	11,773905	-2,360569
10:45:46,12	0,814939	3,356958	-0,167979	0,864002	0,049975	0,050934	-0,135429	0,124088	-0,055536	-2,397698	1,228616	-2,376891	-0,721470	-2,711298	-1,218956	-5,159747	8,645370	10,251925	-0,135429	0,124088	-0,055536	7,343201	11,859770	-2,376891	-0,135429	0,124088	-0,055536	7,343201	11,859770	-2,376891
10:45:46,17	0,814939	3,356958	-0,167979	0,864002	0,049975	0,050934	-0,135429	0,124088	-0,055536	-2,397698	1,228616	-2,376891	-0,716225	-2,716390	-1,218927	-5,182954	8,602456	10,265457	-0,135429	0,124088	-0,055536	7,343201	11,859770	-2,376891	-0,135429	0,124088	-0,055536	7,343201	11,859770	-2,376891
10:45:46,22	0,814939	3,356958	-0,167979	0,864002	0,049975	0,050934	-0,135489	0,123529	-0,058275	-2,388549	1,202940	-2,384747	-0,720957	-2,711525	-1,221695	-5,189233	8,639424	10,244069	-0,135489	0,123529	-0,058275	7,308509	11,838794	-2,384747	-0,135489	0,123529	-0,058275	7,308509	11,838794	-2,384747
10:45:46,27	0,814939	3,356958	-0,167979	0,864002	0,049975	0,050934	-0,137731	0,124147	-0,059035	-2,429124	1,109600	-2,360394	-0,720370	-2,709275	-1,222456	-5,173327	8,620452	10,268421	-0,137731	0,124147	-0,059035	7,316390	11,921478	-2,360394	-0,137731	0,124147	-0,059035	7,316390	11,921478	-2,360394
10:45:46,32	0,814939	3,356958	-0,167979	0,864002	0,049975	0,050934	-0,137731	0,124147	-0,059035	-2,429124	1,109600	-2,360394	-0,714349	-2,706468	-1,221271	-5,109650	8,623054	10,258896	-0,137731	0,124147	-0,059035	7,316390	11,921478	-2,360394	-0,137731	0,124147	-0,059035	7,316390	11,921478	-2,360394
10:45:46,37	0,814939	3,356958	-0,167979	0,864002	0,049975	0,050934	-0,137071	0,123785	-0,056347	-2,417528	1,124747	-2,395747	-0,720386	-2,710027	-1,219768	-5,193526	8,623761	10,233069	-0,137071	0,123785	-0,056347	7,299560	11,884852	-2,395747	-0,137071	0,123785	-0,056347	7,299560	11,884852	-2,395747
10:45:46,42	0,814939	3,356958	-0,167979	0,864002	0,049975	0,050934	-0,137071	0,123785	-0,056347	-2,417528	1,124747	-2,395747	-0,722149	-2,710088	-1,220923	-5,199760	8,660884	10,254092	-0,137071	0,123785	-0,056347	7,299560	11,884852	-2,395747	-0,137071	0,123785	-0,056347	7,299560	11,884852	-2,395747
10:45:46,47	0,814939	3,356958	-0,167979	0,864002	0,049975	0,050934	-0,140442	0,123694	-0,056730	-2,368667	0,912338	-2,368633	-0,718623	-2,707153	-1,220151	-5,203613	8,680575	10,260182	-0,140442	0,123694	-0,056730	7,341322	11,937029	-2,368633	-0,140442	0,123694	-0,056730	7,341322	11,937029	-2,368633
10:45:46,52	0,814939	3,356958	-0,167979	0,864002	0,049975	0,050934	-0,140442	0,123694	-0,056730	-2,368667	0,912338	-2,368633	-0,719820	-2,710225	-1,220227	-5,151465	8,595111	10,259061	-0,140442	0,123694	-0,056730	7,341322	11,937029	-2,368633	-0,140442	0,123694	-0,056730	7,341322	11,937029	-2,368633
10:45:46,57	0,814939	3,356958	-0,167979	0,864002	0,049975	0,050934	-0,137183	0,123195	-0,056806	-2,390675	1,169715	-2,369755	-0,721459	-2,709273	-1,220512	-5,144909	8,641966	10,252912	-0,137183	0,123195	-0,056806	7,280167	11,938551	-2,369755	-0,137183	0,123195	-0,056806	7,280167	11,938551	-2,369755
10:45:46,62	0,814939	3,356958	-0,167979	0,864002	0,049975	0,050934	-0,139797	0,118286	-0,057058	-2,065201	1,066543	-2,385205	-0,714261	-2,710416	-1,220478	-5,087980	8,639479	10,243611	-0,139797	0,118286	-0,057058	7,220224	12,040637	-2,385205	-0,139797	0,118286	-0,057058	7,220224	12,040637	-2,385205
10:45:46,67	0,814939	3,356958	-0,167979	0,864002	0,049975	0,050934	-0,139797	0,118286	-0,057058	-2,065201	1,066543	-2,385205	-0,716749	-2,705679	-1,220122	-5,140113	8,653088	10,264019	-0,139797	0,118286	-0,057058	7,220224	12,040637	-2,385205	-0,139797	0,118286	-0,057058	7,220224	12,040637	-2,385205
10:45:46,72	0,814939	3,356958	-0,167979	0,864002	0,049975	0,050934	-0,139421	0,123027	-0,055943	-2,364310	1,035991	-2,391107	-0,718555	-2,708371	-1,219364	-5,157660	8,618989	10,237709	-0,139421	0,123027	-0,055943	7,293272	11,980577	-2,391107	-0,139421	0,123027	-0,055943	7,293272	11,980577	-2,391107
10:45:46,78	0,814939	3,356958	-0,167979	0,864002	0,049975	0,050934	-0,138623	0,123037	-0,055511	-2,285301	1,106127	-2,375922	-0,717488	-2,708725	-1,220833	-5,122663	8,637797	10,239785	-0,138623	0,123037	-0,055511	7,373094	11,988042	-2,375922	-0,138623	0,123037	-0,055511	7,373094	11,988042	-2,375922
10:45:46,83	0,814939	3,356958	-0,167979	0,864002	0,049975	0,050934	-0,138623	0,123037	-0,055511	-2,285301	1,106127	-2,375922	-0,724306	-2,711872	-1,219718	-5,105497	8,632605	10,241156	-0,138623	0,123037	-0,055511	7,373094	11,988042	-2,375922	-0,138623	0,123037	-0,055511	7,373094	11,988042	-2,375922
10:45:46,88	0,814939	3,356958	-0,167979	0,864002	0,049975	0,050934	-0,133513	0,126257	-0,056298	-2,494407	1,381596	-2,387659	-0,716021	-2,708546	-1,216591	-5,126518	8,634070	10,281818	-0,133513	0,126257	-0,056298	7,416745	11,862369	-2,387659	-0,133513	0,126257	-0,056298	7,416745	11,862369	-2,387659
10:45:46,93	0,814939	3,356958	-0,167979	0,864002	0,049975	0,050934	-0,140536	0,120745	-0,053170	-2,217032	0,997443	-2,346998	-0,728112	-2,776013	-1,201975	-8,378874	9,319030	10,668274	-0,140536	0,120745	-0,053170	7,261439	12,029551	-2,346998	-0,140536	0,120745	-0,053170	7,261439	12,029551	-2,346998
10:45:46,98	0,814939	3,356958	-0,167979	0,864002	0,049975	0,050934	-0,076062	0,097482	-0,038555	-2,040367	1,190990	-1,960541	-0,696415	-2,759997	-1,215632	-7,350262	7,345502	11,022486	-0,076062	0,097482	-0,038555	5,611996	7,161888	-1,960541	-0,076062	0,097482	-0,038555	5,611996	7,161888	-1,960541
10:45:47,03	0,814946	3,356964	-0,168010	0,863991	0,050003	0,000966	-0,121237	0,078489	-0,056230	-2,384760	1,528016	-1,589929	-0,686258	-2,745183	-1,217955	-6,635175	6,809619	11,046945	-0,121237	0,078489	-0,056230	3,776598	11,045152	-1,589929	-0,121237	0,078489	-0,056230	3,776598	11,045152	-1,589929
10:45:47,08	0,814946	3,356964	-0,168010	0,863991	0,050003	0,000966	-0,124283	0,077759	-0,055521	-2,310689	1,491955	-1,618531	-0,686921	-2,744115	-1,218941	-6,594672	6,792488	11,010285	-0,124283	0,077759	-0,055521	3,793375	11,248168	-1,618531	-0,124283	0,077759	-0,055521	3,793375	11,248168	-1,618531
10:45:47,13	0,814946	3,356964	-0,168010	0,863991	0,050003	0,000966	-0,125777	0,078151	-0,058153	-2,339451	1,413757	-1,619237	-0,684591	-2,738673	-1,220739	-6,525024	6,822815	11,058874	-0,125777	0,078151	-0,058153	3,795367	11,287217	-1,619237	-0,125777	0,078151	-0,058153	3,795367	11,287217	-1,619237
10:45:47,18	0,814946	3,356964	-0,168010	0,863991	0,050003	0,000966	-0,131434	0,082053	-0,051582	-2,518989	1,122882	-1,636403	-0,687065	-2,735775	-1,215003	-6,584775	6,804102	10,992413	-0,131434	0,082053	-0,051582	3,922182	11,440425	-1,636403	-0,131434	0,082053	-0,051582	3,922182	11,440425	-1,636403
10:45:47,23	0,814946	3,356964	-0,168010	0,863991	0,050003	0,000966	-0,125035	0,075671	-0,053734	-2,185971	1,413883	-1,601813	-0,684736	-2,744507	-1,217154	-6,620328	6,825932	11,027002	-0,125035	0,075671	-0,053734	3,754175	11,229170	-1,601813	-0,125035	0,075671	-0,053734	3,754175	11,229170	-1,601813
10:45:47,28	0,814946	3,356964	-0,168010	0,863991	0,050003	0,000966	-0,130544	0,078855	-0,053489	-2,350485	1,148409	-1,595864	-0,684740	-2,738145	-1,216910	-6,601650	6,816393	11,032952	-0,130544	0,078855	-0,053489	3,839641	11,396078	-1,595864	-0,130544	0,078855	-0,053489	3,839641	11,396078	-1,595864
10:45:47,33	0,814946	3,356964	-0,168010	0,863991	0,050003	0,000966	-0,132786	0,074000	-0,054031	-2,047335	1,088013	-1,598575	-0,679414	-2,738631	-1,217451	-6,527646	6,832172	11,030241	-0,132786	0,074000	-0,054031	3,761638	11,511697	-1,598575	-0,132786	0,074000	-0,054031	3,761638	11,511697	-1,598575
10:45:47,38	0,814946	3,356964	-0,168010	0,863991	0,050003	0,000966	-0,132786	0,074000	-0,054031	-2,047335	1,088013	-1,598575	-0,686236	-2,741243	-1,217619	-6,456519	6,740066	11,019039	-0,132786	0,074000	-0,054031	3,761638	11,511697	-1,598575	-0,132786	0,074000	-0,054031	3,761638	11,511697	-1,598575
10:45:47,43	0,814946	3,356964	-0,168010	0,863991	0,050003	0,000966	-0,127112	0,078602	-0,054199	-2,330836	1,490680	-1,609777	-0,693026	-2,801146	-1,209956	-9,381024	7,247059	11,426112	-0,127112	0,078602	-0,054199	3,839387	11,469002	-1,609777	-0,127112	0,078602	-0,054199	3,839387	11,469002	-1,609777
10:45:47,48	0,814946	3,356964	-0,168010	0,863991	0,050003	0,000966	-0,109686	0,034925	-0,044087	-2,005184	1,602861	-0,865343	-0,657124	-2,778173	-1,207507	-8,116914	5,452183	11,763472	-0,109686	0,034925	-0,044087	0,736418	10,213195	-0,865343	-0,109686	0,034925	-0,044087	0,736418	10,213195	-0,865343
10:45:47,53	0,814969	3,356952	-0,167983	0,863971	0,049990	-0,049059	-0,109686	0,034925	-0,044087	-2,005184	1,602861	-0,865343	-0,650673	-2,765545	-1,210930	-7,628217	5,113241	11,752664	-0,123848	0,035652	-0,047509	0,706501	11,181181	-0,876152	-0,123848	0,035652	-0,047509	0,706501	11,181181	-0,876152
10:45:47,58	0,814969	3,356952	-0,167983	0,863971	0,049990	-0,049059	-0,118679	0,040737	-0,046212	-2,410945	1,744768	-0,821942	-0,657662	-2,767479	-1,209632	-7,640803	5,057765	11,806873	-0,118679	0,040737	-0,046212	0,786924	11,061038	-0,821942	-0,118679	0,040737	-0,046212	0,786924	11,061038	-0,821942
10:45:47,63	0,814969	3,356952	-0,167983	0,863971	0,049990	-0,049059	-0,117604	0,040036	-0,049378	-2,360509	1,818733	-0,917231	-0,657592	-2,768761	-1,212798	-7,618178	5,060829	11,711584	-0,117604	0,040036	-0,049378	0,782305	11,050611	-0,917231	-0,117604	0,040036	-0,049378	0,782305	11,050611	-0,917231
10:45:47,68	0,814969	3,356952	-0,167983	0,863971	0,049990	-0,049059	-0,121092	0,042169	-0,046638	-2,479311	1,597751	-0,844825	-0,657694	-2,764673	-1,210058	-7,656393	5,073780	11,783991	-0,121092	0,042169	-0,046638	0,830935	11,103490	-0,844825	-0,121092	0,042169	-0,046638	0,830935	11,103490	-0,844825
10:45:47,73	0,814969	3,356952	-0,167983	0,863971	0,049990	-0,049059	-0,127012	0,040031	-0,051691	-2,299139	1,303346	-0,858472	-0,652883	-2,760615	-1,215111	-7,610259	5,126831	11,770344	-0,127012	0,040031	-0,051691	0,843295	11,273793	-0,858472	-0,127012	0,040031	-0,051691	0,843295	11,273793	-0,858472
10:45:47,78	0,814969	3,356952	-0,167983	0,863971	0,049990	-0,049059	-0,119089	0,037461	-0,046616	-2,193169	1,721746	-0,868699	-0,655078	-2,760013	-1,208885	-7,561963	5,169922	11,757459	-0,119089	0,037461	-0,046616	0,747525	11,070249	-0,868699	-0,119089	0,037461	-0,046616	0,747525	11,070249	-0,868699
10:45:47,83	0,814969	3,356952	-0,167983	0,863971	0,049990	-0,049059	-0,120578	0,043006	-0,048951	-2,473126	1,700365	-0,873428	-0,658677	-2,764700	-1,212371	-7,565829	5,078917	11,755387	-0,120578	0,043006	-0,048951	0,902856	11,165719	-0,873428	-0,120578	0,043006	-0,048951	0,902856	11,165719	-0,873428
10:45:47,88	0,814969	3,356952	-0,167983	0,863971	0,049990	-0,049059	-0,120578	0,043006	-0,048951	-2,473126	1,700365	-0,873428	-0,661091	-2,761901	-1,209256	-7,598540	5,115448	11,803447	-0,120578	0,043006	-0,048951	0,902856	11,165719	-0,873428	-0,120578	0,043006	-0,048951	0,902856	11,165719	-0,873428
10:45:47,93	0,814969	3,356952	-0,167983	0,863971	0,049990	-0,049059	-0,122564	0,044863	-0,045844	-2,594974	1,612908	-0,861464	-0,659292	-2,762051	-1,209264	-7,564759	5,049081	11,767352	-0,122564	0,044863	-0,045844	0,926754	11,234208	-0,861464	-0,122564	0,044863	-0,045844	0,926754	11,234208	-0,861464
10:45:47,98	0,814969	3,356952	-0,167983	0,863971	0,049990	-0,049059	-0,122453	0,042859	-0,043541	-2,466797	1,520124	-0,864584	-0,657612	-2,763150	-1,206962	-7,638153	5,119142	11,764232	-0,122453	0,042859	-0,043541	0,897629	11,132656	-0,864584	-0,122453	0,042859	-0,043541	0,897629	11,132656	-0,864584
10:45:48,03	0,814969	3,356952	-0,167983	0,863971	0,049990	-0,049059	-0,122453	0,042859	-0,043541	-2,466797	1,520124	-0,864584	-0,659305	-2,765769	-1,207709	-7,598898	5,091509	11,767562	-0,122453	0,042859	-0,043541	0,897629	11,132656	-0,864584	-0,122453	0,042859	-0,043541	0,897629	11,132656	-0,864584
10:45:48,08	0,814969	3,356952	-0,167983	0,863971	0,049990	-0,049059	-0,124360	0,038381	-0,044674	-2,214106	1,478208	-0,868970	-0,651527	-2,756204	-1,210058	-7,527457	5,124599	11,743009	-0,124360	0,038381	-0,044674	0,798835	11,240471	-0,868970	-0,124360	0,038381	-0,044674	0,798835	11,240471	-0,868970
10:45:48,13	0,814969	3,356952	-0,167983	0,863971	0,049990	-0,049059	-0,123745	0,038642	-0,046209	-2,220544	1,543243	-0,864005	-0,653314	-2,764139	-1,209629	-7,546463	5,097352	11,764811	-0,123745	0,038642	-0,046209	0,812856	11,257194	-0,864005	-0,123745	0,038642	-0,046209	0,812856	11,257194	-0,864005
10:45:48,18	0,814969	3,356952	-0,167983	0,863971	0,049990	-0,049059	-0,120150	0,041932	-0,045843	-2,370823	1,736886	-0,903707	-0,657961	-2,765608	-1,209263	-7,530246	5,112020	11,725109	-0,120150	0,041932	-0,045843	0,920858	11,168641	-0,903707	-0,120150	0,041932	-0,045843	0,920858	11,168641	-0,903707
10:45:48,23	0,814969	3,356952	-0,167983	0,863971	0,049990	-0,049059	-0,124830	0,045502	-0,045859	-2,575251	1,436675	-0,853518	-0,658712	-2,759769	-1,209279	-7,588867	5,124169	11,775298	-0,124830	0,045502	-0,045859	0,996673	11,235824	-0,853518	-0,124830	0,045502	-0,045859	0,996673	11,235824	-0,853518
10:45:48,28	0,814969	3,356952	-0,167983	0,863971	0,049990	-0,049059	-0,121381	0,044767	-0,044312	-2,511663	1,623155	-0,893510	-0,659801	-2,763124	-1,207733	-7,570008	5,142583	11,735306	-0,121381	0,044767	-0,044312	1,002575	11,151547	-0,893510	-0,121381	0,044767	-0,044312	1,002575	11,151547	-0,893510
10:45:48,33	0,814969	3,356952	-0,167983	0,863971	0,049990	-0,049059	-0,121381	0,044767	-0,044312	-2,511663	1,623155	-0,893510	-0,661649	-2,763577	-1,210461	-7,594697	5,118048	11,740893	-0,121381	0,044767	-0,044312	1,002575	11,151547	-0,893510	-0,121381	0,044767	-0,044312	1,002575	11,151547	-0,893510
10:45:48,38	0,814969	3,356952	-0,167983	0,863971	0,049990	-0,049059	-0,120064	0,046142	-0,047041	-2,616731	1,682509	-0,887923	-0,657473	-2,763980	-1,210047	-7,562520	5,093096	11,745018	-0,120064	0,046142	-0,047041	1,005409	11,107541	-0,887923	-0,120064	0,046142	-0,047041	1,005409	11,107541	-0,887923
10:45:48,43	0,814969	3,356952	-0,167983	0,863971	0,049990	-0,049059	-0,124378	0,041745	-0,047037	-2,368235	1,487346	-0,906324	-0,655685	-2,762039	-1,210457	-7,559517	5,120687	11,722492	-0,124378	0,041745	-0,047037	0,908776	11,251001	-0,906324	-0,124378	0,041745	-0,047037	0,908776	11,251001	-0,906324
10:45:48,49	0,814969	3,356952	-0,167983	0,863971	0,049990	-0,049059	-0,121893	0,043157	-0,048302	-2,445617	1,618779	-0,869194	-0,652138	-2,761797	-1,212349	-7,514622	5,165250	11,758366	-0,121893	0,043157	-0,048302	0,942212	11,187397	-0,869194	-0,121893	0,043157	-0,048302	0,942212	11,187397	-0,869194
10:45:48,54	0,814969	3,356952	-0,167983	0,863971	0,049990	-0,049059	-0,121893	0,043157	-0,048302	-2,445617	1,618779	-0,869194	-0,660991	-2,764004	-1,210427	-7,556972	5,105716	11,759520	-0,121893	0,043157	-0,048302	0,942212	11,187397	-0,869194	-0,121893	0,043157	-0,048302	0,942212	11,187397	-0,869194
10:45:48,59	0,814969	3,356952	-0,167983	0,863971	0,049990	-0,049059	-0,120023	0,045358	-0,047007	-2,567795	1,723477	-0,869296	-0,656743	-2,764133	-1,206912	-7,517993	5,135939	11,748974	-0,120023	0,045358	-0,047007	0,992823	11,145292	-0,869296	-0,120023	0,045358	-0,047007	0,992823	11,145292	-0,869296
10:45:48,64	0,814969	3,356952	-0,167983	0,863971	0,049990	-0,049059	-0,122036	0,041615	-0,043492	-2,327503	1,637459	-0,879842	-0,677940	-2,848768	-1,203923	-11,664047	6,241771	12,133595	-0,122036	0,041615	-0,043492	0,939301	11,217275	-0,879842	-0,122036	0,041615	-0,043492	0,939301	11,217275	-0,879842
10:45:48,69	0,814969	3,356952	-0,167983	0,863971	0,049990	-0,049059	-0,066029	-0,001872	-0,039500	-2,482687	1,812462	-0,014999	-0,647085	-2,834380	-1,202920	-11,096873	4,411834	12,613816	-0,066029	-0,001872	-0,039500	-2,629651	6,995750	-0,014999	-0,066029	-0,001872	-0,039500	-2,629651	6,995750	-0,014999
10:45:48,74	0,814927	3,357019	-0,167969	0,863973	0,050002	-0,099027	-0,066029	-0,001872	-0,039500	-2,482687	1,812462	-0,014999	-0,633700	-2,827364	-1,206927	-10,415948	3,881983	12,566567	-0,066029	-0,001872	-0,039500	-2,629651	6,995750	-0,014999	-0,066029	-0,001872	-0,039500	-2,629651	6,995750	-0,014999
10:45:48,79	0,814927	3,357019	-0,167969	0,863973	0,050002	-0,099027	-0,080017	-0,009294	-0,045444	-2,262253	2,027145	-0,078636	-0,633664	-2,825977	-1,208865	-10,363811	3,797482	12,550180	-0,080017	-0,009294	-0,045444	-2,991849	8,308441	-0,078636	-0,080017	-0,009294	-0,045444	-2,991849	8,308441	-0,078636
10:45:48,84	0,814927	3,357019	-0,167969	0,863973	0,050002	-0,099027	-0,078312	-0,002582	-0,046727	-2,514446	2,092141	-0,054955	-0,640329	-2,824097	-1,210148	-10,335865	3,893151	12,573860	-0,078312	-0,002582	-0,046727	-2,717159	8,239641	-0,054955	-0,078312	-0,002582	-0,046727	-2,717159	8,239641	-0,054955
10:45:48,89	0,814927	3,357019	-0,167969	0,863973	0,050002	-0,099027	-0,081316	-0,003860	-0,043487	-2,486523	1,952459	-0,044547	-0,633510	-2,823609	-1,210391	-10,325645	3,930308	12,579574	-0,081316	-0,003860	-0,043487	-2,789523	8,335796	-0,044547	-0,081316	-0,003860	-0,043487	-2,789523	8,335796	-0,044547
10:45:48,94	0,814927	3,357019	-0,167969	0,863973	0,050002	-0,099027	-0,079436	-0,010364	-0,046609	-2,144118	2,015175	-0,080353	-0,633028	-2,827015	-1,210030	-10,369078	3,872702	12,548463	-0,079436	-0,010364	-0,046609	-2,957687	8,250879	-0,080353	-0,079436	-0,010364	-0,046609	-2,957687	8,250879	-0,080353
10:45:48,99	0,814927	3,357019	-0,167969	0,863973	0,050002	-0,099027	-0,081520	-0,004373	-0,043495	-2,451284	1,903556	-0,038466	-0,637174	-2,822215	-1,206915	-10,369709	3,878104	12,590349	-0,081520	-0,004373	-0,043495	-2,794565	8,302859	-0,038466	-0,081520	-0,004373	-0,043495	-2,794565	8,302859	-0,038466
10:45:49,04	0,814927	3,357019	-0,167969	0,863973	0,050002	-0,099027	-0,084715	-0,001432	-0,046219	-2,517040	1,807316	-0,079723	-0,638124	-2,817977	-1,209639	-10,265556	3,918637	12,549093	-0,084715	-0,001432	-0,046219	-2,629447	8,457476	-0,079723	-0,084715	-0,001432	-0,046219	-2,629447	8,457476	-0,079723
10:45:49,09	0,814927	3,357019	-0,167969	0,863973	0,050002	-0,099027	-0,084715	-0,001432	-0,046219	-2,517040	1,807316	-0,079723	-0,634347	-2,824012	-1,209128	-10,288419	3,882991	12,597699	-0,084715	-0,001432	-0,046219	-2,629447	8,457476	-0,079723	-0,084715	-0,001432	-0,046219	-2,629447	8,457476	-0,079723
10:45:49,14	0,814927	3,357019	-0,167969	0,863973	0,050002	-0,099027	-0,081377	-0,007720	-0,045708	-2,232347	1,978913	-0,031117	-0,643693	-2,875232	-1,190950	-13,148735	4,339474	13,002596	-0,081377	-0,007720	-0,045708	-2,838392	8,367043	-0,031117	-0,081377	-0,007720	-0,045708	-2,838392	8,367043	-0,031117
10:45:49,19	0,814927	3,357019	-0,167969	0,863973	0,050002	-0,099027	-0,032346	-0,025236	-0,027530	-2,356355	1,823188	0,373780	-0,608638	-2,851293	-1,202108	-11,601191	2,247659	13,299469	-0,032346	-0,025236	-0,027530	-4,337393	4,362369	0,373780	-0,032346	-0,025236	-0,027530	-4,337393	4,362369	0,373780
10:45:49,24	0,815027	3,356903	-0,167974	0,863976	0,049989	-0,149067	-0,070606	-0,043625	-0,038687	-2,437918	2,219825	0,670653	-0,600309	-2,841059	-1,200704	-11,075503	1,726133	13,332761	-0,070606	-0,043625	-0,038687	-5,862495	7,762360	0,670653	-0,070606	-0,043625	-0,038687	-5,862495	7,762360	0,670653
10:45:49,29	0,815027	3,356903	-0,167974	0,863976	0,049989	-0,149067	-0,085802	-0,045892	-0,039216	-2,459065	2,138879	0,716582	-0,599076	-2,839266	-1,202636	-11,056457	1,772599	13,345398	-0,085802	-0,045892	-0,039216	-6,061625	8,874356	0,716582	-0,085802	-0,045892	-0,039216	-6,061625	8,874356	0,716582
10:45:49,34	0,815027	3,356903	-0,167974	0,863976	0,049989	-0,149067	-0,092619	-0,042662	-0,035747	-2,618041	1,805980	0,705668	-0,598465	-2,831747	-1,199167	-11,033288	1,769600	13,334484	-0,092619	-0,042662	-0,035747	-5,967042	9,076561	0,705668	-0,092619	-0,042662	-0,035747	-5,967042	9,076561	0,705668
10:45:49,39	0,815027	3,356903	-0,167974	0,863976	0,049989	-0,149067	-0,092619	-0,042662	-0,035747	-2,618041	1,805980	0,705668	-0,592535	-2,831309	-1,202270	-11,014723	1,785208	13,323236	-0,092619	-0,042662	-0,035747	-5,967042	9,076561	0,705668	-0,092619	-0,042662	-0,035747	-5,967042	9,076561	0,705668
10:45:49,44	0,815027	3,356903	-0,167974	0,863976	0,049989	-0,149067	-0,095964	-0,047579	-0,038850	-2,339593	1,640316	0,694420	-0,592415	-2,829428	-1,203825	-10,949362	1,772012	13,294316	-0,095964	-0,047579	-0,038850	-6,074524	9,173476	0,694420	-0,095964	-0,047579	-0,038850	-6,074524	9,173476	0,694420
10:45:49,49	0,815027	3,356903	-0,167974	0,863976	0,049989	-0,149067	-0,097653	-0,046742	-0,040405	-2,361829	1,615670	0,665501	-0,596449	-2,838174	-1,200675	-10,932167	1,758644	13,294645	-0,097653	-0,046742	-0,040405	-6,031109	9,281447	0,665501	-0,097653	-0,046742	-0,040405	-6,031109	9,281447	0,665501
10:45:49,54	0,815027	3,356903	-0,167974	0,863976	0,049989	-0,149067	-0,088061	-0,047622	-0,037254	-2,319091	2,136024	0,665829	-0,600097	-2,834979	-1,202233	-10,962921	1,741918	13,333978	-0,088061	-0,047622	-0,037254	-6,057387	9,048837	0,665829	-0,088061	-0,047622	-0,037254	-6,057387	9,048837	0,665829
10:45:49,59	0,815027	3,356903	-0,167974	0,863976	0,049989	-0,149067	-0,095560	-0,043966	-0,035696	-2,498557	1,764083	0,704770	-0,595866	-2,829852	-1,199116	-10,911287	1,758873	13,333586	-0,095560	-0,043966	-0,035696	-5,949868	9,265509	0,704770	-0,095560	-0,043966	-0,035696	-5,949868	9,265509	0,704770
10:45:49,64	0,815027	3,356903	-0,167974	0,863976	0,049989	-0,149067	-0,095560	-0,043966	-0,035696	-2,498557	1,764083	0,704770	-0,593617	-2,832588	-1,203810	-10,975287	1,796977	13,314077	-0,095560	-0,043966	-0,035696	-5,949868	9,265509	0,704770	-0,095560	-0,043966	-0,035696	-5,949868	9,265509	0,704770
10:45:49,69	0,815027	3,356903	-0,167974	0,863976	0,049989	-0,149067	-0,094315	-0,047282	-0,040390	-2,325124	1,754332	0,685262	-0,597067	-2,842117	-1,204140	-10,956296	1,790673	13,331252	-0,094315	-0,047282	-0,040390	-6,036746	9,158046	0,685262	-0,094315	-0,047282	-0,040390	-6,036746	9,158046	0,685262
10:45:49,74	0,815027	3,356903	-0,167974	0,863976	0,049989	-0,149067	-0,088009	-0,042798	-0,037268	-2,571273	2,099598	0,690633	-0,600653	-2,835808	-1,200688	-10,966763	1,777058	13,319448	-0,088009	-0,042798	-0,037268	-5,930911	9,008271	0,690633	-0,088009	-0,042798	-0,037268	-5,930911	9,008271	0,690633
10:45:49,79	0,815027	3,356903	-0,167974	0,863976	0,049989	-0,149067	-0,088009	-0,042798	-0,037268	-2,571273	2,099598	0,690633	-0,598834	-2,836202	-1,202595	-10,928966	1,752904	13,339083	-0,088009	-0,042798	-0,037268	-5,930911	9,008271	0,690633	-0,088009	-0,042798	-0,037268	-5,930911	9,008271	0,690633
10:45:49,84	0,815027	3,356903	-0,167974	0,863976	0,049989	-0,149067	-0,088548	-0,042592	-0,036845	-2,563635	2,116319	0,709156	-0,600562	-2,835238	-1,200265	-10,918811	1,770561	13,337971	-0,088548	-0,042592	-0,036845	-5,907104	9,067345	0,709156	-0,088548	-0,042592	-0,036845	-5,907104	9,067345	0,709156
10:45:49,89	0,815027	3,356903	-0,167974	0,863976	0,049989	-0,149067	-0,088548	-0,042592	-0,036845	-2,563635	2,116319	0,709156	-0,595346	-2,842143	-1,199840	-10,967463	1,750497	13,366518	-0,085176	-0,050562	-0,036420	-6,160006	8,945884	0,737702	-0,085176	-0,050562	-0,036420	-6,160006	8,945884	0,737702
10:45:49,94	0,815027	3,356903	-0,167974	0,863976	0,049989	-0,149067	-0,085176	-0,050562	-0,036420	-2,190906	2,259565	0,737702	-0,599382	-2,833903	-1,202610	-10,907074	1,755374	13,319812	-0,090293	-0,042946	-0,039190	-5,923776	9,131349	0,690996	-0,090293	-0,042946	-0,039190	-5,923776	9,131349	0,690996
10:45:49,99	0,815027	3,356903	-0,167974	0,863976	0,049989	-0,149067	-0,086273	-0,043170	-0,039598	-2,547729	2,211289	0,671886	-0,601198	-2,837497	-1,203018	-10,946122	1,769963	13,300702	-0,086273	-0,043170	-0,039598	-5,936605	8,983693	0,671886	-0,086273	-0,043170	-0,039598	-5,936605	8,983693	0,671886
10:45:50,04	0,815027	3,356903	-0,167974	0,863976	0,049989	-0,149067	-0,086273	-0,043170	-0,039598	-2,547729	2,211289	0,671886	-0,600605	-2,834211	-1,201455	-10,948417	1,809389	13,330698	-0,086273	-0,043170	-0,039598	-5,936605	8,983693	0,671886	-0,086273	-0,043170	-0,039598	-5,936605	8,983693	0,671886
10:45:50,09	0,815027	3,356903	-0,167974	0,863976	0,049989	-0,149067	-0,089415	-0,042042	-0,038035	-2,573427	2,026163	0,701882	-0,594058	-2,831975	-1,202604	-10,921777	1,848281	13,338677	-0,089415	-0,042042	-0,038035	-5,873697	9,045277	0,701882	-0,089415	-0,042042	-0,038035	-5,873697	9,045277	0,701882
10:45:50,14	0,815027	3,356903	-0,167974	0,863976	0,049989	-0,149067	-0,089412	-0,049630	-0,038792	-2,195359	2,088019	0,667089	-0,594034	-2,838009	-1,202212	-10,903276	1,764232	13,295904	-0,089412	-0,049630	-0,038792	-6,091331	9,106854	0,667089	-0,089412	-0,049630	-0,038792	-6,091331	9,106854	0,667089
10:45:50,19	0,815027	3,356903	-0,167974	0,863976	0,049989	-0,149067	-0,094818	-0,045739	-0,038779	-2,380934	1,772738	0,737010	-0,594701	-2,831381	-1,202199	-10,924463	1,795812	13,365826	-0,094818	-0,045739	-0,038779	-5,971465	9,215990	0,737010	-0,094818	-0,045739	-0,038779	-5,971465	9,215990	0,737010
10:45:50,24	0,815027	3,356903	-0,167974	0,863976	0,049989	-0,149067	-0,094818	-0,045739	-0,038779	-2,380934	1,772738	0,737010	-0,597008	-2,834316	-1,201860	-10,943631	1,868073	13,299465	-0,094818	-0,045739	-0,038779	-5,971465	9,215990	0,737010	-0,094818	-0,045739	-0,038779	-5,971465	9,215990	0,737010
10:45:50,29	0,815027	3,356903	-0,167974	0,863976	0,049989	-0,149067	-0,089952	-0,040964	-0,038467	-2,647561	1,968273	0,673446	-0,601269	-2,833208	-1,201887	-10,983423	1,808688	13,302261	-0,089952	-0,040964	-0,038467	-5,863256	9,029541	0,673446	-0,089952	-0,040964	-0,038467	-5,863256	9,029541	0,673446
10:45:50,34	0,815027	3,356903	-0,167974	0,863976	0,049989	-0,149067	-0,089952	-0,040964	-0,038467	-2,647561	1,968273	0,673446	-0,595240	-2,833201	-1,199918	-10,921042	1,798487	13,286603	-0,089952	-0,040964	-0,038467	-5,863256	9,029541	0,673446	-0,089952	-0,040964	-0,038467	-5,863256	9,029541	0,673446
10:45:50,39	0,815027	3,356903	-0,167974	0,863976	0,049989	-0,149067	-0,091679	-0,044122	-0,036093	-2,480192	1,915502	0,700831	-0,597671	-2,833291	-1,199513	-10,949795	1,792937	13,329647	-0,091679	-0,044122	-0,036093	-5,943760	9,112288	0,700831	-0,091679	-0,044122	-0,036093	-5,943760	9,112288	0,700831
10:45:50,44	0,815027	3,356903	-0,167974	0,863976	0,049989	-0,149067	-0,093295	-0,044558	-0,035717	-2,470577	1,851992	0,680795	-0,596485	-2,832110	-1,199138	-10,938566	1,771344	13,309611	-0,093295	-0,044558	-0,035717	-5,968415	9,175632	0,680795	-0,093295	-0,044558	-0,035717	-5,968415	9,175632	0,680795
10:45:50,49	0,815027	3,356903	-0,167974	0,863976	0,049989	-0,149067	-0,093295	-0,044558	-0,035717	-2,470577	1,851992	0,680795	-0,590463	-2,831136	-1,200642	-10,872191	1,780511	13,330704	-0,093295	-0,044558	-0,035717	-5,968415	9,175632	0,680795	-0,093295	-0,044558	-0,035717	-5,968415	9,175632	0,680795
10:45:50,54	0,815027	3,356903	-0,167974	0,863976	0,049989	-0,149067	-0,097150	-0,049287	-0,037222	-2,183559	1,704429	0,701888	-0,594054	-2,833638	-1,203000	-10,912035	1,806157	13,312997	-0,097150	-0,049287	-0,037222	-6,052598	9,330689	0,701888	-0,097150	-0,049287	-0,037222	-6,052598	9,330689	0,701888
10:45:50,59	0,815027	3,356903	-0,167974	0,863976	0,049989	-0,149067	-0,089309	-0,041480	-0,035372	-2,594131	2,034765	0,622790	-0,601144	-2,834022	-1,198793	-10,941499	1,815203	13,251605	-0,089309	-0,041480	-0,035372	-5,850323	9,045548	0,622790	-0,089309	-0,041480	-0,035372	-5,850323	9,045548	0,622790
10:45:50,64	0,815027	3,356903	-0,167974	0,863976	0,049989	-0,149067	-0,092205	-0,041072	-0,038848	-2,642209	1,887520	0,673258	-0,600050	-2,831311	-1,202268	-10,952049	1,790301	13,302074	-0,092205	-0,041072	-0,038848	-5,866341	9,125591	0,673258	-0,092205	-0,041072	-0,038848	-5,866341	9,125591	0,673258
10:45:50,69	0,815027	3,356903	-0,167974	0,863976	0,049989	-0,149067	-0,092137	-0,039162	-0,038812	-2,721203	1,929840	0,701640	-0,601737	-2,830415	-1,202233	-10,908294	1,788475	13,330456	-0,092137	-0,039162	-0,038812	-5,795445	9,162606	0,701640	-0,092137	-0,039162	-0,038812	-5,795445	9,162606	0,701640
10:45:50,74	0,815027	3,356903	-0,167974	0,863976	0,049989	-0,149067	-0,088806	-0,044566	-0,038004	-2,430242	2,113617	0,695957	-0,598723	-2,836001	-1,201424	-10,894163	1,791803	13,324773	-0,088806	-0,044566	-0,038004	-5,928706	9,084912	0,695957	-0,088806	-0,044566	-0,038004	-5,928706	9,084912	0,695957
10:45:50,79	0,815027	3,356903	-0,167974	0,863976	0,049989	-0,149067	-0,088806	-0,044566	-0,038004	-2,430242	2,113617	0,695957	-0,595776	-2,838329	-1,203018	-10,898987	1,775332	13,257596	-0,088806	-0,044566	-0,038004	-5,928706	9,084912	0,695957	-0,088806	-0,044566	-0,038004	-5,928706	9,084912	0,695957
10:45:50,84	0,815027	3,356903	-0,167974	0,863976	0,049989	-0,149067	-0,086836	-0,049100	-0,038788	-2,181296	2,180666	0,673308	-0,595781	-2,839974	-1,202209	-10,918205	1,820932	13,302123	-0,086836	-0,049100	-0,038788	-6,035639	8,997325	0,673308	-0,086836	-0,049100	-0,038788	-6,035639	8,997325	0,673308
10:45:50,89	0,815027	3,356903	-0,167974	0,863976	0,049989	-0,149067	-0,086836	-0,049100	-0,038788	-2,181296	2,180666	0,673308	-0,597000	-2,841927	-1,200647	-10,920906	1,751778	13,303330	-0,086836	-0,049100	-0,038788	-6,035639	8,997325	0,673308	-0,086836	-0,049100	-0,038788	-6,035639	8,997325	0,673308
10:45:50,94	0,815027	3,356903	-0,167974	0,863976	0,049989	-0,149067	-0,084535	-0,049021	-0,037227	-2,246637	2,332565	0,674515	-0,599845	-2,832870	-1,201073	-10,862583	1,780610	13,275695	-0,084535	-0,049021	-0,037227	-6,094787	8,968582	0,674515	-0,084535	-0,049021	-0,037227	-6,094787	8,968582	0,674515
10:45:50,99	0,815027	3,356903	-0,167974	0,863976	0,049989	-0,149067	-0,090957	-0,042029	-0,037653	-2,556107	2,034739	0,646880	-0,600528	-2,835065	-1,201062	-10,912441	1,793183	13,310076	-0,090957	-0,042029	-0,037653	-5,855360	9,174845	0,646880	-0,090957	-0,042029	-0,037653	-5,855360	9,174845	0,646880
10:45:51,04	0,815027	3,356903	-0,167974	0,863976	0,049989	-0,149067	-0,088416	-0,042163	-0,037231	-2,504803	2,128834	0,686797	-0,600999	-2,835137	-1,200651	-10,873335	1,837993	13,315613	-0,088416	-0,042163	-0,037231	-5,814601	9,069522	0,686797	-0,088416	-0,042163	-0,037231	-5,814601	9,069522	0,686797
10:45:51,09	0,815027	3,356903	-0,167974	0,863976	0,049989	-0,149067	-0,094747	-0,043817	-0,036890	-2,460653	1,782979	0,663319	-0,596402	-2,830482	-1,200311	-10,908703	1,810097	13,292134	-0,094747	-0,043817	-0,036890	-5,900267	9,220593	0,663319	-0,094747	-0,043817	-0,036890	-5,900267	9,220593	0,663319
10:45:51,14	0,815027	3,356903	-0,167974	0,863976	0,049989	-0,149067	-0,094747	-0,043817	-0,036890	-2,460653	1,782979	0,663319	-0,600597	-2,840600	-1,201816	-10,943241	1,757843	13,328266	-0,094747	-0,043817	-0,036890	-5,900267	9,220593	0,663319	-0,094747	-0,043817	-0,036890	-5,900267	9,220593	0,663319
10:45:51,19	0,815027	3,356903	-0,167974	0,863976	0,049989	-0,149067	-0,083887	-0,045242	-0,038395	-2,449042	2,343909	0,699451	-0,594665	-2,829877	-1,202627	-10,917627	1,821581	13,318619	-0,083887	-0,045242	-0,038395	-6,000568	8,929022	0,699451	-0,083887	-0,045242	-0,038395	-6,000568	8,929022	0,699451
10:45:51,24	0,815027	3,356903	-0,167974	0,863976	0,049989	-0,149067	-0,090142	-0,047283	-0,037980	-2,267089	2,069556	0,701142	-0,597607	-2,832221	-1,202998	-10,922683	1,831702	13,337745	-0,090142	-0,047283	-0,037980	-5,978817	9,145693	0,701142	-0,090142	-0,047283	-0,037980	-5,978817	9,145693	0,701142
10:45:51,29	0,815027	3,356903	-0,167974	0,863976	0,049989	-0,149067	-0,090142	-0,047283	-0,037980	-2,267089	2,069556	0,701142	-0,594693	-2,835493	-1,202607	-10,931680	1,782991	13,321522	-0,090142	-0,047283	-0,037980	-5,978817	9,145693	0,701142	-0,090142	-0,047283	-0,037980	-5,978817	9,145693	0,701142
10:45:51,34	0,815027	3,356903	-0,167974	0,863976	0,049989	-0,149067	-0,091261	-0,047802	-0,039186	-2,288364	1,957875	0,692707	-0,593420	-2,833708	-1,204142	-10,895661	1,832704	13,333854	-0,091261	-0,047802	-0,039186	-6,040849	9,121884	0,692707	-0,091261	-0,047802	-0,039186	-6,040849	9,121884	0,692707
10:45:51,39	0,815027	3,356903	-0,167974	0,863976	0,049989	-0,149067	-0,088099	-0,049787	-0,040339	-2,131634	2,136966	0,664652	-0,594555	-2,839224	-1,203760	-10,892213	1,822025	13,293468	-0,088099	-0,049787	-0,040339	-6,039899	9,052751	0,664652	-0,088099	-0,049787	-0,040339	-6,039899	9,052751	0,664652
10:45:51,44	0,815027	3,356903	-0,167974	0,863976	0,049989	-0,149067	-0,088952	-0,047939	-0,039153	-2,247317	2,126035	0,691770	-0,595729	-2,837561	-1,202573	-10,873071	1,788365	13,320586	-0,088952	-0,047939	-0,039153	-6,010503	9,108754	0,691770	-0,088952	-0,047939	-0,039153	-6,010503	9,108754	0,691770
10:45:51,49	0,815027	3,356903	-0,167974	0,863976	0,049989	-0,149067	-0,090936	-0,050830	-0,038394	-2,093433	1,989319	0,678333	-0,592233	-2,837288	-1,201815	-10,900339	1,808184	13,307149	-0,090936	-0,050830	-0,038394	-6,083595	9,127817	0,678333	-0,090936	-0,050830	-0,038394	-6,083595	9,127817	0,678333
10:45:51,54	0,815027	3,356903	-0,167974	0,863976	0,049989	-0,149067	-0,091140	-0,040441	-0,038409	-2,637888	1,970466	0,711628	-0,601128	-2,831918	-1,201830	-10,909638	1,808648	13,340443	-0,091140	-0,040441	-0,038409	-5,812546	9,124918	0,711628	-0,091140	-0,040441	-0,038409	-5,812546	9,124918	0,711628
10:45:51,59	0,815027	3,356903	-0,167974	0,863976	0,049989	-0,149067	-0,088248	-0,042810	-0,038421	-2,519571	2,117399	0,677252	-0,600523	-2,835606	-1,201841	-10,915018	1,806160	13,306068	-0,088248	-0,042810	-0,038421	-5,880155	9,044884	0,677252	-0,088248	-0,042810	-0,038421	-5,880155	9,044884	0,677252
10:45:51,64	0,815027	3,356903	-0,167974	0,863976	0,049989	-0,149067	-0,093112	-0,041948	-0,036906	-2,555616	1,811646	0,673980	-0,598677	-2,835820	-1,201455	-10,887705	1,820908	13,282086	-0,093112	-0,041948	-0,036906	-5,848518	9,120944	0,673980	-0,093112	-0,041948	-0,036906	-5,848518	9,120944	0,673980
10:45:51,69	0,815027	3,356903	-0,167974	0,863976	0,049989	-0,149067	-0,093112	-0,041948	-0,036906	-2,555616	1,811646	0,673980	-0,597476	-2,832060	-1,202610	-10,876678	1,864068	13,309049	-0,093112	-0,041948	-0,036906	-5,848518	9,120944	0,673980	-0,093112	-0,041948	-0,036906	-5,848518	9,120944	0,673980
10:45:51,74	0,815027	3,356903	-0,167974	0,863976	0,049989	-0,149067	-0,091051	-0,041850	-0,038023	-2,520722	1,918908	0,718718	-0,599953	-2,832699	-1,201443	-10,936323	1,874791	13,347534	-0,091051	-0,041850	-0,038023	-5,805923	9,066380	0,718718	-0,091051	-0,041850	-0,038023	-5,805923	9,066380	0,718718
10:45:51,79	0,815027	3,356903	-0,167974	0,863976	0,049989	-0,149067	-0,086500	-0,049289	-0,039573	-2,150037	2,170388	0,670058	-0,592890	-2,830941	-1,199150	-10,927944	1,823493	13,287749	-0,086500	-0,049289	-0,039573	-6,019224	8,960664	0,670058	-0,086500	-0,049289	-0,039573	-6,019224	8,960664	0,670058
10:45:51,84	0,815027	3,356903	-0,167974	0,863976	0,049989	-0,149067	-0,086500	-0,049289	-0,039573	-2,150037	2,170388	0,670058	-0,598097	-2,837402	-1,204535	-10,883796	1,811826	13,307720	-0,086500	-0,049289	-0,039573	-6,019224	8,960664	0,670058	-0,086500	-0,049289	-0,039573	-6,019224	8,960664	0,670058
10:45:51,89	0,815027	3,356903	-0,167974	0,863976	0,049989	-0,149067	-0,087287	-0,046799	-0,040343	-2,307494	2,175729	0,678413	-0,597549	-2,838433	-1,203763	-10,905450	1,806029	13,307229	-0,087287	-0,046799	-0,040343	-5,981182	9,027765	0,678413	-0,087287	-0,046799	-0,040343	-5,981182	9,027765	0,678413
10:45:51,94	0,815027	3,356903	-0,167974	0,863976	0,049989	-0,149067	-0,089492	-0,042099	-0,037642	-2,542145	2,045296	0,687192	-0,600516	-2,834173	-1,201062	-10,914241	1,822332	13,316008	-0,089492	-0,042099	-0,037642	-5,846922	9,070438	0,687192	-0,089492	-0,042099	-0,037642	-5,846922	9,070438	0,687192
10:45:51,99	0,815027	3,356903	-0,167974	0,863976	0,049989	-0,149067	-0,089787	-0,041972	-0,035697	-2,564617	2,067349	0,675082	-0,600479	-2,833854	-1,199118	-10,889771	1,789904	13,303898	-0,089787	-0,041972	-0,035697	-5,859394	9,115667	0,675082	-0,089787	-0,041972	-0,035697	-5,859394	9,115667	0,675082
10:45:52,04	0,815027	3,356903	-0,167974	0,863976	0,049989	-0,149067	-0,093867	-0,046522	-0,035676	-2,269601	1,853686	0,682493	-0,598187	-2,831515	-1,201854	-10,913451	1,805092	13,307036	-0,093867	-0,046522	-0,035676	-5,921582	9,222212	0,682493	-0,093867	-0,046522	-0,035676	-5,921582	9,222212	0,682493
10:45:52,09	0,815027	3,356903	-0,167974	0,863976	0,049989	-0,149067	-0,095764	-0,046074	-0,039577	-2,291302	1,750564	0,675698	-0,593938	-2,830729	-1,202998	-10,864962	1,844877	13,304513	-0,095764	-0,046074	-0,039577	-5,908085	9,268046	0,675698	-0,095764	-0,046074	-0,039577	-5,908085	9,268046	0,675698
10:45:52,14	0,815027	3,356903	-0,167974	0,863976	0,049989	-0,149067	-0,089955	-0,046610	-0,039956	-2,283033	2,003277	0,694887	-0,596378	-2,836028	-1,203376	-10,917516	1,852543	13,323702	-0,089955	-0,046610	-0,039956	-5,941944	9,064766	0,694887	-0,089955	-0,046610	-0,039956	-5,941944	9,064766	0,694887
10:45:52,19	0,815027	3,356903	-0,167974	0,863976	0,049989	-0,149067	-0,086337	-0,041136	-0,038823	-2,627377	2,205010	0,671938	-0,602928	-2,836425	-1,202243	-10,935599	1,794060	13,300754	-0,086337	-0,041136	-0,038823	-5,856568	8,982462	0,671938	-0,086337	-0,041136	-0,038823	-5,856568	8,982462	0,671938
10:45:52,24	0,815027	3,356903	-0,167974	0,863976	0,049989	-0,149067	-0,091092	-0,045264	-0,036113	-2,402838	1,982558	0,642158	-0,596976	-2,834371	-1,199533	-10,909182	1,790242	13,270974	-0,091092	-0,045264	-0,036113	-5,956049	9,133245	0,642158	-0,091092	-0,045264	-0,036113	-5,956049	9,133245	0,642158
10:45:52,29	0,815027	3,356903	-0,167974	0,863976	0,049989	-0,149067	-0,091092	-0,045264	-0,036113	-2,402838	1,982558	0,642158	-0,599626	-2,832370	-1,202640	-10,952179	1,831857	13,317546	-0,091092	-0,045264	-0,036113	-5,956049	9,133245	0,642158	-0,091092	-0,045264	-0,036113	-5,956049	9,133245	0,642158
10:45:52,34	0,815027	3,356903	-0,167974	0,863976	0,049989	-0,149067	-0,092060	-0,041910	-0,034972	-2,534815	1,848508	0,658999	-0,599397	-2,831855	-1,198393	-10,960447	1,868854	13,287815	-0,092060	-0,041910	-0,034972	-5,824713	9,075200	0,658999	-0,092060	-0,041910	-0,034972	-5,824713	9,075200	0,658999
10:45:52,39	0,815027	3,356903	-0,167974	0,863976	0,049989	-0,149067	-0,094468	-0,045471	-0,039565	-2,331033	1,831660	0,684525	-0,595108	-2,831550	-1,202985	-10,857266	1,830759	13,313341	-0,094468	-0,045471	-0,039565	-5,900485	9,247436	0,684525	-0,094468	-0,045471	-0,039565	-5,900485	9,247436	0,684525
10:45:52,44	0,815027	3,356903	-0,167974	0,863976	0,049989	-0,149067	-0,095670	-0,045358	-0,037647	-2,348167	1,722551	0,684516	-0,594606	-2,830453	-1,201067	-10,903285	1,844343	13,313331	-0,095670	-0,045358	-0,037647	-5,908731	9,232622	0,684516	-0,095670	-0,045358	-0,037647	-5,908731	9,232622	0,684516
10:45:52,49	0,815027	3,356903	-0,167974	0,863976	0,049989	-0,149067	-0,095485	-0,044103	-0,036856	-2,424489	1,747710	0,702642	-0,595784	-2,829985	-1,200276	-10,895353	1,826945	13,331457	-0,095485	-0,044103	-0,036856	-5,886593	9,243303	0,702642	-0,095485	-0,044103	-0,036856	-5,886593	9,243303	0,702642
10:45:52,54	0,815027	3,356903	-0,167974	0,863976	0,049989	-0,149067	-0,094224	-0,044121	-0,037281	-2,440610	1,804493	0,658859	-0,596400	-2,831087	-1,200701	-10,911508	1,816600	13,287675	-0,094224	-0,044121	-0,037281	-5,904096	9,201054	0,658859	-0,094224	-0,044121	-0,037281	-5,904096	9,201054	0,658859
10:45:52,59	0,815027	3,356903	-0,167974	0,863976	0,049989	-0,149067	-0,090697	-0,040703	-0,037661	-2,608673	1,968657	0,678153	-0,601123	-2,832432	-1,201082	-10,923328	1,834593	13,306969	-0,090697	-0,040703	-0,037661	-5,803847	9,088358	0,678153	-0,090697	-0,040703	-0,037661	-5,803847	9,088358	0,678153
10:45:52,64	0,815027	3,356903	-0,167974	0,863976	0,049989	-0,149067	-0,093022	-0,041377	-0,037675	-2,582410	1,848603	0,668802	-0,599377	-2,830756	-1,201095	-10,927009	1,826560	13,297618	-0,093022	-0,041377	-0,037675	-5,830512	9,150792	0,668802	-0,093022	-0,041377	-0,037675	-5,830512	9,150792	0,668802
10:45:52,69	0,815027	3,356903	-0,167974	0,863976	0,049989	-0,149067	-0,091750	-0,040737	-0,036880	-2,624010	1,915455	0,692016	-0,600567	-2,831537	-1,200300	-10,930514	1,818975	13,320831	-0,091750	-0,040737	-0,036880	-5,821873	9,117865	0,692016	-0,091750	-0,040737	-0,036880	-5,821873	9,117865	0,692016
10:45:52,74	0,815027	3,356903	-0,167974	0,863976	0,049989	-0,149067	-0,096951	-0,046048	-0,038796	-2,292622	1,681195	0,690202	-0,593367	-2,829689	-1,202216	-10,871607	1,848710	13,319017	-0,096951	-0,046048	-0,038796	-5,907416	9,291816	0,690202	-0,096951	-0,046048	-0,038796	-5,907416	9,291816	0,690202
10:45:52,79	0,815027	3,356903	-0,167974	0,863976	0,049989	-0,149067	-0,093739	-0,043085	-0,038066	-2,472868	1,830732	0,645081	-0,597539	-2,830988	-1,201486	-10,899782	1,834802	13,273897	-0,093739	-0,043085	-0,038066	-5,855009	9,189273	0,645081	-0,093739	-0,043085	-0,038066	-5,855009	9,189273	0,645081
10:45:52,84	0,815027	3,356903	-0,167974	0,863976	0,049989	-0,149067	-0,091555	-0,042250	-0,035331	-2,501553	1,888581	0,683367	-0,599250	-2,835379	-1,199908	-10,891397	1,846262	13,277116	-0,091555	-0,042250	-0,035331	-5,818189	9,075684	0,683367	-0,091555	-0,042250	-0,035331	-5,818189	9,075684	0,683367
10:45:52,89	0,815027	3,356903	-0,167974	0,863976	0,049989	-0,149067	-0,092746	-0,041648	-0,036123	-2,512950	1,854989	0,649888	-0,599280	-2,831130	-1,199544	-10,906210	1,878473	13,278703	-0,092746	-0,041648	-0,036123	-5,782341	9,135543	0,649888	-0,092746	-0,041648	-0,036123	-5,782341	9,135543	0,649888
10:45:52,94	0,815027	3,356903	-0,167974	0,863976	0,049989	-0,149067	-0,089859	-0,037156	-0,038062	-2,793678	2,044578	0,657749	-0,604613	-2,831384	-1,201483	-10,895594	1,817897	13,286564	-0,089859	-0,037156	-0,038062	-5,710459	9,098529	0,657749	-0,089859	-0,037156	-0,038062	-5,710459	9,098529	0,657749
10:45:52,99	0,815027	3,356903	-0,167974	0,863976	0,049989	-0,149067	-0,093877	-0,044330	-0,038827	-2,408312	1,807716	0,670284	-0,596392	-2,831492	-1,202247	-10,913631	1,842546	13,299100	-0,093877	-0,044330	-0,038827	-5,888237	9,177051	0,670284	-0,093877	-0,044330	-0,038827	-5,888237	9,177051	0,670284
10:45:53,04	0,815027	3,356903	-0,167974	0,863976	0,049989	-0,149067	-0,095567	-0,044744	-0,036098	-2,382816	1,730800	0,678525	-0,595189	-2,830235	-1,199518	-10,902146	1,840517	13,307341	-0,095567	-0,044744	-0,036098	-5,895213	9,232796	0,678525	-0,095567	-0,044744	-0,036098	-5,895213	9,232796	0,678525
10:45:53,09	0,815027	3,356903	-0,167974	0,863976	0,049989	-0,149067	-0,090863	-0,047550	-0,036858	-2,237637	2,006057	0,653182	-0,592755	-2,828936	-1,197541	-10,862242	1,836437	13,330436	-0,090863	-0,047550	-0,036858	-5,970331	9,138808	0,653182	-0,090863	-0,047550	-0,036858	-5,970331	9,138808	0,653182
10:45:53,15	0,815027	3,356903	-0,167974	0,863976	0,049989	-0,149067	-0,090863	-0,047550	-0,036858	-2,237637	2,006057	0,653182	-0,596811	-2,835849	-1,201008	-10,848568	1,855221	13,331280	-0,090863	-0,047550	-0,036858	-5,970331	9,138808	0,653182	-0,090863	-0,047550	-0,036858	-5,970331	9,138808	0,653182
10:45:53,20	0,815027	3,356903	-0,167974	0,863976	0,049989	-0,149067	-0,089894	-0,046146	-0,037588	-2,270382	2,064843	0,702465	-0,601073	-2,832568	-1,199153	-10,906721	1,831353	13,276438	-0,089894	-0,046146	-0,037588	-5,892848	9,121509	0,702465	-0,089894	-0,046146	-0,037588	-5,892848	9,121509	0,702465
10:45:53,25	0,815027	3,356903	-0,167974	0,863976	0,049989	-0,149067	-0,088507	-0,042081	-0,038791	-2,508952	2,111457	0,688078	-0,601025	-2,835018	-1,202211	-10,884254	1,844438	13,316893	-0,088507	-0,042081	-0,038791	-5,812303	9,059239	0,688078	-0,088507	-0,042081	-0,038791	-5,812303	9,059239	0,688078
10:45:53,30	0,815027	3,356903	-0,167974	0,863976	0,049989	-0,149067	-0,092076	-0,042008	-0,034941	-2,507133	1,886743	0,673062	-0,602802	-2,832154	-1,204163	-10,871121	1,826199	13,317479	-0,092076	-0,042008	-0,034941	-5,804734	9,114735	0,673062	-0,092076	-0,042008	-0,034941	-5,804734	9,114735	0,673062
10:45:53,35	0,815027	3,356903	-0,167974	0,863976	0,049989	-0,149067	-0,093996	-0,042452	-0,036466	-2,434674	1,850905	0,669113	-0,597959	-2,830450	-1,199886	-10,835213	1,879629	13,297929	-0,093996	-0,042452	-0,036466	-5,767131	9,229572	0,669113	-0,093996	-0,042452	-0,036466	-5,767131	9,229572	0,669113
10:45:53,40	0,815027	3,356903	-0,167974	0,863976	0,049989	-0,149067	-0,088679	-0,045498	-0,038777	-2,306719	2,132392	0,668793	-0,597979	-2,836577	-1,202197	-10,846101	1,850728	13,297609	-0,088679	-0,045498	-0,038777	-5,878342	9,093701	0,668793	-0,088679	-0,045498	-0,038777	-5,878342	9,093701	0,668793
10:45:53,45	0,815027	3,356903	-0,167974	0,863976	0,049989	-0,149067	-0,094360	-0,042690	-0,039223	-2,497476	1,791470	0,665352	-0,597571	-2,830254	-1,202644	-10,907897	1,834766	13,294168	-0,094360	-0,042690	-0,039223	-5,848641	9,198699	0,665352	-0,094360	-0,042690	-0,039223	-5,848641	9,198699	0,665352
10:45:53,50	0,815027	3,356903	-0,167974	0,863976	0,049989	-0,149067	-0,094360	-0,042690	-0,039223	-2,497476	1,791470	0,665352	-0,595726	-2,829857	-1,202230	-10,872181	1,839803	13,303779	-0,094360	-0,042690	-0,039223	-5,848641	9,198699	0,665352	-0,094360	-0,042690	-0,039223	-5,848641	9,198699	0,665352
10:45:53,55	0,815027	3,356903	-0,167974	0,863976	0,049989	-0,149067	-0,095625	-0,044089	-0,038810	-2,402511	1,754058	0,674963	-0,593919	-2,834887	-1,200639	-10,866778	1,835466	13,316717	-0,095625	-0,044089	-0,038810	-5,863493	9,260657	0,674963	-0,095625	-0,044089	-0,038810	-5,863493	9,260657	0,674963
10:45:53,60	0,815027	3,356903	-0,167974	0,863976	0,049989	-0,149067	-0,092173	-0,048169	-0,037218	-2,191401	1,940434	0,687901	-0,597418	-2,833538	-1,199460	-10,854993	1,861035	13,340519	-0,092173	-0,048169	-0,037218	-5,972670	9,176014	0,687901	-0,092173	-0,048169	-0,037218	-5,972670	9,176014	0,687901
10:45:53,65	0,815027	3,356903	-0,167974	0,863976	0,049989	-0,149067	-0,091592	-0,044464	-0,036040	-2,356022	1,968072	0,711703	-0,601690	-2,837462	-1,201839	-10,923590	1,831011	13,306473	-0,091592	-0,044464	-0,036040	-5,846453	9,158036	0,711703	-0,091592	-0,044464	-0,036040	-5,846453	9,158036	0,711703
10:45:53,70	0,815027	3,356903	-0,167974	0,863976	0,049989	-0,149067	-0,086057	-0,042727	-0,038418	-2,506652	2,211482	0,677657	-0,602715	-2,835464	-1,201816	-10,852161	1,845881	13,306321	-0,086057	-0,042727	-0,038418	-5,860719	8,966972	0,677657	-0,086057	-0,042727	-0,038418	-5,860719	8,966972	0,677657
10:45:53,75	0,815027	3,356903	-0,167974	0,863976	0,049989	-0,149067	-0,087275	-0,040840	-0,038396	-2,556200	2,202557	0,677505	-0,595189	-2,834604	-1,202982	-10,911121	1,860176	13,333748	-0,087275	-0,040840	-0,038396	-5,762113	9,053680	0,677505	-0,087275	-0,040840	-0,038396	-5,762113	9,053680	0,677505
10:45:53,80	0,815027	3,356903	-0,167974	0,863976	0,049989	-0,149067	-0,091783	-0,046927	-0,039561	-2,256736	1,909947	0,704932	-0,603355	-2,838311	-1,200258	-10,893590	1,871469	13,320621	-0,091783	-0,046927	-0,039561	-5,940540	9,114926	0,704932	-0,091783	-0,046927	-0,039561	-5,940540	9,114926	0,704932
10:45:53,85	0,815027	3,356903	-0,167974	0,863976	0,049989	-0,149067	-0,089071	-0,043852	-0,037619	-2,413222	2,104197	0,677461	-0,599209	-2,835415	-1,201039	-10,863311	1,836540	13,306277	-0,089071	-0,043852	-0,037619	-5,855605	9,096280	0,677461	-0,089071	-0,043852	-0,037619	-5,855605	9,096280	0,677461
10:45:53,90	0,815027	3,356903	-0,167974	0,863976	0,049989	-0,149067	-0,089071	-0,043852	-0,037619	-2,413222	2,104197	0,677461	-0,602919	-2,832009	-1,200710	-10,944098	1,855479	13,302533	-0,089071	-0,043852	-0,037619	-5,855605	9,096280	0,677461	-0,089071	-0,043852	-0,037619	-5,855605	9,096280	0,677461
10:45:53,95	0,815027	3,356903	-0,167974	0,863976	0,049989	-0,149067	-0,090166	-0,038936	-0,037290	-2,692847	1,967847	0,673717	-0,597387	-2,836427	-1,200269	-10,845171	1,835123	13,276670	-0,090166	-0,038936	-0,037290	-5,749322	9,045853	0,673717	-0,090166	-0,038936	-0,037290	-5,749322	9,045853	0,673717
10:45:54,00	0,815027	3,356903	-0,167974	0,863976	0,049989	-0,149067	-0,089106	-0,045936	-0,036848	-2,297032	2,118824	0,647854	-0,601631	-2,833764	-1,200669	-10,878132	1,801624	13,304911	-0,089106	-0,045936	-0,036848	-5,902978	9,113611	0,647854	-0,089106	-0,045936	-0,036848	-5,902978	9,113611	0,647854
10:45:54,05	0,815027	3,356903	-0,167974	0,863976	0,049989	-0,149067	-0,089290	-0,040929	-0,037248	-2,602861	2,097438	0,676096	-0,599943	-2,832305	-1,201493	-10,928455	1,845464	13,278772	-0,089290	-0,040929	-0,037248	-5,815797	9,106703	0,676096	-0,089290	-0,040929	-0,037248	-5,815797	9,106703	0,676096
10:45:54,10	0,815027	3,356903	-0,167974	0,863976	0,049989	-0,149067	-0,091397	-0,041661	-0,038073	-2,551979	1,922356	0,649956	-0,596923	-2,831936	-1,199902	-10,892864	1,845273	13,302234	-0,091397	-0,041661	-0,038073	-5,822397	9,097047	0,649956	-0,091397	-0,041661	-0,038073	-5,822397	9,097047	0,649956
10:45:54,15	0,815027	3,356903	-0,167974	0,863976	0,049989	-0,149067	-0,094413	-0,043537	-0,036054	-2,405600	1,844139	0,697115	-0,596811	-2,830631	-1,199474	-10,835966	1,848468	13,325930	-0,094413	-0,043537	-0,036054	-5,823255	9,255556	0,697115	-0,094413	-0,043537	-0,036054	-5,823255	9,255556	0,697115
10:45:54,20	0,815027	3,356903	-0,167974	0,863976	0,049989	-0,149067	-0,094413	-0,043537	-0,036054	-2,405600	1,844139	0,697115	-0,599794	-2,834211	-1,201447	-10,869289	1,865029	13,293041	-0,094413	-0,043537	-0,036054	-5,823255	9,255556	0,697115	-0,094413	-0,043537	-0,036054	-5,823255	9,255556	0,697115
10:45:54,25	0,815027	3,356903	-0,167974	0,863976	0,049989	-0,149067	-0,089820	-0,042743	-0,038026	-2,449186	2,045815	0,664225	-0,598024	-2,833594	-1,203345	-10,861241	1,879807	13,348280	-0,091240	-0,043967	-0,039925	-5,820159	9,133917	0,719465	-0,091240	-0,043967	-0,039925	-5,820159	9,133917	0,719465
10:45:54,30	0,815027	3,356903	-0,167974	0,863976	0,049989	-0,149067	-0,091240	-0,043967	-0,039925	-2,368715	1,971571	0,719465	-0,602757	-2,834891	-1,200281	-10,872071	1,839395	13,295771	-0,091240	-0,043967	-0,039925	-5,820159	9,133917	0,719465	-0,091240	-0,043967	-0,039925	-5,820159	9,133917	0,719465
10:45:54,35	0,815027	3,356903	-0,167974	0,863976	0,049989	-0,149067	-0,087750	-0,040517	-0,036860	-2,588529	2,163864	0,666955	-0,593412	-2,832886	-1,203390	-10,903286	1,858587	13,310201	-0,087750	-0,040517	-0,036860	-5,769145	9,052265	0,666955	-0,087750	-0,040517	-0,036860	-5,769145	9,052265	0,666955
10:45:54,40	0,815027	3,356903	-0,167974	0,863976	0,049989	-0,149067	-0,094160	-0,047608	-0,039969	-2,218810	1,793943	0,681385	-0,595611	-2,830330	-1,199097	-10,840466	1,885319	13,312644	-0,094160	-0,047608	-0,039969	-5,956031	9,185486	0,681385	-0,094160	-0,047608	-0,039969	-5,956031	9,185486	0,681385
10:45:54,45	0,815027	3,356903	-0,167974	0,863976	0,049989	-0,149067	-0,095273	-0,044426	-0,035677	-2,329734	1,777079	0,683828	-0,594540	-2,833046	-1,202979	-10,875585	1,847685	13,323634	-0,095273	-0,044426	-0,035677	-5,817137	9,256032	0,683828	-0,095273	-0,044426	-0,035677	-5,817137	9,256032	0,683828
10:45:54,50	0,815027	3,356903	-0,167974	0,863976	0,049989	-0,149067	-0,092394	-0,050084	-0,042271	-2,089390	1,936275	0,676505	-0,592150	-2,835653	-1,205691	-10,859222	1,833912	13,305321	-0,092394	-0,050084	-0,042271	-6,020984	9,189186	0,676505	-0,092394	-0,050084	-0,042271	-6,020984	9,189186	0,676505
10:45:54,55	0,815027	3,356903	-0,167974	0,863976	0,049989	-0,149067	-0,087799	-0,041751	-0,035691	-2,541624	2,122334	0,691155	-0,601664	-2,835466	-1,199112	-10,914463	1,843963	13,319971	-0,087799	-0,041751	-0,035691	-5,819075	9,014560	0,691155	-0,087799	-0,041751	-0,035691	-5,819075	9,014560	0,691155
10:45:54,60	0,815027	3,356903	-0,167974	0,863976	0,049989	-0,149067	-0,087799	-0,041751	-0,035691	-2,541624	2,122334	0,691155	-0,596873	-2,838904	-1,199093	-10,879033	1,813238	13,294703	-0,087217	-0,047620	-0,035672	-5,983490	9,045189	0,665888	-0,087217	-0,047620	-0,035672	-5,983490	9,045189	0,665888
10:45:54,65	0,815027	3,356903	-0,167974	0,863976	0,049989	-0,149067	-0,085917	-0,047731	-0,039543	-2,195250	2,246960	0,679144	-0,597427	-2,840086	-1,202963	-10,873603	1,861265	13,307960	-0,085917	-0,047731	-0,039543	-5,942131	8,991408	0,679144	-0,085917	-0,047731	-0,039543	-5,942131	8,991408	0,679144
10:45:54,70	0,815027	3,356903	-0,167974	0,863976	0,049989	-0,149067	-0,086819	-0,044910	-0,037887	-2,368600	2,212168	0,659448	-0,599419	-2,837894	-1,201307	-10,876431	1,832124	13,288264	-0,086819	-0,044910	-0,037887	-5,894021	9,027437	0,659448	-0,086819	-0,044910	-0,037887	-5,894021	9,027437	0,659448
10:45:54,75	0,815027	3,356903	-0,167974	0,863976	0,049989	-0,149067	-0,095392	-0,048371	-0,037629	-2,148286	1,754958	0,670666	-0,592135	-2,832200	-1,201050	-10,866116	1,872754	13,299481	-0,095392	-0,048371	-0,037629	-5,945394	9,243255	0,670666	-0,095392	-0,048371	-0,037629	-5,945394	9,243255	0,670666
10:45:54,80	0,815027	3,356903	-0,167974	0,863976	0,049989	-0,149067	-0,095392	-0,048371	-0,037629	-2,148286	1,754958	0,670666	-0,595055	-2,836808	-1,201816	-10,858548	1,850505	13,288278	-0,095392	-0,048371	-0,037629	-5,945394	9,243255	0,670666	-0,095392	-0,048371	-0,037629	-5,945394	9,243255	0,670666
10:45:54,85	0,815027	3,356903	-0,167974	0,863976	0,049989	-0,149067	-0,092820	-0,046512	-0,036817	-2,247344	1,922733	0,697647	-0,595031	-2,833498	-1,200237	-10,837844	1,853658	13,326462	-0,092820	-0,046512	-0,036817	-5,898537	9,209131	0,697647	-0,092820	-0,046512	-0,036817	-5,898537	9,209131	0,697647
10:45:54,90	0,815027	3,356903	-0,167974	0,863976	0,049989	-0,149067	-0,092820	-0,046512	-0,036817	-2,247344	1,922733	0,697647	-0,602163	-2,837075	-1,202622	-10,876477	1,846508	13,273021	-0,092820	-0,046512	-0,036817	-5,898537	9,209131	0,697647	-0,092820	-0,046512	-0,036817	-5,898537	9,209131	0,697647
10:45:54,95	0,815027	3,356903	-0,167974	0,863976	0,049989	-0,149067	-0,088926	-0,041096	-0,038451	-2,584093	2,075536	0,644091	-0,601668	-2,834162	-1,201871	-10,908427	1,830763	13,272907	-0,088926	-0,041096	-0,038451	-5,810133	9,056263	0,644091	-0,088926	-0,041096	-0,038451	-5,810133	9,056263	0,644091
10:45:55,00	0,815027	3,356903	-0,167974	0,863976	0,049989	-0,149067	-0,088926	-0,041096	-0,038451	-2,584093	2,075536	0,644091	-0,592786	-2,838584	-1,203767	-10,900876	1,852980	13,290108	-0,088926	-0,041096	-0,038451	-5,810133	9,056263	0,644091	-0,088926	-0,041096	-0,038451	-5,810133	9,056263	0,644091
10:45:55,05	0,815027	3,356903	-0,167974	0,863976	0,049989	-0,149067	-0,089538	-0,050999	-0,040346	-2,046111	2,039180	0,661293	-0,595099	-2,829953	-1,201445	-10,867147	1,872869	13,309248	-0,089538	-0,050999	-0,040346	-6,049553	9,067894	0,661293	-0,089538	-0,050999	-0,040346	-6,049553	9,067894	0,661293
10:45:55,10	0,815027	3,356903	-0,167974	0,863976	0,049989	-0,149067	-0,095856	-0,044680	-0,038025	-2,340629	1,729890	0,680432	-0,599216	-2,835054	-1,201824	-10,878975	1,878669	13,308317	-0,095856	-0,044680	-0,038025	-5,848001	9,254596	0,680432	-0,095856	-0,044680	-0,038025	-5,848001	9,254596	0,680432
10:45:55,15	0,815027	3,356903	-0,167974	0,863976	0,049989	-0,149067	-0,090422	-0,039609	-0,038427	-2,609786	1,984752	0,679693	-0,602208	-2,832123	-1,201848	-10,893861	1,881990	13,308508	-0,090422	-0,039609	-0,038427	-5,719074	9,082905	0,679693	-0,090422	-0,039609	-0,038427	-5,719074	9,082905	0,679693
10:45:55,20	0,815027	3,356903	-0,167974	0,863976	0,049989	-0,149067	-0,094428	-0,044000	-0,036158	-2,424031	1,755724	0,616072	-0,596402	-2,830850	-1,199579	-10,933138	1,855475	13,244888	-0,094428	-0,044000	-0,036158	-5,878049	9,168286	0,616072	-0,094428	-0,044000	-0,036158	-5,878049	9,168286	0,616072
10:45:55,25	0,815027	3,356903	-0,167974	0,863976	0,049989	-0,149067	-0,094428	-0,044000	-0,036158	-2,424031	1,755724	0,616072	-0,602288	-2,834058	-1,205386	-10,931020	1,872221	13,266824	-0,088707	-0,040507	-0,041966	-5,769921	9,010153	0,638008	-0,088707	-0,040507	-0,041966	-5,769921	9,010153	0,638008
10:45:55,30	0,815027	3,356903	-0,167974	0,863976	0,049989	-0,149067	-0,088707	-0,040507	-0,041966	-2,590105	2,046653	0,638008	-0,602847	-2,835430	-1,204595	-10,908625	1,832788	13,264549	-0,088707	-0,040507	-0,041966	-5,769921	9,010153	0,638008	-0,088707	-0,040507	-0,041966	-5,769921	9,010153	0,638008
10:45:55,35	0,815027	3,356903	-0,167974	0,863976	0,049989	-0,149067	-0,087239	-0,040709	-0,041174	-2,602565	2,162103	0,635733	-0,599221	-2,831270	-1,198729	-10,872806	1,865562	13,306511	-0,087239	-0,040709	-0,041174	-5,798223	9,010360	0,635733	-0,087239	-0,040709	-0,041174	-5,798223	9,010360	0,635733
10:45:55,40	0,815027	3,356903	-0,167974	0,863976	0,049989	-0,149067	-0,092654	-0,041769	-0,035309	-2,501154	1,895147	0,677695	-0,596207	-2,828680	-1,201840	-10,832924	1,874780	13,289814	-0,092654	-0,041769	-0,035309	-5,780019	9,168496	0,677695	-0,092654	-0,041769	-0,035309	-5,780019	9,168496	0,677695
10:45:55,45	0,815027	3,356903	-0,167974	0,863976	0,049989	-0,149067	-0,096404	-0,043085	-0,038420	-2,404808	1,730061	0,660998	-0,594552	-2,831860	-1,202610	-10,875660	1,831380	13,303682	-0,096404	-0,043085	-0,038420	-5,786963	9,297808	0,660998	-0,096404	-0,043085	-0,038420	-5,786963	9,297808	0,660998
10:45:55,50	0,815027	3,356903	-0,167974	0,863976	0,049989	-0,149067	-0,094478	-0,046107	-0,039190	-2,306594	1,814920	0,674866	-0,600455	-2,834646	-1,201432	-10,893931	1,848302	13,326486	-0,094478	-0,046107	-0,039190	-5,926012	9,231450	0,674866	-0,094478	-0,046107	-0,039190	-5,926012	9,231450	0,674866
10:45:55,55	0,815027	3,356903	-0,167974	0,863976	0,049989	-0,149067	-0,089114	-0,042388	-0,038011	-2,494451	2,069574	0,697671	-0,596342	-2,834771	-1,199144	-10,917158	1,868720	13,273383	-0,091063	-0,046013	-0,035724	-5,911928	9,086331	0,644567	-0,091063	-0,046013	-0,035724	-5,911928	9,086331	0,644567
10:45:55,60	0,815027	3,356903	-0,167974	0,863976	0,049989	-0,149067	-0,091063	-0,046013	-0,035724	-2,299902	1,937917	0,644567	-0,597517	-2,831521	-1,202238	-10,891074	1,847822	13,298833	-0,091063	-0,046013	-0,035724	-5,911928	9,086331	0,644567	-0,091063	-0,046013	-0,035724	-5,911928	9,086331	0,644567
10:45:55,65	0,815027	3,356903	-0,167974	0,863976	0,049989	-0,149067	-0,093289	-0,043370	-0,038818	-2,442408	1,855181	0,670017	-0,599281	-2,837151	-1,203393	-10,905445	1,856031	13,293961	-0,093289	-0,043370	-0,038818	-5,846938	9,178371	0,670017	-0,093289	-0,043370	-0,038818	-5,846938	9,178371	0,670017
10:45:55,70	0,815027	3,356903	-0,167974	0,863976	0,049989	-0,149067	-0,087531	-0,044658	-0,039972	-2,375511	2,138031	0,665145	-0,597507	-2,838593	-1,204143	-10,906632	1,870911	13,319224	-0,087170	-0,046916	-0,040722	-5,928682	8,991188	0,690409	-0,087170	-0,046916	-0,040722	-5,928682	8,991188	0,690409
10:45:55,75	0,815027	3,356903	-0,167974	0,863976	0,049989	-0,149067	-0,087170	-0,046916	-0,040722	-2,245815	2,148371	0,690409	-0,602183	-2,834217	-1,201846	-10,886296	1,872350	13,293279	-0,087170	-0,046916	-0,040722	-5,928682	8,991188	0,690409	-0,087170	-0,046916	-0,040722	-5,928682	8,991188	0,690409
10:45:55,80	0,815027	3,356903	-0,167974	0,863976	0,049989	-0,149067	-0,087868	-0,039703	-0,036506	-2,627671	2,112702	0,648518	-0,603404	-2,834382	-1,199926	-10,909482	1,864706	13,277334	-0,087868	-0,039703	-0,036506	-5,744346	9,010323	0,648518	-0,087868	-0,039703	-0,036506	-5,744346	9,010323	0,648518
10:45:55,85	0,815027	3,356903	-0,167974	0,863976	0,049989	-0,149067	-0,087868	-0,039703	-0,036506	-2,627671	2,112702	0,648518	-0,601505	-2,835493	-1,202206	-10,835256	1,837315	13,291779	-0,087868	-0,039703	-0,036506	-5,744346	9,010323	0,648518	-0,087868	-0,039703	-0,036506	-5,744346	9,010323	0,648518
10:45:55,90	0,815027	3,356903	-0,167974	0,863976	0,049989	-0,149067	-0,087855	-0,041903	-0,038786	-2,499890	2,191354	0,662963	-0,600435	-2,830741	-1,201074	-10,875963	1,841550	13,297380	-0,087855	-0,041903	-0,038786	-5,789249	9,087957	0,662963	-0,087855	-0,041903	-0,038786	-5,789249	9,087957	0,662963
10:45:55,95	0,815027	3,356903	-0,167974	0,863976	0,049989	-0,149067	-0,094531	-0,042632	-0,038044	-2,472006	1,773427	0,680074	-0,597535	-2,830077	-1,201464	-10,901584	1,863998	13,308890	-0,094531	-0,042632	-0,038044	-5,818639	9,194084	0,680074	-0,094531	-0,042632	-0,038044	-5,818639	9,194084	0,680074
10:45:56,00	0,815027	3,356903	-0,167974	0,863976	0,049989	-0,149067	-0,094531	-0,042632	-0,038044	-2,472006	1,773427	0,680074	-0,604553	-2,834049	-1,201458	-10,902678	1,905652	13,308429	-0,094531	-0,042632	-0,038044	-5,818639	9,194084	0,680074	-0,094531	-0,042632	-0,038044	-5,818639	9,194084	0,680074
10:45:56,05	0,815027	3,356903	-0,167974	0,863976	0,049989	-0,149067	-0,087582	-0,038541	-0,038038	-2,649234	2,112972	0,679613	-0,601067	-2,832759	-1,201467	-10,913763	1,879996	13,303675	-0,087582	-0,038541	-0,038038	-5,674690	8,988175	0,679613	-0,087582	-0,038541	-0,038038	-5,674690	8,988175	0,679613
10:45:56,10	0,815027	3,356903	-0,167974	0,863976	0,049989	-0,149067	-0,090442	-0,040914	-0,038047	-2,553572	1,967489	0,674860	-0,594346	-2,830182	-1,200632	-10,800305	1,896186	13,313754	-0,090442	-0,040914	-0,038047	-5,765350	9,067188	0,674860	-0,090442	-0,040914	-0,038047	-5,765350	9,067188	0,674860
10:45:56,15	0,815027	3,356903	-0,167974	0,863976	0,049989	-0,149067	-0,096034	-0,045447	-0,037211	-2,247121	1,766888	0,684938	-0,593340	-2,827880	-1,197193	-10,868673	1,851934	13,287237	-0,096034	-0,045447	-0,037211	-5,814717	9,305528	0,684938	-0,096034	-0,045447	-0,037211	-5,814717	9,305528	0,684938
10:45:56,20	0,815027	3,356903	-0,167974	0,863976	0,049989	-0,149067	-0,098531	-0,045167	-0,033773	-2,334173	1,599924	0,658421	-0,598723	-2,832848	-1,201874	-10,914041	1,856403	13,274491	-0,098531	-0,045167	-0,033773	-5,879812	9,334636	0,658421	-0,098531	-0,045167	-0,033773	-5,879812	9,334636	0,658421
10:45:56,25	0,815027	3,356903	-0,167974	0,863976	0,049989	-0,149067	-0,091537	-0,042989	-0,038454	-2,466247	1,922101	0,645676	-0,593772	-2,833136	-1,201801	-10,813800	1,893662	13,299649	-0,091537	-0,042989	-0,038454	-5,840907	9,107763	0,645676	-0,091537	-0,042989	-0,038454	-5,840907	9,107763	0,645676
10:45:56,30	0,815027	3,356903	-0,167974	0,863976	0,049989	-0,149067	-0,091865	-0,044423	-0,038364	-2,312692	1,974469	0,699152	-0,597317	-2,833280	-1,201784	-10,814394	1,890109	13,327967	-0,091865	-0,044423	-0,038364	-5,799880	9,185910	0,699152	-0,091865	-0,044423	-0,038364	-5,799880	9,185910	0,699152
10:45:56,35	0,815027	3,356903	-0,167974	0,863976	0,049989	-0,149067	-0,087472	-0,042757	-0,038806	-2,448415	2,170309	0,649603	-0,600957	-2,836252	-1,202227	-10,867201	1,863895	13,278418	-0,087472	-0,042757	-0,038806	-5,804843	9,036855	0,649603	-0,087472	-0,042757	-0,038806	-5,804843	9,036855	0,649603
10:45:56,40	0,815027	3,356903	-0,167974	0,863976	0,049989	-0,149067	-0,087472	-0,042757	-0,038806	-2,448415	2,170309	0,649603	-0,602193	-2,834406	-1,200681	-10,886979	1,852931	13,291925	-0,087472	-0,042757	-0,038806	-5,804843	9,036855	0,649603	-0,087472	-0,042757	-0,038806	-5,804843	9,036855	0,649603
10:45:56,45	0,815027	3,356903	-0,167974	0,863976	0,049989	-0,149067	-0,088452	-0,040763	-0,037260	-2,571465	2,107692	0,663110	-0,596267	-2,824178	-1,201436	-10,835045	1,848672	13,337862	-0,088452	-0,040763	-0,037260	-5,771397	9,051184	0,663110	-0,088452	-0,040763	-0,037260	-5,771397	9,051184	0,663110
10:45:56,50	0,815027	3,356903	-0,167974	0,863976	0,049989	-0,149067	-0,100273	-0,040781	-0,038015	-2,548256	1,540120	0,709047	-0,597481	-2,835509	-1,201067	-10,892206	1,857783	13,283330	-0,089853	-0,045396	-0,037646	-5,892561	9,081364	0,654514	-0,089853	-0,045396	-0,037646	-5,892561	9,081364	0,654514
10:45:56,55	0,815027	3,356903	-0,167974	0,863976	0,049989	-0,149067	-0,089853	-0,045396	-0,037646	-2,329007	2,027875	0,654514	-0,599148	-2,835970	-1,204538	-10,860873	1,924033	13,301421	-0,089853	-0,045396	-0,037646	-5,892561	9,081364	0,654514	-0,089853	-0,045396	-0,037646	-5,892561	9,081364	0,654514
10:45:56,60	0,815027	3,356903	-0,167974	0,863976	0,049989	-0,149067	-0,089579	-0,039437	-0,038413	-2,640140	2,064028	0,682969	-0,602779	-2,832767	-1,201834	-10,873894	1,845747	13,311785	-0,089579	-0,039437	-0,038413	-5,735915	9,095966	0,682969	-0,089579	-0,039437	-0,038413	-5,735915	9,095966	0,682969
10:45:56,65	0,815027	3,356903	-0,167974	0,863976	0,049989	-0,149067	-0,089579	-0,039437	-0,038413	-2,640140	2,064028	0,682969	-0,597964	-2,835663	-1,201045	-10,853414	1,889614	13,288677	-0,089579	-0,039437	-0,038413	-5,735915	9,095966	0,682969	-0,089579	-0,039437	-0,038413	-5,735915	9,095966	0,682969
10:45:56,70	0,815027	3,356903	-0,167974	0,863976	0,049989	-0,149067	-0,089479	-0,045055	-0,037625	-2,299767	2,065044	0,659861	-0,601547	-2,835418	-1,202616	-10,857602	1,843773	13,277934	-0,087900	-0,041829	-0,039195	-5,792877	9,066560	0,649118	-0,087900	-0,041829	-0,039195	-5,792877	9,066560	0,649118
10:45:56,75	0,815027	3,356903	-0,167974	0,863976	0,049989	-0,149067	-0,087900	-0,041829	-0,039195	-2,509300	2,166449	0,649118	-0,600967	-2,835984	-1,199915	-10,865531	1,824980	13,251560	-0,087900	-0,041829	-0,039195	-5,792877	9,066560	0,649118	-0,087900	-0,041829	-0,039195	-5,792877	9,066560	0,649118
10:45:56,80	0,815027	3,356903	-0,167974	0,863976	0,049989	-0,149067	-0,087699	-0,042614	-0,036495	-2,488743	2,179404	0,622745	-0,597449	-2,829977	-1,200721	-10,878378	1,889853	13,250915	-0,087699	-0,042614	-0,036495	-5,833907	9,063776	0,622745	-0,087699	-0,042614	-0,036495	-5,833907	9,063776	0,622745
10:45:56,85	0,815027	3,356903	-0,167974	0,863976	0,049989	-0,149067	-0,092115	-0,044655	-0,037265	-2,392835	1,884772	0,679000	-0,596991	-2,833180	-1,200685	-10,926962	1,848589	13,307816	-0,092115	-0,044655	-0,037265	-5,898287	9,115793	0,679000	-0,092115	-0,044655	-0,037265	-5,898287	9,115793	0,679000
10:45:56,90	0,815027	3,356903	-0,167974	0,863976	0,049989	-0,149067	-0,092115	-0,044655	-0,037265	-2,392835	1,884772	0,679000	-0,596876	-2,831115	-1,201457	-10,872261	1,861378	13,293924	-0,093962	-0,043722	-0,038036	-5,835138	9,205711	0,665108	-0,093962	-0,043722	-0,038036	-5,835138	9,205711	0,665108
10:45:56,95	0,815027	3,356903	-0,167974	0,863976	0,049989	-0,149067	-0,088150	-0,047115	-0,036860	-2,230152	2,124894	0,644113	-0,596844	-2,837843	-1,200281	-10,880149	1,861758	13,272928	-0,088150	-0,047115	-0,036860	-5,928641	9,044684	0,644113	-0,088150	-0,047115	-0,036860	-5,928641	9,044684	0,644113
10:45:57,00	0,815027	3,356903	-0,167974	0,863976	0,049989	-0,149067	-0,091766	-0,043619	-0,038414	-2,396717	1,920713	0,680233	-0,598063	-2,832964	-1,201834	-10,886522	1,883002	13,309049	-0,091766	-0,043619	-0,038414	-5,820794	9,124372	0,680233	-0,091766	-0,043619	-0,038414	-5,820794	9,124372	0,680233
10:45:57,05	0,815027	3,356903	-0,167974	0,863976	0,049989	-0,149067	-0,091766	-0,043619	-0,038414	-2,396717	1,920713	0,680233	-0,598680	-2,838986	-1,201433	-10,902326	1,840585	13,301763	-0,091766	-0,043619	-0,038414	-5,820794	9,124372	0,680233	-0,091766	-0,043619	-0,038414	-5,820794	9,124372	0,680233
10:45:57,10	0,815027	3,356903	-0,167974	0,863976	0,049989	-0,149067	-0,090838	-0,038638	-0,036498	-2,678528	1,952185	0,678396	-0,602841	-2,831278	-1,199918	-10,912491	1,871669	13,307211	-0,090838	-0,038638	-0,036498	-5,711596	9,082936	0,678396	-0,090838	-0,038638	-0,036498	-5,711596	9,082936	0,678396
10:45:57,15	0,815027	3,356903	-0,167974	0,863976	0,049989	-0,149067	-0,090838	-0,038638	-0,036498	-2,678528	1,952185	0,678396	-0,597993	-2,836483	-1,204153	-10,851419	1,853894	13,284431	-0,090838	-0,038638	-0,036498	-5,711596	9,082936	0,678396	-0,090838	-0,038638	-0,036498	-5,711596	9,082936	0,678396
10:45:57,20	0,815027	3,356903	-0,167974	0,863976	0,049989	-0,149067	-0,083942	-0,044136	-0,039159	-2,382673	2,363763	0,673008	-0,601528	-2,839999	-1,202580	-10,861627	1,853802	13,301824	-0,083942	-0,044136	-0,039159	-5,847335	8,953173	0,673008	-0,083942	-0,044136	-0,039159	-5,847335	8,953173	0,673008
10:45:57,25	0,815027	3,356903	-0,167974	0,863976	0,049989	-0,149067	-0,083942	-0,044136	-0,039159	-2,382673	2,363763	0,673008	-0,601610	-2,835434	-1,201841	-10,886004	1,840587	13,292174	-0,083942	-0,044136	-0,039159	-5,847335	8,953173	0,673008	-0,083942	-0,044136	-0,039159	-5,847335	8,953173	0,673008
